# Supplementary material for: Modulation of the NOTCH1 Pathway by LUNATIC FRINGE Is Dominant over That of MANIC or RADICAL FRINGE
Source: Molecules. 2021 Sep 30;26(19):5942. doi: 10.3390/molecules26195942 (PMC8512825; doi:10.3390/molecules26195942)
Supplement: Supplementary file 1 [file molecules-26-05942-s001.zip]

Archive with 110 entries (110 files):
- __MACOSX/._Supplement
- __MACOSX/Supplement/._.DS_Store
- __MACOSX/Supplement/._Supplementary Materials.pdf
- __MACOSX/Supplement/._Table S10.xlsx
- __MACOSX/Supplement/._Table S11.xlsx
- __MACOSX/Supplement/._Table S12.xlsx
- __MACOSX/Supplement/._Table S13.xlsx
- __MACOSX/Supplement/._Table S14.xlsx
- __MACOSX/Supplement/._Table S15.xlsx
- __MACOSX/Supplement/._Table S16.xlsx
- __MACOSX/Supplement/._Table S17.xlsx
- __MACOSX/Supplement/._Table S18.xlsx
- __MACOSX/Supplement/._Table S19.xlsx
- __MACOSX/Supplement/._Table S20.xlsx
- __MACOSX/Supplement/._Table S21.xlsx
- __MACOSX/Supplement/._Table S22.xlsx
- __MACOSX/Supplement/._Table S23.xlsx
- __MACOSX/Supplement/._Table S24.xlsx
- __MACOSX/Supplement/._Table S25.xlsx
- __MACOSX/Supplement/._Table S26.xlsx
- __MACOSX/Supplement/._Table S27.xlsx
- __MACOSX/Supplement/._Table S28.xlsx
- __MACOSX/Supplement/._Table S29.xlsx
- __MACOSX/Supplement/._Table S3.xlsx
- __MACOSX/Supplement/._Table S30.xlsx
- __MACOSX/Supplement/._Table S31.xlsx
- __MACOSX/Supplement/._Table S32.xlsx
- __MACOSX/Supplement/._Table S33.xlsx
- __MACOSX/Supplement/._Table S34.xlsx
- __MACOSX/Supplement/._Table S35.xlsx
- __MACOSX/Supplement/._Table S36.xlsx
- __MACOSX/Supplement/._Table S37.xlsx
- __MACOSX/Supplement/._Table S38.xlsx
- __MACOSX/Supplement/._Table S39.xlsx
- __MACOSX/Supplement/._Table S4.xlsx
- __MACOSX/Supplement/._Table S40.xlsx
- __MACOSX/Supplement/._Table S41.xlsx
- __MACOSX/Supplement/._Table S42.xlsx
- __MACOSX/Supplement/._Table S43.xlsx
- __MACOSX/Supplement/._Table S44.xlsx
- __MACOSX/Supplement/._Table S45.xlsx
- __MACOSX/Supplement/._Table S46.xlsx
- __MACOSX/Supplement/._Table S47.xlsx
- __MACOSX/Supplement/._Table S48.xlsx
- __MACOSX/Supplement/._Table S49.xlsx
- __MACOSX/Supplement/._Table S5.xlsx
- __MACOSX/Supplement/._Table S50.xlsx
- __MACOSX/Supplement/._Table S51.xlsx
- __MACOSX/Supplement/._Table S52.xlsx
- __MACOSX/Supplement/._Table S53.xlsx
- __MACOSX/Supplement/._Table S54.xlsx
- __MACOSX/Supplement/._Table S6.xlsx
- __MACOSX/Supplement/._Table S7.xlsx
- __MACOSX/Supplement/._Table S8.xlsx
- __MACOSX/Supplement/._Table S9.xlsx
- molecules-1348141-supplementary.pdf
- Supplement/.DS_Store
- Supplement/molecules-1348141-supplementary.pdf
- Supplement/Table S10.xlsx
- Supplement/Table S11.xlsx
- Supplement/Table S12.xlsx
- Supplement/Table S13.xlsx
- Supplement/Table S14.xlsx
- Supplement/Table S15.xlsx
- Supplement/Table S16.xlsx
- Supplement/Table S17.xlsx
- Supplement/Table S18.xlsx
- Supplement/Table S19.xlsx
- Supplement/Table S20.xlsx
- Supplement/Table S21.xlsx
- Supplement/Table S22.xlsx
- Supplement/Table S23.xlsx
- Supplement/Table S24.xlsx
- Supplement/Table S25.xlsx
- Supplement/Table S26.xlsx
- Supplement/Table S27.xlsx
- Supplement/Table S28.xlsx
- Supplement/Table S29.xlsx
- Supplement/Table S3.xlsx
- Supplement/Table S30.xlsx
- Supplement/Table S31.xlsx
- Supplement/Table S32.xlsx
- Supplement/Table S33.xlsx
- Supplement/Table S34.xlsx
- Supplement/Table S35.xlsx
- Supplement/Table S36.xlsx
- Supplement/Table S37.xlsx
- Supplement/Table S38.xlsx
- Supplement/Table S39.xlsx
- Supplement/Table S4.xlsx
- Supplement/Table S40.xlsx
- Supplement/Table S41.xlsx
- Supplement/Table S42.xlsx
- Supplement/Table S43.xlsx
- Supplement/Table S44.xlsx
- Supplement/Table S45.xlsx
- Supplement/Table S46.xlsx
- Supplement/Table S47.xlsx
- Supplement/Table S48.xlsx
- Supplement/Table S49.xlsx
- Supplement/Table S5.xlsx
- Supplement/Table S50.xlsx
- Supplement/Table S51.xlsx
- Supplement/Table S52.xlsx
- Supplement/Table S53.xlsx
- Supplement/Table S54.xlsx
- Supplement/Table S6.xlsx
- Supplement/Table S7.xlsx
- Supplement/Table S8.xlsx
- Supplement/Table S9.xlsx
