# Supplementary material for: Modulation of the NOTCH1 Pathway by LUNATIC FRINGE Is Dominant over That of MANIC or RADICAL FRINGE
Source: Molecules. 2021 Sep 30;26(19):5942. doi: 10.3390/molecules26195942 (PMC8512825; doi:10.3390/molecules26195942)
Supplement: Supplementary file 1 [file molecules-26-05942-s001.zip › Supplement/Table S10.xlsx]

## Sheet: Table S10
	Table S10: Trypsin digestion of mN1 EGF1-18 + MFNG expressed in CHO analyzed for Figure 3, 6, S2 and S5.
	Tab			Biological replicate number						The peptides used to generate the EICs are highlighted in red and bold
	FP021821_11			1
	FP031821_3			2
	FP040621_12			3

## Sheet: FP021821_11
Checked	Confidence	Identifying Node Type	Identifying Node	Search ID	Identifying Node No	PSM Ambiguity	Sequence	Annotated Sequence	Modifications	# Protein Groups	# Proteins	Master Protein Accessions	Protein Accessions	Protein Descriptions	# Missed Cleavages	Charge	Original Precursor Charge	DeltaScore	DeltaCn	Rank	Search Engine Rank	Concatenated Rank	m/z [Da]	MH+ [Da]	Theo. MH+ [Da]	DeltaM [ppm]	Deltam/z [Da]	Matched Ions	Total Ions	Intensity	Activation Type	MS Order	Isolation Interference [%]	Ion Inject Time [ms]	RT [min]	First Scan	Last Scan	Master Scan(s)	Spectrum File	Ions Matched	Annotation	|Log Prob|	Byonic Score	Delta Byonic Score	Delta Mod Score	PEP 2D	q-Value 2D	FDR 2D	Peptide Group FDR 2D
FALSE	High	PMI-Byonic	PMI-Byonic (A2)	A	2	Unambiguous	CSQPSGTCLNGGR	[R].cSQPSGTcLnGGR.[C]	C1(Carbamidomethyl); C8(Carbamidomethyl); N10(Deamidated)	1	1	Q01705	Q01705	Neurogenic locus notch homolog protein 1 OS=Mus musculus OX=10090 GN=Notch1 PE=1 SV=3	0	2	2	1	0	1	1	1	697.796	1394.58	1394.58	3.98128	0.00277611	0	0	49179.2	HCD (High Energy Collision Dissociation)	MS2	7.32396	100	7.71052	2126	2126	2123	FP021821_11.raw	0/0		1.90084	145.61	145.61	50.0124	0.0125648	0.00069356	0	0
FALSE	High	PMI-Byonic	PMI-Byonic (A2)	A	2	Unambiguous	CSQPSGTCLNGGR	[R].cSQPSGTcLnGGR.[C]	C1(Carbamidomethyl); C8(Carbamidomethyl); N10(Deamidated)	1	1	Q01705	Q01705	Neurogenic locus notch homolog protein 1 OS=Mus musculus OX=10090 GN=Notch1 PE=1 SV=3	0	2	2	1	0	1	1	1	697.794	1394.58	1394.58	1.96805	0.0013723	0	0	86054.6	HCD (High Energy Collision Dissociation)	MS2	0	100	7.81986	2169	2169	2167	FP021821_11.raw	0/0		3.12625	288.649	288.649	49.7047	0.00074774	4.87007e-05	0	0
FALSE	High	PMI-Byonic	PMI-Byonic (A2)	A	2	Unambiguous	CSQPSGTCLNGGR	[R].cSQPSGTcLnGGR.[C]	C1(Carbamidomethyl); C8(Carbamidomethyl); N10(Deamidated)	1	1	Q01705	Q01705	Neurogenic locus notch homolog protein 1 OS=Mus musculus OX=10090 GN=Notch1 PE=1 SV=3	0	2	2	1	0	1	1	1	697.795	1394.58	1394.58	2.6683	0.00186058	0	0	47130.9	HCD (High Energy Collision Dissociation)	MS2	73.4095	100	7.92601	2212	2212	2211	FP021821_11.raw	0/0		1.31752	68.2555	68.2555	42.1796	0.048137	0.0038223	0	0
FALSE	High	PMI-Byonic	PMI-Byonic (A2)	A	2	Unambiguous	CSQPSGTCLNGGR	[R].cSQPSGTcLnGGR.[C]	C1(Carbamidomethyl); C8(Carbamidomethyl); N10(Deamidated)	1	1	Q01705	Q01705	Neurogenic locus notch homolog protein 1 OS=Mus musculus OX=10090 GN=Notch1 PE=1 SV=3	0	2	2	1	0	1	1	1	698.297	1395.59	1394.58	722.882	0.504058	0	0	43748.6	HCD (High Energy Collision Dissociation)	MS2	68.24	100	7.94458	2220	2220	2214	FP021821_11.raw	0/0		1.76685	175.318	175.318	38.6329	0.0171062	0.000982865	0	0
FALSE	High	PMI-Byonic	PMI-Byonic (A2)	A	2	Unambiguous	CSQPSGTCLNGGR	[R].cSQPSGTcLnGGR.[C]	C1(Carbamidomethyl); C8(Carbamidomethyl); N10(Deamidated)	1	1	Q01705	Q01705	Neurogenic locus notch homolog protein 1 OS=Mus musculus OX=10090 GN=Notch1 PE=1 SV=3	0	2	2	1	0	1	1	1	697.795	1394.58	1394.58	2.23064	0.0015554	0	0	50633.8	HCD (High Energy Collision Dissociation)	MS2	0	100	8.05346	2262	2262	2260	FP021821_11.raw	0/0		1.02884	38.1796	38.1796	38.1796	0.0935759	0.00795326	0	0
FALSE	High	PMI-Byonic	PMI-Byonic (A2)	A	2	Unambiguous	CQDSNPCLSTPCK	[R].cQDSNPcLsTPcK.[N]	C1(Carbamidomethyl); C7(Carbamidomethyl); S9(Hex(1)Pent(2)); C12(Carbamidomethyl)	1	1	Q01705	Q01705	Neurogenic locus notch homolog protein 1 OS=Mus musculus OX=10090 GN=Notch1 PE=1 SV=3	0	2	2	1	0	1	1	1	996.893	1992.78	1992.77	3.20197	0.0031904	0	0	367718	HCD (High Energy Collision Dissociation)	MS2	0	100	9.00689	2647	2647	2643	FP021821_11.raw	0/0		11.2247	751.329	751.329	0	5.96036e-12	1.50499e-12	0	0
FALSE	Medium	PMI-Byonic	PMI-Byonic (A2)	A	2	Unambiguous	CQDSNPCLSTPCK	[R].cQDsNPcLSTPcK.[N]	C1(Carbamidomethyl); S4(Hex(1)Pent(1)); C7(Carbamidomethyl); C12(Carbamidomethyl)	1	1	Q01705	Q01705	Neurogenic locus notch homolog protein 1 OS=Mus musculus OX=10090 GN=Notch1 PE=1 SV=3	0	3	3	1	0	1	1	1	620.917	1860.74	1860.73	4.451	0.00276071	0	0	12605	HCD (High Energy Collision Dissociation)	MS2	53.1911	100	8.97674	2634	2634	2633	FP021821_11.raw	0/0		0.343093	18.6903	18.6903	3.72	0.453844	0.0309355	0	0
FALSE	High	PMI-Byonic	PMI-Byonic (A2)	A	2	Unambiguous	CQDSNPCLSTPCK	[R].cQDSNPcLsTPcK.[N]	C1(Carbamidomethyl); C7(Carbamidomethyl); S9(Hex(1)Pent(2)); C12(Carbamidomethyl)	1	1	Q01705	Q01705	Neurogenic locus notch homolog protein 1 OS=Mus musculus OX=10090 GN=Notch1 PE=1 SV=3	0	2	2	1	0	1	1	1	996.896	1992.79	1992.77	6.63234	0.00660837	0	0	50790.3	HCD (High Energy Collision Dissociation)	MS2	0	100	8.89276	2599	2599	2598	FP021821_11.raw	0/0		4.26971	324.236	324.236	0	5.37394e-05	4.0203e-06	0	0
FALSE	High	PMI-Byonic	PMI-Byonic (A2)	A	2	Unambiguous	CQDSNPCLSTPCK	[R].cQDsNPcLSTPcK.[N]	C1(Carbamidomethyl); S4(Hex(1)Pent(2)R0); C7(Carbamidomethyl); C12(Carbamidomethyl)	1	1	Q01705	Q01705	Neurogenic locus notch homolog protein 1 OS=Mus musculus OX=10090 GN=Notch1 PE=1 SV=3	0	3	3	1	0	1	1	1	664.933	1992.78	1992.77	6.28863	0.00417727	0	0	71411.2	HCD (High Energy Collision Dissociation)	MS2	13.7171	100	8.87294	2591	2591	2587	FP021821_11.raw	0/0		3.20188	261.969	261.969	3.72	0.00062823	4.11841e-05	0	0
FALSE	High	PMI-Byonic	PMI-Byonic (A2)	A	2	Unambiguous	CQDSNPCLSTPCK	[R].cQDsNPcLSTPcK.[N]	C1(Carbamidomethyl); S4(Hex(1)Pent(1)R0); C7(Carbamidomethyl); C12(Carbamidomethyl)	1	1	Q01705	Q01705	Neurogenic locus notch homolog protein 1 OS=Mus musculus OX=10090 GN=Notch1 PE=1 SV=3	0	3	3	1	0	1	1	1	620.917	1860.74	1860.73	4.25403	0.00263854	0	0	38352.2	HCD (High Energy Collision Dissociation)	MS2	0	100	8.87079	2590	2590	2587	FP021821_11.raw	0/0		1.09232	45.2773	45.2773	3.72	0.0808494	0.00666744	0	0
FALSE	High	PMI-Byonic	PMI-Byonic (A2)	A	2	Unambiguous	CQDSNPCLSTPCK	[R].cQDSNPcLsTPcK.[N]	C1(Carbamidomethyl); C7(Carbamidomethyl); S9(Hex(1)Pent(2)); C12(Carbamidomethyl)	1	1	Q01705	Q01705	Neurogenic locus notch homolog protein 1 OS=Mus musculus OX=10090 GN=Notch1 PE=1 SV=3	0	3	3	1	0	1	1	1	664.931	1992.78	1992.77	3.34837	0.00222418	0	0	669434	HCD (High Energy Collision Dissociation)	MS2	1.56406	100	9.00042	2644	2644	2643	FP021821_11.raw	0/0		7.68067	640.426	640.426	0	2.08607e-08	3.21248e-09	0	0
FALSE	High	PMI-Byonic	PMI-Byonic (A2)	A	2	Unambiguous	CQDSNPCLSTPCK	[R].cQDsNPcLSTPcK.[N]	C1(Carbamidomethyl); S4(Hex(1)Pent(2)); C7(Carbamidomethyl); C12(Carbamidomethyl)	1	1	Q01705	Q01705	Neurogenic locus notch homolog protein 1 OS=Mus musculus OX=10090 GN=Notch1 PE=1 SV=3	0	2	2	1	0	1	1	1	997.898	1994.79	1992.77	1011.79	1.00813	0	0	62294.3	HCD (High Energy Collision Dissociation)	MS2	46.4871	100	9.12792	2698	2698	2691	FP021821_11.raw	0/0		1.31752	4.17391	4.17391	3.72	0.048137	0.00417968	0	0
FALSE	High	PMI-Byonic	PMI-Byonic (A2)	A	2	Unambiguous	CQDSNPCLSTPCK	[R].cQDSNPcLsTPcK.[N]	C1(Carbamidomethyl); C7(Carbamidomethyl); S9(Hex(1)Pent(2)); C12(Carbamidomethyl)	1	1	Q01705	Q01705	Neurogenic locus notch homolog protein 1 OS=Mus musculus OX=10090 GN=Notch1 PE=1 SV=3	0	3	3	1	0	1	1	1	664.931	1992.78	1992.77	2.61329	0.0017359	0	0	113454	HCD (High Energy Collision Dissociation)	MS2	50.9241	100	9.12358	2696	2696	2691	FP021821_11.raw	0/0		2.7587	268.837	268.837	0	0.00174303	0.000107661	0	0
FALSE	Medium	PMI-Byonic	PMI-Byonic (A2)	A	2	Unambiguous	NGGTCDLLTLTEYK	[R].NGGtcDLLTLTEYK.[C]	T4(Fuc(1)); C5(Carbamidomethyl)	1	1	Q01705	Q01705	Neurogenic locus notch homolog protein 1 OS=Mus musculus OX=10090 GN=Notch1 PE=1 SV=3	0	2	2	1	0	1	1	1	865.917	1730.83	1730.82	6.02225	0.0052117	0	0	18763	HCD (High Energy Collision Dissociation)	MS2	0	100	15.099	5188	5188	5185	FP021821_11.raw	0/0		0.716985	17.5595	17.5595	6.4	0.191874	0.0138482	0	0
FALSE	High	PMI-Byonic	PMI-Byonic (A2)	A	2	Unambiguous	NGGTCDLLTLTEYKCR	[R].NGGtcDLLTLTEYKcR.[C]	T4(Fuc(1)); C5(Carbamidomethyl); C15(Carbamidomethyl)	1	1	Q01705	Q01705	Neurogenic locus notch homolog protein 1 OS=Mus musculus OX=10090 GN=Notch1 PE=1 SV=3	1	3	3	1	0	1	1	1	682.99	2046.96	2046.95	4.61609	0.00314963	0	0	96924.1	HCD (High Energy Collision Dissociation)	MS2	2.37233	100	13.8349	4678	4678	4677	FP021821_11.raw	0/0		6.51806	562.23	562.23	6.4	3.03348e-07	2.81786e-08	0	0
FALSE	High	PMI-Byonic	PMI-Byonic (A2)	A	2	Unambiguous	NGGTCDLLTLTEYKCR	[R].NGGTcDLLtLTEYKcR.[C]	C5(Carbamidomethyl); T9(Fuc(1)); C15(Carbamidomethyl)	1	1	Q01705	Q01705	Neurogenic locus notch homolog protein 1 OS=Mus musculus OX=10090 GN=Notch1 PE=1 SV=3	1	3	3	1	0	1	1	1	682.991	2046.96	2046.95	5.33171	0.00363791	0	0	454186	HCD (High Energy Collision Dissociation)	MS2	0	100	13.7316	4635	4635	4634	FP021821_11.raw	0/0		12.518	863.488	863.488	0	3.03381e-13	3.79495e-14	0	0
FALSE	High	PMI-Byonic	PMI-Byonic (A2)	A	2	Unambiguous	NGGTCDLLTLTEYKCR	[R].NGGtcDLLTLTEYKcR.[C]	T4(Fuc(1)); C5(Carbamidomethyl); C15(Carbamidomethyl)	1	1	Q01705	Q01705	Neurogenic locus notch homolog protein 1 OS=Mus musculus OX=10090 GN=Notch1 PE=1 SV=3	1	3	3	1	0	1	1	1	682.991	2046.96	2046.95	5.24226	0.00357687	0	0	15846	HCD (High Energy Collision Dissociation)	MS2	13.2899	100	13.6251	4591	4591	4583	FP021821_11.raw	0/0		4.65256	377.023	377.023	6.4	2.22557e-05	1.97478e-06	0	0
FALSE	High	PMI-Byonic	PMI-Byonic (A2)	A	2	Unambiguous	NGGTCDLLTLTEYK	[R].nGGTcDLLtLTEYK.[C]	N1(Deamidated); C5(Carbamidomethyl); T9(Fuc(1))	1	1	Q01705	Q01705	Neurogenic locus notch homolog protein 1 OS=Mus musculus OX=10090 GN=Notch1 PE=1 SV=3	0	2	2	1	0	1	1	1	866.409	1731.81	1731.8	6.08515	0.00526913	0	0	321089	HCD (High Energy Collision Dissociation)	MS2	0	100	17.1244	5900	5900	5899	FP021821_11.raw	0/0		7.7196	648.409	648.409	0	1.9072e-08	2.15703e-09	0	0
FALSE	High	PMI-Byonic	PMI-Byonic (A2)	A	2	Unambiguous	NGGTCDLLTLTEYK	[R].NGGTcDLLtLTEYK.[C]	C5(Carbamidomethyl); T9(Fuc(1))	1	1	Q01705	Q01705	Neurogenic locus notch homolog protein 1 OS=Mus musculus OX=10090 GN=Notch1 PE=1 SV=3	0	2	2	1	0	1	1	1	865.916	1730.82	1730.82	5.17592	0.00447928	0	0	1.61868e+06	HCD (High Energy Collision Dissociation)	MS2	0	100	15.2103	5234	5234	5233	FP021821_11.raw	0/0		10.0998	737.971	737.971	0	7.94712e-11	1.35911e-11	0	0
FALSE	High	PMI-Byonic	PMI-Byonic (A2)	A	2	Unambiguous	NGGTCDLLTLTEYK	[R].nGGtcDLLTLTEYK.[C]	N1(Deamidated); T4(Fuc(1)); C5(Carbamidomethyl)	1	1	Q01705	Q01705	Neurogenic locus notch homolog protein 1 OS=Mus musculus OX=10090 GN=Notch1 PE=1 SV=3	0	2	2	1	0	1	1	1	866.409	1731.81	1731.8	6.931	0.00600155	0	0	68819.5	HCD (High Energy Collision Dissociation)	MS2	2.44865	100	17.2351	5940	5940	5939	FP021821_11.raw	0/0		3.36566	248.106	248.106	6.4	0.00043086	2.573e-05	0	0
FALSE	High	PMI-Byonic	PMI-Byonic (A2)	A	2	Unambiguous	NGGTCDLLTLTEYKCR	[R].nGGtcDLLTLTEYKcR.[C]	N1(Deamidated); T4(Fuc(1)); C5(Carbamidomethyl); C15(Carbamidomethyl)	1	1	Q01705	Q01705	Neurogenic locus notch homolog protein 1 OS=Mus musculus OX=10090 GN=Notch1 PE=1 SV=3	1	3	3	1	0	1	1	1	683.32	2047.94	2047.93	6.39855	0.00436793	0	0	57366.2	HCD (High Energy Collision Dissociation)	MS2	9.91997	100	15.1472	5208	5208	5205	FP021821_11.raw	0/0		2.20814	179.178	179.178	6.4	0.00619246	0.000276908	0	0
FALSE	High	PMI-Byonic	PMI-Byonic (A2)	A	2	Unambiguous	NGGTCDLLTLTEYK	[R].NGGTcDLLtLTEYK.[C]	C5(Carbamidomethyl); T9(Fuc(1))	1	1	Q01705	Q01705	Neurogenic locus notch homolog protein 1 OS=Mus musculus OX=10090 GN=Notch1 PE=1 SV=3	0	3	3	1	0	1	1	1	577.613	1730.82	1730.82	4.60393	0.00265618	0	0	290700	HCD (High Energy Collision Dissociation)	MS2	0	100	15.2477	5249	5249	5248	FP021821_11.raw	0/0		5.69351	554.94	554.94	0	2.02533e-06	3.43882e-07	0	0
FALSE	High	PMI-Byonic	PMI-Byonic (A2)	A	2	Unambiguous	NGGTCDLLTLTEYK	[R].NGGTcDLLTLtEYK.[C]	C5(Carbamidomethyl); T11(Fuc(1))	1	1	Q01705	Q01705	Neurogenic locus notch homolog protein 1 OS=Mus musculus OX=10090 GN=Notch1 PE=1 SV=3	0	2	2	1	0	1	1	1	865.915	1730.82	1730.82	4.54117	0.00392996	0	0	1.11843e+06	HCD (High Energy Collision Dissociation)	MS2	1.05497	100	15.3178	5277	5277	5276	FP021821_11.raw	0/0		10.2247	705.564	705.564	5.67385	5.96039e-11	7.2243e-12	0	0
FALSE	High	PMI-Byonic	PMI-Byonic (A2)	A	2	Unambiguous	NGGTCDLLTLTEYK	[R].NGGtcDLLTLTEYK.[C]	T4(Fuc(1)); C5(Carbamidomethyl)	1	1	Q01705	Q01705	Neurogenic locus notch homolog protein 1 OS=Mus musculus OX=10090 GN=Notch1 PE=1 SV=3	0	3	3	1	0	1	1	1	577.613	1730.82	1730.82	4.60393	0.00265618	0	0	87613.9	HCD (High Energy Collision Dissociation)	MS2	42.0011	100	15.353	5290	5290	5289	FP021821_11.raw	0/0		1.52935	147.076	147.076	6.4	0.0295565	0.00198551	0	0
FALSE	High	PMI-Byonic	PMI-Byonic (A2)	A	2	Unambiguous	NGGTCDLLTLTEYK	[R].nGGtcDLLTLTEYK.[C]	N1(Deamidated); T4(Fuc(1)); C5(Carbamidomethyl)	1	1	Q01705	Q01705	Neurogenic locus notch homolog protein 1 OS=Mus musculus OX=10090 GN=Notch1 PE=1 SV=3	0	2	2	1	0	1	1	1	866.405	1731.8	1731.8	2.27882	0.00197323	0	0	20637.4	HCD (High Energy Collision Dissociation)	MS2	10.3885	100	17.0185	5866	5866	5863	FP021821_11.raw	0/0		1.59252	85.5163	85.5163	6.4	0.025555	0.00152425	0	0
FALSE	High	PMI-Byonic	PMI-Byonic (A2)	A	2	Unambiguous	NGGTCDLLTLTEYK	[R].NGGTcDLLtLTEYK.[C]	C5(Carbamidomethyl); T9(Fuc(1))	1	1	Q01705	Q01705	Neurogenic locus notch homolog protein 1 OS=Mus musculus OX=10090 GN=Notch1 PE=1 SV=3	0	2	2	1	0	1	1	1	865.915	1730.82	1730.82	4.54117	0.00392996	0	0	229067	HCD (High Energy Collision Dissociation)	MS2	0	100	15.4297	5321	5321	5320	FP021821_11.raw	0/0		6.24446	510.726	510.726	0	5.69558e-07	5.58549e-08	0	0
FALSE	High	PMI-Byonic	PMI-Byonic (A2)	A	2	Unambiguous	NGGTCDLLTLTEYK	[R].nGGtcDLLTLTEYK.[C]	N1(Deamidated); T4(Fuc(1)); C5(Carbamidomethyl)	1	1	Q01705	Q01705	Neurogenic locus notch homolog protein 1 OS=Mus musculus OX=10090 GN=Notch1 PE=1 SV=3	0	2	2	1	0	1	1	1	866.41	1731.81	1731.8	7.84734	0.00679501	0	0	38486.5	HCD (High Energy Collision Dissociation)	MS2	0	100	16.3278	5641	5641	5638	FP021821_11.raw	0/0		1.30441	158.363	158.363	6.4	0.0496124	0.00489496	0	0
FALSE	High	PMI-Byonic	PMI-Byonic (A2)	A	2	Unambiguous	NGGTCDLLTLTEYK	[R].NGGtcDLLTLTEYK.[C]	T4(Fuc(1)); C5(Carbamidomethyl)	1	1	Q01705	Q01705	Neurogenic locus notch homolog protein 1 OS=Mus musculus OX=10090 GN=Notch1 PE=1 SV=3	0	2	2	1	0	1	1	1	865.916	1730.83	1730.82	5.66961	0.00490653	0	0	38757.2	HCD (High Energy Collision Dissociation)	MS2	5.33913	100	15.6553	5410	5410	5408	FP021821_11.raw	0/0		1.77773	142.405	142.405	6.4	0.016683	0.000837609	0	0
FALSE	High	PMI-Byonic	PMI-Byonic (A2)	A	2	Unambiguous	NGGTCDLLTLTEYK	[R].NGGtcDLLTLTEYK.[C]	T4(Fuc(1)); C5(Carbamidomethyl)	1	1	Q01705	Q01705	Neurogenic locus notch homolog protein 1 OS=Mus musculus OX=10090 GN=Notch1 PE=1 SV=3	0	2	2	1	0	1	1	1	865.916	1730.83	1730.82	5.74014	0.00496756	0	0	85982.9	HCD (High Energy Collision Dissociation)	MS2	0	100	15.5436	5366	5366	5364	FP021821_11.raw	0/0		4.26971	336.044	336.044	6.4	5.37394e-05	4.64179e-06	0	0
FALSE	High	PMI-Byonic	PMI-Byonic (A2)	A	2	Unambiguous	NGGTCDLLTLTEYK	[R].NGGTcDLLTLTEYK.[C]	C5(Carbamidomethyl)	1	1	Q01705	Q01705	Neurogenic locus notch homolog protein 1 OS=Mus musculus OX=10090 GN=Notch1 PE=1 SV=3	0	2	2	1	0	1	1	1	792.886	1584.76	1584.76	4.68159	0.00370959	0	0	69932.3	HCD (High Energy Collision Dissociation)	MS2	0	100	15.218	5237	5237	5236	FP021821_11.raw	0/0		5.83975	424.039	424.039	424.039	1.44628e-06	1.76719e-07	0	0
FALSE	High	PMI-Byonic	PMI-Byonic (A2)	A	2	Unambiguous	SCQQADPCASNPCANGGQCLPFESSYICR	[K].scQQADPcASNPcANGGQcLPFESSYIcR.[C]	S1(Hex(1)Pent(2)); C2(Carbamidomethyl); C8(Carbamidomethyl); C13(Carbamidomethyl); C19(Carbamidomethyl); C28(Carbamidomethyl)	1	1	Q01705	Q01705	Neurogenic locus notch homolog protein 1 OS=Mus musculus OX=10090 GN=Notch1 PE=1 SV=3	0	4	4	1	0	1	1	1	941.131	3761.5	3760.48	271.025	0.254796	0	0	23937.6	HCD (High Energy Collision Dissociation)	MS2	65.2662	100	14.5235	4958	4958	4953	FP021821_11.raw	0/0		1.31093	84.4606	84.4606	0.12	0.0488726	0.00453722	0	0
FALSE	High	PMI-Byonic	PMI-Byonic (A2)	A	2	Unambiguous	SCQQADPCASNPCANGGQCLPFESSYICR	[K].ScQQADPcASNPcANGGQcLPFEsSYIcR.[C]	C2(Carbamidomethyl); C8(Carbamidomethyl); C13(Carbamidomethyl); C19(Carbamidomethyl); S24(Hex(1)Pent(2)); C28(Carbamidomethyl)	1	1	Q01705	Q01705	Neurogenic locus notch homolog protein 1 OS=Mus musculus OX=10090 GN=Notch1 PE=1 SV=3	0	3	3	1	0	1	1	1	1254.17	3760.5	3760.48	5.67331	0.00711146	0	0	249528	HCD (High Energy Collision Dissociation)	MS2	0	100	14.6281	5001	5001	4999	FP021821_11.raw	0/0		11.3701	807.903	807.903	1.2	4.26476e-12	1.13371e-12	0	0
FALSE	High	PMI-Byonic	PMI-Byonic (A2)	A	2	Unambiguous	SCQQADPCASNPCANGGQCLPFESSYICR	[K].scQQADPcASNPcANGGQcLPFESSYIcR.[C]	S1(Hex(1)Pent(2)); C2(Carbamidomethyl); C8(Carbamidomethyl); C13(Carbamidomethyl); C19(Carbamidomethyl); C28(Carbamidomethyl)	1	1	Q01705	Q01705	Neurogenic locus notch homolog protein 1 OS=Mus musculus OX=10090 GN=Notch1 PE=1 SV=3	0	3	3	1	0	1	1	1	1254.17	3760.51	3760.48	6.355	0.00796595	0	0	149766	HCD (High Energy Collision Dissociation)	MS2	31.3229	100	14.7363	5045	5045	5044	FP021821_11.raw	0/0		7.37011	624.083	624.083	0.12	4.26471e-08	5.5287e-09	0	0
FALSE	High	PMI-Byonic	PMI-Byonic (A2)	A	2	Unambiguous	SCQQADPCASNPCANGGQCLPFESSYICR	[K].ScQQADPcAsNPcANGGQcLPFESSYIcR.[C]	C2(Carbamidomethyl); C8(Carbamidomethyl); S10(Hex(1)Pent(2)); C13(Carbamidomethyl); C19(Carbamidomethyl); C28(Carbamidomethyl)	1	1	Q01705	Q01705	Neurogenic locus notch homolog protein 1 OS=Mus musculus OX=10090 GN=Notch1 PE=1 SV=3	0	4	4	1	0	1	1	1	940.882	3760.51	3760.48	6.52996	0.00613895	0	0	231507	HCD (High Energy Collision Dissociation)	MS2	0	100	14.6381	5005	5005	5004	FP021821_11.raw	0/0		9.72672	766.079	766.079	2.4	1.87618e-10	2.48243e-11	0	0
FALSE	High	PMI-Byonic	PMI-Byonic (A2)	A	2	Unambiguous	SCQQADPCASNPCANGGQCLPFESSYICR	[K].scQQADPcASNPcAnGGQcLPFESSYIcR.[C]	S1(Hex(1)Pent(2)); C2(Carbamidomethyl); C8(Carbamidomethyl); C13(Carbamidomethyl); N15(Deamidated); C19(Carbamidomethyl); C28(Carbamidomethyl)	1	1	Q01705	Q01705	Neurogenic locus notch homolog protein 1 OS=Mus musculus OX=10090 GN=Notch1 PE=1 SV=3	0	3	3	1	0	1	1	1	1254.17	3760.5	3761.47	-255.933	-0.320894	0	0	32865.9	HCD (High Energy Collision Dissociation)	MS2	0	100	14.8472	5085	5085	5083	FP021821_11.raw	0/0		2.15741	96.3984	96.3984	0	0.00695967	0.000339953	0	0
FALSE	High	PMI-Byonic	PMI-Byonic (A2)	A	2	Unambiguous	SCQQADPCASNPCANGGQCLPFESSYICR	[K].scQQADPcASnPcANGGQcLPFESSYIcR.[C]	S1(Hex(1)Pent(2)); C2(Carbamidomethyl); C8(Carbamidomethyl); N11(Deamidated); C13(Carbamidomethyl); C19(Carbamidomethyl); C28(Carbamidomethyl)	1	1	Q01705	Q01705	Neurogenic locus notch homolog protein 1 OS=Mus musculus OX=10090 GN=Notch1 PE=1 SV=3	0	4	4	1	0	1	1	1	941.631	3763.5	3761.47	541.512	0.509219	0	0	99403.6	HCD (High Energy Collision Dissociation)	MS2	18.89	100	14.8614	5091	5091	5089	FP021821_11.raw	0/0		1.99804	341.518	341.518	0	0.0100452	0.000496609	0	0
FALSE	High	PMI-Byonic	PMI-Byonic (A2)	A	2	Unambiguous	SCQQADPCASNPCANGGQCLPFESSYICR	[K].scQQADPcASNPcAnGGQcLPFESSYIcR.[C]	S1(Hex(1)Pent(2)); C2(Carbamidomethyl); C8(Carbamidomethyl); C13(Carbamidomethyl); N15(Deamidated); C19(Carbamidomethyl); C28(Carbamidomethyl)	1	1	Q01705	Q01705	Neurogenic locus notch homolog protein 1 OS=Mus musculus OX=10090 GN=Notch1 PE=1 SV=3	0	3	3	1	0	1	1	1	1254.5	3761.49	3761.47	7.13029	0.00894011	0	0	147538	HCD (High Energy Collision Dissociation)	MS2	0	100	14.9554	5129	5129	5128	FP021821_11.raw	0/0		5.00967	504.132	504.132	0.12	9.77991e-06	1.06295e-06	0	0
FALSE	High	PMI-Byonic	PMI-Byonic (A2)	A	2	Unambiguous	SCQQADPCASNPCANGGQCLPFESSYICR	[K].scQQADPcASNPcAnGGQcLPFESSYIcR.[C]	S1(Hex(1)Pent(2)); C2(Carbamidomethyl); C8(Carbamidomethyl); C13(Carbamidomethyl); N15(Deamidated); C19(Carbamidomethyl); C28(Carbamidomethyl)	1	1	Q01705	Q01705	Neurogenic locus notch homolog protein 1 OS=Mus musculus OX=10090 GN=Notch1 PE=1 SV=3	0	4	4	1	0	1	1	1	941.128	3761.49	3761.47	6.36407	0.00598456	0	0	143787	HCD (High Energy Collision Dissociation)	MS2	0	100	14.9815	5140	5140	5139	FP021821_11.raw	0/0		6.34654	617.548	617.548	0	4.50258e-07	4.46875e-08	0	0
FALSE	High	PMI-Byonic	PMI-Byonic (A2)	A	2	Unambiguous	SCQQADPCASNPCANGGQCLPFESSYICR	[K].scQQADPcASNPcAnGGQcLPFESSYIcR.[C]	S1(Hex(1)Pent(2)); C2(Carbamidomethyl); C8(Carbamidomethyl); C13(Carbamidomethyl); N15(Deamidated); C19(Carbamidomethyl); C28(Carbamidomethyl)	1	1	Q01705	Q01705	Neurogenic locus notch homolog protein 1 OS=Mus musculus OX=10090 GN=Notch1 PE=1 SV=3	0	3	3	1	0	1	1	1	1254.5	3761.48	3761.47	4.9884	0.00625457	0	0	100244	HCD (High Energy Collision Dissociation)	MS2	0	100	15.0634	5173	5173	5172	FP021821_11.raw	0/0		2.85385	308.758	308.758	0	0.00140008	9.09739e-05	0	0
FALSE	High	PMI-Byonic	PMI-Byonic (A2)	A	2	Unambiguous	SCQQADPCASNPCANGGQCLPFESSYICR	[K].scQQADPcASNPcAnGGQcLPFESSYIcR.[C]	S1(Hex(1)Pent(2)); C2(Carbamidomethyl); C8(Carbamidomethyl); C13(Carbamidomethyl); N15(Deamidated); C19(Carbamidomethyl); C28(Carbamidomethyl)	1	1	Q01705	Q01705	Neurogenic locus notch homolog protein 1 OS=Mus musculus OX=10090 GN=Notch1 PE=1 SV=3	0	4	4	1	0	1	1	1	941.379	3762.5	3761.47	273.905	0.257571	0	0	86294.3	HCD (High Energy Collision Dissociation)	MS2	23.9964	100	15.0946	5186	5186	5185	FP021821_11.raw	0/0		2.12185	342.489	342.489	0	0.00755353	0.000407369	0	0
FALSE	High	PMI-Byonic	PMI-Byonic (A2)	A	2	Unambiguous	SCQQADPCASNPCANGGQCLPFESSYICR	[K].ScQQADPcAsNPcANGGQcLPFESSYIcR.[C]	C2(Carbamidomethyl); C8(Carbamidomethyl); S10(Hex(1)Pent(2)); C13(Carbamidomethyl); C19(Carbamidomethyl); C28(Carbamidomethyl)	1	1	Q01705	Q01705	Neurogenic locus notch homolog protein 1 OS=Mus musculus OX=10090 GN=Notch1 PE=1 SV=3	0	4	4	1	0	1	1	1	940.88	3760.5	3760.48	4.19274	0.00394168	0	0	144201	HCD (High Energy Collision Dissociation)	MS2	0	100	14.7462	5049	5049	5048	FP021821_11.raw	0/0		7.72672	667.979	667.979	2.4	1.87618e-08	1.61139e-09	0	0
FALSE	High	PMI-Byonic	PMI-Byonic (A2)	A	2	Unambiguous	CPPGFHGPTCRQDVNECSQNPGLCR	[R].cPPGFHGPTcRQDVNEcSQNPGLcR.[H]	C1(Carbamidomethyl); C10(Carbamidomethyl); C17(Carbamidomethyl); C24(Carbamidomethyl)	1	1	Q01705	Q01705	Neurogenic locus notch homolog protein 1 OS=Mus musculus OX=10090 GN=Notch1 PE=1 SV=3	1	4	4	1	0	1	1	1	736.571	2943.26	2943.25	3.6442	0.00268145	0	0	3.09558e+06	HCD (High Energy Collision Dissociation)	MS2	0.139768	100	10.201	3150	3150	3149	FP021821_11.raw	0/0		11.5702	810.479	810.479	810.479	2.69055e-12	3.32679e-13	0	0
FALSE	High	PMI-Byonic	PMI-Byonic (A2)	A	2	Unambiguous	CPPGFHGPTCRQDVNECSQNPGLCR	[R].cPPGFHGPTcRQDVNEcSQNPGLcR.[H]	C1(Carbamidomethyl); C10(Carbamidomethyl); C17(Carbamidomethyl); C24(Carbamidomethyl)	1	1	Q01705	Q01705	Neurogenic locus notch homolog protein 1 OS=Mus musculus OX=10090 GN=Notch1 PE=1 SV=3	1	4	4	1	0	1	1	1	736.57	2943.26	2943.25	3.3124	0.00243731	0	0	85552.3	HCD (High Energy Collision Dissociation)	MS2	0	100	10.9366	3460	3460	3456	FP021821_11.raw	0/0		1.52761	184.74	184.74	184.74	0.0296748	0.00222016	0	0
FALSE	High	PMI-Byonic	PMI-Byonic (A2)	A	2	Unambiguous	CPPGFHGPTCRQDVNECSQNPGLCR	[R].cPPGFHGPTcRQDVNEcSQNPGLcR.[H]	C1(Carbamidomethyl); C10(Carbamidomethyl); C17(Carbamidomethyl); C24(Carbamidomethyl)	1	1	Q01705	Q01705	Neurogenic locus notch homolog protein 1 OS=Mus musculus OX=10090 GN=Notch1 PE=1 SV=3	1	4	4	1	0	1	1	1	736.569	2943.25	2943.25	1.57047	0.00115557	0	0	129447	HCD (High Energy Collision Dissociation)	MS2	0	100	10.8063	3405	3405	3403	FP021821_11.raw	0/0		5.08483	392.833	392.833	392.833	8.22559e-06	8.0968e-07	0	0
FALSE	High	PMI-Byonic	PMI-Byonic (A2)	A	2	Unambiguous	CPPGFHGPTCRQDVNECSQNPGLCR	[R].cPPGFHGPTcRQDVNEcSQNPGLcR.[H]	C1(Carbamidomethyl); C10(Carbamidomethyl); C17(Carbamidomethyl); C24(Carbamidomethyl)	1	1	Q01705	Q01705	Neurogenic locus notch homolog protein 1 OS=Mus musculus OX=10090 GN=Notch1 PE=1 SV=3	1	4	4	1	0	1	1	1	736.57	2943.26	2943.25	2.89766	0.00213213	0	0	291428	HCD (High Energy Collision Dissociation)	MS2	26.3165	100	10.6946	3358	3358	3353	FP021821_11.raw	0/0		5.70792	548.426	548.426	548.426	1.9592e-06	2.86452e-07	0	0
FALSE	High	PMI-Byonic	PMI-Byonic (A2)	A	2	Unambiguous	CPPGFHGPTCRQDVNECSQNPGLCR	[R].cPPGFHGPTcRQDVNEcSQNPGLcR.[H]	C1(Carbamidomethyl); C10(Carbamidomethyl); C17(Carbamidomethyl); C24(Carbamidomethyl)	1	1	Q01705	Q01705	Neurogenic locus notch homolog protein 1 OS=Mus musculus OX=10090 GN=Notch1 PE=1 SV=3	1	4	4	1	0	1	1	1	736.57	2943.26	2943.25	2.39996	0.00176592	0	0	689747	HCD (High Energy Collision Dissociation)	MS2	0	100	10.5556	3299	3299	3298	FP021821_11.raw	0/0		7.57015	615.452	615.452	615.452	2.69058e-08	4.49763e-09	0	0
FALSE	High	PMI-Byonic	PMI-Byonic (A2)	A	2	Unambiguous	CPPGFHGPTCRQDVNECSQNPGLCR	[R].cPPGFHGPTcRQDVNEcSQNPGLcR.[H]	C1(Carbamidomethyl); C10(Carbamidomethyl); C17(Carbamidomethyl); C24(Carbamidomethyl)	1	1	Q01705	Q01705	Neurogenic locus notch homolog protein 1 OS=Mus musculus OX=10090 GN=Notch1 PE=1 SV=3	1	4	4	1	0	1	1	1	736.57	2943.26	2943.25	2.98061	0.00219317	0	0	1199152	HCD (High Energy Collision Dissociation)	MS2	0	100	10.4417	3252	3252	3249	FP021821_11.raw	0/0		9.57015	745.502	745.502	745.502	2.69058e-10	3.54431e-11	0	0
FALSE	High	PMI-Byonic	PMI-Byonic (A2)	A	2	Unambiguous	CPPGFHGPTCRQDVNECSQNPGLCR	[R].cPPGFHGPTcRQDVNEcSQNPGLcR.[H]	C1(Carbamidomethyl); C10(Carbamidomethyl); C17(Carbamidomethyl); C24(Carbamidomethyl)	1	1	Q01705	Q01705	Neurogenic locus notch homolog protein 1 OS=Mus musculus OX=10090 GN=Notch1 PE=1 SV=3	1	4	4	1	0	1	1	1	736.571	2943.26	2943.25	3.6442	0.00268145	0	0	2.22549e+06	HCD (High Energy Collision Dissociation)	MS2	0	90.7961	10.3264	3203	3203	3202	FP021821_11.raw	0/0		10.7136	753.879	753.879	753.879	1.93388e-11	3.19345e-12	0	0
FALSE	Medium	PMI-Byonic	PMI-Byonic (A2)	A	2	Unambiguous	CPPGFHGPTCRQDVNECSQNPGLCR	[R].cPPGFHGPTcRQDVNEcSQNPGLcR.[H]	C1(Carbamidomethyl); C10(Carbamidomethyl); C17(Carbamidomethyl); C24(Carbamidomethyl)	1	1	Q01705	Q01705	Neurogenic locus notch homolog protein 1 OS=Mus musculus OX=10090 GN=Notch1 PE=1 SV=3	1	3	3	1	0	1	1	1	982.093	2944.26	2943.25	344.322	0.337808	0	0	77220.2	HCD (High Energy Collision Dissociation)	MS2	10.5441	100	10.1947	3148	3148	3138	FP021821_11.raw	0/0		0.0707961	126.903	126.903	126.903	0.849579	0.0483552	0	0
FALSE	High	PMI-Byonic	PMI-Byonic (A2)	A	2	Unambiguous	CPPGFHGPTCRQDVNECSQNPGLCR	[R].cPPGFHGPTcRQDVNEcSQNPGLcR.[H]	C1(Carbamidomethyl); C10(Carbamidomethyl); C17(Carbamidomethyl); C24(Carbamidomethyl)	1	1	Q01705	Q01705	Neurogenic locus notch homolog protein 1 OS=Mus musculus OX=10090 GN=Notch1 PE=1 SV=3	1	4	4	1	0	1	1	1	736.571	2943.26	2943.25	3.6442	0.00268145	0	0	52569.7	HCD (High Energy Collision Dissociation)	MS2	3.23835	100	11.0621	3513	3513	3511	FP021821_11.raw	0/0		1.04824	45.6631	45.6631	45.6631	0.0894873	0.00729966	0	0
FALSE	High	PMI-Byonic	PMI-Byonic (A2)	A	2	Unambiguous	CPPGFHGPTCR	[R].cPPGFHGPTcR.[Q]	C1(Carbamidomethyl); C10(Carbamidomethyl)	1	1	Q01705	Q01705	Neurogenic locus notch homolog protein 1 OS=Mus musculus OX=10090 GN=Notch1 PE=1 SV=3	0	3	3	1	0	1	1	1	429.191	1285.56	1285.56	2.19923	0.00094241	0	0	357165	HCD (High Energy Collision Dissociation)	MS2	25.4327	100	7.66846	2110	2110	2107	FP021821_11.raw	0/0		6.08174	497.721	497.721	497.721	8.28437e-07	8.62078e-08	0	0
FALSE	High	PMI-Byonic	PMI-Byonic (A2)	A	2	Unambiguous	CPPGFHGPTCR	[R].cPPGFHGPTcR.[Q]	C1(Carbamidomethyl); C10(Carbamidomethyl)	1	1	Q01705	Q01705	Neurogenic locus notch homolog protein 1 OS=Mus musculus OX=10090 GN=Notch1 PE=1 SV=3	0	3	3	1	0	1	1	1	429.191	1285.56	1285.56	2.48409	0.00106448	0	0	1.01776e+06	HCD (High Energy Collision Dissociation)	MS2	14.5472	100	7.77497	2151	2151	2150	FP021821_11.raw	0/0		9.062	668.703	638.248	638.248	8.66954e-10	9.95413e-11	0	0
FALSE	Medium	PMI-Byonic	PMI-Byonic (A2)	A	2	Unambiguous	CPPGFHGPTCR	[R].cPPGFHGPTcR.[Q]	C1(Carbamidomethyl); C10(Carbamidomethyl)	1	1	Q01705	Q01705	Neurogenic locus notch homolog protein 1 OS=Mus musculus OX=10090 GN=Notch1 PE=1 SV=3	0	2	2	1	0	1	1	1	643.282	1285.56	1285.56	0.263103	0.000169117	0	0	40594.6	HCD (High Energy Collision Dissociation)	MS2	0	100	7.84659	2180	2180	2178	FP021821_11.raw	0/0		0.390318	304.437	259.314	259.314	0.407082	0.0223263	0	0
FALSE	High	PMI-Byonic	PMI-Byonic (A2)	A	2	Unambiguous	CPPGFHGPTCR	[R].cPPGFHGPTcR.[Q]	C1(Carbamidomethyl); C10(Carbamidomethyl)	1	1	Q01705	Q01705	Neurogenic locus notch homolog protein 1 OS=Mus musculus OX=10090 GN=Notch1 PE=1 SV=3	0	3	3	1	0	1	1	1	429.191	1285.56	1285.56	2.12801	0.000911892	0	0	1367305	HCD (High Energy Collision Dissociation)	MS2	9.49838	79.171	7.88387	2195	2195	2194	FP021821_11.raw	0/0		8.062	649.762	616.128	616.128	8.66954e-09	7.76613e-10	0	0
FALSE	High	PMI-Byonic	PMI-Byonic (A2)	A	2	Unambiguous	CPPGFHGPTCR	[R].cPPGFHGPTcR.[Q]	C1(Carbamidomethyl); C10(Carbamidomethyl)	1	1	Q01705	Q01705	Neurogenic locus notch homolog protein 1 OS=Mus musculus OX=10090 GN=Notch1 PE=1 SV=3	0	3	3	1	0	1	1	1	429.191	1285.56	1285.56	2.41288	0.00103396	0	0	1.18049e+06	HCD (High Energy Collision Dissociation)	MS2	10.609	91.851	7.99864	2242	2242	2241	FP021821_11.raw	0/0		10.062	701.299	648.285	648.285	8.66954e-11	1.70722e-11	0	0
FALSE	Medium	PMI-Byonic	PMI-Byonic (A2)	A	2	Unambiguous	CPPGFHGPTCR	[R].cPPGFHGPTcR.[Q]	C1(Carbamidomethyl); C10(Carbamidomethyl)	1	1	Q01705	Q01705	Neurogenic locus notch homolog protein 1 OS=Mus musculus OX=10090 GN=Notch1 PE=1 SV=3	0	2	2	1	0	1	1	1	643.285	1285.56	1285.56	4.726	0.00303777	0	0	34586.5	HCD (High Energy Collision Dissociation)	MS2	0	100	8.01114	2247	2247	2245	FP021821_11.raw	0/0		0.358285	144.03	144.03	144.03	0.438243	0.0279986	0	0
FALSE	High	PMI-Byonic	PMI-Byonic (A2)	A	2	Unambiguous	CPPGFHGPTCR	[R].cPPGFHGPTcR.[Q]	C1(Carbamidomethyl); C10(Carbamidomethyl)	1	1	Q01705	Q01705	Neurogenic locus notch homolog protein 1 OS=Mus musculus OX=10090 GN=Notch1 PE=1 SV=3	0	3	3	1	0	1	1	1	429.192	1285.56	1285.56	3.12504	0.00133914	0	0	807367	HCD (High Energy Collision Dissociation)	MS2	16.1085	100	8.11089	2285	2285	2284	FP021821_11.raw	0/0		8.062	646.593	616.377	616.377	8.66954e-09	1.03971e-09	0	0
FALSE	High	PMI-Byonic	PMI-Byonic (A2)	A	2	Unambiguous	CPPGFHGPTCR	[R].cPPGFHGPTcR.[Q]	C1(Carbamidomethyl); C10(Carbamidomethyl)	1	1	Q01705	Q01705	Neurogenic locus notch homolog protein 1 OS=Mus musculus OX=10090 GN=Notch1 PE=1 SV=3	0	3	3	1	0	1	1	1	429.192	1285.56	1285.56	2.84017	0.00121707	0	0	339157	HCD (High Energy Collision Dissociation)	MS2	28.5054	100	8.22047	2327	2327	2326	FP021821_11.raw	0/0		7.062	568.094	567.078	567.078	8.66954e-08	1.05581e-08	0	0
FALSE	High	PMI-Byonic	PMI-Byonic (A2)	A	2	Unambiguous	CPPGFHGPTCR	[R].cPPGFHGPTcR.[Q]	C1(Carbamidomethyl); C10(Carbamidomethyl)	1	1	Q01705	Q01705	Neurogenic locus notch homolog protein 1 OS=Mus musculus OX=10090 GN=Notch1 PE=1 SV=3	0	3	3	1	0	1	1	1	429.192	1285.56	1285.56	2.84017	0.00121707	0	0	233143	HCD (High Energy Collision Dissociation)	MS2	36.5802	100	8.34086	2377	2377	2375	FP021821_11.raw	0/0		5.80196	425.367	425.367	425.367	1.57775e-06	2.02193e-07	0	0
FALSE	High	PMI-Byonic	PMI-Byonic (A2)	A	2	Unambiguous	CPPGFHGPTCRQDVNECSQNPGLCR	[R].cPPGFHGPTcRQDVNEcSQNPGLcR.[H]	C1(Carbamidomethyl); C10(Carbamidomethyl); C17(Carbamidomethyl); C24(Carbamidomethyl)	1	1	Q01705	Q01705	Neurogenic locus notch homolog protein 1 OS=Mus musculus OX=10090 GN=Notch1 PE=1 SV=3	1	4	4	1	0	1	1	1	736.57	2943.26	2943.25	2.64881	0.00194903	0	0	55714.4	HCD (High Energy Collision Dissociation)	MS2	0	100	10.0823	3100	3100	3096	FP021821_11.raw	0/0		0.936069	42.3306	42.3306	42.3306	0.115859	0.00945437	0	0
FALSE	High	PMI-Byonic	PMI-Byonic (A2)	A	2	Unambiguous	QDVNECSQNPGLCR	[R].QDVNEcSQNPGLcR.[H]	C6(Carbamidomethyl); C13(Carbamidomethyl)	1	1	Q01705	Q01705	Neurogenic locus notch homolog protein 1 OS=Mus musculus OX=10090 GN=Notch1 PE=1 SV=3	0	2	2	1	0	1	1	1	838.862	1676.72	1676.71	3.09773	0.002597	0	0	74447.6	HCD (High Energy Collision Dissociation)	MS2	0	100	9.45516	2836	2836	2831	FP021821_11.raw	0/0		3.94467	302.942	302.942	302.942	0.000113587	1.05343e-05	0	0
FALSE	High	PMI-Byonic	PMI-Byonic (A2)	A	2	Unambiguous	QDVNECSQNPGLCR	[R].QDVNEcSQNPGLcR.[H]	C6(Carbamidomethyl); C13(Carbamidomethyl)	1	1	Q01705	Q01705	Neurogenic locus notch homolog protein 1 OS=Mus musculus OX=10090 GN=Notch1 PE=1 SV=3	0	3	3	1	0	1	1	1	559.578	1676.72	1676.71	3.85414	0.0021541	0	0	131458	HCD (High Energy Collision Dissociation)	MS2	7.63647	100	9.45298	2835	2835	2831	FP021821_11.raw	0/0		1.37022	152.732	152.732	152.732	0.0426362	0.00345907	0	0
FALSE	High	PMI-Byonic	PMI-Byonic (A2)	A	2	Unambiguous	QDVNECSQNPGLCR	[R].QDVNEcSQNPGLcR.[H]	C6(Carbamidomethyl); C13(Carbamidomethyl)	1	1	Q01705	Q01705	Neurogenic locus notch homolog protein 1 OS=Mus musculus OX=10090 GN=Notch1 PE=1 SV=3	0	2	2	1	0	1	1	1	838.861	1676.71	1676.71	1.71446	0.00143733	0	0	145054	HCD (High Energy Collision Dissociation)	MS2	0	100	9.32736	2782	2782	2780	FP021821_11.raw	0/0		5.23775	434.458	434.458	434.458	5.78435e-06	6.14267e-07	0	0
FALSE	High	PMI-Byonic	PMI-Byonic (A2)	A	2	Unambiguous	QDVNECSQNPGLCR	[R].QDVNEcSQNPGLcR.[H]	C6(Carbamidomethyl); C13(Carbamidomethyl)	1	1	Q01705	Q01705	Neurogenic locus notch homolog protein 1 OS=Mus musculus OX=10090 GN=Notch1 PE=1 SV=3	0	3	3	1	0	1	1	1	559.577	1676.72	1676.71	3.41732	0.00190995	0	0	1.35194e+06	HCD (High Energy Collision Dissociation)	MS2	0	100	9.20929	2732	2732	2731	FP021821_11.raw	0/0		6.68067	593.603	593.603	593.603	2.08607e-07	2.17793e-08	0	0
FALSE	High	PMI-Byonic	PMI-Byonic (A2)	A	2	Unambiguous	QDVNECSQNPGLCR	[R].QDVNEcSQNPGLcR.[H]	C6(Carbamidomethyl); C13(Carbamidomethyl)	1	1	Q01705	Q01705	Neurogenic locus notch homolog protein 1 OS=Mus musculus OX=10090 GN=Notch1 PE=1 SV=3	0	2	2	1	0	1	1	1	838.862	1676.72	1676.71	3.38894	0.00284114	0	0	875036	HCD (High Energy Collision Dissociation)	MS2	0.74973	100	9.21147	2733	2733	2731	FP021821_11.raw	0/0		11.2247	754.309	754.309	754.309	5.96036e-12	1.82322e-12	0	0
FALSE	High	PMI-Byonic	PMI-Byonic (A2)	A	2	Unambiguous	QDVNECSQNPGLCR	[R].QDVNEcSQNPGLcR.[H]	C6(Carbamidomethyl); C13(Carbamidomethyl)	1	1	Q01705	Q01705	Neurogenic locus notch homolog protein 1 OS=Mus musculus OX=10090 GN=Notch1 PE=1 SV=3	0	2	2	1	0	1	1	1	838.862	1676.72	1676.71	2.66091	0.00223079	0	0	94926.9	HCD (High Energy Collision Dissociation)	MS2	0	100	9.09737	2685	2685	2680	FP021821_11.raw	0/0		6.02729	451.86	451.86	451.86	9.39092e-07	1.32288e-07	0	0
FALSE	High	PMI-Byonic	PMI-Byonic (A2)	A	2	Unambiguous	QDVNECSQNPGLCR	[R].QDVNEcSQNPGLcR.[H]	C6(Carbamidomethyl); C13(Carbamidomethyl)	1	1	Q01705	Q01705	Neurogenic locus notch homolog protein 1 OS=Mus musculus OX=10090 GN=Notch1 PE=1 SV=3	0	3	3	1	0	1	1	1	559.578	1676.72	1676.71	3.85414	0.0021541	0	0	147160	HCD (High Energy Collision Dissociation)	MS2	0	100	9.09302	2683	2683	2680	FP021821_11.raw	0/0		5.70041	495.809	495.809	495.809	1.99339e-06	3.15383e-07	0	0
FALSE	High	PMI-Byonic	PMI-Byonic (A2)	A	2	Unambiguous	QDVNECSQNPGLCR	[R].QDVNEcSQNPGLcR.[H]	C6(Carbamidomethyl); C13(Carbamidomethyl)	1	1	Q01705	Q01705	Neurogenic locus notch homolog protein 1 OS=Mus musculus OX=10090 GN=Notch1 PE=1 SV=3	0	3	3	1	0	1	1	1	559.577	1676.72	1676.71	3.52653	0.00197099	0	0	290230	HCD (High Energy Collision Dissociation)	MS2	2.18005	100	9.32519	2781	2781	2780	FP021821_11.raw	0/0		5.42063	416.544	416.544	416.544	3.79638e-06	4.76251e-07	0	0
FALSE	Medium	PMI-Byonic	PMI-Byonic (A2)	A	2	Unambiguous	NGGACVDGVNTYNCR	[K].nGGAcVDGVNTYNcR.[C]	N1(Deamidated); C5(Carbamidomethyl); C14(Carbamidomethyl)	1	1	Q01705	Q01705	Neurogenic locus notch homolog protein 1 OS=Mus musculus OX=10090 GN=Notch1 PE=1 SV=3	0	3	3	1	0	1	1	1	553.23	1657.68	1657.67	4.42803	0.00244673	0	0	71173.7	HCD (High Energy Collision Dissociation)	MS2	29.3455	100	11.1968	3570	3570	3566	FP021821_11.raw	0/0		0.457575	86.8984	86.8984	86.8984	0.348678	0.0195975	0	0
FALSE	High	PMI-Byonic	PMI-Byonic (A2)	A	2	Unambiguous	NGGACVDGVNTYNCR	[K].NGGAcVDGVNTYNcR.[C]	C5(Carbamidomethyl); C14(Carbamidomethyl)	1	1	Q01705	Q01705	Neurogenic locus notch homolog protein 1 OS=Mus musculus OX=10090 GN=Notch1 PE=1 SV=3	0	2	2	1	0	1	1	1	828.85	1656.69	1656.69	4.95891	0.00410768	0	0	72118.2	HCD (High Energy Collision Dissociation)	MS2	0	100	9.7275	2950	2950	2945	FP021821_11.raw	0/0		5.70848	428.767	428.767	428.767	1.95669e-06	2.57106e-07	0	0
FALSE	High	PMI-Byonic	PMI-Byonic (A2)	A	2	Unambiguous	NGGACVDGVNTYNCR	[K].nGGAcVDGVNTYNcR.[C]	N1(Deamidated); C5(Carbamidomethyl); C14(Carbamidomethyl)	1	1	Q01705	Q01705	Neurogenic locus notch homolog protein 1 OS=Mus musculus OX=10090 GN=Notch1 PE=1 SV=3	0	2	2	1	0	1	1	1	829.341	1657.67	1657.67	3.11062	0.00257819	0	0	44677.4	HCD (High Energy Collision Dissociation)	MS2	0	100	11.4168	3663	3663	3661	FP021821_11.raw	0/0		1.26807	68.4235	68.4235	68.4235	0.0539421	0.00564752	0	0
FALSE	High	PMI-Byonic	PMI-Byonic (A2)	A	2	Unambiguous	NGGACVDGVNTYNCR	[K].nGGAcVdGVNTYNcR.[C]	N1(Deamidated); C5(Carbamidomethyl); D7(Oxidation); C14(Carbamidomethyl)	1	1	Q01705	Q01705	Neurogenic locus notch homolog protein 1 OS=Mus musculus OX=10090 GN=Notch1 PE=1 SV=3	0	2	2	1	0	1	1	1	837.341	1673.67	1673.66	5.68152	0.00475448	0	0	40304	HCD (High Energy Collision Dissociation)	MS2	0	100	11.3803	3648	3648	3639	FP021821_11.raw	0/0		1.649	110.805	110.805	110.805	0.0224387	0.00131345	0	0
FALSE	High	PMI-Byonic	PMI-Byonic (A2)	A	2	Unambiguous	NGGACVDGVNTYNCR	[K].nGGAcVDGVNTYNcR.[C]	N1(Deamidated); C5(Carbamidomethyl); C14(Carbamidomethyl)	1	1	Q01705	Q01705	Neurogenic locus notch homolog protein 1 OS=Mus musculus OX=10090 GN=Notch1 PE=1 SV=3	0	2	2	1	0	1	1	1	829.341	1657.68	1657.67	3.55246	0.0029444	0	0	259132	HCD (High Energy Collision Dissociation)	MS2	0	100	11.2871	3608	3608	3606	FP021821_11.raw	0/0		6.11319	489.548	489.548	489.548	7.70567e-07	7.07447e-08	0	0
FALSE	High	PMI-Byonic	PMI-Byonic (A2)	A	2	Unambiguous	NGGACVDGVNTYNCR	[K].nGGAcVDGVNTYNcR.[C]	N1(Deamidated); C5(Carbamidomethyl); C14(Carbamidomethyl)	1	1	Q01705	Q01705	Neurogenic locus notch homolog protein 1 OS=Mus musculus OX=10090 GN=Notch1 PE=1 SV=3	0	2	2	1	0	1	1	1	829.343	1657.68	1657.67	5.46709	0.00453132	0	0	57400.1	HCD (High Energy Collision Dissociation)	MS2	0	100	11.1725	3560	3560	3555	FP021821_11.raw	0/0		4.40462	358.054	358.054	358.054	3.93896e-05	3.38288e-06	0	0
FALSE	High	PMI-Byonic	PMI-Byonic (A2)	A	2	Unambiguous	NGGACVDGVNTYNCR	[K].NGGAcVDGVNTYNcR.[C]	C5(Carbamidomethyl); C14(Carbamidomethyl)	1	1	Q01705	Q01705	Neurogenic locus notch homolog protein 1 OS=Mus musculus OX=10090 GN=Notch1 PE=1 SV=3	0	2	2	1	0	1	1	1	828.848	1656.69	1656.69	1.64315	0.0013611	0	0	109476	HCD (High Energy Collision Dissociation)	MS2	14.1309	100	10.1043	3109	3109	3105	FP021821_11.raw	0/0		3.53653	329.222	329.222	329.222	0.000290715	1.66791e-05	0	0
FALSE	High	PMI-Byonic	PMI-Byonic (A2)	A	2	Unambiguous	NGGACVDGVNTYNCR	[K].nGGAcVDGVNTYNcR.[C]	N1(Deamidated); C5(Carbamidomethyl); C14(Carbamidomethyl)	1	1	Q01705	Q01705	Neurogenic locus notch homolog protein 1 OS=Mus musculus OX=10090 GN=Notch1 PE=1 SV=3	0	2	2	1	0	1	1	1	829.34	1657.67	1657.67	2.44787	0.00202888	0	0	55924.5	HCD (High Energy Collision Dissociation)	MS2	7.03811	100	10.6402	3335	3335	3331	FP021821_11.raw	0/0		3.34873	237.056	237.056	237.056	0.000447987	3.48032e-05	0	0
FALSE	Medium	PMI-Byonic	PMI-Byonic (A2)	A	2	Unambiguous	NGGACVDGVNTYNCR	[K].NGGAcVDGVNTYNcR.[C]	C5(Carbamidomethyl); C14(Carbamidomethyl)	1	1	Q01705	Q01705	Neurogenic locus notch homolog protein 1 OS=Mus musculus OX=10090 GN=Notch1 PE=1 SV=3	0	3	3	1	0	1	1	1	552.901	1656.69	1656.69	2.00346	0.00110637	0	0	80808.4	HCD (High Energy Collision Dissociation)	MS2	0	100	10.1065	3110	3110	3105	FP021821_11.raw	0/0		0.320052	99.7164	99.7164	99.7164	0.478573	0.0340015	0	0
FALSE	High	PMI-Byonic	PMI-Byonic (A2)	A	2	Unambiguous	NGGACVDGVNTYNCR	[K].NGGAcVdGVNTYNcR.[C]	C5(Carbamidomethyl); D7(Oxidation); C14(Carbamidomethyl)	1	1	Q01705	Q01705	Neurogenic locus notch homolog protein 1 OS=Mus musculus OX=10090 GN=Notch1 PE=1 SV=3	0	3	3	1	0	1	1	1	558.231	1672.68	1672.68	-0.376108	-0.000209703	0	0	66680	HCD (High Energy Collision Dissociation)	MS2	0	100	10.1087	3111	3111	3105	FP021821_11.raw	0/0		1.38624	293.551	293.551	57.4273	0.0410924	0.00281788	0	0
FALSE	High	PMI-Byonic	PMI-Byonic (A2)	A	2	Unambiguous	NGGACVDGVNTYNCR	[K].NGGAcVdGVNTYNcR.[C]	C5(Carbamidomethyl); D7(Oxidation); C14(Carbamidomethyl)	1	1	Q01705	Q01705	Neurogenic locus notch homolog protein 1 OS=Mus musculus OX=10090 GN=Notch1 PE=1 SV=3	0	2	2	1	0	1	1	1	836.848	1672.69	1672.68	5.47024	0.00457498	0	0	221952	HCD (High Energy Collision Dissociation)	MS2	0	100	10.1774	3140	3140	3138	FP021821_11.raw	0/0		5.9145	449.172	449.172	142.865	1.21758e-06	1.52766e-07	0	0
FALSE	High	PMI-Byonic	PMI-Byonic (A2)	A	2	Unambiguous	NGGACVDGVNTYNCR	[K].NGGAcVdGVNTYNcR.[C]	C5(Carbamidomethyl); D7(Oxidation); C14(Carbamidomethyl)	1	1	Q01705	Q01705	Neurogenic locus notch homolog protein 1 OS=Mus musculus OX=10090 GN=Notch1 PE=1 SV=3	0	2	2	1	0	1	1	1	836.846	1672.68	1672.68	2.47811	0.00207254	0	0	63914.1	HCD (High Energy Collision Dissociation)	MS2	11.5323	100	10.0608	3091	3091	3086	FP021821_11.raw	0/0		4.49882	360.999	360.999	118.011	3.17087e-05	2.91526e-06	0	0
FALSE	High	PMI-Byonic	PMI-Byonic (A2)	A	2	Unambiguous	NGGACVDGVNTYNCR	[K].NGGAcVDGVNTYNcR.[C]	C5(Carbamidomethyl); C14(Carbamidomethyl)	1	1	Q01705	Q01705	Neurogenic locus notch homolog protein 1 OS=Mus musculus OX=10090 GN=Notch1 PE=1 SV=3	0	3	3	1	0	1	1	1	552.903	1656.69	1656.69	4.76659	0.00263224	0	0	57730.3	HCD (High Energy Collision Dissociation)	MS2	4.96575	100	9.75121	2960	2960	2955	FP021821_11.raw	0/0		3.97328	363.792	363.792	363.792	0.000106345	9.32192e-06	0	0
FALSE	High	PMI-Byonic	PMI-Byonic (A2)	A	2	Unambiguous	NGGACVDGVNTYNCR	[K].NGGAcVDGVNTYNcR.[C]	C5(Carbamidomethyl); C14(Carbamidomethyl)	1	1	Q01705	Q01705	Neurogenic locus notch homolog protein 1 OS=Mus musculus OX=10090 GN=Notch1 PE=1 SV=3	0	3	3	1	0	1	1	1	552.901	1656.69	1656.69	2.77713	0.00153361	0	0	135251	HCD (High Energy Collision Dissociation)	MS2	62.522	100	9.98419	3058	3058	3056	FP021821_11.raw	0/0		1.38485	153.962	153.962	153.962	0.0412244	0.00313529	0	0
FALSE	High	PMI-Byonic	PMI-Byonic (A2)	A	2	Unambiguous	NGGACVDGVNTYNCR	[K].NGGAcVDGVNTYNcR.[C]	C5(Carbamidomethyl); C14(Carbamidomethyl)	1	1	Q01705	Q01705	Neurogenic locus notch homolog protein 1 OS=Mus musculus OX=10090 GN=Notch1 PE=1 SV=3	0	2	2	1	0	1	1	1	828.849	1656.69	1656.69	3.33787	0.0027649	0	0	2197784	HCD (High Energy Collision Dissociation)	MS2	1.15079	100	9.84266	2998	2998	2997	FP021821_11.raw	0/0		9.09345	685.899	685.899	685.899	8.06394e-10	6.75659e-11	0	0
FALSE	High	PMI-Byonic	PMI-Byonic (A2)	A	2	Unambiguous	NGGACVDGVNTYNCR	[K].NGGAcVDGVNTYNcR.[C]	C5(Carbamidomethyl); C14(Carbamidomethyl)	1	1	Q01705	Q01705	Neurogenic locus notch homolog protein 1 OS=Mus musculus OX=10090 GN=Notch1 PE=1 SV=3	0	2	2	1	0	1	1	1	828.849	1656.69	1656.69	2.74841	0.00227662	0	0	484775	HCD (High Energy Collision Dissociation)	MS2	4.41354	100	9.95849	3047	3047	3045	FP021821_11.raw	0/0		6.95004	578.265	578.265	578.265	1.12193e-07	1.3037e-08	0	0
FALSE	High	PMI-Byonic	PMI-Byonic (A2)	A	2	Unambiguous	NGGACVDGVNTYNCR	[K].NGGAcVDGVNTYNcR.[C]	C5(Carbamidomethyl); C14(Carbamidomethyl)	1	1	Q01705	Q01705	Neurogenic locus notch homolog protein 1 OS=Mus musculus OX=10090 GN=Notch1 PE=1 SV=3	0	3	3	1	0	1	1	1	552.902	1656.69	1656.69	3.44028	0.00189982	0	0	594598	HCD (High Energy Collision Dissociation)	MS2	0	100	9.86855	3009	3009	3008	FP021821_11.raw	0/0		5.68717	530.85	530.85	530.85	2.0551e-06	3.71935e-07	0	0
FALSE	High	PMI-Byonic	PMI-Byonic (A2)	A	2	Unambiguous	VASFYCECPHGR	[R].VASFYcEcPHGR.[T]	C6(Carbamidomethyl); C8(Carbamidomethyl)	1	1	Q01705	Q01705	Neurogenic locus notch homolog protein 1 OS=Mus musculus OX=10090 GN=Notch1 PE=1 SV=3	0	3	3	1	0	1	1	1	494.882	1482.63	1482.63	3.39526	0.00167797	0	0	3452198	HCD (High Energy Collision Dissociation)	MS2	0.35588	46.9397	9.46803	2841	2841	2840	FP021821_11.raw	0/0		11.2054	765.737	765.737	765.737	6.23131e-12	2.11709e-12	0	0
FALSE	High	PMI-Byonic	PMI-Byonic (A2)	A	2	Unambiguous	VASFYCECPHGR	[R].VASFYcEcPHGR.[T]	C6(Carbamidomethyl); C8(Carbamidomethyl)	1	1	Q01705	Q01705	Neurogenic locus notch homolog protein 1 OS=Mus musculus OX=10090 GN=Notch1 PE=1 SV=3	0	2	2	1	0	1	1	1	741.819	1482.63	1482.63	3.46608	0.00256945	0	0	105191	HCD (High Energy Collision Dissociation)	MS2	21.8539	100	9.44863	2833	2833	2831	FP021821_11.raw	0/0		3.56687	361.942	361.942	361.942	0.0002711	1.35293e-05	0	0
FALSE	High	PMI-Byonic	PMI-Byonic (A2)	A	2	Unambiguous	VASFYCECPHGR	[R].VASFYcEcPHGR.[T]	C6(Carbamidomethyl); C8(Carbamidomethyl)	1	1	Q01705	Q01705	Neurogenic locus notch homolog protein 1 OS=Mus musculus OX=10090 GN=Notch1 PE=1 SV=3	0	3	3	1	0	1	1	1	494.882	1482.63	1482.63	3.39526	0.00167797	0	0	5.25013e+06	HCD (High Energy Collision Dissociation)	MS2	0.419767	30.9162	9.35096	2792	2792	2791	FP021821_11.raw	0/0		10.2054	714.05	714.05	714.05	6.23131e-11	1.01237e-11	0	0
FALSE	High	PMI-Byonic	PMI-Byonic (A2)	A	2	Unambiguous	VASFYCECPHGR	[R].VASFYcEcPHGR.[T]	C6(Carbamidomethyl); C8(Carbamidomethyl)	1	1	Q01705	Q01705	Neurogenic locus notch homolog protein 1 OS=Mus musculus OX=10090 GN=Notch1 PE=1 SV=3	0	2	2	1	0	1	1	1	741.82	1482.63	1482.63	4.78343	0.00354601	0	0	88554.9	HCD (High Energy Collision Dissociation)	MS2	17.3193	100	9.33168	2784	2784	2780	FP021821_11.raw	0/0		4.63301	419.124	419.124	419.124	2.32801e-05	2.25885e-06	0	0
FALSE	High	PMI-Byonic	PMI-Byonic (A2)	A	2	Unambiguous	VASFYCECPHGR	[R].VASFYcEcPHGR.[T]	C6(Carbamidomethyl); C8(Carbamidomethyl)	1	1	Q01705	Q01705	Neurogenic locus notch homolog protein 1 OS=Mus musculus OX=10090 GN=Notch1 PE=1 SV=3	0	3	3	1	0	1	1	1	494.882	1482.63	1482.63	3.58051	0.00176952	0	0	366188	HCD (High Energy Collision Dissociation)	MS2	4.0018	100	9.68528	2932	2932	2931	FP021821_11.raw	0/0		7.20542	588.584	588.584	588.584	6.23131e-08	7.02302e-09	0	0
FALSE	High	PMI-Byonic	PMI-Byonic (A2)	A	2	Unambiguous	VASFYCECPHGR	[R].VASFYcEcPHGR.[T]	C6(Carbamidomethyl); C8(Carbamidomethyl)	1	1	Q01705	Q01705	Neurogenic locus notch homolog protein 1 OS=Mus musculus OX=10090 GN=Notch1 PE=1 SV=3	0	3	3	1	0	1	1	1	494.881	1482.63	1482.63	2.0985	0.0010371	0	0	90370.9	HCD (High Energy Collision Dissociation)	MS2	46.8113	100	9.91572	3029	3029	3028	FP021821_11.raw	0/0		5.80196	405.436	405.436	405.436	1.57775e-06	2.26756e-07	0	0
FALSE	High	PMI-Byonic	PMI-Byonic (A2)	A	2	Unambiguous	VASFYCECPHGR	[R].VASFYcEcPHGR.[T]	C6(Carbamidomethyl); C8(Carbamidomethyl)	1	1	Q01705	Q01705	Neurogenic locus notch homolog protein 1 OS=Mus musculus OX=10090 GN=Notch1 PE=1 SV=3	0	3	3	1	0	1	1	1	494.88	1482.63	1482.63	0.801746	0.00039623	0	0	21637.9	HCD (High Energy Collision Dissociation)	MS2	77.9713	100	10.3548	3215	3215	3213	FP021821_11.raw	0/0		0.994837	133.604	133.604	133.604	0.101196	0.00865434	0	0
FALSE	High	PMI-Byonic	PMI-Byonic (A2)	A	2	Unambiguous	VASFYCECPHGR	[R].VASFYcEcPHGR.[T]	C6(Carbamidomethyl); C8(Carbamidomethyl)	1	1	Q01705	Q01705	Neurogenic locus notch homolog protein 1 OS=Mus musculus OX=10090 GN=Notch1 PE=1 SV=3	0	3	3	1	0	1	1	1	494.882	1482.63	1482.63	3.51876	0.001739	0	0	65999.1	HCD (High Energy Collision Dissociation)	MS2	10.4652	100	10.0285	3077	3077	3075	FP021821_11.raw	0/0		4.7542	371.102	371.102	371.102	1.76116e-05	1.69696e-06	0	0
FALSE	High	PMI-Byonic	PMI-Byonic (A2)	A	2	Unambiguous	VASFYCECPHGR	[R].VASFYcEcPHGR.[T]	C6(Carbamidomethyl); C8(Carbamidomethyl)	1	1	Q01705	Q01705	Neurogenic locus notch homolog protein 1 OS=Mus musculus OX=10090 GN=Notch1 PE=1 SV=3	0	3	3	1	0	1	1	1	494.881	1482.63	1482.63	2.34551	0.00115917	0	0	168827	HCD (High Energy Collision Dissociation)	MS2	0	100	9.79475	2978	2978	2977	FP021821_11.raw	0/0		6.08174	485.312	485.312	485.312	8.28437e-07	1.01052e-07	0	0
FALSE	High	PMI-Byonic	PMI-Byonic (A2)	A	2	Unambiguous	VASFYCECPHGR	[R].VASFYcEcPHGR.[T]	C6(Carbamidomethyl); C8(Carbamidomethyl)	1	1	Q01705	Q01705	Neurogenic locus notch homolog protein 1 OS=Mus musculus OX=10090 GN=Notch1 PE=1 SV=3	0	3	3	1	0	1	1	1	494.881	1482.63	1482.63	1.975	0.000976063	0	0	41757.3	HCD (High Energy Collision Dissociation)	MS2	0	100	9.2437	2747	2747	2742	FP021821_11.raw	0/0		4.99316	397.02	397.02	397.02	1.01587e-05	1.19289e-06	0	0
FALSE	High	PMI-Byonic	PMI-Byonic (A2)	A	2	Unambiguous	VASFYCECPHGR	[R].VASFYcEcPHGR.[T]	C6(Carbamidomethyl); C8(Carbamidomethyl)	1	1	Q01705	Q01705	Neurogenic locus notch homolog protein 1 OS=Mus musculus OX=10090 GN=Notch1 PE=1 SV=3	0	3	3	1	0	1	1	1	494.882	1482.63	1482.63	3.76577	0.00186107	0	0	949028	HCD (High Energy Collision Dissociation)	MS2	0.87359	100	9.5758	2886	2886	2885	FP021821_11.raw	0/0		8.20542	644.71	644.71	644.71	6.23131e-09	4.94723e-10	0	0
FALSE	High	PMI-Byonic	PMI-Byonic (A2)	A	2	Unambiguous	TGLLCHLNDACISNPCNEGSNCDTNPVNGK	[R].tGLLcHLNDAcISNPcNEGSNcDTNPVnGK.[A]	T1(Hex(1)); C5(Carbamidomethyl); C11(Carbamidomethyl); C16(Carbamidomethyl); C22(Carbamidomethyl); N28(Deamidated)	1	1	Q01705	Q01705	Neurogenic locus notch homolog protein 1 OS=Mus musculus OX=10090 GN=Notch1 PE=1 SV=3	0	3	3	1	0	1	1	1	1165.5	3494.49	3494.46	9.9105	0.0115439	0	0	71135	HCD (High Energy Collision Dissociation)	MS2	0	100	13.1918	4409	4409	4406	FP021821_11.raw	0/0		2.6993	74.8541	74.8541	2.8	0.00199848	0.000126569	0	0
FALSE	High	PMI-Byonic	PMI-Byonic (A2)	A	2	Unambiguous	TGLLCHLNDACISNPCNEGSNCDTNPVNGK	[R].tGLLcHLNDAcISNPcNEGSNcDTNPVnGK.[A]	T1(Hex(1)Pent(2)); C5(Carbamidomethyl); C11(Carbamidomethyl); C16(Carbamidomethyl); C22(Carbamidomethyl); N28(Deamidated)	1	1	Q01705	Q01705	Neurogenic locus notch homolog protein 1 OS=Mus musculus OX=10090 GN=Notch1 PE=1 SV=3	0	4	4	1	0	1	1	1	940.152	3757.58	3758.54	-254.475	-0.239114	0	0	33014.9	HCD (High Energy Collision Dissociation)	MS2	0	100	13.1674	4399	4399	4395	FP021821_11.raw	0/0		4.93591	462.306	462.306	2.8	1.15901e-05	1.47592e-06	0	0
FALSE	High	PMI-Byonic	PMI-Byonic (A2)	A	2	Unambiguous	TGLLCHLNDACISNPCNEGSNCDTNPVNGK	[R].tGLLcHLNDAcISNPcNEGSNcDTNPVnGK.[A]	T1(Hex(1)Pent(2)); C5(Carbamidomethyl); C11(Carbamidomethyl); C16(Carbamidomethyl); C22(Carbamidomethyl); N28(Deamidated)	1	1	Q01705	Q01705	Neurogenic locus notch homolog protein 1 OS=Mus musculus OX=10090 GN=Notch1 PE=1 SV=3	0	3	3	1	0	1	1	1	1253.53	3758.57	3758.54	7.18859	0.0090062	0	0	219107	HCD (High Energy Collision Dissociation)	MS2	0	100	13.1652	4398	4398	4395	FP021821_11.raw	0/0		4.08279	368.263	368.263	2.8	8.26445e-05	6.22279e-06	0	0
FALSE	High	PMI-Byonic	PMI-Byonic (A2)	A	2	Unambiguous	TGLLCHLNDACISNPCNEGSNCDTNPVNGK	[R].tGLLcHLNDAcISnPcNEGSNcDTNPVNGK.[A]	T1(Hex(1)Pent(2)); C5(Carbamidomethyl); C11(Carbamidomethyl); N14(Deamidated); C16(Carbamidomethyl); C22(Carbamidomethyl)	1	1	Q01705	Q01705	Neurogenic locus notch homolog protein 1 OS=Mus musculus OX=10090 GN=Notch1 PE=1 SV=3	0	4	4	1	0	1	1	1	940.401	3758.58	3758.54	11.1311	0.0104592	0	0	32945.6	HCD (High Energy Collision Dissociation)	MS2	0	100	12.9126	4292	4292	4287	FP021821_11.raw	0/0		1.76411	170.122	170.122	2.8	0.0172143	0.00112651	0	0
FALSE	High	PMI-Byonic	PMI-Byonic (A2)	A	2	Unambiguous	TGLLCHLNDACISNPCNEGSNCDTNPVNGK	[R].tGLLcHLNDAcISNPcNEGSNcDTNPVnGK.[A]	T1(Hex(1)Pent(2)); C5(Carbamidomethyl); C11(Carbamidomethyl); C16(Carbamidomethyl); C22(Carbamidomethyl); N28(Deamidated)	1	1	Q01705	Q01705	Neurogenic locus notch homolog protein 1 OS=Mus musculus OX=10090 GN=Notch1 PE=1 SV=3	0	3	3	1	0	1	1	1	1253.53	3758.56	3758.54	5.5322	0.00693101	0	0	75539.9	HCD (High Energy Collision Dissociation)	MS2	0	100	13.2839	4448	4448	4447	FP021821_11.raw	0/0		3.37979	171.159	171.159	2.8	0.000417075	2.1178e-05	0	0
FALSE	High	PMI-Byonic	PMI-Byonic (A2)	A	2	Unambiguous	TGLLCHLNDACISNPCNEGSNCDTNPVNGK	[R].tGLLcHLNDAcISNPcNEGSNcDTNPVNGK.[A]	T1(Hex(1)Pent(2)); C5(Carbamidomethyl); C11(Carbamidomethyl); C16(Carbamidomethyl); C22(Carbamidomethyl)	1	1	Q01705	Q01705	Neurogenic locus notch homolog protein 1 OS=Mus musculus OX=10090 GN=Notch1 PE=1 SV=3	0	3	3	1	0	1	1	1	1253.2	3757.57	3757.56	4.46351	0.00559064	0	0	167790	HCD (High Energy Collision Dissociation)	MS2	0	100	13.0368	4344	4344	4342	FP021821_11.raw	0/0		6.05193	538.647	538.647	2.8	8.87295e-07	1.16469e-07	0	0
FALSE	High	PMI-Byonic	PMI-Byonic (A2)	A	2	Unambiguous	TGLLCHLNDACISNPCNEGSNCDTNPVNGK	[R].tGLLcHLNDAcISNPcNEGSNcDTNPVnGK.[A]	T1(Hex(1)Pent(2)); C5(Carbamidomethyl); C11(Carbamidomethyl); C16(Carbamidomethyl); C22(Carbamidomethyl); N28(Deamidated)	1	1	Q01705	Q01705	Neurogenic locus notch homolog protein 1 OS=Mus musculus OX=10090 GN=Notch1 PE=1 SV=3	0	4	4	1	0	1	1	1	940.397	3758.57	3758.54	6.51921	0.00612568	0	0	70397.2	HCD (High Energy Collision Dissociation)	MS2	0	100	13.2882	4450	4450	4447	FP021821_11.raw	0/0		4.04386	363.875	363.875	2.8	9.0395e-05	8.16688e-06	0	0
FALSE	High	PMI-Byonic	PMI-Byonic (A2)	A	2	Unambiguous	TGLLCHLNDACISNPCNEGSNCDTNPVNGK	[R].tGLLcHLNDAcISNPcNEGSNcDTNPVNGK.[A]	T1(Hex(1)Pent(2)); C5(Carbamidomethyl); C11(Carbamidomethyl); C16(Carbamidomethyl); C22(Carbamidomethyl)	1	1	Q01705	Q01705	Neurogenic locus notch homolog protein 1 OS=Mus musculus OX=10090 GN=Notch1 PE=1 SV=3	0	4	4	1	0	1	1	1	940.149	3757.57	3757.56	4.54115	0.00426591	0	0	195146	HCD (High Energy Collision Dissociation)	MS2	0	100	13.0346	4343	4343	4342	FP021821_11.raw	0/0		8.49504	698.249	698.249	2.8	3.19857e-09	2.82258e-10	0	0
FALSE	High	PMI-Byonic	PMI-Byonic (A2)	A	2	Unambiguous	AICTCPSGYTGPACSQDVDECALGANPCEHAGK	[K].AIcTcPSGYTGPAcSQDVDEcALGANPcEHAGK.[C]	C3(Carbamidomethyl); C5(Carbamidomethyl); C14(Carbamidomethyl); C21(Carbamidomethyl); C28(Carbamidomethyl)	1	1	Q01705	Q01705	Neurogenic locus notch homolog protein 1 OS=Mus musculus OX=10090 GN=Notch1 PE=1 SV=3	0	4	4	1	0	1	1	1	889.124	3553.47	3553.45	5.34627	0.00474943	0	0	1.47461e+06	HCD (High Energy Collision Dissociation)	MS2	0	100	12.7473	4222	4222	4221	FP021821_11.raw	0/0		30.0057	1486.21	1486.21	1486.21	9.86859e-31	9.86835e-31	0	0
FALSE	High	PMI-Byonic	PMI-Byonic (A2)	A	2	Unambiguous	AICTCPSGYTGPACSQDVDECALGANPCEHAGK	[K].AIcTcPSGYTGPAcSQDVDEcALGANPcEHAGK.[C]	C3(Carbamidomethyl); C5(Carbamidomethyl); C14(Carbamidomethyl); C21(Carbamidomethyl); C28(Carbamidomethyl)	1	1	Q01705	Q01705	Neurogenic locus notch homolog protein 1 OS=Mus musculus OX=10090 GN=Notch1 PE=1 SV=3	0	3	3	1	0	1	1	1	1185.16	3553.47	3553.45	4.43971	0.00525877	0	0	1.15755e+06	HCD (High Energy Collision Dissociation)	MS2	0	100	12.7495	4223	4223	4221	FP021821_11.raw	0/0		30.0057	1448.26	1448.26	1448.26	9.86859e-31	9.8684e-31	0	0
FALSE	High	PMI-Byonic	PMI-Byonic (A2)	A	2	Unambiguous	AICTCPSGYTGPACSQDVDECALGANPCEHAGK	[K].AIcTcPSGYTGPAcSQDVDEcALGANPcEHAGK.[C]	C3(Carbamidomethyl); C5(Carbamidomethyl); C14(Carbamidomethyl); C21(Carbamidomethyl); C28(Carbamidomethyl)	1	1	Q01705	Q01705	Neurogenic locus notch homolog protein 1 OS=Mus musculus OX=10090 GN=Notch1 PE=1 SV=3	0	3	3	1	0	1	1	1	1185.16	3553.47	3553.45	4.33665	0.0051367	0	0	188171	HCD (High Energy Collision Dissociation)	MS2	0	100	12.8778	4277	4277	4276	FP021821_11.raw	0/0		11.4371	814.809	814.809	814.809	3.65514e-12	8.49069e-13	0	0
FALSE	High	PMI-Byonic	PMI-Byonic (A2)	A	2	Unambiguous	AICTCPSGYTGPACSQDVDECALGANPCEHAGK	[K].AIcTcPSGYTGPAcSQDVDEcALGANPcEHAGK.[C]	C3(Carbamidomethyl); C5(Carbamidomethyl); C14(Carbamidomethyl); C21(Carbamidomethyl); C28(Carbamidomethyl)	1	1	Q01705	Q01705	Neurogenic locus notch homolog protein 1 OS=Mus musculus OX=10090 GN=Notch1 PE=1 SV=3	0	4	4	1	0	1	1	1	889.123	3553.47	3553.45	4.65922	0.00413908	0	0	243126	HCD (High Energy Collision Dissociation)	MS2	0.434489	100	12.8821	4279	4279	4276	FP021821_11.raw	0/0		30.0057	1143.79	1143.79	1143.79	9.86859e-31	9.86843e-31	0	0
FALSE	High	PMI-Byonic	PMI-Byonic (A2)	A	2	Unambiguous	AICTCPSGYTGPACSQDVDECALGANPCEHAGK	[K].AIcTcPSGYTGPAcSQDVDEcALGANPcEHAGK.[C]	C3(Carbamidomethyl); C5(Carbamidomethyl); C14(Carbamidomethyl); C21(Carbamidomethyl); C28(Carbamidomethyl)	1	1	Q01705	Q01705	Neurogenic locus notch homolog protein 1 OS=Mus musculus OX=10090 GN=Notch1 PE=1 SV=3	0	3	3	1	0	1	1	1	1185.49	3554.45	3553.45	279.707	0.331309	0	0	48234.6	HCD (High Energy Collision Dissociation)	MS2	0	100	12.6277	4172	4172	4166	FP021821_11.raw	0/0		2.47805	191.621	191.621	191.621	0.00332621	0.000220028	0	0
FALSE	High	PMI-Byonic	PMI-Byonic (A2)	A	2	Unambiguous	AICTCPSGYTGPACSQDVDECALGANPCEHAGK	[K].AIcTcPSGYTGPAcSQDVDEcALGANPcEHAGK.[C]	C3(Carbamidomethyl); C5(Carbamidomethyl); C14(Carbamidomethyl); C21(Carbamidomethyl); C28(Carbamidomethyl)	1	1	Q01705	Q01705	Neurogenic locus notch homolog protein 1 OS=Mus musculus OX=10090 GN=Notch1 PE=1 SV=3	0	4	4	1	0	1	1	1	889.124	3553.48	3553.45	5.96462	0.00529875	0	0	91450.3	HCD (High Energy Collision Dissociation)	MS2	0	100	13.0129	4334	4334	4331	FP021821_11.raw	0/0		5.03082	526.727	526.727	526.727	9.31497e-06	9.34758e-07	0	0
FALSE	High	PMI-Byonic	PMI-Byonic (A2)	A	2	Unambiguous	AICTCPSGYTGPACSQDVDECALGANPCEHAGK	[K].AIcTcPSGYTGPAcSQDVDEcALGANPcEHAGK.[C]	C3(Carbamidomethyl); C5(Carbamidomethyl); C14(Carbamidomethyl); C21(Carbamidomethyl); C28(Carbamidomethyl)	1	1	Q01705	Q01705	Neurogenic locus notch homolog protein 1 OS=Mus musculus OX=10090 GN=Notch1 PE=1 SV=3	0	3	3	1	0	1	1	1	1185.16	3553.47	3553.45	5.26417	0.00623533	0	0	91430.9	HCD (High Energy Collision Dissociation)	MS2	0	100	13.0151	4335	4335	4331	FP021821_11.raw	0/0		3.06486	249.797	249.797	249.797	0.000861263	6.46987e-05	0	0
FALSE	Medium	PMI-Byonic	PMI-Byonic (A2)	A	2	Unambiguous	AICTCPSGYTGPACSQDVDECALGANPCEHAGK	[K].AIcTcPSGYTGPAcSqDVDEcALGANPcEHAGK.[C]	C3(Carbamidomethyl); C5(Carbamidomethyl); C14(Carbamidomethyl); Q16(Deamidated); C21(Carbamidomethyl); C28(Carbamidomethyl)	1	1	Q01705	Q01705	Neurogenic locus notch homolog protein 1 OS=Mus musculus OX=10090 GN=Notch1 PE=1 SV=3	0	4	4	1	0	1	1	1	889.624	3555.47	3554.44	290.837	0.25844	0	0	112778	HCD (High Energy Collision Dissociation)	MS2	0	100	12.6211	4169	4169	4166	FP021821_11.raw	0/0		0.5289	190.305	190.305	171.963	0.295869	0.0172469	0	0
FALSE	Medium	PMI-Byonic	PMI-Byonic (A2)	A	2	Unambiguous	AICTCPSGYTGPACSQDVDECALGANPCEHAGK	[K].AIcTcPSGYTGPAcSQDVDEcALGANPcEHAGK.[C]	C3(Carbamidomethyl); C5(Carbamidomethyl); C14(Carbamidomethyl); C21(Carbamidomethyl); C28(Carbamidomethyl)	1	1	Q01705	Q01705	Neurogenic locus notch homolog protein 1 OS=Mus musculus OX=10090 GN=Notch1 PE=1 SV=3	0	5	5	1	0	1	1	1	711.501	3553.48	3553.45	5.89213	0.00418748	0	0	22408.6	HCD (High Energy Collision Dissociation)	MS2	17.9206	100	12.7409	4220	4220	4210	FP021821_11.raw	0/0		0.106949	44.3028	44.3028	44.3028	0.781719	0.0429415	0	0
FALSE	Medium	PMI-Byonic	PMI-Byonic (A2)	A	2	Unambiguous	AICTCPSGYTGPACSQDVDECALGANPCEHAGK	[K].AIcTcPSGYTGPAcSQDVDEcALGANPcEHAGK.[C]	C3(Carbamidomethyl); C5(Carbamidomethyl); C14(Carbamidomethyl); C21(Carbamidomethyl); C28(Carbamidomethyl)	1	1	Q01705	Q01705	Neurogenic locus notch homolog protein 1 OS=Mus musculus OX=10090 GN=Notch1 PE=1 SV=3	0	4	4	1	0	1	1	1	889.124	3553.47	3553.45	5.48368	0.0048715	0	0	35889.2	HCD (High Energy Collision Dissociation)	MS2	1.8872	100	13.1412	4388	4388	4386	FP021821_11.raw	0/0		0.215092	53.9657	53.9657	53.9657	0.609408	0.0379158	0	0
FALSE	Medium	PMI-Byonic	PMI-Byonic (A2)	A	2	Unambiguous	AICTCPSGYTGPACSQDVDECALGANPCEHAGK	[K].AIcTcPSGYTGPAcSQDVDEcALGANPcEHAGK.[C]	C3(Carbamidomethyl); C5(Carbamidomethyl); C14(Carbamidomethyl); C21(Carbamidomethyl); C28(Carbamidomethyl)	1	1	Q01705	Q01705	Neurogenic locus notch homolog protein 1 OS=Mus musculus OX=10090 GN=Notch1 PE=1 SV=3	0	3	3	1	0	1	1	1	1185.16	3553.47	3553.45	4.74888	0.00562498	0	0	30637.8	HCD (High Energy Collision Dissociation)	MS2	0	100	13.1434	4389	4389	4386	FP021821_11.raw	0/0		0.912634	42.6149	42.6149	42.6149	0.122283	0.0102901	0	0
FALSE	High	PMI-Byonic	PMI-Byonic (A2)	A	2	Unambiguous	INEFQCQCPK	[K].INEFQcQcPK.[G]	C6(Carbamidomethyl); C8(Carbamidomethyl)	1	1	Q01705	Q01705	Neurogenic locus notch homolog protein 1 OS=Mus musculus OX=10090 GN=Notch1 PE=1 SV=3	0	2	2	1	0	1	1	1	662.297	1323.59	1323.58	4.19617	0.00277699	0	0	54517.5	HCD (High Energy Collision Dissociation)	MS2	0	100	9.26573	2756	2756	2751	FP021821_11.raw	0/0		4.06877	301.609	301.609	301.609	8.53546e-05	7.17618e-06	0	0
FALSE	High	PMI-Byonic	PMI-Byonic (A2)	A	2	Unambiguous	INEFQCQCPK	[K].INEFQcQcPK.[G]	C6(Carbamidomethyl); C8(Carbamidomethyl)	1	1	Q01705	Q01705	Neurogenic locus notch homolog protein 1 OS=Mus musculus OX=10090 GN=Notch1 PE=1 SV=3	0	2	2	1	0	1	1	1	662.299	1323.59	1323.58	7.05521	0.00466908	0	0	64827.5	HCD (High Energy Collision Dissociation)	MS2	0	100	9.3768	2803	2803	2802	FP021821_11.raw	0/0		5.21498	392.968	392.968	392.968	6.09567e-06	6.97318e-07	0	0
FALSE	High	PMI-Byonic	PMI-Byonic (A2)	A	2	Unambiguous	GFNGHLCQYDVDECASTPCKNGAK	[K].GFNGHLcQYDVDEcAsTPcKNGAK.[C]	C7(Carbamidomethyl); C14(Carbamidomethyl); S16(Hex(1)Pent(2)); C19(Carbamidomethyl)	1	1	Q01705	Q01705	Neurogenic locus notch homolog protein 1 OS=Mus musculus OX=10090 GN=Notch1 PE=1 SV=3	1	4	4	1	0	1	1	1	789.331	3154.3	3154.29	3.69907	0.00291699	0	0	1370946	HCD (High Energy Collision Dissociation)	MS2	0	100	10.686	3354	3354	3353	FP021821_11.raw	0/0		30.0057	1151.18	1151.18	1.2	9.86859e-31	9.86761e-31	0	0
FALSE	High	PMI-Byonic	PMI-Byonic (A2)	A	2	Unambiguous	GFNGHLCQYDVDECASTPCKNGAK	[K].GFNGHLcQYDVDEcAsTPcKNGAK.[C]	C7(Carbamidomethyl); C14(Carbamidomethyl); S16(Hex(1)Pent(1)); C19(Carbamidomethyl)	1	1	Q01705	Q01705	Neurogenic locus notch homolog protein 1 OS=Mus musculus OX=10090 GN=Notch1 PE=1 SV=3	1	4	4	1	0	1	1	1	756.322	3022.27	3022.25	5.80693	0.0043875	0	0	21447.1	HCD (High Energy Collision Dissociation)	MS2	0	100	10.6251	3329	3329	3320	FP021821_11.raw	0/0		2.62916	190.285	190.285	1.2	0.00234877	0.000168705	0	0
FALSE	High	PMI-Byonic	PMI-Byonic (A2)	A	2	Unambiguous	GFNGHLCQYDVDECASTPCKNGAK	[K].GFNGHLcQYDVDEcAsTPcKNGAK.[C]	C7(Carbamidomethyl); C14(Carbamidomethyl); S16(Hex(1)Pent(2)); C19(Carbamidomethyl)	1	1	Q01705	Q01705	Neurogenic locus notch homolog protein 1 OS=Mus musculus OX=10090 GN=Notch1 PE=1 SV=3	1	4	4	1	0	1	1	1	790.083	3157.31	3154.29	956.719	0.754443	0	0	143447	HCD (High Energy Collision Dissociation)	MS2	25.9993	100	10.5642	3303	3303	3298	FP021821_11.raw	0/0		8.71357	673.761	673.761	1.2	1.93388e-09	1.70092e-10	0	0
FALSE	High	PMI-Byonic	PMI-Byonic (A2)	A	2	Unambiguous	GFNGHLCQYDVDECASTPCKNGAK	[K].GFNGHLcQYDVDEcAsTPcKNGAK.[C]	C7(Carbamidomethyl); C14(Carbamidomethyl); S16(Hex(1)Pent(2)); C19(Carbamidomethyl)	1	1	Q01705	Q01705	Neurogenic locus notch homolog protein 1 OS=Mus musculus OX=10090 GN=Notch1 PE=1 SV=3	1	3	3	1	0	1	1	1	1052.11	3154.31	3154.29	4.69018	0.00493139	0	0	37440.7	HCD (High Energy Collision Dissociation)	MS2	0	100	10.6727	3349	3349	3342	FP021821_11.raw	0/0		1.99598	174.404	174.404	1.2	0.010093	0.00058465	0	0
FALSE	High	PMI-Byonic	PMI-Byonic (A2)	A	2	Unambiguous	GFNGHLCQYDVDECASTPCKNGAK	[K].GFNGHLcQYDVDEcAsTPcKNGAK.[C]	C7(Carbamidomethyl); C14(Carbamidomethyl); S16(Hex(1)Pent(2)); C19(Carbamidomethyl)	1	1	Q01705	Q01705	Neurogenic locus notch homolog protein 1 OS=Mus musculus OX=10090 GN=Notch1 PE=1 SV=3	1	4	4	1	0	1	1	1	789.331	3154.3	3154.29	2.61548	0.00206249	0	0	373567	HCD (High Energy Collision Dissociation)	MS2	0	100	10.8041	3404	3404	3403	FP021821_11.raw	0/0		11.5702	803.248	803.248	1.2	2.69055e-12	5.68464e-13	0	0
FALSE	High	PMI-Byonic	PMI-Byonic (A2)	A	2	Ambiguous	GFNGHLCQYDVDECASTPCKNGAK	[K].GFNGHLcQYDVDEcAsTPcKNGAK.[C]	C7(Carbamidomethyl); C14(Carbamidomethyl); S16(Hex(1)Pent(2)); C19(Carbamidomethyl)	1	1	Q01705	Q01705	Neurogenic locus notch homolog protein 1 OS=Mus musculus OX=10090 GN=Notch1 PE=1 SV=3	1	4	4		0	2	2	2	789.578	3155.29	3154.29	316.238	0.249377	0	0	201513	HCD (High Energy Collision Dissociation)	MS2	5.98654	100	11.1924	3568	3568	3566	FP021821_11.raw	0/0		4.24964	425.873	425.873	1.2	5.62812e-05	5.27931e-06	0	0
FALSE	High	PMI-Byonic	PMI-Byonic (A2)	A	2	Unambiguous	GFNGHLCQYDVDECASTPCK	[K].GFNGHLcQYDVDEcAsTPcK.[N]	C7(Carbamidomethyl); C14(Carbamidomethyl); S16(Hex(1)Pent(2)); C19(Carbamidomethyl)	1	1	Q01705	Q01705	Neurogenic locus notch homolog protein 1 OS=Mus musculus OX=10090 GN=Notch1 PE=1 SV=3	0	3	3	1	0	1	1	1	928.708	2784.11	2784.1	4.54495	0.00421785	0	0	219750	HCD (High Energy Collision Dissociation)	MS2	0	100	11.6231	3750	3750	3748	FP021821_11.raw	0/0		6.4371	562.849	562.849	1.2	3.6551e-07	3.56748e-08	0	0
FALSE	High	PMI-Byonic	PMI-Byonic (A2)	A	2	Ambiguous	GFNGHLCQYDVDECASTPCKNGAK	[K].GFNGHLcQYDVDEcAsTPcKnGAK.[C]	C7(Carbamidomethyl); C14(Carbamidomethyl); S16(Hex(1)Pent(2)); C19(Carbamidomethyl); N21(Deamidated)	1	1	Q01705	Q01705	Neurogenic locus notch homolog protein 1 OS=Mus musculus OX=10090 GN=Notch1 PE=1 SV=3	1	4	4	0.2202	0	1	1	1	789.578	3155.29	3155.28	4.27595	0.00337295	0	0	201513	HCD (High Energy Collision Dissociation)	MS2	5.98654	100	11.1924	3568	3568	3566	FP021821_11.raw	0/0		5.45353	420.476	420.476	1.2	3.51941e-06	4.22701e-07	0	0
FALSE	High	PMI-Byonic	PMI-Byonic (A2)	A	2	Unambiguous	GFNGHLCQYDVDECASTPCKNGAK	[K].GFNGHLcQYDVDEcAsTPcKnGAK.[C]	C7(Carbamidomethyl); C14(Carbamidomethyl); S16(Hex(1)Pent(2)); C19(Carbamidomethyl); N21(Deamidated)	1	1	Q01705	Q01705	Neurogenic locus notch homolog protein 1 OS=Mus musculus OX=10090 GN=Notch1 PE=1 SV=3	1	4	4	1	0	1	1	1	789.578	3155.29	3155.28	4.89495	0.00386123	0	0	621085	HCD (High Energy Collision Dissociation)	MS2	1.88474	100	11.0599	3512	3512	3511	FP021821_11.raw	0/0		30.0057	1072.48	1072.48	1.2	9.86859e-31	9.86827e-31	0	0
FALSE	High	PMI-Byonic	PMI-Byonic (A2)	A	2	Unambiguous	GFNGHLCQYDVDECASTPCKNGAK	[K].GFNGHLcQYDVDEcAsTPcKnGAK.[C]	C7(Carbamidomethyl); C14(Carbamidomethyl); S16(Hex(1)Pent(1)); C19(Carbamidomethyl); N21(Deamidated)	1	1	Q01705	Q01705	Neurogenic locus notch homolog protein 1 OS=Mus musculus OX=10090 GN=Notch1 PE=1 SV=3	1	4	4	1	0	1	1	1	756.568	3023.25	3023.23	5.27775	0.00398897	0	0	33586.9	HCD (High Energy Collision Dissociation)	MS2	4.32476	100	10.9388	3461	3461	3456	FP021821_11.raw	0/0		3.11241	232.733	232.733	1.2	0.000771951	5.63138e-05	0	0
FALSE	High	PMI-Byonic	PMI-Byonic (A2)	A	2	Unambiguous	GFNGHLCQYDVDECASTPCKNGAK	[K].GFNGHLcQYDVDEcAsTPcKnGAK.[C]	C7(Carbamidomethyl); C14(Carbamidomethyl); S16(Hex(1)Pent(2)); C19(Carbamidomethyl); N21(Deamidated)	1	1	Q01705	Q01705	Neurogenic locus notch homolog protein 1 OS=Mus musculus OX=10090 GN=Notch1 PE=1 SV=3	1	4	4	1	0	1	1	1	789.578	3155.29	3155.28	4.12119	0.00325088	0	0	229598	HCD (High Energy Collision Dissociation)	MS2	0	100	11.3151	3620	3620	3617	FP021821_11.raw	0/0		6.71357	574.789	574.789	1.2	1.93388e-07	1.73311e-08	0	0
FALSE	High	PMI-Byonic	PMI-Byonic (A2)	A	2	Unambiguous	GFNGHLCQYDVDECASTPCKNGAK	[K].GFNGHLcQYDVDEcAsTPcKnGAK.[C]	C7(Carbamidomethyl); C14(Carbamidomethyl); S16(Hex(1)Pent(2)); C19(Carbamidomethyl); N21(Deamidated)	1	1	Q01705	Q01705	Neurogenic locus notch homolog protein 1 OS=Mus musculus OX=10090 GN=Notch1 PE=1 SV=3	1	4	4	1	0	1	1	1	789.578	3155.29	3155.28	4.4307	0.00349502	0	0	1.23462e+06	HCD (High Energy Collision Dissociation)	MS2	1.93012	100	10.9323	3458	3458	3456	FP021821_11.raw	0/0		30.0057	1163.67	1163.67	1.2	9.86859e-31	9.8681e-31	0	0
FALSE	High	PMI-Byonic	PMI-Byonic (A2)	A	2	Unambiguous	GFNGHLCQYDVDECASTPCKNGAK	[K].GFnGHLcQYDVDEcAsTPcKNGAK.[C]	N3(Deamidated); C7(Carbamidomethyl); C14(Carbamidomethyl); S16(Hex(1)Pent(2)); C19(Carbamidomethyl)	1	1	Q01705	Q01705	Neurogenic locus notch homolog protein 1 OS=Mus musculus OX=10090 GN=Notch1 PE=1 SV=3	1	4	4	1	0	1	1	1	789.578	3155.29	3155.28	4.58545	0.00361709	0	0	548293	HCD (High Energy Collision Dissociation)	MS2	0	100	11.441	3673	3673	3672	FP021821_11.raw	0/0		15.6593	1000.17	1000.17	1.2	2.19127e-16	3.13034e-17	0	0
FALSE	High	PMI-Byonic	PMI-Byonic (A2)	A	2	Unambiguous	GFNGHLCQYDVDECASTPCK	[K].GFNGHLcQYDVDEcAsTPcK.[N]	C7(Carbamidomethyl); C14(Carbamidomethyl); S16(Hex(1)Pent(2)); C19(Carbamidomethyl)	1	1	Q01705	Q01705	Neurogenic locus notch homolog protein 1 OS=Mus musculus OX=10090 GN=Notch1 PE=1 SV=3	0	3	3	1	0	1	1	1	928.707	2784.11	2784.1	3.75573	0.00348543	0	0	50198.1	HCD (High Energy Collision Dissociation)	MS2	0	100	11.5034	3700	3700	3694	FP021821_11.raw	0/0		5.38309	479.897	479.897	1.2	4.13918e-06	5.33484e-07	0	0
FALSE	High	PMI-Byonic	PMI-Byonic (A2)	A	2	Ambiguous	GFNGHLCQYDVDECASTPCKNGAK	[K].GFnGHLcQYDVDEcAsTPcKNGAK.[C]	N3(Deamidated); C7(Carbamidomethyl); C14(Carbamidomethyl); S16(Hex(1)Pent(2)); C19(Carbamidomethyl)	1	1	Q01705	Q01705	Neurogenic locus notch homolog protein 1 OS=Mus musculus OX=10090 GN=Notch1 PE=1 SV=3	1	4	4	0.3995	0	1	1	1	789.578	3155.29	3155.28	4.66282	0.00367812	0	0	172567	HCD (High Energy Collision Dissociation)	MS2	1.51309	100	11.5686	3727	3727	3726	FP021821_11.raw	0/0		7.71357	603.743	603.743	1.2	1.93388e-08	2.67769e-09	0	0
FALSE	High	PMI-Byonic	PMI-Byonic (A2)	A	2	Ambiguous	GFNGHLCQYDVDECASTPCKNGAK	[K].GFnGHLcqYDVDEcAsTPcKNGAK.[C]	N3(Deamidated); C7(Carbamidomethyl); Q8(Deamidated); C14(Carbamidomethyl); S16(Hex(1)Pent(2)); C19(Carbamidomethyl)	1	1	Q01705	Q01705	Neurogenic locus notch homolog protein 1 OS=Mus musculus OX=10090 GN=Notch1 PE=1 SV=3	1	4	4		0	2	2	2	789.578	3155.29	3156.26	-307.105	-0.242326	0	0	172567	HCD (High Energy Collision Dissociation)	MS2	1.51309	100	11.5686	3727	3727	3726	FP021821_11.raw	0/0		4.63167	455.152	455.152	1.2	2.33525e-05	2.5364e-06	0	0
FALSE	High	PMI-Byonic	PMI-Byonic (A2)	A	2	Unambiguous	GFNGHLCQYDVDECASTPCK	[K].GFnGHLcQYDVDEcAsTPcK.[N]	N3(Deamidated); C7(Carbamidomethyl); C14(Carbamidomethyl); S16(Hex(1)Pent(2)); C19(Carbamidomethyl)	1	1	Q01705	Q01705	Neurogenic locus notch homolog protein 1 OS=Mus musculus OX=10090 GN=Notch1 PE=1 SV=3	0	3	3	1	0	1	1	1	929.034	2785.09	2785.08	3.22585	0.00299475	0	0	63862.6	HCD (High Energy Collision Dissociation)	MS2	0	100	12.4774	4111	4111	4110	FP021821_11.raw	0/0		2.88463	172.502	172.502	1.2	0.00130429	7.7478e-05	0	0
FALSE	High	PMI-Byonic	PMI-Byonic (A2)	A	2	Unambiguous	GFNGHLCQYDVDECASTPCKNGAK	[K].GFNGHLcqYDVDEcAsTPcKnGAK.[C]	C7(Carbamidomethyl); Q8(Deamidated); C14(Carbamidomethyl); S16(Hex(1)Pent(2)); C19(Carbamidomethyl); N21(Deamidated)	1	1	Q01705	Q01705	Neurogenic locus notch homolog protein 1 OS=Mus musculus OX=10090 GN=Notch1 PE=1 SV=3	1	4	4	1	0	1	1	1	789.825	3156.28	3156.26	5.08452	0.00401201	0	0	373187	HCD (High Energy Collision Dissociation)	MS2	4.00337	100	11.6982	3782	3782	3778	FP021821_11.raw	0/0		10.7136	773.859	773.859	1.2	1.93388e-11	4.14317e-12	0	0
FALSE	High	PMI-Byonic	PMI-Byonic (A2)	A	2	Ambiguous	GFNGHLCQYDVDECASTPCKNGAK	[K].GFNGHLcQYDVDEcAsTPcKnGAK.[C]	C7(Carbamidomethyl); C14(Carbamidomethyl); S16(Hex(1)Pent(2)); C19(Carbamidomethyl); N21(Deamidated)	1	1	Q01705	Q01705	Neurogenic locus notch homolog protein 1 OS=Mus musculus OX=10090 GN=Notch1 PE=1 SV=3	1	4	4		0	2	2	2	789.825	3156.28	3155.28	317.414	0.250382	0	0	353917	HCD (High Energy Collision Dissociation)	MS2	4.51141	100	11.8231	3835	3835	3833	FP021821_11.raw	0/0		7.1627	647.942	647.942	1.2	6.87546e-08	8.60588e-09	0	0
FALSE	High	PMI-Byonic	PMI-Byonic (A2)	A	2	Ambiguous	GFNGHLCQYDVDECASTPCKNGAK	[K].GFNGHLcqYDVDEcAsTPcKnGAK.[C]	C7(Carbamidomethyl); Q8(Deamidated); C14(Carbamidomethyl); S16(Hex(1)Pent(2)); C19(Carbamidomethyl); N21(Deamidated)	1	1	Q01705	Q01705	Neurogenic locus notch homolog protein 1 OS=Mus musculus OX=10090 GN=Notch1 PE=1 SV=3	1	4	4	0.0567	0	1	1	1	789.825	3156.28	3156.26	5.54862	0.00437822	0	0	353917	HCD (High Energy Collision Dissociation)	MS2	4.51141	100	11.8231	3835	3835	3833	FP021821_11.raw	0/0		7.58864	617.018	617.018	1.2	2.57848e-08	3.8574e-09	0	0
FALSE	High	PMI-Byonic	PMI-Byonic (A2)	A	2	Unambiguous	GFNGHLCQYDVDECASTPCKNGAK	[K].GFNGHLcQYDVDEcAsTPcKnGAK.[C]	C7(Carbamidomethyl); C14(Carbamidomethyl); S16(Hex(1)Pent(2)); C19(Carbamidomethyl); N21(Deamidated)	1	1	Q01705	Q01705	Neurogenic locus notch homolog protein 1 OS=Mus musculus OX=10090 GN=Notch1 PE=1 SV=3	1	4	4	1	0	1	1	1	789.579	3155.29	3155.28	5.6687	0.00447158	0	0	46534.7	HCD (High Energy Collision Dissociation)	MS2	0	100	11.9491	3888	3888	3886	FP021821_11.raw	0/0		2.62916	172.726	172.726	1.2	0.00234877	0.000189871	0	0
FALSE	High	PMI-Byonic	PMI-Byonic (A2)	A	2	Unambiguous	GFNGHLCQYDVDECASTPCKNGAK	[K].GFNGHLcqYDVDEcAsTPcKnGAK.[C]	C7(Carbamidomethyl); Q8(Deamidated); C14(Carbamidomethyl); S16(Hex(1)Pent(2)); C19(Carbamidomethyl); N21(Deamidated)	1	1	Q01705	Q01705	Neurogenic locus notch homolog protein 1 OS=Mus musculus OX=10090 GN=Notch1 PE=1 SV=3	1	4	4	1	0	1	1	1	789.828	3156.29	3156.26	9.80294	0.00773516	0	0	39968.3	HCD (High Energy Collision Dissociation)	MS2	0	100	12.0876	3947	3947	3941	FP021821_11.raw	0/0		1.28254	68.3134	68.3134	1.2	0.0521751	0.00526724	0	0
FALSE	High	PMI-Byonic	PMI-Byonic (A2)	A	2	Unambiguous	GFNGHLCQYDVDECASTPCK	[K].GFnGHLcQYDVDEcAsTPcK.[N]	N3(Deamidated); C7(Carbamidomethyl); C14(Carbamidomethyl); S16(Hex(1)Pent(2)); C19(Carbamidomethyl)	1	1	Q01705	Q01705	Neurogenic locus notch homolog protein 1 OS=Mus musculus OX=10090 GN=Notch1 PE=1 SV=3	0	3	3	1	0	1	1	1	929.036	2785.09	2785.08	4.93522	0.00458166	0	0	87800.2	HCD (High Energy Collision Dissociation)	MS2	0	100	12.37	4066	4066	4065	FP021821_11.raw	0/0		4.95178	375.5	375.5	1.2	1.11743e-05	1.33347e-06	0	0
FALSE	High	PMI-Byonic	PMI-Byonic (A2)	A	2	Unambiguous	GFNGHLCQYDVDECASTPCKNGAK	[K].GFNGHLcQYDVDEcAsTPcKnGAK.[C]	C7(Carbamidomethyl); C14(Carbamidomethyl); S16(Hex(1)); C19(Carbamidomethyl); N21(Deamidated)	1	1	Q01705	Q01705	Neurogenic locus notch homolog protein 1 OS=Mus musculus OX=10090 GN=Notch1 PE=1 SV=3	1	4	4	1	0	1	1	1	723.808	2892.21	2891.19	352.418	0.254727	0	0	51599	HCD (High Energy Collision Dissociation)	MS2	50.0725	100	10.8931	3442	3442	3435	FP021821_11.raw	0/0		1.56131	114.722	114.722	1.2	0.0274594	0.00174783	0	0
FALSE	Medium	PMI-Byonic	PMI-Byonic (A2)	A	2	Unambiguous	HGGTCQDRDNSYLCLCLK	[R].HGGtcQDRDNSYLcLcLK.[G]	T4(HexNAc(1)Hex(1)Fuc(1)); C5(Carbamidomethyl); C14(Carbamidomethyl); C16(Carbamidomethyl)	1	1	Q01705	Q01705	Neurogenic locus notch homolog protein 1 OS=Mus musculus OX=10090 GN=Notch1 PE=1 SV=3	1	4	4	1	0	1	1	1	677.798	2708.17	2708.15	7.90135	0.00534951	0	0	40427.1	HCD (High Energy Collision Dissociation)	MS2	0	100	11.6274	3752	3752	3748	FP021821_11.raw	0/0		0.771284	83.0417	83.0417	2	0.169323	0.0125487	0	0
FALSE	High	PMI-Byonic	PMI-Byonic (A2)	A	2	Unambiguous	HGGTCQDRDNSYLCLCLK	[R].HGGtcQDRDNSYLcLcLK.[G]	T4(HexNAc(1)Hex(1)Fuc(1)NeuAc(1)); C5(Carbamidomethyl); C14(Carbamidomethyl); C16(Carbamidomethyl)	1	1	Q01705	Q01705	Neurogenic locus notch homolog protein 1 OS=Mus musculus OX=10090 GN=Notch1 PE=1 SV=3	1	4	4	1	0	1	1	1	750.569	2999.25	2999.24	3.32276	0.00249144	0	0	148366	HCD (High Energy Collision Dissociation)	MS2	2.79973	100	12.7257	4213	4213	4210	FP021821_11.raw	0/0		2.65714	200.267	200.267	0.8	0.00220221	0.00014712	0	0
FALSE	High	PMI-Byonic	PMI-Byonic (A2)	A	2	Unambiguous	HGGTCQDRDNSYLCLCLK	[R].HGGtcQDRDNSYLcLcLK.[G]	T4(Fuc(1)); C5(Carbamidomethyl); C14(Carbamidomethyl); C16(Carbamidomethyl)	1	1	Q01705	Q01705	Neurogenic locus notch homolog protein 1 OS=Mus musculus OX=10090 GN=Notch1 PE=1 SV=3	1	4	4	1	0	1	1	1	586.512	2343.03	2343.02	3.86804	0.00226572	0	0	76095.4	HCD (High Energy Collision Dissociation)	MS2	0	100	11.5773	3731	3731	3726	FP021821_11.raw	0/0		1.20041	248.077	248.077	6.8	0.0630361	0.00609239	0	0
FALSE	Medium	PMI-Byonic	PMI-Byonic (A2)	A	2	Unambiguous	HGGTCQDRDNSYLCLCLK	[R].HGGTcQDRDNSYLcLcLK.[G]	C5(Carbamidomethyl); C14(Carbamidomethyl); C16(Carbamidomethyl)	1	1	Q01705	Q01705	Neurogenic locus notch homolog protein 1 OS=Mus musculus OX=10090 GN=Notch1 PE=1 SV=3	1	4	4	1	0	1	1	1	549.997	2196.96	2196.96	2.81332	0.00154519	0	0	45454.5	HCD (High Energy Collision Dissociation)	MS2	4.94278	100	11.696	3781	3781	3778	FP021821_11.raw	0/0		0.682666	191.009	191.009	191.009	0.207651	0.0152424	0	0
FALSE	High	PMI-Byonic	PMI-Byonic (A2)	A	2	Unambiguous	HGGTCQDRDNSYLCLCLK	[R].HGGtcQDRDNSYLcLcLK.[G]	T4(Fuc(1)); C5(Carbamidomethyl); C14(Carbamidomethyl); C16(Carbamidomethyl)	1	1	Q01705	Q01705	Neurogenic locus notch homolog protein 1 OS=Mus musculus OX=10090 GN=Notch1 PE=1 SV=3	1	4	4	1	0	1	1	1	586.512	2343.03	2343.02	3.76385	0.00220469	0	0	271576	HCD (High Energy Collision Dissociation)	MS2	1.19723	100	11.7004	3783	3783	3778	FP021821_11.raw	0/0		3.35832	378.537	378.537	6.8	0.00043821	3.02627e-05	0	0
FALSE	Medium	PMI-Byonic	PMI-Byonic (A2)	A	2	Unambiguous	HGGTCQDRDNSYLCLCLK	[R].HGGtcQDRDNSYLcLcLK.[G]	T4(HexNAc(1)Fuc(1)); C5(Carbamidomethyl); C14(Carbamidomethyl); C16(Carbamidomethyl)	1	1	Q01705	Q01705	Neurogenic locus notch homolog protein 1 OS=Mus musculus OX=10090 GN=Notch1 PE=1 SV=3	1	4	4	1	0	1	1	1	637.28	2546.1	2546.1	0.959976	0.000611048	0	0	57764	HCD (High Energy Collision Dissociation)	MS2	65.7704	100	11.6619	3767	3767	3759	FP021821_11.raw	0/0		0.373426	147.368	147.368	3.2	0.423227	0.0251298	0	0
FALSE	Medium	PMI-Byonic	PMI-Byonic (A2)	A	2	Unambiguous	HGGTCQDRDNSYLCLCLK	[R].HGGtcQDRDNSYLcLcLK.[G]	T4(HexNAc(1)Hex(1)Fuc(1)NeuAc(1)); C5(Carbamidomethyl); C14(Carbamidomethyl); C16(Carbamidomethyl)	1	1	Q01705	Q01705	Neurogenic locus notch homolog protein 1 OS=Mus musculus OX=10090 GN=Notch1 PE=1 SV=3	1	4	4	1	0	1	1	1	750.819	3000.26	2999.24	337.147	0.252797	0	0	92409.4	HCD (High Energy Collision Dissociation)	MS2	0	100	12.5893	4156	4156	4149	FP021821_11.raw	0/0		0.794028	17.8086	17.8086	0.8	0.160684	0.011396	0	0
[truncated: 7 more columns]

## Sheet: FP031821_3
Checked	Confidence	Identifying Node Type	Identifying Node	Search ID	Identifying Node No	PSM Ambiguity	Sequence	Annotated Sequence	Modifications	# Protein Groups	# Proteins	Master Protein Accessions	Protein Accessions	Protein Descriptions	# Missed Cleavages	Charge	Original Precursor Charge	DeltaScore	DeltaCn	Rank	Search Engine Rank	Concatenated Rank	m/z [Da]	MH+ [Da]	Theo. MH+ [Da]	DeltaM [ppm]	Deltam/z [Da]	Matched Ions	Total Ions	Intensity	Activation Type	MS Order	Isolation Interference [%]	Ion Inject Time [ms]	RT [min]	First Scan	Last Scan	Master Scan(s)	Spectrum File	Ions Matched	Annotation	|Log Prob|	Byonic Score	Delta Byonic Score	Delta Mod Score	PEP 2D	q-Value 2D	FDR 2D	Peptide Group FDR 2D
FALSE	High	PMI-Byonic	PMI-Byonic (A2)	A	2	Unambiguous	CQDSNPCLSTPCK	[R].cQDSnPcLsTPcK.[N]	C1(Carbamidomethyl); N5(Oxidation); C7(Carbamidomethyl); S9(Fuc(1)); C12(Carbamidomethyl)	1	1	Q01705	Q01705	Neurogenic locus notch homolog protein 1 OS=Mus musculus OX=10090 GN=Notch1 PE=1 SV=3	0	2	2	1	0	1	1	1	864.851	1728.69	1728.69	4.21115	0.00363988	0	0	1.12499e+06	HCD (High Energy Collision Dissociation)	MS2	11.3816	100	7.51297	2578	2578	2574	FP031821_3.raw	0/0		5.68964	474.096	474.096	1.13687e-13	2.04343e-06	1.67768e-07	0	0
FALSE	High	PMI-Byonic	PMI-Byonic (A2)	A	2	Unambiguous	CQDSNPCLSTPCK	[R].cQDSNPcLSTPcK.[N]	C1(Carbamidomethyl); C7(Carbamidomethyl); C12(Carbamidomethyl)	1	1	Q01705	Q01705	Neurogenic locus notch homolog protein 1 OS=Mus musculus OX=10090 GN=Notch1 PE=1 SV=3	0	2	2	1	0	1	1	1	783.823	1566.64	1566.63	2.13256	0.00167047	0	0	920971	HCD (High Energy Collision Dissociation)	MS2	22.3889	100	7.68333	2661	2661	2651	FP031821_3.raw	0/0		8.71733	662.661	662.661	662.661	1.91721e-09	2.41263e-10	0	0
FALSE	High	PMI-Byonic	PMI-Byonic (A2)	A	2	Unambiguous	NAGTCHVVDHGGTVDYACSCPLGFSGPLCLTPLDNACLANPCR	[K].NAGTcHVVDHGGTVDYAcScPLGFSGPLcLTPLDNAcLANPcR.[N]	C5(Carbamidomethyl); C18(Carbamidomethyl); C20(Carbamidomethyl); C29(Carbamidomethyl); C37(Carbamidomethyl); C42(Carbamidomethyl)	1	1	Q01705	Q01705	Neurogenic locus notch homolog protein 1 OS=Mus musculus OX=10090 GN=Notch1 PE=1 SV=3	0	4	4	1	0	1	1	1	1176.78	4704.08	4704.06	4.80975	0.00565634	0	0	133948	HCD (High Energy Collision Dissociation)	MS2	36.0984	100	14.9519	6194	6194	6193	FP031821_3.raw	0/0		14.8142	1010.58	1010.58	279.867	1.53389e-15	3.83466e-16	0	0
FALSE	High	PMI-Byonic	PMI-Byonic (A2)	A	2	Unambiguous	NAGTCHVVDHGGTVDYACSCPLGFSGPLCLTPLDNACLANPCR	[K].NAGtcHVVDHGGTVDYAcScPLGFSGPLcLTPLDNAcLANPcR.[N]	T4(Fuc(1)); C5(Carbamidomethyl); C18(Carbamidomethyl); C20(Carbamidomethyl); C29(Carbamidomethyl); C37(Carbamidomethyl); C42(Carbamidomethyl)	1	1	Q01705	Q01705	Neurogenic locus notch homolog protein 1 OS=Mus musculus OX=10090 GN=Notch1 PE=1 SV=3	0	4	4	1	0	1	1	1	1213.29	4850.16	4850.12	7.62499	0.00924553	0	0	285755	HCD (High Energy Collision Dissociation)	MS2	0	100	14.9006	6172	6172	6171	FP031821_3.raw	0/0		15.1152	1025.45	1025.45	5.16735	7.66944e-16	1.53386e-16	0	0
FALSE	High	PMI-Byonic	PMI-Byonic (A2)	A	2	Unambiguous	NAGTCHVVDHGGTVDYACSCPLGFSGPLCLTPLDNACLANPCR	[K].NAGTcHVVDHGGTVDYAcScPLGFSGPLcLTPLDNAcLANPcR.[N]	C5(Carbamidomethyl); C18(Carbamidomethyl); C20(Carbamidomethyl); C29(Carbamidomethyl); C37(Carbamidomethyl); C42(Carbamidomethyl)	1	1	Q01705	Q01705	Neurogenic locus notch homolog protein 1 OS=Mus musculus OX=10090 GN=Notch1 PE=1 SV=3	0	4	4	1	0	1	1	1	1176.78	4704.09	4704.06	5.32875	0.00626669	0	0	188622	HCD (High Energy Collision Dissociation)	MS2	0	100	14.8081	6133	6133	6127	FP031821_3.raw	0/0		30.0057	1207.35	1207.35	295.317	9.86859e-31	9.86835e-31	0	0
FALSE	High	PMI-Byonic	PMI-Byonic (A2)	A	2	Unambiguous	NAGTCHVVDHGGTVDYACSCPLGFSGPLCLTPLDNACLANPCR	[K].NAGtcHVVDHGGTVDYAcScPLGFSGPLcLTPLDNAcLANPcR.[N]	T4(Fuc(1)); C5(Carbamidomethyl); C18(Carbamidomethyl); C20(Carbamidomethyl); C29(Carbamidomethyl); C37(Carbamidomethyl); C42(Carbamidomethyl)	1	1	Q01705	Q01705	Neurogenic locus notch homolog protein 1 OS=Mus musculus OX=10090 GN=Notch1 PE=1 SV=3	0	4	4	1	0	1	1	1	1213.29	4850.15	4850.12	6.71892	0.0081469	0	0	682431	HCD (High Energy Collision Dissociation)	MS2	0	100	14.7758	6119	6119	6116	FP031821_3.raw	0/0		30.0057	1326.13	1326.13	1.70019	9.86859e-31	9.86827e-31	0	0
FALSE	High	PMI-Byonic	PMI-Byonic (A2)	A	2	Unambiguous	NGGTCDLLTLTEYK	[R].nGGTcDLLTLTEYK.[C]	N1(Deamidated); C5(Carbamidomethyl)	1	1	Q01705	Q01705	Neurogenic locus notch homolog protein 1 OS=Mus musculus OX=10090 GN=Notch1 PE=1 SV=3	0	2	2	1	0	1	1	1	793.379	1585.75	1585.74	6.3677	0.00504876	0	0	638718	HCD (High Energy Collision Dissociation)	MS2	42.4673	100	15.2189	6310	6310	6303	FP031821_3.raw	0/0		8.24035	699.08	699.08	699.08	5.74971e-09	8.18404e-10	0	0
FALSE	High	PMI-Byonic	PMI-Byonic (A2)	A	2	Unambiguous	NGGTCDLLTLTEYK	[R].nGGTcDLLtLTEYK.[C]	N1(Deamidated); C5(Carbamidomethyl); T9(Fuc(1))	1	1	Q01705	Q01705	Neurogenic locus notch homolog protein 1 OS=Mus musculus OX=10090 GN=Notch1 PE=1 SV=3	0	2	2	1	0	1	1	1	866.409	1731.81	1731.8	7.07198	0.00612362	0	0	459286	HCD (High Energy Collision Dissociation)	MS2	30.0356	100	14.4469	5980	5980	5973	FP031821_3.raw	0/0		10.5413	789.562	789.562	0	2.87557e-11	5.33083e-12	0	0
FALSE	High	PMI-Byonic	PMI-Byonic (A2)	A	2	Unambiguous	NGGTCDLLTLTEYK	[R].NGGTcDLLTLtEYK.[C]	C5(Carbamidomethyl); T11(Fuc(1))	1	1	Q01705	Q01705	Neurogenic locus notch homolog protein 1 OS=Mus musculus OX=10090 GN=Notch1 PE=1 SV=3	0	2	2	1	0	1	1	1	865.914	1730.82	1730.82	2.5664	0.00222098	0	0	1.85665e+06	HCD (High Energy Collision Dissociation)	MS2	9.26819	100	13.382	5502	5502	5500	FP031821_3.raw	0/0		10.7173	759.553	759.553	9.45232	1.91721e-11	3.20131e-12	0	0
FALSE	High	PMI-Byonic	PMI-Byonic (A2)	A	2	Unambiguous	NGGTCDLLTLTEYK	[R].NGGTcDLLTLtEYK.[C]	C5(Carbamidomethyl); T11(Fuc(1))	1	1	Q01705	Q01705	Neurogenic locus notch homolog protein 1 OS=Mus musculus OX=10090 GN=Notch1 PE=1 SV=3	0	2	2	1	0	1	1	1	865.915	1730.82	1730.82	3.90642	0.00338065	0	0	3.86734e+06	HCD (High Energy Collision Dissociation)	MS2	3.56493	60.4104	13.268	5449	5449	5445	FP031821_3.raw	0/0		10.8934	794.965	794.965	14.1819	1.27821e-11	1.60426e-12	0	0
FALSE	High	PMI-Byonic	PMI-Byonic (A2)	A	2	Unambiguous	NGGTCDLLTLTEYK	[R].NGGTcDLLTLTEYK.[C]	C5(Carbamidomethyl)	1	1	Q01705	Q01705	Neurogenic locus notch homolog protein 1 OS=Mus musculus OX=10090 GN=Notch1 PE=1 SV=3	0	2	2	1	0	1	1	1	792.885	1584.76	1584.76	2.7559	0.00218371	0	0	1.05801e+06	HCD (High Energy Collision Dissociation)	MS2	0	100	13.2544	5443	5443	5434	FP031821_3.raw	0/0		7.71733	616.138	616.138	616.138	1.91721e-08	2.3638e-09	0	0
FALSE	High	PMI-Byonic	PMI-Byonic (A2)	A	2	Unambiguous	NGGTCDLLTLTEYK	[R].nGGTcDLLTLtEYK.[C]	N1(Deamidated); C5(Carbamidomethyl); T11(Fuc(1))	1	1	Q01705	Q01705	Neurogenic locus notch homolog protein 1 OS=Mus musculus OX=10090 GN=Notch1 PE=1 SV=3	0	2	2	1	0	1	1	1	866.408	1731.81	1731.8	5.45076	0.00471981	0	0	1.65958e+06	HCD (High Energy Collision Dissociation)	MS2	2.70685	87.1239	15.1381	6275	6275	6270	FP031821_3.raw	0/0		11.9396	896.191	896.191	6.68719	1.14932e-12	1.67918e-13	0	0
FALSE	High	PMI-Byonic	PMI-Byonic (A2)	A	2	Unambiguous	SCQQADPCASNPCANGGQCLPFESSYICR	[K].ScQQADPcAsnPcAnGGQcLPFESSYIcR.[C]	C2(Carbamidomethyl); C8(Carbamidomethyl); S10(Fuc(1)); N11(Oxidation); C13(Carbamidomethyl); N15(Deamidated); C19(Carbamidomethyl); C28(Carbamidomethyl)	1	1	Q01705	Q01705	Neurogenic locus notch homolog protein 1 OS=Mus musculus OX=10090 GN=Notch1 PE=1 SV=3	0	3	3	1	0	1	1	1	1166.47	3497.4	3497.38	5.44759	0.00635077	0	0	379233	HCD (High Energy Collision Dissociation)	MS2	0	100	13.3201	5474	5474	5467	FP031821_3.raw	0/0		8.05277	737.369	737.369	3.6	8.85583e-09	1.1533e-09	0	0
FALSE	High	PMI-Byonic	PMI-Byonic (A2)	A	2	Unambiguous	CPPGFHGPTCRQDVNECSQNPGLCR	[R].cPPGFHGPTcRQDVNEcSQNPGLcR.[H]	C1(Carbamidomethyl); C10(Carbamidomethyl); C17(Carbamidomethyl); C24(Carbamidomethyl)	1	1	Q01705	Q01705	Neurogenic locus notch homolog protein 1 OS=Mus musculus OX=10090 GN=Notch1 PE=1 SV=3	1	4	4	1	0	1	1	1	736.57	2943.26	2943.25	2.73176	0.00201006	0	0	449342	HCD (High Energy Collision Dissociation)	MS2	23.8755	100	8.85393	3242	3242	3234	FP031821_3.raw	0/0		5.00843	551.38	551.38	551.38	9.80768e-06	4.35543e-07	0	0
FALSE	High	PMI-Byonic	PMI-Byonic (A2)	A	2	Unambiguous	CPPGFHGPTCR	[R].cPPGFHGPTcR.[Q]	C1(Carbamidomethyl); C10(Carbamidomethyl)	1	1	Q01705	Q01705	Neurogenic locus notch homolog protein 1 OS=Mus musculus OX=10090 GN=Notch1 PE=1 SV=3	0	3	3	1	0	1	1	1	429.191	1285.56	1285.56	1.77193	0.000759304	0	0	659733	HCD (High Energy Collision Dissociation)	MS2	36.9563	100	6.70034	2213	2213	2211	FP031821_3.raw	0/0		6.41637	599.326	599.326	599.326	3.83378e-07	2.98067e-08	0	0
FALSE	High	PMI-Byonic	PMI-Byonic (A2)	A	2	Unambiguous	CPPGFHGPTCRQDVNECSQNPGLCR	[R].cPPGFHGPTcRQDVNEcSQNPGLcR.[H]	C1(Carbamidomethyl); C10(Carbamidomethyl); C17(Carbamidomethyl); C24(Carbamidomethyl)	1	1	Q01705	Q01705	Neurogenic locus notch homolog protein 1 OS=Mus musculus OX=10090 GN=Notch1 PE=1 SV=3	1	4	4	1	0	1	1	1	737.073	2945.27	2943.25	685.819	0.504635	0	0	1317165	HCD (High Energy Collision Dissociation)	MS2	36.4188	100	8.61783	3123	3123	3113	FP031821_3.raw	0/0		8.86551	729.937	729.937	729.937	1.36297e-09	1.48155e-10	0	0
FALSE	High	PMI-Byonic	PMI-Byonic (A2)	A	2	Unambiguous	QDVNECSQNPGLCR	[R].QDVNEcSQNPGLcR.[H]	C6(Carbamidomethyl); C13(Carbamidomethyl)	1	1	Q01705	Q01705	Neurogenic locus notch homolog protein 1 OS=Mus musculus OX=10090 GN=Notch1 PE=1 SV=3	0	2	2	1	0	1	1	1	838.862	1676.72	1676.71	3.17053	0.00265803	0	0	5285683	HCD (High Energy Collision Dissociation)	MS2	0	42.2394	7.89968	2764	2764	2761	FP031821_3.raw	0/0		12.7173	877.434	877.434	877.434	1.91736e-13	2.77191e-14	0	0
FALSE	High	PMI-Byonic	PMI-Byonic (A2)	A	2	Unambiguous	QDVNECSQNPGLCR	[R].QDVNEcSQNPGLcR.[H]	C6(Carbamidomethyl); C13(Carbamidomethyl)	1	1	Q01705	Q01705	Neurogenic locus notch homolog protein 1 OS=Mus musculus OX=10090 GN=Notch1 PE=1 SV=3	0	2	2	1	0	1	1	1	838.862	1676.72	1676.71	2.5881	0.00216975	0	0	2.71412e+06	HCD (High Energy Collision Dissociation)	MS2	0	75.7922	8.02631	2828	2828	2827	FP031821_3.raw	0/0		11.7173	813.032	813.032	813.032	1.91725e-12	3.62286e-13	0	0
FALSE	High	PMI-Byonic	PMI-Byonic (A2)	A	2	Unambiguous	NGGACVDGVNTYNCR	[K].nGGAcVDGVNTYNcR.[C]	N1(Deamidated); C5(Carbamidomethyl); C14(Carbamidomethyl)	1	1	Q01705	Q01705	Neurogenic locus notch homolog protein 1 OS=Mus musculus OX=10090 GN=Notch1 PE=1 SV=3	0	2	2	1	0	1	1	1	829.342	1657.68	1657.67	3.9943	0.00331061	0	0	643719	HCD (High Energy Collision Dissociation)	MS2	0	100	9.26831	3441	3441	3432	FP031821_3.raw	0/0		7.83541	615.853	615.853	467.128	1.46079e-08	1.69148e-09	0	0
FALSE	High	PMI-Byonic	PMI-Byonic (A2)	A	2	Unambiguous	NGGACVDGVNTYNCR	[K].nGGAcVDGVNTYNcR.[C]	N1(Deamidated); C5(Carbamidomethyl); C14(Carbamidomethyl)	1	1	Q01705	Q01705	Neurogenic locus notch homolog protein 1 OS=Mus musculus OX=10090 GN=Notch1 PE=1 SV=3	0	2	2	1	0	1	1	1	829.342	1657.68	1657.67	4.06794	0.00337165	0	0	767274	HCD (High Energy Collision Dissociation)	MS2	0	100	9.9294	3749	3749	3740	FP031821_3.raw	0/0		9.83541	706.804	706.804	599.359	1.46079e-10	2.41334e-11	0	0
FALSE	High	PMI-Byonic	PMI-Byonic (A2)	A	2	Unambiguous	NGGACVDGVNTYNCR	[K].nGGAcVDGVNTYNcR.[C]	N1(Deamidated); C5(Carbamidomethyl); C14(Carbamidomethyl)	1	1	Q01705	Q01705	Neurogenic locus notch homolog protein 1 OS=Mus musculus OX=10090 GN=Notch1 PE=1 SV=3	0	2	2	1	0	1	1	1	829.341	1657.67	1657.67	2.81606	0.00233405	0	0	2.7444e+06	HCD (High Energy Collision Dissociation)	MS2	0	46.3888	10.0398	3807	3807	3806	FP031821_3.raw	0/0		8.65935	685.938	685.938	598.626	2.19106e-09	4.13916e-10	0	0
FALSE	High	PMI-Byonic	PMI-Byonic (A2)	A	2	Unambiguous	NGGACVDGVNTYNCR	[K].NGGAcVDGVNTYNcR.[C]	C5(Carbamidomethyl); C14(Carbamidomethyl)	1	1	Q01705	Q01705	Neurogenic locus notch homolog protein 1 OS=Mus musculus OX=10090 GN=Notch1 PE=1 SV=3	0	2	2	1	0	1	1	1	828.848	1656.69	1656.69	2.30631	0.00191041	0	0	809429	HCD (High Energy Collision Dissociation)	MS2	16.4112	100	8.5147	3071	3071	3069	FP031821_3.raw	0/0		6.65935	589.572	589.572	589.572	2.19106e-07	1.84012e-08	0	0
FALSE	High	PMI-Byonic	PMI-Byonic (A2)	A	2	Unambiguous	NGGACVDGVNTYNCR	[K].NGGAcVDGVNTYNcR.[C]	C5(Carbamidomethyl); C14(Carbamidomethyl)	1	1	Q01705	Q01705	Neurogenic locus notch homolog protein 1 OS=Mus musculus OX=10090 GN=Notch1 PE=1 SV=3	0	2	2	1	0	1	1	1	828.85	1656.69	1656.69	4.95891	0.00410768	0	0	2.27741e+06	HCD (High Energy Collision Dissociation)	MS2	0	66.5769	8.38238	3007	3007	3003	FP031821_3.raw	0/0		8.35839	678.434	678.434	678.434	4.38138e-09	5.94255e-10	0	0
FALSE	High	PMI-Byonic	PMI-Byonic (A2)	A	2	Unambiguous	VASFYCECPHGR	[R].VASFYcEcPHGR.[T]	C6(Carbamidomethyl); C8(Carbamidomethyl)	1	1	Q01705	Q01705	Neurogenic locus notch homolog protein 1 OS=Mus musculus OX=10090 GN=Notch1 PE=1 SV=3	0	3	3	1	0	1	1	1	494.625	1481.86	1482.63	-515.864	-0.254944	0	0	1.95311e+06	HCD (High Energy Collision Dissociation)	MS2	63.3112	57.6962	7.91907	2773	2773	2772	FP031821_3.raw	0/0		8.71733	675.794	675.794	675.794	1.91721e-09	3.2506e-10	0	0
FALSE	High	PMI-Byonic	PMI-Byonic (A2)	A	2	Unambiguous	VASFYCECPHGR	[R].VASFYcEcPHGR.[T]	C6(Carbamidomethyl); C8(Carbamidomethyl)	1	1	Q01705	Q01705	Neurogenic locus notch homolog protein 1 OS=Mus musculus OX=10090 GN=Notch1 PE=1 SV=3	0	3	3	1	0	1	1	1	494.881	1482.63	1482.63	3.02476	0.00149486	0	0	3.13677e+06	HCD (High Energy Collision Dissociation)	MS2	43.6754	46.211	7.92245	2775	2775	2772	FP031821_3.raw	0/0		9.71733	717.005	717.005	717.005	1.91721e-10	3.53058e-11	0	0
FALSE	High	PMI-Byonic	PMI-Byonic (A2)	A	2	Unambiguous	VASFYCECPHGR	[R].VASFYcEcPHGR.[T]	C6(Carbamidomethyl); C8(Carbamidomethyl)	1	1	Q01705	Q01705	Neurogenic locus notch homolog protein 1 OS=Mus musculus OX=10090 GN=Notch1 PE=1 SV=3	0	3	3	1	0	1	1	1	494.882	1482.63	1482.63	3.58051	0.00176952	0	0	15236961	HCD (High Energy Collision Dissociation)	MS2	21.5328	6.48642	8.04896	2839	2839	2838	FP031821_3.raw	0/0		9.8934	725.902	725.902	725.902	1.27821e-10	1.47531e-11	0	0
FALSE	High	PMI-Byonic	PMI-Byonic (A2)	A	2	Unambiguous	VASFYCECPHGR	[R].VASFYcEcPHGR.[T]	C6(Carbamidomethyl); C8(Carbamidomethyl)	1	1	Q01705	Q01705	Neurogenic locus notch homolog protein 1 OS=Mus musculus OX=10090 GN=Notch1 PE=1 SV=3	0	2	2	1	0	1	1	1	741.821	1482.64	1482.63	6.67711	0.00494982	0	0	545531	HCD (High Energy Collision Dissociation)	MS2	23.1581	100	8.08191	2856	2856	2849	FP031821_3.raw	0/0		5.82534	560.434	550.727	550.727	1.49505e-06	1.12602e-07	0	0
FALSE	High	PMI-Byonic	PMI-Byonic (A2)	A	2	Unambiguous	VASFYCECPHGR	[R].VASFYcEcPHGR.[T]	C6(Carbamidomethyl); C8(Carbamidomethyl)	1	1	Q01705	Q01705	Neurogenic locus notch homolog protein 1 OS=Mus musculus OX=10090 GN=Notch1 PE=1 SV=3	0	3	3	1	0	1	1	1	494.882	1482.63	1482.63	3.21001	0.00158642	0	0	1.73434e+06	HCD (High Energy Collision Dissociation)	MS2	46.3692	34.3494	8.15793	2895	2895	2893	FP031821_3.raw	0/0		5.86025	555.082	555.082	555.082	1.3796e-06	7.07094e-08	0	0
FALSE	High	PMI-Byonic	PMI-Byonic (A2)	A	2	Unambiguous	VASFYCECPHGR	[R].VASFYcEcPHGR.[T]	C6(Carbamidomethyl); C8(Carbamidomethyl)	1	1	Q01705	Q01705	Neurogenic locus notch homolog protein 1 OS=Mus musculus OX=10090 GN=Notch1 PE=1 SV=3	0	3	3	1	0	1	1	1	494.881	1482.63	1482.63	2.16025	0.00106762	0	0	850162	HCD (High Energy Collision Dissociation)	MS2	45.0072	100	8.27752	2955	2955	2948	FP031821_3.raw	0/0		6.71733	560.607	560.607	560.607	1.91721e-07	1.17111e-08	0	0
FALSE	High	PMI-Byonic	PMI-Byonic (A2)	A	2	Unambiguous	TGLLCHLNDACISNPCNEGSNCDTNPVNGK	[R].TGLLcHLNDAcIsnPcNEGSNcDTNPVnGK.[A]	C5(Carbamidomethyl); C11(Carbamidomethyl); S13(Fuc(1)); N14(Oxidation); C16(Carbamidomethyl); C22(Carbamidomethyl); N28(Deamidated)	1	1	Q01705	Q01705	Neurogenic locus notch homolog protein 1 OS=Mus musculus OX=10090 GN=Notch1 PE=1 SV=3	0	3	3	1	0	1	1	1	1165.5	3494.47	3494.46	4.14652	0.00482994	0	0	1.57443e+06	HCD (High Energy Collision Dissociation)	MS2	9.25297	72.4848	11.3796	4520	4520	4510	FP031821_3.raw	0/0		9.29145	705.305	705.305	4.72901	5.11149e-10	7.66961e-11	0	0
FALSE	High	PMI-Byonic	PMI-Byonic (A2)	A	2	Unambiguous	AICTCPSGYTGPACSQDVDECALGANPCEHAGK	[K].AIcTcPSGYTGPAcSQDVDEcALGANPcEHAGK.[C]	C3(Carbamidomethyl); C5(Carbamidomethyl); C14(Carbamidomethyl); C21(Carbamidomethyl); C28(Carbamidomethyl)	1	1	Q01705	Q01705	Neurogenic locus notch homolog protein 1 OS=Mus musculus OX=10090 GN=Notch1 PE=1 SV=3	0	4	4	1	0	1	1	1	889.124	3553.47	3553.45	5.00274	0.00444426	0	0	992226	HCD (High Energy Collision Dissociation)	MS2	7.85966	100	11.1472	4388	4388	4378	FP031821_3.raw	0/0		30.0057	1593.01	1593.01	1593.01	9.86859e-31	9.8681e-31	0	0
FALSE	High	PMI-Byonic	PMI-Byonic (A2)	A	2	Unambiguous	AICTCPSGYTGPACSQDVDECALGANPCEHAGK	[K].AIcTcPSGYTGPAcSQDVDEcALGANPcEHAGK.[C]	C3(Carbamidomethyl); C5(Carbamidomethyl); C14(Carbamidomethyl); C21(Carbamidomethyl); C28(Carbamidomethyl)	1	1	Q01705	Q01705	Neurogenic locus notch homolog protein 1 OS=Mus musculus OX=10090 GN=Notch1 PE=1 SV=3	0	3	3	1	0	1	1	1	1185.16	3553.47	3553.45	3.71831	0.00440428	0	0	2203624	HCD (High Energy Collision Dissociation)	MS2	0	83.3844	11.1399	4384	4384	4378	FP031821_3.raw	0/0		30.0057	1633.7	1633.7	1633.7	9.86859e-31	9.86761e-31	0	0
FALSE	High	PMI-Byonic	PMI-Byonic (A2)	A	2	Unambiguous	CLNTLGSFECQCLQGYTGPR	[K].cLntLGSFEcQcLQGYTGPR.[C]	C1(Carbamidomethyl); N3(Oxidation); T4(Fuc(1)); C10(Carbamidomethyl); C12(Carbamidomethyl)	1	1	Q01705	Q01705	Neurogenic locus notch homolog protein 1 OS=Mus musculus OX=10090 GN=Notch1 PE=1 SV=3	0	3	3	1	0	1	1	1	841.707	2523.11	2523.09	4.04453	0.00340158	0	0	1.35519e+06	HCD (High Energy Collision Dissociation)	MS2	0	100	13.2437	5438	5438	5434	FP031821_3.raw	0/0		3.974	476.183	476.183	2.4	0.00010617	5.36265e-06	0	0
FALSE	High	PMI-Byonic	PMI-Byonic (A2)	A	2	Unambiguous	HGGTCQDRDNSYLCLCLK	[R].HGGtcQDRDNSYLcLcLK.[G]	T4(HexNAc(1)Hex(1)Fuc(1)NeuAc(1)); C5(Carbamidomethyl); C14(Carbamidomethyl); C16(Carbamidomethyl)	1	1	Q01705	Q01705	Neurogenic locus notch homolog protein 1 OS=Mus musculus OX=10090 GN=Notch1 PE=1 SV=3	1	3	3	1	0	1	1	1	1000.42	2999.26	2999.24	4.243	0.00424193	0	0	783544	HCD (High Energy Collision Dissociation)	MS2	0	100	11.1943	4412	4412	4411	FP031821_3.raw	0/0		3.70646	389.44	389.44	0.8	0.000196581	1.02657e-05	0	0
FALSE	High	PMI-Byonic	PMI-Byonic (A2)	A	2	Unambiguous	HGGTCQDRDNSYLCLCLK	[R].HGGtcQDRDNSYLcLcLK.[G]	T4(HexNAc(1)Hex(1)Fuc(1)NeuAc(1)); C5(Carbamidomethyl); C14(Carbamidomethyl); C16(Carbamidomethyl)	1	1	Q01705	Q01705	Neurogenic locus notch homolog protein 1 OS=Mus musculus OX=10090 GN=Notch1 PE=1 SV=3	1	4	4	1	0	1	1	1	750.57	2999.26	2999.24	4.54377	0.00340697	0	0	1.76883e+06	HCD (High Energy Collision Dissociation)	MS2	1.46505	100	11.1765	4402	4402	4400	FP031821_3.raw	0/0		7.40948	646.152	646.152	6.11548	3.89516e-08	5.50391e-09	0	0
FALSE	High	PMI-Byonic	PMI-Byonic (A2)	A	2	Unambiguous	HGGTCQDRDNSYLCLCLK	[R].HGGtcQDRDNSYLcLcLK.[G]	T4(Fuc(1)); C5(Carbamidomethyl); C14(Carbamidomethyl); C16(Carbamidomethyl)	1	1	Q01705	Q01705	Neurogenic locus notch homolog protein 1 OS=Mus musculus OX=10090 GN=Notch1 PE=1 SV=3	1	3	3	1	0	1	1	1	781.68	2343.02	2343.02	3.37884	0.00263889	0	0	1.3724e+06	HCD (High Energy Collision Dissociation)	MS2	6.4588	100	10.2861	3929	3929	3927	FP031821_3.raw	0/0		4.08655	511.285	511.285	6.8	8.19313e-05	2.63812e-06	0	0
FALSE	High	PMI-Byonic	PMI-Byonic (A2)	A	2	Unambiguous	HGGTCQDRDNSYLCLCLK	[R].HGGTcQDRDNSYLcLcLK.[G]	C5(Carbamidomethyl); C14(Carbamidomethyl); C16(Carbamidomethyl)	1	1	Q01705	Q01705	Neurogenic locus notch homolog protein 1 OS=Mus musculus OX=10090 GN=Notch1 PE=1 SV=3	1	3	3	1	0	1	1	1	732.993	2196.96	2196.96	2.4305	0.0017799	0	0	848717	HCD (High Energy Collision Dissociation)	MS2	0	100	10.2077	3891	3891	3883	FP031821_3.raw	0/0		9.57988	829.913	829.913	829.913	2.63102e-10	4.9543e-11	0	0
FALSE	High	PMI-Byonic	PMI-Byonic (A2)	A	2	Unambiguous	HGGTCQDRDNSYLCLCLK	[R].HGGTcQDRDNsYLcLcLK.[G]	C5(Carbamidomethyl); S11(Fuc(1)); C14(Carbamidomethyl); C16(Carbamidomethyl)	1	1	Q01705	Q01705	Neurogenic locus notch homolog protein 1 OS=Mus musculus OX=10090 GN=Notch1 PE=1 SV=3	1	3	3	1	0	1	1	1	781.679	2343.02	2343.02	3.22254	0.00251682	0	0	1.48549e+06	HCD (High Energy Collision Dissociation)	MS2	5.69615	100	10.1557	3865	3865	3861	FP031821_3.raw	0/0		7.69354	698.805	698.805	10.2907	2.02515e-08	3.02631e-09	0	0
FALSE	High	PMI-Byonic	PMI-Byonic (A2)	A	2	Unambiguous	HGGTCQDRDNSYLCLCLK	[R].HGGTcQDRDNsYLcLcLK.[G]	C5(Carbamidomethyl); S11(Fuc(1)); C14(Carbamidomethyl); C16(Carbamidomethyl)	1	1	Q01705	Q01705	Neurogenic locus notch homolog protein 1 OS=Mus musculus OX=10090 GN=Notch1 PE=1 SV=3	1	4	4	1	0	1	1	1	586.511	2343.02	2343.02	3.34705	0.00196055	0	0	1.36957e+06	HCD (High Energy Collision Dissociation)	MS2	3.66732	100	10.1611	3868	3868	3861	FP031821_3.raw	0/0		7.40948	616.798	616.798	6.48295	3.89516e-08	4.30935e-09	0	0
[truncated: 7 more columns]

## Sheet: FP040621_12
Checked	Confidence	Identifying Node Type	Identifying Node	Search ID	Identifying Node No	PSM Ambiguity	Sequence	Annotated Sequence	Modifications	# Protein Groups	# Proteins	Master Protein Accessions	Protein Accessions	Protein Descriptions	# Missed Cleavages	Charge	Original Precursor Charge	DeltaScore	DeltaCn	Rank	Search Engine Rank	Concatenated Rank	m/z [Da]	MH+ [Da]	Theo. MH+ [Da]	DeltaM [ppm]	Deltam/z [Da]	Matched Ions	Total Ions	Intensity	Activation Type	MS Order	Isolation Interference [%]	Ion Inject Time [ms]	RT [min]	First Scan	Last Scan	Master Scan(s)	Spectrum File	Ions Matched	Annotation	|Log Prob|	Byonic Score	Delta Byonic Score	Delta Mod Score	PEP 2D	q-Value 2D	FDR 2D	Peptide Group FDR 2D
FALSE	High	PMI-Byonic	PMI-Byonic (A2)	A	2	Unambiguous	CQDSNPCLSTPCK	[R].cQDSnPcLsTPcK.[N]	C1(Carbamidomethyl); N5(Oxidation); C7(Carbamidomethyl); S9(Fuc(1)); C12(Carbamidomethyl)	1	1	Q01705	Q01705	Neurogenic locus notch homolog protein 1 OS=Mus musculus OX=10090 GN=Notch1 PE=1 SV=3	0	2	2	1	0	1	1	1	864.845	1728.68	1728.69	-2.92091	-0.00252467	0	0	849944	HCD (High Energy Collision Dissociation)	MS2	0	100	7.72021	2656	2656	2653	FP040621_12.raw	0/0		4.84971	393.111	393.111	0	1.41347e-05	6.7377e-07	0	0
FALSE	High	PMI-Byonic	PMI-Byonic (A2)	A	2	Unambiguous	CQDSNPCLSTPCK	[R].cQDsnPcLSTPcK.[N]	C1(Carbamidomethyl); S4(Fuc(1)); N5(Oxidation); C7(Carbamidomethyl); C12(Carbamidomethyl)	1	1	Q01705	Q01705	Neurogenic locus notch homolog protein 1 OS=Mus musculus OX=10090 GN=Notch1 PE=1 SV=3	0	2	2	1	0	1	1	1	864.848	1728.69	1728.69	0.582527	0.000503503	0	0	0	HCD (High Energy Collision Dissociation)	MS2		100	7.85003	2712	2712	2710	FP040621_12.raw	0/0		2.12006	198.005	198.005	3.72	0.00758473	0.000177264	0	0
FALSE	High	PMI-Byonic	PMI-Byonic (A2)	A	2	Unambiguous	CQDSNPCLSTPCK	[R].cQDSNPcLSTPcK.[N]	C1(Carbamidomethyl); C7(Carbamidomethyl); C12(Carbamidomethyl)	1	1	Q01705	Q01705	Neurogenic locus notch homolog protein 1 OS=Mus musculus OX=10090 GN=Notch1 PE=1 SV=3	0	2	2	1	0	1	1	1	783.819	1566.63	1566.63	-3.01008	-0.00235785	0	0	881989	HCD (High Energy Collision Dissociation)	MS2	0	100	7.89135	2730	2730	2724	FP040621_12.raw	0/0		8.65002	611.102	611.102	611.102	2.23861e-09	5.03802e-10	0	0
FALSE	Low	PMI-Byonic	PMI-Byonic (A2)	A	2	Unambiguous	CQDSNPCLSTPCK	[R].cqDSnPcLstPcK.[N]	C1(Carbamidomethyl); Q2(Deamidated); N5(Deamidated); C7(Carbamidomethyl); S9(Fuc(1)); T10(Fuc(1)); C12(Carbamidomethyl)	1	1	Q01705	Q01705	Neurogenic locus notch homolog protein 1 OS=Mus musculus OX=10090 GN=Notch1 PE=1 SV=3	0	3	3	1	0	1	1	1	620.913	1860.72	1860.72	2.51668	0.00156094	0	0	745880	HCD (High Energy Collision Dissociation)	MS2	23.7111	100	7.9978	2776	2776	2772	FP040621_12.raw	0/0		0.0128355	116.371	116.371	6.01254	0.970878	0.0702458	0	0
FALSE	High	PMI-Byonic	PMI-Byonic (A2)	A	2	Unambiguous	NGGTCDLLTLTEYK	[R].nGGTcDLLTLtEYK.[C]	N1(Deamidated); C5(Carbamidomethyl); T11(Fuc(1))	1	1	Q01705	Q01705	Neurogenic locus notch homolog protein 1 OS=Mus musculus OX=10090 GN=Notch1 PE=1 SV=3	0	2	2	1	0	1	1	1	866.403	1731.8	1731.8	-0.329216	-0.000285068	0	0	4.14726e+06	HCD (High Energy Collision Dissociation)	MS2	3.3337	34.3553	16.1303	6795	6795	6792	FP040621_12.raw	0/0		12.6154	820.994	820.994	6.57027	2.42464e-13	4.84918e-14	0	0
FALSE	High	PMI-Byonic	PMI-Byonic (A2)	A	2	Ambiguous	NGGTCDLLTLTEYK	[R].NGGTcDLLTLtEYK.[C]	C5(Carbamidomethyl); T11(Fuc(1))	1	1	Q01705	Q01705	Neurogenic locus notch homolog protein 1 OS=Mus musculus OX=10090 GN=Notch1 PE=1 SV=3	0	2	2		0	2	2	2	866.404	1731.8	1730.82	569.044	0.492455	0	0	1.3467e+06	HCD (High Energy Collision Dissociation)	MS2	7.05738	100	15.4522	6487	6487	6484	FP040621_12.raw	0/0		5.33424	437.616	437.616	5.27766	4.63195e-06	3.22839e-07	0	0
FALSE	High	PMI-Byonic	PMI-Byonic (A2)	A	2	Ambiguous	NGGTCDLLTLTEYK	[R].nGGTcDLLTLtEYK.[C]	N1(Deamidated); C5(Carbamidomethyl); T11(Fuc(1))	1	1	Q01705	Q01705	Neurogenic locus notch homolog protein 1 OS=Mus musculus OX=10090 GN=Notch1 PE=1 SV=3	0	2	2	0.5287	0	1	1	1	866.404	1731.8	1731.8	0.516634	0.000447354	0	0	1.3467e+06	HCD (High Energy Collision Dissociation)	MS2	7.05738	100	15.4522	6487	6487	6484	FP040621_12.raw	0/0		11.3143	753.329	753.329	5.27766	4.84993e-12	7.96765e-13	0	0
FALSE	High	PMI-Byonic	PMI-Byonic (A2)	A	2	Unambiguous	NGGTCDLLTLTEYK	[R].nGGTcDLLtLTEYK.[C]	N1(Deamidated); C5(Carbamidomethyl); T9(Fuc(1))	1	1	Q01705	Q01705	Neurogenic locus notch homolog protein 1 OS=Mus musculus OX=10090 GN=Notch1 PE=1 SV=3	0	2	2	1	0	1	1	1	866.404	1731.8	1731.8	0.798585	0.000691494	0	0	550974	HCD (High Energy Collision Dissociation)	MS2	0	100	15.5864	6549	6549	6539	FP040621_12.raw	0/0		6.1299	498.083	498.083	0	7.41479e-07	6.83809e-08	0	0
FALSE	High	PMI-Byonic	PMI-Byonic (A2)	A	2	Unambiguous	NGGTCDLLTLTEYK	[R].NGGTcDLLTLtEYK.[C]	C5(Carbamidomethyl); T11(Fuc(1))	1	1	Q01705	Q01705	Neurogenic locus notch homolog protein 1 OS=Mus musculus OX=10090 GN=Notch1 PE=1 SV=3	0	2	2	1	0	1	1	1	865.91	1730.81	1730.82	-1.45368	-0.00125803	0	0	3.64315e+06	HCD (High Energy Collision Dissociation)	MS2	0	100	14.4522	6014	6014	6011	FP040621_12.raw	0/0		10.951	716.912	716.912	12.0119	1.11934e-11	3.38654e-12	0	0
FALSE	High	PMI-Byonic	PMI-Byonic (A2)	A	2	Unambiguous	NGGTCDLLTLTEYK	[R].nGGTcDLLtLTEYK.[C]	N1(Deamidated); C5(Carbamidomethyl); T9(Fuc(1))	1	1	Q01705	Q01705	Neurogenic locus notch homolog protein 1 OS=Mus musculus OX=10090 GN=Notch1 PE=1 SV=3	0	3	3	1	0	1	1	1	577.938	1731.8	1731.8	-0.160762	-9.28024e-05	0	0	535747	HCD (High Energy Collision Dissociation)	MS2	20.964	100	16.1894	6821	6821	6814	FP040621_12.raw	0/0		6.78832	575.218	575.218	0	1.62811e-07	1.16907e-08	0	0
FALSE	High	PMI-Byonic	PMI-Byonic (A2)	A	2	Unambiguous	NGGTCDLLTLTEYK	[R].nGGTcDLLTLTEYK.[C]	N1(Deamidated); C5(Carbamidomethyl)	1	1	Q01705	Q01705	Neurogenic locus notch homolog protein 1 OS=Mus musculus OX=10090 GN=Notch1 PE=1 SV=3	0	2	2	1	0	1	1	1	793.373	1585.74	1585.74	-2.02312	-0.00160407	0	0	809564	HCD (High Energy Collision Dissociation)	MS2	19.81	100	16.2173	6833	6833	6825	FP040621_12.raw	0/0		9.95103	695.321	695.321	695.321	1.11935e-10	1.51169e-11	0	0
FALSE	Medium	PMI-Byonic	PMI-Byonic (A2)	A	2	Unambiguous	NGGTCDLLTLTEYKCR	[R].nGGtcDLLTLTEYKcR.[C]	N1(Deamidated); T4(Fuc(1)); C5(Carbamidomethyl); C15(Carbamidomethyl)	1	1	Q01705	Q01705	Neurogenic locus notch homolog protein 1 OS=Mus musculus OX=10090 GN=Notch1 PE=1 SV=3	1	3	3	1	0	1	1	1	683.7	2049.09	2047.93	563.691	0.3848	0	0	3.2272e+06	HCD (High Energy Collision Dissociation)	MS2	25.4095	38.0109	14.3436	5963	5963	5956	FP040621_12.raw	0/0		0.0193181	75.0901	75.0901	6.4	0.956493	0.0430289	0	0
FALSE	High	PMI-Byonic	PMI-Byonic (A2)	A	2	Unambiguous	NGGTCDLLTLTEYK	[R].nGGTcDLLTLTEYK.[C]	N1(Deamidated); C5(Carbamidomethyl)	1	1	Q01705	Q01705	Neurogenic locus notch homolog protein 1 OS=Mus musculus OX=10090 GN=Notch1 PE=1 SV=3	0	2	2	1	0	1	1	1	793.374	1585.74	1585.74	-0.714458	-0.000566473	0	0	1.02326e+06	HCD (High Energy Collision Dissociation)	MS2	10.2002	100	16.3275	6881	6881	6880	FP040621_12.raw	0/0		7.61526	588.938	588.938	588.938	2.42515e-08	2.70979e-09	0	0
FALSE	High	PMI-Byonic	PMI-Byonic (A2)	A	2	Unambiguous	NGGTCDLLTLTEYK	[R].NGGTcDLLTLtEYK.[C]	C5(Carbamidomethyl); T11(Fuc(1))	1	1	Q01705	Q01705	Neurogenic locus notch homolog protein 1 OS=Mus musculus OX=10090 GN=Notch1 PE=1 SV=3	0	2	2	1	0	1	1	1	865.911	1730.81	1730.82	-0.748403	-0.000647674	0	0	5.4204e+06	HCD (High Energy Collision Dissociation)	MS2	4.60332	37.5356	14.5608	6067	6067	6066	FP040621_12.raw	0/0		10.6153	709.612	709.612	14.5029	2.42514e-11	7.6694e-12	0	0
FALSE	High	PMI-Byonic	PMI-Byonic (A2)	A	2	Unambiguous	NGGTCDLLTLTEYK	[R].nGGTcDLLtLTEYK.[C]	N1(Deamidated); C5(Carbamidomethyl); T9(Fuc(1))	1	1	Q01705	Q01705	Neurogenic locus notch homolog protein 1 OS=Mus musculus OX=10090 GN=Notch1 PE=1 SV=3	0	2	2	1	0	1	1	1	866.404	1731.8	1731.8	0.728097	0.000630459	0	0	2.96268e+06	HCD (High Energy Collision Dissociation)	MS2	3.614	51.14	16.2525	6848	6848	6847	FP040621_12.raw	0/0		12.3142	801.788	801.788	0	4.85037e-13	1.21248e-13	0	0
FALSE	High	PMI-Byonic	PMI-Byonic (A2)	A	2	Unambiguous	NGGTCDLLTLTEYK	[R].NGGTcDLLTLTEYK.[C]	C5(Carbamidomethyl)	1	1	Q01705	Q01705	Neurogenic locus notch homolog protein 1 OS=Mus musculus OX=10090 GN=Notch1 PE=1 SV=3	0	2	2	1	0	1	1	1	792.88	1584.75	1584.76	-2.71307	-0.00214978	0	0	1.4988e+06	HCD (High Energy Collision Dissociation)	MS2	0	100	14.4588	6017	6017	6011	FP040621_12.raw	0/0		8.95103	626.464	626.464	626.464	1.11935e-09	2.72524e-10	0	0
FALSE	High	PMI-Byonic	PMI-Byonic (A2)	A	2	Unambiguous	SCQQADPCASNPCANGGQCLPFESSYICR	[K].ScQQADPcAsnPcAnGGQcLPFESSYIcR.[C]	C2(Carbamidomethyl); C8(Carbamidomethyl); S10(Fuc(1)); N11(Oxidation); C13(Carbamidomethyl); N15(Deamidated); C19(Carbamidomethyl); C28(Carbamidomethyl)	1	1	Q01705	Q01705	Neurogenic locus notch homolog protein 1 OS=Mus musculus OX=10090 GN=Notch1 PE=1 SV=3	0	3	3	1	0	1	1	1	1166.46	3497.37	3497.38	-2.30095	-0.00268243	0	0	1.09911e+06	HCD (High Energy Collision Dissociation)	MS2	0	100	14.1449	5867	5867	5857	FP040621_12.raw	0/0		11.229	808.149	808.149	3.6	5.90141e-12	1.43484e-12	0	0
FALSE	High	PMI-Byonic	PMI-Byonic (A2)	A	2	Unambiguous	CPPGFHGPTCRQDVNECSQNPGLCR	[R].cPPGFHGPTcRQDVNEcSQNPGLcR.[H]	C1(Carbamidomethyl); C10(Carbamidomethyl); C17(Carbamidomethyl); C24(Carbamidomethyl)	1	1	Q01705	Q01705	Neurogenic locus notch homolog protein 1 OS=Mus musculus OX=10090 GN=Notch1 PE=1 SV=3	1	4	4	1	0	1	1	1	737.067	2945.25	2943.25	678.769	0.499447	0	0	1.80441e+06	HCD (High Energy Collision Dissociation)	MS2	34.0758	100	9.56576	3513	3513	3503	FP040621_12.raw	0/0		8.46008	693.39	693.39	693.39	3.46675e-09	7.4931e-10	0	0
FALSE	High	PMI-Byonic	PMI-Byonic (A2)	A	2	Unambiguous	CPPGFHGPTCRQDVNECSQNPGLCR	[R].cPPGFHGPTcRQDVNEcSQNPGLcR.[H]	C1(Carbamidomethyl); C10(Carbamidomethyl); C17(Carbamidomethyl); C24(Carbamidomethyl)	1	1	Q01705	Q01705	Neurogenic locus notch homolog protein 1 OS=Mus musculus OX=10090 GN=Notch1 PE=1 SV=3	1	4	4	1	0	1	1	1	736.567	2943.24	2943.25	-1.83046	-0.00134687	0	0	16770893	HCD (High Energy Collision Dissociation)	MS2	0.374388	36.074	9.68559	3571	3571	3569	FP040621_12.raw	0/0		9.76109	736.603	736.603	736.603	1.73344e-10	2.56653e-11	0	0
FALSE	High	PMI-Byonic	PMI-Byonic (A2)	A	2	Unambiguous	CPPGFHGPTCRQDVNECSQNPGLCR	[R].cPPGFHGPTcRQDVNEcSQNPGLcR.[H]	C1(Carbamidomethyl); C10(Carbamidomethyl); C17(Carbamidomethyl); C24(Carbamidomethyl)	1	1	Q01705	Q01705	Neurogenic locus notch homolog protein 1 OS=Mus musculus OX=10090 GN=Notch1 PE=1 SV=3	1	4	4	1	0	1	1	1	736.567	2943.25	2943.25	-0.835063	-0.00061445	0	0	1.51154e+06	HCD (High Energy Collision Dissociation)	MS2	0	100	10.1619	3813	3813	3811	FP040621_12.raw	0/0		8.76109	683.814	683.814	683.814	1.73344e-09	4.37079e-10	0	0
FALSE	High	PMI-Byonic	PMI-Byonic (A2)	A	2	Unambiguous	CPPGFHGPTCRQDVNECSQNPGLCR	[R].cPPGFHGPTcRQDVNEcSQNPGLcR.[H]	C1(Carbamidomethyl); C10(Carbamidomethyl); C17(Carbamidomethyl); C24(Carbamidomethyl)	1	1	Q01705	Q01705	Neurogenic locus notch homolog protein 1 OS=Mus musculus OX=10090 GN=Notch1 PE=1 SV=3	1	3	3	1	0	1	1	1	981.753	2943.24	2943.25	-2.07473	-0.00203549	0	0	2.29032e+06	HCD (High Energy Collision Dissociation)	MS2	0	100	9.7347	3597	3597	3591	FP040621_12.raw	0/0		8.78804	713.173	713.173	713.173	1.62914e-09	3.2905e-10	0	0
FALSE	High	PMI-Byonic	PMI-Byonic (A2)	A	2	Unambiguous	CPPGFHGPTCRQDVNECSQNPGLCR	[R].cPPGFHGPTcRQDVNEcSQNPGLcR.[H]	C1(Carbamidomethyl); C10(Carbamidomethyl); C17(Carbamidomethyl); C24(Carbamidomethyl)	1	1	Q01705	Q01705	Neurogenic locus notch homolog protein 1 OS=Mus musculus OX=10090 GN=Notch1 PE=1 SV=3	1	4	4	1	0	1	1	1	736.566	2943.24	2943.25	-2.4111	-0.00177412	0	0	7426486	HCD (High Energy Collision Dissociation)	MS2	3.13503	27.7806	9.81151	3636	3636	3635	FP040621_12.raw	0/0		9.76109	721.941	721.941	721.941	1.73344e-10	3.48952e-11	0	0
FALSE	High	PMI-Byonic	PMI-Byonic (A2)	A	2	Unambiguous	CPPGFHGPTCR	[R].cPPGFHGPTcR.[Q]	C1(Carbamidomethyl); C10(Carbamidomethyl)	1	1	Q01705	Q01705	Neurogenic locus notch homolog protein 1 OS=Mus musculus OX=10090 GN=Notch1 PE=1 SV=3	0	3	3	1	0	1	1	1	429.189	1285.55	1285.56	-4.06782	-0.00174314	0	0	267379	HCD (High Energy Collision Dissociation)	MS2	57.488	100	7.21322	2446	2446	2443	FP040621_12.raw	0/0		6.46565	498.134	498.134	498.134	3.42252e-07	3.79621e-08	0	0
FALSE	High	PMI-Byonic	PMI-Byonic (A2)	A	2	Unambiguous	CPPGFHGPTCR	[R].cPPGFHGPTcR.[Q]	C1(Carbamidomethyl); C10(Carbamidomethyl)	1	1	Q01705	Q01705	Neurogenic locus notch homolog protein 1 OS=Mus musculus OX=10090 GN=Notch1 PE=1 SV=3	0	3	3	1	0	1	1	1	429.189	1285.55	1285.56	-2.50106	-0.00107175	0	0	1.04611e+06	HCD (High Energy Collision Dissociation)	MS2	32.7406	100	7.79148	2687	2687	2685	FP040621_12.raw	0/0		2.89455	342.636	342.636	342.636	0.00127483	3.37845e-05	0	0
FALSE	High	PMI-Byonic	PMI-Byonic (A2)	A	2	Unambiguous	CPPGFHGPTCR	[R].cPPGFHGPTcR.[Q]	C1(Carbamidomethyl); C10(Carbamidomethyl)	1	1	Q01705	Q01705	Neurogenic locus notch homolog protein 1 OS=Mus musculus OX=10090 GN=Notch1 PE=1 SV=3	0	3	3	1	0	1	1	1	429.189	1285.55	1285.56	-4.21025	-0.00180417	0	0	208131	HCD (High Energy Collision Dissociation)	MS2	58.9867	100	7.66101	2631	2631	2629	FP040621_12.raw	0/0		6.78779	536.369	531.283	531.283	1.63009e-07	1.53814e-08	0	0
FALSE	High	PMI-Byonic	PMI-Byonic (A2)	A	2	Unambiguous	CPPGFHGPTCR	[R].cPPGFHGPTcR.[Q]	C1(Carbamidomethyl); C10(Carbamidomethyl)	1	1	Q01705	Q01705	Neurogenic locus notch homolog protein 1 OS=Mus musculus OX=10090 GN=Notch1 PE=1 SV=3	0	3	3	1	0	1	1	1	429.188	1285.55	1285.56	-4.77998	-0.00204831	0	0	1.25345e+06	HCD (High Energy Collision Dissociation)	MS2	23.2868	100	7.53513	2578	2578	2575	FP040621_12.raw	0/0		8.01331	625.214	625.214	625.214	9.69816e-09	1.34937e-09	0	0
FALSE	High	PMI-Byonic	PMI-Byonic (A2)	A	2	Unambiguous	CPPGFHGPTCR	[R].cPPGFHGPTcR.[Q]	C1(Carbamidomethyl); C10(Carbamidomethyl)	1	1	Q01705	Q01705	Neurogenic locus notch homolog protein 1 OS=Mus musculus OX=10090 GN=Notch1 PE=1 SV=3	0	3	3	1	0	1	1	1	429.189	1285.55	1285.56	-2.71471	-0.0011633	0	0	863575	HCD (High Energy Collision Dissociation)	MS2	9.77804	89.4494	7.41887	2529	2529	2526	FP040621_12.raw	0/0		8.95103	614.882	600.657	600.657	1.11935e-09	1.45501e-10	0	0
FALSE	High	PMI-Byonic	PMI-Byonic (A2)	A	2	Unambiguous	CPPGFHGPTCRQDVNECSQNPGLCR	[R].cPPGFHGPTcRQDVNEcSQNPGLcR.[H]	C1(Carbamidomethyl); C10(Carbamidomethyl); C17(Carbamidomethyl); C24(Carbamidomethyl)	1	1	Q01705	Q01705	Neurogenic locus notch homolog protein 1 OS=Mus musculus OX=10090 GN=Notch1 PE=1 SV=3	1	4	4	1	0	1	1	1	736.566	2943.24	2943.25	-2.2452	-0.00165205	0	0	5.05955e+06	HCD (High Energy Collision Dissociation)	MS2	0	65.6917	9.91901	3691	3691	3690	FP040621_12.raw	0/0		8.76109	684.523	684.523	684.523	1.73344e-09	3.85225e-10	0	0
FALSE	High	PMI-Byonic	PMI-Byonic (A2)	A	2	Unambiguous	CPPGFHGPTCRQDVNECSQNPGLCR	[R].cPPGFHGPTcRQDVNEcSQNPGLcR.[H]	C1(Carbamidomethyl); C10(Carbamidomethyl); C17(Carbamidomethyl); C24(Carbamidomethyl)	1	1	Q01705	Q01705	Neurogenic locus notch homolog protein 1 OS=Mus musculus OX=10090 GN=Notch1 PE=1 SV=3	1	4	4	1	0	1	1	1	736.567	2943.25	2943.25	-0.835063	-0.00061445	0	0	2711911	HCD (High Energy Collision Dissociation)	MS2	0	100	10.0372	3752	3752	3745	FP040621_12.raw	0/0		10.7611	761.27	761.27	761.27	1.73345e-11	4.65452e-12	0	0
FALSE	High	PMI-Byonic	PMI-Byonic (A2)	A	2	Unambiguous	QDVNECSQNPGLCR	[R].QDVNEcSQNPGLcR.[H]	C6(Carbamidomethyl); C13(Carbamidomethyl)	1	1	Q01705	Q01705	Neurogenic locus notch homolog protein 1 OS=Mus musculus OX=10090 GN=Notch1 PE=1 SV=3	0	3	3	1	0	1	1	1	559.574	1676.71	1676.71	-2.91657	-0.00163008	0	0	5359825	HCD (High Energy Collision Dissociation)	MS2	0	18.2998	8.25111	2886	2886	2885	FP040621_12.raw	0/0		5.63871	516.545	516.545	516.545	2.29769e-06	1.56013e-07	0	0
FALSE	High	PMI-Byonic	PMI-Byonic (A2)	A	2	Unambiguous	QDVNECSQNPGLCR	[R].QDVNEcSQNPGLcR.[H]	C6(Carbamidomethyl); C13(Carbamidomethyl)	1	1	Q01705	Q01705	Neurogenic locus notch homolog protein 1 OS=Mus musculus OX=10090 GN=Notch1 PE=1 SV=3	0	2	2	1	0	1	1	1	838.857	1676.71	1676.71	-2.58094	-0.00216375	0	0	12777124	HCD (High Energy Collision Dissociation)	MS2	0	19.3206	8.23118	2877	2877	2876	FP040621_12.raw	0/0		10.951	739.599	739.599	739.599	1.11934e-11	2.51911e-12	0	0
FALSE	High	PMI-Byonic	PMI-Byonic (A2)	A	2	Unambiguous	QDVNECSQNPGLCR	[R].QDVNEcSQNPGLcR.[H]	C6(Carbamidomethyl); C13(Carbamidomethyl)	1	1	Q01705	Q01705	Neurogenic locus notch homolog protein 1 OS=Mus musculus OX=10090 GN=Notch1 PE=1 SV=3	0	3	3	1	0	1	1	1	559.574	1676.71	1676.71	-2.15214	-0.00120284	0	0	6.8865e+06	HCD (High Energy Collision Dissociation)	MS2	0	46.1189	8.13905	2837	2837	2836	FP040621_12.raw	0/0		9.12409	672.99	672.99	672.99	7.51471e-10	9.42461e-11	0	0
FALSE	High	PMI-Byonic	PMI-Byonic (A2)	A	2	Unambiguous	QDVNECSQNPGLCR	[R].QDVNEcSQNPGLcR.[H]	C6(Carbamidomethyl); C13(Carbamidomethyl)	1	1	Q01705	Q01705	Neurogenic locus notch homolog protein 1 OS=Mus musculus OX=10090 GN=Notch1 PE=1 SV=3	0	2	2	1	0	1	1	1	838.859	1676.71	1676.71	-0.615247	-0.000515796	0	0	2.20398e+06	HCD (High Energy Collision Dissociation)	MS2	10.5954	68.9097	8.12244	2830	2830	2827	FP040621_12.raw	0/0		10.6153	721.13	716.617	716.617	2.42514e-11	6.28758e-12	0	0
FALSE	Low	PMI-Byonic	PMI-Byonic (A2)	A	2	Unambiguous	CACR	[R].cAcR.[A]	C1(Carbamidomethyl); C3(Carbamidomethyl)	1	1	Q01705	Q01705	Neurogenic locus notch homolog protein 1 OS=Mus musculus OX=10090 GN=Notch1 PE=1 SV=3	0	2	2		0	1	1	1	566.229	1131.45	566.217	998262	282.617	0	0	243372	HCD (High Energy Collision Dissociation)	MS2	19.6488	100	24.2089	10080	10080	10077	FP040621_12.raw	0/0		0.00324573	66.7221	66.7221	66.7221	0.992554	0.109123	0	0
FALSE	High	PMI-Byonic	PMI-Byonic (A2)	A	2	Unambiguous	ATHTGPHCELPYVPCSPSPCQNGGTCRPTGDTTHECACLPGFAGQNCEENVDDCPGNNCK	[R].ATHTGPHcELPYVPcSPsPcQNGGTcRPTGDTTHEcAcLPGFAGQNcEENVDDcPGNNcK.[N]	C8(Carbamidomethyl); C15(Carbamidomethyl); S18(HexNAc(1)Hex(1)Fuc(1)NeuAc(1)); C20(Carbamidomethyl); C26(Carbamidomethyl); C36(Carbamidomethyl); C38(Carbamidomethyl); C47(Carbamidomethyl); C54(Carbamidomethyl); C59(Carbamidomethyl)	1	1	Q01705	Q01705	Neurogenic locus notch homolog protein 1 OS=Mus musculus OX=10090 GN=Notch1 PE=1 SV=3	0	6	6	1	0	1	1	1	1259.5	7551.97	7548.01	525.554	0.661147	0	0	2885057	HCD (High Energy Collision Dissociation)	MS2	13.3064	71.2939	12.8003	5207	5207	5197	FP040621_12.raw	0/0		2.86057	326.228	326.228	0	0.00137856	5.583e-05	0	0
FALSE	High	PMI-Byonic	PMI-Byonic (A2)	A	2	Unambiguous	ATHTGPHCELPYVPCSPSPCQNGGTCRPTGDTTHECACLPGFAGQNCEENVDDCPGNNCK	[R].ATHTGPHcELPYVPcsPSPcQNGGTcRPTGDTTHEcAcLPGFAGQNcEENVDDcPGNNcK.[N]	C8(Carbamidomethyl); C15(Carbamidomethyl); S16(Fuc(1)); C20(Carbamidomethyl); C26(Carbamidomethyl); C36(Carbamidomethyl); C38(Carbamidomethyl); C47(Carbamidomethyl); C54(Carbamidomethyl); C59(Carbamidomethyl)	1	1	Q01705	Q01705	Neurogenic locus notch homolog protein 1 OS=Mus musculus OX=10090 GN=Notch1 PE=1 SV=3	0	6	6	1	0	1	1	1	1149.63	6892.77	6891.78	143.417	0.164733	0	0	0	HCD (High Energy Collision Dissociation)	MS2		22.4929	12.3871	4989	4989	4988	FP040621_12.raw	0/0		5.61879	475.861	475.861	0	2.40555e-06	1.98457e-07	0	0
FALSE	High	PMI-Byonic	PMI-Byonic (A2)	A	2	Unambiguous	ATHTGPHCELPYVPCSPSPCQNGGTCRPTGDTTHECACLPGFAGQNCEENVDDCPGNNCK	[R].ATHTGPHcELPYVPcSPsPcqNGGTcRPTGDTTHEcAcLPGFAGQNcEENVDDcPGNNcK.[N]	C8(Carbamidomethyl); C15(Carbamidomethyl); S18(Fuc(1)); C20(Carbamidomethyl); Q21(Deamidated); C26(Carbamidomethyl); C36(Carbamidomethyl); C38(Carbamidomethyl); C47(Carbamidomethyl); C54(Carbamidomethyl); C59(Carbamidomethyl)	1	1	Q01705	Q01705	Neurogenic locus notch homolog protein 1 OS=Mus musculus OX=10090 GN=Notch1 PE=1 SV=3	0	6	6	1	0	1	1	1	1149.8	6893.76	6892.76	145.049	0.166631	0	0	890291	HCD (High Energy Collision Dissociation)	MS2	0	84.9304	12.2786	4932	4932	4922	FP040621_12.raw	0/0		5.58403	459.424	459.424	0	2.606e-06	2.43041e-07	0	0
FALSE	High	PMI-Byonic	PMI-Byonic (A2)	A	2	Unambiguous	ATHTGPHCELPYVPCSPSPCQNGGTCRPTGDTTHECACLPGFAGQNCEENVDDCPGNNCK	[R].ATHTGPHcELPYVPcsPSPcQNGGTcRPTGDTTHEcAcLPGFAGQNcEENVDDcPGNNcK.[N]	C8(Carbamidomethyl); C15(Carbamidomethyl); S16(HexNAc(1)Hex(1)Fuc(1)); C20(Carbamidomethyl); C26(Carbamidomethyl); C36(Carbamidomethyl); C38(Carbamidomethyl); C47(Carbamidomethyl); C54(Carbamidomethyl); C59(Carbamidomethyl)	1	1	Q01705	Q01705	Neurogenic locus notch homolog protein 1 OS=Mus musculus OX=10090 GN=Notch1 PE=1 SV=3	0	6	6	1	0	1	1	1	1211.16	7261.9	7256.91	688.264	0.832445	0	0	4.83024e+06	HCD (High Energy Collision Dissociation)	MS2	0	45.7259	12.2543	4921	4921	4911	FP040621_12.raw	0/0		8.18768	610.161	610.161	0	6.49115e-09	1.08847e-09	0	0
FALSE	High	PMI-Byonic	PMI-Byonic (A2)	A	2	Unambiguous	NGGACVDGVNTYNCR	[K].NGGAcVDGVNTYNcR.[C]	C5(Carbamidomethyl); C14(Carbamidomethyl)	1	1	Q01705	Q01705	Neurogenic locus notch homolog protein 1 OS=Mus musculus OX=10090 GN=Notch1 PE=1 SV=3	0	2	2	1	0	1	1	1	828.845	1656.68	1656.69	-1.08313	-0.000897206	0	0	1.76973e+06	HCD (High Energy Collision Dissociation)	MS2	0	100	8.89652	3177	3177	3173	FP040621_12.raw	0/0		8.23207	629.918	629.918	629.918	5.86049e-09	9.14186e-10	0	0
FALSE	High	PMI-Byonic	PMI-Byonic (A2)	A	2	Unambiguous	NGGACVDGVNTYNCR	[K].NGGAcVDGVNTYNcR.[C]	C5(Carbamidomethyl); C14(Carbamidomethyl)	1	1	Q01705	Q01705	Neurogenic locus notch homolog protein 1 OS=Mus musculus OX=10090 GN=Notch1 PE=1 SV=3	0	2	2	1	0	1	1	1	828.844	1656.68	1656.69	-3.36732	-0.0027893	0	0	2.02587e+06	HCD (High Energy Collision Dissociation)	MS2	24.2266	100	9.02221	3240	3240	3239	FP040621_12.raw	0/0		7.26683	577.328	577.328	577.328	5.40971e-08	4.91588e-09	0	0
FALSE	High	PMI-Byonic	PMI-Byonic (A2)	A	2	Unambiguous	NGGACVDGVNTYNCR	[K].NGGAcVdGVNTYNcR.[C]	C5(Carbamidomethyl); D7(Oxidation); C14(Carbamidomethyl)	1	1	Q01705	Q01705	Neurogenic locus notch homolog protein 1 OS=Mus musculus OX=10090 GN=Notch1 PE=1 SV=3	0	2	2	1	0	1	1	1	836.842	1672.68	1672.68	-2.63041	-0.00219992	0	0	1.87237e+06	HCD (High Energy Collision Dissociation)	MS2	13.2699	100	9.14499	3301	3301	3294	FP040621_12.raw	0/0		6.38347	511.628	511.628	133.346	4.1355e-07	4.59533e-08	0	0
FALSE	High	PMI-Byonic	PMI-Byonic (A2)	A	2	Unambiguous	NGGACVDGVNTYNCR	[K].nGGAcVDGVNTYNcR.[C]	N1(Deamidated); C5(Carbamidomethyl); C14(Carbamidomethyl)	1	1	Q01705	Q01705	Neurogenic locus notch homolog protein 1 OS=Mus musculus OX=10090 GN=Notch1 PE=1 SV=3	0	2	2	1	0	1	1	1	829.337	1657.67	1657.67	-1.52868	-0.00126702	0	0	1.82051e+06	HCD (High Energy Collision Dissociation)	MS2	9.80438	100	10.1246	3795	3795	3789	FP040621_12.raw	0/0		9.56784	660.21	660.21	554.889	2.70496e-10	5.77338e-11	0	0
FALSE	High	PMI-Byonic	PMI-Byonic (A2)	A	2	Unambiguous	NGGACVDGVNTYNCR	[K].nGGAcVDGVNTYNcR.[C]	N1(Deamidated); C5(Carbamidomethyl); C14(Carbamidomethyl)	1	1	Q01705	Q01705	Neurogenic locus notch homolog protein 1 OS=Mus musculus OX=10090 GN=Notch1 PE=1 SV=3	0	2	2	1	0	1	1	1	829.337	1657.67	1657.67	-1.99105	-0.00165025	0	0	0	HCD (High Energy Collision Dissociation)	MS2		100	9.72584	3592	3592	3591	FP040621_12.raw	0/0		5.8607	382.318	382.318	360.769	1.37818e-06	1.14019e-07	0	0
FALSE	High	PMI-Byonic	PMI-Byonic (A2)	A	2	Unambiguous	NGGACVDGVNTYNCR	[K].nGGAcVdGVNTYNcR.[C]	N1(Deamidated); C5(Carbamidomethyl); D7(Oxidation); C14(Carbamidomethyl)	1	1	Q01705	Q01705	Neurogenic locus notch homolog protein 1 OS=Mus musculus OX=10090 GN=Notch1 PE=1 SV=3	0	2	2	1	0	1	1	1	837.334	1673.66	1673.66	-1.68501	-0.00141007	0	0	1.55581e+06	HCD (High Energy Collision Dissociation)	MS2	0	100	10.2141	3841	3841	3833	FP040621_12.raw	0/0		6.70561	530.676	530.676	128.474	1.96967e-07	2.62186e-08	0	0
FALSE	High	PMI-Byonic	PMI-Byonic (A2)	A	2	Unambiguous	NGGACVDGVNTYNCR	[K].nGGAcVDGVNTYNcR.[C]	N1(Deamidated); C5(Carbamidomethyl); C14(Carbamidomethyl)	1	1	Q01705	Q01705	Neurogenic locus notch homolog protein 1 OS=Mus musculus OX=10090 GN=Notch1 PE=1 SV=3	0	2	2	1	0	1	1	1	829.838	1658.67	1657.67	602.98	0.499771	0	0	2.70335e+06	HCD (High Energy Collision Dissociation)	MS2	36.9883	100	9.60285	3531	3531	3525	FP040621_12.raw	0/0		8.56784	600.931	600.931	495.863	2.70496e-09	5.82415e-10	0	0
FALSE	High	PMI-Byonic	PMI-Byonic (A2)	A	2	Unambiguous	NGGACVDGVNTYNCR	[K].nGGAcVDGVNTYNcR.[C]	N1(Deamidated); C5(Carbamidomethyl); C14(Carbamidomethyl)	1	1	Q01705	Q01705	Neurogenic locus notch homolog protein 1 OS=Mus musculus OX=10090 GN=Notch1 PE=1 SV=3	0	2	2	1	0	1	1	1	829.336	1657.66	1657.67	-2.70691	-0.00224358	0	0	1.89938e+06	HCD (High Energy Collision Dissociation)	MS2	17.0915	100	10.2503	3857	3857	3855	FP040621_12.raw	0/0		8.56784	620.295	620.295	558.021	2.70496e-09	6.55606e-10	0	0
FALSE	High	PMI-Byonic	PMI-Byonic (A2)	A	2	Unambiguous	VASFYCECPHGR	[R].VASFYcEcPHGR.[T]	C6(Carbamidomethyl); C8(Carbamidomethyl)	1	1	Q01705	Q01705	Neurogenic locus notch homolog protein 1 OS=Mus musculus OX=10090 GN=Notch1 PE=1 SV=3	0	3	3	1	0	1	1	1	494.879	1482.62	1482.63	-2.65628	-0.00131275	0	0	2.79231e+06	HCD (High Energy Collision Dissociation)	MS2	10.2216	64.4714	8.74303	3104	3104	3101	FP040621_12.raw	0/0		8.95103	648.517	627.257	627.257	1.11935e-09	1.91874e-10	0	0
FALSE	High	PMI-Byonic	PMI-Byonic (A2)	A	2	Unambiguous	VASFYCECPHGR	[R].VASFYcEcPHGR.[T]	C6(Carbamidomethyl); C8(Carbamidomethyl)	1	1	Q01705	Q01705	Neurogenic locus notch homolog protein 1 OS=Mus musculus OX=10090 GN=Notch1 PE=1 SV=3	0	2	2	1	0	1	1	1	741.814	1482.62	1482.63	-3.12063	-0.00231336	0	0	1.79259e+06	HCD (High Energy Collision Dissociation)	MS2	21.2566	100	8.7928	3129	3129	3123	FP040621_12.raw	0/0		9.67697	726.902	652.947	652.947	2.10392e-10	4.52184e-11	0	0
FALSE	High	PMI-Byonic	PMI-Byonic (A2)	A	2	Unambiguous	VASFYCECPHGR	[R].VASFYcEcPHGR.[T]	C6(Carbamidomethyl); C8(Carbamidomethyl)	1	1	Q01705	Q01705	Neurogenic locus notch homolog protein 1 OS=Mus musculus OX=10090 GN=Notch1 PE=1 SV=3	0	3	3	1	0	1	1	1	494.879	1482.62	1482.63	-2.47103	-0.0012212	0	0	97529040	HCD (High Energy Collision Dissociation)	MS2	0.281467	2.61921	8.85972	3160	3160	3159	FP040621_12.raw	0/0		8.95103	623.584	623.584	623.584	1.11935e-09	2.34032e-10	0	0
FALSE	High	PMI-Byonic	PMI-Byonic (A2)	A	2	Unambiguous	VASFYCECPHGR	[R].VASFYcEcPHGR.[T]	C6(Carbamidomethyl); C8(Carbamidomethyl)	1	1	Q01705	Q01705	Neurogenic locus notch homolog protein 1 OS=Mus musculus OX=10090 GN=Notch1 PE=1 SV=3	0	3	3	1	0	1	1	1	494.878	1482.62	1482.63	-3.08853	-0.00152638	0	0	6.98597e+06	HCD (High Energy Collision Dissociation)	MS2	20.685	15.409	8.97954	3218	3218	3217	FP040621_12.raw	0/0		6.78779	557.442	557.442	557.442	1.63009e-07	2.22477e-08	0	0
FALSE	High	PMI-Byonic	PMI-Byonic (A2)	A	2	Unambiguous	VASFYCECPHGR	[R].VASFYcEcPHGR.[T]	C6(Carbamidomethyl); C8(Carbamidomethyl)	1	1	Q01705	Q01705	Neurogenic locus notch homolog protein 1 OS=Mus musculus OX=10090 GN=Notch1 PE=1 SV=3	0	3	3	1	0	1	1	1	494.879	1482.62	1482.63	-1.85352	-0.000916026	0	0	3428023	HCD (High Energy Collision Dissociation)	MS2	15.5905	100	9.08954	3273	3273	3272	FP040621_12.raw	0/0		7.95103	597.17	583.76	583.76	1.11935e-08	1.6389e-09	0	0
FALSE	Medium	PMI-Byonic	PMI-Byonic (A2)	A	2	Unambiguous	VASFYCECPHGR	[R].VASFYcEcPHGr.[T]	C6(Carbamidomethyl); C8(Carbamidomethyl); R12(Deamidated)	1	1	Q01705	Q01705	Neurogenic locus notch homolog protein 1 OS=Mus musculus OX=10090 GN=Notch1 PE=1 SV=3	0	3	3	1	0	1	1	1	495.899	1485.68	1483.61	1397.9	0.691312	0	0	3475133	HCD (High Energy Collision Dissociation)	MS2	63.3832	32.5904	9.09957	3279	3279	3272	FP040621_12.raw	0/0		0.0295876	6.78144	6.78144	6.78144	0.934141	0.0289756	0	0
FALSE	High	PMI-Byonic	PMI-Byonic (A2)	A	2	Unambiguous	TGLLCHLNDACISNPCNEGSNCDTNPVNGK	[R].TGLLcHLNDAcIsnPcNEGSNcDTNPVnGK.[A]	C5(Carbamidomethyl); C11(Carbamidomethyl); S13(Fuc(1)); N14(Oxidation); C16(Carbamidomethyl); C22(Carbamidomethyl); N28(Deamidated)	1	1	Q01705	Q01705	Neurogenic locus notch homolog protein 1 OS=Mus musculus OX=10090 GN=Notch1 PE=1 SV=3	0	3	3	1	0	1	1	1	1165.49	3494.46	3494.46	0.792994	0.000923694	0	0	4533141	HCD (High Energy Collision Dissociation)	MS2	0	34.0802	12.328	4959	4959	4955	FP040621_12.raw	0/0		7.45402	629.153	629.153	10.5335	3.51541e-08	3.58666e-09	0	0
FALSE	High	PMI-Byonic	PMI-Byonic (A2)	A	2	Unambiguous	TGLLCHLNDACISNPCNEGSNCDTNPVNGK	[R].TGLLcHLNDAcIsnPcNEGSNcDTNPVnGK.[A]	C5(Carbamidomethyl); C11(Carbamidomethyl); S13(Fuc(1)); N14(Oxidation); C16(Carbamidomethyl); C22(Carbamidomethyl); N28(Deamidated)	1	1	Q01705	Q01705	Neurogenic locus notch homolog protein 1 OS=Mus musculus OX=10090 GN=Notch1 PE=1 SV=3	0	4	4	1	0	1	1	1	874.374	3494.47	3494.46	5.27798	0.00461092	0	0	805246	HCD (High Energy Collision Dissociation)	MS2	0	100	12.3968	4996	4996	4988	FP040621_12.raw	0/0		6.92807	628.057	628.057	2.4	1.18013e-07	7.8158e-09	0	0
FALSE	High	PMI-Byonic	PMI-Byonic (A2)	A	2	Unambiguous	TGLLCHLNDACISNPCNEGSNCDTNPVNGK	[R].TGLLcHLNDAcIsnPcNEGSNcDTNPVnGK.[A]	C5(Carbamidomethyl); C11(Carbamidomethyl); S13(Fuc(1)); N14(Oxidation); C16(Carbamidomethyl); C22(Carbamidomethyl); N28(Deamidated)	1	1	Q01705	Q01705	Neurogenic locus notch homolog protein 1 OS=Mus musculus OX=10090 GN=Notch1 PE=1 SV=3	0	3	3	1	0	1	1	1	1165.49	3494.46	3494.46	0.269005	0.000313343	0	0	5805606	HCD (High Energy Collision Dissociation)	MS2	0	78.2487	12.4464	5022	5022	5021	FP040621_12.raw	0/0		7.75502	622.178	622.178	2.4	1.75785e-08	2.09431e-09	0	0
FALSE	High	PMI-Byonic	PMI-Byonic (A2)	A	2	Unambiguous	AICTCPSGYTGPACSQDVDECALGANPCEHAGK	[K].AIcTcPSGYTGPAcSQDVDEcALGANPcEHAGK.[C]	C3(Carbamidomethyl); C5(Carbamidomethyl); C14(Carbamidomethyl); C21(Carbamidomethyl); C28(Carbamidomethyl)	1	1	Q01705	Q01705	Neurogenic locus notch homolog protein 1 OS=Mus musculus OX=10090 GN=Notch1 PE=1 SV=3	0	4	4	1	0	1	1	1	889.118	3553.45	3553.45	-1.04331	-0.000926838	0	0	2.08654e+06	HCD (High Energy Collision Dissociation)	MS2	28.6536	100	11.8517	4707	4707	4702	FP040621_12.raw	0/0		30.0057	1402.16	1402.16	1402.16	9.86859e-31	9.8681e-31	0	0
FALSE	Medium	PMI-Byonic	PMI-Byonic (A2)	A	2	Unambiguous	AICTCPSGYTGPACSQDVDECALGANPCEHAGK	[K].AIcTcPSGYTGPAcSQDVDEcALGANPcEHAGK.[C]	C3(Carbamidomethyl); C5(Carbamidomethyl); C14(Carbamidomethyl); C21(Carbamidomethyl); C28(Carbamidomethyl)	1	1	Q01705	Q01705	Neurogenic locus notch homolog protein 1 OS=Mus musculus OX=10090 GN=Notch1 PE=1 SV=3	0	2	2	1	0	1	1	1	711.859	1422.71	3553.45	-599626	-1065.37	0	0	8.08811e+06	HCD (High Energy Collision Dissociation)	MS2	19.6486	20.8494	11.9099	4738	4738	4735	FP040621_12.raw	0/0		0.0390364	113.283	113.283	113.283	0.914037	0.0148324	0	0
FALSE	High	PMI-Byonic	PMI-Byonic (A2)	A	2	Unambiguous	AICTCPSGYTGPACSQDVDECALGANPCEHAGK	[K].AIcTcPSGYTGPAcSQDVDEcALGANPcEHAGK.[C]	C3(Carbamidomethyl); C5(Carbamidomethyl); C14(Carbamidomethyl); C21(Carbamidomethyl); C28(Carbamidomethyl)	1	1	Q01705	Q01705	Neurogenic locus notch homolog protein 1 OS=Mus musculus OX=10090 GN=Notch1 PE=1 SV=3	0	3	3	1	0	1	1	1	1185.16	3553.45	3553.45	-0.610117	-0.000722675	0	0	4.19885e+06	HCD (High Energy Collision Dissociation)	MS2	0	44.6903	11.8483	4705	4705	4702	FP040621_12.raw	0/0		30.0057	1332.6	1332.6	1332.6	9.86859e-31	9.86761e-31	0	0
FALSE	High	PMI-Byonic	PMI-Byonic (A2)	A	2	Unambiguous	AICTCPSGYTGPACSQDVDECALGANPCEHAGK	[K].AIcTcPSGYTGPAcSQDVDEcALGANPcEHAGK.[C]	C3(Carbamidomethyl); C5(Carbamidomethyl); C14(Carbamidomethyl); C21(Carbamidomethyl); C28(Carbamidomethyl)	1	1	Q01705	Q01705	Neurogenic locus notch homolog protein 1 OS=Mus musculus OX=10090 GN=Notch1 PE=1 SV=3	0	4	4	1	0	1	1	1	889.117	3553.45	3553.45	-2.48612	-0.00220858	0	0	3.90942e+06	HCD (High Energy Collision Dissociation)	MS2	0	45.5261	11.9708	4770	4770	4768	FP040621_12.raw	0/0		30.0057	1242.37	1242.37	1242.37	9.86859e-31	9.86835e-31	0	0
FALSE	High	PMI-Byonic	PMI-Byonic (A2)	A	2	Unambiguous	AICTCPSGYTGPACSQDVDECALGANPCEHAGK	[K].AIcTcPSGYTGPAcSQDVDEcALGANPcEHAGK.[C]	C3(Carbamidomethyl); C5(Carbamidomethyl); C14(Carbamidomethyl); C21(Carbamidomethyl); C28(Carbamidomethyl)	1	1	Q01705	Q01705	Neurogenic locus notch homolog protein 1 OS=Mus musculus OX=10090 GN=Notch1 PE=1 SV=3	0	3	3	1	0	1	1	1	1185.15	3553.45	3553.45	-1.33152	-0.00157717	0	0	5453656	HCD (High Energy Collision Dissociation)	MS2	0	21.7617	11.9695	4769	4769	4768	FP040621_12.raw	0/0		30.0057	1135.01	1135.01	1135.01	9.86859e-31	9.86827e-31	0	0
FALSE	High	PMI-Byonic	PMI-Byonic (A2)	A	2	Unambiguous	CLNTLGSFECQCLQGYTGPR	[K].cLntLGSFEcQcLQGYTGPR.[C]	C1(Carbamidomethyl); N3(Oxidation); T4(Fuc(1)); C10(Carbamidomethyl); C12(Carbamidomethyl)	1	1	Q01705	Q01705	Neurogenic locus notch homolog protein 1 OS=Mus musculus OX=10090 GN=Notch1 PE=1 SV=3	0	3	3	1	0	1	1	1	841.704	2523.1	2523.09	0.996513	0.000838099	0	0	712196	HCD (High Energy Collision Dissociation)	MS2	0	100	14.4631	6019	6019	6011	FP040621_12.raw	0/0		1.61534	334.391	334.391	2.4	0.0242472	0.000559326	0	0
FALSE	High	PMI-Byonic	PMI-Byonic (A2)	A	2	Unambiguous	CLNTLGSFECQCLQGYTGPR	[K].cLntLGSFEcQcLQGYTGPR.[C]	C1(Carbamidomethyl); N3(Oxidation); T4(Fuc(1)); C10(Carbamidomethyl); C12(Carbamidomethyl)	1	1	Q01705	Q01705	Neurogenic locus notch homolog protein 1 OS=Mus musculus OX=10090 GN=Notch1 PE=1 SV=3	0	3	3	1	0	1	1	1	841.703	2523.09	2523.09	-0.0920637	-7.74285e-05	0	0	614064	HCD (High Energy Collision Dissociation)	MS2	0	100	14.327	5954	5954	5945	FP040621_12.raw	0/0		3.15613	419.754	419.754	2.4	0.000698024	1.27499e-05	0	0
FALSE	High	PMI-Byonic	PMI-Byonic (A2)	A	2	Unambiguous	CLNTLGSFECQCLQGYTGPR	[K].cLntLGSFEcQcLQGYTGPR.[C]	C1(Carbamidomethyl); N3(Oxidation); T4(Fuc(1)); C10(Carbamidomethyl); C12(Carbamidomethyl)	1	1	Q01705	Q01705	Neurogenic locus notch homolog protein 1 OS=Mus musculus OX=10090 GN=Notch1 PE=1 SV=3	0	2	2	1	0	1	1	1	1262.05	2523.09	2523.09	-2.26389	-0.002856	0	0	916728	HCD (High Energy Collision Dissociation)	MS2	0	100	14.3743	5977	5977	5967	FP040621_12.raw	0/0		5.18615	447.309	447.309	2.4	6.5141e-06	4.33397e-07	0	0
FALSE	Low	PMI-Byonic	PMI-Byonic (A2)	A	2	Unambiguous	INEFQCQCPK	[K].InEFQcqcPK.[G]	N2(Deamidated); C6(Carbamidomethyl); Q7(Deamidated); C8(Carbamidomethyl)	1	1	Q01705	Q01705	Neurogenic locus notch homolog protein 1 OS=Mus musculus OX=10090 GN=Notch1 PE=1 SV=3	0	2	2	1	0	1	1	1	663.283	1325.56	1325.55	6.11295	0.00405151	0	0	543589	HCD (High Energy Collision Dissociation)	MS2	18.0399	100	10.4432	3952	3952	3943	FP040621_12.raw	0/0		0.0150531	96.4587	20.1427	20.1427	0.965933	0.0568035	0	0
FALSE	High	PMI-Byonic	PMI-Byonic (A2)	A	2	Unambiguous	INEFQCQCPK	[K].INEFQcQcPK.[G]	C6(Carbamidomethyl); C8(Carbamidomethyl)	1	1	Q01705	Q01705	Neurogenic locus notch homolog protein 1 OS=Mus musculus OX=10090 GN=Notch1 PE=1 SV=3	0	2	2	1	0	1	1	1	662.294	1323.58	1323.58	-0.599648	-0.000396842	0	0	762514	HCD (High Energy Collision Dissociation)	MS2	26.7732	100	8.55128	3017	3017	3015	FP040621_12.raw	0/0		6.34738	479.63	479.63	479.63	4.49385e-07	5.43581e-08	0	0
FALSE	High	PMI-Byonic	PMI-Byonic (A2)	A	2	Unambiguous	INEFQCQCPK	[K].INEFQcQcPK.[G]	C6(Carbamidomethyl); C8(Carbamidomethyl)	1	1	Q01705	Q01705	Neurogenic locus notch homolog protein 1 OS=Mus musculus OX=10090 GN=Notch1 PE=1 SV=3	0	2	2	1	0	1	1	1	662.293	1323.58	1323.58	-3.08978	-0.00204479	0	0	2.09394e+06	HCD (High Energy Collision Dissociation)	MS2	0	100	8.43492	2964	2964	2960	FP040621_12.raw	0/0		6.78779	544.488	544.488	544.488	1.63009e-07	1.88963e-08	0	0
FALSE	Low	PMI-Byonic	PMI-Byonic (A2)	A	2	Unambiguous	INEFQCQCPK	[K].INEFQcQcPK.[G]	C6(Carbamidomethyl); C8(Carbamidomethyl)	1	1	Q01705	Q01705	Neurogenic locus notch homolog protein 1 OS=Mus musculus OX=10090 GN=Notch1 PE=1 SV=3	0	4	4		0	1	1	1	441.959	1764.82	1323.58	333363	110.308	0	0	767288	HCD (High Energy Collision Dissociation)	MS2	45.6174	100	8.03261	2791	2791	2789	FP040621_12.raw	0/0		0.00453701	36.4761	36.4761	36.4761	0.989608	0.0965027	0	0
FALSE	High	PMI-Byonic	PMI-Byonic (A2)	A	2	Unambiguous	HGGTCQDRDNSYLCLCLK	[R].HGGTcQDRDNsYLcLcLK.[G]	C5(Carbamidomethyl); S11(Fuc(1)); C14(Carbamidomethyl); C16(Carbamidomethyl)	1	1	Q01705	Q01705	Neurogenic locus notch homolog protein 1 OS=Mus musculus OX=10090 GN=Notch1 PE=1 SV=3	1	3	3	1	0	1	1	1	781.676	2343.01	2343.02	-1.31013	-0.00102322	0	0	3.94408e+06	HCD (High Energy Collision Dissociation)	MS2	26.8356	43.1544	11.1353	4321	4321	4317	FP040621_12.raw	0/0		5.96411	581.329	581.329	1.69115	1.08614e-06	8.87361e-08	0	0
FALSE	High	PMI-Byonic	PMI-Byonic (A2)	A	2	Unambiguous	HGGTCQDRDNSYLCLCLK	[R].HGGtcQDRDNSYLcLcLK.[G]	T4(Fuc(1)); C5(Carbamidomethyl); C14(Carbamidomethyl); C16(Carbamidomethyl)	1	1	Q01705	Q01705	Neurogenic locus notch homolog protein 1 OS=Mus musculus OX=10090 GN=Notch1 PE=1 SV=3	1	4	4	1	0	1	1	1	586.509	2343.01	2343.02	-1.55032	-0.000908105	0	0	2.29807e+06	HCD (High Energy Collision Dissociation)	MS2	4.96875	100	11.1453	4327	4327	4317	FP040621_12.raw	0/0		6.60139	574.885	574.885	11.4126	2.50385e-07	3.12001e-08	0	0
FALSE	High	PMI-Byonic	PMI-Byonic (A2)	A	2	Unambiguous	HGGTCQDRDNSYLCLCLK	[R].HGGTcQDRDNsYLcLcLK.[G]	C5(Carbamidomethyl); S11(Fuc(1)); C14(Carbamidomethyl); C16(Carbamidomethyl)	1	1	Q01705	Q01705	Neurogenic locus notch homolog protein 1 OS=Mus musculus OX=10090 GN=Notch1 PE=1 SV=3	1	3	3	1	0	1	1	1	781.676	2343.01	2343.02	-1.38828	-0.00108425	0	0	550941	HCD (High Energy Collision Dissociation)	MS2	12.8527	100	11.2618	4385	4385	4383	FP040621_12.raw	0/0		4.80087	544.539	544.539	7.17463	1.5817e-05	9.3486e-07	0	0
FALSE	Low	PMI-Byonic	PMI-Byonic (A2)	A	2	Unambiguous	HGGTCQDR	[R].HGGtcqDR.[D]	T4(Fuc(1)); C5(Carbamidomethyl); Q6(Deamidated)	1	1	Q01705	Q01705	Neurogenic locus notch homolog protein 1 OS=Mus musculus OX=10090 GN=Notch1 PE=1 SV=3	0	3	3		0	1	1	1	539.601	1616.79	1077.43	500602	179.787	0	0	942202	HCD (High Energy Collision Dissociation)	MS2	27.837	100	15.4631	6492	6492	6484	FP040621_12.raw	0/0		0.00485874	9.50611	9.50611	9.50611	0.988875	0.0835592	0	0
[truncated: 7 more columns]
