# Supplementary material for: Modulation of the NOTCH1 Pathway by LUNATIC FRINGE Is Dominant over That of MANIC or RADICAL FRINGE
Source: Molecules. 2021 Sep 30;26(19):5942. doi: 10.3390/molecules26195942 (PMC8512825; doi:10.3390/molecules26195942)
Supplement: Supplementary file 1 [file molecules-26-05942-s001.zip › Supplement/Table S12.xlsx]

## Sheet: Table S12
	Table S12: Chymotrypsin digestion of mN1 EGF1-18 + MFNG expressed in CHO analyzed for Figure 3, 6, S2 and S5.
	Tab			Biological replicate number						The peptides used to generate the EICs are highlighted in red and bold
	FP021821_4			1
	FP031821_21			2
	FP040621_18			3

## Sheet: FP021821_4
Checked	Confidence	Identifying Node Type	Identifying Node	Search ID	Identifying Node No	PSM Ambiguity	Sequence	Annotated Sequence	Modifications	# Protein Groups	# Proteins	Master Protein Accessions	Protein Accessions	Protein Descriptions	# Missed Cleavages	Charge	Original Precursor Charge	DeltaScore	DeltaCn	Rank	Search Engine Rank	Concatenated Rank	m/z [Da]	MH+ [Da]	Theo. MH+ [Da]	DeltaM [ppm]	Deltam/z [Da]	Matched Ions	Total Ions	Intensity	Activation Type	MS Order	Isolation Interference [%]	Ion Inject Time [ms]	RT [min]	First Scan	Last Scan	Master Scan(s)	Spectrum File	Ions Matched	Annotation	|Log Prob|	Byonic Score	Delta Byonic Score	Delta Mod Score	PEP 2D	q-Value 2D	FDR 2D	Peptide Group FDR 2D
FALSE	High	PMI-Byonic	PMI-Byonic (A2)	A	2	Unambiguous	VGQRCQDSNPCLSTPCKNAGTCHVVDHGGTVDY	[F].VGQRcQDSNPcLstPcKNAGTcHVVDHGGTVDY.[A]	C5(Carbamidomethyl); C11(Carbamidomethyl); S13(Hex(1)Pent(2)); T14(Fuc(1)); C16(Carbamidomethyl); C22(Carbamidomethyl)	1	1	Q01705	Q01705	Neurogenic locus notch homolog protein 1 OS=Mus musculus OX=10090 GN=Notch1 PE=1 SV=3	1	4	4	1	0	1	1	1	1066.21	4261.8	4261.79	2.32074	0.00247263	0	0	139806	HCD (High Energy Collision Dissociation)	MS2	2.78279	100	10.1424	3304	3304	3302	FP021821_4.raw	0/0		4.95378	402.111	402.111	1.2	1.1123e-05	1.1454e-06	0	0
FALSE	Medium	PMI-Byonic	PMI-Byonic (A2)	A	2	Unambiguous	VGQRCQDSNPCLSTPCKNAGTCHVVDHGGTVDYACSCPL	[F].VGQRcQDSNPcLsTPcKNAGtcHVVDHGGTVDYAcScPL.[G]	C5(Carbamidomethyl); C11(Carbamidomethyl); S13(Hex(1)Pent(2)); C16(Carbamidomethyl); T21(Fuc(1)); C22(Carbamidomethyl); C35(Carbamidomethyl); C37(Carbamidomethyl)	1	1	Q01705	Q01705	Neurogenic locus notch homolog protein 1 OS=Mus musculus OX=10090 GN=Notch1 PE=1 SV=3	2	5	5	1	0	1	1	1	990.821	4950.08	4950.06	3.98176	0.00394199	0	0	394408	HCD (High Energy Collision Dissociation)	MS2	36.4663	100	11.4097	3840	3840	3839	FP021821_4.raw	0/0		0.565364	46.8103	42.8779	0	0.272042	0.0273343	0	0
FALSE	Medium	PMI-Byonic	PMI-Byonic (A2)	A	2	Unambiguous	VGQRCQDSNPCLSTPCKNAGTCHVVDHGGTVDYACSCPL	[F].VGQRcQDSNPcLstPcKNAGTcHVVDHGGTVDYAcScPL.[G]	C5(Carbamidomethyl); C11(Carbamidomethyl); S13(Hex(1)Pent(2)); T14(Fuc(1)); C16(Carbamidomethyl); C22(Carbamidomethyl); C35(Carbamidomethyl); C37(Carbamidomethyl)	1	1	Q01705	Q01705	Neurogenic locus notch homolog protein 1 OS=Mus musculus OX=10090 GN=Notch1 PE=1 SV=3	2	5	5	1	0	1	1	1	990.82	4950.07	4950.06	3.057	0.00302646	0	0	1.78282e+06	HCD (High Energy Collision Dissociation)	MS2	0	58.3495	11.2856	3787	3787	3786	FP021821_4.raw	0/0		0.832805	148.239	148.239	0	0.146959	0.0115642	0	0
FALSE	Medium	PMI-Byonic	PMI-Byonic (A2)	A	2	Unambiguous	VGQRCQDSNPCLSTPCKNAGTCHVVDHGGTVDYACSCPL	[F].VGQRcQDSNPcLStPcKNAGtcHVVDHGGTVDYAcScPL.[G]	C5(Carbamidomethyl); C11(Carbamidomethyl); T14(Hex(1)Pent(2)); C16(Carbamidomethyl); T21(Fuc(1)); C22(Carbamidomethyl); C35(Carbamidomethyl); C37(Carbamidomethyl)	1	1	Q01705	Q01705	Neurogenic locus notch homolog protein 1 OS=Mus musculus OX=10090 GN=Notch1 PE=1 SV=3	2	5	5	1	0	1	1	1	991.221	4952.07	4950.06	407.549	0.403478	0	0	480322	HCD (High Energy Collision Dissociation)	MS2	5.41893	100	11.1599	3734	3734	3731	FP021821_4.raw	0/0		0.565364	24.2314	24.2314	0	0.272042	0.0257555	0	0
FALSE	Low	PMI-Byonic	PMI-Byonic (A2)	A	2	Unambiguous	VGQRCQDSNPCLSTPCKNAGTCHVVDHGGTVDYACSCPLGFSGPL	[F].VGQRcQDSNPcLSTPcKNAGTcHVVDHGGTVDYAcscPLGFsGPL.[C]	C5(Carbamidomethyl); C11(Carbamidomethyl); C16(Carbamidomethyl); C22(Carbamidomethyl); C35(Carbamidomethyl); S36(Fuc(1)); C37(Carbamidomethyl); S42(Hex(1)Pent(2))	1	1	Q01705	Q01705	Neurogenic locus notch homolog protein 1 OS=Mus musculus OX=10090 GN=Notch1 PE=1 SV=3	4	5	5	1	0	1	1	1	1102.48	5508.37	5508.34	6.37322	0.00702117	0	0	267118	HCD (High Energy Collision Dissociation)	MS2	0	100	13.381	4677	4677	4676	FP021821_4.raw	0/0		0.095834	166.436	166.436	0.43502	0.801985	0.0800949	0.0116959	0.028169
FALSE	High	PMI-Byonic	PMI-Byonic (A2)	A	2	Unambiguous	VGQRCQDSNPCLSTPCKNAGTCHVVDHGGTVDY	[F].VGQRcQDSNPcLstPcKNAGTcHVVDHGGTVDY.[A]	C5(Carbamidomethyl); C11(Carbamidomethyl); S13(Hex(1)Pent(2)); T14(Fuc(1)); C16(Carbamidomethyl); C22(Carbamidomethyl)	1	1	Q01705	Q01705	Neurogenic locus notch homolog protein 1 OS=Mus musculus OX=10090 GN=Notch1 PE=1 SV=3	1	5	5	1	0	1	1	1	853.767	4264.8	4261.79	707.25	0.60283	0	0	412852	HCD (High Energy Collision Dissociation)	MS2	32.7576	100	10.473	3444	3444	3443	FP021821_4.raw	0/0		4.50137	336.715	336.715	0.28	3.15233e-05	3.94174e-06	0	0
FALSE	High	PMI-Byonic	PMI-Byonic (A2)	A	2	Unambiguous	VGQRCQDSNPCLSTPCKNAGTCHVVDHGGTVDY	[F].VGQRcQDSNPcLstPcKNAGTcHVVDHGGTVDY.[A]	C5(Carbamidomethyl); C11(Carbamidomethyl); S13(Hex(1)Pent(2)); T14(Fuc(1)); C16(Carbamidomethyl); C22(Carbamidomethyl)	1	1	Q01705	Q01705	Neurogenic locus notch homolog protein 1 OS=Mus musculus OX=10090 GN=Notch1 PE=1 SV=3	1	5	5	1	0	1	1	1	853.766	4264.8	4261.79	706.319	0.602036	0	0	408753	HCD (High Energy Collision Dissociation)	MS2	0	100	10.3593	3396	3396	3395	FP021821_4.raw	0/0		2.91852	236.079	236.079	0.28	0.00120637	9.11041e-05	0	0
FALSE	High	PMI-Byonic	PMI-Byonic (A2)	A	2	Unambiguous	VGQRCQDSNPCLSTPCKNAGTCHVVDHGGTVDY	[F].VGQRcQDSNPcLstPcKNAGTcHVVDHGGTVDY.[A]	C5(Carbamidomethyl); C11(Carbamidomethyl); S13(Hex(1)Pent(2)); T14(Fuc(1)); C16(Carbamidomethyl); C22(Carbamidomethyl)	1	1	Q01705	Q01705	Neurogenic locus notch homolog protein 1 OS=Mus musculus OX=10090 GN=Notch1 PE=1 SV=3	1	5	5	1	0	1	1	1	853.166	4261.8	4261.79	2.48945	0.0021219	0	0	281264	HCD (High Energy Collision Dissociation)	MS2	0	100	10.2456	3348	3348	3346	FP021821_4.raw	0/0		8.88281	661.532	661.532	1.2	1.30977e-09	2.36528e-10	0	0
FALSE	High	PMI-Byonic	PMI-Byonic (A2)	A	2	Unambiguous	VGQRCQDSNPCLSTPCKNAGTCHVVDHGGTVDY	[F].VGQRcQDSNPcLSTPcKNAGtcHVVDHGGtVDY.[A]	C5(Carbamidomethyl); C11(Carbamidomethyl); C16(Carbamidomethyl); T21(Hex(1)Pent(2)); C22(Carbamidomethyl); T30(Fuc(1))	1	1	Q01705	Q01705	Neurogenic locus notch homolog protein 1 OS=Mus musculus OX=10090 GN=Notch1 PE=1 SV=3	1	5	5	1	0	1	1	1	853.168	4261.81	4261.79	4.49445	0.00383088	0	0	2272302	HCD (High Energy Collision Dissociation)	MS2	0	56.3661	10.1145	3292	3292	3291	FP021821_4.raw	0/0		12.9919	868.217	868.217	0.10531	1.01894e-13	2.67328e-14	0	0
FALSE	Medium	PMI-Byonic	PMI-Byonic (A2)	A	2	Unambiguous	VGQRCQDSNPCLSTPCKNAGTCHVVDHGGTVDY	[F].VGQRcQDSNPcLstPcKNAGTcHVVDHGGTVDY.[A]	C5(Carbamidomethyl); C11(Carbamidomethyl); S13(Hex(1)Pent(2)); T14(Fuc(1)); C16(Carbamidomethyl); C22(Carbamidomethyl)	1	1	Q01705	Q01705	Neurogenic locus notch homolog protein 1 OS=Mus musculus OX=10090 GN=Notch1 PE=1 SV=3	1	4	4	1	0	1	1	1	1066.46	4262.8	4261.79	236.849	0.252351	0	0	107607	HCD (High Energy Collision Dissociation)	MS2	45.9626	100	10.0197	3253	3253	3244	FP021821_4.raw	0/0		0.752995	167.03	167.03	0.28	0.176606	0.0176673	0	0
FALSE	High	PMI-Byonic	PMI-Byonic (A2)	A	2	Unambiguous	VGQRCQDSNPCLSTPCKNAGTCHVVDHGGTVDY	[F].VGQRcQDSNPcLstPcKNAGTcHVVDHGGTVDY.[A]	C5(Carbamidomethyl); C11(Carbamidomethyl); S13(Hex(1)); T14(Fuc(1)); C16(Carbamidomethyl); C22(Carbamidomethyl)	1	1	Q01705	Q01705	Neurogenic locus notch homolog protein 1 OS=Mus musculus OX=10090 GN=Notch1 PE=1 SV=3	1	5	5	1	0	1	1	1	800.551	3998.73	3997.71	255.038	0.203913	0	0	136782	HCD (High Energy Collision Dissociation)	MS2	37.2364	100	10.0154	3251	3251	3244	FP021821_4.raw	0/0		1.95915	93.399	93.399	0	0.0109862	0.000710302	0	0
FALSE	High	PMI-Byonic	PMI-Byonic (A2)	A	2	Unambiguous	VGQRCQDSNPCLSTPCKNAGTCHVVDHGGTVDY	[F].VGQRcQDSNPcLstPcKNAGTcHVVDHGGTVDY.[A]	C5(Carbamidomethyl); C11(Carbamidomethyl); S13(Hex(1)Pent(1)R0); T14(Fuc(1)); C16(Carbamidomethyl); C22(Carbamidomethyl)	1	1	Q01705	Q01705	Neurogenic locus notch homolog protein 1 OS=Mus musculus OX=10090 GN=Notch1 PE=1 SV=3	1	5	5	1	0	1	1	1	827.159	4131.77	4129.75	489.038	0.403921	0	0	158791	HCD (High Energy Collision Dissociation)	MS2	18.1317	100	10.0111	3249	3249	3244	FP021821_4.raw	0/0		1.83049	99.5678	99.5678	0	0.0147744	0.00103005	0	0
FALSE	High	PMI-Byonic	PMI-Byonic (A2)	A	2	Unambiguous	VGQRCQDSNPCLSTPCKNAGTCHVVDHGGTVDY	[F].VGQRcQDSNPcLSTPcKNAGtcHVVDHGGtVDY.[A]	C5(Carbamidomethyl); C11(Carbamidomethyl); C16(Carbamidomethyl); T21(Hex(1)Pent(2)); C22(Carbamidomethyl); T30(Fuc(1))	1	1	Q01705	Q01705	Neurogenic locus notch homolog protein 1 OS=Mus musculus OX=10090 GN=Notch1 PE=1 SV=3	1	5	5	1	0	1	1	1	853.567	4263.81	4261.79	473.308	0.403428	0	0	337335	HCD (High Energy Collision Dissociation)	MS2	31.1944	100	9.9853	3238	3238	3233	FP021821_4.raw	0/0		5.81622	423.611	423.611	0.0788163	1.5268e-06	1.93939e-07	0	0
FALSE	High	PMI-Byonic	PMI-Byonic (A2)	A	2	Unambiguous	VGQRCQDSNPCLSTPCKNAGTCHVVDHGGTVDY	[F].VGQRcQDSNPcLstPcKNAGTcHVVDHGGTVDY.[A]	C5(Carbamidomethyl); C11(Carbamidomethyl); S13(Hex(1)Pent(2)); T14(Fuc(1)); C16(Carbamidomethyl); C22(Carbamidomethyl)	1	1	Q01705	Q01705	Neurogenic locus notch homolog protein 1 OS=Mus musculus OX=10090 GN=Notch1 PE=1 SV=3	1	5	5	1	0	1	1	1	853.768	4264.81	4261.79	708.324	0.603745	0	0	57581	HCD (High Energy Collision Dissociation)	MS2	52.2665	100	9.96164	3228	3228	3222	FP021821_4.raw	0/0		1.59327	108.729	108.729	0.28	0.025511	0.0018312	0	0
FALSE	High	PMI-Byonic	PMI-Byonic (A2)	A	2	Unambiguous	ACSCPLGF	[Y].AcScPLGF.[S]	C2(Carbamidomethyl); C4(Carbamidomethyl)	1	1	Q01705	Q01705	Neurogenic locus notch homolog protein 1 OS=Mus musculus OX=10090 GN=Notch1 PE=1 SV=3	1	2	2	1	0	1	1	1	456.192	911.377	911.375	2.54593	0.00116015	0	0	59151.9	HCD (High Energy Collision Dissociation)	MS2	0	100	14.3816	5104	5104	5100	FP021821_4.raw	0/0		2.30228	262.492	262.492	262.492	0.00498558	0.000484984	0	0
FALSE	Low	PMI-Byonic	PMI-Byonic (A2)	A	2	Unambiguous	ACSCPLGFSGPL	[Y].AcscPLGFSGPL.[C]	C2(Carbamidomethyl); S3(Fuc(1)); C4(Carbamidomethyl)	1	1	Q01705	Q01705	Neurogenic locus notch homolog protein 1 OS=Mus musculus OX=10090 GN=Notch1 PE=1 SV=3	2	2	2	1	0	1	1	1	706.309	1411.61	1411.62	-8.73236	-0.0061634	0	0	88736.1	HCD (High Energy Collision Dissociation)	MS2	5.27126	100	17.5697	6448	6448	6445	FP021821_4.raw	0/0		0.0314583	26.6092	26.6092	13.2361	0.930126	0.124471	0.0166667	0.0384615
FALSE	High	PMI-Byonic	PMI-Byonic (A2)	A	2	Unambiguous	ACSCPLGFSGPL	[Y].AcScPLGFSGPL.[C]	C2(Carbamidomethyl); C4(Carbamidomethyl)	1	1	Q01705	Q01705	Neurogenic locus notch homolog protein 1 OS=Mus musculus OX=10090 GN=Notch1 PE=1 SV=3	2	2	2	1	0	1	1	1	633.289	1265.57	1265.57	3.80113	0.00240529	0	0	170443	HCD (High Energy Collision Dissociation)	MS2	15.2776	100	16.9218	6176	6176	6173	FP021821_4.raw	0/0		3.25368	295.834	295.834	295.834	0.000557596	5.04864e-05	0	0
FALSE	High	PMI-Byonic	PMI-Byonic (A2)	A	2	Unambiguous	ACSCPLGFSGPL	[Y].AcScPLGFSGPL.[C]	C2(Carbamidomethyl); C4(Carbamidomethyl)	1	1	Q01705	Q01705	Neurogenic locus notch homolog protein 1 OS=Mus musculus OX=10090 GN=Notch1 PE=1 SV=3	2	2	2	1	0	1	1	1	633.289	1265.57	1265.57	3.99404	0.00252736	0	0	1.00767e+06	HCD (High Energy Collision Dissociation)	MS2	1.35277	100	16.7881	6119	6119	6118	FP021821_4.raw	0/0		8.25518	688.897	688.897	688.897	5.55675e-09	9.27424e-10	0	0
FALSE	High	PMI-Byonic	PMI-Byonic (A2)	A	2	Unambiguous	ACSCPLGFSGPL	[Y].AcScPLGFSGPL.[C]	C2(Carbamidomethyl); C4(Carbamidomethyl)	1	1	Q01705	Q01705	Neurogenic locus notch homolog protein 1 OS=Mus musculus OX=10090 GN=Notch1 PE=1 SV=3	2	2	2	1	0	1	1	1	633.288	1265.57	1265.57	3.12594	0.00197804	0	0	131571	HCD (High Energy Collision Dissociation)	MS2	47.2234	100	16.663	6066	6066	6063	FP021821_4.raw	0/0		4.07104	338.599	338.599	338.599	8.49108e-05	8.62182e-06	0	0
FALSE	Medium	PMI-Byonic	PMI-Byonic (A2)	A	2	Unambiguous	GFSGPL	[L].GFSGPL.[C]		1	1	Q01705	Q01705	Neurogenic locus notch homolog protein 1 OS=Mus musculus OX=10090 GN=Notch1 PE=1 SV=3	1	2	2	1	0	1	1	1	577.337	1153.67	577.298	998391	288.185	0	0	115724	HCD (High Energy Collision Dissociation)	MS2	17.1147	100	13.6893	4809	4809	4808	FP021821_4.raw	0/0		0.726075	81.2997	81.2997	81.2997	0.187899	0.0188022	0	0
FALSE	Low	PMI-Byonic	PMI-Byonic (A2)	A	2	Unambiguous	CLTPLDNACL	[L].cLTPLDNAcL.[A]	C1(Carbamidomethyl); C9(Carbamidomethyl)	1	1	Q01705	Q01705	Neurogenic locus notch homolog protein 1 OS=Mus musculus OX=10090 GN=Notch1 PE=1 SV=3	2	2	2	1	0	1	1	1	588.776	1176.55	1176.54	5.59216	0.0032897	0	0	70906.2	HCD (High Energy Collision Dissociation)	MS2	20.8203	100	15.9916	5783	5783	5779	FP021821_4.raw	0/0		0.0908082	138.409	138.409	138.409	0.811319	0.0932002	0.017341	0
FALSE	High	PMI-Byonic	PMI-Byonic (A2)	A	2	Unambiguous	CLTPLDNACL	[L].cLTPLDNAcL.[A]	C1(Carbamidomethyl); C9(Carbamidomethyl)	1	1	Q01705	Q01705	Neurogenic locus notch homolog protein 1 OS=Mus musculus OX=10090 GN=Notch1 PE=1 SV=3	2	2	2	1	0	1	1	1	588.776	1176.54	1176.54	4.76213	0.00280142	0	0	269709	HCD (High Energy Collision Dissociation)	MS2	0	100	15.8587	5727	5727	5724	FP021821_4.raw	0/0		3.9206	506.325	358.614	358.614	0.000120059	1.54457e-05	0	0
FALSE	High	PMI-Byonic	PMI-Byonic (A2)	A	2	Unambiguous	CLTPLDNACL	[L].cLTPLDNAcL.[A]	C1(Carbamidomethyl); C9(Carbamidomethyl)	1	1	Q01705	Q01705	Neurogenic locus notch homolog protein 1 OS=Mus musculus OX=10090 GN=Notch1 PE=1 SV=3	2	2	2	1	0	1	1	1	588.776	1176.54	1176.54	4.55462	0.00267935	0	0	1.88173e+06	HCD (High Energy Collision Dissociation)	MS2	0.245146	64.5773	15.7241	5670	5670	5669	FP021821_4.raw	0/0		5.63571	642.726	308	308	2.3136e-06	3.17849e-07	0	0
FALSE	High	PMI-Byonic	PMI-Byonic (A2)	A	2	Unambiguous	CLTPLDNACL	[L].cLTPLDNAcL.[A]	C1(Carbamidomethyl); C9(Carbamidomethyl)	1	1	Q01705	Q01705	Neurogenic locus notch homolog protein 1 OS=Mus musculus OX=10090 GN=Notch1 PE=1 SV=3	2	2	2	1	0	1	1	1	588.777	1176.55	1176.54	6.42219	0.00377798	0	0	207125	HCD (High Energy Collision Dissociation)	MS2	8.01492	100	15.5979	5617	5617	5614	FP021821_4.raw	0/0		3.20958	539.484	321.824	321.824	0.000617191	5.65799e-05	0	0
FALSE	High	PMI-Byonic	PMI-Byonic (A2)	A	2	Unambiguous	ANPCRNGGTCDLLTLTEY	[L].ANPcRNGGtcDLLTLTEY.[K]	C4(Carbamidomethyl); T9(Fuc(1)); C10(Carbamidomethyl)	1	1	Q01705	Q01705	Neurogenic locus notch homolog protein 1 OS=Mus musculus OX=10090 GN=Notch1 PE=1 SV=3	3	2	2	1	0	1	1	1	1101.01	2201	2200.98	8.43095	0.00927819	0	0	56078	HCD (High Energy Collision Dissociation)	MS2	0	100	15.2665	5479	5479	5471	FP021821_4.raw	0/0		1.31806	184.867	184.867	6.4	0.0480777	0.00319371	0	0
FALSE	Medium	PMI-Byonic	PMI-Byonic (A2)	A	2	Unambiguous	ANPCRNGGTCDLLTLTEY	[L].ANPcRNGGTcDLLTLTEY.[K]	C4(Carbamidomethyl); C10(Carbamidomethyl)	1	1	Q01705	Q01705	Neurogenic locus notch homolog protein 1 OS=Mus musculus OX=10090 GN=Notch1 PE=1 SV=3	3	2	2	1	0	1	1	1	1027.97	2054.94	2054.93	4.30103	0.00441915	0	0	50679	HCD (High Energy Collision Dissociation)	MS2	0	100	15.391	5531	5531	5526	FP021821_4.raw	0/0		0.281351	25.2229	25.2229	25.2229	0.523178	0.0484853	0	0
FALSE	High	PMI-Byonic	PMI-Byonic (A2)	A	2	Unambiguous	ANPCRNGGTCDLLTLTEY	[L].ANPcRNGGtcDLLTLTEY.[K]	C4(Carbamidomethyl); T9(Fuc(1)); C10(Carbamidomethyl)	1	1	Q01705	Q01705	Neurogenic locus notch homolog protein 1 OS=Mus musculus OX=10090 GN=Notch1 PE=1 SV=3	3	2	2	1	0	1	1	1	1101	2201	2200.98	7.54356	0.00830163	0	0	257681	HCD (High Energy Collision Dissociation)	MS2	0	100	15.4899	5572	5572	5570	FP021821_4.raw	0/0		1.94592	277.103	277.103	12.7036	0.0113262	0.000801036	0	0
FALSE	Low	PMI-Byonic	PMI-Byonic (A2)	A	2	Unambiguous	ANPCRNGGTCDLLTLTEY	[L].ANPcRNGGtcDLLTLTEY.[K]	C4(Carbamidomethyl); T9(Fuc(1)); C10(Carbamidomethyl)	1	1	Q01705	Q01705	Neurogenic locus notch homolog protein 1 OS=Mus musculus OX=10090 GN=Notch1 PE=1 SV=3	3	2	2	1	0	1	1	1	1101	2201	2200.98	6.10156	0.00671472	0	0	62850.5	HCD (High Energy Collision Dissociation)	MS2	3.81627	100	15.6219	5627	5627	5625	FP021821_4.raw	0/0		0.262107	8.03398	8.03398	6.4	0.546882	0.0514877	0	0
FALSE	Low	PMI-Byonic	PMI-Byonic (A2)	A	2	Unambiguous	ANPCRNGGTCDLLTLTEY	[L].ANPcRnGGTcDLLtLTEY.[K]	C4(Carbamidomethyl); N6(Deamidated); C10(Carbamidomethyl); T14(Fuc(1))	1	1	Q01705	Q01705	Neurogenic locus notch homolog protein 1 OS=Mus musculus OX=10090 GN=Notch1 PE=1 SV=3	3	2	2	1	0	1	1	1	1101.5	2201.99	2201.97	7.70323	0.00848113	0	0	42771.8	HCD (High Energy Collision Dissociation)	MS2	0	100	16.2347	5885	5885	5878	FP021821_4.raw	0/0		0.185456	109.848	109.848	0	0.652445	0.0585177	0	0
FALSE	Medium	PMI-Byonic	PMI-Byonic (A2)	A	2	Unambiguous	ANPCRNGGTCDLLTLTEY	[L].ANPcRnGGtcDLLTLTEY.[K]	C4(Carbamidomethyl); N6(Deamidated); T9(Fuc(1)); C10(Carbamidomethyl)	1	1	Q01705	Q01705	Neurogenic locus notch homolog protein 1 OS=Mus musculus OX=10090 GN=Notch1 PE=1 SV=3	3	2	2	1	0	1	1	1	1101.49	2201.98	2201.97	5.48575	0.00603972	0	0	171625	HCD (High Energy Collision Dissociation)	MS2	2.12319	100	16.3542	5935	5935	5933	FP021821_4.raw	0/0		0.754806	149.861	149.861	6.4	0.175871	0.0165934	0	0
FALSE	Medium	PMI-Byonic	PMI-Byonic (A2)	A	2	Unambiguous	ANPCRNGGTCDLLTLTEY	[L].ANPcRNGGtcDLLTLTEY.[K]	C4(Carbamidomethyl); T9(Fuc(1)); C10(Carbamidomethyl)	1	1	Q01705	Q01705	Neurogenic locus notch homolog protein 1 OS=Mus musculus OX=10090 GN=Notch1 PE=1 SV=3	3	3	3	1	0	1	1	1	734.338	2201	2200.98	7.12149	0.00522476	0	0	328101	HCD (High Energy Collision Dissociation)	MS2	0	100	15.4085	5538	5538	5537	FP021821_4.raw	0/0		0.800361	289.978	289.978	6.4	0.158358	0.0144854	0	0
FALSE	High	PMI-Byonic	PMI-Byonic (A2)	A	2	Unambiguous	ANPCRNGGTCDLLTLTEY	[L].ANPcRNGGtcDLLTLTEY.[K]	C4(Carbamidomethyl); T9(Fuc(1)); C10(Carbamidomethyl)	1	1	Q01705	Q01705	Neurogenic locus notch homolog protein 1 OS=Mus musculus OX=10090 GN=Notch1 PE=1 SV=3	3	2	2	1	0	1	1	1	1101	2201	2200.98	5.76879	0.00634851	0	0	834738	HCD (High Energy Collision Dissociation)	MS2	0	100	15.3823	5527	5527	5526	FP021821_4.raw	0/0		4.75445	424.046	424.046	19.3663	1.76015e-05	1.60139e-06	0	0
FALSE	High	PMI-Byonic	PMI-Byonic (A2)	A	2	Unambiguous	KCRCPPGWSGKSCQQADPCASNPCANGGQCLPFESSY	[Y].KcRcPPGWsGKScQQADPcASNPcANGGQcLPFESSY.[I]	C2(Carbamidomethyl); C4(Carbamidomethyl); S9(Hex(1)Pent(2)); C13(Carbamidomethyl); C19(Carbamidomethyl); C24(Carbamidomethyl); C30(Carbamidomethyl)	1	1	Q01705	Q01705	Neurogenic locus notch homolog protein 1 OS=Mus musculus OX=10090 GN=Notch1 PE=1 SV=3	2	4	4	1	0	1	1	1	1162.23	4645.89	4644.88	218.566	0.253803	0	0	229433	HCD (High Energy Collision Dissociation)	MS2	0	100	12.8991	4473	4473	4467	FP021821_4.raw	0/0		4.36571	335.857	335.857	2.4	4.30814e-05	5.42204e-06	0	0
FALSE	High	PMI-Byonic	PMI-Byonic (A2)	A	2	Unambiguous	KCRCPPGWSGKSCQQADPCASNPCANGGQCLPFESSY	[Y].KcRcPPGWsGKScQQADPcASNPcANGGQcLPFESSY.[I]	C2(Carbamidomethyl); C4(Carbamidomethyl); S9(Hex(1)Pent(2)); C13(Carbamidomethyl); C19(Carbamidomethyl); C24(Carbamidomethyl); C30(Carbamidomethyl)	1	1	Q01705	Q01705	Neurogenic locus notch homolog protein 1 OS=Mus musculus OX=10090 GN=Notch1 PE=1 SV=3	2	4	4	1	0	1	1	1	1162.98	4648.88	4644.88	862.547	1.00161	0	0	284397	HCD (High Energy Collision Dissociation)	MS2	28.8722	100	13.0308	4529	4529	4522	FP021821_4.raw	0/0		1.19427	59.1218	59.1218	2.4	0.0639335	0.00522298	0	0
FALSE	High	PMI-Byonic	PMI-Byonic (A2)	A	2	Unambiguous	KCRCPPGWSGKSCQQADPCASNPCANGGQCLPFESSY	[Y].KcRcPPGWsGKScQQADPcASNPcANGGQcLPFESSY.[I]	C2(Carbamidomethyl); C4(Carbamidomethyl); S9(Hex(1)Pent(2)); C13(Carbamidomethyl); C19(Carbamidomethyl); C24(Carbamidomethyl); C30(Carbamidomethyl)	1	1	Q01705	Q01705	Neurogenic locus notch homolog protein 1 OS=Mus musculus OX=10090 GN=Notch1 PE=1 SV=3	2	4	4	1	0	1	1	1	1162.73	4647.9	4644.88	651.355	0.756366	0	0	538838	HCD (High Energy Collision Dissociation)	MS2	16.755	100	12.3556	4242	4242	4236	FP021821_4.raw	0/0		5.86372	559.097	559.097	2.4	1.3686e-06	1.31507e-07	0	0
FALSE	High	PMI-Byonic	PMI-Byonic (A2)	A	2	Unambiguous	KCRCPPGWSGKSCQQADPCASNPCANGGQCLPFESSY	[Y].KcRcPPGWsGKScQQADPcASNPcANGGQcLPFESSY.[I]	C2(Carbamidomethyl); C4(Carbamidomethyl); S9(Hex(1)Pent(2)); C13(Carbamidomethyl); C19(Carbamidomethyl); C24(Carbamidomethyl); C30(Carbamidomethyl)	1	1	Q01705	Q01705	Neurogenic locus notch homolog protein 1 OS=Mus musculus OX=10090 GN=Notch1 PE=1 SV=3	2	4	4	1	0	1	1	1	1162.73	4647.9	4644.88	651.46	0.756489	0	0	228466	HCD (High Energy Collision Dissociation)	MS2	40.9544	100	13.1646	4586	4586	4577	FP021821_4.raw	0/0		2.31631	89.2492	89.2492	2.4	0.0048271	0.000404596	0	0
FALSE	High	PMI-Byonic	PMI-Byonic (A2)	A	2	Unambiguous	KCRCPPGWSGKSCQQADPCASNPCANGGQCLPFESSY	[Y].KcRcPPGWsGKScQQADPcASNPcANGGQcLPFESSY.[I]	C2(Carbamidomethyl); C4(Carbamidomethyl); S9(Hex(1)Pent(2)); C13(Carbamidomethyl); C19(Carbamidomethyl); C24(Carbamidomethyl); C30(Carbamidomethyl)	1	1	Q01705	Q01705	Neurogenic locus notch homolog protein 1 OS=Mus musculus OX=10090 GN=Notch1 PE=1 SV=3	2	4	4	1	0	1	1	1	1162.73	4647.89	4644.88	647.781	0.752216	0	0	1.32445e+06	HCD (High Energy Collision Dissociation)	MS2	31.8531	100	12.7417	4406	4406	4401	FP021821_4.raw	0/0		6.42495	598.867	598.867	2.4	3.75884e-07	3.80301e-08	0	0
FALSE	Low	PMI-Byonic	PMI-Byonic (A2)	A	2	Unambiguous	KCRCPPGWSGKSCQQADPCASNPCANGGQCLPFESSY	[Y].KcRcPPGWsGKScQQADPcASNPcANGGQcLPFESSY.[I]	C2(Carbamidomethyl); C4(Carbamidomethyl); S9(Hex(1)Pent(2)); C13(Carbamidomethyl); C19(Carbamidomethyl); C24(Carbamidomethyl); C30(Carbamidomethyl)	1	1	Q01705	Q01705	Neurogenic locus notch homolog protein 1 OS=Mus musculus OX=10090 GN=Notch1 PE=1 SV=3	2	5	5	1	0	1	1	1	930.184	4646.89	4644.88	433.88	0.403064	0	0	175517	HCD (High Energy Collision Dissociation)	MS2	28.2825	100	12.4028	4262	4262	4258	FP021821_4.raw	0/0		0.0363943	8.69457	8.69457	2.4	0.919614	0.115448	0.0168539	0
FALSE	High	PMI-Byonic	PMI-Byonic (A2)	A	2	Unambiguous	KCRCPPGWSGKSCQQADPCASNPCANGGQCLPF	[Y].KcRcPPGWsGKScQQADPcASNPcANGGQcLPF.[E]	C2(Carbamidomethyl); C4(Carbamidomethyl); S9(Hex(1)Pent(2)); C13(Carbamidomethyl); C19(Carbamidomethyl); C24(Carbamidomethyl); C30(Carbamidomethyl)	1	1	Q01705	Q01705	Neurogenic locus notch homolog protein 1 OS=Mus musculus OX=10090 GN=Notch1 PE=1 SV=3	1	4	4	1	0	1	1	1	1045.94	4180.72	4178.71	481.803	0.503329	0	0	232756	HCD (High Energy Collision Dissociation)	MS2	39.9426	100	11.8579	4031	4031	4027	FP021821_4.raw	0/0		1.85137	142.376	142.376	2.4	0.0140808	0.000913577	0	0
FALSE	High	PMI-Byonic	PMI-Byonic (A2)	A	2	Unambiguous	KCRCPPGWSGKSCQQADPCASNPCANGGQCLPF	[Y].KcRcPPGWsGKScQQADPcASNPcANGGQcLPF.[E]	C2(Carbamidomethyl); C4(Carbamidomethyl); S9(Hex(1)Pent(2)); C13(Carbamidomethyl); C19(Carbamidomethyl); C24(Carbamidomethyl); C30(Carbamidomethyl)	1	1	Q01705	Q01705	Neurogenic locus notch homolog protein 1 OS=Mus musculus OX=10090 GN=Notch1 PE=1 SV=3	1	4	4	1	0	1	1	1	1045.44	4178.72	4178.71	3.53698	0.00369501	0	0	185596	HCD (High Energy Collision Dissociation)	MS2	0	100	12.1159	4140	4140	4137	FP021821_4.raw	0/0		5.82879	471.751	471.751	2.4	1.48323e-06	1.62942e-07	0	0
FALSE	High	PMI-Byonic	PMI-Byonic (A2)	A	2	Unambiguous	KCRCPPGWSGKSCQQADPCASNPCANGGQCLPF	[Y].KcRcPPGWsGKScQQADPcASNPcANGGQcLPF.[E]	C2(Carbamidomethyl); C4(Carbamidomethyl); S9(Hex(1)Pent(2)); C13(Carbamidomethyl); C19(Carbamidomethyl); C24(Carbamidomethyl); C30(Carbamidomethyl)	1	1	Q01705	Q01705	Neurogenic locus notch homolog protein 1 OS=Mus musculus OX=10090 GN=Notch1 PE=1 SV=3	1	4	4	1	0	1	1	1	1045.44	4178.72	4178.71	2.83589	0.00296258	0	0	632047	HCD (High Energy Collision Dissociation)	MS2	0.967596	100	11.9811	4083	4083	4082	FP021821_4.raw	0/0		7.86162	601.684	601.684	2.4	1.37525e-08	1.67997e-09	0	0
FALSE	High	PMI-Byonic	PMI-Byonic (A2)	A	2	Unambiguous	KCRCPPGWSGKSCQQADPCASNPCANGGQCLPFESSY	[Y].KcRcPPGWsGKScQQADPcASNPcANGGQcLPFESSY.[I]	C2(Carbamidomethyl); C4(Carbamidomethyl); S9(Hex(1)Pent(2)); C13(Carbamidomethyl); C19(Carbamidomethyl); C24(Carbamidomethyl); C30(Carbamidomethyl)	1	1	Q01705	Q01705	Neurogenic locus notch homolog protein 1 OS=Mus musculus OX=10090 GN=Notch1 PE=1 SV=3	2	4	4	1	0	1	1	1	1161.98	4644.9	4644.88	5.06209	0.0058782	0	0	1.68943e+06	HCD (High Energy Collision Dissociation)	MS2	0	73.5289	12.4744	4292	4292	4291	FP021821_4.raw	0/0		10.4663	778.882	701.411	2.4	3.41716e-11	7.73163e-12	0	0
FALSE	High	PMI-Byonic	PMI-Byonic (A2)	A	2	Unambiguous	KCRCPPGWSGKSCQQADPCASNPCANGGQCLPF	[Y].KcRcPPGWsGKScQQADPcASNPcANGGQcLPF.[E]	C2(Carbamidomethyl); C4(Carbamidomethyl); S9(Hex(1)Pent(2)); C13(Carbamidomethyl); C19(Carbamidomethyl); C24(Carbamidomethyl); C30(Carbamidomethyl)	1	1	Q01705	Q01705	Neurogenic locus notch homolog protein 1 OS=Mus musculus OX=10090 GN=Notch1 PE=1 SV=3	1	4	4	1	0	1	1	1	1045.93	4180.72	4178.71	480.869	0.502352	0	0	383527	HCD (High Energy Collision Dissociation)	MS2	33.1091	100	12.247	4196	4196	4192	FP021821_4.raw	0/0		4.50137	348.014	348.014	2.4	3.15233e-05	4.34147e-06	0	0
FALSE	Medium	PMI-Byonic	PMI-Byonic (A2)	A	2	Unambiguous	KCRCPPGWSGKSCQQADPCASNPCANGGQCLPFESSY	[Y].KcRcPPGWSGKScQQADPcASNPcANGGQcLPFEsSY.[I]	C2(Carbamidomethyl); C4(Carbamidomethyl); C13(Carbamidomethyl); C19(Carbamidomethyl); C24(Carbamidomethyl); C30(Carbamidomethyl); S35(Hex(1)Pent(2))	1	1	Q01705	Q01705	Neurogenic locus notch homolog protein 1 OS=Mus musculus OX=10090 GN=Notch1 PE=1 SV=3	2	5	5	1	0	1	1	1	930.785	4649.9	4644.88	1080.78	1.00402	0	0	246743	HCD (High Energy Collision Dissociation)	MS2	2.90233	100	12.4331	4275	4275	4269	FP021821_4.raw	0/0		0.561437	43.7276	43.7276	1.2	0.274513	0.0289087	0	0
FALSE	High	PMI-Byonic	PMI-Byonic (A2)	A	2	Unambiguous	KCRCPPGWSGKSCQQADPCASNPCANGGQCLPFESSY	[Y].KcRcPPGWSGKScQQADPcAsNPcANGGQcLPFESSY.[I]	C2(Carbamidomethyl); C4(Carbamidomethyl); C13(Carbamidomethyl); C19(Carbamidomethyl); S21(Hex(1)); C24(Carbamidomethyl); C30(Carbamidomethyl)	1	1	Q01705	Q01705	Neurogenic locus notch homolog protein 1 OS=Mus musculus OX=10090 GN=Notch1 PE=1 SV=3	2	4	4	1	0	1	1	1	1096.21	4381.8	4380.79	229.523	0.251373	0	0	133058	HCD (High Energy Collision Dissociation)	MS2	59.1283	100	12.4397	4278	4278	4269	FP021821_4.raw	0/0		0.953628	16.9641	16.9641	5.68434e-14	0.111268	0.00798739	0	0
FALSE	High	PMI-Byonic	PMI-Byonic (A2)	A	2	Unambiguous	KCRCPPGWSGKSCQQADPCASNPCANGGQCLPFESSY	[Y].KcRcPPGWsGKScQQADPcASNPcANGGQcLPFESSY.[I]	C2(Carbamidomethyl); C4(Carbamidomethyl); S9(Hex(1)Pent(2)); C13(Carbamidomethyl); C19(Carbamidomethyl); C24(Carbamidomethyl); C30(Carbamidomethyl)	1	1	Q01705	Q01705	Neurogenic locus notch homolog protein 1 OS=Mus musculus OX=10090 GN=Notch1 PE=1 SV=3	2	4	4	1	0	1	1	1	1161.98	4644.9	4644.88	3.80062	0.00441335	0	0	476997	HCD (High Energy Collision Dissociation)	MS2	0	100	12.6164	4353	4353	4346	FP021821_4.raw	0/0		10.4663	766.874	680.935	2.4	3.41716e-11	1.06694e-11	0	0
FALSE	High	PMI-Byonic	PMI-Byonic (A2)	A	2	Unambiguous	SGKSCQQADPCASNPCANGGQCLPFESSY	[W].SGKScQQADPcAsNPcANGGQcLPFESSY.[I]	C5(Carbamidomethyl); C11(Carbamidomethyl); S13(Hex(1)Pent(2)); C16(Carbamidomethyl); C22(Carbamidomethyl)	1	1	Q01705	Q01705	Neurogenic locus notch homolog protein 1 OS=Mus musculus OX=10090 GN=Notch1 PE=1 SV=3	1	3	3	1	0	1	1	1	1201.81	3603.43	3603.41	4.15502	0.00499075	0	0	182270	HCD (High Energy Collision Dissociation)	MS2	0	100	13.4111	4690	4690	4687	FP021821_4.raw	0/0		4.06201	364.32	364.32	10.4	8.66941e-05	9.64908e-06	0	0
FALSE	High	PMI-Byonic	PMI-Byonic (A2)	A	2	Unambiguous	SGKSCQQADPCASNPCANGGQCLPFESSY	[W].SGKScQQADPcAsNPcANGGqcLPFESSY.[I]	C5(Carbamidomethyl); C11(Carbamidomethyl); S13(Hex(1)Pent(2)); C16(Carbamidomethyl); Q21(Deamidated); C22(Carbamidomethyl)	1	1	Q01705	Q01705	Neurogenic locus notch homolog protein 1 OS=Mus musculus OX=10090 GN=Notch1 PE=1 SV=3	1	3	3	1	0	1	1	1	1202.14	3604.42	3604.4	5.8791	0.00706354	0	0	89680.7	HCD (High Energy Collision Dissociation)	MS2	0	100	13.7996	4856	4856	4852	FP021821_4.raw	0/0		1.48912	121.364	121.364	0	0.0324252	0.00229447	0	0
FALSE	High	PMI-Byonic	PMI-Byonic (A2)	A	2	Unambiguous	SGKSCQQADPCASNPCANGGQCLPF	[W].SGKScQQADPcAsNPcANGGqcLPF.[E]	C5(Carbamidomethyl); C11(Carbamidomethyl); S13(Hex(1)Pent(2)); C16(Carbamidomethyl); Q21(Deamidated); C22(Carbamidomethyl)	1	1	Q01705	Q01705	Neurogenic locus notch homolog protein 1 OS=Mus musculus OX=10090 GN=Notch1 PE=1 SV=3	0	3	3	1	0	1	1	1	1046.75	3138.24	3138.23	2.5305	0.00264709	0	0	62171.5	HCD (High Energy Collision Dissociation)	MS2	21.5127	100	13.1367	4574	4574	4566	FP021821_4.raw	0/0		1.24806	50.0103	50.0103	0	0.0564856	0.00437459	0	0
FALSE	High	PMI-Byonic	PMI-Byonic (A2)	A	2	Unambiguous	SGKSCQQADPCASNPCANGGQCLPFESSY	[W].SGKScQQADPcAsNPcANGGQcLPFESSY.[I]	C5(Carbamidomethyl); C11(Carbamidomethyl); S13(Hex(1)Pent(2)); C16(Carbamidomethyl); C22(Carbamidomethyl)	1	1	Q01705	Q01705	Neurogenic locus notch homolog protein 1 OS=Mus musculus OX=10090 GN=Notch1 PE=1 SV=3	1	3	3	1	0	1	1	1	1202.15	3604.44	3603.41	283.431	0.34044	0	0	152812	HCD (High Energy Collision Dissociation)	MS2	0	100	13.6825	4807	4807	4797	FP021821_4.raw	0/0		2.30077	43.48	43.48	10.4	0.00500303	0.000524967	0	0
FALSE	Medium	PMI-Byonic	PMI-Byonic (A2)	A	2	Unambiguous	SGKSCQQADPCASNPCANGGQCLPF	[W].SGKScQQADPcAsNPcANGGQcLPF.[E]	C5(Carbamidomethyl); C11(Carbamidomethyl); S13(Hex(1)Pent(2)); C16(Carbamidomethyl); C22(Carbamidomethyl)	1	1	Q01705	Q01705	Neurogenic locus notch homolog protein 1 OS=Mus musculus OX=10090 GN=Notch1 PE=1 SV=3	0	3	3	1	0	1	1	1	1046.42	3137.26	3137.24	3.58416	0.00374813	0	0	135239	HCD (High Energy Collision Dissociation)	MS2	0	100	12.8711	4461	4461	4456	FP021821_4.raw	0/0		0.39169	106.66	106.66	10.4	0.405798	0.0348924	0	0
FALSE	High	PMI-Byonic	PMI-Byonic (A2)	A	2	Unambiguous	SGKSCQQADPCASNPCANGGQCLPF	[W].SGKScQQADPcAsNPcANGGQcLPF.[E]	C5(Carbamidomethyl); C11(Carbamidomethyl); S13(Hex(1)Pent(2)); C16(Carbamidomethyl); C22(Carbamidomethyl)	1	1	Q01705	Q01705	Neurogenic locus notch homolog protein 1 OS=Mus musculus OX=10090 GN=Notch1 PE=1 SV=3	0	3	3	1	0	1	1	1	1046.43	3137.27	3137.24	7.31952	0.00765438	0	0	96404.5	HCD (High Energy Collision Dissociation)	MS2	0	100	12.7483	4409	4409	4401	FP021821_4.raw	0/0		1.24806	142.897	142.897	10.4	0.0564856	0.00397679	0	0
FALSE	High	PMI-Byonic	PMI-Byonic (A2)	A	2	Unambiguous	SGKSCQQADPCASNPCANGGQCLPFESSY	[W].SGKScQQADPcAsNPcANGGQcLPFESSY.[I]	C5(Carbamidomethyl); C11(Carbamidomethyl); S13(Hex(1)Pent(2)); C16(Carbamidomethyl); C22(Carbamidomethyl)	1	1	Q01705	Q01705	Neurogenic locus notch homolog protein 1 OS=Mus musculus OX=10090 GN=Notch1 PE=1 SV=3	1	3	3	1	0	1	1	1	1201.82	3603.43	3603.41	4.66316	0.0056011	0	0	484650	HCD (High Energy Collision Dissociation)	MS2	0	100	13.5421	4747	4747	4742	FP021821_4.raw	0/0		5.2304	378.805	378.805	10.4	5.88296e-06	8.87204e-07	0	0
FALSE	High	PMI-Byonic	PMI-Byonic (A2)	A	2	Unambiguous	SGKSCQQADPCASNPCANGGQCLPFESSY	[W].SGKScQQADPcAsNPcANGGQcLPFESSY.[I]	C5(Carbamidomethyl); C11(Carbamidomethyl); S13(Hex(1)Pent(2)); C16(Carbamidomethyl); C22(Carbamidomethyl)	1	1	Q01705	Q01705	Neurogenic locus notch homolog protein 1 OS=Mus musculus OX=10090 GN=Notch1 PE=1 SV=3	1	4	4	1	0	1	1	1	901.613	3603.43	3603.41	5.04901	0.00454842	0	0	67457.9	HCD (High Energy Collision Dissociation)	MS2	0	100	13.4629	4712	4712	4709	FP021821_4.raw	0/0		1.39578	164.647	164.647	10.4	0.0401995	0.00284305	0	0
FALSE	Medium	PMI-Byonic	PMI-Byonic (A2)	A	2	Unambiguous	ICRCPPGFHGPTCRQDVNECSQNPGLCRHGGTCHNEIGSY	[Y].IcRcPPGFHGPtcRQDVNEcSQNPGLcRHGGTcHNEIGSY.[R]	C2(Carbamidomethyl); C4(Carbamidomethyl); T12(Fuc(1)); C13(Carbamidomethyl); C20(Carbamidomethyl); C27(Carbamidomethyl); C33(Carbamidomethyl)	1	1	Q01705	Q01705	Neurogenic locus notch homolog protein 1 OS=Mus musculus OX=10090 GN=Notch1 PE=1 SV=3	2	6	6	1	0	1	1	1	806.181	4832.05	4831.05	206.779	0.166493	0	0	217840	HCD (High Energy Collision Dissociation)	MS2	10.4953	100	10.6248	3508	3508	3506	FP021821_4.raw	0/0		0.849295	161.416	161.416	3.6	0.141483	0.0106107	0	0
FALSE	Medium	PMI-Byonic	PMI-Byonic (A2)	A	2	Unambiguous	ICRCPPGFHGPTCRQDVNECSQNPGL	[Y].IcRcPPGFHGPTcRQDVNEcSQNPGL.[C]	C2(Carbamidomethyl); C4(Carbamidomethyl); C13(Carbamidomethyl); C20(Carbamidomethyl)	1	1	Q01705	Q01705	Neurogenic locus notch homolog protein 1 OS=Mus musculus OX=10090 GN=Notch1 PE=1 SV=3	1	4	4	1	0	1	1	1	765.346	3058.36	3056.33	662.974	0.506568	0	0	125581	HCD (High Energy Collision Dissociation)	MS2	29.723	100	10.8309	3595	3595	3588	FP021821_4.raw	0/0		0.494599	8.4709	8.4709	8.4709	0.320185	0.0325596	0	0
FALSE	High	PMI-Byonic	PMI-Byonic (A2)	A	2	Unambiguous	ICRCPPGFHGPTCRQDVNECSQNPGLCRHGGTCHNEIGSY	[Y].IcRcPPGFHGPtcRQDVNEcSQNPGLcRHGGTcHNEIGSY.[R]	C2(Carbamidomethyl); C4(Carbamidomethyl); T12(Fuc(1)); C13(Carbamidomethyl); C20(Carbamidomethyl); C27(Carbamidomethyl); C33(Carbamidomethyl)	1	1	Q01705	Q01705	Neurogenic locus notch homolog protein 1 OS=Mus musculus OX=10090 GN=Notch1 PE=1 SV=3	2	4	4	1	0	1	1	1	805.601	3219.38	4831.05	-333606	-402.917	0	0	1145437	HCD (High Energy Collision Dissociation)	MS2	29.0669	100	10.7184	3547	3547	3544	FP021821_4.raw	0/0		2.57092	325.607	325.607	3.6	0.00268586	0.00020207	0	0
FALSE	High	PMI-Byonic	PMI-Byonic (A2)	A	2	Unambiguous	ICRCPPGFHGPTCRQDVNECSQNPGLCRHGGTCHNEIGSY	[Y].IcRcPPGFHGPtcRQDVNEcSQNPGLcRHGGTcHNEIGSY.[R]	C2(Carbamidomethyl); C4(Carbamidomethyl); T12(Fuc(1)); C13(Carbamidomethyl); C20(Carbamidomethyl); C27(Carbamidomethyl); C33(Carbamidomethyl)	1	1	Q01705	Q01705	Neurogenic locus notch homolog protein 1 OS=Mus musculus OX=10090 GN=Notch1 PE=1 SV=3	2	6	6	1	0	1	1	1	806.35	4833.06	4831.05	416.907	0.335683	0	0	1.44894e+06	HCD (High Energy Collision Dissociation)	MS2	19.4704	100	10.508	3459	3459	3457	FP021821_4.raw	0/0		5.23027	405.919	405.919	3.6	5.88475e-06	9.73368e-07	0	0
FALSE	Low	PMI-Byonic	PMI-Byonic (A2)	A	2	Unambiguous	ICRCPPGFHGPTCRQDVNECSQNPGLCRHGGTCHNEIGSY	[Y].IcRcPPGFHGPtcRQDVNEcSQNPGLcRHGGTcHNEIGSY.[R]	C2(Carbamidomethyl); C4(Carbamidomethyl); T12(Fuc(1)); C13(Carbamidomethyl); C20(Carbamidomethyl); C27(Carbamidomethyl); C33(Carbamidomethyl)	1	1	Q01705	Q01705	Neurogenic locus notch homolog protein 1 OS=Mus musculus OX=10090 GN=Notch1 PE=1 SV=3	2	5	5	1	0	1	1	1	967.019	4831.06	4831.05	3.21122	0.00310271	0	0	260716	HCD (High Energy Collision Dissociation)	MS2	0	100	10.4308	3426	3426	3424	FP021821_4.raw	0/0		0.156445	196.104	196.104	3.6	0.697517	0.0622988	0	0
FALSE	Medium	PMI-Byonic	PMI-Byonic (A2)	A	2	Unambiguous	ICRCPPGFHGPTCRQDVNECSQNPGLCRHGGTCHNEIGSY	[Y].IcRcPPGFHGPtcRQDVNEcSQNPGLcRHGGTcHNEIGSY.[R]	C2(Carbamidomethyl); C4(Carbamidomethyl); T12(Fuc(1)); C13(Carbamidomethyl); C20(Carbamidomethyl); C27(Carbamidomethyl); C33(Carbamidomethyl)	1	1	Q01705	Q01705	Neurogenic locus notch homolog protein 1 OS=Mus musculus OX=10090 GN=Notch1 PE=1 SV=3	2	6	6	1	0	1	1	1	806.017	4831.07	4831.05	3.92857	0.00316319	0	0	73401.6	HCD (High Energy Collision Dissociation)	MS2	0	100	10.1726	3317	3317	3313	FP021821_4.raw	0/0		0.782261	115.071	115.071	3.6	0.165097	0.0155099	0	0
FALSE	High	PMI-Byonic	PMI-Byonic (A2)	A	2	Unambiguous	ICRCPPGFHGPTCRQDVNECSQNPGLCRHGGTCHNEIGSY	[Y].IcRcPPGFHGPtcRQDVNEcSQNPGLcRHGGTcHNEIGSY.[R]	C2(Carbamidomethyl); C4(Carbamidomethyl); T12(Fuc(1)); C13(Carbamidomethyl); C20(Carbamidomethyl); C27(Carbamidomethyl); C33(Carbamidomethyl)	1	1	Q01705	Q01705	Neurogenic locus notch homolog protein 1 OS=Mus musculus OX=10090 GN=Notch1 PE=1 SV=3	2	6	6	1	0	1	1	1	806.017	4831.06	4831.05	3.09473	0.0024918	0	0	2279924	HCD (High Energy Collision Dissociation)	MS2	0.286776	41.504	10.3933	3410	3410	3409	FP021821_4.raw	0/0		5.45206	503.668	503.668	3.6	3.53133e-06	6.31153e-07	0	0
FALSE	High	PMI-Byonic	PMI-Byonic (A2)	A	2	Unambiguous	ICRCPPGFHGPTCRQDVNECSQNPGLCRHGGTCHNEIGSY	[Y].IcRcPPGFHGPtcRQDVNEcSQNPGLcRHGGTcHNEIGSY.[R]	C2(Carbamidomethyl); C4(Carbamidomethyl); T12(Fuc(1)); C13(Carbamidomethyl); C20(Carbamidomethyl); C27(Carbamidomethyl); C33(Carbamidomethyl)	1	1	Q01705	Q01705	Neurogenic locus notch homolog protein 1 OS=Mus musculus OX=10090 GN=Notch1 PE=1 SV=3	2	5	5	1	0	1	1	1	967.018	4831.06	4831.05	2.2005	0.00212615	0	0	443491	HCD (High Energy Collision Dissociation)	MS2	0	100	10.3145	3377	3377	3376	FP021821_4.raw	0/0		4.75321	485.019	485.019	3.6	1.76517e-05	1.86026e-06	0	0
FALSE	High	PMI-Byonic	PMI-Byonic (A2)	A	2	Unambiguous	ICRCPPGFHGPTCRQDVNECSQNPGLCRHGGTCHNEIGSY	[Y].IcRcPPGFHGPtcRQDVNEcSQNPGLcRHGGTcHNEIGSY.[R]	C2(Carbamidomethyl); C4(Carbamidomethyl); T12(Fuc(1)); C13(Carbamidomethyl); C20(Carbamidomethyl); C27(Carbamidomethyl); C33(Carbamidomethyl)	1	1	Q01705	Q01705	Neurogenic locus notch homolog protein 1 OS=Mus musculus OX=10090 GN=Notch1 PE=1 SV=3	2	6	6	1	0	1	1	1	806.017	4831.07	4831.05	3.54955	0.00285801	0	0	2.47722e+06	HCD (High Energy Collision Dissociation)	MS2	0	48.1526	10.2889	3366	3366	3365	FP021821_4.raw	0/0		7.51514	617.107	617.107	3.6	3.05396e-08	3.93958e-09	0	0
FALSE	Medium	PMI-Byonic	PMI-Byonic (A2)	A	2	Unambiguous	ICRCPPGFHGPTCRQDVNECSQNPGLCRHGGTCHNEIGSY	[Y].IcRcPPGFHGPtcRQDVNEcSQNPGLcRHGGTcHNEIGSY.[R]	C2(Carbamidomethyl); C4(Carbamidomethyl); T12(Fuc(1)); C13(Carbamidomethyl); C20(Carbamidomethyl); C27(Carbamidomethyl); C33(Carbamidomethyl)	1	1	Q01705	Q01705	Neurogenic locus notch homolog protein 1 OS=Mus musculus OX=10090 GN=Notch1 PE=1 SV=3	2	5	5	1	0	1	1	1	967.42	4833.07	4831.05	418.11	0.403982	0	0	302231	HCD (High Energy Collision Dissociation)	MS2	33.3888	100	10.1984	3328	3328	3324	FP021821_4.raw	0/0		0.320697	60.1461	60.1461	3.6	0.477862	0.0429277	0	0
FALSE	Medium	PMI-Byonic	PMI-Byonic (A2)	A	2	Unambiguous	HGPTCRQDVNECSQNPGL	[F].HGPtcRQDVNEcsQNPGL.[C]	T4(HexNAc(1)Hex(1)Fuc(1)NeuAc(1)); C5(Carbamidomethyl); C12(Carbamidomethyl); S13(HexNAc(1)Hex(1)Fuc(1)NeuAc(1))	1	1	Q01705	Q01705	Neurogenic locus notch homolog protein 1 OS=Mus musculus OX=10090 GN=Notch1 PE=1 SV=3	0	3	3	1	0	1	1	1	1225.49	3674.45	3673.46	269.155	0.329577	0	0	340320	HCD (High Energy Collision Dissociation)	MS2	0	100	14.1332	4998	4998	4991	FP021821_4.raw	0/0		0.814996	11.8991	11.8991	11.8991	0.15311	0.0134931	0	0
FALSE	High	PMI-Byonic	PMI-Byonic (A2)	A	2	Unambiguous	NCRCPPEWTGQYCTEDVDECQLMPNACQNGGTCHNTHGGY	[Y].NcRcPPEWTGQYctEDVDEcQLMPNAcQNGGTcHnTHGGY.[N]	C2(Carbamidomethyl); C4(Carbamidomethyl); C13(Carbamidomethyl); T14(Fuc(1)); C20(Carbamidomethyl); C27(Carbamidomethyl); C33(Carbamidomethyl); N35(Oxidation)	1	1	Q01705	Q01705	Neurogenic locus notch homolog protein 1 OS=Mus musculus OX=10090 GN=Notch1 PE=1 SV=3	3	4	4	1	0	1	1	1	1234.73	4935.91	4935.89	3.29201	0.00406225	0	0	0	HCD (High Energy Collision Dissociation)	MS2		100	13.1777	4591	4591	4588	FP021821_4.raw	0/0		9.12038	651.683	651.683	8.4	7.57907e-10	1.73396e-10	0	0
FALSE	Low	PMI-Byonic	PMI-Byonic (A2)	A	2	Unambiguous	NCRCPPEW	[Y].NcRcPPEw.[T]	C2(Carbamidomethyl); C4(Carbamidomethyl); W8(Oxidation)	1	1	Q01705	Q01705	Neurogenic locus notch homolog protein 1 OS=Mus musculus OX=10090 GN=Notch1 PE=1 SV=3	0	2	2	1	0	1	1	1	567.724	1134.44	1134.45	-3.80394	-0.00215768	0	0	515016	HCD (High Energy Collision Dissociation)	MS2	2.94895	100	12.5814	4338	4338	4335	FP021821_4.raw	0/0		0.0931152	0.538136	0.538136	0.538136	0.807021	0.0843212	0.0116279	0.0277777
FALSE	High	PMI-Byonic	PMI-Byonic (A2)	A	2	Unambiguous	NCRCPPEWTGQYCTEDVDECQLMPNACQNGGTCHNTHGGY	[Y].NcRcPPEWTGQYctEDVDEcQLMPNAcQNGGTchNTHGGY.[N]	C2(Carbamidomethyl); C4(Carbamidomethyl); C13(Carbamidomethyl); T14(HexNAc(1)Fuc(1)); C20(Carbamidomethyl); C27(Carbamidomethyl); C33(Carbamidomethyl); H34(Oxidation)	1	1	Q01705	Q01705	Neurogenic locus notch homolog protein 1 OS=Mus musculus OX=10090 GN=Notch1 PE=1 SV=3	3	4	4	1	0	1	1	1	1286.26	5142	5138.97	588.89	0.756573	0	0	131354	HCD (High Energy Collision Dissociation)	MS2	35.454	100	13.1885	4596	4596	4588	FP021821_4.raw	0/0		3.01008	105.256	105.256	0	0.000977067	7.94868e-05	0	0
FALSE	High	PMI-Byonic	PMI-Byonic (A2)	A	2	Unambiguous	NCRCPPEWTGQYCTEDVDECQLMPNACQNGGTCHNTHGGY	[Y].NcRcPPEWTGQYctEDVDEcQLMPNAcQNGGTcHNTHGGY.[N]	C2(Carbamidomethyl); C4(Carbamidomethyl); C13(Carbamidomethyl); T14(Fuc(1)); C20(Carbamidomethyl); C27(Carbamidomethyl); C33(Carbamidomethyl)	1	1	Q01705	Q01705	Neurogenic locus notch homolog protein 1 OS=Mus musculus OX=10090 GN=Notch1 PE=1 SV=3	3	4	4	1	0	1	1	1	1230.74	4919.94	4919.9	7.24363	0.00890949	0	0	60193.8	HCD (High Energy Collision Dissociation)	MS2	3.2811	100	13.2187	4609	4609	4599	FP021821_4.raw	0/0		5.64365	417.953	417.953	0.8	2.2717e-06	2.74463e-07	0	0
FALSE	High	PMI-Byonic	PMI-Byonic (A2)	A	2	Unambiguous	NCRCPPEWTGQYCTEDVDECQLMPNACQNGGTCHNTHGGY	[Y].NcRcPPEWTGQYctEDVDEcQLMPNAcQNGGTchNTHGGY.[N]	C2(Carbamidomethyl); C4(Carbamidomethyl); C13(Carbamidomethyl); T14(Fuc(1)); C20(Carbamidomethyl); C27(Carbamidomethyl); C33(Carbamidomethyl); H34(Oxidation)	1	1	Q01705	Q01705	Neurogenic locus notch homolog protein 1 OS=Mus musculus OX=10090 GN=Notch1 PE=1 SV=3	3	5	5	1	0	1	1	1	988.791	4939.93	4935.89	816.981	0.806506	0	0	151763	HCD (High Energy Collision Dissociation)	MS2	22.181	100	13.238	4617	4617	4610	FP021821_4.raw	0/0		4.90292	451.843	451.843	0	1.25048e-05	1.33472e-06	0	0
FALSE	High	PMI-Byonic	PMI-Byonic (A2)	A	2	Unambiguous	NCRCPPEWTGQYCTEDVDECQLMPNACQNGGTCHNTHGGY	[Y].NcRcPPEWTGQYctEDVDEcqLMPNAcQNGGTcHNTHGGY.[N]	C2(Carbamidomethyl); C4(Carbamidomethyl); C13(Carbamidomethyl); T14(Fuc(1)); C20(Carbamidomethyl); Q21(Deamidated); C27(Carbamidomethyl); C33(Carbamidomethyl)	1	1	Q01705	Q01705	Neurogenic locus notch homolog protein 1 OS=Mus musculus OX=10090 GN=Notch1 PE=1 SV=3	3	5	5	1	0	1	1	1	985.192	4921.93	4920.88	212.438	0.209077	0	0	101777	HCD (High Energy Collision Dissociation)	MS2	6.2897	100	13.2618	4627	4627	4621	FP021821_4.raw	0/0		1.27996	7.28557	7.28557	0.8	0.052486	0.00357288	0	0
FALSE	High	PMI-Byonic	PMI-Byonic (A2)	A	2	Unambiguous	NCRCPPEWTGQYCTEDVDECQLMPNACQNGGTCHNTHGGY	[Y].NcRcPPEWTGQYctEDVDEcQLMPNAcQNGGTcHnTHGGY.[N]	C2(Carbamidomethyl); C4(Carbamidomethyl); C13(Carbamidomethyl); T14(Fuc(1)); C20(Carbamidomethyl); C27(Carbamidomethyl); C33(Carbamidomethyl); N35(Oxidation)	1	1	Q01705	Q01705	Neurogenic locus notch homolog protein 1 OS=Mus musculus OX=10090 GN=Notch1 PE=1 SV=3	3	4	4	1	0	1	1	1	1234.74	4935.92	4935.89	5.77725	0.00712898	0	0	282116	HCD (High Energy Collision Dissociation)	MS2	0	100	13.305	4645	4645	4643	FP021821_4.raw	0/0		30.0057	1157.17	1157.17	6.45523	9.86859e-31	9.86761e-31	0	0
FALSE	High	PMI-Byonic	PMI-Byonic (A2)	A	2	Unambiguous	NCRCPPEWTGQYCTEDVDECQLMPNACQNGGTCHNTHGGY	[Y].NcRcPPEWTGQYctEDVDEcQLMPNAcQNGGTcHnTHGGY.[N]	C2(Carbamidomethyl); C4(Carbamidomethyl); C13(Carbamidomethyl); T14(Fuc(1)); C20(Carbamidomethyl); C27(Carbamidomethyl); C33(Carbamidomethyl); N35(Oxidation)	1	1	Q01705	Q01705	Neurogenic locus notch homolog protein 1 OS=Mus musculus OX=10090 GN=Notch1 PE=1 SV=3	3	4	4	1	0	1	1	1	1234.99	4936.92	4935.89	207.682	0.256274	0	0	168216	HCD (High Energy Collision Dissociation)	MS2	0	100	13.5615	4755	4755	4753	FP021821_4.raw	0/0		8.07463	649.184	649.184	0.8	8.42114e-09	1.21564e-09	0	0
FALSE	High	PMI-Byonic	PMI-Byonic (A2)	A	2	Unambiguous	NCRCPPEWTGQYCTEDVDECQLMPNACQNGGTCHNTHGGY	[Y].NcRcPPEWtGQYcTEDVDEcQLMPNAcQNGGTcHNTHGGY.[N]	C2(Carbamidomethyl); C4(Carbamidomethyl); T9(Fuc(1)); C13(Carbamidomethyl); C20(Carbamidomethyl); C27(Carbamidomethyl); C33(Carbamidomethyl)	1	1	Q01705	Q01705	Neurogenic locus notch homolog protein 1 OS=Mus musculus OX=10090 GN=Notch1 PE=1 SV=3	3	4	4	1	0	1	1	1	1230.73	4919.92	4919.9	3.27379	0.00402668	0	0	80435.8	HCD (High Energy Collision Dissociation)	MS2	1.74087	100	13.331	4656	4656	4654	FP021821_4.raw	0/0		8.86076	693.775	489.169	0.4	1.37796e-09	3.50444e-10	0	0
FALSE	High	PMI-Byonic	PMI-Byonic (A2)	A	2	Unambiguous	NCRCPPEWTGQYCTEDVDECQLMPNACQNGGTCHNTHGGY	[Y].NcRcPPEWTGQYctEDVDEcQLMPNAcQNGGTchNTHGGY.[N]	C2(Carbamidomethyl); C4(Carbamidomethyl); C13(Carbamidomethyl); T14(Fuc(1)); C20(Carbamidomethyl); C27(Carbamidomethyl); C33(Carbamidomethyl); H34(Oxidation)	1	1	Q01705	Q01705	Neurogenic locus notch homolog protein 1 OS=Mus musculus OX=10090 GN=Notch1 PE=1 SV=3	3	5	5	1	0	1	1	1	988.588	4938.91	4935.89	611.403	0.603564	0	0	115895	HCD (High Energy Collision Dissociation)	MS2	27.4611	100	13.3638	4670	4670	4665	FP021821_4.raw	0/0		3.75164	343.083	343.083	0	0.000177157	1.88197e-05	0	0
FALSE	High	PMI-Byonic	PMI-Byonic (A2)	A	2	Unambiguous	NCRCPPEWTGQYCTEDVDECQLMPNACQNGGTCHNTHGGY	[Y].NcRcPPEWTGQYctEDVDEcQLMPNAcQnGGTcHNTHGGY.[N]	C2(Carbamidomethyl); C4(Carbamidomethyl); C13(Carbamidomethyl); T14(Fuc(1)); C20(Carbamidomethyl); C27(Carbamidomethyl); N29(Deamidated); C33(Carbamidomethyl)	1	1	Q01705	Q01705	Neurogenic locus notch homolog protein 1 OS=Mus musculus OX=10090 GN=Notch1 PE=1 SV=3	3	4	4	1	0	1	1	1	1231.73	4923.91	4920.88	615.374	0.757046	0	0	231086	HCD (High Energy Collision Dissociation)	MS2	25.5081	100	13.6004	4772	4772	4764	FP021821_4.raw	0/0		3.16483	223.466	223.466	0	0.000684177	6.32565e-05	0	0
FALSE	High	PMI-Byonic	PMI-Byonic (A2)	A	2	Unambiguous	NCRCPPEWTGQYCTEDVDECQLMPNACQNGGTCHNTHGGY	[Y].NcRcPPEWTGQYctEDVDEcQLMPNAcQnGGTcHnTHGGY.[N]	C2(Carbamidomethyl); C4(Carbamidomethyl); C13(Carbamidomethyl); T14(Fuc(1)); C20(Carbamidomethyl); C27(Carbamidomethyl); N29(Deamidated); C33(Carbamidomethyl); N35(Oxidation)	1	1	Q01705	Q01705	Neurogenic locus notch homolog protein 1 OS=Mus musculus OX=10090 GN=Notch1 PE=1 SV=3	3	4	4	1	0	1	1	1	1234.98	4936.91	4936.88	7.23349	0.00892771	0	0	53616.8	HCD (High Energy Collision Dissociation)	MS2	2.97719	100	13.7045	4816	4816	4808	FP021821_4.raw	0/0		3.29508	286.417	286.417	0	0.0005069	3.97266e-05	0	0
FALSE	High	PMI-Byonic	PMI-Byonic (A2)	A	2	Unambiguous	NCRCPPEWTGQYCTEDVDECQLMPNACQNGGTCHNTHGGY	[Y].NcRcPPEWTGQYctEDVDEcQLMPNAcQNGGTcHnTHGGY.[N]	C2(Carbamidomethyl); C4(Carbamidomethyl); C13(Carbamidomethyl); T14(Fuc(1)); C20(Carbamidomethyl); C27(Carbamidomethyl); C33(Carbamidomethyl); N35(Oxidation)	1	1	Q01705	Q01705	Neurogenic locus notch homolog protein 1 OS=Mus musculus OX=10090 GN=Notch1 PE=1 SV=3	3	4	4	1	0	1	1	1	1234.73	4935.91	4935.89	2.90844	0.00358894	0	0	103285	HCD (High Energy Collision Dissociation)	MS2	0	100	13.4327	4699	4699	4698	FP021821_4.raw	0/0		10.8608	785.017	785.017	0.8	1.37796e-11	3.95454e-12	0	0
FALSE	High	PMI-Byonic	PMI-Byonic (A2)	A	2	Unambiguous	NCRCPPEWTGQYCTEDVDECQLMPNACQNGGTCHNTHGGY	[Y].NcRcPPEWTGQYctEDVDEcqLMPNAcQNGGTcHNTHGGY.[N]	C2(Carbamidomethyl); C4(Carbamidomethyl); C13(Carbamidomethyl); T14(Fuc(1)); C20(Carbamidomethyl); Q21(Deamidated); C27(Carbamidomethyl); C33(Carbamidomethyl)	1	1	Q01705	Q01705	Neurogenic locus notch homolog protein 1 OS=Mus musculus OX=10090 GN=Notch1 PE=1 SV=3	3	4	4	1	0	1	1	1	1230.74	4919.93	4920.88	-193.519	-0.238071	0	0	100538	HCD (High Energy Collision Dissociation)	MS2	0	100	13.4607	4711	4711	4709	FP021821_4.raw	0/0		2.61121	259.923	259.923	0.8	0.00244788	0.000177956	0	0
FALSE	High	PMI-Byonic	PMI-Byonic (A2)	A	2	Unambiguous	NCRCPPEWTGQYCTEDVDECQLMPNACQNGGTCHNTHGGY	[Y].NcRcPPEWTGQYctEDVDEcQLMPNAcQNGGTchNTHGGY.[N]	C2(Carbamidomethyl); C4(Carbamidomethyl); C13(Carbamidomethyl); T14(HexNAc(1)Fuc(1)); C20(Carbamidomethyl); C27(Carbamidomethyl); C33(Carbamidomethyl); H34(Oxidation)	1	1	Q01705	Q01705	Neurogenic locus notch homolog protein 1 OS=Mus musculus OX=10090 GN=Notch1 PE=1 SV=3	3	4	4	1	0	1	1	1	1286.01	5141.01	5138.97	395.249	0.507794	0	0	246636	HCD (High Energy Collision Dissociation)	MS2	0	100	13.3115	4648	4648	4643	FP021821_4.raw	0/0		2.90545	215.088	215.088	0	0.00124321	0.000114218	0	0
FALSE	High	PMI-Byonic	PMI-Byonic (A2)	A	2	Unambiguous	NCRCPPEWTGQYCTEDVDECQLMPNACQNGGTCHNTHGGY	[Y].NcRcPPEWTGQYctEdVDEcQLMPNAcQNGGTcHNTHGGY.[N]	C2(Carbamidomethyl); C4(Carbamidomethyl); C13(Carbamidomethyl); T14(HexNAc(1)); D16(Oxidation); C20(Carbamidomethyl); C27(Carbamidomethyl); C33(Carbamidomethyl)	1	1	Q01705	Q01705	Neurogenic locus notch homolog protein 1 OS=Mus musculus OX=10090 GN=Notch1 PE=1 SV=3	3	5	5	1	0	1	1	1	999.993	4995.93	4992.92	604.547	0.60369	0	0	204855	HCD (High Energy Collision Dissociation)	MS2	28.4829	100	11.6581	3946	3946	3939	FP021821_4.raw	0/0		2.27982	23.7577	23.7577	4.92209	0.00525023	0.000566416	0	0
FALSE	Low	PMI-Byonic	PMI-Byonic (A2)	A	2	Unambiguous	NCVCVNGWTGEDCSENIDDCASAACF	[Y].NcVcVNGWTGEDcSENIDDcASAAcF.[Q]	C2(Carbamidomethyl); C4(Carbamidomethyl); C13(Carbamidomethyl); C20(Carbamidomethyl); C25(Carbamidomethyl)	1	1	Q01705	Q01705	Neurogenic locus notch homolog protein 1 OS=Mus musculus OX=10090 GN=Notch1 PE=1 SV=3	1	3	3	1	0	1	1	1	1004.38	3011.12	3011.1	7.92402	0.00795334	0	0	37328.6	HCD (High Energy Collision Dissociation)	MS2	0	100	17.192	6290	6290	6283	FP021821_4.raw	0/0		0.052501	67.4819	67.4819	67.4819	0.886133	0.1064	0.0170454	0.0399999
FALSE	Medium	PMI-Byonic	PMI-Byonic (A2)	A	2	Unambiguous	NCVCVNGWTGEDCSENIDDCASAACF	[Y].NcVcVNGWtGEDcSENIDDcASAAcF.[Q]	C2(Carbamidomethyl); C4(Carbamidomethyl); T9(Hex(1)Pent(2)); C13(Carbamidomethyl); C20(Carbamidomethyl); C25(Carbamidomethyl)	1	1	Q01705	Q01705	Neurogenic locus notch homolog protein 1 OS=Mus musculus OX=10090 GN=Notch1 PE=1 SV=3	1	3	3	1	0	1	1	1	1146.42	3437.25	3437.24	4.4877	0.00514176	0	0	70403.4	HCD (High Energy Collision Dissociation)	MS2	0	100	16.4304	5967	5967	5966	FP021821_4.raw	0/0		0.697266	133.323	133.323	2.8	0.200786	0.0200074	0	0
FALSE	Medium	PMI-Byonic	PMI-Byonic (A2)	A	2	Unambiguous	QGATCHDRVASF	[F].QGAtcHDRVASF.[Y]	T4(Fuc(1)); C5(Carbamidomethyl)	1	1	Q01705	Q01705	Neurogenic locus notch homolog protein 1 OS=Mus musculus OX=10090 GN=Notch1 PE=1 SV=3	0	2	2	1	0	1	1	1	747.837	1494.67	1494.66	1.75837	0.00131409	0	0	231307	HCD (High Energy Collision Dissociation)	MS2	9.92428	100	7.83853	2359	2359	2358	FP021821_4.raw	0/0		0.497387	163.09	163.09	9.2	0.318136	0.0307392	0	0
FALSE	High	PMI-Byonic	PMI-Byonic (A2)	A	2	Unambiguous	QGATCHDRVASF	[F].QGAtcHDRVASF.[Y]	T4(Fuc(1)); C5(Carbamidomethyl)	1	1	Q01705	Q01705	Neurogenic locus notch homolog protein 1 OS=Mus musculus OX=10090 GN=Notch1 PE=1 SV=3	0	3	3	1	0	1	1	1	498.894	1494.67	1494.66	1.85146	0.000922439	0	0	3458335	HCD (High Energy Collision Dissociation)	MS2	4.82967	35.2355	7.9425	2396	2396	2395	FP021821_4.raw	0/0		6.86219	560.933	557.929	1.70572	1.37345e-07	1.93048e-08	0	0
FALSE	High	PMI-Byonic	PMI-Byonic (A2)	A	2	Unambiguous	QGATCHDRVASFY	[F].QGATcHDRVAsFY.[C]	C5(Carbamidomethyl); S11(Fuc(1))	1	1	Q01705	Q01705	Neurogenic locus notch homolog protein 1 OS=Mus musculus OX=10090 GN=Notch1 PE=1 SV=3	1	3	3	1	0	1	1	1	553.249	1657.73	1657.73	2.91846	0.00161267	0	0	1.22317e+06	HCD (High Energy Collision Dissociation)	MS2	9.79138	100	10.0024	3245	3245	3244	FP021821_4.raw	0/0		8.35365	620.146	602.557	1.4917	4.42947e-09	7.34536e-10	0	0
FALSE	High	PMI-Byonic	PMI-Byonic (A2)	A	2	Unambiguous	QGATCHDRVASF	[F].QGAtcHDRVASF.[Y]	T4(Fuc(1)); C5(Carbamidomethyl)	1	1	Q01705	Q01705	Neurogenic locus notch homolog protein 1 OS=Mus musculus OX=10090 GN=Notch1 PE=1 SV=3	0	3	3	1	0	1	1	1	498.894	1494.67	1494.66	1.5452	0.000769851	0	0	759700	HCD (High Energy Collision Dissociation)	MS2	4.94427	100	8.04503	2436	2436	2435	FP021821_4.raw	0/0		5.61952	408.484	408.484	2.96505	2.40149e-06	4.0184e-07	0	0
FALSE	Medium	PMI-Byonic	PMI-Byonic (A2)	A	2	Unambiguous	QGATCHDRVASF	[F].QGAtcHDRVASF.[Y]	T4(Fuc(1)); C5(Carbamidomethyl)	1	1	Q01705	Q01705	Neurogenic locus notch homolog protein 1 OS=Mus musculus OX=10090 GN=Notch1 PE=1 SV=3	0	3	3	1	0	1	1	1	498.894	1494.67	1494.66	1.97397	0.000983474	0	0	282416	HCD (High Energy Collision Dissociation)	MS2	4.39905	100	8.16406	2486	2486	2484	FP021821_4.raw	0/0		0.65037	72.765	72.765	9.2	0.223681	0.0213474	0	0
FALSE	High	PMI-Byonic	PMI-Byonic (A2)	A	2	Unambiguous	QGATCHDRVASF	[F].QGATcHDRVASF.[Y]	C5(Carbamidomethyl)	1	1	Q01705	Q01705	Neurogenic locus notch homolog protein 1 OS=Mus musculus OX=10090 GN=Notch1 PE=1 SV=3	0	3	3	1	0	1	1	1	450.207	1348.61	1348.61	1.15945	0.000521213	0	0	402328	HCD (High Energy Collision Dissociation)	MS2	11.6223	100	7.79832	2344	2344	2343	FP021821_4.raw	0/0		3.29094	344.66	344.66	344.66	0.000511756	4.49137e-05	0	0
FALSE	High	PMI-Byonic	PMI-Byonic (A2)	A	2	Unambiguous	QGATCHDRVASFY	[F].QGATcHDRVASFY.[C]	C5(Carbamidomethyl)	1	1	Q01705	Q01705	Neurogenic locus notch homolog protein 1 OS=Mus musculus OX=10090 GN=Notch1 PE=1 SV=3	1	3	3	1	0	1	1	1	504.563	1511.67	1511.67	2.46475	0.00124196	0	0	553325	HCD (High Energy Collision Dissociation)	MS2	27.9874	100	9.95516	3225	3225	3222	FP021821_4.raw	0/0		2.16511	271.74	271.74	271.74	0.00683741	0.000620947	0	0
FALSE	High	PMI-Byonic	PMI-Byonic (A2)	A	2	Unambiguous	QGATCHDRVASFY	[F].QGATcHDRVAsFY.[C]	C5(Carbamidomethyl); S11(Fuc(1))	1	1	Q01705	Q01705	Neurogenic locus notch homolog protein 1 OS=Mus musculus OX=10090 GN=Notch1 PE=1 SV=3	1	3	3	1	0	1	1	1	553.249	1657.73	1657.73	3.24983	0.00179578	0	0	3.27909e+06	HCD (High Energy Collision Dissociation)	MS2	0.329474	65.003	9.87297	3190	3190	3189	FP021821_4.raw	0/0		9.35365	659.82	641.775	4.00994	4.42947e-10	1.00145e-10	0	0
FALSE	High	PMI-Byonic	PMI-Byonic (A2)	A	2	Unambiguous	QGATCHDRVASF	[F].QGATcHDRVASF.[Y]	C5(Carbamidomethyl)	1	1	Q01705	Q01705	Neurogenic locus notch homolog protein 1 OS=Mus musculus OX=10090 GN=Notch1 PE=1 SV=3	0	3	3	1	0	1	1	1	450.208	1348.61	1348.61	2.17775	0.000978976	0	0	453883	HCD (High Energy Collision Dissociation)	MS2	11.379	100	7.69273	2306	2306	2305	FP021821_4.raw	0/0		3.15024	425.592	329.069	329.069	0.000707554	7.00386e-05	0	0
FALSE	Low	PMI-Byonic	PMI-Byonic (A2)	A	2	Unambiguous	QGATCHDRVASF	[F].QGAtcHDRVASF.[Y]	T4(Fuc(1)); C5(Carbamidomethyl)	1	1	Q01705	Q01705	Neurogenic locus notch homolog protein 1 OS=Mus musculus OX=10090 GN=Notch1 PE=1 SV=3	0	2	2	1	0	1	1	1	747.838	1494.67	1494.66	3.55513	0.00265686	0	0	248159	HCD (High Energy Collision Dissociation)	MS2	0	100	7.73557	2322	2322	2320	FP021821_4.raw	0/0		0.199573	28.0142	28.0142	9.2	0.631578	0.0549613	0	0
FALSE	Medium	PMI-Byonic	PMI-Byonic (A2)	A	2	Unambiguous	QGATCHDRVASF	[F].QGATcHDRVASF.[Y]	C5(Carbamidomethyl)	1	1	Q01705	Q01705	Neurogenic locus notch homolog protein 1 OS=Mus musculus OX=10090 GN=Notch1 PE=1 SV=3	0	3	3	1	0	1	1	1	450.206	1348.6	1348.61	-1.14871	-0.000516385	0	0	169697	HCD (High Energy Collision Dissociation)	MS2	61.4799	100	7.5866	2266	2266	2264	FP021821_4.raw	0/0		0.319053	146.652	146.652	146.652	0.479675	0.0455908	0	0
FALSE	High	PMI-Byonic	PMI-Byonic (A2)	A	2	Unambiguous	QGATCHDRVASFY	[F].QGAtcHDRVASFY.[C]	T4(Fuc(1)); C5(Carbamidomethyl)	1	1	Q01705	Q01705	Neurogenic locus notch homolog protein 1 OS=Mus musculus OX=10090 GN=Notch1 PE=1 SV=3	1	3	3	1	0	1	1	1	553.249	1657.73	1657.73	3.24983	0.00179578	0	0	103551	HCD (High Energy Collision Dissociation)	MS2	13.9009	100	9.75328	3140	3140	3136	FP021821_4.raw	0/0		0.906492	132.772	132.772	9.2	0.124025	0.00881623	0	0
FALSE	Medium	PMI-Byonic	PMI-Byonic (A2)	A	2	Unambiguous	QGATCHDRVASF	[F].QGAtcHDRVASF.[Y]	T4(Fuc(1)); C5(Carbamidomethyl)	1	1	Q01705	Q01705	Neurogenic locus notch homolog protein 1 OS=Mus musculus OX=10090 GN=Notch1 PE=1 SV=3	0	3	3	1	0	1	1	1	499.229	1495.67	1494.66	674.104	0.335853	0	0	122337	HCD (High Energy Collision Dissociation)	MS2	39.5171	100	7.62166	2277	2277	2275	FP021821_4.raw	0/0		0.599322	57.5186	57.5186	9.2	0.251581	0.0241563	0	0
FALSE	High	PMI-Byonic	PMI-Byonic (A2)	A	2	Unambiguous	QGATCHDRVASF	[F].QGATcHDRVAsF.[Y]	C5(Carbamidomethyl); S11(Fuc(1))	1	1	Q01705	Q01705	Neurogenic locus notch homolog protein 1 OS=Mus musculus OX=10090 GN=Notch1 PE=1 SV=3	0	3	3	1	0	1	1	1	498.894	1494.67	1494.66	1.60645	0.000800369	0	0	3.82488e+06	HCD (High Energy Collision Dissociation)	MS2	0.866086	45.5932	7.72533	2318	2318	2317	FP021821_4.raw	0/0		8.86219	651.218	599.502	5.63735	1.37345e-09	2.96365e-10	0	0
FALSE	High	PMI-Byonic	PMI-Byonic (A2)	A	2	Unambiguous	QGATCHDRVASF	[F].QGATcHDRVAsF.[Y]	C5(Carbamidomethyl); S11(Fuc(1))	1	1	Q01705	Q01705	Neurogenic locus notch homolog protein 1 OS=Mus musculus OX=10090 GN=Notch1 PE=1 SV=3	0	3	3	1	0	1	1	1	498.894	1494.67	1494.66	1.48395	0.000739334	0	0	5.34892e+06	HCD (High Energy Collision Dissociation)	MS2	0.871696	25.7005	7.83296	2357	2357	2356	FP021821_4.raw	0/0		8.79525	653.44	615.802	21.0175	1.60234e-09	4.10058e-10	0	0
FALSE	Medium	PMI-Byonic	PMI-Byonic (A2)	A	2	Unambiguous	QGATCHDRVASF	[F].QGAtcHDRVASF.[Y]	T4(Fuc(1)); C5(Carbamidomethyl)	1	1	Q01705	Q01705	Neurogenic locus notch homolog protein 1 OS=Mus musculus OX=10090 GN=Notch1 PE=1 SV=3	0	3	3	1	0	1	1	1	498.894	1494.67	1494.66	1.79021	0.000891921	0	0	97326	HCD (High Energy Collision Dissociation)	MS2	61.7083	100	8.28193	2534	2534	2533	FP021821_4.raw	0/0		0.65037	95.0603	95.0603	9.2	0.223681	0.0226698	0	0
FALSE	High	PMI-Byonic	PMI-Byonic (A2)	A	2	Unambiguous	YCECPHGRTGL	[F].YcEcPHGRTGL.[L]	C2(Carbamidomethyl); C4(Carbamidomethyl)	1	1	Q01705	Q01705	Neurogenic locus notch homolog protein 1 OS=Mus musculus OX=10090 GN=Notch1 PE=1 SV=3	1	3	3	1	0	1	1	1	450.53	1349.58	1349.57	1.9654	0.00088415	0	0	50734.2	HCD (High Energy Collision Dissociation)	MS2	64.541	100	7.27613	2142	2142	2136	FP021821_4.raw	0/0		2.85123	300.252	300.252	300.252	0.00140854	0.000138509	0	0
FALSE	High	PMI-Byonic	PMI-Byonic (A2)	A	2	Unambiguous	YCECPHGRTGLL	[F].YcEcPHGRTGLL.[C]	C2(Carbamidomethyl); C4(Carbamidomethyl)	1	1	Q01705	Q01705	Neurogenic locus notch homolog protein 1 OS=Mus musculus OX=10090 GN=Notch1 PE=1 SV=3	2	3	3	1	0	1	1	1	488.224	1462.66	1462.66	-0.22307	-0.000108758	0	0	111366	HCD (High Energy Collision Dissociation)	MS2	15.0913	100	10.093	3283	3283	3281	FP021821_4.raw	0/0		2.44884	308.555	308.555	308.555	0.0035576	0.000293641	0	0
FALSE	High	PMI-Byonic	PMI-Byonic (A2)	A	2	Unambiguous	YCECPHGRTGL	[F].YcEcPHGRTGL.[L]	C2(Carbamidomethyl); C4(Carbamidomethyl)	1	1	Q01705	Q01705	Neurogenic locus notch homolog protein 1 OS=Mus musculus OX=10090 GN=Notch1 PE=1 SV=3	1	3	3	1	0	1	1	1	450.53	1349.57	1349.57	1.76188	0.000792597	0	0	398736	HCD (High Energy Collision Dissociation)	MS2	5.5239	100	7.39249	2189	2189	2188	FP021821_4.raw	0/0		4.68921	445.849	445.849	445.849	2.04543e-05	2.15541e-06	0	0
FALSE	High	PMI-Byonic	PMI-Byonic (A2)	A	2	Unambiguous	YCECPHGRTGL	[F].YcEcPHGRTGL.[L]	C2(Carbamidomethyl); C4(Carbamidomethyl)	1	1	Q01705	Q01705	Neurogenic locus notch homolog protein 1 OS=Mus musculus OX=10090 GN=Notch1 PE=1 SV=3	1	3	3	1	0	1	1	1	450.529	1349.57	1349.57	0.33728	0.000151728	0	0	425953	HCD (High Energy Collision Dissociation)	MS2	0	100	7.50754	2234	2234	2233	FP021821_4.raw	0/0		4.57624	493.795	391.497	391.497	2.65315e-05	3.17418e-06	0	0
FALSE	High	PMI-Byonic	PMI-Byonic (A2)	A	2	Unambiguous	YCECPHGRTGLL	[F].YcEcPHGRTGLL.[C]	C2(Carbamidomethyl); C4(Carbamidomethyl)	1	1	Q01705	Q01705	Neurogenic locus notch homolog protein 1 OS=Mus musculus OX=10090 GN=Notch1 PE=1 SV=3	2	3	3	1	0	1	1	1	488.225	1462.66	1462.66	2.53104	0.00123402	0	0	174204	HCD (High Energy Collision Dissociation)	MS2	38.9812	100	9.98313	3237	3237	3233	FP021821_4.raw	0/0		5.25107	402.909	402.909	402.909	5.60963e-06	7.97994e-07	0	0
FALSE	High	PMI-Byonic	PMI-Byonic (A2)	A	2	Unambiguous	YCECPHGRTGLL	[F].YcEcPHGRTGLL.[C]	C2(Carbamidomethyl); C4(Carbamidomethyl)	1	1	Q01705	Q01705	Neurogenic locus notch homolog protein 1 OS=Mus musculus OX=10090 GN=Notch1 PE=1 SV=3	2	3	3	1	0	1	1	1	488.225	1462.66	1462.66	3.15698	0.00153919	0	0	427097	HCD (High Energy Collision Dissociation)	MS2	13.9515	100	9.84724	3179	3179	3178	FP021821_4.raw	0/0		5.56456	532.631	532.631	532.631	2.72547e-06	5.33347e-07	0	0
FALSE	High	PMI-Byonic	PMI-Byonic (A2)	A	2	Unambiguous	YCECPHGRTGLL	[F].YcEcPHGRTGLL.[C]	C2(Carbamidomethyl); C4(Carbamidomethyl)	1	1	Q01705	Q01705	Neurogenic locus notch homolog protein 1 OS=Mus musculus OX=10090 GN=Notch1 PE=1 SV=3	2	3	3	1	0	1	1	1	488.225	1462.66	1462.66	2.40585	0.00117298	0	0	1.95662e+06	HCD (High Energy Collision Dissociation)	MS2	2.05845	78.5085	9.72096	3126	3126	3125	FP021821_4.raw	0/0		5.3014	533.28	533.28	533.28	4.9958e-06	7.1051e-07	0	0
FALSE	High	PMI-Byonic	PMI-Byonic (A2)	A	2	Unambiguous	YCECPHGRTGLL	[F].YcEcPHGRTGLL.[C]	C2(Carbamidomethyl); C4(Carbamidomethyl)	1	1	Q01705	Q01705	Neurogenic locus notch homolog protein 1 OS=Mus musculus OX=10090 GN=Notch1 PE=1 SV=3	2	2	2	1	0	1	1	1	731.834	1462.66	1462.66	2.64456	0.00193404	0	0	108206	HCD (High Energy Collision Dissociation)	MS2	0	100	9.69517	3115	3115	3114	FP021821_4.raw	0/0		4.23462	401.529	401.529	401.529	5.82613e-05	6.7355e-06	0	0
FALSE	High	PMI-Byonic	PMI-Byonic (A2)	A	2	Unambiguous	YCECPHGRTGLL	[F].YcEcPHGRTGLL.[C]	C2(Carbamidomethyl); C4(Carbamidomethyl)	1	1	Q01705	Q01705	Neurogenic locus notch homolog protein 1 OS=Mus musculus OX=10090 GN=Notch1 PE=1 SV=3	2	3	3	1	0	1	1	1	488.225	1462.66	1462.66	2.9066	0.00141712	0	0	5.06538e+06	HCD (High Energy Collision Dissociation)	MS2	0.494704	40.1889	9.60357	3077	3077	3076	FP021821_4.raw	0/0		6.42679	590.776	590.776	590.776	3.74291e-07	2.8899e-08	0	0
FALSE	High	PMI-Byonic	PMI-Byonic (A2)	A	2	Unambiguous	YCECPHGRTGLL	[F].YcEcPHGRTGLL.[C]	C2(Carbamidomethyl); C4(Carbamidomethyl)	1	1	Q01705	Q01705	Neurogenic locus notch homolog protein 1 OS=Mus musculus OX=10090 GN=Notch1 PE=1 SV=3	2	2	2	1	0	1	1	1	731.834	1462.66	1462.66	2.31073	0.0016899	0	0	164158	HCD (High Energy Collision Dissociation)	MS2	5.86741	100	9.58214	3068	3068	3065	FP021821_4.raw	0/0		5.62897	520.726	520.726	520.726	2.34978e-06	3.60181e-07	0	0
FALSE	High	PMI-Byonic	PMI-Byonic (A2)	A	2	Unambiguous	YCECPHGRTGLL	[F].YcEcPHGRTGLL.[C]	C2(Carbamidomethyl); C4(Carbamidomethyl)	1	1	Q01705	Q01705	Neurogenic locus notch homolog protein 1 OS=Mus musculus OX=10090 GN=Notch1 PE=1 SV=3	2	3	3	1	0	1	1	1	488.226	1462.66	1462.66	3.8455	0.00187488	0	0	61241.4	HCD (High Energy Collision Dissociation)	MS2	32.9367	100	9.48042	3025	3025	3021	FP021821_4.raw	0/0		3.94916	372.925	372.925	372.925	0.000112419	1.41381e-05	0	0
FALSE	High	PMI-Byonic	PMI-Byonic (A2)	A	2	Unambiguous	CECPHGRTGLL	[Y].cEcPHGRTGLL.[C]	C1(Carbamidomethyl); C3(Carbamidomethyl)	1	1	Q01705	Q01705	Neurogenic locus notch homolog protein 1 OS=Mus musculus OX=10090 GN=Notch1 PE=1 SV=3	1	3	3	1	0	1	1	1	433.87	1299.6	1299.59	1.7484	0.000757405	0	0	459387	HCD (High Energy Collision Dissociation)	MS2	10.8693	100	8.44732	2603	2603	2602	FP021821_4.raw	0/0		7.16154	565.554	565.554	565.554	6.89385e-08	7.97147e-09	0	0
FALSE	High	PMI-Byonic	PMI-Byonic (A2)	A	2	Unambiguous	CECPHGRTGLL	[Y].cEcPHGRTGLL.[C]	C1(Carbamidomethyl); C3(Carbamidomethyl)	1	1	Q01705	Q01705	Neurogenic locus notch homolog protein 1 OS=Mus musculus OX=10090 GN=Notch1 PE=1 SV=3	1	2	2	1	0	1	1	1	650.303	1299.6	1299.59	3.70779	0.00240931	0	0	73819.6	HCD (High Energy Collision Dissociation)	MS2	27.1342	100	8.36087	2567	2567	2565	FP021821_4.raw	0/0		4.02134	415.113	415.113	415.113	9.52056e-05	1.18343e-05	0	0
FALSE	High	PMI-Byonic	PMI-Byonic (A2)	A	2	Unambiguous	CECPHGRTGLL	[Y].cEcPHGRTGLL.[C]	C1(Carbamidomethyl); C3(Carbamidomethyl)	1	1	Q01705	Q01705	Neurogenic locus notch homolog protein 1 OS=Mus musculus OX=10090 GN=Notch1 PE=1 SV=3	1	3	3	1	0	1	1	1	433.87	1299.59	1299.59	1.25527	0.000543782	0	0	2106251	HCD (High Energy Collision Dissociation)	MS2	1.4291	46.1209	8.33678	2557	2557	2556	FP021821_4.raw	0/0		7.16774	628.232	628.232	628.232	6.79615e-08	6.00479e-09	0	0
FALSE	High	PMI-Byonic	PMI-Byonic (A2)	A	2	Unambiguous	CECPHGRTGLL	[Y].cEcPHGRTGLL.[C]	C1(Carbamidomethyl); C3(Carbamidomethyl)	1	1	Q01705	Q01705	Neurogenic locus notch homolog protein 1 OS=Mus musculus OX=10090 GN=Notch1 PE=1 SV=3	1	2	2	1	0	1	1	1	650.302	1299.6	1299.59	3.14421	0.0020431	0	0	122363	HCD (High Energy Collision Dissociation)	MS2	0	100	8.23198	2514	2514	2510	FP021821_4.raw	0/0		4.37343	488.492	488.492	488.492	4.2322e-05	4.88405e-06	0	0
FALSE	High	PMI-Byonic	PMI-Byonic (A2)	A	2	Unambiguous	CECPHGRTGLL	[Y].cEcPHGRTGLL.[C]	C1(Carbamidomethyl); C3(Carbamidomethyl)	1	1	Q01705	Q01705	Neurogenic locus notch homolog protein 1 OS=Mus musculus OX=10090 GN=Notch1 PE=1 SV=3	1	3	3	1	0	1	1	1	433.87	1299.59	1299.59	1.04393	0.000452229	0	0	2.08495e+06	HCD (High Energy Collision Dissociation)	MS2	0.695047	57.5839	8.22548	2511	2511	2510	FP021821_4.raw	0/0		10.0946	706.166	706.166	706.166	8.04275e-11	1.76451e-11	0	0
FALSE	Medium	PMI-Byonic	PMI-Byonic (A2)	A	2	Unambiguous	CHLNDACISNPCNEGSNCDTNPVNGKAICTCPSGY	[L].cHLNDAcIsNPcNEGSNcDTNPVNGKAIcTcPSGY.[T]	C1(Carbamidomethyl); C7(Carbamidomethyl); S9(Hex(1)Pent(2)); C12(Carbamidomethyl); C18(Carbamidomethyl); C29(Carbamidomethyl); C31(Carbamidomethyl)	1	1	Q01705	Q01705	Neurogenic locus notch homolog protein 1 OS=Mus musculus OX=10090 GN=Notch1 PE=1 SV=3	1	4	4	1	0	1	1	1	1097.19	4385.76	4382.72	693.332	0.75967	0	0	197594	HCD (High Energy Collision Dissociation)	MS2	41.2328	100	12.5836	4339	4339	4335	FP021821_4.raw	0/0		0.333642	72.5482	72.5482	1.72	0.463829	0.0375566	0	0
FALSE	Low	PMI-Byonic	PMI-Byonic (A2)	A	2	Unambiguous	NTLGSFECQCLQGY	[L].NTLGsFEcQcLQGY.[T]	S5(Hex(1)); C8(Carbamidomethyl); C10(Carbamidomethyl)	1	1	Q01705	Q01705	Neurogenic locus notch homolog protein 1 OS=Mus musculus OX=10090 GN=Notch1 PE=1 SV=3	3	2	2	1	0	1	1	1	919.889	1838.77	1838.76	7.02965	0.00646291	0	0	51969.1	HCD (High Energy Collision Dissociation)	MS2	9.36441	100	15.286	5487	5487	5482	FP021821_4.raw	0/0		0.0338643	70.9517	70.9517	34.4297	0.924987	0.119971	0.0167598	0.038961
FALSE	Low	PMI-Byonic	PMI-Byonic (A2)	A	2	Unambiguous	QCICMPGYEGVY	[F].QcIcMPGYEGVY.[C]	C2(Carbamidomethyl); C4(Carbamidomethyl)	1	1	Q01705	Q01705	Neurogenic locus notch homolog protein 1 OS=Mus musculus OX=10090 GN=Notch1 PE=1 SV=3	1	2	2	1	0	1	1	1	738.805	1476.6	1476.6	5.46266	0.00403307	0	0	65852.2	HCD (High Energy Collision Dissociation)	MS2	6.72954	100	15.9677	5773	5773	5768	FP021821_4.raw	0/0		0.105046	38.8142	38.8142	38.8142	0.785152	0.0665508	0	0
FALSE	High	PMI-Byonic	PMI-Byonic (A2)	A	2	Unambiguous	CEINTDECASSPCLHNGHCMDKINEF	[Y].cEINTDEcASsPcLHNGHcMDKINEF.[Q]	C1(Carbamidomethyl); C8(Carbamidomethyl); S11(Hex(1)Pent(2)); C13(Carbamidomethyl); C19(Carbamidomethyl)	1	1	Q01705	Q01705	Neurogenic locus notch homolog protein 1 OS=Mus musculus OX=10090 GN=Notch1 PE=1 SV=3	1	4	4	1	0	1	1	1	891.854	3564.4	3564.39	2.8016	0.00249649	0	0	27096.8	HCD (High Energy Collision Dissociation)	MS2	0	100	11.8337	4021	4021	4016	FP021821_4.raw	0/0		4.02437	346.297	346.297	1.2	9.45424e-05	1.07516e-05	0	0
FALSE	High	PMI-Byonic	PMI-Byonic (A2)	A	2	Unambiguous	CEINTDECASSPCLHNGHCMDKINEF	[Y].cEINTDEcASsPcLHNGHcMDKINEF.[Q]	C1(Carbamidomethyl); C8(Carbamidomethyl); S11(Hex(1)Pent(2)); C13(Carbamidomethyl); C19(Carbamidomethyl)	1	1	Q01705	Q01705	Neurogenic locus notch homolog protein 1 OS=Mus musculus OX=10090 GN=Notch1 PE=1 SV=3	1	4	4	1	0	1	1	1	891.855	3564.4	3564.39	3.34955	0.00298477	0	0	116644	HCD (High Energy Collision Dissociation)	MS2	76.4492	100	11.9575	4073	4073	4071	FP021821_4.raw	0/0		4.15469	329.993	329.993	1.2	7.0034e-05	7.59088e-06	0	0
FALSE	High	PMI-Byonic	PMI-Byonic (A2)	A	2	Unambiguous	QCQCPKGFNGHLCQYDVDECASTPCKNGAKCLDGPNTY	[F].QcQcPKGFNGHLcQYDVDEcAsTPcKNGAKcLdGPNTY.[T]	C2(Carbamidomethyl); C4(Carbamidomethyl); C13(Carbamidomethyl); C20(Carbamidomethyl); S22(Hex(1)Pent(2)); C25(Carbamidomethyl); C31(Carbamidomethyl); D33(Oxidation)	1	1	Q01705	Q01705	Neurogenic locus notch homolog protein 1 OS=Mus musculus OX=10090 GN=Notch1 PE=1 SV=3	4	5	5	1	0	1	1	1	979.603	4893.98	4891.98	409.12	0.400282	0	0	534149	HCD (High Energy Collision Dissociation)	MS2	31.3564	100	12.2991	4218	4218	4214	FP021821_4.raw	0/0		1.52858	155.401	155.401	0	0.0296084	0.00205342	0	0
FALSE	High	PMI-Byonic	PMI-Byonic (A2)	A	2	Unambiguous	QCQCPKGFNGHLCQYDVDECASTPCKNGAKCLDGPNTY	[F].QcQcPKGFNGHLcQYDVDEcAsTPcKNGAKcLDGPNTY.[T]	C2(Carbamidomethyl); C4(Carbamidomethyl); C13(Carbamidomethyl); C20(Carbamidomethyl); S22(Hex(1)Pent(2)); C25(Carbamidomethyl); C31(Carbamidomethyl)	1	1	Q01705	Q01705	Neurogenic locus notch homolog protein 1 OS=Mus musculus OX=10090 GN=Notch1 PE=1 SV=3	4	5	5	1	0	1	1	1	976.806	4880	4875.99	823.11	0.802695	0	0	383794	HCD (High Energy Collision Dissociation)	MS2	31.3657	100	11.6065	3924	3924	3917	FP021821_4.raw	0/0		3.74525	307.651	307.651	0	0.000179783	2.07359e-05	0	0
FALSE	High	PMI-Byonic	PMI-Byonic (A2)	A	2	Unambiguous	QCQCPKGFNGHLCQYDVDECASTPCKNGAKCLDGPNTY	[F].QcQcPKGFnGHLcQYDVDEcAsTPcKNGAKcLDGPNTY.[T]	C2(Carbamidomethyl); C4(Carbamidomethyl); N9(Deamidated); C13(Carbamidomethyl); C20(Carbamidomethyl); S22(Hex(1)Pent(2)); C25(Carbamidomethyl); C31(Carbamidomethyl)	1	1	Q01705	Q01705	Neurogenic locus notch homolog protein 1 OS=Mus musculus OX=10090 GN=Notch1 PE=1 SV=3	4	5	5	1	0	1	1	1	976.604	4878.99	4876.97	413.865	0.403682	0	0	363169	HCD (High Energy Collision Dissociation)	MS2	31.5623	100	12.2492	4197	4197	4192	FP021821_4.raw	0/0		4.66996	339.452	339.452	0	2.13815e-05	2.45581e-06	0	0
FALSE	High	PMI-Byonic	PMI-Byonic (A2)	A	2	Unambiguous	QCQCPKGFNGHLCQYDVDECASTPCKNGAKCLDGPNTY	[F].QcQcPKGFNGHLcQYDVDEcAsTPcKnGAKcLdGPNTY.[T]	C2(Carbamidomethyl); C4(Carbamidomethyl); C13(Carbamidomethyl); C20(Carbamidomethyl); S22(Hex(1)Pent(2)); C25(Carbamidomethyl); N27(Deamidated); C31(Carbamidomethyl); D33(Oxidation)	1	1	Q01705	Q01705	Neurogenic locus notch homolog protein 1 OS=Mus musculus OX=10090 GN=Notch1 PE=1 SV=3	4	5	5	1	0	1	1	1	979.605	4894	4892.97	210.237	0.205737	0	0	327626	HCD (High Energy Collision Dissociation)	MS2	35.3128	100	11.914	4055	4055	4049	FP021821_4.raw	0/0		0.882827	253.251	253.251	0	0.13097	0.00968257	0	0
FALSE	High	PMI-Byonic	PMI-Byonic (A2)	A	2	Unambiguous	QCQCPKGFNGHLCQYDVDECASTPCKNGAKCLDGPNTY	[F].QcQcPKGFnGHLcQYDVDEcAStPcKnGAKcLDGPNTY.[T]	C2(Carbamidomethyl); C4(Carbamidomethyl); N9(Deamidated); C13(Carbamidomethyl); C20(Carbamidomethyl); T23(Hex(1)Pent(2)); C25(Carbamidomethyl); N27(Oxidation); C31(Carbamidomethyl)	1	1	Q01705	Q01705	Neurogenic locus notch homolog protein 1 OS=Mus musculus OX=10090 GN=Notch1 PE=1 SV=3	4	5	5	1	0	1	1	1	980.004	4895.99	4892.97	617.64	0.604418	0	0	299102	HCD (High Energy Collision Dissociation)	MS2	40.7052	100	12.1689	4163	4163	4159	FP021821_4.raw	0/0		1.23284	108.088	108.088	0	0.0585006	0.00478155	0	0
FALSE	High	PMI-Byonic	PMI-Byonic (A2)	A	2	Unambiguous	QCQCPKGFNGHLCQYDVDECASTPCKNGAKCLDGPNTY	[F].QcQcPKGFNGHLcQYDVDEcAsTPcKnGAKcLDGPNTY.[T]	C2(Carbamidomethyl); C4(Carbamidomethyl); C13(Carbamidomethyl); C20(Carbamidomethyl); S22(Hex(1)Pent(2)); C25(Carbamidomethyl); N27(Deamidated); C31(Carbamidomethyl)	1	1	Q01705	Q01705	Neurogenic locus notch homolog protein 1 OS=Mus musculus OX=10090 GN=Notch1 PE=1 SV=3	4	5	5	1	0	1	1	1	976.202	4876.98	4876.97	1.3721	0.00133834	0	0	109087	HCD (High Energy Collision Dissociation)	MS2	0	100	12.1216	4143	4143	4137	FP021821_4.raw	0/0		2.91104	239.025	239.025	0	0.00122731	0.000102698	0	0
FALSE	High	PMI-Byonic	PMI-Byonic (A2)	A	2	Unambiguous	QCQCPKGFNGHLCQYDVDECASTPCKNGAKCLDGPNTY	[F].QcQcPKGFNGHLcQYDVDEcAStPcKnGAKcLdGPNTY.[T]	C2(Carbamidomethyl); C4(Carbamidomethyl); C13(Carbamidomethyl); C20(Carbamidomethyl); T23(Hex(1)Pent(2)); C25(Carbamidomethyl); N27(Deamidated); C31(Carbamidomethyl); D33(Oxidation)	1	1	Q01705	Q01705	Neurogenic locus notch homolog protein 1 OS=Mus musculus OX=10090 GN=Notch1 PE=1 SV=3	4	5	5	1	0	1	1	1	979.403	4892.99	4892.97	4.1657	0.00407653	0	0	227353	HCD (High Energy Collision Dissociation)	MS2	7.17321	100	12.042	4109	4109	4104	FP021821_4.raw	0/0		3.74317	347.696	347.696	0	0.000180646	2.26172e-05	0	0
FALSE	High	PMI-Byonic	PMI-Byonic (A2)	A	2	Unambiguous	QCQCPKGFNGHLCQYDVDECASTPCKNGAKCLDGPNTY	[F].QcQcPKGFNGHLcQYDVDEcAStPcKnGAKcLDGPNTY.[T]	C2(Carbamidomethyl); C4(Carbamidomethyl); C13(Carbamidomethyl); C20(Carbamidomethyl); T23(Hex(1)Pent(2)); C25(Carbamidomethyl); N27(Deamidated); C31(Carbamidomethyl)	1	1	Q01705	Q01705	Neurogenic locus notch homolog protein 1 OS=Mus musculus OX=10090 GN=Notch1 PE=1 SV=3	4	5	5	1	0	1	1	1	976.605	4879	4876.97	414.929	0.40472	0	0	500221	HCD (High Energy Collision Dissociation)	MS2	12.131	100	11.9833	4084	4084	4082	FP021821_4.raw	0/0		5.9002	505.238	505.238	0	1.25836e-06	1.01334e-07	0	0
FALSE	High	PMI-Byonic	PMI-Byonic (A2)	A	2	Unambiguous	QCQCPKGFNGHLCQYDVDECASTPCKNGAKCLDGPNTY	[F].QcQcPKGFNGHLcQYDVDEcAsTPcKNGAKcLDGPNTY.[T]	C2(Carbamidomethyl); C4(Carbamidomethyl); C13(Carbamidomethyl); C20(Carbamidomethyl); S22(Hex(1)Pent(2)); C25(Carbamidomethyl); C31(Carbamidomethyl)	1	1	Q01705	Q01705	Neurogenic locus notch homolog protein 1 OS=Mus musculus OX=10090 GN=Notch1 PE=1 SV=3	4	5	5	1	0	1	1	1	976.806	4880	4875.99	823.11	0.802695	0	0	316769	HCD (High Energy Collision Dissociation)	MS2	0	100	11.8514	4028	4028	4027	FP021821_4.raw	0/0		3.87364	293.697	293.697	0	0.000133771	1.68887e-05	0	0
FALSE	High	PMI-Byonic	PMI-Byonic (A2)	A	2	Unambiguous	QCQCPKGFNGHLCQYDVDECASTPCKNGAKCLDGPNTY	[F].QcQcPKGFNGHLcQYDVDEcAsTPcKNGAKcLdGPNTY.[T]	C2(Carbamidomethyl); C4(Carbamidomethyl); C13(Carbamidomethyl); C20(Carbamidomethyl); S22(Hex(1)Pent(2)); C25(Carbamidomethyl); C31(Carbamidomethyl); D33(Oxidation)	1	1	Q01705	Q01705	Neurogenic locus notch homolog protein 1 OS=Mus musculus OX=10090 GN=Notch1 PE=1 SV=3	4	5	5	1	0	1	1	1	979.208	4892.01	4891.98	5.62777	0.00550619	0	0	176264	HCD (High Energy Collision Dissociation)	MS2	0	100	11.7777	3997	3997	3994	FP021821_4.raw	0/0		6.98446	588.611	588.611	0	1.03643e-07	1.31102e-08	0	0
FALSE	High	PMI-Byonic	PMI-Byonic (A2)	A	2	Unambiguous	QCQCPKGFNGHLCQYDVDECASTPCKNGAKCLDGPNTY	[F].QcQcPKGFNGHLcQYDVDEcAStPcKNGAKcLdGPNTY.[T]	C2(Carbamidomethyl); C4(Carbamidomethyl); C13(Carbamidomethyl); C20(Carbamidomethyl); T23(Hex(1)Pent(2)); C25(Carbamidomethyl); C31(Carbamidomethyl); D33(Oxidation)	1	1	Q01705	Q01705	Neurogenic locus notch homolog protein 1 OS=Mus musculus OX=10090 GN=Notch1 PE=1 SV=3	4	5	5	1	0	1	1	1	979.606	4894	4891.98	412.551	0.403639	0	0	327098	HCD (High Energy Collision Dissociation)	MS2	7.72019	100	11.6537	3944	3944	3939	FP021821_4.raw	0/0		2.34218	251.398	251.398	0	0.00454801	0.000364022	0	0
FALSE	High	PMI-Byonic	PMI-Byonic (A2)	A	2	Unambiguous	QCQCPKGFNGHLCQYDVDECASTPCKNGAKCLDGPNTY	[F].QcQcPKGFNGHLcQYDVDEcAStPcKNGAKcLDGPNTY.[T]	C2(Carbamidomethyl); C4(Carbamidomethyl); C13(Carbamidomethyl); C20(Carbamidomethyl); T23(Hex(1)Pent(2)); C25(Carbamidomethyl); C31(Carbamidomethyl)	1	1	Q01705	Q01705	Neurogenic locus notch homolog protein 1 OS=Mus musculus OX=10090 GN=Notch1 PE=1 SV=3	4	5	5	1	0	1	1	1	976.005	4875.99	4875.99	1.3363	0.00130316	0	0	457157	HCD (High Energy Collision Dissociation)	MS2	1.24748	100	11.7252	3974	3974	3972	FP021821_4.raw	0/0		8.55312	662.62	662.62	0	2.79819e-09	5.73887e-10	0	0
FALSE	High	PMI-Byonic	PMI-Byonic (A2)	A	2	Unambiguous	NGHLCQYDVDECASTPCKNGAKCLDGPNTY	[F].NGHLcQYDVDEcAsTPcKNGAKcLDGPNTY.[T]	C5(Carbamidomethyl); C12(Carbamidomethyl); S14(Hex(1)Pent(2)); C17(Carbamidomethyl); C23(Carbamidomethyl)	1	1	Q01705	Q01705	Neurogenic locus notch homolog protein 1 OS=Mus musculus OX=10090 GN=Notch1 PE=1 SV=3	3	4	4	1	0	1	1	1	969.152	3873.59	3870.57	778.495	0.753306	0	0	464627	HCD (High Energy Collision Dissociation)	MS2	26.295	100	11.1105	3713	3713	3709	FP021821_4.raw	0/0		6.02207	536.951	536.951	0.8	9.50445e-07	7.2408e-08	0	0
FALSE	High	PMI-Byonic	PMI-Byonic (A2)	A	2	Unambiguous	NGHLCQYDVDECASTPCKNGAKCLDGPNTY	[F].NGHLcQYDVDEcAsTPcKNGAKcLdGPNTY.[T]	C5(Carbamidomethyl); C12(Carbamidomethyl); S14(Hex(1)Pent(2)); C17(Carbamidomethyl); C23(Carbamidomethyl); D25(Oxidation)	1	1	Q01705	Q01705	Neurogenic locus notch homolog protein 1 OS=Mus musculus OX=10090 GN=Notch1 PE=1 SV=3	3	4	4	1	0	1	1	1	973.15	3889.58	3886.57	774.841	0.752868	0	0	348768	HCD (High Energy Collision Dissociation)	MS2	58.9498	100	11.7382	3980	3980	3972	FP021821_4.raw	0/0		1.76712	59.8578	59.8578	0.449356	0.0170954	0.00128578	0	0
FALSE	High	PMI-Byonic	PMI-Byonic (A2)	A	2	Unambiguous	NGHLCQYDVDECASTPCKNGAKCLDGPNTY	[F].NGHLcQYDVDEcAsTPcKNGAKcLDGPNTY.[T]	C5(Carbamidomethyl); C12(Carbamidomethyl); S14(Hex(1)Pent(2)); C17(Carbamidomethyl); C23(Carbamidomethyl)	1	1	Q01705	Q01705	Neurogenic locus notch homolog protein 1 OS=Mus musculus OX=10090 GN=Notch1 PE=1 SV=3	3	4	4	1	0	1	1	1	968.402	3870.58	3870.57	3.29002	0.00318357	0	0	873033	HCD (High Energy Collision Dissociation)	MS2	0	100	11.2357	3766	3766	3764	FP021821_4.raw	0/0		11.0604	781.483	781.483	0.8	8.70185e-12	2.31706e-12	0	0
FALSE	High	PMI-Byonic	PMI-Byonic (A2)	A	2	Unambiguous	NGHLCQYDVDECASTPCKNGAKCLDGPNTY	[F].NGHLcQYDVDEcAsTPcKnGAKcLDGPNTY.[T]	C5(Carbamidomethyl); C12(Carbamidomethyl); S14(Hex(1)Pent(2)); C17(Carbamidomethyl); N19(Deamidated); C23(Carbamidomethyl)	1	1	Q01705	Q01705	Neurogenic locus notch homolog protein 1 OS=Mus musculus OX=10090 GN=Notch1 PE=1 SV=3	3	4	4	1	0	1	1	1	968.647	3871.57	3871.56	2.68825	0.00260193	0	0	267846	HCD (High Energy Collision Dissociation)	MS2	7.51021	100	11.5957	3919	3919	3917	FP021821_4.raw	0/0		7.06039	593.269	593.269	0.8	8.70185e-08	1.03668e-08	0	0
FALSE	High	PMI-Byonic	PMI-Byonic (A2)	A	2	Unambiguous	NGHLCQYDVDECASTPCKNGAKCLDGPNTY	[F].NGHLcQYDVDEcAsTPcKnGAKcLdGPNTY.[T]	C5(Carbamidomethyl); C12(Carbamidomethyl); S14(Hex(1)Pent(2)); C17(Carbamidomethyl); N19(Deamidated); C23(Carbamidomethyl); D25(Oxidation)	1	1	Q01705	Q01705	Neurogenic locus notch homolog protein 1 OS=Mus musculus OX=10090 GN=Notch1 PE=1 SV=3	3	4	4	1	0	1	1	1	972.896	3888.56	3887.55	260.086	0.252775	0	0	638784	HCD (High Energy Collision Dissociation)	MS2	32.4923	100	11.5693	3908	3908	3906	FP021821_4.raw	0/0		6.95125	571.078	571.078	0.8	1.1188e-07	1.59322e-08	0	0
FALSE	High	PMI-Byonic	PMI-Byonic (A2)	A	2	Unambiguous	NGHLCQYDVDECASTPCKNGAKCLDGPNTY	[F].NGHLcQYDVDEcAsTPcKnGAKcLDGPNTY.[T]	C5(Carbamidomethyl); C12(Carbamidomethyl); S14(Hex(1)Pent(2)); C17(Carbamidomethyl); N19(Deamidated); C23(Carbamidomethyl)	1	1	Q01705	Q01705	Neurogenic locus notch homolog protein 1 OS=Mus musculus OX=10090 GN=Notch1 PE=1 SV=3	3	4	4	1	0	1	1	1	968.898	3872.57	3871.56	262.37	0.253945	0	0	1031625	HCD (High Energy Collision Dissociation)	MS2	17.8026	100	11.4866	3873	3873	3872	FP021821_4.raw	0/0		7.62905	606.079	606.079	0.8	2.34935e-08	3.02234e-09	0	0
FALSE	High	PMI-Byonic	PMI-Byonic (A2)	A	2	Unambiguous	NGHLCQYDVDECASTPCKNGAKCLDGPNTY	[F].NGHLcQYDVDEcAsTPcKNGAKcLdGPNTY.[T]	C5(Carbamidomethyl); C12(Carbamidomethyl); S14(Hex(1)Pent(2)); C17(Carbamidomethyl); C23(Carbamidomethyl); D25(Oxidation)	1	1	Q01705	Q01705	Neurogenic locus notch homolog protein 1 OS=Mus musculus OX=10090 GN=Notch1 PE=1 SV=3	3	4	4	1	0	1	1	1	972.898	3888.57	3886.57	515.911	0.501281	0	0	421544	HCD (High Energy Collision Dissociation)	MS2	71.7642	100	11.4381	3852	3852	3850	FP021821_4.raw	0/0		3.62741	283.902	283.902	0.8	0.000235823	2.68992e-05	0	0
FALSE	High	PMI-Byonic	PMI-Byonic (A2)	A	2	Unambiguous	NGHLCQYDVDECASTPCKNGAKCLDGPNTY	[F].NGHLcQYDVDEcAsTPcKNGAKcLdGPNTY.[T]	C5(Carbamidomethyl); C12(Carbamidomethyl); S14(Hex(1)Pent(2)); C17(Carbamidomethyl); C23(Carbamidomethyl); D25(Oxidation)	1	1	Q01705	Q01705	Neurogenic locus notch homolog protein 1 OS=Mus musculus OX=10090 GN=Notch1 PE=1 SV=3	3	4	4	1	0	1	1	1	972.401	3886.58	3886.57	3.83104	0.0037224	0	0	411290	HCD (High Energy Collision Dissociation)	MS2	1.24583	100	11.1862	3745	3745	3742	FP021821_4.raw	0/0		10.0604	746.717	702.057	0.8	8.70185e-11	2.39517e-11	0	0
FALSE	High	PMI-Byonic	PMI-Byonic (A2)	A	2	Unambiguous	NGHLCQYDVDECASTPCKNGAKCLDGPNTY	[F].NGHLcQYDVDEcAsTPcKnGAKcLDGPNTY.[T]	C5(Carbamidomethyl); C12(Carbamidomethyl); S14(Hex(1)Pent(2)); C17(Carbamidomethyl); N19(Deamidated); C23(Carbamidomethyl)	1	1	Q01705	Q01705	Neurogenic locus notch homolog protein 1 OS=Mus musculus OX=10090 GN=Notch1 PE=1 SV=3	3	4	4	1	0	1	1	1	968.65	3871.58	3871.56	5.33678	0.00516541	0	0	229354	HCD (High Energy Collision Dissociation)	MS2	4.05863	100	11.3635	3820	3820	3819	FP021821_4.raw	0/0		4.31457	335.804	335.804	0.8	4.84657e-05	6.01987e-06	0	0
FALSE	High	PMI-Byonic	PMI-Byonic (A2)	A	2	Unambiguous	NGHLCQYDVDECASTPCKNGAKCLDGPNTY	[F].NGHLcQYDVDEcAsTPcKnGAKcLDGPNTY.[T]	C5(Carbamidomethyl); C12(Carbamidomethyl); S14(Hex(1)Pent(2)); C17(Carbamidomethyl); N19(Deamidated); C23(Carbamidomethyl)	1	1	Q01705	Q01705	Neurogenic locus notch homolog protein 1 OS=Mus musculus OX=10090 GN=Notch1 PE=1 SV=3	3	6	6	1	0	1	1	1	968.599	5806.55	3871.56	499799	322.5	0	0	466723	HCD (High Energy Collision Dissociation)	MS2	60.0222	100	11.6494	3942	3942	3939	FP021821_4.raw	0/0		1.18182	56.9992	56.9992	0.8	0.0657935	0.00567165	0	0
FALSE	High	PMI-Byonic	PMI-Byonic (A2)	A	2	Unambiguous	NGHLCQYDVDECASTPCKNGAKCLDGPNTY	[F].NGHLcQYDVDEcAsTPcKNGAKcLdGPNTY.[T]	C5(Carbamidomethyl); C12(Carbamidomethyl); S14(Hex(1)Pent(2)); C17(Carbamidomethyl); C23(Carbamidomethyl); D25(Oxidation)	1	1	Q01705	Q01705	Neurogenic locus notch homolog protein 1 OS=Mus musculus OX=10090 GN=Notch1 PE=1 SV=3	3	4	4	1	0	1	1	1	972.401	3886.58	3886.57	3.95667	0.00384447	0	0	526026	HCD (High Energy Collision Dissociation)	MS2	0	100	11.3114	3798	3798	3797	FP021821_4.raw	0/0		9.93006	700.326	659.636	0.8	1.17473e-10	3.17451e-11	0	0
FALSE	High	PMI-Byonic	PMI-Byonic (A2)	A	2	Unambiguous	TCVCTEGYTGTHCEVDIDECDPDPCHYGSCKDGVATF	[Y].TcVcTEGYTGtHcEVDIDEcDPDPcHYGScKdGVATF.[T]	C2(Carbamidomethyl); C4(Carbamidomethyl); T11(HexNAc(1)); C13(Carbamidomethyl); C20(Carbamidomethyl); C25(Carbamidomethyl); C30(Carbamidomethyl); D32(Oxidation)	1	1	Q01705	Q01705	Neurogenic locus notch homolog protein 1 OS=Mus musculus OX=10090 GN=Notch1 PE=1 SV=3	2	4	4	1	0	1	1	1	1134.19	4533.75	4531.73	444.656	0.503765	0	0	297460	HCD (High Energy Collision Dissociation)	MS2	0	100	13.596	4770	4770	4764	FP021821_4.raw	0/0		8.74714	660.239	660.239	2.50216	1.79002e-09	4.72783e-10	0	0
FALSE	High	PMI-Byonic	PMI-Byonic (A2)	A	2	Unambiguous	TCVCTEGYTGTHCEVDIDECDPDPCHY	[Y].TcVcTEGYTGtHcEVDIDEcDPDPcHY.[G]	C2(Carbamidomethyl); C4(Carbamidomethyl); T11(HexNAc(1)); C13(Carbamidomethyl); C20(Carbamidomethyl); C25(Carbamidomethyl)	1	1	Q01705	Q01705	Neurogenic locus notch homolog protein 1 OS=Mus musculus OX=10090 GN=Notch1 PE=1 SV=3	1	3	3	1	0	1	1	1	1165.1	3493.3	3493.29	2.60725	0.00303596	0	0	279516	HCD (High Energy Collision Dissociation)	MS2	0	100	12.7439	4407	4407	4401	FP021821_4.raw	0/0		11.293	763.32	763.32	4.8	5.09382e-12	1.04013e-12	0	0
FALSE	High	PMI-Byonic	PMI-Byonic (A2)	A	2	Unambiguous	TCVCTEGYTGTHCEVDIDECDPDPCHY	[Y].TcVcTEGYTGtHcEVDIDEcDPDPcHY.[G]	C2(Carbamidomethyl); C4(Carbamidomethyl); T11(Hex(1)); C13(Carbamidomethyl); C20(Carbamidomethyl); C25(Carbamidomethyl)	1	1	Q01705	Q01705	Neurogenic locus notch homolog protein 1 OS=Mus musculus OX=10090 GN=Notch1 PE=1 SV=3	1	3	3	1	0	1	1	1	1151.43	3452.27	3452.26	1.24119	0.0014283	0	0	101262	HCD (High Energy Collision Dissociation)	MS2	0	100	12.7638	4415	4415	4412	FP021821_4.raw	0/0		6.30039	532.231	532.231	2.4	5.00734e-07	4.98943e-08	0	0
FALSE	High	PMI-Byonic	PMI-Byonic (A2)	A	2	Unambiguous	TCVCTEGYTGTHCEVDIDECDPDPCHY	[Y].TcVcTEGYtGtHcEVDIDEcDPDPcHY.[G]	C2(Carbamidomethyl); C4(Carbamidomethyl); T9(Hex(1)); T11(HexNAc(1)); C13(Carbamidomethyl); C20(Carbamidomethyl); C25(Carbamidomethyl)	1	1	Q01705	Q01705	Neurogenic locus notch homolog protein 1 OS=Mus musculus OX=10090 GN=Notch1 PE=1 SV=3	1	3	3	1	0	1	1	1	1219.12	3655.36	3655.34	4.57117	0.00556973	0	0	60331.3	HCD (High Energy Collision Dissociation)	MS2	0	100	12.766	4416	4416	4412	FP021821_4.raw	0/0		4.58851	346.941	346.941	2.4	2.57923e-05	2.81484e-06	0	0
FALSE	High	PMI-Byonic	PMI-Byonic (A2)	A	2	Unambiguous	TCVCTEGYTGTHCEVDIDECDPDPCHY	[Y].TcVcTEGYTGtHcEVDIDEcDPDPcHY.[G]	C2(Carbamidomethyl); C4(Carbamidomethyl); T11(HexNAc(1)); C13(Carbamidomethyl); C20(Carbamidomethyl); C25(Carbamidomethyl)	1	1	Q01705	Q01705	Neurogenic locus notch homolog protein 1 OS=Mus musculus OX=10090 GN=Notch1 PE=1 SV=3	1	4	4	1	0	1	1	1	874.08	3493.3	3493.29	2.20154	0.00192266	0	0	94783.1	HCD (High Energy Collision Dissociation)	MS2	2.449	100	12.7725	4419	4419	4412	FP021821_4.raw	0/0		9.53965	731.671	723.579	4.8	2.88636e-10	5.15058e-11	0	0
FALSE	High	PMI-Byonic	PMI-Byonic (A2)	A	2	Unambiguous	TCVCTEGYTGTHCEVDIDECDPDPCHY	[Y].TcVcTEGYTGtHcEVDIDEcDPDPcHY.[G]	C2(Carbamidomethyl); C4(Carbamidomethyl); T11(HexNAc(1)); C13(Carbamidomethyl); C20(Carbamidomethyl); C25(Carbamidomethyl)	1	1	Q01705	Q01705	Neurogenic locus notch homolog protein 1 OS=Mus musculus OX=10090 GN=Notch1 PE=1 SV=3	1	3	3	1	0	1	1	1	1165.11	3493.3	3493.29	3.55074	0.00413459	0	0	2.04366e+06	HCD (High Energy Collision Dissociation)	MS2	0	100	12.8634	4457	4457	4456	FP021821_4.raw	0/0		14.2976	946.019	946.019	4.8	5.03992e-15	1.67992e-15	0	0
FALSE	High	PMI-Byonic	PMI-Byonic (A2)	A	2	Unambiguous	TCVCTEGYTGTHCEVDIDECDPDPCHY	[Y].TcVcTEGYTGtHcEVDIDEcDPDPcHY.[G]	C2(Carbamidomethyl); C4(Carbamidomethyl); T11(HexNAc(1)); C13(Carbamidomethyl); C20(Carbamidomethyl); C25(Carbamidomethyl)	1	1	Q01705	Q01705	Neurogenic locus notch homolog protein 1 OS=Mus musculus OX=10090 GN=Notch1 PE=1 SV=3	1	3	3	1	0	1	1	1	1165.11	3493.3	3493.29	2.92175	0.00340217	0	0	81799.5	HCD (High Energy Collision Dissociation)	MS2	0	100	13.2597	4626	4626	4621	FP021821_4.raw	0/0		3.3373	231.944	231.944	4.8	0.000459935	3.44775e-05	0	0
FALSE	High	PMI-Byonic	PMI-Byonic (A2)	A	2	Unambiguous	TCVCTEGYTGTHCEVDIDECDPDPCHYGSCKDGVATF	[Y].TcVcTEGYTGtHcEVDIDEcDPDPcHYGScKDGVATF.[T]	C2(Carbamidomethyl); C4(Carbamidomethyl); T11(HexNAc(1)); C13(Carbamidomethyl); C20(Carbamidomethyl); C25(Carbamidomethyl); C30(Carbamidomethyl)	1	1	Q01705	Q01705	Neurogenic locus notch homolog protein 1 OS=Mus musculus OX=10090 GN=Notch1 PE=1 SV=3	2	4	4	1	0	1	1	1	1129.69	4515.74	4515.74	1.01989	0.00115139	0	0	50647.2	HCD (High Energy Collision Dissociation)	MS2	3.37086	100	13.4995	4728	4728	4720	FP021821_4.raw	0/0		5.57142	424.736	424.736	4.8	2.68277e-06	4.90364e-07	0	0
FALSE	High	PMI-Byonic	PMI-Byonic (A2)	A	2	Unambiguous	TCVCTEGYTGTHCEVDIDECDPDPCHYGSCKDGVATF	[Y].TcVcTEGYTGtHcEVDIDEcDPDPcHYGScKdGVATF.[T]	C2(Carbamidomethyl); C4(Carbamidomethyl); T11(HexNAc(1)); C13(Carbamidomethyl); C20(Carbamidomethyl); C25(Carbamidomethyl); C30(Carbamidomethyl); D32(Oxidation)	1	1	Q01705	Q01705	Neurogenic locus notch homolog protein 1 OS=Mus musculus OX=10090 GN=Notch1 PE=1 SV=3	2	4	4	1	0	1	1	1	1134.2	4533.77	4531.73	448.75	0.508404	0	0	196662	HCD (High Energy Collision Dissociation)	MS2	34.8612	100	13.9673	4927	4927	4925	FP021821_4.raw	0/0		1.7984	171.829	171.829	4.8	0.0159075	0.00115403	0	0
FALSE	High	PMI-Byonic	PMI-Byonic (A2)	A	2	Unambiguous	TCVCTEGYTGTHCEVDIDECDPDPCHYGSCKDGVATF	[Y].TcVcTEGYTGtHcEVDIDEcDPDPcHYGScKdGVATF.[T]	C2(Carbamidomethyl); C4(Carbamidomethyl); T11(HexNAc(1)); C13(Carbamidomethyl); C20(Carbamidomethyl); C25(Carbamidomethyl); C30(Carbamidomethyl); D32(Oxidation)	1	1	Q01705	Q01705	Neurogenic locus notch homolog protein 1 OS=Mus musculus OX=10090 GN=Notch1 PE=1 SV=3	2	4	4	1	0	1	1	1	1133.7	4531.76	4531.73	5.80178	0.00657303	0	0	123615	HCD (High Energy Collision Dissociation)	MS2	0	100	13.8454	4875	4875	4874	FP021821_4.raw	0/0		5.55023	404.536	404.536	4.8	2.8169e-06	5.76433e-07	0	0
FALSE	High	PMI-Byonic	PMI-Byonic (A2)	A	2	Unambiguous	TCVCTEGYTGTHCEVDIDECDPDPCHY	[Y].TcVcTEGYTGtHcEVDIDEcDPDPcHY.[G]	C2(Carbamidomethyl); C4(Carbamidomethyl); T11(HexNAc(1)); C13(Carbamidomethyl); C20(Carbamidomethyl); C25(Carbamidomethyl)	1	1	Q01705	Q01705	Neurogenic locus notch homolog protein 1 OS=Mus musculus OX=10090 GN=Notch1 PE=1 SV=3	1	4	4	1	0	1	1	1	874.582	3495.3	3493.29	576.475	0.503449	0	0	183159	HCD (High Energy Collision Dissociation)	MS2	25.3398	100	13.0373	4532	4532	4522	FP021821_4.raw	0/0		2.43053	114.005	114.005	4.8	0.00371081	0.000325282	0	0
FALSE	High	PMI-Byonic	PMI-Byonic (A2)	A	2	Unambiguous	TCVCTEGYTGTHCEVDIDECDPDPCHYGSCKDGVATF	[Y].TcVcTEGYTGtHcEVDIDEcDPDPcHYGScKDGVATF.[T]	C2(Carbamidomethyl); C4(Carbamidomethyl); T11(HexNAc(1)); C13(Carbamidomethyl); C20(Carbamidomethyl); C25(Carbamidomethyl); C30(Carbamidomethyl)	1	1	Q01705	Q01705	Neurogenic locus notch homolog protein 1 OS=Mus musculus OX=10090 GN=Notch1 PE=1 SV=3	2	4	4	1	0	1	1	1	1129.7	4515.78	4515.74	8.69703	0.00981838	0	0	14526.2	HCD (High Energy Collision Dissociation)	MS2	0	100	13.7433	4832	4832	4830	FP021821_4.raw	0/0		2.31631	114.967	114.967	4.8	0.0048271	0.000444438	0	0
FALSE	High	PMI-Byonic	PMI-Byonic (A2)	A	2	Unambiguous	TCVCTEGYTGTHCEVDIDECDPDPCHYGSCKDGVATF	[Y].TcVcTEGYTGtHcEVDIDEcDPDPcHYGScKdGVATF.[T]	C2(Carbamidomethyl); C4(Carbamidomethyl); T11(HexNAc(1)); C13(Carbamidomethyl); C20(Carbamidomethyl); C25(Carbamidomethyl); C30(Carbamidomethyl); D32(Oxidation)	1	1	Q01705	Q01705	Neurogenic locus notch homolog protein 1 OS=Mus musculus OX=10090 GN=Notch1 PE=1 SV=3	2	4	4	1	0	1	1	1	1133.7	4531.76	4531.73	5.37079	0.00608475	0	0	595412	HCD (High Energy Collision Dissociation)	MS2	0	100	13.7153	4820	4820	4819	FP021821_4.raw	0/0		30.0057	1377.08	1377.08	3.92707	9.86859e-31	9.8681e-31	0	0
FALSE	High	PMI-Byonic	PMI-Byonic (A2)	A	2	Unambiguous	TCVCTEGYTGTHCEVDIDECDPDPCHY	[Y].TcVcTEGYTGtHcEVDIDEcDPDPcHY.[G]	C2(Carbamidomethyl); C4(Carbamidomethyl); T11(Hex(1)); C13(Carbamidomethyl); C20(Carbamidomethyl); C25(Carbamidomethyl)	1	1	Q01705	Q01705	Neurogenic locus notch homolog protein 1 OS=Mus musculus OX=10090 GN=Notch1 PE=1 SV=3	1	3	3	1	0	1	1	1	1151.77	3453.29	3452.26	298.367	0.343347	0	0	173045	HCD (High Energy Collision Dissociation)	MS2	59.9154	100	12.9056	4476	4476	4467	FP021821_4.raw	0/0		3.57133	277.448	277.448	2.4	0.00026833	2.96427e-05	0	0
FALSE	High	PMI-Byonic	PMI-Byonic (A2)	A	2	Unambiguous	TCVCTEGYTGTHCEVDIDECDPDPCHY	[Y].TcVcTEGYTGtHcEVDIDEcDPDPcHY.[G]	C2(Carbamidomethyl); C4(Carbamidomethyl); T11(HexNAc(1)); C13(Carbamidomethyl); C20(Carbamidomethyl); C25(Carbamidomethyl)	1	1	Q01705	Q01705	Neurogenic locus notch homolog protein 1 OS=Mus musculus OX=10090 GN=Notch1 PE=1 SV=3	1	3	3	1	0	1	1	1	1165.78	3495.31	3493.29	578.558	0.67369	0	0	432681	HCD (High Energy Collision Dissociation)	MS2	10.7696	100	13.128	4570	4570	4566	FP021821_4.raw	0/0		5.73985	478.484	478.484	4.8	1.82032e-06	2.3008e-07	0	0
FALSE	High	PMI-Byonic	PMI-Byonic (A2)	A	2	Unambiguous	TCVCTEGYTGTHCEVDIDECDPDPCHYGSCKDGVATF	[Y].TcVcTEGYtGtHcEVDIDEcDPDPcHYGScKdGVATF.[T]	C2(Carbamidomethyl); C4(Carbamidomethyl); T9(Hex(1)); T11(HexNAc(1)); C13(Carbamidomethyl); C20(Carbamidomethyl); C25(Carbamidomethyl); C30(Carbamidomethyl); D32(Oxidation)	1	1	Q01705	Q01705	Neurogenic locus notch homolog protein 1 OS=Mus musculus OX=10090 GN=Notch1 PE=1 SV=3	2	4	4	1	0	1	1	1	1174.46	4694.81	4693.79	217.59	0.25533	0	0	103240	HCD (High Energy Collision Dissociation)	MS2	60.516	100	13.6568	4796	4796	4786	FP021821_4.raw	0/0		1.62582	64.0393	64.0393	5.68434e-14	0.0236691	0.00163868	0	0
FALSE	High	PMI-Byonic	PMI-Byonic (A2)	A	2	Unambiguous	TCVCTEGYTGTHCEVDIDECDPDPCHY	[Y].TcVcTEGYTGtHcEVDIDEcDPDPcHY.[G]	C2(Carbamidomethyl); C4(Carbamidomethyl); T11(HexNAc(1)); C13(Carbamidomethyl); C20(Carbamidomethyl); C25(Carbamidomethyl)	1	1	Q01705	Q01705	Neurogenic locus notch homolog protein 1 OS=Mus musculus OX=10090 GN=Notch1 PE=1 SV=3	1	3	3	1	0	1	1	1	1165.11	3493.31	3493.29	4.7039	0.00547737	0	0	318980	HCD (High Energy Collision Dissociation)	MS2	0	100	12.9942	4513	4513	4511	FP021821_4.raw	0/0		9.16263	664.018	664.018	4.8	6.87662e-10	1.36864e-10	0	0
FALSE	High	PMI-Byonic	PMI-Byonic (A2)	A	2	Unambiguous	TCVCTEGYTGTHCEVDIDECDPDPCHYGSCKDGVATF	[Y].TcVcTEGYTGtHcEVDIDEcDPDPcHYGScKDGVATF.[T]	C2(Carbamidomethyl); C4(Carbamidomethyl); T11(HexNAc(1)); C13(Carbamidomethyl); C20(Carbamidomethyl); C25(Carbamidomethyl); C30(Carbamidomethyl)	1	1	Q01705	Q01705	Neurogenic locus notch homolog protein 1 OS=Mus musculus OX=10090 GN=Notch1 PE=1 SV=3	2	4	4	1	0	1	1	1	1129.69	4515.75	4515.74	3.07434	0.00347073	0	0	311413	HCD (High Energy Collision Dissociation)	MS2	0	100	13.6223	4781	4781	4775	FP021821_4.raw	0/0		7.72595	622.068	622.068	4.8	1.87952e-08	2.29122e-09	0	0
FALSE	High	PMI-Byonic	PMI-Byonic (A2)	A	2	Unambiguous	TCVCTEGYTGTHCEVDIDECDPDPCHYGSCKDGVATF	[Y].TcVcTEGYTGtHcEVDIDEcDPDPcHYGScKdGVATF.[T]	C2(Carbamidomethyl); C4(Carbamidomethyl); T11(Hex(1)); C13(Carbamidomethyl); C20(Carbamidomethyl); C25(Carbamidomethyl); C30(Carbamidomethyl); D32(Oxidation)	1	1	Q01705	Q01705	Neurogenic locus notch homolog protein 1 OS=Mus musculus OX=10090 GN=Notch1 PE=1 SV=3	2	4	4	1	0	1	1	1	1123.94	4492.74	4490.71	451.694	0.507107	0	0	124391	HCD (High Energy Collision Dissociation)	MS2	0	100	13.6288	4784	4784	4775	FP021821_4.raw	0/0		2.47057	217.132	217.132	2.4	0.00338401	0.000232375	0	0
FALSE	High	PMI-Byonic	PMI-Byonic (A2)	A	2	Unambiguous	TCVCTEGYTGTHCEVDIDECDPDPCHY	[Y].TcVcTEGYTGtHcEVDIDEcDPDPcHY.[G]	C2(Carbamidomethyl); C4(Carbamidomethyl); T11(HexNAc(1)); C13(Carbamidomethyl); C20(Carbamidomethyl); C25(Carbamidomethyl)	1	1	Q01705	Q01705	Neurogenic locus notch homolog protein 1 OS=Mus musculus OX=10090 GN=Notch1 PE=1 SV=3	1	4	4	1	0	1	1	1	874.08	3493.3	3493.29	2.34132	0.00204473	0	0	528496	HCD (High Energy Collision Dissociation)	MS2	0	100	12.8882	4468	4468	4467	FP021821_4.raw	0/0		9.40932	720.847	708.711	4.8	3.89653e-10	7.56591e-11	0	0
FALSE	High	PMI-Byonic	PMI-Byonic (A2)	A	2	Unambiguous	GSCKDGVATF	[Y].GScKDGVATF.[T]	C3(Carbamidomethyl)	1	1	Q01705	Q01705	Neurogenic locus notch homolog protein 1 OS=Mus musculus OX=10090 GN=Notch1 PE=1 SV=3	0	2	2	1	0	1	1	1	521.238	1041.47	1041.47	2.22243	0.0011573	0	0	401428	HCD (High Energy Collision Dissociation)	MS2	53.7577	100	8.84615	2768	2768	2767	FP021821_4.raw	0/0		2.89509	332.503	332.503	332.503	0.00127325	0.000125809	0	0
FALSE	High	PMI-Byonic	PMI-Byonic (A2)	A	2	Unambiguous	GSCKDGVATF	[Y].GScKDGVATF.[T]	C3(Carbamidomethyl)	1	1	Q01705	Q01705	Neurogenic locus notch homolog protein 1 OS=Mus musculus OX=10090 GN=Notch1 PE=1 SV=3	0	2	2	1	0	1	1	1	521.239	1041.47	1041.47	2.92569	0.00152351	0	0	473264	HCD (High Energy Collision Dissociation)	MS2	42.7293	100	8.95534	2814	2814	2813	FP021821_4.raw	0/0		5.57911	391.306	391.306	391.306	2.63566e-06	4.46516e-07	0	0
FALSE	Medium	PMI-Byonic	PMI-Byonic (A2)	A	2	Unambiguous	GSCKDGVATF	[Y].GScKDGVATF.[T]	C3(Carbamidomethyl)	1	1	Q01705	Q01705	Neurogenic locus notch homolog protein 1 OS=Mus musculus OX=10090 GN=Notch1 PE=1 SV=3	0	2	2	1	0	1	1	1	521.238	1041.47	1041.47	1.75359	0.000913154	0	0	152337	HCD (High Energy Collision Dissociation)	MS2	68.7825	100	9.12396	2882	2882	2880	FP021821_4.raw	0/0		0.32537	31.4149	31.4149	31.4149	0.472748	0.0402429	0	0
FALSE	High	PMI-Byonic	PMI-Byonic (A2)	A	2	Unambiguous	GSCKDGVATF	[Y].GScKDGVATF.[T]	C3(Carbamidomethyl)	1	1	Q01705	Q01705	Neurogenic locus notch homolog protein 1 OS=Mus musculus OX=10090 GN=Notch1 PE=1 SV=3	0	2	2	1	0	1	1	1	521.279	1041.55	1041.47	80.2843	0.0418067	0	0	177285	HCD (High Energy Collision Dissociation)	MS2	60.7009	100	9.08357	2866	2866	2863	FP021821_4.raw	0/0		1.12335	222.786	222.786	222.786	0.0752756	0.00618344	0	0
FALSE	High	PMI-Byonic	PMI-Byonic (A2)	A	2	Unambiguous	GSCKDGVATF	[Y].GScKdGVATF.[T]	C3(Carbamidomethyl); D5(Oxidation)	1	1	Q01705	Q01705	Neurogenic locus notch homolog protein 1 OS=Mus musculus OX=10090 GN=Notch1 PE=1 SV=3	0	2	2	1	0	1	1	1	529.235	1057.46	1057.46	1.22565	0.000648037	0	0	596851	HCD (High Energy Collision Dissociation)	MS2	3.71081	100	9.16205	2897	2897	2896	FP021821_4.raw	0/0		4.56833	494.76	425.355	425.355	2.70192e-05	3.53007e-06	0	0
FALSE	High	PMI-Byonic	PMI-Byonic (A2)	A	2	Unambiguous	GSCKDGVATF	[Y].GScKdGVATF.[T]	C3(Carbamidomethyl); D5(Oxidation)	1	1	Q01705	Q01705	Neurogenic locus notch homolog protein 1 OS=Mus musculus OX=10090 GN=Notch1 PE=1 SV=3	0	2	2	1	0	1	1	1	529.235	1057.46	1057.46	0.186713	9.87208e-05	0	0	224417	HCD (High Energy Collision Dissociation)	MS2	16.8902	100	9.27166	2938	2938	2937	FP021821_4.raw	0/0		2.72304	317.94	317.94	317.94	0.00189219	0.000155702	0	0
FALSE	High	PMI-Byonic	PMI-Byonic (A2)	A	2	Unambiguous	GSCKDGVATF	[Y].GScKdGVATF.[T]	C3(Carbamidomethyl); D5(Oxidation)	1	1	Q01705	Q01705	Neurogenic locus notch homolog protein 1 OS=Mus musculus OX=10090 GN=Notch1 PE=1 SV=3	0	2	2	1	0	1	1	1	529.235	1057.46	1057.46	1.57196	0.000831143	0	0	246563	HCD (High Energy Collision Dissociation)	MS2	15.2076	100	9.05104	2854	2854	2851	FP021821_4.raw	0/0		2.46059	363.944	325.424	325.424	0.00346268	0.000262849	0	0
FALSE	Medium	PMI-Byonic	PMI-Byonic (A2)	A	2	Unambiguous	TCLCQPGYTGHHCETNINECHSQPCRHGGTCQDRDNSYLCL	[F].TcLcQPGYTGHHcEtNINEcHsQPcRHGGTcQDRDNSYLcL.[C]	C2(Carbamidomethyl); C4(Carbamidomethyl); C13(Carbamidomethyl); T15(HexNAc(1)Hex(1)Fuc(1)NeuAc(1)); C20(Carbamidomethyl); S22(Hex(1)Pent(2)); C25(Carbamidomethyl); C31(Carbamidomethyl); C40(Carbamidomethyl)	1	1	Q01705	Q01705	Neurogenic locus notch homolog protein 1 OS=Mus musculus OX=10090 GN=Notch1 PE=1 SV=3	4	6	6	1	0	1	1	1	1038.42	6225.46	6221.45	645.65	0.669479	0	0	189447	HCD (High Energy Collision Dissociation)	MS2	28.0776	100	10.9782	3657	3657	3654	FP021821_4.raw	0/0		0.824749	44.484	44.484	0	0.14971	0.0125236	0	0
FALSE	High	PMI-Byonic	PMI-Byonic (A2)	A	2	Unambiguous	TCLCQPGYTGHHCETNINECHSQPCRHGGTCQDRDNSYLCL	[F].tcLcQPGYtGHHcETNINEcHSQPcRHGGTcQDRDNSYLcL.[C]	T1(HexNAc(1)Fuc(1)); C2(Carbamidomethyl); C4(Carbamidomethyl); T9(Hex(1)Pent(2)); C13(Carbamidomethyl); C20(Carbamidomethyl); C25(Carbamidomethyl); C31(Carbamidomethyl); C40(Carbamidomethyl)	1	1	Q01705	Q01705	Neurogenic locus notch homolog protein 1 OS=Mus musculus OX=10090 GN=Notch1 PE=1 SV=3	4	6	6	1	0	1	1	1	962.892	5772.31	5768.3	696.168	0.669284	0	0	467494	HCD (High Energy Collision Dissociation)	MS2	0	100	10.714	3545	3545	3544	FP021821_4.raw	0/0		1.09925	64.2707	64.2707	3.85525	0.0795709	0.00723898	0	0
FALSE	High	PMI-Byonic	PMI-Byonic (A2)	A	2	Unambiguous	TCLCQPGYTGHHCETNINECHSQPCRHGGTCQDRDNSYL	[F].TcLcQPGYTGHHcEtNINEcHsQPcRHGGTcQDRDNSYL.[C]	C2(Carbamidomethyl); C4(Carbamidomethyl); C13(Carbamidomethyl); T15(Hex(1)Pent(2)R0); C20(Carbamidomethyl); S22(HexNAc(1)Fuc(1)); C25(Carbamidomethyl); C31(Carbamidomethyl)	1	1	Q01705	Q01705	Neurogenic locus notch homolog protein 1 OS=Mus musculus OX=10090 GN=Notch1 PE=1 SV=3	3	6	6	1	0	1	1	1	917.041	5497.21	5495.18	368.784	0.337755	0	0	457445	HCD (High Energy Collision Dissociation)	MS2	41.289	100	9.45027	3012	3012	3010	FP021821_4.raw	0/0		4.01977	367.418	367.418	0	9.55492e-05	1.2894e-05	0	0
FALSE	High	PMI-Byonic	PMI-Byonic (A2)	A	2	Unambiguous	TCLCQPGYTGHHCETNINECHSQPCRHGGTCQDRDNSYLCL	[F].TcLcQPGYTGHHcEtNINEcHsQPcRHGGTcQDRDnSYLcL.[C]	C2(Carbamidomethyl); C4(Carbamidomethyl); C13(Carbamidomethyl); T15(Hex(1)Pent(2)); C20(Carbamidomethyl); S22(HexNAc(1)Fuc(1)); C25(Carbamidomethyl); C31(Carbamidomethyl); N36(Deamidated); C40(Carbamidomethyl)	1	1	Q01705	Q01705	Neurogenic locus notch homolog protein 1 OS=Mus musculus OX=10090 GN=Notch1 PE=1 SV=3	4	6	6	1	0	1	1	1	962.726	5771.32	5769.28	353.15	0.339571	0	0	1.05996e+06	HCD (High Energy Collision Dissociation)	MS2	16.5855	100	10.5908	3494	3494	3491	FP021821_4.raw	0/0		1.6515	305.258	305.258	0	0.0223099	0.00145811	0	0
FALSE	High	PMI-Byonic	PMI-Byonic (A2)	A	2	Unambiguous	TCLCQPGYTGHHCETNINECHSQPCRHGGTCQDRDNSYL	[F].TcLcQPGYTGHHcEtNINEcHsQPcRHGGTcQDRDNSYL.[C]	C2(Carbamidomethyl); C4(Carbamidomethyl); C13(Carbamidomethyl); T15(Hex(1)Pent(2)); C20(Carbamidomethyl); S22(HexNAc(1)Fuc(1)); C25(Carbamidomethyl); C31(Carbamidomethyl)	1	1	Q01705	Q01705	Neurogenic locus notch homolog protein 1 OS=Mus musculus OX=10090 GN=Notch1 PE=1 SV=3	3	6	6	1	0	1	1	1	916.708	5495.21	5495.18	4.78397	0.00438147	0	0	19292.3	HCD (High Energy Collision Dissociation)	MS2	0	100	9.59076	3072	3072	3065	FP021821_4.raw	0/0		1.10535	19.7287	19.7287	0	0.0784594	0.00671101	0	0
FALSE	High	PMI-Byonic	PMI-Byonic (A2)	A	2	Unambiguous	TCRCPEGYHDPTCL	[F].TcRcPEGYHDPTcL.[S]	C2(Carbamidomethyl); C4(Carbamidomethyl); C13(Carbamidomethyl)	1	1	Q01705	Q01705	Neurogenic locus notch homolog protein 1 OS=Mus musculus OX=10090 GN=Notch1 PE=1 SV=3	1	3	3	1	0	1	1	1	589.243	1765.71	1765.71	2.27782	0.00134066	0	0	194682	HCD (High Energy Collision Dissociation)	MS2	31.4351	100	9.85154	3181	3181	3178	FP021821_4.raw	0/0		3.74006	335.842	335.842	335.842	0.000181946	2.44698e-05	0	0
FALSE	High	PMI-Byonic	PMI-Byonic (A2)	A	2	Unambiguous	TCRCPEGYHDPTCL	[F].TcRcPEGYHDPTcL.[S]	C2(Carbamidomethyl); C4(Carbamidomethyl); C13(Carbamidomethyl)	1	1	Q01705	Q01705	Neurogenic locus notch homolog protein 1 OS=Mus musculus OX=10090 GN=Notch1 PE=1 SV=3	1	4	4	1	0	1	1	1	588.797	2352.17	1765.71	332137	146.614	0	0	194966	HCD (High Energy Collision Dissociation)	MS2	20.7509	100	9.79942	3159	3159	3156	FP021821_4.raw	0/0		1.46082	134.947	134.947	134.947	0.0346085	0.00254891	0	0
[truncated: 7 more columns]

## Sheet: FP031821_21
Checked	Confidence	Identifying Node Type	Identifying Node	Search ID	Identifying Node No	PSM Ambiguity	Sequence	Annotated Sequence	Modifications	# Protein Groups	# Proteins	Master Protein Accessions	Protein Accessions	Protein Descriptions	# Missed Cleavages	Charge	Original Precursor Charge	DeltaScore	DeltaCn	Rank	Search Engine Rank	Concatenated Rank	m/z [Da]	MH+ [Da]	Theo. MH+ [Da]	DeltaM [ppm]	Deltam/z [Da]	Matched Ions	Total Ions	Intensity	Activation Type	MS Order	Isolation Interference [%]	Ion Inject Time [ms]	RT [min]	First Scan	Last Scan	Master Scan(s)	Spectrum File	Ions Matched	Annotation	|Log Prob|	Byonic Score	Delta Byonic Score	Delta Mod Score	PEP 2D	q-Value 2D	FDR 2D	Peptide Group FDR 2D
FALSE	Medium	PMI-Byonic	PMI-Byonic (A2)	A	2	Unambiguous	VGQRCQDSNPCLSTPCKNAGTCHVVDHGGTVDYACSCPL	[F].VGQRcQDSNPcLSTPcKNAGtcHVVDhGGTVDYAcScPL.[G]	C5(Carbamidomethyl); C11(Carbamidomethyl); C16(Carbamidomethyl); T21(Fuc(1)); C22(Carbamidomethyl); H27(Oxidation); C35(Carbamidomethyl); C37(Carbamidomethyl)	1	1	Q01705	Q01705	Neurogenic locus notch homolog protein 1 OS=Mus musculus OX=10090 GN=Notch1 PE=1 SV=3	2	5	5	1	0	1	1	1	908.794	4539.94	4539.91	6.13637	0.00557172	0	0	202572	HCD (High Energy Collision Dissociation)	MS2	0	100	10.0581	3977	3977	3970	FP031821_21.raw	0/0		0.243137	108.741	108.741	0.24	0.571298	0.0332968	0	0
FALSE	High	PMI-Byonic	PMI-Byonic (A2)	A	2	Unambiguous	VGQRCQDSNPCLSTPCKNAGTCHVVDHGGTVDY	[F].VGQRcQDSNPcLstPcKNAGTcHVVDHGGTVDY.[A]	C5(Carbamidomethyl); C11(Carbamidomethyl); S13(Hex(1)); T14(Fuc(1)); C16(Carbamidomethyl); C22(Carbamidomethyl)	1	1	Q01705	Q01705	Neurogenic locus notch homolog protein 1 OS=Mus musculus OX=10090 GN=Notch1 PE=1 SV=3	1	5	5	1	0	1	1	1	800.349	3997.72	3997.71	2.66511	0.00213087	0	0	419011	HCD (High Energy Collision Dissociation)	MS2	0	100	8.78415	3416	3416	3409	FP031821_21.raw	0/0		10.1586	706.137	706.137	0	6.94061e-11	8.37914e-12	0	0
FALSE	High	PMI-Byonic	PMI-Byonic (A2)	A	2	Unambiguous	VGQRCQDSNPCLSTPCKNAGTCHVVDHGGTVDY	[F].VGQRcQDSNPcLstPcKNAGTcHVVDHGGTVDY.[A]	C5(Carbamidomethyl); C11(Carbamidomethyl); S13(Hex(1)Pent(2)); T14(Fuc(1)); C16(Carbamidomethyl); C22(Carbamidomethyl)	1	1	Q01705	Q01705	Neurogenic locus notch homolog protein 1 OS=Mus musculus OX=10090 GN=Notch1 PE=1 SV=3	1	4	4	1	0	1	1	1	1066.96	4264.81	4261.79	709.229	0.755646	0	0	717291	HCD (High Energy Collision Dissociation)	MS2	19.6876	100	8.83402	3439	3439	3431	FP031821_21.raw	0/0		5.78386	490.947	490.947	0.28	1.64489e-06	1.86482e-07	0	0
FALSE	High	PMI-Byonic	PMI-Byonic (A2)	A	2	Unambiguous	VGQRCQDSNPCLSTPCKNAGTCHVVDHGGTVDY	[F].VGQRcQDSNPcLstPcKNAGTcHVVDHGGTVDY.[A]	C5(Carbamidomethyl); C11(Carbamidomethyl); S13(Hex(1)Pent(1)R0); T14(Fuc(1)); C16(Carbamidomethyl); C22(Carbamidomethyl)	1	1	Q01705	Q01705	Neurogenic locus notch homolog protein 1 OS=Mus musculus OX=10090 GN=Notch1 PE=1 SV=3	1	5	5	1	0	1	1	1	827.362	4132.78	4129.75	734.154	0.606374	0	0	648603	HCD (High Energy Collision Dissociation)	MS2	5.65578	100	8.8362	3440	3440	3431	FP031821_21.raw	0/0		4.22007	327.312	327.312	0	6.02464e-05	3.54412e-06	0	0
FALSE	High	PMI-Byonic	PMI-Byonic (A2)	A	2	Unambiguous	VGQRCQDSNPCLSTPCKNAGTCHVVDHGGTVDY	[F].VGQRcQDSNPcLstPcKNAGTcHVVDHGGTVDY.[A]	C5(Carbamidomethyl); C11(Carbamidomethyl); S13(Hex(1)Pent(2)); T14(Fuc(1)); C16(Carbamidomethyl); C22(Carbamidomethyl)	1	1	Q01705	Q01705	Neurogenic locus notch homolog protein 1 OS=Mus musculus OX=10090 GN=Notch1 PE=1 SV=3	1	5	5	1	0	1	1	1	853.169	4261.81	4261.79	5.78339	0.00492952	0	0	2.17785e+06	HCD (High Energy Collision Dissociation)	MS2	0	47.6337	8.89561	3465	3465	3464	FP031821_21.raw	0/0		14.1822	909.275	909.275	1.2	6.5738e-15	1.11388e-15	0	0
FALSE	High	PMI-Byonic	PMI-Byonic (A2)	A	2	Unambiguous	VGQRCQDSNPCLSTPCKNAGTCHVVDHGGTVDY	[F].VGQRcQDSNPcLSTPcKNAGTcHVVDHGGTVDY.[A]	C5(Carbamidomethyl); C11(Carbamidomethyl); C16(Carbamidomethyl); C22(Carbamidomethyl)	1	1	Q01705	Q01705	Neurogenic locus notch homolog protein 1 OS=Mus musculus OX=10090 GN=Notch1 PE=1 SV=3	1	5	5	1	0	1	1	1	738.928	3690.61	3689.59	276.025	0.203684	0	0	868123	HCD (High Energy Collision Dissociation)	MS2	0	100	8.93852	3485	3485	3475	FP031821_21.raw	0/0		9.18493	685.109	685.109	685.109	6.53236e-10	1.31404e-10	0	0
FALSE	Medium	PMI-Byonic	PMI-Byonic (A2)	A	2	Unambiguous	VGQRCQDSNPCLSTPCKNAGTCHVVDHGGTVDYACSCPL	[F].VGQRcQDSNPcLstPcKNAGTcHVVDHGGTVDYAcScPL.[G]	C5(Carbamidomethyl); C11(Carbamidomethyl); S13(Hex(1)Pent(2)); T14(Fuc(1)); C16(Carbamidomethyl); C22(Carbamidomethyl); C35(Carbamidomethyl); C37(Carbamidomethyl)	1	1	Q01705	Q01705	Neurogenic locus notch homolog protein 1 OS=Mus musculus OX=10090 GN=Notch1 PE=1 SV=3	2	5	5	1	0	1	1	1	990.826	4950.1	4950.06	9.09879	0.00900791	0	0	562341	HCD (High Energy Collision Dissociation)	MS2	0	100	10.026	3963	3963	3959	FP031821_21.raw	0/0		0.443844	142.972	142.972	0	0.359879	0.0166438	0	0
FALSE	Low	PMI-Byonic	PMI-Byonic (A2)	A	2	Unambiguous	VGQRCQDSNPCLSTPCKNAGTCHVVDHGGTVDYACSCPL	[F].VGQRcQDSNPcLstPcKNAGTcHVVDHGGTVDYAcScPL.[G]	C5(Carbamidomethyl); C11(Carbamidomethyl); S13(Fuc(1)); T14(Hex(1)); C16(Carbamidomethyl); C22(Carbamidomethyl); C35(Carbamidomethyl); C37(Carbamidomethyl)	1	1	Q01705	Q01705	Neurogenic locus notch homolog protein 1 OS=Mus musculus OX=10090 GN=Notch1 PE=1 SV=3	2	5	5	1	0	1	1	1	938.005	4686	4685.97	5.32286	0.00498856	0	0	147463	HCD (High Energy Collision Dissociation)	MS2	0	100	10.0538	3975	3975	3970	FP031821_21.raw	0/0		0.159796	17.7154	17.7154	0	0.692156	0.0559125	0	0
FALSE	High	PMI-Byonic	PMI-Byonic (A2)	A	2	Unambiguous	VGQRCQDSNPCLSTPCKNAGTCHVVDHGGTVDY	[F].VGQRcQDSNPcLStPcKNAGTcHVVDHGGTVDY.[A]	C5(Carbamidomethyl); C11(Carbamidomethyl); T14(Hex(1)); C16(Carbamidomethyl); C22(Carbamidomethyl)	1	1	Q01705	Q01705	Neurogenic locus notch homolog protein 1 OS=Mus musculus OX=10090 GN=Notch1 PE=1 SV=3	1	5	5	1	0	1	1	1	771.138	3851.66	3851.65	3.36484	0.00259204	0	0	199644	HCD (High Energy Collision Dissociation)	MS2	0	100	8.78199	3415	3415	3409	FP031821_21.raw	0/0		6.10965	524.082	524.082	1.2	7.76878e-07	9.04157e-08	0	0
FALSE	Medium	PMI-Byonic	PMI-Byonic (A2)	A	2	Unambiguous	VGQRCQDSNPCLSTPCKNAGTCHVVDHGGTVDYACSCPL	[F].VGQRcQDSNPcLSTPcKNAGTcHVVDHGGTVDYAcScPL.[G]	C5(Carbamidomethyl); C11(Carbamidomethyl); C16(Carbamidomethyl); C22(Carbamidomethyl); C35(Carbamidomethyl); C37(Carbamidomethyl)	1	1	Q01705	Q01705	Neurogenic locus notch homolog protein 1 OS=Mus musculus OX=10090 GN=Notch1 PE=1 SV=3	2	5	5	1	0	1	1	1	876.385	4377.9	4377.86	7.59689	0.00665163	0	0	117117	HCD (High Energy Collision Dissociation)	MS2	0	100	10.2314	4053	4053	4047	FP031821_21.raw	0/0		0.443844	53.8658	53.8658	35.4177	0.359879	0.0211014	0	0
FALSE	High	PMI-Byonic	PMI-Byonic (A2)	A	2	Unambiguous	VGQRCQDSNPCLSTPCKNAGTCHVVDHGGTVDY	[F].VGQRcQDSNPcLSTPcKNAGtcHVVDHGGtVDY.[A]	C5(Carbamidomethyl); C11(Carbamidomethyl); C16(Carbamidomethyl); T21(Hex(1)Pent(2)); C22(Carbamidomethyl); T30(Fuc(1))	1	1	Q01705	Q01705	Neurogenic locus notch homolog protein 1 OS=Mus musculus OX=10090 GN=Notch1 PE=1 SV=3	1	5	5	1	0	1	1	1	853.568	4263.81	4261.79	473.953	0.403977	0	0	1.08558e+06	HCD (High Energy Collision Dissociation)	MS2	0	100	8.77983	3414	3414	3409	FP031821_21.raw	0/0		10.8576	778.022	778.022	3.6	1.38804e-11	2.83128e-12	0	0
FALSE	Low	PMI-Byonic	PMI-Byonic (A2)	A	2	Unambiguous	VGQRCQDSNPCLSTPCKNAGTCHVVDHGGTVDYACSCPLGFSGPL	[F].VGQRcQDSNPcLSTPcKNAGTcHVVDHGGTVDYAcscPLGFsGPL.[C]	C5(Carbamidomethyl); C11(Carbamidomethyl); C16(Carbamidomethyl); C22(Carbamidomethyl); C35(Carbamidomethyl); S36(Fuc(1)); C37(Carbamidomethyl); S42(Hex(1)Pent(2))	1	1	Q01705	Q01705	Neurogenic locus notch homolog protein 1 OS=Mus musculus OX=10090 GN=Notch1 PE=1 SV=3	4	5	5	1	0	1	1	1	1102.48	5508.37	5508.34	6.15161	0.00677703	0	0	104710	HCD (High Energy Collision Dissociation)	MS2	40.9101	100	11.8955	4770	4770	4762	FP031821_21.raw	0/0		0.109645	219.719	219.719	0.827671	0.776882	0.0905404	0.0361445	0.0576922
FALSE	High	PMI-Byonic	PMI-Byonic (A2)	A	2	Unambiguous	ACSCPLGFSGPL	[Y].AcScPLGFSGPL.[C]	C2(Carbamidomethyl); C4(Carbamidomethyl)	1	1	Q01705	Q01705	Neurogenic locus notch homolog protein 1 OS=Mus musculus OX=10090 GN=Notch1 PE=1 SV=3	2	2	2	1	0	1	1	1	633.29	1265.57	1265.57	5.63378	0.00356496	0	0	1.18089e+06	HCD (High Energy Collision Dissociation)	MS2	19.2143	100	15.076	6141	6141	6137	FP031821_21.raw	0/0		8.56158	657.593	657.593	657.593	2.74425e-09	4.33748e-10	0	0
FALSE	Low	PMI-Byonic	PMI-Byonic (A2)	A	2	Unambiguous	SGPLCL	[F].sGPLcL.[T]	S1(Hex(1)Pent(1)); C5(Carbamidomethyl)	1	1	Q01705	Q01705	Neurogenic locus notch homolog protein 1 OS=Mus musculus OX=10090 GN=Notch1 PE=1 SV=3	1	2	2	1	0	1	1	1	470.708	940.409	940.418	-9.15136	-0.00430305	0	0	84300.2	HCD (High Energy Collision Dissociation)	MS2	37.4964	100	16.246	6645	6645	6643	FP031821_21.raw	0/0		0.0695521	7.11187	7.11187	7.11187	0.852016	0.116769	0.0348837	0.0566037
FALSE	High	PMI-Byonic	PMI-Byonic (A2)	A	2	Unambiguous	CLTPLDNACL	[L].cLTPLDNAcL.[A]	C1(Carbamidomethyl); C9(Carbamidomethyl)	1	1	Q01705	Q01705	Neurogenic locus notch homolog protein 1 OS=Mus musculus OX=10090 GN=Notch1 PE=1 SV=3	2	2	2	1	0	1	1	1	588.777	1176.55	1176.54	7.56348	0.00444937	0	0	290302	HCD (High Energy Collision Dissociation)	MS2	39.6292	100	14.2812	5798	5798	5796	FP031821_21.raw	0/0		2.20076	425.011	311.293	311.293	0.0062985	0.000221526	0	0
FALSE	High	PMI-Byonic	PMI-Byonic (A2)	A	2	Unambiguous	CLTPLDNACL	[L].cLTPLDNAcL.[A]	C1(Carbamidomethyl); C9(Carbamidomethyl)	1	1	Q01705	Q01705	Neurogenic locus notch homolog protein 1 OS=Mus musculus OX=10090 GN=Notch1 PE=1 SV=3	2	2	2	1	0	1	1	1	588.777	1176.55	1176.54	6.31844	0.00371694	0	0	1.27344e+06	HCD (High Energy Collision Dissociation)	MS2	29.474	88.1067	14.1581	5745	5745	5741	FP031821_21.raw	0/0		5.24111	600.297	266.378	266.378	5.73966e-06	8.36901e-07	0	0
FALSE	High	PMI-Byonic	PMI-Byonic (A2)	A	2	Unambiguous	ANPCRNGGTCDLLTLTEY	[L].ANPcRNGGtcDLLTLTEY.[K]	C4(Carbamidomethyl); T9(Fuc(1)); C10(Carbamidomethyl)	1	1	Q01705	Q01705	Neurogenic locus notch homolog protein 1 OS=Mus musculus OX=10090 GN=Notch1 PE=1 SV=3	3	2	2	1	0	1	1	1	1101	2201	2200.98	7.54356	0.00830163	0	0	749188	HCD (High Energy Collision Dissociation)	MS2	0	100	13.7258	5559	5559	5554	FP031821_21.raw	0/0		5.06412	458.535	458.535	22.1208	8.6274e-06	1.37564e-06	0	0
FALSE	High	PMI-Byonic	PMI-Byonic (A2)	A	2	Unambiguous	ANPCRNGGTCDLLTLTEY	[L].ANPcRNGGtcDLLTLTEY.[K]	C4(Carbamidomethyl); T9(Fuc(1)); C10(Carbamidomethyl)	1	1	Q01705	Q01705	Neurogenic locus notch homolog protein 1 OS=Mus musculus OX=10090 GN=Notch1 PE=1 SV=3	3	2	2	1	0	1	1	1	1101	2201	2200.98	5.54694	0.00610437	0	0	260666	HCD (High Energy Collision Dissociation)	MS2	0	100	13.848	5611	5611	5609	FP031821_21.raw	0/0		2.84772	325.137	325.137	18.187	0.00141998	8.49799e-05	0	0
FALSE	Medium	PMI-Byonic	PMI-Byonic (A2)	A	2	Unambiguous	TEYKCRCPPGW	[L].tEYKcrcPPGW.[S]	T1(Hex(1)); C5(Carbamidomethyl); R6(Deamidated); C7(Carbamidomethyl)	1	1	Q01705	Q01705	Neurogenic locus notch homolog protein 1 OS=Mus musculus OX=10090 GN=Notch1 PE=1 SV=3	1	2	2	1	0	1	1	1	808.843	1616.68	1616.67	4.58545	0.00370658	0	0	96094.8	HCD (High Energy Collision Dissociation)	MS2	32.7114	100	18.5757	7634	7634	7627	FP031821_21.raw	0/0		0.362168	26.4131	26.4131	19.9998	0.434342	0.0263994	0	0
FALSE	High	PMI-Byonic	PMI-Byonic (A2)	A	2	Unambiguous	KCRCPPGWSGKSCQQADPCASNPCANGGQCLPFESSY	[Y].KcRcPPGWSGKscQQADPcASNPcANGGQcLPFESSY.[I]	C2(Carbamidomethyl); C4(Carbamidomethyl); S12(Hex(1)Pent(2)); C13(Carbamidomethyl); C19(Carbamidomethyl); C24(Carbamidomethyl); C30(Carbamidomethyl)	1	1	Q01705	Q01705	Neurogenic locus notch homolog protein 1 OS=Mus musculus OX=10090 GN=Notch1 PE=1 SV=3	2	4	4	1	0	1	1	1	1161.98	4644.92	4644.88	8.21576	0.0095403	0	0	528711	HCD (High Energy Collision Dissociation)	MS2	0	100	11.1422	4446	4446	4443	FP031821_21.raw	0/0		9.87895	777.996	674.496	3.4302	1.32146e-10	1.78996e-11	0	0
FALSE	High	PMI-Byonic	PMI-Byonic (A2)	A	2	Unambiguous	KCRCPPGWSGKSCQQADPCASNPCANGGQCLPFESSY	[Y].KcRcPPGWsGKScQQADPcASNPcANGGQcLPFESSY.[I]	C2(Carbamidomethyl); C4(Carbamidomethyl); S9(Hex(1)Pent(2)); C13(Carbamidomethyl); C19(Carbamidomethyl); C24(Carbamidomethyl); C30(Carbamidomethyl)	1	1	Q01705	Q01705	Neurogenic locus notch homolog protein 1 OS=Mus musculus OX=10090 GN=Notch1 PE=1 SV=3	2	4	4	1	0	1	1	1	1161.99	4644.92	4644.88	9.05674	0.0105169	0	0	583392	HCD (High Energy Collision Dissociation)	MS2	0	100	11.2663	4499	4499	4498	FP031821_21.raw	0/0		9.87895	777.17	717.899	2.4	1.32146e-10	2.60599e-11	0	0
FALSE	High	PMI-Byonic	PMI-Byonic (A2)	A	2	Unambiguous	KCRCPPGWSGKSCQQADPCASNPCANGGQCLPF	[Y].KcRcPPGWsGKScQQADPcASNPcANGGQcLPF.[E]	C2(Carbamidomethyl); C4(Carbamidomethyl); S9(Hex(1)Pent(2)); C13(Carbamidomethyl); C19(Carbamidomethyl); C24(Carbamidomethyl); C30(Carbamidomethyl)	1	1	Q01705	Q01705	Neurogenic locus notch homolog protein 1 OS=Mus musculus OX=10090 GN=Notch1 PE=1 SV=3	1	4	4	1	0	1	1	1	1045.44	4178.75	4178.71	11.1322	0.0116296	0	0	209753	HCD (High Energy Collision Dissociation)	MS2	0	100	10.686	4251	4251	4245	FP031821_21.raw	0/0		5.45658	480.652	480.652	2.4	3.4948e-06	4.88099e-07	0	0
FALSE	High	PMI-Byonic	PMI-Byonic (A2)	A	2	Unambiguous	KCRCPPGWSGKSCQQADPCASNPCANGGQCLPFESSY	[Y].KcRcPPGWsGKScQQADPcASNPcANGGQcLPFESSY.[I]	C2(Carbamidomethyl); C4(Carbamidomethyl); S9(Hex(1)); C13(Carbamidomethyl); C19(Carbamidomethyl); C24(Carbamidomethyl); C30(Carbamidomethyl)	1	1	Q01705	Q01705	Neurogenic locus notch homolog protein 1 OS=Mus musculus OX=10090 GN=Notch1 PE=1 SV=3	2	4	4	1	0	1	1	1	1095.96	4380.83	4380.79	9.05565	0.00991773	0	0	91585	HCD (High Energy Collision Dissociation)	MS2	0	100	11.1782	4462	4462	4454	FP031821_21.raw	0/0		7.00385	626.773	626.773	9.98713	9.91175e-08	1.16291e-08	0	0
FALSE	High	PMI-Byonic	PMI-Byonic (A2)	A	2	Unambiguous	SGKSCQQADPCASNPCANGGQCLPFESSY	[W].SGKScQQADPcAsNPcANGGQcLPFESSY.[I]	C5(Carbamidomethyl); C11(Carbamidomethyl); S13(Hex(1)Pent(2)); C16(Carbamidomethyl); C22(Carbamidomethyl)	1	1	Q01705	Q01705	Neurogenic locus notch homolog protein 1 OS=Mus musculus OX=10090 GN=Notch1 PE=1 SV=3	1	3	3	1	0	1	1	1	1201.82	3603.45	3603.41	9.64298	0.0115825	0	0	258502	HCD (High Energy Collision Dissociation)	MS2	0	100	12.176	4889	4889	4883	FP031821_21.raw	0/0		8.95482	774.488	658.465	10.4	1.10962e-09	1.80315e-10	0	0
FALSE	High	PMI-Byonic	PMI-Byonic (A2)	A	2	Unambiguous	ICRCPPGFHGPTCRQDVNECSQNPGLCRHGGTCHNEIGSY	[Y].IcRcPPGFHGPTcRQDVNEcSQNPGLcRHGGTcHNEIGSY.[R]	C2(Carbamidomethyl); C4(Carbamidomethyl); C13(Carbamidomethyl); C20(Carbamidomethyl); C27(Carbamidomethyl); C33(Carbamidomethyl)	1	1	Q01705	Q01705	Neurogenic locus notch homolog protein 1 OS=Mus musculus OX=10090 GN=Notch1 PE=1 SV=3	2	6	6	1	0	1	1	1	781.678	4685.03	4684.99	8.30826	0.00648735	0	0	341798	HCD (High Energy Collision Dissociation)	MS2	0	100	9.0007	3512	3512	3508	FP031821_21.raw	0/0		4.55201	390.211	390.211	71.0559	2.80538e-05	2.51317e-06	0	0
FALSE	High	PMI-Byonic	PMI-Byonic (A2)	A	2	Unambiguous	ICRCPPGFHGPTCRQDVNECSQNPGLCRHGGTCHNEIGSY	[Y].IcRcPPGFHGPtcRQDVNEcSQNPGLcRHGGTcHNEIGSY.[R]	C2(Carbamidomethyl); C4(Carbamidomethyl); T12(Fuc(1)); C13(Carbamidomethyl); C20(Carbamidomethyl); C27(Carbamidomethyl); C33(Carbamidomethyl)	1	1	Q01705	Q01705	Neurogenic locus notch homolog protein 1 OS=Mus musculus OX=10090 GN=Notch1 PE=1 SV=3	2	6	6	1	0	1	1	1	806.021	4831.09	4831.05	8.8558	0.00713047	0	0	300680	HCD (High Energy Collision Dissociation)	MS2	36.3738	100	9.14752	3577	3577	3574	FP031821_21.raw	0/0		5.6409	428.286	428.286	3.6	2.28615e-06	2.86889e-07	0	0
FALSE	High	PMI-Byonic	PMI-Byonic (A2)	A	2	Unambiguous	ICRCPPGFHGPTCRQDVNECSQNPGLCRHGGTCHNEIGSY	[Y].IcRcPPGFHGPtcRQDVNEcSQNPGLcRHGGTcHNEIGSY.[R]	C2(Carbamidomethyl); C4(Carbamidomethyl); T12(Fuc(1)); C13(Carbamidomethyl); C20(Carbamidomethyl); C27(Carbamidomethyl); C33(Carbamidomethyl)	1	1	Q01705	Q01705	Neurogenic locus notch homolog protein 1 OS=Mus musculus OX=10090 GN=Notch1 PE=1 SV=3	2	6	6	1	0	1	1	1	806.019	4831.08	4831.05	6.43009	0.00517735	0	0	632397	HCD (High Energy Collision Dissociation)	MS2	1.31972	92.4622	8.89882	3467	3467	3464	FP031821_21.raw	0/0		5.82625	459.483	459.483	3.6	1.49192e-06	1.48103e-07	0	0
FALSE	High	PMI-Byonic	PMI-Byonic (A2)	A	2	Unambiguous	ICRCPPGFHGPTCRQDVNECSQNPGLCRHGGTCHNEIGSY	[Y].IcRcPPGFHGPtcRQDVNEcSQNPGLcRHGGTcHNEIGSY.[R]	C2(Carbamidomethyl); C4(Carbamidomethyl); T12(Fuc(1)); C13(Carbamidomethyl); C20(Carbamidomethyl); C27(Carbamidomethyl); C33(Carbamidomethyl)	1	1	Q01705	Q01705	Neurogenic locus notch homolog protein 1 OS=Mus musculus OX=10090 GN=Notch1 PE=1 SV=3	2	6	6	1	0	1	1	1	806.353	4833.08	4831.05	420.697	0.338734	0	0	690922	HCD (High Energy Collision Dissociation)	MS2	33.5427	100	9.31062	3649	3649	3640	FP031821_21.raw	0/0		1.1383	168.21	168.21	3.6	0.0727278	0.00195987	0	0
FALSE	High	PMI-Byonic	PMI-Byonic (A2)	A	2	Unambiguous	ICRCPPGFHGPTCRQDVNECSQNPGLCRHGGTCHNEIGSY	[Y].IcRcPPGFHGPtcRQDVNEcSQNPGLcRHGGTcHNEIGSY.[R]	C2(Carbamidomethyl); C4(Carbamidomethyl); T12(Fuc(1)); C13(Carbamidomethyl); C20(Carbamidomethyl); C27(Carbamidomethyl); C33(Carbamidomethyl)	1	1	Q01705	Q01705	Neurogenic locus notch homolog protein 1 OS=Mus musculus OX=10090 GN=Notch1 PE=1 SV=3	2	6	6	1	0	1	1	1	806.02	4831.08	4831.05	6.88491	0.00554356	0	0	1.85632e+06	HCD (High Energy Collision Dissociation)	MS2	0.287203	38.7954	9.01988	3520	3520	3519	FP031821_21.raw	0/0		5.50604	546.838	546.838	3.6	3.11862e-06	4.18176e-07	0	0
FALSE	High	PMI-Byonic	PMI-Byonic (A2)	A	2	Unambiguous	ICRCPPGFHGPTCRQDVNECSQNPGLCRHGGTCHNEIGSY	[Y].IcRcPPGFHGPtcRQDVNEcSQNPGLcRHGGTcHNEIGSY.[R]	C2(Carbamidomethyl); C4(Carbamidomethyl); T12(Fuc(1)); C13(Carbamidomethyl); C20(Carbamidomethyl); C27(Carbamidomethyl); C33(Carbamidomethyl)	1	1	Q01705	Q01705	Neurogenic locus notch homolog protein 1 OS=Mus musculus OX=10090 GN=Notch1 PE=1 SV=3	2	5	5	1	0	1	1	1	967.023	4831.08	4831.05	7.19091	0.00694793	0	0	579756	HCD (High Energy Collision Dissociation)	MS2	6.47226	100	8.97154	3499	3499	3497	FP031821_21.raw	0/0		4.17901	459.491	459.491	3.6	6.62198e-05	4.64369e-06	0	0
FALSE	High	PMI-Byonic	PMI-Byonic (A2)	A	2	Unambiguous	HGPTCRQDVNECSQNPGL	[F].hGPtcRQDVNEcsQNPGL.[C]	H1(Oxidation); T4(HexNAc(1)Hex(1)Fuc(1)NeuAc(1)); C5(Carbamidomethyl); C12(Carbamidomethyl); S13(HexNAc(1)Hex(1)Fuc(1)NeuAc(1))	1	1	Q01705	Q01705	Neurogenic locus notch homolog protein 1 OS=Mus musculus OX=10090 GN=Notch1 PE=1 SV=3	0	3	3	1	0	1	1	1	1230.49	3689.47	3689.46	3.18788	0.00392051	0	0	279000	HCD (High Energy Collision Dissociation)	MS2	3.88932	100	12.8842	5199	5199	5191	FP031821_21.raw	0/0		0.650321	7.54266	7.54266	7.54266	0.223707	0.00601131	0	0
FALSE	High	PMI-Byonic	PMI-Byonic (A2)	A	2	Unambiguous	HGPTCRQDVNECSQNPGL	[F].HGPtcRQDVNEcsQNPGL.[C]	T4(HexNAc(1)Hex(1)Fuc(1)NeuAc(1)); C5(Carbamidomethyl); C12(Carbamidomethyl); S13(HexNAc(1)Hex(1)Fuc(1)NeuAc(1))	1	1	Q01705	Q01705	Neurogenic locus notch homolog protein 1 OS=Mus musculus OX=10090 GN=Notch1 PE=1 SV=3	0	3	3	1	0	1	1	1	1225.16	3673.47	3673.46	2.5818	0.00316139	0	0	943405	HCD (High Energy Collision Dissociation)	MS2	0	100	13.0059	5251	5251	5246	FP031821_21.raw	0/0		0.650321	47.024	47.024	47.024	0.223707	0.00895314	0	0
FALSE	Medium	PMI-Byonic	PMI-Byonic (A2)	A	2	Unambiguous	HGPTCRQDVNECSQNPGL	[F].HGPtcRQDVNEcsQNPGL.[C]	T4(HexNAc(1)Hex(1)Fuc(1)NeuAc(1)); C5(Carbamidomethyl); C12(Carbamidomethyl); S13(HexNAc(1)Hex(1)Fuc(1)NeuAc(1))	1	1	Q01705	Q01705	Neurogenic locus notch homolog protein 1 OS=Mus musculus OX=10090 GN=Notch1 PE=1 SV=3	0	3	3	1	0	1	1	1	1225.16	3673.48	3673.46	3.37933	0.00413795	0	0	260960	HCD (High Energy Collision Dissociation)	MS2	0	100	12.882	5198	5198	5191	FP031821_21.raw	0/0		0.615248	13.7372	13.7372	13.7372	0.242522	0.0120674	0	0
FALSE	High	PMI-Byonic	PMI-Byonic (A2)	A	2	Unambiguous	NCRCPPEWTGQYCTEDVDECQLMPNACQNGGTCHNTHGGY	[Y].NcRcPPEWTGQYcTEDVDEcQLMPNAcQNGGTcHntHGGY.[N]	C2(Carbamidomethyl); C4(Carbamidomethyl); C13(Carbamidomethyl); C20(Carbamidomethyl); C27(Carbamidomethyl); C33(Carbamidomethyl); N35(Oxidation); T36(Fuc(1))	1	1	Q01705	Q01705	Neurogenic locus notch homolog protein 1 OS=Mus musculus OX=10090 GN=Notch1 PE=1 SV=3	3	4	4	1	0	1	1	1	1234.73	4935.91	4935.89	3.40306	0.00419929	0	0	72327.8	HCD (High Energy Collision Dissociation)	MS2	100	100	11.8396	4746	4746	4740	FP031821_21.raw	0/0		30.0057	1419.28	1419.28	2.58302	9.86859e-31	9.86761e-31	0	0
FALSE	High	PMI-Byonic	PMI-Byonic (A2)	A	2	Unambiguous	NCRCPPEWTGQYCTEDVDECQLMPNACQNGGTCHNTHGGY	[Y].NcRcPPEWTGQYcTEDVDEcQLMPNAcQNGGTcHNtHGGY.[N]	C2(Carbamidomethyl); C4(Carbamidomethyl); C13(Carbamidomethyl); C20(Carbamidomethyl); C27(Carbamidomethyl); C33(Carbamidomethyl); T36(Fuc(1))	1	1	Q01705	Q01705	Neurogenic locus notch homolog protein 1 OS=Mus musculus OX=10090 GN=Notch1 PE=1 SV=3	3	4	4	1	0	1	1	1	1230.74	4919.92	4919.9	5.06022	0.00622394	0	0	79098.2	HCD (High Energy Collision Dissociation)	MS2	96.0959	100	11.889	4767	4767	4762	FP031821_21.raw	0/0		30.0057	1272.04	1272.04	0.766699	9.86859e-31	9.8681e-31	0	0
FALSE	High	PMI-Byonic	PMI-Byonic (A2)	A	2	Unambiguous	NCRCPPEWTGQYCTEDVDECQLMPNACQNGGTCHNTHGGY	[Y].NcRcPPEWTGQYcTEDVDEcQLMPNAcQNGGTcHntHGGY.[N]	C2(Carbamidomethyl); C4(Carbamidomethyl); C13(Carbamidomethyl); C20(Carbamidomethyl); C27(Carbamidomethyl); C33(Carbamidomethyl); N35(Oxidation); T36(Fuc(1))	1	1	Q01705	Q01705	Neurogenic locus notch homolog protein 1 OS=Mus musculus OX=10090 GN=Notch1 PE=1 SV=3	3	4	4	1	0	1	1	1	1234.74	4935.94	4935.89	8.74499	0.0107911	0	0	136998	HCD (High Energy Collision Dissociation)	MS2	0	100	11.9576	4796	4796	4795	FP031821_21.raw	0/0		30.0057	1424.76	1424.76	4.89323	9.86859e-31	9.86827e-31	0	0
FALSE	High	PMI-Byonic	PMI-Byonic (A2)	A	2	Unambiguous	NCRCPPEWTGQYCTEDVDECQLMPNACQNGGTCHNTHGGY	[Y].NcRcPPEWTGQYcTEDVDEcQLMPNAcQNGGtcHNTHGGY.[N]	C2(Carbamidomethyl); C4(Carbamidomethyl); C13(Carbamidomethyl); C20(Carbamidomethyl); C27(Carbamidomethyl); T32(Fuc(1)); C33(Carbamidomethyl)	1	1	Q01705	Q01705	Neurogenic locus notch homolog protein 1 OS=Mus musculus OX=10090 GN=Notch1 PE=1 SV=3	3	4	4	1	0	1	1	1	1230.74	4919.95	4919.9	9.72479	0.0119612	0	0	70016.7	HCD (High Energy Collision Dissociation)	MS2	0	100	12.0098	4818	4818	4817	FP031821_21.raw	0/0		15.9603	1095.85	1095.85	2.46783	1.09563e-16	2.19122e-17	0	0
FALSE	High	PMI-Byonic	PMI-Byonic (A2)	A	2	Unambiguous	NCVCVNGWTGEDCSENIDDCASAACF	[Y].NcVcVNGWTGEDcSENIDDcASAAcF.[Q]	C2(Carbamidomethyl); C4(Carbamidomethyl); C13(Carbamidomethyl); C20(Carbamidomethyl); C25(Carbamidomethyl)	1	1	Q01705	Q01705	Neurogenic locus notch homolog protein 1 OS=Mus musculus OX=10090 GN=Notch1 PE=1 SV=3	1	3	3	1	0	1	1	1	1005.04	3013.11	3011.1	667.045	0.669513	0	0	779270	HCD (High Energy Collision Dissociation)	MS2	30.3061	100	15.4978	6323	6323	6313	FP031821_21.raw	0/0		1.82242	359.047	359.047	359.047	0.0150514	0.000436452	0	0
FALSE	High	PMI-Byonic	PMI-Byonic (A2)	A	2	Unambiguous	QGATCHDRVASF	[F].QGAtcHDRVASF.[Y]	T4(Fuc(1)); C5(Carbamidomethyl)	1	1	Q01705	Q01705	Neurogenic locus notch homolog protein 1 OS=Mus musculus OX=10090 GN=Notch1 PE=1 SV=3	0	3	3	1	0	1	1	1	498.894	1494.67	1494.66	2.83151	0.00141072	0	0	392224	HCD (High Energy Collision Dissociation)	MS2	70.3793	100	7.21859	2730	2730	2729	FP031821_21.raw	0/0		4.97101	409.699	409.699	20.7284	1.06904e-05	1.55139e-06	0	0
FALSE	High	PMI-Byonic	PMI-Byonic (A2)	A	2	Unambiguous	QGATCHDRVASF	[F].QGAtcHDRVASF.[Y]	T4(Fuc(1)); C5(Carbamidomethyl)	1	1	Q01705	Q01705	Neurogenic locus notch homolog protein 1 OS=Mus musculus OX=10090 GN=Notch1 PE=1 SV=3	0	2	2	1	0	1	1	1	747.841	1494.68	1494.66	7.47532	0.00558655	0	0	287523	HCD (High Energy Collision Dissociation)	MS2	36.6791	100	7.1179	2686	2686	2685	FP031821_21.raw	0/0		5.50856	412.104	412.104	9.2	3.10052e-06	3.5388e-07	0	0
FALSE	High	PMI-Byonic	PMI-Byonic (A2)	A	2	Unambiguous	QGATCHDRVASF	[F].QGATcHDRVAsF.[Y]	C5(Carbamidomethyl); S11(Fuc(1))	1	1	Q01705	Q01705	Neurogenic locus notch homolog protein 1 OS=Mus musculus OX=10090 GN=Notch1 PE=1 SV=3	0	3	3	1	0	1	1	1	498.895	1494.67	1494.66	4.17908	0.00208211	0	0	7.93748e+06	HCD (High Energy Collision Dissociation)	MS2	8.3001	31.9028	7.09343	2675	2675	2674	FP031821_21.raw	0/0		11.4945	753.083	680.502	4.5938	3.20232e-12	4.58422e-13	0	0
FALSE	High	PMI-Byonic	PMI-Byonic (A2)	A	2	Unambiguous	QGATCHDRVASFY	[F].QGATcHDRVAsFY.[C]	C5(Carbamidomethyl); S11(Fuc(1))	1	1	Q01705	Q01705	Neurogenic locus notch homolog protein 1 OS=Mus musculus OX=10090 GN=Notch1 PE=1 SV=3	1	3	3	1	0	1	1	1	553.251	1657.74	1657.73	6.12168	0.00338269	0	0	1.05154e+06	HCD (High Energy Collision Dissociation)	MS2	19.0045	100	8.67685	3368	3368	3365	FP031821_21.raw	0/0		6.41786	549.712	549.712	9.09258	3.82068e-07	3.04163e-08	0	0
FALSE	High	PMI-Byonic	PMI-Byonic (A2)	A	2	Unambiguous	QGATCHDRVASF	[F].QGATcHDRVASF.[Y]	C5(Carbamidomethyl)	1	1	Q01705	Q01705	Neurogenic locus notch homolog protein 1 OS=Mus musculus OX=10090 GN=Notch1 PE=1 SV=3	0	3	3	1	0	1	1	1	450.208	1348.61	1348.61	2.72085	0.00122312	0	0	668067	HCD (High Energy Collision Dissociation)	MS2	19.7884	100	7.07006	2665	2665	2663	FP031821_21.raw	0/0		3.53629	372.316	361.721	361.721	0.000290878	1.90976e-05	0	0
FALSE	High	PMI-Byonic	PMI-Byonic (A2)	A	2	Unambiguous	QGATCHDRVASF	[F].QGAtcHDRVASF.[Y]	T4(Fuc(1)); C5(Carbamidomethyl)	1	1	Q01705	Q01705	Neurogenic locus notch homolog protein 1 OS=Mus musculus OX=10090 GN=Notch1 PE=1 SV=3	0	2	2	1	0	1	1	1	747.839	1494.67	1494.66	4.37184	0.00326721	0	0	189015	HCD (High Energy Collision Dissociation)	MS2	0	100	7.01	2640	2640	2630	FP031821_21.raw	0/0		3.67598	300.993	300.993	9.2	0.000210875	1.12231e-05	0	0
FALSE	High	PMI-Byonic	PMI-Byonic (A2)	A	2	Unambiguous	QGATCHDRVASF	[F].QGATcHDRVAsF.[Y]	C5(Carbamidomethyl); S11(Fuc(1))	1	1	Q01705	Q01705	Neurogenic locus notch homolog protein 1 OS=Mus musculus OX=10090 GN=Notch1 PE=1 SV=3	0	3	3	1	0	1	1	1	498.896	1494.67	1494.66	5.34289	0.00266194	0	0	750543	HCD (High Energy Collision Dissociation)	MS2	33.6652	100	6.97138	2623	2623	2619	FP031821_21.raw	0/0		7.64579	597.728	526.68	2.05518	2.26051e-08	2.21578e-09	0	0
FALSE	High	PMI-Byonic	PMI-Byonic (A2)	A	2	Unambiguous	QGATCHDRVASF	[F].QGATcHDRVASF.[Y]	C5(Carbamidomethyl)	1	1	Q01705	Q01705	Neurogenic locus notch homolog protein 1 OS=Mus musculus OX=10090 GN=Notch1 PE=1 SV=3	0	3	3	1	0	1	1	1	450.209	1348.61	1348.61	4.89323	0.00219968	0	0	2924931	HCD (High Energy Collision Dissociation)	MS2	8.296	55.1281	6.9392	2609	2609	2608	FP031821_21.raw	0/0		6.38288	579.077	337.663	337.663	4.14112e-07	4.20434e-08	0	0
FALSE	High	PMI-Byonic	PMI-Byonic (A2)	A	2	Unambiguous	QGATCHDRVASF	[F].QGATcHDRVASF.[Y]	C5(Carbamidomethyl)	1	1	Q01705	Q01705	Neurogenic locus notch homolog protein 1 OS=Mus musculus OX=10090 GN=Notch1 PE=1 SV=3	0	2	2	1	0	1	1	1	674.809	1348.61	1348.61	2.70819	0.00182614	0	0	254679	HCD (High Energy Collision Dissociation)	MS2	7.66613	100	6.89444	2590	2590	2587	FP031821_21.raw	0/0		5.12994	536.469	489.632	489.632	7.41413e-06	1.09172e-06	0	0
FALSE	High	PMI-Byonic	PMI-Byonic (A2)	A	2	Unambiguous	QGATCHDRVASF	[F].QGATcHDRVASF.[Y]	C5(Carbamidomethyl)	1	1	Q01705	Q01705	Neurogenic locus notch homolog protein 1 OS=Mus musculus OX=10090 GN=Notch1 PE=1 SV=3	0	3	3	1	0	1	1	1	450.209	1348.61	1348.61	4.0107	0.00180295	0	0	732168	HCD (High Energy Collision Dissociation)	MS2	40.222	100	6.81262	2555	2555	2554	FP031821_21.raw	0/0		2.88495	415.207	202.884	202.884	0.00130331	6.44415e-05	0	0
FALSE	High	PMI-Byonic	PMI-Byonic (A2)	A	2	Unambiguous	QGATCHDRVASF	[F].QGAtcHDRVASF.[Y]	T4(Fuc(1)); C5(Carbamidomethyl)	1	1	Q01705	Q01705	Neurogenic locus notch homolog protein 1 OS=Mus musculus OX=10090 GN=Notch1 PE=1 SV=3	0	2	2	1	0	1	1	1	498.773	996.538	1494.66	-333269	-249.063	0	0	337665	HCD (High Energy Collision Dissociation)	MS2	69.0747	100	7.26265	2750	2750	2740	FP031821_21.raw	0/0		1.44	180.596	180.596	4.70649	0.0363081	0.000948902	0	0
FALSE	High	PMI-Byonic	PMI-Byonic (A2)	A	2	Unambiguous	QGATCHDRVASFY	[F].QGAtcHDRVASFY.[C]	T4(Fuc(1)); C5(Carbamidomethyl)	1	1	Q01705	Q01705	Neurogenic locus notch homolog protein 1 OS=Mus musculus OX=10090 GN=Notch1 PE=1 SV=3	1	2	2	1	0	1	1	1	829.373	1657.74	1657.73	6.31388	0.00523335	0	0	453267	HCD (High Energy Collision Dissociation)	MS2	9.42361	100	8.73026	3392	3392	3387	FP031821_21.raw	0/0		5.65689	403.184	403.184	20.3867	2.20349e-06	2.36908e-07	0	0
FALSE	High	PMI-Byonic	PMI-Byonic (A2)	A	2	Unambiguous	QGATCHDRVASF	[F].QGATcHDRVASF.[Y]	C5(Carbamidomethyl)	1	1	Q01705	Q01705	Neurogenic locus notch homolog protein 1 OS=Mus musculus OX=10090 GN=Notch1 PE=1 SV=3	0	3	3	1	0	1	1	1	450.209	1348.61	1348.61	3.73915	0.00168088	0	0	229599	HCD (High Energy Collision Dissociation)	MS2	34.399	100	6.69364	2504	2504	2499	FP031821_21.raw	0/0		2.50078	364.585	244.889	244.889	0.00315661	0.000130825	0	0
FALSE	High	PMI-Byonic	PMI-Byonic (A2)	A	2	Unambiguous	QGATCHDRVASFY	[F].QGATcHDRVASFY.[C]	C5(Carbamidomethyl)	1	1	Q01705	Q01705	Neurogenic locus notch homolog protein 1 OS=Mus musculus OX=10090 GN=Notch1 PE=1 SV=3	1	4	4	1	0	1	1	1	756.843	3024.35	1511.67	1.00067e+06	378.17	0	0	630067	HCD (High Energy Collision Dissociation)	MS2	58.4844	100	8.78846	3418	3418	3409	FP031821_21.raw	0/0		3.27795	398.532	362.683	362.683	0.000527294	2.71642e-05	0	0
FALSE	High	PMI-Byonic	PMI-Byonic (A2)	A	2	Unambiguous	QGATCHDRVASFY	[F].QGATcHDRVAsFY.[C]	C5(Carbamidomethyl); S11(Fuc(1))	1	1	Q01705	Q01705	Neurogenic locus notch homolog protein 1 OS=Mus musculus OX=10090 GN=Notch1 PE=1 SV=3	1	3	3	1	0	1	1	1	553.25	1657.73	1657.73	4.35439	0.00240613	0	0	1.71319e+06	HCD (High Energy Collision Dissociation)	MS2	29.0608	88.1219	8.79684	3421	3421	3420	FP031821_21.raw	0/0		6.91407	551.31	551.31	3.07979	1.2188e-07	1.53041e-08	0	0
FALSE	High	PMI-Byonic	PMI-Byonic (A2)	A	2	Unambiguous	QGATCHDRVASFY	[F].QGATcHDRVASFY.[C]	C5(Carbamidomethyl)	1	1	Q01705	Q01705	Neurogenic locus notch homolog protein 1 OS=Mus musculus OX=10090 GN=Notch1 PE=1 SV=3	1	3	3	1	0	1	1	1	504.564	1511.68	1511.67	4.22111	0.00212697	0	0	2.51082e+06	HCD (High Energy Collision Dissociation)	MS2	9.22754	40.388	8.80134	3424	3424	3420	FP031821_21.raw	0/0		3.658	365.926	365.926	365.926	0.000219786	1.46422e-05	0	0
FALSE	High	PMI-Byonic	PMI-Byonic (A2)	A	2	Unambiguous	YCECPHGRTGLL	[F].YcEcPHGRTGLL.[C]	C2(Carbamidomethyl); C4(Carbamidomethyl)	1	1	Q01705	Q01705	Neurogenic locus notch homolog protein 1 OS=Mus musculus OX=10090 GN=Notch1 PE=1 SV=3	2	2	2	1	0	1	1	1	731.836	1462.66	1462.66	5.48213	0.00400924	0	0	489050	HCD (High Energy Collision Dissociation)	MS2	0	100	8.56189	3317	3317	3310	FP031821_21.raw	0/0		9.51226	694.23	694.23	694.23	3.07427e-10	5.16238e-11	0	0
FALSE	High	PMI-Byonic	PMI-Byonic (A2)	A	2	Unambiguous	YCECPHGRTGLL	[F].YcEcPHGRTGLL.[C]	C2(Carbamidomethyl); C4(Carbamidomethyl)	1	1	Q01705	Q01705	Neurogenic locus notch homolog protein 1 OS=Mus musculus OX=10090 GN=Notch1 PE=1 SV=3	2	3	3	1	0	1	1	1	488.226	1462.66	1462.66	5.59812	0.00272938	0	0	5753572	HCD (High Energy Collision Dissociation)	MS2	13.5354	24.5806	8.55207	3312	3312	3310	FP031821_21.raw	0/0		7.06532	559.82	559.82	559.82	8.6035e-08	5.32018e-09	0	0
FALSE	High	PMI-Byonic	PMI-Byonic (A2)	A	2	Unambiguous	YCECPHGRTGLL	[F].YcEcPHGRTGLL.[C]	C2(Carbamidomethyl); C4(Carbamidomethyl)	1	1	Q01705	Q01705	Neurogenic locus notch homolog protein 1 OS=Mus musculus OX=10090 GN=Notch1 PE=1 SV=3	2	2	2	1	0	1	1	1	731.836	1462.67	1462.66	5.98288	0.00437545	0	0	431057	HCD (High Energy Collision Dissociation)	MS2	10.1982	100	8.43787	3263	3263	3255	FP031821_21.raw	0/0		11.4859	799.983	799.983	799.983	3.26641e-12	8.09417e-13	0	0
FALSE	High	PMI-Byonic	PMI-Byonic (A2)	A	2	Unambiguous	YCECPHGRTGLL	[F].YcEcPHGRTGLL.[C]	C2(Carbamidomethyl); C4(Carbamidomethyl)	1	1	Q01705	Q01705	Neurogenic locus notch homolog protein 1 OS=Mus musculus OX=10090 GN=Notch1 PE=1 SV=3	2	3	3	1	0	1	1	1	488.227	1462.67	1462.66	6.59962	0.00321766	0	0	4.78236e+06	HCD (High Energy Collision Dissociation)	MS2	10.9993	31.8287	8.42728	3258	3258	3255	FP031821_21.raw	0/0		8.16581	606.037	606.037	606.037	6.82634e-09	7.00105e-10	0	0
FALSE	High	PMI-Byonic	PMI-Byonic (A2)	A	2	Unambiguous	CECPHGRTGLL	[Y].cEcPHGRTGLL.[C]	C1(Carbamidomethyl); C3(Carbamidomethyl)	1	1	Q01705	Q01705	Neurogenic locus notch homolog protein 1 OS=Mus musculus OX=10090 GN=Notch1 PE=1 SV=3	1	3	3	1	0	1	1	1	433.871	1299.6	1299.59	5.12987	0.00222225	0	0	3989044	HCD (High Energy Collision Dissociation)	MS2	9.84221	33.4753	7.44329	2827	2827	2826	FP031821_21.raw	0/0		9.81328	689.559	689.559	689.559	1.53717e-10	3.45704e-11	0	0
FALSE	High	PMI-Byonic	PMI-Byonic (A2)	A	2	Unambiguous	CECPHGRTGLL	[Y].cEcPHGRTGLL.[C]	C1(Carbamidomethyl); C3(Carbamidomethyl)	1	1	Q01705	Q01705	Neurogenic locus notch homolog protein 1 OS=Mus musculus OX=10090 GN=Notch1 PE=1 SV=3	1	2	2	1	0	1	1	1	650.303	1299.6	1299.59	4.45923	0.00289759	0	0	187140	HCD (High Energy Collision Dissociation)	MS2	34.971	100	7.34989	2787	2787	2784	FP031821_21.raw	0/0		7.73986	616.367	616.367	616.367	1.82027e-08	1.40021e-09	0	0
FALSE	High	PMI-Byonic	PMI-Byonic (A2)	A	2	Unambiguous	CECPHGRTGLL	[Y].cEcPHGRTGLL.[C]	C1(Carbamidomethyl); C3(Carbamidomethyl)	1	1	Q01705	Q01705	Neurogenic locus notch homolog protein 1 OS=Mus musculus OX=10090 GN=Notch1 PE=1 SV=3	1	3	3	1	0	1	1	1	650.348	1949.03	1299.59	499723	216.479	0	0	465085	HCD (High Energy Collision Dissociation)	MS2	43.9872	100	7.48116	2844	2844	2837	FP031821_21.raw	0/0		4.17277	393.894	393.894	393.894	6.71782e-05	5.72187e-06	0	0
FALSE	High	PMI-Byonic	PMI-Byonic (A2)	A	2	Unambiguous	CECPHGRTGLL	[Y].cEcPHGRTGLL.[C]	C1(Carbamidomethyl); C3(Carbamidomethyl)	1	1	Q01705	Q01705	Neurogenic locus notch homolog protein 1 OS=Mus musculus OX=10090 GN=Notch1 PE=1 SV=3	1	3	3	1	0	1	1	1	433.871	1299.6	1299.59	3.72093	0.0016119	0	0	592658	HCD (High Energy Collision Dissociation)	MS2	27.7158	100	7.32634	2777	2777	2773	FP031821_21.raw	0/0		8.86481	657.635	657.635	657.635	1.36518e-09	2.36737e-10	0	0
FALSE	High	PMI-Byonic	PMI-Byonic (A2)	A	2	Unambiguous	CECPHGRTGLL	[Y].cEcPHGRTGLL.[C]	C1(Carbamidomethyl); C3(Carbamidomethyl)	1	1	Q01705	Q01705	Neurogenic locus notch homolog protein 1 OS=Mus musculus OX=10090 GN=Notch1 PE=1 SV=3	1	3	3	1	0	1	1	1	433.871	1299.6	1299.59	4.4254	0.00191707	0	0	325395	HCD (High Energy Collision Dissociation)	MS2	23.5008	100	7.58261	2888	2888	2881	FP031821_21.raw	0/0		5.15488	516.354	516.354	516.354	7.00042e-06	9.62686e-07	0	0
FALSE	Medium	PMI-Byonic	PMI-Byonic (A2)	A	2	Unambiguous	GSFECQCL	[L].GSFEcQcL.[Q]	C5(Carbamidomethyl); C7(Carbamidomethyl)	1	1	Q01705	Q01705	Neurogenic locus notch homolog protein 1 OS=Mus musculus OX=10090 GN=Notch1 PE=1 SV=3	1	2	2	1	0	1	1	1	500.699	1000.39	1000.39	3.96533	0.00198343	0	0	300954	HCD (High Energy Collision Dissociation)	MS2	17.9069	100	17.1204	7019	7019	7017	FP031821_21.raw	0/0		0.198282	50.3806	3.4	3.4	0.633458	0.0480576	0	0
FALSE	High	PMI-Byonic	PMI-Byonic (A2)	A	2	Unambiguous	QCICMPGYEGVYCEINTDECASSPCLHNGHCMDKINEF	[F].QcIcMPGYEGVYcEINTDEcAsSPcLHNGHcMDKINEF.[Q]	C2(Carbamidomethyl); C4(Carbamidomethyl); C13(Carbamidomethyl); C20(Carbamidomethyl); S22(Hex(1)Pent(2)); C25(Carbamidomethyl); C31(Carbamidomethyl)	1	1	Q01705	Q01705	Neurogenic locus notch homolog protein 1 OS=Mus musculus OX=10090 GN=Notch1 PE=1 SV=3	3	4	4	1	0	1	1	1	1256.25	5021.98	5021.96	4.00217	0.00502469	0	0	204694	HCD (High Energy Collision Dissociation)	MS2	0	100	13.7236	5558	5558	5554	FP031821_21.raw	0/0		30.0057	1189.91	1189.91	0	9.86859e-31	9.86835e-31	0	0
FALSE	High	PMI-Byonic	PMI-Byonic (A2)	A	2	Unambiguous	CEINTDECASSPCLHNGHCMDKINEF	[Y].cEINTDEcASsPcLHNGHcMDKINEF.[Q]	C1(Carbamidomethyl); C8(Carbamidomethyl); S11(Hex(1)Pent(2)); C13(Carbamidomethyl); C19(Carbamidomethyl)	1	1	Q01705	Q01705	Neurogenic locus notch homolog protein 1 OS=Mus musculus OX=10090 GN=Notch1 PE=1 SV=3	1	4	4	1	0	1	1	1	891.863	3564.43	3564.39	12.5963	0.0112245	0	0	96733.7	HCD (High Energy Collision Dissociation)	MS2	0	100	10.7717	4288	4288	4278	FP031821_21.raw	0/0		4.55367	384.849	384.849	1.2	2.79468e-05	2.0402e-06	0	0
FALSE	High	PMI-Byonic	PMI-Byonic (A2)	A	2	Unambiguous	QCQCPKGFNGHLCQYDVDECASTPCKNGAKCLDGPNTY	[F].QcQcPKGFNGHLcQYDVDEcAStPcKnGAKcLDGPNTY.[T]	C2(Carbamidomethyl); C4(Carbamidomethyl); C13(Carbamidomethyl); C20(Carbamidomethyl); T23(Hex(1)Pent(2)); C25(Carbamidomethyl); N27(Deamidated); C31(Carbamidomethyl)	1	1	Q01705	Q01705	Neurogenic locus notch homolog protein 1 OS=Mus musculus OX=10090 GN=Notch1 PE=1 SV=3	4	5	5	1	0	1	1	1	976.211	4877.03	4876.97	11.5092	0.011226	0	0	218885	HCD (High Energy Collision Dissociation)	MS2	0	100	10.7867	4294	4294	4289	FP031821_21.raw	0/0		6.87898	604.795	604.795	0	1.32135e-07	1.90728e-08	0	0
FALSE	High	PMI-Byonic	PMI-Byonic (A2)	A	2	Unambiguous	QCQCPKGFNGHLCQYDVDECASTPCKNGAKCLDGPNTY	[F].QcQcPKGFNGHLcQYDVDEcAStPcKNGAKcLDGPNTY.[T]	C2(Carbamidomethyl); C4(Carbamidomethyl); C13(Carbamidomethyl); C20(Carbamidomethyl); T23(Hex(1)Pent(2)); C25(Carbamidomethyl); C31(Carbamidomethyl)	1	1	Q01705	Q01705	Neurogenic locus notch homolog protein 1 OS=Mus musculus OX=10090 GN=Notch1 PE=1 SV=3	4	5	5	1	0	1	1	1	976.016	4876.05	4875.99	12.7898	0.0124726	0	0	159275	HCD (High Energy Collision Dissociation)	MS2	14.2425	100	10.4253	4139	4139	4135	FP031821_21.raw	0/0		6.055	592.342	592.342	0	8.81044e-07	1.11784e-07	0	0
FALSE	High	PMI-Byonic	PMI-Byonic (A2)	A	2	Unambiguous	QCQCPKGFNGHLCQYDVDECASTPCKNGAKCLDGPNTY	[F].QcQcPKGFNGHLcQYDVDEcAsTPcKNGAKcLdGPNTY.[T]	C2(Carbamidomethyl); C4(Carbamidomethyl); C13(Carbamidomethyl); C20(Carbamidomethyl); S22(Hex(1)Pent(2)); C25(Carbamidomethyl); C31(Carbamidomethyl); D33(Oxidation)	1	1	Q01705	Q01705	Neurogenic locus notch homolog protein 1 OS=Mus musculus OX=10090 GN=Notch1 PE=1 SV=3	4	5	5	1	0	1	1	1	979.217	4892.06	4891.98	15.0476	0.0147225	0	0	192376	HCD (High Energy Collision Dissociation)	MS2	18.6592	100	10.58	4206	4206	4201	FP031821_21.raw	0/0		5.07986	510.105	510.105	0	8.32031e-06	1.23345e-06	0	0
FALSE	High	PMI-Byonic	PMI-Byonic (A2)	A	2	Unambiguous	NGHLCQYDVDECASTPCKNGAKCLDGPNTY	[F].NGHLcQYDVDEcAsTPcKNGAKcLdGPNTY.[T]	C5(Carbamidomethyl); C12(Carbamidomethyl); S14(Hex(1)Pent(2)); C17(Carbamidomethyl); C23(Carbamidomethyl); D25(Oxidation)	1	1	Q01705	Q01705	Neurogenic locus notch homolog protein 1 OS=Mus musculus OX=10090 GN=Notch1 PE=1 SV=3	3	4	4	1	0	1	1	1	972.406	3886.6	3886.57	9.23326	0.00897142	0	0	459726	HCD (High Energy Collision Dissociation)	MS2	0	100	10.08	3987	3987	3981	FP031821_21.raw	0/0		9.33499	794.318	778.321	0.8	4.62389e-10	7.57863e-11	0	0
FALSE	High	PMI-Byonic	PMI-Byonic (A2)	A	2	Unambiguous	NGHLCQYDVDECASTPCKNGAKCLDGPNTY	[F].NGHLcQYDVDEcAsTPcKNGAKcLDGPNTY.[T]	C5(Carbamidomethyl); C12(Carbamidomethyl); S14(Hex(1)Pent(2)); C17(Carbamidomethyl); C23(Carbamidomethyl)	1	1	Q01705	Q01705	Neurogenic locus notch homolog protein 1 OS=Mus musculus OX=10090 GN=Notch1 PE=1 SV=3	3	4	4	1	0	1	1	1	968.407	3870.61	3870.57	8.52534	0.00824949	0	0	1.19917e+06	HCD (High Energy Collision Dissociation)	MS2	0	100	10.0023	3952	3952	3948	FP031821_21.raw	0/0		11.335	873.313	873.313	0.8	4.6239e-12	1.23324e-12	0	0
FALSE	High	PMI-Byonic	PMI-Byonic (A2)	A	2	Unambiguous	NGHLCQYDVDECASTPCKNGAKCLDGPNTY	[F].NGHLcQYDVDEcAsTPcKnGAKcLDGPNTY.[T]	C5(Carbamidomethyl); C12(Carbamidomethyl); S14(Hex(1)Pent(2)); C17(Carbamidomethyl); N19(Deamidated); C23(Carbamidomethyl)	1	1	Q01705	Q01705	Neurogenic locus notch homolog protein 1 OS=Mus musculus OX=10090 GN=Notch1 PE=1 SV=3	3	4	4	1	0	1	1	1	968.655	3871.6	3871.56	10.4446	0.0101093	0	0	303170	HCD (High Energy Collision Dissociation)	MS2	0	100	10.4103	4133	4133	4124	FP031821_21.raw	0/0		11.2101	872.324	872.324	0.8	6.16469e-12	1.72638e-12	0	0
FALSE	High	PMI-Byonic	PMI-Byonic (A2)	A	2	Unambiguous	NGHLCQYDVDECASTPCKNGAKCLDGPNTY	[F].NGHLcQYDVDEcAsTPcKNGAKcLdGPNTY.[T]	C5(Carbamidomethyl); C12(Carbamidomethyl); S14(Hex(1)Pent(2)); C17(Carbamidomethyl); C23(Carbamidomethyl); D25(Oxidation)	1	1	Q01705	Q01705	Neurogenic locus notch homolog protein 1 OS=Mus musculus OX=10090 GN=Notch1 PE=1 SV=3	3	4	4	1	0	1	1	1	972.407	3886.61	3886.57	10.2383	0.00994798	0	0	288595	HCD (High Energy Collision Dissociation)	MS2	0	100	10.2056	4042	4042	4036	FP031821_21.raw	0/0		5.33499	594.908	579.961	0.8	4.62386e-06	6.47795e-07	0	0
FALSE	High	PMI-Byonic	PMI-Byonic (A2)	A	2	Unambiguous	TCVCTEGYTGTHCEVDIDECDPDPCHY	[Y].TcVcTEGYTGtHcEVDIDEcDPDPcHY.[G]	C2(Carbamidomethyl); C4(Carbamidomethyl); T11(Hex(1)); C13(Carbamidomethyl); C20(Carbamidomethyl); C25(Carbamidomethyl)	1	1	Q01705	Q01705	Neurogenic locus notch homolog protein 1 OS=Mus musculus OX=10090 GN=Notch1 PE=1 SV=3	1	3	3	1	0	1	1	1	1151.44	3452.3	3452.26	10.0457	0.0115601	0	0	104405	HCD (High Energy Collision Dissociation)	MS2	0	100	11.6696	4673	4673	4663	FP031821_21.raw	0/0		9.25565	706.523	706.523	2.4	5.55075e-10	1.02413e-10	0	0
FALSE	High	PMI-Byonic	PMI-Byonic (A2)	A	2	Unambiguous	GSCKDGVATF	[Y].GScKdGVATF.[T]	C3(Carbamidomethyl); D5(Oxidation)	1	1	Q01705	Q01705	Neurogenic locus notch homolog protein 1 OS=Mus musculus OX=10090 GN=Notch1 PE=1 SV=3	0	2	2	1	0	1	1	1	529.238	1057.47	1057.46	6.18944	0.00327255	0	0	752236	HCD (High Energy Collision Dissociation)	MS2	20.6829	100	8.35112	3224	3224	3222	FP031821_21.raw	0/0		6.25038	549.014	444.732	444.732	5.61854e-07	7.08026e-08	0	0
FALSE	High	PMI-Byonic	PMI-Byonic (A2)	A	2	Unambiguous	GSCKDGVATF	[Y].GScKDGVATF.[T]	C3(Carbamidomethyl)	1	1	Q01705	Q01705	Neurogenic locus notch homolog protein 1 OS=Mus musculus OX=10090 GN=Notch1 PE=1 SV=3	0	2	2	1	0	1	1	1	521.24	1041.47	1041.47	5.3871	0.00280524	0	0	1.74326e+06	HCD (High Energy Collision Dissociation)	MS2	16.6721	88.366	8.06927	3102	3102	3101	FP031821_21.raw	0/0		8.64579	614.356	614.356	614.356	2.26051e-09	3.28726e-10	0	0
FALSE	High	PMI-Byonic	PMI-Byonic (A2)	A	2	Unambiguous	GSCKDGVATF	[Y].GScKDGVATF.[T]	C3(Carbamidomethyl)	1	1	Q01705	Q01705	Neurogenic locus notch homolog protein 1 OS=Mus musculus OX=10090 GN=Notch1 PE=1 SV=3	0	2	2	1	0	1	1	1	521.24	1041.47	1041.47	5.15268	0.00268317	0	0	1.27285e+06	HCD (High Energy Collision Dissociation)	MS2	57.3184	55.504	7.94717	3049	3049	3046	FP031821_21.raw	0/0		6.2767	530.856	530.856	530.856	5.28805e-07	5.63599e-08	0	0
FALSE	High	PMI-Byonic	PMI-Byonic (A2)	A	2	Unambiguous	GSCKDGVATF	[Y].GScKdGVATF.[T]	C3(Carbamidomethyl); D5(Oxidation)	1	1	Q01705	Q01705	Neurogenic locus notch homolog protein 1 OS=Mus musculus OX=10090 GN=Notch1 PE=1 SV=3	0	2	2	1	0	1	1	1	529.237	1057.47	1057.46	5.49682	0.00290634	0	0	2.24581e+06	HCD (High Energy Collision Dissociation)	MS2	20.8206	77.0047	8.22203	3168	3168	3167	FP031821_21.raw	0/0		7.02466	593.896	476.15	476.15	9.44808e-08	8.50448e-09	0	0
FALSE	High	PMI-Byonic	PMI-Byonic (A2)	A	2	Unambiguous	GSCKDGVATF	[Y].GScKdGVATF.[T]	C3(Carbamidomethyl); D5(Oxidation)	1	1	Q01705	Q01705	Neurogenic locus notch homolog protein 1 OS=Mus musculus OX=10090 GN=Notch1 PE=1 SV=3	0	2	2	1	0	1	1	1	529.238	1057.47	1057.46	6.074	0.00321151	0	0	573585	HCD (High Energy Collision Dissociation)	MS2	45.9784	100	8.09921	3115	3115	3112	FP031821_21.raw	0/0		5.33414	518.864	428.591	428.591	4.63301e-06	7.32587e-07	0	0
FALSE	High	PMI-Byonic	PMI-Byonic (A2)	A	2	Unambiguous	TCLCQPGYTGHHCETNINECHSQPCRHGGTCQDRDNSYL	[F].TcLcQPGYTGHHcEtNINEcHsQPcRHGGTcQDRDNSYL.[C]	C2(Carbamidomethyl); C4(Carbamidomethyl); C13(Carbamidomethyl); T15(HexNAc(1)Fuc(1)); C20(Carbamidomethyl); S22(Hex(1)Pent(2)); C25(Carbamidomethyl); C31(Carbamidomethyl)	1	1	Q01705	Q01705	Neurogenic locus notch homolog protein 1 OS=Mus musculus OX=10090 GN=Notch1 PE=1 SV=3	3	6	6	1	0	1	1	1	917.21	5498.22	5495.18	553.249	0.506701	0	0	743902	HCD (High Energy Collision Dissociation)	MS2	6.89763	100	8.23859	3176	3176	3167	FP031821_21.raw	0/0		5.43199	445.281	445.281	0	3.69835e-06	5.59438e-07	0	0
FALSE	High	PMI-Byonic	PMI-Byonic (A2)	A	2	Unambiguous	TCLCQPGYTGHHCETNINECHSQPCRHGGTCQDRDNSYL	[F].TcLcQPGYTGHHcEtNINEcHsQPcRHGGTcQDRDNSYL.[C]	C2(Carbamidomethyl); C4(Carbamidomethyl); C13(Carbamidomethyl); T15(HexNAc(1)Fuc(1)); C20(Carbamidomethyl); S22(Hex(1)Pent(2)); C25(Carbamidomethyl); C31(Carbamidomethyl)	1	1	Q01705	Q01705	Neurogenic locus notch homolog protein 1 OS=Mus musculus OX=10090 GN=Notch1 PE=1 SV=3	3	6	6	1	0	1	1	1	917.21	5498.22	5495.18	553.382	0.506823	0	0	684696	HCD (High Energy Collision Dissociation)	MS2	39.1217	100	8.35764	3227	3227	3222	FP031821_21.raw	0/0		2.93031	272.859	272.859	0	0.00117405	4.50842e-05	0	0
FALSE	High	PMI-Byonic	PMI-Byonic (A2)	A	2	Unambiguous	TCLCQPGYTGHHCETNINECHSQPCRHGGTCQDRDNSYLCL	[F].TcLcQPGYTGHHcEtNINEcHsQPcRHGGTcQDRDNSYLcL.[C]	C2(Carbamidomethyl); C4(Carbamidomethyl); C13(Carbamidomethyl); T15(HexNAc(1)Fuc(1)); C20(Carbamidomethyl); S22(Hex(1)Pent(2)); C25(Carbamidomethyl); C31(Carbamidomethyl); C40(Carbamidomethyl)	1	1	Q01705	Q01705	Neurogenic locus notch homolog protein 1 OS=Mus musculus OX=10090 GN=Notch1 PE=1 SV=3	4	6	6	1	0	1	1	1	962.228	5768.33	5768.3	6.31978	0.00607572	0	0	508455	HCD (High Energy Collision Dissociation)	MS2	3.68502	88.2214	9.23508	3616	3616	3607	FP031821_21.raw	0/0		3.8839	373.264	373.264	0	0.000130646	7.83922e-06	0	0
FALSE	High	PMI-Byonic	PMI-Byonic (A2)	A	2	Unambiguous	TCLCQPGYTGHHCETNINECHSQPCRHGGTCQDRDNSY	[F].TcLcQPGYTGHHcEtNINEcHsQPcRHGGTcQDRDNSY.[L]	C2(Carbamidomethyl); C4(Carbamidomethyl); C13(Carbamidomethyl); T15(HexNAc(1)Fuc(1)); C20(Carbamidomethyl); S22(Hex(1)Pent(2)R0); C25(Carbamidomethyl); C31(Carbamidomethyl)	1	1	Q01705	Q01705	Neurogenic locus notch homolog protein 1 OS=Mus musculus OX=10090 GN=Notch1 PE=1 SV=3	2	6	6	1	0	1	1	1	898.36	5385.12	5382.1	561.531	0.503703	0	0	448435	HCD (High Energy Collision Dissociation)	MS2	37.2887	100	7.53151	2866	2866	2859	FP031821_21.raw	0/0		1.11937	224.916	224.916	0	0.0759685	0.00298777	0	0
FALSE	Medium	PMI-Byonic	PMI-Byonic (A2)	A	2	Unambiguous	DKIDGY	[L].DKIDGY.[E]		1	1	Q01705	Q01705	Neurogenic locus notch homolog protein 1 OS=Mus musculus OX=10090 GN=Notch1 PE=1 SV=3	0	2	2	1	0	1	1	1	711.382	1421.76	710.336	1.00153e+06	355.71	0	0	308959	HCD (High Energy Collision Dissociation)	MS2	14.9462	100	12.962	5232	5232	5224	FP031821_21.raw	0/0		0.201514	9.97393	9.97393	9.97393	0.628762	0.0407401	0	0
[truncated: 7 more columns]

## Sheet: FP040621_18
Checked	Confidence	Identifying Node Type	Identifying Node	Search ID	Identifying Node No	PSM Ambiguity	Sequence	Annotated Sequence	Modifications	# Protein Groups	# Proteins	Master Protein Accessions	Protein Accessions	Protein Descriptions	# Missed Cleavages	Charge	Original Precursor Charge	DeltaScore	DeltaCn	Rank	Search Engine Rank	Concatenated Rank	m/z [Da]	MH+ [Da]	Theo. MH+ [Da]	DeltaM [ppm]	Deltam/z [Da]	Matched Ions	Total Ions	Intensity	Activation Type	MS Order	Isolation Interference [%]	Ion Inject Time [ms]	RT [min]	First Scan	Last Scan	Master Scan(s)	Spectrum File	Ions Matched	Annotation	|Log Prob|	Byonic Score	Delta Byonic Score	Delta Mod Score	PEP 2D	q-Value 2D	FDR 2D	Peptide Group FDR 2D
FALSE	High	PMI-Byonic	PMI-Byonic (A2)	A	2	Unambiguous	VGQRCQDSNPCLSTPCKNAGTCHVVDHGGTVDY	[F].VGQRcQDSNPcLSTPcKNAGTcHVVDHGGTVDY.[A]	C5(Carbamidomethyl); C11(Carbamidomethyl); C16(Carbamidomethyl); C22(Carbamidomethyl)	1	1	Q01705	Q01705	Neurogenic locus notch homolog protein 1 OS=Mus musculus OX=10090 GN=Notch1 PE=1 SV=3	1	5	5	1	0	1	1	1	738.729	3689.61	3689.59	5.38955	0.00397705	0	0	311743	HCD (High Energy Collision Dissociation)	MS2	7.12228	100	9.65912	3481	3481	3479	FP040621_18.raw	0/0		7.93935	566.785	563.561	563.561	1.14988e-08	9.16414e-10	0	0
FALSE	High	PMI-Byonic	PMI-Byonic (A2)	A	2	Unambiguous	VGQRCQDSNPCLSTPCKNAGTCHVVDHGGTVDY	[F].VGQRcQDSNPcLstPcKNAGTcHVVDHGGTVDY.[A]	C5(Carbamidomethyl); C11(Carbamidomethyl); S13(Hex(1)Pent(2)); T14(Fuc(1)); C16(Carbamidomethyl); C22(Carbamidomethyl)	1	1	Q01705	Q01705	Neurogenic locus notch homolog protein 1 OS=Mus musculus OX=10090 GN=Notch1 PE=1 SV=3	1	3	3	1	0	1	1	1	1421.27	4261.79	4261.79	0.0754262	0.00010715	0	0	555944	HCD (High Energy Collision Dissociation)	MS2	0	100	9.41035	3372	3372	3369	FP040621_18.raw	0/0		13.5927	923.525	923.525	1.2	2.55467e-14	4.07559e-15	0	0
FALSE	High	PMI-Byonic	PMI-Byonic (A2)	A	2	Unambiguous	VGQRCQDSNPCLSTPCKNAGTCHVVDHGGTVDY	[F].VGQRcQDSNPcLStPcKNAGTcHVVDHGGTVDY.[A]	C5(Carbamidomethyl); C11(Carbamidomethyl); T14(Hex(1)); C16(Carbamidomethyl); C22(Carbamidomethyl)	1	1	Q01705	Q01705	Neurogenic locus notch homolog protein 1 OS=Mus musculus OX=10090 GN=Notch1 PE=1 SV=3	1	4	4	1	0	1	1	1	963.673	3851.67	3851.65	6.0147	0.00579163	0	0	444868	HCD (High Energy Collision Dissociation)	MS2	0	100	9.4006	3368	3368	3358	FP040621_18.raw	0/0		14.6595	919.985	919.985	1.2	2.19021e-15	3.04694e-16	0	0
FALSE	High	PMI-Byonic	PMI-Byonic (A2)	A	2	Unambiguous	VGQRCQDSNPCLSTPCKNAGTCHVVDHGGTVDY	[F].VGQRcQDSNPcLstPcKNAGTcHVVDHGGTVDY.[A]	C5(Carbamidomethyl); C11(Carbamidomethyl); S13(Hex(1)Pent(2)); T14(Fuc(1)); C16(Carbamidomethyl); C22(Carbamidomethyl)	1	1	Q01705	Q01705	Neurogenic locus notch homolog protein 1 OS=Mus musculus OX=10090 GN=Notch1 PE=1 SV=3	1	5	5	1	0	1	1	1	853.17	4261.82	4261.79	7.71679	0.00657747	0	0	3.61032e+06	HCD (High Energy Collision Dissociation)	MS2	0	31.7704	9.48209	3405	3405	3402	FP040621_18.raw	0/0		14.9393	934.384	934.384	1.2	1.14988e-15	1.99944e-16	0	0
FALSE	High	PMI-Byonic	PMI-Byonic (A2)	A	2	Unambiguous	VGQRCQDSNPCLSTPCKNAGTCHVVDHGGTVDY	[F].VGQRcQDSNPcLStPcKNAGTcHVVDHGGTVDY.[A]	C5(Carbamidomethyl); C11(Carbamidomethyl); T14(Hex(1)); C16(Carbamidomethyl); C22(Carbamidomethyl)	1	1	Q01705	Q01705	Neurogenic locus notch homolog protein 1 OS=Mus musculus OX=10090 GN=Notch1 PE=1 SV=3	1	5	5	1	0	1	1	1	771.139	3851.67	3851.65	5.02873	0.00387378	0	0	358576	HCD (High Energy Collision Dissociation)	MS2	0	100	9.49034	3409	3409	3402	FP040621_18.raw	0/0		10.9393	705.29	705.29	1.2	1.14988e-11	1.03292e-12	0	0
FALSE	High	PMI-Byonic	PMI-Byonic (A2)	A	2	Unambiguous	VGQRCQDSNPCLSTPCKNAGTCHVVDHGGTVDY	[F].VGQRcQDSNPcLStPcKNAGTcHVVDHGGTVDY.[A]	C5(Carbamidomethyl); C11(Carbamidomethyl); T14(Hex(1)); C16(Carbamidomethyl); C22(Carbamidomethyl)	1	1	Q01705	Q01705	Neurogenic locus notch homolog protein 1 OS=Mus musculus OX=10090 GN=Notch1 PE=1 SV=3	1	5	5	1	0	1	1	1	771.138	3851.66	3851.65	3.52331	0.00271411	0	0	630039	HCD (High Energy Collision Dissociation)	MS2	2.49669	100	9.36395	3351	3351	3347	FP040621_18.raw	0/0		12.9393	833.378	657.948	1.2	1.14988e-13	1.2599e-14	0	0
FALSE	High	PMI-Byonic	PMI-Byonic (A2)	A	2	Unambiguous	VGQRCQDSNPCLSTPCKNAGTCHVVDHGGTVDY	[F].VGQRcQDSNPcLSTPcKNAGtcHVVDHGGtVDY.[A]	C5(Carbamidomethyl); C11(Carbamidomethyl); C16(Carbamidomethyl); T21(Hex(1)); C22(Carbamidomethyl); T30(Fuc(1))	1	1	Q01705	Q01705	Neurogenic locus notch homolog protein 1 OS=Mus musculus OX=10090 GN=Notch1 PE=1 SV=3	1	4	4	1	0	1	1	1	1000.19	3997.73	3997.71	7.00446	0.00700044	0	0	419185	HCD (High Energy Collision Dissociation)	MS2	14.0242	100	9.36057	3349	3349	3347	FP040621_18.raw	0/0		14.5169	933.906	933.906	2.77795	3.0419e-15	5.65379e-16	0	0
FALSE	High	PMI-Byonic	PMI-Byonic (A2)	A	2	Unambiguous	VGQRCQDSNPCLSTPCKNAGTCHVVDHGGTVDY	[F].VGQRcQDSNPcLstPcKNAGTcHVVDHGGTVDY.[A]	C5(Carbamidomethyl); C11(Carbamidomethyl); S13(Hex(1)Pent(2)); T14(Fuc(1)); C16(Carbamidomethyl); C22(Carbamidomethyl)	1	1	Q01705	Q01705	Neurogenic locus notch homolog protein 1 OS=Mus musculus OX=10090 GN=Notch1 PE=1 SV=3	1	4	4	1	0	1	1	1	1066.21	4261.8	4261.79	3.12275	0.00332712	0	0	994473	HCD (High Energy Collision Dissociation)	MS2	0	100	9.35837	3348	3348	3347	FP040621_18.raw	0/0		14.5169	915.413	915.413	1.2	3.0419e-15	4.41554e-16	0	0
FALSE	High	PMI-Byonic	PMI-Byonic (A2)	A	2	Unambiguous	VGQRCQDSNPCLSTPCKNAGTCHVVDHGGTVDY	[F].VGQRcQDSNPcLstPcKNAGTcHVVDHGGTVDY.[A]	C5(Carbamidomethyl); C11(Carbamidomethyl); S13(Fuc(1)); T14(Hex(1)Pent(1)R0); C16(Carbamidomethyl); C22(Carbamidomethyl)	1	1	Q01705	Q01705	Neurogenic locus notch homolog protein 1 OS=Mus musculus OX=10090 GN=Notch1 PE=1 SV=3	1	5	5	1	0	1	1	1	826.761	4129.78	4129.75	6.78659	0.00560538	0	0	426969	HCD (High Energy Collision Dissociation)	MS2	0	100	9.34719	3344	3344	3336	FP040621_18.raw	0/0		15.9393	973.245	973.245	0	1.14988e-16	9.95693e-18	0	0
FALSE	High	PMI-Byonic	PMI-Byonic (A2)	A	2	Unambiguous	VGQRCQDSNPCLSTPCKNAGTCHVVDHGGTVDY	[F].VGQRcQDSNPcLstPcKNAGTcHVVDHGGTVDY.[A]	C5(Carbamidomethyl); C11(Carbamidomethyl); S13(Hex(1)Pent(2)); T14(Fuc(1)); C16(Carbamidomethyl); C22(Carbamidomethyl)	1	1	Q01705	Q01705	Neurogenic locus notch homolog protein 1 OS=Mus musculus OX=10090 GN=Notch1 PE=1 SV=3	1	5	5	1	0	1	1	1	853.17	4261.82	4261.79	6.8575	0.00584504	0	0	1.48333e+06	HCD (High Energy Collision Dissociation)	MS2	0	55.8299	9.33734	3339	3339	3336	FP040621_18.raw	0/0		14.9393	900.199	900.199	1.2	1.14988e-15	8.12019e-17	0	0
FALSE	High	PMI-Byonic	PMI-Byonic (A2)	A	2	Unambiguous	VGQRCQDSNPCLSTPCKNAGTCHVVDHGGTVDY	[F].VGQRcQDSNPcLSTPcKNAGTcHVVDHGGTVDY.[A]	C5(Carbamidomethyl); C11(Carbamidomethyl); C16(Carbamidomethyl); C22(Carbamidomethyl)	1	1	Q01705	Q01705	Neurogenic locus notch homolog protein 1 OS=Mus musculus OX=10090 GN=Notch1 PE=1 SV=3	1	5	5	1	0	1	1	1	738.729	3689.61	3689.59	5.14141	0.00379394	0	0	512024	HCD (High Energy Collision Dissociation)	MS2	0	100	9.53367	3427	3427	3424	FP040621_18.raw	0/0		11.9393	791.244	581.353	581.353	1.14988e-12	1.87911e-13	0	0
FALSE	High	PMI-Byonic	PMI-Byonic (A2)	A	2	Unambiguous	VGQRCQDSNPCLSTPCKNAGTCHVVDHGGTVDY	[F].VGQRcQDSNPcLstPcKNAGTcHVVDHGGTVDY.[A]	C5(Carbamidomethyl); C11(Carbamidomethyl); S13(Hex(1)); T14(Fuc(1)); C16(Carbamidomethyl); C22(Carbamidomethyl)	1	1	Q01705	Q01705	Neurogenic locus notch homolog protein 1 OS=Mus musculus OX=10090 GN=Notch1 PE=1 SV=3	1	5	5	1	0	1	1	1	800.351	3997.72	3997.71	4.80257	0.00383985	0	0	222879	HCD (High Energy Collision Dissociation)	MS2	2.39838	100	9.31661	3330	3330	3325	FP040621_18.raw	0/0		11.9393	775.636	775.636	0	1.14988e-12	1.62596e-13	0	0
FALSE	High	PMI-Byonic	PMI-Byonic (A2)	A	2	Unambiguous	VGQRCQDSNPCLSTPCKNAGTCHVVDHGGTVDY	[F].VGQRcQDSNPcLSTPcKNAGTcHVVDHGGTVDY.[A]	C5(Carbamidomethyl); C11(Carbamidomethyl); C16(Carbamidomethyl); C22(Carbamidomethyl)	1	1	Q01705	Q01705	Neurogenic locus notch homolog protein 1 OS=Mus musculus OX=10090 GN=Notch1 PE=1 SV=3	1	4	4	1	0	1	1	1	923.161	3689.62	3689.59	7.95728	0.00733979	0	0	239365	HCD (High Energy Collision Dissociation)	MS2	0	100	9.58968	3451	3451	3446	FP040621_18.raw	0/0		13.6595	886.243	755.932	755.932	2.19021e-14	2.42163e-15	0	0
FALSE	High	PMI-Byonic	PMI-Byonic (A2)	A	2	Unambiguous	VGQRCQDSNPCLSTPCKNAGTCHVVDHGGTVDY	[F].VGQRcQDSNPcLstPcKNAGTcHVVDHGGTVDY.[A]	C5(Carbamidomethyl); C11(Carbamidomethyl); S13(Hex(1)Pent(2)); T14(Fuc(1)); C16(Carbamidomethyl); C22(Carbamidomethyl)	1	1	Q01705	Q01705	Neurogenic locus notch homolog protein 1 OS=Mus musculus OX=10090 GN=Notch1 PE=1 SV=3	1	5	5	1	0	1	1	1	853.17	4261.82	4261.79	7.43036	0.00633333	0	0	309892	HCD (High Energy Collision Dissociation)	MS2	0.918616	100	9.6069	3458	3458	3457	FP040621_18.raw	0/0		11.6206	771.448	771.448	1.2	2.39549e-12	2.431e-13	0	0
FALSE	High	PMI-Byonic	PMI-Byonic (A2)	A	2	Unambiguous	VGQRCQDSNPCLSTPCKNAGTCHVVDHGGTVDY	[F].VGQRcQDSNPcLstPcKNAGTcHVVDHGGTVDY.[A]	C5(Carbamidomethyl); C11(Carbamidomethyl); S13(Hex(1)); T14(Fuc(1)); C16(Carbamidomethyl); C22(Carbamidomethyl)	1	1	Q01705	Q01705	Neurogenic locus notch homolog protein 1 OS=Mus musculus OX=10090 GN=Notch1 PE=1 SV=3	1	5	5	1	0	1	1	1	800.351	3997.73	3997.71	5.48961	0.00438917	0	0	739792	HCD (High Energy Collision Dissociation)	MS2	4.42519	100	9.43131	3381	3381	3380	FP040621_18.raw	0/0		14.9393	903.298	903.298	0	1.14988e-15	1.44065e-16	0	0
FALSE	High	PMI-Byonic	PMI-Byonic (A2)	A	2	Unambiguous	VGQRCQDSNPCLSTPCKNAGTCHVVDHGGTVDY	[F].VGQRcQDSNPcLstPcKNAGTcHVVDHGGTVDY.[A]	C5(Carbamidomethyl); C11(Carbamidomethyl); S13(Hex(1)Pent(2)); T14(Fuc(1)); C16(Carbamidomethyl); C22(Carbamidomethyl)	1	1	Q01705	Q01705	Neurogenic locus notch homolog protein 1 OS=Mus musculus OX=10090 GN=Notch1 PE=1 SV=3	1	4	4	1	0	1	1	1	1066.2	4261.79	4261.79	0.487594	0.000519506	0	0	418854	HCD (High Energy Collision Dissociation)	MS2	0	100	9.48089	3404	3404	3402	FP040621_18.raw	0/0		14.303	934.645	934.645	1.2	4.97749e-15	7.65929e-16	0	0
FALSE	High	PMI-Byonic	PMI-Byonic (A2)	A	2	Unambiguous	VGQRCQDSNPCLSTPCKNAGTCHVVDHGGTVDYACSCPL	[F].VGQRcQDSNPcLStPcKNAGtcHVVDHGGTVDYAcScPL.[G]	C5(Carbamidomethyl); C11(Carbamidomethyl); T14(Hex(1)Pent(2)); C16(Carbamidomethyl); T21(Fuc(1)); C22(Carbamidomethyl); C35(Carbamidomethyl); C37(Carbamidomethyl)	1	1	Q01705	Q01705	Neurogenic locus notch homolog protein 1 OS=Mus musculus OX=10090 GN=Notch1 PE=1 SV=3	2	5	5	1	0	1	1	1	990.826	4950.1	4950.06	9.22209	0.00912998	0	0	547711	HCD (High Energy Collision Dissociation)	MS2	1.12026	96.1437	10.6917	3933	3933	3930	FP040621_18.raw	0/0		2.08559	241.07	241.07	0	0.00821133	0.000149607	0	0
FALSE	High	PMI-Byonic	PMI-Byonic (A2)	A	2	Unambiguous	VGQRCQDSNPCLSTPCKNAGTCHVVDHGGTVDY	[F].VGQRcQDSNPcLstPcKNAGTcHVVDHGGTVDY.[A]	C5(Carbamidomethyl); C11(Carbamidomethyl); S13(Hex(1)Pent(2)); T14(Fuc(1)); C16(Carbamidomethyl); C22(Carbamidomethyl)	1	1	Q01705	Q01705	Neurogenic locus notch homolog protein 1 OS=Mus musculus OX=10090 GN=Notch1 PE=1 SV=3	1	5	5	1	0	1	1	1	853.169	4261.82	4261.79	6.28464	0.00535676	0	0	108060	HCD (High Energy Collision Dissociation)	MS2	0	100	9.73168	3513	3513	3512	FP040621_18.raw	0/0		10.9393	729.299	729.299	1.2	1.14988e-11	1.26044e-12	0	0
FALSE	High	PMI-Byonic	PMI-Byonic (A2)	A	2	Unambiguous	CLTPLDNACL	[L].cLTPLDNAcL.[A]	C1(Carbamidomethyl); C9(Carbamidomethyl)	1	1	Q01705	Q01705	Neurogenic locus notch homolog protein 1 OS=Mus musculus OX=10090 GN=Notch1 PE=1 SV=3	2	2	2	1	0	1	1	1	588.775	1176.54	1176.54	2.99832	0.00176382	0	0	664777	HCD (High Energy Collision Dissociation)	MS2	19.9855	100	15.0505	5949	5949	5943	FP040621_18.raw	0/0		6.70982	629.641	238.77	238.77	1.95064e-07	1.07589e-08	0	0
FALSE	High	PMI-Byonic	PMI-Byonic (A2)	A	2	Unambiguous	ANPCRNGGTCDLLTLTEY	[L].ANPcRNGGtcDLLTLTEY.[K]	C4(Carbamidomethyl); T9(Fuc(1)); C10(Carbamidomethyl)	1	1	Q01705	Q01705	Neurogenic locus notch homolog protein 1 OS=Mus musculus OX=10090 GN=Notch1 PE=1 SV=3	3	2	2	1	0	1	1	1	1101	2200.99	2200.98	3.21755	0.00354089	0	0	2292030	HCD (High Energy Collision Dissociation)	MS2	0	100	14.9367	5900	5900	5899	FP040621_18.raw	0/0		6.19413	437.413	437.413	15.6502	6.3954e-07	6.23997e-08	0	0
FALSE	High	PMI-Byonic	PMI-Byonic (A2)	A	2	Unambiguous	ANPCRNGGTCDLLTLTEY	[L].ANPcRNGGtcDLLTLTEY.[K]	C4(Carbamidomethyl); T9(Fuc(1)); C10(Carbamidomethyl)	1	1	Q01705	Q01705	Neurogenic locus notch homolog protein 1 OS=Mus musculus OX=10090 GN=Notch1 PE=1 SV=3	3	2	2	1	0	1	1	1	1101	2200.99	2200.98	2.9957	0.00329675	0	0	1.17026e+06	HCD (High Energy Collision Dissociation)	MS2	2.7096	100	14.8187	5849	5849	5844	FP040621_18.raw	0/0		6.25626	442.411	442.411	16.3422	5.54292e-07	5.03316e-08	0	0
FALSE	High	PMI-Byonic	PMI-Byonic (A2)	A	2	Unambiguous	ANPCRNGGTCDLLTLTEY	[L].ANPcRnGGTcDLLTLTEY.[K]	C4(Carbamidomethyl); N6(Deamidated); C10(Carbamidomethyl)	1	1	Q01705	Q01705	Neurogenic locus notch homolog protein 1 OS=Mus musculus OX=10090 GN=Notch1 PE=1 SV=3	3	2	2	1	0	1	1	1	1028.46	2055.91	2055.91	-0.276433	-0.00028416	0	0	513906	HCD (High Energy Collision Dissociation)	MS2	7.89731	100	15.7393	6249	6249	6240	FP040621_18.raw	0/0		2.8111	347.573	347.573	25.1393	0.00154491	6.29077e-05	0	0
FALSE	High	PMI-Byonic	PMI-Byonic (A2)	A	2	Unambiguous	ANPCRNGGTCDLLTLTEY	[L].ANPcRnGGtcDLLTLTEY.[K]	C4(Carbamidomethyl); N6(Deamidated); T9(Fuc(1)); C10(Carbamidomethyl)	1	1	Q01705	Q01705	Neurogenic locus notch homolog protein 1 OS=Mus musculus OX=10090 GN=Notch1 PE=1 SV=3	3	2	2	1	0	1	1	1	1101.49	2201.97	2201.97	0.385556	0.000424491	0	0	759184	HCD (High Energy Collision Dissociation)	MS2	0	100	15.6906	6228	6228	6218	FP040621_18.raw	0/0		6.19413	410.2	410.2	7.65703	6.3954e-07	6.84115e-08	0	0
FALSE	High	PMI-Byonic	PMI-Byonic (A2)	A	2	Unambiguous	ANPCRNGGTCDLLTLTEY	[L].ANPcRNGGTcDLLTLTEY.[K]	C4(Carbamidomethyl); C10(Carbamidomethyl)	1	1	Q01705	Q01705	Neurogenic locus notch homolog protein 1 OS=Mus musculus OX=10090 GN=Notch1 PE=1 SV=3	3	2	2	1	0	1	1	1	1027.97	2054.94	2054.93	4.41984	0.00454122	0	0	784006	HCD (High Energy Collision Dissociation)	MS2	0	100	14.8766	5874	5874	5866	FP040621_18.raw	0/0		4.94061	374.121	374.121	374.121	1.14653e-05	2.267e-07	0	0
FALSE	High	PMI-Byonic	PMI-Byonic (A2)	A	2	Unambiguous	KCRCPPGWSGKSCQQADPCASNPCANGGQCLPF	[Y].KcRcPPGWsGKScQQADPcASNPcANGGQcLPF.[E]	C2(Carbamidomethyl); C4(Carbamidomethyl); S9(Hex(1)Pent(2)); C13(Carbamidomethyl); C19(Carbamidomethyl); C24(Carbamidomethyl); C30(Carbamidomethyl)	1	1	Q01705	Q01705	Neurogenic locus notch homolog protein 1 OS=Mus musculus OX=10090 GN=Notch1 PE=1 SV=3	1	2	2	1	0	1	1	1	1044.93	2088.86	4178.71	-500118	-1044.92	0	0	456503	HCD (High Energy Collision Dissociation)	MS2	79.552	100	11.4639	4273	4273	4271	FP040621_18.raw	0/0		2.65137	279.875	279.875	2.4	0.00223169	8.12872e-05	0	0
FALSE	High	PMI-Byonic	PMI-Byonic (A2)	A	2	Unambiguous	KCRCPPGWSGKSCQQADPCASNPCANGGQCLPF	[Y].KcRcPPGWSGKscQQADPcASNPcANGGQcLPF.[E]	C2(Carbamidomethyl); C4(Carbamidomethyl); S12(Hex(1)Pent(2)); C13(Carbamidomethyl); C19(Carbamidomethyl); C24(Carbamidomethyl); C30(Carbamidomethyl)	1	1	Q01705	Q01705	Neurogenic locus notch homolog protein 1 OS=Mus musculus OX=10090 GN=Notch1 PE=1 SV=3	1	4	4	1	0	1	1	1	1045.43	4178.71	4178.71	1.78424	0.00186395	0	0	514251	HCD (High Energy Collision Dissociation)	MS2	0	100	11.582	4327	4327	4326	FP040621_18.raw	0/0		8.79669	629.097	629.097	0	1.59704e-09	1.43455e-10	0	0
FALSE	High	PMI-Byonic	PMI-Byonic (A2)	A	2	Unambiguous	KCRCPPGWSGKSCQQADPCASNPCANGGQCLPF	[Y].KcRcPPGWsGKScQQADPcASNPcANGGQcLPF.[E]	C2(Carbamidomethyl); C4(Carbamidomethyl); S9(Hex(1)Pent(2)); C13(Carbamidomethyl); C19(Carbamidomethyl); C24(Carbamidomethyl); C30(Carbamidomethyl)	1	1	Q01705	Q01705	Neurogenic locus notch homolog protein 1 OS=Mus musculus OX=10090 GN=Notch1 PE=1 SV=3	1	4	4	1	0	1	1	1	1045.69	4179.72	4178.71	242.027	0.252841	0	0	181979	HCD (High Energy Collision Dissociation)	MS2	0	100	11.7406	4396	4396	4392	FP040621_18.raw	0/0		7.58282	576.955	576.955	2.4	2.61324e-08	1.78264e-09	0	0
FALSE	High	PMI-Byonic	PMI-Byonic (A2)	A	2	Unambiguous	KCRCPPGWSGKSCQQADPCASNPCANGGQCLPFESSY	[Y].KcRcPPGWSGKscQQADPcASNPcANGGQcLPFESSY.[I]	C2(Carbamidomethyl); C4(Carbamidomethyl); S12(Hex(1)Pent(2)); C13(Carbamidomethyl); C19(Carbamidomethyl); C24(Carbamidomethyl); C30(Carbamidomethyl)	1	1	Q01705	Q01705	Neurogenic locus notch homolog protein 1 OS=Mus musculus OX=10090 GN=Notch1 PE=1 SV=3	2	4	4	1	0	1	1	1	1161.98	4644.89	4644.88	2.53915	0.00294851	0	0	278368	HCD (High Energy Collision Dissociation)	MS2	0	100	11.92	4473	4473	4469	FP040621_18.raw	0/0		12.4445	821.319	681.775	4.26778	3.59321e-13	3.68958e-14	0	0
FALSE	High	PMI-Byonic	PMI-Byonic (A2)	A	2	Unambiguous	KCRCPPGWSGKSCQQADPCASNPCANGGQCLPFESSY	[Y].KcRcPPGWSGKScQQADPcAsNPcANGGQcLPFESSY.[I]	C2(Carbamidomethyl); C4(Carbamidomethyl); C13(Carbamidomethyl); C19(Carbamidomethyl); S21(Hex(1)Pent(2)); C24(Carbamidomethyl); C30(Carbamidomethyl)	1	1	Q01705	Q01705	Neurogenic locus notch homolog protein 1 OS=Mus musculus OX=10090 GN=Notch1 PE=1 SV=3	2	4	4	1	0	1	1	1	1161.98	4644.9	4644.88	4.32623	0.0050237	0	0	271230	HCD (High Energy Collision Dissociation)	MS2	0	100	12.042	4525	4525	4524	FP040621_18.raw	0/0		12.5872	841.601	736.943	0	2.58715e-13	2.68201e-14	0	0
FALSE	High	PMI-Byonic	PMI-Byonic (A2)	A	2	Unambiguous	SGKSCQQADPCASNPCANGGQCLPF	[W].sGKScQQADPcASNPcANGGQcLPF.[E]	S1(Hex(1)Pent(2)); C5(Carbamidomethyl); C11(Carbamidomethyl); C16(Carbamidomethyl); C22(Carbamidomethyl)	1	1	Q01705	Q01705	Neurogenic locus notch homolog protein 1 OS=Mus musculus OX=10090 GN=Notch1 PE=1 SV=3	0	3	3	1	0	1	1	1	1046.42	3137.26	3137.24	4.518	0.00472469	0	0	754188	HCD (High Energy Collision Dissociation)	MS2	0	100	12.251	4622	4622	4612	FP040621_18.raw	0/0		8.41794	665.263	665.263	7.86065	3.81998e-09	3.26134e-10	0	0
FALSE	High	PMI-Byonic	PMI-Byonic (A2)	A	2	Unambiguous	SGKSCQQADPCASNPCANGGQCLPFESSY	[W].SGKScQQADPcAsNPcANGGQcLPFESSY.[I]	C5(Carbamidomethyl); C11(Carbamidomethyl); S13(Hex(1)Pent(2)); C16(Carbamidomethyl); C22(Carbamidomethyl)	1	1	Q01705	Q01705	Neurogenic locus notch homolog protein 1 OS=Mus musculus OX=10090 GN=Notch1 PE=1 SV=3	1	3	3	1	0	1	1	1	1201.8	3603.4	3603.41	-4.99158	-0.00599558	0	0	827031	HCD (High Energy Collision Dissociation)	MS2	0	100	12.9467	4965	4965	4964	FP040621_18.raw	0/0		6.65554	582.17	552.161	8.17553	2.21036e-07	1.32622e-08	0	0
FALSE	High	PMI-Byonic	PMI-Byonic (A2)	A	2	Unambiguous	SGKSCQQADPCASNPCANGGQCLPFESSY	[W].SGKScQQADPcAsNPcANGGQcLPFESSY.[I]	C5(Carbamidomethyl); C11(Carbamidomethyl); S13(Hex(1)Pent(2)); C16(Carbamidomethyl); C22(Carbamidomethyl)	1	1	Q01705	Q01705	Neurogenic locus notch homolog protein 1 OS=Mus musculus OX=10090 GN=Notch1 PE=1 SV=3	1	3	3	1	0	1	1	1	1201.81	3603.4	3603.41	-2.65412	-0.00318796	0	0	954501	HCD (High Energy Collision Dissociation)	MS2	0	100	12.8182	4904	4904	4898	FP040621_18.raw	0/0		11.1994	787.915	724.683	4.45582	6.31759e-12	6.55235e-13	0	0
FALSE	High	PMI-Byonic	PMI-Byonic (A2)	A	2	Unambiguous	SGKSCQQADPCASNPCANGGQCLPF	[W].SGKScQQADPcAsNPcANGGQcLPF.[E]	C5(Carbamidomethyl); C11(Carbamidomethyl); S13(Hex(1)Pent(2)); C16(Carbamidomethyl); C22(Carbamidomethyl)	1	1	Q01705	Q01705	Neurogenic locus notch homolog protein 1 OS=Mus musculus OX=10090 GN=Notch1 PE=1 SV=3	0	2	2	1	0	1	1	1	1569.13	3137.25	3137.24	2.36278	0.00370631	0	0	237077	HCD (High Energy Collision Dissociation)	MS2	0	100	12.3291	4655	4655	4645	FP040621_18.raw	0/0		6.54951	593.249	593.249	6.47001	2.82157e-07	1.89121e-08	0	0
FALSE	High	PMI-Byonic	PMI-Byonic (A2)	A	2	Unambiguous	ICRCPPGFHGPTCRQDVNECSQNPGLCRHGGTCHNEIGSY	[Y].IcRcPPGFHGPtcRQDVNEcSQNPGLcRHGGTcHNEIGSY.[R]	C2(Carbamidomethyl); C4(Carbamidomethyl); T12(Fuc(1)); C13(Carbamidomethyl); C20(Carbamidomethyl); C27(Carbamidomethyl); C33(Carbamidomethyl)	1	1	Q01705	Q01705	Neurogenic locus notch homolog protein 1 OS=Mus musculus OX=10090 GN=Notch1 PE=1 SV=3	2	6	6	1	0	1	1	1	806.019	4831.08	4831.05	5.89946	0.0047501	0	0	77689.3	HCD (High Energy Collision Dissociation)	MS2	0	100	9.92277	3595	3595	3589	FP040621_18.raw	0/0		6.83831	482.705	482.705	3.6	1.45107e-07	6.6677e-09	0	0
FALSE	High	PMI-Byonic	PMI-Byonic (A2)	A	2	Unambiguous	ICRCPPGFHGPTCRQDVNECSQNPGLCRHGGTCHNEIGSY	[Y].IcRcPPGFHGPtcRQDVNEcSQNPGLcRHGGTcHNEIGSY.[R]	C2(Carbamidomethyl); C4(Carbamidomethyl); T12(Fuc(1)); C13(Carbamidomethyl); C20(Carbamidomethyl); C27(Carbamidomethyl); C33(Carbamidomethyl)	1	1	Q01705	Q01705	Neurogenic locus notch homolog protein 1 OS=Mus musculus OX=10090 GN=Notch1 PE=1 SV=3	2	5	5	1	0	1	1	1	967.023	4831.08	4831.05	7.31725	0.00707	0	0	417840	HCD (High Energy Collision Dissociation)	MS2	0	100	10.2149	3722	3722	3721	FP040621_18.raw	0/0		9.22266	671.647	671.647	3.6	5.98874e-10	5.44963e-11	0	0
FALSE	High	PMI-Byonic	PMI-Byonic (A2)	A	2	Unambiguous	ICRCPPGFHGPTCRQDVNECSQNPGLCRHGGTCHNEIGSY	[Y].IcRcPPGFHGPtcRQDVNEcSQNPGLcRHGGTcHNEIGSY.[R]	C2(Carbamidomethyl); C4(Carbamidomethyl); T12(Fuc(1)); C13(Carbamidomethyl); C20(Carbamidomethyl); C27(Carbamidomethyl); C33(Carbamidomethyl)	1	1	Q01705	Q01705	Neurogenic locus notch homolog protein 1 OS=Mus musculus OX=10090 GN=Notch1 PE=1 SV=3	2	6	6	1	0	1	1	1	806.017	4831.07	4831.05	3.92857	0.00316319	0	0	455909	HCD (High Energy Collision Dissociation)	MS2	7.37483	100	10.4354	3821	3821	3820	FP040621_18.raw	0/0		7.76669	565.217	565.217	3.6	1.71123e-08	1.13528e-09	0	0
FALSE	High	PMI-Byonic	PMI-Byonic (A2)	A	2	Unambiguous	ICRCPPGFHGPTCRQDVNECSQNPGLCRHGGTCHNEIGSY	[Y].IcRcPPGFHGPtcRQDVNEcSQNPGLcRHGGTcHNEIGSY.[R]	C2(Carbamidomethyl); C4(Carbamidomethyl); T12(Fuc(1)); C13(Carbamidomethyl); C20(Carbamidomethyl); C27(Carbamidomethyl); C33(Carbamidomethyl)	1	1	Q01705	Q01705	Neurogenic locus notch homolog protein 1 OS=Mus musculus OX=10090 GN=Notch1 PE=1 SV=3	2	6	6	1	0	1	1	1	806.021	4831.09	4831.05	7.94616	0.00639805	0	0	1.37594e+06	HCD (High Energy Collision Dissociation)	MS2	5.03057	58.1545	10.1639	3700	3700	3699	FP040621_18.raw	0/0		8.59061	640.921	640.921	3.6	2.56677e-09	2.73987e-10	0	0
FALSE	High	PMI-Byonic	PMI-Byonic (A2)	A	2	Unambiguous	ICRCPPGFHGPTCRQDVNECSQNPGLCRHGGTCHNEIGSY	[Y].IcRcPPGFHGPtcRQDVNEcSQNPGLcRHGGTcHNEIGSY.[R]	C2(Carbamidomethyl); C4(Carbamidomethyl); T12(Fuc(1)); C13(Carbamidomethyl); C20(Carbamidomethyl); C27(Carbamidomethyl); C33(Carbamidomethyl)	1	1	Q01705	Q01705	Neurogenic locus notch homolog protein 1 OS=Mus musculus OX=10090 GN=Notch1 PE=1 SV=3	2	5	5	1	0	1	1	1	967.02	4831.07	4831.05	4.03243	0.00389617	0	0	554011	HCD (High Energy Collision Dissociation)	MS2	0	89.2858	10.0924	3669	3669	3666	FP040621_18.raw	0/0		9.5414	661.994	661.994	3.6	2.87472e-10	2.08919e-11	0	0
FALSE	High	PMI-Byonic	PMI-Byonic (A2)	A	2	Unambiguous	ICRCPPGFHGPTCRQDVNECSQNPGLCRHGGTCHNEIGSY	[Y].IcRcPPGFHGPtcRQDVNEcSQNPGLcRHGGTcHNEIGSY.[R]	C2(Carbamidomethyl); C4(Carbamidomethyl); T12(Fuc(1)); C13(Carbamidomethyl); C20(Carbamidomethyl); C27(Carbamidomethyl); C33(Carbamidomethyl)	1	1	Q01705	Q01705	Neurogenic locus notch homolog protein 1 OS=Mus musculus OX=10090 GN=Notch1 PE=1 SV=3	2	5	5	1	0	1	1	1	967.018	4831.06	4831.05	2.011	0.00194304	0	0	76265.3	HCD (High Energy Collision Dissociation)	MS2	35.3006	100	10.4608	3833	3833	3831	FP040621_18.raw	0/0		6.27852	476.765	476.765	3.6	5.26601e-07	4.48538e-08	0	0
FALSE	High	PMI-Byonic	PMI-Byonic (A2)	A	2	Unambiguous	ICRCPPGFHGPTCRQDVNECSQNPGLCRHGGTCHNEIGSY	[Y].IcRcPPGFHGPtcRQDVNEcSQNPGLcRHGGTcHNEIGSY.[R]	C2(Carbamidomethyl); C4(Carbamidomethyl); T12(Fuc(1)); C13(Carbamidomethyl); C20(Carbamidomethyl); C27(Carbamidomethyl); C33(Carbamidomethyl)	1	1	Q01705	Q01705	Neurogenic locus notch homolog protein 1 OS=Mus musculus OX=10090 GN=Notch1 PE=1 SV=3	2	6	6	1	0	1	1	1	806.021	4831.09	4831.05	7.94616	0.00639805	0	0	1937195	HCD (High Energy Collision Dissociation)	MS2	0.216493	67.2321	10.0416	3645	3645	3644	FP040621_18.raw	0/0		8.59061	634.926	634.926	3.6	2.56677e-09	2.39248e-10	0	0
FALSE	High	PMI-Byonic	PMI-Byonic (A2)	A	2	Unambiguous	ICRCPPGFHGPTCRQDVNECSQNPGLCRHGGTCHNEIGSY	[Y].IcRcPPGFHGPtcRQDVNEcSQNPGLcRHGGTcHNEIGSY.[R]	C2(Carbamidomethyl); C4(Carbamidomethyl); T12(Fuc(1)); C13(Carbamidomethyl); C20(Carbamidomethyl); C27(Carbamidomethyl); C33(Carbamidomethyl)	1	1	Q01705	Q01705	Neurogenic locus notch homolog protein 1 OS=Mus musculus OX=10090 GN=Notch1 PE=1 SV=3	2	5	5	1	0	1	1	1	967.02	4831.07	4831.05	4.85363	0.00468963	0	0	101474	HCD (High Energy Collision Dissociation)	MS2	0	100	9.97282	3616	3616	3611	FP040621_18.raw	0/0		6.21639	402.205	402.205	3.6	6.0759e-07	5.62599e-08	0	0
FALSE	High	PMI-Byonic	PMI-Byonic (A2)	A	2	Unambiguous	ICRCPPGFHGPTCRQDVNECSQNPGLCRHGGTCHNEIGSY	[Y].IcRcPPGFHGPtcRQDVNEcSQNPGLcRHGGTcHNEIGSY.[R]	C2(Carbamidomethyl); C4(Carbamidomethyl); T12(Fuc(1)); C13(Carbamidomethyl); C20(Carbamidomethyl); C27(Carbamidomethyl); C33(Carbamidomethyl)	1	1	Q01705	Q01705	Neurogenic locus notch homolog protein 1 OS=Mus musculus OX=10090 GN=Notch1 PE=1 SV=3	2	6	6	1	0	1	1	1	806.019	4831.08	4831.05	5.97527	0.00481114	0	0	221935	HCD (High Energy Collision Dissociation)	MS2	3.30378	100	10.5625	3877	3877	3875	FP040621_18.raw	0/0		6.51957	497.768	497.768	3.6	3.02294e-07	2.21694e-08	0	0
FALSE	High	PMI-Byonic	PMI-Byonic (A2)	A	2	Unambiguous	ICRCPPGFHGPTCRQDVNECSQNPGLCRHGGTCHNEIGSY	[Y].IcRcPPGFHGPtcRQDVNEcSQNPGLcRHGGTcHNEIGSY.[R]	C2(Carbamidomethyl); C4(Carbamidomethyl); T12(Fuc(1)); C13(Carbamidomethyl); C20(Carbamidomethyl); C27(Carbamidomethyl); C33(Carbamidomethyl)	1	1	Q01705	Q01705	Neurogenic locus notch homolog protein 1 OS=Mus musculus OX=10090 GN=Notch1 PE=1 SV=3	2	5	5	1	0	1	1	1	967.02	4831.07	4831.05	4.53778	0.00438445	0	0	246153	HCD (High Energy Collision Dissociation)	MS2	0	100	10.3387	3777	3777	3776	FP040621_18.raw	0/0		9.39874	673.068	673.068	3.6	3.99261e-10	3.88484e-11	0	0
FALSE	High	PMI-Byonic	PMI-Byonic (A2)	A	2	Unambiguous	ICRCPPGFHGPTCRQDVNECSQNPGL	[Y].IcRcPPGFHGPTcRQDVNEcSQNPGL.[C]	C2(Carbamidomethyl); C4(Carbamidomethyl); C13(Carbamidomethyl); C20(Carbamidomethyl)	1	1	Q01705	Q01705	Neurogenic locus notch homolog protein 1 OS=Mus musculus OX=10090 GN=Notch1 PE=1 SV=3	1	4	4	1	0	1	1	1	764.842	3056.35	3056.33	4.12238	0.00314984	0	0	441038	HCD (High Energy Collision Dissociation)	MS2	5.07021	100	10.4029	3808	3808	3798	FP040621_18.raw	0/0		3.53852	373.429	373.429	373.429	0.000289385	1.09183e-05	0	0
FALSE	High	PMI-Byonic	PMI-Byonic (A2)	A	2	Unambiguous	ICRCPPGFHGPTCRQDVNECSQNPGLCRHGGTCHNEIGSY	[Y].IcRcPPGFHGPtcRQDVNEcSQNPGLcRHGGTcHNEIGSY.[R]	C2(Carbamidomethyl); C4(Carbamidomethyl); T12(Fuc(1)); C13(Carbamidomethyl); C20(Carbamidomethyl); C27(Carbamidomethyl); C33(Carbamidomethyl)	1	1	Q01705	Q01705	Neurogenic locus notch homolog protein 1 OS=Mus musculus OX=10090 GN=Notch1 PE=1 SV=3	2	6	6	1	0	1	1	1	806.018	4831.07	4831.05	4.83821	0.00389561	0	0	68028.7	HCD (High Energy Collision Dissociation)	MS2	3.91713	100	10.7306	3950	3950	3941	FP040621_18.raw	0/0		2.81561	332.202	332.202	3.6	0.00152895	3.7231e-05	0	0
FALSE	High	PMI-Byonic	PMI-Byonic (A2)	A	2	Unambiguous	NCRCPPEWTGQYCTEDVDECQLMPNACQNGGTCHNTHGGY	[Y].NcRcPPEWTGQYcTEDVDEcQLMPNAcQnGGTcHntHGGY.[N]	C2(Carbamidomethyl); C4(Carbamidomethyl); C13(Carbamidomethyl); C20(Carbamidomethyl); C27(Carbamidomethyl); N29(Deamidated); C33(Carbamidomethyl); N35(Oxidation); T36(Fuc(1))	1	1	Q01705	Q01705	Neurogenic locus notch homolog protein 1 OS=Mus musculus OX=10090 GN=Notch1 PE=1 SV=3	3	4	4	1	0	1	1	1	1235.48	4938.89	4936.88	406.71	0.50197	0	0	2.3991e+06	HCD (High Energy Collision Dissociation)	MS2	30.7238	100	12.916	4952	4952	4942	FP040621_18.raw	0/0		20.711	1206.02	1206.02	4.89592	1.94529e-21	1.2485e-21	0	0
FALSE	High	PMI-Byonic	PMI-Byonic (A2)	A	2	Unambiguous	NCRCPPEWTGQYCTEDVDECQLMPNACQNGGTCHNTHGGY	[Y].NcRcPPEWTGQYcTEDVDEcQLMPNAcQNGGTcHNtHGGY.[N]	C2(Carbamidomethyl); C4(Carbamidomethyl); C13(Carbamidomethyl); C20(Carbamidomethyl); C27(Carbamidomethyl); C33(Carbamidomethyl); T36(Fuc(1))	1	1	Q01705	Q01705	Neurogenic locus notch homolog protein 1 OS=Mus musculus OX=10090 GN=Notch1 PE=1 SV=3	3	4	4	1	0	1	1	1	1231.48	4922.89	4919.9	607.088	0.746702	0	0	3.04263e+06	HCD (High Energy Collision Dissociation)	MS2	20.6528	100	12.7799	4885	4885	4876	FP040621_18.raw	0/0		17.1671	1066.67	495.752	0.0462272	6.80607e-18	1.31689e-18	0	0
FALSE	High	PMI-Byonic	PMI-Byonic (A2)	A	2	Unambiguous	NCRCPPEWTGQYCTEDVDECQLMPNACQNGGTCHNTHGGY	[Y].NcRcPPEWTGQYctEDVDEcQLMPNAcQNGGTcHnTHGGY.[N]	C2(Carbamidomethyl); C4(Carbamidomethyl); C13(Carbamidomethyl); T14(Fuc(1)); C20(Carbamidomethyl); C27(Carbamidomethyl); C33(Carbamidomethyl); N35(Oxidation)	1	1	Q01705	Q01705	Neurogenic locus notch homolog protein 1 OS=Mus musculus OX=10090 GN=Notch1 PE=1 SV=3	3	4	4	1	0	1	1	1	1234.73	4935.88	4935.89	-2.23564	-0.00275872	0	0	464205	HCD (High Energy Collision Dissociation)	MS2	0	36.1957	12.7314	4862	4862	4854	FP040621_18.raw	0/0		17.468	1090.9	1090.9	0.330827	3.40389e-18	6.28155e-19	0	0
FALSE	High	PMI-Byonic	PMI-Byonic (A2)	A	2	Unambiguous	NCRCPPEWTGQYCTEDVDECQLMPNACQNGGTCHNTHGGY	[Y].NcRcPPEWTGQYctEDVDEcqLMPNAcQNGGTcHnTHGGY.[N]	C2(Carbamidomethyl); C4(Carbamidomethyl); C13(Carbamidomethyl); T14(HexNAc(1)Fuc(1)); C20(Carbamidomethyl); Q21(Deamidated); C27(Carbamidomethyl); C33(Carbamidomethyl); N35(Oxidation)	1	1	Q01705	Q01705	Neurogenic locus notch homolog protein 1 OS=Mus musculus OX=10090 GN=Notch1 PE=1 SV=3	3	4	4	1	0	1	1	1	1286.5	5142.97	5139.96	586.377	0.753489	0	0	3.90398e+06	HCD (High Energy Collision Dissociation)	MS2	43.0297	100	12.6214	4808	4808	4799	FP040621_18.raw	0/0		19.711	1152.14	1152.14	4.59106	1.94529e-20	5.79948e-21	0	0
FALSE	High	PMI-Byonic	PMI-Byonic (A2)	A	2	Unambiguous	NCRCPPEWTGQY	[Y].NcRcPPEWTGQY.[C]	C2(Carbamidomethyl); C4(Carbamidomethyl)	1	1	Q01705	Q01705	Neurogenic locus notch homolog protein 1 OS=Mus musculus OX=10090 GN=Notch1 PE=1 SV=3	1	2	2	1	0	1	1	1	784.329	1567.65	1567.64	5.28939	0.00414593	0	0	1.23872e+06	HCD (High Energy Collision Dissociation)	MS2	0	100	11.2128	4162	4162	4161	FP040621_18.raw	0/0		9.50356	617.032	407.699	407.699	3.13643e-10	2.62146e-11	0	0
FALSE	High	PMI-Byonic	PMI-Byonic (A2)	A	2	Unambiguous	NCRCPPEWTGQYCTEDVDECQLMPNACQNGGTCHNTHGGY	[Y].NcRcPPEWTGQYctEDVDEcQLMPNAcQNGGTcHNTHGGY.[N]	C2(Carbamidomethyl); C4(Carbamidomethyl); C13(Carbamidomethyl); T14(Fuc(1)); C20(Carbamidomethyl); C27(Carbamidomethyl); C33(Carbamidomethyl)	1	1	Q01705	Q01705	Neurogenic locus notch homolog protein 1 OS=Mus musculus OX=10090 GN=Notch1 PE=1 SV=3	3	4	4	1	0	1	1	1	1231.23	4921.89	4919.9	403.831	0.496702	0	0	6721321	HCD (High Energy Collision Dissociation)	MS2	23.199	41.3068	12.618	4806	4806	4799	FP040621_18.raw	0/0		18.1671	1126.81	580.532	0.228517	6.80607e-19	1.73397e-19	0	0
FALSE	High	PMI-Byonic	PMI-Byonic (A2)	A	2	Unambiguous	NCRCPPEWTGQY	[Y].NcRcPPEWTGQY.[C]	C2(Carbamidomethyl); C4(Carbamidomethyl)	1	1	Q01705	Q01705	Neurogenic locus notch homolog protein 1 OS=Mus musculus OX=10090 GN=Notch1 PE=1 SV=3	1	4	4	1	0	1	1	1	783.356	3130.4	1567.64	996887	390.69	0	0	363418	HCD (High Energy Collision Dissociation)	MS2	18.3874	100	11.3272	4213	4213	4205	FP040621_18.raw	0/0		4.20936	373.478	279.774	279.774	6.175e-05	1.22803e-06	0	0
FALSE	High	PMI-Byonic	PMI-Byonic (A2)	A	2	Unambiguous	NCRCPPEWTGQYCTEDVDECQLMPNACQNGGTCHNTHGGY	[Y].NcRcPPEWTGQYctEDVDEcQLMPNAcQNGGTcHnTHGGY.[N]	C2(Carbamidomethyl); C4(Carbamidomethyl); C13(Carbamidomethyl); T14(Fuc(1)); C20(Carbamidomethyl); C27(Carbamidomethyl); C33(Carbamidomethyl); N35(Oxidation)	1	1	Q01705	Q01705	Neurogenic locus notch homolog protein 1 OS=Mus musculus OX=10090 GN=Notch1 PE=1 SV=3	3	4	4	1	0	1	1	1	1234.73	4935.89	4935.89	-1.14747	-0.00141594	0	0	2.36103e+06	HCD (High Energy Collision Dissociation)	MS2	0	24.4143	12.5941	4791	4791	4788	FP040621_18.raw	0/0		18.5649	1119.78	1119.78	7.2	2.72325e-19	8.454e-20	0	0
FALSE	High	PMI-Byonic	PMI-Byonic (A2)	A	2	Unambiguous	NCRCPPEWTGQYCTEDVDECQLMPNACQNGGTCHNTHGGY	[Y].NcRcPPEWTGQYcTEDVDEcQLMPNAcQnGGTcHNtHGGY.[N]	C2(Carbamidomethyl); C4(Carbamidomethyl); C13(Carbamidomethyl); C20(Carbamidomethyl); C27(Carbamidomethyl); N29(Deamidated); C33(Carbamidomethyl); T36(Fuc(1))	1	1	Q01705	Q01705	Neurogenic locus notch homolog protein 1 OS=Mus musculus OX=10090 GN=Notch1 PE=1 SV=3	3	4	4	1	0	1	1	1	1231.73	4923.88	4920.88	609.123	0.749356	0	0	3428172	HCD (High Energy Collision Dissociation)	MS2	32.4435	100	12.9489	4966	4966	4964	FP040621_18.raw	0/0		17.468	1069.69	1069.69	1.99711	3.40389e-18	8.59464e-19	0	0
FALSE	High	PMI-Byonic	PMI-Byonic (A2)	A	2	Unambiguous	NCVCVNGWTGEDCSENIDDCASAACF	[Y].NcVcVNGWTGEDcSENIDDcASAAcF.[Q]	C2(Carbamidomethyl); C4(Carbamidomethyl); C13(Carbamidomethyl); C20(Carbamidomethyl); C25(Carbamidomethyl)	1	1	Q01705	Q01705	Neurogenic locus notch homolog protein 1 OS=Mus musculus OX=10090 GN=Notch1 PE=1 SV=3	1	3	3	1	0	1	1	1	1004.38	3011.12	3011.1	5.9781	0.00600022	0	0	738364	HCD (High Energy Collision Dissociation)	MS2	0	100	16.1346	6420	6420	6416	FP040621_18.raw	0/0		4.81875	406.197	406.197	406.197	1.51791e-05	3.71869e-07	0	0
FALSE	High	PMI-Byonic	PMI-Byonic (A2)	A	2	Unambiguous	QGATCHDRVASFY	[F].QGATcHDRVAsFY.[C]	C5(Carbamidomethyl); S11(Fuc(1))	1	1	Q01705	Q01705	Neurogenic locus notch homolog protein 1 OS=Mus musculus OX=10090 GN=Notch1 PE=1 SV=3	1	3	3	1	0	1	1	1	553.249	1657.73	1657.73	2.25573	0.00124646	0	0	2.58245e+06	HCD (High Energy Collision Dissociation)	MS2	2.70805	80.6047	9.4787	3403	3403	3402	FP040621_18.raw	0/0		10.147	661.585	581.457	22.3052	7.12788e-11	4.53373e-12	0	0
FALSE	High	PMI-Byonic	PMI-Byonic (A2)	A	2	Unambiguous	QGATCHDRVASFY	[F].QGATcHDRVASFY.[C]	C5(Carbamidomethyl)	1	1	Q01705	Q01705	Neurogenic locus notch homolog protein 1 OS=Mus musculus OX=10090 GN=Notch1 PE=1 SV=3	1	3	3	1	0	1	1	1	504.562	1511.67	1511.67	1.67742	0.000845235	0	0	674556	HCD (High Energy Collision Dissociation)	MS2	54.3909	100	9.46803	3399	3399	3391	FP040621_18.raw	0/0		3.5714	407.229	221.852	221.852	0.000268286	8.36352e-06	0	0
FALSE	High	PMI-Byonic	PMI-Byonic (A2)	A	2	Unambiguous	QGATCHDRVASFY	[F].QGATcHDRVASFY.[C]	C5(Carbamidomethyl)	1	1	Q01705	Q01705	Neurogenic locus notch homolog protein 1 OS=Mus musculus OX=10090 GN=Notch1 PE=1 SV=3	1	3	3	1	0	1	1	1	504.563	1511.67	1511.67	3.43378	0.00173024	0	0	377054	HCD (High Energy Collision Dissociation)	MS2	55.2548	100	9.581	3447	3447	3446	FP040621_18.raw	0/0		3.41304	301.789	301.789	301.789	0.000386331	1.70405e-05	0	0
FALSE	High	PMI-Byonic	PMI-Byonic (A2)	A	2	Unambiguous	QGATCHDRVASFY	[F].QGATcHDRVASFY.[C]	C5(Carbamidomethyl)	1	1	Q01705	Q01705	Neurogenic locus notch homolog protein 1 OS=Mus musculus OX=10090 GN=Notch1 PE=1 SV=3	1	2	2	1	0	1	1	1	756.343	1511.68	1511.67	5.7441	0.00434159	0	0	536074	HCD (High Energy Collision Dissociation)	MS2	4.10513	100	9.49683	3412	3412	3402	FP040621_18.raw	0/0		12.2237	793.82	770.029	770.029	5.97401e-13	5.33812e-14	0	0
FALSE	High	PMI-Byonic	PMI-Byonic (A2)	A	2	Unambiguous	QGATCHDRVASF	[F].QGAtcHDRVASF.[Y]	T4(HexNAc(1)Hex(1)Fuc(1)NeuAc(1)); C5(Carbamidomethyl)	1	1	Q01705	Q01705	Neurogenic locus notch homolog protein 1 OS=Mus musculus OX=10090 GN=Notch1 PE=1 SV=3	0	3	3	1	0	1	1	1	717.64	2150.91	2150.89	6.2892	0.00450913	0	0	134336	HCD (High Energy Collision Dissociation)	MS2	0	100	9.01836	3202	3202	3193	FP040621_18.raw	0/0		1.29874	200.206	139.306	11.6	0.0502648	0.000901276	0	0
FALSE	High	PMI-Byonic	PMI-Byonic (A2)	A	2	Unambiguous	QGATCHDRVASFY	[F].QGATcHDRVAsFY.[C]	C5(Carbamidomethyl); S11(Fuc(1))	1	1	Q01705	Q01705	Neurogenic locus notch homolog protein 1 OS=Mus musculus OX=10090 GN=Notch1 PE=1 SV=3	1	3	3	1	0	1	1	1	553.248	1657.73	1657.73	1.70345	0.000941286	0	0	876041	HCD (High Energy Collision Dissociation)	MS2	14.0428	100	9.36827	3353	3353	3347	FP040621_18.raw	0/0		10.147	688.882	622.799	17.9986	7.12788e-11	3.14321e-12	0	0
FALSE	High	PMI-Byonic	PMI-Byonic (A2)	A	2	Unambiguous	QGATCHDRVASFY	[F].QGATcHDRVAsFY.[C]	C5(Carbamidomethyl); S11(Fuc(1))	1	1	Q01705	Q01705	Neurogenic locus notch homolog protein 1 OS=Mus musculus OX=10090 GN=Notch1 PE=1 SV=3	1	2	2	1	0	1	1	1	829.373	1657.74	1657.73	6.31388	0.00523335	0	0	931617	HCD (High Energy Collision Dissociation)	MS2	0	100	9.39632	3366	3366	3358	FP040621_18.raw	0/0		9.90499	681.453	628.656	25.6438	1.24453e-10	8.48678e-12	0	0
FALSE	High	PMI-Byonic	PMI-Byonic (A2)	A	2	Unambiguous	YCECPHGRTGLL	[F].YcEcPHGRTGLL.[C]	C2(Carbamidomethyl); C4(Carbamidomethyl)	1	1	Q01705	Q01705	Neurogenic locus notch homolog protein 1 OS=Mus musculus OX=10090 GN=Notch1 PE=1 SV=3	2	2	2	1	0	1	1	1	731.835	1462.66	1462.66	4.56409	0.00333785	0	0	1.307e+06	HCD (High Energy Collision Dissociation)	MS2	1.02706	100	9.18568	3273	3273	3270	FP040621_18.raw	0/0		11.2237	703.42	703.42	703.42	5.97401e-12	3.82878e-13	0	0
FALSE	High	PMI-Byonic	PMI-Byonic (A2)	A	2	Unambiguous	YCECPHGRTGLL	[F].YcEcPHGRTGLL.[C]	C2(Carbamidomethyl); C4(Carbamidomethyl)	1	1	Q01705	Q01705	Neurogenic locus notch homolog protein 1 OS=Mus musculus OX=10090 GN=Notch1 PE=1 SV=3	2	2	2	1	0	1	1	1	731.832	1462.66	1462.66	0.641567	0.000469196	0	0	632970	HCD (High Energy Collision Dissociation)	MS2	0	100	9.31878	3331	3331	3325	FP040621_18.raw	0/0		9.67094	696.729	591.881	591.881	2.13336e-10	1.58621e-11	0	0
FALSE	High	PMI-Byonic	PMI-Byonic (A2)	A	2	Unambiguous	YCECPHGRTGLL	[F].YcEcPHGRTGLL.[C]	C2(Carbamidomethyl); C4(Carbamidomethyl)	1	1	Q01705	Q01705	Neurogenic locus notch homolog protein 1 OS=Mus musculus OX=10090 GN=Notch1 PE=1 SV=3	2	3	3	1	0	1	1	1	488.225	1462.66	1462.66	2.59364	0.00126453	0	0	7472572	HCD (High Energy Collision Dissociation)	MS2	3.73342	37.5593	9.28265	3315	3315	3314	FP040621_18.raw	0/0		6.11245	519.711	519.711	519.711	7.7188e-07	8.91844e-08	0	0
FALSE	High	PMI-Byonic	PMI-Byonic (A2)	A	2	Unambiguous	YCECPHGRTGLL	[F].YcEcPHGRTGLL.[C]	C2(Carbamidomethyl); C4(Carbamidomethyl)	1	1	Q01705	Q01705	Neurogenic locus notch homolog protein 1 OS=Mus musculus OX=10090 GN=Notch1 PE=1 SV=3	2	3	3	1	0	1	1	1	488.225	1462.66	1462.66	2.71882	0.00132557	0	0	828170	HCD (High Energy Collision Dissociation)	MS2	21.6575	100	9.16153	3263	3263	3259	FP040621_18.raw	0/0		6.11245	511.492	511.492	511.492	7.7188e-07	8.22181e-08	0	0
FALSE	High	PMI-Byonic	PMI-Byonic (A2)	A	2	Unambiguous	CECPHGRTGLL	[Y].cEcPHGRTGLL.[C]	C1(Carbamidomethyl); C3(Carbamidomethyl)	1	1	Q01705	Q01705	Neurogenic locus notch homolog protein 1 OS=Mus musculus OX=10090 GN=Notch1 PE=1 SV=3	1	3	3	1	0	1	1	1	650.347	1949.03	1299.59	499720	216.477	0	0	1.46235e+06	HCD (High Energy Collision Dissociation)	MS2	22.0779	87.4851	8.06934	2789	2789	2786	FP040621_18.raw	0/0		2.81425	283.991	283.991	283.991	0.00153373	5.01319e-05	0	0
FALSE	High	PMI-Byonic	PMI-Byonic (A2)	A	2	Unambiguous	CECPHGRTGLL	[Y].cEcPHGRTGLL.[C]	C1(Carbamidomethyl); C3(Carbamidomethyl)	1	1	Q01705	Q01705	Neurogenic locus notch homolog protein 1 OS=Mus musculus OX=10090 GN=Notch1 PE=1 SV=3	1	2	2	1	0	1	1	1	650.3	1299.59	1299.59	-0.519043	-0.000337272	0	0	667852	HCD (High Energy Collision Dissociation)	MS2	31.2472	100	8.01906	2766	2766	2764	FP040621_18.raw	0/0		7.41329	625.468	625.468	625.468	3.86106e-08	2.26092e-09	0	0
FALSE	High	PMI-Byonic	PMI-Byonic (A2)	A	2	Unambiguous	CECPHGRTGLL	[Y].cEcPHGRTGLL.[C]	C1(Carbamidomethyl); C3(Carbamidomethyl)	1	1	Q01705	Q01705	Neurogenic locus notch homolog protein 1 OS=Mus musculus OX=10090 GN=Notch1 PE=1 SV=3	1	3	3	1	0	1	1	1	433.869	1299.59	1299.59	-0.787696	-0.000341228	0	0	7688815	HCD (High Energy Collision Dissociation)	MS2	5.45462	12.693	7.99543	2755	2755	2753	FP040621_18.raw	0/0		8.80466	620.137	620.137	620.137	1.56796e-09	9.62732e-11	0	0
FALSE	High	PMI-Byonic	PMI-Byonic (A2)	A	2	Unambiguous	CECPHGRTGLL	[Y].cEcPHGRTGLL.[C]	C1(Carbamidomethyl); C3(Carbamidomethyl)	1	1	Q01705	Q01705	Neurogenic locus notch homolog protein 1 OS=Mus musculus OX=10090 GN=Notch1 PE=1 SV=3	1	3	3	1	0	1	1	1	433.868	1299.59	1299.59	-2.76022	-0.00119572	0	0	1.05226e+06	HCD (High Energy Collision Dissociation)	MS2	32.8343	100	7.88299	2704	2704	2698	FP040621_18.raw	0/0		7.59624	609.926	609.926	609.926	2.53375e-08	1.45797e-09	0	0
FALSE	High	PMI-Byonic	PMI-Byonic (A2)	A	2	Unambiguous	CECPHGRTGLL	[Y].cEcPHGRTGLL.[C]	C1(Carbamidomethyl); C3(Carbamidomethyl)	1	1	Q01705	Q01705	Neurogenic locus notch homolog protein 1 OS=Mus musculus OX=10090 GN=Notch1 PE=1 SV=3	1	2	2	1	0	1	1	1	650.299	1299.59	1299.59	-2.11585	-0.00137487	0	0	701723	HCD (High Energy Collision Dissociation)	MS2	14.4078	100	7.9054	2714	2714	2709	FP040621_18.raw	0/0		9.42795	697.987	697.987	697.987	3.73297e-10	3.24125e-11	0	0
FALSE	High	PMI-Byonic	PMI-Byonic (A2)	A	2	Unambiguous	CECPHGRTGLL	[Y].cEcPHGRTGLL.[C]	C1(Carbamidomethyl); C3(Carbamidomethyl)	1	1	Q01705	Q01705	Neurogenic locus notch homolog protein 1 OS=Mus musculus OX=10090 GN=Notch1 PE=1 SV=3	1	3	3	1	0	1	1	1	433.869	1299.59	1299.59	-0.92859	-0.000402263	0	0	1.51981e+06	HCD (High Energy Collision Dissociation)	MS2	7.1231	100	8.1144	2809	2809	2808	FP040621_18.raw	0/0		8.80466	612.747	612.747	612.747	1.56796e-09	1.2001e-10	0	0
FALSE	High	PMI-Byonic	PMI-Byonic (A2)	A	2	Unambiguous	CHLNDACISNPCNEGSNCDTNPVNGKAICTCPSGY	[L].cHLNDAcISNPcNEGsncDTNPVNGKAIcTcPSGY.[T]	C1(Carbamidomethyl); C7(Carbamidomethyl); C12(Carbamidomethyl); S16(Hex(1)); N17(Deamidated); C18(Carbamidomethyl); C29(Carbamidomethyl); C31(Carbamidomethyl)	1	1	Q01705	Q01705	Neurogenic locus notch homolog protein 1 OS=Mus musculus OX=10090 GN=Notch1 PE=1 SV=3	1	3	3	1	0	1	1	1	1373.55	4118.65	4119.62	-236.258	-0.324432	0	0	129756	HCD (High Energy Collision Dissociation)	MS2	4.66287	100	11.8528	4444	4444	4436	FP040621_18.raw	0/0		12.6545	873.415	873.415	0	2.21558e-13	1.93396e-14	0	0
FALSE	High	PMI-Byonic	PMI-Byonic (A2)	A	2	Unambiguous	TGPACSQDVDECALGANPCEHAGKCLNTLGSFECQCL	[Y].TGPAcSQDVDEcALGANPcEHAGKcLntLGSFEcQcL.[Q]	C5(Carbamidomethyl); C12(Carbamidomethyl); C19(Carbamidomethyl); C25(Carbamidomethyl); N27(Oxidation); T28(HexNAc(1)Hex(1)Fuc(1)); C34(Carbamidomethyl); C36(Carbamidomethyl)	1	1	Q01705	Q01705	Neurogenic locus notch homolog protein 1 OS=Mus musculus OX=10090 GN=Notch1 PE=1 SV=3	4	3	3	1	0	1	1	1	1551.64	4652.91	4653.9	-212.635	-0.329861	0	0	103331	HCD (High Energy Collision Dissociation)	MS2	0	100	14.6166	5763	5763	5756	FP040621_18.raw	0/0		4.53925	408.29	408.29	3.48891	2.88903e-05	6.46085e-07	0	0
FALSE	High	PMI-Byonic	PMI-Byonic (A2)	A	2	Unambiguous	TGPACSQDVDECALGANPCEHAGKCLNTLGSFECQCL	[Y].TGPAcSQDVDEcALGANPcEHAGKcLntLGSFEcQcL.[Q]	C5(Carbamidomethyl); C12(Carbamidomethyl); C19(Carbamidomethyl); C25(Carbamidomethyl); N27(Oxidation); T28(Hex(1)); C34(Carbamidomethyl); C36(Carbamidomethyl)	1	1	Q01705	Q01705	Neurogenic locus notch homolog protein 1 OS=Mus musculus OX=10090 GN=Notch1 PE=1 SV=3	4	4	4	1	0	1	1	1	1076.94	4304.74	4304.76	-5.54811	-0.00597082	0	0	198979	HCD (High Energy Collision Dissociation)	MS2	0	100	14.2151	5587	5587	5580	FP040621_18.raw	0/0		8.09919	674.98	674.98	3.6	7.95808e-09	4.87938e-10	0	0
FALSE	High	PMI-Byonic	PMI-Byonic (A2)	A	2	Unambiguous	TGPACSQDVDECALGANPCEHAGKCLNTLGSFECQCL	[Y].TGPAcSQDVDEcALGANPcEHAGKcLntLGSFEcQcL.[Q]	C5(Carbamidomethyl); C12(Carbamidomethyl); C19(Carbamidomethyl); C25(Carbamidomethyl); N27(Oxidation); T28(HexNAc(1)Hex(1)Fuc(1)); C34(Carbamidomethyl); C36(Carbamidomethyl)	1	1	Q01705	Q01705	Neurogenic locus notch homolog protein 1 OS=Mus musculus OX=10090 GN=Notch1 PE=1 SV=3	4	4	4	1	0	1	1	1	1163.99	4652.92	4653.9	-209.32	-0.243538	0	0	235645	HCD (High Energy Collision Dissociation)	MS2	0	100	14.5837	5749	5749	5745	FP040621_18.raw	0/0		3.49322	401.338	401.338	3.39966	0.000321202	1.37136e-05	0	0
FALSE	High	PMI-Byonic	PMI-Byonic (A2)	A	2	Unambiguous	TGPACSQDVDECALGANPCEHAGKCL	[Y].TGPAcSQDVDEcALGANPcEHAGKcL.[N]	C5(Carbamidomethyl); C12(Carbamidomethyl); C19(Carbamidomethyl); C25(Carbamidomethyl)	1	1	Q01705	Q01705	Neurogenic locus notch homolog protein 1 OS=Mus musculus OX=10090 GN=Notch1 PE=1 SV=3	1	3	3	1	0	1	1	1	939.733	2817.18	2817.17	5.1418	0.00482844	0	0	1.54463e+06	HCD (High Energy Collision Dissociation)	MS2	0	100	11.1959	4155	4155	4150	FP040621_18.raw	0/0		20.7633	1210.15	1210.15	1210.15	1.72468e-21	9.00124e-22	0	0
FALSE	High	PMI-Byonic	PMI-Byonic (A2)	A	2	Unambiguous	TGPACSQDVDECALGANPCEHAGKCLNTLGSFECQCL	[Y].TGPAcSQDVDEcALGANPcEHAGKcLNtLGSFEcQcL.[Q]	C5(Carbamidomethyl); C12(Carbamidomethyl); C19(Carbamidomethyl); C25(Carbamidomethyl); T28(HexNAc(1)Hex(1)Fuc(1)); C34(Carbamidomethyl); C36(Carbamidomethyl)	1	1	Q01705	Q01705	Neurogenic locus notch homolog protein 1 OS=Mus musculus OX=10090 GN=Notch1 PE=1 SV=3	4	4	4	1	0	1	1	1	1159.99	4636.93	4637.9	-210.401	-0.243955	0	0	834454	HCD (High Energy Collision Dissociation)	MS2	0	100	14.6338	5770	5770	5767	FP040621_18.raw	0/0		3.57629	484.605	484.605	7.2	0.000265282	5.95683e-06	0	0
FALSE	High	PMI-Byonic	PMI-Byonic (A2)	A	2	Unambiguous	NTLGSFECQCLQGY	[L].NTLGsFEcQcLQGY.[T]	S5(Hex(1)); C8(Carbamidomethyl); C10(Carbamidomethyl)	1	1	Q01705	Q01705	Neurogenic locus notch homolog protein 1 OS=Mus musculus OX=10090 GN=Notch1 PE=1 SV=3	3	2	2	1	0	1	1	1	919.887	1838.77	1838.76	4.97164	0.00457082	0	0	609379	HCD (High Energy Collision Dissociation)	MS2	0	100	14.5902	5752	5752	5745	FP040621_18.raw	0/0		5.73478	476.85	476.85	34.2163	1.84172e-06	1.15427e-07	0	0
FALSE	High	PMI-Byonic	PMI-Byonic (A2)	A	2	Unambiguous	TGPRCEIDVNECISNPCQNDATCLDQIGEF	[Y].TGPRcEIDVNEcIsNPcQNDAtcLDQIGEF.[Q]	C5(Carbamidomethyl); C12(Carbamidomethyl); S14(Fuc(1)); C17(Carbamidomethyl); T22(Hex(1)Pent(2)); C23(Carbamidomethyl)	1	1	Q01705	Q01705	Neurogenic locus notch homolog protein 1 OS=Mus musculus OX=10090 GN=Notch1 PE=1 SV=3	1	3	3	1	0	1	1	1	1362.22	4084.65	4084.68	-5.77683	-0.0078655	0	0	200320	HCD (High Energy Collision Dissociation)	MS2	100	100	15.6747	6219	6219	6218	FP040621_18.raw	0/0		6.36241	550.817	550.817	1.2	4.34097e-07	3.95598e-08	0	0
FALSE	High	PMI-Byonic	PMI-Byonic (A2)	A	2	Unambiguous	TGPRCEIDVNECISNPCQNDATCLDQIGEF	[Y].TGPRcEIDVNEcIsNPcQNDATcLDQIGEF.[Q]	C5(Carbamidomethyl); C12(Carbamidomethyl); S14(Hex(1)Pent(2)); C17(Carbamidomethyl); C23(Carbamidomethyl)	1	1	Q01705	Q01705	Neurogenic locus notch homolog protein 1 OS=Mus musculus OX=10090 GN=Notch1 PE=1 SV=3	1	3	3	1	0	1	1	1	1313.55	3938.64	3938.62	4.93061	0.00647326	0	0	269989	HCD (High Energy Collision Dissociation)	MS2	0	100	15.5922	6183	6183	6174	FP040621_18.raw	0/0		8.39572	638.94	638.94	3.6	4.02049e-09	3.79675e-10	0	0
FALSE	High	PMI-Byonic	PMI-Byonic (A2)	A	2	Unambiguous	TGPRCEIDVNECISNPCQNDATCLDQIGEF	[Y].TGPRcEIDVNEcIsNPcQNDAtcLDQIGEF.[Q]	C5(Carbamidomethyl); C12(Carbamidomethyl); S14(Fuc(1)); C17(Carbamidomethyl); T22(Hex(1)Pent(2)); C23(Carbamidomethyl)	1	1	Q01705	Q01705	Neurogenic locus notch homolog protein 1 OS=Mus musculus OX=10090 GN=Notch1 PE=1 SV=3	1	3	3	1	0	1	1	1	1362.23	4084.68	4084.68	1.39555	0.00190013	0	0	789831	HCD (High Energy Collision Dissociation)	MS2	0	100	15.5536	6166	6166	6163	FP040621_18.raw	0/0		9.39572	673.007	673.007	1.2	4.02049e-10	4.51105e-11	0	0
FALSE	High	PMI-Byonic	PMI-Byonic (A2)	A	2	Unambiguous	QCICMPGYEGVYCEINTDECASSPCLHNGHCMDKINEF	[F].QcIcMPGYEGVYcEINTDEcAsSPcLHNGHcMDKINEF.[Q]	C2(Carbamidomethyl); C4(Carbamidomethyl); C13(Carbamidomethyl); C20(Carbamidomethyl); S22(Hex(1)Pent(2)); C25(Carbamidomethyl); C31(Carbamidomethyl)	1	1	Q01705	Q01705	Neurogenic locus notch homolog protein 1 OS=Mus musculus OX=10090 GN=Notch1 PE=1 SV=3	3	4	4	1	0	1	1	1	1256.25	5021.98	5021.96	3.22434	0.00404812	0	0	358233	HCD (High Energy Collision Dissociation)	MS2	0	100	14.6597	5781	5781	5778	FP040621_18.raw	0/0		22.1212	1266.34	1184.88	0	7.56567e-23	7.56491e-23	0	0
FALSE	High	PMI-Byonic	PMI-Byonic (A2)	A	2	Unambiguous	QCICMPGYEGVYCEINTDECASSPCLHNGHCMDKINEF	[F].QcIcMPGYEGVYcEINTDEcASsPcLHnGHcMDKINEF.[Q]	C2(Carbamidomethyl); C4(Carbamidomethyl); C13(Carbamidomethyl); C20(Carbamidomethyl); S23(Hex(1)Pent(2)); C25(Carbamidomethyl); N28(Deamidated); C31(Carbamidomethyl)	1	1	Q01705	Q01705	Neurogenic locus notch homolog protein 1 OS=Mus musculus OX=10090 GN=Notch1 PE=1 SV=3	3	4	4	1	0	1	1	1	1256.5	5022.99	5022.95	8.3501	0.0104855	0	0	94294.4	HCD (High Energy Collision Dissociation)	MS2	43.7082	100	15.0592	5953	5953	5943	FP040621_18.raw	0/0		9.71102	666.993	666.993	0	1.94529e-10	1.20645e-11	0	0
FALSE	High	PMI-Byonic	PMI-Byonic (A2)	A	2	Unambiguous	QCICMPGYEGVY	[F].QcIcMPGYEGVY.[C]	C2(Carbamidomethyl); C4(Carbamidomethyl)	1	1	Q01705	Q01705	Neurogenic locus notch homolog protein 1 OS=Mus musculus OX=10090 GN=Notch1 PE=1 SV=3	1	2	2	1	0	1	1	1	738.804	1476.6	1476.6	3.9746	0.00293444	0	0	1.13761e+06	HCD (High Energy Collision Dissociation)	MS2	28.3878	100	15.3259	6068	6068	6064	FP040621_18.raw	0/0		6.80177	515.017	436.788	436.788	1.57846e-07	8.51133e-09	0	0
FALSE	High	PMI-Byonic	PMI-Byonic (A2)	A	2	Unambiguous	QCICMPGYEGVYCEINTDECASSPCLHNGHCMDKINEF	[F].QcIcMPGYEGVYcEINTDEcASsPcLHnGHcMDKINEF.[Q]	C2(Carbamidomethyl); C4(Carbamidomethyl); C13(Carbamidomethyl); C20(Carbamidomethyl); S23(Hex(1)Pent(2)); C25(Carbamidomethyl); N28(Deamidated); C31(Carbamidomethyl)	1	1	Q01705	Q01705	Neurogenic locus notch homolog protein 1 OS=Mus musculus OX=10090 GN=Notch1 PE=1 SV=3	3	4	4	1	0	1	1	1	1256.5	5022.96	5022.95	3.29518	0.00413787	0	0	348529	HCD (High Energy Collision Dissociation)	MS2	24.9808	100	15.5558	6167	6167	6163	FP040621_18.raw	0/0		17.711	1081.14	1081.14	0	1.94529e-18	3.50585e-19	0	0
FALSE	High	PMI-Byonic	PMI-Byonic (A2)	A	2	Unambiguous	QCICMPGYEGVYCEINTDECASSPCLHNGHCMDKINEF	[F].QcIcMPGYEGVYcEINtDEcASSPcLHNGHcMDKINEF.[Q]	C2(Carbamidomethyl); C4(Carbamidomethyl); C13(Carbamidomethyl); T17(Hex(1)Pent(2)); C20(Carbamidomethyl); C25(Carbamidomethyl); C31(Carbamidomethyl)	1	1	Q01705	Q01705	Neurogenic locus notch homolog protein 1 OS=Mus musculus OX=10090 GN=Notch1 PE=1 SV=3	3	4	4	1	0	1	1	1	1256.25	5021.97	5021.96	1.47421	0.00185086	0	0	428183	HCD (High Energy Collision Dissociation)	MS2	0	100	14.7866	5835	5835	5833	FP040621_18.raw	0/0		18.9073	1104.36	1104.36	0	1.23797e-19	2.93986e-20	0	0
FALSE	High	PMI-Byonic	PMI-Byonic (A2)	A	2	Unambiguous	CEINTDECASSPCLHNGHCMDKINEF	[Y].cEINTDEcASsPcLHnGHcMDKINEF.[Q]	C1(Carbamidomethyl); C8(Carbamidomethyl); S11(Hex(1)Pent(2)); C13(Carbamidomethyl); N16(Deamidated); C19(Carbamidomethyl)	1	1	Q01705	Q01705	Neurogenic locus notch homolog protein 1 OS=Mus musculus OX=10090 GN=Notch1 PE=1 SV=3	1	4	4	1	0	1	1	1	892.104	3565.39	3565.37	6.59919	0.00588214	0	0	655611	HCD (High Energy Collision Dissociation)	MS2	2.32047	100	12.3657	4670	4670	4667	FP040621_18.raw	0/0		16.7633	1007.74	1007.74	1.2	1.72468e-17	2.45474e-18	0	0
FALSE	High	PMI-Byonic	PMI-Byonic (A2)	A	2	Unambiguous	CEINTDECASSPCLHNGHCMDKINEF	[Y].cEINTDEcASsPcLHNGHcMDKINEF.[Q]	C1(Carbamidomethyl); C8(Carbamidomethyl); S11(Hex(1)Pent(2)); C13(Carbamidomethyl); C19(Carbamidomethyl)	1	1	Q01705	Q01705	Neurogenic locus notch homolog protein 1 OS=Mus musculus OX=10090 GN=Notch1 PE=1 SV=3	1	4	4	1	0	1	1	1	891.856	3564.4	3564.39	5.2674	0.00469376	0	0	1.30859e+06	HCD (High Energy Collision Dissociation)	MS2	0	100	11.317	4208	4208	4205	FP040621_18.raw	0/0		18.7633	1109.38	1109.38	1.2	1.72468e-19	5.32431e-20	0	0
FALSE	High	PMI-Byonic	PMI-Byonic (A2)	A	2	Unambiguous	QCQCPKGFNGHLCQYDVDECASTPCKNGAKCLDGPNTY	[F].QcQcPKGFnGHLcQYDVDEcAStPcKNGAKcLDGPNTY.[T]	C2(Carbamidomethyl); C4(Carbamidomethyl); N9(Deamidated); C13(Carbamidomethyl); C20(Carbamidomethyl); T23(Hex(1)Pent(2)); C25(Carbamidomethyl); C31(Carbamidomethyl)	1	1	Q01705	Q01705	Neurogenic locus notch homolog protein 1 OS=Mus musculus OX=10090 GN=Notch1 PE=1 SV=3	4	5	5	1	0	1	1	1	976.207	4877.01	4876.97	6.87868	0.00670943	0	0	353690	HCD (High Energy Collision Dissociation)	MS2	0	100	11.5905	4331	4331	4326	FP040621_18.raw	0/0		11.9851	773.779	773.779	0	1.03495e-12	8.1426e-14	0	0
FALSE	High	PMI-Byonic	PMI-Byonic (A2)	A	2	Unambiguous	QCQCPKGFNGHLCQYDVDECASTPCKNGAKCLDGPNTY	[F].QcQcPKGFnGHLcQYDVDEcAsTPcKNGAKcLdGPNTY.[T]	C2(Carbamidomethyl); C4(Carbamidomethyl); N9(Deamidated); C13(Carbamidomethyl); C20(Carbamidomethyl); S22(Hex(1)Pent(2)); C25(Carbamidomethyl); C31(Carbamidomethyl); D33(Oxidation)	1	1	Q01705	Q01705	Neurogenic locus notch homolog protein 1 OS=Mus musculus OX=10090 GN=Notch1 PE=1 SV=3	4	5	5	1	0	1	1	1	979.402	4892.98	4892.97	2.98067	0.00291686	0	0	183132	HCD (High Energy Collision Dissociation)	MS2	1.54881	100	11.6654	4364	4364	4359	FP040621_18.raw	0/0		7.98508	589.549	589.549	0	1.03495e-08	6.26833e-10	0	0
FALSE	High	PMI-Byonic	PMI-Byonic (A2)	A	2	Unambiguous	NGHLCQYDVDECASTPCKNGAKCLDGPNTY	[F].NGHLcQYDVDEcAStPcKNGAKcLDGPNTY.[T]	C5(Carbamidomethyl); C12(Carbamidomethyl); T15(Hex(1)Pent(2)); C17(Carbamidomethyl); C23(Carbamidomethyl)	1	1	Q01705	Q01705	Neurogenic locus notch homolog protein 1 OS=Mus musculus OX=10090 GN=Notch1 PE=1 SV=3	3	3	3	1	0	1	1	1	1290.87	3870.58	3870.57	2.33159	0.00300819	0	0	439100	HCD (High Energy Collision Dissociation)	MS2	0	100	10.5454	3870	3870	3864	FP040621_18.raw	0/0		18.5403	1144.28	1074.94	5.12632	2.88197e-19	1.09997e-19	0	0
FALSE	High	PMI-Byonic	PMI-Byonic (A2)	A	2	Unambiguous	NGHLCQYDVDECASTPCKNGAKCLDGPNTY	[F].NGHLcQYDVDEcAsTPcKNGAKcLdGPNTY.[T]	C5(Carbamidomethyl); C12(Carbamidomethyl); S14(Hex(1)Pent(2)); C17(Carbamidomethyl); C23(Carbamidomethyl); D25(Oxidation)	1	1	Q01705	Q01705	Neurogenic locus notch homolog protein 1 OS=Mus musculus OX=10090 GN=Notch1 PE=1 SV=3	3	4	4	1	0	1	1	1	972.402	3886.59	3886.57	5.08737	0.0049431	0	0	1.01235e+06	HCD (High Energy Collision Dissociation)	MS2	2.36233	100	10.5919	3890	3890	3886	FP040621_18.raw	0/0		12.9628	826.953	756.335	0.8	1.08943e-13	9.06835e-15	0	0
FALSE	High	PMI-Byonic	PMI-Byonic (A2)	A	2	Unambiguous	NGHLCQYDVDECASTPCKNGAKCLDGPNTY	[F].nGHLcQYDVDEcAsTPcKNGAKcLDGPNTY.[T]	N1(Deamidated); C5(Carbamidomethyl); C12(Carbamidomethyl); S14(Hex(1)Pent(2)); C17(Carbamidomethyl); C23(Carbamidomethyl)	1	1	Q01705	Q01705	Neurogenic locus notch homolog protein 1 OS=Mus musculus OX=10090 GN=Notch1 PE=1 SV=3	3	4	4	1	0	1	1	1	968.649	3871.57	3871.56	4.58006	0.00443299	0	0	226193	HCD (High Energy Collision Dissociation)	MS2	9.95241	100	11.3051	4203	4203	4194	FP040621_18.raw	0/0		6.63779	429.498	429.498	0.8	2.30258e-07	1.58151e-08	0	0
FALSE	High	PMI-Byonic	PMI-Byonic (A2)	A	2	Unambiguous	NGHLCQYDVDECASTPCKNGAKCLDGPNTY	[F].NGHLcQYDVDEcAsTPcKnGAKcLDGPNTY.[T]	C5(Carbamidomethyl); C12(Carbamidomethyl); S14(Hex(1)Pent(2)); C17(Carbamidomethyl); N19(Deamidated); C23(Carbamidomethyl)	1	1	Q01705	Q01705	Neurogenic locus notch homolog protein 1 OS=Mus musculus OX=10090 GN=Notch1 PE=1 SV=3	3	4	4	1	0	1	1	1	968.649	3871.57	3871.56	4.64312	0.00449402	0	0	1.15222e+06	HCD (High Energy Collision Dissociation)	MS2	0.577584	91.1505	10.9428	4041	4041	4040	FP040621_18.raw	0/0		13.9628	880.819	876.576	0.8	1.08943e-14	1.60995e-15	0	0
FALSE	High	PMI-Byonic	PMI-Byonic (A2)	A	2	Unambiguous	NGHLCQYDVDECASTPCKNGAKCLDGPNTY	[F].NGHLcQYDVDEcAsTPcKnGAKcLDGPNTY.[T]	C5(Carbamidomethyl); C12(Carbamidomethyl); S14(Hex(1)); C17(Carbamidomethyl); N19(Deamidated); C23(Carbamidomethyl)	1	1	Q01705	Q01705	Neurogenic locus notch homolog protein 1 OS=Mus musculus OX=10090 GN=Notch1 PE=1 SV=3	3	4	4	1	0	1	1	1	902.628	3607.49	3607.47	4.72474	0.00426109	0	0	229518	HCD (High Energy Collision Dissociation)	MS2	0	100	10.9339	4038	4038	4029	FP040621_18.raw	0/0		6.9831	555.539	555.539	0.8	1.03967e-07	4.9372e-09	0	0
FALSE	High	PMI-Byonic	PMI-Byonic (A2)	A	2	Unambiguous	NGHLCQYDVDECASTPCKNGAKCLDGPNTY	[F].NGHLcQYDVDEcAsTPcKnGAKcLdGPNTY.[T]	C5(Carbamidomethyl); C12(Carbamidomethyl); S14(Hex(1)Pent(2)); C17(Carbamidomethyl); N19(Deamidated); C23(Carbamidomethyl); D25(Oxidation)	1	1	Q01705	Q01705	Neurogenic locus notch homolog protein 1 OS=Mus musculus OX=10090 GN=Notch1 PE=1 SV=3	3	4	4	1	0	1	1	1	972.647	3887.56	3887.55	3.42001	0.00332387	0	0	291602	HCD (High Energy Collision Dissociation)	MS2	6.40479	100	10.8612	4006	4006	3996	FP040621_18.raw	0/0		8.64406	638.78	638.78	0.8	2.26954e-09	2.0344e-10	0	0
FALSE	High	PMI-Byonic	PMI-Byonic (A2)	A	2	Unambiguous	NGHLCQYDVDECASTPCKNGAKCLDGPNTY	[F].NGHLcQYDVDEcAsTPcKnGAKcLDGPNTY.[T]	C5(Carbamidomethyl); C12(Carbamidomethyl); S14(Hex(1)Pent(2)); C17(Carbamidomethyl); N19(Deamidated); C23(Carbamidomethyl)	1	1	Q01705	Q01705	Neurogenic locus notch homolog protein 1 OS=Mus musculus OX=10090 GN=Notch1 PE=1 SV=3	3	4	4	1	0	1	1	1	968.651	3871.58	3871.56	6.91328	0.00669129	0	0	643885	HCD (High Energy Collision Dissociation)	MS2	1.73656	100	10.8243	3990	3990	3985	FP040621_18.raw	0/0		11.9628	796.5	796.5	0.8	1.08943e-12	1.35912e-13	0	0
FALSE	High	PMI-Byonic	PMI-Byonic (A2)	A	2	Unambiguous	NGHLCQYDVDECASTPCKNGAKCLDGPNTY	[F].NGHLcQYDVDEcAsTPcKNGAKcLdGPNTY.[T]	C5(Carbamidomethyl); C12(Carbamidomethyl); S14(Hex(1)Pent(2)); C17(Carbamidomethyl); C23(Carbamidomethyl); D25(Oxidation)	1	1	Q01705	Q01705	Neurogenic locus notch homolog protein 1 OS=Mus musculus OX=10090 GN=Notch1 PE=1 SV=3	3	4	4	1	0	1	1	1	972.404	3886.59	3886.57	6.59496	0.00640794	0	0	301757	HCD (High Energy Collision Dissociation)	MS2	0	100	10.7133	3942	3942	3941	FP040621_18.raw	0/0		8.9628	613.053	565.093	0.8	1.08943e-09	7.17451e-11	0	0
FALSE	High	PMI-Byonic	PMI-Byonic (A2)	A	2	Unambiguous	NGHLCQYDVDECASTPCKNGAKCLDGPNTY	[F].NGHLcQYDVDEcAsTPcKNGAKcLdGPNTY.[T]	C5(Carbamidomethyl); C12(Carbamidomethyl); S14(Hex(1)); C17(Carbamidomethyl); C23(Carbamidomethyl); D25(Oxidation)	1	1	Q01705	Q01705	Neurogenic locus notch homolog protein 1 OS=Mus musculus OX=10090 GN=Notch1 PE=1 SV=3	3	4	4	1	0	1	1	1	906.379	3622.49	3622.48	3.11177	0.00281808	0	0	137260	HCD (High Energy Collision Dissociation)	MS2	0	100	10.6534	3917	3917	3908	FP040621_18.raw	0/0		3.39512	301.054	301.054	0.8	0.000402609	2.04526e-05	0	0
FALSE	High	PMI-Byonic	PMI-Byonic (A2)	A	2	Unambiguous	NGHLCQYDVDECASTPCKNGAKCLDGPNTY	[F].NGHLcQYDVDEcAsTPcKNGAKcLdGPNTY.[T]	C5(Carbamidomethyl); C12(Carbamidomethyl); S14(Hex(1)Pent(1)); C17(Carbamidomethyl); C23(Carbamidomethyl); D25(Oxidation)	1	1	Q01705	Q01705	Neurogenic locus notch homolog protein 1 OS=Mus musculus OX=10090 GN=Notch1 PE=1 SV=3	3	4	4	1	0	1	1	1	939.392	3754.55	3754.52	5.85756	0.00549808	0	0	211671	HCD (High Energy Collision Dissociation)	MS2	21.4631	100	10.6512	3916	3916	3908	FP040621_18.raw	0/0		6.38118	475.201	475.201	0.8	4.15743e-07	3.07916e-08	0	0
FALSE	High	PMI-Byonic	PMI-Byonic (A2)	A	2	Unambiguous	NGHLCQYDVDECASTPCKNGAKCLDGPNTY	[F].NGHLcQYDVDEcAsTPcKNGAKcLDGPNTY.[T]	C5(Carbamidomethyl); C12(Carbamidomethyl); S14(Hex(1)Pent(2)); C17(Carbamidomethyl); C23(Carbamidomethyl)	1	1	Q01705	Q01705	Neurogenic locus notch homolog protein 1 OS=Mus musculus OX=10090 GN=Notch1 PE=1 SV=3	3	4	4	1	0	1	1	1	968.406	3870.6	3870.57	7.32689	0.00708982	0	0	853946	HCD (High Energy Collision Dissociation)	MS2	0	100	10.6368	3909	3909	3908	FP040621_18.raw	0/0		11.167	799.291	799.291	0.8	6.80749e-12	7.95058e-13	0	0
FALSE	High	PMI-Byonic	PMI-Byonic (A2)	A	2	Unambiguous	NGHLCQYDVDECASTPCKNGAKCLDGPNTY	[F].NGHLcQYDVDEcAsTPcKNGAKcLDGPNTY.[T]	C5(Carbamidomethyl); C12(Carbamidomethyl); S14(Hex(1)Pent(1)); C17(Carbamidomethyl); C23(Carbamidomethyl)	1	1	Q01705	Q01705	Neurogenic locus notch homolog protein 1 OS=Mus musculus OX=10090 GN=Notch1 PE=1 SV=3	3	4	4	1	0	1	1	1	935.389	3738.53	3738.53	1.19196	0.00111404	0	0	327626	HCD (High Energy Collision Dissociation)	MS2	34.6882	100	10.5497	3872	3872	3864	FP040621_18.raw	0/0		11.9628	763.576	565.694	0.8	1.08943e-12	1.09426e-13	0	0
FALSE	High	PMI-Byonic	PMI-Byonic (A2)	A	2	Unambiguous	NGHLCQYDVDECASTPCKNGAKCLDGPNTY	[F].NGHLcQYDVDEcAsTPcKNGAKcLDGPNTY.[T]	C5(Carbamidomethyl); C12(Carbamidomethyl); S14(Hex(1)); C17(Carbamidomethyl); C23(Carbamidomethyl)	1	1	Q01705	Q01705	Neurogenic locus notch homolog protein 1 OS=Mus musculus OX=10090 GN=Notch1 PE=1 SV=3	3	4	4	1	0	1	1	1	902.381	3606.5	3606.49	3.54337	0.00319478	0	0	408917	HCD (High Energy Collision Dissociation)	MS2	23.3184	100	10.5432	3869	3869	3864	FP040621_18.raw	0/0		7.9628	570.778	570.778	0.8	1.08943e-08	7.69436e-10	0	0
FALSE	High	PMI-Byonic	PMI-Byonic (A2)	A	2	Unambiguous	NGHLCQYDVDECASTPCKNGAKCLDGPNTY	[F].NGHLcQYDVDEcAStPcKNGAKcLDGPNTY.[T]	C5(Carbamidomethyl); C12(Carbamidomethyl); T15(Hex(1)Pent(2)); C17(Carbamidomethyl); C23(Carbamidomethyl)	1	1	Q01705	Q01705	Neurogenic locus notch homolog protein 1 OS=Mus musculus OX=10090 GN=Notch1 PE=1 SV=3	3	4	4	1	0	1	1	1	968.404	3870.59	3870.57	5.18231	0.00501462	0	0	787095	HCD (High Energy Collision Dissociation)	MS2	2.18001	100	10.5131	3856	3856	3853	FP040621_18.raw	0/0		13.9628	861.118	861.118	5.51416	1.08943e-14	1.20629e-15	0	0
FALSE	High	PMI-Byonic	PMI-Byonic (A2)	A	2	Unambiguous	DVDECASTPCKNGAKCLDGPNTY	[Y].DVDEcAStPcKNGAKcLDGPNTY.[T]	C5(Carbamidomethyl); T8(Hex(1)Pent(2)); C10(Carbamidomethyl); C16(Carbamidomethyl)	1	1	Q01705	Q01705	Neurogenic locus notch homolog protein 1 OS=Mus musculus OX=10090 GN=Notch1 PE=1 SV=3	1	3	3	1	0	1	1	1	1000.08	2998.23	2998.21	4.86144	0.00485854	0	0	352172	HCD (High Energy Collision Dissociation)	MS2	17.7759	100	9.86482	3570	3570	3567	FP040621_18.raw	0/0		10.0644	718.171	616.466	0.4	8.62203e-11	6.16745e-12	0	0
FALSE	High	PMI-Byonic	PMI-Byonic (A2)	A	2	Unambiguous	DVDECASTPCKNGAKCLDGPNTY	[Y].DVDEcAStPcKNGAKcLdGPNTY.[T]	C5(Carbamidomethyl); T8(Hex(1)Pent(2)); C10(Carbamidomethyl); C16(Carbamidomethyl); D18(Oxidation)	1	1	Q01705	Q01705	Neurogenic locus notch homolog protein 1 OS=Mus musculus OX=10090 GN=Notch1 PE=1 SV=3	1	3	3	1	0	1	1	1	1005.41	3014.22	3014.21	3.40428	0.0034204	0	0	225993	HCD (High Energy Collision Dissociation)	MS2	16.3443	100	9.93142	3599	3599	3589	FP040621_18.raw	0/0		8.71752	601.936	586.665	0.4	1.91638e-09	1.71157e-10	0	0
FALSE	High	PMI-Byonic	PMI-Byonic (A2)	A	2	Unambiguous	TCVCTEGYTGTHCEVDIDECDPDPCHY	[Y].TcVcTEGYtGThcEVDIDEcDPDPcHY.[G]	C2(Carbamidomethyl); C4(Carbamidomethyl); T9(HexNAc(1)Fuc(1)); H12(Oxidation); C13(Carbamidomethyl); C20(Carbamidomethyl); C25(Carbamidomethyl)	1	1	Q01705	Q01705	Neurogenic locus notch homolog protein 1 OS=Mus musculus OX=10090 GN=Notch1 PE=1 SV=3	1	3	3	1	0	1	1	1	1219.12	3655.35	3655.34	2.26681	0.00276199	0	0	461677	HCD (High Energy Collision Dissociation)	MS2	0	100	12.1331	4565	4565	4557	FP040621_18.raw	0/0		6.00562	385.558	385.558	2.67591	9.8715e-07	9.81641e-08	0	0
FALSE	High	PMI-Byonic	PMI-Byonic (A2)	A	2	Unambiguous	TCVCTEGYTGTHCEVDIDECDPDPCHY	[Y].TcVcTEGYTGtHcEVDIDEcDPDPcHY.[G]	C2(Carbamidomethyl); C4(Carbamidomethyl); T11(Hex(1)); C13(Carbamidomethyl); C20(Carbamidomethyl); C25(Carbamidomethyl)	1	1	Q01705	Q01705	Neurogenic locus notch homolog protein 1 OS=Mus musculus OX=10090 GN=Notch1 PE=1 SV=3	1	3	3	1	0	1	1	1	1151.43	3452.28	3452.26	5.69649	0.00655526	0	0	892916	HCD (High Energy Collision Dissociation)	MS2	0	100	12.1558	4577	4577	4568	FP040621_18.raw	0/0		13.6206	855.552	828.038	2.4	2.39535e-14	3.24978e-15	0	0
FALSE	High	PMI-Byonic	PMI-Byonic (A2)	A	2	Unambiguous	TCLCQPGYTGHHCETNINECHSQPCRHGGTCQDRDNSY	[F].TcLcQPGYTGHHcEtNINEcHSQPcRHGGtcQDRDNSY.[L]	C2(Carbamidomethyl); C4(Carbamidomethyl); C13(Carbamidomethyl); T15(HexNAc(1)Fuc(1)); C20(Carbamidomethyl); C25(Carbamidomethyl); T30(Hex(1)Pent(2)); C31(Carbamidomethyl)	1	1	Q01705	Q01705	Neurogenic locus notch homolog protein 1 OS=Mus musculus OX=10090 GN=Notch1 PE=1 SV=3	2	5	5	1	0	1	1	1	1077.83	5385.1	5382.1	558.529	0.601211	0	0	624561	HCD (High Energy Collision Dissociation)	MS2	0	100	8.08435	2796	2796	2786	FP040621_18.raw	0/0		3.79837	323.2	323.2	0	0.000159085	3.53323e-06	0	0
FALSE	High	PMI-Byonic	PMI-Byonic (A2)	A	2	Unambiguous	TCLCQPGYTGHHCETNINECHSQPCRHGGTCQDRDNSYL	[F].TcLcQPGYTGHHcEtNINEcHsQPcRHGGTcQDRDNSYL.[C]	C2(Carbamidomethyl); C4(Carbamidomethyl); C13(Carbamidomethyl); T15(Hex(1)Pent(2)); C20(Carbamidomethyl); S22(HexNAc(1)Fuc(1)); C25(Carbamidomethyl); C31(Carbamidomethyl)	1	1	Q01705	Q01705	Neurogenic locus notch homolog protein 1 OS=Mus musculus OX=10090 GN=Notch1 PE=1 SV=3	3	6	6	1	0	1	1	1	916.707	5495.2	5495.18	3.7177	0.0034049	0	0	221278	HCD (High Energy Collision Dissociation)	MS2	4.27548	100	8.85171	3130	3130	3127	FP040621_18.raw	0/0		7.14695	548.422	548.422	0	7.12941e-08	3.68367e-09	0	0
FALSE	High	PMI-Byonic	PMI-Byonic (A2)	A	2	Unambiguous	TCLCQPGYTGHHCETNINECHSQPCRHGGTCQDRDNSY	[F].TcLcQPGYTGHHcEtNINEcHsQPcRHGGTcQDRDNSY.[L]	C2(Carbamidomethyl); C4(Carbamidomethyl); C13(Carbamidomethyl); T15(HexNAc(1)Fuc(1)); C20(Carbamidomethyl); S22(Hex(1)Pent(2)); C25(Carbamidomethyl); C31(Carbamidomethyl)	1	1	Q01705	Q01705	Neurogenic locus notch homolog protein 1 OS=Mus musculus OX=10090 GN=Notch1 PE=1 SV=3	2	6	6	1	0	1	1	1	897.86	5382.12	5382.1	4.26421	0.00382506	0	0	394477	HCD (High Energy Collision Dissociation)	MS2	0	100	8.13977	2820	2820	2819	FP040621_18.raw	0/0		13.3566	865.609	865.609	0	4.39991e-14	5.50143e-15	0	0
FALSE	High	PMI-Byonic	PMI-Byonic (A2)	A	2	Unambiguous	TCLCQPGYTGHHCETNINECHSQPCRHGGTCQDRDNSY	[F].TcLcQPGYTGHHcEtNINEcHsQPcRHGGTcQDRDNSY.[L]	C2(Carbamidomethyl); C4(Carbamidomethyl); C13(Carbamidomethyl); T15(HexNAc(1)Fuc(1)); C20(Carbamidomethyl); S22(Hex(1)Pent(2)); C25(Carbamidomethyl); C31(Carbamidomethyl)	1	1	Q01705	Q01705	Neurogenic locus notch homolog protein 1 OS=Mus musculus OX=10090 GN=Notch1 PE=1 SV=3	2	6	6	1	0	1	1	1	897.854	5382.08	5382.1	-2.60808	-0.00233949	0	0	460289	HCD (High Energy Collision Dissociation)	MS2	1.52986	100	8.02124	2767	2767	2764	FP040621_18.raw	0/0		11.2105	781.1	781.1	0	6.15952e-12	5.20417e-13	0	0
FALSE	High	PMI-Byonic	PMI-Byonic (A2)	A	2	Unambiguous	TCLCQPGYTGHHCETNINECHSQPCRHGGTCQDRDNSYL	[F].TcLcQPGYTGHHcEtNINEcHsQPcRHGGTcQDRDNSYL.[C]	C2(Carbamidomethyl); C4(Carbamidomethyl); C13(Carbamidomethyl); T15(HexNAc(1)Fuc(1)); C20(Carbamidomethyl); S22(Hex(1)Pent(2)); C25(Carbamidomethyl); C31(Carbamidomethyl)	1	1	Q01705	Q01705	Neurogenic locus notch homolog protein 1 OS=Mus musculus OX=10090 GN=Notch1 PE=1 SV=3	3	5	5	1	0	1	1	1	1099.84	5495.18	5495.18	0.0215021	2.36316e-05	0	0	153601	HCD (High Energy Collision Dissociation)	MS2	0	100	8.95468	3174	3174	3171	FP040621_18.raw	0/0		6.40233	490.737	490.737	0	3.95977e-07	2.64172e-08	0	0
FALSE	High	PMI-Byonic	PMI-Byonic (A2)	A	2	Unambiguous	TCLCQPGYTGHHCETNINECHSQPCRHGGTCQDRDNSYLCL	[F].TcLcQPGYTGHHcEtNINEcHsQPcRHGGTcQDRDNSYLcL.[C]	C2(Carbamidomethyl); C4(Carbamidomethyl); C13(Carbamidomethyl); T15(Hex(1)Pent(2)); C20(Carbamidomethyl); S22(HexNAc(1)Fuc(1)); C25(Carbamidomethyl); C31(Carbamidomethyl); C40(Carbamidomethyl)	1	1	Q01705	Q01705	Neurogenic locus notch homolog protein 1 OS=Mus musculus OX=10090 GN=Notch1 PE=1 SV=3	4	6	6	1	0	1	1	1	962.229	5768.34	5768.3	7.08162	0.00680815	0	0	187633	HCD (High Energy Collision Dissociation)	MS2	3.29902	100	10.1697	3703	3703	3699	FP040621_18.raw	0/0		4.04562	278.922	278.922	0	9.00277e-05	2.06576e-06	0	0
FALSE	High	PMI-Byonic	PMI-Byonic (A2)	A	2	Unambiguous	TCLCQPGYTGHHCETNINECHSQPCRHGGTCQDRDNSYLCL	[F].TcLcQPGYTGHHcEtNINEcHsqPcRHGGTcQDRDNSYLcL.[C]	C2(Carbamidomethyl); C4(Carbamidomethyl); C13(Carbamidomethyl); T15(HexNAc(1)Fuc(1)); C20(Carbamidomethyl); S22(Hex(1)Pent(2)); Q23(Deamidated); C25(Carbamidomethyl); C31(Carbamidomethyl); C40(Carbamidomethyl)	1	1	Q01705	Q01705	Neurogenic locus notch homolog protein 1 OS=Mus musculus OX=10090 GN=Notch1 PE=1 SV=3	4	6	6	1	0	1	1	1	962.229	5768.34	5769.28	-163.1	-0.156828	0	0	381241	HCD (High Energy Collision Dissociation)	MS2	0	69.0243	10.0451	3647	3647	3644	FP040621_18.raw	0/0		3.35511	401.657	401.657	0	0.000441462	2.41457e-05	0	0
FALSE	High	PMI-Byonic	PMI-Byonic (A2)	A	2	Unambiguous	TCLCQPGYTGHHCETNINECHSQPCRHGGTCQDRDNSYLCL	[F].TcLcQPGYtGHHcETNINEcHSqPcRHGGTcQDRDNsYLcL.[C]	C2(Carbamidomethyl); C4(Carbamidomethyl); T9(HexNAc(1)Fuc(1)); C13(Carbamidomethyl); C20(Carbamidomethyl); Q23(Deamidated); C25(Carbamidomethyl); C31(Carbamidomethyl); S37(Hex(1)Pent(2)); C40(Carbamidomethyl)	1	1	Q01705	Q01705	Neurogenic locus notch homolog protein 1 OS=Mus musculus OX=10090 GN=Notch1 PE=1 SV=3	4	5	5	1	0	1	1	1	1154.47	5768.33	5769.28	-164.209	-0.189473	0	0	141690	HCD (High Energy Collision Dissociation)	MS2	16.1752	100	10.082	3665	3665	3655	FP040621_18.raw	0/0		6.37121	578.656	578.656	2.73144	4.25394e-07	3.51761e-08	0	0
FALSE	High	PMI-Byonic	PMI-Byonic (A2)	A	2	Unambiguous	TCLCQPGYTGHHCETNINECHSQPCRHGGTCQDRDNSYL	[F].TcLcQPGYTGHHcEtNINEcHsQPcRHGGTcQDRDNSYL.[C]	C2(Carbamidomethyl); C4(Carbamidomethyl); C13(Carbamidomethyl); T15(Hex(1)Pent(2)); C20(Carbamidomethyl); S22(HexNAc(1)Fuc(1)); C25(Carbamidomethyl); C31(Carbamidomethyl)	1	1	Q01705	Q01705	Neurogenic locus notch homolog protein 1 OS=Mus musculus OX=10090 GN=Notch1 PE=1 SV=3	3	6	6	1	0	1	1	1	916.711	5495.23	5495.18	8.84914	0.00810461	0	0	556994	HCD (High Energy Collision Dissociation)	MS2	0	93.2889	8.98037	3185	3185	3182	FP040621_18.raw	0/0		10.6652	708.365	708.365	0	2.16151e-11	1.69352e-12	0	0
FALSE	High	PMI-Byonic	PMI-Byonic (A2)	A	2	Unambiguous	CQPGYTGHHCETNINECHSQPCRHGGTCQDRDNSY	[L].cQPGYTGHHcEtNINEcHsQPcRHGGTcQDRDNSY.[L]	C1(Carbamidomethyl); C10(Carbamidomethyl); T12(Hex(1)Pent(2)R0); C17(Carbamidomethyl); S19(HexNAc(1)Fuc(1)); C22(Carbamidomethyl); C28(Carbamidomethyl)	1	1	Q01705	Q01705	Neurogenic locus notch homolog protein 1 OS=Mus musculus OX=10090 GN=Notch1 PE=1 SV=3	1	6	6	1	0	1	1	1	835.828	5009.93	5007.94	397.984	0.33218	0	0	1.37044e+06	HCD (High Energy Collision Dissociation)	MS2	49.9513	100	7.38502	2484	2484	2482	FP040621_18.raw	0/0		1.38736	46.309	46.309	0.4	0.0409865	0.000489914	0	0
FALSE	High	PMI-Byonic	PMI-Byonic (A2)	A	2	Unambiguous	TCRCPEGYHDPTCL	[F].TcRcPEGYHDPTcL.[S]	C2(Carbamidomethyl); C4(Carbamidomethyl); C13(Carbamidomethyl)	1	1	Q01705	Q01705	Neurogenic locus notch homolog protein 1 OS=Mus musculus OX=10090 GN=Notch1 PE=1 SV=3	1	3	3	1	0	1	1	1	589.243	1765.71	1765.71	2.27782	0.00134066	0	0	740963	HCD (High Energy Collision Dissociation)	MS2	36.7193	100	9.26548	3308	3308	3303	FP040621_18.raw	0/0		6.14388	456.866	456.866	456.866	7.17993e-07	7.51082e-08	0	0
FALSE	High	PMI-Byonic	PMI-Byonic (A2)	A	2	Unambiguous	TCRCPEGYHDPTCL	[F].TcRcPEGYHDPTcL.[S]	C2(Carbamidomethyl); C4(Carbamidomethyl); C13(Carbamidomethyl)	1	1	Q01705	Q01705	Neurogenic locus notch homolog protein 1 OS=Mus musculus OX=10090 GN=Notch1 PE=1 SV=3	1	2	2	1	0	1	1	1	883.362	1765.72	1765.71	3.84095	0.003391	0	0	280570	HCD (High Energy Collision Dissociation)	MS2	0	100	9.3016	3324	3324	3314	FP040621_18.raw	0/0		7.3408	584.042	584.042	584.042	4.56248e-08	2.81687e-09	0	0
[truncated: 7 more columns]
