# Supplementary material for: Modulation of the NOTCH1 Pathway by LUNATIC FRINGE Is Dominant over That of MANIC or RADICAL FRINGE
Source: Molecules. 2021 Sep 30;26(19):5942. doi: 10.3390/molecules26195942 (PMC8512825; doi:10.3390/molecules26195942)
Supplement: Supplementary file 1 [file molecules-26-05942-s001.zip › Supplement/Table S13.xlsx]

## Sheet: Table S13
	Table S13: Trypsin digestion of mN1 EGF1-18 + RFNG expressed in CHO analyzed for Figure 3, 6, S2 and S5.
	Tab			Biological replicate number						The peptides used to generate the EICs are highlighted in red and bold
	FP072120_3			1
	FP032421_1			2
	FP041321_5			3

## Sheet: FP072120_3
Checked	Confidence	Identifying Node Type	Identifying Node	Search ID	Identifying Node No	PSM Ambiguity	Sequence	Annotated Sequence	Modifications	# Protein Groups	# Proteins	Master Protein Accessions	Protein Accessions	Protein Descriptions	# Missed Cleavages	Charge	Original Precursor Charge	DeltaScore	DeltaCn	Rank	Search Engine Rank	Concatenated Rank	m/z [Da]	MH+ [Da]	Theo. MH+ [Da]	DeltaM [ppm]	Deltam/z [Da]	Matched Ions	Total Ions	Intensity	Activation Type	MS Order	Isolation Interference [%]	Ion Inject Time [ms]	RT [min]	First Scan	Last Scan	Master Scan(s)	Spectrum File	Ions Matched	Annotation	|Log Prob|	Byonic Score	Delta Byonic Score	Delta Mod Score	PEP 2D	q-Value 2D	FDR 2D	Peptide Group FDR 2D
FALSE	Medium	PMI-Byonic	PMI-Byonic (A2)	A	2	Unambiguous	CQDSNPCLSTPCK	[R].cQDsNPcLSTPcK.[N]	C1(Carbamidomethyl); S4(Hex(1)Pent(2)R0); C7(Carbamidomethyl); C12(Carbamidomethyl)	1	1	Q01705	Q01705	Neurogenic locus notch homolog protein 1 OS=Mus musculus OX=10090 GN=Notch1 PE=1 SV=3	0	3	3	1	0	1	1	1	664.929	1992.77	1992.77	-0.235191	-0.000156228	0	0	18500.8	HCD (High Energy Collision Dissociation)	MS2	13.8289	100	11.2553	2899	2899	2898	FP072120_3.raw	0/0		0.628057	11.7978	11.7978	3.72	0.235474	0.0131457	0	0
FALSE	High	PMI-Byonic	PMI-Byonic (A2)	A	2	Unambiguous	CQDSNPCLSTPCK	[R].cQDSNPcLsTPcK.[N]	C1(Carbamidomethyl); C7(Carbamidomethyl); S9(Hex(1)Pent(2)); C12(Carbamidomethyl)	1	1	Q01705	Q01705	Neurogenic locus notch homolog protein 1 OS=Mus musculus OX=10090 GN=Notch1 PE=1 SV=3	0	2	2	1	0	1	1	1	996.888	1992.77	1992.77	-2.06609	-0.00205862	0	0	194122	HCD (High Energy Collision Dissociation)	MS2	0	100	11.6561	3050	3050	3049	FP072120_3.raw	0/0		6.39363	476.269	476.269	0	4.03993e-07	1.44105e-07	0	0
FALSE	High	PMI-Byonic	PMI-Byonic (A2)	A	2	Unambiguous	CQDSNPCLSTPCK	[R].cQDSNPcLsTPcK.[N]	C1(Carbamidomethyl); C7(Carbamidomethyl); S9(Hex(1)Pent(2)); C12(Carbamidomethyl)	1	1	Q01705	Q01705	Neurogenic locus notch homolog protein 1 OS=Mus musculus OX=10090 GN=Notch1 PE=1 SV=3	0	3	3	1	0	1	1	1	664.928	1992.77	1992.77	-1.88907	-0.00125483	0	0	290468	HCD (High Energy Collision Dissociation)	MS2	0	100	11.583	3020	3020	3018	FP072120_3.raw	0/0		6.14749	491.403	491.403	0	7.12045e-07	2.09717e-07	0	0
FALSE	High	PMI-Byonic	PMI-Byonic (A2)	A	2	Unambiguous	CQDSNPCLSTPCK	[R].cQDSNPcLsTPcK.[N]	C1(Carbamidomethyl); C7(Carbamidomethyl); S9(Hex(1)Pent(2)); C12(Carbamidomethyl)	1	1	Q01705	Q01705	Neurogenic locus notch homolog protein 1 OS=Mus musculus OX=10090 GN=Notch1 PE=1 SV=3	0	2	2	1	0	1	1	1	996.889	1992.77	1992.77	-0.595933	-0.000593779	0	0	632418	HCD (High Energy Collision Dissociation)	MS2	0	100	11.5449	3005	3005	3004	FP072120_3.raw	0/0		10.0154	724.376	724.376	0	9.65105e-11	1.31547e-11	0	0
FALSE	High	PMI-Byonic	PMI-Byonic (A2)	A	2	Unambiguous	CQDSNPCLSTPCK	[R].cQDSNPcLsTPcK.[N]	C1(Carbamidomethyl); C7(Carbamidomethyl); S9(Hex(1)Pent(2)); C12(Carbamidomethyl)	1	1	Q01705	Q01705	Neurogenic locus notch homolog protein 1 OS=Mus musculus OX=10090 GN=Notch1 PE=1 SV=3	0	3	3	1	0	1	1	1	664.929	1992.77	1992.77	-0.143256	-9.51592e-05	0	0	133120	HCD (High Energy Collision Dissociation)	MS2	0	100	11.4742	2978	2978	2975	FP072120_3.raw	0/0		3.45186	334.84	334.84	0	0.000353293	2.54597e-05	0	0
FALSE	High	PMI-Byonic	PMI-Byonic (A2)	A	2	Unambiguous	CQDSNPCLSTPCK	[R].cQDsNPcLSTPcK.[N]	C1(Carbamidomethyl); S4(Hex(1)); C7(Carbamidomethyl); C12(Carbamidomethyl)	1	1	Q01705	Q01705	Neurogenic locus notch homolog protein 1 OS=Mus musculus OX=10090 GN=Notch1 PE=1 SV=3	0	3	3	1	0	1	1	1	576.899	1728.68	1728.69	-2.54009	-0.00146367	0	0	34282.3	HCD (High Energy Collision Dissociation)	MS2	49.7354	100	11.527	2999	2999	2996	FP072120_3.raw	0/0		1.54634	155.202	155.202	3.72	0.0284221	0.00176333	0	0
FALSE	High	PMI-Byonic	PMI-Byonic (A2)	A	2	Unambiguous	CQDSNPCLSTPCK	[R].cQDSNPcLsTPcK.[N]	C1(Carbamidomethyl); C7(Carbamidomethyl); S9(Hex(1)Pent(2)); C12(Carbamidomethyl)	1	1	Q01705	Q01705	Neurogenic locus notch homolog protein 1 OS=Mus musculus OX=10090 GN=Notch1 PE=1 SV=3	0	2	2	1	0	1	1	1	996.887	1992.77	1992.77	-2.37237	-0.0023638	0	0	203617	HCD (High Energy Collision Dissociation)	MS2	0	100	11.4378	2963	2963	2962	FP072120_3.raw	0/0		6.39363	455.74	455.74	0	4.03993e-07	1.36886e-07	0	0
FALSE	High	PMI-Byonic	PMI-Byonic (A2)	A	2	Unambiguous	CQDSNPCLSTPCK	[R].cQDsNPcLSTPcK.[N]	C1(Carbamidomethyl); S4(Hex(1)Pent(2)); C7(Carbamidomethyl); C12(Carbamidomethyl)	1	1	Q01705	Q01705	Neurogenic locus notch homolog protein 1 OS=Mus musculus OX=10090 GN=Notch1 PE=1 SV=3	0	3	3	1	0	1	1	1	664.929	1992.77	1992.77	-0.0513717	-3.4124e-05	0	0	19236	HCD (High Energy Collision Dissociation)	MS2	0	100	11.356	2933	2933	2932	FP072120_3.raw	0/0		0.890045	39.3653	39.3653	3.72	0.128812	0.00756083	0	0
FALSE	High	PMI-Byonic	PMI-Byonic (A2)	A	2	Unambiguous	CQDSNPCLSTPCK	[R].cQDSNPcLsTPcK.[N]	C1(Carbamidomethyl); C7(Carbamidomethyl); S9(Hex(1)Pent(2)); C12(Carbamidomethyl)	1	1	Q01705	Q01705	Neurogenic locus notch homolog protein 1 OS=Mus musculus OX=10090 GN=Notch1 PE=1 SV=3	0	2	2	1	0	1	1	1	996.889	1992.77	1992.77	-0.65719	-0.000654814	0	0	74536.4	HCD (High Energy Collision Dissociation)	MS2	0	100	11.3293	2922	2922	2921	FP072120_3.raw	0/0		4.31535	325.938	325.938	0	4.83786e-05	3.4698e-06	0	0
FALSE	High	PMI-Byonic	PMI-Byonic (A2)	A	2	Unambiguous	CQDSNPCLSTPCK	[R].cQDsNPcLSTPcK.[N]	C1(Carbamidomethyl); S4(Hex(1)Pent(2)); C7(Carbamidomethyl); C12(Carbamidomethyl)	1	1	Q01705	Q01705	Neurogenic locus notch homolog protein 1 OS=Mus musculus OX=10090 GN=Notch1 PE=1 SV=3	0	2	2	1	0	1	1	1	996.887	1992.77	1992.77	-2.31112	-0.00230276	0	0	39477.5	HCD (High Energy Collision Dissociation)	MS2	0	100	11.7698	3093	3093	3089	FP072120_3.raw	0/0		1.8595	72.7922	72.7922	3.72	0.0138197	0.000469819	0	0
FALSE	High	PMI-Byonic	PMI-Byonic (A2)	A	2	Unambiguous	NGGTCDLLTLTEYK	[R].NGGtcDLLTLTEYK.[C]	T4(HexNAc(1)); C5(Carbamidomethyl)	1	1	Q01705	Q01705	Neurogenic locus notch homolog protein 1 OS=Mus musculus OX=10090 GN=Notch1 PE=1 SV=3	0	2	2	1	0	1	1	1	894.922	1788.84	1787.84	558.895	0.499607	0	0	98126.1	HCD (High Energy Collision Dissociation)	MS2	40.2599	100	19.2415	6234	6234	6229	FP072120_3.raw	0/0		3.4869	213.599	213.599	6.4	0.000325911	2.12567e-05	0	0
FALSE	High	PMI-Byonic	PMI-Byonic (A2)	A	2	Unambiguous	NGGTCDLLTLTEYK	[R].NGGTcDLLtLTEYK.[C]	C5(Carbamidomethyl); T9(Fuc(1))	1	1	Q01705	Q01705	Neurogenic locus notch homolog protein 1 OS=Mus musculus OX=10090 GN=Notch1 PE=1 SV=3	0	2	2	1	0	1	1	1	865.911	1730.81	1730.82	-0.889458	-0.000769744	0	0	456026	HCD (High Energy Collision Dissociation)	MS2	4.58652	100	19.2328	6230	6230	6229	FP072120_3.raw	0/0		6.73233	538.626	538.626	0	1.85212e-07	1.96809e-08	0	0
FALSE	High	PMI-Byonic	PMI-Byonic (A2)	A	2	Unambiguous	NGGTCDLLTLTEYK	[R].NGGtcDLLTLTEYK.[C]	T4(Fuc(1)); C5(Carbamidomethyl)	1	1	Q01705	Q01705	Neurogenic locus notch homolog protein 1 OS=Mus musculus OX=10090 GN=Notch1 PE=1 SV=3	0	3	3	1	0	1	1	1	577.609	1730.81	1730.82	-1.2146	-0.00070075	0	0	145158	HCD (High Energy Collision Dissociation)	MS2	3.01374	100	19.1336	6188	6188	6186	FP072120_3.raw	0/0		1.10335	24.1646	24.1646	6.4	0.0788232	0.0054162	0	0
FALSE	High	PMI-Byonic	PMI-Byonic (A2)	A	2	Unambiguous	NGGTCDLLTLTEYK	[R].NGGtcDLLTLTEYK.[C]	T4(Fuc(1)); C5(Carbamidomethyl)	1	1	Q01705	Q01705	Neurogenic locus notch homolog protein 1 OS=Mus musculus OX=10090 GN=Notch1 PE=1 SV=3	0	2	2	1	0	1	1	1	865.912	1730.82	1730.82	0.591622	0.000511994	0	0	91726.8	HCD (High Energy Collision Dissociation)	MS2	25.9461	100	19.4929	6340	6340	6339	FP072120_3.raw	0/0		1.92553	166.821	166.821	6.4	0.0118705	0.000314588	0	0
FALSE	High	PMI-Byonic	PMI-Byonic (A2)	A	2	Unambiguous	NGGTCDLLTLTEYK	[R].NGGTcDLLtLTEYK.[C]	C5(Carbamidomethyl); T9(Fuc(1))	1	1	Q01705	Q01705	Neurogenic locus notch homolog protein 1 OS=Mus musculus OX=10090 GN=Notch1 PE=1 SV=3	0	2	2	1	0	1	1	1	865.911	1730.82	1730.82	-0.0431267	-3.73222e-05	0	0	184309	HCD (High Energy Collision Dissociation)	MS2	0	100	19.365	6286	6286	6284	FP072120_3.raw	0/0		6.31221	489.546	489.546	1.13687e-13	4.87296e-07	1.53136e-07	0	0
FALSE	High	PMI-Byonic	PMI-Byonic (A2)	A	2	Unambiguous	NGGTCDLLTLTEYK	[R].NGGTcDLLTLtEYK.[C]	C5(Carbamidomethyl); T11(Fuc(1))	1	1	Q01705	Q01705	Neurogenic locus notch homolog protein 1 OS=Mus musculus OX=10090 GN=Notch1 PE=1 SV=3	0	2	2	1	0	1	1	1	865.911	1730.81	1730.82	-0.889458	-0.000769744	0	0	2.29007e+06	HCD (High Energy Collision Dissociation)	MS2	2.27964	74.6487	19.1055	6176	6176	6175	FP072120_3.raw	0/0		9.23726	662.545	662.545	7.68148	5.79088e-10	7.60355e-11	0	0
FALSE	High	PMI-Byonic	PMI-Byonic (A2)	A	2	Unambiguous	NGGTCDLLTLTEYK	[R].NGGTcDLLtLTEYK.[C]	C5(Carbamidomethyl); T9(Fuc(1))	1	1	Q01705	Q01705	Neurogenic locus notch homolog protein 1 OS=Mus musculus OX=10090 GN=Notch1 PE=1 SV=3	0	3	3	1	0	1	1	1	577.609	1730.81	1730.82	-1.95514	-0.001128	0	0	421184	HCD (High Energy Collision Dissociation)	MS2	11.2511	100	19.0209	6140	6140	6138	FP072120_3.raw	0/0		5.8774	436.52	436.52	0	1.32617e-06	3.28492e-07	0	0
FALSE	High	PMI-Byonic	PMI-Byonic (A2)	A	2	Unambiguous	NGGTCDLLTLTEYK	[R].NGGTcDLLTLtEYK.[C]	C5(Carbamidomethyl); T11(Fuc(1))	1	1	Q01705	Q01705	Neurogenic locus notch homolog protein 1 OS=Mus musculus OX=10090 GN=Notch1 PE=1 SV=3	0	2	2	1	0	1	1	1	865.91	1730.81	1730.82	-1.38315	-0.00119699	0	0	6.78161e+06	HCD (High Energy Collision Dissociation)	MS2	2.81549	34.2015	18.9928	6128	6128	6127	FP072120_3.raw	0/0		8.31643	633.05	633.05	6.63386	4.82579e-09	1.04975e-09	0	0
FALSE	High	PMI-Byonic	PMI-Byonic (A2)	A	2	Unambiguous	NGGTCDLLTLTEYK	[R].NGGtcDLLTLTEYK.[C]	T4(Fuc(1)); C5(Carbamidomethyl)	1	1	Q01705	Q01705	Neurogenic locus notch homolog protein 1 OS=Mus musculus OX=10090 GN=Notch1 PE=1 SV=3	0	3	3	1	0	1	1	1	578.279	1732.82	1730.82	1159.11	0.668733	0	0	110176	HCD (High Energy Collision Dissociation)	MS2	49.3246	100	18.904	6091	6091	6083	FP072120_3.raw	0/0		3.1375	167.661	167.661	6.4	0.000728624	4.12146e-05	0	0
FALSE	High	PMI-Byonic	PMI-Byonic (A2)	A	2	Unambiguous	NGGTCDLLTLTEYK	[R].NGGTcDLLtLTEYK.[C]	C5(Carbamidomethyl); T9(Fuc(1))	1	1	Q01705	Q01705	Neurogenic locus notch homolog protein 1 OS=Mus musculus OX=10090 GN=Notch1 PE=1 SV=3	0	2	2	1	0	1	1	1	865.911	1730.82	1730.82	-0.0431267	-3.73222e-05	0	0	308587	HCD (High Energy Collision Dissociation)	MS2	4.05274	100	18.8674	6075	6075	6072	FP072120_3.raw	0/0		6.5105	543.572	543.572	0	3.08673e-07	9.66685e-08	0	0
FALSE	High	PMI-Byonic	PMI-Byonic (A2)	A	2	Unambiguous	NGGTCDLLTLTEYK	[R].NGGtcDLLTLTEYK.[C]	T4(HexNAc(1)); C5(Carbamidomethyl)	1	1	Q01705	Q01705	Neurogenic locus notch homolog protein 1 OS=Mus musculus OX=10090 GN=Notch1 PE=1 SV=3	0	2	2	1	0	1	1	1	894.422	1787.84	1787.84	-0.371598	-0.000332178	0	0	344983	HCD (High Energy Collision Dissociation)	MS2	0	100	19.3628	6285	6285	6284	FP072120_3.raw	0/0		3.70672	277.967	277.967	6.4	0.000196462	1.4274e-05	0	0
FALSE	High	PMI-Byonic	PMI-Byonic (A2)	A	2	Unambiguous	NGGTCDLLTLTEYK	[R].NGGtcDLLTLTEYK.[C]	T4(Fuc(1)); C5(Carbamidomethyl)	1	1	Q01705	Q01705	Neurogenic locus notch homolog protein 1 OS=Mus musculus OX=10090 GN=Notch1 PE=1 SV=3	0	2	2	1	0	1	1	1	866.466	1731.92	1730.82	640.63	0.554406	0	0	95365	HCD (High Energy Collision Dissociation)	MS2	66.1697	100	19.5756	6375	6375	6372	FP072120_3.raw	0/0		1.24234	122.677	122.677	6.4	0.0572343	0.00467472	0	0
FALSE	High	PMI-Byonic	PMI-Byonic (A2)	A	2	Unambiguous	SCQQADPCASNPCANGGQCLPFESSYICR	[K].ScQQADPcAsNPcANGGQcLPFESSYIcR.[C]	C2(Carbamidomethyl); C8(Carbamidomethyl); S10(Hex(1)Pent(2)); C13(Carbamidomethyl); C19(Carbamidomethyl); C28(Carbamidomethyl)	1	1	Q01705	Q01705	Neurogenic locus notch homolog protein 1 OS=Mus musculus OX=10090 GN=Notch1 PE=1 SV=3	0	4	4	1	0	1	1	1	940.876	3760.48	3760.48	0.621996	0.000584751	0	0	180381	HCD (High Energy Collision Dissociation)	MS2	0	100	18.2907	5831	5831	5830	FP072120_3.raw	0/0		4.64185	535.084	535.084	2.4	2.28114e-05	2.43066e-06	0	0
FALSE	High	PMI-Byonic	PMI-Byonic (A2)	A	2	Unambiguous	SCQQADPCASNPCANGGQCLPFESSYICR	[K].ScQQADPcAsNPcANGGQcLPFESSYIcR.[C]	C2(Carbamidomethyl); C8(Carbamidomethyl); S10(Hex(1)Pent(2)); C13(Carbamidomethyl); C19(Carbamidomethyl); C28(Carbamidomethyl)	1	1	Q01705	Q01705	Neurogenic locus notch homolog protein 1 OS=Mus musculus OX=10090 GN=Notch1 PE=1 SV=3	0	3	3	1	0	1	1	1	1254.17	3760.48	3760.48	0.511957	0.000641735	0	0	123077	HCD (High Energy Collision Dissociation)	MS2	0	100	18.4054	5880	5880	5874	FP072120_3.raw	0/0		8.51984	703.817	703.817	2.4	3.0211e-09	5.33014e-10	0	0
FALSE	High	PMI-Byonic	PMI-Byonic (A2)	A	2	Unambiguous	SCQQADPCASNPCANGGQCLPFESSYICR	[K].ScQQADPcAsNPcANGGQcLPFESSYIcR.[C]	C2(Carbamidomethyl); C8(Carbamidomethyl); S10(Hex(1)Pent(2)); C13(Carbamidomethyl); C19(Carbamidomethyl); C28(Carbamidomethyl)	1	1	Q01705	Q01705	Neurogenic locus notch homolog protein 1 OS=Mus musculus OX=10090 GN=Notch1 PE=1 SV=3	0	4	4	1	0	1	1	1	941.375	3762.48	3760.48	530.651	0.498876	0	0	220224	HCD (High Energy Collision Dissociation)	MS2	34.3341	100	18.427	5889	5889	5885	FP072120_3.raw	0/0		4.24101	468.649	468.649	2.4	5.74105e-05	4.96393e-06	0	0
FALSE	High	PMI-Byonic	PMI-Byonic (A2)	A	2	Unambiguous	SCQQADPCASNPCANGGQCLPFESSYICR	[K].scQQADPcASNPcANGGQcLPFESSYIcR.[C]	S1(Hex(1)Pent(2)); C2(Carbamidomethyl); C8(Carbamidomethyl); C13(Carbamidomethyl); C19(Carbamidomethyl); C28(Carbamidomethyl)	1	1	Q01705	Q01705	Neurogenic locus notch homolog protein 1 OS=Mus musculus OX=10090 GN=Notch1 PE=1 SV=3	0	4	4	1	0	1	1	1	940.876	3760.48	3760.48	0.686919	0.000645786	0	0	40912	HCD (High Energy Collision Dissociation)	MS2	0	100	18.1643	5778	5778	5775	FP072120_3.raw	0/0		4.27882	382.34	382.34	0.12	5.26241e-05	4.19266e-06	0	0
FALSE	High	PMI-Byonic	PMI-Byonic (A2)	A	2	Unambiguous	SCQQADPCASNPCANGGQCLPFESSYICR	[K].ScQQADPcAsNPcANGGQcLPFESSYIcR.[C]	C2(Carbamidomethyl); C8(Carbamidomethyl); S10(Hex(1)Pent(2)); C13(Carbamidomethyl); C19(Carbamidomethyl); C28(Carbamidomethyl)	1	1	Q01705	Q01705	Neurogenic locus notch homolog protein 1 OS=Mus musculus OX=10090 GN=Notch1 PE=1 SV=3	0	3	3	1	0	1	1	1	1254.17	3760.48	3760.48	0.317189	0.000397594	0	0	377580	HCD (High Energy Collision Dissociation)	MS2	0	100	18.2648	5820	5820	5819	FP072120_3.raw	0/0		11.5198	881.836	881.836	2.4	3.0211e-12	6.50412e-13	0	0
FALSE	High	PMI-Byonic	PMI-Byonic (A2)	A	2	Unambiguous	SCQQADPCASNPCANGGQCLPFESSYICR	[K].ScQQADPcASNPcANGGQcLPFEsSYIcR.[C]	C2(Carbamidomethyl); C8(Carbamidomethyl); C13(Carbamidomethyl); C19(Carbamidomethyl); S24(Hex(1)Pent(2)); C28(Carbamidomethyl)	1	1	Q01705	Q01705	Neurogenic locus notch homolog protein 1 OS=Mus musculus OX=10090 GN=Notch1 PE=1 SV=3	0	3	3	1	0	1	1	1	1254.17	3760.49	3760.48	1.29103	0.0016183	0	0	46573.9	HCD (High Energy Collision Dissociation)	MS2	0	100	18.1535	5774	5774	5764	FP072120_3.raw	0/0		5.51984	596.643	596.643	1.2	3.02109e-06	4.92826e-07	0	0
FALSE	High	PMI-Byonic	PMI-Byonic (A2)	A	2	Unambiguous	QDVNECSQNPGLCR	[R].QDVNEcSQNPGLcR.[H]	C6(Carbamidomethyl); C13(Carbamidomethyl)	1	1	Q01705	Q01705	Neurogenic locus notch homolog protein 1 OS=Mus musculus OX=10090 GN=Notch1 PE=1 SV=3	0	2	2	1	0	1	1	1	838.858	1676.71	1676.71	-1.7073	-0.00143132	0	0	1.54113e+06	HCD (High Energy Collision Dissociation)	MS2	0	100	11.689	3062	3062	3060	FP072120_3.raw	0/0		11.3164	754.78	754.78	754.78	4.82583e-12	1.24689e-12	0	0
FALSE	High	PMI-Byonic	PMI-Byonic (A2)	A	2	Unambiguous	QDVNECSQNPGLCR	[R].QDVNEcSQNPGLcR.[H]	C6(Carbamidomethyl); C13(Carbamidomethyl)	1	1	Q01705	Q01705	Neurogenic locus notch homolog protein 1 OS=Mus musculus OX=10090 GN=Notch1 PE=1 SV=3	0	3	3	1	0	1	1	1	559.574	1676.71	1676.71	-1.60611	-0.000897663	0	0	1.54905e+06	HCD (High Energy Collision Dissociation)	MS2	0.510228	98.0191	11.6868	3061	3061	3060	FP072120_3.raw	0/0		6.70805	588.112	588.112	588.112	1.95862e-07	3.45379e-08	0	0
FALSE	High	PMI-Byonic	PMI-Byonic (A2)	A	2	Unambiguous	QDVNECSQNPGLCR	[R].QDVNEcSQNPGLcR.[H]	C6(Carbamidomethyl); C13(Carbamidomethyl)	1	1	Q01705	Q01705	Neurogenic locus notch homolog protein 1 OS=Mus musculus OX=10090 GN=Notch1 PE=1 SV=3	0	2	2	1	0	1	1	1	838.858	1676.71	1676.71	-1.85291	-0.00155339	0	0	417493	HCD (High Energy Collision Dissociation)	MS2	0	100	11.5808	3019	3019	3018	FP072120_3.raw	0/0		8.45909	639.974	639.974	639.974	3.47462e-09	7.5929e-10	0	0
FALSE	High	PMI-Byonic	PMI-Byonic (A2)	A	2	Unambiguous	QDVNECSQNPGLCR	[R].QDVNEcSQNPGLcR.[H]	C6(Carbamidomethyl); C13(Carbamidomethyl)	1	1	Q01705	Q01705	Neurogenic locus notch homolog protein 1 OS=Mus musculus OX=10090 GN=Notch1 PE=1 SV=3	0	2	2	1	0	1	1	1	839.35	1677.69	1676.71	585.743	0.491061	0	0	34211.9	HCD (High Energy Collision Dissociation)	MS2	45.8507	100	12.0381	3200	3200	3198	FP072120_3.raw	0/0		4.18569	222.061	222.061	222.061	6.52097e-05	6.59872e-06	0	0
FALSE	High	PMI-Byonic	PMI-Byonic (A2)	A	2	Unambiguous	QDVNECSQNPGLCR	[R].QDVNEcSQNPGLcR.[H]	C6(Carbamidomethyl); C13(Carbamidomethyl)	1	1	Q01705	Q01705	Neurogenic locus notch homolog protein 1 OS=Mus musculus OX=10090 GN=Notch1 PE=1 SV=3	0	3	3	1	0	1	1	1	559.575	1676.71	1676.71	-1.49691	-0.000836628	0	0	366619	HCD (High Energy Collision Dissociation)	MS2	0	100	11.5731	3016	3016	3015	FP072120_3.raw	0/0		4.21618	357.195	357.195	357.195	6.07885e-05	5.76142e-06	0	0
FALSE	High	PMI-Byonic	PMI-Byonic (A2)	A	2	Unambiguous	QDVNECSQNPGLCR	[R].QDVNEcSQNPGLcR.[H]	C6(Carbamidomethyl); C13(Carbamidomethyl)	1	1	Q01705	Q01705	Neurogenic locus notch homolog protein 1 OS=Mus musculus OX=10090 GN=Notch1 PE=1 SV=3	0	2	2	1	0	1	1	1	838.859	1676.71	1676.71	-0.615247	-0.000515796	0	0	158948	HCD (High Energy Collision Dissociation)	MS2	0	100	11.472	2977	2977	2975	FP072120_3.raw	0/0		6.53404	482.927	482.927	482.927	2.92391e-07	5.79928e-08	0	0
FALSE	High	PMI-Byonic	PMI-Byonic (A2)	A	2	Unambiguous	QDVNECSQNPGLCR	[R].QDVNEcSQNPGLcR.[H]	C6(Carbamidomethyl); C13(Carbamidomethyl)	1	1	Q01705	Q01705	Neurogenic locus notch homolog protein 1 OS=Mus musculus OX=10090 GN=Notch1 PE=1 SV=3	0	3	3	1	0	1	1	1	559.575	1676.71	1676.71	-0.186447	-0.000104206	0	0	147519	HCD (High Energy Collision Dissociation)	MS2	4.45085	100	11.4699	2976	2976	2975	FP072120_3.raw	0/0		2.91588	157.3	157.3	157.3	0.00121373	6.50861e-05	0	0
FALSE	High	PMI-Byonic	PMI-Byonic (A2)	A	2	Unambiguous	QDVNECSQNPGLCR	[R].QDVNEcSQNPGLcR.[H]	C6(Carbamidomethyl); C13(Carbamidomethyl)	1	1	Q01705	Q01705	Neurogenic locus notch homolog protein 1 OS=Mus musculus OX=10090 GN=Notch1 PE=1 SV=3	0	2	2	1	0	1	1	1	838.857	1676.71	1676.71	-2.28973	-0.0019196	0	0	411902	HCD (High Energy Collision Dissociation)	MS2	0	100	11.7995	3105	3105	3102	FP072120_3.raw	0/0		7.45909	594.061	594.061	594.061	3.47462e-08	4.98592e-09	0	0
FALSE	High	PMI-Byonic	PMI-Byonic (A2)	A	2	Unambiguous	QDVNECSQNPGLCR	[R].QDVNEcSQNPGLcR.[H]	C6(Carbamidomethyl); C13(Carbamidomethyl)	1	1	Q01705	Q01705	Neurogenic locus notch homolog protein 1 OS=Mus musculus OX=10090 GN=Notch1 PE=1 SV=3	0	2	2	1	0	1	1	1	838.859	1676.71	1676.71	-0.0328202	-2.7515e-05	0	0	20585.3	HCD (High Energy Collision Dissociation)	MS2	0	100	11.3629	2936	2936	2932	FP072120_3.raw	0/0		1.82522	128.501	128.501	128.501	0.0149548	0.000634421	0	0
FALSE	High	PMI-Byonic	PMI-Byonic (A2)	A	2	Unambiguous	QDVNECSQNPGLCR	[R].QDVNEcSQNPGLcR.[H]	C6(Carbamidomethyl); C13(Carbamidomethyl)	1	1	Q01705	Q01705	Neurogenic locus notch homolog protein 1 OS=Mus musculus OX=10090 GN=Notch1 PE=1 SV=3	0	3	3	1	0	1	1	1	559.574	1676.71	1676.71	-2.04293	-0.0011418	0	0	405702	HCD (High Energy Collision Dissociation)	MS2	0	100	11.7952	3103	3103	3102	FP072120_3.raw	0/0		5.8774	409.764	409.764	409.764	1.32617e-06	3.08131e-07	0	0
FALSE	High	PMI-Byonic	PMI-Byonic (A2)	A	2	Unambiguous	QDVNECSQNPGLCR	[R].QDVNEcSQNPGLcR.[H]	C6(Carbamidomethyl); C13(Carbamidomethyl)	1	1	Q01705	Q01705	Neurogenic locus notch homolog protein 1 OS=Mus musculus OX=10090 GN=Notch1 PE=1 SV=3	0	2	2	1	0	1	1	1	838.857	1676.71	1676.71	-2.58094	-0.00216375	0	0	99650.5	HCD (High Energy Collision Dissociation)	MS2	2.43802	100	11.9189	3153	3153	3150	FP072120_3.raw	0/0		6.10965	447.583	447.583	447.583	7.7688e-07	2.22607e-07	0	0
FALSE	High	PMI-Byonic	PMI-Byonic (A2)	A	2	Unambiguous	NGGACVDGVNTYNCR	[K].NGGAcVDGVNTYNcR.[C]	C5(Carbamidomethyl); C14(Carbamidomethyl)	1	1	Q01705	Q01705	Neurogenic locus notch homolog protein 1 OS=Mus musculus OX=10090 GN=Notch1 PE=1 SV=3	0	2	2	1	0	1	1	1	828.845	1656.68	1656.69	-2.04102	-0.00169066	0	0	223774	HCD (High Energy Collision Dissociation)	MS2	0	100	12.5599	3409	3409	3408	FP072120_3.raw	0/0		5.95792	450.009	450.009	450.009	1.10173e-06	2.68302e-07	0	0
FALSE	High	PMI-Byonic	PMI-Byonic (A2)	A	2	Unambiguous	NGGACVDGVNTYNCR	[K].NGGAcVDGVNTYNcR.[C]	C5(Carbamidomethyl); C14(Carbamidomethyl)	1	1	Q01705	Q01705	Neurogenic locus notch homolog protein 1 OS=Mus musculus OX=10090 GN=Notch1 PE=1 SV=3	0	2	2	1	0	1	1	1	829.338	1657.67	1656.69	594.132	0.492145	0	0	140249	HCD (High Energy Collision Dissociation)	MS2	18.138	100	12.6757	3458	3458	3456	FP072120_3.raw	0/0		4.58327	361.3	361.3	361.3	2.61051e-05	2.78937e-06	0	0
FALSE	High	PMI-Byonic	PMI-Byonic (A2)	A	2	Unambiguous	NGGACVDGVNTYNCR	[K].NGGAcVDGVNTYNcR.[C]	C5(Carbamidomethyl); C14(Carbamidomethyl)	1	1	Q01705	Q01705	Neurogenic locus notch homolog protein 1 OS=Mus musculus OX=10090 GN=Notch1 PE=1 SV=3	0	2	2	1	0	1	1	1	829.338	1657.67	1656.69	593.763	0.49184	0	0	134834	HCD (High Energy Collision Dissociation)	MS2	9.13177	100	12.7843	3503	3503	3501	FP072120_3.raw	0/0		5.85441	397.632	397.632	397.632	1.39826e-06	3.49468e-07	0	0
FALSE	Medium	PMI-Byonic	PMI-Byonic (A2)	A	2	Unambiguous	NGGACVDGVNTYNCR	[K].NGGAcVDGVNTYNcR.[C]	C5(Carbamidomethyl); C14(Carbamidomethyl)	1	1	Q01705	Q01705	Neurogenic locus notch homolog protein 1 OS=Mus musculus OX=10090 GN=Notch1 PE=1 SV=3	0	3	3	1	0	1	1	1	552.899	1656.68	1656.69	-1.97545	-0.0010909	0	0	142048	HCD (High Energy Collision Dissociation)	MS2	5.57881	100	12.4709	3372	3372	3371	FP072120_3.raw	0/0		0.710409	97.9406	97.9406	97.9406	0.194801	0.011008	0	0
FALSE	High	PMI-Byonic	PMI-Byonic (A2)	A	2	Unambiguous	NGGACVDGVNTYNCR	[K].NGGAcVDGVNTYNcR.[C]	C5(Carbamidomethyl); C14(Carbamidomethyl)	1	1	Q01705	Q01705	Neurogenic locus notch homolog protein 1 OS=Mus musculus OX=10090 GN=Notch1 PE=1 SV=3	0	2	2	1	0	1	1	1	828.846	1656.68	1656.69	-0.7884	-0.000653065	0	0	254260	HCD (High Energy Collision Dissociation)	MS2	0	100	12.2136	3267	3267	3266	FP072120_3.raw	0/0		5.82824	421.45	421.45	421.45	1.48511e-06	3.71307e-07	0	0
FALSE	High	PMI-Byonic	PMI-Byonic (A2)	A	2	Unambiguous	NGGACVDGVNTYNCR	[K].NGGAcVDGVNTYNcR.[C]	C5(Carbamidomethyl); C14(Carbamidomethyl)	1	1	Q01705	Q01705	Neurogenic locus notch homolog protein 1 OS=Mus musculus OX=10090 GN=Notch1 PE=1 SV=3	0	2	2	1	0	1	1	1	829.338	1657.67	1656.69	593.763	0.49184	0	0	170490	HCD (High Energy Collision Dissociation)	MS2	9.69671	100	12.9026	3553	3553	3552	FP072120_3.raw	0/0		4.86725	371.592	371.592	371.592	1.35753e-05	1.58796e-06	0	0
FALSE	High	PMI-Byonic	PMI-Byonic (A2)	A	2	Unambiguous	NGGACVDGVNTYNCR	[K].NGGAcVDGVNTYNcR.[C]	C5(Carbamidomethyl); C14(Carbamidomethyl)	1	1	Q01705	Q01705	Neurogenic locus notch homolog protein 1 OS=Mus musculus OX=10090 GN=Notch1 PE=1 SV=3	0	2	2	1	0	1	1	1	828.844	1656.68	1656.69	-2.40944	-0.00199584	0	0	370788	HCD (High Energy Collision Dissociation)	MS2	0	100	12.329	3313	3313	3312	FP072120_3.raw	0/0		6.03619	501.902	501.902	501.902	9.20048e-07	2.50183e-07	0	0
FALSE	Medium	PMI-Byonic	PMI-Byonic (A2)	A	2	Unambiguous	NGGACVDGVNTYNCR	[K].NGGAcVDGVNTYNcR.[C]	C5(Carbamidomethyl); C14(Carbamidomethyl)	1	1	Q01705	Q01705	Neurogenic locus notch homolog protein 1 OS=Mus musculus OX=10090 GN=Notch1 PE=1 SV=3	0	3	3	1	0	1	1	1	552.899	1656.68	1656.69	-1.3123	-0.00072469	0	0	69280.9	HCD (High Energy Collision Dissociation)	MS2	0	100	12.2479	3281	3281	3279	FP072120_3.raw	0/0		0.599461	3.4187	3.4187	3.4187	0.251501	0.0153944	0	0
FALSE	High	PMI-Byonic	PMI-Byonic (A2)	A	2	Unambiguous	NGGACVDGVNTYNCR	[K].NGGAcVDGVNTYNcR.[C]	C5(Carbamidomethyl); C14(Carbamidomethyl)	1	1	Q01705	Q01705	Neurogenic locus notch homolog protein 1 OS=Mus musculus OX=10090 GN=Notch1 PE=1 SV=3	0	2	2	1	0	1	1	1	828.845	1656.68	1656.69	-1.74628	-0.00144652	0	0	147345	HCD (High Energy Collision Dissociation)	MS2	0	100	12.1052	3225	3225	3224	FP072120_3.raw	0/0		4.86725	367.758	367.758	367.758	1.35753e-05	1.39144e-06	0	0
FALSE	High	PMI-Byonic	PMI-Byonic (A2)	A	2	Unambiguous	NGGACVDGVNTYNCR	[K].NGGAcVDGVNTYNcR.[C]	C5(Carbamidomethyl); C14(Carbamidomethyl)	1	1	Q01705	Q01705	Neurogenic locus notch homolog protein 1 OS=Mus musculus OX=10090 GN=Notch1 PE=1 SV=3	0	2	2	1	0	1	1	1	828.844	1656.68	1656.69	-2.77785	-0.00230101	0	0	108394	HCD (High Energy Collision Dissociation)	MS2	0	100	11.9914	3182	3182	3181	FP072120_3.raw	0/0		3.60679	285.307	285.307	285.307	0.000247291	1.73002e-05	0	0
FALSE	High	PMI-Byonic	PMI-Byonic (A2)	A	2	Unambiguous	NGGACVDGVNTYNCR	[K].NGGAcVDGVNTYNcR.[C]	C5(Carbamidomethyl); C14(Carbamidomethyl)	1	1	Q01705	Q01705	Neurogenic locus notch homolog protein 1 OS=Mus musculus OX=10090 GN=Notch1 PE=1 SV=3	0	2	2	1	0	1	1	1	828.844	1656.68	1656.69	-2.48312	-0.00205687	0	0	76498.1	HCD (High Energy Collision Dissociation)	MS2	0	100	11.8806	3137	3137	3134	FP072120_3.raw	0/0		4.03935	326.298	326.298	326.298	9.13381e-05	9.65217e-06	0	0
FALSE	High	PMI-Byonic	PMI-Byonic (A2)	A	2	Unambiguous	NGGACVDGVNTYNCR	[K].NGGAcVDGVNTYNcR.[C]	C5(Carbamidomethyl); C14(Carbamidomethyl)	1	1	Q01705	Q01705	Neurogenic locus notch homolog protein 1 OS=Mus musculus OX=10090 GN=Notch1 PE=1 SV=3	0	2	2	1	0	1	1	1	828.845	1656.68	1656.69	-1.81997	-0.00150756	0	0	735689	HCD (High Energy Collision Dissociation)	MS2	0	100	12.4446	3361	3361	3360	FP072120_3.raw	0/0		6.51846	524.715	524.715	524.715	3.03065e-07	8.96017e-08	0	0
FALSE	High	PMI-Byonic	PMI-Byonic (A2)	A	2	Unambiguous	VASFYCECPHGR	[R].VASFYcEcPHGR.[T]	C6(Carbamidomethyl); C8(Carbamidomethyl)	1	1	Q01705	Q01705	Neurogenic locus notch homolog protein 1 OS=Mus musculus OX=10090 GN=Notch1 PE=1 SV=3	0	3	3	1	0	1	1	1	494.879	1482.62	1482.63	-1.79177	-0.000885509	0	0	290673	HCD (High Energy Collision Dissociation)	MS2	0	100	11.5753	3017	3017	3015	FP072120_3.raw	0/0		6.17179	472.284	472.284	472.284	6.73306e-07	1.97757e-07	0	0
FALSE	High	PMI-Byonic	PMI-Byonic (A2)	A	2	Unambiguous	VASFYCECPHGR	[R].VASFYcEcPHGR.[T]	C6(Carbamidomethyl); C8(Carbamidomethyl)	1	1	Q01705	Q01705	Neurogenic locus notch homolog protein 1 OS=Mus musculus OX=10090 GN=Notch1 PE=1 SV=3	0	3	3	1	0	1	1	1	494.88	1482.62	1482.63	-0.803765	-0.000397228	0	0	57476.4	HCD (High Energy Collision Dissociation)	MS2	46.6682	100	13.323	3730	3730	3725	FP072120_3.raw	0/0		1.31405	73.0861	73.0861	73.0861	0.0485236	0.00305171	0	0
FALSE	High	PMI-Byonic	PMI-Byonic (A2)	A	2	Unambiguous	VASFYCECPHGR	[R].VASFYcEcPHGR.[T]	C6(Carbamidomethyl); C8(Carbamidomethyl)	1	1	Q01705	Q01705	Neurogenic locus notch homolog protein 1 OS=Mus musculus OX=10090 GN=Notch1 PE=1 SV=3	0	3	3	1	0	1	1	1	494.879	1482.62	1482.63	-0.989016	-0.00048878	0	0	110257	HCD (High Energy Collision Dissociation)	MS2	5.29464	100	11.46	2972	2972	2970	FP072120_3.raw	0/0		6.18477	411.6	411.6	411.6	6.53484e-07	1.86158e-07	0	0
FALSE	High	PMI-Byonic	PMI-Byonic (A2)	A	2	Unambiguous	VASFYCECPHGR	[R].VASFYcEcPHGR.[T]	C6(Carbamidomethyl); C8(Carbamidomethyl)	1	1	Q01705	Q01705	Neurogenic locus notch homolog protein 1 OS=Mus musculus OX=10090 GN=Notch1 PE=1 SV=3	0	3	3	1	0	1	1	1	494.879	1482.62	1482.63	-1.54477	-0.000763438	0	0	354718	HCD (High Energy Collision Dissociation)	MS2	0	100	11.6911	3063	3063	3060	FP072120_3.raw	0/0		6.53403	514.837	514.837	514.837	2.92392e-07	6.66742e-08	0	0
FALSE	High	PMI-Byonic	PMI-Byonic (A2)	A	2	Unambiguous	VASFYCECPHGR	[R].VASFYcEcPHGR.[T]	C6(Carbamidomethyl); C8(Carbamidomethyl)	1	1	Q01705	Q01705	Neurogenic locus notch homolog protein 1 OS=Mus musculus OX=10090 GN=Notch1 PE=1 SV=3	0	3	3	1	0	1	1	1	494.879	1482.62	1482.63	-2.53278	-0.00125172	0	0	115223	HCD (High Energy Collision Dissociation)	MS2	5.67851	100	12.9977	3593	3593	3591	FP072120_3.raw	0/0		4.11128	307.898	307.898	307.898	7.73965e-05	8.53318e-06	0	0
FALSE	High	PMI-Byonic	PMI-Byonic (A2)	A	2	Unambiguous	VASFYCECPHGR	[R].VASFYcEcPHGR.[T]	C6(Carbamidomethyl); C8(Carbamidomethyl)	1	1	Q01705	Q01705	Neurogenic locus notch homolog protein 1 OS=Mus musculus OX=10090 GN=Notch1 PE=1 SV=3	0	3	3	1	0	1	1	1	494.879	1482.62	1482.63	-1.85352	-0.000916026	0	0	113055	HCD (High Energy Collision Dissociation)	MS2	0	100	12.7821	3502	3502	3501	FP072120_3.raw	0/0		6.4066	400.33	400.33	400.33	3.92101e-07	1.29254e-07	0	0
FALSE	High	PMI-Byonic	PMI-Byonic (A2)	A	2	Unambiguous	VASFYCECPHGR	[R].VASFYcEcPHGR.[T]	C6(Carbamidomethyl); C8(Carbamidomethyl)	1	1	Q01705	Q01705	Neurogenic locus notch homolog protein 1 OS=Mus musculus OX=10090 GN=Notch1 PE=1 SV=3	0	3	3	1	0	1	1	1	494.88	1482.63	1482.63	-0.0627601	-3.10166e-05	0	0	82423.1	HCD (High Energy Collision Dissociation)	MS2	0	100	12.8884	3547	3547	3546	FP072120_3.raw	0/0		1.59241	205.025	205.025	205.025	0.0255619	0.00147356	0	0
FALSE	High	PMI-Byonic	PMI-Byonic (A2)	A	2	Unambiguous	VASFYCECPHGR	[R].VASFYcEcPHGR.[T]	C6(Carbamidomethyl); C8(Carbamidomethyl)	1	1	Q01705	Q01705	Neurogenic locus notch homolog protein 1 OS=Mus musculus OX=10090 GN=Notch1 PE=1 SV=3	0	3	3	1	0	1	1	1	494.879	1482.62	1482.63	-1.91527	-0.000946544	0	0	173012	HCD (High Energy Collision Dissociation)	MS2	2.96182	100	12.5621	3410	3410	3408	FP072120_3.raw	0/0		4.67982	338.238	338.238	338.238	2.09015e-05	2.11221e-06	0	0
FALSE	High	PMI-Byonic	PMI-Byonic (A2)	A	2	Unambiguous	VASFYCECPHGR	[R].VASFYcEcPHGR.[T]	C6(Carbamidomethyl); C8(Carbamidomethyl)	1	1	Q01705	Q01705	Neurogenic locus notch homolog protein 1 OS=Mus musculus OX=10090 GN=Notch1 PE=1 SV=3	0	3	3	1	0	1	1	1	494.879	1482.62	1482.63	-1.79177	-0.000885509	0	0	368156	HCD (High Energy Collision Dissociation)	MS2	1.85102	100	12.4567	3366	3366	3365	FP072120_3.raw	0/0		6.26394	424.443	424.443	424.443	5.44576e-07	1.63173e-07	0	0
FALSE	High	PMI-Byonic	PMI-Byonic (A2)	A	2	Unambiguous	VASFYCECPHGR	[R].VASFYcEcPHGR.[T]	C6(Carbamidomethyl); C8(Carbamidomethyl)	1	1	Q01705	Q01705	Neurogenic locus notch homolog protein 1 OS=Mus musculus OX=10090 GN=Notch1 PE=1 SV=3	0	3	3	1	0	1	1	1	494.879	1482.62	1482.63	-1.54477	-0.000763438	0	0	1.04746e+06	HCD (High Energy Collision Dissociation)	MS2	0	100	12.3492	3321	3321	3320	FP072120_3.raw	0/0		6.53403	498.467	498.467	498.467	2.92392e-07	8.22409e-08	0	0
FALSE	High	PMI-Byonic	PMI-Byonic (A2)	A	2	Unambiguous	VASFYCECPHGR	[R].VASFYcEcPHGR.[T]	C6(Carbamidomethyl); C8(Carbamidomethyl)	1	1	Q01705	Q01705	Neurogenic locus notch homolog protein 1 OS=Mus musculus OX=10090 GN=Notch1 PE=1 SV=3	0	3	3	1	0	1	1	1	494.879	1482.62	1482.63	-2.47103	-0.0012212	0	0	168692	HCD (High Energy Collision Dissociation)	MS2	4.52885	100	12.6735	3457	3457	3456	FP072120_3.raw	0/0		4.8006	379.049	379.049	379.049	1.58269e-05	1.81397e-06	0	0
FALSE	High	PMI-Byonic	PMI-Byonic (A2)	A	2	Unambiguous	VASFYCECPHGR	[R].VASFYcEcPHGR.[T]	C6(Carbamidomethyl); C8(Carbamidomethyl)	1	1	Q01705	Q01705	Neurogenic locus notch homolog protein 1 OS=Mus musculus OX=10090 GN=Notch1 PE=1 SV=3	0	3	3	1	0	1	1	1	494.879	1482.62	1482.63	-1.66827	-0.000824474	0	0	2.62752e+06	HCD (High Energy Collision Dissociation)	MS2	0.178288	64.1075	12.1309	3235	3235	3234	FP072120_3.raw	0/0		8.23725	613.03	613.03	613.03	5.79091e-09	1.36583e-09	0	0
FALSE	High	PMI-Byonic	PMI-Byonic (A2)	A	2	Unambiguous	VASFYCECPHGR	[R].VASFYcEcPHGR.[T]	C6(Carbamidomethyl); C8(Carbamidomethyl)	1	1	Q01705	Q01705	Neurogenic locus notch homolog protein 1 OS=Mus musculus OX=10090 GN=Notch1 PE=1 SV=3	0	3	3	1	0	1	1	1	494.879	1482.62	1482.63	-1.85352	-0.000916026	0	0	1.26585e+06	HCD (High Energy Collision Dissociation)	MS2	0.637878	100	12.0281	3196	3196	3195	FP072120_3.raw	0/0		5.55034	509.987	509.987	509.987	2.81621e-06	4.46007e-07	0	0
FALSE	High	PMI-Byonic	PMI-Byonic (A2)	A	2	Unambiguous	VASFYCECPHGR	[R].VASFYcEcPHGR.[T]	C6(Carbamidomethyl); C8(Carbamidomethyl)	1	1	Q01705	Q01705	Neurogenic locus notch homolog protein 1 OS=Mus musculus OX=10090 GN=Notch1 PE=1 SV=3	0	3	3	1	0	1	1	1	494.879	1482.62	1482.63	-2.03877	-0.00100758	0	0	791924	HCD (High Energy Collision Dissociation)	MS2	0	100	11.9167	3152	3152	3150	FP072120_3.raw	0/0		6.87499	539.351	539.351	539.351	1.33355e-07	1.14044e-08	0	0
FALSE	High	PMI-Byonic	PMI-Byonic (A2)	A	2	Unambiguous	VASFYCECPHGR	[R].VASFYcEcPHGR.[T]	C6(Carbamidomethyl); C8(Carbamidomethyl)	1	1	Q01705	Q01705	Neurogenic locus notch homolog protein 1 OS=Mus musculus OX=10090 GN=Notch1 PE=1 SV=3	0	3	3	1	0	1	1	1	494.879	1482.62	1482.63	-1.85352	-0.000916026	0	0	456130	HCD (High Energy Collision Dissociation)	MS2	0	100	11.7973	3104	3104	3102	FP072120_3.raw	0/0		6.6767	488.57	488.57	488.57	2.10526e-07	4.18707e-08	0	0
FALSE	High	PMI-Byonic	PMI-Byonic (A2)	A	2	Unambiguous	VASFYCECPHGR	[R].VASFYcEcPHGR.[T]	C6(Carbamidomethyl); C8(Carbamidomethyl)	1	1	Q01705	Q01705	Neurogenic locus notch homolog protein 1 OS=Mus musculus OX=10090 GN=Notch1 PE=1 SV=3	0	3	3	1	0	1	1	1	494.879	1482.62	1482.63	-1.29777	-0.000641368	0	0	2363548	HCD (High Energy Collision Dissociation)	MS2	0.386721	69.1773	12.2359	3276	3276	3275	FP072120_3.raw	0/0		8.23725	606.467	606.467	606.467	5.79091e-09	1.64239e-09	0	0
FALSE	High	PMI-Byonic	PMI-Byonic (A2)	A	2	Unambiguous	TGLLCHLNDACISNPCNEGSNCDTNPVNGK	[R].tGLLcHLNDAcISNPcNEGSNcDTNPVNGK.[A]	T1(Hex(1)); C5(Carbamidomethyl); C11(Carbamidomethyl); C16(Carbamidomethyl); C22(Carbamidomethyl)	1	1	Q01705	Q01705	Neurogenic locus notch homolog protein 1 OS=Mus musculus OX=10090 GN=Notch1 PE=1 SV=3	0	3	3	1	0	1	1	1	1165.49	3494.46	3493.47	283.829	0.330516	0	0	84840.5	HCD (High Energy Collision Dissociation)	MS2	0	100	16.555	5098	5098	5090	FP072120_3.raw	0/0		1.24675	46.5634	46.5634	2.8	0.0566568	0.0041384	0	0
FALSE	High	PMI-Byonic	PMI-Byonic (A2)	A	2	Unambiguous	TGLLCHLNDACISNPCNEGSNCDTNPVNGK	[R].tGLLcHLNDAcISNPcNEGSNcDTNPVNGK.[A]	T1(Hex(1)Pent(2)); C5(Carbamidomethyl); C11(Carbamidomethyl); C16(Carbamidomethyl); C22(Carbamidomethyl)	1	1	Q01705	Q01705	Neurogenic locus notch homolog protein 1 OS=Mus musculus OX=10090 GN=Notch1 PE=1 SV=3	0	3	3	1	0	1	1	1	1253.19	3757.55	3757.56	-2.84598	-0.00356464	0	0	52684.3	HCD (High Energy Collision Dissociation)	MS2	0	100	16.4443	5051	5051	5046	FP072120_3.raw	0/0		3.22298	237.169	237.169	2.8	0.000598444	3.2622e-05	0	0
FALSE	High	PMI-Byonic	PMI-Byonic (A2)	A	2	Unambiguous	AICTCPSGYTGPACSQDVDECALGANPCEHAGK	[K].AIcTcPSGYTGPAcSQDVDEcALGANPcEHAGK.[C]	C3(Carbamidomethyl); C5(Carbamidomethyl); C14(Carbamidomethyl); C21(Carbamidomethyl); C28(Carbamidomethyl)	1	1	Q01705	Q01705	Neurogenic locus notch homolog protein 1 OS=Mus musculus OX=10090 GN=Notch1 PE=1 SV=3	0	4	4	1	0	1	1	1	889.119	3553.45	3553.45	-0.631078	-0.000560627	0	0	112429	HCD (High Energy Collision Dissociation)	MS2	0	100	16.3883	5027	5027	5024	FP072120_3.raw	0/0		4.93144	441.104	441.104	441.104	1.17101e-05	1.00291e-06	0	0
FALSE	High	PMI-Byonic	PMI-Byonic (A2)	A	2	Unambiguous	AICTCPSGYTGPACSQDVDECALGANPCEHAGK	[K].AIcTcPSGYTGPAcSQDVDEcALGANPcEHAGK.[C]	C3(Carbamidomethyl); C5(Carbamidomethyl); C14(Carbamidomethyl); C21(Carbamidomethyl); C28(Carbamidomethyl)	1	1	Q01705	Q01705	Neurogenic locus notch homolog protein 1 OS=Mus musculus OX=10090 GN=Notch1 PE=1 SV=3	0	3	3	1	0	1	1	1	1185.15	3553.45	3553.45	-2.05293	-0.00243166	0	0	76509	HCD (High Energy Collision Dissociation)	MS2	0	100	16.6503	5138	5138	5134	FP072120_3.raw	0/0		2.634	230.366	230.366	230.366	0.00232272	9.19627e-05	0	0
FALSE	Medium	PMI-Byonic	PMI-Byonic (A2)	A	2	Unambiguous	AICTCPSGYTGPACSQDVDECALGANPCEHAGK	[K].AIcTcPSGYTGPAcSQDVDEcALGANPcEHAGK.[C]	C3(Carbamidomethyl); C5(Carbamidomethyl); C14(Carbamidomethyl); C21(Carbamidomethyl); C28(Carbamidomethyl)	1	1	Q01705	Q01705	Neurogenic locus notch homolog protein 1 OS=Mus musculus OX=10090 GN=Notch1 PE=1 SV=3	0	4	4	1	0	1	1	1	889.12	3553.46	3553.45	0.53691	0.000476971	0	0	89287.1	HCD (High Energy Collision Dissociation)	MS2	2.73908	100	16.5161	5081	5081	5079	FP072120_3.raw	0/0		0.514903	72.3933	72.3933	72.3933	0.305561	0.0181062	0	0
FALSE	High	PMI-Byonic	PMI-Byonic (A2)	A	2	Unambiguous	AICTCPSGYTGPACSQDVDECALGANPCEHAGK	[K].AIcTcPSGYTGPAcSQDVDEcALGANPcEHAGK.[C]	C3(Carbamidomethyl); C5(Carbamidomethyl); C14(Carbamidomethyl); C21(Carbamidomethyl); C28(Carbamidomethyl)	1	1	Q01705	Q01705	Neurogenic locus notch homolog protein 1 OS=Mus musculus OX=10090 GN=Notch1 PE=1 SV=3	0	3	3	1	0	1	1	1	1185.16	3553.45	3553.45	-0.50706	-0.000600605	0	0	113114	HCD (High Energy Collision Dissociation)	MS2	0	100	16.514	5080	5080	5079	FP072120_3.raw	0/0		4.11341	359.83	359.83	359.83	7.70169e-05	7.57675e-06	0	0
FALSE	High	PMI-Byonic	PMI-Byonic (A2)	A	2	Unambiguous	AICTCPSGYTGPACSQDVDECALGANPCEHAGK	[K].AIcTcPSGYtGPAcsQDVDEcALGANPcEHAGK.[C]	C3(Carbamidomethyl); C5(Carbamidomethyl); T10(Fuc(1)); C14(Carbamidomethyl); S15(HexNAc(1)Hex(1)Fuc(1)); C21(Carbamidomethyl); C28(Carbamidomethyl)	1	1	Q01705	Q01705	Neurogenic locus notch homolog protein 1 OS=Mus musculus OX=10090 GN=Notch1 PE=1 SV=3	0	4	4	1	0	1	1	1	1053.93	4212.68	4210.7	469.701	0.494443	0	0	80152.5	HCD (High Energy Collision Dissociation)	MS2	0	100	16.5027	5076	5076	5068	FP072120_3.raw	0/0		1.74724	107.982	107.982	0.7	0.0178962	0.00100152	0	0
FALSE	High	PMI-Byonic	PMI-Byonic (A2)	A	2	Unambiguous	AICTCPSGYTGPACSQDVDECALGANPCEHAGK	[K].AIcTcPSGYTGPAcSQDVDEcALGANPcEHAGK.[C]	C3(Carbamidomethyl); C5(Carbamidomethyl); C14(Carbamidomethyl); C21(Carbamidomethyl); C28(Carbamidomethyl)	1	1	Q01705	Q01705	Neurogenic locus notch homolog protein 1 OS=Mus musculus OX=10090 GN=Notch1 PE=1 SV=3	0	3	3	1	0	1	1	1	1185.15	3553.45	3553.45	-1.33152	-0.00157717	0	0	203198	HCD (High Energy Collision Dissociation)	MS2	1.36603	100	16.3861	5026	5026	5024	FP072120_3.raw	0/0		7.68446	626.548	626.548	626.548	2.06797e-08	3.33258e-09	0	0
FALSE	High	PMI-Byonic	PMI-Byonic (A2)	A	2	Unambiguous	AICTCPSGYTGPACSQDVDECALGANPCEHAGK	[K].AIcTcPSGYTGPAcSQDVDEcALGANPcEHAGK.[C]	C3(Carbamidomethyl); C5(Carbamidomethyl); C14(Carbamidomethyl); C21(Carbamidomethyl); C28(Carbamidomethyl)	1	1	Q01705	Q01705	Neurogenic locus notch homolog protein 1 OS=Mus musculus OX=10090 GN=Notch1 PE=1 SV=3	0	3	3	1	0	1	1	1	1185.16	3553.46	3553.45	0.935748	0.00110838	0	0	90863.6	HCD (High Energy Collision Dissociation)	MS2	0	100	16.7762	5191	5191	5189	FP072120_3.raw	0/0		1.49091	4.91054	4.91054	4.91054	0.0322919	0.0020881	0	0
FALSE	High	PMI-Byonic	PMI-Byonic (A2)	A	2	Unambiguous	AICTCPSGYTGPACSQDVDECALGANPCEHAGK	[K].AIcTcPSGYTGPAcSQDVDEcALGANPcEHAGK.[C]	C3(Carbamidomethyl); C5(Carbamidomethyl); C14(Carbamidomethyl); C21(Carbamidomethyl); C28(Carbamidomethyl)	1	1	Q01705	Q01705	Neurogenic locus notch homolog protein 1 OS=Mus musculus OX=10090 GN=Notch1 PE=1 SV=3	0	4	4	1	0	1	1	1	889.118	3553.45	3553.45	-1.24942	-0.00110994	0	0	721307	HCD (High Energy Collision Dissociation)	MS2	0.324392	100	16.258	4972	4972	4969	FP072120_3.raw	0/0		15.9603	1088.18	1088.18	1088.18	1.09563e-16	2.73902e-17	0	0
FALSE	High	PMI-Byonic	PMI-Byonic (A2)	A	2	Unambiguous	AICTCPSGYTGPACSQDVDECALGANPCEHAGK	[K].AIcTcPSGYTGPAcSQDVDEcALGANPcEHAGK.[C]	C3(Carbamidomethyl); C5(Carbamidomethyl); C14(Carbamidomethyl); C21(Carbamidomethyl); C28(Carbamidomethyl)	1	1	Q01705	Q01705	Neurogenic locus notch homolog protein 1 OS=Mus musculus OX=10090 GN=Notch1 PE=1 SV=3	0	3	3	1	0	1	1	1	1185.15	3553.45	3553.45	-1.43458	-0.00169924	0	0	124697	HCD (High Energy Collision Dissociation)	MS2	0	100	16.0066	4866	4866	4859	FP072120_3.raw	0/0		6.10036	542.754	542.754	542.754	7.93679e-07	2.35298e-07	0	0
FALSE	High	PMI-Byonic	PMI-Byonic (A2)	A	2	Unambiguous	AICTCPSGYTGPACSQDVDECALGANPCEHAGK	[K].AIcTcPSGYTGPAcSQDVDEcALGANPcEHAGK.[C]	C3(Carbamidomethyl); C5(Carbamidomethyl); C14(Carbamidomethyl); C21(Carbamidomethyl); C28(Carbamidomethyl)	1	1	Q01705	Q01705	Neurogenic locus notch homolog protein 1 OS=Mus musculus OX=10090 GN=Notch1 PE=1 SV=3	0	3	3	1	0	1	1	1	1185.15	3553.45	3553.45	-1.43458	-0.00169924	0	0	2.67902e+06	HCD (High Energy Collision Dissociation)	MS2	0.361894	97.6282	16.124	4915	4915	4914	FP072120_3.raw	0/0		30.0057	1160.51	1160.51	1160.51	9.86859e-31	9.86761e-31	0	0
FALSE	High	PMI-Byonic	PMI-Byonic (A2)	A	2	Unambiguous	AICTCPSGYTGPACSQDVDECALGANPCEHAGK	[K].AIcTcPSGYTGPAcSQDVDEcALGANPcEHAGK.[C]	C3(Carbamidomethyl); C5(Carbamidomethyl); C14(Carbamidomethyl); C21(Carbamidomethyl); C28(Carbamidomethyl)	1	1	Q01705	Q01705	Neurogenic locus notch homolog protein 1 OS=Mus musculus OX=10090 GN=Notch1 PE=1 SV=3	0	4	4	1	0	1	1	1	889.118	3553.45	3553.45	-1.45554	-0.00129305	0	0	1.8405e+06	HCD (High Energy Collision Dissociation)	MS2	0	96.5366	16.1262	4916	4916	4914	FP072120_3.raw	0/0		30.0057	1276.43	1276.43	1276.43	9.86859e-31	9.8681e-31	0	0
FALSE	High	PMI-Byonic	PMI-Byonic (A2)	A	2	Unambiguous	AICTCPSGYTGPACSQDVDECALGANPCEHAGK	[K].AIcTcPSGYTGPAcSQDVDEcALGANPcEHAGK.[C]	C3(Carbamidomethyl); C5(Carbamidomethyl); C14(Carbamidomethyl); C21(Carbamidomethyl); C28(Carbamidomethyl)	1	1	Q01705	Q01705	Neurogenic locus notch homolog protein 1 OS=Mus musculus OX=10090 GN=Notch1 PE=1 SV=3	0	4	4	1	0	1	1	1	889.618	3555.45	3553.45	561.721	0.499012	0	0	197853	HCD (High Energy Collision Dissociation)	MS2	27.776	100	16.0088	4867	4867	4859	FP072120_3.raw	0/0		5.93476	596.784	596.784	596.784	1.1621e-06	2.86922e-07	0	0
FALSE	High	PMI-Byonic	PMI-Byonic (A2)	A	2	Unambiguous	AICTCPSGYTGPACSQDVDECALGANPCEHAGK	[K].AIcTcPSGYTGPAcSQDVDEcALGANPcEHAGK.[C]	C3(Carbamidomethyl); C5(Carbamidomethyl); C14(Carbamidomethyl); C21(Carbamidomethyl); C28(Carbamidomethyl)	1	1	Q01705	Q01705	Neurogenic locus notch homolog protein 1 OS=Mus musculus OX=10090 GN=Notch1 PE=1 SV=3	0	3	3	1	0	1	1	1	1185.16	3553.45	3553.45	-0.610117	-0.000722675	0	0	866901	HCD (High Energy Collision Dissociation)	MS2	0	100	16.2537	4970	4970	4969	FP072120_3.raw	0/0		30.0057	1216.9	1216.9	1216.9	9.86859e-31	9.86827e-31	0	0
FALSE	High	PMI-Byonic	PMI-Byonic (A2)	A	2	Unambiguous	CLNTLGSFECQCLQGYTGPR	[K].cLNTLGsFEcQcLQGYTGPR.[C]	C1(Carbamidomethyl); S7(Hex(1)); C10(Carbamidomethyl); C12(Carbamidomethyl)	1	1	Q01705	Q01705	Neurogenic locus notch homolog protein 1 OS=Mus musculus OX=10090 GN=Notch1 PE=1 SV=3	0	2	2	1	0	1	1	1	1262.05	2523.1	2523.09	1.50999	0.00190493	0	0	51198.9	HCD (High Energy Collision Dissociation)	MS2	7.03038	100	18.9757	6121	6121	6116	FP072120_3.raw	0/0		5.01723	390.403	390.403	3.6	9.61107e-06	8.18305e-07	0	0
FALSE	High	PMI-Byonic	PMI-Byonic (A2)	A	2	Unambiguous	CLNTLGSFECQCLQGYTGPR	[K].cLNtLGSFEcQcLQGYTGPR.[C]	C1(Carbamidomethyl); T4(Hex(1)); C10(Carbamidomethyl); C12(Carbamidomethyl)	1	1	Q01705	Q01705	Neurogenic locus notch homolog protein 1 OS=Mus musculus OX=10090 GN=Notch1 PE=1 SV=3	0	3	3	1	0	1	1	1	841.703	2523.09	2523.09	-0.382204	-0.000321446	0	0	74217.2	HCD (High Energy Collision Dissociation)	MS2	0	100	19.3911	6297	6297	6295	FP072120_3.raw	0/0		1.25226	125.097	125.097	2.4	0.055942	0.00359697	0	0
FALSE	High	PMI-Byonic	PMI-Byonic (A2)	A	2	Unambiguous	CLNTLGSFECQCLQGYTGPR	[K].cLNtLGSFEcQcLQGYTGPR.[C]	C1(Carbamidomethyl); T4(Hex(1)); C10(Carbamidomethyl); C12(Carbamidomethyl)	1	1	Q01705	Q01705	Neurogenic locus notch homolog protein 1 OS=Mus musculus OX=10090 GN=Notch1 PE=1 SV=3	0	3	3	1	0	1	1	1	841.702	2523.09	2523.09	-0.962778	-0.000809727	0	0	59203.5	HCD (High Energy Collision Dissociation)	MS2	0	100	19.2613	6242	6242	6240	FP072120_3.raw	0/0		3.07056	289.872	289.872	2.4	0.000850034	5.10783e-05	0	0
FALSE	High	PMI-Byonic	PMI-Byonic (A2)	A	2	Unambiguous	CLNTLGSFECQCLQGYTGPR	[K].cLNTLGsFEcQcLQGYTGPR.[C]	C1(Carbamidomethyl); S7(Hex(1)); C10(Carbamidomethyl); C12(Carbamidomethyl)	1	1	Q01705	Q01705	Neurogenic locus notch homolog protein 1 OS=Mus musculus OX=10090 GN=Notch1 PE=1 SV=3	0	3	3	1	0	1	1	1	841.703	2523.09	2523.09	-0.527348	-0.000443516	0	0	776906	HCD (High Energy Collision Dissociation)	MS2	0	100	19.1314	6187	6187	6186	FP072120_3.raw	0/0		9.05488	713.467	713.467	3.6	8.81287e-10	1.5656e-10	0	0
FALSE	High	PMI-Byonic	PMI-Byonic (A2)	A	2	Unambiguous	CLNTLGSFECQCLQGYTGPR	[K].cLNTLGsFEcQcLQGYTGPR.[C]	C1(Carbamidomethyl); S7(Hex(1)); C10(Carbamidomethyl); C12(Carbamidomethyl)	1	1	Q01705	Q01705	Neurogenic locus notch homolog protein 1 OS=Mus musculus OX=10090 GN=Notch1 PE=1 SV=3	0	2	2	1	0	1	1	1	1262.05	2523.1	2523.09	2.09057	0.00263735	0	0	94417.6	HCD (High Energy Collision Dissociation)	MS2	0	100	19.0818	6166	6166	6164	FP072120_3.raw	0/0		5.21289	426.261	426.261	3.6	6.12504e-06	6.64046e-07	0	0
FALSE	High	PMI-Byonic	PMI-Byonic (A2)	A	2	Unambiguous	CLNTLGSFECQCLQGYTGPR	[K].cLNTLGsFEcQcLQGYTGPR.[C]	C1(Carbamidomethyl); S7(Hex(1)); C10(Carbamidomethyl); C12(Carbamidomethyl)	1	1	Q01705	Q01705	Neurogenic locus notch homolog protein 1 OS=Mus musculus OX=10090 GN=Notch1 PE=1 SV=3	0	3	3	1	0	1	1	1	841.702	2523.09	2523.09	-1.10792	-0.000931797	0	0	1.30743e+06	HCD (High Energy Collision Dissociation)	MS2	0	100	19.0187	6139	6139	6138	FP072120_3.raw	0/0		12.0549	866.087	866.087	3.6	8.81328e-13	1.76284e-13	0	0
FALSE	High	PMI-Byonic	PMI-Byonic (A2)	A	2	Unambiguous	INEFQCQCPK	[K].INEFQcQcPK.[G]	C6(Carbamidomethyl); C8(Carbamidomethyl)	1	1	Q01705	Q01705	Neurogenic locus notch homolog protein 1 OS=Mus musculus OX=10090 GN=Notch1 PE=1 SV=3	0	2	2	1	0	1	1	1	662.294	1323.58	1323.58	-1.61415	-0.00106823	0	0	433830	HCD (High Energy Collision Dissociation)	MS2	0	100	11.8115	3110	3110	3109	FP072120_3.raw	0/0		6.53403	508.538	508.538	508.538	2.92392e-07	7.47355e-08	0	0
FALSE	High	PMI-Byonic	PMI-Byonic (A2)	A	2	Unambiguous	INEFQCQCPK	[K].INEFQcQcPK.[G]	C6(Carbamidomethyl); C8(Carbamidomethyl)	1	1	Q01705	Q01705	Neurogenic locus notch homolog protein 1 OS=Mus musculus OX=10090 GN=Notch1 PE=1 SV=3	0	2	2	1	0	1	1	1	662.295	1323.58	1323.58	-0.0462847	-3.06308e-05	0	0	27263.2	HCD (High Energy Collision Dissociation)	MS2	0	100	11.4622	2973	2973	2970	FP072120_3.raw	0/0		1.31732	88.5061	88.5061	88.5061	0.0481591	0.00257306	0	0
FALSE	High	PMI-Byonic	PMI-Byonic (A2)	A	2	Unambiguous	INEFQCQCPK	[K].INEFQcQcPK.[G]	C6(Carbamidomethyl); C8(Carbamidomethyl)	1	1	Q01705	Q01705	Neurogenic locus notch homolog protein 1 OS=Mus musculus OX=10090 GN=Notch1 PE=1 SV=3	0	2	2	1	0	1	1	1	662.293	1323.58	1323.58	-2.25974	-0.00149547	0	0	753838	HCD (High Energy Collision Dissociation)	MS2	0	100	11.9146	3151	3151	3150	FP072120_3.raw	0/0		6.6767	483.845	483.845	483.845	2.10526e-07	4.86169e-08	0	0
FALSE	High	PMI-Byonic	PMI-Byonic (A2)	A	2	Unambiguous	INEFQCQCPK	[K].INEFQcQcPK.[G]	C6(Carbamidomethyl); C8(Carbamidomethyl)	1	1	Q01705	Q01705	Neurogenic locus notch homolog protein 1 OS=Mus musculus OX=10090 GN=Notch1 PE=1 SV=3	0	2	2	1	0	1	1	1	662.293	1323.58	1323.58	-1.98306	-0.00131237	0	0	217243	HCD (High Energy Collision Dissociation)	MS2	1.7639	100	12.0303	3197	3197	3195	FP072120_3.raw	0/0		6.4066	412.329	412.329	412.329	3.92101e-07	1.21523e-07	0	0
FALSE	High	PMI-Byonic	PMI-Byonic (A2)	A	2	Unambiguous	INEFQCQCPK	[K].INEFQcQcPK.[G]	C6(Carbamidomethyl); C8(Carbamidomethyl)	1	1	Q01705	Q01705	Neurogenic locus notch homolog protein 1 OS=Mus musculus OX=10090 GN=Notch1 PE=1 SV=3	0	2	2	1	0	1	1	1	662.293	1323.58	1323.58	-2.16751	-0.00143444	0	0	141652	HCD (High Energy Collision Dissociation)	MS2	0	100	11.5852	3021	3021	3018	FP072120_3.raw	0/0		6.4066	418.445	418.445	418.445	3.92101e-07	1.13324e-07	0	0
FALSE	High	PMI-Byonic	PMI-Byonic (A2)	A	2	Unambiguous	INEFQCQCPK	[K].INEFQcQcPK.[G]	C6(Carbamidomethyl); C8(Carbamidomethyl)	1	1	Q01705	Q01705	Neurogenic locus notch homolog protein 1 OS=Mus musculus OX=10090 GN=Notch1 PE=1 SV=3	0	2	2	1	0	1	1	1	662.293	1323.58	1323.58	-1.89083	-0.00125133	0	0	69983.1	HCD (High Energy Collision Dissociation)	MS2	0	100	12.1386	3238	3238	3237	FP072120_3.raw	0/0		6.21094	385.974	385.974	385.974	6.15265e-07	1.74475e-07	0	0
FALSE	High	PMI-Byonic	PMI-Byonic (A2)	A	2	Unambiguous	INEFQCQCPK	[K].INEFQcQcPK.[G]	C6(Carbamidomethyl); C8(Carbamidomethyl)	1	1	Q01705	Q01705	Neurogenic locus notch homolog protein 1 OS=Mus musculus OX=10090 GN=Notch1 PE=1 SV=3	0	2	2	1	0	1	1	1	662.293	1323.58	1323.58	-2.90533	-0.00192272	0	0	229192	HCD (High Energy Collision Dissociation)	MS2	0	100	11.6967	3065	3065	3064	FP072120_3.raw	0/0		5.7077	426.193	426.193	426.193	1.96019e-06	4.01286e-07	0	0
FALSE	High	PMI-Byonic	PMI-Byonic (A2)	A	2	Unambiguous	INEFQCQCPK	[K].INEFQcQcPK.[G]	C6(Carbamidomethyl); C8(Carbamidomethyl)	1	1	Q01705	Q01705	Neurogenic locus notch homolog protein 1 OS=Mus musculus OX=10090 GN=Notch1 PE=1 SV=3	0	2	2	1	0	1	1	1	662.293	1323.58	1323.58	-2.8131	-0.00186169	0	0	33368.7	HCD (High Energy Collision Dissociation)	MS2	0	100	12.2457	3280	3280	3279	FP072120_3.raw	0/0		0.996657	6.93299	6.93299	6.93299	0.100773	0.00636032	0	0
FALSE	High	PMI-Byonic	PMI-Byonic (A2)	A	2	Unambiguous	GFNGHLCQYDVDECASTPCK	[K].GFNGHLcQYDVDEcAsTPcK.[N]	C7(Carbamidomethyl); C14(Carbamidomethyl); S16(Hex(1)Pent(2)); C19(Carbamidomethyl)	1	1	Q01705	Q01705	Neurogenic locus notch homolog protein 1 OS=Mus musculus OX=10090 GN=Notch1 PE=1 SV=3	0	3	3	1	0	1	1	1	928.702	2784.09	2784.1	-1.1769	-0.0010922	0	0	513806	HCD (High Energy Collision Dissociation)	MS2	1.50474	100	14.7592	4336	4336	4334	FP072120_3.raw	0/0		7.8851	641.38	641.38	1.2	1.30286e-08	2.31217e-09	0	0
FALSE	High	PMI-Byonic	PMI-Byonic (A2)	A	2	Unambiguous	GFNGHLCQYDVDECASTPCK	[K].GFNGHLcQYDVDEcAsTPcK.[N]	C7(Carbamidomethyl); C14(Carbamidomethyl); S16(Hex(1)Pent(2)); C19(Carbamidomethyl)	1	1	Q01705	Q01705	Neurogenic locus notch homolog protein 1 OS=Mus musculus OX=10090 GN=Notch1 PE=1 SV=3	0	3	3	1	0	1	1	1	928.702	2784.09	2784.1	-1.24267	-0.00115324	0	0	819308	HCD (High Energy Collision Dissociation)	MS2	0	100	14.6455	4288	4288	4287	FP072120_3.raw	0/0		8.74244	686.1	686.1	1.2	1.80951e-09	3.06826e-10	0	0
FALSE	High	PMI-Byonic	PMI-Byonic (A2)	A	2	Unambiguous	GFNGHLCQYDVDECASTPCK	[K].GFNGHLcQYDVDEcAsTPcK.[N]	C7(Carbamidomethyl); C14(Carbamidomethyl); S16(Hex(1)Pent(2)); C19(Carbamidomethyl)	1	1	Q01705	Q01705	Neurogenic locus notch homolog protein 1 OS=Mus musculus OX=10090 GN=Notch1 PE=1 SV=3	0	3	3	1	0	1	1	1	929.035	2785.09	2784.1	357.721	0.331977	0	0	117869	HCD (High Energy Collision Dissociation)	MS2	9.74077	100	14.9272	4408	4408	4400	FP072120_3.raw	0/0		1.70183	150.564	150.564	1.2	0.0198688	0.00120885	0	0
FALSE	High	PMI-Byonic	PMI-Byonic (A2)	A	2	Unambiguous	DGVATFTCLCQPGYTGHHCETNINECHSQPCR	[K].DGVATFTcLcQPGYtGHHcEtNINEcHSQPcR.[H]	C8(Carbamidomethyl); C10(Carbamidomethyl); T15(HexNAc(1)); C19(Carbamidomethyl); T21(Hex(1)Pent(2)); C26(Carbamidomethyl); C31(Carbamidomethyl)	1	1	Q01705	Q01705	Neurogenic locus notch homolog protein 1 OS=Mus musculus OX=10090 GN=Notch1 PE=1 SV=3	0	5	5	1	0	1	1	1	888.361	4437.78	4435.78	450.241	0.399434	0	0	272069	HCD (High Energy Collision Dissociation)	MS2	36.296	100	14.9405	4413	4413	4411	FP072120_3.raw	0/0		1.78484	107.877	107.877	1.2	0.0164118	0.000811695	0	0
FALSE	High	PMI-Byonic	PMI-Byonic (A2)	A	2	Unambiguous	HGGTCQDRDNSYLCLCLK	[R].HGGtcQDRDNSYLcLcLK.[G]	T4(HexNAc(1)Hex(1)Fuc(1)NeuAc(1)); C5(Carbamidomethyl); C14(Carbamidomethyl); C16(Carbamidomethyl)	1	1	Q01705	Q01705	Neurogenic locus notch homolog protein 1 OS=Mus musculus OX=10090 GN=Notch1 PE=1 SV=3	1	4	4	1	0	1	1	1	750.565	2999.24	2999.24	-2.04969	-0.00153688	0	0	662452	HCD (High Energy Collision Dissociation)	MS2	0.62086	100	16.0761	4895	4895	4892	FP072120_3.raw	0/0		5.33534	579.582	579.582	0.8	4.62017e-06	5.66529e-07	0	0
FALSE	Medium	PMI-Byonic	PMI-Byonic (A2)	A	2	Unambiguous	HGGTCQDRDNSYLCLCLK	[R].HGGtcQDRDNSYLcLcLK.[G]	T4(Fuc(1)); C5(Carbamidomethyl); C14(Carbamidomethyl); C16(Carbamidomethyl)	1	1	Q01705	Q01705	Neurogenic locus notch homolog protein 1 OS=Mus musculus OX=10090 GN=Notch1 PE=1 SV=3	1	4	4	1	0	1	1	1	586.508	2343.01	2343.02	-2.48811	-0.00145742	0	0	101909	HCD (High Energy Collision Dissociation)	MS2	11.6211	100	15.1711	4511	4511	4507	FP072120_3.raw	0/0		0.196837	163.053	163.053	6.8	0.635569	0.0321955	0	0
FALSE	Medium	PMI-Byonic	PMI-Byonic (A2)	A	2	Unambiguous	HGGTCQDRDNSYLCLCLK	[R].HGGtcQDRDNSYLcLcLK.[G]	T4(Fuc(1)); C5(Carbamidomethyl); C14(Carbamidomethyl); C16(Carbamidomethyl)	1	1	Q01705	Q01705	Neurogenic locus notch homolog protein 1 OS=Mus musculus OX=10090 GN=Notch1 PE=1 SV=3	1	3	3	1	0	1	1	1	781.676	2343.01	2343.02	-1.70088	-0.0013284	0	0	146285	HCD (High Energy Collision Dissociation)	MS2	4.69027	100	15.1174	4488	4488	4486	FP072120_3.raw	0/0		0.290637	126.025	126.025	6.8	0.51211	0.0266599	0	0
FALSE	High	PMI-Byonic	PMI-Byonic (A2)	A	2	Unambiguous	HGGTCQDRDNSYLCLCLK	[R].HGGtcQDRDNSYLcLcLK.[G]	T4(HexNAc(1)Hex(1)Fuc(1)NeuAc(1)); C5(Carbamidomethyl); C14(Carbamidomethyl); C16(Carbamidomethyl)	1	1	Q01705	Q01705	Neurogenic locus notch homolog protein 1 OS=Mus musculus OX=10090 GN=Notch1 PE=1 SV=3	1	4	4	1	0	1	1	1	750.566	2999.24	2999.24	-0.910075	-0.000682384	0	0	390179	HCD (High Energy Collision Dissociation)	MS2	0	100	16.202	4948	4948	4947	FP072120_3.raw	0/0		4.91611	486.846	486.846	0.8	1.21309e-05	1.18838e-06	0	0
FALSE	High	PMI-Byonic	PMI-Byonic (A2)	A	2	Unambiguous	HGGTCQDRDNSYLCLCLK	[R].HGGtcQDRDNSYLcLcLK.[G]	T4(HexNAc(1)Hex(1)Fuc(1)NeuAc(1)); C5(Carbamidomethyl); C14(Carbamidomethyl); C16(Carbamidomethyl)	1	1	Q01705	Q01705	Neurogenic locus notch homolog protein 1 OS=Mus musculus OX=10090 GN=Notch1 PE=1 SV=3	1	4	4	1	0	1	1	1	750.566	2999.24	2999.24	-1.07288	-0.000804455	0	0	217566	HCD (High Energy Collision Dissociation)	MS2	74.4724	100	16.3316	5003	5003	5002	FP072120_3.raw	0/0		2.1273	213.028	213.028	0.8	0.00745929	0.000178637	0	0
FALSE	Medium	PMI-Byonic	PMI-Byonic (A2)	A	2	Unambiguous	HGGTCQDRDNSYLCLCLK	[R].HGGtcQDRDNsYLcLcLK.[G]	T4(Fuc(1)); C5(Carbamidomethyl); S11(HexNAc(1)Hex(1)); C14(Carbamidomethyl); C16(Carbamidomethyl)	1	1	Q01705	Q01705	Neurogenic locus notch homolog protein 1 OS=Mus musculus OX=10090 GN=Notch1 PE=1 SV=3	1	4	4	1	0	1	1	1	677.791	2708.14	2708.15	-2.19549	-0.00148643	0	0	52015.2	HCD (High Energy Collision Dissociation)	MS2	0	100	14.9513	4418	4418	4411	FP072120_3.raw	0/0		0.340598	51.0165	51.0165	2.11839	0.456459	0.022165	0	0
FALSE	Medium	PMI-Byonic	PMI-Byonic (A2)	A	2	Unambiguous	HGGTCQDRDNSYLCLCLK	[R].HGGtcQDRDNSYLcLcLK.[G]	T4(HexNAc(1)Hex(1)Fuc(1)NeuAc(1)); C5(Carbamidomethyl); C14(Carbamidomethyl); C16(Carbamidomethyl)	1	1	Q01705	Q01705	Neurogenic locus notch homolog protein 1 OS=Mus musculus OX=10090 GN=Notch1 PE=1 SV=3	1	3	3	1	0	1	1	1	1000.42	2999.24	2999.24	-1.19049	-0.00119019	0	0	138537	HCD (High Energy Collision Dissociation)	MS2	0	100	16.1957	4946	4946	4936	FP072120_3.raw	0/0		0.184481	10.1739	10.1739	0.8	0.653911	0.0377965	0	0
FALSE	High	PMI-Byonic	PMI-Byonic (A2)	A	2	Unambiguous	HGGTCQDRDNSYLCLCLK	[R].HGGtcQDRDNSYLcLcLK.[G]	T4(Fuc(1)); C5(Carbamidomethyl); C14(Carbamidomethyl); C16(Carbamidomethyl)	1	1	Q01705	Q01705	Neurogenic locus notch homolog protein 1 OS=Mus musculus OX=10090 GN=Notch1 PE=1 SV=3	1	4	4	1	0	1	1	1	586.509	2343.01	2343.02	-1.23772	-0.000725	0	0	404123	HCD (High Energy Collision Dissociation)	MS2	5.2863	100	15.0419	4456	4456	4453	FP072120_3.raw	0/0		0.747575	213.197	213.197	6.8	0.178824	0.00922357	0	0
FALSE	High	PMI-Byonic	PMI-Byonic (A2)	A	2	Unambiguous	DNSYLCLCLK	[R].DNSYLcLcLK.[G]	C6(Carbamidomethyl); C8(Carbamidomethyl)	1	1	Q01705	Q01705	Neurogenic locus notch homolog protein 1 OS=Mus musculus OX=10090 GN=Notch1 PE=1 SV=3	0	2	2	1	0	1	1	1	643.301	1285.59	1285.59	2.05642	0.00132185	0	0	68251.2	HCD (High Energy Collision Dissociation)	MS2	0	100	18.5598	5945	5945	5940	FP072120_3.raw	0/0		3.7592	341.114	341.114	341.114	0.000174101	1.18448e-05	0	0
FALSE	High	PMI-Byonic	PMI-Byonic (A2)	A	2	Unambiguous	DNSYLCLCLK	[R].DNSYLcLcLK.[G]	C6(Carbamidomethyl); C8(Carbamidomethyl)	1	1	Q01705	Q01705	Neurogenic locus notch homolog protein 1 OS=Mus musculus OX=10090 GN=Notch1 PE=1 SV=3	0	2	2	1	0	1	1	1	643.298	1285.59	1285.59	-1.64674	-0.00105852	0	0	1.07439e+06	HCD (High Energy Collision Dissociation)	MS2	0	100	18.6814	5996	5996	5995	FP072120_3.raw	0/0		6.73233	544.902	544.902	544.902	1.85213e-07	2.7205e-08	0	0
FALSE	High	PMI-Byonic	PMI-Byonic (A2)	A	2	Unambiguous	DNSYLCLCLK	[R].DNSYLcLcLK.[G]	C6(Carbamidomethyl); C8(Carbamidomethyl)	1	1	Q01705	Q01705	Neurogenic locus notch homolog protein 1 OS=Mus musculus OX=10090 GN=Notch1 PE=1 SV=3	0	2	2	1	0	1	1	1	643.299	1285.59	1285.59	-0.98207	-0.00063127	0	0	310138	HCD (High Energy Collision Dissociation)	MS2	2.78892	100	18.8112	6051	6051	6050	FP072120_3.raw	0/0		6.45486	485.904	485.904	485.904	3.50867e-07	1.04612e-07	0	0
[truncated: 7 more columns]

## Sheet: FP032421_1
Checked	Confidence	Identifying Node Type	Identifying Node	Search ID	Identifying Node No	PSM Ambiguity	Sequence	Annotated Sequence	Modifications	# Protein Groups	# Proteins	Master Protein Accessions	Protein Accessions	Protein Descriptions	# Missed Cleavages	Charge	Original Precursor Charge	DeltaScore	DeltaCn	Rank	Search Engine Rank	Concatenated Rank	m/z [Da]	MH+ [Da]	Theo. MH+ [Da]	DeltaM [ppm]	Deltam/z [Da]	Matched Ions	Total Ions	Intensity	Activation Type	MS Order	Isolation Interference [%]	Ion Inject Time [ms]	RT [min]	First Scan	Last Scan	Master Scan(s)	Spectrum File	Ions Matched	Annotation	|Log Prob|	Byonic Score	Delta Byonic Score	Delta Mod Score	PEP 2D	q-Value 2D	FDR 2D	Peptide Group FDR 2D
FALSE	High	PMI-Byonic	PMI-Byonic (A2)	A	2	Unambiguous	NAGTCHVVDHGGTVDYACSCPLGFSGPLCLTPLDNACLANPCR	[K].NAGtcHVVDHGGTVDYAcScPLGFSGPLcLTPLDNAcLANPcR.[N]	T4(Fuc(1)); C5(Carbamidomethyl); C18(Carbamidomethyl); C20(Carbamidomethyl); C29(Carbamidomethyl); C37(Carbamidomethyl); C42(Carbamidomethyl)	1	1	Q01705	Q01705	Neurogenic locus notch homolog protein 1 OS=Mus musculus OX=10090 GN=Notch1 PE=1 SV=3	0	4	4	1	0	1	1	1	1213.29	4850.13	4850.12	3.09466	0.00375236	0	0	1.75256e+06	HCD (High Energy Collision Dissociation)	MS2	0	36.6986	15.361	6355	6355	6352	FP032421_1.raw	0/0		30.0057	1213.43	1213.43	3.84396	9.86859e-31	9.86835e-31	0	0
FALSE	High	PMI-Byonic	PMI-Byonic (A2)	A	2	Unambiguous	NAGTCHVVDHGGTVDYACSCPLGFSGPLCLTPLDNACLANPCR	[K].NAGTcHVVDHGGTVDYAcScPLGFSGPLcLTPLDNAcLANPcR.[N]	C5(Carbamidomethyl); C18(Carbamidomethyl); C20(Carbamidomethyl); C29(Carbamidomethyl); C37(Carbamidomethyl); C42(Carbamidomethyl)	1	1	Q01705	Q01705	Neurogenic locus notch homolog protein 1 OS=Mus musculus OX=10090 GN=Notch1 PE=1 SV=3	0	4	4	1	0	1	1	1	1176.77	4704.05	4704.06	-1.62585	-0.00191202	0	0	481993	HCD (High Energy Collision Dissociation)	MS2	100	100	15.4166	6381	6381	6374	FP032421_1.raw	0/0		30.0057	1150.07	1150.07	239.751	9.86859e-31	9.8684e-31	0	0
FALSE	High	PMI-Byonic	PMI-Byonic (A2)	A	2	Unambiguous	NGGTCDLLTLTEYK	[R].nGGTcDLLtLTEYK.[C]	N1(Deamidated); C5(Carbamidomethyl); T9(Fuc(1))	1	1	Q01705	Q01705	Neurogenic locus notch homolog protein 1 OS=Mus musculus OX=10090 GN=Notch1 PE=1 SV=3	0	2	2	1	0	1	1	1	866.405	1731.8	1731.8	1.71492	0.00148495	0	0	2.58811e+06	HCD (High Energy Collision Dissociation)	MS2	2.33179	67.2389	15.4538	6397	6397	6396	FP032421_1.raw	0/0		12.7198	868.43	868.43	0	1.9064e-13	3.08651e-14	0	0
FALSE	High	PMI-Byonic	PMI-Byonic (A2)	A	2	Unambiguous	NGGTCDLLTLTEYK	[R].nGGTcDLLTLtEYK.[C]	N1(Deamidated); C5(Carbamidomethyl); T11(Fuc(1))	1	1	Q01705	Q01705	Neurogenic locus notch homolog protein 1 OS=Mus musculus OX=10090 GN=Notch1 PE=1 SV=3	0	2	2	1	0	1	1	1	866.405	1731.8	1731.8	1.8559	0.00160702	0	0	1.26098e+06	HCD (High Energy Collision Dissociation)	MS2	18.7704	100	15.3237	6339	6339	6330	FP032421_1.raw	0/0		13.5948	901.954	901.954	9.92259	2.54187e-14	4.23638e-15	0	0
FALSE	High	PMI-Byonic	PMI-Byonic (A2)	A	2	Unambiguous	NGGTCDLLTLTEYK	[R].nGGTcDLLTLtEYK.[C]	N1(Deamidated); C5(Carbamidomethyl); T11(Fuc(1))	1	1	Q01705	Q01705	Neurogenic locus notch homolog protein 1 OS=Mus musculus OX=10090 GN=Notch1 PE=1 SV=3	0	2	2	1	0	1	1	1	866.404	1731.8	1731.8	0.446147	0.000386318	0	0	1.89459e+06	HCD (High Energy Collision Dissociation)	MS2	8.44158	100	14.7257	6054	6054	6044	FP032421_1.raw	0/0		11.8957	825.731	825.731	4.34907	1.27137e-12	3.01296e-13	0	0
FALSE	High	PMI-Byonic	PMI-Byonic (A2)	A	2	Unambiguous	NGGTCDLLTLTEYK	[R].NGGTcDLLTLtEYK.[C]	C5(Carbamidomethyl); T11(Fuc(1))	1	1	Q01705	Q01705	Neurogenic locus notch homolog protein 1 OS=Mus musculus OX=10090 GN=Notch1 PE=1 SV=3	0	2	2	1	0	1	1	1	865.914	1730.82	1730.82	2.5664	0.00222098	0	0	14445320	HCD (High Energy Collision Dissociation)	MS2	0	10.5439	13.8198	5607	5607	5604	FP032421_1.raw	0/0		11.4188	800.073	800.073	13.8222	3.81281e-12	6.20522e-13	0	0
FALSE	High	PMI-Byonic	PMI-Byonic (A2)	A	2	Unambiguous	CPPGFHGPTCRQDVNECSQNPGLCR	[R].cPPGFHGPTcRQDVNEcSQNPGLcR.[H]	C1(Carbamidomethyl); C10(Carbamidomethyl); C17(Carbamidomethyl); C24(Carbamidomethyl)	1	1	Q01705	Q01705	Neurogenic locus notch homolog protein 1 OS=Mus musculus OX=10090 GN=Notch1 PE=1 SV=3	1	4	4	1	0	1	1	1	736.568	2943.25	2943.25	0.658025	0.000484183	0	0	342278	HCD (High Energy Collision Dissociation)	MS2	24.78	100	9.35944	3183	3183	3173	FP032421_1.raw	0/0		5.1102	543.316	543.316	543.316	7.75894e-06	4.03138e-07	0	0
FALSE	High	PMI-Byonic	PMI-Byonic (A2)	A	2	Unambiguous	CPPGFHGPTCRQDVNECSQNPGLCR	[R].cPPGFHGPTcRQDVNEcSQNPGLcR.[H]	C1(Carbamidomethyl); C10(Carbamidomethyl); C17(Carbamidomethyl); C24(Carbamidomethyl)	1	1	Q01705	Q01705	Neurogenic locus notch homolog protein 1 OS=Mus musculus OX=10090 GN=Notch1 PE=1 SV=3	1	4	4	1	0	1	1	1	736.817	2944.25	2943.25	338.428	0.249019	0	0	2.71108e+06	HCD (High Energy Collision Dissociation)	MS2	26.4371	100	9.23401	3120	3120	3118	FP032421_1.raw	0/0		7.7263	665.05	665.05	665.05	1.87801e-08	2.30845e-09	0	0
FALSE	High	PMI-Byonic	PMI-Byonic (A2)	A	2	Unambiguous	CPPGFHGPTCRQDVNECSQNPGLCR	[R].cPPGFHGPTcRQDVNEcSQNPGLcR.[H]	C1(Carbamidomethyl); C10(Carbamidomethyl); C17(Carbamidomethyl); C24(Carbamidomethyl)	1	1	Q01705	Q01705	Neurogenic locus notch homolog protein 1 OS=Mus musculus OX=10090 GN=Notch1 PE=1 SV=3	1	4	4	1	0	1	1	1	736.568	2943.25	2943.25	0.160329	0.000117972	0	0	3.66821e+06	HCD (High Energy Collision Dissociation)	MS2	3.62401	61.2967	9.12315	3064	3064	3063	FP032421_1.raw	0/0		9.02726	728.971	728.971	728.971	9.39163e-10	1.35327e-10	0	0
FALSE	High	PMI-Byonic	PMI-Byonic (A2)	A	2	Unambiguous	CPPGFHGPTCRQDVNECSQNPGLCR	[R].cPPGFHGPTcRQDVNEcSQNPGLcR.[H]	C1(Carbamidomethyl); C10(Carbamidomethyl); C17(Carbamidomethyl); C24(Carbamidomethyl)	1	1	Q01705	Q01705	Neurogenic locus notch homolog protein 1 OS=Mus musculus OX=10090 GN=Notch1 PE=1 SV=3	1	4	4	1	0	1	1	1	736.569	2943.25	2943.25	1.48752	0.00109453	0	0	1.64114e+06	HCD (High Energy Collision Dissociation)	MS2	8.58951	100	9.00354	3006	3006	2997	FP032421_1.raw	0/0		9.94809	769.538	769.538	769.538	1.12696e-10	9.8392e-12	0	0
FALSE	High	PMI-Byonic	PMI-Byonic (A2)	A	2	Unambiguous	QDVNECSQNPGLCR	[R].QDVNEcSQNPGLcR.[H]	C6(Carbamidomethyl); C13(Carbamidomethyl)	1	1	Q01705	Q01705	Neurogenic locus notch homolog protein 1 OS=Mus musculus OX=10090 GN=Notch1 PE=1 SV=3	0	2	2	1	0	1	1	1	838.858	1676.71	1676.71	-1.85291	-0.00155339	0	0	3.21086e+06	HCD (High Energy Collision Dissociation)	MS2	0	100	7.80408	2437	2437	2435	FP032421_1.raw	0/0		12.5948	871.857	871.857	871.857	2.54187e-13	5.878e-14	0	0
FALSE	High	PMI-Byonic	PMI-Byonic (A2)	A	2	Unambiguous	QDVNECSQNPGLCR	[R].QDVNEcSQNPGLcR.[H]	C6(Carbamidomethyl); C13(Carbamidomethyl)	1	1	Q01705	Q01705	Neurogenic locus notch homolog protein 1 OS=Mus musculus OX=10090 GN=Notch1 PE=1 SV=3	0	3	3	1	0	1	1	1	559.576	1676.71	1676.71	0.250374	0.000139935	0	0	1737288	HCD (High Energy Collision Dissociation)	MS2	0	100	7.81215	2440	2440	2438	FP032421_1.raw	0/0		9.03056	725.648	725.648	725.648	9.32055e-10	9.06693e-11	0	0
FALSE	High	PMI-Byonic	PMI-Byonic (A2)	A	2	Unambiguous	QDVNECSQNPGLCR	[R].QDVNEcSQNPGLcR.[H]	C6(Carbamidomethyl); C13(Carbamidomethyl)	1	1	Q01705	Q01705	Neurogenic locus notch homolog protein 1 OS=Mus musculus OX=10090 GN=Notch1 PE=1 SV=3	0	2	2	1	0	1	1	1	838.859	1676.71	1676.71	-0.105624	-8.85502e-05	0	0	10645104	HCD (High Energy Collision Dissociation)	MS2	0	17.5318	7.91459	2486	2486	2485	FP032421_1.raw	0/0		11.8957	832.953	832.953	832.953	1.27137e-12	1.93511e-13	0	0
FALSE	High	PMI-Byonic	PMI-Byonic (A2)	A	2	Unambiguous	QDVNECSQNPGLCR	[R].QDVNEcSQNPGLcR.[H]	C6(Carbamidomethyl); C13(Carbamidomethyl)	1	1	Q01705	Q01705	Neurogenic locus notch homolog protein 1 OS=Mus musculus OX=10090 GN=Notch1 PE=1 SV=3	0	3	3	1	0	1	1	1	559.575	1676.71	1676.71	-0.841677	-0.000470417	0	0	1.6019e+06	HCD (High Energy Collision Dissociation)	MS2	8.15447	90.5989	7.93857	2497	2497	2496	FP032421_1.raw	0/0		6.8545	615.398	615.398	615.398	1.39797e-07	1.51649e-08	0	0
FALSE	High	PMI-Byonic	PMI-Byonic (A2)	A	2	Unambiguous	ATHTGPHCELPYVPCSPSPCQNGGTCRPTGDTTHECACLPGFAGQNCEENVDDCPGNNCK	[R].ATHTGPHcELPYVPcsPSPcQNGGTcRPTGDTTHEcAcLPGFAGQNcEENVDDcPGNNcK.[N]	C8(Carbamidomethyl); C15(Carbamidomethyl); S16(Fuc(1)); C20(Carbamidomethyl); C26(Carbamidomethyl); C36(Carbamidomethyl); C38(Carbamidomethyl); C47(Carbamidomethyl); C54(Carbamidomethyl); C59(Carbamidomethyl)	1	1	Q01705	Q01705	Neurogenic locus notch homolog protein 1 OS=Mus musculus OX=10090 GN=Notch1 PE=1 SV=3	0	6	6	1	0	1	1	1	1149.64	6892.79	6891.78	146.399	0.168158	0	0	637464	HCD (High Energy Collision Dissociation)	MS2	0	28.7476	11.7206	4457	4457	4449	FP032421_1.raw	0/0		4.91201	472.026	472.026	0	1.22459e-05	9.72722e-07	0	0
FALSE	High	PMI-Byonic	PMI-Byonic (A2)	A	2	Unambiguous	NGGACVDGVNTYNCR	[K].nGGAcVdGVNTYNcR.[C]	N1(Deamidated); C5(Carbamidomethyl); D7(Oxidation); C14(Carbamidomethyl)	1	1	Q01705	Q01705	Neurogenic locus notch homolog protein 1 OS=Mus musculus OX=10090 GN=Notch1 PE=1 SV=3	0	2	2	1	0	1	1	1	837.337	1673.67	1673.66	1.08656	0.000909267	0	0	1840786	HCD (High Energy Collision Dissociation)	MS2	0	100	9.85234	3428	3428	3426	FP032421_1.raw	0/0		7.81657	636	636	157.352	1.52557e-08	1.64958e-09	0	0
FALSE	High	PMI-Byonic	PMI-Byonic (A2)	A	2	Unambiguous	NGGACVDGVNTYNCR	[K].NGGAcVdGVNTYNcR.[C]	C5(Carbamidomethyl); D7(Oxidation); C14(Carbamidomethyl)	1	1	Q01705	Q01705	Neurogenic locus notch homolog protein 1 OS=Mus musculus OX=10090 GN=Notch1 PE=1 SV=3	0	2	2	1	0	1	1	1	836.844	1672.68	1672.68	0.0698043	5.83802e-05	0	0	1.70996e+06	HCD (High Energy Collision Dissociation)	MS2	29.6809	100	8.79808	2905	2905	2898	FP032421_1.raw	0/0		6.05784	552.608	552.608	140.55	8.75311e-07	4.20444e-08	0	0
FALSE	High	PMI-Byonic	PMI-Byonic (A2)	A	2	Unambiguous	NGGACVDGVNTYNCR	[K].nGGAcVDGVNTYNcR.[C]	N1(Deamidated); C5(Carbamidomethyl); C14(Carbamidomethyl)	1	1	Q01705	Q01705	Neurogenic locus notch homolog protein 1 OS=Mus musculus OX=10090 GN=Notch1 PE=1 SV=3	0	2	2	1	0	1	1	1	829.338	1657.67	1657.67	0.0177552	1.47161e-05	0	0	2.6022e+06	HCD (High Energy Collision Dissociation)	MS2	0	100	9.28376	3145	3145	3140	FP032421_1.raw	0/0		8.89574	691.175	691.175	572.864	1.27135e-09	2.43519e-10	0	0
FALSE	High	PMI-Byonic	PMI-Byonic (A2)	A	2	Unambiguous	NGGACVDGVNTYNCR	[K].nGGAcVDGVNTYNcR.[C]	N1(Deamidated); C5(Carbamidomethyl); C14(Carbamidomethyl)	1	1	Q01705	Q01705	Neurogenic locus notch homolog protein 1 OS=Mus musculus OX=10090 GN=Notch1 PE=1 SV=3	0	2	2	1	0	1	1	1	829.339	1657.67	1657.67	1.34327	0.00111335	0	0	5605095	HCD (High Energy Collision Dissociation)	MS2	2.03141	37.1063	9.81171	3408	3408	3404	FP032421_1.raw	0/0		9.71968	728.486	728.486	620.066	1.90687e-10	4.11763e-11	0	0
FALSE	High	PMI-Byonic	PMI-Byonic (A2)	A	2	Unambiguous	NGGACVDGVNTYNCR	[K].nGGAcVDGVNTYNcR.[C]	N1(Deamidated); C5(Carbamidomethyl); C14(Carbamidomethyl)	1	1	Q01705	Q01705	Neurogenic locus notch homolog protein 1 OS=Mus musculus OX=10090 GN=Notch1 PE=1 SV=3	0	2	2	1	0	1	1	1	829.337	1657.67	1657.67	-1.97052	-0.00163323	0	0	1.55035e+06	HCD (High Energy Collision Dissociation)	MS2	17.7024	100	9.94155	3476	3476	3470	FP032421_1.raw	0/0		7.59478	624.328	624.328	528.323	2.54227e-08	3.16453e-09	0	0
FALSE	High	PMI-Byonic	PMI-Byonic (A2)	A	2	Unambiguous	NGGACVDGVNTYNCR	[K].NGGAcVDGVNTYNcR.[C]	C5(Carbamidomethyl); C14(Carbamidomethyl)	1	1	Q01705	Q01705	Neurogenic locus notch homolog protein 1 OS=Mus musculus OX=10090 GN=Notch1 PE=1 SV=3	0	2	2	1	0	1	1	1	828.847	1656.69	1656.69	0.390536	0.000323497	0	0	2.66599e+06	HCD (High Energy Collision Dissociation)	MS2	0	100	8.57491	2798	2798	2788	FP032421_1.raw	0/0		9.89574	709.11	709.11	709.11	1.27135e-10	3.1832e-11	0	0
FALSE	High	PMI-Byonic	PMI-Byonic (A2)	A	2	Unambiguous	VASFYCECPHGR	[R].VASFYcEcPHGR.[T]	C6(Carbamidomethyl); C8(Carbamidomethyl)	1	1	Q01705	Q01705	Neurogenic locus notch homolog protein 1 OS=Mus musculus OX=10090 GN=Notch1 PE=1 SV=3	0	3	3	1	0	1	1	1	494.623	1481.85	1482.63	-520.434	-0.257203	0	0	4810683	HCD (High Energy Collision Dissociation)	MS2	46.5919	29.9913	8.28405	2659	2659	2656	FP032421_1.raw	0/0		8.89574	655.461	655.461	655.461	1.27135e-09	1.92127e-10	0	0
FALSE	High	PMI-Byonic	PMI-Byonic (A2)	A	2	Unambiguous	VASFYCECPHGR	[R].VASFYcEcPHGR.[T]	C6(Carbamidomethyl); C8(Carbamidomethyl)	1	1	Q01705	Q01705	Neurogenic locus notch homolog protein 1 OS=Mus musculus OX=10090 GN=Notch1 PE=1 SV=3	0	3	3	1	0	1	1	1	495.215	1483.63	1482.63	677.71	0.33493	0	0	1.05457e+06	HCD (High Energy Collision Dissociation)	MS2	58.9112	100	8.73126	2874	2874	2865	FP032421_1.raw	0/0		5.01615	492.601	492.601	492.601	9.63503e-06	6.59578e-07	0	0
FALSE	High	PMI-Byonic	PMI-Byonic (A2)	A	2	Unambiguous	VASFYCECPHGR	[R].VASFYcEcPHGR.[T]	C6(Carbamidomethyl); C8(Carbamidomethyl)	1	1	Q01705	Q01705	Neurogenic locus notch homolog protein 1 OS=Mus musculus OX=10090 GN=Notch1 PE=1 SV=3	0	4	4	1	0	1	1	1	495.241	1977.94	1482.63	334082	123.829	0	0	4955218	HCD (High Energy Collision Dissociation)	MS2	21.6049	26.7892	8.48893	2758	2758	2755	FP032421_1.raw	0/0		5.75152	514.726	514.726	514.726	1.77208e-06	9.44695e-08	0	0
FALSE	High	PMI-Byonic	PMI-Byonic (A2)	A	2	Unambiguous	VASFYCECPHGR	[R].VASFYcEcPHGR.[T]	C6(Carbamidomethyl); C8(Carbamidomethyl)	1	1	Q01705	Q01705	Neurogenic locus notch homolog protein 1 OS=Mus musculus OX=10090 GN=Notch1 PE=1 SV=3	0	2	2	1	0	1	1	1	741.816	1482.62	1482.63	-0.815279	-0.000604377	0	0	942284	HCD (High Energy Collision Dissociation)	MS2	68.6341	100	8.44186	2735	2735	2733	FP032421_1.raw	0/0		7.15546	624.821	624.821	624.821	6.99099e-08	7.30023e-09	0	0
FALSE	High	PMI-Byonic	PMI-Byonic (A2)	A	2	Unambiguous	VASFYCECPHGR	[R].VASFYcEcPHGR.[T]	C6(Carbamidomethyl); C8(Carbamidomethyl)	1	1	Q01705	Q01705	Neurogenic locus notch homolog protein 1 OS=Mus musculus OX=10090 GN=Notch1 PE=1 SV=3	0	3	3	1	0	1	1	1	494.88	1482.62	1482.63	-0.371512	-0.000183604	0	0	53615888	HCD (High Energy Collision Dissociation)	MS2	0.519126	4.34842	8.41785	2723	2723	2722	FP032421_1.raw	0/0		9.89574	716.042	716.042	716.042	1.27135e-10	2.54785e-11	0	0
FALSE	High	PMI-Byonic	PMI-Byonic (A2)	A	2	Unambiguous	VASFYCECPHGR	[R].VASFYcEcPHGR.[T]	C6(Carbamidomethyl); C8(Carbamidomethyl)	1	1	Q01705	Q01705	Neurogenic locus notch homolog protein 1 OS=Mus musculus OX=10090 GN=Notch1 PE=1 SV=3	0	2	2	1	0	1	1	1	741.817	1482.63	1482.63	0.913732	0.000677361	0	0	1.95746e+06	HCD (High Energy Collision Dissociation)	MS2	30.4419	100	8.3316	2682	2682	2678	FP032421_1.raw	0/0		11.0763	800.821	753.535	753.535	8.38894e-12	1.26788e-12	0	0
FALSE	High	PMI-Byonic	PMI-Byonic (A2)	A	2	Unambiguous	VASFYCECPHGR	[R].VASFYcEcPHGR.[T]	C6(Carbamidomethyl); C8(Carbamidomethyl)	1	1	Q01705	Q01705	Neurogenic locus notch homolog protein 1 OS=Mus musculus OX=10090 GN=Notch1 PE=1 SV=3	0	3	3	1	0	1	1	1	494.88	1482.62	1482.63	-0.371512	-0.000183604	0	0	10625704	HCD (High Energy Collision Dissociation)	MS2	21.1151	14.981	8.3063	2670	2670	2667	FP032421_1.raw	0/0		9.89574	720.607	720.607	720.607	1.27135e-10	1.82174e-11	0	0
FALSE	High	PMI-Byonic	PMI-Byonic (A2)	A	2	Unambiguous	TGLLCHLNDACISNPCNEGSNCDTNPVNGK	[R].TGLLcHLNDAcIsnPcNEGSNcDTNPVnGK.[A]	C5(Carbamidomethyl); C11(Carbamidomethyl); S13(Fuc(1)); N14(Oxidation); C16(Carbamidomethyl); C22(Carbamidomethyl); N28(Deamidated)	1	1	Q01705	Q01705	Neurogenic locus notch homolog protein 1 OS=Mus musculus OX=10090 GN=Notch1 PE=1 SV=3	0	3	3	1	0	1	1	1	1165.5	3494.48	3494.46	7.29045	0.00849205	0	0	950054	HCD (High Energy Collision Dissociation)	MS2	0	100	11.9891	4611	4611	4603	FP032421_1.raw	0/0		8.05079	658.737	658.737	1.35885	8.89637e-09	7.21422e-10	0	0
FALSE	High	PMI-Byonic	PMI-Byonic (A2)	A	2	Unambiguous	TGLLCHLNDACISNPCNEGSNCDTNPVNGK	[R].TGLLcHLNDAcIsnPcNEGSNcDTNPVnGK.[A]	C5(Carbamidomethyl); C11(Carbamidomethyl); S13(Fuc(1)); N14(Oxidation); C16(Carbamidomethyl); C22(Carbamidomethyl); N28(Deamidated)	1	1	Q01705	Q01705	Neurogenic locus notch homolog protein 1 OS=Mus musculus OX=10090 GN=Notch1 PE=1 SV=3	0	3	3	1	0	1	1	1	1165.49	3494.46	3494.46	1.73617	0.00202233	0	0	4.96999e+06	HCD (High Energy Collision Dissociation)	MS2	0	37.7811	11.8499	4530	4530	4526	FP032421_1.raw	0/0		6.92588	621.396	621.396	7.61139	1.18608e-07	1.10105e-08	0	0
FALSE	High	PMI-Byonic	PMI-Byonic (A2)	A	2	Unambiguous	AICTCPSGYTGPACSQDVDECALGANPCEHAGK	[K].AIcTcPSGYTGPAcSQDVDEcALGANPcEHAGK.[C]	C3(Carbamidomethyl); C5(Carbamidomethyl); C14(Carbamidomethyl); C21(Carbamidomethyl); C28(Carbamidomethyl)	1	1	Q01705	Q01705	Neurogenic locus notch homolog protein 1 OS=Mus musculus OX=10090 GN=Notch1 PE=1 SV=3	0	4	4	1	0	1	1	1	889.122	3553.47	3553.45	3.35382	0.00297941	0	0	5416665	HCD (High Energy Collision Dissociation)	MS2	0	23.0935	11.4183	4287	4287	4284	FP032421_1.raw	0/0		30.0057	1524.18	1524.18	1524.18	9.86859e-31	9.8681e-31	0	0
FALSE	High	PMI-Byonic	PMI-Byonic (A2)	A	2	Unambiguous	AICTCPSGYTGPACSQDVDECALGANPCEHAGK	[K].AIcTcPSGYTGPAcSQDVDEcALGANPcEHAGK.[C]	C3(Carbamidomethyl); C5(Carbamidomethyl); C14(Carbamidomethyl); C21(Carbamidomethyl); C28(Carbamidomethyl)	1	1	Q01705	Q01705	Neurogenic locus notch homolog protein 1 OS=Mus musculus OX=10090 GN=Notch1 PE=1 SV=3	0	3	3	1	0	1	1	1	1185.16	3553.46	3553.45	2.37856	0.00281736	0	0	6.73664e+06	HCD (High Energy Collision Dissociation)	MS2	0	21.9338	11.4941	4329	4329	4328	FP032421_1.raw	0/0		30.0057	1469.6	1469.6	1469.6	9.86859e-31	9.86827e-31	0	0
FALSE	High	PMI-Byonic	PMI-Byonic (A2)	A	2	Unambiguous	AICTCPSGYTGPACSQDVDECALGANPCEHAGK	[K].AIcTcPSGYTGPAcSQDVDEcALGANPcEHAGK.[C]	C3(Carbamidomethyl); C5(Carbamidomethyl); C14(Carbamidomethyl); C21(Carbamidomethyl); C28(Carbamidomethyl)	1	1	Q01705	Q01705	Neurogenic locus notch homolog protein 1 OS=Mus musculus OX=10090 GN=Notch1 PE=1 SV=3	0	3	3	1	0	1	1	1	1185.16	3553.46	3553.45	2.48161	0.00293943	0	0	2.32937e+06	HCD (High Energy Collision Dissociation)	MS2	0	64.6694	11.3792	4265	4265	4262	FP032421_1.raw	0/0		30.0057	1589.58	1589.58	1589.58	9.86859e-31	9.86761e-31	0	0
FALSE	High	PMI-Byonic	PMI-Byonic (A2)	A	2	Unambiguous	CLNTLGSFECQCLQGYTGPR	[K].cLntLGSFEcQcLQGYTGPR.[C]	C1(Carbamidomethyl); N3(Oxidation); T4(Fuc(1)); C10(Carbamidomethyl); C12(Carbamidomethyl)	1	1	Q01705	Q01705	Neurogenic locus notch homolog protein 1 OS=Mus musculus OX=10090 GN=Notch1 PE=1 SV=3	0	3	3	1	0	1	1	1	841.705	2523.1	2523.09	1.7948	0.00150949	0	0	2.21744e+06	HCD (High Energy Collision Dissociation)	MS2	11.8681	100	13.6513	5520	5520	5516	FP032421_1.raw	0/0		4.34242	487.161	487.161	2.4	4.54545e-05	2.14329e-06	0	0
FALSE	High	PMI-Byonic	PMI-Byonic (A2)	A	2	Unambiguous	CLNTLGSFECQCLQGYTGPR	[K].cLntLGSFEcQcLQGYTGPR.[C]	C1(Carbamidomethyl); N3(Oxidation); T4(Fuc(1)); C10(Carbamidomethyl); C12(Carbamidomethyl)	1	1	Q01705	Q01705	Neurogenic locus notch homolog protein 1 OS=Mus musculus OX=10090 GN=Notch1 PE=1 SV=3	0	2	2	1	0	1	1	1	1262.06	2523.11	2523.09	4.40575	0.00555806	0	0	0	HCD (High Energy Collision Dissociation)	MS2		100	13.7762	5584	5584	5582	FP032421_1.raw	0/0		3.77345	364.035	364.035	2.4	0.000168482	8.74715e-06	0	0
FALSE	High	PMI-Byonic	PMI-Byonic (A2)	A	2	Unambiguous	HGGTCQDRDNSYLCLCLK	[R].HGGTcQDRDNsYLcLcLK.[G]	C5(Carbamidomethyl); S11(Fuc(1)); C14(Carbamidomethyl); C16(Carbamidomethyl)	1	1	Q01705	Q01705	Neurogenic locus notch homolog protein 1 OS=Mus musculus OX=10090 GN=Notch1 PE=1 SV=3	1	4	4	1	0	1	1	1	586.51	2343.02	2343.02	0.742066	0.000434668	0	0	4634107	HCD (High Energy Collision Dissociation)	MS2	1.95051	72.3198	10.7392	3898	3898	3888	FP032421_1.raw	0/0		7.24907	637.733	637.733	8.15931	5.6355e-08	5.06418e-09	0	0
FALSE	High	PMI-Byonic	PMI-Byonic (A2)	A	2	Unambiguous	HGGTCQDRDNSYLCLCLK	[R].HGGtcQDRDNSYLcLcLK.[G]	T4(HexNAc(1)Hex(1)Fuc(1)NeuAc(1)); C5(Carbamidomethyl); C14(Carbamidomethyl); C16(Carbamidomethyl)	1	1	Q01705	Q01705	Neurogenic locus notch homolog protein 1 OS=Mus musculus OX=10090 GN=Notch1 PE=1 SV=3	1	4	4	1	0	1	1	1	750.568	2999.25	2999.24	1.77615	0.00133178	0	0	3.61661e+06	HCD (High Energy Collision Dissociation)	MS2	0	72.8634	11.5967	4388	4388	4383	FP032421_1.raw	0/0		8.02728	683.626	683.626	0.8	9.39124e-09	1.08266e-09	0	0
FALSE	High	PMI-Byonic	PMI-Byonic (A2)	A	2	Unambiguous	HGGTCQDRDNSYLCLCLK	[R].HGGTcQDRDNsYLcLcLK.[G]	C5(Carbamidomethyl); S11(Fuc(1)); C14(Carbamidomethyl); C16(Carbamidomethyl)	1	1	Q01705	Q01705	Neurogenic locus notch homolog protein 1 OS=Mus musculus OX=10090 GN=Notch1 PE=1 SV=3	1	3	3	1	0	1	1	1	781.677	2343.02	2343.02	0.565456	0.000441624	0	0	7.51381e+06	HCD (High Energy Collision Dissociation)	MS2	5.15117	57.052	10.7339	3894	3894	3888	FP032421_1.raw	0/0		8.58796	720.687	720.687	7.81537	2.58249e-09	3.49835e-10	0	0
FALSE	High	PMI-Byonic	PMI-Byonic (A2)	A	2	Unambiguous	HGGTCQDRDNSYLCLCLK	[R].HGGtcQDRDNSYLcLcLK.[G]	T4(HexNAc(1)Hex(1)Fuc(1)NeuAc(1)); C5(Carbamidomethyl); C14(Carbamidomethyl); C16(Carbamidomethyl)	1	1	Q01705	Q01705	Neurogenic locus notch homolog protein 1 OS=Mus musculus OX=10090 GN=Notch1 PE=1 SV=3	1	3	3	1	0	1	1	1	1000.42	2999.25	2999.24	1.43468	0.00143432	0	0	1.91151e+06	HCD (High Energy Collision Dissociation)	MS2	0	100	11.6181	4401	4401	4394	FP032421_1.raw	0/0		4.00017	436.444	436.444	0.8	9.99599e-05	4.6514e-06	0	0
FALSE	High	PMI-Byonic	PMI-Byonic (A2)	A	2	Unambiguous	HGGTCQDRDNSYLCLCLK	[R].HGGtcQDRDNSYLcLcLK.[G]	T4(HexNAc(1)Hex(1)Fuc(1)); C5(Carbamidomethyl); C14(Carbamidomethyl); C16(Carbamidomethyl)	1	1	Q01705	Q01705	Neurogenic locus notch homolog protein 1 OS=Mus musculus OX=10090 GN=Notch1 PE=1 SV=3	1	4	4	1	0	1	1	1	677.792	2708.15	2708.15	-0.212182	-0.000143655	0	0	2.16081e+06	HCD (High Energy Collision Dissociation)	MS2	7.59777	100	10.7599	3909	3909	3899	FP032421_1.raw	0/0		5.49034	538.998	538.998	3.65751	3.23342e-06	1.86791e-07	0	0
[truncated: 7 more columns]

## Sheet: FP041321_5
Checked	Confidence	Identifying Node Type	Identifying Node	Search ID	Identifying Node No	PSM Ambiguity	Sequence	Annotated Sequence	Modifications	# Protein Groups	# Proteins	Master Protein Accessions	Protein Accessions	Protein Descriptions	# Missed Cleavages	Charge	Original Precursor Charge	DeltaScore	DeltaCn	Rank	Search Engine Rank	Concatenated Rank	m/z [Da]	MH+ [Da]	Theo. MH+ [Da]	DeltaM [ppm]	Deltam/z [Da]	Matched Ions	Total Ions	Intensity	Activation Type	MS Order	Isolation Interference [%]	Ion Inject Time [ms]	RT [min]	First Scan	Last Scan	Master Scan(s)	Spectrum File	Ions Matched	Annotation	|Log Prob|	Byonic Score	Delta Byonic Score	Delta Mod Score	PEP 2D	q-Value 2D	FDR 2D	Peptide Group FDR 2D
FALSE	High	PMI-Byonic	PMI-Byonic (A2)	A	2	Unambiguous	NAGTCHVVDHGGTVDYACSCPLGFSGPLCLTPLDNACLANPCRNGGTCDLLTLTEYK	[K].NAGTcHVVDHGGTVDYAcscPLGFSGPLcLTPLDNAcLANPcRnGGtcDLLTLTEYK.[C]	C5(Carbamidomethyl); C18(Carbamidomethyl); S19(Fuc(1)); C20(Carbamidomethyl); C29(Carbamidomethyl); C37(Carbamidomethyl); C42(Carbamidomethyl); N44(Deamidated); T47(Fuc(1)); C48(Carbamidomethyl)	1	1	Q01705	Q01705	Neurogenic locus notch homolog protein 1 OS=Mus musculus OX=10090 GN=Notch1 PE=1 SV=3	1	5	5	1	0	1	1	1	1313.39	6562.92	6562.9	2.40764	0.00316022	0	0	659918	HCD (High Energy Collision Dissociation)	MS2	0	33.0451	16.4494	6618	6618	6615	FP041321_5.raw	0/0		30.0057	1447.61	1447.61	0	9.86859e-31	9.86843e-31	0	0
FALSE	High	PMI-Byonic	PMI-Byonic (A2)	A	2	Unambiguous	NAGTCHVVDHGGTVDYACSCPLGFSGPLCLTPLDNACLANPCR	[K].NAGtcHVVDHGGTVDYAcScPLGFSGPLcLTPLDNAcLANPcR.[N]	T4(Fuc(1)); C5(Carbamidomethyl); C18(Carbamidomethyl); C20(Carbamidomethyl); C29(Carbamidomethyl); C37(Carbamidomethyl); C42(Carbamidomethyl)	1	1	Q01705	Q01705	Neurogenic locus notch homolog protein 1 OS=Mus musculus OX=10090 GN=Notch1 PE=1 SV=3	0	4	4	1	0	1	1	1	1213.29	4850.14	4850.12	3.79938	0.00460686	0	0	594945	HCD (High Energy Collision Dissociation)	MS2	0	100	14.9086	5947	5947	5944	FP041321_5.raw	0/0		30.0057	1126.89	1126.89	9.70153	9.86859e-31	9.8684e-31	0	0
FALSE	High	PMI-Byonic	PMI-Byonic (A2)	A	2	Unambiguous	NGGTCDLLTLTEYK	[R].nGGTcDLLTLtEYK.[C]	N1(Deamidated); C5(Carbamidomethyl); T11(Fuc(1))	1	1	Q01705	Q01705	Neurogenic locus notch homolog protein 1 OS=Mus musculus OX=10090 GN=Notch1 PE=1 SV=3	0	2	2	1	0	1	1	1	866.408	1731.81	1731.8	5.87369	0.00508603	0	0	1.39345e+06	HCD (High Energy Collision Dissociation)	MS2	12.0849	100	14.8573	5925	5925	5922	FP041321_5.raw	0/0		11.4167	815.884	815.884	7.46799	3.8311e-12	5.47293e-13	0	0
FALSE	High	PMI-Byonic	PMI-Byonic (A2)	A	2	Unambiguous	NGGTCDLLTLTEYK	[R].NGGTcDLLTLtEYK.[C]	C5(Carbamidomethyl); T11(Fuc(1))	1	1	Q01705	Q01705	Neurogenic locus notch homolog protein 1 OS=Mus musculus OX=10090 GN=Notch1 PE=1 SV=3	0	2	2	1	0	1	1	1	865.919	1730.83	1730.82	8.56124	0.00740897	0	0	620254	HCD (High Energy Collision Dissociation)	MS2	0	100	13.0737	5155	5155	5152	FP041321_5.raw	0/0		9.89351	721.809	721.809	13.2602	1.27789e-10	1.64523e-11	0	0
FALSE	High	PMI-Byonic	PMI-Byonic (A2)	A	2	Unambiguous	CPPGFHGPTCRQDVNECSQNPGLCR	[R].cPPGFHGPTcRQDVnEcSQNPGLcR.[H]	C1(Carbamidomethyl); C10(Carbamidomethyl); N15(Deamidated); C17(Carbamidomethyl); C24(Carbamidomethyl)	1	1	Q01705	Q01705	Neurogenic locus notch homolog protein 1 OS=Mus musculus OX=10090 GN=Notch1 PE=1 SV=3	1	4	4	1	0	1	1	1	736.814	2944.23	2944.23	-0.215321	-0.000158489	0	0	1.39618e+06	HCD (High Energy Collision Dissociation)	MS2	0	100	8.54807	2996	2996	2990	FP041321_5.raw	0/0		3.38249	337.594	337.594	32.5823	0.000414491	3.37888e-05	0	0
FALSE	High	PMI-Byonic	PMI-Byonic (A2)	A	2	Unambiguous	CPPGFHGPTCRQDVNECSQNPGLCR	[R].cPPGFHGPTcRQDVNEcSQNPGLcR.[H]	C1(Carbamidomethyl); C10(Carbamidomethyl); C17(Carbamidomethyl); C24(Carbamidomethyl)	1	1	Q01705	Q01705	Neurogenic locus notch homolog protein 1 OS=Mus musculus OX=10090 GN=Notch1 PE=1 SV=3	1	4	4	1	0	1	1	1	736.567	2943.25	2943.25	-1.16686	-0.000858591	0	0	1.91345e+06	HCD (High Energy Collision Dissociation)	MS2	2.49017	100	8.6594	3047	3047	3044	FP041321_5.raw	0/0		8.97702	678.154	678.154	678.154	1.05434e-09	2.61178e-10	0	0
FALSE	High	PMI-Byonic	PMI-Byonic (A2)	A	2	Unambiguous	CPPGFHGPTCRQDVNECSQNPGLCR	[R].cPPGFHGPTcRQDVNEcSQNPGLcR.[H]	C1(Carbamidomethyl); C10(Carbamidomethyl); C17(Carbamidomethyl); C24(Carbamidomethyl)	1	1	Q01705	Q01705	Neurogenic locus notch homolog protein 1 OS=Mus musculus OX=10090 GN=Notch1 PE=1 SV=3	1	4	4	1	0	1	1	1	736.567	2943.25	2943.25	-1.49866	-0.00110273	0	0	4.48284e+06	HCD (High Energy Collision Dissociation)	MS2	0	100	8.77221	3100	3100	3099	FP041321_5.raw	0/0		9.07391	687.492	687.492	687.492	8.43513e-10	1.08347e-10	0	0
FALSE	High	PMI-Byonic	PMI-Byonic (A2)	A	2	Unambiguous	CPPGFHGPTCRQDVNECSQNPGLCR	[R].cPPGFHGPTcRQDVNEcSQNPGLcR.[H]	C1(Carbamidomethyl); C10(Carbamidomethyl); C17(Carbamidomethyl); C24(Carbamidomethyl)	1	1	Q01705	Q01705	Neurogenic locus notch homolog protein 1 OS=Mus musculus OX=10090 GN=Notch1 PE=1 SV=3	1	4	4	1	0	1	1	1	736.565	2943.24	2943.25	-3.48944	-0.00256758	0	0	3.85466e+06	HCD (High Energy Collision Dissociation)	MS2	1.95754	70.0897	8.8885	3155	3155	3154	FP041321_5.raw	0/0		9.07391	694.947	694.947	694.947	8.43513e-10	1.81863e-10	0	0
FALSE	High	PMI-Byonic	PMI-Byonic (A2)	A	2	Unambiguous	CPPGFHGPTCRQDVNECSQNPGLCR	[R].cPPGFHGPTcRQDVNEcSQNPGLcR.[H]	C1(Carbamidomethyl); C10(Carbamidomethyl); C17(Carbamidomethyl); C24(Carbamidomethyl)	1	1	Q01705	Q01705	Neurogenic locus notch homolog protein 1 OS=Mus musculus OX=10090 GN=Notch1 PE=1 SV=3	1	4	4	1	0	1	1	1	737.316	2946.24	2943.25	1017.2	0.74847	0	0	2508247	HCD (High Energy Collision Dissociation)	MS2	34.3908	100	9.01127	3211	3211	3209	FP041321_5.raw	0/0		8.278	619.387	619.387	619.387	5.27235e-09	8.84523e-10	0	0
FALSE	High	PMI-Byonic	PMI-Byonic (A2)	A	2	Unambiguous	CPPGFHGPTCRQDVNECSQNPGLCR	[R].cPPGFHGPTcRQDVNEcSQNPGLcR.[H]	C1(Carbamidomethyl); C10(Carbamidomethyl); C17(Carbamidomethyl); C24(Carbamidomethyl)	1	1	Q01705	Q01705	Neurogenic locus notch homolog protein 1 OS=Mus musculus OX=10090 GN=Notch1 PE=1 SV=3	1	4	4	1	0	1	1	1	736.566	2943.24	2943.25	-2.65995	-0.00195722	0	0	1.54595e+06	HCD (High Energy Collision Dissociation)	MS2	17.2884	100	9.14379	3272	3272	3263	FP041321_5.raw	0/0		7.97702	618.654	618.654	618.654	1.05434e-08	2.4335e-09	0	0
FALSE	High	PMI-Byonic	PMI-Byonic (A2)	A	2	Unambiguous	ATHTGPHCELPYVPCSPSPCQNGGTCRPTGDTTHECACLPGFAGQNCEENVDDCPGNNCK	[R].ATHTGPHcELPYVPcsPSPcQNGGTcRPTGDTTHEcAcLPGFAGQNcEENVDDcPGnNcK.[N]	C8(Carbamidomethyl); C15(Carbamidomethyl); S16(Fuc(1)); C20(Carbamidomethyl); C26(Carbamidomethyl); C36(Carbamidomethyl); C38(Carbamidomethyl); C47(Carbamidomethyl); C54(Carbamidomethyl); N57(Deamidated); C59(Carbamidomethyl)	1	1	Q01705	Q01705	Neurogenic locus notch homolog protein 1 OS=Mus musculus OX=10090 GN=Notch1 PE=1 SV=3	0	6	6	1	0	1	1	1	1150.13	6895.73	6892.76	431.312	0.495488	0	0	3365224	HCD (High Energy Collision Dissociation)	MS2	57.2156	70.865	11.2995	4307	4307	4305	FP041321_5.raw	0/0		5.97986	438.984	438.984	0	1.04746e-06	1.63499e-07	0	0
FALSE	High	PMI-Byonic	PMI-Byonic (A2)	A	2	Unambiguous	ATHTGPHCELPYVPCSPSPCQNGGTCRPTGDTTHECACLPGFAGQNCEENVDDCPGNNCK	[R].ATHTGPHcELPYVPcsPSPcQNGGTcRPTGDTTHEcAcLPGFAGqNcEENVDDcPGNNcK.[N]	C8(Carbamidomethyl); C15(Carbamidomethyl); S16(Fuc(1)); C20(Carbamidomethyl); C26(Carbamidomethyl); C36(Carbamidomethyl); C38(Carbamidomethyl); Q45(Deamidated); C47(Carbamidomethyl); C54(Carbamidomethyl); C59(Carbamidomethyl)	1	1	Q01705	Q01705	Neurogenic locus notch homolog protein 1 OS=Mus musculus OX=10090 GN=Notch1 PE=1 SV=3	0	6	6	1	0	1	1	1	1150.13	6895.76	6892.76	434.606	0.499273	0	0	8319368	HCD (High Energy Collision Dissociation)	MS2	21.1563	25.1442	11.1589	4238	4238	4228	FP041321_5.raw	0/0		6.33994	494.455	494.455	0	4.5715e-07	5.03266e-08	0	0
FALSE	High	PMI-Byonic	PMI-Byonic (A2)	A	2	Unambiguous	ATHTGPHCELPYVPCSPSPCQNGGTCRPTGDTTHECACLPGFAGQNCEENVDDCPGNNCK	[R].ATHTGPHcELPYVPcSPSPcQNGGTcrPTGDtTHEcAcLPGFAGQNcEENVDDcPGNNcK.[N]	C8(Carbamidomethyl); C15(Carbamidomethyl); C20(Carbamidomethyl); C26(Carbamidomethyl); R27(Deamidated); T32(Fuc(1)); C36(Carbamidomethyl); C38(Carbamidomethyl); C47(Carbamidomethyl); C54(Carbamidomethyl); C59(Carbamidomethyl)	1	1	Q01705	Q01705	Neurogenic locus notch homolog protein 1 OS=Mus musculus OX=10090 GN=Notch1 PE=1 SV=3	0	6	6	1	0	1	1	1	1150.13	6895.77	6892.76	436.306	0.501226	0	0	1.8042e+06	HCD (High Energy Collision Dissociation)	MS2	53.3275	100	11.0294	4175	4175	4173	FP041321_5.raw	0/0		5.06144	482.386	482.386	0	8.6808e-06	5.50648e-07	0	0
FALSE	High	PMI-Byonic	PMI-Byonic (A2)	A	2	Unambiguous	NGGACVDGVNTYNCR	[K].nGGAcVDGVNTYNcR.[C]	N1(Deamidated); C5(Carbamidomethyl); C14(Carbamidomethyl)	1	1	Q01705	Q01705	Neurogenic locus notch homolog protein 1 OS=Mus musculus OX=10090 GN=Notch1 PE=1 SV=3	0	2	2	1	0	1	1	1	829.337	1657.67	1657.67	-1.89688	-0.0015722	0	0	1.16485e+06	HCD (High Energy Collision Dissociation)	MS2	0	100	8.38209	2919	2919	2916	FP041321_5.raw	0/0		8.1153	607.451	607.451	545.738	7.66837e-09	1.36908e-09	0	0
FALSE	High	PMI-Byonic	PMI-Byonic (A2)	A	2	Unambiguous	VASFYCECPHGR	[R].VASFYcEcPHGR.[T]	C6(Carbamidomethyl); C8(Carbamidomethyl)	1	1	Q01705	Q01705	Neurogenic locus notch homolog protein 1 OS=Mus musculus OX=10090 GN=Notch1 PE=1 SV=3	0	3	3	1	0	1	1	1	494.879	1482.62	1482.63	-0.989016	-0.00048878	0	0	106904	HCD (High Energy Collision Dissociation)	MS2	50.5783	100	6.40882	2076	2076	2068	FP041321_5.raw	0/0		3.55768	318.679	318.679	318.679	0.000276898	1.85608e-05	0	0
FALSE	High	PMI-Byonic	PMI-Byonic (A2)	A	2	Unambiguous	VASFYCECPHGR	[R].VASFYcEcPHGR.[T]	C6(Carbamidomethyl); C8(Carbamidomethyl)	1	1	Q01705	Q01705	Neurogenic locus notch homolog protein 1 OS=Mus musculus OX=10090 GN=Notch1 PE=1 SV=3	0	3	3	1	0	1	1	1	494.879	1482.62	1482.63	-1.23602	-0.000610851	0	0	138151	HCD (High Energy Collision Dissociation)	MS2	17.8159	100	6.74216	2212	2212	2211	FP041321_5.raw	0/0		5.0143	343.298	343.298	343.298	9.67602e-06	9.47401e-07	0	0
FALSE	High	PMI-Byonic	PMI-Byonic (A2)	A	2	Unambiguous	VASFYCECPHGR	[R].VASFYcEcPHGR.[T]	C6(Carbamidomethyl); C8(Carbamidomethyl)	1	1	Q01705	Q01705	Neurogenic locus notch homolog protein 1 OS=Mus musculus OX=10090 GN=Notch1 PE=1 SV=3	0	3	3	1	0	1	1	1	494.878	1482.62	1482.63	-3.39728	-0.00167897	0	0	193285	HCD (High Energy Collision Dissociation)	MS2	0	100	6.6379	2169	2169	2168	FP041321_5.raw	0/0		6.28196	498.274	498.274	498.274	5.22447e-07	7.51749e-08	0	0
FALSE	High	PMI-Byonic	PMI-Byonic (A2)	A	2	Unambiguous	VASFYCECPHGR	[R].VASFYcEcPHGR.[T]	C6(Carbamidomethyl); C8(Carbamidomethyl)	1	1	Q01705	Q01705	Neurogenic locus notch homolog protein 1 OS=Mus musculus OX=10090 GN=Notch1 PE=1 SV=3	0	3	3	1	0	1	1	1	494.879	1482.62	1482.63	-2.28578	-0.00112965	0	0	487521	HCD (High Energy Collision Dissociation)	MS2	0	100	6.5206	2122	2122	2121	FP041321_5.raw	0/0		6.01877	416.092	416.092	416.092	9.57707e-07	1.19301e-07	0	0
FALSE	High	PMI-Byonic	PMI-Byonic (A2)	A	2	Unambiguous	TGLLCHLNDACISNPCNEGSNCDTNPVNGK	[R].TGLLcHLNDAcIsnPcNEGSNcDTNPVnGK.[A]	C5(Carbamidomethyl); C11(Carbamidomethyl); S13(Fuc(1)); N14(Oxidation); C16(Carbamidomethyl); C22(Carbamidomethyl); N28(Deamidated)	1	1	Q01705	Q01705	Neurogenic locus notch homolog protein 1 OS=Mus musculus OX=10090 GN=Notch1 PE=1 SV=3	0	3	3	1	0	1	1	1	1165.82	3495.46	3494.46	286.367	0.333565	0	0	3.26474e+06	HCD (High Energy Collision Dissociation)	MS2	0	100	11.1108	4215	4215	4206	FP041321_5.raw	0/0		8.4745	662.366	662.366	2.4	3.35355e-09	5.18873e-10	0	0
FALSE	High	PMI-Byonic	PMI-Byonic (A2)	A	2	Unambiguous	AICTCPSGYTGPACSQDVDECALGANPCEHAGK	[K].AIcTcPSGYTGPAcSQDVDEcALGANPcEHAGK.[C]	C3(Carbamidomethyl); C5(Carbamidomethyl); C14(Carbamidomethyl); C21(Carbamidomethyl); C28(Carbamidomethyl)	1	1	Q01705	Q01705	Neurogenic locus notch homolog protein 1 OS=Mus musculus OX=10090 GN=Notch1 PE=1 SV=3	0	3	3	1	0	1	1	1	1185.49	3554.45	3553.45	281.15	0.333018	0	0	6221867	HCD (High Energy Collision Dissociation)	MS2	0	71.8577	10.6742	4003	4003	3997	FP041321_5.raw	0/0		30.0057	1165.6	1165.6	1165.6	9.86859e-31	9.86835e-31	0	0
FALSE	High	PMI-Byonic	PMI-Byonic (A2)	A	2	Unambiguous	AICTCPSGYTGPACSQDVDECALGANPCEHAGK	[K].AIcTcPSGYTGPAcSQDVDEcALGANPcEHAGK.[C]	C3(Carbamidomethyl); C5(Carbamidomethyl); C14(Carbamidomethyl); C21(Carbamidomethyl); C28(Carbamidomethyl)	1	1	Q01705	Q01705	Neurogenic locus notch homolog protein 1 OS=Mus musculus OX=10090 GN=Notch1 PE=1 SV=3	0	4	4	1	0	1	1	1	889.117	3553.45	3553.45	-2.28	-0.00202547	0	0	2.8045e+06	HCD (High Energy Collision Dissociation)	MS2	0	80.1572	10.5532	3946	3946	3942	FP041321_5.raw	0/0		30.0057	1321.77	1321.77	1321.77	9.86859e-31	9.8681e-31	0	0
FALSE	High	PMI-Byonic	PMI-Byonic (A2)	A	2	Unambiguous	AICTCPSGYTGPACSQDVDECALGANPCEHAGK	[K].AIcTcPSGYTGPAcSQDVDEcALGANPcEHAGK.[C]	C3(Carbamidomethyl); C5(Carbamidomethyl); C14(Carbamidomethyl); C21(Carbamidomethyl); C28(Carbamidomethyl)	1	1	Q01705	Q01705	Neurogenic locus notch homolog protein 1 OS=Mus musculus OX=10090 GN=Notch1 PE=1 SV=3	0	4	4	1	0	1	1	1	889.117	3553.45	3553.45	-2.00518	-0.00178133	0	0	4.17178e+06	HCD (High Energy Collision Dissociation)	MS2	39.044	48.7191	10.6667	3998	3998	3997	FP041321_5.raw	0/0		30.0057	1294.25	1294.25	1294.25	9.86859e-31	9.86827e-31	0	0
FALSE	High	PMI-Byonic	PMI-Byonic (A2)	A	2	Unambiguous	AICTCPSGYTGPACSQDVDECALGANPCEHAGK	[K].AIcTcPSGYTGPAcSQDVDEcALGANPcEHAGK.[C]	C3(Carbamidomethyl); C5(Carbamidomethyl); C14(Carbamidomethyl); C21(Carbamidomethyl); C28(Carbamidomethyl)	1	1	Q01705	Q01705	Neurogenic locus notch homolog protein 1 OS=Mus musculus OX=10090 GN=Notch1 PE=1 SV=3	0	3	3	1	0	1	1	1	1185.16	3553.45	3553.45	-0.919291	-0.00108889	0	0	2.79135e+06	HCD (High Energy Collision Dissociation)	MS2	0	49.86	10.5513	3945	3945	3942	FP041321_5.raw	0/0		30.0057	1276.61	1276.61	1276.61	9.86859e-31	9.86761e-31	0	0
FALSE	High	PMI-Byonic	PMI-Byonic (A2)	A	2	Unambiguous	CLNTLGSFECQCLQGYTGPR	[K].cLntLGSFEcQcLQGYTGPR.[C]	C1(Carbamidomethyl); N3(Oxidation); T4(Fuc(1)); C10(Carbamidomethyl); C12(Carbamidomethyl)	1	1	Q01705	Q01705	Neurogenic locus notch homolog protein 1 OS=Mus musculus OX=10090 GN=Notch1 PE=1 SV=3	0	3	3	1	0	1	1	1	841.71	2523.12	2523.09	8.54398	0.00718576	0	0	411246	HCD (High Energy Collision Dissociation)	MS2	1.72807	100	13	5124	5124	5119	FP041321_5.raw	0/0		3.78164	459.297	459.297	2.4	0.000165334	7.79683e-06	0	0
FALSE	High	PMI-Byonic	PMI-Byonic (A2)	A	2	Unambiguous	HGGTCQDRDNSYLCLCLK	[R].HGGTcQDRDNsYLcLcLK.[G]	C5(Carbamidomethyl); S11(HexNAc(1)Hex(1)Fuc(1)NeuAc(1)); C14(Carbamidomethyl); C16(Carbamidomethyl)	1	1	Q01705	Q01705	Neurogenic locus notch homolog protein 1 OS=Mus musculus OX=10090 GN=Notch1 PE=1 SV=3	1	4	4	1	0	1	1	1	750.566	2999.24	2999.24	-0.014667	-1.09975e-05	0	0	499097	HCD (High Energy Collision Dissociation)	MS2	41.4364	100	10.6776	4005	4005	3997	FP041321_5.raw	0/0		6.38743	523.249	523.249	11.6624	4.09798e-07	2.6396e-08	0	0
FALSE	High	PMI-Byonic	PMI-Byonic (A2)	A	2	Unambiguous	HGGTCQDRDNSYLCLCLK	[R].HGGTcQDRDNsYLcLcLK.[G]	C5(Carbamidomethyl); S11(Fuc(1)); C14(Carbamidomethyl); C16(Carbamidomethyl)	1	1	Q01705	Q01705	Neurogenic locus notch homolog protein 1 OS=Mus musculus OX=10090 GN=Notch1 PE=1 SV=3	1	4	4	1	0	1	1	1	586.508	2343.01	2343.02	-2.80071	-0.00164053	0	0	2732705	HCD (High Energy Collision Dissociation)	MS2	6.80808	100	9.95486	3653	3653	3645	FP041321_5.raw	0/0		8.035	600.512	600.512	6.18074	9.22563e-09	1.89285e-09	0	0
[truncated: 7 more columns]
