# Supplementary material for: Modulation of the NOTCH1 Pathway by LUNATIC FRINGE Is Dominant over That of MANIC or RADICAL FRINGE
Source: Molecules. 2021 Sep 30;26(19):5942. doi: 10.3390/molecules26195942 (PMC8512825; doi:10.3390/molecules26195942)
Supplement: Supplementary file 1 [file molecules-26-05942-s001.zip › Supplement/Table S14.xlsx]

## Sheet: Table S14
	Table S14: V8 digestion of mN1 EGF1-18 + RFNG expressed in CHO analyzed for Figure 3, 6, S2 and S5.
	Tab			Biological replicate number						The peptides used to generate the EICs are highlighted in red and bold
	FP072120_072820_6			1
	FP032421_7			2
	FP041321_7			3

## Sheet: FP072120_072820_6
Checked	Confidence	Identifying Node Type	Identifying Node	Search ID	Identifying Node No	PSM Ambiguity	Sequence	Annotated Sequence	Modifications	# Protein Groups	# Proteins	Master Protein Accessions	Protein Accessions	Protein Descriptions	# Missed Cleavages	Charge	Original Precursor Charge	DeltaScore	DeltaCn	Rank	Search Engine Rank	Concatenated Rank	m/z [Da]	MH+ [Da]	Theo. MH+ [Da]	DeltaM [ppm]	Deltam/z [Da]	Matched Ions	Total Ions	Intensity	Activation Type	MS Order	Isolation Interference [%]	Ion Inject Time [ms]	RT [min]	First Scan	Last Scan	Master Scan(s)	Spectrum File	Ions Matched	Annotation	|Log Prob|	Byonic Score	Delta Byonic Score	Delta Mod Score	PEP 2D	q-Value 2D	FDR 2D	Peptide Group FDR 2D
FALSE	High	PMI-Byonic	PMI-Byonic (A2)	A	2	Unambiguous	YKCRCPPGWSGKSCQQADPCASNPCANGGQCLPFE	[E].YKcRcPPGWSGKscQQADPcASNPcANGGQcLPFE.[S]	C3(Carbamidomethyl); C5(Carbamidomethyl); S13(Hex(1)Pent(2)); C14(Carbamidomethyl); C20(Carbamidomethyl); C25(Carbamidomethyl); C31(Carbamidomethyl)	1	1	Q01705	Q01705	Neurogenic locus notch homolog protein 1 OS=Mus musculus OX=10090 GN=Notch1 PE=1 SV=3	0	4	4	1	0	1	1	1	1118.46	4470.82	4470.81	1.12954	0.00126249	0	0	514632	HCD (High Energy Collision Dissociation)	MS2	0	100	11.494	4180	4180	4172	FP072120_072820_6.raw	0/0		6.63411	643.805	643.805	3.39314	2.32215e-07	8.40529e-08	0	0
FALSE	Medium	PMI-Byonic	PMI-Byonic (A2)	A	2	Unambiguous	YKCRCPPGWSGKSCQQADPCASNPCANGGQCLPFE	[E].YKcRcPPGWsGKScQQADPcASNPcANGGQcLPFE.[S]	C3(Carbamidomethyl); C5(Carbamidomethyl); S10(Hex(1)Pent(2)); C14(Carbamidomethyl); C20(Carbamidomethyl); C25(Carbamidomethyl); C31(Carbamidomethyl)	1	1	Q01705	Q01705	Neurogenic locus notch homolog protein 1 OS=Mus musculus OX=10090 GN=Notch1 PE=1 SV=3	0	4	4	1	0	1	1	1	1118.7	4471.8	4470.81	219.827	0.245701	0	0	0	HCD (High Energy Collision Dissociation)	MS2		100	12.0421	4422	4422	4414	FP072120_072820_6.raw	0/0		0.520925	148.805	148.805	3.6	0.301352	0.0348851	0	0
FALSE	High	PMI-Byonic	PMI-Byonic (A2)	A	2	Unambiguous	YKCRCPPGWSGKSCQQADPCASNPCANGGQCLPFE	[E].YKcRcPPGWSGKscQQADPcASNPcANGGQcLPFE.[S]	C3(Carbamidomethyl); C5(Carbamidomethyl); S13(Hex(1)Pent(2)); C14(Carbamidomethyl); C20(Carbamidomethyl); C25(Carbamidomethyl); C31(Carbamidomethyl)	1	1	Q01705	Q01705	Neurogenic locus notch homolog protein 1 OS=Mus musculus OX=10090 GN=Notch1 PE=1 SV=3	0	4	4	1	0	1	1	1	1119.21	4473.81	4470.81	670.292	0.749187	0	0	649361	HCD (High Energy Collision Dissociation)	MS2	23.7062	100	11.372	4127	4127	4117	FP072120_072820_6.raw	0/0		2.9262	320.205	320.205	3.66398	0.00118523	0.000123573	0	0
FALSE	High	PMI-Byonic	PMI-Byonic (A2)	A	2	Unambiguous	YKCRCPPGWSGKSCQQADPCASNPCANGGQCLPFE	[E].YKcRcPPGWSGKscQQADPcASNPcANGGQcLPFE.[S]	C3(Carbamidomethyl); C5(Carbamidomethyl); S13(Hex(1)Pent(2)); C14(Carbamidomethyl); C20(Carbamidomethyl); C25(Carbamidomethyl); C31(Carbamidomethyl)	1	1	Q01705	Q01705	Neurogenic locus notch homolog protein 1 OS=Mus musculus OX=10090 GN=Notch1 PE=1 SV=3	0	4	4	1	0	1	1	1	1118.71	4471.81	4470.81	222.618	0.248821	0	0	499694	HCD (High Energy Collision Dissociation)	MS2	0	100	11.8587	4342	4342	4337	FP072120_072820_6.raw	0/0		4.37258	441.156	441.156	3.43542	4.24057e-05	7.59314e-06	0	0
FALSE	High	PMI-Byonic	PMI-Byonic (A2)	A	2	Unambiguous	YKCRCPPGWSGKSCQQADPCASNPCANGGQCLPFE	[E].YKcRcPPGWSGKscQQADPcASNPcANGGQcLPFE.[S]	C3(Carbamidomethyl); C5(Carbamidomethyl); S13(Hex(1)Pent(2)); C14(Carbamidomethyl); C20(Carbamidomethyl); C25(Carbamidomethyl); C31(Carbamidomethyl)	1	1	Q01705	Q01705	Neurogenic locus notch homolog protein 1 OS=Mus musculus OX=10090 GN=Notch1 PE=1 SV=3	0	4	4	1	0	1	1	1	1118.71	4471.8	4470.81	220.652	0.246624	0	0	1.02899e+06	HCD (High Energy Collision Dissociation)	MS2	0	87.6742	11.7294	4285	4285	4282	FP072120_072820_6.raw	0/0		6.12919	623.509	623.509	6.46864	7.42698e-07	2.08089e-07	0	0
FALSE	High	PMI-Byonic	PMI-Byonic (A2)	A	2	Unambiguous	YKCRCPPGWSGKSCQQADPCASNPCANGGQCLPFE	[E].YKcRcPPGWSGKscQQADPcASNPcANGGQcLPFE.[S]	C3(Carbamidomethyl); C5(Carbamidomethyl); S13(Hex(1)Pent(2)); C14(Carbamidomethyl); C20(Carbamidomethyl); C25(Carbamidomethyl); C31(Carbamidomethyl)	1	1	Q01705	Q01705	Neurogenic locus notch homolog protein 1 OS=Mus musculus OX=10090 GN=Notch1 PE=1 SV=3	0	4	4	1	0	1	1	1	1118.71	4471.8	4470.81	220.871	0.246868	0	0	1.40759e+06	HCD (High Energy Collision Dissociation)	MS2	0	69.5367	11.6056	4229	4229	4227	FP072120_072820_6.raw	0/0		6.12919	603.678	603.678	6.22724	7.42698e-07	1.66966e-07	0	0
FALSE	High	PMI-Byonic	PMI-Byonic (A2)	A	2	Unambiguous	SSYICRCPPGFHGPTCRQDVNE	[E].SSYIcRcPPGFHGPTcRQDVNE.[C]	C5(Carbamidomethyl); C7(Carbamidomethyl); C16(Carbamidomethyl)	1	1	Q01705	Q01705	Neurogenic locus notch homolog protein 1 OS=Mus musculus OX=10090 GN=Notch1 PE=1 SV=3	1	4	4	1	0	1	1	1	660.039	2637.13	2637.14	-1.6028	-0.0010567	0	0	10479513	HCD (High Energy Collision Dissociation)	MS2	0	18.7634	9.81197	3447	3447	3446	FP072120_072820_6.raw	0/0		6.75038	628.835	520.729	520.729	1.77671e-07	5.17686e-08	0	0
FALSE	High	PMI-Byonic	PMI-Byonic (A2)	A	2	Unambiguous	SSYICRCPPGFHGPTCRQDVNE	[E].SSYIcRcPPGFHGPTcRQDVNE.[C]	C5(Carbamidomethyl); C7(Carbamidomethyl); C16(Carbamidomethyl)	1	1	Q01705	Q01705	Neurogenic locus notch homolog protein 1 OS=Mus musculus OX=10090 GN=Notch1 PE=1 SV=3	1	4	4	1	0	1	1	1	660.039	2637.14	2637.14	-1.32507	-0.000873599	0	0	569417	HCD (High Energy Collision Dissociation)	MS2	1.52219	100	9.69055	3394	3394	3391	FP072120_072820_6.raw	0/0		4.60958	483.894	395.968	395.968	2.4571e-05	3.3871e-06	0	0
FALSE	High	PMI-Byonic	PMI-Byonic (A2)	A	2	Unambiguous	SSYICRCPPGFHGPTCRQDVNE	[E].SSYIcRcPPGFHGPTcRQDVNE.[C]	C5(Carbamidomethyl); C7(Carbamidomethyl); C16(Carbamidomethyl)	1	1	Q01705	Q01705	Neurogenic locus notch homolog protein 1 OS=Mus musculus OX=10090 GN=Notch1 PE=1 SV=3	1	4	4	1	0	1	1	1	660.039	2637.14	2637.14	-1.13992	-0.000751529	0	0	2208348	HCD (High Energy Collision Dissociation)	MS2	0	94.778	10.0599	3557	3557	3556	FP072120_072820_6.raw	0/0		8.05139	658.985	549.701	549.701	8.88394e-09	6.63559e-09	0	0
FALSE	High	PMI-Byonic	PMI-Byonic (A2)	A	2	Unambiguous	SSYICRCPPGFHGPTCRQDVNE	[E].SSYIcRcPPGFHGPTcRQDVNE.[C]	C5(Carbamidomethyl); C7(Carbamidomethyl); C16(Carbamidomethyl)	1	1	Q01705	Q01705	Neurogenic locus notch homolog protein 1 OS=Mus musculus OX=10090 GN=Notch1 PE=1 SV=3	1	4	4	1	0	1	1	1	660.04	2637.14	2637.14	-0.491871	-0.000324283	0	0	1.00247e+06	HCD (High Energy Collision Dissociation)	MS2	0.779214	100	10.2011	3618	3618	3611	FP072120_072820_6.raw	0/0		5.7126	573.109	470.522	470.522	1.93821e-06	3.2343e-07	0	0
FALSE	High	PMI-Byonic	PMI-Byonic (A2)	A	2	Unambiguous	SSYICRCPPGFHGPTCRQDVNE	[E].SSYIcRcPPGFHGPTcRQDVNE.[C]	C5(Carbamidomethyl); C7(Carbamidomethyl); C16(Carbamidomethyl)	1	1	Q01705	Q01705	Neurogenic locus notch homolog protein 1 OS=Mus musculus OX=10090 GN=Notch1 PE=1 SV=3	1	4	4	1	0	1	1	1	660.04	2637.14	2637.14	-0.862182	-0.000568423	0	0	10175577	HCD (High Energy Collision Dissociation)	MS2	0.155337	19.7444	9.93555	3502	3502	3501	FP072120_072820_6.raw	0/0		7.05139	605.814	514.336	514.336	8.88394e-08	1.96691e-08	0	0
FALSE	High	PMI-Byonic	PMI-Byonic (A2)	A	2	Unambiguous	SSYICRCPPGFHGPTCRQDVNE	[E].SSYIcRcPPGFHGPTcRQDVNE.[C]	C5(Carbamidomethyl); C7(Carbamidomethyl); C16(Carbamidomethyl)	1	1	Q01705	Q01705	Neurogenic locus notch homolog protein 1 OS=Mus musculus OX=10090 GN=Notch1 PE=1 SV=3	1	3	3	1	0	1	1	1	879.716	2637.13	2637.14	-2.56977	-0.00225895	0	0	420249	HCD (High Energy Collision Dissociation)	MS2	0	100	9.8175	3450	3450	3446	FP072120_072820_6.raw	0/0		8.07119	702.089	575.742	575.742	8.488e-09	5.88617e-09	0	0
FALSE	High	PMI-Byonic	PMI-Byonic (A2)	A	2	Unambiguous	SSYICRCPPGFHGPTCRQDVNE	[E].SSYIcRcPPGFHGPTcRQDVNE.[C]	C5(Carbamidomethyl); C7(Carbamidomethyl); C16(Carbamidomethyl)	1	1	Q01705	Q01705	Neurogenic locus notch homolog protein 1 OS=Mus musculus OX=10090 GN=Notch1 PE=1 SV=3	1	4	4	1	0	1	1	1	660.04	2637.14	2637.14	0.0635964	4.19281e-05	0	0	413040	HCD (High Energy Collision Dissociation)	MS2	0	100	10.3277	3672	3672	3666	FP072120_072820_6.raw	0/0		4.60958	487.038	381.091	381.091	2.4571e-05	4.20186e-06	0	0
FALSE	Low	PMI-Byonic	PMI-Byonic (A2)	A	2	Unambiguous	SSYICRCPPGFHGPTCRQDVNECSQNPGLCRHGGTCHNE	[E].SSYIcRcPPGFHGPTcRQDVNEcsQNPGLcRHGGTcHNE.[I]	C5(Carbamidomethyl); C7(Carbamidomethyl); C16(Carbamidomethyl); C23(Carbamidomethyl); S24(Fuc(1)); C30(Carbamidomethyl); C36(Carbamidomethyl)	1	1	Q01705	Q01705	Neurogenic locus notch homolog protein 1 OS=Mus musculus OX=10090 GN=Notch1 PE=1 SV=3	2	6	6	1	0	1	1	1	792.501	4749.97	4747.98	420.27	0.332572	0	0	378081	HCD (High Energy Collision Dissociation)	MS2	22.3725	100	9.21726	3189	3189	3182	FP072120_072820_6.raw	0/0		0.0314237	49.5114	49.5114	0	0.9302	0.139219	0.0105263	0.0312499
FALSE	Medium	PMI-Byonic	PMI-Byonic (A2)	A	2	Unambiguous	SSYICRCPPGFHGPTCRQDVNE	[E].SSYIcRcPPGFHGPTcRQDVNE.[C]	C5(Carbamidomethyl); C7(Carbamidomethyl); C16(Carbamidomethyl)	1	1	Q01705	Q01705	Neurogenic locus notch homolog protein 1 OS=Mus musculus OX=10090 GN=Notch1 PE=1 SV=3	1	4	4	1	0	1	1	1	660.04	2637.14	2637.14	0.156174	0.000102963	0	0	75284.1	HCD (High Energy Collision Dissociation)	MS2	7.84789	100	11.0082	3968	3968	3963	FP072120_072820_6.raw	0/0		0.724076	150.396	150.396	150.396	0.188766	0.0223381	0	0
FALSE	High	PMI-Byonic	PMI-Byonic (A2)	A	2	Unambiguous	IGSYRCACRATHTGPHCELPYVPCSPSPCQNGGTCRPTGDTTHE	[E].IGsYRcAcRATHTGPHcELPYVPcSPSPcQNGGTcRPTGDTTHE.[C]	S3(Fuc(1)); C6(Carbamidomethyl); C8(Carbamidomethyl); C17(Carbamidomethyl); C24(Carbamidomethyl); C29(Carbamidomethyl); C35(Carbamidomethyl)	1	1	Q01705	Q01705	Neurogenic locus notch homolog protein 1 OS=Mus musculus OX=10090 GN=Notch1 PE=1 SV=3	2	5	5	1	0	1	1	1	1031.24	5152.19	5148.2	775.125	0.7981	0	0	352566	HCD (High Energy Collision Dissociation)	MS2	23.8241	100	10.2055	3620	3620	3611	FP072120_072820_6.raw	0/0		1.04434	180.353	180.353	1.6	0.0902939	0.00654858	0	0
FALSE	High	PMI-Byonic	PMI-Byonic (A2)	A	2	Unambiguous	IGSYRCACRATHTGPHCELPYVPCSPSPCQNGGTCRPTGDTTHE	[E].IGSYRcAcRATHTGPHcELPYVPcSPSPcQNGGtcRPTGDTTHE.[C]	C6(Carbamidomethyl); C8(Carbamidomethyl); C17(Carbamidomethyl); C24(Carbamidomethyl); C29(Carbamidomethyl); T34(Fuc(1)); C35(Carbamidomethyl)	1	1	Q01705	Q01705	Neurogenic locus notch homolog protein 1 OS=Mus musculus OX=10090 GN=Notch1 PE=1 SV=3	2	6	6	1	0	1	1	1	859.037	5149.18	5148.2	191.837	0.164603	0	0	755122	HCD (High Energy Collision Dissociation)	MS2	1.27322	100	10.1535	3598	3598	3589	FP072120_072820_6.raw	0/0		3.64004	428.647	428.647	3.55983	0.000229066	4.19013e-05	0	0
FALSE	High	PMI-Byonic	PMI-Byonic (A2)	A	2	Unambiguous	IGSYRCACRATHTGPHCELPYVPCSPSPCQNGGTCRPTGDTTHE	[E].IGsYRcAcRATHTGPHcELPYVPcSPSPcQNGGTcRPTGDTTHE.[C]	S3(Fuc(1)); C6(Carbamidomethyl); C8(Carbamidomethyl); C17(Carbamidomethyl); C24(Carbamidomethyl); C29(Carbamidomethyl); C35(Carbamidomethyl)	1	1	Q01705	Q01705	Neurogenic locus notch homolog protein 1 OS=Mus musculus OX=10090 GN=Notch1 PE=1 SV=3	2	6	6	1	0	1	1	1	859.367	5151.17	5148.2	576.885	0.494986	0	0	571901	HCD (High Energy Collision Dissociation)	MS2	34.7261	100	10.7828	3870	3870	3864	FP072120_072820_6.raw	0/0		1.99095	268.212	268.212	1.6	0.0102106	0.00104984	0	0
FALSE	High	PMI-Byonic	PMI-Byonic (A2)	A	2	Unambiguous	IGSYRCACRATHTGPHCELPYVPCSPSPCQNGGTCRPTGDTTHE	[E].IGSYRcAcRATHTGPHcELPYVPcsPSPcQNGGTcRPTGDTTHE.[C]	C6(Carbamidomethyl); C8(Carbamidomethyl); C17(Carbamidomethyl); C24(Carbamidomethyl); S25(Fuc(1)); C29(Carbamidomethyl); C35(Carbamidomethyl)	1	1	Q01705	Q01705	Neurogenic locus notch homolog protein 1 OS=Mus musculus OX=10090 GN=Notch1 PE=1 SV=3	2	6	6	1	0	1	1	1	859.538	5152.19	5148.2	775.917	0.665762	0	0	791000	HCD (High Energy Collision Dissociation)	MS2	34.1526	100	10.0259	3543	3543	3534	FP072120_072820_6.raw	0/0		3.67205	444.366	444.366	0	0.000212792	3.1918e-05	0	0
FALSE	High	PMI-Byonic	PMI-Byonic (A2)	A	2	Unambiguous	IGSYRCACRATHTGPHCELPYVPCSPSPCQNGGTCRPTGDTTHE	[E].IGsYRcAcRATHTGPHcELPYVPcSPSPcQNGGTcRPTGDTTHE.[C]	S3(Fuc(1)); C6(Carbamidomethyl); C8(Carbamidomethyl); C17(Carbamidomethyl); C24(Carbamidomethyl); C29(Carbamidomethyl); C35(Carbamidomethyl)	1	1	Q01705	Q01705	Neurogenic locus notch homolog protein 1 OS=Mus musculus OX=10090 GN=Notch1 PE=1 SV=3	2	6	6	1	0	1	1	1	859.535	5152.18	5148.2	772.787	0.663077	0	0	854308	HCD (High Energy Collision Dissociation)	MS2	40.1305	100	10.6553	3815	3815	3809	FP072120_072820_6.raw	0/0		3.59307	387.709	387.709	1.6	0.000255231	5.65161e-05	0	0
FALSE	High	PMI-Byonic	PMI-Byonic (A2)	A	2	Unambiguous	IGSYRCACRATHTGPHCELPYVPCSPSPCQNGGTCRPTGDTTHE	[E].IGSYRcAcRATHTGPHcELPYVPcSPSPcQNGGtcRPTGDTTHE.[C]	C6(Carbamidomethyl); C8(Carbamidomethyl); C17(Carbamidomethyl); C24(Carbamidomethyl); C29(Carbamidomethyl); T34(Fuc(1)); C35(Carbamidomethyl)	1	1	Q01705	Q01705	Neurogenic locus notch homolog protein 1 OS=Mus musculus OX=10090 GN=Notch1 PE=1 SV=3	2	6	6	1	0	1	1	1	859.036	5149.18	5148.2	191.41	0.164236	0	0	821483	HCD (High Energy Collision Dissociation)	MS2	34.1758	100	10.3947	3700	3700	3699	FP072120_072820_6.raw	0/0		3.59307	389.683	389.683	1.18918	0.000255231	5.16694e-05	0	0
FALSE	Low	PMI-Byonic	PMI-Byonic (A2)	A	2	Unambiguous	IGSYRCACRATHTGPHCELPYVPCSPSPCQNGGTCRPTGDTTHE	[E].IGsYRcAcRATHTGPHcELPYVPcSPSPcQNGGTcRPTGDTTHE.[C]	S3(Fuc(1)); C6(Carbamidomethyl); C8(Carbamidomethyl); C17(Carbamidomethyl); C24(Carbamidomethyl); C29(Carbamidomethyl); C35(Carbamidomethyl)	1	1	Q01705	Q01705	Neurogenic locus notch homolog protein 1 OS=Mus musculus OX=10090 GN=Notch1 PE=1 SV=3	2	6	6	1	0	1	1	1	859.37	5151.18	5148.2	579.73	0.497427	0	0	504079	HCD (High Energy Collision Dissociation)	MS2	8.1609	100	10.9911	3961	3961	3952	FP072120_072820_6.raw	0/0		0.202908	45.9425	45.9425	1.6	0.626747	0.0628609	0	0
FALSE	High	PMI-Byonic	PMI-Byonic (A2)	A	2	Unambiguous	IGSYRCACRATHTGPHCELPYVPCSPSPCQNGGTCRPTGDTTHE	[E].IGSYRcAcRATHTGPHcELPYVPcSPSPcQNGGtcRPTGDTTHE.[C]	C6(Carbamidomethyl); C8(Carbamidomethyl); C17(Carbamidomethyl); C24(Carbamidomethyl); C29(Carbamidomethyl); T34(Fuc(1)); C35(Carbamidomethyl)	1	1	Q01705	Q01705	Neurogenic locus notch homolog protein 1 OS=Mus musculus OX=10090 GN=Notch1 PE=1 SV=3	2	6	6	1	0	1	1	1	859.369	5151.18	5148.2	579.161	0.496939	0	0	3.16559e+06	HCD (High Energy Collision Dissociation)	MS2	43.7081	85.5233	10.2742	3649	3649	3644	FP072120_072820_6.raw	0/0		3.94514	451.331	451.331	4.8	0.000113464	1.85501e-05	0	0
FALSE	Medium	PMI-Byonic	PMI-Byonic (A2)	A	2	Unambiguous	IGSYRCACRATHTGPHCELPYVPCSPSPCQNGGTCRPTGDTTHE	[E].IGsYRcAcRATHTGPHcELPYVPcSPSPcQNGGTcRPTGDTTHE.[C]	S3(Fuc(1)); C6(Carbamidomethyl); C8(Carbamidomethyl); C17(Carbamidomethyl); C24(Carbamidomethyl); C29(Carbamidomethyl); C35(Carbamidomethyl)	1	1	Q01705	Q01705	Neurogenic locus notch homolog protein 1 OS=Mus musculus OX=10090 GN=Notch1 PE=1 SV=3	2	5	5	1	0	1	1	1	1031.24	5152.19	5148.2	776.074	0.799076	0	0	430057	HCD (High Energy Collision Dissociation)	MS2	30.5217	100	10.3343	3675	3675	3666	FP072120_072820_6.raw	0/0		0.755883	145.682	145.682	1.6	0.175435	0.0156411	0	0
FALSE	High	PMI-Byonic	PMI-Byonic (A2)	A	2	Unambiguous	IGSYRCACRATHTGPHCELPYVPCSPSPCQNGGTCRPTGDTTHE	[E].IGsYRcAcRATHTGPHcELPYVPcSPSPcQNGGTcRPTGDTTHE.[C]	S3(Fuc(1)); C6(Carbamidomethyl); C8(Carbamidomethyl); C17(Carbamidomethyl); C24(Carbamidomethyl); C29(Carbamidomethyl); C35(Carbamidomethyl)	1	1	Q01705	Q01705	Neurogenic locus notch homolog protein 1 OS=Mus musculus OX=10090 GN=Notch1 PE=1 SV=3	2	5	5	1	0	1	1	1	1030.64	5149.18	5148.2	191.709	0.197392	0	0	108277	HCD (High Energy Collision Dissociation)	MS2	0	100	10.4836	3740	3740	3732	FP072120_072820_6.raw	0/0		1.32984	229.714	229.714	1.6	0.0467904	0.00362247	0	0
FALSE	High	PMI-Byonic	PMI-Byonic (A2)	A	2	Unambiguous	IGSYRCACRATHTGPHCELPYVPCSPSPCQNGGTCRPTGDTTHE	[E].IGsYRcAcRATHTGPHcELPYVPcSPSPcQNGGTcRPTGDTTHE.[C]	S3(Fuc(1)); C6(Carbamidomethyl); C8(Carbamidomethyl); C17(Carbamidomethyl); C24(Carbamidomethyl); C29(Carbamidomethyl); C35(Carbamidomethyl)	1	1	Q01705	Q01705	Neurogenic locus notch homolog protein 1 OS=Mus musculus OX=10090 GN=Notch1 PE=1 SV=3	2	6	6	1	0	1	1	1	859.035	5149.17	5148.2	189.419	0.162527	0	0	532226	HCD (High Energy Collision Dissociation)	MS2	0	100	10.5336	3762	3762	3754	FP072120_072820_6.raw	0/0		3.64004	433.11	433.11	1.6	0.000229066	4.65804e-05	0	0
FALSE	Low	PMI-Byonic	PMI-Byonic (A2)	A	2	Unambiguous	ACISNPCNE	[D].AcISNPcNE.[G]	C2(Carbamidomethyl); C7(Carbamidomethyl)	1	1	Q01705	Q01705	Neurogenic locus notch homolog protein 1 OS=Mus musculus OX=10090 GN=Notch1 PE=1 SV=3	0	2	2	1	0	1	1	1	532.71	1064.41	1064.41	-1.42887	-0.000760453	0	0	616960	HCD (High Energy Collision Dissociation)	MS2	13.6102	100	14.3255	5405	5405	5401	FP072120_072820_6.raw	0/0		0.0987306	31.4478	31.4478	31.4478	0.796653	0.11227	0	0
FALSE	Medium	PMI-Byonic	PMI-Byonic (A2)	A	2	Unambiguous	CALGANPCEHAGKCLNTLGSFE	[E].cALGANPcEHAGKcLNtLGSFE.[C]	C1(Carbamidomethyl); C8(Carbamidomethyl); C14(Carbamidomethyl); T17(Hex(1))	1	1	Q01705	Q01705	Neurogenic locus notch homolog protein 1 OS=Mus musculus OX=10090 GN=Notch1 PE=1 SV=3	1	3	3	1	0	1	1	1	856.71	2568.12	2568.12	0.107881	9.23503e-05	0	0	269176	HCD (High Energy Collision Dissociation)	MS2	0	100	12.0399	4421	4421	4414	FP072120_072820_6.raw	0/0		0.292597	71.4297	71.4297	14.0412	0.509804	0.0496334	0	0
FALSE	High	PMI-Byonic	PMI-Byonic (A2)	A	2	Unambiguous	CALGANPCEHAGKCLNTLGSFE	[E].cALGANPcEHAGKcLNtLGSFE.[C]	C1(Carbamidomethyl); C8(Carbamidomethyl); C14(Carbamidomethyl); T17(Hex(1))	1	1	Q01705	Q01705	Neurogenic locus notch homolog protein 1 OS=Mus musculus OX=10090 GN=Notch1 PE=1 SV=3	1	3	3	1	0	1	1	1	856.709	2568.11	2568.12	-1.10421	-0.000945247	0	0	987044	HCD (High Energy Collision Dissociation)	MS2	1.54518	100	11.91	4365	4365	4359	FP072120_072820_6.raw	0/0		5.29477	476.864	436.945	13.7022	5.07263e-06	1.31729e-06	0	0
FALSE	High	PMI-Byonic	PMI-Byonic (A2)	A	2	Unambiguous	CALGANPCEHAGKCLNTLGSFE	[E].cALGANPcEHAGKcLNtLGSFE.[C]	C1(Carbamidomethyl); C8(Carbamidomethyl); C14(Carbamidomethyl); T17(Hex(1))	1	1	Q01705	Q01705	Neurogenic locus notch homolog protein 1 OS=Mus musculus OX=10090 GN=Notch1 PE=1 SV=3	1	3	3	1	0	1	1	1	856.709	2568.11	2568.12	-1.74591	-0.00149456	0	0	694045	HCD (High Energy Collision Dissociation)	MS2	4.08516	100	11.793	4313	4313	4304	FP072120_072820_6.raw	0/0		5.24359	500.659	482.575	14.1999	5.70705e-06	1.51682e-06	0	0
FALSE	High	PMI-Byonic	PMI-Byonic (A2)	A	2	Unambiguous	CQCLQGYTGPRCE	[E].cQcLQGYTGPRcE.[I]	C1(Carbamidomethyl); C3(Carbamidomethyl); C12(Carbamidomethyl)	1	1	Q01705	Q01705	Neurogenic locus notch homolog protein 1 OS=Mus musculus OX=10090 GN=Notch1 PE=1 SV=3	0	2	2	1	0	1	1	1	815.325	1629.64	1628.66	602.019	0.490243	0	0	390882	HCD (High Energy Collision Dissociation)	MS2	20.8139	100	10.3797	3694	3694	3688	FP072120_072820_6.raw	0/0		5.02786	465.434	465.434	465.434	9.37857e-06	1.85863e-06	0	0
FALSE	High	PMI-Byonic	PMI-Byonic (A2)	A	2	Unambiguous	CQCLQGYTGPRCE	[E].cQcLQGYTGPRcE.[I]	C1(Carbamidomethyl); C3(Carbamidomethyl); C12(Carbamidomethyl)	1	1	Q01705	Q01705	Neurogenic locus notch homolog protein 1 OS=Mus musculus OX=10090 GN=Notch1 PE=1 SV=3	0	2	2	1	0	1	1	1	814.833	1628.66	1628.66	-2.16312	-0.00176149	0	0	1471795	HCD (High Energy Collision Dissociation)	MS2	1.97537	100	9.43416	3284	3284	3281	FP072120_072820_6.raw	0/0		6.82227	645.281	577.203	577.203	1.50565e-07	3.60309e-08	0	0
FALSE	High	PMI-Byonic	PMI-Byonic (A2)	A	2	Unambiguous	CQCLQGYTGPRCE	[E].cQcLQGYTGPRcE.[I]	C1(Carbamidomethyl); C3(Carbamidomethyl); C12(Carbamidomethyl)	1	1	Q01705	Q01705	Neurogenic locus notch homolog protein 1 OS=Mus musculus OX=10090 GN=Notch1 PE=1 SV=3	0	3	3	1	0	1	1	1	543.558	1628.66	1628.66	-1.57176	-0.00085329	0	0	1648414	HCD (High Energy Collision Dissociation)	MS2	22.6101	64.8055	9.45925	3295	3295	3292	FP072120_072820_6.raw	0/0		4.26078	450.13	419.094	419.094	5.48551e-05	9.16854e-06	0	0
FALSE	High	PMI-Byonic	PMI-Byonic (A2)	A	2	Unambiguous	CQCLQGYTGPRCE	[E].cQcLQGYTGPRcE.[I]	C1(Carbamidomethyl); C3(Carbamidomethyl); C12(Carbamidomethyl)	1	1	Q01705	Q01705	Neurogenic locus notch homolog protein 1 OS=Mus musculus OX=10090 GN=Notch1 PE=1 SV=3	0	2	2	1	0	1	1	1	814.833	1628.66	1628.66	-1.63846	-0.00133425	0	0	1.46222e+06	HCD (High Energy Collision Dissociation)	MS2	0	100	9.94108	3505	3505	3501	FP072120_072820_6.raw	0/0		5.45932	546.84	546.84	546.84	3.47283e-06	7.47517e-07	0	0
FALSE	High	PMI-Byonic	PMI-Byonic (A2)	A	2	Unambiguous	CQCLQGYTGPRCE	[E].cQcLQGYTGPRcE.[I]	C1(Carbamidomethyl); C3(Carbamidomethyl); C12(Carbamidomethyl)	1	1	Q01705	Q01705	Neurogenic locus notch homolog protein 1 OS=Mus musculus OX=10090 GN=Notch1 PE=1 SV=3	0	2	2	1	0	1	1	1	814.832	1628.66	1628.66	-2.83768	-0.00231081	0	0	858623	HCD (High Energy Collision Dissociation)	MS2	2.52395	100	9.81532	3449	3449	3446	FP072120_072820_6.raw	0/0		5.52128	576.06	526.249	526.249	3.01105e-06	5.87205e-07	0	0
FALSE	High	PMI-Byonic	PMI-Byonic (A2)	A	2	Unambiguous	CQCLQGYTGPRCE	[E].cQcLQGYTGPRcE.[I]	C1(Carbamidomethyl); C3(Carbamidomethyl); C12(Carbamidomethyl)	1	1	Q01705	Q01705	Neurogenic locus notch homolog protein 1 OS=Mus musculus OX=10090 GN=Notch1 PE=1 SV=3	0	3	3	1	0	1	1	1	543.558	1628.66	1628.66	-0.784775	-0.000426044	0	0	3.23492e+06	HCD (High Energy Collision Dissociation)	MS2	2.94452	51.676	9.58349	3348	3348	3347	FP072120_072820_6.raw	0/0		3.87084	488.489	488.489	488.489	0.000134635	2.18668e-05	0	0
FALSE	High	PMI-Byonic	PMI-Byonic (A2)	A	2	Unambiguous	CQCLQGYTGPRCE	[E].cQcLQGYTGPRcE.[I]	C1(Carbamidomethyl); C3(Carbamidomethyl); C12(Carbamidomethyl)	1	1	Q01705	Q01705	Neurogenic locus notch homolog protein 1 OS=Mus musculus OX=10090 GN=Notch1 PE=1 SV=3	0	2	2	1	0	1	1	1	814.832	1628.66	1628.66	-2.53787	-0.00206667	0	0	256631	HCD (High Energy Collision Dissociation)	MS2	0	100	10.1903	3613	3613	3611	FP072120_072820_6.raw	0/0		4.45951	407.243	407.243	407.243	3.47125e-05	6.34984e-06	0	0
FALSE	High	PMI-Byonic	PMI-Byonic (A2)	A	2	Unambiguous	CQCLQGYTGPRCE	[E].cQcLQGYTGPRcE.[I]	C1(Carbamidomethyl); C3(Carbamidomethyl); C12(Carbamidomethyl)	1	1	Q01705	Q01705	Neurogenic locus notch homolog protein 1 OS=Mus musculus OX=10090 GN=Notch1 PE=1 SV=3	0	2	2	1	0	1	1	1	814.833	1628.66	1628.66	-1.86331	-0.00151735	0	0	233441	HCD (High Energy Collision Dissociation)	MS2	26.9624	100	10.0729	3563	3563	3556	FP072120_072820_6.raw	0/0		4.7605	432.634	432.634	432.634	1.7358e-05	2.50444e-06	0	0
FALSE	High	PMI-Byonic	PMI-Byonic (A2)	A	2	Unambiguous	CQCLQGYTGPRCE	[E].cQcLQGYTGPRcE.[I]	C1(Carbamidomethyl); C3(Carbamidomethyl); C12(Carbamidomethyl)	1	1	Q01705	Q01705	Neurogenic locus notch homolog protein 1 OS=Mus musculus OX=10090 GN=Notch1 PE=1 SV=3	0	2	2	1	0	1	1	1	814.833	1628.66	1628.66	-1.48856	-0.00121218	0	0	2.88623e+06	HCD (High Energy Collision Dissociation)	MS2	2.19263	58.7062	9.68839	3393	3393	3391	FP072120_072820_6.raw	0/0		8.12329	661.52	592.942	592.942	7.52859e-09	4.58532e-09	0	0
FALSE	High	PMI-Byonic	PMI-Byonic (A2)	A	2	Unambiguous	CQCLQGYTGPRCE	[E].cQcLQGYTGPRcE.[I]	C1(Carbamidomethyl); C3(Carbamidomethyl); C12(Carbamidomethyl)	1	1	Q01705	Q01705	Neurogenic locus notch homolog protein 1 OS=Mus musculus OX=10090 GN=Notch1 PE=1 SV=3	0	3	3	1	0	1	1	1	543.559	1628.66	1628.66	-0.22264	-0.000120868	0	0	448644	HCD (High Energy Collision Dissociation)	MS2	20.3204	100	9.7241	3409	3409	3402	FP072120_072820_6.raw	0/0		2.88253	365.539	365.539	365.539	0.0013106	0.000148303	0	0
FALSE	High	PMI-Byonic	PMI-Byonic (A2)	A	2	Unambiguous	CQCLQGYTGPRCE	[E].cQcLQGYTGPRcE.[I]	C1(Carbamidomethyl); C3(Carbamidomethyl); C12(Carbamidomethyl)	1	1	Q01705	Q01705	Neurogenic locus notch homolog protein 1 OS=Mus musculus OX=10090 GN=Notch1 PE=1 SV=3	0	3	3	1	0	1	1	1	543.558	1628.66	1628.66	-1.79662	-0.000975361	0	0	321014	HCD (High Energy Collision Dissociation)	MS2	0	100	9.85205	3466	3466	3457	FP072120_072820_6.raw	0/0		1.62471	299.663	299.663	299.663	0.0237293	0.00255711	0	0
FALSE	High	PMI-Byonic	PMI-Byonic (A2)	A	2	Unambiguous	CQCLQGYTGPRCE	[E].cQcLQGYTGPRcE.[I]	C1(Carbamidomethyl); C3(Carbamidomethyl); C12(Carbamidomethyl)	1	1	Q01705	Q01705	Neurogenic locus notch homolog protein 1 OS=Mus musculus OX=10090 GN=Notch1 PE=1 SV=3	0	2	2	1	0	1	1	1	814.834	1628.66	1628.66	-0.739043	-0.000601826	0	0	17394472	HCD (High Energy Collision Dissociation)	MS2	0	12.6185	9.55777	3337	3337	3336	FP072120_072820_6.raw	0/0		8.78449	723.491	654.071	654.071	1.64252e-09	1.64236e-09	0	0
FALSE	High	PMI-Byonic	PMI-Byonic (A2)	A	2	Unambiguous	IDVNECISNPCQNDATCLDQIGE	[E].IDVNEcIsNPcQNDAtcLDQIGE.[F]	C6(Carbamidomethyl); S8(Hex(1)Pent(2)); C11(Carbamidomethyl); T16(HexNAc(1)Fuc(1)); C17(Carbamidomethyl)	1	1	Q01705	Q01705	Neurogenic locus notch homolog protein 1 OS=Mus musculus OX=10090 GN=Notch1 PE=1 SV=3	4	3	3	1	0	1	1	1	1147.47	3440.39	3440.39	-0.00455008	-5.21802e-06	0	0	83544.9	HCD (High Energy Collision Dissociation)	MS2	0	100	14.0552	5290	5290	5280	FP072120_072820_6.raw	0/0		1.25724	62.1209	62.1209	1.2	0.0553045	0.00439384	0	0
FALSE	Medium	PMI-Byonic	PMI-Byonic (A2)	A	2	Unambiguous	IDVNECISNPCQNDATCLDQIGE	[E].IDVNEcIsNPcQNDAtcLDQIGE.[F]	C6(Carbamidomethyl); S8(HexNAc(1)Hex(1)Fuc(1)); C11(Carbamidomethyl); T16(Hex(1)Pent(2)); C17(Carbamidomethyl)	1	1	Q01705	Q01705	Neurogenic locus notch homolog protein 1 OS=Mus musculus OX=10090 GN=Notch1 PE=1 SV=3	4	3	3	1	0	1	1	1	1201.49	3602.45	3602.44	0.377539	0.000453355	0	0	180334	HCD (High Energy Collision Dissociation)	MS2	0	100	14.0184	5274	5274	5269	FP072120_072820_6.raw	0/0		0.728363	91.7467	91.7467	0	0.186912	0.0179247	0	0
FALSE	High	PMI-Byonic	PMI-Byonic (A2)	A	2	Unambiguous	IDVNECISNPCQNDATCLDQIGE	[E].IDVNEcIsNPcQNDAtcLDQIGE.[F]	C6(Carbamidomethyl); S8(Fuc(1)); C11(Carbamidomethyl); T16(Hex(1)Pent(2)); C17(Carbamidomethyl)	1	1	Q01705	Q01705	Neurogenic locus notch homolog protein 1 OS=Mus musculus OX=10090 GN=Notch1 PE=1 SV=3	4	3	3	1	0	1	1	1	1079.78	3237.31	3237.31	-0.335891	-0.000362462	0	0	1.15774e+06	HCD (High Energy Collision Dissociation)	MS2	0	100	14.6105	5530	5530	5522	FP072120_072820_6.raw	0/0		2.55827	356.052	356.052	0	0.00276524	0.000280964	0	0
FALSE	High	PMI-Byonic	PMI-Byonic (A2)	A	2	Unambiguous	IDVNECISNPCQNDATCLDQIGE	[E].IDVNEcIsNPcQNDAtcLDQIGE.[F]	C6(Carbamidomethyl); S8(Hex(1)Pent(2)); C11(Carbamidomethyl); T16(Fuc(1)); C17(Carbamidomethyl)	1	1	Q01705	Q01705	Neurogenic locus notch homolog protein 1 OS=Mus musculus OX=10090 GN=Notch1 PE=1 SV=3	4	3	3	1	0	1	1	1	1079.78	3237.31	3237.31	0.229718	0.00024789	0	0	1.8553e+06	HCD (High Energy Collision Dissociation)	MS2	0	100	14.4779	5471	5471	5467	FP072120_072820_6.raw	0/0		3.03272	371.66	371.66	7.0645	0.00092743	0.000100494	0	0
FALSE	High	PMI-Byonic	PMI-Byonic (A2)	A	2	Unambiguous	IDVNECISNPCQNDATCLDQIGE	[E].IDVNEcIsNPcQNDAtcLDQIGE.[F]	C6(Carbamidomethyl); S8(Fuc(1)); C11(Carbamidomethyl); T16(Hex(1)Pent(2)); C17(Carbamidomethyl)	1	1	Q01705	Q01705	Neurogenic locus notch homolog protein 1 OS=Mus musculus OX=10090 GN=Notch1 PE=1 SV=3	4	2	2	1	0	1	1	1	1619.16	3237.31	3237.31	-1.78347	-0.00288682	0	0	298860	HCD (High Energy Collision Dissociation)	MS2	0	100	14.4865	5475	5475	5467	FP072120_072820_6.raw	0/0		4.14345	377.326	377.326	0	7.18703e-05	1.27614e-05	0	0
FALSE	High	PMI-Byonic	PMI-Byonic (A2)	A	2	Unambiguous	IDVNECISNPCQNDATCLDQIGE	[E].IDVNEcISNPcQNDAtcLDQIGE.[F]	C6(Carbamidomethyl); C11(Carbamidomethyl); T16(Hex(1)Pent(2)); C17(Carbamidomethyl)	1	1	Q01705	Q01705	Neurogenic locus notch homolog protein 1 OS=Mus musculus OX=10090 GN=Notch1 PE=1 SV=3	4	3	3	1	0	1	1	1	1031.09	3091.26	3091.25	1.36164	0.00140306	0	0	1373798	HCD (High Energy Collision Dissociation)	MS2	0	100	14.5021	5482	5482	5478	FP072120_072820_6.raw	0/0		1.89617	363.836	363.836	9.56184	0.0127007	0.00141561	0	0
FALSE	High	PMI-Byonic	PMI-Byonic (A2)	A	2	Unambiguous	IDVNECISNPCQNDATCLDQIGE	[E].IDVNEcIsNPcQNDAtcLDQIGE.[F]	C6(Carbamidomethyl); S8(Hex(1)Pent(2)); C11(Carbamidomethyl); T16(HexNAc(1)Hex(1)Fuc(1)NeuAc(1)); C17(Carbamidomethyl)	1	1	Q01705	Q01705	Neurogenic locus notch homolog protein 1 OS=Mus musculus OX=10090 GN=Notch1 PE=1 SV=3	4	3	3	1	0	1	1	1	1298.52	3893.54	3893.54	1.14399	0.00148472	0	0	262819	HCD (High Energy Collision Dissociation)	MS2	0	100	15.3912	5868	5868	5863	FP072120_072820_6.raw	0/0		1.54306	236.321	236.321	1.2	0.0286376	0.00295835	0	0
FALSE	Medium	PMI-Byonic	PMI-Byonic (A2)	A	2	Unambiguous	IDVNECISNPCQNDATCLDQIGE	[E].IDVNEcIsNPcQNDATcLDQIGE.[F]	C6(Carbamidomethyl); S8(Hex(1)Pent(2)); C11(Carbamidomethyl); C17(Carbamidomethyl)	1	1	Q01705	Q01705	Neurogenic locus notch homolog protein 1 OS=Mus musculus OX=10090 GN=Notch1 PE=1 SV=3	4	3	3	1	0	1	1	1	1031.09	3091.26	3091.25	0.650841	0.000670638	0	0	135284	HCD (High Energy Collision Dissociation)	MS2	4.03325	100	14.6588	5551	5551	5544	FP072120_072820_6.raw	0/0		0.728363	122.554	122.554	7.32	0.186912	0.0201482	0	0
FALSE	High	PMI-Byonic	PMI-Byonic (A2)	A	2	Unambiguous	CISNPCQNDATCLDQIGE	[E].cIsNPcQNDAtcLDQIGE.[F]	C1(Carbamidomethyl); S3(Hex(1)Pent(2)); C6(Carbamidomethyl); T11(Fuc(1)); C12(Carbamidomethyl)	1	1	Q01705	Q01705	Neurogenic locus notch homolog protein 1 OS=Mus musculus OX=10090 GN=Notch1 PE=1 SV=3	2	2	2	1	0	1	1	1	1334.02	2667.04	2667.05	-2.51276	-0.00335082	0	0	247195	HCD (High Energy Collision Dissociation)	MS2	0	100	12.9035	4795	4795	4788	FP072120_072820_6.raw	0/0		5.67366	625.629	625.629	13.9916	2.12002e-06	4.35716e-07	0	0
FALSE	High	PMI-Byonic	PMI-Byonic (A2)	A	2	Unambiguous	CISNPCQNDATCLDQIGE	[E].cIsNPcQNDAtcLDQIGE.[F]	C1(Carbamidomethyl); S3(Hex(1)Pent(2)); C6(Carbamidomethyl); T11(Fuc(1)); C12(Carbamidomethyl)	1	1	Q01705	Q01705	Neurogenic locus notch homolog protein 1 OS=Mus musculus OX=10090 GN=Notch1 PE=1 SV=3	2	3	3	1	0	1	1	1	889.688	2667.05	2667.05	1.02936	0.000915119	0	0	168153	HCD (High Energy Collision Dissociation)	MS2	0	100	12.9013	4794	4794	4788	FP072120_072820_6.raw	0/0		2.68624	314.137	314.137	15.7856	0.00205948	0.000187306	0	0
FALSE	High	PMI-Byonic	PMI-Byonic (A2)	A	2	Unambiguous	ATCLDQIGE	[D].ATcLDQIGE.[F]	C3(Carbamidomethyl)	1	1	Q01705	Q01705	Neurogenic locus notch homolog protein 1 OS=Mus musculus OX=10090 GN=Notch1 PE=1 SV=3	1	2	2	1	0	1	1	1	503.729	1006.45	1006.45	-0.921112	-0.000463527	0	0	609750	HCD (High Energy Collision Dissociation)	MS2	24.5939	100	11.3968	4138	4138	4128	FP072120_072820_6.raw	0/0		1.17282	260.977	260.977	260.977	0.0671708	0.00531703	0	0
FALSE	Low	PMI-Byonic	PMI-Byonic (A2)	A	2	Unambiguous	FQCICMPGYEGVYCE	[E].FQcIcmPGYEGVYcE.[I]	C3(Carbamidomethyl); C5(Carbamidomethyl); M6(Oxidation); C14(Carbamidomethyl)	1	1	Q01705	Q01705	Neurogenic locus notch homolog protein 1 OS=Mus musculus OX=10090 GN=Notch1 PE=1 SV=3	1	2	2	1	0	1	1	1	964.87	1928.73	1928.73	0.0818794	7.89617e-05	0	0	183623	HCD (High Energy Collision Dissociation)	MS2	9.95783	100	13.8916	5220	5220	5214	FP072120_072820_6.raw	0/0		0.184954	193.843	179.131	179.131	0.6532	0.0696464	0	0
FALSE	High	PMI-Byonic	PMI-Byonic (A2)	A	2	Unambiguous	FQCICMPGYE	[E].FQcIcmPGYE.[G]	C3(Carbamidomethyl); C5(Carbamidomethyl); M6(Oxidation)	1	1	Q01705	Q01705	Neurogenic locus notch homolog protein 1 OS=Mus musculus OX=10090 GN=Notch1 PE=1 SV=3	0	2	2	1	0	1	1	1	660.757	1320.51	1320.51	0.12494	8.24919e-05	0	0	756933	HCD (High Energy Collision Dissociation)	MS2	16.8086	100	12.0636	4431	4431	4425	FP072120_072820_6.raw	0/0		1.9452	411.69	301.603	301.603	0.0113448	0.00122433	0	0
FALSE	Low	PMI-Byonic	PMI-Byonic (A2)	A	2	Unambiguous	FQCICMPGYEGVYCE	[E].FQcIcMPGYEGVYcE.[I]	C3(Carbamidomethyl); C5(Carbamidomethyl); C14(Carbamidomethyl)	1	1	Q01705	Q01705	Neurogenic locus notch homolog protein 1 OS=Mus musculus OX=10090 GN=Notch1 PE=1 SV=3	1	2	2	1	0	1	1	1	956.875	1912.74	1912.74	2.46583	0.00235824	0	0	63278.5	HCD (High Energy Collision Dissociation)	MS2	0	100	15.8166	6048	6048	6039	FP072120_072820_6.raw	0/0		0.136131	170.349	170.349	170.349	0.730918	0.0904434	0	0
FALSE	Low	PMI-Byonic	PMI-Byonic (A2)	A	2	Unambiguous	FQCICMPGYE	[E].FQcIcMPGYE.[G]	C3(Carbamidomethyl); C5(Carbamidomethyl)	1	1	Q01705	Q01705	Neurogenic locus notch homolog protein 1 OS=Mus musculus OX=10090 GN=Notch1 PE=1 SV=3	0	2	2	1	0	1	1	1	652.759	1304.51	1304.51	-0.777124	-0.000506883	0	0	179570	HCD (High Energy Collision Dissociation)	MS2	12.021	100	15.0158	5703	5703	5698	FP072120_072820_6.raw	0/0		0.114206	199.628	53.8917	53.8917	0.768766	0.104831	0	0
FALSE	High	PMI-Byonic	PMI-Byonic (A2)	A	2	Unambiguous	FQCICMPGYE	[E].FQcIcmPGYE.[G]	C3(Carbamidomethyl); C5(Carbamidomethyl); M6(Oxidation)	1	1	Q01705	Q01705	Neurogenic locus notch homolog protein 1 OS=Mus musculus OX=10090 GN=Notch1 PE=1 SV=3	0	2	2	1	0	1	1	1	660.757	1320.51	1320.51	0.309824	0.000204562	0	0	324796	HCD (High Energy Collision Dissociation)	MS2	4.33164	100	14.0421	5284	5284	5280	FP072120_072820_6.raw	0/0		2.13408	368.43	246.842	246.842	0.00734376	0.000725041	0	0
FALSE	Medium	PMI-Byonic	PMI-Byonic (A2)	A	2	Unambiguous	FQCICMPGYE	[E].FQcIcMPGYE.[G]	C3(Carbamidomethyl); C5(Carbamidomethyl)	1	1	Q01705	Q01705	Neurogenic locus notch homolog protein 1 OS=Mus musculus OX=10090 GN=Notch1 PE=1 SV=3	0	2	2	1	0	1	1	1	652.76	1304.51	1304.51	1.00081	0.000652785	0	0	373069	HCD (High Energy Collision Dissociation)	MS2	9.05015	100	14.8864	5648	5648	5643	FP072120_072820_6.raw	0/0		0.530045	338.631	142.774	142.774	0.295091	0.0315543	0	0
FALSE	High	PMI-Byonic	PMI-Byonic (A2)	A	2	Unambiguous	FQCICMPGYE	[E].FQcIcMPGYE.[G]	C3(Carbamidomethyl); C5(Carbamidomethyl)	1	1	Q01705	Q01705	Neurogenic locus notch homolog protein 1 OS=Mus musculus OX=10090 GN=Notch1 PE=1 SV=3	0	2	2	1	0	1	1	1	652.759	1304.51	1304.51	0.0650562	4.24333e-05	0	0	14417961	HCD (High Energy Collision Dissociation)	MS2	2.53021	14.9583	14.4723	5468	5468	5467	FP072120_072820_6.raw	0/0		2.48444	465.241	255.005	255.005	0.00327762	0.000338592	0	0
FALSE	Medium	PMI-Byonic	PMI-Byonic (A2)	A	2	Unambiguous	FQCICMPGYE	[E].FQcIcmPGYE.[G]	C3(Carbamidomethyl); C5(Carbamidomethyl); M6(Oxidation)	1	1	Q01705	Q01705	Neurogenic locus notch homolog protein 1 OS=Mus musculus OX=10090 GN=Notch1 PE=1 SV=3	0	2	2	1	0	1	1	1	660.758	1320.51	1320.51	1.69646	0.00112009	0	0	256880	HCD (High Energy Collision Dissociation)	MS2	22.7338	100	14.1662	5337	5337	5335	FP072120_072820_6.raw	0/0		0.53787	346.451	226.894	226.894	0.289821	0.0282184	0	0
FALSE	High	PMI-Byonic	PMI-Byonic (A2)	A	2	Unambiguous	FQCICMPGYE	[E].FQcIcMPGYE.[G]	C3(Carbamidomethyl); C5(Carbamidomethyl)	1	1	Q01705	Q01705	Neurogenic locus notch homolog protein 1 OS=Mus musculus OX=10090 GN=Notch1 PE=1 SV=3	0	2	2	1	0	1	1	1	652.759	1304.51	1304.51	-0.777124	-0.000506883	0	0	4.1476e+06	HCD (High Energy Collision Dissociation)	MS2	6.14221	41.1797	14.5972	5523	5523	5522	FP072120_072820_6.raw	0/0		2.62234	448.129	235.463	235.463	0.00238593	0.000231279	0	0
FALSE	High	PMI-Byonic	PMI-Byonic (A2)	A	2	Unambiguous	FQCICMPGYE	[E].FQcIcmPGYE.[G]	C3(Carbamidomethyl); C5(Carbamidomethyl); M6(Oxidation)	1	1	Q01705	Q01705	Neurogenic locus notch homolog protein 1 OS=Mus musculus OX=10090 GN=Notch1 PE=1 SV=3	0	2	2	1	0	1	1	1	660.756	1320.51	1320.51	-0.429713	-0.000283719	0	0	414741	HCD (High Energy Collision Dissociation)	MS2	39.2743	100	14.3085	5398	5398	5390	FP072120_072820_6.raw	0/0		1.71655	296.427	194.903	194.903	0.0192064	0.00194651	0	0
FALSE	Medium	PMI-Byonic	PMI-Byonic (A2)	A	2	Unambiguous	FQCICMPGYE	[E].FQcIcmPGYE.[G]	C3(Carbamidomethyl); C5(Carbamidomethyl); M6(Oxidation)	1	1	Q01705	Q01705	Neurogenic locus notch homolog protein 1 OS=Mus musculus OX=10090 GN=Notch1 PE=1 SV=3	0	2	2	1	0	1	1	1	660.756	1320.51	1320.51	-0.0599444	-3.95784e-05	0	0	115854	HCD (High Energy Collision Dissociation)	MS2	36.467	100	13.9217	5233	5233	5225	FP072120_072820_6.raw	0/0		0.827083	220.57	203.785	203.785	0.148908	0.0134522	0	0
FALSE	High	PMI-Byonic	PMI-Byonic (A2)	A	2	Unambiguous	FQCICMPGYEGVYCE	[E].FQcIcMPGYEGVYcE.[I]	C3(Carbamidomethyl); C5(Carbamidomethyl); C14(Carbamidomethyl)	1	1	Q01705	Q01705	Neurogenic locus notch homolog protein 1 OS=Mus musculus OX=10090 GN=Notch1 PE=1 SV=3	1	2	2	1	0	1	1	1	956.875	1912.74	1912.74	2.52965	0.00241927	0	0	950316	HCD (High Energy Collision Dissociation)	MS2	1.56172	100	15.9306	6095	6095	6094	FP072120_072820_6.raw	0/0		2.1975	417.734	321.516	321.516	0.00634597	0.000604701	0	0
FALSE	High	PMI-Byonic	PMI-Byonic (A2)	A	2	Unambiguous	FQCICMPGYE	[E].FQcIcMPGYE.[G]	C3(Carbamidomethyl); C5(Carbamidomethyl)	1	1	Q01705	Q01705	Neurogenic locus notch homolog protein 1 OS=Mus musculus OX=10090 GN=Notch1 PE=1 SV=3	0	2	2	1	0	1	1	1	652.758	1304.51	1304.51	-1.52573	-0.000995164	0	0	332495	HCD (High Energy Collision Dissociation)	MS2	57.4431	100	14.3578	5419	5419	5412	FP072120_072820_6.raw	0/0		1.99662	356.616	181.711	181.711	0.010078	0.000889128	0	0
FALSE	Low	PMI-Byonic	PMI-Byonic (A2)	A	2	Unambiguous	FQCICMPGYEGVYCE	[E].FQcIcMPGYEGVYcE.[I]	C3(Carbamidomethyl); C5(Carbamidomethyl); C14(Carbamidomethyl)	1	1	Q01705	Q01705	Neurogenic locus notch homolog protein 1 OS=Mus musculus OX=10090 GN=Notch1 PE=1 SV=3	1	2	2	1	0	1	1	1	956.873	1912.74	1912.74	1.25325	0.00119857	0	0	183958	HCD (High Energy Collision Dissociation)	MS2	5.29512	100	16.0395	6141	6141	6138	FP072120_072820_6.raw	0/0		0.169441	210.486	197.522	197.522	0.676954	0.0832471	0	0
FALSE	Low	PMI-Byonic	PMI-Byonic (A2)	A	2	Unambiguous	GVYCEINTDE	[E].GVYcEINTDE.[C]	C4(Carbamidomethyl)	1	1	Q01705	Q01705	Neurogenic locus notch homolog protein 1 OS=Mus musculus OX=10090 GN=Notch1 PE=1 SV=3	2	2	2	1	0	1	1	1	600.247	1199.49	1199.49	-1.05399	-0.000632127	0	0	206246	HCD (High Energy Collision Dissociation)	MS2	46.1624	100	11.3654	4124	4124	4117	FP072120_072820_6.raw	0/0		0.214606	143.703	64.7451	64.7451	0.61009	0.056227	0	0
FALSE	Medium	PMI-Byonic	PMI-Byonic (A2)	A	2	Unambiguous	GVYCEINTDE	[E].GVYcEINTDE.[C]	C4(Carbamidomethyl)	1	1	Q01705	Q01705	Neurogenic locus notch homolog protein 1 OS=Mus musculus OX=10090 GN=Notch1 PE=1 SV=3	2	2	2	1	0	1	1	1	600.247	1199.49	1199.49	-1.25753	-0.000754197	0	0	2.9023e+06	HCD (High Energy Collision Dissociation)	MS2	6.94438	47.2756	11.1788	4041	4041	4040	FP072120_072820_6.raw	0/0		0.38595	290.859	111.366	111.366	0.411197	0.0394743	0	0
FALSE	Medium	PMI-Byonic	PMI-Byonic (A2)	A	2	Unambiguous	GVYCEINTDE	[E].GVYcEINTDE.[C]	C4(Carbamidomethyl)	1	1	Q01705	Q01705	Neurogenic locus notch homolog protein 1 OS=Mus musculus OX=10090 GN=Notch1 PE=1 SV=3	2	2	2	1	0	1	1	1	600.247	1199.49	1199.49	-0.952226	-0.000571092	0	0	537863	HCD (High Energy Collision Dissociation)	MS2	14.9849	100	11.0572	3989	3989	3985	FP072120_072820_6.raw	0/0		0.374167	271.781	56.1899	56.1899	0.422506	0.0440891	0	0
FALSE	High	PMI-Byonic	PMI-Byonic (A2)	A	2	Unambiguous	GVYCEINTDECASSPCLHNGHCMDKINE	[E].GVYcEINTDEcAsSPcLHNGHcMDKINE.[F]	C4(Carbamidomethyl); C11(Carbamidomethyl); S13(Hex(1)Pent(2)); C16(Carbamidomethyl); C22(Carbamidomethyl)	1	1	Q01705	Q01705	Neurogenic locus notch homolog protein 1 OS=Mus musculus OX=10090 GN=Notch1 PE=1 SV=3	4	4	4	1	0	1	1	1	934.872	3736.46	3736.47	-1.46402	-0.00136756	0	0	350010	HCD (High Energy Collision Dissociation)	MS2	0	100	10.8547	3902	3902	3897	FP072120_072820_6.raw	0/0		7.94603	733.265	733.265	0	1.13231e-08	8.14093e-09	0	0
FALSE	High	PMI-Byonic	PMI-Byonic (A2)	A	2	Unambiguous	GVYCEINTDECASSPCLHNGHCMDKINE	[E].GVYcEINTDEcAsSPcLHNGHcMDKINE.[F]	C4(Carbamidomethyl); C11(Carbamidomethyl); S13(Hex(1)Pent(2)); C16(Carbamidomethyl); C22(Carbamidomethyl)	1	1	Q01705	Q01705	Neurogenic locus notch homolog protein 1 OS=Mus musculus OX=10090 GN=Notch1 PE=1 SV=3	4	4	4	1	0	1	1	1	935.373	3738.47	3736.47	534.911	0.49967	0	0	678124	HCD (High Energy Collision Dissociation)	MS2	16.1131	100	10.7389	3851	3851	3842	FP072120_072820_6.raw	0/0		6.64502	680.43	680.43	0	2.26453e-07	6.92369e-08	0	0
FALSE	Medium	PMI-Byonic	PMI-Byonic (A2)	A	2	Unambiguous	INTDECASSPCLHNGHCMDKINE	[E].INTDEcASsPcLHNGHcMDKINE.[F]	C6(Carbamidomethyl); S9(Hex(1)Pent(2)); C11(Carbamidomethyl); C17(Carbamidomethyl)	1	1	Q01705	Q01705	Neurogenic locus notch homolog protein 1 OS=Mus musculus OX=10090 GN=Notch1 PE=1 SV=3	3	4	4	1	0	1	1	1	783.062	3129.22	3128.24	313.668	0.245308	0	0	394007	HCD (High Energy Collision Dissociation)	MS2	18.174	100	9.32247	3235	3235	3226	FP072120_072820_6.raw	0/0		0.841208	77.1433	77.1433	1.2	0.144142	0.0115708	0	0
FALSE	High	PMI-Byonic	PMI-Byonic (A2)	A	2	Unambiguous	INTDECASSPCLHNGHCMDKINE	[E].INTDEcASsPcLHNGHcMDKINE.[F]	C6(Carbamidomethyl); S9(Hex(1)Pent(2)); C11(Carbamidomethyl); C17(Carbamidomethyl)	1	1	Q01705	Q01705	Neurogenic locus notch homolog protein 1 OS=Mus musculus OX=10090 GN=Notch1 PE=1 SV=3	3	4	4	1	0	1	1	1	783.316	3130.24	3128.24	639.034	0.499763	0	0	808737	HCD (High Energy Collision Dissociation)	MS2	23.6644	100	9.19165	3178	3178	3171	FP072120_072820_6.raw	0/0		6.29819	621.598	616.4	1.2	5.03285e-07	1.18989e-07	0	0
FALSE	High	PMI-Byonic	PMI-Byonic (A2)	A	2	Unambiguous	INTDECASSPCLHNGHCMDKINE	[E].INTDEcASsPcLHNGHcMDKINE.[F]	C6(Carbamidomethyl); S9(Hex(1)Pent(2)); C11(Carbamidomethyl); C17(Carbamidomethyl)	1	1	Q01705	Q01705	Neurogenic locus notch homolog protein 1 OS=Mus musculus OX=10090 GN=Notch1 PE=1 SV=3	3	4	4	1	0	1	1	1	782.814	3128.23	3128.24	-3.26827	-0.00255598	0	0	205511	HCD (High Energy Collision Dissociation)	MS2	0	100	9.06591	3123	3123	3116	FP072120_072820_6.raw	0/0		7.95939	741.053	699.182	1.2	1.09802e-08	7.5045e-09	0	0
FALSE	High	PMI-Byonic	PMI-Byonic (A2)	A	2	Unambiguous	CASSPCLHNGHCMDKINE	[E].cASsPcLHNGHcMDKINE.[F]	C1(Carbamidomethyl); S4(Hex(1)Pent(2)R0); C6(Carbamidomethyl); C12(Carbamidomethyl)	1	1	Q01705	Q01705	Neurogenic locus notch homolog protein 1 OS=Mus musculus OX=10090 GN=Notch1 PE=1 SV=3	1	4	4	1	0	1	1	1	640.005	2557	2556	390.127	0.249291	0	0	371593	HCD (High Energy Collision Dissociation)	MS2	24.7754	100	8.11981	2709	2709	2700	FP072120_072820_6.raw	0/0		4.21155	425.189	425.189	17.7885	6.14392e-05	1.08547e-05	0	0
FALSE	Low	PMI-Byonic	PMI-Byonic (A2)	A	2	Unambiguous	CASSPCLHNGHCMDKINE	[E].cAsSPcLHNGHcMDKINE.[F]	C1(Carbamidomethyl); S3(Hex(1)Pent(2)); C6(Carbamidomethyl); C12(Carbamidomethyl)	1	1	Q01705	Q01705	Neurogenic locus notch homolog protein 1 OS=Mus musculus OX=10090 GN=Notch1 PE=1 SV=3	1	4	4	1	0	1	1	1	639.754	2555.99	2556	-2.15971	-0.00138005	0	0	175792	HCD (High Energy Collision Dissociation)	MS2	0	100	8.29446	2785	2785	2777	FP072120_072820_6.raw	0/0		0.133261	99.5671	99.5671	0.8	0.735766	0.0975348	0	0
FALSE	High	PMI-Byonic	PMI-Byonic (A2)	A	2	Unambiguous	FQCQCPKGFNGHLCQYDVDE	[E].FQcQcPKGFNGHLcQYDVDE.[C]	C3(Carbamidomethyl); C5(Carbamidomethyl); C14(Carbamidomethyl)	1	1	Q01705	Q01705	Neurogenic locus notch homolog protein 1 OS=Mus musculus OX=10090 GN=Notch1 PE=1 SV=3	2	3	3	1	0	1	1	1	834.68	2502.03	2502.03	-0.752813	-0.000627853	0	0	1.46285e+06	HCD (High Energy Collision Dissociation)	MS2	31.9729	100	11.4648	4167	4167	4161	FP072120_072820_6.raw	0/0		0.914944	306.908	279.394	279.394	0.121634	0.00970365	0	0
FALSE	Medium	PMI-Byonic	PMI-Byonic (A2)	A	2	Unambiguous	FQCQCPKGFNGHLCQYDVDE	[E].FQcQcPKGFNGHLcQYDVDE.[C]	C3(Carbamidomethyl); C5(Carbamidomethyl); C14(Carbamidomethyl)	1	1	Q01705	Q01705	Neurogenic locus notch homolog protein 1 OS=Mus musculus OX=10090 GN=Notch1 PE=1 SV=3	2	4	4	1	0	1	1	1	834.906	3336.6	2502.03	333560	208.644	0	0	806367	HCD (High Energy Collision Dissociation)	MS2	35.8432	100	11.4303	4152	4152	4150	FP072120_072820_6.raw	0/0		0.658763	220.753	220.753	220.753	0.2194	0.0248645	0	0
FALSE	High	PMI-Byonic	PMI-Byonic (A2)	A	2	Unambiguous	CAGSPCHNGGTCEDGIAGFTCRCPE	[E].cAGsPcHNGGTcEDGIAGFTcRcPE.[G]	C1(Carbamidomethyl); S4(Fuc(1)); C6(Carbamidomethyl); C12(Carbamidomethyl); C21(Carbamidomethyl); C23(Carbamidomethyl)	1	1	Q01705	Q01705	Neurogenic locus notch homolog protein 1 OS=Mus musculus OX=10090 GN=Notch1 PE=1 SV=3	2	3	3	1	0	1	1	1	972.367	2915.09	2916.11	-351.529	-0.341699	0	0	58037.4	HCD (High Energy Collision Dissociation)	MS2	0	100	10.6394	3808	3808	3798	FP072120_072820_6.raw	0/0		2.46192	345.539	345.539	4.9	0.00345207	0.000397337	0	0
FALSE	High	PMI-Byonic	PMI-Byonic (A2)	A	2	Unambiguous	CAGSPCHNGGTCEDGIAGFTCRCPE	[E].cAGSPcHNGGtcEDGIAGFTcRcPE.[G]	C1(Carbamidomethyl); C6(Carbamidomethyl); T11(Hex(1)); C12(Carbamidomethyl); C21(Carbamidomethyl); C23(Carbamidomethyl)	1	1	Q01705	Q01705	Neurogenic locus notch homolog protein 1 OS=Mus musculus OX=10090 GN=Notch1 PE=1 SV=3	2	3	3	1	0	1	1	1	978.041	2932.11	2932.11	0.377228	0.00036869	0	0	240493	HCD (High Energy Collision Dissociation)	MS2	0	100	10.7602	3860	3860	3853	FP072120_072820_6.raw	0/0		3.96308	457.848	457.848	3.6	0.000108874	1.56739e-05	0	0
FALSE	High	PMI-Byonic	PMI-Byonic (A2)	A	2	Unambiguous	CAGSPCHNGGTCEDGIAGFTCRCPE	[E].cAGsPcHNGGTcEDGIAGFTcRcPE.[G]	C1(Carbamidomethyl); S4(Fuc(1)); C6(Carbamidomethyl); C12(Carbamidomethyl); C21(Carbamidomethyl); C23(Carbamidomethyl)	1	1	Q01705	Q01705	Neurogenic locus notch homolog protein 1 OS=Mus musculus OX=10090 GN=Notch1 PE=1 SV=3	2	3	3	1	0	1	1	1	972.699	2916.08	2916.11	-9.50649	-0.00924066	0	0	86896.6	HCD (High Energy Collision Dissociation)	MS2	0	100	10.9577	3946	3946	3941	FP072120_072820_6.raw	0/0		0.93752	96.6361	96.6361	4.9	0.115473	0.00810464	0	0
FALSE	High	PMI-Byonic	PMI-Byonic (A2)	A	2	Unambiguous	DGIAGFTCRCPE	[E].DGIAGFTcRcPE.[G]	C8(Carbamidomethyl); C10(Carbamidomethyl)	1	1	Q01705	Q01705	Neurogenic locus notch homolog protein 1 OS=Mus musculus OX=10090 GN=Notch1 PE=1 SV=3	1	2	2	1	0	1	1	1	691.794	1382.58	1382.58	-1.45394	-0.0010051	0	0	546113	HCD (High Energy Collision Dissociation)	MS2	47.4031	100	11.6966	4270	4270	4260	FP072120_072820_6.raw	0/0		5.31548	518.601	502.992	502.992	4.83637e-06	1.12952e-06	0	0
FALSE	High	PMI-Byonic	PMI-Byonic (A2)	A	2	Unambiguous	GYHDPTCLSE	[E].GYHDPTcLSE.[V]	C7(Carbamidomethyl)	1	1	Q01705	Q01705	Neurogenic locus notch homolog protein 1 OS=Mus musculus OX=10090 GN=Notch1 PE=1 SV=3	0	2	2	1	0	1	1	1	589.742	1178.48	1178.48	-2.02507	-0.00119325	0	0	175188	HCD (High Energy Collision Dissociation)	MS2	0	100	10.3453	3679	3679	3677	FP072120_072820_6.raw	0/0		1.78145	289.001	241.153	241.153	0.0165407	0.00166356	0	0
FALSE	High	PMI-Byonic	PMI-Byonic (A2)	A	2	Unambiguous	GYHDPTCLSE	[E].GYHDPTcLSE.[V]	C7(Carbamidomethyl)	1	1	Q01705	Q01705	Neurogenic locus notch homolog protein 1 OS=Mus musculus OX=10090 GN=Notch1 PE=1 SV=3	0	2	2	1	0	1	1	1	589.742	1178.48	1178.48	-1.19641	-0.00070497	0	0	284476	HCD (High Energy Collision Dissociation)	MS2	19.4387	100	10.2247	3628	3628	3622	FP072120_072820_6.raw	0/0		1.71573	254.195	161.413	161.413	0.0192427	0.00222105	0	0
FALSE	High	PMI-Byonic	PMI-Byonic (A2)	A	2	Unambiguous	GYHDPTCLSE	[E].GYHDPTcLSE.[V]	C7(Carbamidomethyl)	1	1	Q01705	Q01705	Neurogenic locus notch homolog protein 1 OS=Mus musculus OX=10090 GN=Notch1 PE=1 SV=3	0	2	2	1	0	1	1	1	589.741	1178.47	1178.48	-3.26807	-0.00192567	0	0	519821	HCD (High Energy Collision Dissociation)	MS2	5.17909	100	10.014	3537	3537	3534	FP072120_072820_6.raw	0/0		3.64952	415.255	366.946	366.946	0.000224118	3.69759e-05	0	0
FALSE	High	PMI-Byonic	PMI-Byonic (A2)	A	2	Unambiguous	GYHDPTCLSE	[E].GYHDPTcLSE.[V]	C7(Carbamidomethyl)	1	1	Q01705	Q01705	Neurogenic locus notch homolog protein 1 OS=Mus musculus OX=10090 GN=Notch1 PE=1 SV=3	0	2	2	1	0	1	1	1	589.742	1178.48	1178.48	-1.81791	-0.00107118	0	0	977207	HCD (High Energy Collision Dissociation)	MS2	8.90432	100	9.7678	3428	3428	3424	FP072120_072820_6.raw	0/0		3.44309	468.279	303.14	303.14	0.000360507	6.94233e-05	0	0
FALSE	High	PMI-Byonic	PMI-Byonic (A2)	A	2	Unambiguous	GYHDPTCLSE	[E].GYHDPTcLSE.[V]	C7(Carbamidomethyl)	1	1	Q01705	Q01705	Neurogenic locus notch homolog protein 1 OS=Mus musculus OX=10090 GN=Notch1 PE=1 SV=3	0	2	2	1	0	1	1	1	589.742	1178.48	1178.48	-1.19641	-0.00070497	0	0	1.65812e+06	HCD (High Energy Collision Dissociation)	MS2	1.10573	95.1192	9.63552	3370	3370	3369	FP072120_072820_6.raw	0/0		3.49425	461.841	278.016	278.016	0.000320444	6.26539e-05	0	0
FALSE	High	PMI-Byonic	PMI-Byonic (A2)	A	2	Unambiguous	GYHDPTCLSE	[E].GYHDPTcLSE.[V]	C7(Carbamidomethyl)	1	1	Q01705	Q01705	Neurogenic locus notch homolog protein 1 OS=Mus musculus OX=10090 GN=Notch1 PE=1 SV=3	0	2	2	1	0	1	1	1	589.742	1178.48	1178.48	-1.61074	-0.000949111	0	0	3.92728e+06	HCD (High Energy Collision Dissociation)	MS2	0	33.8026	9.50628	3315	3315	3314	FP072120_072820_6.raw	0/0		3.69285	507.113	323.106	323.106	0.000202838	2.68937e-05	0	0
FALSE	High	PMI-Byonic	PMI-Byonic (A2)	A	2	Unambiguous	GYHDPTCLSE	[E].GYHDPTcLSE.[V]	C7(Carbamidomethyl)	1	1	Q01705	Q01705	Neurogenic locus notch homolog protein 1 OS=Mus musculus OX=10090 GN=Notch1 PE=1 SV=3	0	2	2	1	0	1	1	1	589.742	1178.48	1178.48	-1.40357	-0.000827041	0	0	38828192	HCD (High Energy Collision Dissociation)	MS2	0	4.17684	9.38063	3260	3260	3259	FP072120_072820_6.raw	0/0		5.36666	477.035	380.131	380.131	4.29875e-06	9.34423e-07	0	0
FALSE	High	PMI-Byonic	PMI-Byonic (A2)	A	2	Unambiguous	GYHDPTCLSE	[E].GYHDPTcLSE.[V]	C7(Carbamidomethyl)	1	1	Q01705	Q01705	Neurogenic locus notch homolog protein 1 OS=Mus musculus OX=10090 GN=Notch1 PE=1 SV=3	0	2	2	1	0	1	1	1	589.742	1178.48	1178.48	-1.40357	-0.000827041	0	0	50505056	HCD (High Energy Collision Dissociation)	MS2	0.109586	4.13602	9.25511	3205	3205	3204	FP072120_072820_6.raw	0/0		4.47063	541.346	306.426	306.426	3.38351e-05	5.29938e-06	0	0
FALSE	High	PMI-Byonic	PMI-Byonic (A2)	A	2	Unambiguous	GYHDPTCLSE	[E].GYHDPTcLSE.[V]	C7(Carbamidomethyl)	1	1	Q01705	Q01705	Neurogenic locus notch homolog protein 1 OS=Mus musculus OX=10090 GN=Notch1 PE=1 SV=3	0	2	2	1	0	1	1	1	589.742	1178.48	1178.48	-2.02507	-0.00119325	0	0	279191	HCD (High Energy Collision Dissociation)	MS2	14.0081	100	9.14873	3159	3159	3149	FP072120_072820_6.raw	0/0		3.19338	453.394	288.805	288.805	0.000640656	8.21173e-05	0	0
FALSE	Low	PMI-Byonic	PMI-Byonic (A2)	A	2	Unambiguous	GYHDPTCLSE	[E].GYHDPTcLSE.[V]	C7(Carbamidomethyl)	1	1	Q01705	Q01705	Neurogenic locus notch homolog protein 1 OS=Mus musculus OX=10090 GN=Notch1 PE=1 SV=3	0	2	2	1	0	1	1	1	589.741	1178.48	1178.48	-2.75015	-0.0016205	0	0	149785	HCD (High Energy Collision Dissociation)	MS2	24.7882	100	10.8633	3906	3906	3897	FP072120_072820_6.raw	0/0		0.172114	120.075	84.5431	84.5431	0.672799	0.0765004	0	0
FALSE	High	PMI-Byonic	PMI-Byonic (A2)	A	2	Unambiguous	GYHDPTCLSE	[E].GYHDPTcLSE.[V]	C7(Carbamidomethyl)	1	1	Q01705	Q01705	Neurogenic locus notch homolog protein 1 OS=Mus musculus OX=10090 GN=Notch1 PE=1 SV=3	0	2	2	1	0	1	1	1	589.741	1178.48	1178.48	-2.54299	-0.00149843	0	0	530876	HCD (High Energy Collision Dissociation)	MS2	4.72466	100	9.89762	3486	3486	3479	FP072120_072820_6.raw	0/0		2.23257	339.707	263.443	263.443	0.00585375	0.000498381	0	0
[truncated: 7 more columns]

## Sheet: FP032421_7
Checked	Confidence	Identifying Node Type	Identifying Node	Search ID	Identifying Node No	PSM Ambiguity	Sequence	Annotated Sequence	Modifications	# Protein Groups	# Proteins	Master Protein Accessions	Protein Accessions	Protein Descriptions	# Missed Cleavages	Charge	Original Precursor Charge	DeltaScore	DeltaCn	Rank	Search Engine Rank	Concatenated Rank	m/z [Da]	MH+ [Da]	Theo. MH+ [Da]	DeltaM [ppm]	Deltam/z [Da]	Matched Ions	Total Ions	Intensity	Activation Type	MS Order	Isolation Interference [%]	Ion Inject Time [ms]	RT [min]	First Scan	Last Scan	Master Scan(s)	Spectrum File	Ions Matched	Annotation	|Log Prob|	Byonic Score	Delta Byonic Score	Delta Mod Score	PEP 2D	q-Value 2D	FDR 2D	Peptide Group FDR 2D
FALSE	High	PMI-Byonic	PMI-Byonic (A2)	A	2	Unambiguous	YKCRCPPGWSGKSCQQADPCASNPCANGGQCLPFESSYICRCPPGFHGPTCRQDVNE	[E].YKcRcPPGWsGKScQQADPcASNPcAnGGQcLPFESSYIcRcPPGFHGPTcRQDVNE.[C]	C3(Carbamidomethyl); C5(Carbamidomethyl); S10(Hex(1)Pent(2)); C14(Carbamidomethyl); C20(Carbamidomethyl); C25(Carbamidomethyl); N27(Deamidated); C31(Carbamidomethyl); C40(Carbamidomethyl); C42(Carbamidomethyl); C51(Carbamidomethyl)	1	1	Q01705	Q01705	Neurogenic locus notch homolog protein 1 OS=Mus musculus OX=10090 GN=Notch1 PE=1 SV=3	2	6	6	1	0	1	1	1	1183.16	7093.92	7089.92	563.965	0.666411	0	0	152525	HCD (High Energy Collision Dissociation)	MS2	44.6269	100	11.7292	4237	4237	4231	FP032421_7.raw	0/0		2.38281	260.31	260.31	3.6	0.0041418	0.000427018	0	0
FALSE	High	PMI-Byonic	PMI-Byonic (A2)	A	2	Unambiguous	YKCRCPPGWSGKSCQQADPCASNPCANGGQCLPFE	[E].YKcRcPPGWsGKScQQADPcASNPcAnGGQcLPFE.[S]	C3(Carbamidomethyl); C5(Carbamidomethyl); S10(Hex(1)Pent(2)); C14(Carbamidomethyl); C20(Carbamidomethyl); C25(Carbamidomethyl); N27(Deamidated); C31(Carbamidomethyl)	1	1	Q01705	Q01705	Neurogenic locus notch homolog protein 1 OS=Mus musculus OX=10090 GN=Notch1 PE=1 SV=3	0	4	4	1	0	1	1	1	1119.21	4473.8	4471.8	448.457	0.501352	0	0	337640	HCD (High Energy Collision Dissociation)	MS2	0	100	11.2211	4020	4020	4019	FP032421_7.raw	0/0		2.98421	280.048	280.048	3.6	0.00103703	7.18386e-05	0	0
FALSE	High	PMI-Byonic	PMI-Byonic (A2)	A	2	Unambiguous	YKCRCPPGWSGKSCQQADPCASNPCANGGQCLPFE	[E].YKcRcPPGWsGKScQQADPcASNPcAnGGQcLPFE.[S]	C3(Carbamidomethyl); C5(Carbamidomethyl); S10(Hex(1)Pent(2)); C14(Carbamidomethyl); C20(Carbamidomethyl); C25(Carbamidomethyl); N27(Deamidated); C31(Carbamidomethyl)	1	1	Q01705	Q01705	Neurogenic locus notch homolog protein 1 OS=Mus musculus OX=10090 GN=Notch1 PE=1 SV=3	0	4	4	1	0	1	1	1	1119.46	4474.8	4471.8	671.972	0.75123	0	0	264938	HCD (High Energy Collision Dissociation)	MS2	0	100	11.11	3973	3973	3964	FP032421_7.raw	0/0		4.59266	387.473	387.473	3.6	2.55471e-05	4.19371e-06	0	0
FALSE	High	PMI-Byonic	PMI-Byonic (A2)	A	2	Unambiguous	YKCRCPPGWSGKSCQQADPCASNPCANGGQCLPFE	[E].YKcRcPPGWsGKScQQADPcASNPcANGGQcLPFE.[S]	C3(Carbamidomethyl); C5(Carbamidomethyl); S10(Hex(1)Pent(2)); C14(Carbamidomethyl); C20(Carbamidomethyl); C25(Carbamidomethyl); C31(Carbamidomethyl)	1	1	Q01705	Q01705	Neurogenic locus notch homolog protein 1 OS=Mus musculus OX=10090 GN=Notch1 PE=1 SV=3	0	4	4	1	0	1	1	1	1118.96	4472.83	4470.81	450.004	0.502971	0	0	464042	HCD (High Energy Collision Dissociation)	MS2	11.2318	100	10.9827	3919	3919	3909	FP032421_7.raw	0/0		2.70883	229.298	229.298	3.6	0.0019551	0.000159901	0	0
FALSE	High	PMI-Byonic	PMI-Byonic (A2)	A	2	Unambiguous	SSYICRCPPGFHGPTCRQDVNECSQNPGLCRHGGTCHNE	[E].SSYIcRcPPGFHGPtcRQDVNEcSQNPGLcRHGGTcHNE.[I]	C5(Carbamidomethyl); C7(Carbamidomethyl); T15(Fuc(1)); C16(Carbamidomethyl); C23(Carbamidomethyl); C30(Carbamidomethyl); C36(Carbamidomethyl)	1	1	Q01705	Q01705	Neurogenic locus notch homolog protein 1 OS=Mus musculus OX=10090 GN=Notch1 PE=1 SV=3	2	6	6	1	0	1	1	1	792.67	4750.98	4747.98	633.457	0.501273	0	0	596876	HCD (High Energy Collision Dissociation)	MS2	54.8935	100	8.7531	2972	2972	2970	FP032421_7.raw	0/0		4.68495	489.287	489.287	0	2.06564e-05	3.2653e-06	0	0
FALSE	High	PMI-Byonic	PMI-Byonic (A2)	A	2	Unambiguous	SSYICRCPPGFHGPTCRQDVNECSQNPGLCRHGGTCHNE	[E].SSYIcRcPPGFHGPtcRQDVNEcSQNPGLcRHGGTcHNE.[I]	C5(Carbamidomethyl); C7(Carbamidomethyl); T15(Fuc(1)); C16(Carbamidomethyl); C23(Carbamidomethyl); C30(Carbamidomethyl); C36(Carbamidomethyl)	1	1	Q01705	Q01705	Neurogenic locus notch homolog protein 1 OS=Mus musculus OX=10090 GN=Notch1 PE=1 SV=3	2	6	6	1	0	1	1	1	792.333	4748.96	4747.98	207.7	0.164359	0	0	657711	HCD (High Energy Collision Dissociation)	MS2	51.9433	100	8.75526	2973	2973	2970	FP032421_7.raw	0/0		4.41742	425.449	425.449	0	3.82453e-05	6.48786e-06	0	0
FALSE	High	PMI-Byonic	PMI-Byonic (A2)	A	2	Unambiguous	SSYICRCPPGFHGPTCRQDVNECSQNPGLCRHGGTCHNE	[E].SSYIcRcPPGFHGPtcRQDVNEcSQNPGLcRHGGTcHNE.[I]	C5(Carbamidomethyl); C7(Carbamidomethyl); T15(Fuc(1)); C16(Carbamidomethyl); C23(Carbamidomethyl); C30(Carbamidomethyl); C36(Carbamidomethyl)	1	1	Q01705	Q01705	Neurogenic locus notch homolog protein 1 OS=Mus musculus OX=10090 GN=Notch1 PE=1 SV=3	2	6	6	1	0	1	1	1	792.67	4750.98	4747.98	633.149	0.501029	0	0	275461	HCD (High Energy Collision Dissociation)	MS2	28.2876	100	8.88444	3025	3025	3024	FP032421_7.raw	0/0		4.22726	330.621	330.621	0	5.92572e-05	8.44227e-06	0	0
FALSE	High	PMI-Byonic	PMI-Byonic (A2)	A	2	Unambiguous	SSYICRCPPGFHGPTCRQDVNE	[E].SSYIcRcPPGFHGPTcRQDVNE.[C]	C5(Carbamidomethyl); C7(Carbamidomethyl); C16(Carbamidomethyl)	1	1	Q01705	Q01705	Neurogenic locus notch homolog protein 1 OS=Mus musculus OX=10090 GN=Notch1 PE=1 SV=3	1	4	4	1	0	1	1	1	660.042	2637.15	2637.14	2.74835	0.00181195	0	0	313176	HCD (High Energy Collision Dissociation)	MS2	19.5458	100	9.52184	3296	3296	3289	FP032421_7.raw	0/0		5.72264	580.328	473.187	473.187	1.89389e-06	4.507e-07	0	0
FALSE	High	PMI-Byonic	PMI-Byonic (A2)	A	2	Unambiguous	IGSYRCACRATHTGPHCELPYVPCSPSPCQNGGTCRPTGDTTHE	[E].IGsYRcAcRATHTGPHcELPYVPcSPSPcQnGGTcRPTGDTTHE.[C]	S3(Fuc(1)); C6(Carbamidomethyl); C8(Carbamidomethyl); C17(Carbamidomethyl); C24(Carbamidomethyl); C29(Carbamidomethyl); N31(Deamidated); C35(Carbamidomethyl)	1	1	Q01705	Q01705	Neurogenic locus notch homolog protein 1 OS=Mus musculus OX=10090 GN=Notch1 PE=1 SV=3	2	6	6	1	0	1	1	1	859.706	5153.2	5149.18	781.03	0.670278	0	0	146971	HCD (High Energy Collision Dissociation)	MS2	72.2289	100	10.1005	3543	3543	3533	FP032421_7.raw	0/0		3.13781	262.921	262.921	0	0.000728103	3.96657e-05	0	0
FALSE	High	PMI-Byonic	PMI-Byonic (A2)	A	2	Unambiguous	IGSYRCACRATHTGPHCELPYVPCSPSPCQNGGTCRPTGDTTHE	[E].IGSYRcAcRATHTGPHcELPYVPcsPSPcQnGGTcRPTGDTTHE.[C]	C6(Carbamidomethyl); C8(Carbamidomethyl); C17(Carbamidomethyl); C24(Carbamidomethyl); S25(HexNAc(1)Hex(1)Fuc(1)NeuAc(1)); C29(Carbamidomethyl); N31(Deamidated); C35(Carbamidomethyl)	1	1	Q01705	Q01705	Neurogenic locus notch homolog protein 1 OS=Mus musculus OX=10090 GN=Notch1 PE=1 SV=3	2	6	6	1	0	1	1	1	968.741	5807.41	5805.41	345.051	0.33386	0	0	224253	HCD (High Energy Collision Dissociation)	MS2	0	100	10.0661	3528	3528	3522	FP032421_7.raw	0/0		5.96813	388.36	388.36	0	1.07615e-06	3.1767e-07	0	0
FALSE	High	PMI-Byonic	PMI-Byonic (A2)	A	2	Unambiguous	IGSYRCACRATHTGPHCELPYVPCSPSPCQNGGTCRPTGDTTHE	[E].IGsYRcAcRATHTGPHcELPYVPcSPSPcQnGGTcRPTGDTTHE.[C]	S3(Fuc(1)); C6(Carbamidomethyl); C8(Carbamidomethyl); C17(Carbamidomethyl); C24(Carbamidomethyl); C29(Carbamidomethyl); N31(Deamidated); C35(Carbamidomethyl)	1	1	Q01705	Q01705	Neurogenic locus notch homolog protein 1 OS=Mus musculus OX=10090 GN=Notch1 PE=1 SV=3	2	6	6	1	0	1	1	1	859.037	5149.18	5149.18	0.628039	0.000538981	0	0	211937	HCD (High Energy Collision Dissociation)	MS2	0	100	9.82363	3424	3424	3423	FP032421_7.raw	0/0		7.86403	619.662	619.662	1.03869	1.36765e-08	5.1077e-09	0	0
FALSE	High	PMI-Byonic	PMI-Byonic (A2)	A	2	Unambiguous	IGSYRCACRATHTGPHCELPYVPCSPSPCQNGGTCRPTGDTTHE	[E].IGSYRcAcRATHTGPHcELPYVPcSPSPcQnGGTcRPTGDTTHE.[C]	C6(Carbamidomethyl); C8(Carbamidomethyl); C17(Carbamidomethyl); C24(Carbamidomethyl); C29(Carbamidomethyl); N31(Deamidated); C35(Carbamidomethyl)	1	1	Q01705	Q01705	Neurogenic locus notch homolog protein 1 OS=Mus musculus OX=10090 GN=Notch1 PE=1 SV=3	2	6	6	1	0	1	1	1	835.027	5005.13	5003.12	400.406	0.33388	0	0	664263	HCD (High Energy Collision Dissociation)	MS2	14.9952	100	9.77235	3402	3402	3401	FP032421_7.raw	0/0		7.24419	567.395	567.395	35.8605	5.6992e-08	1.48622e-08	0	0
FALSE	High	PMI-Byonic	PMI-Byonic (A2)	A	2	Unambiguous	IGSYRCACRATHTGPHCELPYVPCSPSPCQNGGTCRPTGDTTHE	[E].IGSYRcAcRATHTGPHcELPYVPcSPSPcQnGGtcRPTGDTTHE.[C]	C6(Carbamidomethyl); C8(Carbamidomethyl); C17(Carbamidomethyl); C24(Carbamidomethyl); C29(Carbamidomethyl); N31(Deamidated); T34(Fuc(1)); C35(Carbamidomethyl)	1	1	Q01705	Q01705	Neurogenic locus notch homolog protein 1 OS=Mus musculus OX=10090 GN=Notch1 PE=1 SV=3	2	5	5	1	0	1	1	1	1030.64	5149.18	5149.18	-0.49542	-0.000510202	0	0	433323	HCD (High Energy Collision Dissociation)	MS2	0	100	9.74833	3392	3392	3390	FP032421_7.raw	0/0		9.29007	724.524	724.524	4.8	5.12774e-10	2.56374e-10	0	0
FALSE	High	PMI-Byonic	PMI-Byonic (A2)	A	2	Unambiguous	IGSYRCACRATHTGPHCELPYVPCSPSPCQNGGTCRPTGDTTHE	[E].IGsYRcAcRATHTGPHcELPYVPcSPSPcQnGGTcRPTGDTTHE.[C]	S3(Fuc(1)); C6(Carbamidomethyl); C8(Carbamidomethyl); C17(Carbamidomethyl); C24(Carbamidomethyl); C29(Carbamidomethyl); N31(Deamidated); C35(Carbamidomethyl)	1	1	Q01705	Q01705	Neurogenic locus notch homolog protein 1 OS=Mus musculus OX=10090 GN=Notch1 PE=1 SV=3	2	6	6	1	0	1	1	1	859.538	5152.19	5149.18	584.525	0.501638	0	0	256793	HCD (High Energy Collision Dissociation)	MS2	75.0973	100	9.95214	3479	3479	3478	FP032421_7.raw	0/0		6.17761	418.27	418.27	1.6	6.64332e-07	1.83361e-07	0	0
FALSE	High	PMI-Byonic	PMI-Byonic (A2)	A	2	Unambiguous	IGSYRCACRATHTGPHCELPYVPCSPSPCQNGGTCRPTGDTTHE	[E].IGSYRcAcRATHTGPHcELPYVPcsPSPcQnGGTcRPTGDTTHE.[C]	C6(Carbamidomethyl); C8(Carbamidomethyl); C17(Carbamidomethyl); C24(Carbamidomethyl); S25(HexNAc(1)Hex(1)Fuc(1)); C29(Carbamidomethyl); N31(Deamidated); C35(Carbamidomethyl)	1	1	Q01705	Q01705	Neurogenic locus notch homolog protein 1 OS=Mus musculus OX=10090 GN=Notch1 PE=1 SV=3	2	6	6	1	0	1	1	1	920.391	5517.31	5514.31	543.276	0.499299	0	0	553583	HCD (High Energy Collision Dissociation)	MS2	16.3422	100	9.67984	3363	3363	3357	FP032421_7.raw	0/0		6.2745	471.057	471.057	0	5.31492e-07	1.43281e-07	0	0
FALSE	High	PMI-Byonic	PMI-Byonic (A2)	A	2	Unambiguous	IGSYRCACRATHTGPHCELPYVPCSPSPCQNGGTCRPTGDTTHE	[E].IGSYRcAcRATHTGPHcELPYVPcSPSPcQnGGTcRPTGDTTHE.[C]	C6(Carbamidomethyl); C8(Carbamidomethyl); C17(Carbamidomethyl); C24(Carbamidomethyl); C29(Carbamidomethyl); N31(Deamidated); C35(Carbamidomethyl)	1	1	Q01705	Q01705	Neurogenic locus notch homolog protein 1 OS=Mus musculus OX=10090 GN=Notch1 PE=1 SV=3	2	6	6	1	0	1	1	1	835.362	5007.14	5003.12	802.548	0.669207	0	0	356704	HCD (High Energy Collision Dissociation)	MS2	51.5647	100	9.66058	3355	3355	3346	FP032421_7.raw	0/0		6.2745	462.128	462.128	0	5.31492e-07	1.07989e-07	0	0
FALSE	High	PMI-Byonic	PMI-Byonic (A2)	A	2	Unambiguous	IGSYRCACRATHTGPHCELPYVPCSPSPCQNGGTCRPTGDTTHE	[E].IGSYRcAcRATHTGPHcELPYVPcSPSPcQnGGtcRPTGDTTHE.[C]	C6(Carbamidomethyl); C8(Carbamidomethyl); C17(Carbamidomethyl); C24(Carbamidomethyl); C29(Carbamidomethyl); N31(Deamidated); T34(Fuc(1)); C35(Carbamidomethyl)	1	1	Q01705	Q01705	Neurogenic locus notch homolog protein 1 OS=Mus musculus OX=10090 GN=Notch1 PE=1 SV=3	2	5	5	1	0	1	1	1	1031.04	5151.17	5149.18	386.399	0.397927	0	0	198499	HCD (High Energy Collision Dissociation)	MS2	83.8804	100	9.61424	3335	3335	3333	FP032421_7.raw	0/0		7.19319	641.826	641.826	4.41156	6.40936e-08	2.03323e-08	0	0
FALSE	High	PMI-Byonic	PMI-Byonic (A2)	A	2	Unambiguous	IGSYRCACRATHTGPHCELPYVPCSPSPCQNGGTCRPTGDTTHE	[E].IGSYRcAcRATHTGPHcELPYVPcSPSPcQnGGtcRPTGDTTHE.[C]	C6(Carbamidomethyl); C8(Carbamidomethyl); C17(Carbamidomethyl); C24(Carbamidomethyl); C29(Carbamidomethyl); N31(Deamidated); T34(Fuc(1)); C35(Carbamidomethyl)	1	1	Q01705	Q01705	Neurogenic locus notch homolog protein 1 OS=Mus musculus OX=10090 GN=Notch1 PE=1 SV=3	2	6	6	1	0	1	1	1	858.873	5148.2	5149.18	-189.903	-0.162974	0	0	104817	HCD (High Energy Collision Dissociation)	MS2	0	100	9.56883	3316	3316	3311	FP032421_7.raw	0/0		6.10713	583.589	583.589	2.80931	7.81386e-07	2.26077e-07	0	0
FALSE	High	PMI-Byonic	PMI-Byonic (A2)	A	2	Unambiguous	IGSYRCACRATHTGPHCELPYVPCSPSPCQNGGTCRPTGDTTHE	[E].IGSYRcAcRATHTGPHcELPYVPcSPSPcQnGGtcRPTGDTTHE.[C]	C6(Carbamidomethyl); C8(Carbamidomethyl); C17(Carbamidomethyl); C24(Carbamidomethyl); C29(Carbamidomethyl); N31(Deamidated); T34(Fuc(1)); C35(Carbamidomethyl)	1	1	Q01705	Q01705	Neurogenic locus notch homolog protein 1 OS=Mus musculus OX=10090 GN=Notch1 PE=1 SV=3	2	6	6	1	0	1	1	1	859.038	5149.19	5149.18	1.62372	0.00139347	0	0	2.63653e+06	HCD (High Energy Collision Dissociation)	MS2	0	38.5543	9.69476	3369	3369	3368	FP032421_7.raw	0/0		7.86403	644.297	644.297	4.8	1.36765e-08	3.39398e-09	0	0
FALSE	High	PMI-Byonic	PMI-Byonic (A2)	A	2	Unambiguous	IGSYRCACRATHTGPHCELPYVPCSPSPCQNGGTCRPTGDTTHE	[E].IGsYRcAcRATHTGPHcELPYVPcSPSPcQNGGTcRPTGDTTHE.[C]	S3(Fuc(1)); C6(Carbamidomethyl); C8(Carbamidomethyl); C17(Carbamidomethyl); C24(Carbamidomethyl); C29(Carbamidomethyl); C35(Carbamidomethyl)	1	1	Q01705	Q01705	Neurogenic locus notch homolog protein 1 OS=Mus musculus OX=10090 GN=Notch1 PE=1 SV=3	2	6	6	1	0	1	1	1	859.208	5150.21	5148.2	391.154	0.335623	0	0	341740	HCD (High Energy Collision Dissociation)	MS2	41.3472	100	9.44915	3265	3265	3256	FP032421_7.raw	0/0		7.50501	603.767	603.767	1.6	3.12602e-08	8.84371e-09	0	0
FALSE	High	PMI-Byonic	PMI-Byonic (A2)	A	2	Unambiguous	IGSYRCACRATHTGPHCELPYVPCSPSPCQNGGTCRPTGDTTHE	[E].IGsYRcAcRATHTGPHcELPYVPcSPSPcQNGGTcRPTGDTTHE.[C]	S3(Fuc(1)); C6(Carbamidomethyl); C8(Carbamidomethyl); C17(Carbamidomethyl); C24(Carbamidomethyl); C29(Carbamidomethyl); C35(Carbamidomethyl)	1	1	Q01705	Q01705	Neurogenic locus notch homolog protein 1 OS=Mus musculus OX=10090 GN=Notch1 PE=1 SV=3	2	5	5	1	0	1	1	1	1030.85	5150.2	5148.2	389.699	0.401249	0	0	383416	HCD (High Energy Collision Dissociation)	MS2	8.00252	100	9.49397	3284	3284	3278	FP032421_7.raw	0/0		2.64477	260.094	260.094	1.6	0.00226586	0.000221841	0	0
FALSE	High	PMI-Byonic	PMI-Byonic (A2)	A	2	Unambiguous	CQCLQGYTGPRCE	[E].cQcLQGYTGPRcE.[I]	C1(Carbamidomethyl); C3(Carbamidomethyl); C12(Carbamidomethyl)	1	1	Q01705	Q01705	Neurogenic locus notch homolog protein 1 OS=Mus musculus OX=10090 GN=Notch1 PE=1 SV=3	0	2	2	1	0	1	1	1	814.835	1628.66	1628.66	0.834934	0.000679913	0	0	1.5259e+06	HCD (High Energy Collision Dissociation)	MS2	0	92.1448	9.19546	3157	3157	3155	FP032421_7.raw	0/0		9.16967	724.432	662.626	662.626	6.7659e-10	3.96441e-10	0	0
FALSE	High	PMI-Byonic	PMI-Byonic (A2)	A	2	Unambiguous	CQCLQGYTGPRCE	[E].cQcLQGYTGPRcE.[I]	C1(Carbamidomethyl); C3(Carbamidomethyl); C12(Carbamidomethyl)	1	1	Q01705	Q01705	Neurogenic locus notch homolog protein 1 OS=Mus musculus OX=10090 GN=Notch1 PE=1 SV=3	0	2	2	1	0	1	1	1	814.836	1628.66	1628.66	1.73435	0.00141233	0	0	405139	HCD (High Energy Collision Dissociation)	MS2	10.9675	100	9.30485	3203	3203	3201	FP032421_7.raw	0/0		5.64357	554.067	554.067	554.067	2.27211e-06	5.46564e-07	0	0
FALSE	High	PMI-Byonic	PMI-Byonic (A2)	A	2	Unambiguous	IDVNECISNPCQNDATCLDQIGE	[E].IDVNEcIsNPcQNDAtcLDQIGE.[F]	C6(Carbamidomethyl); S8(Fuc(1)); C11(Carbamidomethyl); T16(Hex(1)Pent(2)); C17(Carbamidomethyl)	1	1	Q01705	Q01705	Neurogenic locus notch homolog protein 1 OS=Mus musculus OX=10090 GN=Notch1 PE=1 SV=3	4	3	3	1	0	1	1	1	1079.78	3237.32	3237.31	3.39713	0.00366586	0	0	243072	HCD (High Energy Collision Dissociation)	MS2	0	100	13.8705	5149	5149	5144	FP032421_7.raw	0/0		4.73521	406.075	406.075	0	1.8399e-05	2.4748e-06	0	0
FALSE	High	PMI-Byonic	PMI-Byonic (A2)	A	2	Unambiguous	GVYCEINTDECASSPCLHNGHCMDKINE	[E].GVYcEINTDEcAsSPcLHNGHcMDKINE.[F]	C4(Carbamidomethyl); C11(Carbamidomethyl); S13(Hex(1)Pent(2)); C16(Carbamidomethyl); C22(Carbamidomethyl)	1	1	Q01705	Q01705	Neurogenic locus notch homolog protein 1 OS=Mus musculus OX=10090 GN=Notch1 PE=1 SV=3	4	4	4	1	0	1	1	1	935.378	3738.49	3736.47	540.335	0.504736	0	0	473036	HCD (High Energy Collision Dissociation)	MS2	33.3112	100	10.4204	3679	3679	3676	FP032421_7.raw	0/0		8.67688	739.556	739.556	0	2.10437e-09	8.23413e-10	0	0
FALSE	High	PMI-Byonic	PMI-Byonic (A2)	A	2	Unambiguous	GVYCEINTDECASSPCLHNGHCMDKINE	[E].GVYcEINTDEcASsPcLHnGHcMDKINE.[F]	C4(Carbamidomethyl); C11(Carbamidomethyl); S14(Hex(1)Pent(2)); C16(Carbamidomethyl); N19(Deamidated); C22(Carbamidomethyl)	1	1	Q01705	Q01705	Neurogenic locus notch homolog protein 1 OS=Mus musculus OX=10090 GN=Notch1 PE=1 SV=3	4	4	4	1	0	1	1	1	935.12	3737.46	3737.45	0.918718	0.000858417	0	0	128967	HCD (High Energy Collision Dissociation)	MS2	0	100	10.709	3802	3802	3797	FP032421_7.raw	0/0		4.87786	512.826	512.826	0	1.32476e-05	1.71651e-06	0	0
FALSE	High	PMI-Byonic	PMI-Byonic (A2)	A	2	Unambiguous	GVYCEINTDECASSPCLHNGHCMDKINE	[E].GVYcEINTDEcAsSPcLHnGHcMDKINE.[F]	C4(Carbamidomethyl); C11(Carbamidomethyl); S13(Hex(1)Pent(2)); C16(Carbamidomethyl); N19(Deamidated); C22(Carbamidomethyl)	1	1	Q01705	Q01705	Neurogenic locus notch homolog protein 1 OS=Mus musculus OX=10090 GN=Notch1 PE=1 SV=3	4	4	4	1	0	1	1	1	935.118	3737.45	3737.45	-0.97564	-0.000911603	0	0	220930	HCD (High Energy Collision Dissociation)	MS2	0	100	11.204	4013	4013	4008	FP032421_7.raw	0/0		17.1997	1105.72	1105.72	0	6.31458e-18	6.31395e-18	0	0
FALSE	High	PMI-Byonic	PMI-Byonic (A2)	A	2	Unambiguous	INTDECASSPCLHNGHCMDKINE	[E].INTDEcASsPcLHnGHcMDKINE.[F]	C6(Carbamidomethyl); S9(Hex(1)Pent(2)R0); C11(Carbamidomethyl); N14(Deamidated); C17(Carbamidomethyl)	1	1	Q01705	Q01705	Neurogenic locus notch homolog protein 1 OS=Mus musculus OX=10090 GN=Notch1 PE=1 SV=3	3	4	4	1	0	1	1	1	783.563	3131.23	3129.23	640.43	0.501013	0	0	445713	HCD (High Energy Collision Dissociation)	MS2	28.5337	100	9.8602	3440	3440	3434	FP032421_7.raw	0/0		6.32477	635.51	635.51	1.2	4.73404e-07	6.5639e-08	0	0
FALSE	High	PMI-Byonic	PMI-Byonic (A2)	A	2	Unambiguous	FQCQCPKGFNGHLCQYDVDECASTPCKNGAKCLDGPNTYTCVCTE	[E].FQcQcPKGFnGHLcQYDVDEcAStPcKNGAKcLDGPnTYTcVcTE.[G]	C3(Carbamidomethyl); C5(Carbamidomethyl); N10(Deamidated); C14(Carbamidomethyl); C21(Carbamidomethyl); T24(Hex(1)Pent(2)); C26(Carbamidomethyl); C32(Carbamidomethyl); N37(Oxidation); C41(Carbamidomethyl); C43(Carbamidomethyl)	1	1	Q01705	Q01705	Neurogenic locus notch homolog protein 1 OS=Mus musculus OX=10090 GN=Notch1 PE=1 SV=3	4	5	5	1	0	1	1	1	1159.07	5791.32	5790.3	175.609	0.203366	0	0	190824	HCD (High Energy Collision Dissociation)	MS2	46.4214	100	12.131	4408	4408	4407	FP032421_7.raw	0/0		5.94462	519.659	519.659	0	1.13602e-06	3.65807e-07	0	0
FALSE	High	PMI-Byonic	PMI-Byonic (A2)	A	2	Unambiguous	FQCQCPKGFNGHLCQYDVDECASTPCKNGAKCLDGPNTYTCVCTE	[E].FQcQcPKGFNGHLcQYDVDEcAStPcKNGAKcLDGPNTYTcVcTE.[G]	C3(Carbamidomethyl); C5(Carbamidomethyl); C14(Carbamidomethyl); C21(Carbamidomethyl); T24(Hex(1)Pent(2)); C26(Carbamidomethyl); C32(Carbamidomethyl); C41(Carbamidomethyl); C43(Carbamidomethyl)	1	1	Q01705	Q01705	Neurogenic locus notch homolog protein 1 OS=Mus musculus OX=10090 GN=Notch1 PE=1 SV=3	4	5	5	1	0	1	1	1	1156.07	5776.31	5773.32	517.945	0.598053	0	0	423760	HCD (High Energy Collision Dissociation)	MS2	23.0625	100	11.6212	4191	4191	4187	FP032421_7.raw	0/0		4.52593	333.463	333.463	0	2.97901e-05	5.21756e-06	0	0
FALSE	High	PMI-Byonic	PMI-Byonic (A2)	A	2	Unambiguous	FQCQCPKGFNGHLCQYDVDECASTPCKNGAKCLDGPNTYTCVCTE	[E].FQcQcPKGFNGHLcQYDVDEcAStPcKnGAKcLdGPNTYTcVcTE.[G]	C3(Carbamidomethyl); C5(Carbamidomethyl); C14(Carbamidomethyl); C21(Carbamidomethyl); T24(Hex(1)Pent(2)); C26(Carbamidomethyl); N28(Deamidated); C32(Carbamidomethyl); D34(Oxidation); C41(Carbamidomethyl); C43(Carbamidomethyl)	1	1	Q01705	Q01705	Neurogenic locus notch homolog protein 1 OS=Mus musculus OX=10090 GN=Notch1 PE=1 SV=3	4	5	5	1	0	1	1	1	1159.67	5794.32	5790.3	693.906	0.803585	0	0	281445	HCD (High Energy Collision Dissociation)	MS2	31.7022	100	11.66	4208	4208	4198	FP032421_7.raw	0/0		4.90607	328.04	328.04	0	1.24146e-05	1.13996e-06	0	0
FALSE	High	PMI-Byonic	PMI-Byonic (A2)	A	2	Unambiguous	FQCQCPKGFNGHLCQYDVDE	[E].FQcQcPKGFnGHLcQYDVDE.[C]	C3(Carbamidomethyl); C5(Carbamidomethyl); N10(Deamidated); C14(Carbamidomethyl)	1	1	Q01705	Q01705	Neurogenic locus notch homolog protein 1 OS=Mus musculus OX=10090 GN=Notch1 PE=1 SV=3	2	3	3	1	0	1	1	1	835.009	2503.01	2503.01	0.0492971	4.11304e-05	0	0	223108	HCD (High Energy Collision Dissociation)	MS2	17.0307	100	11.8082	4271	4271	4264	FP032421_7.raw	0/0		2.96073	289.685	289.685	42.8111	0.00109464	0.000103801	0	0
FALSE	High	PMI-Byonic	PMI-Byonic (A2)	A	2	Unambiguous	FQCQCPKGFNGHLCQYDVDECASTPCKNGAKCLDGPNTYTCVCTE	[E].FQcqcPKGFNGHLcQYDVDEcAsTPcKNGAKcLDGPNTYTcVcTE.[G]	C3(Carbamidomethyl); Q4(Deamidated); C5(Carbamidomethyl); C14(Carbamidomethyl); C21(Carbamidomethyl); S23(Hex(1)Pent(2)); C26(Carbamidomethyl); C32(Carbamidomethyl); C41(Carbamidomethyl); C43(Carbamidomethyl)	1	1	Q01705	Q01705	Neurogenic locus notch homolog protein 1 OS=Mus musculus OX=10090 GN=Notch1 PE=1 SV=3	4	5	5	1	0	1	1	1	1156.27	5777.32	5774.31	522.168	0.603032	0	0	249694	HCD (High Energy Collision Dissociation)	MS2	69.9998	100	11.8274	4279	4279	4275	FP032421_7.raw	0/0		2.43318	144.021	144.021	0	0.00368828	0.000320882	0	0
FALSE	High	PMI-Byonic	PMI-Byonic (A2)	A	2	Unambiguous	FQCQCPKGFNGHLCQYDVDECASTPCKNGAKCLDGPNTYTCVCTE	[E].FQcQcPKGFnGHLcQYDVDEcAsTPcKNGAKcLDGPnTYTcVcTE.[G]	C3(Carbamidomethyl); C5(Carbamidomethyl); N10(Deamidated); C14(Carbamidomethyl); C21(Carbamidomethyl); S23(Hex(1)Pent(2)); C26(Carbamidomethyl); C32(Carbamidomethyl); N37(Oxidation); C41(Carbamidomethyl); C43(Carbamidomethyl)	1	1	Q01705	Q01705	Neurogenic locus notch homolog protein 1 OS=Mus musculus OX=10090 GN=Notch1 PE=1 SV=3	4	5	5	1	0	1	1	1	1159.47	5793.3	5790.3	518.083	0.599972	0	0	382562	HCD (High Energy Collision Dissociation)	MS2	40.0732	100	11.8902	4306	4306	4297	FP032421_7.raw	0/0		3.98303	297.894	297.894	0	0.000103985	1.18545e-05	0	0
FALSE	High	PMI-Byonic	PMI-Byonic (A2)	A	2	Unambiguous	FQCQCPKGFNGHLCQYDVDECASTPCKNGAKCLDGPNTYTCVCTE	[E].FQcQcPKGFnGHLcQYDVDEcAStPcKNGAKcLDGPNTYTcVcTE.[G]	C3(Carbamidomethyl); C5(Carbamidomethyl); N10(Deamidated); C14(Carbamidomethyl); C21(Carbamidomethyl); T24(Hex(1)Pent(2)); C26(Carbamidomethyl); C32(Carbamidomethyl); C41(Carbamidomethyl); C43(Carbamidomethyl)	1	1	Q01705	Q01705	Neurogenic locus notch homolog protein 1 OS=Mus musculus OX=10090 GN=Notch1 PE=1 SV=3	4	5	5	1	0	1	1	1	1156.47	5778.33	5774.31	695.73	0.803472	0	0	263742	HCD (High Energy Collision Dissociation)	MS2	31.1751	100	11.9438	4329	4329	4319	FP032421_7.raw	0/0		3.88624	276.409	276.409	0	0.000129945	1.59266e-05	0	0
FALSE	High	PMI-Byonic	PMI-Byonic (A2)	A	2	Unambiguous	FQCQCPKGFNGHLCQYDVDECASTPCKNGAKCLDGPNTYTCVCTE	[E].FQcQcPKGFnGHLcQYDVDEcAsTPcKNGAKcLDGPNTYTcVcTE.[G]	C3(Carbamidomethyl); C5(Carbamidomethyl); N10(Deamidated); C14(Carbamidomethyl); C21(Carbamidomethyl); S23(Hex(1)Pent(2)); C26(Carbamidomethyl); C32(Carbamidomethyl); C41(Carbamidomethyl); C43(Carbamidomethyl)	1	1	Q01705	Q01705	Neurogenic locus notch homolog protein 1 OS=Mus musculus OX=10090 GN=Notch1 PE=1 SV=3	4	5	5	1	0	1	1	1	1156.67	5779.31	5774.31	866.014	1.00013	0	0	550389	HCD (High Energy Collision Dissociation)	MS2	14.8023	100	12.0601	4378	4378	4374	FP032421_7.raw	0/0		6.07495	458.736	458.736	0	8.41499e-07	2.67105e-07	0	0
[truncated: 7 more columns]

## Sheet: FP041321_7
Checked	Confidence	Identifying Node Type	Identifying Node	Search ID	Identifying Node No	PSM Ambiguity	Sequence	Annotated Sequence	Modifications	# Protein Groups	# Proteins	Master Protein Accessions	Protein Accessions	Protein Descriptions	# Missed Cleavages	Charge	Original Precursor Charge	DeltaScore	DeltaCn	Rank	Search Engine Rank	Concatenated Rank	m/z [Da]	MH+ [Da]	Theo. MH+ [Da]	DeltaM [ppm]	Deltam/z [Da]	Matched Ions	Total Ions	Intensity	Activation Type	MS Order	Isolation Interference [%]	Ion Inject Time [ms]	RT [min]	First Scan	Last Scan	Master Scan(s)	Spectrum File	Ions Matched	Annotation	|Log Prob|	Byonic Score	Delta Byonic Score	Delta Mod Score	PEP 2D	q-Value 2D	FDR 2D	Peptide Group FDR 2D
FALSE	High	PMI-Byonic	PMI-Byonic (A2)	A	2	Unambiguous	YKCRCPPGWSGKSCQQADPCASNPCANGGQCLPFE	[E].YKcRcPPGWsGKScQQADPcASNPcAnGGQcLPFE.[S]	C3(Carbamidomethyl); C5(Carbamidomethyl); S10(Hex(1)Pent(2)); C14(Carbamidomethyl); C20(Carbamidomethyl); C25(Carbamidomethyl); N27(Deamidated); C31(Carbamidomethyl)	1	1	Q01705	Q01705	Neurogenic locus notch homolog protein 1 OS=Mus musculus OX=10090 GN=Notch1 PE=1 SV=3	0	4	4	1	0	1	1	1	1118.71	4471.83	4471.8	7.43347	0.00831025	0	0	264080	HCD (High Energy Collision Dissociation)	MS2	0	100	11.2639	4253	4253	4247	FP041321_7.raw	0/0		7.36069	681.465	681.465	3.6	4.35822e-08	1.21087e-08	0	0
FALSE	High	PMI-Byonic	PMI-Byonic (A2)	A	2	Unambiguous	YKCRCPPGWSGKSCQQADPCASNPCANGGQCLPFE	[E].YKcRcPPGWSGKscQQADPcASNPcAnGGQcLPFE.[S]	C3(Carbamidomethyl); C5(Carbamidomethyl); S13(Hex(1)Pent(2)); C14(Carbamidomethyl); C20(Carbamidomethyl); C25(Carbamidomethyl); N27(Deamidated); C31(Carbamidomethyl)	1	1	Q01705	Q01705	Neurogenic locus notch homolog protein 1 OS=Mus musculus OX=10090 GN=Notch1 PE=1 SV=3	0	4	4	1	0	1	1	1	1118.71	4471.82	4471.8	5.46803	0.00611298	0	0	810052	HCD (High Energy Collision Dissociation)	MS2	0	100	11.1294	4195	4195	4192	FP041321_7.raw	0/0		7.36069	695.866	695.866	0	4.35822e-08	1.0943e-08	0	0
FALSE	High	PMI-Byonic	PMI-Byonic (A2)	A	2	Unambiguous	YKCRCPPGWSGKSCQQADPCASNPCANGGQCLPFE	[E].YKcRcPPGWSGKscQQADPcASNPcAnGGQcLPFE.[S]	C3(Carbamidomethyl); C5(Carbamidomethyl); S13(Hex(1)Pent(2)); C14(Carbamidomethyl); C20(Carbamidomethyl); C25(Carbamidomethyl); N27(Deamidated); C31(Carbamidomethyl)	1	1	Q01705	Q01705	Neurogenic locus notch homolog protein 1 OS=Mus musculus OX=10090 GN=Notch1 PE=1 SV=3	0	4	4	1	0	1	1	1	1118.71	4471.83	4471.8	6.34156	0.00708954	0	0	1.25927e+06	HCD (High Energy Collision Dissociation)	MS2	0	95.6069	11.0015	4140	4140	4137	FP041321_7.raw	0/0		7.36069	689.857	689.857	7.91674	4.35822e-08	9.6877e-09	0	0
FALSE	High	PMI-Byonic	PMI-Byonic (A2)	A	2	Unambiguous	YKCRCPPGWSGKSCQQADPCASNPCANGGQCLPFE	[E].YKcRcPPGWSGKscQQADPcASNPcANGGQcLPFE.[S]	C3(Carbamidomethyl); C5(Carbamidomethyl); S13(Hex(1)Pent(2)); C14(Carbamidomethyl); C20(Carbamidomethyl); C25(Carbamidomethyl); C31(Carbamidomethyl)	1	1	Q01705	Q01705	Neurogenic locus notch homolog protein 1 OS=Mus musculus OX=10090 GN=Notch1 PE=1 SV=3	0	4	4	1	0	1	1	1	1118.46	4470.8	4470.81	-2.25614	-0.00252169	0	0	329201	HCD (High Energy Collision Dissociation)	MS2	0	100	10.8527	4074	4074	4071	FP041321_7.raw	0/0		8.0594	681.289	681.289	3.30916	8.72167e-09	2.10081e-09	0	0
FALSE	High	PMI-Byonic	PMI-Byonic (A2)	A	2	Unambiguous	SSYICRCPPGFHGPTCRQDVNE	[E].SSYIcRcPPGFHGPTcRQDVNE.[C]	C5(Carbamidomethyl); C7(Carbamidomethyl); C16(Carbamidomethyl)	1	1	Q01705	Q01705	Neurogenic locus notch homolog protein 1 OS=Mus musculus OX=10090 GN=Notch1 PE=1 SV=3	1	3	3	1	0	1	1	1	880.051	2638.14	2637.14	379.036	0.33319	0	0	1.1959e+06	HCD (High Energy Collision Dissociation)	MS2	10.2718	100	9.65122	3533	3533	3532	FP041321_7.raw	0/0		12.3243	812.073	664.623	664.623	4.73942e-13	1.69764e-13	0	0
FALSE	High	PMI-Byonic	PMI-Byonic (A2)	A	2	Unambiguous	SSYICRCPPGFHGPTCRQDVNECSQNPGLCRHGGTCHNE	[E].SSYIcRcPPGFHGPtcRQDVNEcSQNPGLcRHGGTcHNE.[I]	C5(Carbamidomethyl); C7(Carbamidomethyl); T15(Fuc(1)); C16(Carbamidomethyl); C23(Carbamidomethyl); C30(Carbamidomethyl); C36(Carbamidomethyl)	1	1	Q01705	Q01705	Neurogenic locus notch homolog protein 1 OS=Mus musculus OX=10090 GN=Notch1 PE=1 SV=3	2	6	6	1	0	1	1	1	792.667	4750.97	4747.98	629.832	0.498405	0	0	1.66068e+06	HCD (High Energy Collision Dissociation)	MS2	11.8666	100	9.73143	3571	3571	3565	FP041321_7.raw	0/0		4.9502	425.812	425.812	0	1.12149e-05	7.27187e-07	0	0
FALSE	High	PMI-Byonic	PMI-Byonic (A2)	A	2	Unambiguous	SSYICRCPPGFHGPTCRQDVNE	[E].SSYIcRcPPGFHGPTcRQDVNE.[C]	C5(Carbamidomethyl); C7(Carbamidomethyl); C16(Carbamidomethyl)	1	1	Q01705	Q01705	Neurogenic locus notch homolog protein 1 OS=Mus musculus OX=10090 GN=Notch1 PE=1 SV=3	1	4	4	1	0	1	1	1	660.039	2637.14	2637.14	-1.13992	-0.000751529	0	0	4868676	HCD (High Energy Collision Dissociation)	MS2	0	43.0274	9.69754	3555	3555	3554	FP041321_7.raw	0/0		6.98703	581.412	466.923	466.923	1.03032e-07	1.68333e-08	0	0
FALSE	High	PMI-Byonic	PMI-Byonic (A2)	A	2	Unambiguous	SSYICRCPPGFHGPTCRQDVNE	[E].SSYIcRcPPGFHGPTcRQDVNE.[C]	C5(Carbamidomethyl); C7(Carbamidomethyl); C16(Carbamidomethyl)	1	1	Q01705	Q01705	Neurogenic locus notch homolog protein 1 OS=Mus musculus OX=10090 GN=Notch1 PE=1 SV=3	1	4	4	1	0	1	1	1	660.039	2637.13	2637.14	-2.06569	-0.00136188	0	0	9604541	HCD (High Energy Collision Dissociation)	MS2	2.2529	21.9323	9.58032	3500	3500	3499	FP041321_7.raw	0/0		9.61233	658.272	530.202	530.202	2.44159e-10	3.5592e-11	0	0
FALSE	High	PMI-Byonic	PMI-Byonic (A2)	A	2	Unambiguous	SSYICRCPPGFHGPTCRQDVNE	[E].SSYIcrcPPGFHGPTcRQDVNE.[C]	C5(Carbamidomethyl); R6(Deamidated); C7(Carbamidomethyl); C16(Carbamidomethyl)	1	1	Q01705	Q01705	Neurogenic locus notch homolog protein 1 OS=Mus musculus OX=10090 GN=Notch1 PE=1 SV=3	1	3	3	1	0	1	1	1	879.717	2637.14	2638.12	-373.763	-0.328677	0	0	0	HCD (High Energy Collision Dissociation)	MS2		100	9.53267	3479	3479	3477	FP041321_7.raw	0/0		5.44289	540.095	421.895	52.7862	3.60674e-06	3.43686e-07	0	0
FALSE	High	PMI-Byonic	PMI-Byonic (A2)	A	2	Unambiguous	SSYICRCPPGFHGPTCRQDVNE	[E].SSYIcRcPPGFHGPTcRQDVNE.[C]	C5(Carbamidomethyl); C7(Carbamidomethyl); C16(Carbamidomethyl)	1	1	Q01705	Q01705	Neurogenic locus notch homolog protein 1 OS=Mus musculus OX=10090 GN=Notch1 PE=1 SV=3	1	4	4	1	0	1	1	1	660.039	2637.13	2637.14	-1.88054	-0.00123981	0	0	10966353	HCD (High Energy Collision Dissociation)	MS2	0	21.2825	9.45877	3445	3445	3444	FP041321_7.raw	0/0		7.61233	577.875	477.654	477.654	2.44159e-08	3.67499e-09	0	0
FALSE	High	PMI-Byonic	PMI-Byonic (A2)	A	2	Unambiguous	SSYICRCPPGFHGPTCRQDVNE	[E].SSYIcRcPPGFHGPTcRQDVNE.[C]	C5(Carbamidomethyl); C7(Carbamidomethyl); C16(Carbamidomethyl)	1	1	Q01705	Q01705	Neurogenic locus notch homolog protein 1 OS=Mus musculus OX=10090 GN=Notch1 PE=1 SV=3	1	3	3	1	0	1	1	1	880.384	2639.14	2637.14	758.212	0.666503	0	0	1.811e+06	HCD (High Energy Collision Dissociation)	MS2	8.57782	100	9.41863	3427	3427	3422	FP041321_7.raw	0/0		8.22768	696.004	548.21	548.21	5.91995e-09	1.73299e-09	0	0
FALSE	High	PMI-Byonic	PMI-Byonic (A2)	A	2	Unambiguous	SSYICRCPPGFHGPTCRQDVNE	[E].SSYIcRcPPGFHGPTcRQDVNE.[C]	C5(Carbamidomethyl); C7(Carbamidomethyl); C16(Carbamidomethyl)	1	1	Q01705	Q01705	Neurogenic locus notch homolog protein 1 OS=Mus musculus OX=10090 GN=Notch1 PE=1 SV=3	1	4	4	1	0	1	1	1	660.039	2637.13	2637.14	-2.25085	-0.00148395	0	0	8935123	HCD (High Energy Collision Dissociation)	MS2	0.707842	41.4787	9.34039	3390	3390	3389	FP041321_7.raw	0/0		7.89131	600.274	499.281	499.281	1.28436e-08	2.63795e-09	0	0
FALSE	High	PMI-Byonic	PMI-Byonic (A2)	A	2	Unambiguous	SSYICRCPPGFHGPTCRQDVNECSQNPGLCRHGGTCHNE	[E].SSYIcRcPPGFHGPtcRQDVNEcSQNPGLcRHGGTcHNE.[I]	C5(Carbamidomethyl); C7(Carbamidomethyl); T15(Fuc(1)); C16(Carbamidomethyl); C23(Carbamidomethyl); C30(Carbamidomethyl); C36(Carbamidomethyl)	1	1	Q01705	Q01705	Neurogenic locus notch homolog protein 1 OS=Mus musculus OX=10090 GN=Notch1 PE=1 SV=3	2	6	6	1	0	1	1	1	792.668	4750.97	4747.98	630.912	0.499259	0	0	1.5396e+06	HCD (High Energy Collision Dissociation)	MS2	0	100	9.32343	3383	3383	3378	FP041321_7.raw	0/0		5.17199	515.436	515.436	0	6.72998e-06	4.88829e-07	0	0
FALSE	High	PMI-Byonic	PMI-Byonic (A2)	A	2	Unambiguous	SSYICRCPPGFHGPTCRQDVNE	[E].SSYIcRcPPGFHGPTcRQDVNE.[C]	C5(Carbamidomethyl); C7(Carbamidomethyl); C16(Carbamidomethyl)	1	1	Q01705	Q01705	Neurogenic locus notch homolog protein 1 OS=Mus musculus OX=10090 GN=Notch1 PE=1 SV=3	1	4	4	1	0	1	1	1	660.039	2637.13	2637.14	-2.52858	-0.00166706	0	0	1.63285e+06	HCD (High Energy Collision Dissociation)	MS2	3.20983	100	9.23018	3341	3341	3334	FP041321_7.raw	0/0		5.53925	523.582	406.67	406.67	2.88898e-06	2.65995e-07	0	0
FALSE	High	PMI-Byonic	PMI-Byonic (A2)	A	2	Unambiguous	SSYICRCPPGFHGPTCRQDVNECSQNPGLCRHGGTCHNE	[E].SSYIcRcPPGFHGPtcRQDVNEcSQNPGLcRHGGTcHNE.[I]	C5(Carbamidomethyl); C7(Carbamidomethyl); T15(Fuc(1)); C16(Carbamidomethyl); C23(Carbamidomethyl); C30(Carbamidomethyl); C36(Carbamidomethyl)	1	1	Q01705	Q01705	Neurogenic locus notch homolog protein 1 OS=Mus musculus OX=10090 GN=Notch1 PE=1 SV=3	2	6	6	1	0	1	1	1	792.669	4750.98	4747.98	632.532	0.500541	0	0	844389	HCD (High Energy Collision Dissociation)	MS2	66.2043	100	9.18742	3321	3321	3312	FP041321_7.raw	0/0		2.6028	262.78	262.78	0	0.00249576	0.000125354	0	0
FALSE	High	PMI-Byonic	PMI-Byonic (A2)	A	2	Unambiguous	SSYICRCPPGFHGPTCRQDVNE	[E].SSYIcRcPPGFHGPTcRQDVNE.[C]	C5(Carbamidomethyl); C7(Carbamidomethyl); C16(Carbamidomethyl)	1	1	Q01705	Q01705	Neurogenic locus notch homolog protein 1 OS=Mus musculus OX=10090 GN=Notch1 PE=1 SV=3	1	4	4	1	0	1	1	1	660.039	2637.13	2637.14	-2.06569	-0.00136188	0	0	1243691	HCD (High Energy Collision Dissociation)	MS2	4.33769	100	9.95132	3672	3672	3664	FP041321_7.raw	0/0		5.7098	509.302	387.703	387.703	1.95074e-06	2.0202e-07	0	0
FALSE	High	PMI-Byonic	PMI-Byonic (A2)	A	2	Unambiguous	SSYICRCPPGFHGPTCRQDVNE	[E].SSYIcRcPPGFHGPTcRQDVNE.[C]	C5(Carbamidomethyl); C7(Carbamidomethyl); C16(Carbamidomethyl)	1	1	Q01705	Q01705	Neurogenic locus notch homolog protein 1 OS=Mus musculus OX=10090 GN=Notch1 PE=1 SV=3	1	4	4	1	0	1	1	1	660.04	2637.14	2637.14	-1.04734	-0.000690494	0	0	2.09307e+06	HCD (High Energy Collision Dissociation)	MS2	0	100	9.8156	3610	3610	3609	FP041321_7.raw	0/0		6.89131	579.97	475.079	475.079	1.28436e-07	2.04334e-08	0	0
FALSE	High	PMI-Byonic	PMI-Byonic (A2)	A	2	Unambiguous	IGSYRCACRATHTGPHCELPYVPCSPSPCQNGGTCRPTGDTTHE	[E].IGsYRcAcRATHTGPHcELPYVPcSPSPcQnGGTcRPTGDTTHE.[C]	S3(Fuc(1)); C6(Carbamidomethyl); C8(Carbamidomethyl); C17(Carbamidomethyl); C24(Carbamidomethyl); C29(Carbamidomethyl); N31(Deamidated); C35(Carbamidomethyl)	1	1	Q01705	Q01705	Neurogenic locus notch homolog protein 1 OS=Mus musculus OX=10090 GN=Notch1 PE=1 SV=3	2	6	6	1	0	1	1	1	859.371	5151.19	5149.18	390.367	0.335012	0	0	2252884	HCD (High Energy Collision Dissociation)	MS2	18.1682	100	10.639	3978	3978	3972	FP041321_7.raw	0/0		8.4266	638.465	638.465	1.6	3.74451e-09	1.48669e-09	0	0
FALSE	High	PMI-Byonic	PMI-Byonic (A2)	A	2	Unambiguous	IGSYRCACRATHTGPHCELPYVPCSPSPCQNGGTCRPTGDTTHE	[E].IGSYRcAcRATHTGPHcELPYVPcSPsPcQnGGTcRPTGDTTHE.[C]	C6(Carbamidomethyl); C8(Carbamidomethyl); C17(Carbamidomethyl); C24(Carbamidomethyl); S27(Fuc(1)); C29(Carbamidomethyl); N31(Deamidated); C35(Carbamidomethyl)	1	1	Q01705	Q01705	Neurogenic locus notch homolog protein 1 OS=Mus musculus OX=10090 GN=Notch1 PE=1 SV=3	2	6	6	1	0	1	1	1	859.033	5149.16	5149.18	-4.0659	-0.00348934	0	0	777478	HCD (High Energy Collision Dissociation)	MS2	2.31721	100	9.97802	3684	3684	3675	FP041321_7.raw	0/0		6.8025	546.041	546.041	0	1.57581e-07	2.7914e-08	0	0
FALSE	High	PMI-Byonic	PMI-Byonic (A2)	A	2	Unambiguous	IGSYRCACRATHTGPHCELPYVPCSPSPCQNGGTCRPTGDTTHE	[E].IGSYRcAcRATHTGPHcELPYVPcSPSPcQnGGtcRPTGDTTHE.[C]	C6(Carbamidomethyl); C8(Carbamidomethyl); C17(Carbamidomethyl); C24(Carbamidomethyl); C29(Carbamidomethyl); N31(Deamidated); T34(Fuc(1)); C35(Carbamidomethyl)	1	1	Q01705	Q01705	Neurogenic locus notch homolog protein 1 OS=Mus musculus OX=10090 GN=Notch1 PE=1 SV=3	2	6	6	1	0	1	1	1	859.039	5149.2	5149.18	3.33061	0.00285832	0	0	156177	HCD (High Energy Collision Dissociation)	MS2	2.78328	100	10.7684	4036	4036	4027	FP041321_7.raw	0/0		8.85265	659.469	659.469	4.8	1.40394e-09	1.87628e-10	0	0
FALSE	High	PMI-Byonic	PMI-Byonic (A2)	A	2	Unambiguous	IGSYRCACRATHTGPHCELPYVPCSPSPCQNGGTCRPTGDTTHE	[E].IGSYRcAcRATHTGPHcELPYVPcSPSPcQnGGtcRPTGDTTHE.[C]	C6(Carbamidomethyl); C8(Carbamidomethyl); C17(Carbamidomethyl); C24(Carbamidomethyl); C29(Carbamidomethyl); N31(Deamidated); T34(Fuc(1)); C35(Carbamidomethyl)	1	1	Q01705	Q01705	Neurogenic locus notch homolog protein 1 OS=Mus musculus OX=10090 GN=Notch1 PE=1 SV=3	2	6	6	1	0	1	1	1	859.538	5152.19	5149.18	584.383	0.501516	0	0	1.95646e+06	HCD (High Energy Collision Dissociation)	MS2	30.5075	100	10.2745	3816	3816	3807	FP041321_7.raw	0/0		8.4266	635.604	635.604	3.06336	3.74451e-09	1.18565e-09	0	0
FALSE	High	PMI-Byonic	PMI-Byonic (A2)	A	2	Unambiguous	IGSYRCACRATHTGPHCELPYVPCSPSPCQNGGTCRPTGDTTHE	[E].IGsYRcAcRATHTGPHcELPYVPcSPSPcQnGGTcRPTGDTTHE.[C]	S3(Fuc(1)); C6(Carbamidomethyl); C8(Carbamidomethyl); C17(Carbamidomethyl); C24(Carbamidomethyl); C29(Carbamidomethyl); N31(Deamidated); C35(Carbamidomethyl)	1	1	Q01705	Q01705	Neurogenic locus notch homolog protein 1 OS=Mus musculus OX=10090 GN=Notch1 PE=1 SV=3	2	5	5	1	0	1	1	1	1031.04	5151.19	5149.18	389.955	0.401589	0	0	675540	HCD (High Energy Collision Dissociation)	MS2	0	100	10.6207	3970	3970	3961	FP041321_7.raw	0/0		2.84751	249.723	249.723	1.6	0.00142067	8.14581e-05	0	0
FALSE	High	PMI-Byonic	PMI-Byonic (A2)	A	2	Unambiguous	IGSYRCACRATHTGPHCELPYVPCSPSPCQNGGTCRPTGDTTHE	[E].IGsYRcAcRATHTGPHcELPYVPcSPSPcQnGGTcRPTGDTTHE.[C]	S3(Fuc(1)); C6(Carbamidomethyl); C8(Carbamidomethyl); C17(Carbamidomethyl); C24(Carbamidomethyl); C29(Carbamidomethyl); N31(Deamidated); C35(Carbamidomethyl)	1	1	Q01705	Q01705	Neurogenic locus notch homolog protein 1 OS=Mus musculus OX=10090 GN=Notch1 PE=1 SV=3	2	6	6	1	0	1	1	1	859.369	5151.18	5149.18	387.735	0.332753	0	0	2653252	HCD (High Energy Collision Dissociation)	MS2	67.1335	100	9.85402	3628	3628	3620	FP041321_7.raw	0/0		7.52926	569.121	569.121	1.6	2.95624e-08	5.92605e-09	0	0
FALSE	High	PMI-Byonic	PMI-Byonic (A2)	A	2	Unambiguous	IGSYRCACRATHTGPHCELPYVPCSPSPCQNGGTCRPTGDTTHE	[E].IGSYRcAcRATHTGPHcELPYVPcSPSPcQnGGtcRPTGDTTHE.[C]	C6(Carbamidomethyl); C8(Carbamidomethyl); C17(Carbamidomethyl); C24(Carbamidomethyl); C29(Carbamidomethyl); N31(Deamidated); T34(Fuc(1)); C35(Carbamidomethyl)	1	1	Q01705	Q01705	Neurogenic locus notch homolog protein 1 OS=Mus musculus OX=10090 GN=Notch1 PE=1 SV=3	2	6	6	1	0	1	1	1	859.04	5149.21	5149.18	4.82413	0.00414005	0	0	526829	HCD (High Energy Collision Dissociation)	MS2	0	100	10.1453	3759	3759	3752	FP041321_7.raw	0/0		7.52926	573.906	573.906	3.47335	2.95624e-08	6.9109e-09	0	0
FALSE	High	PMI-Byonic	PMI-Byonic (A2)	A	2	Unambiguous	IGSYRCACRATHTGPHCELPYVPCSPSPCQNGGTCRPTGDTTHE	[E].IGsYRcAcRATHTGPHcELPYVPcSPSPcQnGGTcRPTGDTTHE.[C]	S3(Fuc(1)); C6(Carbamidomethyl); C8(Carbamidomethyl); C17(Carbamidomethyl); C24(Carbamidomethyl); C29(Carbamidomethyl); N31(Deamidated); C35(Carbamidomethyl)	1	1	Q01705	Q01705	Neurogenic locus notch homolog protein 1 OS=Mus musculus OX=10090 GN=Notch1 PE=1 SV=3	2	6	6	1	0	1	1	1	859.371	5151.19	5149.18	390.296	0.334951	0	0	1.61727e+06	HCD (High Energy Collision Dissociation)	MS2	20.5388	100	9.69134	3553	3553	3543	FP041321_7.raw	0/0		5.7738	492.15	492.15	1.6	1.68346e-06	1.58302e-07	0	0
FALSE	High	PMI-Byonic	PMI-Byonic (A2)	A	2	Unambiguous	IGSYRCACRATHTGPHCELPYVPCSPSPCQNGGTCRPTGDTTHE	[E].IGSYRcAcRATHTGPHcELPYVPcSPSPcQnGGtcRPTGDTTHE.[C]	C6(Carbamidomethyl); C8(Carbamidomethyl); C17(Carbamidomethyl); C24(Carbamidomethyl); C29(Carbamidomethyl); N31(Deamidated); T34(Fuc(1)); C35(Carbamidomethyl)	1	1	Q01705	Q01705	Neurogenic locus notch homolog protein 1 OS=Mus musculus OX=10090 GN=Notch1 PE=1 SV=3	2	6	6	1	0	1	1	1	859.703	5153.18	5149.18	776.834	0.666677	0	0	2.50814e+06	HCD (High Energy Collision Dissociation)	MS2	15.858	100	10.3842	3864	3864	3862	FP041321_7.raw	0/0		8.4266	634.616	634.616	3.1576	3.74451e-09	1.34558e-09	0	0
FALSE	High	PMI-Byonic	PMI-Byonic (A2)	A	2	Unambiguous	IGSYRCACRATHTGPHCELPYVPCSPSPCQNGGTCRPTGDTTHE	[E].IGSYRcAcRATHTGPHcELPYVPcSPsPcQnGGTcRPTGDTTHE.[C]	C6(Carbamidomethyl); C8(Carbamidomethyl); C17(Carbamidomethyl); C24(Carbamidomethyl); S27(Fuc(1)); C29(Carbamidomethyl); N31(Deamidated); C35(Carbamidomethyl)	1	1	Q01705	Q01705	Neurogenic locus notch homolog protein 1 OS=Mus musculus OX=10090 GN=Notch1 PE=1 SV=3	2	6	6	1	0	1	1	1	859.368	5151.17	5149.18	386.811	0.33196	0	0	790819	HCD (High Energy Collision Dissociation)	MS2	38.1999	100	10.9139	4102	4102	4093	FP041321_7.raw	0/0		8.52926	617.102	617.102	0	2.95624e-09	1.00288e-09	0	0
FALSE	High	PMI-Byonic	PMI-Byonic (A2)	A	2	Unambiguous	IGSYRCACRATHTGPHCELPYVPCSPSPCQNGGTCRPTGDTTHE	[E].IGSYRcAcRATHTGPHcELPYVPcSPsPcQnGGTcRPTGDTTHE.[C]	C6(Carbamidomethyl); C8(Carbamidomethyl); C17(Carbamidomethyl); C24(Carbamidomethyl); S27(Fuc(1)); C29(Carbamidomethyl); N31(Deamidated); C35(Carbamidomethyl)	1	1	Q01705	Q01705	Neurogenic locus notch homolog protein 1 OS=Mus musculus OX=10090 GN=Notch1 PE=1 SV=3	2	6	6	1	0	1	1	1	859.705	5153.19	5149.18	778.754	0.668325	0	0	1.51769e+06	HCD (High Energy Collision Dissociation)	MS2	39.8224	100	9.80544	3606	3606	3598	FP041321_7.raw	0/0		7.52926	568.162	568.162	0	2.95624e-08	4.85168e-09	0	0
FALSE	High	PMI-Byonic	PMI-Byonic (A2)	A	2	Unambiguous	IGSYRCACRATHTGPHCELPYVPCSPSPCQNGGTCRPTGDTTHE	[E].IGSYRcAcRATHTGPHcELPYVPcSPSPcQnGGtcRPTGDTTHE.[C]	C6(Carbamidomethyl); C8(Carbamidomethyl); C17(Carbamidomethyl); C24(Carbamidomethyl); C29(Carbamidomethyl); N31(Deamidated); T34(Fuc(1)); C35(Carbamidomethyl)	1	1	Q01705	Q01705	Neurogenic locus notch homolog protein 1 OS=Mus musculus OX=10090 GN=Notch1 PE=1 SV=3	2	6	6	1	0	1	1	1	859.537	5152.18	5149.18	583.387	0.500661	0	0	2.57879e+06	HCD (High Energy Collision Dissociation)	MS2	34.3595	100	10.5062	3919	3919	3917	FP041321_7.raw	0/0		8.52926	607.306	607.306	3.38396	2.95624e-09	8.52622e-10	0	0
FALSE	High	PMI-Byonic	PMI-Byonic (A2)	A	2	Unambiguous	LPYVPCSPSPCQNGGTCRPTGDTTHE	[E].LPYVPcSPSPcQnGGtcRPTGDTTHE.[C]	C6(Carbamidomethyl); C11(Carbamidomethyl); N13(Deamidated); T16(Fuc(1)); C17(Carbamidomethyl)	1	1	Q01705	Q01705	Neurogenic locus notch homolog protein 1 OS=Mus musculus OX=10090 GN=Notch1 PE=1 SV=3	1	3	3	1	0	1	1	1	1012.44	3035.3	3035.28	6.00142	0.006072	0	0	795079	HCD (High Energy Collision Dissociation)	MS2	5.50728	100	10.0402	3712	3712	3708	FP041321_7.raw	0/0		7.20118	633.499	633.499	4.8	6.29243e-08	1.3861e-08	0	0
FALSE	High	PMI-Byonic	PMI-Byonic (A2)	A	2	Unambiguous	GSNCDTNPVNGKAICTCPSGYTGPACSQDVDE	[E].GSNcDTNPVnGKAIcTcPSGYTGPAcSQDVDE.[C]	C4(Carbamidomethyl); N10(Deamidated); C15(Carbamidomethyl); C17(Carbamidomethyl); C26(Carbamidomethyl)	1	1	Q01705	Q01705	Neurogenic locus notch homolog protein 1 OS=Mus musculus OX=10090 GN=Notch1 PE=1 SV=3	3	3	3	1	0	1	1	1	1144.79	3432.37	3432.37	-0.494479	-0.000565745	0	0	576245	HCD (High Energy Collision Dissociation)	MS2	0	100	10.8549	4075	4075	4071	FP041321_7.raw	0/0		2.55331	375.911	333.082	16.8572	0.002797	0.000173062	0	0
FALSE	High	PMI-Byonic	PMI-Byonic (A2)	A	2	Unambiguous	GSNCDTNPVNGKAICTCPSGYTGPACSQDVDE	[E].GSNcDTNPVnGKAIcTcPSGYTGPAcSQDVDE.[C]	C4(Carbamidomethyl); N10(Deamidated); C15(Carbamidomethyl); C17(Carbamidomethyl); C26(Carbamidomethyl)	1	1	Q01705	Q01705	Neurogenic locus notch homolog protein 1 OS=Mus musculus OX=10090 GN=Notch1 PE=1 SV=3	3	3	3	1	0	1	1	1	1144.79	3432.37	3432.37	-1.13464	-0.00129817	0	0	1.50136e+06	HCD (High Energy Collision Dissociation)	MS2	0	100	10.6291	3973	3973	3972	FP041321_7.raw	0/0		4.12229	485.422	375.232	41.3997	7.5458e-05	3.69033e-06	0	0
FALSE	High	PMI-Byonic	PMI-Byonic (A2)	A	2	Unambiguous	CALGANPCEHAGKCLNTLGSFE	[E].cALGANPcEHAGKcLNtLGSFE.[C]	C1(Carbamidomethyl); C8(Carbamidomethyl); C14(Carbamidomethyl); T17(Hex(1))	1	1	Q01705	Q01705	Neurogenic locus notch homolog protein 1 OS=Mus musculus OX=10090 GN=Notch1 PE=1 SV=3	1	3	3	1	0	1	1	1	856.71	2568.11	2568.12	-0.819013	-0.000701107	0	0	1.05553e+06	HCD (High Energy Collision Dissociation)	MS2	63.4038	100	10.8614	4078	4078	4071	FP041321_7.raw	0/0		4.18532	352.638	352.638	12.86	6.52644e-05	2.13017e-06	0	0
FALSE	High	PMI-Byonic	PMI-Byonic (A2)	A	2	Unambiguous	CALGANPCEHAGKCLNTLGSFE	[E].cALGANPcEHAGKcLntLGSFE.[C]	C1(Carbamidomethyl); C8(Carbamidomethyl); C14(Carbamidomethyl); N16(Oxidation); T17(Hex(1))	1	1	Q01705	Q01705	Neurogenic locus notch homolog protein 1 OS=Mus musculus OX=10090 GN=Notch1 PE=1 SV=3	1	3	3	1	0	1	1	1	862.042	2584.11	2584.11	-0.145216	-0.000125085	0	0	903880	HCD (High Energy Collision Dissociation)	MS2	4.48424	100	10.8797	4086	4086	4082	FP041321_7.raw	0/0		6.88556	548.469	548.469	3.6	1.30148e-07	2.3862e-08	0	0
FALSE	High	PMI-Byonic	PMI-Byonic (A2)	A	2	Unambiguous	CQCLQGYTGPRCE	[E].cqcLQGYTGPRcE.[I]	C1(Carbamidomethyl); Q2(Deamidated); C3(Carbamidomethyl); C12(Carbamidomethyl)	1	1	Q01705	Q01705	Neurogenic locus notch homolog protein 1 OS=Mus musculus OX=10090 GN=Notch1 PE=1 SV=3	0	2	2	1	0	1	1	1	815.337	1629.67	1629.65	12.5154	0.0101978	0	0	0	HCD (High Energy Collision Dissociation)	MS2		100	7.83338	2733	2733	2731	FP041321_7.raw	0/0		1.53264	297.798	297.798	7.15657	0.0293329	0.00113379	0	0
FALSE	High	PMI-Byonic	PMI-Byonic (A2)	A	2	Unambiguous	IDVNECISNPCQNDATCLDQIGE	[E].IDVNEcISNPcQNDAtcLDQIGE.[F]	C6(Carbamidomethyl); C11(Carbamidomethyl); T16(Hex(1)Pent(2)); C17(Carbamidomethyl)	1	1	Q01705	Q01705	Neurogenic locus notch homolog protein 1 OS=Mus musculus OX=10090 GN=Notch1 PE=1 SV=3	4	3	3	1	0	1	1	1	1031.09	3091.26	3091.25	2.90171	0.00298997	0	0	335637	HCD (High Energy Collision Dissociation)	MS2	0	100	13.3911	5168	5168	5160	FP041321_7.raw	0/0		1.84802	370.218	370.218	11.1276	0.0141899	0.000663808	0	0
FALSE	High	PMI-Byonic	PMI-Byonic (A2)	A	2	Unambiguous	IDVNECISNPCQNDATCLDQIGE	[E].IDVNEcIsNPcQNDAtcLDQIGE.[F]	C6(Carbamidomethyl); S8(Hex(1)Pent(2)); C11(Carbamidomethyl); T16(Fuc(1)); C17(Carbamidomethyl)	1	1	Q01705	Q01705	Neurogenic locus notch homolog protein 1 OS=Mus musculus OX=10090 GN=Notch1 PE=1 SV=3	4	3	3	1	0	1	1	1	1079.78	3237.33	3237.31	5.20708	0.00561898	0	0	446537	HCD (High Energy Collision Dissociation)	MS2	0	100	13.3846	5165	5165	5160	FP041321_7.raw	0/0		3.70138	422.23	412.459	0	0.000198895	1.04621e-05	0	0
FALSE	High	PMI-Byonic	PMI-Byonic (A2)	A	2	Unambiguous	GVYCEINTDECASSPCLHNGHCMDKINE	[E].GVYcEINTDEcASsPcLHNGHcMDKINE.[F]	C4(Carbamidomethyl); C11(Carbamidomethyl); S14(Hex(1)Pent(2)); C16(Carbamidomethyl); C22(Carbamidomethyl)	1	1	Q01705	Q01705	Neurogenic locus notch homolog protein 1 OS=Mus musculus OX=10090 GN=Notch1 PE=1 SV=3	4	4	4	1	0	1	1	1	934.871	3736.46	3736.47	-1.79072	-0.00167274	0	0	823264	HCD (High Energy Collision Dissociation)	MS2	0	100	9.68916	3552	3552	3543	FP041321_7.raw	0/0		15.6969	1003.18	949.125	0	2.00963e-16	2.00943e-16	0	0
FALSE	High	PMI-Byonic	PMI-Byonic (A2)	A	2	Unambiguous	GVYCEINTDECASSPCLHNGHCMDKINE	[E].GVYcEINTDEcASsPcLHnGHcMDKINE.[F]	C4(Carbamidomethyl); C11(Carbamidomethyl); S14(Hex(1)Pent(2)); C16(Carbamidomethyl); N19(Deamidated); C22(Carbamidomethyl)	1	1	Q01705	Q01705	Neurogenic locus notch homolog protein 1 OS=Mus musculus OX=10090 GN=Notch1 PE=1 SV=3	4	4	4	1	0	1	1	1	935.368	3738.45	3737.45	267.043	0.249516	0	0	1.77883e+06	HCD (High Energy Collision Dissociation)	MS2	0	100	9.87291	3637	3637	3631	FP041321_7.raw	0/0		11.0716	847.609	826.691	0	8.48037e-12	1.83185e-12	0	0
FALSE	High	PMI-Byonic	PMI-Byonic (A2)	A	2	Unambiguous	GVYCEINTDECASSPCLHNGHCMDKINE	[E].GVYcEINTDEcASsPcLHnGHcMDKINE.[F]	C4(Carbamidomethyl); C11(Carbamidomethyl); S14(Hex(1)Pent(2)); C16(Carbamidomethyl); N19(Deamidated); C22(Carbamidomethyl)	1	1	Q01705	Q01705	Neurogenic locus notch homolog protein 1 OS=Mus musculus OX=10090 GN=Notch1 PE=1 SV=3	4	4	4	1	0	1	1	1	935.871	3740.46	3737.45	804.649	0.751835	0	0	2.03656e+06	HCD (High Energy Collision Dissociation)	MS2	39.5459	100	10.3889	3867	3867	3862	FP041321_7.raw	0/0		12.6969	869.955	832.455	0	2.00963e-13	6.83749e-14	0	0
FALSE	High	PMI-Byonic	PMI-Byonic (A2)	A	2	Unambiguous	GVYCEINTDECASSPCLHNGHCMDKINE	[E].GVYcEINTDEcASsPcLHnGHcMDKINE.[F]	C4(Carbamidomethyl); C11(Carbamidomethyl); S14(Hex(1)Pent(2)); C16(Carbamidomethyl); N19(Deamidated); C22(Carbamidomethyl)	1	1	Q01705	Q01705	Neurogenic locus notch homolog protein 1 OS=Mus musculus OX=10090 GN=Notch1 PE=1 SV=3	4	4	4	1	0	1	1	1	935.62	3739.46	3737.45	536.304	0.501103	0	0	1.51033e+06	HCD (High Energy Collision Dissociation)	MS2	35.7074	100	10.5148	3923	3923	3917	FP041321_7.raw	0/0		8.59423	695.155	695.155	0	2.5455e-09	6.77323e-10	0	0
FALSE	High	PMI-Byonic	PMI-Byonic (A2)	A	2	Unambiguous	GVYCEINTDECASSPCLHNGHCMDKINE	[E].GVYcEINTDEcASsPcLHnGHcMDKINE.[F]	C4(Carbamidomethyl); C11(Carbamidomethyl); S14(Hex(1)Pent(2)); C16(Carbamidomethyl); N19(Deamidated); C22(Carbamidomethyl)	1	1	Q01705	Q01705	Neurogenic locus notch homolog protein 1 OS=Mus musculus OX=10090 GN=Notch1 PE=1 SV=3	4	4	4	1	0	1	1	1	935.118	3737.45	3737.45	-1.30225	-0.00121678	0	0	1.55999e+06	HCD (High Energy Collision Dissociation)	MS2	55.808	100	9.92012	3658	3658	3653	FP041321_7.raw	0/0		8.69688	668.751	668.751	0	2.00963e-09	5.0749e-10	0	0
FALSE	High	PMI-Byonic	PMI-Byonic (A2)	A	2	Unambiguous	INTDECASSPCLHNGHCMDKINE	[E].INtDEcASSPcLHnGHcMDKINE.[F]	T3(Hex(1)Pent(2)); C6(Carbamidomethyl); C11(Carbamidomethyl); N14(Deamidated); C17(Carbamidomethyl)	1	1	Q01705	Q01705	Neurogenic locus notch homolog protein 1 OS=Mus musculus OX=10090 GN=Notch1 PE=1 SV=3	3	4	4	1	0	1	1	1	783.061	3129.22	3129.23	-1.20203	-0.000940355	0	0	831330	HCD (High Energy Collision Dissociation)	MS2	0	96.9724	8.82204	3160	3160	3158	FP041321_7.raw	0/0		10.7762	764.467	740.342	1.99806	1.67419e-11	5.79718e-12	0	0
FALSE	High	PMI-Byonic	PMI-Byonic (A2)	A	2	Unambiguous	INTDECASSPCLHNGHCMDKINE	[E].INTDEcASsPcLHnGHcMDKINE.[F]	C6(Carbamidomethyl); S9(Hex(1)Pent(2)); C11(Carbamidomethyl); N14(Deamidated); C17(Carbamidomethyl)	1	1	Q01705	Q01705	Neurogenic locus notch homolog protein 1 OS=Mus musculus OX=10090 GN=Notch1 PE=1 SV=3	3	4	4	1	0	1	1	1	783.312	3130.22	3129.23	318.756	0.249365	0	0	1631918	HCD (High Energy Collision Dissociation)	MS2	62.0554	100	8.70188	3108	3108	3103	FP041321_7.raw	0/0		14.4015	900.755	840.084	1.2	3.96739e-15	2.08407e-15	0	0
FALSE	High	PMI-Byonic	PMI-Byonic (A2)	A	2	Unambiguous	INTDECASSPCLHNGHCMDKINE	[E].INTDEcASsPcLHnGHcMDKINE.[F]	C6(Carbamidomethyl); S9(Hex(1)Pent(2)); C11(Carbamidomethyl); N14(Deamidated); C17(Carbamidomethyl)	1	1	Q01705	Q01705	Neurogenic locus notch homolog protein 1 OS=Mus musculus OX=10090 GN=Notch1 PE=1 SV=3	3	4	4	1	0	1	1	1	783.562	3131.23	3129.23	639.338	0.500158	0	0	642664	HCD (High Energy Collision Dissociation)	MS2	28.4385	100	8.46258	3003	3003	2997	FP041321_7.raw	0/0		3.85293	344.735	344.735	1.2	0.000140305	6.53646e-06	0	0
FALSE	High	PMI-Byonic	PMI-Byonic (A2)	A	2	Unambiguous	INTDECASSPCLHNGHCMDKINE	[E].INTDEcASsPcLHnGHcMDKINE.[F]	C6(Carbamidomethyl); S9(Hex(1)Pent(2)); C11(Carbamidomethyl); N14(Deamidated); C17(Carbamidomethyl)	1	1	Q01705	Q01705	Neurogenic locus notch homolog protein 1 OS=Mus musculus OX=10090 GN=Notch1 PE=1 SV=3	3	4	4	1	0	1	1	1	783.062	3129.23	3129.23	-0.343815	-0.000268969	0	0	793466	HCD (High Energy Collision Dissociation)	MS2	0	100	8.26028	2917	2917	2916	FP041321_7.raw	0/0		8.72489	689.495	689.495	1.2	1.88414e-09	3.57278e-10	0	0
FALSE	High	PMI-Byonic	PMI-Byonic (A2)	A	2	Unambiguous	INTDECASSPCLHNGHCMDKINE	[E].INTDEcASsPcLHnGHcMDKINE.[F]	C6(Carbamidomethyl); S9(Hex(1)Pent(2)); C11(Carbamidomethyl); N14(Deamidated); C17(Carbamidomethyl)	1	1	Q01705	Q01705	Neurogenic locus notch homolog protein 1 OS=Mus musculus OX=10090 GN=Notch1 PE=1 SV=3	3	4	4	1	0	1	1	1	783.063	3129.23	3129.23	0.514399	0.000402418	0	0	1.09821e+06	HCD (High Energy Collision Dissociation)	MS2	0	100	8.14927	2870	2870	2865	FP041321_7.raw	0/0		6.13647	445.779	445.779	1.2	7.30353e-07	8.83541e-08	0	0
FALSE	High	PMI-Byonic	PMI-Byonic (A2)	A	2	Unambiguous	INTDECASSPCLHNGHCMDKINE	[E].INTDEcASsPcLHNGHcMDKINE.[F]	C6(Carbamidomethyl); S9(Hex(1)Pent(2)R0); C11(Carbamidomethyl); C17(Carbamidomethyl)	1	1	Q01705	Q01705	Neurogenic locus notch homolog protein 1 OS=Mus musculus OX=10090 GN=Notch1 PE=1 SV=3	3	4	4	1	0	1	1	1	783.314	3130.23	3128.24	636.38	0.497688	0	0	716801	HCD (High Energy Collision Dissociation)	MS2	58.4324	100	7.93644	2777	2777	2771	FP041321_7.raw	0/0		2.36977	214.896	214.896	1.2	0.0042681	0.000300767	0	0
FALSE	High	PMI-Byonic	PMI-Byonic (A2)	A	2	Unambiguous	INTDECASSPCLHNGHCMDKINE	[E].INTDEcASsPcLHnGHcMDKINE.[F]	C6(Carbamidomethyl); S9(Hex(1)Pent(2)); C11(Carbamidomethyl); N14(Deamidated); C17(Carbamidomethyl)	1	1	Q01705	Q01705	Neurogenic locus notch homolog protein 1 OS=Mus musculus OX=10090 GN=Notch1 PE=1 SV=3	3	4	4	1	0	1	1	1	783.565	3131.24	3129.23	642.615	0.502722	0	0	1.25148e+06	HCD (High Energy Collision Dissociation)	MS2	25.0737	100	8.02954	2817	2817	2814	FP041321_7.raw	0/0		5.88902	519.613	519.613	1.2	1.29116e-06	1.19195e-07	0	0
FALSE	High	PMI-Byonic	PMI-Byonic (A2)	A	2	Unambiguous	FQCQCPKGFNGHLCQYDVDE	[E].FQcQcPKGFnGHLcQYDVDE.[C]	C3(Carbamidomethyl); C5(Carbamidomethyl); N10(Deamidated); C14(Carbamidomethyl)	1	1	Q01705	Q01705	Neurogenic locus notch homolog protein 1 OS=Mus musculus OX=10090 GN=Notch1 PE=1 SV=3	2	3	3	1	0	1	1	1	835.007	2503.01	2503.01	-1.92586	-0.00160682	0	0	848813	HCD (High Energy Collision Dissociation)	MS2	4.96528	100	10.7598	4032	4032	4027	FP041321_7.raw	0/0		3.54588	362.832	285.07	96.0219	0.000284526	1.59434e-05	0	0
FALSE	High	PMI-Byonic	PMI-Byonic (A2)	A	2	Unambiguous	FQCQCPKGFNGHLCQYDVDECASTPCKNGAKCLDGPNTYTCVCTE	[E].FQcQcPKGFnGHLcQYDVDEcAStPcKNGAKcLdGPNTYTcVcTE.[G]	C3(Carbamidomethyl); C5(Carbamidomethyl); N10(Deamidated); C14(Carbamidomethyl); C21(Carbamidomethyl); T24(Hex(1)Pent(2)); C26(Carbamidomethyl); C32(Carbamidomethyl); D34(Oxidation); C41(Carbamidomethyl); C43(Carbamidomethyl)	1	1	Q01705	Q01705	Neurogenic locus notch homolog protein 1 OS=Mus musculus OX=10090 GN=Notch1 PE=1 SV=3	4	5	5	1	0	1	1	1	1159.07	5791.3	5790.3	172.657	0.199948	0	0	116401	HCD (High Energy Collision Dissociation)	MS2	0	100	11.4199	4320	4320	4313	FP041321_7.raw	0/0		6.74815	549.403	549.403	0	1.78587e-07	3.23456e-08	0	0
FALSE	High	PMI-Byonic	PMI-Byonic (A2)	A	2	Unambiguous	FQCQCPKGFNGHLCQYDVDECASTPCKNGAKCLDGPNTYTCVCTE	[E].FQcQcPKGFnGHLcQYDVDEcAStPcKNGAKcLDGPNTYTcVcTE.[G]	C3(Carbamidomethyl); C5(Carbamidomethyl); N10(Deamidated); C14(Carbamidomethyl); C21(Carbamidomethyl); T24(Hex(1)Pent(2)); C26(Carbamidomethyl); C32(Carbamidomethyl); C41(Carbamidomethyl); C43(Carbamidomethyl)	1	1	Q01705	Q01705	Neurogenic locus notch homolog protein 1 OS=Mus musculus OX=10090 GN=Notch1 PE=1 SV=3	4	5	5	1	0	1	1	1	1155.87	5775.33	5774.31	176.525	0.203862	0	0	149412	HCD (High Energy Collision Dissociation)	MS2	0	100	11.4156	4318	4318	4313	FP041321_7.raw	0/0		7.37226	568.062	568.062	0	4.24367e-08	8.33192e-09	0	0
FALSE	High	PMI-Byonic	PMI-Byonic (A2)	A	2	Unambiguous	FQCQCPKGFNGHLCQYDVDECASTPCKNGAKCLDGPNTYTCVCTE	[E].FQcQcPKGFNGHLcQYDVDEcAStPcKNGAKcLDGPNTYTcVcTE.[G]	C3(Carbamidomethyl); C5(Carbamidomethyl); C14(Carbamidomethyl); C21(Carbamidomethyl); T24(Hex(1)Pent(2)); C26(Carbamidomethyl); C32(Carbamidomethyl); C41(Carbamidomethyl); C43(Carbamidomethyl)	1	1	Q01705	Q01705	Neurogenic locus notch homolog protein 1 OS=Mus musculus OX=10090 GN=Notch1 PE=1 SV=3	4	5	5	1	0	1	1	1	1155.68	5774.35	5773.32	178.269	0.205841	0	0	136977	HCD (High Energy Collision Dissociation)	MS2	96.209	100	11.1316	4196	4196	4192	FP041321_7.raw	0/0		6.20989	452.556	452.556	0	6.16757e-07	7.10028e-08	0	0
FALSE	High	PMI-Byonic	PMI-Byonic (A2)	A	2	Unambiguous	FQCQCPKGFNGHLCQYDVDECASTPCKNGAKCLDGPNTYTCVCTE	[E].FQcQcPKGFNGHLcQYDVDEcAsTPcKNGAKcLDGPNTYTcVcTE.[G]	C3(Carbamidomethyl); C5(Carbamidomethyl); C14(Carbamidomethyl); C21(Carbamidomethyl); S23(Hex(1)Pent(2)); C26(Carbamidomethyl); C32(Carbamidomethyl); C41(Carbamidomethyl); C43(Carbamidomethyl)	1	1	Q01705	Q01705	Neurogenic locus notch homolog protein 1 OS=Mus musculus OX=10090 GN=Notch1 PE=1 SV=3	4	5	5	1	0	1	1	1	1155.67	5774.33	5773.32	173.829	0.200714	0	0	152557	HCD (High Energy Collision Dissociation)	MS2	0	100	11.0037	4141	4141	4137	FP041321_7.raw	0/0		6.39606	513.137	513.137	0	4.01739e-07	4.28996e-08	0	0
FALSE	High	PMI-Byonic	PMI-Byonic (A2)	A	2	Unambiguous	FQCQCPKGFNGHLCQYDVDECASTPCKNGAKCLDGPNTYTCVCTE	[E].FQcQcPKGFNGHLcQYDVDEcAsTPcKNGAKcLdGPNTYTcVcTE.[G]	C3(Carbamidomethyl); C5(Carbamidomethyl); C14(Carbamidomethyl); C21(Carbamidomethyl); S23(Hex(1)Pent(2)); C26(Carbamidomethyl); C32(Carbamidomethyl); D34(Oxidation); C41(Carbamidomethyl); C43(Carbamidomethyl)	1	1	Q01705	Q01705	Neurogenic locus notch homolog protein 1 OS=Mus musculus OX=10090 GN=Notch1 PE=1 SV=3	4	5	5	1	0	1	1	1	1158.87	5790.32	5789.32	173.552	0.20095	0	0	152711	HCD (High Energy Collision Dissociation)	MS2	0	100	11.0566	4164	4164	4159	FP041321_7.raw	0/0		6.2934	516.276	516.276	0	5.08862e-07	5.5843e-08	0	0
FALSE	High	PMI-Byonic	PMI-Byonic (A2)	A	2	Unambiguous	FQCQCPKGFNGHLCQYDVDE	[E].FQcQcPKGFNGHLcQYDVDE.[C]	C3(Carbamidomethyl); C5(Carbamidomethyl); C14(Carbamidomethyl)	1	1	Q01705	Q01705	Neurogenic locus notch homolog protein 1 OS=Mus musculus OX=10090 GN=Notch1 PE=1 SV=3	2	3	3	1	0	1	1	1	835.012	2503.02	2502.03	397.142	0.33122	0	0	946972	HCD (High Energy Collision Dissociation)	MS2	40.6904	100	10.4572	3897	3897	3895	FP041321_7.raw	0/0		2.90189	353.144	305.876	305.876	0.00125345	5.61899e-05	0	0
FALSE	High	PMI-Byonic	PMI-Byonic (A2)	A	2	Unambiguous	FQCQCPKGFNGHLCQYDVDE	[E].FQcQcPKGFNGHLcQYDVDE.[C]	C3(Carbamidomethyl); C5(Carbamidomethyl); C14(Carbamidomethyl)	1	1	Q01705	Q01705	Neurogenic locus notch homolog protein 1 OS=Mus musculus OX=10090 GN=Notch1 PE=1 SV=3	2	3	3	1	0	1	1	1	834.68	2502.03	2502.03	-0.460081	-0.000383712	0	0	1.96187e+06	HCD (High Energy Collision Dissociation)	MS2	0	100	10.3344	3842	3842	3840	FP041321_7.raw	0/0		3.19439	370.531	257.013	257.013	0.000639158	3.31657e-05	0	0
FALSE	High	PMI-Byonic	PMI-Byonic (A2)	A	2	Unambiguous	FQCQCPKGFNGHLCQYDVDE	[E].FQcQcPKGFnGHLcQYDVDE.[C]	C3(Carbamidomethyl); C5(Carbamidomethyl); N10(Deamidated); C14(Carbamidomethyl)	1	1	Q01705	Q01705	Neurogenic locus notch homolog protein 1 OS=Mus musculus OX=10090 GN=Notch1 PE=1 SV=3	2	3	3	1	0	1	1	1	835.013	2503.02	2503.01	4.95062	0.00413049	0	0	2.98266e+06	HCD (High Energy Collision Dissociation)	MS2	0.655532	78.746	11.0756	4172	4172	4170	FP041321_7.raw	0/0		3.54017	428.836	229.338	113.336	0.000288291	2.12836e-05	0	0
FALSE	High	PMI-Byonic	PMI-Byonic (A2)	A	2	Unambiguous	FQCQCPKGFNGHLCQYDVDE	[E].FQcQcPKGFnGHLcQYDVDE.[C]	C3(Carbamidomethyl); C5(Carbamidomethyl); N10(Deamidated); C14(Carbamidomethyl)	1	1	Q01705	Q01705	Neurogenic locus notch homolog protein 1 OS=Mus musculus OX=10090 GN=Notch1 PE=1 SV=3	2	3	3	1	0	1	1	1	835.01	2503.02	2503.01	2.09761	0.00175011	0	0	391025	HCD (High Energy Collision Dissociation)	MS2	0	100	10.9565	4121	4121	4115	FP041321_7.raw	0/0		2.45781	302.254	229.367	91.7594	0.00348489	0.000231164	0	0
FALSE	High	PMI-Byonic	PMI-Byonic (A2)	A	2	Unambiguous	CDPDPCHYGSCKDGVATFTCLCQPGYTGHHCE	[E].cDPDPcHYGScKdGVATFtcLcQPGYtGHHcE.[T]	C1(Carbamidomethyl); C6(Carbamidomethyl); C11(Carbamidomethyl); D13(Oxidation); T19(Hex(1)Pent(2)); C20(Carbamidomethyl); C22(Carbamidomethyl); T27(HexNAc(1)Fuc(1)); C31(Carbamidomethyl)	1	1	Q01705	Q01705	Neurogenic locus notch homolog protein 1 OS=Mus musculus OX=10090 GN=Notch1 PE=1 SV=3	1	5	5	1	0	1	1	1	916.168	4576.81	4577.73	-200.358	-0.183437	0	0	217638	HCD (High Energy Collision Dissociation)	MS2	3.83369	100	11.5412	4372	4372	4368	FP041321_7.raw	0/0		10.8333	834.189	834.189	8.08917	1.46795e-11	3.9731e-12	0	0
[truncated: 7 more columns]
