# Supplementary material for: Modulation of the NOTCH1 Pathway by LUNATIC FRINGE Is Dominant over That of MANIC or RADICAL FRINGE
Source: Molecules. 2021 Sep 30;26(19):5942. doi: 10.3390/molecules26195942 (PMC8512825; doi:10.3390/molecules26195942)
Supplement: Supplementary file 1 [file molecules-26-05942-s001.zip › Supplement/Table S15.xlsx]

## Sheet: Table S15
	Table S15: Chymotrypsin digestion of mN1 EGF1-18 + RFNG expressed in CHO analyzed for Figure 3, 6, S2 and S5.
	Tab			Biological replicate number						The peptides used to generate the EICs are highlighted in red and bold
	FP072920_23			1
	FP030221_8
	FP032421_13			2
	FP040621_19			3
	FP041321_8

## Sheet: FP072920_23
Checked	Confidence	Identifying Node Type	Identifying Node	Search ID	Identifying Node No	PSM Ambiguity	Sequence	Annotated Sequence	Modifications	# Protein Groups	# Proteins	Master Protein Accessions	Protein Accessions	Protein Descriptions	# Missed Cleavages	Charge	Original Precursor Charge	DeltaScore	DeltaCn	Rank	Search Engine Rank	Concatenated Rank	m/z [Da]	MH+ [Da]	Theo. MH+ [Da]	DeltaM [ppm]	Deltam/z [Da]	Matched Ions	Total Ions	Intensity	Activation Type	MS Order	Isolation Interference [%]	Ion Inject Time [ms]	RT [min]	First Scan	Last Scan	Master Scan(s)	Spectrum File	Ions Matched	Annotation	|Log Prob|	Byonic Score	Delta Byonic Score	Delta Mod Score	PEP 2D	q-Value 2D	FDR 2D	Peptide Group FDR 2D
FALSE	High	PMI-Byonic	PMI-Byonic (A2)	A	2	Unambiguous	RCSQPSGTCL	[L].RcSQPSGTcL.[N]	C2(Carbamidomethyl); C9(Carbamidomethyl)	1	1	Q01705	Q01705	Neurogenic locus notch homolog protein 1 OS=Mus musculus OX=10090 GN=Notch1 PE=1 SV=3	0	2	2	1	0	1	1	1	583.257	1165.51	1165.51	-1.68991	-0.000984802	0	0	668982	HCD (High Energy Collision Dissociation)	MS2	0	100	6.94788	2596	2596	2593	FP072920_23.raw	0/0		8.1215	621.906	557.61	557.61	7.55964e-09	1.50849e-09	0	0
FALSE	High	PMI-Byonic	PMI-Byonic (A2)	A	2	Unambiguous	RCSQPSGTCL	[L].RcSQPSGTcL.[N]	C2(Carbamidomethyl); C9(Carbamidomethyl)	1	1	Q01705	Q01705	Neurogenic locus notch homolog protein 1 OS=Mus musculus OX=10090 GN=Notch1 PE=1 SV=3	0	2	2	1	0	1	1	1	583.257	1165.51	1165.51	-2.42306	-0.00141205	0	0	15091064	HCD (High Energy Collision Dissociation)	MS2	0	9.37887	7.19792	2704	2704	2703	FP072920_23.raw	0/0		8.07875	619.681	507.411	507.411	8.34165e-09	1.99447e-09	0	0
FALSE	High	PMI-Byonic	PMI-Byonic (A2)	A	2	Unambiguous	RCSQPSGTCL	[L].RcSQPSGTcL.[N]	C2(Carbamidomethyl); C9(Carbamidomethyl)	1	1	Q01705	Q01705	Neurogenic locus notch homolog protein 1 OS=Mus musculus OX=10090 GN=Notch1 PE=1 SV=3	0	2	2	1	0	1	1	1	583.257	1165.51	1165.51	-2.10885	-0.00122894	0	0	29031912	HCD (High Energy Collision Dissociation)	MS2	0	7.01091	7.07126	2649	2649	2648	FP072920_23.raw	0/0		8.1215	642.984	518.806	518.806	7.55964e-09	1.66773e-09	0	0
FALSE	High	PMI-Byonic	PMI-Byonic (A2)	A	2	Unambiguous	RCSQPSGTCL	[L].RcSQPSGTcL.[N]	C2(Carbamidomethyl); C9(Carbamidomethyl)	1	1	Q01705	Q01705	Neurogenic locus notch homolog protein 1 OS=Mus musculus OX=10090 GN=Notch1 PE=1 SV=3	0	2	2	1	0	1	1	1	583.257	1165.51	1165.51	-2.63253	-0.00153412	0	0	3483403	HCD (High Energy Collision Dissociation)	MS2	2.13791	33.6514	7.30106	2749	2749	2748	FP072920_23.raw	0/0		7.07875	569.835	522.607	522.607	8.34164e-08	1.08696e-08	0	0
FALSE	High	PMI-Byonic	PMI-Byonic (A2)	A	2	Unambiguous	VGQRCQDSNPCLSTPCKNAGTCHVVDHGGTVDY	[F].VGQRcQDSNPcLstPcKNAGTcHVVDHGGTVDY.[A]	C5(Carbamidomethyl); C11(Carbamidomethyl); S13(Hex(1)Pent(2)); T14(Fuc(1)); C16(Carbamidomethyl); C22(Carbamidomethyl)	1	1	Q01705	Q01705	Neurogenic locus notch homolog protein 1 OS=Mus musculus OX=10090 GN=Notch1 PE=1 SV=3	1	5	5	1	0	1	1	1	853.165	4261.8	4261.79	1.20051	0.00102327	0	0	40004.4	HCD (High Energy Collision Dissociation)	MS2	0	100	11.7381	4659	4659	4649	FP072920_23.raw	0/0		1.84177	27.573	27.573	0.28	0.0143957	0.00113377	0	0
FALSE	High	PMI-Byonic	PMI-Byonic (A2)	A	2	Unambiguous	VGQRCQDSNPCLSTPCKNAGTCHVVDHGGTVDY	[F].VGQRcQDSNPcLstPcKNAGTcHVVDHGGTVDY.[A]	C5(Carbamidomethyl); C11(Carbamidomethyl); S13(Hex(1)Pent(2)); T14(Fuc(1)); C16(Carbamidomethyl); C22(Carbamidomethyl)	1	1	Q01705	Q01705	Neurogenic locus notch homolog protein 1 OS=Mus musculus OX=10090 GN=Notch1 PE=1 SV=3	1	4	4	1	0	1	1	1	1066.2	4261.79	4261.79	-0.887268	-0.000945338	0	0	480637	HCD (High Energy Collision Dissociation)	MS2	0	100	9.02124	3499	3499	3490	FP072920_23.raw	0/0		5.99122	443.31	443.31	0.28	1.02042e-06	1.73805e-07	0	0
FALSE	High	PMI-Byonic	PMI-Byonic (A2)	A	2	Unambiguous	VGQRCQDSNPCLSTPCKNAGTCHVVDHGGTVDY	[F].VGQRcQDSNPcLstPcKNAGTcHVVDHGGTVDY.[A]	C5(Carbamidomethyl); C11(Carbamidomethyl); S13(Hex(1)Pent(2)); T14(Fuc(1)); C16(Carbamidomethyl); C22(Carbamidomethyl)	1	1	Q01705	Q01705	Neurogenic locus notch homolog protein 1 OS=Mus musculus OX=10090 GN=Notch1 PE=1 SV=3	1	5	5	1	0	1	1	1	853.166	4261.8	4261.79	2.91909	0.00248811	0	0	12791466	HCD (High Energy Collision Dissociation)	MS2	24.435	8.87039	8.95874	3471	3471	3468	FP072920_23.raw	0/0		13.967	906.712	906.712	1.2	1.07898e-14	5.39472e-15	0	0
FALSE	High	PMI-Byonic	PMI-Byonic (A2)	A	2	Unambiguous	VGQRCQDSNPCLSTPCKNAGTCHVVDHGGTVDY	[F].VGQRcQDSNPcLstPcKNAGTcHVVDHGGTVDY.[A]	C5(Carbamidomethyl); C11(Carbamidomethyl); S13(Hex(1)Pent(2)); T14(Fuc(1)); C16(Carbamidomethyl); C22(Carbamidomethyl)	1	1	Q01705	Q01705	Neurogenic locus notch homolog protein 1 OS=Mus musculus OX=10090 GN=Notch1 PE=1 SV=3	1	5	5	1	0	1	1	1	853.567	4263.8	4261.79	472.735	0.40294	0	0	172931	HCD (High Energy Collision Dissociation)	MS2	11.742	100	12.4058	4945	4945	4935	FP072920_23.raw	0/0		1.57503	4.87923	4.87923	0.28	0.0266055	0.00222016	0	0
FALSE	High	PMI-Byonic	PMI-Byonic (A2)	A	2	Unambiguous	VGQRCQDSNPCLSTPCKNAGTCHVVDHGGTVDY	[F].VGQRcQDSNPcLsTPcKNAGTcHVVDHGGTVDY.[A]	C5(Carbamidomethyl); C11(Carbamidomethyl); S13(Hex(1)Pent(2)); C16(Carbamidomethyl); C22(Carbamidomethyl)	1	1	Q01705	Q01705	Neurogenic locus notch homolog protein 1 OS=Mus musculus OX=10090 GN=Notch1 PE=1 SV=3	1	5	5	1	0	1	1	1	823.954	4115.74	4115.73	1.72922	0.0014234	0	0	545410	HCD (High Energy Collision Dissociation)	MS2	5.44857	100	8.90873	3449	3449	3446	FP072920_23.raw	0/0		7.24682	573.023	573.023	0	5.66479e-08	6.79108e-09	0	0
FALSE	High	PMI-Byonic	PMI-Byonic (A2)	A	2	Unambiguous	VGQRCQDSNPCLSTPCKNAGTCHVVDHGGTVDY	[F].VGQRcQDSNPcLstPcKNAGTcHVVDHGGTVDY.[A]	C5(Carbamidomethyl); C11(Carbamidomethyl); S13(Fuc(1)); T14(Hex(1)); C16(Carbamidomethyl); C22(Carbamidomethyl)	1	1	Q01705	Q01705	Neurogenic locus notch homolog protein 1 OS=Mus musculus OX=10090 GN=Notch1 PE=1 SV=3	1	5	5	1	0	1	1	1	800.346	3997.7	3997.71	-0.846421	-0.000676749	0	0	170120	HCD (High Energy Collision Dissociation)	MS2	3.53478	100	8.88326	3438	3438	3435	FP072920_23.raw	0/0		3.68671	299.357	299.357	0	0.000205726	1.6566e-05	0	0
FALSE	High	PMI-Byonic	PMI-Byonic (A2)	A	2	Unambiguous	VGQRCQDSNPCLSTPCKNAGTCHVVDHGGTVDY	[F].VGQRcQDSNPcLstPcKNAGTcHVVDHGGTVDY.[A]	C5(Carbamidomethyl); C11(Carbamidomethyl); S13(Hex(1)Pent(2)); T14(Fuc(1)); C16(Carbamidomethyl); C22(Carbamidomethyl)	1	1	Q01705	Q01705	Neurogenic locus notch homolog protein 1 OS=Mus musculus OX=10090 GN=Notch1 PE=1 SV=3	1	4	4	1	0	1	1	1	1066.2	4261.78	4261.79	-1.46013	-0.00155569	0	0	912012	HCD (High Energy Collision Dissociation)	MS2	0	98.229	8.87893	3436	3436	3435	FP072920_23.raw	0/0		13.8618	922.269	827.474	1.2	1.3747e-14	9.28103e-15	0	0
FALSE	High	PMI-Byonic	PMI-Byonic (A2)	A	2	Unambiguous	VGQRCQDSNPCLSTPCKNAGTCHVVDHGGTVDY	[F].VGQRcQDSNPcLstPcKNAGTcHVVDHGGTVDY.[A]	C5(Carbamidomethyl); C11(Carbamidomethyl); S13(Fuc(1)); T14(Hex(1)Pent(1)); C16(Carbamidomethyl); C22(Carbamidomethyl)	1	1	Q01705	Q01705	Neurogenic locus notch homolog protein 1 OS=Mus musculus OX=10090 GN=Notch1 PE=1 SV=3	1	5	5	1	0	1	1	1	826.754	4129.74	4129.75	-1.26811	-0.00104739	0	0	1.46946e+06	HCD (High Energy Collision Dissociation)	MS2	0	58.0628	8.8356	3418	3418	3413	FP072920_23.raw	0/0		13.1499	860.925	841.685	0	7.08094e-14	2.15865e-14	0	0
FALSE	High	PMI-Byonic	PMI-Byonic (A2)	A	2	Unambiguous	VGQRCQDSNPCLSTPCKNAGTCHVVDHGGTVDY	[F].VGQRcQDSNPcLstPcKNAGTcHVVDHGGTVDY.[A]	C5(Carbamidomethyl); C11(Carbamidomethyl); S13(Hex(1)Pent(2)); T14(Fuc(1)); C16(Carbamidomethyl); C22(Carbamidomethyl)	1	1	Q01705	Q01705	Neurogenic locus notch homolog protein 1 OS=Mus musculus OX=10090 GN=Notch1 PE=1 SV=3	1	5	5	1	0	1	1	1	853.564	4263.79	4261.79	469.656	0.400315	0	0	347052	HCD (High Energy Collision Dissociation)	MS2	0	100	11.8851	4721	4721	4715	FP072920_23.raw	0/0		3.02951	104.829	104.829	0.28	0.000934297	8.05739e-05	0	0
FALSE	High	PMI-Byonic	PMI-Byonic (A2)	A	2	Unambiguous	VGQRCQDSNPCLSTPCKNAGTCHVVDHGGTVDY	[F].VGQRcQDSNPcLstPcKNAGTcHVVDHGGTVDY.[A]	C5(Carbamidomethyl); C11(Carbamidomethyl); S13(Hex(1)Pent(2)); T14(Fuc(1)); C16(Carbamidomethyl); C22(Carbamidomethyl)	1	1	Q01705	Q01705	Neurogenic locus notch homolog protein 1 OS=Mus musculus OX=10090 GN=Notch1 PE=1 SV=3	1	5	5	1	0	1	1	1	853.565	4263.8	4261.79	470.516	0.401048	0	0	94906176	HCD (High Energy Collision Dissociation)	MS2	33.5609	3.06651	8.82236	3411	3411	3402	FP072920_23.raw	0/0		13.9	926.955	888.227	1.2	1.2588e-14	7.79241e-15	0	0
FALSE	High	PMI-Byonic	PMI-Byonic (A2)	A	2	Unambiguous	VGQRCQDSNPCLSTPCKNAGTCHVVDHGGTVDY	[F].VGQRcQDSNPcLstPcKNAGTcHVVDHGGTVDY.[A]	C5(Carbamidomethyl); C11(Carbamidomethyl); S13(Hex(1)Pent(2)); T14(HexNAc(1)); C16(Carbamidomethyl); C22(Carbamidomethyl)	1	1	Q01705	Q01705	Neurogenic locus notch homolog protein 1 OS=Mus musculus OX=10090 GN=Notch1 PE=1 SV=3	1	5	5	1	0	1	1	1	864.765	4319.8	4318.81	227.802	0.196767	0	0	245016	HCD (High Energy Collision Dissociation)	MS2	0	100	9.02342	3500	3500	3490	FP072920_23.raw	0/0		1.99724	117.504	117.504	1.2	0.0100638	0.000776657	0	0
FALSE	High	PMI-Byonic	PMI-Byonic (A2)	A	2	Unambiguous	VGQRCQDSNPCLSTPCKNAGTCHVVDHGGTVDY	[F].VGQRcQDSNPcLsTPcKNAGTcHVVDHGGTVDY.[A]	C5(Carbamidomethyl); C11(Carbamidomethyl); S13(Hex(1)Pent(2)); C16(Carbamidomethyl); C22(Carbamidomethyl)	1	1	Q01705	Q01705	Neurogenic locus notch homolog protein 1 OS=Mus musculus OX=10090 GN=Notch1 PE=1 SV=3	1	5	5	1	0	1	1	1	824.149	4116.72	4115.73	238.931	0.196675	0	0	502120	HCD (High Energy Collision Dissociation)	MS2	42.6251	100	8.79765	3400	3400	3391	FP072920_23.raw	0/0		5.56484	426.562	426.562	0	2.72373e-06	4.11091e-07	0	0
FALSE	High	PMI-Byonic	PMI-Byonic (A2)	A	2	Unambiguous	VGQRCQDSNPCLSTPCKNAGTCHVVDHGGTVDY	[F].VGQRcQDSNPcLstPcKNAGTcHVVDHGGTVDY.[A]	C5(Carbamidomethyl); C11(Carbamidomethyl); S13(Hex(1)Pent(2)); T14(Fuc(1)); C16(Carbamidomethyl); C22(Carbamidomethyl)	1	1	Q01705	Q01705	Neurogenic locus notch homolog protein 1 OS=Mus musculus OX=10090 GN=Notch1 PE=1 SV=3	1	4	4	1	0	1	1	1	1066.2	4261.79	4261.79	-0.887268	-0.000945338	0	0	452676	HCD (High Energy Collision Dissociation)	MS2	0	100	8.76589	3386	3386	3380	FP072920_23.raw	0/0		12.6789	854.181	720.431	1.2	2.09475e-13	6.98865e-14	0	0
FALSE	High	PMI-Byonic	PMI-Byonic (A2)	A	2	Unambiguous	VGQRCQDSNPCLSTPCKNAGTCHVVDHGGTVDY	[F].VGQRcQDSNPcLstPcKNAGTcHVVDHGGTVDY.[A]	C5(Carbamidomethyl); C11(Carbamidomethyl); S13(Fuc(1)); T14(Hex(1)); C16(Carbamidomethyl); C22(Carbamidomethyl)	1	1	Q01705	Q01705	Neurogenic locus notch homolog protein 1 OS=Mus musculus OX=10090 GN=Notch1 PE=1 SV=3	1	5	5	1	0	1	1	1	800.345	3997.69	3997.71	-2.8312	-0.00226366	0	0	188340	HCD (High Energy Collision Dissociation)	MS2	0	100	8.74909	3379	3379	3369	FP072920_23.raw	0/0		6.35154	500.734	500.734	0	4.45108e-07	8.62182e-08	0	0
FALSE	High	PMI-Byonic	PMI-Byonic (A2)	A	2	Unambiguous	VGQRCQDSNPCLSTPCKNAGTCHVVDHGGTVDY	[F].VGQRcQDSNPcLstPcKNAGTcHVVDHGGTVDY.[A]	C5(Carbamidomethyl); C11(Carbamidomethyl); S13(Fuc(1)); T14(Hex(1)Pent(1)R0); C16(Carbamidomethyl); C22(Carbamidomethyl)	1	1	Q01705	Q01705	Neurogenic locus notch homolog protein 1 OS=Mus musculus OX=10090 GN=Notch1 PE=1 SV=3	1	5	5	1	0	1	1	1	826.755	4129.75	4129.75	-0.455315	-0.000376067	0	0	293065	HCD (High Energy Collision Dissociation)	MS2	0	100	8.72125	3367	3367	3358	FP072920_23.raw	0/0		9.24682	650.755	650.755	0	5.66479e-10	8.22369e-11	0	0
FALSE	High	PMI-Byonic	PMI-Byonic (A2)	A	2	Unambiguous	VGQRCQDSNPCLSTPCKNAGTCHVVDHGGTVDY	[F].VGQRcQDSNPcLstPcKNAGTcHVVDHGGTVDY.[A]	C5(Carbamidomethyl); C11(Carbamidomethyl); S13(Hex(1)Pent(2)); T14(Hex(1)); C16(Carbamidomethyl); C22(Carbamidomethyl)	1	1	Q01705	Q01705	Neurogenic locus notch homolog protein 1 OS=Mus musculus OX=10090 GN=Notch1 PE=1 SV=3	1	5	5	1	0	1	1	1	856.562	4278.78	4277.78	233.04	0.199379	0	0	863286	HCD (High Energy Collision Dissociation)	MS2	0	100	8.69992	3357	3357	3347	FP072920_23.raw	0/0		1.96005	110.11	110.11	1.2	0.0109636	0.000911764	0	0
FALSE	High	PMI-Byonic	PMI-Byonic (A2)	A	2	Unambiguous	VGQRCQDSNPCLSTPCKNAGTCHVVDHGGTVDY	[F].VGQRcQDSNPcLstPcKNAGTcHVVDHGGTVDY.[A]	C5(Carbamidomethyl); C11(Carbamidomethyl); S13(Hex(1)Pent(2)); T14(Fuc(1)); C16(Carbamidomethyl); C22(Carbamidomethyl)	1	1	Q01705	Q01705	Neurogenic locus notch homolog protein 1 OS=Mus musculus OX=10090 GN=Notch1 PE=1 SV=3	1	5	5	1	0	1	1	1	853.163	4261.79	4261.79	-0.947709	-0.000807788	0	0	57616.6	HCD (High Energy Collision Dissociation)	MS2	0	100	11.5743	4589	4589	4583	FP072920_23.raw	0/0		2.30405	73.7358	73.7358	0.28	0.00496541	0.000474062	0	0
FALSE	High	PMI-Byonic	PMI-Byonic (A2)	A	2	Unambiguous	VGQRCQDSNPCL	[F].VGQRcQDSNPcL.[S]	C5(Carbamidomethyl); C11(Carbamidomethyl)	1	1	Q01705	Q01705	Neurogenic locus notch homolog protein 1 OS=Mus musculus OX=10090 GN=Notch1 PE=1 SV=3	0	2	2	1	0	1	1	1	717.313	1433.62	1433.63	-4.50158	-0.00322679	0	0	272115	HCD (High Energy Collision Dissociation)	MS2	13.451	100	7.85716	2990	2990	2988	FP072920_23.raw	0/0		3.02171	254.472	254.472	254.472	0.000951231	9.51611e-05	0	0
FALSE	High	PMI-Byonic	PMI-Byonic (A2)	A	2	Unambiguous	VGQRCQDSNPCLSTPCKNAGTCHVVDHGGTVDY	[F].VGQRcQDSNPcLstPcKNAGTcHVVDHGGTVDY.[A]	C5(Carbamidomethyl); C11(Carbamidomethyl); S13(Hex(1)Pent(2)); T14(Fuc(1)); C16(Carbamidomethyl); C22(Carbamidomethyl)	1	1	Q01705	Q01705	Neurogenic locus notch homolog protein 1 OS=Mus musculus OX=10090 GN=Notch1 PE=1 SV=3	1	5	5	1	0	1	1	1	853.563	4263.79	4261.79	468.367	0.399217	0	0	1.39788e+06	HCD (High Energy Collision Dissociation)	MS2	16.6462	100	8.69557	3355	3355	3347	FP072920_23.raw	0/0		12.1072	803.433	803.433	1.2	7.81343e-13	2.37727e-13	0	0
FALSE	High	PMI-Byonic	PMI-Byonic (A2)	A	2	Unambiguous	VGQRCQDSNPCLSTPCKNAGTCHVVDHGGTVDY	[F].VGQRcQDSNPcLstPcKNAGTcHVVDHGGTVDY.[A]	C5(Carbamidomethyl); C11(Carbamidomethyl); S13(Fuc(1)); T14(Hex(1)Pent(1)); C16(Carbamidomethyl); C22(Carbamidomethyl)	1	1	Q01705	Q01705	Neurogenic locus notch homolog protein 1 OS=Mus musculus OX=10090 GN=Notch1 PE=1 SV=3	1	5	5	1	0	1	1	1	827.355	4132.74	4129.75	725.435	0.599172	0	0	616807	HCD (High Energy Collision Dissociation)	MS2	38.0082	100	9.04727	3510	3510	3501	FP072920_23.raw	0/0		1.59744	127.18	127.18	0	0.0252676	0.00191116	0	0
FALSE	High	PMI-Byonic	PMI-Byonic (A2)	A	2	Unambiguous	VGQRCQDSNPCLSTPCKNAGTCHVVDHGGTVDY	[F].VGQRcQDSNPcLstPcKNAGTcHVVDHGGTVDY.[A]	C5(Carbamidomethyl); C11(Carbamidomethyl); S13(Hex(1)Pent(2)); T14(Fuc(1)); C16(Carbamidomethyl); C22(Carbamidomethyl)	1	1	Q01705	Q01705	Neurogenic locus notch homolog protein 1 OS=Mus musculus OX=10090 GN=Notch1 PE=1 SV=3	1	5	5	1	0	1	1	1	853.163	4261.79	4261.79	-0.876102	-0.000746753	0	0	3.92121e+06	HCD (High Energy Collision Dissociation)	MS2	0	31.0261	9.08133	3524	3524	3523	FP072920_23.raw	0/0		12.1499	849.348	823.635	1.2	7.08094e-13	1.83365e-13	0	0
FALSE	High	PMI-Byonic	PMI-Byonic (A2)	A	2	Unambiguous	VGQRCQDSNPCLSTPCKNAGTCHVVDHGGTVDY	[F].VGQRcQDSNPcLstPcKNAGTcHVVDHGGTVDY.[A]	C5(Carbamidomethyl); C11(Carbamidomethyl); S13(Hex(1)Pent(2)); T14(Fuc(1)); C16(Carbamidomethyl); C22(Carbamidomethyl)	1	1	Q01705	Q01705	Neurogenic locus notch homolog protein 1 OS=Mus musculus OX=10090 GN=Notch1 PE=1 SV=3	1	5	5	1	0	1	1	1	853.164	4261.79	4261.79	0.699261	0.000596021	0	0	133878	HCD (High Energy Collision Dissociation)	MS2	0	100	10.5915	4174	4174	4170	FP072920_23.raw	0/0		3.28154	179.535	179.535	1.2	0.000522951	3.43173e-05	0	0
FALSE	High	PMI-Byonic	PMI-Byonic (A2)	A	2	Unambiguous	VGQRCQDSNPCLSTPCKNAGTCHVVDHGGTVDY	[F].VGQRcQDSNPcLstPcKNAGTcHVVDHGGTVDY.[A]	C5(Carbamidomethyl); C11(Carbamidomethyl); S13(Hex(1)Pent(2)); T14(Fuc(1)); C16(Carbamidomethyl); C22(Carbamidomethyl)	1	1	Q01705	Q01705	Neurogenic locus notch homolog protein 1 OS=Mus musculus OX=10090 GN=Notch1 PE=1 SV=3	1	5	5	1	0	1	1	1	853.163	4261.79	4261.79	-1.01932	-0.000868823	0	0	173629	HCD (High Energy Collision Dissociation)	MS2	10.6058	100	10.4114	4097	4097	4093	FP072920_23.raw	0/0		4.5999	365.195	365.195	1.2	2.51245e-05	2.89469e-06	0	0
FALSE	High	PMI-Byonic	PMI-Byonic (A2)	A	2	Unambiguous	VGQRCQDSNPCLSTPCKNAGTCHVVDHGGTVDY	[F].VGQRcQDSNPcLstPcKNAGTcHVVDHGGTVDY.[A]	C5(Carbamidomethyl); C11(Carbamidomethyl); S13(Hex(1)Pent(2)); T14(Fuc(1)); C16(Carbamidomethyl); C22(Carbamidomethyl)	1	1	Q01705	Q01705	Neurogenic locus notch homolog protein 1 OS=Mus musculus OX=10090 GN=Notch1 PE=1 SV=3	1	5	5	1	0	1	1	1	853.965	4265.79	4261.79	939.401	0.800706	0	0	484387	HCD (High Energy Collision Dissociation)	MS2	64.4827	100	10.2942	4047	4047	4038	FP072920_23.raw	0/0		3.02872	173.059	173.059	0.28	0.000936005	8.5462e-05	0	0
FALSE	High	PMI-Byonic	PMI-Byonic (A2)	A	2	Unambiguous	VGQRCQDSNPCLSTPCKNAGTCHVVDHGGTVDY	[F].VGQRcQDSNPcLstPcKNAGTcHVVDHGGTVDY.[A]	C5(Carbamidomethyl); C11(Carbamidomethyl); S13(Hex(1)Pent(2)); T14(Fuc(1)); C16(Carbamidomethyl); C22(Carbamidomethyl)	1	1	Q01705	Q01705	Neurogenic locus notch homolog protein 1 OS=Mus musculus OX=10090 GN=Notch1 PE=1 SV=3	1	5	5	1	0	1	1	1	853.562	4263.78	4261.79	467.508	0.398484	0	0	717529	HCD (High Energy Collision Dissociation)	MS2	0	100	10.2334	4020	4020	4018	FP072920_23.raw	0/0		5.56484	414.175	414.175	1.2	2.72373e-06	4.34217e-07	0	0
FALSE	High	PMI-Byonic	PMI-Byonic (A2)	A	2	Unambiguous	VGQRCQDSNPCLSTPCKNAGTCHVVDHGGTVDY	[F].VGQRcQDSNPcLstPcKNAGTcHVVDHGGTVDY.[A]	C5(Carbamidomethyl); C11(Carbamidomethyl); S13(Hex(1)Pent(2)); T14(Fuc(1)); C16(Carbamidomethyl); C22(Carbamidomethyl)	1	1	Q01705	Q01705	Neurogenic locus notch homolog protein 1 OS=Mus musculus OX=10090 GN=Notch1 PE=1 SV=3	1	5	5	1	0	1	1	1	853.163	4261.79	4261.79	-0.732887	-0.000624682	0	0	168209	HCD (High Energy Collision Dissociation)	MS2	1.18481	100	10.1216	3971	3971	3963	FP072920_23.raw	0/0		5.93489	379.552	379.552	1.2	1.16174e-06	1.85161e-07	0	0
FALSE	High	PMI-Byonic	PMI-Byonic (A2)	A	2	Unambiguous	VGQRCQDSNPCLSTPCKNAGTCHVVDHGGTVDY	[F].VGQRcQDSNPcLstPcKNAGTcHVVDHGGTVDY.[A]	C5(Carbamidomethyl); C11(Carbamidomethyl); S13(Hex(1)Pent(2)); T14(Fuc(1)); C16(Carbamidomethyl); C22(Carbamidomethyl)	1	1	Q01705	Q01705	Neurogenic locus notch homolog protein 1 OS=Mus musculus OX=10090 GN=Notch1 PE=1 SV=3	1	5	5	1	0	1	1	1	853.161	4261.78	4261.79	-3.16754	-0.00269988	0	0	71162.7	HCD (High Energy Collision Dissociation)	MS2	2.6487	100	10.8518	4286	4286	4280	FP072920_23.raw	0/0		3.34808	185.025	185.025	0.28	0.000448662	2.84743e-05	0	0
FALSE	High	PMI-Byonic	PMI-Byonic (A2)	A	2	Unambiguous	VGQRCQDSNPCLSTPCKNAGTCHVVDHGGTVDY	[F].VGQRcQDSNPcLstPcKNAGTcHVVDHGGTVDY.[A]	C5(Carbamidomethyl); C11(Carbamidomethyl); S13(Hex(1)Pent(2)); T14(Fuc(1)); C16(Carbamidomethyl); C22(Carbamidomethyl)	1	1	Q01705	Q01705	Neurogenic locus notch homolog protein 1 OS=Mus musculus OX=10090 GN=Notch1 PE=1 SV=3	1	5	5	1	0	1	1	1	853.165	4261.8	4261.79	1.48694	0.00126741	0	0	141163	HCD (High Energy Collision Dissociation)	MS2	0	100	9.98233	3911	3911	3908	FP072920_23.raw	0/0		6.04172	403.723	403.723	1.2	9.084e-07	1.45885e-07	0	0
FALSE	High	PMI-Byonic	PMI-Byonic (A2)	A	2	Unambiguous	VGQRCQDSNPCLSTPCKNAGTCHVVDHGGTVDY	[F].VGQRcQDSNPcLstPcKNAGTcHVVDHGGTVDY.[A]	C5(Carbamidomethyl); C11(Carbamidomethyl); S13(Hex(1)Pent(2)); T14(Fuc(1)); C16(Carbamidomethyl); C22(Carbamidomethyl)	1	1	Q01705	Q01705	Neurogenic locus notch homolog protein 1 OS=Mus musculus OX=10090 GN=Notch1 PE=1 SV=3	1	5	5	1	0	1	1	1	853.164	4261.79	4261.79	0.484439	0.000412915	0	0	346982	HCD (High Energy Collision Dissociation)	MS2	0	100	9.84894	3854	3854	3853	FP072920_23.raw	0/0		6.54807	544.314	544.314	1.2	2.83091e-07	4.26389e-08	0	0
FALSE	High	PMI-Byonic	PMI-Byonic (A2)	A	2	Unambiguous	VGQRCQDSNPCLSTPCKNAGTCHVVDHGGTVDY	[F].VGQRcQDSNPcLstPcKNAGTcHVVDHGGTVDY.[A]	C5(Carbamidomethyl); C11(Carbamidomethyl); S13(Hex(1)Pent(2)); T14(Fuc(1)); C16(Carbamidomethyl); C22(Carbamidomethyl)	1	1	Q01705	Q01705	Neurogenic locus notch homolog protein 1 OS=Mus musculus OX=10090 GN=Notch1 PE=1 SV=3	1	5	5	1	0	1	1	1	853.164	4261.79	4261.79	0.126402	0.00010774	0	0	55607.9	HCD (High Energy Collision Dissociation)	MS2	1.52187	100	10.977	4339	4339	4335	FP072920_23.raw	0/0		2.30405	120.73	120.73	1.2	0.00496541	0.000452364	0	0
FALSE	High	PMI-Byonic	PMI-Byonic (A2)	A	2	Unambiguous	VGQRCQDSNPCLSTPCKNAGTCHVVDHGGTVDY	[F].VGQRcQDSNPcLstPcKNAGTcHVVDHGGTVDY.[A]	C5(Carbamidomethyl); C11(Carbamidomethyl); S13(Hex(1)Pent(2)); T14(Fuc(1)); C16(Carbamidomethyl); C22(Carbamidomethyl)	1	1	Q01705	Q01705	Neurogenic locus notch homolog protein 1 OS=Mus musculus OX=10090 GN=Notch1 PE=1 SV=3	1	5	5	1	0	1	1	1	853.163	4261.78	4261.79	-1.23414	-0.00105193	0	0	367683	HCD (High Energy Collision Dissociation)	MS2	32.3178	100	9.58998	3744	3744	3743	FP072920_23.raw	0/0		9.14991	653.94	653.94	1.2	7.08094e-10	1.2987e-10	0	0
FALSE	High	PMI-Byonic	PMI-Byonic (A2)	A	2	Unambiguous	VGQRCQDSNPCLSTPCKNAGTCHVVDHGGTVDY	[F].VGQRcQDSNPcLstPcKNAGTcHVVDHGGTVDY.[A]	C5(Carbamidomethyl); C11(Carbamidomethyl); S13(Hex(1)Pent(2)); T14(Fuc(1)); C16(Carbamidomethyl); C22(Carbamidomethyl)	1	1	Q01705	Q01705	Neurogenic locus notch homolog protein 1 OS=Mus musculus OX=10090 GN=Notch1 PE=1 SV=3	1	5	5	1	0	1	1	1	853.163	4261.79	4261.79	-0.732887	-0.000624682	0	0	478386	HCD (High Energy Collision Dissociation)	MS2	0.303123	100	9.46345	3690	3690	3688	FP072920_23.raw	0/0		12.2468	806.746	806.746	1.2	5.66479e-13	1.25063e-13	0	0
FALSE	High	PMI-Byonic	PMI-Byonic (A2)	A	2	Unambiguous	VGQRCQDSNPCLSTPCKNAGTCHVVDHGGTVDY	[F].VGQRcQDSNPcLstPcKNAGTcHVVDHGGTVDY.[A]	C5(Carbamidomethyl); C11(Carbamidomethyl); S13(Hex(1)Pent(2)); T14(Fuc(1)); C16(Carbamidomethyl); C22(Carbamidomethyl)	1	1	Q01705	Q01705	Neurogenic locus notch homolog protein 1 OS=Mus musculus OX=10090 GN=Notch1 PE=1 SV=3	1	5	5	1	0	1	1	1	853.763	4264.79	4261.79	703.24	0.599412	0	0	480912	HCD (High Energy Collision Dissociation)	MS2	8.4742	100	11.3237	4482	4482	4481	FP072920_23.raw	0/0		2.3304	90.5332	90.5332	0.28	0.00467303	0.000386141	0	0
FALSE	High	PMI-Byonic	PMI-Byonic (A2)	A	2	Unambiguous	VGQRCQDSNPCLSTPCKNAGTCHVVDHGGTVDY	[F].VGQRcQDSNPcLstPcKNAGTcHVVDHGGTVDY.[A]	C5(Carbamidomethyl); C11(Carbamidomethyl); S13(Hex(1)Pent(2)); T14(Fuc(1)); C16(Carbamidomethyl); C22(Carbamidomethyl)	1	1	Q01705	Q01705	Neurogenic locus notch homolog protein 1 OS=Mus musculus OX=10090 GN=Notch1 PE=1 SV=3	1	5	5	1	0	1	1	1	853.162	4261.78	4261.79	-1.807	-0.00154021	0	0	1.39535e+06	HCD (High Energy Collision Dissociation)	MS2	0	76.7818	9.33589	3636	3636	3633	FP072920_23.raw	0/0		11.1499	779.135	779.135	1.2	7.08094e-12	1.41457e-12	0	0
FALSE	High	PMI-Byonic	PMI-Byonic (A2)	A	2	Unambiguous	VGQRCQDSNPCLSTPCKNAGTCHVVDHGGTVDY	[F].VGQRcQDSNPcLstPcKNAGTcHVVDHGGTVDY.[A]	C5(Carbamidomethyl); C11(Carbamidomethyl); S13(Hex(1)Pent(2)); T14(Fuc(1)); C16(Carbamidomethyl); C22(Carbamidomethyl)	1	1	Q01705	Q01705	Neurogenic locus notch homolog protein 1 OS=Mus musculus OX=10090 GN=Notch1 PE=1 SV=3	1	5	5	1	0	1	1	1	853.161	4261.78	4261.79	-2.8095	-0.0023947	0	0	46446.4	HCD (High Energy Collision Dissociation)	MS2	0	100	11.4363	4530	4530	4528	FP072920_23.raw	0/0		3.02951	127.276	127.276	0.28	0.000934297	7.56391e-05	0	0
FALSE	High	PMI-Byonic	PMI-Byonic (A2)	A	2	Unambiguous	VGQRCQDSNPCLSTPCKNAGTCHVVDHGGTVDY	[F].VGQRcQDSNPcLstPcKNAGTcHVVDHGGTVDY.[A]	C5(Carbamidomethyl); C11(Carbamidomethyl); S13(Hex(1)Pent(2)); T14(Fuc(1)); C16(Carbamidomethyl); C22(Carbamidomethyl)	1	1	Q01705	Q01705	Neurogenic locus notch homolog protein 1 OS=Mus musculus OX=10090 GN=Notch1 PE=1 SV=3	1	5	5	1	0	1	1	1	853.162	4261.78	4261.79	-2.02182	-0.00172332	0	0	1.46973e+06	HCD (High Energy Collision Dissociation)	MS2	0	57.685	9.21196	3582	3582	3578	FP072920_23.raw	0/0		11.1072	780.071	770.904	1.2	7.81343e-12	1.84116e-12	0	0
FALSE	High	PMI-Byonic	PMI-Byonic (A2)	A	2	Unambiguous	VGQRCQDSNPCLSTPCKNAGTCHVVDHGGTVDY	[F].VGQRcQDSNPcLstPcKNAGTcHVVDHGGTVDY.[A]	C5(Carbamidomethyl); C11(Carbamidomethyl); S13(Fuc(1)); T14(Hex(1)Pent(1)); C16(Carbamidomethyl); C22(Carbamidomethyl)	1	1	Q01705	Q01705	Neurogenic locus notch homolog protein 1 OS=Mus musculus OX=10090 GN=Notch1 PE=1 SV=3	1	5	5	1	0	1	1	1	826.952	4130.73	4129.75	238.158	0.196707	0	0	293174	HCD (High Energy Collision Dissociation)	MS2	0	100	9.19879	3576	3576	3567	FP072920_23.raw	0/0		1.87746	67.1473	67.1473	0	0.0132597	0.00101486	0	0
FALSE	High	PMI-Byonic	PMI-Byonic (A2)	A	2	Unambiguous	VGQRCQDSNPCLSTPCKNAGTCHVVDHGGTVDY	[F].VGQRcQDSNPcLstPcKNAGTcHVVDHGGTVDY.[A]	C5(Carbamidomethyl); C11(Carbamidomethyl); S13(Hex(1)Pent(2)); T14(Fuc(1)); C16(Carbamidomethyl); C22(Carbamidomethyl)	1	1	Q01705	Q01705	Neurogenic locus notch homolog protein 1 OS=Mus musculus OX=10090 GN=Notch1 PE=1 SV=3	1	4	4	1	0	1	1	1	1066.95	4264.79	4261.79	704.303	0.750397	0	0	407003	HCD (High Energy Collision Dissociation)	MS2	22.5537	100	9.14485	3553	3553	3545	FP072920_23.raw	0/0		3.21573	196.016	196.016	0.28	0.000608511	5.05027e-05	0	0
FALSE	High	PMI-Byonic	PMI-Byonic (A2)	A	2	Unambiguous	VGQRCQDSNPCLSTPCKNAGTCHVVDHGGTVDY	[F].VGQRcQDSNPcLstPcKNAGTcHVVDHGGTVDY.[A]	C5(Carbamidomethyl); C11(Carbamidomethyl); S13(Hex(1)Pent(2)); T14(Fuc(1)); C16(Carbamidomethyl); C22(Carbamidomethyl)	1	1	Q01705	Q01705	Neurogenic locus notch homolog protein 1 OS=Mus musculus OX=10090 GN=Notch1 PE=1 SV=3	1	5	5	1	0	1	1	1	853.163	4261.79	4261.79	-0.947709	-0.000807788	0	0	369053	HCD (High Energy Collision Dissociation)	MS2	0	100	9.71898	3799	3799	3798	FP072920_23.raw	0/0		8.24682	617.736	617.736	1.2	5.66479e-09	6.90924e-10	0	0
FALSE	High	PMI-Byonic	PMI-Byonic (A2)	A	2	Unambiguous	VGQRCQDSNPCL	[F].VGQRcQDSNPcL.[S]	C5(Carbamidomethyl); C11(Carbamidomethyl)	1	1	Q01705	Q01705	Neurogenic locus notch homolog protein 1 OS=Mus musculus OX=10090 GN=Notch1 PE=1 SV=3	0	2	2	1	0	1	1	1	717.315	1433.62	1433.63	-2.62833	-0.00188402	0	0	429254	HCD (High Energy Collision Dissociation)	MS2	0	100	7.73942	2939	2939	2933	FP072920_23.raw	0/0		4.24966	365.666	365.666	365.666	5.62783e-05	6.51321e-06	0	0
FALSE	High	PMI-Byonic	PMI-Byonic (A2)	A	2	Unambiguous	STPCKNAGTCHVVDHGGTVDY	[L].stPcKNAGTcHVVDHGGTVDY.[A]	S1(Fuc(1)); T2(Hex(1)Pent(2)); C4(Carbamidomethyl); C10(Carbamidomethyl)	1	1	Q01705	Q01705	Neurogenic locus notch homolog protein 1 OS=Mus musculus OX=10090 GN=Notch1 PE=1 SV=3	0	4	4	1	0	1	1	1	712.55	2847.18	2847.18	-1.58098	-0.00112534	0	0	245912	HCD (High Energy Collision Dissociation)	MS2	0	100	7.90859	3012	3012	3010	FP072920_23.raw	0/0		2.46215	274.629	274.629	0	0.00345022	0.000289634	0	0
FALSE	High	PMI-Byonic	PMI-Byonic (A2)	A	2	Unambiguous	STPCKNAGTCHVVDHGGTVDY	[L].stPcKNAGTcHVVDHGGTVDY.[A]	S1(Fuc(1)); T2(Hex(1)Pent(2)); C4(Carbamidomethyl); C10(Carbamidomethyl)	1	1	Q01705	Q01705	Neurogenic locus notch homolog protein 1 OS=Mus musculus OX=10090 GN=Notch1 PE=1 SV=3	0	4	4	1	0	1	1	1	712.55	2847.18	2847.18	-1.75248	-0.00124741	0	0	412200	HCD (High Energy Collision Dissociation)	MS2	0	100	7.79028	2961	2961	2955	FP072920_23.raw	0/0		4.99563	464.77	464.77	0	1.01011e-05	1.15863e-06	0	0
FALSE	High	PMI-Byonic	PMI-Byonic (A2)	A	2	Unambiguous	ACSCPLGF	[Y].AcScPLGF.[S]	C2(Carbamidomethyl); C4(Carbamidomethyl)	1	1	Q01705	Q01705	Neurogenic locus notch homolog protein 1 OS=Mus musculus OX=10090 GN=Notch1 PE=1 SV=3	1	2	2	1	0	1	1	1	456.191	911.375	911.375	0.0680277	3.09994e-05	0	0	743325	HCD (High Energy Collision Dissociation)	MS2	10.3454	100	13.1135	5244	5244	5243	FP072920_23.raw	0/0		5.1626	397.989	397.989	397.989	6.87701e-06	8.26616e-07	0	0
FALSE	High	PMI-Byonic	PMI-Byonic (A2)	A	2	Unambiguous	ACSCPLGF	[Y].AcScPLGF.[S]	C2(Carbamidomethyl); C4(Carbamidomethyl)	1	1	Q01705	Q01705	Neurogenic locus notch homolog protein 1 OS=Mus musculus OX=10090 GN=Notch1 PE=1 SV=3	1	2	2	1	0	1	1	1	456.191	911.375	911.375	-0.0659131	-3.00358e-05	0	0	215690	HCD (High Energy Collision Dissociation)	MS2	23.366	100	12.9892	5192	5192	5188	FP072920_23.raw	0/0		4.1077	366.52	366.52	366.52	7.8037e-05	7.83544e-06	0	0
FALSE	High	PMI-Byonic	PMI-Byonic (A2)	A	2	Unambiguous	ACSCPLGFSGPL	[Y].AcScPLGFSGPL.[C]	C2(Carbamidomethyl); C4(Carbamidomethyl)	1	1	Q01705	Q01705	Neurogenic locus notch homolog protein 1 OS=Mus musculus OX=10090 GN=Notch1 PE=1 SV=3	2	2	2	1	0	1	1	1	633.285	1265.56	1265.57	-1.40745	-0.000890609	0	0	134030	HCD (High Energy Collision Dissociation)	MS2	0	100	15.361	6182	6182	6181	FP072920_23.raw	0/0		1.50488	123.294	123.294	123.294	0.0312694	0.00297694	0	0
FALSE	High	PMI-Byonic	PMI-Byonic (A2)	A	2	Unambiguous	CLTPLDNACL	[L].cLTPLDNAcL.[A]	C1(Carbamidomethyl); C9(Carbamidomethyl)	1	1	Q01705	Q01705	Neurogenic locus notch homolog protein 1 OS=Mus musculus OX=10090 GN=Notch1 PE=1 SV=3	2	2	2	1	0	1	1	1	588.773	1176.54	1176.54	-0.0105412	-6.20109e-06	0	0	618879	HCD (High Energy Collision Dissociation)	MS2	3.93418	100	14.168	5688	5688	5685	FP072920_23.raw	0/0		4.34425	550.736	284.997	284.997	4.52633e-05	4.92689e-06	0	0
FALSE	High	PMI-Byonic	PMI-Byonic (A2)	A	2	Unambiguous	CLTPLDNACL	[L].cLTPLDNAcL.[A]	C1(Carbamidomethyl); C9(Carbamidomethyl)	1	1	Q01705	Q01705	Neurogenic locus notch homolog protein 1 OS=Mus musculus OX=10090 GN=Notch1 PE=1 SV=3	2	2	2	1	0	1	1	1	588.774	1176.54	1176.54	1.54577	0.000909326	0	0	297106	HCD (High Energy Collision Dissociation)	MS2	9.36537	100	14.761	5940	5940	5939	FP072920_23.raw	0/0		2.11446	385.052	327.01	327.01	0.00768313	0.000585952	0	0
FALSE	High	PMI-Byonic	PMI-Byonic (A2)	A	2	Unambiguous	CLTPLDNACL	[L].cLTPLDNAcL.[A]	C1(Carbamidomethyl); C9(Carbamidomethyl)	1	1	Q01705	Q01705	Neurogenic locus notch homolog protein 1 OS=Mus musculus OX=10090 GN=Notch1 PE=1 SV=3	2	2	2	1	0	1	1	1	588.773	1176.54	1176.54	-0.633064	-0.000372412	0	0	32993324	HCD (High Energy Collision Dissociation)	MS2	1.62834	3.45541	14.292	5741	5741	5740	FP072920_23.raw	0/0		4.72761	499.255	337.593	337.593	1.87234e-05	2.13501e-06	0	0
FALSE	High	PMI-Byonic	PMI-Byonic (A2)	A	2	Unambiguous	CLTPLDNACL	[L].cLTPLDNAcL.[A]	C1(Carbamidomethyl); C9(Carbamidomethyl)	1	1	Q01705	Q01705	Neurogenic locus notch homolog protein 1 OS=Mus musculus OX=10090 GN=Notch1 PE=1 SV=3	2	2	2	1	0	1	1	1	588.772	1176.54	1176.54	-1.25559	-0.000738623	0	0	5.37613e+06	HCD (High Energy Collision Dissociation)	MS2	43.9888	11.8218	14.4046	5790	5790	5789	FP072920_23.raw	0/0		4.85252	481.189	327.407	327.407	1.40435e-05	1.34936e-06	0	0
FALSE	High	PMI-Byonic	PMI-Byonic (A2)	A	2	Unambiguous	CLTPLDNACL	[L].cLTPLDNAcL.[A]	C1(Carbamidomethyl); C9(Carbamidomethyl)	1	1	Q01705	Q01705	Neurogenic locus notch homolog protein 1 OS=Mus musculus OX=10090 GN=Notch1 PE=1 SV=3	2	2	2	1	0	1	1	1	588.773	1176.54	1176.54	0.196966	0.000115869	0	0	1079070	HCD (High Energy Collision Dissociation)	MS2	6.32475	92.7898	14.5317	5844	5844	5843	FP072920_23.raw	0/0		4.34425	541.926	269.098	269.098	4.52633e-05	5.22348e-06	0	0
FALSE	High	PMI-Byonic	PMI-Byonic (A2)	A	2	Unambiguous	CLTPLDNACL	[L].cLTPLDNAcL.[A]	C1(Carbamidomethyl); C9(Carbamidomethyl)	1	1	Q01705	Q01705	Neurogenic locus notch homolog protein 1 OS=Mus musculus OX=10090 GN=Notch1 PE=1 SV=3	2	2	2	1	0	1	1	1	588.773	1176.54	1176.54	0.611981	0.00036001	0	0	854136	HCD (High Energy Collision Dissociation)	MS2	4.43755	100	14.6454	5892	5892	5891	FP072920_23.raw	0/0		5.28471	575.024	356.149	356.149	5.19141e-06	5.78876e-07	0	0
FALSE	High	PMI-Byonic	PMI-Byonic (A2)	A	2	Unambiguous	ANPCRNGGTCDLLTLTEY	[L].ANPcRNGGtcDLLTLTEY.[K]	C4(Carbamidomethyl); T9(Fuc(1)); C10(Carbamidomethyl)	1	1	Q01705	Q01705	Neurogenic locus notch homolog protein 1 OS=Mus musculus OX=10090 GN=Notch1 PE=1 SV=3	3	2	2	1	0	1	1	1	1101	2200.99	2200.98	1.11001	0.00122155	0	0	8428645	HCD (High Energy Collision Dissociation)	MS2	0	77.6277	13.9819	5609	5609	5608	FP072920_23.raw	0/0		4.5943	464.632	464.632	11.5877	2.54506e-05	3.07091e-06	0	0
FALSE	High	PMI-Byonic	PMI-Byonic (A2)	A	2	Unambiguous	ANPCRNGGTCDLLTLTEY	[L].ANPcRNGGTcDLLTLtEY.[K]	C4(Carbamidomethyl); C10(Carbamidomethyl); T16(Fuc(1))	1	1	Q01705	Q01705	Neurogenic locus notch homolog protein 1 OS=Mus musculus OX=10090 GN=Notch1 PE=1 SV=3	3	3	3	1	0	1	1	1	734.334	2200.99	2200.98	0.88205	0.000647126	0	0	803158	HCD (High Energy Collision Dissociation)	MS2	0	100	14.0083	5620	5620	5619	FP072920_23.raw	0/0		1.25229	304.1	304.1	3.88045	0.0559388	0.00546929	0	0
FALSE	High	PMI-Byonic	PMI-Byonic (A2)	A	2	Unambiguous	ANPCRNGGTCDLLTLTEY	[L].ANPcRNGGTcDLLTLTEY.[K]	C4(Carbamidomethyl); C10(Carbamidomethyl)	1	1	Q01705	Q01705	Neurogenic locus notch homolog protein 1 OS=Mus musculus OX=10090 GN=Notch1 PE=1 SV=3	3	2	2	1	0	1	1	1	1027.97	2054.93	2054.93	0.380385	0.000390832	0	0	378360	HCD (High Energy Collision Dissociation)	MS2	0	100	14.0365	5632	5632	5630	FP072920_23.raw	0/0		2.01672	246.715	246.715	246.715	0.00962228	0.000733661	0	0
FALSE	High	PMI-Byonic	PMI-Byonic (A2)	A	2	Unambiguous	ANPCRNGGTCDLL	[L].ANPcRNGGtcDLL.[T]	C4(Carbamidomethyl); T9(Fuc(1)); C10(Carbamidomethyl)	1	1	Q01705	Q01705	Neurogenic locus notch homolog protein 1 OS=Mus musculus OX=10090 GN=Notch1 PE=1 SV=3	1	2	2	1	0	1	1	1	797.353	1593.7	1593.7	-0.188619	-0.000150301	0	0	862690	HCD (High Energy Collision Dissociation)	MS2	0	100	9.67125	3779	3779	3776	FP072920_23.raw	0/0		4.78991	369.534	344.137	344.137	1.62213e-05	1.47647e-06	0	0
FALSE	High	PMI-Byonic	PMI-Byonic (A2)	A	2	Unambiguous	ANPCRNGGTCDLLTLTEY	[L].ANPcRNGGtcDLLTLTEY.[K]	C4(Carbamidomethyl); T9(Fuc(1)); C10(Carbamidomethyl)	1	1	Q01705	Q01705	Neurogenic locus notch homolog protein 1 OS=Mus musculus OX=10090 GN=Notch1 PE=1 SV=3	3	2	2	1	0	1	1	1	1100.99	2200.98	2200.98	-1.44123	-0.00158606	0	0	216897	HCD (High Energy Collision Dissociation)	MS2	0	100	14.3702	5775	5775	5773	FP072920_23.raw	0/0		1.33177	184.925	184.925	6.4	0.0465829	0.00434751	0	0
FALSE	High	PMI-Byonic	PMI-Byonic (A2)	A	2	Unambiguous	ANPCRNGGTCDLL	[L].ANPcRNGGtcDLL.[T]	C4(Carbamidomethyl); T9(Fuc(1)); C10(Carbamidomethyl)	1	1	Q01705	Q01705	Neurogenic locus notch homolog protein 1 OS=Mus musculus OX=10090 GN=Notch1 PE=1 SV=3	1	2	2	1	0	1	1	1	797.354	1593.7	1593.7	0.34755	0.000276945	0	0	342214	HCD (High Energy Collision Dissociation)	MS2	0	100	9.54668	3726	3726	3721	FP072920_23.raw	0/0		5.77999	393.061	393.061	393.061	1.65961e-06	2.26162e-07	0	0
FALSE	High	PMI-Byonic	PMI-Byonic (A2)	A	2	Unambiguous	ANPCRNGGTCDLLTLTEY	[L].ANPcRNGGtcDLLTLTEY.[K]	C4(Carbamidomethyl); T9(Fuc(1)); C10(Carbamidomethyl)	1	1	Q01705	Q01705	Neurogenic locus notch homolog protein 1 OS=Mus musculus OX=10090 GN=Notch1 PE=1 SV=3	3	2	2	1	0	1	1	1	1101	2200.99	2200.98	1.22093	0.00134362	0	0	1.29342e+06	HCD (High Energy Collision Dissociation)	MS2	0	100	14.1123	5664	5664	5663	FP072920_23.raw	0/0		4.01617	386.122	386.122	0.717265	9.63442e-05	8.95447e-06	0	0
FALSE	High	PMI-Byonic	PMI-Byonic (A2)	A	2	Unambiguous	KCRCPPGW	[Y].KcRcPPGW.[S]	C2(Carbamidomethyl); C4(Carbamidomethyl)	1	1	Q01705	Q01705	Neurogenic locus notch homolog protein 1 OS=Mus musculus OX=10090 GN=Notch1 PE=1 SV=3	0	2	2	1	0	1	1	1	530.743	1060.48	1060.48	-2.43936	-0.00129345	0	0	4992436	HCD (High Energy Collision Dissociation)	MS2	4.25266	24.8377	7.07458	2651	2651	2648	FP072920_23.raw	0/0		4.35691	543.087	543.087	543.087	4.3963e-05	4.62587e-06	0	0
FALSE	High	PMI-Byonic	PMI-Byonic (A2)	A	2	Unambiguous	KCRCPPGW	[Y].KcRcPPGW.[S]	C2(Carbamidomethyl); C4(Carbamidomethyl)	1	1	Q01705	Q01705	Neurogenic locus notch homolog protein 1 OS=Mus musculus OX=10090 GN=Notch1 PE=1 SV=3	0	2	2	1	0	1	1	1	530.743	1060.48	1060.48	-2.89979	-0.00153759	0	0	1.27708e+06	HCD (High Energy Collision Dissociation)	MS2	15.3255	100	7.55247	2858	2858	2856	FP072920_23.raw	0/0		3.89519	543.617	543.617	543.617	0.000127296	1.25881e-05	0	0
FALSE	High	PMI-Byonic	PMI-Byonic (A2)	A	2	Unambiguous	KCRCPPGW	[Y].KcRcPPGW.[S]	C2(Carbamidomethyl); C4(Carbamidomethyl)	1	1	Q01705	Q01705	Neurogenic locus notch homolog protein 1 OS=Mus musculus OX=10090 GN=Notch1 PE=1 SV=3	0	2	2	1	0	1	1	1	530.743	1060.48	1060.48	-2.09403	-0.00111034	0	0	2.63506e+06	HCD (High Energy Collision Dissociation)	MS2	2.89437	45.807	7.20154	2707	2707	2703	FP072920_23.raw	0/0		4.7217	549.136	549.136	549.136	1.898e-05	2.27196e-06	0	0
FALSE	High	PMI-Byonic	PMI-Byonic (A2)	A	2	Unambiguous	KCRCPPGW	[Y].KcRcPPGW.[S]	C2(Carbamidomethyl); C4(Carbamidomethyl)	1	1	Q01705	Q01705	Neurogenic locus notch homolog protein 1 OS=Mus musculus OX=10090 GN=Notch1 PE=1 SV=3	0	2	2	1	0	1	1	1	530.743	1060.48	1060.48	-2.09403	-0.00111034	0	0	1.71094e+06	HCD (High Energy Collision Dissociation)	MS2	3.53329	60.2614	7.31145	2754	2754	2751	FP072920_23.raw	0/0		4.7217	533.985	533.985	533.985	1.898e-05	2.4067e-06	0	0
FALSE	High	PMI-Byonic	PMI-Byonic (A2)	A	2	Unambiguous	KCRCPPGW	[Y].KcRcPPGW.[S]	C2(Carbamidomethyl); C4(Carbamidomethyl)	1	1	Q01705	Q01705	Neurogenic locus notch homolog protein 1 OS=Mus musculus OX=10090 GN=Notch1 PE=1 SV=3	0	2	2	1	0	1	1	1	530.743	1060.48	1060.48	-1.97893	-0.00104931	0	0	7.0838e+06	HCD (High Energy Collision Dissociation)	MS2	2.03425	26.5863	6.9442	2594	2594	2593	FP072920_23.raw	0/0		4.4072	519.841	519.841	519.841	3.91564e-05	4.3301e-06	0	0
FALSE	High	PMI-Byonic	PMI-Byonic (A2)	A	2	Unambiguous	KCRCPPGW	[Y].KcRcPPGW.[S]	C2(Carbamidomethyl); C4(Carbamidomethyl)	1	1	Q01705	Q01705	Neurogenic locus notch homolog protein 1 OS=Mus musculus OX=10090 GN=Notch1 PE=1 SV=3	0	2	2	1	0	1	1	1	530.743	1060.48	1060.48	-1.86382	-0.000988272	0	0	4.18738e+06	HCD (High Energy Collision Dissociation)	MS2	0.471802	47.1569	6.81534	2539	2539	2538	FP072920_23.raw	0/0		4.6221	518.933	518.933	518.933	2.38728e-05	2.71826e-06	0	0
FALSE	High	PMI-Byonic	PMI-Byonic (A2)	A	2	Unambiguous	KCRCPPGW	[Y].KcRcPPGW.[S]	C2(Carbamidomethyl); C4(Carbamidomethyl)	1	1	Q01705	Q01705	Neurogenic locus notch homolog protein 1 OS=Mus musculus OX=10090 GN=Notch1 PE=1 SV=3	0	2	2	1	0	1	1	1	530.743	1060.48	1060.48	-2.32425	-0.00123241	0	0	371122	HCD (High Energy Collision Dissociation)	MS2	3.43923	100	6.68897	2485	2485	2483	FP072920_23.raw	0/0		4.08838	449.35	449.35	449.35	8.15874e-05	8.3476e-06	0	0
FALSE	High	PMI-Byonic	PMI-Byonic (A2)	A	2	Unambiguous	KCRCPPGW	[Y].KcRcPPGW.[S]	C2(Carbamidomethyl); C4(Carbamidomethyl)	1	1	Q01705	Q01705	Neurogenic locus notch homolog protein 1 OS=Mus musculus OX=10090 GN=Notch1 PE=1 SV=3	0	2	2	1	0	1	1	1	530.743	1060.48	1060.48	-1.97893	-0.00104931	0	0	1395162	HCD (High Energy Collision Dissociation)	MS2	10.6917	82.883	7.42752	2804	2804	2801	FP072920_23.raw	0/0		4.50679	526.415	526.415	526.415	3.11324e-05	3.28844e-06	0	0
FALSE	High	PMI-Byonic	PMI-Byonic (A2)	A	2	Unambiguous	KCRCPPGW	[Y].KcRcPPGW.[S]	C2(Carbamidomethyl); C4(Carbamidomethyl)	1	1	Q01705	Q01705	Neurogenic locus notch homolog protein 1 OS=Mus musculus OX=10090 GN=Notch1 PE=1 SV=3	0	2	2	1	0	1	1	1	530.744	1060.48	1060.48	-1.51849	-0.000805166	0	0	480052	HCD (High Energy Collision Dissociation)	MS2	15.9693	100	7.68604	2916	2916	2911	FP072920_23.raw	0/0		4.33504	454.833	454.833	454.833	4.6234e-05	5.52282e-06	0	0
FALSE	High	PMI-Byonic	PMI-Byonic (A2)	A	2	Unambiguous	SGKSCQQADPCASNPCANGGQCLPF	[W].SGKScQQADPcAsNPcANGGQcLPF.[E]	C5(Carbamidomethyl); C11(Carbamidomethyl); S13(Hex(1)Pent(2)); C16(Carbamidomethyl); C22(Carbamidomethyl)	1	1	Q01705	Q01705	Neurogenic locus notch homolog protein 1 OS=Mus musculus OX=10090 GN=Notch1 PE=1 SV=3	0	2	2	1	0	1	1	1	1569.12	3137.24	3137.24	-0.827846	-0.00129858	0	0	151055	HCD (High Energy Collision Dissociation)	MS2	1.98466	100	11.516	4564	4564	4561	FP072920_23.raw	0/0		5.07019	376.234	376.234	0.136689	8.50759e-06	1.07949e-06	0	0
FALSE	High	PMI-Byonic	PMI-Byonic (A2)	A	2	Unambiguous	SGKSCQQADPCASNPCANGGQCLPF	[W].SGKScQQADPcAsNPcANGGQcLPF.[E]	C5(Carbamidomethyl); C11(Carbamidomethyl); S13(Hex(1)Pent(2)); C16(Carbamidomethyl); C22(Carbamidomethyl)	1	1	Q01705	Q01705	Neurogenic locus notch homolog protein 1 OS=Mus musculus OX=10090 GN=Notch1 PE=1 SV=3	0	3	3	1	0	1	1	1	1046.42	3137.25	3137.24	0.549175	0.000574299	0	0	160334	HCD (High Energy Collision Dissociation)	MS2	0	100	11.4537	4538	4538	4528	FP072920_23.raw	0/0		5.51678	499.497	499.497	7.01537	3.04244e-06	4.60041e-07	0	0
FALSE	High	PMI-Byonic	PMI-Byonic (A2)	A	2	Unambiguous	SGKSCQQADPCASNPCANGGQCLPFESSY	[W].SGKScQQADPcAsNPcANGGQcLPFESSY.[I]	C5(Carbamidomethyl); C11(Carbamidomethyl); S13(Hex(1)Pent(2)); C16(Carbamidomethyl); C22(Carbamidomethyl)	1	1	Q01705	Q01705	Neurogenic locus notch homolog protein 1 OS=Mus musculus OX=10090 GN=Notch1 PE=1 SV=3	1	3	3	1	0	1	1	1	1202.14	3604.4	3603.41	274.285	0.329454	0	0	652519	HCD (High Energy Collision Dissociation)	MS2	0	100	12.5959	5025	5025	5023	FP072920_23.raw	0/0		5.70099	455.754	455.754	8.10781	1.9907e-06	2.79859e-07	0	0
FALSE	High	PMI-Byonic	PMI-Byonic (A2)	A	2	Unambiguous	SGKSCQQADPCASNPCANGGQCLPF	[W].SGKScQQADPcASNPcANGGQcLPF.[E]	C5(Carbamidomethyl); C11(Carbamidomethyl); C16(Carbamidomethyl); C22(Carbamidomethyl)	1	1	Q01705	Q01705	Neurogenic locus notch homolog protein 1 OS=Mus musculus OX=10090 GN=Notch1 PE=1 SV=3	0	3	3	1	0	1	1	1	904.374	2711.11	2711.11	0.437267	0.000395159	0	0	141692	HCD (High Energy Collision Dissociation)	MS2	2.39523	100	11.5485	4578	4578	4572	FP072920_23.raw	0/0		3.65031	292.843	292.843	292.843	0.000223713	1.79024e-05	0	0
FALSE	High	PMI-Byonic	PMI-Byonic (A2)	A	2	Unambiguous	SGKSCQQADPCASNPCANGGQCLPFESSY	[W].SGKScQQADPcAsNPcANGGQcLPFESSY.[I]	C5(Carbamidomethyl); C11(Carbamidomethyl); S13(Hex(1)Pent(2)); C16(Carbamidomethyl); C22(Carbamidomethyl)	1	1	Q01705	Q01705	Neurogenic locus notch homolog protein 1 OS=Mus musculus OX=10090 GN=Notch1 PE=1 SV=3	1	3	3	1	0	1	1	1	1202.14	3604.41	3603.41	275.199	0.330552	0	0	986865	HCD (High Energy Collision Dissociation)	MS2	0	100	12.4726	4973	4973	4968	FP072920_23.raw	0/0		7.66846	629.206	629.206	12	2.14554e-08	3.13453e-09	0	0
FALSE	High	PMI-Byonic	PMI-Byonic (A2)	A	2	Unambiguous	SGKSCQQADPCASNPCANGGQCLPF	[W].sGKScQQADPcASNPcANGGQcLPF.[E]	S1(Hex(1)Pent(2)); C5(Carbamidomethyl); C11(Carbamidomethyl); C16(Carbamidomethyl); C22(Carbamidomethyl)	1	1	Q01705	Q01705	Neurogenic locus notch homolog protein 1 OS=Mus musculus OX=10090 GN=Notch1 PE=1 SV=3	0	3	3	1	0	1	1	1	1046.42	3137.25	3137.24	2.06667	0.00216121	0	0	8701230	HCD (High Energy Collision Dissociation)	MS2	0.151036	62.6484	11.5635	4584	4584	4583	FP072920_23.raw	0/0		6.905	634.359	634.359	0.747229	1.24451e-07	1.65004e-08	0	0
FALSE	High	PMI-Byonic	PMI-Byonic (A2)	A	2	Unambiguous	SGKSCQQADPCASNPCANGGQCLPFESSY	[W].sGKScQQADPcASNPcANGGQcLPFESSY.[I]	S1(Hex(1)Pent(2)); C5(Carbamidomethyl); C11(Carbamidomethyl); C16(Carbamidomethyl); C22(Carbamidomethyl)	1	1	Q01705	Q01705	Neurogenic locus notch homolog protein 1 OS=Mus musculus OX=10090 GN=Notch1 PE=1 SV=3	1	3	3	1	0	1	1	1	1201.81	3603.42	3603.41	0.598009	0.000718291	0	0	1.16458e+06	HCD (High Energy Collision Dissociation)	MS2	0	100	12.3362	4915	4915	4913	FP072920_23.raw	0/0		10.2703	721.955	721.955	2.16033	5.36666e-11	5.74138e-12	0	0
FALSE	High	PMI-Byonic	PMI-Byonic (A2)	A	2	Unambiguous	SGKSCQQADPCASNPCANGGQCLPFESSY	[W].SGKScQQADPcAsNPcANGGQcLPFESSY.[I]	C5(Carbamidomethyl); C11(Carbamidomethyl); S13(Hex(1)Pent(2)); C16(Carbamidomethyl); C22(Carbamidomethyl)	1	1	Q01705	Q01705	Neurogenic locus notch homolog protein 1 OS=Mus musculus OX=10090 GN=Notch1 PE=1 SV=3	1	4	4	1	0	1	1	1	901.607	3603.41	3603.41	-1.86175	-0.00167717	0	0	276325	HCD (High Energy Collision Dissociation)	MS2	3.82308	100	12.2732	4887	4887	4880	FP072920_23.raw	0/0		4.77823	361.173	361.173	9.80695	1.66635e-05	1.60517e-06	0	0
FALSE	High	PMI-Byonic	PMI-Byonic (A2)	A	2	Unambiguous	SGKSCQQADPCASNPCANGGQCLPFESSY	[W].sGKScQQADPcASNPcANGGQcLPFESSY.[I]	S1(Hex(1)Pent(2)); C5(Carbamidomethyl); C11(Carbamidomethyl); C16(Carbamidomethyl); C22(Carbamidomethyl)	1	1	Q01705	Q01705	Neurogenic locus notch homolog protein 1 OS=Mus musculus OX=10090 GN=Notch1 PE=1 SV=3	1	4	4	1	0	1	1	1	901.609	3603.41	3603.41	0.103071	9.28516e-05	0	0	101234	HCD (High Energy Collision Dissociation)	MS2	0	100	12.1539	4835	4835	4825	FP072920_23.raw	0/0		3.90385	364.732	364.732	0.4	0.000124782	1.18182e-05	0	0
FALSE	High	PMI-Byonic	PMI-Byonic (A2)	A	2	Unambiguous	SGKSCQQADPCASNPCANGGQCLPF	[W].SGKScQQADPcAsNPcANGGQcLPF.[E]	C5(Carbamidomethyl); C11(Carbamidomethyl); S13(Hex(1)Pent(2)); C16(Carbamidomethyl); C22(Carbamidomethyl)	1	1	Q01705	Q01705	Neurogenic locus notch homolog protein 1 OS=Mus musculus OX=10090 GN=Notch1 PE=1 SV=3	0	2	2	1	0	1	1	1	1569.12	3137.24	3137.24	-0.594385	-0.000932366	0	0	131212	HCD (High Energy Collision Dissociation)	MS2	0	100	11.6475	4620	4620	4616	FP072920_23.raw	0/0		3.06654	253.647	253.647	10.4	0.000857937	6.58807e-05	0	0
FALSE	High	PMI-Byonic	PMI-Byonic (A2)	A	2	Unambiguous	SGKSCQQADPCASNPCANGGQCLPFESSY	[W].SGKScQQADPcAsNPcANGGQcLPFESSY.[I]	C5(Carbamidomethyl); C11(Carbamidomethyl); S13(Hex(1)Pent(2)); C16(Carbamidomethyl); C22(Carbamidomethyl)	1	1	Q01705	Q01705	Neurogenic locus notch homolog protein 1 OS=Mus musculus OX=10090 GN=Notch1 PE=1 SV=3	1	3	3	1	0	1	1	1	1201.81	3603.41	3603.41	-0.113394	-0.000136201	0	0	2516346	HCD (High Energy Collision Dissociation)	MS2	0	57.1581	12.212	4860	4860	4858	FP072920_23.raw	0/0		10.1454	717.811	717.811	5.39508	7.15549e-11	9.20523e-12	0	0
FALSE	High	PMI-Byonic	PMI-Byonic (A2)	A	2	Unambiguous	SGKSCQQADPCASNPCANGGQCLPFESSY	[W].SGKScQQADPcAsNPcANGGQcLPFESSY.[I]	C5(Carbamidomethyl); C11(Carbamidomethyl); S13(Hex(1)Pent(2)); C16(Carbamidomethyl); C22(Carbamidomethyl)	1	1	Q01705	Q01705	Neurogenic locus notch homolog protein 1 OS=Mus musculus OX=10090 GN=Notch1 PE=1 SV=3	1	3	3	1	0	1	1	1	1201.81	3603.42	3603.41	0.598009	0.000718291	0	0	87744.5	HCD (High Energy Collision Dissociation)	MS2	0	100	12.0863	4806	4806	4803	FP072920_23.raw	0/0		2.9284	225.6	225.6	10.4	0.00117922	0.000117947	0	0
FALSE	High	PMI-Byonic	PMI-Byonic (A2)	A	2	Unambiguous	SGKSCQQADPCASNPCANGGQCLPF	[W].SGKScQQADPcAsNPcANGGQcLPF.[E]	C5(Carbamidomethyl); C11(Carbamidomethyl); S13(Hex(1)Pent(1)); C16(Carbamidomethyl); C22(Carbamidomethyl)	1	1	Q01705	Q01705	Neurogenic locus notch homolog protein 1 OS=Mus musculus OX=10090 GN=Notch1 PE=1 SV=3	0	3	3	1	0	1	1	1	1002.4	3005.2	3005.2	-1.26735	-0.00126954	0	0	124436	HCD (High Energy Collision Dissociation)	MS2	0	100	11.6777	4633	4633	4627	FP072920_23.raw	0/0		2.60792	82.7941	82.7941	8	0.00246649	0.000245596	0	0
FALSE	High	PMI-Byonic	PMI-Byonic (A2)	A	2	Unambiguous	SGKSCQQADPCASNPCANGGQCLPFESSY	[W].SGKScQQADPcAsNPcANGGQcLPFESSY.[I]	C5(Carbamidomethyl); C11(Carbamidomethyl); S13(Hex(1)Pent(1)); C16(Carbamidomethyl); C22(Carbamidomethyl)	1	1	Q01705	Q01705	Neurogenic locus notch homolog protein 1 OS=Mus musculus OX=10090 GN=Notch1 PE=1 SV=3	1	3	3	1	0	1	1	1	1157.8	3471.38	3471.37	3.40531	0.00394037	0	0	55304.2	HCD (High Energy Collision Dissociation)	MS2	0	100	12.178	4846	4846	4836	FP072920_23.raw	0/0		2.35243	155.116	155.116	10.4	0.00444188	0.000365024	0	0
FALSE	High	PMI-Byonic	PMI-Byonic (A2)	A	2	Unambiguous	SGKSCQQADPCASNPCANGGQCLPF	[W].sGKScQQADPcASNPcANGGQcLPF.[E]	S1(Hex(1)Pent(2)); C5(Carbamidomethyl); C11(Carbamidomethyl); C16(Carbamidomethyl); C22(Carbamidomethyl)	1	1	Q01705	Q01705	Neurogenic locus notch homolog protein 1 OS=Mus musculus OX=10090 GN=Notch1 PE=1 SV=3	0	3	3	1	0	1	1	1	1046.42	3137.24	3137.24	0.0822544	8.60174e-05	0	0	1.82527e+06	HCD (High Energy Collision Dissociation)	MS2	0	100	11.6927	4639	4639	4638	FP072920_23.raw	0/0		9.31514	709.337	709.337	7.36434	4.84019e-10	6.0226e-11	0	0
FALSE	High	PMI-Byonic	PMI-Byonic (A2)	A	2	Unambiguous	SGKSCQQADPCASNPCANGGQCLPF	[W].SGKScQQADPcAsNPcANGGQcLPF.[E]	C5(Carbamidomethyl); C11(Carbamidomethyl); S13(Hex(1)Pent(1)); C16(Carbamidomethyl); C22(Carbamidomethyl)	1	1	Q01705	Q01705	Neurogenic locus notch homolog protein 1 OS=Mus musculus OX=10090 GN=Notch1 PE=1 SV=3	0	3	3	1	0	1	1	1	1002.41	3005.2	3005.2	0.316821	0.00031737	0	0	85821.7	HCD (High Energy Collision Dissociation)	MS2	0	100	11.4945	4555	4555	4550	FP072920_23.raw	0/0		2.22945	66.3795	66.3795	8	0.00589592	0.000524131	0	0
FALSE	High	PMI-Byonic	PMI-Byonic (A2)	A	2	Unambiguous	ICRCPPGFHGPTCRQDVNECSQNPGL	[Y].IcRcPPGFHGPTcRQDVNEcSQNPGL.[C]	C2(Carbamidomethyl); C4(Carbamidomethyl); C13(Carbamidomethyl); C20(Carbamidomethyl)	1	1	Q01705	Q01705	Neurogenic locus notch homolog protein 1 OS=Mus musculus OX=10090 GN=Notch1 PE=1 SV=3	1	4	4	1	0	1	1	1	764.838	3056.33	3056.33	-1.06984	-0.000817444	0	0	250168	HCD (High Energy Collision Dissociation)	MS2	24.8541	100	9.75989	3817	3817	3809	FP072920_23.raw	0/0		1.97877	171.25	171.25	171.25	0.0105009	0.000821264	0	0
FALSE	High	PMI-Byonic	PMI-Byonic (A2)	A	2	Unambiguous	ICRCPPGFHGPTCRQDVNECSQNPGL	[Y].IcRcPPGFHGPTcRQDVNEcSQNPGL.[C]	C2(Carbamidomethyl); C4(Carbamidomethyl); C13(Carbamidomethyl); C20(Carbamidomethyl)	1	1	Q01705	Q01705	Neurogenic locus notch homolog protein 1 OS=Mus musculus OX=10090 GN=Notch1 PE=1 SV=3	1	4	4	1	0	1	1	1	764.839	3056.33	3056.33	-0.590555	-0.000451233	0	0	656015	HCD (High Energy Collision Dissociation)	MS2	6.95744	100	9.61999	3757	3757	3754	FP072920_23.raw	0/0		4.69472	401.556	401.556	401.556	2.01967e-05	2.54902e-06	0	0
FALSE	High	PMI-Byonic	PMI-Byonic (A2)	A	2	Unambiguous	ICRCPPGFHGPTCRQDVNECSQNPGL	[Y].IcRcPPGFHGPTcRQDVNEcSQNPGL.[C]	C2(Carbamidomethyl); C4(Carbamidomethyl); C13(Carbamidomethyl); C20(Carbamidomethyl)	1	1	Q01705	Q01705	Neurogenic locus notch homolog protein 1 OS=Mus musculus OX=10090 GN=Notch1 PE=1 SV=3	1	4	4	1	0	1	1	1	764.838	3056.33	3056.33	-0.830196	-0.000634339	0	0	215466	HCD (High Energy Collision Dissociation)	MS2	0	100	9.49564	3704	3704	3699	FP072920_23.raw	0/0		2.90653	276.724	276.724	276.724	0.00124014	0.000124113	0	0
FALSE	High	PMI-Byonic	PMI-Byonic (A2)	A	2	Unambiguous	HGPTCRQDVNECSQNPGLCRHGGTCHNEIGSY	[F].HGPtcRQDVNEcSQNPGLcRHGGTcHNEIGSY.[R]	T4(Fuc(1)); C5(Carbamidomethyl); C12(Carbamidomethyl); C19(Carbamidomethyl); C25(Carbamidomethyl)	1	1	Q01705	Q01705	Neurogenic locus notch homolog protein 1 OS=Mus musculus OX=10090 GN=Notch1 PE=1 SV=3	1	6	6	1	0	1	1	1	641.44	3843.61	3843.61	-0.52933	-0.000339089	0	0	71868.9	HCD (High Energy Collision Dissociation)	MS2	9.29125	100	7.9685	3038	3038	3032	FP072920_23.raw	0/0		1.83772	66.6579	66.6579	1.2	0.0145306	0.00119331	0	0
FALSE	High	PMI-Byonic	PMI-Byonic (A2)	A	2	Unambiguous	CRHGGTCHNEIGSY	[L].cRHGGtcHNEIGSY.[R]	C1(Carbamidomethyl); T6(Fuc(1)); C7(Carbamidomethyl)	1	1	Q01705	Q01705	Neurogenic locus notch homolog protein 1 OS=Mus musculus OX=10090 GN=Notch1 PE=1 SV=3	0	4	4	1	0	1	1	1	449.188	1793.73	1793.73	-2.48417	-0.00111398	0	0	494019	HCD (High Energy Collision Dissociation)	MS2	1.59025	100	4.64567	1620	1620	1617	FP072920_23.raw	0/0		1.58685	208.556	208.556	13.2	0.025891	0.00201321	0	0
FALSE	High	PMI-Byonic	PMI-Byonic (A2)	A	2	Unambiguous	CRHGGTCHNEIGSY	[L].cRHGGtcHNEIGSY.[R]	C1(Carbamidomethyl); T6(Fuc(1)); C7(Carbamidomethyl)	1	1	Q01705	Q01705	Neurogenic locus notch homolog protein 1 OS=Mus musculus OX=10090 GN=Notch1 PE=1 SV=3	0	3	3	1	0	1	1	1	598.581	1793.73	1793.73	-2.03432	-0.00121635	0	0	518353	HCD (High Energy Collision Dissociation)	MS2	0	100	4.74403	1662	1662	1661	FP072920_23.raw	0/0		4.00107	333.171	333.171	12.3721	9.97535e-05	9.57638e-06	0	0
FALSE	High	PMI-Byonic	PMI-Byonic (A2)	A	2	Unambiguous	CRHGGTCHNEIGSY	[L].cRHGGtcHNEIGSY.[R]	C1(Carbamidomethyl); T6(Fuc(1)); C7(Carbamidomethyl)	1	1	Q01705	Q01705	Neurogenic locus notch homolog protein 1 OS=Mus musculus OX=10090 GN=Notch1 PE=1 SV=3	0	3	3	1	0	1	1	1	598.581	1793.73	1793.73	-1.83016	-0.00109427	0	0	157834	HCD (High Energy Collision Dissociation)	MS2	3.95124	100	4.87825	1719	1719	1716	FP072920_23.raw	0/0		1.50876	172.579	172.579	10.4	0.0309912	0.00286051	0	0
FALSE	High	PMI-Byonic	PMI-Byonic (A2)	A	2	Unambiguous	CRHGGTCHNEIGSY	[L].cRHGGtcHNEIGSY.[R]	C1(Carbamidomethyl); T6(Fuc(1)); C7(Carbamidomethyl)	1	1	Q01705	Q01705	Neurogenic locus notch homolog protein 1 OS=Mus musculus OX=10090 GN=Notch1 PE=1 SV=3	0	3	3	1	0	1	1	1	598.581	1793.73	1793.73	-2.64681	-0.00158256	0	0	660737	HCD (High Energy Collision Dissociation)	MS2	0	100	4.496	1556	1556	1551	FP072920_23.raw	0/0		2.30534	294.476	294.476	12.8465	0.00495061	0.000408407	0	0
FALSE	High	PMI-Byonic	PMI-Byonic (A2)	A	2	Unambiguous	CRHGGTCHNEIGSY	[L].cRHGGtcHNEIGSY.[R]	C1(Carbamidomethyl); T6(Fuc(1)); C7(Carbamidomethyl)	1	1	Q01705	Q01705	Neurogenic locus notch homolog protein 1 OS=Mus musculus OX=10090 GN=Notch1 PE=1 SV=3	0	4	4	1	0	1	1	1	449.187	1793.73	1793.73	-3.57303	-0.00160227	0	0	665956	HCD (High Energy Collision Dissociation)	MS2	5.21491	100	4.53105	1571	1571	1562	FP072920_23.raw	0/0		1.3883	175.13	175.13	13.2	0.0408978	0.0032466	0	0
FALSE	High	PMI-Byonic	PMI-Byonic (A2)	A	2	Unambiguous	CRHGGTCHNEIGSY	[L].cRHGGtcHNEIGSY.[R]	C1(Carbamidomethyl); T6(Fuc(1)); C7(Carbamidomethyl)	1	1	Q01705	Q01705	Neurogenic locus notch homolog protein 1 OS=Mus musculus OX=10090 GN=Notch1 PE=1 SV=3	0	3	3	1	0	1	1	1	598.581	1793.73	1793.73	-2.54473	-0.00152152	0	0	579672	HCD (High Energy Collision Dissociation)	MS2	0	100	4.61547	1607	1607	1606	FP072920_23.raw	0/0		2.30534	302.878	302.878	3.62895	0.00495061	0.000430456	0	0
FALSE	High	PMI-Byonic	PMI-Byonic (A2)	A	2	Unambiguous	NCRCPPEWTGQY	[Y].NcRcPPEWTGQY.[C]	C2(Carbamidomethyl); C4(Carbamidomethyl)	1	1	Q01705	Q01705	Neurogenic locus notch homolog protein 1 OS=Mus musculus OX=10090 GN=Notch1 PE=1 SV=3	1	2	2	1	0	1	1	1	784.324	1567.64	1567.64	-0.628639	-0.000492741	0	0	442786	HCD (High Energy Collision Dissociation)	MS2	0	100	10.4635	4119	4119	4115	FP072920_23.raw	0/0		7.5992	575.144	455.951	455.951	2.51652e-08	3.63522e-09	0	0
FALSE	High	PMI-Byonic	PMI-Byonic (A2)	A	2	Unambiguous	NCRCPPEWTGQY	[Y].NcRcPPEWTGQY.[C]	C2(Carbamidomethyl); C4(Carbamidomethyl)	1	1	Q01705	Q01705	Neurogenic locus notch homolog protein 1 OS=Mus musculus OX=10090 GN=Notch1 PE=1 SV=3	1	2	2	1	0	1	1	1	784.323	1567.64	1567.64	-1.4852	-0.00116413	0	0	69479.2	HCD (High Energy Collision Dissociation)	MS2	0	100	11.4493	4536	4536	4528	FP072920_23.raw	0/0		2.09221	49.3247	49.3247	49.3247	0.00808705	0.000655714	0	0
FALSE	High	PMI-Byonic	PMI-Byonic (A2)	A	2	Unambiguous	NCRCPPEWTGQY	[Y].NcRcPPEWTGQY.[C]	C2(Carbamidomethyl); C4(Carbamidomethyl)	1	1	Q01705	Q01705	Neurogenic locus notch homolog protein 1 OS=Mus musculus OX=10090 GN=Notch1 PE=1 SV=3	1	2	2	1	0	1	1	1	784.323	1567.64	1567.64	-1.64093	-0.0012862	0	0	589790	HCD (High Energy Collision Dissociation)	MS2	0	100	11.1023	4392	4392	4390	FP072920_23.raw	0/0		6.82885	509.328	420.889	420.889	1.48302e-07	2.49398e-08	0	0
FALSE	High	PMI-Byonic	PMI-Byonic (A2)	A	2	Unambiguous	NCRCPPEWTGQY	[Y].NcRcPPEWTGQY.[C]	C2(Carbamidomethyl); C4(Carbamidomethyl)	1	1	Q01705	Q01705	Neurogenic locus notch homolog protein 1 OS=Mus musculus OX=10090 GN=Notch1 PE=1 SV=3	1	2	2	1	0	1	1	1	784.324	1567.64	1567.64	-0.550771	-0.000431705	0	0	1.03274e+06	HCD (High Energy Collision Dissociation)	MS2	0	100	10.8431	4282	4282	4280	FP072920_23.raw	0/0		6.90046	554.466	429.352	429.352	1.2576e-07	1.84869e-08	0	0
FALSE	High	PMI-Byonic	PMI-Byonic (A2)	A	2	Unambiguous	NCRCPPEWTGQY	[Y].NcRcPPEWTGQY.[C]	C2(Carbamidomethyl); C4(Carbamidomethyl)	1	1	Q01705	Q01705	Neurogenic locus notch homolog protein 1 OS=Mus musculus OX=10090 GN=Notch1 PE=1 SV=3	1	2	2	1	0	1	1	1	784.324	1567.64	1567.64	-0.317164	-0.0002486	0	0	1.9864e+06	HCD (High Energy Collision Dissociation)	MS2	0.694992	97.8947	10.714	4226	4226	4225	FP072920_23.raw	0/0		8.5992	602.466	382.117	382.117	2.51652e-09	2.96085e-10	0	0
FALSE	High	PMI-Byonic	PMI-Byonic (A2)	A	2	Unambiguous	NCRCPPEWTGQY	[Y].NcRcPPEWTGQY.[C]	C2(Carbamidomethyl); C4(Carbamidomethyl)	1	1	Q01705	Q01705	Neurogenic locus notch homolog protein 1 OS=Mus musculus OX=10090 GN=Notch1 PE=1 SV=3	1	3	3	1	0	1	1	1	523.218	1567.64	1567.64	-0.676151	-0.000353321	0	0	251564	HCD (High Energy Collision Dissociation)	MS2	10.5629	100	10.5495	4156	4156	4148	FP072920_23.raw	0/0		2.61175	297.762	255.529	255.529	0.00244485	0.000234207	0	0
FALSE	High	PMI-Byonic	PMI-Byonic (A2)	A	2	Unambiguous	NCRCPPEWTGQY	[Y].NcRcPPEWTGQY.[C]	C2(Carbamidomethyl); C4(Carbamidomethyl)	1	1	Q01705	Q01705	Neurogenic locus notch homolog protein 1 OS=Mus musculus OX=10090 GN=Notch1 PE=1 SV=3	1	2	2	1	0	1	1	1	784.324	1567.64	1567.64	-0.472902	-0.00037067	0	0	1.04941e+06	HCD (High Energy Collision Dissociation)	MS2	0	100	10.9726	4337	4337	4335	FP072920_23.raw	0/0		7.5992	566.084	424.149	424.149	2.51652e-08	4.11367e-09	0	0
FALSE	High	PMI-Byonic	PMI-Byonic (A2)	A	2	Unambiguous	NCRCPPEWTGQY	[Y].NcRcPPEWTGQY.[C]	C2(Carbamidomethyl); C4(Carbamidomethyl)	1	1	Q01705	Q01705	Neurogenic locus notch homolog protein 1 OS=Mus musculus OX=10090 GN=Notch1 PE=1 SV=3	1	3	3	1	0	1	1	1	523.218	1567.64	1567.64	-1.14336	-0.000597462	0	0	211499	HCD (High Energy Collision Dissociation)	MS2	20.5478	100	10.6733	4209	4209	4203	FP072920_23.raw	0/0		1.78776	163.286	163.286	163.286	0.016302	0.00132341	0	0
FALSE	High	PMI-Byonic	PMI-Byonic (A2)	A	2	Unambiguous	NCRCPPEWTGQY	[Y].NcRcPPEWTGQY.[C]	C2(Carbamidomethyl); C4(Carbamidomethyl)	1	1	Q01705	Q01705	Neurogenic locus notch homolog protein 1 OS=Mus musculus OX=10090 GN=Notch1 PE=1 SV=3	1	2	2	1	0	1	1	1	784.324	1567.64	1567.64	-0.00568928	-4.45937e-06	0	0	5.38719e+06	HCD (High Energy Collision Dissociation)	MS2	0	36.3768	10.5871	4172	4172	4170	FP072920_23.raw	0/0		8.37736	634.194	427.996	427.996	4.19411e-09	5.30477e-10	0	0
FALSE	High	PMI-Byonic	PMI-Byonic (A2)	A	2	Unambiguous	CTEDVDECQLMPNACQNGGTCHNTHGGY	[Y].cTEDVDEcQLmPNAcQNGGtcHNTHGGY.[N]	C1(Carbamidomethyl); C8(Carbamidomethyl); M11(Oxidation); C15(Carbamidomethyl); T20(HexNAc(1)); C21(Carbamidomethyl)	1	1	Q01705	Q01705	Neurogenic locus notch homolog protein 1 OS=Mus musculus OX=10090 GN=Notch1 PE=1 SV=3	1	4	4	1	0	1	1	1	861.827	3444.29	3444.29	-1.62752	-0.00140141	0	0	327613	HCD (High Energy Collision Dissociation)	MS2	2.88837	100	8.29648	3180	3180	3175	FP072920_23.raw	0/0		1.80637	121.405	121.405	9.6	0.015618	0.00125714	0	0
FALSE	High	PMI-Byonic	PMI-Byonic (A2)	A	2	Unambiguous	CTEDVDECQLMPNACQNGGTCHNTHGGY	[Y].cTEDVDEcQLMPNAcQNGGtcHNTHGGY.[N]	C1(Carbamidomethyl); C8(Carbamidomethyl); C15(Carbamidomethyl); T20(Fuc(1)); C21(Carbamidomethyl)	1	1	Q01705	Q01705	Neurogenic locus notch homolog protein 1 OS=Mus musculus OX=10090 GN=Notch1 PE=1 SV=3	1	3	3	1	0	1	1	1	1124.43	3371.27	3371.28	-1.27226	-0.00142972	0	0	114585	HCD (High Energy Collision Dissociation)	MS2	0	100	10.513	4140	4140	4137	FP072920_23.raw	0/0		3.78894	302.975	302.975	4.8	0.000162579	1.43505e-05	0	0
FALSE	High	PMI-Byonic	PMI-Byonic (A2)	A	2	Unambiguous	CTEDVDECQLMPNACQNGGTCHNTHGGY	[Y].cTEDVDEcQLmPNAcQNGGtcHNTHGGY.[N]	C1(Carbamidomethyl); C8(Carbamidomethyl); M11(Oxidation); C15(Carbamidomethyl); T20(Fuc(1)); C21(Carbamidomethyl)	1	1	Q01705	Q01705	Neurogenic locus notch homolog protein 1 OS=Mus musculus OX=10090 GN=Notch1 PE=1 SV=3	1	4	4	1	0	1	1	1	847.823	3388.27	3387.27	295.436	0.25018	0	0	507665	HCD (High Energy Collision Dissociation)	MS2	0	100	10.4765	4125	4125	4115	FP072920_23.raw	0/0		3.2062	156.119	156.119	4.8	0.00062202	5.39046e-05	0	0
FALSE	High	PMI-Byonic	PMI-Byonic (A2)	A	2	Unambiguous	CTEDVDECQLMPNACQNGGTCHNTHGGY	[Y].cTEDVDEcQLmPNAcQNGGtcHNTHGGY.[N]	C1(Carbamidomethyl); C8(Carbamidomethyl); M11(Oxidation); C15(Carbamidomethyl); T20(Fuc(1)); C21(Carbamidomethyl)	1	1	Q01705	Q01705	Neurogenic locus notch homolog protein 1 OS=Mus musculus OX=10090 GN=Notch1 PE=1 SV=3	1	3	3	1	0	1	1	1	1129.76	3387.27	3387.27	-1.13449	-0.00128094	0	0	604944	HCD (High Energy Collision Dissociation)	MS2	0	100	10.4333	4106	4106	4104	FP072920_23.raw	0/0		4.75477	346.846	346.846	4.8	1.75887e-05	1.86512e-06	0	0
FALSE	High	PMI-Byonic	PMI-Byonic (A2)	A	2	Unambiguous	CTEDVDECQLMPNACQNGGTCHNTHGGY	[Y].cTEDVDEcQLMPNAcQNGGtcHNTHGGY.[N]	C1(Carbamidomethyl); C8(Carbamidomethyl); C15(Carbamidomethyl); T20(Fuc(1)); C21(Carbamidomethyl)	1	1	Q01705	Q01705	Neurogenic locus notch homolog protein 1 OS=Mus musculus OX=10090 GN=Notch1 PE=1 SV=3	1	4	4	1	0	1	1	1	843.575	3371.28	3371.28	0.660927	0.000557042	0	0	136049	HCD (High Energy Collision Dissociation)	MS2	0	100	10.4179	4100	4100	4093	FP072920_23.raw	0/0		6.0652	439.986	439.986	4.8	8.60592e-07	1.36586e-07	0	0
FALSE	High	PMI-Byonic	PMI-Byonic (A2)	A	2	Unambiguous	CTEDVDECQLMPNACQNGGTCHNTHGGY	[Y].cTEDVDEcQLMPNAcQNGGtcHNTHGGY.[N]	C1(Carbamidomethyl); C8(Carbamidomethyl); C15(Carbamidomethyl); T20(Fuc(1)); C21(Carbamidomethyl)	1	1	Q01705	Q01705	Neurogenic locus notch homolog protein 1 OS=Mus musculus OX=10090 GN=Notch1 PE=1 SV=3	1	3	3	1	0	1	1	1	1124.43	3371.28	3371.28	0.791647	0.00088962	0	0	200040	HCD (High Energy Collision Dissociation)	MS2	0	100	10.3947	4090	4090	4082	FP072920_23.raw	0/0		6.57155	524.764	524.764	4.8	2.68192e-07	3.88222e-08	0	0
FALSE	High	PMI-Byonic	PMI-Byonic (A2)	A	2	Unambiguous	CTEDVDECQLMPNACQNGGTCHNTHGGY	[Y].cTEDVDEcQLmPNAcQNGGtcHNTHGGY.[N]	C1(Carbamidomethyl); C8(Carbamidomethyl); M11(Oxidation); C15(Carbamidomethyl); T20(Fuc(1)); C21(Carbamidomethyl)	1	1	Q01705	Q01705	Neurogenic locus notch homolog protein 1 OS=Mus musculus OX=10090 GN=Notch1 PE=1 SV=3	1	4	4	1	0	1	1	1	847.571	3387.26	3387.27	-2.45384	-0.00207796	0	0	127299	HCD (High Energy Collision Dissociation)	MS2	5.18474	100	10.3326	4063	4063	4060	FP072920_23.raw	0/0		2.81326	32.077	32.077	4.8	0.00153722	0.00014488	0	0
FALSE	High	PMI-Byonic	PMI-Byonic (A2)	A	2	Unambiguous	CTEDVDECQLMPNACQNGGTCHNTHGGY	[Y].cTEDVDEcQLMPNAcQNGGtcHNTHGGY.[N]	C1(Carbamidomethyl); C8(Carbamidomethyl); C15(Carbamidomethyl); T20(Hex(1)); C21(Carbamidomethyl)	1	1	Q01705	Q01705	Neurogenic locus notch homolog protein 1 OS=Mus musculus OX=10090 GN=Notch1 PE=1 SV=3	1	3	3	1	0	1	1	1	1129.76	3387.27	3387.27	0.919784	0.00103852	0	0	59220.2	HCD (High Energy Collision Dissociation)	MS2	0	100	10.3134	4055	4055	4049	FP072920_23.raw	0/0		3.05273	75.5289	75.5289	4.8	0.000885665	7.06469e-05	0	0
FALSE	High	PMI-Byonic	PMI-Byonic (A2)	A	2	Unambiguous	NCVCVNGW	[Y].NcVcVNGW.[T]	C2(Carbamidomethyl); C4(Carbamidomethyl)	1	1	Q01705	Q01705	Neurogenic locus notch homolog protein 1 OS=Mus musculus OX=10090 GN=Notch1 PE=1 SV=3	0	2	2	1	0	1	1	1	504.704	1008.4	1008.4	-1.17265	-0.000591252	0	0	323304	HCD (High Energy Collision Dissociation)	MS2	15.8607	100	12.2666	4884	4884	4880	FP072920_23.raw	0/0		1.63912	222.969	222.969	222.969	0.0229554	0.0017114	0	0
FALSE	High	PMI-Byonic	PMI-Byonic (A2)	A	2	Unambiguous	TGEDCSENIDDCASAACF	[W].TGEDcSENIDDcASAAcF.[Q]	C5(Carbamidomethyl); C12(Carbamidomethyl); C17(Carbamidomethyl)	1	1	Q01705	Q01705	Neurogenic locus notch homolog protein 1 OS=Mus musculus OX=10090 GN=Notch1 PE=1 SV=3	0	2	2	1	0	1	1	1	1011.36	2021.72	2021.72	-0.241968	-0.000244595	0	0	146863	HCD (High Energy Collision Dissociation)	MS2	0	100	12.9416	5172	5172	5166	FP072920_23.raw	0/0		3.13968	346.276	346.276	346.276	0.000724967	6.12215e-05	0	0
FALSE	High	PMI-Byonic	PMI-Byonic (A2)	A	2	Unambiguous	TGEDCSENIDDCASAACF	[W].TGEDcsENIDDcASAAcF.[Q]	C5(Carbamidomethyl); S6(Hex(1)Pent(2)); C12(Carbamidomethyl); C17(Carbamidomethyl)	1	1	Q01705	Q01705	Neurogenic locus notch homolog protein 1 OS=Mus musculus OX=10090 GN=Notch1 PE=1 SV=3	0	2	2	1	0	1	1	1	1224.43	2447.85	2447.85	-0.304442	-0.000372615	0	0	116086	HCD (High Energy Collision Dissociation)	MS2	0	100	12.4187	4950	4950	4946	FP072920_23.raw	0/0		2.5542	166.883	166.883	2.4	0.00279127	0.000258518	0	0
FALSE	High	PMI-Byonic	PMI-Byonic (A2)	A	2	Unambiguous	QGATCHDRVASF	[F].QGAtcHDRVASF.[Y]	T4(Fuc(1)); C5(Carbamidomethyl)	1	1	Q01705	Q01705	Neurogenic locus notch homolog protein 1 OS=Mus musculus OX=10090 GN=Notch1 PE=1 SV=3	0	3	3	1	0	1	1	1	498.892	1494.66	1494.66	-1.4562	-0.00072551	0	0	377410	HCD (High Energy Collision Dissociation)	MS2	36.2929	100	8.33302	3196	3196	3186	FP072920_23.raw	0/0		2.94383	288.666	288.666	19.1556	0.00113807	0.000112051	0	0
FALSE	High	PMI-Byonic	PMI-Byonic (A2)	A	2	Unambiguous	QGATCHDRVASF	[F].QGATcHDRVASF.[Y]	C5(Carbamidomethyl)	1	1	Q01705	Q01705	Neurogenic locus notch homolog protein 1 OS=Mus musculus OX=10090 GN=Notch1 PE=1 SV=3	0	2	2	1	0	1	1	1	674.805	1348.6	1348.61	-3.26586	-0.00220218	0	0	493221	HCD (High Energy Collision Dissociation)	MS2	16.2627	100	7.60331	2880	2880	2878	FP072920_23.raw	0/0		6.32846	568.582	478.344	478.344	4.69398e-07	9.62579e-08	0	0
FALSE	High	PMI-Byonic	PMI-Byonic (A2)	A	2	Unambiguous	QGATCHDRVASF	[F].QGAtcHDRVASF.[Y]	T4(HexNAc(1)Hex(1)Fuc(1)NeuAc(1)); C5(Carbamidomethyl)	1	1	Q01705	Q01705	Neurogenic locus notch homolog protein 1 OS=Mus musculus OX=10090 GN=Notch1 PE=1 SV=3	0	3	3	1	0	1	1	1	717.633	2150.89	2150.89	-2.90485	-0.00208267	0	0	761670	HCD (High Energy Collision Dissociation)	MS2	0	100	8.60724	3315	3315	3306	FP072920_23.raw	0/0		6.04134	421.379	381.596	6.6089	9.092e-07	1.63845e-07	0	0
FALSE	High	PMI-Byonic	PMI-Byonic (A2)	A	2	Unambiguous	QGATCHDRVASFY	[F].QGAtcHDRVASFY.[C]	T4(HexNAc(1)Hex(1)Fuc(1)NeuAc(1)); C5(Carbamidomethyl)	1	1	Q01705	Q01705	Neurogenic locus notch homolog protein 1 OS=Mus musculus OX=10090 GN=Notch1 PE=1 SV=3	1	3	3	1	0	1	1	1	771.992	2313.96	2313.96	2.5865	0.00199501	0	0	127740	HCD (High Energy Collision Dissociation)	MS2	8.52178	100	9.96947	3906	3906	3897	FP072920_23.raw	0/0		1.68762	117.821	117.821	10.4	0.0205296	0.00161944	0	0
FALSE	High	PMI-Byonic	PMI-Byonic (A2)	A	2	Unambiguous	QGATCHDRVASF	[F].QGATcHDRVAsF.[Y]	C5(Carbamidomethyl); S11(Fuc(1))	1	1	Q01705	Q01705	Neurogenic locus notch homolog protein 1 OS=Mus musculus OX=10090 GN=Notch1 PE=1 SV=3	0	2	2	1	0	1	1	1	747.834	1494.66	1494.66	-2.57018	-0.00192078	0	0	2.44148e+06	HCD (High Energy Collision Dissociation)	MS2	0	62.1415	7.60115	2879	2879	2878	FP072920_23.raw	0/0		6.79063	580.38	536.349	20.02	1.61945e-07	2.7262e-08	0	0
FALSE	High	PMI-Byonic	PMI-Byonic (A2)	A	2	Unambiguous	QGATCHDRVASF	[F].QGAtcHDRVASF.[Y]	T4(Fuc(1)); C5(Carbamidomethyl)	1	1	Q01705	Q01705	Neurogenic locus notch homolog protein 1 OS=Mus musculus OX=10090 GN=Notch1 PE=1 SV=3	0	3	3	1	0	1	1	1	498.892	1494.66	1494.66	-1.94622	-0.000969651	0	0	498105	HCD (High Energy Collision Dissociation)	MS2	39.69	100	8.45602	3248	3248	3241	FP072920_23.raw	0/0		1.6038	125.072	125.072	28.0326	0.0248998	0.00181092	0	0
FALSE	High	PMI-Byonic	PMI-Byonic (A2)	A	2	Unambiguous	QGATCHDRVASF	[F].QGAtcHDRVAsF.[Y]	T4(Fuc(1)); C5(Carbamidomethyl); S11(Hex(1))	1	1	Q01705	Q01705	Neurogenic locus notch homolog protein 1 OS=Mus musculus OX=10090 GN=Notch1 PE=1 SV=3	0	3	3	1	0	1	1	1	552.909	1656.71	1656.72	-2.08596	-0.00115195	0	0	1.6828e+06	HCD (High Energy Collision Dissociation)	MS2	7.3143	87.5503	7.4508	2814	2814	2812	FP072920_23.raw	0/0		7.1215	586.218	581.328	8.82582	7.55963e-08	9.41865e-09	0	0
FALSE	High	PMI-Byonic	PMI-Byonic (A2)	A	2	Unambiguous	QGATCHDRVASF	[F].QGATcHDRVAsF.[Y]	C5(Carbamidomethyl); S11(Fuc(1))	1	1	Q01705	Q01705	Neurogenic locus notch homolog protein 1 OS=Mus musculus OX=10090 GN=Notch1 PE=1 SV=3	0	3	3	1	0	1	1	1	498.892	1494.66	1494.66	-1.57871	-0.000786545	0	0	1.40681e+06	HCD (High Energy Collision Dissociation)	MS2	8.36737	100	7.93417	3023	3023	3021	FP072920_23.raw	0/0		6.51966	527.235	457.409	23.0202	3.02228e-07	5.02252e-08	0	0
FALSE	High	PMI-Byonic	PMI-Byonic (A2)	A	2	Unambiguous	QGATCHDRVASF	[F].QGATcHDRVAsF.[Y]	C5(Carbamidomethyl); S11(Fuc(1))	1	1	Q01705	Q01705	Neurogenic locus notch homolog protein 1 OS=Mus musculus OX=10090 GN=Notch1 PE=1 SV=3	0	3	3	1	0	1	1	1	498.892	1494.66	1494.66	-1.51745	-0.000756028	0	0	11816031	HCD (High Energy Collision Dissociation)	MS2	0.989024	14.4037	7.67744	2912	2912	2911	FP072920_23.raw	0/0		8.21841	631.854	467.421	17.2153	6.04775e-09	1.00603e-09	0	0
FALSE	High	PMI-Byonic	PMI-Byonic (A2)	A	2	Unambiguous	QGATCHDRVASF	[F].QGATcHDRVAsF.[Y]	C5(Carbamidomethyl); S11(Fuc(1))	1	1	Q01705	Q01705	Neurogenic locus notch homolog protein 1 OS=Mus musculus OX=10090 GN=Notch1 PE=1 SV=3	0	3	3	1	0	1	1	1	498.892	1494.66	1494.66	-1.70121	-0.00084758	0	0	954631	HCD (High Energy Collision Dissociation)	MS2	7.53933	100	8.06334	3079	3079	3076	FP072920_23.raw	0/0		6.04134	431.964	431.964	2.9031	9.092e-07	1.54972e-07	0	0
FALSE	High	PMI-Byonic	PMI-Byonic (A2)	A	2	Unambiguous	QGATCHDRVASFY	[F].QGAtcHDRVAsFY.[C]	T4(Fuc(1)); C5(Carbamidomethyl); S11(Hex(1))	1	1	Q01705	Q01705	Neurogenic locus notch homolog protein 1 OS=Mus musculus OX=10090 GN=Notch1 PE=1 SV=3	1	3	3	1	0	1	1	1	607.264	1819.78	1819.78	-2.32076	-0.00140776	0	0	1141930	HCD (High Energy Collision Dissociation)	MS2	5.88228	100	8.68929	3352	3352	3347	FP072920_23.raw	0/0		6.33156	450.627	450.627	10.1321	4.66062e-07	9.12827e-08	0	0
FALSE	High	PMI-Byonic	PMI-Byonic (A2)	A	2	Unambiguous	QGATCHDRVASF	[F].QGATcHDRVASF.[Y]	C5(Carbamidomethyl)	1	1	Q01705	Q01705	Neurogenic locus notch homolog protein 1 OS=Mus musculus OX=10090 GN=Notch1 PE=1 SV=3	0	3	3	1	0	1	1	1	450.206	1348.6	1348.61	-2.77799	-0.00124881	0	0	459556	HCD (High Energy Collision Dissociation)	MS2	16.3751	100	7.89588	3007	3007	2999	FP072920_23.raw	0/0		1.57212	232.432	232.432	232.432	0.026784	0.00232337	0	0
FALSE	High	PMI-Byonic	PMI-Byonic (A2)	A	2	Unambiguous	QGATCHDRVASF	[F].QGATcHDRVASF.[Y]	C5(Carbamidomethyl)	1	1	Q01705	Q01705	Neurogenic locus notch homolog protein 1 OS=Mus musculus OX=10090 GN=Notch1 PE=1 SV=3	0	3	3	1	0	1	1	1	450.206	1348.6	1348.61	-2.43856	-0.00109622	0	0	975208	HCD (High Energy Collision Dissociation)	MS2	6.64051	96.5825	7.70306	2923	2923	2922	FP072920_23.raw	0/0		2.73665	450.515	162.159	162.159	0.00183379	0.000194236	0	0
FALSE	High	PMI-Byonic	PMI-Byonic (A2)	A	2	Unambiguous	QGATCHDRVASF	[F].QGATcHDRVAsF.[Y]	C5(Carbamidomethyl); S11(Fuc(1))	1	1	Q01705	Q01705	Neurogenic locus notch homolog protein 1 OS=Mus musculus OX=10090 GN=Notch1 PE=1 SV=3	0	3	3	1	0	1	1	1	498.892	1494.66	1494.66	-2.4975	-0.00124431	0	0	4225911	HCD (High Energy Collision Dissociation)	MS2	10.5762	41.7284	7.80637	2968	2968	2966	FP072920_23.raw	0/0		6.38001	559.592	463.429	9.38218	4.16862e-07	7.65648e-08	0	0
FALSE	High	PMI-Byonic	PMI-Byonic (A2)	A	2	Unambiguous	QGATCHDRVASF	[F].QGATcHDRVAsF.[Y]	C5(Carbamidomethyl); S11(Fuc(1))	1	1	Q01705	Q01705	Neurogenic locus notch homolog protein 1 OS=Mus musculus OX=10090 GN=Notch1 PE=1 SV=3	0	3	3	1	0	1	1	1	498.892	1494.66	1494.66	-1.21119	-0.00060344	0	0	460396	HCD (High Energy Collision Dissociation)	MS2	17.8876	100	8.19502	3136	3136	3131	FP072920_23.raw	0/0		6.13825	430.35	430.35	7.59757	7.27366e-07	1.27647e-07	0	0
FALSE	High	PMI-Byonic	PMI-Byonic (A2)	A	2	Unambiguous	QGATCHDRVASF	[F].QGATcHDRVASF.[Y]	C5(Carbamidomethyl)	1	1	Q01705	Q01705	Neurogenic locus notch homolog protein 1 OS=Mus musculus OX=10090 GN=Notch1 PE=1 SV=3	0	3	3	1	0	1	1	1	450.206	1348.6	1348.61	-2.50645	-0.00112674	0	0	15742967	HCD (High Energy Collision Dissociation)	MS2	0	8.56865	7.57546	2868	2868	2867	FP072920_23.raw	0/0		2.77656	393.394	206.694	206.694	0.00167279	0.000161062	0	0
FALSE	High	PMI-Byonic	PMI-Byonic (A2)	A	2	Unambiguous	QGATCHDRVASFY	[F].QGATcHDRVASFY.[C]	C5(Carbamidomethyl)	1	1	Q01705	Q01705	Neurogenic locus notch homolog protein 1 OS=Mus musculus OX=10090 GN=Notch1 PE=1 SV=3	1	2	2	1	0	1	1	1	756.337	1511.67	1511.67	-1.36207	-0.0010295	0	0	418381	HCD (High Energy Collision Dissociation)	MS2	0	100	8.93055	3458	3458	3457	FP072920_23.raw	0/0		5.08431	499.821	499.821	499.821	8.23547e-06	1.01317e-06	0	0
FALSE	High	PMI-Byonic	PMI-Byonic (A2)	A	2	Unambiguous	QGATCHDRVASF	[F].QGAtcHDRVASF.[Y]	T4(Fuc(1)); C5(Carbamidomethyl)	1	1	Q01705	Q01705	Neurogenic locus notch homolog protein 1 OS=Mus musculus OX=10090 GN=Notch1 PE=1 SV=3	0	2	2	1	0	1	1	1	747.834	1494.66	1494.66	-2.40684	-0.00179871	0	0	279116	HCD (High Energy Collision Dissociation)	MS2	0	100	7.73098	2935	2935	2933	FP072920_23.raw	0/0		4.42362	369.477	369.477	1.0093	3.77037e-05	3.80401e-06	0	0
FALSE	High	PMI-Byonic	PMI-Byonic (A2)	A	2	Unambiguous	QGATCHDRVASF	[F].QGATcHDRVASF.[Y]	C5(Carbamidomethyl)	1	1	Q01705	Q01705	Neurogenic locus notch homolog protein 1 OS=Mus musculus OX=10090 GN=Notch1 PE=1 SV=3	0	2	2	1	0	1	1	1	674.806	1348.6	1348.61	-1.36503	-0.000920442	0	0	506282	HCD (High Energy Collision Dissociation)	MS2	28.5481	100	7.48567	2830	2830	2823	FP072920_23.raw	0/0		8.93029	662.133	557.241	557.241	1.17412e-09	2.16784e-10	0	0
FALSE	High	PMI-Byonic	PMI-Byonic (A2)	A	2	Unambiguous	QGATCHDRVASFY	[F].QGATcHDRVAsFY.[C]	C5(Carbamidomethyl); S11(Fuc(1))	1	1	Q01705	Q01705	Neurogenic locus notch homolog protein 1 OS=Mus musculus OX=10090 GN=Notch1 PE=1 SV=3	1	2	2	1	0	1	1	1	829.366	1657.73	1657.73	-1.27074	-0.00105327	0	0	1.14142e+06	HCD (High Energy Collision Dissociation)	MS2	2.05769	100	8.75938	3383	3383	3380	FP072920_23.raw	0/0		8.15058	639.358	605.891	9.16337	7.07008e-09	1.3404e-09	0	0
FALSE	High	PMI-Byonic	PMI-Byonic (A2)	A	2	Unambiguous	QGATCHDRVASFY	[F].QGATcHDRVASFY.[C]	C5(Carbamidomethyl)	1	1	Q01705	Q01705	Neurogenic locus notch homolog protein 1 OS=Mus musculus OX=10090 GN=Notch1 PE=1 SV=3	1	3	3	1	0	1	1	1	504.56	1511.67	1511.67	-2.92544	-0.0014741	0	0	316857	HCD (High Energy Collision Dissociation)	MS2	5.62748	100	8.789	3396	3396	3391	FP072920_23.raw	0/0		2.88351	346.346	346.346	346.346	0.00130765	0.000130581	0	0
FALSE	High	PMI-Byonic	PMI-Byonic (A2)	A	2	Unambiguous	QGATCHDRVASF	[F].QGATcHDRVAsF.[Y]	C5(Carbamidomethyl); S11(Fuc(1))	1	1	Q01705	Q01705	Neurogenic locus notch homolog protein 1 OS=Mus musculus OX=10090 GN=Notch1 PE=1 SV=3	0	3	3	1	0	1	1	1	498.893	1494.66	1494.66	-0.476152	-0.000237229	0	0	119420768	HCD (High Energy Collision Dissociation)	MS2	0.154594	1.78681	7.55031	2857	2857	2856	FP072920_23.raw	0/0		8.09347	627.331	503.916	17.376	8.0636e-09	1.83172e-09	0	0
FALSE	High	PMI-Byonic	PMI-Byonic (A2)	A	2	Unambiguous	QGATCHDRVASFY	[F].QGATcHDRVAsFY.[C]	C5(Carbamidomethyl); S11(Fuc(1))	1	1	Q01705	Q01705	Neurogenic locus notch homolog protein 1 OS=Mus musculus OX=10090 GN=Notch1 PE=1 SV=3	1	3	3	1	0	1	1	1	553.247	1657.73	1657.73	-1.38931	-0.000767699	0	0	7.31451e+06	HCD (High Energy Collision Dissociation)	MS2	0.241462	24.5257	8.95621	3469	3469	3468	FP072920_23.raw	0/0		5.22393	398.78	398.78	2.97215	5.97133e-06	7.19962e-07	0	0
FALSE	High	PMI-Byonic	PMI-Byonic (A2)	A	2	Unambiguous	QGATCHDRVASF	[F].QGATcHDRVAsF.[Y]	C5(Carbamidomethyl); S11(Fuc(1))	1	1	Q01705	Q01705	Neurogenic locus notch homolog protein 1 OS=Mus musculus OX=10090 GN=Notch1 PE=1 SV=3	0	2	2	1	0	1	1	1	747.834	1494.66	1494.66	-1.91681	-0.00143249	0	0	1.06092e+06	HCD (High Energy Collision Dissociation)	MS2	1.48382	100	7.4792	2827	2827	2823	FP072920_23.raw	0/0		7.83338	630.298	605.9	28.9025	1.46764e-08	2.30379e-09	0	0
FALSE	High	PMI-Byonic	PMI-Byonic (A2)	A	2	Unambiguous	QGATCHDRVASFY	[F].QGATcHDRVAsFY.[C]	C5(Carbamidomethyl); S11(Fuc(1))	1	1	Q01705	Q01705	Neurogenic locus notch homolog protein 1 OS=Mus musculus OX=10090 GN=Notch1 PE=1 SV=3	1	3	3	1	0	1	1	1	553.247	1657.73	1657.73	-1.49977	-0.000828734	0	0	2.5968e+06	HCD (High Energy Collision Dissociation)	MS2	0	60.4623	9.08283	3525	3525	3523	FP072920_23.raw	0/0		5.56836	454.225	454.225	10.952	2.7017e-06	3.87492e-07	0	0
FALSE	High	PMI-Byonic	PMI-Byonic (A2)	A	2	Unambiguous	QGATCHDRVASFY	[F].QGATcHDRVASFY.[C]	C5(Carbamidomethyl)	1	1	Q01705	Q01705	Neurogenic locus notch homolog protein 1 OS=Mus musculus OX=10090 GN=Notch1 PE=1 SV=3	1	2	2	1	0	1	1	1	756.337	1511.67	1511.67	-1.76583	-0.00133468	0	0	132290	HCD (High Energy Collision Dissociation)	MS2	0	100	8.81901	3409	3409	3402	FP072920_23.raw	0/0		4.32895	382.69	382.69	382.69	4.68867e-05	5.82256e-06	0	0
FALSE	High	PMI-Byonic	PMI-Byonic (A2)	A	2	Unambiguous	QGATCHDRVASFY	[F].QGATcHDRVASFY.[C]	C5(Carbamidomethyl)	1	1	Q01705	Q01705	Neurogenic locus notch homolog protein 1 OS=Mus musculus OX=10090 GN=Notch1 PE=1 SV=3	1	3	3	1	0	1	1	1	504.561	1511.67	1511.67	-1.71416	-0.000863749	0	0	1.27594e+06	HCD (High Energy Collision Dissociation)	MS2	29.9233	89.5061	9.02996	3502	3502	3501	FP072920_23.raw	0/0		2.38907	276.021	276.021	276.021	0.00408256	0.000324824	0	0
FALSE	High	PMI-Byonic	PMI-Byonic (A2)	A	2	Unambiguous	QGATCHDRVASF	[F].QGATcHDRVASF.[Y]	C5(Carbamidomethyl)	1	1	Q01705	Q01705	Neurogenic locus notch homolog protein 1 OS=Mus musculus OX=10090 GN=Notch1 PE=1 SV=3	0	3	3	1	0	1	1	1	450.206	1348.6	1348.61	-2.16701	-0.000974149	0	0	1.76877e+06	HCD (High Energy Collision Dissociation)	MS2	17.2767	53.3805	7.45217	2815	2815	2812	FP072920_23.raw	0/0		2.35969	427.835	151.814	151.814	0.00436827	0.000344841	0	0
FALSE	High	PMI-Byonic	PMI-Byonic (A2)	A	2	Unambiguous	QGATCHDRVASFY	[F].QGAtcHDRVASFY.[C]	T4(Fuc(1)); C5(Carbamidomethyl)	1	1	Q01705	Q01705	Neurogenic locus notch homolog protein 1 OS=Mus musculus OX=10090 GN=Notch1 PE=1 SV=3	1	3	3	1	0	1	1	1	553.247	1657.73	1657.73	-0.616119	-0.000340453	0	0	937315	HCD (High Energy Collision Dissociation)	MS2	5.8945	100	9.21766	3585	3585	3578	FP072920_23.raw	0/0		2.94745	299.577	299.577	12.7391	0.00112863	0.000106319	0	0
FALSE	High	PMI-Byonic	PMI-Byonic (A2)	A	2	Unambiguous	QGATCHDRVASFY	[F].QGATcHDRVASFY.[C]	C5(Carbamidomethyl)	1	1	Q01705	Q01705	Neurogenic locus notch homolog protein 1 OS=Mus musculus OX=10090 GN=Notch1 PE=1 SV=3	1	3	3	1	0	1	1	1	504.56	1511.67	1511.67	-1.95642	-0.00098582	0	0	8511284	HCD (High Energy Collision Dissociation)	MS2	0.93064	23.8673	8.90461	3447	3447	3446	FP072920_23.raw	0/0		2.76375	306.126	306.126	306.126	0.00172286	0.000185607	0	0
FALSE	High	PMI-Byonic	PMI-Byonic (A2)	A	2	Unambiguous	QGATCHDRVASFY	[F].QGATcHDRVAsFY.[C]	C5(Carbamidomethyl); S11(Fuc(1))	1	1	Q01705	Q01705	Neurogenic locus notch homolog protein 1 OS=Mus musculus OX=10090 GN=Notch1 PE=1 SV=3	1	3	3	1	0	1	1	1	553.247	1657.73	1657.73	-0.947486	-0.000523558	0	0	46332748	HCD (High Energy Collision Dissociation)	MS2	0.276506	4.53977	8.83058	3414	3414	3413	FP072920_23.raw	0/0		7.15886	590.376	556.759	3.89346	6.93645e-08	8.06809e-09	0	0
FALSE	High	PMI-Byonic	PMI-Byonic (A2)	A	2	Unambiguous	QGATCHDRVASFY	[F].QGATcHDRVAsFY.[C]	C5(Carbamidomethyl); S11(Fuc(1))	1	1	Q01705	Q01705	Neurogenic locus notch homolog protein 1 OS=Mus musculus OX=10090 GN=Notch1 PE=1 SV=3	1	2	2	1	0	1	1	1	829.367	1657.73	1657.73	-0.976194	-0.000809132	0	0	1.14905e+06	HCD (High Energy Collision Dissociation)	MS2	4.96486	100	8.8811	3437	3437	3435	FP072920_23.raw	0/0		6.87075	586.426	586.426	23.9462	1.34665e-07	2.05615e-08	0	0
FALSE	High	PMI-Byonic	PMI-Byonic (A2)	A	2	Unambiguous	QGATCHDRVASFY	[F].QGATcHDRVAsFY.[C]	C5(Carbamidomethyl); S11(Fuc(1))	1	1	Q01705	Q01705	Neurogenic locus notch homolog protein 1 OS=Mus musculus OX=10090 GN=Notch1 PE=1 SV=3	1	3	3	1	0	1	1	1	553.246	1657.72	1657.73	-1.72068	-0.000950804	0	0	881074	HCD (High Energy Collision Dissociation)	MS2	13.9533	100	9.3341	3635	3635	3633	FP072920_23.raw	0/0		2.9751	303.445	303.445	9.03405	0.00105901	0.000100576	0	0
FALSE	High	PMI-Byonic	PMI-Byonic (A2)	A	2	Unambiguous	QGATCHDRVASF	[F].QGATcHDRVAsF.[Y]	C5(Carbamidomethyl); S11(Fuc(1))	1	1	Q01705	Q01705	Neurogenic locus notch homolog protein 1 OS=Mus musculus OX=10090 GN=Notch1 PE=1 SV=3	0	3	3	1	0	1	1	1	498.892	1494.66	1494.66	-1.21119	-0.00060344	0	0	387767	HCD (High Energy Collision Dissociation)	MS2	9.22104	100	7.43829	2809	2809	2801	FP072920_23.raw	0/0		8.21841	644.426	510.942	22.6361	6.04775e-09	8.53252e-10	0	0
FALSE	High	PMI-Byonic	PMI-Byonic (A2)	A	2	Unambiguous	QGATCHDRVASFY	[F].QGATcHDRVAsFY.[C]	C5(Carbamidomethyl); S11(Fuc(1))	1	1	Q01705	Q01705	Neurogenic locus notch homolog protein 1 OS=Mus musculus OX=10090 GN=Notch1 PE=1 SV=3	1	3	3	1	0	1	1	1	553.246	1657.72	1657.73	-2.05204	-0.00113391	0	0	1.88118e+06	HCD (High Energy Collision Dissociation)	MS2	8.17939	86.9897	8.71043	3362	3362	3358	FP072920_23.raw	0/0		6.43892	563.748	530.459	22.9767	3.63978e-07	6.2646e-08	0	0
FALSE	High	PMI-Byonic	PMI-Byonic (A2)	A	2	Unambiguous	YCECPHGRTGLL	[F].YcEcPHGRTGLL.[C]	C2(Carbamidomethyl); C4(Carbamidomethyl)	1	1	Q01705	Q01705	Neurogenic locus notch homolog protein 1 OS=Mus musculus OX=10090 GN=Notch1 PE=1 SV=3	2	3	3	1	0	1	1	1	488.223	1462.66	1462.66	-0.849005	-0.000413934	0	0	139593	HCD (High Energy Collision Dissociation)	MS2	24.2907	100	10.4419	4110	4110	4104	FP072920_23.raw	0/0		2.48694	268.79	268.79	268.79	0.00325878	0.000273671	0	0
FALSE	High	PMI-Byonic	PMI-Byonic (A2)	A	2	Unambiguous	YCECPHGRTGLL	[F].YcEcPHGRTGLL.[C]	C2(Carbamidomethyl); C4(Carbamidomethyl)	1	1	Q01705	Q01705	Neurogenic locus notch homolog protein 1 OS=Mus musculus OX=10090 GN=Notch1 PE=1 SV=3	2	3	3	1	0	1	1	1	488.223	1462.65	1462.66	-1.72531	-0.00084118	0	0	2835779	HCD (High Energy Collision Dissociation)	MS2	1.98777	52.008	8.95755	3470	3470	3468	FP072920_23.raw	0/0		5.75689	455.866	455.866	455.866	1.75028e-06	2.42911e-07	0	0
FALSE	High	PMI-Byonic	PMI-Byonic (A2)	A	2	Unambiguous	YCECPHGRTGL	[F].YcEcPHGRTGL.[L]	C2(Carbamidomethyl); C4(Carbamidomethyl)	1	1	Q01705	Q01705	Neurogenic locus notch homolog protein 1 OS=Mus musculus OX=10090 GN=Notch1 PE=1 SV=3	1	3	3	1	0	1	1	1	450.528	1349.57	1349.57	-2.30841	-0.00103846	0	0	2.13062e+06	HCD (High Energy Collision Dissociation)	MS2	0	56.5283	7.36151	2775	2775	2773	FP072920_23.raw	0/0		5.20844	448.695	421.263	421.263	6.18818e-06	7.70594e-07	0	0
FALSE	High	PMI-Byonic	PMI-Byonic (A2)	A	2	Unambiguous	YCECPHGRTGLL	[F].YcEcPHGRTGLL.[C]	C2(Carbamidomethyl); C4(Carbamidomethyl)	1	1	Q01705	Q01705	Neurogenic locus notch homolog protein 1 OS=Mus musculus OX=10090 GN=Notch1 PE=1 SV=3	2	3	3	1	0	1	1	1	488.224	1462.66	1462.66	0.215084	0.000104865	0	0	303054	HCD (High Energy Collision Dissociation)	MS2	6.6501	100	10.3069	4052	4052	4049	FP072920_23.raw	0/0		3.41897	322.641	322.641	322.641	0.00038109	2.58316e-05	0	0
FALSE	High	PMI-Byonic	PMI-Byonic (A2)	A	2	Unambiguous	YCECPHGRTGLL	[F].YcEcPHGRTGLL.[C]	C2(Carbamidomethyl); C4(Carbamidomethyl)	1	1	Q01705	Q01705	Neurogenic locus notch homolog protein 1 OS=Mus musculus OX=10090 GN=Notch1 PE=1 SV=3	2	3	3	1	0	1	1	1	488.224	1462.66	1462.66	0.715832	0.000349005	0	0	206263	HCD (High Energy Collision Dissociation)	MS2	23.2231	100	10.1421	3980	3980	3974	FP072920_23.raw	0/0		2.78436	284.765	284.765	284.765	0.001643	0.000152934	0	0
FALSE	High	PMI-Byonic	PMI-Byonic (A2)	A	2	Unambiguous	YCECPHGRTGLL	[F].YcEcPHGRTGLL.[C]	C2(Carbamidomethyl); C4(Carbamidomethyl)	1	1	Q01705	Q01705	Neurogenic locus notch homolog protein 1 OS=Mus musculus OX=10090 GN=Notch1 PE=1 SV=3	2	3	3	1	0	1	1	1	488.223	1462.65	1462.66	-2.22606	-0.00108532	0	0	1.30254e+06	HCD (High Energy Collision Dissociation)	MS2	10.6268	100	9.33803	3637	3637	3633	FP072920_23.raw	0/0		6.50432	410.549	410.549	410.549	3.13101e-07	5.41487e-08	0	0
FALSE	High	PMI-Byonic	PMI-Byonic (A2)	A	2	Unambiguous	YCECPHGRTGLL	[F].YcEcPHGRTGLL.[C]	C2(Carbamidomethyl); C4(Carbamidomethyl)	1	1	Q01705	Q01705	Neurogenic locus notch homolog protein 1 OS=Mus musculus OX=10090 GN=Notch1 PE=1 SV=3	2	3	3	1	0	1	1	1	488.222	1462.65	1462.66	-3.97868	-0.00193981	0	0	1.79443e+06	HCD (High Energy Collision Dissociation)	MS2	1.96396	73.016	9.08917	3529	3529	3523	FP072920_23.raw	0/0		4.7743	435.68	435.68	435.68	1.68152e-05	1.73299e-06	0	0
FALSE	High	PMI-Byonic	PMI-Byonic (A2)	A	2	Unambiguous	YCECPHGRTGL	[F].YcEcPHGRTGL.[L]	C2(Carbamidomethyl); C4(Carbamidomethyl)	1	1	Q01705	Q01705	Neurogenic locus notch homolog protein 1 OS=Mus musculus OX=10090 GN=Notch1 PE=1 SV=3	1	3	3	1	0	1	1	1	450.528	1349.57	1349.57	-2.78328	-0.00125208	0	0	17754196	HCD (High Energy Collision Dissociation)	MS2	0	8.60207	7.2465	2726	2726	2725	FP072920_23.raw	0/0		4.74633	471.125	449.791	449.791	1.79339e-05	1.99792e-06	0	0
FALSE	High	PMI-Byonic	PMI-Byonic (A2)	A	2	Unambiguous	YCECPHGRTGL	[F].YcEcPHGRTGL.[L]	C2(Carbamidomethyl); C4(Carbamidomethyl)	1	1	Q01705	Q01705	Neurogenic locus notch homolog protein 1 OS=Mus musculus OX=10090 GN=Notch1 PE=1 SV=3	1	3	3	1	0	1	1	1	450.528	1349.57	1349.57	-2.44409	-0.00109949	0	0	708347	HCD (High Energy Collision Dissociation)	MS2	10.6776	100	7.12582	2673	2673	2670	FP072920_23.raw	0/0		5.37753	481.081	437.509	437.509	4.19246e-06	4.96633e-07	0	0
FALSE	High	PMI-Byonic	PMI-Byonic (A2)	A	2	Unambiguous	YCECPHGRTGLL	[F].YcEcPHGRTGLL.[C]	C2(Carbamidomethyl); C4(Carbamidomethyl)	1	1	Q01705	Q01705	Neurogenic locus notch homolog protein 1 OS=Mus musculus OX=10090 GN=Notch1 PE=1 SV=3	2	3	3	1	0	1	1	1	488.223	1462.65	1462.66	-1.41235	-0.000688592	0	0	404480	HCD (High Energy Collision Dissociation)	MS2	34.0809	100	9.49346	3703	3703	3699	FP072920_23.raw	0/0		5.14431	383.974	383.974	383.974	7.17285e-06	8.84309e-07	0	0
FALSE	High	PMI-Byonic	PMI-Byonic (A2)	A	2	Unambiguous	YCECPHGRTGLL	[F].YcEcPHGRTGLL.[C]	C2(Carbamidomethyl); C4(Carbamidomethyl)	1	1	Q01705	Q01705	Neurogenic locus notch homolog protein 1 OS=Mus musculus OX=10090 GN=Notch1 PE=1 SV=3	2	3	3	1	0	1	1	1	488.242	1462.71	1462.66	37.2078	0.0181408	0	0	251095	HCD (High Energy Collision Dissociation)	MS2	40.4896	100	10.5667	4163	4163	4159	FP072920_23.raw	0/0		2.06926	183.706	183.706	183.706	0.00852582	0.000692319	0	0
FALSE	High	PMI-Byonic	PMI-Byonic (A2)	A	2	Unambiguous	YCECPHGRTGLL	[F].YcEcPHGRTGLL.[C]	C2(Carbamidomethyl); C4(Carbamidomethyl)	1	1	Q01705	Q01705	Neurogenic locus notch homolog protein 1 OS=Mus musculus OX=10090 GN=Notch1 PE=1 SV=3	2	3	3	1	0	1	1	1	488.223	1462.65	1462.66	-1.47494	-0.00071911	0	0	32212982	HCD (High Energy Collision Dissociation)	MS2	0.35708	3.86046	8.70731	3360	3360	3358	FP072920_23.raw	0/0		6.75665	470.763	470.763	470.763	1.75124e-07	2.97263e-08	0	0
FALSE	High	PMI-Byonic	PMI-Byonic (A2)	A	2	Unambiguous	YCECPHGRTGLL	[F].YcEcPHGRTGLL.[C]	C2(Carbamidomethyl); C4(Carbamidomethyl)	1	1	Q01705	Q01705	Neurogenic locus notch homolog protein 1 OS=Mus musculus OX=10090 GN=Notch1 PE=1 SV=3	2	3	3	1	0	1	1	1	488.223	1462.65	1462.66	-2.22606	-0.00108532	0	0	5.94356e+06	HCD (High Energy Collision Dissociation)	MS2	1.36749	27.48	8.83294	3416	3416	3413	FP072920_23.raw	0/0		5.71414	444.194	444.194	444.194	1.93133e-06	2.61263e-07	0	0
FALSE	High	PMI-Byonic	PMI-Byonic (A2)	A	2	Unambiguous	YCECPHGRTGLL	[F].YcEcPHGRTGLL.[C]	C2(Carbamidomethyl); C4(Carbamidomethyl)	1	1	Q01705	Q01705	Neurogenic locus notch homolog protein 1 OS=Mus musculus OX=10090 GN=Notch1 PE=1 SV=3	2	2	2	1	0	1	1	1	731.83	1462.65	1462.66	-2.27946	-0.00166703	0	0	6505108	HCD (High Energy Collision Dissociation)	MS2	0	27.3505	8.61679	3319	3319	3317	FP072920_23.raw	0/0		11.2964	755.048	755.048	755.048	5.05407e-12	9.78697e-13	0	0
FALSE	High	PMI-Byonic	PMI-Byonic (A2)	A	2	Unambiguous	YCECPHGRTGLL	[F].YcEcPHGRTGLL.[C]	C2(Carbamidomethyl); C4(Carbamidomethyl)	1	1	Q01705	Q01705	Neurogenic locus notch homolog protein 1 OS=Mus musculus OX=10090 GN=Notch1 PE=1 SV=3	2	3	3	1	0	1	1	1	488.223	1462.65	1462.66	-1.34975	-0.000658075	0	0	185647312	HCD (High Energy Collision Dissociation)	MS2	0	0.881589	8.59256	3308	3308	3306	FP072920_23.raw	0/0		5.8538	466.151	466.151	466.151	1.40024e-06	2.10056e-07	0	0
FALSE	High	PMI-Byonic	PMI-Byonic (A2)	A	2	Unambiguous	YCECPHGRTGL	[F].YcEcPHGRTGL.[L]	C2(Carbamidomethyl); C4(Carbamidomethyl)	1	1	Q01705	Q01705	Neurogenic locus notch homolog protein 1 OS=Mus musculus OX=10090 GN=Notch1 PE=1 SV=3	1	2	2	1	0	1	1	1	675.287	1349.57	1349.57	-3.58738	-0.00242071	0	0	361534	HCD (High Energy Collision Dissociation)	MS2	0	100	7.29334	2746	2746	2744	FP072920_23.raw	0/0		5.361	458.574	458.574	458.574	4.35513e-06	5.34095e-07	0	0
FALSE	High	PMI-Byonic	PMI-Byonic (A2)	A	2	Unambiguous	YCECPHGRTGLL	[F].YcEcPHGRTGLL.[C]	C2(Carbamidomethyl); C4(Carbamidomethyl)	1	1	Q01705	Q01705	Neurogenic locus notch homolog protein 1 OS=Mus musculus OX=10090 GN=Notch1 PE=1 SV=3	2	3	3	1	0	1	1	1	488.223	1462.65	1462.66	-1.22457	-0.00059704	0	0	347276	HCD (High Energy Collision Dissociation)	MS2	7.70327	100	9.74694	3811	3811	3809	FP072920_23.raw	0/0		2.86351	278.994	278.994	278.994	0.00136927	0.000137313	0	0
FALSE	High	PMI-Byonic	PMI-Byonic (A2)	A	2	Unambiguous	YCECPHGRTGLL	[F].YcEcPHGRTGLL.[C]	C2(Carbamidomethyl); C4(Carbamidomethyl)	1	1	Q01705	Q01705	Neurogenic locus notch homolog protein 1 OS=Mus musculus OX=10090 GN=Notch1 PE=1 SV=3	2	3	3	1	0	1	1	1	488.223	1462.65	1462.66	-1.78791	-0.000871698	0	0	645150	HCD (High Energy Collision Dissociation)	MS2	10.2815	100	8.47656	3257	3257	3252	FP072920_23.raw	0/0		6.65975	476.865	476.865	476.865	2.18904e-07	3.51227e-08	0	0
FALSE	High	PMI-Byonic	PMI-Byonic (A2)	A	2	Unambiguous	YCECPHGRTGLL	[F].YcEcPHGRTGLL.[C]	C2(Carbamidomethyl); C4(Carbamidomethyl)	1	1	Q01705	Q01705	Neurogenic locus notch homolog protein 1 OS=Mus musculus OX=10090 GN=Notch1 PE=1 SV=3	2	3	3	1	0	1	1	1	488.223	1462.65	1462.66	-1.66272	-0.000810663	0	0	1.05247e+06	HCD (High Energy Collision Dissociation)	MS2	26.8241	100	9.20931	3580	3580	3578	FP072920_23.raw	0/0		6.75665	452.651	452.651	452.651	1.75124e-07	3.21099e-08	0	0
FALSE	High	PMI-Byonic	PMI-Byonic (A2)	A	2	Unambiguous	YCECPHGRTGLL	[F].YcEcPHGRTGLL.[C]	C2(Carbamidomethyl); C4(Carbamidomethyl)	1	1	Q01705	Q01705	Neurogenic locus notch homolog protein 1 OS=Mus musculus OX=10090 GN=Notch1 PE=1 SV=3	2	2	2	1	0	1	1	1	731.831	1462.65	1462.66	-1.36142	-0.000995648	0	0	877304	HCD (High Energy Collision Dissociation)	MS2	3.56054	100	8.72965	3370	3370	3369	FP072920_23.raw	0/0		9.43602	697.185	697.185	697.185	3.66424e-10	4.00454e-11	0	0
FALSE	High	PMI-Byonic	PMI-Byonic (A2)	A	2	Unambiguous	YCECPHGRTGLL	[F].YcEcPHGRTGLL.[C]	C2(Carbamidomethyl); C4(Carbamidomethyl)	1	1	Q01705	Q01705	Neurogenic locus notch homolog protein 1 OS=Mus musculus OX=10090 GN=Notch1 PE=1 SV=3	2	3	3	1	0	1	1	1	488.224	1462.66	1462.66	0.0273035	1.33119e-05	0	0	217943	HCD (High Energy Collision Dissociation)	MS2	17.7796	100	9.96298	3903	3903	3897	FP072920_23.raw	0/0		2.09615	239.698	239.698	239.698	0.00801392	0.000620825	0	0
FALSE	High	PMI-Byonic	PMI-Byonic (A2)	A	2	Unambiguous	YCECPHGRTGLL	[F].YcEcPHGRTGLL.[C]	C2(Carbamidomethyl); C4(Carbamidomethyl)	1	1	Q01705	Q01705	Neurogenic locus notch homolog protein 1 OS=Mus musculus OX=10090 GN=Notch1 PE=1 SV=3	2	3	3	1	0	1	1	1	488.223	1462.66	1462.66	-0.849005	-0.000413934	0	0	178892	HCD (High Energy Collision Dissociation)	MS2	49.7928	100	10.9641	4334	4334	4324	FP072920_23.raw	0/0		1.55327	89.8385	89.8385	89.8385	0.0279723	0.00253217	0	0
FALSE	High	PMI-Byonic	PMI-Byonic (A2)	A	2	Unambiguous	YCECPHGRTGLL	[F].YcEcPHGRTGLL.[C]	C2(Carbamidomethyl); C4(Carbamidomethyl)	1	1	Q01705	Q01705	Neurogenic locus notch homolog protein 1 OS=Mus musculus OX=10090 GN=Notch1 PE=1 SV=3	2	3	3	1	0	1	1	1	488.223	1462.66	1462.66	-0.974192	-0.000474969	0	0	98452.4	HCD (High Energy Collision Dissociation)	MS2	34.4989	100	11.8138	4691	4691	4682	FP072920_23.raw	0/0		1.3814	51.8211	51.8211	51.8211	0.0415529	0.00385517	0	0
FALSE	High	PMI-Byonic	PMI-Byonic (A2)	A	2	Unambiguous	YCECPHGRTGL	[F].YcEcPHGRTGL.[L]	C2(Carbamidomethyl); C4(Carbamidomethyl)	1	1	Q01705	Q01705	Neurogenic locus notch homolog protein 1 OS=Mus musculus OX=10090 GN=Notch1 PE=1 SV=3	1	2	2	1	0	1	1	1	675.289	1349.57	1349.57	-2.04971	-0.00138312	0	0	303452	HCD (High Energy Collision Dissociation)	MS2	0	100	7.17869	2696	2696	2692	FP072920_23.raw	0/0		6.83338	595.605	484.085	484.085	1.46763e-07	2.27756e-08	0	0
FALSE	High	PMI-Byonic	PMI-Byonic (A2)	A	2	Unambiguous	YCECPHGRTGLL	[F].YcEcPHGRTGLL.[C]	C2(Carbamidomethyl); C4(Carbamidomethyl)	1	1	Q01705	Q01705	Neurogenic locus notch homolog protein 1 OS=Mus musculus OX=10090 GN=Notch1 PE=1 SV=3	2	2	2	1	0	1	1	1	731.831	1462.66	1462.66	-0.69376	-0.000507367	0	0	320286	HCD (High Energy Collision Dissociation)	MS2	0	100	8.50218	3268	3268	3263	FP072920_23.raw	0/0		8.15619	603.682	603.682	603.682	6.97934e-09	1.1767e-09	0	0
FALSE	High	PMI-Byonic	PMI-Byonic (A2)	A	2	Unambiguous	YCECPHGRTGLL	[F].YcEcPHGRTGLL.[C]	C2(Carbamidomethyl); C4(Carbamidomethyl)	1	1	Q01705	Q01705	Neurogenic locus notch homolog protein 1 OS=Mus musculus OX=10090 GN=Notch1 PE=1 SV=3	2	3	3	1	0	1	1	1	488.223	1462.66	1462.66	-0.536038	-0.000261346	0	0	460476	HCD (High Energy Collision Dissociation)	MS2	8.00046	100	9.61782	3756	3756	3754	FP072920_23.raw	0/0		3.78475	333.713	333.713	333.713	0.000164155	1.53296e-05	0	0
FALSE	High	PMI-Byonic	PMI-Byonic (A2)	A	2	Unambiguous	CECPHGRTGL	[Y].cEcPHGRTGL.[L]	C1(Carbamidomethyl); C3(Carbamidomethyl)	1	1	Q01705	Q01705	Neurogenic locus notch homolog protein 1 OS=Mus musculus OX=10090 GN=Notch1 PE=1 SV=3	0	2	2	1	0	1	1	1	593.758	1186.51	1186.51	-1.01587	-0.00060267	0	0	141078	HCD (High Energy Collision Dissociation)	MS2	14.3837	100	4.24996	1451	1451	1448	FP072920_23.raw	0/0		4.28352	362.461	362.461	362.461	5.20571e-05	6.15518e-06	0	0
FALSE	High	PMI-Byonic	PMI-Byonic (A2)	A	2	Unambiguous	CECPHGRTGLL	[Y].cEcPHGRTGLL.[C]	C1(Carbamidomethyl); C3(Carbamidomethyl)	1	1	Q01705	Q01705	Neurogenic locus notch homolog protein 1 OS=Mus musculus OX=10090 GN=Notch1 PE=1 SV=3	1	3	3	1	0	1	1	1	433.869	1299.59	1299.59	-1.49217	-0.000646404	0	0	1.38011e+06	HCD (High Energy Collision Dissociation)	MS2	1.04804	100	8.1864	3132	3132	3131	FP072920_23.raw	0/0		7.02539	552.65	552.65	552.65	9.4321e-08	1.24744e-08	0	0
FALSE	High	PMI-Byonic	PMI-Byonic (A2)	A	2	Unambiguous	CECPHGRTGLL	[Y].cEcPHGRTGLL.[C]	C1(Carbamidomethyl); C3(Carbamidomethyl)	1	1	Q01705	Q01705	Neurogenic locus notch homolog protein 1 OS=Mus musculus OX=10090 GN=Notch1 PE=1 SV=3	1	3	3	1	0	1	1	1	433.868	1299.59	1299.59	-1.77396	-0.000768474	0	0	2435309	HCD (High Energy Collision Dissociation)	MS2	0.788097	41.6787	8.06119	3078	3078	3076	FP072920_23.raw	0/0		6.92848	528.212	528.212	528.212	1.179e-07	1.44636e-08	0	0
FALSE	High	PMI-Byonic	PMI-Byonic (A2)	A	2	Unambiguous	CECPHGRTGLL	[Y].cEcPHGRTGLL.[C]	C1(Carbamidomethyl); C3(Carbamidomethyl)	1	1	Q01705	Q01705	Neurogenic locus notch homolog protein 1 OS=Mus musculus OX=10090 GN=Notch1 PE=1 SV=3	1	3	3	1	0	1	1	1	433.868	1299.59	1299.59	-2.12619	-0.000921062	0	0	385367	HCD (High Energy Collision Dissociation)	MS2	11.5339	100	7.68819	2917	2917	2911	FP072920_23.raw	0/0		6.31655	571.755	571.755	571.755	4.8245e-07	1.01273e-07	0	0
FALSE	High	PMI-Byonic	PMI-Byonic (A2)	A	2	Unambiguous	CECPHGRTGLL	[Y].cEcPHGRTGLL.[C]	C1(Carbamidomethyl); C3(Carbamidomethyl)	1	1	Q01705	Q01705	Neurogenic locus notch homolog protein 1 OS=Mus musculus OX=10090 GN=Notch1 PE=1 SV=3	1	2	2	1	0	1	1	1	650.299	1299.59	1299.59	-1.55227	-0.00100866	0	0	182428	HCD (High Energy Collision Dissociation)	MS2	7.98439	100	7.71169	2927	2927	2922	FP072920_23.raw	0/0		8.43602	632.698	632.698	632.698	3.66423e-09	4.08357e-10	0	0
FALSE	High	PMI-Byonic	PMI-Byonic (A2)	A	2	Unambiguous	CECPHGRTGLL	[Y].cEcPHGRTGLL.[C]	C1(Carbamidomethyl); C3(Carbamidomethyl)	1	1	Q01705	Q01705	Neurogenic locus notch homolog protein 1 OS=Mus musculus OX=10090 GN=Notch1 PE=1 SV=3	1	2	2	1	0	1	1	1	650.299	1299.59	1299.59	-2.11585	-0.00137487	0	0	226303	HCD (High Energy Collision Dissociation)	MS2	0	100	7.96418	3036	3036	3032	FP072920_23.raw	0/0		5.69476	527.385	527.385	527.385	2.01947e-06	2.98366e-07	0	0
FALSE	High	PMI-Byonic	PMI-Byonic (A2)	A	2	Unambiguous	CECPHGRTGL	[Y].cEcPHGRTGL.[L]	C1(Carbamidomethyl); C3(Carbamidomethyl)	1	1	Q01705	Q01705	Neurogenic locus notch homolog protein 1 OS=Mus musculus OX=10090 GN=Notch1 PE=1 SV=3	0	2	2	1	0	1	1	1	593.757	1186.51	1186.51	-2.86775	-0.0017013	0	0	63977	HCD (High Energy Collision Dissociation)	MS2	72.5576	100	4.36191	1498	1498	1496	FP072920_23.raw	0/0		3.31824	283.032	283.032	283.032	0.000480572	3.12823e-05	0	0
FALSE	High	PMI-Byonic	PMI-Byonic (A2)	A	2	Unambiguous	CECPHGRTGLL	[Y].cEcPHGRTGLL.[C]	C1(Carbamidomethyl); C3(Carbamidomethyl)	1	1	Q01705	Q01705	Neurogenic locus notch homolog protein 1 OS=Mus musculus OX=10090 GN=Notch1 PE=1 SV=3	1	3	3	1	0	1	1	1	433.868	1299.59	1299.59	-2.90111	-0.00125676	0	0	254472	HCD (High Energy Collision Dissociation)	MS2	9.0478	100	8.8125	3406	3406	3402	FP072920_23.raw	0/0		2.44734	316.213	316.213	316.213	0.00356995	0.000306035	0	0
FALSE	High	PMI-Byonic	PMI-Byonic (A2)	A	2	Unambiguous	CECPHGRTGLL	[Y].cEcPHGRTGLL.[C]	C1(Carbamidomethyl); C3(Carbamidomethyl)	1	1	Q01705	Q01705	Neurogenic locus notch homolog protein 1 OS=Mus musculus OX=10090 GN=Notch1 PE=1 SV=3	1	3	3	1	0	1	1	1	433.868	1299.59	1299.59	-1.8444	-0.000798992	0	0	7.61654e+06	HCD (High Energy Collision Dissociation)	MS2	0.495192	16.2363	7.93203	3022	3022	3021	FP072920_23.raw	0/0		5.92599	513.446	513.446	513.446	1.18579e-06	1.96531e-07	0	0
FALSE	High	PMI-Byonic	PMI-Byonic (A2)	A	2	Unambiguous	CECPHGRTGLL	[Y].cEcPHGRTGLL.[C]	C1(Carbamidomethyl); C3(Carbamidomethyl)	1	1	Q01705	Q01705	Neurogenic locus notch homolog protein 1 OS=Mus musculus OX=10090 GN=Notch1 PE=1 SV=3	1	2	2	1	0	1	1	1	650.299	1299.59	1299.59	-2.39764	-0.00155798	0	0	3.37985e+06	HCD (High Energy Collision Dissociation)	MS2	0	69.8322	7.82888	2978	2978	2977	FP072920_23.raw	0/0		11.2964	763.266	763.266	763.266	5.05407e-12	6.39085e-13	0	0
FALSE	High	PMI-Byonic	PMI-Byonic (A2)	A	2	Unambiguous	CECPHGRTGLL	[Y].cEcPHGRTGLL.[C]	C1(Carbamidomethyl); C3(Carbamidomethyl)	1	1	Q01705	Q01705	Neurogenic locus notch homolog protein 1 OS=Mus musculus OX=10090 GN=Notch1 PE=1 SV=3	1	3	3	1	0	1	1	1	433.869	1299.59	1299.59	-1.21038	-0.000524334	0	0	86695208	HCD (High Energy Collision Dissociation)	MS2	0.179556	1.86317	7.80519	2967	2967	2966	FP072920_23.raw	0/0		7.72413	569.126	569.126	569.126	1.88741e-08	2.69832e-09	0	0
FALSE	High	PMI-Byonic	PMI-Byonic (A2)	A	2	Unambiguous	TGPACSQDVDECALGANPCEHAGKCL	[Y].TGPAcSQDVDEcALGANPcEHAGKcL.[N]	C5(Carbamidomethyl); C12(Carbamidomethyl); C19(Carbamidomethyl); C25(Carbamidomethyl)	1	1	Q01705	Q01705	Neurogenic locus notch homolog protein 1 OS=Mus musculus OX=10090 GN=Notch1 PE=1 SV=3	1	3	3	1	0	1	1	1	940.062	2818.17	2817.17	355.862	0.334174	0	0	432691	HCD (High Energy Collision Dissociation)	MS2	18.2305	100	10.4915	4131	4131	4126	FP072920_23.raw	0/0		12.8209	857.494	857.494	857.494	1.51055e-13	4.99456e-14	0	0
FALSE	High	PMI-Byonic	PMI-Byonic (A2)	A	2	Unambiguous	TGPACSQDVDECAL	[Y].TGPAcSQDVDEcAL.[G]	C5(Carbamidomethyl); C12(Carbamidomethyl)	1	1	Q01705	Q01705	Neurogenic locus notch homolog protein 1 OS=Mus musculus OX=10090 GN=Notch1 PE=1 SV=3	0	2	2	1	0	1	1	1	761.811	1522.62	1522.61	0.294141	0.000223932	0	0	478248	HCD (High Energy Collision Dissociation)	MS2	0	100	11.1959	4432	4432	4429	FP072920_23.raw	0/0		2.73398	295.028	295.028	295.028	0.0018451	0.000202835	0	0
FALSE	High	PMI-Byonic	PMI-Byonic (A2)	A	2	Unambiguous	TGPACSQDVDECALGANPCEHAGKCL	[Y].TGPAcSQDVDEcALGANPcEHAGKcL.[N]	C5(Carbamidomethyl); C12(Carbamidomethyl); C19(Carbamidomethyl); C25(Carbamidomethyl)	1	1	Q01705	Q01705	Neurogenic locus notch homolog protein 1 OS=Mus musculus OX=10090 GN=Notch1 PE=1 SV=3	1	3	3	1	0	1	1	1	939.729	2817.17	2817.17	0.657059	0.000617015	0	0	4939364	HCD (High Energy Collision Dissociation)	MS2	0	56.0132	10.6108	4182	4182	4181	FP072920_23.raw	0/0		18.8209	1199.09	1199.09	1199.09	1.51055e-19	1.5104e-19	0	0
FALSE	High	PMI-Byonic	PMI-Byonic (A2)	A	2	Unambiguous	TGPACSQDVDECALGANPCEHAGKCL	[Y].TGPAcSQDVDEcALGANPcEHAGKcL.[N]	C5(Carbamidomethyl); C12(Carbamidomethyl); C19(Carbamidomethyl); C25(Carbamidomethyl)	1	1	Q01705	Q01705	Neurogenic locus notch homolog protein 1 OS=Mus musculus OX=10090 GN=Notch1 PE=1 SV=3	1	3	3	1	0	1	1	1	939.727	2817.17	2817.17	-0.707863	-0.000664723	0	0	132323	HCD (High Energy Collision Dissociation)	MS2	0	100	11.0071	4352	4352	4346	FP072920_23.raw	0/0		3.02853	163.917	163.917	163.917	0.000936427	9.02971e-05	0	0
FALSE	High	PMI-Byonic	PMI-Byonic (A2)	A	2	Unambiguous	TGPACSQDVDECALGANPCEHAGKCL	[Y].TGPAcSQDVDEcALGANPcEHAGKcL.[N]	C5(Carbamidomethyl); C12(Carbamidomethyl); C19(Carbamidomethyl); C25(Carbamidomethyl)	1	1	Q01705	Q01705	Neurogenic locus notch homolog protein 1 OS=Mus musculus OX=10090 GN=Notch1 PE=1 SV=3	1	3	3	1	0	1	1	1	939.727	2817.17	2817.17	-0.57787	-0.000542653	0	0	145527	HCD (High Energy Collision Dissociation)	MS2	3.07276	100	10.869	4293	4293	4291	FP072920_23.raw	0/0		6.18907	523.753	523.753	523.753	6.47039e-07	1.13481e-07	0	0
FALSE	High	PMI-Byonic	PMI-Byonic (A2)	A	2	Unambiguous	TGPACSQDVDECALGANPCEHAGKCL	[Y].TGPAcSQDVDEcALGANPcEHAGKcL.[N]	C5(Carbamidomethyl); C12(Carbamidomethyl); C19(Carbamidomethyl); C25(Carbamidomethyl)	1	1	Q01705	Q01705	Neurogenic locus notch homolog protein 1 OS=Mus musculus OX=10090 GN=Notch1 PE=1 SV=3	1	3	3	1	0	1	1	1	939.727	2817.17	2817.17	-0.707863	-0.000664723	0	0	803917	HCD (High Energy Collision Dissociation)	MS2	0.798391	100	10.741	4238	4238	4236	FP072920_23.raw	0/0		13.0427	887.558	887.558	887.558	9.06349e-14	3.30943e-14	0	0
FALSE	High	PMI-Byonic	PMI-Byonic (A2)	A	2	Unambiguous	TGPACSQDVDECAL	[Y].TGPAcSQDVDEcAL.[G]	C5(Carbamidomethyl); C12(Carbamidomethyl)	1	1	Q01705	Q01705	Neurogenic locus notch homolog protein 1 OS=Mus musculus OX=10090 GN=Notch1 PE=1 SV=3	0	2	2	1	0	1	1	1	761.811	1522.61	1522.61	0.0536267	4.08264e-05	0	0	178735	HCD (High Energy Collision Dissociation)	MS2	17.4734	100	11.0869	4386	4386	4379	FP072920_23.raw	0/0		5.27429	380.412	380.412	380.412	5.31758e-06	6.24007e-07	0	0
FALSE	High	PMI-Byonic	PMI-Byonic (A2)	A	2	Unambiguous	NTLGSFECQCL	[L].NTLGsFEcQcL.[Q]	S5(Hex(1)); C8(Carbamidomethyl); C10(Carbamidomethyl)	1	1	Q01705	Q01705	Neurogenic locus notch homolog protein 1 OS=Mus musculus OX=10090 GN=Notch1 PE=1 SV=3	2	2	2	1	0	1	1	1	745.811	1490.61	1490.61	0.685612	0.000510991	0	0	215308	HCD (High Energy Collision Dissociation)	MS2	0	100	13.0654	5224	5224	5221	FP072920_23.raw	0/0		1.97515	309.607	292.398	44.6739	0.0105889	0.000865865	0	0
FALSE	High	PMI-Byonic	PMI-Byonic (A2)	A	2	Unambiguous	NTLGSFECQCL	[L].NTLGsFEcQcL.[Q]	S5(Hex(1)); C8(Carbamidomethyl); C10(Carbamidomethyl)	1	1	Q01705	Q01705	Neurogenic locus notch homolog protein 1 OS=Mus musculus OX=10090 GN=Notch1 PE=1 SV=3	2	2	2	1	0	1	1	1	745.811	1490.61	1490.61	0.0304707	2.271e-05	0	0	721804	HCD (High Energy Collision Dissociation)	MS2	0	100	13.1895	5276	5276	5275	FP072920_23.raw	0/0		4.22421	417.656	345.434	42.5088	5.96748e-05	6.89024e-06	0	0
FALSE	High	PMI-Byonic	PMI-Byonic (A2)	A	2	Unambiguous	NTLGSFECQCLQGY	[L].NTLGsFEcQcLQGY.[T]	S5(Hex(1)); C8(Carbamidomethyl); C10(Carbamidomethyl)	1	1	Q01705	Q01705	Neurogenic locus notch homolog protein 1 OS=Mus musculus OX=10090 GN=Notch1 PE=1 SV=3	3	2	2	1	0	1	1	1	919.883	1838.76	1838.76	0.39091	0.000359394	0	0	1.68653e+06	HCD (High Energy Collision Dissociation)	MS2	0	100	13.9841	5610	5610	5608	FP072920_23.raw	0/0		5.25618	497.797	497.797	37.9748	5.54392e-06	6.70421e-07	0	0
FALSE	High	PMI-Byonic	PMI-Byonic (A2)	A	2	Unambiguous	GSFECQCLQGY	[L].GsFEcQcLQGY.[T]	S2(Hex(1)); C5(Carbamidomethyl); C7(Carbamidomethyl)	1	1	Q01705	Q01705	Neurogenic locus notch homolog protein 1 OS=Mus musculus OX=10090 GN=Notch1 PE=1 SV=3	2	2	2	1	0	1	1	1	755.794	1510.58	1510.58	-0.987284	-0.000745687	0	0	535264	HCD (High Energy Collision Dissociation)	MS2	24.2679	100	12.0083	4773	4773	4770	FP072920_23.raw	0/0		1.54997	217.925	217.925	217.925	0.028186	0.00263862	0	0
FALSE	High	PMI-Byonic	PMI-Byonic (A2)	A	2	Unambiguous	ECQCLQGY	[F].EcQcLQGY.[T]	C2(Carbamidomethyl); C4(Carbamidomethyl)	1	1	Q01705	Q01705	Neurogenic locus notch homolog protein 1 OS=Mus musculus OX=10090 GN=Notch1 PE=1 SV=3	1	2	2	1	0	1	1	1	529.207	1057.41	1057.41	-0.44261	-0.000234009	0	0	382033	HCD (High Energy Collision Dissociation)	MS2	35.4817	100	9.93068	3889	3889	3886	FP072920_23.raw	0/0		1.94112	229.854	229.854	229.854	0.011452	0.000959457	0	0
FALSE	High	PMI-Byonic	PMI-Byonic (A2)	A	2	Unambiguous	QCICMPGYEGVY	[F].QcIcmPGYEGVY.[C]	C2(Carbamidomethyl); C4(Carbamidomethyl); M5(Oxidation)	1	1	Q01705	Q01705	Neurogenic locus notch homolog protein 1 OS=Mus musculus OX=10090 GN=Notch1 PE=1 SV=3	1	2	2	1	0	1	1	1	746.799	1492.59	1492.59	-0.348877	-0.000260365	0	0	478866	HCD (High Energy Collision Dissociation)	MS2	0	100	12.4898	4980	4980	4979	FP072920_23.raw	0/0		3.94119	351.777	351.777	351.777	0.0001145	1.02902e-05	0	0
FALSE	High	PMI-Byonic	PMI-Byonic (A2)	A	2	Unambiguous	QCICMPGYEGVY	[F].QcIcmPGYEGVY.[C]	C2(Carbamidomethyl); C4(Carbamidomethyl); M5(Oxidation)	1	1	Q01705	Q01705	Neurogenic locus notch homolog protein 1 OS=Mus musculus OX=10090 GN=Notch1 PE=1 SV=3	1	2	2	1	0	1	1	1	746.799	1492.59	1492.59	-0.185309	-0.000138295	0	0	214658	HCD (High Energy Collision Dissociation)	MS2	8.24174	100	12.3691	4929	4929	4924	FP072920_23.raw	0/0		4.14931	324.619	324.619	324.619	7.09068e-05	7.34106e-06	0	0
FALSE	High	PMI-Byonic	PMI-Byonic (A2)	A	2	Unambiguous	QCICMPGYEGVY	[F].QcIcmPGYEGVY.[C]	C2(Carbamidomethyl); C4(Carbamidomethyl); M5(Oxidation)	1	1	Q01705	Q01705	Neurogenic locus notch homolog protein 1 OS=Mus musculus OX=10090 GN=Notch1 PE=1 SV=3	1	2	2	1	0	1	1	1	747.317	1493.63	1492.59	694.326	0.518172	0	0	147844	HCD (High Energy Collision Dissociation)	MS2	20.8587	100	14.5597	5856	5856	5852	FP072920_23.raw	0/0		1.35017	71.8893	71.8893	71.8893	0.0446504	0.0040177	0	0
FALSE	High	PMI-Byonic	PMI-Byonic (A2)	A	2	Unambiguous	QCICMPGYEGVY	[F].QcIcmPGYEGVY.[C]	C2(Carbamidomethyl); C4(Carbamidomethyl); M5(Oxidation)	1	1	Q01705	Q01705	Neurogenic locus notch homolog protein 1 OS=Mus musculus OX=10090 GN=Notch1 PE=1 SV=3	1	2	2	1	0	1	1	1	747.3	1493.59	1492.59	671.672	0.501266	0	0	180055	HCD (High Energy Collision Dissociation)	MS2	49.1546	100	14.3596	5771	5771	5762	FP072920_23.raw	0/0		1.34782	51.5869	51.5869	51.5869	0.0448937	0.00417991	0	0
FALSE	High	PMI-Byonic	PMI-Byonic (A2)	A	2	Unambiguous	QCICMPGYEGVY	[F].QcIcMPGYEGVY.[C]	C2(Carbamidomethyl); C4(Carbamidomethyl)	1	1	Q01705	Q01705	Neurogenic locus notch homolog protein 1 OS=Mus musculus OX=10090 GN=Notch1 PE=1 SV=3	1	2	2	1	0	1	1	1	738.802	1476.6	1476.6	0.0891061	6.57869e-05	0	0	4434535	HCD (High Energy Collision Dissociation)	MS2	0	44.6555	14.5697	5860	5860	5859	FP072920_23.raw	0/0		5.67613	501.121	428.972	428.972	2.10799e-06	3.17414e-07	0	0
FALSE	High	PMI-Byonic	PMI-Byonic (A2)	A	2	Unambiguous	QCICMPGYEGVY	[F].QcIcMPGYEGVY.[C]	C2(Carbamidomethyl); C4(Carbamidomethyl)	1	1	Q01705	Q01705	Neurogenic locus notch homolog protein 1 OS=Mus musculus OX=10090 GN=Notch1 PE=1 SV=3	1	2	2	1	0	1	1	1	738.8	1476.59	1476.6	-1.81231	-0.00133802	0	0	418581	HCD (High Energy Collision Dissociation)	MS2	10.8504	100	14.4565	5812	5812	5811	FP072920_23.raw	0/0		6.54707	427.538	422.096	422.096	2.83749e-07	4.63483e-08	0	0
FALSE	High	PMI-Byonic	PMI-Byonic (A2)	A	2	Unambiguous	QCICMPGYEGVY	[F].QcIcMPGYEGVY.[C]	C2(Carbamidomethyl); C4(Carbamidomethyl)	1	1	Q01705	Q01705	Neurogenic locus notch homolog protein 1 OS=Mus musculus OX=10090 GN=Notch1 PE=1 SV=3	1	2	2	1	0	1	1	1	738.802	1476.6	1476.6	1.32916	0.000981314	0	0	91717	HCD (High Energy Collision Dissociation)	MS2	0	100	14.912	6001	6001	5998	FP072920_23.raw	0/0		1.50317	155.479	155.479	155.479	0.0313928	0.00309292	0	0
FALSE	High	PMI-Byonic	PMI-Byonic (A2)	A	2	Unambiguous	QCICMPGYEGVY	[F].QcIcMPGYEGVY.[C]	C2(Carbamidomethyl); C4(Carbamidomethyl)	1	1	Q01705	Q01705	Neurogenic locus notch homolog protein 1 OS=Mus musculus OX=10090 GN=Notch1 PE=1 SV=3	1	2	2	1	0	1	1	1	738.802	1476.6	1476.6	0.667797	0.000493033	0	0	756141	HCD (High Energy Collision Dissociation)	MS2	0	100	14.6861	5909	5909	5908	FP072920_23.raw	0/0		6.40291	486.051	420.825	420.825	3.95452e-07	7.17719e-08	0	0
FALSE	High	PMI-Byonic	PMI-Byonic (A2)	A	2	Unambiguous	QCICMPGYEGVY	[F].QcIcMPGYEGVY.[C]	C2(Carbamidomethyl); C4(Carbamidomethyl)	1	1	Q01705	Q01705	Neurogenic locus notch homolog protein 1 OS=Mus musculus OX=10090 GN=Notch1 PE=1 SV=3	1	2	2	1	0	1	1	1	738.802	1476.6	1476.6	0.667797	0.000493033	0	0	198262	HCD (High Energy Collision Dissociation)	MS2	0	100	14.7945	5953	5953	5952	FP072920_23.raw	0/0		3.90839	353.756	353.756	353.756	0.000123483	1.1055e-05	0	0
FALSE	High	PMI-Byonic	PMI-Byonic (A2)	A	2	Unambiguous	CEINTDECASSPCLHNGHCMDKINEF	[Y].cEINTDEcASsPcLHNGHcmDKINEF.[Q]	C1(Carbamidomethyl); C8(Carbamidomethyl); S11(Hex(1)Pent(2)); C13(Carbamidomethyl); C19(Carbamidomethyl); M20(Oxidation)	1	1	Q01705	Q01705	Neurogenic locus notch homolog protein 1 OS=Mus musculus OX=10090 GN=Notch1 PE=1 SV=3	1	4	4	1	0	1	1	1	895.85	3580.38	3580.38	-0.291118	-0.000260578	0	0	67494.9	HCD (High Energy Collision Dissociation)	MS2	0	100	9.87913	3867	3867	3864	FP072920_23.raw	0/0		3.44464	252.981	252.981	1.2	0.000359223	2.35831e-05	0	0
FALSE	High	PMI-Byonic	PMI-Byonic (A2)	A	2	Unambiguous	CEINTDECASSPCLHNGHCMDKINEF	[Y].cEINTDEcASsPcLHNGHcMDKINEF.[Q]	C1(Carbamidomethyl); C8(Carbamidomethyl); S11(Hex(1)Pent(2)); C13(Carbamidomethyl); C19(Carbamidomethyl)	1	1	Q01705	Q01705	Neurogenic locus notch homolog protein 1 OS=Mus musculus OX=10090 GN=Notch1 PE=1 SV=3	1	4	4	1	0	1	1	1	891.851	3564.38	3564.39	-0.760116	-0.000677336	0	0	416165	HCD (High Energy Collision Dissociation)	MS2	0	100	10.754	4244	4244	4236	FP072920_23.raw	0/0		11.0427	755.427	755.427	1.2	9.06349e-12	2.29255e-12	0	0
FALSE	High	PMI-Byonic	PMI-Byonic (A2)	A	2	Unambiguous	CEINTDECASSPCLHNGHCMDKINEF	[Y].cEINTDEcASsPcLHNGHcmDKINEF.[Q]	C1(Carbamidomethyl); C8(Carbamidomethyl); S11(Hex(1)Pent(2)); C13(Carbamidomethyl); C19(Carbamidomethyl); M20(Oxidation)	1	1	Q01705	Q01705	Neurogenic locus notch homolog protein 1 OS=Mus musculus OX=10090 GN=Notch1 PE=1 SV=3	1	4	4	1	0	1	1	1	895.85	3580.38	3580.38	-0.563872	-0.000504719	0	0	559072	HCD (High Energy Collision Dissociation)	MS2	0	100	10.006	3921	3921	3919	FP072920_23.raw	0/0		9.0427	698.036	698.036	1.2	9.06349e-10	1.81328e-10	0	0
FALSE	High	PMI-Byonic	PMI-Byonic (A2)	A	2	Unambiguous	QCQCPKGF	[F].QcQcPKGF.[N]	C2(Carbamidomethyl); C4(Carbamidomethyl)	1	1	Q01705	Q01705	Neurogenic locus notch homolog protein 1 OS=Mus musculus OX=10090 GN=Notch1 PE=1 SV=3	0	2	2	1	0	1	1	1	512.72	1024.43	1024.43	-0.964907	-0.000494242	0	0	23327592	HCD (High Energy Collision Dissociation)	MS2	0.18925	5.02233	7.4235	2802	2802	2801	FP072920_23.raw	0/0		4.43874	423.65	318.63	318.63	3.64136e-05	3.54324e-06	0	0
FALSE	High	PMI-Byonic	PMI-Byonic (A2)	A	2	Unambiguous	QCQCPKGF	[F].QcQcPKGF.[N]	C2(Carbamidomethyl); C4(Carbamidomethyl)	1	1	Q01705	Q01705	Neurogenic locus notch homolog protein 1 OS=Mus musculus OX=10090 GN=Notch1 PE=1 SV=3	0	2	2	1	0	1	1	1	512.72	1024.43	1024.43	-2.03734	-0.00104356	0	0	11908253	HCD (High Energy Collision Dissociation)	MS2	2.87273	9.93668	7.20028	2706	2706	2703	FP072920_23.raw	0/0		5.09878	446.231	347.721	347.721	7.96569e-06	9.48105e-07	0	0
FALSE	High	PMI-Byonic	PMI-Byonic (A2)	A	2	Unambiguous	QCQCPKGF	[F].QcQcPKGF.[N]	C2(Carbamidomethyl); C4(Carbamidomethyl)	1	1	Q01705	Q01705	Neurogenic locus notch homolog protein 1 OS=Mus musculus OX=10090 GN=Notch1 PE=1 SV=3	0	2	2	1	0	1	1	1	512.72	1024.43	1024.43	-1.08407	-0.000555277	0	0	130491768	HCD (High Energy Collision Dissociation)	MS2	0.10298	0.952278	7.30876	2752	2752	2751	FP072920_23.raw	0/0		3.25349	388.88	289.742	289.742	0.000557838	4.0544e-05	0	0
FALSE	High	PMI-Byonic	PMI-Byonic (A2)	A	2	Unambiguous	QCQCPKGF	[F].QcQcPKGF.[N]	C2(Carbamidomethyl); C4(Carbamidomethyl)	1	1	Q01705	Q01705	Neurogenic locus notch homolog protein 1 OS=Mus musculus OX=10090 GN=Notch1 PE=1 SV=3	0	2	2	1	0	1	1	1	512.72	1024.43	1024.43	-1.08407	-0.000555277	0	0	477626	HCD (High Energy Collision Dissociation)	MS2	17.0813	100	7.95988	3034	3034	3032	FP072920_23.raw	0/0		2.18902	284.403	266.666	266.666	0.00647113	0.000552316	0	0
FALSE	High	PMI-Byonic	PMI-Byonic (A2)	A	2	Unambiguous	QCQCPKGF	[F].QcQcPKGF.[N]	C2(Carbamidomethyl); C4(Carbamidomethyl)	1	1	Q01705	Q01705	Neurogenic locus notch homolog protein 1 OS=Mus musculus OX=10090 GN=Notch1 PE=1 SV=3	0	2	2	1	0	1	1	1	512.719	1024.43	1024.43	-2.39481	-0.00122666	0	0	686862	HCD (High Energy Collision Dissociation)	MS2	7.0393	100	7.8352	2981	2981	2977	FP072920_23.raw	0/0		3.88443	400.467	328.652	328.652	0.000130489	1.33689e-05	0	0
FALSE	High	PMI-Byonic	PMI-Byonic (A2)	A	2	Unambiguous	NGHLCQYDVDECASTPCKNGAKCLDGPNTY	[F].NGHLcQYDVDEcAsTPcKNGAKcLDGPNTY.[T]	C5(Carbamidomethyl); C12(Carbamidomethyl); S14(Hex(1)Pent(2)); C17(Carbamidomethyl); C23(Carbamidomethyl)	1	1	Q01705	Q01705	Neurogenic locus notch homolog protein 1 OS=Mus musculus OX=10090 GN=Notch1 PE=1 SV=3	3	4	4	1	0	1	1	1	968.401	3870.58	3870.57	2.34388	0.00226804	0	0	5088862	HCD (High Energy Collision Dissociation)	MS2	0	38.3098	10.0038	3920	3920	3919	FP072920_23.raw	0/0		10.8861	802.703	802.703	0.8	1.29977e-11	2.92226e-12	0	0
FALSE	High	PMI-Byonic	PMI-Byonic (A2)	A	2	Unambiguous	NGHLCQYDVDECASTPCKNGAKCLDGPNTY	[F].NGHLcQYDVDEcAsTPcKNGAKcLDGPNTY.[T]	C5(Carbamidomethyl); C12(Carbamidomethyl); S14(Hex(1)Pent(2)); C17(Carbamidomethyl); C23(Carbamidomethyl)	1	1	Q01705	Q01705	Neurogenic locus notch homolog protein 1 OS=Mus musculus OX=10090 GN=Notch1 PE=1 SV=3	3	4	4	1	0	1	1	1	968.398	3870.57	3870.57	-0.242239	-0.0002344	0	0	565551	HCD (High Energy Collision Dissociation)	MS2	0	100	9.87696	3866	3866	3864	FP072920_23.raw	0/0		6.28405	578.815	578.815	0.8	5.19932e-07	1.06641e-07	0	0
FALSE	High	PMI-Byonic	PMI-Byonic (A2)	A	2	Unambiguous	NGHLCQYDVDECASTPCKNGAKCLDGPNTY	[F].NGHLcQYDVDEcAsTPcKNGAKcLDGPNTY.[T]	C5(Carbamidomethyl); C12(Carbamidomethyl); S14(Hex(1)Pent(1)); C17(Carbamidomethyl); C23(Carbamidomethyl)	1	1	Q01705	Q01705	Neurogenic locus notch homolog protein 1 OS=Mus musculus OX=10090 GN=Notch1 PE=1 SV=3	3	4	4	1	0	1	1	1	935.389	3738.53	3738.53	0.996044	0.000930935	0	0	157305	HCD (High Energy Collision Dissociation)	MS2	0	100	9.98668	3913	3913	3908	FP072920_23.raw	0/0		3.27411	292.75	292.75	0.8	0.000531969	3.73704e-05	0	0
FALSE	High	PMI-Byonic	PMI-Byonic (A2)	A	2	Unambiguous	NGHLCQYDVDECASTPCKNGAKCLDGPNTY	[F].NGHLcQYDVDEcAsTPcKNGAKcLDGPNTY.[T]	C5(Carbamidomethyl); C12(Carbamidomethyl); S14(Hex(1)); C17(Carbamidomethyl); C23(Carbamidomethyl)	1	1	Q01705	Q01705	Neurogenic locus notch homolog protein 1 OS=Mus musculus OX=10090 GN=Notch1 PE=1 SV=3	3	4	4	1	0	1	1	1	902.381	3606.5	3606.49	3.67876	0.00331685	0	0	65167.2	HCD (High Energy Collision Dissociation)	MS2	90.3337	100	9.9673	3905	3905	3897	FP072920_23.raw	0/0		2.67426	171.168	171.168	0.8	0.00211709	0.000212753	0	0
FALSE	High	PMI-Byonic	PMI-Byonic (A2)	A	2	Unambiguous	NGHLCQYDVDECASTPCKNGAKCLDGPNTY	[F].NGHLcQYDVDEcAsTPcKNGAKcLDGPNTY.[T]	C5(Carbamidomethyl); C12(Carbamidomethyl); S14(Hex(1)Pent(2)); C17(Carbamidomethyl); C23(Carbamidomethyl)	1	1	Q01705	Q01705	Neurogenic locus notch homolog protein 1 OS=Mus musculus OX=10090 GN=Notch1 PE=1 SV=3	3	4	4	1	0	1	1	1	968.397	3870.57	3870.57	-1.62991	-0.00157717	0	0	1.49973e+06	HCD (High Energy Collision Dissociation)	MS2	0	100	10.1322	3975	3975	3974	FP072920_23.raw	0/0		9.12915	743.167	743.167	0.8	7.42754e-10	1.53442e-10	0	0
FALSE	High	PMI-Byonic	PMI-Byonic (A2)	A	2	Unambiguous	DVDECASTPCKNGAKCLDGPNTY	[Y].DVDEcAStPcKNGAKcLDGPNTY.[T]	C5(Carbamidomethyl); T8(Hex(1)Pent(2)); C10(Carbamidomethyl); C16(Carbamidomethyl)	1	1	Q01705	Q01705	Neurogenic locus notch homolog protein 1 OS=Mus musculus OX=10090 GN=Notch1 PE=1 SV=3	1	3	3	1	0	1	1	1	1000.08	2998.21	2998.21	0.464288	0.000464011	0	0	411081	HCD (High Energy Collision Dissociation)	MS2	8.83151	100	9.43762	3679	3679	3677	FP072920_23.raw	0/0		7.46879	621.746	576.492	0.4	3.39793e-08	4.76292e-09	0	0
FALSE	High	PMI-Byonic	PMI-Byonic (A2)	A	2	Unambiguous	DVDECASTPCKNGAKCLDGPNTY	[Y].DVDEcAStPcKNGAKcLDGPNTY.[T]	C5(Carbamidomethyl); T8(Hex(1)Pent(2)); C10(Carbamidomethyl); C16(Carbamidomethyl)	1	1	Q01705	Q01705	Neurogenic locus notch homolog protein 1 OS=Mus musculus OX=10090 GN=Notch1 PE=1 SV=3	1	3	3	1	0	1	1	1	1000.07	2998.21	2998.21	-1.36786	-0.00136704	0	0	2.16997e+06	HCD (High Energy Collision Dissociation)	MS2	25.816	100	9.31053	3625	3625	3622	FP072920_23.raw	0/0		9.18895	712.138	584.377	0.4	6.4721e-10	1.05777e-10	0	0
FALSE	High	PMI-Byonic	PMI-Byonic (A2)	A	2	Unambiguous	TCVCTEGYTGTHCEVDIDECDPDPCHY	[Y].TcVcTEGYTGtHcEVDIDEcDPDPcHY.[G]	C2(Carbamidomethyl); C4(Carbamidomethyl); T11(HexNAc(1)); C13(Carbamidomethyl); C20(Carbamidomethyl); C25(Carbamidomethyl)	1	1	Q01705	Q01705	Neurogenic locus notch homolog protein 1 OS=Mus musculus OX=10090 GN=Notch1 PE=1 SV=3	1	3	3	1	0	1	1	1	1165.1	3493.3	3493.29	1.55892	0.00181526	0	0	152955	HCD (High Energy Collision Dissociation)	MS2	0	100	11.5937	4597	4597	4594	FP072920_23.raw	0/0		6.18907	551.287	551.287	4.8	6.47039e-07	1.20151e-07	0	0
FALSE	High	PMI-Byonic	PMI-Byonic (A2)	A	2	Unambiguous	TCVCTEGYTGTHCEVDIDECDPDPCHY	[Y].TcVcTEGYTGtHcEVDIDEcDPDPcHY.[G]	C2(Carbamidomethyl); C4(Carbamidomethyl); T11(HexNAc(1)); C13(Carbamidomethyl); C20(Carbamidomethyl); C25(Carbamidomethyl)	1	1	Q01705	Q01705	Neurogenic locus notch homolog protein 1 OS=Mus musculus OX=10090 GN=Notch1 PE=1 SV=3	1	4	4	1	0	1	1	1	874.078	3493.29	3493.29	0.244665	0.000213672	0	0	70558.2	HCD (High Energy Collision Dissociation)	MS2	0	100	11.6519	4622	4622	4616	FP072920_23.raw	0/0		3.22831	60.6414	60.6414	4.8	0.000591144	4.71412e-05	0	0
FALSE	High	PMI-Byonic	PMI-Byonic (A2)	A	2	Unambiguous	TCVCTEGYTGTHCEVDIDECDPDPCHY	[Y].TcVcTEGYTGtHcEVDIDEcDPDPcHY.[G]	C2(Carbamidomethyl); C4(Carbamidomethyl); T11(HexNAc(1)); C13(Carbamidomethyl); C20(Carbamidomethyl); C25(Carbamidomethyl)	1	1	Q01705	Q01705	Neurogenic locus notch homolog protein 1 OS=Mus musculus OX=10090 GN=Notch1 PE=1 SV=3	1	3	3	1	0	1	1	1	1165.1	3493.29	3493.29	0.196098	0.000228343	0	0	119241	HCD (High Energy Collision Dissociation)	MS2	0	100	11.7229	4652	4652	4649	FP072920_23.raw	0/0		3.20292	171.369	171.369	4.8	0.000626723	5.7294e-05	0	0
FALSE	High	PMI-Byonic	PMI-Byonic (A2)	A	2	Unambiguous	GSCKDGVATF	[Y].GScKDGVATF.[T]	C3(Carbamidomethyl)	1	1	Q01705	Q01705	Neurogenic locus notch homolog protein 1 OS=Mus musculus OX=10090 GN=Notch1 PE=1 SV=3	0	2	2	1	0	1	1	1	521.237	1041.47	1041.47	-1.17666	-0.000612725	0	0	975745	HCD (High Energy Collision Dissociation)	MS2	22.6181	100	8.73397	3372	3372	3369	FP072920_23.raw	0/0		4.98305	473.18	473.18	473.18	1.0398e-05	1.23897e-06	0	0
FALSE	High	PMI-Byonic	PMI-Byonic (A2)	A	2	Unambiguous	GSCKDGVATF	[Y].GScKDGVATF.[T]	C3(Carbamidomethyl)	1	1	Q01705	Q01705	Neurogenic locus notch homolog protein 1 OS=Mus musculus OX=10090 GN=Notch1 PE=1 SV=3	0	2	2	1	0	1	1	1	521.237	1041.47	1041.47	-1.17666	-0.000612725	0	0	42395564	HCD (High Energy Collision Dissociation)	MS2	0.313104	3.91038	8.49361	3264	3264	3263	FP072920_23.raw	0/0		5.61681	559.99	559.99	559.99	2.4165e-06	3.3928e-07	0	0
FALSE	High	PMI-Byonic	PMI-Byonic (A2)	A	2	Unambiguous	GSCKDGVATF	[Y].GScKDGVATF.[T]	C3(Carbamidomethyl)	1	1	Q01705	Q01705	Neurogenic locus notch homolog protein 1 OS=Mus musculus OX=10090 GN=Notch1 PE=1 SV=3	0	2	2	1	0	1	1	1	521.236	1041.47	1041.47	-1.76271	-0.0009179	0	0	4.70027e+06	HCD (High Energy Collision Dissociation)	MS2	0	29.5108	8.6156	3318	3318	3317	FP072920_23.raw	0/0		6.42276	555.752	555.752	555.752	3.77783e-07	6.71479e-08	0	0
FALSE	High	PMI-Byonic	PMI-Byonic (A2)	A	2	Unambiguous	GSCKDGVATF	[Y].GScKDGVATF.[T]	C3(Carbamidomethyl)	1	1	Q01705	Q01705	Neurogenic locus notch homolog protein 1 OS=Mus musculus OX=10090 GN=Notch1 PE=1 SV=3	0	2	2	1	0	1	1	1	521.236	1041.46	1041.47	-2.23155	-0.00116204	0	0	373277	HCD (High Energy Collision Dissociation)	MS2	35.607	100	8.94131	3463	3463	3457	FP072920_23.raw	0/0		2.6647	281.327	281.327	281.327	0.00216422	0.000222812	0	0
FALSE	High	PMI-Byonic	PMI-Byonic (A2)	A	2	Unambiguous	TCLCQPGYTGHHCETNINECHSQPCRHGGTCQDRDNSYL	[F].TcLcQPGYTGHHcEtNINEcHsQPcRHGGTcQDRDNSYL.[C]	C2(Carbamidomethyl); C4(Carbamidomethyl); C13(Carbamidomethyl); T15(HexNAc(1)Fuc(1)); C20(Carbamidomethyl); S22(Hex(1)Pent(2)); C25(Carbamidomethyl); C31(Carbamidomethyl)	1	1	Q01705	Q01705	Neurogenic locus notch homolog protein 1 OS=Mus musculus OX=10090 GN=Notch1 PE=1 SV=3	3	6	6	1	0	1	1	1	917.203	5498.18	5495.18	545.985	0.500048	0	0	1.16156e+06	HCD (High Energy Collision Dissociation)	MS2	39.7034	100	8.44523	3243	3243	3241	FP072920_23.raw	0/0		3.23278	353.821	353.821	0	0.000585084	4.38442e-05	0	0
FALSE	High	PMI-Byonic	PMI-Byonic (A2)	A	2	Unambiguous	TCLCQPGYTGHHCETNINECHSQPCRHGGTCQDRDNSY	[F].TcLcQPGYTGHHcEtNINEcHsQPcRHGGTcQDRDNSY.[L]	C2(Carbamidomethyl); C4(Carbamidomethyl); C13(Carbamidomethyl); T15(HexNAc(1)Hex(1)Fuc(1)); C20(Carbamidomethyl); S22(Hex(1)Pent(2)); C25(Carbamidomethyl); C31(Carbamidomethyl)	1	1	Q01705	Q01705	Neurogenic locus notch homolog protein 1 OS=Mus musculus OX=10090 GN=Notch1 PE=1 SV=3	2	6	6	1	0	1	1	1	925.197	5546.15	5544.15	359.888	0.332546	0	0	521301	HCD (High Energy Collision Dissociation)	MS2	0	100	7.7459	2942	2942	2933	FP072920_23.raw	0/0		1.5721	170.408	170.408	0	0.0267853	0.00242572	0	0
FALSE	High	PMI-Byonic	PMI-Byonic (A2)	A	2	Unambiguous	TCLCQPGYTGHHCETNINECHSQPCRHGGTCQDRDNSY	[F].TcLcQPGYTGHHcEtNINEcHsQPcRHGGTcQDRDNSY.[L]	C2(Carbamidomethyl); C4(Carbamidomethyl); C13(Carbamidomethyl); T15(Hex(1)Pent(2)); C20(Carbamidomethyl); S22(HexNAc(1)Fuc(1)); C25(Carbamidomethyl); C31(Carbamidomethyl)	1	1	Q01705	Q01705	Neurogenic locus notch homolog protein 1 OS=Mus musculus OX=10090 GN=Notch1 PE=1 SV=3	2	5	5	1	0	1	1	1	1078.03	5386.1	5382.1	743.377	0.800186	0	0	372826	HCD (High Energy Collision Dissociation)	MS2	25.0196	100	7.79679	2964	2964	2955	FP072920_23.raw	0/0		1.70308	9.50948	9.50948	0	0.0198116	0.00153722	0	0
FALSE	High	PMI-Byonic	PMI-Byonic (A2)	A	2	Unambiguous	TCLCQPGYTGHHCETNINECHSQPCRHGGTCQDRDNSY	[F].TcLcQPGYTGHHcEtNINEcHsQPcRHGGTcQDRDNSY.[L]	C2(Carbamidomethyl); C4(Carbamidomethyl); C13(Carbamidomethyl); T15(Hex(1)Pent(2)); C20(Carbamidomethyl); S22(HexNAc(1)Fuc(1)); C25(Carbamidomethyl); C31(Carbamidomethyl)	1	1	Q01705	Q01705	Neurogenic locus notch homolog protein 1 OS=Mus musculus OX=10090 GN=Notch1 PE=1 SV=3	2	6	6	1	0	1	1	1	897.853	5382.08	5382.1	-3.62871	-0.00325501	0	0	292848	HCD (High Energy Collision Dissociation)	MS2	0	89.2405	7.83088	2979	2979	2977	FP072920_23.raw	0/0		6.48066	636.722	636.722	0	3.30629e-07	5.82146e-08	0	0
FALSE	High	PMI-Byonic	PMI-Byonic (A2)	A	2	Unambiguous	TCLCQPGYTGHHCETNINECHSQPCRHGGTCQDRDNSY	[F].tcLcQPGYtGHHcETNINEcHSQPcRHGGTcQDRDNSY.[L]	T1(Hex(1)Pent(2)); C2(Carbamidomethyl); C4(Carbamidomethyl); T9(HexNAc(1)Fuc(1)); C13(Carbamidomethyl); C20(Carbamidomethyl); C25(Carbamidomethyl); C31(Carbamidomethyl)	1	1	Q01705	Q01705	Neurogenic locus notch homolog protein 1 OS=Mus musculus OX=10090 GN=Notch1 PE=1 SV=3	2	6	6	1	0	1	1	1	898.189	5384.1	5382.1	371.149	0.332927	0	0	559896	HCD (High Energy Collision Dissociation)	MS2	38.3967	100	7.97716	3042	3042	3032	FP072920_23.raw	0/0		1.77815	143.691	143.691	0	0.0166669	0.00139071	0	0
FALSE	High	PMI-Byonic	PMI-Byonic (A2)	A	2	Unambiguous	TCLCQPGYTGHHCETNINECHSQPCRHGGTCQDRDNSYL	[F].TcLcQPGYTGHHcEtNINEcHsQPcRHGGTcQDRDNSYL.[C]	C2(Carbamidomethyl); C4(Carbamidomethyl); C13(Carbamidomethyl); T15(HexNAc(1)Hex(1)Fuc(1)); C20(Carbamidomethyl); S22(Hex(1)Pent(2)); C25(Carbamidomethyl); C31(Carbamidomethyl)	1	1	Q01705	Q01705	Neurogenic locus notch homolog protein 1 OS=Mus musculus OX=10090 GN=Notch1 PE=1 SV=3	3	6	6	1	0	1	1	1	944.379	5661.24	5657.24	707.375	0.666964	0	0	403887	HCD (High Energy Collision Dissociation)	MS2	34.5266	100	8.38492	3218	3218	3208	FP072920_23.raw	0/0		1.77815	62.6325	62.6325	0	0.0166669	0.00145742	0	0
FALSE	High	PMI-Byonic	PMI-Byonic (A2)	A	2	Unambiguous	TCLCQPGYTGHHCETNINECHSQPCRHGGTCQDRDNSY	[F].TcLcQPGYTGHHcEtNINEcHsQPcRHGGTcQDRDNSY.[L]	C2(Carbamidomethyl); C4(Carbamidomethyl); C13(Carbamidomethyl); T15(Hex(1)Pent(2)); C20(Carbamidomethyl); S22(HexNAc(1)Fuc(1)); C25(Carbamidomethyl); C31(Carbamidomethyl)	1	1	Q01705	Q01705	Neurogenic locus notch homolog protein 1 OS=Mus musculus OX=10090 GN=Notch1 PE=1 SV=3	2	6	6	1	0	1	1	1	898.355	5385.1	5382.1	556.769	0.499431	0	0	795603	HCD (High Energy Collision Dissociation)	MS2	14.8261	100	7.72255	2932	2932	2922	FP072920_23.raw	0/0		9.52341	767.668	767.668	0	2.99635e-10	2.37266e-11	0	0
FALSE	High	PMI-Byonic	PMI-Byonic (A2)	A	2	Unambiguous	TCLCQPGYTGHHCETNINECHSQPCRHGGTCQDRDNSYL	[F].TcLcQPGYTGHHcEtNINEcHsQPcRHGGTcQDRDNSYL.[C]	C2(Carbamidomethyl); C4(Carbamidomethyl); C13(Carbamidomethyl); T15(Hex(1)Pent(2)); C20(Carbamidomethyl); S22(HexNAc(1)Fuc(1)); C25(Carbamidomethyl); C31(Carbamidomethyl)	1	1	Q01705	Q01705	Neurogenic locus notch homolog protein 1 OS=Mus musculus OX=10090 GN=Notch1 PE=1 SV=3	3	6	6	1	0	1	1	1	916.703	5495.18	5495.18	-0.480761	-0.000440312	0	0	180360	HCD (High Energy Collision Dissociation)	MS2	0	100	8.33088	3195	3195	3186	FP072920_23.raw	0/0		4.41542	437.911	437.911	0	3.84217e-05	4.06627e-06	0	0
FALSE	High	PMI-Byonic	PMI-Byonic (A2)	A	2	Unambiguous	CQPGYTGHHCETNINECHSQPCRHGGTCQDRDNSY	[L].cQPGYTGHHcEtNINEcHsQPcRHGGTcQDRDNSY.[L]	C1(Carbamidomethyl); C10(Carbamidomethyl); T12(Hex(1)Pent(2)R0); C17(Carbamidomethyl); S19(HexNAc(1)Fuc(1)); C22(Carbamidomethyl); C28(Carbamidomethyl)	1	1	Q01705	Q01705	Neurogenic locus notch homolog protein 1 OS=Mus musculus OX=10090 GN=Notch1 PE=1 SV=3	1	6	6	1	0	1	1	1	835.994	5010.93	5007.94	597.399	0.498623	0	0	688513	HCD (High Energy Collision Dissociation)	MS2	36.8233	100	7.10013	2662	2662	2659	FP072920_23.raw	0/0		1.84562	97.7196	97.7196	0.4	0.0142686	0.0010743	0	0
FALSE	High	PMI-Byonic	PMI-Byonic (A2)	A	2	Unambiguous	CQPGYTGHHCETNINECHSQPCRHGGTCQDRDNSY	[L].cQPGYtGHHcEtNINEcHSQPcRHGGTcQDRDNSY.[L]	C1(Carbamidomethyl); T6(HexNAc(1)Hex(1)Fuc(1)); C10(Carbamidomethyl); T12(Hex(1)Pent(2)); C17(Carbamidomethyl); C22(Carbamidomethyl); C28(Carbamidomethyl)	1	1	Q01705	Q01705	Neurogenic locus notch homolog protein 1 OS=Mus musculus OX=10090 GN=Notch1 PE=1 SV=3	1	6	6	1	0	1	1	1	862.836	5171.98	5169.99	385.563	0.332226	0	0	482725	HCD (High Energy Collision Dissociation)	MS2	0	100	7.18306	2698	2698	2692	FP072920_23.raw	0/0		2.2544	41.5624	41.5624	0.8	0.00556675	0.000498429	0	0
FALSE	High	PMI-Byonic	PMI-Byonic (A2)	A	2	Unambiguous	CQPGYTGHHCETNINECHSQPCRHGGTCQDRDNSY	[L].cQPGYTGHHcEtNINEcHsQPcRHGGTcQDRDNSY.[L]	C1(Carbamidomethyl); C10(Carbamidomethyl); T12(HexNAc(1)Hex(1)Fuc(1)NeuAc(1)); C17(Carbamidomethyl); S19(HexNAc(1)Hex(1)Fuc(1)NeuAc(1)); C22(Carbamidomethyl); C28(Carbamidomethyl)	1	1	Q01705	Q01705	Neurogenic locus notch homolog protein 1 OS=Mus musculus OX=10090 GN=Notch1 PE=1 SV=3	1	6	6	1	0	1	1	1	974.215	5840.25	5837.23	517.477	0.503439	0	0	512124	HCD (High Energy Collision Dissociation)	MS2	45.6351	100	8.05378	3075	3075	3065	FP072920_23.raw	0/0		1.54967	2.11024	2.11024	2.11024	0.0282055	0.00274426	0	0
FALSE	High	PMI-Byonic	PMI-Byonic (A2)	A	2	Unambiguous	CQPGYTGHHCETNINECHSQPCRHGGTCQDRDNSYL	[L].cQPGYtGHHcETNINEcHsQPcRHGGTcQDRDNSYL.[C]	C1(Carbamidomethyl); T6(HexNAc(1)Fuc(1)); C10(Carbamidomethyl); C17(Carbamidomethyl); S19(Hex(1)Pent(2)); C22(Carbamidomethyl); C28(Carbamidomethyl)	1	1	Q01705	Q01705	Neurogenic locus notch homolog protein 1 OS=Mus musculus OX=10090 GN=Notch1 PE=1 SV=3	2	6	6	1	0	1	1	1	854.676	5123.02	5121.02	389.848	0.332736	0	0	918486	HCD (High Energy Collision Dissociation)	MS2	42.0032	100	7.72038	2931	2931	2922	FP072920_23.raw	0/0		2.7665	325.52	325.52	4.31402	0.00171198	0.000169311	0	0
FALSE	High	PMI-Byonic	PMI-Byonic (A2)	A	2	Unambiguous	CQPGYTGHHCETNINECHSQPCRHGGTCQDRDNSYL	[L].cQPGYTGHHcETNINEcHsQPcRHGGtcQDRDNSYL.[C]	C1(Carbamidomethyl); C10(Carbamidomethyl); C17(Carbamidomethyl); S19(Hex(1)Pent(2)); C22(Carbamidomethyl); T27(HexNAc(1)Hex(1)Fuc(1)); C28(Carbamidomethyl)	1	1	Q01705	Q01705	Neurogenic locus notch homolog protein 1 OS=Mus musculus OX=10090 GN=Notch1 PE=1 SV=3	2	6	6	1	0	1	1	1	881.851	5286.07	5283.07	567.388	0.499592	0	0	491511	HCD (High Energy Collision Dissociation)	MS2	23.5401	100	7.74808	2943	2943	2933	FP072920_23.raw	0/0		1.57725	96.3048	96.3048	3.86357	0.02647	0.00211684	0	0
FALSE	High	PMI-Byonic	PMI-Byonic (A2)	A	2	Unambiguous	CQPGYTGHHCETNINECHSQPCRHGGTCQDRDNSYL	[L].cQPGYtGHHcETNINEcHsQPcRHGGTcQDRDNSYL.[C]	C1(Carbamidomethyl); T6(HexNAc(1)Fuc(1)); C10(Carbamidomethyl); C17(Carbamidomethyl); S19(Hex(1)Pent(2)); C22(Carbamidomethyl); C28(Carbamidomethyl)	1	1	Q01705	Q01705	Neurogenic locus notch homolog protein 1 OS=Mus musculus OX=10090 GN=Notch1 PE=1 SV=3	2	6	6	1	0	1	1	1	855.009	5125.02	5121.02	780.943	0.666538	0	0	1.59105e+06	HCD (High Energy Collision Dissociation)	MS2	16.0471	100	7.83955	2983	2983	2977	FP072920_23.raw	0/0		2.7665	332.999	332.999	6.25458	0.00171198	0.000177473	0	0
FALSE	High	PMI-Byonic	PMI-Byonic (A2)	A	2	Unambiguous	CQPGYTGHHCETNINECHSQPCRHGGTCQDRDNSY	[L].cQPGYTGHHcEtNINEcHsQPcRHGGTcQDRDNSY.[L]	C1(Carbamidomethyl); C10(Carbamidomethyl); T12(Hex(1)Pent(2)); C17(Carbamidomethyl); S19(HexNAc(1)Fuc(1)); C22(Carbamidomethyl); C28(Carbamidomethyl)	1	1	Q01705	Q01705	Neurogenic locus notch homolog protein 1 OS=Mus musculus OX=10090 GN=Notch1 PE=1 SV=3	1	6	6	1	0	1	1	1	835.494	5007.93	5007.94	-2.23486	-0.00186534	0	0	334336	HCD (High Energy Collision Dissociation)	MS2	0	100	7.22729	2718	2718	2714	FP072920_23.raw	0/0		3.6198	345.969	345.969	0.4	0.000239994	1.93261e-05	0	0
FALSE	High	PMI-Byonic	PMI-Byonic (A2)	A	2	Unambiguous	TCRCPEGYHDPTCL	[F].TcRcPEGYHDPTcL.[S]	C2(Carbamidomethyl); C4(Carbamidomethyl); C13(Carbamidomethyl)	1	1	Q01705	Q01705	Neurogenic locus notch homolog protein 1 OS=Mus musculus OX=10090 GN=Notch1 PE=1 SV=3	1	3	3	1	0	1	1	1	589.906	1767.7	1765.71	1130.34	0.665281	0	0	774355	HCD (High Energy Collision Dissociation)	MS2	46.3223	100	8.67325	3345	3345	3336	FP072920_23.raw	0/0		5.56836	450.01	450.01	450.01	2.7017e-06	3.63635e-07	0	0
FALSE	High	PMI-Byonic	PMI-Byonic (A2)	A	2	Unambiguous	TCRCPEGYHDPTCL	[F].TcRcPEGYHDPTcL.[S]	C2(Carbamidomethyl); C4(Carbamidomethyl); C13(Carbamidomethyl)	1	1	Q01705	Q01705	Neurogenic locus notch homolog protein 1 OS=Mus musculus OX=10090 GN=Notch1 PE=1 SV=3	1	3	3	1	0	1	1	1	589.24	1765.71	1765.71	-2.28501	-0.00134489	0	0	8682441	HCD (High Energy Collision Dissociation)	MS2	1.95859	21.6581	8.78076	3392	3392	3391	FP072920_23.raw	0/0		7.29904	560.708	560.708	560.708	5.02302e-08	5.7303e-09	0	0
FALSE	High	PMI-Byonic	PMI-Byonic (A2)	A	2	Unambiguous	TCRCPEGYHDPTCL	[F].TcRcPEGYHDPTcL.[S]	C2(Carbamidomethyl); C4(Carbamidomethyl); C13(Carbamidomethyl)	1	1	Q01705	Q01705	Neurogenic locus notch homolog protein 1 OS=Mus musculus OX=10090 GN=Notch1 PE=1 SV=3	1	3	3	1	0	1	1	1	589.24	1765.71	1765.71	-1.87021	-0.00110075	0	0	1.62323e+06	HCD (High Energy Collision Dissociation)	MS2	8.68969	86.9068	8.90656	3448	3448	3446	FP072920_23.raw	0/0		6.37431	466.335	466.335	466.335	4.2237e-07	8.13019e-08	0	0
FALSE	High	PMI-Byonic	PMI-Byonic (A2)	A	2	Unambiguous	TCRCPEGYHDPTCL	[F].TcRcPEGYHDPTcL.[S]	C2(Carbamidomethyl); C4(Carbamidomethyl); C13(Carbamidomethyl)	1	1	Q01705	Q01705	Neurogenic locus notch homolog protein 1 OS=Mus musculus OX=10090 GN=Notch1 PE=1 SV=3	1	3	3	1	0	1	1	1	589.241	1765.71	1765.71	-0.6258	-0.000368327	0	0	367640	HCD (High Energy Collision Dissociation)	MS2	30.5217	100	9.12376	3544	3544	3534	FP072920_23.raw	0/0		3.45341	311.33	311.33	311.33	0.000352039	2.14453e-05	0	0
[truncated: 7 more columns]

## Sheet: FP030221_8
Checked	Confidence	Identifying Node Type	Identifying Node	Search ID	Identifying Node No	PSM Ambiguity	Sequence	Annotated Sequence	Modifications	# Protein Groups	# Proteins	Master Protein Accessions	Protein Accessions	Protein Descriptions	# Missed Cleavages	Charge	Original Precursor Charge	DeltaScore	DeltaCn	Rank	Search Engine Rank	Concatenated Rank	m/z [Da]	MH+ [Da]	Theo. MH+ [Da]	DeltaM [ppm]	Deltam/z [Da]	Matched Ions	Total Ions	Intensity	Activation Type	MS Order	Isolation Interference [%]	Ion Inject Time [ms]	RT [min]	First Scan	Last Scan	Master Scan(s)	Spectrum File	Ions Matched	Annotation	|Log Prob|	Byonic Score	Delta Byonic Score	Delta Mod Score	PEP 2D	q-Value 2D	FDR 2D	Peptide Group FDR 2D
FALSE	Low	PMI-Byonic	PMI-Byonic (A2)	A	2	Unambiguous	LTPL	[LC].LtPL.[LD]	T2(Hex(1))	1	1	Q01705	Q01705	Neurogenic locus notch homolog protein 1 OS=Mus musculus OX=10090 GN=Notch1 PE=1 SV=3	1	2	2	1	0	1	1	1	605.34	1209.67	605.339	998338	302.167	0	0	243010	HCD (High Energy Collision Dissociation)	MS2	58.5498	100	15.6891	5380	5380	5373	FP030221_8.raw	0/0		0.0186836	27.7354	27.7354	27.7354	0.957892	0.0884102	0.00357143	0.00826446
FALSE	High	PMI-Byonic	PMI-Byonic (A2)	A	2	Unambiguous	VGQRCQDSNPCLSTPCKNAGTCHVVDHGGTVDY	[F].VGQRcQDSNPcLstPcKnAGTcHVVDHGGTVDY.[A]	C5(Carbamidomethyl); C11(Carbamidomethyl); S13(Hex(1)Pent(2)); T14(Fuc(1)); C16(Carbamidomethyl); N18(Deamidated); C22(Carbamidomethyl)	1	1	Q01705	Q01705	Neurogenic locus notch homolog protein 1 OS=Mus musculus OX=10090 GN=Notch1 PE=1 SV=3	1	4	4	1	0	1	1	1	1067.21	4265.8	4262.77	709.837	0.756469	0	0	285762	HCD (High Energy Collision Dissociation)	MS2	0	100	9.77796	2852	2852	2843	FP030221_8.raw	0/0		1.94305	80.1955	80.1955	0.28	0.0114011	0.000841005	0	0
FALSE	High	PMI-Byonic	PMI-Byonic (A2)	A	2	Unambiguous	VGQRCQDSNPCLSTPCKNAGTCHVVDHGGTVDY	[F].VGQRcQDSNPcLstPcKNAGTcHVVDHGGTVDY.[A]	C5(Carbamidomethyl); C11(Carbamidomethyl); S13(Hex(1)Pent(2)); T14(Fuc(1)); C16(Carbamidomethyl); C22(Carbamidomethyl)	1	1	Q01705	Q01705	Neurogenic locus notch homolog protein 1 OS=Mus musculus OX=10090 GN=Notch1 PE=1 SV=3	1	4	4	1	0	1	1	1	1066.21	4261.82	4261.79	7.36191	0.00784372	0	0	155110	HCD (High Energy Collision Dissociation)	MS2	0	100	9.30212	2648	2648	2645	FP030221_8.raw	0/0		9.99052	734.826	734.826	1.2	1.02207e-10	1.77707e-11	0	0
FALSE	High	PMI-Byonic	PMI-Byonic (A2)	A	2	Unambiguous	VGQRCQDSNPCLSTPCKNAGTCHVVDHGGTVDY	[F].VGQRcQDSNPcLstPcKNAGTcHVVDHGGTVDY.[A]	C5(Carbamidomethyl); C11(Carbamidomethyl); S13(Fuc(1)); T14(Hex(1)Pent(1)R0); C16(Carbamidomethyl); C22(Carbamidomethyl)	1	1	Q01705	Q01705	Neurogenic locus notch homolog protein 1 OS=Mus musculus OX=10090 GN=Notch1 PE=1 SV=3	1	5	5	1	0	1	1	1	826.961	4130.77	4129.75	248.356	0.205129	0	0	646214	HCD (High Energy Collision Dissociation)	MS2	40.487	100	9.30643	2650	2650	2645	FP030221_8.raw	0/0		9.11296	664.839	664.839	0	7.70975e-10	7.72502e-11	0	0
FALSE	High	PMI-Byonic	PMI-Byonic (A2)	A	2	Unambiguous	VGQRCQDSNPCLSTPCKNAGTCHVVDHGGTVDY	[F].VGQRcQDSNPcLstPcKNAGTcHVVDHGGTVDY.[A]	C5(Carbamidomethyl); C11(Carbamidomethyl); S13(Hex(1)Pent(2)); T14(Fuc(1)); C16(Carbamidomethyl); C22(Carbamidomethyl)	1	1	Q01705	Q01705	Neurogenic locus notch homolog protein 1 OS=Mus musculus OX=10090 GN=Notch1 PE=1 SV=3	1	5	5	1	0	1	1	1	853.169	4261.82	4261.79	6.64268	0.00566194	0	0	7.43128e+06	HCD (High Energy Collision Dissociation)	MS2	0	20.8811	9.34926	2668	2668	2667	FP030221_8.raw	0/0		15.2614	963.647	963.647	1.2	5.47817e-16	9.73886e-17	0	0
FALSE	High	PMI-Byonic	PMI-Byonic (A2)	A	2	Unambiguous	VGQRCQDSNPCLSTPCKNAGTCHVVDHGGTVDY	[F].VGQRcQDSNPcLstPcKNAGTcHVVDHGGTVDY.[A]	C5(Carbamidomethyl); C11(Carbamidomethyl); S13(Hex(1)Pent(2)); T14(Fuc(1)); C16(Carbamidomethyl); C22(Carbamidomethyl)	1	1	Q01705	Q01705	Neurogenic locus notch homolog protein 1 OS=Mus musculus OX=10090 GN=Notch1 PE=1 SV=3	1	4	4	1	0	1	1	1	1066.21	4261.81	4261.79	4.38304	0.0046699	0	0	485402	HCD (High Energy Collision Dissociation)	MS2	0	100	9.42692	2701	2701	2700	FP030221_8.raw	0/0		10.9905	773.246	773.246	1.2	1.02206e-11	1.26123e-12	0	0
FALSE	High	PMI-Byonic	PMI-Byonic (A2)	A	2	Unambiguous	VGQRCQDSNPCLSTPCKNAGTCHVVDHGGTVDY	[F].VGQRcQDSNPcLstPcKNAGTcHVVDHGGTVDY.[A]	C5(Carbamidomethyl); C11(Carbamidomethyl); S13(Fuc(1)); T14(Hex(1)Pent(1)); C16(Carbamidomethyl); C22(Carbamidomethyl)	1	1	Q01705	Q01705	Neurogenic locus notch homolog protein 1 OS=Mus musculus OX=10090 GN=Notch1 PE=1 SV=3	1	5	5	1	0	1	1	1	826.958	4130.76	4129.75	245.696	0.202932	0	0	322794	HCD (High Energy Collision Dissociation)	MS2	0	100	9.44413	2709	2709	2700	FP030221_8.raw	0/0		2.22728	95.2487	95.2487	0	0.00592541	0.000426953	0	0
FALSE	High	PMI-Byonic	PMI-Byonic (A2)	A	2	Unambiguous	VGQRCQDSNPCLSTPCKNAGTCHVVDHGGTVDY	[F].VGQRcQDSNPcLstPcKNAGTcHVVDHGGTVDY.[A]	C5(Carbamidomethyl); C11(Carbamidomethyl); S13(Hex(1)Pent(2)); T14(Fuc(1)); C16(Carbamidomethyl); C22(Carbamidomethyl)	1	1	Q01705	Q01705	Neurogenic locus notch homolog protein 1 OS=Mus musculus OX=10090 GN=Notch1 PE=1 SV=3	1	5	5	1	0	1	1	1	853.167	4261.8	4261.79	3.49195	0.00297639	0	0	1652009	HCD (High Energy Collision Dissociation)	MS2	0	37.3424	9.47948	2724	2724	2722	FP030221_8.raw	0/0		13.2773	852.78	852.78	1.2	5.28096e-14	4.78423e-15	0	0
FALSE	High	PMI-Byonic	PMI-Byonic (A2)	A	2	Unambiguous	VGQRCQDSNPCLSTPCKNAGTCHVVDHGGTVDY	[F].VGQRcQDSNPcLstPcKNAGTcHVVDHGGTVDY.[A]	C5(Carbamidomethyl); C11(Carbamidomethyl); S13(Hex(1)Pent(2)); T14(Fuc(1)); C16(Carbamidomethyl); C22(Carbamidomethyl)	1	1	Q01705	Q01705	Neurogenic locus notch homolog protein 1 OS=Mus musculus OX=10090 GN=Notch1 PE=1 SV=3	1	4	4	1	0	1	1	1	1066.46	4262.81	4261.79	238.797	0.254426	0	0	158650	HCD (High Energy Collision Dissociation)	MS2	60.9389	100	9.5722	2764	2764	2755	FP030221_8.raw	0/0		3.12464	160.771	160.771	0.28	0.000750521	5.94504e-05	0	0
FALSE	High	PMI-Byonic	PMI-Byonic (A2)	A	2	Unambiguous	VGQRCQDSNPCLSTPCKNAGTCHVVDHGGTVDY	[F].VGQRcQDSNPcLstPcKNAGTcHVVDHGGTVDY.[A]	C5(Carbamidomethyl); C11(Carbamidomethyl); S13(Hex(1)Pent(2)); T14(Fuc(1)); C16(Carbamidomethyl); C22(Carbamidomethyl)	1	1	Q01705	Q01705	Neurogenic locus notch homolog protein 1 OS=Mus musculus OX=10090 GN=Notch1 PE=1 SV=3	1	5	5	1	0	1	1	1	853.167	4261.81	4261.79	4.06481	0.00346467	0	0	639384	HCD (High Energy Collision Dissociation)	MS2	0	100	9.6109	2780	2780	2777	FP030221_8.raw	0/0		12.2771	817.508	817.508	1.2	5.28315e-13	1.00853e-13	0	0
FALSE	High	PMI-Byonic	PMI-Byonic (A2)	A	2	Unambiguous	VGQRCQDSNPCLSTPCKNAGTCHVVDHGGTVDY	[F].VGQRcQDSNPcLstPcKNAGTcHVVDHGGTVDY.[A]	C5(Carbamidomethyl); C11(Carbamidomethyl); S13(Hex(1)Pent(2)); T14(Fuc(1)); C16(Carbamidomethyl); C22(Carbamidomethyl)	1	1	Q01705	Q01705	Neurogenic locus notch homolog protein 1 OS=Mus musculus OX=10090 GN=Notch1 PE=1 SV=3	1	5	5	1	0	1	1	1	853.166	4261.8	4261.79	2.27462	0.00193879	0	0	174271	HCD (High Energy Collision Dissociation)	MS2	0	100	9.74315	2837	2837	2832	FP030221_8.raw	0/0		10.3899	798.637	798.637	1.2	4.07468e-11	6.05063e-12	0	0
FALSE	High	PMI-Byonic	PMI-Byonic (A2)	A	2	Unambiguous	VGQRCQDSNPCLSTPCKNAGTCHVVDHGGTVDY	[F].VGQRcQDSNPcLstPcKNAGTcHVVDHGGTVDY.[A]	C5(Carbamidomethyl); C11(Carbamidomethyl); S13(Hex(1)Pent(2)); T14(Fuc(1)); C16(Carbamidomethyl); C22(Carbamidomethyl)	1	1	Q01705	Q01705	Neurogenic locus notch homolog protein 1 OS=Mus musculus OX=10090 GN=Notch1 PE=1 SV=3	1	5	5	1	0	1	1	1	853.77	4264.82	4261.79	710.615	0.605699	0	0	172189	HCD (High Energy Collision Dissociation)	MS2	58.799	100	9.2402	2622	2622	2612	FP030221_8.raw	0/0		4.23769	472.353	472.353	1.2	5.78504e-05	3.9926e-06	0	0
FALSE	High	PMI-Byonic	PMI-Byonic (A2)	A	2	Unambiguous	VGQRCQDSNPCLSTPCKNAGTCHVVDHGGTVDY	[F].VGQRcQDSNPcLstPcKNAGTcHVVDHGGTVDY.[A]	C5(Carbamidomethyl); C11(Carbamidomethyl); S13(Hex(1)Pent(2)); T14(Fuc(1)); C16(Carbamidomethyl); C22(Carbamidomethyl)	1	1	Q01705	Q01705	Neurogenic locus notch homolog protein 1 OS=Mus musculus OX=10090 GN=Notch1 PE=1 SV=3	1	5	5	1	0	1	1	1	853.166	4261.8	4261.79	1.98819	0.00169465	0	0	130011	HCD (High Energy Collision Dissociation)	MS2	8.37465	100	10.0015	2947	2947	2942	FP030221_8.raw	0/0		5.61291	375.406	375.406	0.28	2.43833e-06	2.44731e-07	0	0
FALSE	High	PMI-Byonic	PMI-Byonic (A2)	A	2	Unambiguous	VGQRCQDSNPCLSTPCKNAGTCHVVDHGGTVDY	[F].VGQRcQDSNPcLstPcKNAGTcHVVDHGGTVDY.[A]	C5(Carbamidomethyl); C11(Carbamidomethyl); S13(Hex(1)Pent(2)); T14(Fuc(1)); C16(Carbamidomethyl); C22(Carbamidomethyl)	1	1	Q01705	Q01705	Neurogenic locus notch homolog protein 1 OS=Mus musculus OX=10090 GN=Notch1 PE=1 SV=3	1	5	5	1	0	1	1	1	853.566	4263.8	4261.79	471.948	0.402268	0	0	948153	HCD (High Energy Collision Dissociation)	MS2	17.2295	100	9.87048	2891	2891	2887	FP030221_8.raw	0/0		7.58618	606.929	606.929	0.28	2.59311e-08	2.51104e-09	0	0
FALSE	High	PMI-Byonic	PMI-Byonic (A2)	A	2	Unambiguous	VGQRCQDSNPCLSTPCKNAGTCHVVDHGGTVDY	[F].VGQRcQDSNPcLstPcKNAGTcHVVDHGGTVDY.[A]	C5(Carbamidomethyl); C11(Carbamidomethyl); S13(Hex(1)Pent(2)); T14(Fuc(1)); C16(Carbamidomethyl); C22(Carbamidomethyl)	1	1	Q01705	Q01705	Neurogenic locus notch homolog protein 1 OS=Mus musculus OX=10090 GN=Notch1 PE=1 SV=3	1	5	5	1	0	1	1	1	853.568	4263.81	4261.79	474.74	0.404649	0	0	245598	HCD (High Energy Collision Dissociation)	MS2	11.1852	100	10.3176	3082	3082	3074	FP030221_8.raw	0/0		2.22728	67.7512	67.7512	0.28	0.00592541	0.000454723	0	0
FALSE	Medium	PMI-Byonic	PMI-Byonic (A2)	A	2	Unambiguous	VGQRCQDSNPCLSTPCKNAGTCHVVDHGGTVDYACSCPLGFSGPL	[F].VGQRcQDSNPcLSTPcKNAGTcHVVDHGGTVDYAcscPLGFsGPL.[C]	C5(Carbamidomethyl); C11(Carbamidomethyl); C16(Carbamidomethyl); C22(Carbamidomethyl); C35(Carbamidomethyl); S36(Fuc(1)); C37(Carbamidomethyl); S42(Hex(1)Pent(2))	1	1	Q01705	Q01705	Neurogenic locus notch homolog protein 1 OS=Mus musculus OX=10090 GN=Notch1 PE=1 SV=3	4	5	5	1	0	1	1	1	1102.48	5508.36	5508.34	3.93551	0.00433563	0	0	744874	HCD (High Energy Collision Dissociation)	MS2	3.21391	85.1841	12.6689	4091	4091	4088	FP030221_8.raw	0/0		0.500989	243.773	243.773	1.2	0.315508	0.0202769	0	0
FALSE	High	PMI-Byonic	PMI-Byonic (A2)	A	2	Unambiguous	VGQRCQDSNPCLSTPCKNAGTCHVVDHGGTVDYACSCPL	[F].VGQRcQDSNPcLstPcKNAGTcHVVDHGGTVDYAcScPL.[G]	C5(Carbamidomethyl); C11(Carbamidomethyl); S13(Hex(1)Pent(2)); T14(Fuc(1)); C16(Carbamidomethyl); C22(Carbamidomethyl); C35(Carbamidomethyl); C37(Carbamidomethyl)	1	1	Q01705	Q01705	Neurogenic locus notch homolog protein 1 OS=Mus musculus OX=10090 GN=Notch1 PE=1 SV=3	2	5	5	1	0	1	1	1	990.823	4950.09	4950.06	5.89294	0.00583408	0	0	345965	HCD (High Energy Collision Dissociation)	MS2	0	100	10.5131	3165	3165	3162	FP030221_8.raw	0/0		1.13015	99.99	99.99	0	0.0741059	0.00446659	0	0
FALSE	High	PMI-Byonic	PMI-Byonic (A2)	A	2	Unambiguous	VGQRCQDSNPCLSTPCKNAGTCHVVDHGGTVDYACSCPL	[F].VGQRcQDSNPcLsTPcKNAGTcHVVDHGGtVDYAcScPL.[G]	C5(Carbamidomethyl); C11(Carbamidomethyl); S13(Hex(1)Pent(2)); C16(Carbamidomethyl); C22(Carbamidomethyl); T30(Fuc(1)); C35(Carbamidomethyl); C37(Carbamidomethyl)	1	1	Q01705	Q01705	Neurogenic locus notch homolog protein 1 OS=Mus musculus OX=10090 GN=Notch1 PE=1 SV=3	2	4	4	1	0	1	1	1	1239.02	4953.06	4950.06	607.128	0.75133	0	0	587185	HCD (High Energy Collision Dissociation)	MS2	36.698	100	10.577	3193	3193	3184	FP030221_8.raw	0/0		1.66337	215.324	215.324	0	0.0217085	0.00134763	0	0
FALSE	High	PMI-Byonic	PMI-Byonic (A2)	A	2	Unambiguous	VGQRCQDSNPCLSTPCKNAGTCHVVDHGGTVDYACSCPL	[F].VGQRcQDSNPcLStPcKNAGtcHVVDHGGTVDYAcScPL.[G]	C5(Carbamidomethyl); C11(Carbamidomethyl); T14(Hex(1)Pent(1)); C16(Carbamidomethyl); T21(Fuc(1)); C22(Carbamidomethyl); C35(Carbamidomethyl); C37(Carbamidomethyl)	1	1	Q01705	Q01705	Neurogenic locus notch homolog protein 1 OS=Mus musculus OX=10090 GN=Notch1 PE=1 SV=3	2	5	5	1	0	1	1	1	964.411	4818.03	4818.02	2.57542	0.00248168	0	0	240595	HCD (High Energy Collision Dissociation)	MS2	0	100	10.5959	3201	3201	3195	FP030221_8.raw	0/0		1.18409	72.3646	72.3646	0.174454	0.06545	0.00357376	0	0
FALSE	High	PMI-Byonic	PMI-Byonic (A2)	A	2	Unambiguous	VGQRCQDSNPCLSTPCKNAGTCHVVDHGGTVDYACSCPL	[F].VGQRcQDSNPcLstPcKNAGTcHVVDHGGTVDYAcScPL.[G]	C5(Carbamidomethyl); C11(Carbamidomethyl); S13(Hex(1)Pent(2)); T14(Fuc(1)); C16(Carbamidomethyl); C22(Carbamidomethyl); C35(Carbamidomethyl); C37(Carbamidomethyl)	1	1	Q01705	Q01705	Neurogenic locus notch homolog protein 1 OS=Mus musculus OX=10090 GN=Notch1 PE=1 SV=3	2	5	5	1	0	1	1	1	990.823	4950.08	4950.06	5.52304	0.00546787	0	0	6.90201e+06	HCD (High Energy Collision Dissociation)	MS2	0.113331	14.4659	10.6371	3218	3218	3217	FP030221_8.raw	0/0		0.816536	94.1812	94.1812	0	0.152568	0.00940673	0	0
FALSE	Medium	PMI-Byonic	PMI-Byonic (A2)	A	2	Unambiguous	VGQRCQDSNPCLSTPCKNAGTCHVVDHGGTVDYACSCPLGF	[F].VGQRcQDSNPcLstPcKNAGTcHVVDHGGTVDYAcScPLGF.[S]	C5(Carbamidomethyl); C11(Carbamidomethyl); S13(Hex(1)Pent(2)); T14(Fuc(1)); C16(Carbamidomethyl); C22(Carbamidomethyl); C35(Carbamidomethyl); C37(Carbamidomethyl)	1	1	Q01705	Q01705	Neurogenic locus notch homolog protein 1 OS=Mus musculus OX=10090 GN=Notch1 PE=1 SV=3	3	5	5	1	0	1	1	1	1031.64	5154.16	5154.15	1.76888	0.00182341	0	0	259530	HCD (High Energy Collision Dissociation)	MS2	4.72643	100	11.8368	3733	3733	3725	FP030221_8.raw	0/0		0.797146	66.202	66.202	0	0.159534	0.0100271	0	0
FALSE	Medium	PMI-Byonic	PMI-Byonic (A2)	A	2	Unambiguous	VGQRCQDSNPCLSTPCKNAGTCHVVDHGGTVDYACSCPL	[F].VGQRcQDSNPcLsTPcKNAGTcHVVDHGGTVDYAcscPL.[G]	C5(Carbamidomethyl); C11(Carbamidomethyl); S13(Hex(1)Pent(2)); C16(Carbamidomethyl); C22(Carbamidomethyl); C35(Carbamidomethyl); S36(Fuc(1)); C37(Carbamidomethyl)	1	1	Q01705	Q01705	Neurogenic locus notch homolog protein 1 OS=Mus musculus OX=10090 GN=Notch1 PE=1 SV=3	2	5	5	1	0	1	1	1	990.819	4950.07	4950.06	2.19388	0.00217197	0	0	1.40701e+06	HCD (High Energy Collision Dissociation)	MS2	0.346482	42.6664	10.7643	3273	3273	3272	FP030221_8.raw	0/0		0.549653	114.97	114.97	0	0.282064	0.0167694	0	0
FALSE	High	PMI-Byonic	PMI-Byonic (A2)	A	2	Unambiguous	VGQRCQDSNPCLSTPCKNAGTCHVVDHGGTVDY	[F].VGQRcQDSNPcLstPcKNAGTcHVVDHGGTVDY.[A]	C5(Carbamidomethyl); C11(Carbamidomethyl); S13(Hex(1)Pent(2)); T14(Fuc(1)); C16(Carbamidomethyl); C22(Carbamidomethyl)	1	1	Q01705	Q01705	Neurogenic locus notch homolog protein 1 OS=Mus musculus OX=10090 GN=Notch1 PE=1 SV=3	1	5	5	1	0	1	1	1	853.573	4263.83	4261.79	479.466	0.408677	0	0	178175	HCD (High Energy Collision Dissociation)	MS2	77.5961	100	10.1389	3006	3006	2997	FP030221_8.raw	0/0		2.46603	227.359	227.359	0.28	0.00341952	0.000268121	0	0
FALSE	High	PMI-Byonic	PMI-Byonic (A2)	A	2	Unambiguous	VGQRCQDSNPCLSTPCKNAGTCHVVDHGGTVDYACSCPL	[F].VGQRcQDSNPcLsTPcKNAGTcHVVDHGGtVDYAcScPL.[G]	C5(Carbamidomethyl); C11(Carbamidomethyl); S13(Hex(1)Pent(2)); C16(Carbamidomethyl); C22(Carbamidomethyl); T30(Fuc(1)); C35(Carbamidomethyl); C37(Carbamidomethyl)	1	1	Q01705	Q01705	Neurogenic locus notch homolog protein 1 OS=Mus musculus OX=10090 GN=Notch1 PE=1 SV=3	2	4	4	1	0	1	1	1	1238.27	4950.05	4950.06	-2.08198	-0.00257648	0	0	260121	HCD (High Energy Collision Dissociation)	MS2	91.4061	100	10.6904	3241	3241	3239	FP030221_8.raw	0/0		1.82831	184.598	184.598	0	0.0148486	0.0010294	0	0
FALSE	High	PMI-Byonic	PMI-Byonic (A2)	A	2	Unambiguous	ACSCPLGFSGPL	[Y].AcScPLGFSGPL.[C]	C2(Carbamidomethyl); C4(Carbamidomethyl)	1	1	Q01705	Q01705	Neurogenic locus notch homolog protein 1 OS=Mus musculus OX=10090 GN=Notch1 PE=1 SV=3	2	2	2	1	0	1	1	1	633.289	1265.57	1265.57	3.70467	0.00234425	0	0	2.01278e+06	HCD (High Energy Collision Dissociation)	MS2	0.665391	73.3504	15.8839	5463	5463	5461	FP030221_8.raw	0/0		9.81487	731.589	731.589	731.589	1.53154e-10	2.11553e-11	0	0
FALSE	High	PMI-Byonic	PMI-Byonic (A2)	A	2	Unambiguous	ACSCPLGFSGPL	[Y].AcScPLGFSGPL.[C]	C2(Carbamidomethyl); C4(Carbamidomethyl)	1	1	Q01705	Q01705	Neurogenic locus notch homolog protein 1 OS=Mus musculus OX=10090 GN=Notch1 PE=1 SV=3	2	2	2	1	0	1	1	1	633.289	1265.57	1265.57	3.99404	0.00252736	0	0	252161	HCD (High Energy Collision Dissociation)	MS2	21.5557	100	16.0128	5518	5518	5516	FP030221_8.raw	0/0		5.68202	489.885	489.885	489.885	2.07961e-06	2.03444e-07	0	0
FALSE	High	PMI-Byonic	PMI-Byonic (A2)	A	2	Unambiguous	ACSCPLGFSGPL	[Y].AcScPLGFSGPL.[C]	C2(Carbamidomethyl); C4(Carbamidomethyl)	1	1	Q01705	Q01705	Neurogenic locus notch homolog protein 1 OS=Mus musculus OX=10090 GN=Notch1 PE=1 SV=3	2	2	2	1	0	1	1	1	633.289	1265.57	1265.57	3.60822	0.00228322	0	0	976665	HCD (High Energy Collision Dissociation)	MS2	22.29	100	15.7578	5409	5409	5406	FP030221_8.raw	0/0		8.81487	665.472	665.472	665.472	1.53154e-09	1.3114e-10	0	0
FALSE	High	PMI-Byonic	PMI-Byonic (A2)	A	2	Unambiguous	ACSCPLGF	[Y].AcScPLGF.[S]	C2(Carbamidomethyl); C4(Carbamidomethyl)	1	1	Q01705	Q01705	Neurogenic locus notch homolog protein 1 OS=Mus musculus OX=10090 GN=Notch1 PE=1 SV=3	1	2	2	1	0	1	1	1	456.192	911.377	911.375	2.54593	0.00116015	0	0	80823.8	HCD (High Energy Collision Dissociation)	MS2	26.0918	100	13.6287	4503	4503	4495	FP030221_8.raw	0/0		2.18571	251.724	251.724	251.724	0.00652063	0.000485205	0	0
FALSE	High	PMI-Byonic	PMI-Byonic (A2)	A	2	Unambiguous	GFSGPL	[L].GFSGPL.[C]		1	1	Q01705	Q01705	Neurogenic locus notch homolog protein 1 OS=Mus musculus OX=10090 GN=Notch1 PE=1 SV=3	1	2	2	1	0	1	1	1	579.824	1158.64	577.298	1.00701e+06	290.671	0	0	189996	HCD (High Energy Collision Dissociation)	MS2	73.5587	100	12.477	4009	4009	4000	FP030221_8.raw	0/0		1.03101	204.575	142.795	142.795	0.0931089	0.00548117	0	0
FALSE	Medium	PMI-Byonic	PMI-Byonic (A2)	A	2	Unambiguous	GFSGPLCLTPLDNACL	[L].GFSGPLcLTPLDNAcL.[A]	C7(Carbamidomethyl); C15(Carbamidomethyl)	1	1	Q01705	Q01705	Neurogenic locus notch homolog protein 1 OS=Mus musculus OX=10090 GN=Notch1 PE=1 SV=3	4	2	2	1	0	1	1	1	867.916	1734.83	1734.82	3.62532	0.00314464	0	0	68424.4	HCD (High Energy Collision Dissociation)	MS2	0	100	18.7579	6680	6680	6672	FP030221_8.raw	0/0		0.200168	65.1508	65.1508	65.1508	0.630714	0.0393496	0	0
FALSE	Low	PMI-Byonic	PMI-Byonic (A2)	A	2	Unambiguous	SGPLCLTPLDNACL	[F].sGPLcLtPLDNAcL.[A]	S1(HexNAc(1)Fuc(1)); C5(Carbamidomethyl); T7(HexNAc(1)Hex(1)Fuc(1)); C13(Carbamidomethyl)	1	1	Q01705	Q01705	Neurogenic locus notch homolog protein 1 OS=Mus musculus OX=10090 GN=Notch1 PE=1 SV=3	3	3	3	1	0	1	1	1	797.691	2391.06	2391.06	0.573774	0.000457308	0	0	292206	HCD (High Energy Collision Dissociation)	MS2	6.99623	100	20.6528	7448	7448	7447	FP030221_8.raw	0/0		0.0162459	58.1903	58.1903	3.6	0.963283	0.0915236	0.00355872	0
FALSE	Low	PMI-Byonic	PMI-Byonic (A2)	A	2	Unambiguous	SGPLCLTPLDNACL	[F].sGPLcLtPLDNAcL.[A]	S1(HexNAc(1)Fuc(1)); C5(Carbamidomethyl); T7(HexNAc(1)Hex(1)Fuc(1)); C13(Carbamidomethyl)	1	1	Q01705	Q01705	Neurogenic locus notch homolog protein 1 OS=Mus musculus OX=10090 GN=Notch1 PE=1 SV=3	3	2	2	1	0	1	1	1	1196.03	2391.06	2391.06	-0.211922	-0.000253359	0	0	150315	HCD (High Energy Collision Dissociation)	MS2	0	100	20.655	7449	7449	7447	FP030221_8.raw	0/0		0.0515831	43.8174	43.8174	3.6	0.888008	0.0666193	0	0
FALSE	High	PMI-Byonic	PMI-Byonic (A2)	A	2	Unambiguous	CLTPLDNACL	[L].cLTPLDNAcL.[A]	C1(Carbamidomethyl); C9(Carbamidomethyl)	1	1	Q01705	Q01705	Neurogenic locus notch homolog protein 1 OS=Mus musculus OX=10090 GN=Notch1 PE=1 SV=3	2	2	2	1	0	1	1	1	588.775	1176.54	1176.54	4.13961	0.00243521	0	0	286950	HCD (High Energy Collision Dissociation)	MS2	18.2132	100	15.0626	5114	5114	5111	FP030221_8.raw	0/0		2.42609	362.35	291.747	291.747	0.00374896	0.000286345	0	0
FALSE	High	PMI-Byonic	PMI-Byonic (A2)	A	2	Unambiguous	CLTPLDNACL	[L].cLTPLDNAcL.[A]	C1(Carbamidomethyl); C9(Carbamidomethyl)	1	1	Q01705	Q01705	Neurogenic locus notch homolog protein 1 OS=Mus musculus OX=10090 GN=Notch1 PE=1 SV=3	2	2	2	1	0	1	1	1	588.776	1176.54	1176.54	5.2809	0.00310659	0	0	1.63141e+06	HCD (High Energy Collision Dissociation)	MS2	6.46333	66.9338	14.9288	5057	5057	5056	FP030221_8.raw	0/0		4.39961	551.833	321.404	321.404	3.98465e-05	2.95615e-06	0	0
FALSE	High	PMI-Byonic	PMI-Byonic (A2)	A	2	Unambiguous	CLTPLDNACL	[L].cLTPLDNAcL.[A]	C1(Carbamidomethyl); C9(Carbamidomethyl)	1	1	Q01705	Q01705	Neurogenic locus notch homolog protein 1 OS=Mus musculus OX=10090 GN=Notch1 PE=1 SV=3	2	2	2	1	0	1	1	1	588.776	1176.54	1176.54	5.17715	0.00304556	0	0	1.20704e+06	HCD (High Energy Collision Dissociation)	MS2	5.19182	92.7268	14.8043	5004	5004	5001	FP030221_8.raw	0/0		7.02267	675.612	262.395	262.395	9.49143e-08	9.24668e-09	0	0
FALSE	Medium	PMI-Byonic	PMI-Byonic (A2)	A	2	Unambiguous	CLTPLDNACL	[L].cLTPLDNAcL.[A]	C1(Carbamidomethyl); C9(Carbamidomethyl)	1	1	Q01705	Q01705	Neurogenic locus notch homolog protein 1 OS=Mus musculus OX=10090 GN=Notch1 PE=1 SV=3	2	2	2	1	0	1	1	1	588.776	1176.54	1176.54	5.07339	0.00298452	0	0	97237.1	HCD (High Energy Collision Dissociation)	MS2	28.0233	100	15.19	5168	5168	5166	FP030221_8.raw	0/0		0.501977	168.687	168.687	168.687	0.314791	0.0191053	0	0
FALSE	Low	PMI-Byonic	PMI-Byonic (A2)	A	2	Unambiguous	CLTPL	[L].cLTPL.[D]	C1(Carbamidomethyl)	1	1	Q01705	Q01705	Neurogenic locus notch homolog protein 1 OS=Mus musculus OX=10090 GN=Notch1 PE=1 SV=3	1	4	4	1	0	1	1	1	603.075	2409.28	603.317	2.99339e+06	451.49	0	0	191841	HCD (High Energy Collision Dissociation)	MS2	20.4919	100	13.5021	4449	4449	4440	FP030221_8.raw	0/0		0.0302919	36.6265	36.6265	36.6265	0.932627	0.0790675	0.00361011	0.00840335
FALSE	Medium	PMI-Byonic	PMI-Byonic (A2)	A	2	Unambiguous	DNACLANPCRNGGTCDLLTLTEY	[L].DNAcLANPcRNGGtcDLLTLTEY.[K]	C4(Carbamidomethyl); C9(Carbamidomethyl); T14(Fuc(1)); C15(Carbamidomethyl)	1	1	Q01705	Q01705	Neurogenic locus notch homolog protein 1 OS=Mus musculus OX=10090 GN=Notch1 PE=1 SV=3	4	3	3	1	0	1	1	1	925.412	2774.22	2774.21	5.40195	0.00499538	0	0	85141.4	HCD (High Energy Collision Dissociation)	MS2	0	100	16.1034	5557	5557	5549	FP030221_8.raw	0/0		0.281565	151.498	151.498	7.2	0.52292	0.0327395	0	0
FALSE	High	PMI-Byonic	PMI-Byonic (A2)	A	2	Unambiguous	ANPCRNGGTCDLLTLTEY	[L].ANPcRnGGtcDLLTLTEY.[K]	C4(Carbamidomethyl); N6(Deamidated); T9(Fuc(1)); C10(Carbamidomethyl)	1	1	Q01705	Q01705	Neurogenic locus notch homolog protein 1 OS=Mus musculus OX=10090 GN=Notch1 PE=1 SV=3	3	2	2	1	0	1	1	1	1101.49	2201.98	2201.97	5.92924	0.00652801	0	0	272484	HCD (High Energy Collision Dissociation)	MS2	0	100	15.4729	5288	5288	5287	FP030221_8.raw	0/0		3.02371	250.511	250.511	8.06587	0.00094687	7.77992e-05	0	0
FALSE	High	PMI-Byonic	PMI-Byonic (A2)	A	2	Unambiguous	ANPCRNGGTCDLLTLTEY	[L].ANPcRnGGtcDLLTLTEY.[K]	C4(Carbamidomethyl); N6(Deamidated); T9(Fuc(1)); C10(Carbamidomethyl)	1	1	Q01705	Q01705	Neurogenic locus notch homolog protein 1 OS=Mus musculus OX=10090 GN=Notch1 PE=1 SV=3	3	2	2	1	0	1	1	1	1101.49	2201.97	2201.97	1.16167	0.00127898	0	0	197581	HCD (High Energy Collision Dissociation)	MS2	6.86961	100	15.3608	5241	5241	5232	FP030221_8.raw	0/0		2.5567	239.651	239.651	6.4	0.00277525	0.000220053	0	0
FALSE	High	PMI-Byonic	PMI-Byonic (A2)	A	2	Unambiguous	ANPCRNGGTCDLLTLTEY	[L].ANPcRNGGtcDLLTLTEY.[K]	C4(Carbamidomethyl); T9(Fuc(1)); C10(Carbamidomethyl)	1	1	Q01705	Q01705	Neurogenic locus notch homolog protein 1 OS=Mus musculus OX=10090 GN=Notch1 PE=1 SV=3	3	2	2	1	0	1	1	1	1101	2200.99	2200.98	4.21586	0.00463952	0	0	802246	HCD (High Energy Collision Dissociation)	MS2	0	100	14.4159	4839	4839	4836	FP030221_8.raw	0/0		5.22639	410.585	410.585	31.8685	5.93755e-06	6.38393e-07	0	0
FALSE	Medium	PMI-Byonic	PMI-Byonic (A2)	A	2	Unambiguous	ANPCRNGGTCDLLTLTEY	[L].ANPcRNGGtcDLLTLTEY.[K]	C4(Carbamidomethyl); T9(Fuc(1)); C10(Carbamidomethyl)	1	1	Q01705	Q01705	Neurogenic locus notch homolog protein 1 OS=Mus musculus OX=10090 GN=Notch1 PE=1 SV=3	3	3	3	1	0	1	1	1	734.336	2200.99	2200.98	4.54252	0.00333267	0	0	271308	HCD (High Energy Collision Dissociation)	MS2	0	100	14.4203	4841	4841	4836	FP030221_8.raw	0/0		0.418497	202.374	202.374	6.4	0.381507	0.0254242	0	0
FALSE	Medium	PMI-Byonic	PMI-Byonic (A2)	A	2	Unambiguous	ANPCRNGGTCDLLTLTEY	[L].ANPcRnGGtcDLLTLTEY.[K]	C4(Carbamidomethyl); N6(Deamidated); T9(Fuc(1)); C10(Carbamidomethyl)	1	1	Q01705	Q01705	Neurogenic locus notch homolog protein 1 OS=Mus musculus OX=10090 GN=Notch1 PE=1 SV=3	3	3	3	1	0	1	1	1	734.665	2201.98	2201.97	5.8677	0.00430683	0	0	201813	HCD (High Energy Collision Dissociation)	MS2	4.62804	100	15.4083	5261	5261	5254	FP030221_8.raw	0/0		0.146226	168.592	168.592	6.4	0.714124	0.046893	0	0
FALSE	High	PMI-Byonic	PMI-Byonic (A2)	A	2	Unambiguous	ANPCRNGGTCDLLTLTEY	[L].ANPcRNGGtcDLLTLTEY.[K]	C4(Carbamidomethyl); T9(Fuc(1)); C10(Carbamidomethyl)	1	1	Q01705	Q01705	Neurogenic locus notch homolog protein 1 OS=Mus musculus OX=10090 GN=Notch1 PE=1 SV=3	3	2	2	1	0	1	1	1	1101	2200.99	2200.98	4.43771	0.00488366	0	0	1.74698e+06	HCD (High Energy Collision Dissociation)	MS2	0	100	14.5412	4892	4892	4891	FP030221_8.raw	0/0		5.22639	418.24	418.24	20.108	5.93755e-06	6.82188e-07	0	0
FALSE	Medium	PMI-Byonic	PMI-Byonic (A2)	A	2	Unambiguous	ANPCRNGGTCDLLTLTEY	[L].ANPcRNGGtcDLLTLTEY.[K]	C4(Carbamidomethyl); T9(Fuc(1)); C10(Carbamidomethyl)	1	1	Q01705	Q01705	Neurogenic locus notch homolog protein 1 OS=Mus musculus OX=10090 GN=Notch1 PE=1 SV=3	3	2	2	1	0	1	1	1	1101.5	2201.99	2200.98	455.785	0.501588	0	0	171057	HCD (High Energy Collision Dissociation)	MS2	16.1973	100	14.9482	5066	5066	5056	FP030221_8.raw	0/0		0.763019	162.185	162.185	6.4	0.172576	0.010696	0	0
FALSE	High	PMI-Byonic	PMI-Byonic (A2)	A	2	Unambiguous	ANPCRNGGTCDLLTLTEY	[L].ANPcRNGGtcDLLTLTEY.[K]	C4(Carbamidomethyl); T9(Fuc(1)); C10(Carbamidomethyl)	1	1	Q01705	Q01705	Neurogenic locus notch homolog protein 1 OS=Mus musculus OX=10090 GN=Notch1 PE=1 SV=3	3	2	2	1	0	1	1	1	1101	2201	2200.98	5.10325	0.00561608	0	0	313573	HCD (High Energy Collision Dissociation)	MS2	0	100	14.6727	4948	4948	4946	FP030221_8.raw	0/0		3.23036	286.158	286.158	6.4	0.000588361	3.58231e-05	0	0
FALSE	High	PMI-Byonic	PMI-Byonic (A2)	A	2	Unambiguous	ANPCRNGGTCDLLTLTEY	[L].ANPcRNGGTcDLLtLTEY.[K]	C4(Carbamidomethyl); C10(Carbamidomethyl); T14(Fuc(1))	1	1	Q01705	Q01705	Neurogenic locus notch homolog protein 1 OS=Mus musculus OX=10090 GN=Notch1 PE=1 SV=3	3	2	2	1	0	1	1	1	1101	2201	2200.98	6.7671	0.00744714	0	0	120006	HCD (High Energy Collision Dissociation)	MS2	0	100	14.8022	5003	5003	5001	FP030221_8.raw	0/0		0.826285	109.569	109.569	5.68434e-14	0.149181	0.00881022	0	0
FALSE	High	PMI-Byonic	PMI-Byonic (A2)	A	2	Unambiguous	ANPCRNGGTCDLLTLTEY	[L].ANPcRNGGTcDLLTLtEY.[K]	C4(Carbamidomethyl); C10(Carbamidomethyl); T16(Fuc(1))	1	1	Q01705	Q01705	Neurogenic locus notch homolog protein 1 OS=Mus musculus OX=10090 GN=Notch1 PE=1 SV=3	3	3	3	1	0	1	1	1	734.336	2200.99	2200.98	4.04337	0.00296646	0	0	606874	HCD (High Energy Collision Dissociation)	MS2	2.20652	100	14.5434	4893	4893	4891	FP030221_8.raw	0/0		1.64214	326.828	326.828	2.59333	0.0227961	0.00144739	0	0
FALSE	High	PMI-Byonic	PMI-Byonic (A2)	A	2	Unambiguous	KCRCPPGWSGKSCQQADPCASNPCANGGQCLPFESSY	[Y].KcRcPPGWsGKScQQADPcASNPcANGGQcLPFESSY.[I]	C2(Carbamidomethyl); C4(Carbamidomethyl); S9(Hex(1)Pent(2)); C13(Carbamidomethyl); C19(Carbamidomethyl); C24(Carbamidomethyl); C30(Carbamidomethyl)	1	1	Q01705	Q01705	Neurogenic locus notch homolog protein 1 OS=Mus musculus OX=10090 GN=Notch1 PE=1 SV=3	2	4	4	1	0	1	1	1	1161.98	4644.91	4644.88	6.11331	0.0070989	0	0	2.81599e+06	HCD (High Energy Collision Dissociation)	MS2	0	45.633	11.8224	3726	3726	3725	FP030221_8.raw	0/0		12.024	824.298	712.935	2.4	9.46299e-13	1.70699e-13	0	0
FALSE	High	PMI-Byonic	PMI-Byonic (A2)	A	2	Unambiguous	KCRCPPGWSGKSCQQADPCASNPCANGGQCLPFESSY	[Y].KcRcPPGWsGKScQQADPcASNPcANGGQcLPFESSY.[I]	C2(Carbamidomethyl); C4(Carbamidomethyl); S9(Hex(1)Pent(2)); C13(Carbamidomethyl); C19(Carbamidomethyl); C24(Carbamidomethyl); C30(Carbamidomethyl)	1	1	Q01705	Q01705	Neurogenic locus notch homolog protein 1 OS=Mus musculus OX=10090 GN=Notch1 PE=1 SV=3	2	4	4	1	0	1	1	1	1161.98	4644.9	4644.88	4.53648	0.00526784	0	0	133213	HCD (High Energy Collision Dissociation)	MS2	0	100	12.6329	4076	4076	4066	FP030221_8.raw	0/0		6.1927	403.192	388.12	2.4	6.41647e-07	7.48383e-08	0	0
FALSE	High	PMI-Byonic	PMI-Byonic (A2)	A	2	Unambiguous	KCRCPPGWSGKSCQQADPCASNPCANGGQCLPFESSY	[Y].KcRcPPGWsGKScQQADPcASNPcANGGQcLPFESSY.[I]	C2(Carbamidomethyl); C4(Carbamidomethyl); S9(Hex(1)Pent(2)); C13(Carbamidomethyl); C19(Carbamidomethyl); C24(Carbamidomethyl); C30(Carbamidomethyl)	1	1	Q01705	Q01705	Neurogenic locus notch homolog protein 1 OS=Mus musculus OX=10090 GN=Notch1 PE=1 SV=3	2	4	4	1	0	1	1	1	1161.98	4644.89	4644.88	2.85452	0.00331472	0	0	186804	HCD (High Energy Collision Dissociation)	MS2	0	100	12.4855	4012	4012	4011	FP030221_8.raw	0/0		9.58026	668.34	619.569	2.4	2.62867e-10	3.94756e-11	0	0
FALSE	High	PMI-Byonic	PMI-Byonic (A2)	A	2	Unambiguous	KCRCPPGWSGKSCQQADPCASNPCANGGQCLPFESSY	[Y].KcRcPPGWsGKScQQADPcASNPcANGGQcLPFESSY.[I]	C2(Carbamidomethyl); C4(Carbamidomethyl); S9(Hex(1)Pent(2)); C13(Carbamidomethyl); C19(Carbamidomethyl); C24(Carbamidomethyl); C30(Carbamidomethyl)	1	1	Q01705	Q01705	Neurogenic locus notch homolog protein 1 OS=Mus musculus OX=10090 GN=Notch1 PE=1 SV=3	2	4	4	1	0	1	1	1	1162.73	4647.9	4644.88	650.199	0.755024	0	0	1.49479e+06	HCD (High Energy Collision Dissociation)	MS2	26.5179	100	12.3614	3958	3958	3956	FP030221_8.raw	0/0		9.58026	672.091	618.456	2.4	2.62867e-10	3.42805e-11	0	0
FALSE	High	PMI-Byonic	PMI-Byonic (A2)	A	2	Unambiguous	KCRCPPGWSGKSCQQADPCASNPCANGGQCLPFESSY	[Y].KcRcPPGWSGKscQQADPcASNPcANGGQcLPFESSY.[I]	C2(Carbamidomethyl); C4(Carbamidomethyl); S12(Hex(1)Pent(2)); C13(Carbamidomethyl); C19(Carbamidomethyl); C24(Carbamidomethyl); C30(Carbamidomethyl)	1	1	Q01705	Q01705	Neurogenic locus notch homolog protein 1 OS=Mus musculus OX=10090 GN=Notch1 PE=1 SV=3	2	4	4	1	0	1	1	1	1161.98	4644.9	4644.88	4.32623	0.0050237	0	0	316947	HCD (High Energy Collision Dissociation)	MS2	0	100	12.206	3891	3891	3890	FP030221_8.raw	0/0		12.5803	805.197	694.59	3.91301	2.62843e-13	4.75845e-14	0	0
FALSE	High	PMI-Byonic	PMI-Byonic (A2)	A	2	Unambiguous	KCRCPPGWSGKSCQQADPCASNPCANGGQCLPF	[Y].KcRcPPGWsGKScQQADPcASNPcANGGQcLPF.[E]	C2(Carbamidomethyl); C4(Carbamidomethyl); S9(Hex(1)Pent(2)); C13(Carbamidomethyl); C19(Carbamidomethyl); C24(Carbamidomethyl); C30(Carbamidomethyl)	1	1	Q01705	Q01705	Neurogenic locus notch homolog protein 1 OS=Mus musculus OX=10090 GN=Notch1 PE=1 SV=3	1	4	4	1	0	1	1	1	1045.94	4180.73	4178.71	483.907	0.505526	0	0	1.29057e+06	HCD (High Energy Collision Dissociation)	MS2	41.7646	100	11.3001	3503	3503	3494	FP030221_8.raw	0/0		4.82878	403.6	403.6	2.4	1.48328e-05	1.16377e-06	0	0
FALSE	High	PMI-Byonic	PMI-Byonic (A2)	A	2	Unambiguous	KCRCPPGWSGKSCQQADPCASNPCANGGQCLPFESSY	[Y].KcRcPPGWSGKscQQADPcASNPcANGGQcLPFESSY.[I]	C2(Carbamidomethyl); C4(Carbamidomethyl); S12(Hex(1)Pent(2)); C13(Carbamidomethyl); C19(Carbamidomethyl); C24(Carbamidomethyl); C30(Carbamidomethyl)	1	1	Q01705	Q01705	Neurogenic locus notch homolog protein 1 OS=Mus musculus OX=10090 GN=Notch1 PE=1 SV=3	2	4	4	1	0	1	1	1	1162.98	4648.91	4644.88	867.592	1.00747	0	0	447500	HCD (High Energy Collision Dissociation)	MS2	39.761	100	11.7088	3678	3678	3670	FP030221_8.raw	0/0		6.30807	464.729	461.35	0	4.91955e-07	6.35332e-08	0	0
FALSE	High	PMI-Byonic	PMI-Byonic (A2)	A	2	Unambiguous	KCRCPPGWSGKSCQQADPCASNPCANGGQCLPF	[Y].KcRcPPGWsGKScQQADPcASNPcAnGGQcLPF.[E]	C2(Carbamidomethyl); C4(Carbamidomethyl); S9(Hex(1)Pent(2)); C13(Carbamidomethyl); C19(Carbamidomethyl); C24(Carbamidomethyl); N26(Deamidated); C30(Carbamidomethyl)	1	1	Q01705	Q01705	Neurogenic locus notch homolog protein 1 OS=Mus musculus OX=10090 GN=Notch1 PE=1 SV=3	1	4	4	1	0	1	1	1	1046.44	4182.72	4179.69	725.117	0.757691	0	0	1.3792e+06	HCD (High Energy Collision Dissociation)	MS2	24.4197	100	11.6803	3666	3666	3659	FP030221_8.raw	0/0		7.11296	587.433	587.433	2.4	7.70975e-08	6.93761e-09	0	0
FALSE	High	PMI-Byonic	PMI-Byonic (A2)	A	2	Unambiguous	KCRCPPGWSGKSCQQADPCASNPCANGGQCLPFESSY	[Y].KcRcPPGWsGKScQQADPcASNPcANGGQcLPFESSY.[I]	C2(Carbamidomethyl); C4(Carbamidomethyl); S9(Hex(1)Pent(2)); C13(Carbamidomethyl); C19(Carbamidomethyl); C24(Carbamidomethyl); C30(Carbamidomethyl)	1	1	Q01705	Q01705	Neurogenic locus notch homolog protein 1 OS=Mus musculus OX=10090 GN=Notch1 PE=1 SV=3	2	4	4	1	0	1	1	1	1161.98	4644.9	4644.88	4.6416	0.00538991	0	0	1.41597e+06	HCD (High Energy Collision Dissociation)	MS2	0	35.5689	12.0844	3839	3839	3835	FP030221_8.raw	0/0		11.5803	770.415	770.415	2.4	2.62865e-12	5.0215e-13	0	0
FALSE	High	PMI-Byonic	PMI-Byonic (A2)	A	2	Unambiguous	KCRCPPGWSGKSCQQADPCASNPCANGGQCLPFESSY	[Y].KcRcPPGWSGKscQQADPcASNPcANGGQcLPFESSY.[I]	C2(Carbamidomethyl); C4(Carbamidomethyl); S12(Hex(1)Pent(2)); C13(Carbamidomethyl); C19(Carbamidomethyl); C24(Carbamidomethyl); C30(Carbamidomethyl)	1	1	Q01705	Q01705	Neurogenic locus notch homolog protein 1 OS=Mus musculus OX=10090 GN=Notch1 PE=1 SV=3	2	4	4	1	0	1	1	1	1162.48	4646.91	4644.88	436.59	0.506977	0	0	528230	HCD (High Energy Collision Dissociation)	MS2	0	100	12.7551	4128	4128	4121	FP030221_8.raw	0/0		6.1927	423.039	423.039	0	6.41647e-07	8.08682e-08	0	0
FALSE	High	PMI-Byonic	PMI-Byonic (A2)	A	2	Unambiguous	KCRCPPGWSGKSCQQADPCASNPCANGGQCLPFESSY	[Y].KcRcPPGWsGKScQQADPcASNPcANGGQcLPFESSY.[I]	C2(Carbamidomethyl); C4(Carbamidomethyl); S9(Hex(1)Pent(2)); C13(Carbamidomethyl); C19(Carbamidomethyl); C24(Carbamidomethyl); C30(Carbamidomethyl)	1	1	Q01705	Q01705	Neurogenic locus notch homolog protein 1 OS=Mus musculus OX=10090 GN=Notch1 PE=1 SV=3	2	4	4	1	0	1	1	1	1162.48	4646.9	4644.88	434.908	0.505024	0	0	273814	HCD (High Energy Collision Dissociation)	MS2	26.6244	100	13.1693	4306	4306	4297	FP030221_8.raw	0/0		4.28804	275.016	275.016	2.4	5.15182e-05	3.60513e-06	0	0
FALSE	High	PMI-Byonic	PMI-Byonic (A2)	A	2	Unambiguous	KCRCPPGWSGKSCQQADPCASNPCANGGQCLPF	[Y].KcRcPPGWsGKScQQADPcASNPcANGGQcLPF.[E]	C2(Carbamidomethyl); C4(Carbamidomethyl); S9(Hex(1)Pent(2)); C13(Carbamidomethyl); C19(Carbamidomethyl); C24(Carbamidomethyl); C30(Carbamidomethyl)	1	1	Q01705	Q01705	Neurogenic locus notch homolog protein 1 OS=Mus musculus OX=10090 GN=Notch1 PE=1 SV=3	1	6	6	1	0	1	1	1	1045.93	6270.56	4178.71	500599	348.643	0	0	353566	HCD (High Energy Collision Dissociation)	MS2	58.8211	100	11.9167	3767	3767	3758	FP030221_8.raw	0/0		1.75539	59.406	59.406	2.4	0.0175634	0.00125204	0	0
FALSE	High	PMI-Byonic	PMI-Byonic (A2)	A	2	Unambiguous	KCRCPPGWSGKSCQQADPCASNPCANGGQCLPF	[Y].KcRcPPGWsGKScQQADPcASNPcANGGQcLPF.[E]	C2(Carbamidomethyl); C4(Carbamidomethyl); S9(Hex(1)Pent(2)); C13(Carbamidomethyl); C19(Carbamidomethyl); C24(Carbamidomethyl); C30(Carbamidomethyl)	1	1	Q01705	Q01705	Neurogenic locus notch homolog protein 1 OS=Mus musculus OX=10090 GN=Notch1 PE=1 SV=3	1	4	4	1	0	1	1	1	1045.44	4178.73	4178.71	4.47178	0.00467157	0	0	1.21477e+06	HCD (High Energy Collision Dissociation)	MS2	0	88.6962	11.4142	3552	3552	3549	FP030221_8.raw	0/0		7.11296	587.364	587.364	2.4	7.70975e-08	5.97652e-09	0	0
FALSE	High	PMI-Byonic	PMI-Byonic (A2)	A	2	Unambiguous	KCRCPPGWSGKSCQQADPCASNPCANGGQCLPFESSY	[Y].KcRcPPGWsGKScQQADPcASNPcANGGQcLPFESSY.[I]	C2(Carbamidomethyl); C4(Carbamidomethyl); S9(Hex(1)Pent(2)); C13(Carbamidomethyl); C19(Carbamidomethyl); C24(Carbamidomethyl); C30(Carbamidomethyl)	1	1	Q01705	Q01705	Neurogenic locus notch homolog protein 1 OS=Mus musculus OX=10090 GN=Notch1 PE=1 SV=3	2	5	5	1	0	1	1	1	929.788	4644.91	4644.88	6.68859	0.00621354	0	0	188988	HCD (High Energy Collision Dissociation)	MS2	2.27325	100	11.8544	3740	3740	3736	FP030221_8.raw	0/0		1.84781	215.736	204.774	2.4	0.0141967	0.000963282	0	0
FALSE	High	PMI-Byonic	PMI-Byonic (A2)	A	2	Unambiguous	KCRCPPGWSGKSCQQADPCASNPCANGGQCLPFESSY	[Y].KcRcPPGWsGKScQQADPcASNPcANGGQcLPFESSY.[I]	C2(Carbamidomethyl); C4(Carbamidomethyl); S9(Hex(1)Pent(2)); C13(Carbamidomethyl); C19(Carbamidomethyl); C24(Carbamidomethyl); C30(Carbamidomethyl)	1	1	Q01705	Q01705	Neurogenic locus notch homolog protein 1 OS=Mus musculus OX=10090 GN=Notch1 PE=1 SV=3	2	4	4	1	0	1	1	1	1162.24	4645.92	4644.88	224.558	0.260761	0	0	226217	HCD (High Energy Collision Dissociation)	MS2	44.5247	100	13.3507	4384	4384	4374	FP030221_8.raw	0/0		0.92647	72.6381	72.6381	2.4	0.118448	0.00765011	0	0
FALSE	High	PMI-Byonic	PMI-Byonic (A2)	A	2	Unambiguous	KCRCPPGWSGKSCQQADPCASNPCANGGQCLPF	[Y].KcRcPPGWSGKScQQADPcAsNPcANGGQcLPF.[E]	C2(Carbamidomethyl); C4(Carbamidomethyl); C13(Carbamidomethyl); C19(Carbamidomethyl); S21(Hex(1)Pent(2)); C24(Carbamidomethyl); C30(Carbamidomethyl)	1	1	Q01705	Q01705	Neurogenic locus notch homolog protein 1 OS=Mus musculus OX=10090 GN=Notch1 PE=1 SV=3	1	4	4	1	0	1	1	1	1045.94	4180.72	4178.71	482.388	0.503939	0	0	3439816	HCD (High Energy Collision Dissociation)	MS2	29.2536	96.0699	11.5446	3608	3608	3604	FP030221_8.raw	0/0		8.27715	607.085	607.085	0	5.28265e-09	7.09147e-10	0	0
FALSE	Medium	PMI-Byonic	PMI-Byonic (A2)	A	2	Unambiguous	KCRCPPGWSGKSCQQADPCASNPCANGGQCLPFESSY	[Y].KcRcPPGWsGKScQQADPcASNPcANGGQcLPFESSY.[I]	C2(Carbamidomethyl); C4(Carbamidomethyl); S9(Hex(1)Pent(2)); C13(Carbamidomethyl); C19(Carbamidomethyl); C24(Carbamidomethyl); C30(Carbamidomethyl)	1	1	Q01705	Q01705	Neurogenic locus notch homolog protein 1 OS=Mus musculus OX=10090 GN=Notch1 PE=1 SV=3	2	5	5	1	0	1	1	1	930.584	4648.89	4644.88	864.094	0.802722	0	0	148184	HCD (High Energy Collision Dissociation)	MS2	33.5383	100	12.0555	3826	3826	3824	FP030221_8.raw	0/0		0.565417	92.3593	92.3593	2.4	0.272009	0.015704	0	0
FALSE	High	PMI-Byonic	PMI-Byonic (A2)	A	2	Unambiguous	KCRCPPGWSGKSCQQADPCASNPCANGGQCLPFESSY	[Y].KcRcPPGWSGKScQQADPcAsNPcANGGQcLPFESSY.[I]	C2(Carbamidomethyl); C4(Carbamidomethyl); C13(Carbamidomethyl); C19(Carbamidomethyl); S21(Hex(1)Pent(2)); C24(Carbamidomethyl); C30(Carbamidomethyl)	1	1	Q01705	Q01705	Neurogenic locus notch homolog protein 1 OS=Mus musculus OX=10090 GN=Notch1 PE=1 SV=3	2	4	4	1	0	1	1	1	1161.98	4644.9	4644.88	5.90307	0.00685476	0	0	4.0745e+06	HCD (High Energy Collision Dissociation)	MS2	0	25.4509	11.9514	3781	3781	3780	FP030221_8.raw	0/0		10.4161	721.448	640.614	0	3.83641e-11	4.9314e-12	0	0
FALSE	High	PMI-Byonic	PMI-Byonic (A2)	A	2	Unambiguous	SGKSCQQADPCASNPCANGGQCLPFESSY	[W].SGKScQQADPcAsNPcANGGQcLPFESSY.[I]	C5(Carbamidomethyl); C11(Carbamidomethyl); S13(Hex(1)Pent(2)); C16(Carbamidomethyl); C22(Carbamidomethyl)	1	1	Q01705	Q01705	Neurogenic locus notch homolog protein 1 OS=Mus musculus OX=10090 GN=Notch1 PE=1 SV=3	1	3	3	1	0	1	1	1	1201.81	3603.43	3603.41	3.54525	0.00425833	0	0	155009	HCD (High Energy Collision Dissociation)	MS2	0	100	12.8698	4177	4177	4176	FP030221_8.raw	0/0		4.94378	464.94	464.94	9.2	1.13821e-05	8.65228e-07	0	0
FALSE	High	PMI-Byonic	PMI-Byonic (A2)	A	2	Ambiguous	SGKSCQQADPCASNPCANGGQCLPF	[W].SGKScQQADPcAsNPcANGGQcLPF.[E]	C5(Carbamidomethyl); C11(Carbamidomethyl); S13(Hex(1)Pent(2)); C16(Carbamidomethyl); C22(Carbamidomethyl)	1	1	Q01705	Q01705	Neurogenic locus notch homolog protein 1 OS=Mus musculus OX=10090 GN=Notch1 PE=1 SV=3	0	3	3	0.952	0	1	1	1	1046.76	3138.26	3137.24	322.724	0.337488	0	0	840237	HCD (High Energy Collision Dissociation)	MS2	9.82558	100	12.0888	3841	3841	3835	FP030221_8.raw	0/0		4.57727	514.943	514.943	4.64026	2.64683e-05	2.27009e-06	0	0
FALSE	High	PMI-Byonic	PMI-Byonic (A2)	A	2	Unambiguous	SGKSCQQADPCASNPCANGGQCLPFESSY	[W].SGKScQQADPcAsNPcANGGQcLPFESSY.[I]	C5(Carbamidomethyl); C11(Carbamidomethyl); S13(Hex(1)Pent(2)); C16(Carbamidomethyl); C22(Carbamidomethyl)	1	1	Q01705	Q01705	Neurogenic locus notch homolog protein 1 OS=Mus musculus OX=10090 GN=Notch1 PE=1 SV=3	1	3	3	1	0	1	1	1	1201.81	3603.43	3603.41	3.85013	0.00462454	0	0	342195	HCD (High Energy Collision Dissociation)	MS2	0	100	12.6177	4069	4069	4066	FP030221_8.raw	0/0		6.57856	565.446	565.446	6.61156	2.63903e-07	1.74062e-08	0	0
FALSE	Medium	PMI-Byonic	PMI-Byonic (A2)	A	2	Ambiguous	SGKSCQQADPCASNPCANGGQCLPFESSYICRCPPGF	[W].SGKScQQADPcASNPcAnGGQcLPFESSYIcRcPPGF.[H]	C5(Carbamidomethyl); C11(Carbamidomethyl); C16(Carbamidomethyl); N18(Oxidation); C22(Carbamidomethyl); C31(Carbamidomethyl); C33(Carbamidomethyl)	1	1	Q01705	Q01705	Neurogenic locus notch homolog protein 1 OS=Mus musculus OX=10090 GN=Notch1 PE=1 SV=3	2	3	3		0	2	2	2	1046.76	3138.26	4180.71	-249349	-347.486	0	0	840237	HCD (High Energy Collision Dissociation)	MS2	9.82558	100	12.0888	3841	3841	3835	FP030221_8.raw	0/0		0.223045	172.715	172.715	62.9977	0.598349	0.0348983	0	0
FALSE	High	PMI-Byonic	PMI-Byonic (A2)	A	2	Unambiguous	SGKSCQQADPCASNPCANGGQCLPFESSY	[W].SGKScQQADPcAsNPcANGGQcLPFESSY.[I]	C5(Carbamidomethyl); C11(Carbamidomethyl); S13(Hex(1)Pent(2)); C16(Carbamidomethyl); C22(Carbamidomethyl)	1	1	Q01705	Q01705	Neurogenic locus notch homolog protein 1 OS=Mus musculus OX=10090 GN=Notch1 PE=1 SV=3	1	4	4	1	0	1	1	1	901.864	3604.43	3603.41	282.699	0.25467	0	0	372622	HCD (High Energy Collision Dissociation)	MS2	29.2314	100	12.7034	4106	4106	4099	FP030221_8.raw	0/0		2.98913	352.998	352.998	10.4	0.00102535	8.33083e-05	0	0
FALSE	High	PMI-Byonic	PMI-Byonic (A2)	A	2	Unambiguous	SGKSCQQADPCASNPCANGGQCLPFESSY	[W].SGKScQQADPcAsNPcANGGqcLPFESSY.[I]	C5(Carbamidomethyl); C11(Carbamidomethyl); S13(Hex(1)Pent(2)); C16(Carbamidomethyl); Q21(Deamidated); C22(Carbamidomethyl)	1	1	Q01705	Q01705	Neurogenic locus notch homolog protein 1 OS=Mus musculus OX=10090 GN=Notch1 PE=1 SV=3	1	3	3	1	0	1	1	1	1202.14	3604.42	3604.4	5.5743	0.00669733	0	0	752283	HCD (High Energy Collision Dissociation)	MS2	0	100	13.0136	4239	4239	4231	FP030221_8.raw	0/0		5.4457	509.991	509.991	6.06489	3.58342e-06	4.1208e-07	0	0
FALSE	High	PMI-Byonic	PMI-Byonic (A2)	A	2	Unambiguous	SGKSCQQADPCASNPCANGGQCLPFESSY	[W].sGKScQQADPcASNPcANGGQcLPFESSY.[I]	S1(Hex(1)Pent(2)); C5(Carbamidomethyl); C11(Carbamidomethyl); C16(Carbamidomethyl); C22(Carbamidomethyl)	1	1	Q01705	Q01705	Neurogenic locus notch homolog protein 1 OS=Mus musculus OX=10090 GN=Notch1 PE=1 SV=3	1	3	3	1	0	1	1	1	1201.81	3603.43	3603.41	3.85013	0.00462454	0	0	1.18331e+06	HCD (High Energy Collision Dissociation)	MS2	0	100	12.7421	4122	4122	4121	FP030221_8.raw	0/0		12.7429	873.856	873.856	0.00103712	1.8078e-13	3.3234e-14	0	0
FALSE	High	PMI-Byonic	PMI-Byonic (A2)	A	2	Unambiguous	SGKSCQQADPCASNPCANGGQCLPFESSY	[W].SGKScQQADPcAsNPcAnGGQcLPFESSY.[I]	C5(Carbamidomethyl); C11(Carbamidomethyl); S13(Hex(1)Pent(2)); C16(Carbamidomethyl); N18(Deamidated); C22(Carbamidomethyl)	1	1	Q01705	Q01705	Neurogenic locus notch homolog protein 1 OS=Mus musculus OX=10090 GN=Notch1 PE=1 SV=3	1	3	3	1	0	1	1	1	1202.48	3605.42	3604.4	284.368	0.341658	0	0	382504	HCD (High Energy Collision Dissociation)	MS2	0	100	13.1348	4291	4291	4286	FP030221_8.raw	0/0		3.36149	226.956	226.956	0	0.000435025	2.90931e-05	0	0
FALSE	High	PMI-Byonic	PMI-Byonic (A2)	A	2	Unambiguous	ICRCPPGFHGPTCRQDVNECSQNPGLCRHGGTCHNEIGSY	[Y].IcRcPPGFHGPtcRQDVNEcSQNPGLcRHGGTcHNEIGSY.[R]	C2(Carbamidomethyl); C4(Carbamidomethyl); T12(Fuc(1)); C13(Carbamidomethyl); C20(Carbamidomethyl); C27(Carbamidomethyl); C33(Carbamidomethyl)	1	1	Q01705	Q01705	Neurogenic locus notch homolog protein 1 OS=Mus musculus OX=10090 GN=Notch1 PE=1 SV=3	2	6	6	1	0	1	1	1	806.519	4834.08	4831.05	626.883	0.50475	0	0	667653	HCD (High Energy Collision Dissociation)	MS2	12.929	100	11.3704	3533	3533	3527	FP030221_8.raw	0/0		2.68808	220.898	220.898	3.6	0.0020508	0.000193304	0	0
FALSE	High	PMI-Byonic	PMI-Byonic (A2)	A	2	Unambiguous	ICRCPPGFHGPTCRQDVNECSQNPGLCRHGGTCHNEIGSY	[Y].IcRcPPGFHGPtcRQDVNEcSQNPGLcRHGGTcHNEIGSY.[R]	C2(Carbamidomethyl); C4(Carbamidomethyl); T12(Fuc(1)); C13(Carbamidomethyl); C20(Carbamidomethyl); C27(Carbamidomethyl); C33(Carbamidomethyl)	1	1	Q01705	Q01705	Neurogenic locus notch homolog protein 1 OS=Mus musculus OX=10090 GN=Notch1 PE=1 SV=3	2	5	5	1	0	1	1	1	967.018	4831.06	4831.05	2.13734	0.00206511	0	0	116801	HCD (High Energy Collision Dissociation)	MS2	0	100	9.49461	2731	2731	2722	FP030221_8.raw	0/0		1.98099	236.898	236.898	3.6	0.0104474	0.000738244	0	0
FALSE	High	PMI-Byonic	PMI-Byonic (A2)	A	2	Unambiguous	ICRCPPGFHGPTCRQDVNECSQNPGLCRHGGTCHNEIGSY	[Y].IcRcPPGFHGPtcRQDVNEcSQNPGLcRHGGTcHNEIGSY.[R]	C2(Carbamidomethyl); C4(Carbamidomethyl); T12(Fuc(1)); C13(Carbamidomethyl); C20(Carbamidomethyl); C27(Carbamidomethyl); C33(Carbamidomethyl)	1	1	Q01705	Q01705	Neurogenic locus notch homolog protein 1 OS=Mus musculus OX=10090 GN=Notch1 PE=1 SV=3	2	6	6	1	0	1	1	1	806.018	4831.07	4831.05	4.15598	0.00334629	0	0	1.54842e+06	HCD (High Energy Collision Dissociation)	MS2	1.36369	40.2072	10.5854	3196	3196	3195	FP030221_8.raw	0/0		6.44877	532.973	532.973	3.6	3.5582e-07	4.83793e-08	0	0
FALSE	Medium	PMI-Byonic	PMI-Byonic (A2)	A	2	Unambiguous	ICRCPPGFHGPTCRQDVNECSQNPGL	[Y].IcRcPPGFHGPTcRQDVNEcSQNPGL.[C]	C2(Carbamidomethyl); C4(Carbamidomethyl); C13(Carbamidomethyl); C20(Carbamidomethyl)	1	1	Q01705	Q01705	Neurogenic locus notch homolog protein 1 OS=Mus musculus OX=10090 GN=Notch1 PE=1 SV=3	1	4	4	1	0	1	1	1	764.842	3056.35	3056.33	4.20226	0.00321088	0	0	190632	HCD (High Energy Collision Dissociation)	MS2	7.26091	100	10.2548	3055	3055	3052	FP030221_8.raw	0/0		0.498171	99.1319	99.1319	99.1319	0.317562	0.0214473	0	0
FALSE	High	PMI-Byonic	PMI-Byonic (A2)	A	2	Unambiguous	ICRCPPGFHGPTCRQDVNECSQNPGLCRHGGTCHNEIGSY	[Y].IcRcPPGFHGPtcRQDVNEcSQNPGLcRHGGTcHNEIGSY.[R]	C2(Carbamidomethyl); C4(Carbamidomethyl); T12(Fuc(1)); C13(Carbamidomethyl); C20(Carbamidomethyl); C27(Carbamidomethyl); C33(Carbamidomethyl)	1	1	Q01705	Q01705	Neurogenic locus notch homolog protein 1 OS=Mus musculus OX=10090 GN=Notch1 PE=1 SV=3	2	5	5	1	0	1	1	1	967.82	4835.07	4831.05	832.945	0.804799	0	0	1530150	HCD (High Energy Collision Dissociation)	MS2	34.0653	100	10.2592	3057	3057	3052	FP030221_8.raw	0/0		3.75363	389.043	389.043	3.6	0.000176348	1.21422e-05	0	0
FALSE	High	PMI-Byonic	PMI-Byonic (A2)	A	2	Unambiguous	ICRCPPGFHGPTCRQDVNECSQNPGLCRHGGTCHNEIGSY	[Y].IcRcPPGFHGPtcRQDVNEcSQNPGLcRHGGTcHNEIGSY.[R]	C2(Carbamidomethyl); C4(Carbamidomethyl); T12(Fuc(1)); C13(Carbamidomethyl); C20(Carbamidomethyl); C27(Carbamidomethyl); C33(Carbamidomethyl)	1	1	Q01705	Q01705	Neurogenic locus notch homolog protein 1 OS=Mus musculus OX=10090 GN=Notch1 PE=1 SV=3	2	6	6	1	0	1	1	1	806.184	4832.07	4831.05	210.266	0.169301	0	0	358274	HCD (High Energy Collision Dissociation)	MS2	0	100	9.45685	2714	2714	2711	FP030221_8.raw	0/0		1.54494	221.55	221.55	3.6	0.028514	0.00168718	0	0
FALSE	High	PMI-Byonic	PMI-Byonic (A2)	A	2	Unambiguous	ICRCPPGFHGPTCRQDVNECSQNPGLCRHGGTCHNEIGSY	[Y].IcRcPPGFHGPtcRQDVNEcSQNPGLcRHGGTcHNEIGSY.[R]	C2(Carbamidomethyl); C4(Carbamidomethyl); T12(Fuc(1)); C13(Carbamidomethyl); C20(Carbamidomethyl); C27(Carbamidomethyl); C33(Carbamidomethyl)	1	1	Q01705	Q01705	Neurogenic locus notch homolog protein 1 OS=Mus musculus OX=10090 GN=Notch1 PE=1 SV=3	2	6	6	1	0	1	1	1	806.519	4834.08	4831.05	626.428	0.504384	0	0	482348	HCD (High Energy Collision Dissociation)	MS2	9.61413	100	11.9124	3765	3765	3758	FP030221_8.raw	0/0		1.38458	35.2283	35.2283	3.6	0.0412492	0.00263213	0	0
FALSE	High	PMI-Byonic	PMI-Byonic (A2)	A	2	Unambiguous	ICRCPPGFHGPTCRQDVNECSQNPGLCRHGGTCHNEIGSY	[Y].IcRcPPGFHGPtcRQDVNEcSQNPGLcRHGGTcHNEIGSY.[R]	C2(Carbamidomethyl); C4(Carbamidomethyl); T12(Fuc(1)); C13(Carbamidomethyl); C20(Carbamidomethyl); C27(Carbamidomethyl); C33(Carbamidomethyl)	1	1	Q01705	Q01705	Neurogenic locus notch homolog protein 1 OS=Mus musculus OX=10090 GN=Notch1 PE=1 SV=3	2	6	6	1	0	1	1	1	806.016	4831.06	4831.05	1.80607	0.0014542	0	0	553210	HCD (High Energy Collision Dissociation)	MS2	0	100	10.9763	3364	3364	3362	FP030221_8.raw	0/0		5.17007	471.835	471.835	3.6	6.75968e-06	7.79725e-07	0	0
FALSE	High	PMI-Byonic	PMI-Byonic (A2)	A	2	Unambiguous	ICRCPPGFHGPTCRQDVNECSQNPGLCRHGGTCHNEIGSY	[Y].IcRcPPGFHGPtcRQDVNEcSQNPGLcRHGGTcHNEIGSY.[R]	C2(Carbamidomethyl); C4(Carbamidomethyl); T12(Fuc(1)); C13(Carbamidomethyl); C20(Carbamidomethyl); C27(Carbamidomethyl); C33(Carbamidomethyl)	1	1	Q01705	Q01705	Neurogenic locus notch homolog protein 1 OS=Mus musculus OX=10090 GN=Notch1 PE=1 SV=3	2	6	6	1	0	1	1	1	806.018	4831.07	4831.05	4.6108	0.0037125	0	0	2.04046e+06	HCD (High Energy Collision Dissociation)	MS2	1.0351	57.6861	10.3282	3086	3086	3085	FP030221_8.raw	0/0		6.44877	535.232	535.232	3.6	3.5582e-07	4.48044e-08	0	0
FALSE	High	PMI-Byonic	PMI-Byonic (A2)	A	2	Unambiguous	ICRCPPGFHGPTCRQDVNECSQNPGLCRHGGTCHNEIGSY	[Y].IcRcPPGFHGPtcRQDVNEcSQNPGLcRHGGTcHNEIGSY.[R]	C2(Carbamidomethyl); C4(Carbamidomethyl); T12(Fuc(1)); C13(Carbamidomethyl); C20(Carbamidomethyl); C27(Carbamidomethyl); C33(Carbamidomethyl)	1	1	Q01705	Q01705	Neurogenic locus notch homolog protein 1 OS=Mus musculus OX=10090 GN=Notch1 PE=1 SV=3	2	5	5	1	0	1	1	1	967.019	4831.06	4831.05	2.95854	0.00285857	0	0	366088	HCD (High Energy Collision Dissociation)	MS2	0	100	10.3822	3109	3109	3107	FP030221_8.raw	0/0		4.56806	408.082	408.082	3.6	2.70356e-05	2.45354e-06	0	0
FALSE	High	PMI-Byonic	PMI-Byonic (A2)	A	2	Unambiguous	ICRCPPGFHGPTCRQDVNECSQNPGLCRHGGTCHNEIGSY	[Y].IcRcPPGFHGPtcRQDVNEcSQNPGLcRHGGTcHNEIGSY.[R]	C2(Carbamidomethyl); C4(Carbamidomethyl); T12(Fuc(1)); C13(Carbamidomethyl); C20(Carbamidomethyl); C27(Carbamidomethyl); C33(Carbamidomethyl)	1	1	Q01705	Q01705	Neurogenic locus notch homolog protein 1 OS=Mus musculus OX=10090 GN=Notch1 PE=1 SV=3	2	6	6	1	0	1	1	1	806.017	4831.06	4831.05	2.79152	0.00224766	0	0	1779832	HCD (High Energy Collision Dissociation)	MS2	0	31.0297	10.8439	3308	3308	3305	FP030221_8.raw	0/0		5.46981	494.955	494.955	3.6	3.38989e-06	3.84015e-07	0	0
FALSE	High	PMI-Byonic	PMI-Byonic (A2)	A	2	Unambiguous	ICRCPPGFHGPTCRQDVNECSQNPGLCRHGGTCHNEIGSY	[Y].IcRcPPGFHGPtcRQDVNEcSQNPGLcRHGGTcHNEIGSY.[R]	C2(Carbamidomethyl); C4(Carbamidomethyl); T12(Fuc(1)); C13(Carbamidomethyl); C20(Carbamidomethyl); C27(Carbamidomethyl); C33(Carbamidomethyl)	1	1	Q01705	Q01705	Neurogenic locus notch homolog protein 1 OS=Mus musculus OX=10090 GN=Notch1 PE=1 SV=3	2	6	6	1	0	1	1	1	806.018	4831.07	4831.05	4.76241	0.00383457	0	0	1.87178e+06	HCD (High Energy Collision Dissociation)	MS2	0.537089	35.5643	10.4611	3143	3143	3140	FP030221_8.raw	0/0		6.18564	474.736	474.736	3.6	6.52176e-07	8.6882e-08	0	0
FALSE	High	PMI-Byonic	PMI-Byonic (A2)	A	2	Unambiguous	ICRCPPGFHGPTCRQDVNECSQNPGLCRHGGTCHNEIGSY	[Y].IcRcPPGFHGPtcRQDVNEcSQNPGLcRHGGTcHNEIGSY.[R]	C2(Carbamidomethyl); C4(Carbamidomethyl); T12(Fuc(1)); C13(Carbamidomethyl); C20(Carbamidomethyl); C27(Carbamidomethyl); C33(Carbamidomethyl)	1	1	Q01705	Q01705	Neurogenic locus notch homolog protein 1 OS=Mus musculus OX=10090 GN=Notch1 PE=1 SV=3	2	5	5	1	0	1	1	1	967.019	4831.07	4831.05	3.40073	0.00328582	0	0	786999	HCD (High Energy Collision Dissociation)	MS2	0	100	10.7665	3274	3274	3272	FP030221_8.raw	0/0		4.68343	472.256	472.256	3.6	2.07285e-05	1.74366e-06	0	0
FALSE	High	PMI-Byonic	PMI-Byonic (A2)	A	2	Unambiguous	ICRCPPGFHGPTCRQDVNECSQNPGLCRHGGTCHNEIGSY	[Y].IcRcPPGFHGPtcRQDVNEcSQNPGLcRHGGTcHNEIGSY.[R]	C2(Carbamidomethyl); C4(Carbamidomethyl); T12(Fuc(1)); C13(Carbamidomethyl); C20(Carbamidomethyl); C27(Carbamidomethyl); C33(Carbamidomethyl)	1	1	Q01705	Q01705	Neurogenic locus notch homolog protein 1 OS=Mus musculus OX=10090 GN=Notch1 PE=1 SV=3	2	6	6	1	0	1	1	1	806.017	4831.07	4831.05	3.70116	0.00298008	0	0	2.64687e+06	HCD (High Energy Collision Dissociation)	MS2	0	41.5049	10.714	3251	3251	3250	FP030221_8.raw	0/0		6.44877	530.191	530.191	3.6	3.5582e-07	5.18729e-08	0	0
FALSE	High	PMI-Byonic	PMI-Byonic (A2)	A	2	Unambiguous	ICRCPPGFHGPTCRQDVNECSQNPGL	[Y].IcRcPPGFHGPTcRQDVNEcSQNPGL.[C]	C2(Carbamidomethyl); C4(Carbamidomethyl); C13(Carbamidomethyl); C20(Carbamidomethyl)	1	1	Q01705	Q01705	Neurogenic locus notch homolog protein 1 OS=Mus musculus OX=10090 GN=Notch1 PE=1 SV=3	1	4	4	1	0	1	1	1	764.841	3056.34	3056.33	3.16382	0.00241742	0	0	119793	HCD (High Energy Collision Dissociation)	MS2	5.93351	100	10.1302	3002	3002	2997	FP030221_8.raw	0/0		1.11176	139.012	139.012	139.012	0.0773111	0.00478193	0	0
FALSE	High	PMI-Byonic	PMI-Byonic (A2)	A	2	Unambiguous	ICRCPPGFHGPTCRQDVNECSQNPGLCRHGGTCHNEIGSY	[Y].IcRcPPGFHGPtcRQDVNEcSQNPGLcRHGGTcHNEIGSY.[R]	C2(Carbamidomethyl); C4(Carbamidomethyl); T12(Fuc(1)); C13(Carbamidomethyl); C20(Carbamidomethyl); C27(Carbamidomethyl); C33(Carbamidomethyl)	1	1	Q01705	Q01705	Neurogenic locus notch homolog protein 1 OS=Mus musculus OX=10090 GN=Notch1 PE=1 SV=3	2	5	5	1	0	1	1	1	967.019	4831.06	4831.05	2.95854	0.00285857	0	0	351724	HCD (High Energy Collision Dissociation)	MS2	0	100	10.1216	2998	2998	2997	FP030221_8.raw	0/0		3.91779	374.437	374.437	3.6	0.000120839	8.50132e-06	0	0
FALSE	High	PMI-Byonic	PMI-Byonic (A2)	A	2	Unambiguous	ICRCPPGFHGPTCRQDVNECSQNPGLCRHGGTCHNEIGSY	[Y].IcRcPPGFHGPtcRQDVNEcSQNPGLcRHGGTcHNEIGSY.[R]	C2(Carbamidomethyl); C4(Carbamidomethyl); T12(Fuc(1)); C13(Carbamidomethyl); C20(Carbamidomethyl); C27(Carbamidomethyl); C33(Carbamidomethyl)	1	1	Q01705	Q01705	Neurogenic locus notch homolog protein 1 OS=Mus musculus OX=10090 GN=Notch1 PE=1 SV=3	2	6	6	1	0	1	1	1	806.018	4831.07	4831.05	5.14143	0.00413975	0	0	1183047	HCD (High Energy Collision Dissociation)	MS2	15.2526	79.4552	10.2098	3036	3036	3030	FP030221_8.raw	0/0		6.44877	559.525	559.525	3.6	3.5582e-07	4.11454e-08	0	0
FALSE	High	PMI-Byonic	PMI-Byonic (A2)	A	2	Unambiguous	ICRCPPGFHGPTCRQDVNECSQNPGLCRHGGTCHNEIGSY	[Y].IcRcPPGFHGPtcRQDVNEcSQNPGLcRHGGTcHNEIGSY.[R]	C2(Carbamidomethyl); C4(Carbamidomethyl); T12(Fuc(1)); C13(Carbamidomethyl); C20(Carbamidomethyl); C27(Carbamidomethyl); C33(Carbamidomethyl)	1	1	Q01705	Q01705	Neurogenic locus notch homolog protein 1 OS=Mus musculus OX=10090 GN=Notch1 PE=1 SV=3	2	6	6	1	0	1	1	1	806.018	4831.07	4831.05	5.06562	0.00407871	0	0	110982	HCD (High Energy Collision Dissociation)	MS2	21.8539	100	11.1069	3420	3420	3417	FP030221_8.raw	0/0		4.61384	394.913	394.913	3.6	2.4331e-05	1.91477e-06	0	0
FALSE	High	PMI-Byonic	PMI-Byonic (A2)	A	2	Unambiguous	ICRCPPGFHGPTCRQDVNECSQNPGLCRHGGTCHNEIGSY	[Y].IcRcPPGFHGPtcRQDVNEcSQNPGLcRHGGTcHNEIGSY.[R]	C2(Carbamidomethyl); C4(Carbamidomethyl); T12(Fuc(1)); C13(Carbamidomethyl); C20(Carbamidomethyl); C27(Carbamidomethyl); C33(Carbamidomethyl)	1	1	Q01705	Q01705	Neurogenic locus notch homolog protein 1 OS=Mus musculus OX=10090 GN=Notch1 PE=1 SV=3	2	6	6	1	0	1	1	1	806.017	4831.07	4831.05	3.70116	0.00298008	0	0	1.24553e+06	HCD (High Energy Collision Dissociation)	MS2	0	60.8239	9.70878	2822	2822	2821	FP030221_8.raw	0/0		6.16078	518.923	518.923	3.6	6.90585e-07	9.31705e-08	0	0
FALSE	High	PMI-Byonic	PMI-Byonic (A2)	A	2	Unambiguous	ICRCPPGFHGPTCRQDVNECSQNPGLCRHGGTCHNEIGSY	[Y].IcRcPPGFHGPtcRQDVNEcSQNPGLcRHGGTcHNEIGSY.[R]	C2(Carbamidomethyl); C4(Carbamidomethyl); T12(Fuc(1)); C13(Carbamidomethyl); C20(Carbamidomethyl); C27(Carbamidomethyl); C33(Carbamidomethyl)	1	1	Q01705	Q01705	Neurogenic locus notch homolog protein 1 OS=Mus musculus OX=10090 GN=Notch1 PE=1 SV=3	2	5	5	1	0	1	1	1	967.019	4831.07	4831.05	3.65341	0.00352996	0	0	119513	HCD (High Energy Collision Dissociation)	MS2	0	100	9.73665	2834	2834	2832	FP030221_8.raw	0/0		2.75852	349.192	349.192	3.6	0.00174373	0.00014413	0	0
FALSE	High	PMI-Byonic	PMI-Byonic (A2)	A	2	Unambiguous	ICRCPPGFHGPTCRQDVNECSQNPGLCRHGGTCHNEIGSY	[Y].IcRcPPGFHGPtcRQDVNEcSQNPGLcRHGGTcHNEIGSY.[R]	C2(Carbamidomethyl); C4(Carbamidomethyl); T12(Fuc(1)); C13(Carbamidomethyl); C20(Carbamidomethyl); C27(Carbamidomethyl); C33(Carbamidomethyl)	1	1	Q01705	Q01705	Neurogenic locus notch homolog protein 1 OS=Mus musculus OX=10090 GN=Notch1 PE=1 SV=3	2	6	6	1	0	1	1	1	806.352	4833.07	4831.05	419.105	0.337453	0	0	512196	HCD (High Energy Collision Dissociation)	MS2	35.1279	100	11.504	3591	3591	3582	FP030221_8.raw	0/0		1.38458	126.073	126.073	3.6	0.0412492	0.00245818	0	0
FALSE	High	PMI-Byonic	PMI-Byonic (A2)	A	2	Unambiguous	ICRCPPGFHGPTCRQDVNECSQNPGLCRHGGTCHNEIGSY	[Y].IcRcPPGFHGPtcRQDVNEcSQNPGLcRHGGTcHNEIGSY.[R]	C2(Carbamidomethyl); C4(Carbamidomethyl); T12(Fuc(1)); C13(Carbamidomethyl); C20(Carbamidomethyl); C27(Carbamidomethyl); C33(Carbamidomethyl)	1	1	Q01705	Q01705	Neurogenic locus notch homolog protein 1 OS=Mus musculus OX=10090 GN=Notch1 PE=1 SV=3	2	5	5	1	0	1	1	1	967.017	4831.06	4831.05	1.31613	0.00127166	0	0	602540	HCD (High Energy Collision Dissociation)	MS2	0	100	9.60872	2779	2779	2777	FP030221_8.raw	0/0		7.80699	616.445	616.445	3.6	1.55959e-08	1.90049e-09	0	0
FALSE	Medium	PMI-Byonic	PMI-Byonic (A2)	A	2	Unambiguous	ICRCPPGFHGPTCRQDVNECSQNPGLCRHGGTCHNEIGSY	[Y].IcRcPPGFHGPtcRQDVNEcSQNPGLcRHGGTcHNEIGSY.[R]	C2(Carbamidomethyl); C4(Carbamidomethyl); T12(Fuc(1)); C13(Carbamidomethyl); C20(Carbamidomethyl); C27(Carbamidomethyl); C33(Carbamidomethyl)	1	1	Q01705	Q01705	Neurogenic locus notch homolog protein 1 OS=Mus musculus OX=10090 GN=Notch1 PE=1 SV=3	2	6	6	1	0	1	1	1	806.35	4833.06	4831.05	417.21	0.335927	0	0	595399	HCD (High Energy Collision Dissociation)	MS2	4.67252	100	11.6288	3644	3644	3637	FP030221_8.raw	0/0		0.758534	106.511	106.511	3.6	0.174368	0.0113668	0	0
FALSE	High	PMI-Byonic	PMI-Byonic (A2)	A	2	Unambiguous	ICRCPPGFHGPTCRQDVNECSQNPGLCRHGGTCHNEIGSY	[Y].IcRcPPGFHGPtcRQDVNEcSQNPGLcRHGGTcHNEIGSY.[R]	C2(Carbamidomethyl); C4(Carbamidomethyl); T12(Fuc(1)); C13(Carbamidomethyl); C20(Carbamidomethyl); C27(Carbamidomethyl); C33(Carbamidomethyl)	1	1	Q01705	Q01705	Neurogenic locus notch homolog protein 1 OS=Mus musculus OX=10090 GN=Notch1 PE=1 SV=3	2	6	6	1	0	1	1	1	806.017	4831.06	4831.05	2.79152	0.00224766	0	0	436245	HCD (High Energy Collision Dissociation)	MS2	0	100	9.83776	2877	2877	2876	FP030221_8.raw	0/0		6.44877	522.188	522.188	3.6	3.5582e-07	3.35629e-08	0	0
FALSE	High	PMI-Byonic	PMI-Byonic (A2)	A	2	Unambiguous	ICRCPPGFHGPTCRQDVNECSQNPGLCRHGGTCHNEIGSY	[Y].IcRcPPGFHGPtcRQDVNEcSQNPGLcRHGGTcHNEIGSY.[R]	C2(Carbamidomethyl); C4(Carbamidomethyl); T12(Fuc(1)); C13(Carbamidomethyl); C20(Carbamidomethyl); C27(Carbamidomethyl); C33(Carbamidomethyl)	1	1	Q01705	Q01705	Neurogenic locus notch homolog protein 1 OS=Mus musculus OX=10090 GN=Notch1 PE=1 SV=3	2	6	6	1	0	1	1	1	806.518	4834.07	4831.05	626.049	0.504079	0	0	851888	HCD (High Energy Collision Dissociation)	MS2	45.4497	100	11.249	3481	3481	3472	FP030221_8.raw	0/0		2.80703	254.73	254.73	3.6	0.00155944	0.00011803	0	0
FALSE	High	PMI-Byonic	PMI-Byonic (A2)	A	2	Unambiguous	ICRCPPGFHGPTCRQDVNECSQNPGLCRHGGTCHNEIGSY	[Y].IcRcPPGFHGPtcRQDVNEcSQNPGLcRHGGTcHNEIGSY.[R]	C2(Carbamidomethyl); C4(Carbamidomethyl); T12(Fuc(1)); C13(Carbamidomethyl); C20(Carbamidomethyl); C27(Carbamidomethyl); C33(Carbamidomethyl)	1	1	Q01705	Q01705	Neurogenic locus notch homolog protein 1 OS=Mus musculus OX=10090 GN=Notch1 PE=1 SV=3	2	6	6	1	0	1	1	1	806.017	4831.07	4831.05	3.62536	0.00291905	0	0	2.37761e+06	HCD (High Energy Collision Dissociation)	MS2	0.333569	43.9679	9.58058	2767	2767	2766	FP030221_8.raw	0/0		7.29364	568.551	568.551	3.6	5.08585e-08	4.31656e-09	0	0
FALSE	High	PMI-Byonic	PMI-Byonic (A2)	A	2	Unambiguous	ICRCPPGFHGPTCRQDVNECSQNPGLCRHGGTCHNEIGSY	[Y].IcRcPPGFHGPtcRQDVNEcSQNPGLcRHGGTcHNEIGSY.[R]	C2(Carbamidomethyl); C4(Carbamidomethyl); T12(Fuc(1)); C13(Carbamidomethyl); C20(Carbamidomethyl); C27(Carbamidomethyl); C33(Carbamidomethyl)	1	1	Q01705	Q01705	Neurogenic locus notch homolog protein 1 OS=Mus musculus OX=10090 GN=Notch1 PE=1 SV=3	2	5	5	1	0	1	1	1	967.42	4833.07	4831.05	418.362	0.404226	0	0	707766	HCD (High Energy Collision Dissociation)	MS2	41.1302	100	9.99934	2946	2946	2942	FP030221_8.raw	0/0		2.05598	258.064	258.064	3.6	0.00879065	0.000562783	0	0
FALSE	High	PMI-Byonic	PMI-Byonic (A2)	A	2	Unambiguous	ICRCPPGFHGPTCRQDVNECSQNPGLCRHGGTCHNEIGSY	[Y].IcRcPPGFHGPtcRQDVNEcSQNPGLcRHGGTcHNEIGSY.[R]	C2(Carbamidomethyl); C4(Carbamidomethyl); T12(Fuc(1)); C13(Carbamidomethyl); C20(Carbamidomethyl); C27(Carbamidomethyl); C33(Carbamidomethyl)	1	1	Q01705	Q01705	Neurogenic locus notch homolog protein 1 OS=Mus musculus OX=10090 GN=Notch1 PE=1 SV=3	2	5	5	1	0	1	1	1	967.421	4833.07	4831.05	419.057	0.404897	0	0	849650	HCD (High Energy Collision Dissociation)	MS2	30.9218	100	9.87265	2892	2892	2887	FP030221_8.raw	0/0		2.26133	284.851	284.851	3.6	0.00547858	0.0003989	0	0
FALSE	High	PMI-Byonic	PMI-Byonic (A2)	A	2	Unambiguous	ICRCPPGFHGPTCRQDVNECSQNPGLCRHGGTCHNEIGSY	[Y].IcRcPPGFHGPtcRQDVNEcSQNPGLcRHGGTcHNEIGSY.[R]	C2(Carbamidomethyl); C4(Carbamidomethyl); T12(Fuc(1)); C13(Carbamidomethyl); C20(Carbamidomethyl); C27(Carbamidomethyl); C33(Carbamidomethyl)	1	1	Q01705	Q01705	Neurogenic locus notch homolog protein 1 OS=Mus musculus OX=10090 GN=Notch1 PE=1 SV=3	2	6	6	1	0	1	1	1	806.017	4831.07	4831.05	3.24634	0.00261387	0	0	523424	HCD (High Energy Collision Dissociation)	MS2	0	100	9.97145	2934	2934	2931	FP030221_8.raw	0/0		6.44877	525.396	525.396	3.6	3.5582e-07	3.73993e-08	0	0
FALSE	High	PMI-Byonic	PMI-Byonic (A2)	A	2	Unambiguous	ICRCPPGFHGPTCRQDVNECSQNPGLCRHGGTCHNEIGSY	[Y].IcRcPPGFHGPtcRQDVNEcSQNPGLcRHGGTcHNEIGSY.[R]	C2(Carbamidomethyl); C4(Carbamidomethyl); T12(Fuc(1)); C13(Carbamidomethyl); C20(Carbamidomethyl); C27(Carbamidomethyl); C33(Carbamidomethyl)	1	1	Q01705	Q01705	Neurogenic locus notch homolog protein 1 OS=Mus musculus OX=10090 GN=Notch1 PE=1 SV=3	2	5	5	1	0	1	1	1	967.02	4831.07	4831.05	4.9168	0.00475066	0	0	751631	HCD (High Energy Collision Dissociation)	MS2	0.671688	100	10.6436	3221	3221	3217	FP030221_8.raw	0/0		6.6428	580.601	580.601	3.6	2.27614e-07	1.4246e-08	0	0
FALSE	High	PMI-Byonic	PMI-Byonic (A2)	A	2	Unambiguous	RCACRATHTGPHCELPYVPCSPSPCQNGGTCRPTGDTTHECACLPGFAGQNCEENVDDCPGNNCKNGGACVDGVNTY	[Y].RcAcRATHTGPHcELPYVPcsPSPcQNGGTcRPTGDTTHEcAcLPGFAGQNcEENVDDcPGNNcKnGGAcVDGVNTY.[N]	C2(Carbamidomethyl); C4(Carbamidomethyl); C13(Carbamidomethyl); C20(Carbamidomethyl); S21(Fuc(1)); C25(Carbamidomethyl); C31(Carbamidomethyl); C41(Carbamidomethyl); C43(Carbamidomethyl); C52(Carbamidomethyl); C59(Carbamidomethyl); C64(Carbamidomethyl); N66(Deamidated); C70(Carbamidomethyl)	1	1	Q01705	Q01705	Neurogenic locus notch homolog protein 1 OS=Mus musculus OX=10090 GN=Notch1 PE=1 SV=3	2	6	6	1	0	1	1	1	1469.11	8809.61	8803.56	687.208	1.00831	0	0	1.03152e+06	HCD (High Energy Collision Dissociation)	MS2	33.9369	100	12.6798	4096	4096	4088	FP030221_8.raw	0/0		1.13627	251.616	251.616	0	0.0730682	0.00416249	0	0
FALSE	Low	PMI-Byonic	PMI-Byonic (A2)	A	2	Unambiguous	RCACRATHTGPHCELPY	[Y].RcAcRATHTGPHcELPY.[V]	C2(Carbamidomethyl); C4(Carbamidomethyl); C13(Carbamidomethyl)	1	1	Q01705	Q01705	Neurogenic locus notch homolog protein 1 OS=Mus musculus OX=10090 GN=Notch1 PE=1 SV=3	0	4	4	1	0	1	1	1	522.236	2085.92	2085.92	3.39869	0.00177235	0	0	99997.2	HCD (High Energy Collision Dissociation)	MS2	5.09179	100	7.3133	1799	1799	1798	FP030221_8.raw	0/0		0.0809648	22.8138	22.8138	22.8138	0.829918	0.0607434	0	0
FALSE	Low	PMI-Byonic	PMI-Byonic (A2)	A	2	Unambiguous	RCACRATHTGPHCELPY	[Y].RcAcRATHTGPHcELPY.[V]	C2(Carbamidomethyl); C4(Carbamidomethyl); C13(Carbamidomethyl)	1	1	Q01705	Q01705	Neurogenic locus notch homolog protein 1 OS=Mus musculus OX=10090 GN=Notch1 PE=1 SV=3	0	4	4	1	0	1	1	1	522.236	2085.92	2085.92	3.04757	0.00158924	0	0	592930	HCD (High Energy Collision Dissociation)	MS2	3.53182	100	7.20518	1754	1754	1753	FP030221_8.raw	0/0		0.0913895	86.7547	86.7547	86.7547	0.810234	0.0550458	0	0
FALSE	Low	PMI-Byonic	PMI-Byonic (A2)	A	2	Unambiguous	RCACRATHTGPHCELPYVPCSPSPCQNGGTCRPTGDTTHECACLPGFAGQNCEENVDDCPGNNCKNGGACVDGVNTY	[Y].RcAcRATHTGPHcELPYVPcsPSPcqNGGTcRPTGDTTHEcAcLPGFAGQNcEENVDDcPGNNcKNGGAcVDGVNTY.[N]	C2(Carbamidomethyl); C4(Carbamidomethyl); C13(Carbamidomethyl); C20(Carbamidomethyl); S21(Fuc(1)); C25(Carbamidomethyl); Q26(Deamidated); C31(Carbamidomethyl); C41(Carbamidomethyl); C43(Carbamidomethyl); C52(Carbamidomethyl); C59(Carbamidomethyl); C64(Carbamidomethyl); C70(Carbamidomethyl)	1	1	Q01705	Q01705	Neurogenic locus notch homolog protein 1 OS=Mus musculus OX=10090 GN=Notch1 PE=1 SV=3	2	6	6	1	0	1	1	1	1468.94	8808.58	8803.56	570.733	0.837414	0	0	413292	HCD (High Energy Collision Dissociation)	MS2	43.4811	100	12.5443	4038	4038	4033	FP030221_8.raw	0/0		0.105972	98.5357	98.5357	0	0.78348	0.0522384	0	0
FALSE	Low	PMI-Byonic	PMI-Byonic (A2)	A	2	Unambiguous	RCACRATHTGPHCELPY	[Y].RcAcRATHTGPHcELPY.[V]	C2(Carbamidomethyl); C4(Carbamidomethyl); C13(Carbamidomethyl)	1	1	Q01705	Q01705	Neurogenic locus notch homolog protein 1 OS=Mus musculus OX=10090 GN=Notch1 PE=1 SV=3	0	4	4	1	0	1	1	1	522.237	2085.93	2085.92	4.8032	0.00250477	0	0	96935.8	HCD (High Energy Collision Dissociation)	MS2	48.2654	100	6.99223	1669	1669	1664	FP030221_8.raw	0/0		0.0809648	1.22094	1.22094	1.22094	0.829918	0.0579051	0	0
FALSE	High	PMI-Byonic	PMI-Byonic (A2)	A	2	Unambiguous	RCACRATHTGPHCELPYVPCSPSPCQNGGTCRPTGDTTHECACLPGFAGQNCEENVDDCPGNNCKNGGACVDGVNTY	[Y].RcAcRATHTGPHcELPYVPcsPSPcQNGGTcRPTGDTTHEcAcLPGFAGQNcEENVDDcPGNNcKnGGAcVDGVNTY.[N]	C2(Carbamidomethyl); C4(Carbamidomethyl); C13(Carbamidomethyl); C20(Carbamidomethyl); S21(Fuc(1)); C25(Carbamidomethyl); C31(Carbamidomethyl); C41(Carbamidomethyl); C43(Carbamidomethyl); C52(Carbamidomethyl); C59(Carbamidomethyl); C64(Carbamidomethyl); N66(Deamidated); C70(Carbamidomethyl)	1	1	Q01705	Q01705	Neurogenic locus notch homolog protein 1 OS=Mus musculus OX=10090 GN=Notch1 PE=1 SV=3	2	6	6	1	0	1	1	1	1468.94	8808.61	8803.56	574.477	0.842907	0	0	867473	HCD (High Energy Collision Dissociation)	MS2	43.8393	100	12.8034	4149	4149	4143	FP030221_8.raw	0/0		1.88468	235.33	235.33	0	0.0130412	0.000899659	0	0
FALSE	Medium	PMI-Byonic	PMI-Byonic (A2)	A	2	Unambiguous	VPCSPSPCQNGGTCRPTGDTTHECACLPGFAGQNCEENVDDCPGNNCKNGGACVDGVNTY	[Y].VPcSPSPcQNGGTcRPTGDTtHEcAcLPGFAGqNcEENVDDcPGNNcKNGGAcVDGVNTY.[N]	C3(Carbamidomethyl); C8(Carbamidomethyl); C14(Carbamidomethyl); T21(Fuc(1)); C24(Carbamidomethyl); C26(Carbamidomethyl); Q33(Deamidated); C35(Carbamidomethyl); C42(Carbamidomethyl); C47(Carbamidomethyl); C53(Carbamidomethyl)	1	1	Q01705	Q01705	Neurogenic locus notch homolog protein 1 OS=Mus musculus OX=10090 GN=Notch1 PE=1 SV=3	1	5	5	1	0	1	1	1	1348.75	6739.71	6736.66	452.575	0.609768	0	0	307087	HCD (High Energy Collision Dissociation)	MS2	39.6633	100	12.4104	3980	3980	3978	FP030221_8.raw	0/0		0.211672	37.1593	37.1593	0	0.614226	0.037101	0	0
FALSE	High	PMI-Byonic	PMI-Byonic (A2)	A	2	Unambiguous	NCRCPPEWTGQY	[Y].NcRcPPEWTGQY.[C]	C2(Carbamidomethyl); C4(Carbamidomethyl)	1	1	Q01705	Q01705	Neurogenic locus notch homolog protein 1 OS=Mus musculus OX=10090 GN=Notch1 PE=1 SV=3	1	2	2	1	0	1	1	1	784.323	1567.64	1567.64	-1.87454	-0.0014693	0	0	209599	HCD (High Energy Collision Dissociation)	MS2	0	100	11.081	3409	3409	3406	FP030221_8.raw	0/0		5.23389	451.338	414.344	414.344	5.83596e-06	5.93862e-07	0	0
FALSE	High	PMI-Byonic	PMI-Byonic (A2)	A	2	Unambiguous	NCRCPPEWTGQYCTEDVDECQLMPNACQNGGTCHNTHGGY	[Y].NcRcPPEWTGQYctEDVDEcQLMPNAcQNGGTcHnTHGGY.[N]	C2(Carbamidomethyl); C4(Carbamidomethyl); C13(Carbamidomethyl); T14(HexNAc(1)Hex(1)Fuc(1)NeuAc(1)); C20(Carbamidomethyl); C27(Carbamidomethyl); C33(Carbamidomethyl); N35(Oxidation)	1	1	Q01705	Q01705	Neurogenic locus notch homolog protein 1 OS=Mus musculus OX=10090 GN=Notch1 PE=1 SV=3	3	4	4	1	0	1	1	1	1399.55	5595.16	5592.12	543.214	0.75943	0	0	235002	HCD (High Energy Collision Dissociation)	MS2	67.7214	100	13.1198	4285	4285	4275	FP030221_8.raw	0/0		3.11069	60.7834	60.7834	0	0.000775012	6.37097e-05	0	0
FALSE	High	PMI-Byonic	PMI-Byonic (A2)	A	2	Unambiguous	NCRCPPEWTGQYCTEDVDECQLMPNACQNGGTCHNTHGGY	[Y].NcRcPPEWTGQYctEDVDEcQLMPNAcQNGGTcHNThGGY.[N]	C2(Carbamidomethyl); C4(Carbamidomethyl); C13(Carbamidomethyl); T14(Fuc(1)); C20(Carbamidomethyl); C27(Carbamidomethyl); C33(Carbamidomethyl); H37(Oxidation)	1	1	Q01705	Q01705	Neurogenic locus notch homolog protein 1 OS=Mus musculus OX=10090 GN=Notch1 PE=1 SV=3	3	4	4	1	0	1	1	1	1235.48	4938.89	4935.89	607.733	0.749927	0	0	346588	HCD (High Energy Collision Dissociation)	MS2	0	100	13.2992	4362	4362	4352	FP030221_8.raw	0/0		2.36799	182.955	182.955	0	0.00428554	0.000326922	0	0
FALSE	High	PMI-Byonic	PMI-Byonic (A2)	A	2	Unambiguous	NCRCPPEWTGQYCTEDVDECQLMPNACQNGGTCHNTHGGY	[Y].NcRcPPEWTGQYctEDVDEcQLmPNAcQNGGTcHnTHGGY.[N]	C2(Carbamidomethyl); C4(Carbamidomethyl); C13(Carbamidomethyl); T14(Fuc(1)); C20(Carbamidomethyl); M23(Oxidation); C27(Carbamidomethyl); C33(Carbamidomethyl); N35(Oxidation)	1	1	Q01705	Q01705	Neurogenic locus notch homolog protein 1 OS=Mus musculus OX=10090 GN=Notch1 PE=1 SV=3	3	4	4	1	0	1	1	1	1238.73	4951.92	4951.89	5.405	0.00669125	0	0	50815.5	HCD (High Energy Collision Dissociation)	MS2	0	100	11.7281	3686	3686	3681	FP030221_8.raw	0/0		9.75514	726.423	726.423	0.8	1.75734e-10	2.49255e-11	0	0
FALSE	High	PMI-Byonic	PMI-Byonic (A2)	A	2	Unambiguous	NCRCPPEWTGQYCTEDVDECQLMPNACQNGGTCHNTHGGY	[Y].NcRcPPEWTGQYcTEDVDEcQLMPNAcQNGGtcHnTHGGY.[N]	C2(Carbamidomethyl); C4(Carbamidomethyl); C13(Carbamidomethyl); C20(Carbamidomethyl); C27(Carbamidomethyl); T32(Fuc(1)); C33(Carbamidomethyl); N35(Oxidation)	1	1	Q01705	Q01705	Neurogenic locus notch homolog protein 1 OS=Mus musculus OX=10090 GN=Notch1 PE=1 SV=3	3	4	4	1	0	1	1	1	1235.24	4937.92	4935.89	410.774	0.506885	0	0	744610	HCD (High Energy Collision Dissociation)	MS2	31.9193	100	12.3954	3974	3974	3967	FP030221_8.raw	0/0		30.0057	1199.09	1199.09	2.18734	9.86859e-31	9.86761e-31	0	0
FALSE	High	PMI-Byonic	PMI-Byonic (A2)	A	2	Unambiguous	NCRCPPEWTGQYCTEDVDECQLMPNACQNGGTCHNTHGGY	[Y].NcRcPPEWTGQYctEDVDEcQLMPNAcQNGGTcHNTHGGY.[N]	C2(Carbamidomethyl); C4(Carbamidomethyl); C13(Carbamidomethyl); T14(Fuc(1)); C20(Carbamidomethyl); C27(Carbamidomethyl); C33(Carbamidomethyl)	1	1	Q01705	Q01705	Neurogenic locus notch homolog protein 1 OS=Mus musculus OX=10090 GN=Notch1 PE=1 SV=3	3	4	4	1	0	1	1	1	1231.48	4922.92	4919.9	612.943	0.753905	0	0	644415	HCD (High Energy Collision Dissociation)	MS2	5.24284	100	12.4191	3984	3984	3978	FP030221_8.raw	0/0		14.6179	998.904	998.904	6.97103	2.41039e-15	4.18329e-16	0	0
FALSE	High	PMI-Byonic	PMI-Byonic (A2)	A	2	Unambiguous	NCRCPPEWTGQYCTEDVDECQLMPNACQNGGTCHNTHGGY	[Y].NcRcPPEWTGQYctEDVDEcQLMPNAcQNGGTcHnTHGGY.[N]	C2(Carbamidomethyl); C4(Carbamidomethyl); C13(Carbamidomethyl); T14(Fuc(1)); C20(Carbamidomethyl); C27(Carbamidomethyl); C33(Carbamidomethyl); N35(Oxidation)	1	1	Q01705	Q01705	Neurogenic locus notch homolog protein 1 OS=Mus musculus OX=10090 GN=Notch1 PE=1 SV=3	3	5	5	1	0	1	1	1	988.59	4938.92	4935.89	613.011	0.605151	0	0	359933	HCD (High Energy Collision Dissociation)	MS2	18.8674	100	12.4535	3999	3999	3989	FP030221_8.raw	0/0		11.777	831.414	831.414	0.8	1.67106e-12	2.42144e-13	0	0
FALSE	High	PMI-Byonic	PMI-Byonic (A2)	A	2	Unambiguous	NCRCPPEWTGQY	[Y].NcRcPPEWTGQY.[C]	C2(Carbamidomethyl); C4(Carbamidomethyl)	1	1	Q01705	Q01705	Neurogenic locus notch homolog protein 1 OS=Mus musculus OX=10090 GN=Notch1 PE=1 SV=3	1	2	2	1	0	1	1	1	784.328	1567.65	1567.64	4.82217	0.00377972	0	0	414520	HCD (High Energy Collision Dissociation)	MS2	0	100	11.2233	3470	3470	3461	FP030221_8.raw	0/0		4.91235	412.39	351.311	351.311	1.22364e-05	9.56197e-07	0	0
FALSE	High	PMI-Byonic	PMI-Byonic (A2)	A	2	Unambiguous	NCRCPPEWTGQYCTEDVDECQLMPNACQNGGTCHNTHGGY	[Y].NcRcPPEWTGQYctEDVDEcQLMPNAcQNGGTcHnTHGGY.[N]	C2(Carbamidomethyl); C4(Carbamidomethyl); C13(Carbamidomethyl); T14(Fuc(1)); C20(Carbamidomethyl); C27(Carbamidomethyl); C33(Carbamidomethyl); N35(Oxidation)	1	1	Q01705	Q01705	Neurogenic locus notch homolog protein 1 OS=Mus musculus OX=10090 GN=Notch1 PE=1 SV=3	3	4	4	1	0	1	1	1	1235.73	4939.91	4935.89	813.002	1.00322	0	0	483927	HCD (High Energy Collision Dissociation)	MS2	30.5248	100	13.0394	4250	4250	4242	FP030221_8.raw	0/0		7.27808	630.444	630.444	0	5.27131e-08	4.98873e-09	0	0
FALSE	High	PMI-Byonic	PMI-Byonic (A2)	A	2	Unambiguous	NCRCPPEWTGQYCTEDVDECQLMPNACQNGGTCHNTHGGY	[Y].NcRcPPEWTGQYctEDVDEcQLMPNAcQNGGTcHNTHGGY.[N]	C2(Carbamidomethyl); C4(Carbamidomethyl); C13(Carbamidomethyl); T14(Fuc(1)); C20(Carbamidomethyl); C27(Carbamidomethyl); C33(Carbamidomethyl)	1	1	Q01705	Q01705	Neurogenic locus notch homolog protein 1 OS=Mus musculus OX=10090 GN=Notch1 PE=1 SV=3	3	4	4	1	0	1	1	1	1230.73	4919.9	4919.9	-0.795307	-0.000978208	0	0	199501	HCD (High Energy Collision Dissociation)	MS2	0	100	12.682	4097	4097	4088	FP030221_8.raw	0/0		30.0057	1133.04	723.89	6.40461	9.86859e-31	9.8684e-31	0	0
FALSE	High	PMI-Byonic	PMI-Byonic (A2)	A	2	Unambiguous	NCRCPPEWTGQYCTEDVDECQLMPNACQNGGTCHNTHGGY	[Y].NcRcPPEWTGQYcTEDVDEcQLMPNAcQNGGtcHnTHGGY.[N]	C2(Carbamidomethyl); C4(Carbamidomethyl); C13(Carbamidomethyl); C20(Carbamidomethyl); C27(Carbamidomethyl); T32(Fuc(1)); C33(Carbamidomethyl); N35(Oxidation)	1	1	Q01705	Q01705	Neurogenic locus notch homolog protein 1 OS=Mus musculus OX=10090 GN=Notch1 PE=1 SV=3	3	4	4	1	0	1	1	1	1234.73	4935.92	4935.89	4.59016	0.00566414	0	0	984749	HCD (High Energy Collision Dissociation)	MS2	0	98.5665	12.5117	4023	4023	4022	FP030221_8.raw	0/0		30.0057	1493.88	1493.88	2.2362	9.86859e-31	9.8681e-31	0	0
FALSE	High	PMI-Byonic	PMI-Byonic (A2)	A	2	Unambiguous	NCRCPPEWTGQYCTEDVDECQLMPNACQNGGTCHNTHGGY	[Y].NcRcPPEWTGQYctEDVDEcQLMPNAcQNGGTcHnTHGGY.[N]	C2(Carbamidomethyl); C4(Carbamidomethyl); C13(Carbamidomethyl); T14(HexNAc(1)Fuc(1)); C20(Carbamidomethyl); C27(Carbamidomethyl); C33(Carbamidomethyl); N35(Oxidation)	1	1	Q01705	Q01705	Neurogenic locus notch homolog protein 1 OS=Mus musculus OX=10090 GN=Notch1 PE=1 SV=3	3	4	4	1	0	1	1	1	1286.26	5142	5138.97	589.46	0.757305	0	0	449587	HCD (High Energy Collision Dissociation)	MS2	13.3199	100	12.5228	4029	4029	4022	FP030221_8.raw	0/0		3.93003	229.065	229.065	0	0.000117482	7.73188e-06	0	0
FALSE	High	PMI-Byonic	PMI-Byonic (A2)	A	2	Unambiguous	NCRCPPEWTGQYCTEDVDECQLMPNACQNGGTCHNTHGGY	[Y].NcRcPPEWTGQYcTEDVDEcQLMPNAcQNGGTcHNtHGGY.[N]	C2(Carbamidomethyl); C4(Carbamidomethyl); C13(Carbamidomethyl); C20(Carbamidomethyl); C27(Carbamidomethyl); C33(Carbamidomethyl); T36(Fuc(1))	1	1	Q01705	Q01705	Neurogenic locus notch homolog protein 1 OS=Mus musculus OX=10090 GN=Notch1 PE=1 SV=3	3	4	4	1	0	1	1	1	1230.73	4919.9	4919.9	-0.497568	-0.000611997	0	0	318265	HCD (High Energy Collision Dissociation)	MS2	37.0269	100	12.5356	4034	4034	4033	FP030221_8.raw	0/0		30.0057	1405.05	819.626	0.336652	9.86859e-31	9.86827e-31	0	0
FALSE	High	PMI-Byonic	PMI-Byonic (A2)	A	2	Unambiguous	NCRCPPEWTGQYCTEDVDECQLMPNACQNGGTCHNTHGGY	[Y].NcRcPPEWTGQYctEDVDEcQLMPNAcQNGGTcHnTHGGY.[N]	C2(Carbamidomethyl); C4(Carbamidomethyl); C13(Carbamidomethyl); T14(Fuc(1)); C20(Carbamidomethyl); C27(Carbamidomethyl); C33(Carbamidomethyl); N35(Oxidation)	1	1	Q01705	Q01705	Neurogenic locus notch homolog protein 1 OS=Mus musculus OX=10090 GN=Notch1 PE=1 SV=3	3	5	5	1	0	1	1	1	988.388	4937.91	4935.89	408.608	0.403369	0	0	385190	HCD (High Energy Collision Dissociation)	MS2	5.81997	100	12.5722	4050	4050	4044	FP030221_8.raw	0/0		10.0861	798.618	798.618	0.8	8.20254e-11	1.55487e-11	0	0
FALSE	High	PMI-Byonic	PMI-Byonic (A2)	A	2	Unambiguous	NCRCPPEWTGQYCTEDVDECQLMPNACQNGGTCHNTHGGY	[Y].NcRcPPEWTGQYctEDVDEcQLMPNAcQNGGTcHnTHGGY.[N]	C2(Carbamidomethyl); C4(Carbamidomethyl); C13(Carbamidomethyl); T14(Fuc(1)); C20(Carbamidomethyl); C27(Carbamidomethyl); C33(Carbamidomethyl); N35(Oxidation)	1	1	Q01705	Q01705	Neurogenic locus notch homolog protein 1 OS=Mus musculus OX=10090 GN=Notch1 PE=1 SV=3	3	4	4	1	0	1	1	1	1234.99	4936.92	4935.89	207.583	0.256152	0	0	921078	HCD (High Energy Collision Dissociation)	MS2	1.53687	100	12.7683	4133	4133	4132	FP030221_8.raw	0/0		30.0057	1249.17	1249.17	7.2	9.86859e-31	9.86843e-31	0	0
FALSE	High	PMI-Byonic	PMI-Byonic (A2)	A	2	Unambiguous	NCRCPPEWTGQYCTEDVDECQLMPNACQNGGTCHNTHGGY	[Y].NcRcPPEWTGQYctEDVDEcQLMPNAcQnGGTcHNTHGGY.[N]	C2(Carbamidomethyl); C4(Carbamidomethyl); C13(Carbamidomethyl); T14(Fuc(1)); C20(Carbamidomethyl); C27(Carbamidomethyl); N29(Deamidated); C33(Carbamidomethyl)	1	1	Q01705	Q01705	Neurogenic locus notch homolog protein 1 OS=Mus musculus OX=10090 GN=Notch1 PE=1 SV=3	3	4	4	1	0	1	1	1	1231.98	4924.88	4920.88	813.033	1.00021	0	0	449405	HCD (High Energy Collision Dissociation)	MS2	40.7274	100	12.8121	4153	4153	4143	FP030221_8.raw	0/0		8.88027	731.182	731.182	0.8	1.31743e-09	1.0256e-10	0	0
FALSE	High	PMI-Byonic	PMI-Byonic (A2)	A	2	Unambiguous	NCRCPPEWTGQYCTEDVDECQLMPNACQNGGTCHNTHGGY	[Y].NcRcPPEWTGQYctEDVDEcQLMPNAcqNGGTcHnTHGGY.[N]	C2(Carbamidomethyl); C4(Carbamidomethyl); C13(Carbamidomethyl); T14(Fuc(1)); C20(Carbamidomethyl); C27(Carbamidomethyl); Q28(Deamidated); C33(Carbamidomethyl); N35(Oxidation)	1	1	Q01705	Q01705	Neurogenic locus notch homolog protein 1 OS=Mus musculus OX=10090 GN=Notch1 PE=1 SV=3	3	4	4	1	0	1	1	1	1235.98	4940.91	4936.88	816.869	1.0082	0	0	888932	HCD (High Energy Collision Dissociation)	MS2	24.8987	100	12.9107	4195	4195	4187	FP030221_8.raw	0/0		30.0057	1035.89	1035.89	6.71208	9.86859e-31	9.86845e-31	0	0
FALSE	High	PMI-Byonic	PMI-Byonic (A2)	A	2	Unambiguous	NCRCPPEWTGQYCTEDVDECQLMPNACQNGGTCHNTHGGY	[Y].NcRcPPEWTGQYctEDVDEcQLMPNAcQNGGTcHnTHGGY.[N]	C2(Carbamidomethyl); C4(Carbamidomethyl); C13(Carbamidomethyl); T14(Fuc(1)); C20(Carbamidomethyl); C27(Carbamidomethyl); C33(Carbamidomethyl); N35(Oxidation)	1	1	Q01705	Q01705	Neurogenic locus notch homolog protein 1 OS=Mus musculus OX=10090 GN=Notch1 PE=1 SV=3	3	4	4	1	0	1	1	1	1234.74	4935.92	4935.89	5.08478	0.00627449	0	0	582753	HCD (High Energy Collision Dissociation)	MS2	0	100	12.6392	4078	4078	4077	FP030221_8.raw	0/0		30.0057	1467.69	1467.69	7.2	9.86859e-31	9.86835e-31	0	0
FALSE	High	PMI-Byonic	PMI-Byonic (A2)	A	2	Unambiguous	NCVCVNGWTGEDCSENIDDCASAACF	[Y].NcVcVnGWtGEDcSENIDDcASAAcF.[Q]	C2(Carbamidomethyl); C4(Carbamidomethyl); N6(Deamidated); T9(Hex(1)Pent(2)); C13(Carbamidomethyl); C20(Carbamidomethyl); C25(Carbamidomethyl)	1	1	Q01705	Q01705	Neurogenic locus notch homolog protein 1 OS=Mus musculus OX=10090 GN=Notch1 PE=1 SV=3	1	3	3	1	0	1	1	1	1146.75	3438.24	3438.22	4.80385	0.00550557	0	0	136555	HCD (High Energy Collision Dissociation)	MS2	38.143	100	15.9355	5485	5485	5483	FP030221_8.raw	0/0		3.16787	294.617	294.617	2.8	0.000679411	4.73978e-05	0	0
FALSE	Medium	PMI-Byonic	PMI-Byonic (A2)	A	2	Unambiguous	NCVCVNGWTGEDCSENIDDCASAACF	[Y].NcVcVnGWtGEDcSENIDDcASAAcF.[Q]	C2(Carbamidomethyl); C4(Carbamidomethyl); N6(Deamidated); T9(Hex(1)); C13(Carbamidomethyl); C20(Carbamidomethyl); C25(Carbamidomethyl)	1	1	Q01705	Q01705	Neurogenic locus notch homolog protein 1 OS=Mus musculus OX=10090 GN=Notch1 PE=1 SV=3	1	3	3	1	0	1	1	1	1059.05	3175.15	3174.14	317.61	0.336046	0	0	176411	HCD (High Energy Collision Dissociation)	MS2	0	100	16.0775	5546	5546	5538	FP030221_8.raw	0/0		0.512297	136.796	136.796	2.8	0.307399	0.0179273	0	0
FALSE	High	PMI-Byonic	PMI-Byonic (A2)	A	2	Unambiguous	NCVCVNGWTGEDCSENIDDCASAACF	[Y].NcVcVnGWTGEDcSENIDDcASAAcF.[Q]	C2(Carbamidomethyl); C4(Carbamidomethyl); N6(Deamidated); C13(Carbamidomethyl); C20(Carbamidomethyl); C25(Carbamidomethyl)	1	1	Q01705	Q01705	Neurogenic locus notch homolog protein 1 OS=Mus musculus OX=10090 GN=Notch1 PE=1 SV=3	1	3	3	1	0	1	1	1	1004.7	3012.1	3012.08	4.81873	0.00483815	0	0	322374	HCD (High Energy Collision Dissociation)	MS2	1.17993	100	16.5547	5748	5748	5747	FP030221_8.raw	0/0		4.70864	414.73	414.73	176.261	1.95594e-05	1.30749e-06	0	0
FALSE	High	PMI-Byonic	PMI-Byonic (A2)	A	2	Unambiguous	NCVCVNGWTGEDCSENIDDCASAACF	[Y].NcVcVNGWtGEDcSENIDDcASAAcF.[Q]	C2(Carbamidomethyl); C4(Carbamidomethyl); T9(Hex(1)Pent(2)); C13(Carbamidomethyl); C20(Carbamidomethyl); C25(Carbamidomethyl)	1	1	Q01705	Q01705	Neurogenic locus notch homolog protein 1 OS=Mus musculus OX=10090 GN=Notch1 PE=1 SV=3	1	3	3	1	0	1	1	1	1146.42	3437.26	3437.24	5.44658	0.00624039	0	0	65176.2	HCD (High Energy Collision Dissociation)	MS2	0	100	15.4385	5274	5274	5265	FP030221_8.raw	0/0		2.71559	234.197	234.197	2.8	0.00192492	0.000163498	0	0
FALSE	High	PMI-Byonic	PMI-Byonic (A2)	A	2	Unambiguous	NCVCVNGWTGEDCSENIDDCASAACF	[Y].NcVcVnGWtGEDcSENIDDcASAAcF.[Q]	C2(Carbamidomethyl); C4(Carbamidomethyl); N6(Deamidated); T9(Hex(1)Pent(2)); C13(Carbamidomethyl); C20(Carbamidomethyl); C25(Carbamidomethyl)	1	1	Q01705	Q01705	Neurogenic locus notch homolog protein 1 OS=Mus musculus OX=10090 GN=Notch1 PE=1 SV=3	1	3	3	1	0	1	1	1	1146.75	3438.23	3438.22	1.28896	0.00147725	0	0	78343.3	HCD (High Energy Collision Dissociation)	MS2	0	100	15.822	5437	5437	5428	FP030221_8.raw	0/0		3.16787	294.963	294.963	2.8	0.000679411	4.35204e-05	0	0
FALSE	Medium	PMI-Byonic	PMI-Byonic (A2)	A	2	Unambiguous	NCVCVNGWTGEDCSENIDDCASAACF	[Y].NcVcVnGWtGEDcSENIDDcASAAcF.[Q]	C2(Carbamidomethyl); C4(Carbamidomethyl); N6(Deamidated); T9(Hex(1)Pent(2)); C13(Carbamidomethyl); C20(Carbamidomethyl); C25(Carbamidomethyl)	1	1	Q01705	Q01705	Neurogenic locus notch homolog protein 1 OS=Mus musculus OX=10090 GN=Notch1 PE=1 SV=3	1	3	3	1	0	1	1	1	1146.76	3438.26	3438.22	9.70339	0.0111208	0	0	77797	HCD (High Energy Collision Dissociation)	MS2	0	100	15.5509	5321	5321	5320	FP030221_8.raw	0/0		0.719973	78.0112	78.0112	0	0.190558	0.01281	0	0
FALSE	High	PMI-Byonic	PMI-Byonic (A2)	A	2	Unambiguous	NCVCVNGWTGEDCSENIDDCASAACF	[Y].NcVcVnGWTGEDcSENIDDcASAAcF.[Q]	C2(Carbamidomethyl); C4(Carbamidomethyl); N6(Deamidated); C13(Carbamidomethyl); C20(Carbamidomethyl); C25(Carbamidomethyl)	1	1	Q01705	Q01705	Neurogenic locus notch homolog protein 1 OS=Mus musculus OX=10090 GN=Notch1 PE=1 SV=3	1	3	3	1	0	1	1	1	1005.71	3015.11	3012.08	1003.36	1.0074	0	0	215910	HCD (High Energy Collision Dissociation)	MS2	6.99361	100	16.4404	5700	5700	5692	FP030221_8.raw	0/0		1.46005	261.094	261.094	88.2952	0.0346696	0.00211269	0	0
FALSE	High	PMI-Byonic	PMI-Byonic (A2)	A	2	Unambiguous	NCVCVNGWTGEDCSENIDDCASAACFQGATCHDRVASF	[Y].NcVcVNGWTGEDcSENIDDcAsAAcFQGATcHDRVASF.[Y]	C2(Carbamidomethyl); C4(Carbamidomethyl); C13(Carbamidomethyl); C20(Carbamidomethyl); S22(Fuc(1)); C25(Carbamidomethyl); C31(Carbamidomethyl)	1	1	Q01705	Q01705	Neurogenic locus notch homolog protein 1 OS=Mus musculus OX=10090 GN=Notch1 PE=1 SV=3	2	4	4	1	0	1	1	1	1123.19	4489.76	4486.75	671.007	0.75266	0	0	189135	HCD (High Energy Collision Dissociation)	MS2	0	100	14.5823	4910	4910	4902	FP030221_8.raw	0/0		8.15862	651.476	651.476	0.8	6.94037e-09	9.10837e-10	0	0
FALSE	High	PMI-Byonic	PMI-Byonic (A2)	A	2	Unambiguous	NCVCVNGWTGEDCSENIDDCASAACF	[Y].NcVcVnGWTGEDcSENIDDcASAAcF.[Q]	C2(Carbamidomethyl); C4(Carbamidomethyl); N6(Deamidated); C13(Carbamidomethyl); C20(Carbamidomethyl); C25(Carbamidomethyl)	1	1	Q01705	Q01705	Neurogenic locus notch homolog protein 1 OS=Mus musculus OX=10090 GN=Notch1 PE=1 SV=3	1	2	2	1	0	1	1	1	1508.05	3015.09	3012.08	998.906	1.5044	0	0	115846	HCD (High Energy Collision Dissociation)	MS2	0	100	16.4921	5722	5722	5714	FP030221_8.raw	0/0		0.987475	70.7368	70.7368	38.6593	0.102926	0.00628514	0	0
FALSE	Medium	PMI-Byonic	PMI-Byonic (A2)	A	2	Unambiguous	NCVCVNGWTGEDCSENIDDCASAACF	[Y].NcVcVnGWTGEDcSENIDDcASAAcF.[Q]	C2(Carbamidomethyl); C4(Carbamidomethyl); N6(Deamidated); C13(Carbamidomethyl); C20(Carbamidomethyl); C25(Carbamidomethyl)	1	1	Q01705	Q01705	Neurogenic locus notch homolog protein 1 OS=Mus musculus OX=10090 GN=Notch1 PE=1 SV=3	1	3	3	1	0	1	1	1	1005.37	3014.1	3012.08	669.986	0.672685	0	0	70604.6	HCD (High Energy Collision Dissociation)	MS2	0	100	16.8254	5864	5864	5857	FP030221_8.raw	0/0		0.303367	6.13547	6.13547	0	0.497316	0.0308541	0	0
FALSE	Medium	PMI-Byonic	PMI-Byonic (A2)	A	2	Unambiguous	NCVCVNGWTGEDCSENIDDCASAACF	[Y].NcVcVnGWTGEDcSENIDDcASAAcF.[Q]	C2(Carbamidomethyl); C4(Carbamidomethyl); N6(Deamidated); C13(Carbamidomethyl); C20(Carbamidomethyl); C25(Carbamidomethyl)	1	1	Q01705	Q01705	Neurogenic locus notch homolog protein 1 OS=Mus musculus OX=10090 GN=Notch1 PE=1 SV=3	1	3	3	1	0	1	1	1	1005.71	3015.11	3012.08	1004.64	1.00868	0	0	116362	HCD (High Energy Collision Dissociation)	MS2	0	100	16.7005	5811	5811	5802	FP030221_8.raw	0/0		0.306293	37.8381	37.8381	0	0.493977	0.0272403	0	0
FALSE	High	PMI-Byonic	PMI-Byonic (A2)	A	2	Unambiguous	QGATCHDRVASF	[F].QGAtcHDRVASF.[Y]	T4(Fuc(1)); C5(Carbamidomethyl)	1	1	Q01705	Q01705	Neurogenic locus notch homolog protein 1 OS=Mus musculus OX=10090 GN=Notch1 PE=1 SV=3	0	2	2	1	0	1	1	1	747.839	1494.67	1494.66	3.88181	0.002901	0	0	240340	HCD (High Energy Collision Dissociation)	MS2	0	100	7.10259	1712	1712	1710	FP030221_8.raw	0/0		3.16388	248.79	248.79	9.2	0.000685685	5.12662e-05	0	0
FALSE	High	PMI-Byonic	PMI-Byonic (A2)	A	2	Unambiguous	QGATCHDRVASFY	[F].QGATcHDRVAsFY.[C]	C5(Carbamidomethyl); S11(Fuc(1))	1	1	Q01705	Q01705	Neurogenic locus notch homolog protein 1 OS=Mus musculus OX=10090 GN=Notch1 PE=1 SV=3	1	3	3	1	0	1	1	1	553.25	1657.74	1657.73	4.68575	0.00258923	0	0	951301	HCD (High Energy Collision Dissociation)	MS2	5.11	100	9.12224	2571	2571	2568	FP030221_8.raw	0/0		7.30793	593.806	593.806	2.91159	4.92117e-08	3.65167e-09	0	0
FALSE	High	PMI-Byonic	PMI-Byonic (A2)	A	2	Unambiguous	QGATCHDRVASFY	[F].QGAtcHDRVAsFY.[C]	T4(Fuc(1)); C5(Carbamidomethyl); S11(Hex(1))	1	1	Q01705	Q01705	Neurogenic locus notch homolog protein 1 OS=Mus musculus OX=10090 GN=Notch1 PE=1 SV=3	1	3	3	1	0	1	1	1	607.268	1819.79	1819.78	5.42694	0.00329195	0	0	114753	HCD (High Energy Collision Dissociation)	MS2	24.6943	100	9.05549	2543	2543	2535	FP030221_8.raw	0/0		2.52442	270.444	270.444	14.7439	0.0029894	0.000234783	0	0
FALSE	High	PMI-Byonic	PMI-Byonic (A2)	A	2	Unambiguous	QGATCHDRVASF	[F].QGAtcHDRVASF.[Y]	T4(HexNAc(1)Hex(1)Fuc(1)NeuAc(1)); C5(Carbamidomethyl)	1	1	Q01705	Q01705	Neurogenic locus notch homolog protein 1 OS=Mus musculus OX=10090 GN=Notch1 PE=1 SV=3	0	3	3	1	0	1	1	1	717.638	2150.9	2150.89	3.22452	0.00231186	0	0	98069	HCD (High Energy Collision Dissociation)	MS2	0	100	8.99722	2518	2518	2513	FP030221_8.raw	0/0		1.01336	104.8	46.1915	11.6	0.09697	0.00587214	0	0
FALSE	High	PMI-Byonic	PMI-Byonic (A2)	A	2	Unambiguous	QGATCHDRVASFY	[F].QGATcHDRVAsFY.[C]	C5(Carbamidomethyl); S11(Fuc(1))	1	1	Q01705	Q01705	Neurogenic locus notch homolog protein 1 OS=Mus musculus OX=10090 GN=Notch1 PE=1 SV=3	1	3	3	1	0	1	1	1	553.249	1657.73	1657.73	3.24983	0.00179578	0	0	623013	HCD (High Energy Collision Dissociation)	MS2	7.35704	100	9.50302	2734	2734	2733	FP030221_8.raw	0/0		3.1434	365.706	365.706	2.92437	0.00071878	5.52873e-05	0	0
FALSE	High	PMI-Byonic	PMI-Byonic (A2)	A	2	Unambiguous	QGATCHDRVASFY	[F].QGATcHDRVAsFY.[C]	C5(Carbamidomethyl); S11(Fuc(1))	1	1	Q01705	Q01705	Neurogenic locus notch homolog protein 1 OS=Mus musculus OX=10090 GN=Notch1 PE=1 SV=3	1	2	2	1	0	1	1	1	829.369	1657.73	1657.73	1.60111	0.0013271	0	0	164727	HCD (High Energy Collision Dissociation)	MS2	0	100	9.15872	2587	2587	2579	FP030221_8.raw	0/0		3.43645	343.255	343.255	16.0022	0.000366056	2.19083e-05	0	0
FALSE	High	PMI-Byonic	PMI-Byonic (A2)	A	2	Unambiguous	QGATCHDRVASFY	[F].QGATcHDRVASFY.[C]	C5(Carbamidomethyl)	1	1	Q01705	Q01705	Neurogenic locus notch homolog protein 1 OS=Mus musculus OX=10090 GN=Notch1 PE=1 SV=3	1	3	3	1	0	1	1	1	504.563	1511.67	1511.67	3.5549	0.00179128	0	0	954787	HCD (High Energy Collision Dissociation)	MS2	18.456	100	9.25244	2627	2627	2623	FP030221_8.raw	0/0		4.87155	459.751	459.751	459.751	1.34414e-05	1.05529e-06	0	0
FALSE	High	PMI-Byonic	PMI-Byonic (A2)	A	2	Unambiguous	QGATCHDRVASFY	[F].QGATcHDRVAsFY.[C]	C5(Carbamidomethyl); S11(Fuc(1))	1	1	Q01705	Q01705	Neurogenic locus notch homolog protein 1 OS=Mus musculus OX=10090 GN=Notch1 PE=1 SV=3	1	3	3	1	0	1	1	1	553.25	1657.73	1657.73	4.35439	0.00240613	0	0	13321148	HCD (High Energy Collision Dissociation)	MS2	0.294871	15.7803	9.24646	2624	2624	2623	FP030221_8.raw	0/0		9.47212	667.622	606.653	9.20551	3.37194e-10	4.60916e-11	0	0
FALSE	High	PMI-Byonic	PMI-Byonic (A2)	A	2	Unambiguous	QGATCHDRVASF	[F].QGATcHDRVAsF.[Y]	C5(Carbamidomethyl); S11(Fuc(1))	1	1	Q01705	Q01705	Neurogenic locus notch homolog protein 1 OS=Mus musculus OX=10090 GN=Notch1 PE=1 SV=3	0	3	3	1	0	1	1	1	498.894	1494.67	1494.66	2.89277	0.00144124	0	0	7.39849e+06	HCD (High Energy Collision Dissociation)	MS2	0.118811	20.8797	7.05905	1696	1696	1695	FP030221_8.raw	0/0		8.71248	667.555	608.815	14.7258	1.93873e-09	1.66583e-10	0	0
FALSE	High	PMI-Byonic	PMI-Byonic (A2)	A	2	Unambiguous	QGATCHDRVASF	[F].QGATcHDRVAsF.[Y]	C5(Carbamidomethyl); S11(Fuc(1))	1	1	Q01705	Q01705	Neurogenic locus notch homolog protein 1 OS=Mus musculus OX=10090 GN=Notch1 PE=1 SV=3	0	3	3	1	0	1	1	1	498.895	1494.67	1494.66	3.93407	0.00196004	0	0	1.1591e+06	HCD (High Energy Collision Dissociation)	MS2	4.27319	100	7.27941	1785	1785	1784	FP030221_8.raw	0/0		8.71248	694.888	622.015	13.8216	1.93873e-09	2.00662e-10	0	0
FALSE	High	PMI-Byonic	PMI-Byonic (A2)	A	2	Unambiguous	QGATCHDRVASFY	[F].QGAtcHDRVASFY.[C]	T4(Fuc(1)); C5(Carbamidomethyl)	1	1	Q01705	Q01705	Neurogenic locus notch homolog protein 1 OS=Mus musculus OX=10090 GN=Notch1 PE=1 SV=3	1	2	2	1	0	1	1	1	829.371	1657.73	1657.73	4.03113	0.00334126	0	0	547251	HCD (High Energy Collision Dissociation)	MS2	0	100	9.27208	2635	2635	2634	FP030221_8.raw	0/0		5.52125	392.17	392.17	9.2	3.01127e-06	3.31182e-07	0	0
FALSE	Medium	PMI-Byonic	PMI-Byonic (A2)	A	2	Unambiguous	QGATCHDRVASF	[F].QGAtcHDRVASF.[Y]	T4(Fuc(1)); C5(Carbamidomethyl)	1	1	Q01705	Q01705	Neurogenic locus notch homolog protein 1 OS=Mus musculus OX=10090 GN=Notch1 PE=1 SV=3	0	2	2	1	0	1	1	1	747.836	1494.67	1494.66	0.859994	0.000642701	0	0	73407.4	HCD (High Energy Collision Dissociation)	MS2	0	100	7.22582	1763	1763	1761	FP030221_8.raw	0/0		0.148778	85.4832	85.4832	9.2	0.70994	0.0443846	0	0
FALSE	High	PMI-Byonic	PMI-Byonic (A2)	A	2	Unambiguous	QGATCHDRVASFY	[F].QGATcHDRVAsFY.[C]	C5(Carbamidomethyl); S11(Fuc(1))	1	1	Q01705	Q01705	Neurogenic locus notch homolog protein 1 OS=Mus musculus OX=10090 GN=Notch1 PE=1 SV=3	1	3	3	1	0	1	1	1	553.249	1657.73	1657.73	3.24983	0.00179578	0	0	1.32491e+06	HCD (High Energy Collision Dissociation)	MS2	17.7503	100	9.37497	2679	2679	2678	FP030221_8.raw	0/0		9.47212	654.379	601.029	5.95957	3.37194e-10	5.24199e-11	0	0
FALSE	High	PMI-Byonic	PMI-Byonic (A2)	A	2	Unambiguous	QGATCHDRVASF	[F].QGAtcHDRVASF.[Y]	T4(Fuc(1)); C5(Carbamidomethyl)	1	1	Q01705	Q01705	Neurogenic locus notch homolog protein 1 OS=Mus musculus OX=10090 GN=Notch1 PE=1 SV=3	0	3	3	1	0	1	1	1	498.895	1494.67	1494.66	3.26028	0.00162434	0	0	304039	HCD (High Energy Collision Dissociation)	MS2	4.60779	100	6.95214	1652	1652	1651	FP030221_8.raw	0/0		5.48911	403.799	403.799	16.4098	3.24257e-06	3.57177e-07	0	0
FALSE	High	PMI-Byonic	PMI-Byonic (A2)	A	2	Unambiguous	QGATCHDRVASFY	[F].QGATcHDRVASFY.[C]	C5(Carbamidomethyl)	1	1	Q01705	Q01705	Neurogenic locus notch homolog protein 1 OS=Mus musculus OX=10090 GN=Notch1 PE=1 SV=3	1	3	3	1	0	1	1	1	504.563	1511.67	1511.67	3.37321	0.00169973	0	0	389861	HCD (High Energy Collision Dissociation)	MS2	13.947	100	9.37713	2680	2680	2678	FP030221_8.raw	0/0		2.01612	221.939	221.939	221.939	0.00963569	0.00069065	0	0
FALSE	High	PMI-Byonic	PMI-Byonic (A2)	A	2	Unambiguous	QGATCHDRVASF	[F].QGAtcHDRVASF.[Y]	T4(Fuc(1)); C5(Carbamidomethyl)	1	1	Q01705	Q01705	Neurogenic locus notch homolog protein 1 OS=Mus musculus OX=10090 GN=Notch1 PE=1 SV=3	0	2	2	1	0	1	1	1	747.839	1494.67	1494.66	3.96348	0.00296204	0	0	114817	HCD (High Energy Collision Dissociation)	MS2	0	100	6.99441	1670	1670	1664	FP030221_8.raw	0/0		2.03289	208.824	208.824	9.2	0.00927069	0.000646586	0	0
FALSE	High	PMI-Byonic	PMI-Byonic (A2)	A	2	Unambiguous	QGATCHDRVASF	[F].QGAtcHDRVASF.[Y]	T4(Fuc(1)); C5(Carbamidomethyl)	1	1	Q01705	Q01705	Neurogenic locus notch homolog protein 1 OS=Mus musculus OX=10090 GN=Notch1 PE=1 SV=3	0	3	3	1	0	1	1	1	498.895	1494.67	1494.66	4.48535	0.00223469	0	0	199686	HCD (High Energy Collision Dissociation)	MS2	14.9934	100	7.38925	1831	1831	1830	FP030221_8.raw	0/0		2.10942	223.087	223.087	23.2545	0.00777288	0.000521643	0	0
FALSE	High	PMI-Byonic	PMI-Byonic (A2)	A	2	Unambiguous	QGATCHDRVASF	[F].QGATcHDRVAsF.[Y]	C5(Carbamidomethyl); S11(Fuc(1))	1	1	Q01705	Q01705	Neurogenic locus notch homolog protein 1 OS=Mus musculus OX=10090 GN=Notch1 PE=1 SV=3	0	3	3	1	0	1	1	1	498.895	1494.67	1494.66	3.56655	0.00177693	0	0	4.13415e+06	HCD (High Energy Collision Dissociation)	MS2	0.369513	35.5515	7.17289	1741	1741	1740	FP030221_8.raw	0/0		7.71248	634.785	567.74	16.7106	1.93873e-08	2.16148e-09	0	0
FALSE	High	PMI-Byonic	PMI-Byonic (A2)	A	2	Unambiguous	YCECPHGRTGL	[F].YcEcPHGRTGL.[L]	C2(Carbamidomethyl); C4(Carbamidomethyl)	1	1	Q01705	Q01705	Neurogenic locus notch homolog protein 1 OS=Mus musculus OX=10090 GN=Notch1 PE=1 SV=3	1	3	3	1	0	1	1	1	450.53	1349.58	1349.57	3.18649	0.00143347	0	0	82122.3	HCD (High Energy Collision Dissociation)	MS2	34.5418	100	6.61758	1513	1513	1510	FP030221_8.raw	0/0		2.38525	368.711	368.711	368.711	0.00411864	0.000306305	0	0
FALSE	High	PMI-Byonic	PMI-Byonic (A2)	A	2	Unambiguous	YCECPHGRTGL	[F].YcEcPHGRTGL.[L]	C2(Carbamidomethyl); C4(Carbamidomethyl)	1	1	Q01705	Q01705	Neurogenic locus notch homolog protein 1 OS=Mus musculus OX=10090 GN=Notch1 PE=1 SV=3	1	3	3	1	0	1	1	1	450.53	1349.58	1349.57	2.98297	0.00134191	0	0	349976	HCD (High Energy Collision Dissociation)	MS2	10.8301	100	6.72858	1560	1560	1559	FP030221_8.raw	0/0		5.57963	511.139	488.907	488.907	2.63252e-06	3.06818e-07	0	0
FALSE	High	PMI-Byonic	PMI-Byonic (A2)	A	2	Unambiguous	YCECPHGRTGLL	[F].YcEcPHGRTGLL.[C]	C2(Carbamidomethyl); C4(Carbamidomethyl)	1	1	Q01705	Q01705	Neurogenic locus notch homolog protein 1 OS=Mus musculus OX=10090 GN=Notch1 PE=1 SV=3	2	3	3	1	0	1	1	1	488.225	1462.66	1462.66	3.40735	0.00166126	0	0	1.63264e+06	HCD (High Energy Collision Dissociation)	MS2	0	92.4711	9.25028	2626	2626	2623	FP030221_8.raw	0/0		5.61169	557.208	557.208	557.208	2.44518e-06	2.65105e-07	0	0
FALSE	High	PMI-Byonic	PMI-Byonic (A2)	A	2	Unambiguous	YCECPHGRTGLL	[F].YcEcPHGRTGLL.[C]	C2(Carbamidomethyl); C4(Carbamidomethyl)	1	1	Q01705	Q01705	Neurogenic locus notch homolog protein 1 OS=Mus musculus OX=10090 GN=Notch1 PE=1 SV=3	2	2	2	1	0	1	1	1	731.835	1462.66	1462.66	4.56409	0.00333785	0	0	216077	HCD (High Energy Collision Dissociation)	MS2	0	100	9.15655	2586	2586	2579	FP030221_8.raw	0/0		5.96212	424.781	424.781	424.781	1.09114e-06	1.1814e-07	0	0
FALSE	High	PMI-Byonic	PMI-Byonic (A2)	A	2	Unambiguous	YCECPHGRTGLL	[F].YcEcPHGRTGLL.[C]	C2(Carbamidomethyl); C4(Carbamidomethyl)	1	1	Q01705	Q01705	Neurogenic locus notch homolog protein 1 OS=Mus musculus OX=10090 GN=Notch1 PE=1 SV=3	2	3	3	1	0	1	1	1	488.224	1462.66	1462.66	-0.285664	-0.000139276	0	0	312641	HCD (High Energy Collision Dissociation)	MS2	45.7885	100	9.61518	2782	2782	2777	FP030221_8.raw	0/0		2.05223	384.451	311.56	311.56	0.00886687	0.000603892	0	0
FALSE	Low	PMI-Byonic	PMI-Byonic (A2)	A	2	Unambiguous	YCECPHGRTGL	[F].YcEcPHGRTGL.[L]	C2(Carbamidomethyl); C4(Carbamidomethyl)	1	1	Q01705	Q01705	Neurogenic locus notch homolog protein 1 OS=Mus musculus OX=10090 GN=Notch1 PE=1 SV=3	1	2	2	1	0	1	1	1	675.29	1349.57	1349.57	-0.150237	-0.000101378	0	0	48149.6	HCD (High Energy Collision Dissociation)	MS2	0	100	6.77551	1580	1580	1573	FP030221_8.raw	0/0		0.0384889	78.0903	78.0903	78.0903	0.91519	0.0759749	0.00362319	0
FALSE	High	PMI-Byonic	PMI-Byonic (A2)	A	2	Unambiguous	YCECPHGRTGLL	[F].YcEcPHGRTGLL.[C]	C2(Carbamidomethyl); C4(Carbamidomethyl)	1	1	Q01705	Q01705	Neurogenic locus notch homolog protein 1 OS=Mus musculus OX=10090 GN=Notch1 PE=1 SV=3	2	3	3	1	0	1	1	1	488.226	1462.66	1462.66	4.22107	0.00205799	0	0	4.91623e+06	HCD (High Energy Collision Dissociation)	MS2	2.7629	45.0347	9.11792	2569	2569	2568	FP030221_8.raw	0/0		6.45656	590.376	590.376	590.376	3.49498e-07	2.5606e-08	0	0
FALSE	High	PMI-Byonic	PMI-Byonic (A2)	A	2	Unambiguous	YCECPHGRTGLL	[F].YcEcPHGRTGLL.[C]	C2(Carbamidomethyl); C4(Carbamidomethyl)	1	1	Q01705	Q01705	Neurogenic locus notch homolog protein 1 OS=Mus musculus OX=10090 GN=Notch1 PE=1 SV=3	2	3	3	1	0	1	1	1	488.225	1462.66	1462.66	3.40735	0.00166126	0	0	611315	HCD (High Energy Collision Dissociation)	MS2	10.1478	100	8.86451	2461	2461	2458	FP030221_8.raw	0/0		6.45656	573.445	573.445	573.445	3.49498e-07	2.15573e-08	0	0
FALSE	High	PMI-Byonic	PMI-Byonic (A2)	A	2	Unambiguous	YCECPHGRTGL	[F].YcEcPHGRTGL.[L]	C2(Carbamidomethyl); C4(Carbamidomethyl)	1	1	Q01705	Q01705	Neurogenic locus notch homolog protein 1 OS=Mus musculus OX=10090 GN=Notch1 PE=1 SV=3	1	3	3	1	0	1	1	1	450.53	1349.58	1349.57	2.57594	0.00115881	0	0	378564	HCD (High Energy Collision Dissociation)	MS2	8.77225	100	6.84454	1607	1607	1605	FP030221_8.raw	0/0		5.60448	455.102	454.032	454.032	2.4861e-06	2.85481e-07	0	0
FALSE	High	PMI-Byonic	PMI-Byonic (A2)	A	2	Unambiguous	YCECPHGRTGLL	[F].YcEcPHGRTGLL.[C]	C2(Carbamidomethyl); C4(Carbamidomethyl)	1	1	Q01705	Q01705	Neurogenic locus notch homolog protein 1 OS=Mus musculus OX=10090 GN=Notch1 PE=1 SV=3	2	2	2	1	0	1	1	1	731.834	1462.66	1462.66	2.97839	0.00217818	0	0	249784	HCD (High Energy Collision Dissociation)	MS2	0	100	8.8924	2473	2473	2469	FP030221_8.raw	0/0		11.1855	780.175	780.175	780.175	6.52395e-12	9.16642e-13	0	0
FALSE	High	PMI-Byonic	PMI-Byonic (A2)	A	2	Unambiguous	YCECPHGRTGLL	[F].YcEcPHGRTGLL.[C]	C2(Carbamidomethyl); C4(Carbamidomethyl)	1	1	Q01705	Q01705	Neurogenic locus notch homolog protein 1 OS=Mus musculus OX=10090 GN=Notch1 PE=1 SV=3	2	2	2	1	0	1	1	1	731.835	1462.66	1462.66	3.64605	0.00266646	0	0	1.23905e+06	HCD (High Energy Collision Dissociation)	MS2	2.29559	100	9.01483	2525	2525	2524	FP030221_8.raw	0/0		12.1855	818.345	818.345	818.345	6.5234e-13	1.29878e-13	0	0
FALSE	High	PMI-Byonic	PMI-Byonic (A2)	A	2	Unambiguous	YCECPHGRTGLL	[F].YcEcPHGRTGLL.[C]	C2(Carbamidomethyl); C4(Carbamidomethyl)	1	1	Q01705	Q01705	Neurogenic locus notch homolog protein 1 OS=Mus musculus OX=10090 GN=Notch1 PE=1 SV=3	2	3	3	1	0	1	1	1	488.226	1462.66	1462.66	4.09588	0.00199695	0	0	24813120	HCD (High Energy Collision Dissociation)	MS2	0.430054	6.18831	8.98859	2514	2514	2513	FP030221_8.raw	0/0		8.47212	611.912	611.912	611.912	3.37194e-09	2.60498e-10	0	0
FALSE	High	PMI-Byonic	PMI-Byonic (A2)	A	2	Unambiguous	CECPHGRTGLL	[Y].cEcPHGRTGLL.[C]	C1(Carbamidomethyl); C3(Carbamidomethyl)	1	1	Q01705	Q01705	Neurogenic locus notch homolog protein 1 OS=Mus musculus OX=10090 GN=Notch1 PE=1 SV=3	1	3	3	1	0	1	1	1	433.871	1299.6	1299.59	2.87556	0.00124569	0	0	136500	HCD (High Energy Collision Dissociation)	MS2	50.8818	100	7.47505	1868	1868	1863	FP030221_8.raw	0/0		3.3985	338.333	338.333	338.333	0.000399484	2.65239e-05	0	0
FALSE	High	PMI-Byonic	PMI-Byonic (A2)	A	2	Unambiguous	CECPHGRTGLL	[Y].cEcPHGRTGLL.[C]	C1(Carbamidomethyl); C3(Carbamidomethyl)	1	1	Q01705	Q01705	Neurogenic locus notch homolog protein 1 OS=Mus musculus OX=10090 GN=Notch1 PE=1 SV=3	1	3	3	1	0	1	1	1	433.87	1299.6	1299.59	2.73467	0.00118465	0	0	2935876	HCD (High Energy Collision Dissociation)	MS2	2.37987	48.7066	7.60201	1922	1922	1921	FP030221_8.raw	0/0		10.4721	718.125	718.125	718.125	3.37195e-11	2.78587e-12	0	0
FALSE	High	PMI-Byonic	PMI-Byonic (A2)	A	2	Unambiguous	CECPHGRTGLL	[Y].cEcPHGRTGLL.[C]	C1(Carbamidomethyl); C3(Carbamidomethyl)	1	1	Q01705	Q01705	Neurogenic locus notch homolog protein 1 OS=Mus musculus OX=10090 GN=Notch1 PE=1 SV=3	1	2	2	1	0	1	1	1	650.302	1299.6	1299.59	3.14421	0.0020431	0	0	251458	HCD (High Energy Collision Dissociation)	MS2	0	100	7.81461	2013	2013	2007	FP030221_8.raw	0/0		5.96049	569.836	569.836	569.836	1.09525e-06	1.27911e-07	0	0
FALSE	High	PMI-Byonic	PMI-Byonic (A2)	A	2	Unambiguous	CECPHGRTGLL	[Y].cEcPHGRTGLL.[C]	C1(Carbamidomethyl); C3(Carbamidomethyl)	1	1	Q01705	Q01705	Neurogenic locus notch homolog protein 1 OS=Mus musculus OX=10090 GN=Notch1 PE=1 SV=3	1	2	2	1	0	1	1	1	650.302	1299.6	1299.59	3.14421	0.0020431	0	0	64167.3	HCD (High Energy Collision Dissociation)	MS2	0	100	7.54999	1900	1900	1894	FP030221_8.raw	0/0		4.46957	436.298	436.298	436.298	3.39183e-05	2.68489e-06	0	0
FALSE	High	PMI-Byonic	PMI-Byonic (A2)	A	2	Unambiguous	CECPHGRTGLL	[Y].cEcPHGRTGLL.[C]	C1(Carbamidomethyl); C3(Carbamidomethyl)	1	1	Q01705	Q01705	Neurogenic locus notch homolog protein 1 OS=Mus musculus OX=10090 GN=Notch1 PE=1 SV=3	1	3	3	1	0	1	1	1	433.87	1299.6	1299.59	2.73467	0.00118465	0	0	1.61732e+06	HCD (High Energy Collision Dissociation)	MS2	7.23119	77.6977	7.85536	2030	2030	2029	FP030221_8.raw	0/0		8.45656	662.829	662.829	662.829	3.49498e-09	3.20395e-10	0	0
FALSE	High	PMI-Byonic	PMI-Byonic (A2)	A	2	Unambiguous	CECPHGRTGLL	[Y].cEcPHGRTGLL.[C]	C1(Carbamidomethyl); C3(Carbamidomethyl)	1	1	Q01705	Q01705	Neurogenic locus notch homolog protein 1 OS=Mus musculus OX=10090 GN=Notch1 PE=1 SV=3	1	3	3	1	0	1	1	1	433.871	1299.6	1299.59	3.65048	0.00158138	0	0	464475	HCD (High Energy Collision Dissociation)	MS2	37.3415	100	7.98548	2086	2086	2084	FP030221_8.raw	0/0		5.34856	475.362	475.362	475.362	4.48172e-06	5.14007e-07	0	0
FALSE	High	PMI-Byonic	PMI-Byonic (A2)	A	2	Unambiguous	CECPHGRTGLL	[Y].cEcPHGRTGLL.[C]	C1(Carbamidomethyl); C3(Carbamidomethyl)	1	1	Q01705	Q01705	Neurogenic locus notch homolog protein 1 OS=Mus musculus OX=10090 GN=Notch1 PE=1 SV=3	1	2	2	1	0	1	1	1	650.302	1299.6	1299.59	3.33207	0.00216517	0	0	581210	HCD (High Energy Collision Dissociation)	MS2	3.98766	100	7.68148	1956	1956	1952	FP030221_8.raw	0/0		10.1855	743.458	743.458	743.458	6.52391e-11	1.20028e-11	0	0
FALSE	High	PMI-Byonic	PMI-Byonic (A2)	A	2	Unambiguous	CECPHGRTGLL	[Y].cEcPHGRTGLL.[C]	C1(Carbamidomethyl); C3(Carbamidomethyl)	1	1	Q01705	Q01705	Neurogenic locus notch homolog protein 1 OS=Mus musculus OX=10090 GN=Notch1 PE=1 SV=3	1	3	3	1	0	1	1	1	433.871	1299.6	1299.59	3.01645	0.00130672	0	0	195145	HCD (High Energy Collision Dissociation)	MS2	42.983	100	8.1117	2140	2140	2139	FP030221_8.raw	0/0		3.18917	343.081	343.081	343.081	0.000646895	3.95951e-05	0	0
FALSE	High	PMI-Byonic	PMI-Byonic (A2)	A	2	Unambiguous	CECPHGRTGLL	[Y].cEcPHGRTGLL.[C]	C1(Carbamidomethyl); C3(Carbamidomethyl)	1	1	Q01705	Q01705	Neurogenic locus notch homolog protein 1 OS=Mus musculus OX=10090 GN=Notch1 PE=1 SV=3	1	3	3	1	0	1	1	1	433.871	1299.6	1299.59	2.94601	0.0012762	0	0	10104200	HCD (High Energy Collision Dissociation)	MS2	1.80581	14.8562	7.72633	1975	1975	1974	FP030221_8.raw	0/0		10.4721	709.689	709.689	709.689	3.37195e-11	3.81699e-12	0	0
FALSE	High	PMI-Byonic	PMI-Byonic (A2)	A	2	Unambiguous	CHLNDACISNPCNEGSNCDTNPVNGKAICTCPSGY	[L].cHLNDAcISNPcNEGsNcDTNPVNGKAIcTcPSGY.[T]	C1(Carbamidomethyl); C7(Carbamidomethyl); C12(Carbamidomethyl); S16(Hex(1)Pent(2)); C18(Carbamidomethyl); C29(Carbamidomethyl); C31(Carbamidomethyl)	1	1	Q01705	Q01705	Neurogenic locus notch homolog protein 1 OS=Mus musculus OX=10090 GN=Notch1 PE=1 SV=3	1	4	4	1	0	1	1	1	1096.44	4382.74	4382.72	5.59428	0.00612954	0	0	245225	HCD (High Energy Collision Dissociation)	MS2	3.48874	100	11.8412	3735	3735	3725	FP030221_8.raw	0/0		8.1687	627.597	446.492	0	6.78105e-09	8.10345e-10	0	0
FALSE	Medium	PMI-Byonic	PMI-Byonic (A2)	A	2	Unambiguous	TGPACSQDVDECALGANPCEHAGKCLNTLGSFECQCL	[Y].TGPAcSQDVDEcALGANPcEHAGKcLntLGSFEcQcL.[Q]	C5(Carbamidomethyl); C12(Carbamidomethyl); C19(Carbamidomethyl); C25(Carbamidomethyl); N27(Oxidation); T28(HexNAc(1)Hex(1)Fuc(1)); C34(Carbamidomethyl); C36(Carbamidomethyl)	1	1	Q01705	Q01705	Neurogenic locus notch homolog protein 1 OS=Mus musculus OX=10090 GN=Notch1 PE=1 SV=3	4	4	4	1	0	1	1	1	1164.74	4655.93	4653.9	437.295	0.508781	0	0	320078	HCD (High Energy Collision Dissociation)	MS2	0	100	14.3489	4811	4811	4803	FP030221_8.raw	0/0		0.450984	114.829	114.829	1.5	0.35401	0.0240333	0	0
FALSE	High	PMI-Byonic	PMI-Byonic (A2)	A	2	Unambiguous	NTLGSFECQCLQGY	[L].NTLGsFEcQcLQGY.[T]	S5(Hex(1)); C8(Carbamidomethyl); C10(Carbamidomethyl)	1	1	Q01705	Q01705	Neurogenic locus notch homolog protein 1 OS=Mus musculus OX=10090 GN=Notch1 PE=1 SV=3	3	2	2	1	0	1	1	1	919.885	1838.76	1838.76	3.44473	0.00316701	0	0	387809	HCD (High Energy Collision Dissociation)	MS2	0	100	14.4423	4850	4850	4847	FP030221_8.raw	0/0		4.69199	418.209	418.209	37.9509	2.03238e-05	1.59762e-06	0	0
FALSE	Low	PMI-Byonic	PMI-Byonic (A2)	A	2	Unambiguous	NTLGSFECQCLQGY	[L].ntLGSFEcQcLQGY.[T]	N1(Oxidation); T2(Hex(1)); C8(Carbamidomethyl); C10(Carbamidomethyl)	1	1	Q01705	Q01705	Neurogenic locus notch homolog protein 1 OS=Mus musculus OX=10090 GN=Notch1 PE=1 SV=3	3	2	2	1	0	1	1	1	927.884	1854.76	1854.75	4.97196	0.00461088	0	0	97884.7	HCD (High Energy Collision Dissociation)	MS2	10.6936	100	14.5521	4897	4897	4891	FP030221_8.raw	0/0		0.0265022	98.6958	98.6958	6	0.940801	0.0821673	0.00359712	0.00833333
FALSE	High	PMI-Byonic	PMI-Byonic (A2)	A	2	Unambiguous	TGPRCEIDVNECISNPCQNDATCLDQIGEF	[Y].tGPRcEIDVNEcIsNPcQNDATcLDQIGEF.[Q]	T1(Hex(1)Pent(2)); C5(Carbamidomethyl); C12(Carbamidomethyl); S14(Fuc(1)); C17(Carbamidomethyl); C23(Carbamidomethyl)	1	1	Q01705	Q01705	Neurogenic locus notch homolog protein 1 OS=Mus musculus OX=10090 GN=Notch1 PE=1 SV=3	1	3	3	1	0	1	1	1	1362.24	4084.69	4084.68	3.2783	0.0044636	0	0	27008.5	HCD (High Energy Collision Dissociation)	MS2	0	100	15.5272	5311	5311	5309	FP030221_8.raw	0/0		2.70671	108.096	108.096	2.4	0.00196465	0.000173341	0	0
FALSE	High	PMI-Byonic	PMI-Byonic (A2)	A	2	Unambiguous	TGPRCEIDVNECISNPCQNDATCLDQIGEF	[Y].tGPRcEIDVNEcISNPcQNDATcLDQIGEF.[Q]	T1(Hex(1)Pent(2)); C5(Carbamidomethyl); C12(Carbamidomethyl); C17(Carbamidomethyl); C23(Carbamidomethyl)	1	1	Q01705	Q01705	Neurogenic locus notch homolog protein 1 OS=Mus musculus OX=10090 GN=Notch1 PE=1 SV=3	1	4	4	1	0	1	1	1	985.416	3938.64	3938.62	5.28362	0.00520254	0	0	22701.9	HCD (High Energy Collision Dissociation)	MS2	7.12408	100	15.4017	5258	5258	5254	FP030221_8.raw	0/0		1.78323	124.033	124.033	0.5	0.0164727	0.00110259	0	0
FALSE	High	PMI-Byonic	PMI-Byonic (A2)	A	2	Unambiguous	TGPRCEIDVNECISNPCQNDATCLDQIGEF	[Y].TGPRcEIDVNEcIsNPcQNDAtcLDQIGEF.[Q]	C5(Carbamidomethyl); C12(Carbamidomethyl); S14(Fuc(1)); C17(Carbamidomethyl); T22(Hex(1)Pent(2)); C23(Carbamidomethyl)	1	1	Q01705	Q01705	Neurogenic locus notch homolog protein 1 OS=Mus musculus OX=10090 GN=Notch1 PE=1 SV=3	1	3	3	1	0	1	1	1	1362.24	4084.7	4084.68	5.87829	0.00800364	0	0	276545	HCD (High Energy Collision Dissociation)	MS2	0	100	15.3952	5255	5255	5254	FP030221_8.raw	0/0		6.74274	596.54	596.54	2.27378	1.80824e-07	1.1475e-08	0	0
FALSE	High	PMI-Byonic	PMI-Byonic (A2)	A	2	Unambiguous	TGPRCEIDVNECISNPCQNDATCLDQIGEF	[Y].TGPRcEIDVNEcIsNPcQNDAtcLDQIGEF.[Q]	C5(Carbamidomethyl); C12(Carbamidomethyl); S14(Hex(1)Pent(2)); C17(Carbamidomethyl); T22(HexNAc(1)Hex(1)Fuc(1)NeuAc(1)); C23(Carbamidomethyl)	1	1	Q01705	Q01705	Neurogenic locus notch homolog protein 1 OS=Mus musculus OX=10090 GN=Notch1 PE=1 SV=3	1	4	4	1	0	1	1	1	1186.49	4742.93	4740.9	426.791	0.505844	0	0	230458	HCD (High Energy Collision Dissociation)	MS2	0	100	16.0258	5524	5524	5516	FP030221_8.raw	0/0		2.98819	229.447	229.447	3.5	0.00102758	8.87665e-05	0	0
FALSE	High	PMI-Byonic	PMI-Byonic (A2)	A	2	Unambiguous	TGPRCEIDVNECISNPCQNDATCLDQIGEF	[Y].TGPRcEIDVNEcIsNPcQNDAtcLDQIGEF.[Q]	C5(Carbamidomethyl); C12(Carbamidomethyl); S14(Fuc(1)); C17(Carbamidomethyl); T22(Hex(1)Pent(2)); C23(Carbamidomethyl)	1	1	Q01705	Q01705	Neurogenic locus notch homolog protein 1 OS=Mus musculus OX=10090 GN=Notch1 PE=1 SV=3	1	4	4	1	0	1	1	1	1021.93	4084.7	4084.68	6.27845	0.00641136	0	0	299043	HCD (High Energy Collision Dissociation)	MS2	0	100	15.3477	5235	5235	5232	FP030221_8.raw	0/0		5.36013	558.254	558.254	1.2	4.36383e-06	4.79802e-07	0	0
FALSE	High	PMI-Byonic	PMI-Byonic (A2)	A	2	Unambiguous	TGPRCEIDVNECISNPCQNDATCLDQIGEF	[Y].TGPRcEIDVNEcIsNPcQNDAtcLDQIGEF.[Q]	C5(Carbamidomethyl); C12(Carbamidomethyl); S14(Fuc(1)); C17(Carbamidomethyl); T22(Hex(1)Pent(2)); C23(Carbamidomethyl)	1	1	Q01705	Q01705	Neurogenic locus notch homolog protein 1 OS=Mus musculus OX=10090 GN=Notch1 PE=1 SV=3	1	3	3	1	0	1	1	1	1362.24	4084.69	4084.68	3.81623	0.00519602	0	0	207217	HCD (High Energy Collision Dissociation)	MS2	0	100	15.2698	5202	5202	5199	FP030221_8.raw	0/0		5.89788	547.231	547.231	1.2	1.26509e-06	1.39171e-07	0	0
FALSE	High	PMI-Byonic	PMI-Byonic (A2)	A	2	Unambiguous	TGPRCEIDVNECISNPCQNDATCLDQIGEF	[Y].TGPRcEIDVNEcIsNPcQNDATcLDQIGEF.[Q]	C5(Carbamidomethyl); C12(Carbamidomethyl); S14(Hex(1)Pent(2)); C17(Carbamidomethyl); C23(Carbamidomethyl)	1	1	Q01705	Q01705	Neurogenic locus notch homolog protein 1 OS=Mus musculus OX=10090 GN=Notch1 PE=1 SV=3	1	3	3	1	0	1	1	1	1313.55	3938.63	3938.62	3.44294	0.00452014	0	0	89610.4	HCD (High Energy Collision Dissociation)	MS2	0	100	15.3279	5227	5227	5221	FP030221_8.raw	0/0		3.52046	330.31	330.31	3.6	0.000301677	1.76622e-05	0	0
FALSE	High	PMI-Byonic	PMI-Byonic (A2)	A	2	Unambiguous	QCICMPGYEGVY	[F].QcIcMPGYEGVY.[C]	C2(Carbamidomethyl); C4(Carbamidomethyl)	1	1	Q01705	Q01705	Neurogenic locus notch homolog protein 1 OS=Mus musculus OX=10090 GN=Notch1 PE=1 SV=3	1	2	2	1	0	1	1	1	738.804	1476.6	1476.6	3.72659	0.00275133	0	0	191241	HCD (High Energy Collision Dissociation)	MS2	27.7716	100	15.0411	5105	5105	5100	FP030221_8.raw	0/0		4.69879	402.174	395.747	395.747	2.00084e-05	1.45245e-06	0	0
FALSE	High	PMI-Byonic	PMI-Byonic (A2)	A	2	Unambiguous	QCICMPGYEGVYCEINTDECASSPCLHNGHCMDKINEF	[F].QcIcMPGYEGVYcEINTDEcASsPcLHNGHcMDKINEF.[Q]	C2(Carbamidomethyl); C4(Carbamidomethyl); C13(Carbamidomethyl); C20(Carbamidomethyl); S23(Hex(1)Pent(2)); C25(Carbamidomethyl); C31(Carbamidomethyl)	1	1	Q01705	Q01705	Neurogenic locus notch homolog protein 1 OS=Mus musculus OX=10090 GN=Notch1 PE=1 SV=3	3	4	4	1	0	1	1	1	1257	5025	5021.96	604.003	0.758321	0	0	197723	HCD (High Energy Collision Dissociation)	MS2	5.41736	100	14.5262	4886	4886	4880	FP030221_8.raw	0/0		6.01438	486.285	486.285	0	9.67421e-07	1.08212e-07	0	0
FALSE	High	PMI-Byonic	PMI-Byonic (A2)	A	2	Unambiguous	QCICMPGYEGVYCEINTDECASSPCLHNGHCMDKINEF	[F].QcIcMPGYEGVYcEINtDEcASSPcLHNGHcMDKINEF.[Q]	C2(Carbamidomethyl); C4(Carbamidomethyl); C13(Carbamidomethyl); T17(Hex(1)Pent(2)); C20(Carbamidomethyl); C25(Carbamidomethyl); C31(Carbamidomethyl)	1	1	Q01705	Q01705	Neurogenic locus notch homolog protein 1 OS=Mus musculus OX=10090 GN=Notch1 PE=1 SV=3	3	4	4	1	0	1	1	1	1256.75	5023.99	5021.96	402.933	0.505879	0	0	231527	HCD (High Energy Collision Dissociation)	MS2	28.5777	100	14.4053	4835	4835	4825	FP030221_8.raw	0/0		11.7552	828.752	828.752	0	1.75729e-12	3.11014e-13	0	0
FALSE	High	PMI-Byonic	PMI-Byonic (A2)	A	2	Unambiguous	QCICMPGYEGVYCEINTDECASSPCLHNGHCMDKINEF	[F].QcIcMPGYEGVYcEINTDEcAsSPcLHNGhcMDKINEF.[Q]	C2(Carbamidomethyl); C4(Carbamidomethyl); C13(Carbamidomethyl); C20(Carbamidomethyl); S22(Hex(1)Pent(2)); C25(Carbamidomethyl); H30(Oxidation); C31(Carbamidomethyl)	1	1	Q01705	Q01705	Neurogenic locus notch homolog protein 1 OS=Mus musculus OX=10090 GN=Notch1 PE=1 SV=3	3	4	4	1	0	1	1	1	1261	5040.99	5037.96	602.804	0.759226	0	0	205867	HCD (High Energy Collision Dissociation)	MS2	34.5606	100	14.0426	4680	4680	4671	FP030221_8.raw	0/0		5.62229	496.246	496.246	0	2.38621e-06	2.24036e-07	0	0
FALSE	High	PMI-Byonic	PMI-Byonic (A2)	A	2	Unambiguous	CEINTDECASSPCLHNGHCMDKINEF	[Y].cEINTDEcASsPcLHNGHcMDKINEF.[Q]	C1(Carbamidomethyl); C8(Carbamidomethyl); S11(Hex(1)Pent(2)); C13(Carbamidomethyl); C19(Carbamidomethyl)	1	1	Q01705	Q01705	Neurogenic locus notch homolog protein 1 OS=Mus musculus OX=10090 GN=Notch1 PE=1 SV=3	1	4	4	1	0	1	1	1	891.855	3564.4	3564.39	3.69202	0.00328995	0	0	95472.8	HCD (High Energy Collision Dissociation)	MS2	0	100	11.2168	3467	3467	3461	FP030221_8.raw	0/0		7.83997	637.258	637.258	1.2	1.44554e-08	1.68979e-09	0	0
FALSE	High	PMI-Byonic	PMI-Byonic (A2)	A	2	Unambiguous	CEINTDECASSPCLHNGHCMDKINEF	[Y].cEINTDEcASsPcLHnGHcMDKINEF.[Q]	C1(Carbamidomethyl); C8(Carbamidomethyl); S11(Hex(1)Pent(2)); C13(Carbamidomethyl); N16(Deamidated); C19(Carbamidomethyl)	1	1	Q01705	Q01705	Neurogenic locus notch homolog protein 1 OS=Mus musculus OX=10090 GN=Notch1 PE=1 SV=3	1	4	4	1	0	1	1	1	892.1	3565.38	3565.37	2.69609	0.00240314	0	0	163003	HCD (High Energy Collision Dissociation)	MS2	0	100	12.2447	3908	3908	3901	FP030221_8.raw	0/0		5.18034	516.18	516.18	1.2	6.60178e-06	7.30709e-07	0	0
FALSE	High	PMI-Byonic	PMI-Byonic (A2)	A	2	Unambiguous	CEINTDECASSPCLHNGHCMDKINEF	[Y].cEINTDEcASsPcLHNGHcMDKINEF.[Q]	C1(Carbamidomethyl); C8(Carbamidomethyl); S11(Hex(1)Pent(2)); C13(Carbamidomethyl); C19(Carbamidomethyl)	1	1	Q01705	Q01705	Neurogenic locus notch homolog protein 1 OS=Mus musculus OX=10090 GN=Notch1 PE=1 SV=3	1	4	4	1	0	1	1	1	892.356	3566.4	3564.39	565.895	0.504267	0	0	453455	HCD (High Energy Collision Dissociation)	MS2	17.5083	100	11.343	3521	3521	3516	FP030221_8.raw	0/0		6.15929	546.873	546.873	1.2	6.92958e-07	9.93539e-08	0	0
FALSE	High	PMI-Byonic	PMI-Byonic (A2)	A	2	Unambiguous	QCQCPKGFNGHLCQYDVDECASTPCKNGAKCLDGPNTY	[F].QcQcPKGFNGHLcQYDVDEcAsTPcKNGAKcLdGPNTY.[T]	C2(Carbamidomethyl); C4(Carbamidomethyl); C13(Carbamidomethyl); C20(Carbamidomethyl); S22(Hex(1)Pent(2)); C25(Carbamidomethyl); C31(Carbamidomethyl); D33(Oxidation)	1	1	Q01705	Q01705	Neurogenic locus notch homolog protein 1 OS=Mus musculus OX=10090 GN=Notch1 PE=1 SV=3	4	5	5	1	0	1	1	1	979.405	4892.99	4891.98	206.625	0.202161	0	0	825482	HCD (High Energy Collision Dissociation)	MS2	0	100	11.4272	3558	3558	3549	FP030221_8.raw	0/0		8.392	689.846	689.846	0	4.05508e-09	3.88299e-10	0	0
FALSE	High	PMI-Byonic	PMI-Byonic (A2)	A	2	Unambiguous	QCQCPKGFNGHLCQYDVDECASTPCKNGAKCLDGPNTY	[F].QcQcPKGFNGHLcQYDVDEcAsTPcKNGAKcLDGPNTY.[T]	C2(Carbamidomethyl); C4(Carbamidomethyl); C13(Carbamidomethyl); C20(Carbamidomethyl); S22(Hex(1)Pent(2)); C25(Carbamidomethyl); C31(Carbamidomethyl)	1	1	Q01705	Q01705	Neurogenic locus notch homolog protein 1 OS=Mus musculus OX=10090 GN=Notch1 PE=1 SV=3	4	5	5	1	0	1	1	1	976.607	4879.01	4875.99	619.2	0.603842	0	0	705588	HCD (High Energy Collision Dissociation)	MS2	15.2424	100	10.9849	3368	3368	3362	FP030221_8.raw	0/0		5.3649	416.115	416.115	0	4.31616e-06	4.46028e-07	0	0
FALSE	High	PMI-Byonic	PMI-Byonic (A2)	A	2	Unambiguous	QCQCPKGFNGHLCQYDVDECASTPCKNGAKCLDGPNTY	[F].QcQcPKGFNGHLcQYDVDEcAsTPcKNGAKcLdGPNTY.[T]	C2(Carbamidomethyl); C4(Carbamidomethyl); C13(Carbamidomethyl); C20(Carbamidomethyl); S22(Hex(1)Pent(2)); C25(Carbamidomethyl); C31(Carbamidomethyl); D33(Oxidation)	1	1	Q01705	Q01705	Neurogenic locus notch homolog protein 1 OS=Mus musculus OX=10090 GN=Notch1 PE=1 SV=3	4	5	5	1	0	1	1	1	979.607	4894	4891.98	413.05	0.404127	0	0	306881	HCD (High Energy Collision Dissociation)	MS2	53.7973	100	11.0425	3393	3393	3384	FP030221_8.raw	0/0		4.35064	308.308	308.308	0	4.46029e-05	3.25793e-06	0	0
FALSE	High	PMI-Byonic	PMI-Byonic (A2)	A	2	Unambiguous	QCQCPKGFNGHLCQYDVDECASTPCKNGAKCLDGPNTY	[F].QcQcPKGFNGHLcqYDVDEcAStPcKnGAKcLDGPNTY.[T]	C2(Carbamidomethyl); C4(Carbamidomethyl); C13(Carbamidomethyl); Q14(Deamidated); C20(Carbamidomethyl); T23(Hex(1)Pent(2)); C25(Carbamidomethyl); N27(Deamidated); C31(Carbamidomethyl)	1	1	Q01705	Q01705	Neurogenic locus notch homolog protein 1 OS=Mus musculus OX=10090 GN=Notch1 PE=1 SV=3	4	5	5	1	0	1	1	1	976.403	4877.99	4877.96	6.47542	0.00631736	0	0	398277	HCD (High Energy Collision Dissociation)	MS2	0	100	11.9102	3764	3764	3758	FP030221_8.raw	0/0		6.27019	538.23	538.23	0	5.368e-07	6.86774e-08	0	0
FALSE	High	PMI-Byonic	PMI-Byonic (A2)	A	2	Unambiguous	QCQCPKGFNGHLCQYDVDECASTPCKNGAKCLDGPNTY	[F].QcQcPKGFNGHLcQYDVDEcAStPcKNGAKcLDGPNTY.[T]	C2(Carbamidomethyl); C4(Carbamidomethyl); C13(Carbamidomethyl); C20(Carbamidomethyl); T23(Hex(1)Pent(2)); C25(Carbamidomethyl); C31(Carbamidomethyl)	1	1	Q01705	Q01705	Neurogenic locus notch homolog protein 1 OS=Mus musculus OX=10090 GN=Notch1 PE=1 SV=3	4	5	5	1	0	1	1	1	976.008	4876.01	4875.99	4.65344	0.00453802	0	0	550457	HCD (High Energy Collision Dissociation)	MS2	0	81.0755	11.1026	3418	3418	3417	FP030221_8.raw	0/0		12.2793	812.615	812.615	0	5.25685e-13	7.57079e-14	0	0
FALSE	High	PMI-Byonic	PMI-Byonic (A2)	A	2	Unambiguous	QCQCPKGFNGHLCQYDVDECASTPCKNGAKCLDGPNTY	[F].QcQcPKGFNGHLcQYDVDEcAStPcKnGAKcLdGPNTY.[T]	C2(Carbamidomethyl); C4(Carbamidomethyl); C13(Carbamidomethyl); C20(Carbamidomethyl); T23(Hex(1)Pent(2)); C25(Carbamidomethyl); N27(Deamidated); C31(Carbamidomethyl); D33(Oxidation)	1	1	Q01705	Q01705	Neurogenic locus notch homolog protein 1 OS=Mus musculus OX=10090 GN=Notch1 PE=1 SV=3	4	5	5	1	0	1	1	1	980.202	4896.98	4892.97	820.343	0.802783	0	0	793829	HCD (High Energy Collision Dissociation)	MS2	32.3045	100	11.8346	3732	3732	3725	FP030221_8.raw	0/0		6.43438	522.685	522.685	0	3.67811e-07	5.87729e-08	0	0
FALSE	High	PMI-Byonic	PMI-Byonic (A2)	A	2	Unambiguous	QCQCPKGFNGHLCQYDVDECASTPCKNGAKCLDGPNTY	[F].QcQcPKGFNGHLcQYDVDEcAStPcKNGAKcLdGPNTY.[T]	C2(Carbamidomethyl); C4(Carbamidomethyl); C13(Carbamidomethyl); C20(Carbamidomethyl); T23(Hex(1)Pent(2)); C25(Carbamidomethyl); C31(Carbamidomethyl); D33(Oxidation)	1	1	Q01705	Q01705	Neurogenic locus notch homolog protein 1 OS=Mus musculus OX=10090 GN=Notch1 PE=1 SV=3	4	5	5	1	0	1	1	1	979.207	4892	4891.98	4.31773	0.00422446	0	0	620921	HCD (High Energy Collision Dissociation)	MS2	0	100	11.1584	3442	3442	3439	FP030221_8.raw	0/0		9.72296	711.358	711.358	0	1.89251e-10	2.8838e-11	0	0
FALSE	High	PMI-Byonic	PMI-Byonic (A2)	A	2	Unambiguous	QCQCPKGFNGHLCQYDVDECASTPCKNGAKCLDGPNTY	[F].QcQcPKGFnGHLcQYDVDEcAStPcKNGAKcLDGPNTY.[T]	C2(Carbamidomethyl); C4(Carbamidomethyl); N9(Deamidated); C13(Carbamidomethyl); C20(Carbamidomethyl); T23(Hex(1)Pent(2)); C25(Carbamidomethyl); C31(Carbamidomethyl)	1	1	Q01705	Q01705	Neurogenic locus notch homolog protein 1 OS=Mus musculus OX=10090 GN=Notch1 PE=1 SV=3	4	5	5	1	0	1	1	1	976.406	4878	4876.97	210.685	0.205501	0	0	803503	HCD (High Energy Collision Dissociation)	MS2	0	100	11.7731	3705	3705	3703	FP030221_8.raw	0/0		9.27924	657.569	657.569	0	5.25724e-10	6.24902e-11	0	0
FALSE	High	PMI-Byonic	PMI-Byonic (A2)	A	2	Unambiguous	QCQCPKGFNGHLCQYDVDECASTPCKNGAKCLDGPNTY	[F].QcQcPKGFNGHLcQYDVDEcAsTPcKNGAKcLDGPNTY.[T]	C2(Carbamidomethyl); C4(Carbamidomethyl); C13(Carbamidomethyl); C20(Carbamidomethyl); S22(Hex(1)Pent(2)); C25(Carbamidomethyl); C31(Carbamidomethyl)	1	1	Q01705	Q01705	Neurogenic locus notch homolog protein 1 OS=Mus musculus OX=10090 GN=Notch1 PE=1 SV=3	4	5	5	1	0	1	1	1	976.01	4876.02	4875.99	7.15694	0.00697943	0	0	561842	HCD (High Energy Collision Dissociation)	MS2	0	100	11.2318	3473	3473	3472	FP030221_8.raw	0/0		10.1151	719.225	719.225	0	7.67266e-11	1.3752e-11	0	0
FALSE	High	PMI-Byonic	PMI-Byonic (A2)	A	2	Unambiguous	QCQCPKGFNGHLCQYDVDECASTPCKNGAKCLDGPNTY	[F].QcQcPKGFnGHLcQYDVDEcAsTPcKNGAKcLdGPNTY.[T]	C2(Carbamidomethyl); C4(Carbamidomethyl); N9(Deamidated); C13(Carbamidomethyl); C20(Carbamidomethyl); S22(Hex(1)Pent(2)); C25(Carbamidomethyl); C31(Carbamidomethyl); D33(Oxidation)	1	1	Q01705	Q01705	Neurogenic locus notch homolog protein 1 OS=Mus musculus OX=10090 GN=Notch1 PE=1 SV=3	4	5	5	1	0	1	1	1	979.404	4892.99	4892.97	4.91415	0.00480895	0	0	346542	HCD (High Energy Collision Dissociation)	MS2	0	100	11.6695	3661	3661	3659	FP030221_8.raw	0/0		10.2792	741.879	741.879	0	5.25724e-11	7.46038e-12	0	0
FALSE	High	PMI-Byonic	PMI-Byonic (A2)	A	2	Unambiguous	QCQCPKGFNGHLCQYDVDECASTPCKNGAKCLDGPNTY	[F].QcQcPKGFNGHLcQYDVDEcAsTPcKNGAKcLdGPNTY.[T]	C2(Carbamidomethyl); C4(Carbamidomethyl); C13(Carbamidomethyl); C20(Carbamidomethyl); S22(Hex(1)Pent(2)); C25(Carbamidomethyl); C31(Carbamidomethyl); D33(Oxidation)	1	1	Q01705	Q01705	Neurogenic locus notch homolog protein 1 OS=Mus musculus OX=10090 GN=Notch1 PE=1 SV=3	4	5	5	1	0	1	1	1	979.206	4892	4891.98	3.94344	0.00385824	0	0	257107	HCD (High Energy Collision Dissociation)	MS2	1.54833	100	11.2828	3495	3495	3494	FP030221_8.raw	0/0		8.27924	630.533	630.533	0	5.25724e-09	5.49119e-10	0	0
FALSE	High	PMI-Byonic	PMI-Byonic (A2)	A	2	Unambiguous	QCQCPKGFNGHLCQYDVDECASTPCKNGAKCLDGPNTY	[F].QcQcPKGFnGHLcQYDVDEcAStPcKNGAKcLDGPNTY.[T]	C2(Carbamidomethyl); C4(Carbamidomethyl); N9(Deamidated); C13(Carbamidomethyl); C20(Carbamidomethyl); T23(Hex(1)Pent(2)); C25(Carbamidomethyl); C31(Carbamidomethyl)	1	1	Q01705	Q01705	Neurogenic locus notch homolog protein 1 OS=Mus musculus OX=10090 GN=Notch1 PE=1 SV=3	4	5	5	1	0	1	1	1	976.204	4876.99	4876.97	4.25054	0.00414595	0	0	1.12228e+06	HCD (High Energy Collision Dissociation)	MS2	0	75.975	11.6158	3638	3638	3637	FP030221_8.raw	0/0		11.2792	760.873	760.873	0	5.25718e-12	6.9235e-13	0	0
FALSE	High	PMI-Byonic	PMI-Byonic (A2)	A	2	Unambiguous	QCQCPKGFNGHLCQYDVDECASTPCKNGAKCLDGPNTY	[F].QcQcPKGFNGHLcqYDVDEcAsTPcKNGAKcLdGPNTY.[T]	C2(Carbamidomethyl); C4(Carbamidomethyl); C13(Carbamidomethyl); Q14(Deamidated); C20(Carbamidomethyl); S22(Hex(1)Pent(2)); C25(Carbamidomethyl); C31(Carbamidomethyl); D33(Oxidation)	1	1	Q01705	Q01705	Neurogenic locus notch homolog protein 1 OS=Mus musculus OX=10090 GN=Notch1 PE=1 SV=3	4	5	5	1	0	1	1	1	979.403	4892.98	4892.97	3.47963	0.00340514	0	0	737345	HCD (High Energy Collision Dissociation)	MS2	0	100	11.5382	3605	3605	3604	FP030221_8.raw	0/0		8.27924	647.555	647.555	0	5.25724e-09	6.30293e-10	0	0
FALSE	High	PMI-Byonic	PMI-Byonic (A2)	A	2	Unambiguous	QCQCPKGFNGHLCQYDVDECASTPCKNGAKCLDGPNTY	[F].QcQcPKGFnGHLcQYDVDEcAStPcKNGAKcLDGPNTY.[T]	C2(Carbamidomethyl); C4(Carbamidomethyl); N9(Deamidated); C13(Carbamidomethyl); C20(Carbamidomethyl); T23(Hex(1)Pent(2)); C25(Carbamidomethyl); C31(Carbamidomethyl)	1	1	Q01705	Q01705	Neurogenic locus notch homolog protein 1 OS=Mus musculus OX=10090 GN=Notch1 PE=1 SV=3	4	4	4	1	0	1	1	1	1220.51	4879	4876.97	415.921	0.507108	0	0	384511	HCD (High Energy Collision Dissociation)	MS2	24.2997	100	11.5189	3597	3597	3593	FP030221_8.raw	0/0		2.79224	65.0333	65.0333	0	0.00161345	0.000126431	0	0
FALSE	High	PMI-Byonic	PMI-Byonic (A2)	A	2	Unambiguous	QCQCPKGFNGHLCQYDVDECASTPCKNGAKCLDGPNTY	[F].QcQcPKGFNGHLcQYDVDEcAStPcKNGAKcLDGPNTY.[T]	C2(Carbamidomethyl); C4(Carbamidomethyl); C13(Carbamidomethyl); C20(Carbamidomethyl); T23(Hex(1)Pent(2)); C25(Carbamidomethyl); C31(Carbamidomethyl)	1	1	Q01705	Q01705	Neurogenic locus notch homolog protein 1 OS=Mus musculus OX=10090 GN=Notch1 PE=1 SV=3	4	5	5	1	0	1	1	1	976.205	4877	4875.99	206.623	0.201498	0	0	1.14934e+06	HCD (High Energy Collision Dissociation)	MS2	0	72.1111	11.4888	3584	3584	3582	FP030221_8.raw	0/0		10.2459	755.68	755.68	0	5.67679e-11	8.91059e-12	0	0
FALSE	High	PMI-Byonic	PMI-Byonic (A2)	A	2	Unambiguous	QCQCPKGFNGHLCQYDVDECASTPCKNGAKCLDGPNTY	[F].QcQcPKGFnGHLcQYDVDEcAsTPcKnGAKcLDGPNTY.[T]	C2(Carbamidomethyl); C4(Carbamidomethyl); N9(Deamidated); C13(Carbamidomethyl); C20(Carbamidomethyl); S22(Hex(1)Pent(2)); C25(Carbamidomethyl); N27(Oxidation); C31(Carbamidomethyl)	1	1	Q01705	Q01705	Neurogenic locus notch homolog protein 1 OS=Mus musculus OX=10090 GN=Notch1 PE=1 SV=3	4	5	5	1	0	1	1	1	980.005	4896	4892.97	619.386	0.606127	0	0	400585	HCD (High Energy Collision Dissociation)	MS2	46.8626	100	11.9666	3788	3788	3780	FP030221_8.raw	0/0		2.97189	272.427	272.427	0	0.00106685	9.43876e-05	0	0
FALSE	High	PMI-Byonic	PMI-Byonic (A2)	A	2	Unambiguous	QCQCPKGFNGHLCQYDVDECASTPCKNGAKCLDGPNTY	[F].QcQcPKGFNGHLcQYDVDEcAsTPcKNGAKcLDGPNTY.[T]	C2(Carbamidomethyl); C4(Carbamidomethyl); C13(Carbamidomethyl); C20(Carbamidomethyl); S22(Hex(1)Pent(2)); C25(Carbamidomethyl); C31(Carbamidomethyl)	1	1	Q01705	Q01705	Neurogenic locus notch homolog protein 1 OS=Mus musculus OX=10090 GN=Notch1 PE=1 SV=3	4	5	5	1	0	1	1	1	976.206	4877	4875.99	208.063	0.202902	0	0	1.65156e+06	HCD (High Energy Collision Dissociation)	MS2	0	72.3069	11.3617	3529	3529	3527	FP030221_8.raw	0/0		11.5883	813.782	813.782	0	2.58066e-12	4.09694e-13	0	0
FALSE	High	PMI-Byonic	PMI-Byonic (A2)	A	2	Unambiguous	NGHLCQYDVDECASTPCKNGAKCLDGPNTY	[F].NGHLcQYDVDEcAsTPcKnGAKcLdGPNTY.[T]	C5(Carbamidomethyl); C12(Carbamidomethyl); S14(Hex(1)Pent(2)); C17(Carbamidomethyl); N19(Deamidated); C23(Carbamidomethyl); D25(Oxidation)	1	1	Q01705	Q01705	Neurogenic locus notch homolog protein 1 OS=Mus musculus OX=10090 GN=Notch1 PE=1 SV=3	3	4	4	1	0	1	1	1	972.398	3886.57	3887.55	-252.304	-0.245211	0	0	185130	HCD (High Energy Collision Dissociation)	MS2	11.6481	100	11.0251	3385	3385	3384	FP030221_8.raw	0/0		5.75261	512.079	512.079	0.8	1.76761e-06	1.85404e-07	0	0
FALSE	High	PMI-Byonic	PMI-Byonic (A2)	A	2	Unambiguous	NGHLCQYDVDECASTPCKNGAKCLDGPNTY	[F].NGHLcQYDVDEcAsTPcKNGAKcLdGPNTY.[T]	C5(Carbamidomethyl); C12(Carbamidomethyl); S14(Hex(1)Pent(2)); C17(Carbamidomethyl); C23(Carbamidomethyl); D25(Oxidation)	1	1	Q01705	Q01705	Neurogenic locus notch homolog protein 1 OS=Mus musculus OX=10090 GN=Notch1 PE=1 SV=3	3	4	4	1	0	1	1	1	972.4	3886.58	3886.57	2.63752	0.00256273	0	0	1.3215e+06	HCD (High Energy Collision Dissociation)	MS2	4.01919	100	10.665	3230	3230	3228	FP030221_8.raw	0/0		10.8855	787.333	732.14	0.8	1.30177e-11	1.6811e-12	0	0
FALSE	High	PMI-Byonic	PMI-Byonic (A2)	A	2	Unambiguous	NGHLCQYDVDECASTPCKNGAKCLDGPNTY	[F].NGHLcQYDVDEcAsTPcKnGAKcLDGPNTY.[T]	C5(Carbamidomethyl); C12(Carbamidomethyl); S14(Hex(1)Pent(2)); C17(Carbamidomethyl); N19(Oxidation); C23(Carbamidomethyl)	1	1	Q01705	Q01705	Neurogenic locus notch homolog protein 1 OS=Mus musculus OX=10090 GN=Notch1 PE=1 SV=3	3	4	4	1	0	1	1	1	972.901	3888.58	3886.57	518.047	0.503356	0	0	1060572	HCD (High Energy Collision Dissociation)	MS2	41.5588	100	10.7922	3285	3285	3283	FP030221_8.raw	0/0		3.79898	401.249	346.428	0.8	0.000158863	1.10475e-05	0	0
FALSE	High	PMI-Byonic	PMI-Byonic (A2)	A	2	Unambiguous	NGHLCQYDVDECASTPCKNGAKCLDGPNTY	[F].NGHLcQYDVDEcAsTPcKNGAKcLDGPNTY.[T]	C5(Carbamidomethyl); C12(Carbamidomethyl); S14(Hex(1)Pent(2)); C17(Carbamidomethyl); C23(Carbamidomethyl)	1	1	Q01705	Q01705	Neurogenic locus notch homolog protein 1 OS=Mus musculus OX=10090 GN=Notch1 PE=1 SV=3	3	4	4	1	0	1	1	1	968.402	3870.59	3870.57	3.66848	0.00354978	0	0	2.56024e+06	HCD (High Energy Collision Dissociation)	MS2	3.61559	59.6122	10.564	3187	3187	3184	FP030221_8.raw	0/0		14.8812	959.262	959.262	0.8	1.31476e-15	2.19125e-16	0	0
FALSE	High	PMI-Byonic	PMI-Byonic (A2)	A	2	Unambiguous	NGHLCQYDVDECASTPCKNGAKCLDGPNTY	[F].NGHLcQYDVDEcAsTPcKNGAKcLdGPNTY.[T]	C5(Carbamidomethyl); C12(Carbamidomethyl); S14(Hex(1)Pent(2)); C17(Carbamidomethyl); C23(Carbamidomethyl); D25(Oxidation)	1	1	Q01705	Q01705	Neurogenic locus notch homolog protein 1 OS=Mus musculus OX=10090 GN=Notch1 PE=1 SV=3	3	4	4	1	0	1	1	1	972.9	3888.58	3886.57	517.921	0.503234	0	0	804502	HCD (High Energy Collision Dissociation)	MS2	30.8427	100	10.5519	3182	3182	3173	FP030221_8.raw	0/0		10.1945	766.858	725.266	0.8	6.39003e-11	1.04817e-11	0	0
FALSE	High	PMI-Byonic	PMI-Byonic (A2)	A	2	Unambiguous	NGHLCQYDVDECASTPCKNGAKCLDGPNTY	[F].NGHLcQYDVDEcAsTPcKNGAKcLDGPNTY.[T]	C5(Carbamidomethyl); C12(Carbamidomethyl); S14(Hex(1)Pent(2)); C17(Carbamidomethyl); C23(Carbamidomethyl)	1	1	Q01705	Q01705	Neurogenic locus notch homolog protein 1 OS=Mus musculus OX=10090 GN=Notch1 PE=1 SV=3	3	3	3	1	0	1	1	1	1291.54	3872.61	3870.57	526.683	0.679522	0	0	178462	HCD (High Energy Collision Dissociation)	MS2	0	100	10.5021	3161	3161	3151	FP030221_8.raw	0/0		1.1618	96.7122	96.7122	0.8	0.0688965	0.00386027	0	0
FALSE	High	PMI-Byonic	PMI-Byonic (A2)	A	2	Unambiguous	NGHLCQYDVDECASTPCKNGAKCLDGPNTY	[F].NGHLcQYDVDEcAsTPcKnGAKcLDGPNTY.[T]	C5(Carbamidomethyl); C12(Carbamidomethyl); S14(Hex(1)Pent(2)); C17(Carbamidomethyl); N19(Deamidated); C23(Carbamidomethyl)	1	1	Q01705	Q01705	Neurogenic locus notch homolog protein 1 OS=Mus musculus OX=10090 GN=Notch1 PE=1 SV=3	3	4	4	1	0	1	1	1	968.899	3872.58	3871.56	263.316	0.25486	0	0	1.39476e+06	HCD (High Energy Collision Dissociation)	MS2	35.5119	100	10.8179	3296	3296	3294	FP030221_8.raw	0/0		8.32918	696.535	696.535	0.8	4.68614e-09	4.65046e-10	0	0
FALSE	High	PMI-Byonic	PMI-Byonic (A2)	A	2	Unambiguous	NGHLCQYDVDECASTPCKNGAKCLDGPNTY	[F].NGHLcQYDVDEcAsTPcKNGAKcLDGPNTY.[T]	C5(Carbamidomethyl); C12(Carbamidomethyl); S14(Hex(1)Pent(2)); C17(Carbamidomethyl); C23(Carbamidomethyl)	1	1	Q01705	Q01705	Neurogenic locus notch homolog protein 1 OS=Mus musculus OX=10090 GN=Notch1 PE=1 SV=3	3	4	4	1	0	1	1	1	968.904	3872.59	3870.57	522.28	0.505381	0	0	1.68145e+06	HCD (High Energy Collision Dissociation)	MS2	30.9452	100	10.4676	3146	3146	3140	FP030221_8.raw	0/0		12.8855	861.076	861.076	0.8	1.30161e-13	1.44285e-14	0	0
FALSE	High	PMI-Byonic	PMI-Byonic (A2)	A	2	Unambiguous	NGHLCQYDVDECASTPCKNGAKCLDGPNTY	[F].NGHLcQYDVDEcAsTPcKnGAKcLdGPNTY.[T]	C5(Carbamidomethyl); C12(Carbamidomethyl); S14(Hex(1)Pent(2)); C17(Carbamidomethyl); N19(Deamidated); C23(Carbamidomethyl); D25(Oxidation)	1	1	Q01705	Q01705	Neurogenic locus notch homolog protein 1 OS=Mus musculus OX=10090 GN=Notch1 PE=1 SV=3	3	4	4	1	0	1	1	1	972.651	3887.58	3887.55	7.50205	0.00729115	0	0	319330	HCD (High Energy Collision Dissociation)	MS2	0	100	10.9173	3339	3339	3337	FP030221_8.raw	0/0		7.88547	606.395	606.395	0.8	1.30177e-08	1.29518e-09	0	0
FALSE	High	PMI-Byonic	PMI-Byonic (A2)	A	2	Unambiguous	NGHLCQYDVDECASTPCKNGAKCLDGPNTY	[F].NGHLcQYDVDEcAsTPcKnGAKcLDGPNTY.[T]	C5(Carbamidomethyl); C12(Carbamidomethyl); S14(Hex(1)Pent(2)); C17(Carbamidomethyl); N19(Deamidated); C23(Carbamidomethyl)	1	1	Q01705	Q01705	Neurogenic locus notch homolog protein 1 OS=Mus musculus OX=10090 GN=Notch1 PE=1 SV=3	3	4	4	1	0	1	1	1	968.65	3871.58	3871.56	5.58902	0.00540955	0	0	1508231	HCD (High Energy Collision Dissociation)	MS2	0	100	10.9293	3344	3344	3340	FP030221_8.raw	0/0		12.8855	892.867	862.658	0.8	1.30161e-13	2.26951e-14	0	0
FALSE	High	PMI-Byonic	PMI-Byonic (A2)	A	2	Unambiguous	NGHLCQYDVDECASTPCKNGAKCLDGPNTY	[F].NGHLcQYDVDEcAsTPcKNGAKcLDGPNTY.[T]	C5(Carbamidomethyl); C12(Carbamidomethyl); S14(Hex(1)Pent(2)); C17(Carbamidomethyl); C23(Carbamidomethyl)	1	1	Q01705	Q01705	Neurogenic locus notch homolog protein 1 OS=Mus musculus OX=10090 GN=Notch1 PE=1 SV=3	3	4	4	1	0	1	1	1	968.41	3870.62	3870.57	11.9315	0.0115454	0	0	425014	HCD (High Energy Collision Dissociation)	MS2	88.3776	100	10.6926	3242	3242	3239	FP030221_8.raw	0/0		7.88547	612.3	612.3	0.8	1.30177e-08	1.10611e-09	0	0
FALSE	High	PMI-Byonic	PMI-Byonic (A2)	A	2	Unambiguous	NGHLCQYDVDECASTPCKNGAKCLDGPNTY	[F].NGHLcQYDVDEcAsTPcKNGAKcLDGPNTY.[T]	C5(Carbamidomethyl); C12(Carbamidomethyl); S14(Hex(1)Pent(2)); C17(Carbamidomethyl); C23(Carbamidomethyl)	1	1	Q01705	Q01705	Neurogenic locus notch homolog protein 1 OS=Mus musculus OX=10090 GN=Notch1 PE=1 SV=3	3	4	4	1	0	1	1	1	968.655	3871.6	3870.57	264.93	0.256357	0	0	463941	HCD (High Energy Collision Dissociation)	MS2	88.887	100	11.051	3396	3396	3395	FP030221_8.raw	0/0		5.75523	588.353	588.353	0.8	1.75698e-06	1.70043e-07	0	0
FALSE	Medium	PMI-Byonic	PMI-Byonic (A2)	A	2	Unambiguous	NGHLCQYDVDECASTPCKNGAKCLDGPNTY	[F].NGHLcqYDVDEcAsTPcKnGAKcLDGPNTY.[T]	C5(Carbamidomethyl); Q6(Deamidated); C12(Carbamidomethyl); S14(Hex(1)Pent(2)); C17(Carbamidomethyl); N19(Deamidated); C23(Carbamidomethyl)	1	1	Q01705	Q01705	Neurogenic locus notch homolog protein 1 OS=Mus musculus OX=10090 GN=Notch1 PE=1 SV=3	3	4	4	1	0	1	1	1	969.651	3875.58	3872.54	785.031	0.760016	0	0	315245	HCD (High Energy Collision Dissociation)	MS2	53.0387	100	11.4744	3578	3578	3571	FP030221_8.raw	0/0		0.125964	29.6393	29.6393	0.8	0.748231	0.0495099	0	0
FALSE	Medium	PMI-Byonic	PMI-Byonic (A2)	A	2	Unambiguous	NGHLCQYDVDECASTPCKNGAKCLDGPNTY	[F].NGHLcqYDVDEcAstPcKnGAKcLDGPNTY.[T]	C5(Carbamidomethyl); Q6(Deamidated); C12(Carbamidomethyl); S14(Hex(1)Pent(1)); T15(Fuc(1)); C17(Carbamidomethyl); N19(Deamidated); C23(Carbamidomethyl)	1	1	Q01705	Q01705	Neurogenic locus notch homolog protein 1 OS=Mus musculus OX=10090 GN=Notch1 PE=1 SV=3	3	4	4	1	0	1	1	1	973.402	3890.58	3886.56	1036.6	1.0072	0	0	366330	HCD (High Energy Collision Dissociation)	MS2	56.4756	100	11.3258	3514	3514	3505	FP030221_8.raw	0/0		0.454831	100.444	48.7658	1.2	0.350888	0.0227392	0	0
FALSE	High	PMI-Byonic	PMI-Byonic (A2)	A	2	Unambiguous	NGHLCQYDVDECASTPCKNGAKCLDGPNTY	[F].NGHLcqYDVDEcAsTPcKNGAKcLDGPNTY.[T]	C5(Carbamidomethyl); Q6(Deamidated); C12(Carbamidomethyl); S14(Hex(1)Pent(2)); C17(Carbamidomethyl); C23(Carbamidomethyl)	1	1	Q01705	Q01705	Neurogenic locus notch homolog protein 1 OS=Mus musculus OX=10090 GN=Notch1 PE=1 SV=3	3	4	4	1	0	1	1	1	969.153	3873.59	3871.56	524.889	0.508034	0	0	410991	HCD (High Energy Collision Dissociation)	MS2	9.87306	100	11.2255	3471	3471	3461	FP030221_8.raw	0/0		3.96614	388.526	388.526	0.8	0.00010811	6.97499e-06	0	0
FALSE	High	PMI-Byonic	PMI-Byonic (A2)	A	2	Unambiguous	DVDECASTPCKNGAKCLDGPNTY	[Y].DVDEcAStPcKNGAKcLDGPNTY.[T]	C5(Carbamidomethyl); T8(Hex(1)Pent(2)); C10(Carbamidomethyl); C16(Carbamidomethyl)	1	1	Q01705	Q01705	Neurogenic locus notch homolog protein 1 OS=Mus musculus OX=10090 GN=Notch1 PE=1 SV=3	1	3	3	1	0	1	1	1	1000.41	2999.22	2998.21	336.969	0.336768	0	0	284253	HCD (High Energy Collision Dissociation)	MS2	17.9687	100	9.95658	2928	2928	2920	FP030221_8.raw	0/0		4.16773	369.093	369.093	0.4	6.79626e-05	4.86049e-06	0	0
FALSE	High	PMI-Byonic	PMI-Byonic (A2)	A	2	Unambiguous	TCVCTEGYTGTHCEVDIDECDPDPCHY	[Y].TcVcTEGYTGthcEVDIDEcDPDPcHY.[G]	C2(Carbamidomethyl); C4(Carbamidomethyl); T11(HexNAc(1)Fuc(1)); H12(Oxidation); C13(Carbamidomethyl); C20(Carbamidomethyl); C25(Carbamidomethyl)	1	1	Q01705	Q01705	Neurogenic locus notch homolog protein 1 OS=Mus musculus OX=10090 GN=Notch1 PE=1 SV=3	1	3	3	1	0	1	1	1	1219.13	3655.36	3655.34	4.87162	0.00593582	0	0	291549	HCD (High Energy Collision Dissociation)	MS2	5.60104	100	12.0319	3816	3816	3813	FP030221_8.raw	0/0		3.9114	291.204	291.204	4.8	0.000122631	9.27246e-06	0	0
FALSE	High	PMI-Byonic	PMI-Byonic (A2)	A	2	Unambiguous	TCVCTEGYTGTHCEVDIDECDPDPCHY	[Y].TcVcTEGYTGtHcEVDIDEcDPDPcHY.[G]	C2(Carbamidomethyl); C4(Carbamidomethyl); T11(Hex(1)); C13(Carbamidomethyl); C20(Carbamidomethyl); C25(Carbamidomethyl)	1	1	Q01705	Q01705	Neurogenic locus notch homolog protein 1 OS=Mus musculus OX=10090 GN=Notch1 PE=1 SV=3	1	3	3	1	0	1	1	1	1151.43	3452.28	3452.26	4.21139	0.00484627	0	0	260885	HCD (High Energy Collision Dissociation)	MS2	0	100	12.1889	3884	3884	3879	FP030221_8.raw	0/0		7.44788	641.054	641.054	2.4	3.56551e-08	2.99138e-09	0	0
FALSE	High	PMI-Byonic	PMI-Byonic (A2)	A	2	Unambiguous	TCVCTEGYTGTHCEVDIDECDPDPCHYGSCKDGVATF	[Y].TcVcTEGYTGtHcEVDIDEcDPDPcHYGScKdGVATF.[T]	C2(Carbamidomethyl); C4(Carbamidomethyl); T11(HexNAc(1)Fuc(1)); C13(Carbamidomethyl); C20(Carbamidomethyl); C25(Carbamidomethyl); C30(Carbamidomethyl); D32(Oxidation)	1	1	Q01705	Q01705	Neurogenic locus notch homolog protein 1 OS=Mus musculus OX=10090 GN=Notch1 PE=1 SV=3	2	4	4	1	0	1	1	1	1170.46	4678.82	4677.79	218.708	0.255768	0	0	279720	HCD (High Energy Collision Dissociation)	MS2	31.6827	100	12.7315	4118	4118	4110	FP030221_8.raw	0/0		3.07784	244.186	244.186	0	0.000835906	7.26871e-05	0	0
FALSE	High	PMI-Byonic	PMI-Byonic (A2)	A	2	Unambiguous	TCVCTEGYTGTHCEVDIDECDPDPCHY	[Y].TcVcTEGYTGthcEVDIDEcDPDPcHY.[G]	C2(Carbamidomethyl); C4(Carbamidomethyl); T11(HexNAc(1)Fuc(1)); H12(Oxidation); C13(Carbamidomethyl); C20(Carbamidomethyl); C25(Carbamidomethyl)	1	1	Q01705	Q01705	Neurogenic locus notch homolog protein 1 OS=Mus musculus OX=10090 GN=Notch1 PE=1 SV=3	1	3	3	1	0	1	1	1	1219.12	3655.35	3655.34	2.66755	0.00325027	0	0	257187	HCD (High Energy Collision Dissociation)	MS2	43.8807	100	12.1544	3869	3869	3868	FP030221_8.raw	0/0		2.5828	161.539	161.539	4.8	0.00261334	0.000206315	0	0
FALSE	High	PMI-Byonic	PMI-Byonic (A2)	A	2	Unambiguous	TCVCTEGYTGTHCEVDIDECDPDPCHYGSCKDGVATF	[Y].TcVcTEGYTGthcEVDIDEcDPDPcHYGScKdGVATF.[T]	C2(Carbamidomethyl); C4(Carbamidomethyl); T11(HexNAc(1)Fuc(1)); H12(Oxidation); C13(Carbamidomethyl); C20(Carbamidomethyl); C25(Carbamidomethyl); C30(Carbamidomethyl); D32(Oxidation)	1	1	Q01705	Q01705	Neurogenic locus notch homolog protein 1 OS=Mus musculus OX=10090 GN=Notch1 PE=1 SV=3	2	4	4	1	0	1	1	1	1174.71	4695.81	4693.79	431.574	0.506429	0	0	649807	HCD (High Energy Collision Dissociation)	MS2	31.7763	100	12.8286	4160	4160	4154	FP030221_8.raw	0/0		4.19884	232.606	232.606	4.8	6.32638e-05	4.41296e-06	0	0
FALSE	High	PMI-Byonic	PMI-Byonic (A2)	A	2	Unambiguous	TCVCTEGYTGTHCEVDIDECDPDPCHYGSCKDGVATF	[Y].TcVcTEGYTGtHcEVDIDEcDPDPcHYGScKdGVATF.[T]	C2(Carbamidomethyl); C4(Carbamidomethyl); T11(Hex(1)); C13(Carbamidomethyl); C20(Carbamidomethyl); C25(Carbamidomethyl); C30(Carbamidomethyl); D32(Oxidation)	1	1	Q01705	Q01705	Neurogenic locus notch homolog protein 1 OS=Mus musculus OX=10090 GN=Notch1 PE=1 SV=3	2	4	4	1	0	1	1	1	1123.94	4492.73	4490.71	450.933	0.506252	0	0	639961	HCD (High Energy Collision Dissociation)	MS2	36.4537	100	12.9151	4197	4197	4187	FP030221_8.raw	0/0		6.44741	489.974	489.974	2.4	3.56935e-07	5.53006e-08	0	0
FALSE	High	PMI-Byonic	PMI-Byonic (A2)	A	2	Unambiguous	TCVCTEGYTGTHCEVDIDECDPDPCHY	[Y].TcVcTEGYTGtHcEVDIdEcDPDPcHY.[G]	C2(Carbamidomethyl); C4(Carbamidomethyl); T11(HexNAc(1)Fuc(1)); C13(Carbamidomethyl); D18(Oxidation); C20(Carbamidomethyl); C25(Carbamidomethyl)	1	1	Q01705	Q01705	Neurogenic locus notch homolog protein 1 OS=Mus musculus OX=10090 GN=Notch1 PE=1 SV=3	1	4	4	1	0	1	1	1	914.597	3655.36	3655.34	5.75291	0.00525722	0	0	306762	HCD (High Energy Collision Dissociation)	MS2	0	100	12.0726	3834	3834	3824	FP030221_8.raw	0/0		2.85077	309.62	309.62	4.8	0.00141002	0.000101906	0	0
FALSE	High	PMI-Byonic	PMI-Byonic (A2)	A	2	Unambiguous	TCVCTEGYTGTHCEVDIDECDPDPCHY	[Y].TcVcTEGYTGtHcEVDIDEcDPDPcHY.[G]	C2(Carbamidomethyl); C4(Carbamidomethyl); T11(Hex(1)); C13(Carbamidomethyl); C20(Carbamidomethyl); C25(Carbamidomethyl)	1	1	Q01705	Q01705	Neurogenic locus notch homolog protein 1 OS=Mus musculus OX=10090 GN=Notch1 PE=1 SV=3	1	3	3	1	0	1	1	1	1151.43	3452.27	3452.26	0.922954	0.00106209	0	0	392781	HCD (High Energy Collision Dissociation)	MS2	0	100	12.0683	3832	3832	3824	FP030221_8.raw	0/0		15.4832	1025.68	1008.45	2.4	3.2869e-16	4.10858e-17	0	0
FALSE	High	PMI-Byonic	PMI-Byonic (A2)	A	2	Unambiguous	TCLCQPGYTGHHCETNINECHSQPCRHGGTCQDRDNSY	[F].TcLcQPGYTGHHcEtNINEcHsQPcRHGGTcQDRDNSY.[L]	C2(Carbamidomethyl); C4(Carbamidomethyl); C13(Carbamidomethyl); T15(HexNAc(1)Hex(1)Fuc(1)); C20(Carbamidomethyl); S22(Hex(1)Pent(2)); C25(Carbamidomethyl); C31(Carbamidomethyl)	1	1	Q01705	Q01705	Neurogenic locus notch homolog protein 1 OS=Mus musculus OX=10090 GN=Notch1 PE=1 SV=3	2	6	6	1	0	1	1	1	924.869	5544.18	5544.15	4.51981	0.00417642	0	0	26224.4	HCD (High Energy Collision Dissociation)	MS2	0	100	7.94702	2070	2070	2062	FP030221_8.raw	0/0		2.70134	79.8104	79.8104	0	0.00198913	0.000183209	0	0
FALSE	High	PMI-Byonic	PMI-Byonic (A2)	A	2	Unambiguous	TCLCQPGYTGHHCETNINECHSQPCRHGGTCQDRDNSYLCL	[F].TcLcQPGYTGHHcEtNINEcHsQPcRHGGTcQDRDNSYLcL.[C]	C2(Carbamidomethyl); C4(Carbamidomethyl); C13(Carbamidomethyl); T15(Hex(1)Pent(2)); C20(Carbamidomethyl); S22(HexNAc(1)Hex(1)Fuc(1)NeuAc(1)); C25(Carbamidomethyl); C31(Carbamidomethyl); C40(Carbamidomethyl)	1	1	Q01705	Q01705	Neurogenic locus notch homolog protein 1 OS=Mus musculus OX=10090 GN=Notch1 PE=1 SV=3	4	6	6	1	0	1	1	1	1038.25	6224.48	6221.45	487.192	0.505173	0	0	426652	HCD (High Energy Collision Dissociation)	MS2	0	100	10.7012	3246	3246	3239	FP030221_8.raw	0/0		1.94512	108.919	108.919	0	0.0113469	0.000789742	0	0
FALSE	High	PMI-Byonic	PMI-Byonic (A2)	A	2	Unambiguous	TCLCQPGYTGHHCETNINECHSQPCRHGGTCQDRDNSYLCL	[F].TcLcQPGYTGHHcEtNINEcHsQPcRHGGTcQDRDNSYLcL.[C]	C2(Carbamidomethyl); C4(Carbamidomethyl); C13(Carbamidomethyl); T15(HexNAc(1)Fuc(1)); C20(Carbamidomethyl); S22(Hex(1)Pent(2)); C25(Carbamidomethyl); C31(Carbamidomethyl); C40(Carbamidomethyl)	1	1	Q01705	Q01705	Neurogenic locus notch homolog protein 1 OS=Mus musculus OX=10090 GN=Notch1 PE=1 SV=3	4	6	6	1	0	1	1	1	962.725	5771.32	5768.3	523.23	0.503024	0	0	920134	HCD (High Energy Collision Dissociation)	MS2	32.2517	100	11.0338	3389	3389	3384	FP030221_8.raw	0/0		0.839996	18.5485	18.5485	0	0.144545	0.0082229	0	0
FALSE	High	PMI-Byonic	PMI-Byonic (A2)	A	2	Unambiguous	TCLCQPGYTGHHCETNINECHSQPCRHGGTCQDRDNSY	[F].TcLcQPGYTGHHcEtNINEcHsQPcRHGGTcQDRDNSY.[L]	C2(Carbamidomethyl); C4(Carbamidomethyl); C13(Carbamidomethyl); T15(HexNAc(1)Fuc(1)); C20(Carbamidomethyl); S22(Hex(1)Pent(2)R0); C25(Carbamidomethyl); C31(Carbamidomethyl)	1	1	Q01705	Q01705	Neurogenic locus notch homolog protein 1 OS=Mus musculus OX=10090 GN=Notch1 PE=1 SV=3	2	6	6	1	0	1	1	1	898.528	5386.13	5382.1	749.056	0.671916	0	0	125085	HCD (High Energy Collision Dissociation)	MS2	65.0047	100	7.86948	2037	2037	2029	FP030221_8.raw	0/0		3.25699	95.7946	95.7946	0	0.000553358	3.23697e-05	0	0
FALSE	High	PMI-Byonic	PMI-Byonic (A2)	A	2	Unambiguous	TCLCQPGYTGHHCETNINECHSQPCRHGGTCQDRDNSYLCL	[F].TcLcQPGYTGHHcEtNINEcHsQPcRHGGTcQDRDNSYLcL.[C]	C2(Carbamidomethyl); C4(Carbamidomethyl); C13(Carbamidomethyl); T15(HexNAc(1)Fuc(1)); C20(Carbamidomethyl); S22(Hex(1)Pent(2)); C25(Carbamidomethyl); C31(Carbamidomethyl); C40(Carbamidomethyl)	1	1	Q01705	Q01705	Neurogenic locus notch homolog protein 1 OS=Mus musculus OX=10090 GN=Notch1 PE=1 SV=3	4	6	6	1	0	1	1	1	962.892	5772.32	5768.3	696.612	0.669711	0	0	1053558	HCD (High Energy Collision Dissociation)	MS2	31.8424	100	10.8987	3331	3331	3330	FP030221_8.raw	0/0		1.51247	225.715	225.715	0	0.0307274	0.00182039	0	0
FALSE	High	PMI-Byonic	PMI-Byonic (A2)	A	2	Unambiguous	TCLCQPGYTGHHCETNINECHSQPCRHGGTCQDRDNSY	[F].TcLcQPGYTGHHcEtNINEcHsQPcRHGGTcQDRDNSY.[L]	C2(Carbamidomethyl); C4(Carbamidomethyl); C13(Carbamidomethyl); T15(HexNAc(1)Fuc(1)); C20(Carbamidomethyl); S22(Hex(1)Pent(2)); C25(Carbamidomethyl); C31(Carbamidomethyl)	1	1	Q01705	Q01705	Neurogenic locus notch homolog protein 1 OS=Mus musculus OX=10090 GN=Notch1 PE=1 SV=3	2	6	6	1	0	1	1	1	898.359	5385.12	5382.1	561.327	0.50352	0	0	366937	HCD (High Energy Collision Dissociation)	MS2	38.3242	100	8.11387	2141	2141	2139	FP030221_8.raw	0/0		3.42759	176.104	176.104	0	0.000373603	2.41484e-05	0	0
FALSE	High	PMI-Byonic	PMI-Byonic (A2)	A	2	Unambiguous	TCLCQPGYTGHHCETNINECHSQPCRHGGTCQDRDNSYL	[F].TcLcQPGYTGHHcEtNINEcHsQPcRHGGTcQDRDNSYL.[C]	C2(Carbamidomethyl); C4(Carbamidomethyl); C13(Carbamidomethyl); T15(HexNAc(1)Fuc(1)); C20(Carbamidomethyl); S22(Hex(1)Pent(2)); C25(Carbamidomethyl); C31(Carbamidomethyl)	1	1	Q01705	Q01705	Neurogenic locus notch homolog protein 1 OS=Mus musculus OX=10090 GN=Notch1 PE=1 SV=3	3	6	6	1	0	1	1	1	917.043	5497.22	5495.18	370.716	0.339526	0	0	171687	HCD (High Energy Collision Dissociation)	MS2	34.3199	100	8.69411	2389	2389	2381	FP030221_8.raw	0/0		3.08743	208.291	208.291	0	0.000817664	6.8171e-05	0	0
FALSE	High	PMI-Byonic	PMI-Byonic (A2)	A	2	Unambiguous	TCLCQPGYTGHHCETNINECHSQPCRHGGTCQDRDNSYLCL	[F].TcLcQPGYTGHHcEtNINEcHsQPcRHGGTcQDrDNSYLcL.[C]	C2(Carbamidomethyl); C4(Carbamidomethyl); C13(Carbamidomethyl); T15(HexNAc(1)Fuc(1)); C20(Carbamidomethyl); S22(Hex(1)Pent(2)); C25(Carbamidomethyl); C31(Carbamidomethyl); R34(Deamidated); C40(Carbamidomethyl)	1	1	Q01705	Q01705	Neurogenic locus notch homolog protein 1 OS=Mus musculus OX=10090 GN=Notch1 PE=1 SV=3	4	6	6	1	0	1	1	1	962.225	5768.32	5769.28	-167.353	-0.160918	0	0	350075	HCD (High Energy Collision Dissociation)	MS2	0	100	10.7901	3284	3284	3283	FP030221_8.raw	0/0		3.9725	430.007	430.007	0	0.000106537	6.27267e-06	0	0
FALSE	Medium	PMI-Byonic	PMI-Byonic (A2)	A	2	Unambiguous	TCLCQPGYTGHHCETNINECHSQPCRHGGTCQDRDNSYL	[F].tcLcQPGYtGHHcETNINEcHSQPcRHGGTcQDRDnSYL.[C]	T1(Hex(1)Pent(2)); C2(Carbamidomethyl); C4(Carbamidomethyl); T9(HexNAc(1)Hex(1)Fuc(1)); C13(Carbamidomethyl); C20(Carbamidomethyl); C25(Carbamidomethyl); C31(Carbamidomethyl); N36(Deamidated)	1	1	Q01705	Q01705	Neurogenic locus notch homolog protein 1 OS=Mus musculus OX=10090 GN=Notch1 PE=1 SV=3	3	6	6	1	0	1	1	1	943.715	5657.25	5658.22	-170.508	-0.160796	0	0	56957.1	HCD (High Energy Collision Dissociation)	MS2	0	100	8.71333	2397	2397	2392	FP030221_8.raw	0/0		0.613472	102.615	102.615	0	0.243516	0.013744	0	0
FALSE	High	PMI-Byonic	PMI-Byonic (A2)	A	2	Unambiguous	TCLCQPGYTGHHCETNINECHSQPCRHGGTCQDRDNSYLCL	[F].TcLcQPGYTGHHcEtNINEcHsQPcRHGGTcQDRDNSYLcL.[C]	C2(Carbamidomethyl); C4(Carbamidomethyl); C13(Carbamidomethyl); T15(Hex(1)Pent(2)); C20(Carbamidomethyl); S22(HexNAc(1)Fuc(1)); C25(Carbamidomethyl); C31(Carbamidomethyl); C40(Carbamidomethyl)	1	1	Q01705	Q01705	Neurogenic locus notch homolog protein 1 OS=Mus musculus OX=10090 GN=Notch1 PE=1 SV=3	4	5	5	1	0	1	1	1	1155.07	5771.34	5768.3	527.052	0.608038	0	0	412293	HCD (High Energy Collision Dissociation)	MS2	66.9685	100	10.7034	3247	3247	3239	FP030221_8.raw	0/0		2.30704	137.588	137.588	0	0.00493124	0.00037285	0	0
FALSE	High	PMI-Byonic	PMI-Byonic (A2)	A	2	Unambiguous	TCLCQPGYTGHHCETNINECHSQPCRHGGTCQDRDNSY	[F].TcLcQPGYTGHHcEtNINEcHsQPcRHGGTcQDRDNSY.[L]	C2(Carbamidomethyl); C4(Carbamidomethyl); C13(Carbamidomethyl); T15(HexNAc(1)Fuc(1)); C20(Carbamidomethyl); S22(Hex(1)Pent(2)); C25(Carbamidomethyl); C31(Carbamidomethyl)	1	1	Q01705	Q01705	Neurogenic locus notch homolog protein 1 OS=Mus musculus OX=10090 GN=Notch1 PE=1 SV=3	2	6	6	1	0	1	1	1	897.861	5382.13	5382.1	5.28484	0.00474059	0	0	226058	HCD (High Energy Collision Dissociation)	MS2	53.6546	100	7.98334	2085	2085	2084	FP030221_8.raw	0/0		6.44877	527.54	527.54	0	3.5582e-07	2.9633e-08	0	0
FALSE	High	PMI-Byonic	PMI-Byonic (A2)	A	2	Unambiguous	TCLCQPGYTGHHCETNINECHSQPCRHGGTCQDRDNSY	[F].TcLcQPGYTGHHcEtNINEcHsQPcRHGGTcQDRDNSY.[L]	C2(Carbamidomethyl); C4(Carbamidomethyl); C13(Carbamidomethyl); T15(HexNAc(1)Fuc(1)); C20(Carbamidomethyl); S22(Hex(1)Pent(2)); C25(Carbamidomethyl); C31(Carbamidomethyl)	1	1	Q01705	Q01705	Neurogenic locus notch homolog protein 1 OS=Mus musculus OX=10090 GN=Notch1 PE=1 SV=3	2	5	5	1	0	1	1	1	1077.63	5384.13	5382.1	377.082	0.405899	0	0	211295	HCD (High Energy Collision Dissociation)	MS2	62.8824	100	7.94484	2069	2069	2062	FP030221_8.raw	0/0		2.77084	19.9125	19.9125	0	0.00169495	0.000135194	0	0
FALSE	Low	PMI-Byonic	PMI-Byonic (A2)	A	2	Unambiguous	TCLCQPGYTGHHCETNINECHSQPCRHGGTCQDRDNSYLCL	[F].TcLcQPGYTGHHcEtNINEcHsQPcRHGGTcQDRDnSYLcL.[C]	C2(Carbamidomethyl); C4(Carbamidomethyl); C13(Carbamidomethyl); T15(HexNAc(1)Hex(1)Fuc(1)); C20(Carbamidomethyl); S22(Hex(1)Pent(2)); C25(Carbamidomethyl); C31(Carbamidomethyl); N36(Deamidated); C40(Carbamidomethyl)	1	1	Q01705	Q01705	Neurogenic locus notch homolog protein 1 OS=Mus musculus OX=10090 GN=Notch1 PE=1 SV=3	4	6	6	1	0	1	1	1	989.737	5933.39	5931.33	346.265	0.342302	0	0	276318	HCD (High Energy Collision Dissociation)	MS2	8.11936	100	10.1345	3004	3004	2997	FP030221_8.raw	0/0		0.0739267	5.41448	5.41448	0	0.843477	0.0636105	0	0
FALSE	High	PMI-Byonic	PMI-Byonic (A2)	A	2	Unambiguous	TCLCQPGYTGHHCETNINECHSQPCRHGGTCQDRDNSYL	[F].TcLcQPGYTGHHcEtNINEcHsQPcRHGGTcQDRDNSYL.[C]	C2(Carbamidomethyl); C4(Carbamidomethyl); C13(Carbamidomethyl); T15(Hex(1)Pent(2)); C20(Carbamidomethyl); S22(HexNAc(1)Fuc(1)); C25(Carbamidomethyl); C31(Carbamidomethyl)	1	1	Q01705	Q01705	Neurogenic locus notch homolog protein 1 OS=Mus musculus OX=10090 GN=Notch1 PE=1 SV=3	3	6	6	1	0	1	1	1	916.708	5495.21	5495.18	5.71696	0.00523596	0	0	618044	HCD (High Energy Collision Dissociation)	MS2	0	100	8.80825	2437	2437	2436	FP030221_8.raw	0/0		7.86061	634.923	634.923	0	1.37845e-08	1.49033e-09	0	0
FALSE	Medium	PMI-Byonic	PMI-Byonic (A2)	A	2	Unambiguous	TCLCQPGYTGHHCETNINECHSQPCRHGGTCQDRDNSYLCL	[F].TcLcQPGYTGHHcEtNINEcHsQPcrHGGTcQDRDNSYLcL.[C]	C2(Carbamidomethyl); C4(Carbamidomethyl); C13(Carbamidomethyl); T15(HexNAc(1)Fuc(1)); C20(Carbamidomethyl); S22(Hex(1)Pent(2)); C25(Carbamidomethyl); R26(Deamidated); C31(Carbamidomethyl); C40(Carbamidomethyl)	1	1	Q01705	Q01705	Neurogenic locus notch homolog protein 1 OS=Mus musculus OX=10090 GN=Notch1 PE=1 SV=3	4	6	6	1	0	1	1	1	962.221	5768.29	5769.28	-172.241	-0.165617	0	0	184540	HCD (High Energy Collision Dissociation)	MS2	15.0976	100	10.0211	2955	2955	2953	FP030221_8.raw	0/0		0.149922	178.982	178.982	0	0.708073	0.0418731	0	0
FALSE	High	PMI-Byonic	PMI-Byonic (A2)	A	2	Unambiguous	TCLCQPGYTGHHCETNINECHSQPCRHGGTCQDRDNSYLCL	[F].TcLcQPGYTGHHcEtNINEcHsQPcRHGGTcQDRDNSYLcL.[C]	C2(Carbamidomethyl); C4(Carbamidomethyl); C13(Carbamidomethyl); T15(HexNAc(1)Hex(1)Fuc(1)); C20(Carbamidomethyl); S22(Hex(1)Pent(2)); C25(Carbamidomethyl); C31(Carbamidomethyl); C40(Carbamidomethyl)	1	1	Q01705	Q01705	Neurogenic locus notch homolog protein 1 OS=Mus musculus OX=10090 GN=Notch1 PE=1 SV=3	4	6	6	1	0	1	1	1	989.734	5933.37	5930.35	508.546	0.502643	0	0	393650	HCD (High Energy Collision Dissociation)	MS2	42.5203	100	9.87916	2895	2895	2887	FP030221_8.raw	0/0		1.273	82.9424	82.9424	0	0.0533334	0.00306672	0	0
FALSE	High	PMI-Byonic	PMI-Byonic (A2)	A	2	Unambiguous	TCLCQPGYTGHHCETNINECHSQPCRHGGTCQDRDNSYLCL	[F].TcLcQPGYTGHHcEtNINEcHsQPcRHGGTcQDRDNSYLcL.[C]	C2(Carbamidomethyl); C4(Carbamidomethyl); C13(Carbamidomethyl); T15(HexNAc(1)Fuc(1)); C20(Carbamidomethyl); S22(Hex(1)Pent(2)); C25(Carbamidomethyl); C31(Carbamidomethyl); C40(Carbamidomethyl)	1	1	Q01705	Q01705	Neurogenic locus notch homolog protein 1 OS=Mus musculus OX=10090 GN=Notch1 PE=1 SV=3	4	5	5	1	0	1	1	1	1154.87	5770.32	5768.3	350.77	0.404669	0	0	355130	HCD (High Energy Collision Dissociation)	MS2	21.0394	100	9.79935	2861	2861	2854	FP030221_8.raw	0/0		1.2535	39.0775	39.0775	0	0.0557822	0.00329998	0	0
FALSE	High	PMI-Byonic	PMI-Byonic (A2)	A	2	Unambiguous	TCLCQPGYTGHHCETNINECHSQPCRHGGTCQDRDNSYLCL	[F].TcLcQPGYTGHHcEtNINEcHsqPcRHGGTcQDRDNSYLcL.[C]	C2(Carbamidomethyl); C4(Carbamidomethyl); C13(Carbamidomethyl); T15(HexNAc(1)Fuc(1)); C20(Carbamidomethyl); S22(Hex(1)Pent(2)); Q23(Deamidated); C25(Carbamidomethyl); C31(Carbamidomethyl); C40(Carbamidomethyl)	1	1	Q01705	Q01705	Neurogenic locus notch homolog protein 1 OS=Mus musculus OX=10090 GN=Notch1 PE=1 SV=3	4	6	6	1	0	1	1	1	962.727	5771.32	5769.28	353.849	0.340242	0	0	686865	HCD (High Energy Collision Dissociation)	MS2	37.7216	100	9.77576	2851	2851	2843	FP030221_8.raw	0/0		0.967507	244.73	244.73	0	0.107769	0.00671516	0	0
FALSE	High	PMI-Byonic	PMI-Byonic (A2)	A	2	Unambiguous	TCLCQPGYTGHHCETNINECHSQPCRHGGTCQDRDNSYLCL	[F].TcLcQPGYTGHHcEtNINEcHsQPcRHGGTcQDRDNSYLcL.[C]	C2(Carbamidomethyl); C4(Carbamidomethyl); C13(Carbamidomethyl); T15(HexNAc(1)Hex(1)Fuc(1)); C20(Carbamidomethyl); S22(Hex(1)Pent(2)); C25(Carbamidomethyl); C31(Carbamidomethyl); C40(Carbamidomethyl)	1	1	Q01705	Q01705	Neurogenic locus notch homolog protein 1 OS=Mus musculus OX=10090 GN=Notch1 PE=1 SV=3	4	6	6	1	0	1	1	1	989.902	5934.38	5930.35	678.735	0.670856	0	0	290223	HCD (High Energy Collision Dissociation)	MS2	14.6754	100	10.2656	3060	3060	3052	FP030221_8.raw	0/0		1.47786	5.27317	5.27317	0	0.0332766	0.00196402	0	0
FALSE	Medium	PMI-Byonic	PMI-Byonic (A2)	A	2	Unambiguous	TCLCQPGYTGHHCETNINECHSQPCRHGGTCQDRDNSYL	[F].TcLcQPGYTGHHcEtNInEcHsQPcRHGGTcQDRDNSYL.[C]	C2(Carbamidomethyl); C4(Carbamidomethyl); C13(Carbamidomethyl); T15(Hex(1)Pent(2)); N18(Deamidated); C20(Carbamidomethyl); S22(HexNAc(1)Hex(1)Fuc(1)NeuAc(1)); C25(Carbamidomethyl); C31(Carbamidomethyl)	1	1	Q01705	Q01705	Neurogenic locus notch homolog protein 1 OS=Mus musculus OX=10090 GN=Notch1 PE=1 SV=3	3	6	6	1	0	1	1	1	992.896	5952.34	5949.32	507.89	0.503599	0	0	238580	HCD (High Energy Collision Dissociation)	MS2	12.4683	100	9.32349	2657	2657	2656	FP030221_8.raw	0/0		0.613472	110.923	110.923	0	0.243516	0.0146705	0	0
FALSE	High	PMI-Byonic	PMI-Byonic (A2)	A	2	Unambiguous	TCLCQPGYTGHHCETNINECHSQPCRHGGTCQDRDNSYLCL	[F].TcLcQPGYTGHHcEtNINEcHsQPcRHGGTcQDRDNSYLcL.[C]	C2(Carbamidomethyl); C4(Carbamidomethyl); C13(Carbamidomethyl); T15(Hex(1)Pent(2)); C20(Carbamidomethyl); S22(HexNAc(1)Fuc(1)); C25(Carbamidomethyl); C31(Carbamidomethyl); C40(Carbamidomethyl)	1	1	Q01705	Q01705	Neurogenic locus notch homolog protein 1 OS=Mus musculus OX=10090 GN=Notch1 PE=1 SV=3	4	6	6	1	0	1	1	1	962.23	5768.34	5768.3	8.22438	0.00790678	0	0	206539	HCD (High Energy Collision Dissociation)	MS2	0	100	10.2896	3070	3070	3063	FP030221_8.raw	0/0		3.89986	305.283	305.283	0	0.000125934	1.00554e-05	0	0
FALSE	High	PMI-Byonic	PMI-Byonic (A2)	A	2	Unambiguous	TCLCQPGYTGHHCETNINECHSQPCRHGGTCQDRDNSYL	[F].TcLcQPGYTGHHcEtNINEcHsQPcRHGGTcQDRDNSYL.[C]	C2(Carbamidomethyl); C4(Carbamidomethyl); C13(Carbamidomethyl); T15(HexNAc(1)Hex(1)Fuc(1)NeuAc(1)); C20(Carbamidomethyl); S22(Hex(1)Pent(2)); C25(Carbamidomethyl); C31(Carbamidomethyl)	1	1	Q01705	Q01705	Neurogenic locus notch homolog protein 1 OS=Mus musculus OX=10090 GN=Notch1 PE=1 SV=3	3	6	6	1	0	1	1	1	992.9	5952.36	5948.33	677.526	0.671691	0	0	244527	HCD (High Energy Collision Dissociation)	MS2	31.6014	100	9.20367	2606	2606	2601	FP030221_8.raw	0/0		2.82438	21.9356	21.9356	0	0.00149838	0.00010984	0	0
FALSE	High	PMI-Byonic	PMI-Byonic (A2)	A	2	Unambiguous	TCLCQPGYTGHHCETNINECHSQPCRHGGTCQDRDNSYL	[F].TcLcQPGYTGHHcEtNINEcHsQPcRHGGTcQDRDNSYL.[C]	C2(Carbamidomethyl); C4(Carbamidomethyl); C13(Carbamidomethyl); T15(Hex(1)Pent(2)); C20(Carbamidomethyl); S22(HexNAc(1)Fuc(1)); C25(Carbamidomethyl); C31(Carbamidomethyl)	1	1	Q01705	Q01705	Neurogenic locus notch homolog protein 1 OS=Mus musculus OX=10090 GN=Notch1 PE=1 SV=3	3	6	6	1	0	1	1	1	917.205	5498.2	5495.18	548.184	0.502062	0	0	283608	HCD (High Energy Collision Dissociation)	MS2	21.6677	100	9.19502	2602	2602	2601	FP030221_8.raw	0/0		0.929954	31.0241	31.0241	0	0.117502	0.00718261	0	0
FALSE	High	PMI-Byonic	PMI-Byonic (A2)	A	2	Unambiguous	TCLCQPGYTGHHCETNINECHSQPCRHGGTCQDRDNSYLCL	[F].TcLcQPGYTGHHcEtNINEcHsQPcRHGGTcQDRDNSYLcL.[C]	C2(Carbamidomethyl); C4(Carbamidomethyl); C13(Carbamidomethyl); T15(HexNAc(1)Hex(1)Fuc(1)NeuAc(1)); C20(Carbamidomethyl); S22(Hex(1)Pent(2)); C25(Carbamidomethyl); C31(Carbamidomethyl); C40(Carbamidomethyl)	1	1	Q01705	Q01705	Neurogenic locus notch homolog protein 1 OS=Mus musculus OX=10090 GN=Notch1 PE=1 SV=3	4	6	6	1	0	1	1	1	1038.25	6224.49	6221.45	489.193	0.507248	0	0	225981	HCD (High Energy Collision Dissociation)	MS2	42.0688	100	10.3475	3095	3095	3085	FP030221_8.raw	0/0		1.57816	53.512	53.512	0	0.0264141	0.00156298	0	0
FALSE	Medium	PMI-Byonic	PMI-Byonic (A2)	A	2	Unambiguous	TCLCQPGYTGHHCETNINECHSQPCRHGGTCQDRDNSYL	[F].TcLcQPGYTGHHcEtNINEcHsQPcrHGGTcQDRDNSYL.[C]	C2(Carbamidomethyl); C4(Carbamidomethyl); C13(Carbamidomethyl); T15(Hex(1)Pent(2)); C20(Carbamidomethyl); S22(HexNAc(1)Fuc(1)); C25(Carbamidomethyl); R26(Deamidated); C31(Carbamidomethyl)	1	1	Q01705	Q01705	Neurogenic locus notch homolog protein 1 OS=Mus musculus OX=10090 GN=Notch1 PE=1 SV=3	3	5	5	1	0	1	1	1	1100.45	5498.21	5496.17	371.684	0.408567	0	0	290529	HCD (High Energy Collision Dissociation)	MS2	0	100	8.74126	2409	2409	2403	FP030221_8.raw	0/0		0.303851	70.7541	70.7541	0	0.496762	0.0290531	0	0
FALSE	High	PMI-Byonic	PMI-Byonic (A2)	A	2	Unambiguous	TCLCQPGYTGHHCETNINECHSQPCRHGGTCQDRDNSYLCL	[F].TcLcQPGYTGHHcEtNINEcHsQPcRHGGTcQDRDNSYLcL.[C]	C2(Carbamidomethyl); C4(Carbamidomethyl); C13(Carbamidomethyl); T15(HexNAc(1)Hex(1)Fuc(1)); C20(Carbamidomethyl); S22(Hex(1)Pent(2)); C25(Carbamidomethyl); C31(Carbamidomethyl); C40(Carbamidomethyl)	1	1	Q01705	Q01705	Neurogenic locus notch homolog protein 1 OS=Mus musculus OX=10090 GN=Notch1 PE=1 SV=3	4	6	6	1	0	1	1	1	989.737	5933.39	5930.35	511.943	0.506	0	0	428560	HCD (High Energy Collision Dissociation)	MS2	43.8265	100	10.3952	3115	3115	3107	FP030221_8.raw	0/0		1.78319	66.7595	66.7595	0	0.0164743	0.0011751	0	0
FALSE	High	PMI-Byonic	PMI-Byonic (A2)	A	2	Unambiguous	TCLCQPGYTGHHCETNINECHSQPCRHGGTCQDRDNSYLCL	[F].TcLcQPGYTGHHcEtNINEcHsQPcRHGGTcQDRDNSYLcL.[C]	C2(Carbamidomethyl); C4(Carbamidomethyl); C13(Carbamidomethyl); T15(Hex(1)Pent(2)); C20(Carbamidomethyl); S22(HexNAc(1)Fuc(1)); C25(Carbamidomethyl); C31(Carbamidomethyl); C40(Carbamidomethyl)	1	1	Q01705	Q01705	Neurogenic locus notch homolog protein 1 OS=Mus musculus OX=10090 GN=Notch1 PE=1 SV=3	4	5	5	1	0	1	1	1	1154.87	5770.33	5768.3	352.145	0.406256	0	0	292375	HCD (High Energy Collision Dissociation)	MS2	38.2491	100	10.4471	3137	3137	3129	FP030221_8.raw	0/0		1.10031	35.5536	35.5536	0	0.0793768	0.00510346	0	0
FALSE	High	PMI-Byonic	PMI-Byonic (A2)	A	2	Unambiguous	TCLCQPGYTGHHCETNINECHSQPCRHGGTCQDRDNSYL	[F].TcLcQPGYTGHHcEtNINEcHsQPcRHGGTcQDRDNSYL.[C]	C2(Carbamidomethyl); C4(Carbamidomethyl); C13(Carbamidomethyl); T15(HexNAc(1)Fuc(1)); C20(Carbamidomethyl); S22(Hex(1)Pent(2)); C25(Carbamidomethyl); C31(Carbamidomethyl)	1	1	Q01705	Q01705	Neurogenic locus notch homolog protein 1 OS=Mus musculus OX=10090 GN=Notch1 PE=1 SV=3	3	6	6	1	0	1	1	1	916.706	5495.2	5495.18	2.85135	0.00261145	0	0	173069	HCD (High Energy Collision Dissociation)	MS2	0	100	9.06824	2548	2548	2546	FP030221_8.raw	0/0		2.32989	264.931	264.931	0	0.00467852	0.000349353	0	0
FALSE	High	PMI-Byonic	PMI-Byonic (A2)	A	2	Unambiguous	TCLCQPGYTGHHCETNINECHSQPCRHGGTCQDRDNSYLCL	[F].TcLcQPGYTGHHcEtNINEcHsQPcRHGGTcQDRDNSYLcL.[C]	C2(Carbamidomethyl); C4(Carbamidomethyl); C13(Carbamidomethyl); T15(HexNAc(1)Fuc(1)); C20(Carbamidomethyl); S22(Hex(1)Pent(2)); C25(Carbamidomethyl); C31(Carbamidomethyl); C40(Carbamidomethyl)	1	1	Q01705	Q01705	Neurogenic locus notch homolog protein 1 OS=Mus musculus OX=10090 GN=Notch1 PE=1 SV=3	4	6	6	1	0	1	1	1	962.894	5772.33	5768.3	698.707	0.671725	0	0	1.16481e+06	HCD (High Energy Collision Dissociation)	MS2	16.542	100	10.5497	3181	3181	3173	FP030221_8.raw	0/0		5.76924	401.548	401.548	0	1.70121e-06	1.54485e-07	0	0
FALSE	High	PMI-Byonic	PMI-Byonic (A2)	A	2	Unambiguous	TCLCQPGYTGHHCETNINECHSQPCRHGGTCQDRDNSYLCL	[F].TcLcQPGYTGHHcEtNINEcHsQPcRHGGTcQDRDNSYLcL.[C]	C2(Carbamidomethyl); C4(Carbamidomethyl); C13(Carbamidomethyl); T15(HexNAc(1)Fuc(1)); C20(Carbamidomethyl); S22(Hex(1)Pent(2)); C25(Carbamidomethyl); C31(Carbamidomethyl); C40(Carbamidomethyl)	1	1	Q01705	Q01705	Neurogenic locus notch homolog protein 1 OS=Mus musculus OX=10090 GN=Notch1 PE=1 SV=3	4	5	5	1	0	1	1	1	1155.27	5772.33	5768.3	699.207	0.806647	0	0	427672	HCD (High Energy Collision Dissociation)	MS2	24.0861	100	10.5603	3185	3185	3184	FP030221_8.raw	0/0		2.47056	115.866	115.866	0	0.0033841	0.000251446	0	0
FALSE	High	PMI-Byonic	PMI-Byonic (A2)	A	2	Unambiguous	TCLCQPGYTGHHCETNINECHSQPCRHGGTCQDRDNSYL	[F].TcLcQPGYTGHHcEtNINEcHsQPcRHGGTcQDRDNSYL.[C]	C2(Carbamidomethyl); C4(Carbamidomethyl); C13(Carbamidomethyl); T15(Hex(1)Pent(2)); C20(Carbamidomethyl); S22(HexNAc(1)Hex(1)Fuc(1)); C25(Carbamidomethyl); C31(Carbamidomethyl)	1	1	Q01705	Q01705	Neurogenic locus notch homolog protein 1 OS=Mus musculus OX=10090 GN=Notch1 PE=1 SV=3	3	6	6	1	0	1	1	1	944.216	5660.26	5657.24	534.019	0.503512	0	0	335078	HCD (High Energy Collision Dissociation)	MS2	0	100	8.97588	2509	2509	2502	FP030221_8.raw	0/0		1.30353	9.41409	9.41409	0	0.0497134	0.00284232	0	0
FALSE	High	PMI-Byonic	PMI-Byonic (A2)	A	2	Unambiguous	TCLCQPGYTGHHCETNINECHSQPCRHGGTCQDRDNSYL	[F].TcLcQPGYTGHHcEtNINEcHsQPcRHGGTcQDRDNSYL.[C]	C2(Carbamidomethyl); C4(Carbamidomethyl); C13(Carbamidomethyl); T15(HexNAc(1)Fuc(1)); C20(Carbamidomethyl); S22(Hex(1)Pent(2)); C25(Carbamidomethyl); C31(Carbamidomethyl)	1	1	Q01705	Q01705	Neurogenic locus notch homolog protein 1 OS=Mus musculus OX=10090 GN=Notch1 PE=1 SV=3	3	6	6	1	0	1	1	1	916.71	5495.22	5495.18	7.64958	0.00700598	0	0	169333	HCD (High Energy Collision Dissociation)	MS2	0	100	8.93949	2493	2493	2491	FP030221_8.raw	0/0		7.0248	569.444	569.444	0	9.44499e-08	8.10444e-09	0	0
FALSE	High	PMI-Byonic	PMI-Byonic (A2)	A	2	Unambiguous	TCLCQPGYTGHHCETNINECHSQPCRHGGTCQDRDNSYLCL	[F].TcLcQPGYTGHHcEtNINEcHsQPcRHGGTcQDRDNSYLcL.[C]	C2(Carbamidomethyl); C4(Carbamidomethyl); C13(Carbamidomethyl); T15(HexNAc(1)Hex(1)Fuc(1)NeuAc(1)); C20(Carbamidomethyl); S22(Hex(1)Pent(2)); C25(Carbamidomethyl); C31(Carbamidomethyl); C40(Carbamidomethyl)	1	1	Q01705	Q01705	Neurogenic locus notch homolog protein 1 OS=Mus musculus OX=10090 GN=Notch1 PE=1 SV=3	4	6	6	1	0	1	1	1	1038.08	6223.47	6221.45	325.555	0.33757	0	0	332707	HCD (High Energy Collision Dissociation)	MS2	29.0752	100	10.5792	3194	3194	3184	FP030221_8.raw	0/0		1.40147	85.4707	85.4707	0	0.0396763	0.00228266	0	0
FALSE	High	PMI-Byonic	PMI-Byonic (A2)	A	2	Unambiguous	TCLCQPGYTGHHCETNINECHSQPCRHGGTCQDRDNSYL	[F].TcLcQPGYTGHHcEtNINEcHsQPcRHGGTcQDRDNSYL.[C]	C2(Carbamidomethyl); C4(Carbamidomethyl); C13(Carbamidomethyl); T15(Hex(1)Pent(2)); C20(Carbamidomethyl); S22(HexNAc(1)Fuc(1)); C25(Carbamidomethyl); C31(Carbamidomethyl)	1	1	Q01705	Q01705	Neurogenic locus notch homolog protein 1 OS=Mus musculus OX=10090 GN=Notch1 PE=1 SV=3	3	5	5	1	0	1	1	1	1100.45	5498.21	5495.18	550.819	0.60537	0	0	392091	HCD (High Energy Collision Dissociation)	MS2	0	100	8.86887	2463	2463	2458	FP030221_8.raw	0/0		2.72391	195.67	195.67	0	0.00188839	0.000153767	0	0
FALSE	High	PMI-Byonic	PMI-Byonic (A2)	A	2	Unambiguous	TCLCQPGYTGHHCETNINECHSQPCRHGGTCQDRDNSYLCL	[F].TcLcQPGYTGHHcEtNINEcHsQPcRHGGTcQDRDNSYLcL.[C]	C2(Carbamidomethyl); C4(Carbamidomethyl); C13(Carbamidomethyl); T15(Hex(1)Pent(2)); C20(Carbamidomethyl); S22(HexNAc(1)Fuc(1)); C25(Carbamidomethyl); C31(Carbamidomethyl); C40(Carbamidomethyl)	1	1	Q01705	Q01705	Neurogenic locus notch homolog protein 1 OS=Mus musculus OX=10090 GN=Notch1 PE=1 SV=3	4	6	6	1	0	1	1	1	962.893	5772.32	5768.3	698.136	0.671176	0	0	1.02506e+06	HCD (High Energy Collision Dissociation)	MS2	19.9432	100	10.156	3013	3013	3008	FP030221_8.raw	0/0		3.53631	262.945	262.945	0	0.000290867	1.39759e-05	0	0
FALSE	High	PMI-Byonic	PMI-Byonic (A2)	A	2	Unambiguous	TCLCQPGYTGHHCETNINECHSQPCRHGGTCQDRDNSYL	[F].TcLcQPGYTGHHcEtNINEcHsQPcRHGGTcQDRDNSYL.[C]	C2(Carbamidomethyl); C4(Carbamidomethyl); C13(Carbamidomethyl); T15(HexNAc(1)Hex(1)Fuc(1)); C20(Carbamidomethyl); S22(Hex(1)Pent(2)); C25(Carbamidomethyl); C31(Carbamidomethyl)	1	1	Q01705	Q01705	Neurogenic locus notch homolog protein 1 OS=Mus musculus OX=10090 GN=Notch1 PE=1 SV=3	3	6	6	1	0	1	1	1	943.716	5657.26	5657.24	3.72491	0.00351212	0	0	125154	HCD (High Energy Collision Dissociation)	MS2	0	100	8.84691	2454	2454	2447	FP030221_8.raw	0/0		3.47931	227.419	227.419	0	0.00033166	1.9688e-05	0	0
FALSE	High	PMI-Byonic	PMI-Byonic (A2)	A	2	Unambiguous	TCLCQPGYTGHHCETNINECHSQPCRHGGTCQDRDNSYLCL	[F].TcLcQPGYtGHHcEtNINEcHSqPcRHGGTcQDRDNSYLcL.[C]	C2(Carbamidomethyl); C4(Carbamidomethyl); T9(HexNAc(1)Fuc(1)); C13(Carbamidomethyl); T15(Hex(1)Pent(2)); C20(Carbamidomethyl); Q23(Deamidated); C25(Carbamidomethyl); C31(Carbamidomethyl); C40(Carbamidomethyl)	1	1	Q01705	Q01705	Neurogenic locus notch homolog protein 1 OS=Mus musculus OX=10090 GN=Notch1 PE=1 SV=3	4	6	6	1	0	1	1	1	962.726	5771.32	5769.28	353.531	0.339937	0	0	2.38527e+06	HCD (High Energy Collision Dissociation)	MS2	39.1023	100	10.6733	3234	3234	3228	FP030221_8.raw	0/0		3.53171	392.177	392.177	0	0.000293961	1.58059e-05	0	0
FALSE	High	PMI-Byonic	PMI-Byonic (A2)	A	2	Unambiguous	TCLCQPGYTGHHCETNINECHSQPCRHGGTCQDRDNSYLCL	[F].TcLcQPGYTGHHcEtNINEcHsQPcRHGGTcQDRDNSYLcL.[C]	C2(Carbamidomethyl); C4(Carbamidomethyl); C13(Carbamidomethyl); T15(Hex(1)Pent(2)); C20(Carbamidomethyl); S22(HexNAc(1)Fuc(1)); C25(Carbamidomethyl); C31(Carbamidomethyl); C40(Carbamidomethyl)	1	1	Q01705	Q01705	Neurogenic locus notch homolog protein 1 OS=Mus musculus OX=10090 GN=Notch1 PE=1 SV=3	4	6	6	1	0	1	1	1	962.894	5772.33	5768.3	698.898	0.671908	0	0	1.58088e+06	HCD (High Energy Collision Dissociation)	MS2	22.3741	100	10.4144	3123	3123	3118	FP030221_8.raw	0/0		5.32837	376.946	376.946	0	4.69489e-06	5.49438e-07	0	0
FALSE	High	PMI-Byonic	PMI-Byonic (A2)	A	2	Unambiguous	TCLCQPGYTGHHCETNINECHSQPCRHGGTCQDRDNSYLCL	[F].TcLcQPGYtGHHcEtNINEcHSQPcRHGGTcQDRDnSYLcL.[C]	C2(Carbamidomethyl); C4(Carbamidomethyl); T9(HexNAc(1)Fuc(1)); C13(Carbamidomethyl); T15(Hex(1)Pent(2)); C20(Carbamidomethyl); C25(Carbamidomethyl); C31(Carbamidomethyl); N36(Deamidated); C40(Carbamidomethyl)	1	1	Q01705	Q01705	Neurogenic locus notch homolog protein 1 OS=Mus musculus OX=10090 GN=Notch1 PE=1 SV=3	4	6	6	1	0	1	1	1	962.893	5772.32	5769.28	527.011	0.506746	0	0	2.08166e+06	HCD (High Energy Collision Dissociation)	MS2	23.5964	100	9.90047	2904	2904	2898	FP030221_8.raw	0/0		3.9725	422.302	422.302	0	0.000106537	5.57152e-06	0	0
FALSE	High	PMI-Byonic	PMI-Byonic (A2)	A	2	Unambiguous	TCRCPEGYHDPTCL	[F].TcRcPEGYHDPTcL.[S]	C2(Carbamidomethyl); C4(Carbamidomethyl); C13(Carbamidomethyl)	1	1	Q01705	Q01705	Neurogenic locus notch homolog protein 1 OS=Mus musculus OX=10090 GN=Notch1 PE=1 SV=3	1	3	3	1	0	1	1	1	589.243	1765.71	1765.71	3.21113	0.00188997	0	0	419885	HCD (High Energy Collision Dissociation)	MS2	29.6514	100	9.17796	2595	2595	2590	FP030221_8.raw	0/0		4.60252	405.4	405.4	405.4	2.49736e-05	2.08815e-06	0	0
FALSE	Medium	PMI-Byonic	PMI-Byonic (A2)	A	2	Unambiguous	TCRCPEGYHDPTCL	[F].TcRcPEGYHDPTcL.[S]	C2(Carbamidomethyl); C4(Carbamidomethyl); C13(Carbamidomethyl)	1	1	Q01705	Q01705	Neurogenic locus notch homolog protein 1 OS=Mus musculus OX=10090 GN=Notch1 PE=1 SV=3	1	4	4	1	0	1	1	1	588.526	2351.08	1765.71	331524	146.344	0	0	624759	HCD (High Energy Collision Dissociation)	MS2	27.9564	100	9.27855	2638	2638	2634	FP030221_8.raw	0/0		0.727706	179.913	179.913	179.913	0.187195	0.0120845	0	0
[truncated: 7 more columns]

## Sheet: FP032421_13
Checked	Confidence	Identifying Node Type	Identifying Node	Search ID	Identifying Node No	PSM Ambiguity	Sequence	Annotated Sequence	Modifications	# Protein Groups	# Proteins	Master Protein Accessions	Protein Accessions	Protein Descriptions	# Missed Cleavages	Charge	Original Precursor Charge	DeltaScore	DeltaCn	Rank	Search Engine Rank	Concatenated Rank	m/z [Da]	MH+ [Da]	Theo. MH+ [Da]	DeltaM [ppm]	Deltam/z [Da]	Matched Ions	Total Ions	Intensity	Activation Type	MS Order	Isolation Interference [%]	Ion Inject Time [ms]	RT [min]	First Scan	Last Scan	Master Scan(s)	Spectrum File	Ions Matched	Annotation	|Log Prob|	Byonic Score	Delta Byonic Score	Delta Mod Score	PEP 2D	q-Value 2D	FDR 2D	Peptide Group FDR 2D
FALSE	Medium	PMI-Byonic	PMI-Byonic (A2)	A	2	Unambiguous	VGQRCQDSNPCLSTPCKNAGTCHVVDHGGTVDYACSCPL	[F].VGQRcQDSNPcLStPcKNAGTcHVVDHGGTVDYAcScPL.[G]	C5(Carbamidomethyl); C11(Carbamidomethyl); T14(Hex(1)); C16(Carbamidomethyl); C22(Carbamidomethyl); C35(Carbamidomethyl); C37(Carbamidomethyl)	1	1	Q01705	Q01705	Neurogenic locus notch homolog protein 1 OS=Mus musculus OX=10090 GN=Notch1 PE=1 SV=3	2	5	5	1	0	1	1	1	908.788	4539.91	4539.91	-0.451166	-0.000409651	0	0	148806	HCD (High Energy Collision Dissociation)	MS2	3.93188	100	10.1436	3692	3692	3685	FP032421_13.raw	0/0		0.233957	137.188	137.188	1.2	0.583503	0.0207125	0	0
FALSE	Low	PMI-Byonic	PMI-Byonic (A2)	A	2	Unambiguous	VGQRCQDSNPCLSTPCKNAGTCHVVDHGGTVDYACSCPLGFSGPL	[F].VGQRcQDSNPcLsTPcKNAGtcHVVDHGGTVDYAcScPLGFSGPL.[C]	C5(Carbamidomethyl); C11(Carbamidomethyl); S13(Hex(1)Pent(2)); C16(Carbamidomethyl); T21(Fuc(1)); C22(Carbamidomethyl); C35(Carbamidomethyl); C37(Carbamidomethyl)	1	1	Q01705	Q01705	Neurogenic locus notch homolog protein 1 OS=Mus musculus OX=10090 GN=Notch1 PE=1 SV=3	4	5	5	1	0	1	1	1	1102.48	5508.38	5508.34	7.25966	0.00799774	0	0	469155	HCD (High Energy Collision Dissociation)	MS2	0	91.5971	12.0411	4524	4524	4521	FP032421_13.raw	0/0		0.0857063	98.1894	98.1894	0	0.820907	0.0726564	0	0
FALSE	Low	PMI-Byonic	PMI-Byonic (A2)	A	2	Unambiguous	VGQRCQDSNPCLSTPCKNAGTCHVVDHGGTVDYACSCPL	[F].VGQRcQDSNPcLStPcKNAGtcHVVDHGGTVDYAcScPL.[G]	C5(Carbamidomethyl); C11(Carbamidomethyl); T14(Hex(1)Pent(2)); C16(Carbamidomethyl); T21(Fuc(1)); C22(Carbamidomethyl); C35(Carbamidomethyl); C37(Carbamidomethyl)	1	1	Q01705	Q01705	Neurogenic locus notch homolog protein 1 OS=Mus musculus OX=10090 GN=Notch1 PE=1 SV=3	2	5	5	1	0	1	1	1	990.824	4950.09	4950.06	6.6944	0.00662754	0	0	868919	HCD (High Energy Collision Dissociation)	MS2	0	51.2127	10.1811	3708	3708	3707	FP032421_13.raw	0/0		0.0457513	86.0808	86.0808	0	0.900013	0.096194	0	0
FALSE	Medium	PMI-Byonic	PMI-Byonic (A2)	A	2	Unambiguous	VGQRCQDSNPCLSTPCKNAGTCHVVDHGGTVDYACSCPL	[F].VGQRcQDSNPcLStPcKNAGtcHVVDHGGTVDYAcScPL.[G]	C5(Carbamidomethyl); C11(Carbamidomethyl); T14(Hex(1)Pent(2)); C16(Carbamidomethyl); T21(Fuc(1)); C22(Carbamidomethyl); C35(Carbamidomethyl); C37(Carbamidomethyl)	1	1	Q01705	Q01705	Neurogenic locus notch homolog protein 1 OS=Mus musculus OX=10090 GN=Notch1 PE=1 SV=3	2	5	5	1	0	1	1	1	990.821	4950.08	4950.06	4.04341	0.00400302	0	0	74812.3	HCD (High Energy Collision Dissociation)	MS2	0	100	10.0621	3657	3657	3652	FP032421_13.raw	0/0		0.166865	101.051	101.051	0	0.680981	0.0395857	0	0
FALSE	High	PMI-Byonic	PMI-Byonic (A2)	A	2	Unambiguous	VGQRCQDSNPCLSTPCKNAGTCHVVDHGGTVDY	[F].VGQRcQDSNPcLstPcKNAGTcHVVDHGGTVDY.[A]	C5(Carbamidomethyl); C11(Carbamidomethyl); S13(Hex(1)Pent(2)); T14(Fuc(1)); C16(Carbamidomethyl); C22(Carbamidomethyl)	1	1	Q01705	Q01705	Neurogenic locus notch homolog protein 1 OS=Mus musculus OX=10090 GN=Notch1 PE=1 SV=3	1	5	5	1	0	1	1	1	853.165	4261.8	4261.79	1.41534	0.00120637	0	0	1.23821e+06	HCD (High Energy Collision Dissociation)	MS2	0.876335	72.6291	8.92699	3158	3158	3157	FP032421_13.raw	0/0		11.2523	857.211	857.211	1.2	5.5931e-12	5.8095e-13	0	0
FALSE	High	PMI-Byonic	PMI-Byonic (A2)	A	2	Unambiguous	VGQRCQDSNPCLSTPCKNAGTCHVVDHGGTVDY	[F].VGQRcQDSNPcLstPcKNAGTcHVVDHGGTVDY.[A]	C5(Carbamidomethyl); C11(Carbamidomethyl); S13(Hex(1)Pent(2)); T14(Fuc(1)); C16(Carbamidomethyl); C22(Carbamidomethyl)	1	1	Q01705	Q01705	Neurogenic locus notch homolog protein 1 OS=Mus musculus OX=10090 GN=Notch1 PE=1 SV=3	1	4	4	1	0	1	1	1	1066.7	4263.79	4261.79	469.201	0.499909	0	0	553850	HCD (High Energy Collision Dissociation)	MS2	36.598	100	8.90211	3147	3147	3146	FP032421_13.raw	0/0		3.71068	466.319	466.319	1.2	0.000194681	1.84079e-05	0	0
FALSE	High	PMI-Byonic	PMI-Byonic (A2)	A	2	Unambiguous	VGQRCQDSNPCLSTPCKNAGTCHVVDHGGTVDY	[F].VGQRcQDSNPcLStPcKNAGTcHVVDHGGTVDY.[A]	C5(Carbamidomethyl); C11(Carbamidomethyl); T14(Hex(1)); C16(Carbamidomethyl); C22(Carbamidomethyl)	1	1	Q01705	Q01705	Neurogenic locus notch homolog protein 1 OS=Mus musculus OX=10090 GN=Notch1 PE=1 SV=3	1	5	5	1	0	1	1	1	771.136	3851.65	3851.65	0.829401	0.000638912	0	0	319849	HCD (High Energy Collision Dissociation)	MS2	3.09961	100	8.83756	3119	3119	3113	FP032421_13.raw	0/0		8.25235	718.579	718.579	1.2	5.59308e-09	9.59432e-10	0	0
FALSE	High	PMI-Byonic	PMI-Byonic (A2)	A	2	Unambiguous	VGQRCQDSNPCLSTPCKNAGTCHVVDHGGTVDY	[F].VGQRcQDSNPcLstPcKNAGTcHVVDHGGTVDY.[A]	C5(Carbamidomethyl); C11(Carbamidomethyl); S13(Fuc(1)); T14(Hex(1)Pent(1)R0); C16(Carbamidomethyl); C22(Carbamidomethyl)	1	1	Q01705	Q01705	Neurogenic locus notch homolog protein 1 OS=Mus musculus OX=10090 GN=Notch1 PE=1 SV=3	1	5	5	1	0	1	1	1	826.755	4129.75	4129.75	-0.455315	-0.000376067	0	0	586022	HCD (High Energy Collision Dissociation)	MS2	0	100	8.8354	3118	3118	3113	FP032421_13.raw	0/0		8.25235	714.742	714.742	0	5.59308e-09	7.66364e-10	0	0
FALSE	High	PMI-Byonic	PMI-Byonic (A2)	A	2	Unambiguous	VGQRCQDSNPCLSTPCKNAGTCHVVDHGGTVDY	[F].VGQRcQDSNPcLstPcKNAGTcHVVDHGGTVDY.[A]	C5(Carbamidomethyl); C11(Carbamidomethyl); S13(Hex(1)Pent(2)); T14(Fuc(1)); C16(Carbamidomethyl); C22(Carbamidomethyl)	1	1	Q01705	Q01705	Neurogenic locus notch homolog protein 1 OS=Mus musculus OX=10090 GN=Notch1 PE=1 SV=3	1	5	5	1	0	1	1	1	853.164	4261.79	4261.79	0.770869	0.000657056	0	0	1.07973e+06	HCD (High Energy Collision Dissociation)	MS2	0	100	8.808	3105	3105	3102	FP032421_13.raw	0/0		12.2523	908.375	908.375	1.2	5.59321e-13	7.97394e-14	0	0
FALSE	High	PMI-Byonic	PMI-Byonic (A2)	A	2	Unambiguous	ACSCPLGFSGPL	[Y].AcScPLGFSGPL.[C]	C2(Carbamidomethyl); C4(Carbamidomethyl)	1	1	Q01705	Q01705	Neurogenic locus notch homolog protein 1 OS=Mus musculus OX=10090 GN=Notch1 PE=1 SV=3	2	2	2	1	0	1	1	1	633.288	1265.57	1265.57	2.45076	0.0015508	0	0	1.66532e+06	HCD (High Energy Collision Dissociation)	MS2	22.7289	70.2889	15.219	5912	5912	5907	FP032421_13.raw	0/0		6.73634	674.629	674.629	674.629	1.83512e-07	1.55939e-08	0	0
FALSE	High	PMI-Byonic	PMI-Byonic (A2)	A	2	Unambiguous	CLTPLDNACL	[L].cLTPLDNAcL.[A]	C1(Carbamidomethyl); C9(Carbamidomethyl)	1	1	Q01705	Q01705	Neurogenic locus notch homolog protein 1 OS=Mus musculus OX=10090 GN=Notch1 PE=1 SV=3	2	2	2	1	0	1	1	1	588.774	1176.54	1176.54	2.16829	0.00127554	0	0	1.0899e+06	HCD (High Energy Collision Dissociation)	MS2	20.1004	99.398	14.1875	5464	5464	5456	FP032421_13.raw	0/0		5.33878	661.899	234.354	234.354	4.58375e-06	2.78191e-07	0	0
FALSE	High	PMI-Byonic	PMI-Byonic (A2)	A	2	Unambiguous	CLTPLDNACL	[L].cLTPLDNAcL.[A]	C1(Carbamidomethyl); C9(Carbamidomethyl)	1	1	Q01705	Q01705	Neurogenic locus notch homolog protein 1 OS=Mus musculus OX=10090 GN=Notch1 PE=1 SV=3	2	2	2	1	0	1	1	1	588.774	1176.54	1176.54	2.3758	0.00139761	0	0	175543	HCD (High Energy Collision Dissociation)	MS2	64.2747	100	14.3017	5513	5513	5511	FP032421_13.raw	0/0		0.838199	388.446	304.788	304.788	0.145145	0.00291549	0	0
FALSE	High	PMI-Byonic	PMI-Byonic (A2)	A	2	Unambiguous	ANPCRNGGTCDLLTLTEY	[L].ANPcRnGGtcDLLTLTEY.[K]	C4(Carbamidomethyl); N6(Deamidated); T9(Fuc(1)); C10(Carbamidomethyl)	1	1	Q01705	Q01705	Neurogenic locus notch homolog protein 1 OS=Mus musculus OX=10090 GN=Notch1 PE=1 SV=3	3	2	2	1	0	1	1	1	1101.49	2201.97	2201.97	0.607303	0.000668631	0	0	540984	HCD (High Energy Collision Dissociation)	MS2	0	100	14.7128	5692	5692	5687	FP032421_13.raw	0/0		3.94725	414.322	414.322	1.77864	0.000112914	1.0443e-05	0	0
FALSE	High	PMI-Byonic	PMI-Byonic (A2)	A	2	Unambiguous	ANPCRNGGTCDLLTLTEY	[L].ANPcRNGGtcDLLTLTEY.[K]	C4(Carbamidomethyl); T9(Fuc(1)); C10(Carbamidomethyl)	1	1	Q01705	Q01705	Neurogenic locus notch homolog protein 1 OS=Mus musculus OX=10090 GN=Notch1 PE=1 SV=3	3	2	2	1	0	1	1	1	1101	2200.99	2200.98	1.77555	0.00195397	0	0	669730	HCD (High Energy Collision Dissociation)	MS2	0	100	13.8915	5334	5334	5324	FP032421_13.raw	0/0		3.91941	463.554	463.554	29.4097	0.00012039	1.2642e-05	0	0
FALSE	High	PMI-Byonic	PMI-Byonic (A2)	A	2	Unambiguous	KCRCPPGWSGKSCQQADPCASNPCANGGQCLPFESSY	[Y].KcRcPPGWsGKScQQADPcASNPcANGGQcLPFESSY.[I]	C2(Carbamidomethyl); C4(Carbamidomethyl); S9(Hex(1)Pent(2)); C13(Carbamidomethyl); C19(Carbamidomethyl); C24(Carbamidomethyl); C30(Carbamidomethyl)	1	1	Q01705	Q01705	Neurogenic locus notch homolog protein 1 OS=Mus musculus OX=10090 GN=Notch1 PE=1 SV=3	2	4	4	1	0	1	1	1	1161.98	4644.9	4644.88	5.27233	0.00612234	0	0	1.2158e+06	HCD (High Energy Collision Dissociation)	MS2	0	63.7903	11.1683	4139	4139	4136	FP032421_13.raw	0/0		7.55103	688.044	590.618	2.4	2.8117e-08	2.99269e-09	0	0
FALSE	High	PMI-Byonic	PMI-Byonic (A2)	A	2	Unambiguous	KCRCPPGWSGKSCQQADPCASNPCANGGQCLPFESSY	[Y].KcRcPPGWsGKScQQADPcASNPcANGGQcLPFESSY.[I]	C2(Carbamidomethyl); C4(Carbamidomethyl); S9(Hex(1)Pent(2)); C13(Carbamidomethyl); C19(Carbamidomethyl); C24(Carbamidomethyl); C30(Carbamidomethyl)	1	1	Q01705	Q01705	Neurogenic locus notch homolog protein 1 OS=Mus musculus OX=10090 GN=Notch1 PE=1 SV=3	2	4	4	1	0	1	1	1	1162.22	4645.87	4644.88	214.256	0.248798	0	0	1.36955e+06	HCD (High Energy Collision Dissociation)	MS2	0	75.8592	11.4126	4247	4247	4246	FP032421_13.raw	0/0		8.64813	742.676	742.676	2.4	2.24841e-09	3.31429e-10	0	0
FALSE	High	PMI-Byonic	PMI-Byonic (A2)	A	2	Unambiguous	KCRCPPGWSGKSCQQADPCASNPCANGGQCLPF	[Y].KcRcPPGWsGKScQQADPcASNPcANGGqcLPF.[E]	C2(Carbamidomethyl); C4(Carbamidomethyl); S9(Hex(1)Pent(2)); C13(Carbamidomethyl); C19(Carbamidomethyl); C24(Carbamidomethyl); Q29(Deamidated); C30(Carbamidomethyl)	1	1	Q01705	Q01705	Neurogenic locus notch homolog protein 1 OS=Mus musculus OX=10090 GN=Notch1 PE=1 SV=3	1	4	4	1	0	1	1	1	1045.69	4179.73	4179.69	9.46316	0.00988827	0	0	236926	HCD (High Energy Collision Dissociation)	MS2	0	100	11.032	4080	4080	4070	FP032421_13.raw	0/0		3.88461	471.613	471.613	2.4	0.000130434	1.49516e-05	0	0
FALSE	High	PMI-Byonic	PMI-Byonic (A2)	A	2	Unambiguous	KCRCPPGWSGKSCQQADPCASNPCANGGQCLPFESSY	[Y].KcRcPPGWSGKScQQADPcAsNPcANGGQcLPFESSY.[I]	C2(Carbamidomethyl); C4(Carbamidomethyl); C13(Carbamidomethyl); C19(Carbamidomethyl); S21(Hex(1)); C24(Carbamidomethyl); C30(Carbamidomethyl)	1	1	Q01705	Q01705	Neurogenic locus notch homolog protein 1 OS=Mus musculus OX=10090 GN=Notch1 PE=1 SV=3	2	4	4	1	0	1	1	1	1095.96	4380.81	4380.79	4.4858	0.00491284	0	0	465166	HCD (High Energy Collision Dissociation)	MS2	0	100	11.2768	4187	4187	4180	FP032421_13.raw	0/0		8.55103	709.732	709.732	2.0924	2.8117e-09	4.44168e-10	0	0
FALSE	High	PMI-Byonic	PMI-Byonic (A2)	A	2	Unambiguous	KCRCPPGWSGKSCQQADPCASNPCANGGQCLPFESSY	[Y].KcRcPPGWSGKScQQADPcAsNPcANGGQcLPFESSY.[I]	C2(Carbamidomethyl); C4(Carbamidomethyl); C13(Carbamidomethyl); C19(Carbamidomethyl); S21(Hex(1)Pent(1)); C24(Carbamidomethyl); C30(Carbamidomethyl)	1	1	Q01705	Q01705	Neurogenic locus notch homolog protein 1 OS=Mus musculus OX=10090 GN=Notch1 PE=1 SV=3	2	4	4	1	0	1	1	1	1128.98	4512.89	4512.84	13.0596	0.014734	0	0	354103	HCD (High Energy Collision Dissociation)	MS2	86.6398	100	11.2489	4175	4175	4169	FP032421_13.raw	0/0		5.82401	570.96	570.96	1.2	1.49966e-06	8.47992e-08	0	0
FALSE	High	PMI-Byonic	PMI-Byonic (A2)	A	2	Unambiguous	KCRCPPGWSGKSCQQADPCASNPCANGGQCLPFESSY	[Y].KcRcPPGWsGKScQQADPcASNPcANGGQcLPFESSY.[I]	C2(Carbamidomethyl); C4(Carbamidomethyl); S9(Hex(1)Pent(2)); C13(Carbamidomethyl); C19(Carbamidomethyl); C24(Carbamidomethyl); C30(Carbamidomethyl)	1	1	Q01705	Q01705	Neurogenic locus notch homolog protein 1 OS=Mus musculus OX=10090 GN=Notch1 PE=1 SV=3	2	4	4	1	0	1	1	1	1161.98	4644.9	4644.88	5.16721	0.00600027	0	0	968657	HCD (High Energy Collision Dissociation)	MS2	0	78.3191	11.2897	4192	4192	4191	FP032421_13.raw	0/0		9.55103	759.852	590.425	2.4	2.8117e-10	3.65198e-11	0	0
FALSE	High	PMI-Byonic	PMI-Byonic (A2)	A	2	Unambiguous	KCRCPPGWSGKSCQQADPCASNPCANGGQCLPF	[Y].KcRcPPGWsGKScQQADPcASNPcANGGQcLPF.[E]	C2(Carbamidomethyl); C4(Carbamidomethyl); S9(Hex(1)Pent(2)); C13(Carbamidomethyl); C19(Carbamidomethyl); C24(Carbamidomethyl); C30(Carbamidomethyl)	1	1	Q01705	Q01705	Neurogenic locus notch homolog protein 1 OS=Mus musculus OX=10090 GN=Notch1 PE=1 SV=3	1	4	4	1	0	1	1	1	1045.44	4178.73	4178.71	4.23808	0.00442743	0	0	890803	HCD (High Energy Collision Dissociation)	MS2	0	100	10.8383	3996	3996	3993	FP032421_13.raw	0/0		4.37736	557.429	557.429	2.4	4.19412e-05	3.18849e-06	0	0
FALSE	High	PMI-Byonic	PMI-Byonic (A2)	A	2	Unambiguous	SGKSCQQADPCASNPCANGGQCLPFESSY	[W].SGKScQQADPcAsNPcANGGQcLPFESSY.[I]	C5(Carbamidomethyl); C11(Carbamidomethyl); S13(Hex(1)Pent(2)); C16(Carbamidomethyl); C22(Carbamidomethyl)	1	1	Q01705	Q01705	Neurogenic locus notch homolog protein 1 OS=Mus musculus OX=10090 GN=Notch1 PE=1 SV=3	1	3	3	1	0	1	1	1	1201.81	3603.42	3603.41	2.83384	0.00340384	0	0	350050	HCD (High Energy Collision Dissociation)	MS2	0	100	12.1029	4551	4551	4543	FP032421_13.raw	0/0		9.43533	817.909	755.067	1.41549	3.67001e-10	5.59598e-11	0	0
FALSE	High	PMI-Byonic	PMI-Byonic (A2)	A	2	Unambiguous	ICRCPPGFHGPTCRQDVNECSQNPGLCRHGGTCHNEIGSY	[Y].IcRcPPGFHGPtcRQDVNEcSQNPGLcRHGGTcHNEIGSY.[R]	C2(Carbamidomethyl); C4(Carbamidomethyl); T12(Fuc(1)); C13(Carbamidomethyl); C20(Carbamidomethyl); C27(Carbamidomethyl); C33(Carbamidomethyl)	1	1	Q01705	Q01705	Neurogenic locus notch homolog protein 1 OS=Mus musculus OX=10090 GN=Notch1 PE=1 SV=3	2	6	6	1	0	1	1	1	806.014	4831.05	4831.05	0.13839	0.000111429	0	0	470980	HCD (High Energy Collision Dissociation)	MS2	0	100	9.22961	3292	3292	3289	FP032421_13.raw	0/0		4.07142	540.92	540.92	3.6	8.48356e-05	8.30822e-06	0	0
FALSE	High	PMI-Byonic	PMI-Byonic (A2)	A	2	Unambiguous	ICRCPPGFHGPTCRQDVNECSQNPGLCRHGGTCHNEIGSY	[Y].IcRcPPGFHGPtcRQDVNEcSQNPGLcRHGGTcHNEIGSY.[R]	C2(Carbamidomethyl); C4(Carbamidomethyl); T12(Fuc(1)); C13(Carbamidomethyl); C20(Carbamidomethyl); C27(Carbamidomethyl); C33(Carbamidomethyl)	1	1	Q01705	Q01705	Neurogenic locus notch homolog protein 1 OS=Mus musculus OX=10090 GN=Notch1 PE=1 SV=3	2	6	6	1	0	1	1	1	806.515	4834.05	4831.05	621.576	0.500478	0	0	837251	HCD (High Energy Collision Dissociation)	MS2	26.6475	100	8.99064	3187	3187	3179	FP032421_13.raw	0/0		5.05505	555.356	555.356	3.6	8.8094e-06	6.93409e-07	0	0
FALSE	High	PMI-Byonic	PMI-Byonic (A2)	A	2	Unambiguous	ICRCPPGFHGPTCRQDVNECSQNPGLCRHGGTCHNEIGSY	[Y].IcRcPPGFHGPtcRQDVNEcSQNPGLcRHGGTcHNEIGSY.[R]	C2(Carbamidomethyl); C4(Carbamidomethyl); T12(Fuc(1)); C13(Carbamidomethyl); C20(Carbamidomethyl); C27(Carbamidomethyl); C33(Carbamidomethyl)	1	1	Q01705	Q01705	Neurogenic locus notch homolog protein 1 OS=Mus musculus OX=10090 GN=Notch1 PE=1 SV=3	2	5	5	1	0	1	1	1	967.018	4831.06	4831.05	2.26367	0.00218718	0	0	633228	HCD (High Energy Collision Dissociation)	MS2	0	100	9.03128	3204	3204	3201	FP032421_13.raw	0/0		6.43489	600.79	600.79	3.6	3.67372e-07	2.59403e-08	0	0
FALSE	High	PMI-Byonic	PMI-Byonic (A2)	A	2	Unambiguous	ICRCPPGFHGPTCRQDVNECSQNPGLCRHGGTCHNEIGSY	[Y].IcRcPPGFHGPTcRQDVNEcSqNPGLcRHGGTcHNEIGSY.[R]	C2(Carbamidomethyl); C4(Carbamidomethyl); C13(Carbamidomethyl); C20(Carbamidomethyl); Q22(Deamidated); C27(Carbamidomethyl); C33(Carbamidomethyl)	1	1	Q01705	Q01705	Neurogenic locus notch homolog protein 1 OS=Mus musculus OX=10090 GN=Notch1 PE=1 SV=3	2	6	6	1	0	1	1	1	781.672	4684.99	4685.98	-209.422	-0.163558	0	0	269594	HCD (High Energy Collision Dissociation)	MS2	2.74486	100	9.07998	3226	3226	3223	FP032421_13.raw	0/0		3.18081	443.18	443.18	2.18047	0.00065946	5.50394e-05	0	0
FALSE	High	PMI-Byonic	PMI-Byonic (A2)	A	2	Unambiguous	ICRCPPGFHGPTCRQDVNECSQNPGLCRHGGTCHNEIGSY	[Y].IcRcPPGFHGPtcRQDVNEcSQNPGLcRHGGTcHNEIGSY.[R]	C2(Carbamidomethyl); C4(Carbamidomethyl); T12(Fuc(1)); C13(Carbamidomethyl); C20(Carbamidomethyl); C27(Carbamidomethyl); C33(Carbamidomethyl)	1	1	Q01705	Q01705	Neurogenic locus notch homolog protein 1 OS=Mus musculus OX=10090 GN=Notch1 PE=1 SV=3	2	6	6	1	0	1	1	1	806.019	4831.08	4831.05	5.97527	0.00481114	0	0	4.1652e+06	HCD (High Energy Collision Dissociation)	MS2	36.241	18.1861	9.10491	3237	3237	3234	FP032421_13.raw	0/0		4.95796	523.055	523.055	3.6	1.10164e-05	9.45189e-07	0	0
FALSE	Medium	PMI-Byonic	PMI-Byonic (A2)	A	2	Unambiguous	ICRCPPGFHGPTCRQDVNECSQNPGL	[Y].IcRcPPGFHGPTcRQDVNEcSQNPGL.[C]	C2(Carbamidomethyl); C4(Carbamidomethyl); C13(Carbamidomethyl); C20(Carbamidomethyl)	1	1	Q01705	Q01705	Neurogenic locus notch homolog protein 1 OS=Mus musculus OX=10090 GN=Notch1 PE=1 SV=3	1	4	4	1	0	1	1	1	764.841	3056.34	3056.33	1.96561	0.00150189	0	0	118610	HCD (High Energy Collision Dissociation)	MS2	0	100	9.6971	3495	3495	3487	FP032421_13.raw	0/0		0.231209	215.429	215.429	215.429	0.587207	0.0295639	0	0
FALSE	High	PMI-Byonic	PMI-Byonic (A2)	A	2	Unambiguous	NCRCPPEWTGQYCTEDVDECQLMPNACQNGGTCHNTHGGY	[Y].NcRcPPEWTGQYcTEDVDEcQLMPNAcQnGGTcHntHGGY.[N]	C2(Carbamidomethyl); C4(Carbamidomethyl); C13(Carbamidomethyl); C20(Carbamidomethyl); C27(Carbamidomethyl); N29(Deamidated); C33(Carbamidomethyl); N35(Oxidation); T36(Fuc(1))	1	1	Q01705	Q01705	Neurogenic locus notch homolog protein 1 OS=Mus musculus OX=10090 GN=Notch1 PE=1 SV=3	3	4	4	1	0	1	1	1	1234.98	4936.9	4936.88	5.05758	0.00624217	0	0	165718	HCD (High Energy Collision Dissociation)	MS2	0	100	12.1456	4569	4569	4565	FP032421_13.raw	0/0		30.0057	1401.79	1401.79	5.1168	9.86859e-31	9.86835e-31	0	0
FALSE	High	PMI-Byonic	PMI-Byonic (A2)	A	2	Unambiguous	NCRCPPEWTGQYCTEDVDECQLMPNACQNGGTCHNTHGGY	[Y].NcRcPPEWTGQYcTEDVDEcQLMPNAcqNGGtcHNTHGGY.[N]	C2(Carbamidomethyl); C4(Carbamidomethyl); C13(Carbamidomethyl); C20(Carbamidomethyl); C27(Carbamidomethyl); Q28(Deamidated); T32(Fuc(1)); C33(Carbamidomethyl)	1	1	Q01705	Q01705	Neurogenic locus notch homolog protein 1 OS=Mus musculus OX=10090 GN=Notch1 PE=1 SV=3	3	4	4	1	0	1	1	1	1230.98	4920.9	4920.88	3.14763	0.00387228	0	0	144986	HCD (High Energy Collision Dissociation)	MS2	0	100	12.1564	4574	4574	4565	FP032421_13.raw	0/0		30.0057	1219.43	1219.43	2.49674	9.86859e-31	9.8684e-31	0	0
FALSE	High	PMI-Byonic	PMI-Byonic (A2)	A	2	Unambiguous	NCRCPPEWTGQYCTEDVDECQLMPNACQNGGTCHNTHGGY	[Y].NcRcPPEWTGQYcTEDVDEcQLMPNAcQNGGtcHNTHGGY.[N]	C2(Carbamidomethyl); C4(Carbamidomethyl); C13(Carbamidomethyl); C20(Carbamidomethyl); C27(Carbamidomethyl); T32(Fuc(1)); C33(Carbamidomethyl)	1	1	Q01705	Q01705	Neurogenic locus notch homolog protein 1 OS=Mus musculus OX=10090 GN=Notch1 PE=1 SV=3	3	4	4	1	0	1	1	1	1230.73	4919.91	4919.9	2.08283	0.00256183	0	0	285339	HCD (High Energy Collision Dissociation)	MS2	1.50723	100	11.8692	4450	4450	4444	FP032421_13.raw	0/0		30.0057	1394.86	778.273	4.8	9.86859e-31	9.8681e-31	0	0
FALSE	High	PMI-Byonic	PMI-Byonic (A2)	A	2	Unambiguous	NCRCPPEWTGQYCTEDVDECQLMPNACQNGGTCHNTHGGY	[Y].NcRcPPEWTGQYctEDVDEcQLMPNAcQNGGTcHnTHGGY.[N]	C2(Carbamidomethyl); C4(Carbamidomethyl); C13(Carbamidomethyl); T14(Fuc(1)); C20(Carbamidomethyl); C27(Carbamidomethyl); C33(Carbamidomethyl); N35(Oxidation)	1	1	Q01705	Q01705	Neurogenic locus notch homolog protein 1 OS=Mus musculus OX=10090 GN=Notch1 PE=1 SV=3	3	4	4	1	0	1	1	1	1234.73	4935.91	4935.89	3.50199	0.00432136	0	0	231245	HCD (High Energy Collision Dissociation)	MS2	0	100	11.9621	4490	4490	4488	FP032421_13.raw	0/0		30.0057	1434.44	1434.44	4.92825	9.86859e-31	9.86827e-31	0	0
FALSE	High	PMI-Byonic	PMI-Byonic (A2)	A	2	Unambiguous	NCRCPPEWTGQYCTEDVDECQLMPNACQNGGTCHNTHGGY	[Y].NcRcPPEWTGQYctEDVDEcQLMPNAcQNGGTcHnTHGGY.[N]	C2(Carbamidomethyl); C4(Carbamidomethyl); C13(Carbamidomethyl); T14(Fuc(1)); C20(Carbamidomethyl); C27(Carbamidomethyl); C33(Carbamidomethyl); N35(Oxidation)	1	1	Q01705	Q01705	Neurogenic locus notch homolog protein 1 OS=Mus musculus OX=10090 GN=Notch1 PE=1 SV=3	3	4	4	1	0	1	1	1	1234.73	4935.91	4935.89	2.80952	0.00346687	0	0	282764	HCD (High Energy Collision Dissociation)	MS2	0	100	11.8457	4439	4439	4433	FP032421_13.raw	0/0		30.0057	1557.06	1557.06	8.16705	9.86859e-31	9.86761e-31	0	0
FALSE	High	PMI-Byonic	PMI-Byonic (A2)	A	2	Unambiguous	NCVCVNGWTGEDCSENIDDCASAACFQGATCHDRVASF	[Y].NcVcVNGWTGEDcSENIDDcAsAAcFQGATcHDRVASF.[Y]	C2(Carbamidomethyl); C4(Carbamidomethyl); C13(Carbamidomethyl); C20(Carbamidomethyl); S22(Fuc(1)); C25(Carbamidomethyl); C31(Carbamidomethyl)	1	1	Q01705	Q01705	Neurogenic locus notch homolog protein 1 OS=Mus musculus OX=10090 GN=Notch1 PE=1 SV=3	2	4	4	1	0	1	1	1	1122.44	4486.73	4486.75	-4.04982	-0.00454263	0	0	286806	HCD (High Energy Collision Dissociation)	MS2	89.0833	100	13.6402	5223	5223	5214	FP032421_13.raw	0/0		15.9603	1140.31	1140.31	1.2	1.09563e-16	1.56517e-17	0	0
FALSE	Low	PMI-Byonic	PMI-Byonic (A2)	A	2	Unambiguous	NCVCVNGWTGEDCSENIDDCASAACFQGATCHDRVASF	[Y].NcVcVNGWTGEDcsEnIDDcASAAcFQGATcHDRVASF.[Y]	C2(Carbamidomethyl); C4(Carbamidomethyl); C13(Carbamidomethyl); S14(HexNAc(1)Fuc(1)); N16(Deamidated); C20(Carbamidomethyl); C25(Carbamidomethyl); C31(Carbamidomethyl)	1	1	Q01705	Q01705	Neurogenic locus notch homolog protein 1 OS=Mus musculus OX=10090 GN=Notch1 PE=1 SV=3	2	4	4	1	0	1	1	1	1173.48	4690.9	4690.81	18.9415	0.0222128	0	0	167588	HCD (High Energy Collision Dissociation)	MS2	0	100	13.3296	5089	5089	5082	FP032421_13.raw	0/0		0.0415697	123.644	123.644	0	0.90872	0.107638	0	0
FALSE	High	PMI-Byonic	PMI-Byonic (A2)	A	2	Unambiguous	QGATCHDRVASFY	[F].QGATcHDRVAsFY.[C]	C5(Carbamidomethyl); S11(Fuc(1))	1	1	Q01705	Q01705	Neurogenic locus notch homolog protein 1 OS=Mus musculus OX=10090 GN=Notch1 PE=1 SV=3	1	3	3	1	0	1	1	1	553.247	1657.73	1657.73	-0.0638408	-3.52769e-05	0	0	1.59736e+06	HCD (High Energy Collision Dissociation)	MS2	7.53883	87.9273	8.83322	3117	3117	3113	FP032421_13.raw	0/0		7.17318	661.415	616.51	6.01175	6.71147e-08	5.94137e-09	0	0
FALSE	High	PMI-Byonic	PMI-Byonic (A2)	A	2	Unambiguous	QGATCHDRVASFY	[F].QGATcHDRVASFY.[C]	C5(Carbamidomethyl)	1	1	Q01705	Q01705	Neurogenic locus notch homolog protein 1 OS=Mus musculus OX=10090 GN=Notch1 PE=1 SV=3	1	2	2	1	0	1	1	1	756.34	1511.67	1511.67	2.02951	0.00153398	0	0	328532	HCD (High Energy Collision Dissociation)	MS2	0	100	8.97556	3180	3180	3179	FP032421_13.raw	0/0		2.6486	484.633	368.382	368.382	0.00224595	0.000117363	0	0
FALSE	High	PMI-Byonic	PMI-Byonic (A2)	A	2	Unambiguous	QGATCHDRVASFY	[F].QGATcHDRVAsFY.[C]	C5(Carbamidomethyl); S11(Fuc(1))	1	1	Q01705	Q01705	Neurogenic locus notch homolog protein 1 OS=Mus musculus OX=10090 GN=Notch1 PE=1 SV=3	1	3	3	1	0	1	1	1	553.247	1657.73	1657.73	-0.837031	-0.000462523	0	0	1.50904e+06	HCD (High Energy Collision Dissociation)	MS2	11.8333	100	8.95076	3169	3169	3168	FP032421_13.raw	0/0		6.17318	648.492	624.322	11.0379	6.71147e-07	4.43747e-08	0	0
FALSE	High	PMI-Byonic	PMI-Byonic (A2)	A	2	Unambiguous	QGATCHDRVASFY	[F].QGATcHDRVAsFY.[C]	C5(Carbamidomethyl); S11(Fuc(1))	1	1	Q01705	Q01705	Neurogenic locus notch homolog protein 1 OS=Mus musculus OX=10090 GN=Notch1 PE=1 SV=3	1	2	2	1	0	1	1	1	829.369	1657.73	1657.73	1.60111	0.0013271	0	0	570460	HCD (High Energy Collision Dissociation)	MS2	13.5121	100	8.86458	3131	3131	3124	FP032421_13.raw	0/0		5.07801	593.625	536.822	5.51194	8.35576e-06	4.85307e-07	0	0
FALSE	High	PMI-Byonic	PMI-Byonic (A2)	A	2	Unambiguous	YCECPHGRTGLL	[F].YcEcPHGRTGLL.[C]	C2(Carbamidomethyl); C4(Carbamidomethyl)	1	1	Q01705	Q01705	Neurogenic locus notch homolog protein 1 OS=Mus musculus OX=10090 GN=Notch1 PE=1 SV=3	2	3	3	1	0	1	1	1	488.224	1462.66	1462.66	0.402864	0.000196417	0	0	7.45445e+06	HCD (High Energy Collision Dissociation)	MS2	10.6993	24.2863	8.7281	3070	3070	3069	FP032421_13.raw	0/0		3.20222	526.66	313.36	313.36	0.000627737	4.40499e-05	0	0
FALSE	High	PMI-Byonic	PMI-Byonic (A2)	A	2	Unambiguous	YCECPHGRTGLL	[F].YcEcPHGRTGLL.[C]	C2(Carbamidomethyl); C4(Carbamidomethyl)	1	1	Q01705	Q01705	Neurogenic locus notch homolog protein 1 OS=Mus musculus OX=10090 GN=Notch1 PE=1 SV=3	2	3	3	1	0	1	1	1	488.223	1462.66	1462.66	-1.03679	-0.000505487	0	0	1.29967e+06	HCD (High Energy Collision Dissociation)	MS2	6.85434	100	8.61331	3019	3019	3014	FP032421_13.raw	0/0		3.20222	536.452	294.386	294.386	0.000627737	3.32409e-05	0	0
FALSE	High	PMI-Byonic	PMI-Byonic (A2)	A	2	Unambiguous	YCECPHGRTGLL	[F].YcEcPHGRTGLL.[C]	C2(Carbamidomethyl); C4(Carbamidomethyl)	1	1	Q01705	Q01705	Neurogenic locus notch homolog protein 1 OS=Mus musculus OX=10090 GN=Notch1 PE=1 SV=3	2	2	2	1	0	1	1	1	731.831	1462.66	1462.66	-0.610302	-0.000446331	0	0	665359	HCD (High Energy Collision Dissociation)	MS2	8.86049	100	8.63799	3030	3030	3025	FP032421_13.raw	0/0		8.8054	768.99	633.284	633.284	1.5653e-09	2.35581e-10	0	0
FALSE	Medium	PMI-Byonic	PMI-Byonic (A2)	A	2	Unambiguous	TGPACSQDVDECALGANPCEHAGKCLNTLGSFECQCL	[Y].TGPAcSQDVDEcALGANPcEHAGKcLntLGSFEcQcL.[Q]	C5(Carbamidomethyl); C12(Carbamidomethyl); C19(Carbamidomethyl); C25(Carbamidomethyl); N27(Oxidation); T28(HexNAc(1)Hex(1)Fuc(1)); C34(Carbamidomethyl); C36(Carbamidomethyl)	1	1	Q01705	Q01705	Neurogenic locus notch homolog protein 1 OS=Mus musculus OX=10090 GN=Notch1 PE=1 SV=3	4	4	4	1	0	1	1	1	1163.98	4652.91	4653.9	-212.048	-0.246712	0	0	137390	HCD (High Energy Collision Dissociation)	MS2	0	100	13.6424	5224	5224	5214	FP032421_13.raw	0/0		0.264768	270.737	270.737	3.00551	0.543541	0.0116352	0	0
FALSE	High	PMI-Byonic	PMI-Byonic (A2)	A	2	Unambiguous	TGPRCEIDVNECISNPCQNDATCLDQIGEF	[Y].TGPRcEIDVNEcIsNPcQNDAtcLDQIGEF.[Q]	C5(Carbamidomethyl); C12(Carbamidomethyl); S14(Fuc(1)); C17(Carbamidomethyl); T22(Hex(1)Pent(2)); C23(Carbamidomethyl)	1	1	Q01705	Q01705	Neurogenic locus notch homolog protein 1 OS=Mus musculus OX=10090 GN=Notch1 PE=1 SV=3	1	3	3	1	0	1	1	1	1362.23	4084.67	4084.68	-2.19064	-0.00298269	0	0	341829	HCD (High Energy Collision Dissociation)	MS2	0	100	14.5925	5640	5640	5632	FP032421_13.raw	0/0		5.53243	642.245	446.923	1.87227	2.93475e-06	1.61825e-07	0	0
FALSE	High	PMI-Byonic	PMI-Byonic (A2)	A	2	Unambiguous	QCICMPGYEGVYCEINTDECASSPCLHNGHCMDKINEF	[F].QcIcMPGYEGVYcEINTDEcASsPcLHNGHcMDKINEF.[Q]	C2(Carbamidomethyl); C4(Carbamidomethyl); C13(Carbamidomethyl); C20(Carbamidomethyl); S23(Hex(1)Pent(2)); C25(Carbamidomethyl); C31(Carbamidomethyl)	1	1	Q01705	Q01705	Neurogenic locus notch homolog protein 1 OS=Mus musculus OX=10090 GN=Notch1 PE=1 SV=3	3	4	4	1	0	1	1	1	1256.24	5021.96	5021.96	-1.34544	-0.00168918	0	0	301810	HCD (High Energy Collision Dissociation)	MS2	0	100	13.6878	5244	5244	5236	FP032421_13.raw	0/0		30.0057	1165.06	1165.06	0	9.86859e-31	9.86843e-31	0	0
FALSE	High	PMI-Byonic	PMI-Byonic (A2)	A	2	Unambiguous	QCQCPKGFNGHLCQYDVDECASTPCKNGAKCLDGPNTY	[F].QcQcPKGFNGHLcQYDVDEcAsTPcKNGAKcLdGPNTY.[T]	C2(Carbamidomethyl); C4(Carbamidomethyl); C13(Carbamidomethyl); C20(Carbamidomethyl); S22(Hex(1)Pent(2)); C25(Carbamidomethyl); C31(Carbamidomethyl); D33(Oxidation)	1	1	Q01705	Q01705	Neurogenic locus notch homolog protein 1 OS=Mus musculus OX=10090 GN=Notch1 PE=1 SV=3	4	5	5	1	0	1	1	1	979.205	4891.99	4891.98	2.32148	0.00227133	0	0	341675	HCD (High Energy Collision Dissociation)	MS2	0	100	10.4901	3844	3844	3839	FP032421_13.raw	0/0		10.1172	758.021	758.021	0	7.63513e-11	1.01177e-11	0	0
FALSE	High	PMI-Byonic	PMI-Byonic (A2)	A	2	Unambiguous	QCQCPKGFNGHLCQYDVDECASTPCKNGAKCLDGPNTY	[F].QcQcPKGFnGHLcQYDVDEcAStPcKNGAKcLDGPNTY.[T]	C2(Carbamidomethyl); C4(Carbamidomethyl); N9(Deamidated); C13(Carbamidomethyl); C20(Carbamidomethyl); T23(Hex(1)Pent(2)); C25(Carbamidomethyl); C31(Carbamidomethyl)	1	1	Q01705	Q01705	Neurogenic locus notch homolog protein 1 OS=Mus musculus OX=10090 GN=Notch1 PE=1 SV=3	4	5	5	1	0	1	1	1	976.203	4876.99	4876.97	2.87389	0.00280318	0	0	314919	HCD (High Energy Collision Dissociation)	MS2	0	100	10.9684	4052	4052	4048	FP032421_13.raw	0/0		7.84421	655.971	655.971	0	1.4315e-08	1.64282e-09	0	0
FALSE	High	PMI-Byonic	PMI-Byonic (A2)	A	2	Unambiguous	QCQCPKGFNGHLCQYDVDECASTPCKNGAKCLDGPNTY	[F].QcQcPKGFNGHLcQYDVDEcAsTPcKnGAKcLdGPNTY.[T]	C2(Carbamidomethyl); C4(Carbamidomethyl); C13(Carbamidomethyl); C20(Carbamidomethyl); S22(Hex(1)Pent(2)); C25(Carbamidomethyl); N27(Deamidated); C31(Carbamidomethyl); D33(Oxidation)	1	1	Q01705	Q01705	Neurogenic locus notch homolog protein 1 OS=Mus musculus OX=10090 GN=Notch1 PE=1 SV=3	4	5	5	1	0	1	1	1	979.405	4893	4892.97	6.09918	0.00596862	0	0	260284	HCD (High Energy Collision Dissociation)	MS2	0	100	10.7645	3964	3964	3960	FP032421_13.raw	0/0		8.84421	726.745	726.745	0	1.4315e-09	1.65596e-10	0	0
FALSE	High	PMI-Byonic	PMI-Byonic (A2)	A	2	Unambiguous	QCQCPKGFNGHLCQYDVDECASTPCKNGAKCLDGPNTY	[F].QcQcPKGFNGHLcQYDVDEcAsTPcKnGAKcLDGPNTY.[T]	C2(Carbamidomethyl); C4(Carbamidomethyl); C13(Carbamidomethyl); C20(Carbamidomethyl); S22(Hex(1)Pent(2)); C25(Carbamidomethyl); N27(Deamidated); C31(Carbamidomethyl)	1	1	Q01705	Q01705	Neurogenic locus notch homolog protein 1 OS=Mus musculus OX=10090 GN=Notch1 PE=1 SV=3	4	5	5	1	0	1	1	1	976.207	4877.01	4876.97	6.75354	0.00658736	0	0	377112	HCD (High Energy Collision Dissociation)	MS2	0	100	10.7367	3952	3952	3949	FP032421_13.raw	0/0		10.5432	805.21	805.21	0	2.86265e-11	2.91806e-12	0	0
FALSE	High	PMI-Byonic	PMI-Byonic (A2)	A	2	Unambiguous	QCQCPKGFNGHLCQYDVDECASTPCKNGAKCLDGPNTY	[F].QcQcPKGFNGHLcQYDVDEcAStPcKNGAKcLDGPNTY.[T]	C2(Carbamidomethyl); C4(Carbamidomethyl); C13(Carbamidomethyl); C20(Carbamidomethyl); T23(Hex(1)Pent(2)); C25(Carbamidomethyl); C31(Carbamidomethyl)	1	1	Q01705	Q01705	Neurogenic locus notch homolog protein 1 OS=Mus musculus OX=10090 GN=Notch1 PE=1 SV=3	4	5	5	1	0	1	1	1	976.006	4876	4875.99	3.08875	0.00301214	0	0	990654	HCD (High Energy Collision Dissociation)	MS2	2.80887	68.5362	10.4641	3832	3832	3828	FP032421_13.raw	0/0		9.11718	744.999	717.699	0	7.63513e-10	9.52681e-11	0	0
FALSE	High	PMI-Byonic	PMI-Byonic (A2)	A	2	Unambiguous	QCQCPKGFNGHLCQYDVDECASTPCKNGAKCLDGPNTY	[F].QcQcPKGFnGHLcQYDVDEcAsTPcKNGAKcLdGPNTY.[T]	C2(Carbamidomethyl); C4(Carbamidomethyl); N9(Deamidated); C13(Carbamidomethyl); C20(Carbamidomethyl); S22(Hex(1)Pent(2)); C25(Carbamidomethyl); C31(Carbamidomethyl); D33(Oxidation)	1	1	Q01705	Q01705	Neurogenic locus notch homolog protein 1 OS=Mus musculus OX=10090 GN=Notch1 PE=1 SV=3	4	5	5	1	0	1	1	1	979.405	4893	4892.97	5.8497	0.00572448	0	0	241871	HCD (High Energy Collision Dissociation)	MS2	2.88553	100	11.0298	4079	4079	4070	FP032421_13.raw	0/0		7.84421	668.536	668.536	0	1.4315e-08	2.09539e-09	0	0
FALSE	High	PMI-Byonic	PMI-Byonic (A2)	A	2	Unambiguous	NGHLCQYDVDECASTPCKNGAKCLDGPNTY	[F].NGHLcQYDVDEcAsTPcKNGAKcLDGPNTY.[T]	C5(Carbamidomethyl); C12(Carbamidomethyl); S14(Hex(1)Pent(2)); C17(Carbamidomethyl); C23(Carbamidomethyl)	1	1	Q01705	Q01705	Neurogenic locus notch homolog protein 1 OS=Mus musculus OX=10090 GN=Notch1 PE=1 SV=3	3	4	4	1	0	1	1	1	968.401	3870.58	3870.57	2.40696	0.00232908	0	0	141947	HCD (High Energy Collision Dissociation)	MS2	0	100	9.93814	3603	3603	3597	FP032421_13.raw	0/0		9.79182	756.174	756.174	0.8	1.61503e-10	2.02099e-11	0	0
FALSE	High	PMI-Byonic	PMI-Byonic (A2)	A	2	Unambiguous	NGHLCQYDVDECASTPCKNGAKCLDGPNTY	[F].NGHLcQYDVDEcAsTPcKNGAKcLdGPNTY.[T]	C5(Carbamidomethyl); C12(Carbamidomethyl); S14(Hex(1)Pent(2)); C17(Carbamidomethyl); C23(Carbamidomethyl); D25(Oxidation)	1	1	Q01705	Q01705	Neurogenic locus notch homolog protein 1 OS=Mus musculus OX=10090 GN=Notch1 PE=1 SV=3	3	4	4	1	0	1	1	1	972.402	3886.59	3886.57	5.15018	0.00500413	0	0	440671	HCD (High Energy Collision Dissociation)	MS2	7.38015	100	10.0118	3635	3635	3630	FP032421_13.raw	0/0		8.51884	710.821	690.95	0.8	3.028e-09	5.56508e-10	0	0
FALSE	High	PMI-Byonic	PMI-Byonic (A2)	A	2	Unambiguous	NGHLCQYDVDECASTPCKNGAKCLDGPNTY	[F].NGHLcQYDVDEcAsTPcKNGAKcLDGPNTY.[T]	C5(Carbamidomethyl); C12(Carbamidomethyl); S14(Hex(1)Pent(1)); C17(Carbamidomethyl); C23(Carbamidomethyl)	1	1	Q01705	Q01705	Neurogenic locus notch homolog protein 1 OS=Mus musculus OX=10090 GN=Notch1 PE=1 SV=3	3	4	4	1	0	1	1	1	935.391	3738.54	3738.53	3.02047	0.00282303	0	0	148161	HCD (High Energy Collision Dissociation)	MS2	0	100	10.0205	3639	3639	3630	FP032421_13.raw	0/0		2.83005	345.467	303.877	0.8	0.00147893	8.00198e-05	0	0
FALSE	High	PMI-Byonic	PMI-Byonic (A2)	A	2	Unambiguous	NGHLCQYDVDECASTPCKNGAKCLDGPNTY	[F].NGHLcQYDVDEcAsTPcKNGAKcLDGPNTY.[T]	C5(Carbamidomethyl); C12(Carbamidomethyl); S14(Hex(1)Pent(2)); C17(Carbamidomethyl); C23(Carbamidomethyl)	1	1	Q01705	Q01705	Neurogenic locus notch homolog protein 1 OS=Mus musculus OX=10090 GN=Notch1 PE=1 SV=3	3	4	4	1	0	1	1	1	968.404	3870.59	3870.57	5.81307	0.00562497	0	0	318993	HCD (High Energy Collision Dissociation)	MS2	0	100	10.0535	3653	3653	3652	FP032421_13.raw	0/0		8.21787	712.23	712.23	0.8	6.05524e-09	1.15542e-09	0	0
FALSE	High	PMI-Byonic	PMI-Byonic (A2)	A	2	Unambiguous	NGHLCQYDVDECASTPCKNGAKCLDGPNTY	[F].NGHLcQYDVDEcAsTPcKnGAKcLDGPNTY.[T]	C5(Carbamidomethyl); C12(Carbamidomethyl); S14(Hex(1)Pent(2)); C17(Carbamidomethyl); N19(Deamidated); C23(Carbamidomethyl)	1	1	Q01705	Q01705	Neurogenic locus notch homolog protein 1 OS=Mus musculus OX=10090 GN=Notch1 PE=1 SV=3	3	4	4	1	0	1	1	1	968.649	3871.57	3871.56	4.26476	0.00412781	0	0	741153	HCD (High Energy Collision Dissociation)	MS2	0	100	10.3411	3778	3778	3773	FP032421_13.raw	0/0		10.5188	840.251	840.251	0.8	3.02799e-11	5.0228e-12	0	0
FALSE	High	PMI-Byonic	PMI-Byonic (A2)	A	2	Unambiguous	NGHLCQYDVDECASTPCKNGAKCLDGPNTY	[F].NGHLcQYDVDEcASTPcKnGAKcLdGPNtY.[T]	C5(Carbamidomethyl); C12(Carbamidomethyl); C17(Carbamidomethyl); N19(Deamidated); C23(Carbamidomethyl); D25(Oxidation); T29(Hex(1)Pent(2))	1	1	Q01705	Q01705	Neurogenic locus notch homolog protein 1 OS=Mus musculus OX=10090 GN=Notch1 PE=1 SV=3	3	4	4	1	0	1	1	1	972.645	3887.56	3887.55	2.1012	0.00204213	0	0	337138	HCD (High Energy Collision Dissociation)	MS2	15.7051	100	10.3454	3780	3780	3773	FP032421_13.raw	0/0		7.51884	673.145	673.145	0.347668	3.028e-08	3.90226e-09	0	0
FALSE	High	PMI-Byonic	PMI-Byonic (A2)	A	2	Unambiguous	NGHLCQYDVDECASTPCKNGAKCLDGPNTY	[F].NGHLcQYDVDEcAsTPcKNGAKcLdGPNTY.[T]	C5(Carbamidomethyl); C12(Carbamidomethyl); S14(Hex(1)Pent(2)); C17(Carbamidomethyl); C23(Carbamidomethyl); D25(Oxidation)	1	1	Q01705	Q01705	Neurogenic locus notch homolog protein 1 OS=Mus musculus OX=10090 GN=Notch1 PE=1 SV=3	3	4	4	1	0	1	1	1	972.4	3886.58	3886.57	2.88879	0.00280687	0	0	190012	HCD (High Energy Collision Dissociation)	MS2	0	100	10.1308	3686	3686	3685	FP032421_13.raw	0/0		4.24817	459.51	440.765	0.8	5.64721e-05	5.49568e-06	0	0
FALSE	High	PMI-Byonic	PMI-Byonic (A2)	A	2	Unambiguous	TCVCTEGYTGTHCEVDIDECDPDPCHYGSCKDGVATF	[Y].TcVcTEGYTGtHcEVDIDEcDPDPcHYGScKdGVATF.[T]	C2(Carbamidomethyl); C4(Carbamidomethyl); T11(Hex(1)); C13(Carbamidomethyl); C20(Carbamidomethyl); C25(Carbamidomethyl); C30(Carbamidomethyl); D32(Oxidation)	1	1	Q01705	Q01705	Neurogenic locus notch homolog protein 1 OS=Mus musculus OX=10090 GN=Notch1 PE=1 SV=3	2	4	4	1	0	1	1	1	1123.44	4490.73	4490.71	5.5691	0.0062523	0	0	169897	HCD (High Energy Collision Dissociation)	MS2	56.7871	100	12.233	4607	4607	4598	FP032421_13.raw	0/0		13.5504	960.609	960.609	2.4	2.81578e-14	3.53338e-15	0	0
FALSE	High	PMI-Byonic	PMI-Byonic (A2)	A	2	Unambiguous	TCVCTEGYTGTHCEVDIDECDPDPCHY	[Y].TcVcTEGYTGtHcEVDIDEcDPDPcHY.[G]	C2(Carbamidomethyl); C4(Carbamidomethyl); T11(Hex(1)); C13(Carbamidomethyl); C20(Carbamidomethyl); C25(Carbamidomethyl)	1	1	Q01705	Q01705	Neurogenic locus notch homolog protein 1 OS=Mus musculus OX=10090 GN=Notch1 PE=1 SV=3	1	3	3	1	0	1	1	1	1151.43	3452.28	3452.26	4.10531	0.0047242	0	0	721872	HCD (High Energy Collision Dissociation)	MS2	0	100	11.4708	4273	4273	4268	FP032421_13.raw	0/0		12.6782	974.125	974.125	2.4	2.09814e-13	2.64532e-14	0	0
FALSE	Low	PMI-Byonic	PMI-Byonic (A2)	A	2	Unambiguous	TCLCQPGYTGHHCETNINECHSQPCRHGGTCQDRDNSYLCL	[F].TcLcQPGYTGHHcEtNINEcHsQPcRhGGTcQDRDNSYLcL.[C]	C2(Carbamidomethyl); C4(Carbamidomethyl); C13(Carbamidomethyl); T15(Hex(1)Pent(2)); C20(Carbamidomethyl); S22(Hex(1)Pent(2)); C25(Carbamidomethyl); H27(Oxidation); C31(Carbamidomethyl); C40(Carbamidomethyl)	1	1	Q01705	Q01705	Neurogenic locus notch homolog protein 1 OS=Mus musculus OX=10090 GN=Notch1 PE=1 SV=3	4	6	6	1	0	1	1	1	977.557	5860.31	5861.29	-167.991	-0.164107	0	0	229492	HCD (High Energy Collision Dissociation)	MS2	0	100	8.22315	2848	2848	2838	FP032421_13.raw	0/0		0.103021	61.4174	61.4174	0	0.788822	0.0614885	0	0
FALSE	High	PMI-Byonic	PMI-Byonic (A2)	A	2	Unambiguous	TCLCQPGYTGHHCETNINECHSQPCRHGGTCQDRDNSYL	[F].TcLcQPGYTGHHcEtNINEcHsQPcRHGGTcQDRDNSYL.[C]	C2(Carbamidomethyl); C4(Carbamidomethyl); C13(Carbamidomethyl); T15(Hex(1)Pent(2)); C20(Carbamidomethyl); S22(HexNAc(1)Fuc(1)); C25(Carbamidomethyl); C31(Carbamidomethyl)	1	1	Q01705	Q01705	Neurogenic locus notch homolog protein 1 OS=Mus musculus OX=10090 GN=Notch1 PE=1 SV=3	3	6	6	1	0	1	1	1	917.368	5499.17	5495.18	726.252	0.665148	0	0	413898	HCD (High Energy Collision Dissociation)	MS2	49.6846	100	8.16783	2824	2824	2816	FP032421_13.raw	0/0		4.4721	446.566	446.566	0	3.37206e-05	2.28726e-06	0	0
FALSE	High	PMI-Byonic	PMI-Byonic (A2)	A	2	Unambiguous	TCLCQPGYTGHHCETNINECHSQPCRHGGTCQDRDNSYLCL	[F].TcLcQPGYTGHHcEtNINEcHsQPcRHGGTcQDRDNSYLcL.[C]	C2(Carbamidomethyl); C4(Carbamidomethyl); C13(Carbamidomethyl); T15(HexNAc(1)Hex(1)Fuc(1)NeuAc(1)); C20(Carbamidomethyl); S22(Hex(1)Pent(2)); C25(Carbamidomethyl); C31(Carbamidomethyl); C40(Carbamidomethyl)	1	1	Q01705	Q01705	Neurogenic locus notch homolog protein 1 OS=Mus musculus OX=10090 GN=Notch1 PE=1 SV=3	4	6	6	1	0	1	1	1	1037.75	6221.48	6221.45	5.45953	0.00566103	0	0	151194	HCD (High Energy Collision Dissociation)	MS2	25.8572	100	9.8353	3558	3558	3553	FP032421_13.raw	0/0		4.25153	430.603	430.603	0	5.60358e-05	4.36287e-06	0	0
FALSE	High	PMI-Byonic	PMI-Byonic (A2)	A	2	Unambiguous	TCLCQPGYTGHHCETNINECHSQPCRHGGTCQDRDNSYLCL	[F].TcLcQPGYtGHHcEtNINEcHSQPcRHGGTcQDRDNSYLcL.[C]	C2(Carbamidomethyl); C4(Carbamidomethyl); T9(HexNAc(1)Fuc(1)); C13(Carbamidomethyl); T15(Hex(1)Pent(2)); C20(Carbamidomethyl); C25(Carbamidomethyl); C31(Carbamidomethyl); C40(Carbamidomethyl)	1	1	Q01705	Q01705	Neurogenic locus notch homolog protein 1 OS=Mus musculus OX=10090 GN=Notch1 PE=1 SV=3	4	5	5	1	0	1	1	1	1154.47	5768.31	5768.3	1.80396	0.00208116	0	0	81887.1	HCD (High Energy Collision Dissociation)	MS2	18.2425	100	9.33909	3341	3341	3333	FP032421_13.raw	0/0		3.67765	430.519	430.519	0	0.000210063	2.20241e-05	0	0
FALSE	High	PMI-Byonic	PMI-Byonic (A2)	A	2	Unambiguous	TCLCQPGYTGHHCETNINECHSQPCRHGGTCQDRDNSYLCL	[F].TcLcQPGYTGHHcEtNINEcHsQPcRHGGTcQDRDnSYLcL.[C]	C2(Carbamidomethyl); C4(Carbamidomethyl); C13(Carbamidomethyl); T15(HexNAc(1)Hex(1)Fuc(1)); C20(Carbamidomethyl); S22(Hex(1)Pent(2)); C25(Carbamidomethyl); C31(Carbamidomethyl); N36(Deamidated); C40(Carbamidomethyl)	1	1	Q01705	Q01705	Neurogenic locus notch homolog protein 1 OS=Mus musculus OX=10090 GN=Notch1 PE=1 SV=3	4	6	6	1	0	1	1	1	989.234	5930.37	5931.33	-163.342	-0.161473	0	0	0	HCD (High Energy Collision Dissociation)	MS2		100	9.3369	3340	3340	3333	FP032421_13.raw	0/0		1.99304	228.42	228.42	0	0.0101616	0.000287604	0	0
FALSE	High	PMI-Byonic	PMI-Byonic (A2)	A	2	Unambiguous	TCLCQPGYTGHHCETNINECHSQPCRHGGTCQDRDNSYLCL	[F].TcLcQPGYTGHHcEtNINEcHSQPcRHGGTcQDRDnsYLcL.[C]	C2(Carbamidomethyl); C4(Carbamidomethyl); C13(Carbamidomethyl); T15(HexNAc(1)Fuc(1)); C20(Carbamidomethyl); C25(Carbamidomethyl); C31(Carbamidomethyl); N36(Deamidated); S37(Hex(1)Pent(2)); C40(Carbamidomethyl)	1	1	Q01705	Q01705	Neurogenic locus notch homolog protein 1 OS=Mus musculus OX=10090 GN=Notch1 PE=1 SV=3	4	6	6	1	0	1	1	1	962.228	5768.33	5769.28	-165.004	-0.158659	0	0	944832	HCD (High Energy Collision Dissociation)	MS2	0	43.5486	9.32837	3336	3336	3333	FP032421_13.raw	0/0		4.21355	500.61	500.61	0	6.11582e-05	6.67998e-06	0	0
FALSE	High	PMI-Byonic	PMI-Byonic (A2)	A	2	Unambiguous	TCLCQPGYTGHHCETNINECHSQPCRHGGTCQDRDNSYL	[F].TcLcQPGYTGHHcEtNINEcHsQPcRHGGTcQDRDNSYL.[C]	C2(Carbamidomethyl); C4(Carbamidomethyl); C13(Carbamidomethyl); T15(Hex(1)Pent(2)); C20(Carbamidomethyl); S22(HexNAc(1)Fuc(1)); C25(Carbamidomethyl); C31(Carbamidomethyl)	1	1	Q01705	Q01705	Neurogenic locus notch homolog protein 1 OS=Mus musculus OX=10090 GN=Notch1 PE=1 SV=3	3	5	5	1	0	1	1	1	1100.44	5498.19	5495.18	547.154	0.601342	0	0	448658	HCD (High Energy Collision Dissociation)	MS2	0	100	8.23158	2851	2851	2849	FP032421_13.raw	0/0		1.80322	243.926	243.926	0	0.0157318	0.000545006	0	0
FALSE	High	PMI-Byonic	PMI-Byonic (A2)	A	2	Unambiguous	TCLCQPGYTGHHCETNINECHSQPCRHGGTCQDRDNSYL	[F].TcLcQPGYTGHHcEtNInEcHsQPcRHGGTcQDRDNSYL.[C]	C2(Carbamidomethyl); C4(Carbamidomethyl); C13(Carbamidomethyl); T15(HexNAc(1)Fuc(1)); N18(Deamidated); C20(Carbamidomethyl); S22(Hex(1)Pent(2)); C25(Carbamidomethyl); C31(Carbamidomethyl)	1	1	Q01705	Q01705	Neurogenic locus notch homolog protein 1 OS=Mus musculus OX=10090 GN=Notch1 PE=1 SV=3	3	6	6	1	0	1	1	1	917.037	5497.18	5496.17	184.883	0.169358	0	0	1001785	HCD (High Energy Collision Dissociation)	MS2	49.6486	100	8.28111	2872	2872	2871	FP032421_13.raw	0/0		4.58705	480.852	480.852	0	2.58791e-05	1.53885e-06	0	0
FALSE	High	PMI-Byonic	PMI-Byonic (A2)	A	2	Unambiguous	TCLCQPGYTGHHCETNINECHSQPCRHGGTCQDRDNSY	[F].TcLcQPGYTGHHcEtNINEcHsQPcRHGGTcQDRDNSY.[L]	C2(Carbamidomethyl); C4(Carbamidomethyl); C13(Carbamidomethyl); T15(HexNAc(1)Fuc(1)); C20(Carbamidomethyl); S22(Hex(1)Pent(2)R0); C25(Carbamidomethyl); C31(Carbamidomethyl)	1	1	Q01705	Q01705	Neurogenic locus notch homolog protein 1 OS=Mus musculus OX=10090 GN=Notch1 PE=1 SV=3	2	6	6	1	0	1	1	1	898.187	5384.09	5382.1	369.176	0.331157	0	0	2.0395e+06	HCD (High Energy Collision Dissociation)	MS2	17.9409	100	7.43303	2501	2501	2498	FP032421_13.raw	0/0		6.83296	617.952	617.952	0	1.46905e-07	1.03465e-08	0	0
FALSE	Low	PMI-Byonic	PMI-Byonic (A2)	A	2	Unambiguous	CQPGYTGHHCETNINECHSQPCRHGGTCQDRDNSYL	[L].cQPGYtGHHcETNINEcHsQPcRHGGTcQDRDNSYL.[C]	C1(Carbamidomethyl); T6(HexNAc(1)Fuc(1)); C10(Carbamidomethyl); C17(Carbamidomethyl); S19(Hex(1)Pent(2)); C22(Carbamidomethyl); C28(Carbamidomethyl)	1	1	Q01705	Q01705	Neurogenic locus notch homolog protein 1 OS=Mus musculus OX=10090 GN=Notch1 PE=1 SV=3	2	6	6	1	0	1	1	1	854.841	5124.01	5121.02	584.001	0.498447	0	0	743219	HCD (High Energy Collision Dissociation)	MS2	12.1106	100	7.46515	2515	2515	2509	FP032421_13.raw	0/0		0.120423	8.14857	8.14857	3.87424	0.75784	0.0504683	0	0
[truncated: 7 more columns]

## Sheet: FP040621_19
Checked	Confidence	Identifying Node Type	Identifying Node	Search ID	Identifying Node No	PSM Ambiguity	Sequence	Annotated Sequence	Modifications	# Protein Groups	# Proteins	Master Protein Accessions	Protein Accessions	Protein Descriptions	# Missed Cleavages	Charge	Original Precursor Charge	DeltaScore	DeltaCn	Rank	Search Engine Rank	Concatenated Rank	m/z [Da]	MH+ [Da]	Theo. MH+ [Da]	DeltaM [ppm]	Deltam/z [Da]	Matched Ions	Total Ions	Intensity	Activation Type	MS Order	Isolation Interference [%]	Ion Inject Time [ms]	RT [min]	First Scan	Last Scan	Master Scan(s)	Spectrum File	Ions Matched	Annotation	|Log Prob|	Byonic Score	Delta Byonic Score	Delta Mod Score	PEP 2D	q-Value 2D	FDR 2D	Peptide Group FDR 2D
FALSE	High	PMI-Byonic	PMI-Byonic (A2)	A	2	Unambiguous	VGQRCQDSNPCLSTPCKNAGTCHVVDHGGTVDY	[F].VGQRcQDSNPcLstPcKNAGTcHVVDHGGTVDY.[A]	C5(Carbamidomethyl); C11(Carbamidomethyl); S13(Hex(1)Pent(2)); T14(Fuc(1)); C16(Carbamidomethyl); C22(Carbamidomethyl)	1	1	Q01705	Q01705	Neurogenic locus notch homolog protein 1 OS=Mus musculus OX=10090 GN=Notch1 PE=1 SV=3	1	5	5	1	0	1	1	1	853.163	4261.79	4261.79	-0.446457	-0.000380542	0	0	6.73487e+06	HCD (High Energy Collision Dissociation)	MS2	0	32.14	9.31105	3611	3611	3601	FP040621_19.raw	0/0		13.251	961.267	961.267	1.2	5.61047e-14	9.56589e-15	0	0
FALSE	High	PMI-Byonic	PMI-Byonic (A2)	A	2	Unambiguous	VGQRCQDSNPCLSTPCKNAGTCHVVDHGGTVDY	[F].VGQRcQDSNPcLstPcKNAGTcHVVDHGGTVDY.[A]	C5(Carbamidomethyl); C11(Carbamidomethyl); S13(Hex(1)Pent(2)); T14(Fuc(1)); C16(Carbamidomethyl); C22(Carbamidomethyl)	1	1	Q01705	Q01705	Neurogenic locus notch homolog protein 1 OS=Mus musculus OX=10090 GN=Notch1 PE=1 SV=3	1	4	4	1	0	1	1	1	1066.2	4261.79	4261.79	-0.0852652	-9.08456e-05	0	0	6.65645e+06	HCD (High Energy Collision Dissociation)	MS2	0	36.2926	9.33737	3626	3626	3623	FP040621_19.raw	0/0		12.9822	978.358	978.358	1.2	1.04187e-13	2.30831e-14	0	0
FALSE	High	PMI-Byonic	PMI-Byonic (A2)	A	2	Unambiguous	VGQRCQDSNPCLSTPCKNAGTCHVVDHGGTVDY	[F].VGQRcQDSNPcLstPcKNAGTcHVVDHGGTVDY.[A]	C5(Carbamidomethyl); C11(Carbamidomethyl); S13(Hex(1)); T14(Fuc(1)); C16(Carbamidomethyl); C22(Carbamidomethyl)	1	1	Q01705	Q01705	Neurogenic locus notch homolog protein 1 OS=Mus musculus OX=10090 GN=Notch1 PE=1 SV=3	1	5	5	1	0	1	1	1	800.343	3997.68	3997.71	-5.50302	-0.00439989	0	0	2.22099e+06	HCD (High Energy Collision Dissociation)	MS2	2.77332	57.1797	9.34117	3629	3629	3623	FP040621_19.raw	0/0		9.251	799.997	799.997	0	5.61047e-10	7.01697e-11	0	0
FALSE	High	PMI-Byonic	PMI-Byonic (A2)	A	2	Unambiguous	VGQRCQDSNPCLSTPCKNAGTCHVVDHGGTVDY	[F].VGQRcQDSNPcLstPcKNAGTcHVVDHGGTVDY.[A]	C5(Carbamidomethyl); C11(Carbamidomethyl); S13(Hex(1)Pent(1)R0); T14(Fuc(1)); C16(Carbamidomethyl); C22(Carbamidomethyl)	1	1	Q01705	Q01705	Neurogenic locus notch homolog protein 1 OS=Mus musculus OX=10090 GN=Notch1 PE=1 SV=3	1	5	5	1	0	1	1	1	826.752	4129.73	4129.75	-3.63288	-0.00300058	0	0	2.06275e+06	HCD (High Energy Collision Dissociation)	MS2	0	75.9031	9.3544	3637	3637	3634	FP040621_19.raw	0/0		10.251	834.975	834.975	0	5.61047e-11	1.22421e-11	0	0
FALSE	High	PMI-Byonic	PMI-Byonic (A2)	A	2	Unambiguous	VGQRCQDSNPCLSTPCKNAGTCHVVDHGGTVDY	[F].VGQRcQDSNPcLStPcKNAGTcHVVDHGGTVDY.[A]	C5(Carbamidomethyl); C11(Carbamidomethyl); T14(Hex(1)); C16(Carbamidomethyl); C22(Carbamidomethyl)	1	1	Q01705	Q01705	Neurogenic locus notch homolog protein 1 OS=Mus musculus OX=10090 GN=Notch1 PE=1 SV=3	1	5	5	1	0	1	1	1	771.536	3853.65	3851.65	519.644	0.400297	0	0	6.8871e+06	HCD (High Energy Collision Dissociation)	MS2	22.98	63.1958	9.36267	3642	3642	3634	FP040621_19.raw	0/0		9.251	785.465	785.465	1.2	5.61047e-10	1.05232e-10	0	0
FALSE	High	PMI-Byonic	PMI-Byonic (A2)	A	2	Unambiguous	VGQRCQDSNPCLSTPCKNAGTCHVVDHGGTVDY	[F].VGQRcQDSNPcLstPcKNAGTcHVVDHGGTVDY.[A]	C5(Carbamidomethyl); C11(Carbamidomethyl); S13(Hex(1)Pent(2)); T14(Fuc(1)); C16(Carbamidomethyl); C22(Carbamidomethyl)	1	1	Q01705	Q01705	Neurogenic locus notch homolog protein 1 OS=Mus musculus OX=10090 GN=Notch1 PE=1 SV=3	1	5	5	1	0	1	1	1	853.163	4261.79	4261.79	-0.589672	-0.000502612	0	0	4.09553e+06	HCD (High Energy Collision Dissociation)	MS2	0	11.4914	9.42842	3679	3679	3678	FP040621_19.raw	0/0		9.251	788.082	788.082	1.2	5.61047e-10	1.35619e-10	0	0
FALSE	High	PMI-Byonic	PMI-Byonic (A2)	A	2	Unambiguous	GFSGPL	[L].GFSGPL.[C]		1	1	Q01705	Q01705	Neurogenic locus notch homolog protein 1 OS=Mus musculus OX=10090 GN=Notch1 PE=1 SV=3	1	3	3	1	0	1	1	1	577.297	1729.88	577.298	1.9965e+06	384.193	0	0	23087966	HCD (High Energy Collision Dissociation)	MS2	24.5499	7.53431	12.601	5568	5568	5559	FP040621_19.raw	0/0		2.28191	444.816	262.456	262.456	0.00522501	0.000178876	0	0
FALSE	High	PMI-Byonic	PMI-Byonic (A2)	A	2	Unambiguous	ANPCRNGGTCDLLTLTEY	[L].ANPcRnGGtcDLLTLTEY.[K]	C4(Carbamidomethyl); N6(Deamidated); T9(Fuc(1)); C10(Carbamidomethyl)	1	1	Q01705	Q01705	Neurogenic locus notch homolog protein 1 OS=Mus musculus OX=10090 GN=Notch1 PE=1 SV=3	3	2	2	1	0	1	1	1	1101.49	2201.96	2201.97	-2.38629	-0.00262727	0	0	2.64474e+06	HCD (High Energy Collision Dissociation)	MS2	0	100	15.7164	7248	7248	7242	FP040621_19.raw	0/0		4.45189	446.168	446.168	10.5011	3.5327e-05	3.24366e-06	0	0
FALSE	High	PMI-Byonic	PMI-Byonic (A2)	A	2	Unambiguous	ANPCRNGGTCDLLTLTEY	[L].ANPcRNGGtcDLLTLTEY.[K]	C4(Carbamidomethyl); T9(Fuc(1)); C10(Carbamidomethyl)	1	1	Q01705	Q01705	Neurogenic locus notch homolog protein 1 OS=Mus musculus OX=10090 GN=Notch1 PE=1 SV=3	3	2	2	1	0	1	1	1	1101	2200.99	2200.98	3.4394	0.00378503	0	0	539110	HCD (High Energy Collision Dissociation)	MS2	0	100	14.9157	6836	6836	6835	FP040621_19.raw	0/0		4.85328	430.845	430.845	18.5276	1.40191e-05	1.37969e-06	0	0
FALSE	High	PMI-Byonic	PMI-Byonic (A2)	A	2	Unambiguous	ANPCRNGGTCDLLTLTEY	[L].ANPcRNGGtcDLLTLTEY.[K]	C4(Carbamidomethyl); T9(Fuc(1)); C10(Carbamidomethyl)	1	1	Q01705	Q01705	Neurogenic locus notch homolog protein 1 OS=Mus musculus OX=10090 GN=Notch1 PE=1 SV=3	3	2	2	1	0	1	1	1	1101	2201	2200.98	6.54525	0.007203	0	0	1.11123e+06	HCD (High Energy Collision Dissociation)	MS2	0	100	14.798	6786	6786	6780	FP040621_19.raw	0/0		5.08845	475.288	475.288	19.0642	8.15737e-06	8.93559e-07	0	0
FALSE	High	PMI-Byonic	PMI-Byonic (A2)	A	2	Unambiguous	KCRCPPGWSGKSCQQADPCASNPCANGGQCLPFESSY	[Y].KcRcPPGWsGKScQQADPcASNPcANGGQcLPFESSY.[I]	C2(Carbamidomethyl); C4(Carbamidomethyl); S9(Hex(1)Pent(2)); C13(Carbamidomethyl); C19(Carbamidomethyl); C24(Carbamidomethyl); C30(Carbamidomethyl)	1	1	Q01705	Q01705	Neurogenic locus notch homolog protein 1 OS=Mus musculus OX=10090 GN=Notch1 PE=1 SV=3	2	4	4	1	0	1	1	1	1161.97	4644.87	4644.88	-0.614528	-0.000713601	0	0	1.89074e+06	HCD (High Energy Collision Dissociation)	MS2	0	53.649	11.8993	5159	5159	5152	FP040621_19.raw	0/0		8.72783	718.763	658.26	2.4	1.8714e-09	2.44105e-10	0	0
FALSE	High	PMI-Byonic	PMI-Byonic (A2)	A	2	Unambiguous	SGKSCQQADPCASNPCANGGQCLPFESSY	[W].SGKScQQADPcAsNPcANGGQcLPFESSY.[I]	C5(Carbamidomethyl); C11(Carbamidomethyl); S13(Hex(1)Pent(2)); C16(Carbamidomethyl); C22(Carbamidomethyl)	1	1	Q01705	Q01705	Neurogenic locus notch homolog protein 1 OS=Mus musculus OX=10090 GN=Notch1 PE=1 SV=3	1	3	3	1	0	1	1	1	1201.81	3603.4	3603.41	-2.85737	-0.0034321	0	0	2.16572e+06	HCD (High Energy Collision Dissociation)	MS2	0	100	12.8207	5697	5697	5691	FP040621_19.raw	0/0		10.0537	816.756	788.816	4.47861	8.83767e-11	1.91634e-11	0	0
FALSE	High	PMI-Byonic	PMI-Byonic (A2)	A	2	Unambiguous	ICRCPPGFHGPTCRQDVNECSQNPGLCRHGGTCHNEIGSY	[Y].IcRcPPGFHGPtcRQDVNEcSQNPGLcRHGGTcHNEIGSY.[R]	C2(Carbamidomethyl); C4(Carbamidomethyl); T12(Fuc(1)); C13(Carbamidomethyl); C20(Carbamidomethyl); C27(Carbamidomethyl); C33(Carbamidomethyl)	1	1	Q01705	Q01705	Neurogenic locus notch homolog protein 1 OS=Mus musculus OX=10090 GN=Notch1 PE=1 SV=3	2	5	5	1	0	1	1	1	967.012	4831.03	4831.05	-3.48477	-0.00336701	0	0	817254	HCD (High Energy Collision Dissociation)	MS2	0	98.5267	9.83051	3918	3918	3909	FP040621_19.raw	0/0		4.66781	518.702	518.702	3.6	2.14876e-05	2.09783e-06	0	0
FALSE	High	PMI-Byonic	PMI-Byonic (A2)	A	2	Unambiguous	ICRCPPGFHGPTCRQDVNECSQNPGLCRHGGTCHNEIGSY	[Y].IcRcPPGFHGPtcRQDVNEcSQNPGLcRHGGTcHNEIGSY.[R]	C2(Carbamidomethyl); C4(Carbamidomethyl); T12(Fuc(1)); C13(Carbamidomethyl); C20(Carbamidomethyl); C27(Carbamidomethyl); C33(Carbamidomethyl)	1	1	Q01705	Q01705	Neurogenic locus notch homolog protein 1 OS=Mus musculus OX=10090 GN=Notch1 PE=1 SV=3	2	6	6	1	0	1	1	1	806.013	4831.04	4831.05	-1.90831	-0.00153652	0	0	3.94731e+06	HCD (High Energy Collision Dissociation)	MS2	0	11.7706	9.74657	3867	3867	3865	FP040621_19.raw	0/0		5.18371	540.705	540.705	3.6	6.55081e-06	6.03008e-07	0	0
FALSE	High	PMI-Byonic	PMI-Byonic (A2)	A	2	Unambiguous	ICRCPPGFHGPTCRQDVNECSQNPGLCRHGGTCHNEIGSY	[Y].IcRcPPGFHGPtcRQDVNEcSQNPGLcRHGGTcHNEIGSY.[R]	C2(Carbamidomethyl); C4(Carbamidomethyl); T12(Fuc(1)); C13(Carbamidomethyl); C20(Carbamidomethyl); C27(Carbamidomethyl); C33(Carbamidomethyl)	1	1	Q01705	Q01705	Neurogenic locus notch homolog protein 1 OS=Mus musculus OX=10090 GN=Notch1 PE=1 SV=3	2	6	6	1	0	1	1	1	806.014	4831.05	4831.05	-0.847056	-0.000682028	0	0	3.87393e+06	HCD (High Energy Collision Dissociation)	MS2	1.11177	24.7711	9.63498	3803	3803	3799	FP040621_19.raw	0/0		5.18371	526.252	526.252	3.6	6.55081e-06	3.55184e-07	0	0
FALSE	High	PMI-Byonic	PMI-Byonic (A2)	A	2	Unambiguous	ICRCPPGFHGPTCRQDVNECSQNPGLCRHGGTCHNEIGSY	[Y].IcRcPPGFHGPtcRQDVNEcSQNPGLcRHGGTcHNEIGSY.[R]	C2(Carbamidomethyl); C4(Carbamidomethyl); T12(Fuc(1)); C13(Carbamidomethyl); C20(Carbamidomethyl); C27(Carbamidomethyl); C33(Carbamidomethyl)	1	1	Q01705	Q01705	Neurogenic locus notch homolog protein 1 OS=Mus musculus OX=10090 GN=Notch1 PE=1 SV=3	2	5	5	1	0	1	1	1	967.416	4833.05	4831.05	414.067	0.400075	0	0	7.31991e+06	HCD (High Energy Collision Dissociation)	MS2	38.1043	36.114	9.67932	3831	3831	3821	FP040621_19.raw	0/0		6.58392	606.632	606.632	3.6	2.60664e-07	2.5908e-08	0	0
FALSE	High	PMI-Byonic	PMI-Byonic (A2)	A	2	Unambiguous	NCRCPPEWTGQYCTEDVDECQLMPNACQNGGTCHNTHGGY	[Y].NcRcPPEWTGQYcTEDVDEcqLMPNAcQNGGTcHntHGGY.[N]	C2(Carbamidomethyl); C4(Carbamidomethyl); C13(Carbamidomethyl); C20(Carbamidomethyl); Q21(Deamidated); C27(Carbamidomethyl); C33(Carbamidomethyl); N35(Oxidation); T36(Fuc(1))	1	1	Q01705	Q01705	Neurogenic locus notch homolog protein 1 OS=Mus musculus OX=10090 GN=Notch1 PE=1 SV=3	3	4	4	1	0	1	1	1	1235.73	4939.9	4936.88	611.344	0.754533	0	0	9336451	HCD (High Energy Collision Dissociation)	MS2	27.2092	38.3111	12.5577	5541	5541	5537	FP040621_19.raw	0/0		20.0957	1255.28	1255.28	4.54325	8.02182e-21	8.02102e-21	0	0
FALSE	High	PMI-Byonic	PMI-Byonic (A2)	A	2	Unambiguous	QGATCHDRVASFY	[F].QGATcHDRVAsFY.[C]	C5(Carbamidomethyl); S11(Fuc(1))	1	1	Q01705	Q01705	Neurogenic locus notch homolog protein 1 OS=Mus musculus OX=10090 GN=Notch1 PE=1 SV=3	1	2	2	1	0	1	1	1	829.366	1657.72	1657.73	-1.56529	-0.00129741	0	0	2.87851e+06	HCD (High Energy Collision Dissociation)	MS2	0	100	9.32704	3620	3620	3612	FP040621_19.raw	0/0		7.72237	688.48	596.421	12.3454	1.89509e-08	2.04148e-09	0	0
FALSE	High	PMI-Byonic	PMI-Byonic (A2)	A	2	Unambiguous	QGATCHDRVASFY	[F].QGATcHDRVASFY.[C]	C5(Carbamidomethyl)	1	1	Q01705	Q01705	Neurogenic locus notch homolog protein 1 OS=Mus musculus OX=10090 GN=Notch1 PE=1 SV=3	1	3	3	1	0	1	1	1	504.561	1511.67	1511.67	-1.16909	-0.000589091	0	0	4.29908e+06	HCD (High Energy Collision Dissociation)	MS2	12.1113	34.0385	9.41162	3671	3671	3667	FP040621_19.raw	0/0		1.73221	384.331	206.654	206.654	0.0185265	0.000931612	0	0
FALSE	High	PMI-Byonic	PMI-Byonic (A2)	A	2	Unambiguous	YCECPHGRTGLL	[F].YcEcPHGRTGLL.[C]	C2(Carbamidomethyl); C4(Carbamidomethyl)	1	1	Q01705	Q01705	Neurogenic locus notch homolog protein 1 OS=Mus musculus OX=10090 GN=Notch1 PE=1 SV=3	2	3	3	1	0	1	1	1	488.223	1462.65	1462.66	-1.66272	-0.000810663	0	0	6056029	HCD (High Energy Collision Dissociation)	MS2	34.4221	21.8985	9.09189	3473	3473	3469	FP040621_19.raw	0/0		3.88176	505.73	292.31	292.31	0.000131293	9.22799e-06	0	0
FALSE	High	PMI-Byonic	PMI-Byonic (A2)	A	2	Unambiguous	YCECPHGRTGLL	[F].YcEcPHGRTGLL.[C]	C2(Carbamidomethyl); C4(Carbamidomethyl)	1	1	Q01705	Q01705	Neurogenic locus notch homolog protein 1 OS=Mus musculus OX=10090 GN=Notch1 PE=1 SV=3	2	3	3	1	0	1	1	1	488.223	1462.65	1462.66	-1.16197	-0.000566522	0	0	14795306	HCD (High Energy Collision Dissociation)	MS2	11.2421	4.88813	9.20813	3547	3547	3546	FP040621_19.raw	0/0		3.40687	467.437	323.207	323.207	0.00039186	2.11852e-05	0	0
FALSE	High	PMI-Byonic	PMI-Byonic (A2)	A	2	Unambiguous	YCECPHGRTGLL	[F].YcEcPHGRTGLL.[C]	C2(Carbamidomethyl); C4(Carbamidomethyl)	1	1	Q01705	Q01705	Neurogenic locus notch homolog protein 1 OS=Mus musculus OX=10090 GN=Notch1 PE=1 SV=3	2	2	2	1	0	1	1	1	731.83	1462.65	1462.66	-2.44638	-0.0017891	0	0	10896332	HCD (High Energy Collision Dissociation)	MS2	0	16.3725	9.13088	3499	3499	3491	FP040621_19.raw	0/0		8.72237	749.997	579.208	579.208	1.89509e-09	3.41222e-10	0	0
FALSE	High	PMI-Byonic	PMI-Byonic (A2)	A	2	Unambiguous	TGPACSQDVDECALGANPCEHAGKCL	[Y].TGPAcSQDVDEcALGANPcEHAGKcL.[N]	C5(Carbamidomethyl); C12(Carbamidomethyl); C19(Carbamidomethyl); C25(Carbamidomethyl)	1	1	Q01705	Q01705	Neurogenic locus notch homolog protein 1 OS=Mus musculus OX=10090 GN=Notch1 PE=1 SV=3	1	3	3	1	0	1	1	1	939.726	2817.16	2817.17	-2.39777	-0.00225164	0	0	1.44355e+06	HCD (High Energy Collision Dissociation)	MS2	0	97.5982	11.182	4751	4751	4745	FP040621_19.raw	0/0		16.9912	1132	1132	1132	1.0205e-17	3.49778e-18	0	0
FALSE	High	PMI-Byonic	PMI-Byonic (A2)	A	2	Unambiguous	TGPRCEIDVNECISNPCQNDATCLDQIGEF	[Y].TGPRcEIDVNEcIsNPcQNDAtcLDQIGEF.[Q]	C5(Carbamidomethyl); C12(Carbamidomethyl); S14(Fuc(1)); C17(Carbamidomethyl); T22(Hex(1)Pent(2)); C23(Carbamidomethyl)	1	1	Q01705	Q01705	Neurogenic locus notch homolog protein 1 OS=Mus musculus OX=10090 GN=Notch1 PE=1 SV=3	1	3	3	1	0	1	1	1	1362.9	4086.67	4084.68	488.4	0.664986	0	0	7.37401e+06	HCD (High Energy Collision Dissociation)	MS2	0	51.4639	15.5506	7160	7160	7154	FP040621_19.raw	0/0		6.91521	676.519	676.519	1.2	1.21559e-07	8.01734e-09	0	0
FALSE	High	PMI-Byonic	PMI-Byonic (A2)	A	2	Unambiguous	QCICMPGYEGVYCEINTDECASSPCLHNGHCMDKINEF	[F].QcIcMPGYEGVYcEINtDEcASSPcLHNGHcMDKINEF.[Q]	C2(Carbamidomethyl); C4(Carbamidomethyl); C13(Carbamidomethyl); T17(Hex(1)Pent(2)); C20(Carbamidomethyl); C25(Carbamidomethyl); C31(Carbamidomethyl)	1	1	Q01705	Q01705	Neurogenic locus notch homolog protein 1 OS=Mus musculus OX=10090 GN=Notch1 PE=1 SV=3	3	4	4	1	0	1	1	1	1256.25	5021.99	5021.96	4.68277	0.00587918	0	0	160487	HCD (High Energy Collision Dissociation)	MS2	0	100	14.6333	6712	6712	6703	FP040621_19.raw	0/0		18.5518	1246.48	1195.21	0	2.80663e-19	1.44335e-19	0	0
FALSE	High	PMI-Byonic	PMI-Byonic (A2)	A	2	Unambiguous	CEINTDECASSPCLHNGHCMDKINEF	[Y].cEINTDEcASsPcLHNGHcMDKINEF.[Q]	C1(Carbamidomethyl); C8(Carbamidomethyl); S11(Hex(1)Pent(2)); C13(Carbamidomethyl); C19(Carbamidomethyl)	1	1	Q01705	Q01705	Neurogenic locus notch homolog protein 1 OS=Mus musculus OX=10090 GN=Notch1 PE=1 SV=3	1	4	4	1	0	1	1	1	891.849	3564.37	3564.39	-3.08893	-0.00275253	0	0	5543774	HCD (High Energy Collision Dissociation)	MS2	3.65231	55.9353	11.3096	4824	4824	4822	FP040621_19.raw	0/0		14.9912	1005.16	1005.16	1.2	1.0205e-15	2.58327e-16	0	0
FALSE	High	PMI-Byonic	PMI-Byonic (A2)	A	2	Unambiguous	NGHLCQYDVDECASTPCKNGAKCLDGPNTY	[F].NGHLcQYDVDEcASTPcKnGAKcLDGPNtY.[T]	C5(Carbamidomethyl); C12(Carbamidomethyl); C17(Carbamidomethyl); N19(Deamidated); C23(Carbamidomethyl); T29(Hex(1)Pent(2))	1	1	Q01705	Q01705	Neurogenic locus notch homolog protein 1 OS=Mus musculus OX=10090 GN=Notch1 PE=1 SV=3	3	4	4	1	0	1	1	1	968.645	3871.56	3871.56	0.544211	0.000526736	0	0	2.64789e+06	HCD (High Energy Collision Dissociation)	MS2	0	48.976	10.8952	4578	4578	4569	FP040621_19.raw	0/0		9.85274	762.109	762.109	1.8465	1.40367e-10	2.92636e-11	0	0
FALSE	High	PMI-Byonic	PMI-Byonic (A2)	A	2	Unambiguous	NGHLCQYDVDECASTPCKNGAKCLDGPNTY	[F].NGHLcQYDVDEcAsTPcKnGAKcLdGPNTY.[T]	C5(Carbamidomethyl); C12(Carbamidomethyl); S14(Hex(1)Pent(2)); C17(Carbamidomethyl); N19(Deamidated); C23(Carbamidomethyl); D25(Oxidation)	1	1	Q01705	Q01705	Neurogenic locus notch homolog protein 1 OS=Mus musculus OX=10090 GN=Notch1 PE=1 SV=3	3	4	4	1	0	1	1	1	972.641	3887.54	3887.55	-2.16925	-0.00210826	0	0	2.19191e+06	HCD (High Energy Collision Dissociation)	MS2	0	53.4889	10.9134	4590	4590	4580	FP040621_19.raw	0/0		5.85274	580.489	580.489	0.8	1.40366e-06	8.58101e-08	0	0
FALSE	High	PMI-Byonic	PMI-Byonic (A2)	A	2	Unambiguous	NGHLCQYDVDECASTPCKNGAKCLDGPNTY	[F].NGHLcQYDVDEcAStPcKNGAKcLDGPNTY.[T]	C5(Carbamidomethyl); C12(Carbamidomethyl); T15(Hex(1)Pent(2)); C17(Carbamidomethyl); C23(Carbamidomethyl)	1	1	Q01705	Q01705	Neurogenic locus notch homolog protein 1 OS=Mus musculus OX=10090 GN=Notch1 PE=1 SV=3	3	3	3	1	0	1	1	1	1290.86	3870.57	3870.57	-0.128381	-0.000165636	0	0	1.54564e+06	HCD (High Energy Collision Dissociation)	MS2	0	53.7615	10.5178	4348	4348	4338	FP040621_19.raw	0/0		15.5839	1064.35	1038.21	5.13986	2.60664e-16	6.77877e-17	0	0
FALSE	High	PMI-Byonic	PMI-Byonic (A2)	A	2	Unambiguous	NGHLCQYDVDECASTPCKNGAKCLDGPNTY	[F].NGHLcQYDVDEcAsTPcKNGAKcLDGPNTY.[T]	C5(Carbamidomethyl); C12(Carbamidomethyl); S14(Hex(1)Pent(2)); C17(Carbamidomethyl); C23(Carbamidomethyl)	1	1	Q01705	Q01705	Neurogenic locus notch homolog protein 1 OS=Mus musculus OX=10090 GN=Notch1 PE=1 SV=3	3	4	4	1	0	1	1	1	968.397	3870.56	3870.57	-1.88222	-0.00182131	0	0	5.28089e+06	HCD (High Energy Collision Dissociation)	MS2	0	27.0567	10.4728	4320	4320	4316	FP040621_19.raw	0/0		10.8527	822.385	822.385	0.8	1.40367e-11	1.77476e-12	0	0
FALSE	High	PMI-Byonic	PMI-Byonic (A2)	A	2	Unambiguous	NGHLCQYDVDECASTPCKNGAKCLDGPNTY	[F].NGHLcQYDVDEcAsTPcKNGAKcLdGPNTY.[T]	C5(Carbamidomethyl); C12(Carbamidomethyl); S14(Hex(1)Pent(2)); C17(Carbamidomethyl); C23(Carbamidomethyl); D25(Oxidation)	1	1	Q01705	Q01705	Neurogenic locus notch homolog protein 1 OS=Mus musculus OX=10090 GN=Notch1 PE=1 SV=3	3	4	4	1	0	1	1	1	972.396	3886.56	3886.57	-0.943018	-0.000916275	0	0	11047773	HCD (High Energy Collision Dissociation)	MS2	0	15.5256	10.5608	4374	4374	4371	FP040621_19.raw	0/0		7.85274	679.639	645.425	0.8	1.40367e-08	1.10208e-09	0	0
FALSE	High	PMI-Byonic	PMI-Byonic (A2)	A	2	Unambiguous	TCLCQPGYTGHHCETNINECHSQPCRHGGTCQDRDNSYL	[F].TcLcQPGYTGHHcEtNINEcHsQPcRHGGTcQDRDNSYL.[C]	C2(Carbamidomethyl); C4(Carbamidomethyl); C13(Carbamidomethyl); T15(HexNAc(1)Fuc(1)); C20(Carbamidomethyl); S22(Hex(1)Pent(2)); C25(Carbamidomethyl); C31(Carbamidomethyl)	1	1	Q01705	Q01705	Neurogenic locus notch homolog protein 1 OS=Mus musculus OX=10090 GN=Notch1 PE=1 SV=3	3	6	6	1	0	1	1	1	916.703	5495.18	5495.18	-0.480761	-0.000440312	0	0	2.30811e+06	HCD (High Energy Collision Dissociation)	MS2	0	20.9416	8.74591	3275	3275	3271	FP040621_19.raw	0/0		6.82691	632.298	632.298	0	1.48967e-07	1.47292e-08	0	0
FALSE	High	PMI-Byonic	PMI-Byonic (A2)	A	2	Unambiguous	TCLCQPGYTGHHCETNINECHSQPCRHGGTCQDRDNSY	[F].TcLcQPGYTGHHcEtNInEcHSQPcRHGGtcQDRDNSY.[L]	C2(Carbamidomethyl); C4(Carbamidomethyl); C13(Carbamidomethyl); T15(Hex(1)Pent(2)); N18(Deamidated); C20(Carbamidomethyl); C25(Carbamidomethyl); T30(HexNAc(1)Fuc(1)); C31(Carbamidomethyl)	1	1	Q01705	Q01705	Neurogenic locus notch homolog protein 1 OS=Mus musculus OX=10090 GN=Notch1 PE=1 SV=3	2	5	5	1	0	1	1	1	1078.03	5386.1	5383.08	559.877	0.602772	0	0	2.02595e+06	HCD (High Energy Collision Dissociation)	MS2	33.0216	100	7.94729	2830	2830	2820	FP040621_19.raw	0/0		2.0874	297.473	297.473	0	0.00817707	0.000414117	0	0
FALSE	High	PMI-Byonic	PMI-Byonic (A2)	A	2	Unambiguous	TCLCQPGYTGHHCETNINECHSQPCRHGGTCQDRDNSY	[F].TcLcqPGYTGHHcEtNINEcHsQPcRHGGTcQDRDNSY.[L]	C2(Carbamidomethyl); C4(Carbamidomethyl); Q5(Deamidated); C13(Carbamidomethyl); T15(HexNAc(1)Fuc(1)); C20(Carbamidomethyl); S22(Hex(1)Pent(2)R0); C25(Carbamidomethyl); C31(Carbamidomethyl)	1	1	Q01705	Q01705	Neurogenic locus notch homolog protein 1 OS=Mus musculus OX=10090 GN=Notch1 PE=1 SV=3	2	6	6	1	0	1	1	1	898.358	5385.11	5383.08	376.794	0.338052	0	0	1.72747e+06	HCD (High Energy Collision Dissociation)	MS2	0	100	7.87597	2794	2794	2787	FP040621_19.raw	0/0		10.283	843.409	843.409	0	5.21198e-11	7.36859e-12	0	0
FALSE	High	PMI-Byonic	PMI-Byonic (A2)	A	2	Unambiguous	CQPGYTGHHCETNINECHSQPCRHGGTCQDRDNSYL	[L].cQPGYtGHHcETNINEcHsQPcRHGGTcQDRDNSYL.[C]	C1(Carbamidomethyl); T6(HexNAc(1)Fuc(1)); C10(Carbamidomethyl); C17(Carbamidomethyl); S19(Hex(1)Pent(2)); C22(Carbamidomethyl); C28(Carbamidomethyl)	1	1	Q01705	Q01705	Neurogenic locus notch homolog protein 1 OS=Mus musculus OX=10090 GN=Notch1 PE=1 SV=3	2	6	6	1	0	1	1	1	855.009	5125.02	5121.02	780.3	0.665988	0	0	1366162	HCD (High Energy Collision Dissociation)	MS2	46.557	100	7.9535	2832	2832	2831	FP040621_19.raw	0/0		1.5343	227.23	227.23	3.98433	0.0292212	0.00171743	0	0
FALSE	High	PMI-Byonic	PMI-Byonic (A2)	A	2	Unambiguous	TCRCPEGYHDPTCL	[F].TcRcPEGYHDPTcL.[S]	C2(Carbamidomethyl); C4(Carbamidomethyl); C13(Carbamidomethyl)	1	1	Q01705	Q01705	Neurogenic locus notch homolog protein 1 OS=Mus musculus OX=10090 GN=Notch1 PE=1 SV=3	1	3	3	1	0	1	1	1	589.24	1765.71	1765.71	-1.76651	-0.00103971	0	0	5231611	HCD (High Energy Collision Dissociation)	MS2	29.0031	18.8158	9.24766	3573	3573	3568	FP040621_19.raw	0/0		4.21674	406.118	406.118	406.118	6.07094e-05	5.15918e-06	0	0
[truncated: 7 more columns]

## Sheet: FP041321_8
Checked	Confidence	Identifying Node Type	Identifying Node	Search ID	Identifying Node No	PSM Ambiguity	Sequence	Annotated Sequence	Modifications	# Protein Groups	# Proteins	Master Protein Accessions	Protein Accessions	Protein Descriptions	# Missed Cleavages	Charge	Original Precursor Charge	DeltaScore	DeltaCn	Rank	Search Engine Rank	Concatenated Rank	m/z [Da]	MH+ [Da]	Theo. MH+ [Da]	DeltaM [ppm]	Deltam/z [Da]	Matched Ions	Total Ions	Intensity	Activation Type	MS Order	Isolation Interference [%]	Ion Inject Time [ms]	RT [min]	First Scan	Last Scan	Master Scan(s)	Spectrum File	Ions Matched	Annotation	|Log Prob|	Byonic Score	Delta Byonic Score	Delta Mod Score	PEP 2D	q-Value 2D	FDR 2D	Peptide Group FDR 2D
FALSE	High	PMI-Byonic	PMI-Byonic (A2)	A	2	Unambiguous	VGQRCQDSNPCLSTPCKNAGTCHVVDHGGTVDY	[F].VGQRcQDSNPcLstPcKNAGTcHVVDHGGTVDY.[A]	C5(Carbamidomethyl); C11(Carbamidomethyl); S13(Hex(1)Pent(2)); T14(Fuc(1)); C16(Carbamidomethyl); C22(Carbamidomethyl)	1	1	Q01705	Q01705	Neurogenic locus notch homolog protein 1 OS=Mus musculus OX=10090 GN=Notch1 PE=1 SV=3	1	5	5	1	0	1	1	1	853.163	4261.79	4261.79	-0.589672	-0.000502612	0	0	5.13501e+06	HCD (High Energy Collision Dissociation)	MS2	0	26.4111	8.26938	2905	2905	2904	FP041321_8.raw	0/0		12.3315	866.315	866.315	1.2	4.66156e-13	1.03833e-13	0	0
FALSE	High	PMI-Byonic	PMI-Byonic (A2)	A	2	Unambiguous	VGQRCQDSNPCLSTPCKNAGTCHVVDHGGTVDY	[F].VGQRcQDSNPcLstPcKNAGTcHVVDHGGTVDY.[A]	C5(Carbamidomethyl); C11(Carbamidomethyl); S13(Hex(1)Pent(2)R0); T14(Fuc(1)); C16(Carbamidomethyl); C22(Carbamidomethyl)	1	1	Q01705	Q01705	Neurogenic locus notch homolog protein 1 OS=Mus musculus OX=10090 GN=Notch1 PE=1 SV=3	1	5	5	1	0	1	1	1	853.162	4261.78	4261.79	-1.80702	-0.00154023	0	0	494921	HCD (High Energy Collision Dissociation)	MS2	32.9769	100	8.02715	2797	2797	2794	FP041321_8.raw	0/0		10.3315	796.292	796.292	1.2	4.66156e-11	4.21754e-12	0	0
FALSE	High	PMI-Byonic	PMI-Byonic (A2)	A	2	Unambiguous	VGQRCQDSNPCLSTPCKNAGTCHVVDHGGTVDY	[F].VGQRcQDSNPcLstPcKNAGTcHVVDHGGTVDY.[A]	C5(Carbamidomethyl); C11(Carbamidomethyl); S13(Hex(1)Pent(2)); T14(Fuc(1)); C16(Carbamidomethyl); C22(Carbamidomethyl)	1	1	Q01705	Q01705	Neurogenic locus notch homolog protein 1 OS=Mus musculus OX=10090 GN=Notch1 PE=1 SV=3	1	4	4	1	0	1	1	1	1066.21	4261.8	4261.79	2.32074	0.00247263	0	0	275810	HCD (High Energy Collision Dissociation)	MS2	0	100	8.13135	2844	2844	2838	FP041321_8.raw	0/0		7.61832	674.099	674.099	1.2	2.40815e-08	2.56058e-09	0	0
FALSE	High	PMI-Byonic	PMI-Byonic (A2)	A	2	Unambiguous	VGQRCQDSNPCLSTPCKNAGTCHVVDHGGTVDY	[F].VGQRcQDSNPcLstPcKNAGTcHVVDHGGTVDY.[A]	C5(Carbamidomethyl); C11(Carbamidomethyl); S13(Hex(1)Pent(2)); T14(Fuc(1)); C16(Carbamidomethyl); C22(Carbamidomethyl)	1	1	Q01705	Q01705	Neurogenic locus notch homolog protein 1 OS=Mus musculus OX=10090 GN=Notch1 PE=1 SV=3	1	5	5	1	0	1	1	1	853.163	4261.79	4261.79	-0.947709	-0.000807788	0	0	5022027	HCD (High Energy Collision Dissociation)	MS2	0	23.4383	8.14955	2852	2852	2849	FP041321_8.raw	0/0		12.3315	862.907	862.907	1.2	4.66156e-13	5.85428e-14	0	0
FALSE	High	PMI-Byonic	PMI-Byonic (A2)	A	2	Unambiguous	VGQRCQDSNPCLSTPCKNAGTCHVVDHGGTVDY	[F].VGQRcQDSNPcLSTPcKNAGtcHVVDHGGtVDY.[A]	C5(Carbamidomethyl); C11(Carbamidomethyl); C16(Carbamidomethyl); T21(Hex(1)Pent(2)); C22(Carbamidomethyl); T30(Fuc(1))	1	1	Q01705	Q01705	Neurogenic locus notch homolog protein 1 OS=Mus musculus OX=10090 GN=Notch1 PE=1 SV=3	1	5	5	1	0	1	1	1	853.162	4261.78	4261.79	-1.807	-0.00154021	0	0	1.17858e+06	HCD (High Energy Collision Dissociation)	MS2	0	72.8537	8.39604	2962	2962	2959	FP041321_8.raw	0/0		12.3315	893.013	893.013	3.6	4.66156e-13	1.40065e-13	0	0
FALSE	High	PMI-Byonic	PMI-Byonic (A2)	A	2	Unambiguous	VGQRCQDSNPCLSTPCKNAGTCHVVDHGGTVDY	[F].VGQRcQDSNPcLstPcKNAGTcHVVDHGGTVDY.[A]	C5(Carbamidomethyl); C11(Carbamidomethyl); S13(Hex(1)Pent(2)); T14(Fuc(1)); C16(Carbamidomethyl); C22(Carbamidomethyl)	1	1	Q01705	Q01705	Neurogenic locus notch homolog protein 1 OS=Mus musculus OX=10090 GN=Notch1 PE=1 SV=3	1	4	4	1	0	1	1	1	1066.2	4261.78	4261.79	-1.5747	-0.00167776	0	0	384264	HCD (High Energy Collision Dissociation)	MS2	0	100	8.25231	2898	2898	2893	FP041321_8.raw	0/0		8.61832	723.623	723.623	1.2	2.40815e-09	2.40234e-10	0	0
FALSE	High	PMI-Byonic	PMI-Byonic (A2)	A	2	Unambiguous	VGQRCQDSNPCLSTPCKNAGTCHVVDHGGTVDY	[F].VGQRcQDSNPcLstPcKNAGTcHVVDHGGTVDY.[A]	C5(Carbamidomethyl); C11(Carbamidomethyl); S13(Hex(1)); T14(Fuc(1)); C16(Carbamidomethyl); C22(Carbamidomethyl)	1	1	Q01705	Q01705	Neurogenic locus notch homolog protein 1 OS=Mus musculus OX=10090 GN=Notch1 PE=1 SV=3	1	5	5	1	0	1	1	1	800.344	3997.69	3997.71	-3.4419	-0.00275194	0	0	543617	HCD (High Energy Collision Dissociation)	MS2	0	100	8.23744	2892	2892	2882	FP041321_8.raw	0/0		5.58353	555.219	555.219	0	2.60898e-06	3.07573e-07	0	0
FALSE	High	PMI-Byonic	PMI-Byonic (A2)	A	2	Unambiguous	VGQRCQDSNPCLSTPCKNAGTCHVVDHGGTVDY	[F].VGQRcQDSNPcLstPcKNAGTcHVVDHGGTVDY.[A]	C5(Carbamidomethyl); C11(Carbamidomethyl); S13(Fuc(1)); T14(Hex(1)Pent(1)R0); C16(Carbamidomethyl); C22(Carbamidomethyl)	1	1	Q01705	Q01705	Neurogenic locus notch homolog protein 1 OS=Mus musculus OX=10090 GN=Notch1 PE=1 SV=3	1	5	5	1	0	1	1	1	826.954	4130.74	4129.75	240.892	0.198965	0	0	1.19858e+06	HCD (High Energy Collision Dissociation)	MS2	10.6361	100	8.23528	2891	2891	2882	FP041321_8.raw	0/0		6.33147	580.088	580.088	0	4.66155e-07	2.45658e-08	0	0
FALSE	High	PMI-Byonic	PMI-Byonic (A2)	A	2	Unambiguous	CLTPLDNACL	[L].cLTPLDNAcL.[A]	C1(Carbamidomethyl); C9(Carbamidomethyl)	1	1	Q01705	Q01705	Neurogenic locus notch homolog protein 1 OS=Mus musculus OX=10090 GN=Notch1 PE=1 SV=3	2	2	2	1	0	1	1	1	588.772	1176.54	1176.54	-0.944325	-0.000555518	0	0	856053	HCD (High Energy Collision Dissociation)	MS2	31.3875	100	13.659	5409	5409	5401	FP041321_8.raw	0/0		3.22352	571.404	227.643	227.643	0.0005977	3.34374e-05	0	0
FALSE	High	PMI-Byonic	PMI-Byonic (A2)	A	2	Unambiguous	CLTPLDNACL	[L].cLTPLDNAcL.[A]	C1(Carbamidomethyl); C9(Carbamidomethyl)	1	1	Q01705	Q01705	Neurogenic locus notch homolog protein 1 OS=Mus musculus OX=10090 GN=Notch1 PE=1 SV=3	2	2	2	1	0	1	1	1	588.773	1176.54	1176.54	0.404474	0.00023794	0	0	1.30911e+06	HCD (High Energy Collision Dissociation)	MS2	33.1314	87.2979	13.7867	5468	5468	5467	FP041321_8.raw	0/0		3.11476	517.944	340.482	340.482	0.000767783	6.26596e-05	0	0
FALSE	High	PMI-Byonic	PMI-Byonic (A2)	A	2	Unambiguous	ANPCRNGGTCDLLTLTEY	[L].ANPcRNGGTcDLLTLTEY.[K]	C4(Carbamidomethyl); C10(Carbamidomethyl)	1	1	Q01705	Q01705	Neurogenic locus notch homolog protein 1 OS=Mus musculus OX=10090 GN=Notch1 PE=1 SV=3	3	2	2	1	0	1	1	1	1027.97	2054.92	2054.93	-1.16411	-0.00119608	0	0	531791	HCD (High Energy Collision Dissociation)	MS2	0	100	13.4286	5301	5301	5291	FP041321_8.raw	0/0		4.27905	333.318	333.318	333.318	5.25952e-05	3.6467e-06	0	0
FALSE	High	PMI-Byonic	PMI-Byonic (A2)	A	2	Unambiguous	ANPCRNGGTCDLLTLTEY	[L].ANPcRNGGtcDLLTLTEY.[K]	C4(Carbamidomethyl); T9(Fuc(1)); C10(Carbamidomethyl)	1	1	Q01705	Q01705	Neurogenic locus notch homolog protein 1 OS=Mus musculus OX=10090 GN=Notch1 PE=1 SV=3	3	2	2	1	0	1	1	1	1101	2200.98	2200.98	-0.221074	-0.000243291	0	0	1.52841e+06	HCD (High Energy Collision Dissociation)	MS2	0	100	13.5311	5348	5348	5346	FP041321_8.raw	0/0		5.28763	395.413	395.413	25.2965	5.15673e-06	6.52023e-07	0	0
FALSE	High	PMI-Byonic	PMI-Byonic (A2)	A	2	Unambiguous	ANPCRNGGTCDLLTLTEY	[L].ANPcRNGGtcDLLTLTEY.[K]	C4(Carbamidomethyl); T9(Fuc(1)); C10(Carbamidomethyl)	1	1	Q01705	Q01705	Neurogenic locus notch homolog protein 1 OS=Mus musculus OX=10090 GN=Notch1 PE=1 SV=3	3	2	2	1	0	1	1	1	1100.99	2200.98	2200.98	-1.55215	-0.00170813	0	0	2.45738e+06	HCD (High Energy Collision Dissociation)	MS2	5.50099	100	13.3984	5287	5287	5280	FP041321_8.raw	0/0		5.88958	480.702	480.702	13.7708	1.2895e-06	9.1063e-08	0	0
FALSE	High	PMI-Byonic	PMI-Byonic (A2)	A	2	Unambiguous	ANPCRNGGTCDLLTLTEY	[L].ANPcRnGGTcDLLTLtEY.[K]	C4(Carbamidomethyl); N6(Deamidated); C10(Carbamidomethyl); T16(Fuc(1))	1	1	Q01705	Q01705	Neurogenic locus notch homolog protein 1 OS=Mus musculus OX=10090 GN=Notch1 PE=1 SV=3	3	2	2	1	0	1	1	1	1101.49	2201.97	2201.97	1.38342	0.00152312	0	0	913194	HCD (High Energy Collision Dissociation)	MS2	0	100	14.319	5701	5701	5698	FP041321_8.raw	0/0		5.56306	424.915	424.915	0.39026	2.73488e-06	3.83426e-07	0	0
FALSE	High	PMI-Byonic	PMI-Byonic (A2)	A	2	Unambiguous	ANPCRNGGTCDLLTLTEY	[L].ANPcRnGGTcDLLTLtEY.[K]	C4(Carbamidomethyl); N6(Deamidated); C10(Carbamidomethyl); T16(Fuc(1))	1	1	Q01705	Q01705	Neurogenic locus notch homolog protein 1 OS=Mus musculus OX=10090 GN=Notch1 PE=1 SV=3	3	2	2	1	0	1	1	1	1101.49	2201.97	2201.97	1.93779	0.00213347	0	0	547384	HCD (High Energy Collision Dissociation)	MS2	0	100	13.9017	5521	5521	5511	FP041321_8.raw	0/0		2.10132	195.173	195.173	6.77039	0.00791918	0.000289536	0	0
FALSE	High	PMI-Byonic	PMI-Byonic (A2)	A	2	Unambiguous	KCRCPPGWSGKSCQQADPCASNPCANGGQCLPF	[Y].KcRcPPGWSGKscQQADPcASNPcANGGQcLPF.[E]	C2(Carbamidomethyl); C4(Carbamidomethyl); S12(Hex(1)Pent(2)); C13(Carbamidomethyl); C19(Carbamidomethyl); C24(Carbamidomethyl); C30(Carbamidomethyl)	1	1	Q01705	Q01705	Neurogenic locus notch homolog protein 1 OS=Mus musculus OX=10090 GN=Notch1 PE=1 SV=3	1	4	4	1	0	1	1	1	1045.44	4178.72	4178.71	2.60219	0.00271844	0	0	463622	HCD (High Energy Collision Dissociation)	MS2	0	100	10.6965	4009	4009	4004	FP041321_8.raw	0/0		5.324	467.425	467.425	0	4.74244e-06	5.15517e-07	0	0
FALSE	High	PMI-Byonic	PMI-Byonic (A2)	A	2	Unambiguous	KCRCPPGWSGKSCQQADPCASNPCANGGQCLPFESSY	[Y].KcRcPPGWsGKScQQADPcASNPcANGGQcLPFESSY.[I]	C2(Carbamidomethyl); C4(Carbamidomethyl); S9(Hex(1)Pent(2)); C13(Carbamidomethyl); C19(Carbamidomethyl); C24(Carbamidomethyl); C30(Carbamidomethyl)	1	1	Q01705	Q01705	Neurogenic locus notch homolog protein 1 OS=Mus musculus OX=10090 GN=Notch1 PE=1 SV=3	2	4	4	1	0	1	1	1	1161.97	4644.87	4644.88	-1.876	-0.00217845	0	0	406458	HCD (High Energy Collision Dissociation)	MS2	0	100	11.0342	4162	4162	4158	FP041321_8.raw	0/0		9.15541	708.719	660.954	2.4	6.99175e-10	8.57141e-11	0	0
FALSE	High	PMI-Byonic	PMI-Byonic (A2)	A	2	Unambiguous	KCRCPPGWSGKSCQQADPCASNPCANGGQCLPFESSY	[Y].KcRcPPGWsGKScQQADPcASNPcANGGQcLPFESSY.[I]	C2(Carbamidomethyl); C4(Carbamidomethyl); S9(Hex(1)Pent(2)); C13(Carbamidomethyl); C19(Carbamidomethyl); C24(Carbamidomethyl); C30(Carbamidomethyl)	1	1	Q01705	Q01705	Neurogenic locus notch homolog protein 1 OS=Mus musculus OX=10090 GN=Notch1 PE=1 SV=3	2	4	4	1	0	1	1	1	1161.97	4644.87	4644.88	-0.614528	-0.000713601	0	0	578225	HCD (High Energy Collision Dissociation)	MS2	0	100	11.1756	4230	4230	4224	FP041321_8.raw	0/0		9.15541	732.052	663.521	2.4	6.99175e-10	1.19795e-10	0	0
FALSE	High	PMI-Byonic	PMI-Byonic (A2)	A	2	Unambiguous	SGKSCQQADPCASNPCANGGQCLPFESSY	[W].SGKScQQADPcAsNPcANGGQcLPFESSY.[I]	C5(Carbamidomethyl); C11(Carbamidomethyl); S13(Hex(1)Pent(2)); C16(Carbamidomethyl); C22(Carbamidomethyl)	1	1	Q01705	Q01705	Neurogenic locus notch homolog protein 1 OS=Mus musculus OX=10090 GN=Notch1 PE=1 SV=3	1	3	3	1	0	1	1	1	1201.81	3603.42	3603.41	0.801266	0.000962431	0	0	1.42794e+06	HCD (High Energy Collision Dissociation)	MS2	0	100	11.4953	4385	4385	4378	FP041321_8.raw	0/0		9.72039	753.621	708.612	0.222182	1.90373e-10	1.94544e-11	0	0
FALSE	High	PMI-Byonic	PMI-Byonic (A2)	A	2	Unambiguous	HGPTCRQDVNECSQNPGL	[F].HGPtcRQDVNEcsQNPGL.[C]	T4(HexNAc(1)Hex(1)Fuc(1)NeuAc(1)); C5(Carbamidomethyl); C12(Carbamidomethyl); S13(HexNAc(1)Hex(1)Fuc(1)NeuAc(1))	1	1	Q01705	Q01705	Neurogenic locus notch homolog protein 1 OS=Mus musculus OX=10090 GN=Notch1 PE=1 SV=3	0	3	3	1	0	1	1	1	1225.15	3673.43	3673.46	-8.58358	-0.0105105	0	0	769813	HCD (High Energy Collision Dissociation)	MS2	0	100	12.024	4637	4637	4631	FP041321_8.raw	0/0		1.80255	13.0124	13.0124	13.0124	0.0157562	0.000592802	0	0
FALSE	High	PMI-Byonic	PMI-Byonic (A2)	A	2	Unambiguous	NCRCPPEWTGQYCTEDVDECQLMPNACQNGGTCHNTHGGY	[Y].NcRcPPEWTGQYctEDVDEcQLMPNAcQNGGTcHnTHGGY.[N]	C2(Carbamidomethyl); C4(Carbamidomethyl); C13(Carbamidomethyl); T14(Fuc(1)); C20(Carbamidomethyl); C27(Carbamidomethyl); C33(Carbamidomethyl); N35(Oxidation)	1	1	Q01705	Q01705	Neurogenic locus notch homolog protein 1 OS=Mus musculus OX=10090 GN=Notch1 PE=1 SV=3	3	4	4	1	0	1	1	1	1234.73	4935.91	4935.89	2.51274	0.00310066	0	0	546517	HCD (High Energy Collision Dissociation)	MS2	0	100	11.3015	4294	4294	4290	FP041321_8.raw	0/0		18.0305	1177.78	1177.78	8.06834	9.32156e-19	5.1266e-19	0	0
FALSE	High	PMI-Byonic	PMI-Byonic (A2)	A	2	Unambiguous	NCRCPPEWTGQYCTEDVDECQLMPNACQNGGTCHNTHGGY	[Y].NcRcPPEWTGQYctEDVDEcQLMPNAcQNGGTcHnTHGGY.[N]	C2(Carbamidomethyl); C4(Carbamidomethyl); C13(Carbamidomethyl); T14(Fuc(1)); C20(Carbamidomethyl); C27(Carbamidomethyl); C33(Carbamidomethyl); N35(Oxidation)	1	1	Q01705	Q01705	Neurogenic locus notch homolog protein 1 OS=Mus musculus OX=10090 GN=Notch1 PE=1 SV=3	3	4	4	1	0	1	1	1	1234.73	4935.89	4935.89	-1.54316	-0.00190422	0	0	483144	HCD (High Energy Collision Dissociation)	MS2	0	100	11.4975	4386	4386	4378	FP041321_8.raw	0/0		19.0305	1214.41	1214.41	8.4	9.32156e-20	9.32063e-20	0	0
FALSE	High	PMI-Byonic	PMI-Byonic (A2)	A	2	Unambiguous	NCRCPPEWTGQYCTEDVDECQLMPNACQNGGTCHNTHGGY	[Y].NcRcPPEWTGQYctEDVDEcQLMPNAcQnGGTcHnTHGGY.[N]	C2(Carbamidomethyl); C4(Carbamidomethyl); C13(Carbamidomethyl); T14(Fuc(1)); C20(Carbamidomethyl); C27(Carbamidomethyl); N29(Deamidated); C33(Carbamidomethyl); N35(Oxidation)	1	1	Q01705	Q01705	Neurogenic locus notch homolog protein 1 OS=Mus musculus OX=10090 GN=Notch1 PE=1 SV=3	3	4	4	1	0	1	1	1	1234.98	4936.9	4936.88	3.3762	0.00416697	0	0	890051	HCD (High Energy Collision Dissociation)	MS2	0	100	11.6816	4472	4472	4466	FP041321_8.raw	0/0		17.0305	1124.04	1124.04	3.84692	9.32156e-18	2.8197e-18	0	0
FALSE	High	PMI-Byonic	PMI-Byonic (A2)	A	2	Unambiguous	NCRCPPEWTGQYCTEDVDECQLMPNACQNGGTCHNTHGGY	[Y].NcRcPPEWTGQYcTEDVDEcQLMPNAcQNGGTcHNtHGGY.[N]	C2(Carbamidomethyl); C4(Carbamidomethyl); C13(Carbamidomethyl); C20(Carbamidomethyl); C27(Carbamidomethyl); C33(Carbamidomethyl); T36(Fuc(1))	1	1	Q01705	Q01705	Neurogenic locus notch homolog protein 1 OS=Mus musculus OX=10090 GN=Notch1 PE=1 SV=3	3	4	4	1	0	1	1	1	1230.73	4919.9	4919.9	-0.398322	-0.000489926	0	0	591244	HCD (High Energy Collision Dissociation)	MS2	0	99.2682	11.3723	4327	4327	4323	FP041321_8.raw	0/0		18.0305	1179.62	539.843	3.50498	9.32156e-19	6.52488e-19	0	0
FALSE	High	PMI-Byonic	PMI-Byonic (A2)	A	2	Unambiguous	NCRCPPEWTGQY	[Y].NcRcPPEWTGQY.[C]	C2(Carbamidomethyl); C4(Carbamidomethyl)	1	1	Q01705	Q01705	Neurogenic locus notch homolog protein 1 OS=Mus musculus OX=10090 GN=Notch1 PE=1 SV=3	1	2	2	1	0	1	1	1	784.323	1567.64	1567.64	-1.7188	-0.00134723	0	0	391703	HCD (High Energy Collision Dissociation)	MS2	0	100	9.64728	3530	3530	3520	FP041321_8.raw	0/0		5.65995	451.02	398.036	398.036	2.18802e-06	2.3086e-07	0	0
FALSE	High	PMI-Byonic	PMI-Byonic (A2)	A	2	Unambiguous	QGATCHDRVASFY	[F].QGATcHDRVASFY.[C]	C5(Carbamidomethyl)	1	1	Q01705	Q01705	Neurogenic locus notch homolog protein 1 OS=Mus musculus OX=10090 GN=Notch1 PE=1 SV=3	1	2	2	1	0	1	1	1	756.338	1511.67	1511.67	-0.554552	-0.00041915	0	0	163352	HCD (High Energy Collision Dissociation)	MS2	38.6797	100	8.31237	2925	2925	2915	FP041321_8.raw	0/0		2.44977	323.213	323.213	323.213	0.00354999	0.000133829	0	0
FALSE	High	PMI-Byonic	PMI-Byonic (A2)	A	2	Unambiguous	QGATCHDRVASFY	[F].QGAtcHDRVASFY.[C]	T4(Fuc(1)); C5(Carbamidomethyl)	1	1	Q01705	Q01705	Neurogenic locus notch homolog protein 1 OS=Mus musculus OX=10090 GN=Notch1 PE=1 SV=3	1	3	3	1	0	1	1	1	553.247	1657.73	1657.73	-1.27885	-0.000706664	0	0	1.14e+06	HCD (High Energy Collision Dissociation)	MS2	30.2935	100	8.29545	2917	2917	2915	FP041321_8.raw	0/0		5.07109	456.466	456.466	2.60203	8.49003e-06	1.22065e-06	0	0
FALSE	High	PMI-Byonic	PMI-Byonic (A2)	A	2	Unambiguous	QGATCHDRVASFY	[F].QGATcHDRVASFY.[C]	C5(Carbamidomethyl)	1	1	Q01705	Q01705	Neurogenic locus notch homolog protein 1 OS=Mus musculus OX=10090 GN=Notch1 PE=1 SV=3	1	3	3	1	0	1	1	1	504.562	1511.67	1511.67	0.890089	0.000448507	0	0	351152	HCD (High Energy Collision Dissociation)	MS2	44.4891	100	8.18221	2867	2867	2860	FP041321_8.raw	0/0		1.4994	223.459	209.413	209.413	0.0316661	0.00119037	0	0
FALSE	High	PMI-Byonic	PMI-Byonic (A2)	A	2	Unambiguous	QGATCHDRVASFY	[F].QGATcHDRVAsFY.[C]	C5(Carbamidomethyl); S11(Fuc(1))	1	1	Q01705	Q01705	Neurogenic locus notch homolog protein 1 OS=Mus musculus OX=10090 GN=Notch1 PE=1 SV=3	1	3	3	1	0	1	1	1	553.247	1657.73	1657.73	-1.05794	-0.000584593	0	0	1.64776e+06	HCD (High Energy Collision Dissociation)	MS2	38.2372	62.5434	8.05383	2809	2809	2805	FP041321_8.raw	0/0		5.07109	470.085	444.53	11.5868	8.49003e-06	1.01872e-06	0	0
FALSE	High	PMI-Byonic	PMI-Byonic (A2)	A	2	Unambiguous	QGATCHDRVASFY	[F].QGATcHDRVAsFY.[C]	C5(Carbamidomethyl); S11(Fuc(1))	1	1	Q01705	Q01705	Neurogenic locus notch homolog protein 1 OS=Mus musculus OX=10090 GN=Notch1 PE=1 SV=3	1	3	3	1	0	1	1	1	553.246	1657.72	1657.73	-1.83113	-0.00101184	0	0	4.90432e+06	HCD (High Energy Collision Dissociation)	MS2	18.7116	30.5067	8.17135	2862	2862	2860	FP041321_8.raw	0/0		4.9742	427.056	405.283	2.09678	1.06119e-05	1.46779e-06	0	0
FALSE	High	PMI-Byonic	PMI-Byonic (A2)	A	2	Unambiguous	QGATCHDRVASFY	[F].QGATcHDRVASFY.[C]	C5(Carbamidomethyl)	1	1	Q01705	Q01705	Neurogenic locus notch homolog protein 1 OS=Mus musculus OX=10090 GN=Notch1 PE=1 SV=3	1	3	3	1	0	1	1	1	504.561	1511.67	1511.67	-1.10852	-0.000558573	0	0	1.43195e+06	HCD (High Energy Collision Dissociation)	MS2	46.5594	87.6376	8.29945	2919	2919	2915	FP041321_8.raw	0/0		1.47937	276.731	195.834	195.834	0.0331613	0.00179359	0	0
FALSE	High	PMI-Byonic	PMI-Byonic (A2)	A	2	Unambiguous	QGATCHDRVASFY	[F].QGATcHDRVAsFY.[C]	C5(Carbamidomethyl); S11(Fuc(1))	1	1	Q01705	Q01705	Neurogenic locus notch homolog protein 1 OS=Mus musculus OX=10090 GN=Notch1 PE=1 SV=3	1	2	2	1	0	1	1	1	829.366	1657.73	1657.73	-1.12347	-0.000931202	0	0	497225	HCD (High Energy Collision Dissociation)	MS2	0	100	8.18005	2866	2866	2860	FP041321_8.raw	0/0		3.15381	343.993	343.993	6.06207	0.00070176	4.7657e-05	0	0
FALSE	High	PMI-Byonic	PMI-Byonic (A2)	A	2	Unambiguous	YCECPHGRTGLL	[F].YcEcPHGRTGLL.[C]	C2(Carbamidomethyl); C4(Carbamidomethyl)	1	1	Q01705	Q01705	Neurogenic locus notch homolog protein 1 OS=Mus musculus OX=10090 GN=Notch1 PE=1 SV=3	2	3	3	1	0	1	1	1	488.222	1462.65	1462.66	-2.60162	-0.00126843	0	0	1.6514e+06	HCD (High Energy Collision Dissociation)	MS2	39.479	62.7468	8.41806	2972	2972	2970	FP041321_8.raw	0/0		3.74432	425.341	351.774	351.774	0.000180171	1.36556e-05	0	0
FALSE	High	PMI-Byonic	PMI-Byonic (A2)	A	2	Unambiguous	YCECPHGRTGLL	[F].YcEcPHGRTGLL.[C]	C2(Carbamidomethyl); C4(Carbamidomethyl)	1	1	Q01705	Q01705	Neurogenic locus notch homolog protein 1 OS=Mus musculus OX=10090 GN=Notch1 PE=1 SV=3	2	3	3	1	0	1	1	1	488.224	1462.66	1462.66	0.465458	0.000226935	0	0	436330	HCD (High Energy Collision Dissociation)	MS2	57.0104	100	8.54104	3027	3027	3025	FP041321_8.raw	0/0		3.46906	387.206	364.276	364.276	0.000339577	2.08983e-05	0	0
FALSE	High	PMI-Byonic	PMI-Byonic (A2)	A	2	Unambiguous	YCECPHGRTGLL	[F].YcEcPHGRTGLL.[C]	C2(Carbamidomethyl); C4(Carbamidomethyl)	1	1	Q01705	Q01705	Neurogenic locus notch homolog protein 1 OS=Mus musculus OX=10090 GN=Notch1 PE=1 SV=3	2	3	3	1	0	1	1	1	488.223	1462.65	1462.66	-1.78791	-0.000871698	0	0	8829364	HCD (High Energy Collision Dissociation)	MS2	14.8985	23.3868	8.2933	2916	2916	2915	FP041321_8.raw	0/0		4.426	482.625	329.684	329.684	3.74973e-05	2.39162e-06	0	0
FALSE	High	PMI-Byonic	PMI-Byonic (A2)	A	2	Unambiguous	YCECPHGRTGLL	[F].YcEcPHGRTGLL.[C]	C2(Carbamidomethyl); C4(Carbamidomethyl)	1	1	Q01705	Q01705	Neurogenic locus notch homolog protein 1 OS=Mus musculus OX=10090 GN=Notch1 PE=1 SV=3	2	2	2	1	0	1	1	1	731.83	1462.65	1462.66	-2.61329	-0.00191118	0	0	664035	HCD (High Energy Collision Dissociation)	MS2	11.1328	100	8.28275	2912	2912	2904	FP041321_8.raw	0/0		7.95427	684.469	616.575	616.575	1.11104e-08	1.13627e-09	0	0
FALSE	High	PMI-Byonic	PMI-Byonic (A2)	A	2	Unambiguous	YCECPHGRTGLL	[F].YcEcPHGRTGLL.[C]	C2(Carbamidomethyl); C4(Carbamidomethyl)	1	1	Q01705	Q01705	Neurogenic locus notch homolog protein 1 OS=Mus musculus OX=10090 GN=Notch1 PE=1 SV=3	2	3	3	1	0	1	1	1	488.223	1462.65	1462.66	-1.91309	-0.000932733	0	0	8936000	HCD (High Energy Collision Dissociation)	MS2	4.24034	26.2765	8.17018	2861	2861	2860	FP041321_8.raw	0/0		5.22075	540.582	369.362	369.362	6.01517e-06	8.05255e-07	0	0
FALSE	High	PMI-Byonic	PMI-Byonic (A2)	A	2	Unambiguous	YCECPHGRTGLL	[F].YcEcPHGRTGLL.[C]	C2(Carbamidomethyl); C4(Carbamidomethyl)	1	1	Q01705	Q01705	Neurogenic locus notch homolog protein 1 OS=Mus musculus OX=10090 GN=Notch1 PE=1 SV=3	2	2	2	1	0	1	1	1	731.83	1462.65	1462.66	-2.61329	-0.00191118	0	0	682646	HCD (High Energy Collision Dissociation)	MS2	0	100	8.15748	2856	2856	2849	FP041321_8.raw	0/0		6.95427	647.818	582.958	582.958	1.11104e-07	6.9023e-09	0	0
FALSE	High	PMI-Byonic	PMI-Byonic (A2)	A	2	Unambiguous	YCECPHGRTGLL	[F].YcEcPHGRTGLL.[C]	C2(Carbamidomethyl); C4(Carbamidomethyl)	1	1	Q01705	Q01705	Neurogenic locus notch homolog protein 1 OS=Mus musculus OX=10090 GN=Notch1 PE=1 SV=3	2	3	3	1	0	1	1	1	488.223	1462.65	1462.66	-1.22457	-0.00059704	0	0	900563	HCD (High Energy Collision Dissociation)	MS2	38.6199	100	8.05598	2810	2810	2805	FP041321_8.raw	0/0		4.1964	468.624	329.363	329.363	6.36207e-05	5.10948e-06	0	0
FALSE	High	PMI-Byonic	PMI-Byonic (A2)	A	2	Unambiguous	CHLNDACISNPCNEGSNCDTNPVNGKAICTCPSGY	[L].cHLNDAcISNPcNEGsNcDTNPVNGKAIcTcPSGY.[T]	C1(Carbamidomethyl); C7(Carbamidomethyl); C12(Carbamidomethyl); S16(Hex(1)Pent(2)); C18(Carbamidomethyl); C29(Carbamidomethyl); C31(Carbamidomethyl)	1	1	Q01705	Q01705	Neurogenic locus notch homolog protein 1 OS=Mus musculus OX=10090 GN=Notch1 PE=1 SV=3	1	4	4	1	0	1	1	1	1096.44	4382.72	4382.72	0.469394	0.000514306	0	0	503863	HCD (High Energy Collision Dissociation)	MS2	0	100	10.5545	3942	3942	3938	FP041321_8.raw	0/0		7.90746	737.651	578.259	0	1.23747e-08	1.62489e-09	0	0
FALSE	High	PMI-Byonic	PMI-Byonic (A2)	A	2	Unambiguous	TGPACSQDVDECALGANPCEHAGKCL	[Y].TGPAcSQDVDEcALGANPcEHAGKcL.[N]	C5(Carbamidomethyl); C12(Carbamidomethyl); C19(Carbamidomethyl); C25(Carbamidomethyl)	1	1	Q01705	Q01705	Neurogenic locus notch homolog protein 1 OS=Mus musculus OX=10090 GN=Notch1 PE=1 SV=3	1	3	3	1	0	1	1	1	939.727	2817.17	2817.17	-0.707863	-0.000664723	0	0	908040	HCD (High Energy Collision Dissociation)	MS2	0	100	9.71917	3562	3562	3553	FP041321_8.raw	0/0		16.6674	1093.13	1093.13	1093.13	2.15069e-17	7.01781e-18	0	0
FALSE	High	PMI-Byonic	PMI-Byonic (A2)	A	2	Unambiguous	QCICMPGYEGVY	[F].QcIcMPGYEGVY.[C]	C2(Carbamidomethyl); C4(Carbamidomethyl)	1	1	Q01705	Q01705	Neurogenic locus notch homolog protein 1 OS=Mus musculus OX=10090 GN=Notch1 PE=1 SV=3	1	2	2	1	0	1	1	1	738.805	1476.6	1476.6	5.37999	0.00397204	0	0	486816	HCD (High Energy Collision Dissociation)	MS2	19.2904	100	13.96	5546	5546	5544	FP041321_8.raw	0/0		4.12414	476.449	418.934	418.934	7.51381e-05	6.77682e-06	0	0
FALSE	High	PMI-Byonic	PMI-Byonic (A2)	A	2	Unambiguous	QCICMPGYEGVYCEINTDECASSPCLHNGHCMDKINEF	[F].QcIcMPGYEGVYcEINTDEcASsPcLHNGHcMDKINEF.[Q]	C2(Carbamidomethyl); C4(Carbamidomethyl); C13(Carbamidomethyl); C20(Carbamidomethyl); S23(Hex(1)Pent(2)); C25(Carbamidomethyl); C31(Carbamidomethyl)	1	1	Q01705	Q01705	Neurogenic locus notch homolog protein 1 OS=Mus musculus OX=10090 GN=Notch1 PE=1 SV=3	3	4	4	1	0	1	1	1	1256.25	5021.96	5021.96	0.40469	0.000508084	0	0	1.35506e+06	HCD (High Energy Collision Dissociation)	MS2	0	52.4524	13.3471	5262	5262	5258	FP041321_8.raw	0/0		17.0305	1115.42	1115.42	0	9.32156e-18	4.12005e-18	0	0
FALSE	High	PMI-Byonic	PMI-Byonic (A2)	A	2	Unambiguous	CEINTDECASSPCLHNGHCMDKINEF	[Y].cEINTDEcASsPcLHNGHcMDKINEF.[Q]	C1(Carbamidomethyl); C8(Carbamidomethyl); S11(Hex(1)Pent(2)); C13(Carbamidomethyl); C19(Carbamidomethyl)	1	1	Q01705	Q01705	Neurogenic locus notch homolog protein 1 OS=Mus musculus OX=10090 GN=Notch1 PE=1 SV=3	1	4	4	1	0	1	1	1	891.852	3564.38	3564.39	-0.21216	-0.000189055	0	0	308293	HCD (High Energy Collision Dissociation)	MS2	2.12936	100	10.0239	3700	3700	3696	FP041321_8.raw	0/0		14.6674	989.866	989.866	1.2	2.15069e-15	3.13252e-16	0	0
FALSE	High	PMI-Byonic	PMI-Byonic (A2)	A	2	Unambiguous	QCQCPKGFNGHLCQYDVDECASTPCKNGAKCLDGPNTY	[F].QcQcPKGFnGHLcQYDVDEcAsTPcKNGAKcLDGPNTY.[T]	C2(Carbamidomethyl); C4(Carbamidomethyl); N9(Deamidated); C13(Carbamidomethyl); C20(Carbamidomethyl); S22(Hex(1)Pent(2)); C25(Carbamidomethyl); C31(Carbamidomethyl)	1	1	Q01705	Q01705	Neurogenic locus notch homolog protein 1 OS=Mus musculus OX=10090 GN=Notch1 PE=1 SV=3	4	5	5	1	0	1	1	1	976.2	4876.97	4876.97	0.120601	0.000117634	0	0	331699	HCD (High Energy Collision Dissociation)	MS2	0	100	10.2884	3822	3822	3817	FP041321_8.raw	0/0		6.20652	644.016	644.016	0	6.21555e-07	4.66765e-08	0	0
FALSE	High	PMI-Byonic	PMI-Byonic (A2)	A	2	Unambiguous	NGHLCQYDVDECASTPCKNGAKCLDGPNTY	[F].NGHLcQYDVDEcAsTPcKNGAKcLDGPNTY.[T]	C5(Carbamidomethyl); C12(Carbamidomethyl); S14(Hex(1)Pent(2)); C17(Carbamidomethyl); C23(Carbamidomethyl)	1	1	Q01705	Q01705	Neurogenic locus notch homolog protein 1 OS=Mus musculus OX=10090 GN=Notch1 PE=1 SV=3	3	4	4	1	0	1	1	1	968.4	3870.58	3870.57	1.08236	0.00104734	0	0	2159622	HCD (High Energy Collision Dissociation)	MS2	0.681669	61.3559	9.1557	3301	3301	3300	FP041321_8.raw	0/0		10.3315	792.937	792.937	0.8	4.66156e-11	7.24595e-12	0	0
FALSE	High	PMI-Byonic	PMI-Byonic (A2)	A	2	Unambiguous	NGHLCQYDVDECASTPCKNGAKCLDGPNTY	[F].NGHLcQYDVDEcASTPcKnGAKcLDGPNtY.[T]	C5(Carbamidomethyl); C12(Carbamidomethyl); C17(Carbamidomethyl); N19(Deamidated); C23(Carbamidomethyl); T29(Hex(1)Pent(2))	1	1	Q01705	Q01705	Neurogenic locus notch homolog protein 1 OS=Mus musculus OX=10090 GN=Notch1 PE=1 SV=3	3	4	4	1	0	1	1	1	968.644	3871.55	3871.56	-0.78005	-0.000755002	0	0	1068966	HCD (High Energy Collision Dissociation)	MS2	0	100	9.44311	3435	3435	3432	FP041321_8.raw	0/0		11.3315	845.519	845.519	3.12541	4.66156e-12	6.84403e-13	0	0
FALSE	High	PMI-Byonic	PMI-Byonic (A2)	A	2	Unambiguous	NGHLCQYDVDECASTPCKNGAKCLDGPNTY	[F].NGHLcQYDVDEcAsTPcKnGAKcLdGPNTY.[T]	C5(Carbamidomethyl); C12(Carbamidomethyl); S14(Hex(1)Pent(2)); C17(Carbamidomethyl); N19(Deamidated); C23(Carbamidomethyl); D25(Oxidation)	1	1	Q01705	Q01705	Neurogenic locus notch homolog protein 1 OS=Mus musculus OX=10090 GN=Notch1 PE=1 SV=3	3	4	4	1	0	1	1	1	972.644	3887.55	3887.55	0.46838	0.000455213	0	0	586252	HCD (High Energy Collision Dissociation)	MS2	0	100	9.42078	3425	3425	3421	FP041321_8.raw	0/0		8.33147	681.103	681.103	0.8	4.66156e-09	6.61311e-10	0	0
FALSE	High	PMI-Byonic	PMI-Byonic (A2)	A	2	Unambiguous	NGHLCQYDVDECASTPCKNGAKCLDGPNTY	[F].NGHLcQYDVDEcAsTPcKNGAKcLdGPNTY.[T]	C5(Carbamidomethyl); C12(Carbamidomethyl); S14(Hex(1)Pent(2)); C17(Carbamidomethyl); C23(Carbamidomethyl); D25(Oxidation)	1	1	Q01705	Q01705	Neurogenic locus notch homolog protein 1 OS=Mus musculus OX=10090 GN=Notch1 PE=1 SV=3	3	4	4	1	0	1	1	1	972.398	3886.57	3886.57	0.313313	0.000304428	0	0	1.63017e+06	HCD (High Energy Collision Dissociation)	MS2	0	46.8531	9.11221	3281	3281	3278	FP041321_8.raw	0/0		8.33147	672.053	636.001	0.8	4.66156e-09	4.61299e-10	0	0
FALSE	High	PMI-Byonic	PMI-Byonic (A2)	A	2	Unambiguous	NGHLCQYDVDECASTPCKNGAKCLDGPNTY	[F].NGHLcQYDVDEcAsTPcKNGAKcLDGPNTY.[T]	C5(Carbamidomethyl); C12(Carbamidomethyl); S14(Hex(1)Pent(2)); C17(Carbamidomethyl); C23(Carbamidomethyl)	1	1	Q01705	Q01705	Neurogenic locus notch homolog protein 1 OS=Mus musculus OX=10090 GN=Notch1 PE=1 SV=3	3	4	4	1	0	1	1	1	968.398	3870.57	3870.57	-0.179162	-0.000173365	0	0	737505	HCD (High Energy Collision Dissociation)	MS2	0	100	9.04715	3252	3252	3245	FP041321_8.raw	0/0		9.33147	736.649	736.649	0.8	4.66156e-10	4.7373e-11	0	0
FALSE	High	PMI-Byonic	PMI-Byonic (A2)	A	2	Unambiguous	TCVCTEGYTGTHCEVDIDECDPDPCHY	[Y].TcVcTEGYTGtHcEVDIDEcDPDPcHY.[G]	C2(Carbamidomethyl); C4(Carbamidomethyl); T11(Hex(1)); C13(Carbamidomethyl); C20(Carbamidomethyl); C25(Carbamidomethyl)	1	1	Q01705	Q01705	Neurogenic locus notch homolog protein 1 OS=Mus musculus OX=10090 GN=Notch1 PE=1 SV=3	1	3	3	1	0	1	1	1	1151.43	3452.27	3452.26	1.24119	0.0014283	0	0	538162	HCD (High Energy Collision Dissociation)	MS2	0	100	10.8282	4069	4069	4059	FP041321_8.raw	0/0		11.6674	842.046	842.046	2.4	2.15069e-12	3.22847e-13	0	0
FALSE	High	PMI-Byonic	PMI-Byonic (A2)	A	2	Unambiguous	TCRCPEGYHDPTCL	[F].TcRcPEGYHDPTcL.[S]	C2(Carbamidomethyl); C4(Carbamidomethyl); C13(Carbamidomethyl)	1	1	Q01705	Q01705	Neurogenic locus notch homolog protein 1 OS=Mus musculus OX=10090 GN=Notch1 PE=1 SV=3	1	3	3	1	0	1	1	1	589.24	1765.71	1765.71	-1.45541	-0.000856608	0	0	880780	HCD (High Energy Collision Dissociation)	MS2	30.621	100	8.02497	2796	2796	2794	FP041321_8.raw	0/0		3.8663	353.485	353.485	353.485	0.000136049	9.78315e-06	0	0
FALSE	High	PMI-Byonic	PMI-Byonic (A2)	A	2	Unambiguous	TCRCPEGYHDPTCL	[F].TcRcPEGYHDPTcL.[S]	C2(Carbamidomethyl); C4(Carbamidomethyl); C13(Carbamidomethyl)	1	1	Q01705	Q01705	Neurogenic locus notch homolog protein 1 OS=Mus musculus OX=10090 GN=Notch1 PE=1 SV=3	1	3	3	1	0	1	1	1	589.239	1765.7	1765.71	-4.15163	-0.00244352	0	0	512638	HCD (High Energy Collision Dissociation)	MS2	16.2985	100	7.90713	2744	2744	2739	FP041321_8.raw	0/0		5.65995	449.569	449.569	449.569	2.18802e-06	1.63372e-07	0	0
[truncated: 7 more columns]
