# Supplementary material for: Modulation of the NOTCH1 Pathway by LUNATIC FRINGE Is Dominant over That of MANIC or RADICAL FRINGE
Source: Molecules. 2021 Sep 30;26(19):5942. doi: 10.3390/molecules26195942 (PMC8512825; doi:10.3390/molecules26195942)
Supplement: Supplementary file 1 [file molecules-26-05942-s001.zip › Supplement/Table S16.xlsx]

## Sheet: Table S16
	Table S16: Trypsin digestion of mN1 EGF1-18 + LFNG + MFNG expressed in CHO analyzed for Figure 6, S2 and S5.
	Tab			Biological replicate number						The peptides used to generate the EICs are highlighted in red and bold
	FP021821_12			1
	FP031821_5			2
	FP032421_2			3

## Sheet: FP021821_12
Checked	Confidence	Identifying Node Type	Identifying Node	Search ID	Identifying Node No	PSM Ambiguity	Sequence	Annotated Sequence	Modifications	# Protein Groups	# Proteins	Master Protein Accessions	Protein Accessions	Protein Descriptions	# Missed Cleavages	Charge	Original Precursor Charge	DeltaScore	DeltaCn	Rank	Search Engine Rank	Concatenated Rank	m/z [Da]	MH+ [Da]	Theo. MH+ [Da]	DeltaM [ppm]	Deltam/z [Da]	Matched Ions	Total Ions	Intensity	Activation Type	MS Order	Isolation Interference [%]	Ion Inject Time [ms]	RT [min]	First Scan	Last Scan	Master Scan(s)	Spectrum File	Ions Matched	Annotation	|Log Prob|	Byonic Score	Delta Byonic Score	Delta Mod Score	PEP 2D	q-Value 2D	FDR 2D	Peptide Group FDR 2D
FALSE	High	PMI-Byonic	PMI-Byonic (A2)	A	2	Unambiguous	CSQPSGTCLNGGR	[R].cSQPSGTcLnGGR.[C]	C1(Carbamidomethyl); C8(Carbamidomethyl); N10(Deamidated)	1	1	Q01705	Q01705	Neurogenic locus notch homolog protein 1 OS=Mus musculus OX=10090 GN=Notch1 PE=1 SV=3	0	2	2	1	0	1	1	1	697.796	1394.59	1394.58	4.59401	0.00320335	0	0	92147.7	HCD (High Energy Collision Dissociation)	MS2	13.2276	100	8.00461	2399	2399	2394	FP021821_12.raw	0/0		4.88639	284.213	284.213	50.1365	1.29901e-05	6.6053e-07	0	0
FALSE	High	PMI-Byonic	PMI-Byonic (A2)	A	2	Unambiguous	CSQPSGTCLNGGR	[R].cSQPSGTcLnGGR.[C]	C1(Carbamidomethyl); C8(Carbamidomethyl); N10(Deamidated)	1	1	Q01705	Q01705	Neurogenic locus notch homolog protein 1 OS=Mus musculus OX=10090 GN=Notch1 PE=1 SV=3	0	2	2	1	0	1	1	1	697.795	1394.58	1394.58	3.01843	0.00210472	0	0	51958	HCD (High Energy Collision Dissociation)	MS2	15.479	100	7.75282	2293	2293	2289	FP021821_12.raw	0/0		4.64904	265.38	265.38	52.7506	2.2437e-05	1.08041e-06	0	0
FALSE	High	PMI-Byonic	PMI-Byonic (A2)	A	2	Unambiguous	CSQPSGTCLNGGR	[R].cSQPSGTcLnGGR.[C]	C1(Carbamidomethyl); C8(Carbamidomethyl); N10(Deamidated)	1	1	Q01705	Q01705	Neurogenic locus notch homolog protein 1 OS=Mus musculus OX=10090 GN=Notch1 PE=1 SV=3	0	2	2	1	0	1	1	1	697.796	1394.58	1394.58	4.41894	0.00308128	0	0	179707	HCD (High Energy Collision Dissociation)	MS2	12.5781	100	7.86535	2340	2340	2337	FP021821_12.raw	0/0		7.56674	486.418	486.418	39.8166	2.71184e-08	1.08894e-09	0	0
FALSE	High	PMI-Byonic	PMI-Byonic (A2)	A	2	Unambiguous	CSQPSGTCLNGGR	[R].cSQPSGTcLnGGR.[C]	C1(Carbamidomethyl); C8(Carbamidomethyl); N10(Deamidated)	1	1	Q01705	Q01705	Neurogenic locus notch homolog protein 1 OS=Mus musculus OX=10090 GN=Notch1 PE=1 SV=3	0	2	2	1	0	1	1	1	697.795	1394.58	1394.58	3.45609	0.0024099	0	0	53181.2	HCD (High Energy Collision Dissociation)	MS2	0	100	8.12782	2450	2450	2448	FP021821_12.raw	0/0		3.67031	260.255	260.255	45.754	0.000213646	8.10239e-06	0	0
FALSE	High	PMI-Byonic	PMI-Byonic (A2)	A	2	Unambiguous	CQDSNPCLSTPCK	[R].cQDSNPcLsTPcK.[N]	C1(Carbamidomethyl); C7(Carbamidomethyl); S9(Hex(1)Pent(2)); C12(Carbamidomethyl)	1	1	Q01705	Q01705	Neurogenic locus notch homolog protein 1 OS=Mus musculus OX=10090 GN=Notch1 PE=1 SV=3	0	2	2	1	0	1	1	1	996.893	1992.78	1992.77	3.38574	0.00337351	0	0	236076	HCD (High Energy Collision Dissociation)	MS2	0	100	8.96233	2802	2802	2799	FP021821_12.raw	0/0		9.14872	604.63	604.63	0	7.10043e-10	6.31776e-11	0	0
FALSE	High	PMI-Byonic	PMI-Byonic (A2)	A	2	Unambiguous	CQDSNPCLSTPCK	[R].cQDSNPcLsTPcK.[N]	C1(Carbamidomethyl); C7(Carbamidomethyl); S9(Hex(1)Pent(2)); C12(Carbamidomethyl)	1	1	Q01705	Q01705	Neurogenic locus notch homolog protein 1 OS=Mus musculus OX=10090 GN=Notch1 PE=1 SV=3	0	3	3	1	0	1	1	1	664.931	1992.78	1992.77	3.1646	0.00210211	0	0	1.03267e+06	HCD (High Energy Collision Dissociation)	MS2	5.32115	100	9.06336	2845	2845	2843	FP021821_12.raw	0/0		8.73781	646.281	646.281	0	1.82888e-09	1.40048e-10	0	0
FALSE	High	PMI-Byonic	PMI-Byonic (A2)	A	2	Unambiguous	CQDSNPCLSTPCK	[R].cQDSNPcLsTPcK.[N]	C1(Carbamidomethyl); C7(Carbamidomethyl); S9(Hex(1)Pent(2)); C12(Carbamidomethyl)	1	1	Q01705	Q01705	Neurogenic locus notch homolog protein 1 OS=Mus musculus OX=10090 GN=Notch1 PE=1 SV=3	0	2	2	1	0	1	1	1	996.892	1992.78	1992.77	2.77318	0.00276315	0	0	450014	HCD (High Energy Collision Dissociation)	MS2	0	100	9.08909	2856	2856	2854	FP021821_12.raw	0/0		11.6716	725.268	725.268	0	2.13024e-12	2.81912e-13	0	0
FALSE	High	PMI-Byonic	PMI-Byonic (A2)	A	2	Unambiguous	CQDSNPCLSTPCK	[R].cQDSNPcLsTPcK.[N]	C1(Carbamidomethyl); C7(Carbamidomethyl); S9(Hex(1)Pent(2)); C12(Carbamidomethyl)	1	1	Q01705	Q01705	Neurogenic locus notch homolog protein 1 OS=Mus musculus OX=10090 GN=Notch1 PE=1 SV=3	0	3	3	1	0	1	1	1	664.931	1992.78	1992.77	3.71591	0.00246832	0	0	184368	HCD (High Energy Collision Dissociation)	MS2	20.2026	100	9.20844	2907	2907	2898	FP021821_12.raw	0/0		5.23767	357.335	357.335	0	5.78537e-06	3.10571e-07	0	0
FALSE	High	PMI-Byonic	PMI-Byonic (A2)	A	2	Unambiguous	CQDSNPCLSTPCK	[R].cQDSNPcLsTPcK.[N]	C1(Carbamidomethyl); C7(Carbamidomethyl); S9(Hex(1)Pent(2)R0); C12(Carbamidomethyl)	1	1	Q01705	Q01705	Neurogenic locus notch homolog protein 1 OS=Mus musculus OX=10090 GN=Notch1 PE=1 SV=3	0	3	3	1	0	1	1	1	664.932	1992.78	1992.77	5.36978	0.00356692	0	0	282406	HCD (High Energy Collision Dissociation)	MS2	29.4512	100	8.94311	2794	2794	2788	FP021821_12.raw	0/0		6.67292	543.173	543.173	0	2.12361e-07	2.67488e-08	0	0
FALSE	High	PMI-Byonic	PMI-Byonic (A2)	A	2	Unambiguous	CQDSNPCLSTPCK	[R].cQDsNPcLSTPcK.[N]	C1(Carbamidomethyl); S4(Hex(1)); C7(Carbamidomethyl); C12(Carbamidomethyl)	1	1	Q01705	Q01705	Neurogenic locus notch homolog protein 1 OS=Mus musculus OX=10090 GN=Notch1 PE=1 SV=3	0	2	2	1	0	1	1	1	864.849	1728.69	1728.69	2.30478	0.00199212	0	0	33457	HCD (High Energy Collision Dissociation)	MS2	66.5989	100	8.88055	2767	2767	2766	FP021821_12.raw	0/0		1.36023	80.3887	80.3887	3.72	0.0436286	0.00101351	0	0
FALSE	High	PMI-Byonic	PMI-Byonic (A2)	A	2	Unambiguous	CQDSNPCLSTPCK	[R].cQDSNPcLsTPcK.[N]	C1(Carbamidomethyl); C7(Carbamidomethyl); S9(Hex(1)Pent(2)); C12(Carbamidomethyl)	1	1	Q01705	Q01705	Neurogenic locus notch homolog protein 1 OS=Mus musculus OX=10090 GN=Notch1 PE=1 SV=3	0	2	2	1	0	1	1	1	996.893	1992.78	1992.77	3.87579	0.00386179	0	0	71628.6	HCD (High Energy Collision Dissociation)	MS2	11.539	100	9.22335	2913	2913	2909	FP021821_12.raw	0/0		1.92317	171.778	171.778	0	0.0119351	0.000270103	0	0
FALSE	High	PMI-Byonic	PMI-Byonic (A2)	A	2	Unambiguous	CQDSNPCLSTPCK	[R].cQDsNPcLSTPcK.[N]	C1(Carbamidomethyl); S4(Hex(1)); C7(Carbamidomethyl); C12(Carbamidomethyl)	1	1	Q01705	Q01705	Neurogenic locus notch homolog protein 1 OS=Mus musculus OX=10090 GN=Notch1 PE=1 SV=3	0	2	2	1	0	1	1	1	864.848	1728.69	1728.69	1.10433	0.000954522	0	0	162276	HCD (High Energy Collision Dissociation)	MS2	0	100	8.76585	2719	2719	2714	FP021821_12.raw	0/0		6.56109	379.956	379.956	3.72	2.7473e-07	3.10469e-08	0	0
FALSE	High	PMI-Byonic	PMI-Byonic (A2)	A	2	Unambiguous	NGGTCDLLTLTEYKCR	[R].NGGtcDLLTLTEYKcR.[C]	T4(Fuc(1)); C5(Carbamidomethyl); C15(Carbamidomethyl)	1	1	Q01705	Q01705	Neurogenic locus notch homolog protein 1 OS=Mus musculus OX=10090 GN=Notch1 PE=1 SV=3	1	3	3	1	0	1	1	1	682.991	2046.96	2046.95	5.24226	0.00357687	0	0	80231.1	HCD (High Energy Collision Dissociation)	MS2	21.2814	100	14.0374	4967	4967	4962	FP021821_12.raw	0/0		5.64459	386.137	386.137	6.4	2.26678e-06	1.43592e-07	0	0
FALSE	High	PMI-Byonic	PMI-Byonic (A2)	A	2	Unambiguous	NGGTCDLLTLTEYKCR	[R].NGGTcDLLtLTEYKcR.[C]	C5(Carbamidomethyl); T9(Fuc(1)); C15(Carbamidomethyl)	1	1	Q01705	Q01705	Neurogenic locus notch homolog protein 1 OS=Mus musculus OX=10090 GN=Notch1 PE=1 SV=3	1	3	3	1	0	1	1	1	682.99	2046.95	2046.95	3.81101	0.00260031	0	0	927068	HCD (High Energy Collision Dissociation)	MS2	0	100	13.8734	4897	4897	4896	FP021821_12.raw	0/0		14.5454	941.983	941.983	0	2.84865e-15	2.26951e-16	0	0
FALSE	High	PMI-Byonic	PMI-Byonic (A2)	A	2	Unambiguous	NGGTCDLLTLTEYK	[R].NGGTcDLLtLTEYK.[C]	C5(Carbamidomethyl); T9(Fuc(1))	1	1	Q01705	Q01705	Neurogenic locus notch homolog protein 1 OS=Mus musculus OX=10090 GN=Notch1 PE=1 SV=3	0	3	3	1	0	1	1	1	577.613	1730.82	1730.82	5.23868	0.00302239	0	0	196178	HCD (High Energy Collision Dissociation)	MS2	5.18612	100	15.2821	5496	5496	5490	FP021821_12.raw	0/0		8.65864	603.548	603.548	0	2.19463e-09	2.18986e-10	0	0
FALSE	High	PMI-Byonic	PMI-Byonic (A2)	A	2	Unambiguous	NGGTCDLLTLTEYK	[R].NGGTcDLLTLtEYK.[C]	C5(Carbamidomethyl); T11(Fuc(1))	1	1	Q01705	Q01705	Neurogenic locus notch homolog protein 1 OS=Mus musculus OX=10090 GN=Notch1 PE=1 SV=3	0	2	2	1	0	1	1	1	865.915	1730.82	1730.82	4.6117	0.003991	0	0	4804739	HCD (High Energy Collision Dissociation)	MS2	0	43.7842	15.3487	5524	5524	5523	FP021821_12.raw	0/0		11.5524	707.351	707.351	3.56629	2.80296e-12	4.08088e-13	0	0
FALSE	High	PMI-Byonic	PMI-Byonic (A2)	A	2	Unambiguous	NGGTCDLLTLTEYK	[R].NGGTcDLLTLTEYK.[C]	C5(Carbamidomethyl)	1	1	Q01705	Q01705	Neurogenic locus notch homolog protein 1 OS=Mus musculus OX=10090 GN=Notch1 PE=1 SV=3	0	2	2	1	0	1	1	1	792.889	1584.77	1584.76	7.99379	0.00633411	0	0	90731.5	HCD (High Energy Collision Dissociation)	MS2	0	100	15.2579	5486	5486	5479	FP021821_12.raw	0/0		6.02499	463.91	463.91	463.91	9.44081e-07	9.80083e-08	0	0
FALSE	High	PMI-Byonic	PMI-Byonic (A2)	A	2	Unambiguous	NGGTCDLLTLTEYK	[R].NGGTcDLLtLTEYK.[C]	C5(Carbamidomethyl); T9(Fuc(1))	1	1	Q01705	Q01705	Neurogenic locus notch homolog protein 1 OS=Mus musculus OX=10090 GN=Notch1 PE=1 SV=3	0	2	2	1	0	1	1	1	865.916	1730.82	1730.82	5.31697	0.00460135	0	0	138283	HCD (High Energy Collision Dissociation)	MS2	0	100	15.2298	5474	5474	5468	FP021821_12.raw	0/0		8.14872	587.529	587.529	0	7.10043e-09	3.40337e-10	0	0
FALSE	High	PMI-Byonic	PMI-Byonic (A2)	A	2	Unambiguous	NGGTCDLLTLTEYKCR	[R].nGGTcDLLtLTEYKcR.[C]	N1(Deamidated); C5(Carbamidomethyl); T9(Fuc(1)); C15(Carbamidomethyl)	1	1	Q01705	Q01705	Neurogenic locus notch homolog protein 1 OS=Mus musculus OX=10090 GN=Notch1 PE=1 SV=3	1	3	3	1	0	1	1	1	683.317	2047.94	2047.93	3.17979	0.00217066	0	0	98082	HCD (High Energy Collision Dissociation)	MS2	22.9836	100	15.1803	5453	5453	5446	FP021821_12.raw	0/0		9.42202	673.017	673.017	0	3.78423e-10	2.47166e-11	0	0
FALSE	High	PMI-Byonic	PMI-Byonic (A2)	A	2	Ambiguous	NGGTCDLLTLTEYK	[R].nGGtcDLLTLTEYK.[C]	N1(Deamidated); T4(Fuc(1)); C5(Carbamidomethyl)	1	1	Q01705	Q01705	Neurogenic locus notch homolog protein 1 OS=Mus musculus OX=10090 GN=Notch1 PE=1 SV=3	0	2	2	0.3864	0	1	1	1	866.405	1731.8	1731.8	1.43297	0.00124081	0	0	54073	HCD (High Energy Collision Dissociation)	MS2	19.2951	100	17.4708	6419	6419	6414	FP021821_12.raw	0/0		1.319	133.132	133.132	6.4	0.0479737	0.00127154	0	0
FALSE	High	PMI-Byonic	PMI-Byonic (A2)	A	2	Unambiguous	NGGTCDLLTLTEYK	[R].NGGTcDLLtLTEYK.[C]	C5(Carbamidomethyl); T9(Fuc(1))	1	1	Q01705	Q01705	Neurogenic locus notch homolog protein 1 OS=Mus musculus OX=10090 GN=Notch1 PE=1 SV=3	0	3	3	1	0	1	1	1	577.613	1730.82	1730.82	4.49814	0.00259515	0	0	444762	HCD (High Energy Collision Dissociation)	MS2	2.89922	100	15.3996	5546	5546	5545	FP021821_12.raw	0/0		9.06231	615.835	615.835	0	8.66338e-10	7.46513e-11	0	0
FALSE	High	PMI-Byonic	PMI-Byonic (A2)	A	2	Unambiguous	NGGTCDLLTLTEYK	[R].nGGTcDLLtLTEYK.[C]	N1(Deamidated); C5(Carbamidomethyl); T9(Fuc(1))	1	1	Q01705	Q01705	Neurogenic locus notch homolog protein 1 OS=Mus musculus OX=10090 GN=Notch1 PE=1 SV=3	0	2	2	1	0	1	1	1	866.408	1731.81	1731.8	5.66223	0.00490292	0	0	94827.2	HCD (High Energy Collision Dissociation)	MS2	14.5586	100	17.3303	6360	6360	6359	FP021821_12.raw	0/0		6.99679	419.035	419.035	0	1.00743e-07	1.13569e-08	0	0
FALSE	High	PMI-Byonic	PMI-Byonic (A2)	A	2	Unambiguous	NGGTCDLLTLTEYK	[R].nGGTcDLLTLtEYK.[C]	N1(Deamidated); C5(Carbamidomethyl); T11(Fuc(1))	1	1	Q01705	Q01705	Neurogenic locus notch homolog protein 1 OS=Mus musculus OX=10090 GN=Notch1 PE=1 SV=3	0	2	2	1	0	1	1	1	866.409	1731.81	1731.8	6.79003	0.00587948	0	0	552658	HCD (High Energy Collision Dissociation)	MS2	0	100	17.2011	6306	6306	6304	FP021821_12.raw	0/0		13.0139	816.359	816.359	0.643415	9.6854e-14	1.84942e-14	0	0
FALSE	High	PMI-Byonic	PMI-Byonic (A2)	A	2	Unambiguous	NGGTCDLLTLTEYK	[R].nGGTcDLLtLTEYK.[C]	N1(Deamidated); C5(Carbamidomethyl); T9(Fuc(1))	1	1	Q01705	Q01705	Neurogenic locus notch homolog protein 1 OS=Mus musculus OX=10090 GN=Notch1 PE=1 SV=3	0	3	3	1	0	1	1	1	577.941	1731.81	1731.8	5.23154	0.00301999	0	0	80966.2	HCD (High Energy Collision Dissociation)	MS2	24.1002	100	17.1766	6296	6296	6293	FP021821_12.raw	0/0		4.18576	286.118	286.118	0	6.51989e-05	3.46472e-06	0	0
FALSE	High	PMI-Byonic	PMI-Byonic (A2)	A	2	Ambiguous	NGGTCDLLTLTEYK	[R].nGGtcDLLTLTEYK.[C]	N1(Deamidated); T4(Fuc(1)); C5(Carbamidomethyl)	1	1	Q01705	Q01705	Neurogenic locus notch homolog protein 1 OS=Mus musculus OX=10090 GN=Notch1 PE=1 SV=3	0	2	2	0.2285	0	1	1	1	866.409	1731.81	1731.8	6.3671	0.00551327	0	0	83006	HCD (High Energy Collision Dissociation)	MS2	12.0214	100	16.5001	6012	6012	6007	FP021821_12.raw	0/0		4.98854	348.336	348.336	6.4	1.02673e-05	4.91259e-07	0	0
FALSE	High	PMI-Byonic	PMI-Byonic (A2)	A	2	Ambiguous	NGGTCDLLTLTEYK	[R].NGGtcDLLTLTEYK.[C]	T4(Fuc(1)); C5(Carbamidomethyl)	1	1	Q01705	Q01705	Neurogenic locus notch homolog protein 1 OS=Mus musculus OX=10090 GN=Notch1 PE=1 SV=3	0	2	2		0	2	2	2	866.409	1731.81	1730.82	574.898	0.497521	0	0	83006	HCD (High Energy Collision Dissociation)	MS2	12.0214	100	16.5001	6012	6012	6007	FP021821_12.raw	0/0		3.84733	322.113	322.113	6.4	0.000142125	5.55824e-06	0	0
FALSE	High	PMI-Byonic	PMI-Byonic (A2)	A	2	Unambiguous	NGGTCDLLTLTEYK	[R].nGGtcDLLTLTEYK.[C]	N1(Deamidated); T4(Fuc(1)); C5(Carbamidomethyl)	1	1	Q01705	Q01705	Neurogenic locus notch homolog protein 1 OS=Mus musculus OX=10090 GN=Notch1 PE=1 SV=3	0	2	2	1	0	1	1	1	866.412	1731.82	1731.8	9.60953	0.00832089	0	0	28772.4	HCD (High Energy Collision Dissociation)	MS2	15.5444	100	17.0847	6258	6258	6249	FP021821_12.raw	0/0		3.977	288.156	288.156	6.4	0.000105439	4.68839e-06	0	0
FALSE	High	PMI-Byonic	PMI-Byonic (A2)	A	2	Unambiguous	NGGTCDLLTLTEYK	[R].NGGtcDLLTLTEYK.[C]	T4(Fuc(1)); C5(Carbamidomethyl)	1	1	Q01705	Q01705	Neurogenic locus notch homolog protein 1 OS=Mus musculus OX=10090 GN=Notch1 PE=1 SV=3	0	2	2	1	0	1	1	1	865.915	1730.82	1730.82	4.82328	0.0041741	0	0	110376	HCD (High Energy Collision Dissociation)	MS2	0	100	15.7453	5693	5693	5688	FP021821_12.raw	0/0		7.40046	401.136	401.136	6.4	3.97685e-08	2.73821e-09	0	0
FALSE	High	PMI-Byonic	PMI-Byonic (A2)	A	2	Unambiguous	NGGTCDLLTLTEYK	[R].NGGTcDLLtLTEYK.[C]	C5(Carbamidomethyl); T9(Fuc(1))	1	1	Q01705	Q01705	Neurogenic locus notch homolog protein 1 OS=Mus musculus OX=10090 GN=Notch1 PE=1 SV=3	0	2	2	1	0	1	1	1	865.916	1730.82	1730.82	5.45803	0.00472342	0	0	211825	HCD (High Energy Collision Dissociation)	MS2	0	100	15.6088	5635	5635	5633	FP021821_12.raw	0/0		7.16306	505.421	505.421	1.13687e-13	6.86971e-08	6.15086e-09	0	0
FALSE	High	PMI-Byonic	PMI-Byonic (A2)	A	2	Ambiguous	NGGTCDLLTLTEYK	[R].NGGtcDLLTLTEYK.[C]	T4(Fuc(1)); C5(Carbamidomethyl)	1	1	Q01705	Q01705	Neurogenic locus notch homolog protein 1 OS=Mus musculus OX=10090 GN=Notch1 PE=1 SV=3	0	2	2		0	2	2	2	866.405	1731.8	1730.82	569.961	0.493249	0	0	54073	HCD (High Energy Collision Dissociation)	MS2	19.2951	100	17.4708	6419	6419	6414	FP021821_12.raw	0/0		0.807096	151.219	151.219	6.4	0.155921	0.00287785	0	0
FALSE	High	PMI-Byonic	PMI-Byonic (A2)	A	2	Unambiguous	NGGTCDLLTLTEYK	[R].NGGTcDLLtLTEYK.[C]	C5(Carbamidomethyl); T9(Fuc(1))	1	1	Q01705	Q01705	Neurogenic locus notch homolog protein 1 OS=Mus musculus OX=10090 GN=Notch1 PE=1 SV=3	0	2	2	1	0	1	1	1	865.915	1730.82	1730.82	4.118	0.00356375	0	0	782017	HCD (High Energy Collision Dissociation)	MS2	0	100	15.4798	5580	5580	5578	FP021821_12.raw	0/0		10.5524	685.25	685.25	0	2.80292e-11	3.77131e-12	0	0
FALSE	High	PMI-Byonic	PMI-Byonic (A2)	A	2	Unambiguous	NGGTCDLLTLTEYKCR	[R].NGGTcDLLtLTEYKcR.[C]	C5(Carbamidomethyl); T9(Fuc(1)); C15(Carbamidomethyl)	1	1	Q01705	Q01705	Neurogenic locus notch homolog protein 1 OS=Mus musculus OX=10090 GN=Notch1 PE=1 SV=3	1	3	3	1	0	1	1	1	682.99	2046.96	2046.95	3.98992	0.00272238	0	0	209908	HCD (High Energy Collision Dissociation)	MS2	13.5894	100	13.751	4845	4845	4841	FP021821_12.raw	0/0		13.4225	866.091	866.091	0	3.77994e-14	6.05204e-15	0	0
FALSE	High	PMI-Byonic	PMI-Byonic (A2)	A	2	Unambiguous	NGGTCDLLTLTEYK	[R].nGGtcDLLTLTEYK.[C]	N1(Deamidated); T4(Fuc(1)); C5(Carbamidomethyl)	1	1	Q01705	Q01705	Neurogenic locus notch homolog protein 1 OS=Mus musculus OX=10090 GN=Notch1 PE=1 SV=3	0	2	2	1	0	1	1	1	866.412	1731.82	1731.8	9.96197	0.00862606	0	0	43469	HCD (High Energy Collision Dissociation)	MS2	0	100	16.3809	5962	5962	5952	FP021821_12.raw	0/0		5.99693	382.085	382.085	6.4	1.0071e-06	1.05223e-07	0	0
FALSE	High	PMI-Byonic	PMI-Byonic (A2)	A	2	Unambiguous	SCQQADPCASNPCANGGQCLPFESSYICR	[K].ScQQADPcASNPcANGGQcLPFEsSYIcR.[C]	C2(Carbamidomethyl); C8(Carbamidomethyl); C13(Carbamidomethyl); C19(Carbamidomethyl); S24(Hex(1)Pent(2)); C28(Carbamidomethyl)	1	1	Q01705	Q01705	Neurogenic locus notch homolog protein 1 OS=Mus musculus OX=10090 GN=Notch1 PE=1 SV=3	0	4	4	1	0	1	1	1	940.881	3760.5	3760.48	5.36135	0.00504032	0	0	1.01546e+06	HCD (High Energy Collision Dissociation)	MS2	0	100	14.8042	5293	5293	5292	FP021821_12.raw	0/0		13.2502	937.99	937.99	1.2	5.6206e-14	8.33176e-15	0	0
FALSE	High	PMI-Byonic	PMI-Byonic (A2)	A	2	Unambiguous	SCQQADPCASNPCANGGQCLPFESSYICR	[K].ScQQADPcAsNPcANGGQcLPFESSYIcR.[C]	C2(Carbamidomethyl); C8(Carbamidomethyl); S10(Hex(1)Pent(2)); C13(Carbamidomethyl); C19(Carbamidomethyl); C28(Carbamidomethyl)	1	1	Q01705	Q01705	Neurogenic locus notch homolog protein 1 OS=Mus musculus OX=10090 GN=Notch1 PE=1 SV=3	0	3	3	1	0	1	1	1	1254.17	3760.5	3760.48	5.38116	0.00674525	0	0	203626	HCD (High Energy Collision Dissociation)	MS2	0	100	14.6579	5231	5231	5226	FP021821_12.raw	0/0		13.0638	856.571	856.571	2.4	8.6336e-14	1.17232e-14	0	0
FALSE	High	PMI-Byonic	PMI-Byonic (A2)	A	2	Unambiguous	SCQQADPCASNPCANGGQCLPFESSYICR	[K].ScQQADPcASNPcANGGQcLPFEsSYIcR.[C]	C2(Carbamidomethyl); C8(Carbamidomethyl); C13(Carbamidomethyl); C19(Carbamidomethyl); S24(Hex(1)Pent(2)); C28(Carbamidomethyl)	1	1	Q01705	Q01705	Neurogenic locus notch homolog protein 1 OS=Mus musculus OX=10090 GN=Notch1 PE=1 SV=3	0	4	4	1	0	1	1	1	940.881	3760.5	3760.48	5.42628	0.00510135	0	0	484352	HCD (High Energy Collision Dissociation)	MS2	0	100	14.6796	5240	5240	5237	FP021821_12.raw	0/0		12.2503	889.178	889.178	1.2	5.61951e-13	7.0237e-14	0	0
FALSE	High	PMI-Byonic	PMI-Byonic (A2)	A	2	Unambiguous	SCQQADPCASNPCANGGQCLPFESSYICR	[K].ScQQADPcASNPcANGGQcLPFEsSYIcR.[C]	C2(Carbamidomethyl); C8(Carbamidomethyl); C13(Carbamidomethyl); C19(Carbamidomethyl); S24(Hex(1)Pent(2)); C28(Carbamidomethyl)	1	1	Q01705	Q01705	Neurogenic locus notch homolog protein 1 OS=Mus musculus OX=10090 GN=Notch1 PE=1 SV=3	0	3	3	1	0	1	1	1	1254.17	3760.5	3760.48	5.7707	0.00723353	0	0	1.62684e+06	HCD (High Energy Collision Dissociation)	MS2	0	100	14.7791	5282	5282	5281	FP021821_12.raw	0/0		30.0057	1063.38	1063.38	1.2	9.86859e-31	9.86851e-31	0	0
FALSE	High	PMI-Byonic	PMI-Byonic (A2)	A	2	Unambiguous	SCQQADPCASNPCANGGQCLPFESSYICR	[K].scQQADPcASNPcANGGQcLPFESSYIcR.[C]	S1(Hex(1)Pent(1)); C2(Carbamidomethyl); C8(Carbamidomethyl); C13(Carbamidomethyl); C19(Carbamidomethyl); C28(Carbamidomethyl)	1	1	Q01705	Q01705	Neurogenic locus notch homolog protein 1 OS=Mus musculus OX=10090 GN=Notch1 PE=1 SV=3	0	3	3	1	0	1	1	1	1210.49	3629.45	3628.44	279.434	0.33797	0	0	150925	HCD (High Energy Collision Dissociation)	MS2	10.797	100	14.7979	5291	5291	5281	FP021821_12.raw	0/0		2.36022	115.111	115.111	0.12	0.00436298	0.000146501	0	0
FALSE	High	PMI-Byonic	PMI-Byonic (A2)	A	2	Unambiguous	SCQQADPCASNPCANGGQCLPFESSYICR	[K].scQQADPcASNPcANGGQcLPFESSYIcR.[C]	S1(Hex(1)); C2(Carbamidomethyl); C8(Carbamidomethyl); C13(Carbamidomethyl); C19(Carbamidomethyl); C28(Carbamidomethyl)	1	1	Q01705	Q01705	Neurogenic locus notch homolog protein 1 OS=Mus musculus OX=10090 GN=Notch1 PE=1 SV=3	0	3	3	1	0	1	1	1	1166.14	3496.4	3496.4	1.36645	0.00159256	0	0	92198.8	HCD (High Energy Collision Dissociation)	MS2	0	100	14.8429	5310	5310	5303	FP021821_12.raw	0/0		6.48192	499.48	499.48	0.12	3.29671e-07	4.0638e-08	0	0
FALSE	High	PMI-Byonic	PMI-Byonic (A2)	A	2	Unambiguous	SCQQADPCASNPCANGGQCLPFESSYICR	[K].scQQADPcASNPcANGGqcLPFESSYIcR.[C]	S1(Hex(1)); C2(Carbamidomethyl); C8(Carbamidomethyl); C13(Carbamidomethyl); Q18(Deamidated); C19(Carbamidomethyl); C28(Carbamidomethyl)	1	1	Q01705	Q01705	Neurogenic locus notch homolog protein 1 OS=Mus musculus OX=10090 GN=Notch1 PE=1 SV=3	0	3	3	1	0	1	1	1	1166.47	3497.41	3497.38	8.06545	0.00940265	0	0	63549.7	HCD (High Energy Collision Dissociation)	MS2	0	100	15.2865	5498	5498	5490	FP021821_12.raw	0/0		1.79358	215.821	215.821	0.12	0.0160848	0.000513505	0	0
FALSE	High	PMI-Byonic	PMI-Byonic (A2)	A	2	Unambiguous	SCQQADPCASNPCANGGQCLPFESSYICR	[K].ScQQADPcAsNPcANGGQcLPFESSYIcR.[C]	C2(Carbamidomethyl); C8(Carbamidomethyl); S10(Hex(1)Pent(2)); C13(Carbamidomethyl); C19(Carbamidomethyl); C28(Carbamidomethyl)	1	1	Q01705	Q01705	Neurogenic locus notch homolog protein 1 OS=Mus musculus OX=10090 GN=Notch1 PE=1 SV=3	0	4	4	1	0	1	1	1	940.882	3760.5	3760.48	6.20535	0.00583377	0	0	239435	HCD (High Energy Collision Dissociation)	MS2	0	100	14.945	5353	5353	5347	FP021821_12.raw	0/0		9.36948	729.593	729.593	2.4	4.27093e-10	3.62488e-11	0	0
FALSE	High	PMI-Byonic	PMI-Byonic (A2)	A	2	Unambiguous	SCQQADPCASNPCANGGQCLPFESSYICR	[K].ScQQADPcAsNPcANGGQcLPFESSYIcR.[C]	C2(Carbamidomethyl); C8(Carbamidomethyl); S10(Hex(1)Pent(2)); C13(Carbamidomethyl); C19(Carbamidomethyl); C28(Carbamidomethyl)	1	1	Q01705	Q01705	Neurogenic locus notch homolog protein 1 OS=Mus musculus OX=10090 GN=Notch1 PE=1 SV=3	0	3	3	1	0	1	1	1	1254.17	3760.5	3760.48	6.16023	0.00772181	0	0	223694	HCD (High Energy Collision Dissociation)	MS2	0	100	14.9078	5337	5337	5336	FP021821_12.raw	0/0		12.4676	846.486	846.486	2.4	3.40742e-13	5.38466e-14	0	0
FALSE	High	PMI-Byonic	PMI-Byonic (A2)	A	2	Unambiguous	SCQQADPCASNPCANGGQCLPFESSYICR	[K].scQQADPcASNPcAnGGQcLPFESSYIcR.[C]	S1(Hex(1)Pent(2)); C2(Carbamidomethyl); C8(Carbamidomethyl); C13(Carbamidomethyl); N15(Deamidated); C19(Carbamidomethyl); C28(Carbamidomethyl)	1	1	Q01705	Q01705	Neurogenic locus notch homolog protein 1 OS=Mus musculus OX=10090 GN=Notch1 PE=1 SV=3	0	4	4	1	0	1	1	1	941.629	3763.5	3761.47	539.694	0.50751	0	0	145736	HCD (High Energy Collision Dissociation)	MS2	16.5787	100	15.4626	5573	5573	5567	FP021821_12.raw	0/0		3.17634	363.366	363.366	0	0.000666286	1.90017e-05	0	0
FALSE	High	PMI-Byonic	PMI-Byonic (A2)	A	2	Unambiguous	SCQQADPCASNPCANGGQCLPFESSYICR	[K].scQQADPcASNPcANGGqcLPFESSYIcR.[C]	S1(Hex(1)Pent(2)); C2(Carbamidomethyl); C8(Carbamidomethyl); C13(Carbamidomethyl); Q18(Deamidated); C19(Carbamidomethyl); C28(Carbamidomethyl)	1	1	Q01705	Q01705	Neurogenic locus notch homolog protein 1 OS=Mus musculus OX=10090 GN=Notch1 PE=1 SV=3	0	3	3	1	0	1	1	1	1254.5	3761.49	3761.47	6.44878	0.00808562	0	0	130561	HCD (High Energy Collision Dissociation)	MS2	0	100	15.3229	5513	5513	5512	FP021821_12.raw	0/0		6.31564	402.363	402.363	0.12	4.83455e-07	5.46164e-08	0	0
FALSE	High	PMI-Byonic	PMI-Byonic (A2)	A	2	Unambiguous	SCQQADPCASNPCANGGQCLPFESSYICR	[K].scQQADPcASNPcANGGQcLPFESSYIcR.[C]	S1(Hex(1)Pent(2)); C2(Carbamidomethyl); C8(Carbamidomethyl); C13(Carbamidomethyl); C19(Carbamidomethyl); C28(Carbamidomethyl)	1	1	Q01705	Q01705	Neurogenic locus notch homolog protein 1 OS=Mus musculus OX=10090 GN=Notch1 PE=1 SV=3	0	3	3	1	0	1	1	1	1254.84	3762.49	3760.48	535.15	0.670808	0	0	154208	HCD (High Energy Collision Dissociation)	MS2	0	100	15.4928	5586	5586	5578	FP021821_12.raw	0/0		1.82648	116.03	116.03	0.12	0.0149115	0.000425531	0	0
FALSE	High	PMI-Byonic	PMI-Byonic (A2)	A	2	Unambiguous	SCQQADPCASNPCANGGQCLPFESSYICR	[K].ScQQADPcAsNPcAnGGQcLPFESSYIcR.[C]	C2(Carbamidomethyl); C8(Carbamidomethyl); S10(Hex(1)Pent(2)); C13(Carbamidomethyl); N15(Deamidated); C19(Carbamidomethyl); C28(Carbamidomethyl)	1	1	Q01705	Q01705	Neurogenic locus notch homolog protein 1 OS=Mus musculus OX=10090 GN=Notch1 PE=1 SV=3	0	3	3	1	0	1	1	1	1254.5	3761.49	3761.47	6.54614	0.00820769	0	0	690458	HCD (High Energy Collision Dissociation)	MS2	0	100	15.1673	5447	5447	5446	FP021821_12.raw	0/0		14.0627	905.375	905.375	2.4	8.65551e-15	9.79217e-16	0	0
FALSE	High	PMI-Byonic	PMI-Byonic (A2)	A	2	Unambiguous	SCQQADPCASNPCANGGQCLPFESSYICR	[K].ScQQADPcAsNPcAnGGQcLPFESSYIcR.[C]	C2(Carbamidomethyl); C8(Carbamidomethyl); S10(Hex(1)Pent(2)); C13(Carbamidomethyl); N15(Deamidated); C19(Carbamidomethyl); C28(Carbamidomethyl)	1	1	Q01705	Q01705	Neurogenic locus notch homolog protein 1 OS=Mus musculus OX=10090 GN=Notch1 PE=1 SV=3	0	4	4	1	0	1	1	1	941.128	3761.49	3761.47	6.29917	0.00592352	0	0	551649	HCD (High Energy Collision Dissociation)	MS2	39.0067	100	15.0634	5403	5403	5402	FP021821_12.raw	0/0		10.8466	805.189	805.189	2.4	1.42358e-11	1.62627e-12	0	0
FALSE	High	PMI-Byonic	PMI-Byonic (A2)	A	2	Unambiguous	SCQQADPCASNPCANGGQCLPFESSYICR	[K].ScQQADPcAsNPcAnGGQcLPFESSYIcR.[C]	C2(Carbamidomethyl); C8(Carbamidomethyl); S10(Hex(1)Pent(2)); C13(Carbamidomethyl); N15(Deamidated); C19(Carbamidomethyl); C28(Carbamidomethyl)	1	1	Q01705	Q01705	Neurogenic locus notch homolog protein 1 OS=Mus musculus OX=10090 GN=Notch1 PE=1 SV=3	0	3	3	1	0	1	1	1	1254.5	3761.49	3761.47	7.22765	0.00906218	0	0	532984	HCD (High Energy Collision Dissociation)	MS2	0.949563	100	15.0419	5394	5394	5391	FP021821_12.raw	0/0		11.9292	827.917	827.917	2.4	1.17704e-12	1.1958e-13	0	0
FALSE	High	PMI-Byonic	PMI-Byonic (A2)	A	2	Unambiguous	SCQQADPCASNPCANGGQCLPFESSYICR	[K].ScQQADPcAsNPcAnGGQcLPFESSYIcR.[C]	C2(Carbamidomethyl); C8(Carbamidomethyl); S10(Hex(1)Pent(2)); C13(Carbamidomethyl); N15(Deamidated); C19(Carbamidomethyl); C28(Carbamidomethyl)	1	1	Q01705	Q01705	Neurogenic locus notch homolog protein 1 OS=Mus musculus OX=10090 GN=Notch1 PE=1 SV=3	0	4	4	1	0	1	1	1	941.127	3761.48	3761.47	5.06596	0.00476386	0	0	422601	HCD (High Energy Collision Dissociation)	MS2	0	100	15.1931	5458	5458	5457	FP021821_12.raw	0/0		8.84662	746.631	746.631	2.4	1.42358e-09	9.36503e-11	0	0
FALSE	High	PMI-Byonic	PMI-Byonic (A2)	A	2	Unambiguous	CPPGFHGPTCRQDVNECSQNPGLCR	[R].cPPGFHGPTcRQDVNEcSQNPGLcR.[H]	C1(Carbamidomethyl); C10(Carbamidomethyl); C17(Carbamidomethyl); C24(Carbamidomethyl)	1	1	Q01705	Q01705	Neurogenic locus notch homolog protein 1 OS=Mus musculus OX=10090 GN=Notch1 PE=1 SV=3	1	4	4	1	0	1	1	1	736.571	2943.26	2943.25	4.39074	0.00323076	0	0	4.52985e+06	HCD (High Energy Collision Dissociation)	MS2	0.146772	46.3298	10.4218	3424	3424	3423	FP021821_12.raw	0/0		11.4163	766.856	766.856	766.856	3.83461e-12	4.95947e-13	0	0
FALSE	Medium	PMI-Byonic	PMI-Byonic (A2)	A	2	Unambiguous	CPPGFHGPTCRQDVNECSQNPGLCR	[R].cPPGFHGPTcRQDVNEcSQNPGLcR.[H]	C1(Carbamidomethyl); C10(Carbamidomethyl); C17(Carbamidomethyl); C24(Carbamidomethyl)	1	1	Q01705	Q01705	Neurogenic locus notch homolog protein 1 OS=Mus musculus OX=10090 GN=Notch1 PE=1 SV=3	1	4	4	1	0	1	1	1	737.072	2945.26	2943.25	684.409	0.503597	0	0	173184	HCD (High Energy Collision Dissociation)	MS2	23.1087	100	11.3401	3817	3817	3807	FP021821_12.raw	0/0		0.202867	99.8232	99.8232	99.8232	0.626805	0.0176553	0	0
FALSE	Medium	PMI-Byonic	PMI-Byonic (A2)	A	2	Unambiguous	CPPGFHGPTCRQDVNECSQNPGLCR	[R].cPPGFHGPTcRQDVNEcSQNPGLcR.[H]	C1(Carbamidomethyl); C10(Carbamidomethyl); C17(Carbamidomethyl); C24(Carbamidomethyl)	1	1	Q01705	Q01705	Neurogenic locus notch homolog protein 1 OS=Mus musculus OX=10090 GN=Notch1 PE=1 SV=3	1	4	4	1	0	1	1	1	736.82	2944.26	2943.25	342.907	0.252315	0	0	192073	HCD (High Energy Collision Dissociation)	MS2	25.3059	100	11.1938	3754	3754	3752	FP021821_12.raw	0/0		0.212586	76.3985	76.3985	76.3985	0.612935	0.0144323	0	0
FALSE	High	PMI-Byonic	PMI-Byonic (A2)	A	2	Unambiguous	CPPGFHGPTCRQDVNECSQNPGLCR	[R].cPPGFHGPTcRQDVNEcSQNPGLcR.[H]	C1(Carbamidomethyl); C10(Carbamidomethyl); C17(Carbamidomethyl); C24(Carbamidomethyl)	1	1	Q01705	Q01705	Neurogenic locus notch homolog protein 1 OS=Mus musculus OX=10090 GN=Notch1 PE=1 SV=3	1	4	4	1	0	1	1	1	736.571	2943.26	2943.25	3.4783	0.00255938	0	0	201742	HCD (High Energy Collision Dissociation)	MS2	4.65944	100	11.073	3703	3703	3697	FP021821_12.raw	0/0		4.3908	331.658	331.658	331.658	4.06627e-05	3.06385e-06	0	0
FALSE	High	PMI-Byonic	PMI-Byonic (A2)	A	2	Unambiguous	CPPGFHGPTCRQDVNECSQNPGLCR	[R].cPPGFHGPTcRQDVNEcSQNPGLcR.[H]	C1(Carbamidomethyl); C10(Carbamidomethyl); C17(Carbamidomethyl); C24(Carbamidomethyl)	1	1	Q01705	Q01705	Neurogenic locus notch homolog protein 1 OS=Mus musculus OX=10090 GN=Notch1 PE=1 SV=3	1	4	4	1	0	1	1	1	736.571	2943.26	2943.25	3.56125	0.00262041	0	0	212537	HCD (High Energy Collision Dissociation)	MS2	2.06348	100	10.9392	3645	3645	3642	FP021821_12.raw	0/0		6.16742	460.448	460.448	460.448	6.80107e-07	7.42938e-08	0	0
FALSE	High	PMI-Byonic	PMI-Byonic (A2)	A	2	Unambiguous	CPPGFHGPTCRQDVNECSQNPGLCR	[R].cPPGFHGPTcRQDVNEcSQNPGLcR.[H]	C1(Carbamidomethyl); C10(Carbamidomethyl); C17(Carbamidomethyl); C24(Carbamidomethyl)	1	1	Q01705	Q01705	Neurogenic locus notch homolog protein 1 OS=Mus musculus OX=10090 GN=Notch1 PE=1 SV=3	1	4	4	1	0	1	1	1	736.571	2943.26	2943.25	4.1419	0.00304766	0	0	622598	HCD (High Energy Collision Dissociation)	MS2	0	100	10.8055	3588	3588	3587	FP021821_12.raw	0/0		9.41627	664.768	664.768	664.768	3.83465e-10	3.02358e-11	0	0
FALSE	High	PMI-Byonic	PMI-Byonic (A2)	A	2	Unambiguous	CPPGFHGPTCRQDVNECSQNPGLCR	[R].cPPGFHGPTcRQDVNEcSQNPGLcR.[H]	C1(Carbamidomethyl); C10(Carbamidomethyl); C17(Carbamidomethyl); C24(Carbamidomethyl)	1	1	Q01705	Q01705	Neurogenic locus notch homolog protein 1 OS=Mus musculus OX=10090 GN=Notch1 PE=1 SV=3	1	4	4	1	0	1	1	1	736.571	2943.26	2943.25	3.4783	0.00255938	0	0	1.23001e+06	HCD (High Energy Collision Dissociation)	MS2	0.584387	100	10.6768	3533	3533	3532	FP021821_12.raw	0/0		9.97259	733.192	733.192	733.192	1.06514e-10	1.7302e-11	0	0
FALSE	High	PMI-Byonic	PMI-Byonic (A2)	A	2	Unambiguous	CPPGFHGPTCRQDVNECSQNPGLCR	[R].cPPGFHGPTcRQDVNEcSQNPGLcR.[H]	C1(Carbamidomethyl); C10(Carbamidomethyl); C17(Carbamidomethyl); C24(Carbamidomethyl)	1	1	Q01705	Q01705	Neurogenic locus notch homolog protein 1 OS=Mus musculus OX=10090 GN=Notch1 PE=1 SV=3	1	4	4	1	0	1	1	1	736.571	2943.26	2943.25	3.8101	0.00280352	0	0	2.30203e+06	HCD (High Energy Collision Dissociation)	MS2	0	76.926	10.5523	3480	3480	3478	FP021821_12.raw	0/0		10.4163	737.709	737.709	737.709	3.83465e-11	5.75633e-12	0	0
FALSE	High	PMI-Byonic	PMI-Byonic (A2)	A	2	Unambiguous	CPPGFHGPTCRQDVNECSQNPGLCR	[R].cPPGFHGPTcRQDVNEcSQNPGLcR.[H]	C1(Carbamidomethyl); C10(Carbamidomethyl); C17(Carbamidomethyl); C24(Carbamidomethyl)	1	1	Q01705	Q01705	Neurogenic locus notch homolog protein 1 OS=Mus musculus OX=10090 GN=Notch1 PE=1 SV=3	1	3	3	1	0	1	1	1	982.094	2944.27	2943.25	345.13	0.338602	0	0	133223	HCD (High Energy Collision Dissociation)	MS2	7.68683	100	10.3855	3409	3409	3401	FP021821_12.raw	0/0		0.330446	247.806	247.806	247.806	0.467255	0.0053745	0	0
FALSE	High	PMI-Byonic	PMI-Byonic (A2)	A	2	Unambiguous	CPPGFHGPTCR	[R].cPPGFHGPTcR.[Q]	C1(Carbamidomethyl); C10(Carbamidomethyl)	1	1	Q01705	Q01705	Neurogenic locus notch homolog protein 1 OS=Mus musculus OX=10090 GN=Notch1 PE=1 SV=3	0	3	3	1	0	1	1	1	429.192	1285.56	1285.56	3.40991	0.00146121	0	0	119174	HCD (High Energy Collision Dissociation)	MS2	30.6033	100	7.63449	2243	2243	2238	FP021821_12.raw	0/0		6.13569	372.144	372.144	372.144	7.31655e-07	7.9682e-08	0	0
FALSE	High	PMI-Byonic	PMI-Byonic (A2)	A	2	Unambiguous	CPPGFHGPTCR	[R].cPPGFHGPTcR.[Q]	C1(Carbamidomethyl); C10(Carbamidomethyl)	1	1	Q01705	Q01705	Neurogenic locus notch homolog protein 1 OS=Mus musculus OX=10090 GN=Notch1 PE=1 SV=3	0	3	3	1	0	1	1	1	429.192	1285.56	1285.56	3.12504	0.00133914	0	0	1.60994e+06	HCD (High Energy Collision Dissociation)	MS2	3.67785	75.3864	8.08407	2432	2432	2431	FP021821_12.raw	0/0		11.6716	733.842	677.587	677.587	2.13024e-12	2.29103e-13	0	0
FALSE	High	PMI-Byonic	PMI-Byonic (A2)	A	2	Unambiguous	CPPGFHGPTCR	[R].cPPGFHGPTcR.[Q]	C1(Carbamidomethyl); C10(Carbamidomethyl)	1	1	Q01705	Q01705	Neurogenic locus notch homolog protein 1 OS=Mus musculus OX=10090 GN=Notch1 PE=1 SV=3	0	3	3	1	0	1	1	1	429.192	1285.56	1285.56	3.05382	0.00130862	0	0	1083361	HCD (High Energy Collision Dissociation)	MS2	8.24085	100	8.19916	2480	2480	2479	FP021821_12.raw	0/0		10.6716	690.594	656.094	656.094	2.13023e-11	2.48175e-12	0	0
FALSE	High	PMI-Byonic	PMI-Byonic (A2)	A	2	Unambiguous	CPPGFHGPTCR	[R].cPPGFHGPTcR.[Q]	C1(Carbamidomethyl); C10(Carbamidomethyl)	1	1	Q01705	Q01705	Neurogenic locus notch homolog protein 1 OS=Mus musculus OX=10090 GN=Notch1 PE=1 SV=3	0	2	2	1	0	1	1	1	643.284	1285.56	1285.56	3.30167	0.00212224	0	0	47531.5	HCD (High Energy Collision Dissociation)	MS2	18.1676	100	8.06693	2425	2425	2422	FP021821_12.raw	0/0		2.36365	350.794	319.581	319.581	0.00432859	0.000121843	0	0
FALSE	High	PMI-Byonic	PMI-Byonic (A2)	A	2	Unambiguous	CPPGFHGPTCR	[R].cPPGFHGPTcR.[Q]	C1(Carbamidomethyl); C10(Carbamidomethyl)	1	1	Q01705	Q01705	Neurogenic locus notch homolog protein 1 OS=Mus musculus OX=10090 GN=Notch1 PE=1 SV=3	0	3	3	1	0	1	1	1	429.192	1285.56	1285.56	3.05382	0.00130862	0	0	2.12772e+06	HCD (High Energy Collision Dissociation)	MS2	3.06776	55.484	7.97964	2388	2388	2387	FP021821_12.raw	0/0		10.6716	698.443	615.096	615.096	2.13023e-11	2.06351e-12	0	0
FALSE	High	PMI-Byonic	PMI-Byonic (A2)	A	2	Unambiguous	CPPGFHGPTCRQDVNECSQNPGLCR	[R].cPPGFHGPTcRQDVNEcSQNPGLcR.[H]	C1(Carbamidomethyl); C10(Carbamidomethyl); C17(Carbamidomethyl); C24(Carbamidomethyl)	1	1	Q01705	Q01705	Neurogenic locus notch homolog protein 1 OS=Mus musculus OX=10090 GN=Notch1 PE=1 SV=3	1	4	4	1	0	1	1	1	736.571	2943.26	2943.25	3.976	0.00292559	0	0	7.36073e+06	HCD (High Energy Collision Dissociation)	MS2	0.34445	36.4455	10.2941	3369	3369	3368	FP021821_12.raw	0/0		10.4163	739.674	739.674	739.674	3.83465e-11	5.11731e-12	0	0
FALSE	High	PMI-Byonic	PMI-Byonic (A2)	A	2	Unambiguous	CPPGFHGPTCR	[R].cPPGFHGPTcR.[Q]	C1(Carbamidomethyl); C10(Carbamidomethyl)	1	1	Q01705	Q01705	Neurogenic locus notch homolog protein 1 OS=Mus musculus OX=10090 GN=Notch1 PE=1 SV=3	0	2	2	1	0	1	1	1	643.284	1285.56	1285.56	3.8714	0.00248845	0	0	54139	HCD (High Energy Collision Dissociation)	MS2	0	100	7.92585	2366	2366	2357	FP021821_12.raw	0/0		3.25271	392.452	368.442	368.442	0.000558848	1.50306e-05	0	0
FALSE	High	PMI-Byonic	PMI-Byonic (A2)	A	2	Unambiguous	CPPGFHGPTCR	[R].cPPGFHGPTcR.[Q]	C1(Carbamidomethyl); C10(Carbamidomethyl)	1	1	Q01705	Q01705	Neurogenic locus notch homolog protein 1 OS=Mus musculus OX=10090 GN=Notch1 PE=1 SV=3	0	5	5	1	0	1	1	1	429.835	2145.15	1285.56	668652	171.918	0	0	924370	HCD (High Energy Collision Dissociation)	MS2	23.5917	67.142	8.2543	2504	2504	2501	FP021821_12.raw	0/0		1.02009	238.276	238.276	238.276	0.0954785	0.0020461	0	0
FALSE	High	PMI-Byonic	PMI-Byonic (A2)	A	2	Unambiguous	CPPGFHGPTCR	[R].cPPGFHGPTcR.[Q]	C1(Carbamidomethyl); C10(Carbamidomethyl)	1	1	Q01705	Q01705	Neurogenic locus notch homolog protein 1 OS=Mus musculus OX=10090 GN=Notch1 PE=1 SV=3	0	3	3	1	0	1	1	1	429.192	1285.56	1285.56	3.19626	0.00136966	0	0	281217	HCD (High Energy Collision Dissociation)	MS2	31.7115	100	8.48148	2600	2600	2598	FP021821_12.raw	0/0		6.48524	497.769	493.792	493.792	3.27156e-07	3.80573e-08	0	0
FALSE	High	PMI-Byonic	PMI-Byonic (A2)	A	2	Unambiguous	CPPGFHGPTCR	[R].cPPGFHGPTcR.[Q]	C1(Carbamidomethyl); C10(Carbamidomethyl)	1	1	Q01705	Q01705	Neurogenic locus notch homolog protein 1 OS=Mus musculus OX=10090 GN=Notch1 PE=1 SV=3	0	2	2	1	0	1	1	1	643.284	1285.56	1285.56	2.54203	0.00163396	0	0	82419.1	HCD (High Energy Collision Dissociation)	MS2	0	100	7.90309	2356	2356	2354	FP021821_12.raw	0/0		2.41773	339.064	339.064	339.064	0.00382186	9.70975e-05	0	0
FALSE	High	PMI-Byonic	PMI-Byonic (A2)	A	2	Unambiguous	CPPGFHGPTCR	[R].cPPGFHGPTcR.[Q]	C1(Carbamidomethyl); C10(Carbamidomethyl)	1	1	Q01705	Q01705	Neurogenic locus notch homolog protein 1 OS=Mus musculus OX=10090 GN=Notch1 PE=1 SV=3	0	2	2	1	0	1	1	1	643.286	1285.57	1285.56	6.90997	0.00444158	0	0	43353.2	HCD (High Energy Collision Dissociation)	MS2	0	100	7.77823	2304	2304	2297	FP021821_12.raw	0/0		1.66733	319.497	300.172	300.172	0.0215112	0.00063081	0	0
FALSE	High	PMI-Byonic	PMI-Byonic (A2)	A	2	Unambiguous	CPPGFHGPTCR	[R].cPPGFHGPTcR.[Q]	C1(Carbamidomethyl); C10(Carbamidomethyl)	1	1	Q01705	Q01705	Neurogenic locus notch homolog protein 1 OS=Mus musculus OX=10090 GN=Notch1 PE=1 SV=3	0	3	3	1	0	1	1	1	429.191	1285.56	1285.56	1.27341	0.000545681	0	0	145836	HCD (High Energy Collision Dissociation)	MS2	25.4657	100	8.59883	2649	2649	2647	FP021821_12.raw	0/0		5.42125	493.063	493.063	493.063	3.79097e-06	2.3722e-07	0	0
FALSE	High	PMI-Byonic	PMI-Byonic (A2)	A	2	Unambiguous	CPPGFHGPTCRQDVNECSQNPGLCR	[R].cPPGFHGPTcRQDVNEcSQNPGLcR.[H]	C1(Carbamidomethyl); C10(Carbamidomethyl); C17(Carbamidomethyl); C24(Carbamidomethyl)	1	1	Q01705	Q01705	Neurogenic locus notch homolog protein 1 OS=Mus musculus OX=10090 GN=Notch1 PE=1 SV=3	1	4	4	1	0	1	1	1	736.572	2943.26	2943.25	4.80549	0.00353594	0	0	211229	HCD (High Energy Collision Dissociation)	MS2	2.93103	100	10.1801	3321	3321	3314	FP021821_12.raw	0/0		7.41627	571.712	571.712	571.712	3.83465e-08	2.29738e-09	0	0
FALSE	High	PMI-Byonic	PMI-Byonic (A2)	A	2	Unambiguous	CPPGFHGPTCR	[R].cPPGFHGPTcR.[Q]	C1(Carbamidomethyl); C10(Carbamidomethyl)	1	1	Q01705	Q01705	Neurogenic locus notch homolog protein 1 OS=Mus musculus OX=10090 GN=Notch1 PE=1 SV=3	0	3	3	1	0	1	1	1	429.191	1285.56	1285.56	2.34166	0.00100344	0	0	1.35145e+06	HCD (High Energy Collision Dissociation)	MS2	2.85278	81.6701	7.74848	2291	2291	2289	FP021821_12.raw	0/0		11.2279	717.921	680.213	680.213	5.91708e-12	6.31475e-13	0	0
FALSE	High	PMI-Byonic	PMI-Byonic (A2)	A	2	Unambiguous	CPPGFHGPTCRQDVNECSQNPGLCR	[R].cPPGFHGPTcRQDVNEcSQNPGLcR.[H]	C1(Carbamidomethyl); C10(Carbamidomethyl); C17(Carbamidomethyl); C24(Carbamidomethyl)	1	1	Q01705	Q01705	Neurogenic locus notch homolog protein 1 OS=Mus musculus OX=10090 GN=Notch1 PE=1 SV=3	1	3	3	1	0	1	1	1	981.758	2943.26	2943.25	3.08886	0.00303043	0	0	95823.2	HCD (High Energy Collision Dissociation)	MS2	0	100	10.2555	3353	3353	3347	FP021821_12.raw	0/0		3.47815	424.822	424.822	424.822	0.000332547	1.16737e-05	0	0
FALSE	High	PMI-Byonic	PMI-Byonic (A2)	A	2	Unambiguous	CPPGFHGPTCR	[R].cPPGFHGPTcR.[Q]	C1(Carbamidomethyl); C10(Carbamidomethyl)	1	1	Q01705	Q01705	Neurogenic locus notch homolog protein 1 OS=Mus musculus OX=10090 GN=Notch1 PE=1 SV=3	0	3	3	1	0	1	1	1	429.191	1285.56	1285.56	2.62652	0.00112552	0	0	2.43588e+06	HCD (High Energy Collision Dissociation)	MS2	1.37963	44.2351	7.86103	2338	2338	2337	FP021821_12.raw	0/0		11.2279	727.495	666.759	666.759	5.91708e-12	7.60392e-13	0	0
FALSE	High	PMI-Byonic	PMI-Byonic (A2)	A	2	Unambiguous	CPPGFHGPTCR	[R].cPPGFHGPTcR.[Q]	C1(Carbamidomethyl); C10(Carbamidomethyl)	1	1	Q01705	Q01705	Neurogenic locus notch homolog protein 1 OS=Mus musculus OX=10090 GN=Notch1 PE=1 SV=3	0	3	3	1	0	1	1	1	429.192	1285.56	1285.56	2.84017	0.00121707	0	0	544589	HCD (High Energy Collision Dissociation)	MS2	13.1648	100	8.35846	2548	2548	2545	FP021821_12.raw	0/0		6.17619	539.028	528.203	528.203	6.66514e-07	6.92453e-08	0	0
FALSE	High	PMI-Byonic	PMI-Byonic (A2)	A	2	Unambiguous	QDVNECSQNPGLCR	[R].QDVNEcSQNPGLcR.[H]	C6(Carbamidomethyl); C13(Carbamidomethyl)	1	1	Q01705	Q01705	Neurogenic locus notch homolog protein 1 OS=Mus musculus OX=10090 GN=Notch1 PE=1 SV=3	0	3	3	1	0	1	1	1	559.912	1677.72	1676.71	602.626	0.33681	0	0	96837.3	HCD (High Energy Collision Dissociation)	MS2	59.6691	100	9.1566	2885	2885	2876	FP021821_12.raw	0/0		7.19584	480.715	480.715	480.715	6.37026e-08	5.45591e-09	0	0
FALSE	High	PMI-Byonic	PMI-Byonic (A2)	A	2	Unambiguous	QDVNECSQNPGLCR	[R].QDVNEcSQNPGLcR.[H]	C6(Carbamidomethyl); C13(Carbamidomethyl)	1	1	Q01705	Q01705	Neurogenic locus notch homolog protein 1 OS=Mus musculus OX=10090 GN=Notch1 PE=1 SV=3	0	2	2	1	0	1	1	1	838.862	1676.72	1676.71	2.80651	0.00235286	0	0	1.47617e+06	HCD (High Energy Collision Dissociation)	MS2	1.173	100	9.29946	2945	2945	2944	FP021821_12.raw	0/0		12.2279	760.126	760.126	760.126	5.91752e-13	8.65343e-14	0	0
FALSE	High	PMI-Byonic	PMI-Byonic (A2)	A	2	Unambiguous	QDVNECSQNPGLCR	[R].QDVNEcSQNPGLcR.[H]	C6(Carbamidomethyl); C13(Carbamidomethyl)	1	1	Q01705	Q01705	Neurogenic locus notch homolog protein 1 OS=Mus musculus OX=10090 GN=Notch1 PE=1 SV=3	0	3	3	1	0	1	1	1	559.577	1676.72	1676.71	3.30812	0.00184892	0	0	650903	HCD (High Energy Collision Dissociation)	MS2	4.1154	100	9.39754	2987	2987	2985	FP021821_12.raw	0/0		7.33047	521.591	521.591	521.591	4.67228e-08	4.18927e-09	0	0
FALSE	High	PMI-Byonic	PMI-Byonic (A2)	A	2	Unambiguous	QDVNECSQNPGLCR	[R].QDVNEcSQNPGLcR.[H]	C6(Carbamidomethyl); C13(Carbamidomethyl)	1	1	Q01705	Q01705	Neurogenic locus notch homolog protein 1 OS=Mus musculus OX=10090 GN=Notch1 PE=1 SV=3	0	2	2	1	0	1	1	1	838.863	1676.72	1676.71	4.48099	0.00375666	0	0	371861	HCD (High Energy Collision Dissociation)	MS2	5.00597	100	9.42321	2998	2998	2996	FP021821_12.raw	0/0		8.55239	585.153	585.153	585.153	2.80291e-09	2.52544e-10	0	0
FALSE	High	PMI-Byonic	PMI-Byonic (A2)	A	2	Unambiguous	QDVNECSQNPGLCR	[R].QDVNEcSQNPGLcR.[H]	C6(Carbamidomethyl); C13(Carbamidomethyl)	1	1	Q01705	Q01705	Neurogenic locus notch homolog protein 1 OS=Mus musculus OX=10090 GN=Notch1 PE=1 SV=3	0	2	2	1	0	1	1	1	838.862	1676.72	1676.71	3.46174	0.00290217	0	0	239823	HCD (High Energy Collision Dissociation)	MS2	0	100	9.17151	2891	2891	2887	FP021821_12.raw	0/0		10.6716	664.742	664.742	664.742	2.13023e-11	2.88218e-12	0	0
FALSE	High	PMI-Byonic	PMI-Byonic (A2)	A	2	Unambiguous	QDVNECSQNPGLCR	[R].QDVNEcSQNPGLcR.[H]	C6(Carbamidomethyl); C13(Carbamidomethyl)	1	1	Q01705	Q01705	Neurogenic locus notch homolog protein 1 OS=Mus musculus OX=10090 GN=Notch1 PE=1 SV=3	0	3	3	1	0	1	1	1	559.577	1676.72	1676.71	2.76209	0.00154374	0	0	297959	HCD (High Energy Collision Dissociation)	MS2	36.7479	100	9.53027	3044	3044	3040	FP021821_12.raw	0/0		5.08421	386.33	386.33	386.33	8.23742e-06	4.19901e-07	0	0
FALSE	High	PMI-Byonic	PMI-Byonic (A2)	A	2	Unambiguous	QDVNECSQNPGLCR	[R].QDVNEcSQNPGLcR.[H]	C6(Carbamidomethyl); C13(Carbamidomethyl)	1	1	Q01705	Q01705	Neurogenic locus notch homolog protein 1 OS=Mus musculus OX=10090 GN=Notch1 PE=1 SV=3	0	2	2	1	0	1	1	1	838.864	1676.72	1676.71	5.42744	0.00455012	0	0	101320	HCD (High Energy Collision Dissociation)	MS2	18.0915	100	9.5602	3057	3057	3051	FP021821_12.raw	0/0		6.69578	379.879	379.879	379.879	2.01474e-07	2.33056e-08	0	0
FALSE	High	PMI-Byonic	PMI-Byonic (A2)	A	2	Unambiguous	QDVNECSQNPGLCR	[R].QDVNEcSQNPGLcR.[H]	C6(Carbamidomethyl); C13(Carbamidomethyl)	1	1	Q01705	Q01705	Neurogenic locus notch homolog protein 1 OS=Mus musculus OX=10090 GN=Notch1 PE=1 SV=3	0	3	3	1	0	1	1	1	559.577	1676.72	1676.71	3.30812	0.00184892	0	0	2.98052e+06	HCD (High Energy Collision Dissociation)	MS2	0	46.5733	9.27382	2934	2934	2933	FP021821_12.raw	0/0		10.1815	663.928	663.928	663.928	6.5842e-11	9.92124e-12	0	0
FALSE	High	PMI-Byonic	PMI-Byonic (A2)	A	2	Unambiguous	ATHTGPHCELPYVPCSPSPCQNGGTCRPTGDTTHECACLPGFAGQNCEENVDDCPGNNCK	[R].ATHTGPHcELPYVPcsPSPcQNGGTcRPTGDTTHEcAcLPGFAGQNcEENVDDcPGNNcK.[N]	C8(Carbamidomethyl); C15(Carbamidomethyl); S16(Fuc(1)); C20(Carbamidomethyl); C26(Carbamidomethyl); C36(Carbamidomethyl); C38(Carbamidomethyl); C47(Carbamidomethyl); C54(Carbamidomethyl); C59(Carbamidomethyl)	1	1	Q01705	Q01705	Neurogenic locus notch homolog protein 1 OS=Mus musculus OX=10090 GN=Notch1 PE=1 SV=3	0	6	6	1	0	1	1	1	1149.98	6894.82	6891.78	441.524	0.507147	0	0	1100933	HCD (High Energy Collision Dissociation)	MS2	42.9607	100	12.9333	4498	4498	4489	FP021821_12.raw	0/0		4.48476	292.104	292.104	0	3.27523e-05	2.06853e-06	0	0
FALSE	High	PMI-Byonic	PMI-Byonic (A2)	A	2	Ambiguous	ATHTGPHCELPYVPCSPSPCQNGGTCRPTGDTTHECACLPGFAGQNCEENVDDCPGNNCK	[R].ATHTGPHcELPYVPcsPSPcQNGGTcRPTGDTTHEcAcLPGFAGqNcEENVDDcPGNNcK.[N]	C8(Carbamidomethyl); C15(Carbamidomethyl); S16(HexNAc(1)Hex(1)Fuc(1)); C20(Carbamidomethyl); C26(Carbamidomethyl); C36(Carbamidomethyl); C38(Carbamidomethyl); Q45(Deamidated); C47(Carbamidomethyl); C54(Carbamidomethyl); C59(Carbamidomethyl)	1	1	Q01705	Q01705	Neurogenic locus notch homolog protein 1 OS=Mus musculus OX=10090 GN=Notch1 PE=1 SV=3	0	6	6		0	2	2	2	1210.33	7256.96	7257.89	-128.172	-0.155044	0	0	177537	HCD (High Energy Collision Dissociation)	MS2	0	100	12.9181	4491	4491	4489	FP021821_12.raw	0/0		4.39382	335.409	335.409	0	4.03815e-05	2.57098e-06	0	0
FALSE	High	PMI-Byonic	PMI-Byonic (A2)	A	2	Unambiguous	ATHTGPHCELPYVPCSPSPCQNGGTCRPTGDTTHECACLPGFAGQNCEENVDDCPGNNCK	[R].ATHTGPHcELPYVPcsPSPcQNGGTcRPTGDTTHEcAcLPGFAGQNcEENVDDcPGNNcK.[N]	C8(Carbamidomethyl); C15(Carbamidomethyl); S16(HexNAc(1)Hex(1)Fuc(1)); C20(Carbamidomethyl); C26(Carbamidomethyl); C36(Carbamidomethyl); C38(Carbamidomethyl); C47(Carbamidomethyl); C54(Carbamidomethyl); C59(Carbamidomethyl)	1	1	Q01705	Q01705	Neurogenic locus notch homolog protein 1 OS=Mus musculus OX=10090 GN=Notch1 PE=1 SV=3	0	6	6	1	0	1	1	1	1211	7260.95	7256.91	556.15	0.672655	0	0	604888	HCD (High Energy Collision Dissociation)	MS2	46.9493	100	13.0609	4552	4552	4544	FP021821_12.raw	0/0		4.60394	286.856	286.856	0	2.48921e-05	1.70336e-06	0	0
FALSE	High	PMI-Byonic	PMI-Byonic (A2)	A	2	Ambiguous	ATHTGPHCELPYVPCSPSPCQNGGTCRPTGDTTHECACLPGFAGQNCEENVDDCPGNNCK	[R].ATHTGPHcELPYVPcsPSPcQNGGTcRPTGDTTHEcAcLPGFAGQNcEENVDDcPGNNcK.[N]	C8(Carbamidomethyl); C15(Carbamidomethyl); S16(HexNAc(1)Hex(1)Fuc(1)); C20(Carbamidomethyl); C26(Carbamidomethyl); C36(Carbamidomethyl); C38(Carbamidomethyl); C47(Carbamidomethyl); C54(Carbamidomethyl); C59(Carbamidomethyl)	1	1	Q01705	Q01705	Neurogenic locus notch homolog protein 1 OS=Mus musculus OX=10090 GN=Notch1 PE=1 SV=3	0	6	6	0.1442	0	1	1	1	1210.33	7256.96	7256.91	7.40728	0.008959	0	0	177537	HCD (High Energy Collision Dissociation)	MS2	0	100	12.9181	4491	4491	4489	FP021821_12.raw	0/0		5.13301	356.77	356.77	0	7.36194e-06	3.62419e-07	0	0
FALSE	High	PMI-Byonic	PMI-Byonic (A2)	A	2	Unambiguous	ATHTGPHCELPYVPCSPSPCQNGGTCRPTGDTTHECACLPGFAGQNCEENVDDCPGNNCK	[R].ATHTGPHcELPYVPcSPsPcQNGGTcRPTGDTTHEcAcLPGFAGQNcEENVDDcPGNNcK.[N]	C8(Carbamidomethyl); C15(Carbamidomethyl); S18(HexNAc(1)Hex(1)Fuc(1)NeuAc(1)); C20(Carbamidomethyl); C26(Carbamidomethyl); C36(Carbamidomethyl); C38(Carbamidomethyl); C47(Carbamidomethyl); C54(Carbamidomethyl); C59(Carbamidomethyl)	1	1	Q01705	Q01705	Neurogenic locus notch homolog protein 1 OS=Mus musculus OX=10090 GN=Notch1 PE=1 SV=3	0	6	6	1	0	1	1	1	1259.01	7549.04	7548.01	137.219	0.172622	0	0	63514	HCD (High Energy Collision Dissociation)	MS2	0	100	13.6841	4817	4817	4808	FP021821_12.raw	0/0		4.59465	356.127	356.127	0	2.54301e-05	1.8626e-06	0	0
FALSE	High	PMI-Byonic	PMI-Byonic (A2)	A	2	Ambiguous	ATHTGPHCELPYVPCSPSPCQNGGTCRPTGDTTHECACLPGFAGQNCEENVDDCPGNNCK	[R].ATHTGPHcELPYVPcSPSPcQNGGtcRPTGDTTHEcAcLPGFAGQNcEENVDDcPGNNcK.[N]	C8(Carbamidomethyl); C15(Carbamidomethyl); C20(Carbamidomethyl); T25(HexNAc(1)Hex(1)Fuc(1)NeuAc(1)); C26(Carbamidomethyl); C36(Carbamidomethyl); C38(Carbamidomethyl); C47(Carbamidomethyl); C54(Carbamidomethyl); C59(Carbamidomethyl)	1	1	Q01705	Q01705	Neurogenic locus notch homolog protein 1 OS=Mus musculus OX=10090 GN=Notch1 PE=1 SV=3	0	6	6	0.0252	0	1	1	1	1258.85	7548.04	7548.01	4.08679	0.00514119	0	0	91717.1	HCD (High Energy Collision Dissociation)	MS2	63.3751	100	13.4346	4710	4710	4709	FP021821_12.raw	0/0		5.55957	544.634	544.634	0	2.75694e-06	1.83209e-07	0	0
FALSE	High	PMI-Byonic	PMI-Byonic (A2)	A	2	Ambiguous	ATHTGPHCELPYVPCSPSPCQNGGTCRPTGDTTHECACLPGFAGQNCEENVDDCPGNNCK	[R].ATHTGPHcELPYVPcsPSPcQNGGtcRPTGDTTHEcAcLPGFAGQNcEENVDDcPGNNcK.[N]	C8(Carbamidomethyl); C15(Carbamidomethyl); S16(HexNAc(1)Hex(1)Fuc(1)); C20(Carbamidomethyl); T25(Hex(1)Pent(1)); C26(Carbamidomethyl); C36(Carbamidomethyl); C38(Carbamidomethyl); C47(Carbamidomethyl); C54(Carbamidomethyl); C59(Carbamidomethyl)	1	1	Q01705	Q01705	Neurogenic locus notch homolog protein 1 OS=Mus musculus OX=10090 GN=Notch1 PE=1 SV=3	0	6	6		0	2	2	2	1258.85	7548.04	7551.01	-393.169	-0.494803	0	0	91717.1	HCD (High Energy Collision Dissociation)	MS2	63.3751	100	13.4346	4710	4710	4709	FP021821_12.raw	0/0		5.42495	497.098	497.098	0	3.75885e-06	2.10298e-07	0	0
FALSE	High	PMI-Byonic	PMI-Byonic (A2)	A	2	Unambiguous	ATHTGPHCELPYVPCSPSPCQNGGTCRPTGDTTHECACLPGFAGQNCEENVDDCPGNNCK	[R].ATHTGPHcELPYVPcsPSPcQNGGTcRPTGDTTHEcAcLPGFAGQNcEENVDDcPGNNcK.[N]	C8(Carbamidomethyl); C15(Carbamidomethyl); S16(HexNAc(1)Hex(1)Fuc(1)); C20(Carbamidomethyl); C26(Carbamidomethyl); C36(Carbamidomethyl); C38(Carbamidomethyl); C47(Carbamidomethyl); C54(Carbamidomethyl); C59(Carbamidomethyl)	1	1	Q01705	Q01705	Neurogenic locus notch homolog protein 1 OS=Mus musculus OX=10090 GN=Notch1 PE=1 SV=3	0	6	6	1	0	1	1	1	1211	7260.94	7256.91	555.746	0.672167	0	0	320242	HCD (High Energy Collision Dissociation)	MS2	35.2105	100	13.348	4674	4674	4665	FP021821_12.raw	0/0		2.31215	85.137	85.137	0	0.00487356	0.000173825	0	0
FALSE	High	PMI-Byonic	PMI-Byonic (A2)	A	2	Unambiguous	ATHTGPHCELPYVPCSPSPCQNGGTCRPTGDTTHECACLPGFAGQNCEENVDDCPGNNCK	[R].ATHTGPHcELPYVPcsPSPcQNGGTcRPTGDTTHEcAcLPGFAGQNcEENVDDcPGNNcK.[N]	C8(Carbamidomethyl); C15(Carbamidomethyl); S16(HexNAc(1)Hex(1)Fuc(1)); C20(Carbamidomethyl); C26(Carbamidomethyl); C36(Carbamidomethyl); C38(Carbamidomethyl); C47(Carbamidomethyl); C54(Carbamidomethyl); C59(Carbamidomethyl)	1	1	Q01705	Q01705	Neurogenic locus notch homolog protein 1 OS=Mus musculus OX=10090 GN=Notch1 PE=1 SV=3	0	6	6	1	0	1	1	1	1210.33	7256.96	7256.91	6.29708	0.00761623	0	0	28518.4	HCD (High Energy Collision Dissociation)	MS2	28.8159	100	13.1777	4601	4601	4599	FP021821_12.raw	0/0		4.60768	345.368	345.368	0	2.46788e-05	1.54561e-06	0	0
FALSE	High	PMI-Byonic	PMI-Byonic (A2)	A	2	Unambiguous	ATHTGPHCELPYVPCSPSPCQNGGTCRPTGDTTHECACLPGFAGQNCEENVDDCPGNNCK	[R].ATHTGPHcELPYVPcsPSPcqNGGTcRPTGDTTHEcAcLPGFAGQNcEENVDDcPGNNcK.[N]	C8(Carbamidomethyl); C15(Carbamidomethyl); S16(Fuc(1)); C20(Carbamidomethyl); Q21(Deamidated); C26(Carbamidomethyl); C36(Carbamidomethyl); C38(Carbamidomethyl); C47(Carbamidomethyl); C54(Carbamidomethyl); C59(Carbamidomethyl)	1	1	Q01705	Q01705	Neurogenic locus notch homolog protein 1 OS=Mus musculus OX=10090 GN=Notch1 PE=1 SV=3	0	6	6	1	0	1	1	1	1150.47	6897.8	6892.76	730.645	0.83936	0	0	520273	HCD (High Energy Collision Dissociation)	MS2	12.7903	100	13.3328	4667	4667	4665	FP021821_12.raw	0/0		2.96805	188.958	188.958	0	0.00107635	3.17408e-05	0	0
FALSE	High	PMI-Byonic	PMI-Byonic (A2)	A	2	Unambiguous	ATHTGPHCELPYVPCSPSPCQNGGTCRPTGDTTHECACLPGFAGQNCEENVDDCPGNNCK	[R].ATHTGPHcELPYVPcsPSPcQNGGTcRPTGDTTHEcAcLPGFAGQNcEENVDDcPGNNcK.[N]	C8(Carbamidomethyl); C15(Carbamidomethyl); S16(Fuc(1)); C20(Carbamidomethyl); C26(Carbamidomethyl); C36(Carbamidomethyl); C38(Carbamidomethyl); C47(Carbamidomethyl); C54(Carbamidomethyl); C59(Carbamidomethyl)	1	1	Q01705	Q01705	Neurogenic locus notch homolog protein 1 OS=Mus musculus OX=10090 GN=Notch1 PE=1 SV=3	0	6	6	1	0	1	1	1	1150.31	6896.8	6891.78	729.103	0.83747	0	0	765705	HCD (High Energy Collision Dissociation)	MS2	19.6745	100	13.2186	4619	4619	4610	FP021821_12.raw	0/0		4.39382	343.818	343.818	0	4.03815e-05	2.81811e-06	0	0
FALSE	High	PMI-Byonic	PMI-Byonic (A2)	A	2	Unambiguous	ATHTGPHCELPYVPCSPSPCQNGGTCRPTGDTTHECACLPGFAGQNCEENVDDCPGNNCK	[R].ATHTGPHcELPYVPcsPSPcQNGGTcRPTGDTTHEcAcLPGFAGQNcEENVDDcPGNNcK.[N]	C8(Carbamidomethyl); C15(Carbamidomethyl); S16(HexNAc(1)Fuc(1)); C20(Carbamidomethyl); C26(Carbamidomethyl); C36(Carbamidomethyl); C38(Carbamidomethyl); C47(Carbamidomethyl); C54(Carbamidomethyl); C59(Carbamidomethyl)	1	1	Q01705	Q01705	Neurogenic locus notch homolog protein 1 OS=Mus musculus OX=10090 GN=Notch1 PE=1 SV=3	0	6	6	1	0	1	1	1	1183.99	7098.88	7094.86	567.007	0.670473	0	0	565766	HCD (High Energy Collision Dissociation)	MS2	49.0564	100	13.2208	4620	4620	4610	FP021821_12.raw	0/0		2.27891	213.088	213.088	0	0.00526127	0.000203063	0	0
FALSE	High	PMI-Byonic	PMI-Byonic (A2)	A	2	Unambiguous	ATHTGPHCELPYVPCSPSPCQNGGTCRPTGDTTHECACLPGFAGQNCEENVDDCPGNNCK	[R].ATHTGPHcELPYVPcSPsPcQNGGTcRPTGDTTHEcAcLPGFAGQNcEENVDDcPGNNcK.[N]	C8(Carbamidomethyl); C15(Carbamidomethyl); S18(HexNAc(1)Hex(1)Fuc(1)NeuAc(1)); C20(Carbamidomethyl); C26(Carbamidomethyl); C36(Carbamidomethyl); C38(Carbamidomethyl); C47(Carbamidomethyl); C54(Carbamidomethyl); C59(Carbamidomethyl)	1	1	Q01705	Q01705	Neurogenic locus notch homolog protein 1 OS=Mus musculus OX=10090 GN=Notch1 PE=1 SV=3	0	6	6	1	0	1	1	1	1259.51	7552.05	7548.01	536.034	0.674331	0	0	658477	HCD (High Energy Collision Dissociation)	MS2	0	100	13.3244	4664	4664	4654	FP021821_12.raw	0/0		4.93217	334.565	334.565	0	1.16905e-05	5.71829e-07	0	0
FALSE	High	PMI-Byonic	PMI-Byonic (A2)	A	2	Unambiguous	ATHTGPHCELPYVPCSPSPCQNGGTCRPTGDTTHECACLPGFAGQNCEENVDDCPGNNCK	[R].ATHTGPHcELPYVPcsPSPcQNGGTcRPTGDTTHEcAcLPGFAGQNcEENVDDcPGNNcK.[N]	C8(Carbamidomethyl); C15(Carbamidomethyl); S16(Fuc(1)); C20(Carbamidomethyl); C26(Carbamidomethyl); C36(Carbamidomethyl); C38(Carbamidomethyl); C47(Carbamidomethyl); C54(Carbamidomethyl); C59(Carbamidomethyl)	1	1	Q01705	Q01705	Neurogenic locus notch homolog protein 1 OS=Mus musculus OX=10090 GN=Notch1 PE=1 SV=3	0	6	6	1	0	1	1	1	1149.97	6894.81	6891.78	439.823	0.505194	0	0	586667	HCD (High Energy Collision Dissociation)	MS2	47.6914	100	13.063	4553	4553	4544	FP021821_12.raw	0/0		2.96805	186.216	186.216	0	0.00107635	2.54098e-05	0	0
FALSE	High	PMI-Byonic	PMI-Byonic (A2)	A	2	Unambiguous	ATHTGPHCELPYVPCSPSPCQNGGTCRPTGDTTHECACLPGFAGQNCEENVDDCPGNNCK	[R].ATHTGPHcELPYVPcsPSPcQNGGTcRPTGDTTHEcAcLPGFAGQNcEENVDDcPGNNcK.[N]	C8(Carbamidomethyl); C15(Carbamidomethyl); S16(HexNAc(1)Hex(1)Fuc(1)); C20(Carbamidomethyl); C26(Carbamidomethyl); C36(Carbamidomethyl); C38(Carbamidomethyl); C47(Carbamidomethyl); C54(Carbamidomethyl); C59(Carbamidomethyl)	1	1	Q01705	Q01705	Neurogenic locus notch homolog protein 1 OS=Mus musculus OX=10090 GN=Notch1 PE=1 SV=3	0	6	6	1	0	1	1	1	1210.83	7259.96	7256.91	419.595	0.507494	0	0	413446	HCD (High Energy Collision Dissociation)	MS2	11.7703	100	12.7818	4433	4433	4423	FP021821_12.raw	0/0		2.53528	307.502	307.502	0	0.00291552	7.50575e-05	0	0
FALSE	High	PMI-Byonic	PMI-Byonic (A2)	A	2	Unambiguous	NGGACVDGVNTYNCR	[K].NGGAcVDGVNTYNcR.[C]	C5(Carbamidomethyl); C14(Carbamidomethyl)	1	1	Q01705	Q01705	Neurogenic locus notch homolog protein 1 OS=Mus musculus OX=10090 GN=Notch1 PE=1 SV=3	0	2	2	1	0	1	1	1	828.849	1656.69	1656.69	3.85366	0.00319215	0	0	242138	HCD (High Energy Collision Dissociation)	MS2	7.57729	100	9.81598	3166	3166	3161	FP021821_12.raw	0/0		7.35074	526.328	526.328	526.328	4.45923e-08	3.22489e-09	0	0
FALSE	High	PMI-Byonic	PMI-Byonic (A2)	A	2	Unambiguous	NGGACVDGVNTYNCR	[K].NGGAcVDGVNTYNcR.[C]	C5(Carbamidomethyl); C14(Carbamidomethyl)	1	1	Q01705	Q01705	Neurogenic locus notch homolog protein 1 OS=Mus musculus OX=10090 GN=Notch1 PE=1 SV=3	0	3	3	1	0	1	1	1	552.902	1656.69	1656.69	3.44028	0.00189982	0	0	1.26487e+06	HCD (High Energy Collision Dissociation)	MS2	0	100	9.95754	3226	3226	3225	FP021821_12.raw	0/0		6.72603	517.785	517.785	517.785	1.87917e-07	1.99776e-08	0	0
FALSE	High	PMI-Byonic	PMI-Byonic (A2)	A	2	Unambiguous	NGGACVDGVNTYNCR	[K].NGGAcVDGVNTYNcR.[C]	C5(Carbamidomethyl); C14(Carbamidomethyl)	1	1	Q01705	Q01705	Neurogenic locus notch homolog protein 1 OS=Mus musculus OX=10090 GN=Notch1 PE=1 SV=3	0	2	2	1	0	1	1	1	828.849	1656.69	1656.69	3.48524	0.00288697	0	0	3.72272e+06	HCD (High Energy Collision Dissociation)	MS2	0.398346	68.0456	9.93194	3215	3215	3214	FP021821_12.raw	0/0		10.2018	697.166	697.166	697.166	6.28397e-11	6.83337e-12	0	0
FALSE	High	PMI-Byonic	PMI-Byonic (A2)	A	2	Unambiguous	NGGACVDGVNTYNCR	[K].NGGAcVDGVNTYNcR.[C]	C5(Carbamidomethyl); C14(Carbamidomethyl)	1	1	Q01705	Q01705	Neurogenic locus notch homolog protein 1 OS=Mus musculus OX=10090 GN=Notch1 PE=1 SV=3	0	3	3	1	0	1	1	1	552.902	1656.69	1656.69	4.10343	0.00226603	0	0	227988	HCD (High Energy Collision Dissociation)	MS2	0	100	9.83732	3175	3175	3172	FP021821_12.raw	0/0		6.34365	471.17	471.17	471.17	4.53259e-07	4.74209e-08	0	0
FALSE	High	PMI-Byonic	PMI-Byonic (A2)	A	2	Unambiguous	NGGACVDGVNTYNCR	[K].NGGAcVdGVNTYNcR.[C]	C5(Carbamidomethyl); D7(Oxidation); C14(Carbamidomethyl)	1	1	Q01705	Q01705	Neurogenic locus notch homolog protein 1 OS=Mus musculus OX=10090 GN=Notch1 PE=1 SV=3	0	2	2	1	0	1	1	1	836.846	1672.69	1672.68	3.2079	0.00268289	0	0	225353	HCD (High Energy Collision Dissociation)	MS2	0	100	10.2771	3362	3362	3357	FP021821_12.raw	0/0		7.04984	425.228	425.228	118.051	8.91587e-08	8.70258e-09	0	0
FALSE	High	PMI-Byonic	PMI-Byonic (A2)	A	2	Unambiguous	NGGACVDGVNTYNCR	[K].nGGAcVDGVNTYNcR.[C]	N1(Deamidated); C5(Carbamidomethyl); C14(Carbamidomethyl)	1	1	Q01705	Q01705	Neurogenic locus notch homolog protein 1 OS=Mus musculus OX=10090 GN=Notch1 PE=1 SV=3	0	2	2	1	0	1	1	1	829.342	1657.68	1657.67	4.06794	0.00337165	0	0	379958	HCD (High Energy Collision Dissociation)	MS2	5.51778	100	11.3783	3833	3833	3829	FP021821_12.raw	0/0		9.20177	616.27	616.27	595.445	6.28397e-10	5.36649e-11	0	0
FALSE	High	PMI-Byonic	PMI-Byonic (A2)	A	2	Unambiguous	NGGACVDGVNTYNCR	[K].nGGAcVDGVNTYNcR.[C]	N1(Deamidated); C5(Carbamidomethyl); C14(Carbamidomethyl)	1	1	Q01705	Q01705	Neurogenic locus notch homolog protein 1 OS=Mus musculus OX=10090 GN=Notch1 PE=1 SV=3	0	2	2	1	0	1	1	1	829.341	1657.68	1657.67	3.77338	0.00312751	0	0	211359	HCD (High Energy Collision Dissociation)	MS2	0	100	10.7153	3550	3550	3543	FP021821_12.raw	0/0		7.04984	434.883	434.883	409.677	8.91587e-08	9.54948e-09	0	0
FALSE	High	PMI-Byonic	PMI-Byonic (A2)	A	2	Unambiguous	NGGACVDGVNTYNCR	[K].NGGAcVDGVNTYNcR.[C]	C5(Carbamidomethyl); C14(Carbamidomethyl)	1	1	Q01705	Q01705	Neurogenic locus notch homolog protein 1 OS=Mus musculus OX=10090 GN=Notch1 PE=1 SV=3	0	2	2	1	0	1	1	1	828.847	1656.69	1656.69	1.12737	0.000933849	0	0	175237	HCD (High Energy Collision Dissociation)	MS2	5.8114	100	10.1671	3315	3315	3314	FP021821_12.raw	0/0		6.69319	528.224	528.224	528.224	2.02678e-07	2.49978e-08	0	0
FALSE	High	PMI-Byonic	PMI-Byonic (A2)	A	2	Unambiguous	NGGACVDGVNTYNCR	[K].NGGAcVdGVNTYNcR.[C]	C5(Carbamidomethyl); D7(Oxidation); C14(Carbamidomethyl)	1	1	Q01705	Q01705	Neurogenic locus notch homolog protein 1 OS=Mus musculus OX=10090 GN=Notch1 PE=1 SV=3	0	2	2	1	0	1	1	1	837.851	1674.7	1672.68	1204.88	1.00769	0	0	134328	HCD (High Energy Collision Dissociation)	MS2	49.1399	100	10.1522	3309	3309	3303	FP021821_12.raw	0/0		7.04984	409.562	409.562	84.9139	8.91587e-08	7.83746e-09	0	0
FALSE	High	PMI-Byonic	PMI-Byonic (A2)	A	2	Unambiguous	NGGACVDGVNTYNCR	[K].NGGAcVDGVNTYNcR.[C]	C5(Carbamidomethyl); C14(Carbamidomethyl)	1	1	Q01705	Q01705	Neurogenic locus notch homolog protein 1 OS=Mus musculus OX=10090 GN=Notch1 PE=1 SV=3	0	3	3	1	0	1	1	1	552.902	1656.69	1656.69	4.43501	0.00244914	0	0	265085	HCD (High Energy Collision Dissociation)	MS2	0	100	10.0662	3272	3272	3270	FP021821_12.raw	0/0		6.34365	468.852	468.852	468.852	4.53259e-07	5.09195e-08	0	0
FALSE	High	PMI-Byonic	PMI-Byonic (A2)	A	2	Unambiguous	NGGACVDGVNTYNCR	[K].nGGAcVDGVNTYNcR.[C]	N1(Deamidated); C5(Carbamidomethyl); C14(Carbamidomethyl)	1	1	Q01705	Q01705	Neurogenic locus notch homolog protein 1 OS=Mus musculus OX=10090 GN=Notch1 PE=1 SV=3	0	2	2	1	0	1	1	1	829.342	1657.68	1657.67	4.21522	0.00349372	0	0	169260	HCD (High Energy Collision Dissociation)	MS2	24.2526	100	11.2517	3779	3779	3774	FP021821_12.raw	0/0		6.83373	462.663	462.663	462.663	1.46646e-07	1.37937e-08	0	0
FALSE	High	PMI-Byonic	PMI-Byonic (A2)	A	2	Unambiguous	NGGACVDGVNTYNCR	[K].nGGAcVDGVNTYNcR.[C]	N1(Deamidated); C5(Carbamidomethyl); C14(Carbamidomethyl)	1	1	Q01705	Q01705	Neurogenic locus notch homolog protein 1 OS=Mus musculus OX=10090 GN=Notch1 PE=1 SV=3	0	3	3	1	0	1	1	1	553.23	1657.68	1657.67	4.42803	0.00244673	0	0	176352	HCD (High Energy Collision Dissociation)	MS2	17.0632	100	11.3057	3802	3802	3796	FP021821_12.raw	0/0		4.83346	422.597	422.597	321.07	1.46738e-05	9.31067e-07	0	0
FALSE	High	PMI-Byonic	PMI-Byonic (A2)	A	2	Unambiguous	NGGACVDGVNTYNCR	[K].NGGAcVDGVNTYNcR.[C]	C5(Carbamidomethyl); C14(Carbamidomethyl)	1	1	Q01705	Q01705	Neurogenic locus notch homolog protein 1 OS=Mus musculus OX=10090 GN=Notch1 PE=1 SV=3	0	2	2	1	0	1	1	1	828.849	1656.69	1656.69	3.48524	0.00288697	0	0	832611	HCD (High Energy Collision Dissociation)	MS2	3.62921	100	10.0384	3260	3260	3259	FP021821_12.raw	0/0		9.20177	621.351	621.351	621.351	6.28397e-10	4.50868e-11	0	0
FALSE	High	PMI-Byonic	PMI-Byonic (A2)	A	2	Unambiguous	VASFYCECPHGR	[R].VASFYcEcPHGR.[T]	C6(Carbamidomethyl); C8(Carbamidomethyl)	1	1	Q01705	Q01705	Neurogenic locus notch homolog protein 1 OS=Mus musculus OX=10090 GN=Notch1 PE=1 SV=3	0	3	3	1	0	1	1	1	494.882	1482.63	1482.63	3.21001	0.00158642	0	0	113369	HCD (High Energy Collision Dissociation)	MS2	48.2731	100	10.2211	3338	3338	3336	FP021821_12.raw	0/0		6.13569	364.913	364.913	364.913	7.31655e-07	8.49825e-08	0	0
FALSE	High	PMI-Byonic	PMI-Byonic (A2)	A	2	Unambiguous	VASFYCECPHGR	[R].VASFYcEcPHGR.[T]	C6(Carbamidomethyl); C8(Carbamidomethyl)	1	1	Q01705	Q01705	Neurogenic locus notch homolog protein 1 OS=Mus musculus OX=10090 GN=Notch1 PE=1 SV=3	0	3	3	1	0	1	1	1	494.881	1482.63	1482.63	2.46901	0.0012202	0	0	120394	HCD (High Energy Collision Dissociation)	MS2	13.0123	100	10.0923	3283	3283	3281	FP021821_12.raw	0/0		5.87529	415.635	415.635	415.635	1.33264e-06	1.14888e-07	0	0
FALSE	High	PMI-Byonic	PMI-Byonic (A2)	A	2	Unambiguous	VASFYCECPHGR	[R].VASFYcEcPHGR.[T]	C6(Carbamidomethyl); C8(Carbamidomethyl)	1	1	Q01705	Q01705	Neurogenic locus notch homolog protein 1 OS=Mus musculus OX=10090 GN=Notch1 PE=1 SV=3	0	3	3	1	0	1	1	1	494.882	1482.63	1482.63	3.27176	0.00161693	0	0	989422	HCD (High Energy Collision Dissociation)	MS2	14.0328	100	9.70441	3118	3118	3117	FP021821_12.raw	0/0		10.6716	696.702	696.702	696.702	2.13023e-11	3.26593e-12	0	0
FALSE	High	PMI-Byonic	PMI-Byonic (A2)	A	2	Unambiguous	VASFYCECPHGR	[R].VASFYcEcPHGR.[T]	C6(Carbamidomethyl); C8(Carbamidomethyl)	1	1	Q01705	Q01705	Neurogenic locus notch homolog protein 1 OS=Mus musculus OX=10090 GN=Notch1 PE=1 SV=3	0	3	3	1	0	1	1	1	494.882	1482.63	1482.63	3.88927	0.00192211	0	0	539246	HCD (High Energy Collision Dissociation)	MS2	6.86738	100	9.833	3173	3173	3172	FP021821_12.raw	0/0		7.82055	529.786	529.786	529.786	1.51165e-08	5.27377e-10	0	0
FALSE	High	PMI-Byonic	PMI-Byonic (A2)	A	2	Unambiguous	VASFYCECPHGR	[R].VASFYcEcPhGR.[T]	C6(Carbamidomethyl); C8(Carbamidomethyl); H10(Oxidation)	1	1	Q01705	Q01705	Neurogenic locus notch homolog protein 1 OS=Mus musculus OX=10090 GN=Notch1 PE=1 SV=3	0	3	3	1	0	1	1	1	500.213	1498.62	1498.62	2.6183	0.00130795	0	0	102802	HCD (High Energy Collision Dissociation)	MS2	60.2594	100	9.40398	2990	2990	2985	FP021821_12.raw	0/0		0.295626	20.6502	20.6502	20.6502	0.506261	0.00805303	0	0
FALSE	High	PMI-Byonic	PMI-Byonic (A2)	A	2	Unambiguous	VASFYCECPHGR	[R].VASFYcEcPHGR.[T]	C6(Carbamidomethyl); C8(Carbamidomethyl)	1	1	Q01705	Q01705	Neurogenic locus notch homolog protein 1 OS=Mus musculus OX=10090 GN=Notch1 PE=1 SV=3	0	2	2	1	0	1	1	1	741.82	1482.63	1482.63	4.70109	0.00348498	0	0	147467	HCD (High Energy Collision Dissociation)	MS2	34.5296	100	9.4126	2994	2994	2985	FP021821_12.raw	0/0		7.54383	575.742	575.742	575.742	2.85871e-08	1.42428e-09	0	0
FALSE	High	PMI-Byonic	PMI-Byonic (A2)	A	2	Unambiguous	VASFYCECPHGR	[R].VASFYcEcPHGR.[T]	C6(Carbamidomethyl); C8(Carbamidomethyl)	1	1	Q01705	Q01705	Neurogenic locus notch homolog protein 1 OS=Mus musculus OX=10090 GN=Notch1 PE=1 SV=3	0	3	3	1	0	1	1	1	494.881	1482.63	1482.63	2.40726	0.00118969	0	0	236484	HCD (High Energy Collision Dissociation)	MS2	9.53388	100	9.96613	3230	3230	3225	FP021821_12.raw	0/0		5.77837	444.75	444.75	444.75	1.66585e-06	1.27005e-07	0	0
FALSE	High	PMI-Byonic	PMI-Byonic (A2)	A	2	Unambiguous	VASFYCECPHGR	[R].VASFYcEcPHGR.[T]	C6(Carbamidomethyl); C8(Carbamidomethyl)	1	1	Q01705	Q01705	Neurogenic locus notch homolog protein 1 OS=Mus musculus OX=10090 GN=Notch1 PE=1 SV=3	0	3	3	1	0	1	1	1	494.882	1482.63	1482.63	3.45701	0.00170849	0	0	9646946	HCD (High Energy Collision Dissociation)	MS2	0.627	25.2169	9.44669	3008	3008	3007	FP021821_12.raw	0/0		12.6716	768.69	768.69	768.69	2.12991e-13	2.98539e-14	0	0
FALSE	High	PMI-Byonic	PMI-Byonic (A2)	A	2	Unambiguous	VASFYCECPHGR	[R].VASFYcEcPHGR.[T]	C6(Carbamidomethyl); C8(Carbamidomethyl)	1	1	Q01705	Q01705	Neurogenic locus notch homolog protein 1 OS=Mus musculus OX=10090 GN=Notch1 PE=1 SV=3	0	2	2	1	0	1	1	1	741.819	1482.63	1482.63	3.87775	0.00287463	0	0	254768	HCD (High Energy Collision Dissociation)	MS2	10.2128	100	9.52595	3042	3042	3040	FP021821_12.raw	0/0		6.81199	537.107	537.107	537.107	1.54175e-07	1.51975e-08	0	0
FALSE	High	PMI-Byonic	PMI-Byonic (A2)	A	2	Unambiguous	VASFYCECPHGR	[R].VASFYcEcPHGR.[T]	C6(Carbamidomethyl); C8(Carbamidomethyl)	1	1	Q01705	Q01705	Neurogenic locus notch homolog protein 1 OS=Mus musculus OX=10090 GN=Notch1 PE=1 SV=3	0	3	3	1	0	1	1	1	494.882	1482.63	1482.63	3.33351	0.00164745	0	0	4.01576e+06	HCD (High Energy Collision Dissociation)	MS2	2.82661	43.1572	9.57509	3063	3063	3062	FP021821_12.raw	0/0		12.6716	761.528	761.528	761.528	2.12991e-13	3.63945e-14	0	0
FALSE	High	PMI-Byonic	PMI-Byonic (A2)	A	2	Unambiguous	VASFYCECPHGR	[R].VASFYcEcPHGR.[T]	C6(Carbamidomethyl); C8(Carbamidomethyl)	1	1	Q01705	Q01705	Neurogenic locus notch homolog protein 1 OS=Mus musculus OX=10090 GN=Notch1 PE=1 SV=3	0	3	3	1	0	1	1	1	494.882	1482.63	1482.63	3.82752	0.00189159	0	0	208902	HCD (High Energy Collision Dissociation)	MS2	28.1391	100	9.33591	2961	2961	2955	FP021821_12.raw	0/0		8.67157	587.295	587.295	587.295	2.13023e-09	1.92644e-10	0	0
FALSE	High	PMI-Byonic	PMI-Byonic (A2)	A	2	Unambiguous	TGLLCHLNDACISNPCNEGSNCDTNPVNGK	[R].tGLLcHLNDAcISNPcNEGSNcDTNPVnGK.[A]	T1(Hex(1)); C5(Carbamidomethyl); C11(Carbamidomethyl); C16(Carbamidomethyl); C22(Carbamidomethyl); N28(Deamidated)	1	1	Q01705	Q01705	Neurogenic locus notch homolog protein 1 OS=Mus musculus OX=10090 GN=Notch1 PE=1 SV=3	0	3	3	1	0	1	1	1	1165.5	3494.48	3494.46	5.71859	0.00666112	0	0	96483.5	HCD (High Energy Collision Dissociation)	MS2	0	100	13.466	4724	4724	4720	FP021821_12.raw	0/0		6.74883	393.529	393.529	2.8	1.78307e-07	1.83312e-08	0	0
FALSE	High	PMI-Byonic	PMI-Byonic (A2)	A	2	Unambiguous	TGLLCHLNDACISNPCNEGSNCDTNPVNGK	[R].tGLLcHLNDAcISNPcNEGSNcDTNPVnGK.[A]	T1(Hex(1)Pent(2)); C5(Carbamidomethyl); C11(Carbamidomethyl); C16(Carbamidomethyl); C22(Carbamidomethyl); N28(Deamidated)	1	1	Q01705	Q01705	Neurogenic locus notch homolog protein 1 OS=Mus musculus OX=10090 GN=Notch1 PE=1 SV=3	0	3	3	1	0	1	1	1	1253.53	3758.57	3758.54	6.89628	0.00863999	0	0	231827	HCD (High Energy Collision Dissociation)	MS2	0	100	13.4532	4719	4719	4709	FP021821_12.raw	0/0		6.93065	419.376	419.376	2.8	1.17313e-07	1.24381e-08	0	0
FALSE	High	PMI-Byonic	PMI-Byonic (A2)	A	2	Unambiguous	TGLLCHLNDACISNPCNEGSNCDTNPVNGK	[R].tGLLcHLNDAcISNPcNEGSNcDTNPVnGK.[A]	T1(Hex(1)Pent(2)); C5(Carbamidomethyl); C11(Carbamidomethyl); C16(Carbamidomethyl); C22(Carbamidomethyl); N28(Deamidated)	1	1	Q01705	Q01705	Neurogenic locus notch homolog protein 1 OS=Mus musculus OX=10090 GN=Notch1 PE=1 SV=3	0	4	4	1	0	1	1	1	940.397	3758.57	3758.54	6.58417	0.00618671	0	0	182543	HCD (High Energy Collision Dissociation)	MS2	0	100	13.4789	4730	4730	4720	FP021821_12.raw	0/0		6.55976	439.176	439.176	2.8	2.75576e-07	3.32699e-08	0	0
FALSE	High	PMI-Byonic	PMI-Byonic (A2)	A	2	Unambiguous	TGLLCHLNDACISNPCNEGSNCDTNPVNGK	[R].tGLLcHLNDAcISNPcNEGSNcDTNPVnGK.[A]	T1(Hex(1)Pent(2)); C5(Carbamidomethyl); C11(Carbamidomethyl); C16(Carbamidomethyl); C22(Carbamidomethyl); N28(Deamidated)	1	1	Q01705	Q01705	Neurogenic locus notch homolog protein 1 OS=Mus musculus OX=10090 GN=Notch1 PE=1 SV=3	0	3	3	1	0	1	1	1	1253.53	3758.56	3758.54	5.33734	0.00668686	0	0	79815.1	HCD (High Energy Collision Dissociation)	MS2	0	100	13.5761	4771	4771	4764	FP021821_12.raw	0/0		2.57082	193.772	193.772	2.8	0.00268646	5.815e-05	0	0
FALSE	High	PMI-Byonic	PMI-Byonic (A2)	A	2	Unambiguous	TGLLCHLNDACISNPCNEGSNCDTNPVNGK	[R].tGLLcHLNDAcISNPcNEGSNcDTNPVnGK.[A]	T1(Hex(1)); C5(Carbamidomethyl); C11(Carbamidomethyl); C16(Carbamidomethyl); C22(Carbamidomethyl); N28(Deamidated)	1	1	Q01705	Q01705	Neurogenic locus notch homolog protein 1 OS=Mus musculus OX=10090 GN=Notch1 PE=1 SV=3	0	4	4	1	0	1	1	1	874.623	3495.47	3494.46	290.258	0.253573	0	0	410171	HCD (High Energy Collision Dissociation)	MS2	12.8114	100	13.372	4684	4684	4676	FP021821_12.raw	0/0		4.0287	350.055	350.055	2.8	9.36062e-05	4.04255e-06	0	0
FALSE	High	PMI-Byonic	PMI-Byonic (A2)	A	2	Unambiguous	TGLLCHLNDACISNPCNEGSNCDTNPVNGK	[R].tGLLcHLNDAcISNPcNEGSNcDTNPVnGK.[A]	T1(Hex(1)Pent(2)); C5(Carbamidomethyl); C11(Carbamidomethyl); C16(Carbamidomethyl); C22(Carbamidomethyl); N28(Deamidated)	1	1	Q01705	Q01705	Neurogenic locus notch homolog protein 1 OS=Mus musculus OX=10090 GN=Notch1 PE=1 SV=3	0	3	3	1	0	1	1	1	1253.52	3758.56	3758.54	4.9476	0.00619858	0	0	852278	HCD (High Energy Collision Dissociation)	MS2	0	100	13.3222	4663	4663	4654	FP021821_12.raw	0/0		10.0826	694.117	694.117	3.9224	8.26832e-11	1.58395e-11	0	0
FALSE	High	PMI-Byonic	PMI-Byonic (A2)	A	2	Unambiguous	TGLLCHLNDACISNPCNEGSNCDTNPVNGK	[R].tGLLcHLNDAcISNPcNEGSNcDTNPVnGK.[A]	T1(Hex(1)); C5(Carbamidomethyl); C11(Carbamidomethyl); C16(Carbamidomethyl); C22(Carbamidomethyl); N28(Deamidated)	1	1	Q01705	Q01705	Neurogenic locus notch homolog protein 1 OS=Mus musculus OX=10090 GN=Notch1 PE=1 SV=3	0	3	3	1	0	1	1	1	1165.5	3494.47	3494.46	4.56582	0.00531835	0	0	391664	HCD (High Energy Collision Dissociation)	MS2	1.77533	100	13.3135	4659	4659	4654	FP021821_12.raw	0/0		8.67891	648.754	648.754	2.8	2.09456e-09	1.66461e-10	0	0
FALSE	High	PMI-Byonic	PMI-Byonic (A2)	A	2	Unambiguous	TGLLCHLNDACISNPCNEGSNCDTNPVNGK	[R].tGLLcHLNDAcISNPcNEGSNcDTNPVNGK.[A]	T1(Hex(1)); C5(Carbamidomethyl); C11(Carbamidomethyl); C16(Carbamidomethyl); C22(Carbamidomethyl)	1	1	Q01705	Q01705	Neurogenic locus notch homolog protein 1 OS=Mus musculus OX=10090 GN=Notch1 PE=1 SV=3	0	3	3	1	0	1	1	1	1165.17	3493.5	3493.47	8.44777	0.00983735	0	0	246219	HCD (High Energy Collision Dissociation)	MS2	0	100	13.1886	4606	4606	4599	FP021821_12.raw	0/0		7.09693	482.725	482.725	1.13004	7.99966e-08	6.95353e-09	0	0
FALSE	High	PMI-Byonic	PMI-Byonic (A2)	A	2	Unambiguous	TGLLCHLNDACISNPCNEGSNCDTNPVNGK	[R].tGLLcHLNDAcISNPcNEGSNcDTNPVnGK.[A]	T1(Hex(1)Pent(2)); C5(Carbamidomethyl); C11(Carbamidomethyl); C16(Carbamidomethyl); C22(Carbamidomethyl); N28(Deamidated)	1	1	Q01705	Q01705	Neurogenic locus notch homolog protein 1 OS=Mus musculus OX=10090 GN=Notch1 PE=1 SV=3	0	4	4	1	0	1	1	1	940.395	3758.56	3758.54	4.76539	0.00447773	0	0	716075	HCD (High Energy Collision Dissociation)	MS2	3.59479	100	13.3091	4657	4657	4654	FP021821_12.raw	0/0		12.5924	833.023	833.023	2.8	2.55611e-13	4.39537e-14	0	0
FALSE	High	PMI-Byonic	PMI-Byonic (A2)	A	2	Unambiguous	TGLLCHLNDACISNPCNEGSNCDTNPVNGK	[R].tGLLcHLNDAcIsNPcNEGSNcDTNPVnGK.[A]	T1(Hex(1)); C5(Carbamidomethyl); C11(Carbamidomethyl); S13(Hex(1)); C16(Carbamidomethyl); C22(Carbamidomethyl); N28(Deamidated)	1	1	Q01705	Q01705	Neurogenic locus notch homolog protein 1 OS=Mus musculus OX=10090 GN=Notch1 PE=1 SV=3	0	4	4	1	0	1	1	1	915.39	3658.54	3656.51	554.594	0.506969	0	0	173352	HCD (High Energy Collision Dissociation)	MS2	70.3584	100	13.255	4634	4634	4632	FP021821_12.raw	0/0		3.58135	286.789	286.789	8.12	0.000262211	9.68071e-06	0	0
FALSE	High	PMI-Byonic	PMI-Byonic (A2)	A	2	Unambiguous	TGLLCHLNDACISNPCNEGSNCDTNPVNGK	[R].tGLLcHLNDAcISNPcNEGSNcDTNPVnGK.[A]	T1(Hex(1)); C5(Carbamidomethyl); C11(Carbamidomethyl); C16(Carbamidomethyl); C22(Carbamidomethyl); N28(Deamidated)	1	1	Q01705	Q01705	Neurogenic locus notch homolog protein 1 OS=Mus musculus OX=10090 GN=Notch1 PE=1 SV=3	0	4	4	1	0	1	1	1	874.376	3494.48	3494.46	7.16444	0.00625896	0	0	235613	HCD (High Energy Collision Dissociation)	MS2	7.43945	100	13.2423	4629	4629	4621	FP021821_12.raw	0/0		6.20312	540.3	540.3	2.8	6.26445e-07	6.42263e-08	0	0
FALSE	High	PMI-Byonic	PMI-Byonic (A2)	A	2	Unambiguous	TGLLCHLNDACISNPCNEGSNCDTNPVNGK	[R].tGLLcHLNDAcISNPcNEGSNcDTNPVNGK.[A]	T1(Hex(1)Pent(2)); C5(Carbamidomethyl); C11(Carbamidomethyl); C16(Carbamidomethyl); C22(Carbamidomethyl)	1	1	Q01705	Q01705	Neurogenic locus notch homolog protein 1 OS=Mus musculus OX=10090 GN=Notch1 PE=1 SV=3	0	4	4	1	0	1	1	1	940.149	3757.58	3757.56	4.99596	0.00469315	0	0	560823	HCD (High Energy Collision Dissociation)	MS2	0	100	13.1799	4602	4602	4599	FP021821_12.raw	0/0		11.7117	763.25	763.25	2.8	1.94223e-12	1.73187e-13	0	0
FALSE	High	PMI-Byonic	PMI-Byonic (A2)	A	2	Unambiguous	TGLLCHLNDACISNPCNEGSNCDTNPVNGK	[R].tGLLcHLNDAcISNPcNEGSNcDTNPVNGK.[A]	T1(Hex(1)Pent(2)); C5(Carbamidomethyl); C11(Carbamidomethyl); C16(Carbamidomethyl); C22(Carbamidomethyl)	1	1	Q01705	Q01705	Neurogenic locus notch homolog protein 1 OS=Mus musculus OX=10090 GN=Notch1 PE=1 SV=3	0	3	3	1	0	1	1	1	1253.2	3757.58	3757.56	4.95081	0.00620099	0	0	562068	HCD (High Energy Collision Dissociation)	MS2	0	100	13.1755	4600	4600	4599	FP021821_12.raw	0/0		10.2018	691.487	691.487	2.8	6.28397e-11	7.87052e-12	0	0
FALSE	High	PMI-Byonic	PMI-Byonic (A2)	A	2	Unambiguous	TGLLCHLNDACISNPCNEGSNCDTNPVNGK	[R].tGLLcHLNDAcIsNPcNEGSNcDTNPVNGK.[A]	T1(Hex(1)); C5(Carbamidomethyl); C11(Carbamidomethyl); S13(Hex(1)); C16(Carbamidomethyl); C22(Carbamidomethyl)	1	1	Q01705	Q01705	Neurogenic locus notch homolog protein 1 OS=Mus musculus OX=10090 GN=Notch1 PE=1 SV=3	0	4	4	1	0	1	1	1	914.639	3655.53	3655.53	2.05111	0.00187447	0	0	82992.9	HCD (High Energy Collision Dissociation)	MS2	0	100	13.1129	4574	4574	4566	FP021821_12.raw	0/0		3.68923	271.096	271.096	8.12	0.000204536	6.80967e-06	0	0
FALSE	High	PMI-Byonic	PMI-Byonic (A2)	A	2	Unambiguous	TGLLCHLNDACISNPCNEGSNCDTNPVNGK	[R].tGLLcHLNDAcISNPcNEGSNcDTNPVNGK.[A]	T1(Hex(1)); C5(Carbamidomethyl); C11(Carbamidomethyl); C16(Carbamidomethyl); C22(Carbamidomethyl)	1	1	Q01705	Q01705	Neurogenic locus notch homolog protein 1 OS=Mus musculus OX=10090 GN=Notch1 PE=1 SV=3	0	4	4	1	0	1	1	1	874.38	3494.5	3493.47	293.312	0.256169	0	0	254024	HCD (High Energy Collision Dissociation)	MS2	16.5936	100	13.0889	4564	4564	4555	FP021821_12.raw	0/0		7.71169	592.698	592.698	2.8	1.94228e-08	7.63569e-10	0	0
FALSE	High	PMI-Byonic	PMI-Byonic (A2)	A	2	Unambiguous	TGLLCHLNDACISNPCNEGSNCDTNPVNGK	[R].TGLLcHLNDAcIsNPcNEGSNcDTNPVNGK.[A]	C5(Carbamidomethyl); C11(Carbamidomethyl); S13(Hex(1)); C16(Carbamidomethyl); C22(Carbamidomethyl)	1	1	Q01705	Q01705	Neurogenic locus notch homolog protein 1 OS=Mus musculus OX=10090 GN=Notch1 PE=1 SV=3	0	3	3	1	0	1	1	1	1165.17	3493.48	3493.47	3.52089	0.00410005	0	0	357480	HCD (High Energy Collision Dissociation)	MS2	0	100	13.0653	4554	4554	4544	FP021821_12.raw	0/0		10.0826	674.362	674.362	2.4	8.26832e-11	1.47254e-11	0	0
FALSE	High	PMI-Byonic	PMI-Byonic (A2)	A	2	Unambiguous	TGLLCHLNDACISNPCNEGSNCDTNPVNGK	[R].tGLLcHLNDAcISNPcNEGSNcDTNPVNGK.[A]	T1(Hex(1)Pent(2)); C5(Carbamidomethyl); C11(Carbamidomethyl); C16(Carbamidomethyl); C22(Carbamidomethyl)	1	1	Q01705	Q01705	Neurogenic locus notch homolog protein 1 OS=Mus musculus OX=10090 GN=Notch1 PE=1 SV=3	0	3	3	1	0	1	1	1	1253.2	3757.57	3757.56	4.75589	0.00595685	0	0	562700	HCD (High Energy Collision Dissociation)	MS2	0	100	13.0522	4548	4548	4544	FP021821_12.raw	0/0		10.0826	687.967	687.967	2.8	8.26832e-11	1.35736e-11	0	0
FALSE	High	PMI-Byonic	PMI-Byonic (A2)	A	2	Unambiguous	TGLLCHLNDACISNPCNEGSNCDTNPVNGK	[R].TGLLcHLNDAcIsNPcNEGSNcDTNPVNGK.[A]	C5(Carbamidomethyl); C11(Carbamidomethyl); S13(Hex(1)Pent(2)); C16(Carbamidomethyl); C22(Carbamidomethyl)	1	1	Q01705	Q01705	Neurogenic locus notch homolog protein 1 OS=Mus musculus OX=10090 GN=Notch1 PE=1 SV=3	0	4	4	1	0	1	1	1	940.148	3757.57	3757.56	4.08634	0.00383866	0	0	598706	HCD (High Energy Collision Dissociation)	MS2	3.18959	100	13.05	4547	4547	4544	FP021821_12.raw	0/0		13.593	879.335	879.335	0.0702691	2.55283e-14	3.35608e-15	0	0
FALSE	High	PMI-Byonic	PMI-Byonic (A2)	A	2	Unambiguous	TGLLCHLNDACISNPCNEGSNCDTNPVNGK	[R].tGLLcHLNDAcISNPcNEGsNcDTNPVNGK.[A]	T1(Hex(1)); C5(Carbamidomethyl); C11(Carbamidomethyl); C16(Carbamidomethyl); S20(Hex(1)); C22(Carbamidomethyl)	1	1	Q01705	Q01705	Neurogenic locus notch homolog protein 1 OS=Mus musculus OX=10090 GN=Notch1 PE=1 SV=3	0	3	3	1	0	1	1	1	1219.19	3655.55	3655.53	6.84673	0.0083428	0	0	199914	HCD (High Energy Collision Dissociation)	MS2	0	100	13.0003	4526	4526	4522	FP021821_12.raw	0/0		7.35074	558.905	558.905	4	4.45923e-08	3.70038e-09	0	0
FALSE	High	PMI-Byonic	PMI-Byonic (A2)	A	2	Unambiguous	TGLLCHLNDACISNPCNEGSNCDTNPVNGK	[R].tGLLcHLNDAcIsNPcNEGSNcDTNPVNGK.[A]	T1(Hex(1)); C5(Carbamidomethyl); C11(Carbamidomethyl); S13(Hex(1)); C16(Carbamidomethyl); C22(Carbamidomethyl)	1	1	Q01705	Q01705	Neurogenic locus notch homolog protein 1 OS=Mus musculus OX=10090 GN=Notch1 PE=1 SV=3	0	4	4	1	0	1	1	1	914.64	3655.54	3655.53	3.18648	0.00291207	0	0	165295	HCD (High Energy Collision Dissociation)	MS2	0	100	12.9809	4518	4518	4511	FP021821_12.raw	0/0		6.72603	511.001	511.001	1.46265	1.87917e-07	2.15924e-08	0	0
FALSE	High	PMI-Byonic	PMI-Byonic (A2)	A	2	Unambiguous	AICTCPSGYTGPACSQDVDECALGANPCEHAGK	[K].AIcTcPSGYTGPAcSQDVDEcALGANPcEHAGK.[C]	C3(Carbamidomethyl); C5(Carbamidomethyl); C14(Carbamidomethyl); C21(Carbamidomethyl); C28(Carbamidomethyl)	1	1	Q01705	Q01705	Neurogenic locus notch homolog protein 1 OS=Mus musculus OX=10090 GN=Notch1 PE=1 SV=3	0	4	4	1	0	1	1	1	889.125	3553.48	3553.45	6.65167	0.0059091	0	0	149165	HCD (High Energy Collision Dissociation)	MS2	0	100	12.7168	4405	4405	4401	FP021821_12.raw	0/0		30.0057	1168.16	1168.16	1168.16	9.86859e-31	9.8684e-31	0	0
FALSE	High	PMI-Byonic	PMI-Byonic (A2)	A	2	Unambiguous	AICTCPSGYTGPACSQDVDECALGANPCEHAGK	[K].AIcTcPSGYTGPAcSQDVDEcALGANPcEHAGK.[C]	C3(Carbamidomethyl); C5(Carbamidomethyl); C14(Carbamidomethyl); C21(Carbamidomethyl); C28(Carbamidomethyl)	1	1	Q01705	Q01705	Neurogenic locus notch homolog protein 1 OS=Mus musculus OX=10090 GN=Notch1 PE=1 SV=3	0	3	3	1	0	1	1	1	1185.16	3553.47	3553.45	5.57335	0.00660154	0	0	378070	HCD (High Energy Collision Dissociation)	MS2	0	100	12.7425	4416	4416	4412	FP021821_12.raw	0/0		30.0057	1140.32	1140.32	1140.32	9.86859e-31	9.86843e-31	0	0
FALSE	High	PMI-Byonic	PMI-Byonic (A2)	A	2	Unambiguous	AICTCPSGYTGPACSQDVDECALGANPCEHAGK	[K].AIcTcPSGYTGPAcSQDVDEcALGANPcEHAGK.[C]	C3(Carbamidomethyl); C5(Carbamidomethyl); C14(Carbamidomethyl); C21(Carbamidomethyl); C28(Carbamidomethyl)	1	1	Q01705	Q01705	Neurogenic locus notch homolog protein 1 OS=Mus musculus OX=10090 GN=Notch1 PE=1 SV=3	0	4	4	1	0	1	1	1	889.124	3553.48	3553.45	5.89591	0.00523771	0	0	3.53742e+06	HCD (High Energy Collision Dissociation)	MS2	0	53.6451	12.8397	4457	4457	4456	FP021821_12.raw	0/0		30.0057	1485.9	1485.9	1485.9	9.86859e-31	9.86845e-31	0	0
FALSE	High	PMI-Byonic	PMI-Byonic (A2)	A	2	Unambiguous	AICTCPSGYTGPACSQDVDECALGANPCEHAGK	[K].AIcTcPSGYTGPAcSQDVDEcALGANPcEHAGK.[C]	C3(Carbamidomethyl); C5(Carbamidomethyl); C14(Carbamidomethyl); C21(Carbamidomethyl); C28(Carbamidomethyl)	1	1	Q01705	Q01705	Neurogenic locus notch homolog protein 1 OS=Mus musculus OX=10090 GN=Notch1 PE=1 SV=3	0	4	4	1	0	1	1	1	889.123	3553.47	3553.45	4.10958	0.0036508	0	0	686269	HCD (High Energy Collision Dissociation)	MS2	0.706038	100	12.968	4512	4512	4511	FP021821_12.raw	0/0		30.0057	1481.98	1481.98	1481.98	9.86859e-31	9.86848e-31	0	0
FALSE	High	PMI-Byonic	PMI-Byonic (A2)	A	2	Unambiguous	AICTCPSGYTGPACSQDVDECALGANPCEHAGK	[K].AIcTcPSGYTGPAcSQDVDEcALGANPcEHAGK.[C]	C3(Carbamidomethyl); C5(Carbamidomethyl); C14(Carbamidomethyl); C21(Carbamidomethyl); C28(Carbamidomethyl)	1	1	Q01705	Q01705	Neurogenic locus notch homolog protein 1 OS=Mus musculus OX=10090 GN=Notch1 PE=1 SV=3	0	3	3	1	0	1	1	1	1185.16	3553.47	3553.45	3.92442	0.00464842	0	0	611997	HCD (High Energy Collision Dissociation)	MS2	0	100	12.9937	4523	4523	4522	FP021821_12.raw	0/0		30.0057	1040.11	1040.11	1040.11	9.86859e-31	9.8685e-31	0	0
FALSE	High	PMI-Byonic	PMI-Byonic (A2)	A	2	Unambiguous	AICTCPSGYTGPACSQDVDECALGANPCEHAGK	[K].AIcTcPSGYTGPAcSQDVDEcALGANPcEHAGK.[C]	C3(Carbamidomethyl); C5(Carbamidomethyl); C14(Carbamidomethyl); C21(Carbamidomethyl); C28(Carbamidomethyl)	1	1	Q01705	Q01705	Neurogenic locus notch homolog protein 1 OS=Mus musculus OX=10090 GN=Notch1 PE=1 SV=3	0	4	4	1	0	1	1	1	889.123	3553.47	3553.45	3.97217	0.00352873	0	0	183280	HCD (High Energy Collision Dissociation)	MS2	0	100	13.1021	4569	4569	4566	FP021821_12.raw	0/0		30.0057	1067.95	1067.95	1067.95	9.86859e-31	9.8685e-31	0	0
FALSE	High	PMI-Byonic	PMI-Byonic (A2)	A	2	Unambiguous	AICTCPSGYTGPACSQDVDECALGANPCEHAGK	[K].AIcTcPSGYTGPAcSQDVDEcALGANPcEHAGK.[C]	C3(Carbamidomethyl); C5(Carbamidomethyl); C14(Carbamidomethyl); C21(Carbamidomethyl); C28(Carbamidomethyl)	1	1	Q01705	Q01705	Neurogenic locus notch homolog protein 1 OS=Mus musculus OX=10090 GN=Notch1 PE=1 SV=3	0	3	3	1	0	1	1	1	1185.16	3553.48	3553.45	5.77946	0.00684568	0	0	2.82949e+06	HCD (High Energy Collision Dissociation)	MS2	0	80.4472	12.8655	4468	4468	4467	FP021821_12.raw	0/0		30.0057	1326.64	1326.64	1326.64	9.86859e-31	9.86847e-31	0	0
FALSE	High	PMI-Byonic	PMI-Byonic (A2)	A	2	Unambiguous	AICTCPSGYTGPACSQDVDECALGANPCEHAGK	[K].AIcTcPSGYTGPAcSQDVDEcALGANPcEHAGK.[C]	C3(Carbamidomethyl); C5(Carbamidomethyl); C14(Carbamidomethyl); C21(Carbamidomethyl); C28(Carbamidomethyl)	1	1	Q01705	Q01705	Neurogenic locus notch homolog protein 1 OS=Mus musculus OX=10090 GN=Notch1 PE=1 SV=3	0	4	4	1	0	1	1	1	889.122	3553.47	3553.45	3.83476	0.00340666	0	0	68870.2	HCD (High Energy Collision Dissociation)	MS2	0	100	13.2723	4642	4642	4632	FP021821_12.raw	0/0		10.1888	704.289	704.289	704.289	6.47396e-11	8.9045e-12	0	0
FALSE	High	PMI-Byonic	PMI-Byonic (A2)	A	2	Unambiguous	CLNTLGSFECQCLQGYTGPR	[K].cLnTLGsFEcQcLQGYTGPR.[C]	C1(Carbamidomethyl); N3(Oxidation); S7(Hex(1)); C10(Carbamidomethyl); C12(Carbamidomethyl)	1	1	Q01705	Q01705	Neurogenic locus notch homolog protein 1 OS=Mus musculus OX=10090 GN=Notch1 PE=1 SV=3	0	3	3	1	0	1	1	1	847.038	2539.1	2539.09	4.26709	0.00361151	0	0	95338.4	HCD (High Energy Collision Dissociation)	MS2	0	100	15.232	5475	5475	5468	FP021821_12.raw	0/0		6.20318	485.896	485.896	3.6	6.26359e-07	5.94617e-08	0	0
FALSE	High	PMI-Byonic	PMI-Byonic (A2)	A	2	Unambiguous	CLNTLGSFECQCLQGYTGPR	[K].cLnTLGsFEcQcLQGYTGPR.[C]	C1(Carbamidomethyl); N3(Oxidation); S7(Hex(1)); C10(Carbamidomethyl); C12(Carbamidomethyl)	1	1	Q01705	Q01705	Neurogenic locus notch homolog protein 1 OS=Mus musculus OX=10090 GN=Notch1 PE=1 SV=3	0	3	3	1	0	1	1	1	847.036	2539.09	2539.09	1.45462	0.00123114	0	0	49734.2	HCD (High Energy Collision Dissociation)	MS2	8.79103	100	15.6175	5639	5639	5633	FP021821_12.raw	0/0		1.30466	187.682	187.682	3.6	0.0495838	0.00153554	0	0
FALSE	High	PMI-Byonic	PMI-Byonic (A2)	A	2	Ambiguous	CLNTLGSFECQCLQGYTGPR	[K].cLNTLGsFEcqcLQGYTGPR.[C]	C1(Carbamidomethyl); S7(Hex(1)); C10(Carbamidomethyl); Q11(Deamidated); C12(Carbamidomethyl)	1	1	Q01705	Q01705	Neurogenic locus notch homolog protein 1 OS=Mus musculus OX=10090 GN=Notch1 PE=1 SV=3	0	3	3		0	2	2	2	841.708	2523.11	2524.08	-384.503	-0.323505	0	0	200393	HCD (High Energy Collision Dissociation)	MS2	65.2051	100	15.5057	5591	5591	5589	FP021821_12.raw	0/0		5.33805	406.333	406.333	3.6	4.59147e-06	2.69714e-07	0	0
FALSE	High	PMI-Byonic	PMI-Byonic (A2)	A	2	Ambiguous	CLNTLGSFECQCLQGYTGPR	[K].cLNTLGsFEcQcLQGYTGPR.[C]	C1(Carbamidomethyl); S7(Hex(1)); C10(Carbamidomethyl); C12(Carbamidomethyl)	1	1	Q01705	Q01705	Neurogenic locus notch homolog protein 1 OS=Mus musculus OX=10090 GN=Notch1 PE=1 SV=3	0	3	3	0.1921	0	1	1	1	841.708	2523.11	2523.09	5.35097	0.00450033	0	0	200393	HCD (High Energy Collision Dissociation)	MS2	65.2051	100	15.5057	5591	5591	5589	FP021821_12.raw	0/0		6.60685	495.775	495.775	3.6	2.47257e-07	2.87906e-08	0	0
FALSE	High	PMI-Byonic	PMI-Byonic (A2)	A	2	Unambiguous	CLNTLGSFECQCLQGYTGPR	[K].cLnTLGsFEcQcLQGYTGPR.[C]	C1(Carbamidomethyl); N3(Oxidation); S7(Hex(1)); C10(Carbamidomethyl); C12(Carbamidomethyl)	1	1	Q01705	Q01705	Neurogenic locus notch homolog protein 1 OS=Mus musculus OX=10090 GN=Notch1 PE=1 SV=3	0	3	3	1	0	1	1	1	847.039	2539.1	2539.09	5.13247	0.00434393	0	0	224651	HCD (High Energy Collision Dissociation)	MS2	0	100	15.4863	5583	5583	5578	FP021821_12.raw	0/0		6.55976	436.038	436.038	3.6	2.75576e-07	3.54528e-08	0	0
FALSE	High	PMI-Byonic	PMI-Byonic (A2)	A	2	Unambiguous	CLNTLGSFECQCLQGYTGPR	[K].cLNTLGsFEcQcLQGYTGPR.[C]	C1(Carbamidomethyl); S7(Hex(1)); C10(Carbamidomethyl); C12(Carbamidomethyl)	1	1	Q01705	Q01705	Neurogenic locus notch homolog protein 1 OS=Mus musculus OX=10090 GN=Notch1 PE=1 SV=3	0	3	3	1	0	1	1	1	841.707	2523.11	2523.09	4.4801	0.00376791	0	0	943759	HCD (High Energy Collision Dissociation)	MS2	3.36907	100	15.3739	5535	5535	5534	FP021821_12.raw	0/0		13.593	860.241	860.241	3.6	2.55283e-14	4.46469e-15	0	0
FALSE	High	PMI-Byonic	PMI-Byonic (A2)	A	2	Unambiguous	CLNTLGSFECQCLQGYTGPR	[K].cLnTLGsFEcQcLQGYTGPR.[C]	C1(Carbamidomethyl); N3(Oxidation); S7(Hex(1)); C10(Carbamidomethyl); C12(Carbamidomethyl)	1	1	Q01705	Q01705	Neurogenic locus notch homolog protein 1 OS=Mus musculus OX=10090 GN=Notch1 PE=1 SV=3	0	3	3	1	0	1	1	1	847.038	2539.1	2539.09	4.33921	0.00367255	0	0	1.21448e+06	HCD (High Energy Collision Dissociation)	MS2	0	100	15.3524	5526	5526	5523	FP021821_12.raw	0/0		11.5925	752.573	752.573	13.9495	2.55557e-12	3.43362e-13	0	0
FALSE	High	PMI-Byonic	PMI-Byonic (A2)	A	2	Unambiguous	CLNTLGSFECQCLQGYTGPR	[K].cLnTLGsFEcQcLQGYTGPR.[C]	C1(Carbamidomethyl); N3(Oxidation); S7(Hex(1)); C10(Carbamidomethyl); C12(Carbamidomethyl)	1	1	Q01705	Q01705	Neurogenic locus notch homolog protein 1 OS=Mus musculus OX=10090 GN=Notch1 PE=1 SV=3	0	2	2	1	0	1	1	1	1270.05	2539.1	2539.09	2.8301	0.00359293	0	0	40310.7	HCD (High Energy Collision Dissociation)	MS2	0	100	15.3101	5508	5508	5501	FP021821_12.raw	0/0		4.62291	266.34	266.34	3.6	2.38281e-05	1.38717e-06	0	0
FALSE	High	PMI-Byonic	PMI-Byonic (A2)	A	2	Unambiguous	CLNTLGSFECQCLQGYTGPR	[K].cLNTLGsFEcQcLQGYTGPR.[C]	C1(Carbamidomethyl); S7(Hex(1)); C10(Carbamidomethyl); C12(Carbamidomethyl)	1	1	Q01705	Q01705	Neurogenic locus notch homolog protein 1 OS=Mus musculus OX=10090 GN=Notch1 PE=1 SV=3	0	3	3	1	0	1	1	1	841.706	2523.1	2523.09	3.4641	0.00291342	0	0	90791	HCD (High Energy Collision Dissociation)	MS2	0	100	15.2535	5484	5484	5479	FP021821_12.raw	0/0		6.06849	517.838	517.838	3.6	8.54105e-07	9.11851e-08	0	0
FALSE	High	PMI-Byonic	PMI-Byonic (A2)	A	2	Unambiguous	INEFQCQCPK	[K].INEFQcQcPK.[G]	C6(Carbamidomethyl); C8(Carbamidomethyl)	1	1	Q01705	Q01705	Neurogenic locus notch homolog protein 1 OS=Mus musculus OX=10090 GN=Notch1 PE=1 SV=3	0	2	2	1	0	1	1	1	662.296	1323.58	1323.58	1.42935	0.000945932	0	0	114298	HCD (High Energy Collision Dissociation)	MS2	0	100	9.35987	2971	2971	2966	FP021821_12.raw	0/0		6.76518	465.363	465.363	465.363	1.71721e-07	1.67473e-08	0	0
FALSE	High	PMI-Byonic	PMI-Byonic (A2)	A	2	Unambiguous	INEFQCQCPK	[K].INEFQcQcPK.[G]	C6(Carbamidomethyl); C8(Carbamidomethyl)	1	1	Q01705	Q01705	Neurogenic locus notch homolog protein 1 OS=Mus musculus OX=10090 GN=Notch1 PE=1 SV=3	0	2	2	1	0	1	1	1	662.296	1323.58	1323.58	1.79826	0.00119007	0	0	112896	HCD (High Energy Collision Dissociation)	MS2	0	100	9.47196	3019	3019	3018	FP021821_12.raw	0/0		7.02837	485.251	485.251	485.251	9.36756e-08	1.04258e-08	0	0
FALSE	High	PMI-Byonic	PMI-Byonic (A2)	A	2	Unambiguous	GFNGHLCQYDVDECASTPCK	[K].GFNGHLcQYDVDEcAsTPcK.[N]	C7(Carbamidomethyl); C14(Carbamidomethyl); S16(Hex(1)Pent(2)); C19(Carbamidomethyl)	1	1	Q01705	Q01705	Neurogenic locus notch homolog protein 1 OS=Mus musculus OX=10090 GN=Notch1 PE=1 SV=3	0	3	3	1	0	1	1	1	928.709	2784.11	2784.1	6.05762	0.00562166	0	0	235404	HCD (High Energy Collision Dissociation)	MS2	6.48625	100	11.7096	3974	3974	3972	FP021821_12.raw	0/0		8.75808	627.446	627.446	1.2	1.74548e-09	1.16592e-10	0	0
FALSE	High	PMI-Byonic	PMI-Byonic (A2)	A	2	Unambiguous	GFNGHLCQYDVDECASTPCKNGAK	[K].GFNGHLcQYDVDEcAsTPcKNGAK.[C]	C7(Carbamidomethyl); C14(Carbamidomethyl); S16(Hex(1)Pent(2)); C19(Carbamidomethyl)	1	1	Q01705	Q01705	Neurogenic locus notch homolog protein 1 OS=Mus musculus OX=10090 GN=Notch1 PE=1 SV=3	1	4	4	1	0	1	1	1	789.332	3154.31	3154.29	4.08607	0.00322216	0	0	610057	HCD (High Energy Collision Dissociation)	MS2	0	100	10.655	3524	3524	3521	FP021821_12.raw	0/0		30.0057	1061.22	1061.22	1.2	9.86859e-31	9.86761e-31	0	0
FALSE	High	PMI-Byonic	PMI-Byonic (A2)	A	2	Unambiguous	GFNGHLCQYDVDECASTPCKNGAK	[K].GFNGHLcQYDVDEcAsTPcKNGAK.[C]	C7(Carbamidomethyl); C14(Carbamidomethyl); S16(Hex(1)Pent(1)R0); C19(Carbamidomethyl)	1	1	Q01705	Q01705	Neurogenic locus notch homolog protein 1 OS=Mus musculus OX=10090 GN=Notch1 PE=1 SV=3	1	4	4	1	0	1	1	1	756.32	3022.26	3022.25	2.65637	0.00200705	0	0	106103	HCD (High Energy Collision Dissociation)	MS2	0	100	10.7302	3556	3556	3554	FP021821_12.raw	0/0		10.0975	745.107	745.107	1.2	7.98871e-11	1.11487e-11	0	0
FALSE	High	PMI-Byonic	PMI-Byonic (A2)	A	2	Unambiguous	GFNGHLCQYDVDECASTPCKNGAK	[K].GFNGHLcQYDVDEcAsTPcKNGAK.[C]	C7(Carbamidomethyl); C14(Carbamidomethyl); S16(Hex(1)Pent(2)); C19(Carbamidomethyl)	1	1	Q01705	Q01705	Neurogenic locus notch homolog protein 1 OS=Mus musculus OX=10090 GN=Notch1 PE=1 SV=3	1	4	4	1	0	1	1	1	789.331	3154.3	3154.29	3.69907	0.00291699	0	0	2.04647e+06	HCD (High Energy Collision Dissociation)	MS2	0	90.2268	10.7797	3577	3577	3576	FP021821_12.raw	0/0		30.0057	1222.24	1222.24	1.2	9.86859e-31	9.8681e-31	0	0
FALSE	High	PMI-Byonic	PMI-Byonic (A2)	A	2	Ambiguous	GFNGHLCQYDVDECASTPCKNGAK	[K].GFNGHLcQYDVDEcAsTPcKNGAK.[C]	C7(Carbamidomethyl); C14(Carbamidomethyl); S16(Hex(1)Pent(2)); C19(Carbamidomethyl)	1	1	Q01705	Q01705	Neurogenic locus notch homolog protein 1 OS=Mus musculus OX=10090 GN=Notch1 PE=1 SV=3	1	4	4		0	2	2	2	789.58	3155.3	3154.29	318.87	0.251452	0	0	1038641	HCD (High Energy Collision Dissociation)	MS2	7.3994	100	10.9087	3632	3632	3631	FP021821_12.raw	0/0		13.8848	941.209	941.209	1.2	1.3038e-14	2.1243e-15	0	0
FALSE	High	PMI-Byonic	PMI-Byonic (A2)	A	2	Ambiguous	GFNGHLCQYDVDECASTPCKNGAK	[K].GFNGHLcQYDVDEcAsTPcKnGAK.[C]	C7(Carbamidomethyl); C14(Carbamidomethyl); S16(Hex(1)Pent(2)); C19(Carbamidomethyl); N21(Deamidated)	1	1	Q01705	Q01705	Neurogenic locus notch homolog protein 1 OS=Mus musculus OX=10090 GN=Notch1 PE=1 SV=3	1	4	4	0.01	0	1	1	1	789.58	3155.3	3155.28	6.90671	0.00544814	0	0	1038641	HCD (High Energy Collision Dissociation)	MS2	7.3994	100	10.9087	3632	3632	3631	FP021821_12.raw	0/0		14.0208	945.133	945.133	1.2	9.53202e-15	1.48232e-15	0	0
FALSE	High	PMI-Byonic	PMI-Byonic (A2)	A	2	Unambiguous	GFNGHLCQYDVDECASTPCKNGAK	[K].GFNGHLcQYDVDEcAsTPcKnGAK.[C]	C7(Carbamidomethyl); C14(Carbamidomethyl); S16(Hex(1)); C19(Carbamidomethyl); N21(Deamidated)	1	1	Q01705	Q01705	Neurogenic locus notch homolog protein 1 OS=Mus musculus OX=10090 GN=Notch1 PE=1 SV=3	1	4	4	1	0	1	1	1	723.559	2891.21	2891.19	7.21531	0.00521521	0	0	53581.4	HCD (High Energy Collision Dissociation)	MS2	0	100	10.9705	3659	3659	3653	FP021821_12.raw	0/0		7.42202	577.815	577.815	1.2	3.78423e-08	1.86305e-09	0	0
FALSE	High	PMI-Byonic	PMI-Byonic (A2)	A	2	Unambiguous	GFNGHLCQYDVDECASTPCKNGAK	[K].GFNGHLcqYDVDEcAstPcKnGAK.[C]	C7(Carbamidomethyl); Q8(Deamidated); C14(Carbamidomethyl); S16(Fuc(1)); T17(Fuc(1)); C19(Carbamidomethyl); N21(Deamidated)	1	1	Q01705	Q01705	Neurogenic locus notch homolog protein 1 OS=Mus musculus OX=10090 GN=Notch1 PE=1 SV=3	1	4	4	1	0	1	1	1	756.569	3023.26	3022.24	336.365	0.254144	0	0	136305	HCD (High Energy Collision Dissociation)	MS2	48.6524	100	10.9984	3671	3671	3664	FP021821_12.raw	0/0		4.88615	374.468	374.468	198.392	1.29973e-05	7.48025e-07	0	0
FALSE	High	PMI-Byonic	PMI-Byonic (A2)	A	2	Unambiguous	GFNGHLCQYDVDECASTPCKNGAK	[K].GFNGHLcQYDVDEcAsTPcKnGAK.[C]	C7(Carbamidomethyl); C14(Carbamidomethyl); S16(Hex(1)Pent(2)); C19(Carbamidomethyl); N21(Deamidated)	1	1	Q01705	Q01705	Neurogenic locus notch homolog protein 1 OS=Mus musculus OX=10090 GN=Notch1 PE=1 SV=3	1	3	3	1	0	1	1	1	1052.77	3156.29	3155.28	319.798	0.33635	0	0	135120	HCD (High Energy Collision Dissociation)	MS2	0	100	11.0006	3672	3672	3664	FP021821_12.raw	0/0		4.63604	398.307	398.307	1.2	2.31186e-05	1.2324e-06	0	0
FALSE	High	PMI-Byonic	PMI-Byonic (A2)	A	2	Unambiguous	GFNGHLCQYDVDECASTPCKNGAK	[K].GFNGHLcQYDVDEcAsTPcKnGAK.[C]	C7(Carbamidomethyl); C14(Carbamidomethyl); S16(Hex(1)Pent(2)); C19(Carbamidomethyl); N21(Deamidated)	1	1	Q01705	Q01705	Neurogenic locus notch homolog protein 1 OS=Mus musculus OX=10090 GN=Notch1 PE=1 SV=3	1	4	4	1	0	1	1	1	789.578	3155.29	3155.28	4.81757	0.00380019	0	0	2935095	HCD (High Energy Collision Dissociation)	MS2	1.20964	94.4481	11.0374	3687	3687	3686	FP021821_12.raw	0/0		30.0057	1221.5	1221.5	1.2	9.86859e-31	9.86827e-31	0	0
FALSE	High	PMI-Byonic	PMI-Byonic (A2)	A	2	Unambiguous	GFNGHLCQYDVDECASTPCK	[K].GFnGHLcQYDVDEcAsTPcK.[N]	N3(Deamidated); C7(Carbamidomethyl); C14(Carbamidomethyl); S16(Hex(1)Pent(2)); C19(Carbamidomethyl)	1	1	Q01705	Q01705	Neurogenic locus notch homolog protein 1 OS=Mus musculus OX=10090 GN=Notch1 PE=1 SV=3	0	3	3	1	0	1	1	1	929.704	2787.1	2785.08	723.99	0.672123	0	0	278630	HCD (High Energy Collision Dissociation)	MS2	0	100	12.4906	4309	4309	4302	FP021821_12.raw	0/0		7.23156	536.002	536.002	1.2	5.86737e-08	4.80145e-09	0	0
FALSE	High	PMI-Byonic	PMI-Byonic (A2)	A	2	Ambiguous	GFNGHLCQYDVDECASTPCKNGAK	[K].GFNGHLcqYDVDEcAsTPcKnGAK.[C]	C7(Carbamidomethyl); Q8(Deamidated); C14(Carbamidomethyl); S16(Hex(1)Pent(2)); C19(Carbamidomethyl); N21(Deamidated)	1	1	Q01705	Q01705	Neurogenic locus notch homolog protein 1 OS=Mus musculus OX=10090 GN=Notch1 PE=1 SV=3	1	4	4	1	0	1	2	2	789.826	3156.28	3156.26	7.4824	0.0059041	0	0	733561	HCD (High Energy Collision Dissociation)	MS2	6.26014	100	11.6839	3963	3963	3961	FP021821_12.raw	0/0		10.8837	775.922	775.922	1.2	1.3072e-11	1.33302e-12	0	0
FALSE	High	PMI-Byonic	PMI-Byonic (A2)	A	2	Unambiguous	GFNGHLCQYDVDECASTPCKNGAK	[K].GFNGHLcQYDVDEcAsTPcKnGAK.[C]	C7(Carbamidomethyl); C14(Carbamidomethyl); S16(Hex(1)Pent(2)); C19(Carbamidomethyl); N21(Deamidated)	1	1	Q01705	Q01705	Neurogenic locus notch homolog protein 1 OS=Mus musculus OX=10090 GN=Notch1 PE=1 SV=3	1	4	4	1	0	1	1	1	789.578	3155.29	3155.28	5.0497	0.0039833	0	0	1.01439e+06	HCD (High Energy Collision Dissociation)	MS2	1.90123	100	11.1676	3743	3743	3741	FP021821_12.raw	0/0		15.4832	964.327	964.327	1.2	3.2869e-16	2.52837e-17	0	0
FALSE	High	PMI-Byonic	PMI-Byonic (A2)	A	2	Unambiguous	GFNGHLCQYDVDECASTPCKNGAK	[K].GFNGHLcQYDVDEcAsTPcKnGAK.[C]	C7(Carbamidomethyl); C14(Carbamidomethyl); S16(Hex(1)Pent(2)); C19(Carbamidomethyl); N21(Deamidated)	1	1	Q01705	Q01705	Neurogenic locus notch homolog protein 1 OS=Mus musculus OX=10090 GN=Notch1 PE=1 SV=3	1	4	4	1	0	1	1	1	789.581	3155.3	3155.28	7.83521	0.00618056	0	0	256966	HCD (High Energy Collision Dissociation)	MS2	0	100	11.2949	3797	3797	3796	FP021821_12.raw	0/0		13.0183	854.794	854.794	1.2	9.5868e-14	1.52292e-14	0	0
FALSE	High	PMI-Byonic	PMI-Byonic (A2)	A	2	Ambiguous	GFNGHLCQYDVDECASTPCKNGAK	[K].GFnGHLcQYDVDEcAsTPcKNGAK.[C]	N3(Deamidated); C7(Carbamidomethyl); C14(Carbamidomethyl); S16(Hex(1)Pent(2)); C19(Carbamidomethyl)	1	1	Q01705	Q01705	Neurogenic locus notch homolog protein 1 OS=Mus musculus OX=10090 GN=Notch1 PE=1 SV=3	1	4	4	0.2329	0	1	1	1	789.827	3156.28	3155.28	319.658	0.252152	0	0	612448	HCD (High Energy Collision Dissociation)	MS2	10.0693	100	11.4388	3859	3859	3851	FP021821_12.raw	0/0		12.8837	876.539	876.539	1.2	1.30709e-13	2.28102e-14	0	0
FALSE	High	PMI-Byonic	PMI-Byonic (A2)	A	2	Ambiguous	GFNGHLCQYDVDECASTPCKNGAK	[K].GFNGHLcqYDVDEcAsTPcKnGAK.[C]	C7(Carbamidomethyl); Q8(Deamidated); C14(Carbamidomethyl); S16(Hex(1)Pent(2)); C19(Carbamidomethyl); N21(Deamidated)	1	1	Q01705	Q01705	Neurogenic locus notch homolog protein 1 OS=Mus musculus OX=10090 GN=Notch1 PE=1 SV=3	1	4	4		0	2	2	2	789.827	3156.28	3156.26	7.79181	0.00614824	0	0	612448	HCD (High Energy Collision Dissociation)	MS2	10.0693	100	11.4388	3859	3859	3851	FP021821_12.raw	0/0		9.88366	728.05	728.05	1.2	1.3072e-10	1.91023e-11	0	0
FALSE	High	PMI-Byonic	PMI-Byonic (A2)	A	2	Unambiguous	GFNGHLCQYDVDECASTPCKNGAK	[K].GFNGHLcqYDVDEcAsTPcKnGAK.[C]	C7(Carbamidomethyl); Q8(Deamidated); C14(Carbamidomethyl); S16(Hex(1)Pent(2)); C19(Carbamidomethyl); N21(Deamidated)	1	1	Q01705	Q01705	Neurogenic locus notch homolog protein 1 OS=Mus musculus OX=10090 GN=Notch1 PE=1 SV=3	1	4	4	1	0	1	1	1	789.826	3156.28	3156.26	7.25035	0.005721	0	0	245841	HCD (High Energy Collision Dissociation)	MS2	2.00088	100	11.9421	4074	4074	4071	FP021821_12.raw	0/0		10.422	711.414	711.414	1.2	3.78423e-11	4.45272e-12	0	0
FALSE	High	PMI-Byonic	PMI-Byonic (A2)	A	2	Ambiguous	GFNGHLCQYDVDECASTPCKNGAK	[K].GFNGHLcqYDVDEcAsTPcKNGAK.[C]	C7(Carbamidomethyl); Q8(Deamidated); C14(Carbamidomethyl); S16(Hex(1)Pent(1)); C19(Carbamidomethyl)	1	1	Q01705	Q01705	Neurogenic locus notch homolog protein 1 OS=Mus musculus OX=10090 GN=Notch1 PE=1 SV=3	1	4	4	0.4397	0	1	1	1	756.818	3024.25	3023.23	335.888	0.253867	0	0	99712.9	HCD (High Energy Collision Dissociation)	MS2	17.9954	100	11.5091	3889	3889	3884	FP021821_12.raw	0/0		4.88615	360.705	360.705	1.2	1.29973e-05	8.34287e-07	0	0
FALSE	High	PMI-Byonic	PMI-Byonic (A2)	A	2	Ambiguous	GFNGHLCQYDVDECASTPCKNGAK	[K].GFnGHLcqYDVDEcAsTPcKNGAK.[C]	N3(Deamidated); C7(Carbamidomethyl); Q8(Deamidated); C14(Carbamidomethyl); S16(Hex(1)Pent(1)); C19(Carbamidomethyl)	1	1	Q01705	Q01705	Neurogenic locus notch homolog protein 1 OS=Mus musculus OX=10090 GN=Notch1 PE=1 SV=3	1	4	4		0	2	2	2	756.818	3024.25	3024.22	10.3999	0.0078629	0	0	99712.9	HCD (High Energy Collision Dissociation)	MS2	17.9954	100	11.5091	3889	3889	3884	FP021821_12.raw	0/0		2.74142	271.972	271.972	1.2	0.00181378	4.24117e-05	0	0
FALSE	High	PMI-Byonic	PMI-Byonic (A2)	A	2	Unambiguous	GFNGHLCQYDVDECASTPCKNGAK	[K].GFnGHLcQYDVDEcAsTPcKNGAK.[C]	N3(Deamidated); C7(Carbamidomethyl); C14(Carbamidomethyl); S16(Hex(1)Pent(2)); C19(Carbamidomethyl)	1	1	Q01705	Q01705	Neurogenic locus notch homolog protein 1 OS=Mus musculus OX=10090 GN=Notch1 PE=1 SV=3	1	4	4	1	0	1	1	1	789.578	3155.29	3155.28	4.81757	0.00380019	0	0	1.02108e+06	HCD (High Energy Collision Dissociation)	MS2	0	100	11.5523	3907	3907	3906	FP021821_12.raw	0/0		30.0057	1041.78	1041.78	1.2	9.86859e-31	9.86835e-31	0	0
FALSE	High	PMI-Byonic	PMI-Byonic (A2)	A	2	Unambiguous	GFNGHLCQYDVDECASTPCK	[K].GFNGHLcQYDVDEcAsTPcK.[N]	C7(Carbamidomethyl); C14(Carbamidomethyl); S16(Hex(1)Pent(2)); C19(Carbamidomethyl)	1	1	Q01705	Q01705	Neurogenic locus notch homolog protein 1 OS=Mus musculus OX=10090 GN=Notch1 PE=1 SV=3	0	3	3	1	0	1	1	1	928.709	2784.11	2784.1	5.99185	0.00556063	0	0	309288	HCD (High Energy Collision Dissociation)	MS2	0	100	11.5931	3925	3925	3917	FP021821_12.raw	0/0		10.0826	664.979	664.979	1.2	8.26832e-11	1.23821e-11	0	0
FALSE	High	PMI-Byonic	PMI-Byonic (A2)	A	2	Ambiguous	GFNGHLCQYDVDECASTPCKNGAK	[K].GFNGHLcQYDVDEcAsTPcKnGAK.[C]	C7(Carbamidomethyl); C14(Carbamidomethyl); S16(Hex(1)Pent(2)); C19(Carbamidomethyl); N21(Deamidated)	1	1	Q01705	Q01705	Neurogenic locus notch homolog protein 1 OS=Mus musculus OX=10090 GN=Notch1 PE=1 SV=3	1	4	4	1	0	1	1	1	789.826	3156.28	3155.28	319.348	0.251908	0	0	733561	HCD (High Energy Collision Dissociation)	MS2	6.26014	100	11.6839	3963	3963	3961	FP021821_12.raw	0/0		10.8837	777.452	777.452	1.2	1.3072e-11	1.05353e-12	0	0
FALSE	High	PMI-Byonic	PMI-Byonic (A2)	A	2	Unambiguous	GFNGHLCQYDVDECASTPCKNGAK	[K].GFNGHLcqYDVDEcAsTPcKnGAK.[C]	C7(Carbamidomethyl); Q8(Deamidated); C14(Carbamidomethyl); S16(Hex(1)Pent(2)); C19(Carbamidomethyl); N21(Deamidated)	1	1	Q01705	Q01705	Neurogenic locus notch homolog protein 1 OS=Mus musculus OX=10090 GN=Notch1 PE=1 SV=3	1	4	4	1	0	1	1	1	789.826	3156.28	3156.26	7.55975	0.00596514	0	0	257999	HCD (High Energy Collision Dissociation)	MS2	0	100	12.1561	4166	4166	4159	FP021821_12.raw	0/0		1.88142	210.633	210.633	1.2	0.0131395	0.000343225	0	0
FALSE	High	PMI-Byonic	PMI-Byonic (A2)	A	2	Unambiguous	GFNGHLCQYDVDECASTPCKNGAK	[K].GFNGHLcqYDVDEcAsTPcKnGAK.[C]	C7(Carbamidomethyl); Q8(Deamidated); C14(Carbamidomethyl); S16(Hex(1)Pent(2)); C19(Carbamidomethyl); N21(Deamidated)	1	1	Q01705	Q01705	Neurogenic locus notch homolog protein 1 OS=Mus musculus OX=10090 GN=Notch1 PE=1 SV=3	1	4	4	1	0	1	1	1	789.825	3156.28	3156.26	5.23922	0.00413408	0	0	1.06961e+06	HCD (High Energy Collision Dissociation)	MS2	2.59915	100	11.8138	4019	4019	4016	FP021821_12.raw	0/0		14.4163	948.155	948.155	1.2	3.83472e-15	4.67467e-16	0	0
FALSE	High	PMI-Byonic	PMI-Byonic (A2)	A	2	Unambiguous	HGGTCQDRDNSYLCLCLK	[R].HGGtcQDRDNSYLcLcLK.[G]	T4(HexNAc(1)Hex(1)Fuc(1)NeuAc(1)); C5(Carbamidomethyl); C14(Carbamidomethyl); C16(Carbamidomethyl)	1	1	Q01705	Q01705	Neurogenic locus notch homolog protein 1 OS=Mus musculus OX=10090 GN=Notch1 PE=1 SV=3	1	4	4	1	0	1	1	1	750.821	3000.26	2999.24	339.426	0.254506	0	0	314466	HCD (High Energy Collision Dissociation)	MS2	23.7444	100	12.6997	4398	4398	4390	FP021821_12.raw	0/0		5.56541	385.354	385.354	0.8	2.7201e-06	1.63412e-07	0	0
FALSE	High	PMI-Byonic	PMI-Byonic (A2)	A	2	Unambiguous	HGGTCQDRDNSYLCLCLK	[R].HGGtcQDRDNSYLcLcLK.[G]	T4(HexNAc(1)Hex(1)Fuc(1)NeuAc(1)); C5(Carbamidomethyl); C14(Carbamidomethyl); C16(Carbamidomethyl)	1	1	Q01705	Q01705	Neurogenic locus notch homolog protein 1 OS=Mus musculus OX=10090 GN=Notch1 PE=1 SV=3	1	4	4	1	0	1	1	1	750.569	2999.26	2999.24	3.97397	0.00297973	0	0	257820	HCD (High Energy Collision Dissociation)	MS2	0	100	12.8204	4449	4449	4445	FP021821_12.raw	0/0		4.39655	346.784	346.784	0.8	4.01281e-05	2.32058e-06	0	0
FALSE	High	PMI-Byonic	PMI-Byonic (A2)	A	2	Unambiguous	HGGTCQDRDNSYLCLCLK	[R].HGGtcQDRDNSYLcLcLK.[G]	T4(HexNAc(1)Fuc(1)); C5(Carbamidomethyl); C14(Carbamidomethyl); C16(Carbamidomethyl)	1	1	Q01705	Q01705	Neurogenic locus notch homolog protein 1 OS=Mus musculus OX=10090 GN=Notch1 PE=1 SV=3	1	4	4	1	0	1	1	1	637.281	2546.1	2546.1	3.35718	0.00213693	0	0	315145	HCD (High Energy Collision Dissociation)	MS2	5.34662	100	11.7516	3993	3993	3983	FP021821_12.raw	0/0		6.38928	402.505	402.505	3.82206	4.0806e-07	4.3861e-08	0	0
FALSE	High	PMI-Byonic	PMI-Byonic (A2)	A	2	Unambiguous	HGGTCQDRDNSYLCLCLK	[R].HGGtcQDRDNSYLcLcLK.[G]	T4(Fuc(1)); C5(Carbamidomethyl); C14(Carbamidomethyl); C16(Carbamidomethyl)	1	1	Q01705	Q01705	Neurogenic locus notch homolog protein 1 OS=Mus musculus OX=10090 GN=Notch1 PE=1 SV=3	1	4	4	1	0	1	1	1	586.512	2343.02	2343.02	3.55545	0.00208262	0	0	284252	HCD (High Energy Collision Dissociation)	MS2	3.72298	100	11.7161	3977	3977	3972	FP021821_12.raw	0/0		1.57021	256.927	256.927	6.8	0.0269021	0.000776762	0	0
[truncated: 7 more columns]

## Sheet: FP031821_5
Checked	Confidence	Identifying Node Type	Identifying Node	Search ID	Identifying Node No	PSM Ambiguity	Sequence	Annotated Sequence	Modifications	# Protein Groups	# Proteins	Master Protein Accessions	Protein Accessions	Protein Descriptions	# Missed Cleavages	Charge	Original Precursor Charge	DeltaScore	DeltaCn	Rank	Search Engine Rank	Concatenated Rank	m/z [Da]	MH+ [Da]	Theo. MH+ [Da]	DeltaM [ppm]	Deltam/z [Da]	Matched Ions	Total Ions	Intensity	Activation Type	MS Order	Isolation Interference [%]	Ion Inject Time [ms]	RT [min]	First Scan	Last Scan	Master Scan(s)	Spectrum File	Ions Matched	Annotation	|Log Prob|	Byonic Score	Delta Byonic Score	Delta Mod Score	PEP 2D	q-Value 2D	FDR 2D	Peptide Group FDR 2D
FALSE	High	PMI-Byonic	PMI-Byonic (A2)	A	2	Unambiguous	CQDSNPCLSTPCK	[R].cQDSnPcLsTPcK.[N]	C1(Carbamidomethyl); N5(Oxidation); C7(Carbamidomethyl); S9(Fuc(1)); C12(Carbamidomethyl)	1	1	Q01705	Q01705	Neurogenic locus notch homolog protein 1 OS=Mus musculus OX=10090 GN=Notch1 PE=1 SV=3	0	2	2	1	0	1	1	1	864.85	1728.69	1728.69	3.08132	0.00266332	0	0	762602	HCD (High Energy Collision Dissociation)	MS2	20.6572	100	7.32472	2566	2566	2561	FP031821_5.raw	0/0		6.18386	465.323	465.323	5.68434e-14	6.54852e-07	4.69534e-08	0	0
FALSE	High	PMI-Byonic	PMI-Byonic (A2)	A	2	Unambiguous	CQDSNPCLSTPCK	[R].cQDSnPcLsTPcK.[N]	C1(Carbamidomethyl); N5(Oxidation); C7(Carbamidomethyl); S9(Fuc(1)); C12(Carbamidomethyl)	1	1	Q01705	Q01705	Neurogenic locus notch homolog protein 1 OS=Mus musculus OX=10090 GN=Notch1 PE=1 SV=3	0	2	2	1	0	1	1	1	864.848	1728.69	1728.69	1.24535	0.00107641	0	0	1.26538e+06	HCD (High Energy Collision Dissociation)	MS2	0	100	7.44729	2620	2620	2616	FP031821_5.raw	0/0		5.48497	390.531	390.531	0	3.27363e-06	2.59156e-07	0	0
FALSE	High	PMI-Byonic	PMI-Byonic (A2)	A	2	Unambiguous	CQDSNPCLSTPCK	[R].cQDSNPcLSTPcK.[N]	C1(Carbamidomethyl); C7(Carbamidomethyl); C12(Carbamidomethyl)	1	1	Q01705	Q01705	Neurogenic locus notch homolog protein 1 OS=Mus musculus OX=10090 GN=Notch1 PE=1 SV=3	0	2	2	1	0	1	1	1	783.824	1566.64	1566.63	3.45718	0.00270807	0	0	633528	HCD (High Energy Collision Dissociation)	MS2	13.8376	100	7.46026	2626	2626	2616	FP031821_5.raw	0/0		10.3983	727.641	727.641	727.641	3.9963e-11	3.39118e-12	0	0
FALSE	High	PMI-Byonic	PMI-Byonic (A2)	A	2	Unambiguous	NAGTCHVVDHGGTVDYACSCPLGFSGPLCLTPLDNACLANPCR	[K].NAGtcHVVDHGGTVDYAcScPLGFSGPLcLTPLDNAcLANPcR.[N]	T4(Fuc(1)); C5(Carbamidomethyl); C18(Carbamidomethyl); C20(Carbamidomethyl); C29(Carbamidomethyl); C37(Carbamidomethyl); C42(Carbamidomethyl)	1	1	Q01705	Q01705	Neurogenic locus notch homolog protein 1 OS=Mus musculus OX=10090 GN=Notch1 PE=1 SV=3	0	4	4	1	0	1	1	1	1213.29	4850.15	4850.12	5.61151	0.00680412	0	0	1.67216e+06	HCD (High Energy Collision Dissociation)	MS2	0	57.4219	14.7336	6007	6007	6004	FP031821_5.raw	0/0		30.0057	1238.68	1238.68	6.41898	9.86859e-31	9.8684e-31	0	0
FALSE	High	PMI-Byonic	PMI-Byonic (A2)	A	2	Unambiguous	NAGTCHVVDHGGTVDYACSCPLGFSGPLCLTPLDNACLANPCR	[K].NAGTcHVVDHGGTVDYAcScPLGFSGPLcLTPLDNAcLANPcR.[N]	C5(Carbamidomethyl); C18(Carbamidomethyl); C20(Carbamidomethyl); C29(Carbamidomethyl); C37(Carbamidomethyl); C42(Carbamidomethyl)	1	1	Q01705	Q01705	Neurogenic locus notch homolog protein 1 OS=Mus musculus OX=10090 GN=Notch1 PE=1 SV=3	0	4	4	1	0	1	1	1	1176.78	4704.1	4704.06	7.92375	0.00931845	0	0	519074	HCD (High Energy Collision Dissociation)	MS2	0	100	14.7614	6020	6020	6015	FP031821_5.raw	0/0		30.0057	1161.93	1161.93	270.053	9.86859e-31	9.86843e-31	0	0
FALSE	High	PMI-Byonic	PMI-Byonic (A2)	A	2	Unambiguous	NAGTCHVVDHGGTVDYACSCPLGFSGPLCLTPLDNACLANPCR	[K].NAGtcHVVDHGGTVDYAcScPLGFSGPLcLTPLDNAcLANPcR.[N]	T4(Fuc(1)); C5(Carbamidomethyl); C18(Carbamidomethyl); C20(Carbamidomethyl); C29(Carbamidomethyl); C37(Carbamidomethyl); C42(Carbamidomethyl)	1	1	Q01705	Q01705	Neurogenic locus notch homolog protein 1 OS=Mus musculus OX=10090 GN=Notch1 PE=1 SV=3	0	4	4	1	0	1	1	1	1213.29	4850.15	4850.12	5.51084	0.00668205	0	0	255614	HCD (High Energy Collision Dissociation)	MS2	0	100	14.8589	6062	6062	6059	FP031821_5.raw	0/0		30.0057	1138.97	1138.97	4.39695	9.86859e-31	9.86845e-31	0	0
FALSE	High	PMI-Byonic	PMI-Byonic (A2)	A	2	Unambiguous	NAGTCHVVDHGGTVDYACSCPLGFSGPLCLTPLDNACLANPCR	[K].NAGTcHVVDHGGTVDYAcScPLGFSGPLcLTPLDNAcLANPcR.[N]	C5(Carbamidomethyl); C18(Carbamidomethyl); C20(Carbamidomethyl); C29(Carbamidomethyl); C37(Carbamidomethyl); C42(Carbamidomethyl)	1	1	Q01705	Q01705	Neurogenic locus notch homolog protein 1 OS=Mus musculus OX=10090 GN=Notch1 PE=1 SV=3	0	4	4	1	0	1	1	1	1176.78	4704.09	4704.06	6.67815	0.00785361	0	0	122303	HCD (High Energy Collision Dissociation)	MS2	0	100	14.9687	6109	6109	6103	FP031821_5.raw	0/0		15.1822	1040.11	1040.11	188.745	6.5738e-16	8.21715e-17	0	0
FALSE	High	PMI-Byonic	PMI-Byonic (A2)	A	2	Unambiguous	NAGTCHVVDHGGTVDYACSCPLGFSGPLCLTPLDNACLANPCR	[K].nAGTcHVVDHGGTVDYAcscPLGFSGPLcLTPLDNAcLANPcR.[N]	N1(Deamidated); C5(Carbamidomethyl); C18(Carbamidomethyl); S19(Fuc(1)); C20(Carbamidomethyl); C29(Carbamidomethyl); C37(Carbamidomethyl); C42(Carbamidomethyl)	1	1	Q01705	Q01705	Neurogenic locus notch homolog protein 1 OS=Mus musculus OX=10090 GN=Notch1 PE=1 SV=3	0	4	4	1	0	1	1	1	1214.04	4853.12	4851.1	415.445	0.503842	0	0	614345	HCD (High Energy Collision Dissociation)	MS2	0	100	15.7847	6461	6461	6455	FP031821_5.raw	0/0		4.79492	474.272	474.272	0	1.60354e-05	1.01253e-06	0	0
FALSE	High	PMI-Byonic	PMI-Byonic (A2)	A	2	Unambiguous	NGGTCDLLTLTEYK	[R].NGGTcDLLTLtEYK.[C]	C5(Carbamidomethyl); T11(Fuc(1))	1	1	Q01705	Q01705	Neurogenic locus notch homolog protein 1 OS=Mus musculus OX=10090 GN=Notch1 PE=1 SV=3	0	2	2	1	0	1	1	1	865.915	1730.82	1730.82	4.47064	0.00386893	0	0	1.48447e+06	HCD (High Energy Collision Dissociation)	MS2	4.45658	83.0023	13.2673	5359	5359	5355	FP031821_5.raw	0/0		11.3983	751.473	751.473	11.3202	3.99633e-12	3.69029e-13	0	0
FALSE	High	PMI-Byonic	PMI-Byonic (A2)	A	2	Unambiguous	NGGTCDLLTLTEYK	[R].NGGTcDLLTLTEYK.[C]	C5(Carbamidomethyl)	1	1	Q01705	Q01705	Neurogenic locus notch homolog protein 1 OS=Mus musculus OX=10090 GN=Notch1 PE=1 SV=3	0	2	2	1	0	1	1	1	792.887	1584.77	1584.76	5.29781	0.00419787	0	0	784477	HCD (High Energy Collision Dissociation)	MS2	12.0226	100	13.2265	5341	5341	5333	FP031821_5.raw	0/0		10.2223	728.794	728.794	728.794	5.9943e-11	1.33666e-11	0	0
FALSE	High	PMI-Byonic	PMI-Byonic (A2)	A	2	Unambiguous	NGGTCDLLTLTEYK	[R].NGGTcDLLtLTEYK.[C]	C5(Carbamidomethyl); T9(Fuc(1))	1	1	Q01705	Q01705	Neurogenic locus notch homolog protein 1 OS=Mus musculus OX=10090 GN=Notch1 PE=1 SV=3	0	2	2	1	0	1	1	1	865.915	1730.82	1730.82	4.32959	0.00374686	0	0	2.5709e+06	HCD (High Energy Collision Dissociation)	MS2	2.02123	45.4778	13.3837	5412	5412	5410	FP031821_5.raw	0/0		10.3983	732.341	732.341	0	3.9963e-11	1.13415e-11	0	0
FALSE	High	PMI-Byonic	PMI-Byonic (A2)	A	2	Unambiguous	NGGTCDLLTLTEYK	[R].nGGTcDLLTLtEYK.[C]	N1(Deamidated); C5(Carbamidomethyl); T11(Fuc(1))	1	1	Q01705	Q01705	Neurogenic locus notch homolog protein 1 OS=Mus musculus OX=10090 GN=Notch1 PE=1 SV=3	0	2	2	1	0	1	1	1	866.408	1731.81	1731.8	5.59174	0.00484188	0	0	687514	HCD (High Energy Collision Dissociation)	MS2	5.57427	100	14.4115	5870	5870	5861	FP031821_5.raw	0/0		12.2223	828.274	828.274	6.32943	5.99421e-13	1.09938e-13	0	0
FALSE	High	PMI-Byonic	PMI-Byonic (A2)	A	2	Unambiguous	NGGTCDLLTLTEYK	[R].nGGTcDLLtLTEYK.[C]	N1(Deamidated); C5(Carbamidomethyl); T9(Fuc(1))	1	1	Q01705	Q01705	Neurogenic locus notch homolog protein 1 OS=Mus musculus OX=10090 GN=Notch1 PE=1 SV=3	0	3	3	1	0	1	1	1	866.117	2596.34	1731.8	499214	288.179	0	0	200664	HCD (High Energy Collision Dissociation)	MS2	33.7744	100	14.6178	5958	5958	5949	FP031821_5.raw	0/0		2.22631	296.452	296.452	0	0.00593872	0.000176602	0	0
FALSE	High	PMI-Byonic	PMI-Byonic (A2)	A	2	Unambiguous	NGGTCDLLTLTEYK	[R].nGGTcDLLTLtEYK.[C]	N1(Deamidated); C5(Carbamidomethyl); T11(Fuc(1))	1	1	Q01705	Q01705	Neurogenic locus notch homolog protein 1 OS=Mus musculus OX=10090 GN=Notch1 PE=1 SV=3	0	2	2	1	0	1	1	1	866.407	1731.81	1731.8	4.60491	0.00398739	0	0	1.46977e+06	HCD (High Energy Collision Dissociation)	MS2	0	100	15.0938	6163	6163	6158	FP031821_5.raw	0/0		13.2223	861.228	861.228	5.15009	5.99312e-14	1.2779e-14	0	0
FALSE	High	PMI-Byonic	PMI-Byonic (A2)	A	2	Unambiguous	NGGTCDLLTLTEYK	[R].nGGTcDLLtLTEYK.[C]	N1(Deamidated); C5(Carbamidomethyl); T9(Fuc(1))	1	1	Q01705	Q01705	Neurogenic locus notch homolog protein 1 OS=Mus musculus OX=10090 GN=Notch1 PE=1 SV=3	0	3	3	1	0	1	1	1	577.94	1731.81	1731.8	3.53984	0.00204343	0	0	300284	HCD (High Energy Collision Dissociation)	MS2	14.4827	100	15.1776	6199	6199	6191	FP031821_5.raw	0/0		8.76999	653.091	653.091	0	1.69826e-09	1.32867e-10	0	0
FALSE	High	PMI-Byonic	PMI-Byonic (A2)	A	2	Unambiguous	NGGTCDLLTLTEYK	[R].nGGTcDLLTLTEYK.[C]	N1(Deamidated); C5(Carbamidomethyl)	1	1	Q01705	Q01705	Neurogenic locus notch homolog protein 1 OS=Mus musculus OX=10090 GN=Notch1 PE=1 SV=3	0	2	2	1	0	1	1	1	793.377	1585.75	1585.74	3.05756	0.00242425	0	0	1.84799e+06	HCD (High Energy Collision Dissociation)	MS2	16.3827	88.2156	15.1921	6205	6205	6202	FP031821_5.raw	0/0		12.3984	838.612	838.612	838.612	3.99578e-13	7.2286e-14	0	0
FALSE	High	PMI-Byonic	PMI-Byonic (A2)	A	2	Unambiguous	NGGTCDLLTLTEYK	[R].nGGTcDLLTLtEYK.[C]	N1(Deamidated); C5(Carbamidomethyl); T11(Fuc(1))	1	1	Q01705	Q01705	Neurogenic locus notch homolog protein 1 OS=Mus musculus OX=10090 GN=Notch1 PE=1 SV=3	0	2	2	1	0	1	1	1	866.406	1731.81	1731.8	3.33614	0.00288876	0	0	3.38473e+06	HCD (High Energy Collision Dissociation)	MS2	8.30982	71.7453	15.2135	6214	6214	6213	FP031821_5.raw	0/0		13.398	894.744	894.744	10.753	3.99906e-14	8.06379e-15	0	0
FALSE	High	PMI-Byonic	PMI-Byonic (A2)	A	2	Unambiguous	SCQQADPCASNPCANGGQCLPFESSYICR	[K].ScQQADPcAsnPcAnGGQcLPFESSYIcR.[C]	C2(Carbamidomethyl); C8(Carbamidomethyl); S10(Fuc(1)); N11(Oxidation); C13(Carbamidomethyl); N15(Deamidated); C19(Carbamidomethyl); C28(Carbamidomethyl)	1	1	Q01705	Q01705	Neurogenic locus notch homolog protein 1 OS=Mus musculus OX=10090 GN=Notch1 PE=1 SV=3	0	3	3	1	0	1	1	1	1166.47	3497.4	3497.38	5.02875	0.00586249	0	0	689429	HCD (High Energy Collision Dissociation)	MS2	0	100	13.3174	5382	5382	5377	FP031821_5.raw	0/0		11.0499	833.172	833.172	3.6	8.91463e-12	1.2399e-12	0	0
FALSE	High	PMI-Byonic	PMI-Byonic (A2)	A	2	Unambiguous	CPPGFHGPTCRQDVNECSQNPGLCR	[R].cPPGFHGPTcRQDVNEcSQNPGLcR.[H]	C1(Carbamidomethyl); C10(Carbamidomethyl); C17(Carbamidomethyl); C24(Carbamidomethyl)	1	1	Q01705	Q01705	Neurogenic locus notch homolog protein 1 OS=Mus musculus OX=10090 GN=Notch1 PE=1 SV=3	1	4	4	1	0	1	1	1	736.57	2943.26	2943.25	3.3124	0.00243731	0	0	367712	HCD (High Energy Collision Dissociation)	MS2	6.51062	100	8.50465	3110	3110	3100	FP031821_5.raw	0/0		7.89281	695.746	695.746	695.746	1.27995e-08	1.06382e-09	0	0
FALSE	High	PMI-Byonic	PMI-Byonic (A2)	A	2	Unambiguous	CPPGFHGPTCRQDVNECSQNPGLCR	[R].cPPGFHGPTcRQDVNEcSQNPGLcR.[H]	C1(Carbamidomethyl); C10(Carbamidomethyl); C17(Carbamidomethyl); C24(Carbamidomethyl)	1	1	Q01705	Q01705	Neurogenic locus notch homolog protein 1 OS=Mus musculus OX=10090 GN=Notch1 PE=1 SV=3	1	4	4	1	0	1	1	1	736.57	2943.26	2943.25	2.06816	0.00152178	0	0	951662	HCD (High Energy Collision Dissociation)	MS2	0	100	8.63116	3170	3170	3166	FP031821_5.raw	0/0		9.26076	728.149	728.149	728.149	5.48585e-10	7.88875e-11	0	0
FALSE	High	PMI-Byonic	PMI-Byonic (A2)	A	2	Unambiguous	CPPGFHGPTCRQDVNECSQNPGLCR	[R].cPPGFHGPTcRQDVNEcSQNPGLcR.[H]	C1(Carbamidomethyl); C10(Carbamidomethyl); C17(Carbamidomethyl); C24(Carbamidomethyl)	1	1	Q01705	Q01705	Neurogenic locus notch homolog protein 1 OS=Mus musculus OX=10090 GN=Notch1 PE=1 SV=3	1	4	4	1	0	1	1	1	736.57	2943.26	2943.25	3.1465	0.00231524	0	0	414939	HCD (High Energy Collision Dissociation)	MS2	8.27277	100	8.79645	3245	3245	3243	FP031821_5.raw	0/0		5.42637	550.733	550.733	550.733	3.74656e-06	3.8848e-07	0	0
FALSE	High	PMI-Byonic	PMI-Byonic (A2)	A	2	Unambiguous	QDVNECSQNPGLCR	[R].QDVNEcSQNPGLcR.[H]	C6(Carbamidomethyl); C13(Carbamidomethyl)	1	1	Q01705	Q01705	Neurogenic locus notch homolog protein 1 OS=Mus musculus OX=10090 GN=Notch1 PE=1 SV=3	0	2	2	1	0	1	1	1	838.862	1676.72	1676.71	2.87932	0.00241389	0	0	3.49963e+06	HCD (High Energy Collision Dissociation)	MS2	0	57.6239	7.76067	2762	2762	2759	FP031821_5.raw	0/0		13.398	896.617	896.617	896.617	3.99906e-14	4.5164e-15	0	0
FALSE	High	PMI-Byonic	PMI-Byonic (A2)	A	2	Unambiguous	QDVNECSQNPGLCR	[R].QDVNEcSQNPGLcR.[H]	C6(Carbamidomethyl); C13(Carbamidomethyl)	1	1	Q01705	Q01705	Neurogenic locus notch homolog protein 1 OS=Mus musculus OX=10090 GN=Notch1 PE=1 SV=3	0	2	2	1	0	1	1	1	838.862	1676.72	1676.71	3.02492	0.00253596	0	0	798997	HCD (High Energy Collision Dissociation)	MS2	0	100	8.00905	2878	2878	2869	FP031821_5.raw	0/0		10.3983	711.959	711.959	711.959	3.9963e-11	8.6157e-12	0	0
FALSE	High	PMI-Byonic	PMI-Byonic (A2)	A	2	Unambiguous	QDVNECSQNPGLCR	[R].QDVNEcSQNPGLcR.[H]	C6(Carbamidomethyl); C13(Carbamidomethyl)	1	1	Q01705	Q01705	Neurogenic locus notch homolog protein 1 OS=Mus musculus OX=10090 GN=Notch1 PE=1 SV=3	0	2	2	1	0	1	1	1	838.862	1676.72	1676.71	3.31614	0.0027801	0	0	4.70599e+06	HCD (High Energy Collision Dissociation)	MS2	0	48.1505	7.87815	2815	2815	2814	FP031821_5.raw	0/0		12.3984	840.733	840.733	840.733	3.99578e-13	4.50119e-14	0	0
FALSE	High	PMI-Byonic	PMI-Byonic (A2)	A	2	Unambiguous	ATHTGPHCELPYVPCSPSPCQNGGTCRPTGDTTHECACLPGFAGQNCEENVDDCPGNNCK	[R].ATHTGPHcELPYVPcsPSPcQNGGTcRPTGDTTHEcAcLPGFAGQNcEENVDDcPGNNcK.[N]	C8(Carbamidomethyl); C15(Carbamidomethyl); S16(Fuc(1)); C20(Carbamidomethyl); C26(Carbamidomethyl); C36(Carbamidomethyl); C38(Carbamidomethyl); C47(Carbamidomethyl); C54(Carbamidomethyl); C59(Carbamidomethyl)	1	1	Q01705	Q01705	Neurogenic locus notch homolog protein 1 OS=Mus musculus OX=10090 GN=Notch1 PE=1 SV=3	0	6	6	1	0	1	1	1	1149.64	6892.8	6891.78	148.418	0.170477	0	0	456692	HCD (High Energy Collision Dissociation)	MS2	0	43.1658	11.4403	4501	4501	4497	FP031821_5.raw	0/0		6.18542	562.275	562.275	0	6.52501e-07	3.28163e-08	0	0
FALSE	High	PMI-Byonic	PMI-Byonic (A2)	A	2	Unambiguous	ATHTGPHCELPYVPCSPSPCQNGGTCRPTGDTTHECACLPGFAGQNCEENVDDCPGNNCK	[R].ATHTGPHcELPYVPcsPSPcQNGGTcRPTGDTTHEcAcLPGFAGQNcEENVDDcPGNNcK.[N]	C8(Carbamidomethyl); C15(Carbamidomethyl); S16(HexNAc(1)Hex(1)Fuc(1)); C20(Carbamidomethyl); C26(Carbamidomethyl); C36(Carbamidomethyl); C38(Carbamidomethyl); C47(Carbamidomethyl); C54(Carbamidomethyl); C59(Carbamidomethyl)	1	1	Q01705	Q01705	Neurogenic locus notch homolog protein 1 OS=Mus musculus OX=10090 GN=Notch1 PE=1 SV=3	0	6	6	1	0	1	1	1	1210.49	7257.91	7256.91	137.917	0.166808	0	0	0	HCD (High Energy Collision Dissociation)	MS2		92.8022	11.4176	4490	4490	4486	FP031821_5.raw	0/0		4.87401	536.573	536.573	0	1.33657e-05	7.34332e-07	0	0
FALSE	High	PMI-Byonic	PMI-Byonic (A2)	A	2	Unambiguous	NGGACVDGVNTYNCR	[K].nGGAcVDGVNTYNcR.[C]	N1(Deamidated); C5(Carbamidomethyl); C14(Carbamidomethyl)	1	1	Q01705	Q01705	Neurogenic locus notch homolog protein 1 OS=Mus musculus OX=10090 GN=Notch1 PE=1 SV=3	0	2	2	1	0	1	1	1	829.341	1657.67	1657.67	2.74242	0.00227302	0	0	3.52966e+06	HCD (High Energy Collision Dissociation)	MS2	0	63.4556	9.70062	3667	3667	3661	FP031821_5.raw	0/0		10.3983	748.649	748.649	629.185	3.9963e-11	1.00406e-11	0	0
FALSE	High	PMI-Byonic	PMI-Byonic (A2)	A	2	Unambiguous	NGGACVDGVNTYNCR	[K].nGGAcVDGVNTYNcR.[C]	N1(Deamidated); C5(Carbamidomethyl); C14(Carbamidomethyl)	1	1	Q01705	Q01705	Neurogenic locus notch homolog protein 1 OS=Mus musculus OX=10090 GN=Notch1 PE=1 SV=3	0	3	3	1	0	1	1	1	553.231	1657.68	1657.67	5.09078	0.00281295	0	0	754834	HCD (High Energy Collision Dissociation)	MS2	16.1598	100	9.74833	3690	3690	3683	FP031821_5.raw	0/0		4.22484	430.961	430.961	326.275	5.95886e-05	3.98142e-06	0	0
FALSE	High	PMI-Byonic	PMI-Byonic (A2)	A	2	Unambiguous	NGGACVDGVNTYNCR	[K].nGGAcVDGVNTYNcR.[C]	N1(Deamidated); C5(Carbamidomethyl); C14(Carbamidomethyl)	1	1	Q01705	Q01705	Neurogenic locus notch homolog protein 1 OS=Mus musculus OX=10090 GN=Notch1 PE=1 SV=3	0	2	2	1	0	1	1	1	829.342	1657.68	1657.67	3.9943	0.00331061	0	0	1.67451e+06	HCD (High Energy Collision Dissociation)	MS2	8.74875	100	9.83463	3731	3731	3727	FP031821_5.raw	0/0		9.39834	679.617	679.617	584.987	3.9963e-10	6.21126e-11	0	0
FALSE	High	PMI-Byonic	PMI-Byonic (A2)	A	2	Unambiguous	NGGACVDGVNTYNCR	[K].NGGAcVDGVNTYNcR.[C]	C5(Carbamidomethyl); C14(Carbamidomethyl)	1	1	Q01705	Q01705	Neurogenic locus notch homolog protein 1 OS=Mus musculus OX=10090 GN=Notch1 PE=1 SV=3	0	2	2	1	0	1	1	1	828.848	1656.69	1656.69	2.60675	0.00215928	0	0	0	HCD (High Energy Collision Dissociation)	MS2		100	8.55925	3135	3135	3133	FP031821_5.raw	0/0		5.93209	435.064	435.064	435.064	1.16927e-06	7.18937e-08	0	0
FALSE	High	PMI-Byonic	PMI-Byonic (A2)	A	2	Unambiguous	NGGACVDGVNTYNCR	[K].NGGAcVDGVNTYNcR.[C]	C5(Carbamidomethyl); C14(Carbamidomethyl)	1	1	Q01705	Q01705	Neurogenic locus notch homolog protein 1 OS=Mus musculus OX=10090 GN=Notch1 PE=1 SV=3	0	2	2	1	0	1	1	1	828.849	1656.69	1656.69	3.55892	0.00294801	0	0	2.10495e+06	HCD (High Energy Collision Dissociation)	MS2	0	74.1016	8.37092	3046	3046	3045	FP031821_5.raw	0/0		8.39834	643.681	643.681	643.681	3.9963e-09	4.75708e-10	0	0
FALSE	High	PMI-Byonic	PMI-Byonic (A2)	A	2	Unambiguous	NGGACVDGVNTYNCR	[K].NGGAcVDGVNTYNcR.[C]	C5(Carbamidomethyl); C14(Carbamidomethyl)	1	1	Q01705	Q01705	Neurogenic locus notch homolog protein 1 OS=Mus musculus OX=10090 GN=Notch1 PE=1 SV=3	0	3	3	1	0	1	1	1	552.903	1656.69	1656.69	5.65079	0.00312053	0	0	849815	HCD (High Energy Collision Dissociation)	MS2	25.2357	100	8.32644	3025	3025	3023	FP031821_5.raw	0/0		4.22484	426.85	426.85	426.85	5.95886e-05	3.00586e-06	0	0
FALSE	High	PMI-Byonic	PMI-Byonic (A2)	A	2	Unambiguous	NGGACVDGVNTYNCR	[K].NGGAcVDGVNTYNcR.[C]	C5(Carbamidomethyl); C14(Carbamidomethyl)	1	1	Q01705	Q01705	Neurogenic locus notch homolog protein 1 OS=Mus musculus OX=10090 GN=Notch1 PE=1 SV=3	0	2	2	1	0	1	1	1	828.849	1656.69	1656.69	3.85366	0.00319215	0	0	988768	HCD (High Energy Collision Dissociation)	MS2	0	100	8.25979	2994	2994	2990	FP031821_5.raw	0/0		9.39834	670.696	670.696	670.696	3.9963e-10	4.9612e-11	0	0
FALSE	High	PMI-Byonic	PMI-Byonic (A2)	A	2	Unambiguous	NGGACVDGVNTYNCR	[K].NGGAcVdGVNTYNcR.[C]	C5(Carbamidomethyl); D7(Oxidation); C14(Carbamidomethyl)	1	1	Q01705	Q01705	Neurogenic locus notch homolog protein 1 OS=Mus musculus OX=10090 GN=Notch1 PE=1 SV=3	0	2	2	1	0	1	1	1	836.847	1672.69	1672.68	4.37556	0.00365945	0	0	655932	HCD (High Energy Collision Dissociation)	MS2	0	100	8.61906	3165	3165	3155	FP031821_5.raw	0/0		6.38793	512.868	512.868	131.476	4.09324e-07	1.80619e-08	0	0
FALSE	High	PMI-Byonic	PMI-Byonic (A2)	A	2	Unambiguous	NGGACVDGVNTYNCR	[K].nGGAcVDGVNTYNcR.[C]	N1(Deamidated); C5(Carbamidomethyl); C14(Carbamidomethyl)	1	1	Q01705	Q01705	Neurogenic locus notch homolog protein 1 OS=Mus musculus OX=10090 GN=Notch1 PE=1 SV=3	0	2	2	1	0	1	1	1	829.34	1657.67	1657.67	2.37423	0.00196784	0	0	758969	HCD (High Energy Collision Dissociation)	MS2	0	100	9.11426	3395	3395	3386	FP031821_5.raw	0/0		8.03039	635.819	635.819	541.749	9.32411e-09	7.28519e-10	0	0
FALSE	High	PMI-Byonic	PMI-Byonic (A2)	A	2	Unambiguous	VASFYCECPHGR	[R].VASFYcEcPHGR.[T]	C6(Carbamidomethyl); C8(Carbamidomethyl)	1	1	Q01705	Q01705	Neurogenic locus notch homolog protein 1 OS=Mus musculus OX=10090 GN=Notch1 PE=1 SV=3	0	3	3	1	0	1	1	1	494.881	1482.63	1482.63	2.90126	0.00143383	0	0	3.88683e+06	HCD (High Energy Collision Dissociation)	MS2	42.4285	38.3706	7.78406	2773	2773	2770	FP031821_5.raw	0/0		10.3983	700.991	700.991	700.991	3.9963e-11	5.316e-12	0	0
FALSE	High	PMI-Byonic	PMI-Byonic (A2)	A	2	Unambiguous	VASFYCECPHGR	[R].VASFYcEcPHGR.[T]	C6(Carbamidomethyl); C8(Carbamidomethyl)	1	1	Q01705	Q01705	Neurogenic locus notch homolog protein 1 OS=Mus musculus OX=10090 GN=Notch1 PE=1 SV=3	0	2	2	1	0	1	1	1	741.817	1482.63	1482.63	1.16073	0.000860467	0	0	1.65335e+06	HCD (High Energy Collision Dissociation)	MS2	13.8595	65.1911	7.90061	2827	2827	2825	FP031821_5.raw	0/0		7.27712	643.25	614.193	614.193	5.28293e-08	3.25792e-09	0	0
FALSE	High	PMI-Byonic	PMI-Byonic (A2)	A	2	Unambiguous	VASFYCECPHGR	[R].VASFYcEcPHGR.[T]	C6(Carbamidomethyl); C8(Carbamidomethyl)	1	1	Q01705	Q01705	Neurogenic locus notch homolog protein 1 OS=Mus musculus OX=10090 GN=Notch1 PE=1 SV=3	0	3	3	1	0	1	1	1	494.882	1482.63	1482.63	3.14826	0.0015559	0	0	4.00925e+06	HCD (High Energy Collision Dissociation)	MS2	25.1336	56.8081	8.01742	2881	2881	2880	FP031821_5.raw	0/0		9.39834	683.089	683.089	683.089	3.9963e-10	3.61498e-11	0	0
FALSE	High	PMI-Byonic	PMI-Byonic (A2)	A	2	Unambiguous	VASFYCECPHGR	[R].VASFYcEcPHGR.[T]	C6(Carbamidomethyl); C8(Carbamidomethyl)	1	1	Q01705	Q01705	Neurogenic locus notch homolog protein 1 OS=Mus musculus OX=10090 GN=Notch1 PE=1 SV=3	0	3	3	1	0	1	1	1	494.881	1482.63	1482.63	2.40726	0.00118969	0	0	1.03195e+06	HCD (High Energy Collision Dissociation)	MS2	28.3085	100	8.144	2943	2943	2935	FP031821_5.raw	0/0		8.39834	643.863	643.863	643.863	3.9963e-09	3.69024e-10	0	0
FALSE	High	PMI-Byonic	PMI-Byonic (A2)	A	2	Unambiguous	VASFYCECPHGR	[R].VASFYcEcPHGR.[T]	C6(Carbamidomethyl); C8(Carbamidomethyl)	1	1	Q01705	Q01705	Neurogenic locus notch homolog protein 1 OS=Mus musculus OX=10090 GN=Notch1 PE=1 SV=3	0	3	3	1	0	1	1	1	494.882	1482.63	1482.63	3.27176	0.00161693	0	0	28855064	HCD (High Energy Collision Dissociation)	MS2	7.26472	6.86586	7.89902	2826	2826	2825	FP031821_5.raw	0/0		10.3983	721.583	721.583	721.583	3.9963e-11	7.04834e-12	0	0
FALSE	High	PMI-Byonic	PMI-Byonic (A2)	A	2	Unambiguous	TGLLCHLNDACISNPCNEGSNCDTNPVNGK	[R].TGLLcHLNDAcIsnPcNEGSNcDTNPVnGK.[A]	C5(Carbamidomethyl); C11(Carbamidomethyl); S13(Fuc(1)); N14(Oxidation); C16(Carbamidomethyl); C22(Carbamidomethyl); N28(Deamidated)	1	1	Q01705	Q01705	Neurogenic locus notch homolog protein 1 OS=Mus musculus OX=10090 GN=Notch1 PE=1 SV=3	0	3	3	1	0	1	1	1	1165.5	3494.48	3494.46	5.82328	0.00678307	0	0	1.78203e+06	HCD (High Energy Collision Dissociation)	MS2	0	100	11.6631	4608	4608	4607	FP031821_5.raw	0/0		8.67824	656.891	656.891	11.5983	2.09776e-09	2.55672e-10	0	0
FALSE	High	PMI-Byonic	PMI-Byonic (A2)	A	2	Unambiguous	TGLLCHLNDACISNPCNEGSNCDTNPVNGK	[R].TGLLcHLNDAcIsnPcNEGSNcDTNPVNGK.[A]	C5(Carbamidomethyl); C11(Carbamidomethyl); S13(Fuc(1)); N14(Oxidation); C16(Carbamidomethyl); C22(Carbamidomethyl)	1	1	Q01705	Q01705	Neurogenic locus notch homolog protein 1 OS=Mus musculus OX=10090 GN=Notch1 PE=1 SV=3	0	3	3	1	0	1	1	1	1165.17	3493.49	3493.47	3.83527	0.00446614	0	0	630704	HCD (High Energy Collision Dissociation)	MS2	0	100	11.3989	4481	4481	4475	FP031821_5.raw	0/0		7.85433	635.103	635.103	8.29267	1.39854e-08	1.41305e-09	0	0
FALSE	High	PMI-Byonic	PMI-Byonic (A2)	A	2	Unambiguous	TGLLCHLNDACISNPCNEGSNCDTNPVNGK	[R].TGLLcHLNDAcIsnPcNEGSNcDTNPVnGK.[A]	C5(Carbamidomethyl); C11(Carbamidomethyl); S13(Fuc(1)); N14(Oxidation); C16(Carbamidomethyl); C22(Carbamidomethyl); N28(Deamidated)	1	1	Q01705	Q01705	Neurogenic locus notch homolog protein 1 OS=Mus musculus OX=10090 GN=Notch1 PE=1 SV=3	0	3	3	1	0	1	1	1	1165.5	3494.47	3494.46	4.35612	0.00507408	0	0	3.02857e+06	HCD (High Energy Collision Dissociation)	MS2	0	49.6267	11.5531	4555	4555	4552	FP031821_5.raw	0/0		8.67824	666.541	666.541	15.6518	2.09776e-09	1.9625e-10	0	0
FALSE	High	PMI-Byonic	PMI-Byonic (A2)	A	2	Unambiguous	TGLLCHLNDACISNPCNEGSNCDTNPVNGK	[R].tGLLcHLNDAcISnPcNEGSNcDTNPVnGK.[A]	T1(Fuc(1)); C5(Carbamidomethyl); C11(Carbamidomethyl); N14(Oxidation); C16(Carbamidomethyl); C22(Carbamidomethyl); N28(Deamidated)	1	1	Q01705	Q01705	Neurogenic locus notch homolog protein 1 OS=Mus musculus OX=10090 GN=Notch1 PE=1 SV=3	0	4	4	1	0	1	1	1	874.373	3494.47	3494.46	4.29987	0.00375643	0	0	384237	HCD (High Energy Collision Dissociation)	MS2	14.7104	100	11.6568	4606	4606	4596	FP031821_5.raw	0/0		5.21557	515.604	515.604	2.8	6.08735e-06	4.96006e-07	0	0
FALSE	High	PMI-Byonic	PMI-Byonic (A2)	A	2	Unambiguous	TGLLCHLNDACISNPCNEGSNCDTNPVNGK	[R].TGLLcHLNDAcIsnPcNEGSNcDTNPVnGK.[A]	C5(Carbamidomethyl); C11(Carbamidomethyl); S13(Fuc(1)); N14(Oxidation); C16(Carbamidomethyl); C22(Carbamidomethyl); N28(Deamidated)	1	1	Q01705	Q01705	Neurogenic locus notch homolog protein 1 OS=Mus musculus OX=10090 GN=Notch1 PE=1 SV=3	0	3	3	1	0	1	1	1	1165.49	3494.46	3494.46	2.36496	0.00275475	0	0	515759	HCD (High Energy Collision Dissociation)	MS2	30.9169	100	11.793	4670	4670	4662	FP031821_5.raw	0/0		7.00935	641.273	641.273	2.4	9.78697e-08	5.62321e-09	0	0
FALSE	High	PMI-Byonic	PMI-Byonic (A2)	A	2	Unambiguous	AICTCPSGYTGPACSQDVDECALGANPCEHAGK	[K].AIcTcPSGYTGPAcSQDVDEcALGANPcEHAGK.[C]	C3(Carbamidomethyl); C5(Carbamidomethyl); C14(Carbamidomethyl); C21(Carbamidomethyl); C28(Carbamidomethyl)	1	1	Q01705	Q01705	Neurogenic locus notch homolog protein 1 OS=Mus musculus OX=10090 GN=Notch1 PE=1 SV=3	0	4	4	1	0	1	1	1	889.123	3553.47	3553.45	4.24699	0.00377287	0	0	1.03872e+06	HCD (High Energy Collision Dissociation)	MS2	0.900318	97.7877	11.1335	4358	4358	4354	FP031821_5.raw	0/0		30.0057	1505.94	1505.94	1505.94	9.86859e-31	9.8681e-31	0	0
FALSE	High	PMI-Byonic	PMI-Byonic (A2)	A	2	Unambiguous	AICTCPSGYTGPACSQDVDECALGANPCEHAGK	[K].AIcTcPSGYTGPAcSQDVDEcALGANPcEHAGK.[C]	C3(Carbamidomethyl); C5(Carbamidomethyl); C14(Carbamidomethyl); C21(Carbamidomethyl); C28(Carbamidomethyl)	1	1	Q01705	Q01705	Neurogenic locus notch homolog protein 1 OS=Mus musculus OX=10090 GN=Notch1 PE=1 SV=3	0	3	3	1	0	1	1	1	1185.16	3553.47	3553.45	4.85194	0.00574705	0	0	4319256	HCD (High Energy Collision Dissociation)	MS2	0.540878	35.8277	11.2477	4410	4410	4409	FP031821_5.raw	0/0		30.0057	1438.59	1438.59	1438.59	9.86859e-31	9.86827e-31	0	0
FALSE	High	PMI-Byonic	PMI-Byonic (A2)	A	2	Unambiguous	AICTCPSGYTGPACSQDVDECALGANPCEHAGK	[K].AIcTcPSGYTGPAcSQDVDEcALGANPcEHAGK.[C]	C3(Carbamidomethyl); C5(Carbamidomethyl); C14(Carbamidomethyl); C21(Carbamidomethyl); C28(Carbamidomethyl)	1	1	Q01705	Q01705	Neurogenic locus notch homolog protein 1 OS=Mus musculus OX=10090 GN=Notch1 PE=1 SV=3	0	4	4	1	0	1	1	1	889.124	3553.47	3553.45	5.34627	0.00474943	0	0	2.22552e+06	HCD (High Energy Collision Dissociation)	MS2	0	58.7668	11.2492	4411	4411	4409	FP031821_5.raw	0/0		30.0057	1450.07	1450.07	1450.07	9.86859e-31	9.86835e-31	0	0
FALSE	High	PMI-Byonic	PMI-Byonic (A2)	A	2	Unambiguous	AICTCPSGYTGPACSQDVDECALGANPCEHAGK	[K].AIcTcPSGYTGPAcSQDVDEcALGANPcEHAGK.[C]	C3(Carbamidomethyl); C5(Carbamidomethyl); C14(Carbamidomethyl); C21(Carbamidomethyl); C28(Carbamidomethyl)	1	1	Q01705	Q01705	Neurogenic locus notch homolog protein 1 OS=Mus musculus OX=10090 GN=Notch1 PE=1 SV=3	0	3	3	1	0	1	1	1	1185.16	3553.47	3553.45	4.02748	0.00477049	0	0	671813	HCD (High Energy Collision Dissociation)	MS2	0	100	11.1196	4352	4352	4343	FP031821_5.raw	0/0		30.0057	1433.74	1433.74	1433.74	9.86859e-31	9.86761e-31	0	0
FALSE	High	PMI-Byonic	PMI-Byonic (A2)	A	2	Unambiguous	CLNTLGSFECQCLQGYTGPR	[K].cLntLGSFEcQcLQGYTGPR.[C]	C1(Carbamidomethyl); N3(Oxidation); T4(Fuc(1)); C10(Carbamidomethyl); C12(Carbamidomethyl)	1	1	Q01705	Q01705	Neurogenic locus notch homolog protein 1 OS=Mus musculus OX=10090 GN=Notch1 PE=1 SV=3	0	3	3	1	0	1	1	1	841.705	2523.1	2523.09	2.73824	0.00230294	0	0	1.17884e+06	HCD (High Energy Collision Dissociation)	MS2	27.087	100	13.3345	5389	5389	5388	FP031821_5.raw	0/0		3.82356	436.381	436.381	2.4	0.000150119	7.4823e-06	0	0
FALSE	High	PMI-Byonic	PMI-Byonic (A2)	A	2	Unambiguous	CLNTLGSFECQCLQGYTGPR	[K].cLntLGSFEcQcLQGYTGPR.[C]	C1(Carbamidomethyl); N3(Oxidation); T4(Fuc(1)); C10(Carbamidomethyl); C12(Carbamidomethyl)	1	1	Q01705	Q01705	Neurogenic locus notch homolog protein 1 OS=Mus musculus OX=10090 GN=Notch1 PE=1 SV=3	0	2	2	1	0	1	1	1	1262.04	2523.07	2523.09	-10.2952	-0.0129878	0	0	66669.9	HCD (High Energy Collision Dissociation)	MS2	19.8303	100	18.3342	7552	7552	7544	FP031821_5.raw	0/0		2.12445	272.177	272.177	2.4	0.00750843	0.000291162	0	0
FALSE	High	PMI-Byonic	PMI-Byonic (A2)	A	2	Unambiguous	CLNTLGSFECQCLQGYTGPR	[K].cLntLGSFEcQcLQGYTGPR.[C]	C1(Carbamidomethyl); N3(Oxidation); T4(Fuc(1)); C10(Carbamidomethyl); C12(Carbamidomethyl)	1	1	Q01705	Q01705	Neurogenic locus notch homolog protein 1 OS=Mus musculus OX=10090 GN=Notch1 PE=1 SV=3	0	3	3	1	0	1	1	1	841.704	2523.1	2523.09	1.06908	0.000899134	0	0	806079	HCD (High Energy Collision Dissociation)	MS2	21.9689	100	13.2179	5337	5337	5333	FP031821_5.raw	0/0		4.25137	449.651	449.651	2.4	5.60564e-05	1.99546e-06	0	0
FALSE	High	PMI-Byonic	PMI-Byonic (A2)	A	2	Unambiguous	CLNTLGSFECQCLQGYTGPR	[K].cLntLGSFEcQcLQGYTGPR.[C]	C1(Carbamidomethyl); N3(Oxidation); T4(Fuc(1)); C10(Carbamidomethyl); C12(Carbamidomethyl)	1	1	Q01705	Q01705	Neurogenic locus notch homolog protein 1 OS=Mus musculus OX=10090 GN=Notch1 PE=1 SV=3	0	3	3	1	0	1	1	1	841.693	2523.06	2523.09	-12.2841	-0.0103313	0	0	110177	HCD (High Energy Collision Dissociation)	MS2	5.09685	100	18.3105	7542	7542	7533	FP031821_5.raw	0/0		1.93807	280.572	280.572	2.4	0.0115326	0.000464107	0	0
FALSE	High	PMI-Byonic	PMI-Byonic (A2)	A	2	Unambiguous	CLNTLGSFECQCLQGYTGPR	[K].cLntLGSFEcQcLQGYTGPR.[C]	C1(Carbamidomethyl); N3(Oxidation); T4(Fuc(1)); C10(Carbamidomethyl); C12(Carbamidomethyl)	1	1	Q01705	Q01705	Neurogenic locus notch homolog protein 1 OS=Mus musculus OX=10090 GN=Notch1 PE=1 SV=3	0	2	2	1	0	1	1	1	1262.05	2523.1	2523.09	1.80013	0.00227095	0	0	452454	HCD (High Energy Collision Dissociation)	MS2	0	100	13.3016	5375	5375	5366	FP031821_5.raw	0/0		5.86166	442.676	442.676	2.4	1.37513e-06	1.2455e-07	0	0
FALSE	High	PMI-Byonic	PMI-Byonic (A2)	A	2	Unambiguous	HGGTCQDRDNSYLCLCLK	[R].HGGtcQDRDNSYLcLcLK.[G]	T4(HexNAc(1)Hex(1)Fuc(1)NeuAc(1)); C5(Carbamidomethyl); C14(Carbamidomethyl); C16(Carbamidomethyl)	1	1	Q01705	Q01705	Neurogenic locus notch homolog protein 1 OS=Mus musculus OX=10090 GN=Notch1 PE=1 SV=3	1	4	4	1	0	1	1	1	750.57	2999.26	2999.24	5.03218	0.00377318	0	0	1.01836e+06	HCD (High Energy Collision Dissociation)	MS2	0	100	11.1541	4367	4367	4365	FP031821_5.raw	0/0		5.63237	558.166	558.166	1.44497	2.33148e-06	1.97636e-07	0	0
FALSE	High	PMI-Byonic	PMI-Byonic (A2)	A	2	Unambiguous	HGGTCQDRDNSYLCLCLK	[R].HGGtcQDRDNSYLcLcLK.[G]	T4(HexNAc(1)Hex(1)Fuc(1)NeuAc(1)); C5(Carbamidomethyl); C14(Carbamidomethyl); C16(Carbamidomethyl)	1	1	Q01705	Q01705	Neurogenic locus notch homolog protein 1 OS=Mus musculus OX=10090 GN=Notch1 PE=1 SV=3	1	4	4	1	0	1	1	1	750.57	2999.26	2999.24	5.03218	0.00377318	0	0	1.37078e+06	HCD (High Energy Collision Dissociation)	MS2	8.78718	100	11.0411	4314	4314	4310	FP031821_5.raw	0/0		7.65863	634.245	634.245	1.387	2.19469e-08	1.95342e-09	0	0
FALSE	High	PMI-Byonic	PMI-Byonic (A2)	A	2	Unambiguous	HGGTCQDRDNSYLCLCLK	[R].HGGtcQDRDNSYLcLcLK.[G]	T4(HexNAc(1)Fuc(1)); C5(Carbamidomethyl); C14(Carbamidomethyl); C16(Carbamidomethyl)	1	1	Q01705	Q01705	Neurogenic locus notch homolog protein 1 OS=Mus musculus OX=10090 GN=Notch1 PE=1 SV=3	1	4	4	1	0	1	1	1	637.282	2546.11	2546.1	4.12429	0.00262521	0	0	1.33319e+06	HCD (High Energy Collision Dissociation)	MS2	36.9094	100	10.0628	3838	3838	3837	FP031821_5.raw	0/0		5.45635	503.526	503.526	3.2	3.49663e-06	3.22635e-07	0	0
FALSE	High	PMI-Byonic	PMI-Byonic (A2)	A	2	Unambiguous	HGGTCQDRDNSYLCLCLK	[R].HGGtcQDRDNSYLcLcLK.[G]	T4(Fuc(1)); C5(Carbamidomethyl); C14(Carbamidomethyl); C16(Carbamidomethyl)	1	1	Q01705	Q01705	Neurogenic locus notch homolog protein 1 OS=Mus musculus OX=10090 GN=Notch1 PE=1 SV=3	1	3	3	1	0	1	1	1	781.678	2343.02	2343.02	1.97215	0.00154026	0	0	548696	HCD (High Energy Collision Dissociation)	MS2	11.7876	100	10.0401	3827	3827	3826	FP031821_5.raw	0/0		4.16815	523.539	523.539	6.8	6.78966e-05	5.06473e-06	0	0
FALSE	High	PMI-Byonic	PMI-Byonic (A2)	A	2	Unambiguous	HGGTCQDRDNSYLCLCLK	[R].HGGTcQDRDNSYLcLcLK.[G]	C5(Carbamidomethyl); C14(Carbamidomethyl); C16(Carbamidomethyl)	1	1	Q01705	Q01705	Neurogenic locus notch homolog protein 1 OS=Mus musculus OX=10090 GN=Notch1 PE=1 SV=3	1	3	3	1	0	1	1	1	732.993	2196.96	2196.96	2.59719	0.00190197	0	0	964359	HCD (High Energy Collision Dissociation)	MS2	2.42008	100	9.98361	3800	3800	3793	FP031821_5.raw	0/0		11.1786	860.945	860.945	860.945	6.62837e-12	7.60235e-13	0	0
FALSE	High	PMI-Byonic	PMI-Byonic (A2)	A	2	Unambiguous	HGGTCQDRDNSYLCLCLK	[R].HGGTcQDRDNsYLcLcLK.[G]	C5(Carbamidomethyl); S11(Fuc(1)); C14(Carbamidomethyl); C16(Carbamidomethyl)	1	1	Q01705	Q01705	Neurogenic locus notch homolog protein 1 OS=Mus musculus OX=10090 GN=Notch1 PE=1 SV=3	1	4	4	1	0	1	1	1	586.513	2343.03	2343.02	5.11844	0.00299814	0	0	1.70836e+06	HCD (High Energy Collision Dissociation)	MS2	7.2855	68.7132	9.97696	3796	3796	3793	FP031821_5.raw	0/0		5.82424	532.563	532.563	8.44801	1.49887e-06	1.53181e-07	0	0
FALSE	High	PMI-Byonic	PMI-Byonic (A2)	A	2	Unambiguous	HGGTCQDRDNSYLCLCLK	[R].HGGtcQDRDNSYLcLcLK.[G]	T4(HexNAc(1)Fuc(1)); C5(Carbamidomethyl); C14(Carbamidomethyl); C16(Carbamidomethyl)	1	1	Q01705	Q01705	Neurogenic locus notch homolog protein 1 OS=Mus musculus OX=10090 GN=Notch1 PE=1 SV=3	1	3	3	1	0	1	1	1	849.374	2546.11	2546.1	4.96859	0.00421684	0	0	733254	HCD (High Energy Collision Dissociation)	MS2	2.30264	100	9.95685	3787	3787	3782	FP031821_5.raw	0/0		5.90536	589.739	589.739	4.18107	1.24349e-06	9.73631e-08	0	0
FALSE	High	PMI-Byonic	PMI-Byonic (A2)	A	2	Unambiguous	HGGTCQDRDNSYLCLCLK	[R].HGGTcQDRDNsYLcLcLK.[G]	C5(Carbamidomethyl); S11(HexNAc(1)Fuc(1)); C14(Carbamidomethyl); C16(Carbamidomethyl)	1	1	Q01705	Q01705	Neurogenic locus notch homolog protein 1 OS=Mus musculus OX=10090 GN=Notch1 PE=1 SV=3	1	4	4	1	0	1	1	1	637.282	2546.11	2546.1	4.22018	0.00268624	0	0	1.22513e+06	HCD (High Energy Collision Dissociation)	MS2	12.4257	100	9.95349	3785	3785	3782	FP031821_5.raw	0/0		9.65863	721.089	721.089	9.50304	2.19469e-10	2.16107e-11	0	0
FALSE	High	PMI-Byonic	PMI-Byonic (A2)	A	2	Unambiguous	HGGTCQDRDNSYLCLCLK	[R].HGGtcQDRDNSYLcLcLK.[G]	T4(Fuc(1)); C5(Carbamidomethyl); C14(Carbamidomethyl); C16(Carbamidomethyl)	1	1	Q01705	Q01705	Neurogenic locus notch homolog protein 1 OS=Mus musculus OX=10090 GN=Notch1 PE=1 SV=3	1	3	3	1	0	1	1	1	781.68	2343.03	2343.02	4.55108	0.00355442	0	0	865320	HCD (High Energy Collision Dissociation)	MS2	2.69126	100	9.93222	3776	3776	3771	FP031821_5.raw	0/0		6.90536	645.893	645.893	6.8	1.24349e-07	8.51895e-09	0	0
FALSE	High	PMI-Byonic	PMI-Byonic (A2)	A	2	Unambiguous	HGGTCQDRDNSYLCLCLK	[R].HGGTcQDRDNsYLcLcLK.[G]	C5(Carbamidomethyl); S11(HexNAc(1)Fuc(1)); C14(Carbamidomethyl); C16(Carbamidomethyl)	1	1	Q01705	Q01705	Neurogenic locus notch homolog protein 1 OS=Mus musculus OX=10090 GN=Notch1 PE=1 SV=3	1	2	2	1	0	1	1	1	637.812	1274.62	2546.1	-499384	-635.739	0	0	824778	HCD (High Energy Collision Dissociation)	MS2	27.629	100	9.91271	3767	3767	3760	FP031821_5.raw	0/0		2.35188	340.228	340.228	10.7287	0.00444749	8.3665e-05	0	0
FALSE	High	PMI-Byonic	PMI-Byonic (A2)	A	2	Unambiguous	HGGTCQDRDNSYLCLCLK	[R].HGGtcQDRDNSYLcLcLK.[G]	T4(HexNAc(1)Hex(1)Fuc(1)NeuAc(1)); C5(Carbamidomethyl); C14(Carbamidomethyl); C16(Carbamidomethyl)	1	1	Q01705	Q01705	Neurogenic locus notch homolog protein 1 OS=Mus musculus OX=10090 GN=Notch1 PE=1 SV=3	1	3	3	1	0	1	1	1	1000.42	2999.26	2999.24	4.42616	0.00442504	0	0	579552	HCD (High Energy Collision Dissociation)	MS2	0	100	11.068	4328	4328	4321	FP031821_5.raw	0/0		3.53639	378.122	378.122	0.8	0.000290808	1.2127e-05	0	0
[truncated: 7 more columns]

## Sheet: FP032421_2
Checked	Confidence	Identifying Node Type	Identifying Node	Search ID	Identifying Node No	PSM Ambiguity	Sequence	Annotated Sequence	Modifications	# Protein Groups	# Proteins	Master Protein Accessions	Protein Accessions	Protein Descriptions	# Missed Cleavages	Charge	Original Precursor Charge	DeltaScore	DeltaCn	Rank	Search Engine Rank	Concatenated Rank	m/z [Da]	MH+ [Da]	Theo. MH+ [Da]	DeltaM [ppm]	Deltam/z [Da]	Matched Ions	Total Ions	Intensity	Activation Type	MS Order	Isolation Interference [%]	Ion Inject Time [ms]	RT [min]	First Scan	Last Scan	Master Scan(s)	Spectrum File	Ions Matched	Annotation	|Log Prob|	Byonic Score	Delta Byonic Score	Delta Mod Score	PEP 2D	q-Value 2D	FDR 2D	Peptide Group FDR 2D
FALSE	High	PMI-Byonic	PMI-Byonic (A2)	A	2	Unambiguous	NAGTCHVVDHGGTVDYACSCPLGFSGPLCLTPLDNACLANPCR	[K].NAGTcHVVDHGGtVDYAcScPLGFSGPLcLTPLDNAcLANPcR.[N]	C5(Carbamidomethyl); T13(Fuc(1)); C18(Carbamidomethyl); C20(Carbamidomethyl); C29(Carbamidomethyl); C37(Carbamidomethyl); C42(Carbamidomethyl)	1	1	Q01705	Q01705	Neurogenic locus notch homolog protein 1 OS=Mus musculus OX=10090 GN=Notch1 PE=1 SV=3	0	4	4	1	0	1	1	1	1213.29	4850.13	4850.12	2.38994	0.00289787	0	0	2.71908e+06	HCD (High Energy Collision Dissociation)	MS2	0	22.4575	15.2893	5901	5901	5898	FP032421_2.raw	0/0		30.0057	1156.63	1156.63	0.128921	9.86859e-31	9.86835e-31	0	0
FALSE	High	PMI-Byonic	PMI-Byonic (A2)	A	2	Unambiguous	NAGTCHVVDHGGTVDYACSCPLGFSGPLCLTPLDNACLANPCR	[K].NAGTcHVVDHGGTVDYAcScPLGFSGPLcLTPLDNAcLANPcR.[N]	C5(Carbamidomethyl); C18(Carbamidomethyl); C20(Carbamidomethyl); C29(Carbamidomethyl); C37(Carbamidomethyl); C42(Carbamidomethyl)	1	1	Q01705	Q01705	Neurogenic locus notch homolog protein 1 OS=Mus musculus OX=10090 GN=Notch1 PE=1 SV=3	0	4	4	1	0	1	1	1	1176.77	4704.06	4704.06	-0.899246	-0.00105753	0	0	249412	HCD (High Energy Collision Dissociation)	MS2	95.0382	100	15.3517	5929	5929	5920	FP032421_2.raw	0/0		15.9603	1139.05	1139.05	288.039	1.09563e-16	1.82603e-17	0	0
FALSE	High	PMI-Byonic	PMI-Byonic (A2)	A	2	Unambiguous	NAGTCHVVDHGGTVDYACSCPLGFSGPLCLTPLDNACLANPCRNGGTCDLLTLTEYK	[K].NAGTcHVVDHGGTVDYAcscPLGFsGPLcLTPLDNAcLANPcrNGGTcDLLTLTEYK.[C]	C5(Carbamidomethyl); C18(Carbamidomethyl); S19(Fuc(1)); C20(Carbamidomethyl); S25(HexNAc(1)Hex(1)Fuc(1)NeuAc(1)); C29(Carbamidomethyl); C37(Carbamidomethyl); C42(Carbamidomethyl); R43(Deamidated); C48(Carbamidomethyl)	1	1	Q01705	Q01705	Neurogenic locus notch homolog protein 1 OS=Mus musculus OX=10090 GN=Notch1 PE=1 SV=3	1	5	5	1	0	1	1	1	1444.64	7219.15	7219.13	2.74504	0.00396336	0	0	0	HCD (High Energy Collision Dissociation)	MS2		100	17.0163	6654	6654	6646	FP032421_2.raw	0/0		7.63915	698.673	698.673	0	2.29534e-08	2.49886e-09	0	0
FALSE	High	PMI-Byonic	PMI-Byonic (A2)	A	2	Unambiguous	NAGTCHVVDHGGTVDYACSCPLGFSGPLCLTPLDNACLANPCRNGGTCDLLTLTEYK	[K].NAGtcHVVDHGGTVDYAcScPLGFsGPLcLTPLDNAcLANPcRnGGTcDLLTLTEYK.[C]	T4(Fuc(1)); C5(Carbamidomethyl); C18(Carbamidomethyl); C20(Carbamidomethyl); S25(Fuc(1)); C29(Carbamidomethyl); C37(Carbamidomethyl); C42(Carbamidomethyl); N44(Deamidated); C48(Carbamidomethyl)	1	1	Q01705	Q01705	Neurogenic locus notch homolog protein 1 OS=Mus musculus OX=10090 GN=Notch1 PE=1 SV=3	1	5	5	1	0	1	1	1	1313.39	6562.91	6562.9	1.38464	0.00181745	0	0	383093	HCD (High Energy Collision Dissociation)	MS2	0	91.2112	16.6714	6506	6506	6503	FP032421_2.raw	0/0		30.0057	1378.67	1378.67	0	9.86859e-31	9.8684e-31	0	0
FALSE	High	PMI-Byonic	PMI-Byonic (A2)	A	2	Unambiguous	NGGTCDLLTLTEYK	[R].nGGTcDLLTLtEYK.[C]	N1(Deamidated); C5(Carbamidomethyl); T11(Fuc(1))	1	1	Q01705	Q01705	Neurogenic locus notch homolog protein 1 OS=Mus musculus OX=10090 GN=Notch1 PE=1 SV=3	0	2	2	1	0	1	1	1	866.404	1731.8	1731.8	1.15102	0.00099667	0	0	2.01212e+06	HCD (High Energy Collision Dissociation)	MS2	2.33086	74.0683	15.2388	5879	5879	5876	FP032421_2.raw	0/0		13.1501	887.982	887.982	3.35424	7.0778e-14	2.36046e-14	0	0
FALSE	High	PMI-Byonic	PMI-Byonic (A2)	A	2	Unambiguous	NGGTCDLLTLTEYK	[R].NGGTcDLLTLtEYK.[C]	C5(Carbamidomethyl); T11(Fuc(1))	1	1	Q01705	Q01705	Neurogenic locus notch homolog protein 1 OS=Mus musculus OX=10090 GN=Notch1 PE=1 SV=3	0	2	2	1	0	1	1	1	865.913	1730.82	1730.82	2.35481	0.00203787	0	0	3.91513e+06	HCD (High Energy Collision Dissociation)	MS2	2.77158	40.332	13.7124	5176	5176	5172	FP032421_2.raw	0/0		11.1088	803.486	803.486	2.69576	7.78338e-12	1.65104e-12	0	0
FALSE	High	PMI-Byonic	PMI-Byonic (A2)	A	2	Unambiguous	NGGTCDLLTLTEYK	[R].nGGTcDLLtLTEYK.[C]	N1(Deamidated); C5(Carbamidomethyl); T9(Fuc(1))	1	1	Q01705	Q01705	Neurogenic locus notch homolog protein 1 OS=Mus musculus OX=10090 GN=Notch1 PE=1 SV=3	0	2	2	1	0	1	1	1	866.404	1731.8	1731.8	0.869072	0.000752529	0	0	7.97325e+06	HCD (High Energy Collision Dissociation)	MS2	0	19.1395	15.3601	5932	5932	5931	FP032421_2.raw	0/0		13.1501	896.104	896.104	0	7.0778e-14	2.83219e-14	0	0
FALSE	Medium	PMI-Byonic	PMI-Byonic (A2)	A	2	Unambiguous	NGGTCDLLTLTEYK	[R].NGGTcDLLTLTEYK.[C]	C5(Carbamidomethyl)	1	1	Q01705	Q01705	Neurogenic locus notch homolog protein 1 OS=Mus musculus OX=10090 GN=Notch1 PE=1 SV=3	0	2	2	1	0	1	1	1	792.88	1584.75	1584.76	-3.3293	-0.00263806	0	0	1811613	HCD (High Energy Collision Dissociation)	MS2	7.51329	65.4085	15.4658	5979	5979	5975	FP032421_2.raw	0/0		0.244947	131.079	131.079	131.079	0.568922	0.0167693	0	0
FALSE	High	PMI-Byonic	PMI-Byonic (A2)	A	2	Unambiguous	NGGTCDLLTLTEYK	[R].nGGTcDLLtLTEYK.[C]	N1(Deamidated); C5(Carbamidomethyl); T9(Fuc(1))	1	1	Q01705	Q01705	Neurogenic locus notch homolog protein 1 OS=Mus musculus OX=10090 GN=Notch1 PE=1 SV=3	0	2	2	1	0	1	1	1	867.419	1733.83	1731.8	1173.5	1.01613	0	0	1.53899e+06	HCD (High Energy Collision Dissociation)	MS2	17.6384	100	15.5132	5999	5999	5997	FP032421_2.raw	0/0		1.7411	285.088	285.088	0	0.0181511	0.000286084	0	0
FALSE	High	PMI-Byonic	PMI-Byonic (A2)	A	2	Unambiguous	NGGTCDLLTLTEYK	[R].NGGTcDLLTLtEYK.[C]	C5(Carbamidomethyl); T11(Fuc(1))	1	1	Q01705	Q01705	Neurogenic locus notch homolog protein 1 OS=Mus musculus OX=10090 GN=Notch1 PE=1 SV=3	0	2	2	1	0	1	1	1	865.912	1730.82	1730.82	0.94426	0.00081717	0	0	5.48661e+06	HCD (High Energy Collision Dissociation)	MS2	0	38.855	13.8213	5228	5228	5227	FP032421_2.raw	0/0		11.1502	770.072	770.072	12.821	7.0756e-12	1.21301e-12	0	0
FALSE	High	PMI-Byonic	PMI-Byonic (A2)	A	2	Unambiguous	NGGTCDLLTLTEYK	[R].nGGTcDLLTLtEYK.[C]	N1(Deamidated); C5(Carbamidomethyl); T11(Fuc(1))	1	1	Q01705	Q01705	Neurogenic locus notch homolog protein 1 OS=Mus musculus OX=10090 GN=Notch1 PE=1 SV=3	0	2	2	1	0	1	1	1	866.404	1731.8	1731.8	0.587122	0.000508389	0	0	2.69347e+06	HCD (High Energy Collision Dissociation)	MS2	4.6811	54.3301	14.6455	5608	5608	5601	FP032421_2.raw	0/0		13.1501	869.503	869.503	10.8058	7.0778e-14	1.7708e-14	0	0
FALSE	Low	PMI-Byonic	PMI-Byonic (A2)	A	2	Unambiguous	CPPGWSGK	[R].cPPGwsGK.[S]	C1(Carbamidomethyl); W5(Oxidation); S6(HexNAc(1)Hex(1)Fuc(1))	1	1	Q01705	Q01705	Neurogenic locus notch homolog protein 1 OS=Mus musculus OX=10090 GN=Notch1 PE=1 SV=3	0	2	2	1	0	1	1	1	708.303	1415.6	1415.59	6.83748	0.00483953	0	0	415281	HCD (High Energy Collision Dissociation)	MS2	12.258	100	8.31502	2561	2561	2554	FP032421_2.raw	0/0		0.0179856	45.4597	45.4597	45.4597	0.959432	0.0633719	0.0144927	0.0277777
FALSE	High	PMI-Byonic	PMI-Byonic (A2)	A	2	Unambiguous	SCQQADPCASNPCANGGQCLPFESSYICR	[K].ScQQADPcAsnPcAnGGQcLPFESSYIcR.[C]	C2(Carbamidomethyl); C8(Carbamidomethyl); S10(Fuc(1)); N11(Oxidation); C13(Carbamidomethyl); N15(Deamidated); C19(Carbamidomethyl); C28(Carbamidomethyl)	1	1	Q01705	Q01705	Neurogenic locus notch homolog protein 1 OS=Mus musculus OX=10090 GN=Notch1 PE=1 SV=3	0	3	3	1	0	1	1	1	1166.47	3497.39	3497.38	3.03926	0.00354315	0	0	697885	HCD (High Energy Collision Dissociation)	MS2	0	100	13.3918	5027	5027	5018	FP032421_2.raw	0/0		11.7351	800.557	800.557	3.6	1.84034e-12	2.35925e-13	0	0
FALSE	High	PMI-Byonic	PMI-Byonic (A2)	A	2	Unambiguous	CPPGFHGPTCRQDVNECSQNPGLCR	[R].cPPGFHGPTcRQDVNEcSQNPGLcR.[H]	C1(Carbamidomethyl); C10(Carbamidomethyl); C17(Carbamidomethyl); C24(Carbamidomethyl)	1	1	Q01705	Q01705	Neurogenic locus notch homolog protein 1 OS=Mus musculus OX=10090 GN=Notch1 PE=1 SV=3	1	4	4	1	0	1	1	1	736.569	2943.25	2943.25	1.07277	0.000789359	0	0	2.816e+06	HCD (High Energy Collision Dissociation)	MS2	1.20953	86.42	8.89161	2821	2821	2818	FP032421_2.raw	0/0		10.6806	785.559	785.559	785.559	2.08662e-11	2.85198e-12	0	0
FALSE	High	PMI-Byonic	PMI-Byonic (A2)	A	2	Unambiguous	CPPGFHGPTCRQDVNECSQNPGLCR	[R].cPPGFHGPTcRQDVNEcSQNPGLcR.[H]	C1(Carbamidomethyl); C10(Carbamidomethyl); C17(Carbamidomethyl); C24(Carbamidomethyl)	1	1	Q01705	Q01705	Neurogenic locus notch homolog protein 1 OS=Mus musculus OX=10090 GN=Notch1 PE=1 SV=3	1	4	4	1	0	1	1	1	736.569	2943.25	2943.25	1.40457	0.0010335	0	0	4351475	HCD (High Energy Collision Dissociation)	MS2	0.384218	49.0273	9.00779	2874	2874	2873	FP032421_2.raw	0/0		9.68055	734.975	734.975	734.975	2.08663e-10	3.00163e-11	0	0
FALSE	High	PMI-Byonic	PMI-Byonic (A2)	A	2	Ambiguous	CPPGFHGPTCRQDVNECSQNPGLCR	[R].cPPGFHGPTcRQDVNEcSQNPGLcR.[H]	C1(Carbamidomethyl); C10(Carbamidomethyl); C17(Carbamidomethyl); C24(Carbamidomethyl)	1	1	Q01705	Q01705	Neurogenic locus notch homolog protein 1 OS=Mus musculus OX=10090 GN=Notch1 PE=1 SV=3	1	4	4	0.1921	0	1	1	1	736.819	2944.25	2943.25	340.916	0.25085	0	0	2125277	HCD (High Energy Collision Dissociation)	MS2	16.0373	100	9.12385	2929	2929	2928	FP032421_2.raw	0/0		9.68055	722.589	722.589	722.589	2.08663e-10	3.71621e-11	0	0
FALSE	High	PMI-Byonic	PMI-Byonic (A2)	A	2	Ambiguous	CPPGFHGPTCRQDVNECSQNPGLCR	[R].cPPGFHGPTcRQDVnEcSQNPGLcR.[H]	C1(Carbamidomethyl); C10(Carbamidomethyl); N15(Deamidated); C17(Carbamidomethyl); C24(Carbamidomethyl)	1	1	Q01705	Q01705	Neurogenic locus notch homolog protein 1 OS=Mus musculus OX=10090 GN=Notch1 PE=1 SV=3	1	4	4		0	2	2	2	736.819	2944.25	2944.23	6.58425	0.00484639	0	0	2125277	HCD (High Energy Collision Dissociation)	MS2	16.0373	100	9.12385	2929	2929	2928	FP032421_2.raw	0/0		7.81517	651.559	651.559	42.1649	1.53048e-08	1.4889e-09	0	0
FALSE	High	PMI-Byonic	PMI-Byonic (A2)	A	2	Unambiguous	CPPGFHGPTCRQDVNECSQNPGLCR	[R].cPPGFHGPTcRQDVNEcSQNPGLcR.[H]	C1(Carbamidomethyl); C10(Carbamidomethyl); C17(Carbamidomethyl); C24(Carbamidomethyl)	1	1	Q01705	Q01705	Neurogenic locus notch homolog protein 1 OS=Mus musculus OX=10090 GN=Notch1 PE=1 SV=3	1	4	4	1	0	1	1	1	736.569	2943.25	2943.25	1.23867	0.000911429	0	0	652351	HCD (High Energy Collision Dissociation)	MS2	8.10515	100	9.28207	3001	3001	2994	FP032421_2.raw	0/0		5.74295	591.222	591.222	591.222	1.80739e-06	1.63841e-07	0	0
FALSE	High	PMI-Byonic	PMI-Byonic (A2)	A	2	Unambiguous	QDVNECSQNPGLCR	[R].QDVNEcSQNPGLcR.[H]	C6(Carbamidomethyl); C13(Carbamidomethyl)	1	1	Q01705	Q01705	Neurogenic locus notch homolog protein 1 OS=Mus musculus OX=10090 GN=Notch1 PE=1 SV=3	0	2	2	1	0	1	1	1	838.859	1676.71	1676.71	-0.615247	-0.000515796	0	0	2.38418e+06	HCD (High Energy Collision Dissociation)	MS2	2.00753	86.6047	7.74047	2304	2304	2301	FP032421_2.raw	0/0		13.1501	895.494	895.494	895.494	7.0778e-14	1.01266e-14	0	0
FALSE	High	PMI-Byonic	PMI-Byonic (A2)	A	2	Ambiguous	QDVNECSQNPGLCR	[R].QDVnEcSQNPGLcR.[H]	N4(Deamidated); C6(Carbamidomethyl); C13(Carbamidomethyl)	1	1	Q01705	Q01705	Neurogenic locus notch homolog protein 1 OS=Mus musculus OX=10090 GN=Notch1 PE=1 SV=3	0	2	2	0.0985	0	1	1	1	839.352	1677.7	1677.7	0.108422	9.09498e-05	0	0	543758	HCD (High Energy Collision Dissociation)	MS2	20.5599	100	8.16151	2493	2493	2488	FP032421_2.raw	0/0		10.1502	727.293	727.293	146.011	7.07566e-11	1.11846e-11	0	0
FALSE	High	PMI-Byonic	PMI-Byonic (A2)	A	2	Ambiguous	QDVNECSQNPGLCR	[R].QDVNEcSQNPGLcR.[H]	C6(Carbamidomethyl); C13(Carbamidomethyl)	1	1	Q01705	Q01705	Neurogenic locus notch homolog protein 1 OS=Mus musculus OX=10090 GN=Notch1 PE=1 SV=3	0	2	2		0	2	2	2	839.352	1677.7	1676.71	586.981	0.492099	0	0	543758	HCD (High Energy Collision Dissociation)	MS2	20.5599	100	8.16151	2493	2493	2488	FP032421_2.raw	0/0		9.15023	677.811	677.811	677.811	7.07565e-10	6.29468e-11	0	0
FALSE	High	PMI-Byonic	PMI-Byonic (A2)	A	2	Unambiguous	QDVNECSQNPGLCR	[R].QDVNEcSQNPGLcR.[H]	C6(Carbamidomethyl); C13(Carbamidomethyl)	1	1	Q01705	Q01705	Neurogenic locus notch homolog protein 1 OS=Mus musculus OX=10090 GN=Notch1 PE=1 SV=3	0	2	2	1	0	1	1	1	838.86	1676.71	1676.71	0.404	0.000338696	0	0	632078	HCD (High Energy Collision Dissociation)	MS2	0	100	7.98227	2413	2413	2411	FP032421_2.raw	0/0		10.1502	731.522	731.522	731.522	7.07566e-11	7.87507e-12	0	0
FALSE	High	PMI-Byonic	PMI-Byonic (A2)	A	2	Unambiguous	QDVNECSQNPGLCR	[R].QDVNEcSQNPGLcR.[H]	C6(Carbamidomethyl); C13(Carbamidomethyl)	1	1	Q01705	Q01705	Neurogenic locus notch homolog protein 1 OS=Mus musculus OX=10090 GN=Notch1 PE=1 SV=3	0	3	3	1	0	1	1	1	559.575	1676.71	1676.71	-0.186447	-0.000104206	0	0	2768650	HCD (High Energy Collision Dissociation)	MS2	7.23506	53.349	7.88582	2368	2368	2367	FP032421_2.raw	0/0		7.15023	597.459	597.459	597.459	7.07565e-08	5.53775e-09	0	0
FALSE	High	PMI-Byonic	PMI-Byonic (A2)	A	2	Unambiguous	QDVNECSQNPGLCR	[R].QDVNEcSQNPGLcR.[H]	C6(Carbamidomethyl); C13(Carbamidomethyl)	1	1	Q01705	Q01705	Neurogenic locus notch homolog protein 1 OS=Mus musculus OX=10090 GN=Notch1 PE=1 SV=3	0	2	2	1	0	1	1	1	838.859	1676.71	1676.71	-0.0328202	-2.7515e-05	0	0	15848255	HCD (High Energy Collision Dissociation)	MS2	0.281591	14.0218	7.86182	2357	2357	2356	FP032421_2.raw	0/0		12.1502	839.481	839.481	839.481	7.0756e-13	9.00703e-14	0	0
FALSE	High	PMI-Byonic	PMI-Byonic (A2)	A	2	Unambiguous	QDVNECSQNPGLCR	[R].QDVNEcSQNPGLcR.[H]	C6(Carbamidomethyl); C13(Carbamidomethyl)	1	1	Q01705	Q01705	Neurogenic locus notch homolog protein 1 OS=Mus musculus OX=10090 GN=Notch1 PE=1 SV=3	0	3	3	1	0	1	1	1	559.575	1676.71	1676.71	-0.623267	-0.000348346	0	0	3.80155e+06	HCD (High Energy Collision Dissociation)	MS2	1.00869	43.8297	7.77219	2318	2318	2312	FP032421_2.raw	0/0		8.15023	636.171	636.171	636.171	7.07565e-09	5.33399e-10	0	0
FALSE	High	PMI-Byonic	PMI-Byonic (A2)	A	2	Unambiguous	ATHTGPHCELPYVPCSPSPCQNGGTCRPTGDTTHECACLPGFAGQNCEENVDDCPGNNCKNGGACVDGVNTYNCR	[R].ATHTGPHcELPYVPcsPSPcQNGGTcRPTGDTTHEcAcLPGFAGQNcEENVDDcPGNNcKnGGAcVdGVNTYNcR.[C]	C8(Carbamidomethyl); C15(Carbamidomethyl); S16(HexNAc(1)Hex(1)Fuc(1)NeuAc(1)); C20(Carbamidomethyl); C26(Carbamidomethyl); C36(Carbamidomethyl); C38(Carbamidomethyl); C47(Carbamidomethyl); C54(Carbamidomethyl); C59(Carbamidomethyl); N61(Deamidated); C65(Carbamidomethyl); D67(Oxidation); C74(Carbamidomethyl)	1	1	Q01705	Q01705	Neurogenic locus notch homolog protein 1 OS=Mus musculus OX=10090 GN=Notch1 PE=1 SV=3	1	3	3	1	0	1	1	1	1316.21	3946.62	9202.65	-571143	-1752.01	0	0	475711	HCD (High Energy Collision Dissociation)	MS2	32.9875	100	12.3137	4502	4502	4501	FP032421_2.raw	0/0		0.284379	174.678	174.678	0	0.519542	0.00827463	0	0
FALSE	High	PMI-Byonic	PMI-Byonic (A2)	A	2	Unambiguous	ATHTGPHCELPYVPCSPSPCQNGGTCRPTGDTTHECACLPGFAGQNCEENVDDCPGNNCK	[R].ATHTGPHcELPYVPcsPSPcQnGGTcRPTGDTTHEcAcLPGFAGQNcEENVDDcPGNNcK.[N]	C8(Carbamidomethyl); C15(Carbamidomethyl); S16(HexNAc(1)Hex(1)Fuc(1)NeuAc(1)); C20(Carbamidomethyl); N22(Deamidated); C26(Carbamidomethyl); C36(Carbamidomethyl); C38(Carbamidomethyl); C47(Carbamidomethyl); C54(Carbamidomethyl); C59(Carbamidomethyl)	1	1	Q01705	Q01705	Neurogenic locus notch homolog protein 1 OS=Mus musculus OX=10090 GN=Notch1 PE=1 SV=3	0	6	6	1	0	1	1	1	1259.01	7549.03	7548.99	4.81297	0.00605551	0	0	835549	HCD (High Energy Collision Dissociation)	MS2	0	24.5136	12.1122	4401	4401	4391	FP032421_2.raw	0/0		7.73511	611.498	611.498	0	1.84029e-08	1.94604e-09	0	0
FALSE	High	PMI-Byonic	PMI-Byonic (A2)	A	2	Unambiguous	ATHTGPHCELPYVPCSPSPCQNGGTCRPTGDTTHECACLPGFAGQNCEENVDDCPGNNCK	[R].ATHTGPHcELPYVPcsPSPcQNGGTcRPTGDTTHEcAcLPGFAGQNcEENVDDcPGNNcK.[N]	C8(Carbamidomethyl); C15(Carbamidomethyl); S16(Fuc(1)); C20(Carbamidomethyl); C26(Carbamidomethyl); C36(Carbamidomethyl); C38(Carbamidomethyl); C47(Carbamidomethyl); C54(Carbamidomethyl); C59(Carbamidomethyl)	1	1	Q01705	Q01705	Neurogenic locus notch homolog protein 1 OS=Mus musculus OX=10090 GN=Notch1 PE=1 SV=3	0	6	6	1	0	1	1	1	1149.63	6892.77	6891.78	143.529	0.164862	0	0	463286	HCD (High Energy Collision Dissociation)	MS2	0	33.8505	11.7792	4231	4231	4226	FP032421_2.raw	0/0		5.60951	496.692	496.692	0	2.45748e-06	3.12918e-07	0	0
FALSE	High	PMI-Byonic	PMI-Byonic (A2)	A	2	Unambiguous	ATHTGPHCELPYVPCSPSPCQNGGTCRPTGDTTHECACLPGFAGQNCEENVDDCPGNNCK	[R].ATHTGPHcELPYVPcsPSPcQNGGTcRPTGDTTHEcAcLPGFAGQNcEENVDDcPGNNcK.[N]	C8(Carbamidomethyl); C15(Carbamidomethyl); S16(HexNAc(1)Hex(1)Fuc(1)); C20(Carbamidomethyl); C26(Carbamidomethyl); C36(Carbamidomethyl); C38(Carbamidomethyl); C47(Carbamidomethyl); C54(Carbamidomethyl); C59(Carbamidomethyl)	1	1	Q01705	Q01705	Neurogenic locus notch homolog protein 1 OS=Mus musculus OX=10090 GN=Notch1 PE=1 SV=3	0	6	6	1	0	1	1	1	1210.49	7257.91	7256.91	137.907	0.166796	0	0	992311	HCD (High Energy Collision Dissociation)	MS2	0	20.5847	11.6696	4174	4174	4171	FP032421_2.raw	0/0		5.60951	513.383	513.383	0	2.45748e-06	2.74623e-07	0	0
FALSE	High	PMI-Byonic	PMI-Byonic (A2)	A	2	Ambiguous	NGGACVDGVNTYNCR	[K].nGGAcVDGVNTYNcr.[C]	N1(Deamidated); C5(Carbamidomethyl); C14(Carbamidomethyl); R15(Deamidated)	1	1	Q01705	Q01705	Neurogenic locus notch homolog protein 1 OS=Mus musculus OX=10090 GN=Notch1 PE=1 SV=3	0	2	2		0	2	2	2	829.835	1658.66	1658.65	5.6067	0.00464978	0	0	1.01962e+06	HCD (High Energy Collision Dissociation)	MS2	59.0079	100	9.89132	3281	3281	3280	FP032421_2.raw	0/0		5.33527	521.347	521.347	521.347	4.62098e-06	4.26083e-07	0	0
FALSE	High	PMI-Byonic	PMI-Byonic (A2)	A	2	Unambiguous	NGGACVDGVNTYNCR	[K].nGGAcVDGVNTYNcR.[C]	N1(Deamidated); C5(Carbamidomethyl); C14(Carbamidomethyl)	1	1	Q01705	Q01705	Neurogenic locus notch homolog protein 1 OS=Mus musculus OX=10090 GN=Notch1 PE=1 SV=3	0	2	2	1	0	1	1	1	829.339	1657.67	1657.67	1.12235	0.000930243	0	0	4746345	HCD (High Energy Collision Dissociation)	MS2	4.71089	34.6118	9.76989	3226	3226	3225	FP032421_2.raw	0/0		9.15023	698.327	698.327	607.621	7.07565e-10	1.29631e-10	0	0
FALSE	High	PMI-Byonic	PMI-Byonic (A2)	A	2	Unambiguous	NGGACVDGVNTYNCR	[K].nGGAcVdGVNTYNcR.[C]	N1(Deamidated); C5(Carbamidomethyl); D7(Oxidation); C14(Carbamidomethyl)	1	1	Q01705	Q01705	Neurogenic locus notch homolog protein 1 OS=Mus musculus OX=10090 GN=Notch1 PE=1 SV=3	0	2	2	1	0	1	1	1	837.338	1673.67	1673.66	2.76409	0.00231308	0	0	694557	HCD (High Energy Collision Dissociation)	MS2	0	100	9.68523	3188	3188	3181	FP032421_2.raw	0/0		7.10883	628.009	628.009	191.34	7.78339e-08	1.14922e-08	0	0
FALSE	High	PMI-Byonic	PMI-Byonic (A2)	A	2	Ambiguous	NGGACVDGVNTYNCR	[K].nGGAcVDGVNTYNcR.[C]	N1(Deamidated); C5(Carbamidomethyl); C14(Carbamidomethyl)	1	1	Q01705	Q01705	Neurogenic locus notch homolog protein 1 OS=Mus musculus OX=10090 GN=Notch1 PE=1 SV=3	0	2	2	0.2531	0	1	1	1	829.835	1658.66	1657.67	599.224	0.496658	0	0	1.01962e+06	HCD (High Energy Collision Dissociation)	MS2	59.0079	100	9.89132	3281	3281	3280	FP032421_2.raw	0/0		7.15023	589.199	589.199	261.519	7.07565e-08	9.98448e-09	0	0
FALSE	High	PMI-Byonic	PMI-Byonic (A2)	A	2	Unambiguous	NGGACVDGVNTYNCR	[K].nGGAcVDGVNTYNcr.[C]	N1(Deamidated); C5(Carbamidomethyl); C14(Carbamidomethyl); R15(Deamidated)	1	1	Q01705	Q01705	Neurogenic locus notch homolog protein 1 OS=Mus musculus OX=10090 GN=Notch1 PE=1 SV=3	0	2	2	1	0	1	1	1	829.831	1658.66	1658.65	1.26453	0.00104871	0	0	567655	HCD (High Energy Collision Dissociation)	MS2	6.62692	100	9.60182	3150	3150	3148	FP032421_2.raw	0/0		6.02463	491.255	491.255	491.255	9.44867e-07	7.4835e-08	0	0
FALSE	High	PMI-Byonic	PMI-Byonic (A2)	A	2	Unambiguous	NGGACVDGVNTYNCR	[K].NGGAcVDGVNTYNcR.[C]	C5(Carbamidomethyl); C14(Carbamidomethyl)	1	1	Q01705	Q01705	Neurogenic locus notch homolog protein 1 OS=Mus musculus OX=10090 GN=Notch1 PE=1 SV=3	0	2	2	1	0	1	1	1	828.845	1656.68	1656.69	-1.15682	-0.000958241	0	0	165747	HCD (High Energy Collision Dissociation)	MS2	0	100	8.09686	2465	2465	2455	FP032421_2.raw	0/0		6.02463	487.144	487.144	487.144	9.44867e-07	5.67093e-08	0	0
FALSE	High	PMI-Byonic	PMI-Byonic (A2)	A	2	Unambiguous	NGGACVDGVNTYNCR	[K].NGGAcVDGVNTYNcR.[C]	C5(Carbamidomethyl); C14(Carbamidomethyl)	1	1	Q01705	Q01705	Neurogenic locus notch homolog protein 1 OS=Mus musculus OX=10090 GN=Notch1 PE=1 SV=3	0	2	2	1	0	1	1	1	828.847	1656.69	1656.69	0.980003	0.000811779	0	0	3.05176e+06	HCD (High Energy Collision Dissociation)	MS2	2.33207	44.9369	8.47825	2634	2634	2631	FP032421_2.raw	0/0		9.15023	683.797	683.797	683.797	7.07565e-10	8.68215e-11	0	0
FALSE	High	PMI-Byonic	PMI-Byonic (A2)	A	2	Unambiguous	NGGACVDGVNTYNCR	[K].NGGAcVDGVNTYNcR.[C]	C5(Carbamidomethyl); C14(Carbamidomethyl)	1	1	Q01705	Q01705	Neurogenic locus notch homolog protein 1 OS=Mus musculus OX=10090 GN=Notch1 PE=1 SV=3	0	3	3	1	0	1	1	1	552.899	1656.68	1656.69	-1.3123	-0.00072469	0	0	482870	HCD (High Energy Collision Dissociation)	MS2	60.539	100	8.51531	2651	2651	2642	FP032421_2.raw	0/0		5.70345	479.927	479.927	479.927	1.97945e-06	1.97464e-07	0	0
FALSE	High	PMI-Byonic	PMI-Byonic (A2)	A	2	Unambiguous	NGGACVDGVNTYNCR	[K].NGGAcVDGVNTYNcR.[C]	C5(Carbamidomethyl); C14(Carbamidomethyl)	1	1	Q01705	Q01705	Neurogenic locus notch homolog protein 1 OS=Mus musculus OX=10090 GN=Notch1 PE=1 SV=3	0	2	2	1	0	1	1	1	828.846	1656.69	1656.69	0.0958018	7.93567e-05	0	0	1.82321e+06	HCD (High Energy Collision Dissociation)	MS2	6.54296	76.3125	8.59562	2688	2688	2686	FP032421_2.raw	0/0		8.15023	647.386	647.386	647.386	7.07565e-09	7.31649e-10	0	0
FALSE	High	PMI-Byonic	PMI-Byonic (A2)	A	2	Unambiguous	NGGACVDGVNTYNCR	[K].NGGAcVdGVNTYNcR.[C]	C5(Carbamidomethyl); D7(Oxidation); C14(Carbamidomethyl)	1	1	Q01705	Q01705	Neurogenic locus notch homolog protein 1 OS=Mus musculus OX=10090 GN=Notch1 PE=1 SV=3	0	2	2	1	0	1	1	1	836.844	1672.68	1672.68	0.872572	0.000729767	0	0	1.26286e+06	HCD (High Energy Collision Dissociation)	MS2	2.14457	100	8.67673	2725	2725	2719	FP032421_2.raw	0/0		8.15023	642.698	642.698	175.95	7.07565e-09	9.18237e-10	0	0
FALSE	High	PMI-Byonic	PMI-Byonic (A2)	A	2	Ambiguous	NGGACVDGVNTYNCR	[K].NGGAcVDGVNTYNcR.[C]	C5(Carbamidomethyl); C14(Carbamidomethyl)	1	1	Q01705	Q01705	Neurogenic locus notch homolog protein 1 OS=Mus musculus OX=10090 GN=Notch1 PE=1 SV=3	0	2	2		0	2	2	2	829.339	1657.67	1656.69	595.311	0.493121	0	0	1.0095e+06	HCD (High Energy Collision Dissociation)	MS2	15.1643	100	8.72624	2747	2747	2741	FP032421_2.raw	0/0		6.20065	552.062	552.062	552.062	6.30017e-07	2.49384e-08	0	0
FALSE	High	PMI-Byonic	PMI-Byonic (A2)	A	2	Unambiguous	NGGACVDGVNTYNCR	[K].nGGAcVDGVNTYNcR.[C]	N1(Deamidated); C5(Carbamidomethyl); C14(Carbamidomethyl)	1	1	Q01705	Q01705	Neurogenic locus notch homolog protein 1 OS=Mus musculus OX=10090 GN=Notch1 PE=1 SV=3	0	2	2	1	0	1	1	1	829.339	1657.67	1657.67	1.34327	0.00111335	0	0	1031187	HCD (High Energy Collision Dissociation)	MS2	0	100	9.65404	3174	3174	3170	FP032421_2.raw	0/0		10.1502	726.352	726.352	602.619	7.07566e-11	1.9308e-11	0	0
FALSE	High	PMI-Byonic	PMI-Byonic (A2)	A	2	Unambiguous	NGGACVDGVNTYNCR	[K].nGGAcVDGVNTYNcR.[C]	N1(Deamidated); C5(Carbamidomethyl); C14(Carbamidomethyl)	1	1	Q01705	Q01705	Neurogenic locus notch homolog protein 1 OS=Mus musculus OX=10090 GN=Notch1 PE=1 SV=3	0	2	2	1	0	1	1	1	829.339	1657.67	1657.67	0.312314	0.000258857	0	0	1.53861e+06	HCD (High Energy Collision Dissociation)	MS2	0	100	9.15165	2943	2943	2939	FP032421_2.raw	0/0		9.15023	675.956	675.956	582.221	7.07565e-10	1.08991e-10	0	0
FALSE	High	PMI-Byonic	PMI-Byonic (A2)	A	2	Unambiguous	NGGACVDGVNTYNCR	[K].nGGAcVdGVNTYNcR.[C]	N1(Deamidated); C5(Carbamidomethyl); D7(Oxidation); C14(Carbamidomethyl)	1	1	Q01705	Q01705	Neurogenic locus notch homolog protein 1 OS=Mus musculus OX=10090 GN=Notch1 PE=1 SV=3	0	2	2	1	0	1	1	1	837.337	1673.67	1673.66	0.940686	0.000787197	0	0	479298	HCD (High Energy Collision Dissociation)	MS2	0	100	9.23788	2981	2981	2972	FP032421_2.raw	0/0		6.20065	546.41	546.41	141.838	6.30017e-07	3.78124e-08	0	0
FALSE	High	PMI-Byonic	PMI-Byonic (A2)	A	2	Ambiguous	NGGACVDGVNTYNCR	[K].NGGAcVDGVNTYncR.[C]	C5(Carbamidomethyl); N13(Deamidated); C14(Carbamidomethyl)	1	1	Q01705	Q01705	Neurogenic locus notch homolog protein 1 OS=Mus musculus OX=10090 GN=Notch1 PE=1 SV=3	0	2	2	0.2393	0	1	1	1	829.339	1657.67	1657.67	1.34327	0.00111335	0	0	1.0095e+06	HCD (High Energy Collision Dissociation)	MS2	15.1643	100	8.72624	2747	2747	2741	FP032421_2.raw	0/0		8.15023	632.274	632.274	22.5245	7.07565e-09	1.09416e-09	0	0
FALSE	High	PMI-Byonic	PMI-Byonic (A2)	A	2	Unambiguous	NGGACVDGVNTYNCR	[K].nGGAcVDGVNTYNcR.[C]	N1(Deamidated); C5(Carbamidomethyl); C14(Carbamidomethyl)	1	1	Q01705	Q01705	Neurogenic locus notch homolog protein 1 OS=Mus musculus OX=10090 GN=Notch1 PE=1 SV=3	0	2	2	1	0	1	1	1	829.339	1657.67	1657.67	1.12235	0.000930243	0	0	494103	HCD (High Energy Collision Dissociation)	MS2	0	100	9.27382	2996	2996	2994	FP032421_2.raw	0/0		7.15023	565.29	565.29	453.041	7.07565e-08	8.57118e-09	0	0
FALSE	High	PMI-Byonic	PMI-Byonic (A2)	A	2	Unambiguous	VASFYCECPHGR	[R].VASFYcEcPHGR.[T]	C6(Carbamidomethyl); C8(Carbamidomethyl)	1	1	Q01705	Q01705	Neurogenic locus notch homolog protein 1 OS=Mus musculus OX=10090 GN=Notch1 PE=1 SV=3	0	3	3	1	0	1	1	1	494.88	1482.63	1482.63	0.492994	0.000243642	0	0	9191971	HCD (High Energy Collision Dissociation)	MS2	15.7534	16.8505	8.23148	2524	2524	2521	FP032421_2.raw	0/0		11.1502	752.4	752.4	752.4	7.0756e-12	7.6205e-13	0	0
FALSE	High	PMI-Byonic	PMI-Byonic (A2)	A	2	Unambiguous	VASFYCECPHGR	[R].VASFYcEcPHGR.[T]	C6(Carbamidomethyl); C8(Carbamidomethyl)	1	1	Q01705	Q01705	Neurogenic locus notch homolog protein 1 OS=Mus musculus OX=10090 GN=Notch1 PE=1 SV=3	0	2	2	1	0	1	1	1	741.816	1482.62	1482.63	-0.40361	-0.000299201	0	0	1.35918e+06	HCD (High Energy Collision Dissociation)	MS2	0	100	8.25625	2535	2535	2532	FP032421_2.raw	0/0		10.5958	759.704	721.583	721.583	2.53635e-11	4.17618e-12	0	0
FALSE	High	PMI-Byonic	PMI-Byonic (A2)	A	2	Unambiguous	VASFYCECPHGR	[R].VASFYcEcPHGR.[T]	C6(Carbamidomethyl); C8(Carbamidomethyl)	1	1	Q01705	Q01705	Neurogenic locus notch homolog protein 1 OS=Mus musculus OX=10090 GN=Notch1 PE=1 SV=3	0	3	3	1	0	1	1	1	494.88	1482.63	1482.63	0.307742	0.000152089	0	0	19405886	HCD (High Energy Collision Dissociation)	MS2	0	6.08043	8.35285	2577	2577	2576	FP032421_2.raw	0/0		10.1502	736.4	736.4	736.4	7.07566e-11	1.41632e-11	0	0
FALSE	High	PMI-Byonic	PMI-Byonic (A2)	A	2	Unambiguous	VASFYCECPHGR	[R].VASFYcEcPHGR.[T]	C6(Carbamidomethyl); C8(Carbamidomethyl)	1	1	Q01705	Q01705	Neurogenic locus notch homolog protein 1 OS=Mus musculus OX=10090 GN=Notch1 PE=1 SV=3	0	2	2	1	0	1	1	1	741.815	1482.62	1482.63	-1.96795	-0.00145887	0	0	243068	HCD (High Energy Collision Dissociation)	MS2	0	100	8.38002	2589	2589	2587	FP032421_2.raw	0/0		5.64621	539.812	539.812	539.812	2.25836e-06	2.34934e-07	0	0
FALSE	High	PMI-Byonic	PMI-Byonic (A2)	A	2	Unambiguous	VASFYCECPHGR	[R].VASFYcEcPHGR.[T]	C6(Carbamidomethyl); C8(Carbamidomethyl)	1	1	Q01705	Q01705	Neurogenic locus notch homolog protein 1 OS=Mus musculus OX=10090 GN=Notch1 PE=1 SV=3	0	3	3	1	0	1	1	1	494.88	1482.63	1482.63	0.369493	0.000182606	0	0	1.61878e+06	HCD (High Energy Collision Dissociation)	MS2	22.6231	77.4039	8.48001	2635	2635	2631	FP032421_2.raw	0/0		10.1502	729.964	729.964	729.964	7.07566e-11	1.68581e-11	0	0
FALSE	High	PMI-Byonic	PMI-Byonic (A2)	A	2	Unambiguous	TGLLCHLNDACISNPCNEGSNCDTNPVNGK	[R].TGLLcHLNDAcIsnPcNEGSNcDTNPVnGK.[A]	C5(Carbamidomethyl); C11(Carbamidomethyl); S13(Fuc(1)); N14(Oxidation); C16(Carbamidomethyl); C22(Carbamidomethyl); N28(Deamidated)	1	1	Q01705	Q01705	Neurogenic locus notch homolog protein 1 OS=Mus musculus OX=10090 GN=Notch1 PE=1 SV=3	0	3	3	1	0	1	1	1	1165.49	3494.46	3494.46	1.52658	0.00177819	0	0	2342356	HCD (High Energy Collision Dissociation)	MS2	0	85.0384	11.7829	4233	4233	4226	FP032421_2.raw	0/0		7.51332	617.669	617.669	0.497711	3.06674e-08	3.22113e-09	0	0
FALSE	High	PMI-Byonic	PMI-Byonic (A2)	A	2	Unambiguous	TGLLCHLNDACISNPCNEGSNCDTNPVNGK	[R].TGLLcHLNDAcIsnPcNEGSNcDTNPVnGK.[A]	C5(Carbamidomethyl); C11(Carbamidomethyl); S13(Fuc(1)); N14(Oxidation); C16(Carbamidomethyl); C22(Carbamidomethyl); N28(Deamidated)	1	1	Q01705	Q01705	Neurogenic locus notch homolog protein 1 OS=Mus musculus OX=10090 GN=Notch1 PE=1 SV=3	0	3	3	1	0	1	1	1	1165.49	3494.46	3494.46	0.164208	0.000191272	0	0	1.43431e+06	HCD (High Energy Collision Dissociation)	MS2	0	100	11.9053	4293	4293	4292	FP032421_2.raw	0/0		7.51332	638.08	638.08	3.8522	3.06674e-08	3.90729e-09	0	0
FALSE	High	PMI-Byonic	PMI-Byonic (A2)	A	2	Unambiguous	AICTCPSGYTGPACSQDVDECALGANPCEHAGK	[K].AIcTcPSGYTGPAcSQDVDEcALGANPcEHAGK.[C]	C3(Carbamidomethyl); C5(Carbamidomethyl); C14(Carbamidomethyl); C21(Carbamidomethyl); C28(Carbamidomethyl)	1	1	Q01705	Q01705	Neurogenic locus notch homolog protein 1 OS=Mus musculus OX=10090 GN=Notch1 PE=1 SV=3	0	3	3	1	0	1	1	1	1185.16	3553.46	3553.45	1.96633	0.00232908	0	0	4951370	HCD (High Energy Collision Dissociation)	MS2	0	31.3429	11.4481	4062	4062	4061	FP032421_2.raw	0/0		30.0057	1483.97	1483.97	1483.97	9.86859e-31	9.86827e-31	0	0
FALSE	High	PMI-Byonic	PMI-Byonic (A2)	A	2	Unambiguous	AICTCPSGYTGPACSQDVDECALGANPCEHAGK	[K].AIcTcPSGYTGPAcSQDVDEcALGANPcEHAGK.[C]	C3(Carbamidomethyl); C5(Carbamidomethyl); C14(Carbamidomethyl); C21(Carbamidomethyl); C28(Carbamidomethyl)	1	1	Q01705	Q01705	Neurogenic locus notch homolog protein 1 OS=Mus musculus OX=10090 GN=Notch1 PE=1 SV=3	0	3	3	1	0	1	1	1	1185.16	3553.46	3553.45	2.2755	0.00269529	0	0	1.0347e+06	HCD (High Energy Collision Dissociation)	MS2	0	100	11.3221	4001	4001	3995	FP032421_2.raw	0/0		30.0057	1607.5	1607.5	1607.5	9.86859e-31	9.86761e-31	0	0
FALSE	High	PMI-Byonic	PMI-Byonic (A2)	A	2	Unambiguous	AICTCPSGYTGPACSQDVDECALGANPCEHAGK	[K].AIcTcPSGYTGPAcSQDVDEcALGANPcEHAGK.[C]	C3(Carbamidomethyl); C5(Carbamidomethyl); C14(Carbamidomethyl); C21(Carbamidomethyl); C28(Carbamidomethyl)	1	1	Q01705	Q01705	Neurogenic locus notch homolog protein 1 OS=Mus musculus OX=10090 GN=Notch1 PE=1 SV=3	0	4	4	1	0	1	1	1	889.12	3553.46	3553.45	1.15526	0.00102629	0	0	1.21989e+06	HCD (High Energy Collision Dissociation)	MS2	0	100	11.3402	4010	4010	4006	FP032421_2.raw	0/0		30.0057	1507.42	1507.42	1507.42	9.86859e-31	9.8681e-31	0	0
FALSE	High	PMI-Byonic	PMI-Byonic (A2)	A	2	Unambiguous	CLNTLGSFECQCLQGYTGPR	[K].cLntLGSFEcQcLQGYTGPR.[C]	C1(Carbamidomethyl); N3(Oxidation); T4(Fuc(1)); C10(Carbamidomethyl); C12(Carbamidomethyl)	1	1	Q01705	Q01705	Neurogenic locus notch homolog protein 1 OS=Mus musculus OX=10090 GN=Notch1 PE=1 SV=3	0	2	2	1	0	1	1	1	1262.03	2523.05	2523.09	-16.1009	-0.0203121	0	0	194988	HCD (High Energy Collision Dissociation)	MS2	0	100	17.9157	7041	7041	7031	FP032421_2.raw	0/0		5.57161	407.089	407.089	2.4	2.68159e-06	3.53758e-07	0	0
FALSE	High	PMI-Byonic	PMI-Byonic (A2)	A	2	Unambiguous	CLNTLGSFECQCLQGYTGPR	[K].cLntLGSFEcQcLQGYTGPR.[C]	C1(Carbamidomethyl); N3(Oxidation); T4(Fuc(1)); C10(Carbamidomethyl); C12(Carbamidomethyl)	1	1	Q01705	Q01705	Neurogenic locus notch homolog protein 1 OS=Mus musculus OX=10090 GN=Notch1 PE=1 SV=3	0	3	3	1	0	1	1	1	841.705	2523.1	2523.09	2.23023	0.0018757	0	0	973131	HCD (High Energy Collision Dissociation)	MS2	0	100	13.6624	5152	5152	5150	FP032421_2.raw	0/0		4.63401	406.55	406.55	1.26623	2.32269e-05	1.0289e-06	0	0
FALSE	High	PMI-Byonic	PMI-Byonic (A2)	A	2	Unambiguous	CLNTLGSFECQCLQGYTGPR	[K].cLntLGSFEcQcLQGYTGPR.[C]	C1(Carbamidomethyl); N3(Oxidation); T4(Fuc(1)); C10(Carbamidomethyl); C12(Carbamidomethyl)	1	1	Q01705	Q01705	Neurogenic locus notch homolog protein 1 OS=Mus musculus OX=10090 GN=Notch1 PE=1 SV=3	0	3	3	1	0	1	1	1	841.705	2523.1	2523.09	1.86737	0.00157052	0	0	1.66972e+06	HCD (High Energy Collision Dissociation)	MS2	5.41146	100	13.5501	5100	5100	5095	FP032421_2.raw	0/0		5.98967	497.495	497.495	2.4	1.02407e-06	9.38197e-08	0	0
FALSE	High	PMI-Byonic	PMI-Byonic (A2)	A	2	Unambiguous	CLNTLGSFECQCLQGYTGPR	[K].cLntLGSFEcQcLQGYTGPR.[C]	C1(Carbamidomethyl); N3(Oxidation); T4(Fuc(1)); C10(Carbamidomethyl); C12(Carbamidomethyl)	1	1	Q01705	Q01705	Neurogenic locus notch homolog protein 1 OS=Mus musculus OX=10090 GN=Notch1 PE=1 SV=3	0	2	2	1	0	1	1	1	1262.05	2523.1	2523.09	1.60661	0.00202681	0	0	1.46637e+06	HCD (High Energy Collision Dissociation)	MS2	0	100	13.6009	5124	5124	5117	FP032421_2.raw	0/0		5.98967	496.747	496.747	2.4	1.02407e-06	1.1206e-07	0	0
FALSE	High	PMI-Byonic	PMI-Byonic (A2)	A	2	Unambiguous	CLNTLGSFECQCLQGYTGPR	[K].cLntLGSFEcQcLQGYTGPR.[C]	C1(Carbamidomethyl); N3(Oxidation); T4(Fuc(1)); C10(Carbamidomethyl); C12(Carbamidomethyl)	1	1	Q01705	Q01705	Neurogenic locus notch homolog protein 1 OS=Mus musculus OX=10090 GN=Notch1 PE=1 SV=3	0	3	3	1	0	1	1	1	841.689	2523.05	2523.09	-16.4933	-0.0138714	0	0	199280	HCD (High Energy Collision Dissociation)	MS2	7.07339	100	17.9347	7049	7049	7042	FP032421_2.raw	0/0		4.0245	342.965	342.965	2.4	9.45153e-05	2.51281e-06	0	0
FALSE	Medium	PMI-Byonic	PMI-Byonic (A2)	A	2	Unambiguous	INEFQCQCPK	[K].InEFQcqcPK.[G]	N2(Deamidated); C6(Carbamidomethyl); Q7(Deamidated); C8(Carbamidomethyl)	1	1	Q01705	Q01705	Neurogenic locus notch homolog protein 1 OS=Mus musculus OX=10090 GN=Notch1 PE=1 SV=3	0	2	2	1	0	1	1	1	663.279	1325.55	1325.55	0.587536	0.000389404	0	0	712992	HCD (High Energy Collision Dissociation)	MS2	0	100	10.1279	3392	3392	3390	FP032421_2.raw	0/0		0.117316	124.609	31.2253	31.2253	0.763281	0.0279112	0	0
FALSE	Low	PMI-Byonic	PMI-Byonic (A2)	A	2	Unambiguous	INEFQCQCPK	[K].INEFQcQcPK.[G]	C6(Carbamidomethyl); C8(Carbamidomethyl)	1	1	Q01705	Q01705	Neurogenic locus notch homolog protein 1 OS=Mus musculus OX=10090 GN=Notch1 PE=1 SV=3	0	2	2	1	0	1	1	1	662.297	1323.59	1323.58	3.29036	0.00217753	0	0	0	HCD (High Energy Collision Dissociation)	MS2		100	8.179	2500	2500	2499	FP032421_2.raw	0/0		0.0147128	63.6911	63.6911	63.6911	0.96669	0.0762764	0.0142857	0
FALSE	High	PMI-Byonic	PMI-Byonic (A2)	A	2	Unambiguous	INEFQCQCPK	[K].INEFQcQcPK.[G]	C6(Carbamidomethyl); C8(Carbamidomethyl)	1	1	Q01705	Q01705	Neurogenic locus notch homolog protein 1 OS=Mus musculus OX=10090 GN=Notch1 PE=1 SV=3	0	2	2	1	0	1	1	1	662.295	1323.58	1323.58	0.875988	0.000579721	0	0	880398	HCD (High Energy Collision Dissociation)	MS2	0	100	8.03552	2438	2438	2433	FP032421_2.raw	0/0		7.15023	583.263	583.263	583.263	7.07565e-08	7.09058e-09	0	0
FALSE	Low	PMI-Byonic	PMI-Byonic (A2)	A	2	Unambiguous	GFNGHLCQYDVDECASTPCK	[K].GFnGHLcQYDVdEcAsTPcK.[N]	N3(Oxidation); C7(Carbamidomethyl); D12(Oxidation); C14(Carbamidomethyl); S16(Fuc(1)); C19(Carbamidomethyl)	1	1	Q01705	Q01705	Neurogenic locus notch homolog protein 1 OS=Mus musculus OX=10090 GN=Notch1 PE=1 SV=3	0	3	3	1	0	1	1	1	634.612	1901.82	2536.01	-250073	-211.395	0	0	1.05399e+06	HCD (High Energy Collision Dissociation)	MS2	33.858	100	10.543	3597	3597	3588	FP032421_2.raw	0/0		0.109291	21.1851	21.1851	1.2	0.777516	0.0501945	0.0147059	0.0285713
FALSE	High	PMI-Byonic	PMI-Byonic (A2)	A	2	Unambiguous	HGGTCQDRDNSYLCLCLK	[R].HGGTcQDRDNsYLcLcLK.[G]	C5(Carbamidomethyl); S11(Fuc(1)); C14(Carbamidomethyl); C16(Carbamidomethyl)	1	1	Q01705	Q01705	Neurogenic locus notch homolog protein 1 OS=Mus musculus OX=10090 GN=Notch1 PE=1 SV=3	1	3	3	1	0	1	1	1	781.679	2343.02	2343.02	2.59734	0.00202854	0	0	1.73347e+06	HCD (High Energy Collision Dissociation)	MS2	0	100	10.6466	3648	3648	3643	FP032421_2.raw	0/0		8.50627	695.265	695.265	9.71435	3.11693e-09	2.29207e-10	0	0
FALSE	High	PMI-Byonic	PMI-Byonic (A2)	A	2	Unambiguous	HGGTCQDRDNSYLCLCLK	[R].HGGtcQDRDNSYLcLcLK.[G]	T4(Fuc(1)); C5(Carbamidomethyl); C14(Carbamidomethyl); C16(Carbamidomethyl)	1	1	Q01705	Q01705	Neurogenic locus notch homolog protein 1 OS=Mus musculus OX=10090 GN=Notch1 PE=1 SV=3	1	4	4	1	0	1	1	1	586.511	2343.02	2343.02	2.09666	0.00122813	0	0	663554	HCD (High Energy Collision Dissociation)	MS2	33.4018	100	10.6488	3649	3649	3643	FP032421_2.raw	0/0		5.17353	541.709	541.709	6.8	6.70617e-06	5.30751e-07	0	0
FALSE	High	PMI-Byonic	PMI-Byonic (A2)	A	2	Unambiguous	HGGTCQDRDNSYLCLCLK	[R].HGGtcQDRDNSYLcLcLK.[G]	T4(HexNAc(1)Hex(1)Fuc(1)); C5(Carbamidomethyl); C14(Carbamidomethyl); C16(Carbamidomethyl)	1	1	Q01705	Q01705	Neurogenic locus notch homolog protein 1 OS=Mus musculus OX=10090 GN=Notch1 PE=1 SV=3	1	4	4	1	0	1	1	1	677.792	2708.15	2708.15	-0.122032	-8.262e-05	0	0	1.64036e+06	HCD (High Energy Collision Dissociation)	MS2	16.8616	100	10.6756	3664	3664	3654	FP032421_2.raw	0/0		5.93511	519.564	519.564	2.84286	1.16115e-06	1.32235e-07	0	0
FALSE	High	PMI-Byonic	PMI-Byonic (A2)	A	2	Unambiguous	HGGTCQDRDNSYLCLCLK	[R].HGGtcQDRDNSYLcLcLK.[G]	T4(HexNAc(1)Fuc(1)); C5(Carbamidomethyl); C14(Carbamidomethyl); C16(Carbamidomethyl)	1	1	Q01705	Q01705	Neurogenic locus notch homolog protein 1 OS=Mus musculus OX=10090 GN=Notch1 PE=1 SV=3	1	3	3	1	0	1	1	1	849.371	2546.1	2546.1	0.797453	0.000676797	0	0	1285912	HCD (High Energy Collision Dissociation)	MS2	0	100	10.6921	3672	3672	3665	FP032421_2.raw	0/0		8.50627	655.189	655.189	3.2	3.11693e-09	3.22359e-10	0	0
FALSE	High	PMI-Byonic	PMI-Byonic (A2)	A	2	Unambiguous	HGGTCQDRDNSYLCLCLK	[R].HGGtcQDRDNSYLcLcLK.[G]	T4(HexNAc(1)Hex(1)Fuc(1)NeuAc(1)); C5(Carbamidomethyl); C14(Carbamidomethyl); C16(Carbamidomethyl)	1	1	Q01705	Q01705	Neurogenic locus notch homolog protein 1 OS=Mus musculus OX=10090 GN=Notch1 PE=1 SV=3	1	3	3	1	0	1	1	1	1000.42	2999.24	2999.24	0.0915671	9.15441e-05	0	0	3.33312e+06	HCD (High Energy Collision Dissociation)	MS2	0	72.5283	11.5409	4109	4109	4105	FP032421_2.raw	0/0		5.0595	467.118	467.118	0.8	8.71971e-06	6.64996e-07	0	0
FALSE	High	PMI-Byonic	PMI-Byonic (A2)	A	2	Unambiguous	HGGTCQDRDNSYLCLCLK	[R].HGGtcQDRDNSYLcLcLK.[G]	T4(HexNAc(1)Hex(1)Fuc(1)NeuAc(1)); C5(Carbamidomethyl); C14(Carbamidomethyl); C16(Carbamidomethyl)	1	1	Q01705	Q01705	Neurogenic locus notch homolog protein 1 OS=Mus musculus OX=10090 GN=Notch1 PE=1 SV=3	1	4	4	1	0	1	1	1	750.567	2999.24	2999.24	0.229535	0.000172108	0	0	4.04906e+06	HCD (High Energy Collision Dissociation)	MS2	1.35639	70.2128	11.5169	4097	4097	4094	FP032421_2.raw	0/0		10.0607	701.374	701.374	2.88332	8.6953e-11	2.22491e-11	0	0
[truncated: 7 more columns]
