# Supplementary material for: Modulation of the NOTCH1 Pathway by LUNATIC FRINGE Is Dominant over That of MANIC or RADICAL FRINGE
Source: Molecules. 2021 Sep 30;26(19):5942. doi: 10.3390/molecules26195942 (PMC8512825; doi:10.3390/molecules26195942)
Supplement: Supplementary file 1 [file molecules-26-05942-s001.zip › Supplement/Table S17.xlsx]

## Sheet: Table S17
	Table S17: V8 digestion of mN1 EGF1-18 + LFNG + MFNG expressed in CHO analyzed for Figure 6, S2 and S5.
	Tab			Biological replicate number						The peptides used to generate the EICs are highlighted in red and bold
	FP022421_3			1
	FP031821_14-(01)			2
	FP032421_8			3

## Sheet: FP022421_3
Checked	Confidence	Identifying Node Type	Identifying Node	Search ID	Identifying Node No	PSM Ambiguity	Sequence	Annotated Sequence	Modifications	# Protein Groups	# Proteins	Master Protein Accessions	Protein Accessions	Protein Descriptions	# Missed Cleavages	Charge	Original Precursor Charge	DeltaScore	DeltaCn	Rank	Search Engine Rank	Concatenated Rank	m/z [Da]	MH+ [Da]	Theo. MH+ [Da]	DeltaM [ppm]	Deltam/z [Da]	Matched Ions	Total Ions	Intensity	Activation Type	MS Order	Isolation Interference [%]	Ion Inject Time [ms]	RT [min]	First Scan	Last Scan	Master Scan(s)	Spectrum File	Ions Matched	Annotation	|Log Prob|	Byonic Score	Delta Byonic Score	Delta Mod Score	PEP 2D	q-Value 2D	FDR 2D	Peptide Group FDR 2D
FALSE	Medium	PMI-Byonic	PMI-Byonic (A2)	A	2	Unambiguous	YKCRCPPGWSGKSCQQADPCASNPCANGGQCLPFE	[E].YKcRcPPGWsGKScQQADPcASNPcANGGQcLPFE.[S]	C3(Carbamidomethyl); C5(Carbamidomethyl); S10(Hex(1)Pent(2)); C14(Carbamidomethyl); C20(Carbamidomethyl); C25(Carbamidomethyl); C31(Carbamidomethyl)	1	1	Q01705	Q01705	Neurogenic locus notch homolog protein 1 OS=Mus musculus OX=10090 GN=Notch1 PE=1 SV=3	0	4	4	1	0	1	1	1	1118.71	4471.84	4470.81	228.953	0.255901	0	0	70298.5	HCD (High Energy Collision Dissociation)	MS2	0	100	17.4151	6343	6343	6337	FP022421_3.raw	0/0		0.221604	41.6795	41.6795	3.6	0.600339	0.0239935	0	0
FALSE	High	PMI-Byonic	PMI-Byonic (A2)	A	2	Unambiguous	YKCRCPPGWSGKSCQQADPCASNPCANGGQCLPFE	[E].YKcRcPPGWsGKScQQADPcASNPcANGGQcLPFE.[S]	C3(Carbamidomethyl); C5(Carbamidomethyl); S10(Hex(1)Pent(2)); C14(Carbamidomethyl); C20(Carbamidomethyl); C25(Carbamidomethyl); C31(Carbamidomethyl)	1	1	Q01705	Q01705	Neurogenic locus notch homolog protein 1 OS=Mus musculus OX=10090 GN=Notch1 PE=1 SV=3	0	4	4	1	0	1	1	1	1119.46	4474.81	4470.81	894.511	0.999798	0	0	436756	HCD (High Energy Collision Dissociation)	MS2	38.5636	100	17.2797	6284	6284	6282	FP022421_3.raw	0/0		2.76923	329.419	329.419	3.6	0.00170124	0.000103513	0	0
FALSE	High	PMI-Byonic	PMI-Byonic (A2)	A	2	Unambiguous	YKCRCPPGWSGKSCQQADPCASNPCANGGQCLPFESSYICRCPPGFHGPTCRQDVNE	[E].YKcRcPPGWsGKScQQADPcASNPcAnGGQcLPFESSYIcRcPPGFHGPTcRQDVNE.[C]	C3(Carbamidomethyl); C5(Carbamidomethyl); S10(Hex(1)Pent(2)); C14(Carbamidomethyl); C20(Carbamidomethyl); C25(Carbamidomethyl); N27(Deamidated); C31(Carbamidomethyl); C40(Carbamidomethyl); C42(Carbamidomethyl); C51(Carbamidomethyl)	1	1	Q01705	Q01705	Neurogenic locus notch homolog protein 1 OS=Mus musculus OX=10090 GN=Notch1 PE=1 SV=3	2	6	6	1	0	1	1	1	1183	7092.95	7089.92	427.5	0.505156	0	0	807144	HCD (High Energy Collision Dissociation)	MS2	6.02935	100	17.8289	6519	6519	6513	FP022421_3.raw	0/0		7.61201	697.892	697.892	3.6	2.44338e-08	3.87563e-09	0	0
FALSE	High	PMI-Byonic	PMI-Byonic (A2)	A	2	Unambiguous	YKCRCPPGWSGKSCQQADPCASNPCANGGQCLPFESSYICRCPPGFHGPTCRQDVNE	[E].YKcRcPPGWsGKScQQADPcASNPcAnGGQcLPFESSYIcRcPPGFHGPTcRQDVNE.[C]	C3(Carbamidomethyl); C5(Carbamidomethyl); S10(Hex(1)Pent(2)); C14(Carbamidomethyl); C20(Carbamidomethyl); C25(Carbamidomethyl); N27(Deamidated); C31(Carbamidomethyl); C40(Carbamidomethyl); C42(Carbamidomethyl); C51(Carbamidomethyl)	1	1	Q01705	Q01705	Neurogenic locus notch homolog protein 1 OS=Mus musculus OX=10090 GN=Notch1 PE=1 SV=3	2	6	6	1	0	1	1	1	1183.16	7093.94	7089.92	566.858	0.669829	0	0	425837	HCD (High Energy Collision Dissociation)	MS2	36.8648	100	17.6999	6464	6464	6458	FP022421_3.raw	0/0		4.17452	353.603	353.603	3.6	6.69077e-05	1.0726e-05	0	0
FALSE	High	PMI-Byonic	PMI-Byonic (A2)	A	2	Unambiguous	YKCRCPPGWSGKSCQQADPCASNPCANGGQCLPFE	[E].YKcRcPPGWsGKScQQADPcASNPcANGGQcLPFE.[S]	C3(Carbamidomethyl); C5(Carbamidomethyl); S10(Hex(1)Pent(2)); C14(Carbamidomethyl); C20(Carbamidomethyl); C25(Carbamidomethyl); C31(Carbamidomethyl)	1	1	Q01705	Q01705	Neurogenic locus notch homolog protein 1 OS=Mus musculus OX=10090 GN=Notch1 PE=1 SV=3	0	4	4	1	0	1	1	1	1118.96	4472.83	4470.81	451.643	0.504803	0	0	369659	HCD (High Energy Collision Dissociation)	MS2	29.601	100	16.7803	6070	6070	6062	FP022421_3.raw	0/0		3.29358	321.887	321.887	3.6	0.00050865	4.28044e-05	0	0
FALSE	High	PMI-Byonic	PMI-Byonic (A2)	A	2	Unambiguous	YKCRCPPGWSGKSCQQADPCASNPCANGGQCLPFE	[E].YKcRcPPGWsGKScQQADPcASNPcANGGQcLPFE.[S]	C3(Carbamidomethyl); C5(Carbamidomethyl); S10(Hex(1)Pent(2)); C14(Carbamidomethyl); C20(Carbamidomethyl); C25(Carbamidomethyl); C31(Carbamidomethyl)	1	1	Q01705	Q01705	Neurogenic locus notch homolog protein 1 OS=Mus musculus OX=10090 GN=Notch1 PE=1 SV=3	0	4	4	1	0	1	1	1	1119.22	4473.84	4470.81	676.735	0.756389	0	0	454804	HCD (High Energy Collision Dissociation)	MS2	36.0967	100	16.9031	6123	6123	6117	FP022421_3.raw	0/0		3.08964	253.064	253.064	3.6	0.000813502	6.48939e-05	0	0
FALSE	High	PMI-Byonic	PMI-Byonic (A2)	A	2	Unambiguous	YKCRCPPGWSGKSCQQADPCASNPCANGGQCLPFESSYICRCPPGFHGPTCRQDVNE	[E].YKcRcPPGWsGKScQQADPcASNPcANGGqcLPFESSYIcRcPPGFHGPTcRQDVNE.[C]	C3(Carbamidomethyl); C5(Carbamidomethyl); S10(Hex(1)Pent(2)); C14(Carbamidomethyl); C20(Carbamidomethyl); C25(Carbamidomethyl); Q30(Deamidated); C31(Carbamidomethyl); C40(Carbamidomethyl); C42(Carbamidomethyl); C51(Carbamidomethyl)	1	1	Q01705	Q01705	Neurogenic locus notch homolog protein 1 OS=Mus musculus OX=10090 GN=Notch1 PE=1 SV=3	2	6	6	1	0	1	1	1	1183.34	7094.98	7089.92	713.86	0.843535	0	0	262405	HCD (High Energy Collision Dissociation)	MS2	48.1581	100	17.9626	6576	6576	6568	FP022421_3.raw	0/0		3.77294	291.234	291.234	3.6	0.00016868	2.07935e-05	0	0
FALSE	High	PMI-Byonic	PMI-Byonic (A2)	A	2	Unambiguous	YKCRCPPGWSGKSCQQADPCASNPCANGGQCLPFE	[E].YKcRcPPGWsGKScQQADPcASNPcAnGGQcLPFE.[S]	C3(Carbamidomethyl); C5(Carbamidomethyl); S10(Hex(1)Pent(2)); C14(Carbamidomethyl); C20(Carbamidomethyl); C25(Carbamidomethyl); N27(Deamidated); C31(Carbamidomethyl)	1	1	Q01705	Q01705	Neurogenic locus notch homolog protein 1 OS=Mus musculus OX=10090 GN=Notch1 PE=1 SV=3	0	4	4	1	0	1	1	1	1118.71	4471.82	4471.8	5.03126	0.0056247	0	0	685414	HCD (High Energy Collision Dissociation)	MS2	0	100	17.1504	6229	6229	6227	FP022421_3.raw	0/0		5.80919	586.239	586.239	3.6	1.5517e-06	2.16117e-07	0	0
FALSE	High	PMI-Byonic	PMI-Byonic (A2)	A	2	Unambiguous	YKCRCPPGWSGKSCQQADPCASNPCANGGQCLPFE	[E].YKcRcPPGWsGKScQQADPcASNPcAnGGQcLPFE.[S]	C3(Carbamidomethyl); C5(Carbamidomethyl); S10(Hex(1)Pent(2)); C14(Carbamidomethyl); C20(Carbamidomethyl); C25(Carbamidomethyl); N27(Deamidated); C31(Carbamidomethyl)	1	1	Q01705	Q01705	Neurogenic locus notch homolog protein 1 OS=Mus musculus OX=10090 GN=Notch1 PE=1 SV=3	0	4	4	1	0	1	1	1	1118.71	4471.82	4471.8	5.68641	0.00635712	0	0	189041	HCD (High Energy Collision Dissociation)	MS2	0	100	17.0244	6175	6175	6172	FP022421_3.raw	0/0		4.63347	404.144	404.144	3.6	2.32555e-05	2.77902e-06	0	0
FALSE	Medium	PMI-Byonic	PMI-Byonic (A2)	A	2	Unambiguous	SSYICRCPPGFHGPTCRQDVNE	[E].SSYIcRcPPGFHGPTcRQDVNE.[C]	C5(Carbamidomethyl); C7(Carbamidomethyl); C16(Carbamidomethyl)	1	1	Q01705	Q01705	Neurogenic locus notch homolog protein 1 OS=Mus musculus OX=10090 GN=Notch1 PE=1 SV=3	1	3	3	1	0	1	1	1	880.055	2638.15	2637.14	383.619	0.337219	0	0	82472.8	HCD (High Energy Collision Dissociation)	MS2	0	100	14.4736	5087	5087	5078	FP022421_3.raw	0/0		0.0603297	128.085	29.2388	29.2388	0.870303	0.0408019	0	0
FALSE	High	PMI-Byonic	PMI-Byonic (A2)	A	2	Unambiguous	SSYICRCPPGFHGPTCRQDVNE	[E].SSYIcRcPPGFHGPTcRQDVNE.[C]	C5(Carbamidomethyl); C7(Carbamidomethyl); C16(Carbamidomethyl)	1	1	Q01705	Q01705	Neurogenic locus notch homolog protein 1 OS=Mus musculus OX=10090 GN=Notch1 PE=1 SV=3	1	4	4	1	0	1	1	1	660.042	2637.15	2637.14	2.93351	0.00193402	0	0	1.03549e+06	HCD (High Energy Collision Dissociation)	MS2	0.464405	100	14.4563	5079	5079	5078	FP022421_3.raw	0/0		7.74224	650.232	520.222	520.222	1.81035e-08	1.98854e-09	0	0
FALSE	High	PMI-Byonic	PMI-Byonic (A2)	A	2	Unambiguous	SSYICRCPPGFHGPTCRQDVNE	[E].SSYIcRcPPGFHGPTcRQDVNE.[C]	C5(Carbamidomethyl); C7(Carbamidomethyl); C16(Carbamidomethyl)	1	1	Q01705	Q01705	Neurogenic locus notch homolog protein 1 OS=Mus musculus OX=10090 GN=Notch1 PE=1 SV=3	1	4	4	1	0	1	1	1	660.043	2637.15	2637.14	4.04444	0.00266644	0	0	340994	HCD (High Energy Collision Dissociation)	MS2	5.62853	100	14.5859	5134	5134	5133	FP022421_3.raw	0/0		4.90997	522.766	481.849	481.849	1.23035e-05	1.66117e-06	0	0
FALSE	High	PMI-Byonic	PMI-Byonic (A2)	A	2	Unambiguous	SSYICRCPPGFHGPTCRQDVNE	[E].SSYIcRcPPGFHGPTcRQDVNE.[C]	C5(Carbamidomethyl); C7(Carbamidomethyl); C16(Carbamidomethyl)	1	1	Q01705	Q01705	Neurogenic locus notch homolog protein 1 OS=Mus musculus OX=10090 GN=Notch1 PE=1 SV=3	1	4	4	1	0	1	1	1	660.042	2637.14	2637.14	1.91515	0.00126263	0	0	378635	HCD (High Energy Collision Dissociation)	MS2	0	100	14.3356	5028	5028	5023	FP022421_3.raw	0/0		6.74224	600.738	542.019	542.019	1.81035e-07	2.20685e-08	0	0
FALSE	High	PMI-Byonic	PMI-Byonic (A2)	A	2	Unambiguous	SSYICRCPPGFHGPTCRQDVNE	[E].SSYIcRcPPGFHGPTcRQDVNE.[C]	C5(Carbamidomethyl); C7(Carbamidomethyl); C16(Carbamidomethyl)	1	1	Q01705	Q01705	Neurogenic locus notch homolog protein 1 OS=Mus musculus OX=10090 GN=Notch1 PE=1 SV=3	1	4	4	1	0	1	1	1	660.293	2638.15	2637.14	383.151	0.252605	0	0	139559	HCD (High Energy Collision Dissociation)	MS2	22.0875	100	14.7305	5196	5196	5188	FP022421_3.raw	0/0		4.56652	439.972	439.972	439.972	2.71318e-05	3.40077e-06	0	0
FALSE	High	PMI-Byonic	PMI-Byonic (A2)	A	2	Unambiguous	SSYICRCPPGFHGPTCRQDVNECSQNPGLCRHGGTCHNE	[E].SSYIcRcPPGFHGPtcRQDVNEcSqNPGLcRHGGTcHNE.[I]	C5(Carbamidomethyl); C7(Carbamidomethyl); T15(Fuc(1)); C16(Carbamidomethyl); C23(Carbamidomethyl); Q25(Deamidated); C30(Carbamidomethyl); C36(Carbamidomethyl)	1	1	Q01705	Q01705	Neurogenic locus notch homolog protein 1 OS=Mus musculus OX=10090 GN=Notch1 PE=1 SV=3	2	6	6	1	0	1	1	1	793.004	4752.99	4748.96	848.549	0.671621	0	0	462597	HCD (High Energy Collision Dissociation)	MS2	32.3278	100	13.9095	4847	4847	4843	FP022421_3.raw	0/0		2.31583	211.266	211.266	0	0.00483249	0.000304704	0	0
FALSE	High	PMI-Byonic	PMI-Byonic (A2)	A	2	Unambiguous	SSYICRCPPGFHGPTCRQDVNECSQNPGLCRHGGTCHNE	[E].SSYIcRcPPGFHGPtcRQDVNEcSQNPGLcRHGGTcHNE.[I]	C5(Carbamidomethyl); C7(Carbamidomethyl); T15(Fuc(1)); C16(Carbamidomethyl); C23(Carbamidomethyl); C30(Carbamidomethyl); C36(Carbamidomethyl)	1	1	Q01705	Q01705	Neurogenic locus notch homolog protein 1 OS=Mus musculus OX=10090 GN=Notch1 PE=1 SV=3	2	6	6	1	0	1	1	1	792.668	4750.97	4747.98	631.375	0.499625	0	0	713644	HCD (High Energy Collision Dissociation)	MS2	45.5092	100	13.7761	4790	4790	4788	FP022421_3.raw	0/0		5.27772	423.085	423.085	0	5.27572e-06	5.97269e-07	0	0
FALSE	High	PMI-Byonic	PMI-Byonic (A2)	A	2	Ambiguous	SSYICRCPPGFHGPTCRQDVNECSQNPGLCRHGGTCHNE	[E].SSYIcRcPPGFHGPtcRQDVNEcSQNPGLcRHGGTcHNE.[I]	C5(Carbamidomethyl); C7(Carbamidomethyl); T15(Fuc(1)); C16(Carbamidomethyl); C23(Carbamidomethyl); C30(Carbamidomethyl); C36(Carbamidomethyl)	1	1	Q01705	Q01705	Neurogenic locus notch homolog protein 1 OS=Mus musculus OX=10090 GN=Notch1 PE=1 SV=3	2	6	6	0.5812	0	1	1	1	792.338	4748.99	4747.98	213.485	0.168937	0	0	344280	HCD (High Energy Collision Dissociation)	MS2	77.9089	100	13.2806	4579	4579	4577	FP022421_3.raw	0/0		3.19875	285.426	285.426	0	0.000632783	5.26719e-05	0	0
FALSE	Medium	PMI-Byonic	PMI-Byonic (A2)	A	2	Unambiguous	SSYICRCPPGFHGPTCRQDVNECSQNPGLCRHGGTCHNE	[E].SSYIcRcPPGFHGPtcRQDVNEcSQNPGLcRHGGTcHNE.[I]	C5(Carbamidomethyl); C7(Carbamidomethyl); T15(Fuc(1)); C16(Carbamidomethyl); C23(Carbamidomethyl); C30(Carbamidomethyl); C36(Carbamidomethyl)	1	1	Q01705	Q01705	Neurogenic locus notch homolog protein 1 OS=Mus musculus OX=10090 GN=Notch1 PE=1 SV=3	2	5	5	1	0	1	1	1	950.402	4747.98	4747.98	1.09764	0.00104231	0	0	338864	HCD (High Energy Collision Dissociation)	MS2	13.36	100	13.3106	4592	4592	4588	FP022421_3.raw	0/0		0.348252	74.3517	74.3517	0	0.448485	0.0172624	0	0
FALSE	High	PMI-Byonic	PMI-Byonic (A2)	A	2	Unambiguous	SSYICRCPPGFHGPTCRQDVNECSQNPGLCRHGGTCHNE	[E].SSYIcRcPPGFHGPtcRQDVNEcSQNPGLcRHGGTcHNE.[I]	C5(Carbamidomethyl); C7(Carbamidomethyl); T15(Fuc(1)); C16(Carbamidomethyl); C23(Carbamidomethyl); C30(Carbamidomethyl); C36(Carbamidomethyl)	1	1	Q01705	Q01705	Neurogenic locus notch homolog protein 1 OS=Mus musculus OX=10090 GN=Notch1 PE=1 SV=3	2	5	5	1	0	1	1	1	951.005	4751	4747.98	636.198	0.604131	0	0	283880	HCD (High Energy Collision Dissociation)	MS2	37.9593	100	13.6748	4747	4747	4745	FP022421_3.raw	0/0		3.90663	325.064	325.064	0	0.000123986	1.67076e-05	0	0
FALSE	High	PMI-Byonic	PMI-Byonic (A2)	A	2	Unambiguous	SSYICRCPPGFHGPTCRQDVNECSQNPGLCRHGGTCHNE	[E].SSYIcRcPPGFHGPTcRQDVNEcsQNPGLcRHGGTcHNE.[I]	C5(Carbamidomethyl); C7(Carbamidomethyl); C16(Carbamidomethyl); C23(Carbamidomethyl); S24(Fuc(1)); C30(Carbamidomethyl); C36(Carbamidomethyl)	1	1	Q01705	Q01705	Neurogenic locus notch homolog protein 1 OS=Mus musculus OX=10090 GN=Notch1 PE=1 SV=3	2	6	6	1	0	1	1	1	792.17	4747.99	4747.98	1.99466	0.00157843	0	0	286074	HCD (High Energy Collision Dissociation)	MS2	0	100	13.6491	4736	4736	4734	FP022421_3.raw	0/0		6.45344	565.218	565.218	0	3.52011e-07	5.1041e-08	0	0
FALSE	High	PMI-Byonic	PMI-Byonic (A2)	A	2	Unambiguous	SSYICRCPPGFHGPTCRQDVNECSQNPGLCRHGGTCHNE	[E].SSYIcRcPPGFHGPTcRQDVNEcsQNPGLcRHGGTcHNE.[I]	C5(Carbamidomethyl); C7(Carbamidomethyl); C16(Carbamidomethyl); C23(Carbamidomethyl); S24(Fuc(1)); C30(Carbamidomethyl); C36(Carbamidomethyl)	1	1	Q01705	Q01705	Neurogenic locus notch homolog protein 1 OS=Mus musculus OX=10090 GN=Notch1 PE=1 SV=3	2	5	5	1	0	1	1	1	950.406	4748	4747.98	5.33978	0.00507063	0	0	197937	HCD (High Energy Collision Dissociation)	MS2	4.80374	100	13.5621	4699	4699	4697	FP022421_3.raw	0/0		7.12139	605.591	605.591	0	7.56158e-08	9.27426e-09	0	0
FALSE	High	PMI-Byonic	PMI-Byonic (A2)	A	2	Unambiguous	SSYICRCPPGFHGPTCRQDVNECSQNPGLCRHGGTCHNE	[E].SSYIcRcPPGFHGPtcRQDVNEcSQNPGLcRHGGTcHNE.[I]	C5(Carbamidomethyl); C7(Carbamidomethyl); T15(Fuc(1)); C16(Carbamidomethyl); C23(Carbamidomethyl); C30(Carbamidomethyl); C36(Carbamidomethyl)	1	1	Q01705	Q01705	Neurogenic locus notch homolog protein 1 OS=Mus musculus OX=10090 GN=Notch1 PE=1 SV=3	2	6	6	1	0	1	1	1	792.17	4747.98	4747.98	1.91753	0.00151739	0	0	913907	HCD (High Energy Collision Dissociation)	MS2	0	93.0002	13.5342	4687	4687	4686	FP022421_3.raw	0/0		9.75446	721.859	721.859	0	1.7601e-10	3.16325e-11	0	0
FALSE	High	PMI-Byonic	PMI-Byonic (A2)	A	2	Ambiguous	SSYICRCPPGFHGPTCRQDVNECSQNPGLCRHGGTCHNE	[E].SSYIcRcPPGFHGPtcrQDVNEcSqNPGLcRHGGTcHNE.[I]	C5(Carbamidomethyl); C7(Carbamidomethyl); T15(Fuc(1)); C16(Carbamidomethyl); R17(Deamidated); C23(Carbamidomethyl); Q25(Deamidated); C30(Carbamidomethyl); C36(Carbamidomethyl)	1	1	Q01705	Q01705	Neurogenic locus notch homolog protein 1 OS=Mus musculus OX=10090 GN=Notch1 PE=1 SV=3	2	6	6		0	2	2	2	792.338	4748.99	4749.94	-200.931	-0.159069	0	0	344280	HCD (High Energy Collision Dissociation)	MS2	77.9089	100	13.2806	4579	4579	4577	FP022421_3.raw	0/0		1.3449	182.188	182.188	0	0.0451956	0.00234426	0	0
FALSE	High	PMI-Byonic	PMI-Byonic (A2)	A	2	Unambiguous	SSYICRCPPGFHGPTCRQDVNECSQNPGLCRHGGTCHNE	[E].SSYIcRcPPGFHGPTcRQDVNEcsQNPGLcRHGGTcHNE.[I]	C5(Carbamidomethyl); C7(Carbamidomethyl); C16(Carbamidomethyl); C23(Carbamidomethyl); S24(Fuc(1)); C30(Carbamidomethyl); C36(Carbamidomethyl)	1	1	Q01705	Q01705	Neurogenic locus notch homolog protein 1 OS=Mus musculus OX=10090 GN=Notch1 PE=1 SV=3	2	5	5	1	0	1	1	1	950.399	4747.97	4747.98	-2.24466	-0.00213152	0	0	257095	HCD (High Energy Collision Dissociation)	MS2	0	100	13.4352	4645	4645	4642	FP022421_3.raw	0/0		9.12139	738.319	738.319	0	7.56158e-10	1.81986e-10	0	0
FALSE	High	PMI-Byonic	PMI-Byonic (A2)	A	2	Unambiguous	SSYICRCPPGFHGPTCRQDVNECSQNPGLCRHGGTCHNE	[E].SSYIcRcPPGFHGPTcRQDVNEcsQNPGLcRHGGTcHNE.[I]	C5(Carbamidomethyl); C7(Carbamidomethyl); C16(Carbamidomethyl); C23(Carbamidomethyl); S24(Fuc(1)); C30(Carbamidomethyl); C36(Carbamidomethyl)	1	1	Q01705	Q01705	Neurogenic locus notch homolog protein 1 OS=Mus musculus OX=10090 GN=Notch1 PE=1 SV=3	2	6	6	1	0	1	1	1	792.171	4747.99	4747.98	2.30318	0.00182257	0	0	1.51831e+06	HCD (High Energy Collision Dissociation)	MS2	0	94.3566	13.4052	4632	4632	4631	FP022421_3.raw	0/0		10.7657	782.379	782.379	0	1.71497e-11	3.87404e-12	0	0
FALSE	High	PMI-Byonic	PMI-Byonic (A2)	A	2	Unambiguous	IGSYRCACRATHTGPHCELPYVPCSPSPCQNGGTCRPTGDTTHE	[E].IGSYRcAcRATHTGPHcELPYVPcSPsPcQnGGTcRPTGDTTHE.[C]	C6(Carbamidomethyl); C8(Carbamidomethyl); C17(Carbamidomethyl); C24(Carbamidomethyl); S27(HexNAc(1)Hex(1)Fuc(1)NeuAc(1)); C29(Carbamidomethyl); N31(Deamidated); C35(Carbamidomethyl)	1	1	Q01705	Q01705	Neurogenic locus notch homolog protein 1 OS=Mus musculus OX=10090 GN=Notch1 PE=1 SV=3	2	5	5	1	0	1	1	1	1162.69	5809.42	5805.41	691.105	0.802429	0	0	419980	HCD (High Energy Collision Dissociation)	MS2	27.1676	100	15.2902	5434	5434	5429	FP022421_3.raw	0/0		4.31528	283.414	283.414	0	4.83864e-05	7.16999e-06	0	0
FALSE	High	PMI-Byonic	PMI-Byonic (A2)	A	2	Unambiguous	IGSYRCACRATHTGPHCELPYVPCSPSPCQNGGTCRPTGDTTHE	[E].IGSYRcAcRATHTGPhcELPYVPcsPSPcqNGGTcRPTGDTTHE.[C]	C6(Carbamidomethyl); C8(Carbamidomethyl); H16(Oxidation); C17(Carbamidomethyl); C24(Carbamidomethyl); S25(HexNAc(1)Hex(1)Fuc(1)NeuAc(1)); C29(Carbamidomethyl); Q30(Deamidated); C35(Carbamidomethyl)	1	1	Q01705	Q01705	Neurogenic locus notch homolog protein 1 OS=Mus musculus OX=10090 GN=Notch1 PE=1 SV=3	2	6	6	1	0	1	1	1	971.576	5824.42	5821.4	517.993	0.502575	0	0	402435	HCD (High Energy Collision Dissociation)	MS2	42.0303	100	15.4004	5481	5481	5473	FP022421_3.raw	0/0		4.49196	160.085	160.085	0	3.2214e-05	5.33913e-06	0	0
FALSE	High	PMI-Byonic	PMI-Byonic (A2)	A	2	Unambiguous	IGSYRCACRATHTGPHCELPYVPCSPSPCQNGGTCRPTGDTTHE	[E].IGSYRcAcRAThTGPHcELPYVPcsPsPcqNGGTcRPTGDTTHE.[C]	C6(Carbamidomethyl); C8(Carbamidomethyl); H12(Oxidation); C17(Carbamidomethyl); C24(Carbamidomethyl); S25(HexNAc(1)Fuc(1)); S27(HexNAc(1)Hex(1)Fuc(1)NeuAc(1)); C29(Carbamidomethyl); Q30(Deamidated); C35(Carbamidomethyl)	1	1	Q01705	Q01705	Neurogenic locus notch homolog protein 1 OS=Mus musculus OX=10090 GN=Notch1 PE=1 SV=3	2	6	6	1	0	1	1	1	1029.77	6173.56	6170.54	488.89	0.502786	0	0	672190	HCD (High Energy Collision Dissociation)	MS2	38.3988	100	15.3417	5456	5456	5451	FP022421_3.raw	0/0		4.49196	156.592	156.592	0	3.2214e-05	5.01533e-06	0	0
FALSE	High	PMI-Byonic	PMI-Byonic (A2)	A	2	Unambiguous	IGSYRCACRATHTGPHCELPYVPCSPSPCQNGGTCRPTGDTTHE	[E].IGsYRcAcrATHTGPHcELPYVPcSPSPcqNGGTcRPTGDTTHE.[C]	S3(Fuc(1)); C6(Carbamidomethyl); C8(Carbamidomethyl); R9(Deamidated); C17(Carbamidomethyl); C24(Carbamidomethyl); C29(Carbamidomethyl); Q30(Deamidated); C35(Carbamidomethyl)	1	1	Q01705	Q01705	Neurogenic locus notch homolog protein 1 OS=Mus musculus OX=10090 GN=Notch1 PE=1 SV=3	2	6	6	1	0	1	1	1	860.04	5155.2	5150.16	977.845	0.839344	0	0	193115	HCD (High Energy Collision Dissociation)	MS2	36.6187	100	15.3203	5447	5447	5440	FP022421_3.raw	0/0		3.5702	91.6416	91.6416	0	0.000269031	2.88144e-05	0	0
FALSE	High	PMI-Byonic	PMI-Byonic (A2)	A	2	Unambiguous	IGSYRCACRATHTGPHCELPYVPCSPSPCQNGGTCRPTGDTTHE	[E].IGSYRcAcRATHTGPHcELPYVPcSPSPcQnGGtcRPTGDTTHE.[C]	C6(Carbamidomethyl); C8(Carbamidomethyl); C17(Carbamidomethyl); C24(Carbamidomethyl); C29(Carbamidomethyl); N31(Deamidated); T34(HexNAc(1)Hex(1)Fuc(1)NeuAc(1)); C35(Carbamidomethyl)	1	1	Q01705	Q01705	Neurogenic locus notch homolog protein 1 OS=Mus musculus OX=10090 GN=Notch1 PE=1 SV=3	2	5	5	1	0	1	1	1	1161.89	5805.43	5805.41	2.89118	0.0033569	0	0	355371	HCD (High Energy Collision Dissociation)	MS2	0	100	15.411	5485	5485	5484	FP022421_3.raw	0/0		6.37364	513.614	513.614	3.87721	4.23015e-07	6.69763e-08	0	0
FALSE	High	PMI-Byonic	PMI-Byonic (A2)	A	2	Ambiguous	IGSYRCACRATHTGPHCELPYVPCSPSPCQNGGTCRPTGDTTHE	[E].IGSYrcAcRATHTGPHcELPYVPcSPsPcQnGGTcRPTGDTTHE.[C]	R5(Deamidated); C6(Carbamidomethyl); C8(Carbamidomethyl); C17(Carbamidomethyl); C24(Carbamidomethyl); S27(HexNAc(1)Hex(1)Fuc(1)); C29(Carbamidomethyl); N31(Deamidated); C35(Carbamidomethyl)	1	1	Q01705	Q01705	Neurogenic locus notch homolog protein 1 OS=Mus musculus OX=10090 GN=Notch1 PE=1 SV=3	2	6	6		0	2	2	2	920.228	5516.33	5515.3	187.544	0.172393	0	0	272781	HCD (High Energy Collision Dissociation)	MS2	54.7346	100	15.2945	5436	5436	5429	FP022421_3.raw	0/0		4.99409	252.272	252.272	0	1.0137e-05	1.36272e-06	0	0
FALSE	High	PMI-Byonic	PMI-Byonic (A2)	A	2	Ambiguous	IGSYRCACRATHTGPHCELPYVPCSPSPCQNGGTCRPTGDTTHE	[E].IGSYRcAcRATHTGPHcELPYVPcsPSPcQnGGTcRPTGDTTHE.[C]	C6(Carbamidomethyl); C8(Carbamidomethyl); C17(Carbamidomethyl); C24(Carbamidomethyl); S25(HexNAc(1)Hex(1)Fuc(1)); C29(Carbamidomethyl); N31(Deamidated); C35(Carbamidomethyl)	1	1	Q01705	Q01705	Neurogenic locus notch homolog protein 1 OS=Mus musculus OX=10090 GN=Notch1 PE=1 SV=3	2	6	6	0.1152	0	1	1	1	920.228	5516.33	5514.31	366.025	0.336396	0	0	272781	HCD (High Energy Collision Dissociation)	MS2	54.7346	100	15.2945	5436	5436	5429	FP022421_3.raw	0/0		5.64244	367.725	367.725	0	2.27804e-06	2.53606e-07	0	0
FALSE	High	PMI-Byonic	PMI-Byonic (A2)	A	2	Unambiguous	IGSYRCACRATHTGPHCELPYVPCSPSPCQNGGTCRPTGDTTHE	[E].IGSYRcAcRATHTGPHcELPYVPcSPSPcQnGGtcRPTGDTTHE.[C]	C6(Carbamidomethyl); C8(Carbamidomethyl); C17(Carbamidomethyl); C24(Carbamidomethyl); C29(Carbamidomethyl); N31(Deamidated); T34(HexNAc(1)Hex(1)Fuc(1)NeuAc(1)); C35(Carbamidomethyl)	1	1	Q01705	Q01705	Neurogenic locus notch homolog protein 1 OS=Mus musculus OX=10090 GN=Notch1 PE=1 SV=3	2	6	6	1	0	1	1	1	968.409	5805.42	5805.41	1.95316	0.00188982	0	0	824633	HCD (High Energy Collision Dissociation)	MS2	0	100	15.3615	5464	5464	5462	FP022421_3.raw	0/0		13.7148	882.343	882.343	7.2	1.92832e-14	1.90631e-14	0	0
FALSE	High	PMI-Byonic	PMI-Byonic (A2)	A	2	Unambiguous	IGSYRCACRATHTGPHCELPYVPCSPSPCQNGGTCRPTGDTTHE	[E].IGsYRcAcRAtHTGPHcELPYVPcSPSPcQNGGTcRPTGDTTHE.[C]	S3(HexNAc(1)Fuc(1)); C6(Carbamidomethyl); C8(Carbamidomethyl); T11(HexNAc(1)Hex(1)Fuc(1)); C17(Carbamidomethyl); C24(Carbamidomethyl); C29(Carbamidomethyl); C35(Carbamidomethyl)	1	1	Q01705	Q01705	Neurogenic locus notch homolog protein 1 OS=Mus musculus OX=10090 GN=Notch1 PE=1 SV=3	2	6	6	1	0	1	1	1	978.581	5866.45	5862.47	679.329	0.663757	0	0	634889	HCD (High Energy Collision Dissociation)	MS2	31.8147	100	15.2858	5432	5432	5429	FP022421_3.raw	0/0		2.63742	180.645	180.645	5.81824	0.0023045	0.000138772	0	0
FALSE	High	PMI-Byonic	PMI-Byonic (A2)	A	2	Unambiguous	IGSYRCACRATHTGPHCELPYVPCSPSPCQNGGTCRPTGDTTHE	[E].IGSYRcAcRATHTGPHcELPYVPcsPSPcQnGGTcRPTGDTTHE.[C]	C6(Carbamidomethyl); C8(Carbamidomethyl); C17(Carbamidomethyl); C24(Carbamidomethyl); S25(HexNAc(1)Hex(1)Fuc(1)); C29(Carbamidomethyl); N31(Deamidated); C35(Carbamidomethyl)	1	1	Q01705	Q01705	Neurogenic locus notch homolog protein 1 OS=Mus musculus OX=10090 GN=Notch1 PE=1 SV=3	2	6	6	1	0	1	1	1	920.393	5517.32	5514.31	545.401	0.501252	0	0	275012	HCD (High Energy Collision Dissociation)	MS2	20.0268	100	15.1633	5380	5380	5374	FP022421_3.raw	0/0		6.35896	454.563	454.563	0	4.37567e-07	7.50326e-08	0	0
FALSE	High	PMI-Byonic	PMI-Byonic (A2)	A	2	Unambiguous	IGSYRCACRATHTGPHCELPYVPCSPSPCQNGGTCRPTGDTTHE	[E].IGSYRcAcRATHTGPHcELPYVPcsPSPcQNGGTcRPTGDTTHE.[C]	C6(Carbamidomethyl); C8(Carbamidomethyl); C17(Carbamidomethyl); C24(Carbamidomethyl); S25(HexNAc(1)Hex(1)Fuc(1)NeuAc(1)); C29(Carbamidomethyl); C35(Carbamidomethyl)	1	1	Q01705	Q01705	Neurogenic locus notch homolog protein 1 OS=Mus musculus OX=10090 GN=Notch1 PE=1 SV=3	2	6	6	1	0	1	1	1	968.414	5805.45	5804.42	176.025	0.170287	0	0	622359	HCD (High Energy Collision Dissociation)	MS2	0	100	15.2338	5410	5410	5407	FP022421_3.raw	0/0		8.41297	624.685	624.685	0	3.86392e-09	7.37192e-10	0	0
FALSE	High	PMI-Byonic	PMI-Byonic (A2)	A	2	Unambiguous	IGSYRCACRATHTGPHCELPYVPCSPSPCQNGGTCRPTGDTTHE	[E].IGSYRcAcRAThTGPHcELPYVPcsPsPcQnGGTcRPTGDTTHE.[C]	C6(Carbamidomethyl); C8(Carbamidomethyl); H12(Oxidation); C17(Carbamidomethyl); C24(Carbamidomethyl); S25(HexNAc(1)Fuc(1)); S27(HexNAc(1)Hex(1)Fuc(1)NeuAc(1)); C29(Carbamidomethyl); N31(Deamidated); C35(Carbamidomethyl)	1	1	Q01705	Q01705	Neurogenic locus notch homolog protein 1 OS=Mus musculus OX=10090 GN=Notch1 PE=1 SV=3	2	6	6	1	0	1	1	1	1029.76	6173.54	6170.54	486.872	0.500711	0	0	204642	HCD (High Energy Collision Dissociation)	MS2	30.5826	100	15.2233	5406	5406	5396	FP022421_3.raw	0/0		3.14899	60.5812	60.5812	0	0.000709596	5.83843e-05	0	0
FALSE	High	PMI-Byonic	PMI-Byonic (A2)	A	2	Ambiguous	IGSYRCACRATHTGPHCELPYVPCSPSPCQNGGTCRPTGDTTHE	[E].IGSYRcAcRATHTGPHcELPYVPcsPsPcQNGGTcRPTGDTTHE.[C]	C6(Carbamidomethyl); C8(Carbamidomethyl); C17(Carbamidomethyl); C24(Carbamidomethyl); S25(HexNAc(1)Hex(1)Fuc(1)); S27(HexNAc(1)Fuc(1)); C29(Carbamidomethyl); C35(Carbamidomethyl)	1	1	Q01705	Q01705	Neurogenic locus notch homolog protein 1 OS=Mus musculus OX=10090 GN=Notch1 PE=1 SV=3	2	6	6	0.9854	0	1	1	1	978.249	5864.46	5862.47	339.696	0.331909	0	0	348306	HCD (High Energy Collision Dissociation)	MS2	6.25848	100	15.2168	5403	5403	5396	FP022421_3.raw	0/0		1.36984	129.82	129.82	0	0.0426736	0.00204035	0	0
FALSE	High	PMI-Byonic	PMI-Byonic (A2)	A	2	Unambiguous	IGSYRCACRATHTGPHCELPYVPCSPSPCQNGGTCRPTGDTTHE	[E].IGsYRcAcRATHTGPHcELPYVPcSPSPcQnGGTcRPTGDTTHE.[C]	S3(Fuc(1)); C6(Carbamidomethyl); C8(Carbamidomethyl); C17(Carbamidomethyl); C24(Carbamidomethyl); C29(Carbamidomethyl); N31(Deamidated); C35(Carbamidomethyl)	1	1	Q01705	Q01705	Neurogenic locus notch homolog protein 1 OS=Mus musculus OX=10090 GN=Notch1 PE=1 SV=3	2	6	6	1	0	1	1	1	859.539	5152.2	5149.18	585.663	0.502614	0	0	391833	HCD (High Energy Collision Dissociation)	MS2	31.3763	100	15.2146	5402	5402	5396	FP022421_3.raw	0/0		6.65997	479.425	479.425	1.6	2.18789e-07	3.13579e-08	0	0
FALSE	High	PMI-Byonic	PMI-Byonic (A2)	A	2	Unambiguous	IGSYRCACRATHTGPHCELPYVPCSPSPCQNGGTCRPTGDTTHE	[E].IGSYRcAcRATHTGPHcELPYVPcSPsPcQNGGTcRPTGDTTHE.[C]	C6(Carbamidomethyl); C8(Carbamidomethyl); C17(Carbamidomethyl); C24(Carbamidomethyl); S27(HexNAc(1)Hex(1)Fuc(1)NeuAc(1)); C29(Carbamidomethyl); C35(Carbamidomethyl)	1	1	Q01705	Q01705	Neurogenic locus notch homolog protein 1 OS=Mus musculus OX=10090 GN=Notch1 PE=1 SV=3	2	5	5	1	0	1	1	1	1162.49	5808.43	5804.42	690.298	0.801356	0	0	300834	HCD (High Energy Collision Dissociation)	MS2	19.0405	100	15.1568	5377	5377	5374	FP022421_3.raw	0/0		4.36555	306.742	306.742	0	4.30975e-05	6.21372e-06	0	0
FALSE	High	PMI-Byonic	PMI-Byonic (A2)	A	2	Unambiguous	IGSYRCACRATHTGPHCELPYVPCSPSPCQNGGTCRPTGDTTHE	[E].IGSYRcAcRATHTGPHcELPYVPcSPSPcQnGGTcRPTGDTTHE.[C]	C6(Carbamidomethyl); C8(Carbamidomethyl); C17(Carbamidomethyl); C24(Carbamidomethyl); C29(Carbamidomethyl); N31(Deamidated); C35(Carbamidomethyl)	1	1	Q01705	Q01705	Neurogenic locus notch homolog protein 1 OS=Mus musculus OX=10090 GN=Notch1 PE=1 SV=3	2	6	6	1	0	1	1	1	835.195	5006.13	5003.12	601.257	0.501361	0	0	174413	HCD (High Energy Collision Dissociation)	MS2	68.1383	100	15.1396	5370	5370	5363	FP022421_3.raw	0/0		4.19095	164.206	164.206	4.55709	6.44242e-05	1.01219e-05	0	0
FALSE	High	PMI-Byonic	PMI-Byonic (A2)	A	2	Unambiguous	IGSYRCACRATHTGPHCELPYVPCSPSPCQNGGTCRPTGDTTHE	[E].IGSYRcAcRATHTGPHcELPYVPcsPSPcQNGGTcRPTGDTTHE.[C]	C6(Carbamidomethyl); C8(Carbamidomethyl); C17(Carbamidomethyl); C24(Carbamidomethyl); S25(HexNAc(1)Hex(1)Fuc(1)NeuAc(1)); C29(Carbamidomethyl); C35(Carbamidomethyl)	1	1	Q01705	Q01705	Neurogenic locus notch homolog protein 1 OS=Mus musculus OX=10090 GN=Notch1 PE=1 SV=3	2	6	6	1	0	1	1	1	968.914	5808.45	5804.42	693.313	0.670714	0	0	1.07671e+06	HCD (High Energy Collision Dissociation)	MS2	35.5906	100	15.1008	5353	5353	5352	FP022421_3.raw	0/0		8.71399	616.839	616.839	0	1.93201e-09	6.01248e-10	0	0
FALSE	High	PMI-Byonic	PMI-Byonic (A2)	A	2	Unambiguous	IGSYRCACRATHTGPHCELPYVPCSPSPCQNGGTCRPTGDTTHE	[E].IGSYRcAcRATHTGPHcELPYVPcsPsPcQNGGTcRPTGDTTHE.[C]	C6(Carbamidomethyl); C8(Carbamidomethyl); C17(Carbamidomethyl); C24(Carbamidomethyl); S25(HexNAc(1)Fuc(1)); S27(HexNAc(1)Hex(1)Fuc(1)); C29(Carbamidomethyl); C35(Carbamidomethyl)	1	1	Q01705	Q01705	Neurogenic locus notch homolog protein 1 OS=Mus musculus OX=10090 GN=Notch1 PE=1 SV=3	2	6	6	1	0	1	1	1	978.583	5866.46	5862.47	681.953	0.666321	0	0	197032	HCD (High Energy Collision Dissociation)	MS2	68.7729	100	15.0941	5351	5351	5341	FP022421_3.raw	0/0		0.985197	32.6593	32.6593	0	0.103467	0.00434541	0	0
FALSE	High	PMI-Byonic	PMI-Byonic (A2)	A	2	Unambiguous	IGSYRCACRATHTGPHCELPYVPCSPSPCQNGGTCRPTGDTTHE	[E].IGSYRcAcRATHTGPHcELPYVPcSPsPcqNGGTcRPTGDTTHE.[C]	C6(Carbamidomethyl); C8(Carbamidomethyl); C17(Carbamidomethyl); C24(Carbamidomethyl); S27(Fuc(1)); C29(Carbamidomethyl); Q30(Deamidated); C35(Carbamidomethyl)	1	1	Q01705	Q01705	Neurogenic locus notch homolog protein 1 OS=Mus musculus OX=10090 GN=Notch1 PE=1 SV=3	2	5	5	1	0	1	1	1	1031.04	5151.19	5149.18	390.192	0.401834	0	0	442184	HCD (High Energy Collision Dissociation)	MS2	32.6178	100	15.0854	5347	5347	5341	FP022421_3.raw	0/0		5.95227	467.553	467.553	0	1.11617e-06	1.51013e-07	0	0
FALSE	High	PMI-Byonic	PMI-Byonic (A2)	A	2	Unambiguous	IGSYRCACRATHTGPHCELPYVPCSPSPCQNGGTCRPTGDTTHE	[E].IGSYRcAcRAThTGPHcELPYVPcSPsPcqNGGTcRPTGDTTHE.[C]	C6(Carbamidomethyl); C8(Carbamidomethyl); H12(Oxidation); C17(Carbamidomethyl); C24(Carbamidomethyl); S27(HexNAc(1)Hex(1)Fuc(1)NeuAc(1)); C29(Carbamidomethyl); Q30(Deamidated); C35(Carbamidomethyl)	1	1	Q01705	Q01705	Neurogenic locus notch homolog protein 1 OS=Mus musculus OX=10090 GN=Notch1 PE=1 SV=3	2	6	6	1	0	1	1	1	971.409	5823.42	5821.4	345.941	0.335643	0	0	175283	HCD (High Energy Collision Dissociation)	MS2	21.2828	100	15.2726	5427	5427	5418	FP022421_3.raw	0/0		2.31538	34.7295	34.7295	0	0.00483751	0.000340117	0	0
FALSE	High	PMI-Byonic	PMI-Byonic (A2)	A	2	Ambiguous	IGSYRCACRATHTGPHCELPYVPCSPSPCQNGGTCRPTGDTTHE	[E].IGsYRcAcRAtHTGPHcELPYVPcSPSPcQNGGTcRPTGDTTHE.[C]	S3(HexNAc(1)Fuc(1)); C6(Carbamidomethyl); C8(Carbamidomethyl); T11(HexNAc(1)Hex(1)Fuc(1)); C17(Carbamidomethyl); C24(Carbamidomethyl); C29(Carbamidomethyl); C35(Carbamidomethyl)	1	1	Q01705	Q01705	Neurogenic locus notch homolog protein 1 OS=Mus musculus OX=10090 GN=Notch1 PE=1 SV=3	2	6	6		0	2	2	2	978.415	5865.45	5862.47	509.731	0.498047	0	0	761416	HCD (High Energy Collision Dissociation)	MS2	13.9883	100	15.4132	5486	5486	5484	FP022421_3.raw	0/0		1.20949	209.631	209.631	6.07146	0.0617324	0.00275956	0	0
FALSE	High	PMI-Byonic	PMI-Byonic (A2)	A	2	Unambiguous	IGSYRCACRATHTGPHCELPYVPCSPSPCQNGGTCRPTGDTTHE	[E].IGSYRcAcRATHTGPHcELPYVPcsPsPcqNGGTcRPTGDTTHE.[C]	C6(Carbamidomethyl); C8(Carbamidomethyl); C17(Carbamidomethyl); C24(Carbamidomethyl); S25(HexNAc(1)Fuc(1)); S27(HexNAc(1)Hex(1)Fuc(1)); C29(Carbamidomethyl); Q30(Deamidated); C35(Carbamidomethyl)	1	1	Q01705	Q01705	Neurogenic locus notch homolog protein 1 OS=Mus musculus OX=10090 GN=Notch1 PE=1 SV=3	2	5	5	1	0	1	1	1	1173.7	5864.45	5863.45	170.684	0.20016	0	0	278091	HCD (High Energy Collision Dissociation)	MS2	68.9498	100	15.5503	5545	5545	5539	FP022421_3.raw	0/0		2.06453	86.1134	86.1134	0	0.00861935	0.000599573	0	0
FALSE	High	PMI-Byonic	PMI-Byonic (A2)	A	2	Unambiguous	IGSYRCACRATHTGPHCELPYVPCSPSPCQNGGTCRPTGDTTHE	[E].IGSYRcAcRATHTGPHcELPYVPcsPsPcqNGGTcRPTGDTTHE.[C]	C6(Carbamidomethyl); C8(Carbamidomethyl); C17(Carbamidomethyl); C24(Carbamidomethyl); S25(HexNAc(1)Fuc(1)); S27(HexNAc(1)Hex(1)Fuc(1)); C29(Carbamidomethyl); Q30(Deamidated); C35(Carbamidomethyl)	1	1	Q01705	Q01705	Neurogenic locus notch homolog protein 1 OS=Mus musculus OX=10090 GN=Notch1 PE=1 SV=3	2	5	5	1	0	1	1	1	1173.9	5865.45	5863.45	341.295	0.400233	0	0	231799	HCD (High Energy Collision Dissociation)	MS2	8.42315	100	15.4197	5489	5489	5484	FP022421_3.raw	0/0		2.65678	122.133	122.133	0	0.00220403	0.000120873	0	0
FALSE	High	PMI-Byonic	PMI-Byonic (A2)	A	2	Ambiguous	IGSYRCACRATHTGPHCELPYVPCSPSPCQNGGTCRPTGDTTHE	[E].IGSYRcAcRATHTGPHcELPYVPcsPsPcqNGGTcRPTGDTTHE.[C]	C6(Carbamidomethyl); C8(Carbamidomethyl); C17(Carbamidomethyl); C24(Carbamidomethyl); S25(HexNAc(1)Hex(1)Fuc(1)); S27(Hex(1)Pent(1)R0); C29(Carbamidomethyl); Q30(Deamidated); C35(Carbamidomethyl)	1	1	Q01705	Q01705	Neurogenic locus notch homolog protein 1 OS=Mus musculus OX=10090 GN=Notch1 PE=1 SV=3	2	6	6		0	2	2	2	969.241	5810.41	5808.41	345.056	0.334038	0	0	179253	HCD (High Energy Collision Dissociation)	MS2	80.8847	100	16.1965	5821	5821	5813	FP022421_3.raw	0/0		2.18113	175.216	175.216	0	0.00658982	0.000432216	0	0
FALSE	High	PMI-Byonic	PMI-Byonic (A2)	A	2	Ambiguous	IGSYRCACRATHTGPHCELPYVPCSPSPCQNGGTCRPTGDTTHE	[E].IGSYRcAcRATHTGPHcELPYVPcSPsPcqNGGTcRPTGDTTHE.[C]	C6(Carbamidomethyl); C8(Carbamidomethyl); C17(Carbamidomethyl); C24(Carbamidomethyl); S27(HexNAc(1)Hex(1)Fuc(1)NeuAc(1)); C29(Carbamidomethyl); Q30(Deamidated); C35(Carbamidomethyl)	1	1	Q01705	Q01705	Neurogenic locus notch homolog protein 1 OS=Mus musculus OX=10090 GN=Notch1 PE=1 SV=3	2	6	6	0.406	0	1	1	1	969.241	5810.41	5805.41	861.936	0.833982	0	0	179253	HCD (High Energy Collision Dissociation)	MS2	80.8847	100	16.1965	5821	5821	5813	FP022421_3.raw	0/0		3.67151	212.799	212.799	0	0.000213052	2.4421e-05	0	0
FALSE	High	PMI-Byonic	PMI-Byonic (A2)	A	2	Unambiguous	IGSYRCACRATHTGPHCELPYVPCSPSPCQNGGTCRPTGDTTHE	[E].IGSYRcAcRATHTGPHcELPYVPcSPsPcqNGGTcRPTGDTTHE.[C]	C6(Carbamidomethyl); C8(Carbamidomethyl); C17(Carbamidomethyl); C24(Carbamidomethyl); S27(HexNAc(1)Hex(1)Fuc(1)NeuAc(1)); C29(Carbamidomethyl); Q30(Deamidated); C35(Carbamidomethyl)	1	1	Q01705	Q01705	Neurogenic locus notch homolog protein 1 OS=Mus musculus OX=10090 GN=Notch1 PE=1 SV=3	2	6	6	1	0	1	1	1	969.083	5809.46	5805.41	697.737	0.675108	0	0	182203	HCD (High Energy Collision Dissociation)	MS2	78.5769	100	16.1489	5801	5801	5791	FP022421_3.raw	0/0		3.67151	177.882	177.882	0	0.000213052	2.26246e-05	0	0
FALSE	High	PMI-Byonic	PMI-Byonic (A2)	A	2	Unambiguous	IGSYRCACRATHTGPHCELPYVPCSPSPCQNGGTCRPTGDTTHE	[E].IGSYRcAcRATHTGPHcELPYVPcSPsPcqNGGTcRPTGDTTHE.[C]	C6(Carbamidomethyl); C8(Carbamidomethyl); C17(Carbamidomethyl); C24(Carbamidomethyl); S27(HexNAc(1)Hex(1)Fuc(1)NeuAc(1)); C29(Carbamidomethyl); Q30(Deamidated); C35(Carbamidomethyl)	1	1	Q01705	Q01705	Neurogenic locus notch homolog protein 1 OS=Mus musculus OX=10090 GN=Notch1 PE=1 SV=3	2	6	6	1	0	1	1	1	969.078	5809.43	5805.41	692.753	0.670286	0	0	353914	HCD (High Energy Collision Dissociation)	MS2	15.6611	100	16.0063	5740	5740	5737	FP022421_3.raw	0/0		5.1105	339.072	339.072	0	7.75353e-06	1.23368e-06	0	0
FALSE	High	PMI-Byonic	PMI-Byonic (A2)	A	2	Unambiguous	IGSYRCACRATHTGPHCELPYVPCSPSPCQNGGTCRPTGDTTHE	[E].IGSYRcAcRATHTGPHcELPYVPcsPSPcqNGGTcRPTGDTTHE.[C]	C6(Carbamidomethyl); C8(Carbamidomethyl); C17(Carbamidomethyl); C24(Carbamidomethyl); S25(HexNAc(1)Hex(1)Fuc(1)NeuAc(1)); C29(Carbamidomethyl); Q30(Deamidated); C35(Carbamidomethyl)	1	1	Q01705	Q01705	Neurogenic locus notch homolog protein 1 OS=Mus musculus OX=10090 GN=Notch1 PE=1 SV=3	2	6	6	1	0	1	1	1	969.08	5809.44	5805.41	695.276	0.672727	0	0	373925	HCD (High Energy Collision Dissociation)	MS2	30.171	100	15.8851	5688	5688	5682	FP022421_3.raw	0/0		5.91276	410.828	410.828	0	1.22248e-06	1.90917e-07	0	0
FALSE	High	PMI-Byonic	PMI-Byonic (A2)	A	2	Unambiguous	IGSYRCACRATHTGPHCELPYVPCSPSPCQNGGTCRPTGDTTHE	[E].IGsYRcAcRAtHTGPHcELPYVPcSPSPcqNGGTcRPTGDTTHE.[C]	S3(HexNAc(1)Fuc(1)); C6(Carbamidomethyl); C8(Carbamidomethyl); T11(HexNAc(1)Hex(1)Fuc(1)); C17(Carbamidomethyl); C24(Carbamidomethyl); C29(Carbamidomethyl); Q30(Deamidated); C35(Carbamidomethyl)	1	1	Q01705	Q01705	Neurogenic locus notch homolog protein 1 OS=Mus musculus OX=10090 GN=Notch1 PE=1 SV=3	2	6	6	1	0	1	1	1	978.58	5866.44	5863.45	510.144	0.498534	0	0	281033	HCD (High Energy Collision Dissociation)	MS2	53.4302	100	15.8161	5659	5659	5649	FP022421_3.raw	0/0		3.84754	185.895	185.895	3.07393	0.000142057	1.79365e-05	0	0
FALSE	High	PMI-Byonic	PMI-Byonic (A2)	A	2	Unambiguous	IGSYRCACRATHTGPHCELPYVPCSPSPCQNGGTCRPTGDTTHE	[E].IGSYRcAcRATHTGPHcELPYVPcsPSPcQnGGTcRPTGDTTHE.[C]	C6(Carbamidomethyl); C8(Carbamidomethyl); C17(Carbamidomethyl); C24(Carbamidomethyl); S25(HexNAc(1)Hex(1)Fuc(1)); C29(Carbamidomethyl); N31(Deamidated); C35(Carbamidomethyl)	1	1	Q01705	Q01705	Neurogenic locus notch homolog protein 1 OS=Mus musculus OX=10090 GN=Notch1 PE=1 SV=3	2	6	6	1	0	1	1	1	920.727	5519.33	5514.31	909.466	0.835847	0	0	153934	HCD (High Energy Collision Dissociation)	MS2	59.7204	100	15.7903	5648	5648	5638	FP022421_3.raw	0/0		2.89937	30.8254	30.8254	0	0.00126075	9.00872e-05	0	0
FALSE	High	PMI-Byonic	PMI-Byonic (A2)	A	2	Unambiguous	IGSYRCACRATHTGPHCELPYVPCSPSPCQNGGTCRPTGDTTHE	[E].IGsYRcAcRATHTGPHcELPYVPcSPSPcQnGGTcRPTGDTTHE.[C]	S3(HexNAc(1)Hex(1)Fuc(1)NeuAc(1)); C6(Carbamidomethyl); C8(Carbamidomethyl); C17(Carbamidomethyl); C24(Carbamidomethyl); C29(Carbamidomethyl); N31(Deamidated); C35(Carbamidomethyl)	1	1	Q01705	Q01705	Neurogenic locus notch homolog protein 1 OS=Mus musculus OX=10090 GN=Notch1 PE=1 SV=3	2	6	6	1	0	1	1	1	968.912	5808.43	5805.41	521.11	0.504209	0	0	643632	HCD (High Energy Collision Dissociation)	MS2	1.56289	100	15.7468	5629	5629	5627	FP022421_3.raw	0/0		8.72527	622.229	622.229	3.06801	1.88247e-09	4.74509e-10	0	0
FALSE	High	PMI-Byonic	PMI-Byonic (A2)	A	2	Unambiguous	IGSYRCACRATHTGPHCELPYVPCSPSPCQNGGTCRPTGDTTHE	[E].IGSYRcAcRATHTGPHcELPYVPcsPSPcqNGGTcRPTGDTTHE.[C]	C6(Carbamidomethyl); C8(Carbamidomethyl); C17(Carbamidomethyl); C24(Carbamidomethyl); S25(HexNAc(1)Hex(1)Fuc(1)NeuAc(1)); C29(Carbamidomethyl); Q30(Deamidated); C35(Carbamidomethyl)	1	1	Q01705	Q01705	Neurogenic locus notch homolog protein 1 OS=Mus musculus OX=10090 GN=Notch1 PE=1 SV=3	2	5	5	1	0	1	1	1	1162.69	5809.44	5805.41	693.628	0.805359	0	0	390608	HCD (High Energy Collision Dissociation)	MS2	0	100	15.6777	5600	5600	5594	FP022421_3.raw	0/0		4.67332	272.581	272.581	0	2.12168e-05	2.506e-06	0	0
FALSE	High	PMI-Byonic	PMI-Byonic (A2)	A	2	Unambiguous	IGSYRCACRATHTGPHCELPYVPCSPSPCQNGGTCRPTGDTTHE	[E].IGsYRcAcRAtHTGPHcELPYVPcSPSPcqNGGTcRPTGDTTHE.[C]	S3(HexNAc(1)Fuc(1)); C6(Carbamidomethyl); C8(Carbamidomethyl); T11(HexNAc(1)Hex(1)Fuc(1)); C17(Carbamidomethyl); C24(Carbamidomethyl); C29(Carbamidomethyl); Q30(Deamidated); C35(Carbamidomethyl)	1	1	Q01705	Q01705	Neurogenic locus notch homolog protein 1 OS=Mus musculus OX=10090 GN=Notch1 PE=1 SV=3	2	5	5	1	0	1	1	1	1174.1	5866.45	5863.45	511.593	0.59994	0	0	422259	HCD (High Energy Collision Dissociation)	MS2	0	100	15.6755	5599	5599	5594	FP022421_3.raw	0/0		1.61621	45.1169	45.1169	0	0.0241987	0.00123525	0	0
FALSE	High	PMI-Byonic	PMI-Byonic (A2)	A	2	Unambiguous	IGSYRCACRATHTGPHCELPYVPCSPSPCQNGGTCRPTGDTTHE	[E].IGsYRcAcRAtHTGPHcELPYVPcSPSPcQnGGTcRPTGDTTHE.[C]	S3(HexNAc(1)Fuc(1)); C6(Carbamidomethyl); C8(Carbamidomethyl); T11(HexNAc(1)Hex(1)Fuc(1)); C17(Carbamidomethyl); C24(Carbamidomethyl); C29(Carbamidomethyl); N31(Deamidated); C35(Carbamidomethyl)	1	1	Q01705	Q01705	Neurogenic locus notch homolog protein 1 OS=Mus musculus OX=10090 GN=Notch1 PE=1 SV=3	2	6	6	1	0	1	1	1	977.914	5862.45	5863.45	-171.382	-0.167482	0	0	217225	HCD (High Energy Collision Dissociation)	MS2	0	100	15.6691	5596	5596	5594	FP022421_3.raw	0/0		4.93508	418.971	418.971	6.4	1.16122e-05	1.50914e-06	0	0
FALSE	High	PMI-Byonic	PMI-Byonic (A2)	A	2	Unambiguous	IGSYRCACRATHTGPHCELPYVPCSPSPCQNGGTCRPTGDTTHE	[E].IGSYRcAcRATHTGPHcELPYVPcSPSPcQnGGtcRPTGDTTHE.[C]	C6(Carbamidomethyl); C8(Carbamidomethyl); C17(Carbamidomethyl); C24(Carbamidomethyl); C29(Carbamidomethyl); N31(Deamidated); T34(HexNAc(1)Hex(1)Fuc(1)NeuAc(1)); C35(Carbamidomethyl)	1	1	Q01705	Q01705	Neurogenic locus notch homolog protein 1 OS=Mus musculus OX=10090 GN=Notch1 PE=1 SV=3	2	6	6	1	0	1	1	1	968.409	5805.42	5805.41	1.70084	0.00164568	0	0	576335	HCD (High Energy Collision Dissociation)	MS2	0	100	15.6163	5573	5573	5572	FP022421_3.raw	0/0		12.7141	820.277	820.277	6.4949	1.9316e-13	7.70935e-14	0	0
FALSE	High	PMI-Byonic	PMI-Byonic (A2)	A	2	Unambiguous	IGSYRCACRATHTGPHCELPYVPCSPSPCQNGGTCRPTGDTTHE	[E].IGSYRcAcRATHTGPHcELPYVPcsPSPcQnGGTcRPTGDTTHE.[C]	C6(Carbamidomethyl); C8(Carbamidomethyl); C17(Carbamidomethyl); C24(Carbamidomethyl); S25(HexNAc(1)Hex(1)Fuc(1)); C29(Carbamidomethyl); N31(Deamidated); C35(Carbamidomethyl)	1	1	Q01705	Q01705	Neurogenic locus notch homolog protein 1 OS=Mus musculus OX=10090 GN=Notch1 PE=1 SV=3	2	6	6	1	0	1	1	1	920.727	5519.32	5514.31	908.868	0.835297	0	0	212892	HCD (High Energy Collision Dissociation)	MS2	69.1954	100	15.559	5549	5549	5539	FP022421_3.raw	0/0		1.38213	21.5592	21.5592	0	0.0414832	0.00175012	0	0
FALSE	High	PMI-Byonic	PMI-Byonic (A2)	A	2	Unambiguous	IGSYRCACRATHTGPHCELPYVPCSPSPCQNGGTCRPTGDTTHE	[E].IGSYRcAcRATHTGPHcELPYVPcsPSPcQnGGTcRPTGDTTHE.[C]	C6(Carbamidomethyl); C8(Carbamidomethyl); C17(Carbamidomethyl); C24(Carbamidomethyl); S25(HexNAc(1)Fuc(1)); C29(Carbamidomethyl); N31(Deamidated); C35(Carbamidomethyl)	1	1	Q01705	Q01705	Neurogenic locus notch homolog protein 1 OS=Mus musculus OX=10090 GN=Notch1 PE=1 SV=3	2	6	6	1	0	1	1	1	892.89	5352.3	5352.26	8.26242	0.00737043	0	0	105713	HCD (High Energy Collision Dissociation)	MS2	93.82	100	15.0767	5343	5343	5341	FP022421_3.raw	0/0		6.7057	489.641	489.641	0	1.96925e-07	2.6552e-08	0	0
FALSE	High	PMI-Byonic	PMI-Byonic (A2)	A	2	Unambiguous	IGSYRCACRATHTGPHCELPYVPCSPSPCQNGGTCRPTGDTTHE	[E].IGSYRcAcRATHTGPHcELPYVPcSPSPcQnGGtcRPTGDTTHE.[C]	C6(Carbamidomethyl); C8(Carbamidomethyl); C17(Carbamidomethyl); C24(Carbamidomethyl); C29(Carbamidomethyl); N31(Deamidated); T34(HexNAc(1)Hex(1)Fuc(1)NeuAc(1)); C35(Carbamidomethyl)	1	1	Q01705	Q01705	Neurogenic locus notch homolog protein 1 OS=Mus musculus OX=10090 GN=Notch1 PE=1 SV=3	2	5	5	1	0	1	1	1	1161.89	5805.43	5805.41	4.46821	0.00518795	0	0	305511	HCD (High Energy Collision Dissociation)	MS2	0	100	15.5438	5542	5542	5539	FP022421_3.raw	0/0		7.38193	573.234	573.234	6.99859	4.15016e-08	7.26392e-09	0	0
FALSE	High	PMI-Byonic	PMI-Byonic (A2)	A	2	Unambiguous	IGSYRCACRATHTGPHCELPYVPCSPSPCQNGGTCRPTGDTTHE	[E].IGsYRcAcRAtHTGPHcELPYVPcSPSPcQnGGTcRPTGDTTHE.[C]	S3(HexNAc(1)Fuc(1)); C6(Carbamidomethyl); C8(Carbamidomethyl); T11(HexNAc(1)Hex(1)Fuc(1)); C17(Carbamidomethyl); C24(Carbamidomethyl); C29(Carbamidomethyl); N31(Deamidated); C35(Carbamidomethyl)	1	1	Q01705	Q01705	Neurogenic locus notch homolog protein 1 OS=Mus musculus OX=10090 GN=Notch1 PE=1 SV=3	2	6	6	1	0	1	1	1	977.912	5862.44	5863.45	-173.131	-0.169191	0	0	217586	HCD (High Energy Collision Dissociation)	MS2	0	100	15.5395	5540	5540	5539	FP022421_3.raw	0/0		5.25551	367.077	367.077	6.04625	5.5525e-06	6.77192e-07	0	0
FALSE	High	PMI-Byonic	PMI-Byonic (A2)	A	2	Unambiguous	IGSYRCACRATHTGPHCELPYVPCSPSPCQNGGTCRPTGDTTHE	[E].IGSYRcAcRAThTGPHcELPYVPcsPSPcQnGGTcRPTGDTTHE.[C]	C6(Carbamidomethyl); C8(Carbamidomethyl); H12(Oxidation); C17(Carbamidomethyl); C24(Carbamidomethyl); S25(HexNAc(1)Hex(1)Fuc(1)NeuAc(1)); C29(Carbamidomethyl); N31(Deamidated); C35(Carbamidomethyl)	1	1	Q01705	Q01705	Neurogenic locus notch homolog protein 1 OS=Mus musculus OX=10090 GN=Notch1 PE=1 SV=3	2	6	6	1	0	1	1	1	971.576	5824.42	5821.4	518.245	0.502819	0	0	425209	HCD (High Energy Collision Dissociation)	MS2	33.2942	100	15.5246	5534	5534	5528	FP022421_3.raw	0/0		2.36092	97.1374	97.1374	0	0.00435591	0.00026877	0	0
FALSE	High	PMI-Byonic	PMI-Byonic (A2)	A	2	Unambiguous	IGSYRCACRATHTGPHCELPYVPCSPSPCQNGGTCRPTGDTTHE	[E].IGSYRcAcRATHTGPHcELPYVPcSPSPcQnGGtcRPTGDTTHE.[C]	C6(Carbamidomethyl); C8(Carbamidomethyl); C17(Carbamidomethyl); C24(Carbamidomethyl); C29(Carbamidomethyl); N31(Deamidated); T34(HexNAc(1)Hex(1)Fuc(1)NeuAc(1)); C35(Carbamidomethyl)	1	1	Q01705	Q01705	Neurogenic locus notch homolog protein 1 OS=Mus musculus OX=10090 GN=Notch1 PE=1 SV=3	2	6	6	1	0	1	1	1	968.412	5805.44	5805.41	4.72873	0.00457537	0	0	1.14321e+06	HCD (High Energy Collision Dissociation)	MS2	0	48.1466	15.4889	5518	5518	5517	FP022421_3.raw	0/0		13.7248	855.26	855.26	6.17928	1.88449e-14	1.8843e-14	0	0
FALSE	High	PMI-Byonic	PMI-Byonic (A2)	A	2	Unambiguous	IGSYRCACRATHTGPHCELPYVPCSPSPCQNGGTCRPTGDTTHE	[E].IGSYRcAcRATHTGPhcELPYVPcsPsPcQnGGTcRPTGDTTHE.[C]	C6(Carbamidomethyl); C8(Carbamidomethyl); H16(Oxidation); C17(Carbamidomethyl); C24(Carbamidomethyl); S25(HexNAc(1)Hex(1)Fuc(1)NeuAc(1)); S27(HexNAc(1)Fuc(1)); C29(Carbamidomethyl); N31(Deamidated); C35(Carbamidomethyl)	1	1	Q01705	Q01705	Neurogenic locus notch homolog protein 1 OS=Mus musculus OX=10090 GN=Notch1 PE=1 SV=3	2	6	6	1	0	1	1	1	1029.26	6170.55	6170.54	1.75938	0.00180938	0	0	54119.4	HCD (High Energy Collision Dissociation)	MS2	0	100	15.4653	5508	5508	5506	FP022421_3.raw	0/0		4.50324	173.854	173.854	0	3.1388e-05	4.68364e-06	0	0
FALSE	High	PMI-Byonic	PMI-Byonic (A2)	A	2	Unambiguous	IGSYRCACRATHTGPHCELPYVPCSPSPCQNGGTCRPTGDTTHE	[E].IGsYRcAcRATHTGPHcELPYVPcSPSPcQnGGTcRPTGDTTHE.[C]	S3(Fuc(1)); C6(Carbamidomethyl); C8(Carbamidomethyl); C17(Carbamidomethyl); C24(Carbamidomethyl); C29(Carbamidomethyl); N31(Deamidated); C35(Carbamidomethyl)	1	1	Q01705	Q01705	Neurogenic locus notch homolog protein 1 OS=Mus musculus OX=10090 GN=Notch1 PE=1 SV=3	2	6	6	1	0	1	1	1	859.37	5151.18	5149.18	389.016	0.333852	0	0	111138	HCD (High Energy Collision Dissociation)	MS2	67.6753	100	15.4373	5496	5496	5495	FP022421_3.raw	0/0		4.50324	149.232	149.232	1.6	3.1388e-05	4.35396e-06	0	0
FALSE	High	PMI-Byonic	PMI-Byonic (A2)	A	2	Unambiguous	IGSYRCACRATHTGPHCELPYVPCSPSPCQNGGTCRPTGDTTHE	[E].IGSYRcAcRATHTGPHcELPYVPcsPSPcQnGGTcRPTGDTTHE.[C]	C6(Carbamidomethyl); C8(Carbamidomethyl); C17(Carbamidomethyl); C24(Carbamidomethyl); S25(HexNAc(1)Hex(1)Fuc(1)); C29(Carbamidomethyl); N31(Deamidated); C35(Carbamidomethyl)	1	1	Q01705	Q01705	Neurogenic locus notch homolog protein 1 OS=Mus musculus OX=10090 GN=Notch1 PE=1 SV=3	2	6	6	1	0	1	1	1	920.395	5517.33	5514.31	547.858	0.50351	0	0	229332	HCD (High Energy Collision Dissociation)	MS2	33.9103	100	15.4219	5490	5490	5484	FP022421_3.raw	0/0		4.87088	249.698	249.698	0	1.34624e-05	1.82508e-06	0	0
FALSE	High	PMI-Byonic	PMI-Byonic (A2)	A	2	Ambiguous	IGSYRCACRATHTGPHCELPYVPCSPSPCQNGGTCRPTGDTTHE	[E].IGsYRcAcRAtHTGPHcELPYVPcSPSPcQnGGTcRPTGDTTHE.[C]	S3(HexNAc(1)Fuc(1)); C6(Carbamidomethyl); C8(Carbamidomethyl); T11(HexNAc(1)Hex(1)Fuc(1)); C17(Carbamidomethyl); C24(Carbamidomethyl); C29(Carbamidomethyl); N31(Deamidated); C35(Carbamidomethyl)	1	1	Q01705	Q01705	Neurogenic locus notch homolog protein 1 OS=Mus musculus OX=10090 GN=Notch1 PE=1 SV=3	2	6	6	0.7632	0	1	1	1	978.415	5865.45	5863.45	341.823	0.334044	0	0	761416	HCD (High Energy Collision Dissociation)	MS2	13.9883	100	15.4132	5486	5486	5484	FP022421_3.raw	0/0		5.1105	343.158	343.158	0	7.75353e-06	1.13637e-06	0	0
FALSE	High	PMI-Byonic	PMI-Byonic (A2)	A	2	Unambiguous	IGSYRCACRATHTGPHCELPYVPCSPSPCQNGGTCRPTGDTTHE	[E].IGSYRcAcRATHTGPHcELPYVPcSPSPcQnGGtcRPTGDTTHE.[C]	C6(Carbamidomethyl); C8(Carbamidomethyl); C17(Carbamidomethyl); C24(Carbamidomethyl); C29(Carbamidomethyl); N31(Deamidated); T34(Fuc(1)); C35(Carbamidomethyl)	1	1	Q01705	Q01705	Neurogenic locus notch homolog protein 1 OS=Mus musculus OX=10090 GN=Notch1 PE=1 SV=3	2	6	6	1	0	1	1	1	859.036	5149.18	5149.18	0.0590768	5.06995e-05	0	0	159303	HCD (High Energy Collision Dissociation)	MS2	0	100	15.0746	5342	5342	5341	FP022421_3.raw	0/0		7.71399	594.041	594.041	4.78941	1.93201e-08	3.16673e-09	0	0
FALSE	High	PMI-Byonic	PMI-Byonic (A2)	A	2	Unambiguous	IGSYRCACRATHTGPHCELPYVPCSPSPCQNGGTCRPTGDTTHE	[E].IGSYRcAcRATHTGPHcELPYVPcSPsPcQnGGTcRPTGDTTHE.[C]	C6(Carbamidomethyl); C8(Carbamidomethyl); C17(Carbamidomethyl); C24(Carbamidomethyl); S27(HexNAc(1)Fuc(1)); C29(Carbamidomethyl); N31(Deamidated); C35(Carbamidomethyl)	1	1	Q01705	Q01705	Neurogenic locus notch homolog protein 1 OS=Mus musculus OX=10090 GN=Notch1 PE=1 SV=3	2	5	5	1	0	1	1	1	1071.86	5355.28	5352.26	563.633	0.603342	0	0	290768	HCD (High Energy Collision Dissociation)	MS2	12.346	100	14.9753	5300	5300	5298	FP022421_3.raw	0/0		5.15409	329.865	329.865	0	7.01306e-06	1.03611e-06	0	0
FALSE	High	PMI-Byonic	PMI-Byonic (A2)	A	2	Unambiguous	IGSYRCACRATHTGPHCELPYVPCSPSPCQNGGTCRPTGDTTHE	[E].IGSYRcAcRATHTGPHcELPYVPcsPSPcQNGGTcRPTGDTTHE.[C]	C6(Carbamidomethyl); C8(Carbamidomethyl); C17(Carbamidomethyl); C24(Carbamidomethyl); S25(HexNAc(1)Hex(1)Fuc(1)NeuAc(1)); C29(Carbamidomethyl); C35(Carbamidomethyl)	1	1	Q01705	Q01705	Neurogenic locus notch homolog protein 1 OS=Mus musculus OX=10090 GN=Notch1 PE=1 SV=3	2	5	5	1	0	1	1	1	1162.09	5806.43	5804.42	346.238	0.401942	0	0	110072	HCD (High Energy Collision Dissociation)	MS2	0	100	15.0382	5327	5327	5319	FP022421_3.raw	0/0		3.05764	166.855	166.855	0	0.000875718	7.18241e-05	0	0
FALSE	High	PMI-Byonic	PMI-Byonic (A2)	A	2	Unambiguous	IGSYRCACRATHTGPHCELPYVPCSPSPCQNGGTCRPTGDTTHE	[E].IGSYRcAcRATHTGPHcELPYVPcSPSPcQnGGTcRPTGDTTHE.[C]	C6(Carbamidomethyl); C8(Carbamidomethyl); C17(Carbamidomethyl); C24(Carbamidomethyl); C29(Carbamidomethyl); N31(Deamidated); C35(Carbamidomethyl)	1	1	Q01705	Q01705	Neurogenic locus notch homolog protein 1 OS=Mus musculus OX=10090 GN=Notch1 PE=1 SV=3	2	6	6	1	0	1	1	1	835.2	5006.16	5003.12	607.625	0.506671	0	0	162636	HCD (High Energy Collision Dissociation)	MS2	28.7802	100	14.7477	5203	5203	5199	FP022421_3.raw	0/0		4.09564	309.095	309.095	1.96792	8.02341e-05	1.21363e-05	0	0
FALSE	High	PMI-Byonic	PMI-Byonic (A2)	A	2	Unambiguous	IGSYRCACRATHTGPHCELPYVPCSPSPCQNGGTCRPTGDTTHE	[E].IGSYRcAcRATHTGPHcELPYVPcsPSPcqNGGTcRPTGDTTHE.[C]	C6(Carbamidomethyl); C8(Carbamidomethyl); C17(Carbamidomethyl); C24(Carbamidomethyl); S25(HexNAc(1)Fuc(1)); C29(Carbamidomethyl); Q30(Deamidated); C35(Carbamidomethyl)	1	1	Q01705	Q01705	Neurogenic locus notch homolog protein 1 OS=Mus musculus OX=10090 GN=Notch1 PE=1 SV=3	2	5	5	1	0	1	1	1	1072.06	5356.29	5352.26	752.135	0.805124	0	0	271903	HCD (High Energy Collision Dissociation)	MS2	30.7522	100	14.7262	5194	5194	5188	FP022421_3.raw	0/0		6.11199	390.494	390.494	0	7.7269e-07	1.0063e-07	0	0
FALSE	High	PMI-Byonic	PMI-Byonic (A2)	A	2	Unambiguous	IGSYRCACRATHTGPHCELPYVPCSPSPCQNGGTCRPTGDTTHE	[E].IGSYRcAcRATHTGPHcELPYVPcSPsPcQnGGTcRPTGDTTHE.[C]	C6(Carbamidomethyl); C8(Carbamidomethyl); C17(Carbamidomethyl); C24(Carbamidomethyl); S27(Fuc(1)); C29(Carbamidomethyl); N31(Deamidated); C35(Carbamidomethyl)	1	1	Q01705	Q01705	Neurogenic locus notch homolog protein 1 OS=Mus musculus OX=10090 GN=Notch1 PE=1 SV=3	2	5	5	1	0	1	1	1	1031.05	5151.21	5149.18	394.103	0.405862	0	0	300491	HCD (High Energy Collision Dissociation)	MS2	0	100	14.7004	5183	5183	5177	FP022421_3.raw	0/0		4.7791	401.482	401.482	0	1.66304e-05	2.02789e-06	0	0
FALSE	High	PMI-Byonic	PMI-Byonic (A2)	A	2	Unambiguous	IGSYRCACRATHTGPHCELPYVPCSPSPCQNGGTCRPTGDTTHE	[E].IGsYRcAcRATHTGPHcELPYVPcSPSPcQnGGTcRPTGDTTHE.[C]	S3(Fuc(1)); C6(Carbamidomethyl); C8(Carbamidomethyl); C17(Carbamidomethyl); C24(Carbamidomethyl); C29(Carbamidomethyl); N31(Deamidated); C35(Carbamidomethyl)	1	1	Q01705	Q01705	Neurogenic locus notch homolog protein 1 OS=Mus musculus OX=10090 GN=Notch1 PE=1 SV=3	2	6	6	1	0	1	1	1	859.539	5152.2	5149.18	586.374	0.503225	0	0	763003	HCD (High Energy Collision Dissociation)	MS2	34.8839	100	14.6982	5182	5182	5177	FP022421_3.raw	0/0		7.92366	606.524	606.524	1.6	1.19218e-08	1.36873e-09	0	0
FALSE	High	PMI-Byonic	PMI-Byonic (A2)	A	2	Unambiguous	IGSYRCACRATHTGPHCELPYVPCSPSPCQNGGTCRPTGDTTHE	[E].IGSYRcAcRATHTGPHcELPYVPcsPSPcQnGGTcRPTGDTTHE.[C]	C6(Carbamidomethyl); C8(Carbamidomethyl); C17(Carbamidomethyl); C24(Carbamidomethyl); S25(HexNAc(1)Fuc(1)); C29(Carbamidomethyl); N31(Deamidated); C35(Carbamidomethyl)	1	1	Q01705	Q01705	Neurogenic locus notch homolog protein 1 OS=Mus musculus OX=10090 GN=Notch1 PE=1 SV=3	2	6	6	1	0	1	1	1	892.886	5352.28	5352.26	3.40447	0.00303694	0	0	132879	HCD (High Energy Collision Dissociation)	MS2	7.93886	100	14.6917	5179	5179	5177	FP022421_3.raw	0/0		9.71399	674.678	674.678	0	1.93201e-10	7.14847e-11	0	0
FALSE	High	PMI-Byonic	PMI-Byonic (A2)	A	2	Unambiguous	IGSYRCACRATHTGPHCELPYVPCSPSPCQNGGTCRPTGDTTHE	[E].IGSYRcAcRATHTGPhcELPYVPcsPsPcQnGGTcRPTGDTTHE.[C]	C6(Carbamidomethyl); C8(Carbamidomethyl); H16(Oxidation); C17(Carbamidomethyl); C24(Carbamidomethyl); S25(HexNAc(1)Fuc(1)); S27(HexNAc(1)Hex(1)Fuc(1)); C29(Carbamidomethyl); N31(Deamidated); C35(Carbamidomethyl)	1	1	Q01705	Q01705	Neurogenic locus notch homolog protein 1 OS=Mus musculus OX=10090 GN=Notch1 PE=1 SV=3	2	6	6	1	0	1	1	1	981.419	5883.48	5879.45	685.601	0.671826	0	0	461218	HCD (High Energy Collision Dissociation)	MS2	0	100	14.6418	5158	5158	5155	FP022421_3.raw	0/0		4.3686	271.559	271.559	0	4.27956e-05	5.77979e-06	0	0
FALSE	High	PMI-Byonic	PMI-Byonic (A2)	A	2	Unambiguous	IGSYRCACRATHTGPHCELPYVPCSPSPCQNGGTCRPTGDTTHE	[E].IGSYRcAcRATHTGPHcELPYVPcSPSPcQnGGtcRPTGDTTHE.[C]	C6(Carbamidomethyl); C8(Carbamidomethyl); C17(Carbamidomethyl); C24(Carbamidomethyl); C29(Carbamidomethyl); N31(Deamidated); T34(HexNAc(1)Hex(1)Fuc(1)); C35(Carbamidomethyl)	1	1	Q01705	Q01705	Neurogenic locus notch homolog protein 1 OS=Mus musculus OX=10090 GN=Notch1 PE=1 SV=3	2	6	6	1	0	1	1	1	919.897	5514.34	5514.31	5.61265	0.00515831	0	0	271672	HCD (High Energy Collision Dissociation)	MS2	0	100	14.6396	5157	5157	5155	FP022421_3.raw	0/0		10.0885	713.054	713.054	4.9884	8.15669e-11	1.35855e-11	0	0
FALSE	High	PMI-Byonic	PMI-Byonic (A2)	A	2	Unambiguous	IGSYRCACRATHTGPHCELPYVPCSPSPCQNGGTCRPTGDTTHE	[E].IGSYRcAcRATHTGPHcELPYVPcsPSPcQnGGTcRPTGDTTHE.[C]	C6(Carbamidomethyl); C8(Carbamidomethyl); C17(Carbamidomethyl); C24(Carbamidomethyl); S25(HexNAc(1)Fuc(1)); C29(Carbamidomethyl); N31(Deamidated); C35(Carbamidomethyl)	1	1	Q01705	Q01705	Neurogenic locus notch homolog protein 1 OS=Mus musculus OX=10090 GN=Notch1 PE=1 SV=3	2	5	5	1	0	1	1	1	1071.87	5355.31	5352.26	570.019	0.610178	0	0	101691	HCD (High Energy Collision Dissociation)	MS2	0	100	14.601	5141	5141	5133	FP022421_3.raw	0/0		2.21729	26.2812	26.2812	0	0.00606334	0.000384483	0	0
FALSE	High	PMI-Byonic	PMI-Byonic (A2)	A	2	Unambiguous	IGSYRCACRATHTGPHCELPYVPCSPSPCQNGGTCRPTGDTTHE	[E].IGsYRcAcRATHTGPHcELPYVPcSPSPcQNGGTcRPTGDTTHE.[C]	S3(Fuc(1)); C6(Carbamidomethyl); C8(Carbamidomethyl); C17(Carbamidomethyl); C24(Carbamidomethyl); C29(Carbamidomethyl); C35(Carbamidomethyl)	1	1	Q01705	Q01705	Neurogenic locus notch homolog protein 1 OS=Mus musculus OX=10090 GN=Notch1 PE=1 SV=3	2	5	5	1	0	1	1	1	1031.25	5152.23	5148.2	783.543	0.806767	0	0	211462	HCD (High Energy Collision Dissociation)	MS2	33.8918	100	14.5774	5131	5131	5122	FP022421_3.raw	0/0		4.11571	291.461	291.461	1.6	7.66115e-05	1.14195e-05	0	0
FALSE	High	PMI-Byonic	PMI-Byonic (A2)	A	2	Unambiguous	IGSYRCACRATHTGPHCELPYVPCSPSPCQNGGTCRPTGDTTHE	[E].IGSYRcAcRATHTGPHcELPYVPcSPsPcQNGGTcRPTGDTTHE.[C]	C6(Carbamidomethyl); C8(Carbamidomethyl); C17(Carbamidomethyl); C24(Carbamidomethyl); S27(HexNAc(1)Fuc(1)); C29(Carbamidomethyl); C35(Carbamidomethyl)	1	1	Q01705	Q01705	Neurogenic locus notch homolog protein 1 OS=Mus musculus OX=10090 GN=Notch1 PE=1 SV=3	2	6	6	1	0	1	1	1	893.057	5353.31	5351.28	379.521	0.338487	0	0	290951	HCD (High Energy Collision Dissociation)	MS2	20.802	100	14.573	5129	5129	5122	FP022421_3.raw	0/0		6.03447	450.691	450.691	0	9.23698e-07	1.3171e-07	0	0
FALSE	High	PMI-Byonic	PMI-Byonic (A2)	A	2	Unambiguous	IGSYRCACRATHTGPHCELPYVPCSPSPCQNGGTCRPTGDTTHE	[E].IGsYRcAcRATHTGPHcELPYVPcSPSPcQNGGTcRPTGDTTHE.[C]	S3(Fuc(1)); C6(Carbamidomethyl); C8(Carbamidomethyl); C17(Carbamidomethyl); C24(Carbamidomethyl); C29(Carbamidomethyl); C35(Carbamidomethyl)	1	1	Q01705	Q01705	Neurogenic locus notch homolog protein 1 OS=Mus musculus OX=10090 GN=Notch1 PE=1 SV=3	2	6	6	1	0	1	1	1	858.874	5148.21	5148.2	2.05224	0.00176089	0	0	104804	HCD (High Energy Collision Dissociation)	MS2	28.4806	100	14.5623	5124	5124	5122	FP022421_3.raw	0/0		7.72527	572.265	572.265	1.6	1.88247e-08	2.58983e-09	0	0
FALSE	High	PMI-Byonic	PMI-Byonic (A2)	A	2	Unambiguous	IGSYRCACRATHTGPHCELPYVPCSPSPCQNGGTCRPTGDTTHE	[E].IGSYRcAcRATHTGPHcELPYVPcSPsPcQNGGTcRPTGDTTHE.[C]	C6(Carbamidomethyl); C8(Carbamidomethyl); C17(Carbamidomethyl); C24(Carbamidomethyl); S27(HexNAc(1)Fuc(1)); C29(Carbamidomethyl); C35(Carbamidomethyl)	1	1	Q01705	Q01705	Neurogenic locus notch homolog protein 1 OS=Mus musculus OX=10090 GN=Notch1 PE=1 SV=3	2	5	5	1	0	1	1	1	1071.66	5354.29	5351.28	563.418	0.603001	0	0	91109	HCD (High Energy Collision Dissociation)	MS2	60.2706	100	14.5279	5110	5110	5100	FP022421_3.raw	0/0		3.23828	68.4241	68.4241	0	0.000577728	4.75382e-05	0	0
FALSE	High	PMI-Byonic	PMI-Byonic (A2)	A	2	Unambiguous	IGSYRCACRATHTGPHCELPYVPCSPSPCQNGGTCRPTGDTTHE	[E].IGSYRcAcRATHTGPHcELPYVPcsPSPcQNGGTcRPTGDTTHE.[C]	C6(Carbamidomethyl); C8(Carbamidomethyl); C17(Carbamidomethyl); C24(Carbamidomethyl); S25(HexNAc(1)Hex(1)Fuc(1)); C29(Carbamidomethyl); C35(Carbamidomethyl)	1	1	Q01705	Q01705	Neurogenic locus notch homolog protein 1 OS=Mus musculus OX=10090 GN=Notch1 PE=1 SV=3	2	5	5	1	0	1	1	1	1104.08	5516.35	5513.33	548.702	0.605034	0	0	181886	HCD (High Energy Collision Dissociation)	MS2	27.7183	100	14.5171	5105	5105	5100	FP022421_3.raw	0/0		4.55011	244.172	244.172	0	2.81768e-05	4.01603e-06	0	0
FALSE	High	PMI-Byonic	PMI-Byonic (A2)	A	2	Unambiguous	IGSYRCACRATHTGPHCELPYVPCSPSPCQNGGTCRPTGDTTHE	[E].IGSYRcAcRATHTGPHcELPYVPcsPSPcQNGGTcRPTGDTTHE.[C]	C6(Carbamidomethyl); C8(Carbamidomethyl); C17(Carbamidomethyl); C24(Carbamidomethyl); S25(HexNAc(1)Hex(1)Fuc(1)); C29(Carbamidomethyl); C35(Carbamidomethyl)	1	1	Q01705	Q01705	Neurogenic locus notch homolog protein 1 OS=Mus musculus OX=10090 GN=Notch1 PE=1 SV=3	2	6	6	1	0	1	1	1	919.731	5513.35	5513.33	3.75512	0.00345053	0	0	155732	HCD (High Energy Collision Dissociation)	MS2	1.76121	100	14.5106	5102	5102	5100	FP022421_3.raw	0/0		8.72527	618.679	618.679	0	1.88247e-09	3.26303e-10	0	0
FALSE	High	PMI-Byonic	PMI-Byonic (A2)	A	2	Unambiguous	IGSYRCACRATHTGPHCELPYVPCSPSPCQNGGTCRPTGDTTHE	[E].IGsYRcAcRATHTGPHcELPYVPcSPSPcQNGGTcRPTGDTTHE.[C]	S3(Fuc(1)); C6(Carbamidomethyl); C8(Carbamidomethyl); C17(Carbamidomethyl); C24(Carbamidomethyl); C29(Carbamidomethyl); C35(Carbamidomethyl)	1	1	Q01705	Q01705	Neurogenic locus notch homolog protein 1 OS=Mus musculus OX=10090 GN=Notch1 PE=1 SV=3	2	5	5	1	0	1	1	1	1031.05	5151.21	5148.2	585.909	0.603275	0	0	142584	HCD (High Energy Collision Dissociation)	MS2	75.1463	100	14.4693	5085	5085	5078	FP022421_3.raw	0/0		4.31701	179.445	179.445	1.6	4.81933e-05	6.69624e-06	0	0
FALSE	High	PMI-Byonic	PMI-Byonic (A2)	A	2	Unambiguous	IGSYRCACRATHTGPHCELPYVPCSPSPCQNGGTCRPTGDTTHE	[E].IGSYRcAcRATHTGPHcELPYVPcSPsPcQNGGTcRPTGDTTHE.[C]	C6(Carbamidomethyl); C8(Carbamidomethyl); C17(Carbamidomethyl); C24(Carbamidomethyl); S27(HexNAc(1)Fuc(1)); C29(Carbamidomethyl); C35(Carbamidomethyl)	1	1	Q01705	Q01705	Neurogenic locus notch homolog protein 1 OS=Mus musculus OX=10090 GN=Notch1 PE=1 SV=3	2	6	6	1	0	1	1	1	893.056	5353.3	5351.28	377.674	0.336839	0	0	237437	HCD (High Energy Collision Dissociation)	MS2	23.764	100	14.4478	5076	5076	5067	FP022421_3.raw	0/0		5.48615	341.168	341.168	0	3.26478e-06	4.09284e-07	0	0
FALSE	High	PMI-Byonic	PMI-Byonic (A2)	A	2	Unambiguous	IGSYRCACRATHTGPHCELPYVPCSPSPCQNGGTCRPTGDTTHE	[E].IGSYRcAcRATHTGPHcELPYVPcSPsPcQNGGTcRPTGDTTHE.[C]	C6(Carbamidomethyl); C8(Carbamidomethyl); C17(Carbamidomethyl); C24(Carbamidomethyl); S27(Fuc(1)); C29(Carbamidomethyl); C35(Carbamidomethyl)	1	1	Q01705	Q01705	Neurogenic locus notch homolog protein 1 OS=Mus musculus OX=10090 GN=Notch1 PE=1 SV=3	2	6	6	1	0	1	1	1	858.876	5148.22	5148.2	4.39965	0.00377505	0	0	60433.2	HCD (High Energy Collision Dissociation)	MS2	2.72062	100	14.4435	5074	5074	5067	FP022421_3.raw	0/0		5.48615	339.297	339.297	0	3.26478e-06	3.59187e-07	0	0
FALSE	High	PMI-Byonic	PMI-Byonic (A2)	A	2	Unambiguous	IGSYRCACRATHTGPHCELPYVPCSPSPCQNGGTCRPTGDTTHE	[E].IGSYRcAcRATHTGPHcELPYVPcsPSPcQNGGTcRPTGDTTHE.[C]	C6(Carbamidomethyl); C8(Carbamidomethyl); C17(Carbamidomethyl); C24(Carbamidomethyl); S25(HexNAc(1)Hex(1)Fuc(1)); C29(Carbamidomethyl); C35(Carbamidomethyl)	1	1	Q01705	Q01705	Neurogenic locus notch homolog protein 1 OS=Mus musculus OX=10090 GN=Notch1 PE=1 SV=3	2	5	5	1	0	1	1	1	1104.07	5516.33	5513.33	543.941	0.599785	0	0	134599	HCD (High Energy Collision Dissociation)	MS2	27.9104	100	14.3919	5052	5052	5045	FP022421_3.raw	0/0		3.78431	143.573	143.573	0	0.00016432	1.93577e-05	0	0
FALSE	High	PMI-Byonic	PMI-Byonic (A2)	A	2	Unambiguous	IGSYRCACRATHTGPHCELPYVPCSPSPCQNGGTCRPTGDTTHE	[E].IGSYRcAcRATHTGPHcELPYVPcsPSPcQNGGTcRPTGDTTHE.[C]	C6(Carbamidomethyl); C8(Carbamidomethyl); C17(Carbamidomethyl); C24(Carbamidomethyl); S25(HexNAc(1)Hex(1)Fuc(1)); C29(Carbamidomethyl); C35(Carbamidomethyl)	1	1	Q01705	Q01705	Neurogenic locus notch homolog protein 1 OS=Mus musculus OX=10090 GN=Notch1 PE=1 SV=3	2	6	6	1	0	1	1	1	920.399	5517.36	5513.33	730.753	0.67148	0	0	454638	HCD (High Energy Collision Dissociation)	MS2	45.2737	100	14.3854	5049	5049	5045	FP022421_3.raw	0/0		6.893	544.545	544.545	0	1.27938e-07	1.46184e-08	0	0
FALSE	High	PMI-Byonic	PMI-Byonic (A2)	A	2	Unambiguous	IGSYRCACRATHTGPHCELPYVPCSPSPCQNGGTCRPTGDTTHE	[E].IGSYRcAcRATHTGPHcELPYVPcSPSPcQnGGtcRPTGDTTHE.[C]	C6(Carbamidomethyl); C8(Carbamidomethyl); C17(Carbamidomethyl); C24(Carbamidomethyl); C29(Carbamidomethyl); N31(Deamidated); T34(HexNAc(1)Hex(1)Fuc(1)); C35(Carbamidomethyl)	1	1	Q01705	Q01705	Neurogenic locus notch homolog protein 1 OS=Mus musculus OX=10090 GN=Notch1 PE=1 SV=3	2	5	5	1	0	1	1	1	1103.67	5514.31	5514.31	-1.30273	-0.00143673	0	0	163455	HCD (High Energy Collision Dissociation)	MS2	19.2334	100	14.7669	5211	5211	5210	FP022421_3.raw	0/0		7.08092	578.89	578.89	9.6	8.30011e-08	1.13807e-08	0	0
FALSE	High	PMI-Byonic	PMI-Byonic (A2)	A	2	Unambiguous	IGSYRCACRATHTGPHCELPYVPCSPSPCQNGGTCRPTGDTTHE	[E].IGSYRcAcRATHTGPHcELPYVPcSPSPcQnGGtcRPTGDTTHE.[C]	C6(Carbamidomethyl); C8(Carbamidomethyl); C17(Carbamidomethyl); C24(Carbamidomethyl); C29(Carbamidomethyl); N31(Deamidated); T34(HexNAc(1)Hex(1)Fuc(1)); C35(Carbamidomethyl)	1	1	Q01705	Q01705	Neurogenic locus notch homolog protein 1 OS=Mus musculus OX=10090 GN=Notch1 PE=1 SV=3	2	6	6	1	0	1	1	1	919.896	5514.34	5514.31	5.08136	0.00467003	0	0	858505	HCD (High Energy Collision Dissociation)	MS2	0	56.89	14.7705	5213	5213	5210	FP022421_3.raw	0/0		11.7253	774.409	774.409	4.47654	1.88252e-12	5.28438e-13	0	0
FALSE	High	PMI-Byonic	PMI-Byonic (A2)	A	2	Unambiguous	IGSYRCACRATHTGPHCELPYVPCSPSPCQNGGTCRPTGDTTHE	[E].IGSYRcAcRATHTGPHcELPYVPcsPSPcqNGGTcRPTGDTTHE.[C]	C6(Carbamidomethyl); C8(Carbamidomethyl); C17(Carbamidomethyl); C24(Carbamidomethyl); S25(HexNAc(1)Hex(1)Fuc(1)); C29(Carbamidomethyl); Q30(Deamidated); C35(Carbamidomethyl)	1	1	Q01705	Q01705	Neurogenic locus notch homolog protein 1 OS=Mus musculus OX=10090 GN=Notch1 PE=1 SV=3	2	5	5	1	0	1	1	1	1104.47	5518.35	5514.31	731.321	0.806547	0	0	324005	HCD (High Energy Collision Dissociation)	MS2	39.4603	100	14.6461	5160	5160	5155	FP022421_3.raw	0/0		6.21749	415.984	415.984	0	6.06054e-07	8.63309e-08	0	0
FALSE	High	PMI-Byonic	PMI-Byonic (A2)	A	2	Unambiguous	IGSYRCACRATHTGPHCELPYVPCSPSPCQNGGTCRPTGDTTHE	[E].IGSYRcAcRATHTGPHcELPYVPcSPSPcQnGGtcRPTGDTTHE.[C]	C6(Carbamidomethyl); C8(Carbamidomethyl); C17(Carbamidomethyl); C24(Carbamidomethyl); C29(Carbamidomethyl); N31(Deamidated); T34(HexNAc(1)Fuc(1)); C35(Carbamidomethyl)	1	1	Q01705	Q01705	Neurogenic locus notch homolog protein 1 OS=Mus musculus OX=10090 GN=Notch1 PE=1 SV=3	2	6	6	1	0	1	1	1	892.888	5352.29	5352.26	5.73081	0.00511213	0	0	334032	HCD (High Energy Collision Dissociation)	MS2	0	100	14.8178	5233	5233	5232	FP022421_3.raw	0/0		9.72527	687.151	687.151	0.47943	1.88247e-10	4.72939e-11	0	0
FALSE	High	PMI-Byonic	PMI-Byonic (A2)	A	2	Unambiguous	IGSYRCACRATHTGPHCELPYVPCSPSPCQNGGTCRPTGDTTHE	[E].IGsYRcAcRATHTGPHcELPYVPcSPSPcqNGGTcRPTGDTTHE.[C]	S3(HexNAc(1)Hex(1)Fuc(1)); C6(Carbamidomethyl); C8(Carbamidomethyl); C17(Carbamidomethyl); C24(Carbamidomethyl); C29(Carbamidomethyl); Q30(Deamidated); C35(Carbamidomethyl)	1	1	Q01705	Q01705	Neurogenic locus notch homolog protein 1 OS=Mus musculus OX=10090 GN=Notch1 PE=1 SV=3	2	5	5	1	0	1	1	1	1104.07	5516.32	5514.31	364.4	0.401884	0	0	194856	HCD (High Energy Collision Dissociation)	MS2	0	100	15.0338	5325	5325	5319	FP022421_3.raw	0/0		4.0515	345.75	345.75	3.26314	8.88183e-05	1.29269e-05	0	0
FALSE	High	PMI-Byonic	PMI-Byonic (A2)	A	2	Unambiguous	IGSYRCACRATHTGPHCELPYVPCSPSPCQNGGTCRPTGDTTHE	[E].IGSYRcAcRATHTGPHcELPYVPcsPSPcQnGGTcRPTGDTTHE.[C]	C6(Carbamidomethyl); C8(Carbamidomethyl); C17(Carbamidomethyl); C24(Carbamidomethyl); S25(HexNAc(1)Hex(1)Fuc(1)); C29(Carbamidomethyl); N31(Deamidated); C35(Carbamidomethyl)	1	1	Q01705	Q01705	Neurogenic locus notch homolog protein 1 OS=Mus musculus OX=10090 GN=Notch1 PE=1 SV=3	2	6	6	1	0	1	1	1	919.895	5514.34	5514.31	4.01878	0.00369347	0	0	94458.6	HCD (High Energy Collision Dissociation)	MS2	1.23174	100	15.023	5320	5320	5319	FP022421_3.raw	0/0		8.72527	600.981	600.981	0	1.88247e-09	4.04112e-10	0	0
FALSE	High	PMI-Byonic	PMI-Byonic (A2)	A	2	Unambiguous	IGSYRCACRATHTGPHCELPYVPCSPSPCQNGGTCRPTGDTTHE	[E].IGSYRcAcRATHTGPHcELPYVPcSPSPcQnGGTcRPTGDTTHE.[C]	C6(Carbamidomethyl); C8(Carbamidomethyl); C17(Carbamidomethyl); C24(Carbamidomethyl); C29(Carbamidomethyl); N31(Deamidated); C35(Carbamidomethyl)	1	1	Q01705	Q01705	Neurogenic locus notch homolog protein 1 OS=Mus musculus OX=10090 GN=Notch1 PE=1 SV=3	2	6	6	1	0	1	1	1	834.695	5003.14	5003.12	2.58338	0.00215416	0	0	84189.7	HCD (High Energy Collision Dissociation)	MS2	0	100	14.9968	5309	5309	5308	FP022421_3.raw	0/0		6.88172	529.001	529.001	21.2351	1.31305e-07	1.77721e-08	0	0
FALSE	High	PMI-Byonic	PMI-Byonic (A2)	A	2	Unambiguous	IGSYRCACRATHTGPHCELPYVPCSPSPCQNGGTCRPTGDTTHE	[E].IGSYRcAcRATHTGPhcELPYVPcsPsPcQnGGTcRPTGDTTHE.[C]	C6(Carbamidomethyl); C8(Carbamidomethyl); H16(Oxidation); C17(Carbamidomethyl); C24(Carbamidomethyl); S25(HexNAc(1)Fuc(1)); S27(HexNAc(1)Hex(1)Fuc(1)); C29(Carbamidomethyl); N31(Deamidated); C35(Carbamidomethyl)	1	1	Q01705	Q01705	Neurogenic locus notch homolog protein 1 OS=Mus musculus OX=10090 GN=Notch1 PE=1 SV=3	2	6	6	1	0	1	1	1	981.585	5884.47	5879.45	854.772	0.837597	0	0	671372	HCD (High Energy Collision Dissociation)	MS2	21.9424	100	14.777	5216	5216	5210	FP022421_3.raw	0/0		4.72822	216.999	216.999	0	1.86972e-05	2.25315e-06	0	0
FALSE	High	PMI-Byonic	PMI-Byonic (A2)	A	2	Unambiguous	IGSYRCACRATHTGPHCELPYVPCSPSPCQNGGTCRPTGDTTHE	[E].IGSYRcAcRATHTGPHcELPYVPcSPSPcqNGGTcRPTGDTTHE.[C]	C6(Carbamidomethyl); C8(Carbamidomethyl); C17(Carbamidomethyl); C24(Carbamidomethyl); C29(Carbamidomethyl); Q30(Deamidated); C35(Carbamidomethyl)	1	1	Q01705	Q01705	Neurogenic locus notch homolog protein 1 OS=Mus musculus OX=10090 GN=Notch1 PE=1 SV=3	2	5	5	1	0	1	1	1	1001.83	5005.13	5003.12	400.519	0.400769	0	0	209149	HCD (High Energy Collision Dissociation)	MS2	51.5995	100	14.9731	5299	5299	5298	FP022421_3.raw	0/0		3.29375	226.275	226.275	0	0.000508452	3.86076e-05	0	0
FALSE	High	PMI-Byonic	PMI-Byonic (A2)	A	2	Unambiguous	IGSYRCACRATHTGPHCELPYVPCSPSPCQNGGTCRPTGDTTHE	[E].IGSYRcAcRATHTGPHcELPYVPcSPsPcQnGGTcRPTGDTTHE.[C]	C6(Carbamidomethyl); C8(Carbamidomethyl); C17(Carbamidomethyl); C24(Carbamidomethyl); S27(HexNAc(1)Fuc(1)); C29(Carbamidomethyl); N31(Deamidated); C35(Carbamidomethyl)	1	1	Q01705	Q01705	Neurogenic locus notch homolog protein 1 OS=Mus musculus OX=10090 GN=Notch1 PE=1 SV=3	2	6	6	1	0	1	1	1	893.218	5354.27	5352.26	375.756	0.33519	0	0	1.07967e+06	HCD (High Energy Collision Dissociation)	MS2	16.1856	100	14.956	5292	5292	5287	FP022421_3.raw	0/0		8.91238	674.7	674.7	0	1.22355e-09	2.3985e-10	0	0
FALSE	High	PMI-Byonic	PMI-Byonic (A2)	A	2	Unambiguous	IGSYRCACRATHTGPHCELPYVPCSPSPCQNGGTCRPTGDTTHE	[E].IGSYRcAcRATHTGPHcELPYVPcSPSPcQnGGtcRPTGDTTHE.[C]	C6(Carbamidomethyl); C8(Carbamidomethyl); C17(Carbamidomethyl); C24(Carbamidomethyl); C29(Carbamidomethyl); N31(Deamidated); T34(Fuc(1)); C35(Carbamidomethyl)	1	1	Q01705	Q01705	Neurogenic locus notch homolog protein 1 OS=Mus musculus OX=10090 GN=Notch1 PE=1 SV=3	2	5	5	1	0	1	1	1	1030.64	5149.19	5149.18	2.46792	0.00254156	0	0	311868	HCD (High Energy Collision Dissociation)	MS2	67.0875	100	14.9495	5289	5289	5287	FP022421_3.raw	0/0		9.38193	666.807	666.807	4.60121	4.15017e-10	1.24694e-10	0	0
FALSE	High	PMI-Byonic	PMI-Byonic (A2)	A	2	Unambiguous	IGSYRCACRATHTGPHCELPYVPCSPSPCQNGGTCRPTGDTTHE	[E].IGSYRcAcRATHTGPHcELPYVPcSPSPcQnGGtcRPTGDTTHE.[C]	C6(Carbamidomethyl); C8(Carbamidomethyl); C17(Carbamidomethyl); C24(Carbamidomethyl); C29(Carbamidomethyl); N31(Deamidated); T34(Fuc(1)); C35(Carbamidomethyl)	1	1	Q01705	Q01705	Neurogenic locus notch homolog protein 1 OS=Mus musculus OX=10090 GN=Notch1 PE=1 SV=3	2	6	6	1	0	1	1	1	859.038	5149.19	5149.18	1.62372	0.00139347	0	0	569300	HCD (High Energy Collision Dissociation)	MS2	0.436018	100	14.9473	5288	5288	5287	FP022421_3.raw	0/0		9.71399	671.763	671.763	1.51929	1.93201e-10	8.08474e-11	0	0
FALSE	High	PMI-Byonic	PMI-Byonic (A2)	A	2	Unambiguous	IGSYRCACRATHTGPHCELPYVPCSPSPCQNGGTCRPTGDTTHE	[E].IGSYRcAcRATHTGPHcELPYVPcSPsPcQNGGTcRPTGDTTHE.[C]	C6(Carbamidomethyl); C8(Carbamidomethyl); C17(Carbamidomethyl); C24(Carbamidomethyl); S27(HexNAc(1)Hex(1)Fuc(1)NeuAc(1)); C29(Carbamidomethyl); C35(Carbamidomethyl)	1	1	Q01705	Q01705	Neurogenic locus notch homolog protein 1 OS=Mus musculus OX=10090 GN=Notch1 PE=1 SV=3	2	6	6	1	0	1	1	1	968.749	5807.45	5804.42	522.083	0.505065	0	0	254715	HCD (High Energy Collision Dissociation)	MS2	23.6608	100	14.9796	5302	5302	5298	FP022421_3.raw	0/0		6.08011	541.195	541.195	0	8.31559e-07	1.15547e-07	0	0
FALSE	High	PMI-Byonic	PMI-Byonic (A2)	A	2	Unambiguous	IGSYRCACRATHTGPHCELPYVPCSPSPCQNGGTCRPTGDTTHE	[E].IGSYRcAcRATHTGPHcELPYVPcsPSPcQnGGTcRPTGDTTHE.[C]	C6(Carbamidomethyl); C8(Carbamidomethyl); C17(Carbamidomethyl); C24(Carbamidomethyl); S25(HexNAc(1)Hex(1)Fuc(1)); C29(Carbamidomethyl); N31(Deamidated); C35(Carbamidomethyl)	1	1	Q01705	Q01705	Neurogenic locus notch homolog protein 1 OS=Mus musculus OX=10090 GN=Notch1 PE=1 SV=3	2	5	5	1	0	1	1	1	1104.47	5518.32	5514.31	726.894	0.801664	0	0	136180	HCD (High Energy Collision Dissociation)	MS2	24.1774	100	15.1677	5382	5382	5374	FP022421_3.raw	0/0		2.39242	49.6769	49.6769	0	0.00405113	0.000170579	0	0
FALSE	High	PMI-Byonic	PMI-Byonic (A2)	A	2	Unambiguous	IGSYRCACRATHTGPHCELPYVPCSPSPCQNGGTCRPTGDTTHE	[E].IGSYRcAcRATHTGPHcELPYVPcsPSPcQnGGTcRPTGDTTHE.[C]	C6(Carbamidomethyl); C8(Carbamidomethyl); C17(Carbamidomethyl); C24(Carbamidomethyl); S25(HexNAc(1)Hex(1)Fuc(1)); C29(Carbamidomethyl); N31(Deamidated); C35(Carbamidomethyl)	1	1	Q01705	Q01705	Neurogenic locus notch homolog protein 1 OS=Mus musculus OX=10090 GN=Notch1 PE=1 SV=3	2	5	5	1	0	1	1	1	1103.67	5514.32	5514.31	2.01782	0.00222538	0	0	98785.9	HCD (High Energy Collision Dissociation)	MS2	0	100	14.8975	5267	5267	5265	FP022421_3.raw	0/0		7.39322	583.347	583.347	0	4.04375e-08	5.05504e-09	0	0
FALSE	High	PMI-Byonic	PMI-Byonic (A2)	A	2	Unambiguous	IGSYRCACRATHTGPHCELPYVPCSPSPCQNGGTCRPTGDTTHE	[E].IGSYRcAcRAThTGPHcELPYVPcsPsPcqNGGTcRPTGDTTHE.[C]	C6(Carbamidomethyl); C8(Carbamidomethyl); H12(Oxidation); C17(Carbamidomethyl); C24(Carbamidomethyl); S25(HexNAc(1)Fuc(1)); S27(HexNAc(1)Hex(1)Fuc(1)); C29(Carbamidomethyl); Q30(Deamidated); C35(Carbamidomethyl)	1	1	Q01705	Q01705	Neurogenic locus notch homolog protein 1 OS=Mus musculus OX=10090 GN=Notch1 PE=1 SV=3	2	6	6	1	0	1	1	1	981.084	5881.47	5879.45	343.772	0.336865	0	0	339053	HCD (High Energy Collision Dissociation)	MS2	38.5353	100	14.904	5270	5270	5265	FP022421_3.raw	0/0		2.36092	88.3586	88.3586	0	0.00435591	0.000236073	0	0
FALSE	High	PMI-Byonic	PMI-Byonic (A2)	A	2	Unambiguous	IGSYRCACRATHTGPHCELPYVPCSPSPCQNGGTCRPTGDTTHE	[E].IGsYRcAcRATHTGPHcELPYVPcSPSPcQnGGTcRPTGDTTHE.[C]	S3(Fuc(1)); C6(Carbamidomethyl); C8(Carbamidomethyl); C17(Carbamidomethyl); C24(Carbamidomethyl); C29(Carbamidomethyl); N31(Deamidated); C35(Carbamidomethyl)	1	1	Q01705	Q01705	Neurogenic locus notch homolog protein 1 OS=Mus musculus OX=10090 GN=Notch1 PE=1 SV=3	2	6	6	1	0	1	1	1	859.038	5149.19	5149.18	2.61941	0.00224797	0	0	432620	HCD (High Energy Collision Dissociation)	MS2	0	81.2273	14.8219	5235	5235	5232	FP022421_3.raw	0/0		8.71399	624.802	624.802	0.999261	1.93201e-09	5.40759e-10	0	0
FALSE	High	PMI-Byonic	PMI-Byonic (A2)	A	2	Unambiguous	IGSYRCACRATHTGPHCELPYVPCSPSPCQNGGTCRPTGDTTHE	[E].IGSYRcAcRATHTGPHcELPYVPcSPSPcQnGGtcRPTGDTTHE.[C]	C6(Carbamidomethyl); C8(Carbamidomethyl); C17(Carbamidomethyl); C24(Carbamidomethyl); C29(Carbamidomethyl); N31(Deamidated); T34(HexNAc(1)Hex(1)Fuc(1)); C35(Carbamidomethyl)	1	1	Q01705	Q01705	Neurogenic locus notch homolog protein 1 OS=Mus musculus OX=10090 GN=Notch1 PE=1 SV=3	2	6	6	1	0	1	1	1	919.895	5514.34	5514.31	4.01878	0.00369347	0	0	584430	HCD (High Energy Collision Dissociation)	MS2	0	90.5814	14.8953	5266	5266	5265	FP022421_3.raw	0/0		11.7253	764.136	764.136	4.96762	1.88252e-12	7.99249e-13	0	0
FALSE	High	PMI-Byonic	PMI-Byonic (A2)	A	2	Unambiguous	IGSYRCACRATHTGPHCELPYVPCSPSPCQNGGTCRPTGDTTHE	[E].IGSYRcAcRATHTGPHcELPYVPcSPSPcQnGGtcRPTGDTTHE.[C]	C6(Carbamidomethyl); C8(Carbamidomethyl); C17(Carbamidomethyl); C24(Carbamidomethyl); C29(Carbamidomethyl); N31(Deamidated); T34(Fuc(1)); C35(Carbamidomethyl)	1	1	Q01705	Q01705	Neurogenic locus notch homolog protein 1 OS=Mus musculus OX=10090 GN=Notch1 PE=1 SV=3	2	5	5	1	0	1	1	1	1030.65	5149.23	5149.18	8.75021	0.00901128	0	0	350834	HCD (High Energy Collision Dissociation)	MS2	0	100	14.8284	5238	5238	5232	FP022421_3.raw	0/0		9.39322	676.643	676.643	4.8	4.04375e-10	1.03956e-10	0	0
FALSE	High	PMI-Byonic	PMI-Byonic (A2)	A	2	Unambiguous	IGSYRCACRATHTGPHCELPYVPCSPSPCQNGGTCRPTGDTTHE	[E].IGSYRcAcRATHTGPHcELPYVPcSPSPcQnGGTcRPTGDTTHE.[C]	C6(Carbamidomethyl); C8(Carbamidomethyl); C17(Carbamidomethyl); C24(Carbamidomethyl); C29(Carbamidomethyl); N31(Deamidated); C35(Carbamidomethyl)	1	1	Q01705	Q01705	Neurogenic locus notch homolog protein 1 OS=Mus musculus OX=10090 GN=Notch1 PE=1 SV=3	2	6	6	1	0	1	1	1	834.696	5003.14	5003.12	3.82772	0.00319176	0	0	96895.7	HCD (High Energy Collision Dissociation)	MS2	0	100	14.8718	5256	5256	5254	FP022421_3.raw	0/0		6.5807	541.477	541.477	32.784	2.62603e-07	3.6998e-08	0	0
FALSE	High	PMI-Byonic	PMI-Byonic (A2)	A	2	Unambiguous	IGSYRCACRATHTGPHCELPYVPCSPSPCQNGGTCRPTGDTTHE	[E].IGSYRcAcRATHTGPHcELPYVPcSPSPcqNGGTcRPTGDTTHE.[C]	C6(Carbamidomethyl); C8(Carbamidomethyl); C17(Carbamidomethyl); C24(Carbamidomethyl); C29(Carbamidomethyl); Q30(Deamidated); C35(Carbamidomethyl)	1	1	Q01705	Q01705	Neurogenic locus notch homolog protein 1 OS=Mus musculus OX=10090 GN=Notch1 PE=1 SV=3	2	5	5	1	0	1	1	1	1002.03	5006.14	5003.12	602.907	0.603283	0	0	185904	HCD (High Energy Collision Dissociation)	MS2	55.7015	100	14.8503	5247	5247	5243	FP022421_3.raw	0/0		3.59466	220.001	220.001	0	0.000254297	2.65694e-05	0	0
FALSE	High	PMI-Byonic	PMI-Byonic (A2)	A	2	Unambiguous	IGSYRCACRATHTGPHCELPYVPCSPSPCQNGGTCRPTGDTTHE	[E].IGSYRcAcRATHTGPHcELPYVPcSPSPcQnGGtcRPTGDTTHE.[C]	C6(Carbamidomethyl); C8(Carbamidomethyl); C17(Carbamidomethyl); C24(Carbamidomethyl); C29(Carbamidomethyl); N31(Deamidated); T34(HexNAc(1)Fuc(1)); C35(Carbamidomethyl)	1	1	Q01705	Q01705	Neurogenic locus notch homolog protein 1 OS=Mus musculus OX=10090 GN=Notch1 PE=1 SV=3	2	5	5	1	0	1	1	1	1072.06	5356.28	5352.26	750.88	0.803781	0	0	706871	HCD (High Energy Collision Dissociation)	MS2	33.2935	100	14.8438	5244	5244	5243	FP022421_3.raw	0/0		7.38193	596.84	596.84	5.54101	4.15016e-08	6.194e-09	0	0
FALSE	Low	PMI-Byonic	PMI-Byonic (A2)	A	2	Ambiguous	LPYVPCSPSPCQNGGTCRPTGDTTHE	[E].LPYVPcSPsPcQNGGtcRPTGDTTHE.[C]	C6(Carbamidomethyl); S9(HexNAc(1)Hex(1)Fuc(1)); C11(Carbamidomethyl); T16(HexNAc(1)Hex(1)Fuc(1)); C17(Carbamidomethyl)	1	1	Q01705	Q01705	Neurogenic locus notch homolog protein 1 OS=Mus musculus OX=10090 GN=Notch1 PE=1 SV=3	1	6	6		0	2	2	2	978.249	5864.46	3910.62	499624	325.64	0	0	348306	HCD (High Energy Collision Dissociation)	MS2	6.25848	100	15.2168	5403	5403	5396	FP022421_3.raw	0/0		0.0209408	88.5483	88.5483	1.5	0.952926	0.0518879	0	0
FALSE	High	PMI-Byonic	PMI-Byonic (A2)	A	2	Unambiguous	CALGANPCEHAGKCLNTLGSFE	[E].cALGANPcEHAGKcLntLGSFE.[C]	C1(Carbamidomethyl); C8(Carbamidomethyl); C14(Carbamidomethyl); N16(Oxidation); T17(Hex(1))	1	1	Q01705	Q01705	Neurogenic locus notch homolog protein 1 OS=Mus musculus OX=10090 GN=Notch1 PE=1 SV=3	1	3	3	1	0	1	1	1	862.044	2584.12	2584.11	2.47654	0.00213322	0	0	112310	HCD (High Energy Collision Dissociation)	MS2	0	100	17.4392	6353	6353	6348	FP022421_3.raw	0/0		4.55524	424.95	424.95	3.6	2.78458e-05	3.7102e-06	0	0
FALSE	High	PMI-Byonic	PMI-Byonic (A2)	A	2	Unambiguous	CQCLQGYTGPRCE	[E].cQcLQGYTGPRcE.[I]	C1(Carbamidomethyl); C3(Carbamidomethyl); C12(Carbamidomethyl)	1	1	Q01705	Q01705	Neurogenic locus notch homolog protein 1 OS=Mus musculus OX=10090 GN=Notch1 PE=1 SV=3	0	2	2	1	0	1	1	1	814.835	1628.66	1628.66	1.35959	0.00110716	0	0	202964	HCD (High Energy Collision Dissociation)	MS2	12.1757	100	14.1456	4947	4947	4938	FP022421_3.raw	0/0		5.16982	460.825	460.825	460.825	6.76362e-06	9.4416e-07	0	0
FALSE	High	PMI-Byonic	PMI-Byonic (A2)	A	2	Unambiguous	CQCLQGYTGPRCE	[E].cQcLQGYTGPRcE.[I]	C1(Carbamidomethyl); C3(Carbamidomethyl); C12(Carbamidomethyl)	1	1	Q01705	Q01705	Neurogenic locus notch homolog protein 1 OS=Mus musculus OX=10090 GN=Notch1 PE=1 SV=3	0	2	2	1	0	1	1	1	814.836	1628.66	1628.66	1.6594	0.0013513	0	0	1.31751e+06	HCD (High Energy Collision Dissociation)	MS2	0	100	13.8795	4834	4834	4832	FP022421_3.raw	0/0		8.22383	676.868	653.685	653.685	5.97263e-09	9.46609e-10	0	0
FALSE	High	PMI-Byonic	PMI-Byonic (A2)	A	2	Unambiguous	CQCLQGYTGPRCE	[E].cQcLQGYTGPRcE.[I]	C1(Carbamidomethyl); C3(Carbamidomethyl); C12(Carbamidomethyl)	1	1	Q01705	Q01705	Neurogenic locus notch homolog protein 1 OS=Mus musculus OX=10090 GN=Notch1 PE=1 SV=3	0	2	2	1	0	1	1	1	814.836	1628.66	1628.66	1.58445	0.00129026	0	0	3.4519e+06	HCD (High Energy Collision Dissociation)	MS2	0	100	13.7482	4778	4778	4777	FP022421_3.raw	0/0		11.2238	840.75	722.464	722.464	5.97263e-12	1.66146e-12	0	0
FALSE	High	PMI-Byonic	PMI-Byonic (A2)	A	2	Unambiguous	CQCLQGYTGPRCE	[E].cQcLQGYTGPRcE.[I]	C1(Carbamidomethyl); C3(Carbamidomethyl); C12(Carbamidomethyl)	1	1	Q01705	Q01705	Neurogenic locus notch homolog protein 1 OS=Mus musculus OX=10090 GN=Notch1 PE=1 SV=3	0	3	3	1	0	1	1	1	543.56	1628.66	1628.66	1.80105	0.000977764	0	0	214760	HCD (High Energy Collision Dissociation)	MS2	49.8014	100	13.731	4771	4771	4767	FP022421_3.raw	0/0		2.97625	397.362	397.362	397.362	0.00105622	8.01664e-05	0	0
FALSE	High	PMI-Byonic	PMI-Byonic (A2)	A	2	Unambiguous	CQCLQGYTGPRCE	[E].cQcLQGYTGPRcE.[I]	C1(Carbamidomethyl); C3(Carbamidomethyl); C12(Carbamidomethyl)	1	1	Q01705	Q01705	Neurogenic locus notch homolog protein 1 OS=Mus musculus OX=10090 GN=Notch1 PE=1 SV=3	0	2	2	1	0	1	1	1	814.834	1628.66	1628.66	-0.289335	-0.000235615	0	0	352435	HCD (High Energy Collision Dissociation)	MS2	7.73747	100	13.6327	4729	4729	4726	FP022421_3.raw	0/0		5.92282	570.219	570.219	570.219	1.19449e-06	1.7108e-07	0	0
FALSE	High	PMI-Byonic	PMI-Byonic (A2)	A	2	Unambiguous	CQCLQGYTGPRCE	[E].cQcLQGYTGPRcE.[I]	C1(Carbamidomethyl); C3(Carbamidomethyl); C12(Carbamidomethyl)	1	1	Q01705	Q01705	Neurogenic locus notch homolog protein 1 OS=Mus musculus OX=10090 GN=Notch1 PE=1 SV=3	0	2	2	1	0	1	1	1	814.836	1628.66	1628.66	1.88425	0.0015344	0	0	413077	HCD (High Energy Collision Dissociation)	MS2	0	100	13.9968	4883	4883	4878	FP022421_3.raw	0/0		5.21555	495.34	495.34	495.34	6.0877e-06	7.63073e-07	0	0
FALSE	Medium	PMI-Byonic	PMI-Byonic (A2)	A	2	Unambiguous	IDVNECISNPCQNDATCLDQIGE	[E].IDVNEcIsNPcQNDAtcLDQIGE.[F]	C6(Carbamidomethyl); S8(Hex(1)Pent(2)); C11(Carbamidomethyl); T16(Fuc(1)); C17(Carbamidomethyl)	1	1	Q01705	Q01705	Neurogenic locus notch homolog protein 1 OS=Mus musculus OX=10090 GN=Notch1 PE=1 SV=3	4	3	3	1	0	1	1	1	1079.78	3237.32	3237.31	0.90845	0.000980312	0	0	252168	HCD (High Energy Collision Dissociation)	MS2	0	100	20.5596	7683	7683	7679	FP022421_3.raw	0/0		0.468383	206.312	206.312	0	0.340108	0.0116991	0	0
FALSE	Medium	PMI-Byonic	PMI-Byonic (A2)	A	2	Unambiguous	IDVNECISNPCQNDATCLDQIGE	[E].IDVNEcIsNPcQNDATcLDQIGE.[F]	C6(Carbamidomethyl); S8(Hex(1)Pent(2)); C11(Carbamidomethyl); C17(Carbamidomethyl)	1	1	Q01705	Q01705	Neurogenic locus notch homolog protein 1 OS=Mus musculus OX=10090 GN=Notch1 PE=1 SV=3	4	3	3	1	0	1	1	1	1031.09	3091.27	3091.25	3.49404	0.00360033	0	0	88071.5	HCD (High Energy Collision Dissociation)	MS2	0	100	20.5855	7694	7694	7690	FP022421_3.raw	0/0		0.364859	146.438	146.438	7.32	0.431659	0.0144439	0	0
FALSE	High	PMI-Byonic	PMI-Byonic (A2)	A	2	Unambiguous	IDVNECISNPCQNDATCLDQIGE	[E].IDVNEcIsNPcQNDAtcLDQIGE.[F]	C6(Carbamidomethyl); S8(Hex(1)Pent(2)); C11(Carbamidomethyl); T16(HexNAc(1)Hex(1)Fuc(1)NeuAc(1)); C17(Carbamidomethyl)	1	1	Q01705	Q01705	Neurogenic locus notch homolog protein 1 OS=Mus musculus OX=10090 GN=Notch1 PE=1 SV=3	4	3	3	1	0	1	1	1	1299.19	3895.56	3893.54	517.512	0.671651	0	0	192526	HCD (High Energy Collision Dissociation)	MS2	0	100	21.4413	8059	8059	8052	FP022421_3.raw	0/0		0.694099	75.1837	75.1837	1.2	0.202256	0.00952422	0	0
FALSE	High	PMI-Byonic	PMI-Byonic (A2)	A	2	Unambiguous	FQCICMPGYE	[E].FQcIcmPGYE.[G]	C3(Carbamidomethyl); C5(Carbamidomethyl); M6(Oxidation)	1	1	Q01705	Q01705	Neurogenic locus notch homolog protein 1 OS=Mus musculus OX=10090 GN=Notch1 PE=1 SV=3	0	2	2	1	0	1	1	1	660.759	1320.51	1320.51	3.08309	0.00203562	0	0	91616.2	HCD (High Energy Collision Dissociation)	MS2	28.4277	100	20.093	7486	7486	7481	FP022421_3.raw	0/0		1.81035	355.633	271.177	271.177	0.0154758	0.000773429	0	0
FALSE	Medium	PMI-Byonic	PMI-Byonic (A2)	A	2	Unambiguous	FQCICMPGYE	[E].FQcIcmPGYE.[G]	C3(Carbamidomethyl); C5(Carbamidomethyl); M6(Oxidation)	1	1	Q01705	Q01705	Neurogenic locus notch homolog protein 1 OS=Mus musculus OX=10090 GN=Notch1 PE=1 SV=3	0	2	2	1	0	1	1	1	660.756	1320.5	1320.51	-0.984365	-0.00064993	0	0	139592	HCD (High Energy Collision Dissociation)	MS2	32.612	100	19.9186	7412	7412	7404	FP022421_3.raw	0/0		0.314943	169.427	169.427	169.427	0.484236	0.0202751	0	0
FALSE	Medium	PMI-Byonic	PMI-Byonic (A2)	A	2	Unambiguous	FQCICMPGYE	[E].FQcIcmPGYE.[G]	C3(Carbamidomethyl); C5(Carbamidomethyl); M6(Oxidation)	1	1	Q01705	Q01705	Neurogenic locus notch homolog protein 1 OS=Mus musculus OX=10090 GN=Notch1 PE=1 SV=3	0	2	2	1	0	1	1	1	660.763	1320.52	1320.51	9.73892	0.00643015	0	0	63762.1	HCD (High Energy Collision Dissociation)	MS2	43.4014	100	20.3604	7599	7599	7591	FP022421_3.raw	0/0		0.169679	249.912	186.34	186.34	0.676583	0.0355849	0	0
FALSE	High	PMI-Byonic	PMI-Byonic (A2)	A	2	Unambiguous	FQCICMPGYE	[E].FQcIcMPGYE.[G]	C3(Carbamidomethyl); C5(Carbamidomethyl)	1	1	Q01705	Q01705	Neurogenic locus notch homolog protein 1 OS=Mus musculus OX=10090 GN=Notch1 PE=1 SV=3	0	2	2	1	0	1	1	1	652.763	1304.52	1304.51	6.42819	0.00419282	0	0	252412	HCD (High Energy Collision Dissociation)	MS2	13.0158	100	20.4303	7628	7628	7624	FP022421_3.raw	0/0		2.37967	460.148	267.614	267.614	0.00417189	0.000202848	0	0
FALSE	High	PMI-Byonic	PMI-Byonic (A2)	A	2	Unambiguous	FQCICMPGYE	[E].FQcIcMPGYE.[G]	C3(Carbamidomethyl); C5(Carbamidomethyl)	1	1	Q01705	Q01705	Neurogenic locus notch homolog protein 1 OS=Mus musculus OX=10090 GN=Notch1 PE=1 SV=3	0	2	2	1	0	1	1	1	652.761	1304.51	1304.51	3.05947	0.00199556	0	0	1096935	HCD (High Energy Collision Dissociation)	MS2	15.3736	100	20.554	7680	7680	7679	FP022421_3.raw	0/0		2.0365	463.174	245.423	245.423	0.00919395	0.00066371	0	0
FALSE	High	PMI-Byonic	PMI-Byonic (A2)	A	2	Unambiguous	FQCICMPGYE	[E].FQcIcmPGYE.[G]	C3(Carbamidomethyl); C5(Carbamidomethyl); M6(Oxidation)	1	1	Q01705	Q01705	Neurogenic locus notch homolog protein 1 OS=Mus musculus OX=10090 GN=Notch1 PE=1 SV=3	0	2	2	1	0	1	1	1	660.759	1320.51	1320.51	4.46972	0.00295114	0	0	72238.8	HCD (High Energy Collision Dissociation)	MS2	21.4061	100	20.2316	7545	7545	7536	FP022421_3.raw	0/0		0.853884	272.377	224.584	224.584	0.139996	0.00600472	0	0
FALSE	Medium	PMI-Byonic	PMI-Byonic (A2)	A	2	Unambiguous	FQCICMPGYEGVYCE	[E].FQcIcMPGYEGVYcE.[I]	C3(Carbamidomethyl); C5(Carbamidomethyl); C14(Carbamidomethyl)	1	1	Q01705	Q01705	Neurogenic locus notch homolog protein 1 OS=Mus musculus OX=10090 GN=Notch1 PE=1 SV=3	1	2	2	1	0	1	1	1	956.876	1912.74	1912.74	3.6784	0.00351791	0	0	146682	HCD (High Energy Collision Dissociation)	MS2	0	100	21.8182	8218	8218	8216	FP022421_3.raw	0/0		0.201457	289.858	282.495	282.495	0.628844	0.031528	0	0
FALSE	High	PMI-Byonic	PMI-Byonic (A2)	A	2	Unambiguous	FQCICMPGYEGVYCE	[E].FQcIcMPGYEGVYcE.[I]	C3(Carbamidomethyl); C5(Carbamidomethyl); C14(Carbamidomethyl)	1	1	Q01705	Q01705	Neurogenic locus notch homolog protein 1 OS=Mus musculus OX=10090 GN=Notch1 PE=1 SV=3	1	2	2	1	0	1	1	1	956.874	1912.74	1912.74	1.82763	0.00174789	0	0	140144	HCD (High Energy Collision Dissociation)	MS2	24.8964	100	21.6991	8168	8168	8161	FP022421_3.raw	0/0		2.17255	364.467	310.805	310.805	0.00672118	0.000480224	0	0
FALSE	High	PMI-Byonic	PMI-Byonic (A2)	A	2	Unambiguous	GVYCEINTDECASSPCLHNGHCMDKINE	[E].GVYcEINTDEcASsPcLHNGHcMDKInE.[F]	C4(Carbamidomethyl); C11(Carbamidomethyl); S14(Hex(1)Pent(2)); C16(Carbamidomethyl); C22(Carbamidomethyl); N27(Deamidated)	1	1	Q01705	Q01705	Neurogenic locus notch homolog protein 1 OS=Mus musculus OX=10090 GN=Notch1 PE=1 SV=3	4	4	4	1	0	1	1	1	935.374	3738.48	3737.45	273.445	0.255497	0	0	167299	HCD (High Energy Collision Dissociation)	MS2	72.1888	100	16.5717	5981	5981	5974	FP022421_3.raw	0/0		1.75053	231.197	231.197	0	0.0177612	0.000898339	0	0
FALSE	High	PMI-Byonic	PMI-Byonic (A2)	A	2	Unambiguous	GVYCEINTDECASSPCLHNGHCMDKINE	[E].GVYcEINTDEcAsSPcLHnGHcMDKINE.[F]	C4(Carbamidomethyl); C11(Carbamidomethyl); S13(Hex(1)Pent(2)); C16(Carbamidomethyl); N19(Deamidated); C22(Carbamidomethyl)	1	1	Q01705	Q01705	Neurogenic locus notch homolog protein 1 OS=Mus musculus OX=10090 GN=Notch1 PE=1 SV=3	4	4	4	1	0	1	1	1	935.62	3739.46	3737.45	535.977	0.500797	0	0	311198	HCD (High Energy Collision Dissociation)	MS2	44.9437	100	16.4427	5926	5926	5919	FP022421_3.raw	0/0		9.3305	795.359	795.359	0	4.672e-10	1.461e-10	0	0
FALSE	High	PMI-Byonic	PMI-Byonic (A2)	A	2	Unambiguous	GVYCEINTDECASSPCLHNGHCMDKINE	[E].GVYcEINTDEcASsPcLHNGHcMDKINE.[F]	C4(Carbamidomethyl); C11(Carbamidomethyl); S14(Hex(1)Pent(2)); C16(Carbamidomethyl); C22(Carbamidomethyl)	1	1	Q01705	Q01705	Neurogenic locus notch homolog protein 1 OS=Mus musculus OX=10090 GN=Notch1 PE=1 SV=3	4	4	4	1	0	1	1	1	934.876	3736.48	3736.47	3.43648	0.00321007	0	0	161304	HCD (High Energy Collision Dissociation)	MS2	0	100	16.0883	5775	5775	5770	FP022421_3.raw	0/0		5.40513	578.966	578.966	0	3.93434e-06	5.19295e-07	0	0
FALSE	High	PMI-Byonic	PMI-Byonic (A2)	A	2	Unambiguous	GVYCEINTDECASSPCLHNGHCMDKINE	[E].GVYcEINTDEcAsSPcLHNGHcMDKINE.[F]	C4(Carbamidomethyl); C11(Carbamidomethyl); S13(Hex(1)Pent(2)); C16(Carbamidomethyl); C22(Carbamidomethyl)	1	1	Q01705	Q01705	Neurogenic locus notch homolog protein 1 OS=Mus musculus OX=10090 GN=Notch1 PE=1 SV=3	4	4	4	1	0	1	1	1	935.627	3739.48	3736.47	806.791	0.753637	0	0	359092	HCD (High Energy Collision Dissociation)	MS2	40.4638	100	15.9645	5722	5722	5715	FP022421_3.raw	0/0		9.71743	758.438	758.438	0	1.91679e-10	6.04196e-11	0	0
FALSE	High	PMI-Byonic	PMI-Byonic (A2)	A	2	Unambiguous	GVYCEINTDECASSPCLHNGHCMDKINE	[E].GVYcEINTDEcAsSPcLHnGHcMDKINE.[F]	C4(Carbamidomethyl); C11(Carbamidomethyl); S13(Hex(1)Pent(2)); C16(Carbamidomethyl); N19(Deamidated); C22(Carbamidomethyl)	1	1	Q01705	Q01705	Neurogenic locus notch homolog protein 1 OS=Mus musculus OX=10090 GN=Notch1 PE=1 SV=3	4	4	4	1	0	1	1	1	935.716	3739.84	3737.45	638.991	0.59705	0	0	457101	HCD (High Energy Collision Dissociation)	MS2	37.7169	100	17.3032	6294	6294	6293	FP022421_3.raw	0/0		0.789588	225.183	225.183	0	0.162335	0.00705392	0	0
FALSE	High	PMI-Byonic	PMI-Byonic (A2)	A	2	Ambiguous	INTDECASSPCLHNGHCMDKINE	[E].INTDEcASsPcLHNGHcMDKINE.[F]	C6(Carbamidomethyl); S9(Hex(1)Pent(2)R0); C11(Carbamidomethyl); C17(Carbamidomethyl)	1	1	Q01705	Q01705	Neurogenic locus notch homolog protein 1 OS=Mus musculus OX=10090 GN=Notch1 PE=1 SV=3	3	4	4	0.6	0	1	1	1	783.067	3129.24	3128.24	319.912	0.250191	0	0	204682	HCD (High Energy Collision Dissociation)	MS2	18.6766	100	13.3128	4593	4593	4588	FP022421_3.raw	0/0		4.0461	455.318	455.318	1.2	8.99298e-05	1.37126e-05	0	0
FALSE	High	PMI-Byonic	PMI-Byonic (A2)	A	2	Ambiguous	INTDECASSPCLHNGHCMDKINE	[E].InTDEcASsPcLHNGHcMDKINE.[F]	N2(Deamidated); C6(Carbamidomethyl); S9(Hex(1)Pent(2)); C11(Carbamidomethyl); C17(Carbamidomethyl)	1	1	Q01705	Q01705	Neurogenic locus notch homolog protein 1 OS=Mus musculus OX=10090 GN=Notch1 PE=1 SV=3	3	4	4		0	2	2	2	783.067	3129.24	3129.23	5.35161	0.0041866	0	0	204682	HCD (High Energy Collision Dissociation)	MS2	18.6766	100	13.3128	4593	4593	4588	FP022421_3.raw	0/0		1.61812	280.076	280.076	1.2	0.0240922	0.00106764	0	0
FALSE	High	PMI-Byonic	PMI-Byonic (A2)	A	2	Unambiguous	INTDECASSPCLHNGHCMDKINE	[E].INTDEcASsPcLHnGHcMDKINE.[F]	C6(Carbamidomethyl); S9(Hex(1)Pent(2)); C11(Carbamidomethyl); N14(Deamidated); C17(Carbamidomethyl)	1	1	Q01705	Q01705	Neurogenic locus notch homolog protein 1 OS=Mus musculus OX=10090 GN=Notch1 PE=1 SV=3	3	4	4	1	0	1	1	1	783.565	3131.24	3129.23	642.771	0.502844	0	0	202218	HCD (High Energy Collision Dissociation)	MS2	41.4445	100	15.0661	5339	5339	5330	FP022421_3.raw	0/0		6.487	611.514	611.514	1.2	3.25835e-07	4.38751e-08	0	0
FALSE	High	PMI-Byonic	PMI-Byonic (A2)	A	2	Unambiguous	INTDECASSPCLHNGHCMDKINE	[E].INTDEcASsPcLHnGHcMDKINE.[F]	C6(Carbamidomethyl); S9(Hex(1)Pent(2)); C11(Carbamidomethyl); N14(Deamidated); C17(Carbamidomethyl)	1	1	Q01705	Q01705	Neurogenic locus notch homolog protein 1 OS=Mus musculus OX=10090 GN=Notch1 PE=1 SV=3	3	4	4	1	0	1	1	1	783.819	3132.25	3129.23	967.097	0.756567	0	0	228260	HCD (High Energy Collision Dissociation)	MS2	77.7609	100	15.1788	5386	5386	5385	FP022421_3.raw	0/0		4.19453	371.16	371.16	1.2	6.38957e-05	9.53165e-06	0	0
FALSE	Medium	PMI-Byonic	PMI-Byonic (A2)	A	2	Unambiguous	CASSPCLHNGHCMDKINE	[E].cAsSPcLHNGHcMDKInE.[F]	C1(Carbamidomethyl); S3(Hex(1)Pent(2)); C6(Carbamidomethyl); C12(Carbamidomethyl); N17(Deamidated)	1	1	Q01705	Q01705	Neurogenic locus notch homolog protein 1 OS=Mus musculus OX=10090 GN=Notch1 PE=1 SV=3	1	4	4	1	0	1	1	1	640.002	2556.99	2556.98	1.60976	0.00102903	0	0	135625	HCD (High Energy Collision Dissociation)	MS2	75.1133	100	13.5279	4685	4685	4675	FP022421_3.raw	0/0		0.214962	128.986	128.986	0	0.609591	0.0277234	0	0
FALSE	High	PMI-Byonic	PMI-Byonic (A2)	A	2	Unambiguous	FQCQCPKGFNGHLCQYDVDECASTPCKNGAKCLDGPNTYTCVCTE	[E].FQcQcPKGFnGHLcQYDVDEcAStPcKNGAKcLDGPNTYTcVcTE.[G]	C3(Carbamidomethyl); C5(Carbamidomethyl); N10(Deamidated); C14(Carbamidomethyl); C21(Carbamidomethyl); T24(Hex(1)Pent(2)); C26(Carbamidomethyl); C32(Carbamidomethyl); C41(Carbamidomethyl); C43(Carbamidomethyl)	1	1	Q01705	Q01705	Neurogenic locus notch homolog protein 1 OS=Mus musculus OX=10090 GN=Notch1 PE=1 SV=3	4	5	5	1	0	1	1	1	1156.47	5778.32	5774.31	694.144	0.801641	0	0	634787	HCD (High Energy Collision Dissociation)	MS2	36.1162	100	18.4989	6805	6805	6799	FP022421_3.raw	0/0		1.16319	131.688	131.688	0	0.0686769	0.00366181	0	0
FALSE	High	PMI-Byonic	PMI-Byonic (A2)	A	2	Unambiguous	FQCQCPKGFNGHLCQYDVDECASTPCKNGAKCLDGPNTYTCVCTE	[E].FQcQcPKGFnGHLcQYDVDEcAStPcKNGAKcLdGPNTYTcVcTE.[G]	C3(Carbamidomethyl); C5(Carbamidomethyl); N10(Deamidated); C14(Carbamidomethyl); C21(Carbamidomethyl); T24(Hex(1)Pent(2)); C26(Carbamidomethyl); C32(Carbamidomethyl); D34(Oxidation); C41(Carbamidomethyl); C43(Carbamidomethyl)	1	1	Q01705	Q01705	Neurogenic locus notch homolog protein 1 OS=Mus musculus OX=10090 GN=Notch1 PE=1 SV=3	4	5	5	1	0	1	1	1	1159.87	5795.31	5790.3	864.669	1.00134	0	0	970238	HCD (High Energy Collision Dissociation)	MS2	39.975	100	18.4435	6781	6781	6777	FP022421_3.raw	0/0		5.48671	474.8	474.8	0	3.26056e-06	3.07302e-07	0	0
FALSE	High	PMI-Byonic	PMI-Byonic (A2)	A	2	Unambiguous	FQCQCPKGFNGHLCQYDVDECASTPCKNGAKCLDGPNTYTCVCTE	[E].FQcQcPKGFnGHLcQYDVDEcAsTPcKNGAKcLDGPNTYTcVcTE.[G]	C3(Carbamidomethyl); C5(Carbamidomethyl); N10(Deamidated); C14(Carbamidomethyl); C21(Carbamidomethyl); S23(Hex(1)Pent(2)); C26(Carbamidomethyl); C32(Carbamidomethyl); C41(Carbamidomethyl); C43(Carbamidomethyl)	1	1	Q01705	Q01705	Neurogenic locus notch homolog protein 1 OS=Mus musculus OX=10090 GN=Notch1 PE=1 SV=3	4	5	5	1	0	1	1	1	1155.87	5775.32	5774.31	174.411	0.201421	0	0	277773	HCD (High Energy Collision Dissociation)	MS2	0	100	18.3617	6746	6746	6744	FP022421_3.raw	0/0		5.4578	498.164	498.164	0	3.48494e-06	4.61413e-07	0	0
FALSE	High	PMI-Byonic	PMI-Byonic (A2)	A	2	Unambiguous	FQCQCPKGFNGHLCQYDVDECASTPCKNGAKCLDGPNTYTCVCTE	[E].FQcQcPKGFnGHLcQYDVDEcAsTPcKNGAKcLDGPNTYTcVcTE.[G]	C3(Carbamidomethyl); C5(Carbamidomethyl); N10(Deamidated); C14(Carbamidomethyl); C21(Carbamidomethyl); S23(Hex(1)Pent(2)); C26(Carbamidomethyl); C32(Carbamidomethyl); C41(Carbamidomethyl); C43(Carbamidomethyl)	1	1	Q01705	Q01705	Neurogenic locus notch homolog protein 1 OS=Mus musculus OX=10090 GN=Notch1 PE=1 SV=3	4	5	5	1	0	1	1	1	1155.87	5775.31	5774.31	173.248	0.200078	0	0	129861	HCD (High Energy Collision Dissociation)	MS2	0	100	18.2327	6691	6691	6689	FP022421_3.raw	0/0		4.23827	345.802	345.802	0	5.77733e-05	7.73857e-06	0	0
FALSE	High	PMI-Byonic	PMI-Byonic (A2)	A	2	Unambiguous	FQCQCPKGFNGHLCQYDVDECASTPCKNGAKCLDGPNTYTCVCTE	[E].FQcQcPKGFnGHLcQYDVDEcAsTPcKNGAKcLDGPNTYTcVcTE.[G]	C3(Carbamidomethyl); C5(Carbamidomethyl); N10(Deamidated); C14(Carbamidomethyl); C21(Carbamidomethyl); S23(Hex(1)Pent(2)); C26(Carbamidomethyl); C32(Carbamidomethyl); C41(Carbamidomethyl); C43(Carbamidomethyl)	1	1	Q01705	Q01705	Neurogenic locus notch homolog protein 1 OS=Mus musculus OX=10090 GN=Notch1 PE=1 SV=3	4	5	5	1	0	1	1	1	1156.27	5777.33	5774.31	522.908	0.603887	0	0	788318	HCD (High Energy Collision Dissociation)	MS2	44.6135	100	18.105	6636	6636	6634	FP022421_3.raw	0/0		4.20101	317.017	317.017	0	6.29491e-05	8.93425e-06	0	0
FALSE	High	PMI-Byonic	PMI-Byonic (A2)	A	2	Unambiguous	FQCQCPKGFNGHLCQYDVDECASTPCKNGAKCLDGPNTYTCVCTE	[E].FQcQcPKGFNGHLcqYDVDEcAStPcKNGAKcLdGPNTYTcVcTE.[G]	C3(Carbamidomethyl); C5(Carbamidomethyl); C14(Carbamidomethyl); Q15(Deamidated); C21(Carbamidomethyl); T24(Hex(1)Pent(2)); C26(Carbamidomethyl); C32(Carbamidomethyl); D34(Oxidation); C41(Carbamidomethyl); C43(Carbamidomethyl)	1	1	Q01705	Q01705	Neurogenic locus notch homolog protein 1 OS=Mus musculus OX=10090 GN=Notch1 PE=1 SV=3	4	5	5	1	0	1	1	1	1159.67	5794.33	5790.3	695.171	0.80505	0	0	340498	HCD (High Energy Collision Dissociation)	MS2	26.099	100	18.0616	6618	6618	6612	FP022421_3.raw	0/0		0.733139	4.49678	4.49678	0	0.184868	0.00823934	0	0
FALSE	High	PMI-Byonic	PMI-Byonic (A2)	A	2	Unambiguous	FQCQCPKGFNGHLCQYDVDE	[E].FQcQcPKGFnGHLcQYDVDE.[C]	C3(Carbamidomethyl); C5(Carbamidomethyl); N10(Deamidated); C14(Carbamidomethyl)	1	1	Q01705	Q01705	Neurogenic locus notch homolog protein 1 OS=Mus musculus OX=10090 GN=Notch1 PE=1 SV=3	2	3	3	1	0	1	1	1	835.009	2503.01	2503.01	0.0492971	4.11304e-05	0	0	112221	HCD (High Energy Collision Dissociation)	MS2	20.2428	100	18.0254	6602	6602	6601	FP022421_3.raw	0/0		1.16962	131.003	131.003	7.98644	0.0676681	0.00321032	0	0
FALSE	High	PMI-Byonic	PMI-Byonic (A2)	A	2	Unambiguous	FQCQCPKGFNGHLCQYDVDECASTPCKNGAKCLDGPNTYTCVCTE	[E].FQcQcPKGFnGHLcQYDVDEcAStPcKNGAKcLDGPNTYTcVcTE.[G]	C3(Carbamidomethyl); C5(Carbamidomethyl); N10(Deamidated); C14(Carbamidomethyl); C21(Carbamidomethyl); T24(Hex(1)Pent(2)); C26(Carbamidomethyl); C32(Carbamidomethyl); C41(Carbamidomethyl); C43(Carbamidomethyl)	1	1	Q01705	Q01705	Neurogenic locus notch homolog protein 1 OS=Mus musculus OX=10090 GN=Notch1 PE=1 SV=3	4	5	5	1	0	1	1	1	1155.87	5775.33	5774.31	176.948	0.20435	0	0	100451	HCD (High Energy Collision Dissociation)	MS2	0	100	17.9754	6581	6581	6579	FP022421_3.raw	0/0		4.21229	292.556	292.556	0	6.13351e-05	8.33408e-06	0	0
FALSE	High	PMI-Byonic	PMI-Byonic (A2)	A	2	Unambiguous	FQCQCPKGFNGHLCQYDVDECASTPCKNGAKCLDGPNTYTCVCTE	[E].FQcQcPKGFNGHLcQYDVDEcAsTPcKNGAKcLDGPnTYTcVcTE.[G]	C3(Carbamidomethyl); C5(Carbamidomethyl); C14(Carbamidomethyl); C21(Carbamidomethyl); S23(Hex(1)Pent(2)); C26(Carbamidomethyl); C32(Carbamidomethyl); N37(Oxidation); C41(Carbamidomethyl); C43(Carbamidomethyl)	1	1	Q01705	Q01705	Neurogenic locus notch homolog protein 1 OS=Mus musculus OX=10090 GN=Notch1 PE=1 SV=3	4	5	5	1	0	1	1	1	1159.27	5792.32	5789.32	518.51	0.600364	0	0	226798	HCD (High Energy Collision Dissociation)	MS2	0	100	17.9346	6564	6564	6557	FP022421_3.raw	0/0		0.942056	55.3712	55.3712	0	0.114273	0.00509322	0	0
FALSE	High	PMI-Byonic	PMI-Byonic (A2)	A	2	Unambiguous	FQCQCPKGFNGHLCQYDVDE	[E].FQcQcPKGFnGHLcQYDVDE.[C]	C3(Carbamidomethyl); C5(Carbamidomethyl); N10(Deamidated); C14(Carbamidomethyl)	1	1	Q01705	Q01705	Neurogenic locus notch homolog protein 1 OS=Mus musculus OX=10090 GN=Notch1 PE=1 SV=3	2	3	3	1	0	1	1	1	835.01	2503.02	2503.01	2.24392	0.00187219	0	0	258694	HCD (High Energy Collision Dissociation)	MS2	22.4003	100	17.9067	6552	6552	6546	FP022421_3.raw	0/0		1.48059	143.182	143.182	7.1458	0.0330681	0.00146427	0	0
FALSE	High	PMI-Byonic	PMI-Byonic (A2)	A	2	Unambiguous	FQCQCPKGFNGHLCQYDVDECASTPCKNGAKCLDGPNTYTCVCTE	[E].FQcQcPKGFNGHLcQYDVDEcAsTPcKNGAKcLDGPNTYTcVcTE.[G]	C3(Carbamidomethyl); C5(Carbamidomethyl); C14(Carbamidomethyl); C21(Carbamidomethyl); S23(Hex(1)Pent(2)); C26(Carbamidomethyl); C32(Carbamidomethyl); C41(Carbamidomethyl); C43(Carbamidomethyl)	1	1	Q01705	Q01705	Neurogenic locus notch homolog protein 1 OS=Mus musculus OX=10090 GN=Notch1 PE=1 SV=3	4	5	5	1	0	1	1	1	1156.07	5776.34	5773.32	521.54	0.602203	0	0	814453	HCD (High Energy Collision Dissociation)	MS2	39.0834	100	17.8573	6531	6531	6524	FP022421_3.raw	0/0		5.18487	373.003	373.003	0	6.53319e-06	8.53231e-07	0	0
FALSE	High	PMI-Byonic	PMI-Byonic (A2)	A	2	Unambiguous	FQCQCPKGFNGHLCQYDVDECASTPCKNGAKCLDGPNTYTCVCTE	[E].FQcQcPKGFNGHLcQYDVDEcAsTPcKNGAKcLDGPnTYTcVcTE.[G]	C3(Carbamidomethyl); C5(Carbamidomethyl); C14(Carbamidomethyl); C21(Carbamidomethyl); S23(Hex(1)Pent(2)); C26(Carbamidomethyl); C32(Carbamidomethyl); N37(Oxidation); C41(Carbamidomethyl); C43(Carbamidomethyl)	1	1	Q01705	Q01705	Neurogenic locus notch homolog protein 1 OS=Mus musculus OX=10090 GN=Notch1 PE=1 SV=3	4	5	5	1	0	1	1	1	1159.47	5793.34	5789.32	694.468	0.804099	0	0	273532	HCD (High Energy Collision Dissociation)	MS2	11.5619	100	17.8123	6512	6512	6502	FP022421_3.raw	0/0		2.08542	123.79	123.79	0	0.00821453	0.000538817	0	0
FALSE	High	PMI-Byonic	PMI-Byonic (A2)	A	2	Unambiguous	FQCQCPKGFNGHLCQYDVDECASTPCKNGAKCLDGPNTYTCVCTE	[E].FQcQcPKGFNGHLcQYDVDEcAsTPcKNGAKcLDGPNTYTcVcTE.[G]	C3(Carbamidomethyl); C5(Carbamidomethyl); C14(Carbamidomethyl); C21(Carbamidomethyl); S23(Hex(1)Pent(2)); C26(Carbamidomethyl); C32(Carbamidomethyl); C41(Carbamidomethyl); C43(Carbamidomethyl)	1	1	Q01705	Q01705	Neurogenic locus notch homolog protein 1 OS=Mus musculus OX=10090 GN=Notch1 PE=1 SV=3	4	5	5	1	0	1	1	1	1156.27	5777.33	5773.32	693.968	0.8013	0	0	361342	HCD (High Energy Collision Dissociation)	MS2	9.72539	100	17.7344	6479	6479	6469	FP022421_3.raw	0/0		3.48046	215.385	215.385	0	0.000330779	3.15847e-05	0	0
FALSE	High	PMI-Byonic	PMI-Byonic (A2)	A	2	Unambiguous	FQCQCPKGFNGHLCQYDVDECASTPCKNGAKCLDGPNTYTCVCTE	[E].FQcQcPKGFnGHLcQYDVDEcAsTPcKnGAKcLDGPNTYTcVcTE.[G]	C3(Carbamidomethyl); C5(Carbamidomethyl); N10(Deamidated); C14(Carbamidomethyl); C21(Carbamidomethyl); S23(Hex(1)Pent(2)); C26(Carbamidomethyl); N28(Oxidation); C32(Carbamidomethyl); C41(Carbamidomethyl); C43(Carbamidomethyl)	1	1	Q01705	Q01705	Neurogenic locus notch homolog protein 1 OS=Mus musculus OX=10090 GN=Notch1 PE=1 SV=3	4	5	5	1	0	1	1	1	1159.07	5791.3	5790.3	171.919	0.199093	0	0	121462	HCD (High Energy Collision Dissociation)	MS2	0	100	18.1885	6672	6672	6667	FP022421_3.raw	0/0		3.47593	178.97	178.97	0	0.000334252	3.43363e-05	0	0
FALSE	High	PMI-Byonic	PMI-Byonic (A2)	A	2	Unambiguous	GYHDPTCLSE	[E].GYHDPTcLSE.[V]	C7(Carbamidomethyl)	1	1	Q01705	Q01705	Neurogenic locus notch homolog protein 1 OS=Mus musculus OX=10090 GN=Notch1 PE=1 SV=3	0	2	2	1	0	1	1	1	589.744	1178.48	1178.48	2.32541	0.00137023	0	0	189263	HCD (High Energy Collision Dissociation)	MS2	38.0456	100	13.4761	4663	4663	4653	FP022421_3.raw	0/0		3.99603	331.803	329.637	329.637	0.000100918	1.45935e-05	0	0
FALSE	High	PMI-Byonic	PMI-Byonic (A2)	A	2	Unambiguous	GYHDPTCLSE	[E].GYHDPTcLSE.[V]	C7(Carbamidomethyl)	1	1	Q01705	Q01705	Neurogenic locus notch homolog protein 1 OS=Mus musculus OX=10090 GN=Notch1 PE=1 SV=3	0	2	2	1	0	1	1	1	589.744	1178.48	1178.48	1.39317	0.000820909	0	0	691802	HCD (High Energy Collision Dissociation)	MS2	19.1252	100	13.332	4601	4601	4599	FP022421_3.raw	0/0		4.56988	534.356	327.635	327.635	2.69231e-05	3.09258e-06	0	0
FALSE	High	PMI-Byonic	PMI-Byonic (A2)	A	2	Unambiguous	GYHDPTCLSE	[E].GYHDPTcLSE.[V]	C7(Carbamidomethyl)	1	1	Q01705	Q01705	Neurogenic locus notch homolog protein 1 OS=Mus musculus OX=10090 GN=Notch1 PE=1 SV=3	0	2	2	1	0	1	1	1	589.743	1178.48	1178.48	1.186	0.000698838	0	0	1.0942e+06	HCD (High Energy Collision Dissociation)	MS2	5.19296	100	13.2017	4546	4546	4545	FP022421_3.raw	0/0		6.40214	609.297	337.471	337.471	3.96155e-07	5.88845e-08	0	0
FALSE	High	PMI-Byonic	PMI-Byonic (A2)	A	2	Unambiguous	GYHDPTCLSE	[E].GYHDPTcLSE.[V]	C7(Carbamidomethyl)	1	1	Q01705	Q01705	Neurogenic locus notch homolog protein 1 OS=Mus musculus OX=10090 GN=Notch1 PE=1 SV=3	0	2	2	1	0	1	1	1	589.743	1178.48	1178.48	0.0465882	2.74516e-05	0	0	195363	HCD (High Energy Collision Dissociation)	MS2	39.5635	100	13.0713	4491	4491	4488	FP022421_3.raw	0/0		3.92544	409.97	352.537	352.537	0.00011873	1.56348e-05	0	0
[truncated: 7 more columns]

## Sheet: FP031821_14-(01)
Checked	Confidence	Identifying Node Type	Identifying Node	Search ID	Identifying Node No	PSM Ambiguity	Sequence	Annotated Sequence	Modifications	# Protein Groups	# Proteins	Master Protein Accessions	Protein Accessions	Protein Descriptions	# Missed Cleavages	Charge	Original Precursor Charge	DeltaScore	DeltaCn	Rank	Search Engine Rank	Concatenated Rank	m/z [Da]	MH+ [Da]	Theo. MH+ [Da]	DeltaM [ppm]	Deltam/z [Da]	Matched Ions	Total Ions	Intensity	Activation Type	MS Order	Isolation Interference [%]	Ion Inject Time [ms]	RT [min]	First Scan	Last Scan	Master Scan(s)	Spectrum File	Ions Matched	Annotation	|Log Prob|	Byonic Score	Delta Byonic Score	Delta Mod Score	PEP 2D	q-Value 2D	FDR 2D	Peptide Group FDR 2D
FALSE	High	PMI-Byonic	PMI-Byonic (A2)	A	2	Unambiguous	YKCRCPPGWSGKSCQQADPCASNPCANGGQCLPFE	[E].YKcRcPPGWsGKScQQADPcASNPcANGGQcLPFE.[S]	C3(Carbamidomethyl); C5(Carbamidomethyl); S10(Hex(1)Pent(1)R0); C14(Carbamidomethyl); C20(Carbamidomethyl); C25(Carbamidomethyl); C31(Carbamidomethyl)	1	1	Q01705	Q01705	Neurogenic locus notch homolog protein 1 OS=Mus musculus OX=10090 GN=Notch1 PE=1 SV=3	0	4	4	1	0	1	1	1	1085.7	4339.79	4338.77	235.869	0.255846	0	0	82039.1	HCD (High Energy Collision Dissociation)	MS2	0	100	11.1541	4462	4462	4454	FP031821_14.raw	0/0		4.81614	372.115	372.115	2.4	1.52709e-05	1.75221e-06	0	0
FALSE	High	PMI-Byonic	PMI-Byonic (A2)	A	2	Unambiguous	YKCRCPPGWSGKSCQQADPCASNPCANGGQCLPFE	[E].YKcRcPPGWsGKScQQADPcASNPcAnGGQcLPFE.[S]	C3(Carbamidomethyl); C5(Carbamidomethyl); S10(Hex(1)); C14(Carbamidomethyl); C20(Carbamidomethyl); C25(Carbamidomethyl); N27(Deamidated); C31(Carbamidomethyl)	1	1	Q01705	Q01705	Neurogenic locus notch homolog protein 1 OS=Mus musculus OX=10090 GN=Notch1 PE=1 SV=3	0	4	4	1	0	1	1	1	1052.69	4207.76	4207.71	10.2316	0.0107629	0	0	445858	HCD (High Energy Collision Dissociation)	MS2	0	100	11.1389	4455	4455	4454	FP031821_14.raw	0/0		5.39325	504.953	504.953	2.4	4.04344e-06	5.86765e-07	0	0
FALSE	High	PMI-Byonic	PMI-Byonic (A2)	A	2	Unambiguous	YKCRCPPGWSGKSCQQADPCASNPCANGGQCLPFE	[E].YKcRcPPGWsGKScQQADPcASNPcAnGGQcLPFE.[S]	C3(Carbamidomethyl); C5(Carbamidomethyl); S10(Hex(1)Pent(2)); C14(Carbamidomethyl); C20(Carbamidomethyl); C25(Carbamidomethyl); N27(Deamidated); C31(Carbamidomethyl)	1	1	Q01705	Q01705	Neurogenic locus notch homolog protein 1 OS=Mus musculus OX=10090 GN=Notch1 PE=1 SV=3	0	4	4	1	0	1	1	1	1118.71	4471.84	4471.8	8.41619	0.00940888	0	0	952234	HCD (High Energy Collision Dissociation)	MS2	0	91.8139	11.1668	4467	4467	4465	FP031821_14.raw	0/0		9.33858	706.828	706.828	3.6	4.5859e-10	9.23123e-11	0	0
FALSE	High	PMI-Byonic	PMI-Byonic (A2)	A	2	Unambiguous	YKCRCPPGWSGKSCQQADPCASNPCANGGQCLPFE	[E].YKcRcPPGWsGKScQQADPcASNPcAnGGQcLPFE.[S]	C3(Carbamidomethyl); C5(Carbamidomethyl); S10(Hex(1)Pent(2)); C14(Carbamidomethyl); C20(Carbamidomethyl); C25(Carbamidomethyl); N27(Deamidated); C31(Carbamidomethyl)	1	1	Q01705	Q01705	Neurogenic locus notch homolog protein 1 OS=Mus musculus OX=10090 GN=Notch1 PE=1 SV=3	0	4	4	1	0	1	1	1	1118.71	4471.83	4471.8	6.55994	0.00733368	0	0	1.64977e+06	HCD (High Energy Collision Dissociation)	MS2	0	74.1099	11.0393	4412	4412	4410	FP031821_14.raw	0/0		9.33858	744.723	744.723	3.6	4.5859e-10	5.90146e-11	0	0
FALSE	High	PMI-Byonic	PMI-Byonic (A2)	A	2	Unambiguous	YKCRCPPGWSGKSCQQADPCASNPCANGGQCLPFE	[E].YKcRcPPGWSGKscQQADPcASNPcANGGQcLPFE.[S]	C3(Carbamidomethyl); C5(Carbamidomethyl); S13(Hex(1)); C14(Carbamidomethyl); C20(Carbamidomethyl); C25(Carbamidomethyl); C31(Carbamidomethyl)	1	1	Q01705	Q01705	Neurogenic locus notch homolog protein 1 OS=Mus musculus OX=10090 GN=Notch1 PE=1 SV=3	0	4	4	1	0	1	1	1	1052.7	4207.77	4206.73	246.586	0.25933	0	0	129510	HCD (High Energy Collision Dissociation)	MS2	0	100	11.0204	4404	4404	4399	FP031821_14.raw	0/0		4.81614	381.147	381.147	1.2	1.52709e-05	1.51081e-06	0	0
FALSE	High	PMI-Byonic	PMI-Byonic (A2)	A	2	Unambiguous	YKCRCPPGWSGKSCQQADPCASNPCANGGQCLPFE	[E].YKcRcPPGWsGKScQQADPcASNPcAnGGQcLPFE.[S]	C3(Carbamidomethyl); C5(Carbamidomethyl); S10(Hex(1)Pent(2)); C14(Carbamidomethyl); C20(Carbamidomethyl); C25(Carbamidomethyl); N27(Deamidated); C31(Carbamidomethyl)	1	1	Q01705	Q01705	Neurogenic locus notch homolog protein 1 OS=Mus musculus OX=10090 GN=Notch1 PE=1 SV=3	0	4	4	1	0	1	1	1	1118.71	4471.83	4471.8	8.08862	0.00904267	0	0	346543	HCD (High Energy Collision Dissociation)	MS2	0	100	11.2957	4524	4524	4520	FP031821_14.raw	0/0		7.33858	635.209	635.209	3.6	4.5859e-08	6.77208e-09	0	0
FALSE	High	PMI-Byonic	PMI-Byonic (A2)	A	2	Unambiguous	YKCRCPPGWSGKSCQQADPCASNPCANGGQCLPFE	[E].YKcRcPPGWSGKscQQADPcASNPcANGGQcLPFE.[S]	C3(Carbamidomethyl); C5(Carbamidomethyl); S13(Hex(1)Pent(2)); C14(Carbamidomethyl); C20(Carbamidomethyl); C25(Carbamidomethyl); C31(Carbamidomethyl)	1	1	Q01705	Q01705	Neurogenic locus notch homolog protein 1 OS=Mus musculus OX=10090 GN=Notch1 PE=1 SV=3	0	4	4	1	0	1	1	1	1119.22	4473.85	4470.81	678.592	0.758465	0	0	713113	HCD (High Energy Collision Dissociation)	MS2	45.7683	100	10.9133	4356	4356	4355	FP031821_14.raw	0/0		7.33858	634.796	634.796	2.67929	4.5859e-08	5.26874e-09	0	0
FALSE	High	PMI-Byonic	PMI-Byonic (A2)	A	2	Unambiguous	YKCRCPPGWSGKSCQQADPCASNPCANGGQCLPFE	[E].YKcRcPPGWSGKscQQADPcASNPcANGGQcLPFE.[S]	C3(Carbamidomethyl); C5(Carbamidomethyl); S13(Hex(1)Pent(2)); C14(Carbamidomethyl); C20(Carbamidomethyl); C25(Carbamidomethyl); C31(Carbamidomethyl)	1	1	Q01705	Q01705	Neurogenic locus notch homolog protein 1 OS=Mus musculus OX=10090 GN=Notch1 PE=1 SV=3	0	4	4	1	0	1	1	1	1118.47	4470.85	4470.81	7.35481	0.0082205	0	0	83704	HCD (High Energy Collision Dissociation)	MS2	0	100	10.7949	4306	4306	4300	FP031821_14.raw	0/0		5.39325	497.403	497.403	0	4.04344e-06	5.17632e-07	0	0
FALSE	High	PMI-Byonic	PMI-Byonic (A2)	A	2	Unambiguous	SSYICRCPPGFHGPTCRQDVNE	[E].SSYIcRcPPGFHGPTcRQDVNE.[C]	C5(Carbamidomethyl); C7(Carbamidomethyl); C16(Carbamidomethyl)	1	1	Q01705	Q01705	Neurogenic locus notch homolog protein 1 OS=Mus musculus OX=10090 GN=Notch1 PE=1 SV=3	1	4	4	1	0	1	1	1	660.045	2637.16	2637.14	6.82178	0.00449749	0	0	4.7942e+06	HCD (High Energy Collision Dissociation)	MS2	0.826716	42.2033	9.34401	3685	3685	3684	FP031821_14.raw	0/0		11.6813	809.261	704.472	704.472	2.08284e-12	6.11681e-13	0	0
FALSE	High	PMI-Byonic	PMI-Byonic (A2)	A	2	Unambiguous	SSYICRCPPGFHGPTCRQDVNE	[E].SSYIcRcPPGFHGPTcRQDVNE.[C]	C5(Carbamidomethyl); C7(Carbamidomethyl); C16(Carbamidomethyl)	1	1	Q01705	Q01705	Neurogenic locus notch homolog protein 1 OS=Mus musculus OX=10090 GN=Notch1 PE=1 SV=3	1	4	4	1	0	1	1	1	660.045	2637.16	2637.14	6.91436	0.00455853	0	0	1185040	HCD (High Energy Collision Dissociation)	MS2	1.14043	100	9.47059	3740	3740	3739	FP031821_14.raw	0/0		8.68134	661.848	587.615	587.615	2.08284e-09	4.3015e-10	0	0
FALSE	High	PMI-Byonic	PMI-Byonic (A2)	A	2	Unambiguous	SSYICRCPPGFHGPTCRQDVNE	[E].SSYIcRcPPGFHGPTcRQDVNE.[C]	C5(Carbamidomethyl); C7(Carbamidomethyl); C16(Carbamidomethyl)	1	1	Q01705	Q01705	Neurogenic locus notch homolog protein 1 OS=Mus musculus OX=10090 GN=Notch1 PE=1 SV=3	1	3	3	1	0	1	1	1	879.725	2637.16	2637.14	7.63693	0.00671322	0	0	632868	HCD (High Energy Collision Dissociation)	MS2	10.8462	100	9.29477	3664	3664	3662	FP031821_14.raw	0/0		13.4529	918.966	782.308	782.308	3.52474e-14	8.92622e-15	0	0
FALSE	High	PMI-Byonic	PMI-Byonic (A2)	A	2	Unambiguous	SSYICRCPPGFHGPTCRQDVNE	[E].SSYIcRcPPGFHGPTcRQDVNE.[C]	C5(Carbamidomethyl); C7(Carbamidomethyl); C16(Carbamidomethyl)	1	1	Q01705	Q01705	Neurogenic locus notch homolog protein 1 OS=Mus musculus OX=10090 GN=Notch1 PE=1 SV=3	1	4	4	1	0	1	1	1	660.044	2637.15	2637.14	5.98858	0.00394818	0	0	245019	HCD (High Energy Collision Dissociation)	MS2	12.929	100	9.60169	3796	3796	3794	FP031821_14.raw	0/0		6.68135	570.504	509.255	509.255	2.08283e-07	2.00278e-08	0	0
FALSE	High	PMI-Byonic	PMI-Byonic (A2)	A	2	Unambiguous	SSYICRCPPGFHGPTCRQDVNE	[E].SSYIcRcPPGFHGPTcRQDVNE.[C]	C5(Carbamidomethyl); C7(Carbamidomethyl); C16(Carbamidomethyl)	1	1	Q01705	Q01705	Neurogenic locus notch homolog protein 1 OS=Mus musculus OX=10090 GN=Notch1 PE=1 SV=3	1	4	4	1	0	1	1	1	660.045	2637.16	2637.14	7.65498	0.00504681	0	0	13335350	HCD (High Energy Collision Dissociation)	MS2	0.0875989	22.8551	9.21649	3630	3630	3629	FP031821_14.raw	0/0		11.6813	802.281	696.614	696.614	2.08284e-12	3.66493e-13	0	0
FALSE	High	PMI-Byonic	PMI-Byonic (A2)	A	2	Unambiguous	SSYICRCPPGFHGPTCRQDVNE	[E].SSYIcRcPPGFHGPTcRQDVNE.[C]	C5(Carbamidomethyl); C7(Carbamidomethyl); C16(Carbamidomethyl)	1	1	Q01705	Q01705	Neurogenic locus notch homolog protein 1 OS=Mus musculus OX=10090 GN=Notch1 PE=1 SV=3	1	4	4	1	0	1	1	1	660.045	2637.16	2637.14	7.00693	0.00461956	0	0	261545	HCD (High Energy Collision Dissociation)	MS2	18.2968	100	9.10371	3582	3582	3574	FP031821_14.raw	0/0		8.68134	694.172	573.555	573.555	2.08284e-09	3.19971e-10	0	0
FALSE	High	PMI-Byonic	PMI-Byonic (A2)	A	2	Unambiguous	SSYICRCPPGFHGPTCRQDVNECSQNPGLCRHGGTCHNE	[E].SSYIcRcPPGFHGPtcRQDVNEcSQNPGLcRHGGTcHNE.[I]	C5(Carbamidomethyl); C7(Carbamidomethyl); T15(Fuc(1)); C16(Carbamidomethyl); C23(Carbamidomethyl); C30(Carbamidomethyl); C36(Carbamidomethyl)	1	1	Q01705	Q01705	Neurogenic locus notch homolog protein 1 OS=Mus musculus OX=10090 GN=Notch1 PE=1 SV=3	2	6	6	1	0	1	1	1	792.671	4750.99	4747.98	634.691	0.50225	0	0	453695	HCD (High Energy Collision Dissociation)	MS2	17.6417	100	8.72598	3419	3419	3409	FP031821_14.raw	0/0		3.88399	327.452	327.452	0	0.000130621	1.17301e-05	0	0
FALSE	High	PMI-Byonic	PMI-Byonic (A2)	A	2	Unambiguous	SSYICRCPPGFHGPTCRQDVNECSQNPGLCRHGGTCHNE	[E].SSYIcRcPPGFHGPtcRQDVNEcSQNPGLcRHGGTcHNE.[I]	C5(Carbamidomethyl); C7(Carbamidomethyl); T15(Fuc(1)); C16(Carbamidomethyl); C23(Carbamidomethyl); C30(Carbamidomethyl); C36(Carbamidomethyl)	1	1	Q01705	Q01705	Neurogenic locus notch homolog protein 1 OS=Mus musculus OX=10090 GN=Notch1 PE=1 SV=3	2	6	6	1	0	1	1	1	792.171	4747.99	4747.98	2.3803	0.00188361	0	0	238463	HCD (High Energy Collision Dissociation)	MS2	0	100	8.58	3355	3355	3354	FP031821_14.raw	0/0		5.49599	519.261	519.261	0	3.19163e-06	4.45677e-07	0	0
FALSE	High	PMI-Byonic	PMI-Byonic (A2)	A	2	Unambiguous	SSYICRCPPGFHGPTCRQDVNECSQNPGLCRHGGTCHNE	[E].SSYIcRcPPGFHGPTcRQDVNEcSQNPGLcRHGGTcHNE.[I]	C5(Carbamidomethyl); C7(Carbamidomethyl); C16(Carbamidomethyl); C23(Carbamidomethyl); C30(Carbamidomethyl); C36(Carbamidomethyl)	1	1	Q01705	Q01705	Neurogenic locus notch homolog protein 1 OS=Mus musculus OX=10090 GN=Notch1 PE=1 SV=3	2	6	6	1	0	1	1	1	768.33	4604.94	4601.92	656.862	0.503804	0	0	405807	HCD (High Energy Collision Dissociation)	MS2	48.9771	100	8.5438	3340	3340	3332	FP031821_14.raw	0/0		1.46009	173.955	173.955	21.2524	0.0346663	0.00180552	0	0
FALSE	High	PMI-Byonic	PMI-Byonic (A2)	A	2	Unambiguous	SSYICRCPPGFHGPTCRQDVNECSQNPGLCRHGGTCHNE	[E].SSYIcRcPPGFHGPtcRQDVNEcSQNPGLcRHGGTcHNE.[I]	C5(Carbamidomethyl); C7(Carbamidomethyl); T15(Fuc(1)); C16(Carbamidomethyl); C23(Carbamidomethyl); C30(Carbamidomethyl); C36(Carbamidomethyl)	1	1	Q01705	Q01705	Neurogenic locus notch homolog protein 1 OS=Mus musculus OX=10090 GN=Notch1 PE=1 SV=3	2	5	5	1	0	1	1	1	950.809	4750.01	4747.98	429.426	0.407781	0	0	355091	HCD (High Energy Collision Dissociation)	MS2	0	100	8.49032	3317	3317	3310	FP031821_14.raw	0/0		2.62571	254.095	254.095	0	0.00236747	0.000122259	0	0
FALSE	High	PMI-Byonic	PMI-Byonic (A2)	A	2	Unambiguous	SSYICRCPPGFHGPTCRQDVNECSQNPGLCRHGGTCHNE	[E].SSYIcRcPPGFHGPtcRQDVNEcSQNPGLcRHGGTcHNE.[I]	C5(Carbamidomethyl); C7(Carbamidomethyl); T15(Fuc(1)); C16(Carbamidomethyl); C23(Carbamidomethyl); C30(Carbamidomethyl); C36(Carbamidomethyl)	1	1	Q01705	Q01705	Neurogenic locus notch homolog protein 1 OS=Mus musculus OX=10090 GN=Notch1 PE=1 SV=3	2	6	6	1	0	1	1	1	792.175	4748.01	4747.98	7.39375	0.00585089	0	0	275542	HCD (High Energy Collision Dissociation)	MS2	4.37508	100	8.46035	3304	3304	3299	FP031821_14.raw	0/0		5.64568	541.802	541.802	0	2.26112e-06	3.88469e-07	0	0
FALSE	High	PMI-Byonic	PMI-Byonic (A2)	A	2	Unambiguous	SSYICRCPPGFHGPTCRQDVNE	[E].SSYIcRcPPGFHGPTcRQDVNE.[C]	C5(Carbamidomethyl); C7(Carbamidomethyl); C16(Carbamidomethyl)	1	1	Q01705	Q01705	Neurogenic locus notch homolog protein 1 OS=Mus musculus OX=10090 GN=Notch1 PE=1 SV=3	1	3	3	1	0	1	1	1	879.723	2637.16	2637.14	6.3177	0.00555355	0	0	443462	HCD (High Energy Collision Dissociation)	MS2	0	100	9.17203	3611	3611	3607	FP031821_14.raw	0/0		15.4529	1017.32	842.614	842.614	3.52474e-16	1.52768e-16	0	0
FALSE	High	PMI-Byonic	PMI-Byonic (A2)	A	2	Unambiguous	SSYICRCPPGFHGPTCRQDVNE	[E].SSYIcRcPPGFHGPTcRQDVNE.[C]	C5(Carbamidomethyl); C7(Carbamidomethyl); C16(Carbamidomethyl)	1	1	Q01705	Q01705	Neurogenic locus notch homolog protein 1 OS=Mus musculus OX=10090 GN=Notch1 PE=1 SV=3	1	4	4	1	0	1	1	1	660.044	2637.16	2637.14	6.45147	0.00425335	0	0	167937	HCD (High Energy Collision Dissociation)	MS2	24.039	100	9.73034	3851	3851	3849	FP031821_14.raw	0/0		4.28324	449.505	383.963	383.963	5.20901e-05	6.11935e-06	0	0
FALSE	High	PMI-Byonic	PMI-Byonic (A2)	A	2	Unambiguous	IGSYRCACRATHTGPHCELPYVPCSPSPCQNGGTCRPTGDTTHE	[E].IGsYRcAcRATHTGPHcELPYVPcSPSPcQnGGTcRPTGDTTHE.[C]	S3(Fuc(1)); C6(Carbamidomethyl); C8(Carbamidomethyl); C17(Carbamidomethyl); C24(Carbamidomethyl); C29(Carbamidomethyl); N31(Deamidated); C35(Carbamidomethyl)	1	1	Q01705	Q01705	Neurogenic locus notch homolog protein 1 OS=Mus musculus OX=10090 GN=Notch1 PE=1 SV=3	2	6	6	1	0	1	1	1	859.544	5152.23	5149.18	591.566	0.50768	0	0	385090	HCD (High Energy Collision Dissociation)	MS2	9.84285	100	9.66606	3824	3824	3816	FP031821_14.raw	0/0		5.93992	471.83	471.83	1.6	1.14836e-06	1.85454e-07	0	0
FALSE	High	PMI-Byonic	PMI-Byonic (A2)	A	2	Unambiguous	IGSYRCACRATHTGPHCELPYVPCSPSPCQNGGTCRPTGDTTHE	[E].IGSYRcAcRATHTGPHcELPYVPcSPSPcQnGGTcRPTGDTTHE.[C]	C6(Carbamidomethyl); C8(Carbamidomethyl); C17(Carbamidomethyl); C24(Carbamidomethyl); C29(Carbamidomethyl); N31(Deamidated); C35(Carbamidomethyl)	1	1	Q01705	Q01705	Neurogenic locus notch homolog protein 1 OS=Mus musculus OX=10090 GN=Notch1 PE=1 SV=3	2	6	6	1	0	1	1	1	834.867	5004.17	5003.12	208.558	0.173907	0	0	385804	HCD (High Energy Collision Dissociation)	MS2	16.1587	100	9.64466	3815	3815	3805	FP031821_14.raw	0/0		6.29883	556.529	556.529	23.6637	5.02541e-07	4.38824e-08	0	0
FALSE	High	PMI-Byonic	PMI-Byonic (A2)	A	2	Unambiguous	IGSYRCACRATHTGPHCELPYVPCSPSPCQNGGTCRPTGDTTHE	[E].IGSYRcAcRATHTGPHcELPYVPcsPSPcQnGGTcRPTGDTTHE.[C]	C6(Carbamidomethyl); C8(Carbamidomethyl); C17(Carbamidomethyl); C24(Carbamidomethyl); S25(HexNAc(1)Hex(1)Fuc(1)NeuAc(1)); C29(Carbamidomethyl); N31(Deamidated); C35(Carbamidomethyl)	1	1	Q01705	Q01705	Neurogenic locus notch homolog protein 1 OS=Mus musculus OX=10090 GN=Notch1 PE=1 SV=3	2	6	6	1	0	1	1	1	969.083	5809.46	5805.41	698.683	0.676023	0	0	419852	HCD (High Energy Collision Dissociation)	MS2	0	100	10.0316	3980	3980	3970	FP031821_14.raw	0/0		7.09447	589.098	589.098	0	8.04504e-08	1.39551e-08	0	0
FALSE	High	PMI-Byonic	PMI-Byonic (A2)	A	2	Unambiguous	IGSYRCACRATHTGPHCELPYVPCSPSPCQNGGTCRPTGDTTHE	[E].IGsYRcAcRATHTGPHcELPYVPcSPSPcQnGGTcRPTGDTTHE.[C]	S3(Fuc(1)); C6(Carbamidomethyl); C8(Carbamidomethyl); C17(Carbamidomethyl); C24(Carbamidomethyl); C29(Carbamidomethyl); N31(Deamidated); C35(Carbamidomethyl)	1	1	Q01705	Q01705	Neurogenic locus notch homolog protein 1 OS=Mus musculus OX=10090 GN=Notch1 PE=1 SV=3	2	6	6	1	0	1	1	1	859.549	5152.26	5149.18	597.682	0.512929	0	0	200933	HCD (High Energy Collision Dissociation)	MS2	71.5404	100	9.79953	3881	3881	3871	FP031821_14.raw	0/0		3.08981	320.415	320.415	1.6	0.000813195	5.92302e-05	0	0
FALSE	High	PMI-Byonic	PMI-Byonic (A2)	A	2	Unambiguous	IGSYRCACRATHTGPHCELPYVPCSPSPCQNGGTCRPTGDTTHE	[E].IGsYRcAcRAtHTGPHcELPYVPcSPSPcQnGGTcRPTGDTTHE.[C]	S3(HexNAc(1)Fuc(1)); C6(Carbamidomethyl); C8(Carbamidomethyl); T11(HexNAc(1)Hex(1)Fuc(1)); C17(Carbamidomethyl); C24(Carbamidomethyl); C29(Carbamidomethyl); N31(Deamidated); C35(Carbamidomethyl)	1	1	Q01705	Q01705	Neurogenic locus notch homolog protein 1 OS=Mus musculus OX=10090 GN=Notch1 PE=1 SV=3	2	6	6	1	0	1	1	1	978.42	5865.48	5863.45	346.945	0.339049	0	0	344452	HCD (High Energy Collision Dissociation)	MS2	0	100	9.84681	3901	3901	3893	FP031821_14.raw	0/0		4.05321	287.144	287.144	0	8.84683e-05	8.78459e-06	0	0
FALSE	High	PMI-Byonic	PMI-Byonic (A2)	A	2	Unambiguous	IGSYRCACRATHTGPHCELPYVPCSPSPCQNGGTCRPTGDTTHE	[E].IGSYRcAcRATHTGPHcELPYVPcSPSPcQnGGtcRPTGDTTHE.[C]	C6(Carbamidomethyl); C8(Carbamidomethyl); C17(Carbamidomethyl); C24(Carbamidomethyl); C29(Carbamidomethyl); N31(Deamidated); T34(HexNAc(1)Hex(1)Fuc(1)NeuAc(1)); C35(Carbamidomethyl)	1	1	Q01705	Q01705	Neurogenic locus notch homolog protein 1 OS=Mus musculus OX=10090 GN=Notch1 PE=1 SV=3	2	6	6	1	0	1	1	1	968.416	5805.46	5805.41	8.89207	0.00860369	0	0	311188	HCD (High Energy Collision Dissociation)	MS2	0	100	9.88669	3918	3918	3915	FP031821_14.raw	0/0		13.0945	896.161	896.161	2.33505	8.04504e-14	2.32308e-14	0	0
FALSE	High	PMI-Byonic	PMI-Byonic (A2)	A	2	Unambiguous	IGSYRCACRATHTGPHCELPYVPCSPSPCQNGGTCRPTGDTTHE	[E].IGSYRcAcRATHTGPHcELPYVPcsPSPcQnGGtcRPTGDTTHE.[C]	C6(Carbamidomethyl); C8(Carbamidomethyl); C17(Carbamidomethyl); C24(Carbamidomethyl); S25(HexNAc(1)Fuc(1)); C29(Carbamidomethyl); N31(Deamidated); T34(HexNAc(1)Hex(1)Fuc(1)); C35(Carbamidomethyl)	1	1	Q01705	Q01705	Neurogenic locus notch homolog protein 1 OS=Mus musculus OX=10090 GN=Notch1 PE=1 SV=3	2	6	6	1	0	1	1	1	977.916	5862.46	5863.45	-169.196	-0.165346	0	0	67436.3	HCD (High Energy Collision Dissociation)	MS2	6.39807	100	10.001	3967	3967	3959	FP031821_14.raw	0/0		4.38893	320.083	320.083	0	4.08386e-05	4.11053e-06	0	0
FALSE	High	PMI-Byonic	PMI-Byonic (A2)	A	2	Unambiguous	IGSYRCACRATHTGPHCELPYVPCSPSPCQNGGTCRPTGDTTHE	[E].IGSYRcAcRATHTGPHcELPYVPcSPSPcqNGGtcRPTGDTTHE.[C]	C6(Carbamidomethyl); C8(Carbamidomethyl); C17(Carbamidomethyl); C24(Carbamidomethyl); C29(Carbamidomethyl); Q30(Deamidated); T34(HexNAc(1)Fuc(1)); C35(Carbamidomethyl)	1	1	Q01705	Q01705	Neurogenic locus notch homolog protein 1 OS=Mus musculus OX=10090 GN=Notch1 PE=1 SV=3	2	6	6	1	0	1	1	1	893.555	5356.3	5352.26	753.991	0.672593	0	0	344603	HCD (High Energy Collision Dissociation)	MS2	39.2301	100	9.58886	3791	3791	3783	FP031821_14.raw	0/0		6.14914	500.119	500.119	1.71153	7.09353e-07	1.07339e-07	0	0
FALSE	High	PMI-Byonic	PMI-Byonic (A2)	A	2	Unambiguous	IGSYRCACRATHTGPHCELPYVPCSPSPCQNGGTCRPTGDTTHE	[E].IGSYRcAcRATHTGPHcELPYVPcSPsPcQnGGTcRPTGDTTHE.[C]	C6(Carbamidomethyl); C8(Carbamidomethyl); C17(Carbamidomethyl); C24(Carbamidomethyl); S27(HexNAc(1)Hex(1)Fuc(1)NeuAc(1)); C29(Carbamidomethyl); N31(Deamidated); C35(Carbamidomethyl)	1	1	Q01705	Q01705	Neurogenic locus notch homolog protein 1 OS=Mus musculus OX=10090 GN=Notch1 PE=1 SV=3	2	6	6	1	0	1	1	1	968.919	5808.47	5805.41	528.175	0.511045	0	0	348832	HCD (High Energy Collision Dissociation)	MS2	4.1937	100	9.77118	3869	3869	3860	FP031821_14.raw	0/0		8.09447	635.465	635.465	0	8.04504e-09	2.34464e-09	0	0
FALSE	High	PMI-Byonic	PMI-Byonic (A2)	A	2	Unambiguous	IGSYRCACRATHTGPHCELPYVPCSPSPCQNGGTCRPTGDTTHE	[E].IGSYRcAcRATHTGPHcELPYVPcSPSPcQnGGtcRPTGDTTHE.[C]	C6(Carbamidomethyl); C8(Carbamidomethyl); C17(Carbamidomethyl); C24(Carbamidomethyl); C29(Carbamidomethyl); N31(Deamidated); T34(Fuc(1)); C35(Carbamidomethyl)	1	1	Q01705	Q01705	Neurogenic locus notch homolog protein 1 OS=Mus musculus OX=10090 GN=Notch1 PE=1 SV=3	2	5	5	1	0	1	1	1	1030.85	5150.21	5149.18	200.656	0.206643	0	0	606817	HCD (High Energy Collision Dissociation)	MS2	0	100	9.53525	3768	3768	3761	FP031821_14.raw	0/0		5.66207	540.959	540.959	3.83479	2.17738e-06	3.48626e-07	0	0
FALSE	High	PMI-Byonic	PMI-Byonic (A2)	A	2	Unambiguous	IGSYRCACRATHTGPHCELPYVPCSPSPCQNGGTCRPTGDTTHE	[E].IGSYRcAcRATHTGPHcELPYVPcSPSPcQnGGTcRPTGDTTHE.[C]	C6(Carbamidomethyl); C8(Carbamidomethyl); C17(Carbamidomethyl); C24(Carbamidomethyl); C29(Carbamidomethyl); N31(Deamidated); C35(Carbamidomethyl)	1	1	Q01705	Q01705	Neurogenic locus notch homolog protein 1 OS=Mus musculus OX=10090 GN=Notch1 PE=1 SV=3	2	6	6	1	0	1	1	1	834.699	5003.16	5003.12	7.19476	0.00599938	0	0	257134	HCD (High Energy Collision Dissociation)	MS2	4.28054	100	9.47494	3742	3742	3739	FP031821_14.raw	0/0		8.09447	622.914	622.914	31.9443	8.04504e-09	1.82642e-09	0	0
FALSE	High	PMI-Byonic	PMI-Byonic (A2)	A	2	Unambiguous	IGSYRCACRATHTGPHCELPYVPCSPSPCQNGGTCRPTGDTTHE	[E].IGSYRcAcRATHTGPHcELPYVPcSPSPcQnGGtcRPTGDTTHE.[C]	C6(Carbamidomethyl); C8(Carbamidomethyl); C17(Carbamidomethyl); C24(Carbamidomethyl); C29(Carbamidomethyl); N31(Deamidated); T34(HexNAc(1)Hex(1)Fuc(1)); C35(Carbamidomethyl)	1	1	Q01705	Q01705	Neurogenic locus notch homolog protein 1 OS=Mus musculus OX=10090 GN=Notch1 PE=1 SV=3	2	6	6	1	0	1	1	1	919.897	5514.35	5514.31	6.14393	0.0056466	0	0	147032	HCD (High Energy Collision Dissociation)	MS2	0	100	9.49852	3752	3752	3750	FP031821_14.raw	0/0		8.09447	613.953	613.953	4.22441	8.04504e-09	2.09679e-09	0	0
FALSE	High	PMI-Byonic	PMI-Byonic (A2)	A	2	Unambiguous	IGSYRCACRATHTGPHCELPYVPCSPSPCQNGGTCRPTGDTTHE	[E].IGSYRcAcRATHTGPHcELPYVPcSPsPcQnGGTcRPTGDTTHE.[C]	C6(Carbamidomethyl); C8(Carbamidomethyl); C17(Carbamidomethyl); C24(Carbamidomethyl); S27(Fuc(1)); C29(Carbamidomethyl); N31(Deamidated); C35(Carbamidomethyl)	1	1	Q01705	Q01705	Neurogenic locus notch homolog protein 1 OS=Mus musculus OX=10090 GN=Notch1 PE=1 SV=3	2	6	6	1	0	1	1	1	859.713	5153.24	5149.18	788.996	0.677114	0	0	352240	HCD (High Energy Collision Dissociation)	MS2	34.5125	100	9.28631	3661	3661	3651	FP031821_14.raw	0/0		6.14914	513.872	513.872	0	7.09353e-07	9.10683e-08	0	0
FALSE	High	PMI-Byonic	PMI-Byonic (A2)	A	2	Unambiguous	IGSYRCACRATHTGPHCELPYVPCSPSPCQNGGTCRPTGDTTHE	[E].IGSYRcAcRATHTGPHcELPYVPcSPSPcQnGGtcRPTGDTTHE.[C]	C6(Carbamidomethyl); C8(Carbamidomethyl); C17(Carbamidomethyl); C24(Carbamidomethyl); C29(Carbamidomethyl); N31(Deamidated); T34(Fuc(1)); C35(Carbamidomethyl)	1	1	Q01705	Q01705	Neurogenic locus notch homolog protein 1 OS=Mus musculus OX=10090 GN=Notch1 PE=1 SV=3	2	6	6	1	0	1	1	1	859.043	5149.22	5149.18	7.38446	0.00633732	0	0	526892	HCD (High Energy Collision Dissociation)	MS2	0	100	9.52252	3762	3762	3761	FP031821_14.raw	0/0		9.09447	672.349	672.349	4.8	8.04504e-10	1.94053e-10	0	0
FALSE	High	PMI-Byonic	PMI-Byonic (A2)	A	2	Unambiguous	IGSYRCACRATHTGPHCELPYVPCSPSPCQNGGTCRPTGDTTHE	[E].IGSYRcAcRATHTGPHcELPYVPcSPSPcQnGGtcRPTGDTTHE.[C]	C6(Carbamidomethyl); C8(Carbamidomethyl); C17(Carbamidomethyl); C24(Carbamidomethyl); C29(Carbamidomethyl); N31(Deamidated); T34(HexNAc(1)Fuc(1)); C35(Carbamidomethyl)	1	1	Q01705	Q01705	Neurogenic locus notch homolog protein 1 OS=Mus musculus OX=10090 GN=Notch1 PE=1 SV=3	2	6	6	1	0	1	1	1	893.389	5355.3	5352.26	567.815	0.506516	0	0	550251	HCD (High Energy Collision Dissociation)	MS2	16.5184	100	9.33559	3682	3682	3673	FP031821_14.raw	0/0		8.09447	648.629	648.629	1.16293	8.04504e-09	1.20456e-09	0	0
FALSE	High	PMI-Byonic	PMI-Byonic (A2)	A	2	Unambiguous	IGSYRCACRATHTGPHCELPYVPCSPSPCQNGGTCRPTGDTTHE	[E].IGSYRcAcRATHTGPHcELPYVPcSPSPcQnGGTcRPTGDTTHE.[C]	C6(Carbamidomethyl); C8(Carbamidomethyl); C17(Carbamidomethyl); C24(Carbamidomethyl); C29(Carbamidomethyl); N31(Deamidated); C35(Carbamidomethyl)	1	1	Q01705	Q01705	Neurogenic locus notch homolog protein 1 OS=Mus musculus OX=10090 GN=Notch1 PE=1 SV=3	2	6	6	1	0	1	1	1	835.37	5007.19	5003.12	812.21	0.677264	0	0	295231	HCD (High Energy Collision Dissociation)	MS2	75.9582	100	9.36248	3694	3694	3684	FP031821_14.raw	0/0		6.19125	569.082	569.082	10.4025	6.43802e-07	7.38938e-08	0	0
FALSE	High	PMI-Byonic	PMI-Byonic (A2)	A	2	Unambiguous	IGSYRCACRATHTGPHCELPYVPCSPSPCQNGGTCRPTGDTTHE	[E].IGSYRcAcRATHTGPHcELPYVPcSPSPcQnGGtcRPTGDTTHE.[C]	C6(Carbamidomethyl); C8(Carbamidomethyl); C17(Carbamidomethyl); C24(Carbamidomethyl); C29(Carbamidomethyl); N31(Deamidated); T34(HexNAc(1)Hex(1)Fuc(1)); C35(Carbamidomethyl)	1	1	Q01705	Q01705	Neurogenic locus notch homolog protein 1 OS=Mus musculus OX=10090 GN=Notch1 PE=1 SV=3	2	6	6	1	0	1	1	1	920.232	5516.35	5514.31	370.076	0.340119	0	0	920794	HCD (High Energy Collision Dissociation)	MS2	53.3587	100	9.38504	3704	3704	3695	FP031821_14.raw	0/0		8.09447	636.113	636.113	4.66614	8.04504e-09	1.5303e-09	0	0
FALSE	High	PMI-Byonic	PMI-Byonic (A2)	A	2	Unambiguous	IGSYRCACRATHTGPHCE	[E].IGSYRcAcRATHTGPHcE.[L]	C6(Carbamidomethyl); C8(Carbamidomethyl); C17(Carbamidomethyl)	1	1	Q01705	Q01705	Neurogenic locus notch homolog protein 1 OS=Mus musculus OX=10090 GN=Notch1 PE=1 SV=3	0	4	4	1	0	1	1	1	533.991	2132.94	2132.92	10.9948	0.00586275	0	0	142136	HCD (High Energy Collision Dissociation)	MS2	16.5576	100	5.61363	2090	2090	2089	FP031821_14.raw	0/0		1.35018	291.413	273.65	273.65	0.0446496	0.00304257	0	0
FALSE	High	PMI-Byonic	PMI-Byonic (A2)	A	2	Unambiguous	IGSYRCACRATHTGPHCELPYVPCSPSPCQNGGTCRPTGDTTHE	[E].IGsYRcAcRATHTGPHcELPYVPcSPSPcQnGGTcRPTGDTTHE.[C]	S3(Fuc(1)); C6(Carbamidomethyl); C8(Carbamidomethyl); C17(Carbamidomethyl); C24(Carbamidomethyl); C29(Carbamidomethyl); N31(Deamidated); C35(Carbamidomethyl)	1	1	Q01705	Q01705	Neurogenic locus notch homolog protein 1 OS=Mus musculus OX=10090 GN=Notch1 PE=1 SV=3	2	5	5	1	0	1	1	1	1031.25	5152.23	5149.18	593.003	0.610696	0	0	411116	HCD (High Energy Collision Dissociation)	MS2	46.2741	100	9.41066	3715	3715	3706	FP031821_14.raw	0/0		7.45771	635.504	635.504	0.434392	3.48574e-08	3.64514e-09	0	0
FALSE	High	PMI-Byonic	PMI-Byonic (A2)	A	2	Unambiguous	IGSYRCACRATHTGPHCELPYVPCSPSPCQNGGTCRPTGDTTHE	[E].IGSYRcAcRATHTGPHcELPYVPcsPSPcQnGGTcRPTGDTTHE.[C]	C6(Carbamidomethyl); C8(Carbamidomethyl); C17(Carbamidomethyl); C24(Carbamidomethyl); S25(HexNAc(1)Fuc(1)); C29(Carbamidomethyl); N31(Deamidated); C35(Carbamidomethyl)	1	1	Q01705	Q01705	Neurogenic locus notch homolog protein 1 OS=Mus musculus OX=10090 GN=Notch1 PE=1 SV=3	2	5	5	1	0	1	1	1	1071.66	5354.29	5352.26	380.148	0.406931	0	0	298653	HCD (High Energy Collision Dissociation)	MS2	29.7902	100	9.43857	3727	3727	3717	FP031821_14.raw	0/0		5.13934	419.962	419.962	0	7.25539e-06	8.25825e-07	0	0
FALSE	High	PMI-Byonic	PMI-Byonic (A2)	A	2	Unambiguous	IGSYRCACRATHTGPHCELPYVPCSPSPCQNGGTCRPTGDTTHE	[E].IGSYRcAcRATHTGPHcELPYVPcSPSPcQnGGtcRPTGDTTHE.[C]	C6(Carbamidomethyl); C8(Carbamidomethyl); C17(Carbamidomethyl); C24(Carbamidomethyl); C29(Carbamidomethyl); N31(Deamidated); T34(HexNAc(1)Fuc(1)); C35(Carbamidomethyl)	1	1	Q01705	Q01705	Neurogenic locus notch homolog protein 1 OS=Mus musculus OX=10090 GN=Notch1 PE=1 SV=3	2	6	6	1	0	1	1	1	892.889	5352.3	5352.26	6.68872	0.00596663	0	0	224302	HCD (High Energy Collision Dissociation)	MS2	0	100	9.44704	3730	3730	3728	FP031821_14.raw	0/0		10.0945	702.504	702.504	3.92339	8.04504e-11	1.90575e-11	0	0
FALSE	High	PMI-Byonic	PMI-Byonic (A2)	A	2	Unambiguous	IGSYRCACRATHTGPHCELPYVPCSPSPCQNGGTCRPTGDTTHE	[E].IGSYRcAcRATHTGPHcELPYVPcSPSPcqNGGTcRPTGDTTHE.[C]	C6(Carbamidomethyl); C8(Carbamidomethyl); C17(Carbamidomethyl); C24(Carbamidomethyl); C29(Carbamidomethyl); Q30(Deamidated); C35(Carbamidomethyl)	1	1	Q01705	Q01705	Neurogenic locus notch homolog protein 1 OS=Mus musculus OX=10090 GN=Notch1 PE=1 SV=3	2	5	5	1	0	1	1	1	1001.84	5005.17	5003.12	409.363	0.409619	0	0	336253	HCD (High Energy Collision Dissociation)	MS2	10.1255	100	9.49006	3749	3749	3739	FP031821_14.raw	0/0		6.45771	576.891	576.891	1.41679	3.48573e-07	2.99837e-08	0	0
FALSE	High	PMI-Byonic	PMI-Byonic (A2)	A	2	Unambiguous	IGSYRCACRATHTGPHCELPYVPCSPSPCQNGGTCRPTGDTTHE	[E].IGSYRcAcRATHTGPHcELPYVPcSPSPcQnGGtcRPTGDTTHE.[C]	C6(Carbamidomethyl); C8(Carbamidomethyl); C17(Carbamidomethyl); C24(Carbamidomethyl); C29(Carbamidomethyl); N31(Deamidated); T34(Fuc(1)); C35(Carbamidomethyl)	1	1	Q01705	Q01705	Neurogenic locus notch homolog protein 1 OS=Mus musculus OX=10090 GN=Notch1 PE=1 SV=3	2	6	6	1	0	1	1	1	859.041	5149.21	5149.18	6.1043	0.00523869	0	0	339946	HCD (High Energy Collision Dissociation)	MS2	0	100	9.40635	3713	3713	3706	FP031821_14.raw	0/0		9.09447	654.061	654.061	3.17627	8.04504e-10	1.47096e-10	0	0
FALSE	High	PMI-Byonic	PMI-Byonic (A2)	A	2	Unambiguous	GSNCDTNPVNGKAICTCPSGYTGPACSQDVDE	[E].GSNcDTNPVnGKAIcTcPSGYTGPAcSQDVDE.[C]	C4(Carbamidomethyl); N10(Deamidated); C15(Carbamidomethyl); C17(Carbamidomethyl); C26(Carbamidomethyl)	1	1	Q01705	Q01705	Neurogenic locus notch homolog protein 1 OS=Mus musculus OX=10090 GN=Notch1 PE=1 SV=3	3	3	3	1	0	1	1	1	1144.81	3432.41	3432.37	10.9217	0.0124958	0	0	210009	HCD (High Energy Collision Dissociation)	MS2	0	100	11.6196	4664	4664	4663	FP031821_14.raw	0/0		4.85629	573.508	493.204	30.5192	1.39223e-05	1.26062e-06	0	0
FALSE	High	PMI-Byonic	PMI-Byonic (A2)	A	2	Unambiguous	GSNCDTNPVNGKAICTCPSGYTGPACSQDVDE	[E].GSNcDTNPVnGKAIcTcPSGYTGPAcSQDVDE.[C]	C4(Carbamidomethyl); N10(Deamidated); C15(Carbamidomethyl); C17(Carbamidomethyl); C26(Carbamidomethyl)	1	1	Q01705	Q01705	Neurogenic locus notch homolog protein 1 OS=Mus musculus OX=10090 GN=Notch1 PE=1 SV=3	3	3	3	1	0	1	1	1	1144.8	3432.4	3432.37	6.97405	0.00797918	0	0	202416	HCD (High Energy Collision Dissociation)	MS2	0	100	11.5044	4614	4614	4608	FP031821_14.raw	0/0		5.85626	604.618	520.813	40.1521	1.39233e-06	2.13521e-07	0	0
FALSE	High	PMI-Byonic	PMI-Byonic (A2)	A	2	Unambiguous	TNPVNGKAICTCPSGYTGPACSQDVDECALGANPCEHAGKCLNTLGSFE	[D].TNPVNGKAIcTcPSGYtGPAcsQDVDEcALGANPcEHAGKcLnTLGSFE.[C]	C10(Carbamidomethyl); C12(Carbamidomethyl); T17(HexNAc(1)Fuc(1)); C21(Carbamidomethyl); S22(HexNAc(1)Fuc(1)); C28(Carbamidomethyl); C35(Carbamidomethyl); C41(Carbamidomethyl); N43(Oxidation)	1	1	Q01705	Q01705	Neurogenic locus notch homolog protein 1 OS=Mus musculus OX=10090 GN=Notch1 PE=1 SV=3	4	4	4	1	0	1	1	1	1500.13	5997.51	5999.55	-340.32	-0.510442	0	0	0	HCD (High Energy Collision Dissociation)	MS2		100	12.9494	5231	5231	5224	FP031821_14.raw	0/0		5.85508	585.801	585.801	2.4	1.39612e-06	2.40398e-07	0	0
FALSE	High	PMI-Byonic	PMI-Byonic (A2)	A	2	Unambiguous	ECALGANPCEHAGKCLNTLGSFE	[D].EcALGAnPcEHAGKcLNTLGSFE.[C]	C2(Carbamidomethyl); N7(Oxidation); C9(Carbamidomethyl); C15(Carbamidomethyl)	1	1	Q01705	Q01705	Neurogenic locus notch homolog protein 1 OS=Mus musculus OX=10090 GN=Notch1 PE=1 SV=3	2	2	2	1	0	1	1	1	1276.06	2551.1	2551.1	1.0931	0.0013943	0	0	193020	HCD (High Energy Collision Dissociation)	MS2	0	100	13.2632	5366	5366	5356	FP031821_14.raw	0/0		1.45516	230.893	230.893	138.655	0.0350619	0.00217504	0	0
FALSE	High	PMI-Byonic	PMI-Byonic (A2)	A	2	Unambiguous	CALGANPCEHAGKCLNTLGSFE	[E].cALGANPcEHAGKcLntLGSFE.[C]	C1(Carbamidomethyl); C8(Carbamidomethyl); C14(Carbamidomethyl); N16(Oxidation); T17(Fuc(1))	1	1	Q01705	Q01705	Neurogenic locus notch homolog protein 1 OS=Mus musculus OX=10090 GN=Notch1 PE=1 SV=3	1	3	3	1	0	1	1	1	856.697	2568.08	2568.12	-15.8634	-0.0135796	0	0	436090	HCD (High Energy Collision Dissociation)	MS2	7.59448	100	14.0457	5700	5700	5697	FP031821_14.raw	0/0		1.52975	230.803	230.803	2.57806	0.0295291	0.0014321	0	0
FALSE	High	PMI-Byonic	PMI-Byonic (A2)	A	2	Unambiguous	CALGANPCEHAGKCLNTLGSFE	[E].cALGANPcEHAGKcLntLGSFE.[C]	C1(Carbamidomethyl); C8(Carbamidomethyl); C14(Carbamidomethyl); N16(Oxidation); T17(Hex(1))	1	1	Q01705	Q01705	Neurogenic locus notch homolog protein 1 OS=Mus musculus OX=10090 GN=Notch1 PE=1 SV=3	1	3	3	1	0	1	1	1	862.049	2584.13	2584.11	7.7909	0.00671085	0	0	414116	HCD (High Energy Collision Dissociation)	MS2	0	100	11.3252	4537	4537	4531	FP031821_14.raw	0/0		8.68134	693.489	693.489	3.6	2.08284e-09	6.1378e-10	0	0
FALSE	High	PMI-Byonic	PMI-Byonic (A2)	A	2	Unambiguous	CALGANPCEHAGKCLNTLGSFE	[E].cALGANPcEHAGKcLNtLGSFE.[C]	C1(Carbamidomethyl); C8(Carbamidomethyl); C14(Carbamidomethyl); T17(Hex(1))	1	1	Q01705	Q01705	Neurogenic locus notch homolog protein 1 OS=Mus musculus OX=10090 GN=Notch1 PE=1 SV=3	1	3	3	1	0	1	1	1	856.715	2568.13	2568.12	5.95444	0.00509723	0	0	755543	HCD (High Energy Collision Dissociation)	MS2	4.56178	100	11.3065	4529	4529	4520	FP031821_14.raw	0/0		8.68134	671.752	638.954	3.6	2.08284e-09	5.27366e-10	0	0
FALSE	High	PMI-Byonic	PMI-Byonic (A2)	A	2	Unambiguous	IDVNECISNPCQNDATCLDQIGE	[E].IDVNEcIsNPcQNDAtcLDQIGE.[F]	C6(Carbamidomethyl); S8(Hex(1)Pent(2)); C11(Carbamidomethyl); T16(Fuc(1)); C17(Carbamidomethyl)	1	1	Q01705	Q01705	Neurogenic locus notch homolog protein 1 OS=Mus musculus OX=10090 GN=Notch1 PE=1 SV=3	4	3	3	1	0	1	1	1	1079.78	3237.33	3237.31	4.18898	0.00452035	0	0	359066	HCD (High Energy Collision Dissociation)	MS2	0	100	14.0718	5712	5712	5708	FP031821_14.raw	0/0		3.31902	366.757	366.757	0	0.00047971	2.79015e-05	0	0
FALSE	High	PMI-Byonic	PMI-Byonic (A2)	A	2	Unambiguous	IDVNECISNPCQNDATCLDQIGE	[E].IDVNEcISNPcQNDAtcLDQIGE.[F]	C6(Carbamidomethyl); C11(Carbamidomethyl); T16(Hex(1)Pent(2)); C17(Carbamidomethyl)	1	1	Q01705	Q01705	Neurogenic locus notch homolog protein 1 OS=Mus musculus OX=10090 GN=Notch1 PE=1 SV=3	4	3	3	1	0	1	1	1	1031.1	3091.27	3091.25	6.33725	0.00653001	0	0	752200	HCD (High Energy Collision Dissociation)	MS2	0	100	14.0976	5723	5723	5719	FP031821_14.raw	0/0		4.63697	467.572	467.572	8.57738	2.30689e-05	2.40998e-06	0	0
FALSE	High	PMI-Byonic	PMI-Byonic (A2)	A	2	Unambiguous	IDVNECISNPCQNDATCLDQIGE	[E].IDVNEcIsNPcQNDAtcLDQIGE.[F]	C6(Carbamidomethyl); S8(Fuc(1)); C11(Carbamidomethyl); T16(Hex(1)Pent(2)); C17(Carbamidomethyl)	1	1	Q01705	Q01705	Neurogenic locus notch homolog protein 1 OS=Mus musculus OX=10090 GN=Notch1 PE=1 SV=3	4	3	3	1	0	1	1	1	1079.78	3237.32	3237.31	3.62337	0.00391	0	0	444877	HCD (High Energy Collision Dissociation)	MS2	0	100	14.1991	5766	5766	5763	FP031821_14.raw	0/0		4.26913	395.73	395.73	0	5.38114e-05	6.84195e-06	0	0
FALSE	High	PMI-Byonic	PMI-Byonic (A2)	A	2	Unambiguous	IDVNECISNPCQNDATCLDQIGE	[E].IDVNEcISNPcQNDAtcLDQIGE.[F]	C6(Carbamidomethyl); C11(Carbamidomethyl); T16(Hex(1)Pent(2)); C17(Carbamidomethyl)	1	1	Q01705	Q01705	Neurogenic locus notch homolog protein 1 OS=Mus musculus OX=10090 GN=Notch1 PE=1 SV=3	4	3	3	1	0	1	1	1	1031.1	3091.27	3091.25	5.27104	0.00543138	0	0	530000	HCD (High Energy Collision Dissociation)	MS2	0	100	14.2228	5776	5776	5774	FP031821_14.raw	0/0		4.47317	423.588	423.588	10.9915	3.3638e-05	2.93044e-06	0	0
FALSE	High	PMI-Byonic	PMI-Byonic (A2)	A	2	Unambiguous	IDVNECISNPCQNDATCLDQIGE	[E].IDVNEcIsNPcqNDAtcLDQIGE.[F]	C6(Carbamidomethyl); S8(Fuc(1)); C11(Carbamidomethyl); Q12(Deamidated); T16(Hex(1)Pent(2)); C17(Carbamidomethyl)	1	1	Q01705	Q01705	Neurogenic locus notch homolog protein 1 OS=Mus musculus OX=10090 GN=Notch1 PE=1 SV=3	4	3	3	1	0	1	1	1	1080.44	3239.31	3238.3	313.254	0.338136	0	0	418848	HCD (High Energy Collision Dissociation)	MS2	67.4526	100	14.3662	5838	5838	5829	FP031821_14.raw	0/0		2.77	275.964	275.964	0	0.00169826	9.41942e-05	0	0
FALSE	High	PMI-Byonic	PMI-Byonic (A2)	A	2	Unambiguous	IDVNECISNPCQNDATCLDQIGE	[E].IDVNEcIsNPcQNDAtcLDQIGE.[F]	C6(Carbamidomethyl); S8(Hex(1)Pent(2)); C11(Carbamidomethyl); T16(HexNAc(1)Hex(1)Fuc(1)NeuAc(1)); C17(Carbamidomethyl)	1	1	Q01705	Q01705	Neurogenic locus notch homolog protein 1 OS=Mus musculus OX=10090 GN=Notch1 PE=1 SV=3	4	3	3	1	0	1	1	1	1299.2	3895.57	3893.54	521.65	0.677022	0	0	402183	HCD (High Energy Collision Dissociation)	MS2	10.5953	100	15.0964	6156	6156	6148	FP031821_14.raw	0/0		3.23526	356.862	356.862	1.2	0.000581758	4.17367e-05	0	0
FALSE	High	PMI-Byonic	PMI-Byonic (A2)	A	2	Unambiguous	IDVNECISNPCQNDATCLDQIGE	[E].IDVNEcISNPcQnDAtcLDQIGE.[F]	C6(Carbamidomethyl); C11(Carbamidomethyl); N13(Deamidated); T16(Hex(1)Pent(2)); C17(Carbamidomethyl)	1	1	Q01705	Q01705	Neurogenic locus notch homolog protein 1 OS=Mus musculus OX=10090 GN=Notch1 PE=1 SV=3	4	3	3	1	0	1	1	1	1031.43	3092.27	3092.24	9.53048	0.00982351	0	0	166604	HCD (High Energy Collision Dissociation)	MS2	0	100	14.4197	5861	5861	5851	FP031821_14.raw	0/0		1.59062	254.785	254.785	0	0.0256675	0.000804783	0	0
FALSE	High	PMI-Byonic	PMI-Byonic (A2)	A	2	Unambiguous	FQCICMPGYE	[E].FQcIcMPGYE.[G]	C3(Carbamidomethyl); C5(Carbamidomethyl)	1	1	Q01705	Q01705	Neurogenic locus notch homolog protein 1 OS=Mus musculus OX=10090 GN=Notch1 PE=1 SV=3	0	2	2	1	0	1	1	1	652.763	1304.52	1304.51	5.49244	0.00358247	0	0	3.40322e+06	HCD (High Energy Collision Dissociation)	MS2	7.14579	51.7214	14.0696	5711	5711	5708	FP031821_14.raw	0/0		2.29325	495.469	239.88	239.88	0.00509043	0.000240409	0	0
FALSE	High	PMI-Byonic	PMI-Byonic (A2)	A	2	Unambiguous	FQCICMPGYE	[E].FQcIcMPGYE.[G]	C3(Carbamidomethyl); C5(Carbamidomethyl)	1	1	Q01705	Q01705	Neurogenic locus notch homolog protein 1 OS=Mus musculus OX=10090 GN=Notch1 PE=1 SV=3	0	2	2	1	0	1	1	1	652.764	1304.52	1304.51	7.27037	0.00474214	0	0	806460	HCD (High Energy Collision Dissociation)	MS2	34.4491	100	13.9451	5657	5657	5653	FP031821_14.raw	0/0		3.54432	493.211	292.791	292.791	0.000285552	1.79552e-05	0	0
FALSE	High	PMI-Byonic	PMI-Byonic (A2)	A	2	Unambiguous	FQCICMPGYE	[E].FQcIcmPGYE.[G]	C3(Carbamidomethyl); C5(Carbamidomethyl); M6(Oxidation)	1	1	Q01705	Q01705	Neurogenic locus notch homolog protein 1 OS=Mus musculus OX=10090 GN=Notch1 PE=1 SV=3	0	2	2	1	0	1	1	1	660.761	1320.52	1320.51	7.24298	0.0047822	0	0	177500	HCD (High Energy Collision Dissociation)	MS2	46.3456	100	13.7181	5560	5560	5554	FP031821_14.raw	0/0		1.40325	350.588	229.873	229.873	0.0395135	0.00258535	0	0
FALSE	High	PMI-Byonic	PMI-Byonic (A2)	A	2	Unambiguous	FQCICMPGYE	[E].FQcIcmPGYE.[G]	C3(Carbamidomethyl); C5(Carbamidomethyl); M6(Oxidation)	1	1	Q01705	Q01705	Neurogenic locus notch homolog protein 1 OS=Mus musculus OX=10090 GN=Notch1 PE=1 SV=3	0	2	2	1	0	1	1	1	660.76	1320.51	1320.51	5.76391	0.00380564	0	0	224142	HCD (High Energy Collision Dissociation)	MS2	38.3444	100	13.5968	5508	5508	5499	FP031821_14.raw	0/0		1.63172	397.279	289.989	289.989	0.0233495	0.000512281	0	0
FALSE	High	PMI-Byonic	PMI-Byonic (A2)	A	2	Unambiguous	GVYCEINTDECASSPCLHNGHCMDKINE	[E].GVYcEINTDEcASsPcLHnGHcMDKINE.[F]	C4(Carbamidomethyl); C11(Carbamidomethyl); S14(Hex(1)Pent(2)); C16(Carbamidomethyl); N19(Deamidated); C22(Carbamidomethyl)	1	1	Q01705	Q01705	Neurogenic locus notch homolog protein 1 OS=Mus musculus OX=10090 GN=Notch1 PE=1 SV=3	4	4	4	1	0	1	1	1	935.129	3737.5	3737.45	11.0437	0.0103189	0	0	153754	HCD (High Energy Collision Dissociation)	MS2	0	100	11.1748	4471	4471	4465	FP031821_14.raw	0/0		16.2529	1095.3	1074.76	0	5.58622e-17	5.29195e-17	0	0
FALSE	High	PMI-Byonic	PMI-Byonic (A2)	A	2	Unambiguous	GVYCEINTDECASSPCLHNGHCMDKINE	[E].GVYcEINTDEcASsPcLHNGHcMDKINE.[F]	C4(Carbamidomethyl); C11(Carbamidomethyl); S14(Hex(1)Pent(2)); C16(Carbamidomethyl); C22(Carbamidomethyl)	1	1	Q01705	Q01705	Neurogenic locus notch homolog protein 1 OS=Mus musculus OX=10090 GN=Notch1 PE=1 SV=3	4	4	4	1	0	1	1	1	934.881	3736.5	3736.47	8.46765	0.00790978	0	0	67210.2	HCD (High Energy Collision Dissociation)	MS2	0	100	10.3364	4110	4110	4102	FP031821_14.raw	0/0		7.25288	646.934	646.934	0	5.58621e-08	9.95483e-09	0	0
FALSE	High	PMI-Byonic	PMI-Byonic (A2)	A	2	Unambiguous	GVYCEINTDECASSPCLHNGHCMDKINE	[E].GVYcEINTDEcASsPcLHnGhcMDKINE.[F]	C4(Carbamidomethyl); C11(Carbamidomethyl); S14(Hex(1)Pent(2)); C16(Carbamidomethyl); N19(Deamidated); H21(Oxidation); C22(Carbamidomethyl)	1	1	Q01705	Q01705	Neurogenic locus notch homolog protein 1 OS=Mus musculus OX=10090 GN=Notch1 PE=1 SV=3	4	4	4	1	0	1	1	1	939.625	3755.48	3753.45	540.446	0.507135	0	0	212846	HCD (High Energy Collision Dissociation)	MS2	0	100	10.4165	4144	4144	4135	FP031821_14.raw	0/0		2.5519	216.348	216.348	0	0.00280606	0.000181975	0	0
FALSE	High	PMI-Byonic	PMI-Byonic (A2)	A	2	Unambiguous	GVYCEINTDECASSPCLHNGHCMDKINE	[E].GVYcEINTDEcASsPcLHnGHcMDKINE.[F]	C4(Carbamidomethyl); C11(Carbamidomethyl); S14(Hex(1)Pent(2)); C16(Carbamidomethyl); N19(Deamidated); C22(Carbamidomethyl)	1	1	Q01705	Q01705	Neurogenic locus notch homolog protein 1 OS=Mus musculus OX=10090 GN=Notch1 PE=1 SV=3	4	4	4	1	0	1	1	1	935.129	3737.5	3737.45	11.2397	0.010502	0	0	160451	HCD (High Energy Collision Dissociation)	MS2	0	100	10.6425	4240	4240	4234	FP031821_14.raw	0/0		10.2529	781.715	781.715	0	5.58622e-11	1.22361e-11	0	0
FALSE	High	PMI-Byonic	PMI-Byonic (A2)	A	2	Unambiguous	INTDECASSPCLHNGHCMDKINE	[E].INTDEcASsPcLHnGHcMDKINE.[F]	C6(Carbamidomethyl); S9(Hex(1)Pent(2)); C11(Carbamidomethyl); N14(Deamidated); C17(Carbamidomethyl)	1	1	Q01705	Q01705	Neurogenic locus notch homolog protein 1 OS=Mus musculus OX=10090 GN=Notch1 PE=1 SV=3	3	4	4	1	0	1	1	1	783.068	3129.25	3129.23	6.59992	0.00516316	0	0	328542	HCD (High Energy Collision Dissociation)	MS2	10.0495	100	9.73251	3852	3852	3849	FP031821_14.raw	0/0		16.3012	1050.41	936.016	1.2	4.99822e-17	4.99772e-17	0	0
FALSE	High	PMI-Byonic	PMI-Byonic (A2)	A	2	Unambiguous	INTDECASSPCLHNGHCMDKINE	[E].INTDEcASsPcLHnGHcMDKINE.[F]	C6(Carbamidomethyl); S9(Hex(1)Pent(2)); C11(Carbamidomethyl); N14(Deamidated); C17(Carbamidomethyl)	1	1	Q01705	Q01705	Neurogenic locus notch homolog protein 1 OS=Mus musculus OX=10090 GN=Notch1 PE=1 SV=3	3	4	4	1	0	1	1	1	783.069	3129.25	3129.23	8.70644	0.00681111	0	0	452805	HCD (High Energy Collision Dissociation)	MS2	3.15262	100	9.86742	3910	3910	3904	FP031821_14.raw	0/0		10.3012	794.302	742.956	1.2	4.99822e-11	6.78292e-12	0	0
FALSE	High	PMI-Byonic	PMI-Byonic (A2)	A	2	Unambiguous	INTDECASSPCLHNGHCMDKINE	[E].INTDEcASsPcLHNGHcMDKINE.[F]	C6(Carbamidomethyl); S9(Hex(1)Pent(2)R0); C11(Carbamidomethyl); C17(Carbamidomethyl)	1	1	Q01705	Q01705	Neurogenic locus notch homolog protein 1 OS=Mus musculus OX=10090 GN=Notch1 PE=1 SV=3	3	4	4	1	0	1	1	1	783.071	3129.26	3128.24	325.999	0.254951	0	0	462081	HCD (High Energy Collision Dissociation)	MS2	26.663	100	8.5908	3360	3360	3354	FP031821_14.raw	0/0		7.30118	636.131	575.644	1.2	4.99822e-08	8.31529e-09	0	0
FALSE	High	PMI-Byonic	PMI-Byonic (A2)	A	2	Unambiguous	INTDECASSPCLHNGHCMDKINE	[E].INTDEcASsPcLHnGHcMDKINE.[F]	C6(Carbamidomethyl); S9(Hex(1)Pent(2)); C11(Carbamidomethyl); N14(Deamidated); C17(Carbamidomethyl)	1	1	Q01705	Q01705	Neurogenic locus notch homolog protein 1 OS=Mus musculus OX=10090 GN=Notch1 PE=1 SV=3	3	4	4	1	0	1	1	1	783.065	3129.24	3129.23	3.47914	0.00272175	0	0	305064	HCD (High Energy Collision Dissociation)	MS2	7.21483	100	8.91802	3502	3502	3497	FP031821_14.raw	0/0		8.30118	662.933	662.933	1.2	4.99822e-09	8.44539e-10	0	0
FALSE	High	PMI-Byonic	PMI-Byonic (A2)	A	2	Unambiguous	FQCQCPKGFNGHLCQYDVDE	[E].FQcQcPKGFNGHLcQYDVDE.[C]	C3(Carbamidomethyl); C5(Carbamidomethyl); C14(Carbamidomethyl)	1	1	Q01705	Q01705	Neurogenic locus notch homolog protein 1 OS=Mus musculus OX=10090 GN=Notch1 PE=1 SV=3	2	3	3	1	0	1	1	1	834.686	2502.04	2502.03	6.19956	0.00517049	0	0	503735	HCD (High Energy Collision Dissociation)	MS2	9.67144	100	10.9497	4374	4374	4366	FP031821_14.raw	0/0		4.93392	478.072	346.813	346.813	1.16433e-05	1.02615e-06	0	0
FALSE	High	PMI-Byonic	PMI-Byonic (A2)	A	2	Unambiguous	FQCQCPKGFNGHLCQYDVDE	[E].FQcQcPKGFnGHLcQYDVDE.[C]	C3(Carbamidomethyl); C5(Carbamidomethyl); N10(Deamidated); C14(Carbamidomethyl)	1	1	Q01705	Q01705	Neurogenic locus notch homolog protein 1 OS=Mus musculus OX=10090 GN=Notch1 PE=1 SV=3	2	3	3	1	0	1	1	1	835.017	2503.04	2503.01	10.0714	0.00840295	0	0	717262	HCD (High Energy Collision Dissociation)	MS2	3.9962	100	11.3707	4556	4556	4553	FP031821_14.raw	0/0		3.73021	478.552	260.275	95.2866	0.000186119	1.41863e-05	0	0
FALSE	High	PMI-Byonic	PMI-Byonic (A2)	A	2	Unambiguous	FQCQCPKGFNGHLCQYDVDE	[E].FQcQcPKGFnGHLcQYDVDE.[C]	C3(Carbamidomethyl); C5(Carbamidomethyl); N10(Deamidated); C14(Carbamidomethyl)	1	1	Q01705	Q01705	Neurogenic locus notch homolog protein 1 OS=Mus musculus OX=10090 GN=Notch1 PE=1 SV=3	2	3	3	1	0	1	1	1	835.016	2503.03	2503.01	9.48617	0.00791467	0	0	485391	HCD (High Energy Collision Dissociation)	MS2	5.45584	100	11.4957	4610	4610	4608	FP031821_14.raw	0/0		4.41807	366.594	322.586	76.3746	3.81879e-05	3.50843e-06	0	0
FALSE	High	PMI-Byonic	PMI-Byonic (A2)	A	2	Unambiguous	FQCQCPKGFNGHLCQYDVDECASTPCKNGAKCLDGPNTYTCVCTE	[E].FQcQcPKGFnGHLcQYDVDEcAsTPcKNGAKcLDGPNTYTcVcTE.[G]	C3(Carbamidomethyl); C5(Carbamidomethyl); N10(Deamidated); C14(Carbamidomethyl); C21(Carbamidomethyl); S23(Hex(1)Pent(2)); C26(Carbamidomethyl); C32(Carbamidomethyl); C41(Carbamidomethyl); C43(Carbamidomethyl)	1	1	Q01705	Q01705	Neurogenic locus notch homolog protein 1 OS=Mus musculus OX=10090 GN=Notch1 PE=1 SV=3	4	5	5	1	0	1	1	1	1155.88	5775.36	5774.31	182.444	0.210698	0	0	140901	HCD (High Energy Collision Dissociation)	MS2	0	100	12.0633	4852	4852	4850	FP031821_14.raw	0/0		6.03987	512.287	512.287	0	9.12281e-07	1.61969e-07	0	0
FALSE	High	PMI-Byonic	PMI-Byonic (A2)	A	2	Unambiguous	FQCQCPKGFNGHLCQYDVDECASTPCKNGAKCLDGPNTYTCVCTE	[E].FQcQcPKGFnGHLcQYDVDEcAsTPcKnGAKcLDGPNTYTcVcTE.[G]	C3(Carbamidomethyl); C5(Carbamidomethyl); N10(Deamidated); C14(Carbamidomethyl); C21(Carbamidomethyl); S23(Hex(1)Pent(2)); C26(Carbamidomethyl); N28(Oxidation); C32(Carbamidomethyl); C41(Carbamidomethyl); C43(Carbamidomethyl)	1	1	Q01705	Q01705	Neurogenic locus notch homolog protein 1 OS=Mus musculus OX=10090 GN=Notch1 PE=1 SV=3	4	5	5	1	0	1	1	1	1159.08	5791.39	5790.3	187.836	0.217526	0	0	50961.2	HCD (High Energy Collision Dissociation)	MS2	97.7282	100	12.0418	4843	4843	4839	FP031821_14.raw	0/0		6.03987	492.863	492.863	0	9.12281e-07	1.43211e-07	0	0
FALSE	High	PMI-Byonic	PMI-Byonic (A2)	A	2	Unambiguous	FQCQCPKGFNGHLCQYDVDECASTPCKNGAKCLDGPNTYTCVCTE	[E].FQcQcPKGFNGHLcQYDVDEcAStPcKNGAKcLDGPNTYTcVcTE.[G]	C3(Carbamidomethyl); C5(Carbamidomethyl); C14(Carbamidomethyl); C21(Carbamidomethyl); T24(Hex(1)Pent(2)); C26(Carbamidomethyl); C32(Carbamidomethyl); C41(Carbamidomethyl); C43(Carbamidomethyl)	1	1	Q01705	Q01705	Neurogenic locus notch homolog protein 1 OS=Mus musculus OX=10090 GN=Notch1 PE=1 SV=3	4	5	5	1	0	1	1	1	1155.67	5774.33	5773.32	174.569	0.201569	0	0	98272	HCD (High Energy Collision Dissociation)	MS2	34.8101	100	11.5311	4626	4626	4619	FP031821_14.raw	0/0		5.66683	430.027	430.027	0	2.15364e-06	3.0887e-07	0	0
FALSE	High	PMI-Byonic	PMI-Byonic (A2)	A	2	Unambiguous	FQCQCPKGFNGHLCQYDVDECASTPCKNGAKCLDGPNTYTCVCTE	[E].FQcQcPKGFnGHLcQYDVDEcAsTPcKNGAKcLDGPNTYTcVcTE.[G]	C3(Carbamidomethyl); C5(Carbamidomethyl); N10(Deamidated); C14(Carbamidomethyl); C21(Carbamidomethyl); S23(Hex(1)Pent(2)); C26(Carbamidomethyl); C32(Carbamidomethyl); C41(Carbamidomethyl); C43(Carbamidomethyl)	1	1	Q01705	Q01705	Neurogenic locus notch homolog protein 1 OS=Mus musculus OX=10090 GN=Notch1 PE=1 SV=3	4	5	5	1	0	1	1	1	1155.88	5775.35	5774.31	180.436	0.208379	0	0	102652	HCD (High Energy Collision Dissociation)	MS2	0	100	11.9334	4797	4797	4795	FP031821_14.raw	0/0		5.83065	478.815	478.815	0	1.47688e-06	2.67876e-07	0	0
FALSE	High	PMI-Byonic	PMI-Byonic (A2)	A	2	Unambiguous	FQCQCPKGFNGHLCQYDVDE	[E].FQcQcPKGFnGHLcQYDVDE.[C]	C3(Carbamidomethyl); C5(Carbamidomethyl); N10(Deamidated); C14(Carbamidomethyl)	1	1	Q01705	Q01705	Neurogenic locus notch homolog protein 1 OS=Mus musculus OX=10090 GN=Notch1 PE=1 SV=3	2	3	3	1	0	1	1	1	835.017	2503.04	2503.01	10.5103	0.00876916	0	0	369431	HCD (High Energy Collision Dissociation)	MS2	3.32184	100	11.6261	4667	4667	4663	FP031821_14.raw	0/0		4.0309	467.628	337.469	97.0516	9.31322e-05	1.0007e-05	0	0
FALSE	High	PMI-Byonic	PMI-Byonic (A2)	A	2	Unambiguous	FQCQCPKGFNGHLCQYDVDE	[E].FQcQcPKGFnGHLcQYDVDE.[C]	C3(Carbamidomethyl); C5(Carbamidomethyl); N10(Deamidated); C14(Carbamidomethyl)	1	1	Q01705	Q01705	Neurogenic locus notch homolog protein 1 OS=Mus musculus OX=10090 GN=Notch1 PE=1 SV=3	2	3	3	1	0	1	1	1	835.018	2503.04	2503.01	11.1687	0.00931847	0	0	383756	HCD (High Energy Collision Dissociation)	MS2	2.74312	100	11.8795	4774	4774	4773	FP031821_14.raw	0/0		2.62071	438.123	271.805	74.075	0.00239489	0.000149974	0	0
FALSE	High	PMI-Byonic	PMI-Byonic (A2)	A	2	Unambiguous	FQCQCPKGFNGHLCQYDVDE	[E].FQcQcPKGFnGHLcQYDVDE.[C]	C3(Carbamidomethyl); C5(Carbamidomethyl); N10(Deamidated); C14(Carbamidomethyl)	1	1	Q01705	Q01705	Neurogenic locus notch homolog protein 1 OS=Mus musculus OX=10090 GN=Notch1 PE=1 SV=3	2	3	3	1	0	1	1	1	835.019	2503.04	2503.01	12.1197	0.0101119	0	0	2.95024e+06	HCD (High Energy Collision Dissociation)	MS2	0.441146	88.4933	11.749	4719	4719	4718	FP031821_14.raw	0/0		4.24173	559.257	297.854	116.167	5.73153e-05	7.59529e-06	0	0
FALSE	High	PMI-Byonic	PMI-Byonic (A2)	A	2	Unambiguous	FQCQCPKGFNGHLCQYDVDE	[E].FQcQcPKGFNGHLcQYDVDE.[C]	C3(Carbamidomethyl); C5(Carbamidomethyl); C14(Carbamidomethyl)	1	1	Q01705	Q01705	Neurogenic locus notch homolog protein 1 OS=Mus musculus OX=10090 GN=Notch1 PE=1 SV=3	2	3	3	1	0	1	1	1	834.687	2502.05	2502.03	7.59003	0.00633016	0	0	460659	HCD (High Energy Collision Dissociation)	MS2	28.3847	100	11.0763	4429	4429	4421	FP031821_14.raw	0/0		3.19738	348.907	290.154	290.154	0.000634775	4.94385e-05	0	0
FALSE	High	PMI-Byonic	PMI-Byonic (A2)	A	2	Unambiguous	FQCQCPKGFNGHLCQYDVDECASTPCKNGAKCLDGPNTYTCVCTE	[E].FQcQcPKGFnGHLcQYDVDEcAsTPcKNGAKcLDGPNTYTcVcTE.[G]	C3(Carbamidomethyl); C5(Carbamidomethyl); N10(Deamidated); C14(Carbamidomethyl); C21(Carbamidomethyl); S23(Hex(1)Pent(2)); C26(Carbamidomethyl); C32(Carbamidomethyl); C41(Carbamidomethyl); C43(Carbamidomethyl)	1	1	Q01705	Q01705	Neurogenic locus notch homolog protein 1 OS=Mus musculus OX=10090 GN=Notch1 PE=1 SV=3	4	5	5	1	0	1	1	1	1155.88	5775.35	5774.31	181.07	0.209111	0	0	122158	HCD (High Energy Collision Dissociation)	MS2	0	100	11.8078	4744	4744	4740	FP031821_14.raw	0/0		4.71571	411.787	411.787	0	1.92437e-05	2.05379e-06	0	0
FALSE	High	PMI-Byonic	PMI-Byonic (A2)	A	2	Unambiguous	CASTPCKNGAKCLDGPNTYTCVCTE	[E].cASTPcKNGAKcLDGPNtYTcVcTE.[G]	C1(Carbamidomethyl); C6(Carbamidomethyl); C12(Carbamidomethyl); T18(Hex(1)Pent(2)); C21(Carbamidomethyl); C23(Carbamidomethyl)	1	1	Q01705	Q01705	Neurogenic locus notch homolog protein 1 OS=Mus musculus OX=10090 GN=Notch1 PE=1 SV=3	1	3	3	1	0	1	1	1	1097.44	3290.31	3290.31	-1.39015	-0.00152468	0	0	161367	HCD (High Energy Collision Dissociation)	MS2	0	100	11.652	4678	4678	4674	FP031821_14.raw	0/0		1.56408	200.886	198.984	2.4	0.0272848	0.00110915	0	0
FALSE	High	PMI-Byonic	PMI-Byonic (A2)	A	2	Unambiguous	PCHYGSCKDGVATFTCLCQPGYTGHHCE	[D].PchYGScKdGVATFtcLcQPGYtGHHcE.[T]	C2(Carbamidomethyl); H3(Oxidation); C7(Carbamidomethyl); D9(Oxidation); T15(Hex(1)Pent(2)); C16(Carbamidomethyl); C18(Carbamidomethyl); T23(HexNAc(1)Hex(1)Fuc(1)NeuAc(1)); C27(Carbamidomethyl)	1	1	Q01705	Q01705	Neurogenic locus notch homolog protein 1 OS=Mus musculus OX=10090 GN=Notch1 PE=1 SV=3	1	5	5	1	0	1	1	1	912.977	4560.86	4559.73	246.014	0.224351	0	0	123834	HCD (High Energy Collision Dissociation)	MS2	87.194	100	11.8968	4782	4782	4773	FP031821_14.raw	0/0		3.27941	377.86	377.86	1.2	0.000525518	3.45364e-05	0	0
FALSE	High	PMI-Byonic	PMI-Byonic (A2)	A	2	Unambiguous	ECAGSPCHNGGTCEDGIAGFTCRCPE	[D].EcAGSPcHnGGTcEdGIAGFTcRcPE.[G]	C2(Carbamidomethyl); C7(Carbamidomethyl); N9(Deamidated); C13(Carbamidomethyl); D15(Oxidation); C22(Carbamidomethyl); C24(Carbamidomethyl)	1	1	Q01705	Q01705	Neurogenic locus notch homolog protein 1 OS=Mus musculus OX=10090 GN=Notch1 PE=1 SV=3	3	3	3	1	0	1	1	1	972.7	2916.09	2916.07	3.9754	0.00386419	0	0	162483	HCD (High Energy Collision Dissociation)	MS2	0	100	13.0335	5267	5267	5257	FP031821_14.raw	0/0		1.23898	231.382	35.3684	35.3684	0.0576789	0.0041091	0	0
FALSE	High	PMI-Byonic	PMI-Byonic (A2)	A	2	Unambiguous	CAGSPCHNGGTCEDGIAGFTCRCPE	[E].cAGSPcHNGGtcEDGIAGFTcRcPE.[G]	C1(Carbamidomethyl); C6(Carbamidomethyl); T11(HexNAc(1)Fuc(1)); C12(Carbamidomethyl); C21(Carbamidomethyl); C23(Carbamidomethyl)	1	1	Q01705	Q01705	Neurogenic locus notch homolog protein 1 OS=Mus musculus OX=10090 GN=Notch1 PE=1 SV=3	2	3	3	1	0	1	1	1	1040.4	3119.18	3119.19	-4.72827	-0.00491613	0	0	91626.9	HCD (High Energy Collision Dissociation)	MS2	10.7889	100	12.8929	5207	5207	5202	FP031821_14.raw	0/0		2.91459	139.377	139.377	2.3	0.00121732	7.38896e-05	0	0
FALSE	High	PMI-Byonic	PMI-Byonic (A2)	A	2	Unambiguous	DGIAGFTCRCPE	[E].dGIAGFTcRcPE.[G]	D1(Oxidation); C8(Carbamidomethyl); C10(Carbamidomethyl)	1	1	Q01705	Q01705	Neurogenic locus notch homolog protein 1 OS=Mus musculus OX=10090 GN=Notch1 PE=1 SV=3	1	2	2	1	0	1	1	1	699.8	1398.59	1398.58	10.4903	0.00733574	0	0	256805	HCD (High Energy Collision Dissociation)	MS2	47.2442	100	11.8666	4769	4769	4762	FP031821_14.raw	0/0		4.349	496.663	496.663	496.663	4.47716e-05	4.75594e-06	0	0
FALSE	High	PMI-Byonic	PMI-Byonic (A2)	A	2	Unambiguous	DGIAGFTCRCPE	[E].DGIAGFTcRcPE.[G]	C8(Carbamidomethyl); C10(Carbamidomethyl)	1	1	Q01705	Q01705	Neurogenic locus notch homolog protein 1 OS=Mus musculus OX=10090 GN=Notch1 PE=1 SV=3	1	2	2	1	0	1	1	1	691.801	1382.59	1382.58	8.08154	0.0055867	0	0	510082	HCD (High Energy Collision Dissociation)	MS2	36.9781	100	11.3492	4547	4547	4542	FP031821_14.raw	0/0		7.19745	627.816	537.54	537.54	6.34675e-08	1.17386e-08	0	0
FALSE	High	PMI-Byonic	PMI-Byonic (A2)	A	2	Unambiguous	GYHDPTCLSE	[E].GYHDPTcLSE.[V]	C7(Carbamidomethyl)	1	1	Q01705	Q01705	Neurogenic locus notch homolog protein 1 OS=Mus musculus OX=10090 GN=Notch1 PE=1 SV=3	0	2	2	1	0	1	1	1	589.746	1178.49	1178.48	6.0544	0.00356749	0	0	367657	HCD (High Energy Collision Dissociation)	MS2	35.3885	100	9.30338	3668	3668	3662	FP031821_14.raw	0/0		3.53428	545.803	352.555	352.555	0.000292229	2.17124e-05	0	0
FALSE	High	PMI-Byonic	PMI-Byonic (A2)	A	2	Unambiguous	GYHDPTCLSE	[E].GYHDPTcLSE.[V]	C7(Carbamidomethyl)	1	1	Q01705	Q01705	Neurogenic locus notch homolog protein 1 OS=Mus musculus OX=10090 GN=Notch1 PE=1 SV=3	0	2	2	1	0	1	1	1	589.746	1178.48	1178.48	5.53649	0.00326231	0	0	2.08655e+06	HCD (High Energy Collision Dissociation)	MS2	3.74595	100	9.03729	3553	3553	3552	FP031821_14.raw	0/0		6.13237	624.603	314.41	314.41	7.37281e-07	1.23491e-07	0	0
FALSE	High	PMI-Byonic	PMI-Byonic (A2)	A	2	Unambiguous	GYHDPTCLSE	[E].GYHDPTcLSE.[V]	C7(Carbamidomethyl)	1	1	Q01705	Q01705	Neurogenic locus notch homolog protein 1 OS=Mus musculus OX=10090 GN=Notch1 PE=1 SV=3	0	2	2	1	0	1	1	1	589.745	1178.48	1178.48	4.60424	0.002713	0	0	19243262	HCD (High Energy Collision Dissociation)	MS2	1.2634	16.6924	8.90936	3498	3498	3497	FP031821_14.raw	0/0		5.18122	638.565	324.868	324.868	6.58835e-06	7.0218e-07	0	0
FALSE	High	PMI-Byonic	PMI-Byonic (A2)	A	2	Unambiguous	GYHDPTCLSE	[E].GYHDPTcLSE.[V]	C7(Carbamidomethyl)	1	1	Q01705	Q01705	Neurogenic locus notch homolog protein 1 OS=Mus musculus OX=10090 GN=Notch1 PE=1 SV=3	0	2	2	1	0	1	1	1	589.746	1178.49	1178.48	5.74365	0.00338439	0	0	3.83469e+06	HCD (High Energy Collision Dissociation)	MS2	4.83717	30.3787	8.787	3445	3445	3442	FP031821_14.raw	0/0		6.28036	611.329	338.602	338.602	5.24375e-07	5.76107e-08	0	0
FALSE	High	PMI-Byonic	PMI-Byonic (A2)	A	2	Unambiguous	GYHDPTCLSE	[E].GYHDPTcLSE.[V]	C7(Carbamidomethyl)	1	1	Q01705	Q01705	Neurogenic locus notch homolog protein 1 OS=Mus musculus OX=10090 GN=Notch1 PE=1 SV=3	0	2	2	1	0	1	1	1	589.745	1178.48	1178.48	4.60424	0.002713	0	0	588208	HCD (High Energy Collision Dissociation)	MS2	14.3276	100	9.17419	3612	3612	3607	FP031821_14.raw	0/0		4.33683	520.511	316.62	316.62	4.60432e-05	5.40106e-06	0	0
[truncated: 7 more columns]

## Sheet: FP032421_8
Checked	Confidence	Identifying Node Type	Identifying Node	Search ID	Identifying Node No	PSM Ambiguity	Sequence	Annotated Sequence	Modifications	# Protein Groups	# Proteins	Master Protein Accessions	Protein Accessions	Protein Descriptions	# Missed Cleavages	Charge	Original Precursor Charge	DeltaScore	DeltaCn	Rank	Search Engine Rank	Concatenated Rank	m/z [Da]	MH+ [Da]	Theo. MH+ [Da]	DeltaM [ppm]	Deltam/z [Da]	Matched Ions	Total Ions	Intensity	Activation Type	MS Order	Isolation Interference [%]	Ion Inject Time [ms]	RT [min]	First Scan	Last Scan	Master Scan(s)	Spectrum File	Ions Matched	Annotation	|Log Prob|	Byonic Score	Delta Byonic Score	Delta Mod Score	PEP 2D	q-Value 2D	FDR 2D	Peptide Group FDR 2D
FALSE	High	PMI-Byonic	PMI-Byonic (A2)	A	2	Unambiguous	YKCRCPPGWSGKSCQQADPCASNPCANGGQCLPFE	[E].YKcRcPPGWsGKScQQADPcASNPcAnGGQcLPFE.[S]	C3(Carbamidomethyl); C5(Carbamidomethyl); S10(Hex(1)Pent(2)); C14(Carbamidomethyl); C20(Carbamidomethyl); C25(Carbamidomethyl); N27(Deamidated); C31(Carbamidomethyl)	1	1	Q01705	Q01705	Neurogenic locus notch homolog protein 1 OS=Mus musculus OX=10090 GN=Notch1 PE=1 SV=3	0	4	4	1	0	1	1	1	1118.7	4471.8	4471.8	-0.537491	-0.000600887	0	0	213883	HCD (High Energy Collision Dissociation)	MS2	0	100	11.1803	3910	3910	3909	FP032421_8.raw	0/0		1.97065	268.483	268.483	2.772	0.0106993	0.000827273	0	0
FALSE	High	PMI-Byonic	PMI-Byonic (A2)	A	2	Unambiguous	YKCRCPPGWSGKSCQQADPCASNPCANGGQCLPFESSYICRCPPGFHGPTCRQDVNE	[E].YKcrcPPGWSGKscQQADPcASNPcAnGGQcLPFESSYIcRcPPGFHGPTcRQDVNE.[C]	C3(Carbamidomethyl); R4(Deamidated); C5(Carbamidomethyl); S13(Hex(1)Pent(2)); C14(Carbamidomethyl); C20(Carbamidomethyl); C25(Carbamidomethyl); N27(Deamidated); C31(Carbamidomethyl); C40(Carbamidomethyl); C42(Carbamidomethyl); C51(Carbamidomethyl)	1	1	Q01705	Q01705	Neurogenic locus notch homolog protein 1 OS=Mus musculus OX=10090 GN=Notch1 PE=1 SV=3	2	6	6	1	0	1	1	1	1183.16	7093.93	7090.9	427.078	0.504728	0	0	364350	HCD (High Energy Collision Dissociation)	MS2	71.5584	100	11.653	4112	4112	4104	FP032421_8.raw	0/0		2.42616	211.475	211.475	0	0.00374834	0.000432487	0	0
FALSE	High	PMI-Byonic	PMI-Byonic (A2)	A	2	Unambiguous	YKCRCPPGWSGKSCQQADPCASNPCANGGQCLPFE	[E].YKcRcPPGWsGKScQQADPcASNPcANGGqcLPFE.[S]	C3(Carbamidomethyl); C5(Carbamidomethyl); S10(Hex(1)Pent(2)); C14(Carbamidomethyl); C20(Carbamidomethyl); C25(Carbamidomethyl); Q30(Deamidated); C31(Carbamidomethyl)	1	1	Q01705	Q01705	Neurogenic locus notch homolog protein 1 OS=Mus musculus OX=10090 GN=Notch1 PE=1 SV=3	0	4	4	1	0	1	1	1	1118.71	4471.8	4471.8	1.42795	0.00159638	0	0	147229	HCD (High Energy Collision Dissociation)	MS2	0	100	11.0691	3863	3863	3862	FP032421_8.raw	0/0		3.13243	323.937	323.937	3.6	0.000737169	9.20941e-05	0	0
FALSE	High	PMI-Byonic	PMI-Byonic (A2)	A	2	Unambiguous	YKCRCPPGWSGKSCQQADPCASNPCANGGQCLPFE	[E].YKcRcPPGWsGKScQQADPcASNPcANGGQcLPFE.[S]	C3(Carbamidomethyl); C5(Carbamidomethyl); S10(Hex(1)Pent(2)); C14(Carbamidomethyl); C20(Carbamidomethyl); C25(Carbamidomethyl); C31(Carbamidomethyl)	1	1	Q01705	Q01705	Neurogenic locus notch homolog protein 1 OS=Mus musculus OX=10090 GN=Notch1 PE=1 SV=3	0	4	4	1	0	1	1	1	1119.21	4473.8	4470.81	668.981	0.747722	0	0	305512	HCD (High Energy Collision Dissociation)	MS2	16.5697	100	10.9516	3814	3814	3805	FP032421_8.raw	0/0		1.27837	166.468	166.468	3.6	0.0526777	0.00268858	0	0
FALSE	High	PMI-Byonic	PMI-Byonic (A2)	A	2	Unambiguous	SSYICRCPPGFHGPTCRQDVNE	[E].SSYIcRcPPGFHGPTcRQDVNE.[C]	C5(Carbamidomethyl); C7(Carbamidomethyl); C16(Carbamidomethyl)	1	1	Q01705	Q01705	Neurogenic locus notch homolog protein 1 OS=Mus musculus OX=10090 GN=Notch1 PE=1 SV=3	1	4	4	1	0	1	1	1	660.04	2637.14	2637.14	-0.769604	-0.000507388	0	0	413431	HCD (High Energy Collision Dissociation)	MS2	14.9928	100	9.44361	3172	3172	3165	FP032421_8.raw	0/0		5.96044	575.824	501.933	501.933	1.09537e-06	2.73182e-07	0	0
FALSE	High	PMI-Byonic	PMI-Byonic (A2)	A	2	Unambiguous	SSYICRCPPGFHGPTCRQDVNE	[E].SSYIcRcPPGFHGPTcRQDVNE.[C]	C5(Carbamidomethyl); C7(Carbamidomethyl); C16(Carbamidomethyl)	1	1	Q01705	Q01705	Neurogenic locus notch homolog protein 1 OS=Mus musculus OX=10090 GN=Notch1 PE=1 SV=3	1	4	4	1	0	1	1	1	660.291	2638.14	2637.14	380.466	0.250835	0	0	201744	HCD (High Energy Collision Dissociation)	MS2	34.5131	100	9.56139	3222	3222	3220	FP032421_8.raw	0/0		4.65332	448.394	448.394	448.394	2.22166e-05	3.2687e-06	0	0
FALSE	High	PMI-Byonic	PMI-Byonic (A2)	A	2	Unambiguous	SSYICRCPPGFHGPTCRQDVNECSQNPGLCRHGGTCHNE	[E].SSYIcRcPPGFHGPTcRQDVNEcsQNPGLcRHGGTcHNE.[I]	C5(Carbamidomethyl); C7(Carbamidomethyl); C16(Carbamidomethyl); C23(Carbamidomethyl); S24(Fuc(1)); C30(Carbamidomethyl); C36(Carbamidomethyl)	1	1	Q01705	Q01705	Neurogenic locus notch homolog protein 1 OS=Mus musculus OX=10090 GN=Notch1 PE=1 SV=3	2	6	6	1	0	1	1	1	792.169	4747.98	4747.98	0.0664077	5.25504e-05	0	0	355405	HCD (High Energy Collision Dissociation)	MS2	1.28885	100	8.84734	2918	2918	2917	FP032421_8.raw	0/0		6.24289	584.349	584.349	0	5.71619e-07	1.2784e-07	0	0
FALSE	High	PMI-Byonic	PMI-Byonic (A2)	A	2	Unambiguous	SSYICRCPPGFHGPTCRQDVNECSQNPGLCRHGGTCHNE	[E].SSYIcRcPPGFHGPtcRQDVNEcSQNPGLcRHGGTcHNE.[I]	C5(Carbamidomethyl); C7(Carbamidomethyl); T15(Fuc(1)); C16(Carbamidomethyl); C23(Carbamidomethyl); C30(Carbamidomethyl); C36(Carbamidomethyl)	1	1	Q01705	Q01705	Neurogenic locus notch homolog protein 1 OS=Mus musculus OX=10090 GN=Notch1 PE=1 SV=3	2	6	6	1	0	1	1	1	792.501	4749.97	4747.98	420.347	0.332633	0	0	455920	HCD (High Energy Collision Dissociation)	MS2	12.0989	100	8.72585	2867	2867	2862	FP032421_8.raw	0/0		3.81249	325.03	325.03	0	0.000153996	1.75468e-05	0	0
FALSE	High	PMI-Byonic	PMI-Byonic (A2)	A	2	Unambiguous	SSYICRCPPGFHGPTCRQDVNECSQNPGLCRHGGTCHNE	[E].SSYIcRcPPGFHGPtcRQDVNEcSQNPGLcRHGGTcHNE.[I]	C5(Carbamidomethyl); C7(Carbamidomethyl); T15(Fuc(1)); C16(Carbamidomethyl); C23(Carbamidomethyl); C30(Carbamidomethyl); C36(Carbamidomethyl)	1	1	Q01705	Q01705	Neurogenic locus notch homolog protein 1 OS=Mus musculus OX=10090 GN=Notch1 PE=1 SV=3	2	6	6	1	0	1	1	1	792.834	4751.96	4747.98	840.165	0.664847	0	0	364992	HCD (High Energy Collision Dissociation)	MS2	7.09529	100	8.9787	2974	2974	2972	FP032421_8.raw	0/0		0.829087	155.193	155.193	0	0.148222	0.00827136	0	0
FALSE	High	PMI-Byonic	PMI-Byonic (A2)	A	2	Ambiguous	IGSYRCACRATHTGPHCELPYVPCSPSPCQNGGTCRPTGDTTHE	[E].IGSYrcAcRATHTGPHcELPYVPcSPsPcQnGGTcRPTGDTTHE.[C]	R5(Deamidated); C6(Carbamidomethyl); C8(Carbamidomethyl); C17(Carbamidomethyl); C24(Carbamidomethyl); S27(HexNAc(1)Hex(1)Fuc(1)NeuAc(1)); C29(Carbamidomethyl); N31(Deamidated); C35(Carbamidomethyl)	1	1	Q01705	Q01705	Neurogenic locus notch homolog protein 1 OS=Mus musculus OX=10090 GN=Notch1 PE=1 SV=3	2	6	6	0.1095	0	1	1	1	969.244	5810.43	5806.39	694.59	0.672177	0	0	180059	HCD (High Energy Collision Dissociation)	MS2	68.6801	100	10.4138	3585	3585	3575	FP032421_8.raw	0/0		2.82786	168.793	168.793	0	0.0014864	0.00014713	0	0
FALSE	High	PMI-Byonic	PMI-Byonic (A2)	A	2	Unambiguous	IGSYRCACRATHTGPHCELPYVPCSPSPCQNGGTCRPTGDTTHE	[E].IGSYRcAcRATHTGPHcELPYVPcSPsPcQNGGTcRPTGDTTHE.[C]	C6(Carbamidomethyl); C8(Carbamidomethyl); C17(Carbamidomethyl); C24(Carbamidomethyl); S27(HexNAc(1)Hex(1)Fuc(1)NeuAc(1)); C29(Carbamidomethyl); C35(Carbamidomethyl)	1	1	Q01705	Q01705	Neurogenic locus notch homolog protein 1 OS=Mus musculus OX=10090 GN=Notch1 PE=1 SV=3	2	6	6	1	0	1	1	1	968.245	5804.43	5804.42	1.07145	0.00103653	0	0	92078.7	HCD (High Energy Collision Dissociation)	MS2	0	100	9.8949	3364	3364	3363	FP032421_8.raw	0/0		8.50282	644.737	644.737	0	3.14179e-09	9.32425e-10	0	0
FALSE	High	PMI-Byonic	PMI-Byonic (A2)	A	2	Unambiguous	IGSYRCACRATHTGPHCELPYVPCSPSPCQNGGTCRPTGDTTHE	[E].IGSYRcAcRATHTGPHcELPYVPcSPsPcQnGGTcRPTGDTTHE.[C]	C6(Carbamidomethyl); C8(Carbamidomethyl); C17(Carbamidomethyl); C24(Carbamidomethyl); S27(Fuc(1)); C29(Carbamidomethyl); N31(Deamidated); C35(Carbamidomethyl)	1	1	Q01705	Q01705	Neurogenic locus notch homolog protein 1 OS=Mus musculus OX=10090 GN=Notch1 PE=1 SV=3	2	6	6	1	0	1	1	1	859.034	5149.16	5149.18	-3.14133	-0.00269588	0	0	175999	HCD (High Energy Collision Dissociation)	MS2	1.32107	100	9.89707	3365	3365	3363	FP032421_8.raw	0/0		7.50282	560.439	560.439	0	3.14179e-08	8.005e-09	0	0
FALSE	High	PMI-Byonic	PMI-Byonic (A2)	A	2	Unambiguous	IGSYRCACRATHTGPHCELPYVPCSPSPCQNGGTCRPTGDTTHE	[E].IGsYRcAcRAthTGPHcELPYVPcSPSPcQnGGTcRPTGDTTHE.[C]	S3(HexNAc(1)Hex(1)Fuc(1)NeuAc(1)); C6(Carbamidomethyl); C8(Carbamidomethyl); T11(HexNAc(1)Fuc(1)); H12(Oxidation); C17(Carbamidomethyl); C24(Carbamidomethyl); C29(Carbamidomethyl); N31(Deamidated); C35(Carbamidomethyl)	1	1	Q01705	Q01705	Neurogenic locus notch homolog protein 1 OS=Mus musculus OX=10090 GN=Notch1 PE=1 SV=3	2	6	6	1	0	1	1	1	1029.93	6174.54	6170.54	648.418	0.666848	0	0	397819	HCD (High Energy Collision Dissociation)	MS2	36.5095	100	9.90357	3368	3368	3363	FP032421_8.raw	0/0		3.08287	71.1285	71.1285	0	0.000826289	0.000120345	0	0
FALSE	High	PMI-Byonic	PMI-Byonic (A2)	A	2	Unambiguous	IGSYRCACRATHTGPHCELPYVPCSPSPCQNGGTCRPTGDTTHE	[E].IGSYRcAcRATHTGPHcELPYVPcsPsPcQNGGTcRPTGDTTHE.[C]	C6(Carbamidomethyl); C8(Carbamidomethyl); C17(Carbamidomethyl); C24(Carbamidomethyl); S25(HexNAc(1)Hex(1)Fuc(1)); S27(HexNAc(1)Fuc(1)); C29(Carbamidomethyl); C35(Carbamidomethyl)	1	1	Q01705	Q01705	Neurogenic locus notch homolog protein 1 OS=Mus musculus OX=10090 GN=Notch1 PE=1 SV=3	2	6	6	1	0	1	1	1	978.247	5864.44	5862.47	337.322	0.32959	0	0	535602	HCD (High Energy Collision Dissociation)	MS2	4.27187	100	9.94676	3386	3386	3385	FP032421_8.raw	0/0		3.24101	269.704	269.704	0	0.000574099	4.11982e-05	0	0
FALSE	High	PMI-Byonic	PMI-Byonic (A2)	A	2	Unambiguous	IGSYRCACRATHTGPHCELPYVPCSPSPCQNGGTCRPTGDTTHE	[E].IGSYRcAcRATHTGPHcELPYVPcSPsPcQnGGTcRPTGDTTHE.[C]	C6(Carbamidomethyl); C8(Carbamidomethyl); C17(Carbamidomethyl); C24(Carbamidomethyl); S27(HexNAc(1)Hex(1)Fuc(1)NeuAc(1)); C29(Carbamidomethyl); N31(Deamidated); C35(Carbamidomethyl)	1	1	Q01705	Q01705	Neurogenic locus notch homolog protein 1 OS=Mus musculus OX=10090 GN=Notch1 PE=1 SV=3	2	5	5	1	0	1	1	1	1162.29	5807.41	5805.41	345.526	0.401184	0	0	448771	HCD (High Energy Collision Dissociation)	MS2	0	100	9.95977	3392	3392	3385	FP032421_8.raw	0/0		1.47473	124.362	124.362	0	0.0335176	0.0019075	0	0
FALSE	High	PMI-Byonic	PMI-Byonic (A2)	A	2	Unambiguous	IGSYRCACRATHTGPHCELPYVPCSPSPCQNGGTCRPTGDTTHE	[E].IGSYRcAcRATHTGPHcELPYVPcsPSPcQnGGTcRPTGDTTHE.[C]	C6(Carbamidomethyl); C8(Carbamidomethyl); C17(Carbamidomethyl); C24(Carbamidomethyl); S25(HexNAc(1)Hex(1)Fuc(1)); C29(Carbamidomethyl); N31(Deamidated); C35(Carbamidomethyl)	1	1	Q01705	Q01705	Neurogenic locus notch homolog protein 1 OS=Mus musculus OX=10090 GN=Notch1 PE=1 SV=3	2	6	6	1	0	1	1	1	920.222	5516.29	5514.31	359.185	0.330109	0	0	226780	HCD (High Energy Collision Dissociation)	MS2	75.408	100	9.96631	3395	3395	3385	FP032421_8.raw	0/0		3.73023	239.703	239.703	0	0.00018611	2.15603e-05	0	0
FALSE	High	PMI-Byonic	PMI-Byonic (A2)	A	2	Unambiguous	IGSYRCACRATHTGPHCELPYVPCSPSPCQNGGTCRPTGDTTHE	[E].IGSYRcAcRATHTGPHcELPYVPcSPSPcQnGGTcRPtGDTTHE.[C]	C6(Carbamidomethyl); C8(Carbamidomethyl); C17(Carbamidomethyl); C24(Carbamidomethyl); C29(Carbamidomethyl); N31(Deamidated); C35(Carbamidomethyl); T38(HexNAc(1)Hex(1)Fuc(1)NeuAc(1))	1	1	Q01705	Q01705	Neurogenic locus notch homolog protein 1 OS=Mus musculus OX=10090 GN=Notch1 PE=1 SV=3	2	6	6	1	0	1	1	1	968.41	5805.42	5805.41	2.58397	0.00250017	0	0	604472	HCD (High Energy Collision Dissociation)	MS2	0	83.0344	10.0242	3419	3419	3418	FP032421_8.raw	0/0		10.5028	748.839	748.839	0.472168	3.14179e-11	2.17108e-11	0	0
FALSE	High	PMI-Byonic	PMI-Byonic (A2)	A	2	Unambiguous	IGSYRCACRATHTGPHCELPYVPCSPSPCQNGGTCRPTGDTTHE	[E].IGSYRcAcRATHTGPhcELPYVPcSPsPcQnGGtcRPTGDTTHE.[C]	C6(Carbamidomethyl); C8(Carbamidomethyl); H16(Oxidation); C17(Carbamidomethyl); C24(Carbamidomethyl); S27(HexNAc(1)Hex(1)Fuc(1)NeuAc(1)); C29(Carbamidomethyl); N31(Deamidated); T34(HexNAc(1)Fuc(1)); C35(Carbamidomethyl)	1	1	Q01705	Q01705	Neurogenic locus notch homolog protein 1 OS=Mus musculus OX=10090 GN=Notch1 PE=1 SV=3	2	6	6	1	0	1	1	1	1029.6	6172.55	6170.54	325.326	0.334573	0	0	583297	HCD (High Energy Collision Dissociation)	MS2	0	100	10.0329	3423	3423	3418	FP032421_8.raw	0/0		1.92544	118.001	118.001	0	0.0118731	0.00100835	0	0
FALSE	High	PMI-Byonic	PMI-Byonic (A2)	A	2	Unambiguous	IGSYRCACRATHTGPHCELPYVPCSPSPCQNGGTCRPTGDTTHE	[E].IGsYRcAcRAtHTGPHcELPYVPcSPSPcQnGGTcRPTGDTTHE.[C]	S3(HexNAc(1)Fuc(1)); C6(Carbamidomethyl); C8(Carbamidomethyl); T11(HexNAc(1)Hex(1)Fuc(1)); C17(Carbamidomethyl); C24(Carbamidomethyl); C29(Carbamidomethyl); N31(Deamidated); C35(Carbamidomethyl)	1	1	Q01705	Q01705	Neurogenic locus notch homolog protein 1 OS=Mus musculus OX=10090 GN=Notch1 PE=1 SV=3	2	6	6	1	0	1	1	1	977.91	5862.42	5863.45	-174.942	-0.170961	0	0	229088	HCD (High Energy Collision Dissociation)	MS2	0	100	10.062	3435	3435	3432	FP032421_8.raw	0/0		4.0779	371.47	371.47	1.43802	8.35804e-05	1.0771e-05	0	0
FALSE	High	PMI-Byonic	PMI-Byonic (A2)	A	2	Unambiguous	IGSYRCACRATHTGPHCELPYVPCSPSPCQNGGTCRPTGDTTHE	[E].IGSYRcAcRATHTGPHcELPYVPcSPSPcqNGGtcRPTGDTTHE.[C]	C6(Carbamidomethyl); C8(Carbamidomethyl); C17(Carbamidomethyl); C24(Carbamidomethyl); C29(Carbamidomethyl); Q30(Deamidated); T34(HexNAc(1)Hex(1)Fuc(1)NeuAc(1)); C35(Carbamidomethyl)	1	1	Q01705	Q01705	Neurogenic locus notch homolog protein 1 OS=Mus musculus OX=10090 GN=Notch1 PE=1 SV=3	2	5	5	1	0	1	1	1	1162.49	5808.41	5805.41	517.422	0.600769	0	0	899496	HCD (High Energy Collision Dissociation)	MS2	0	100	10.0835	3444	3444	3443	FP032421_8.raw	0/0		6.11343	525.29	525.29	0	7.70147e-07	2.0418e-07	0	0
FALSE	High	PMI-Byonic	PMI-Byonic (A2)	A	2	Unambiguous	IGSYRCACRATHTGPHCELPYVPCSPSPCQNGGTCRPTGDTTHE	[E].IGSYRcAcRATHTGPHcELPYVPcSPSPcQnGGtcRPTGDTTHE.[C]	C6(Carbamidomethyl); C8(Carbamidomethyl); C17(Carbamidomethyl); C24(Carbamidomethyl); C29(Carbamidomethyl); N31(Deamidated); T34(Fuc(1)); C35(Carbamidomethyl)	1	1	Q01705	Q01705	Neurogenic locus notch homolog protein 1 OS=Mus musculus OX=10090 GN=Notch1 PE=1 SV=3	2	6	6	1	0	1	1	1	859.7	5153.17	5149.18	773.989	0.664235	0	0	216409	HCD (High Energy Collision Dissociation)	MS2	25.4858	100	10.0987	3451	3451	3443	FP032421_8.raw	0/0		4.22492	313.446	313.446	4.42634	5.95772e-05	7.0374e-06	0	0
FALSE	High	PMI-Byonic	PMI-Byonic (A2)	A	2	Unambiguous	IGSYRCACRATHTGPHCELPYVPCSPSPCQNGGTCRPTGDTTHE	[E].IGSYRcAcRATHTGPHcELPYVPcSPSPcQnGGTcRPTGDTTHE.[C]	C6(Carbamidomethyl); C8(Carbamidomethyl); C17(Carbamidomethyl); C24(Carbamidomethyl); C29(Carbamidomethyl); N31(Deamidated); C35(Carbamidomethyl)	1	1	Q01705	Q01705	Neurogenic locus notch homolog protein 1 OS=Mus musculus OX=10090 GN=Notch1 PE=1 SV=3	2	6	6	1	0	1	1	1	834.86	5004.13	5003.12	200.58	0.167254	0	0	282109	HCD (High Energy Collision Dissociation)	MS2	70.509	100	9.85223	3346	3346	3341	FP032421_8.raw	0/0		5.23694	348.174	348.174	20.7141	5.79506e-06	8.48173e-07	0	0
FALSE	High	PMI-Byonic	PMI-Byonic (A2)	A	2	Unambiguous	IGSYRCACRATHTGPHCELPYVPCSPSPCQNGGTCRPTGDTTHE	[E].IGSYRcAcRATHTGPHcELPYVPcsPSPcqNGGTcRPTGDTTHE.[C]	C6(Carbamidomethyl); C8(Carbamidomethyl); C17(Carbamidomethyl); C24(Carbamidomethyl); S25(HexNAc(1)Hex(1)Fuc(1)); C29(Carbamidomethyl); Q30(Deamidated); C35(Carbamidomethyl)	1	1	Q01705	Q01705	Neurogenic locus notch homolog protein 1 OS=Mus musculus OX=10090 GN=Notch1 PE=1 SV=3	2	6	6	1	0	1	1	1	920.393	5517.32	5514.31	545.135	0.501008	0	0	174901	HCD (High Energy Collision Dissociation)	MS2	33.1655	100	10.1228	3461	3461	3454	FP032421_8.raw	0/0		3.22889	54.9878	54.9878	0	0.000590357	6.50747e-05	0	0
FALSE	High	PMI-Byonic	PMI-Byonic (A2)	A	2	Unambiguous	IGSYRCACRATHTGPHCELPYVPCSPSPCQNGGTCRPTGDTTHE	[E].IGSYRcAcRATHTGPHcELPYVPcSPSPcQnGGtcRPTGDTTHE.[C]	C6(Carbamidomethyl); C8(Carbamidomethyl); C17(Carbamidomethyl); C24(Carbamidomethyl); C29(Carbamidomethyl); N31(Deamidated); T34(HexNAc(1)Hex(1)Fuc(1)NeuAc(1)); C35(Carbamidomethyl)	1	1	Q01705	Q01705	Neurogenic locus notch homolog protein 1 OS=Mus musculus OX=10090 GN=Notch1 PE=1 SV=3	2	6	6	1	0	1	1	1	968.41	5805.42	5805.41	2.26857	0.002195	0	0	416179	HCD (High Energy Collision Dissociation)	MS2	0	81.8927	10.1355	3466	3466	3465	FP032421_8.raw	0/0		10.5028	719.351	719.351	5.66559	3.14179e-11	2.41375e-11	0	0
FALSE	High	PMI-Byonic	PMI-Byonic (A2)	A	2	Unambiguous	IGSYRCACRATHTGPHCELPYVPCSPSPCQNGGTCRPTGDTTHE	[E].IGSYRcAcRATHTGPHcELPYVPcsPSPcQnGGtcRPTGDTTHE.[C]	C6(Carbamidomethyl); C8(Carbamidomethyl); C17(Carbamidomethyl); C24(Carbamidomethyl); S25(HexNAc(1)Fuc(1)); C29(Carbamidomethyl); N31(Deamidated); T34(HexNAc(1)Hex(1)Fuc(1)); C35(Carbamidomethyl)	1	1	Q01705	Q01705	Neurogenic locus notch homolog protein 1 OS=Mus musculus OX=10090 GN=Notch1 PE=1 SV=3	2	6	6	1	0	1	1	1	978.412	5865.44	5863.45	338.513	0.330809	0	0	841121	HCD (High Energy Collision Dissociation)	MS2	46.8549	100	10.1961	3492	3492	3487	FP032421_8.raw	0/0		4.93974	389.966	389.966	0	1.14885e-05	1.8274e-06	0	0
FALSE	High	PMI-Byonic	PMI-Byonic (A2)	A	2	Unambiguous	IGSYRCACRATHTGPHCELPYVPCSPSPCQNGGTCRPTGDTTHE	[E].IGSYRcAcRATHTGPHcELPYVPcsPsPcqNGGTcRPTGDTTHE.[C]	C6(Carbamidomethyl); C8(Carbamidomethyl); C17(Carbamidomethyl); C24(Carbamidomethyl); S25(HexNAc(1)Fuc(1)); S27(HexNAc(1)Hex(1)Fuc(1)); C29(Carbamidomethyl); Q30(Deamidated); C35(Carbamidomethyl)	1	1	Q01705	Q01705	Neurogenic locus notch homolog protein 1 OS=Mus musculus OX=10090 GN=Notch1 PE=1 SV=3	2	5	5	1	0	1	1	1	1173.89	5865.43	5863.45	336.923	0.395106	0	0	222548	HCD (High Energy Collision Dissociation)	MS2	43.6235	100	10.2154	3500	3500	3498	FP032421_8.raw	0/0		1.18806	79.8354	79.8354	0	0.0648551	0.00451696	0	0
FALSE	High	PMI-Byonic	PMI-Byonic (A2)	A	2	Unambiguous	IGSYRCACRATHTGPHCELPYVPCSPSPCQNGGTCRPTGDTTHE	[E].IGSYRcAcRATHTGPHcELPYVPcsPSPcQnGGTcRPTGDTTHE.[C]	C6(Carbamidomethyl); C8(Carbamidomethyl); C17(Carbamidomethyl); C24(Carbamidomethyl); S25(HexNAc(1)Hex(1)Fuc(1)NeuAc(1)); C29(Carbamidomethyl); N31(Deamidated); C35(Carbamidomethyl)	1	1	Q01705	Q01705	Neurogenic locus notch homolog protein 1 OS=Mus musculus OX=10090 GN=Notch1 PE=1 SV=3	2	6	6	1	0	1	1	1	969.075	5809.42	5805.41	690.293	0.667905	0	0	346176	HCD (High Energy Collision Dissociation)	MS2	0	100	10.2674	3522	3522	3520	FP032421_8.raw	0/0		6.1957	448.649	448.649	0	6.3724e-07	1.75882e-07	0	0
FALSE	High	PMI-Byonic	PMI-Byonic (A2)	A	2	Ambiguous	IGSYRCACRATHTGPHCELPYVPCSPSPCQNGGTCRPTGDTTHE	[E].IGSYRcAcRATHTGPHcELPYVPcSPsPcQnGGTcRPTGDTTHE.[C]	C6(Carbamidomethyl); C8(Carbamidomethyl); C17(Carbamidomethyl); C24(Carbamidomethyl); S27(HexNAc(1)Hex(1)Fuc(1)NeuAc(1)); C29(Carbamidomethyl); N31(Deamidated); C35(Carbamidomethyl)	1	1	Q01705	Q01705	Neurogenic locus notch homolog protein 1 OS=Mus musculus OX=10090 GN=Notch1 PE=1 SV=3	2	6	6		0	2	2	2	969.244	5810.43	5805.41	864.207	0.836179	0	0	180059	HCD (High Energy Collision Dissociation)	MS2	68.6801	100	10.4138	3585	3585	3575	FP032421_8.raw	0/0		2.51523	180.7	180.7	0	0.00305332	0.000318036	0	0
FALSE	High	PMI-Byonic	PMI-Byonic (A2)	A	2	Unambiguous	IGSYRCACRATHTGPHCELPYVPCSPSPCQNGGTCRPTGDTTHE	[E].IGsYRcAcRATHTGPHcELPYVPcSPSPcQnGGTcRPTGDTTHE.[C]	S3(Fuc(1)); C6(Carbamidomethyl); C8(Carbamidomethyl); C17(Carbamidomethyl); C24(Carbamidomethyl); C29(Carbamidomethyl); N31(Deamidated); C35(Carbamidomethyl)	1	1	Q01705	Q01705	Neurogenic locus notch homolog protein 1 OS=Mus musculus OX=10090 GN=Notch1 PE=1 SV=3	2	6	6	1	0	1	1	1	859.537	5152.19	5149.18	583.743	0.500966	0	0	216622	HCD (High Energy Collision Dissociation)	MS2	66.3206	100	10.0393	3426	3426	3418	FP032421_8.raw	0/0		4.60967	455.596	455.596	1.6	2.45658e-05	3.89508e-06	0	0
FALSE	High	PMI-Byonic	PMI-Byonic (A2)	A	2	Unambiguous	IGSYRCACRATHTGPHCELPYVPCSPSPCQNGGTCRPTGDTTHE	[E].IGsYRcAcRAtHTGPHcELPYVPcSPSPcQNGGTcRPTGDTTHE.[C]	S3(HexNAc(1)Fuc(1)); C6(Carbamidomethyl); C8(Carbamidomethyl); T11(HexNAc(1)Hex(1)Fuc(1)); C17(Carbamidomethyl); C24(Carbamidomethyl); C29(Carbamidomethyl); C35(Carbamidomethyl)	1	1	Q01705	Q01705	Neurogenic locus notch homolog protein 1 OS=Mus musculus OX=10090 GN=Notch1 PE=1 SV=3	2	6	6	1	0	1	1	1	978.249	5864.46	5862.47	340.07	0.332275	0	0	157652	HCD (High Energy Collision Dissociation)	MS2	9.15271	100	9.83674	3340	3340	3330	FP032421_8.raw	0/0		2.19803	118.666	118.666	6.4	0.00633828	0.000534311	0	0
FALSE	High	PMI-Byonic	PMI-Byonic (A2)	A	2	Unambiguous	IGSYRCACRATHTGPHCELPYVPCSPSPCQNGGTCRPTGDTTHE	[E].IGSYRcAcRATHTGPHcELPYVPcSPSPcQnGGtcRPTGDTTHE.[C]	C6(Carbamidomethyl); C8(Carbamidomethyl); C17(Carbamidomethyl); C24(Carbamidomethyl); C29(Carbamidomethyl); N31(Deamidated); T34(HexNAc(1)Hex(1)Fuc(1)); C35(Carbamidomethyl)	1	1	Q01705	Q01705	Neurogenic locus notch homolog protein 1 OS=Mus musculus OX=10090 GN=Notch1 PE=1 SV=3	2	6	6	1	0	1	1	1	919.888	5514.29	5514.31	-3.81771	-0.00350868	0	0	107091	HCD (High Energy Collision Dissociation)	MS2	29.4235	100	9.81728	3331	3331	3330	FP032421_8.raw	0/0		7.3567	578.298	578.298	2.3233	4.39842e-08	1.07726e-08	0	0
FALSE	High	PMI-Byonic	PMI-Byonic (A2)	A	2	Unambiguous	IGSYRCACRATHTGPHCELPYVPCSPSPCQNGGTCRPTGDTTHE	[E].IGSYRcAcRATHTGPHcELPYVPcSPSPcQnGGtcRPTGDTTHE.[C]	C6(Carbamidomethyl); C8(Carbamidomethyl); C17(Carbamidomethyl); C24(Carbamidomethyl); C29(Carbamidomethyl); N31(Deamidated); T34(Fuc(1)); C35(Carbamidomethyl)	1	1	Q01705	Q01705	Neurogenic locus notch homolog protein 1 OS=Mus musculus OX=10090 GN=Notch1 PE=1 SV=3	2	6	6	1	0	1	1	1	859.537	5152.18	5149.18	583.316	0.5006	0	0	964331	HCD (High Energy Collision Dissociation)	MS2	27.1707	100	9.63838	3255	3255	3253	FP032421_8.raw	0/0		7.50282	585.251	585.251	3.32185	3.14179e-08	5.87658e-09	0	0
FALSE	High	PMI-Byonic	PMI-Byonic (A2)	A	2	Unambiguous	IGSYRCACRATHTGPHCELPYVPCSPSPCQNGGTCRPTGDTTHE	[E].IGSYRcAcRATHTGPHcELPYVPcsPSPcQNGGTcRPTGDTTHE.[C]	C6(Carbamidomethyl); C8(Carbamidomethyl); C17(Carbamidomethyl); C24(Carbamidomethyl); S25(HexNAc(1)Hex(1)Fuc(1)); C29(Carbamidomethyl); C35(Carbamidomethyl)	1	1	Q01705	Q01705	Neurogenic locus notch homolog protein 1 OS=Mus musculus OX=10090 GN=Notch1 PE=1 SV=3	2	6	6	1	0	1	1	1	920.229	5516.34	5513.33	545.566	0.501314	0	0	152250	HCD (High Energy Collision Dissociation)	MS2	47.7265	100	9.45011	3175	3175	3165	FP032421_8.raw	0/0		5.38306	357.427	357.427	0	4.13941e-06	4.88893e-07	0	0
FALSE	High	PMI-Byonic	PMI-Byonic (A2)	A	2	Unambiguous	IGSYRCACRATHTGPHCELPYVPCSPSPCQNGGTCRPTGDTTHE	[E].IGsYRcAcRATHTGPHcELPYVPcSPSPcQNGGTcRPTGDTTHE.[C]	S3(Fuc(1)); C6(Carbamidomethyl); C8(Carbamidomethyl); C17(Carbamidomethyl); C24(Carbamidomethyl); C29(Carbamidomethyl); C35(Carbamidomethyl)	1	1	Q01705	Q01705	Neurogenic locus notch homolog protein 1 OS=Mus musculus OX=10090 GN=Notch1 PE=1 SV=3	2	6	6	1	0	1	1	1	859.205	5150.2	5148.2	388.309	0.333182	0	0	344048	HCD (High Energy Collision Dissociation)	MS2	42.7589	100	9.51855	3204	3204	3198	FP032421_8.raw	0/0		4.57513	242.607	242.607	1.6	2.6599e-05	4.54376e-06	0	0
FALSE	High	PMI-Byonic	PMI-Byonic (A2)	A	2	Unambiguous	IGSYRCACRATHTGPHCELPYVPCSPSPCQNGGTCRPTGDTTHE	[E].IGSYRcAcRAThTGPHcELPYVPcsPsPcqNGGTcRPTGDTTHE.[C]	C6(Carbamidomethyl); C8(Carbamidomethyl); H12(Oxidation); C17(Carbamidomethyl); C24(Carbamidomethyl); S25(HexNAc(1)Fuc(1)); S27(HexNAc(1)Hex(1)Fuc(1)); C29(Carbamidomethyl); Q30(Deamidated); C35(Carbamidomethyl)	1	1	Q01705	Q01705	Neurogenic locus notch homolog protein 1 OS=Mus musculus OX=10090 GN=Notch1 PE=1 SV=3	2	6	6	1	0	1	1	1	981.08	5881.44	5879.45	340.035	0.333203	0	0	224011	HCD (High Energy Collision Dissociation)	MS2	44.3496	100	9.54426	3215	3215	3209	FP032421_8.raw	0/0		3.22889	64.0795	64.0795	0	0.000590357	5.34017e-05	0	0
FALSE	High	PMI-Byonic	PMI-Byonic (A2)	A	2	Unambiguous	IGSYRCACRATHTGPHCELPYVPCSPSPCQNGGTCRPTGDTTHE	[E].IGSYRcAcRATHTGPHcELPYVPcsPSPcQNGGTcRPTGDTTHE.[C]	C6(Carbamidomethyl); C8(Carbamidomethyl); C17(Carbamidomethyl); C24(Carbamidomethyl); S25(HexNAc(1)Fuc(1)); C29(Carbamidomethyl); C35(Carbamidomethyl)	1	1	Q01705	Q01705	Neurogenic locus notch homolog protein 1 OS=Mus musculus OX=10090 GN=Notch1 PE=1 SV=3	2	6	6	1	0	1	1	1	893.22	5354.28	5351.28	561.83	0.501085	0	0	159877	HCD (High Energy Collision Dissociation)	MS2	24.5656	100	9.5508	3218	3218	3209	FP032421_8.raw	0/0		4.7512	274.808	274.808	0	1.77339e-05	2.67658e-06	0	0
FALSE	High	PMI-Byonic	PMI-Byonic (A2)	A	2	Unambiguous	IGSYRCACRATHTGPHCELPYVPCSPSPCQNGGTCRPTGDTTHE	[E].IGSYRcAcRATHTGPHcELPYVPcsPSPcQnGGTcRPTGDTTHE.[C]	C6(Carbamidomethyl); C8(Carbamidomethyl); C17(Carbamidomethyl); C24(Carbamidomethyl); S25(HexNAc(1)Hex(1)Fuc(1)); C29(Carbamidomethyl); N31(Deamidated); C35(Carbamidomethyl)	1	1	Q01705	Q01705	Neurogenic locus notch homolog protein 1 OS=Mus musculus OX=10090 GN=Notch1 PE=1 SV=3	2	6	6	1	0	1	1	1	919.891	5514.31	5514.31	-0.962041	-0.000884166	0	0	112714	HCD (High Energy Collision Dissociation)	MS2	13.2439	100	9.55923	3221	3221	3220	FP032421_8.raw	0/0		8.18063	628.424	628.424	0	6.59741e-09	1.56186e-09	0	0
FALSE	High	PMI-Byonic	PMI-Byonic (A2)	A	2	Unambiguous	IGSYRCACRATHTGPHCELPYVPCSPSPCQNGGTCRPTGDTTHE	[E].IGSYRcAcRATHTGPHcELPYVPcsPSPcQnGGTcRPTGDTTHE.[C]	C6(Carbamidomethyl); C8(Carbamidomethyl); C17(Carbamidomethyl); C24(Carbamidomethyl); S25(HexNAc(1)Hex(1)Fuc(1)); C29(Carbamidomethyl); N31(Deamidated); C35(Carbamidomethyl)	1	1	Q01705	Q01705	Neurogenic locus notch homolog protein 1 OS=Mus musculus OX=10090 GN=Notch1 PE=1 SV=3	2	5	5	1	0	1	1	1	1104.06	5516.29	5514.31	359.309	0.396268	0	0	173388	HCD (High Energy Collision Dissociation)	MS2	0	100	9.6256	3250	3250	3242	FP032421_8.raw	0/0		4.8829	366.68	366.68	0	1.30948e-05	2.19086e-06	0	0
FALSE	High	PMI-Byonic	PMI-Byonic (A2)	A	2	Unambiguous	IGSYRCACRATHTGPHCELPYVPCSPSPCQNGGTCRPTGDTTHE	[E].IGsYRcAcRATHTGPHcELPYVPcSPSPcQnGGTcRPTGDTTHE.[C]	S3(Fuc(1)); C6(Carbamidomethyl); C8(Carbamidomethyl); C17(Carbamidomethyl); C24(Carbamidomethyl); C29(Carbamidomethyl); N31(Deamidated); C35(Carbamidomethyl)	1	1	Q01705	Q01705	Neurogenic locus notch homolog protein 1 OS=Mus musculus OX=10090 GN=Notch1 PE=1 SV=3	2	5	5	1	0	1	1	1	1031.24	5152.19	5149.18	583.52	0.60093	0	0	464118	HCD (High Energy Collision Dissociation)	MS2	0	100	9.82591	3335	3335	3330	FP032421_8.raw	0/0		5.74478	374.09	374.09	1.6	1.79976e-06	3.36789e-07	0	0
FALSE	High	PMI-Byonic	PMI-Byonic (A2)	A	2	Unambiguous	IGSYRCACRATHTGPHCELPYVPCSPSPCQNGGTCRPTGDTTHE	[E].IGSYRcAcRAThTGPHcELPYVPcsPsPcQnGGTcRPTGDTTHE.[C]	C6(Carbamidomethyl); C8(Carbamidomethyl); H12(Oxidation); C17(Carbamidomethyl); C24(Carbamidomethyl); S25(HexNAc(1)Fuc(1)); S27(HexNAc(1)Hex(1)Fuc(1)); C29(Carbamidomethyl); N31(Deamidated); C35(Carbamidomethyl)	1	1	Q01705	Q01705	Neurogenic locus notch homolog protein 1 OS=Mus musculus OX=10090 GN=Notch1 PE=1 SV=3	2	6	6	1	0	1	1	1	981.415	5883.46	5879.45	682.176	0.668469	0	0	477622	HCD (High Energy Collision Dissociation)	MS2	32.9512	100	9.66187	3265	3265	3264	FP032421_8.raw	0/0		2.09979	68.9299	68.9299	0	0.00794712	0.000659951	0	0
FALSE	High	PMI-Byonic	PMI-Byonic (A2)	A	2	Unambiguous	IGSYRCACRATHTGPHCELPYVPCSPSPCQNGGTCRPTGDTTHE	[E].IGSYRcAcRATHTGPHcELPYVPcsPSPcQnGGTcRPTGDTTHE.[C]	C6(Carbamidomethyl); C8(Carbamidomethyl); C17(Carbamidomethyl); C24(Carbamidomethyl); S25(HexNAc(1)Fuc(1)); C29(Carbamidomethyl); N31(Deamidated); C35(Carbamidomethyl)	1	1	Q01705	Q01705	Neurogenic locus notch homolog protein 1 OS=Mus musculus OX=10090 GN=Notch1 PE=1 SV=3	2	6	6	1	0	1	1	1	892.88	5352.24	5352.26	-3.36928	-0.00300554	0	0	123646	HCD (High Energy Collision Dissociation)	MS2	0	100	9.66405	3266	3266	3264	FP032421_8.raw	0/0		9.02574	655.663	655.663	0	9.42447e-10	1.95983e-10	0	0
FALSE	High	PMI-Byonic	PMI-Byonic (A2)	A	2	Unambiguous	IGSYRCACRATHTGPHCELPYVPCSPSPCQNGGTCRPTGDTTHE	[E].IGSYRcAcRATHTGPHcELPYVPcsPSPcQnGGTcRPTGDTTHE.[C]	C6(Carbamidomethyl); C8(Carbamidomethyl); C17(Carbamidomethyl); C24(Carbamidomethyl); S25(HexNAc(1)Fuc(1)); C29(Carbamidomethyl); N31(Deamidated); C35(Carbamidomethyl)	1	1	Q01705	Q01705	Neurogenic locus notch homolog protein 1 OS=Mus musculus OX=10090 GN=Notch1 PE=1 SV=3	2	6	6	1	0	1	1	1	893.214	5354.25	5352.26	371.034	0.330979	0	0	153032	HCD (High Energy Collision Dissociation)	MS2	27.9842	100	9.94001	3384	3384	3374	FP032421_8.raw	0/0		1.8702	74.9121	74.9121	0	0.0134833	0.00120956	0	0
FALSE	High	PMI-Byonic	PMI-Byonic (A2)	A	2	Unambiguous	IGSYRCACRATHTGPHCELPYVPCSPSPCQNGGTCRPTGDTTHE	[E].IGsYRcAcRATHTGPHcELPYVPcSPSPcQnGGTcRPTGDTTHE.[C]	S3(Fuc(1)); C6(Carbamidomethyl); C8(Carbamidomethyl); C17(Carbamidomethyl); C24(Carbamidomethyl); C29(Carbamidomethyl); N31(Deamidated); C35(Carbamidomethyl)	1	1	Q01705	Q01705	Neurogenic locus notch homolog protein 1 OS=Mus musculus OX=10090 GN=Notch1 PE=1 SV=3	2	5	5	1	0	1	1	1	1030.64	5149.17	5149.18	-1.79929	-0.00185298	0	0	139648	HCD (High Energy Collision Dissociation)	MS2	6.36621	100	9.69462	3279	3279	3275	FP032421_8.raw	0/0		6.04574	491.517	491.517	1.6	9.00032e-07	2.3581e-07	0	0
FALSE	High	PMI-Byonic	PMI-Byonic (A2)	A	2	Unambiguous	IGSYRCACRATHTGPHCELPYVPCSPSPCQNGGTCRPTGDTTHE	[E].IGSYRcAcRATHTGPHcELPYVPcsPSPcQnGGTcRPTGDTTHE.[C]	C6(Carbamidomethyl); C8(Carbamidomethyl); C17(Carbamidomethyl); C24(Carbamidomethyl); S25(HexNAc(1)Fuc(1)); C29(Carbamidomethyl); N31(Deamidated); C35(Carbamidomethyl)	1	1	Q01705	Q01705	Neurogenic locus notch homolog protein 1 OS=Mus musculus OX=10090 GN=Notch1 PE=1 SV=3	2	5	5	1	0	1	1	1	1071.86	5355.26	5352.26	561.01	0.600534	0	0	335264	HCD (High Energy Collision Dissociation)	MS2	19.2878	100	9.69681	3280	3280	3275	FP032421_8.raw	0/0		3.47743	232.241	232.241	0	0.000333095	2.88052e-05	0	0
FALSE	High	PMI-Byonic	PMI-Byonic (A2)	A	2	Unambiguous	IGSYRCACRATHTGPHCELPYVPCSPSPCQNGGTCRPTGDTTHE	[E].IGSYRcAcRATHTGPHcELPYVPcSPSPcQnGGTcRPTGDTTHE.[C]	C6(Carbamidomethyl); C8(Carbamidomethyl); C17(Carbamidomethyl); C24(Carbamidomethyl); C29(Carbamidomethyl); N31(Deamidated); C35(Carbamidomethyl)	1	1	Q01705	Q01705	Neurogenic locus notch homolog protein 1 OS=Mus musculus OX=10090 GN=Notch1 PE=1 SV=3	2	6	6	1	0	1	1	1	835.361	5007.13	5003.12	801.157	0.668048	0	0	349533	HCD (High Energy Collision Dissociation)	MS2	64.2019	100	9.72256	3291	3291	3286	FP032421_8.raw	0/0		6.34173	531.959	531.959	33.98	4.55266e-07	5.42895e-08	0	0
FALSE	High	PMI-Byonic	PMI-Byonic (A2)	A	2	Unambiguous	IGSYRCACRATHTGPHCELPYVPCSPSPCQNGGTCRPTGDTTHE	[E].IGSYRcAcRATHTGPHcELPYVPcsPSPcqNGGTcRPTGDTTHE.[C]	C6(Carbamidomethyl); C8(Carbamidomethyl); C17(Carbamidomethyl); C24(Carbamidomethyl); S25(HexNAc(1)Hex(1)Fuc(1)); C29(Carbamidomethyl); Q30(Deamidated); C35(Carbamidomethyl)	1	1	Q01705	Q01705	Neurogenic locus notch homolog protein 1 OS=Mus musculus OX=10090 GN=Notch1 PE=1 SV=3	2	5	5	1	0	1	1	1	1104.27	5517.32	5514.31	544.485	0.600492	0	0	261289	HCD (High Energy Collision Dissociation)	MS2	36.3637	100	9.744	3300	3300	3297	FP032421_8.raw	0/0		3.11326	165.264	165.264	0	0.000770447	0.000105938	0	0
FALSE	High	PMI-Byonic	PMI-Byonic (A2)	A	2	Unambiguous	IGSYRCACRATHTGPHCELPYVPCSPSPCQNGGTCRPTGDTTHE	[E].IGsYRcAcRATHTGPHcELPYVPcSPSPcQnGGTcRPTGDTTHE.[C]	S3(Fuc(1)); C6(Carbamidomethyl); C8(Carbamidomethyl); C17(Carbamidomethyl); C24(Carbamidomethyl); C29(Carbamidomethyl); N31(Deamidated); C35(Carbamidomethyl)	1	1	Q01705	Q01705	Neurogenic locus notch homolog protein 1 OS=Mus musculus OX=10090 GN=Notch1 PE=1 SV=3	2	6	6	1	0	1	1	1	859.035	5149.17	5149.18	-1.93229	-0.00165828	0	0	822545	HCD (High Energy Collision Dissociation)	MS2	0	100	9.76583	3309	3309	3308	FP032421_8.raw	0/0		8.50282	610.262	610.262	0.089049	3.14179e-09	6.16806e-10	0	0
FALSE	High	PMI-Byonic	PMI-Byonic (A2)	A	2	Unambiguous	IGSYRCACRATHTGPHCELPYVPCSPSPCQNGGTCRPTGDTTHE	[E].IGSYRcAcRATHTGPHcELPYVPcSPsPcQNGGTcRPTGDTTHE.[C]	C6(Carbamidomethyl); C8(Carbamidomethyl); C17(Carbamidomethyl); C24(Carbamidomethyl); S27(HexNAc(1)Hex(1)Fuc(1)NeuAc(1)); C29(Carbamidomethyl); C35(Carbamidomethyl)	1	1	Q01705	Q01705	Neurogenic locus notch homolog protein 1 OS=Mus musculus OX=10090 GN=Notch1 PE=1 SV=3	2	6	6	1	0	1	1	1	968.91	5808.42	5804.42	689.023	0.666564	0	0	313061	HCD (High Energy Collision Dissociation)	MS2	44.6122	100	9.77236	3312	3312	3308	FP032421_8.raw	0/0		6.2371	432.5	432.5	0	5.79296e-07	1.516e-07	0	0
FALSE	High	PMI-Byonic	PMI-Byonic (A2)	A	2	Unambiguous	IGSYRCACRATHTGPHCELPYVPCSPSPCQNGGTCRPTGDTTHE	[E].IGSYRcAcRATHTGPHcELPYVPcsPSPcQnGGTcRPTGDTTHE.[C]	C6(Carbamidomethyl); C8(Carbamidomethyl); C17(Carbamidomethyl); C24(Carbamidomethyl); S25(HexNAc(1)Fuc(1)); C29(Carbamidomethyl); N31(Deamidated); C35(Carbamidomethyl)	1	1	Q01705	Q01705	Neurogenic locus notch homolog protein 1 OS=Mus musculus OX=10090 GN=Notch1 PE=1 SV=3	2	6	6	1	0	1	1	1	893.381	5355.25	5352.26	558.921	0.498581	0	0	458458	HCD (High Energy Collision Dissociation)	MS2	22.4975	100	9.79163	3320	3320	3319	FP032421_8.raw	0/0		6.34173	540.785	540.785	0	4.55266e-07	7.93504e-08	0	0
FALSE	High	PMI-Byonic	PMI-Byonic (A2)	A	2	Unambiguous	IGSYRCACRATHTGPHCELPYVPCSPSPCQNGGTCRPTGDTTHE	[E].IGSYRcAcRATHTGPHcELPYVPcSPSPcQnGGtcRPTGDTTHE.[C]	C6(Carbamidomethyl); C8(Carbamidomethyl); C17(Carbamidomethyl); C24(Carbamidomethyl); C29(Carbamidomethyl); N31(Deamidated); T34(HexNAc(1)Hex(1)Fuc(1)); C35(Carbamidomethyl)	1	1	Q01705	Q01705	Neurogenic locus notch homolog protein 1 OS=Mus musculus OX=10090 GN=Notch1 PE=1 SV=3	2	6	6	1	0	1	1	1	919.893	5514.32	5514.31	1.0967	0.00100792	0	0	698353	HCD (High Energy Collision Dissociation)	MS2	0	100	9.68812	3276	3276	3275	FP032421_8.raw	0/0		10.5028	720.958	720.958	4.52586	3.14179e-11	1.68575e-11	0	0
FALSE	High	PMI-Byonic	PMI-Byonic (A2)	A	2	Unambiguous	CALGANPCEHAGKCLNTLGSFE	[E].cALGANPcEHAGKcLntLGSFE.[C]	C1(Carbamidomethyl); C8(Carbamidomethyl); C14(Carbamidomethyl); N16(Oxidation); T17(Hex(1))	1	1	Q01705	Q01705	Neurogenic locus notch homolog protein 1 OS=Mus musculus OX=10090 GN=Notch1 PE=1 SV=3	1	3	3	1	0	1	1	1	862.04	2584.11	2584.11	-2.12925	-0.00183407	0	0	167524	HCD (High Energy Collision Dissociation)	MS2	10.7987	100	11.4797	4038	4038	4029	FP032421_8.raw	0/0		4.95424	535.131	535.131	2.56922	1.11112e-05	1.49426e-06	0	0
FALSE	High	PMI-Byonic	PMI-Byonic (A2)	A	2	Unambiguous	CALGANPCEHAGKCLNTLGSFE	[E].cALGANPcEHAGKcLNtLGSFE.[C]	C1(Carbamidomethyl); C8(Carbamidomethyl); C14(Carbamidomethyl); T17(Hex(1))	1	1	Q01705	Q01705	Neurogenic locus notch homolog protein 1 OS=Mus musculus OX=10090 GN=Notch1 PE=1 SV=3	1	3	3	1	0	1	1	1	856.711	2568.12	2568.12	0.464379	0.000397526	0	0	305641	HCD (High Energy Collision Dissociation)	MS2	0	100	11.4711	4034	4034	4029	FP032421_8.raw	0/0		2.70922	349.716	349.716	13.2626	0.00195334	0.000181865	0	0
FALSE	High	PMI-Byonic	PMI-Byonic (A2)	A	2	Unambiguous	CQCLQGYTGPRCE	[E].cQcLQGYTGPRcE.[I]	C1(Carbamidomethyl); C3(Carbamidomethyl); C12(Carbamidomethyl)	1	1	Q01705	Q01705	Neurogenic locus notch homolog protein 1 OS=Mus musculus OX=10090 GN=Notch1 PE=1 SV=3	0	2	2	1	0	1	1	1	814.833	1628.66	1628.66	-1.56351	-0.00127321	0	0	923519	HCD (High Energy Collision Dissociation)	MS2	2.78713	100	9.19991	3068	3068	3066	FP032421_8.raw	0/0		7.71742	657.836	657.836	657.836	1.91681e-08	3.32247e-09	0	0
FALSE	High	PMI-Byonic	PMI-Byonic (A2)	A	2	Unambiguous	CQCLQGYTGPRCE	[E].cQcLQGYTGPRcE.[I]	C1(Carbamidomethyl); C3(Carbamidomethyl); C12(Carbamidomethyl)	1	1	Q01705	Q01705	Neurogenic locus notch homolog protein 1 OS=Mus musculus OX=10090 GN=Notch1 PE=1 SV=3	0	3	3	1	0	1	1	1	543.557	1628.66	1628.66	-2.47118	-0.00134157	0	0	138090	HCD (High Energy Collision Dissociation)	MS2	40.6324	100	9.13141	3039	3039	3033	FP032421_8.raw	0/0		0.921305	308.02	308.02	308.02	0.119866	0.00621326	0	0
FALSE	High	PMI-Byonic	PMI-Byonic (A2)	A	2	Unambiguous	CQCLQGYTGPRCE	[E].cQcLQGYTGPRcE.[I]	C1(Carbamidomethyl); C3(Carbamidomethyl); C12(Carbamidomethyl)	1	1	Q01705	Q01705	Neurogenic locus notch homolog protein 1 OS=Mus musculus OX=10090 GN=Notch1 PE=1 SV=3	0	2	2	1	0	1	1	1	814.833	1628.66	1628.66	-1.18875	-0.000968037	0	0	683181	HCD (High Energy Collision Dissociation)	MS2	12.0788	100	9.07955	3017	3017	3014	FP032421_8.raw	0/0		9.86354	757.738	694.86	694.86	1.36918e-10	4.66931e-11	0	0
FALSE	Medium	PMI-Byonic	PMI-Byonic (A2)	A	2	Unambiguous	IDVNECISNPCQNDATCLDQIGE	[E].IDVNEcISNPcqNDAtcLDQIGE.[F]	C6(Carbamidomethyl); C11(Carbamidomethyl); Q12(Deamidated); T16(Hex(1)Pent(2)); C17(Carbamidomethyl)	1	1	Q01705	Q01705	Neurogenic locus notch homolog protein 1 OS=Mus musculus OX=10090 GN=Notch1 PE=1 SV=3	4	3	3	1	0	1	1	1	1031.76	3093.26	3092.24	330.71	0.340878	0	0	250868	HCD (High Energy Collision Dissociation)	MS2	14.3588	100	13.8018	5027	5027	5017	FP032421_8.raw	0/0		0.247338	233.773	233.773	0	0.565798	0.018107	0	0
FALSE	High	PMI-Byonic	PMI-Byonic (A2)	A	2	Unambiguous	IDVNECISNPCQNDATCLDQIGE	[E].IDVNEcIsNPcQNDAtcLDQIGE.[F]	C6(Carbamidomethyl); S8(Fuc(1)); C11(Carbamidomethyl); T16(Hex(1)Pent(2)); C17(Carbamidomethyl)	1	1	Q01705	Q01705	Neurogenic locus notch homolog protein 1 OS=Mus musculus OX=10090 GN=Notch1 PE=1 SV=3	4	3	3	1	0	1	1	1	1079.77	3237.31	3237.31	-1.80648	-0.00194938	0	0	295811	HCD (High Energy Collision Dissociation)	MS2	0	100	13.7866	5020	5020	5017	FP032421_8.raw	0/0		3.83757	376.746	376.746	0	0.000145355	1.41356e-05	0	0
FALSE	High	PMI-Byonic	PMI-Byonic (A2)	A	2	Unambiguous	FQCICMPGYE	[E].FQcIcMPGYE.[G]	C3(Carbamidomethyl); C5(Carbamidomethyl)	1	1	Q01705	Q01705	Neurogenic locus notch homolog protein 1 OS=Mus musculus OX=10090 GN=Notch1 PE=1 SV=3	0	2	2	1	0	1	1	1	652.758	1304.51	1304.51	-0.870699	-0.000567918	0	0	695607	HCD (High Energy Collision Dissociation)	MS2	23.1731	100	13.9932	5108	5108	5105	FP032421_8.raw	0/0		2.58048	435.608	245.08	245.08	0.00262739	0.000267383	0	0
FALSE	High	PMI-Byonic	PMI-Byonic (A2)	A	2	Unambiguous	GVYCEINTDECASSPCLHNGHCMDKINE	[E].GVYcEINTDEcASsPcLHnGHcMDKINE.[F]	C4(Carbamidomethyl); C11(Carbamidomethyl); S14(Hex(1)Pent(2)); C16(Carbamidomethyl); N19(Deamidated); C22(Carbamidomethyl)	1	1	Q01705	Q01705	Neurogenic locus notch homolog protein 1 OS=Mus musculus OX=10090 GN=Notch1 PE=1 SV=3	4	4	4	1	0	1	1	1	935.624	3739.47	3737.45	540.419	0.504948	0	0	194616	HCD (High Energy Collision Dissociation)	MS2	36.9738	100	11.1457	3896	3896	3887	FP032421_8.raw	0/0		11.6385	948.109	948.109	0	2.29886e-12	2.29863e-12	0	0
FALSE	High	PMI-Byonic	PMI-Byonic (A2)	A	2	Unambiguous	GVYCEINTDECASSPCLHNGHCMDKINE	[E].GVYcEINTDEcAsSPcLHnGHcMDKINE.[F]	C4(Carbamidomethyl); C11(Carbamidomethyl); S13(Hex(1)Pent(2)); C16(Carbamidomethyl); N19(Deamidated); C22(Carbamidomethyl)	1	1	Q01705	Q01705	Neurogenic locus notch homolog protein 1 OS=Mus musculus OX=10090 GN=Notch1 PE=1 SV=3	4	4	4	1	0	1	1	1	935.618	3739.45	3737.45	534.409	0.499333	0	0	221085	HCD (High Energy Collision Dissociation)	MS2	0	100	10.6203	3673	3673	3663	FP032421_8.raw	0/0		6.33734	607.951	607.951	0	4.59893e-07	1.01735e-07	0	0
FALSE	High	PMI-Byonic	PMI-Byonic (A2)	A	2	Unambiguous	INTDECASSPCLHNGHCMDKINE	[E].INTDEcASsPcLHnGHcMDKINE.[F]	C6(Carbamidomethyl); S9(Hex(1)Pent(2)); C11(Carbamidomethyl); N14(Deamidated); C17(Carbamidomethyl)	1	1	Q01705	Q01705	Neurogenic locus notch homolog protein 1 OS=Mus musculus OX=10090 GN=Notch1 PE=1 SV=3	3	4	4	1	0	1	1	1	783.312	3130.23	3129.23	319.146	0.24967	0	0	154329	HCD (High Energy Collision Dissociation)	MS2	27.2315	100	9.77018	3311	3311	3308	FP032421_8.raw	0/0		6.65948	614.643	614.643	1.2	2.19037e-07	2.56486e-08	0	0
FALSE	High	PMI-Byonic	PMI-Byonic (A2)	A	2	Unambiguous	INTDECASSPCLHNGHCMDKINE	[E].INTDEcASsPcLHNGHcMDKINE.[F]	C6(Carbamidomethyl); S9(Hex(1)Pent(2)R0); C11(Carbamidomethyl); C17(Carbamidomethyl)	1	1	Q01705	Q01705	Neurogenic locus notch homolog protein 1 OS=Mus musculus OX=10090 GN=Notch1 PE=1 SV=3	3	4	4	1	0	1	1	1	782.813	3128.23	3128.24	-4.517	-0.00353257	0	0	96156.5	HCD (High Energy Collision Dissociation)	MS2	30.5693	100	8.6748	2846	2846	2837	FP032421_8.raw	0/0		1.20049	209.001	209.001	1.2	0.0630241	0.00360275	0	0
FALSE	High	PMI-Byonic	PMI-Byonic (A2)	A	2	Unambiguous	FQCQCPKGFNGHLCQYDVDECASTPCKNGAKCLDGPNTYTCVCTE	[E].FQcQcPKGFNGHLcQYDVDEcAsTPcKnGAKcLDGPNTYTcVcTE.[G]	C3(Carbamidomethyl); C5(Carbamidomethyl); C14(Carbamidomethyl); C21(Carbamidomethyl); S23(Hex(1)Pent(2)); C26(Carbamidomethyl); N28(Deamidated); C32(Carbamidomethyl); C41(Carbamidomethyl); C43(Carbamidomethyl)	1	1	Q01705	Q01705	Neurogenic locus notch homolog protein 1 OS=Mus musculus OX=10090 GN=Notch1 PE=1 SV=3	4	5	5	1	0	1	1	1	1156.47	5778.31	5774.31	693.299	0.800664	0	0	734156	HCD (High Energy Collision Dissociation)	MS2	34.1266	100	11.5883	4084	4084	4082	FP032421_8.raw	0/0		3.1612	218.252	218.252	0	0.000689915	7.83691e-05	0	0
FALSE	High	PMI-Byonic	PMI-Byonic (A2)	A	2	Unambiguous	FQCQCPKGFNGHLCQYDVDECASTPCKNGAKCLDGPNTYTCVCTE	[E].FQcQcPKGFNGHLcQYDVDEcAStPcKnGAKcLdGPNTYTcVcTE.[G]	C3(Carbamidomethyl); C5(Carbamidomethyl); C14(Carbamidomethyl); C21(Carbamidomethyl); T24(Hex(1)Pent(2)); C26(Carbamidomethyl); N28(Deamidated); C32(Carbamidomethyl); D34(Oxidation); C41(Carbamidomethyl); C43(Carbamidomethyl)	1	1	Q01705	Q01705	Neurogenic locus notch homolog protein 1 OS=Mus musculus OX=10090 GN=Notch1 PE=1 SV=3	4	5	5	1	0	1	1	1	1159.47	5793.3	5790.3	518.4	0.600338	0	0	942325	HCD (High Energy Collision Dissociation)	MS2	0	100	11.5926	4086	4086	4082	FP032421_8.raw	0/0		4.11858	305.105	305.105	0	7.61064e-05	8.855e-06	0	0
FALSE	High	PMI-Byonic	PMI-Byonic (A2)	A	2	Unambiguous	FQCQCPKGFNGHLCQYDVDE	[E].FQcQcPKGFnGHLcQYDVDE.[C]	C3(Carbamidomethyl); C5(Carbamidomethyl); N10(Deamidated); C14(Carbamidomethyl)	1	1	Q01705	Q01705	Neurogenic locus notch homolog protein 1 OS=Mus musculus OX=10090 GN=Notch1 PE=1 SV=3	2	3	3	1	0	1	1	1	835.01	2503.02	2503.01	1.73184	0.00144494	0	0	200480	HCD (High Energy Collision Dissociation)	MS2	13.2302	100	11.722	4141	4141	4137	FP032421_8.raw	0/0		4.37908	393.593	331.115	89.6589	4.17752e-05	5.57797e-06	0	0
FALSE	High	PMI-Byonic	PMI-Byonic (A2)	A	2	Unambiguous	FQCQCPKGFNGHLCQYDVDECASTPCKNGAKCLDGPNTYTCVCTE	[E].FQcQcPKGFnGHLcQYDVDEcAsTPcKNGAKcLDGPNTYTcVcTE.[G]	C3(Carbamidomethyl); C5(Carbamidomethyl); N10(Deamidated); C14(Carbamidomethyl); C21(Carbamidomethyl); S23(Hex(1)Pent(2)); C26(Carbamidomethyl); C32(Carbamidomethyl); C41(Carbamidomethyl); C43(Carbamidomethyl)	1	1	Q01705	Q01705	Neurogenic locus notch homolog protein 1 OS=Mus musculus OX=10090 GN=Notch1 PE=1 SV=3	4	5	5	1	0	1	1	1	1156.47	5778.3	5774.31	691.924	0.799077	0	0	217975	HCD (High Energy Collision Dissociation)	MS2	30.6779	100	11.7286	4144	4144	4137	FP032421_8.raw	0/0		1.86744	179.604	179.604	0	0.0135695	0.00140575	0	0
FALSE	High	PMI-Byonic	PMI-Byonic (A2)	A	2	Unambiguous	FQCQCPKGFNGHLCQYDVDECASTPCKNGAKCLDGPNTYTCVCTE	[E].FQcQcPKGFnGHLcQYDVDEcAsTPcKNGAKcLDGPNTYTcVcTE.[G]	C3(Carbamidomethyl); C5(Carbamidomethyl); N10(Deamidated); C14(Carbamidomethyl); C21(Carbamidomethyl); S23(Hex(1)Pent(2)); C26(Carbamidomethyl); C32(Carbamidomethyl); C41(Carbamidomethyl); C43(Carbamidomethyl)	1	1	Q01705	Q01705	Neurogenic locus notch homolog protein 1 OS=Mus musculus OX=10090 GN=Notch1 PE=1 SV=3	4	5	5	1	0	1	1	1	1156.27	5777.3	5774.31	517.412	0.597539	0	0	331830	HCD (High Energy Collision Dissociation)	MS2	43.6339	100	11.8449	4193	4193	4192	FP032421_8.raw	0/0		2.46706	157.884	157.884	0	0.00341143	0.000373275	0	0
FALSE	High	PMI-Byonic	PMI-Byonic (A2)	A	2	Unambiguous	FQCQCPKGFNGHLCQYDVDECASTPCKNGAKCLDGPNTYTCVCTE	[E].FQcQcPKGFnGHLcQYDVDEcAsTPcKNGAKcLDGPNTYTcVcTE.[G]	C3(Carbamidomethyl); C5(Carbamidomethyl); N10(Deamidated); C14(Carbamidomethyl); C21(Carbamidomethyl); S23(Hex(1)Pent(2)); C26(Carbamidomethyl); C32(Carbamidomethyl); C41(Carbamidomethyl); C43(Carbamidomethyl)	1	1	Q01705	Q01705	Neurogenic locus notch homolog protein 1 OS=Mus musculus OX=10090 GN=Notch1 PE=1 SV=3	4	5	5	1	0	1	1	1	1156.46	5778.29	5774.31	690.233	0.797124	0	0	1.26398e+06	HCD (High Energy Collision Dissociation)	MS2	3.76011	100	11.9742	4248	4248	4247	FP032421_8.raw	0/0		5.31128	474.908	474.908	0	4.88333e-06	6.5791e-07	0	0
FALSE	High	PMI-Byonic	PMI-Byonic (A2)	A	2	Unambiguous	FQCQCPKGFNGHLCQYDVDECASTPCKNGAKCLDGPNTYTCVCTE	[E].FQcQcPKGFnGHLcQYDVDEcAStPcKnGAKcLDGPNTYTcVcTE.[G]	C3(Carbamidomethyl); C5(Carbamidomethyl); N10(Deamidated); C14(Carbamidomethyl); C21(Carbamidomethyl); T24(Hex(1)Pent(2)); C26(Carbamidomethyl); N28(Oxidation); C32(Carbamidomethyl); C41(Carbamidomethyl); C43(Carbamidomethyl)	1	1	Q01705	Q01705	Neurogenic locus notch homolog protein 1 OS=Mus musculus OX=10090 GN=Notch1 PE=1 SV=3	4	5	5	1	0	1	1	1	1159.06	5791.26	5790.3	165.911	0.192135	0	0	161463	HCD (High Energy Collision Dissociation)	MS2	2.78688	100	12	4259	4259	4258	FP032421_8.raw	0/0		5.03051	408.722	408.722	0	9.32161e-06	1.1508e-06	0	0
FALSE	Medium	PMI-Byonic	PMI-Byonic (A2)	A	2	Unambiguous	FQCQCPKGFNGHLCQYDVDE	[E].FQcqcPKGFNGHLcQYDVDE.[C]	C3(Carbamidomethyl); Q4(Deamidated); C5(Carbamidomethyl); C14(Carbamidomethyl)	1	1	Q01705	Q01705	Neurogenic locus notch homolog protein 1 OS=Mus musculus OX=10090 GN=Notch1 PE=1 SV=3	2	3	3	1	0	1	1	1	835.005	2503	2503.01	-3.97418	-0.0033158	0	0	106431	HCD (High Energy Collision Dissociation)	MS2	0	100	11.4257	4015	4015	4007	FP032421_8.raw	0/0		0.826597	95.7667	95.7667	0	0.149074	0.0102828	0	0
FALSE	High	PMI-Byonic	PMI-Byonic (A2)	A	2	Unambiguous	GYHDPTCLSE	[E].GYHDPTcLSE.[V]	C7(Carbamidomethyl)	1	1	Q01705	Q01705	Neurogenic locus notch homolog protein 1 OS=Mus musculus OX=10090 GN=Notch1 PE=1 SV=3	0	2	2	1	0	1	1	1	589.743	1178.48	1178.48	-0.160578	-9.46187e-05	0	0	115279	HCD (High Energy Collision Dissociation)	MS2	64.3736	100	8.73018	2869	2869	2862	FP032421_8.raw	0/0		2.62814	374.974	354.688	354.688	0.00235431	0.000222855	0	0
[truncated: 7 more columns]
