# Supplementary material for: Modulation of the NOTCH1 Pathway by LUNATIC FRINGE Is Dominant over That of MANIC or RADICAL FRINGE
Source: Molecules. 2021 Sep 30;26(19):5942. doi: 10.3390/molecules26195942 (PMC8512825; doi:10.3390/molecules26195942)
Supplement: Supplementary file 1 [file molecules-26-05942-s001.zip › Supplement/Table S18.xlsx]

## Sheet: Table S18
	Table S18: Chymotrypsin digestion of mN1 EGF1-18 + LFNG + MFNG expressed in CHO analyzed for Figure 6, S2 and S5.
	Tab			Biological replicate number						The peptides used to generate the EICs are highlighted in red and bold
	FP021821_5			1
	FP032221_13			2
	FP032421_14			3

## Sheet: FP021821_5
Checked	Confidence	Identifying Node Type	Identifying Node	Search ID	Identifying Node No	PSM Ambiguity	Sequence	Annotated Sequence	Modifications	# Protein Groups	# Proteins	Master Protein Accessions	Protein Accessions	Protein Descriptions	# Missed Cleavages	Charge	Original Precursor Charge	DeltaScore	DeltaCn	Rank	Search Engine Rank	Concatenated Rank	m/z [Da]	MH+ [Da]	Theo. MH+ [Da]	DeltaM [ppm]	Deltam/z [Da]	Matched Ions	Total Ions	Intensity	Activation Type	MS Order	Isolation Interference [%]	Ion Inject Time [ms]	RT [min]	First Scan	Last Scan	Master Scan(s)	Spectrum File	Ions Matched	Annotation	|Log Prob|	Byonic Score	Delta Byonic Score	Delta Mod Score	PEP 2D	q-Value 2D	FDR 2D	Peptide Group FDR 2D
FALSE	High	PMI-Byonic	PMI-Byonic (A2)	A	2	Unambiguous	VGQRCQDSNPCLSTPCKNAGTCHVVDHGGTVDY	[F].VGQRcQDSNPcLStPcKNAGTcHVVDHGGTVDY.[A]	C5(Carbamidomethyl); C11(Carbamidomethyl); T14(Hex(1)); C16(Carbamidomethyl); C22(Carbamidomethyl)	1	1	Q01705	Q01705	Neurogenic locus notch homolog protein 1 OS=Mus musculus OX=10090 GN=Notch1 PE=1 SV=3	1	5	5	1	0	1	1	1	771.74	3854.67	3851.65	785.39	0.605009	0	0	113928	HCD (High Energy Collision Dissociation)	MS2	20.5934	100	10.0879	3247	3247	3240	FP021821_5.raw	0/0		2.29134	124.764	124.764	1.2	0.00511278	0.000439203	0	0
FALSE	High	PMI-Byonic	PMI-Byonic (A2)	A	2	Unambiguous	VGQRCQDSNPCLSTPCKNAGTCHVVDHGGTVDY	[F].VGQRcQDSNPcLstPcKNAGTcHVVDHGGTVDY.[A]	C5(Carbamidomethyl); C11(Carbamidomethyl); S13(Hex(1)Pent(2)); T14(Fuc(1)); C16(Carbamidomethyl); C22(Carbamidomethyl)	1	1	Q01705	Q01705	Neurogenic locus notch homolog protein 1 OS=Mus musculus OX=10090 GN=Notch1 PE=1 SV=3	1	5	5	1	0	1	1	1	853.567	4263.8	4261.79	472.735	0.40294	0	0	128500	HCD (High Energy Collision Dissociation)	MS2	32.044	100	10.0383	3226	3226	3218	FP021821_5.raw	0/0		5.18785	351.534	351.534	0.28	6.4886e-06	7.29785e-07	0	0
FALSE	High	PMI-Byonic	PMI-Byonic (A2)	A	2	Unambiguous	VGQRCQDSNPCLSTPCKNAGTCHVVDHGGTVDY	[F].VGQRcQDSNPcLstPcKNAGTcHVVDHGGTVDY.[A]	C5(Carbamidomethyl); C11(Carbamidomethyl); S13(Hex(1)); T14(Fuc(1)); C16(Carbamidomethyl); C22(Carbamidomethyl)	1	1	Q01705	Q01705	Neurogenic locus notch homolog protein 1 OS=Mus musculus OX=10090 GN=Notch1 PE=1 SV=3	1	5	5	1	0	1	1	1	800.752	3999.73	3997.71	506.112	0.404658	0	0	80527.3	HCD (High Energy Collision Dissociation)	MS2	64.6257	100	10.0427	3228	3228	3218	FP021821_5.raw	0/0		1.97505	18.1108	18.1108	0	0.0105913	0.000831672	0	0
FALSE	High	PMI-Byonic	PMI-Byonic (A2)	A	2	Unambiguous	VGQRCQDSNPCLSTPCKNAGTCHVVDHGGTVDY	[F].VGQRcQDSNPcLstPcKNAGTcHVVDHGGTVDY.[A]	C5(Carbamidomethyl); C11(Carbamidomethyl); S13(Fuc(1)); T14(Hex(1)Pent(1)R0); C16(Carbamidomethyl); C22(Carbamidomethyl)	1	1	Q01705	Q01705	Neurogenic locus notch homolog protein 1 OS=Mus musculus OX=10090 GN=Notch1 PE=1 SV=3	1	5	5	1	0	1	1	1	827.36	4132.77	4129.75	732.307	0.604849	0	0	230338	HCD (High Energy Collision Dissociation)	MS2	1.65149	100	10.0858	3246	3246	3240	FP021821_5.raw	0/0		4.43998	247.777	247.777	5.68434e-14	3.63095e-05	4.45848e-06	0	0
FALSE	High	PMI-Byonic	PMI-Byonic (A2)	A	2	Unambiguous	VGQRCQDSNPCLSTPCKNAGTCHVVDHGGTVDY	[F].VGQRcQDSNPcLstPcKNAGTcHVVDHGGTVDY.[A]	C5(Carbamidomethyl); C11(Carbamidomethyl); S13(Hex(1)Pent(2)); T14(Fuc(1)); C16(Carbamidomethyl); C22(Carbamidomethyl)	1	1	Q01705	Q01705	Neurogenic locus notch homolog protein 1 OS=Mus musculus OX=10090 GN=Notch1 PE=1 SV=3	1	4	4	1	0	1	1	1	1066.71	4263.82	4261.79	475.388	0.506501	0	0	101129	HCD (High Energy Collision Dissociation)	MS2	17.3344	100	10.0923	3249	3249	3240	FP021821_5.raw	0/0		2.62277	228.692	228.692	0.28	0.00238356	0.000213297	0	0
FALSE	High	PMI-Byonic	PMI-Byonic (A2)	A	2	Unambiguous	VGQRCQDSNPCLSTPCKNAGTCHVVDHGGTVDY	[F].VGQRcQDSNPcLstPcKNAGTcHVVDHGGTVDY.[A]	C5(Carbamidomethyl); C11(Carbamidomethyl); S13(HexNAc(1)Hex(1)Fuc(1)); T14(Hex(1)Pent(2)); C16(Carbamidomethyl); C22(Carbamidomethyl)	1	1	Q01705	Q01705	Neurogenic locus notch homolog protein 1 OS=Mus musculus OX=10090 GN=Notch1 PE=1 SV=3	1	5	5	1	0	1	1	1	926.194	4626.94	4626.92	4.2598	0.00394196	0	0	161158	HCD (High Energy Collision Dissociation)	MS2	0	100	10.1355	3267	3267	3262	FP021821_5.raw	0/0		4.9372	329.905	329.905	0	1.15557e-05	1.37819e-06	0	0
FALSE	High	PMI-Byonic	PMI-Byonic (A2)	A	2	Unambiguous	VGQRCQDSNPCLSTPCKNAGTCHVVDHGGTVDY	[F].VGQRcQDSNPcLstPcKNAGTcHVVDHGGTVDY.[A]	C5(Carbamidomethyl); C11(Carbamidomethyl); S13(Hex(1)Pent(2)); T14(Fuc(1)); C16(Carbamidomethyl); C22(Carbamidomethyl)	1	1	Q01705	Q01705	Neurogenic locus notch homolog protein 1 OS=Mus musculus OX=10090 GN=Notch1 PE=1 SV=3	1	5	5	1	0	1	1	1	853.168	4261.81	4261.79	4.63767	0.00395295	0	0	2.58551e+06	HCD (High Energy Collision Dissociation)	MS2	0	59.1684	10.1527	3274	3274	3273	FP021821_5.raw	0/0		14.2121	941.565	941.565	1.2	6.13555e-15	2.3227e-15	0	0
FALSE	High	PMI-Byonic	PMI-Byonic (A2)	A	2	Unambiguous	VGQRCQDSNPCLSTPCKNAGTCHVVDHGGTVDY	[F].VGQRcQDSNPcLstPcKNAGTcHVVDHGGTVDY.[A]	C5(Carbamidomethyl); C11(Carbamidomethyl); S13(Hex(1)); T14(Fuc(1)); C16(Carbamidomethyl); C22(Carbamidomethyl)	1	1	Q01705	Q01705	Neurogenic locus notch homolog protein 1 OS=Mus musculus OX=10090 GN=Notch1 PE=1 SV=3	1	5	5	1	0	1	1	1	800.349	3997.72	3997.71	3.19948	0.00255811	0	0	93923.3	HCD (High Energy Collision Dissociation)	MS2	0	100	10.157	3276	3276	3273	FP021821_5.raw	0/0		4.43998	258.299	258.299	0	3.63095e-05	4.80468e-06	0	0
FALSE	High	PMI-Byonic	PMI-Byonic (A2)	A	2	Unambiguous	VGQRCQDSNPCLSTPCKNAGTCHVVDHGGTVDY	[F].VGQRcQDSNPcLstPcKNAGTcHVVDHGGTVDY.[A]	C5(Carbamidomethyl); C11(Carbamidomethyl); S13(Hex(1)Pent(1)); T14(Fuc(1)); C16(Carbamidomethyl); C22(Carbamidomethyl)	1	1	Q01705	Q01705	Neurogenic locus notch homolog protein 1 OS=Mus musculus OX=10090 GN=Notch1 PE=1 SV=3	1	5	5	1	0	1	1	1	826.754	4129.74	4129.75	-1.26811	-0.00104739	0	0	116841	HCD (High Energy Collision Dissociation)	MS2	34.5042	100	10.2048	3296	3296	3295	FP021821_5.raw	0/0		4.11462	235.973	235.973	0	7.68025e-05	1.08346e-05	0	0
FALSE	High	PMI-Byonic	PMI-Byonic (A2)	A	2	Unambiguous	VGQRCQDSNPCLSTPCKNAGTCHVVDHGGTVDY	[F].VGQRcQDSNPcLstPcKNAGTcHVVDHGGTVDY.[A]	C5(Carbamidomethyl); C11(Carbamidomethyl); S13(Hex(1)Pent(2)); T14(Fuc(1)); C16(Carbamidomethyl); C22(Carbamidomethyl)	1	1	Q01705	Q01705	Neurogenic locus notch homolog protein 1 OS=Mus musculus OX=10090 GN=Notch1 PE=1 SV=3	1	4	4	1	0	1	1	1	1066.21	4261.81	4261.79	4.03932	0.00430369	0	0	160368	HCD (High Energy Collision Dissociation)	MS2	0	100	10.2092	3298	3298	3295	FP021821_5.raw	0/0		3.47232	270.399	270.399	0.28	0.000337041	4.46697e-05	0	0
FALSE	High	PMI-Byonic	PMI-Byonic (A2)	A	2	Unambiguous	VGQRCQDSNPCLSTPCKNAGTCHVVDHGGTVDYACSCPLGFSGPL	[F].VGQRcQDSNPcLsTPcKNAGtcHVVDHGGTVDYAcScPLGFSGPL.[C]	C5(Carbamidomethyl); C11(Carbamidomethyl); S13(Hex(1)Pent(2)); C16(Carbamidomethyl); T21(Fuc(1)); C22(Carbamidomethyl); C35(Carbamidomethyl); C37(Carbamidomethyl)	1	1	Q01705	Q01705	Neurogenic locus notch homolog protein 1 OS=Mus musculus OX=10090 GN=Notch1 PE=1 SV=3	4	5	5	1	0	1	1	1	1102.48	5508.37	5508.34	6.48403	0.00714324	0	0	114839	HCD (High Energy Collision Dissociation)	MS2	0	100	13.5426	4712	4712	4711	FP021821_5.raw	0/0		1.52343	32.3863	32.3863	0	0.0299621	0.00222447	0	0
FALSE	High	PMI-Byonic	PMI-Byonic (A2)	A	2	Unambiguous	VGQRCQDSNPCLSTPCKNAGTCHVVDHGGTVDY	[F].VGQRcQDSNPcLStPcKNAGTcHVVDHGGTVDY.[A]	C5(Carbamidomethyl); C11(Carbamidomethyl); T14(Hex(1)); C16(Carbamidomethyl); C22(Carbamidomethyl)	1	1	Q01705	Q01705	Neurogenic locus notch homolog protein 1 OS=Mus musculus OX=10090 GN=Notch1 PE=1 SV=3	1	5	5	1	0	1	1	1	771.537	3853.66	3851.65	521.308	0.401579	0	0	163400	HCD (High Energy Collision Dissociation)	MS2	59.6795	100	10.2156	3301	3301	3295	FP021821_5.raw	0/0		1.46813	17.4097	17.4097	1.2	0.0340309	0.0028466	0	0
FALSE	High	PMI-Byonic	PMI-Byonic (A2)	A	2	Unambiguous	VGQRCQDSNPCLSTPCKNAGTCHVVDHGGTVDY	[F].VGQRcQDSNPcLstPcKNAGTcHVVDHGGTVDY.[A]	C5(Carbamidomethyl); C11(Carbamidomethyl); S13(Hex(1)Pent(2)); T14(Fuc(1)); C16(Carbamidomethyl); C22(Carbamidomethyl)	1	1	Q01705	Q01705	Neurogenic locus notch homolog protein 1 OS=Mus musculus OX=10090 GN=Notch1 PE=1 SV=3	1	5	5	1	0	1	1	1	853.167	4261.8	4261.79	3.27713	0.00279329	0	0	599200	HCD (High Energy Collision Dissociation)	MS2	0	100	10.2828	3329	3329	3328	FP021821_5.raw	0/0		13.3507	861.191	861.191	1.2	4.45923e-14	9.01148e-15	0	0
FALSE	High	PMI-Byonic	PMI-Byonic (A2)	A	2	Unambiguous	VGQRCQDSNPCLSTPCKNAGTCHVVDHGGTVDY	[F].VGQRcQDSnPcLSTPcKNAGTcHVVDHGGTVDY.[A]	C5(Carbamidomethyl); N9(Deamidated); C11(Carbamidomethyl); C16(Carbamidomethyl); C22(Carbamidomethyl)	1	1	Q01705	Q01705	Neurogenic locus notch homolog protein 1 OS=Mus musculus OX=10090 GN=Notch1 PE=1 SV=3	1	5	5	1	0	1	1	1	739.126	3691.6	3690.58	276.413	0.204024	0	0	120492	HCD (High Energy Collision Dissociation)	MS2	31.2958	100	10.3343	3351	3351	3350	FP021821_5.raw	0/0		0.860772	10.438	10.438	3.71427	0.137793	0.00854861	0	0
FALSE	High	PMI-Byonic	PMI-Byonic (A2)	A	2	Unambiguous	VGQRCQDSNPCLSTPCKNAGTCHVVDHGGTVDY	[F].VGQRcQDSNPcLstPcKNAGTcHVVDHGGTVDY.[A]	C5(Carbamidomethyl); C11(Carbamidomethyl); S13(Hex(1)Pent(2)); T14(Fuc(1)); C16(Carbamidomethyl); C22(Carbamidomethyl)	1	1	Q01705	Q01705	Neurogenic locus notch homolog protein 1 OS=Mus musculus OX=10090 GN=Notch1 PE=1 SV=3	1	5	5	1	0	1	1	1	853.165	4261.8	4261.79	1.55855	0.00132844	0	0	154874	HCD (High Energy Collision Dissociation)	MS2	35.2084	100	10.4115	3384	3384	3383	FP021821_5.raw	0/0		4.34054	318.896	318.896	0.28	4.56524e-05	7.06779e-06	0	0
FALSE	High	PMI-Byonic	PMI-Byonic (A2)	A	2	Unambiguous	VGQRCQDSNPCLSTPCKNAGTCHVVDHGGTVDY	[F].VGQRcQDSNPcLstPcKNAGTcHVVDHGGTVDY.[A]	C5(Carbamidomethyl); C11(Carbamidomethyl); S13(Hex(1)Pent(2)); T14(Fuc(1)); C16(Carbamidomethyl); C22(Carbamidomethyl)	1	1	Q01705	Q01705	Neurogenic locus notch homolog protein 1 OS=Mus musculus OX=10090 GN=Notch1 PE=1 SV=3	1	5	5	1	0	1	1	1	853.767	4264.8	4261.79	707.106	0.602708	0	0	427682	HCD (High Energy Collision Dissociation)	MS2	41.3523	100	10.5433	3440	3440	3438	FP021821_5.raw	0/0		2.84727	219.591	219.591	1.2	0.00142145	0.000150855	0	0
FALSE	High	PMI-Byonic	PMI-Byonic (A2)	A	2	Unambiguous	VGQRCQDSNPCLSTPCKNAGTCHVVDHGGTVDY	[F].VGQRcQDSNPcLstPcKNAGTcHVVDHGGTVDY.[A]	C5(Carbamidomethyl); C11(Carbamidomethyl); S13(HexNAc(1)Hex(1)Fuc(1)NeuAc(1)); T14(Hex(1)Pent(2)); C16(Carbamidomethyl); C22(Carbamidomethyl)	1	1	Q01705	Q01705	Neurogenic locus notch homolog protein 1 OS=Mus musculus OX=10090 GN=Notch1 PE=1 SV=3	1	5	5	1	0	1	1	1	984.814	4920.04	4918.02	411.665	0.404915	0	0	305851	HCD (High Energy Collision Dissociation)	MS2	16.8481	100	10.6232	3474	3474	3471	FP021821_5.raw	0/0		4.30169	258.096	258.096	0	4.99246e-05	8.29144e-06	0	0
FALSE	High	PMI-Byonic	PMI-Byonic (A2)	A	2	Unambiguous	VGQRCQDSNPCLSTPCKNAGTCHVVDHGGTVDY	[F].VGQRcQDSNPcLstPcKNAGTcHVVDHGGTVDY.[A]	C5(Carbamidomethyl); C11(Carbamidomethyl); S13(HexNAc(1)Hex(1)Fuc(1)NeuAc(1)); T14(Hex(1)Pent(2)); C16(Carbamidomethyl); C22(Carbamidomethyl)	1	1	Q01705	Q01705	Neurogenic locus notch homolog protein 1 OS=Mus musculus OX=10090 GN=Notch1 PE=1 SV=3	1	5	5	1	0	1	1	1	985.016	4921.05	4918.02	616.376	0.60627	0	0	277418	HCD (High Energy Collision Dissociation)	MS2	0	100	10.7505	3528	3528	3526	FP021821_5.raw	0/0		4.00308	191.684	191.684	0	9.92924e-05	1.31287e-05	0	0
FALSE	Medium	PMI-Byonic	PMI-Byonic (A2)	A	2	Unambiguous	VGQRCQDSNPCLSTPCKNAGTCHVVDHGGTVDYACSCPLGFSGPL	[F].VGQRcQDSNPcLStPcKNAGTcHVVDHGGtVDYAcScPLGFSGPL.[C]	C5(Carbamidomethyl); C11(Carbamidomethyl); T14(Hex(1)Pent(2)); C16(Carbamidomethyl); C22(Carbamidomethyl); T30(Fuc(1)); C35(Carbamidomethyl); C37(Carbamidomethyl)	1	1	Q01705	Q01705	Neurogenic locus notch homolog protein 1 OS=Mus musculus OX=10090 GN=Notch1 PE=1 SV=3	4	5	5	1	0	1	1	1	1102.48	5508.38	5508.34	6.92725	0.00763153	0	0	345386	HCD (High Energy Collision Dissociation)	MS2	0	100	13.4383	4668	4668	4667	FP021821_5.raw	0/0		0.763881	155.688	155.688	0	0.172234	0.0105559	0	0
FALSE	High	PMI-Byonic	PMI-Byonic (A2)	A	2	Unambiguous	VGQRCQDSNPCLSTPCKNAGTCHVVDHGGTVDYACSCPL	[F].VGQRcQDSNPcLStPcKNAGtcHVVDHGGTVDYAcScPL.[G]	C5(Carbamidomethyl); C11(Carbamidomethyl); T14(Hex(1)Pent(2)); C16(Carbamidomethyl); T21(Fuc(1)); C22(Carbamidomethyl); C35(Carbamidomethyl); C37(Carbamidomethyl)	1	1	Q01705	Q01705	Neurogenic locus notch homolog protein 1 OS=Mus musculus OX=10090 GN=Notch1 PE=1 SV=3	2	5	5	1	0	1	1	1	990.821	4950.08	4950.06	3.98176	0.00394199	0	0	2.82258e+06	HCD (High Energy Collision Dissociation)	MS2	0	35.4998	11.3196	3770	3770	3768	FP021821_5.raw	0/0		1.44226	148.616	148.616	0	0.0361192	0.00301214	0	0
FALSE	High	PMI-Byonic	PMI-Byonic (A2)	A	2	Unambiguous	VGQRCQDSNPCLSTPCKNAGTCHVVDHGGTVDYACSCPL	[F].VGQRcQDSNPcLStPcKNAGtcHVVDHGGTVDYAcScPL.[G]	C5(Carbamidomethyl); C11(Carbamidomethyl); T14(Hex(1)Pent(2)); C16(Carbamidomethyl); T21(Fuc(1)); C22(Carbamidomethyl); C35(Carbamidomethyl); C37(Carbamidomethyl)	1	1	Q01705	Q01705	Neurogenic locus notch homolog protein 1 OS=Mus musculus OX=10090 GN=Notch1 PE=1 SV=3	2	5	5	1	0	1	1	1	990.819	4950.07	4950.06	1.94728	0.00192783	0	0	710056	HCD (High Energy Collision Dissociation)	MS2	0	100	11.4474	3824	3824	3823	FP021821_5.raw	0/0		0.805683	65.5662	65.5662	0	0.156429	0.00982098	0	0
FALSE	High	PMI-Byonic	PMI-Byonic (A2)	A	2	Unambiguous	ACSCPLGFSGPL	[Y].AcScPLGFSGPL.[C]	C2(Carbamidomethyl); C4(Carbamidomethyl)	1	1	Q01705	Q01705	Neurogenic locus notch homolog protein 1 OS=Mus musculus OX=10090 GN=Notch1 PE=1 SV=3	2	2	2	1	0	1	1	1	633.289	1265.57	1265.57	4.37986	0.0027715	0	0	366393	HCD (High Energy Collision Dissociation)	MS2	5.56675	100	16.9866	6162	6162	6161	FP021821_5.raw	0/0		5.6121	556.653	556.653	556.653	2.44285e-06	2.93902e-07	0	0
FALSE	High	PMI-Byonic	PMI-Byonic (A2)	A	2	Unambiguous	ACSCPLGF	[Y].AcScPLGF.[S]	C2(Carbamidomethyl); C4(Carbamidomethyl)	1	1	Q01705	Q01705	Neurogenic locus notch homolog protein 1 OS=Mus musculus OX=10090 GN=Notch1 PE=1 SV=3	1	2	2	1	0	1	1	1	456.192	911.377	911.375	2.41199	0.00109911	0	0	97396	HCD (High Energy Collision Dissociation)	MS2	11.8528	100	14.4804	5110	5110	5107	FP021821_5.raw	0/0		1.79257	179.43	179.43	179.43	0.0161225	0.00131399	0	0
FALSE	Medium	PMI-Byonic	PMI-Byonic (A2)	A	2	Unambiguous	ACSCPLGF	[Y].AcScPLGF.[S]	C2(Carbamidomethyl); C4(Carbamidomethyl)	1	1	Q01705	Q01705	Neurogenic locus notch homolog protein 1 OS=Mus musculus OX=10090 GN=Notch1 PE=1 SV=3	1	2	2	1	0	1	1	1	456.192	911.377	911.375	2.21108	0.00100756	0	0	63758	HCD (High Energy Collision Dissociation)	MS2	0	100	14.6251	5172	5172	5162	FP021821_5.raw	0/0		0.64268	59.1677	59.1677	59.1677	0.227677	0.0140576	0	0
FALSE	High	PMI-Byonic	PMI-Byonic (A2)	A	2	Unambiguous	ACSCPLGFSGPL	[Y].AcScPLGFSGPL.[C]	C2(Carbamidomethyl); C4(Carbamidomethyl)	1	1	Q01705	Q01705	Neurogenic locus notch homolog protein 1 OS=Mus musculus OX=10090 GN=Notch1 PE=1 SV=3	2	2	2	1	0	1	1	1	633.29	1265.57	1265.57	5.24796	0.00332082	0	0	85102.2	HCD (High Energy Collision Dissociation)	MS2	6.89778	100	17.1153	6216	6216	6212	FP021821_5.raw	0/0		1.23683	173.295	173.295	173.295	0.0579656	0.00497892	0	0
FALSE	High	PMI-Byonic	PMI-Byonic (A2)	A	2	Unambiguous	ACSCPLGFSGPL	[Y].AcScPLGFSGPL.[C]	C2(Carbamidomethyl); C4(Carbamidomethyl)	1	1	Q01705	Q01705	Neurogenic locus notch homolog protein 1 OS=Mus musculus OX=10090 GN=Notch1 PE=1 SV=3	2	2	2	1	0	1	1	1	633.289	1265.57	1265.57	3.89759	0.00246632	0	0	1.51511e+06	HCD (High Energy Collision Dissociation)	MS2	0	100	16.8603	6109	6109	6108	FP021821_5.raw	0/0		10.4067	771.551	771.551	771.551	3.9199e-11	4.0759e-12	0	0
FALSE	High	PMI-Byonic	PMI-Byonic (A2)	A	2	Unambiguous	ACSCPLGFSGPL	[Y].AcScPLGFSGPL.[C]	C2(Carbamidomethyl); C4(Carbamidomethyl)	1	1	Q01705	Q01705	Neurogenic locus notch homolog protein 1 OS=Mus musculus OX=10090 GN=Notch1 PE=1 SV=3	2	2	2	1	0	1	1	1	633.289	1265.57	1265.57	4.0905	0.00258839	0	0	80753.5	HCD (High Energy Collision Dissociation)	MS2	18.3347	100	16.7341	6056	6056	6053	FP021821_5.raw	0/0		3.66573	295.174	295.174	295.174	0.000215911	2.7704e-05	0	0
FALSE	High	PMI-Byonic	PMI-Byonic (A2)	A	2	Unambiguous	CLTPLDNACL	[L].cLTPLDNAcL.[A]	C1(Carbamidomethyl); C9(Carbamidomethyl)	1	1	Q01705	Q01705	Neurogenic locus notch homolog protein 1 OS=Mus musculus OX=10090 GN=Notch1 PE=1 SV=3	2	2	2	1	0	1	1	1	588.776	1176.54	1176.54	4.45087	0.00261831	0	0	3.29782e+06	HCD (High Energy Collision Dissociation)	MS2	0.932041	44.7767	15.7853	5658	5658	5657	FP021821_5.raw	0/0		7.82774	738.046	283.068	283.068	1.48682e-08	2.14334e-09	0	0
FALSE	Medium	PMI-Byonic	PMI-Byonic (A2)	A	2	Unambiguous	CLTPLDNACL	[L].cLTPLDNAcL.[A]	C1(Carbamidomethyl); C9(Carbamidomethyl)	1	1	Q01705	Q01705	Neurogenic locus notch homolog protein 1 OS=Mus musculus OX=10090 GN=Notch1 PE=1 SV=3	2	2	2	1	0	1	1	1	588.775	1176.54	1176.54	4.03586	0.00237417	0	0	40395.2	HCD (High Energy Collision Dissociation)	MS2	11.723	100	16.1859	5826	5826	5822	FP021821_5.raw	0/0		0.310776	135.195	135.195	135.195	0.488905	0.021468	0	0
FALSE	High	PMI-Byonic	PMI-Byonic (A2)	A	2	Unambiguous	CLTPLDNACL	[L].cLTPLDNAcL.[A]	C1(Carbamidomethyl); C9(Carbamidomethyl)	1	1	Q01705	Q01705	Neurogenic locus notch homolog protein 1 OS=Mus musculus OX=10090 GN=Notch1 PE=1 SV=3	2	2	2	1	0	1	1	1	588.776	1176.55	1176.54	5.48841	0.00322866	0	0	127567	HCD (High Energy Collision Dissociation)	MS2	2.65548	100	16.0231	5758	5758	5756	FP021821_5.raw	0/0		2.55491	349.331	292.762	292.762	0.00278667	0.000257636	0	0
FALSE	High	PMI-Byonic	PMI-Byonic (A2)	A	2	Unambiguous	CLTPLDNACL	[L].cLTPLDNAcL.[A]	C1(Carbamidomethyl); C9(Carbamidomethyl)	1	1	Q01705	Q01705	Neurogenic locus notch homolog protein 1 OS=Mus musculus OX=10090 GN=Notch1 PE=1 SV=3	2	2	2	1	0	1	1	1	588.776	1176.54	1176.54	4.65838	0.00274038	0	0	446425	HCD (High Energy Collision Dissociation)	MS2	3.30669	100	15.9154	5713	5713	5712	FP021821_5.raw	0/0		3.12359	472.27	316	316	0.000752328	9.46563e-05	0	0
FALSE	High	PMI-Byonic	PMI-Byonic (A2)	A	2	Unambiguous	CLTPLDNACL	[L].cLTPLDNAcL.[A]	C1(Carbamidomethyl); C9(Carbamidomethyl)	1	1	Q01705	Q01705	Neurogenic locus notch homolog protein 1 OS=Mus musculus OX=10090 GN=Notch1 PE=1 SV=3	2	2	2	1	0	1	1	1	588.777	1176.55	1176.54	7.04471	0.00414419	0	0	57205.3	HCD (High Energy Collision Dissociation)	MS2	7.96579	100	15.6648	5608	5608	5602	FP021821_5.raw	0/0		3.38239	455.906	289.983	289.983	0.000414584	5.50976e-05	0	0
FALSE	High	PMI-Byonic	PMI-Byonic (A2)	A	2	Unambiguous	ANPCRNGGTCDLLTLTEY	[L].ANPcRNGGtcDLLTLTEY.[K]	C4(Carbamidomethyl); T9(Fuc(1)); C10(Carbamidomethyl)	1	1	Q01705	Q01705	Neurogenic locus notch homolog protein 1 OS=Mus musculus OX=10090 GN=Notch1 PE=1 SV=3	3	2	2	1	0	1	1	1	1101	2201	2200.98	7.09987	0.00781335	0	0	1.18929e+06	HCD (High Energy Collision Dissociation)	MS2	0	100	15.469	5526	5526	5525	FP021821_5.raw	0/0		4.43235	425.082	425.082	23.9723	3.69527e-05	5.48184e-06	0	0
FALSE	High	PMI-Byonic	PMI-Byonic (A2)	A	2	Unambiguous	ANPCRNGGTCDLLTLTEY	[L].ANPcRNGGtcDLLTLTEY.[K]	C4(Carbamidomethyl); T9(Fuc(1)); C10(Carbamidomethyl)	1	1	Q01705	Q01705	Neurogenic locus notch homolog protein 1 OS=Mus musculus OX=10090 GN=Notch1 PE=1 SV=3	3	3	3	1	0	1	1	1	734.338	2201	2200.98	6.87191	0.00504166	0	0	420466	HCD (High Energy Collision Dissociation)	MS2	0.628964	100	15.4953	5537	5537	5536	FP021821_5.raw	0/0		0.954292	246.282	246.282	6.4	0.111098	0.00684146	0	0
FALSE	High	PMI-Byonic	PMI-Byonic (A2)	A	2	Unambiguous	ANPCRNGGTCDLLTLTEY	[L].ANPcRNGGtcDLLTLTEY.[K]	C4(Carbamidomethyl); T9(Fuc(1)); C10(Carbamidomethyl)	1	1	Q01705	Q01705	Neurogenic locus notch homolog protein 1 OS=Mus musculus OX=10090 GN=Notch1 PE=1 SV=3	3	2	2	1	0	1	1	1	1101	2201	2200.98	6.54525	0.007203	0	0	424918	HCD (High Energy Collision Dissociation)	MS2	0	100	15.5747	5570	5570	5569	FP021821_5.raw	0/0		4.35319	373.503	373.503	18.7469	4.43414e-05	6.27611e-06	0	0
FALSE	Low	PMI-Byonic	PMI-Byonic (A2)	A	2	Unambiguous	ANPCRNGGTCDLLTLTEY	[L].ANPcRNGGtcDLLTLTEY.[K]	C4(Carbamidomethyl); T9(Fuc(1)); C10(Carbamidomethyl)	1	1	Q01705	Q01705	Neurogenic locus notch homolog protein 1 OS=Mus musculus OX=10090 GN=Notch1 PE=1 SV=3	3	3	3	1	0	1	1	1	734.338	2201	2200.98	6.37276	0.00467545	0	0	123760	HCD (High Energy Collision Dissociation)	MS2	3.13084	100	15.6037	5582	5582	5580	FP021821_5.raw	0/0		0.00750756	58.5078	58.5078	6.4	0.982862	0.072787	0.00409836	0
FALSE	Medium	PMI-Byonic	PMI-Byonic (A2)	A	2	Unambiguous	ANPCRNGGTCDLLTLTEY	[L].ANPcRNGGtcDLLTLTEY.[K]	C4(Carbamidomethyl); T9(Fuc(1)); C10(Carbamidomethyl)	1	1	Q01705	Q01705	Neurogenic locus notch homolog protein 1 OS=Mus musculus OX=10090 GN=Notch1 PE=1 SV=3	3	2	2	1	0	1	1	1	1102	2203	2200.98	915.562	1.00757	0	0	37382.7	HCD (High Energy Collision Dissociation)	MS2	45.8752	100	15.3543	5479	5479	5470	FP021821_5.raw	0/0		0.296316	49.5671	49.5671	6.4	0.505457	0.0235632	0	0
FALSE	High	PMI-Byonic	PMI-Byonic (A2)	A	2	Unambiguous	ANPCRNGGTCDLLTLTEY	[L].ANPcRnGGtcDLLTLTEY.[K]	C4(Carbamidomethyl); N6(Deamidated); T9(Fuc(1)); C10(Carbamidomethyl)	1	1	Q01705	Q01705	Neurogenic locus notch homolog protein 1 OS=Mus musculus OX=10090 GN=Notch1 PE=1 SV=3	3	2	2	1	0	1	1	1	1101.49	2201.98	2201.97	5.15313	0.00567351	0	0	237127	HCD (High Energy Collision Dissociation)	MS2	0	100	16.4182	5923	5923	5921	FP021821_5.raw	0/0		3.10013	254.445	254.445	17.9013	0.000794088	9.94469e-05	0	0
FALSE	High	PMI-Byonic	PMI-Byonic (A2)	A	2	Unambiguous	ANPCRNGGTCDLLTLTEY	[L].ANPcRNGGtcDLLTLTEY.[K]	C4(Carbamidomethyl); T9(Fuc(1)); C10(Carbamidomethyl)	1	1	Q01705	Q01705	Neurogenic locus notch homolog protein 1 OS=Mus musculus OX=10090 GN=Notch1 PE=1 SV=3	3	2	2	1	0	1	1	1	1101	2201	2200.98	6.65617	0.00732507	0	0	120581	HCD (High Energy Collision Dissociation)	MS2	0	100	15.6807	5614	5614	5613	FP021821_5.raw	0/0		1.25798	129.556	129.556	6.4	0.0552109	0.0047254	0	0
FALSE	High	PMI-Byonic	PMI-Byonic (A2)	A	2	Unambiguous	KCRCPPGWSGKSCQQADPCASNPCANGGQCLPFESSY	[Y].KcRcPPGWsGKScQQADPcASNPcANGGQcLPFESSY.[I]	C2(Carbamidomethyl); C4(Carbamidomethyl); S9(Hex(1)Pent(2)); C13(Carbamidomethyl); C19(Carbamidomethyl); C24(Carbamidomethyl); C30(Carbamidomethyl)	1	1	Q01705	Q01705	Neurogenic locus notch homolog protein 1 OS=Mus musculus OX=10090 GN=Notch1 PE=1 SV=3	2	4	4	1	0	1	1	1	1162.48	4646.91	4644.88	438.482	0.509174	0	0	101334	HCD (High Energy Collision Dissociation)	MS2	17.0079	100	13.7829	4815	4815	4810	FP021821_5.raw	0/0		2.99427	4.92233	4.92233	2.4	0.00101328	0.000121669	0	0
FALSE	High	PMI-Byonic	PMI-Byonic (A2)	A	2	Unambiguous	KCRCPPGWSGKSCQQADPCASNPCANGGQCLPFESSY	[Y].KcRcPPGWsGKScQQADPcASNPcANGGQcLPFESSY.[I]	C2(Carbamidomethyl); C4(Carbamidomethyl); S9(Hex(1)Pent(2)); C13(Carbamidomethyl); C19(Carbamidomethyl); C24(Carbamidomethyl); C30(Carbamidomethyl)	1	1	Q01705	Q01705	Neurogenic locus notch homolog protein 1 OS=Mus musculus OX=10090 GN=Notch1 PE=1 SV=3	2	4	4	1	0	1	1	1	1162.48	4646.9	4644.88	435.434	0.505634	0	0	212532	HCD (High Energy Collision Dissociation)	MS2	23.7595	100	12.4079	4232	4232	4227	FP021821_5.raw	0/0		4.30038	260.785	260.785	2.4	5.00749e-05	8.70108e-06	0	0
FALSE	High	PMI-Byonic	PMI-Byonic (A2)	A	2	Unambiguous	KCRCPPGWSGKSCQQADPCASNPCANGGQCLPFESSY	[Y].KcRcPPGWSGKScQQADPcAsNPcANGGQcLPFESSY.[I]	C2(Carbamidomethyl); C4(Carbamidomethyl); C13(Carbamidomethyl); C19(Carbamidomethyl); S21(Hex(1)); C24(Carbamidomethyl); C30(Carbamidomethyl)	1	1	Q01705	Q01705	Neurogenic locus notch homolog protein 1 OS=Mus musculus OX=10090 GN=Notch1 PE=1 SV=3	2	4	4	1	0	1	1	1	1096.45	4382.8	4380.79	457.012	0.500518	0	0	173243	HCD (High Energy Collision Dissociation)	MS2	32.8062	100	12.8814	4433	4433	4425	FP021821_5.raw	0/0		2.51812	87.6444	87.6444	2.84217e-14	0.00303303	0.000274559	0	0
FALSE	High	PMI-Byonic	PMI-Byonic (A2)	A	2	Unambiguous	KCRCPPGWSGKSCQQADPCASNPCANGGQCLPF	[Y].KcRcPPGWsGKScQQADPcASNPcANGGQcLPF.[E]	C2(Carbamidomethyl); C4(Carbamidomethyl); S9(Hex(1)Pent(2)); C13(Carbamidomethyl); C19(Carbamidomethyl); C24(Carbamidomethyl); C30(Carbamidomethyl)	1	1	Q01705	Q01705	Neurogenic locus notch homolog protein 1 OS=Mus musculus OX=10090 GN=Notch1 PE=1 SV=3	1	4	4	1	0	1	1	1	1045.44	4178.72	4178.71	3.77068	0.00393915	0	0	83156.5	HCD (High Energy Collision Dissociation)	MS2	0	100	12.3219	4195	4195	4194	FP021821_5.raw	0/0		4.71609	362.753	362.753	2.4	1.92267e-05	1.90961e-06	0	0
FALSE	High	PMI-Byonic	PMI-Byonic (A2)	A	2	Unambiguous	KCRCPPGWSGKSCQQADPCASNPCANGGQCLPFESSY	[Y].KcRcPPGWsGKScQQADPcASNPcANGGQcLPFESSY.[I]	C2(Carbamidomethyl); C4(Carbamidomethyl); S9(Hex(1)Pent(2)); C13(Carbamidomethyl); C19(Carbamidomethyl); C24(Carbamidomethyl); C30(Carbamidomethyl)	1	1	Q01705	Q01705	Neurogenic locus notch homolog protein 1 OS=Mus musculus OX=10090 GN=Notch1 PE=1 SV=3	2	4	4	1	0	1	1	1	1161.98	4644.9	4644.88	5.48258	0.00636648	0	0	33765.1	HCD (High Energy Collision Dissociation)	MS2	2.29202	100	13.4579	4677	4677	4667	FP021821_5.raw	0/0		3.64171	4.17347	4.17347	2.4	0.000228187	3.09639e-05	0	0
FALSE	High	PMI-Byonic	PMI-Byonic (A2)	A	2	Unambiguous	KCRCPPGWSGKSCQQADPCASNPCANGGQCLPFESSY	[Y].KcRcPPGWsGKScQQADPcASNPcANGGQcLPFESSY.[I]	C2(Carbamidomethyl); C4(Carbamidomethyl); S9(Hex(1)Pent(2)); C13(Carbamidomethyl); C19(Carbamidomethyl); C24(Carbamidomethyl); C30(Carbamidomethyl)	1	1	Q01705	Q01705	Neurogenic locus notch homolog protein 1 OS=Mus musculus OX=10090 GN=Notch1 PE=1 SV=3	2	4	4	1	0	1	1	1	1162.23	4645.9	4644.88	219.092	0.254413	0	0	1.10502e+06	HCD (High Energy Collision Dissociation)	MS2	0	100	12.7903	4394	4394	4392	FP021821_5.raw	0/0		12.0065	810.952	810.952	2.4	9.85085e-13	1.83826e-13	0	0
FALSE	High	PMI-Byonic	PMI-Byonic (A2)	A	2	Unambiguous	KCRCPPGWSGKSCQQADPCASNPCANGGQCLPFESSY	[Y].KcRcPPGWsGKScQQADPcASNPcANGGqcLPFESSY.[I]	C2(Carbamidomethyl); C4(Carbamidomethyl); S9(Hex(1)Pent(2)); C13(Carbamidomethyl); C19(Carbamidomethyl); C24(Carbamidomethyl); Q29(Deamidated); C30(Carbamidomethyl)	1	1	Q01705	Q01705	Neurogenic locus notch homolog protein 1 OS=Mus musculus OX=10090 GN=Notch1 PE=1 SV=3	2	4	4	1	0	1	1	1	1162.23	4645.91	4645.86	10.9188	0.0126818	0	0	43163.4	HCD (High Energy Collision Dissociation)	MS2	0	100	13.3226	4620	4620	4612	FP021821_5.raw	0/0		1.31924	105.97	105.97	1.52635	0.0479463	0.00379998	0	0
FALSE	High	PMI-Byonic	PMI-Byonic (A2)	A	2	Unambiguous	KCRCPPGWSGKSCQQADPCASNPCANGGQCLPFESSY	[Y].KcRcPPGWsGKScQQADPcASNPcANGGQcLPFESSY.[I]	C2(Carbamidomethyl); C4(Carbamidomethyl); S9(Hex(1)Pent(2)); C13(Carbamidomethyl); C19(Carbamidomethyl); C24(Carbamidomethyl); C30(Carbamidomethyl)	1	1	Q01705	Q01705	Neurogenic locus notch homolog protein 1 OS=Mus musculus OX=10090 GN=Notch1 PE=1 SV=3	2	4	4	1	0	1	1	1	1161.98	4644.89	4644.88	1.69817	0.00197195	0	0	94669.8	HCD (High Energy Collision Dissociation)	MS2	0	100	13.0584	4508	4508	4502	FP021821_5.raw	0/0		6.07222	400.085	400.085	2.4	8.46806e-07	9.93553e-08	0	0
FALSE	High	PMI-Byonic	PMI-Byonic (A2)	A	2	Unambiguous	KCRCPPGWSGKSCQQADPCASNPCANGGQCLPFESSY	[Y].KcRcPPGWsGKScQQADPcASNPcANGGQcLPFESSY.[I]	C2(Carbamidomethyl); C4(Carbamidomethyl); S9(Hex(1)Pent(2)); C13(Carbamidomethyl); C19(Carbamidomethyl); C24(Carbamidomethyl); C30(Carbamidomethyl)	1	1	Q01705	Q01705	Neurogenic locus notch homolog protein 1 OS=Mus musculus OX=10090 GN=Notch1 PE=1 SV=3	2	4	4	1	0	1	1	1	1162.23	4645.9	4644.88	219.092	0.254413	0	0	472033	HCD (High Energy Collision Dissociation)	MS2	0	100	12.9309	4454	4454	4447	FP021821_5.raw	0/0		7.00655	584.174	584.174	2.4	9.8503e-08	1.16333e-08	0	0
FALSE	High	PMI-Byonic	PMI-Byonic (A2)	A	2	Unambiguous	KCRCPPGWSGKSCQQADPCASNPCANGGQCLPFESSY	[Y].KcRcPPGWsGKScQQADPcASNPcANGGQcLPFESSY.[I]	C2(Carbamidomethyl); C4(Carbamidomethyl); S9(Hex(1)); C13(Carbamidomethyl); C19(Carbamidomethyl); C24(Carbamidomethyl); C30(Carbamidomethyl)	1	1	Q01705	Q01705	Neurogenic locus notch homolog protein 1 OS=Mus musculus OX=10090 GN=Notch1 PE=1 SV=3	2	4	4	1	0	1	1	1	1095.96	4380.82	4380.79	5.26602	0.00576734	0	0	50383.4	HCD (High Energy Collision Dissociation)	MS2	0	100	12.738	4372	4372	4370	FP021821_5.raw	0/0		3.77998	235.45	140.778	5.68434e-14	0.000165966	2.15281e-05	0	0
FALSE	High	PMI-Byonic	PMI-Byonic (A2)	A	2	Unambiguous	KCRCPPGWSGKSCQQADPCASNPCANGGQCLPF	[Y].KcRcPPGWsGKScQQADPcASNPcANGGQcLPF.[E]	C2(Carbamidomethyl); C4(Carbamidomethyl); S9(Hex(1)Pent(2)); C13(Carbamidomethyl); C19(Carbamidomethyl); C24(Carbamidomethyl); C30(Carbamidomethyl)	1	1	Q01705	Q01705	Neurogenic locus notch homolog protein 1 OS=Mus musculus OX=10090 GN=Notch1 PE=1 SV=3	1	4	4	1	0	1	1	1	1046.19	4181.74	4178.71	724.5	0.756869	0	0	212764	HCD (High Energy Collision Dissociation)	MS2	0	100	11.9478	4037	4037	4029	FP021821_5.raw	0/0		4.43998	240.663	240.663	2.4	3.63095e-05	5.14344e-06	0	0
FALSE	High	PMI-Byonic	PMI-Byonic (A2)	A	2	Unambiguous	KCRCPPGWSGKSCQQADPCASNPCANGGQCLPFESSY	[Y].KcRcPPGWsGKScQQADPcASNPcANGGQcLPFESSY.[I]	C2(Carbamidomethyl); C4(Carbamidomethyl); S9(Hex(1)Pent(1)); C13(Carbamidomethyl); C19(Carbamidomethyl); C24(Carbamidomethyl); C30(Carbamidomethyl)	1	1	Q01705	Q01705	Neurogenic locus notch homolog protein 1 OS=Mus musculus OX=10090 GN=Notch1 PE=1 SV=3	2	4	4	1	0	1	1	1	1129.22	4513.86	4512.84	226.102	0.25509	0	0	251609	HCD (High Energy Collision Dissociation)	MS2	52.9322	100	12.6132	4319	4319	4315	FP021821_5.raw	0/0		3.64171	96.9673	96.9673	1.2	0.000228187	2.93473e-05	0	0
FALSE	High	PMI-Byonic	PMI-Byonic (A2)	A	2	Unambiguous	KCRCPPGWSGKSCQQADPCASNPCANGGQCLPFESSY	[Y].KcRcPPGWsGKScQQADPcASNPcANGGQcLPFESSY.[I]	C2(Carbamidomethyl); C4(Carbamidomethyl); S9(Hex(1)Pent(2)); C13(Carbamidomethyl); C19(Carbamidomethyl); C24(Carbamidomethyl); C30(Carbamidomethyl)	1	1	Q01705	Q01705	Neurogenic locus notch homolog protein 1 OS=Mus musculus OX=10090 GN=Notch1 PE=1 SV=3	2	5	5	1	0	1	1	1	929.783	4644.88	4644.88	1.30106	0.00120866	0	0	27991.1	HCD (High Energy Collision Dissociation)	MS2	0	100	12.611	4318	4318	4315	FP021821_5.raw	0/0		0.930599	65.7324	65.7324	2.4	0.117328	0.00735297	0	0
FALSE	High	PMI-Byonic	PMI-Byonic (A2)	A	2	Unambiguous	KCRCPPGWSGKSCQQADPCASNPCANGGQCLPFESSY	[Y].KcRcPPGWSGKScQQADPcASNPcANGGQcLPFEsSY.[I]	C2(Carbamidomethyl); C4(Carbamidomethyl); C13(Carbamidomethyl); C19(Carbamidomethyl); C24(Carbamidomethyl); C30(Carbamidomethyl); S35(Hex(1))	1	1	Q01705	Q01705	Neurogenic locus notch homolog protein 1 OS=Mus musculus OX=10090 GN=Notch1 PE=1 SV=3	2	4	4	1	0	1	1	1	1096.46	4382.82	4380.79	463.699	0.507843	0	0	354290	HCD (High Energy Collision Dissociation)	MS2	77.7915	100	12.6088	4317	4317	4315	FP021821_5.raw	0/0		2.38866	297.783	172.062	0.168378	0.0040864	0.000389232	0	0
FALSE	High	PMI-Byonic	PMI-Byonic (A2)	A	2	Unambiguous	KCRCPPGWSGKSCQQADPCASNPCANGGQCLPFESSY	[Y].KcRcPPGWsGKScQQADPcASNPcANGGQcLPFESSY.[I]	C2(Carbamidomethyl); C4(Carbamidomethyl); S9(Hex(1)Pent(2)); C13(Carbamidomethyl); C19(Carbamidomethyl); C24(Carbamidomethyl); C30(Carbamidomethyl)	1	1	Q01705	Q01705	Neurogenic locus notch homolog protein 1 OS=Mus musculus OX=10090 GN=Notch1 PE=1 SV=3	2	4	4	1	0	1	1	1	1161.98	4644.9	4644.88	4.53648	0.00526784	0	0	2835709	HCD (High Energy Collision Dissociation)	MS2	0.202279	52.5621	12.5287	4283	4283	4282	FP021821_5.raw	0/0		11.2107	760.574	654.525	2.4	6.15648e-12	7.20188e-13	0	0
FALSE	High	PMI-Byonic	PMI-Byonic (A2)	A	2	Unambiguous	KCRCPPGWSGKSCQQADPCASNPCANGGQCLPFESSY	[Y].KcRcPPGWSGKScQQADPcAsNPcANGGQcLPFESSY.[I]	C2(Carbamidomethyl); C4(Carbamidomethyl); C13(Carbamidomethyl); C19(Carbamidomethyl); S21(Hex(1)); C24(Carbamidomethyl); C30(Carbamidomethyl)	1	1	Q01705	Q01705	Neurogenic locus notch homolog protein 1 OS=Mus musculus OX=10090 GN=Notch1 PE=1 SV=3	2	4	4	1	0	1	1	1	1096.46	4382.82	4380.79	461.693	0.505645	0	0	83321.6	HCD (High Energy Collision Dissociation)	MS2	65.4357	100	12.4966	4270	4270	4260	FP021821_5.raw	0/0		2.49332	115.129	115.129	1.13687e-13	0.00321128	0.000308867	0	0
FALSE	High	PMI-Byonic	PMI-Byonic (A2)	A	2	Unambiguous	KCRCPPGWSGKSCQQADPCASNPCANGGQCLPF	[Y].KcRcPPGWsGKScQQADPcASNPcANGGQcLPF.[E]	C2(Carbamidomethyl); C4(Carbamidomethyl); S9(Hex(1)Pent(2)); C13(Carbamidomethyl); C19(Carbamidomethyl); C24(Carbamidomethyl); C30(Carbamidomethyl)	1	1	Q01705	Q01705	Neurogenic locus notch homolog protein 1 OS=Mus musculus OX=10090 GN=Notch1 PE=1 SV=3	1	4	4	1	0	1	1	1	1045.44	4178.72	4178.71	3.88753	0.00406122	0	0	855370	HCD (High Energy Collision Dissociation)	MS2	0	100	12.0619	4085	4085	4084	FP021821_5.raw	0/0		8.21197	627.96	627.96	2.4	6.13805e-09	1.01023e-09	0	0
FALSE	High	PMI-Byonic	PMI-Byonic (A2)	A	2	Unambiguous	KCRCPPGWSGKSCQQADPCASNPCANGGQCLPFESSY	[Y].KcRcPPGWsGKScQQADPcASNPcANGGQcLPFESSY.[I]	C2(Carbamidomethyl); C4(Carbamidomethyl); S9(Hex(1)Pent(2)); C13(Carbamidomethyl); C19(Carbamidomethyl); C24(Carbamidomethyl); C30(Carbamidomethyl)	1	1	Q01705	Q01705	Neurogenic locus notch homolog protein 1 OS=Mus musculus OX=10090 GN=Notch1 PE=1 SV=3	2	5	5	1	0	1	1	1	929.786	4644.9	4644.88	5.37456	0.00499284	0	0	35412.2	HCD (High Energy Collision Dissociation)	MS2	0	100	12.4857	4265	4265	4260	FP021821_5.raw	0/0		1.88991	72.4774	72.4774	2.4	0.0128852	0.001007	0	0
FALSE	High	PMI-Byonic	PMI-Byonic (A2)	A	2	Unambiguous	KCRCPPGWSGKSCQQADPCASNPCANGGQCLPF	[Y].KcRcPPGWsGKScQQADPcASNPcANGGqcLPF.[E]	C2(Carbamidomethyl); C4(Carbamidomethyl); S9(Hex(1)Pent(2)); C13(Carbamidomethyl); C19(Carbamidomethyl); C24(Carbamidomethyl); Q29(Deamidated); C30(Carbamidomethyl)	1	1	Q01705	Q01705	Neurogenic locus notch homolog protein 1 OS=Mus musculus OX=10090 GN=Notch1 PE=1 SV=3	1	4	4	1	0	1	1	1	1045.93	4180.71	4179.69	243.458	0.254395	0	0	356107	HCD (High Energy Collision Dissociation)	MS2	25.1391	100	12.4556	4252	4252	4249	FP021821_5.raw	0/0		3.29636	135.738	135.738	2.4	0.000505405	6.4188e-05	0	0
FALSE	High	PMI-Byonic	PMI-Byonic (A2)	A	2	Unambiguous	KCRCPPGWSGKSCQQADPCASNPCANGGQCLPF	[Y].KcRcPPGWsGKScQQADPcASNPcANGGQcLPF.[E]	C2(Carbamidomethyl); C4(Carbamidomethyl); S9(Hex(1)Pent(2)); C13(Carbamidomethyl); C19(Carbamidomethyl); C24(Carbamidomethyl); C30(Carbamidomethyl)	1	1	Q01705	Q01705	Neurogenic locus notch homolog protein 1 OS=Mus musculus OX=10090 GN=Notch1 PE=1 SV=3	1	4	4	1	0	1	1	1	1045.44	4178.72	4178.71	3.65383	0.00381708	0	0	270482	HCD (High Energy Collision Dissociation)	MS2	0	100	12.1922	4140	4140	4139	FP021821_5.raw	0/0		6.34649	478.108	478.108	2.4	4.50307e-07	5.51211e-08	0	0
FALSE	High	PMI-Byonic	PMI-Byonic (A2)	A	2	Unambiguous	KCRCPPGWSGKSCQQADPCASNPCANGGQCLPFESSY	[Y].KcRcPPGWSGKscQQADPcASNPcANGGQcLPFESSY.[I]	C2(Carbamidomethyl); C4(Carbamidomethyl); S12(Hex(1)Pent(2)); C13(Carbamidomethyl); C19(Carbamidomethyl); C24(Carbamidomethyl); C30(Carbamidomethyl)	1	1	Q01705	Q01705	Neurogenic locus notch homolog protein 1 OS=Mus musculus OX=10090 GN=Notch1 PE=1 SV=3	2	4	4	1	0	1	1	1	1161.98	4644.9	4644.88	5.27233	0.00612234	0	0	1.14754e+06	HCD (High Energy Collision Dissociation)	MS2	0	70.9764	12.6601	4339	4339	4337	FP021821_5.raw	0/0		11.2107	797.37	677.284	0	6.15648e-12	1.10849e-12	0	0
FALSE	High	PMI-Byonic	PMI-Byonic (A2)	A	2	Unambiguous	KCRCPPGWSGKSCQQADPCASNPCANGGQCLPFESSY	[Y].KcRcPPGWsGKScQQADPcASNPcANGGQcLPFESSY.[I]	C2(Carbamidomethyl); C4(Carbamidomethyl); S9(Hex(1)Pent(2)); C13(Carbamidomethyl); C19(Carbamidomethyl); C24(Carbamidomethyl); C30(Carbamidomethyl)	1	1	Q01705	Q01705	Neurogenic locus notch homolog protein 1 OS=Mus musculus OX=10090 GN=Notch1 PE=1 SV=3	2	4	4	1	0	1	1	1	1162.48	4646.88	4644.88	432.07	0.501728	0	0	253757	HCD (High Energy Collision Dissociation)	MS2	0	100	13.1862	4562	4562	4557	FP021821_5.raw	0/0		2.51812	142.41	142.41	2.4	0.00303303	0.000291277	0	0
FALSE	High	PMI-Byonic	PMI-Byonic (A2)	A	2	Unambiguous	SGKSCQQADPCASNPCANGGQCLPFESSY	[W].SGKScQQADPcAsNPcANGGQcLPFESSY.[I]	C5(Carbamidomethyl); C11(Carbamidomethyl); S13(Hex(1)Pent(2)); C16(Carbamidomethyl); C22(Carbamidomethyl)	1	1	Q01705	Q01705	Neurogenic locus notch homolog protein 1 OS=Mus musculus OX=10090 GN=Notch1 PE=1 SV=3	1	4	4	1	0	1	1	1	901.614	3603.43	3603.41	5.18452	0.00467049	0	0	57259.3	HCD (High Energy Collision Dissociation)	MS2	3.88489	100	13.5341	4709	4709	4700	FP021821_5.raw	0/0		1.80088	166.047	166.047	10.4	0.0158167	0.0012348	0	0
FALSE	High	PMI-Byonic	PMI-Byonic (A2)	A	2	Unambiguous	SGKSCQQADPCASNPCANGGQCLPFESSY	[W].SGKScQQADPcAsNPcANGGQcLPFESSY.[I]	C5(Carbamidomethyl); C11(Carbamidomethyl); S13(Hex(1)Pent(2)); C16(Carbamidomethyl); C22(Carbamidomethyl)	1	1	Q01705	Q01705	Neurogenic locus notch homolog protein 1 OS=Mus musculus OX=10090 GN=Notch1 PE=1 SV=3	1	3	3	1	0	1	1	1	1201.81	3603.43	3603.41	3.7485	0.00450247	0	0	656059	HCD (High Energy Collision Dissociation)	MS2	0	100	13.5971	4736	4736	4733	FP021821_5.raw	0/0		7.51432	604.73	604.73	7.22522	3.05969e-08	5.58827e-09	0	0
FALSE	High	PMI-Byonic	PMI-Byonic (A2)	A	2	Unambiguous	SGKSCQQADPCASNPCANGGQCLPFESSY	[W].SGKScQQADPcAsNPcANGGQcLPFESSY.[I]	C5(Carbamidomethyl); C11(Carbamidomethyl); S13(Hex(1)Pent(2)); C16(Carbamidomethyl); C22(Carbamidomethyl)	1	1	Q01705	Q01705	Neurogenic locus notch homolog protein 1 OS=Mus musculus OX=10090 GN=Notch1 PE=1 SV=3	1	3	3	1	0	1	1	1	1201.82	3603.44	3603.41	6.08597	0.00731009	0	0	100269	HCD (High Energy Collision Dissociation)	MS2	0	100	13.473	4683	4683	4678	FP021821_5.raw	0/0		3.42662	291.603	291.603	10.4	0.00037444	4.7187e-05	0	0
FALSE	High	PMI-Byonic	PMI-Byonic (A2)	A	2	Unambiguous	SGKSCQQADPCASNPCANGGQCLPF	[W].SGKScQQADPcAsNPcANGGQcLPF.[E]	C5(Carbamidomethyl); C11(Carbamidomethyl); S13(Hex(1)Pent(2)); C16(Carbamidomethyl); C22(Carbamidomethyl)	1	1	Q01705	Q01705	Neurogenic locus notch homolog protein 1 OS=Mus musculus OX=10090 GN=Notch1 PE=1 SV=3	0	3	3	1	0	1	1	1	1046.76	3138.26	3137.24	323.075	0.337855	0	0	249977	HCD (High Energy Collision Dissociation)	MS2	6.98954	100	12.8269	4410	4410	4403	FP021821_5.raw	0/0		3.14118	281.466	281.466	10.4	0.000722476	9.00891e-05	0	0
FALSE	Medium	PMI-Byonic	PMI-Byonic (A2)	A	2	Unambiguous	SGKSCQQADPCASNPCANGGQCLPFESSY	[W].SGKScQQADPcAsNPcANGGQcLPFESSY.[I]	C5(Carbamidomethyl); C11(Carbamidomethyl); S13(Hex(1)Pent(2)); C16(Carbamidomethyl); C22(Carbamidomethyl)	1	1	Q01705	Q01705	Neurogenic locus notch homolog protein 1 OS=Mus musculus OX=10090 GN=Notch1 PE=1 SV=3	1	4	4	1	0	1	1	1	902.112	3605.42	3603.41	558.113	0.502778	0	0	124642	HCD (High Energy Collision Dissociation)	MS2	15.0443	100	13.6554	4761	4761	4755	FP021821_5.raw	0/0		0.67389	73.5585	73.5585	10.4	0.21189	0.0122059	0	0
FALSE	High	PMI-Byonic	PMI-Byonic (A2)	A	2	Unambiguous	SGKSCQQADPCASNPCANGGQCLPF	[W].SGKScQQADPcAsNPcANGGQcLPF.[E]	C5(Carbamidomethyl); C11(Carbamidomethyl); S13(Hex(1)Pent(2)); C16(Carbamidomethyl); C22(Carbamidomethyl)	1	1	Q01705	Q01705	Neurogenic locus notch homolog protein 1 OS=Mus musculus OX=10090 GN=Notch1 PE=1 SV=3	0	3	3	1	0	1	1	1	1046.43	3137.26	3137.24	5.91876	0.00618953	0	0	143112	HCD (High Energy Collision Dissociation)	MS2	4.75924	100	12.9525	4463	4463	4458	FP021821_5.raw	0/0		2.97226	210.418	210.418	10.4	0.00106596	0.000127923	0	0
FALSE	High	PMI-Byonic	PMI-Byonic (A2)	A	2	Unambiguous	SGKSCQQADPCASNPCANGGQCLPFESSY	[W].SGKScQQADPcAsNPcANGGQcLPFESSY.[I]	C5(Carbamidomethyl); C11(Carbamidomethyl); S13(Hex(1)Pent(2)); C16(Carbamidomethyl); C22(Carbamidomethyl)	1	1	Q01705	Q01705	Neurogenic locus notch homolog protein 1 OS=Mus musculus OX=10090 GN=Notch1 PE=1 SV=3	1	3	3	1	0	1	1	1	1201.82	3603.43	3603.41	5.17131	0.00621145	0	0	171229	HCD (High Energy Collision Dissociation)	MS2	0	100	13.7243	4790	4790	4788	FP021821_5.raw	0/0		2.91359	222.106	222.106	10.4	0.00122013	0.000135108	0	0
FALSE	High	PMI-Byonic	PMI-Byonic (A2)	A	2	Unambiguous	SGKSCQQADPCASNPCANGGQCLPFESSY	[W].SGKScQQADPcAsNPcANGGQcLPFESSY.[I]	C5(Carbamidomethyl); C11(Carbamidomethyl); S13(Hex(1)Pent(2)); C16(Carbamidomethyl); C22(Carbamidomethyl)	1	1	Q01705	Q01705	Neurogenic locus notch homolog protein 1 OS=Mus musculus OX=10090 GN=Notch1 PE=1 SV=3	1	3	3	1	0	1	1	1	1202.15	3604.42	3603.41	279.874	0.336168	0	0	200038	HCD (High Energy Collision Dissociation)	MS2	0	100	13.8659	4850	4850	4843	FP021821_5.raw	0/0		3.40008	254.472	254.472	10.4	0.000398038	5.23947e-05	0	0
FALSE	High	PMI-Byonic	PMI-Byonic (A2)	A	2	Unambiguous	SGKSCQQADPCASNPCANGGQCLPFESSY	[W].SGKScQQADPcAsNPcANGGQcLPFESSY.[I]	C5(Carbamidomethyl); C11(Carbamidomethyl); S13(Hex(1)Pent(2)); C16(Carbamidomethyl); C22(Carbamidomethyl)	1	1	Q01705	Q01705	Neurogenic locus notch homolog protein 1 OS=Mus musculus OX=10090 GN=Notch1 PE=1 SV=3	1	3	3	1	0	1	1	1	1202.14	3604.42	3603.41	278.451	0.334459	0	0	87686.5	HCD (High Energy Collision Dissociation)	MS2	0	100	13.9831	4899	4899	4898	FP021821_5.raw	0/0		1.82698	81.3188	81.3188	10.4	0.0148943	0.00108207	0	0
FALSE	High	PMI-Byonic	PMI-Byonic (A2)	A	2	Unambiguous	SGKSCQQADPCASNPCANGGQCLPF	[W].SGKScQQADPcAsNPcANGGqcLPF.[E]	C5(Carbamidomethyl); C11(Carbamidomethyl); S13(Hex(1)Pent(2)); C16(Carbamidomethyl); Q21(Deamidated); C22(Carbamidomethyl)	1	1	Q01705	Q01705	Neurogenic locus notch homolog protein 1 OS=Mus musculus OX=10090 GN=Notch1 PE=1 SV=3	0	3	3	1	0	1	1	1	1046.76	3138.25	3138.23	8.36517	0.00875061	0	0	74241.4	HCD (High Energy Collision Dissociation)	MS2	0	100	13.1406	4543	4543	4535	FP021821_5.raw	0/0		1.00917	42.206	42.206	0	0.0979096	0.00635428	0	0
FALSE	High	PMI-Byonic	PMI-Byonic (A2)	A	2	Unambiguous	ICRCPPGFHGPTCRQDVNECSQNPGLCRHGGTCHNEIGSY	[Y].IcRcPPGFHGPtcRQDVNEcSQNPGLcRHGGTcHNEIGSY.[R]	C2(Carbamidomethyl); C4(Carbamidomethyl); T12(Fuc(1)); C13(Carbamidomethyl); C20(Carbamidomethyl); C27(Carbamidomethyl); C33(Carbamidomethyl)	1	1	Q01705	Q01705	Neurogenic locus notch homolog protein 1 OS=Mus musculus OX=10090 GN=Notch1 PE=1 SV=3	2	6	6	1	0	1	1	1	806.017	4831.07	4831.05	3.62536	0.00291905	0	0	49642.5	HCD (High Energy Collision Dissociation)	MS2	5.90638	100	11.1909	3715	3715	3713	FP021821_5.raw	0/0		1.15031	62.1228	62.1228	3.6	0.0707434	0.00557937	0	0
FALSE	Medium	PMI-Byonic	PMI-Byonic (A2)	A	2	Unambiguous	ICRCPPGFHGPTCRQDVNECSQNPGLCRHGGTCHNEIGSY	[Y].IcRcPPGFHGPtcRQDVNEcSQNPGLcRHGGTcHNEIGSY.[R]	C2(Carbamidomethyl); C4(Carbamidomethyl); T12(Fuc(1)); C13(Carbamidomethyl); C20(Carbamidomethyl); C27(Carbamidomethyl); C33(Carbamidomethyl)	1	1	Q01705	Q01705	Neurogenic locus notch homolog protein 1 OS=Mus musculus OX=10090 GN=Notch1 PE=1 SV=3	2	6	6	1	0	1	1	1	806.516	4834.06	4831.05	623.092	0.501698	0	0	261807	HCD (High Energy Collision Dissociation)	MS2	52.4132	100	11.0672	3663	3663	3658	FP021821_5.raw	0/0		0.052547	18.0134	18.0134	3.6	0.886039	0.0395623	0	0
FALSE	High	PMI-Byonic	PMI-Byonic (A2)	A	2	Unambiguous	ICRCPPGFHGPTCRQDVNECSQNPGLCRHGGTCHNEIGSY	[Y].IcRcPPGFHGPtcRQDVNEcSQNPGLcRHGGTcHNEIGSY.[R]	C2(Carbamidomethyl); C4(Carbamidomethyl); T12(Fuc(1)); C13(Carbamidomethyl); C20(Carbamidomethyl); C27(Carbamidomethyl); C33(Carbamidomethyl)	1	1	Q01705	Q01705	Neurogenic locus notch homolog protein 1 OS=Mus musculus OX=10090 GN=Notch1 PE=1 SV=3	2	6	6	1	0	1	1	1	806.017	4831.07	4831.05	3.24634	0.00261387	0	0	266258	HCD (High Energy Collision Dissociation)	MS2	6.52502	100	10.7483	3527	3527	3526	FP021821_5.raw	0/0		1.9606	230.347	230.347	3.6	0.0109496	0.000942095	0	0
FALSE	High	PMI-Byonic	PMI-Byonic (A2)	A	2	Unambiguous	ICRCPPGFHGPTCRQDVNECSQNPGLCRHGGTCHNEIGSY	[Y].IcRcPPGFHGPtcRQDVNEcSQNPGLcRHGGTcHNEIGSY.[R]	C2(Carbamidomethyl); C4(Carbamidomethyl); T12(Fuc(1)); C13(Carbamidomethyl); C20(Carbamidomethyl); C27(Carbamidomethyl); C33(Carbamidomethyl)	1	1	Q01705	Q01705	Neurogenic locus notch homolog protein 1 OS=Mus musculus OX=10090 GN=Notch1 PE=1 SV=3	2	6	6	1	0	1	1	1	806.019	4831.08	4831.05	5.44464	0.00438389	0	0	249314	HCD (High Energy Collision Dissociation)	MS2	0	100	10.6189	3472	3472	3471	FP021821_5.raw	0/0		5.43765	487.593	487.593	3.6	3.65045e-06	4.19017e-07	0	0
FALSE	High	PMI-Byonic	PMI-Byonic (A2)	A	2	Unambiguous	ICRCPPGFHGPTCRQDVNECSQNPGLCRHGGTCHNEIGSY	[Y].IcRcPPGFHGPtcRQDVNEcSQNPGLcRHGGTcHNEIGSY.[R]	C2(Carbamidomethyl); C4(Carbamidomethyl); T12(Fuc(1)); C13(Carbamidomethyl); C20(Carbamidomethyl); C27(Carbamidomethyl); C33(Carbamidomethyl)	1	1	Q01705	Q01705	Neurogenic locus notch homolog protein 1 OS=Mus musculus OX=10090 GN=Notch1 PE=1 SV=3	2	5	5	1	0	1	1	1	967.018	4831.06	4831.05	2.89537	0.00279754	0	0	823047	HCD (High Energy Collision Dissociation)	MS2	0	100	10.3879	3374	3374	3372	FP021821_5.raw	0/0		4.05673	525.094	525.094	3.6	8.77538e-05	1.15534e-05	0	0
FALSE	High	PMI-Byonic	PMI-Byonic (A2)	A	2	Unambiguous	ICRCPPGFHGPTCRQDVNECSQNPGLCRHGGTCHNEIGSY	[Y].IcRcPPGFHGPtcRQDVNEcSQNPGLcRHGGTcHNEIGSY.[R]	C2(Carbamidomethyl); C4(Carbamidomethyl); T12(Fuc(1)); C13(Carbamidomethyl); C20(Carbamidomethyl); C27(Carbamidomethyl); C33(Carbamidomethyl)	1	1	Q01705	Q01705	Neurogenic locus notch homolog protein 1 OS=Mus musculus OX=10090 GN=Notch1 PE=1 SV=3	2	5	5	1	0	1	1	1	967.019	4831.07	4831.05	3.52707	0.00340789	0	0	323270	HCD (High Energy Collision Dissociation)	MS2	0	100	10.5176	3429	3429	3427	FP021821_5.raw	0/0		3.25268	379.826	379.826	3.6	0.000558877	7.43132e-05	0	0
FALSE	High	PMI-Byonic	PMI-Byonic (A2)	A	2	Unambiguous	ICRCPPGFHGPTCRQDVNECSQNPGLCRHGGTCHNEIGSY	[Y].IcRcPPGFHGPtcRQDVNEcSQNPGLcRHGGTcHNEIGSY.[R]	C2(Carbamidomethyl); C4(Carbamidomethyl); T12(Fuc(1)); C13(Carbamidomethyl); C20(Carbamidomethyl); C27(Carbamidomethyl); C33(Carbamidomethyl)	1	1	Q01705	Q01705	Neurogenic locus notch homolog protein 1 OS=Mus musculus OX=10090 GN=Notch1 PE=1 SV=3	2	6	6	1	0	1	1	1	806.018	4831.07	4831.05	4.23178	0.00340733	0	0	1.39868e+06	HCD (High Energy Collision Dissociation)	MS2	0	50.168	10.4892	3417	3417	3416	FP021821_5.raw	0/0		5.35621	473.441	473.441	3.6	4.40337e-06	5.30594e-07	0	0
FALSE	Medium	PMI-Byonic	PMI-Byonic (A2)	A	2	Unambiguous	ICRCPPGFHGPTCRQDVNECSQNPGLCRHGGTCHNEIGSY	[Y].IcRcPPGFHGPTcRQDVNEcSQNPGLcRHGGTcHNEIGSY.[R]	C2(Carbamidomethyl); C4(Carbamidomethyl); C13(Carbamidomethyl); C20(Carbamidomethyl); C27(Carbamidomethyl); C33(Carbamidomethyl)	1	1	Q01705	Q01705	Neurogenic locus notch homolog protein 1 OS=Mus musculus OX=10090 GN=Notch1 PE=1 SV=3	2	6	6	1	0	1	1	1	782.012	4687.03	4684.99	435.959	0.340411	0	0	272218	HCD (High Energy Collision Dissociation)	MS2	77.3162	100	10.4656	3407	3407	3405	FP021821_5.raw	0/0		0.0477506	13.038	13.038	13.038	0.895879	0.0431755	0	0
FALSE	Medium	PMI-Byonic	PMI-Byonic (A2)	A	2	Unambiguous	ICRCPPGFHGPTCRQDVNECSQNPGLCRHGGTCHNEIGSY	[Y].IcRcPPGFHGPtcRQDVNEcSQNPGLcRHGGTcHNEIGSY.[R]	C2(Carbamidomethyl); C4(Carbamidomethyl); T12(HexNAc(1)); C13(Carbamidomethyl); C20(Carbamidomethyl); C27(Carbamidomethyl); C33(Carbamidomethyl)	1	1	Q01705	Q01705	Neurogenic locus notch homolog protein 1 OS=Mus musculus OX=10090 GN=Notch1 PE=1 SV=3	2	6	6	1	0	1	1	1	815.853	4890.08	4888.07	411.173	0.334974	0	0	445942	HCD (High Energy Collision Dissociation)	MS2	12.0571	100	10.3965	3378	3378	3372	FP021821_5.raw	0/0		0.0388351	1.77741	1.77741	1.2	0.91446	0.0468363	0	0
FALSE	High	PMI-Byonic	PMI-Byonic (A2)	A	2	Unambiguous	ICRCPPGFHGPTCRQDVNECSQNPGLCRHGGTCHNEIGSY	[Y].IcRcPPGFHGPtcRQDVNEcSQNPGLcRHGGTcHNEIGSY.[R]	C2(Carbamidomethyl); C4(Carbamidomethyl); T12(Fuc(1)); C13(Carbamidomethyl); C20(Carbamidomethyl); C27(Carbamidomethyl); C33(Carbamidomethyl)	1	1	Q01705	Q01705	Neurogenic locus notch homolog protein 1 OS=Mus musculus OX=10090 GN=Notch1 PE=1 SV=3	2	6	6	1	0	1	1	1	806.019	4831.08	4831.05	6.05107	0.00487217	0	0	3.43588e+06	HCD (High Energy Collision Dissociation)	MS2	12.206	29.3331	10.3601	3362	3362	3361	FP021821_5.raw	0/0		7.22169	619.517	619.517	3.6	6.00217e-08	8.06738e-09	0	0
FALSE	Medium	PMI-Byonic	PMI-Byonic (A2)	A	2	Unambiguous	ICRCPPGFHGPTCRQDVNECSQNPGLCRHGGTCHNEIGSY	[Y].IcRcPPGFHGPtcRQDVNEcSQNPGLcRHGGTcHNEIGSY.[R]	C2(Carbamidomethyl); C4(Carbamidomethyl); T12(Fuc(1)); C13(Carbamidomethyl); C20(Carbamidomethyl); C27(Carbamidomethyl); C33(Carbamidomethyl)	1	1	Q01705	Q01705	Neurogenic locus notch homolog protein 1 OS=Mus musculus OX=10090 GN=Notch1 PE=1 SV=3	2	6	6	1	0	1	1	1	806.518	4834.07	4831.05	625.215	0.503407	0	0	239661	HCD (High Energy Collision Dissociation)	MS2	15.9865	100	10.2393	3311	3311	3306	FP021821_5.raw	0/0		0.751615	24.8142	24.8142	3.6	0.177168	0.0113064	0	0
FALSE	High	PMI-Byonic	PMI-Byonic (A2)	A	2	Unambiguous	HGPTCRQDVNECSQNPGL	[F].HGPtcRQDVNEcsQNPGL.[C]	T4(HexNAc(1)Hex(1)Fuc(1)NeuAc(1)); C5(Carbamidomethyl); C12(Carbamidomethyl); S13(HexNAc(1)Hex(1)Fuc(1)NeuAc(1))	1	1	Q01705	Q01705	Neurogenic locus notch homolog protein 1 OS=Mus musculus OX=10090 GN=Notch1 PE=1 SV=3	0	3	3	1	0	1	1	1	1225.16	3673.46	3673.46	-2.20336	-0.00269799	0	0	150924	HCD (High Energy Collision Dissociation)	MS2	0	100	14.3385	5050	5050	5041	FP021821_5.raw	0/0		1.70169	5.83249	5.83249	5.83249	0.0198752	0.00149512	0	0
FALSE	High	PMI-Byonic	PMI-Byonic (A2)	A	2	Unambiguous	HGPTCRQDVNECSQNPGL	[F].HGPtcRQDVNEcsQNPGL.[C]	T4(HexNAc(1)Hex(1)Fuc(1)NeuAc(1)); C5(Carbamidomethyl); C12(Carbamidomethyl); S13(HexNAc(1)Hex(1)Fuc(1)NeuAc(1))	1	1	Q01705	Q01705	Neurogenic locus notch homolog protein 1 OS=Mus musculus OX=10090 GN=Notch1 PE=1 SV=3	0	3	3	1	0	1	1	1	1225.15	3673.45	3673.46	-3.89811	-0.00477318	0	0	193282	HCD (High Energy Collision Dissociation)	MS2	0	100	14.2081	4995	4995	4986	FP021821_5.raw	0/0		0.852047	1.64028	1.64028	1.64028	0.14059	0.00915154	0	0
FALSE	Low	PMI-Byonic	PMI-Byonic (A2)	A	2	Unambiguous	RCACRATHTGPHCELPY	[Y].RcAcRATHTGPHcELPY.[V]	C2(Carbamidomethyl); C4(Carbamidomethyl); C13(Carbamidomethyl)	1	1	Q01705	Q01705	Neurogenic locus notch homolog protein 1 OS=Mus musculus OX=10090 GN=Notch1 PE=1 SV=3	0	4	4	1	0	1	1	1	522.235	2085.92	2085.92	1.7601	0.000917855	0	0	44630	HCD (High Energy Collision Dissociation)	MS2	47.7681	100	7.65111	2226	2226	2220	FP021821_5.raw	0/0		0.0159308	6.70448	6.70448	6.70448	0.963983	0.0653438	0.00413223	0
FALSE	Low	PMI-Byonic	PMI-Byonic (A2)	A	2	Unambiguous	RCACRATHTGPHCELPY	[Y].RcAcRATHTGPHcELPY.[V]	C2(Carbamidomethyl); C4(Carbamidomethyl); C13(Carbamidomethyl)	1	1	Q01705	Q01705	Neurogenic locus notch homolog protein 1 OS=Mus musculus OX=10090 GN=Notch1 PE=1 SV=3	0	4	4	1	0	1	1	1	522.236	2085.92	2085.92	1.87714	0.00097889	0	0	439367	HCD (High Energy Collision Dissociation)	MS2	0	100	7.87578	2314	2314	2313	FP021821_5.raw	0/0		0.0159308	56.4644	56.4644	56.4644	0.963983	0.0690419	0.00411522	0
FALSE	Low	PMI-Byonic	PMI-Byonic (A2)	A	2	Unambiguous	RCACRATHTGPHCELPY	[Y].RcAcRATHTGPHcELPY.[V]	C2(Carbamidomethyl); C4(Carbamidomethyl); C13(Carbamidomethyl)	1	1	Q01705	Q01705	Neurogenic locus notch homolog protein 1 OS=Mus musculus OX=10090 GN=Notch1 PE=1 SV=3	0	4	4	1	0	1	1	1	522.236	2085.92	2085.92	2.81348	0.00146717	0	0	144966	HCD (High Energy Collision Dissociation)	MS2	66.3908	100	7.98997	2362	2362	2359	FP021821_5.raw	0/0		0.0252157	3.4895	3.4895	3.4895	0.943592	0.061615	0.00414938	0
FALSE	Low	PMI-Byonic	PMI-Byonic (A2)	A	2	Unambiguous	RCACRATHTGPHCELPY	[Y].RcAcRATHTGPHcELPY.[V]	C2(Carbamidomethyl); C4(Carbamidomethyl); C13(Carbamidomethyl)	1	1	Q01705	Q01705	Neurogenic locus notch homolog protein 1 OS=Mus musculus OX=10090 GN=Notch1 PE=1 SV=3	0	4	4	1	0	1	1	1	522.236	2085.92	2085.92	1.87714	0.00097889	0	0	372570	HCD (High Energy Collision Dissociation)	MS2	3.89795	100	7.75916	2268	2268	2267	FP021821_5.raw	0/0		0.0362964	72.0731	72.0731	72.0731	0.919822	0.05409	0	0
FALSE	High	PMI-Byonic	PMI-Byonic (A2)	A	2	Unambiguous	NCRCPPEWTGQYCTEDVDECQLMPNACQNGGTCHNTHGGY	[Y].NcRcPPEWTGQYctEDVDEcQLMPNAcQNGGTcHnTHGGY.[N]	C2(Carbamidomethyl); C4(Carbamidomethyl); C13(Carbamidomethyl); T14(HexNAc(1)Fuc(1)); C20(Carbamidomethyl); C27(Carbamidomethyl); C33(Carbamidomethyl); N35(Oxidation)	1	1	Q01705	Q01705	Neurogenic locus notch homolog protein 1 OS=Mus musculus OX=10090 GN=Notch1 PE=1 SV=3	3	5	5	1	0	1	1	1	1028.61	5139.01	5138.97	6.74581	0.00693331	0	0	0	HCD (High Energy Collision Dissociation)	MS2		100	13.3117	4615	4615	4612	FP021821_5.raw	0/0		4.86238	462.288	462.288	4.4	1.37285e-05	1.53257e-06	0	0
FALSE	High	PMI-Byonic	PMI-Byonic (A2)	A	2	Unambiguous	NCRCPPEWTGQYCTEDVDECQLMPNACQNGGTCHNTHGGY	[Y].NcRcPPEWTGQYctEDVDEcQLMPNAcQNGGTcHNTHGGY.[N]	C2(Carbamidomethyl); C4(Carbamidomethyl); C13(Carbamidomethyl); T14(HexNAc(1)Fuc(1)); C20(Carbamidomethyl); C27(Carbamidomethyl); C33(Carbamidomethyl)	1	1	Q01705	Q01705	Neurogenic locus notch homolog protein 1 OS=Mus musculus OX=10090 GN=Notch1 PE=1 SV=3	3	4	4	1	0	1	1	1	1282.01	5125	5122.98	395.014	0.505912	0	0	188711	HCD (High Energy Collision Dissociation)	MS2	31.8104	100	13.2704	4598	4598	4590	FP021821_5.raw	0/0		3.26511	181.24	181.24	2.45871	0.000543116	7.08271e-05	0	0
FALSE	High	PMI-Byonic	PMI-Byonic (A2)	A	2	Unambiguous	NCRCPPEWTGQYCTEDVDECQLMPNACQNGGTCHNTHGGY	[Y].NcRcPPEWTGQYctEDVDEcqLMPNAcQNGGTcHNThGGY.[N]	C2(Carbamidomethyl); C4(Carbamidomethyl); C13(Carbamidomethyl); T14(HexNAc(1)Fuc(1)); C20(Carbamidomethyl); Q21(Deamidated); C27(Carbamidomethyl); C33(Carbamidomethyl); H37(Oxidation)	1	1	Q01705	Q01705	Neurogenic locus notch homolog protein 1 OS=Mus musculus OX=10090 GN=Notch1 PE=1 SV=3	3	4	4	1	0	1	1	1	1286	5140.99	5139.96	200.309	0.257395	0	0	313915	HCD (High Energy Collision Dissociation)	MS2	0	100	13.608	4741	4741	4733	FP021821_5.raw	0/0		1.36622	147.769	147.769	0	0.0430304	0.003384	0	0
FALSE	High	PMI-Byonic	PMI-Byonic (A2)	A	2	Unambiguous	NCRCPPEWTGQYCTEDVDECQLMPNACQNGGTCHNTHGGY	[Y].NcRcPPEWTGQYctEDVDEcQLMPNAcQNGGTcHnTHGGY.[N]	C2(Carbamidomethyl); C4(Carbamidomethyl); C13(Carbamidomethyl); T14(HexNAc(1)Fuc(1)); C20(Carbamidomethyl); C27(Carbamidomethyl); C33(Carbamidomethyl); N35(Oxidation)	1	1	Q01705	Q01705	Neurogenic locus notch homolog protein 1 OS=Mus musculus OX=10090 GN=Notch1 PE=1 SV=3	3	4	4	1	0	1	1	1	1285.5	5139	5138.97	4.26101	0.00547431	0	0	111844	HCD (High Energy Collision Dissociation)	MS2	0	100	13.3599	4635	4635	4634	FP021821_5.raw	0/0		12.2599	836.629	836.629	5.2	5.4968e-13	1.03701e-13	0	0
FALSE	High	PMI-Byonic	PMI-Byonic (A2)	A	2	Unambiguous	NCRCPPEWTGQYCTEDVDECQLMPNACQNGGTCHNTHGGY	[Y].NcRcPPEWTGQYctEDVDEcQLMPNAcQNGGTcHNTHGGY.[N]	C2(Carbamidomethyl); C4(Carbamidomethyl); C13(Carbamidomethyl); T14(HexNAc(1)Fuc(1)); C20(Carbamidomethyl); C27(Carbamidomethyl); C33(Carbamidomethyl)	1	1	Q01705	Q01705	Neurogenic locus notch homolog protein 1 OS=Mus musculus OX=10090 GN=Notch1 PE=1 SV=3	3	5	5	1	0	1	1	1	1026.2	5126.99	5122.98	782.895	0.802151	0	0	98442	HCD (High Energy Collision Dissociation)	MS2	65.0286	100	13.3686	4639	4639	4634	FP021821_5.raw	0/0		1.82659	43.4183	43.4183	4.4	0.0149075	0.0011564	0	0
FALSE	High	PMI-Byonic	PMI-Byonic (A2)	A	2	Unambiguous	NCRCPPEWTGQYCTEDVDECQLMPNACQNGGTCHNTHGGY	[Y].NcRcPPEWTGQYctEDVDEcQLMPNAcQNGGTcHNTHGGY.[N]	C2(Carbamidomethyl); C4(Carbamidomethyl); C13(Carbamidomethyl); T14(HexNAc(1)Fuc(1)); C20(Carbamidomethyl); C27(Carbamidomethyl); C33(Carbamidomethyl)	1	1	Q01705	Q01705	Neurogenic locus notch homolog protein 1 OS=Mus musculus OX=10090 GN=Notch1 PE=1 SV=3	3	4	4	1	0	1	1	1	1281.51	5123.01	5122.98	5.18797	0.00664446	0	0	114911	HCD (High Energy Collision Dissociation)	MS2	0	100	13.386	4646	4646	4645	FP021821_5.raw	0/0		6.33754	517.854	517.854	4.4	4.59684e-07	6.27543e-08	0	0
FALSE	High	PMI-Byonic	PMI-Byonic (A2)	A	2	Unambiguous	NCRCPPEWTGQYCTEDVDECQLMPNACQNGGTCHNTHGGY	[Y].NcRcPPEWTGQYctEDVDEcQLMPNAcQnGGTchNTHGGY.[N]	C2(Carbamidomethyl); C4(Carbamidomethyl); C13(Carbamidomethyl); T14(HexNAc(1)Fuc(1)); C20(Carbamidomethyl); C27(Carbamidomethyl); N29(Deamidated); C33(Carbamidomethyl); H34(Oxidation)	1	1	Q01705	Q01705	Neurogenic locus notch homolog protein 1 OS=Mus musculus OX=10090 GN=Notch1 PE=1 SV=3	3	4	4	1	0	1	1	1	1286.51	5143	5139.96	591.982	0.760691	0	0	224690	HCD (High Energy Collision Dissociation)	MS2	21.3894	100	13.7417	4798	4798	4788	FP021821_5.raw	0/0		3.04344	58.0459	58.0459	0	0.000904818	0.000109791	0	0
FALSE	High	PMI-Byonic	PMI-Byonic (A2)	A	2	Unambiguous	NCRCPPEWTGQYCTEDVDECQLMPNACQNGGTCHNTHGGY	[Y].NcRcPPEWTGQYctEDVDEcQLMPNAcQNGGTcHNTHGGY.[N]	C2(Carbamidomethyl); C4(Carbamidomethyl); C13(Carbamidomethyl); T14(HexNAc(1)Hex(1)Fuc(1)NeuAc(1)); C20(Carbamidomethyl); C27(Carbamidomethyl); C33(Carbamidomethyl)	1	1	Q01705	Q01705	Neurogenic locus notch homolog protein 1 OS=Mus musculus OX=10090 GN=Notch1 PE=1 SV=3	3	4	4	1	0	1	1	1	1395.54	5579.16	5576.13	543.422	0.757548	0	0	117807	HCD (High Energy Collision Dissociation)	MS2	15.7309	100	13.9399	4881	4881	4876	FP021821_5.raw	0/0		3.69091	85.6841	85.6841	0.8	0.000203744	2.45906e-05	0	0
FALSE	High	PMI-Byonic	PMI-Byonic (A2)	A	2	Unambiguous	NCRCPPEWTGQY	[Y].NcRcPPEWTGQY.[C]	C2(Carbamidomethyl); C4(Carbamidomethyl)	1	1	Q01705	Q01705	Neurogenic locus notch homolog protein 1 OS=Mus musculus OX=10090 GN=Notch1 PE=1 SV=3	1	2	2	1	0	1	1	1	784.326	1567.65	1567.64	2.17464	0.00170453	0	0	60675.6	HCD (High Energy Collision Dissociation)	MS2	0	100	11.8369	3990	3990	3985	FP021821_5.raw	0/0		3.41009	178.416	178.416	178.416	0.000388961	4.97762e-05	0	0
FALSE	High	PMI-Byonic	PMI-Byonic (A2)	A	2	Unambiguous	NCRCPPEWTGQYCTEDVDECQLMPNACQNGGTCHNTHGGY	[Y].NcRcPPEWTGQYctEDVDEcqLMPNAcQNGGTchNTHGGY.[N]	C2(Carbamidomethyl); C4(Carbamidomethyl); C13(Carbamidomethyl); T14(HexNAc(1)Fuc(1)); C20(Carbamidomethyl); Q21(Deamidated); C27(Carbamidomethyl); C33(Carbamidomethyl); H34(Oxidation)	1	1	Q01705	Q01705	Neurogenic locus notch homolog protein 1 OS=Mus musculus OX=10090 GN=Notch1 PE=1 SV=3	3	4	4	1	0	1	1	1	1286.76	5144.01	5139.96	788.721	1.0135	0	0	168108	HCD (High Energy Collision Dissociation)	MS2	24.8114	100	13.2423	4586	4586	4579	FP021821_5.raw	0/0		3.34425	79.3335	79.3335	0	0.000452639	5.80423e-05	0	0
FALSE	High	PMI-Byonic	PMI-Byonic (A2)	A	2	Unambiguous	NCRCPPEWTGQYCTEDVDECQLMPNACQNGGTCHNTHGGY	[Y].NcRcPPEWTGQYctEDVDEcQLMPNAcQNGGTcHnTHGGY.[N]	C2(Carbamidomethyl); C4(Carbamidomethyl); C13(Carbamidomethyl); T14(HexNAc(1)Fuc(1)); C20(Carbamidomethyl); C27(Carbamidomethyl); C33(Carbamidomethyl); N35(Oxidation)	1	1	Q01705	Q01705	Neurogenic locus notch homolog protein 1 OS=Mus musculus OX=10090 GN=Notch1 PE=1 SV=3	3	4	4	1	0	1	1	1	1285.51	5139	5138.97	4.73609	0.00608466	0	0	95793.4	HCD (High Energy Collision Dissociation)	MS2	20.5388	100	13.4665	4680	4680	4678	FP021821_5.raw	0/0		6.46526	525.548	525.548	0	3.42564e-07	3.307e-08	0	0
FALSE	High	PMI-Byonic	PMI-Byonic (A2)	A	2	Unambiguous	NCRCPPEWTGQYCTEDVDECQLMPNACQNGGTCHNTHGGY	[Y].NcRcPPEWTGQYctEDVDEcQLMPNAcQNGGTcHNTHGGY.[N]	C2(Carbamidomethyl); C4(Carbamidomethyl); C13(Carbamidomethyl); T14(HexNAc(1)Hex(1)Fuc(1)NeuAc(1)); C20(Carbamidomethyl); C27(Carbamidomethyl); C33(Carbamidomethyl)	1	1	Q01705	Q01705	Neurogenic locus notch homolog protein 1 OS=Mus musculus OX=10090 GN=Notch1 PE=1 SV=3	3	5	5	1	0	1	1	1	1116.64	5579.15	5576.13	541.614	0.604022	0	0	104912	HCD (High Energy Collision Dissociation)	MS2	30.1986	100	13.9659	4892	4892	4887	FP021821_5.raw	0/0		3.08353	106.755	106.755	0.8	0.000825022	0.000104383	0	0
FALSE	High	PMI-Byonic	PMI-Byonic (A2)	A	2	Unambiguous	NCRCPPEWTGQYCTEDVDECQLMPNACQNGGTCHNTHGGY	[Y].NcRcPPEWTGQYctEDVDEcQLMPNAcQNGGTcHNThGGY.[N]	C2(Carbamidomethyl); C4(Carbamidomethyl); C13(Carbamidomethyl); T14(HexNAc(1)Hex(1)Fuc(1)NeuAc(1)); C20(Carbamidomethyl); C27(Carbamidomethyl); C33(Carbamidomethyl); H37(Oxidation)	1	1	Q01705	Q01705	Neurogenic locus notch homolog protein 1 OS=Mus musculus OX=10090 GN=Notch1 PE=1 SV=3	3	5	5	1	0	1	1	1	1119.64	5594.16	5592.12	363.679	0.406748	0	0	180635	HCD (High Energy Collision Dissociation)	MS2	17.5528	100	13.9637	4891	4891	4887	FP021821_5.raw	0/0		2.82058	185.828	185.828	0	0.00151152	0.000175864	0	0
FALSE	High	PMI-Byonic	PMI-Byonic (A2)	A	2	Unambiguous	NCRCPPEWTGQY	[Y].NcRcPPEWTGQY.[C]	C2(Carbamidomethyl); C4(Carbamidomethyl)	1	1	Q01705	Q01705	Neurogenic locus notch homolog protein 1 OS=Mus musculus OX=10090 GN=Notch1 PE=1 SV=3	1	2	2	1	0	1	1	1	784.327	1567.65	1567.64	2.95332	0.00231488	0	0	50573.2	HCD (High Energy Collision Dissociation)	MS2	0	100	12.0189	4067	4067	4062	FP021821_5.raw	0/0		2.39604	118.979	118.979	118.979	0.00401751	0.000367355	0	0
FALSE	Medium	PMI-Byonic	PMI-Byonic (A2)	A	2	Unambiguous	NCRCPPEWTGQYCTEDVDECQLMPNACQNGGTCHNTHGGY	[Y].NcRcPPEWTGQYctEDVDEcqLMPnAcQNGGTcHNTHGGY.[N]	C2(Carbamidomethyl); C4(Carbamidomethyl); C13(Carbamidomethyl); T14(HexNAc(1)Hex(1)Fuc(1)NeuAc(1)); C20(Carbamidomethyl); Q21(Deamidated); N25(Oxidation); C27(Carbamidomethyl); C33(Carbamidomethyl)	1	1	Q01705	Q01705	Neurogenic locus notch homolog protein 1 OS=Mus musculus OX=10090 GN=Notch1 PE=1 SV=3	3	5	5	1	0	1	1	1	1119.84	5595.16	5593.11	367.412	0.410994	0	0	133144	HCD (High Energy Collision Dissociation)	MS2	0	100	14.1019	4950	4950	4942	FP021821_5.raw	0/0		0.367525	144.225	144.225	0	0.429017	0.0194268	0	0
FALSE	High	PMI-Byonic	PMI-Byonic (A2)	A	2	Unambiguous	NCRCPPEWTGQYCTEDVDECQLMPNACQNGGTCHNTHGGY	[Y].NcRcPPEWTGQYctEDVDEcQLMPNAcQNGGTcHNTHGGY.[N]	C2(Carbamidomethyl); C4(Carbamidomethyl); C13(Carbamidomethyl); T14(HexNAc(1)Fuc(1)); C20(Carbamidomethyl); C27(Carbamidomethyl); C33(Carbamidomethyl)	1	1	Q01705	Q01705	Neurogenic locus notch homolog protein 1 OS=Mus musculus OX=10090 GN=Notch1 PE=1 SV=3	3	4	4	1	0	1	1	1	1282.5	5127	5122.98	784.268	1.00445	0	0	196178	HCD (High Energy Collision Dissociation)	MS2	34.747	100	13.6488	4758	4758	4755	FP021821_5.raw	0/0		3.48685	65.3321	65.3321	4.4	0.000325946	4.24032e-05	0	0
FALSE	High	PMI-Byonic	PMI-Byonic (A2)	A	2	Unambiguous	NCRCPPEWTGQYCTEDVDECQLMPNACQNGGTCHNTHGGY	[Y].NcRcPPEWTGQYctEDVDEcQLMPNAcQNGGTcHNTHGGY.[N]	C2(Carbamidomethyl); C4(Carbamidomethyl); C13(Carbamidomethyl); T14(HexNAc(1)Fuc(1)); C20(Carbamidomethyl); C27(Carbamidomethyl); C33(Carbamidomethyl)	1	1	Q01705	Q01705	Neurogenic locus notch homolog protein 1 OS=Mus musculus OX=10090 GN=Notch1 PE=1 SV=3	3	4	4	1	0	1	1	1	1282.26	5126.01	5122.98	591.357	0.757377	0	0	181645	HCD (High Energy Collision Dissociation)	MS2	31.4158	100	13.5319	4708	4708	4700	FP021821_5.raw	0/0		3.69091	132.955	132.955	4.4	0.000203744	2.30723e-05	0	0
FALSE	High	PMI-Byonic	PMI-Byonic (A2)	A	2	Unambiguous	NCRCPPEWTGQYCTEDVDECQLMPNACQNGGTCHNTHGGY	[Y].NcRcPPEWTGQYctEDVDEcQLMPNAcQNGGTcHnTHGGY.[N]	C2(Carbamidomethyl); C4(Carbamidomethyl); C13(Carbamidomethyl); T14(HexNAc(1)Hex(1)Fuc(1)NeuAc(1)); C20(Carbamidomethyl); C27(Carbamidomethyl); C33(Carbamidomethyl); N35(Oxidation)	1	1	Q01705	Q01705	Neurogenic locus notch homolog protein 1 OS=Mus musculus OX=10090 GN=Notch1 PE=1 SV=3	3	4	4	1	0	1	1	1	1398.79	5592.14	5592.12	2.7286	0.00381466	0	0	93380.6	HCD (High Energy Collision Dissociation)	MS2	47.1119	100	14.037	4922	4922	4920	FP021821_5.raw	0/0		5.63636	418.336	418.336	0	2.31015e-06	2.60324e-07	0	0
FALSE	High	PMI-Byonic	PMI-Byonic (A2)	A	2	Unambiguous	NCRCPPEWTGQYCTEDVDECQLMPNACQNGGTCHNTHGGY	[Y].NcRcPPEWTGQYctEDVDEcQLMPNAcQNGGTcHNTHGGY.[N]	C2(Carbamidomethyl); C4(Carbamidomethyl); C13(Carbamidomethyl); T14(HexNAc(1)Hex(1)Fuc(1)NeuAc(1)); C20(Carbamidomethyl); C27(Carbamidomethyl); C33(Carbamidomethyl)	1	1	Q01705	Q01705	Neurogenic locus notch homolog protein 1 OS=Mus musculus OX=10090 GN=Notch1 PE=1 SV=3	3	4	4	1	0	1	1	1	1394.78	5576.11	5576.13	-2.81652	-0.00392631	0	0	32577.5	HCD (High Energy Collision Dissociation)	MS2	100	100	14.0629	4933	4933	4931	FP021821_5.raw	0/0		3.34425	140.362	140.362	0.8	0.000452639	6.09438e-05	0	0
FALSE	High	PMI-Byonic	PMI-Byonic (A2)	A	2	Unambiguous	QGATCHDRVASF	[F].QGATcHDRVAsF.[Y]	C5(Carbamidomethyl); S11(HexNAc(1)Hex(1)Fuc(1)NeuAc(1))	1	1	Q01705	Q01705	Neurogenic locus notch homolog protein 1 OS=Mus musculus OX=10090 GN=Notch1 PE=1 SV=3	0	3	3	1	0	1	1	1	717.638	2150.9	2150.89	3.82043	0.00273911	0	0	2184272	HCD (High Energy Collision Dissociation)	MS2	0	87.8088	9.71186	3087	3087	3086	FP021821_5.raw	0/0		6.43723	533.894	480.618	10.9376	3.65402e-07	3.97166e-08	0	0
FALSE	High	PMI-Byonic	PMI-Byonic (A2)	A	2	Unambiguous	QGATCHDRVASF	[F].QGATcHDRVAsF.[Y]	C5(Carbamidomethyl); S11(HexNAc(1)Hex(1)Fuc(1)NeuAc(1))	1	1	Q01705	Q01705	Neurogenic locus notch homolog protein 1 OS=Mus musculus OX=10090 GN=Notch1 PE=1 SV=3	0	3	3	1	0	1	1	1	717.638	2150.9	2150.89	3.65017	0.00261704	0	0	702476	HCD (High Energy Collision Dissociation)	MS2	1.64889	100	9.8418	3142	3142	3141	FP021821_5.raw	0/0		5.15755	409.329	361.062	10.9704	6.95743e-06	8.957e-07	0	0
FALSE	High	PMI-Byonic	PMI-Byonic (A2)	A	2	Unambiguous	QGATCHDRVASF	[F].QGATcHDRVASF.[Y]	C5(Carbamidomethyl)	1	1	Q01705	Q01705	Neurogenic locus notch homolog protein 1 OS=Mus musculus OX=10090 GN=Notch1 PE=1 SV=3	0	3	3	1	0	1	1	1	450.208	1348.61	1348.61	1.63466	0.000734836	0	0	317931	HCD (High Energy Collision Dissociation)	MS2	2.53153	100	8.1254	2419	2419	2417	FP021821_5.raw	0/0		2.46761	269.001	268.924	268.924	0.00340717	0.000345628	0	0
FALSE	High	PMI-Byonic	PMI-Byonic (A2)	A	2	Unambiguous	QGATCHDRVASF	[F].QGATcHDRVAsF.[Y]	C5(Carbamidomethyl); S11(HexNAc(1)Hex(1)Fuc(1))	1	1	Q01705	Q01705	Neurogenic locus notch homolog protein 1 OS=Mus musculus OX=10090 GN=Notch1 PE=1 SV=3	0	3	3	1	0	1	1	1	620.605	1859.8	1859.8	2.16399	0.00134153	0	0	626553	HCD (High Energy Collision Dissociation)	MS2	7.38512	100	8.1572	2432	2432	2431	FP021821_5.raw	0/0		6.0934	439.542	438.862	8.77708	8.06484e-07	8.57653e-08	0	0
FALSE	High	PMI-Byonic	PMI-Byonic (A2)	A	2	Unambiguous	QGATCHDRVASFY	[F].QGATcHDRVAsFY.[C]	C5(Carbamidomethyl); S11(HexNAc(1)Hex(1)Fuc(1))	1	1	Q01705	Q01705	Neurogenic locus notch homolog protein 1 OS=Mus musculus OX=10090 GN=Notch1 PE=1 SV=3	1	3	3	1	0	1	1	1	674.96	2022.87	2022.86	3.42053	0.00230642	0	0	399841	HCD (High Energy Collision Dissociation)	MS2	13.4477	100	9.92376	3177	3177	3174	FP021821_5.raw	0/0		5.50145	353.719	353.719	7.36488	3.15171e-06	3.70786e-07	0	0
FALSE	High	PMI-Byonic	PMI-Byonic (A2)	A	2	Unambiguous	QGATCHDRVASF	[F].QGAtcHDRVASF.[Y]	T4(Fuc(1)); C5(Carbamidomethyl)	1	1	Q01705	Q01705	Neurogenic locus notch homolog protein 1 OS=Mus musculus OX=10090 GN=Notch1 PE=1 SV=3	0	3	3	1	0	1	1	1	498.894	1494.67	1494.66	1.72896	0.000861404	0	0	68356.7	HCD (High Energy Collision Dissociation)	MS2	29.5726	100	8.47606	2566	2566	2564	FP021821_5.raw	0/0		1.28317	56.9585	56.9585	9.2	0.0520991	0.00448268	0	0
FALSE	High	PMI-Byonic	PMI-Byonic (A2)	A	2	Unambiguous	QGATCHDRVASFY	[F].QGAtcHDRVASFY.[C]	T4(Fuc(1)); C5(Carbamidomethyl)	1	1	Q01705	Q01705	Neurogenic locus notch homolog protein 1 OS=Mus musculus OX=10090 GN=Notch1 PE=1 SV=3	1	3	3	1	0	1	1	1	553.249	1657.73	1657.73	2.69755	0.0014906	0	0	207503	HCD (High Energy Collision Dissociation)	MS2	3.54291	100	9.92592	3178	3178	3174	FP021821_5.raw	0/0		4.60745	377.296	377.296	12.452	2.46919e-05	3.1305e-06	0	0
FALSE	High	PMI-Byonic	PMI-Byonic (A2)	A	2	Unambiguous	QGATCHDRVASF	[F].QGAtcHDRVASF.[Y]	T4(HexNAc(1)Hex(1)Fuc(1)NeuAc(1)); C5(Carbamidomethyl)	1	1	Q01705	Q01705	Neurogenic locus notch homolog protein 1 OS=Mus musculus OX=10090 GN=Notch1 PE=1 SV=3	0	3	3	1	0	1	1	1	717.638	2150.9	2150.89	3.82043	0.00273911	0	0	188692	HCD (High Energy Collision Dissociation)	MS2	3.04036	100	9.97329	3198	3198	3196	FP021821_5.raw	0/0		2.89493	85.1957	28.7632	11.6	0.00127371	0.00014255	0	0
FALSE	High	PMI-Byonic	PMI-Byonic (A2)	A	2	Unambiguous	QGATCHDRVASF	[F].QGAtcHDRVASF.[Y]	T4(Fuc(1)); C5(Carbamidomethyl)	1	1	Q01705	Q01705	Neurogenic locus notch homolog protein 1 OS=Mus musculus OX=10090 GN=Notch1 PE=1 SV=3	0	3	3	1	0	1	1	1	498.895	1494.67	1494.66	3.32154	0.00165486	0	0	193086	HCD (High Energy Collision Dissociation)	MS2	20.9713	100	8.35112	2513	2513	2511	FP021821_5.raw	0/0		1.61306	124.049	124.049	9.2	0.0243746	0.00184475	0	0
FALSE	High	PMI-Byonic	PMI-Byonic (A2)	A	2	Unambiguous	QGATCHDRVASF	[F].QGAtcHDRVASF.[Y]	T4(HexNAc(1)Hex(1)Fuc(1)); C5(Carbamidomethyl)	1	1	Q01705	Q01705	Neurogenic locus notch homolog protein 1 OS=Mus musculus OX=10090 GN=Notch1 PE=1 SV=3	0	3	3	1	0	1	1	1	620.605	1859.8	1859.8	1.57326	0.000975316	0	0	114390	HCD (High Energy Collision Dissociation)	MS2	21.4978	100	8.2798	2483	2483	2482	FP021821_5.raw	0/0		1.48735	28.9439	28.9439	9.2	0.0325576	0.00237845	0	0
FALSE	High	PMI-Byonic	PMI-Byonic (A2)	A	2	Unambiguous	QGATCHDRVASFY	[F].QGAtcHDRVASFY.[C]	T4(HexNAc(1)Fuc(1)); C5(Carbamidomethyl)	1	1	Q01705	Q01705	Neurogenic locus notch homolog protein 1 OS=Mus musculus OX=10090 GN=Notch1 PE=1 SV=3	1	3	3	1	0	1	1	1	620.943	1860.81	1860.81	3.27431	0.00203095	0	0	75941.1	HCD (High Energy Collision Dissociation)	MS2	37.1113	100	9.90434	3169	3169	3163	FP021821_5.raw	0/0		1.63424	96.2294	96.2294	9.2	0.0232147	0.00160883	0	0
FALSE	High	PMI-Byonic	PMI-Byonic (A2)	A	2	Unambiguous	QGATCHDRVASF	[F].QGATcHDRVAsF.[Y]	C5(Carbamidomethyl); S11(Fuc(1))	1	1	Q01705	Q01705	Neurogenic locus notch homolog protein 1 OS=Mus musculus OX=10090 GN=Notch1 PE=1 SV=3	0	3	3	1	0	1	1	1	498.894	1494.67	1494.66	2.21898	0.00110554	0	0	1.4303e+06	HCD (High Energy Collision Dissociation)	MS2	5.04426	100	7.89929	2324	2324	2322	FP021821_5.raw	0/0		8.37015	644.849	575.129	4.44576	4.26431e-09	3.12504e-10	0	0
FALSE	High	PMI-Byonic	PMI-Byonic (A2)	A	2	Unambiguous	QGATCHDRVASFY	[F].QGATcHDRVAsFY.[C]	C5(Carbamidomethyl); S11(HexNAc(1)Hex(1)Fuc(1)NeuAc(1))	1	1	Q01705	Q01705	Neurogenic locus notch homolog protein 1 OS=Mus musculus OX=10090 GN=Notch1 PE=1 SV=3	1	3	3	1	0	1	1	1	771.992	2313.96	2313.96	2.19084	0.00168984	0	0	1.26155e+06	HCD (High Energy Collision Dissociation)	MS2	0	100	11.3717	3792	3792	3790	FP021821_5.raw	0/0		6.6601	452.498	397.224	9.74511	2.18727e-07	2.20713e-08	0	0
FALSE	High	PMI-Byonic	PMI-Byonic (A2)	A	2	Unambiguous	QGATCHDRVASF	[F].QGAtcHDRVASF.[Y]	T4(HexNAc(1)Fuc(1)); C5(Carbamidomethyl)	1	1	Q01705	Q01705	Neurogenic locus notch homolog protein 1 OS=Mus musculus OX=10090 GN=Notch1 PE=1 SV=3	0	3	3	1	0	1	1	1	566.587	1697.75	1697.74	1.45237	0.000821919	0	0	189877	HCD (High Energy Collision Dissociation)	MS2	8.36957	100	8.19163	2446	2446	2443	FP021821_5.raw	0/0		2.18155	156.965	156.965	9.2	0.00658335	0.000540952	0	0
FALSE	High	PMI-Byonic	PMI-Byonic (A2)	A	2	Unambiguous	QGATCHDRVASF	[F].QGATcHDRVASF.[Y]	C5(Carbamidomethyl)	1	1	Q01705	Q01705	Neurogenic locus notch homolog protein 1 OS=Mus musculus OX=10090 GN=Notch1 PE=1 SV=3	0	3	3	1	0	1	1	1	450.208	1348.61	1348.61	1.70254	0.000765353	0	0	1.21202e+06	HCD (High Energy Collision Dissociation)	MS2	9.17677	75.2404	7.89714	2323	2323	2322	FP021821_5.raw	0/0		3.93079	445.182	324.465	324.465	0.000117278	1.57089e-05	0	0
FALSE	Medium	PMI-Byonic	PMI-Byonic (A2)	A	2	Unambiguous	QGATCHDRVASF	[F].QGATcHDRVASF.[Y]	C5(Carbamidomethyl)	1	1	Q01705	Q01705	Neurogenic locus notch homolog protein 1 OS=Mus musculus OX=10090 GN=Notch1 PE=1 SV=3	0	2	2	1	0	1	1	1	674.808	1348.61	1348.61	1.80303	0.00121579	0	0	93330.6	HCD (High Energy Collision Dissociation)	MS2	16.939	100	7.89088	2321	2321	2313	FP021821_5.raw	0/0		0.198875	133.978	130.523	130.523	0.632595	0.0261883	0	0
FALSE	High	PMI-Byonic	PMI-Byonic (A2)	A	2	Unambiguous	QGATCHDRVASF	[F].QGAtcHDRVASF.[Y]	T4(HexNAc(1)Hex(1)Fuc(1)); C5(Carbamidomethyl)	1	1	Q01705	Q01705	Neurogenic locus notch homolog protein 1 OS=Mus musculus OX=10090 GN=Notch1 PE=1 SV=3	0	3	3	1	0	1	1	1	620.604	1859.8	1859.8	1.17944	0.000731176	0	0	116775	HCD (High Energy Collision Dissociation)	MS2	46.2753	100	7.93367	2339	2339	2331	FP021821_5.raw	0/0		1.99473	10.1555	10.1555	9.2	0.0101221	0.000777452	0	0
FALSE	Medium	PMI-Byonic	PMI-Byonic (A2)	A	2	Unambiguous	QGATCHDRVASF	[F].QGAtcHDRVASF.[Y]	T4(Fuc(1)); C5(Carbamidomethyl)	1	1	Q01705	Q01705	Neurogenic locus notch homolog protein 1 OS=Mus musculus OX=10090 GN=Notch1 PE=1 SV=3	0	2	2	1	0	1	1	1	747.836	1494.66	1494.66	0.206628	0.00015442	0	0	91679.1	HCD (High Energy Collision Dissociation)	MS2	12.4542	100	7.96764	2353	2353	2349	FP021821_5.raw	0/0		0.135405	42.4666	42.4666	9.2	0.732142	0.0292182	0	0
FALSE	High	PMI-Byonic	PMI-Byonic (A2)	A	2	Unambiguous	QGATCHDRVASFY	[F].QGATcHDRVAsFY.[C]	C5(Carbamidomethyl); S11(Fuc(1))	1	1	Q01705	Q01705	Neurogenic locus notch homolog protein 1 OS=Mus musculus OX=10090 GN=Notch1 PE=1 SV=3	1	3	3	1	0	1	1	1	553.249	1657.73	1657.73	2.36618	0.0013075	0	0	504606	HCD (High Energy Collision Dissociation)	MS2	5.14892	100	10.1811	3286	3286	3284	FP021821_5.raw	0/0		5.15828	380.268	380.268	6.57041	6.94578e-06	8.13785e-07	0	0
FALSE	High	PMI-Byonic	PMI-Byonic (A2)	A	2	Unambiguous	QGATCHDRVASFY	[F].QGATcHDRVASFY.[C]	C5(Carbamidomethyl)	1	1	Q01705	Q01705	Neurogenic locus notch homolog protein 1 OS=Mus musculus OX=10090 GN=Notch1 PE=1 SV=3	1	3	3	1	0	1	1	1	504.563	1511.67	1511.67	2.34362	0.00118093	0	0	742908	HCD (High Energy Collision Dissociation)	MS2	9.93981	100	10.1789	3285	3285	3284	FP021821_5.raw	0/0		2.73185	295.061	274.538	274.538	0.00185417	0.000186486	0	0
FALSE	High	PMI-Byonic	PMI-Byonic (A2)	A	2	Unambiguous	QGATCHDRVASF	[F].QGATcHDRVAsF.[Y]	C5(Carbamidomethyl); S11(Fuc(1))	1	1	Q01705	Q01705	Neurogenic locus notch homolog protein 1 OS=Mus musculus OX=10090 GN=Notch1 PE=1 SV=3	0	3	3	1	0	1	1	1	498.894	1494.67	1494.66	2.28024	0.00113606	0	0	3.40532e+06	HCD (High Energy Collision Dissociation)	MS2	0.913258	47.087	8.00712	2369	2369	2368	FP021821_5.raw	0/0		9.37015	682.635	602.015	6.14211	4.26431e-10	4.42849e-11	0	0
FALSE	High	PMI-Byonic	PMI-Byonic (A2)	A	2	Unambiguous	QGATCHDRVASF	[F].QGATcHDRVASF.[Y]	C5(Carbamidomethyl)	1	1	Q01705	Q01705	Neurogenic locus notch homolog protein 1 OS=Mus musculus OX=10090 GN=Notch1 PE=1 SV=3	0	3	3	1	0	1	1	1	450.208	1348.61	1348.61	1.431	0.000643283	0	0	726061	HCD (High Energy Collision Dissociation)	MS2	37.2647	99.0159	7.78579	2279	2279	2276	FP021821_5.raw	0/0		2.64221	343.211	254.965	254.965	0.00227923	0.000199648	0	0
FALSE	High	PMI-Byonic	PMI-Byonic (A2)	A	2	Unambiguous	QGATCHDRVASF	[F].QGATcHDRVASF.[Y]	C5(Carbamidomethyl)	1	1	Q01705	Q01705	Neurogenic locus notch homolog protein 1 OS=Mus musculus OX=10090 GN=Notch1 PE=1 SV=3	0	3	3	1	0	1	1	1	450.208	1348.61	1348.61	1.97409	0.000887424	0	0	1.00009e+06	HCD (High Energy Collision Dissociation)	MS2	4.71999	100	8.00926	2370	2370	2368	FP021821_5.raw	0/0		4.0199	489.1	366.61	366.61	9.55213e-05	1.23309e-05	0	0
FALSE	High	PMI-Byonic	PMI-Byonic (A2)	A	2	Unambiguous	QGATCHDRVASF	[F].QGAtcHDRVASF.[Y]	T4(HexNAc(1)Hex(1)Fuc(1)); C5(Carbamidomethyl)	1	1	Q01705	Q01705	Neurogenic locus notch homolog protein 1 OS=Mus musculus OX=10090 GN=Notch1 PE=1 SV=3	0	3	3	1	0	1	1	1	620.605	1859.8	1859.8	1.96708	0.00121946	0	0	829990	HCD (High Energy Collision Dissociation)	MS2	0	100	8.04489	2385	2385	2384	FP021821_5.raw	0/0		6.23312	537.925	504.523	1.9999	5.84634e-07	7.24187e-08	0	0
FALSE	High	PMI-Byonic	PMI-Byonic (A2)	A	2	Unambiguous	QGATCHDRVASF	[F].QGAtcHDRVASF.[Y]	T4(Fuc(1)); C5(Carbamidomethyl)	1	1	Q01705	Q01705	Neurogenic locus notch homolog protein 1 OS=Mus musculus OX=10090 GN=Notch1 PE=1 SV=3	0	3	3	1	0	1	1	1	498.894	1494.67	1494.66	1.5452	0.000769851	0	0	207664	HCD (High Energy Collision Dissociation)	MS2	0	100	7.77376	2274	2274	2272	FP021821_5.raw	0/0		1.28317	83.0194	83.0194	26.0086	0.0520991	0.00425265	0	0
FALSE	High	PMI-Byonic	PMI-Byonic (A2)	A	2	Unambiguous	QGATCHDRVASF	[F].QGATcHDRVAsF.[Y]	C5(Carbamidomethyl); S11(HexNAc(1)Fuc(1))	1	1	Q01705	Q01705	Neurogenic locus notch homolog protein 1 OS=Mus musculus OX=10090 GN=Notch1 PE=1 SV=3	0	3	3	1	0	1	1	1	566.587	1697.75	1697.74	1.88378	0.00106606	0	0	348706	HCD (High Energy Collision Dissociation)	MS2	2.10606	100	8.08478	2402	2402	2401	FP021821_5.raw	0/0		6.02396	450.838	450.838	9.05791	9.46324e-07	1.2722e-07	0	0
FALSE	High	PMI-Byonic	PMI-Byonic (A2)	A	2	Unambiguous	QGATCHDRVASFY	[F].QGATcHDRVASFY.[C]	C5(Carbamidomethyl)	1	1	Q01705	Q01705	Neurogenic locus notch homolog protein 1 OS=Mus musculus OX=10090 GN=Notch1 PE=1 SV=3	1	3	3	1	0	1	1	1	504.563	1511.67	1511.67	2.58588	0.001303	0	0	498063	HCD (High Energy Collision Dissociation)	MS2	25.888	100	10.0533	3232	3232	3229	FP021821_5.raw	0/0		2.12119	199.247	199.247	199.247	0.00756496	0.000580861	0	0
FALSE	High	PMI-Byonic	PMI-Byonic (A2)	A	2	Unambiguous	QGATCHDRVASF	[F].QGATcHDRVASF.[Y]	C5(Carbamidomethyl)	1	1	Q01705	Q01705	Neurogenic locus notch homolog protein 1 OS=Mus musculus OX=10090 GN=Notch1 PE=1 SV=3	0	3	3	1	0	1	1	1	450.53	1349.57	1348.61	718.249	0.322878	0	0	601886	HCD (High Energy Collision Dissociation)	MS2	50.2117	86.8447	7.77126	2273	2273	2272	FP021821_5.raw	0/0		3.00524	337.718	272.491	272.491	0.000988	0.000115685	0	0
FALSE	High	PMI-Byonic	PMI-Byonic (A2)	A	2	Unambiguous	QGATCHDRVASFY	[F].QGATcHDRVAsFY.[C]	C5(Carbamidomethyl); S11(Fuc(1))	1	1	Q01705	Q01705	Neurogenic locus notch homolog protein 1 OS=Mus musculus OX=10090 GN=Notch1 PE=1 SV=3	1	3	3	1	0	1	1	1	553.249	1657.73	1657.73	3.02892	0.00167371	0	0	2.12672e+06	HCD (High Energy Collision Dissociation)	MS2	0.68931	92.2475	10.049	3230	3230	3229	FP021821_5.raw	0/0		9.66388	661.764	621.065	2.54014	2.16833e-10	2.60876e-11	0	0
FALSE	High	PMI-Byonic	PMI-Byonic (A2)	A	2	Unambiguous	QGATCHDRVASF	[F].QGAtcHDRVASF.[Y]	T4(Fuc(1)); C5(Carbamidomethyl)	1	1	Q01705	Q01705	Neurogenic locus notch homolog protein 1 OS=Mus musculus OX=10090 GN=Notch1 PE=1 SV=3	0	2	2	1	0	1	1	1	747.837	1494.67	1494.66	1.10501	0.000825807	0	0	105546	HCD (High Energy Collision Dissociation)	MS2	30.35	100	8.08696	2403	2403	2401	FP021821_5.raw	0/0		0.861497	73.8912	73.8912	9.2	0.137563	0.00795302	0	0
FALSE	High	PMI-Byonic	PMI-Byonic (A2)	A	2	Unambiguous	QGATCHDRVASF	[F].QGATcHDRVAsF.[Y]	C5(Carbamidomethyl); S11(Fuc(1))	1	1	Q01705	Q01705	Neurogenic locus notch homolog protein 1 OS=Mus musculus OX=10090 GN=Notch1 PE=1 SV=3	0	3	3	1	0	1	1	1	498.894	1494.67	1494.66	2.03522	0.00101399	0	0	2.75692e+06	HCD (High Energy Collision Dissociation)	MS2	4.27794	52.4861	8.12325	2418	2418	2417	FP021821_5.raw	0/0		8.02774	643.948	643.948	3.14824	9.38127e-09	1.43265e-09	0	0
FALSE	High	PMI-Byonic	PMI-Byonic (A2)	A	2	Unambiguous	QGATCHDRVASFY	[F].QGAtcHDRVASFY.[C]	T4(HexNAc(1)Hex(1)Fuc(1)NeuAc(1)); C5(Carbamidomethyl)	1	1	Q01705	Q01705	Neurogenic locus notch homolog protein 1 OS=Mus musculus OX=10090 GN=Notch1 PE=1 SV=3	1	3	3	1	0	1	1	1	771.991	2313.96	2313.96	2.03258	0.00156777	0	0	202802	HCD (High Energy Collision Dissociation)	MS2	2.87987	100	11.2448	3738	3738	3735	FP021821_5.raw	0/0		3.95657	141.678	98.8474	10.4	0.000110517	1.47939e-05	0	0
FALSE	High	PMI-Byonic	PMI-Byonic (A2)	A	2	Unambiguous	QGATCHDRVASFY	[F].QGAtcHDRVASFY.[C]	T4(HexNAc(1)Fuc(1)); C5(Carbamidomethyl)	1	1	Q01705	Q01705	Neurogenic locus notch homolog protein 1 OS=Mus musculus OX=10090 GN=Notch1 PE=1 SV=3	1	3	3	1	0	1	1	1	620.942	1860.81	1860.81	2.09349	0.00129853	0	0	112493	HCD (High Energy Collision Dissociation)	MS2	7.16503	100	10.0254	3220	3220	3218	FP021821_5.raw	0/0		3.50281	219.182	219.182	9.2	0.000314192	4.0188e-05	0	0
FALSE	High	PMI-Byonic	PMI-Byonic (A2)	A	2	Unambiguous	QGATCHDRVASF	[F].QGAtcHDRVAsF.[Y]	T4(Fuc(1)); C5(Carbamidomethyl); S11(Hex(1))	1	1	Q01705	Q01705	Neurogenic locus notch homolog protein 1 OS=Mus musculus OX=10090 GN=Notch1 PE=1 SV=3	0	3	3	1	0	1	1	1	552.912	1656.72	1656.72	2.11392	0.00116739	0	0	132426	HCD (High Energy Collision Dissociation)	MS2	49.4644	100	7.92291	2334	2334	2331	FP021821_5.raw	0/0		1.61306	21.3764	21.3764	7.10543e-15	0.0243746	0.0017274	0	0
FALSE	High	PMI-Byonic	PMI-Byonic (A2)	A	2	Unambiguous	QGATCHDRVASFY	[F].QGAtcHDRVASFY.[C]	T4(HexNAc(1)Hex(1)Fuc(1)NeuAc(1)); C5(Carbamidomethyl)	1	1	Q01705	Q01705	Neurogenic locus notch homolog protein 1 OS=Mus musculus OX=10090 GN=Notch1 PE=1 SV=3	1	3	3	1	0	1	1	1	771.991	2313.96	2313.96	1.39953	0.00107949	0	0	224395	HCD (High Energy Collision Dissociation)	MS2	0	100	11.5067	3850	3850	3844	FP021821_5.raw	0/0		2.84631	75.1616	62.8682	10.4	0.00142461	0.000159072	0	0
FALSE	High	PMI-Byonic	PMI-Byonic (A2)	A	2	Unambiguous	QGATCHDRVASF	[F].QGAtcHDRVASF.[Y]	T4(Fuc(1)); C5(Carbamidomethyl)	1	1	Q01705	Q01705	Neurogenic locus notch homolog protein 1 OS=Mus musculus OX=10090 GN=Notch1 PE=1 SV=3	0	3	3	1	0	1	1	1	498.894	1494.67	1494.66	2.52525	0.00125813	0	0	531048	HCD (High Energy Collision Dissociation)	MS2	8.3879	100	8.23721	2465	2465	2463	FP021821_5.raw	0/0		6.36637	468.215	468.215	15.4801	4.30157e-07	4.73723e-08	0	0
FALSE	High	PMI-Byonic	PMI-Byonic (A2)	A	2	Unambiguous	YCECPHGRTGL	[F].YcEcPHGRTGL.[L]	C2(Carbamidomethyl); C4(Carbamidomethyl)	1	1	Q01705	Q01705	Neurogenic locus notch homolog protein 1 OS=Mus musculus OX=10090 GN=Notch1 PE=1 SV=3	1	3	3	1	0	1	1	1	450.53	1349.58	1349.57	2.03324	0.000914667	0	0	60481.5	HCD (High Energy Collision Dissociation)	MS2	5.98321	100	7.44392	2142	2142	2140	FP021821_5.raw	0/0		1.17712	115.91	115.91	115.91	0.0665087	0.00527053	0	0
FALSE	High	PMI-Byonic	PMI-Byonic (A2)	A	2	Unambiguous	YCECPHGRTGLL	[F].YcEcPHGRTGLL.[C]	C2(Carbamidomethyl); C4(Carbamidomethyl)	1	1	Q01705	Q01705	Neurogenic locus notch homolog protein 1 OS=Mus musculus OX=10090 GN=Notch1 PE=1 SV=3	2	3	3	1	0	1	1	1	488.225	1462.66	1462.66	1.90511	0.000928839	0	0	149739	HCD (High Energy Collision Dissociation)	MS2	60.987	100	10.2113	3299	3299	3295	FP021821_5.raw	0/0		3.20813	335.688	335.688	335.688	0.000619251	8.56668e-05	0	0
FALSE	High	PMI-Byonic	PMI-Byonic (A2)	A	2	Unambiguous	YCECPHGRTGLL	[F].YcEcPHGRTGLL.[C]	C2(Carbamidomethyl); C4(Carbamidomethyl)	1	1	Q01705	Q01705	Neurogenic locus notch homolog protein 1 OS=Mus musculus OX=10090 GN=Notch1 PE=1 SV=3	2	3	3	1	0	1	1	1	488.225	1462.66	1462.66	3.46994	0.00169178	0	0	6894903	HCD (High Energy Collision Dissociation)	MS2	0.606408	33.2725	9.73765	3098	3098	3097	FP021821_5.raw	0/0		7.61885	606.108	606.108	606.108	2.40517e-08	3.63857e-09	0	0
FALSE	High	PMI-Byonic	PMI-Byonic (A2)	A	2	Unambiguous	YCECPHGRTGLL	[F].YcEcPHGRTGLL.[C]	C2(Carbamidomethyl); C4(Carbamidomethyl)	1	1	Q01705	Q01705	Neurogenic locus notch homolog protein 1 OS=Mus musculus OX=10090 GN=Notch1 PE=1 SV=3	2	3	3	1	0	1	1	1	488.225	1462.66	1462.66	3.65772	0.00178333	0	0	108214	HCD (High Energy Collision Dissociation)	MS2	47.0909	100	9.6144	3046	3046	3042	FP021821_5.raw	0/0		5.37211	471.944	471.944	471.944	4.24508e-06	4.74467e-07	0	0
FALSE	High	PMI-Byonic	PMI-Byonic (A2)	A	2	Unambiguous	YCECPHGRTGLL	[F].YcEcPHGRTGLL.[C]	C2(Carbamidomethyl); C4(Carbamidomethyl)	1	1	Q01705	Q01705	Neurogenic locus notch homolog protein 1 OS=Mus musculus OX=10090 GN=Notch1 PE=1 SV=3	2	2	2	1	0	1	1	1	731.834	1462.66	1462.66	3.31222	0.00242232	0	0	283738	HCD (High Energy Collision Dissociation)	MS2	0	100	9.78965	3120	3120	3119	FP021821_5.raw	0/0		7.6749	640.618	640.618	640.618	2.11396e-08	3.07154e-09	0	0
FALSE	High	PMI-Byonic	PMI-Byonic (A2)	A	2	Unambiguous	YCECPHGRTGLL	[F].YcEcPHGRTGLL.[C]	C2(Carbamidomethyl); C4(Carbamidomethyl)	1	1	Q01705	Q01705	Neurogenic locus notch homolog protein 1 OS=Mus musculus OX=10090 GN=Notch1 PE=1 SV=3	2	2	2	1	0	1	1	1	732.334	1463.66	1462.66	686.332	0.501934	0	0	56304.1	HCD (High Energy Collision Dissociation)	MS2	46.4976	100	9.67922	3074	3074	3064	FP021821_5.raw	0/0		4.62611	443.487	443.487	443.487	2.3653e-05	2.87979e-06	0	0
FALSE	High	PMI-Byonic	PMI-Byonic (A2)	A	2	Unambiguous	YCECPHGRTGL	[F].YcEcPHGRTGL.[L]	C2(Carbamidomethyl); C4(Carbamidomethyl)	1	1	Q01705	Q01705	Neurogenic locus notch homolog protein 1 OS=Mus musculus OX=10090 GN=Notch1 PE=1 SV=3	1	3	3	1	0	1	1	1	450.53	1349.57	1349.57	1.62621	0.000731562	0	0	241980	HCD (High Energy Collision Dissociation)	MS2	3.41348	100	7.56164	2190	2190	2189	FP021821_5.raw	0/0		4.48862	419.935	419.935	419.935	3.24624e-05	3.76023e-06	0	0
FALSE	High	PMI-Byonic	PMI-Byonic (A2)	A	2	Unambiguous	YCECPHGRTGLL	[F].YcEcPHGRTGLL.[C]	C2(Carbamidomethyl); C4(Carbamidomethyl)	1	1	Q01705	Q01705	Neurogenic locus notch homolog protein 1 OS=Mus musculus OX=10090 GN=Notch1 PE=1 SV=3	2	3	3	1	0	1	1	1	488.226	1462.66	1462.66	3.97069	0.00193592	0	0	2231463	HCD (High Energy Collision Dissociation)	MS2	4.2341	70.6996	9.86772	3153	3153	3152	FP021821_5.raw	0/0		6.61885	567.015	567.015	567.015	2.40517e-07	2.66222e-08	0	0
FALSE	High	PMI-Byonic	PMI-Byonic (A2)	A	2	Unambiguous	YCECPHGRTGL	[F].YcEcPHGRTGL.[L]	C2(Carbamidomethyl); C4(Carbamidomethyl)	1	1	Q01705	Q01705	Neurogenic locus notch homolog protein 1 OS=Mus musculus OX=10090 GN=Notch1 PE=1 SV=3	1	3	3	1	0	1	1	1	450.53	1349.57	1349.57	1.15134	0.000517939	0	0	1.34138e+06	HCD (High Energy Collision Dissociation)	MS2	1.08546	100	7.66437	2231	2231	2230	FP021821_5.raw	0/0		4.97074	540.509	452.219	452.219	1.06971e-05	1.24771e-06	0	0
FALSE	High	PMI-Byonic	PMI-Byonic (A2)	A	2	Unambiguous	CECPHGRTGLL	[Y].cEcPHGRTGLL.[C]	C1(Carbamidomethyl); C3(Carbamidomethyl)	1	1	Q01705	Q01705	Neurogenic locus notch homolog protein 1 OS=Mus musculus OX=10090 GN=Notch1 PE=1 SV=3	1	3	3	1	0	1	1	1	433.87	1299.59	1299.59	0.903038	0.000391194	0	0	59053.5	HCD (High Energy Collision Dissociation)	MS2	12.0458	100	9.04409	2807	2807	2801	FP021821_5.raw	0/0		1.308	9.93926	9.93926	9.93926	0.0492044	0.00402038	0	0
FALSE	High	PMI-Byonic	PMI-Byonic (A2)	A	2	Unambiguous	CECPHGRTGLL	[Y].cEcPHGRTGLL.[C]	C1(Carbamidomethyl); C3(Carbamidomethyl)	1	1	Q01705	Q01705	Neurogenic locus notch homolog protein 1 OS=Mus musculus OX=10090 GN=Notch1 PE=1 SV=3	1	3	3	1	0	1	1	1	433.871	1299.6	1299.59	3.29824	0.00142879	0	0	72453.8	HCD (High Energy Collision Dissociation)	MS2	20.4623	100	8.91649	2753	2753	2751	FP021821_5.raw	0/0		2.00077	112.69	112.69	112.69	0.00998239	0.000725247	0	0
FALSE	High	PMI-Byonic	PMI-Byonic (A2)	A	2	Unambiguous	CECPHGRTGLL	[Y].cEcPHGRTGLL.[C]	C1(Carbamidomethyl); C3(Carbamidomethyl)	1	1	Q01705	Q01705	Neurogenic locus notch homolog protein 1 OS=Mus musculus OX=10090 GN=Notch1 PE=1 SV=3	1	3	3	1	0	1	1	1	433.871	1299.6	1299.59	2.87556	0.00124569	0	0	124983	HCD (High Energy Collision Dissociation)	MS2	15.8174	100	8.78737	2698	2698	2696	FP021821_5.raw	0/0		5.28854	389.366	389.366	389.366	5.14588e-06	6.49802e-07	0	0
FALSE	High	PMI-Byonic	PMI-Byonic (A2)	A	2	Unambiguous	CECPHGRTGLL	[Y].cEcPHGRTGLL.[C]	C1(Carbamidomethyl); C3(Carbamidomethyl)	1	1	Q01705	Q01705	Neurogenic locus notch homolog protein 1 OS=Mus musculus OX=10090 GN=Notch1 PE=1 SV=3	1	3	3	1	0	1	1	1	433.87	1299.6	1299.59	2.52332	0.0010931	0	0	318052	HCD (High Energy Collision Dissociation)	MS2	17.1548	100	8.65495	2642	2642	2641	FP021821_5.raw	0/0		7.55117	582.588	582.588	582.588	2.81077e-08	4.28249e-09	0	0
FALSE	High	PMI-Byonic	PMI-Byonic (A2)	A	2	Unambiguous	CECPHGRTGLL	[Y].cEcPHGRTGLL.[C]	C1(Carbamidomethyl); C3(Carbamidomethyl)	1	1	Q01705	Q01705	Neurogenic locus notch homolog protein 1 OS=Mus musculus OX=10090 GN=Notch1 PE=1 SV=3	1	2	2	1	0	1	1	1	650.303	1299.6	1299.59	3.89565	0.00253138	0	0	120612	HCD (High Energy Collision Dissociation)	MS2	0	100	8.3432	2510	2510	2505	FP021821_5.raw	0/0		2.59011	352.93	352.93	352.93	0.00256975	0.000242025	0	0
FALSE	High	PMI-Byonic	PMI-Byonic (A2)	A	2	Unambiguous	CECPHGRTGLL	[Y].cEcPHGRTGLL.[C]	C1(Carbamidomethyl); C3(Carbamidomethyl)	1	1	Q01705	Q01705	Neurogenic locus notch homolog protein 1 OS=Mus musculus OX=10090 GN=Notch1 PE=1 SV=3	1	2	2	1	0	1	1	1	650.302	1299.6	1299.59	2.58064	0.00167689	0	0	170649	HCD (High Energy Collision Dissociation)	MS2	4.54689	100	8.45887	2559	2559	2554	FP021821_5.raw	0/0		5.65548	579.359	579.359	579.359	2.21064e-06	2.27787e-07	0	0
FALSE	High	PMI-Byonic	PMI-Byonic (A2)	A	2	Unambiguous	CECPHGRTGLL	[Y].cEcPHGRTGLL.[C]	C1(Carbamidomethyl); C3(Carbamidomethyl)	1	1	Q01705	Q01705	Neurogenic locus notch homolog protein 1 OS=Mus musculus OX=10090 GN=Notch1 PE=1 SV=3	1	3	3	1	0	1	1	1	433.87	1299.59	1299.59	0.762143	0.000330159	0	0	288545	HCD (High Energy Collision Dissociation)	MS2	29.3122	100	8.29051	2488	2488	2482	FP021821_5.raw	0/0		4.45902	506.97	506.97	506.97	3.47517e-05	4.10458e-06	0	0
FALSE	High	PMI-Byonic	PMI-Byonic (A2)	A	2	Unambiguous	CECPHGRTGLL	[Y].cEcPHGRTGLL.[C]	C1(Carbamidomethyl); C3(Carbamidomethyl)	1	1	Q01705	Q01705	Neurogenic locus notch homolog protein 1 OS=Mus musculus OX=10090 GN=Notch1 PE=1 SV=3	1	3	3	1	0	1	1	1	433.87	1299.6	1299.59	1.67796	0.000726887	0	0	3.58009e+06	HCD (High Energy Collision Dissociation)	MS2	0.589085	31.9541	8.40305	2535	2535	2534	FP021821_5.raw	0/0		8.30204	659.641	659.641	659.641	4.98839e-09	4.85684e-10	0	0
FALSE	High	PMI-Byonic	PMI-Byonic (A2)	A	2	Unambiguous	CECPHGRTGLL	[Y].cEcPHGRTGLL.[C]	C1(Carbamidomethyl); C3(Carbamidomethyl)	1	1	Q01705	Q01705	Neurogenic locus notch homolog protein 1 OS=Mus musculus OX=10090 GN=Notch1 PE=1 SV=3	1	3	3	1	0	1	1	1	650.347	1949.03	1299.59	499721	216.478	0	0	110371	HCD (High Energy Collision Dissociation)	MS2	36.2083	100	8.52979	2589	2589	2586	FP021821_5.raw	0/0		3.99751	437.91	437.91	437.91	0.000100574	1.39237e-05	0	0
FALSE	High	PMI-Byonic	PMI-Byonic (A2)	A	2	Unambiguous	CECPHGRTGLL	[Y].cEcPHGRTGLL.[C]	C1(Carbamidomethyl); C3(Carbamidomethyl)	1	1	Q01705	Q01705	Neurogenic locus notch homolog protein 1 OS=Mus musculus OX=10090 GN=Notch1 PE=1 SV=3	1	3	3	1	0	1	1	1	433.87	1299.6	1299.59	2.10064	0.000909993	0	0	2.26257e+06	HCD (High Energy Collision Dissociation)	MS2	0.702264	51.1069	8.52545	2587	2587	2586	FP021821_5.raw	0/0		10.2088	712.019	712.019	712.019	6.18356e-11	7.28476e-12	0	0
FALSE	High	PMI-Byonic	PMI-Byonic (A2)	A	2	Unambiguous	TGPACSQDVDECALGANPCEHAGKCL	[Y].TGPAcSQDVDEcALGANPcEHAGKcL.[N]	C5(Carbamidomethyl); C12(Carbamidomethyl); C19(Carbamidomethyl); C25(Carbamidomethyl)	1	1	Q01705	Q01705	Neurogenic locus notch homolog protein 1 OS=Mus musculus OX=10090 GN=Notch1 PE=1 SV=3	1	3	3	1	0	1	1	1	940.4	2819.19	2817.17	715.486	0.671882	0	0	135269	HCD (High Energy Collision Dissociation)	MS2	0	100	11.8477	3995	3995	3985	FP021821_5.raw	0/0		3.21209	112.221	112.221	112.221	0.000613632	7.81381e-05	0	0
FALSE	Medium	PMI-Byonic	PMI-Byonic (A2)	A	2	Unambiguous	NTLGSFECQCLQGY	[L].NTLGsFEcQcLQGY.[T]	S5(Hex(1)); C8(Carbamidomethyl); C10(Carbamidomethyl)	1	1	Q01705	Q01705	Neurogenic locus notch homolog protein 1 OS=Mus musculus OX=10090 GN=Notch1 PE=1 SV=3	3	2	2	1	0	1	1	1	919.888	1838.77	1838.76	6.29939	0.00579152	0	0	133378	HCD (High Energy Collision Dissociation)	MS2	6.72646	100	15.5019	5540	5540	5536	FP021821_5.raw	0/0		0.670852	132.685	132.685	25.6732	0.213377	0.013104	0	0
FALSE	Medium	PMI-Byonic	PMI-Byonic (A2)	A	2	Unambiguous	NTLGSFECQCLQGY	[L].NtLGSFEcQcLQGY.[T]	T2(Hex(1)); C8(Carbamidomethyl); C10(Carbamidomethyl)	1	1	Q01705	Q01705	Neurogenic locus notch homolog protein 1 OS=Mus musculus OX=10090 GN=Notch1 PE=1 SV=3	3	2	2	1	0	1	1	1	919.89	1838.77	1838.76	8.22462	0.00756154	0	0	33140.9	HCD (High Energy Collision Dissociation)	MS2	31.9259	100	15.3831	5491	5491	5481	FP021821_5.raw	0/0		0.0789328	49.8004	49.8004	6	0.83381	0.0359603	0	0
FALSE	Medium	PMI-Byonic	PMI-Byonic (A2)	A	2	Unambiguous	QCICMPGYEGVY	[F].QcIcMPGYEGVY.[C]	C2(Carbamidomethyl); C4(Carbamidomethyl)	1	1	Q01705	Q01705	Neurogenic locus notch homolog protein 1 OS=Mus musculus OX=10090 GN=Notch1 PE=1 SV=3	1	2	2	1	0	1	1	1	738.805	1476.6	1476.6	5.37999	0.00397204	0	0	57186.6	HCD (High Energy Collision Dissociation)	MS2	16.046	100	16.0558	5772	5772	5767	FP021821_5.raw	0/0		0.627082	68.8667	68.8667	68.8667	0.236003	0.0150397	0	0
FALSE	High	PMI-Byonic	PMI-Byonic (A2)	A	2	Unambiguous	CEINTDECASSPCLHNGHCMDKINEF	[Y].cEINTDEcASsPcLHNGHcMDKINEF.[Q]	C1(Carbamidomethyl); C8(Carbamidomethyl); S11(Hex(1)Pent(2)); C13(Carbamidomethyl); C19(Carbamidomethyl)	1	1	Q01705	Q01705	Neurogenic locus notch homolog protein 1 OS=Mus musculus OX=10090 GN=Notch1 PE=1 SV=3	1	4	4	1	0	1	1	1	891.855	3564.4	3564.39	3.28106	0.00292374	0	0	101690	HCD (High Energy Collision Dissociation)	MS2	56.2023	100	11.9192	4025	4025	4018	FP021821_5.raw	0/0		3.58989	335.573	335.573	1.2	0.000257105	3.59178e-05	0	0
FALSE	High	PMI-Byonic	PMI-Byonic (A2)	A	2	Unambiguous	CEINTDECASSPCLHNGHCMDKINEF	[Y].cEINTDEcASsPcLHNGHcMDKINEF.[Q]	C1(Carbamidomethyl); C8(Carbamidomethyl); S11(Hex(1)Pent(2)); C13(Carbamidomethyl); C19(Carbamidomethyl)	1	1	Q01705	Q01705	Neurogenic locus notch homolog protein 1 OS=Mus musculus OX=10090 GN=Notch1 PE=1 SV=3	1	4	4	1	0	1	1	1	891.852	3564.39	3564.39	0.609773	0.000543367	0	0	80226.1	HCD (High Energy Collision Dissociation)	MS2	0	100	12.049	4080	4080	4073	FP021821_5.raw	0/0		4.63178	361.098	361.098	1.2	2.33464e-05	2.6354e-06	0	0
FALSE	Medium	PMI-Byonic	PMI-Byonic (A2)	A	2	Unambiguous	CEINTDECASSPCLHNGHCMDKINEFQCQCPKGF	[Y].cEINTDEcASsPcLHNGHcMDKINEFQcQcPKGF.[N]	C1(Carbamidomethyl); C8(Carbamidomethyl); S11(Hex(1)Pent(2)); C13(Carbamidomethyl); C19(Carbamidomethyl); C28(Carbamidomethyl); C30(Carbamidomethyl)	1	1	Q01705	Q01705	Neurogenic locus notch homolog protein 1 OS=Mus musculus OX=10090 GN=Notch1 PE=1 SV=3	2	5	5	1	0	1	1	1	914.971	4570.83	4569.8	224.033	0.204757	0	0	112631	HCD (High Energy Collision Dissociation)	MS2	58.8296	100	12.445	4248	4248	4238	FP021821_5.raw	0/0		0.506269	58.0142	58.0142	1.2	0.311696	0.0176304	0	0
FALSE	High	PMI-Byonic	PMI-Byonic (A2)	A	2	Unambiguous	QCQCPKGFNGHLCQYDVDECASTPCKNGAKCLDGPNTY	[F].QcQcPKGFNGHLcqYDVDEcAsTPcKNGAKcLdGPNTY.[T]	C2(Carbamidomethyl); C4(Carbamidomethyl); C13(Carbamidomethyl); Q14(Deamidated); C20(Carbamidomethyl); S22(Hex(1)Pent(2)); C25(Carbamidomethyl); C31(Carbamidomethyl); D33(Oxidation)	1	1	Q01705	Q01705	Neurogenic locus notch homolog protein 1 OS=Mus musculus OX=10090 GN=Notch1 PE=1 SV=3	4	5	5	1	0	1	1	1	979.804	4894.99	4892.97	413.502	0.40465	0	0	365352	HCD (High Energy Collision Dissociation)	MS2	36.2656	100	12.2568	4168	4168	4161	FP021821_5.raw	0/0		2.21063	142.76	142.76	0	0.00615706	0.000472255	0	0
FALSE	High	PMI-Byonic	PMI-Byonic (A2)	A	2	Unambiguous	QCQCPKGFNGHLCQYDVDECASTPCKNGAKCLDGPNTY	[F].QcQcPKGFNGHLcQYDVDEcAStPcKNGAKcLDGPNTY.[T]	C2(Carbamidomethyl); C4(Carbamidomethyl); C13(Carbamidomethyl); C20(Carbamidomethyl); T23(Hex(1)Pent(2)); C25(Carbamidomethyl); C31(Carbamidomethyl)	1	1	Q01705	Q01705	Neurogenic locus notch homolog protein 1 OS=Mus musculus OX=10090 GN=Notch1 PE=1 SV=3	4	5	5	1	0	1	1	1	976.606	4879	4875.99	618.136	0.602805	0	0	382960	HCD (High Energy Collision Dissociation)	MS2	4.72674	100	11.6873	3927	3927	3919	FP021821_5.raw	0/0		6.0612	464.602	464.602	0	8.6855e-07	1.1285e-07	0	0
FALSE	High	PMI-Byonic	PMI-Byonic (A2)	A	2	Unambiguous	QCQCPKGFNGHLCQYDVDECASTPCKNGAKCLDGPNTY	[F].QcQcPKGFNGHLcQYDVDEcAStPcKNGAKcLDGPNTY.[T]	C2(Carbamidomethyl); C4(Carbamidomethyl); C13(Carbamidomethyl); C20(Carbamidomethyl); T23(Hex(1)Pent(2)); C25(Carbamidomethyl); C31(Carbamidomethyl)	1	1	Q01705	Q01705	Neurogenic locus notch homolog protein 1 OS=Mus musculus OX=10090 GN=Notch1 PE=1 SV=3	4	5	5	1	0	1	1	1	976.201	4876.98	4875.99	202.993	0.197958	0	0	239228	HCD (High Energy Collision Dissociation)	MS2	0.682626	100	12.3262	4197	4197	4194	FP021821_5.raw	0/0		5.00726	541.447	541.447	0	9.83422e-06	1.12499e-06	0	0
FALSE	High	PMI-Byonic	PMI-Byonic (A2)	A	2	Unambiguous	QCQCPKGFNGHLCQYDVDECASTPCKNGAKCLDGPNTY	[F].QcQcPKGFNGHLcQYDVDEcAsTPcKnGAKcLDGPNTY.[T]	C2(Carbamidomethyl); C4(Carbamidomethyl); C13(Carbamidomethyl); C20(Carbamidomethyl); S22(Hex(1)Pent(2)); C25(Carbamidomethyl); N27(Deamidated); C31(Carbamidomethyl)	1	1	Q01705	Q01705	Neurogenic locus notch homolog protein 1 OS=Mus musculus OX=10090 GN=Notch1 PE=1 SV=3	4	5	5	1	0	1	1	1	976.205	4876.99	4876.97	4.62599	0.00451217	0	0	389818	HCD (High Energy Collision Dissociation)	MS2	0	100	12.0641	4086	4086	4084	FP021821_5.raw	0/0		9.06498	666.97	666.97	0	8.61027e-10	1.11538e-10	0	0
FALSE	High	PMI-Byonic	PMI-Byonic (A2)	A	2	Unambiguous	QCQCPKGFNGHLCQYDVDECASTPCKNGAKCLDGPNTY	[F].QcQcPKGFNGHLcQYDVDEcAsTPcKNGAKcLdGPNTY.[T]	C2(Carbamidomethyl); C4(Carbamidomethyl); C13(Carbamidomethyl); C20(Carbamidomethyl); S22(Hex(1)Pent(2)); C25(Carbamidomethyl); C31(Carbamidomethyl); D33(Oxidation)	1	1	Q01705	Q01705	Neurogenic locus notch homolog protein 1 OS=Mus musculus OX=10090 GN=Notch1 PE=1 SV=3	4	5	5	1	0	1	1	1	980.009	4896.01	4891.98	823.966	0.806165	0	0	144410	HCD (High Energy Collision Dissociation)	MS2	40.0645	100	11.7438	3951	3951	3941	FP021821_5.raw	0/0		1.41475	229.635	229.635	0	0.0384812	0.00318773	0	0
FALSE	High	PMI-Byonic	PMI-Byonic (A2)	A	2	Unambiguous	QCQCPKGFNGHLCQYDVDECASTPCKNGAKCLDGPNTY	[F].QcQcPKGFnGHLcQYDVDEcAsTPcKnGAKcLDGPNTY.[T]	C2(Carbamidomethyl); C4(Carbamidomethyl); N9(Deamidated); C13(Carbamidomethyl); C20(Carbamidomethyl); S22(Hex(1)Pent(2)); C25(Carbamidomethyl); N27(Oxidation); C31(Carbamidomethyl)	1	1	Q01705	Q01705	Neurogenic locus notch homolog protein 1 OS=Mus musculus OX=10090 GN=Notch1 PE=1 SV=3	4	5	5	1	0	1	1	1	980.203	4896.99	4892.97	821.778	0.804186	0	0	535586	HCD (High Energy Collision Dissociation)	MS2	40.9688	100	12.3842	4222	4222	4216	FP021821_5.raw	0/0		4.32391	290.094	290.094	0	4.74339e-05	7.47553e-06	0	0
FALSE	High	PMI-Byonic	PMI-Byonic (A2)	A	2	Unambiguous	QCQCPKGFNGHLCQYDVDECASTPCKNGAKCLDGPNTY	[F].QcQcPKGFNGHLcQYDVDEcAStPcKNGAKcLDGPNTY.[T]	C2(Carbamidomethyl); C4(Carbamidomethyl); C13(Carbamidomethyl); C20(Carbamidomethyl); T23(Hex(1)Pent(2)); C25(Carbamidomethyl); C31(Carbamidomethyl)	1	1	Q01705	Q01705	Neurogenic locus notch homolog protein 1 OS=Mus musculus OX=10090 GN=Notch1 PE=1 SV=3	4	5	5	1	0	1	1	1	976.008	4876.01	4875.99	4.40309	0.00429388	0	0	529861	HCD (High Energy Collision Dissociation)	MS2	0.621328	100	11.8024	3975	3975	3974	FP021821_5.raw	0/0		11.9267	833.222	833.222	0	1.18394e-12	2.67168e-13	0	0
FALSE	High	PMI-Byonic	PMI-Byonic (A2)	A	2	Unambiguous	QCQCPKGFNGHLCQYDVDECASTPCKNGAKCLDGPNTY	[F].QcQcPKGFNGHLcQYDVDEcAStPcKNGAKcLdGPNTY.[T]	C2(Carbamidomethyl); C4(Carbamidomethyl); C13(Carbamidomethyl); C20(Carbamidomethyl); T23(Hex(1)Pent(2)); C25(Carbamidomethyl); C31(Carbamidomethyl); D33(Oxidation)	1	1	Q01705	Q01705	Neurogenic locus notch homolog protein 1 OS=Mus musculus OX=10090 GN=Notch1 PE=1 SV=3	4	5	5	1	0	1	1	1	979.206	4892	4891.98	3.13246	0.00306479	0	0	312763	HCD (High Energy Collision Dissociation)	MS2	0	100	11.8545	3997	3997	3996	FP021821_5.raw	0/0		8.92668	668.427	668.427	0	1.1839e-09	1.54432e-10	0	0
FALSE	High	PMI-Byonic	PMI-Byonic (A2)	A	2	Unambiguous	QCQCPKGFNGHLCQYDVDECASTPCKNGAKCLDGPNTY	[F].QcQcPKGFNGHLcQYDVDEcAStPcKNGAKcLDGPNTY.[T]	C2(Carbamidomethyl); C4(Carbamidomethyl); C13(Carbamidomethyl); C20(Carbamidomethyl); T23(Hex(1)Pent(2)); C25(Carbamidomethyl); C31(Carbamidomethyl)	1	1	Q01705	Q01705	Neurogenic locus notch homolog protein 1 OS=Mus musculus OX=10090 GN=Notch1 PE=1 SV=3	4	5	5	1	0	1	1	1	976.206	4877	4875.99	208.063	0.202902	0	0	228744	HCD (High Energy Collision Dissociation)	MS2	0	100	12.2051	4146	4146	4139	FP021821_5.raw	0/0		4.52514	407.164	407.164	0	2.98439e-05	3.43407e-06	0	0
FALSE	High	PMI-Byonic	PMI-Byonic (A2)	A	2	Unambiguous	QCQCPKGFNGHLCQYDVDECASTPCKNGAKCLDGPNTY	[F].QcQcPKGFNGHLcQYDVDEcAStPcKNGAKcLDGPNTY.[T]	C2(Carbamidomethyl); C4(Carbamidomethyl); C13(Carbamidomethyl); C20(Carbamidomethyl); T23(Hex(1)Pent(2)); C25(Carbamidomethyl); C31(Carbamidomethyl)	1	1	Q01705	Q01705	Neurogenic locus notch homolog protein 1 OS=Mus musculus OX=10090 GN=Notch1 PE=1 SV=3	4	5	5	1	0	1	1	1	976.009	4876.01	4875.99	5.27931	0.00514837	0	0	185186	HCD (High Energy Collision Dissociation)	MS2	0	100	11.9327	4030	4030	4029	FP021821_5.raw	0/0		5.92291	468.636	468.636	0	1.19425e-06	1.75908e-07	0	0
FALSE	High	PMI-Byonic	PMI-Byonic (A2)	A	2	Unambiguous	QCQCPKGFNGHLCQYDVDECASTPCKNGAKCLDGPNTY	[F].QcQcPKGFNGHLcqYDVDEcAsTPcKnGAKcLDGPNTY.[T]	C2(Carbamidomethyl); C4(Carbamidomethyl); C13(Carbamidomethyl); Q14(Deamidated); C20(Carbamidomethyl); S22(Hex(1)Pent(2)); C25(Carbamidomethyl); N27(Deamidated); C31(Carbamidomethyl)	1	1	Q01705	Q01705	Neurogenic locus notch homolog protein 1 OS=Mus musculus OX=10090 GN=Notch1 PE=1 SV=3	4	5	5	1	0	1	1	1	976.406	4878	4877.96	9.29072	0.00906395	0	0	95873.9	HCD (High Energy Collision Dissociation)	MS2	0	100	12.5824	4306	4306	4304	FP021821_5.raw	0/0		3.83888	313.014	313.014	0	0.000144917	1.78791e-05	0	0
FALSE	High	PMI-Byonic	PMI-Byonic (A2)	A	2	Unambiguous	QCQCPKGFNGHLCQYDVDECASTPCKNGAKCLDGPNTY	[F].QcQcPKGFNGHLcQYDVDEcAStPcKnGAKcLDGPNTY.[T]	C2(Carbamidomethyl); C4(Carbamidomethyl); C13(Carbamidomethyl); C20(Carbamidomethyl); T23(Hex(1)Pent(2)); C25(Carbamidomethyl); N27(Deamidated); C31(Carbamidomethyl)	1	1	Q01705	Q01705	Neurogenic locus notch homolog protein 1 OS=Mus musculus OX=10090 GN=Notch1 PE=1 SV=3	4	5	5	1	0	1	1	1	976.206	4877	4876.97	5.94006	0.0057939	0	0	172502	HCD (High Energy Collision Dissociation)	MS2	0	100	12.4534	4251	4251	4249	FP021821_5.raw	0/0		4.32391	300.109	300.109	0	4.74339e-05	7.87511e-06	0	0
FALSE	High	PMI-Byonic	PMI-Byonic (A2)	A	2	Unambiguous	QCQCPKGFNGHLCQYDVDECASTPCKNGAKCLDGPNTY	[F].QcQcPKGFNGHLcQYDVDEcAsTPcKNGAKcLdGPNTY.[T]	C2(Carbamidomethyl); C4(Carbamidomethyl); C13(Carbamidomethyl); C20(Carbamidomethyl); S22(Hex(1)Pent(2)); C25(Carbamidomethyl); C31(Carbamidomethyl); D33(Oxidation)	1	1	Q01705	Q01705	Neurogenic locus notch homolog protein 1 OS=Mus musculus OX=10090 GN=Notch1 PE=1 SV=3	4	5	5	1	0	1	1	1	979.21	4892.02	4891.98	7.24973	0.00709311	0	0	77184.2	HCD (High Energy Collision Dissociation)	MS2	2.68051	100	11.9844	4052	4052	4051	FP021821_5.raw	0/0		4.65192	322.825	322.825	0	2.22884e-05	2.38884e-06	0	0
FALSE	High	PMI-Byonic	PMI-Byonic (A2)	A	2	Unambiguous	QCQCPKGFNGHLCQYDVDECASTPCKNGAKCLDGPNTY	[F].QcQcPKGFNGHLcQYDVDEcAStPcKnGAKcLdGPNTY.[T]	C2(Carbamidomethyl); C4(Carbamidomethyl); C13(Carbamidomethyl); C20(Carbamidomethyl); T23(Hex(1)Pent(2)); C25(Carbamidomethyl); N27(Deamidated); C31(Carbamidomethyl); D33(Oxidation)	1	1	Q01705	Q01705	Neurogenic locus notch homolog protein 1 OS=Mus musculus OX=10090 GN=Notch1 PE=1 SV=3	4	5	5	1	0	1	1	1	979.406	4893	4892.97	6.78525	0.00664001	0	0	235278	HCD (High Energy Collision Dissociation)	MS2	6.86485	100	12.1249	4112	4112	4106	FP021821_5.raw	0/0		6.00434	496.547	496.547	0	9.90047e-07	1.41844e-07	0	0
FALSE	High	PMI-Byonic	PMI-Byonic (A2)	A	2	Unambiguous	NGHLCQYDVDECASTPCKNGAKCLDGPNTY	[F].NGHLcQYDVDEcAsTPcKnGAKcLDGPNTY.[T]	C5(Carbamidomethyl); C12(Carbamidomethyl); S14(Hex(1)Pent(2)); C17(Carbamidomethyl); N19(Deamidated); C23(Carbamidomethyl)	1	1	Q01705	Q01705	Neurogenic locus notch homolog protein 1 OS=Mus musculus OX=10090 GN=Notch1 PE=1 SV=3	3	4	4	1	0	1	1	1	968.652	3871.58	3871.56	7.29164	0.0070575	0	0	174883	HCD (High Energy Collision Dissociation)	MS2	11.0924	100	11.8111	3979	3979	3974	FP021821_5.raw	0/0		4.29806	363.37	363.37	0.8	5.03427e-05	9.10537e-06	0	0
FALSE	High	PMI-Byonic	PMI-Byonic (A2)	A	2	Unambiguous	NGHLCQYDVDECASTPCKNGAKCLDGPNTY	[F].NGHLcqYDVDEcAsTPcKNGAKcLDGPNTY.[T]	C5(Carbamidomethyl); Q6(Deamidated); C12(Carbamidomethyl); S14(Hex(1)Pent(2)); C17(Carbamidomethyl); C23(Carbamidomethyl)	1	1	Q01705	Q01705	Neurogenic locus notch homolog protein 1 OS=Mus musculus OX=10090 GN=Notch1 PE=1 SV=3	3	4	4	1	0	1	1	1	968.65	3871.58	3871.56	5.71514	0.00553162	0	0	136935	HCD (High Energy Collision Dissociation)	MS2	0	100	11.9456	4036	4036	4029	FP021821_5.raw	0/0		2.09639	182.604	182.604	0.8	0.00800957	0.000622831	0	0
FALSE	High	PMI-Byonic	PMI-Byonic (A2)	A	2	Unambiguous	NGHLCQYDVDECASTPCKNGAKCLDGPNTY	[F].NGHLcQYDVDEcAsTPcKNGAKcLDGPNTY.[T]	C5(Carbamidomethyl); C12(Carbamidomethyl); S14(Hex(1)Pent(2)); C17(Carbamidomethyl); C23(Carbamidomethyl)	1	1	Q01705	Q01705	Neurogenic locus notch homolog protein 1 OS=Mus musculus OX=10090 GN=Notch1 PE=1 SV=3	3	4	4	1	0	1	1	1	968.901	3872.58	3870.57	519.442	0.502634	0	0	248161	HCD (High Energy Collision Dissociation)	MS2	35.6899	100	11.1732	3708	3708	3702	FP021821_5.raw	0/0		6.73247	592.151	592.151	0.8	1.85152e-07	1.77962e-08	0	0
FALSE	High	PMI-Byonic	PMI-Byonic (A2)	A	2	Unambiguous	NGHLCQYDVDECASTPCKNGAKCLDGPNTY	[F].NGHLcQYDVDEcAsTPcKnGAKcLDGPNTY.[T]	C5(Carbamidomethyl); C12(Carbamidomethyl); S14(Hex(1)Pent(2)); C17(Carbamidomethyl); N19(Deamidated); C23(Carbamidomethyl)	1	1	Q01705	Q01705	Neurogenic locus notch homolog protein 1 OS=Mus musculus OX=10090 GN=Notch1 PE=1 SV=3	3	4	4	1	0	1	1	1	968.398	3870.57	3871.56	-254.66	-0.246483	0	0	38376.4	HCD (High Energy Collision Dissociation)	MS2	0.769665	100	11.683	3925	3925	3919	FP021821_5.raw	0/0		9.93659	744.116	744.116	0.8	1.15722e-10	1.65504e-11	0	0
FALSE	High	PMI-Byonic	PMI-Byonic (A2)	A	2	Unambiguous	NGHLCQYDVDECASTPCKNGAKCLDGPNTY	[F].NGHLcQYDVDEcAsTPcKNGAKcLDGPNTY.[T]	C5(Carbamidomethyl); C12(Carbamidomethyl); S14(Hex(1)); C17(Carbamidomethyl); C23(Carbamidomethyl)	1	1	Q01705	Q01705	Neurogenic locus notch homolog protein 1 OS=Mus musculus OX=10090 GN=Notch1 PE=1 SV=3	3	4	4	1	0	1	1	1	902.881	3608.5	3606.49	558.641	0.503683	0	0	118571	HCD (High Energy Collision Dissociation)	MS2	30.4826	100	11.2255	3730	3730	3724	FP021821_5.raw	0/0		2.47027	167.798	167.798	0.8	0.00338635	0.000327296	0	0
FALSE	High	PMI-Byonic	PMI-Byonic (A2)	A	2	Unambiguous	NGHLCQYDVDECASTPCKNGAKCLDGPNTY	[F].NGHLcQYDVDEcAsTPcKNGAKcLdGPNTY.[T]	C5(Carbamidomethyl); C12(Carbamidomethyl); S14(Hex(1)Pent(2)); C17(Carbamidomethyl); C23(Carbamidomethyl); D25(Oxidation)	1	1	Q01705	Q01705	Neurogenic locus notch homolog protein 1 OS=Mus musculus OX=10090 GN=Notch1 PE=1 SV=3	3	4	4	1	0	1	1	1	972.648	3887.57	3886.57	258.05	0.250732	0	0	514925	HCD (High Energy Collision Dissociation)	MS2	9.91268	100	11.6229	3899	3899	3897	FP021821_5.raw	0/0		5.01716	551.289	512.47	0.8	9.61253e-06	1.01039e-06	0	0
FALSE	High	PMI-Byonic	PMI-Byonic (A2)	A	2	Unambiguous	NGHLCQYDVDECASTPCKNGAKCLDGPNTY	[F].NGHLcQYDVDEcAsTPcKNGAKcLDGPNTY.[T]	C5(Carbamidomethyl); C12(Carbamidomethyl); S14(Hex(1)Pent(1)); C17(Carbamidomethyl); C23(Carbamidomethyl)	1	1	Q01705	Q01705	Neurogenic locus notch homolog protein 1 OS=Mus musculus OX=10090 GN=Notch1 PE=1 SV=3	3	4	4	1	0	1	1	1	935.64	3739.54	3738.53	270.113	0.252457	0	0	154941	HCD (High Energy Collision Dissociation)	MS2	0	100	11.6123	3895	3895	3886	FP021821_5.raw	0/0		1.35559	143.434	143.434	0.8	0.044097	0.00358357	0	0
FALSE	High	PMI-Byonic	PMI-Byonic (A2)	A	2	Unambiguous	NGHLCQYDVDECASTPCKNGAKCLDGPNTY	[F].NGHLcQYDVDEcAsTPcKNGAKcLDGPNTY.[T]	C5(Carbamidomethyl); C12(Carbamidomethyl); S14(Hex(1)Pent(1)); C17(Carbamidomethyl); C23(Carbamidomethyl)	1	1	Q01705	Q01705	Neurogenic locus notch homolog protein 1 OS=Mus musculus OX=10090 GN=Notch1 PE=1 SV=3	3	4	4	1	0	1	1	1	935.642	3739.55	3738.53	272.334	0.254532	0	0	91186.1	HCD (High Energy Collision Dissociation)	MS2	25.0728	100	11.2018	3720	3720	3713	FP021821_5.raw	0/0		2.6002	122.406	122.406	0.8	0.00251072	0.000227567	0	0
FALSE	High	PMI-Byonic	PMI-Byonic (A2)	A	2	Unambiguous	NGHLCQYDVDECASTPCKNGAKCLDGPNTY	[F].NGHLcqYDVDEcAsTPcKNGAKcLDGPNTY.[T]	C5(Carbamidomethyl); Q6(Deamidated); C12(Carbamidomethyl); S14(Hex(1)Pent(2)); C17(Carbamidomethyl); C23(Carbamidomethyl)	1	1	Q01705	Q01705	Neurogenic locus notch homolog protein 1 OS=Mus musculus OX=10090 GN=Notch1 PE=1 SV=3	3	4	4	1	0	1	1	1	969.148	3873.57	3871.56	519.907	0.503212	0	0	139747	HCD (High Energy Collision Dissociation)	MS2	7.55263	100	12.3907	4225	4225	4216	FP021821_5.raw	0/0		2.01792	55.2674	55.2674	0	0.00959576	0.000673241	0	0
FALSE	High	PMI-Byonic	PMI-Byonic (A2)	A	2	Unambiguous	NGHLCQYDVDECASTPCKNGAKCLDGPNTY	[F].NGHLcQYDVDEcAsTPcKnGAKcLDGPNTY.[T]	C5(Carbamidomethyl); C12(Carbamidomethyl); S14(Hex(1)Pent(2)); C17(Carbamidomethyl); N19(Deamidated); C23(Carbamidomethyl)	1	1	Q01705	Q01705	Neurogenic locus notch homolog protein 1 OS=Mus musculus OX=10090 GN=Notch1 PE=1 SV=3	3	4	4	1	0	1	1	1	968.65	3871.58	3871.56	5.52596	0.00534851	0	0	693095	HCD (High Energy Collision Dissociation)	MS2	0	100	11.5496	3868	3868	3864	FP021821_5.raw	0/0		10.0749	716.62	716.62	0.8	8.41617e-11	1.13309e-11	0	0
FALSE	High	PMI-Byonic	PMI-Byonic (A2)	A	2	Unambiguous	NGHLCQYDVDECASTPCKNGAKCLDGPNTY	[F].NGHLcQYDVDEcAsTPcKnGAKcLdGPNTY.[T]	C5(Carbamidomethyl); C12(Carbamidomethyl); S14(Hex(1)Pent(2)); C17(Carbamidomethyl); N19(Deamidated); C23(Carbamidomethyl); D25(Oxidation)	1	1	Q01705	Q01705	Neurogenic locus notch homolog protein 1 OS=Mus musculus OX=10090 GN=Notch1 PE=1 SV=3	3	4	4	1	0	1	1	1	972.649	3887.57	3887.55	5.86923	0.00570424	0	0	158007	HCD (High Energy Collision Dissociation)	MS2	14.8289	100	11.7566	3956	3956	3952	FP021821_5.raw	0/0		4.66182	333.066	333.066	0.8	2.1786e-05	2.14909e-06	0	0
FALSE	High	PMI-Byonic	PMI-Byonic (A2)	A	2	Unambiguous	NGHLCQYDVDECASTPCKNGAKCLDGPNTY	[F].NGHLcQYDVDEcAsTPcKNGAKcLDGPNTY.[T]	C5(Carbamidomethyl); C12(Carbamidomethyl); S14(Hex(1)Pent(2)); C17(Carbamidomethyl); C23(Carbamidomethyl)	1	1	Q01705	Q01705	Neurogenic locus notch homolog protein 1 OS=Mus musculus OX=10090 GN=Notch1 PE=1 SV=3	3	4	4	1	0	1	1	1	968.401	3870.58	3870.57	2.40696	0.00232908	0	0	466753	HCD (High Energy Collision Dissociation)	MS2	0	100	11.4212	3813	3813	3812	FP021821_5.raw	0/0		9.07489	651.62	651.62	0.8	8.41617e-10	7.89514e-11	0	0
FALSE	High	PMI-Byonic	PMI-Byonic (A2)	A	2	Unambiguous	NGHLCQYDVDECASTPCKNGAKCLDGPNTY	[F].NGHLcQYDVDEcAsTPcKNGAKcLdGPNTY.[T]	C5(Carbamidomethyl); C12(Carbamidomethyl); S14(Hex(1)Pent(2)); C17(Carbamidomethyl); C23(Carbamidomethyl); D25(Oxidation)	1	1	Q01705	Q01705	Neurogenic locus notch homolog protein 1 OS=Mus musculus OX=10090 GN=Notch1 PE=1 SV=3	3	4	4	1	0	1	1	1	972.4	3886.58	3886.57	3.20287	0.00311204	0	0	787284	HCD (High Energy Collision Dissociation)	MS2	1.57692	100	11.3695	3791	3791	3790	FP021821_5.raw	0/0		11.0749	765.553	731.204	0.8	8.41622e-12	1.88072e-12	0	0
FALSE	High	PMI-Byonic	PMI-Byonic (A2)	A	2	Unambiguous	NGHLCQYDVDECASTPCKNGAKCLDGPNTY	[F].NGHLcQYDVDEcAsTPcKNGAKcLDGPNTY.[T]	C5(Carbamidomethyl); C12(Carbamidomethyl); S14(Hex(1)Pent(2)); C17(Carbamidomethyl); C23(Carbamidomethyl)	1	1	Q01705	Q01705	Neurogenic locus notch homolog protein 1 OS=Mus musculus OX=10090 GN=Notch1 PE=1 SV=3	3	4	4	1	0	1	1	1	968.402	3870.59	3870.57	3.47925	0.00336667	0	0	1.67614e+06	HCD (High Energy Collision Dissociation)	MS2	0	100	11.2927	3758	3758	3757	FP021821_5.raw	0/0		14.0738	925.088	925.088	0.8	8.43638e-15	3.92857e-15	0	0
FALSE	High	PMI-Byonic	PMI-Byonic (A2)	A	2	Unambiguous	NGHLCQYDVDECASTPCKNGAKCLDGPNTY	[F].NGHLcQYDVDEcAsTPcKnGAKcLDGPNTY.[T]	C5(Carbamidomethyl); C12(Carbamidomethyl); S14(Hex(1)Pent(2)); C17(Carbamidomethyl); N19(Oxidation); C23(Carbamidomethyl)	1	1	Q01705	Q01705	Neurogenic locus notch homolog protein 1 OS=Mus musculus OX=10090 GN=Notch1 PE=1 SV=3	3	4	4	1	0	1	1	1	972.396	3886.56	3886.57	-0.880201	-0.00085524	0	0	119744	HCD (High Energy Collision Dissociation)	MS2	0	100	11.247	3739	3739	3735	FP021821_5.raw	0/0		5.93281	451.726	451.726	0.8	1.16733e-06	1.58936e-07	0	0
FALSE	High	PMI-Byonic	PMI-Byonic (A2)	A	2	Unambiguous	NGHLCQYDVDECASTPCKNGAKCLDGPNTY	[F].NGHLcQYDVDEcAsTPcKNGAKcLdGPNTY.[T]	C5(Carbamidomethyl); C12(Carbamidomethyl); S14(Hex(1)Pent(2)); C17(Carbamidomethyl); C23(Carbamidomethyl); D25(Oxidation)	1	1	Q01705	Q01705	Neurogenic locus notch homolog protein 1 OS=Mus musculus OX=10090 GN=Notch1 PE=1 SV=3	3	4	4	1	0	1	1	1	972.402	3886.59	3886.57	5.213	0.00506517	0	0	252138	HCD (High Energy Collision Dissociation)	MS2	0	100	11.5024	3848	3848	3844	FP021821_5.raw	0/0		3.78543	287.086	287.086	0.8	0.000163898	2.0283e-05	0	0
FALSE	High	PMI-Byonic	PMI-Byonic (A2)	A	2	Unambiguous	TCVCTEGYTGTHCEVDIDECDPDPCHY	[Y].TcVcTEGYTGtHcEVDIDEcDPDPcHY.[G]	C2(Carbamidomethyl); C4(Carbamidomethyl); T11(HexNAc(1)); C13(Carbamidomethyl); C20(Carbamidomethyl); C25(Carbamidomethyl)	1	1	Q01705	Q01705	Neurogenic locus notch homolog protein 1 OS=Mus musculus OX=10090 GN=Notch1 PE=1 SV=3	1	4	4	1	0	1	1	1	874.333	3494.31	3493.29	292.029	0.255035	0	0	300522	HCD (High Energy Collision Dissociation)	MS2	22.4327	100	12.8226	4408	4408	4403	FP021821_5.raw	0/0		7.52	606.222	606.222	4.8	3.01992e-08	4.94702e-09	0	0
FALSE	High	PMI-Byonic	PMI-Byonic (A2)	A	2	Unambiguous	TCVCTEGYTGTHCEVDIDECDPDPCHYGSCKDGVATF	[Y].TcVcTEGYTGtHcEVDIDEcDPDPcHYGScKDGVATF.[T]	C2(Carbamidomethyl); C4(Carbamidomethyl); T11(HexNAc(1)); C13(Carbamidomethyl); C20(Carbamidomethyl); C25(Carbamidomethyl); C30(Carbamidomethyl)	1	1	Q01705	Q01705	Neurogenic locus notch homolog protein 1 OS=Mus musculus OX=10090 GN=Notch1 PE=1 SV=3	2	4	4	1	0	1	1	1	1129.7	4515.77	4515.74	6.10194	0.00688869	0	0	92353.1	HCD (High Energy Collision Dissociation)	MS2	0	100	13.8681	4851	4851	4843	FP021821_5.raw	0/0		3.51679	186.67	186.67	4.8	0.000304233	3.80305e-05	0	0
FALSE	High	PMI-Byonic	PMI-Byonic (A2)	A	2	Unambiguous	TCVCTEGYTGTHCEVDIDECDPDPCHYGSCKDGVATF	[Y].TcVcTEGYTGtHcEVDIDEcDPDPchYGScKDGVATF.[T]	C2(Carbamidomethyl); C4(Carbamidomethyl); T11(HexNAc(1)); C13(Carbamidomethyl); C20(Carbamidomethyl); C25(Carbamidomethyl); H26(Oxidation); C30(Carbamidomethyl)	1	1	Q01705	Q01705	Neurogenic locus notch homolog protein 1 OS=Mus musculus OX=10090 GN=Notch1 PE=1 SV=3	2	4	4	1	0	1	1	1	1134.2	4533.76	4531.73	447.134	0.506573	0	0	166185	HCD (High Energy Collision Dissociation)	MS2	12.3168	100	14.0888	4944	4944	4942	FP021821_5.raw	0/0		3.64171	124.253	124.253	0	0.000228187	3.25544e-05	0	0
FALSE	High	PMI-Byonic	PMI-Byonic (A2)	A	2	Unambiguous	TCVCTEGYTGTHCEVDIDECDPDPCHY	[Y].TcVcTEGYTGtHcEVDIDEcDPDPcHY.[G]	C2(Carbamidomethyl); C4(Carbamidomethyl); T11(HexNAc(1)); C13(Carbamidomethyl); C20(Carbamidomethyl); C25(Carbamidomethyl)	1	1	Q01705	Q01705	Neurogenic locus notch homolog protein 1 OS=Mus musculus OX=10090 GN=Notch1 PE=1 SV=3	1	3	3	1	0	1	1	1	1165.78	3495.31	3493.29	579.292	0.674545	0	0	79657.6	HCD (High Energy Collision Dissociation)	MS2	44.6579	100	13.9681	4893	4893	4887	FP021821_5.raw	0/0		3.21209	10.0357	10.0357	4.8	0.000613632	8.19092e-05	0	0
FALSE	High	PMI-Byonic	PMI-Byonic (A2)	A	2	Unambiguous	TCVCTEGYTGTHCEVDIDECDPDPCHY	[Y].TcVcTEGYtGtHcEVDIDEcDPDPcHY.[G]	C2(Carbamidomethyl); C4(Carbamidomethyl); T9(Hex(1)); T11(HexNAc(1)); C13(Carbamidomethyl); C20(Carbamidomethyl); C25(Carbamidomethyl)	1	1	Q01705	Q01705	Neurogenic locus notch homolog protein 1 OS=Mus musculus OX=10090 GN=Notch1 PE=1 SV=3	1	3	3	1	0	1	1	1	1220.13	3658.37	3655.34	828.393	1.00935	0	0	233662	HCD (High Energy Collision Dissociation)	MS2	0	100	12.8291	4411	4411	4403	FP021821_5.raw	0/0		4.18056	284.434	284.434	2.4	6.59835e-05	9.65227e-06	0	0
FALSE	High	PMI-Byonic	PMI-Byonic (A2)	A	2	Unambiguous	TCVCTEGYTGTHCEVDIDECDPDPCHYGSCKDGVATF	[Y].TcVcTEGYTGtHcEVDIDEcDPDPcHYGScKdGVATF.[T]	C2(Carbamidomethyl); C4(Carbamidomethyl); T11(HexNAc(1)); C13(Carbamidomethyl); C20(Carbamidomethyl); C25(Carbamidomethyl); C30(Carbamidomethyl); D32(Oxidation)	1	1	Q01705	Q01705	Neurogenic locus notch homolog protein 1 OS=Mus musculus OX=10090 GN=Notch1 PE=1 SV=3	2	4	4	1	0	1	1	1	1134.2	4533.76	4531.73	447.242	0.506695	0	0	380610	HCD (High Energy Collision Dissociation)	MS2	33.9337	100	13.9615	4890	4890	4887	FP021821_5.raw	0/0		5.58714	428.869	428.869	4.8	2.58736e-06	3.28651e-07	0	0
FALSE	High	PMI-Byonic	PMI-Byonic (A2)	A	2	Unambiguous	TCVCTEGYTGTHCEVDIDECDPDPCHY	[Y].TcVcTEGYTGtHcEVDIDEcDPDPcHY.[G]	C2(Carbamidomethyl); C4(Carbamidomethyl); T11(Hex(1)); C13(Carbamidomethyl); C20(Carbamidomethyl); C25(Carbamidomethyl)	1	1	Q01705	Q01705	Neurogenic locus notch homolog protein 1 OS=Mus musculus OX=10090 GN=Notch1 PE=1 SV=3	1	3	3	1	0	1	1	1	1151.43	3452.28	3452.26	4.10531	0.0047242	0	0	132818	HCD (High Energy Collision Dissociation)	MS2	0	100	12.8313	4412	4412	4403	FP021821_5.raw	0/0		7.78088	605.869	605.869	2.4	1.65623e-08	2.55531e-09	0	0
FALSE	High	PMI-Byonic	PMI-Byonic (A2)	A	2	Unambiguous	TCVCTEGYTGTHCEVDIDECDPDPCHY	[Y].TcVcTEGYTGtHcEVDIDEcDPDPcHY.[G]	C2(Carbamidomethyl); C4(Carbamidomethyl); T11(HexNAc(1)); C13(Carbamidomethyl); C20(Carbamidomethyl); C25(Carbamidomethyl)	1	1	Q01705	Q01705	Neurogenic locus notch homolog protein 1 OS=Mus musculus OX=10090 GN=Notch1 PE=1 SV=3	1	3	3	1	0	1	1	1	1165.11	3493.3	3493.29	2.92175	0.00340217	0	0	110406	HCD (High Energy Collision Dissociation)	MS2	0	100	12.8076	4402	4402	4392	FP021821_5.raw	0/0		14.2701	901.297	901.297	4.8	5.36861e-15	1.36951e-15	0	0
FALSE	High	PMI-Byonic	PMI-Byonic (A2)	A	2	Unambiguous	TCVCTEGYTGTHCEVDIDECDPDPCHY	[Y].TcVcTEGYTGtHcEVDIDEcDPDPcHY.[G]	C2(Carbamidomethyl); C4(Carbamidomethyl); T11(HexNAc(1)); C13(Carbamidomethyl); C20(Carbamidomethyl); C25(Carbamidomethyl)	1	1	Q01705	Q01705	Neurogenic locus notch homolog protein 1 OS=Mus musculus OX=10090 GN=Notch1 PE=1 SV=3	1	3	3	1	0	1	1	1	1165.78	3495.33	3493.29	582.437	0.678207	0	0	62445.1	HCD (High Energy Collision Dissociation)	MS2	0	100	13.8394	4839	4839	4832	FP021821_5.raw	0/0		1.96173	25.7912	25.7912	4.8	0.0109211	0.000887109	0	0
FALSE	High	PMI-Byonic	PMI-Byonic (A2)	A	2	Unambiguous	TCVCTEGYTGTHCEVDIDECDPDPCHYGSCKDGVATF	[Y].TcVcTEGYTGtHcEVDIDEcDPDPcHYGScKdGVATF.[T]	C2(Carbamidomethyl); C4(Carbamidomethyl); T11(HexNAc(1)); C13(Carbamidomethyl); C20(Carbamidomethyl); C25(Carbamidomethyl); C30(Carbamidomethyl); D32(Oxidation)	1	1	Q01705	Q01705	Neurogenic locus notch homolog protein 1 OS=Mus musculus OX=10090 GN=Notch1 PE=1 SV=3	2	4	4	1	0	1	1	1	1133.7	4531.76	4531.73	6.12502	0.00693924	0	0	594172	HCD (High Energy Collision Dissociation)	MS2	0	100	13.8264	4833	4833	4832	FP021821_5.raw	0/0		30.0057	1384.77	1384.77	4.63589	9.86859e-31	9.8681e-31	0	0
FALSE	High	PMI-Byonic	PMI-Byonic (A2)	A	2	Unambiguous	TCVCTEGYTGTHCEVDIDECDPDPCHY	[Y].TcVcTEGYTGtHcEVDIDEcDPDPcHY.[G]	C2(Carbamidomethyl); C4(Carbamidomethyl); T11(HexNAc(1)); C13(Carbamidomethyl); C20(Carbamidomethyl); C25(Carbamidomethyl)	1	1	Q01705	Q01705	Neurogenic locus notch homolog protein 1 OS=Mus musculus OX=10090 GN=Notch1 PE=1 SV=3	1	4	4	1	0	1	1	1	874.331	3494.3	3493.29	290.072	0.253326	0	0	246294	HCD (High Energy Collision Dissociation)	MS2	26.6468	100	13.082	4518	4518	4513	FP021821_5.raw	0/0		3.29406	310.614	310.614	4.8	0.000508091	6.74047e-05	0	0
FALSE	High	PMI-Byonic	PMI-Byonic (A2)	A	2	Unambiguous	TCVCTEGYTGTHCEVDIDECDPDPCHY	[Y].TcVcTEGYTGtHcEVDIDEcDPDPcHY.[G]	C2(Carbamidomethyl); C4(Carbamidomethyl); T11(HexNAc(1)); C13(Carbamidomethyl); C20(Carbamidomethyl); C25(Carbamidomethyl)	1	1	Q01705	Q01705	Neurogenic locus notch homolog protein 1 OS=Mus musculus OX=10090 GN=Notch1 PE=1 SV=3	1	3	3	1	0	1	1	1	1165.1	3493.29	3493.29	-0.53773	-0.00062615	0	0	212090	HCD (High Energy Collision Dissociation)	MS2	6.52952	100	13.1797	4559	4559	4557	FP021821_5.raw	0/0		7.12765	587.536	587.536	4.8	7.45325e-08	9.61307e-09	0	0
FALSE	High	PMI-Byonic	PMI-Byonic (A2)	A	2	Unambiguous	TCVCTEGYTGTHCEVDIDECDPDPCHY	[Y].TcVcTEGYTGTHcEVDIDEcDPDPcHY.[G]	C2(Carbamidomethyl); C4(Carbamidomethyl); C13(Carbamidomethyl); C20(Carbamidomethyl); C25(Carbamidomethyl)	1	1	Q01705	Q01705	Neurogenic locus notch homolog protein 1 OS=Mus musculus OX=10090 GN=Notch1 PE=1 SV=3	1	3	3	1	0	1	1	1	1097.75	3291.22	3290.21	306.968	0.336663	0	0	150358	HCD (High Energy Collision Dissociation)	MS2	0	100	13.1906	4564	4564	4557	FP021821_5.raw	0/0		4.16861	238.573	238.573	238.573	6.78258e-05	1.02063e-05	0	0
FALSE	High	PMI-Byonic	PMI-Byonic (A2)	A	2	Unambiguous	TCVCTEGYTGTHCEVDIDECDPDPCHY	[Y].TcVcTEGYTGtHcEVDIDEcDPDPcHY.[G]	C2(Carbamidomethyl); C4(Carbamidomethyl); T11(HexNAc(1)); C13(Carbamidomethyl); C20(Carbamidomethyl); C25(Carbamidomethyl)	1	1	Q01705	Q01705	Neurogenic locus notch homolog protein 1 OS=Mus musculus OX=10090 GN=Notch1 PE=1 SV=3	1	3	3	1	0	1	1	1	1165.11	3493.31	3493.29	5.96189	0.00694221	0	0	119368	HCD (High Energy Collision Dissociation)	MS2	0	100	13.3183	4618	4618	4612	FP021821_5.raw	0/0		4.36783	324.16	324.16	4.8	4.28719e-05	5.87542e-06	0	0
FALSE	High	PMI-Byonic	PMI-Byonic (A2)	A	2	Unambiguous	TCVCTEGYTGTHCEVDIDECDPDPCHY	[Y].TcVcTEGYTGtHcEVDIDEcDPDPcHY.[G]	C2(Carbamidomethyl); C4(Carbamidomethyl); T11(HexNAc(1)); C13(Carbamidomethyl); C20(Carbamidomethyl); C25(Carbamidomethyl)	1	1	Q01705	Q01705	Neurogenic locus notch homolog protein 1 OS=Mus musculus OX=10090 GN=Notch1 PE=1 SV=3	1	4	4	1	0	1	1	1	874.082	3493.31	3493.29	4.50786	0.00393682	0	0	701231	HCD (High Energy Collision Dissociation)	MS2	0	100	12.9459	4460	4460	4458	FP021821_5.raw	0/0		12.3817	855.65	855.65	4.8	4.15245e-13	5.41481e-14	0	0
FALSE	High	PMI-Byonic	PMI-Byonic (A2)	A	2	Unambiguous	TCVCTEGYTGTHCEVDIDECDPDPCHY	[Y].TcVcTEGYTGtHcEVDIDEcDPDPcHY.[G]	C2(Carbamidomethyl); C4(Carbamidomethyl); T11(HexNAc(1)); C13(Carbamidomethyl); C20(Carbamidomethyl); C25(Carbamidomethyl)	1	1	Q01705	Q01705	Neurogenic locus notch homolog protein 1 OS=Mus musculus OX=10090 GN=Notch1 PE=1 SV=3	1	3	3	1	0	1	1	1	1165.45	3494.32	3493.29	294.881	0.343368	0	0	130968	HCD (High Energy Collision Dissociation)	MS2	0	100	13.5864	4732	4732	4722	FP021821_5.raw	0/0		3.87323	205.903	205.903	4.8	0.000133898	1.67549e-05	0	0
FALSE	High	PMI-Byonic	PMI-Byonic (A2)	A	2	Unambiguous	TCVCTEGYTGTHCEVDIDECDPDPCHYGSCKDGVATF	[Y].TcVcTEGYTGtHcEVDIDEcDPDPcHYGScKDGVATF.[T]	C2(Carbamidomethyl); C4(Carbamidomethyl); T11(HexNAc(1)); C13(Carbamidomethyl); C20(Carbamidomethyl); C25(Carbamidomethyl); C30(Carbamidomethyl)	1	1	Q01705	Q01705	Neurogenic locus notch homolog protein 1 OS=Mus musculus OX=10090 GN=Notch1 PE=1 SV=3	2	4	4	1	0	1	1	1	1129.95	4516.76	4515.74	225.603	0.254691	0	0	354194	HCD (High Energy Collision Dissociation)	MS2	35.1694	100	13.6058	4740	4740	4733	FP021821_5.raw	0/0		11.2107	776.353	776.353	4.8	6.15648e-12	1.44502e-12	0	0
FALSE	High	PMI-Byonic	PMI-Byonic (A2)	A	2	Unambiguous	TCVCTEGYTGTHCEVDIDECDPDPCHY	[Y].TcVcTEGYTGtHcEVDIDEcDPDPcHY.[G]	C2(Carbamidomethyl); C4(Carbamidomethyl); T11(Hex(1)); C13(Carbamidomethyl); C20(Carbamidomethyl); C25(Carbamidomethyl)	1	1	Q01705	Q01705	Neurogenic locus notch homolog protein 1 OS=Mus musculus OX=10090 GN=Notch1 PE=1 SV=3	1	3	3	1	0	1	1	1	1151.43	3452.27	3452.26	1.77158	0.00203866	0	0	128496	HCD (High Energy Collision Dissociation)	MS2	0	100	12.9503	4462	4462	4458	FP021821_5.raw	0/0		5.85091	434.554	434.554	2.4	1.40959e-06	1.95806e-07	0	0
FALSE	High	PMI-Byonic	PMI-Byonic (A2)	A	2	Unambiguous	TCVCTEGYTGTHCEVDIDECDPDPCHY	[Y].TcVcTEGYTGtHcEVDIDEcDPDPcHY.[G]	C2(Carbamidomethyl); C4(Carbamidomethyl); T11(HexNAc(1)); C13(Carbamidomethyl); C20(Carbamidomethyl); C25(Carbamidomethyl)	1	1	Q01705	Q01705	Neurogenic locus notch homolog protein 1 OS=Mus musculus OX=10090 GN=Notch1 PE=1 SV=3	1	3	3	1	0	1	1	1	1165.11	3493.3	3493.29	3.86524	0.0045008	0	0	721923	HCD (High Energy Collision Dissociation)	MS2	0.834666	100	13.0475	4503	4503	4502	FP021821_5.raw	0/0		14.1278	944.695	944.695	4.8	7.45031e-15	3.17729e-15	0	0
FALSE	High	PMI-Byonic	PMI-Byonic (A2)	A	2	Unambiguous	TCVCTEGYTGTHCEVDIDECDPDPCHYGSCKDGVATF	[Y].TcVcTEGYTGTHcEVDIDEcDPDPcHYGscKdGVATF.[T]	C2(Carbamidomethyl); C4(Carbamidomethyl); C13(Carbamidomethyl); C20(Carbamidomethyl); C25(Carbamidomethyl); S29(Hex(1)); C30(Carbamidomethyl); D32(Oxidation)	1	1	Q01705	Q01705	Neurogenic locus notch homolog protein 1 OS=Mus musculus OX=10090 GN=Notch1 PE=1 SV=3	2	4	4	1	0	1	1	1	1124.19	4493.72	4490.71	671.767	0.754177	0	0	113665	HCD (High Energy Collision Dissociation)	MS2	35.7359	100	13.7677	4809	4809	4799	FP021821_5.raw	0/0		3.82186	291.034	291.034	1.70682	0.00015071	1.90341e-05	0	0
FALSE	High	PMI-Byonic	PMI-Byonic (A2)	A	2	Unambiguous	TCVCTEGYTGTHCEVDIDECDPDPCHYGSCKDGVATF	[Y].TcVcTEGYtGTHcEVDIDEcDPDPcHYGScKDGVATF.[T]	C2(Carbamidomethyl); C4(Carbamidomethyl); T9(HexNAc(1)); C13(Carbamidomethyl); C20(Carbamidomethyl); C25(Carbamidomethyl); C30(Carbamidomethyl)	1	1	Q01705	Q01705	Neurogenic locus notch homolog protein 1 OS=Mus musculus OX=10090 GN=Notch1 PE=1 SV=3	2	4	4	1	0	1	1	1	1129.7	4515.76	4515.74	5.34504	0.0060342	0	0	399326	HCD (High Energy Collision Dissociation)	MS2	0	100	13.7395	4797	4797	4788	FP021821_5.raw	0/0		15.9603	1001.58	1001.58	1.75113	1.09563e-16	3.65199e-17	0	0
FALSE	High	PMI-Byonic	PMI-Byonic (A2)	A	2	Unambiguous	TCVCTEGYTGTHCEVDIDECDPDPCHYGSCKDGVATF	[Y].TcVcTEGYTGtHcEVDIDEcDPDPcHYGScKdGVATF.[T]	C2(Carbamidomethyl); C4(Carbamidomethyl); T11(HexNAc(1)); C13(Carbamidomethyl); C20(Carbamidomethyl); C25(Carbamidomethyl); C30(Carbamidomethyl); D32(Oxidation)	1	1	Q01705	Q01705	Neurogenic locus notch homolog protein 1 OS=Mus musculus OX=10090 GN=Notch1 PE=1 SV=3	2	4	4	1	0	1	1	1	1133.69	4531.76	4531.73	4.50881	0.00510819	0	0	119629	HCD (High Energy Collision Dissociation)	MS2	0	100	13.7092	4784	4784	4777	FP021821_5.raw	0/0		8.21066	630.39	630.39	4.8	6.15653e-09	1.17624e-09	0	0
FALSE	High	PMI-Byonic	PMI-Byonic (A2)	A	2	Unambiguous	TCVCTEGYTGTHCEVDIDECDPDPCHY	[Y].TcVcTEGYTGtHcEVDIDEcDPDPcHY.[G]	C2(Carbamidomethyl); C4(Carbamidomethyl); T11(HexNAc(1)); C13(Carbamidomethyl); C20(Carbamidomethyl); C25(Carbamidomethyl)	1	1	Q01705	Q01705	Neurogenic locus notch homolog protein 1 OS=Mus musculus OX=10090 GN=Notch1 PE=1 SV=3	1	3	3	1	0	1	1	1	1165.11	3493.31	3493.29	4.7039	0.00547737	0	0	3.13744e+06	HCD (High Energy Collision Dissociation)	MS2	0	100	12.9179	4448	4448	4447	FP021821_5.raw	0/0		30.0057	1093.7	1093.7	4.8	9.86859e-31	9.86761e-31	0	0
FALSE	Low	PMI-Byonic	PMI-Byonic (A2)	A	2	Unambiguous	GSCKDGVATFTCLCQPGYTGHHCETNINECHSQPCRHGGTCQDRDNSYLCL	[Y].GScKDGVATFTcLcqPGYtGHHcETNINEcHsQPcRHGGTcQDrDNSYLcL.[C]	C3(Carbamidomethyl); C12(Carbamidomethyl); C14(Carbamidomethyl); Q15(Deamidated); T19(HexNAc(1)); C23(Carbamidomethyl); C30(Carbamidomethyl); S32(HexNAc(1)); C35(Carbamidomethyl); C41(Carbamidomethyl); R44(Deamidated); C50(Carbamidomethyl)	1	1	Q01705	Q01705	Neurogenic locus notch homolog protein 1 OS=Mus musculus OX=10090 GN=Notch1 PE=1 SV=3	5	6	6	1	0	1	1	1	1071.6	6424.56	6423.6	149.833	0.160411	0	0	359155	HCD (High Energy Collision Dissociation)	MS2	0	83.2792	11.0844	3670	3670	3669	FP021821_5.raw	0/0		0.0386994	11.5706	11.5706	0	0.914746	0.0504677	0	0
FALSE	High	PMI-Byonic	PMI-Byonic (A2)	A	2	Unambiguous	GSCKDGVATF	[Y].GScKDGVATF.[T]	C3(Carbamidomethyl)	1	1	Q01705	Q01705	Neurogenic locus notch homolog protein 1 OS=Mus musculus OX=10090 GN=Notch1 PE=1 SV=3	0	2	2	1	0	1	1	1	521.238	1041.47	1041.47	1.75359	0.000913154	0	0	145993	HCD (High Energy Collision Dissociation)	MS2	51.5762	100	9.37389	2946	2946	2944	FP021821_5.raw	0/0		1.59332	183.777	183.777	183.777	0.0255082	0.00208223	0	0
FALSE	High	PMI-Byonic	PMI-Byonic (A2)	A	2	Unambiguous	GSCKDGVATF	[Y].GScKDGVATF.[T]	C3(Carbamidomethyl)	1	1	Q01705	Q01705	Neurogenic locus notch homolog protein 1 OS=Mus musculus OX=10090 GN=Notch1 PE=1 SV=3	0	2	2	1	0	1	1	1	521.239	1041.47	1041.47	2.69127	0.00140144	0	0	390278	HCD (High Energy Collision Dissociation)	MS2	37.2823	100	8.91865	2754	2754	2751	FP021821_5.raw	0/0		5.34695	449.243	449.243	449.243	4.49829e-06	5.86477e-07	0	0
FALSE	High	PMI-Byonic	PMI-Byonic (A2)	A	2	Unambiguous	GSCKDGVATF	[Y].GScKDGVATF.[T]	C3(Carbamidomethyl)	1	1	Q01705	Q01705	Neurogenic locus notch homolog protein 1 OS=Mus musculus OX=10090 GN=Notch1 PE=1 SV=3	0	2	2	1	0	1	1	1	521.239	1041.47	1041.47	3.27732	0.00170661	0	0	1.06461e+06	HCD (High Energy Collision Dissociation)	MS2	6.85434	100	9.03332	2802	2802	2801	FP021821_5.raw	0/0		8.25745	616.255	616.255	616.255	5.52776e-09	6.65757e-10	0	0
FALSE	High	PMI-Byonic	PMI-Byonic (A2)	A	2	Unambiguous	GSCKDGVATF	[Y].GScKdGVATF.[T]	C3(Carbamidomethyl); D5(Oxidation)	1	1	Q01705	Q01705	Neurogenic locus notch homolog protein 1 OS=Mus musculus OX=10090 GN=Notch1 PE=1 SV=3	0	2	2	1	0	1	1	1	529.237	1057.47	1057.46	4.57332	0.00241806	0	0	132004	HCD (High Energy Collision Dissociation)	MS2	3.43845	100	9.60798	3043	3043	3042	FP021821_5.raw	0/0		2.19496	215.241	215.241	215.241	0.00638323	0.000506226	0	0
FALSE	High	PMI-Byonic	PMI-Byonic (A2)	A	2	Unambiguous	GSCKDGVATF	[Y].GScKdGVATF.[T]	C3(Carbamidomethyl); D5(Oxidation)	1	1	Q01705	Q01705	Neurogenic locus notch homolog protein 1 OS=Mus musculus OX=10090 GN=Notch1 PE=1 SV=3	0	2	2	1	0	1	1	1	529.236	1057.47	1057.46	3.53439	0.00186874	0	0	462942	HCD (High Energy Collision Dissociation)	MS2	5.07283	100	9.47704	2988	2988	2986	FP021821_5.raw	0/0		4.83102	436.272	384.957	384.957	1.47562e-05	1.69582e-06	0	0
FALSE	High	PMI-Byonic	PMI-Byonic (A2)	A	2	Unambiguous	GSCKDGVATF	[Y].GScKdGVATF.[T]	C3(Carbamidomethyl); D5(Oxidation)	1	1	Q01705	Q01705	Neurogenic locus notch homolog protein 1 OS=Mus musculus OX=10090 GN=Notch1 PE=1 SV=3	0	2	2	1	0	1	1	1	529.237	1057.47	1057.46	3.64983	0.00192978	0	0	197688	HCD (High Energy Collision Dissociation)	MS2	35.8938	100	9.13187	2844	2844	2841	FP021821_5.raw	0/0		3.67779	390.916	357.459	357.459	0.000209997	2.61356e-05	0	0
FALSE	High	PMI-Byonic	PMI-Byonic (A2)	A	2	Unambiguous	GSCKDGVATF	[Y].GScKDGVATF.[T]	C3(Carbamidomethyl)	1	1	Q01705	Q01705	Neurogenic locus notch homolog protein 1 OS=Mus musculus OX=10090 GN=Notch1 PE=1 SV=3	0	2	2	1	0	1	1	1	521.238	1041.47	1041.47	2.57406	0.0013404	0	0	1.52183e+06	HCD (High Energy Collision Dissociation)	MS2	9.43479	80.0246	9.15294	2853	2853	2851	FP021821_5.raw	0/0		8.25745	623.928	623.928	623.928	5.52776e-09	8.33412e-10	0	0
FALSE	High	PMI-Byonic	PMI-Byonic (A2)	A	2	Unambiguous	GSCKDGVATF	[Y].GScKdGVATF.[T]	C3(Carbamidomethyl); D5(Oxidation)	1	1	Q01705	Q01705	Neurogenic locus notch homolog protein 1 OS=Mus musculus OX=10090 GN=Notch1 PE=1 SV=3	0	2	2	1	0	1	1	1	529.237	1057.47	1057.46	3.8807	0.00205185	0	0	106197	HCD (High Energy Collision Dissociation)	MS2	20.6563	100	9.74195	3100	3100	3097	FP021821_5.raw	0/0		1.10194	230.773	157.325	157.325	0.0790794	0.00592444	0	0
FALSE	High	PMI-Byonic	PMI-Byonic (A2)	A	2	Unambiguous	GSCKDGVATF	[Y].GScKdGVATF.[T]	C3(Carbamidomethyl); D5(Oxidation)	1	1	Q01705	Q01705	Neurogenic locus notch homolog protein 1 OS=Mus musculus OX=10090 GN=Notch1 PE=1 SV=3	0	2	2	1	0	1	1	1	529.236	1057.46	1057.46	2.14914	0.00113632	0	0	2035370	HCD (High Energy Collision Dissociation)	MS2	3.23165	90.2884	9.24254	2891	2891	2890	FP021821_5.raw	0/0		7.91504	603.714	528.767	528.767	1.21608e-08	1.75774e-09	0	0
FALSE	High	PMI-Byonic	PMI-Byonic (A2)	A	2	Unambiguous	GSCKDGVATF	[Y].GScKDGVATF.[T]	C3(Carbamidomethyl)	1	1	Q01705	Q01705	Neurogenic locus notch homolog protein 1 OS=Mus musculus OX=10090 GN=Notch1 PE=1 SV=3	0	2	2	1	0	1	1	1	521.238	1041.47	1041.47	1.8708	0.00097419	0	0	705342	HCD (High Energy Collision Dissociation)	MS2	18.2324	100	9.26105	2899	2899	2897	FP021821_5.raw	0/0		6.91504	597.501	597.501	597.501	1.21608e-07	1.40772e-08	0	0
FALSE	High	PMI-Byonic	PMI-Byonic (A2)	A	2	Unambiguous	GSCKDGVATF	[Y].GScKdGVATF.[T]	C3(Carbamidomethyl); D5(Oxidation)	1	1	Q01705	Q01705	Neurogenic locus notch homolog protein 1 OS=Mus musculus OX=10090 GN=Notch1 PE=1 SV=3	0	2	2	1	0	1	1	1	529.236	1057.46	1057.46	2.26458	0.00119735	0	0	1.72846e+06	HCD (High Energy Collision Dissociation)	MS2	4.0679	65.1993	9.35536	2938	2938	2937	FP021821_5.raw	0/0		7.25745	581.471	551.221	551.221	5.52776e-08	6.8002e-09	0	0
FALSE	High	PMI-Byonic	PMI-Byonic (A2)	A	2	Unambiguous	TCLCQPGYTGHHCETNINECHSQPCRHGGTCQDRDNSYLCLCL	[F].TcLcQPGYTGhHcEtNINEcHsQPcRHGGTcQdRDNSYLcLcL.[K]	C2(Carbamidomethyl); C4(Carbamidomethyl); H11(Oxidation); C13(Carbamidomethyl); T15(HexNAc(1)Hex(1)Fuc(1)); C20(Carbamidomethyl); S22(Hex(1)); C25(Carbamidomethyl); C31(Carbamidomethyl); D33(Oxidation); C40(Carbamidomethyl); C42(Carbamidomethyl)	1	1	Q01705	Q01705	Neurogenic locus notch homolog protein 1 OS=Mus musculus OX=10090 GN=Notch1 PE=1 SV=3	5	6	6	1	0	1	1	1	996.071	5971.39	5971.37	3.57459	0.00355754	0	0	163670	HCD (High Energy Collision Dissociation)	MS2	0	100	10.5713	3452	3452	3449	FP021821_5.raw	0/0		1.47667	81.6066	81.6066	0	0.0333677	0.00253496	0	0
FALSE	High	PMI-Byonic	PMI-Byonic (A2)	A	2	Unambiguous	TCLCQPGYTGHHCETNINECHSQPCRHGGTCQDRDNSYLCL	[F].TcLcQPGYTGHHcEtNINEcHsQPcRHGGTcQDRDNSYLcL.[C]	C2(Carbamidomethyl); C4(Carbamidomethyl); C13(Carbamidomethyl); T15(HexNAc(1)Fuc(1)); C20(Carbamidomethyl); S22(Hex(1)Pent(2)); C25(Carbamidomethyl); C31(Carbamidomethyl); C40(Carbamidomethyl)	1	1	Q01705	Q01705	Neurogenic locus notch homolog protein 1 OS=Mus musculus OX=10090 GN=Notch1 PE=1 SV=3	4	6	6	1	0	1	1	1	962.559	5770.32	5768.3	349.847	0.336337	0	0	407367	HCD (High Energy Collision Dissociation)	MS2	38.5224	100	10.5734	3453	3453	3449	FP021821_5.raw	0/0		1.611	115.454	115.454	0	0.0244904	0.00196148	0	0
FALSE	High	PMI-Byonic	PMI-Byonic (A2)	A	2	Unambiguous	TCLCQPGYTGHHCETNINECHSQPCRHGGTCQDRDNSYLCLCL	[F].tcLcQPGYTGHHcEtNINEchSQPcRHGGTcQdRDNSYLcLcL.[K]	T1(Hex(1)); C2(Carbamidomethyl); C4(Carbamidomethyl); C13(Carbamidomethyl); T15(HexNAc(1)Hex(1)Fuc(1)); C20(Carbamidomethyl); H21(Oxidation); C25(Carbamidomethyl); C31(Carbamidomethyl); D33(Oxidation); C40(Carbamidomethyl); C42(Carbamidomethyl)	1	1	Q01705	Q01705	Neurogenic locus notch homolog protein 1 OS=Mus musculus OX=10090 GN=Notch1 PE=1 SV=3	5	6	6	1	0	1	1	1	996.573	5974.4	5971.37	508.118	0.505694	0	0	807116	HCD (High Energy Collision Dissociation)	MS2	50.0102	100	10.6968	3505	3505	3504	FP021821_5.raw	0/0		1.47667	84.1426	84.1426	0	0.0333677	0.0026899	0	0
FALSE	High	PMI-Byonic	PMI-Byonic (A2)	A	2	Unambiguous	TCLCQPGYTGHHCETNINECHSQPCRHGGTCQDRDNSYLCL	[F].TcLcQPGYTGHHcEtNINEcHsQPcRHGGTcQDRDNSYLcL.[C]	C2(Carbamidomethyl); C4(Carbamidomethyl); C13(Carbamidomethyl); T15(HexNAc(1)Fuc(1)); C20(Carbamidomethyl); S22(Hex(1)Pent(2)); C25(Carbamidomethyl); C31(Carbamidomethyl); C40(Carbamidomethyl)	1	1	Q01705	Q01705	Neurogenic locus notch homolog protein 1 OS=Mus musculus OX=10090 GN=Notch1 PE=1 SV=3	4	6	6	1	0	1	1	1	962.559	5770.32	5768.3	350.609	0.337069	0	0	367456	HCD (High Energy Collision Dissociation)	MS2	47.9755	100	10.699	3506	3506	3504	FP021821_5.raw	0/0		2.37051	122.976	122.976	0	0.00426078	0.000411872	0	0
FALSE	High	PMI-Byonic	PMI-Byonic (A2)	A	2	Unambiguous	TCLCQPGYTGHHCETNINECHSQPCRHGGTCQDRDNSYL	[F].TcLcQPGYTGHHcEtNINEcHsQPcRHGGTcQDRDNSYL.[C]	C2(Carbamidomethyl); C4(Carbamidomethyl); C13(Carbamidomethyl); T15(Hex(1)Pent(2)R0); C20(Carbamidomethyl); S22(HexNAc(1)Fuc(1)); C25(Carbamidomethyl); C31(Carbamidomethyl)	1	1	Q01705	Q01705	Neurogenic locus notch homolog protein 1 OS=Mus musculus OX=10090 GN=Notch1 PE=1 SV=3	3	6	6	1	0	1	1	1	916.707	5495.21	5495.18	4.65067	0.00425938	0	0	43514.6	HCD (High Energy Collision Dissociation)	MS2	0	100	9.63383	3054	3054	3053	FP021821_5.raw	0/0		2.84078	126.899	126.899	0	0.00144284	0.000167302	0	0
FALSE	Medium	PMI-Byonic	PMI-Byonic (A2)	A	2	Unambiguous	TCLCQPGYTGHHCETNINECHSQPCRHGGTCQDRDNSYLCLCL	[F].TcLcQPGYTGHHcEtNINEcHsQPcRHGGTcQDRdnSYLcLcL.[K]	C2(Carbamidomethyl); C4(Carbamidomethyl); C13(Carbamidomethyl); T15(Hex(1)Pent(2)); C20(Carbamidomethyl); S22(Hex(1)Pent(2)); C25(Carbamidomethyl); C31(Carbamidomethyl); D35(Oxidation); N36(Oxidation); C40(Carbamidomethyl); C42(Carbamidomethyl)	1	1	Q01705	Q01705	Neurogenic locus notch homolog protein 1 OS=Mus musculus OX=10090 GN=Notch1 PE=1 SV=3	5	6	6	1	0	1	1	1	1026.08	6151.43	6150.4	167.746	0.171951	0	0	217277	HCD (High Energy Collision Dissociation)	MS2	45.2239	100	10.0232	3219	3219	3218	FP021821_5.raw	0/0		0.509955	35.4678	35.4678	0	0.309061	0.0163349	0	0
FALSE	High	PMI-Byonic	PMI-Byonic (A2)	A	2	Unambiguous	TCRCPEGYHDPTCL	[F].TcRcPEGYHDPTcL.[S]	C2(Carbamidomethyl); C4(Carbamidomethyl); C13(Carbamidomethyl)	1	1	Q01705	Q01705	Neurogenic locus notch homolog protein 1 OS=Mus musculus OX=10090 GN=Notch1 PE=1 SV=3	1	4	4	1	0	1	1	1	588.797	2352.17	1765.71	332137	146.614	0	0	123308	HCD (High Energy Collision Dissociation)	MS2	26.4033	100	9.92159	3176	3176	3174	FP021821_5.raw	0/0		1.76529	79.0803	79.0803	79.0803	0.0171676	0.00139787	0	0
FALSE	High	PMI-Byonic	PMI-Byonic (A2)	A	2	Unambiguous	TCRCPEGYHDPTCL	[F].TcRcPEGYHDPTcL.[S]	C2(Carbamidomethyl); C4(Carbamidomethyl); C13(Carbamidomethyl)	1	1	Q01705	Q01705	Neurogenic locus notch homolog protein 1 OS=Mus musculus OX=10090 GN=Notch1 PE=1 SV=3	1	3	3	1	0	1	1	1	589.243	1765.72	1765.71	3.52223	0.00207308	0	0	163810	HCD (High Energy Collision Dissociation)	MS2	10.4334	100	10.1055	3254	3254	3251	FP021821_5.raw	0/0		3.6349	300.838	300.838	300.838	0.000231793	3.41483e-05	0	0
FALSE	Medium	PMI-Byonic	PMI-Byonic (A2)	A	2	Unambiguous	TCRCPEGY	[F].tcRcPEGY.[H]	T1(Fuc(1)); C2(Carbamidomethyl); C4(Carbamidomethyl)	1	1	Q01705	Q01705	Neurogenic locus notch homolog protein 1 OS=Mus musculus OX=10090 GN=Notch1 PE=1 SV=3	0	2	2	1	0	1	1	1	594.747	1188.49	1188.47	17.5677	0.0104393	0	0	30273.1	HCD (High Energy Collision Dissociation)	MS2	48.2218	100	14.4405	5093	5093	5085	FP021821_5.raw	0/0		0.0920419	27.1651	27.1651	27.1651	0.809018	0.0325507	0	0
FALSE	High	PMI-Byonic	PMI-Byonic (A2)	A	2	Unambiguous	TCRCPEGYHDPTCL	[F].TcRcPEGYHDPTcL.[S]	C2(Carbamidomethyl); C4(Carbamidomethyl); C13(Carbamidomethyl)	1	1	Q01705	Q01705	Neurogenic locus notch homolog protein 1 OS=Mus musculus OX=10090 GN=Notch1 PE=1 SV=3	1	3	3	1	0	1	1	1	589.243	1765.72	1765.71	3.41853	0.00201204	0	0	293931	HCD (High Energy Collision Dissociation)	MS2	44.4379	100	9.97761	3200	3200	3196	FP021821_5.raw	0/0		4.35179	359.65	359.65	359.65	4.4485e-05	6.67001e-06	0	0
[truncated: 7 more columns]

## Sheet: FP032221_13
Checked	Confidence	Identifying Node Type	Identifying Node	Search ID	Identifying Node No	PSM Ambiguity	Sequence	Annotated Sequence	Modifications	# Protein Groups	# Proteins	Master Protein Accessions	Protein Accessions	Protein Descriptions	# Missed Cleavages	Charge	Original Precursor Charge	DeltaScore	DeltaCn	Rank	Search Engine Rank	Concatenated Rank	m/z [Da]	MH+ [Da]	Theo. MH+ [Da]	DeltaM [ppm]	Deltam/z [Da]	Matched Ions	Total Ions	Activation Type	MS Order	Isolation Interference [%]	Ion Inject Time [ms]	RT [min]	First Scan	Last Scan	Master Scan(s)	Spectrum File	Ions Matched	Annotation	|Log Prob|	Byonic Score	Delta Byonic Score	Delta Mod Score	PEP 2D	q-Value 2D	FDR 2D	Peptide Group FDR 2D	PEP 1D
FALSE	High	PMI-Byonic	PMI-Byonic (A2)	A	2	Unambiguous	RCSQPSGTCL	[L].RcSQPSGTcL.[N]	C2(Carbamidomethyl); C9(Carbamidomethyl)	1	1	Q01705	Q01705	Neurogenic locus notch homolog protein 1 OS=Mus musculus OX=10090 GN=Notch1 PE=1 SV=3	0	2	2	1	0	1	1	1	583.257	1165.51	1165.51	-1.3757	-0.000801696	0	0	HCD (High Energy Collision Dissociation)	MS2	16.0266	83.4794	9.48715	2907	2907	2904	FP032221_13.raw	0/0		9.96033	677.334	481.403	481.403	1.09564e-10	3.69311e-12	0	0	1.15767e-10
FALSE	High	PMI-Byonic	PMI-Byonic (A2)	A	2	Unambiguous	VGQRCQDSNPCLSTPCKNAGTCHVVDHGGTVDY	[F].VGQRcQDSNPcLStPcKNAGTcHVVDHGGTVDY.[A]	C5(Carbamidomethyl); C11(Carbamidomethyl); T14(Hex(1)Pent(2)); C16(Carbamidomethyl); C22(Carbamidomethyl)	1	1	Q01705	Q01705	Neurogenic locus notch homolog protein 1 OS=Mus musculus OX=10090 GN=Notch1 PE=1 SV=3	1	5	5	1	0	1	1	1	823.959	4115.77	4115.73	8.106	0.00667242	0	0	HCD (High Energy Collision Dissociation)	MS2	3.14032	100	10.4692	3361	3361	3355	FP032221_13.raw	0/0		8.96033	604.297	604.297	0	1.09564e-09	1.33591e-10	0	0	1.15767e-09
FALSE	High	PMI-Byonic	PMI-Byonic (A2)	A	2	Unambiguous	VGQRCQDSNPCLSTPCKNAGTCHVVDHGGTVDY	[F].VGQRcQDSNPcLstPcKNAGTcHVVDHGGTVDY.[A]	C5(Carbamidomethyl); C11(Carbamidomethyl); S13(Hex(1)Pent(2)); T14(Fuc(1)); C16(Carbamidomethyl); C22(Carbamidomethyl)	1	1	Q01705	Q01705	Neurogenic locus notch homolog protein 1 OS=Mus musculus OX=10090 GN=Notch1 PE=1 SV=3	1	5	5	1	0	1	1	1	853.169	4261.82	4261.79	6.35625	0.0054178	0	0	HCD (High Energy Collision Dissociation)	MS2	11.3581	100	10.3693	3316	3316	3311	FP032221_13.raw	0/0		14.9603	915.053	915.053	1.2	1.09564e-15	1.01472e-16	0	0	1.15767e-15
FALSE	High	PMI-Byonic	PMI-Byonic (A2)	A	2	Unambiguous	VGQRCQDSNPCLSTPCKNAGTCHVVDHGGTVDY	[F].VGQRcQDSNPcLStPcKNAGTcHVVDHGGTVDY.[A]	C5(Carbamidomethyl); C11(Carbamidomethyl); T14(Hex(1)); C16(Carbamidomethyl); C22(Carbamidomethyl)	1	1	Q01705	Q01705	Neurogenic locus notch homolog protein 1 OS=Mus musculus OX=10090 GN=Notch1 PE=1 SV=3	1	5	5	1	0	1	1	1	771.141	3851.68	3851.65	7.56417	0.0058269	0	0	HCD (High Energy Collision Dissociation)	MS2	0.707013	89.6177	10.3903	3325	3325	3322	FP032221_13.raw	0/0		14.9603	927.977	927.977	1.2	1.09564e-15	1.77946e-16	0	0	1.15767e-15
FALSE	High	PMI-Byonic	PMI-Byonic (A2)	A	2	Unambiguous	VGQRCQDSNPCLSTPCKNAGTCHVVDHGGTVDYACSCPL	[F].VGQRcQDSNPcLSTPcKNAGTcHVVDHGGTVDYAcScPL.[G]	C5(Carbamidomethyl); C11(Carbamidomethyl); C16(Carbamidomethyl); C22(Carbamidomethyl); C35(Carbamidomethyl); C37(Carbamidomethyl)	1	1	Q01705	Q01705	Neurogenic locus notch homolog protein 1 OS=Mus musculus OX=10090 GN=Notch1 PE=1 SV=3	2	5	5	1	0	1	1	1	876.384	4377.89	4377.86	7.10893	0.00622439	0	0	HCD (High Energy Collision Dissociation)	MS2	0	83.2563	11.5883	3864	3864	3861	FP032221_13.raw	0/0		2.29343	258.019	87.362	87.362	0.00508831	0.000271546	0	0	0.005376
FALSE	High	PMI-Byonic	PMI-Byonic (A2)	A	2	Unambiguous	VGQRCQDSNPCLSTPCKNAGTCHVVDHGGTVDY	[F].VGQRcQDSNPcLSTPcKNAGtcHVVDHGGtVDY.[A]	C5(Carbamidomethyl); C11(Carbamidomethyl); C16(Carbamidomethyl); T21(Hex(1)Pent(1)R0); C22(Carbamidomethyl); T30(Fuc(1))	1	1	Q01705	Q01705	Neurogenic locus notch homolog protein 1 OS=Mus musculus OX=10090 GN=Notch1 PE=1 SV=3	1	5	5	1	0	1	1	1	826.763	4129.79	4129.75	9.29908	0.00768057	0	0	HCD (High Energy Collision Dissociation)	MS2	0	100	10.3996	3330	3330	3322	FP032221_13.raw	0/0		12.9603	816.241	816.241	3.6	1.09564e-13	1.21755e-14	0	0	1.15767e-13
FALSE	High	PMI-Byonic	PMI-Byonic (A2)	A	2	Unambiguous	VGQRCQDSNPCLSTPCKNAGTCHVVDHGGTVDYACSCPL	[F].VGQRcQDSNPcLstPcKNAGTcHVVDHGGTVDYAcScPL.[G]	C5(Carbamidomethyl); C11(Carbamidomethyl); S13(Hex(1)Pent(2)); T14(Fuc(1)); C16(Carbamidomethyl); C22(Carbamidomethyl); C35(Carbamidomethyl); C37(Carbamidomethyl)	1	1	Q01705	Q01705	Neurogenic locus notch homolog protein 1 OS=Mus musculus OX=10090 GN=Notch1 PE=1 SV=3	2	5	5	1	0	1	1	1	990.825	4950.09	4950.06	7.43422	0.00735996	0	0	HCD (High Energy Collision Dissociation)	MS2	0.923236	83.4716	11.5122	3829	3829	3828	FP032221_13.raw	0/0		2.11557	173.372	173.372	0	0.00766359	0.000458877	0	0	0.00809662
FALSE	High	PMI-Byonic	PMI-Byonic (A2)	A	2	Unambiguous	VGQRCQDSNPCLSTPCKNAGTCHVVDHGGTVDYACSCPL	[F].VGQRcQDSNPcLStPcKNAGtcHVVDHGGTVDYAcScPL.[G]	C5(Carbamidomethyl); C11(Carbamidomethyl); T14(Hex(1)Pent(2)); C16(Carbamidomethyl); T21(Fuc(1)); C22(Carbamidomethyl); C35(Carbamidomethyl); C37(Carbamidomethyl)	1	1	Q01705	Q01705	Neurogenic locus notch homolog protein 1 OS=Mus musculus OX=10090 GN=Notch1 PE=1 SV=3	2	4	4	1	0	1	1	1	1238.28	4950.09	4950.06	7.19033	0.00889813	0	0	HCD (High Energy Collision Dissociation)	MS2	0	94.7332	11.4461	3798	3798	3795	FP032221_13.raw	0/0		4.72368	410.379	410.379	0	1.88936e-05	1.17455e-06	0	0	1.99632e-05
FALSE	High	PMI-Byonic	PMI-Byonic (A2)	A	2	Unambiguous	VGQRCQDSNPCLSTPCKNAGTCHVVDHGGTVDY	[F].VGQRcQDSNPcLstPcKNAGTcHVVDHGGTVDY.[A]	C5(Carbamidomethyl); C11(Carbamidomethyl); S13(Hex(1)Pent(2)); T14(Fuc(1)); C16(Carbamidomethyl); C22(Carbamidomethyl)	1	1	Q01705	Q01705	Neurogenic locus notch homolog protein 1 OS=Mus musculus OX=10090 GN=Notch1 PE=1 SV=3	1	4	4	1	0	1	1	1	1066.21	4261.82	4261.79	5.87247	0.00625681	0	0	HCD (High Energy Collision Dissociation)	MS2	0	100	10.4415	3349	3349	3344	FP032221_13.raw	0/0		9.52542	678.759	678.759	0.28	2.98247e-10	1.93026e-11	0	0	3.15131e-10
FALSE	High	PMI-Byonic	PMI-Byonic (A2)	A	2	Unambiguous	VGQRCQDSNPCLSTPCKNAGTCHVVDHGGTVDYACSCPL	[F].VGQRcQDSNPcLStPcKNAGTcHVVDHGGTVDYAcScPL.[G]	C5(Carbamidomethyl); C11(Carbamidomethyl); T14(Hex(1)); C16(Carbamidomethyl); C22(Carbamidomethyl); C35(Carbamidomethyl); C37(Carbamidomethyl)	1	1	Q01705	Q01705	Neurogenic locus notch homolog protein 1 OS=Mus musculus OX=10090 GN=Notch1 PE=1 SV=3	2	5	5	1	0	1	1	1	908.796	4539.95	4539.91	7.68253	0.0069756	0	0	HCD (High Energy Collision Dissociation)	MS2	3.45413	100	11.4329	3793	3793	3784	FP032221_13.raw	0/0		1.91287	210.553	210.553	1.2	0.0122215	0.0006248	0	0	0.0129113
FALSE	High	PMI-Byonic	PMI-Byonic (A2)	A	2	Unambiguous	VGQRCQDSNPCLSTPCKNAGTCHVVDHGGTVDY	[F].VGQRcQDSNPcLstPcKNAGTcHVVDHGGTVDY.[A]	C5(Carbamidomethyl); C11(Carbamidomethyl); S13(Hex(1)); T14(Fuc(1)); C16(Carbamidomethyl); C22(Carbamidomethyl)	1	1	Q01705	Q01705	Neurogenic locus notch homolog protein 1 OS=Mus musculus OX=10090 GN=Notch1 PE=1 SV=3	1	5	5	1	0	1	1	1	800.354	3997.74	3997.71	8.23777	0.00658644	0	0	HCD (High Energy Collision Dissociation)	MS2	1.88838	100	10.3715	3317	3317	3311	FP032221_13.raw	0/0		13.9603	874.767	874.767	0	1.09564e-14	1.73802e-15	0	0	1.15767e-14
FALSE	High	PMI-Byonic	PMI-Byonic (A2)	A	2	Unambiguous	VGQRCQDSNPCLSTPCKNAGTCHVVDHGGTVDY	[F].VGQRcQDSNPcLstPcKNAGTcHVVDHGGTVDY.[A]	C5(Carbamidomethyl); C11(Carbamidomethyl); S13(HexNAc(1)Hex(1)Fuc(1)); T14(Hex(1)Pent(2)); C16(Carbamidomethyl); C22(Carbamidomethyl)	1	1	Q01705	Q01705	Neurogenic locus notch homolog protein 1 OS=Mus musculus OX=10090 GN=Notch1 PE=1 SV=3	1	5	5	1	0	1	1	1	926.195	4626.95	4626.92	5.1832	0.00479645	0	0	HCD (High Energy Collision Dissociation)	MS2	0	100	10.3777	3320	3320	3311	FP032221_13.raw	0/0		7.96033	597.726	597.726	0	1.09564e-08	7.07631e-10	0	0	1.15767e-08
FALSE	High	PMI-Byonic	PMI-Byonic (A2)	A	2	Unambiguous	VGQRCQDSNPCLSTPCKNAGTCHVVDHGGTVDYACSCPLGFSGPL	[F].VGQRcQDSNPcLSTPcKNAGTcHVVDHGGTVDYAcscPLGFsGPL.[C]	C5(Carbamidomethyl); C11(Carbamidomethyl); C16(Carbamidomethyl); C22(Carbamidomethyl); C35(Carbamidomethyl); S36(Fuc(1)); C37(Carbamidomethyl); S42(Hex(1)Pent(2))	1	1	Q01705	Q01705	Neurogenic locus notch homolog protein 1 OS=Mus musculus OX=10090 GN=Notch1 PE=1 SV=3	4	5	5	1	0	1	1	1	1102.48	5508.37	5508.34	5.37598	0.00592254	0	0	HCD (High Energy Collision Dissociation)	MS2	0	100	13.2551	4657	4657	4653	FP032221_13.raw	0/0		2.1	260.783	260.783	1.2	0.00794325	0.000523958	0	0	0.00839204
FALSE	High	PMI-Byonic	PMI-Byonic (A2)	A	2	Unambiguous	VGQRCQDSNPCLSTPCKNAGTCHVVDHGGTVDYACSCPL	[F].VGQRcQDSNPcLStPcKNAGtcHVVDHGGTVDYAcScPL.[G]	C5(Carbamidomethyl); C11(Carbamidomethyl); T14(Hex(1)Pent(1)); C16(Carbamidomethyl); T21(Fuc(1)); C22(Carbamidomethyl); C35(Carbamidomethyl); C37(Carbamidomethyl)	1	1	Q01705	Q01705	Neurogenic locus notch homolog protein 1 OS=Mus musculus OX=10090 GN=Notch1 PE=1 SV=3	2	5	5	1	0	1	1	1	964.418	4818.06	4818.02	9.92292	0.00956176	0	0	HCD (High Energy Collision Dissociation)	MS2	0	100	11.4264	3790	3790	3784	FP032221_13.raw	0/0		1.4724	59.4178	59.4178	1.2	0.0336976	0.00819671	0.00806451	0.0112359	0.0355893
FALSE	High	PMI-Byonic	PMI-Byonic (A2)	A	2	Unambiguous	VGQRCQDSNPCLSTPCKNAGTCHVVDHGGTVDYACSCPLGFSGPL	[F].VGQRcQDSNPcLSTPcKNAGtcHVVDHGGtVDYAcScPLGFSGPL.[C]	C5(Carbamidomethyl); C11(Carbamidomethyl); C16(Carbamidomethyl); T21(Fuc(1)); C22(Carbamidomethyl); T30(Hex(1)); C35(Carbamidomethyl); C37(Carbamidomethyl)	1	1	Q01705	Q01705	Neurogenic locus notch homolog protein 1 OS=Mus musculus OX=10090 GN=Notch1 PE=1 SV=3	4	5	5	1	0	1	1	1	1049.66	5244.28	5244.25	5.65525	0.00593151	0	0	HCD (High Energy Collision Dissociation)	MS2	0	100	13.3535	4699	4699	4697	FP032221_13.raw	0/0		1.77189	101.155	101.155	0	0.0169086	0.000896834	0	0	0.0178618
FALSE	High	PMI-Byonic	PMI-Byonic (A2)	A	2	Unambiguous	VGQRCQDSNPCLSTPCKNAGTCHVVDHGGTVDYACSCPL	[F].VGQRcQDSNPcLStPcKNAGtcHVVDHGGTVDYAcScPL.[G]	C5(Carbamidomethyl); C11(Carbamidomethyl); T14(HexNAc(1)Hex(1)Fuc(1)); C16(Carbamidomethyl); T21(Hex(1)Pent(2)); C22(Carbamidomethyl); C35(Carbamidomethyl); C37(Carbamidomethyl)	1	1	Q01705	Q01705	Neurogenic locus notch homolog protein 1 OS=Mus musculus OX=10090 GN=Notch1 PE=1 SV=3	2	5	5	1	0	1	1	1	1063.85	5315.21	5315.19	4.04238	0.0042972	0	0	HCD (High Energy Collision Dissociation)	MS2	0	100	11.4045	3780	3780	3773	FP032221_13.raw	0/0		2.16474	63.3191	63.3191	0	0.00684323	0.000330221	0	0	0.00722998
FALSE	High	PMI-Byonic	PMI-Byonic (A2)	A	2	Unambiguous	VGQRCQDSNPCLSTPCKNAGTCHVVDHGGTVDYACSCPLGFSGPL	[F].VGQRcQDSNPcLStPcKNAGTcHVVDHGGTVDYAcScPLGFSGPL.[C]	C5(Carbamidomethyl); C11(Carbamidomethyl); T14(Hex(1)); C16(Carbamidomethyl); C22(Carbamidomethyl); C35(Carbamidomethyl); C37(Carbamidomethyl)	1	1	Q01705	Q01705	Neurogenic locus notch homolog protein 1 OS=Mus musculus OX=10090 GN=Notch1 PE=1 SV=3	4	5	5	1	0	1	1	1	1020.46	5098.25	5098.2	10.1604	0.01036	0	0	HCD (High Energy Collision Dissociation)	MS2	0	100	13.3575	4701	4701	4697	FP032221_13.raw	0/0		1.78407	234.248	234.248	1.2	0.016441	0.000759981	0	0	0.017368
FALSE	High	PMI-Byonic	PMI-Byonic (A2)	A	2	Unambiguous	VGQRCQDSNPCLSTPCKNAGTCHVVDHGGTVDY	[F].VGQRcQDSNPcLSTPcKNAGTcHVVDHGGTVDY.[A]	C5(Carbamidomethyl); C11(Carbamidomethyl); C16(Carbamidomethyl); C22(Carbamidomethyl)	1	1	Q01705	Q01705	Neurogenic locus notch homolog protein 1 OS=Mus musculus OX=10090 GN=Notch1 PE=1 SV=3	1	5	5	1	0	1	1	1	738.727	3689.61	3689.59	3.48716	0.00257324	0	0	HCD (High Energy Collision Dissociation)	MS2	2.34658	100	10.513	3381	3381	3377	FP032221_13.raw	0/0		12.9603	831.362	743.089	743.089	1.09564e-13	1.5317e-14	0	0	1.15767e-13
FALSE	High	PMI-Byonic	PMI-Byonic (A2)	A	2	Unambiguous	VGQRCQDSNPCLSTPCKNAGTCHVVDHGGTVDYACSCPL	[F].VGQRcQDSNPcLStPcKNAGtcHVVDHGGTVDYAcScPL.[G]	C5(Carbamidomethyl); C11(Carbamidomethyl); T14(Hex(1)Pent(2)); C16(Carbamidomethyl); T21(Fuc(1)); C22(Carbamidomethyl); C35(Carbamidomethyl); C37(Carbamidomethyl)	1	1	Q01705	Q01705	Neurogenic locus notch homolog protein 1 OS=Mus musculus OX=10090 GN=Notch1 PE=1 SV=3	2	5	5	1	0	1	1	1	990.826	4950.1	4950.06	8.29733	0.00821445	0	0	HCD (High Energy Collision Dissociation)	MS2	0	30.7273	11.3958	3776	3776	3773	FP032221_13.raw	0/0		2.11557	160.936	160.936	0	0.00766359	0.000395118	0	0	0.00809662
FALSE	High	PMI-Byonic	PMI-Byonic (A2)	A	2	Unambiguous	VGQRCQDSNPCLSTPCKNAGTCHVVDHGGTVDYACSCPLGFSGPL	[F].VGQRcQDSNPcLSTPcKNAGTcHVVDHGGTVDYAcScPLGFSGPL.[C]	C5(Carbamidomethyl); C11(Carbamidomethyl); C16(Carbamidomethyl); C22(Carbamidomethyl); C35(Carbamidomethyl); C37(Carbamidomethyl)	1	1	Q01705	Q01705	Neurogenic locus notch homolog protein 1 OS=Mus musculus OX=10090 GN=Notch1 PE=1 SV=3	4	5	5	1	0	1	1	1	988.044	4936.19	4936.14	9.48575	0.0093646	0	0	HCD (High Energy Collision Dissociation)	MS2	0	100	13.4735	4751	4751	4741	FP032221_13.raw	0/0		3.0354	292.958	292.958	48.7413	0.000921727	1.51335e-05	0	0	0.000973895
FALSE	High	PMI-Byonic	PMI-Byonic (A2)	A	2	Unambiguous	VGQRCQDSNPCLSTPCKNAGTCHVVDHGGTVDY	[F].VGQRcQDSNPcLstPcKNAGTcHVVDHGGTVDY.[A]	C5(Carbamidomethyl); C11(Carbamidomethyl); S13(Hex(1)Pent(2)); T14(Fuc(1)); C16(Carbamidomethyl); C22(Carbamidomethyl)	1	1	Q01705	Q01705	Neurogenic locus notch homolog protein 1 OS=Mus musculus OX=10090 GN=Notch1 PE=1 SV=3	1	5	5	1	0	1	1	1	853.172	4261.83	4261.79	9.00572	0.0076761	0	0	HCD (High Energy Collision Dissociation)	MS2	0	78.1118	10.4841	3367	3367	3366	FP032221_13.raw	0/0		13.9603	877.885	877.885	1.2	1.09564e-14	2.17698e-15	0	0	1.15767e-14
FALSE	High	PMI-Byonic	PMI-Byonic (A2)	A	2	Unambiguous	ACSCPLGFSGPL	[Y].AcScPLGFSGPL.[C]	C2(Carbamidomethyl); C4(Carbamidomethyl)	1	1	Q01705	Q01705	Neurogenic locus notch homolog protein 1 OS=Mus musculus OX=10090 GN=Notch1 PE=1 SV=3	2	2	2	1	0	1	1	1	633.288	1265.57	1265.57	2.16139	0.00136769	0	0	HCD (High Energy Collision Dissociation)	MS2	10.9303	31.0169	16.2099	5954	5954	5951	FP032221_13.raw	0/0		9.11529	690.082	690.082	690.082	7.66854e-10	5.55075e-11	0	0	8.10267e-10
FALSE	High	PMI-Byonic	PMI-Byonic (A2)	A	2	Unambiguous	SGPLCLTPLDNACL	[F].sGPLcLtPLDNAcL.[A]	S1(HexNAc(1)Fuc(1)); C5(Carbamidomethyl); T7(HexNAc(1)Hex(1)Fuc(1)); C13(Carbamidomethyl)	1	1	Q01705	Q01705	Neurogenic locus notch homolog protein 1 OS=Mus musculus OX=10090 GN=Notch1 PE=1 SV=3	3	2	2	1	0	1	1	1	1196.03	2391.06	2391.06	-0.211922	-0.000253359	0	0	HCD (High Energy Collision Dissociation)	MS2	50.2366	100	20.0741	7602	7602	7600	FP032221_13.raw	0/0		1.40563	15.7503	15.7503	3.6	0.0392983	0.00819671	0.00799999	0.0111111	0.0415013
FALSE	High	PMI-Byonic	PMI-Byonic (A2)	A	2	Unambiguous	CLTPLDNACL	[L].cLTPLDNAcL.[A]	C1(Carbamidomethyl); C9(Carbamidomethyl)	1	1	Q01705	Q01705	Neurogenic locus notch homolog protein 1 OS=Mus musculus OX=10090 GN=Notch1 PE=1 SV=3	2	2	2	1	0	1	1	1	588.774	1176.54	1176.54	2.06453	0.0012145	0	0	HCD (High Energy Collision Dissociation)	MS2	23.2588	100	15.2617	5540	5540	5533	FP032221_13.raw	0/0		7.16472	658.926	246.886	246.886	6.84353e-08	3.33758e-09	0	0	7.23096e-08
FALSE	High	PMI-Byonic	PMI-Byonic (A2)	A	2	Unambiguous	ANPCRNGGTCDLLTLTEY	[L].ANPcRNGGtcDLLTLTEY.[K]	C4(Carbamidomethyl); T9(Fuc(1)); C10(Carbamidomethyl)	1	1	Q01705	Q01705	Neurogenic locus notch homolog protein 1 OS=Mus musculus OX=10090 GN=Notch1 PE=1 SV=3	3	2	2	1	0	1	1	1	1101	2200.99	2200.98	1.88647	0.00207605	0	0	HCD (High Energy Collision Dissociation)	MS2	0	100	14.9876	5419	5419	5412	FP032221_13.raw	0/0		6.94728	509.222	509.222	17.3438	1.12908e-07	9.39367e-09	0	0	1.19299e-07
FALSE	High	PMI-Byonic	PMI-Byonic (A2)	A	2	Unambiguous	ANPCRNGGTCDLLTLTEY	[L].ANPcRNGGTcDLLTLTEY.[K]	C4(Carbamidomethyl); C10(Carbamidomethyl)	1	1	Q01705	Q01705	Neurogenic locus notch homolog protein 1 OS=Mus musculus OX=10090 GN=Notch1 PE=1 SV=3	3	2	2	1	0	1	1	1	1027.97	2054.94	2054.93	4.18222	0.00429708	0	0	HCD (High Energy Collision Dissociation)	MS2	0	100	15.0597	5450	5450	5445	FP032221_13.raw	0/0		5.94071	466.154	466.154	466.154	1.14627e-06	4.19922e-08	0	0	1.21116e-06
FALSE	High	PMI-Byonic	PMI-Byonic (A2)	A	2	Unambiguous	ANPCRNGGTCDLLTLTEY	[L].ANPcRNGGtcDLLTLTEY.[K]	C4(Carbamidomethyl); T9(Fuc(1)); C10(Carbamidomethyl)	1	1	Q01705	Q01705	Neurogenic locus notch homolog protein 1 OS=Mus musculus OX=10090 GN=Notch1 PE=1 SV=3	3	2	2	1	0	1	1	1	1101	2200.99	2200.98	2.88478	0.00317468	0	0	HCD (High Energy Collision Dissociation)	MS2	0	100	15.1202	5477	5477	5467	FP032221_13.raw	0/0		5.0144	377.934	377.934	21.8246	9.67385e-06	5.84906e-07	0	0	1.02215e-05
FALSE	High	PMI-Byonic	PMI-Byonic (A2)	A	2	Unambiguous	ANPCRNGGTCDLLTLTEY	[L].ANPcRnGGtcDLLTLTEY.[K]	C4(Carbamidomethyl); N6(Deamidated); T9(Fuc(1)); C10(Carbamidomethyl)	1	1	Q01705	Q01705	Neurogenic locus notch homolog protein 1 OS=Mus musculus OX=10090 GN=Notch1 PE=1 SV=3	3	2	2	1	0	1	1	1	1101.49	2201.97	2201.97	2.60303	0.0028659	0	0	HCD (High Energy Collision Dissociation)	MS2	0	100	15.7404	5749	5749	5742	FP032221_13.raw	0/0		6.29956	413.329	413.329	20.2976	5.01691e-07	2.0294e-08	0	0	5.30093e-07
FALSE	High	PMI-Byonic	PMI-Byonic (A2)	A	2	Unambiguous	KCRCPPGWSGKSCQQADPCASNPCANGGQCLPF	[Y].KcRcPPGWsGKScQQADPcASNPcANGGQcLPF.[E]	C2(Carbamidomethyl); C4(Carbamidomethyl); S9(Hex(1)Pent(2)); C13(Carbamidomethyl); C19(Carbamidomethyl); C24(Carbamidomethyl); C30(Carbamidomethyl)	1	1	Q01705	Q01705	Neurogenic locus notch homolog protein 1 OS=Mus musculus OX=10090 GN=Notch1 PE=1 SV=3	1	4	4	1	0	1	1	1	1045.43	4178.71	4178.71	0.615739	0.000643248	0	0	HCD (High Energy Collision Dissociation)	MS2	0	28.2914	12.0726	4111	4111	4103	FP032221_13.raw	0/0		8.96033	643.709	643.709	2.4	1.09564e-09	1.85129e-10	0	0	1.15767e-09
FALSE	High	PMI-Byonic	PMI-Byonic (A2)	A	2	Unambiguous	KCRCPPGWSGKSCQQADPCASNPCANGGQCLPF	[Y].KcRcPPGWsGKScQQADPcASNPcANGGqcLPF.[E]	C2(Carbamidomethyl); C4(Carbamidomethyl); S9(Hex(1)Pent(2)); C13(Carbamidomethyl); C19(Carbamidomethyl); C24(Carbamidomethyl); Q29(Deamidated); C30(Carbamidomethyl)	1	1	Q01705	Q01705	Neurogenic locus notch homolog protein 1 OS=Mus musculus OX=10090 GN=Notch1 PE=1 SV=3	1	4	4	1	0	1	1	1	1045.68	4179.7	4179.69	1.51924	0.00158749	0	0	HCD (High Energy Collision Dissociation)	MS2	0	100	12.2561	4201	4201	4191	FP032221_13.raw	0/0		7.96033	597.671	597.671	2.4	1.09564e-08	1.32877e-09	0	0	1.15767e-08
FALSE	High	PMI-Byonic	PMI-Byonic (A2)	A	2	Unambiguous	KCRCPPGWSGKSCQQADPCASNPCANGGQCLPFESSY	[Y].KcRcPPGWSGKscQQADPcASNPcANGGQcLPFESSY.[I]	C2(Carbamidomethyl); C4(Carbamidomethyl); S12(Hex(1)Pent(2)); C13(Carbamidomethyl); C19(Carbamidomethyl); C24(Carbamidomethyl); C30(Carbamidomethyl)	1	1	Q01705	Q01705	Neurogenic locus notch homolog protein 1 OS=Mus musculus OX=10090 GN=Notch1 PE=1 SV=3	2	4	4	1	0	1	1	1	1161.98	4644.89	4644.88	1.80329	0.00209402	0	0	HCD (High Energy Collision Dissociation)	MS2	0	73.9103	12.4023	4272	4272	4268	FP032221_13.raw	0/0		13.9603	862.516	734.575	0	1.09564e-14	2.57605e-15	0	0	1.15767e-14
FALSE	High	PMI-Byonic	PMI-Byonic (A2)	A	2	Unambiguous	KCRCPPGWSGKSCQQADPCASNPCANGGQCLPFESSY	[Y].KcRcPPGWSGKScQQADPcAsNPcANGGQcLPFESSY.[I]	C2(Carbamidomethyl); C4(Carbamidomethyl); C13(Carbamidomethyl); C19(Carbamidomethyl); S21(Hex(1)); C24(Carbamidomethyl); C30(Carbamidomethyl)	1	1	Q01705	Q01705	Neurogenic locus notch homolog protein 1 OS=Mus musculus OX=10090 GN=Notch1 PE=1 SV=3	2	4	4	1	0	1	1	1	1095.96	4380.81	4380.79	3.92851	0.00430249	0	0	HCD (High Energy Collision Dissociation)	MS2	0	100	12.4604	4298	4298	4290	FP032221_13.raw	0/0		11.9603	792.053	792.053	1.85702	1.09564e-12	6.33938e-14	0	0	1.15767e-12
FALSE	High	PMI-Byonic	PMI-Byonic (A2)	A	2	Unambiguous	KCRCPPGWSGKSCQQADPCASNPCANGGQCLPFESSY	[Y].KcRcPPGWSGKScQQADPcAsNPcANGGQcLPFESSY.[I]	C2(Carbamidomethyl); C4(Carbamidomethyl); C13(Carbamidomethyl); C19(Carbamidomethyl); S21(Hex(1)Pent(2)); C24(Carbamidomethyl); C30(Carbamidomethyl)	1	1	Q01705	Q01705	Neurogenic locus notch homolog protein 1 OS=Mus musculus OX=10090 GN=Notch1 PE=1 SV=3	2	4	4	1	0	1	1	1	1161.98	4644.9	4644.88	5.48258	0.00636648	0	0	HCD (High Energy Collision Dissociation)	MS2	0	28.246	12.5166	4324	4324	4323	FP032221_13.raw	0/0		13.9603	857.233	703.18	0	1.09564e-14	2.94041e-15	0	0	1.15767e-14
FALSE	High	PMI-Byonic	PMI-Byonic (A2)	A	2	Unambiguous	KCRCPPGWSGKSCQQADPCASNPCANGGQCLPFESSY	[Y].KcRcPPGWsGKScQQADPcASNPcANGGQcLPFESSY.[I]	C2(Carbamidomethyl); C4(Carbamidomethyl); S9(Hex(1)); C13(Carbamidomethyl); C19(Carbamidomethyl); C24(Carbamidomethyl); C30(Carbamidomethyl)	1	1	Q01705	Q01705	Neurogenic locus notch homolog protein 1 OS=Mus musculus OX=10090 GN=Notch1 PE=1 SV=3	2	4	4	1	0	1	1	1	1095.96	4380.81	4380.79	3.14829	0.003448	0	0	HCD (High Energy Collision Dissociation)	MS2	0	100	12.5866	4357	4357	4356	FP032221_13.raw	0/0		9.96033	668.628	668.628	5.10918	1.09564e-10	8.61732e-12	0	0	1.15767e-10
FALSE	High	PMI-Byonic	PMI-Byonic (A2)	A	2	Unambiguous	KCRCPPGWSGKSCQQADPCASNPCANGGQCLPFESSY	[Y].KcRcPPGWsGKScQQADPcASNPcAnGGQcLPFESSY.[I]	C2(Carbamidomethyl); C4(Carbamidomethyl); S9(Hex(1)Pent(2)); C13(Carbamidomethyl); C19(Carbamidomethyl); C24(Carbamidomethyl); N26(Deamidated); C30(Carbamidomethyl)	1	1	Q01705	Q01705	Neurogenic locus notch homolog protein 1 OS=Mus musculus OX=10090 GN=Notch1 PE=1 SV=3	2	4	4	1	0	1	1	1	1162.23	4645.9	4645.86	7.6607	0.00889763	0	0	HCD (High Energy Collision Dissociation)	MS2	0	39.6159	12.6393	4381	4381	4378	FP032221_13.raw	0/0		11.9603	756.845	756.845	2.4	1.09564e-12	9.28864e-14	0	0	1.15767e-12
FALSE	High	PMI-Byonic	PMI-Byonic (A2)	A	2	Unambiguous	KCRCPPGWSGKSCQQADPCASNPCANGGQCLPFESSY	[Y].KcRcPPGWsGKScQQADPcASNPcANGGQcLPFESSY.[I]	C2(Carbamidomethyl); C4(Carbamidomethyl); S9(Hex(1)); C13(Carbamidomethyl); C19(Carbamidomethyl); C24(Carbamidomethyl); C30(Carbamidomethyl)	1	1	Q01705	Q01705	Neurogenic locus notch homolog protein 1 OS=Mus musculus OX=10090 GN=Notch1 PE=1 SV=3	2	4	4	1	0	1	1	1	1096.21	4381.82	4380.79	233.424	0.255645	0	0	HCD (High Energy Collision Dissociation)	MS2	0	100	12.7062	4412	4412	4411	FP032221_13.raw	0/0		9.96033	655.207	655.207	7.3973	1.09564e-10	1.09116e-11	0	0	1.15767e-10
FALSE	High	PMI-Byonic	PMI-Byonic (A2)	A	2	Unambiguous	KCRCPPGW	[Y].KcRcPPGW.[S]	C2(Carbamidomethyl); C4(Carbamidomethyl)	1	1	Q01705	Q01705	Neurogenic locus notch homolog protein 1 OS=Mus musculus OX=10090 GN=Notch1 PE=1 SV=3	0	2	2	1	0	1	1	1	530.744	1060.48	1060.48	-0.597625	-0.000316885	0	0	HCD (High Energy Collision Dissociation)	MS2	75.4878	100	9.45952	2895	2895	2893	FP032221_13.raw	0/0		4.66093	448.139	448.139	448.139	2.18306e-05	1.38972e-06	0	0	2.30664e-05
FALSE	High	PMI-Byonic	PMI-Byonic (A2)	A	2	Unambiguous	KCRCPPGW	[Y].KcRcPPGW.[S]	C2(Carbamidomethyl); C4(Carbamidomethyl)	1	1	Q01705	Q01705	Neurogenic locus notch homolog protein 1 OS=Mus musculus OX=10090 GN=Notch1 PE=1 SV=3	0	2	2	1	0	1	1	1	530.744	1060.48	1060.48	-0.712733	-0.00037792	0	0	HCD (High Energy Collision Dissociation)	MS2	10.2073	100	9.3368	2842	2842	2838	FP032221_13.raw	0/0		4.84381	488.132	470.004	470.004	1.43282e-05	8.34191e-07	0	0	1.51394e-05
FALSE	High	PMI-Byonic	PMI-Byonic (A2)	A	2	Unambiguous	SGKSCQQADPCASNPCANGGQCLPFESSY	[W].SGKScQQADPcAsNPcANGGQcLPFESSY.[I]	C5(Carbamidomethyl); C11(Carbamidomethyl); S13(Hex(1)Pent(2)); C16(Carbamidomethyl); C22(Carbamidomethyl)	1	1	Q01705	Q01705	Neurogenic locus notch homolog protein 1 OS=Mus musculus OX=10090 GN=Notch1 PE=1 SV=3	1	3	3	1	0	1	1	1	1201.82	3603.44	3603.41	6.28923	0.00755423	0	0	HCD (High Energy Collision Dissociation)	MS2	0	100	13.3379	4693	4693	4686	FP032221_13.raw	0/0		14.1153	921.052	892.303	0.806699	7.66854e-15	8.96414e-16	0	0	8.10267e-15
FALSE	High	PMI-Byonic	PMI-Byonic (A2)	A	2	Unambiguous	SGKSCQQADPCASNPCANGGQCLPFESSY	[W].SGKScQQADPcAsNPcANGGQcLPFESSY.[I]	C5(Carbamidomethyl); C11(Carbamidomethyl); S13(Hex(1)Pent(2)); C16(Carbamidomethyl); C22(Carbamidomethyl)	1	1	Q01705	Q01705	Neurogenic locus notch homolog protein 1 OS=Mus musculus OX=10090 GN=Notch1 PE=1 SV=3	1	3	3	1	0	1	1	1	1201.83	3603.46	3603.41	13.9114	0.0167095	0	0	HCD (High Energy Collision Dissociation)	MS2	0	100	13.4546	4742	4742	4741	FP032221_13.raw	0/0		5.45453	439.527	439.527	9.2	3.51135e-06	1.6954e-07	0	0	3.71013e-06
FALSE	High	PMI-Byonic	PMI-Byonic (A2)	A	2	Unambiguous	SGKSCQQADPCASNPCANGGQCLPFESSY	[W].SGKScQQADPcAsNPcAnGGQcLPFESSY.[I]	C5(Carbamidomethyl); C11(Carbamidomethyl); S13(Hex(1)Pent(2)); C16(Carbamidomethyl); N18(Deamidated); C22(Carbamidomethyl)	1	1	Q01705	Q01705	Neurogenic locus notch homolog protein 1 OS=Mus musculus OX=10090 GN=Notch1 PE=1 SV=3	1	3	3	1	0	1	1	1	1202.14	3604.4	3604.4	1.40865	0.00169245	0	0	HCD (High Energy Collision Dissociation)	MS2	0	100	13.6075	4809	4809	4807	FP032221_13.raw	0/0		5.45453	439.955	439.955	0	3.51135e-06	2.08398e-07	0	0	3.71013e-06
FALSE	High	PMI-Byonic	PMI-Byonic (A2)	A	2	Unambiguous	ESSYICRCPPGFHGPTCRQDVNECSQNPGLCRHGGTCHNEIGSY	[F].ESSYIcRcPPGFHGPtcRQDVNEcSQNPGLcRHGGTcHNEIGSY.[R]	C6(Carbamidomethyl); C8(Carbamidomethyl); T16(Fuc(1)); C17(Carbamidomethyl); C24(Carbamidomethyl); C31(Carbamidomethyl); C37(Carbamidomethyl)	1	1	Q01705	Q01705	Neurogenic locus notch homolog protein 1 OS=Mus musculus OX=10090 GN=Notch1 PE=1 SV=3	3	6	6	1	0	1	1	1	883.718	5297.27	5297.22	10.3703	0.00915559	0	0	HCD (High Energy Collision Dissociation)	MS2	0	100	11.2506	3711	3711	3707	FP032221_13.raw	0/0		9.52542	669.798	669.798	0	2.98247e-10	2.52376e-11	0	0	3.15131e-10
FALSE	High	PMI-Byonic	PMI-Byonic (A2)	A	2	Unambiguous	ICRCPPGFHGPTCRQDVNECSQNPGLCRHGGTCHNEIGSY	[Y].IcRcPPGFHGPtcRQDVNEcSQNPGLcRHGGTcHNEIGSY.[R]	C2(Carbamidomethyl); C4(Carbamidomethyl); T12(Fuc(1)); C13(Carbamidomethyl); C20(Carbamidomethyl); C27(Carbamidomethyl); C33(Carbamidomethyl)	1	1	Q01705	Q01705	Neurogenic locus notch homolog protein 1 OS=Mus musculus OX=10090 GN=Notch1 PE=1 SV=3	2	5	5	1	0	1	1	1	967.023	4831.09	4831.05	8.07528	0.00780242	0	0	HCD (High Energy Collision Dissociation)	MS2	0	100	10.6048	3423	3423	3421	FP032221_13.raw	0/0		7.96918	633.288	633.288	3.6	1.07353e-08	5.39618e-10	0	0	1.13431e-08
FALSE	High	PMI-Byonic	PMI-Byonic (A2)	A	2	Unambiguous	ICRCPPGFHGPTCRQDVNECSQNPGLCRHGGTCHNEIGSY	[Y].IcRcPPGFHGPtcRQDVNEcSQNPGLcRHGGTcHNEIGSY.[R]	C2(Carbamidomethyl); C4(Carbamidomethyl); T12(Fuc(1)); C13(Carbamidomethyl); C20(Carbamidomethyl); C27(Carbamidomethyl); C33(Carbamidomethyl)	1	1	Q01705	Q01705	Neurogenic locus notch homolog protein 1 OS=Mus musculus OX=10090 GN=Notch1 PE=1 SV=3	2	6	6	1	0	1	1	1	806.021	4831.09	4831.05	7.71875	0.00621494	0	0	HCD (High Energy Collision Dissociation)	MS2	5.19418	86.3005	10.4627	3358	3358	3355	FP032221_13.raw	0/0		8.52542	606.975	606.975	3.6	2.98247e-09	3.25406e-10	0	0	3.15131e-09
FALSE	High	PMI-Byonic	PMI-Byonic (A2)	A	2	Unambiguous	ICRCPPGFHGPTCRQDVNECSQNPGLCRHGGTCHNEIGSY	[Y].IcRcPPGFHGPtcRQDVNEcSQNPGLcRHGGTcHNEIGSY.[R]	C2(Carbamidomethyl); C4(Carbamidomethyl); T12(Fuc(1)); C13(Carbamidomethyl); C20(Carbamidomethyl); C27(Carbamidomethyl); C33(Carbamidomethyl)	1	1	Q01705	Q01705	Neurogenic locus notch homolog protein 1 OS=Mus musculus OX=10090 GN=Notch1 PE=1 SV=3	2	5	5	1	0	1	1	1	967.025	4831.1	4831.05	9.97037	0.00963347	0	0	HCD (High Energy Collision Dissociation)	MS2	0	21.0107	10.4874	3369	3369	3366	FP032221_13.raw	0/0		5.13247	518.595	518.595	3.6	7.37104e-06	3.87118e-07	0	0	7.78833e-06
FALSE	High	PMI-Byonic	PMI-Byonic (A2)	A	2	Unambiguous	ICRCPPGFHGPTCRQDVNECSQNPGLCRHGGTCHNEIGSY	[Y].IcRcPPGFHGPTcRQDVNEcSQNPGLcRHGGTcHNEIGSY.[R]	C2(Carbamidomethyl); C4(Carbamidomethyl); C13(Carbamidomethyl); C20(Carbamidomethyl); C27(Carbamidomethyl); C33(Carbamidomethyl)	1	1	Q01705	Q01705	Neurogenic locus notch homolog protein 1 OS=Mus musculus OX=10090 GN=Notch1 PE=1 SV=3	2	6	6	1	0	1	1	1	781.678	4685.03	4684.99	8.07376	0.00630425	0	0	HCD (High Energy Collision Dissociation)	MS2	1.87256	100	10.491	3371	3371	3366	FP032221_13.raw	0/0		5.80673	521.961	521.961	121.433	1.56053e-06	7.66532e-08	0	0	1.64887e-06
FALSE	High	PMI-Byonic	PMI-Byonic (A2)	A	2	Unambiguous	ICRCPPGFHGPTCRQDVNECSQNPGLCRHGGTCHNEIGSY	[Y].IcRcPPGFHGPTcRQDVNEcSQNPGLcRHGGTcHNEIGSY.[R]	C2(Carbamidomethyl); C4(Carbamidomethyl); C13(Carbamidomethyl); C20(Carbamidomethyl); C27(Carbamidomethyl); C33(Carbamidomethyl)	1	1	Q01705	Q01705	Neurogenic locus notch homolog protein 1 OS=Mus musculus OX=10090 GN=Notch1 PE=1 SV=3	2	5	5	1	0	1	1	1	937.812	4685.03	4684.99	8.81921	0.00826359	0	0	HCD (High Energy Collision Dissociation)	MS2	0	75.29	10.5379	3393	3393	3388	FP032221_13.raw	0/0		8.96918	698.67	698.67	150.949	1.07353e-09	7.5868e-11	0	0	1.13431e-09
FALSE	High	PMI-Byonic	PMI-Byonic (A2)	A	2	Unambiguous	ICRCPPGFHGPTCRQDVNECSQNPGLCRHGGTCHNEIGSY	[Y].IcRcPPGFHGPTcRQDVNEcSQNPGLcRHGGTcHNEIGSY.[R]	C2(Carbamidomethyl); C4(Carbamidomethyl); C13(Carbamidomethyl); C20(Carbamidomethyl); C27(Carbamidomethyl); C33(Carbamidomethyl)	1	1	Q01705	Q01705	Neurogenic locus notch homolog protein 1 OS=Mus musculus OX=10090 GN=Notch1 PE=1 SV=3	2	6	6	1	0	1	1	1	781.675	4685.02	4684.99	5.33792	0.00416802	0	0	HCD (High Energy Collision Dissociation)	MS2	1.9033	100	10.6026	3422	3422	3421	FP032221_13.raw	0/0		5.041	408.685	408.685	55.3077	9.09912e-06	4.83918e-07	0	0	9.61424e-06
FALSE	High	PMI-Byonic	PMI-Byonic (A2)	A	2	Unambiguous	ICRCPPGFHGPTCRQDVNECSQNPGLCRHGGTCHNEIGSY	[Y].IcRcPPGFHGPtcRQDVNEcSQNPGLcRHGGTcHNEIGSY.[R]	C2(Carbamidomethyl); C4(Carbamidomethyl); T12(Fuc(1)); C13(Carbamidomethyl); C20(Carbamidomethyl); C27(Carbamidomethyl); C33(Carbamidomethyl)	1	1	Q01705	Q01705	Neurogenic locus notch homolog protein 1 OS=Mus musculus OX=10090 GN=Notch1 PE=1 SV=3	2	6	6	1	0	1	1	1	806.021	4831.09	4831.05	7.71875	0.00621494	0	0	HCD (High Energy Collision Dissociation)	MS2	0	33.1325	10.5779	3411	3411	3410	FP032221_13.raw	0/0		8.52542	601.773	601.773	3.6	2.98247e-09	3.6969e-10	0	0	3.15131e-09
FALSE	High	PMI-Byonic	PMI-Byonic (A2)	A	2	Unambiguous	HGPTCRQDVNECSQNPGL	[F].hGPtcRQDVNEcsQNPGL.[C]	H1(Oxidation); T4(HexNAc(1)Hex(1)Fuc(1)NeuAc(1)); C5(Carbamidomethyl); C12(Carbamidomethyl); S13(HexNAc(1)Hex(1)Fuc(1)NeuAc(1))	1	1	Q01705	Q01705	Neurogenic locus notch homolog protein 1 OS=Mus musculus OX=10090 GN=Notch1 PE=1 SV=3	0	3	3	1	0	1	1	1	1230.49	3689.46	3689.46	-0.186919	-0.000229877	0	0	HCD (High Energy Collision Dissociation)	MS2	0	100	13.8418	4912	4912	4906	FP032221_13.raw	0/0		2.68103	13.9622	13.9622	13.9622	0.00208432	7.19805e-05	0	0	0.00220226
FALSE	High	PMI-Byonic	PMI-Byonic (A2)	A	2	Unambiguous	HGPTCRQDVNECSQNPGL	[F].HGPtcRQDVNEcsQNPGL.[C]	T4(HexNAc(1)Hex(1)Fuc(1)); C5(Carbamidomethyl); C12(Carbamidomethyl); S13(HexNAc(1)Hex(1)Fuc(1)NeuAc(1))	1	1	Q01705	Q01705	Neurogenic locus notch homolog protein 1 OS=Mus musculus OX=10090 GN=Notch1 PE=1 SV=3	0	3	3	1	0	1	1	1	1128.13	3382.37	3382.37	1.2396	0.0013976	0	0	HCD (High Energy Collision Dissociation)	MS2	7.80936	100	12.7431	4430	4430	4422	FP032221_13.raw	0/0		2.52351	33.8285	33.8285	1.2	0.00299563	0.000142887	0	0	0.0031651
FALSE	High	PMI-Byonic	PMI-Byonic (A2)	A	2	Unambiguous	HGPTCRQDVNECSQNPGL	[F].HGPtcRQDVNEcsQNPGL.[C]	T4(HexNAc(1)Hex(1)Fuc(1)NeuAc(1)); C5(Carbamidomethyl); C12(Carbamidomethyl); S13(HexNAc(1)Hex(1)Fuc(1)NeuAc(1))	1	1	Q01705	Q01705	Neurogenic locus notch homolog protein 1 OS=Mus musculus OX=10090 GN=Notch1 PE=1 SV=3	0	4	4	1	0	1	1	1	919.123	3673.47	3673.46	1.36524	0.00125379	0	0	HCD (High Energy Collision Dissociation)	MS2	1.16424	100	13.8374	4910	4910	4906	FP032221_13.raw	0/0		1.71819	4.3754	4.3754	4.3754	0.0191342	0.00105009	0	0	0.0202123
FALSE	High	PMI-Byonic	PMI-Byonic (A2)	A	2	Unambiguous	HGPTCRQDVNECSQNPGL	[F].HGPtcRQDVNEcsQNPGL.[C]	T4(HexNAc(1)Hex(1)Fuc(1)NeuAc(1)); C5(Carbamidomethyl); C12(Carbamidomethyl); S13(HexNAc(1)Hex(1)Fuc(1)NeuAc(1))	1	1	Q01705	Q01705	Neurogenic locus notch homolog protein 1 OS=Mus musculus OX=10090 GN=Notch1 PE=1 SV=3	0	3	3	1	0	1	1	1	1225.16	3673.45	3673.46	-2.9012	-0.00355248	0	0	HCD (High Energy Collision Dissociation)	MS2	0	100	13.9461	4959	4959	4950	FP032221_13.raw	0/0		2.68103	44.886	44.886	44.886	0.00208432	9.11457e-05	0	0	0.00220226
FALSE	High	PMI-Byonic	PMI-Byonic (A2)	A	2	Unambiguous	HGPTCRQDVNECSQNPGL	[F].HGPtcRQDVNEcsQNPGL.[C]	T4(HexNAc(1)Hex(1)Fuc(1)NeuAc(1)); C5(Carbamidomethyl); C12(Carbamidomethyl); S13(HexNAc(1)Hex(1)Fuc(1)NeuAc(1))	1	1	Q01705	Q01705	Neurogenic locus notch homolog protein 1 OS=Mus musculus OX=10090 GN=Notch1 PE=1 SV=3	0	3	3	1	0	1	1	1	1225.15	3673.45	3673.46	-4.39656	-0.00538354	0	0	HCD (High Energy Collision Dissociation)	MS2	1.4814	100	13.7094	4854	4854	4851	FP032221_13.raw	0/0		2.52351	30.7386	30.7386	30.7386	0.00299563	0.00019523	0	0	0.0031651
FALSE	High	PMI-Byonic	PMI-Byonic (A2)	A	2	Unambiguous	HGPTCRQDVNECSQNPGL	[F].hGPtcRQDVNEcsQNPGL.[C]	H1(Oxidation); T4(HexNAc(1)Hex(1)Fuc(1)NeuAc(1)); C5(Carbamidomethyl); C12(Carbamidomethyl); S13(HexNAc(1)Hex(1)Fuc(1)NeuAc(1))	1	1	Q01705	Q01705	Neurogenic locus notch homolog protein 1 OS=Mus musculus OX=10090 GN=Notch1 PE=1 SV=3	0	3	3	1	0	1	1	1	1230.49	3689.44	3689.46	-4.15727	-0.00511269	0	0	HCD (High Energy Collision Dissociation)	MS2	0	100	13.6857	4844	4844	4840	FP032221_13.raw	0/0		2.52351	31.6551	31.6551	31.6551	0.00299563	0.000169301	0	0	0.0031651
FALSE	High	PMI-Byonic	PMI-Byonic (A2)	A	2	Unambiguous	RCACRATHTGPHCELPY	[Y].RcAcRATHTGPHcELPY.[V]	C2(Carbamidomethyl); C4(Carbamidomethyl); C13(Carbamidomethyl)	1	1	Q01705	Q01705	Neurogenic locus notch homolog protein 1 OS=Mus musculus OX=10090 GN=Notch1 PE=1 SV=3	0	4	4	1	0	1	1	1	522.234	2085.91	2085.92	-0.931875	-0.000485953	0	0	HCD (High Energy Collision Dissociation)	MS2	30.9773	100	9.19581	2778	2778	2772	FP032221_13.raw	0/0		1.71018	82.8906	82.8906	82.8906	0.0194904	0.00150266	0	0	0.0205884
FALSE	High	PMI-Byonic	PMI-Byonic (A2)	A	2	Unambiguous	NCRCPPEWTGQYCTEDVDECQLMPNACQNGGTCHNTHGGY	[Y].NcRcPPEWTGQYcTEDVDEcQLMPNAcQNGGTcHntHGGY.[N]	C2(Carbamidomethyl); C4(Carbamidomethyl); C13(Carbamidomethyl); C20(Carbamidomethyl); C27(Carbamidomethyl); C33(Carbamidomethyl); N35(Oxidation); T36(HexNAc(1)Hex(1)Fuc(1)NeuAc(1))	1	1	Q01705	Q01705	Neurogenic locus notch homolog protein 1 OS=Mus musculus OX=10090 GN=Notch1 PE=1 SV=3	3	4	4	1	0	1	1	1	1398.8	5592.16	5592.12	6.5705	0.00918576	0	0	HCD (High Energy Collision Dissociation)	MS2	0	100	13.5738	4795	4795	4785	FP032221_13.raw	0/0		21.9603	1289.1	1289.1	0.831128	1.09564e-22	3.31423e-23	0	0	1.15767e-22
FALSE	High	PMI-Byonic	PMI-Byonic (A2)	A	2	Unambiguous	NCRCPPEWTGQYCTEDVDECQLMPNACQNGGTCHNTHGGY	[Y].NcRcPPEWTGQYctEDVDEcQLMPNAcQNGGTcHNTHGGY.[N]	C2(Carbamidomethyl); C4(Carbamidomethyl); C13(Carbamidomethyl); T14(HexNAc(1)Fuc(1)); C20(Carbamidomethyl); C27(Carbamidomethyl); C33(Carbamidomethyl)	1	1	Q01705	Q01705	Neurogenic locus notch homolog protein 1 OS=Mus musculus OX=10090 GN=Notch1 PE=1 SV=3	3	4	4	1	0	1	1	1	1281.5	5122.99	5122.98	1.37549	0.00176165	0	0	HCD (High Energy Collision Dissociation)	MS2	0	100	13.1354	4605	4605	4598	FP032221_13.raw	0/0		9.96033	655.989	655.989	4.4	1.09564e-10	1.31038e-11	0	0	1.15767e-10
FALSE	High	PMI-Byonic	PMI-Byonic (A2)	A	2	Unambiguous	NCRCPPEWTGQYCTEDVDECQLMPNACQNGGTCHNTHGGY	[Y].NcRcPPEWTGQYcTEDVDEcQLMPNAcQNGGtcHNTHGGY.[N]	C2(Carbamidomethyl); C4(Carbamidomethyl); C13(Carbamidomethyl); C20(Carbamidomethyl); C27(Carbamidomethyl); T32(Fuc(1)); C33(Carbamidomethyl)	1	1	Q01705	Q01705	Neurogenic locus notch homolog protein 1 OS=Mus musculus OX=10090 GN=Notch1 PE=1 SV=3	3	4	4	1	0	1	1	1	1230.74	4919.92	4919.9	4.66323	0.00573566	0	0	HCD (High Energy Collision Dissociation)	MS2	0	100	13.1376	4606	4606	4598	FP032221_13.raw	0/0		23.9603	1372.16	749.495	4.8	1.09564e-24	1.09553e-24	0	0	1.15767e-24
FALSE	High	PMI-Byonic	PMI-Byonic (A2)	A	2	Unambiguous	NCRCPPEWTGQYCTEDVDECQLMPNACQNGGTCHNTHGGY	[Y].NcRcPPEWTGQYctEDVDEcQLMPNAcQNGGTcHnTHGGY.[N]	C2(Carbamidomethyl); C4(Carbamidomethyl); C13(Carbamidomethyl); T14(HexNAc(1)Fuc(1)); C20(Carbamidomethyl); C27(Carbamidomethyl); C33(Carbamidomethyl); N35(Oxidation)	1	1	Q01705	Q01705	Neurogenic locus notch homolog protein 1 OS=Mus musculus OX=10090 GN=Notch1 PE=1 SV=3	3	4	4	1	0	1	1	1	1285.5	5139	5138.97	4.54606	0.00584052	0	0	HCD (High Energy Collision Dissociation)	MS2	0	100	13.1883	4628	4628	4620	FP032221_13.raw	0/0		13.9603	861.033	861.033	5.2	1.09564e-14	3.58168e-15	0	0	1.15767e-14
FALSE	High	PMI-Byonic	PMI-Byonic (A2)	A	2	Unambiguous	NCRCPPEWTGQYCTEDVDECQLMPNACQNGGTCHNTHGGY	[Y].NcRcPPEWTGQYctEDVDEcQLMPNAcQnGGTcHnTHGGY.[N]	C2(Carbamidomethyl); C4(Carbamidomethyl); C13(Carbamidomethyl); T14(HexNAc(1)Fuc(1)); C20(Carbamidomethyl); C27(Carbamidomethyl); N29(Deamidated); C33(Carbamidomethyl); N35(Oxidation)	1	1	Q01705	Q01705	Neurogenic locus notch homolog protein 1 OS=Mus musculus OX=10090 GN=Notch1 PE=1 SV=3	3	4	4	1	0	1	1	1	1285.76	5140.02	5139.96	11.1698	0.0143531	0	0	HCD (High Energy Collision Dissociation)	MS2	0	100	13.3662	4705	4705	4697	FP032221_13.raw	0/0		22.9603	1306.7	1306.7	9.3293	1.09564e-23	6.02572e-24	0	0	1.15767e-23
FALSE	High	PMI-Byonic	PMI-Byonic (A2)	A	2	Unambiguous	NCRCPPEWTGQY	[Y].NcRcPPEWTGQY.[C]	C2(Carbamidomethyl); C4(Carbamidomethyl)	1	1	Q01705	Q01705	Neurogenic locus notch homolog protein 1 OS=Mus musculus OX=10090 GN=Notch1 PE=1 SV=3	1	2	2	1	0	1	1	1	784.325	1567.64	1567.64	1.08447	0.000850033	0	0	HCD (High Energy Collision Dissociation)	MS2	0	100	11.9846	4064	4064	4059	FP032221_13.raw	0/0		8.96033	624.439	425.767	425.767	1.09564e-09	1.68574e-10	0	0	1.15767e-09
FALSE	High	PMI-Byonic	PMI-Byonic (A2)	A	2	Unambiguous	NCRCPPEWTGQYCTEDVDECQLMPNACQNGGTCHNTHGGY	[Y].NcRcPPEWTGQYctEDVDEcQLMPNAcQNGGTcHnTHGGY.[N]	C2(Carbamidomethyl); C4(Carbamidomethyl); C13(Carbamidomethyl); T14(HexNAc(1)Fuc(1)); C20(Carbamidomethyl); C27(Carbamidomethyl); C33(Carbamidomethyl); N35(Oxidation)	1	1	Q01705	Q01705	Neurogenic locus notch homolog protein 1 OS=Mus musculus OX=10090 GN=Notch1 PE=1 SV=3	3	4	4	1	0	1	1	1	1285.5	5138.98	5138.97	1.50557	0.00193427	0	0	HCD (High Energy Collision Dissociation)	MS2	0	100	13.0544	4568	4568	4565	FP032221_13.raw	0/0		16.9603	1025.43	1025.43	5.2	1.09564e-17	1.24711e-18	0	0	1.15767e-17
FALSE	High	PMI-Byonic	PMI-Byonic (A2)	A	2	Unambiguous	NCVCVNGWTGEDCSENIDDCASAACF	[Y].NcVcVNGWTGEDcSENIDDcASAAcF.[Q]	C2(Carbamidomethyl); C4(Carbamidomethyl); C13(Carbamidomethyl); C20(Carbamidomethyl); C25(Carbamidomethyl)	1	1	Q01705	Q01705	Neurogenic locus notch homolog protein 1 OS=Mus musculus OX=10090 GN=Notch1 PE=1 SV=3	1	2	2	1	0	1	1	1	1506.06	3011.1	3011.1	0.85424	0.0012861	0	0	HCD (High Energy Collision Dissociation)	MS2	0	100	16.089	5901	5901	5896	FP032221_13.raw	0/0		9.11529	690.459	690.459	690.459	7.66854e-10	4.06879e-11	0	0	8.10267e-10
FALSE	High	PMI-Byonic	PMI-Byonic (A2)	A	2	Unambiguous	NCVCVNGWTGEDCSENIDDCASAACF	[Y].NcVcVNGWTGEDcSENIDDcASAAcF.[Q]	C2(Carbamidomethyl); C4(Carbamidomethyl); C13(Carbamidomethyl); C20(Carbamidomethyl); C25(Carbamidomethyl)	1	1	Q01705	Q01705	Neurogenic locus notch homolog protein 1 OS=Mus musculus OX=10090 GN=Notch1 PE=1 SV=3	1	3	3	1	0	1	1	1	1004.38	3011.11	3011.1	3.84974	0.00386399	0	0	HCD (High Energy Collision Dissociation)	MS2	0	100	16.0846	5899	5899	5896	FP032221_13.raw	0/0		7.57148	647.983	647.983	647.983	2.68236e-08	2.00776e-09	0	0	2.83421e-08
FALSE	High	PMI-Byonic	PMI-Byonic (A2)	A	2	Unambiguous	NCVCVNGWTGEDCSENIDDCASAACF	[Y].NcVcVNGWtGEDcSENIDDcASAAcF.[Q]	C2(Carbamidomethyl); C4(Carbamidomethyl); T9(Hex(1)); C13(Carbamidomethyl); C20(Carbamidomethyl); C25(Carbamidomethyl)	1	1	Q01705	Q01705	Neurogenic locus notch homolog protein 1 OS=Mus musculus OX=10090 GN=Notch1 PE=1 SV=3	1	3	3	1	0	1	1	1	1058.39	3173.15	3173.15	-2.0877	-0.0022082	0	0	HCD (High Energy Collision Dissociation)	MS2	11.919	100	15.7189	5740	5740	5731	FP032221_13.raw	0/0		2.7922	385.633	196.874	2.8	0.00161363	5.24432e-05	0	0	0.00170495
FALSE	High	PMI-Byonic	PMI-Byonic (A2)	A	2	Unambiguous	NCVCVNGWTGEDCSENIDDCASAACF	[Y].NcVcVNGWtGEDcSENIDDcASAAcF.[Q]	C2(Carbamidomethyl); C4(Carbamidomethyl); T9(Hex(1)Pent(2)); C13(Carbamidomethyl); C20(Carbamidomethyl); C25(Carbamidomethyl)	1	1	Q01705	Q01705	Neurogenic locus notch homolog protein 1 OS=Mus musculus OX=10090 GN=Notch1 PE=1 SV=3	1	3	3	1	0	1	1	1	1146.42	3437.24	3437.24	1.18489	0.00135758	0	0	HCD (High Energy Collision Dissociation)	MS2	0	100	15.6041	5688	5688	5687	FP032221_13.raw	0/0		5.37555	448.497	448.497	2.8	4.21166e-06	2.54412e-07	0	0	4.45009e-06
FALSE	High	PMI-Byonic	PMI-Byonic (A2)	A	2	Unambiguous	QGATCHDRVASFY	[F].QGATcHDRVAsFY.[C]	C5(Carbamidomethyl); S11(HexNAc(1)Hex(1)Fuc(1))	1	1	Q01705	Q01705	Neurogenic locus notch homolog protein 1 OS=Mus musculus OX=10090 GN=Notch1 PE=1 SV=3	1	3	3	1	0	1	1	1	674.962	2022.87	2022.86	5.86452	0.00395437	0	0	HCD (High Energy Collision Dissociation)	MS2	29.0481	100	10.5254	3387	3387	3377	FP032221_13.raw	0/0		7.96033	584.473	584.473	5.75395	1.09564e-08	8.70309e-10	0	0	1.15767e-08
FALSE	High	PMI-Byonic	PMI-Byonic (A2)	A	2	Unambiguous	QGATCHDRVASF	[F].QGATcHDRVASF.[Y]	C5(Carbamidomethyl)	1	1	Q01705	Q01705	Neurogenic locus notch homolog protein 1 OS=Mus musculus OX=10090 GN=Notch1 PE=1 SV=3	0	2	2	1	0	1	1	1	674.806	1348.6	1348.61	-1.27451	-0.000859407	0	0	HCD (High Energy Collision Dissociation)	MS2	16.198	100	9.76038	3030	3030	3025	FP032221_13.raw	0/0		12.5254	845.312	670.568	670.568	2.98247e-13	3.21137e-14	0	0	3.15131e-13
FALSE	High	PMI-Byonic	PMI-Byonic (A2)	A	2	Unambiguous	QGATCHDRVASF	[F].QGATcHDRVAsF.[Y]	C5(Carbamidomethyl); S11(Fuc(1))	1	1	Q01705	Q01705	Neurogenic locus notch homolog protein 1 OS=Mus musculus OX=10090 GN=Notch1 PE=1 SV=3	0	2	2	1	0	1	1	1	747.836	1494.66	1494.66	0.533311	0.00039856	0	0	HCD (High Energy Collision Dissociation)	MS2	4.76178	100	9.78618	3042	3042	3036	FP032221_13.raw	0/0		8.52542	603.45	576.215	7.59094	2.98247e-09	2.79594e-10	0	0	3.15131e-09
FALSE	High	PMI-Byonic	PMI-Byonic (A2)	A	2	Unambiguous	QGATCHDRVASF	[F].QGATcHDRVASF.[Y]	C5(Carbamidomethyl)	1	1	Q01705	Q01705	Neurogenic locus notch homolog protein 1 OS=Mus musculus OX=10090 GN=Notch1 PE=1 SV=3	0	3	3	1	0	1	1	1	450.207	1348.61	1348.61	0.955787	0.00042966	0	0	HCD (High Energy Collision Dissociation)	MS2	28.5285	95.0576	9.87128	3082	3082	3080	FP032221_13.raw	0/0		3.79809	474.027	270.355	270.355	0.000159186	3.37713e-06	0	0	0.000168198
FALSE	High	PMI-Byonic	PMI-Byonic (A2)	A	2	Unambiguous	QGATCHDRVASFY	[F].QGATcHDRVAsFY.[C]	C5(Carbamidomethyl); S11(Fuc(1))	1	1	Q01705	Q01705	Neurogenic locus notch homolog protein 1 OS=Mus musculus OX=10090 GN=Notch1 PE=1 SV=3	1	3	3	1	0	1	1	1	553.25	1657.74	1657.73	5.12758	0.00283338	0	0	HCD (High Energy Collision Dissociation)	MS2	29.7391	100	10.5871	3416	3416	3410	FP032221_13.raw	0/0		9.96033	699.098	642.757	20.9247	1.09564e-10	6.21384e-12	0	0	1.15767e-10
FALSE	High	PMI-Byonic	PMI-Byonic (A2)	A	2	Unambiguous	QGATCHDRVASFY	[F].QGATcHDRVASFY.[C]	C5(Carbamidomethyl)	1	1	Q01705	Q01705	Neurogenic locus notch homolog protein 1 OS=Mus musculus OX=10090 GN=Notch1 PE=1 SV=3	1	3	3	1	0	1	1	1	504.563	1511.68	1511.67	3.97885	0.0020049	0	0	HCD (High Energy Collision Dissociation)	MS2	34.2191	100	10.7789	3500	3500	3498	FP032221_13.raw	0/0		4.99891	400.398	400.398	400.398	1.00251e-05	6.87517e-07	0	0	1.05927e-05
FALSE	High	PMI-Byonic	PMI-Byonic (A2)	A	2	Unambiguous	QGATCHDRVASF	[F].QGATcHDRVAsF.[Y]	C5(Carbamidomethyl); S11(Fuc(1))	1	1	Q01705	Q01705	Neurogenic locus notch homolog protein 1 OS=Mus musculus OX=10090 GN=Notch1 PE=1 SV=3	0	3	3	1	0	1	1	1	498.893	1494.67	1494.66	1.11643	0.000556228	0	0	HCD (High Energy Collision Dissociation)	MS2	49.4712	60.4758	9.7428	3021	3021	3014	FP032221_13.raw	0/0		8.96033	637.524	502.139	14.879	1.09564e-09	9.58635e-11	0	0	1.15767e-09
FALSE	High	PMI-Byonic	PMI-Byonic (A2)	A	2	Unambiguous	QGATCHDRVASF	[F].QGATcHDRVASF.[Y]	C5(Carbamidomethyl)	1	1	Q01705	Q01705	Neurogenic locus notch homolog protein 1 OS=Mus musculus OX=10090 GN=Notch1 PE=1 SV=3	0	3	3	1	0	1	1	1	450.207	1348.61	1348.61	-0.605613	-0.000272244	0	0	HCD (High Energy Collision Dissociation)	MS2	6.41129	12.2693	9.7568	3028	3028	3025	FP032221_13.raw	0/0		7.65746	608.219	352.77	352.77	2.20058e-08	1.63738e-09	0	0	2.32516e-08
FALSE	High	PMI-Byonic	PMI-Byonic (A2)	A	2	Unambiguous	QGATCHDRVASFY	[F].QGATcHDRVAsFY.[C]	C5(Carbamidomethyl); S11(HexNAc(1)Hex(1)Fuc(1)NeuAc(1))	1	1	Q01705	Q01705	Neurogenic locus notch homolog protein 1 OS=Mus musculus OX=10090 GN=Notch1 PE=1 SV=3	1	3	3	1	0	1	1	1	771.993	2313.97	2313.96	4.32738	0.00333779	0	0	HCD (High Energy Collision Dissociation)	MS2	0	100	11.5521	3848	3848	3839	FP032221_13.raw	0/0		7.96033	576.823	522.685	9.52319	1.09564e-08	1.18065e-09	0	0	1.15767e-08
FALSE	High	PMI-Byonic	PMI-Byonic (A2)	A	2	Unambiguous	QGATCHDRVASFY	[F].QGAtcHDRVASFY.[C]	T4(Fuc(1)); C5(Carbamidomethyl)	1	1	Q01705	Q01705	Neurogenic locus notch homolog protein 1 OS=Mus musculus OX=10090 GN=Notch1 PE=1 SV=3	1	3	3	1	0	1	1	1	553.251	1657.74	1657.73	5.90077	0.00326062	0	0	HCD (High Energy Collision Dissociation)	MS2	50.4597	100	10.7023	3466	3466	3465	FP032221_13.raw	0/0		6.94728	514.06	514.06	0.878041	1.12908e-07	7.99484e-09	0	0	1.19299e-07
FALSE	High	PMI-Byonic	PMI-Byonic (A2)	A	2	Unambiguous	QGATCHDRVASFY	[F].QGATcHDRVASFY.[C]	C5(Carbamidomethyl)	1	1	Q01705	Q01705	Neurogenic locus notch homolog protein 1 OS=Mus musculus OX=10090 GN=Notch1 PE=1 SV=3	1	2	2	1	0	1	1	1	756.344	1511.68	1511.67	7.68215	0.00580644	0	0	HCD (High Energy Collision Dissociation)	MS2	5.01465	100	10.6666	3451	3451	3443	FP032221_13.raw	0/0		13.5254	853.699	780.549	780.549	2.98247e-14	6.39343e-15	0	0	3.15131e-14
FALSE	High	PMI-Byonic	PMI-Byonic (A2)	A	2	Unambiguous	QGATCHDRVASFY	[F].QGATcHDRVASFY.[C]	C5(Carbamidomethyl)	1	1	Q01705	Q01705	Neurogenic locus notch homolog protein 1 OS=Mus musculus OX=10090 GN=Notch1 PE=1 SV=3	1	3	3	1	0	1	1	1	504.564	1511.68	1511.67	5.85634	0.00295095	0	0	HCD (High Energy Collision Dissociation)	MS2	10.7412	100	10.658	3447	3447	3443	FP032221_13.raw	0/0		7.06531	551.629	551.629	551.629	8.60384e-08	5.45378e-09	0	0	9.09091e-08
FALSE	High	PMI-Byonic	PMI-Byonic (A2)	A	2	Unambiguous	QGATCHDRVASFY	[F].QGATcHDRVAsFY.[C]	C5(Carbamidomethyl); S11(Fuc(1))	1	1	Q01705	Q01705	Neurogenic locus notch homolog protein 1 OS=Mus musculus OX=10090 GN=Notch1 PE=1 SV=3	1	2	2	1	0	1	1	1	829.373	1657.74	1657.73	6.31388	0.00523335	0	0	HCD (High Energy Collision Dissociation)	MS2	9.79244	100	10.6519	3444	3444	3443	FP032221_13.raw	0/0		5.86466	406.472	406.472	5.49337	1.36566e-06	5.83338e-08	0	0	1.44297e-06
FALSE	High	PMI-Byonic	PMI-Byonic (A2)	A	2	Unambiguous	QGATCHDRVASF	[F].QGATcHDRVAsF.[Y]	C5(Carbamidomethyl); S11(HexNAc(1)Hex(1)Fuc(1)NeuAc(1))	1	1	Q01705	Q01705	Neurogenic locus notch homolog protein 1 OS=Mus musculus OX=10090 GN=Notch1 PE=1 SV=3	0	3	3	1	0	1	1	1	717.638	2150.9	2150.89	4.24608	0.00304428	0	0	HCD (High Energy Collision Dissociation)	MS2	4.65858	69.2852	10.414	3336	3336	3333	FP032221_13.raw	0/0		8.96033	609.962	522.076	8.67125	1.09564e-09	1.1509e-10	0	0	1.15767e-09
FALSE	High	PMI-Byonic	PMI-Byonic (A2)	A	2	Unambiguous	YCECPHGRTGLL	[F].YcEcPHGRTGLL.[C]	C2(Carbamidomethyl); C4(Carbamidomethyl)	1	1	Q01705	Q01705	Neurogenic locus notch homolog protein 1 OS=Mus musculus OX=10090 GN=Notch1 PE=1 SV=3	2	2	2	1	0	1	1	1	731.835	1462.66	1462.66	4.56409	0.00333785	0	0	HCD (High Energy Collision Dissociation)	MS2	4.74628	100	10.4264	3342	3342	3333	FP032221_13.raw	0/0		13.5254	853.541	853.541	853.541	2.98247e-14	5.5256e-15	0	0	3.15131e-14
FALSE	High	PMI-Byonic	PMI-Byonic (A2)	A	2	Unambiguous	YCECPHGRTGL	[F].YcEcPHGRTGL.[L]	C2(Carbamidomethyl); C4(Carbamidomethyl)	1	1	Q01705	Q01705	Neurogenic locus notch homolog protein 1 OS=Mus musculus OX=10090 GN=Notch1 PE=1 SV=3	1	3	3	1	0	1	1	1	450.528	1349.57	1349.57	-1.29084	-0.000580694	0	0	HCD (High Energy Collision Dissociation)	MS2	30.0805	100	9.31383	2832	2832	2827	FP032221_13.raw	0/0		3.58391	404.693	258.514	258.514	0.000260671	5.97605e-06	0	0	0.000275427
FALSE	High	PMI-Byonic	PMI-Byonic (A2)	A	2	Unambiguous	YCECPHGRTGLL	[F].YcEcPHGRTGLL.[C]	C2(Carbamidomethyl); C4(Carbamidomethyl)	1	1	Q01705	Q01705	Neurogenic locus notch homolog protein 1 OS=Mus musculus OX=10090 GN=Notch1 PE=1 SV=3	2	3	3	1	0	1	1	1	488.226	1462.66	1462.66	4.847	0.00236317	0	0	HCD (High Energy Collision Dissociation)	MS2	0.834476	4.65955	10.4381	3347	3347	3344	FP032221_13.raw	0/0		7.13666	581.37	581.37	581.37	7.30033e-08	4.31879e-09	0	0	7.71361e-08
FALSE	High	PMI-Byonic	PMI-Byonic (A2)	A	2	Unambiguous	YCECPHGRTGL	[F].YcEcPHGRTGL.[L]	C2(Carbamidomethyl); C4(Carbamidomethyl)	1	1	Q01705	Q01705	Neurogenic locus notch homolog protein 1 OS=Mus musculus OX=10090 GN=Notch1 PE=1 SV=3	1	3	3	1	0	1	1	1	450.529	1349.57	1349.57	1.01566	0.000456904	0	0	HCD (High Energy Collision Dissociation)	MS2	58.1101	100	9.43266	2883	2883	2882	FP032221_13.raw	0/0		3.02057	310.448	310.448	310.448	0.00095373	2.44266e-05	0	0	0.00100771
FALSE	High	PMI-Byonic	PMI-Byonic (A2)	A	2	Unambiguous	CECPHGRTGLL	[Y].cEcPHGRTGLL.[C]	C1(Carbamidomethyl); C3(Carbamidomethyl)	1	1	Q01705	Q01705	Neurogenic locus notch homolog protein 1 OS=Mus musculus OX=10090 GN=Notch1 PE=1 SV=3	1	3	3	1	0	1	1	1	433.87	1299.6	1299.59	1.95975	0.000848958	0	0	HCD (High Energy Collision Dissociation)	MS2	20.6999	100	10.0492	3169	3169	3168	FP032221_13.raw	0/0		6.81932	575.558	575.558	575.558	1.51594e-07	1.12647e-08	0	0	1.60176e-07
FALSE	High	PMI-Byonic	PMI-Byonic (A2)	A	2	Unambiguous	CECPHGRTGLL	[Y].cEcPHGRTGLL.[C]	C1(Carbamidomethyl); C3(Carbamidomethyl)	1	1	Q01705	Q01705	Neurogenic locus notch homolog protein 1 OS=Mus musculus OX=10090 GN=Notch1 PE=1 SV=3	1	3	3	1	0	1	1	1	433.87	1299.59	1299.59	0.691696	0.000299641	0	0	HCD (High Energy Collision Dissociation)	MS2	32.8726	96.8529	9.93113	3112	3112	3102	FP032221_13.raw	0/0		10.9603	710.38	710.38	710.38	1.09564e-11	5.24761e-13	0	0	1.15767e-11
FALSE	High	PMI-Byonic	PMI-Byonic (A2)	A	2	Unambiguous	CECPHGRTGLL	[Y].cEcPHGRTGLL.[C]	C1(Carbamidomethyl); C3(Carbamidomethyl)	1	1	Q01705	Q01705	Neurogenic locus notch homolog protein 1 OS=Mus musculus OX=10090 GN=Notch1 PE=1 SV=3	1	2	2	1	0	1	1	1	650.301	1299.6	1299.59	1.35955	0.000883431	0	0	HCD (High Energy Collision Dissociation)	MS2	2.39199	85.8892	9.94519	3119	3119	3113	FP032221_13.raw	0/0		13.5254	863.23	863.23	863.23	2.98247e-14	4.59103e-15	0	0	3.15131e-14
FALSE	High	PMI-Byonic	PMI-Byonic (A2)	A	2	Unambiguous	TGPACSQDVDECALGANPCEHAGKCLNTLGSFECQCL	[Y].TGPAcSQDVDEcALGANPcEHAGKcLntLGSFEcQcL.[Q]	C5(Carbamidomethyl); C12(Carbamidomethyl); C19(Carbamidomethyl); C25(Carbamidomethyl); N27(Oxidation); T28(HexNAc(1)Hex(1)Fuc(1)); C34(Carbamidomethyl); C36(Carbamidomethyl)	1	1	Q01705	Q01705	Neurogenic locus notch homolog protein 1 OS=Mus musculus OX=10090 GN=Notch1 PE=1 SV=3	4	4	4	1	0	1	1	1	1163.98	4652.91	4653.9	-211.418	-0.24598	0	0	HCD (High Energy Collision Dissociation)	MS2	0	100	14.7303	5304	5304	5302	FP032221_13.raw	0/0		2.87912	447.972	447.972	0.136302	0.00132094	3.71374e-05	0	0	0.00139569
FALSE	High	PMI-Byonic	PMI-Byonic (A2)	A	2	Unambiguous	TGPRCEIDVNECISNPCQNDATCLDQIGEF	[Y].TGPRcEIDVNEcIsNPcQNDAtcLDQIGEF.[Q]	C5(Carbamidomethyl); C12(Carbamidomethyl); S14(Fuc(1)); C17(Carbamidomethyl); T22(Hex(1)Pent(2)); C23(Carbamidomethyl)	1	1	Q01705	Q01705	Neurogenic locus notch homolog protein 1 OS=Mus musculus OX=10090 GN=Notch1 PE=1 SV=3	1	3	3	1	0	1	1	1	1362.23	4084.67	4084.68	-1.83202	-0.00249441	0	0	HCD (High Energy Collision Dissociation)	MS2	0	100	15.5181	5651	5651	5643	FP032221_13.raw	0/0		13.1153	873.95	873.95	1.2	7.66854e-14	8.81728e-15	0	0	8.10267e-14
FALSE	High	PMI-Byonic	PMI-Byonic (A2)	A	2	Unambiguous	TGPRCEIDVNECISNPCQNDATCLDQIGEF	[Y].TGPRcEIDVNEcIsNPcQNDATcLDQIGEF.[Q]	C5(Carbamidomethyl); C12(Carbamidomethyl); S14(Hex(1)Pent(2)); C17(Carbamidomethyl); C23(Carbamidomethyl)	1	1	Q01705	Q01705	Neurogenic locus notch homolog protein 1 OS=Mus musculus OX=10090 GN=Notch1 PE=1 SV=3	1	3	3	1	0	1	1	1	1313.55	3938.63	3938.62	2.97804	0.00390979	0	0	HCD (High Energy Collision Dissociation)	MS2	0	100	15.5618	5670	5670	5665	FP032221_13.raw	0/0		14.1153	903.019	903.019	3.6	7.66854e-15	1.25284e-15	0	0	8.10267e-15
FALSE	High	PMI-Byonic	PMI-Byonic (A2)	A	2	Unambiguous	QCICMPGYEGVYCEINTDECASSPCLHNGHCMDKINEF	[F].QcIcMPGYEGVYcEINTDEcAsSPcLHNGHcMDKINEF.[Q]	C2(Carbamidomethyl); C4(Carbamidomethyl); C13(Carbamidomethyl); C20(Carbamidomethyl); S22(Hex(1)Pent(2)); C25(Carbamidomethyl); C31(Carbamidomethyl)	1	1	Q01705	Q01705	Neurogenic locus notch homolog protein 1 OS=Mus musculus OX=10090 GN=Notch1 PE=1 SV=3	3	4	4	1	0	1	1	1	1256.25	5021.98	5021.96	3.22434	0.00404812	0	0	HCD (High Energy Collision Dissociation)	MS2	0	61.3198	14.806	5338	5338	5335	FP032221_13.raw	0/0		22.9603	1337.61	1337.61	0	1.09564e-23	7.66922e-24	0	0	1.15767e-23
FALSE	High	PMI-Byonic	PMI-Byonic (A2)	A	2	Unambiguous	QCICMPGYEGVYCEINTDECASSPCLHNGHCMDKINEFQCQCPKGF	[F].QcIcMPGYEGVYcEINtDEcASSPcLHNGHcMDKINEFQcQcPKGF.[N]	C2(Carbamidomethyl); C4(Carbamidomethyl); C13(Carbamidomethyl); T17(Hex(1)Pent(2)); C20(Carbamidomethyl); C25(Carbamidomethyl); C31(Carbamidomethyl); C40(Carbamidomethyl); C42(Carbamidomethyl)	1	1	Q01705	Q01705	Neurogenic locus notch homolog protein 1 OS=Mus musculus OX=10090 GN=Notch1 PE=1 SV=3	4	5	5	1	0	1	1	1	1206.29	6027.42	6027.38	6.87996	0.00829363	0	0	HCD (High Energy Collision Dissociation)	MS2	0	100	14.5643	5232	5232	5225	FP032221_13.raw	0/0		21.5426	1270.79	1270.79	0	2.86677e-22	8.38483e-23	0	0	3.02907e-22
FALSE	High	PMI-Byonic	PMI-Byonic (A2)	A	2	Unambiguous	CEINTDECASSPCLHNGHCMDKINEF	[Y].cEINTDEcASsPcLHNGHcMDKINEF.[Q]	C1(Carbamidomethyl); C8(Carbamidomethyl); S11(Hex(1)Pent(2)); C13(Carbamidomethyl); C19(Carbamidomethyl)	1	1	Q01705	Q01705	Neurogenic locus notch homolog protein 1 OS=Mus musculus OX=10090 GN=Notch1 PE=1 SV=3	1	4	4	1	0	1	1	1	891.851	3564.38	3564.39	-0.82861	-0.000738371	0	0	HCD (High Energy Collision Dissociation)	MS2	0	100	12.0271	4086	4086	4081	FP032221_13.raw	0/0		19.9603	1162.38	1162.38	1.2	1.09564e-20	1.89591e-21	0	0	1.15767e-20
FALSE	High	PMI-Byonic	PMI-Byonic (A2)	A	2	Unambiguous	QCQCPKGFNGHLCQYDVDECASTPCKNGAKCLDGPNTY	[F].QcQcPKGFNGHLcQYDVDEcAStPcKNGAKcLDGPNTY.[T]	C2(Carbamidomethyl); C4(Carbamidomethyl); C13(Carbamidomethyl); C20(Carbamidomethyl); T23(Hex(1)Pent(2)); C25(Carbamidomethyl); C31(Carbamidomethyl)	1	1	Q01705	Q01705	Neurogenic locus notch homolog protein 1 OS=Mus musculus OX=10090 GN=Notch1 PE=1 SV=3	4	5	5	1	0	1	1	1	976.011	4876.03	4875.99	7.97057	0.00777288	0	0	HCD (High Energy Collision Dissociation)	MS2	4.79511	91.8845	11.7374	3932	3932	3927	FP032221_13.raw	0/0		11.5426	798.791	752.322	0	2.86677e-12	1.69939e-13	0	0	3.02907e-12
FALSE	High	PMI-Byonic	PMI-Byonic (A2)	A	2	Unambiguous	QCQCPKGFNGHLCQYDVDECASTPCKNGAKCLDGPNTY	[F].QcQcPKGFNGHLcQYDVDEcAsTPcKNGAKcLdGPNTY.[T]	C2(Carbamidomethyl); C4(Carbamidomethyl); C13(Carbamidomethyl); C20(Carbamidomethyl); S22(Hex(1)Pent(2)); C25(Carbamidomethyl); C31(Carbamidomethyl); D33(Oxidation)	1	1	Q01705	Q01705	Neurogenic locus notch homolog protein 1 OS=Mus musculus OX=10090 GN=Notch1 PE=1 SV=3	4	5	5	1	0	1	1	1	979.208	4892.01	4891.98	6.18922	0.00605551	0	0	HCD (High Energy Collision Dissociation)	MS2	2.03394	94.2508	11.7865	3955	3955	3949	FP032221_13.raw	0/0		12.5426	823.034	823.034	0	2.86677e-13	2.3797e-14	0	0	3.02907e-13
FALSE	High	PMI-Byonic	PMI-Byonic (A2)	A	2	Unambiguous	QCQCPKGF	[F].QcQcPKGF.[N]	C2(Carbamidomethyl); C4(Carbamidomethyl)	1	1	Q01705	Q01705	Neurogenic locus notch homolog protein 1 OS=Mus musculus OX=10090 GN=Notch1 PE=1 SV=3	0	2	2	1	0	1	1	1	512.72	1024.43	1024.43	-0.488271	-0.000250101	0	0	HCD (High Energy Collision Dissociation)	MS2	14.8323	39.1553	9.63722	2973	2973	2970	FP032221_13.raw	0/0		4.82077	511.015	344.896	344.896	1.51089e-05	9.86049e-07	0	0	1.59642e-05
FALSE	High	PMI-Byonic	PMI-Byonic (A2)	A	2	Unambiguous	QCQCPKGFNGHLCQYDVDECASTPCKNGAKCLDGPNTY	[F].QcQcPKGFNGHLcQYDVDEcAsTPcKnGAKcLDGPNTY.[T]	C2(Carbamidomethyl); C4(Carbamidomethyl); C13(Carbamidomethyl); C20(Carbamidomethyl); S22(Hex(1)Pent(2)); C25(Carbamidomethyl); N27(Deamidated); C31(Carbamidomethyl)	1	1	Q01705	Q01705	Neurogenic locus notch homolog protein 1 OS=Mus musculus OX=10090 GN=Notch1 PE=1 SV=3	4	5	5	1	0	1	1	1	976.601	4878.98	4876.97	410.674	0.400569	0	0	HCD (High Energy Collision Dissociation)	MS2	43.696	100	12.1047	4126	4126	4125	FP032221_13.raw	0/0		6.64758	558.945	558.945	0	2.25122e-07	1.40421e-08	0	0	2.37866e-07
FALSE	High	PMI-Byonic	PMI-Byonic (A2)	A	2	Unambiguous	QCQCPKGF	[F].QcQcPKGF.[N]	C2(Carbamidomethyl); C4(Carbamidomethyl)	1	1	Q01705	Q01705	Neurogenic locus notch homolog protein 1 OS=Mus musculus OX=10090 GN=Notch1 PE=1 SV=3	0	2	2	1	0	1	1	1	512.72	1024.43	1024.43	-0.488271	-0.000250101	0	0	HCD (High Energy Collision Dissociation)	MS2	17.1774	100	9.75346	3026	3026	3025	FP032221_13.raw	0/0		4.41613	463.033	320.967	320.967	3.83594e-05	1.77085e-06	0	0	4.05309e-05
FALSE	High	PMI-Byonic	PMI-Byonic (A2)	A	2	Unambiguous	QCQCPKGFNGHLCQYDVDECASTPCKNGAKCLDGPNTY	[F].QcQcPKGFnGHLcQYDVDEcAsTPcKNGAKcLDGPNTY.[T]	C2(Carbamidomethyl); C4(Carbamidomethyl); N9(Deamidated); C13(Carbamidomethyl); C20(Carbamidomethyl); S22(Hex(1)Pent(2)); C25(Carbamidomethyl); C31(Carbamidomethyl)	1	1	Q01705	Q01705	Neurogenic locus notch homolog protein 1 OS=Mus musculus OX=10090 GN=Notch1 PE=1 SV=3	4	5	5	1	0	1	1	1	976.601	4878.98	4876.97	411.112	0.400997	0	0	HCD (High Energy Collision Dissociation)	MS2	43.6749	100	12.2518	4199	4199	4191	FP032221_13.raw	0/0		8.54261	635.736	635.736	0	2.86677e-09	2.32175e-10	0	0	3.02907e-09
FALSE	High	PMI-Byonic	PMI-Byonic (A2)	A	2	Unambiguous	QCQCPKGFNGHLCQYDVDECASTPCKNGAKCLDGPNTY	[F].QcQcPKGFnGHLcQYDVDEcAStPcKNGAKcLdGPNTY.[T]	C2(Carbamidomethyl); C4(Carbamidomethyl); N9(Deamidated); C13(Carbamidomethyl); C20(Carbamidomethyl); T23(Hex(1)Pent(2)); C25(Carbamidomethyl); C31(Carbamidomethyl); D33(Oxidation)	1	1	Q01705	Q01705	Neurogenic locus notch homolog protein 1 OS=Mus musculus OX=10090 GN=Notch1 PE=1 SV=3	4	5	5	1	0	1	1	1	980.002	4895.98	4892.97	615.769	0.602587	0	0	HCD (High Energy Collision Dissociation)	MS2	30.1198	100	12.2772	4212	4212	4202	FP032221_13.raw	0/0		7.54261	599.362	599.362	0	2.86677e-08	2.39414e-09	0	0	3.02907e-08
FALSE	High	PMI-Byonic	PMI-Byonic (A2)	A	2	Unambiguous	QCQCPKGFNGHLCQYDVDECASTPCKNGAKCLDGPNTY	[F].QcQcPKGFNGHLcQYDVDEcAsTPcKnGAKcLdGPNTY.[T]	C2(Carbamidomethyl); C4(Carbamidomethyl); C13(Carbamidomethyl); C20(Carbamidomethyl); S22(Hex(1)Pent(2)); C25(Carbamidomethyl); N27(Deamidated); C31(Carbamidomethyl); D33(Oxidation)	1	1	Q01705	Q01705	Neurogenic locus notch homolog protein 1 OS=Mus musculus OX=10090 GN=Notch1 PE=1 SV=3	4	5	5	1	0	1	1	1	979.396	4892.95	4892.97	-3.50584	-0.0034308	0	0	HCD (High Energy Collision Dissociation)	MS2	0	54.3682	12.0517	4099	4099	4092	FP032221_13.raw	0/0		11.5426	758.763	758.763	0	2.86677e-12	2.42826e-13	0	0	3.02907e-12
FALSE	High	PMI-Byonic	PMI-Byonic (A2)	A	2	Unambiguous	QCQCPKGFNGHLCQYDVDECASTPCKNGAKCLDGPNTY	[F].QcQcPKGFNGHLcQYDVDEcAsTPcKnGAKcLDGPNTY.[T]	C2(Carbamidomethyl); C4(Carbamidomethyl); C13(Carbamidomethyl); C20(Carbamidomethyl); S22(Hex(1)Pent(2)); C25(Carbamidomethyl); N27(Deamidated); C31(Carbamidomethyl)	1	1	Q01705	Q01705	Neurogenic locus notch homolog protein 1 OS=Mus musculus OX=10090 GN=Notch1 PE=1 SV=3	4	5	5	1	0	1	1	1	976.8	4879.97	4876.97	615.044	0.59991	0	0	HCD (High Energy Collision Dissociation)	MS2	46.6087	100	11.9941	4069	4069	4059	FP032221_13.raw	0/0		14.5426	900.022	900.022	0	2.86677e-15	4.98056e-16	0	0	3.02907e-15
FALSE	High	PMI-Byonic	PMI-Byonic (A2)	A	2	Unambiguous	NGHLCQYDVDECASTPCKNGAKCLDGPNTY	[F].NGHLcQYDVDEcAsTPcKNGAKcLDGPNTY.[T]	C5(Carbamidomethyl); C12(Carbamidomethyl); S14(Hex(1)Pent(2)); C17(Carbamidomethyl); C23(Carbamidomethyl)	1	1	Q01705	Q01705	Neurogenic locus notch homolog protein 1 OS=Mus musculus OX=10090 GN=Notch1 PE=1 SV=3	3	4	4	1	0	1	1	1	968.407	3870.6	3870.57	8.46226	0.00818845	0	0	HCD (High Energy Collision Dissociation)	MS2	3.2005	100	11.435	3794	3794	3784	FP032221_13.raw	0/0		7.96033	588.315	588.315	0.8	1.09564e-08	1.0279e-09	0	0	1.15767e-08
FALSE	High	PMI-Byonic	PMI-Byonic (A2)	A	2	Unambiguous	NGHLCQYDVDECASTPCKNGAKCLDGPNTY	[F].NGHLcQYDVDEcAsTPcKNGAKcLDGPNTY.[T]	C5(Carbamidomethyl); C12(Carbamidomethyl); S14(Hex(1)Pent(2)); C17(Carbamidomethyl); C23(Carbamidomethyl)	1	1	Q01705	Q01705	Neurogenic locus notch homolog protein 1 OS=Mus musculus OX=10090 GN=Notch1 PE=1 SV=3	3	4	4	1	0	1	1	1	968.407	3870.61	3870.57	8.84072	0.00855466	0	0	HCD (High Energy Collision Dissociation)	MS2	0	58.6435	11.3008	3733	3733	3729	FP032221_13.raw	0/0		15.9603	988.544	977	0.8	1.09564e-16	1.1094e-17	0	0	1.15767e-16
FALSE	High	PMI-Byonic	PMI-Byonic (A2)	A	2	Unambiguous	NGHLCQYDVDECASTPCKNGAKCLDGPNTY	[F].NGHLcQYDVDEcAsTPcKNGAKcLDGPNTY.[T]	C5(Carbamidomethyl); C12(Carbamidomethyl); S14(Hex(1)); C17(Carbamidomethyl); C23(Carbamidomethyl)	1	1	Q01705	Q01705	Neurogenic locus notch homolog protein 1 OS=Mus musculus OX=10090 GN=Notch1 PE=1 SV=3	3	4	4	1	0	1	1	1	902.384	3606.52	3606.49	7.74045	0.00697896	0	0	HCD (High Energy Collision Dissociation)	MS2	6.46868	100	11.3132	3739	3739	3729	FP032221_13.raw	0/0		10.9603	710.813	710.813	0.8	1.09564e-11	7.92238e-13	0	0	1.15767e-11
FALSE	High	PMI-Byonic	PMI-Byonic (A2)	A	2	Unambiguous	NGHLCQYDVDECASTPCKNGAKCLDGPNTY	[F].NGHLcQYDVDEcASTPcKnGAKcLDGPNtY.[T]	C5(Carbamidomethyl); C12(Carbamidomethyl); C17(Carbamidomethyl); N19(Deamidated); C23(Carbamidomethyl); T29(Hex(1)Pent(2))	1	1	Q01705	Q01705	Neurogenic locus notch homolog protein 1 OS=Mus musculus OX=10090 GN=Notch1 PE=1 SV=3	3	4	4	1	0	1	1	1	968.652	3871.59	3871.56	8.17448	0.00791199	0	0	HCD (High Energy Collision Dissociation)	MS2	0	100	11.66	3897	3897	3894	FP032221_13.raw	0/0		14.9603	949.952	934.335	2.62053	1.09564e-15	3.00304e-16	0	0	1.15767e-15
FALSE	High	PMI-Byonic	PMI-Byonic (A2)	A	2	Unambiguous	NGHLCQYDVDECASTPCKNGAKCLDGPNTY	[F].NGHLcQYDVDEcAsTPcKNGAKcLdGPNTY.[T]	C5(Carbamidomethyl); C12(Carbamidomethyl); S14(Hex(1)Pent(2)); C17(Carbamidomethyl); C23(Carbamidomethyl); D25(Oxidation)	1	1	Q01705	Q01705	Neurogenic locus notch homolog protein 1 OS=Mus musculus OX=10090 GN=Notch1 PE=1 SV=3	3	4	4	1	0	1	1	1	972.398	3886.57	3886.57	1.00429	0.000975814	0	0	HCD (High Energy Collision Dissociation)	MS2	86.9684	100	11.4656	3807	3807	3806	FP032221_13.raw	0/0		7.06531	521.759	477.609	0.8	8.60384e-08	6.55768e-09	0	0	9.09091e-08
FALSE	High	PMI-Byonic	PMI-Byonic (A2)	A	2	Unambiguous	NGHLCQYDVDECASTPCKNGAKCLDGPNTY	[F].NGHLcQYDVDEcAsTPcKNGAKcLdGPNTY.[T]	C5(Carbamidomethyl); C12(Carbamidomethyl); S14(Hex(1)Pent(2)); C17(Carbamidomethyl); C23(Carbamidomethyl); D25(Oxidation)	1	1	Q01705	Q01705	Neurogenic locus notch homolog protein 1 OS=Mus musculus OX=10090 GN=Notch1 PE=1 SV=3	3	4	4	1	0	1	1	1	972.405	3886.6	3886.57	8.41664	0.00817796	0	0	HCD (High Energy Collision Dissociation)	MS2	6.40142	100	11.3478	3754	3754	3751	FP032221_13.raw	0/0		14.9603	922.287	860.14	0.8	1.09564e-15	2.43495e-16	0	0	1.15767e-15
FALSE	High	PMI-Byonic	PMI-Byonic (A2)	A	2	Unambiguous	NGHLCQYDVDECASTPCKNGAKCLDGPNTY	[F].NGHLcQYDVDEcAsTPcKNGAKcLDGPNTY.[T]	C5(Carbamidomethyl); C12(Carbamidomethyl); S14(Hex(1)Pent(1)); C17(Carbamidomethyl); C23(Carbamidomethyl)	1	1	Q01705	Q01705	Neurogenic locus notch homolog protein 1 OS=Mus musculus OX=10090 GN=Notch1 PE=1 SV=3	3	4	4	1	0	1	1	1	935.395	3738.56	3738.53	7.52644	0.00703445	0	0	HCD (High Energy Collision Dissociation)	MS2	0	100	11.3456	3753	3753	3751	FP032221_13.raw	0/0		10.9603	744.507	729.778	0.8	1.09564e-11	1.04634e-12	0	0	1.15767e-11
FALSE	High	PMI-Byonic	PMI-Byonic (A2)	A	2	Unambiguous	NGHLCQYDVDECASTPCKNGAKCLDGPNTY	[F].NGHLcQYDVDEcAsTPcKNGAKcLDGPNTY.[T]	C5(Carbamidomethyl); C12(Carbamidomethyl); S14(Hex(1)Pent(2)); C17(Carbamidomethyl); C23(Carbamidomethyl)	1	1	Q01705	Q01705	Neurogenic locus notch homolog protein 1 OS=Mus musculus OX=10090 GN=Notch1 PE=1 SV=3	3	3	3	1	0	1	1	1	1290.87	3870.59	3870.57	5.17001	0.0066703	0	0	HCD (High Energy Collision Dissociation)	MS2	0	100	11.3371	3750	3750	3740	FP032221_13.raw	0/0		18.5254	1138.36	1101	0.8	2.98247e-19	5.23977e-20	0	0	3.15131e-19
FALSE	High	PMI-Byonic	PMI-Byonic (A2)	A	2	Unambiguous	TCVCTEGYTGTHCEVDIDECDPDPCHYGSCKDGVATF	[Y].TcVcTEGYTGTHcEVDIDEcDPDPcHYGScKDGVATF.[T]	C2(Carbamidomethyl); C4(Carbamidomethyl); C13(Carbamidomethyl); C20(Carbamidomethyl); C25(Carbamidomethyl); C30(Carbamidomethyl)	1	1	Q01705	Q01705	Neurogenic locus notch homolog protein 1 OS=Mus musculus OX=10090 GN=Notch1 PE=1 SV=3	2	4	4	1	0	1	1	1	1078.92	4312.68	4312.66	3.50839	0.00378263	0	0	HCD (High Energy Collision Dissociation)	MS2	1.88407	100	13.5415	4780	4780	4774	FP032221_13.raw	0/0		17.9603	1068.65	747.077	747.077	1.09564e-18	1.68312e-19	0	0	1.15767e-18
FALSE	High	PMI-Byonic	PMI-Byonic (A2)	A	2	Unambiguous	TCVCTEGYTGTHCEVDIDECDPDPCHYGSCKDGVATF	[Y].TcVcTEGYTGtHcEVDIDEcDPDPcHYGScKdGVATF.[T]	C2(Carbamidomethyl); C4(Carbamidomethyl); T11(Hex(1)); C13(Carbamidomethyl); C20(Carbamidomethyl); C25(Carbamidomethyl); C30(Carbamidomethyl); D32(Oxidation)	1	1	Q01705	Q01705	Neurogenic locus notch homolog protein 1 OS=Mus musculus OX=10090 GN=Notch1 PE=1 SV=3	2	4	4	1	0	1	1	1	1123.44	4490.73	4490.71	4.04686	0.00454331	0	0	HCD (High Energy Collision Dissociation)	MS2	0	100	13.4417	4737	4737	4730	FP032221_13.raw	0/0		18.9603	1125.8	1125.8	2.4	1.09564e-19	1.72768e-20	0	0	1.15767e-19
FALSE	High	PMI-Byonic	PMI-Byonic (A2)	A	2	Unambiguous	TCVCTEGYTGTHCEVDIDECDPDPCHY	[Y].TcVcTEGYTGTHcEVDIDEcDPDPcHY.[G]	C2(Carbamidomethyl); C4(Carbamidomethyl); C13(Carbamidomethyl); C20(Carbamidomethyl); C25(Carbamidomethyl)	1	1	Q01705	Q01705	Neurogenic locus notch homolog protein 1 OS=Mus musculus OX=10090 GN=Notch1 PE=1 SV=3	1	3	3	1	0	1	1	1	1097.41	3290.22	3290.21	3.88938	0.00426563	0	0	HCD (High Energy Collision Dissociation)	MS2	3.70698	100	12.9577	4525	4525	4521	FP032221_13.raw	0/0		13.9603	899.65	899.65	899.65	1.09564e-14	3.27441e-15	0	0	1.15767e-14
FALSE	High	PMI-Byonic	PMI-Byonic (A2)	A	2	Unambiguous	TCVCTEGYTGTHCEVDIDECDPDPCHY	[Y].TcVcTEGYTGtHcEVDIDEcDPDPcHY.[G]	C2(Carbamidomethyl); C4(Carbamidomethyl); T11(Hex(1)); C13(Carbamidomethyl); C20(Carbamidomethyl); C25(Carbamidomethyl)	1	1	Q01705	Q01705	Neurogenic locus notch homolog protein 1 OS=Mus musculus OX=10090 GN=Notch1 PE=1 SV=3	1	3	3	1	0	1	1	1	1151.43	3452.28	3452.26	5.27217	0.00606698	0	0	HCD (High Energy Collision Dissociation)	MS2	0	100	12.6999	4410	4410	4400	FP032221_13.raw	0/0		14.9603	930.045	930.045	2.4	1.09564e-15	3.50012e-16	0	0	1.15767e-15
FALSE	High	PMI-Byonic	PMI-Byonic (A2)	A	2	Unambiguous	GSCKDGVATF	[Y].GScKdGVATF.[T]	C3(Carbamidomethyl); D5(Oxidation)	1	1	Q01705	Q01705	Neurogenic locus notch homolog protein 1 OS=Mus musculus OX=10090 GN=Notch1 PE=1 SV=3	0	2	2	1	0	1	1	1	529.237	1057.47	1057.46	4.8042	0.00254013	0	0	HCD (High Energy Collision Dissociation)	MS2	31.4933	77.6993	10.7661	3495	3495	3487	FP032221_13.raw	0/0		5.76464	546.283	398.182	398.182	1.71935e-06	9.64447e-08	0	0	1.81668e-06
FALSE	High	PMI-Byonic	PMI-Byonic (A2)	A	2	Unambiguous	GSCKDGVATF	[Y].GScKdGVATF.[T]	C3(Carbamidomethyl); D5(Oxidation)	1	1	Q01705	Q01705	Neurogenic locus notch homolog protein 1 OS=Mus musculus OX=10090 GN=Notch1 PE=1 SV=3	0	2	2	1	0	1	1	1	529.237	1057.47	1057.46	5.03507	0.0026622	0	0	HCD (High Energy Collision Dissociation)	MS2	46.1883	100	10.6412	3440	3440	3432	FP032221_13.raw	0/0		8.96033	605.104	458.384	458.384	1.09564e-09	1.51407e-10	0	0	1.15767e-09
FALSE	High	PMI-Byonic	PMI-Byonic (A2)	A	2	Unambiguous	TCLCQPGYTGHHCETNINECHSQPCRHGGTCQDRDNSYLCL	[F].TcLcQPGYTGHHcETNINEcHSQPcRHGGTcQDRDNSYLcL.[C]	C2(Carbamidomethyl); C4(Carbamidomethyl); C13(Carbamidomethyl); C20(Carbamidomethyl); C25(Carbamidomethyl); C31(Carbamidomethyl); C40(Carbamidomethyl)	1	1	Q01705	Q01705	Neurogenic locus notch homolog protein 1 OS=Mus musculus OX=10090 GN=Notch1 PE=1 SV=3	4	6	6	1	0	1	1	1	833.017	4993.06	4993.02	8.07624	0.00672081	0	0	HCD (High Energy Collision Dissociation)	MS2	1.05419	100	10.9058	3557	3557	3553	FP032221_13.raw	0/0		1.71138	227.58	151.261	59.4423	0.0194366	0.001354	0	0	0.0205316
FALSE	High	PMI-Byonic	PMI-Byonic (A2)	A	2	Unambiguous	TCLCQPGYTGHHCETNINECHSQPCRHGGTCQDRDNSYLCL	[F].TcLcQPGYTGHHcEtNINEcHsQPcRHGGTcqDRDNSYLcL.[C]	C2(Carbamidomethyl); C4(Carbamidomethyl); C13(Carbamidomethyl); T15(HexNAc(1)Fuc(1)); C20(Carbamidomethyl); S22(Hex(1)Pent(2)); C25(Carbamidomethyl); C31(Carbamidomethyl); Q32(Deamidated); C40(Carbamidomethyl)	1	1	Q01705	Q01705	Neurogenic locus notch homolog protein 1 OS=Mus musculus OX=10090 GN=Notch1 PE=1 SV=3	4	6	6	1	0	1	1	1	962.233	5768.36	5769.28	-159.101	-0.152983	0	0	HCD (High Energy Collision Dissociation)	MS2	40.5617	100	10.8741	3543	3543	3542	FP032221_13.raw	0/0		2.4233	300.428	300.428	0	0.00377315	0.000227757	0	0	0.00398655
FALSE	High	PMI-Byonic	PMI-Byonic (A2)	A	2	Unambiguous	TCLCQPGYTGHHCETNINECHSQPCRHGGTCQDRDNSYLCL	[F].TcLcQPGYtGHHcEtNINEcHSQPcRHGGTcQDRDNSYLcL.[C]	C2(Carbamidomethyl); C4(Carbamidomethyl); T9(Hex(1)Pent(2)); C13(Carbamidomethyl); T15(HexNAc(1)Fuc(1)); C20(Carbamidomethyl); C25(Carbamidomethyl); C31(Carbamidomethyl); C40(Carbamidomethyl)	1	1	Q01705	Q01705	Neurogenic locus notch homolog protein 1 OS=Mus musculus OX=10090 GN=Notch1 PE=1 SV=3	4	5	5	1	0	1	1	1	1154.48	5768.35	5768.3	8.6817	0.0100157	0	0	HCD (High Energy Collision Dissociation)	MS2	0	100	10.7683	3496	3496	3487	FP032221_13.raw	0/0		5.53841	490.635	490.635	0	2.89461e-06	1.29756e-07	0	0	3.05848e-06
FALSE	High	PMI-Byonic	PMI-Byonic (A2)	A	2	Unambiguous	TCLCQPGYTGHHCETNINECHSQPCRHGGTCQDRDNSYL	[F].TcLcQPGYTGHHcETNINEcHSQPcRHGGTcQDRDNSYL.[C]	C2(Carbamidomethyl); C4(Carbamidomethyl); C13(Carbamidomethyl); C20(Carbamidomethyl); C25(Carbamidomethyl); C31(Carbamidomethyl)	1	1	Q01705	Q01705	Neurogenic locus notch homolog protein 1 OS=Mus musculus OX=10090 GN=Notch1 PE=1 SV=3	3	6	6	1	0	1	1	1	787.492	4719.92	4719.91	1.88967	0.00148651	0	0	HCD (High Energy Collision Dissociation)	MS2	0	100	10.0883	3188	3188	3179	FP032221_13.raw	0/0		2.56496	176.178	176.178	38.1276	0.00272294	0.000115974	0	0	0.00287698
FALSE	High	PMI-Byonic	PMI-Byonic (A2)	A	2	Unambiguous	TCLCQPGYTGHHCETNINECHSQPCRHGGTCQDRDNSYL	[F].TcLcQPGYTGHHcEtNINEcHsqPcRHGGTcQDRDNSYL.[C]	C2(Carbamidomethyl); C4(Carbamidomethyl); C13(Carbamidomethyl); T15(Hex(1)Pent(2)); C20(Carbamidomethyl); S22(HexNAc(1)Fuc(1)); Q23(Deamidated); C25(Carbamidomethyl); C31(Carbamidomethyl)	1	1	Q01705	Q01705	Neurogenic locus notch homolog protein 1 OS=Mus musculus OX=10090 GN=Notch1 PE=1 SV=3	3	6	6	1	0	1	1	1	916.706	5495.2	5496.17	-176.119	-0.16133	0	0	HCD (High Energy Collision Dissociation)	MS2	0	69.6968	10.0056	3150	3150	3146	FP032221_13.raw	0/0		6.20053	585.293	585.293	0	6.30181e-07	2.80141e-08	0	0	6.65856e-07
FALSE	High	PMI-Byonic	PMI-Byonic (A2)	A	2	Unambiguous	TCLCQPGYTGHHCETNINECHSQPCRHGGTCQDRDNSY	[F].TcLcQPGYTGHHcEtNINEcHsQPcRHGGTcQDRDNSY.[L]	C2(Carbamidomethyl); C4(Carbamidomethyl); C13(Carbamidomethyl); T15(HexNAc(1)Fuc(1)); C20(Carbamidomethyl); S22(Hex(1)Pent(2)R0); C25(Carbamidomethyl); C31(Carbamidomethyl)	1	1	Q01705	Q01705	Neurogenic locus notch homolog protein 1 OS=Mus musculus OX=10090 GN=Notch1 PE=1 SV=3	2	6	6	1	0	1	1	1	898.189	5384.1	5382.1	371.149	0.332927	0	0	HCD (High Energy Collision Dissociation)	MS2	16.4149	100	9.66852	2987	2987	2981	FP032221_13.raw	0/0		5.30552	520.156	450.221	0	4.94857e-06	3.07755e-07	0	0	5.22872e-06
FALSE	High	PMI-Byonic	PMI-Byonic (A2)	A	2	Unambiguous	SGTNC	[W].sGtNc.[D]	S1(HexNAc(1)Hex(1)Fuc(1)NeuAc(1)); T3(Hex(1)); C5(Carbamidomethyl)	1	1	Q01705	Q01705	Neurogenic locus notch homolog protein 1 OS=Mus musculus OX=10090 GN=Notch1 PE=1 SV=3	0	2	2	1	0	1	1	1	751.764	1502.52	1502.53	-6.82529	-0.0051276	0	0	HCD (High Energy Collision Dissociation)	MS2		94.652	8.75151	2582	2582	2581	FP032221_13.raw	0/0		1.3657	5.90764	5.90764	0	0.0430822	0.00819671	0.0079365	0.010989	0.0454951
[truncated: 6 more columns]

## Sheet: FP032421_14
Checked	Confidence	Identifying Node Type	Identifying Node	Search ID	Identifying Node No	PSM Ambiguity	Sequence	Annotated Sequence	Modifications	# Protein Groups	# Proteins	Master Protein Accessions	Protein Accessions	Protein Descriptions	# Missed Cleavages	Charge	Original Precursor Charge	DeltaScore	DeltaCn	Rank	Search Engine Rank	Concatenated Rank	m/z [Da]	MH+ [Da]	Theo. MH+ [Da]	DeltaM [ppm]	Deltam/z [Da]	Matched Ions	Total Ions	Intensity	Activation Type	MS Order	Isolation Interference [%]	Ion Inject Time [ms]	RT [min]	First Scan	Last Scan	Master Scan(s)	Spectrum File	Ions Matched	Annotation	|Log Prob|	Byonic Score	Delta Byonic Score	Delta Mod Score	PEP 2D	q-Value 2D	FDR 2D	Peptide Group FDR 2D
FALSE	Medium	PMI-Byonic	PMI-Byonic (A2)	A	2	Unambiguous	VGQRCQDSNPCLSTPCKNAGTCHVVDHGGTVDYACSCPL	[F].VGQRcQDSNPcLStPcKNAGtcHVVDHGGTVDYAcScPL.[G]	C5(Carbamidomethyl); C11(Carbamidomethyl); T14(Hex(1)Pent(2)); C16(Carbamidomethyl); T21(Fuc(1)); C22(Carbamidomethyl); C35(Carbamidomethyl); C37(Carbamidomethyl)	1	1	Q01705	Q01705	Neurogenic locus notch homolog protein 1 OS=Mus musculus OX=10090 GN=Notch1 PE=1 SV=3	2	5	5	1	0	1	1	1	990.817	4950.06	4950.06	-0.272155	-0.000269436	0	0	406480	HCD (High Energy Collision Dissociation)	MS2	0	100	10.1638	3772	3772	3764	FP032421_14.raw	0/0		0.102776	175.828	175.828	0	0.789267	0.0204453	0	0
FALSE	Low	PMI-Byonic	PMI-Byonic (A2)	A	2	Unambiguous	VGQRCQDSNPCLSTPCKNAGTCHVVDHGGTVDYACSCPLGF	[F].VGQRcQDSNPcLstPcKNAGTcHVVDHGGTVDYAcScPLGF.[S]	C5(Carbamidomethyl); C11(Carbamidomethyl); S13(Hex(1)Pent(2)); T14(Fuc(1)); C16(Carbamidomethyl); C22(Carbamidomethyl); C35(Carbamidomethyl); C37(Carbamidomethyl)	1	1	Q01705	Q01705	Neurogenic locus notch homolog protein 1 OS=Mus musculus OX=10090 GN=Notch1 PE=1 SV=3	3	5	5	1	0	1	1	1	1031.64	5154.16	5154.15	2.12414	0.00218962	0	0	176158	HCD (High Energy Collision Dissociation)	MS2	3.97943	100	11.3445	4290	4290	4281	FP032421_14.raw	0/0		0.00975602	66.6789	66.6789	0	0.977786	0.124384	0	0
FALSE	Medium	PMI-Byonic	PMI-Byonic (A2)	A	2	Unambiguous	VGQRCQDSNPCLSTPCKNAGTCHVVDHGGTVDYACSCPL	[F].VGQRcQDSNPcLStPcKNAGTcHVVDHGGtVDYAcScPL.[G]	C5(Carbamidomethyl); C11(Carbamidomethyl); T14(Hex(1)Pent(2)); C16(Carbamidomethyl); C22(Carbamidomethyl); T30(Fuc(1)); C35(Carbamidomethyl); C37(Carbamidomethyl)	1	1	Q01705	Q01705	Neurogenic locus notch homolog protein 1 OS=Mus musculus OX=10090 GN=Notch1 PE=1 SV=3	2	5	5	1	0	1	1	1	990.818	4950.06	4950.06	0.837562	0.000829196	0	0	3691857	HCD (High Energy Collision Dissociation)	MS2	0	15.3196	10.2711	3820	3820	3819	FP032421_14.raw	0/0		0.102776	87.4815	87.4815	0	0.789267	0.0463606	0	0
FALSE	Medium	PMI-Byonic	PMI-Byonic (A2)	A	2	Unambiguous	VGQRCQDSNPCLSTPCKNAGTCHVVDHGGTVDYACSCPL	[F].VGQRcQDSNPcLSTPcKNAGtcHVVDHGGTVDYAcScPL.[G]	C5(Carbamidomethyl); C11(Carbamidomethyl); C16(Carbamidomethyl); T21(Hex(1)); C22(Carbamidomethyl); C35(Carbamidomethyl); C37(Carbamidomethyl)	1	1	Q01705	Q01705	Neurogenic locus notch homolog protein 1 OS=Mus musculus OX=10090 GN=Notch1 PE=1 SV=3	2	5	5	1	0	1	1	1	908.787	4539.91	4539.91	-1.72836	-0.00156932	0	0	213562	HCD (High Energy Collision Dissociation)	MS2	4.87312	100	10.2566	3814	3814	3808	FP032421_14.raw	0/0		0.115656	97.1822	97.1822	1.19643	0.766204	0.0114003	0	0
FALSE	High	PMI-Byonic	PMI-Byonic (A2)	A	2	Unambiguous	VGQRCQDSNPCLSTPCKNAGTCHVVDHGGTVDYACSCPL	[F].VGQRcQDSNPcLStPcKNAGTcHVVDHGGtVDYAcScPL.[G]	C5(Carbamidomethyl); C11(Carbamidomethyl); T14(Hex(1)Pent(2)); C16(Carbamidomethyl); C22(Carbamidomethyl); T30(Fuc(1)); C35(Carbamidomethyl); C37(Carbamidomethyl)	1	1	Q01705	Q01705	Neurogenic locus notch homolog protein 1 OS=Mus musculus OX=10090 GN=Notch1 PE=1 SV=3	2	4	4	1	0	1	1	1	1238.26	4950.04	4950.06	-4.35073	-0.00538409	0	0	580532	HCD (High Energy Collision Dissociation)	MS2	24.8637	100	10.2259	3800	3800	3797	FP032421_14.raw	0/0		1.86079	337.084	337.084	0	0.0137788	0.000578953	0	0
FALSE	Medium	PMI-Byonic	PMI-Byonic (A2)	A	2	Unambiguous	VGQRCQDSNPCLSTPCKNAGTCHVVDHGGTVDYACSCPL	[F].VGQRcQDsNPcLsTPcKNAGTcHVVDHGGTVDYAcScPL.[G]	C5(Carbamidomethyl); S8(Fuc(1)); C11(Carbamidomethyl); S13(Hex(1)); C16(Carbamidomethyl); C22(Carbamidomethyl); C35(Carbamidomethyl); C37(Carbamidomethyl)	1	1	Q01705	Q01705	Neurogenic locus notch homolog protein 1 OS=Mus musculus OX=10090 GN=Notch1 PE=1 SV=3	2	5	5	1	0	1	1	1	938	4685.97	4685.97	-0.929177	-0.000870819	0	0	336850	HCD (High Energy Collision Dissociation)	MS2	0	100	10.2072	3792	3792	3786	FP032421_14.raw	0/0		0.102776	104.982	104.982	2	0.789267	0.0379185	0	0
FALSE	Medium	PMI-Byonic	PMI-Byonic (A2)	A	2	Unambiguous	VGQRCQDSNPCLSTPCKNAGTCHVVDHGGTVDYACSCPL	[F].VGQRcQDSNPcLStPcKNAGtcHVVDHGGTVDYAcScPL.[G]	C5(Carbamidomethyl); C11(Carbamidomethyl); T14(Hex(1)Pent(1)); C16(Carbamidomethyl); T21(Fuc(1)); C22(Carbamidomethyl); C35(Carbamidomethyl); C37(Carbamidomethyl)	1	1	Q01705	Q01705	Neurogenic locus notch homolog protein 1 OS=Mus musculus OX=10090 GN=Notch1 PE=1 SV=3	2	5	5	1	0	1	1	1	964.41	4818.02	4818.02	1.43529	0.00138305	0	0	618411	HCD (High Energy Collision Dissociation)	MS2	0	74.8522	10.2014	3789	3789	3786	FP032421_14.raw	0/0		0.102776	81.9765	81.9765	1.2	0.789267	0.0292823	0	0
FALSE	High	PMI-Byonic	PMI-Byonic (A2)	A	2	Unambiguous	VGQRCQDSNPCLSTPCKNAGTCHVVDHGGTVDY	[F].VGQRcQDSNPcLstPcKNAGTcHVVDHGGTVDY.[A]	C5(Carbamidomethyl); C11(Carbamidomethyl); S13(HexNAc(1)Hex(1)Fuc(1)NeuAc(1)); T14(Hex(1)Pent(2)); C16(Carbamidomethyl); C22(Carbamidomethyl)	1	1	Q01705	Q01705	Neurogenic locus notch homolog protein 1 OS=Mus musculus OX=10090 GN=Notch1 PE=1 SV=3	1	5	5	1	0	1	1	1	984.81	4920.02	4918.02	407.569	0.400886	0	0	1.41965e+06	HCD (High Energy Collision Dissociation)	MS2	29.4282	100	9.54866	3487	3487	3478	FP032421_14.raw	0/0		4.51988	499.508	499.508	0	3.02078e-05	2.51067e-06	0	0
FALSE	High	PMI-Byonic	PMI-Byonic (A2)	A	2	Unambiguous	VGQRCQDSNPCLSTPCKNAGTCHVVDHGGTVDY	[F].VGQRcQDSNPcLstPcKNAGTcHVVDHGGTVDY.[A]	C5(Carbamidomethyl); C11(Carbamidomethyl); S13(Hex(1)Pent(2)); T14(Fuc(1)); C16(Carbamidomethyl); C22(Carbamidomethyl)	1	1	Q01705	Q01705	Neurogenic locus notch homolog protein 1 OS=Mus musculus OX=10090 GN=Notch1 PE=1 SV=3	1	5	5	1	0	1	1	1	853.762	4264.78	4261.79	701.879	0.598252	0	0	730384	HCD (High Energy Collision Dissociation)	MS2	29.0774	100	9.30761	3377	3377	3368	FP032421_14.raw	0/0		2.10884	307.292	307.292	0.28	0.0077832	0.000411867	0	0
FALSE	High	PMI-Byonic	PMI-Byonic (A2)	A	2	Unambiguous	VGQRCQDSNPCLSTPCKNAGTCHVVDHGGTVDY	[F].VGQRcQDSNPcLstPcKNAGTcHVVDHGGTVDY.[A]	C5(Carbamidomethyl); C11(Carbamidomethyl); S13(Hex(1)Pent(2)); T14(Fuc(1)); C16(Carbamidomethyl); C22(Carbamidomethyl)	1	1	Q01705	Q01705	Neurogenic locus notch homolog protein 1 OS=Mus musculus OX=10090 GN=Notch1 PE=1 SV=3	1	5	5	1	0	1	1	1	853.164	4261.79	4261.79	-0.37485	-0.000319506	0	0	2.07705e+06	HCD (High Energy Collision Dissociation)	MS2	0	33.8969	9.06525	3270	3270	3269	FP032421_14.raw	0/0		12.5359	904.085	904.085	1.2	2.9111e-13	6.28973e-14	0	0
FALSE	High	PMI-Byonic	PMI-Byonic (A2)	A	2	Unambiguous	VGQRCQDSNPCLSTPCKNAGTCHVVDHGGTVDY	[F].VGQRcQDSNPcLstPcKNAGTcHVVDHGGTVDY.[A]	C5(Carbamidomethyl); C11(Carbamidomethyl); S13(Hex(1)Pent(2)); T14(Fuc(1)); C16(Carbamidomethyl); C22(Carbamidomethyl)	1	1	Q01705	Q01705	Neurogenic locus notch homolog protein 1 OS=Mus musculus OX=10090 GN=Notch1 PE=1 SV=3	1	4	4	1	0	1	1	1	1066.7	4263.79	4261.79	470.347	0.50113	0	0	1.84582e+06	HCD (High Energy Collision Dissociation)	MS2	36.3411	100	8.99114	3237	3237	3236	FP032421_14.raw	0/0		9.29751	786.932	786.932	1.2	5.04065e-10	4.8542e-11	0	0
FALSE	High	PMI-Byonic	PMI-Byonic (A2)	A	2	Unambiguous	VGQRCQDSNPCLSTPCKNAGTCHVVDHGGTVDY	[F].VGQRcQDSNPcLstPcKNAGTcHVVDHGGTVDY.[A]	C5(Carbamidomethyl); C11(Carbamidomethyl); S13(Fuc(1)); T14(Hex(1)Pent(1)R0); C16(Carbamidomethyl); C22(Carbamidomethyl)	1	1	Q01705	Q01705	Neurogenic locus notch homolog protein 1 OS=Mus musculus OX=10090 GN=Notch1 PE=1 SV=3	1	5	5	1	0	1	1	1	826.755	4129.74	4129.75	-0.898697	-0.000742278	0	0	651809	HCD (High Energy Collision Dissociation)	MS2	0	100	8.98489	3235	3235	3225	FP032421_14.raw	0/0		10.5359	832.953	832.953	0	2.91108e-11	4.00492e-12	0	0
FALSE	Low	PMI-Byonic	PMI-Byonic (A2)	A	2	Unambiguous	VGQRCQDSNPCLSTPCKNAGTCHVVDHGGTVDYACSCPLGFSGPL	[F].VGQRcQDSNPcLsTPcKNAGTcHVVDHGGtVDYAcScPLGFSGPL.[C]	C5(Carbamidomethyl); C11(Carbamidomethyl); S13(Hex(1)Pent(2)); C16(Carbamidomethyl); C22(Carbamidomethyl); T30(Fuc(1)); C35(Carbamidomethyl); C37(Carbamidomethyl)	1	1	Q01705	Q01705	Neurogenic locus notch homolog protein 1 OS=Mus musculus OX=10090 GN=Notch1 PE=1 SV=3	4	5	5		0	1	1	1	1102.48	5508.36	5508.34	4.93276	0.00543426	0	0	204876	HCD (High Energy Collision Dissociation)	MS2	0	100	12.1641	4647	4647	4644	FP032421_14.raw	0/0		0.00309032	206.441	206.441	0	0.99291	0.20458	0.0388349	0.0399999
FALSE	High	PMI-Byonic	PMI-Byonic (A2)	A	2	Unambiguous	VGQRCQDSNPCLSTPCKNAGTCHVVDHGGTVDY	[F].VGQRcQDSNPcLstPcKNAGTcHVVDHGGTVDY.[A]	C5(Carbamidomethyl); C11(Carbamidomethyl); S13(Hex(1)); T14(Fuc(1)); C16(Carbamidomethyl); C22(Carbamidomethyl)	1	1	Q01705	Q01705	Neurogenic locus notch homolog protein 1 OS=Mus musculus OX=10090 GN=Notch1 PE=1 SV=3	1	5	5	1	0	1	1	1	800.345	3997.7	3997.71	-2.14416	-0.00171435	0	0	438930	HCD (High Energy Collision Dissociation)	MS2	0	100	8.94859	3218	3218	3214	FP032421_14.raw	0/0		9.53595	790.662	790.662	0	2.91108e-10	2.87367e-11	0	0
FALSE	High	PMI-Byonic	PMI-Byonic (A2)	A	2	Unambiguous	VGQRCQDSNPCLSTPCKNAGTCHVVDHGGTVDY	[F].VGQRcQDSNPcLstPcKNAGTcHVVDHGGTVDY.[A]	C5(Carbamidomethyl); C11(Carbamidomethyl); S13(Hex(1)Pent(2)); T14(Fuc(1)); C16(Carbamidomethyl); C22(Carbamidomethyl)	1	1	Q01705	Q01705	Neurogenic locus notch homolog protein 1 OS=Mus musculus OX=10090 GN=Notch1 PE=1 SV=3	1	5	5	1	0	1	1	1	853.163	4261.79	4261.79	-1.16253	-0.000990893	0	0	3.17515e+06	HCD (High Energy Collision Dissociation)	MS2	0	31.1159	8.94643	3217	3217	3214	FP032421_14.raw	0/0		11.5359	891.572	891.572	1.2	2.9111e-12	3.69884e-13	0	0
FALSE	High	PMI-Byonic	PMI-Byonic (A2)	A	2	Unambiguous	VGQRCQDSNPCLSTPCKNAGTCHVVDHGGTVDY	[F].VGQRcQDSNPcLstPcKNAGTcHVVDHGGTVDY.[A]	C5(Carbamidomethyl); C11(Carbamidomethyl); S13(Hex(1)Pent(2)); T14(HexNAc(1)Hex(1)Fuc(1)); C16(Carbamidomethyl); C22(Carbamidomethyl)	1	1	Q01705	Q01705	Neurogenic locus notch homolog protein 1 OS=Mus musculus OX=10090 GN=Notch1 PE=1 SV=3	1	5	5	1	0	1	1	1	926.591	4628.93	4626.92	433.505	0.401159	0	0	942700	HCD (High Energy Collision Dissociation)	MS2	0	100	8.88757	3191	3191	3181	FP032421_14.raw	0/0		6.53595	613.879	613.879	0	2.91108e-07	4.018e-08	0	0
FALSE	High	PMI-Byonic	PMI-Byonic (A2)	A	2	Unambiguous	ACSCPLGFSGPL	[Y].AcScPLGFSGPL.[C]	C2(Carbamidomethyl); C4(Carbamidomethyl)	1	1	Q01705	Q01705	Neurogenic locus notch homolog protein 1 OS=Mus musculus OX=10090 GN=Notch1 PE=1 SV=3	2	2	2	1	0	1	1	1	633.287	1265.57	1265.57	1.10039	0.000696305	0	0	786010	HCD (High Energy Collision Dissociation)	MS2	47.8927	100	15.2671	5994	5994	5986	FP032421_14.raw	0/0		6.97046	642.694	642.694	642.694	1.07039e-07	9.44021e-09	0	0
FALSE	High	PMI-Byonic	PMI-Byonic (A2)	A	2	Unambiguous	ACSCPLGFSGPL	[Y].AcScPLGFSGPL.[C]	C2(Carbamidomethyl); C4(Carbamidomethyl)	1	1	Q01705	Q01705	Neurogenic locus notch homolog protein 1 OS=Mus musculus OX=10090 GN=Notch1 PE=1 SV=3	2	2	2	1	0	1	1	1	633.287	1265.57	1265.57	1.58266	0.00100148	0	0	1.42256e+06	HCD (High Energy Collision Dissociation)	MS2	23.6083	65.684	15.3821	6043	6043	6041	FP032421_14.raw	0/0		7.97046	696.719	696.719	696.719	1.07039e-08	7.80181e-10	0	0
FALSE	Low	PMI-Byonic	PMI-Byonic (A2)	A	2	Unambiguous	SGPLCLTPLDNACL	[F].sGPLcLtPLDNAcL.[A]	S1(HexNAc(1)Hex(1)Fuc(1)); C5(Carbamidomethyl); T7(HexNAc(1)Fuc(1)); C13(Carbamidomethyl)	1	1	Q01705	Q01705	Neurogenic locus notch homolog protein 1 OS=Mus musculus OX=10090 GN=Notch1 PE=1 SV=3	3	2	2	1	0	1	1	1	1196.53	2392.05	2391.06	415.869	0.497183	0	0	162641	HCD (High Energy Collision Dissociation)	MS2	48.4631	100	19.4625	7781	7781	7777	FP032421_14.raw	0/0		0.00658153	55.4094	55.4094	31.188	0.98496	0.149862	0	0
FALSE	High	PMI-Byonic	PMI-Byonic (A2)	A	2	Unambiguous	CLTPLDNACL	[L].cLTPLDNAcL.[A]	C1(Carbamidomethyl); C9(Carbamidomethyl)	1	1	Q01705	Q01705	Neurogenic locus notch homolog protein 1 OS=Mus musculus OX=10090 GN=Notch1 PE=1 SV=3	2	2	2	1	0	1	1	1	588.774	1176.54	1176.54	1.75327	0.0010314	0	0	1215834	HCD (High Energy Collision Dissociation)	MS2	32.3389	98.4521	14.2716	5563	5563	5557	FP032421_14.raw	0/0		5.23849	620.791	260.844	260.844	5.77441e-06	4.29222e-07	0	0
FALSE	High	PMI-Byonic	PMI-Byonic (A2)	A	2	Unambiguous	CLTPLDNACL	[L].cLTPLDNAcL.[A]	C1(Carbamidomethyl); C9(Carbamidomethyl)	1	1	Q01705	Q01705	Neurogenic locus notch homolog protein 1 OS=Mus musculus OX=10090 GN=Notch1 PE=1 SV=3	2	2	2	1	0	1	1	1	588.774	1176.54	1176.54	1.44201	0.000848291	0	0	345498	HCD (High Energy Collision Dissociation)	MS2	13.435	100	14.388	5613	5613	5612	FP032421_14.raw	0/0		2.29909	507.119	266.501	266.501	0.00502243	0.000168872	0	0
FALSE	High	PMI-Byonic	PMI-Byonic (A2)	A	2	Unambiguous	ANPCRNGGTCDLLTLTEY	[L].ANPcRNGGtcDLLTLTEY.[K]	C4(Carbamidomethyl); T9(Fuc(1)); C10(Carbamidomethyl)	1	1	Q01705	Q01705	Neurogenic locus notch homolog protein 1 OS=Mus musculus OX=10090 GN=Notch1 PE=1 SV=3	3	2	2	1	0	1	1	1	1101	2200.99	2200.98	0.777236	0.000855342	0	0	889202	HCD (High Energy Collision Dissociation)	MS2	0	100	13.9956	5443	5443	5436	FP032421_14.raw	0/0		4.08708	478.981	478.981	24.479	8.18316e-05	4.65359e-06	0	0
FALSE	High	PMI-Byonic	PMI-Byonic (A2)	A	2	Unambiguous	ANPCRNGGTCDLLTLTEY	[L].ANPcRNGGtcDLLTLTEY.[K]	C4(Carbamidomethyl); T9(Fuc(1)); C10(Carbamidomethyl)	1	1	Q01705	Q01705	Neurogenic locus notch homolog protein 1 OS=Mus musculus OX=10090 GN=Notch1 PE=1 SV=3	3	2	2	1	0	1	1	1	1101	2200.99	2200.98	1.5537	0.00170983	0	0	752555	HCD (High Energy Collision Dissociation)	MS2	0	100	14.1087	5492	5492	5491	FP032421_14.raw	0/0		3.94445	423.504	423.504	31.0619	0.000113644	7.57699e-06	0	0
FALSE	High	PMI-Byonic	PMI-Byonic (A2)	A	2	Unambiguous	ANPCRNGGTCDLLTLTEY	[L].ANPcRnGGtcDLLTLTEY.[K]	C4(Carbamidomethyl); N6(Deamidated); T9(Fuc(1)); C10(Carbamidomethyl)	1	1	Q01705	Q01705	Neurogenic locus notch homolog protein 1 OS=Mus musculus OX=10090 GN=Notch1 PE=1 SV=3	3	2	2	1	0	1	1	1	1101.49	2201.97	2201.97	1.0508	0.00115691	0	0	822331	HCD (High Energy Collision Dissociation)	MS2	0	100	14.794	5790	5790	5788	FP032421_14.raw	0/0		3.94445	435.746	435.746	17.1871	0.000113644	9.13681e-06	0	0
FALSE	High	PMI-Byonic	PMI-Byonic (A2)	A	2	Unambiguous	KCRCPPGWSGKSCQQADPCASNPCANGGQCLPF	[Y].KcRcPPGWsGKScQQADPcASNPcANGGQcLPF.[E]	C2(Carbamidomethyl); C4(Carbamidomethyl); S9(Hex(1)Pent(2)); C13(Carbamidomethyl); C19(Carbamidomethyl); C24(Carbamidomethyl); C30(Carbamidomethyl)	1	1	Q01705	Q01705	Neurogenic locus notch homolog protein 1 OS=Mus musculus OX=10090 GN=Notch1 PE=1 SV=3	1	4	4	1	0	1	1	1	1045.44	4178.73	4178.71	5.05603	0.00528192	0	0	1355358	HCD (High Energy Collision Dissociation)	MS2	0	100	10.9734	4130	4130	4127	FP032421_14.raw	0/0		4.46591	573.935	573.935	2.4	3.42047e-05	3.44769e-06	0	0
FALSE	High	PMI-Byonic	PMI-Byonic (A2)	A	2	Unambiguous	KCRCPPGWSGKSCQQADPCASNPCANGGQCLPFESSY	[Y].KcRcPPGWsGKScQQADPcASNPcANGGQcLPFESSY.[I]	C2(Carbamidomethyl); C4(Carbamidomethyl); S9(Hex(1)Pent(2)); C13(Carbamidomethyl); C19(Carbamidomethyl); C24(Carbamidomethyl); C30(Carbamidomethyl)	1	1	Q01705	Q01705	Neurogenic locus notch homolog protein 1 OS=Mus musculus OX=10090 GN=Notch1 PE=1 SV=3	2	4	4	1	0	1	1	1	1161.98	4644.91	4644.88	7.05942	0.00819753	0	0	1.23341e+06	HCD (High Energy Collision Dissociation)	MS2	0	62.593	11.2821	4262	4262	4259	FP032421_14.raw	0/0		7.87384	736.815	619.7	2.4	1.33709e-08	1.18633e-09	0	0
FALSE	Low	PMI-Byonic	PMI-Byonic (A2)	A	2	Unambiguous	KCRCPPGWSGKSCQQADPCASNPCANGGQCLPF	[Y].KcRcPPGWsGKscQQADPcASNPcANGGQcLPF.[E]	C2(Carbamidomethyl); C4(Carbamidomethyl); S9(Fuc(1)); S12(HexNAc(1)Hex(1)Fuc(1)NeuAc(1)); C13(Carbamidomethyl); C19(Carbamidomethyl); C24(Carbamidomethyl); C30(Carbamidomethyl)	1	1	Q01705	Q01705	Neurogenic locus notch homolog protein 1 OS=Mus musculus OX=10090 GN=Notch1 PE=1 SV=3	1	4	4	1	0	1	1	1	1176.23	4701.9	4700.91	209.525	0.24624	0	0	262551	HCD (High Energy Collision Dissociation)	MS2	0	100	11.3359	4286	4286	4281	FP032421_14.raw	0/0		0.0169321	7.56321	7.56321	0	0.961763	0.106678	0	0
FALSE	High	PMI-Byonic	PMI-Byonic (A2)	A	2	Unambiguous	KCRCPPGWSGKSCQQADPCASNPCANGGQCLPFESSY	[Y].KcRcPPGWSGKScQQADPcAsNPcANGGQcLPFESSY.[I]	C2(Carbamidomethyl); C4(Carbamidomethyl); C13(Carbamidomethyl); C19(Carbamidomethyl); S21(Hex(1)); C24(Carbamidomethyl); C30(Carbamidomethyl)	1	1	Q01705	Q01705	Neurogenic locus notch homolog protein 1 OS=Mus musculus OX=10090 GN=Notch1 PE=1 SV=3	2	4	4	1	0	1	1	1	1095.96	4380.82	4380.79	5.93478	0.00649976	0	0	396329	HCD (High Energy Collision Dissociation)	MS2	0	100	11.3824	4306	4306	4303	FP032421_14.raw	0/0		6.87384	680.063	680.063	2.27374e-13	1.33709e-07	1.27988e-08	0	0
FALSE	High	PMI-Byonic	PMI-Byonic (A2)	A	2	Unambiguous	KCRCPPGWSGKSCQQADPCASNPCANGGQCLPFESSY	[Y].KcRcPPGWsGKScQQADPcASNPcANGGQcLPFESSY.[I]	C2(Carbamidomethyl); C4(Carbamidomethyl); S9(Hex(1)Pent(2)); C13(Carbamidomethyl); C19(Carbamidomethyl); C24(Carbamidomethyl); C30(Carbamidomethyl)	1	1	Q01705	Q01705	Neurogenic locus notch homolog protein 1 OS=Mus musculus OX=10090 GN=Notch1 PE=1 SV=3	2	4	4	1	0	1	1	1	1161.98	4644.91	4644.88	6.95429	0.00807546	0	0	2.306e+06	HCD (High Energy Collision Dissociation)	MS2	0	34.1643	11.4039	4315	4315	4314	FP032421_14.raw	0/0		8.87384	776.856	640.029	2.4	1.33709e-09	1.76507e-10	0	0
FALSE	Low	PMI-Byonic	PMI-Byonic (A2)	A	2	Unambiguous	KCRCPPGWSGKSCQQADPCASNPCANGGQCLPF	[Y].KcRcPPGWsGKscQQADPcASNPcAnGGQcLPF.[E]	C2(Carbamidomethyl); C4(Carbamidomethyl); S9(HexNAc(1)Hex(1)Fuc(1)); S12(HexNAc(1)Fuc(1)); C13(Carbamidomethyl); C19(Carbamidomethyl); C24(Carbamidomethyl); N26(Oxidation); C30(Carbamidomethyl)	1	1	Q01705	Q01705	Neurogenic locus notch homolog protein 1 OS=Mus musculus OX=10090 GN=Notch1 PE=1 SV=3	1	4	4	1	0	1	1	1	1157.72	4627.87	4628.89	-221.829	-0.256706	0	0	0	HCD (High Energy Collision Dissociation)	MS2		100	11.5164	4365	4365	4358	FP032421_14.raw	0/0		0.0640797	106.717	67.7167	1.2	0.86282	0.0803011	0	0
FALSE	High	PMI-Byonic	PMI-Byonic (A2)	A	2	Unambiguous	KCRCPPGWSGKSCQQADPCASNPCANGGQCLPFESSY	[Y].KcRcPPGWsGKScQQADPcASNPcAnGGQcLPFESSY.[I]	C2(Carbamidomethyl); C4(Carbamidomethyl); S9(Hex(1)Pent(2)); C13(Carbamidomethyl); C19(Carbamidomethyl); C24(Carbamidomethyl); N26(Deamidated); C30(Carbamidomethyl)	1	1	Q01705	Q01705	Neurogenic locus notch homolog protein 1 OS=Mus musculus OX=10090 GN=Notch1 PE=1 SV=3	2	4	4	1	0	1	1	1	1162.23	4645.89	4645.86	5.55869	0.00645623	0	0	3015556	HCD (High Energy Collision Dissociation)	MS2	0	36.8485	11.5331	4372	4372	4369	FP032421_14.raw	0/0		6.87384	654.217	654.217	5.55784	1.33709e-07	1.59807e-08	0	0
FALSE	High	PMI-Byonic	PMI-Byonic (A2)	A	2	Unambiguous	SGKSCQQADPCASNPCANGGQCLPF	[W].SGKScQQADPcAsNPcANGGQcLPF.[E]	C5(Carbamidomethyl); C11(Carbamidomethyl); S13(Hex(1)Pent(2)); C16(Carbamidomethyl); C22(Carbamidomethyl)	1	1	Q01705	Q01705	Neurogenic locus notch homolog protein 1 OS=Mus musculus OX=10090 GN=Notch1 PE=1 SV=3	0	3	3	1	0	1	1	1	1046.42	3137.25	3137.24	3.00051	0.00313778	0	0	175468	HCD (High Energy Collision Dissociation)	MS2	0	100	11.7254	4456	4456	4446	FP032421_14.raw	0/0		6.612	698.55	698.55	4.6737	2.44342e-07	3.42056e-08	0	0
FALSE	High	PMI-Byonic	PMI-Byonic (A2)	A	2	Unambiguous	SGKSCQQADPCASNPCANGGQCLPFESSY	[W].SGKScQQADPcAsNPcANGGQcLPFESSY.[I]	C5(Carbamidomethyl); C11(Carbamidomethyl); S13(Hex(1)Pent(2)); C16(Carbamidomethyl); C22(Carbamidomethyl)	1	1	Q01705	Q01705	Neurogenic locus notch homolog protein 1 OS=Mus musculus OX=10090 GN=Notch1 PE=1 SV=3	1	3	3	1	0	1	1	1	1201.82	3603.44	3603.41	8.52506	0.0102398	0	0	147800	HCD (High Energy Collision Dissociation)	MS2	100	100	12.368	4734	4734	4732	FP032421_14.raw	0/0		3.71608	443.4	443.4	9.2	0.000192275	1.1791e-05	0	0
FALSE	High	PMI-Byonic	PMI-Byonic (A2)	A	2	Unambiguous	SGKSCQQADPCASNPCANGGQCLPFESSY	[W].sGKScQQADPcASNPcANGGQcLPFESSY.[I]	S1(Hex(1)Pent(2)); C5(Carbamidomethyl); C11(Carbamidomethyl); C16(Carbamidomethyl); C22(Carbamidomethyl)	1	1	Q01705	Q01705	Neurogenic locus notch homolog protein 1 OS=Mus musculus OX=10090 GN=Notch1 PE=1 SV=3	1	3	3	1	0	1	1	1	1201.81	3603.43	3603.41	4.15502	0.00499075	0	0	397437	HCD (High Energy Collision Dissociation)	MS2	0	100	12.2402	4680	4680	4677	FP032421_14.raw	0/0		10.9709	863.066	863.066	0.4	1.06928e-11	1.01506e-12	0	0
FALSE	High	PMI-Byonic	PMI-Byonic (A2)	A	2	Unambiguous	ICRCPPGFHGPTCRQDVNECSQNPGLCRHGGTCHNEIGSY	[Y].IcRcPPGFHGPtcRQDVNEcSQNPGLcRHGGTcHNEIGSY.[R]	C2(Carbamidomethyl); C4(Carbamidomethyl); T12(Fuc(1)); C13(Carbamidomethyl); C20(Carbamidomethyl); C27(Carbamidomethyl); C33(Carbamidomethyl)	1	1	Q01705	Q01705	Neurogenic locus notch homolog protein 1 OS=Mus musculus OX=10090 GN=Notch1 PE=1 SV=3	2	6	6	1	0	1	1	1	806.013	4831.04	4831.05	-0.998664	-0.000804099	0	0	706237	HCD (High Energy Collision Dissociation)	MS2	1.08376	100	9.54435	3485	3485	3478	FP032421_14.raw	0/0		4.8697	457.527	457.527	3.6	1.34991e-05	1.5127e-06	0	0
FALSE	High	PMI-Byonic	PMI-Byonic (A2)	A	2	Unambiguous	ICRCPPGFHGPTCRQDVNECSQNPGLCRHGGTCHNEIGSY	[Y].IcRcPPGFHGPtcRQDVNEcSQNPGLcRHGGTcHNEIGSY.[R]	C2(Carbamidomethyl); C4(Carbamidomethyl); T12(Fuc(1)); C13(Carbamidomethyl); C20(Carbamidomethyl); C27(Carbamidomethyl); C33(Carbamidomethyl)	1	1	Q01705	Q01705	Neurogenic locus notch homolog protein 1 OS=Mus musculus OX=10090 GN=Notch1 PE=1 SV=3	2	6	6	1	0	1	1	1	806.014	4831.04	4831.05	-0.92286	-0.000743064	0	0	1.21478e+06	HCD (High Energy Collision Dissociation)	MS2	0	82.4052	9.16847	3315	3315	3313	FP032421_14.raw	0/0		7.1246	634.494	634.494	3.6	7.50579e-08	4.62773e-09	0	0
FALSE	High	PMI-Byonic	PMI-Byonic (A2)	A	2	Unambiguous	ICRCPPGFHGPTCRQDVNECSQNPGLCRHGGTCHNEIGSY	[Y].IcRcPPGFHGPtcRQDVNEcsQNPGLcRHGGTcHNEIGSY.[R]	C2(Carbamidomethyl); C4(Carbamidomethyl); T12(Fuc(1)); C13(Carbamidomethyl); C20(Carbamidomethyl); S21(Hex(1)); C27(Carbamidomethyl); C33(Carbamidomethyl)	1	1	Q01705	Q01705	Neurogenic locus notch homolog protein 1 OS=Mus musculus OX=10090 GN=Notch1 PE=1 SV=3	2	6	6	1	0	1	1	1	833.357	4995.11	4993.1	401.671	0.334264	0	0	836726	HCD (High Energy Collision Dissociation)	MS2	24.7086	100	9.18362	3322	3322	3313	FP032421_14.raw	0/0		2.69498	310.931	310.931	0	0.00201844	7.31127e-05	0	0
FALSE	High	PMI-Byonic	PMI-Byonic (A2)	A	2	Unambiguous	ICRCPPGFHGPTCRQDVNECSQNPGLCRHGGTCHNEIGSY	[Y].IcRcPPGFHGPtcRQDVNEcSQNPGLcRHGGTcHNEIGSY.[R]	C2(Carbamidomethyl); C4(Carbamidomethyl); T12(Fuc(1)); C13(Carbamidomethyl); C20(Carbamidomethyl); C27(Carbamidomethyl); C33(Carbamidomethyl)	1	1	Q01705	Q01705	Neurogenic locus notch homolog protein 1 OS=Mus musculus OX=10090 GN=Notch1 PE=1 SV=3	2	5	5	1	0	1	1	1	967.015	4831.05	4831.05	-0.64213	-0.000620432	0	0	1.01375e+06	HCD (High Energy Collision Dissociation)	MS2	0	100	9.19204	3325	3325	3324	FP032421_14.raw	0/0		6.70968	625.557	625.557	3.6	1.95126e-07	2.46087e-08	0	0
FALSE	High	PMI-Byonic	PMI-Byonic (A2)	A	2	Unambiguous	ICRCPPGFHGPTCRQDVNECSQNPGLCRHGGTCHNEIGSY	[Y].IcRcPPGFHGPTcRQDVNEcSQNPGLcRHGGTcHNEIGSY.[R]	C2(Carbamidomethyl); C4(Carbamidomethyl); C13(Carbamidomethyl); C20(Carbamidomethyl); C27(Carbamidomethyl); C33(Carbamidomethyl)	1	1	Q01705	Q01705	Neurogenic locus notch homolog protein 1 OS=Mus musculus OX=10090 GN=Notch1 PE=1 SV=3	2	6	6	1	0	1	1	1	782.002	4686.97	4684.99	422.905	0.330218	0	0	1.00275e+06	HCD (High Energy Collision Dissociation)	MS2	30.8572	100	9.28173	3365	3365	3357	FP032421_14.raw	0/0		1.32081	285.723	285.723	30.7806	0.0477739	0.00179958	0	0
FALSE	High	PMI-Byonic	PMI-Byonic (A2)	A	2	Unambiguous	ICRCPPGFHGPTCRQDVNECSQNPGLCRHGGTCHNEIGSY	[Y].IcRcPPGFHGPtcRQDVNEcSQNPGLcRHGGTcHNEIGSY.[R]	C2(Carbamidomethyl); C4(Carbamidomethyl); T12(Fuc(1)); C13(Carbamidomethyl); C20(Carbamidomethyl); C27(Carbamidomethyl); C33(Carbamidomethyl)	1	1	Q01705	Q01705	Neurogenic locus notch homolog protein 1 OS=Mus musculus OX=10090 GN=Notch1 PE=1 SV=3	2	6	6	1	0	1	1	1	806.019	4831.08	4831.05	5.97527	0.00481114	0	0	16475787	HCD (High Energy Collision Dissociation)	MS2	57.3344	8.69373	9.29226	3369	3369	3368	FP032421_14.raw	0/0		6.1246	581.591	581.591	3.6	7.50578e-07	7.26253e-08	0	0
FALSE	High	PMI-Byonic	PMI-Byonic (A2)	A	2	Unambiguous	ICRCPPGFHGPTCRQDVNECSQNPGLCRHGGTCHNEIGSY	[Y].IcRcPPGFHGPtcRQDVNEcSQNPGLcRHGGTcHNEIGSY.[R]	C2(Carbamidomethyl); C4(Carbamidomethyl); T12(Fuc(1)); C13(Carbamidomethyl); C20(Carbamidomethyl); C27(Carbamidomethyl); C33(Carbamidomethyl)	1	1	Q01705	Q01705	Neurogenic locus notch homolog protein 1 OS=Mus musculus OX=10090 GN=Notch1 PE=1 SV=3	2	6	6	1	0	1	1	1	806.014	4831.04	4831.05	-0.92286	-0.000743064	0	0	1.98271e+06	HCD (High Energy Collision Dissociation)	MS2	0.481681	23.6743	9.41363	3425	3425	3423	FP032421_14.raw	0/0		4.8697	468.939	468.939	3.6	1.34991e-05	1.30604e-06	0	0
FALSE	High	PMI-Byonic	PMI-Byonic (A2)	A	2	Unambiguous	ICRCPPGFHGPTCRQDVNECSQNPGLCRHGGTCHNEIGSY	[Y].IcRcPPGFHGPtcRQDVNEcSQNPGLcRHGGTcHNEIGSY.[R]	C2(Carbamidomethyl); C4(Carbamidomethyl); T12(Fuc(1)); C13(Carbamidomethyl); C20(Carbamidomethyl); C27(Carbamidomethyl); C33(Carbamidomethyl)	1	1	Q01705	Q01705	Neurogenic locus notch homolog protein 1 OS=Mus musculus OX=10090 GN=Notch1 PE=1 SV=3	2	5	5	1	0	1	1	1	967.614	4834.04	4831.05	619.115	0.598195	0	0	1.85315e+06	HCD (High Energy Collision Dissociation)	MS2	21.7301	100	9.45224	3442	3442	3434	FP032421_14.raw	0/0		2.19737	367.338	367.338	3.6	0.00634786	0.000317362	0	0
FALSE	High	PMI-Byonic	PMI-Byonic (A2)	A	2	Unambiguous	ICRCPPGFHGPTCRQDVNECSQNPGLCRHGGTCHNEIGSY	[Y].IcRcPPGFHGPtcRQDVNEcSQNPGLcRHGGTcHNEIGSY.[R]	C2(Carbamidomethyl); C4(Carbamidomethyl); T12(Fuc(1)); C13(Carbamidomethyl); C20(Carbamidomethyl); C27(Carbamidomethyl); C33(Carbamidomethyl)	1	1	Q01705	Q01705	Neurogenic locus notch homolog protein 1 OS=Mus musculus OX=10090 GN=Notch1 PE=1 SV=3	2	5	5	1	0	1	1	1	967.015	4831.05	4831.05	-0.57896	-0.000559397	0	0	1620929	HCD (High Energy Collision Dissociation)	MS2	0	37.8742	9.31599	3380	3380	3379	FP032421_14.raw	0/0		4.83487	551.829	551.829	3.6	1.46261e-05	1.73126e-06	0	0
FALSE	Low	PMI-Byonic	PMI-Byonic (A2)	A	2	Unambiguous	HGPTCRQDVNECSQNPGL	[F].hGPtcRQDVNEcsQNPGL.[C]	H1(Oxidation); T4(HexNAc(1)Hex(1)Fuc(1)NeuAc(1)); C5(Carbamidomethyl); C12(Carbamidomethyl); S13(HexNAc(1)Hex(1)Fuc(1)NeuAc(1))	1	1	Q01705	Q01705	Neurogenic locus notch homolog protein 1 OS=Mus musculus OX=10090 GN=Notch1 PE=1 SV=3	0	3	3	1	0	1	1	1	1230.48	3689.43	3689.46	-8.42539	-0.0103617	0	0	246777	HCD (High Energy Collision Dissociation)	MS2	29.6807	100	12.6452	4855	4855	4853	FP032421_14.raw	0/0		0.0910229	7.82674	7.82674	7.82674	0.810918	0.0548557	0	0
FALSE	Low	PMI-Byonic	PMI-Byonic (A2)	A	2	Unambiguous	HGPTCRQDVNECSQNPGL	[F].HGPtcRQDVNEcsQNPGL.[C]	T4(HexNAc(1)Hex(1)Fuc(1)NeuAc(1)); C5(Carbamidomethyl); C12(Carbamidomethyl); S13(HexNAc(1)Hex(1)Fuc(1)NeuAc(1))	1	1	Q01705	Q01705	Neurogenic locus notch homolog protein 1 OS=Mus musculus OX=10090 GN=Notch1 PE=1 SV=3	0	3	3	1	0	1	1	1	1225.15	3673.45	3673.46	-3.89811	-0.00477318	0	0	675582	HCD (High Energy Collision Dissociation)	MS2	0	100	12.7249	4889	4889	4886	FP032421_14.raw	0/0		0.0910229	55.1917	55.1917	55.1917	0.810918	0.063164	0	0
FALSE	Low	PMI-Byonic	PMI-Byonic (A2)	A	2	Unambiguous	HGPTCRQDVNECSQNPGL	[F].HGPtcRQDVNEcsQNPGL.[C]	T4(HexNAc(1)Hex(1)Fuc(1)NeuAc(1)); C5(Carbamidomethyl); C12(Carbamidomethyl); S13(HexNAc(1)Hex(1)Fuc(1)NeuAc(1))	1	1	Q01705	Q01705	Neurogenic locus notch homolog protein 1 OS=Mus musculus OX=10090 GN=Notch1 PE=1 SV=3	0	4	4	1	0	1	1	1	919.119	3673.45	3673.46	-2.42302	-0.00222522	0	0	392272	HCD (High Energy Collision Dissociation)	MS2	0	100	12.6948	4876	4876	4875	FP032421_14.raw	0/0		0.0319439	5.41902	5.41902	5.41902	0.929086	0.0976769	0	0
FALSE	High	PMI-Byonic	PMI-Byonic (A2)	A	2	Unambiguous	NCRCPPEWTGQYCTEDVDECQLMPNACQNGGTCHNTHGGY	[Y].NcRcPPEWTGQYctEDVDEcQLMPNAcQNGGTcHnTHGGY.[N]	C2(Carbamidomethyl); C4(Carbamidomethyl); C13(Carbamidomethyl); T14(HexNAc(1)Fuc(1)); C20(Carbamidomethyl); C27(Carbamidomethyl); C33(Carbamidomethyl); N35(Oxidation)	1	1	Q01705	Q01705	Neurogenic locus notch homolog protein 1 OS=Mus musculus OX=10090 GN=Notch1 PE=1 SV=3	3	4	4	1	0	1	1	1	1285.5	5138.99	5138.97	2.9308	0.00376532	0	0	567327	HCD (High Energy Collision Dissociation)	MS2	0	100	12.012	4581	4581	4578	FP032421_14.raw	0/0		30.0057	1125.56	1125.56	8.93544	9.86859e-31	9.86761e-31	0	0
FALSE	High	PMI-Byonic	PMI-Byonic (A2)	A	2	Unambiguous	NCRCPPEWTGQYCTEDVDECQLMPNACQNGGTCHNTHGGY	[Y].NcRcPPEWTGQYctEDVDEcQLMPNAcQNGGTcHnTHGGY.[N]	C2(Carbamidomethyl); C4(Carbamidomethyl); C13(Carbamidomethyl); T14(HexNAc(1)Hex(1)Fuc(1)NeuAc(1)); C20(Carbamidomethyl); C27(Carbamidomethyl); C33(Carbamidomethyl); N35(Oxidation)	1	1	Q01705	Q01705	Neurogenic locus notch homolog protein 1 OS=Mus musculus OX=10090 GN=Notch1 PE=1 SV=3	3	4	4	1	0	1	1	1	1398.79	5592.13	5592.12	0.807647	0.00112912	0	0	229551	HCD (High Energy Collision Dissociation)	MS2	0	100	12.5208	4801	4801	4798	FP032421_14.raw	0/0		13.0622	914.89	914.89	0.8	8.66647e-14	9.10463e-15	0	0
FALSE	High	PMI-Byonic	PMI-Byonic (A2)	A	2	Unambiguous	NCRCPPEWTGQYCTEDVDECQLMPNACQNGGTCHNTHGGY	[Y].NcRcPPEWTGQYcTEDVDEcQLMPNAcQNGGTcHNtHGGY.[N]	C2(Carbamidomethyl); C4(Carbamidomethyl); C13(Carbamidomethyl); C20(Carbamidomethyl); C27(Carbamidomethyl); C33(Carbamidomethyl); T36(HexNAc(1)Hex(1)Fuc(1)NeuAc(1))	1	1	Q01705	Q01705	Neurogenic locus notch homolog protein 1 OS=Mus musculus OX=10090 GN=Notch1 PE=1 SV=3	3	4	4	1	0	1	1	1	1394.79	5576.15	5576.13	3.48826	0.00486275	0	0	115114	HCD (High Energy Collision Dissociation)	MS2	0	100	12.5762	4826	4826	4820	FP032421_14.raw	0/0		15.9603	1068.76	1068.76	6.97853	1.09563e-16	1.56517e-17	0	0
FALSE	High	PMI-Byonic	PMI-Byonic (A2)	A	2	Unambiguous	NCRCPPEWTGQYCTEDVDECQLMPNACQNGGTCHNTHGGY	[Y].NcRcPPEWTGQYctEDVDEcQLMPNAcQNGGTcHNTHGGY.[N]	C2(Carbamidomethyl); C4(Carbamidomethyl); C13(Carbamidomethyl); T14(HexNAc(1)Fuc(1)); C20(Carbamidomethyl); C27(Carbamidomethyl); C33(Carbamidomethyl)	1	1	Q01705	Q01705	Neurogenic locus notch homolog protein 1 OS=Mus musculus OX=10090 GN=Notch1 PE=1 SV=3	3	4	4	1	0	1	1	1	1281.5	5122.99	5122.98	2.61454	0.00334856	0	0	227463	HCD (High Energy Collision Dissociation)	MS2	0	100	12.0241	4587	4587	4578	FP032421_14.raw	0/0		30.0057	1293.71	1293.71	8.68585	9.86859e-31	9.8681e-31	0	0
FALSE	High	PMI-Byonic	PMI-Byonic (A2)	A	2	Unambiguous	NCRCPPEWTGQYCTEDVDECQLMPNACQNGGTCHNTHGGY	[Y].NcRcPPEWTGQYctEDVDEcQLMPNAcQnGGTcHnTHGGY.[N]	C2(Carbamidomethyl); C4(Carbamidomethyl); C13(Carbamidomethyl); T14(HexNAc(1)Fuc(1)); C20(Carbamidomethyl); C27(Carbamidomethyl); N29(Deamidated); C33(Carbamidomethyl); N35(Oxidation)	1	1	Q01705	Q01705	Neurogenic locus notch homolog protein 1 OS=Mus musculus OX=10090 GN=Notch1 PE=1 SV=3	3	4	4	1	0	1	1	1	1285.75	5139.99	5139.96	5.84999	0.00751718	0	0	115087	HCD (High Energy Collision Dissociation)	MS2	0	100	12.2817	4698	4698	4688	FP032421_14.raw	0/0		30.0057	1316.74	1316.74	3.38575	9.86859e-31	9.86827e-31	0	0
FALSE	High	PMI-Byonic	PMI-Byonic (A2)	A	2	Unambiguous	NCRCPPEWTGQY	[Y].NcRcPPEWTGQY.[C]	C2(Carbamidomethyl); C4(Carbamidomethyl)	1	1	Q01705	Q01705	Neurogenic locus notch homolog protein 1 OS=Mus musculus OX=10090 GN=Notch1 PE=1 SV=3	1	2	2	1	0	1	1	1	784.33	1567.65	1567.64	6.61316	0.00518353	0	0	345035	HCD (High Energy Collision Dissociation)	MS2	8.96175	100	10.8074	4059	4059	4050	FP032421_14.raw	0/0		4.87253	570.79	470.416	470.416	1.34113e-05	1.09213e-06	0	0
FALSE	High	PMI-Byonic	PMI-Byonic (A2)	A	2	Unambiguous	NCVCVNGWTGEDCSENIDDCASAACF	[Y].NcVcVNGWTGEDcSENIDDcASAAcF.[Q]	C2(Carbamidomethyl); C4(Carbamidomethyl); C13(Carbamidomethyl); C20(Carbamidomethyl); C25(Carbamidomethyl)	1	1	Q01705	Q01705	Neurogenic locus notch homolog protein 1 OS=Mus musculus OX=10090 GN=Notch1 PE=1 SV=3	1	2	2	1	0	1	1	1	1506.05	3011.09	3011.1	-5.14569	-0.0077471	0	0	166404	HCD (High Energy Collision Dissociation)	MS2	0	100	15.2287	5977	5977	5975	FP032421_14.raw	0/0		4.66598	481.945	481.945	481.945	2.15784e-05	2.05662e-06	0	0
FALSE	High	PMI-Byonic	PMI-Byonic (A2)	A	2	Unambiguous	NCVCVNGWTGEDCSENIDDCASAACF	[Y].NcVcVNGWtGEDcSENIDDcASAAcF.[Q]	C2(Carbamidomethyl); C4(Carbamidomethyl); T9(Hex(1)Pent(2)); C13(Carbamidomethyl); C20(Carbamidomethyl); C25(Carbamidomethyl)	1	1	Q01705	Q01705	Neurogenic locus notch homolog protein 1 OS=Mus musculus OX=10090 GN=Notch1 PE=1 SV=3	1	3	3	1	0	1	1	1	1146.42	3437.24	3437.24	-0.0936201	-0.000107265	0	0	172215	HCD (High Energy Collision Dissociation)	MS2	0	100	14.7187	5757	5757	5755	FP032421_14.raw	0/0		2.25398	297.096	297.096	2.8	0.00557214	0.000239044	0	0
FALSE	High	PMI-Byonic	PMI-Byonic (A2)	A	2	Unambiguous	NCVCVNGWTGEDCSENIDDCASAACF	[Y].NcVcVNGWTGEDcsENIDDcASAAcF.[Q]	C2(Carbamidomethyl); C4(Carbamidomethyl); C13(Carbamidomethyl); S14(Hex(1)Pent(2)); C20(Carbamidomethyl); C25(Carbamidomethyl)	1	1	Q01705	Q01705	Neurogenic locus notch homolog protein 1 OS=Mus musculus OX=10090 GN=Notch1 PE=1 SV=3	1	3	3	1	0	1	1	1	1146.42	3437.25	3437.24	4.70078	0.0053859	0	0	183273	HCD (High Energy Collision Dissociation)	MS2	0	100	14.6082	5709	5709	5700	FP032421_14.raw	0/0		6.68205	613.482	613.482	9.6	2.07946e-07	2.90803e-08	0	0
FALSE	High	PMI-Byonic	PMI-Byonic (A2)	A	2	Unambiguous	NCVCVNGWTGEDCSENIDDCASAACFQGATCHDRVASF	[Y].NcVcVNGWtGEDcSENIDDcASAAcFQGATcHDRVASF.[Y]	C2(Carbamidomethyl); C4(Carbamidomethyl); T9(HexNAc(1)Hex(1)Fuc(1)NeuAc(1)); C13(Carbamidomethyl); C20(Carbamidomethyl); C25(Carbamidomethyl); C31(Carbamidomethyl)	1	1	Q01705	Q01705	Neurogenic locus notch homolog protein 1 OS=Mus musculus OX=10090 GN=Notch1 PE=1 SV=3	2	4	4	1	0	1	1	1	1286.5	5142.96	5142.97	-2.88281	-0.00370655	0	0	112834	HCD (High Energy Collision Dissociation)	MS2	0	100	14.3037	5577	5577	5568	FP032421_14.raw	0/0		30.0057	1200.31	1200.31	0.4	9.86859e-31	9.86843e-31	0	0
FALSE	High	PMI-Byonic	PMI-Byonic (A2)	A	2	Unambiguous	QGATCHDRVASF	[F].QGATcHDRVAsF.[Y]	C5(Carbamidomethyl); S11(HexNAc(1)Hex(1)Fuc(1)NeuAc(1))	1	1	Q01705	Q01705	Neurogenic locus notch homolog protein 1 OS=Mus musculus OX=10090 GN=Notch1 PE=1 SV=3	0	3	3	1	0	1	1	1	717.635	2150.89	2150.89	-0.861726	-0.000617827	0	0	2.20858e+06	HCD (High Energy Collision Dissociation)	MS2	0	73.1774	8.72361	3116	3116	3115	FP032421_14.raw	0/0		4.51165	459.257	379.355	8.34903	3.07857e-05	2.95948e-06	0	0
FALSE	High	PMI-Byonic	PMI-Byonic (A2)	A	2	Unambiguous	QGATCHDRVASFY	[F].QGATcHDRVASFY.[C]	C5(Carbamidomethyl)	1	1	Q01705	Q01705	Neurogenic locus notch homolog protein 1 OS=Mus musculus OX=10090 GN=Notch1 PE=1 SV=3	1	3	3	1	0	1	1	1	504.561	1511.67	1511.67	-0.684575	-0.00034495	0	0	1.57968e+06	HCD (High Energy Collision Dissociation)	MS2	20.7175	100	9.09508	3283	3283	3280	FP032421_14.raw	0/0		1.27196	380.266	256.465	256.465	0.0534614	0.0024146	0	0
FALSE	High	PMI-Byonic	PMI-Byonic (A2)	A	2	Unambiguous	QGATCHDRVASFY	[F].QGATcHDRVAsFY.[C]	C5(Carbamidomethyl); S11(Fuc(1))	1	1	Q01705	Q01705	Neurogenic locus notch homolog protein 1 OS=Mus musculus OX=10090 GN=Notch1 PE=1 SV=3	1	3	3	1	0	1	1	1	553.247	1657.73	1657.73	-0.947486	-0.000523558	0	0	4.75987e+06	HCD (High Energy Collision Dissociation)	MS2	0.867737	19.3375	9.01911	3250	3250	3247	FP032421_14.raw	0/0		5.76655	582.157	536.497	0.894022	1.71178e-06	1.72982e-07	0	0
FALSE	High	PMI-Byonic	PMI-Byonic (A2)	A	2	Unambiguous	QGATCHDRVASFY	[F].QGATcHDRVAsFY.[C]	C5(Carbamidomethyl); S11(HexNAc(1)Hex(1)Fuc(1)NeuAc(1))	1	1	Q01705	Q01705	Neurogenic locus notch homolog protein 1 OS=Mus musculus OX=10090 GN=Notch1 PE=1 SV=3	1	3	3	1	0	1	1	1	771.989	2313.95	2313.96	-1.05352	-0.000812603	0	0	2.08766e+06	HCD (High Energy Collision Dissociation)	MS2	0	100	10.2504	3811	3811	3808	FP032421_14.raw	0/0		4.89174	549.874	504.544	6.90185	1.2831e-05	8.72143e-07	0	0
FALSE	High	PMI-Byonic	PMI-Byonic (A2)	A	2	Unambiguous	QGATCHDRVASFY	[F].QGATcHDRVASFY.[C]	C5(Carbamidomethyl)	1	1	Q01705	Q01705	Neurogenic locus notch homolog protein 1 OS=Mus musculus OX=10090 GN=Notch1 PE=1 SV=3	1	2	2	1	0	1	1	1	756.337	1511.67	1511.67	-1.44282	-0.00109054	0	0	671636	HCD (High Energy Collision Dissociation)	MS2	0	100	9.15387	3309	3309	3302	FP032421_14.raw	0/0		5.60261	624.568	469.809	469.809	2.49686e-06	3.2837e-07	0	0
FALSE	High	PMI-Byonic	PMI-Byonic (A2)	A	2	Unambiguous	QGATCHDRVASFY	[F].QGATcHDRVAsFY.[C]	C5(Carbamidomethyl); S11(HexNAc(1)Fuc(1))	1	1	Q01705	Q01705	Neurogenic locus notch homolog protein 1 OS=Mus musculus OX=10090 GN=Notch1 PE=1 SV=3	1	3	3	1	0	1	1	1	620.94	1860.81	1860.81	-0.268133	-0.000166314	0	0	330310	HCD (High Energy Collision Dissociation)	MS2	29.531	100	8.98272	3234	3234	3225	FP032421_14.raw	0/0		3.44364	435.298	406.497	7.1918	0.000360048	1.93309e-05	0	0
FALSE	High	PMI-Byonic	PMI-Byonic (A2)	A	2	Unambiguous	QGATCHDRVASFY	[F].QGATcHDRVAsFY.[C]	C5(Carbamidomethyl); S11(Fuc(1))	1	1	Q01705	Q01705	Neurogenic locus notch homolog protein 1 OS=Mus musculus OX=10090 GN=Notch1 PE=1 SV=3	1	3	3	1	0	1	1	1	553.247	1657.73	1657.73	-1.1684	-0.000645628	0	0	1.23562e+06	HCD (High Energy Collision Dissociation)	MS2	19.8723	98.4899	9.14156	3303	3303	3302	FP032421_14.raw	0/0		5.76655	576.376	559.96	10.8413	1.71178e-06	2.03758e-07	0	0
FALSE	High	PMI-Byonic	PMI-Byonic (A2)	A	2	Unambiguous	QGATCHDRVASFY	[F].QGATcHDRVAsFY.[C]	C5(Carbamidomethyl); S11(Fuc(1))	1	1	Q01705	Q01705	Neurogenic locus notch homolog protein 1 OS=Mus musculus OX=10090 GN=Notch1 PE=1 SV=3	1	2	2	1	0	1	1	1	829.367	1657.73	1657.73	-0.166185	-0.000137745	0	0	905461	HCD (High Energy Collision Dissociation)	MS2	0	100	9.04381	3261	3261	3258	FP032421_14.raw	0/0		6.52812	605.303	523.246	5.87172	2.96403e-07	4.60033e-08	0	0
FALSE	High	PMI-Byonic	PMI-Byonic (A2)	A	2	Unambiguous	QGATCHDRVASF	[F].QGATcHDRVAsF.[Y]	C5(Carbamidomethyl); S11(HexNAc(1)Hex(1)Fuc(1)NeuAc(1))	1	1	Q01705	Q01705	Neurogenic locus notch homolog protein 1 OS=Mus musculus OX=10090 GN=Notch1 PE=1 SV=3	0	3	3	1	0	1	1	1	717.635	2150.89	2150.89	-0.861726	-0.000617827	0	0	1.05287e+06	HCD (High Energy Collision Dissociation)	MS2	0	100	8.60751	3065	3065	3060	FP032421_14.raw	0/0		4.89174	546.31	488.962	9.29675	1.2831e-05	6.54709e-07	0	0
FALSE	High	PMI-Byonic	PMI-Byonic (A2)	A	2	Unambiguous	YCECPHGRTGLL	[F].YcEcPHGRTGLL.[C]	C2(Carbamidomethyl); C4(Carbamidomethyl)	1	1	Q01705	Q01705	Neurogenic locus notch homolog protein 1 OS=Mus musculus OX=10090 GN=Notch1 PE=1 SV=3	2	3	3	1	0	1	1	1	488.223	1462.65	1462.66	-1.72531	-0.00084118	0	0	9873063	HCD (High Energy Collision Dissociation)	MS2	0.71458	15.702	8.77705	3140	3140	3137	FP032421_14.raw	0/0		5.76655	564.4	387.449	387.449	1.71178e-06	1.07501e-07	0	0
FALSE	High	PMI-Byonic	PMI-Byonic (A2)	A	2	Unambiguous	YCECPHGRTGLL	[F].YcEcPHGRTGLL.[C]	C2(Carbamidomethyl); C4(Carbamidomethyl)	1	1	Q01705	Q01705	Neurogenic locus notch homolog protein 1 OS=Mus musculus OX=10090 GN=Notch1 PE=1 SV=3	2	2	2	1	0	1	1	1	731.831	1462.65	1462.66	-1.69526	-0.00123979	0	0	2.56005e+06	HCD (High Energy Collision Dissociation)	MS2	0	75.2519	8.80152	3151	3151	3148	FP032421_14.raw	0/0		10.5281	831.025	639.348	639.348	2.96403e-11	5.35414e-12	0	0
FALSE	High	PMI-Byonic	PMI-Byonic (A2)	A	2	Unambiguous	YCECPHGRTGLL	[F].YcEcPHGRTGLL.[C]	C2(Carbamidomethyl); C4(Carbamidomethyl)	1	1	Q01705	Q01705	Neurogenic locus notch homolog protein 1 OS=Mus musculus OX=10090 GN=Notch1 PE=1 SV=3	2	3	3	1	0	1	1	1	488.223	1462.66	1462.66	-0.849005	-0.000413934	0	0	18094320	HCD (High Energy Collision Dissociation)	MS2	2.95336	8.42464	8.8938	3193	3193	3192	FP032421_14.raw	0/0		5.76655	565.96	383.702	383.702	1.71178e-06	1.40923e-07	0	0
FALSE	High	PMI-Byonic	PMI-Byonic (A2)	A	2	Unambiguous	TGPRCEIDVNECISNPCQNDATCLDQIGEF	[Y].TGPRcEIDVNEcIsNPcQNDAtcLDQIGEF.[Q]	C5(Carbamidomethyl); C12(Carbamidomethyl); S14(Fuc(1)); C17(Carbamidomethyl); T22(Hex(1)Pent(2)); C23(Carbamidomethyl)	1	1	Q01705	Q01705	Neurogenic locus notch homolog protein 1 OS=Mus musculus OX=10090 GN=Notch1 PE=1 SV=3	1	3	3	1	0	1	1	1	1362.23	4084.68	4084.68	1.39555	0.00190013	0	0	329723	HCD (High Energy Collision Dissociation)	MS2	0	100	14.6016	5706	5706	5700	FP032421_14.raw	0/0		11.74	850.666	850.666	1.2	1.81952e-12	1.88369e-13	0	0
FALSE	High	PMI-Byonic	PMI-Byonic (A2)	A	2	Unambiguous	TGPRCEIDVNECISNPCQNDATCLDQIGEF	[Y].TGPRcEIDVNEcIsNPcQNDATcLDQIGEF.[Q]	C5(Carbamidomethyl); C12(Carbamidomethyl); S14(Hex(1)Pent(2)); C17(Carbamidomethyl); C23(Carbamidomethyl)	1	1	Q01705	Q01705	Neurogenic locus notch homolog protein 1 OS=Mus musculus OX=10090 GN=Notch1 PE=1 SV=3	1	3	3	1	0	1	1	1	1313.54	3938.62	3938.62	-0.0902849	-0.000118533	0	0	288846	HCD (High Energy Collision Dissociation)	MS2	0	100	14.6843	5743	5743	5733	FP032421_14.raw	0/0		6.74003	621.993	621.993	3.6	1.81956e-07	2.02364e-08	0	0
FALSE	High	PMI-Byonic	PMI-Byonic (A2)	A	2	Unambiguous	QCICMPGYEGVYCEINTDECASSPCLHNGHCMDKINEFQCQCPKGF	[F].QcIcMPGYEGVYcEINtDEcASSPcLHNGHcMDKINEFQcQcPKGF.[N]	C2(Carbamidomethyl); C4(Carbamidomethyl); C13(Carbamidomethyl); T17(Hex(1)Pent(2)); C20(Carbamidomethyl); C25(Carbamidomethyl); C31(Carbamidomethyl); C40(Carbamidomethyl); C42(Carbamidomethyl)	1	1	Q01705	Q01705	Neurogenic locus notch homolog protein 1 OS=Mus musculus OX=10090 GN=Notch1 PE=1 SV=3	4	5	5	1	0	1	1	1	1206.28	6027.38	6027.38	0.601647	0.000725271	0	0	197718	HCD (High Energy Collision Dissociation)	MS2	0	100	13.6101	5277	5277	5271	FP032421_14.raw	0/0		30.0057	1213.17	1213.17	0	9.86859e-31	9.86835e-31	0	0
FALSE	High	PMI-Byonic	PMI-Byonic (A2)	A	2	Unambiguous	QCICMPGYEGVYCEINTDECASSPCLHNGHCMDKINEF	[F].QcIcMPGYEGVYcEINTDEcASsPcLHNGHcMDKINEF.[Q]	C2(Carbamidomethyl); C4(Carbamidomethyl); C13(Carbamidomethyl); C20(Carbamidomethyl); S23(Hex(1)Pent(2)); C25(Carbamidomethyl); C31(Carbamidomethyl)	1	1	Q01705	Q01705	Neurogenic locus notch homolog protein 1 OS=Mus musculus OX=10090 GN=Notch1 PE=1 SV=3	3	4	4	1	0	1	1	1	1256.25	5021.98	5021.96	2.93265	0.00368191	0	0	434305	HCD (High Energy Collision Dissociation)	MS2	0	100	13.8627	5385	5385	5381	FP032421_14.raw	0/0		30.0057	1212.18	1212.18	0	9.86859e-31	9.8684e-31	0	0
FALSE	High	PMI-Byonic	PMI-Byonic (A2)	A	2	Unambiguous	CEINTDECASSPCLHNGHCMDKINEF	[Y].cEINTDEcASsPcLHNGHcMDKINEF.[Q]	C1(Carbamidomethyl); C8(Carbamidomethyl); S11(Hex(1)Pent(2)); C13(Carbamidomethyl); C19(Carbamidomethyl)	1	1	Q01705	Q01705	Neurogenic locus notch homolog protein 1 OS=Mus musculus OX=10090 GN=Notch1 PE=1 SV=3	1	4	4	1	0	1	1	1	891.856	3564.4	3564.39	5.2674	0.00469376	0	0	301212	HCD (High Energy Collision Dissociation)	MS2	0	100	10.8777	4089	4089	4083	FP032421_14.raw	0/0		14.7842	1083.51	1083.51	1.2	1.64345e-15	2.19124e-16	0	0
FALSE	High	PMI-Byonic	PMI-Byonic (A2)	A	2	Unambiguous	QCQCPKGFNGHLCQYDVDECASTPCKNGAKCLDGPNTY	[F].QcQcPKGFNGHLcQYDVDEcAsTPcKNGAKcLdGPNTY.[T]	C2(Carbamidomethyl); C4(Carbamidomethyl); C13(Carbamidomethyl); C20(Carbamidomethyl); S22(Hex(1)Pent(2)); C25(Carbamidomethyl); C31(Carbamidomethyl); D33(Oxidation)	1	1	Q01705	Q01705	Neurogenic locus notch homolog protein 1 OS=Mus musculus OX=10090 GN=Notch1 PE=1 SV=3	4	5	5	1	0	1	1	1	979.204	4891.99	4891.98	1.69765	0.00166098	0	0	448150	HCD (High Energy Collision Dissociation)	MS2	0	100	10.624	3979	3979	3973	FP032421_14.raw	0/0		10.0163	782.23	782.23	0	9.63218e-11	1.68108e-11	0	0
FALSE	High	PMI-Byonic	PMI-Byonic (A2)	A	2	Unambiguous	QCQCPKGFNGHLCQYDVDECASTPCKNGAKCLDGPNTY	[F].QcQcPKGFnGHLcQYDVDEcAStPcKNGAKcLdGPNTY.[T]	C2(Carbamidomethyl); C4(Carbamidomethyl); N9(Deamidated); C13(Carbamidomethyl); C20(Carbamidomethyl); T23(Hex(1)Pent(2)); C25(Carbamidomethyl); C31(Carbamidomethyl); D33(Oxidation)	1	1	Q01705	Q01705	Neurogenic locus notch homolog protein 1 OS=Mus musculus OX=10090 GN=Notch1 PE=1 SV=3	4	5	5	1	0	1	1	1	979.405	4893	4892.97	5.72496	0.00560241	0	0	364036	HCD (High Energy Collision Dissociation)	MS2	0	100	11.1268	4196	4196	4193	FP032421_14.raw	0/0		8.94623	787.797	787.797	0	1.13181e-09	1.3187e-10	0	0
FALSE	High	PMI-Byonic	PMI-Byonic (A2)	A	2	Unambiguous	QCQCPKGFNGHLCQYDVDECASTPCKNGAKCLDGPNTY	[F].QcQcPKGFnGHLcQYDVDEcAStPcKNGAKcLDGPNTY.[T]	C2(Carbamidomethyl); C4(Carbamidomethyl); N9(Deamidated); C13(Carbamidomethyl); C20(Carbamidomethyl); T23(Hex(1)Pent(2)); C25(Carbamidomethyl); C31(Carbamidomethyl)	1	1	Q01705	Q01705	Neurogenic locus notch homolog protein 1 OS=Mus musculus OX=10090 GN=Notch1 PE=1 SV=3	4	5	5	1	0	1	1	1	976.204	4876.99	4876.97	3.87509	0.00377974	0	0	349846	HCD (High Energy Collision Dissociation)	MS2	0	100	11.0752	4174	4174	4171	FP032421_14.raw	0/0		8.94623	761.257	761.257	0	1.13181e-09	9.18723e-11	0	0
FALSE	High	PMI-Byonic	PMI-Byonic (A2)	A	2	Unambiguous	QCQCPKGFNGHLCQYDVDECASTPCKNGAKCLDGPNTY	[F].QcQcPKGFNGHLcQYDVDEcAsTPcKnGAKcLdGPNTY.[T]	C2(Carbamidomethyl); C4(Carbamidomethyl); C13(Carbamidomethyl); C20(Carbamidomethyl); S22(Hex(1)Pent(2)); C25(Carbamidomethyl); N27(Deamidated); C31(Carbamidomethyl); D33(Oxidation)	1	1	Q01705	Q01705	Neurogenic locus notch homolog protein 1 OS=Mus musculus OX=10090 GN=Notch1 PE=1 SV=3	4	5	5	1	0	1	1	1	979.407	4893	4892.97	7.5337	0.00737243	0	0	196354	HCD (High Energy Collision Dissociation)	MS2	18.4499	100	10.9969	4140	4140	4138	FP032421_14.raw	0/0		2.93883	373.906	373.906	0	0.00115124	4.64644e-05	0	0
FALSE	High	PMI-Byonic	PMI-Byonic (A2)	A	2	Unambiguous	QCQCPKGFNGHLCQYDVDECASTPCKNGAKCLDGPNTY	[F].QcQcPKGFNGHLcQYDVDEcAsTPcKnGAKcLDGPNTY.[T]	C2(Carbamidomethyl); C4(Carbamidomethyl); C13(Carbamidomethyl); C20(Carbamidomethyl); S22(Hex(1)Pent(2)); C25(Carbamidomethyl); N27(Deamidated); C31(Carbamidomethyl)	1	1	Q01705	Q01705	Neurogenic locus notch homolog protein 1 OS=Mus musculus OX=10090 GN=Notch1 PE=1 SV=3	4	5	5	1	0	1	1	1	976.207	4877	4876.97	6.44066	0.00628218	0	0	876067	HCD (High Energy Collision Dissociation)	MS2	0	100	10.8716	4086	4086	4083	FP032421_14.raw	0/0		10.1222	841.37	841.37	0	7.54663e-11	8.85973e-12	0	0
FALSE	High	PMI-Byonic	PMI-Byonic (A2)	A	2	Unambiguous	QCQCPKGFNGHLCQYDVDECASTPCKNGAKCLDGPNTY	[F].QcQcPKGFNGHLcQYDVDEcAsTPcKnGAKcLdGPNTY.[T]	C2(Carbamidomethyl); C4(Carbamidomethyl); C13(Carbamidomethyl); C20(Carbamidomethyl); S22(Hex(1)Pent(2)); C25(Carbamidomethyl); N27(Deamidated); C31(Carbamidomethyl); D33(Oxidation)	1	1	Q01705	Q01705	Neurogenic locus notch homolog protein 1 OS=Mus musculus OX=10090 GN=Notch1 PE=1 SV=3	4	5	5	1	0	1	1	1	979.406	4893	4892.97	6.59814	0.0064569	0	0	510220	HCD (High Energy Collision Dissociation)	MS2	0	100	10.8672	4084	4084	4083	FP032421_14.raw	0/0		7.12225	660.353	660.353	0	7.54663e-08	6.65168e-09	0	0
FALSE	High	PMI-Byonic	PMI-Byonic (A2)	A	2	Unambiguous	QCQCPKGFNGHLCQYDVDECASTPCKNGAKCLDGPNTY	[F].QcQcPKGFNGHLcQYDVDEcAStPcKNGAKcLdGPNTY.[T]	C2(Carbamidomethyl); C4(Carbamidomethyl); C13(Carbamidomethyl); C20(Carbamidomethyl); T23(Hex(1)Pent(2)); C25(Carbamidomethyl); C31(Carbamidomethyl); D33(Oxidation)	1	1	Q01705	Q01705	Neurogenic locus notch homolog protein 1 OS=Mus musculus OX=10090 GN=Notch1 PE=1 SV=3	4	5	5	1	0	1	1	1	979.207	4892.01	4891.98	4.8168	0.00471274	0	0	186832	HCD (High Energy Collision Dissociation)	MS2	47.5552	100	10.739	4029	4029	4028	FP032421_14.raw	0/0		6.24715	617.8	617.8	0	5.66044e-07	5.75597e-08	0	0
FALSE	High	PMI-Byonic	PMI-Byonic (A2)	A	2	Unambiguous	QCQCPKGFNGHLCQYDVDECASTPCKNGAKCLDGPNTY	[F].QcQcPKGFNGHLcQYDVDEcAStPcKNGAKcLDGPNTY.[T]	C2(Carbamidomethyl); C4(Carbamidomethyl); C13(Carbamidomethyl); C20(Carbamidomethyl); T23(Hex(1)Pent(2)); C25(Carbamidomethyl); C31(Carbamidomethyl)	1	1	Q01705	Q01705	Neurogenic locus notch homolog protein 1 OS=Mus musculus OX=10090 GN=Notch1 PE=1 SV=3	4	5	5	1	0	1	1	1	976.007	4876.01	4875.99	4.02756	0.00392767	0	0	356209	HCD (High Energy Collision Dissociation)	MS2	0	100	10.6907	4008	4008	4006	FP032421_14.raw	0/0		8.24715	702.723	702.723	0	5.66044e-09	4.37985e-10	0	0
FALSE	High	PMI-Byonic	PMI-Byonic (A2)	A	2	Unambiguous	QCQCPKGFNGHLCQYDVDECASTPCKNGAKCLDGPNTY	[F].QcQcPKGFNGHLcQYDVDEcAsTPcKNGAKcLDGPNTY.[T]	C2(Carbamidomethyl); C4(Carbamidomethyl); C13(Carbamidomethyl); C20(Carbamidomethyl); S22(Hex(1)Pent(2)); C25(Carbamidomethyl); C31(Carbamidomethyl)	1	1	Q01705	Q01705	Neurogenic locus notch homolog protein 1 OS=Mus musculus OX=10090 GN=Notch1 PE=1 SV=3	4	5	5	1	0	1	1	1	976.008	4876.01	4875.99	4.90379	0.00478216	0	0	370031	HCD (High Energy Collision Dissociation)	MS2	5.42565	100	10.5677	3954	3954	3951	FP032421_14.raw	0/0		10.0163	751.192	751.192	0	9.63218e-11	1.30246e-11	0	0
FALSE	High	PMI-Byonic	PMI-Byonic (A2)	A	2	Unambiguous	NGHLCQYDVDECASTPCKNGAKCLDGPNTY	[F].NGHLcQYDVDEcAsTPcKnGAKcLDGPNTY.[T]	C5(Carbamidomethyl); C12(Carbamidomethyl); S14(Hex(1)Pent(2)); C17(Carbamidomethyl); N19(Deamidated); C23(Carbamidomethyl)	1	1	Q01705	Q01705	Neurogenic locus notch homolog protein 1 OS=Mus musculus OX=10090 GN=Notch1 PE=1 SV=3	3	4	4	1	0	1	1	1	968.648	3871.57	3871.56	3.38191	0.00327332	0	0	960907	HCD (High Energy Collision Dissociation)	MS2	0.717543	100	10.4896	3919	3919	3918	FP032421_14.raw	0/0		10.5729	856.351	856.351	0.8	2.67371e-11	2.52812e-12	0	0
FALSE	High	PMI-Byonic	PMI-Byonic (A2)	A	2	Unambiguous	NGHLCQYDVDECASTPCKNGAKCLDGPNTY	[F].NGHLcQYDVDEcAsTPcKNGAKcLDGPNTY.[T]	C5(Carbamidomethyl); C12(Carbamidomethyl); S14(Hex(1)Pent(2)); C17(Carbamidomethyl); C23(Carbamidomethyl)	1	1	Q01705	Q01705	Neurogenic locus notch homolog protein 1 OS=Mus musculus OX=10090 GN=Notch1 PE=1 SV=3	3	4	4	1	0	1	1	1	968.397	3870.57	3870.57	-1.06223	-0.00102786	0	0	2.66323e+06	HCD (High Energy Collision Dissociation)	MS2	0	59.2415	10.0808	3734	3734	3731	FP032421_14.raw	0/0		12.6429	906.413	878.352	0.8	2.27563e-13	4.38798e-14	0	0
FALSE	High	PMI-Byonic	PMI-Byonic (A2)	A	2	Unambiguous	NGHLCQYDVDECASTPCKNGAKCLDGPNTY	[F].NGHLcQYDVDEcAsTPcKNGAKcLDGPNTY.[T]	C5(Carbamidomethyl); C12(Carbamidomethyl); S14(Hex(1)Pent(1)); C17(Carbamidomethyl); C23(Carbamidomethyl)	1	1	Q01705	Q01705	Neurogenic locus notch homolog protein 1 OS=Mus musculus OX=10090 GN=Notch1 PE=1 SV=3	3	4	4	1	0	1	1	1	935.388	3738.53	3738.53	-0.440642	-0.000411838	0	0	767507	HCD (High Energy Collision Dissociation)	MS2	0	100	10.1076	3746	3746	3742	FP032421_14.raw	0/0		8.64293	704.34	513.952	0.8	2.27545e-09	2.51469e-10	0	0
FALSE	High	PMI-Byonic	PMI-Byonic (A2)	A	2	Unambiguous	NGHLCQYDVDECASTPCKNGAKCLDGPNTY	[F].NGHLcQYDVDEcAsTPcKNGAKcLdGPNTY.[T]	C5(Carbamidomethyl); C12(Carbamidomethyl); S14(Hex(1)Pent(2)); C17(Carbamidomethyl); C23(Carbamidomethyl); D25(Oxidation)	1	1	Q01705	Q01705	Neurogenic locus notch homolog protein 1 OS=Mus musculus OX=10090 GN=Notch1 PE=1 SV=3	3	4	4	1	0	1	1	1	972.398	3886.57	3886.57	0.753028	0.000731674	0	0	5185549	HCD (High Energy Collision Dissociation)	MS2	1.31125	22.2085	10.1544	3767	3767	3764	FP032421_14.raw	0/0		7.64293	696.147	683.481	0.8	2.27545e-08	1.86034e-09	0	0
FALSE	High	PMI-Byonic	PMI-Byonic (A2)	A	2	Unambiguous	NGHLCQYDVDECASTPCKNGAKCLDGPNTY	[F].NGHLcQYDVDEcASTPcKnGAKcLdGPNtY.[T]	C5(Carbamidomethyl); C12(Carbamidomethyl); C17(Carbamidomethyl); N19(Deamidated); C23(Carbamidomethyl); D25(Oxidation); T29(Hex(1)Pent(2))	1	1	Q01705	Q01705	Neurogenic locus notch homolog protein 1 OS=Mus musculus OX=10090 GN=Notch1 PE=1 SV=3	3	4	4	1	0	1	1	1	972.646	3887.56	3887.55	2.8548	0.00277455	0	0	771276	HCD (High Energy Collision Dissociation)	MS2	6.34152	100	10.4542	3904	3904	3896	FP032421_14.raw	0/0		7.64293	683.34	683.34	1.31932	2.27545e-08	2.49349e-09	0	0
FALSE	High	PMI-Byonic	PMI-Byonic (A2)	A	2	Unambiguous	NGHLCQYDVDECASTPCKNGAKCLDGPNTY	[F].NGHLcQYDVDEcAsTPcKNGAKcLDGPNTY.[T]	C5(Carbamidomethyl); C12(Carbamidomethyl); S14(Hex(1)Pent(2)); C17(Carbamidomethyl); C23(Carbamidomethyl)	1	1	Q01705	Q01705	Neurogenic locus notch homolog protein 1 OS=Mus musculus OX=10090 GN=Notch1 PE=1 SV=3	3	4	4	1	0	1	1	1	969.146	3873.56	3870.57	772.188	0.747202	0	0	1.98014e+06	HCD (High Energy Collision Dissociation)	MS2	28.5358	100	10.3699	3865	3865	3863	FP032421_14.raw	0/0		5.64293	597.833	597.833	0.8	2.27545e-06	2.44379e-07	0	0
FALSE	High	PMI-Byonic	PMI-Byonic (A2)	A	2	Unambiguous	NGHLCQYDVDECASTPCKNGAKCLDGPNTY	[F].NGHLcQYDVDEcAsTPcKNGAKcLdGPNTY.[T]	C5(Carbamidomethyl); C12(Carbamidomethyl); S14(Hex(1)Pent(2)); C17(Carbamidomethyl); C23(Carbamidomethyl); D25(Oxidation)	1	1	Q01705	Q01705	Neurogenic locus notch homolog protein 1 OS=Mus musculus OX=10090 GN=Notch1 PE=1 SV=3	3	4	4	1	0	1	1	1	972.401	3886.58	3886.57	3.45414	0.00335619	0	0	247144	HCD (High Energy Collision Dissociation)	MS2	5.49673	100	10.2733	3821	3821	3819	FP032421_14.raw	0/0		3.70143	489.101	436.596	0.8	0.000198871	1.44635e-05	0	0
FALSE	High	PMI-Byonic	PMI-Byonic (A2)	A	2	Unambiguous	TCVCTEGYTGTHCEVDIDECDPDPCHY	[Y].TcVcTEGYTGtHcEVDIDEcDPDPcHY.[G]	C2(Carbamidomethyl); C4(Carbamidomethyl); T11(Hex(1)); C13(Carbamidomethyl); C20(Carbamidomethyl); C25(Carbamidomethyl)	1	1	Q01705	Q01705	Neurogenic locus notch homolog protein 1 OS=Mus musculus OX=10090 GN=Notch1 PE=1 SV=3	1	3	3	1	0	1	1	1	1151.43	3452.27	3452.26	2.72629	0.00313729	0	0	611345	HCD (High Energy Collision Dissociation)	MS2	0	100	11.5888	4397	4397	4391	FP032421_14.raw	0/0		12.682	901.468	901.468	2.4	2.07951e-13	2.71814e-14	0	0
FALSE	High	PMI-Byonic	PMI-Byonic (A2)	A	2	Unambiguous	TCVCTEGYTGTHCEVDIDECDPDPCHYGSCKDGVATF	[Y].TcVcTEGYTGtHcEVDIDEcDPDPcHYGScKdGVATF.[T]	C2(Carbamidomethyl); C4(Carbamidomethyl); T11(Hex(1)); C13(Carbamidomethyl); C20(Carbamidomethyl); C25(Carbamidomethyl); C30(Carbamidomethyl); D32(Oxidation)	1	1	Q01705	Q01705	Neurogenic locus notch homolog protein 1 OS=Mus musculus OX=10090 GN=Notch1 PE=1 SV=3	2	4	4	1	0	1	1	1	1123.44	4490.74	4490.71	6.65641	0.007473	0	0	276422	HCD (High Energy Collision Dissociation)	MS2	0	100	12.3716	4736	4736	4732	FP032421_14.raw	0/0		14.5801	1076.08	1076.08	2.4	2.62952e-15	4.86943e-16	0	0
FALSE	High	PMI-Byonic	PMI-Byonic (A2)	A	2	Unambiguous	TCVCTEGYTGTHCEVDIDECDPDPCHY	[Y].TcVcTEGYTGthcEVDIDEcDPDPcHY.[G]	C2(Carbamidomethyl); C4(Carbamidomethyl); T11(HexNAc(1)Fuc(1)); H12(Oxidation); C13(Carbamidomethyl); C20(Carbamidomethyl); C25(Carbamidomethyl)	1	1	Q01705	Q01705	Neurogenic locus notch homolog protein 1 OS=Mus musculus OX=10090 GN=Notch1 PE=1 SV=3	1	3	3	1	0	1	1	1	1219.12	3655.36	3655.34	4.57107	0.0055696	0	0	418402	HCD (High Energy Collision Dissociation)	MS2	0	100	11.5603	4384	4384	4380	FP032421_14.raw	0/0		2.61951	339.279	339.279	2.04165	0.00240153	0.000104158	0	0
FALSE	High	PMI-Byonic	PMI-Byonic (A2)	A	2	Unambiguous	TCVCTEGYTGTHCEVDIDECDPDPCHY	[Y].TcVcTEGYTGTHcEVDIDEcDPDPcHY.[G]	C2(Carbamidomethyl); C4(Carbamidomethyl); C13(Carbamidomethyl); C20(Carbamidomethyl); C25(Carbamidomethyl)	1	1	Q01705	Q01705	Neurogenic locus notch homolog protein 1 OS=Mus musculus OX=10090 GN=Notch1 PE=1 SV=3	1	3	3	1	0	1	1	1	1097.41	3290.22	3290.21	2.66505	0.00292286	0	0	56458.8	HCD (High Energy Collision Dissociation)	MS2	11.4863	100	11.9035	4533	4533	4523	FP032421_14.raw	0/0		5.612	626.004	626.004	626.004	2.44341e-06	2.86668e-07	0	0
FALSE	High	PMI-Byonic	PMI-Byonic (A2)	A	2	Unambiguous	TCLCQPGYTGHHCETNINECHSQPCRHGGTCQDRDNSYLCL	[F].TcLcQPGYTGHHcEtNINEcHsQPcRHGGTcQDRDNSYLcL.[C]	C2(Carbamidomethyl); C4(Carbamidomethyl); C13(Carbamidomethyl); T15(HexNAc(1)Fuc(1)); C20(Carbamidomethyl); S22(Hex(1)Pent(2)); C25(Carbamidomethyl); C31(Carbamidomethyl); C40(Carbamidomethyl)	1	1	Q01705	Q01705	Neurogenic locus notch homolog protein 1 OS=Mus musculus OX=10090 GN=Notch1 PE=1 SV=3	4	5	5	1	0	1	1	1	1154.47	5768.3	5768.3	-0.134112	-0.000154719	0	0	0	HCD (High Energy Collision Dissociation)	MS2		100	9.54003	3483	3483	3478	FP032421_14.raw	0/0		1.57966	270.489	270.489	0	0.026323	0.000896781	0	0
FALSE	High	PMI-Byonic	PMI-Byonic (A2)	A	2	Unambiguous	TCLCQPGYTGHHCETNINECHSQPCRHGGTCQDRDNSYLCL	[F].TcLcQPGYTGHHcEtNINEcHsQPcRHGGTcQDRDNSYLcL.[C]	C2(Carbamidomethyl); C4(Carbamidomethyl); C13(Carbamidomethyl); T15(HexNAc(1)Fuc(1)); C20(Carbamidomethyl); S22(Hex(1)Pent(2)); C25(Carbamidomethyl); C31(Carbamidomethyl); C40(Carbamidomethyl)	1	1	Q01705	Q01705	Neurogenic locus notch homolog protein 1 OS=Mus musculus OX=10090 GN=Notch1 PE=1 SV=3	4	6	6	1	0	1	1	1	962.221	5768.29	5768.3	-0.981211	-0.000943319	0	0	958495	HCD (High Energy Collision Dissociation)	MS2	0	38.2007	9.53352	3480	3480	3478	FP032421_14.raw	0/0		1.53832	323.125	323.125	0	0.0289523	0.00123892	0	0
FALSE	Low	PMI-Byonic	PMI-Byonic (A2)	A	2	Unambiguous	TCLCQPGYTGHHCETNINECHSQPCRHGGTCQDRDNSYLCL	[F].TcLcQPGYtGHHcEtNInEcHSQPcRhGGTcQDRDNSYLcL.[C]	C2(Carbamidomethyl); C4(Carbamidomethyl); T9(HexNAc(1)Hex(1)Fuc(1)); C13(Carbamidomethyl); T15(Hex(1)); N18(Oxidation); C20(Carbamidomethyl); C25(Carbamidomethyl); H27(Oxidation); C31(Carbamidomethyl); C40(Carbamidomethyl)	1	1	Q01705	Q01705	Neurogenic locus notch homolog protein 1 OS=Mus musculus OX=10090 GN=Notch1 PE=1 SV=3	4	6	6	1	0	1	1	1	950.55	5698.27	5698.26	1.81712	0.00172574	0	0	0	HCD (High Energy Collision Dissociation)	MS2		100	8.35793	2957	2957	2950	FP032421_14.raw	0/0		0.066891	44.641	44.641	0	0.857253	0.0717954	0	0
FALSE	High	PMI-Byonic	PMI-Byonic (A2)	A	2	Unambiguous	TCLCQPGYTGHHCETNINECHSQPCRHGGTCQDRDNSYL	[F].TcLcQPGYTGHHcEtNInEcHsQPcRHGGTcQDRDNSYL.[C]	C2(Carbamidomethyl); C4(Carbamidomethyl); C13(Carbamidomethyl); T15(HexNAc(1)Fuc(1)); N18(Deamidated); C20(Carbamidomethyl); S22(Hex(1)Pent(2)); C25(Carbamidomethyl); C31(Carbamidomethyl)	1	1	Q01705	Q01705	Neurogenic locus notch homolog protein 1 OS=Mus musculus OX=10090 GN=Notch1 PE=1 SV=3	3	6	6	1	0	1	1	1	916.704	5495.19	5496.17	-178.251	-0.163283	0	0	329779	HCD (High Energy Collision Dissociation)	MS2	0	100	8.3493	2953	2953	2950	FP032421_14.raw	0/0		4.03843	489.928	489.928	0	9.15309e-05	5.96991e-06	0	0
FALSE	High	PMI-Byonic	PMI-Byonic (A2)	A	2	Unambiguous	TCLCQPGYTGHHCETNINECHSQPCRHGGTCQDRDNSY	[F].TcLcQPGYTGHHcEtNINEcHsQPcRHGGTcQDRDNSY.[L]	C2(Carbamidomethyl); C4(Carbamidomethyl); C13(Carbamidomethyl); T15(HexNAc(1)Fuc(1)); C20(Carbamidomethyl); S22(Hex(1)Pent(2)R0); C25(Carbamidomethyl); C31(Carbamidomethyl)	1	1	Q01705	Q01705	Neurogenic locus notch homolog protein 1 OS=Mus musculus OX=10090 GN=Notch1 PE=1 SV=3	2	6	6	1	0	1	1	1	898.355	5385.1	5382.1	556.905	0.499553	0	0	385698	HCD (High Energy Collision Dissociation)	MS2	39.6457	100	7.60089	2628	2628	2620	FP032421_14.raw	0/0		3.0614	345.749	345.749	0	0.000868161	3.11202e-05	0	0
[truncated: 7 more columns]
