# Supplementary material for: Modulation of the NOTCH1 Pathway by LUNATIC FRINGE Is Dominant over That of MANIC or RADICAL FRINGE
Source: Molecules. 2021 Sep 30;26(19):5942. doi: 10.3390/molecules26195942 (PMC8512825; doi:10.3390/molecules26195942)
Supplement: Supplementary file 1 [file molecules-26-05942-s001.zip › Supplement/Table S19.xlsx]

## Sheet: Table S19
	Table S19: Trypsin digestion of mN1 EGF1-18 + LFNG + RFNG expressed in CHO analyzed for Figure 6, S2 and S5.
	Tab			Biological replicate number						The peptides used to generate the EICs are highlighted in red and bold
	FP021821_13			1
	FP032421_4			2
	FP040121_3			3

## Sheet: FP021821_13
Checked	Confidence	Identifying Node Type	Identifying Node	Search ID	Identifying Node No	PSM Ambiguity	Sequence	Annotated Sequence	Modifications	# Protein Groups	# Proteins	Master Protein Accessions	Protein Accessions	Protein Descriptions	# Missed Cleavages	Charge	Original Precursor Charge	DeltaScore	DeltaCn	Rank	Search Engine Rank	Concatenated Rank	m/z [Da]	MH+ [Da]	Theo. MH+ [Da]	DeltaM [ppm]	Deltam/z [Da]	Matched Ions	Total Ions	Intensity	Activation Type	MS Order	Isolation Interference [%]	Ion Inject Time [ms]	RT [min]	First Scan	Last Scan	Master Scan(s)	Spectrum File	Ions Matched	Annotation	|Log Prob|	Byonic Score	Delta Byonic Score	Delta Mod Score	PEP 2D	q-Value 2D	FDR 2D	Peptide Group FDR 2D
FALSE	High	PMI-Byonic	PMI-Byonic (A2)	A	2	Unambiguous	CSQPSGTCLNGGR	[R].cSQPSGTcLnGGR.[C]	C1(Carbamidomethyl); C8(Carbamidomethyl); N10(Deamidated)	1	1	Q01705	Q01705	Neurogenic locus notch homolog protein 1 OS=Mus musculus OX=10090 GN=Notch1 PE=1 SV=3	0	2	2	1	0	1	1	1	697.795	1394.58	1394.58	2.9309	0.00204369	0	0	123947	HCD (High Energy Collision Dissociation)	MS2	0	100	7.92936	2408	2408	2405	FP021821_13.raw	0/0		7.25163	479.573	479.573	62.5652	5.60237e-08	3.96533e-09	0	0
FALSE	High	PMI-Byonic	PMI-Byonic (A2)	A	2	Unambiguous	CSQPSGTCLNGGR	[R].cSQPSGTcLnGGR.[C]	C1(Carbamidomethyl); C8(Carbamidomethyl); N10(Deamidated)	1	1	Q01705	Q01705	Neurogenic locus notch homolog protein 1 OS=Mus musculus OX=10090 GN=Notch1 PE=1 SV=3	0	2	2	1	0	1	1	1	698.295	1395.58	1394.58	719.468	0.501677	0	0	280209	HCD (High Energy Collision Dissociation)	MS2	53.8177	100	8.04984	2459	2459	2455	FP021821_13.raw	0/0		7.70744	549.027	549.027	61.4529	1.96136e-08	6.374e-10	0	0
FALSE	High	PMI-Byonic	PMI-Byonic (A2)	A	2	Unambiguous	CQDSNPCLSTPCKNAGTCHVVDHGGTVDYACSCPLGFSGPLCLTPLDNACLANPCRNGGTCDLLTLTEYK	[R].cQDSNPcLSTPcKNAGtcHVVDHGGTVDYAcScPLGFSGPLcLtPLDNAcLANPcRNGGTcDLLTLTEYK.[C]	C1(Carbamidomethyl); C7(Carbamidomethyl); C12(Carbamidomethyl); T17(Hex(1)Pent(1)); C18(Carbamidomethyl); C31(Carbamidomethyl); C33(Carbamidomethyl); C42(Carbamidomethyl); T44(Hex(1)Pent(2)); C50(Carbamidomethyl); C55(Carbamidomethyl); C61(Carbamidomethyl)	1	1	Q01705	Q01705	Neurogenic locus notch homolog protein 1 OS=Mus musculus OX=10090 GN=Notch1 PE=1 SV=3	2	6	6	1	0	1	1	1	1424.63	8542.72	8537.65	593.76	0.844885	0	0	330092	HCD (High Energy Collision Dissociation)	MS2	48.5135	100	17.5759	6555	6555	6545	FP021821_13.raw	0/0		1.50449	290.913	290.913	0	0.0312972	0.000522118	0	0
FALSE	High	PMI-Byonic	PMI-Byonic (A2)	A	2	Unambiguous	CQDSNPCLSTPCKNAGTCHVVDHGGTVDYACSCPLGFSGPLCLTPLDNACLANPCR	[R].cQDSNPcLSTPcKNAGtcHVVDHGGTVDYAcScPLGFsGPLcLTPLDNAcLANPcR.[N]	C1(Carbamidomethyl); C7(Carbamidomethyl); C12(Carbamidomethyl); T17(Hex(1)Pent(2)); C18(Carbamidomethyl); C31(Carbamidomethyl); C33(Carbamidomethyl); S38(Fuc(1)); C42(Carbamidomethyl); C50(Carbamidomethyl); C55(Carbamidomethyl)	1	1	Q01705	Q01705	Neurogenic locus notch homolog protein 1 OS=Mus musculus OX=10090 GN=Notch1 PE=1 SV=3	1	5	5	1	0	1	1	1	1366.59	6828.92	6823.87	740.278	1.01031	0	0	272868	HCD (High Energy Collision Dissociation)	MS2	34.7943	100	16.2361	5983	5983	5973	FP021821_13.raw	0/0		5.3854	418.653	418.653	2.4	4.1172e-06	1.5819e-07	0	0
FALSE	High	PMI-Byonic	PMI-Byonic (A2)	A	2	Unambiguous	CQDSNPCLSTPCK	[R].cQDSNPcLsTPcK.[N]	C1(Carbamidomethyl); C7(Carbamidomethyl); S9(Hex(1)Pent(2)); C12(Carbamidomethyl)	1	1	Q01705	Q01705	Neurogenic locus notch homolog protein 1 OS=Mus musculus OX=10090 GN=Notch1 PE=1 SV=3	0	2	2	1	0	1	1	1	996.894	1992.78	1992.77	3.96273	0.00394841	0	0	0	HCD (High Energy Collision Dissociation)	MS2		100	9.33192	3005	3005	3003	FP021821_13.raw	0/0		7.06933	372.562	372.562	0	8.5245e-08	6.71982e-09	0	0
FALSE	High	PMI-Byonic	PMI-Byonic (A2)	A	2	Unambiguous	CQDSNPCLSTPCK	[R].cQDSNPcLsTPcK.[N]	C1(Carbamidomethyl); C7(Carbamidomethyl); S9(Hex(1)Pent(2)); C12(Carbamidomethyl)	1	1	Q01705	Q01705	Neurogenic locus notch homolog protein 1 OS=Mus musculus OX=10090 GN=Notch1 PE=1 SV=3	0	3	3	1	0	1	1	1	664.931	1992.78	1992.77	2.70517	0.00179693	0	0	187826	HCD (High Energy Collision Dissociation)	MS2	29.6761	100	9.30639	2994	2994	2992	FP021821_13.raw	0/0		6.58246	433.643	433.643	0	2.61544e-07	1.57067e-08	0	0
FALSE	High	PMI-Byonic	PMI-Byonic (A2)	A	2	Unambiguous	CQDSNPCLSTPCKNAGTCHVVDHGGTVDYACSCPLGFSGPLCLTPLDNACLANPCR	[R].cQDSNPcLSTPcKNAGtcHVVDHGGTVDYAcScPLGFSGPLcLtPLDNAcLANPcR.[N]	C1(Carbamidomethyl); C7(Carbamidomethyl); C12(Carbamidomethyl); T17(Fuc(1)); C18(Carbamidomethyl); C31(Carbamidomethyl); C33(Carbamidomethyl); C42(Carbamidomethyl); T44(Hex(1)Pent(2)); C50(Carbamidomethyl); C55(Carbamidomethyl)	1	1	Q01705	Q01705	Neurogenic locus notch homolog protein 1 OS=Mus musculus OX=10090 GN=Notch1 PE=1 SV=3	1	5	5	1	0	1	1	1	1365.59	6823.91	6823.87	5.85649	0.00799279	0	0	289608	HCD (High Energy Collision Dissociation)	MS2	0	100	16.3451	6029	6029	6028	FP021821_13.raw	0/0		14.2443	905.888	905.888	0	5.6973e-15	1.25709e-15	0	0
FALSE	High	PMI-Byonic	PMI-Byonic (A2)	A	2	Unambiguous	CQDSNPCLSTPCKNAGTCHVVDHGGTVDYACSCPLGFSGPLCLTPLDNACLANPCR	[R].cQDSNPcLSTPcKNAGtcHVVDHGGtVDYAcScPLGFSGPLcLTPLDNAcLANPcR.[N]	C1(Carbamidomethyl); C7(Carbamidomethyl); C12(Carbamidomethyl); T17(Fuc(1)); C18(Carbamidomethyl); T26(Hex(1)Pent(2)); C31(Carbamidomethyl); C33(Carbamidomethyl); C42(Carbamidomethyl); C50(Carbamidomethyl); C55(Carbamidomethyl)	1	1	Q01705	Q01705	Neurogenic locus notch homolog protein 1 OS=Mus musculus OX=10090 GN=Notch1 PE=1 SV=3	1	6	6	1	0	1	1	1	1138.83	6827.92	6823.87	592.452	0.673803	0	0	438269	HCD (High Energy Collision Dissociation)	MS2	0	100	16.3537	6033	6033	6028	FP021821_13.raw	0/0		3.64958	346.745	346.745	0	0.000224086	4.99148e-06	0	0
FALSE	High	PMI-Byonic	PMI-Byonic (A2)	A	2	Unambiguous	CQDSNPCLSTPCK	[R].cQDSNPcLsTPcK.[N]	C1(Carbamidomethyl); C7(Carbamidomethyl); S9(Hex(1)Pent(2)); C12(Carbamidomethyl)	1	1	Q01705	Q01705	Neurogenic locus notch homolog protein 1 OS=Mus musculus OX=10090 GN=Notch1 PE=1 SV=3	0	2	2	1	0	1	1	1	996.894	1992.78	1992.77	4.36585	0.00435007	0	0	695679	HCD (High Energy Collision Dissociation)	MS2	3.77558	100	9.20121	2949	2949	2948	FP021821_13.raw	0/0		12.7379	796.468	796.468	0	1.82861e-13	2.36413e-14	0	0
FALSE	High	PMI-Byonic	PMI-Byonic (A2)	A	2	Unambiguous	CQDSNPCLSTPCK	[R].cQDSNPcLsTPcK.[N]	C1(Carbamidomethyl); C7(Carbamidomethyl); S9(Hex(1)Pent(2)); C12(Carbamidomethyl)	1	1	Q01705	Q01705	Neurogenic locus notch homolog protein 1 OS=Mus musculus OX=10090 GN=Notch1 PE=1 SV=3	0	3	3	1	0	1	1	1	664.931	1992.78	1992.77	3.07271	0.00204107	0	0	1.286e+06	HCD (High Energy Collision Dissociation)	MS2	5.0237	100	9.17985	2940	2940	2937	FP021821_13.raw	0/0		10.0374	699.647	699.647	0	9.17463e-11	1.08996e-11	0	0
FALSE	High	PMI-Byonic	PMI-Byonic (A2)	A	2	Unambiguous	CQDSNPCLSTPCK	[R].cQDSNPcLsTPcK.[N]	C1(Carbamidomethyl); C7(Carbamidomethyl); S9(Hex(1)Pent(2)); C12(Carbamidomethyl)	1	1	Q01705	Q01705	Neurogenic locus notch homolog protein 1 OS=Mus musculus OX=10090 GN=Notch1 PE=1 SV=3	0	2	2	1	0	1	1	1	996.892	1992.78	1992.77	2.65066	0.00264108	0	0	269190	HCD (High Energy Collision Dissociation)	MS2	0	100	9.08328	2899	2899	2893	FP021821_13.raw	0/0		10.4554	680.305	680.305	0	3.50425e-11	4.24192e-12	0	0
FALSE	High	PMI-Byonic	PMI-Byonic (A2)	A	2	Unambiguous	CQDSNPCLSTPCK	[R].cQDSNPcLsTPcK.[N]	C1(Carbamidomethyl); C7(Carbamidomethyl); S9(Hex(1)Pent(2)R0); C12(Carbamidomethyl)	1	1	Q01705	Q01705	Neurogenic locus notch homolog protein 1 OS=Mus musculus OX=10090 GN=Notch1 PE=1 SV=3	0	3	3	1	0	1	1	1	664.933	1992.78	1992.77	5.73732	0.00381106	0	0	200238	HCD (High Energy Collision Dissociation)	MS2	39.462	100	9.06192	2890	2890	2882	FP021821_13.raw	0/0		7.01508	514.193	514.193	1.13687e-13	9.65876e-08	7.55971e-09	0	0
FALSE	High	PMI-Byonic	PMI-Byonic (A2)	A	2	Unambiguous	CQDSNPCLSTPCK	[R].cQDSNPcLsTPcK.[N]	C1(Carbamidomethyl); C7(Carbamidomethyl); S9(Hex(1)); C12(Carbamidomethyl)	1	1	Q01705	Q01705	Neurogenic locus notch homolog protein 1 OS=Mus musculus OX=10090 GN=Notch1 PE=1 SV=3	0	2	2	1	0	1	1	1	864.849	1728.69	1728.69	2.02232	0.00174798	0	0	172595	HCD (High Energy Collision Dissociation)	MS2	0	100	8.88727	2815	2815	2805	FP021821_13.raw	0/0		6.94645	512.889	512.889	0	1.13122e-07	9.34494e-09	0	0
FALSE	High	PMI-Byonic	PMI-Byonic (A2)	A	2	Unambiguous	CQDSNPCLSTPCKNAGTCHVVDHGGTVDYACSCPLGFSGPLCLTPLDNACLANPCR	[R].cQDSNPcLSTPcKNAGtcHVVDHGGtVDYAcScPLGFSGPLcLTPLDNAcLANPcR.[N]	C1(Carbamidomethyl); C7(Carbamidomethyl); C12(Carbamidomethyl); T17(Hex(1)Pent(2)); C18(Carbamidomethyl); T26(HexNAc(1)); C31(Carbamidomethyl); C33(Carbamidomethyl); C42(Carbamidomethyl); C50(Carbamidomethyl); C55(Carbamidomethyl)	1	1	Q01705	Q01705	Neurogenic locus notch homolog protein 1 OS=Mus musculus OX=10090 GN=Notch1 PE=1 SV=3	1	5	5	1	0	1	1	1	1378	6885.96	6880.89	735.388	1.01203	0	0	312052	HCD (High Energy Collision Dissociation)	MS2	38.2182	100	16.3647	6038	6038	6028	FP021821_13.raw	0/0		1.17236	18.8087	18.8087	0	0.0672425	0.000998692	0	0
FALSE	High	PMI-Byonic	PMI-Byonic (A2)	A	2	Unambiguous	CQDSNPCLSTPCKNAGTCHVVDHGGTVDYACSCPLGFSGPLCLTPLDNACLANPCR	[R].cQDSNPcLSTPcKnAGtcHVVDHGGTVDYAcScPLGFsGPLcLTPLDNAcLANPcR.[N]	C1(Carbamidomethyl); C7(Carbamidomethyl); C12(Carbamidomethyl); N14(Deamidated); T17(Hex(1)Pent(2)); C18(Carbamidomethyl); C31(Carbamidomethyl); C33(Carbamidomethyl); S38(Fuc(1)); C42(Carbamidomethyl); C50(Carbamidomethyl); C55(Carbamidomethyl)	1	1	Q01705	Q01705	Neurogenic locus notch homolog protein 1 OS=Mus musculus OX=10090 GN=Notch1 PE=1 SV=3	1	5	5	1	0	1	1	1	1366.19	6826.91	6824.86	301.226	0.411165	0	0	782807	HCD (High Energy Collision Dissociation)	MS2	47.1125	100	16.4851	6090	6090	6083	FP021821_13.raw	0/0		5.85662	626.588	626.588	2.4	1.39115e-06	6.86557e-08	0	0
FALSE	High	PMI-Byonic	PMI-Byonic (A2)	A	2	Unambiguous	CQDSNPCLSTPCKNAGTCHVVDHGGTVDYACSCPLGFSGPLCLTPLDNACLANPCR	[R].cQDSNPcLSTPcKNAGtcHVVDHGGTVDYAcscPLGFSGPLcLTPLDNAcLANPcR.[N]	C1(Carbamidomethyl); C7(Carbamidomethyl); C12(Carbamidomethyl); T17(HexNAc(1)Hex(1)Fuc(1)NeuAc(1)); C18(Carbamidomethyl); C31(Carbamidomethyl); S32(Hex(1)Pent(2)); C33(Carbamidomethyl); C42(Carbamidomethyl); C50(Carbamidomethyl); C55(Carbamidomethyl)	1	1	Q01705	Q01705	Neurogenic locus notch homolog protein 1 OS=Mus musculus OX=10090 GN=Notch1 PE=1 SV=3	1	5	5	1	0	1	1	1	1497.64	7484.15	7480.1	541.652	0.810322	0	0	441097	HCD (High Energy Collision Dissociation)	MS2	46.8005	100	16.7413	6200	6200	6193	FP021821_13.raw	0/0		2.95386	242.589	242.589	0	0.00111209	2.27946e-05	0	0
FALSE	High	PMI-Byonic	PMI-Byonic (A2)	A	2	Unambiguous	CQDSNPCLSTPCKNAGTCHVVDHGGTVDYACSCPLGFSGPLCLTPLDNACLANPCR	[R].cqDSNPcLSTPcKnAGtcHVVDHGGTVDYAcScPLGFSGPLcLtPLDNAcLANPcR.[N]	C1(Carbamidomethyl); Q2(Deamidated); C7(Carbamidomethyl); C12(Carbamidomethyl); N14(Deamidated); T17(HexNAc(1)); C18(Carbamidomethyl); C31(Carbamidomethyl); C33(Carbamidomethyl); C42(Carbamidomethyl); T44(HexNAc(1)Fuc(1)); C50(Carbamidomethyl); C55(Carbamidomethyl)	1	1	Q01705	Q01705	Neurogenic locus notch homolog protein 1 OS=Mus musculus OX=10090 GN=Notch1 PE=1 SV=3	1	5	5	1	0	1	1	1	1362.18	6806.89	6805.86	150.841	0.20532	0	0	75895.2	HCD (High Energy Collision Dissociation)	MS2	0	100	17.212	6400	6400	6391	FP021821_13.raw	0/0		0.267122	128.741	128.741	6.82278	0.540602	0.00844592	0	0
FALSE	High	PMI-Byonic	PMI-Byonic (A2)	A	2	Unambiguous	CQDSNPCLSTPCKNAGTCHVVDHGGTVDYACSCPLGFSGPLCLTPLDNACLANPCR	[R].cQDSNPcLSTPcKNAGtcHVVDHGGTVDYAcScPLGFSGPLcLtPLDNAcLANPcR.[N]	C1(Carbamidomethyl); C7(Carbamidomethyl); C12(Carbamidomethyl); T17(Hex(1)Pent(1)); C18(Carbamidomethyl); C31(Carbamidomethyl); C33(Carbamidomethyl); C42(Carbamidomethyl); T44(Fuc(1)); C50(Carbamidomethyl); C55(Carbamidomethyl)	1	1	Q01705	Q01705	Neurogenic locus notch homolog protein 1 OS=Mus musculus OX=10090 GN=Notch1 PE=1 SV=3	1	5	5	1	0	1	1	1	1339.58	6693.86	6691.83	303.68	0.406435	0	0	370075	HCD (High Energy Collision Dissociation)	MS2	41.7964	100	16.3581	6035	6035	6028	FP021821_13.raw	0/0		1.11363	232.889	232.889	1.2	0.0769795	0.00153756	0	0
FALSE	High	PMI-Byonic	PMI-Byonic (A2)	A	2	Unambiguous	NAGTCHVVDHGGTVDYACSCPLGFSGPLCLTPLDNACLANPCR	[K].NAGtcHVVDHGGTVDYAcScPLGFSGPLcLTPLDNAcLANPcR.[N]	T4(Fuc(1)); C5(Carbamidomethyl); C18(Carbamidomethyl); C20(Carbamidomethyl); C29(Carbamidomethyl); C37(Carbamidomethyl); C42(Carbamidomethyl)	1	1	Q01705	Q01705	Neurogenic locus notch homolog protein 1 OS=Mus musculus OX=10090 GN=Notch1 PE=1 SV=3	0	4	4	1	0	1	1	1	1214.04	4853.14	4850.12	622.945	0.755339	0	0	256300	HCD (High Energy Collision Dissociation)	MS2	33.2054	100	17.0328	6324	6324	6314	FP021821_13.raw	0/0		13.0407	879.162	879.162	8.65673	9.10472e-14	1.34237e-14	0	0
FALSE	High	PMI-Byonic	PMI-Byonic (A2)	A	2	Unambiguous	NAGTCHVVDHGGTVDYACSCPLGFSGPLCLTPLDNACLANPCR	[K].NAGTcHVVDHGGTVDYAcscPLGFSGPLcLTPLDNAcLANPcR.[N]	C5(Carbamidomethyl); C18(Carbamidomethyl); S19(Fuc(1)); C20(Carbamidomethyl); C29(Carbamidomethyl); C37(Carbamidomethyl); C42(Carbamidomethyl)	1	1	Q01705	Q01705	Neurogenic locus notch homolog protein 1 OS=Mus musculus OX=10090 GN=Notch1 PE=1 SV=3	0	5	5	1	0	1	1	1	971.232	4852.13	4850.12	415.038	0.402596	0	0	230208	HCD (High Energy Collision Dissociation)	MS2	6.76681	100	17.1082	6356	6356	6347	FP021821_13.raw	0/0		6.22475	560.3	560.3	0	5.96004e-07	3.21925e-08	0	0
FALSE	High	PMI-Byonic	PMI-Byonic (A2)	A	2	Unambiguous	NAGTCHVVDHGGTVDYACSCPLGFSGPLCLTPLDNACLANPCR	[K].NAGTcHVVDHGGTVDYAcscPLGFSGPLcLTPLDNAcLANPcR.[N]	C5(Carbamidomethyl); C18(Carbamidomethyl); S19(Fuc(1)); C20(Carbamidomethyl); C29(Carbamidomethyl); C37(Carbamidomethyl); C42(Carbamidomethyl)	1	1	Q01705	Q01705	Neurogenic locus notch homolog protein 1 OS=Mus musculus OX=10090 GN=Notch1 PE=1 SV=3	0	4	4	1	0	1	1	1	1213.29	4850.15	4850.12	6.11488	0.00741447	0	0	462864	HCD (High Energy Collision Dissociation)	MS2	0	100	17.1576	6377	6377	6369	FP021821_13.raw	0/0		13.3228	892.976	892.976	0	4.75505e-14	7.76468e-15	0	0
FALSE	High	PMI-Byonic	PMI-Byonic (A2)	A	2	Unambiguous	NGGTCDLLTLTEYK	[R].NGGTcDLLTLtEYK.[C]	C5(Carbamidomethyl); T11(Fuc(1))	1	1	Q01705	Q01705	Neurogenic locus notch homolog protein 1 OS=Mus musculus OX=10090 GN=Notch1 PE=1 SV=3	0	3	3	1	0	1	1	1	577.613	1730.82	1730.82	5.45026	0.00314446	0	0	284948	HCD (High Energy Collision Dissociation)	MS2	3.54863	100	15.44	5642	5642	5632	FP021821_13.raw	0/0		10.0075	675.788	675.788	0.29889	9.82991e-11	1.21849e-11	0	0
FALSE	High	PMI-Byonic	PMI-Byonic (A2)	A	2	Unambiguous	NGGTCDLLTLTEYKCR	[R].NGGTcDLLtLTEYKcR.[C]	C5(Carbamidomethyl); T9(Fuc(1)); C15(Carbamidomethyl)	1	1	Q01705	Q01705	Neurogenic locus notch homolog protein 1 OS=Mus musculus OX=10090 GN=Notch1 PE=1 SV=3	1	3	3	1	0	1	1	1	682.99	2046.96	2046.95	4.79499	0.0032717	0	0	901030	HCD (High Energy Collision Dissociation)	MS2	7.30349	100	13.9124	4987	4987	4983	FP021821_13.raw	0/0		14.3693	914.405	914.405	0	4.27297e-15	7.66939e-16	0	0
FALSE	High	PMI-Byonic	PMI-Byonic (A2)	A	2	Unambiguous	NGGTCDLLTLTEYK	[R].nGGTcDLLtLTEYK.[C]	N1(Deamidated); C5(Carbamidomethyl); T9(Fuc(1))	1	1	Q01705	Q01705	Neurogenic locus notch homolog protein 1 OS=Mus musculus OX=10090 GN=Notch1 PE=1 SV=3	0	2	2	1	0	1	1	1	866.408	1731.81	1731.8	5.59174	0.00484188	0	0	275038	HCD (High Energy Collision Dissociation)	MS2	30.0398	100	17.4271	6491	6491	6490	FP021821_13.raw	0/0		10.5223	669.917	669.917	0	3.00368e-11	3.22726e-12	0	0
FALSE	High	PMI-Byonic	PMI-Byonic (A2)	A	2	Unambiguous	NGGTCDLLTLTEYKCR	[R].NGGTcDLLtLTEYKcR.[C]	C5(Carbamidomethyl); T9(Fuc(1)); C15(Carbamidomethyl)	1	1	Q01705	Q01705	Neurogenic locus notch homolog protein 1 OS=Mus musculus OX=10090 GN=Notch1 PE=1 SV=3	1	3	3	1	0	1	1	1	682.99	2046.96	2046.95	4.61609	0.00314963	0	0	512069	HCD (High Energy Collision Dissociation)	MS2	12.9866	100	14.0474	5045	5045	5038	FP021821_13.raw	0/0		13.1807	865.786	865.786	0	6.59572e-14	1.01894e-14	0	0
FALSE	High	PMI-Byonic	PMI-Byonic (A2)	A	2	Unambiguous	NGGTCDLLTLTEYK	[R].NGGTcDLLtLTEYK.[C]	C5(Carbamidomethyl); T9(Fuc(1))	1	1	Q01705	Q01705	Neurogenic locus notch homolog protein 1 OS=Mus musculus OX=10090 GN=Notch1 PE=1 SV=3	0	2	2	1	0	1	1	1	865.915	1730.82	1730.82	4.75275	0.00411307	0	0	488547	HCD (High Energy Collision Dissociation)	MS2	0	100	15.3753	5614	5614	5610	FP021821_13.raw	0/0		10.7379	678.747	678.747	0	1.82837e-11	1.61086e-12	0	0
FALSE	High	PMI-Byonic	PMI-Byonic (A2)	A	2	Unambiguous	NGGTCDLLTLTEYKCR	[R].nGGtcDLLTLTEYKcR.[C]	N1(Deamidated); T4(Fuc(1)); C5(Carbamidomethyl); C15(Carbamidomethyl)	1	1	Q01705	Q01705	Neurogenic locus notch homolog protein 1 OS=Mus musculus OX=10090 GN=Notch1 PE=1 SV=3	1	3	3	1	0	1	1	1	682.7	2046.08	2047.93	-901.56	-0.615444	0	0	332532	HCD (High Energy Collision Dissociation)	MS2	15.026	100	15.3775	5615	5615	5610	FP021821_13.raw	0/0		5.51032	410.911	410.911	6.4	3.08803e-06	1.2677e-07	0	0
FALSE	High	PMI-Byonic	PMI-Byonic (A2)	A	2	Unambiguous	NGGTCDLLTLTEYK	[R].NGGTcDLLTLTEYK.[C]	C5(Carbamidomethyl)	1	1	Q01705	Q01705	Neurogenic locus notch homolog protein 1 OS=Mus musculus OX=10090 GN=Notch1 PE=1 SV=3	0	2	2	1	0	1	1	1	792.886	1584.76	1584.76	4.45051	0.00352649	0	0	406074	HCD (High Energy Collision Dissociation)	MS2	19.4281	100	15.4763	5657	5657	5654	FP021821_13.raw	0/0		8.73793	570.507	570.507	570.507	1.82838e-09	1.4958e-10	0	0
FALSE	High	PMI-Byonic	PMI-Byonic (A2)	A	2	Unambiguous	NGGTCDLLTLTEYK	[R].NGGtcDLLTLTEYK.[C]	T4(Fuc(1)); C5(Carbamidomethyl)	1	1	Q01705	Q01705	Neurogenic locus notch homolog protein 1 OS=Mus musculus OX=10090 GN=Notch1 PE=1 SV=3	0	3	3	1	0	1	1	1	577.316	1729.93	1730.82	-509.225	-0.293792	0	0	135700	HCD (High Energy Collision Dissociation)	MS2	42.9859	100	15.6434	5729	5729	5720	FP021821_13.raw	0/0		0.792644	123.735	123.735	7.72064	0.161196	0.00266192	0	0
FALSE	High	PMI-Byonic	PMI-Byonic (A2)	A	2	Unambiguous	NGGTCDLLTLTEYK	[R].NGGTcDLLtLTEYK.[C]	C5(Carbamidomethyl); T9(Fuc(1))	1	1	Q01705	Q01705	Neurogenic locus notch homolog protein 1 OS=Mus musculus OX=10090 GN=Notch1 PE=1 SV=3	0	2	2	1	0	1	1	1	865.915	1730.82	1730.82	4.82328	0.0041741	0	0	966120	HCD (High Energy Collision Dissociation)	MS2	0	100	15.6282	5722	5722	5720	FP021821_13.raw	0/0		10.7379	692.108	692.108	0	1.82837e-11	1.91962e-12	0	0
FALSE	Medium	PMI-Byonic	PMI-Byonic (A2)	A	2	Unambiguous	NGGTCDLLTLTEYK	[R].NGGTcDLLTLTEYK.[C]	C5(Carbamidomethyl)	1	1	Q01705	Q01705	Neurogenic locus notch homolog protein 1 OS=Mus musculus OX=10090 GN=Notch1 PE=1 SV=3	0	2	2	1	0	1	1	1	792.882	1584.76	1584.76	-0.017102	-1.35512e-05	0	0	298965	HCD (High Energy Collision Dissociation)	MS2	0	100	17.3695	6467	6467	6457	FP021821_13.raw	0/0		0.219746	79.2315	79.2315	79.2315	0.602912	0.0125457	0	0
FALSE	High	PMI-Byonic	PMI-Byonic (A2)	A	2	Unambiguous	NGGTCDLLTLTEYK	[R].nGGTcDLLtLTEYK.[C]	N1(Deamidated); C5(Carbamidomethyl); T9(Fuc(1))	1	1	Q01705	Q01705	Neurogenic locus notch homolog protein 1 OS=Mus musculus OX=10090 GN=Notch1 PE=1 SV=3	0	2	2	1	0	1	1	1	866.407	1731.81	1731.8	4.18199	0.00362118	0	0	930036	HCD (High Energy Collision Dissociation)	MS2	0	100	17.3022	6438	6438	6435	FP021821_13.raw	0/0		14.7299	867.134	867.134	0.914418	1.86258e-15	1.40866e-16	0	0
FALSE	High	PMI-Byonic	PMI-Byonic (A2)	A	2	Unambiguous	NGGTCDLLTLTEYK	[R].NGGTcDLLtLTEYK.[C]	C5(Carbamidomethyl); T9(Fuc(1))	1	1	Q01705	Q01705	Neurogenic locus notch homolog protein 1 OS=Mus musculus OX=10090 GN=Notch1 PE=1 SV=3	0	2	2	1	0	1	1	1	865.915	1730.82	1730.82	3.97695	0.00344168	0	0	133475	HCD (High Energy Collision Dissociation)	MS2	0	100	15.8995	5839	5839	5830	FP021821_13.raw	0/0		7.43725	472.809	472.809	0	3.65381e-08	1.31216e-09	0	0
FALSE	High	PMI-Byonic	PMI-Byonic (A2)	A	2	Unambiguous	NGGTCDLLTLTEYK	[R].NGGTcDLLtLTEYK.[C]	C5(Carbamidomethyl); T9(Fuc(1))	1	1	Q01705	Q01705	Neurogenic locus notch homolog protein 1 OS=Mus musculus OX=10090 GN=Notch1 PE=1 SV=3	0	2	2	1	0	1	1	1	865.916	1730.82	1730.82	4.96434	0.00429617	0	0	284146	HCD (High Energy Collision Dissociation)	MS2	8.53951	100	15.7535	5776	5776	5775	FP021821_13.raw	0/0		8.73793	591.095	591.095	0	1.82838e-09	1.69101e-10	0	0
FALSE	High	PMI-Byonic	PMI-Byonic (A2)	A	2	Unambiguous	NGGTCDLLTLTEYK	[R].NGGTcDLLTLtEYK.[C]	C5(Carbamidomethyl); T11(Fuc(1))	1	1	Q01705	Q01705	Neurogenic locus notch homolog protein 1 OS=Mus musculus OX=10090 GN=Notch1 PE=1 SV=3	0	2	2	1	0	1	1	1	865.916	1730.82	1730.82	4.96434	0.00429617	0	0	5259307	HCD (High Energy Collision Dissociation)	MS2	0	58.8585	15.4977	5666	5666	5665	FP021821_13.raw	0/0		12.7379	789.514	789.514	10.0611	1.82861e-13	3.46219e-14	0	0
FALSE	High	PMI-Byonic	PMI-Byonic (A2)	A	2	Unambiguous	SCQQADPCASNPCANGGQCLPFESSYICR	[K].scQQADPcASNPcANGGQcLPFESSYIcR.[C]	S1(Hex(1)Pent(2)); C2(Carbamidomethyl); C8(Carbamidomethyl); C13(Carbamidomethyl); C19(Carbamidomethyl); C28(Carbamidomethyl)	1	1	Q01705	Q01705	Neurogenic locus notch homolog protein 1 OS=Mus musculus OX=10090 GN=Notch1 PE=1 SV=3	0	3	3	1	0	1	1	1	1254.17	3760.5	3760.48	6.25762	0.00784388	0	0	301786	HCD (High Energy Collision Dissociation)	MS2	0	100	14.7918	5364	5364	5357	FP021821_13.raw	0/0		13.3704	866.991	866.991	6.82565	4.26202e-14	5.95624e-15	0	0
FALSE	High	PMI-Byonic	PMI-Byonic (A2)	A	2	Unambiguous	SCQQADPCASNPCANGGQCLPFESSYICR	[K].ScQQADPcASNPcANGGQcLPFEsSYIcR.[C]	C2(Carbamidomethyl); C8(Carbamidomethyl); C13(Carbamidomethyl); C19(Carbamidomethyl); S24(Hex(1)Pent(2)); C28(Carbamidomethyl)	1	1	Q01705	Q01705	Neurogenic locus notch homolog protein 1 OS=Mus musculus OX=10090 GN=Notch1 PE=1 SV=3	0	4	4	1	0	1	1	1	940.882	3760.51	3760.48	6.98442	0.0065662	0	0	412273	HCD (High Energy Collision Dissociation)	MS2	0	100	14.8089	5371	5371	5368	FP021821_13.raw	0/0		12.612	898.978	898.978	1.2	2.44326e-13	4.65678e-14	0	0
FALSE	High	PMI-Byonic	PMI-Byonic (A2)	A	2	Unambiguous	SCQQADPCASNPCANGGQCLPFESSYICR	[K].ScQQADPcASNPcANGGQcLPFEsSYIcR.[C]	C2(Carbamidomethyl); C8(Carbamidomethyl); C13(Carbamidomethyl); C19(Carbamidomethyl); S24(Hex(1)Pent(2)); C28(Carbamidomethyl)	1	1	Q01705	Q01705	Neurogenic locus notch homolog protein 1 OS=Mus musculus OX=10090 GN=Notch1 PE=1 SV=3	0	3	3	1	0	1	1	1	1254.17	3760.5	3760.48	5.7707	0.00723353	0	0	1.79528e+06	HCD (High Energy Collision Dissociation)	MS2	0	100	14.9073	5413	5413	5412	FP021821_13.raw	0/0		30.0057	1126.1	1126.1	1.2	9.86859e-31	9.86851e-31	0	0
FALSE	High	PMI-Byonic	PMI-Byonic (A2)	A	2	Unambiguous	SCQQADPCASNPCANGGQCLPFESSYICR	[K].ScQQADPcAsNPcANGGQcLPFESSYIcR.[C]	C2(Carbamidomethyl); C8(Carbamidomethyl); S10(Hex(1)Pent(2)); C13(Carbamidomethyl); C19(Carbamidomethyl); C28(Carbamidomethyl)	1	1	Q01705	Q01705	Neurogenic locus notch homolog protein 1 OS=Mus musculus OX=10090 GN=Notch1 PE=1 SV=3	0	4	4	1	0	1	1	1	940.882	3760.51	3760.48	6.40012	0.00601688	0	0	1.12872e+06	HCD (High Energy Collision Dissociation)	MS2	0	100	14.9374	5426	5426	5423	FP021821_13.raw	0/0		11.3964	846.791	846.791	2.4	4.01418e-12	6.30024e-13	0	0
FALSE	High	PMI-Byonic	PMI-Byonic (A2)	A	2	Unambiguous	SCQQADPCASNPCANGGQCLPFESSYICR	[K].ScQQADPcAsNPcANGGQcLPFESSYIcR.[C]	C2(Carbamidomethyl); C8(Carbamidomethyl); S10(Hex(1)); C13(Carbamidomethyl); C19(Carbamidomethyl); C28(Carbamidomethyl)	1	1	Q01705	Q01705	Neurogenic locus notch homolog protein 1 OS=Mus musculus OX=10090 GN=Notch1 PE=1 SV=3	0	3	3	1	0	1	1	1	1166.14	3496.42	3496.4	5.97499	0.00696365	0	0	155081	HCD (High Energy Collision Dissociation)	MS2	0	100	14.9439	5429	5429	5423	FP021821_13.raw	0/0		10.6532	731.481	731.481	3.6	2.22236e-11	2.28878e-12	0	0
FALSE	High	PMI-Byonic	PMI-Byonic (A2)	A	2	Unambiguous	SCQQADPCASNPCANGGQCLPFESSYICR	[K].ScQQADPcAsNPcANGGQcLPFESSYIcR.[C]	C2(Carbamidomethyl); C8(Carbamidomethyl); S10(Hex(1)Pent(2)); C13(Carbamidomethyl); C19(Carbamidomethyl); C28(Carbamidomethyl)	1	1	Q01705	Q01705	Neurogenic locus notch homolog protein 1 OS=Mus musculus OX=10090 GN=Notch1 PE=1 SV=3	0	4	4	1	0	1	1	1	940.876	3760.48	3760.48	0.297382	0.000279575	0	0	161764	HCD (High Energy Collision Dissociation)	MS2	0	100	15.066	5481	5481	5478	FP021821_13.raw	0/0		9.61199	712.512	712.512	2.4	2.44349e-10	2.86185e-11	0	0
FALSE	High	PMI-Byonic	PMI-Byonic (A2)	A	2	Unambiguous	SCQQADPCASNPCANGGQCLPFESSYICR	[K].scQQADPcASNPcANGGQcLPFESSYIcR.[C]	S1(Hex(1)); C2(Carbamidomethyl); C8(Carbamidomethyl); C13(Carbamidomethyl); C19(Carbamidomethyl); C28(Carbamidomethyl)	1	1	Q01705	Q01705	Neurogenic locus notch homolog protein 1 OS=Mus musculus OX=10090 GN=Notch1 PE=1 SV=3	0	3	3	1	0	1	1	1	1166.14	3496.41	3496.4	5.03234	0.00586502	0	0	116164	HCD (High Energy Collision Dissociation)	MS2	0	100	15.0725	5484	5484	5478	FP021821_13.raw	0/0		6.16688	452.942	452.942	0.12	6.80958e-07	3.76443e-08	0	0
FALSE	High	PMI-Byonic	PMI-Byonic (A2)	A	2	Unambiguous	SCQQADPCASNPCANGGQCLPFESSYICR	[K].ScQQADPcAsNPcAnGGQcLPFESSYIcR.[C]	C2(Carbamidomethyl); C8(Carbamidomethyl); S10(Hex(1)Pent(2)); C13(Carbamidomethyl); N15(Deamidated); C19(Carbamidomethyl); C28(Carbamidomethyl)	1	1	Q01705	Q01705	Neurogenic locus notch homolog protein 1 OS=Mus musculus OX=10090 GN=Notch1 PE=1 SV=3	0	3	3	1	0	1	1	1	1254.5	3761.49	3761.47	6.74086	0.00845183	0	0	565012	HCD (High Energy Collision Dissociation)	MS2	0	100	15.1691	5525	5525	5522	FP021821_13.raw	0/0		11.7687	829.107	829.107	2.4	1.70327e-12	1.74857e-13	0	0
FALSE	High	PMI-Byonic	PMI-Byonic (A2)	A	2	Unambiguous	SCQQADPCASNPCANGGQCLPFESSYICR	[K].ScQQADPcAsNPcAnGGQcLPFESSYIcR.[C]	C2(Carbamidomethyl); C8(Carbamidomethyl); S10(Hex(1)Pent(2)); C13(Carbamidomethyl); N15(Deamidated); C19(Carbamidomethyl); C28(Carbamidomethyl)	1	1	Q01705	Q01705	Neurogenic locus notch homolog protein 1 OS=Mus musculus OX=10090 GN=Notch1 PE=1 SV=3	0	4	4	1	0	1	1	1	941.126	3761.48	3761.47	4.93615	0.00464179	0	0	574057	HCD (High Energy Collision Dissociation)	MS2	0	100	15.22	5547	5547	5544	FP021821_13.raw	0/0		12.3295	866.979	866.979	2.4	4.68274e-13	8.57409e-14	0	0
FALSE	High	PMI-Byonic	PMI-Byonic (A2)	A	2	Unambiguous	SCQQADPCASNPCANGGQCLPFESSYICR	[K].ScQQADPcAsNPcAnGGQcLPFESSYIcR.[C]	C2(Carbamidomethyl); C8(Carbamidomethyl); S10(Hex(1)Pent(2)); C13(Carbamidomethyl); N15(Deamidated); C19(Carbamidomethyl); C28(Carbamidomethyl)	1	1	Q01705	Q01705	Neurogenic locus notch homolog protein 1 OS=Mus musculus OX=10090 GN=Notch1 PE=1 SV=3	0	3	3	1	0	1	1	1	1254.5	3761.49	3761.47	5.76727	0.00723113	0	0	848268	HCD (High Energy Collision Dissociation)	MS2	0	100	15.293	5578	5578	5577	FP021821_13.raw	0/0		14.4418	943.775	943.775	2.4	3.61559e-15	5.47814e-16	0	0
FALSE	High	PMI-Byonic	PMI-Byonic (A2)	A	2	Unambiguous	SCQQADPCASNPCANGGQCLPFESSYICR	[K].scQQADPcASNPcAnGGQcLPFESSYIcR.[C]	S1(Hex(1)); C2(Carbamidomethyl); C8(Carbamidomethyl); C13(Carbamidomethyl); N15(Deamidated); C19(Carbamidomethyl); C28(Carbamidomethyl)	1	1	Q01705	Q01705	Neurogenic locus notch homolog protein 1 OS=Mus musculus OX=10090 GN=Notch1 PE=1 SV=3	0	3	3	1	0	1	1	1	1166.47	3497.39	3497.38	1.88756	0.0022005	0	0	88668.2	HCD (High Energy Collision Dissociation)	MS2	0	100	15.3818	5617	5617	5610	FP021821_13.raw	0/0		7.37066	580.211	580.211	0.12	4.25935e-08	2.14718e-09	0	0
FALSE	High	PMI-Byonic	PMI-Byonic (A2)	A	2	Unambiguous	SCQQADPCASNPCANGGQCLPFESSYICR	[K].scQQADPcASNPcAnGGQcLPFESSYIcR.[C]	S1(Hex(1)Pent(2)); C2(Carbamidomethyl); C8(Carbamidomethyl); C13(Carbamidomethyl); N15(Deamidated); C19(Carbamidomethyl); C28(Carbamidomethyl)	1	1	Q01705	Q01705	Neurogenic locus notch homolog protein 1 OS=Mus musculus OX=10090 GN=Notch1 PE=1 SV=3	0	3	3	1	0	1	1	1	1254.5	3761.49	3761.47	7.32501	0.00918425	0	0	243403	HCD (High Energy Collision Dissociation)	MS2	0	100	15.4357	5640	5640	5632	FP021821_13.raw	0/0		6.1627	512.114	512.114	0.12	6.87548e-07	4.30601e-08	0	0
FALSE	High	PMI-Byonic	PMI-Byonic (A2)	A	2	Unambiguous	SCQQADPCASNPCANGGQCLPFESSYICR	[K].ScQQADPcAsNPcANGGQcLPFESSYIcR.[C]	C2(Carbamidomethyl); C8(Carbamidomethyl); S10(Hex(1)Pent(2)); C13(Carbamidomethyl); C19(Carbamidomethyl); C28(Carbamidomethyl)	1	1	Q01705	Q01705	Neurogenic locus notch homolog protein 1 OS=Mus musculus OX=10090 GN=Notch1 PE=1 SV=3	0	3	3	1	0	1	1	1	1254.17	3760.5	3760.48	6.25762	0.00784388	0	0	365844	HCD (High Energy Collision Dissociation)	MS2	0	100	15.0381	5469	5469	5467	FP021821_13.raw	0/0		12.4676	833.719	833.719	2.4	3.40742e-13	5.57607e-14	0	0
FALSE	High	PMI-Byonic	PMI-Byonic (A2)	A	2	Unambiguous	CPPGFHGPTCRQDVNECSQNPGLCR	[R].cPPGFHGPTcRQDVNEcSQNPGLcR.[H]	C1(Carbamidomethyl); C10(Carbamidomethyl); C17(Carbamidomethyl); C24(Carbamidomethyl)	1	1	Q01705	Q01705	Neurogenic locus notch homolog protein 1 OS=Mus musculus OX=10090 GN=Notch1 PE=1 SV=3	1	4	4	1	0	1	1	1	736.572	2943.27	2943.25	5.38614	0.00396319	0	0	228418	HCD (High Energy Collision Dissociation)	MS2	1.95911	100	11.0209	3734	3734	3729	FP021821_13.raw	0/0		6.01429	508.687	508.687	508.687	9.67638e-07	5.78155e-08	0	0
FALSE	Medium	PMI-Byonic	PMI-Byonic (A2)	A	2	Unambiguous	CPPGFHGPTCRQDVNECSQNPGLCR	[R].cPPGFHGPTcRQDVNEcSqNPGLcR.[H]	C1(Carbamidomethyl); C10(Carbamidomethyl); C17(Carbamidomethyl); Q19(Deamidated); C24(Carbamidomethyl)	1	1	Q01705	Q01705	Neurogenic locus notch homolog protein 1 OS=Mus musculus OX=10090 GN=Notch1 PE=1 SV=3	1	4	4	1	0	1	1	1	736.571	2943.26	2944.23	-329.497	-0.242529	0	0	39913.8	HCD (High Energy Collision Dissociation)	MS2	41.8883	100	11.2779	3845	3845	3839	FP021821_13.raw	0/0		0.100281	93.2007	93.2007	14.9994	0.793815	0.0270993	0	0
FALSE	High	PMI-Byonic	PMI-Byonic (A2)	A	2	Unambiguous	CPPGFHGPTCRQDVNECSQNPGLCR	[R].cPPGFHGPTcRQDVNEcSQNPGLcR.[H]	C1(Carbamidomethyl); C10(Carbamidomethyl); C17(Carbamidomethyl); C24(Carbamidomethyl)	1	1	Q01705	Q01705	Neurogenic locus notch homolog protein 1 OS=Mus musculus OX=10090 GN=Notch1 PE=1 SV=3	1	4	4	1	0	1	1	1	737.073	2945.27	2943.25	686.566	0.505184	0	0	280656	HCD (High Energy Collision Dissociation)	MS2	26.4439	100	11.1527	3791	3791	3784	FP021821_13.raw	0/0		5.58166	439.412	439.412	439.412	2.62021e-06	1.0308e-07	0	0
FALSE	High	PMI-Byonic	PMI-Byonic (A2)	A	2	Unambiguous	CPPGFHGPTCRQDVNECSQNPGLCR	[R].cPPGFHGPTcRQDVNEcSQNPGLcR.[H]	C1(Carbamidomethyl); C10(Carbamidomethyl); C17(Carbamidomethyl); C24(Carbamidomethyl)	1	1	Q01705	Q01705	Neurogenic locus notch homolog protein 1 OS=Mus musculus OX=10090 GN=Notch1 PE=1 SV=3	1	4	4	1	0	1	1	1	736.571	2943.26	2943.25	4.55664	0.00335284	0	0	756157	HCD (High Energy Collision Dissociation)	MS2	0	100	10.8861	3676	3676	3674	FP021821_13.raw	0/0		9.28919	690.159	690.159	690.159	5.13822e-10	4.30159e-11	0	0
FALSE	High	PMI-Byonic	PMI-Byonic (A2)	A	2	Unambiguous	CPPGFHGPTCR	[R].cPPGFHGPTcR.[Q]	C1(Carbamidomethyl); C10(Carbamidomethyl)	1	1	Q01705	Q01705	Neurogenic locus notch homolog protein 1 OS=Mus musculus OX=10090 GN=Notch1 PE=1 SV=3	0	3	3	1	0	1	1	1	429.192	1285.56	1285.56	4.19329	0.0017969	0	0	68054.9	HCD (High Energy Collision Dissociation)	MS2	51.5919	100	7.74532	2331	2331	2325	FP021821_13.raw	0/0		4.14701	336.809	336.809	336.809	7.12837e-05	1.21178e-06	0	0
FALSE	High	PMI-Byonic	PMI-Byonic (A2)	A	2	Unambiguous	CPPGFHGPTCR	[R].cPPGFHGPTcR.[Q]	C1(Carbamidomethyl); C10(Carbamidomethyl)	1	1	Q01705	Q01705	Neurogenic locus notch homolog protein 1 OS=Mus musculus OX=10090 GN=Notch1 PE=1 SV=3	0	3	3	1	0	1	1	1	429.191	1285.56	1285.56	2.12801	0.000911892	0	0	303811	HCD (High Energy Collision Dissociation)	MS2	62.1012	100	8.76502	2763	2763	2758	FP021821_13.raw	0/0		4.97204	392.087	392.087	392.087	1.0665e-05	2.40274e-07	0	0
FALSE	High	PMI-Byonic	PMI-Byonic (A2)	A	2	Unambiguous	CPPGFHGPTCRQDVNECSQNPGLCR	[R].cPPGFHGPTcRQDVNEcSQNPGLcR.[H]	C1(Carbamidomethyl); C10(Carbamidomethyl); C17(Carbamidomethyl); C24(Carbamidomethyl)	1	1	Q01705	Q01705	Neurogenic locus notch homolog protein 1 OS=Mus musculus OX=10090 GN=Notch1 PE=1 SV=3	1	3	3	1	0	1	1	1	981.76	2943.27	2943.25	5.51513	0.0054108	0	0	174957	HCD (High Energy Collision Dissociation)	MS2	0	100	10.4698	3496	3496	3487	FP021821_13.raw	0/0		2.97703	449.342	449.342	449.342	0.0010543	1.47257e-05	0	0
FALSE	High	PMI-Byonic	PMI-Byonic (A2)	A	2	Unambiguous	CPPGFHGPTCRQDVNECSQNPGLCR	[R].cPPGFHGPTcRQDVNEcSQNPGLcR.[H]	C1(Carbamidomethyl); C10(Carbamidomethyl); C17(Carbamidomethyl); C24(Carbamidomethyl)	1	1	Q01705	Q01705	Neurogenic locus notch homolog protein 1 OS=Mus musculus OX=10090 GN=Notch1 PE=1 SV=3	1	4	4	1	0	1	1	1	736.572	2943.27	2943.25	5.55204	0.00408526	0	0	5079319	HCD (High Energy Collision Dissociation)	MS2	0	43.0362	10.5038	3510	3510	3509	FP021821_13.raw	0/0		10.2892	745.87	745.87	745.87	5.13822e-11	6.14126e-12	0	0
FALSE	High	PMI-Byonic	PMI-Byonic (A2)	A	2	Unambiguous	CPPGFHGPTCRQDVNECSQNPGLCR	[R].cPPGFHGPTcRQDVNEcSQNPGLcR.[H]	C1(Carbamidomethyl); C10(Carbamidomethyl); C17(Carbamidomethyl); C24(Carbamidomethyl)	1	1	Q01705	Q01705	Neurogenic locus notch homolog protein 1 OS=Mus musculus OX=10090 GN=Notch1 PE=1 SV=3	1	4	4	1	0	1	1	1	736.572	2943.27	2943.25	5.22024	0.00384112	0	0	10193375	HCD (High Energy Collision Dissociation)	MS2	0.529571	34.0135	10.3763	3455	3455	3454	FP021821_13.raw	0/0		11.5048	788.524	788.524	788.524	3.12771e-12	4.96346e-13	0	0
FALSE	High	PMI-Byonic	PMI-Byonic (A2)	A	2	Unambiguous	CPPGFHGPTCRQDVNECSQNPGLCR	[R].cPPGFHGPTcRQDVNEcSQNPGLcR.[H]	C1(Carbamidomethyl); C10(Carbamidomethyl); C17(Carbamidomethyl); C24(Carbamidomethyl)	1	1	Q01705	Q01705	Neurogenic locus notch homolog protein 1 OS=Mus musculus OX=10090 GN=Notch1 PE=1 SV=3	1	3	3	1	0	1	1	1	981.759	2943.26	2943.25	4.20868	0.00412906	0	0	147459	HCD (High Energy Collision Dissociation)	MS2	0	100	10.3449	3442	3442	3432	FP021821_13.raw	0/0		8.34649	662.381	662.381	662.381	4.50305e-09	3.64253e-10	0	0
FALSE	High	PMI-Byonic	PMI-Byonic (A2)	A	2	Unambiguous	CPPGFHGPTCRQDVNECSQNPGLCR	[R].cPPGFHGPTcRQDVNEcSQNPGLcR.[H]	C1(Carbamidomethyl); C10(Carbamidomethyl); C17(Carbamidomethyl); C24(Carbamidomethyl)	1	1	Q01705	Q01705	Neurogenic locus notch homolog protein 1 OS=Mus musculus OX=10090 GN=Notch1 PE=1 SV=3	1	4	4	1	0	1	1	1	737.072	2945.27	2943.25	684.741	0.503841	0	0	363021	HCD (High Energy Collision Dissociation)	MS2	24.7251	100	10.2645	3407	3407	3399	FP021821_13.raw	0/0		9.50478	686.685	686.685	686.685	3.1277e-10	3.23573e-11	0	0
FALSE	Medium	PMI-Byonic	PMI-Byonic (A2)	A	2	Unambiguous	CPPGFHGPTCR	[R].cPPGFHGPTcr.[Q]	C1(Carbamidomethyl); C10(Carbamidomethyl); R11(Deamidated)	1	1	Q01705	Q01705	Neurogenic locus notch homolog protein 1 OS=Mus musculus OX=10090 GN=Notch1 PE=1 SV=3	0	5	5	1	0	1	1	1	429.835	2145.15	1286.54	667375	171.721	0	0	1139105	HCD (High Energy Collision Dissociation)	MS2	31.9939	75.3413	8.47694	2641	2641	2638	FP021821_13.raw	0/0		0.159784	46.1962	1.37434	1.37434	0.692176	0.0172007	0	0
FALSE	High	PMI-Byonic	PMI-Byonic (A2)	A	2	Unambiguous	CPPGFHGPTCRQDVNECSQNPGLCR	[R].cPPGFHGPTcRQDVNEcSQNPGLcR.[H]	C1(Carbamidomethyl); C10(Carbamidomethyl); C17(Carbamidomethyl); C24(Carbamidomethyl)	1	1	Q01705	Q01705	Neurogenic locus notch homolog protein 1 OS=Mus musculus OX=10090 GN=Notch1 PE=1 SV=3	1	4	4	1	0	1	1	1	736.571	2943.26	2943.25	4.47369	0.0032918	0	0	1.90593e+06	HCD (High Energy Collision Dissociation)	MS2	0	87.8634	10.6331	3566	3566	3564	FP021821_13.raw	0/0		11.5048	771.122	771.122	771.122	3.12771e-12	5.54821e-13	0	0
FALSE	High	PMI-Byonic	PMI-Byonic (A2)	A	2	Unambiguous	CPPGFHGPTCR	[R].cPPGFHGPTcR.[Q]	C1(Carbamidomethyl); C10(Carbamidomethyl)	1	1	Q01705	Q01705	Neurogenic locus notch homolog protein 1 OS=Mus musculus OX=10090 GN=Notch1 PE=1 SV=3	0	3	3	1	0	1	1	1	429.192	1285.56	1285.56	3.55234	0.00152224	0	0	298800	HCD (High Energy Collision Dissociation)	MS2	56.3852	100	8.61042	2698	2698	2693	FP021821_13.raw	0/0		8.73793	579.618	535.269	535.269	1.82838e-09	8.8161e-11	0	0
FALSE	High	PMI-Byonic	PMI-Byonic (A2)	A	2	Unambiguous	CPPGFHGPTCR	[R].cPPGFHGPTcR.[Q]	C1(Carbamidomethyl); C10(Carbamidomethyl)	1	1	Q01705	Q01705	Neurogenic locus notch homolog protein 1 OS=Mus musculus OX=10090 GN=Notch1 PE=1 SV=3	0	3	3	1	0	1	1	1	429.191	1285.56	1285.56	2.55531	0.001095	0	0	1.47268e+06	HCD (High Energy Collision Dissociation)	MS2	4.64104	100	8.31623	2572	2572	2571	FP021821_13.raw	0/0		10.1544	698.834	670.431	670.431	7.00792e-11	9.67463e-12	0	0
FALSE	High	PMI-Byonic	PMI-Byonic (A2)	A	2	Unambiguous	CPPGFHGPTCR	[R].cPPGFHGPTcR.[Q]	C1(Carbamidomethyl); C10(Carbamidomethyl)	1	1	Q01705	Q01705	Neurogenic locus notch homolog protein 1 OS=Mus musculus OX=10090 GN=Notch1 PE=1 SV=3	0	3	3	1	0	1	1	1	429.192	1285.56	1285.56	2.84017	0.00121707	0	0	2.57028e+06	HCD (High Energy Collision Dissociation)	MS2	3.82066	58.5306	8.18731	2517	2517	2516	FP021821_13.raw	0/0		11.5523	730.677	698.715	698.715	2.8034e-12	3.78765e-13	0	0
FALSE	High	PMI-Byonic	PMI-Byonic (A2)	A	2	Unambiguous	CPPGFHGPTCR	[R].cPPGFHGPTcR.[Q]	C1(Carbamidomethyl); C10(Carbamidomethyl)	1	1	Q01705	Q01705	Neurogenic locus notch homolog protein 1 OS=Mus musculus OX=10090 GN=Notch1 PE=1 SV=3	0	2	2	1	0	1	1	1	643.283	1285.56	1285.56	2.44707	0.00157293	0	0	126544	HCD (High Energy Collision Dissociation)	MS2	39.4576	100	8.1467	2500	2500	2495	FP021821_13.raw	0/0		3.56895	435.553	397.419	397.419	0.000269802	6.96768e-06	0	0
FALSE	High	PMI-Byonic	PMI-Byonic (A2)	A	2	Unambiguous	CPPGFHGPTCR	[R].cPPGFHGPTcR.[Q]	C1(Carbamidomethyl); C10(Carbamidomethyl)	1	1	Q01705	Q01705	Neurogenic locus notch homolog protein 1 OS=Mus musculus OX=10090 GN=Notch1 PE=1 SV=3	0	3	3	1	0	1	1	1	429.192	1285.56	1285.56	2.76896	0.00118655	0	0	2.99817e+06	HCD (High Energy Collision Dissociation)	MS2	1.36205	32.3909	8.07385	2469	2469	2468	FP021821_13.raw	0/0		11.5523	719.51	680.052	680.052	2.8034e-12	3.19628e-13	0	0
FALSE	High	PMI-Byonic	PMI-Byonic (A2)	A	2	Unambiguous	CPPGFHGPTCR	[R].cPPGFHGPTcR.[Q]	C1(Carbamidomethyl); C10(Carbamidomethyl)	1	1	Q01705	Q01705	Neurogenic locus notch homolog protein 1 OS=Mus musculus OX=10090 GN=Notch1 PE=1 SV=3	0	3	3	1	0	1	1	1	429.192	1285.56	1285.56	2.91139	0.00124759	0	0	2.51102e+06	HCD (High Energy Collision Dissociation)	MS2	1.00033	38.864	7.96704	2424	2424	2423	FP021821_13.raw	0/0		10.5523	696.134	656.952	656.952	2.80344e-11	2.74852e-12	0	0
FALSE	High	PMI-Byonic	PMI-Byonic (A2)	A	2	Unambiguous	CPPGFHGPTCRQDVNECSQNPGLCR	[R].cPPGFHGPTcRQDVNEcSQNPGLcR.[H]	C1(Carbamidomethyl); C10(Carbamidomethyl); C17(Carbamidomethyl); C24(Carbamidomethyl)	1	1	Q01705	Q01705	Neurogenic locus notch homolog protein 1 OS=Mus musculus OX=10090 GN=Notch1 PE=1 SV=3	1	4	4	1	0	1	1	1	736.571	2943.26	2943.25	4.72254	0.00347491	0	0	1265479	HCD (High Energy Collision Dissociation)	MS2	2.85074	100	10.7592	3621	3621	3619	FP021821_13.raw	0/0		10.5048	749.406	749.406	749.406	3.1277e-11	3.71088e-12	0	0
FALSE	High	PMI-Byonic	PMI-Byonic (A2)	A	2	Unambiguous	CPPGFHGPTCR	[R].cPPGFHGPTcR.[Q]	C1(Carbamidomethyl); C10(Carbamidomethyl)	1	1	Q01705	Q01705	Neurogenic locus notch homolog protein 1 OS=Mus musculus OX=10090 GN=Notch1 PE=1 SV=3	0	3	3	1	0	1	1	1	429.191	1285.56	1285.56	2.41288	0.00103396	0	0	878604	HCD (High Energy Collision Dissociation)	MS2	10.1351	100	7.85622	2377	2377	2376	FP021821_13.raw	0/0		11.1544	700.493	681.416	681.416	7.00789e-12	1.29023e-12	0	0
FALSE	High	PMI-Byonic	PMI-Byonic (A2)	A	2	Unambiguous	CPPGFHGPTCR	[R].cPPGFHGPTcR.[Q]	C1(Carbamidomethyl); C10(Carbamidomethyl)	1	1	Q01705	Q01705	Neurogenic locus notch homolog protein 1 OS=Mus musculus OX=10090 GN=Notch1 PE=1 SV=3	0	5	5	1	0	1	1	1	429.835	2145.15	1285.56	668652	171.918	0	0	1.80027e+06	HCD (High Energy Collision Dissociation)	MS2	19.3847	36.7632	8.34563	2585	2585	2582	FP021821_13.raw	0/0		1.78156	205.654	205.654	205.654	0.0165362	0.00014333	0	0
FALSE	High	PMI-Byonic	PMI-Byonic (A2)	A	2	Unambiguous	QDVNECSQNPGLCR	[R].QDVNEcSQNPGLcR.[H]	C6(Carbamidomethyl); C13(Carbamidomethyl)	1	1	Q01705	Q01705	Neurogenic locus notch homolog protein 1 OS=Mus musculus OX=10090 GN=Notch1 PE=1 SV=3	0	2	2	1	0	1	1	1	838.862	1676.72	1676.71	3.60735	0.00302424	0	0	386140	HCD (High Energy Collision Dissociation)	MS2	6.14445	100	9.54679	3098	3098	3091	FP021821_13.raw	0/0		9.73793	600.051	600.051	600.051	1.82838e-10	1.61613e-11	0	0
FALSE	High	PMI-Byonic	PMI-Byonic (A2)	A	2	Unambiguous	QDVNECSQNPGLCR	[R].QDVNEcSQNPGLcR.[H]	C6(Carbamidomethyl); C13(Carbamidomethyl)	1	1	Q01705	Q01705	Neurogenic locus notch homolog protein 1 OS=Mus musculus OX=10090 GN=Notch1 PE=1 SV=3	0	3	3	1	0	1	1	1	559.576	1676.71	1676.71	1.67004	0.000933392	0	0	301531	HCD (High Energy Collision Dissociation)	MS2	13.9146	100	9.28287	2984	2984	2981	FP021821_13.raw	0/0		6.43156	519.491	519.491	519.491	3.70207e-07	2.33486e-08	0	0
FALSE	High	PMI-Byonic	PMI-Byonic (A2)	A	2	Unambiguous	QDVNECSQNPGLCR	[R].QDVNEcSQNPGLcR.[H]	C6(Carbamidomethyl); C13(Carbamidomethyl)	1	1	Q01705	Q01705	Neurogenic locus notch homolog protein 1 OS=Mus musculus OX=10090 GN=Notch1 PE=1 SV=3	0	2	2	1	0	1	1	1	838.861	1676.72	1676.71	2.07848	0.0017425	0	0	223984	HCD (High Energy Collision Dissociation)	MS2	0	100	9.28504	2985	2985	2981	FP021821_13.raw	0/0		9.15441	629.159	629.159	629.159	7.00792e-10	5.81935e-11	0	0
FALSE	High	PMI-Byonic	PMI-Byonic (A2)	A	2	Unambiguous	QDVNECSQNPGLCR	[R].QDVNEcSQNPGLcR.[H]	C6(Carbamidomethyl); C13(Carbamidomethyl)	1	1	Q01705	Q01705	Neurogenic locus notch homolog protein 1 OS=Mus musculus OX=10090 GN=Notch1 PE=1 SV=3	0	3	3	1	0	1	1	1	559.577	1676.72	1676.71	3.63573	0.00203202	0	0	3.11362e+06	HCD (High Energy Collision Dissociation)	MS2	0	73.2395	9.40676	3037	3037	3036	FP021821_13.raw	0/0		10.223	681.847	681.847	681.847	5.98359e-11	6.99355e-12	0	0
FALSE	High	PMI-Byonic	PMI-Byonic (A2)	A	2	Unambiguous	QDVNECSQNPGLCR	[R].QDVNEcSQNPGLcR.[H]	C6(Carbamidomethyl); C13(Carbamidomethyl)	1	1	Q01705	Q01705	Neurogenic locus notch homolog protein 1 OS=Mus musculus OX=10090 GN=Notch1 PE=1 SV=3	0	2	2	1	0	1	1	1	838.862	1676.72	1676.71	3.46174	0.00290217	0	0	2.73427e+06	HCD (High Energy Collision Dissociation)	MS2	0	74.4244	9.40851	3038	3038	3036	FP021821_13.raw	0/0		13.5521	831.338	831.338	831.338	2.80482e-14	2.59664e-15	0	0
FALSE	High	PMI-Byonic	PMI-Byonic (A2)	A	2	Unambiguous	QDVNECSQNPGLCR	[R].QDVNEcSQNPGLcR.[H]	C6(Carbamidomethyl); C13(Carbamidomethyl)	1	1	Q01705	Q01705	Neurogenic locus notch homolog protein 1 OS=Mus musculus OX=10090 GN=Notch1 PE=1 SV=3	0	3	3	1	0	1	1	1	559.578	1676.72	1676.71	4.18176	0.0023372	0	0	527274	HCD (High Energy Collision Dissociation)	MS2	15.3801	100	9.53601	3093	3093	3091	FP021821_13.raw	0/0		7.37817	556.759	556.759	556.759	4.18627e-08	1.73021e-09	0	0
FALSE	High	PMI-Byonic	PMI-Byonic (A2)	A	2	Unambiguous	QDVNECSQNPGLCR	[R].QDVNEcSQNPGLcR.[H]	C6(Carbamidomethyl); C13(Carbamidomethyl)	1	1	Q01705	Q01705	Neurogenic locus notch homolog protein 1 OS=Mus musculus OX=10090 GN=Notch1 PE=1 SV=3	0	2	2	1	0	1	1	1	838.863	1676.72	1676.71	3.97137	0.00332942	0	0	164952	HCD (High Energy Collision Dissociation)	MS2	0	100	9.66996	3151	3151	3146	FP021821_13.raw	0/0		7.52997	508.362	508.362	508.362	2.95138e-08	9.41362e-10	0	0
FALSE	High	PMI-Byonic	PMI-Byonic (A2)	A	2	Unambiguous	ATHTGPHCELPYVPCSPSPCQNGGTCRPTGDTTHECACLPGFAGQNCEENVDDCPGNNCK	[R].ATHTGPHcELPYVPcsPSPcQNGGTcRPTGDTTHEcAcLPGFAGQNcEENVDDcPGNNcK.[N]	C8(Carbamidomethyl); C15(Carbamidomethyl); S16(Fuc(1)); C20(Carbamidomethyl); C26(Carbamidomethyl); C36(Carbamidomethyl); C38(Carbamidomethyl); C47(Carbamidomethyl); C54(Carbamidomethyl); C59(Carbamidomethyl)	1	1	Q01705	Q01705	Neurogenic locus notch homolog protein 1 OS=Mus musculus OX=10090 GN=Notch1 PE=1 SV=3	0	6	6	1	0	1	1	1	1149.64	6892.81	6891.78	149.693	0.171942	0	0	214592	HCD (High Energy Collision Dissociation)	MS2	0	100	13.2303	4694	4694	4686	FP021821_13.raw	0/0		3.92212	278.473	278.473	0	0.00011964	2.11581e-06	0	0
FALSE	High	PMI-Byonic	PMI-Byonic (A2)	A	2	Unambiguous	ATHTGPHCELPYVPCSPSPCQNGGTCRPTGDTTHECACLPGFAGQNCEENVDDCPGNNCK	[R].ATHTGPHcELPYVPcsPSPcQNGGTcRPTGDTTHEcAcLPGFAGQNcEENVDDcPGNNcK.[N]	C8(Carbamidomethyl); C15(Carbamidomethyl); S16(HexNAc(1)Hex(1)Fuc(1)NeuAc(1)); C20(Carbamidomethyl); C26(Carbamidomethyl); C36(Carbamidomethyl); C38(Carbamidomethyl); C47(Carbamidomethyl); C54(Carbamidomethyl); C59(Carbamidomethyl)	1	1	Q01705	Q01705	Neurogenic locus notch homolog protein 1 OS=Mus musculus OX=10090 GN=Notch1 PE=1 SV=3	0	6	6	1	0	1	1	1	1259.51	7552.05	7548.01	535.451	0.673598	0	0	949477	HCD (High Energy Collision Dissociation)	MS2	46.8855	100	13.6177	4861	4861	4851	FP021821_13.raw	0/0		4.25577	311.074	311.074	0	5.54922e-05	6.68584e-07	0	0
FALSE	High	PMI-Byonic	PMI-Byonic (A2)	A	2	Unambiguous	ATHTGPHCELPYVPCSPSPCQNGGTCRPTGDTTHECACLPGFAGQNCEENVDDCPGNNCK	[R].ATHTGPHcELPYVPcSPsPcQNGGTcRPTGDTTHEcAcLPGFAGQNcEENVDDcPGNNcK.[N]	C8(Carbamidomethyl); C15(Carbamidomethyl); S18(HexNAc(1)Hex(1)Fuc(1)NeuAc(1)); C20(Carbamidomethyl); C26(Carbamidomethyl); C36(Carbamidomethyl); C38(Carbamidomethyl); C47(Carbamidomethyl); C54(Carbamidomethyl); C59(Carbamidomethyl)	1	1	Q01705	Q01705	Neurogenic locus notch homolog protein 1 OS=Mus musculus OX=10090 GN=Notch1 PE=1 SV=3	0	6	6	1	0	1	1	1	1259.68	7553.05	7548.01	667.807	0.840102	0	0	880336	HCD (High Energy Collision Dissociation)	MS2	41.7784	100	13.744	4915	4915	4906	FP021821_13.raw	0/0		6.67553	454.621	454.621	0	2.11089e-07	1.35118e-08	0	0
FALSE	High	PMI-Byonic	PMI-Byonic (A2)	A	2	Unambiguous	ATHTGPHCELPYVPCSPSPCQNGGTCRPTGDTTHECACLPGFAGQNCEENVDDCPGNNCK	[R].ATHTGPHcELPYVPcSPsPcQNGGTcRPTGDTTHEcAcLPGFAGQNcEENVDDcPGNNcK.[N]	C8(Carbamidomethyl); C15(Carbamidomethyl); S18(HexNAc(1)Hex(1)Fuc(1)NeuAc(1)); C20(Carbamidomethyl); C26(Carbamidomethyl); C36(Carbamidomethyl); C38(Carbamidomethyl); C47(Carbamidomethyl); C54(Carbamidomethyl); C59(Carbamidomethyl)	1	1	Q01705	Q01705	Neurogenic locus notch homolog protein 1 OS=Mus musculus OX=10090 GN=Notch1 PE=1 SV=3	0	6	6	1	0	1	1	1	1259.51	7552.05	7548.01	535.645	0.673842	0	0	1.19474e+06	HCD (High Energy Collision Dissociation)	MS2	18.5887	100	13.4897	4806	4806	4796	FP021821_13.raw	0/0		6.76825	498.886	498.886	0	1.70509e-07	1.17318e-08	0	0
FALSE	High	PMI-Byonic	PMI-Byonic (A2)	A	2	Unambiguous	ATHTGPHCELPYVPCSPSPCQNGGTCRPTGDTTHECACLPGFAGQNCEENVDDCPGNNCK	[R].ATHTGPHcELPYVPcsPSPcQNGGTcRPTGDTTHEcAcLPGFAGQNcEENVDDcPGNNcK.[N]	C8(Carbamidomethyl); C15(Carbamidomethyl); S16(HexNAc(1)Hex(1)Fuc(1)); C20(Carbamidomethyl); C26(Carbamidomethyl); C36(Carbamidomethyl); C38(Carbamidomethyl); C47(Carbamidomethyl); C54(Carbamidomethyl); C59(Carbamidomethyl)	1	1	Q01705	Q01705	Neurogenic locus notch homolog protein 1 OS=Mus musculus OX=10090 GN=Notch1 PE=1 SV=3	0	6	6	1	0	1	1	1	1211.33	7262.94	7256.91	830.673	1.00469	0	0	843854	HCD (High Energy Collision Dissociation)	MS2	32.6571	100	13.2066	4684	4684	4675	FP021821_13.raw	0/0		6.54782	539.97	539.97	0	2.83253e-07	2.03324e-08	0	0
FALSE	High	PMI-Byonic	PMI-Byonic (A2)	A	2	Unambiguous	ATHTGPHCELPYVPCSPSPCQNGGTCRPTGDTTHECACLPGFAGQNCEENVDDCPGNNCK	[R].ATHTGPHcELPYVPcsPSPcQNGGTcRPTGDTTHEcAcLPGFAGQNcEENVDDcPGNNcK.[N]	C8(Carbamidomethyl); C15(Carbamidomethyl); S16(Fuc(1)); C20(Carbamidomethyl); C26(Carbamidomethyl); C36(Carbamidomethyl); C38(Carbamidomethyl); C47(Carbamidomethyl); C54(Carbamidomethyl); C59(Carbamidomethyl)	1	1	Q01705	Q01705	Neurogenic locus notch homolog protein 1 OS=Mus musculus OX=10090 GN=Notch1 PE=1 SV=3	0	6	6	1	0	1	1	1	1149.47	6891.78	6891.78	0.271058	0.000311345	0	0	201173	HCD (High Energy Collision Dissociation)	MS2	100	100	13.0412	4613	4613	4609	FP021821_13.raw	0/0		6.55267	499.438	499.438	0	2.80113e-07	1.80261e-08	0	0
FALSE	High	PMI-Byonic	PMI-Byonic (A2)	A	2	Unambiguous	ATHTGPHCELPYVPCSPSPCQNGGTCRPTGDTTHECACLPGFAGQNCEENVDDCPGNNCK	[R].ATHTGPHcELPYVPcsPSPcQNGGTcRPTGDTTHEcAcLPGFAGQNcEENVDDcPGNNcK.[N]	C8(Carbamidomethyl); C15(Carbamidomethyl); S16(HexNAc(1)Hex(1)Fuc(1)); C20(Carbamidomethyl); C26(Carbamidomethyl); C36(Carbamidomethyl); C38(Carbamidomethyl); C47(Carbamidomethyl); C54(Carbamidomethyl); C59(Carbamidomethyl)	1	1	Q01705	Q01705	Neurogenic locus notch homolog protein 1 OS=Mus musculus OX=10090 GN=Notch1 PE=1 SV=3	0	6	6	1	0	1	1	1	1210.33	7256.94	7256.91	4.07668	0.00493068	0	0	248801	HCD (High Energy Collision Dissociation)	MS2	0	100	12.9641	4579	4579	4576	FP021821_13.raw	0/0		7.13135	550.66	550.66	0	7.39013e-08	5.26094e-09	0	0
FALSE	High	PMI-Byonic	PMI-Byonic (A2)	A	2	Unambiguous	NGGACVDGVNTYNCR	[K].NGGAcVDGVNTYNcR.[C]	C5(Carbamidomethyl); C14(Carbamidomethyl)	1	1	Q01705	Q01705	Neurogenic locus notch homolog protein 1 OS=Mus musculus OX=10090 GN=Notch1 PE=1 SV=3	0	3	3	1	0	1	1	1	552.903	1656.69	1656.69	4.65606	0.00257121	0	0	1.35495e+06	HCD (High Energy Collision Dissociation)	MS2	1.3012	100	10.0744	3325	3325	3322	FP021821_13.raw	0/0		7.01508	519.981	519.981	519.981	9.65876e-08	8.38404e-09	0	0
FALSE	High	PMI-Byonic	PMI-Byonic (A2)	A	2	Unambiguous	NGGACVDGVNTYNCR	[K].NGGAcVDGVNTYNcR.[C]	C5(Carbamidomethyl); C14(Carbamidomethyl)	1	1	Q01705	Q01705	Neurogenic locus notch homolog protein 1 OS=Mus musculus OX=10090 GN=Notch1 PE=1 SV=3	0	2	2	1	0	1	1	1	828.85	1656.69	1656.69	4.81154	0.00398561	0	0	538676	HCD (High Energy Collision Dissociation)	MS2	0	100	10.2004	3379	3379	3377	FP021821_13.raw	0/0		8.73793	586.916	586.916	586.916	1.82838e-09	1.29595e-10	0	0
FALSE	High	PMI-Byonic	PMI-Byonic (A2)	A	2	Unambiguous	NGGACVDGVNTYNCR	[K].NGGAcVDGVNTYNcR.[C]	C5(Carbamidomethyl); C14(Carbamidomethyl)	1	1	Q01705	Q01705	Neurogenic locus notch homolog protein 1 OS=Mus musculus OX=10090 GN=Notch1 PE=1 SV=3	0	3	3	1	0	1	1	1	552.903	1656.7	1656.69	6.09289	0.00336467	0	0	155281	HCD (High Energy Collision Dissociation)	MS2	6.60744	100	10.2175	3387	3387	3377	FP021821_13.raw	0/0		3.78885	368.563	368.563	368.563	0.00016261	3.33167e-06	0	0
FALSE	High	PMI-Byonic	PMI-Byonic (A2)	A	2	Unambiguous	NGGACVDGVNTYNCR	[K].NGGAcVdGVNTYNcR.[C]	C5(Carbamidomethyl); D7(Oxidation); C14(Carbamidomethyl)	1	1	Q01705	Q01705	Neurogenic locus notch homolog protein 1 OS=Mus musculus OX=10090 GN=Notch1 PE=1 SV=3	0	2	2	1	0	1	1	1	836.848	1672.69	1672.68	4.95939	0.00414774	0	0	211743	HCD (High Energy Collision Dissociation)	MS2	38.2435	100	10.2601	3405	3405	3399	FP021821_13.raw	0/0		7.09735	418.982	418.982	146.581	7.99187e-08	5.97196e-09	0	0
FALSE	High	PMI-Byonic	PMI-Byonic (A2)	A	2	Unambiguous	NGGACVDGVNTYNCR	[K].nGGAcVDGVNTYNcR.[C]	N1(Deamidated); C5(Carbamidomethyl); C14(Carbamidomethyl)	1	1	Q01705	Q01705	Neurogenic locus notch homolog protein 1 OS=Mus musculus OX=10090 GN=Notch1 PE=1 SV=3	0	2	2	1	0	1	1	1	829.342	1657.68	1657.67	4.43614	0.00367683	0	0	332007	HCD (High Energy Collision Dissociation)	MS2	12.9375	100	11.382	3890	3890	3883	FP021821_13.raw	0/0		9.73793	619.843	619.843	550.316	1.82838e-10	2.3011e-11	0	0
FALSE	High	PMI-Byonic	PMI-Byonic (A2)	A	2	Unambiguous	NGGACVDGVNTYNCR	[K].NGGAcVDGVNTYNcR.[C]	C5(Carbamidomethyl); C14(Carbamidomethyl)	1	1	Q01705	Q01705	Neurogenic locus notch homolog protein 1 OS=Mus musculus OX=10090 GN=Notch1 PE=1 SV=3	0	2	2	1	0	1	1	1	828.85	1656.69	1656.69	4.81154	0.00398561	0	0	712608	HCD (High Energy Collision Dissociation)	MS2	5.76154	100	9.94866	3271	3271	3267	FP021821_13.raw	0/0		9.73793	624.203	624.203	624.203	1.82838e-10	2.07912e-11	0	0
FALSE	High	PMI-Byonic	PMI-Byonic (A2)	A	2	Unambiguous	NGGACVDGVNTYNCR	[K].nGGAcVDGVNTYNcR.[C]	N1(Deamidated); C5(Carbamidomethyl); C14(Carbamidomethyl)	1	1	Q01705	Q01705	Neurogenic locus notch homolog protein 1 OS=Mus musculus OX=10090 GN=Notch1 PE=1 SV=3	0	2	2	1	0	1	1	1	829.341	1657.67	1657.67	2.96334	0.00245612	0	0	445511	HCD (High Energy Collision Dissociation)	MS2	0	100	11.5121	3947	3947	3938	FP021821_13.raw	0/0		8.55231	577.739	577.739	500.743	2.80345e-09	2.41806e-10	0	0
FALSE	High	PMI-Byonic	PMI-Byonic (A2)	A	2	Unambiguous	NGGACVDGVNTYNCR	[K].NGGAcVDGVNTYNcR.[C]	C5(Carbamidomethyl); C14(Carbamidomethyl)	1	1	Q01705	Q01705	Neurogenic locus notch homolog protein 1 OS=Mus musculus OX=10090 GN=Notch1 PE=1 SV=3	0	2	2	1	0	1	1	1	829.345	1657.68	1656.69	601.942	0.498615	0	0	260761	HCD (High Energy Collision Dissociation)	MS2	52.8933	100	10.3701	3453	3453	3443	FP021821_13.raw	0/0		6.03685	419.238	419.238	419.238	9.18645e-07	5.02964e-08	0	0
FALSE	High	PMI-Byonic	PMI-Byonic (A2)	A	2	Unambiguous	NGGACVDGVNTYNCR	[K].NGGAcVDGVNTYNcR.[C]	C5(Carbamidomethyl); C14(Carbamidomethyl)	1	1	Q01705	Q01705	Neurogenic locus notch homolog protein 1 OS=Mus musculus OX=10090 GN=Notch1 PE=1 SV=3	0	2	2	1	0	1	1	1	828.85	1656.69	1656.69	4.44313	0.00368043	0	0	3.83765e+06	HCD (High Energy Collision Dissociation)	MS2	0	64.9995	10.071	3323	3323	3322	FP021821_13.raw	0/0		11.7379	701.198	701.198	701.198	1.82839e-12	2.57534e-13	0	0
FALSE	High	PMI-Byonic	PMI-Byonic (A2)	A	2	Unambiguous	NGGACVDGVNTYNCR	[K].nGGAcVDGVNTYNcR.[C]	N1(Deamidated); C5(Carbamidomethyl); C14(Carbamidomethyl)	1	1	Q01705	Q01705	Neurogenic locus notch homolog protein 1 OS=Mus musculus OX=10090 GN=Notch1 PE=1 SV=3	0	2	2	1	0	1	1	1	829.341	1657.68	1657.67	3.55246	0.0029444	0	0	230731	HCD (High Energy Collision Dissociation)	MS2	8.85294	100	10.8269	3651	3651	3641	FP021821_13.raw	0/0		7.34435	493.571	493.571	368.547	4.52535e-08	3.0093e-09	0	0
FALSE	High	PMI-Byonic	PMI-Byonic (A2)	A	2	Unambiguous	NGGACVDGVNTYNCR	[K].NGGAcVDGVNTYNcR.[C]	C5(Carbamidomethyl); C14(Carbamidomethyl)	1	1	Q01705	Q01705	Neurogenic locus notch homolog protein 1 OS=Mus musculus OX=10090 GN=Notch1 PE=1 SV=3	0	3	3	1	0	1	1	1	552.903	1656.69	1656.69	5.54026	0.00305949	0	0	195862	HCD (High Energy Collision Dissociation)	MS2	17.7577	100	9.95942	3276	3276	3267	FP021821_13.raw	0/0		7.16258	528.176	528.176	528.176	6.87725e-08	4.59453e-09	0	0
FALSE	High	PMI-Byonic	PMI-Byonic (A2)	A	2	Unambiguous	VASFYCECPHGR	[R].VASFYcEcPHGR.[T]	C6(Carbamidomethyl); C8(Carbamidomethyl)	1	1	Q01705	Q01705	Neurogenic locus notch homolog protein 1 OS=Mus musculus OX=10090 GN=Notch1 PE=1 SV=3	0	3	3	1	0	1	1	1	494.882	1482.63	1482.63	3.27176	0.00161693	0	0	1.00747e+06	HCD (High Energy Collision Dissociation)	MS2	13.2631	100	9.49072	3074	3074	3069	FP021821_13.raw	0/0		11.5523	743.683	743.683	743.683	2.8034e-12	4.35152e-13	0	0
FALSE	High	PMI-Byonic	PMI-Byonic (A2)	A	2	Unambiguous	VASFYCECPHGR	[R].VASFYcEcPHGR.[T]	C6(Carbamidomethyl); C8(Carbamidomethyl)	1	1	Q01705	Q01705	Neurogenic locus notch homolog protein 1 OS=Mus musculus OX=10090 GN=Notch1 PE=1 SV=3	0	3	3	1	0	1	1	1	494.882	1482.63	1482.63	3.88927	0.00192211	0	0	14843317	HCD (High Energy Collision Dissociation)	MS2	0.158264	18.8813	9.60997	3125	3125	3124	FP021821_13.raw	0/0		12.7379	765.345	765.345	765.345	1.82861e-13	2.93277e-14	0	0
FALSE	High	PMI-Byonic	PMI-Byonic (A2)	A	2	Unambiguous	VASFYCECPHGR	[R].VASFYcEcPHGR.[T]	C6(Carbamidomethyl); C8(Carbamidomethyl)	1	1	Q01705	Q01705	Neurogenic locus notch homolog protein 1 OS=Mus musculus OX=10090 GN=Notch1 PE=1 SV=3	0	2	2	1	0	1	1	1	741.819	1482.63	1482.63	3.21908	0.00238635	0	0	408683	HCD (High Energy Collision Dissociation)	MS2	3.88827	100	9.63776	3137	3137	3135	FP021821_13.raw	0/0		8.39403	635.21	635.21	635.21	4.03621e-09	3.18772e-10	0	0
FALSE	High	PMI-Byonic	PMI-Byonic (A2)	A	2	Unambiguous	VASFYCECPHGR	[R].VASFYcEcPHGR.[T]	C6(Carbamidomethyl); C8(Carbamidomethyl)	1	1	Q01705	Q01705	Neurogenic locus notch homolog protein 1 OS=Mus musculus OX=10090 GN=Notch1 PE=1 SV=3	0	3	3	1	0	1	1	1	494.881	1482.63	1482.63	2.83951	0.00140331	0	0	155810	HCD (High Energy Collision Dissociation)	MS2	56.4407	100	10.1239	3346	3346	3344	FP021821_13.raw	0/0		7.34435	511.072	511.072	511.072	4.52535e-08	2.5826e-09	0	0
FALSE	High	PMI-Byonic	PMI-Byonic (A2)	A	2	Unambiguous	VASFYCECPHGR	[R].VASFYcEcPHGR.[T]	C6(Carbamidomethyl); C8(Carbamidomethyl)	1	1	Q01705	Q01705	Neurogenic locus notch homolog protein 1 OS=Mus musculus OX=10090 GN=Notch1 PE=1 SV=3	0	3	3	1	0	1	1	1	494.882	1482.63	1482.63	4.63027	0.00228832	0	0	829388	HCD (High Energy Collision Dissociation)	MS2	28.2727	100	9.86906	3236	3236	3234	FP021821_13.raw	0/0		9.73793	636.721	636.721	636.721	1.82838e-10	1.85088e-11	0	0
FALSE	High	PMI-Byonic	PMI-Byonic (A2)	A	2	Unambiguous	VASFYCECPHGR	[R].VASFYcEcPHGR.[T]	C6(Carbamidomethyl); C8(Carbamidomethyl)	1	1	Q01705	Q01705	Neurogenic locus notch homolog protein 1 OS=Mus musculus OX=10090 GN=Notch1 PE=1 SV=3	0	3	3	1	0	1	1	1	494.882	1482.63	1482.63	3.88927	0.00192211	0	0	452944	HCD (High Energy Collision Dissociation)	MS2	36.0237	100	10.0043	3295	3295	3289	FP021821_13.raw	0/0		8.73793	560.456	560.456	560.456	1.82838e-09	1.09127e-10	0	0
FALSE	High	PMI-Byonic	PMI-Byonic (A2)	A	2	Unambiguous	VASFYCECPHGR	[R].VASFYcEcPHGR.[T]	C6(Carbamidomethyl); C8(Carbamidomethyl)	1	1	Q01705	Q01705	Neurogenic locus notch homolog protein 1 OS=Mus musculus OX=10090 GN=Notch1 PE=1 SV=3	0	3	3	1	0	1	1	1	494.882	1482.63	1482.63	3.76577	0.00186107	0	0	2.39562e+06	HCD (High Energy Collision Dissociation)	MS2	23.7184	45.9641	9.73826	3180	3180	3179	FP021821_13.raw	0/0		11.7379	735.239	735.239	735.239	1.82839e-12	2.17255e-13	0	0
FALSE	High	PMI-Byonic	PMI-Byonic (A2)	A	2	Unambiguous	TGLLCHLNDACISNPCNEGSNCDTNPVNGK	[R].tGLLcHLNDAcISNPcNEGSNcDTNPVnGK.[A]	T1(Hex(1)Pent(2)); C5(Carbamidomethyl); C11(Carbamidomethyl); C16(Carbamidomethyl); C22(Carbamidomethyl); N28(Deamidated)	1	1	Q01705	Q01705	Neurogenic locus notch homolog protein 1 OS=Mus musculus OX=10090 GN=Notch1 PE=1 SV=3	0	3	3	1	0	1	1	1	1254.19	3760.56	3758.54	537.329	0.673191	0	0	382941	HCD (High Energy Collision Dissociation)	MS2	44.9265	100	13.5752	4842	4842	4840	FP021821_13.raw	0/0		7.32322	533.154	533.154	2.8	4.75099e-08	3.4499e-09	0	0
FALSE	High	PMI-Byonic	PMI-Byonic (A2)	A	2	Unambiguous	TGLLCHLNDACISNPCNEGSNCDTNPVNGK	[R].tGLLcHLNDAcISNPcNEGSNcDTNPVnGK.[A]	T1(Hex(1)); C5(Carbamidomethyl); C11(Carbamidomethyl); C16(Carbamidomethyl); C22(Carbamidomethyl); N28(Deamidated)	1	1	Q01705	Q01705	Neurogenic locus notch homolog protein 1 OS=Mus musculus OX=10090 GN=Notch1 PE=1 SV=3	0	3	3	1	0	1	1	1	1165.5	3494.48	3494.46	6.34738	0.00739354	0	0	596572	HCD (High Energy Collision Dissociation)	MS2	0	100	13.451	4789	4789	4785	FP021821_13.raw	0/0		11.1681	721.808	721.808	2.8	6.79074e-12	1.17812e-12	0	0
FALSE	High	PMI-Byonic	PMI-Byonic (A2)	A	2	Unambiguous	TGLLCHLNDACISNPCNEGSNCDTNPVNGK	[R].tGLLcHLNDAcISNPcNEGSNcDTNPVnGK.[A]	T1(Hex(1)Pent(2)); C5(Carbamidomethyl); C11(Carbamidomethyl); C16(Carbamidomethyl); C22(Carbamidomethyl); N28(Deamidated)	1	1	Q01705	Q01705	Neurogenic locus notch homolog protein 1 OS=Mus musculus OX=10090 GN=Notch1 PE=1 SV=3	0	3	3	1	0	1	1	1	1253.53	3758.56	3758.54	6.21424	0.0077855	0	0	968170	HCD (High Energy Collision Dissociation)	MS2	0	100	13.4392	4784	4784	4774	FP021821_13.raw	0/0		10.1681	686.904	686.904	2.8	6.79076e-11	8.74533e-12	0	0
FALSE	High	PMI-Byonic	PMI-Byonic (A2)	A	2	Unambiguous	TGLLCHLNDACISNPCNEGSNCDTNPVNGK	[R].tGLLcHLNDAcISNPcNEGSNcDTNPVnGK.[A]	T1(Hex(1)); C5(Carbamidomethyl); C11(Carbamidomethyl); C16(Carbamidomethyl); C22(Carbamidomethyl); N28(Deamidated)	1	1	Q01705	Q01705	Neurogenic locus notch homolog protein 1 OS=Mus musculus OX=10090 GN=Notch1 PE=1 SV=3	0	4	4	1	0	1	1	1	874.376	3494.48	3494.46	6.95485	0.00607585	0	0	366105	HCD (High Energy Collision Dissociation)	MS2	0	100	13.4035	4768	4768	4763	FP021821_13.raw	0/0		8.65319	622.083	622.083	2.99876	2.22236e-09	2.12696e-10	0	0
FALSE	High	PMI-Byonic	PMI-Byonic (A2)	A	2	Unambiguous	TGLLCHLNDACISNPCNEGSNCDTNPVNGK	[R].tGLLcHLNDAcISNPcNEGSNcDTNPVnGK.[A]	T1(Hex(1)Pent(2)); C5(Carbamidomethyl); C11(Carbamidomethyl); C16(Carbamidomethyl); C22(Carbamidomethyl); N28(Deamidated)	1	1	Q01705	Q01705	Neurogenic locus notch homolog protein 1 OS=Mus musculus OX=10090 GN=Notch1 PE=1 SV=3	0	4	4	1	0	1	1	1	940.397	3758.56	3758.54	6.25938	0.00588154	0	0	757971	HCD (High Energy Collision Dissociation)	MS2	0	100	13.3992	4766	4766	4763	FP021821_13.raw	0/0		10.3707	718.524	718.524	1.96624	4.25935e-11	5.39961e-12	0	0
FALSE	High	PMI-Byonic	PMI-Byonic (A2)	A	2	Unambiguous	TGLLCHLNDACISNPCNEGSNCDTNPVNGKAICTCPSGYTGPACSQDVDECALGANPCEHAGK	[R].tGLLcHLNDAcISNPcNEGSNcDTNPVnGKAIcTcPSGYTGPAcSQDVDEcALGANPcEHAGK.[C]	T1(Hex(1)Pent(2)); C5(Carbamidomethyl); C11(Carbamidomethyl); C16(Carbamidomethyl); C22(Carbamidomethyl); N28(Deamidated); C33(Carbamidomethyl); C35(Carbamidomethyl); C44(Carbamidomethyl); C51(Carbamidomethyl); C58(Carbamidomethyl)	1	1	Q01705	Q01705	Neurogenic locus notch homolog protein 1 OS=Mus musculus OX=10090 GN=Notch1 PE=1 SV=3	1	5	5	1	0	1	1	1	1460.41	7298.02	7292.98	691.897	1.0092	0	0	789689	HCD (High Energy Collision Dissociation)	MS2	32.0582	100	14.4355	5211	5211	5203	FP021821_13.raw	0/0		9.41763	654.985	654.985	2.8	3.82266e-10	3.69016e-11	0	0
FALSE	High	PMI-Byonic	PMI-Byonic (A2)	A	2	Unambiguous	TGLLCHLNDACISNPCNEGSNCDTNPVNGKAICTCPSGYTGPACSQDVDECALGANPCEHAGK	[R].TGLLcHLNDAcIsNPcNEGSNcDTNPVnGKAIcTcPSGYTGPAcSQDVDEcALGANPcEHAGK.[C]	C5(Carbamidomethyl); C11(Carbamidomethyl); S13(Hex(1)); C16(Carbamidomethyl); C22(Carbamidomethyl); N28(Deamidated); C33(Carbamidomethyl); C35(Carbamidomethyl); C44(Carbamidomethyl); C51(Carbamidomethyl); C58(Carbamidomethyl)	1	1	Q01705	Q01705	Neurogenic locus notch homolog protein 1 OS=Mus musculus OX=10090 GN=Notch1 PE=1 SV=3	1	5	5	1	0	1	1	1	1407.19	7031.93	7028.89	432.039	0.607351	0	0	908178	HCD (High Energy Collision Dissociation)	MS2	21.0737	100	14.4595	5221	5221	5214	FP021821_13.raw	0/0		15.9603	1078.16	1078.16	0.00936747	1.09563e-16	8.42789e-18	0	0
FALSE	High	PMI-Byonic	PMI-Byonic (A2)	A	2	Unambiguous	TGLLCHLNDACISNPCNEGSNCDTNPVNGK	[R].TGLLcHLNDAcIsNPcNEGSNcDTNPVNGK.[A]	C5(Carbamidomethyl); C11(Carbamidomethyl); S13(Hex(1)Pent(2)); C16(Carbamidomethyl); C22(Carbamidomethyl)	1	1	Q01705	Q01705	Neurogenic locus notch homolog protein 1 OS=Mus musculus OX=10090 GN=Notch1 PE=1 SV=3	0	4	4	1	0	1	1	1	940.151	3757.58	3757.56	7.01013	0.00658524	0	0	589319	HCD (High Energy Collision Dissociation)	MS2	0	100	13.2709	4711	4711	4708	FP021821_13.raw	0/0		13.4379	885.645	885.645	2.4	3.64846e-14	4.21034e-15	0	0
FALSE	High	PMI-Byonic	PMI-Byonic (A2)	A	2	Unambiguous	TGLLCHLNDACISNPCNEGSNCDTNPVNGK	[R].tGLLcHLNDAcISNPcNEGSNcDTNPVNGK.[A]	T1(Hex(1)); C5(Carbamidomethyl); C11(Carbamidomethyl); C16(Carbamidomethyl); C22(Carbamidomethyl)	1	1	Q01705	Q01705	Neurogenic locus notch homolog protein 1 OS=Mus musculus OX=10090 GN=Notch1 PE=1 SV=3	0	3	3	1	0	1	1	1	1165.17	3493.49	3493.47	4.77882	0.00556489	0	0	690359	HCD (High Energy Collision Dissociation)	MS2	0	100	13.2044	4683	4683	4675	FP021821_13.raw	0/0		11.8856	784.055	784.055	1.74048	1.3015e-12	1.33549e-13	0	0
FALSE	High	PMI-Byonic	PMI-Byonic (A2)	A	2	Unambiguous	TGLLCHLNDACISNPCNEGSNCDTNPVNGK	[R].tGLLcHLNDAcISNPcNEGSNcDTNPVNGK.[A]	T1(Hex(1)); C5(Carbamidomethyl); C11(Carbamidomethyl); C16(Carbamidomethyl); C22(Carbamidomethyl)	1	1	Q01705	Q01705	Neurogenic locus notch homolog protein 1 OS=Mus musculus OX=10090 GN=Notch1 PE=1 SV=3	0	4	4	1	0	1	1	1	874.13	3493.5	3493.47	6.99381	0.00610817	0	0	288788	HCD (High Energy Collision Dissociation)	MS2	0	100	13.2001	4681	4681	4675	FP021821_13.raw	0/0		10.4376	704.375	704.375	2.8	3.65092e-11	4.77971e-12	0	0
FALSE	High	PMI-Byonic	PMI-Byonic (A2)	A	2	Unambiguous	TGLLCHLNDACISNPCNEGSNCDTNPVNGK	[R].TGLLcHLNDAcIsNPcNEGSNcDTNPVNGK.[A]	C5(Carbamidomethyl); C11(Carbamidomethyl); S13(Hex(1)Pent(2)); C16(Carbamidomethyl); C22(Carbamidomethyl)	1	1	Q01705	Q01705	Neurogenic locus notch homolog protein 1 OS=Mus musculus OX=10090 GN=Notch1 PE=1 SV=3	0	3	3	1	0	1	1	1	1253.2	3757.57	3757.56	4.17113	0.00522442	0	0	927284	HCD (High Energy Collision Dissociation)	MS2	0	100	13.1936	4678	4678	4675	FP021821_13.raw	0/0		11.1681	727.87	727.87	2.4	6.79074e-12	1.06587e-12	0	0
FALSE	High	PMI-Byonic	PMI-Byonic (A2)	A	2	Unambiguous	TGLLCHLNDACISNPCNEGSNCDTNPVNGK	[R].tGLLcHLNDAcISNPcNEGSNcDTNPVnGK.[A]	T1(Hex(1)Pent(2)); C5(Carbamidomethyl); C11(Carbamidomethyl); C16(Carbamidomethyl); C22(Carbamidomethyl); N28(Deamidated)	1	1	Q01705	Q01705	Neurogenic locus notch homolog protein 1 OS=Mus musculus OX=10090 GN=Notch1 PE=1 SV=3	0	4	4	1	0	1	1	1	940.398	3758.57	3758.54	8.0132	0.00752949	0	0	505225	HCD (High Energy Collision Dissociation)	MS2	0	100	13.5243	4820	4820	4818	FP021821_13.raw	0/0		9.65319	679.636	679.636	2.8	2.22236e-10	2.57032e-11	0	0
FALSE	High	PMI-Byonic	PMI-Byonic (A2)	A	2	Unambiguous	AICTCPSGYTGPACSQDVDECALGANPCEHAGK	[K].AIcTcPSGYTGPAcSQDVDEcALGANPcEHAGK.[C]	C3(Carbamidomethyl); C5(Carbamidomethyl); C14(Carbamidomethyl); C21(Carbamidomethyl); C28(Carbamidomethyl)	1	1	Q01705	Q01705	Neurogenic locus notch homolog protein 1 OS=Mus musculus OX=10090 GN=Notch1 PE=1 SV=3	0	4	4	1	0	1	1	1	889.123	3553.47	3553.45	4.17828	0.00371183	0	0	525110	HCD (High Energy Collision Dissociation)	MS2	0	100	13.2088	4685	4685	4675	FP021821_13.raw	0/0		30.0057	1260.48	1260.48	1260.48	9.86859e-31	9.8685e-31	0	0
FALSE	High	PMI-Byonic	PMI-Byonic (A2)	A	2	Unambiguous	AICTCPSGYTGPACSQDVDECALGANPCEHAGK	[K].AIcTcPSGYTGPAcSQDVDEcALGANPcEHAGK.[C]	C3(Carbamidomethyl); C5(Carbamidomethyl); C14(Carbamidomethyl); C21(Carbamidomethyl); C28(Carbamidomethyl)	1	1	Q01705	Q01705	Neurogenic locus notch homolog protein 1 OS=Mus musculus OX=10090 GN=Notch1 PE=1 SV=3	0	3	3	1	0	1	1	1	1185.16	3553.47	3553.45	4.13054	0.00489256	0	0	510564	HCD (High Energy Collision Dissociation)	MS2	0	100	13.138	4654	4654	4653	FP021821_13.raw	0/0		30.0057	1124.16	1124.16	1124.16	9.86859e-31	9.8685e-31	0	0
FALSE	High	PMI-Byonic	PMI-Byonic (A2)	A	2	Unambiguous	AICTCPSGYTGPACSQDVDECALGANPCEHAGK	[K].AIcTcPSGYTGPAcSQDVDEcALGANPcEHAGK.[C]	C3(Carbamidomethyl); C5(Carbamidomethyl); C14(Carbamidomethyl); C21(Carbamidomethyl); C28(Carbamidomethyl)	1	1	Q01705	Q01705	Neurogenic locus notch homolog protein 1 OS=Mus musculus OX=10090 GN=Notch1 PE=1 SV=3	0	4	4	1	0	1	1	1	889.124	3553.47	3553.45	5.7585	0.00511564	0	0	3.06227e+06	HCD (High Energy Collision Dissociation)	MS2	0	65.7368	13.0354	4610	4610	4609	FP021821_13.raw	0/0		30.0057	1477.9	1477.9	1477.9	9.86859e-31	9.86848e-31	0	0
FALSE	High	PMI-Byonic	PMI-Byonic (A2)	A	2	Unambiguous	AICTCPSGYTGPACSQDVDECALGANPCEHAGK	[K].AIcTcPSGYTGPAcSQDVDEcALGANPcEHAGK.[C]	C3(Carbamidomethyl); C5(Carbamidomethyl); C14(Carbamidomethyl); C21(Carbamidomethyl); C28(Carbamidomethyl)	1	1	Q01705	Q01705	Neurogenic locus notch homolog protein 1 OS=Mus musculus OX=10090 GN=Notch1 PE=1 SV=3	0	3	3	1	0	1	1	1	1185.16	3553.47	3553.45	5.57335	0.00660154	0	0	3.3366e+06	HCD (High Energy Collision Dissociation)	MS2	0	100	13.0107	4599	4599	4598	FP021821_13.raw	0/0		30.0057	1576.71	1576.71	1576.71	9.86859e-31	9.86847e-31	0	0
FALSE	High	PMI-Byonic	PMI-Byonic (A2)	A	2	Unambiguous	AICTCPSGYTGPACSQDVDECALGANPCEHAGK	[K].AIcTcPSGYTGPAcSQDVDEcALGANPcEHAGK.[C]	C3(Carbamidomethyl); C5(Carbamidomethyl); C14(Carbamidomethyl); C21(Carbamidomethyl); C28(Carbamidomethyl)	1	1	Q01705	Q01705	Neurogenic locus notch homolog protein 1 OS=Mus musculus OX=10090 GN=Notch1 PE=1 SV=3	0	4	4	1	0	1	1	1	889.125	3553.48	3553.45	6.17073	0.00548185	0	0	1.86947e+06	HCD (High Energy Collision Dissociation)	MS2	0	87.6901	12.9121	4557	4557	4554	FP021821_13.raw	0/0		30.0057	1559.18	1559.18	1559.18	9.86859e-31	9.86845e-31	0	0
FALSE	High	PMI-Byonic	PMI-Byonic (A2)	A	2	Unambiguous	AICTCPSGYTGPACSQDVDECALGANPCEHAGK	[K].AIcTcPSGYTGPAcSQDVDEcALGANPcEHAGK.[C]	C3(Carbamidomethyl); C5(Carbamidomethyl); C14(Carbamidomethyl); C21(Carbamidomethyl); C28(Carbamidomethyl)	1	1	Q01705	Q01705	Neurogenic locus notch homolog protein 1 OS=Mus musculus OX=10090 GN=Notch1 PE=1 SV=3	0	3	3	1	0	1	1	1	1185.16	3553.48	3553.45	7.01615	0.00831053	0	0	611196	HCD (High Energy Collision Dissociation)	MS2	0	100	12.8886	4547	4547	4543	FP021821_13.raw	0/0		30.0057	1283.03	1283.03	1283.03	9.86859e-31	9.86843e-31	0	0
FALSE	High	PMI-Byonic	PMI-Byonic (A2)	A	2	Unambiguous	AICTCPSGYTGPACSQDVDECALGANPCEHAGK	[K].AIcTcPSGYTGPAcSQDVDEcALGANPcEHAGK.[C]	C3(Carbamidomethyl); C5(Carbamidomethyl); C14(Carbamidomethyl); C21(Carbamidomethyl); C28(Carbamidomethyl)	1	1	Q01705	Q01705	Neurogenic locus notch homolog protein 1 OS=Mus musculus OX=10090 GN=Notch1 PE=1 SV=3	0	3	3	1	0	1	1	1	1185.17	3553.49	3553.45	9.07731	0.0107519	0	0	166683	HCD (High Energy Collision Dissociation)	MS2	0	100	13.2817	4716	4716	4708	FP021821_13.raw	0/0		8.16808	579.044	579.044	579.044	6.79076e-09	4.33355e-10	0	0
FALSE	High	PMI-Byonic	PMI-Byonic (A2)	A	2	Unambiguous	CLNTLGSFECQCLQGYTGPR	[K].cLnTLGsFEcQcLQGYTGPR.[C]	C1(Carbamidomethyl); N3(Oxidation); S7(Hex(1)); C10(Carbamidomethyl); C12(Carbamidomethyl)	1	1	Q01705	Q01705	Neurogenic locus notch homolog protein 1 OS=Mus musculus OX=10090 GN=Notch1 PE=1 SV=3	0	3	3	1	0	1	1	1	847.04	2539.1	2539.09	5.63727	0.00477118	0	0	434337	HCD (High Energy Collision Dissociation)	MS2	0	100	15.399	5624	5624	5621	FP021821_13.raw	0/0		9.12764	698.117	698.117	3.6	7.45347e-10	6.66769e-11	0	0
FALSE	High	PMI-Byonic	PMI-Byonic (A2)	A	2	Unambiguous	CLNTLGSFECQCLQGYTGPR	[K].cLNTLGsFEcQcLQGYTGPR.[C]	C1(Carbamidomethyl); S7(Hex(1)); C10(Carbamidomethyl); C12(Carbamidomethyl)	1	1	Q01705	Q01705	Neurogenic locus notch homolog protein 1 OS=Mus musculus OX=10090 GN=Notch1 PE=1 SV=3	0	3	3	1	0	1	1	1	841.708	2523.11	2523.09	5.7864	0.00486654	0	0	448246	HCD (High Energy Collision Dissociation)	MS2	0	100	15.4313	5638	5638	5632	FP021821_13.raw	0/0		11.1946	777.845	777.845	3.6	6.38875e-12	9.49032e-13	0	0
FALSE	High	PMI-Byonic	PMI-Byonic (A2)	A	2	Unambiguous	CLNTLGSFECQCLQGYTGPR	[K].cLnTLGsFEcQcLQGYTGPR.[C]	C1(Carbamidomethyl); N3(Oxidation); S7(Hex(1)); C10(Carbamidomethyl); C12(Carbamidomethyl)	1	1	Q01705	Q01705	Neurogenic locus notch homolog protein 1 OS=Mus musculus OX=10090 GN=Notch1 PE=1 SV=3	0	3	3	1	0	1	1	1	847.039	2539.1	2539.09	4.69978	0.00397772	0	0	1.19868e+06	HCD (High Energy Collision Dissociation)	MS2	0	100	15.5231	5677	5677	5676	FP021821_13.raw	0/0		12.4102	846.172	846.172	3.6	3.88841e-13	7.449e-14	0	0
FALSE	High	PMI-Byonic	PMI-Byonic (A2)	A	2	Unambiguous	CLNTLGSFECQCLQGYTGPR	[K].cLNTLGsFEcQcLQGYTGPR.[C]	C1(Carbamidomethyl); S7(Hex(1)); C10(Carbamidomethyl); C12(Carbamidomethyl)	1	1	Q01705	Q01705	Neurogenic locus notch homolog protein 1 OS=Mus musculus OX=10090 GN=Notch1 PE=1 SV=3	0	3	3	1	0	1	1	1	841.707	2523.11	2523.09	5.13325	0.00431723	0	0	867056	HCD (High Energy Collision Dissociation)	MS2	10.7079	100	15.551	5689	5689	5687	FP021821_13.raw	0/0		12.1946	829.405	829.405	3.6	6.38864e-13	1.01105e-13	0	0
FALSE	High	PMI-Byonic	PMI-Byonic (A2)	A	2	Unambiguous	CLNTLGSFECQCLQGYTGPR	[K].cLNTLGsFEcQcLQGYTGPR.[C]	C1(Carbamidomethyl); S7(Hex(1)); C10(Carbamidomethyl); C12(Carbamidomethyl)	1	1	Q01705	Q01705	Neurogenic locus notch homolog protein 1 OS=Mus musculus OX=10090 GN=Notch1 PE=1 SV=3	0	2	2	1	0	1	1	1	1262.06	2523.11	2523.09	5.47725	0.00690981	0	0	108073	HCD (High Energy Collision Dissociation)	MS2	0	100	15.5119	5673	5673	5665	FP021821_13.raw	0/0		5.73991	440.135	440.135	3.6	1.82009e-06	8.27801e-08	0	0
FALSE	High	PMI-Byonic	PMI-Byonic (A2)	A	2	Unambiguous	INEFQCQCPK	[K].INEFQcQcPK.[G]	C6(Carbamidomethyl); C8(Carbamidomethyl)	1	1	Q01705	Q01705	Neurogenic locus notch homolog protein 1 OS=Mus musculus OX=10090 GN=Notch1 PE=1 SV=3	0	2	2	1	0	1	1	1	662.296	1323.58	1323.58	1.89049	0.00125111	0	0	257057	HCD (High Energy Collision Dissociation)	MS2	0	100	9.49933	3078	3078	3069	FP021821_13.raw	0/0		6.94645	494.928	494.928	494.928	1.13122e-07	1.02884e-08	0	0
FALSE	High	PMI-Byonic	PMI-Byonic (A2)	A	2	Unambiguous	GFNGHLCQYDVDECASTPCKNGAK	[K].GFNGHLcQYDVDEcAsTPcKNGAK.[C]	C7(Carbamidomethyl); C14(Carbamidomethyl); S16(Hex(1)Pent(2)); C19(Carbamidomethyl)	1	1	Q01705	Q01705	Neurogenic locus notch homolog protein 1 OS=Mus musculus OX=10090 GN=Notch1 PE=1 SV=3	1	4	4	1	0	1	1	1	789.332	3154.31	3154.29	4.86006	0.00383251	0	0	3.0585e+06	HCD (High Energy Collision Dissociation)	MS2	0	100	10.8592	3664	3664	3663	FP021821_13.raw	0/0		30.0057	1227.13	1227.13	1.2	9.86859e-31	9.8681e-31	0	0
FALSE	High	PMI-Byonic	PMI-Byonic (A2)	A	2	Unambiguous	GFNGHLCQYDVDECASTPCK	[K].GFnGHLcQYDVDEcAsTPcK.[N]	N3(Deamidated); C7(Carbamidomethyl); C14(Carbamidomethyl); S16(Hex(1)Pent(2)); C19(Carbamidomethyl)	1	1	Q01705	Q01705	Neurogenic locus notch homolog protein 1 OS=Mus musculus OX=10090 GN=Notch1 PE=1 SV=3	0	3	3	1	0	1	1	1	929.037	2785.1	2785.08	5.52693	0.00513098	0	0	224788	HCD (High Energy Collision Dissociation)	MS2	0	100	12.6123	4427	4427	4422	FP021821_13.raw	0/0		8.70948	618.496	618.496	1.2	1.95218e-09	1.89596e-10	0	0
FALSE	High	PMI-Byonic	PMI-Byonic (A2)	A	2	Unambiguous	GFNGHLCQYDVDECASTPCKNGAK	[K].GFNGHLcQYDVDEcAsTPcKNGAK.[C]	C7(Carbamidomethyl); C14(Carbamidomethyl); S16(Hex(1)Pent(1)R0); C19(Carbamidomethyl)	1	1	Q01705	Q01705	Neurogenic locus notch homolog protein 1 OS=Mus musculus OX=10090 GN=Notch1 PE=1 SV=3	1	4	4	1	0	1	1	1	756.324	3022.27	3022.25	7.90714	0.00597434	0	0	139483	HCD (High Energy Collision Dissociation)	MS2	0	100	10.8226	3649	3649	3641	FP021821_13.raw	0/0		11.2222	775.299	775.299	1.2	5.99454e-12	8.35705e-13	0	0
FALSE	High	PMI-Byonic	PMI-Byonic (A2)	A	2	Unambiguous	GFNGHLCQYDVDECASTPCKNGAK	[K].GFNGHLcQYDVDEcAsTPcKnGAK.[C]	C7(Carbamidomethyl); C14(Carbamidomethyl); S16(Hex(1)Pent(2)); C19(Carbamidomethyl); N21(Deamidated)	1	1	Q01705	Q01705	Neurogenic locus notch homolog protein 1 OS=Mus musculus OX=10090 GN=Notch1 PE=1 SV=3	1	4	4	1	0	1	1	1	789.58	3155.3	3155.28	6.36508	0.0050209	0	0	1.53968e+06	HCD (High Energy Collision Dissociation)	MS2	0	100	11.0543	3749	3749	3740	FP021821_13.raw	0/0		30.0057	1163.44	1163.44	1.2	9.86859e-31	9.86827e-31	0	0
FALSE	High	PMI-Byonic	PMI-Byonic (A2)	A	2	Unambiguous	GFNGHLCQYDVDECASTPCKNGAK	[K].GFNGHLcQYDVDEcAsTPcKnGAK.[C]	C7(Carbamidomethyl); C14(Carbamidomethyl); S16(Hex(1)); C19(Carbamidomethyl); N21(Deamidated)	1	1	Q01705	Q01705	Neurogenic locus notch homolog protein 1 OS=Mus musculus OX=10090 GN=Notch1 PE=1 SV=3	1	4	4	1	0	1	1	1	723.557	2891.21	2891.19	4.68202	0.00338416	0	0	124272	HCD (High Energy Collision Dissociation)	MS2	0	100	11.0992	3768	3768	3762	FP021821_13.raw	0/0		10.2222	705.787	705.787	1.2	5.99451e-11	7.82092e-12	0	0
FALSE	High	PMI-Byonic	PMI-Byonic (A2)	A	2	Unambiguous	GFNGHLCQYDVDECASTPCKNGAK	[K].GFNGHLcQYDVDEcAsTPcKnGAK.[C]	C7(Carbamidomethyl); C14(Carbamidomethyl); S16(Hex(1)Pent(1)); C19(Carbamidomethyl); N21(Deamidated)	1	1	Q01705	Q01705	Neurogenic locus notch homolog protein 1 OS=Mus musculus OX=10090 GN=Notch1 PE=1 SV=3	1	4	4	1	0	1	1	1	757.07	3025.26	3023.23	669.082	0.505698	0	0	389830	HCD (High Energy Collision Dissociation)	MS2	36.4049	100	11.1248	3779	3779	3773	FP021821_13.raw	0/0		9.92125	740.264	740.264	1.2	1.1988e-10	1.37457e-11	0	0
FALSE	High	PMI-Byonic	PMI-Byonic (A2)	A	2	Unambiguous	GFNGHLCQYDVDECASTPCKNGAK	[K].GFNGHLcQYDVDEcAsTPcKnGAK.[C]	C7(Carbamidomethyl); C14(Carbamidomethyl); S16(Hex(1)Pent(2)); C19(Carbamidomethyl); N21(Deamidated)	1	1	Q01705	Q01705	Neurogenic locus notch homolog protein 1 OS=Mus musculus OX=10090 GN=Notch1 PE=1 SV=3	1	3	3	1	0	1	1	1	1052.43	3155.29	3155.28	4.4543	0.00468485	0	0	124197	HCD (High Energy Collision Dissociation)	MS2	0	100	11.1313	3782	3782	3773	FP021821_13.raw	0/0		8.46201	748.314	748.314	1.2	3.45133e-09	2.77467e-10	0	0
FALSE	High	PMI-Byonic	PMI-Byonic (A2)	A	2	Unambiguous	GFNGHLCQYDVDECASTPCKNGAK	[K].GFNGHLcQYDVDEcAsTPcKNGAK.[C]	C7(Carbamidomethyl); C14(Carbamidomethyl); S16(Hex(1)Pent(2)); C19(Carbamidomethyl)	1	1	Q01705	Q01705	Neurogenic locus notch homolog protein 1 OS=Mus musculus OX=10090 GN=Notch1 PE=1 SV=3	1	4	4	1	0	1	1	1	789.582	3155.31	3154.29	322.043	0.253955	0	0	629979	HCD (High Energy Collision Dissociation)	MS2	28.0726	100	10.7443	3615	3615	3608	FP021821_13.raw	0/0		30.0057	1130.2	1130.2	1.2	9.86859e-31	9.86761e-31	0	0
FALSE	High	PMI-Byonic	PMI-Byonic (A2)	A	2	Unambiguous	GFNGHLCQYDVDECASTPCKNGAK	[K].GFNGHLcQYDVDEcAsTPcKnGAK.[C]	C7(Carbamidomethyl); C14(Carbamidomethyl); S16(Hex(1)Pent(2)); C19(Carbamidomethyl); N21(Deamidated)	1	1	Q01705	Q01705	Neurogenic locus notch homolog protein 1 OS=Mus musculus OX=10090 GN=Notch1 PE=1 SV=3	1	4	4	1	0	1	1	1	789.579	3155.29	3155.28	5.90083	0.00465469	0	0	2.85911e+06	HCD (High Energy Collision Dissociation)	MS2	0.984217	75.3677	11.1672	3797	3797	3795	FP021821_13.raw	0/0		30.0057	1164.49	1164.49	1.2	9.86859e-31	9.86835e-31	0	0
FALSE	High	PMI-Byonic	PMI-Byonic (A2)	A	2	Unambiguous	GFNGHLCQYDVDECASTPCKNGAK	[K].GFNGHLcQYDVDEcAsTPcKnGAK.[C]	C7(Carbamidomethyl); C14(Carbamidomethyl); S16(Hex(1)Pent(2)); C19(Carbamidomethyl); N21(Deamidated)	1	1	Q01705	Q01705	Neurogenic locus notch homolog protein 1 OS=Mus musculus OX=10090 GN=Notch1 PE=1 SV=3	1	4	4	1	0	1	1	1	789.578	3155.29	3155.28	4.89495	0.00386123	0	0	1221709	HCD (High Energy Collision Dissociation)	MS2	0.634197	100	11.2964	3853	3853	3850	FP021821_13.raw	0/0		14.2882	921.22	921.22	1.2	5.14948e-15	1.01041e-15	0	0
FALSE	High	PMI-Byonic	PMI-Byonic (A2)	A	2	Unambiguous	GFNGHLCQYDVDECASTPCKNGAK	[K].GFNGHLcQYDVDEcAsTPcKnGAK.[C]	C7(Carbamidomethyl); C14(Carbamidomethyl); S16(Hex(1)Pent(2)); C19(Carbamidomethyl); N21(Deamidated)	1	1	Q01705	Q01705	Neurogenic locus notch homolog protein 1 OS=Mus musculus OX=10090 GN=Notch1 PE=1 SV=3	1	4	4	1	0	1	1	1	789.83	3156.3	3155.28	323.991	0.25557	0	0	806970	HCD (High Energy Collision Dissociation)	MS2	0	100	11.4333	3912	3912	3905	FP021821_13.raw	0/0		9.22225	699.235	699.235	1.2	5.99451e-10	5.00594e-11	0	0
FALSE	High	PMI-Byonic	PMI-Byonic (A2)	A	2	Unambiguous	GFNGHLCQYDVDECASTPCKNGAK	[K].GFnGHLcQYDVDEcAsTPcKNGAK.[C]	N3(Deamidated); C7(Carbamidomethyl); C14(Carbamidomethyl); S16(Hex(1)Pent(2)); C19(Carbamidomethyl)	1	1	Q01705	Q01705	Neurogenic locus notch homolog protein 1 OS=Mus musculus OX=10090 GN=Notch1 PE=1 SV=3	1	4	4	1	0	1	1	1	789.578	3155.29	3155.28	5.0497	0.0039833	0	0	354888	HCD (High Energy Collision Dissociation)	MS2	0	100	11.5612	3968	3968	3960	FP021821_13.raw	0/0		12.9213	870.332	870.332	1.2	1.19862e-13	1.75174e-14	0	0
FALSE	High	PMI-Byonic	PMI-Byonic (A2)	A	2	Unambiguous	GFNGHLCQYDVDECASTPCKNGAK	[K].GFnGHLcQYDVDEcAsTPcKNGAK.[C]	N3(Deamidated); C7(Carbamidomethyl); C14(Carbamidomethyl); S16(Hex(1)Pent(2)); C19(Carbamidomethyl)	1	1	Q01705	Q01705	Neurogenic locus notch homolog protein 1 OS=Mus musculus OX=10090 GN=Notch1 PE=1 SV=3	1	4	4	1	0	1	1	1	789.579	3155.29	3155.28	5.51395	0.00434951	0	0	1.3346e+06	HCD (High Energy Collision Dissociation)	MS2	0	100	11.6727	4016	4016	4015	FP021821_13.raw	0/0		30.0057	1018.69	1018.69	1.2	9.86859e-31	9.8684e-31	0	0
FALSE	High	PMI-Byonic	PMI-Byonic (A2)	A	2	Unambiguous	GFNGHLCQYDVDECASTPCK	[K].GFNGHLcQYDVDEcAsTPcK.[N]	C7(Carbamidomethyl); C14(Carbamidomethyl); S16(Hex(1)Pent(2)); C19(Carbamidomethyl)	1	1	Q01705	Q01705	Neurogenic locus notch homolog protein 1 OS=Mus musculus OX=10090 GN=Notch1 PE=1 SV=3	0	3	3	1	0	1	1	1	928.708	2784.11	2784.1	5.00532	0.0046451	0	0	571973	HCD (High Energy Collision Dissociation)	MS2	0	100	11.7568	4053	4053	4048	FP021821_13.raw	0/0		12.7094	826.786	826.786	1.2	1.95242e-13	3.99759e-14	0	0
FALSE	High	PMI-Byonic	PMI-Byonic (A2)	A	2	Unambiguous	GFNGHLCQYDVDECASTPCKNGAK	[K].GFNGHLcQYDVDEcAsTPcKnGAK.[C]	C7(Carbamidomethyl); C14(Carbamidomethyl); S16(Hex(1)Pent(2)); C19(Carbamidomethyl); N21(Deamidated)	1	1	Q01705	Q01705	Neurogenic locus notch homolog protein 1 OS=Mus musculus OX=10090 GN=Notch1 PE=1 SV=3	1	4	4	1	0	1	1	1	789.577	3155.28	3155.28	2.72844	0.00215224	0	0	354033	HCD (High Energy Collision Dissociation)	MS2	1.26409	100	11.8021	4072	4072	4070	FP021821_13.raw	0/0		12.4443	891.445	891.445	1.2	3.59478e-13	6.49643e-14	0	0
FALSE	High	PMI-Byonic	PMI-Byonic (A2)	A	2	Unambiguous	GFNGHLCQYDVDECASTPCKNGAK	[K].GFNGHLcqYDVDEcAsTPcKnGAK.[C]	C7(Carbamidomethyl); Q8(Deamidated); C14(Carbamidomethyl); S16(Hex(1)Pent(2)); C19(Carbamidomethyl); N21(Deamidated)	1	1	Q01705	Q01705	Neurogenic locus notch homolog protein 1 OS=Mus musculus OX=10090 GN=Notch1 PE=1 SV=3	1	4	4	1	0	1	1	1	789.826	3156.28	3156.26	6.55419	0.00517168	0	0	510512	HCD (High Energy Collision Dissociation)	MS2	0	100	12.0594	4187	4187	4180	FP021821_13.raw	0/0		11.2892	774.82	774.82	1.2	5.13819e-12	7.25942e-13	0	0
FALSE	High	PMI-Byonic	PMI-Byonic (A2)	A	2	Unambiguous	GFNGHLCQYDVDECASTPCKNGAK	[K].GFNGHLcqYDVDEcAsTPcKnGAK.[C]	C7(Carbamidomethyl); Q8(Deamidated); C14(Carbamidomethyl); S16(Hex(1)Pent(2)); C19(Carbamidomethyl); N21(Deamidated)	1	1	Q01705	Q01705	Neurogenic locus notch homolog protein 1 OS=Mus musculus OX=10090 GN=Notch1 PE=1 SV=3	1	4	4	1	0	1	1	1	789.824	3156.28	3156.26	4.92981	0.00388994	0	0	2.01674e+06	HCD (High Energy Collision Dissociation)	MS2	0	100	11.9267	4127	4127	4125	FP021821_13.raw	0/0		14.4979	929.068	929.068	1.2	3.17734e-15	3.43296e-16	0	0
FALSE	High	PMI-Byonic	PMI-Byonic (A2)	A	2	Unambiguous	HGGTCQDRDNSYLCLCLK	[R].HGGTcQDRDNSYLcLcLK.[G]	C5(Carbamidomethyl); C14(Carbamidomethyl); C16(Carbamidomethyl)	1	1	Q01705	Q01705	Neurogenic locus notch homolog protein 1 OS=Mus musculus OX=10090 GN=Notch1 PE=1 SV=3	1	5	5	1	0	1	1	1	550.306	2747.5	2196.96	250594	110.109	0	0	305129	HCD (High Energy Collision Dissociation)	MS2	28.0234	100	11.8076	4075	4075	4070	FP021821_13.raw	0/0		0.526341	193.984	193.984	193.984	0.297618	0.00472455	0	0
FALSE	High	PMI-Byonic	PMI-Byonic (A2)	A	2	Unambiguous	HGGTCQDRDNSYLCLCLK	[R].HGGtcQDRDNSYLcLcLK.[G]	T4(Fuc(1)); C5(Carbamidomethyl); C14(Carbamidomethyl); C16(Carbamidomethyl)	1	1	Q01705	Q01705	Neurogenic locus notch homolog protein 1 OS=Mus musculus OX=10090 GN=Notch1 PE=1 SV=3	1	4	4	1	0	1	1	1	586.51	2343.02	2343.02	0.325269	0.000190527	0	0	240483	HCD (High Energy Collision Dissociation)	MS2	11.4077	100	11.8608	4099	4099	4092	FP021821_13.raw	0/0		1.66472	314.341	314.341	6.8	0.021641	0.00029911	0	0
FALSE	Medium	PMI-Byonic	PMI-Byonic (A2)	A	2	Unambiguous	HGGTCQDRDNSYLCLCLK	[R].HGGtcQDRDNSYLcLcLK.[G]	T4(HexNAc(1)Fuc(1)); C5(Carbamidomethyl); C14(Carbamidomethyl); C16(Carbamidomethyl)	1	1	Q01705	Q01705	Neurogenic locus notch homolog protein 1 OS=Mus musculus OX=10090 GN=Notch1 PE=1 SV=3	1	5	5	1	0	1	1	1	637.528	3183.61	2546.1	250389	127.503	0	0	599900	HCD (High Energy Collision Dissociation)	MS2	7.41797	100	11.9439	4135	4135	4125	FP021821_13.raw	0/0		0.0445271	75.5298	75.5298	3.2	0.902553	0.0329748	0	0
FALSE	High	PMI-Byonic	PMI-Byonic (A2)	A	2	Unambiguous	HGGTCQDRDNSYLCLCLK	[R].HGGtcQDRDNSYLcLcLK.[G]	T4(HexNAc(1)Hex(1)Fuc(1)NeuAc(1)); C5(Carbamidomethyl); C14(Carbamidomethyl); C16(Carbamidomethyl)	1	1	Q01705	Q01705	Neurogenic locus notch homolog protein 1 OS=Mus musculus OX=10090 GN=Notch1 PE=1 SV=3	1	4	4	1	0	1	1	1	750.571	2999.26	2999.24	5.60198	0.00420043	0	0	400800	HCD (High Energy Collision Dissociation)	MS2	1.42476	100	12.8703	4539	4539	4532	FP021821_13.raw	0/0		6.30603	547.87	547.87	0.8	4.94271e-07	2.73736e-08	0	0
[truncated: 7 more columns]

## Sheet: FP032421_4
Checked	Confidence	Identifying Node Type	Identifying Node	Search ID	Identifying Node No	PSM Ambiguity	Sequence	Annotated Sequence	Modifications	# Protein Groups	# Proteins	Master Protein Accessions	Protein Accessions	Protein Descriptions	# Missed Cleavages	Charge	Original Precursor Charge	DeltaScore	DeltaCn	Rank	Search Engine Rank	Concatenated Rank	m/z [Da]	MH+ [Da]	Theo. MH+ [Da]	DeltaM [ppm]	Deltam/z [Da]	Matched Ions	Total Ions	Intensity	Activation Type	MS Order	Isolation Interference [%]	Ion Inject Time [ms]	RT [min]	First Scan	Last Scan	Master Scan(s)	Spectrum File	Ions Matched	Annotation	|Log Prob|	Byonic Score	Delta Byonic Score	Delta Mod Score	PEP 2D	q-Value 2D	FDR 2D	Peptide Group FDR 2D
FALSE	High	PMI-Byonic	PMI-Byonic (A2)	A	2	Unambiguous	NAGTCHVVDHGGTVDYACSCPLGFSGPLCLTPLDNACLANPCRNGGTCDLLTLTEYK	[K].NAGTcHVVDHGGTVDYAcScPLGFsGPLcLTPLDNAcLANPcRnGGtcDLLTLTEYK.[C]	C5(Carbamidomethyl); C18(Carbamidomethyl); C20(Carbamidomethyl); S25(Fuc(1)); C29(Carbamidomethyl); C37(Carbamidomethyl); C42(Carbamidomethyl); N44(Deamidated); T47(Fuc(1)); C48(Carbamidomethyl)	1	1	Q01705	Q01705	Neurogenic locus notch homolog protein 1 OS=Mus musculus OX=10090 GN=Notch1 PE=1 SV=3	1	5	5	1	0	1	1	1	1313.39	6562.93	6562.9	4.36065	0.0057237	0	0	134394	HCD (High Energy Collision Dissociation)	MS2	0	92.278	16.6035	6714	6714	6710	FP032421_4.raw	0/0		30.0057	1398.58	1398.58	0	9.86859e-31	9.86845e-31	0	0
FALSE	High	PMI-Byonic	PMI-Byonic (A2)	A	2	Unambiguous	NAGTCHVVDHGGTVDYACSCPLGFSGPLCLTPLDNACLANPCRNGGTCDLLTLTEYK	[K].NAGTcHVVDHGGTVDYAcscPLGFsGPLcLTPLDNAcLANPcRnGGTcDLLTLTEYK.[C]	C5(Carbamidomethyl); C18(Carbamidomethyl); S19(Fuc(1)); C20(Carbamidomethyl); S25(HexNAc(1)Fuc(1)); C29(Carbamidomethyl); C37(Carbamidomethyl); C42(Carbamidomethyl); N44(Deamidated); C48(Carbamidomethyl)	1	1	Q01705	Q01705	Neurogenic locus notch homolog protein 1 OS=Mus musculus OX=10090 GN=Notch1 PE=1 SV=3	1	5	5	1	0	1	1	1	1354.01	6766.02	6765.98	5.74907	0.00777962	0	0	0	HCD (High Energy Collision Dissociation)	MS2		100	16.432	6640	6640	6633	FP032421_4.raw	0/0		15.1822	1045.26	1045.26	0	6.5738e-16	8.5215e-17	0	0
FALSE	High	PMI-Byonic	PMI-Byonic (A2)	A	2	Unambiguous	NAGTCHVVDHGGTVDYACSCPLGFSGPLCLTPLDNACLANPCR	[K].NAGTcHVVDHGGTVDYAcScPLGFSGPLcLTPLDNAcLANPcR.[N]	C5(Carbamidomethyl); C18(Carbamidomethyl); C20(Carbamidomethyl); C29(Carbamidomethyl); C37(Carbamidomethyl); C42(Carbamidomethyl)	1	1	Q01705	Q01705	Neurogenic locus notch homolog protein 1 OS=Mus musculus OX=10090 GN=Notch1 PE=1 SV=3	0	4	4	1	0	1	1	1	1176.78	4704.1	4704.06	7.61235	0.00895224	0	0	384418	HCD (High Energy Collision Dissociation)	MS2	0	100	15.2882	6145	6145	6138	FP032421_4.raw	0/0		30.0057	1115.22	1115.22	237.188	9.86859e-31	9.8684e-31	0	0
FALSE	High	PMI-Byonic	PMI-Byonic (A2)	A	2	Unambiguous	NAGTCHVVDHGGTVDYACSCPLGFSGPLCLTPLDNACLANPCR	[K].NAGtcHVVDHGGTVDYAcScPLGFSGPLcLTPLDNAcLANPcR.[N]	T4(Fuc(1)); C5(Carbamidomethyl); C18(Carbamidomethyl); C20(Carbamidomethyl); C29(Carbamidomethyl); C37(Carbamidomethyl); C42(Carbamidomethyl)	1	1	Q01705	Q01705	Neurogenic locus notch homolog protein 1 OS=Mus musculus OX=10090 GN=Notch1 PE=1 SV=3	0	4	4	1	0	1	1	1	1213.29	4850.14	4850.12	4.20207	0.00509514	0	0	329138	HCD (High Energy Collision Dissociation)	MS2	0	100	15.3032	6151	6151	6149	FP032421_4.raw	0/0		30.0057	1156.66	1156.66	2.98533	9.86859e-31	9.86843e-31	0	0
FALSE	High	PMI-Byonic	PMI-Byonic (A2)	A	2	Unambiguous	NAGTCHVVDHGGTVDYACSCPLGFSGPLCLTPLDNACLANPCR	[K].NAGtcHVVDHGGTVDYAcScPLGFSGPLcLTPLDNAcLANPcR.[N]	T4(Fuc(1)); C5(Carbamidomethyl); C18(Carbamidomethyl); C20(Carbamidomethyl); C29(Carbamidomethyl); C37(Carbamidomethyl); C42(Carbamidomethyl)	1	1	Q01705	Q01705	Neurogenic locus notch homolog protein 1 OS=Mus musculus OX=10090 GN=Notch1 PE=1 SV=3	0	4	4	1	0	1	1	1	1213.29	4850.15	4850.12	6.71892	0.0081469	0	0	323234	HCD (High Energy Collision Dissociation)	MS2	0	100	15.1809	6097	6097	6094	FP032421_4.raw	0/0		30.0057	1305.93	1305.93	11.9758	9.86859e-31	9.86835e-31	0	0
FALSE	High	PMI-Byonic	PMI-Byonic (A2)	A	2	Unambiguous	NAGTCHVVDHGGTVDYACSCPLGFSGPLCLTPLDNACLANPCR	[K].NAGTcHVVDHGGTVDYAcscPLGFSGPLcLTPLDNAcLANPcR.[N]	C5(Carbamidomethyl); C18(Carbamidomethyl); S19(HexNAc(1)Hex(1)Fuc(1)NeuAc(1)); C20(Carbamidomethyl); C29(Carbamidomethyl); C37(Carbamidomethyl); C42(Carbamidomethyl)	1	1	Q01705	Q01705	Neurogenic locus notch homolog protein 1 OS=Mus musculus OX=10090 GN=Notch1 PE=1 SV=3	0	4	4	1	0	1	1	1	1377.34	5506.36	5506.35	1.73703	0.00239117	0	0	199160	HCD (High Energy Collision Dissociation)	MS2	0	100	15.6439	6299	6299	6292	FP032421_4.raw	0/0		15.9603	1033	1033	0	1.09563e-16	1.36953e-17	0	0
FALSE	High	PMI-Byonic	PMI-Byonic (A2)	A	2	Unambiguous	NAGTCHVVDHGGTVDYACSCPLGFSGPLCLTPLDNACLANPCR	[K].nAGtcHVVDHGGTVDYAcScPLGFSGPLcLTPLDNAcLANPcR.[N]	N1(Deamidated); T4(Fuc(1)); C5(Carbamidomethyl); C18(Carbamidomethyl); C20(Carbamidomethyl); C29(Carbamidomethyl); C37(Carbamidomethyl); C42(Carbamidomethyl)	1	1	Q01705	Q01705	Neurogenic locus notch homolog protein 1 OS=Mus musculus OX=10090 GN=Notch1 PE=1 SV=3	0	4	4	1	0	1	1	1	1213.53	4851.08	4851.1	-5.08557	-0.00616765	0	0	67398.4	HCD (High Energy Collision Dissociation)	MS2	100	100	16.1328	6511	6511	6501	FP032421_4.raw	0/0		9.96377	743.489	743.489	8.03554	1.08699e-10	1.70531e-11	0	0
FALSE	High	PMI-Byonic	PMI-Byonic (A2)	A	2	Unambiguous	NGGTCDLLTLTEYK	[R].nGGTcDLLtLTEYK.[C]	N1(Deamidated); C5(Carbamidomethyl); T9(Fuc(1))	1	1	Q01705	Q01705	Neurogenic locus notch homolog protein 1 OS=Mus musculus OX=10090 GN=Notch1 PE=1 SV=3	0	2	2	1	0	1	1	1	867.427	1733.85	1731.8	1181.68	1.02321	0	0	961123	HCD (High Energy Collision Dissociation)	MS2	19.3392	100	15.4334	6208	6208	6204	FP032421_4.raw	0/0		1.51854	226.711	226.711	0	0.0303011	0.00054741	0	0
FALSE	High	PMI-Byonic	PMI-Byonic (A2)	A	2	Unambiguous	NGGTCDLLTLTEYK	[R].nGGTcDLLTLtEYK.[C]	N1(Deamidated); C5(Carbamidomethyl); T11(Fuc(1))	1	1	Q01705	Q01705	Neurogenic locus notch homolog protein 1 OS=Mus musculus OX=10090 GN=Notch1 PE=1 SV=3	0	2	2	1	0	1	1	1	866.408	1731.81	1731.8	5.8032	0.00502499	0	0	4621201	HCD (High Energy Collision Dissociation)	MS2	0	82.8551	15.301	6150	6150	6149	FP032421_4.raw	0/0		14.0627	863.384	863.384	4.50275	8.65551e-15	9.42236e-16	0	0
FALSE	High	PMI-Byonic	PMI-Byonic (A2)	A	2	Unambiguous	NGGTCDLLTLTEYK	[R].nGGTcDLLTLtEYK.[C]	N1(Deamidated); C5(Carbamidomethyl); T11(Fuc(1))	1	1	Q01705	Q01705	Neurogenic locus notch homolog protein 1 OS=Mus musculus OX=10090 GN=Notch1 PE=1 SV=3	0	2	2	1	0	1	1	1	866.409	1731.81	1731.8	6.29661	0.00545224	0	0	666606	HCD (High Energy Collision Dissociation)	MS2	5.13844	100	15.194	6103	6103	6094	FP032421_4.raw	0/0		14.0013	895.418	895.418	8.78269	9.97027e-15	1.76296e-15	0	0
FALSE	High	PMI-Byonic	PMI-Byonic (A2)	A	2	Unambiguous	NGGTCDLLTLTEYK	[R].nGGTcDLLtLTEYK.[C]	N1(Deamidated); C5(Carbamidomethyl); T9(Fuc(1))	1	1	Q01705	Q01705	Neurogenic locus notch homolog protein 1 OS=Mus musculus OX=10090 GN=Notch1 PE=1 SV=3	0	2	2	1	0	1	1	1	866.407	1731.81	1731.8	3.97052	0.00343808	0	0	235955	HCD (High Energy Collision Dissociation)	MS2	72.3573	100	14.6991	5887	5887	5885	FP032421_4.raw	0/0		9.11163	620.414	620.414	0	7.7334e-10	1.0264e-10	0	0
FALSE	High	PMI-Byonic	PMI-Byonic (A2)	A	2	Unambiguous	NGGTCDLLTLTEYK	[R].nGGTcDLLTLtEYK.[C]	N1(Deamidated); C5(Carbamidomethyl); T11(Fuc(1))	1	1	Q01705	Q01705	Neurogenic locus notch homolog protein 1 OS=Mus musculus OX=10090 GN=Notch1 PE=1 SV=3	0	2	2	1	0	1	1	1	866.409	1731.81	1731.8	6.01466	0.0052081	0	0	1.0556e+06	HCD (High Energy Collision Dissociation)	MS2	14.8507	100	14.5833	5836	5836	5830	FP032421_4.raw	0/0		13.0605	826.768	826.768	7.65082	8.69933e-14	9.58673e-15	0	0
FALSE	High	PMI-Byonic	PMI-Byonic (A2)	A	2	Unambiguous	NGGTCDLLTLTEYK	[R].NGGTcDLLTLtEYK.[C]	C5(Carbamidomethyl); T11(Fuc(1))	1	1	Q01705	Q01705	Neurogenic locus notch homolog protein 1 OS=Mus musculus OX=10090 GN=Notch1 PE=1 SV=3	0	2	2	1	0	1	1	1	865.919	1730.83	1730.82	8.98441	0.00777518	0	0	1.54849e+06	HCD (High Energy Collision Dissociation)	MS2	1.93507	100	13.7578	5479	5479	5478	FP032421_4.raw	0/0		11.8564	789.613	789.613	11.4146	1.39189e-12	2.21652e-13	0	0
FALSE	High	PMI-Byonic	PMI-Byonic (A2)	A	2	Unambiguous	NGGTCDLLTLTEYK	[R].NGGTcDLLTLtEYK.[C]	C5(Carbamidomethyl); T11(Fuc(1))	1	1	Q01705	Q01705	Neurogenic locus notch homolog protein 1 OS=Mus musculus OX=10090 GN=Notch1 PE=1 SV=3	0	2	2	1	0	1	1	1	865.918	1730.83	1730.82	7.50333	0.00649344	0	0	831190	HCD (High Energy Collision Dissociation)	MS2	6.63704	100	13.6403	5429	5429	5423	FP032421_4.raw	0/0		12.0025	775.828	775.828	8.42483	9.94288e-13	1.52814e-13	0	0
FALSE	High	PMI-Byonic	PMI-Byonic (A2)	A	2	Unambiguous	NGGTCDLLTLTEYK	[R].nGGTcDLLTLTEYK.[C]	N1(Deamidated); C5(Carbamidomethyl)	1	1	Q01705	Q01705	Neurogenic locus notch homolog protein 1 OS=Mus musculus OX=10090 GN=Notch1 PE=1 SV=3	0	2	2	1	0	1	1	1	793.378	1585.75	1585.74	4.90508	0.00388909	0	0	740339	HCD (High Energy Collision Dissociation)	MS2	30.5068	100	15.3674	6180	6180	6171	FP032421_4.raw	0/0		9.06048	608.12	608.12	608.12	8.69996e-10	1.46489e-10	0	0
FALSE	High	PMI-Byonic	PMI-Byonic (A2)	A	2	Unambiguous	SCQQADPCASNPCANGGQCLPFESSYICR	[K].ScQQADPcAsnPcAnGGQcLPFESSYIcR.[C]	C2(Carbamidomethyl); C8(Carbamidomethyl); S10(Fuc(1)); N11(Oxidation); C13(Carbamidomethyl); N15(Deamidated); C19(Carbamidomethyl); C28(Carbamidomethyl)	1	1	Q01705	Q01705	Neurogenic locus notch homolog protein 1 OS=Mus musculus OX=10090 GN=Notch1 PE=1 SV=3	0	3	3	1	0	1	1	1	1166.47	3497.4	3497.38	5.13346	0.00598456	0	0	580792	HCD (High Energy Collision Dissociation)	MS2	0	100	13.3679	5312	5312	5302	FP032421_4.raw	0/0		11.293	802.499	802.499	3.6	5.0936e-12	4.78069e-13	0	0
FALSE	High	PMI-Byonic	PMI-Byonic (A2)	A	2	Unambiguous	CPPGFHGPTCRQDVNECSQNPGLCR	[R].cPPGFHGPTcRQDVNEcSQNPGLcR.[H]	C1(Carbamidomethyl); C10(Carbamidomethyl); C17(Carbamidomethyl); C24(Carbamidomethyl)	1	1	Q01705	Q01705	Neurogenic locus notch homolog protein 1 OS=Mus musculus OX=10090 GN=Notch1 PE=1 SV=3	1	4	4	1	0	1	1	1	736.574	2943.28	2943.25	8.45526	0.00622149	0	0	1.92529e+06	HCD (High Energy Collision Dissociation)	MS2	1.43715	100	8.89552	3092	3092	3091	FP032421_4.raw	0/0		10.6064	775.01	775.01	775.01	2.47531e-11	2.51533e-12	0	0
FALSE	High	PMI-Byonic	PMI-Byonic (A2)	A	2	Unambiguous	CPPGFHGPTCRQDVNECSQNPGLCR	[R].cPPGFHGPTcRQDVNEcSQNPGLcR.[H]	C1(Carbamidomethyl); C10(Carbamidomethyl); C17(Carbamidomethyl); C24(Carbamidomethyl)	1	1	Q01705	Q01705	Neurogenic locus notch homolog protein 1 OS=Mus musculus OX=10090 GN=Notch1 PE=1 SV=3	1	4	4	1	0	1	1	1	736.574	2943.28	2943.25	8.70411	0.00640459	0	0	101055	HCD (High Energy Collision Dissociation)	MS2	14.3935	100	9.15521	3203	3203	3201	FP032421_4.raw	0/0		7.81046	617.869	617.869	617.869	1.54719e-08	1.76215e-09	0	0
FALSE	High	PMI-Byonic	PMI-Byonic (A2)	A	2	Unambiguous	CPPGFHGPTCRQDVNECSQNPGLCR	[R].cPPGFHGPTcRQDVNEcSQNPGLcR.[H]	C1(Carbamidomethyl); C10(Carbamidomethyl); C17(Carbamidomethyl); C24(Carbamidomethyl)	1	1	Q01705	Q01705	Neurogenic locus notch homolog protein 1 OS=Mus musculus OX=10090 GN=Notch1 PE=1 SV=3	1	4	4	1	0	1	1	1	736.571	2943.26	2943.25	4.72254	0.00347491	0	0	528130	HCD (High Energy Collision Dissociation)	MS2	9.65221	100	8.77973	3041	3041	3036	FP032421_4.raw	0/0		9.81046	709.477	709.477	709.477	1.54719e-10	2.18002e-11	0	0
FALSE	High	PMI-Byonic	PMI-Byonic (A2)	A	2	Unambiguous	CPPGFHGPTCRQDVNECSQNPGLCR	[R].cPPGFHGPTcRQDVNEcSQNPGLcR.[H]	C1(Carbamidomethyl); C10(Carbamidomethyl); C17(Carbamidomethyl); C24(Carbamidomethyl)	1	1	Q01705	Q01705	Neurogenic locus notch homolog protein 1 OS=Mus musculus OX=10090 GN=Notch1 PE=1 SV=3	1	4	4	1	0	1	1	1	736.573	2943.27	2943.25	7.45987	0.00548907	0	0	471731	HCD (High Energy Collision Dissociation)	MS2	1.31081	100	9.023	3147	3147	3146	FP032421_4.raw	0/0		8.75247	697.509	697.509	697.509	1.76818e-09	2.71312e-10	0	0
FALSE	High	PMI-Byonic	PMI-Byonic (A2)	A	2	Unambiguous	QDVNECSQNPGLCR	[R].QDVNEcSQNPGLcR.[H]	C6(Carbamidomethyl); C13(Carbamidomethyl)	1	1	Q01705	Q01705	Neurogenic locus notch homolog protein 1 OS=Mus musculus OX=10090 GN=Notch1 PE=1 SV=3	0	2	2	1	0	1	1	1	838.861	1676.71	1676.71	1.49605	0.00125422	0	0	674462	HCD (High Energy Collision Dissociation)	MS2	0	100	7.65765	2545	2545	2541	FP032421_4.raw	0/0		13.8565	872.103	872.103	872.103	1.39146e-14	2.77558e-15	0	0
FALSE	High	PMI-Byonic	PMI-Byonic (A2)	A	2	Unambiguous	QDVNECSQNPGLCR	[R].QDVNEcSQNPGLcR.[H]	C6(Carbamidomethyl); C13(Carbamidomethyl)	1	1	Q01705	Q01705	Neurogenic locus notch homolog protein 1 OS=Mus musculus OX=10090 GN=Notch1 PE=1 SV=3	0	3	3	1	0	1	1	1	559.576	1676.71	1676.71	0.250374	0.000139935	0	0	2.6452e+06	HCD (High Energy Collision Dissociation)	MS2	22.8235	59.3363	7.68248	2556	2556	2552	FP032421_4.raw	0/0		10.2436	703.251	703.251	703.251	5.70631e-11	6.79742e-12	0	0
FALSE	High	PMI-Byonic	PMI-Byonic (A2)	A	2	Ambiguous	QDVNECSQNPGLCR	[R].QDVnEcSQNPGLcR.[H]	N4(Deamidated); C6(Carbamidomethyl); C13(Carbamidomethyl)	1	1	Q01705	Q01705	Neurogenic locus notch homolog protein 1 OS=Mus musculus OX=10090 GN=Notch1 PE=1 SV=3	0	2	2	0.1098	0	1	1	1	839.354	1677.7	1677.7	2.80057	0.00234925	0	0	278928	HCD (High Energy Collision Dissociation)	MS2	21.2872	100	8.0266	2707	2707	2706	FP032421_4.raw	0/0		9.11163	634.526	634.526	135.128	7.7334e-10	5.93696e-11	0	0
FALSE	High	PMI-Byonic	PMI-Byonic (A2)	A	2	Ambiguous	QDVNECSQNPGLCR	[R].QDVNEcSQNPGLcR.[H]	C6(Carbamidomethyl); C13(Carbamidomethyl)	1	1	Q01705	Q01705	Neurogenic locus notch homolog protein 1 OS=Mus musculus OX=10090 GN=Notch1 PE=1 SV=3	0	2	2		0	2	2	2	839.354	1677.7	1676.71	589.675	0.494357	0	0	278928	HCD (High Energy Collision Dissociation)	MS2	21.2872	100	8.0266	2707	2707	2706	FP032421_4.raw	0/0		8.11163	594.584	594.584	594.584	7.7334e-09	7.67397e-10	0	0
FALSE	High	PMI-Byonic	PMI-Byonic (A2)	A	2	Unambiguous	QDVNECSQNPGLCR	[R].QDVNEcSQNPGLcR.[H]	C6(Carbamidomethyl); C13(Carbamidomethyl)	1	1	Q01705	Q01705	Neurogenic locus notch homolog protein 1 OS=Mus musculus OX=10090 GN=Notch1 PE=1 SV=3	0	2	2	1	0	1	1	1	838.859	1676.71	1676.71	-0.324034	-0.000271656	0	0	227111	HCD (High Energy Collision Dissociation)	MS2	0	100	7.91505	2660	2660	2651	FP032421_4.raw	0/0		12.1574	755.04	755.04	755.04	6.96056e-13	5.53511e-14	0	0
FALSE	High	PMI-Byonic	PMI-Byonic (A2)	A	2	Unambiguous	QDVNECSQNPGLCR	[R].QDVNEcSQNPGLcR.[H]	C6(Carbamidomethyl); C13(Carbamidomethyl)	1	1	Q01705	Q01705	Neurogenic locus notch homolog protein 1 OS=Mus musculus OX=10090 GN=Notch1 PE=1 SV=3	0	3	3	1	0	1	1	1	559.576	1676.71	1676.71	1.12401	0.000628216	0	0	971069	HCD (High Energy Collision Dissociation)	MS2	23.8456	100	7.80163	2608	2608	2607	FP032421_4.raw	0/0		7.94266	604.398	604.398	604.398	1.14115e-08	1.18734e-09	0	0
FALSE	High	PMI-Byonic	PMI-Byonic (A2)	A	2	Unambiguous	QDVNECSQNPGLCR	[R].QDVNEcSQNPGLcR.[H]	C6(Carbamidomethyl); C13(Carbamidomethyl)	1	1	Q01705	Q01705	Neurogenic locus notch homolog protein 1 OS=Mus musculus OX=10090 GN=Notch1 PE=1 SV=3	0	2	2	1	0	1	1	1	838.861	1676.72	1676.71	2.15128	0.00180354	0	0	10256102	HCD (High Energy Collision Dissociation)	MS2	0	26.957	7.77871	2597	2597	2596	FP032421_4.raw	0/0		13.8565	870.311	870.311	870.311	1.39146e-14	3.63242e-15	0	0
FALSE	High	PMI-Byonic	PMI-Byonic (A2)	A	2	Unambiguous	ATHTGPHCELPYVPCSPSPCQNGGTCRPTGDTTHECACLPGFAGQNCEENVDDCPGNNCK	[R].ATHTGPHcELPYVPcsPSPcQNGGTcrPTGDTTHEcAcLPGFAGqNcEENVDDcPGNNcK.[N]	C8(Carbamidomethyl); C15(Carbamidomethyl); S16(HexNAc(1)Fuc(1)); C20(Carbamidomethyl); C26(Carbamidomethyl); R27(Deamidated); C36(Carbamidomethyl); C38(Carbamidomethyl); Q45(Deamidated); C47(Carbamidomethyl); C54(Carbamidomethyl); C59(Carbamidomethyl)	1	1	Q01705	Q01705	Neurogenic locus notch homolog protein 1 OS=Mus musculus OX=10090 GN=Notch1 PE=1 SV=3	0	6	6	1	0	1	1	1	1184.48	7101.86	7096.83	709.167	0.838805	0	0	4.96014e+06	HCD (High Energy Collision Dissociation)	MS2	34.6814	46.9763	11.7038	4443	4443	4433	FP032421_4.raw	0/0		6.44982	519.503	519.503	0	3.54958e-07	3.48118e-08	0	0
FALSE	High	PMI-Byonic	PMI-Byonic (A2)	A	2	Unambiguous	ATHTGPHCELPYVPCSPSPCQNGGTCRPTGDTTHECACLPGFAGQNCEENVDDCPGNNCK	[R].ATHTGPHcELPYVPcsPSPcQNGGTcRPTGDTTHEcAcLPGFAGQNcEENVDDcPGNNcK.[N]	C8(Carbamidomethyl); C15(Carbamidomethyl); S16(HexNAc(1)Hex(1)Fuc(1)); C20(Carbamidomethyl); C26(Carbamidomethyl); C36(Carbamidomethyl); C38(Carbamidomethyl); C47(Carbamidomethyl); C54(Carbamidomethyl); C59(Carbamidomethyl)	1	1	Q01705	Q01705	Neurogenic locus notch homolog protein 1 OS=Mus musculus OX=10090 GN=Notch1 PE=1 SV=3	0	6	6	1	0	1	1	1	1210.99	7260.89	7256.91	548.278	0.663134	0	0	1.75041e+06	HCD (High Energy Collision Dissociation)	MS2	33.0784	78.2198	11.71	4445	4445	4444	FP032421_4.raw	0/0		7.45848	580.634	580.634	0	3.47951e-08	2.45033e-09	0	0
FALSE	High	PMI-Byonic	PMI-Byonic (A2)	A	2	Unambiguous	ATHTGPHCELPYVPCSPSPCQNGGTCRPTGDTTHECACLPGFAGQNCEENVDDCPGNNCK	[R].ATHTGPHcELPYVPcsPSPcQNGGTcRPTGDTTHEcAcLPGFAGQNcEENVDDcPGNNcK.[N]	C8(Carbamidomethyl); C15(Carbamidomethyl); S16(Fuc(1)); C20(Carbamidomethyl); C26(Carbamidomethyl); C36(Carbamidomethyl); C38(Carbamidomethyl); C47(Carbamidomethyl); C54(Carbamidomethyl); C59(Carbamidomethyl)	1	1	Q01705	Q01705	Neurogenic locus notch homolog protein 1 OS=Mus musculus OX=10090 GN=Notch1 PE=1 SV=3	0	6	6	1	0	1	1	1	1149.63	6892.77	6891.78	143.529	0.164862	0	0	554026	HCD (High Energy Collision Dissociation)	MS2	0	47.34	11.5638	4370	4370	4367	FP032421_4.raw	0/0		6.49558	502.519	502.519	0	3.19466e-07	2.8991e-08	0	0
FALSE	High	PMI-Byonic	PMI-Byonic (A2)	A	2	Unambiguous	ATHTGPHCELPYVPCSPSPCQNGGTCRPTGDTTHECACLPGFAGQNCEENVDDCPGNNCK	[R].ATHTGPHcELPYVPcsPSPcQNGGTcRPTGDTTHEcAcLPGFAGQNcEENVDDcPGnNcK.[N]	C8(Carbamidomethyl); C15(Carbamidomethyl); S16(Fuc(1)); C20(Carbamidomethyl); C26(Carbamidomethyl); C36(Carbamidomethyl); C38(Carbamidomethyl); C47(Carbamidomethyl); C54(Carbamidomethyl); N57(Deamidated); C59(Carbamidomethyl)	1	1	Q01705	Q01705	Neurogenic locus notch homolog protein 1 OS=Mus musculus OX=10090 GN=Notch1 PE=1 SV=3	0	6	6	1	0	1	1	1	1149.8	6893.75	6892.76	143.996	0.165422	0	0	0	HCD (High Energy Collision Dissociation)	MS2		41.6363	11.8449	4515	4515	4510	FP032421_4.raw	0/0		6.06969	454.05	454.05	0	8.51752e-07	5.54439e-08	0	0
FALSE	High	PMI-Byonic	PMI-Byonic (A2)	A	2	Unambiguous	ATHTGPHCELPYVPCSPSPCQNGGTCRPTGDTTHECACLPGFAGQNCEENVDDCPGNNCK	[R].ATHTGPHcELPYVPcsPSPcqnGGTcRPTGDTTHEcAcLPGFAGQNcEENVDDcPGNNcK.[N]	C8(Carbamidomethyl); C15(Carbamidomethyl); S16(HexNAc(1)Hex(1)Fuc(1)NeuAc(1)); C20(Carbamidomethyl); Q21(Deamidated); N22(Deamidated); C26(Carbamidomethyl); C36(Carbamidomethyl); C38(Carbamidomethyl); C47(Carbamidomethyl); C54(Carbamidomethyl); C59(Carbamidomethyl)	1	1	Q01705	Q01705	Neurogenic locus notch homolog protein 1 OS=Mus musculus OX=10090 GN=Notch1 PE=1 SV=3	0	6	6	1	0	1	1	1	1260.01	7555	7549.97	665.788	0.83778	0	0	9444393	HCD (High Energy Collision Dissociation)	MS2	56.8178	26.3675	12.046	4626	4626	4620	FP032421_4.raw	0/0		6.58144	553.161	553.161	0	2.62156e-07	2.36118e-08	0	0
FALSE	High	PMI-Byonic	PMI-Byonic (A2)	A	2	Ambiguous	ATHTGPHCELPYVPCSPSPCQNGGTCRPTGDTTHECACLPGFAGQNCEENVDDCPGNNCK	[R].ATHTGPHcELPYVPcsPSPcQNGGTcRPtGDTTHEcAcLPGFAGQNcEENVDDcPGNNcK.[N]	C8(Carbamidomethyl); C15(Carbamidomethyl); S16(HexNAc(1)Hex(1)Fuc(1)); C20(Carbamidomethyl); C26(Carbamidomethyl); T29(HexNAc(1)Fuc(1)); C36(Carbamidomethyl); C38(Carbamidomethyl); C47(Carbamidomethyl); C54(Carbamidomethyl); C59(Carbamidomethyl)	1	1	Q01705	Q01705	Neurogenic locus notch homolog protein 1 OS=Mus musculus OX=10090 GN=Notch1 PE=1 SV=3	0	6	6		0	2	2	2	1269.51	7612.02	7606.05	785.054	0.995193	0	0	4330900	HCD (High Energy Collision Dissociation)	MS2	70.0525	100	12.0583	4632	4632	4631	FP032421_4.raw	0/0		2.22388	301.665	301.665	0	0.00597204	9.6597e-05	0	0
FALSE	High	PMI-Byonic	PMI-Byonic (A2)	A	2	Ambiguous	ATHTGPHCELPYVPCSPSPCQNGGTCRPTGDTTHECACLPGFAGQNCEENVDDCPGNNCK	[R].ATHTGPHcELPYVPcsPsPcQNGGTcRPTGDTTHEcAcLPGFAGqNcEENVDDcPGNNcK.[N]	C8(Carbamidomethyl); C15(Carbamidomethyl); S16(HexNAc(1)Fuc(1)); S18(HexNAc(1)Hex(1)Fuc(1)); C20(Carbamidomethyl); C26(Carbamidomethyl); C36(Carbamidomethyl); C38(Carbamidomethyl); Q45(Deamidated); C47(Carbamidomethyl); C54(Carbamidomethyl); C59(Carbamidomethyl)	1	1	Q01705	Q01705	Neurogenic locus notch homolog protein 1 OS=Mus musculus OX=10090 GN=Notch1 PE=1 SV=3	0	6	6	0.3528	0	1	1	1	1269.51	7612.02	7607.03	655.597	0.831191	0	0	4330900	HCD (High Energy Collision Dissociation)	MS2	70.0525	100	12.0583	4632	4632	4631	FP032421_4.raw	0/0		3.42542	317.703	317.703	0	0.000375471	6.2057e-06	0	0
FALSE	High	PMI-Byonic	PMI-Byonic (A2)	A	2	Unambiguous	ATHTGPHCELPYVPCSPSPCQNGGTCRPTGDTTHECACLPGFAGQNCEENVDDCPGNNCK	[R].ATHTGPHcELPYVPcsPSPcQNGGTcRPTGDTTHEcAcLPGFAGQNcEENVDDcPGNNcK.[N]	C8(Carbamidomethyl); C15(Carbamidomethyl); S16(Fuc(1)); C20(Carbamidomethyl); C26(Carbamidomethyl); C36(Carbamidomethyl); C38(Carbamidomethyl); C47(Carbamidomethyl); C54(Carbamidomethyl); C59(Carbamidomethyl)	1	1	Q01705	Q01705	Neurogenic locus notch homolog protein 1 OS=Mus musculus OX=10090 GN=Notch1 PE=1 SV=3	0	6	6	1	0	1	1	1	1149.63	6892.77	6891.78	144.38	0.165839	0	0	1.28902e+06	HCD (High Energy Collision Dissociation)	MS2	0	11.7563	11.6903	4435	4435	4433	FP032421_4.raw	0/0		6.58144	558.979	558.979	0	2.62156e-07	1.9111e-08	0	0
FALSE	High	PMI-Byonic	PMI-Byonic (A2)	A	2	Unambiguous	NGGACVDGVNTYNCR	[K].nGGAcVDGVNTYNcR.[C]	N1(Deamidated); C5(Carbamidomethyl); C14(Carbamidomethyl)	1	1	Q01705	Q01705	Neurogenic locus notch homolog protein 1 OS=Mus musculus OX=10090 GN=Notch1 PE=1 SV=3	0	2	2	1	0	1	1	1	829.345	1657.68	1657.67	7.97085	0.00660651	0	0	916256	HCD (High Energy Collision Dissociation)	MS2	6.70356	100	9.07919	3171	3171	3168	FP032421_4.raw	0/0		8.8564	635.463	635.463	559.315	1.39189e-09	2.3192e-10	0	0
FALSE	High	PMI-Byonic	PMI-Byonic (A2)	A	2	Unambiguous	NGGACVDGVNTYNCR	[K].NGGAcVdGVNTYNcR.[C]	C5(Carbamidomethyl); D7(Oxidation); C14(Carbamidomethyl)	1	1	Q01705	Q01705	Neurogenic locus notch homolog protein 1 OS=Mus musculus OX=10090 GN=Notch1 PE=1 SV=3	0	2	2	1	0	1	1	1	836.85	1672.69	1672.68	7.95152	0.00665018	0	0	1.21182e+06	HCD (High Energy Collision Dissociation)	MS2	7.97402	100	8.60229	2963	2963	2959	FP032421_4.raw	0/0		8.8564	605.405	605.405	166.932	1.39189e-09	2.0057e-10	0	0
FALSE	High	PMI-Byonic	PMI-Byonic (A2)	A	2	Unambiguous	NGGACVDGVNTYNCR	[K].NGGAcVDGVNTYNcR.[C]	C5(Carbamidomethyl); C14(Carbamidomethyl)	1	1	Q01705	Q01705	Neurogenic locus notch homolog protein 1 OS=Mus musculus OX=10090 GN=Notch1 PE=1 SV=3	0	2	2	1	0	1	1	1	828.849	1656.69	1656.69	3.19051	0.00264283	0	0	2532449	HCD (High Energy Collision Dissociation)	MS2	5.42119	49.373	8.38082	2864	2864	2860	FP032421_4.raw	0/0		9.11163	617.365	617.365	617.365	7.7334e-10	8.16811e-11	0	0
FALSE	High	PMI-Byonic	PMI-Byonic (A2)	A	2	Ambiguous	NGGACVDGVNTYNCR	[K].NGGAcVDGVNTYncR.[C]	C5(Carbamidomethyl); N13(Deamidated); C14(Carbamidomethyl)	1	1	Q01705	Q01705	Neurogenic locus notch homolog protein 1 OS=Mus musculus OX=10090 GN=Notch1 PE=1 SV=3	0	2	2	0.1349	0	1	1	1	829.345	1657.68	1657.67	8.55996	0.00709479	0	0	303949	HCD (High Energy Collision Dissociation)	MS2	11.9674	100	8.64097	2980	2980	2970	FP032421_4.raw	0/0		7.8564	574.755	574.755	11.8063	1.39189e-08	1.46411e-09	0	0
FALSE	High	PMI-Byonic	PMI-Byonic (A2)	A	2	Unambiguous	NGGACVDGVNTYNCR	[K].NGGAcVDGVNTYNcR.[C]	C5(Carbamidomethyl); C14(Carbamidomethyl)	1	1	Q01705	Q01705	Neurogenic locus notch homolog protein 1 OS=Mus musculus OX=10090 GN=Notch1 PE=1 SV=3	0	2	2	1	0	1	1	1	828.851	1656.69	1656.69	5.47469	0.00453492	0	0	1.39007e+06	HCD (High Energy Collision Dissociation)	MS2	13.3705	98.7788	8.49719	2917	2917	2915	FP032421_4.raw	0/0		9.06048	626.63	626.63	626.63	8.69996e-10	1.2521e-10	0	0
FALSE	High	PMI-Byonic	PMI-Byonic (A2)	A	2	Ambiguous	NGGACVDGVNTYNCR	[K].NGGAcVDGVNTYNcR.[C]	C5(Carbamidomethyl); C14(Carbamidomethyl)	1	1	Q01705	Q01705	Neurogenic locus notch homolog protein 1 OS=Mus musculus OX=10090 GN=Notch1 PE=1 SV=3	0	2	2		0	2	2	2	829.345	1657.68	1656.69	602.532	0.499103	0	0	303949	HCD (High Energy Collision Dissociation)	MS2	11.9674	100	8.64097	2980	2980	2970	FP032421_4.raw	0/0		6.79659	501.804	501.804	501.804	1.59739e-07	8.16867e-09	0	0
FALSE	High	PMI-Byonic	PMI-Byonic (A2)	A	2	Unambiguous	NGGACVDGVNTYNCR	[K].nGGAcVDGVNTYNcr.[C]	N1(Deamidated); C5(Carbamidomethyl); C14(Carbamidomethyl); R15(Deamidated)	1	1	Q01705	Q01705	Neurogenic locus notch homolog protein 1 OS=Mus musculus OX=10090 GN=Notch1 PE=1 SV=3	0	2	2	1	0	1	1	1	830.35	1659.69	1658.65	627.052	0.520031	0	0	615006	HCD (High Energy Collision Dissociation)	MS2	26.3407	100	9.98501	3565	3565	3564	FP032421_4.raw	0/0		5.11162	375.824	375.824	375.824	7.73353e-06	3.11384e-07	0	0
FALSE	High	PMI-Byonic	PMI-Byonic (A2)	A	2	Unambiguous	NGGACVDGVNTYNCR	[K].nGGAcVdGVNTYNcR.[C]	N1(Deamidated); C5(Carbamidomethyl); D7(Oxidation); C14(Carbamidomethyl)	1	1	Q01705	Q01705	Neurogenic locus notch homolog protein 1 OS=Mus musculus OX=10090 GN=Notch1 PE=1 SV=3	0	2	2	1	0	1	1	1	837.342	1673.68	1673.66	7.72373	0.00646347	0	0	260223	HCD (High Energy Collision Dissociation)	MS2	26.8759	100	9.76223	3467	3467	3465	FP032421_4.raw	0/0		6.73861	503.649	503.649	152.684	1.82555e-07	1.4437e-08	0	0
FALSE	High	PMI-Byonic	PMI-Byonic (A2)	A	2	Unambiguous	NGGACVDGVNTYNCR	[K].nGGAcVDGVNTYNcR.[C]	N1(Deamidated); C5(Carbamidomethyl); C14(Carbamidomethyl)	1	1	Q01705	Q01705	Neurogenic locus notch homolog protein 1 OS=Mus musculus OX=10090 GN=Notch1 PE=1 SV=3	0	2	2	1	0	1	1	1	829.345	1657.68	1657.67	7.74993	0.00642341	0	0	2362406	HCD (High Energy Collision Dissociation)	MS2	5.26507	95.0666	9.70791	3444	3444	3443	FP032421_4.raw	0/0		11.0025	740.937	740.937	588.526	9.94266e-12	1.50453e-12	0	0
FALSE	High	PMI-Byonic	PMI-Byonic (A2)	A	2	Unambiguous	NGGACVDGVNTYNCR	[K].nGGAcVdGVNTYNcR.[C]	N1(Deamidated); C5(Carbamidomethyl); D7(Oxidation); C14(Carbamidomethyl)	1	1	Q01705	Q01705	Neurogenic locus notch homolog protein 1 OS=Mus musculus OX=10090 GN=Notch1 PE=1 SV=3	0	2	2	1	0	1	1	1	837.341	1673.67	1673.66	6.26501	0.00524276	0	0	713384	HCD (High Energy Collision Dissociation)	MS2	4.03669	100	9.65182	3420	3420	3410	FP032421_4.raw	0/0		10.0025	652.649	652.649	202.625	9.94263e-11	1.36588e-11	0	0
FALSE	High	PMI-Byonic	PMI-Byonic (A2)	A	2	Unambiguous	NGGACVDGVNTYNCR	[K].nGGAcVDGVNTYNcR.[C]	N1(Deamidated); C5(Carbamidomethyl); C14(Carbamidomethyl)	1	1	Q01705	Q01705	Neurogenic locus notch homolog protein 1 OS=Mus musculus OX=10090 GN=Notch1 PE=1 SV=3	0	2	2	1	0	1	1	1	829.344	1657.68	1657.67	6.71897	0.00556892	0	0	395228	HCD (High Energy Collision Dissociation)	MS2	4.11247	100	9.59528	3395	3395	3388	FP032421_4.raw	0/0		10.0025	674.125	674.125	567.675	9.94263e-11	1.03601e-11	0	0
FALSE	High	PMI-Byonic	PMI-Byonic (A2)	A	2	Unambiguous	NGGACVDGVNTYNCR	[K].nGGAcVDGVNTYNcR.[C]	N1(Deamidated); C5(Carbamidomethyl); C14(Carbamidomethyl)	1	1	Q01705	Q01705	Neurogenic locus notch homolog protein 1 OS=Mus musculus OX=10090 GN=Notch1 PE=1 SV=3	0	2	2	1	0	1	1	1	829.343	1657.68	1657.67	5.83529	0.00483649	0	0	121017	HCD (High Energy Collision Dissociation)	MS2	0	100	9.20532	3224	3224	3223	FP032421_4.raw	0/0		6.79659	489.037	489.037	427.469	1.59739e-07	1.11406e-08	0	0
FALSE	High	PMI-Byonic	PMI-Byonic (A2)	A	2	Unambiguous	NGGACVDGVNTYNCR	[K].nGGAcVdGVNTYNcR.[C]	N1(Deamidated); C5(Carbamidomethyl); D7(Oxidation); C14(Carbamidomethyl)	1	1	Q01705	Q01705	Neurogenic locus notch homolog protein 1 OS=Mus musculus OX=10090 GN=Notch1 PE=1 SV=3	0	2	2	1	0	1	1	1	837.344	1673.68	1673.66	9.83887	0.00823349	0	0	92084.3	HCD (High Energy Collision Dissociation)	MS2	31.0497	100	9.16602	3208	3208	3201	FP032421_4.raw	0/0		6.88247	522.047	522.047	145.79	1.31079e-07	5.07541e-09	0	0
FALSE	High	PMI-Byonic	PMI-Byonic (A2)	A	2	Unambiguous	VASFYCECPHGR	[R].VASFYcEcPHGR.[T]	C6(Carbamidomethyl); C8(Carbamidomethyl)	1	1	Q01705	Q01705	Neurogenic locus notch homolog protein 1 OS=Mus musculus OX=10090 GN=Notch1 PE=1 SV=3	0	2	2	1	0	1	1	1	741.819	1482.63	1482.63	3.71308	0.00275256	0	0	1.31325e+06	HCD (High Energy Collision Dissociation)	MS2	0	100	8.13491	2755	2755	2750	FP032421_4.raw	0/0		11.1979	787.21	728.36	728.36	6.34032e-12	7.7118e-13	0	0
FALSE	High	PMI-Byonic	PMI-Byonic (A2)	A	2	Unambiguous	VASFYCECPHGR	[R].VASFYcEcPHGR.[T]	C6(Carbamidomethyl); C8(Carbamidomethyl)	1	1	Q01705	Q01705	Neurogenic locus notch homolog protein 1 OS=Mus musculus OX=10090 GN=Notch1 PE=1 SV=3	0	5	5	1	0	1	1	1	494.651	2469.23	1482.63	665443	197.32	0	0	592773	HCD (High Energy Collision Dissociation)	MS2	23.7389	100	8.44129	2892	2892	2882	FP032421_4.raw	0/0		5.47582	449.275	449.275	449.275	3.34334e-06	1.91673e-07	0	0
FALSE	High	PMI-Byonic	PMI-Byonic (A2)	A	2	Unambiguous	VASFYCECPHGR	[R].VASFYcEcPHGR.[T]	C6(Carbamidomethyl); C8(Carbamidomethyl)	1	1	Q01705	Q01705	Neurogenic locus notch homolog protein 1 OS=Mus musculus OX=10090 GN=Notch1 PE=1 SV=3	0	4	4	1	0	1	1	1	495.243	1977.95	1482.63	334087	123.832	0	0	1.75344e+06	HCD (High Energy Collision Dissociation)	MS2	34.3832	66.9764	8.30533	2830	2830	2827	FP032421_4.raw	0/0		5.85595	499.438	499.438	499.438	1.3933e-06	9.25904e-08	0	0
FALSE	High	PMI-Byonic	PMI-Byonic (A2)	A	2	Unambiguous	VASFYCECPHGR	[R].VASFYcEcPHGR.[T]	C6(Carbamidomethyl); C8(Carbamidomethyl)	1	1	Q01705	Q01705	Neurogenic locus notch homolog protein 1 OS=Mus musculus OX=10090 GN=Notch1 PE=1 SV=3	0	3	3	1	0	1	1	1	494.882	1482.63	1482.63	3.33351	0.00164745	0	0	10035938	HCD (High Energy Collision Dissociation)	MS2	1.24603	18.8614	8.2285	2795	2795	2794	FP032421_4.raw	0/0		12.1117	758.02	758.02	758.02	7.73298e-13	1.00222e-13	0	0
FALSE	High	PMI-Byonic	PMI-Byonic (A2)	A	2	Unambiguous	VASFYCECPHGR	[R].VASFYcEcPHGR.[T]	C6(Carbamidomethyl); C8(Carbamidomethyl)	1	1	Q01705	Q01705	Neurogenic locus notch homolog protein 1 OS=Mus musculus OX=10090 GN=Notch1 PE=1 SV=3	0	3	3	1	0	1	1	1	494.881	1482.63	1482.63	2.96301	0.00146434	0	0	6.52285e+06	HCD (High Energy Collision Dissociation)	MS2	29.5509	22.9662	8.10631	2742	2742	2739	FP032421_4.raw	0/0		11.1116	733.153	733.153	733.153	7.73342e-12	1.10271e-12	0	0
FALSE	High	PMI-Byonic	PMI-Byonic (A2)	A	2	Unambiguous	TGLLCHLNDACISNPCNEGSNCDTNPVNGK	[R].TGLLcHLNDAcIsnPcNEGSNcDTNPVnGK.[A]	C5(Carbamidomethyl); C11(Carbamidomethyl); S13(Fuc(1)); N14(Oxidation); C16(Carbamidomethyl); C22(Carbamidomethyl); N28(Deamidated)	1	1	Q01705	Q01705	Neurogenic locus notch homolog protein 1 OS=Mus musculus OX=10090 GN=Notch1 PE=1 SV=3	0	3	3	1	0	1	1	1	1165.49	3494.46	3494.46	1.00259	0.00116783	0	0	6.48615e+06	HCD (High Energy Collision Dissociation)	MS2	0	43.327	11.7759	4478	4478	4477	FP032421_4.raw	0/0		9.36159	663.426	663.426	9.22783	4.34917e-10	3.55707e-11	0	0
FALSE	High	PMI-Byonic	PMI-Byonic (A2)	A	2	Unambiguous	TGLLCHLNDACISNPCNEGSNCDTNPVNGK	[R].tGLLcHLNDAcISnPcNEGSNcDTNPVnGK.[A]	T1(Fuc(1)); C5(Carbamidomethyl); C11(Carbamidomethyl); N14(Oxidation); C16(Carbamidomethyl); C22(Carbamidomethyl); N28(Deamidated)	1	1	Q01705	Q01705	Neurogenic locus notch homolog protein 1 OS=Mus musculus OX=10090 GN=Notch1 PE=1 SV=3	0	3	3	1	0	1	1	1	1165.49	3494.46	3494.46	1.63138	0.00190026	0	0	1.79084e+06	HCD (High Energy Collision Dissociation)	MS2	0	100	11.8814	4533	4533	4532	FP032421_4.raw	0/0		8.36159	616.678	616.678	0.0237477	4.34917e-09	3.73258e-10	0	0
FALSE	High	PMI-Byonic	PMI-Byonic (A2)	A	2	Unambiguous	TGLLCHLNDACISNPCNEGSNCDTNPVNGK	[R].TGLLcHLNDAcIsnPcNEGSNcDTNPVNGK.[A]	C5(Carbamidomethyl); C11(Carbamidomethyl); S13(Fuc(1)); N14(Oxidation); C16(Carbamidomethyl); C22(Carbamidomethyl)	1	1	Q01705	Q01705	Neurogenic locus notch homolog protein 1 OS=Mus musculus OX=10090 GN=Notch1 PE=1 SV=3	0	3	3	1	0	1	1	1	1165.16	3493.47	3493.47	-0.986781	-0.0011491	0	0	1.36059e+06	HCD (High Energy Collision Dissociation)	MS2	0	100	11.6597	4420	4420	4411	FP032421_4.raw	0/0		8.31584	627.924	627.924	2.66474	4.83236e-09	4.82016e-10	0	0
FALSE	High	PMI-Byonic	PMI-Byonic (A2)	A	2	Unambiguous	AICTCPSGYTGPACSQDVDECALGANPCEHAGK	[K].AIcTcPSGYTGPAcSQDVDEcALGANPcEHAGK.[C]	C3(Carbamidomethyl); C5(Carbamidomethyl); C14(Carbamidomethyl); C21(Carbamidomethyl); C28(Carbamidomethyl)	1	1	Q01705	Q01705	Neurogenic locus notch homolog protein 1 OS=Mus musculus OX=10090 GN=Notch1 PE=1 SV=3	0	3	3	1	0	1	1	1	1185.16	3553.46	3553.45	1.55409	0.0018408	0	0	4.3041e+06	HCD (High Energy Collision Dissociation)	MS2	0	30.7016	11.4136	4291	4291	4290	FP032421_4.raw	0/0		30.0057	1387.77	1387.77	1387.77	9.86859e-31	9.86827e-31	0	0
FALSE	High	PMI-Byonic	PMI-Byonic (A2)	A	2	Unambiguous	AICTCPSGYTGPACSQDVDECALGANPCEHAGK	[K].AIcTcPSGYTGPAcSQDVDEcALGANPcEHAGK.[C]	C3(Carbamidomethyl); C5(Carbamidomethyl); C14(Carbamidomethyl); C21(Carbamidomethyl); C28(Carbamidomethyl)	1	1	Q01705	Q01705	Neurogenic locus notch homolog protein 1 OS=Mus musculus OX=10090 GN=Notch1 PE=1 SV=3	0	4	4	1	0	1	1	1	889.12	3553.46	3553.45	1.08655	0.000965252	0	0	5.65783e+06	HCD (High Energy Collision Dissociation)	MS2	1.14548	32.4567	11.3138	4238	4238	4235	FP032421_4.raw	0/0		30.0057	1576.69	1576.69	1576.69	9.86859e-31	9.8681e-31	0	0
FALSE	High	PMI-Byonic	PMI-Byonic (A2)	A	2	Unambiguous	AICTCPSGYTGPACSQDVDECALGANPCEHAGK	[K].AIcTcPSGYTGPAcSQDVDEcALGANPcEHAGK.[C]	C3(Carbamidomethyl); C5(Carbamidomethyl); C14(Carbamidomethyl); C21(Carbamidomethyl); C28(Carbamidomethyl)	1	1	Q01705	Q01705	Neurogenic locus notch homolog protein 1 OS=Mus musculus OX=10090 GN=Notch1 PE=1 SV=3	0	3	3	1	0	1	1	1	1185.16	3553.46	3553.45	0.729633	0.000864239	0	0	7380855	HCD (High Energy Collision Dissociation)	MS2	1.16942	24.8138	11.292	4227	4227	4224	FP032421_4.raw	0/0		30.0057	1530.04	1530.04	1530.04	9.86859e-31	9.86761e-31	0	0
FALSE	High	PMI-Byonic	PMI-Byonic (A2)	A	2	Unambiguous	CLNTLGSFECQCLQGYTGPR	[K].cLntLGSFEcQcLQGYTGPR.[C]	C1(Carbamidomethyl); N3(Oxidation); T4(Fuc(1)); C10(Carbamidomethyl); C12(Carbamidomethyl)	1	1	Q01705	Q01705	Neurogenic locus notch homolog protein 1 OS=Mus musculus OX=10090 GN=Notch1 PE=1 SV=3	0	3	3	1	0	1	1	1	841.712	2523.12	2523.09	10.576	0.00889474	0	0	401846	HCD (High Energy Collision Dissociation)	MS2	11.6371	100	13.4965	5367	5367	5357	FP032421_4.raw	0/0		5.52506	532.428	532.428	2.4	2.98495e-06	1.40006e-07	0	0
FALSE	High	PMI-Byonic	PMI-Byonic (A2)	A	2	Unambiguous	CLNTLGSFECQCLQGYTGPR	[K].cLntLGSFEcQcLQGYTGPR.[C]	C1(Carbamidomethyl); N3(Oxidation); T4(Fuc(1)); C10(Carbamidomethyl); C12(Carbamidomethyl)	1	1	Q01705	Q01705	Neurogenic locus notch homolog protein 1 OS=Mus musculus OX=10090 GN=Notch1 PE=1 SV=3	0	2	2	1	0	1	1	1	1262.06	2523.12	2523.09	9.92817	0.0125249	0	0	564818	HCD (High Energy Collision Dissociation)	MS2	0	100	13.5094	5372	5372	5368	FP032421_4.raw	0/0		6.02393	479.142	479.142	2.4	9.46381e-07	7.05445e-08	0	0
FALSE	High	PMI-Byonic	PMI-Byonic (A2)	A	2	Unambiguous	HGGTCQDRDNSYLCLCLK	[R].HGGtcQDRDNSYLcLcLK.[G]	T4(HexNAc(1)Hex(1)Fuc(1)NeuAc(1)); C5(Carbamidomethyl); C14(Carbamidomethyl); C16(Carbamidomethyl)	1	1	Q01705	Q01705	Neurogenic locus notch homolog protein 1 OS=Mus musculus OX=10090 GN=Notch1 PE=1 SV=3	1	3	3	1	0	1	1	1	1000.42	2999.25	2999.24	1.31258	0.00131225	0	0	2462480	HCD (High Energy Collision Dissociation)	MS2	0	86.5136	11.4633	4317	4317	4312	FP032421_4.raw	0/0		5.08185	516.865	516.865	0.8	8.28224e-06	4.35929e-07	0	0
FALSE	High	PMI-Byonic	PMI-Byonic (A2)	A	2	Unambiguous	HGGTCQDRDNSYLCLCLK	[R].HGGtcQDRDNSYLcLcLK.[G]	T4(HexNAc(1)Hex(1)Fuc(1)NeuAc(1)); C5(Carbamidomethyl); C14(Carbamidomethyl); C16(Carbamidomethyl)	1	1	Q01705	Q01705	Neurogenic locus notch homolog protein 1 OS=Mus musculus OX=10090 GN=Notch1 PE=1 SV=3	1	4	4	1	0	1	1	1	750.567	2999.25	2999.24	1.12494	0.000843495	0	0	2.42653e+06	HCD (High Energy Collision Dissociation)	MS2	11.3403	96.1253	11.4482	4309	4309	4301	FP032421_4.raw	0/0		10.2595	717.141	717.141	0.8	5.50201e-11	4.70302e-12	0	0
FALSE	High	PMI-Byonic	PMI-Byonic (A2)	A	2	Unambiguous	HGGTCQDRDNSYLCLCLK	[R].HGGTcQDRDNsYLcLcLK.[G]	C5(Carbamidomethyl); S11(HexNAc(1)Fuc(1)); C14(Carbamidomethyl); C16(Carbamidomethyl)	1	1	Q01705	Q01705	Neurogenic locus notch homolog protein 1 OS=Mus musculus OX=10090 GN=Notch1 PE=1 SV=3	1	4	4	1	0	1	1	1	637.278	2546.09	2546.1	-2.01256	-0.00128104	0	0	2.30238e+06	HCD (High Energy Collision Dissociation)	MS2	77.2871	80.3591	10.5982	3851	3851	3850	FP032421_4.raw	0/0		8.25948	627.66	627.66	11.3905	5.50201e-09	6.0154e-10	0	0
FALSE	High	PMI-Byonic	PMI-Byonic (A2)	A	2	Unambiguous	HGGTCQDRDNSYLCLCLK	[R].HGGTcQDRDNsYLcLcLK.[G]	C5(Carbamidomethyl); S11(HexNAc(1)Fuc(1)); C14(Carbamidomethyl); C16(Carbamidomethyl)	1	1	Q01705	Q01705	Neurogenic locus notch homolog protein 1 OS=Mus musculus OX=10090 GN=Notch1 PE=1 SV=3	1	3	3	1	0	1	1	1	849.367	2546.08	2546.1	-4.16476	-0.00353463	0	0	1.34687e+06	HCD (High Energy Collision Dissociation)	MS2	10.3767	100	10.5405	3822	3822	3817	FP032421_4.raw	0/0		8.04475	694.546	694.546	31.4633	9.02081e-09	9.54974e-10	0	0
FALSE	High	PMI-Byonic	PMI-Byonic (A2)	A	2	Unambiguous	HGGTCQDRDNSYLCLCLK	[R].HGGTcQDRDNsYLcLcLK.[G]	C5(Carbamidomethyl); S11(Fuc(1)); C14(Carbamidomethyl); C16(Carbamidomethyl)	1	1	Q01705	Q01705	Neurogenic locus notch homolog protein 1 OS=Mus musculus OX=10090 GN=Notch1 PE=1 SV=3	1	4	4	1	0	1	1	1	586.51	2343.02	2343.02	1.26306	0.000739844	0	0	633537	HCD (High Energy Collision Dissociation)	MS2	12.872	100	10.5258	3815	3815	3806	FP032421_4.raw	0/0		6.38244	549.535	549.535	6.73526	4.14536e-07	4.14736e-08	0	0
FALSE	High	PMI-Byonic	PMI-Byonic (A2)	A	2	Unambiguous	HGGTCQDRDNSYLCLCLK	[R].HGGTcQDRDNsYLcLcLK.[G]	C5(Carbamidomethyl); S11(Fuc(1)); C14(Carbamidomethyl); C16(Carbamidomethyl)	1	1	Q01705	Q01705	Neurogenic locus notch homolog protein 1 OS=Mus musculus OX=10090 GN=Notch1 PE=1 SV=3	1	3	3	1	0	1	1	1	781.677	2343.02	2343.02	-0.216039	-0.000168727	0	0	1.62539e+06	HCD (High Energy Collision Dissociation)	MS2	0	100	10.5215	3813	3813	3806	FP032421_4.raw	0/0		9.04475	712.271	712.271	6.47337	9.02081e-10	1.67478e-10	0	0
[truncated: 7 more columns]

## Sheet: FP040121_3
Checked	Confidence	Identifying Node Type	Identifying Node	Search ID	Identifying Node No	PSM Ambiguity	Sequence	Annotated Sequence	Modifications	# Protein Groups	# Proteins	Master Protein Accessions	Protein Accessions	Protein Descriptions	# Missed Cleavages	Charge	Original Precursor Charge	DeltaScore	DeltaCn	Rank	Search Engine Rank	Concatenated Rank	m/z [Da]	MH+ [Da]	Theo. MH+ [Da]	DeltaM [ppm]	Deltam/z [Da]	Matched Ions	Total Ions	Intensity	Activation Type	MS Order	Isolation Interference [%]	Ion Inject Time [ms]	RT [min]	First Scan	Last Scan	Master Scan(s)	Spectrum File	Ions Matched	Annotation	|Log Prob|	Byonic Score	Delta Byonic Score	Delta Mod Score	PEP 2D	q-Value 2D	FDR 2D	Peptide Group FDR 2D
FALSE	High	PMI-Byonic	PMI-Byonic (A2)	A	2	Unambiguous	CSQPSGTCLNGGR	[R].cSQPSGTcLnGGR.[C]	C1(Carbamidomethyl); C8(Carbamidomethyl); N10(Deamidated)	1	1	Q01705	Q01705	Neurogenic locus notch homolog protein 1 OS=Mus musculus OX=10090 GN=Notch1 PE=1 SV=3	0	2	2	1	0	1	1	1	697.794	1394.58	1394.58	1.79298	0.00125023	0	0	2108516	HCD (High Energy Collision Dissociation)	MS2	0	100	6.76132	2593	2593	2592	FP040121_3.raw	0/0		10.8184	650.099	650.099	81.5995	1.51913e-11	2.37354e-12	0	0
FALSE	High	PMI-Byonic	PMI-Byonic (A2)	A	2	Unambiguous	CSQPSGTCLNGGR	[R].cSQPSGTcLNGGR.[C]	C1(Carbamidomethyl); C8(Carbamidomethyl)	1	1	Q01705	Q01705	Neurogenic locus notch homolog protein 1 OS=Mus musculus OX=10090 GN=Notch1 PE=1 SV=3	0	2	2	1	0	1	1	1	697.302	1393.6	1393.59	2.1498	0.00149797	0	0	50302.7	HCD (High Energy Collision Dissociation)	MS2	18.014	100	6.1484	2337	2337	2335	FP040121_3.raw	0/0		3.71164	220.85	220.85	220.85	0.000194251	4.84054e-06	0	0
FALSE	High	PMI-Byonic	PMI-Byonic (A2)	A	2	Unambiguous	CSQPSGTCLNGGR	[R].cSQPSGTcLNGGR.[C]	C1(Carbamidomethyl); C8(Carbamidomethyl)	1	1	Q01705	Q01705	Neurogenic locus notch homolog protein 1 OS=Mus musculus OX=10090 GN=Notch1 PE=1 SV=3	0	2	2	1	0	1	1	1	697.303	1393.6	1393.59	2.23739	0.00155901	0	0	304760	HCD (High Energy Collision Dissociation)	MS2	1.93107	100	6.2739	2389	2389	2388	FP040121_3.raw	0/0		8.08303	544.54	544.54	544.54	8.25975e-09	5.26559e-10	0	0
FALSE	High	PMI-Byonic	PMI-Byonic (A2)	A	2	Unambiguous	CSQPSGTCLNGGR	[R].cSQPSGTcLNGGR.[C]	C1(Carbamidomethyl); C8(Carbamidomethyl)	1	1	Q01705	Q01705	Neurogenic locus notch homolog protein 1 OS=Mus musculus OX=10090 GN=Notch1 PE=1 SV=3	0	2	2	1	0	1	1	1	697.302	1393.6	1393.59	2.06221	0.00143694	0	0	158345	HCD (High Energy Collision Dissociation)	MS2	0	100	6.38472	2435	2435	2434	FP040121_3.raw	0/0		7.19041	436.973	436.973	436.973	6.45045e-08	5.34603e-09	0	0
FALSE	High	PMI-Byonic	PMI-Byonic (A2)	A	2	Unambiguous	CSQPSGTCLNGGR	[R].cSQPSGTcLnGGR.[C]	C1(Carbamidomethyl); C8(Carbamidomethyl); N10(Deamidated)	1	1	Q01705	Q01705	Neurogenic locus notch homolog protein 1 OS=Mus musculus OX=10090 GN=Notch1 PE=1 SV=3	0	2	2	1	0	1	1	1	697.794	1394.58	1394.58	1.88052	0.00131126	0	0	245066	HCD (High Energy Collision Dissociation)	MS2	0	100	6.65138	2547	2547	2542	FP040121_3.raw	0/0		7.46337	467.605	467.605	44.548	3.44055e-08	3.44754e-09	0	0
FALSE	High	PMI-Byonic	PMI-Byonic (A2)	A	2	Unambiguous	CSQPSGTCLNGGR	[R].cSQPSGTcLnGGR.[C]	C1(Carbamidomethyl); C8(Carbamidomethyl); N10(Deamidated)	1	1	Q01705	Q01705	Neurogenic locus notch homolog protein 1 OS=Mus musculus OX=10090 GN=Notch1 PE=1 SV=3	0	3	3	1	0	1	1	1	465.531	1394.58	1394.58	0.0764669	3.55464e-05	0	0	237716	HCD (High Energy Collision Dissociation)	MS2	32.2204	100	6.73022	2580	2580	2577	FP040121_3.raw	0/0		1.68608	146.27	146.27	90.8875	0.0206024	0.00066585	0	0
FALSE	High	PMI-Byonic	PMI-Byonic (A2)	A	2	Unambiguous	CSQPSGTCLNGGR	[R].cSQPSGTcLnGGR.[C]	C1(Carbamidomethyl); C8(Carbamidomethyl); N10(Deamidated)	1	1	Q01705	Q01705	Neurogenic locus notch homolog protein 1 OS=Mus musculus OX=10090 GN=Notch1 PE=1 SV=3	0	2	2	1	0	1	1	1	697.794	1394.58	1394.58	0.830131	0.000578842	0	0	79981.5	HCD (High Energy Collision Dissociation)	MS2	0	100	7.23713	2790	2790	2782	FP040121_3.raw	0/0		4.98204	204.502	204.502	52.151	1.04222e-05	4.2486e-07	0	0
FALSE	High	PMI-Byonic	PMI-Byonic (A2)	A	2	Unambiguous	CSQPSGTCLNGGR	[R].cSQPSGTcLnGGR.[C]	C1(Carbamidomethyl); C8(Carbamidomethyl); N10(Deamidated)	1	1	Q01705	Q01705	Neurogenic locus notch homolog protein 1 OS=Mus musculus OX=10090 GN=Notch1 PE=1 SV=3	0	2	2	1	0	1	1	1	697.795	1394.58	1394.58	2.75584	0.00192162	0	0	628342	HCD (High Energy Collision Dissociation)	MS2	0	100	6.8768	2642	2642	2640	FP040121_3.raw	0/0		8.08303	539.462	539.462	63.4412	8.25975e-09	6.49308e-10	0	0
FALSE	High	PMI-Byonic	PMI-Byonic (A2)	A	2	Unambiguous	CSQPSGTCLNGGR	[R].cSQPSGTcLnGGR.[C]	C1(Carbamidomethyl); C8(Carbamidomethyl); N10(Deamidated)	1	1	Q01705	Q01705	Neurogenic locus notch homolog protein 1 OS=Mus musculus OX=10090 GN=Notch1 PE=1 SV=3	0	2	2	1	0	1	1	1	697.795	1394.58	1394.58	2.84337	0.00198265	0	0	320002	HCD (High Energy Collision Dissociation)	MS2	0	100	6.99701	2693	2693	2691	FP040121_3.raw	0/0		8.00006	523.717	523.717	61.3172	9.99856e-09	7.95389e-10	0	0
FALSE	High	PMI-Byonic	PMI-Byonic (A2)	A	2	Unambiguous	CSQPSGTCLNGGR	[R].cSQPSGTcLnGGR.[C]	C1(Carbamidomethyl); C8(Carbamidomethyl); N10(Deamidated)	1	1	Q01705	Q01705	Neurogenic locus notch homolog protein 1 OS=Mus musculus OX=10090 GN=Notch1 PE=1 SV=3	0	2	2	1	0	1	1	1	697.794	1394.58	1394.58	1.96805	0.0013723	0	0	394872	HCD (High Energy Collision Dissociation)	MS2	0	100	7.10218	2735	2735	2734	FP040121_3.raw	0/0		8.8184	560.166	560.166	62.6667	1.51913e-09	2.42846e-10	0	0
FALSE	High	PMI-Byonic	PMI-Byonic (A2)	A	2	Unambiguous	CQDSNPCLSTPCK	[R].cQDSNPcLSTPcK.[N]	C1(Carbamidomethyl); C7(Carbamidomethyl); C12(Carbamidomethyl)	1	1	Q01705	Q01705	Neurogenic locus notch homolog protein 1 OS=Mus musculus OX=10090 GN=Notch1 PE=1 SV=3	0	3	3	1	0	1	1	1	522.883	1566.64	1566.63	0.877276	0.000458123	0	0	487757	HCD (High Energy Collision Dissociation)	MS2	29.5814	100	8.00761	3118	3118	3110	FP040121_3.raw	0/0		7.08524	507.402	507.402	507.402	8.21793e-08	8.20519e-09	0	0
FALSE	High	PMI-Byonic	PMI-Byonic (A2)	A	2	Unambiguous	CQDSNPCLSTPCK	[R].cQDSnPcLsTPcK.[N]	C1(Carbamidomethyl); N5(Oxidation); C7(Carbamidomethyl); S9(Fuc(1)); C12(Carbamidomethyl)	1	1	Q01705	Q01705	Neurogenic locus notch homolog protein 1 OS=Mus musculus OX=10090 GN=Notch1 PE=1 SV=3	0	2	2	1	0	1	1	1	864.846	1728.68	1728.69	-1.64985	-0.00142603	0	0	192190	HCD (High Energy Collision Dissociation)	MS2	21.5501	100	7.77597	3018	3018	3013	FP040121_3.raw	0/0		2.85768	304.139	304.139	0	0.00138779	3.48657e-05	0	0
FALSE	High	PMI-Byonic	PMI-Byonic (A2)	A	2	Unambiguous	CQDSNPCLSTPCKNAGTCHVVDHGGTVDYACSCPLGFSGPLCLTPLDNACLANPCRNGGTCDLLTLTEYK	[R].cQDSNPcLSTPcKnAGTcHVVDHGGtVDYAcscPLGFSGPLcLTPLDNAcLANPcrNGGTcDLLTLTEYK.[C]	C1(Carbamidomethyl); C7(Carbamidomethyl); C12(Carbamidomethyl); N14(Deamidated); C18(Carbamidomethyl); T26(HexNAc(1)Fuc(1)); C31(Carbamidomethyl); S32(HexNAc(1)Fuc(1)); C33(Carbamidomethyl); C42(Carbamidomethyl); C50(Carbamidomethyl); C55(Carbamidomethyl); R56(Deamidated); C61(Carbamidomethyl)	1	1	Q01705	Q01705	Neurogenic locus notch homolog protein 1 OS=Mus musculus OX=10090 GN=Notch1 PE=1 SV=3	2	6	6	1	0	1	1	1	1421.61	8524.65	8517.66	820.596	1.16493	0	0	1.65354e+06	HCD (High Energy Collision Dissociation)	MS2	0	92.3117	17.7522	7493	7493	7483	FP040121_3.raw	0/0		5.04218	567.57	567.57	0	9.07441e-06	3.22846e-07	0	0
FALSE	High	PMI-Byonic	PMI-Byonic (A2)	A	2	Unambiguous	CQDSNPCLSTPCKNAGTCHVVDHGGTVDYACSCPLGFSGPLCLTPLDNACLANPCRNGGTCDLLTLTEYK	[R].cQDSnPcLSTPcKNAGTcHVVDHGGTVDYAcScPLGFsGPLcLTPLDNAcLANPcrNGGtcDLLTLTEYK.[C]	C1(Carbamidomethyl); N5(Deamidated); C7(Carbamidomethyl); C12(Carbamidomethyl); C18(Carbamidomethyl); C31(Carbamidomethyl); C33(Carbamidomethyl); S38(HexNAc(1)Fuc(1)); C42(Carbamidomethyl); C50(Carbamidomethyl); C55(Carbamidomethyl); R56(Deamidated); T60(HexNAc(1)Fuc(1)); C61(Carbamidomethyl)	1	1	Q01705	Q01705	Neurogenic locus notch homolog protein 1 OS=Mus musculus OX=10090 GN=Notch1 PE=1 SV=3	2	5	5	1	0	1	1	1	1705.73	8524.63	8517.66	818.183	1.3938	0	0	1.65733e+06	HCD (High Energy Collision Dissociation)	MS2	26.6545	100	17.7299	7482	7482	7472	FP040121_3.raw	0/0		6.13913	698.997	698.997	0	7.25888e-07	4.3548e-08	0	0
FALSE	High	PMI-Byonic	PMI-Byonic (A2)	A	2	Unambiguous	CQDSNPCLSTPCK	[R].cQDsnPcLSTPcK.[N]	C1(Carbamidomethyl); S4(Fuc(1)); N5(Oxidation); C7(Carbamidomethyl); C12(Carbamidomethyl)	1	1	Q01705	Q01705	Neurogenic locus notch homolog protein 1 OS=Mus musculus OX=10090 GN=Notch1 PE=1 SV=3	0	2	2	1	0	1	1	1	864.848	1728.69	1728.69	1.31596	0.00113744	0	0	371507	HCD (High Energy Collision Dissociation)	MS2	0	100	8.01197	3120	3120	3110	FP040121_3.raw	0/0		4.98204	201.555	201.555	3.72	1.04222e-05	5.24833e-07	0	0
FALSE	High	PMI-Byonic	PMI-Byonic (A2)	A	2	Unambiguous	NAGTCHVVDHGGTVDYACSCPLGFSGPLCLTPLDNACLANPCR	[K].NAGtcHVVDHGGTVDYAcScPLGFSGPLcLTPLDNAcLANPcR.[N]	T4(Fuc(1)); C5(Carbamidomethyl); C18(Carbamidomethyl); C20(Carbamidomethyl); C29(Carbamidomethyl); C37(Carbamidomethyl); C42(Carbamidomethyl)	1	1	Q01705	Q01705	Neurogenic locus notch homolog protein 1 OS=Mus musculus OX=10090 GN=Notch1 PE=1 SV=3	0	4	4	1	0	1	1	1	1213.29	4850.13	4850.12	2.79264	0.00338615	0	0	255403	HCD (High Energy Collision Dissociation)	MS2	10.7326	100	16.1947	6817	6817	6812	FP040121_3.raw	0/0		13.9475	986.371	986.371	2.18154	1.1285e-14	1.34463e-15	0	0
FALSE	High	PMI-Byonic	PMI-Byonic (A2)	A	2	Unambiguous	NAGTCHVVDHGGTVDYACSCPLGFSGPLCLTPLDNACLANPCR	[K].NAGtcHVVDHGGTVDYAcScPLGFSGPLcLTPLDNAcLANPcR.[N]	T4(Fuc(1)); C5(Carbamidomethyl); C18(Carbamidomethyl); C20(Carbamidomethyl); C29(Carbamidomethyl); C37(Carbamidomethyl); C42(Carbamidomethyl)	1	1	Q01705	Q01705	Neurogenic locus notch homolog protein 1 OS=Mus musculus OX=10090 GN=Notch1 PE=1 SV=3	0	5	5	1	0	1	1	1	970.837	4850.16	4850.12	7.8739	0.00763787	0	0	166914	HCD (High Energy Collision Dissociation)	MS2	1.39162	100	16.2728	6850	6850	6845	FP040121_3.raw	0/0		13.6908	974.871	974.871	0.615038	2.03788e-14	3.59871e-15	0	0
FALSE	High	PMI-Byonic	PMI-Byonic (A2)	A	2	Unambiguous	NAGTCHVVDHGGTVDYACSCPLGFSGPLCLTPLDNACLANPCR	[K].NAGtcHVVDHGGTVDYAcScPLGFSGPLcLTPLDNAcLANPcR.[N]	T4(Fuc(1)); C5(Carbamidomethyl); C18(Carbamidomethyl); C20(Carbamidomethyl); C29(Carbamidomethyl); C37(Carbamidomethyl); C42(Carbamidomethyl)	1	1	Q01705	Q01705	Neurogenic locus notch homolog protein 1 OS=Mus musculus OX=10090 GN=Notch1 PE=1 SV=3	0	4	4	1	0	1	1	1	1213.29	4850.15	4850.12	5.30949	0.00643791	0	0	509369	HCD (High Energy Collision Dissociation)	MS2	0	100	16.3158	6868	6868	6867	FP040121_3.raw	0/0		30.0057	1134.48	1134.48	2.27276	9.86859e-31	9.86843e-31	0	0
FALSE	High	PMI-Byonic	PMI-Byonic (A2)	A	2	Unambiguous	NAGTCHVVDHGGTVDYACSCPLGFSGPLCLTPLDNACLANPCRNGGTCDLLTLTEYK	[K].NAGTcHVVDHGGTVDYAcscPLGFSGPLcLtPLDNAcLANPcRNGGTcDLLTLTEYK.[C]	C5(Carbamidomethyl); C18(Carbamidomethyl); S19(Fuc(1)); C20(Carbamidomethyl); C29(Carbamidomethyl); T31(Fuc(1)); C37(Carbamidomethyl); C42(Carbamidomethyl); C48(Carbamidomethyl)	1	1	Q01705	Q01705	Neurogenic locus notch homolog protein 1 OS=Mus musculus OX=10090 GN=Notch1 PE=1 SV=3	1	5	5	1	0	1	1	1	1313.59	6563.95	6561.92	309.189	0.405774	0	0	799239	HCD (High Energy Collision Dissociation)	MS2	45.0452	100	17.4602	7361	7361	7351	FP040121_3.raw	0/0		6.213	643.569	643.569	0	6.12353e-07	3.56138e-08	0	0
FALSE	High	PMI-Byonic	PMI-Byonic (A2)	A	2	Unambiguous	NAGTCHVVDHGGTVDYACSCPLGFSGPLCLTPLDNACLANPCRNGGTCDLLTLTEYK	[K].NAGtcHVVDHGGTVDYAcScPLGFsGPLcLTPLDNAcLANPcrNGGTcDLLTLTEYK.[C]	T4(Fuc(1)); C5(Carbamidomethyl); C18(Carbamidomethyl); C20(Carbamidomethyl); S25(Fuc(1)); C29(Carbamidomethyl); C37(Carbamidomethyl); C42(Carbamidomethyl); R43(Deamidated); C48(Carbamidomethyl)	1	1	Q01705	Q01705	Neurogenic locus notch homolog protein 1 OS=Mus musculus OX=10090 GN=Notch1 PE=1 SV=3	1	5	5	1	0	1	1	1	1313.99	6565.92	6562.9	460.713	0.604723	0	0	2.64869e+06	HCD (High Energy Collision Dissociation)	MS2	0	97.8082	17.6052	7425	7425	7417	FP040121_3.raw	0/0		30.0057	1227.46	1227.46	0	9.86859e-31	9.86845e-31	0	0
FALSE	High	PMI-Byonic	PMI-Byonic (A2)	A	2	Unambiguous	NAGTCHVVDHGGTVDYACSCPLGFSGPLCLTPLDNACLANPCRNGGTCDLLTLTEYK	[K].NAGtcHVVDHGGTVDYAcscPLGFSGPLcLTPLDNAcLANPcRnGGTcDLLTLTEYK.[C]	T4(Fuc(1)); C5(Carbamidomethyl); C18(Carbamidomethyl); S19(Fuc(1)); C20(Carbamidomethyl); C29(Carbamidomethyl); C37(Carbamidomethyl); C42(Carbamidomethyl); N44(Deamidated); C48(Carbamidomethyl)	1	1	Q01705	Q01705	Neurogenic locus notch homolog protein 1 OS=Mus musculus OX=10090 GN=Notch1 PE=1 SV=3	1	5	5	1	0	1	1	1	1313.39	6562.92	6562.9	2.22164	0.00291608	0	0	134909	HCD (High Energy Collision Dissociation)	MS2	0	100	17.7277	7481	7481	7472	FP040121_3.raw	0/0		30.0057	1511.75	1511.75	0	9.86859e-31	9.86847e-31	0	0
FALSE	High	PMI-Byonic	PMI-Byonic (A2)	A	2	Unambiguous	NAGTCHVVDHGGTVDYACSCPLGFSGPLCLTPLDNACLANPCRNGGTCDLLTLTEYK	[K].NAGTcHVVDHGGTVDYAcscPLGFsGPLcLTPLDNAcLANPcrNGGTcDLLTLTEYK.[C]	C5(Carbamidomethyl); C18(Carbamidomethyl); S19(Fuc(1)); C20(Carbamidomethyl); S25(HexNAc(1)Hex(1)Fuc(1)NeuAc(1)); C29(Carbamidomethyl); C37(Carbamidomethyl); C42(Carbamidomethyl); R43(Deamidated); C48(Carbamidomethyl)	1	1	Q01705	Q01705	Neurogenic locus notch homolog protein 1 OS=Mus musculus OX=10090 GN=Notch1 PE=1 SV=3	1	5	5	1	0	1	1	1	1444.63	7219.14	7219.13	1.45704	0.00210371	0	0	0	HCD (High Energy Collision Dissociation)	MS2		100	18.1342	7665	7665	7659	FP040121_3.raw	0/0		5.88788	497.016	497.016	0	1.29455e-06	1.07918e-07	0	0
FALSE	High	PMI-Byonic	PMI-Byonic (A2)	A	2	Unambiguous	NGGTCDLLTLTEYK	[R].nGGTcDLLtLTEYK.[C]	N1(Deamidated); C5(Carbamidomethyl); T9(Fuc(1))	1	1	Q01705	Q01705	Neurogenic locus notch homolog protein 1 OS=Mus musculus OX=10090 GN=Notch1 PE=1 SV=3	0	2	2	1	0	1	1	1	866.411	1731.81	1731.8	8.69319	0.00752743	0	0	4.17623e+06	HCD (High Energy Collision Dissociation)	MS2	2.02355	46.0782	16.3416	6879	6879	6878	FP040121_3.raw	0/0		13.1555	830.84	830.84	0	6.99015e-14	8.33458e-15	0	0
FALSE	High	PMI-Byonic	PMI-Byonic (A2)	A	2	Unambiguous	NGGTCDLLTLTEYKCR	[R].NGGTcDLLtLTEYKcR.[C]	C5(Carbamidomethyl); T9(Fuc(1)); C15(Carbamidomethyl)	1	1	Q01705	Q01705	Neurogenic locus notch homolog protein 1 OS=Mus musculus OX=10090 GN=Notch1 PE=1 SV=3	1	3	3	1	0	1	1	1	682.989	2046.95	2046.95	2.46922	0.00168478	0	0	1.07044e+06	HCD (High Energy Collision Dissociation)	MS2	0	100	12.9898	5389	5389	5382	FP040121_3.raw	0/0		14.4979	925.928	925.928	0	3.17734e-15	3.50599e-16	0	0
FALSE	High	PMI-Byonic	PMI-Byonic (A2)	A	2	Unambiguous	NGGTCDLLTLTEYK	[R].nGGTcDLLtLTEYK.[C]	N1(Deamidated); C5(Carbamidomethyl); T9(Fuc(1))	1	1	Q01705	Q01705	Neurogenic locus notch homolog protein 1 OS=Mus musculus OX=10090 GN=Notch1 PE=1 SV=3	0	3	3	1	0	1	1	1	577.943	1731.81	1731.8	8.50921	0.00491208	0	0	313407	HCD (High Energy Collision Dissociation)	MS2	20.7335	100	16.2771	6852	6852	6845	FP040121_3.raw	0/0		9.50252	655.633	655.633	0	3.14396e-10	4.1908e-11	0	0
FALSE	High	PMI-Byonic	PMI-Byonic (A2)	A	2	Unambiguous	NGGTCDLLTLTEYK	[R].nGGTcDLLTLtEYK.[C]	N1(Deamidated); C5(Carbamidomethyl); T11(Fuc(1))	1	1	Q01705	Q01705	Neurogenic locus notch homolog protein 1 OS=Mus musculus OX=10090 GN=Notch1 PE=1 SV=3	0	2	2	1	0	1	1	1	866.409	1731.81	1731.8	6.08515	0.00526913	0	0	472950	HCD (High Energy Collision Dissociation)	MS2	9.87537	100	16.227	6831	6831	6823	FP040121_3.raw	0/0		13.935	854.358	854.358	14.3105	1.16137e-14	2.20038e-15	0	0
FALSE	High	PMI-Byonic	PMI-Byonic (A2)	A	2	Unambiguous	NGGTCDLLTLTEYK	[R].nGGtcDLLTLTEYK.[C]	N1(Deamidated); T4(HexNAc(1)Fuc(1)); C5(Carbamidomethyl)	1	1	Q01705	Q01705	Neurogenic locus notch homolog protein 1 OS=Mus musculus OX=10090 GN=Notch1 PE=1 SV=3	0	2	2	1	0	1	1	1	967.951	1934.89	1934.88	8.27159	0.00800226	0	0	87085.5	HCD (High Energy Collision Dissociation)	MS2	0	100	16.214	6825	6825	6823	FP040121_3.raw	0/0		2.66074	227.515	227.515	6.4	0.00218402	5.44034e-05	0	0
FALSE	High	PMI-Byonic	PMI-Byonic (A2)	A	2	Unambiguous	NGGTCDLLTLTEYK	[R].nGGTcDLLTLtEYK.[C]	N1(Deamidated); C5(Carbamidomethyl); T11(Fuc(1))	1	1	Q01705	Q01705	Neurogenic locus notch homolog protein 1 OS=Mus musculus OX=10090 GN=Notch1 PE=1 SV=3	0	2	2	1	0	1	1	1	866.406	1731.8	1731.8	3.26565	0.00282772	0	0	1078967	HCD (High Energy Collision Dissociation)	MS2	22.3376	100	15.5176	6522	6522	6515	FP040121_3.raw	0/0		12.7355	768.752	768.752	9.01819	1.83847e-13	2.82809e-14	0	0
FALSE	High	PMI-Byonic	PMI-Byonic (A2)	A	2	Unambiguous	NGGTCDLLTLTEYK	[R].NGGTcDLLtLTEYK.[C]	C5(Carbamidomethyl); T9(Fuc(1))	1	1	Q01705	Q01705	Neurogenic locus notch homolog protein 1 OS=Mus musculus OX=10090 GN=Notch1 PE=1 SV=3	0	2	2	1	0	1	1	1	865.912	1730.82	1730.82	0.521094	0.000450959	0	0	380523	HCD (High Energy Collision Dissociation)	MS2	38.4453	100	14.7499	6184	6184	6174	FP040121_3.raw	0/0		7.73843	494.295	494.295	1.13687e-13	1.82629e-08	1.22441e-09	0	0
FALSE	High	PMI-Byonic	PMI-Byonic (A2)	A	2	Unambiguous	NGGTCDLLTLTEYK	[R].NGGTcDLLtLTEYK.[C]	C5(Carbamidomethyl); T9(Fuc(1))	1	1	Q01705	Q01705	Neurogenic locus notch homolog protein 1 OS=Mus musculus OX=10090 GN=Notch1 PE=1 SV=3	0	2	2	1	0	1	1	1	865.915	1730.82	1730.82	4.18853	0.00362479	0	0	5709213	HCD (High Energy Collision Dissociation)	MS2	0.674997	21.5619	14.5361	6088	6088	6086	FP040121_3.raw	0/0		11.7354	704.312	704.312	0	1.83891e-12	2.89956e-13	0	0
FALSE	High	PMI-Byonic	PMI-Byonic (A2)	A	2	Unambiguous	NGGTCDLLTLTEYK	[R].NGGTcDLLTLTEYK.[C]	C5(Carbamidomethyl)	1	1	Q01705	Q01705	Neurogenic locus notch homolog protein 1 OS=Mus musculus OX=10090 GN=Notch1 PE=1 SV=3	0	2	2	1	0	1	1	1	792.886	1584.76	1584.76	4.06537	0.00322131	0	0	621371	HCD (High Energy Collision Dissociation)	MS2	16.2337	100	14.4675	6058	6058	6053	FP040121_3.raw	0/0		9.73543	605.695	605.695	605.695	1.83894e-10	2.6034e-11	0	0
FALSE	High	PMI-Byonic	PMI-Byonic (A2)	A	2	Unambiguous	NGGTCDLLTLTEYK	[R].NGGTcDLLTLtEYK.[C]	C5(Carbamidomethyl); T11(Fuc(1))	1	1	Q01705	Q01705	Neurogenic locus notch homolog protein 1 OS=Mus musculus OX=10090 GN=Notch1 PE=1 SV=3	0	3	3	1	0	1	1	1	577.612	1730.82	1730.82	3.96918	0.00228997	0	0	1.45882e+06	HCD (High Energy Collision Dissociation)	MS2	5.17927	100	14.4654	6057	6057	6053	FP040121_3.raw	0/0		9.08224	649.149	649.149	12.5525	8.27481e-10	7.98116e-11	0	0
FALSE	High	PMI-Byonic	PMI-Byonic (A2)	A	2	Unambiguous	NGGTCDLLTLTEYK	[R].NGGTcDLLTLtEYK.[C]	C5(Carbamidomethyl); T11(Fuc(1))	1	1	Q01705	Q01705	Neurogenic locus notch homolog protein 1 OS=Mus musculus OX=10090 GN=Notch1 PE=1 SV=3	0	2	2	1	0	1	1	1	865.914	1730.82	1730.82	2.70745	0.00234305	0	0	1.02097e+06	HCD (High Energy Collision Dissociation)	MS2	0	100	14.4221	6038	6038	6031	FP040121_3.raw	0/0		12.8183	764.172	764.172	16.25	1.51964e-13	1.79098e-14	0	0
FALSE	High	PMI-Byonic	PMI-Byonic (A2)	A	2	Unambiguous	NGGTCDLLTLTEYKCR	[R].nGGTcDLLtLTEYKcR.[C]	N1(Deamidated); C5(Carbamidomethyl); T9(Fuc(1)); C15(Carbamidomethyl)	1	1	Q01705	Q01705	Neurogenic locus notch homolog protein 1 OS=Mus musculus OX=10090 GN=Notch1 PE=1 SV=3	1	3	3	1	0	1	1	1	683.317	2047.94	2047.93	2.19628	0.00149928	0	0	421206	HCD (High Energy Collision Dissociation)	MS2	0	100	14.3088	5986	5986	5976	FP040121_3.raw	0/0		15.4832	987.259	987.259	0	3.2869e-16	3.65207e-17	0	0
FALSE	High	PMI-Byonic	PMI-Byonic (A2)	A	2	Unambiguous	NGGTCDLLTLTEYK	[R].nGGTcDLLTLtEYK.[C]	N1(Deamidated); C5(Carbamidomethyl); T11(Fuc(1))	1	1	Q01705	Q01705	Neurogenic locus notch homolog protein 1 OS=Mus musculus OX=10090 GN=Notch1 PE=1 SV=3	0	2	2	1	0	1	1	1	867.429	1733.85	1731.8	1184.28	1.02547	0	0	656820	HCD (High Energy Collision Dissociation)	MS2	8.37899	100	16.471	6934	6934	6933	FP040121_3.raw	0/0		1.92397	190.538	190.538	5.68434e-14	0.0119134	0.000161241	0	0
FALSE	High	PMI-Byonic	PMI-Byonic (A2)	A	2	Unambiguous	CRCPPGWSGK	[K].cRcPPGWSGK.[S]	C1(Carbamidomethyl); C3(Carbamidomethyl)	1	1	Q01705	Q01705	Neurogenic locus notch homolog protein 1 OS=Mus musculus OX=10090 GN=Notch1 PE=1 SV=3	1	3	3	1	0	1	1	1	402.184	1204.54	1204.54	1.84861	0.000742237	0	0	40802.7	HCD (High Energy Collision Dissociation)	MS2	41.4359	100	5.7134	2158	2158	2154	FP040121_3.raw	0/0		4.2624	266.267	266.267	266.267	5.46508e-05	1.40478e-06	0	0
FALSE	High	PMI-Byonic	PMI-Byonic (A2)	A	2	Unambiguous	CRCPPGWSGK	[K].cRcPPGWSGK.[S]	C1(Carbamidomethyl); C3(Carbamidomethyl)	1	1	Q01705	Q01705	Neurogenic locus notch homolog protein 1 OS=Mus musculus OX=10090 GN=Notch1 PE=1 SV=3	1	3	3	1	0	1	1	1	402.184	1204.54	1204.54	1.54458	0.000620166	0	0	26921.3	HCD (High Energy Collision Dissociation)	MS2	27.3328	100	5.83962	2209	2209	2202	FP040121_3.raw	0/0		1.72808	71.2435	71.2435	71.2435	0.0187034	0.000326796	0	0
FALSE	High	PMI-Byonic	PMI-Byonic (A2)	A	2	Unambiguous	CRCPPGWSGK	[K].cRcPPGWSGK.[S]	C1(Carbamidomethyl); C3(Carbamidomethyl)	1	1	Q01705	Q01705	Neurogenic locus notch homolog protein 1 OS=Mus musculus OX=10090 GN=Notch1 PE=1 SV=3	1	3	3	1	0	1	1	1	402.184	1204.54	1204.54	1.62059	0.000650684	0	0	20893	HCD (High Energy Collision Dissociation)	MS2	0	100	5.95037	2255	2255	2251	FP040121_3.raw	0/0		1.72808	68.335	68.335	68.335	0.0187034	0.00048942	0	0
FALSE	High	PMI-Byonic	PMI-Byonic (A2)	A	2	Unambiguous	CPPGFHGPTCRQDVNECSQNPGLCR	[R].cPPGFHGPTcRQDVNEcSQNPGLcR.[H]	C1(Carbamidomethyl); C10(Carbamidomethyl); C17(Carbamidomethyl); C24(Carbamidomethyl)	1	1	Q01705	Q01705	Neurogenic locus notch homolog protein 1 OS=Mus musculus OX=10090 GN=Notch1 PE=1 SV=3	1	4	4	1	0	1	1	1	736.569	2943.25	2943.25	1.07277	0.000789359	0	0	2.74045e+06	HCD (High Energy Collision Dissociation)	MS2	1.3695	100	10.0753	4042	4042	4040	FP040121_3.raw	0/0		10.4449	741.023	741.023	741.023	3.59023e-11	3.73667e-12	0	0
FALSE	High	PMI-Byonic	PMI-Byonic (A2)	A	2	Unambiguous	CPPGFHGPTCRQDVNECSQNPGLCR	[R].cPPGFHGPTcRQDVNEcSQNPGLcR.[H]	C1(Carbamidomethyl); C10(Carbamidomethyl); C17(Carbamidomethyl); C24(Carbamidomethyl)	1	1	Q01705	Q01705	Neurogenic locus notch homolog protein 1 OS=Mus musculus OX=10090 GN=Notch1 PE=1 SV=3	1	4	4	1	0	1	1	1	736.57	2943.26	2943.25	2.23406	0.00164385	0	0	1.6559e+06	HCD (High Energy Collision Dissociation)	MS2	1.25449	100	10.5824	4273	4273	4271	FP040121_3.raw	0/0		11.4449	751.884	751.884	751.884	3.59017e-12	6.14101e-13	0	0
FALSE	High	PMI-Byonic	PMI-Byonic (A2)	A	2	Ambiguous	CPPGFHGPTCRQDVNECSQNPGLCR	[R].cPPGFHGPTcRQDVnEcSQNPGLcR.[H]	C1(Carbamidomethyl); C10(Carbamidomethyl); N15(Deamidated); C17(Carbamidomethyl); C24(Carbamidomethyl)	1	1	Q01705	Q01705	Neurogenic locus notch homolog protein 1 OS=Mus musculus OX=10090 GN=Notch1 PE=1 SV=3	1	4	4		0	2	2	2	736.819	2944.26	2944.23	7.24762	0.00533467	0	0	4.45224e+06	HCD (High Energy Collision Dissociation)	MS2	19.0867	91.8906	10.4507	4213	4213	4205	FP040121_3.raw	0/0		7.5604	621.42	621.42	22.4334	2.75171e-08	2.18172e-09	0	0
FALSE	High	PMI-Byonic	PMI-Byonic (A2)	A	2	Ambiguous	CPPGFHGPTCRQDVNECSQNPGLCR	[R].cPPGFHGPTcRQDVNEcSQNPGLcR.[H]	C1(Carbamidomethyl); C10(Carbamidomethyl); C17(Carbamidomethyl); C24(Carbamidomethyl)	1	1	Q01705	Q01705	Neurogenic locus notch homolog protein 1 OS=Mus musculus OX=10090 GN=Notch1 PE=1 SV=3	1	4	4	0.3522	0	1	1	1	736.819	2944.26	2943.25	341.58	0.251339	0	0	4.45224e+06	HCD (High Energy Collision Dissociation)	MS2	19.0867	91.8906	10.4507	4213	4213	4205	FP040121_3.raw	0/0		11.6742	774.564	774.564	774.564	2.11731e-12	3.66095e-13	0	0
FALSE	High	PMI-Byonic	PMI-Byonic (A2)	A	2	Unambiguous	CPPGFHGPTCR	[R].cPPGFHGPTcR.[Q]	C1(Carbamidomethyl); C10(Carbamidomethyl)	1	1	Q01705	Q01705	Neurogenic locus notch homolog protein 1 OS=Mus musculus OX=10090 GN=Notch1 PE=1 SV=3	0	3	3	1	0	1	1	1	429.191	1285.56	1285.56	0.91733	0.000393093	0	0	1.05559e+06	HCD (High Energy Collision Dissociation)	MS2	31.9361	71.2364	8.75789	3452	3452	3448	FP040121_3.raw	0/0		6.69728	503.938	503.938	503.938	2.00782e-07	1.36631e-08	0	0
FALSE	High	PMI-Byonic	PMI-Byonic (A2)	A	2	Unambiguous	CPPGFHGPTCRQDVNECSQNPGLCR	[R].cPPGFHGPTcRQDVNEcSQNPGLcR.[H]	C1(Carbamidomethyl); C10(Carbamidomethyl); C17(Carbamidomethyl); C24(Carbamidomethyl)	1	1	Q01705	Q01705	Neurogenic locus notch homolog protein 1 OS=Mus musculus OX=10090 GN=Notch1 PE=1 SV=3	1	4	4	1	0	1	1	1	736.569	2943.25	2943.25	1.57047	0.00115557	0	0	4.05614e+06	HCD (High Energy Collision Dissociation)	MS2	0.912306	45.2775	10.3153	4151	4151	4150	FP040121_3.raw	0/0		12.6741	805.539	805.539	805.539	2.11786e-13	3.90752e-14	0	0
FALSE	High	PMI-Byonic	PMI-Byonic (A2)	A	2	Unambiguous	CPPGFHGPTCRQDVNECSQNPGLCR	[R].cPPGFHGPTcRQDVNEcSQNPGLcR.[H]	C1(Carbamidomethyl); C10(Carbamidomethyl); C17(Carbamidomethyl); C24(Carbamidomethyl)	1	1	Q01705	Q01705	Neurogenic locus notch homolog protein 1 OS=Mus musculus OX=10090 GN=Notch1 PE=1 SV=3	1	4	4	1	0	1	1	1	736.569	2943.26	2943.25	1.65342	0.0012166	0	0	6.68273e+06	HCD (High Energy Collision Dissociation)	MS2	0.505489	31.8965	10.196	4097	4097	4095	FP040121_3.raw	0/0		11.4449	756.885	756.885	756.885	3.59017e-12	4.95058e-13	0	0
FALSE	High	PMI-Byonic	PMI-Byonic (A2)	A	2	Unambiguous	CPPGFHGPTCRQDVNECSQNPGLCR	[R].cPPGFHGPTcRQDVnEcSQNPGLcR.[H]	C1(Carbamidomethyl); C10(Carbamidomethyl); N15(Deamidated); C17(Carbamidomethyl); C24(Carbamidomethyl)	1	1	Q01705	Q01705	Neurogenic locus notch homolog protein 1 OS=Mus musculus OX=10090 GN=Notch1 PE=1 SV=3	1	4	4	1	0	1	1	1	736.569	2943.25	2944.23	-333.228	-0.245276	0	0	136911	HCD (High Energy Collision Dissociation)	MS2	33.2358	100	9.96356	3991	3991	3985	FP040121_3.raw	0/0		5.1542	413.853	413.853	32.1083	7.01136e-06	2.32624e-07	0	0
FALSE	High	PMI-Byonic	PMI-Byonic (A2)	A	2	Unambiguous	CPPGFHGPTCRQDVNECSQNPGLCR	[R].cPPGFHGPTcRQDVNEcSQNPGLcR.[H]	C1(Carbamidomethyl); C10(Carbamidomethyl); C17(Carbamidomethyl); C24(Carbamidomethyl)	1	1	Q01705	Q01705	Neurogenic locus notch homolog protein 1 OS=Mus musculus OX=10090 GN=Notch1 PE=1 SV=3	1	4	4	1	0	1	1	1	736.57	2943.26	2943.25	3.1465	0.00231524	0	0	838737	HCD (High Energy Collision Dissociation)	MS2	3.08895	100	10.7024	4329	4329	4326	FP040121_3.raw	0/0		8.86136	687.26	687.26	687.26	1.37608e-09	1.98124e-10	0	0
FALSE	High	PMI-Byonic	PMI-Byonic (A2)	A	2	Unambiguous	CPPGFHGPTCR	[R].cPPGFHGPTcR.[Q]	C1(Carbamidomethyl); C10(Carbamidomethyl)	1	1	Q01705	Q01705	Neurogenic locus notch homolog protein 1 OS=Mus musculus OX=10090 GN=Notch1 PE=1 SV=3	0	3	3	1	0	1	1	1	429.19	1285.56	1285.56	-0.222133	-9.5188e-05	0	0	4.16976e+06	HCD (High Energy Collision Dissociation)	MS2	5.68799	25.9598	8.44402	3310	3310	3309	FP040121_3.raw	0/0		10.2349	658.706	658.706	658.706	5.82263e-11	5.29351e-12	0	0
FALSE	High	PMI-Byonic	PMI-Byonic (A2)	A	2	Unambiguous	CPPGFHGPTCR	[R].cPPGFHGPTcR.[Q]	C1(Carbamidomethyl); C10(Carbamidomethyl)	1	1	Q01705	Q01705	Neurogenic locus notch homolog protein 1 OS=Mus musculus OX=10090 GN=Notch1 PE=1 SV=3	0	3	3	1	0	1	1	1	429.907	1287.71	1285.56	1671.94	0.716458	0	0	2.90898e+06	HCD (High Energy Collision Dissociation)	MS2	28.5197	24.478	8.53501	3351	3351	3348	FP040121_3.raw	0/0		2.97151	206.802	206.802	206.802	0.0010678	2.23386e-05	0	0
FALSE	High	PMI-Byonic	PMI-Byonic (A2)	A	2	Unambiguous	CPPGFHGPTCRQDVNECSQNPGLCR	[R].cPPGFHGPTcRQDVNEcSQNPGLcR.[H]	C1(Carbamidomethyl); C10(Carbamidomethyl); C17(Carbamidomethyl); C24(Carbamidomethyl)	1	1	Q01705	Q01705	Neurogenic locus notch homolog protein 1 OS=Mus musculus OX=10090 GN=Notch1 PE=1 SV=3	1	4	4	1	0	1	1	1	736.569	2943.25	2943.25	1.40457	0.0010335	0	0	651543	HCD (High Energy Collision Dissociation)	MS2	7.93507	100	10.8814	4410	4410	4403	FP040121_3.raw	0/0		6.3649	492.112	492.112	492.112	4.31615e-07	2.38014e-08	0	0
FALSE	High	PMI-Byonic	PMI-Byonic (A2)	A	2	Unambiguous	CPPGFHGPTCR	[R].cPPGFHGPTcR.[Q]	C1(Carbamidomethyl); C10(Carbamidomethyl)	1	1	Q01705	Q01705	Neurogenic locus notch homolog protein 1 OS=Mus musculus OX=10090 GN=Notch1 PE=1 SV=3	0	3	3	1	0	1	1	1	429.191	1285.56	1285.56	0.561248	0.000240505	0	0	595376	HCD (High Energy Collision Dissociation)	MS2	28.5659	100	7.97978	3106	3106	3099	FP040121_3.raw	0/0		11.0477	665.959	665.959	665.959	8.95911e-12	9.23174e-13	0	0
FALSE	High	PMI-Byonic	PMI-Byonic (A2)	A	2	Unambiguous	CPPGFHGPTCR	[R].cPPGFHGPTcR.[Q]	C1(Carbamidomethyl); C10(Carbamidomethyl)	1	1	Q01705	Q01705	Neurogenic locus notch homolog protein 1 OS=Mus musculus OX=10090 GN=Notch1 PE=1 SV=3	0	2	2	1	0	1	1	1	643.282	1285.56	1285.56	-0.116718	-7.50236e-05	0	0	450766	HCD (High Energy Collision Dissociation)	MS2	0	100	8.25527	3227	3227	3226	FP040121_3.raw	0/0		7.10353	593.981	535.543	535.543	7.87895e-08	7.24449e-09	0	0
FALSE	High	PMI-Byonic	PMI-Byonic (A2)	A	2	Unambiguous	CPPGFHGPTCR	[R].cPPGFHGPTcR.[Q]	C1(Carbamidomethyl); C10(Carbamidomethyl)	1	1	Q01705	Q01705	Neurogenic locus notch homolog protein 1 OS=Mus musculus OX=10090 GN=Notch1 PE=1 SV=3	0	3	3	1	0	1	1	1	429.191	1285.56	1285.56	0.418815	0.00017947	0	0	11075778	HCD (High Energy Collision Dissociation)	MS2	1.83223	9.2955	8.20935	3207	3207	3204	FP040121_3.raw	0/0		11.0477	688.921	688.921	688.921	8.95911e-12	1.47737e-12	0	0
FALSE	High	PMI-Byonic	PMI-Byonic (A2)	A	2	Unambiguous	CPPGFHGPTCR	[R].cPPGFHGPTcR.[Q]	C1(Carbamidomethyl); C10(Carbamidomethyl)	1	1	Q01705	Q01705	Neurogenic locus notch homolog protein 1 OS=Mus musculus OX=10090 GN=Notch1 PE=1 SV=3	0	3	3	1	0	1	1	1	429.191	1285.56	1285.56	0.561248	0.000240505	0	0	4.53416e+06	HCD (High Energy Collision Dissociation)	MS2	12.4522	19.5597	8.09353	3156	3156	3154	FP040121_3.raw	0/0		11.0477	693.326	658.383	658.383	8.95911e-12	1.21017e-12	0	0
FALSE	High	PMI-Byonic	PMI-Byonic (A2)	A	2	Unambiguous	CPPGFHGPTCR	[R].cPPGFHGPTcR.[Q]	C1(Carbamidomethyl); C10(Carbamidomethyl)	1	1	Q01705	Q01705	Neurogenic locus notch homolog protein 1 OS=Mus musculus OX=10090 GN=Notch1 PE=1 SV=3	0	2	2	1	0	1	1	1	643.784	1286.56	1285.56	781.46	0.502305	0	0	471427	HCD (High Energy Collision Dissociation)	MS2	27.9728	100	8.13336	3174	3174	3165	FP040121_3.raw	0/0		8.8742	655.523	570.745	570.745	1.33597e-09	1.76707e-10	0	0
FALSE	High	PMI-Byonic	PMI-Byonic (A2)	A	2	Unambiguous	CPPGFHGPTCR	[R].cPPGFHGPTcR.[Q]	C1(Carbamidomethyl); C10(Carbamidomethyl)	1	1	Q01705	Q01705	Neurogenic locus notch homolog protein 1 OS=Mus musculus OX=10090 GN=Notch1 PE=1 SV=3	0	3	3	1	0	1	1	1	429.19	1285.56	1285.56	0.205166	8.79175e-05	0	0	6.65488e+06	HCD (High Energy Collision Dissociation)	MS2	5.46487	28.3904	8.32645	3258	3258	3257	FP040121_3.raw	0/0		12.0477	704.427	680.082	680.082	8.959e-13	1.51914e-13	0	0
FALSE	High	PMI-Byonic	PMI-Byonic (A2)	A	2	Unambiguous	QDVNECSQNPGLCR	[R].QDVNEcSQNPGLcR.[H]	C6(Carbamidomethyl); C13(Carbamidomethyl)	1	1	Q01705	Q01705	Neurogenic locus notch homolog protein 1 OS=Mus musculus OX=10090 GN=Notch1 PE=1 SV=3	0	2	2	1	0	1	1	1	838.859	1676.71	1676.71	-0.760854	-0.000637867	0	0	1.51141e+06	HCD (High Energy Collision Dissociation)	MS2	0	100	8.09571	3157	3157	3154	FP040121_3.raw	0/0		12.2349	774.775	774.775	774.775	5.8222e-13	6.92498e-14	0	0
FALSE	High	PMI-Byonic	PMI-Byonic (A2)	A	2	Unambiguous	QDVNECSQNPGLCR	[R].QDVNEcSQNPGLcR.[H]	C6(Carbamidomethyl); C13(Carbamidomethyl)	1	1	Q01705	Q01705	Neurogenic locus notch homolog protein 1 OS=Mus musculus OX=10090 GN=Notch1 PE=1 SV=3	0	3	3	1	0	1	1	1	559.576	1676.71	1676.71	0.250374	0.000139935	0	0	1.34185e+06	HCD (High Energy Collision Dissociation)	MS2	0	76.2119	8.09747	3158	3158	3154	FP040121_3.raw	0/0		9.39454	603.323	597.97	597.97	4.03142e-10	5.70244e-11	0	0
FALSE	High	PMI-Byonic	PMI-Byonic (A2)	A	2	Unambiguous	QDVNECSQNPGLCR	[R].QDVNEcSQNPGLcR.[H]	C6(Carbamidomethyl); C13(Carbamidomethyl)	1	1	Q01705	Q01705	Neurogenic locus notch homolog protein 1 OS=Mus musculus OX=10090 GN=Notch1 PE=1 SV=3	0	3	3	1	0	1	1	1	559.576	1676.71	1676.71	0.577989	0.00032304	0	0	7.77198e+06	HCD (High Energy Collision Dissociation)	MS2	0	19.9377	8.20697	3205	3205	3204	FP040121_3.raw	0/0		9.39454	604.502	604.502	604.502	4.03142e-10	6.42351e-11	0	0
FALSE	High	PMI-Byonic	PMI-Byonic (A2)	A	2	Unambiguous	QDVNECSQNPGLCR	[R].QDVNEcSQNPGLcR.[H]	C6(Carbamidomethyl); C13(Carbamidomethyl)	1	1	Q01705	Q01705	Neurogenic locus notch homolog protein 1 OS=Mus musculus OX=10090 GN=Notch1 PE=1 SV=3	0	2	2	1	0	1	1	1	839.856	1678.71	1676.71	1189.21	0.996982	0	0	710205	HCD (High Energy Collision Dissociation)	MS2	56.7937	100	8.36857	3277	3277	3268	FP040121_3.raw	0/0		9.04773	578.688	578.688	578.688	8.95916e-10	1.1167e-10	0	0
FALSE	High	PMI-Byonic	PMI-Byonic (A2)	A	2	Unambiguous	QDVNECSQNPGLCR	[R].QDVNEcSQNPGLcR.[H]	C6(Carbamidomethyl); C13(Carbamidomethyl)	1	1	Q01705	Q01705	Neurogenic locus notch homolog protein 1 OS=Mus musculus OX=10090 GN=Notch1 PE=1 SV=3	0	2	2	1	0	1	1	1	838.86	1676.71	1676.71	0.768017	0.000643872	0	0	5651130	HCD (High Energy Collision Dissociation)	MS2	0	25.9796	8.20817	3206	3206	3204	FP040121_3.raw	0/0		12.0477	707.388	707.388	707.388	8.959e-13	1.12757e-13	0	0
FALSE	High	PMI-Byonic	PMI-Byonic (A2)	A	2	Unambiguous	QDVNECSQNPGLCR	[R].QDVNEcSQNPGLcR.[H]	C6(Carbamidomethyl); C13(Carbamidomethyl)	1	1	Q01705	Q01705	Neurogenic locus notch homolog protein 1 OS=Mus musculus OX=10090 GN=Notch1 PE=1 SV=3	0	3	3	1	0	1	1	1	559.904	1677.7	1676.71	587.337	0.328265	0	0	769062	HCD (High Energy Collision Dissociation)	MS2	47.4784	100	8.39146	3287	3287	3279	FP040121_3.raw	0/0		7.65917	526.611	526.611	526.611	2.19194e-08	1.80914e-09	0	0
FALSE	High	PMI-Byonic	PMI-Byonic (A2)	A	2	Unambiguous	ATHTGPHCELPYVPCSPSPCQNGGTCRPTGDTTHECACLPGFAGQNCEENVDDCPGNNCK	[R].ATHTGPHcELPYVPcsPSPcQNGGTcRPTGDTTHEcAcLPGFAGQNcEENVDDcPGNNcK.[N]	C8(Carbamidomethyl); C15(Carbamidomethyl); S16(HexNAc(1)Hex(1)Fuc(1)); C20(Carbamidomethyl); C26(Carbamidomethyl); C36(Carbamidomethyl); C38(Carbamidomethyl); C47(Carbamidomethyl); C54(Carbamidomethyl); C59(Carbamidomethyl)	1	1	Q01705	Q01705	Neurogenic locus notch homolog protein 1 OS=Mus musculus OX=10090 GN=Notch1 PE=1 SV=3	0	6	6	1	0	1	1	1	1211.33	7262.93	7256.91	828.856	1.00249	0	0	1.53121e+06	HCD (High Energy Collision Dissociation)	MS2	18.1721	100	12.2199	5040	5040	5030	FP040121_3.raw	0/0		5.89088	497.768	497.768	0	1.28564e-06	9.50195e-08	0	0
FALSE	High	PMI-Byonic	PMI-Byonic (A2)	A	2	Unambiguous	ATHTGPHCELPYVPCSPSPCQNGGTCRPTGDTTHECACLPGFAGQNCEENVDDCPGNNCK	[R].ATHTGPHcELPYVPcsPSPcQNGGTcRPTGDTTHEcAcLPGFAGqNcEENVDDcPGNNcK.[N]	C8(Carbamidomethyl); C15(Carbamidomethyl); S16(HexNAc(1)Hex(1)Fuc(1)NeuAc(1)); C20(Carbamidomethyl); C26(Carbamidomethyl); C36(Carbamidomethyl); C38(Carbamidomethyl); Q45(Deamidated); C47(Carbamidomethyl); C54(Carbamidomethyl); C59(Carbamidomethyl)	1	1	Q01705	Q01705	Neurogenic locus notch homolog protein 1 OS=Mus musculus OX=10090 GN=Notch1 PE=1 SV=3	0	6	6	1	0	1	1	1	1259.68	7553.03	7548.99	535.235	0.673414	0	0	3.05582e+06	HCD (High Energy Collision Dissociation)	MS2	43.6283	57.161	12.8447	5324	5324	5316	FP040121_3.raw	0/0		6.34571	476.154	476.154	0	4.51123e-07	2.88287e-08	0	0
FALSE	High	PMI-Byonic	PMI-Byonic (A2)	A	2	Unambiguous	ATHTGPHCELPYVPCSPSPCQNGGTCRPTGDTTHECACLPGFAGQNCEENVDDCPGNNCK	[R].ATHTGPHcELPYVPcSPsPcQNGGTcrPTGDTTHEcAcLPGFAGQNcEENVDDcPGnNcK.[N]	C8(Carbamidomethyl); C15(Carbamidomethyl); S18(HexNAc(1)Hex(1)Fuc(1)NeuAc(1)); C20(Carbamidomethyl); C26(Carbamidomethyl); R27(Deamidated); C36(Carbamidomethyl); C38(Carbamidomethyl); C47(Carbamidomethyl); C54(Carbamidomethyl); N57(Deamidated); C59(Carbamidomethyl)	1	1	Q01705	Q01705	Neurogenic locus notch homolog protein 1 OS=Mus musculus OX=10090 GN=Notch1 PE=1 SV=3	0	6	6	1	0	1	1	1	1260.01	7555.01	7549.97	666.952	0.839245	0	0	1.42795e+06	HCD (High Energy Collision Dissociation)	MS2	44.8137	100	13.0192	5403	5403	5393	FP040121_3.raw	0/0		4.12089	323.487	323.487	0	7.57017e-05	2.11917e-06	0	0
FALSE	High	PMI-Byonic	PMI-Byonic (A2)	A	2	Unambiguous	ATHTGPHCELPYVPCSPSPCQNGGTCRPTGDTTHECACLPGFAGQNCEENVDDCPGNNCK	[R].ATHTGPHcELPYVPcsPSPcQNGGTcrPTGDTTHEcAcLPGFAGQNcEENVDDcPGNNcK.[N]	C8(Carbamidomethyl); C15(Carbamidomethyl); S16(Fuc(1)); C20(Carbamidomethyl); C26(Carbamidomethyl); R27(Deamidated); C36(Carbamidomethyl); C38(Carbamidomethyl); C47(Carbamidomethyl); C54(Carbamidomethyl); C59(Carbamidomethyl)	1	1	Q01705	Q01705	Neurogenic locus notch homolog protein 1 OS=Mus musculus OX=10090 GN=Notch1 PE=1 SV=3	0	6	6	1	0	1	1	1	1150.47	6897.78	6892.76	728.307	0.836675	0	0	1.99724e+06	HCD (High Energy Collision Dissociation)	MS2	26.9602	100	12.6299	5227	5227	5217	FP040121_3.raw	0/0		4.96733	370.383	370.383	0	1.07812e-05	6.26382e-07	0	0
FALSE	High	PMI-Byonic	PMI-Byonic (A2)	A	2	Unambiguous	ATHTGPHCELPYVPCSPSPCQNGGTCRPTGDTTHECACLPGFAGQNCEENVDDCPGNNCK	[R].ATHTGPHcELPYVPcSPsPcQNGGTcrPTGDTTHEcAcLPGFAGQNcEENVDDcPGNNcK.[N]	C8(Carbamidomethyl); C15(Carbamidomethyl); S18(HexNAc(1)Hex(1)Fuc(1)NeuAc(1)); C20(Carbamidomethyl); C26(Carbamidomethyl); R27(Deamidated); C36(Carbamidomethyl); C38(Carbamidomethyl); C47(Carbamidomethyl); C54(Carbamidomethyl); C59(Carbamidomethyl)	1	1	Q01705	Q01705	Neurogenic locus notch homolog protein 1 OS=Mus musculus OX=10090 GN=Notch1 PE=1 SV=3	0	6	6	1	0	1	1	1	1259.01	7549.02	7548.99	4.52532	0.0056936	0	0	0	HCD (High Energy Collision Dissociation)	MS2		54.701	12.6878	5253	5253	5250	FP040121_3.raw	0/0		5.98784	522.31	522.31	0	1.0284e-06	8.19358e-08	0	0
FALSE	High	PMI-Byonic	PMI-Byonic (A2)	A	2	Unambiguous	NGGACVDGVNTYNCR	[K].NGGAcVDGVNTYNcR.[C]	C5(Carbamidomethyl); C14(Carbamidomethyl)	1	1	Q01705	Q01705	Neurogenic locus notch homolog protein 1 OS=Mus musculus OX=10090 GN=Notch1 PE=1 SV=3	0	3	3	1	0	1	1	1	552.9	1656.69	1656.69	0.566628	0.000312908	0	0	3.00895e+06	HCD (High Energy Collision Dissociation)	MS2	3.10797	49.1606	8.70998	3430	3430	3426	FP040121_3.raw	0/0		6.04408	484.53	484.53	484.53	9.03473e-07	6.09434e-08	0	0
FALSE	High	PMI-Byonic	PMI-Byonic (A2)	A	2	Unambiguous	NGGACVDGVNTYNCR	[K].NGGAcVDGVNTYNcR.[C]	C5(Carbamidomethyl); C14(Carbamidomethyl)	1	1	Q01705	Q01705	Neurogenic locus notch homolog protein 1 OS=Mus musculus OX=10090 GN=Notch1 PE=1 SV=3	0	2	2	1	0	1	1	1	828.847	1656.69	1656.69	1.34842	0.00111695	0	0	7.00585e+06	HCD (High Energy Collision Dissociation)	MS2	1.73206	31.2183	8.70866	3429	3429	3426	FP040121_3.raw	0/0		10.8184	660.689	660.689	660.689	1.51913e-11	2.76196e-12	0	0
FALSE	High	PMI-Byonic	PMI-Byonic (A2)	A	2	Unambiguous	NGGACVDGVNTYNCR	[K].NGGAcVDGVNTYNcR.[C]	C5(Carbamidomethyl); C14(Carbamidomethyl)	1	1	Q01705	Q01705	Neurogenic locus notch homolog protein 1 OS=Mus musculus OX=10090 GN=Notch1 PE=1 SV=3	0	2	2	1	0	1	1	1	828.847	1656.69	1656.69	0.537903	0.000445568	0	0	538336	HCD (High Energy Collision Dissociation)	MS2	0	100	8.82404	3482	3482	3481	FP040121_3.raw	0/0		9.04773	590.892	590.892	590.892	8.95916e-10	1.26752e-10	0	0
FALSE	High	PMI-Byonic	PMI-Byonic (A2)	A	2	Unambiguous	NGGACVDGVNTYNCR	[K].nGGAcVDGVNTYNcR.[C]	N1(Deamidated); C5(Carbamidomethyl); C14(Carbamidomethyl)	1	1	Q01705	Q01705	Neurogenic locus notch homolog protein 1 OS=Mus musculus OX=10090 GN=Notch1 PE=1 SV=3	0	2	2	1	0	1	1	1	829.34	1657.67	1657.67	1.63783	0.00135749	0	0	1.39842e+06	HCD (High Energy Collision Dissociation)	MS2	0	100	9.47724	3770	3770	3765	FP040121_3.raw	0/0		9.8184	635.557	635.557	494.689	1.51913e-10	1.81411e-11	0	0
FALSE	High	PMI-Byonic	PMI-Byonic (A2)	A	2	Unambiguous	NGGACVDGVNTYNCR	[K].nGGAcVDGVNTYNcR.[C]	N1(Deamidated); C5(Carbamidomethyl); C14(Carbamidomethyl)	1	1	Q01705	Q01705	Neurogenic locus notch homolog protein 1 OS=Mus musculus OX=10090 GN=Notch1 PE=1 SV=3	0	2	2	1	0	1	1	1	829.339	1657.67	1657.67	1.26963	0.00105231	0	0	6126474	HCD (High Energy Collision Dissociation)	MS2	3.01488	47.5017	10.1213	4063	4063	4062	FP040121_3.raw	0/0		10.0477	648.752	648.752	571.799	8.95915e-11	1.14769e-11	0	0
FALSE	High	PMI-Byonic	PMI-Byonic (A2)	A	2	Unambiguous	NGGACVDGVNTYNCR	[K].nGGAcVdGVNTYNcR.[C]	N1(Deamidated); C5(Carbamidomethyl); D7(Oxidation); C14(Carbamidomethyl)	1	1	Q01705	Q01705	Neurogenic locus notch homolog protein 1 OS=Mus musculus OX=10090 GN=Notch1 PE=1 SV=3	0	2	2	1	0	1	1	1	837.334	1673.66	1673.66	-2.12262	-0.00177628	0	0	1.15428e+06	HCD (High Energy Collision Dissociation)	MS2	19.0135	100	10.1269	4066	4066	4062	FP040121_3.raw	0/0		7.93392	565.197	565.197	144.662	1.16433e-08	9.6228e-10	0	0
FALSE	High	PMI-Byonic	PMI-Byonic (A2)	A	2	Unambiguous	NGGACVDGVNTYNCR	[K].NGGAcVdGVNTYNcR.[C]	C5(Carbamidomethyl); D7(Oxidation); C14(Carbamidomethyl)	1	1	Q01705	Q01705	Neurogenic locus notch homolog protein 1 OS=Mus musculus OX=10090 GN=Notch1 PE=1 SV=3	0	2	2	1	0	1	1	1	836.845	1672.68	1672.68	1.52938	0.00127908	0	0	668303	HCD (High Energy Collision Dissociation)	MS2	0	100	8.88505	3511	3511	3503	FP040121_3.raw	0/0		8.8184	587.763	587.763	151.793	1.51913e-09	2.64478e-10	0	0
FALSE	High	PMI-Byonic	PMI-Byonic (A2)	A	2	Unambiguous	NGGACVDGVNTYNCR	[K].nGGAcVDGVNTYNcR.[C]	N1(Deamidated); C5(Carbamidomethyl); C14(Carbamidomethyl)	1	1	Q01705	Q01705	Neurogenic locus notch homolog protein 1 OS=Mus musculus OX=10090 GN=Notch1 PE=1 SV=3	0	2	2	1	0	1	1	1	829.341	1657.68	1657.67	3.84702	0.00318854	0	0	433793	HCD (High Energy Collision Dissociation)	MS2	0	100	10.0138	4014	4014	4007	FP040121_3.raw	0/0		9.73543	625.476	625.476	579.151	1.83894e-10	2.21838e-11	0	0
FALSE	High	PMI-Byonic	PMI-Byonic (A2)	A	2	Unambiguous	NGGACVDGVNTYNCR	[K].nGGAcVDGVNTYNcR.[C]	N1(Deamidated); C5(Carbamidomethyl); C14(Carbamidomethyl)	1	1	Q01705	Q01705	Neurogenic locus notch homolog protein 1 OS=Mus musculus OX=10090 GN=Notch1 PE=1 SV=3	0	2	2	1	0	1	1	1	829.339	1657.67	1657.67	1.04871	0.000869208	0	0	599314	HCD (High Energy Collision Dissociation)	MS2	0	100	9.61099	3829	3829	3820	FP040121_3.raw	0/0		7.6927	458.299	458.299	423.061	2.02908e-08	1.50898e-09	0	0
FALSE	High	PMI-Byonic	PMI-Byonic (A2)	A	2	Unambiguous	NGGACVDGVNTYNCR	[K].nGGAcVDGVNTYNcR.[C]	N1(Deamidated); C5(Carbamidomethyl); C14(Carbamidomethyl)	1	1	Q01705	Q01705	Neurogenic locus notch homolog protein 1 OS=Mus musculus OX=10090 GN=Notch1 PE=1 SV=3	0	3	3	1	0	1	1	1	553.228	1657.67	1657.67	0.672401	0.00037154	0	0	1098767	HCD (High Energy Collision Dissociation)	MS2	0	100	9.5089	3784	3784	3776	FP040121_3.raw	0/0		4.00677	369.054	369.054	260.784	9.84526e-05	3.03663e-06	0	0
FALSE	High	PMI-Byonic	PMI-Byonic (A2)	A	2	Unambiguous	NGGACVDGVNTYNCR	[K].nGGAcVDGVNTYNcR.[C]	N1(Deamidated); C5(Carbamidomethyl); C14(Carbamidomethyl)	1	1	Q01705	Q01705	Neurogenic locus notch homolog protein 1 OS=Mus musculus OX=10090 GN=Notch1 PE=1 SV=3	0	3	3	1	0	1	1	1	553.228	1657.67	1657.67	0.230563	0.000127399	0	0	579888	HCD (High Energy Collision Dissociation)	MS2	24.0808	100	10.1626	4082	4082	4073	FP040121_3.raw	0/0		5.99836	442.083	442.083	339.117	1.00379e-06	7.14195e-08	0	0
FALSE	High	PMI-Byonic	PMI-Byonic (A2)	A	2	Unambiguous	NGGACVDGVNTYNCR	[K].nGGAcVDGVNTYNcR.[C]	N1(Deamidated); C5(Carbamidomethyl); C14(Carbamidomethyl)	1	1	Q01705	Q01705	Neurogenic locus notch homolog protein 1 OS=Mus musculus OX=10090 GN=Notch1 PE=1 SV=3	0	3	3	1	0	1	1	1	553.229	1657.67	1657.67	2.32929	0.00128707	0	0	1.39791e+06	HCD (High Energy Collision Dissociation)	MS2	50.1659	94.2141	10.0346	4023	4023	4018	FP040121_3.raw	0/0		5.81476	511.299	511.299	355.528	1.53195e-06	1.23067e-07	0	0
FALSE	High	PMI-Byonic	PMI-Byonic (A2)	A	2	Unambiguous	NGGACVDGVNTYNCR	[K].NGGAcVDGVNTYncR.[C]	C5(Carbamidomethyl); N13(Deamidated); C14(Carbamidomethyl)	1	1	Q01705	Q01705	Neurogenic locus notch homolog protein 1 OS=Mus musculus OX=10090 GN=Notch1 PE=1 SV=3	0	2	2	1	0	1	1	1	829.844	1658.68	1657.67	609.534	0.505203	0	0	472328	HCD (High Energy Collision Dissociation)	MS2	43.5135	100	8.98956	3556	3556	3550	FP040121_3.raw	0/0		7.3804	460.463	460.463	5.69779	4.16484e-08	3.97084e-09	0	0
FALSE	High	PMI-Byonic	PMI-Byonic (A2)	A	2	Unambiguous	NGGACVDGVNTYNCR	[K].nGGAcVDGVNTYNcr.[C]	N1(Deamidated); C5(Carbamidomethyl); C14(Carbamidomethyl); R15(Deamidated)	1	1	Q01705	Q01705	Neurogenic locus notch homolog protein 1 OS=Mus musculus OX=10090 GN=Notch1 PE=1 SV=3	0	2	2	1	0	1	1	1	830.348	1659.69	1658.65	623.887	0.517406	0	0	828245	HCD (High Energy Collision Dissociation)	MS2	18.9102	100	10.3211	4155	4155	4150	FP040121_3.raw	0/0		3.08005	296.117	296.117	296.117	0.000831672	1.25679e-05	0	0
FALSE	High	PMI-Byonic	PMI-Byonic (A2)	A	2	Unambiguous	NGGACVDGVNTYNCR	[K].NGGAcVdGVNTYNcR.[C]	C5(Carbamidomethyl); D7(Oxidation); C14(Carbamidomethyl)	1	1	Q01705	Q01705	Neurogenic locus notch homolog protein 1 OS=Mus musculus OX=10090 GN=Notch1 PE=1 SV=3	0	2	2	1	0	1	1	1	836.846	1672.69	1672.68	3.2079	0.00268289	0	0	0	HCD (High Energy Collision Dissociation)	MS2		100	9.00656	3563	3563	3561	FP040121_3.raw	0/0		7.10744	400.748	400.748	117.557	7.80837e-08	6.30311e-09	0	0
FALSE	High	PMI-Byonic	PMI-Byonic (A2)	A	2	Unambiguous	VASFYCECPHGR	[R].VASFYcEcPHGR.[T]	C6(Carbamidomethyl); C8(Carbamidomethyl)	1	1	Q01705	Q01705	Neurogenic locus notch homolog protein 1 OS=Mus musculus OX=10090 GN=Notch1 PE=1 SV=3	0	3	3	1	0	1	1	1	494.88	1482.63	1482.63	0.431243	0.000213124	0	0	1.89137e+06	HCD (High Energy Collision Dissociation)	MS2	47.9544	100	9.30779	3694	3694	3690	FP040121_3.raw	0/0		9.04773	574.478	574.478	574.478	8.95916e-10	1.41264e-10	0	0
FALSE	High	PMI-Byonic	PMI-Byonic (A2)	A	2	Unambiguous	VASFYCECPHGR	[R].VASFYcEcPHGR.[T]	C6(Carbamidomethyl); C8(Carbamidomethyl)	1	1	Q01705	Q01705	Neurogenic locus notch homolog protein 1 OS=Mus musculus OX=10090 GN=Notch1 PE=1 SV=3	0	3	3	1	0	1	1	1	494.881	1482.63	1482.63	1.481	0.000731923	0	0	3.63034e+06	HCD (High Energy Collision Dissociation)	MS2	19.9815	23.5707	9.18983	3641	3641	3639	FP040121_3.raw	0/0		7.5091	494.42	494.42	494.42	3.09671e-08	2.59293e-09	0	0
FALSE	High	PMI-Byonic	PMI-Byonic (A2)	A	2	Unambiguous	VASFYCECPHGR	[R].VASFYcEcPHGR.[T]	C6(Carbamidomethyl); C8(Carbamidomethyl)	1	1	Q01705	Q01705	Neurogenic locus notch homolog protein 1 OS=Mus musculus OX=10090 GN=Notch1 PE=1 SV=3	0	2	2	1	0	1	1	1	741.817	1482.63	1482.63	1.0784	0.000799432	0	0	348663	HCD (High Energy Collision Dissociation)	MS2	24.3486	100	9.10574	3606	3606	3605	FP040121_3.raw	0/0		6.78965	448.254	448.254	448.254	1.62311e-07	1.13241e-08	0	0
FALSE	High	PMI-Byonic	PMI-Byonic (A2)	A	2	Unambiguous	VASFYCECPHGR	[R].VASFYcEcPHGR.[T]	C6(Carbamidomethyl); C8(Carbamidomethyl)	1	1	Q01705	Q01705	Neurogenic locus notch homolog protein 1 OS=Mus musculus OX=10090 GN=Notch1 PE=1 SV=3	0	3	3	1	0	1	1	1	494.88	1482.63	1482.63	0.616494	0.000304677	0	0	4.45944e+06	HCD (High Energy Collision Dissociation)	MS2	7.72594	50.4925	9.08441	3597	3597	3596	FP040121_3.raw	0/0		12.0477	714.635	714.635	714.635	8.959e-13	2.19549e-13	0	0
FALSE	High	PMI-Byonic	PMI-Byonic (A2)	A	2	Unambiguous	VASFYCECPHGR	[R].VASFYcEcPHGR.[T]	C6(Carbamidomethyl); C8(Carbamidomethyl)	1	1	Q01705	Q01705	Neurogenic locus notch homolog protein 1 OS=Mus musculus OX=10090 GN=Notch1 PE=1 SV=3	0	2	2	1	0	1	1	1	741.816	1482.62	1482.63	-0.732945	-0.000543342	0	0	380884	HCD (High Energy Collision Dissociation)	MS2	0	100	8.99174	3557	3557	3550	FP040121_3.raw	0/0		7.33183	576.677	576.677	576.677	4.65765e-08	4.5466e-09	0	0
FALSE	High	PMI-Byonic	PMI-Byonic (A2)	A	2	Unambiguous	VASFYCECPHGR	[R].VASFYcEcPHGR.[T]	C6(Carbamidomethyl); C8(Carbamidomethyl)	1	1	Q01705	Q01705	Neurogenic locus notch homolog protein 1 OS=Mus musculus OX=10090 GN=Notch1 PE=1 SV=3	0	3	3	1	0	1	1	1	494.88	1482.63	1482.63	-0.124511	-6.15342e-05	0	0	943387	HCD (High Energy Collision Dissociation)	MS2	0	100	9.42954	3748	3748	3743	FP040121_3.raw	0/0		9.04773	567.411	567.411	567.411	8.95916e-10	1.55239e-10	0	0
FALSE	High	PMI-Byonic	PMI-Byonic (A2)	A	2	Unambiguous	VASFYCECPHGR	[R].VASFYcEcPHGR.[T]	C6(Carbamidomethyl); C8(Carbamidomethyl)	1	1	Q01705	Q01705	Neurogenic locus notch homolog protein 1 OS=Mus musculus OX=10090 GN=Notch1 PE=1 SV=3	0	3	3	1	0	1	1	1	494.88	1482.63	1482.63	-0.00100972	-4.9901e-07	0	0	1.47284e+06	HCD (High Energy Collision Dissociation)	MS2	3.74576	100	8.7198	3435	3435	3426	FP040121_3.raw	0/0		12.0477	730.444	730.444	730.444	8.959e-13	1.87342e-13	0	0
FALSE	High	PMI-Byonic	PMI-Byonic (A2)	A	2	Unambiguous	VASFYCECPHGR	[R].VASFYcEcPHGR.[T]	C6(Carbamidomethyl); C8(Carbamidomethyl)	1	1	Q01705	Q01705	Neurogenic locus notch homolog protein 1 OS=Mus musculus OX=10090 GN=Notch1 PE=1 SV=3	0	3	3	1	0	1	1	1	494.88	1482.63	1482.63	0.678245	0.000335194	0	0	11971714	HCD (High Energy Collision Dissociation)	MS2	3.31714	19.8863	8.97876	3551	3551	3550	FP040121_3.raw	0/0		11.0477	681.812	651.239	651.239	8.95911e-12	1.96007e-12	0	0
FALSE	High	PMI-Byonic	PMI-Byonic (A2)	A	2	Unambiguous	VASFYCECPHGR	[R].VASFYcEcPHGR.[T]	C6(Carbamidomethyl); C8(Carbamidomethyl)	1	1	Q01705	Q01705	Neurogenic locus notch homolog protein 1 OS=Mus musculus OX=10090 GN=Notch1 PE=1 SV=3	0	3	3	1	0	1	1	1	494.88	1482.63	1482.63	0.678245	0.000335194	0	0	42616824	HCD (High Energy Collision Dissociation)	MS2	0.164247	5.87953	8.84699	3493	3493	3492	FP040121_3.raw	0/0		11.0477	659.755	625.269	625.269	8.95911e-12	1.72676e-12	0	0
FALSE	High	PMI-Byonic	PMI-Byonic (A2)	A	2	Unambiguous	VASFYCECPHGR	[R].VASFYcEcPHGR.[T]	C6(Carbamidomethyl); C8(Carbamidomethyl)	1	1	Q01705	Q01705	Neurogenic locus notch homolog protein 1 OS=Mus musculus OX=10090 GN=Notch1 PE=1 SV=3	0	2	2	1	0	1	1	1	741.818	1482.63	1482.63	2.80741	0.00208117	0	0	1.4164e+06	HCD (High Energy Collision Dissociation)	MS2	0	100	8.75623	3451	3451	3448	FP040121_3.raw	0/0		8.83239	616.706	616.706	616.706	1.47101e-09	2.20455e-10	0	0
FALSE	High	PMI-Byonic	PMI-Byonic (A2)	A	2	Unambiguous	VASFYCECPHGR	[R].VASFYcEcPHGR.[T]	C6(Carbamidomethyl); C8(Carbamidomethyl)	1	1	Q01705	Q01705	Neurogenic locus notch homolog protein 1 OS=Mus musculus OX=10090 GN=Notch1 PE=1 SV=3	0	2	2	1	0	1	1	1	741.816	1482.63	1482.63	0.0903935	6.70098e-05	0	0	1155107	HCD (High Energy Collision Dissociation)	MS2	0	100	8.87085	3504	3504	3503	FP040121_3.raw	0/0		10.1447	689.171	651.817	651.817	7.16663e-11	7.13719e-12	0	0
FALSE	High	PMI-Byonic	PMI-Byonic (A2)	A	2	Unambiguous	VASFYCECPHGR	[R].VASFYcEcPHGR.[T]	C6(Carbamidomethyl); C8(Carbamidomethyl)	1	1	Q01705	Q01705	Neurogenic locus notch homolog protein 1 OS=Mus musculus OX=10090 GN=Notch1 PE=1 SV=3	0	3	3	1	0	1	1	1	494.88	1482.63	1482.63	0.678245	0.000335194	0	0	42616824	HCD (High Energy Collision Dissociation)	MS2	0.164247	3.723	8.85032	3495	3495	3492	FP040121_3.raw	0/0		10.0477	639.776	639.776	639.776	8.95915e-11	9.36568e-12	0	0
FALSE	High	PMI-Byonic	PMI-Byonic (A2)	A	2	Unambiguous	TGLLCHLNDACISNPCNEGSNCDTNPVNGK	[R].TGLLcHLNDAcIsnPcNEGSNcDTNPVnGK.[A]	C5(Carbamidomethyl); C11(Carbamidomethyl); S13(Fuc(1)); N14(Oxidation); C16(Carbamidomethyl); C22(Carbamidomethyl); N28(Deamidated)	1	1	Q01705	Q01705	Neurogenic locus notch homolog protein 1 OS=Mus musculus OX=10090 GN=Notch1 PE=1 SV=3	0	3	3	1	0	1	1	1	1165.49	3494.46	3494.46	1.00259	0.00116783	0	0	633961	HCD (High Energy Collision Dissociation)	MS2	0	100	12.5225	5177	5177	5173	FP040121_3.raw	0/0		9.62157	680.365	680.365	2.4	2.39017e-10	3.57151e-11	0	0
FALSE	High	PMI-Byonic	PMI-Byonic (A2)	A	2	Unambiguous	TGLLCHLNDACISNPCNEGSNCDTNPVNGK	[R].TGLLcHLNDAcIsnPcNEGSNcDTNPVnGK.[A]	C5(Carbamidomethyl); C11(Carbamidomethyl); S13(Fuc(1)); N14(Oxidation); C16(Carbamidomethyl); C22(Carbamidomethyl); N28(Deamidated)	1	1	Q01705	Q01705	Neurogenic locus notch homolog protein 1 OS=Mus musculus OX=10090 GN=Notch1 PE=1 SV=3	0	4	4	1	0	1	1	1	874.374	3494.47	3494.46	4.71906	0.00412264	0	0	660780	HCD (High Energy Collision Dissociation)	MS2	0	100	12.405	5122	5122	5118	FP040121_3.raw	0/0		9.05135	685.38	685.38	2.4	8.88486e-10	9.5985e-11	0	0
FALSE	High	PMI-Byonic	PMI-Byonic (A2)	A	2	Unambiguous	TGLLCHLNDACISNPCNEGSNCDTNPVNGK	[R].TGLLcHLNDAcIsnPcNEGSNcDTNPVnGK.[A]	C5(Carbamidomethyl); C11(Carbamidomethyl); S13(Fuc(1)); N14(Oxidation); C16(Carbamidomethyl); C22(Carbamidomethyl); N28(Deamidated)	1	1	Q01705	Q01705	Neurogenic locus notch homolog protein 1 OS=Mus musculus OX=10090 GN=Notch1 PE=1 SV=3	0	3	3	1	0	1	1	1	1165.5	3494.47	3494.46	4.14652	0.00482994	0	0	1.71821e+06	HCD (High Energy Collision Dissociation)	MS2	0	100	12.3995	5119	5119	5118	FP040121_3.raw	0/0		9.62157	672.341	672.341	8.11196	2.39017e-10	3.09871e-11	0	0
FALSE	High	PMI-Byonic	PMI-Byonic (A2)	A	2	Unambiguous	TGLLCHLNDACISNPCNEGSNCDTNPVNGK	[R].TGLLcHLNDAcIsnPcNEGSNcDTNPVNGK.[A]	C5(Carbamidomethyl); C11(Carbamidomethyl); S13(Fuc(1)); N14(Oxidation); C16(Carbamidomethyl); C22(Carbamidomethyl)	1	1	Q01705	Q01705	Neurogenic locus notch homolog protein 1 OS=Mus musculus OX=10090 GN=Notch1 PE=1 SV=3	0	3	3	1	0	1	1	1	1165.16	3493.48	3493.47	1.42424	0.00165852	0	0	210638	HCD (High Energy Collision Dissociation)	MS2	0	100	12.282	5068	5068	5063	FP040121_3.raw	0/0		6.62457	513.091	513.091	2.4	2.37374e-07	1.88879e-08	0	0
FALSE	High	PMI-Byonic	PMI-Byonic (A2)	A	2	Unambiguous	AICTCPSGYTGPACSQDVDECALGANPCEHAGK	[K].AIcTcPSGYTGPAcSQDVDEcALGANPcEHAGK.[C]	C3(Carbamidomethyl); C5(Carbamidomethyl); C14(Carbamidomethyl); C21(Carbamidomethyl); C28(Carbamidomethyl)	1	1	Q01705	Q01705	Neurogenic locus notch homolog protein 1 OS=Mus musculus OX=10090 GN=Notch1 PE=1 SV=3	0	4	4	1	0	1	1	1	889.122	3553.47	3553.45	3.49123	0.00310148	0	0	738011	HCD (High Energy Collision Dissociation)	MS2	43.997	100	12.0146	4943	4943	4942	FP040121_3.raw	0/0		30.0057	1189.63	1189.63	1189.63	9.86859e-31	9.8684e-31	0	0
FALSE	High	PMI-Byonic	PMI-Byonic (A2)	A	2	Unambiguous	AICTCPSGYTGPACSQDVDECALGANPCEHAGK	[K].AIcTcPSGYTGPAcSQDVDEcALGANPcEHAGK.[C]	C3(Carbamidomethyl); C5(Carbamidomethyl); C14(Carbamidomethyl); C21(Carbamidomethyl); C28(Carbamidomethyl)	1	1	Q01705	Q01705	Neurogenic locus notch homolog protein 1 OS=Mus musculus OX=10090 GN=Notch1 PE=1 SV=3	0	4	4	1	0	1	1	1	889.121	3553.46	3553.45	2.52936	0.00224699	0	0	1.15746e+06	HCD (High Energy Collision Dissociation)	MS2	3.94967	100	11.7834	4836	4836	4832	FP040121_3.raw	0/0		30.0057	1308.36	1308.36	1308.36	9.86859e-31	9.86761e-31	0	0
FALSE	High	PMI-Byonic	PMI-Byonic (A2)	A	2	Unambiguous	AICTCPSGYTGPACSQDVDECALGANPCEHAGK	[K].AIcTcPSGYTGPAcSQDVDEcALGANPcEHAGK.[C]	C3(Carbamidomethyl); C5(Carbamidomethyl); C14(Carbamidomethyl); C21(Carbamidomethyl); C28(Carbamidomethyl)	1	1	Q01705	Q01705	Neurogenic locus notch homolog protein 1 OS=Mus musculus OX=10090 GN=Notch1 PE=1 SV=3	0	3	3	1	0	1	1	1	1185.16	3553.46	3553.45	2.79079	0.00330565	0	0	3.83896e+06	HCD (High Energy Collision Dissociation)	MS2	0	54.3325	11.8048	4846	4846	4843	FP040121_3.raw	0/0		30.0057	1214.46	1214.46	1214.46	9.86859e-31	9.8681e-31	0	0
FALSE	High	PMI-Byonic	PMI-Byonic (A2)	A	2	Unambiguous	AICTCPSGYTGPACSQDVDECALGANPCEHAGK	[K].AIcTcPSGYTGPAcSQDVDEcALGANPcEHAGK.[C]	C3(Carbamidomethyl); C5(Carbamidomethyl); C14(Carbamidomethyl); C21(Carbamidomethyl); C28(Carbamidomethyl)	1	1	Q01705	Q01705	Neurogenic locus notch homolog protein 1 OS=Mus musculus OX=10090 GN=Notch1 PE=1 SV=3	0	3	3	1	0	1	1	1	1185.16	3553.47	3553.45	3.61525	0.00428221	0	0	5870330	HCD (High Energy Collision Dissociation)	MS2	0	28.7921	11.9218	4899	4899	4898	FP040121_3.raw	0/0		30.0057	1072.77	1072.77	1072.77	9.86859e-31	9.86835e-31	0	0
FALSE	High	PMI-Byonic	PMI-Byonic (A2)	A	2	Unambiguous	AICTCPSGYTGPACSQDVDECALGANPCEHAGK	[K].AIcTcPSGYTGPAcSQDVDEcALGANPcEHAGK.[C]	C3(Carbamidomethyl); C5(Carbamidomethyl); C14(Carbamidomethyl); C21(Carbamidomethyl); C28(Carbamidomethyl)	1	1	Q01705	Q01705	Neurogenic locus notch homolog protein 1 OS=Mus musculus OX=10090 GN=Notch1 PE=1 SV=3	0	4	4	1	0	1	1	1	889.122	3553.46	3553.45	2.80418	0.00249113	0	0	13503126	HCD (High Energy Collision Dissociation)	MS2	0	11.8757	11.8973	4888	4888	4887	FP040121_3.raw	0/0		30.0057	1339.83	1339.83	1339.83	9.86859e-31	9.86827e-31	0	0
FALSE	High	PMI-Byonic	PMI-Byonic (A2)	A	2	Unambiguous	CLNTLGSFECQCLQGYTGPR	[K].cLntLGSFEcQcLQGYTGPR.[C]	C1(Carbamidomethyl); N3(Oxidation); T4(Fuc(1)); C10(Carbamidomethyl); C12(Carbamidomethyl)	1	1	Q01705	Q01705	Neurogenic locus notch homolog protein 1 OS=Mus musculus OX=10090 GN=Notch1 PE=1 SV=3	0	3	3	1	0	1	1	1	841.706	2523.1	2523.09	2.88338	0.00242501	0	0	1.27603e+06	HCD (High Energy Collision Dissociation)	MS2	4.22349	100	14.3206	5991	5991	5987	FP040121_3.raw	0/0		4.57224	455.772	455.772	2.4	2.67767e-05	8.82757e-07	0	0
FALSE	High	PMI-Byonic	PMI-Byonic (A2)	A	2	Unambiguous	CLNTLGSFECQCLQGYTGPR	[K].cLntLGSFEcQcLQGYTGPR.[C]	C1(Carbamidomethyl); N3(Oxidation); T4(Fuc(1)); C10(Carbamidomethyl); C12(Carbamidomethyl)	1	1	Q01705	Q01705	Neurogenic locus notch homolog protein 1 OS=Mus musculus OX=10090 GN=Notch1 PE=1 SV=3	0	3	3	1	0	1	1	1	841.707	2523.11	2523.09	4.98796	0.00419503	0	0	1.00422e+06	HCD (High Energy Collision Dissociation)	MS2	0	100	14.4347	6043	6043	6042	FP040121_3.raw	0/0		5.64137	424.442	424.442	2.4	2.28364e-06	1.62012e-07	0	0
FALSE	High	PMI-Byonic	PMI-Byonic (A2)	A	2	Unambiguous	CLNTLGSFECQCLQGYTGPR	[K].cLntLGSFEcQcLQGYTGPR.[C]	C1(Carbamidomethyl); N3(Oxidation); T4(Fuc(1)); C10(Carbamidomethyl); C12(Carbamidomethyl)	1	1	Q01705	Q01705	Neurogenic locus notch homolog protein 1 OS=Mus musculus OX=10090 GN=Notch1 PE=1 SV=3	0	2	2	1	0	1	1	1	1262.06	2523.11	2523.09	4.21919	0.00532271	0	0	896565	HCD (High Energy Collision Dissociation)	MS2	0	100	14.372	6015	6015	6009	FP040121_3.raw	0/0		6.6505	458.705	458.705	2.4	2.23617e-07	1.62235e-08	0	0
FALSE	High	PMI-Byonic	PMI-Byonic (A2)	A	2	Unambiguous	INEFQCQCPK	[K].INEFQcQcPK.[G]	C6(Carbamidomethyl); C8(Carbamidomethyl)	1	1	Q01705	Q01705	Neurogenic locus notch homolog protein 1 OS=Mus musculus OX=10090 GN=Notch1 PE=1 SV=3	0	2	2	1	0	1	1	1	662.295	1323.58	1323.58	0.507079	0.00033558	0	0	1.93145e+06	HCD (High Energy Collision Dissociation)	MS2	0	93.1656	8.40752	3294	3294	3290	FP040121_3.raw	0/0		8.31236	535.838	535.838	535.838	4.87122e-09	3.99785e-10	0	0
FALSE	High	PMI-Byonic	PMI-Byonic (A2)	A	2	Unambiguous	GFNGHLCQYDVDECASTPCKNGAK	[K].GFNGHLcQYdVDEcAsTPcKnGAK.[C]	C7(Carbamidomethyl); D10(Oxidation); C14(Carbamidomethyl); S16(Fuc(1)); C19(Carbamidomethyl); N21(Deamidated)	1	1	Q01705	Q01705	Neurogenic locus notch homolog protein 1 OS=Mus musculus OX=10090 GN=Notch1 PE=1 SV=3	1	4	4	1	0	1	1	1	723.554	2891.19	2891.19	0.206423	0.000149202	0	0	540111	HCD (High Energy Collision Dissociation)	MS2	26.3479	100	10.1043	4056	4056	4051	FP040121_3.raw	0/0		9.86136	713.144	713.144	1.2	1.37608e-10	1.4711e-11	0	0
FALSE	High	PMI-Byonic	PMI-Byonic (A2)	A	2	Unambiguous	HGGTCQDRDNSYLCLCLK	[R].HGGTcQDRDNsYLcLcLK.[G]	C5(Carbamidomethyl); S11(Fuc(1)); C14(Carbamidomethyl); C16(Carbamidomethyl)	1	1	Q01705	Q01705	Neurogenic locus notch homolog protein 1 OS=Mus musculus OX=10090 GN=Notch1 PE=1 SV=3	1	4	4	1	0	1	1	1	586.511	2343.02	2343.02	1.78406	0.00104502	0	0	718601	HCD (High Energy Collision Dissociation)	MS2	8.59421	100	11.2307	4574	4574	4568	FP040121_3.raw	0/0		6.1356	478.724	478.724	9.35426	7.31814e-07	5.13692e-08	0	0
FALSE	High	PMI-Byonic	PMI-Byonic (A2)	A	2	Unambiguous	HGGTCQDRDNSYLCLCLK	[R].HGGTcQDRDNsYLcLcLK.[G]	C5(Carbamidomethyl); S11(HexNAc(1)Hex(1)Fuc(1)NeuAc(1)); C14(Carbamidomethyl); C16(Carbamidomethyl)	1	1	Q01705	Q01705	Neurogenic locus notch homolog protein 1 OS=Mus musculus OX=10090 GN=Notch1 PE=1 SV=3	1	4	4	1	0	1	1	1	750.57	2999.26	2999.24	4.38097	0.0032849	0	0	2.28265e+06	HCD (High Energy Collision Dissociation)	MS2	7.43353	84.0249	11.9903	4932	4932	4931	FP040121_3.raw	0/0		9.40766	660.049	660.049	12.6242	3.91146e-10	4.95001e-11	0	0
FALSE	High	PMI-Byonic	PMI-Byonic (A2)	A	2	Unambiguous	HGGTCQDRDNSYLCLCLK	[R].HGGtcQDRDNSYLcLcLK.[G]	T4(HexNAc(1)Hex(1)Fuc(1)NeuAc(1)); C5(Carbamidomethyl); C14(Carbamidomethyl); C16(Carbamidomethyl)	1	1	Q01705	Q01705	Neurogenic locus notch homolog protein 1 OS=Mus musculus OX=10090 GN=Notch1 PE=1 SV=3	1	3	3	1	0	1	1	1	1000.42	2999.24	2999.24	-0.0305339	-3.05262e-05	0	0	1.36144e+06	HCD (High Energy Collision Dissociation)	MS2	0	100	11.9491	4914	4914	4909	FP040121_3.raw	0/0		5.76924	528.191	528.191	0.8	1.70121e-06	1.39679e-07	0	0
FALSE	High	PMI-Byonic	PMI-Byonic (A2)	A	2	Unambiguous	HGGTCQDRDNSYLCLCLK	[R].HGGtcQDRDNSYLcLcLK.[G]	T4(HexNAc(1)Fuc(1)); C5(Carbamidomethyl); C14(Carbamidomethyl); C16(Carbamidomethyl)	1	1	Q01705	Q01705	Neurogenic locus notch homolog protein 1 OS=Mus musculus OX=10090 GN=Notch1 PE=1 SV=3	1	4	4	1	0	1	1	1	637.28	2546.1	2546.1	0.864088	0.000550013	0	0	1.12498e+06	HCD (High Energy Collision Dissociation)	MS2	10.4274	100	11.328	4620	4620	4612	FP040121_3.raw	0/0		7.49063	568.565	568.565	4.03908	3.23124e-08	3.01152e-09	0	0
FALSE	High	PMI-Byonic	PMI-Byonic (A2)	A	2	Unambiguous	HGGTCQDRDNSYLCLCLK	[R].HGGtcQDRDNSYLcLcLK.[G]	T4(HexNAc(1)Fuc(1)); C5(Carbamidomethyl); C14(Carbamidomethyl); C16(Carbamidomethyl)	1	1	Q01705	Q01705	Neurogenic locus notch homolog protein 1 OS=Mus musculus OX=10090 GN=Notch1 PE=1 SV=3	1	4	4	1	0	1	1	1	637.282	2546.11	2546.1	3.83662	0.0024421	0	0	459319	HCD (High Energy Collision Dissociation)	MS2	29.3692	100	11.1922	4556	4556	4546	FP040121_3.raw	0/0		6.98459	531.315	531.315	3.2	1.03612e-07	9.41287e-09	0	0
FALSE	High	PMI-Byonic	PMI-Byonic (A2)	A	2	Unambiguous	HGGTCQDRDNSYLCLCLK	[R].HGGtcQDRDNSYLcLcLK.[G]	T4(HexNAc(1)Hex(1)Fuc(1)NeuAc(1)); C5(Carbamidomethyl); C14(Carbamidomethyl); C16(Carbamidomethyl)	1	1	Q01705	Q01705	Neurogenic locus notch homolog protein 1 OS=Mus musculus OX=10090 GN=Notch1 PE=1 SV=3	1	4	4	1	0	1	1	1	750.567	2999.25	2999.24	1.20634	0.00090453	0	0	747192	HCD (High Energy Collision Dissociation)	MS2	3.05265	100	11.8769	4879	4879	4876	FP040121_3.raw	0/0		8.40766	641.542	641.542	0.8	3.91146e-09	3.25261e-10	0	0
[truncated: 7 more columns]
