# Supplementary material for: Modulation of the NOTCH1 Pathway by LUNATIC FRINGE Is Dominant over That of MANIC or RADICAL FRINGE
Source: Molecules. 2021 Sep 30;26(19):5942. doi: 10.3390/molecules26195942 (PMC8512825; doi:10.3390/molecules26195942)
Supplement: Supplementary file 1 [file molecules-26-05942-s001.zip › Supplement/Table S21.xlsx]

## Sheet: Table S21
	Table S21: Chymotrypsin digestion of mN1 EGF1-18 + LFNG + RFNG expressed in CHO analyzed for Figure 6, S2 and S5.
	Tab			Biological replicate number						The peptides used to generate the EICs are highlighted in red and bold
	FP021821_6-(01)			1
	FP032421_16			2
	FP040121_15			3

## Sheet: FP021821_6-(01)
Checked	Confidence	Identifying Node Type	Identifying Node	Search ID	Identifying Node No	PSM Ambiguity	Sequence	Annotated Sequence	Modifications	# Protein Groups	# Proteins	Master Protein Accessions	Protein Accessions	Protein Descriptions	# Missed Cleavages	Charge	Original Precursor Charge	DeltaScore	DeltaCn	Rank	Search Engine Rank	Concatenated Rank	m/z [Da]	MH+ [Da]	Theo. MH+ [Da]	DeltaM [ppm]	Deltam/z [Da]	Matched Ions	Total Ions	Intensity	Activation Type	MS Order	Isolation Interference [%]	Ion Inject Time [ms]	RT [min]	First Scan	Last Scan	Master Scan(s)	Spectrum File	Ions Matched	Annotation	|Log Prob|	Byonic Score	Delta Byonic Score	Delta Mod Score	PEP 2D	q-Value 2D	FDR 2D	Peptide Group FDR 2D
FALSE	Low	PMI-Byonic	PMI-Byonic (A2)	A	2	Unambiguous	VGQRCQDSNPCLSTPCKNAGTCHVVDHGGTVDYACSCPLGF	[F].VGQRcQDSNPcLstPcKNAGTcHVVDHGGTVDYAcScPLGF.[S]	C5(Carbamidomethyl); C11(Carbamidomethyl); S13(Hex(1)Pent(2)); T14(Fuc(1)); C16(Carbamidomethyl); C22(Carbamidomethyl); C35(Carbamidomethyl); C37(Carbamidomethyl)	1	1	Q01705	Q01705	Neurogenic locus notch homolog protein 1 OS=Mus musculus OX=10090 GN=Notch1 PE=1 SV=3	3	5	5	1	0	1	1	1	1032.04	5156.16	5154.15	391.487	0.403557	0	0	636852	HCD (High Energy Collision Dissociation)	MS2	33.0927	100	12.5037	4390	4390	4385	FP021821_6.raw	0/0		0.0458528	75.5741	75.5741	0	0.899802	0.0887978	0	0
FALSE	Medium	PMI-Byonic	PMI-Byonic (A2)	A	2	Unambiguous	VGQRCQDSNPCLSTPCKNAGTCHVVDHGGTVDYACSCPL	[F].VGQRcQDSNPcLsTPcKNAGtcHVVDHGGTVDYAcScPL.[G]	C5(Carbamidomethyl); C11(Carbamidomethyl); S13(Hex(1)Pent(2)); C16(Carbamidomethyl); T21(Fuc(1)); C22(Carbamidomethyl); C35(Carbamidomethyl); C37(Carbamidomethyl)	1	1	Q01705	Q01705	Neurogenic locus notch homolog protein 1 OS=Mus musculus OX=10090 GN=Notch1 PE=1 SV=3	2	5	5	1	0	1	1	1	991.221	4952.07	4950.06	407.302	0.403234	0	0	486310	HCD (High Energy Collision Dissociation)	MS2	19.786	100	11.7578	4073	4073	4066	FP021821_6.raw	0/0		0.622399	21.0221	21.0221	0	0.238562	0.0158568	0	0
FALSE	Low	PMI-Byonic	PMI-Byonic (A2)	A	2	Unambiguous	VGQRCQDSNPCLSTPCKNAGTCHVVDHGGTVDYACSCPLGFSGPL	[F].VGQRcQDSNPcLstPcKNAGTcHVVDHGGTVDYAcScPLGFSGPL.[C]	C5(Carbamidomethyl); C11(Carbamidomethyl); S13(Hex(1)Pent(2)); T14(Fuc(1)); C16(Carbamidomethyl); C22(Carbamidomethyl); C35(Carbamidomethyl); C37(Carbamidomethyl)	1	1	Q01705	Q01705	Neurogenic locus notch homolog protein 1 OS=Mus musculus OX=10090 GN=Notch1 PE=1 SV=3	4	5	5	1	0	1	1	1	1102.48	5508.36	5508.34	4.26793	0.00470184	0	0	69449.6	HCD (High Energy Collision Dissociation)	MS2	0	100	13.3529	4751	4751	4748	FP021821_6.raw	0/0		0.0751526	41.2765	41.2765	0	0.8411	0.0716357	0	0
FALSE	Medium	PMI-Byonic	PMI-Byonic (A2)	A	2	Unambiguous	VGQRCQDSNPCLSTPCKNAGTCHVVDHGGTVDYACSCPL	[F].VGQRcQDSNPcLStPcKNAGtcHVVDHGGTVDYAcScPL.[G]	C5(Carbamidomethyl); C11(Carbamidomethyl); T14(Hex(1)Pent(2)); C16(Carbamidomethyl); T21(Fuc(1)); C22(Carbamidomethyl); C35(Carbamidomethyl); C37(Carbamidomethyl)	1	1	Q01705	Q01705	Neurogenic locus notch homolog protein 1 OS=Mus musculus OX=10090 GN=Notch1 PE=1 SV=3	2	5	5	1	0	1	1	1	991.42	4953.07	4950.06	609.271	0.603185	0	0	2746335	HCD (High Energy Collision Dissociation)	MS2	37.5673	100	11.5013	3963	3963	3958	FP021821_6.raw	0/0		0.467068	84.2259	84.2259	0	0.34114	0.0303984	0	0
FALSE	Medium	PMI-Byonic	PMI-Byonic (A2)	A	2	Unambiguous	VGQRCQDSNPCLSTPCKNAGTCHVVDHGGTVDYACSCPLGFSGPL	[F].VGQRcQDSNPcLsTPcKNAGTcHVVDHGGtVDYAcScPLGFSGPL.[C]	C5(Carbamidomethyl); C11(Carbamidomethyl); S13(Hex(1)Pent(2)); C16(Carbamidomethyl); C22(Carbamidomethyl); T30(Fuc(1)); C35(Carbamidomethyl); C37(Carbamidomethyl)	1	1	Q01705	Q01705	Neurogenic locus notch homolog protein 1 OS=Mus musculus OX=10090 GN=Notch1 PE=1 SV=3	4	5	5	1	0	1	1	1	1102.48	5508.38	5508.34	7.25966	0.00799774	0	0	275902	HCD (High Energy Collision Dissociation)	MS2	0	100	13.4777	4804	4804	4803	FP021821_6.raw	0/0		0.288753	177.018	177.018	0	0.514336	0.0457714	0	0
FALSE	Medium	PMI-Byonic	PMI-Byonic (A2)	A	2	Unambiguous	VGQRCQDSNPCLSTPCKNAGTCHVVDHGGTVDYACSCPL	[F].VGQRcQDSNPcLStPcKNAGtcHVVDHGGTVDYAcScPL.[G]	C5(Carbamidomethyl); C11(Carbamidomethyl); T14(Hex(1)Pent(2)); C16(Carbamidomethyl); T21(Fuc(1)); C22(Carbamidomethyl); C35(Carbamidomethyl); C37(Carbamidomethyl)	1	1	Q01705	Q01705	Neurogenic locus notch homolog protein 1 OS=Mus musculus OX=10090 GN=Notch1 PE=1 SV=3	2	5	5	1	0	1	1	1	990.82	4950.07	4950.06	2.99535	0.00296543	0	0	2.97594e+06	HCD (High Energy Collision Dissociation)	MS2	41.6617	29.7439	11.3647	3904	3904	3903	FP021821_6.raw	0/0		0.629264	96.3705	96.3705	0	0.234821	0.0147597	0	0
FALSE	High	PMI-Byonic	PMI-Byonic (A2)	A	2	Unambiguous	VGQRCQDSNPCLSTPCKNAGTCHVVDHGGTVDYACSCPL	[F].VGQRcQDSNPcLSTPcKNAGtcHVVDHGGtVDYAcScPL.[G]	C5(Carbamidomethyl); C11(Carbamidomethyl); C16(Carbamidomethyl); T21(Hex(1)Pent(2)); C22(Carbamidomethyl); T30(Fuc(1)); C35(Carbamidomethyl); C37(Carbamidomethyl)	1	1	Q01705	Q01705	Neurogenic locus notch homolog protein 1 OS=Mus musculus OX=10090 GN=Notch1 PE=1 SV=3	2	5	5	1	0	1	1	1	990.823	4950.08	4950.06	5.39973	0.0053458	0	0	172668	HCD (High Energy Collision Dissociation)	MS2	5.14355	100	11.2428	3852	3852	3848	FP021821_6.raw	0/0		1.30752	132.223	132.223	0	0.0492587	0.00277704	0	0
FALSE	High	PMI-Byonic	PMI-Byonic (A2)	A	2	Unambiguous	VGQRCQDSNPCLSTPCKNAGTCHVVDHGGTVDYACSCPL	[F].VGQRcQDSNPcLStPcKNAGtcHVVDHGGTVDYAcScPL.[G]	C5(Carbamidomethyl); C11(Carbamidomethyl); T14(HexNAc(1)Hex(1)Fuc(1)); C16(Carbamidomethyl); T21(Hex(1)Pent(2)); C22(Carbamidomethyl); C35(Carbamidomethyl); C37(Carbamidomethyl)	1	1	Q01705	Q01705	Neurogenic locus notch homolog protein 1 OS=Mus musculus OX=10090 GN=Notch1 PE=1 SV=3	2	5	5	1	0	1	1	1	1064.45	5318.21	5315.19	569.014	0.604883	0	0	1.26846e+06	HCD (High Energy Collision Dissociation)	MS2	5.40196	100	11.2192	3842	3842	3837	FP021821_6.raw	0/0		0.818558	51.6401	51.6401	0	0.15186	0.00849605	0	0
FALSE	High	PMI-Byonic	PMI-Byonic (A2)	A	2	Unambiguous	VGQRCQDSNPCLSTPCKNAGTCHVVDHGGTVDY	[F].VGQRcQDSNPcLstPcKNAGTcHVVDHGGTVDY.[A]	C5(Carbamidomethyl); C11(Carbamidomethyl); S13(Hex(1)Pent(2)); T14(HexNAc(1)Hex(1)Fuc(1)); C16(Carbamidomethyl); C22(Carbamidomethyl)	1	1	Q01705	Q01705	Neurogenic locus notch homolog protein 1 OS=Mus musculus OX=10090 GN=Notch1 PE=1 SV=3	1	5	5	1	0	1	1	1	926.794	4629.94	4626.92	652.679	0.603979	0	0	370287	HCD (High Energy Collision Dissociation)	MS2	38.0062	100	10.0301	3340	3340	3334	FP021821_6.raw	0/0		6.12319	463.26	463.26	0	7.53032e-07	1.22105e-07	0	0
FALSE	High	PMI-Byonic	PMI-Byonic (A2)	A	2	Unambiguous	VGQRCQDSNPCLSTPCKNAGTCHVVDHGGTVDY	[F].VGQRcQDSNPcLstPcKNAGTcHVVDHGGTVDY.[A]	C5(Carbamidomethyl); C11(Carbamidomethyl); S13(Hex(1)Pent(2)); T14(Fuc(1)); C16(Carbamidomethyl); C22(Carbamidomethyl)	1	1	Q01705	Q01705	Neurogenic locus notch homolog protein 1 OS=Mus musculus OX=10090 GN=Notch1 PE=1 SV=3	1	5	5	1	0	1	1	1	853.364	4262.79	4261.79	234.927	0.200242	0	0	344383	HCD (High Energy Collision Dissociation)	MS2	34.1897	100	10.0322	3341	3341	3334	FP021821_6.raw	0/0		4.42643	515.959	515.959	0.28	3.74605e-05	3.55667e-06	0	0
FALSE	High	PMI-Byonic	PMI-Byonic (A2)	A	2	Unambiguous	VGQRCQDSNPCLSTPCKNAGTCHVVDHGGTVDY	[F].VGQRcQDSNPcLstPcKNAGTcHVVDHGGTVDY.[A]	C5(Carbamidomethyl); C11(Carbamidomethyl); S13(Hex(1)Pent(1)R0); T14(Fuc(1)); C16(Carbamidomethyl); C22(Carbamidomethyl)	1	1	Q01705	Q01705	Neurogenic locus notch homolog protein 1 OS=Mus musculus OX=10090 GN=Notch1 PE=1 SV=3	1	5	5	1	0	1	1	1	826.957	4130.75	4129.75	243.848	0.201406	0	0	386896	HCD (High Energy Collision Dissociation)	MS2	0	100	10.0536	3350	3350	3345	FP021821_6.raw	0/0		4.50814	330.289	330.289	0	3.10359e-05	3.25396e-06	0	0
FALSE	High	PMI-Byonic	PMI-Byonic (A2)	A	2	Unambiguous	VGQRCQDSNPCLSTPCKNAGTCHVVDHGGTVDYACSCPL	[F].VGQRcQDSNPcLStPcKNAGtcHVVDHGGTVDYAcScPL.[G]	C5(Carbamidomethyl); C11(Carbamidomethyl); T14(HexNAc(1)Hex(1)Fuc(1)NeuAc(1)); C16(Carbamidomethyl); T21(Hex(1)Pent(2)); C22(Carbamidomethyl); C35(Carbamidomethyl); C37(Carbamidomethyl)	1	1	Q01705	Q01705	Neurogenic locus notch homolog protein 1 OS=Mus musculus OX=10090 GN=Notch1 PE=1 SV=3	2	5	5	1	0	1	1	1	1122.47	5608.31	5606.28	361.932	0.405819	0	0	450100	HCD (High Energy Collision Dissociation)	MS2	33.6948	100	11.7776	4081	4081	4077	FP021821_6.raw	0/0		1.56799	27.4583	27.4583	0	0.02704	0.00130674	0	0
FALSE	High	PMI-Byonic	PMI-Byonic (A2)	A	2	Unambiguous	VGQRCQDSNPCLSTPCKNAGTCHVVDHGGTVDY	[F].VGQRcQDSNPcLstPcKNAGTcHVVDHGGTVDY.[A]	C5(Carbamidomethyl); C11(Carbamidomethyl); S13(Hex(1)Pent(2)); T14(Fuc(1)); C16(Carbamidomethyl); C22(Carbamidomethyl)	1	1	Q01705	Q01705	Neurogenic locus notch homolog protein 1 OS=Mus musculus OX=10090 GN=Notch1 PE=1 SV=3	1	4	4	1	0	1	1	1	1066.46	4262.8	4261.79	238.11	0.253693	0	0	379916	HCD (High Energy Collision Dissociation)	MS2	54.9967	100	10.0848	3363	3363	3359	FP021821_6.raw	0/0		4.9712	371.469	371.469	1.2	1.06855e-05	1.18568e-06	0	0
FALSE	High	PMI-Byonic	PMI-Byonic (A2)	A	2	Unambiguous	VGQRCQDSNPCLSTPCKNAGTCHVVDHGGTVDY	[F].VGQRcQDSNPcLstPcKNAGTcHVVDHGGTVDY.[A]	C5(Carbamidomethyl); C11(Carbamidomethyl); S13(HexNAc(1)Hex(1)Fuc(1)NeuAc(1)); T14(Hex(1)Pent(2)); C16(Carbamidomethyl); C22(Carbamidomethyl)	1	1	Q01705	Q01705	Neurogenic locus notch homolog protein 1 OS=Mus musculus OX=10090 GN=Notch1 PE=1 SV=3	1	5	5	1	0	1	1	1	985.013	4921.04	4918.02	613.77	0.603706	0	0	666136	HCD (High Energy Collision Dissociation)	MS2	37.6421	100	10.7675	3649	3649	3648	FP021821_6.raw	0/0		4.66296	347.784	347.784	0	2.17289e-05	2.52771e-06	0	0
FALSE	High	PMI-Byonic	PMI-Byonic (A2)	A	2	Unambiguous	VGQRCQDSNPCLSTPCKNAGTCHVVDHGGTVDY	[F].VGQRcQDSNPcLstPcKNAGTcHVVDHGGTVDY.[A]	C5(Carbamidomethyl); C11(Carbamidomethyl); S13(Hex(1)Pent(2)); T14(Fuc(1)); C16(Carbamidomethyl); C22(Carbamidomethyl)	1	1	Q01705	Q01705	Neurogenic locus notch homolog protein 1 OS=Mus musculus OX=10090 GN=Notch1 PE=1 SV=3	1	5	5	1	0	1	1	1	853.166	4261.8	4261.79	2.84748	0.00242708	0	0	4.6439e+06	HCD (High Energy Collision Dissociation)	MS2	0	35.4684	10.1554	3393	3393	3392	FP021821_6.raw	0/0		12.3939	844.746	844.746	1.13292	4.03741e-13	7.11826e-14	0	0
FALSE	High	PMI-Byonic	PMI-Byonic (A2)	A	2	Unambiguous	VGQRCQDSNPCLSTPCKNAGTCHVVDHGGTVDY	[F].VGQRcQDSNPcLstPcKNAGTcHVVDHGGTVDY.[A]	C5(Carbamidomethyl); C11(Carbamidomethyl); S13(Hex(1)); T14(Fuc(1)); C16(Carbamidomethyl); C22(Carbamidomethyl)	1	1	Q01705	Q01705	Neurogenic locus notch homolog protein 1 OS=Mus musculus OX=10090 GN=Notch1 PE=1 SV=3	1	5	5	1	0	1	1	1	800.346	3997.7	3997.71	-0.922759	-0.000737784	0	0	376188	HCD (High Energy Collision Dissociation)	MS2	0	100	10.1589	3395	3395	3392	FP021821_6.raw	0/0		5.93131	443.387	443.387	0	1.17137e-06	2.16737e-07	0	0
FALSE	High	PMI-Byonic	PMI-Byonic (A2)	A	2	Unambiguous	VGQRCQDSNPCLSTPCKNAGTCHVVDHGGTVDY	[F].VGQRcQDSNPcLstPcKNAGTcHVVDHGGTVDY.[A]	C5(Carbamidomethyl); C11(Carbamidomethyl); S13(HexNAc(1)Hex(1)Fuc(1)); T14(Hex(1)Pent(2)); C16(Carbamidomethyl); C22(Carbamidomethyl)	1	1	Q01705	Q01705	Neurogenic locus notch homolog protein 1 OS=Mus musculus OX=10090 GN=Notch1 PE=1 SV=3	1	5	5	1	0	1	1	1	926.192	4626.93	4626.92	1.95132	0.00180573	0	0	330871	HCD (High Energy Collision Dissociation)	MS2	0	100	10.1697	3400	3400	3392	FP021821_6.raw	0/0		5.94713	393.851	393.851	0	1.12945e-06	2.04176e-07	0	0
FALSE	High	PMI-Byonic	PMI-Byonic (A2)	A	2	Unambiguous	VGQRCQDSNPCLSTPCKNAGTCHVVDHGGTVDY	[F].VGQRcQDSNPcLstPcKNAGTcHVVDHGGTVDY.[A]	C5(Carbamidomethyl); C11(Carbamidomethyl); S13(Hex(1)Pent(1)); T14(Fuc(1)); C16(Carbamidomethyl); C22(Carbamidomethyl)	1	1	Q01705	Q01705	Neurogenic locus notch homolog protein 1 OS=Mus musculus OX=10090 GN=Notch1 PE=1 SV=3	1	5	5	1	0	1	1	1	827.157	4131.76	4129.75	486.673	0.401968	0	0	828075	HCD (High Energy Collision Dissociation)	MS2	18.936	100	10.1807	3404	3404	3403	FP021821_6.raw	0/0		4.66296	349.395	349.395	0	2.17289e-05	2.34992e-06	0	0
FALSE	High	PMI-Byonic	PMI-Byonic (A2)	A	2	Unambiguous	VGQRCQDSNPCLSTPCKNAGTCHVVDHGGTVDY	[F].VGQRcQDSNPcLstPcKNAGTcHVVDHGGTVDY.[A]	C5(Carbamidomethyl); C11(Carbamidomethyl); S13(Hex(1)Pent(2)); T14(Fuc(1)); C16(Carbamidomethyl); C22(Carbamidomethyl)	1	1	Q01705	Q01705	Neurogenic locus notch homolog protein 1 OS=Mus musculus OX=10090 GN=Notch1 PE=1 SV=3	1	4	4	1	0	1	1	1	1066.21	4261.8	4261.79	2.77903	0.00296091	0	0	225077	HCD (High Energy Collision Dissociation)	MS2	0	100	10.2085	3416	3416	3414	FP021821_6.raw	0/0		6.41797	575.297	575.297	1.2	3.81968e-07	2.69145e-08	0	0
FALSE	High	PMI-Byonic	PMI-Byonic (A2)	A	2	Unambiguous	VGQRCQDSNPCLSTPCKNAGTCHVVDHGGTVDY	[F].VGQRcQDSnPcLstPcKNAGTcHVVDHGGTVDY.[A]	C5(Carbamidomethyl); N9(Deamidated); C11(Carbamidomethyl); S13(HexNAc(1)Hex(1)Fuc(1)NeuAc(1)); T14(Hex(1)Pent(2)); C16(Carbamidomethyl); C22(Carbamidomethyl)	1	1	Q01705	Q01705	Neurogenic locus notch homolog protein 1 OS=Mus musculus OX=10090 GN=Notch1 PE=1 SV=3	1	5	5	1	0	1	1	1	984.612	4919.03	4919	5.68909	0.00559693	0	0	477126	HCD (High Energy Collision Dissociation)	MS2	35.8568	100	10.6577	3603	3603	3602	FP021821_6.raw	0/0		3.48721	163.274	163.274	0	0.000325681	2.8027e-05	0	0
FALSE	High	PMI-Byonic	PMI-Byonic (A2)	A	2	Unambiguous	VGQRCQDSNPCLSTPCKNAGTCHVVDHGGTVDY	[F].VGQRcQDSNPcLStPcKNAGTcHVVDHGGTVDY.[A]	C5(Carbamidomethyl); C11(Carbamidomethyl); T14(Hex(1)); C16(Carbamidomethyl); C22(Carbamidomethyl)	1	1	Q01705	Q01705	Neurogenic locus notch homolog protein 1 OS=Mus musculus OX=10090 GN=Notch1 PE=1 SV=3	1	5	5	1	0	1	1	1	771.738	3854.66	3851.65	782.617	0.602873	0	0	169949	HCD (High Energy Collision Dissociation)	MS2	74.0202	100	10.2249	3423	3423	3421	FP021821_6.raw	0/0		1.97945	142.34	142.34	1.2	0.0104845	0.000508521	0	0
FALSE	High	PMI-Byonic	PMI-Byonic (A2)	A	2	Unambiguous	VGQRCQDSNPCLSTPCKNAGTCHVVDHGGTVDY	[F].VGQRcQDSNPcLSTPcKNAGTcHVVDHGGTVDY.[A]	C5(Carbamidomethyl); C11(Carbamidomethyl); C16(Carbamidomethyl); C22(Carbamidomethyl)	1	1	Q01705	Q01705	Neurogenic locus notch homolog protein 1 OS=Mus musculus OX=10090 GN=Notch1 PE=1 SV=3	1	5	5	1	0	1	1	1	738.928	3690.61	3689.59	275.694	0.20344	0	0	352568	HCD (High Energy Collision Dissociation)	MS2	24.0666	100	10.255	3436	3436	3432	FP021821_6.raw	0/0		3.87351	272.971	272.971	272.971	0.00013381	1.23526e-05	0	0
FALSE	High	PMI-Byonic	PMI-Byonic (A2)	A	2	Unambiguous	VGQRCQDSNPCLSTPCKNAGTCHVVDHGGTVDY	[F].VGQRcQDSNPcLstPcKNAGTcHVVDHGGTVDY.[A]	C5(Carbamidomethyl); C11(Carbamidomethyl); S13(Hex(1)Pent(2)); T14(Fuc(1)); C16(Carbamidomethyl); C22(Carbamidomethyl)	1	1	Q01705	Q01705	Neurogenic locus notch homolog protein 1 OS=Mus musculus OX=10090 GN=Notch1 PE=1 SV=3	1	5	5	1	0	1	1	1	853.166	4261.8	4261.79	2.13141	0.00181672	0	0	1.37131e+06	HCD (High Energy Collision Dissociation)	MS2	40.0737	88.1798	10.2744	3444	3444	3443	FP021821_6.raw	0/0		13.3945	861.709	861.709	1.2	4.03193e-14	9.34925e-15	0	0
FALSE	High	PMI-Byonic	PMI-Byonic (A2)	A	2	Unambiguous	VGQRCQDSNPCLSTPCKNAGTCHVVDHGGTVDY	[F].VGQRcQDSNPcLStPcKNAGTcHVVDHGGTVDY.[A]	C5(Carbamidomethyl); C11(Carbamidomethyl); T14(Hex(1)); C16(Carbamidomethyl); C22(Carbamidomethyl)	1	1	Q01705	Q01705	Neurogenic locus notch homolog protein 1 OS=Mus musculus OX=10090 GN=Notch1 PE=1 SV=3	1	5	5	1	0	1	1	1	771.538	3853.66	3851.65	522.655	0.402616	0	0	698228	HCD (High Energy Collision Dissociation)	MS2	21.7894	100	10.1084	3373	3373	3370	FP021821_6.raw	0/0		4.85484	352.53	352.53	1.2	1.39689e-05	1.50811e-06	0	0
FALSE	High	PMI-Byonic	PMI-Byonic (A2)	A	2	Unambiguous	VGQRCQDSNPCLSTPCKNAGTCHVVDHGGTVDY	[F].VGQRcQDSNPcLstPcKNAGTcHVVDHGGTVDY.[A]	C5(Carbamidomethyl); C11(Carbamidomethyl); S13(Hex(1)Pent(2)); T14(Fuc(1)); C16(Carbamidomethyl); C22(Carbamidomethyl)	1	1	Q01705	Q01705	Neurogenic locus notch homolog protein 1 OS=Mus musculus OX=10090 GN=Notch1 PE=1 SV=3	1	5	5	1	0	1	1	1	853.367	4262.8	4261.79	238.006	0.202867	0	0	649006	HCD (High Energy Collision Dissociation)	MS2	58.1519	100	10.5031	3538	3538	3536	FP021821_6.raw	0/0		4.67217	410.659	410.659	0.28	2.12731e-05	2.16881e-06	0	0
FALSE	High	PMI-Byonic	PMI-Byonic (A2)	A	2	Unambiguous	VGQRCQDSNPCLSTPCKNAGTCHVVDHGGTVDY	[F].VGQRcQDSNPcLstPcKNAGTcHVVDHGGTVDY.[A]	C5(Carbamidomethyl); C11(Carbamidomethyl); S13(Hex(1)Pent(2)); T14(Fuc(1)); C16(Carbamidomethyl); C22(Carbamidomethyl)	1	1	Q01705	Q01705	Neurogenic locus notch homolog protein 1 OS=Mus musculus OX=10090 GN=Notch1 PE=1 SV=3	1	5	5	1	0	1	1	1	853.164	4261.79	4261.79	-0.160028	-0.000136401	0	0	378986	HCD (High Energy Collision Dissociation)	MS2	0	100	10.3893	3493	3493	3491	FP021821_6.raw	0/0		8.3939	635.994	635.994	1.2	4.03734e-09	7.67388e-10	0	0
FALSE	High	PMI-Byonic	PMI-Byonic (A2)	A	2	Unambiguous	ACSCPLGFSGPL	[Y].AcScPLGFSGPL.[C]	C2(Carbamidomethyl); C4(Carbamidomethyl)	1	1	Q01705	Q01705	Neurogenic locus notch homolog protein 1 OS=Mus musculus OX=10090 GN=Notch1 PE=1 SV=3	2	2	2	1	0	1	1	1	633.289	1265.57	1265.57	4.47632	0.00283254	0	0	458889	HCD (High Energy Collision Dissociation)	MS2	5.23093	100	16.9565	6278	6278	6277	FP021821_6.raw	0/0		7.51223	603.108	603.108	603.108	3.07449e-08	3.65594e-09	0	0
FALSE	High	PMI-Byonic	PMI-Byonic (A2)	A	2	Unambiguous	ACSCPLGFSGPL	[Y].AcScPLGFSGPL.[C]	C2(Carbamidomethyl); C4(Carbamidomethyl)	1	1	Q01705	Q01705	Neurogenic locus notch homolog protein 1 OS=Mus musculus OX=10090 GN=Notch1 PE=1 SV=3	2	2	2	1	0	1	1	1	633.289	1265.57	1265.57	3.99404	0.00252736	0	0	2.00006e+06	HCD (High Energy Collision Dissociation)	MS2	1.45525	100	16.8275	6223	6223	6222	FP021821_6.raw	0/0		9.51223	737.33	737.33	737.33	3.07449e-10	5.36263e-11	0	0
FALSE	High	PMI-Byonic	PMI-Byonic (A2)	A	2	Unambiguous	ACSCPLGFSGPL	[Y].AcScPLGFSGPL.[C]	C2(Carbamidomethyl); C4(Carbamidomethyl)	1	1	Q01705	Q01705	Neurogenic locus notch homolog protein 1 OS=Mus musculus OX=10090 GN=Notch1 PE=1 SV=3	2	2	2	1	0	1	1	1	633.29	1265.57	1265.57	6.40542	0.00405324	0	0	98926	HCD (High Energy Collision Dissociation)	MS2	20.272	100	17.0907	6335	6335	6332	FP021821_6.raw	0/0		1.45966	189.564	189.564	189.564	0.0347005	0.00182742	0	0
FALSE	High	PMI-Byonic	PMI-Byonic (A2)	A	2	Unambiguous	ACSCPLGFSGPL	[Y].AcScPLGFSGPL.[C]	C2(Carbamidomethyl); C4(Carbamidomethyl)	1	1	Q01705	Q01705	Neurogenic locus notch homolog protein 1 OS=Mus musculus OX=10090 GN=Notch1 PE=1 SV=3	2	2	2	1	0	1	1	1	633.29	1265.57	1265.57	5.92314	0.00374806	0	0	66842.9	HCD (High Energy Collision Dissociation)	MS2	40.923	100	16.7085	6173	6173	6167	FP021821_6.raw	0/0		3.61131	327.901	327.901	327.901	0.000244729	1.55537e-05	0	0
FALSE	Medium	PMI-Byonic	PMI-Byonic (A2)	A	2	Unambiguous	ACSCPLGF	[Y].AcScPLGF.[S]	C2(Carbamidomethyl); C4(Carbamidomethyl)	1	1	Q01705	Q01705	Neurogenic locus notch homolog protein 1 OS=Mus musculus OX=10090 GN=Notch1 PE=1 SV=3	1	2	2	1	0	1	1	1	456.192	911.377	911.375	2.47896	0.00112963	0	0	134141	HCD (High Energy Collision Dissociation)	MS2	12.8764	100	14.4874	5236	5236	5232	FP021821_6.raw	0/0		0.69157	227.642	227.642	227.642	0.203437	0.0126783	0	0
FALSE	High	PMI-Byonic	PMI-Byonic (A2)	A	2	Unambiguous	GFSGPL	[L].GFSGPL.[C]		1	1	Q01705	Q01705	Neurogenic locus notch homolog protein 1 OS=Mus musculus OX=10090 GN=Notch1 PE=1 SV=3	1	3	3	1	0	1	1	1	577.3	1729.89	577.298	1.99652e+06	384.196	0	0	333265	HCD (High Energy Collision Dissociation)	MS2	13.9885	100	13.5428	4832	4832	4825	FP021821_6.raw	0/0		1.86423	389.925	206.552	206.552	0.01367	0.000782808	0	0
FALSE	Low	PMI-Byonic	PMI-Byonic (A2)	A	2	Unambiguous	CLTPLDNACL	[L].cLTPLDNAcL.[A]	C1(Carbamidomethyl); C9(Carbamidomethyl)	1	1	Q01705	Q01705	Neurogenic locus notch homolog protein 1 OS=Mus musculus OX=10090 GN=Notch1 PE=1 SV=3	2	2	2	1	0	1	1	1	588.777	1176.55	1176.54	6.73345	0.00396108	0	0	57950.8	HCD (High Energy Collision Dissociation)	MS2	49.1353	100	16.2602	5984	5984	5980	FP021821_6.raw	0/0		0.0559611	96.0588	96.0588	96.0588	0.879101	0.0784978	0	0
FALSE	Medium	PMI-Byonic	PMI-Byonic (A2)	A	2	Unambiguous	CLTPLDNACL	[L].cLTPLDNAcL.[A]	C1(Carbamidomethyl); C9(Carbamidomethyl)	1	1	Q01705	Q01705	Neurogenic locus notch homolog protein 1 OS=Mus musculus OX=10090 GN=Notch1 PE=1 SV=3	2	2	2	1	0	1	1	1	588.776	1176.55	1176.54	5.59216	0.0032897	0	0	118966	HCD (High Energy Collision Dissociation)	MS2	17.3542	100	16.0722	5905	5905	5903	FP021821_6.raw	0/0		0.489585	171.841	171.841	171.841	0.323903	0.0275093	0	0
FALSE	High	PMI-Byonic	PMI-Byonic (A2)	A	2	Unambiguous	CLTPLDNACL	[L].cLTPLDNAcL.[A]	C1(Carbamidomethyl); C9(Carbamidomethyl)	1	1	Q01705	Q01705	Neurogenic locus notch homolog protein 1 OS=Mus musculus OX=10090 GN=Notch1 PE=1 SV=3	2	2	2	1	0	1	1	1	588.776	1176.55	1176.54	5.48841	0.00322866	0	0	373861	HCD (High Energy Collision Dissociation)	MS2	18.8186	100	15.9395	5849	5849	5848	FP021821_6.raw	0/0		2.64562	410.791	262.766	262.766	0.00226143	0.000185887	0	0
FALSE	High	PMI-Byonic	PMI-Byonic (A2)	A	2	Unambiguous	CLTPLDNACL	[L].cLTPLDNAcL.[A]	C1(Carbamidomethyl); C9(Carbamidomethyl)	1	1	Q01705	Q01705	Neurogenic locus notch homolog protein 1 OS=Mus musculus OX=10090 GN=Notch1 PE=1 SV=3	2	2	2	1	0	1	1	1	588.776	1176.54	1176.54	4.55462	0.00267935	0	0	3294633	HCD (High Energy Collision Dissociation)	MS2	1.18512	39.4147	15.8093	5794	5794	5793	FP021821_6.raw	0/0		7.04844	653.287	271.287	271.287	8.94459e-08	8.23187e-09	0	0
FALSE	High	PMI-Byonic	PMI-Byonic (A2)	A	2	Unambiguous	CLTPLDNACL	[L].cLTPLDNAcL.[A]	C1(Carbamidomethyl); C9(Carbamidomethyl)	1	1	Q01705	Q01705	Neurogenic locus notch homolog protein 1 OS=Mus musculus OX=10090 GN=Notch1 PE=1 SV=3	2	2	2	1	0	1	1	1	588.776	1176.54	1176.54	4.96964	0.00292349	0	0	821598	HCD (High Energy Collision Dissociation)	MS2	0.561451	100	15.6837	5741	5741	5738	FP021821_6.raw	0/0		4.8539	578.304	283.164	283.164	1.3999e-05	1.62821e-06	0	0
FALSE	Medium	PMI-Byonic	PMI-Byonic (A2)	A	2	Unambiguous	ANPCRNGGTCDLLTLTEY	[L].ANPcrNGGTcDLLTLtEY.[K]	C4(Carbamidomethyl); R5(Deamidated); C10(Carbamidomethyl); T16(Fuc(1))	1	1	Q01705	Q01705	Neurogenic locus notch homolog protein 1 OS=Mus musculus OX=10090 GN=Notch1 PE=1 SV=3	3	2	2	1	0	1	1	1	1101.5	2201.99	2201.97	7.48148	0.00823699	0	0	71377.6	HCD (High Energy Collision Dissociation)	MS2	4.19303	100	16.2847	5994	5994	5991	FP021821_6.raw	0/0		0.530762	133.126	133.126	0	0.294603	0.0219912	0	0
FALSE	High	PMI-Byonic	PMI-Byonic (A2)	A	2	Unambiguous	ANPCRNGGTCDLLTLTEY	[L].ANPcRnGGTcDLLtLTEY.[K]	C4(Carbamidomethyl); N6(Deamidated); C10(Carbamidomethyl); T14(Fuc(1))	1	1	Q01705	Q01705	Neurogenic locus notch homolog protein 1 OS=Mus musculus OX=10090 GN=Notch1 PE=1 SV=3	3	2	2	1	0	1	1	1	1101.5	2201.98	2201.97	7.03798	0.00774871	0	0	276778	HCD (High Energy Collision Dissociation)	MS2	2.59419	100	16.4109	6047	6047	6046	FP021821_6.raw	0/0		2.85269	204.86	204.86	3.25692	0.0014038	0.000122791	0	0
FALSE	Low	PMI-Byonic	PMI-Byonic (A2)	A	2	Unambiguous	ANPCRNGGTCDLLTLTEY	[L].ANPcrNGGTcDLLtLTEY.[K]	C4(Carbamidomethyl); R5(Deamidated); C10(Carbamidomethyl); T14(Fuc(1))	1	1	Q01705	Q01705	Neurogenic locus notch homolog protein 1 OS=Mus musculus OX=10090 GN=Notch1 PE=1 SV=3	3	3	3	1	0	1	1	1	734.666	2201.98	2201.97	6.78241	0.00497822	0	0	43908.1	HCD (High Energy Collision Dissociation)	MS2	11.779	100	16.3215	6010	6010	6002	FP021821_6.raw	0/0		0.0204757	55.8139	55.8139	0	0.953947	0.11312	0	0
FALSE	High	PMI-Byonic	PMI-Byonic (A2)	A	2	Unambiguous	ANPCRNGGTCDLLTLTEY	[L].ANPcRNGGtcDLLTLTEY.[K]	C4(Carbamidomethyl); T9(Fuc(1)); C10(Carbamidomethyl)	1	1	Q01705	Q01705	Neurogenic locus notch homolog protein 1 OS=Mus musculus OX=10090 GN=Notch1 PE=1 SV=3	3	2	2	1	0	1	1	1	1101	2201	2200.98	6.10156	0.00671472	0	0	123871	HCD (High Energy Collision Dissociation)	MS2	0	100	15.3447	5599	5599	5595	FP021821_6.raw	0/0		3.33829	304.323	304.323	5.48898	0.00045889	3.9091e-05	0	0
FALSE	High	PMI-Byonic	PMI-Byonic (A2)	A	2	Unambiguous	ANPCRNGGTCDLLTLTEY	[L].ANPcRNGGtcDLLTLTEY.[K]	C4(Carbamidomethyl); T9(Fuc(1)); C10(Carbamidomethyl)	1	1	Q01705	Q01705	Neurogenic locus notch homolog protein 1 OS=Mus musculus OX=10090 GN=Notch1 PE=1 SV=3	3	2	2	1	0	1	1	1	1101	2200.99	2200.98	4.32678	0.00476159	0	0	132196	HCD (High Energy Collision Dissociation)	MS2	0	100	15.7075	5751	5751	5749	FP021821_6.raw	0/0		0.828489	86.4505	86.4505	6.4	0.148426	0.00776085	0	0
FALSE	Low	PMI-Byonic	PMI-Byonic (A2)	A	2	Unambiguous	ANPCRNGGTCDLLTLTEY	[L].ANPcRNGGTcDLLTLTEY.[K]	C4(Carbamidomethyl); C10(Carbamidomethyl)	1	1	Q01705	Q01705	Neurogenic locus notch homolog protein 1 OS=Mus musculus OX=10090 GN=Notch1 PE=1 SV=3	3	3	3	1	0	1	1	1	685.651	2054.94	2054.93	5.83898	0.00399956	0	0	74296	HCD (High Energy Collision Dissociation)	MS2	14.6555	100	15.421	5631	5631	5628	FP021821_6.raw	0/0		0.0550599	65.6208	65.6208	65.6208	0.880927	0.0819124	0	0
FALSE	Medium	PMI-Byonic	PMI-Byonic (A2)	A	2	Unambiguous	ANPCRNGGTCDLLTLTEY	[L].ANPcRNGGtcDLLTLTEY.[K]	C4(Carbamidomethyl); T9(Fuc(1)); C10(Carbamidomethyl)	1	1	Q01705	Q01705	Neurogenic locus notch homolog protein 1 OS=Mus musculus OX=10090 GN=Notch1 PE=1 SV=3	3	3	3	1	0	1	1	1	734.338	2201	2200.98	6.62233	0.00485855	0	0	360571	HCD (High Energy Collision Dissociation)	MS2	3.54102	100	15.395	5620	5620	5617	FP021821_6.raw	0/0		0.474903	200.196	200.196	6.4	0.33504	0.0289463	0	0
FALSE	High	PMI-Byonic	PMI-Byonic (A2)	A	2	Unambiguous	ANPCRNGGTCDLLTLTEY	[L].ANPcRNGGtcDLLTLTEY.[K]	C4(Carbamidomethyl); T9(Fuc(1)); C10(Carbamidomethyl)	1	1	Q01705	Q01705	Neurogenic locus notch homolog protein 1 OS=Mus musculus OX=10090 GN=Notch1 PE=1 SV=3	3	2	2	1	0	1	1	1	1101	2201	2200.98	6.21248	0.00683679	0	0	510780	HCD (High Energy Collision Dissociation)	MS2	0.816784	100	15.5762	5696	5696	5694	FP021821_6.raw	0/0		3.25916	306.086	306.086	15.6682	0.000550611	5.33312e-05	0	0
FALSE	High	PMI-Byonic	PMI-Byonic (A2)	A	2	Unambiguous	ANPCRNGGTCDLLTLTEY	[L].ANPcRNGGTcDLLTLTEY.[K]	C4(Carbamidomethyl); C10(Carbamidomethyl)	1	1	Q01705	Q01705	Neurogenic locus notch homolog protein 1 OS=Mus musculus OX=10090 GN=Notch1 PE=1 SV=3	3	2	2	1	0	1	1	1	1027.97	2054.94	2054.93	5.72672	0.005884	0	0	85674.9	HCD (High Energy Collision Dissociation)	MS2	0	100	15.4541	5645	5645	5639	FP021821_6.raw	0/0		1.92446	163.987	163.987	163.987	0.0118998	0.000641008	0	0
FALSE	High	PMI-Byonic	PMI-Byonic (A2)	A	2	Unambiguous	ANPCRNGGTCDLLTLTEY	[L].ANPcRNGGtcDLLTLTEY.[K]	C4(Carbamidomethyl); T9(Fuc(1)); C10(Carbamidomethyl)	1	1	Q01705	Q01705	Neurogenic locus notch homolog protein 1 OS=Mus musculus OX=10090 GN=Notch1 PE=1 SV=3	3	3	3	1	0	1	1	1	734.338	2201	2200.98	6.28956	0.00461441	0	0	403666	HCD (High Energy Collision Dissociation)	MS2	2.29974	100	15.5218	5673	5673	5672	FP021821_6.raw	0/0		0.918447	258.042	258.042	6.4	0.120657	0.00703577	0	0
FALSE	High	PMI-Byonic	PMI-Byonic (A2)	A	2	Unambiguous	ANPCRNGGTCDLLTLTEY	[L].ANPcRNGGtcDLLTLTEY.[K]	C4(Carbamidomethyl); T9(Fuc(1)); C10(Carbamidomethyl)	1	1	Q01705	Q01705	Neurogenic locus notch homolog protein 1 OS=Mus musculus OX=10090 GN=Notch1 PE=1 SV=3	3	2	2	1	0	1	1	1	1101	2201	2200.98	5.76879	0.00634851	0	0	1.79651e+06	HCD (High Energy Collision Dissociation)	MS2	0.621283	100	15.4692	5651	5651	5650	FP021821_6.raw	0/0		5.29361	504.799	504.799	27.536	5.08615e-06	7.22044e-07	0	0
FALSE	Medium	PMI-Byonic	PMI-Byonic (A2)	A	2	Unambiguous	ANPCRNGGTCDLLTLTEY	[L].ANPcRNGGtcDLLTLTEY.[K]	C4(Carbamidomethyl); T9(Fuc(1)); C10(Carbamidomethyl)	1	1	Q01705	Q01705	Neurogenic locus notch homolog protein 1 OS=Mus musculus OX=10090 GN=Notch1 PE=1 SV=3	3	2	2	1	0	1	1	1	1101	2201	2200.98	7.43264	0.00817956	0	0	33475.6	HCD (High Energy Collision Dissociation)	MS2	0	100	15.8526	5813	5813	5804	FP021821_6.raw	0/0		0.517879	34.6475	34.6475	6.4	0.303474	0.0233316	0	0
FALSE	Low	PMI-Byonic	PMI-Byonic (A2)	A	2	Unambiguous	LTLTEYKCRCPPGW	[L].LTLTEYKcRcPPGW.[S]	C8(Carbamidomethyl); C10(Carbamidomethyl)	1	1	Q01705	Q01705	Neurogenic locus notch homolog protein 1 OS=Mus musculus OX=10090 GN=Notch1 PE=1 SV=3	3	3	3	1	0	1	1	1	594.294	1780.87	1780.85	10.1121	0.00600272	0	0	169730	HCD (High Energy Collision Dissociation)	MS2	5.19458	100	13.0987	4643	4643	4638	FP021821_6.raw	0/0		0.0214478	46.2657	46.2657	46.2657	0.951814	0.109659	0	0
FALSE	High	PMI-Byonic	PMI-Byonic (A2)	A	2	Unambiguous	KCRCPPGWSGKSCQQADPCASNPCANGGQCLPFESSY	[Y].KcRcPPGWSGKScQQADPcAsNPcANGGQcLPFESSY.[I]	C2(Carbamidomethyl); C4(Carbamidomethyl); C13(Carbamidomethyl); C19(Carbamidomethyl); S21(Hex(1)); C24(Carbamidomethyl); C30(Carbamidomethyl)	1	1	Q01705	Q01705	Neurogenic locus notch homolog protein 1 OS=Mus musculus OX=10090 GN=Notch1 PE=1 SV=3	2	4	4	1	0	1	1	1	1096.46	4382.81	4380.79	461.247	0.505157	0	0	189393	HCD (High Energy Collision Dissociation)	MS2	77.1799	100	12.9111	4563	4563	4561	FP021821_6.raw	0/0		2.32081	94.7743	94.7743	8.52651e-14	0.00477739	0.000294364	0	0
FALSE	High	PMI-Byonic	PMI-Byonic (A2)	A	2	Unambiguous	KCRCPPGWSGKSCQQADPCASNPCANGGQCLPFESSY	[Y].KcRcPPGWSGKScQQADPcAsNPcANGGQcLPFESSY.[I]	C2(Carbamidomethyl); C4(Carbamidomethyl); C13(Carbamidomethyl); C19(Carbamidomethyl); S21(Hex(1)); C24(Carbamidomethyl); C30(Carbamidomethyl)	1	1	Q01705	Q01705	Neurogenic locus notch homolog protein 1 OS=Mus musculus OX=10090 GN=Notch1 PE=1 SV=3	2	4	4	1	0	1	1	1	1096.21	4381.8	4380.79	230.08	0.251983	0	0	304183	HCD (High Energy Collision Dissociation)	MS2	64.6857	100	12.53	4401	4401	4396	FP021821_6.raw	0/0		1.92913	135.891	109.431	8.52651e-14	0.0117726	0.00057478	0	0
FALSE	Low	PMI-Byonic	PMI-Byonic (A2)	A	2	Unambiguous	KCRCPPGWSGKSCQQADPCASNPCANGGQCLPFESSY	[Y].KcRcPPGWsGKScQqADPcASNPcANGGQcLPFESSY.[I]	C2(Carbamidomethyl); C4(Carbamidomethyl); S9(Hex(1)Pent(2)); C13(Carbamidomethyl); Q15(Deamidated); C19(Carbamidomethyl); C24(Carbamidomethyl); C30(Carbamidomethyl)	1	1	Q01705	Q01705	Neurogenic locus notch homolog protein 1 OS=Mus musculus OX=10090 GN=Notch1 PE=1 SV=3	2	4	4	1	0	1	1	1	1162.98	4648.89	4645.86	652.451	0.757799	0	0	179327	HCD (High Energy Collision Dissociation)	MS2	21.4652	100	13.6485	4878	4878	4869	FP021821_6.raw	0/0		0.0605317	28.8774	28.8774	0	0.869898	0.0750617	0	0
FALSE	High	PMI-Byonic	PMI-Byonic (A2)	A	2	Unambiguous	KCRCPPGWSGKSCQQADPCASNPCANGGQCLPF	[Y].KcRcPPGWsGKScQQADPcASNPcANGGQcLPF.[E]	C2(Carbamidomethyl); C4(Carbamidomethyl); S9(Hex(1)Pent(2)); C13(Carbamidomethyl); C19(Carbamidomethyl); C24(Carbamidomethyl); C30(Carbamidomethyl)	1	1	Q01705	Q01705	Neurogenic locus notch homolog protein 1 OS=Mus musculus OX=10090 GN=Notch1 PE=1 SV=3	1	4	4	1	0	1	1	1	1045.68	4179.71	4178.71	240.392	0.251132	0	0	508058	HCD (High Energy Collision Dissociation)	MS2	2.51289	100	12.3424	4321	4321	4319	FP021821_6.raw	0/0		6.15123	412.298	412.298	2.4	7.05944e-07	9.43274e-08	0	0
FALSE	Medium	PMI-Byonic	PMI-Byonic (A2)	A	2	Unambiguous	KCRCPPGWSGKSCQQADPCASNPCANGGQCLPFESSY	[Y].KcRcPPGWsGKScQQADPcASNPcANGGQcLPFESSY.[I]	C2(Carbamidomethyl); C4(Carbamidomethyl); S9(Hex(1)Pent(1)); C13(Carbamidomethyl); C19(Carbamidomethyl); C24(Carbamidomethyl); C30(Carbamidomethyl)	1	1	Q01705	Q01705	Neurogenic locus notch homolog protein 1 OS=Mus musculus OX=10090 GN=Notch1 PE=1 SV=3	2	4	4	1	0	1	1	1	1129.47	4514.88	4512.84	452.237	0.510217	0	0	251539	HCD (High Energy Collision Dissociation)	MS2	42.0326	100	12.5343	4403	4403	4396	FP021821_6.raw	0/0		0.590773	121.852	121.852	1.2	0.256582	0.0170311	0	0
FALSE	High	PMI-Byonic	PMI-Byonic (A2)	A	2	Unambiguous	KCRCPPGWSGKSCQQADPCASNPCANGGQCLPFESSY	[Y].KcRcPPGWsGKScQQADPcASNPcANGGQcLPFESSY.[I]	C2(Carbamidomethyl); C4(Carbamidomethyl); S9(Hex(1)Pent(2)); C13(Carbamidomethyl); C19(Carbamidomethyl); C24(Carbamidomethyl); C30(Carbamidomethyl)	1	1	Q01705	Q01705	Neurogenic locus notch homolog protein 1 OS=Mus musculus OX=10090 GN=Notch1 PE=1 SV=3	2	4	4	1	0	1	1	1	1161.98	4644.9	4644.88	5.79795	0.00673269	0	0	3.27294e+06	HCD (High Energy Collision Dissociation)	MS2	0	39.7888	12.5729	4419	4419	4418	FP021821_6.raw	0/0		12.0055	802.625	730.592	2.4	9.87495e-13	2.26272e-13	0	0
FALSE	High	PMI-Byonic	PMI-Byonic (A2)	A	2	Unambiguous	KCRCPPGWSGKSCQQADPCASNPCANGGQCLPFESSY	[Y].KcRcPPGWSGKScQQADPcAsNPcANGGQcLPFESSY.[I]	C2(Carbamidomethyl); C4(Carbamidomethyl); C13(Carbamidomethyl); C19(Carbamidomethyl); S21(Hex(1)); C24(Carbamidomethyl); C30(Carbamidomethyl)	1	1	Q01705	Q01705	Neurogenic locus notch homolog protein 1 OS=Mus musculus OX=10090 GN=Notch1 PE=1 SV=3	2	4	4	1	0	1	1	1	1096.71	4383.82	4380.79	690.631	0.756378	0	0	673947	HCD (High Energy Collision Dissociation)	MS2	43.7026	100	12.6526	4453	4453	4451	FP021821_6.raw	0/0		5.73473	444.909	444.909	1.13687e-13	1.84191e-06	2.53306e-07	0	0
FALSE	High	PMI-Byonic	PMI-Byonic (A2)	A	2	Unambiguous	KCRCPPGWSGKSCQQADPCASNPCANGGQCLPF	[Y].KcRcPPGWsGKScQQADPcASNPcANGGQcLPF.[E]	C2(Carbamidomethyl); C4(Carbamidomethyl); S9(Hex(1)Pent(2)); C13(Carbamidomethyl); C19(Carbamidomethyl); C24(Carbamidomethyl); C30(Carbamidomethyl)	1	1	Q01705	Q01705	Neurogenic locus notch homolog protein 1 OS=Mus musculus OX=10090 GN=Notch1 PE=1 SV=3	1	4	4	1	0	1	1	1	1045.43	4178.72	4178.71	2.01794	0.00210809	0	0	442742	HCD (High Energy Collision Dissociation)	MS2	0	100	12.2105	4265	4265	4264	FP021821_6.raw	0/0		6.33488	550.132	550.132	2.4	4.62504e-07	7.76921e-08	0	0
FALSE	High	PMI-Byonic	PMI-Byonic (A2)	A	2	Unambiguous	KCRCPPGWSGKSCQQADPCASNPCANGGQCLPFESSY	[Y].KcRcPPGWsGKScQQADPcASNPcANGGQcLPFESSY.[I]	C2(Carbamidomethyl); C4(Carbamidomethyl); S9(Hex(1)Pent(1)); C13(Carbamidomethyl); C19(Carbamidomethyl); C24(Carbamidomethyl); C30(Carbamidomethyl)	1	1	Q01705	Q01705	Neurogenic locus notch homolog protein 1 OS=Mus musculus OX=10090 GN=Notch1 PE=1 SV=3	2	4	4	1	0	1	1	1	1129.47	4514.86	4512.84	448.341	0.505823	0	0	438187	HCD (High Energy Collision Dissociation)	MS2	20.0618	100	12.6591	4456	4456	4451	FP021821_6.raw	0/0		3.46781	176.958	157.919	1.2	0.000340556	3.0342e-05	0	0
FALSE	High	PMI-Byonic	PMI-Byonic (A2)	A	2	Unambiguous	KCRCPPGWSGKSCQQADPCASNPCANGGQCLPFESSY	[Y].KcRcPPGWsGKScQQADPcASNPcANGGQcLPFESSY.[I]	C2(Carbamidomethyl); C4(Carbamidomethyl); S9(Hex(1)Pent(2)); C13(Carbamidomethyl); C19(Carbamidomethyl); C24(Carbamidomethyl); C30(Carbamidomethyl)	1	1	Q01705	Q01705	Neurogenic locus notch homolog protein 1 OS=Mus musculus OX=10090 GN=Notch1 PE=1 SV=3	2	5	5	1	0	1	1	1	930.385	4647.9	4644.88	649.776	0.603626	0	0	367716	HCD (High Energy Collision Dissociation)	MS2	14.2389	100	12.6634	4458	4458	4451	FP021821_6.raw	0/0		0.797013	85.2678	85.2678	2.4	0.159583	0.00926299	0	0
FALSE	High	PMI-Byonic	PMI-Byonic (A2)	A	2	Unambiguous	KCRCPPGWSGKSCQQADPCASNPCANGGQCLPFESSY	[Y].KcRcPPGWsGKScQQADPcASNPcANGGQcLPFESSY.[I]	C2(Carbamidomethyl); C4(Carbamidomethyl); S9(Hex(1)Pent(2)); C13(Carbamidomethyl); C19(Carbamidomethyl); C24(Carbamidomethyl); C30(Carbamidomethyl)	1	1	Q01705	Q01705	Neurogenic locus notch homolog protein 1 OS=Mus musculus OX=10090 GN=Notch1 PE=1 SV=3	2	4	4	1	0	1	1	1	1162.98	4648.9	4644.88	865.7	1.00527	0	0	144097	HCD (High Energy Collision Dissociation)	MS2	38.2624	100	13.4197	4780	4780	4770	FP021821_6.raw	0/0		2.84758	118.709	118.709	2.4	0.00142042	0.000131217	0	0
FALSE	Medium	PMI-Byonic	PMI-Byonic (A2)	A	2	Ambiguous	KCRCPPGWSGKSCQQADPCASNPCANGGQCLPF	[Y].KcRcPPGWsGKScQQADPcASNPcANGGQcLPF.[E]	C2(Carbamidomethyl); C4(Carbamidomethyl); S9(Hex(1)); C13(Carbamidomethyl); C19(Carbamidomethyl); C24(Carbamidomethyl); C30(Carbamidomethyl)	1	1	Q01705	Q01705	Neurogenic locus notch homolog protein 1 OS=Mus musculus OX=10090 GN=Notch1 PE=1 SV=3	1	5	5		0	2	2	2	979.406	4893	3914.62	249928	195.675	0	0	492340	HCD (High Energy Collision Dissociation)	MS2	8.89819	100	12.1413	4236	4236	4231	FP021821_6.raw	0/0		0.362027	16.6152	16.6152	2.4	0.434483	0.0355153	0	0
FALSE	High	PMI-Byonic	PMI-Byonic (A2)	A	2	Unambiguous	KCRCPPGWSGKSCQQADPCASNPCANGGQCLPFESSY	[Y].KcRcPPGWSGKscQQADPcASNPcANGGQcLPFESSY.[I]	C2(Carbamidomethyl); C4(Carbamidomethyl); S12(Hex(1)Pent(2)); C13(Carbamidomethyl); C19(Carbamidomethyl); C24(Carbamidomethyl); C30(Carbamidomethyl)	1	1	Q01705	Q01705	Neurogenic locus notch homolog protein 1 OS=Mus musculus OX=10090 GN=Notch1 PE=1 SV=3	2	4	4	1	0	1	1	1	1161.98	4644.91	4644.88	6.11331	0.0070989	0	0	1.14837e+06	HCD (High Energy Collision Dissociation)	MS2	0	58.583	12.7061	4476	4476	4473	FP021821_6.raw	0/0		12.2125	839.574	759.452	0	6.13007e-13	1.20439e-13	0	0
FALSE	High	PMI-Byonic	PMI-Byonic (A2)	A	2	Unambiguous	KCRCPPGWSGKSCQQADPCASNPCANGGQCLPF	[Y].KcRcPPGWsGKScQQADPcASNPcANGGQcLPF.[E]	C2(Carbamidomethyl); C4(Carbamidomethyl); S9(Hex(1)Pent(2)); C13(Carbamidomethyl); C19(Carbamidomethyl); C24(Carbamidomethyl); C30(Carbamidomethyl)	1	1	Q01705	Q01705	Neurogenic locus notch homolog protein 1 OS=Mus musculus OX=10090 GN=Notch1 PE=1 SV=3	1	4	4	1	0	1	1	1	1045.44	4178.73	4178.71	5.52343	0.0057702	0	0	1.51073e+06	HCD (High Energy Collision Dissociation)	MS2	0	100	12.0828	4211	4211	4209	FP021821_6.raw	0/0		8.23306	641.088	641.088	2.4	5.84712e-09	1.09674e-09	0	0
FALSE	High	PMI-Byonic	PMI-Byonic (A2)	A	2	Unambiguous	KCRCPPGWSGKSCQQADPCASNPCANGGQCLPFESSY	[Y].KcRcPPGWsGKScQQADPcASNPcANGGQcLPFESSY.[I]	C2(Carbamidomethyl); C4(Carbamidomethyl); S9(Hex(1)Pent(2)); C13(Carbamidomethyl); C19(Carbamidomethyl); C24(Carbamidomethyl); C30(Carbamidomethyl)	1	1	Q01705	Q01705	Neurogenic locus notch homolog protein 1 OS=Mus musculus OX=10090 GN=Notch1 PE=1 SV=3	2	5	5	1	0	1	1	1	930.184	4646.89	4644.88	433.552	0.402759	0	0	306755	HCD (High Energy Collision Dissociation)	MS2	0	100	12.5278	4400	4400	4396	FP021821_6.raw	0/0		0.93586	98.9717	98.9717	2.4	0.115915	0.00644706	0	0
FALSE	High	PMI-Byonic	PMI-Byonic (A2)	A	2	Unambiguous	KCRCPPGWSGKSCQQADPCASNPCANGGQCLPFESSY	[Y].KcRcPPGWsGKScQQADPcASNPcANGGQcLPFESSY.[I]	C2(Carbamidomethyl); C4(Carbamidomethyl); S9(Hex(1)); C13(Carbamidomethyl); C19(Carbamidomethyl); C24(Carbamidomethyl); C30(Carbamidomethyl)	1	1	Q01705	Q01705	Neurogenic locus notch homolog protein 1 OS=Mus musculus OX=10090 GN=Notch1 PE=1 SV=3	2	4	4	1	0	1	1	1	1096.71	4383.81	4380.79	688.513	0.754058	0	0	401068	HCD (High Energy Collision Dissociation)	MS2	36.4925	100	12.7904	4512	4512	4506	FP021821_6.raw	0/0		4.67952	323.5	323.5	5.68434e-14	2.09161e-05	1.98858e-06	0	0
FALSE	High	PMI-Byonic	PMI-Byonic (A2)	A	2	Unambiguous	KCRCPPGWSGKSCQQADPCASNPCANGGQCLPFESSY	[Y].KcRcPPGWsGKScQQADPcASNPcANGGQcLPFESSY.[I]	C2(Carbamidomethyl); C4(Carbamidomethyl); S9(Hex(1)Pent(2)); C13(Carbamidomethyl); C19(Carbamidomethyl); C24(Carbamidomethyl); C30(Carbamidomethyl)	1	1	Q01705	Q01705	Neurogenic locus notch homolog protein 1 OS=Mus musculus OX=10090 GN=Notch1 PE=1 SV=3	2	4	4	1	0	1	1	1	1162.23	4645.9	4644.88	219.407	0.25478	0	0	1.42964e+06	HCD (High Energy Collision Dissociation)	MS2	0	87.8113	12.8397	4533	4533	4528	FP021821_6.raw	0/0		10.3734	721.215	721.215	2.4	4.2324e-11	5.43988e-12	0	0
FALSE	High	PMI-Byonic	PMI-Byonic (A2)	A	2	Unambiguous	KCRCPPGWSGKSCQQADPCASNPCANGGQCLPFESSY	[Y].KcRcPPGWsGKScQQADPcASNPcANGGQcLPFESSY.[I]	C2(Carbamidomethyl); C4(Carbamidomethyl); S9(Hex(1)Pent(2)); C13(Carbamidomethyl); C19(Carbamidomethyl); C24(Carbamidomethyl); C30(Carbamidomethyl)	1	1	Q01705	Q01705	Neurogenic locus notch homolog protein 1 OS=Mus musculus OX=10090 GN=Notch1 PE=1 SV=3	2	4	4	1	0	1	1	1	1162.48	4646.9	4644.88	434.698	0.50478	0	0	444363	HCD (High Energy Collision Dissociation)	MS2	0	100	13.2579	4711	4711	4704	FP021821_6.raw	0/0		3.72192	187.504	187.504	2.4	0.000189707	1.37491e-05	0	0
FALSE	High	PMI-Byonic	PMI-Byonic (A2)	A	2	Unambiguous	KCRCPPGWSGKSCQQADPCASNPCANGGQCLPFESSY	[Y].KcRcPPGWsGKScQQADPcASNPcAnGGQcLPFESSY.[I]	C2(Carbamidomethyl); C4(Carbamidomethyl); S9(Hex(1)Pent(2)); C13(Carbamidomethyl); C19(Carbamidomethyl); C24(Carbamidomethyl); N26(Deamidated); C30(Carbamidomethyl)	1	1	Q01705	Q01705	Neurogenic locus notch homolog protein 1 OS=Mus musculus OX=10090 GN=Notch1 PE=1 SV=3	2	4	4	1	0	1	1	1	1162.73	4647.89	4645.86	437.521	0.508165	0	0	999415	HCD (High Energy Collision Dissociation)	MS2	0	100	12.9952	4599	4599	4594	FP021821_6.raw	0/0		6.05913	525.915	525.915	2.4	8.72703e-07	1.32828e-07	0	0
FALSE	High	PMI-Byonic	PMI-Byonic (A2)	A	2	Unambiguous	KCRCPPGWSGKSCQQADPCASNPCANGGQCLPF	[Y].KcRcPPGWsGKScQQADPcASNPcANGGQcLPF.[E]	C2(Carbamidomethyl); C4(Carbamidomethyl); S9(Hex(1)Pent(2)); C13(Carbamidomethyl); C19(Carbamidomethyl); C24(Carbamidomethyl); C30(Carbamidomethyl)	1	1	Q01705	Q01705	Neurogenic locus notch homolog protein 1 OS=Mus musculus OX=10090 GN=Notch1 PE=1 SV=3	1	4	4	1	0	1	1	1	1045.94	4180.73	4178.71	484.374	0.506014	0	0	691241	HCD (High Energy Collision Dissociation)	MS2	16.9892	100	11.9644	4161	4161	4154	FP021821_6.raw	0/0		5.99038	438.239	438.239	2.4	1.02239e-06	1.66992e-07	0	0
FALSE	High	PMI-Byonic	PMI-Byonic (A2)	A	2	Unambiguous	KCRCPPGWSGKSCQQADPCASNPCANGGQCLPF	[Y].KcRcPPGWsGKScQQADPcASNPcANGGQcLPF.[E]	C2(Carbamidomethyl); C4(Carbamidomethyl); S9(Hex(1)Pent(2)); C13(Carbamidomethyl); C19(Carbamidomethyl); C24(Carbamidomethyl); C30(Carbamidomethyl)	1	1	Q01705	Q01705	Neurogenic locus notch homolog protein 1 OS=Mus musculus OX=10090 GN=Notch1 PE=1 SV=3	1	4	4	1	0	1	1	1	1046.18	4181.71	4178.71	719.125	0.751254	0	0	369923	HCD (High Energy Collision Dissociation)	MS2	37.4235	100	12.4714	4376	4376	4374	FP021821_6.raw	0/0		3.27231	219.236	219.236	2.4	0.000534187	4.26528e-05	0	0
FALSE	High	PMI-Byonic	PMI-Byonic (A2)	A	2	Unambiguous	KCRCPPGWSGKSCQQADPCASNPCANGGQCLPFESSY	[Y].KcRcPPGWsGKScQQADPcASNPcANGGQcLPFESSY.[I]	C2(Carbamidomethyl); C4(Carbamidomethyl); S9(Hex(1)Pent(2)); C13(Carbamidomethyl); C19(Carbamidomethyl); C24(Carbamidomethyl); C30(Carbamidomethyl)	1	1	Q01705	Q01705	Neurogenic locus notch homolog protein 1 OS=Mus musculus OX=10090 GN=Notch1 PE=1 SV=3	2	4	4	1	0	1	1	1	1162.48	4646.89	4644.88	433.331	0.503193	0	0	383270	HCD (High Energy Collision Dissociation)	MS2	30.6051	100	13.118	4651	4651	4649	FP021821_6.raw	0/0		4.01385	274.308	274.308	2.4	9.6861e-05	8.90929e-06	0	0
FALSE	High	PMI-Byonic	PMI-Byonic (A2)	A	2	Unambiguous	KCRCPPGWSGKSCQQADPCASNPCANGGQCLPFESSY	[Y].KcRcPPGWsGKScQQADPcASNPcANGGQcLPFESSY.[I]	C2(Carbamidomethyl); C4(Carbamidomethyl); S9(Hex(1)Pent(2)); C13(Carbamidomethyl); C19(Carbamidomethyl); C24(Carbamidomethyl); C30(Carbamidomethyl)	1	1	Q01705	Q01705	Neurogenic locus notch homolog protein 1 OS=Mus musculus OX=10090 GN=Notch1 PE=1 SV=3	2	4	4	1	0	1	1	1	1161.98	4644.9	4644.88	4.95697	0.00575613	0	0	67330.5	HCD (High Energy Collision Dissociation)	MS2	0	100	12.4565	4370	4370	4363	FP021821_6.raw	0/0		6.13831	538.075	512.949	2.4	7.27261e-07	1.12827e-07	0	0
FALSE	High	PMI-Byonic	PMI-Byonic (A2)	A	2	Unambiguous	SGKSCQQADPCASNPCANGGQCLPFESSY	[W].SGKScQQADPcAsNPcANGGQcLPFESSY.[I]	C5(Carbamidomethyl); C11(Carbamidomethyl); S13(Hex(1)Pent(2)); C16(Carbamidomethyl); C22(Carbamidomethyl)	1	1	Q01705	Q01705	Neurogenic locus notch homolog protein 1 OS=Mus musculus OX=10090 GN=Notch1 PE=1 SV=3	1	3	3	1	0	1	1	1	1202.15	3604.43	3603.41	281.399	0.337999	0	0	245989	HCD (High Energy Collision Dissociation)	MS2	0	100	13.8938	4982	4982	4979	FP021821_6.raw	0/0		3.01507	276.201	276.201	10.4	0.000965899	7.84475e-05	0	0
FALSE	High	PMI-Byonic	PMI-Byonic (A2)	A	2	Unambiguous	SGKSCQQADPCASNPCANGGQCLPFESSY	[W].SGKScQQADPcAsNPcANGGQcLPFESSY.[I]	C5(Carbamidomethyl); C11(Carbamidomethyl); S13(Hex(1)Pent(2)); C16(Carbamidomethyl); C22(Carbamidomethyl)	1	1	Q01705	Q01705	Neurogenic locus notch homolog protein 1 OS=Mus musculus OX=10090 GN=Notch1 PE=1 SV=3	1	3	3	1	0	1	1	1	1201.82	3603.43	3603.41	5.27294	0.00633353	0	0	918369	HCD (High Energy Collision Dissociation)	MS2	0	100	13.6419	4875	4875	4869	FP021821_6.raw	0/0		6.40529	582.954	582.954	9.2	3.93291e-07	3.33421e-08	0	0
FALSE	Low	PMI-Byonic	PMI-Byonic (A2)	A	2	Unambiguous	SGKSCQQADPCASNPCANGGQCLPFESSY	[W].SGKScQQADPcAsNPcAnGGQcLPFESSY.[I]	C5(Carbamidomethyl); C11(Carbamidomethyl); S13(Hex(1)); C16(Carbamidomethyl); N18(Deamidated); C22(Carbamidomethyl)	1	1	Q01705	Q01705	Neurogenic locus notch homolog protein 1 OS=Mus musculus OX=10090 GN=Notch1 PE=1 SV=3	1	3	3	1	0	1	1	1	1114.12	3340.35	3340.31	9.82906	0.0109441	0	0	200006	HCD (High Energy Collision Dissociation)	MS2	29.4121	100	13.6463	4877	4877	4869	FP021821_6.raw	0/0		0.110667	30.8547	30.8547	0	0.775057	0.0652035	0	0
FALSE	Medium	PMI-Byonic	PMI-Byonic (A2)	A	2	Unambiguous	SGKSCQQADPCASNPCANGGQCLPFESSY	[W].SGKScQQADPcAsNPcANGGQcLPFESSY.[I]	C5(Carbamidomethyl); C11(Carbamidomethyl); S13(Hex(1)Pent(2)); C16(Carbamidomethyl); C22(Carbamidomethyl)	1	1	Q01705	Q01705	Neurogenic locus notch homolog protein 1 OS=Mus musculus OX=10090 GN=Notch1 PE=1 SV=3	1	4	4	1	0	1	1	1	902.364	3606.43	3603.41	837.661	0.754609	0	0	234439	HCD (High Energy Collision Dissociation)	MS2	24.6373	100	13.5708	4844	4844	4836	FP021821_6.raw	0/0		0.449875	140.594	140.594	10.4	0.354915	0.0319008	0	0
FALSE	High	PMI-Byonic	PMI-Byonic (A2)	A	2	Unambiguous	SGKSCQQADPCASNPCANGGQCLPF	[W].SGKScQQADPcAsNPcANGGQcLPF.[E]	C5(Carbamidomethyl); C11(Carbamidomethyl); S13(Hex(1)Pent(2)); C16(Carbamidomethyl); C22(Carbamidomethyl)	1	1	Q01705	Q01705	Neurogenic locus notch homolog protein 1 OS=Mus musculus OX=10090 GN=Notch1 PE=1 SV=3	0	3	3	1	0	1	1	1	1047.09	3139.26	3137.24	643.966	0.673426	0	0	244919	HCD (High Energy Collision Dissociation)	MS2	18.7032	100	12.8484	4537	4537	4528	FP021821_6.raw	0/0		3.17758	334.572	334.572	10.4	0.000664381	6.15787e-05	0	0
FALSE	High	PMI-Byonic	PMI-Byonic (A2)	A	2	Unambiguous	SGKSCQQADPCASNPCANGGQCLPF	[W].SGKScQQADPcAsNPcANGGQcLPF.[E]	C5(Carbamidomethyl); C11(Carbamidomethyl); S13(Hex(1)Pent(2)); C16(Carbamidomethyl); C22(Carbamidomethyl)	1	1	Q01705	Q01705	Neurogenic locus notch homolog protein 1 OS=Mus musculus OX=10090 GN=Notch1 PE=1 SV=3	0	3	3	1	0	1	1	1	1046.76	3138.26	3137.24	324.242	0.339075	0	0	427302	HCD (High Energy Collision Dissociation)	MS2	0	100	12.976	4591	4591	4583	FP021821_6.raw	0/0		2.51293	269.856	269.856	10.4	0.00306954	0.00020391	0	0
FALSE	High	PMI-Byonic	PMI-Byonic (A2)	A	2	Unambiguous	SGKSCQQADPCASNPCANGGQCLPFESSY	[W].SGKScQQADPcAsNPcANGGQcLPFESSY.[I]	C5(Carbamidomethyl); C11(Carbamidomethyl); S13(Hex(1)Pent(2)); C16(Carbamidomethyl); C22(Carbamidomethyl)	1	1	Q01705	Q01705	Neurogenic locus notch homolog protein 1 OS=Mus musculus OX=10090 GN=Notch1 PE=1 SV=3	1	3	3	1	0	1	1	1	1201.82	3603.44	3603.41	8.52506	0.0102398	0	0	130720	HCD (High Energy Collision Dissociation)	MS2	0	100	13.7684	4929	4929	4924	FP021821_6.raw	0/0		3.04607	254.512	254.512	10.4	0.000899348	7.2369e-05	0	0
FALSE	High	PMI-Byonic	PMI-Byonic (A2)	A	2	Unambiguous	SGKSCQQADPCASNPCANGGQCLPFESSY	[W].SGKScQQADPcAsNPcANGGQcLPFESSY.[I]	C5(Carbamidomethyl); C11(Carbamidomethyl); S13(Hex(1)Pent(2)); C16(Carbamidomethyl); C22(Carbamidomethyl)	1	1	Q01705	Q01705	Neurogenic locus notch homolog protein 1 OS=Mus musculus OX=10090 GN=Notch1 PE=1 SV=3	1	3	3	1	0	1	1	1	1201.82	3603.43	3603.41	5.17131	0.00621145	0	0	356730	HCD (High Energy Collision Dissociation)	MS2	0	100	13.5209	4823	4823	4814	FP021821_6.raw	0/0		5.23798	480.291	480.291	10.4	5.78119e-06	8.24254e-07	0	0
FALSE	Low	PMI-Byonic	PMI-Byonic (A2)	A	2	Unambiguous	ESSY	[F].ESSY.[I]		1	1	Q01705	Q01705	Neurogenic locus notch homolog protein 1 OS=Mus musculus OX=10090 GN=Notch1 PE=1 SV=3	0	2	2		0	1	1	1	485.768	970.529	485.188	1.00032e+06	242.671	0	0	38894.7	HCD (High Energy Collision Dissociation)	MS2	40.9396	100	18.0151	6723	6723	6715	FP021821_6.raw	0/0		0.00334688	60.3313	60.3313	60.3313	0.992323	0.137505	0	0
FALSE	Low	PMI-Byonic	PMI-Byonic (A2)	A	2	Unambiguous	ICRCPPGFHGPTCRQDVNECSQNPGLCRHGGTCHNEIGSY	[Y].IcRcPPGFHGPtcRQDVNEcSQNPGLcRHGGTcHNEIGSY.[R]	C2(Carbamidomethyl); C4(Carbamidomethyl); T12(HexNAc(1)); C13(Carbamidomethyl); C20(Carbamidomethyl); C27(Carbamidomethyl); C33(Carbamidomethyl)	1	1	Q01705	Q01705	Neurogenic locus notch homolog protein 1 OS=Mus musculus OX=10090 GN=Notch1 PE=1 SV=3	2	6	6		0	1	1	1	815.683	4889.06	4888.07	203.197	0.16554	0	0	509157	HCD (High Energy Collision Dissociation)	MS2	58.3384	100	10.3587	3480	3480	3476	FP021821_6.raw	0/0		0.000979636	1.35502	1.35502	1.2	0.997747	0.147632	0	0
FALSE	High	PMI-Byonic	PMI-Byonic (A2)	A	2	Unambiguous	ICRCPPGFHGPTCRQDVNECSQNPGLCRHGGTCHNEIGSY	[Y].IcRcPPGFHGPtcRQDVNEcSQNPGLcRHGGTcHNEIGSY.[R]	C2(Carbamidomethyl); C4(Carbamidomethyl); T12(Fuc(1)); C13(Carbamidomethyl); C20(Carbamidomethyl); C27(Carbamidomethyl); C33(Carbamidomethyl)	1	1	Q01705	Q01705	Neurogenic locus notch homolog protein 1 OS=Mus musculus OX=10090 GN=Notch1 PE=1 SV=3	2	6	6	1	0	1	1	1	806.016	4831.06	4831.05	2.71571	0.00218662	0	0	6998781	HCD (High Energy Collision Dissociation)	MS2	0	18.034	10.3686	3484	3484	3483	FP021821_6.raw	0/0		6.39748	561.794	561.794	3.6	4.00422e-07	3.96711e-08	0	0
FALSE	Medium	PMI-Byonic	PMI-Byonic (A2)	A	2	Unambiguous	ICRCPPGFHGPTCRQDVNECSQNPGLCRHGGTCHNEIGSY	[Y].IcRcPPGFHGPtcRQDVNEcSQNPGLcRHGGTcHNEIGSY.[R]	C2(Carbamidomethyl); C4(Carbamidomethyl); T12(Fuc(1)); C13(Carbamidomethyl); C20(Carbamidomethyl); C27(Carbamidomethyl); C33(Carbamidomethyl)	1	1	Q01705	Q01705	Neurogenic locus notch homolog protein 1 OS=Mus musculus OX=10090 GN=Notch1 PE=1 SV=3	2	6	6	1	0	1	1	1	806.351	4833.07	4831.05	418.044	0.336598	0	0	446074	HCD (High Energy Collision Dissociation)	MS2	27.0168	100	11.3219	3886	3886	3881	FP021821_6.raw	0/0		0.314393	22.83	22.83	3.6	0.484849	0.0415943	0	0
FALSE	Medium	PMI-Byonic	PMI-Byonic (A2)	A	2	Unambiguous	ICRCPPGFHGPTCRQDVNECSQNPGL	[Y].IcRcPPGFHGPTcRQDVNEcSQNPGL.[C]	C2(Carbamidomethyl); C4(Carbamidomethyl); C13(Carbamidomethyl); C20(Carbamidomethyl)	1	1	Q01705	Q01705	Neurogenic locus notch homolog protein 1 OS=Mus musculus OX=10090 GN=Notch1 PE=1 SV=3	1	4	4	1	0	1	1	1	765.341	3058.34	3056.33	656.983	0.50199	0	0	269081	HCD (High Energy Collision Dissociation)	MS2	62.2177	100	10.9045	3708	3708	3699	FP021821_6.raw	0/0		0.779472	95.5639	95.5639	95.5639	0.166161	0.0108138	0	0
FALSE	High	PMI-Byonic	PMI-Byonic (A2)	A	2	Unambiguous	ICRCPPGFHGPTCRQDVNECSQNPGLCRHGGTCHNEIGSY	[Y].IcRcPPGFHGPtcRQDVNEcSQNPGLcRHGGTcHNEIGSY.[R]	C2(Carbamidomethyl); C4(Carbamidomethyl); T12(Fuc(1)); C13(Carbamidomethyl); C20(Carbamidomethyl); C27(Carbamidomethyl); C33(Carbamidomethyl)	1	1	Q01705	Q01705	Neurogenic locus notch homolog protein 1 OS=Mus musculus OX=10090 GN=Notch1 PE=1 SV=3	2	6	6	1	0	1	1	1	806.017	4831.06	4831.05	2.79152	0.00224766	0	0	454081	HCD (High Energy Collision Dissociation)	MS2	2.29551	100	10.71	3625	3625	3624	FP021821_6.raw	0/0		5.15481	407.239	407.239	3.6	7.0015e-06	9.46146e-07	0	0
FALSE	Low	PMI-Byonic	PMI-Byonic (A2)	A	2	Unambiguous	ICRCPPGFHGPTCRQDVNECSQNPGLCRHGGTCHNEIGSY	[Y].IcRcPPGFHGPtcRQDVNEcSQNPGLcRHGGTcHNEIGSY.[R]	C2(Carbamidomethyl); C4(Carbamidomethyl); T12(Fuc(1)); C13(Carbamidomethyl); C20(Carbamidomethyl); C27(Carbamidomethyl); C33(Carbamidomethyl)	1	1	Q01705	Q01705	Neurogenic locus notch homolog protein 1 OS=Mus musculus OX=10090 GN=Notch1 PE=1 SV=3	2	5	5	1	0	1	1	1	967.821	4835.08	4831.05	833.956	0.805776	0	0	563278	HCD (High Energy Collision Dissociation)	MS2	65.546	100	10.6215	3588	3588	3585	FP021821_6.raw	0/0		0.0131597	78.5266	78.5266	3.6	0.970153	0.116618	0	0
FALSE	High	PMI-Byonic	PMI-Byonic (A2)	A	2	Unambiguous	ICRCPPGFHGPTCRQDVNECSQNPGLCRHGGTCHNEIGSY	[Y].IcRcPPGFHGPtcRQDVNEcSQNPGLcRHGGTcHNEIGSY.[R]	C2(Carbamidomethyl); C4(Carbamidomethyl); T12(Fuc(1)); C13(Carbamidomethyl); C20(Carbamidomethyl); C27(Carbamidomethyl); C33(Carbamidomethyl)	1	1	Q01705	Q01705	Neurogenic locus notch homolog protein 1 OS=Mus musculus OX=10090 GN=Notch1 PE=1 SV=3	2	6	6	1	0	1	1	1	806.35	4833.06	4831.05	416.376	0.335255	0	0	3.42531e+06	HCD (High Energy Collision Dissociation)	MS2	10.2996	56.2873	10.5855	3573	3573	3571	FP021821_6.raw	0/0		3.98092	472.46	472.46	3.6	0.000104492	9.68639e-06	0	0
FALSE	Medium	PMI-Byonic	PMI-Byonic (A2)	A	2	Unambiguous	ICRCPPGFHGPTCRQDVNECSQNPGLCRHGGTCHNEIGSY	[Y].IcRcPPGFHGPtcRQDVNEcSQNPGLcRHGGTcHNEIGSY.[R]	C2(Carbamidomethyl); C4(Carbamidomethyl); T12(Fuc(1)); C13(Carbamidomethyl); C20(Carbamidomethyl); C27(Carbamidomethyl); C33(Carbamidomethyl)	1	1	Q01705	Q01705	Neurogenic locus notch homolog protein 1 OS=Mus musculus OX=10090 GN=Notch1 PE=1 SV=3	2	6	6	1	0	1	1	1	806.184	4832.07	4831.05	210.948	0.16985	0	0	356738	HCD (High Energy Collision Dissociation)	MS2	41.8661	100	10.2528	3435	3435	3432	FP021821_6.raw	0/0		0.233138	154.045	154.045	3.6	0.584605	0.0481769	0	0
FALSE	High	PMI-Byonic	PMI-Byonic (A2)	A	2	Unambiguous	ICRCPPGFHGPTCRQDVNECSQNPGLCRHGGTCHNEIGSY	[Y].IcRcPPGFHGPtcRQDVNEcSQNPGLcRHGGTcHNEIGSY.[R]	C2(Carbamidomethyl); C4(Carbamidomethyl); T12(Fuc(1)); C13(Carbamidomethyl); C20(Carbamidomethyl); C27(Carbamidomethyl); C33(Carbamidomethyl)	1	1	Q01705	Q01705	Neurogenic locus notch homolog protein 1 OS=Mus musculus OX=10090 GN=Notch1 PE=1 SV=3	2	5	5	1	0	1	1	1	967.618	4834.06	4831.05	623.285	0.602224	0	0	481492	HCD (High Energy Collision Dissociation)	MS2	0	100	10.2892	3451	3451	3443	FP021821_6.raw	0/0		0.940304	279.11	279.11	3.6	0.114735	0.00587691	0	0
FALSE	High	PMI-Byonic	PMI-Byonic (A2)	A	2	Unambiguous	ICRCPPGFHGPTCRQDVNECSQNPGLCRHGGTCHNEIGSY	[Y].IcRcPPGFHGPtcRQDVNEcSQNPGLcRHGGTcHNEIGSY.[R]	C2(Carbamidomethyl); C4(Carbamidomethyl); T12(Fuc(1)); C13(Carbamidomethyl); C20(Carbamidomethyl); C27(Carbamidomethyl); C33(Carbamidomethyl)	1	1	Q01705	Q01705	Neurogenic locus notch homolog protein 1 OS=Mus musculus OX=10090 GN=Notch1 PE=1 SV=3	2	6	6	1	0	1	1	1	806.016	4831.06	4831.05	1.88187	0.00151524	0	0	4.13117e+06	HCD (High Energy Collision Dissociation)	MS2	0	18.4863	10.4747	3526	3526	3525	FP021821_6.raw	0/0		5.43729	492.916	492.916	3.6	3.65348e-06	5.17343e-07	0	0
FALSE	Medium	PMI-Byonic	PMI-Byonic (A2)	A	2	Unambiguous	ICRCPPGFHGPTCRQDVNECSQNPGLCRHGGTCHNEIGSY	[Y].IcRcPPGFHGPtcRQDVNEcsQNPGLcRHGGTcHNEIGSY.[R]	C2(Carbamidomethyl); C4(Carbamidomethyl); T12(Fuc(1)); C13(Carbamidomethyl); C20(Carbamidomethyl); S21(Hex(1)); C27(Carbamidomethyl); C33(Carbamidomethyl)	1	1	Q01705	Q01705	Neurogenic locus notch homolog protein 1 OS=Mus musculus OX=10090 GN=Notch1 PE=1 SV=3	2	6	6	1	0	1	1	1	833.693	4997.12	4993.1	804.986	0.669896	0	0	308709	HCD (High Energy Collision Dissociation)	MS2	45.0538	100	10.2914	3452	3452	3443	FP021821_6.raw	0/0		0.563001	31.1851	31.1851	0	0.273526	0.0194279	0	0
FALSE	High	PMI-Byonic	PMI-Byonic (A2)	A	2	Unambiguous	ICRCPPGFHGPTCRQDVNECSQNPGLCRHGGTCHNEIGSY	[Y].IcRcPPGFHGPtcRQDVNEcSQNPGLcRHGGTcHNEIGSY.[R]	C2(Carbamidomethyl); C4(Carbamidomethyl); T12(Fuc(1)); C13(Carbamidomethyl); C20(Carbamidomethyl); C27(Carbamidomethyl); C33(Carbamidomethyl)	1	1	Q01705	Q01705	Neurogenic locus notch homolog protein 1 OS=Mus musculus OX=10090 GN=Notch1 PE=1 SV=3	2	5	5	1	0	1	1	1	967.021	4831.08	4831.05	5.80118	0.00560515	0	0	532625	HCD (High Energy Collision Dissociation)	MS2	45.6343	59.2176	10.501	3537	3537	3536	FP021821_6.raw	0/0		2.96934	414.569	414.569	3.6	0.00107316	9.15482e-05	0	0
FALSE	Medium	PMI-Byonic	PMI-Byonic (A2)	A	2	Unambiguous	ICRCPPGFHGPTCRQDVNECSQNPGLCRHGGTCHNEIGSY	[Y].IcRcPPGFHGPtcRQDVNEcSQNPGLcRHGGTcHNEIGSY.[R]	C2(Carbamidomethyl); C4(Carbamidomethyl); T12(HexNAc(1)); C13(Carbamidomethyl); C20(Carbamidomethyl); C27(Carbamidomethyl); C33(Carbamidomethyl)	1	1	Q01705	Q01705	Neurogenic locus notch homolog protein 1 OS=Mus musculus OX=10090 GN=Notch1 PE=1 SV=3	2	6	6	1	0	1	1	1	816.187	4892.09	4888.07	821.506	0.669264	0	0	1.44083e+06	HCD (High Energy Collision Dissociation)	MS2	6.83761	100	10.4846	3530	3530	3528	FP021821_6.raw	0/0		0.314393	22.2283	22.2283	1.2	0.484849	0.0395795	0	0
FALSE	High	PMI-Byonic	PMI-Byonic (A2)	A	2	Unambiguous	ICRCPPGFHGPTCRQDVNECSQNPGLCRHGGTCHNEIGSY	[Y].IcRcPPGFHGPTcRQDVNEcSQNPGLcRHGGTcHNEIGSY.[R]	C2(Carbamidomethyl); C4(Carbamidomethyl); C13(Carbamidomethyl); C20(Carbamidomethyl); C27(Carbamidomethyl); C33(Carbamidomethyl)	1	1	Q01705	Q01705	Neurogenic locus notch homolog protein 1 OS=Mus musculus OX=10090 GN=Notch1 PE=1 SV=3	2	6	6	1	0	1	1	1	782.006	4687	4684.99	428.064	0.334246	0	0	1375492	HCD (High Energy Collision Dissociation)	MS2	19.0239	100	10.4317	3509	3509	3508	FP021821_6.raw	0/0		0.99955	205.31	205.31	32.0914	0.100104	0.00530697	0	0
FALSE	High	PMI-Byonic	PMI-Byonic (A2)	A	2	Unambiguous	ICRCPPGFHGPTCRQDVNECSQNPGLCRHGGTCHNEIGSY	[Y].IcRcPPGFHGPtcRQDVNEcSQNPGLcRHGGTcHNEIGSY.[R]	C2(Carbamidomethyl); C4(Carbamidomethyl); T12(Fuc(1)); C13(Carbamidomethyl); C20(Carbamidomethyl); C27(Carbamidomethyl); C33(Carbamidomethyl)	1	1	Q01705	Q01705	Neurogenic locus notch homolog protein 1 OS=Mus musculus OX=10090 GN=Notch1 PE=1 SV=3	2	5	5	1	0	1	1	1	967.019	4831.06	4831.05	3.08488	0.00298064	0	0	792969	HCD (High Energy Collision Dissociation)	MS2	0	78.8386	10.397	3496	3496	3495	FP021821_6.raw	0/0		4.93166	573.25	573.25	3.6	1.1704e-05	1.38594e-06	0	0
FALSE	Low	PMI-Byonic	PMI-Byonic (A2)	A	2	Unambiguous	ICRCPPGFHGPTCRQDVNECSQNPGLCRHGGTCHNEIGSY	[Y].IcRcPPGFHGPTcRQDVNEcSQNPGLcRHGGTcHNEIGSY.[R]	C2(Carbamidomethyl); C4(Carbamidomethyl); C13(Carbamidomethyl); C20(Carbamidomethyl); C27(Carbamidomethyl); C33(Carbamidomethyl)	1	1	Q01705	Q01705	Neurogenic locus notch homolog protein 1 OS=Mus musculus OX=10090 GN=Notch1 PE=1 SV=3	2	6	6	1	0	1	1	1	782.34	4689	4684.99	856.653	0.668902	0	0	278458	HCD (High Energy Collision Dissociation)	MS2	80.9365	100	10.5604	3562	3562	3560	FP021821_6.raw	0/0		0.00729084	46.7298	46.7298	46.7298	0.983352	0.120141	0	0
FALSE	Medium	PMI-Byonic	PMI-Byonic (A2)	A	2	Unambiguous	HGPTCRQDVNECSQNPGL	[F].HGPtcRQDVNEcsQNPGL.[C]	T4(HexNAc(1)Hex(1)Fuc(1)NeuAc(1)); C5(Carbamidomethyl); C12(Carbamidomethyl); S13(HexNAc(1)Hex(1)Fuc(1)NeuAc(1))	1	1	Q01705	Q01705	Neurogenic locus notch homolog protein 1 OS=Mus musculus OX=10090 GN=Notch1 PE=1 SV=3	0	3	3	1	0	1	1	1	1225.15	3673.44	3673.46	-7.58667	-0.00928979	0	0	168406	HCD (High Energy Collision Dissociation)	MS2	0	100	14.1165	5077	5077	5067	FP021821_6.raw	0/0		0.318482	5.20154	5.20154	5.20154	0.480306	0.0375463	0	0
FALSE	High	PMI-Byonic	PMI-Byonic (A2)	A	2	Unambiguous	HGPTCRQDVNECSQNPGL	[F].HGPtcRQDVNEcsQNPGL.[C]	T4(HexNAc(1)Hex(1)Fuc(1)NeuAc(1)); C5(Carbamidomethyl); C12(Carbamidomethyl); S13(HexNAc(1)Hex(1)Fuc(1)NeuAc(1))	1	1	Q01705	Q01705	Neurogenic locus notch homolog protein 1 OS=Mus musculus OX=10090 GN=Notch1 PE=1 SV=3	0	3	3	1	0	1	1	1	1225.49	3674.45	3673.46	268.856	0.329211	0	0	292790	HCD (High Energy Collision Dissociation)	MS2	0	100	14.3897	5194	5194	5188	FP021821_6.raw	0/0		1.03072	18.4823	18.4823	18.4823	0.0931714	0.00433302	0	0
FALSE	Low	PMI-Byonic	PMI-Byonic (A2)	A	2	Unambiguous	HGPTCRQDVNECSQNPGL	[F].HGPtcRQDVNEcsQNPGL.[C]	T4(HexNAc(1)Hex(1)Fuc(1)NeuAc(1)); C5(Carbamidomethyl); C12(Carbamidomethyl); S13(HexNAc(1)Hex(1)Fuc(1)NeuAc(1))	1	1	Q01705	Q01705	Neurogenic locus notch homolog protein 1 OS=Mus musculus OX=10090 GN=Notch1 PE=1 SV=3	0	3	3	1	0	1	1	1	1225.16	3673.45	3673.46	-2.9012	-0.00355248	0	0	574914	HCD (High Energy Collision Dissociation)	MS2	0	100	14.225	5123	5123	5122	FP021821_6.raw	0/0		0.165483	19.2187	19.2187	19.2187	0.683152	0.0562717	0	0
FALSE	Low	PMI-Byonic	PMI-Byonic (A2)	A	2	Unambiguous	RCACRATHTGPHCELPY	[Y].RcAcRATHTGPHcELPY.[V]	C2(Carbamidomethyl); C4(Carbamidomethyl); C13(Carbamidomethyl)	1	1	Q01705	Q01705	Neurogenic locus notch homolog protein 1 OS=Mus musculus OX=10090 GN=Notch1 PE=1 SV=3	0	4	4	1	0	1	1	1	522.237	2085.92	2085.92	3.86686	0.00201649	0	0	213861	HCD (High Energy Collision Dissociation)	MS2	14.2105	100	7.66606	2387	2387	2381	FP021821_6.raw	0/0		0.0265434	67.1803	67.1803	67.1803	0.940712	0.102717	0	0
FALSE	Low	PMI-Byonic	PMI-Byonic (A2)	A	2	Unambiguous	RCACRATHTGPHCELPY	[Y].RcAcRATHTGPHcELPY.[V]	C2(Carbamidomethyl); C4(Carbamidomethyl); C13(Carbamidomethyl)	1	1	Q01705	Q01705	Neurogenic locus notch homolog protein 1 OS=Mus musculus OX=10090 GN=Notch1 PE=1 SV=3	0	4	4	1	0	1	1	1	522.736	2087.92	2085.92	962.21	0.501772	0	0	303316	HCD (High Energy Collision Dissociation)	MS2	50.699	100	7.69309	2398	2398	2395	FP021821_6.raw	0/0		0.0284465	87.9953	87.9953	87.9953	0.936599	0.0992251	0	0
FALSE	Low	PMI-Byonic	PMI-Byonic (A2)	A	2	Unambiguous	RCACRATHTGPHCELPY	[Y].RcAcRATHTGPHcELPY.[V]	C2(Carbamidomethyl); C4(Carbamidomethyl); C13(Carbamidomethyl)	1	1	Q01705	Q01705	Neurogenic locus notch homolog protein 1 OS=Mus musculus OX=10090 GN=Notch1 PE=1 SV=3	0	4	4	1	0	1	1	1	522.235	2085.92	2085.92	1.17489	0.00061268	0	0	740208	HCD (High Energy Collision Dissociation)	MS2	10.6217	100	7.80836	2442	2442	2441	FP021821_6.raw	0/0		0.0265434	104.829	104.829	104.829	0.940712	0.106179	0	0
FALSE	High	PMI-Byonic	PMI-Byonic (A2)	A	2	Unambiguous	NCRCPPEWTGQYCTEDVDECQLMPNACQNGGTCHNTHGGY	[Y].NcRcPPEWTGQYctEDVDEcQLMPNAcQNGGTcHnTHGGY.[N]	C2(Carbamidomethyl); C4(Carbamidomethyl); C13(Carbamidomethyl); T14(HexNAc(1)Fuc(1)); C20(Carbamidomethyl); C27(Carbamidomethyl); C33(Carbamidomethyl); N35(Oxidation)	1	1	Q01705	Q01705	Neurogenic locus notch homolog protein 1 OS=Mus musculus OX=10090 GN=Notch1 PE=1 SV=3	3	5	5	1	0	1	1	1	1029.2	5141.99	5138.97	585.907	0.602192	0	0	73331.3	HCD (High Energy Collision Dissociation)	MS2	39.0543	100	13.4519	4793	4793	4792	FP021821_6.raw	0/0		4.01997	342.879	342.879	0	9.55057e-05	8.18242e-06	0	0
FALSE	High	PMI-Byonic	PMI-Byonic (A2)	A	2	Unambiguous	NCRCPPEWTGQYCTEDVDECQLMPNACQNGGTCHNTHGGY	[Y].NcRcPPEWTGQYctEDVDEcQLMPNAcQNGGTcHNTHGGY.[N]	C2(Carbamidomethyl); C4(Carbamidomethyl); C13(Carbamidomethyl); T14(HexNAc(1)Fuc(1)); C20(Carbamidomethyl); C27(Carbamidomethyl); C33(Carbamidomethyl)	1	1	Q01705	Q01705	Neurogenic locus notch homolog protein 1 OS=Mus musculus OX=10090 GN=Notch1 PE=1 SV=3	3	4	4	1	0	1	1	1	1281.51	5123.01	5122.98	6.33171	0.00810931	0	0	140403	HCD (High Energy Collision Dissociation)	MS2	0	100	13.4283	4783	4783	4781	FP021821_6.raw	0/0		6.33952	515.897	515.897	4.4	4.57589e-07	7.1584e-08	0	0
FALSE	High	PMI-Byonic	PMI-Byonic (A2)	A	2	Unambiguous	NCRCPPEWTGQYCTEDVDECQLMPNACQNGGTCHNTHGGY	[Y].NcRcPPEWTGQYctEDVDEcQLMPNAcQNGGTcHNTHGGY.[N]	C2(Carbamidomethyl); C4(Carbamidomethyl); C13(Carbamidomethyl); T14(Fuc(1)); C20(Carbamidomethyl); C27(Carbamidomethyl); C33(Carbamidomethyl)	1	1	Q01705	Q01705	Neurogenic locus notch homolog protein 1 OS=Mus musculus OX=10090 GN=Notch1 PE=1 SV=3	3	4	4	1	0	1	1	1	1231.49	4922.93	4919.9	616.714	0.758543	0	0	181103	HCD (High Energy Collision Dissociation)	MS2	36.9405	100	13.3939	4769	4769	4759	FP021821_6.raw	0/0		3.34789	142.976	142.976	0.8	0.000448859	3.60267e-05	0	0
FALSE	High	PMI-Byonic	PMI-Byonic (A2)	A	2	Unambiguous	NCRCPPEWTGQYCTEDVDECQLMPNACQNGGTCHNTHGGY	[Y].NcRcPPEWTGQYctEDVDEcQLMPNAcQnGGTcHNThGGY.[N]	C2(Carbamidomethyl); C4(Carbamidomethyl); C13(Carbamidomethyl); T14(HexNAc(1)Fuc(1)); C20(Carbamidomethyl); C27(Carbamidomethyl); N29(Deamidated); C33(Carbamidomethyl); H37(Oxidation)	1	1	Q01705	Q01705	Neurogenic locus notch homolog protein 1 OS=Mus musculus OX=10090 GN=Notch1 PE=1 SV=3	3	4	4	1	0	1	1	1	1286.5	5142.99	5139.96	589.607	0.757639	0	0	191566	HCD (High Energy Collision Dissociation)	MS2	18.4767	100	13.7793	4934	4934	4924	FP021821_6.raw	0/0		2.96562	39.3149	39.3149	0	0.00108239	9.81539e-05	0	0
FALSE	High	PMI-Byonic	PMI-Byonic (A2)	A	2	Unambiguous	NCRCPPEWTGQYCTEDVDECQLMPNACQNGGTCHNTHGGY	[Y].NcRcPPEWTGQYctEDVDEcQLMPNAcQNGGTcHNTHGGY.[N]	C2(Carbamidomethyl); C4(Carbamidomethyl); C13(Carbamidomethyl); T14(HexNAc(1)Fuc(1)); C20(Carbamidomethyl); C27(Carbamidomethyl); C33(Carbamidomethyl)	1	1	Q01705	Q01705	Neurogenic locus notch homolog protein 1 OS=Mus musculus OX=10090 GN=Notch1 PE=1 SV=3	3	4	4	1	0	1	1	1	1281.76	5124.01	5122.98	202.102	0.258842	0	0	440407	HCD (High Energy Collision Dissociation)	MS2	0	100	13.3116	4734	4734	4726	FP021821_6.raw	0/0		6.80541	628.192	628.192	4.4	1.56528e-07	1.33628e-08	0	0
FALSE	High	PMI-Byonic	PMI-Byonic (A2)	A	2	Unambiguous	NCRCPPEWTGQYCTEDVDECQLMPNACQNGGTCHNTHGGY	[Y].NcRcPPEWTGQYctEDVDEcQLMPNAcQNGGTcHnTHGGY.[N]	C2(Carbamidomethyl); C4(Carbamidomethyl); C13(Carbamidomethyl); T14(HexNAc(1)Fuc(1)); C20(Carbamidomethyl); C27(Carbamidomethyl); C33(Carbamidomethyl); N35(Oxidation)	1	1	Q01705	Q01705	Neurogenic locus notch homolog protein 1 OS=Mus musculus OX=10090 GN=Notch1 PE=1 SV=3	3	4	4	1	0	1	1	1	1285.75	5140	5138.97	199.042	0.255718	0	0	397172	HCD (High Energy Collision Dissociation)	MS2	59.9236	100	13.2644	4714	4714	4704	FP021821_6.raw	0/0		8.29971	611.953	611.953	4.4	5.01517e-09	9.71733e-10	0	0
FALSE	High	PMI-Byonic	PMI-Byonic (A2)	A	2	Unambiguous	NCRCPPEWTGQY	[Y].NcRcPPEWTGQY.[C]	C2(Carbamidomethyl); C4(Carbamidomethyl)	1	1	Q01705	Q01705	Neurogenic locus notch homolog protein 1 OS=Mus musculus OX=10090 GN=Notch1 PE=1 SV=3	1	2	2	1	0	1	1	1	784.327	1567.65	1567.64	3.18693	0.00249798	0	0	230107	HCD (High Energy Collision Dissociation)	MS2	0	100	11.8823	4126	4126	4121	FP021821_6.raw	0/0		4.95489	364.196	325.947	325.947	1.10945e-05	1.28378e-06	0	0
FALSE	Low	PMI-Byonic	PMI-Byonic (A2)	A	2	Unambiguous	NCRCPPEW	[Y].NcRcPPEw.[T]	C2(Carbamidomethyl); C4(Carbamidomethyl); W8(Oxidation)	1	1	Q01705	Q01705	Neurogenic locus notch homolog protein 1 OS=Mus musculus OX=10090 GN=Notch1 PE=1 SV=3	0	2	2		0	1	1	1	567.725	1134.44	1134.45	-2.83551	-0.00160836	0	0	230321	HCD (High Energy Collision Dissociation)	MS2	8.97734	100	12.7105	4478	4478	4473	FP021821_6.raw	0/0		0.00334688	2.73833	2.73833	1.2	0.992323	0.130638	0	0
FALSE	High	PMI-Byonic	PMI-Byonic (A2)	A	2	Unambiguous	NCRCPPEWTGQYCTEDVDECQLMPNACQNGGTCHNTHGGY	[Y].NcRcPPEWTGQYctEDVDEcQLMPNAcQNGGTcHnTHGGY.[N]	C2(Carbamidomethyl); C4(Carbamidomethyl); C13(Carbamidomethyl); T14(HexNAc(1)Fuc(1)); C20(Carbamidomethyl); C27(Carbamidomethyl); C33(Carbamidomethyl); N35(Oxidation)	1	1	Q01705	Q01705	Neurogenic locus notch homolog protein 1 OS=Mus musculus OX=10090 GN=Notch1 PE=1 SV=3	3	4	4	1	0	1	1	1	1285.5	5139	5138.97	4.54606	0.00584052	0	0	271337	HCD (High Energy Collision Dissociation)	MS2	0	100	13.3895	4767	4767	4759	FP021821_6.raw	0/0		15.1152	977.956	977.956	10.7683	7.66944e-16	3.83453e-16	0	0
FALSE	High	PMI-Byonic	PMI-Byonic (A2)	A	2	Unambiguous	NCRCPPEWTGQYCTEDVDECQLMPNACQNGGTCHNTHGGY	[Y].NcRcPPEWTGQYctEDVDEcQLMPNAcQNGGTcHnTHGGY.[N]	C2(Carbamidomethyl); C4(Carbamidomethyl); C13(Carbamidomethyl); T14(HexNAc(1)Hex(1)Fuc(1)NeuAc(1)); C20(Carbamidomethyl); C27(Carbamidomethyl); C33(Carbamidomethyl); N35(Oxidation)	1	1	Q01705	Q01705	Neurogenic locus notch homolog protein 1 OS=Mus musculus OX=10090 GN=Notch1 PE=1 SV=3	3	4	4	1	0	1	1	1	1399.3	5594.16	5592.12	364.042	0.508942	0	0	266226	HCD (High Energy Collision Dissociation)	MS2	33.5652	100	14.0885	5065	5065	5056	FP021821_6.raw	0/0		1.48528	80.666	80.666	0	0.0327127	0.00164479	0	0
FALSE	High	PMI-Byonic	PMI-Byonic (A2)	A	2	Unambiguous	NCRCPPEWTGQYCTEDVDECQLMPNACQNGGTCHNTHGGY	[Y].NcRcPPEWTGQYctEDVDEcQLMPNAcQnGGTcHNTHGGY.[N]	C2(Carbamidomethyl); C4(Carbamidomethyl); C13(Carbamidomethyl); T14(HexNAc(1)Fuc(1)); C20(Carbamidomethyl); C27(Carbamidomethyl); N29(Oxidation); C33(Carbamidomethyl)	1	1	Q01705	Q01705	Neurogenic locus notch homolog protein 1 OS=Mus musculus OX=10090 GN=Notch1 PE=1 SV=3	3	5	5	1	0	1	1	1	1029.21	5142.01	5138.97	591.132	0.607563	0	0	245842	HCD (High Energy Collision Dissociation)	MS2	35.3691	100	13.3417	4747	4747	4737	FP021821_6.raw	0/0		5.51578	542.855	542.855	0	3.04945e-06	4.1469e-07	0	0
FALSE	High	PMI-Byonic	PMI-Byonic (A2)	A	2	Unambiguous	NCRCPPEWTGQYCTEDVDECQLMPNACQNGGTCHNTHGGY	[Y].NcRcPPEWTGQYctEDVDEcQLMPNAcQNGGTcHNTHGGY.[N]	C2(Carbamidomethyl); C4(Carbamidomethyl); C13(Carbamidomethyl); T14(HexNAc(1)Hex(1)Fuc(1)NeuAc(1)); C20(Carbamidomethyl); C27(Carbamidomethyl); C33(Carbamidomethyl)	1	1	Q01705	Q01705	Neurogenic locus notch homolog protein 1 OS=Mus musculus OX=10090 GN=Notch1 PE=1 SV=3	3	5	5	1	0	1	1	1	1116.84	5580.15	5576.13	720.906	0.803973	0	0	174004	HCD (High Energy Collision Dissociation)	MS2	4.06906	100	13.9826	5020	5020	5012	FP021821_6.raw	0/0		5.30411	374.735	374.735	0.8	4.96467e-06	6.74608e-07	0	0
FALSE	High	PMI-Byonic	PMI-Byonic (A2)	A	2	Unambiguous	NCRCPPEWTGQYCTEDVDECQLMPNACQNGGTCHNTHGGY	[Y].NcRcPPEWTGQYctEDVDEcQLMPNAcQNGGTcHNThGGY.[N]	C2(Carbamidomethyl); C4(Carbamidomethyl); C13(Carbamidomethyl); T14(HexNAc(1)Fuc(1)); C20(Carbamidomethyl); C27(Carbamidomethyl); C33(Carbamidomethyl); H37(Oxidation)	1	1	Q01705	Q01705	Neurogenic locus notch homolog protein 1 OS=Mus musculus OX=10090 GN=Notch1 PE=1 SV=3	3	4	4	1	0	1	1	1	1286.25	5141.99	5138.97	586.42	0.753399	0	0	503953	HCD (High Energy Collision Dissociation)	MS2	0	100	13.6441	4876	4876	4869	FP021821_6.raw	0/0		3.93395	236.124	236.124	0	0.000116425	1.1381e-05	0	0
FALSE	High	PMI-Byonic	PMI-Byonic (A2)	A	2	Unambiguous	NCRCPPEWTGQYCTEDVDECQLMPNACQNGGTCHNTHGGY	[Y].NcRcPPEWTGQYctEDVDEcQLMPNAcQNGGTcHNTHGGY.[N]	C2(Carbamidomethyl); C4(Carbamidomethyl); C13(Carbamidomethyl); T14(HexNAc(1)Hex(1)Fuc(1)NeuAc(1)); C20(Carbamidomethyl); C27(Carbamidomethyl); C33(Carbamidomethyl)	1	1	Q01705	Q01705	Neurogenic locus notch homolog protein 1 OS=Mus musculus OX=10090 GN=Notch1 PE=1 SV=3	3	4	4	1	0	1	1	1	1395.8	5580.17	5576.13	725.385	1.01121	0	0	162474	HCD (High Energy Collision Dissociation)	MS2	65.2877	100	13.9611	5011	5011	5001	FP021821_6.raw	0/0		3.55384	170.393	170.393	0.8	0.000279355	1.95672e-05	0	0
FALSE	High	PMI-Byonic	PMI-Byonic (A2)	A	2	Unambiguous	NCRCPPEWTGQYCTEDVDECQLMPNACQNGGTCHNTHGGY	[Y].NcRcPPEWtGQYcTEDVDEcQLMPNAcQnGGTcHNTHGGY.[N]	C2(Carbamidomethyl); C4(Carbamidomethyl); T9(HexNAc(1)Fuc(1)); C13(Carbamidomethyl); C20(Carbamidomethyl); C27(Carbamidomethyl); N29(Deamidated); C33(Carbamidomethyl)	1	1	Q01705	Q01705	Neurogenic locus notch homolog protein 1 OS=Mus musculus OX=10090 GN=Notch1 PE=1 SV=3	3	4	4	1	0	1	1	1	1282.51	5127	5123.96	592.742	0.759298	0	0	198156	HCD (High Energy Collision Dissociation)	MS2	41.7161	100	13.6832	4892	4892	4891	FP021821_6.raw	0/0		2.42413	241.598	241.598	0.016601	0.00376588	0.000266861	0	0
FALSE	High	PMI-Byonic	PMI-Byonic (A2)	A	2	Unambiguous	NCRCPPEWTGQYCTEDVDECQLMPNACQNGGTCHNTHGGY	[Y].NcRcPPEWTGQYctEDVDEcQLMPNAcQNGGTcHNTHGGY.[N]	C2(Carbamidomethyl); C4(Carbamidomethyl); C13(Carbamidomethyl); T14(HexNAc(1)Fuc(1)); C20(Carbamidomethyl); C27(Carbamidomethyl); C33(Carbamidomethyl)	1	1	Q01705	Q01705	Neurogenic locus notch homolog protein 1 OS=Mus musculus OX=10090 GN=Notch1 PE=1 SV=3	3	4	4	1	0	1	1	1	1282.25	5125.98	5122.98	585.161	0.749442	0	0	230332	HCD (High Energy Collision Dissociation)	MS2	37.1492	100	13.5556	4837	4837	4836	FP021821_6.raw	0/0		2.73763	200.43	200.43	3.73879	0.00182966	0.000161173	0	0
FALSE	High	PMI-Byonic	PMI-Byonic (A2)	A	2	Unambiguous	NCRCPPEWTGQYCTEDVDECQLMPNACQNGGTCHNTHGGY	[Y].NcRcPPEWTGQYctEDVDEcQLMPNAcQNGGTcHNThGGY.[N]	C2(Carbamidomethyl); C4(Carbamidomethyl); C13(Carbamidomethyl); T14(HexNAc(1)Hex(1)Fuc(1)NeuAc(1)); C20(Carbamidomethyl); C27(Carbamidomethyl); C33(Carbamidomethyl); H37(Oxidation)	1	1	Q01705	Q01705	Neurogenic locus notch homolog protein 1 OS=Mus musculus OX=10090 GN=Notch1 PE=1 SV=3	3	4	4	1	0	1	1	1	1398.79	5592.15	5592.12	4.21297	0.00588986	0	0	100565	HCD (High Energy Collision Dissociation)	MS2	0	100	13.9416	5002	5002	5001	FP021821_6.raw	0/0		3.94016	270.187	270.187	0	0.000114773	1.05339e-05	0	0
FALSE	High	PMI-Byonic	PMI-Byonic (A2)	A	2	Unambiguous	NCRCPPEWTGQYCTEDVDECQLMPNACQNGGTCHNTHGGY	[Y].NcRcPPEWTGQYctEDVDEcQLMPNAcQNGGTcHNThGGY.[N]	C2(Carbamidomethyl); C4(Carbamidomethyl); C13(Carbamidomethyl); T14(HexNAc(1)Hex(1)Fuc(1)NeuAc(1)); C20(Carbamidomethyl); C27(Carbamidomethyl); C33(Carbamidomethyl); H37(Oxidation)	1	1	Q01705	Q01705	Neurogenic locus notch homolog protein 1 OS=Mus musculus OX=10090 GN=Notch1 PE=1 SV=3	3	5	5	1	0	1	1	1	1119.84	5595.15	5592.12	542.24	0.606455	0	0	142613	HCD (High Energy Collision Dissociation)	MS2	8.79598	100	13.9347	5000	5000	4990	FP021821_6.raw	0/0		4.051	341.064	341.064	0	8.89199e-05	7.45472e-06	0	0
FALSE	High	PMI-Byonic	PMI-Byonic (A2)	A	2	Unambiguous	NCRCPPEWTGQYCTEDVDECQLMPNACQNGGTCHNTHGGY	[Y].NcRcPPEWTGQYctEDVDEcQLMPNAcQNGGTcHnTHGGY.[N]	C2(Carbamidomethyl); C4(Carbamidomethyl); C13(Carbamidomethyl); T14(HexNAc(1)Fuc(1)); C20(Carbamidomethyl); C27(Carbamidomethyl); C33(Carbamidomethyl); N35(Oxidation)	1	1	Q01705	Q01705	Neurogenic locus notch homolog protein 1 OS=Mus musculus OX=10090 GN=Notch1 PE=1 SV=3	3	4	4	1	0	1	1	1	1285.5	5138.99	5138.97	2.07566	0.00266669	0	0	69151.6	HCD (High Energy Collision Dissociation)	MS2	0	100	13.5035	4815	4815	4814	FP021821_6.raw	0/0		9.01342	688.684	688.684	4.4	9.69569e-10	1.21689e-10	0	0
FALSE	High	PMI-Byonic	PMI-Byonic (A2)	A	2	Unambiguous	QGATCHDRVASF	[F].QGATcHDRVASF.[Y]	C5(Carbamidomethyl)	1	1	Q01705	Q01705	Neurogenic locus notch homolog protein 1 OS=Mus musculus OX=10090 GN=Notch1 PE=1 SV=3	0	3	3	1	0	1	1	1	450.207	1348.61	1348.61	0.684239	0.00030759	0	0	1.02097e+06	HCD (High Energy Collision Dissociation)	MS2	33.6748	100	7.72928	2411	2411	2410	FP021821_6.raw	0/0		2.98474	427.548	320.085	320.085	0.00103575	8.49157e-05	0	0
FALSE	High	PMI-Byonic	PMI-Byonic (A2)	A	2	Unambiguous	QGATCHDRVASFY	[F].QGAtcHDRVASFY.[C]	T4(Fuc(1)); C5(Carbamidomethyl)	1	1	Q01705	Q01705	Neurogenic locus notch homolog protein 1 OS=Mus musculus OX=10090 GN=Notch1 PE=1 SV=3	1	3	3	1	0	1	1	1	553.249	1657.73	1657.73	2.69755	0.0014906	0	0	411744	HCD (High Energy Collision Dissociation)	MS2	68.1004	100	10.2064	3415	3415	3414	FP021821_6.raw	0/0		2.25193	266.194	266.194	9.2	0.00559851	0.00032651	0	0
FALSE	High	PMI-Byonic	PMI-Byonic (A2)	A	2	Unambiguous	QGATCHDRVASF	[F].QGATcHDRVAsF.[Y]	C5(Carbamidomethyl); S11(Fuc(1))	1	1	Q01705	Q01705	Neurogenic locus notch homolog protein 1 OS=Mus musculus OX=10090 GN=Notch1 PE=1 SV=3	0	3	3	1	0	1	1	1	498.894	1494.67	1494.66	1.42269	0.000708816	0	0	6.71486e+06	HCD (High Energy Collision Dissociation)	MS2	1.1392	18.5337	8.01082	2526	2526	2525	FP021821_6.raw	0/0		8.22191	620.222	552.874	0.535117	5.9992e-09	1.33589e-09	0	0
FALSE	High	PMI-Byonic	PMI-Byonic (A2)	A	2	Unambiguous	QGATCHDRVASF	[F].QGAtcHDRVASF.[Y]	T4(HexNAc(1)Fuc(1)); C5(Carbamidomethyl)	1	1	Q01705	Q01705	Neurogenic locus notch homolog protein 1 OS=Mus musculus OX=10090 GN=Notch1 PE=1 SV=3	0	3	3	1	0	1	1	1	566.587	1697.75	1697.74	1.45237	0.000821919	0	0	158565	HCD (High Energy Collision Dissociation)	MS2	26.7133	100	7.97031	2509	2509	2506	FP021821_6.raw	0/0		1.25911	99.8251	99.8251	9.2	0.0550667	0.00305817	0	0
FALSE	High	PMI-Byonic	PMI-Byonic (A2)	A	2	Unambiguous	QGATCHDRVASF	[F].QGAtcHDRVASF.[Y]	T4(Fuc(1)); C5(Carbamidomethyl)	1	1	Q01705	Q01705	Neurogenic locus notch homolog protein 1 OS=Mus musculus OX=10090 GN=Notch1 PE=1 SV=3	0	2	2	1	0	1	1	1	747.837	1494.67	1494.66	1.18668	0.000886842	0	0	209085	HCD (High Energy Collision Dissociation)	MS2	42.4808	100	7.95603	2503	2503	2498	FP021821_6.raw	0/0		1.83861	188.607	188.607	20.9049	0.0145009	0.000861647	0	0
FALSE	High	PMI-Byonic	PMI-Byonic (A2)	A	2	Unambiguous	QGATCHDRVASF	[F].QGATcHDRVASF.[Y]	C5(Carbamidomethyl)	1	1	Q01705	Q01705	Neurogenic locus notch homolog protein 1 OS=Mus musculus OX=10090 GN=Notch1 PE=1 SV=3	0	3	3	1	0	1	1	1	450.207	1348.61	1348.61	0.412691	0.000185519	0	0	1.24051e+06	HCD (High Energy Collision Dissociation)	MS2	6.86557	100	7.94698	2499	2499	2498	FP021821_6.raw	0/0		7.22191	567.808	442.222	442.222	5.9992e-08	5.51812e-09	0	0
FALSE	Low	PMI-Byonic	PMI-Byonic (A2)	A	2	Unambiguous	QGATCHDRVASF	[F].QGAtcHDRVASF.[Y]	T4(Fuc(1)); C5(Carbamidomethyl)	1	1	Q01705	Q01705	Neurogenic locus notch homolog protein 1 OS=Mus musculus OX=10090 GN=Notch1 PE=1 SV=3	0	2	2		0	1	1	1	747.827	1494.65	1494.66	-11.3089	-0.00845154	0	0	118303	HCD (High Energy Collision Dissociation)	MS2	15.0042	100	12.1671	4247	4247	4242	FP021821_6.raw	0/0		0.00415187	20.5451	20.5451	9.2	0.990486	0.123665	0	0
FALSE	High	PMI-Byonic	PMI-Byonic (A2)	A	2	Unambiguous	QGATCHDRVASF	[F].QGAtcHDRVASF.[Y]	T4(HexNAc(1)Hex(1)Fuc(1)); C5(Carbamidomethyl)	1	1	Q01705	Q01705	Neurogenic locus notch homolog protein 1 OS=Mus musculus OX=10090 GN=Notch1 PE=1 SV=3	0	3	3	1	0	1	1	1	620.603	1859.8	1859.8	-0.297374	-0.000184352	0	0	335066	HCD (High Energy Collision Dissociation)	MS2	11.5025	100	7.93483	2494	2494	2493	FP021821_6.raw	0/0		4.52802	326.037	326.037	9.2	2.96472e-05	3.00367e-06	0	0
FALSE	High	PMI-Byonic	PMI-Byonic (A2)	A	2	Unambiguous	QGATCHDRVASF	[F].QGATcHDRVAsF.[Y]	C5(Carbamidomethyl); S11(Fuc(1))	1	1	Q01705	Q01705	Neurogenic locus notch homolog protein 1 OS=Mus musculus OX=10090 GN=Notch1 PE=1 SV=3	0	3	3	1	0	1	1	1	498.894	1494.67	1494.66	1.30019	0.000647781	0	0	4399040	HCD (High Energy Collision Dissociation)	MS2	0	45.5356	7.9037	2481	2481	2480	FP021821_6.raw	0/0		9.22191	683.395	607.459	18.1993	5.9992e-10	9.14078e-11	0	0
FALSE	High	PMI-Byonic	PMI-Byonic (A2)	A	2	Unambiguous	QGATCHDRVASF	[F].QGATcHDRVAsF.[Y]	C5(Carbamidomethyl); S11(HexNAc(1)Hex(1)Fuc(1))	1	1	Q01705	Q01705	Neurogenic locus notch homolog protein 1 OS=Mus musculus OX=10090 GN=Notch1 PE=1 SV=3	0	3	3	1	0	1	1	1	620.604	1859.8	1859.8	1.08099	0.00067014	0	0	1.75158e+06	HCD (High Energy Collision Dissociation)	MS2	7.91636	71.9257	8.03835	2537	2537	2536	FP021821_6.raw	0/0		8.41379	642.853	613.166	14.3761	3.85668e-09	3.75582e-10	0	0
FALSE	High	PMI-Byonic	PMI-Byonic (A2)	A	2	Unambiguous	QGATCHDRVASF	[F].QGATcHDRVASF.[Y]	C5(Carbamidomethyl)	1	1	Q01705	Q01705	Neurogenic locus notch homolog protein 1 OS=Mus musculus OX=10090 GN=Notch1 PE=1 SV=3	0	3	3	1	0	1	1	1	450.207	1348.61	1348.61	1.09156	0.000490695	0	0	1.71143e+06	HCD (High Energy Collision Dissociation)	MS2	1.58302	56.0641	7.83462	2453	2453	2452	FP021821_6.raw	0/0		3.54608	457.38	301.734	301.734	0.000284392	2.15888e-05	0	0
FALSE	Medium	PMI-Byonic	PMI-Byonic (A2)	A	2	Unambiguous	QGATCHDRVASFY	[F].QGATcHDRVASFY.[C]	C5(Carbamidomethyl)	1	1	Q01705	Q01705	Neurogenic locus notch homolog protein 1 OS=Mus musculus OX=10090 GN=Notch1 PE=1 SV=3	1	3	3	1	0	1	1	1	504.563	1511.68	1511.67	3.97885	0.0020049	0	0	340914	HCD (High Energy Collision Dissociation)	MS2	19.1309	100	10.2506	3434	3434	3432	FP021821_6.raw	0/0		0.300723	73.1932	73.1932	73.1932	0.500353	0.0436607	0	0
FALSE	High	PMI-Byonic	PMI-Byonic (A2)	A	2	Unambiguous	QGATCHDRVASF	[F].QGAtcHDRVAsF.[Y]	T4(Fuc(1)); C5(Carbamidomethyl); S11(Hex(1))	1	1	Q01705	Q01705	Neurogenic locus notch homolog protein 1 OS=Mus musculus OX=10090 GN=Notch1 PE=1 SV=3	0	3	3	1	0	1	1	1	552.911	1656.72	1656.72	0.67712	0.000373932	0	0	290186	HCD (High Energy Collision Dissociation)	MS2	27.1655	100	7.82687	2450	2450	2446	FP021821_6.raw	0/0		1.64231	148.808	148.808	0	0.0227872	0.00116135	0	0
FALSE	High	PMI-Byonic	PMI-Byonic (A2)	A	2	Unambiguous	QGATCHDRVASF	[F].QGATcHDRVAsF.[Y]	C5(Carbamidomethyl); S11(Fuc(1))	1	1	Q01705	Q01705	Neurogenic locus notch homolog protein 1 OS=Mus musculus OX=10090 GN=Notch1 PE=1 SV=3	0	3	3	1	0	1	1	1	498.893	1494.67	1494.66	0.810162	0.00040364	0	0	635214	HCD (High Energy Collision Dissociation)	MS2	15.4432	100	7.79843	2438	2438	2435	FP021821_6.raw	0/0		8.22191	648.439	637.03	3.7049	5.9992e-09	1.2193e-09	0	0
FALSE	Low	PMI-Byonic	PMI-Byonic (A2)	A	2	Unambiguous	QGATCHDRVASF	[F].QGATcHDRVASF.[Y]	C5(Carbamidomethyl)	1	1	Q01705	Q01705	Neurogenic locus notch homolog protein 1 OS=Mus musculus OX=10090 GN=Notch1 PE=1 SV=3	0	3	3	1	0	1	1	1	450.542	1349.61	1348.61	744.657	0.33475	0	0	467740	HCD (High Energy Collision Dissociation)	MS2	43.0687	100	8.06882	2550	2550	2547	FP021821_6.raw	0/0		0.147292	118.146	118.146	118.146	0.712375	0.0591493	0	0
FALSE	High	PMI-Byonic	PMI-Byonic (A2)	A	2	Unambiguous	QGATCHDRVASF	[F].QGATcHDRVAsF.[Y]	C5(Carbamidomethyl); S11(HexNAc(1)Hex(1)Fuc(1))	1	1	Q01705	Q01705	Neurogenic locus notch homolog protein 1 OS=Mus musculus OX=10090 GN=Notch1 PE=1 SV=3	0	3	3	1	0	1	1	1	620.605	1859.8	1859.8	2.06554	0.00128049	0	0	1.10723e+06	HCD (High Energy Collision Dissociation)	MS2	0	100	8.14298	2576	2576	2575	FP021821_6.raw	0/0		6.26172	518.452	518.452	7.81249	5.47372e-07	8.49179e-08	0	0
FALSE	High	PMI-Byonic	PMI-Byonic (A2)	A	2	Unambiguous	QGATCHDRVASF	[F].QGATcHDRVAsF.[Y]	C5(Carbamidomethyl); S11(Fuc(1))	1	1	Q01705	Q01705	Neurogenic locus notch homolog protein 1 OS=Mus musculus OX=10090 GN=Notch1 PE=1 SV=3	0	3	3	1	0	1	1	1	498.894	1494.67	1494.66	1.79021	0.000891921	0	0	3057674	HCD (High Energy Collision Dissociation)	MS2	6.10677	53.192	8.12285	2569	2569	2568	FP021821_6.raw	0/0		8.41379	606.507	567.693	4.38779	3.85668e-09	4.81069e-10	0	0
FALSE	High	PMI-Byonic	PMI-Byonic (A2)	A	2	Unambiguous	QGATCHDRVASFY	[F].QGAtcHDRVASFY.[C]	T4(HexNAc(1)Hex(1)Fuc(1)NeuAc(1)); C5(Carbamidomethyl)	1	1	Q01705	Q01705	Neurogenic locus notch homolog protein 1 OS=Mus musculus OX=10090 GN=Notch1 PE=1 SV=3	1	3	3	1	0	1	1	1	771.992	2313.96	2313.96	2.5865	0.00199501	0	0	272486	HCD (High Energy Collision Dissociation)	MS2	0	100	11.2797	3868	3868	3859	FP021821_6.raw	0/0		4.06106	333.751	282.418	10.4	8.68847e-05	6.77014e-06	0	0
FALSE	High	PMI-Byonic	PMI-Byonic (A2)	A	2	Unambiguous	QGATCHDRVASF	[F].QGAtcHDRVASF.[Y]	T4(HexNAc(1)Hex(1)Fuc(1)NeuAc(1)); C5(Carbamidomethyl)	1	1	Q01705	Q01705	Neurogenic locus notch homolog protein 1 OS=Mus musculus OX=10090 GN=Notch1 PE=1 SV=3	0	3	3	1	0	1	1	1	717.637	2150.9	2150.89	2.71373	0.00194565	0	0	270245	HCD (High Energy Collision Dissociation)	MS2	61.8378	100	9.9216	3293	3293	3292	FP021821_6.raw	0/0		1.76484	125.568	47.1328	11.6	0.0171855	0.00103848	0	0
FALSE	High	PMI-Byonic	PMI-Byonic (A2)	A	2	Unambiguous	QGATCHDRVASFY	[F].QGATcHDRVAsFY.[C]	C5(Carbamidomethyl); S11(Fuc(1))	1	1	Q01705	Q01705	Neurogenic locus notch homolog protein 1 OS=Mus musculus OX=10090 GN=Notch1 PE=1 SV=3	1	3	3	1	0	1	1	1	553.248	1657.73	1657.73	2.03482	0.00112439	0	0	4.46036e+06	HCD (High Energy Collision Dissociation)	MS2	2.4402	66.2558	9.96998	3314	3314	3313	FP021821_6.raw	0/0		9.24779	684.419	631.907	1.86095	5.65217e-10	7.2574e-11	0	0
FALSE	High	PMI-Byonic	PMI-Byonic (A2)	A	2	Unambiguous	QGATCHDRVASFY	[F].QGAtcHDRVASFY.[C]	T4(Fuc(1)); C5(Carbamidomethyl)	1	1	Q01705	Q01705	Neurogenic locus notch homolog protein 1 OS=Mus musculus OX=10090 GN=Notch1 PE=1 SV=3	1	3	3	1	0	1	1	1	553.249	1657.73	1657.73	2.25573	0.00124646	0	0	444335	HCD (High Energy Collision Dissociation)	MS2	8.29375	100	9.85812	3266	3266	3263	FP021821_6.raw	0/0		3.26214	351.364	351.364	4.51009	0.000546841	4.62541e-05	0	0
FALSE	High	PMI-Byonic	PMI-Byonic (A2)	A	2	Unambiguous	QGATCHDRVASFY	[F].QGAtcHDRVASFY.[C]	T4(HexNAc(1)Fuc(1)); C5(Carbamidomethyl)	1	1	Q01705	Q01705	Neurogenic locus notch homolog protein 1 OS=Mus musculus OX=10090 GN=Notch1 PE=1 SV=3	1	3	3	1	0	1	1	1	620.942	1860.81	1860.81	1.89669	0.00117646	0	0	371923	HCD (High Energy Collision Dissociation)	MS2	45.6949	100	9.97862	3318	3318	3313	FP021821_6.raw	0/0		2.76786	233.361	233.361	9.2	0.00170665	0.000150477	0	0
FALSE	High	PMI-Byonic	PMI-Byonic (A2)	A	2	Unambiguous	QGATCHDRVASFY	[F].QGAtcHDRVASFY.[C]	T4(HexNAc(1)Fuc(1)); C5(Carbamidomethyl)	1	1	Q01705	Q01705	Neurogenic locus notch homolog protein 1 OS=Mus musculus OX=10090 GN=Notch1 PE=1 SV=3	1	3	3	1	0	1	1	1	620.941	1860.81	1860.81	1.10948	0.000688178	0	0	130118	HCD (High Energy Collision Dissociation)	MS2	21.5753	100	9.84498	3261	3261	3252	FP021821_6.raw	0/0		2.70104	197.079	197.079	9.2	0.00199048	0.00017275	0	0
FALSE	High	PMI-Byonic	PMI-Byonic (A2)	A	2	Unambiguous	QGATCHDRVASFY	[F].QGATcHDRVASFY.[C]	C5(Carbamidomethyl)	1	1	Q01705	Q01705	Neurogenic locus notch homolog protein 1 OS=Mus musculus OX=10090 GN=Notch1 PE=1 SV=3	1	3	3	1	0	1	1	1	504.563	1511.67	1511.67	2.28306	0.00115041	0	0	793113	HCD (High Energy Collision Dissociation)	MS2	10.0159	100	9.99961	3327	3327	3324	FP021821_6.raw	0/0		3.40824	420.175	311.079	311.079	0.000390628	3.29912e-05	0	0
FALSE	High	PMI-Byonic	PMI-Byonic (A2)	A	2	Unambiguous	QGATCHDRVASF	[F].QGATcHDRVAsF.[Y]	C5(Carbamidomethyl); S11(HexNAc(1)Fuc(1))	1	1	Q01705	Q01705	Neurogenic locus notch homolog protein 1 OS=Mus musculus OX=10090 GN=Notch1 PE=1 SV=3	0	3	3	1	0	1	1	1	566.587	1697.75	1697.74	1.02096	0.000577778	0	0	387006	HCD (High Energy Collision Dissociation)	MS2	0	100	8.07438	2552	2552	2551	FP021821_6.raw	0/0		7.22191	598.851	598.851	27.7023	5.9992e-08	6.60759e-09	0	0
FALSE	Medium	PMI-Byonic	PMI-Byonic (A2)	A	2	Unambiguous	QGATCHDRVASFY	[F].QGAtcHDRVAsFY.[C]	T4(Fuc(1)); C5(Carbamidomethyl); S11(Hex(1))	1	1	Q01705	Q01705	Neurogenic locus notch homolog protein 1 OS=Mus musculus OX=10090 GN=Notch1 PE=1 SV=3	1	3	3	1	0	1	1	1	607.265	1819.78	1819.78	0.597205	0.000362261	0	0	182091	HCD (High Energy Collision Dissociation)	MS2	0	100	9.83418	3256	3256	3252	FP021821_6.raw	0/0		0.714508	86.3924	86.3924	0	0.192971	0.0117245	0	0
FALSE	High	PMI-Byonic	PMI-Byonic (A2)	A	2	Unambiguous	QGATCHDRVASF	[F].QGAtcHDRVASF.[Y]	T4(HexNAc(1)Hex(1)Fuc(1)NeuAc(1)); C5(Carbamidomethyl)	1	1	Q01705	Q01705	Neurogenic locus notch homolog protein 1 OS=Mus musculus OX=10090 GN=Notch1 PE=1 SV=3	0	3	3	1	0	1	1	1	717.637	2150.9	2150.89	2.37321	0.00170151	0	0	1.57088e+06	HCD (High Energy Collision Dissociation)	MS2	5.47928	96.8385	9.80209	3242	3242	3241	FP021821_6.raw	0/0		5.95119	477.673	400.106	11.6	1.11895e-06	1.91839e-07	0	0
FALSE	High	PMI-Byonic	PMI-Byonic (A2)	A	2	Unambiguous	QGATCHDRVASFY	[F].QGATcHDRVAsFY.[C]	C5(Carbamidomethyl); S11(Fuc(1))	1	1	Q01705	Q01705	Neurogenic locus notch homolog protein 1 OS=Mus musculus OX=10090 GN=Notch1 PE=1 SV=3	1	3	3	1	0	1	1	1	553.249	1657.73	1657.73	2.91846	0.00161267	0	0	2228702	HCD (High Energy Collision Dissociation)	MS2	0	51.9847	10.0783	3360	3360	3359	FP021821_6.raw	0/0		5.14171	486.014	479.573	0.435798	7.21597e-06	1.01012e-06	0	0
FALSE	High	PMI-Byonic	PMI-Byonic (A2)	A	2	Unambiguous	QGATCHDRVASF	[F].QGAtcHDRVASF.[Y]	T4(HexNAc(1)Hex(1)Fuc(1)NeuAc(1)); C5(Carbamidomethyl)	1	1	Q01705	Q01705	Neurogenic locus notch homolog protein 1 OS=Mus musculus OX=10090 GN=Notch1 PE=1 SV=3	0	3	3	1	0	1	1	1	717.637	2150.9	2150.89	2.03269	0.00145737	0	0	4.74889e+06	HCD (High Energy Collision Dissociation)	MS2	0.783519	39.8155	9.69206	3196	3196	3195	FP021821_6.raw	0/0		6.14307	466.265	387.821	7.03472	7.19336e-07	1.03656e-07	0	0
FALSE	High	PMI-Byonic	PMI-Byonic (A2)	A	2	Unambiguous	QGATCHDRVASF	[F].QGAtcHDRVASF.[Y]	T4(HexNAc(1)Hex(1)Fuc(1)NeuAc(1)); C5(Carbamidomethyl)	1	1	Q01705	Q01705	Neurogenic locus notch homolog protein 1 OS=Mus musculus OX=10090 GN=Notch1 PE=1 SV=3	0	3	3	1	0	1	1	1	717.972	2151.9	2150.89	469.226	0.336418	0	0	135051	HCD (High Energy Collision Dissociation)	MS2	66.8901	100	9.57763	3148	3148	3138	FP021821_6.raw	0/0		2.8879	199.684	102.406	11.6	0.00129449	0.000106077	0	0
FALSE	High	PMI-Byonic	PMI-Byonic (A2)	A	2	Unambiguous	QGATCHDRVASFY	[F].QGATcHDRVASFY.[C]	C5(Carbamidomethyl)	1	1	Q01705	Q01705	Neurogenic locus notch homolog protein 1 OS=Mus musculus OX=10090 GN=Notch1 PE=1 SV=3	1	3	3	1	0	1	1	1	504.562	1511.67	1511.67	1.67742	0.000845235	0	0	1.63849e+06	HCD (High Energy Collision Dissociation)	MS2	5.96834	100	10.1297	3382	3382	3381	FP021821_6.raw	0/0		3.56302	416.896	354.685	354.685	0.000273517	1.75534e-05	0	0
FALSE	High	PMI-Byonic	PMI-Byonic (A2)	A	2	Unambiguous	QGATCHDRVASF	[F].QGATcHDRVAsF.[Y]	C5(Carbamidomethyl); S11(Fuc(1))	1	1	Q01705	Q01705	Neurogenic locus notch homolog protein 1 OS=Mus musculus OX=10090 GN=Notch1 PE=1 SV=3	0	3	3	1	0	1	1	1	498.894	1494.67	1494.66	1.72896	0.000861404	0	0	816605	HCD (High Energy Collision Dissociation)	MS2	6.89907	100	8.2354	2609	2609	2607	FP021821_6.raw	0/0		3.09734	303.546	303.546	5.26305	0.000799205	6.66657e-05	0	0
FALSE	High	PMI-Byonic	PMI-Byonic (A2)	A	2	Unambiguous	QGATCHDRVASFY	[F].QGATcHDRVAsFY.[C]	C5(Carbamidomethyl); S11(HexNAc(1)Hex(1)Fuc(1)NeuAc(1))	1	1	Q01705	Q01705	Neurogenic locus notch homolog protein 1 OS=Mus musculus OX=10090 GN=Notch1 PE=1 SV=3	1	3	3	1	0	1	1	1	771.992	2313.96	2313.96	2.26998	0.00175087	0	0	2301065	HCD (High Energy Collision Dissociation)	MS2	0	90.7592	11.3925	3916	3916	3914	FP021821_6.raw	0/0		6.38064	522.878	451.474	7.51179	4.16251e-07	4.60538e-08	0	0
FALSE	Low	PMI-Byonic	PMI-Byonic (A2)	A	2	Unambiguous	QGATCHDRVASFY	[F].qGAtcHDRVAsFY.[C]	Q1(Deamidated); T4(Fuc(1)); C5(Carbamidomethyl); S11(Hex(1))	1	1	Q01705	Q01705	Neurogenic locus notch homolog protein 1 OS=Mus musculus OX=10090 GN=Notch1 PE=1 SV=3	1	3	3	1	0	1	1	1	607.6	1820.79	1820.76	11.3534	0.00689062	0	0	251918	HCD (High Energy Collision Dissociation)	MS2	40.1234	100	9.81286	3247	3247	3241	FP021821_6.raw	0/0		0.0477608	30.8024	30.8024	23.2136	0.895858	0.0853613	0	0
FALSE	High	PMI-Byonic	PMI-Byonic (A2)	A	2	Unambiguous	QGATCHDRVASFY	[F].QGAtcHDRVASFY.[C]	T4(HexNAc(1)Hex(1)Fuc(1)NeuAc(1)); C5(Carbamidomethyl)	1	1	Q01705	Q01705	Neurogenic locus notch homolog protein 1 OS=Mus musculus OX=10090 GN=Notch1 PE=1 SV=3	1	3	3	1	0	1	1	1	772.327	2314.97	2313.96	437.253	0.337261	0	0	813808	HCD (High Energy Collision Dissociation)	MS2	41.2157	100	11.5349	3978	3978	3969	FP021821_6.raw	0/0		1.80521	118.275	77.7062	10.4	0.0156599	0.000946208	0	0
FALSE	High	PMI-Byonic	PMI-Byonic (A2)	A	2	Unambiguous	YCECPHGRTGL	[F].YcEcPHGRTGL.[L]	C2(Carbamidomethyl); C4(Carbamidomethyl)	1	1	Q01705	Q01705	Neurogenic locus notch homolog protein 1 OS=Mus musculus OX=10090 GN=Notch1 PE=1 SV=3	1	3	3	1	0	1	1	1	450.53	1349.57	1349.57	1.62621	0.000731562	0	0	264054	HCD (High Energy Collision Dissociation)	MS2	51.2642	100	7.44894	2300	2300	2297	FP021821_6.raw	0/0		5.18906	449.447	449.447	449.447	6.47058e-06	8.8307e-07	0	0
FALSE	High	PMI-Byonic	PMI-Byonic (A2)	A	2	Unambiguous	YCECPHGRTGLL	[F].YcEcPHGRTGLL.[C]	C2(Carbamidomethyl); C4(Carbamidomethyl)	1	1	Q01705	Q01705	Neurogenic locus notch homolog protein 1 OS=Mus musculus OX=10090 GN=Notch1 PE=1 SV=3	2	2	2	1	0	1	1	1	731.833	1462.66	1462.66	1.30923	0.000957477	0	0	250302	HCD (High Energy Collision Dissociation)	MS2	12.2389	100	9.64454	3176	3176	3171	FP021821_6.raw	0/0		8.57596	653.765	653.765	653.765	2.65485e-09	2.63289e-10	0	0
FALSE	High	PMI-Byonic	PMI-Byonic (A2)	A	2	Unambiguous	YCECPHGRTGLL	[F].YcEcPHGRTGLL.[C]	C2(Carbamidomethyl); C4(Carbamidomethyl)	1	1	Q01705	Q01705	Neurogenic locus notch homolog protein 1 OS=Mus musculus OX=10090 GN=Notch1 PE=1 SV=3	2	3	3	1	0	1	1	1	488.225	1462.66	1462.66	2.65623	0.00129505	0	0	282308	HCD (High Energy Collision Dissociation)	MS2	37.5084	100	10.2128	3418	3418	3414	FP021821_6.raw	0/0		3.53621	331.312	331.312	331.312	0.000290933	2.36293e-05	0	0
FALSE	High	PMI-Byonic	PMI-Byonic (A2)	A	2	Unambiguous	YCECPHGRTGLL	[F].YcEcPHGRTGLL.[C]	C2(Carbamidomethyl); C4(Carbamidomethyl)	1	1	Q01705	Q01705	Neurogenic locus notch homolog protein 1 OS=Mus musculus OX=10090 GN=Notch1 PE=1 SV=3	2	3	3	1	0	1	1	1	488.225	1462.66	1462.66	1.71733	0.000837287	0	0	1.16557e+06	HCD (High Energy Collision Dissociation)	MS2	38.4779	100	9.89804	3283	3283	3282	FP021821_6.raw	0/0		5.82957	517.81	434.144	434.144	1.48057e-06	2.3294e-07	0	0
FALSE	High	PMI-Byonic	PMI-Byonic (A2)	A	2	Unambiguous	YCECPHGRTGLL	[F].YcEcPHGRTGLL.[C]	C2(Carbamidomethyl); C4(Carbamidomethyl)	1	1	Q01705	Q01705	Neurogenic locus notch homolog protein 1 OS=Mus musculus OX=10090 GN=Notch1 PE=1 SV=3	2	3	3	1	0	1	1	1	488.225	1462.66	1462.66	1.77992	0.000867804	0	0	4.46142e+06	HCD (High Energy Collision Dissociation)	MS2	3.36683	26.2211	9.79435	3239	3239	3238	FP021821_6.raw	0/0		5.55472	542.133	438.592	438.592	2.7879e-06	3.83324e-07	0	0
FALSE	High	PMI-Byonic	PMI-Byonic (A2)	A	2	Unambiguous	YCECPHGRTGLL	[F].YcEcPHGRTGLL.[C]	C2(Carbamidomethyl); C4(Carbamidomethyl)	1	1	Q01705	Q01705	Neurogenic locus notch homolog protein 1 OS=Mus musculus OX=10090 GN=Notch1 PE=1 SV=3	2	2	2	1	0	1	1	1	731.833	1462.66	1462.66	1.22577	0.000896442	0	0	315754	HCD (High Energy Collision Dissociation)	MS2	20.6153	100	9.76304	3226	3226	3225	FP021821_6.raw	0/0		7.57596	606.374	606.374	606.374	2.65485e-08	3.06705e-09	0	0
FALSE	High	PMI-Byonic	PMI-Byonic (A2)	A	2	Unambiguous	YCECPHGRTGLL	[F].YcEcPHGRTGLL.[C]	C2(Carbamidomethyl); C4(Carbamidomethyl)	1	1	Q01705	Q01705	Neurogenic locus notch homolog protein 1 OS=Mus musculus OX=10090 GN=Notch1 PE=1 SV=3	2	3	3	1	0	1	1	1	488.224	1462.66	1462.66	1.52955	0.000745734	0	0	13284789	HCD (High Energy Collision Dissociation)	MS2	0.191267	14.5282	9.68005	3191	3191	3190	FP021821_6.raw	0/0		7.74377	595.856	412.552	412.552	1.80396e-08	2.54524e-09	0	0
FALSE	High	PMI-Byonic	PMI-Byonic (A2)	A	2	Unambiguous	YCECPHGRTGLL	[F].YcEcPHGRTGLL.[C]	C2(Carbamidomethyl); C4(Carbamidomethyl)	1	1	Q01705	Q01705	Neurogenic locus notch homolog protein 1 OS=Mus musculus OX=10090 GN=Notch1 PE=1 SV=3	2	3	3	1	0	1	1	1	488.225	1462.66	1462.66	2.40585	0.00117298	0	0	209955	HCD (High Energy Collision Dissociation)	MS2	7.19387	100	9.56687	3143	3143	3138	FP021821_6.raw	0/0		6.78358	503.937	503.937	503.937	1.64595e-07	1.61634e-08	0	0
FALSE	High	PMI-Byonic	PMI-Byonic (A2)	A	2	Unambiguous	YCECPHGRTGL	[F].YcEcPHGRTGL.[L]	C2(Carbamidomethyl); C4(Carbamidomethyl)	1	1	Q01705	Q01705	Neurogenic locus notch homolog protein 1 OS=Mus musculus OX=10090 GN=Notch1 PE=1 SV=3	1	3	3	1	0	1	1	1	450.529	1349.57	1349.57	0.540795	0.000243281	0	0	1.34094e+06	HCD (High Energy Collision Dissociation)	MS2	5.90069	72.9714	7.67667	2391	2391	2390	FP021821_6.raw	0/0		6.35477	532.713	520.673	520.673	4.41809e-07	5.90293e-08	0	0
FALSE	High	PMI-Byonic	PMI-Byonic (A2)	A	2	Unambiguous	YCECPHGRTGL	[F].YcEcPHGRTGL.[L]	C2(Carbamidomethyl); C4(Carbamidomethyl)	1	1	Q01705	Q01705	Neurogenic locus notch homolog protein 1 OS=Mus musculus OX=10090 GN=Notch1 PE=1 SV=3	1	3	3	1	0	1	1	1	450.529	1349.57	1349.57	0.74431	0.000334833	0	0	577387	HCD (High Energy Collision Dissociation)	MS2	5.50525	100	7.55707	2345	2345	2344	FP021821_6.raw	0/0		6.35477	545.973	521.225	521.225	4.41809e-07	5.26497e-08	0	0
FALSE	High	PMI-Byonic	PMI-Byonic (A2)	A	2	Unambiguous	CECPHGRTGLL	[Y].cEcPHGRTGLL.[C]	C1(Carbamidomethyl); C3(Carbamidomethyl)	1	1	Q01705	Q01705	Neurogenic locus notch homolog protein 1 OS=Mus musculus OX=10090 GN=Notch1 PE=1 SV=3	1	3	3	1	0	1	1	1	433.87	1299.59	1299.59	0.973485	0.000421711	0	0	705387	HCD (High Energy Collision Dissociation)	MS2	41.3075	100	8.69757	2796	2796	2794	FP021821_6.raw	0/0		5.2698	499.762	499.762	499.762	5.37284e-06	7.71521e-07	0	0
FALSE	High	PMI-Byonic	PMI-Byonic (A2)	A	2	Unambiguous	CECPHGRTGLL	[Y].cEcPHGRTGLL.[C]	C1(Carbamidomethyl); C3(Carbamidomethyl)	1	1	Q01705	Q01705	Neurogenic locus notch homolog protein 1 OS=Mus musculus OX=10090 GN=Notch1 PE=1 SV=3	1	3	3	1	0	1	1	1	433.87	1299.59	1299.59	1.11438	0.000482747	0	0	4.6301e+06	HCD (High Energy Collision Dissociation)	MS2	1.4944	15.7418	8.48793	2709	2709	2708	FP021821_6.raw	0/0		9.55189	650.404	650.404	650.404	2.80613e-10	3.35927e-11	0	0
FALSE	High	PMI-Byonic	PMI-Byonic (A2)	A	2	Unambiguous	CECPHGRTGLL	[Y].cEcPHGRTGLL.[C]	C1(Carbamidomethyl); C3(Carbamidomethyl)	1	1	Q01705	Q01705	Neurogenic locus notch homolog protein 1 OS=Mus musculus OX=10090 GN=Notch1 PE=1 SV=3	1	3	3	1	0	1	1	1	433.87	1299.6	1299.59	1.46662	0.000635334	0	0	8333284	HCD (High Energy Collision Dissociation)	MS2	1.23476	14.6628	8.37817	2665	2665	2664	FP021821_6.raw	0/0		9.74377	698.006	698.006	698.006	1.80396e-10	2.28527e-11	0	0
FALSE	High	PMI-Byonic	PMI-Byonic (A2)	A	2	Unambiguous	CECPHGRTGLL	[Y].cEcPHGRTGLL.[C]	C1(Carbamidomethyl); C3(Carbamidomethyl)	1	1	Q01705	Q01705	Neurogenic locus notch homolog protein 1 OS=Mus musculus OX=10090 GN=Notch1 PE=1 SV=3	1	3	3	1	0	1	1	1	433.869	1299.59	1299.59	0.409907	0.000177571	0	0	584338	HCD (High Energy Collision Dissociation)	MS2	10.3691	100	8.26532	2622	2622	2619	FP021821_6.raw	0/0		6.59788	565.151	565.151	565.151	2.52418e-07	2.0459e-08	0	0
FALSE	High	PMI-Byonic	PMI-Byonic (A2)	A	2	Unambiguous	CECPHGRTGLL	[Y].cEcPHGRTGLL.[C]	C1(Carbamidomethyl); C3(Carbamidomethyl)	1	1	Q01705	Q01705	Neurogenic locus notch homolog protein 1 OS=Mus musculus OX=10090 GN=Notch1 PE=1 SV=3	1	3	3	1	0	1	1	1	433.87	1299.59	1299.59	0.903038	0.000391194	0	0	1.29806e+06	HCD (High Energy Collision Dissociation)	MS2	30.6872	87.3207	8.59333	2753	2753	2752	FP021821_6.raw	0/0		9.55189	650.54	650.54	650.54	2.80613e-10	4.34734e-11	0	0
FALSE	Medium	PMI-Byonic	PMI-Byonic (A2)	A	2	Unambiguous	NTLGSFECQCLQGY	[L].NTLGsFEcQcLQGY.[T]	S5(Hex(1)); C8(Carbamidomethyl); C10(Carbamidomethyl)	1	1	Q01705	Q01705	Neurogenic locus notch homolog protein 1 OS=Mus musculus OX=10090 GN=Notch1 PE=1 SV=3	3	2	2	1	0	1	1	1	919.888	1838.77	1838.76	5.90106	0.00542531	0	0	148929	HCD (High Energy Collision Dissociation)	MS2	11.5098	100	15.5017	5665	5665	5661	FP021821_6.raw	0/0		0.501178	175.647	175.647	15.4707	0.315372	0.0247157	0	0
FALSE	High	PMI-Byonic	PMI-Byonic (A2)	A	2	Unambiguous	NTLGSFECQCLQGY	[L].NTLGsFEcQcLQGY.[T]	S5(Hex(1)); C8(Carbamidomethyl); C10(Carbamidomethyl)	1	1	Q01705	Q01705	Neurogenic locus notch homolog protein 1 OS=Mus musculus OX=10090 GN=Notch1 PE=1 SV=3	3	2	2	1	0	1	1	1	919.888	1838.77	1838.76	6.7641	0.00621877	0	0	96431.5	HCD (High Energy Collision Dissociation)	MS2	28.6855	100	15.3798	5614	5614	5606	FP021821_6.raw	0/0		1.07379	237.249	237.249	37.4536	0.0843748	0.00386047	0	0
FALSE	High	PMI-Byonic	PMI-Byonic (A2)	A	2	Unambiguous	QCICMPGYEGVY	[F].QcIcMPGYEGVY.[C]	C2(Carbamidomethyl); C4(Carbamidomethyl)	1	1	Q01705	Q01705	Neurogenic locus notch homolog protein 1 OS=Mus musculus OX=10090 GN=Notch1 PE=1 SV=3	1	2	2	1	0	1	1	1	738.805	1476.6	1476.6	5.37999	0.00397204	0	0	90198.9	HCD (High Energy Collision Dissociation)	MS2	16.1767	100	16.0223	5884	5884	5881	FP021821_6.raw	0/0		1.13921	164.288	164.288	164.288	0.0725751	0.00342992	0	0
FALSE	High	PMI-Byonic	PMI-Byonic (A2)	A	2	Unambiguous	CEINTDECASSPCLHNGHCMDKINEF	[Y].cEINTDEcASsPcLHNGHcMDKINEF.[Q]	C1(Carbamidomethyl); C8(Carbamidomethyl); S11(Hex(1)Pent(2)); C13(Carbamidomethyl); C19(Carbamidomethyl)	1	1	Q01705	Q01705	Neurogenic locus notch homolog protein 1 OS=Mus musculus OX=10090 GN=Notch1 PE=1 SV=3	1	4	4	1	0	1	1	1	892.107	3565.41	3564.39	286.78	0.255548	0	0	351256	HCD (High Energy Collision Dissociation)	MS2	25.6603	100	11.9386	4150	4150	4143	FP021821_6.raw	0/0		11.3516	808.671	808.671	1.2	4.45047e-12	5.59164e-13	0	0
FALSE	High	PMI-Byonic	PMI-Byonic (A2)	A	2	Unambiguous	CEINTDECASSPCLHNGHCMDKINEF	[Y].cEINTDEcASsPcLHNGHcMDKINEF.[Q]	C1(Carbamidomethyl); C8(Carbamidomethyl); S11(Hex(1)Pent(2)); C13(Carbamidomethyl); C19(Carbamidomethyl)	1	1	Q01705	Q01705	Neurogenic locus notch homolog protein 1 OS=Mus musculus OX=10090 GN=Notch1 PE=1 SV=3	1	4	4	1	0	1	1	1	891.855	3564.4	3564.39	3.62353	0.00322891	0	0	130790	HCD (High Energy Collision Dissociation)	MS2	0	100	12.057	4200	4200	4198	FP021821_6.raw	0/0		6.87983	594.676	594.676	1.2	1.31878e-07	1.06097e-08	0	0
FALSE	Medium	PMI-Byonic	PMI-Byonic (A2)	A	2	Unambiguous	QCQCPKGFNGHLCQYDVDECASTPCKNGAKCLDGPNTY	[F].QcQcPKGFNGHLcQYDVDEcAsTPcKNGAKcLDGPNTY.[T]	C2(Carbamidomethyl); C4(Carbamidomethyl); C13(Carbamidomethyl); C20(Carbamidomethyl); S22(Hex(1)Pent(1)); C25(Carbamidomethyl); C31(Carbamidomethyl)	1	1	Q01705	Q01705	Neurogenic locus notch homolog protein 1 OS=Mus musculus OX=10090 GN=Notch1 PE=1 SV=3	4	5	5	1	0	1	1	1	949.999	4745.97	4743.95	425.76	0.403957	0	0	459650	HCD (High Energy Collision Dissociation)	MS2	0	100	11.7257	4059	4059	4055	FP021821_6.raw	0/0		0.590623	52.2177	52.2177	0	0.256671	0.0181944	0	0
FALSE	High	PMI-Byonic	PMI-Byonic (A2)	A	2	Unambiguous	QCQCPKGFNGHLCQYDVDECASTPCKNGAKCLDGPNTY	[F].QcQcPKGFNGHLcQYDVDEcAStPcKNGAKcLDGPNTY.[T]	C2(Carbamidomethyl); C4(Carbamidomethyl); C13(Carbamidomethyl); C20(Carbamidomethyl); T23(Hex(1)Pent(2)); C25(Carbamidomethyl); C31(Carbamidomethyl)	1	1	Q01705	Q01705	Neurogenic locus notch homolog protein 1 OS=Mus musculus OX=10090 GN=Notch1 PE=1 SV=3	4	5	5	1	0	1	1	1	976.404	4877.99	4875.99	410.971	0.400778	0	0	483202	HCD (High Energy Collision Dissociation)	MS2	26.7291	100	11.6828	4041	4041	4033	FP021821_6.raw	0/0		5.40789	516.56	516.56	0	3.9094e-06	5.90279e-07	0	0
FALSE	High	PMI-Byonic	PMI-Byonic (A2)	A	2	Unambiguous	QCQCPKGFNGHLCQYDVDECASTPCKNGAKCLDGPNTY	[F].QcQcPKGFnGHLcQYDVDEcAStPcKNGAKcLdGPNTY.[T]	C2(Carbamidomethyl); C4(Carbamidomethyl); N9(Deamidated); C13(Carbamidomethyl); C20(Carbamidomethyl); T23(Hex(1)Pent(2)); C25(Carbamidomethyl); C31(Carbamidomethyl); D33(Oxidation)	1	1	Q01705	Q01705	Neurogenic locus notch homolog protein 1 OS=Mus musculus OX=10090 GN=Notch1 PE=1 SV=3	4	5	5	1	0	1	1	1	980.002	4895.98	4892.97	615.457	0.602282	0	0	942400	HCD (High Energy Collision Dissociation)	MS2	6.65309	100	12.3939	4343	4343	4341	FP021821_6.raw	0/0		5.96716	492.243	492.243	0	1.07856e-06	1.7931e-07	0	0
FALSE	High	PMI-Byonic	PMI-Byonic (A2)	A	2	Unambiguous	QCQCPKGFNGHLCQYDVDECASTPCKNGAKCLDGPNTY	[F].QcQcPKGFNGHLcQYDVDEcAStPcKNGAKcLDGPNTY.[T]	C2(Carbamidomethyl); C4(Carbamidomethyl); C13(Carbamidomethyl); C20(Carbamidomethyl); T23(Hex(1)Pent(2)); C25(Carbamidomethyl); C31(Carbamidomethyl)	1	1	Q01705	Q01705	Neurogenic locus notch homolog protein 1 OS=Mus musculus OX=10090 GN=Notch1 PE=1 SV=3	4	5	5	1	0	1	1	1	976.008	4876.01	4875.99	4.59085	0.00447699	0	0	934193	HCD (High Energy Collision Dissociation)	MS2	0.48437	100	11.7968	4089	4089	4088	FP021821_6.raw	0/0		10.8963	775.059	775.059	0	1.26966e-11	1.31775e-12	0	0
FALSE	High	PMI-Byonic	PMI-Byonic (A2)	A	2	Unambiguous	QCQCPKGFNGHLCQYDVDECASTPCKNGAKCLDGPNTY	[F].QcQcPKGFNGHLcqYDVDEcAsTPcKNGAKcLDGPNTY.[T]	C2(Carbamidomethyl); C4(Carbamidomethyl); C13(Carbamidomethyl); Q14(Deamidated); C20(Carbamidomethyl); S22(Hex(1)Pent(2)); C25(Carbamidomethyl); C31(Carbamidomethyl)	1	1	Q01705	Q01705	Neurogenic locus notch homolog protein 1 OS=Mus musculus OX=10090 GN=Notch1 PE=1 SV=3	4	5	5	1	0	1	1	1	976.603	4878.99	4876.97	413.365	0.403194	0	0	633194	HCD (High Energy Collision Dissociation)	MS2	34.3098	100	12.4458	4365	4365	4363	FP021821_6.raw	0/0		4.54913	347.617	347.617	0	2.82402e-05	2.76146e-06	0	0
FALSE	Medium	PMI-Byonic	PMI-Byonic (A2)	A	2	Unambiguous	QCQCPKGFNGHLCQYDVDECASTPCKNGAKCLDGPNTY	[F].QcQcPKGFNGHLcQYDVDEcAStPcKNGAKcLDGPNTY.[T]	C2(Carbamidomethyl); C4(Carbamidomethyl); C13(Carbamidomethyl); C20(Carbamidomethyl); T23(Hex(1)Pent(1)); C25(Carbamidomethyl); C31(Carbamidomethyl)	1	1	Q01705	Q01705	Neurogenic locus notch homolog protein 1 OS=Mus musculus OX=10090 GN=Notch1 PE=1 SV=3	4	5	5	1	0	1	1	1	949.999	4745.97	4743.95	425.889	0.404079	0	0	306112	HCD (High Energy Collision Dissociation)	MS2	5.9536	100	11.8682	4120	4120	4110	FP021821_6.raw	0/0		0.79326	16.0153	16.0153	0	0.160968	0.0100292	0	0
FALSE	High	PMI-Byonic	PMI-Byonic (A2)	A	2	Unambiguous	QCQCPKGFNGHLCQYDVDECASTPCKNGAKCLDGPNTY	[F].QcQcPKGFNGHLcQYDVDEcAStPcKNGAKcLdGPNTY.[T]	C2(Carbamidomethyl); C4(Carbamidomethyl); C13(Carbamidomethyl); C20(Carbamidomethyl); T23(Hex(1)Pent(2)); C25(Carbamidomethyl); C31(Carbamidomethyl); D33(Oxidation)	1	1	Q01705	Q01705	Neurogenic locus notch homolog protein 1 OS=Mus musculus OX=10090 GN=Notch1 PE=1 SV=3	4	5	5	1	0	1	1	1	979.607	4894.01	4891.98	413.362	0.404432	0	0	581516	HCD (High Energy Collision Dissociation)	MS2	36.0576	100	11.7556	4072	4072	4066	FP021821_6.raw	0/0		6.02917	550.862	550.862	0	9.35035e-07	1.44126e-07	0	0
FALSE	High	PMI-Byonic	PMI-Byonic (A2)	A	2	Unambiguous	QCQCPKGFNGHLCQYDVDECASTPCKNGAKCLDGPNTY	[F].QcQcPKGFNGHLcQYDVDEcAStPcKnGAKcLDGPNTY.[T]	C2(Carbamidomethyl); C4(Carbamidomethyl); C13(Carbamidomethyl); C20(Carbamidomethyl); T23(Hex(1)Pent(2)); C25(Carbamidomethyl); N27(Oxidation); C31(Carbamidomethyl)	1	1	Q01705	Q01705	Neurogenic locus notch homolog protein 1 OS=Mus musculus OX=10090 GN=Notch1 PE=1 SV=3	4	5	5	1	0	1	1	1	980.206	4897	4891.98	1025.21	1.00306	0	0	415984	HCD (High Energy Collision Dissociation)	MS2	43.7113	100	12.2732	4292	4292	4286	FP021821_6.raw	0/0		1.51215	138.665	138.665	0	0.0307505	0.00147123	0	0
FALSE	High	PMI-Byonic	PMI-Byonic (A2)	A	2	Ambiguous	QCQCPKGFNGHLCQYDVDECASTPCKNGAKCLDGPNTY	[F].QcQcPKGFNGHLcQYDVDEcAsTPcKnGAKcLdGPNTY.[T]	C2(Carbamidomethyl); C4(Carbamidomethyl); C13(Carbamidomethyl); C20(Carbamidomethyl); S22(Hex(1)Pent(2)); C25(Carbamidomethyl); N27(Deamidated); C31(Carbamidomethyl); D33(Oxidation)	1	1	Q01705	Q01705	Neurogenic locus notch homolog protein 1 OS=Mus musculus OX=10090 GN=Notch1 PE=1 SV=3	4	5	5	0.9364	0	1	1	1	979.406	4893	4892.97	6.4734	0.00633483	0	0	492340	HCD (High Energy Collision Dissociation)	MS2	8.89819	100	12.1413	4236	4236	4231	FP021821_6.raw	0/0		5.65663	477.534	477.534	0	2.20481e-06	3.00437e-07	0	0
FALSE	High	PMI-Byonic	PMI-Byonic (A2)	A	2	Unambiguous	QCQCPKGFNGHLCQYDVDECASTPCKNGAKCLDGPNTY	[F].QcQcPKGFNGHLcQYDVDEcAsTPcKnGAKcLDGPNTY.[T]	C2(Carbamidomethyl); C4(Carbamidomethyl); C13(Carbamidomethyl); C20(Carbamidomethyl); S22(Hex(1)Pent(2)); C25(Carbamidomethyl); N27(Deamidated); C31(Carbamidomethyl)	1	1	Q01705	Q01705	Neurogenic locus notch homolog protein 1 OS=Mus musculus OX=10090 GN=Notch1 PE=1 SV=3	4	5	5	1	0	1	1	1	976.204	4876.99	4876.97	4.00024	0.00390181	0	0	605750	HCD (High Energy Collision Dissociation)	MS2	0	100	12.0635	4203	4203	4198	FP021821_6.raw	0/0		9.92735	730.071	730.071	0	1.1821e-10	1.56917e-11	0	0
FALSE	High	PMI-Byonic	PMI-Byonic (A2)	A	2	Unambiguous	QCQCPKGFNGHLCQYDVDECASTPCKNGAKCLDGPNTY	[F].QcQcPKGFNGHLcQYDVDEcAsTPcKNGAKcLDGPNTY.[T]	C2(Carbamidomethyl); C4(Carbamidomethyl); C13(Carbamidomethyl); C20(Carbamidomethyl); S22(Hex(1)Pent(2)); C25(Carbamidomethyl); C31(Carbamidomethyl)	1	1	Q01705	Q01705	Neurogenic locus notch homolog protein 1 OS=Mus musculus OX=10090 GN=Notch1 PE=1 SV=3	4	5	5	1	0	1	1	1	976.209	4877.01	4875.99	210.504	0.205283	0	0	70645.4	HCD (High Energy Collision Dissociation)	MS2	0	100	12.717	4481	4481	4473	FP021821_6.raw	0/0		1.32773	109.324	109.324	0	0.0470188	0.00252442	0	0
FALSE	High	PMI-Byonic	PMI-Byonic (A2)	A	2	Unambiguous	QCQCPKGFNGHLCQYDVDECASTPCKNGAKCLDGPNTY	[F].QcQcPKGFNGHLcQYDVDEcAStPcKNGAKcLdGPNTY.[T]	C2(Carbamidomethyl); C4(Carbamidomethyl); C13(Carbamidomethyl); C20(Carbamidomethyl); T23(Hex(1)Pent(2)); C25(Carbamidomethyl); C31(Carbamidomethyl); D33(Oxidation)	1	1	Q01705	Q01705	Neurogenic locus notch homolog protein 1 OS=Mus musculus OX=10090 GN=Notch1 PE=1 SV=3	4	5	5	1	0	1	1	1	979.207	4892.01	4891.98	4.62965	0.00452963	0	0	349468	HCD (High Energy Collision Dissociation)	MS2	0	100	11.8745	4122	4122	4121	FP021821_6.raw	0/0		9.92735	704.743	704.743	0	1.1821e-10	1.08099e-11	0	0
FALSE	High	PMI-Byonic	PMI-Byonic (A2)	A	2	Unambiguous	QCQCPKGFNGHLCQYDVDECASTPCKNGAKCLDGPNTY	[F].QcQcPKGFnGHLcQYDVDEcAsTPcKnGAKcLDGPNTY.[T]	C2(Carbamidomethyl); C4(Carbamidomethyl); N9(Deamidated); C13(Carbamidomethyl); C20(Carbamidomethyl); S22(Hex(1)Pent(2)); C25(Carbamidomethyl); N27(Oxidation); C31(Carbamidomethyl)	1	1	Q01705	Q01705	Neurogenic locus notch homolog protein 1 OS=Mus musculus OX=10090 GN=Notch1 PE=1 SV=3	4	5	5	1	0	1	1	1	980.003	4895.99	4892.97	617.079	0.603869	0	0	372706	HCD (High Energy Collision Dissociation)	MS2	27.4317	100	12.6613	4457	4457	4451	FP021821_6.raw	0/0		1.32773	48.9215	48.9215	0	0.0470188	0.00228128	0	0
FALSE	High	PMI-Byonic	PMI-Byonic (A2)	A	2	Unambiguous	QCQCPKGFNGHLCQYDVDECASTPCKNGAKCLDGPNTY	[F].QcQcPKGFNGHLcQYDVDEcAsTPcKNGAKcLdGPNTY.[T]	C2(Carbamidomethyl); C4(Carbamidomethyl); C13(Carbamidomethyl); C20(Carbamidomethyl); S22(Hex(1)Pent(2)); C25(Carbamidomethyl); C31(Carbamidomethyl); D33(Oxidation)	1	1	Q01705	Q01705	Neurogenic locus notch homolog protein 1 OS=Mus musculus OX=10090 GN=Notch1 PE=1 SV=3	4	5	5	1	0	1	1	1	980.006	4896	4891.98	821.658	0.803907	0	0	526320	HCD (High Energy Collision Dissociation)	MS2	45.4099	100	12.005	4178	4178	4176	FP021821_6.raw	0/0		4.68741	399.889	399.889	0	2.05393e-05	1.80832e-06	0	0
FALSE	High	PMI-Byonic	PMI-Byonic (A2)	A	2	Unambiguous	QCQCPKGFNGHLCQYDVDECASTPCKNGAKCLDGPNTY	[F].QcQcPKGFNGHLcQYDVDEcAsTPcKnGAKcLDGPNTY.[T]	C2(Carbamidomethyl); C4(Carbamidomethyl); C13(Carbamidomethyl); C20(Carbamidomethyl); S22(Hex(1)Pent(2)); C25(Carbamidomethyl); N27(Deamidated); C31(Carbamidomethyl)	1	1	Q01705	Q01705	Neurogenic locus notch homolog protein 1 OS=Mus musculus OX=10090 GN=Notch1 PE=1 SV=3	4	5	5	1	0	1	1	1	976.604	4878.99	4876.97	414.304	0.404109	0	0	813897	HCD (High Energy Collision Dissociation)	MS2	34.2078	100	12.1955	4259	4259	4253	FP021821_6.raw	0/0		6.02917	559.024	559.024	0	9.35035e-07	1.55111e-07	0	0
FALSE	High	PMI-Byonic	PMI-Byonic (A2)	A	2	Unambiguous	QCQCPKGFNGHLCQYDVDECASTPCKNGAKCLDGPNTY	[F].QcQcPKGFNGHLcQYDVDEcAStPcKNGAKcLDGPNTY.[T]	C2(Carbamidomethyl); C4(Carbamidomethyl); C13(Carbamidomethyl); C20(Carbamidomethyl); T23(Hex(1)Pent(2)); C25(Carbamidomethyl); C31(Carbamidomethyl)	1	1	Q01705	Q01705	Neurogenic locus notch homolog protein 1 OS=Mus musculus OX=10090 GN=Notch1 PE=1 SV=3	4	5	5	1	0	1	1	1	976.011	4876.02	4875.99	7.28211	0.0071015	0	0	214495	HCD (High Energy Collision Dissociation)	MS2	0	100	11.9257	4144	4144	4143	FP021821_6.raw	0/0		7.92735	600.471	554.426	0	1.1821e-08	1.58553e-09	0	0
FALSE	High	PMI-Byonic	PMI-Byonic (A2)	A	2	Unambiguous	QCQCPKGFNGHLCQYDVDECASTPCKNGAKCLDGPNTY	[F].QcQcPKGFNGHLcqYDVDEcAStPcKnGAKcLDGPNTY.[T]	C2(Carbamidomethyl); C4(Carbamidomethyl); C13(Carbamidomethyl); Q14(Deamidated); C20(Carbamidomethyl); T23(Hex(1)Pent(2)); C25(Carbamidomethyl); N27(Deamidated); C31(Carbamidomethyl)	1	1	Q01705	Q01705	Neurogenic locus notch homolog protein 1 OS=Mus musculus OX=10090 GN=Notch1 PE=1 SV=3	4	5	5	1	0	1	1	1	976.202	4876.98	4877.96	-199.542	-0.194671	0	0	71990.8	HCD (High Energy Collision Dissociation)	MS2	34.2485	100	12.5814	4423	4423	4418	FP021821_6.raw	0/0		4.08318	460.668	460.668	0	8.25695e-05	6.09121e-06	0	0
FALSE	High	PMI-Byonic	PMI-Byonic (A2)	A	2	Unambiguous	QCQCPKGFNGHLCQYDVDECASTPCKNGAKCLDGPNTY	[F].QcQcPKGFNGHLcQYDVDEcAStPcKNGAKcLDGPNTY.[T]	C2(Carbamidomethyl); C4(Carbamidomethyl); C13(Carbamidomethyl); C20(Carbamidomethyl); T23(Hex(1)Pent(2)); C25(Carbamidomethyl); C31(Carbamidomethyl)	1	1	Q01705	Q01705	Neurogenic locus notch homolog protein 1 OS=Mus musculus OX=10090 GN=Notch1 PE=1 SV=3	4	5	5	1	0	1	1	1	976.205	4877	4875.99	206.936	0.201804	0	0	370569	HCD (High Energy Collision Dissociation)	MS2	0	100	12.314	4309	4309	4308	FP021821_6.raw	0/0		8.36808	674.651	674.651	0	4.28472e-09	8.62451e-10	0	0
FALSE	Low	PMI-Byonic	PMI-Byonic (A2)	A	2	Unambiguous	NGHL	[F].nGHL.[C]	N1(Deamidated)	1	1	Q01705	Q01705	Neurogenic locus notch homolog protein 1 OS=Mus musculus OX=10090 GN=Notch1 PE=1 SV=3	0	3	3		0	1	1	1	441.212	1321.62	441.209	1.99545e+06	293.47	0	0	34154.9	HCD (High Energy Collision Dissociation)	MS2	25.0788	100	17.0538	6320	6320	6310	FP021821_6.raw	0/0		0.00318303	1.22642	1.22642	1.22642	0.992698	0.140898	0	0
FALSE	High	PMI-Byonic	PMI-Byonic (A2)	A	2	Unambiguous	NGHLCQYDVDECASTPCKNGAKCLDGPNTY	[F].nGHLcQYDVDEcAsTPcKNGAKcLDGPNTY.[T]	N1(Deamidated); C5(Carbamidomethyl); C12(Carbamidomethyl); S14(Hex(1)Pent(2)); C17(Carbamidomethyl); C23(Carbamidomethyl)	1	1	Q01705	Q01705	Neurogenic locus notch homolog protein 1 OS=Mus musculus OX=10090 GN=Notch1 PE=1 SV=3	3	4	4	1	0	1	1	1	968.652	3871.59	3871.56	8.23754	0.00797303	0	0	345128	HCD (High Energy Collision Dissociation)	MS2	6.02392	100	11.9535	4156	4156	4154	FP021821_6.raw	0/0		1.91566	197.049	197.049	0.8	0.0121434	0.000707882	0	0
FALSE	High	PMI-Byonic	PMI-Byonic (A2)	A	2	Unambiguous	NGHLCQYDVDECASTPCKNGAKCLDGPNTY	[F].NGHLcQYDVDEcAsTPcKNGAKcLDGPNTY.[T]	C5(Carbamidomethyl); C12(Carbamidomethyl); S14(Hex(1)Pent(2)); C17(Carbamidomethyl); C23(Carbamidomethyl)	1	1	Q01705	Q01705	Neurogenic locus notch homolog protein 1 OS=Mus musculus OX=10090 GN=Notch1 PE=1 SV=3	3	4	4	1	0	1	1	1	968.402	3870.59	3870.57	3.3531	0.0032446	0	0	119117	HCD (High Energy Collision Dissociation)	MS2	0	100	11.1934	3831	3831	3826	FP021821_6.raw	0/0		7.84109	649.886	649.886	0.8	1.4418e-08	1.88396e-09	0	0
FALSE	High	PMI-Byonic	PMI-Byonic (A2)	A	2	Unambiguous	NGHLCQYDVDECASTPCKNGAKCLDGPNTY	[F].NGHLcQYDVDEcAsTPcKNGAKcLDGPNTY.[T]	C5(Carbamidomethyl); C12(Carbamidomethyl); S14(Hex(1)Pent(1)); C17(Carbamidomethyl); C23(Carbamidomethyl)	1	1	Q01705	Q01705	Neurogenic locus notch homolog protein 1 OS=Mus musculus OX=10090 GN=Notch1 PE=1 SV=3	3	4	4	1	0	1	1	1	936.144	3741.55	3738.53	808.61	0.755753	0	0	354426	HCD (High Energy Collision Dissociation)	MS2	21.5372	100	11.2471	3854	3854	3848	FP021821_6.raw	0/0		5.59842	411.006	377.208	0.8	2.52104e-06	3.27517e-07	0	0
FALSE	High	PMI-Byonic	PMI-Byonic (A2)	A	2	Unambiguous	NGHLCQYDVDECASTPCKNGAKCLDGPNTY	[F].NGHLcQYDVDEcAsTPcKnGAKcLDGPNTY.[T]	C5(Carbamidomethyl); C12(Carbamidomethyl); S14(Hex(1)); C17(Carbamidomethyl); N19(Deamidated); C23(Carbamidomethyl)	1	1	Q01705	Q01705	Neurogenic locus notch homolog protein 1 OS=Mus musculus OX=10090 GN=Notch1 PE=1 SV=3	3	4	4	1	0	1	1	1	903.133	3609.51	3607.47	565.221	0.509754	0	0	335393	HCD (High Energy Collision Dissociation)	MS2	63.634	100	11.2493	3855	3855	3848	FP021821_6.raw	0/0		2.09342	250.223	250.223	0.8	0.00806462	0.00044914	0	0
FALSE	High	PMI-Byonic	PMI-Byonic (A2)	A	2	Unambiguous	NGHLCQYDVDECASTPCKNGAKCLDGPNTY	[F].NGHLcQYDVDEcAsTPcKNGAKcLdGPNTY.[T]	C5(Carbamidomethyl); C12(Carbamidomethyl); S14(Hex(1)Pent(2)); C17(Carbamidomethyl); C23(Carbamidomethyl); D25(Oxidation)	1	1	Q01705	Q01705	Neurogenic locus notch homolog protein 1 OS=Mus musculus OX=10090 GN=Notch1 PE=1 SV=3	3	4	4	1	0	1	1	1	973.151	3889.58	3886.57	775.469	0.753478	0	0	472125	HCD (High Energy Collision Dissociation)	MS2	16.7489	100	11.271	3864	3864	3859	FP021821_6.raw	0/0		5.67379	491.404	438.916	0.8	2.11939e-06	2.76632e-07	0	0
FALSE	High	PMI-Byonic	PMI-Byonic (A2)	A	2	Unambiguous	NGHLCQYDVDECASTPCKNGAKCLDGPNTY	[F].NGHLcQYDVDEcAsTPcKNGAKcLDGPNTY.[T]	C5(Carbamidomethyl); C12(Carbamidomethyl); S14(Hex(1)Pent(2)); C17(Carbamidomethyl); C23(Carbamidomethyl)	1	1	Q01705	Q01705	Neurogenic locus notch homolog protein 1 OS=Mus musculus OX=10090 GN=Notch1 PE=1 SV=3	3	4	4	1	0	1	1	1	968.402	3870.59	3870.57	3.47925	0.00336667	0	0	2.2367e+06	HCD (High Energy Collision Dissociation)	MS2	0	69.9396	11.3138	3882	3882	3881	FP021821_6.raw	0/0		14.8142	976.25	976.25	0.8	1.53389e-15	8.76485e-16	0	0
FALSE	High	PMI-Byonic	PMI-Byonic (A2)	A	2	Unambiguous	NGHLCQYDVDECASTPCKNGAKCLDGPNTY	[F].NGHLcQYDVDEcAsTPcKNGAKcLdGPNTY.[T]	C5(Carbamidomethyl); C12(Carbamidomethyl); S14(Hex(1)Pent(2)); C17(Carbamidomethyl); C23(Carbamidomethyl); D25(Oxidation)	1	1	Q01705	Q01705	Neurogenic locus notch homolog protein 1 OS=Mus musculus OX=10090 GN=Notch1 PE=1 SV=3	3	4	4	1	0	1	1	1	972.398	3886.57	3886.57	1.31838	0.00128099	0	0	1.30887e+06	HCD (High Energy Collision Dissociation)	MS2	0	97.77	11.3947	3917	3917	3914	FP021821_6.raw	0/0		12.002	829.054	773.141	0.8	9.95493e-13	2.81216e-13	0	0
FALSE	High	PMI-Byonic	PMI-Byonic (A2)	A	2	Unambiguous	NGHLCQYDVDECASTPCKNGAKCLDGPNTY	[F].NGHLcQYDVDEcAsTPcKNGAKcLDGPNTY.[T]	C5(Carbamidomethyl); C12(Carbamidomethyl); S14(Hex(1)Pent(2)); C17(Carbamidomethyl); C23(Carbamidomethyl)	1	1	Q01705	Q01705	Neurogenic locus notch homolog protein 1 OS=Mus musculus OX=10090 GN=Notch1 PE=1 SV=3	3	4	4	1	0	1	1	1	968.402	3870.58	3870.57	3.29002	0.00318357	0	0	643638	HCD (High Energy Collision Dissociation)	MS2	0	100	11.4444	3938	3938	3936	FP021821_6.raw	0/0		10.8101	751.466	751.466	0.8	1.5486e-11	2.83266e-12	0	0
FALSE	High	PMI-Byonic	PMI-Byonic (A2)	A	2	Unambiguous	NGHLCQYDVDECASTPCKNGAKCLDGPNTY	[F].NGHLcQYDVDEcAsTPcKNGAKcLDGPNTY.[T]	C5(Carbamidomethyl); C12(Carbamidomethyl); S14(Hex(1)Pent(2)); C17(Carbamidomethyl); C23(Carbamidomethyl)	1	1	Q01705	Q01705	Neurogenic locus notch homolog protein 1 OS=Mus musculus OX=10090 GN=Notch1 PE=1 SV=3	3	4	4	1	0	1	1	1	968.144	3869.56	3870.57	-262.576	-0.25408	0	0	56883.8	HCD (High Energy Collision Dissociation)	MS2	15.2971	100	11.8247	4101	4101	4099	FP021821_6.raw	0/0		4.11619	325.391	325.391	0.8	7.6526e-05	5.43755e-06	0	0
FALSE	High	PMI-Byonic	PMI-Byonic (A2)	A	2	Unambiguous	NGHLCQYDVDECASTPCKNGAKCLDGPNTY	[F].NGHLcQYDVDEcAsTPcKNGAKcLdGPNTY.[T]	C5(Carbamidomethyl); C12(Carbamidomethyl); S14(Hex(1)Pent(2)); C17(Carbamidomethyl); C23(Carbamidomethyl); D25(Oxidation)	1	1	Q01705	Q01705	Neurogenic locus notch homolog protein 1 OS=Mus musculus OX=10090 GN=Notch1 PE=1 SV=3	3	4	4	1	0	1	1	1	973.152	3889.59	3886.57	777.04	0.755004	0	0	1.07611e+06	HCD (High Energy Collision Dissociation)	MS2	26.1828	100	11.5327	3977	3977	3969	FP021821_6.raw	0/0		4.3679	381.298	343.796	0.8	4.28642e-05	3.90147e-06	0	0
FALSE	High	PMI-Byonic	PMI-Byonic (A2)	A	2	Unambiguous	NGHLCQYDVDECASTPCKNGAKCLDGPNTY	[F].NGHLcQYDVDEcAsTPcKnGAKcLDGPNTY.[T]	C5(Carbamidomethyl); C12(Carbamidomethyl); S14(Hex(1)Pent(2)); C17(Carbamidomethyl); N19(Deamidated); C23(Carbamidomethyl)	1	1	Q01705	Q01705	Neurogenic locus notch homolog protein 1 OS=Mus musculus OX=10090 GN=Notch1 PE=1 SV=3	3	4	4	1	0	1	1	1	968.65	3871.58	3871.56	6.15656	0.00595887	0	0	1.19557e+06	HCD (High Energy Collision Dissociation)	MS2	3.13731	100	11.5711	3993	3993	3991	FP021821_6.raw	0/0		10.8101	787.919	787.919	0.8	1.5486e-11	3.49862e-12	0	0
FALSE	High	PMI-Byonic	PMI-Byonic (A2)	A	2	Unambiguous	NGHLCQYDVDECASTPCKNGAKCLDGPNTY	[F].NGHLcQYDVDEcAsTPcKnGAKcLdGPNTY.[T]	C5(Carbamidomethyl); C12(Carbamidomethyl); S14(Hex(1)Pent(2)); C17(Carbamidomethyl); N19(Deamidated); C23(Carbamidomethyl); D25(Oxidation)	1	1	Q01705	Q01705	Neurogenic locus notch homolog protein 1 OS=Mus musculus OX=10090 GN=Notch1 PE=1 SV=3	3	4	4	1	0	1	1	1	973.147	3889.57	3887.55	518.762	0.504178	0	0	1198704	HCD (High Energy Collision Dissociation)	MS2	42.0023	100	11.6528	4028	4028	4022	FP021821_6.raw	0/0		7.81006	615.356	615.356	0.8	1.5486e-08	2.1931e-09	0	0
FALSE	Medium	PMI-Byonic	PMI-Byonic (A2)	A	2	Unambiguous	NGHLCQYDVDECASTPCKNGAKCLDGPNTY	[F].NGHLcQYDVDEcAsTPcKNGAKcLDGPnTY.[T]	C5(Carbamidomethyl); C12(Carbamidomethyl); S14(Hex(1)); C17(Carbamidomethyl); C23(Carbamidomethyl); N28(Deamidated)	1	1	Q01705	Q01705	Neurogenic locus notch homolog protein 1 OS=Mus musculus OX=10090 GN=Notch1 PE=1 SV=3	3	4	4	1	0	1	1	1	902.876	3608.48	3607.47	280.574	0.25304	0	0	405702	HCD (High Energy Collision Dissociation)	MS2	39.522	100	11.6614	4032	4032	4022	FP021821_6.raw	0/0		0.671492	75.5548	75.5548	0.8	0.213063	0.0136703	0	0
FALSE	High	PMI-Byonic	PMI-Byonic (A2)	A	2	Unambiguous	NGHLCQYDVDECASTPCKNGAKCLDGPNTY	[F].NGHLcQYDVDEcAsTPcKnGAKcLDGPNTY.[T]	C5(Carbamidomethyl); C12(Carbamidomethyl); S14(Hex(1)Pent(2)); C17(Carbamidomethyl); N19(Deamidated); C23(Carbamidomethyl)	1	1	Q01705	Q01705	Neurogenic locus notch homolog protein 1 OS=Mus musculus OX=10090 GN=Notch1 PE=1 SV=3	3	4	4	1	0	1	1	1	969.144	3873.56	3871.56	516.313	0.499733	0	0	214296	HCD (High Energy Collision Dissociation)	MS2	54.1659	100	12.098	4218	4218	4209	FP021821_6.raw	0/0		1.02417	132.42	132.42	0.8	0.0945877	0.00480804	0	0
FALSE	High	PMI-Byonic	PMI-Byonic (A2)	A	2	Unambiguous	NGHLCQYDVDECASTPCKNGAKCLDGPNTY	[F].NGHLcQYDVDEcAsTPcKnGAKcLdGPNTY.[T]	C5(Carbamidomethyl); C12(Carbamidomethyl); S14(Hex(1)Pent(2)); C17(Carbamidomethyl); N19(Deamidated); C23(Carbamidomethyl); D25(Oxidation)	1	1	Q01705	Q01705	Neurogenic locus notch homolog protein 1 OS=Mus musculus OX=10090 GN=Notch1 PE=1 SV=3	3	4	4	1	0	1	1	1	973.147	3889.57	3887.55	518.134	0.503568	0	0	440036	HCD (High Energy Collision Dissociation)	MS2	50.5194	100	11.7732	4079	4079	4077	FP021821_6.raw	0/0		4.30806	329.172	329.172	0.8	4.91973e-05	4.29535e-06	0	0
FALSE	High	PMI-Byonic	PMI-Byonic (A2)	A	2	Unambiguous	NGHLCQYDVDECASTPCKNGAKCLDGPNTY	[F].NGHLcQYDVDEcAsTPcKnGAKcLDGPNTY.[T]	C5(Carbamidomethyl); C12(Carbamidomethyl); S14(Hex(1)Pent(2)); C17(Carbamidomethyl); N19(Deamidated); C23(Carbamidomethyl)	1	1	Q01705	Q01705	Neurogenic locus notch homolog protein 1 OS=Mus musculus OX=10090 GN=Notch1 PE=1 SV=3	3	4	4	1	0	1	1	1	968.652	3871.59	3871.56	7.48082	0.0072406	0	0	711317	HCD (High Energy Collision Dissociation)	MS2	1.13716	100	11.6938	4045	4045	4044	FP021821_6.raw	0/0		10.8411	761.677	761.677	0.8	1.4418e-11	2.08835e-12	0	0
FALSE	High	PMI-Byonic	PMI-Byonic (A2)	A	2	Unambiguous	TCVCTEGYTGTHCEVDIDECDPDPCHYGSCKDGVATF	[Y].TcVcTEGYTGtHcEVDIDEcDPDPcHYGScKdGVATF.[T]	C2(Carbamidomethyl); C4(Carbamidomethyl); T11(HexNAc(1)); C13(Carbamidomethyl); C20(Carbamidomethyl); C25(Carbamidomethyl); C30(Carbamidomethyl); D32(Oxidation)	1	1	Q01705	Q01705	Neurogenic locus notch homolog protein 1 OS=Mus musculus OX=10090 GN=Notch1 PE=1 SV=3	2	4	4	1	0	1	1	1	1133.95	4532.76	4531.73	226.037	0.256085	0	0	164978	HCD (High Energy Collision Dissociation)	MS2	27.9593	100	13.9869	5022	5022	5012	FP021821_6.raw	0/0		1.40128	127.516	127.516	0	0.0396934	0.00203547	0	0
FALSE	High	PMI-Byonic	PMI-Byonic (A2)	A	2	Unambiguous	TCVCTEGYTGTHCEVDIDECDPDPCHY	[Y].TcVcTEGYtGtHcEVDIDEcDPDPcHY.[G]	C2(Carbamidomethyl); C4(Carbamidomethyl); T9(Hex(1)); T11(HexNAc(1)); C13(Carbamidomethyl); C20(Carbamidomethyl); C25(Carbamidomethyl)	1	1	Q01705	Q01705	Neurogenic locus notch homolog protein 1 OS=Mus musculus OX=10090 GN=Notch1 PE=1 SV=3	1	3	3	1	0	1	1	1	1219.12	3655.35	3655.34	2.06654	0.00251797	0	0	146541	HCD (High Energy Collision Dissociation)	MS2	0	100	12.8506	4538	4538	4528	FP021821_6.raw	0/0		4.18242	365.227	365.227	2.4	6.57018e-05	4.82472e-06	0	0
FALSE	High	PMI-Byonic	PMI-Byonic (A2)	A	2	Unambiguous	TCVCTEGYTGTHCEVDIDECDPDPCHY	[Y].TcVcTEGYTGtHcEVDIDEcDPDPcHY.[G]	C2(Carbamidomethyl); C4(Carbamidomethyl); T11(HexNAc(1)); C13(Carbamidomethyl); C20(Carbamidomethyl); C25(Carbamidomethyl)	1	1	Q01705	Q01705	Neurogenic locus notch homolog protein 1 OS=Mus musculus OX=10090 GN=Notch1 PE=1 SV=3	1	4	4	1	0	1	1	1	874.085	3493.32	3493.29	7.51306	0.00656133	0	0	241230	HCD (High Energy Collision Dissociation)	MS2	0	100	12.866	4544	4544	4539	FP021821_6.raw	0/0		12.2012	865.759	865.759	4.8	6.29223e-13	1.62837e-13	0	0
FALSE	High	PMI-Byonic	PMI-Byonic (A2)	A	2	Unambiguous	TCVCTEGYTGTHCEVDIDECDPDPCHY	[Y].TcVcTEGYTGtHcEVDIDEcDPDPcHY.[G]	C2(Carbamidomethyl); C4(Carbamidomethyl); T11(HexNAc(1)); C13(Carbamidomethyl); C20(Carbamidomethyl); C25(Carbamidomethyl)	1	1	Q01705	Q01705	Neurogenic locus notch homolog protein 1 OS=Mus musculus OX=10090 GN=Notch1 PE=1 SV=3	1	3	3	1	0	1	1	1	1165.11	3493.31	3493.29	4.49424	0.00523323	0	0	216266	HCD (High Energy Collision Dissociation)	MS2	0	100	12.8419	4534	4534	4528	FP021821_6.raw	0/0		13.9111	929.978	929.978	4.8	1.22711e-14	3.15536e-15	0	0
FALSE	High	PMI-Byonic	PMI-Byonic (A2)	A	2	Unambiguous	TCVCTEGYTGTHCEVDIDECDPDPCHY	[Y].TcVcTEGYTGtHcEVDIDEcDPDPcHY.[G]	C2(Carbamidomethyl); C4(Carbamidomethyl); T11(Hex(1)); C13(Carbamidomethyl); C20(Carbamidomethyl); C25(Carbamidomethyl)	1	1	Q01705	Q01705	Neurogenic locus notch homolog protein 1 OS=Mus musculus OX=10090 GN=Notch1 PE=1 SV=3	1	3	3	1	0	1	1	1	1152.1	3454.29	3452.26	585.734	0.674036	0	0	426201	HCD (High Energy Collision Dissociation)	MS2	8.79788	100	12.8704	4546	4546	4539	FP021821_6.raw	0/0		8.70375	675.725	675.725	2.4	1.97813e-09	1.8357e-10	0	0
FALSE	High	PMI-Byonic	PMI-Byonic (A2)	A	2	Unambiguous	TCVCTEGYTGTHCEVDIDECDPDPCHY	[Y].TcVcTEGYTGtHcEVDIDEcDPDPcHY.[G]	C2(Carbamidomethyl); C4(Carbamidomethyl); T11(HexNAc(1)); C13(Carbamidomethyl); C20(Carbamidomethyl); C25(Carbamidomethyl)	1	1	Q01705	Q01705	Neurogenic locus notch homolog protein 1 OS=Mus musculus OX=10090 GN=Notch1 PE=1 SV=3	1	3	3	1	0	1	1	1	1165.11	3493.3	3493.29	3.97007	0.00462287	0	0	589188	HCD (High Energy Collision Dissociation)	MS2	0	100	13.0922	4640	4640	4638	FP021821_6.raw	0/0		14.9189	994.321	994.321	4.8	1.2052e-15	6.57359e-16	0	0
FALSE	High	PMI-Byonic	PMI-Byonic (A2)	A	2	Unambiguous	TCVCTEGYTGTHCEVDIDECDPDPCHY	[Y].TcVcTEGYTGtHcEVDIDEcDPDPcHY.[G]	C2(Carbamidomethyl); C4(Carbamidomethyl); T11(Hex(1)); C13(Carbamidomethyl); C20(Carbamidomethyl); C25(Carbamidomethyl)	1	1	Q01705	Q01705	Neurogenic locus notch homolog protein 1 OS=Mus musculus OX=10090 GN=Notch1 PE=1 SV=3	1	3	3	1	0	1	1	1	1152.1	3454.29	3452.26	586.688	0.675134	0	0	280833	HCD (High Energy Collision Dissociation)	MS2	59.4941	100	13.0018	4602	4602	4594	FP021821_6.raw	0/0		5.43303	454.941	454.941	2.4	3.68953e-06	5.52986e-07	0	0
FALSE	High	PMI-Byonic	PMI-Byonic (A2)	A	2	Unambiguous	TCVCTEGYTGTHCEVDIDECDPDPCHY	[Y].TcVcTEGYtGtHcEVDIDEcDPDPcHY.[G]	C2(Carbamidomethyl); C4(Carbamidomethyl); T9(Hex(1)); T11(HexNAc(1)); C13(Carbamidomethyl); C20(Carbamidomethyl); C25(Carbamidomethyl)	1	1	Q01705	Q01705	Neurogenic locus notch homolog protein 1 OS=Mus musculus OX=10090 GN=Notch1 PE=1 SV=3	1	4	4	1	0	1	1	1	915.099	3657.37	3655.34	555.235	0.507394	0	0	208852	HCD (High Energy Collision Dissociation)	MS2	63.1954	100	12.9005	4559	4559	4550	FP021821_6.raw	0/0		2.45671	183.16	183.16	2.4	0.00349373	0.000224343	0	0
FALSE	High	PMI-Byonic	PMI-Byonic (A2)	A	2	Unambiguous	TCVCTEGYTGTHCEVDIDECDPDPCHY	[Y].TcVcTEGYTGtHcEVDIDEcDPDPcHY.[G]	C2(Carbamidomethyl); C4(Carbamidomethyl); T11(HexNAc(1)); C13(Carbamidomethyl); C20(Carbamidomethyl); C25(Carbamidomethyl)	1	1	Q01705	Q01705	Neurogenic locus notch homolog protein 1 OS=Mus musculus OX=10090 GN=Notch1 PE=1 SV=3	1	4	4	1	0	1	1	1	874.332	3494.31	3493.29	290.771	0.253937	0	0	299800	HCD (High Energy Collision Dissociation)	MS2	24.9363	100	13.1266	4655	4655	4649	FP021821_6.raw	0/0		3.50741	326.697	326.697	4.8	0.000310875	2.5789e-05	0	0
FALSE	High	PMI-Byonic	PMI-Byonic (A2)	A	2	Unambiguous	TCVCTEGYTGTHCEVDIDECDPDPCHY	[Y].TcVcTEGYTGtHcEVDIDEcDPDPcHY.[G]	C2(Carbamidomethyl); C4(Carbamidomethyl); T11(HexNAc(1)); C13(Carbamidomethyl); C20(Carbamidomethyl); C25(Carbamidomethyl)	1	1	Q01705	Q01705	Neurogenic locus notch homolog protein 1 OS=Mus musculus OX=10090 GN=Notch1 PE=1 SV=3	1	3	3	1	0	1	1	1	1166.11	3496.32	3493.29	866.533	1.00902	0	0	352763	HCD (High Energy Collision Dissociation)	MS2	65.2016	100	13.232	4700	4700	4693	FP021821_6.raw	0/0		5.46107	435.046	435.046	4.8	3.45882e-06	4.81296e-07	0	0
FALSE	High	PMI-Byonic	PMI-Byonic (A2)	A	2	Unambiguous	TCVCTEGYTGTHCEVDIDECDPDPCHY	[Y].TcVcTEGYTGtHcEVDIDEcDPDPcHY.[G]	C2(Carbamidomethyl); C4(Carbamidomethyl); T11(HexNAc(1)); C13(Carbamidomethyl); C20(Carbamidomethyl); C25(Carbamidomethyl)	1	1	Q01705	Q01705	Neurogenic locus notch homolog protein 1 OS=Mus musculus OX=10090 GN=Notch1 PE=1 SV=3	1	4	4	1	0	1	1	1	874.082	3493.31	3493.29	4.71753	0.00411992	0	0	636295	HCD (High Energy Collision Dissociation)	MS2	0	100	12.9866	4595	4595	4594	FP021821_6.raw	0/0		13.17	923.871	923.871	4.8	6.76006e-14	2.36928e-14	0	0
FALSE	High	PMI-Byonic	PMI-Byonic (A2)	A	2	Unambiguous	TCVCTEGYTGTHCEVDIDECDPDPCHYGSCKDGVATF	[Y].TcVcTEGYTGtHcEVDIDEcDPDPcHYGScKDGVATF.[T]	C2(Carbamidomethyl); C4(Carbamidomethyl); T11(HexNAc(1)); C13(Carbamidomethyl); C20(Carbamidomethyl); C25(Carbamidomethyl); C30(Carbamidomethyl)	1	1	Q01705	Q01705	Neurogenic locus notch homolog protein 1 OS=Mus musculus OX=10090 GN=Notch1 PE=1 SV=3	2	4	4	1	0	1	1	1	1130.45	4518.76	4515.74	668.715	0.754936	0	0	298299	HCD (High Energy Collision Dissociation)	MS2	18.7817	100	13.5934	4854	4854	4847	FP021821_6.raw	0/0		3.20072	311.435	311.435	4.8	0.000629915	5.73633e-05	0	0
FALSE	High	PMI-Byonic	PMI-Byonic (A2)	A	2	Unambiguous	TCVCTEGYTGTHCEVDIDECDPDPCHY	[Y].TcVcTEGYTGtHcEVDIDEcDPDPcHY.[G]	C2(Carbamidomethyl); C4(Carbamidomethyl); T11(HexNAc(1)); C13(Carbamidomethyl); C20(Carbamidomethyl); C25(Carbamidomethyl)	1	1	Q01705	Q01705	Neurogenic locus notch homolog protein 1 OS=Mus musculus OX=10090 GN=Notch1 PE=1 SV=3	1	3	3	1	0	1	1	1	1165.11	3493.31	3493.29	4.80874	0.00559944	0	0	4.37674e+06	HCD (High Energy Collision Dissociation)	MS2	0	93.5155	12.9631	4585	4585	4583	FP021821_6.raw	0/0		30.0057	1084.27	1084.27	4.8	9.86859e-31	9.86761e-31	0	0
FALSE	High	PMI-Byonic	PMI-Byonic (A2)	A	2	Unambiguous	TCVCTEGYTGTHCEVDIDECDPDPCHYGSCKDGVATF	[Y].TcVcTEGYtGTHcEVDIDEcDPDPcHYGScKdGVATF.[T]	C2(Carbamidomethyl); C4(Carbamidomethyl); T9(HexNAc(1)); C13(Carbamidomethyl); C20(Carbamidomethyl); C25(Carbamidomethyl); C30(Carbamidomethyl); D32(Oxidation)	1	1	Q01705	Q01705	Neurogenic locus notch homolog protein 1 OS=Mus musculus OX=10090 GN=Notch1 PE=1 SV=3	2	4	4	1	0	1	1	1	1134.45	4534.76	4531.73	667.477	0.756207	0	0	224654	HCD (High Energy Collision Dissociation)	MS2	0	100	13.7283	4912	4912	4902	FP021821_6.raw	0/0		6.34543	530.927	530.927	6.37117	4.51413e-07	6.53581e-08	0	0
FALSE	High	PMI-Byonic	PMI-Byonic (A2)	A	2	Unambiguous	TCVCTEGYTGTHCEVDIDECDPDPCHYGSCKDGVATF	[Y].TcVcTEGYTGtHcEVDIDEcDPDPcHYGScKdGVATF.[T]	C2(Carbamidomethyl); C4(Carbamidomethyl); T11(HexNAc(1)); C13(Carbamidomethyl); C20(Carbamidomethyl); C25(Carbamidomethyl); C30(Carbamidomethyl); D32(Oxidation)	1	1	Q01705	Q01705	Neurogenic locus notch homolog protein 1 OS=Mus musculus OX=10090 GN=Notch1 PE=1 SV=3	2	4	4	1	0	1	1	1	1133.7	4531.76	4531.73	6.44826	0.00730545	0	0	197576	HCD (High Energy Collision Dissociation)	MS2	0	100	13.8375	4958	4958	4957	FP021821_6.raw	0/0		12.9261	869.048	869.048	4.8	1.18548e-13	3.42321e-14	0	0
FALSE	High	PMI-Byonic	PMI-Byonic (A2)	A	2	Unambiguous	TCVCTEGYTGTHCEVDIDECDPDPCHYGSCKDGVATF	[Y].TcVcTEGYtGTHcEVDIDEcDPDPcHYGScKDGVATF.[T]	C2(Carbamidomethyl); C4(Carbamidomethyl); T9(HexNAc(1)); C13(Carbamidomethyl); C20(Carbamidomethyl); C25(Carbamidomethyl); C30(Carbamidomethyl)	1	1	Q01705	Q01705	Neurogenic locus notch homolog protein 1 OS=Mus musculus OX=10090 GN=Notch1 PE=1 SV=3	2	4	4	1	0	1	1	1	1129.69	4515.76	4515.74	3.39872	0.00383694	0	0	321675	HCD (High Energy Collision Dissociation)	MS2	0	100	13.7261	4911	4911	4902	FP021821_6.raw	0/0		13.1815	858.286	858.286	3.37667	6.58476e-14	1.74203e-14	0	0
FALSE	High	PMI-Byonic	PMI-Byonic (A2)	A	2	Unambiguous	GSCKDGVATF	[Y].GScKDGVATF.[T]	C3(Carbamidomethyl)	1	1	Q01705	Q01705	Neurogenic locus notch homolog protein 1 OS=Mus musculus OX=10090 GN=Notch1 PE=1 SV=3	0	2	2	1	0	1	1	1	521.238	1041.47	1041.47	1.51917	0.000791084	0	0	3.19931e+06	HCD (High Energy Collision Dissociation)	MS2	24.1709	44.4025	9.12984	2974	2974	2973	FP021821_6.raw	0/0		8.41379	604.771	604.771	604.771	3.85668e-09	6.73961e-10	0	0
FALSE	High	PMI-Byonic	PMI-Byonic (A2)	A	2	Unambiguous	GSCKDGVATF	[Y].GScKdGVATF.[T]	C3(Carbamidomethyl); D5(Oxidation)	1	1	Q01705	Q01705	Neurogenic locus notch homolog protein 1 OS=Mus musculus OX=10090 GN=Notch1 PE=1 SV=3	0	2	2	1	0	1	1	1	529.236	1057.47	1057.46	3.53439	0.00186874	0	0	249912	HCD (High Energy Collision Dissociation)	MS2	44.5853	100	9.50901	3118	3118	3117	FP021821_6.raw	0/0		2.18789	271.903	227.309	227.309	0.00648794	0.000363627	0	0
FALSE	High	PMI-Byonic	PMI-Byonic (A2)	A	2	Unambiguous	GSCKDGVATF	[Y].GScKDGVATF.[T]	C3(Carbamidomethyl)	1	1	Q01705	Q01705	Neurogenic locus notch homolog protein 1 OS=Mus musculus OX=10090 GN=Notch1 PE=1 SV=3	0	2	2	1	0	1	1	1	521.238	1041.47	1041.47	2.10522	0.00109626	0	0	1.00509e+06	HCD (High Energy Collision Dissociation)	MS2	48.7679	90.7308	8.91963	2888	2888	2885	FP021821_6.raw	0/0		5.49958	501.91	501.91	501.91	3.1653e-06	4.46674e-07	0	0
FALSE	Medium	PMI-Byonic	PMI-Byonic (A2)	A	2	Unambiguous	GSCKDGVATF	[Y].GScKdGVATF.[T]	C3(Carbamidomethyl); D5(Oxidation)	1	1	Q01705	Q01705	Neurogenic locus notch homolog protein 1 OS=Mus musculus OX=10090 GN=Notch1 PE=1 SV=3	0	2	2	1	0	1	1	1	529.235	1057.46	1057.46	1.68739	0.000892178	0	0	139205	HCD (High Energy Collision Dissociation)	MS2	11.2504	100	9.83634	3257	3257	3252	FP021821_6.raw	0/0		0.494086	75.2031	75.2031	75.2031	0.320564	0.0261112	0	0
FALSE	High	PMI-Byonic	PMI-Byonic (A2)	A	2	Unambiguous	GSCKDGVATF	[Y].GScKDGVATF.[T]	C3(Carbamidomethyl)	1	1	Q01705	Q01705	Neurogenic locus notch homolog protein 1 OS=Mus musculus OX=10090 GN=Notch1 PE=1 SV=3	0	2	2	1	0	1	1	1	521.238	1041.47	1041.47	1.63638	0.000852119	0	0	3.08829e+06	HCD (High Energy Collision Dissociation)	MS2	14.0063	33.352	9.02723	2931	2931	2930	FP021821_6.raw	0/0		8.41379	615.459	615.459	615.459	3.85668e-09	5.80352e-10	0	0
FALSE	High	PMI-Byonic	PMI-Byonic (A2)	A	2	Unambiguous	GSCKDGVATF	[Y].GScKdGVATF.[T]	C3(Carbamidomethyl); D5(Oxidation)	1	1	Q01705	Q01705	Neurogenic locus notch homolog protein 1 OS=Mus musculus OX=10090 GN=Notch1 PE=1 SV=3	0	2	2	1	0	1	1	1	529.235	1057.46	1057.46	1.68739	0.000892178	0	0	1.48419e+06	HCD (High Energy Collision Dissociation)	MS2	19.0112	100	9.16099	2984	2984	2982	FP021821_6.raw	0/0		5.59263	549.3	455.613	455.613	2.55486e-06	3.54353e-07	0	0
FALSE	High	PMI-Byonic	PMI-Byonic (A2)	A	2	Unambiguous	GSCKDGVATF	[Y].GScKdGVATF.[T]	C3(Carbamidomethyl); D5(Oxidation)	1	1	Q01705	Q01705	Neurogenic locus notch homolog protein 1 OS=Mus musculus OX=10090 GN=Notch1 PE=1 SV=3	0	2	2	1	0	1	1	1	529.236	1057.46	1057.46	2.14914	0.00113632	0	0	2.89831e+06	HCD (High Energy Collision Dissociation)	MS2	0	32.8337	9.27678	3024	3024	3023	FP021821_6.raw	0/0		7.41379	579.649	528.088	528.088	3.85668e-08	4.38325e-09	0	0
FALSE	High	PMI-Byonic	PMI-Byonic (A2)	A	2	Unambiguous	GSCKDGVATF	[Y].GScKdGVATF.[T]	C3(Carbamidomethyl); D5(Oxidation)	1	1	Q01705	Q01705	Neurogenic locus notch homolog protein 1 OS=Mus musculus OX=10090 GN=Notch1 PE=1 SV=3	0	2	2	1	0	1	1	1	529.235	1057.46	1057.46	0.763898	0.000403897	0	0	1.25645e+06	HCD (High Energy Collision Dissociation)	MS2	15.5227	100	9.38998	3068	3068	3067	FP021821_6.raw	0/0		5.40075	526.925	408.272	408.272	3.97417e-06	6.27465e-07	0	0
FALSE	Low	PMI-Byonic	PMI-Byonic (A2)	A	2	Unambiguous	TCLCQPGYTGHHCETNINECHSQPCRHGGTCQDRDNSYLCLCL	[F].TcLcQPGYTGHHcEtNINEcHsQPcRHGGTcQDRdnSYLcLcL.[K]	C2(Carbamidomethyl); C4(Carbamidomethyl); C13(Carbamidomethyl); T15(Hex(1)Pent(2)); C20(Carbamidomethyl); S22(Hex(1)Pent(2)); C25(Carbamidomethyl); C31(Carbamidomethyl); D35(Oxidation); N36(Oxidation); C40(Carbamidomethyl); C42(Carbamidomethyl)	1	1	Q01705	Q01705	Neurogenic locus notch homolog protein 1 OS=Mus musculus OX=10090 GN=Notch1 PE=1 SV=3	5	6	6		0	1	1	1	1026.58	6154.44	6150.4	656.234	0.672683	0	0	2.53757e+06	HCD (High Energy Collision Dissociation)	MS2	3.72139	79.2066	9.99745	3326	3326	3324	FP021821_6.raw	0/0		0.00238955	46.269	46.269	0	0.994513	0.144272	0	0
FALSE	High	PMI-Byonic	PMI-Byonic (A2)	A	2	Unambiguous	TCLCQPGYTGHHCETNINECHSQPCRHGGTCQDRDNSYL	[F].TcLcQPGYTGHHcEtNINEcHsQPcRHGGTcQDRDNSYL.[C]	C2(Carbamidomethyl); C4(Carbamidomethyl); C13(Carbamidomethyl); T15(HexNAc(1)Fuc(1)); C20(Carbamidomethyl); S22(Hex(1)Pent(2)); C25(Carbamidomethyl); C31(Carbamidomethyl)	1	1	Q01705	Q01705	Neurogenic locus notch homolog protein 1 OS=Mus musculus OX=10090 GN=Notch1 PE=1 SV=3	3	6	6	1	0	1	1	1	917.208	5498.21	5495.18	551.183	0.504809	0	0	542536	HCD (High Energy Collision Dissociation)	MS2	3.61173	100	9.58605	3151	3151	3149	FP021821_6.raw	0/0		2.86468	182.043	182.043	0	0.0013656	0.000114363	0	0
FALSE	Low	PMI-Byonic	PMI-Byonic (A2)	A	2	Unambiguous	TCLCQPGYTGHHCETNINECHSQPCRHGGTCQDRDNSYL	[F].tcLcQPGYtGHHcETNINEchSQPcRHGGTcQDRDNSYL.[C]	T1(Hex(1)); C2(Carbamidomethyl); C4(Carbamidomethyl); T9(HexNAc(1)Hex(1)Fuc(1)NeuAc(1)); C13(Carbamidomethyl); C20(Carbamidomethyl); H21(Oxidation); C25(Carbamidomethyl); C31(Carbamidomethyl)	1	1	Q01705	Q01705	Neurogenic locus notch homolog protein 1 OS=Mus musculus OX=10090 GN=Notch1 PE=1 SV=3	3	6	6	1	0	1	1	1	951.052	5701.28	5700.24	181.749	0.172668	0	0	526246	HCD (High Energy Collision Dissociation)	MS2	0	100	9.61223	3162	3162	3160	FP021821_6.raw	0/0		0.182177	86.293	86.293	0	0.65739	0.0534979	0	0
FALSE	Low	PMI-Byonic	PMI-Byonic (A2)	A	2	Unambiguous	TCLCQPGYTGHHCETNINECHSQPCRHGGTCQDRDNSYLCLCL	[F].TcLcQPGYTGHHcEtNInEcHsQPcRHGGTcQdRDNSYLcLcL.[K]	C2(Carbamidomethyl); C4(Carbamidomethyl); C13(Carbamidomethyl); T15(HexNAc(1)Hex(1)Fuc(1)); N18(Oxidation); C20(Carbamidomethyl); S22(Hex(1)); C25(Carbamidomethyl); C31(Carbamidomethyl); D33(Oxidation); C40(Carbamidomethyl); C42(Carbamidomethyl)	1	1	Q01705	Q01705	Neurogenic locus notch homolog protein 1 OS=Mus musculus OX=10090 GN=Notch1 PE=1 SV=3	5	6	6	1	0	1	1	1	996.907	5976.41	5971.37	843.643	0.839617	0	0	599335	HCD (High Energy Collision Dissociation)	MS2	0	100	10.5626	3563	3563	3560	FP021821_6.raw	0/0		0.1333	81.9808	14.8972	0	0.735699	0.0621037	0	0
FALSE	Low	PMI-Byonic	PMI-Byonic (A2)	A	2	Unambiguous	TCLCQPGYTGHHCETNINECHSQPCRHGGTCQDRDNSYLCL	[F].TcLcQPGYTGHHcEtNINEcHsQPcRHGGTcQDRDNSYLcL.[C]	C2(Carbamidomethyl); C4(Carbamidomethyl); C13(Carbamidomethyl); T15(HexNAc(1)Fuc(1)); C20(Carbamidomethyl); S22(Hex(1)Pent(2)); C25(Carbamidomethyl); C31(Carbamidomethyl); C40(Carbamidomethyl)	1	1	Q01705	Q01705	Neurogenic locus notch homolog protein 1 OS=Mus musculus OX=10090 GN=Notch1 PE=1 SV=3	4	6	6	1	0	1	1	1	962.894	5772.33	5768.3	698.961	0.671969	0	0	430993	HCD (High Energy Collision Dissociation)	MS2	47.4163	100	10.5691	3566	3566	3560	FP021821_6.raw	0/0		0.107022	104.041	104.041	0	0.781588	0.0683047	0	0
FALSE	Low	PMI-Byonic	PMI-Byonic (A2)	A	2	Unambiguous	TCLCQPGYTGHHCETNINECHSQPCRHGGTCQDRDNSYLCLCL	[F].TcLcQPGYTGHHcEtNINEcHsQPcRHGGTcQDRDnSYLcLcL.[K]	C2(Carbamidomethyl); C4(Carbamidomethyl); C13(Carbamidomethyl); T15(Hex(1)Pent(2)); C20(Carbamidomethyl); S22(Hex(1)Pent(2)); C25(Carbamidomethyl); C31(Carbamidomethyl); N36(Oxidation); C40(Carbamidomethyl); C42(Carbamidomethyl)	1	1	Q01705	Q01705	Neurogenic locus notch homolog protein 1 OS=Mus musculus OX=10090 GN=Notch1 PE=1 SV=3	5	6	6		0	1	1	1	1023.41	6135.45	6134.41	170.379	0.174196	0	0	1.39979e+06	HCD (High Energy Collision Dissociation)	MS2	0	100	10.6401	3596	3596	3593	FP021821_6.raw	0/0		0.000213166	24.626	24.626	0	0.999509	0.150973	0	0
FALSE	Low	PMI-Byonic	PMI-Byonic (A2)	A	2	Unambiguous	TCLCQPGYTGHHCETNINECHSQPCRHGGTCQDRDNSYLCLCL	[F].TcLcQPGYTGHHcEtNInEcHSQPcRhGGtcQDRDNSYLcLcL.[K]	C2(Carbamidomethyl); C4(Carbamidomethyl); C13(Carbamidomethyl); T15(HexNAc(1)Hex(1)Fuc(1)); N18(Oxidation); C20(Carbamidomethyl); C25(Carbamidomethyl); H27(Oxidation); T30(Hex(1)); C31(Carbamidomethyl); C40(Carbamidomethyl); C42(Carbamidomethyl)	1	1	Q01705	Q01705	Neurogenic locus notch homolog protein 1 OS=Mus musculus OX=10090 GN=Notch1 PE=1 SV=3	5	6	6	1	0	1	1	1	996.573	5974.4	5971.37	507.75	0.505328	0	0	1.96519e+06	HCD (High Energy Collision Dissociation)	MS2	20.6675	100	10.6698	3608	3608	3607	FP021821_6.raw	0/0		0.0427301	163.21	163.21	0	0.906296	0.0922326	0	0
FALSE	Medium	PMI-Byonic	PMI-Byonic (A2)	A	2	Unambiguous	TCLCQPGYTGHHCETNINECHSQPCRHGGTCQDRDNSYLCL	[F].TcLcQPGYTGHHcEtNINEcHsQPcRHGGTcQDRDNSYLcL.[C]	C2(Carbamidomethyl); C4(Carbamidomethyl); C13(Carbamidomethyl); T15(HexNAc(1)Fuc(1)); C20(Carbamidomethyl); S22(Hex(1)Pent(2)); C25(Carbamidomethyl); C31(Carbamidomethyl); C40(Carbamidomethyl)	1	1	Q01705	Q01705	Neurogenic locus notch homolog protein 1 OS=Mus musculus OX=10090 GN=Notch1 PE=1 SV=3	4	6	6	1	0	1	1	1	962.56	5770.32	5768.3	351.307	0.337741	0	0	1185785	HCD (High Energy Collision Dissociation)	MS2	44.604	100	10.6915	3617	3617	3616	FP021821_6.raw	0/0		0.552849	198.041	198.041	0	0.279995	0.0206806	0	0
FALSE	Low	PMI-Byonic	PMI-Byonic (A2)	A	2	Unambiguous	TCLCQPGYTGHHCETNINECHSQPCRHGGTCQDRDNSYLCLCL	[F].TcLcQPGYTGHHcEtNINEcHsQPcRhGGTcQdRDNSYLcLcL.[K]	C2(Carbamidomethyl); C4(Carbamidomethyl); C13(Carbamidomethyl); T15(HexNAc(1)Hex(1)Fuc(1)); C20(Carbamidomethyl); S22(Hex(1)); C25(Carbamidomethyl); H27(Oxidation); C31(Carbamidomethyl); D33(Oxidation); C40(Carbamidomethyl); C42(Carbamidomethyl)	1	1	Q01705	Q01705	Neurogenic locus notch homolog protein 1 OS=Mus musculus OX=10090 GN=Notch1 PE=1 SV=3	5	6	6	1	0	1	1	1	996.741	5975.41	5971.37	676.77	0.67354	0	0	694864	HCD (High Energy Collision Dissociation)	MS2	45.9341	100	10.786	3657	3657	3656	FP021821_6.raw	0/0		0.192799	67.6246	67.6246	0	0.641507	0.0508139	0	0
FALSE	Low	PMI-Byonic	PMI-Byonic (A2)	A	2	Unambiguous	TCLCQPGYTGHHCETNINECHSQPCRHGGTCQDRDNSYLCL	[F].TcLcQPGYTGHHcEtNINEcHsQPcRHGGTcQDRDNSYLcL.[C]	C2(Carbamidomethyl); C4(Carbamidomethyl); C13(Carbamidomethyl); T15(HexNAc(1)Fuc(1)); C20(Carbamidomethyl); S22(Hex(1)Pent(2)); C25(Carbamidomethyl); C31(Carbamidomethyl); C40(Carbamidomethyl)	1	1	Q01705	Q01705	Neurogenic locus notch homolog protein 1 OS=Mus musculus OX=10090 GN=Notch1 PE=1 SV=3	4	6	6	1	0	1	1	1	962.73	5771.34	5768.3	527.61	0.507235	0	0	333009	HCD (High Energy Collision Dissociation)	MS2	53.8367	100	10.8139	3669	3669	3667	FP021821_6.raw	0/0		0.0333667	44.28	44.28	0	0.926048	0.0957214	0	0
FALSE	High	PMI-Byonic	PMI-Byonic (A2)	A	2	Unambiguous	TCLCQPGYTGHHCETNINECHSQPCRHGGTCQDRDNSYL	[F].TcLcQPGYTGHHcEtNINEcHsQPcRHGGTcQDRDNSYL.[C]	C2(Carbamidomethyl); C4(Carbamidomethyl); C13(Carbamidomethyl); T15(HexNAc(1)Fuc(1)); C20(Carbamidomethyl); S22(Hex(1)Pent(2)R0); C25(Carbamidomethyl); C31(Carbamidomethyl)	1	1	Q01705	Q01705	Neurogenic locus notch homolog protein 1 OS=Mus musculus OX=10090 GN=Notch1 PE=1 SV=3	3	6	6	1	0	1	1	1	917.04	5497.2	5495.18	367.451	0.336535	0	0	288663	HCD (High Energy Collision Dissociation)	MS2	36.9746	100	9.45803	3097	3097	3093	FP021821_6.raw	0/0		2.15312	127.375	127.375	0	0.00702872	0.000403538	0	0
FALSE	Medium	PMI-Byonic	PMI-Byonic (A2)	A	2	Unambiguous	TCLCQPGYTGHHCETNINECHSQPCRHGGTCQDRDNSYLCL	[F].TcLcQPGYTGHHcEtNINEcHsQPcRHGGTcQDRDNSYLcL.[C]	C2(Carbamidomethyl); C4(Carbamidomethyl); C13(Carbamidomethyl); T15(HexNAc(1)Hex(1)Fuc(1)NeuAc(1)); C20(Carbamidomethyl); S22(Hex(1)Pent(2)); C25(Carbamidomethyl); C31(Carbamidomethyl); C40(Carbamidomethyl)	1	1	Q01705	Q01705	Neurogenic locus notch homolog protein 1 OS=Mus musculus OX=10090 GN=Notch1 PE=1 SV=3	4	6	6	1	0	1	1	1	1038.25	6224.49	6221.45	489.664	0.507736	0	0	309937	HCD (High Energy Collision Dissociation)	MS2	47.2246	100	11.1265	3803	3803	3793	FP021821_6.raw	0/0		0.379584	65.7228	65.7228	0	0.417269	0.0336767	0	0
FALSE	High	PMI-Byonic	PMI-Byonic (A2)	A	2	Unambiguous	CLCL	[L].cLcL.[K]	C1(Carbamidomethyl); C3(Carbamidomethyl)	1	1	Q01705	Q01705	Neurogenic locus notch homolog protein 1 OS=Mus musculus OX=10090 GN=Notch1 PE=1 SV=3	1	2	2	1	0	1	1	1	565.249	1129.49	565.247	998224	282.122	0	0	218284	HCD (High Energy Collision Dissociation)	MS2	46.4519	100	12.3055	4306	4306	4297	FP021821_6.raw	0/0		2.44211	428.576	428.576	428.576	0.00361315	0.000245262	0	0
FALSE	Low	PMI-Byonic	PMI-Byonic (A2)	A	2	Unambiguous	TCRCPEGY	[F].tcRcPEGY.[H]	T1(Fuc(1)); C2(Carbamidomethyl); C4(Carbamidomethyl)	1	1	Q01705	Q01705	Neurogenic locus notch homolog protein 1 OS=Mus musculus OX=10090 GN=Notch1 PE=1 SV=3	0	2	2		0	1	1	1	594.747	1188.49	1188.47	17.7731	0.0105614	0	0	200336	HCD (High Energy Collision Dissociation)	MS2	6.7528	100	14.4359	5214	5214	5210	FP021821_6.raw	0/0		0.00371713	96.4825	96.4825	96.4825	0.991478	0.127164	0	0
FALSE	High	PMI-Byonic	PMI-Byonic (A2)	A	2	Unambiguous	TCRCPEGYHDPTCL	[F].TcRcPEGYHDPTcL.[S]	C2(Carbamidomethyl); C4(Carbamidomethyl); C13(Carbamidomethyl)	1	1	Q01705	Q01705	Neurogenic locus notch homolog protein 1 OS=Mus musculus OX=10090 GN=Notch1 PE=1 SV=3	1	4	4	1	0	1	1	1	588.798	2352.17	1765.71	332139	146.615	0	0	73592.7	HCD (High Energy Collision Dissociation)	MS2	46.5383	100	9.88165	3276	3276	3274	FP021821_6.raw	0/0		2.80677	306.228	306.228	306.228	0.00156038	0.000140437	0	0
FALSE	High	PMI-Byonic	PMI-Byonic (A2)	A	2	Unambiguous	TCRCPEGYHDPTCL	[F].TcRcPEGYHDPTcL.[S]	C2(Carbamidomethyl); C4(Carbamidomethyl); C13(Carbamidomethyl)	1	1	Q01705	Q01705	Neurogenic locus notch homolog protein 1 OS=Mus musculus OX=10090 GN=Notch1 PE=1 SV=3	1	3	3	1	0	1	1	1	589.242	1765.71	1765.71	1.75932	0.00103548	0	0	338296	HCD (High Energy Collision Dissociation)	MS2	38.8615	100	9.90668	3287	3287	3282	FP021821_6.raw	0/0		5.0511	402.767	402.767	402.767	8.88996e-06	1.08972e-06	0	0
FALSE	High	PMI-Byonic	PMI-Byonic (A2)	A	2	Unambiguous	TCRCPEGYHDPTCL	[F].TcRcPEGYHDPTcL.[S]	C2(Carbamidomethyl); C4(Carbamidomethyl); C13(Carbamidomethyl)	1	1	Q01705	Q01705	Neurogenic locus notch homolog protein 1 OS=Mus musculus OX=10090 GN=Notch1 PE=1 SV=3	1	3	3	1	0	1	1	1	589.243	1765.71	1765.71	2.38152	0.00140169	0	0	654052	HCD (High Energy Collision Dissociation)	MS2	29.6451	100	10.0493	3348	3348	3345	FP021821_6.raw	0/0		3.26214	350.362	350.362	350.362	0.000546841	4.98044e-05	0	0
[truncated: 7 more columns]

## Sheet: FP032421_16
Checked	Confidence	Identifying Node Type	Identifying Node	Search ID	Identifying Node No	PSM Ambiguity	Sequence	Annotated Sequence	Modifications	# Protein Groups	# Proteins	Master Protein Accessions	Protein Accessions	Protein Descriptions	# Missed Cleavages	Charge	Original Precursor Charge	DeltaScore	DeltaCn	Rank	Search Engine Rank	Concatenated Rank	m/z [Da]	MH+ [Da]	Theo. MH+ [Da]	DeltaM [ppm]	Deltam/z [Da]	Matched Ions	Total Ions	Intensity	Activation Type	MS Order	Isolation Interference [%]	Ion Inject Time [ms]	RT [min]	First Scan	Last Scan	Master Scan(s)	Spectrum File	Ions Matched	Annotation	|Log Prob|	Byonic Score	Delta Byonic Score	Delta Mod Score	PEP 2D	q-Value 2D	FDR 2D	Peptide Group FDR 2D
FALSE	Medium	PMI-Byonic	PMI-Byonic (A2)	A	2	Unambiguous	VGQRCQDSNPCLSTPCKNAGTCHVVDHGGTVDYACSCPL	[F].VGQRcQDSNPcLstPcKNAGTcHVVDHGGTVDYAcScPL.[G]	C5(Carbamidomethyl); C11(Carbamidomethyl); S13(Hex(1)Pent(2)); T14(Fuc(1)); C16(Carbamidomethyl); C22(Carbamidomethyl); C35(Carbamidomethyl); C37(Carbamidomethyl)	1	1	Q01705	Q01705	Neurogenic locus notch homolog protein 1 OS=Mus musculus OX=10090 GN=Notch1 PE=1 SV=3	2	5	5	1	0	1	1	1	990.821	4950.08	4950.06	3.98176	0.00394199	0	0	2222317	HCD (High Energy Collision Dissociation)	MS2	0	29.243	10.152	3668	3668	3665	FP032421_16.raw	0/0		1.49481	148.884	148.884	0	0.0320032	0.0140845	0.012987	0.016129
FALSE	Medium	PMI-Byonic	PMI-Byonic (A2)	A	2	Unambiguous	VGQRCQDSNPCLSTPCKNAGTCHVVDHGGTVDYACSCPLGFSGPL	[F].VGQRcQDSNPcLSTPcKNAGTcHVVDHGGTVDYAcscPLGFsGPL.[C]	C5(Carbamidomethyl); C11(Carbamidomethyl); C16(Carbamidomethyl); C22(Carbamidomethyl); C35(Carbamidomethyl); S36(Fuc(1)); C37(Carbamidomethyl); S42(Hex(1)Pent(2))	1	1	Q01705	Q01705	Neurogenic locus notch homolog protein 1 OS=Mus musculus OX=10090 GN=Notch1 PE=1 SV=3	4	5	5	1	0	1	1	1	1102.48	5508.37	5508.34	6.48403	0.00714324	0	0	173520	HCD (High Energy Collision Dissociation)	MS2	1.89862	100	12.1962	4579	4579	4578	FP032421_16.raw	0/0		1.11024	169.332	169.332	0.424044	0.0775825	0.0140845	0.0123457	0.0153846
FALSE	Medium	PMI-Byonic	PMI-Byonic (A2)	A	2	Unambiguous	VGQRCQDSNPCLSTPCKNAGTCHVVDHGGTVDYACSCPL	[F].VGQRcQDSNPcLStPcKNAGTcHVVDHGGtVDYAcScPL.[G]	C5(Carbamidomethyl); C11(Carbamidomethyl); T14(Hex(1)Pent(2)); C16(Carbamidomethyl); C22(Carbamidomethyl); T30(Fuc(1)); C35(Carbamidomethyl); C37(Carbamidomethyl)	1	1	Q01705	Q01705	Neurogenic locus notch homolog protein 1 OS=Mus musculus OX=10090 GN=Notch1 PE=1 SV=3	2	5	5	1	0	1	1	1	990.822	4950.08	4950.06	4.84487	0.00479648	0	0	1.01955e+06	HCD (High Energy Collision Dissociation)	MS2	0	59.633	10.2728	3721	3721	3720	FP032421_16.raw	0/0		1.22618	89.7046	89.7046	0	0.0594049	0.0140845	0.0126582	0.015625
FALSE	High	PMI-Byonic	PMI-Byonic (A2)	A	2	Unambiguous	VGQRCQDSNPCLSTPCKNAGTCHVVDHGGTVDYACSCPL	[F].VGQRcQDsNPcLsTPcKNAGTcHVVDHGGTVDYAcScPL.[G]	C5(Carbamidomethyl); S8(Fuc(1)); C11(Carbamidomethyl); S13(Hex(1)Pent(2)); C16(Carbamidomethyl); C22(Carbamidomethyl); C35(Carbamidomethyl); C37(Carbamidomethyl)	1	1	Q01705	Q01705	Neurogenic locus notch homolog protein 1 OS=Mus musculus OX=10090 GN=Notch1 PE=1 SV=3	2	4	4	1	0	1	1	1	1238.28	4950.08	4950.06	4.72429	0.00584638	0	0	451215	HCD (High Energy Collision Dissociation)	MS2	33.3717	100	10.2024	3691	3691	3687	FP032421_16.raw	0/0		2.47464	317.425	317.425	2	0.00335244	6.37099e-05	0	0
FALSE	Medium	PMI-Byonic	PMI-Byonic (A2)	A	2	Unambiguous	VGQRCQDSNPCLSTPCKNAGTCHVVDHGGTVDYACSCPL	[F].VGQRcQDSNPcLStPcKNAGtcHVVDHGGTVDYAcScPL.[G]	C5(Carbamidomethyl); C11(Carbamidomethyl); T14(Hex(1)Pent(1)R0); C16(Carbamidomethyl); T21(Fuc(1)); C22(Carbamidomethyl); C35(Carbamidomethyl); C37(Carbamidomethyl)	1	1	Q01705	Q01705	Neurogenic locus notch homolog protein 1 OS=Mus musculus OX=10090 GN=Notch1 PE=1 SV=3	2	5	5	1	0	1	1	1	964.41	4818.02	4818.02	1.56191	0.00150506	0	0	281977	HCD (High Energy Collision Dissociation)	MS2	0	100	10.1876	3685	3685	3676	FP032421_16.raw	0/0		1.3114	30.816	30.816	1.2	0.0488203	0.0140845	0.0128205	0.015873
FALSE	Medium	PMI-Byonic	PMI-Byonic (A2)	A	2	Unambiguous	VGQRCQDSNPCLSTPCKNAGTCHVVDHGGTVDYACSCPL	[F].VGQRcQDsNPcLsTPcKNAGTcHVVDHGGTVDYAcScPL.[G]	C5(Carbamidomethyl); S8(Hex(1)Pent(2)); C11(Carbamidomethyl); S13(HexNAc(1)Hex(1)Fuc(1)); C16(Carbamidomethyl); C22(Carbamidomethyl); C35(Carbamidomethyl); C37(Carbamidomethyl)	1	1	Q01705	Q01705	Neurogenic locus notch homolog protein 1 OS=Mus musculus OX=10090 GN=Notch1 PE=1 SV=3	2	5	5	1	0	1	1	1	1063.85	5315.2	5315.19	2.6644	0.00283236	0	0	121954	HCD (High Energy Collision Dissociation)	MS2	0	100	10.0854	3639	3639	3632	FP032421_16.raw	0/0		1.81433	47.5429	47.5429	0.8	0.0153344	0.0140845	0.0136986	0.0172413
FALSE	High	PMI-Byonic	PMI-Byonic (A2)	A	2	Unambiguous	VGQRCQDSNPCLSTPCKNAGTCHVVDHGGTVDY	[F].VGQRcQDSNPcLstPcKNAGTcHVVDHGGTVDY.[A]	C5(Carbamidomethyl); C11(Carbamidomethyl); S13(HexNAc(1)Hex(1)Fuc(1)NeuAc(1)); T14(Hex(1)Pent(2)); C16(Carbamidomethyl); C22(Carbamidomethyl)	1	1	Q01705	Q01705	Neurogenic locus notch homolog protein 1 OS=Mus musculus OX=10090 GN=Notch1 PE=1 SV=3	1	5	5	1	0	1	1	1	984.412	4918.03	4918.02	3.17236	0.00312035	0	0	96579.7	HCD (High Energy Collision Dissociation)	MS2	0	100	9.48759	3366	3366	3357	FP032421_16.raw	0/0		6.1093	475.646	475.646	0	7.77507e-07	7.01016e-08	0	0
FALSE	High	PMI-Byonic	PMI-Byonic (A2)	A	2	Unambiguous	VGQRCQDSNPCLSTPCKNAGTCHVVDHGGTVDY	[F].VGQRcQDSNPcLstPcKNAGTcHVVDHGGTVDY.[A]	C5(Carbamidomethyl); C11(Carbamidomethyl); S13(Hex(1)Pent(2)); T14(Fuc(1)); C16(Carbamidomethyl); C22(Carbamidomethyl)	1	1	Q01705	Q01705	Neurogenic locus notch homolog protein 1 OS=Mus musculus OX=10090 GN=Notch1 PE=1 SV=3	1	5	5	1	0	1	1	1	853.168	4261.81	4261.79	5.13892	0.0043802	0	0	668086	HCD (High Energy Collision Dissociation)	MS2	10.326	100	8.86538	3096	3096	3093	FP032421_16.raw	0/0		11.9826	836.095	836.095	1.2	1.04094e-12	1.10307e-13	0	0
FALSE	High	PMI-Byonic	PMI-Byonic (A2)	A	2	Unambiguous	VGQRCQDSNPCLSTPCKNAGTCHVVDHGGTVDY	[F].VGQRcQDSNPcLstPcKNAGTcHVVDHGGTVDY.[A]	C5(Carbamidomethyl); C11(Carbamidomethyl); S13(HexNAc(1)Hex(1)Fuc(1)); T14(Hex(1)Pent(2)); C16(Carbamidomethyl); C22(Carbamidomethyl)	1	1	Q01705	Q01705	Neurogenic locus notch homolog protein 1 OS=Mus musculus OX=10090 GN=Notch1 PE=1 SV=3	1	5	5	1	0	1	1	1	926.195	4626.94	4626.92	4.7215	0.0043692	0	0	241082	HCD (High Energy Collision Dissociation)	MS2	0	100	8.87388	3100	3100	3093	FP032421_16.raw	0/0		8.32495	612.577	612.577	0	4.73204e-09	3.43506e-10	0	0
FALSE	High	PMI-Byonic	PMI-Byonic (A2)	A	2	Unambiguous	VGQRCQDSNPCLSTPCKNAGTCHVVDHGGTVDY	[F].VGQRcQDSNPcLSTPcKNAGtcHVVDHGGtVDY.[A]	C5(Carbamidomethyl); C11(Carbamidomethyl); C16(Carbamidomethyl); T21(Hex(1)); C22(Carbamidomethyl); T30(Fuc(1))	1	1	Q01705	Q01705	Neurogenic locus notch homolog protein 1 OS=Mus musculus OX=10090 GN=Notch1 PE=1 SV=3	1	5	5	1	0	1	1	1	800.35	3997.72	3997.71	3.81018	0.0030464	0	0	413530	HCD (High Energy Collision Dissociation)	MS2	0	100	8.88885	3106	3106	3104	FP032421_16.raw	0/0		10.9826	798.68	798.68	3.6	1.04094e-11	1.58524e-12	0	0
FALSE	High	PMI-Byonic	PMI-Byonic (A2)	A	2	Unambiguous	VGQRCQDSNPCLSTPCKNAGTCHVVDHGGTVDY	[F].VGQRcQDSNPcLstPcKNAGTcHVVDHGGTVDY.[A]	C5(Carbamidomethyl); C11(Carbamidomethyl); S13(Hex(1)Pent(2)); T14(Fuc(1)); C16(Carbamidomethyl); C22(Carbamidomethyl)	1	1	Q01705	Q01705	Neurogenic locus notch homolog protein 1 OS=Mus musculus OX=10090 GN=Notch1 PE=1 SV=3	1	4	4	1	0	1	1	1	1066.2	4261.79	4261.79	-0.887268	-0.000945338	0	0	270365	HCD (High Energy Collision Dissociation)	MS2	0	100	8.90375	3114	3114	3104	FP032421_16.raw	0/0		8.97279	678.027	678.027	1.2	1.06466e-09	1.14485e-10	0	0
FALSE	High	PMI-Byonic	PMI-Byonic (A2)	A	2	Unambiguous	VGQRCQDSNPCLSTPCKNAGTCHVVDHGGTVDY	[F].VGQRcQDSNPcLstPcKNAGTcHVVDHGGTVDY.[A]	C5(Carbamidomethyl); C11(Carbamidomethyl); S13(Hex(1)Pent(2)); T14(Fuc(1)); C16(Carbamidomethyl); C22(Carbamidomethyl)	1	1	Q01705	Q01705	Neurogenic locus notch homolog protein 1 OS=Mus musculus OX=10090 GN=Notch1 PE=1 SV=3	1	5	5	1	0	1	1	1	853.17	4261.82	4261.79	7.28714	0.00621126	0	0	1215814	HCD (High Energy Collision Dissociation)	MS2	0.572851	57.3375	8.98462	3149	3149	3148	FP032421_16.raw	0/0		13.2378	869.157	869.157	1.2	5.78349e-14	6.65084e-15	0	0
FALSE	High	PMI-Byonic	PMI-Byonic (A2)	A	2	Unambiguous	VGQRCQDSNPCLSTPCKNAGTCHVVDHGGTVDY	[F].VGQRcQDSNPcLStPcKNAGTcHVVDHGGTVDY.[A]	C5(Carbamidomethyl); C11(Carbamidomethyl); T14(Hex(1)); C16(Carbamidomethyl); C22(Carbamidomethyl)	1	1	Q01705	Q01705	Neurogenic locus notch homolog protein 1 OS=Mus musculus OX=10090 GN=Notch1 PE=1 SV=3	1	5	5	1	0	1	1	1	771.139	3851.67	3851.65	5.18719	0.00399585	0	0	249357	HCD (High Energy Collision Dissociation)	MS2	0	100	8.92585	3124	3124	3115	FP032421_16.raw	0/0		7.98258	630.285	630.285	1.2	1.04094e-08	9.3691e-10	0	0
FALSE	High	PMI-Byonic	PMI-Byonic (A2)	A	2	Unambiguous	ACSCPLGFSGPL	[Y].AcScPLGFSGPL.[C]	C2(Carbamidomethyl); C4(Carbamidomethyl)	1	1	Q01705	Q01705	Neurogenic locus notch homolog protein 1 OS=Mus musculus OX=10090 GN=Notch1 PE=1 SV=3	2	2	2	1	0	1	1	1	633.288	1265.57	1265.57	3.02949	0.00191701	0	0	1.97447e+06	HCD (High Energy Collision Dissociation)	MS2	24.3963	81.3696	15.32	5945	5945	5942	FP032421_16.raw	0/0		9.79671	731.086	731.086	731.086	1.59693e-10	1.08112e-11	0	0
FALSE	High	PMI-Byonic	PMI-Byonic (A2)	A	2	Unambiguous	CLTPLDNACL	[L].cLTPLDNAcL.[A]	C1(Carbamidomethyl); C9(Carbamidomethyl)	1	1	Q01705	Q01705	Neurogenic locus notch homolog protein 1 OS=Mus musculus OX=10090 GN=Notch1 PE=1 SV=3	2	2	2	1	0	1	1	1	588.775	1176.54	1176.54	3.10207	0.00182485	0	0	1304196	HCD (High Energy Collision Dissociation)	MS2	17.9138	86.9083	14.2898	5497	5497	5491	FP032421_16.raw	0/0		6.15369	632.636	240.261	240.261	7.0196e-07	4.5555e-08	0	0
FALSE	High	PMI-Byonic	PMI-Byonic (A2)	A	2	Unambiguous	ANPCRNGGTCDLLTLTEY	[L].ANPcRnGGtcDLLTLTEY.[K]	C4(Carbamidomethyl); N6(Deamidated); T9(Fuc(1)); C10(Carbamidomethyl)	1	1	Q01705	Q01705	Neurogenic locus notch homolog protein 1 OS=Mus musculus OX=10090 GN=Notch1 PE=1 SV=3	3	2	2	1	0	1	1	1	1101.49	2201.98	2201.97	2.93565	0.00323211	0	0	740327	HCD (High Energy Collision Dissociation)	MS2	0	100	14.8501	5741	5741	5733	FP032421_16.raw	0/0		5.41727	423.438	423.438	13.0545	3.82587e-06	2.23837e-07	0	0
FALSE	High	PMI-Byonic	PMI-Byonic (A2)	A	2	Unambiguous	ANPCRNGGTCDLLTLTEY	[L].ANPcRNGGtcDLLTLTEY.[K]	C4(Carbamidomethyl); T9(Fuc(1)); C10(Carbamidomethyl)	1	1	Q01705	Q01705	Neurogenic locus notch homolog protein 1 OS=Mus musculus OX=10090 GN=Notch1 PE=1 SV=3	3	2	2	1	0	1	1	1	1101	2200.99	2200.98	3.10663	0.00341882	0	0	1.45295e+06	HCD (High Energy Collision Dissociation)	MS2	0	100	14.0125	5376	5376	5370	FP032421_16.raw	0/0		5.6902	513.326	513.326	18.9615	2.04078e-06	1.64787e-07	0	0
FALSE	High	PMI-Byonic	PMI-Byonic (A2)	A	2	Unambiguous	ANPCRNGGTCDLLTLTEY	[L].ANPcRNGGtcDLLTLTEY.[K]	C4(Carbamidomethyl); T9(Fuc(1)); C10(Carbamidomethyl)	1	1	Q01705	Q01705	Neurogenic locus notch homolog protein 1 OS=Mus musculus OX=10090 GN=Notch1 PE=1 SV=3	3	2	2	1	0	1	1	1	1101	2200.99	2200.98	4.54863	0.00500573	0	0	300460	HCD (High Energy Collision Dissociation)	MS2	0	100	14.1312	5427	5427	5425	FP032421_16.raw	0/0		3.02646	365.215	365.215	21.2929	0.000940884	1.53464e-05	0	0
FALSE	High	PMI-Byonic	PMI-Byonic (A2)	A	2	Unambiguous	KCRCPPGWSGKSCQQADPCASNPCANGGQCLPF	[Y].KcRcPPGWsGKScQQADPcASNPcANGGQcLPF.[E]	C2(Carbamidomethyl); C4(Carbamidomethyl); S9(Hex(1)Pent(2)); C13(Carbamidomethyl); C19(Carbamidomethyl); C24(Carbamidomethyl); C30(Carbamidomethyl)	1	1	Q01705	Q01705	Neurogenic locus notch homolog protein 1 OS=Mus musculus OX=10090 GN=Notch1 PE=1 SV=3	1	4	4	1	0	1	1	1	1045.44	4178.73	4178.71	4.93918	0.00515985	0	0	401136	HCD (High Energy Collision Dissociation)	MS2	0	100	11.0215	4056	4056	4050	FP032421_16.raw	0/0		5.89182	487.378	487.378	2.4	1.28285e-06	1.03359e-07	0	0
FALSE	High	PMI-Byonic	PMI-Byonic (A2)	A	2	Unambiguous	KCRCPPGWSGKSCQQADPCASNPCANGGQCLPF	[Y].KcRcPPGWSGKscQQADPcASNPcAnGGQcLPF.[E]	C2(Carbamidomethyl); C4(Carbamidomethyl); S12(Hex(1)Pent(2)); C13(Carbamidomethyl); C19(Carbamidomethyl); C24(Carbamidomethyl); N26(Deamidated); C30(Carbamidomethyl)	1	1	Q01705	Q01705	Neurogenic locus notch homolog protein 1 OS=Mus musculus OX=10090 GN=Notch1 PE=1 SV=3	1	4	4	1	0	1	1	1	1045.68	4179.71	4179.69	4.79027	0.00500546	0	0	313174	HCD (High Energy Collision Dissociation)	MS2	0	100	11.1391	4107	4107	4105	FP032421_16.raw	0/0		6.14706	499.681	499.681	0	7.1276e-07	5.74694e-08	0	0
FALSE	High	PMI-Byonic	PMI-Byonic (A2)	A	2	Unambiguous	KCRCPPGWSGKSCQQADPCASNPCANGGQCLPFESSY	[Y].KcRcPPGWsGKScQQADPcASNPcANGGQcLPFESSY.[I]	C2(Carbamidomethyl); C4(Carbamidomethyl); S9(Hex(1)Pent(2)); C13(Carbamidomethyl); C19(Carbamidomethyl); C24(Carbamidomethyl); C30(Carbamidomethyl)	1	1	Q01705	Q01705	Neurogenic locus notch homolog protein 1 OS=Mus musculus OX=10090 GN=Notch1 PE=1 SV=3	2	4	4	1	0	1	1	1	1161.98	4644.91	4644.88	6.95429	0.00807546	0	0	378799	HCD (High Energy Collision Dissociation)	MS2	0	100	11.2478	4155	4155	4149	FP032421_16.raw	0/0		10.6304	767.253	654.026	2.4	2.34182e-11	3.36986e-12	0	0
FALSE	High	PMI-Byonic	PMI-Byonic (A2)	A	2	Unambiguous	KCRCPPGWSGKSCQQADPCASNPCANGGQCLPFESSY	[Y].KcRcPPGWsGKScQQADPcASNPcANGGQcLPFESSY.[I]	C2(Carbamidomethyl); C4(Carbamidomethyl); S9(Hex(1)); C13(Carbamidomethyl); C19(Carbamidomethyl); C24(Carbamidomethyl); C30(Carbamidomethyl)	1	1	Q01705	Q01705	Neurogenic locus notch homolog protein 1 OS=Mus musculus OX=10090 GN=Notch1 PE=1 SV=3	2	4	4	1	0	1	1	1	1095.96	4380.82	4380.79	6.71499	0.00735425	0	0	485294	HCD (High Energy Collision Dissociation)	MS2	0	100	11.353	4202	4202	4193	FP032421_16.raw	0/0		8.98257	667.488	667.488	7.3646	1.04095e-09	8.88049e-11	0	0
FALSE	High	PMI-Byonic	PMI-Byonic (A2)	A	2	Unambiguous	KCRCPPGWSGKSCQQADPCASNPCANGGQCLPFESSY	[Y].KcRcPPGWSGKscQQADPcASNPcANGGQcLPFESSY.[I]	C2(Carbamidomethyl); C4(Carbamidomethyl); S12(Hex(1)Pent(2)); C13(Carbamidomethyl); C19(Carbamidomethyl); C24(Carbamidomethyl); C30(Carbamidomethyl)	1	1	Q01705	Q01705	Neurogenic locus notch homolog protein 1 OS=Mus musculus OX=10090 GN=Notch1 PE=1 SV=3	2	4	4	1	0	1	1	1	1161.98	4644.91	4644.88	7.69015	0.00892995	0	0	2695059	HCD (High Energy Collision Dissociation)	MS2	0	27.4817	11.3615	4205	4205	4204	FP032421_16.raw	0/0		9.63045	748.192	596.839	0	2.34182e-10	1.758e-11	0	0
FALSE	High	PMI-Byonic	PMI-Byonic (A2)	A	2	Unambiguous	KCRCPPGWSGKSCQQADPCASNPCANGGQCLPFESSY	[Y].KcRcPPGWsGKScQQADPcASNPcAnGGQcLPFESSY.[I]	C2(Carbamidomethyl); C4(Carbamidomethyl); S9(Hex(1)Pent(2)); C13(Carbamidomethyl); C19(Carbamidomethyl); C24(Carbamidomethyl); N26(Deamidated); C30(Carbamidomethyl)	1	1	Q01705	Q01705	Neurogenic locus notch homolog protein 1 OS=Mus musculus OX=10090 GN=Notch1 PE=1 SV=3	2	4	4	1	0	1	1	1	1162.22	4645.88	4645.86	3.03628	0.00352654	0	0	3.88657e+06	HCD (High Energy Collision Dissociation)	MS2	0	46.8172	11.4807	4260	4260	4259	FP032421_16.raw	0/0		10.0697	710.673	710.673	2.4	8.51705e-11	6.00859e-12	0	0
FALSE	High	PMI-Byonic	PMI-Byonic (A2)	A	2	Unambiguous	SGKSCQQADPCASNPCANGGQCLPFESSY	[W].SGKScQQADPcAsNPcANGGQcLPFESSY.[I]	C5(Carbamidomethyl); C11(Carbamidomethyl); S13(Hex(1)Pent(2)); C16(Carbamidomethyl); C22(Carbamidomethyl)	1	1	Q01705	Q01705	Neurogenic locus notch homolog protein 1 OS=Mus musculus OX=10090 GN=Notch1 PE=1 SV=3	1	3	3	1	0	1	1	1	1201.82	3603.43	3603.41	5.78108	0.00694388	0	0	534723	HCD (High Energy Collision Dissociation)	MS2	0	100	12.1747	4570	4570	4567	FP032421_16.raw	0/0		11.3417	843.309	790.926	1.07373	4.55342e-12	4.86258e-13	0	0
FALSE	High	PMI-Byonic	PMI-Byonic (A2)	A	2	Unambiguous	ESSYICRCPPGFHGPTCRQDVNECSQNPGLCRHGGTCHNEIGSY	[F].ESSYIcRcPPGFHGPtcRQDVNEcSQNPGLcRHGGTcHNEIGSY.[R]	C6(Carbamidomethyl); C8(Carbamidomethyl); T16(Fuc(1)); C17(Carbamidomethyl); C24(Carbamidomethyl); C31(Carbamidomethyl); C37(Carbamidomethyl)	1	1	Q01705	Q01705	Neurogenic locus notch homolog protein 1 OS=Mus musculus OX=10090 GN=Notch1 PE=1 SV=3	3	6	6	1	0	1	1	1	884.044	5299.23	5297.22	379.193	0.334778	0	0	3206822	HCD (High Energy Collision Dissociation)	MS2	39.1144	67.2224	10.0175	3609	3609	3599	FP032421_16.raw	0/0		6.08642	571.134	571.134	0	8.19562e-07	8.30233e-08	0	0
FALSE	Medium	PMI-Byonic	PMI-Byonic (A2)	A	2	Unambiguous	ICRCPPGFHGPTCRQDVNECSQNPGLCRHGGTCHNEIGSY	[Y].IcRcPPGFHGPTcRQDVNEcSQNPGLcRHGGTcHNEIGSY.[R]	C2(Carbamidomethyl); C4(Carbamidomethyl); C13(Carbamidomethyl); C20(Carbamidomethyl); C27(Carbamidomethyl); C33(Carbamidomethyl)	1	1	Q01705	Q01705	Neurogenic locus notch homolog protein 1 OS=Mus musculus OX=10090 GN=Notch1 PE=1 SV=3	2	6	6	1	0	1	1	1	781.676	4685.02	4684.99	5.96325	0.0046563	0	0	122264	HCD (High Energy Collision Dissociation)	MS2	0	100	9.17908	3234	3234	3225	FP032421_16.raw	0/0		1.57335	209.693	209.693	41.6846	0.0267085	0.0140845	0.0131579	0.0163934
FALSE	High	PMI-Byonic	PMI-Byonic (A2)	A	2	Unambiguous	ICRCPPGFHGPTCRQDVNECSQNPGLCRHGGTCHNEIGSY	[Y].IcRcPPGFHGPtcRQDVNEcSQNPGLcRHGGTcHNEIGSY.[R]	C2(Carbamidomethyl); C4(Carbamidomethyl); T12(Fuc(1)); C13(Carbamidomethyl); C20(Carbamidomethyl); C27(Carbamidomethyl); C33(Carbamidomethyl)	1	1	Q01705	Q01705	Neurogenic locus notch homolog protein 1 OS=Mus musculus OX=10090 GN=Notch1 PE=1 SV=3	2	6	6	1	0	1	1	1	806.02	4831.08	4831.05	6.80911	0.00548252	0	0	2069795	HCD (High Energy Collision Dissociation)	MS2	0	36.1161	9.16629	3228	3228	3225	FP032421_16.raw	0/0		8.07751	608.081	608.081	3.6	8.36548e-09	7.16621e-10	0	0
FALSE	High	PMI-Byonic	PMI-Byonic (A2)	A	2	Unambiguous	ICRCPPGFHGPTCRQDVNECSQNPGLCRHGGTCHNEIGSY	[Y].IcRcPPGFHGPtcRQDVNEcSQNPGLcRHGGTcHNEIGSY.[R]	C2(Carbamidomethyl); C4(Carbamidomethyl); T12(Fuc(1)); C13(Carbamidomethyl); C20(Carbamidomethyl); C27(Carbamidomethyl); C33(Carbamidomethyl)	1	1	Q01705	Q01705	Neurogenic locus notch homolog protein 1 OS=Mus musculus OX=10090 GN=Notch1 PE=1 SV=3	2	5	5	1	0	1	1	1	967.018	4831.06	4831.05	1.88466	0.00182097	0	0	309314	HCD (High Energy Collision Dissociation)	MS2	0	100	9.16297	3226	3226	3225	FP032421_16.raw	0/0		6.5627	598.258	598.258	3.6	2.73716e-07	1.82174e-08	0	0
FALSE	Medium	PMI-Byonic	PMI-Byonic (A2)	A	2	Unambiguous	ICRCPPGFHGPTCRQDVNECSQNPGLCRHGGTCHNEIGSY	[Y].IcRcPPGFHGPtcRQDVNEcSQNPGLcRHGGTcHNEIGSY.[R]	C2(Carbamidomethyl); C4(Carbamidomethyl); T12(Fuc(1)); C13(Carbamidomethyl); C20(Carbamidomethyl); C27(Carbamidomethyl); C33(Carbamidomethyl)	1	1	Q01705	Q01705	Neurogenic locus notch homolog protein 1 OS=Mus musculus OX=10090 GN=Notch1 PE=1 SV=3	2	4	4	1	0	1	1	1	1208.53	4831.1	4831.05	11.1355	0.013449	0	0	108803	HCD (High Energy Collision Dissociation)	MS2	100	100	9.07585	3189	3189	3181	FP032421_16.raw	0/0		1.16755	218.643	218.643	3.6	0.0679914	0.0140845	0.0125	0
FALSE	High	PMI-Byonic	PMI-Byonic (A2)	A	2	Unambiguous	ICRCPPGFHGPTCRQDVNECSQNPGLCRHGGTCHNEIGSY	[Y].IcRcPPGFHGPtcRQDVNEcSQNPGLcRHGGTcHNEIGSY.[R]	C2(Carbamidomethyl); C4(Carbamidomethyl); T12(Fuc(1)); C13(Carbamidomethyl); C20(Carbamidomethyl); C27(Carbamidomethyl); C33(Carbamidomethyl)	1	1	Q01705	Q01705	Neurogenic locus notch homolog protein 1 OS=Mus musculus OX=10090 GN=Notch1 PE=1 SV=3	2	5	5	1	0	1	1	1	967.021	4831.08	4831.05	5.61167	0.00542205	0	0	516021	HCD (High Energy Collision Dissociation)	MS2	0.665575	100	9.04246	3174	3174	3170	FP032421_16.raw	0/0		8.47556	658.164	658.164	3.6	3.34536e-09	2.33793e-10	0	0
FALSE	High	PMI-Byonic	PMI-Byonic (A2)	A	2	Unambiguous	ICRCPPGFHGPTCRQDVNECSQNPGLCRHGGTCHNEIGSY	[Y].IcRcPPGFHGPtcRQDVNEcSQNPGLcRHGGTcHNEIGSY.[R]	C2(Carbamidomethyl); C4(Carbamidomethyl); T12(Fuc(1)); C13(Carbamidomethyl); C20(Carbamidomethyl); C27(Carbamidomethyl); C33(Carbamidomethyl)	1	1	Q01705	Q01705	Neurogenic locus notch homolog protein 1 OS=Mus musculus OX=10090 GN=Notch1 PE=1 SV=3	2	6	6	1	0	1	1	1	806.019	4831.08	4831.05	5.82366	0.00468907	0	0	255589	HCD (High Energy Collision Dissociation)	MS2	3.27312	100	9.01481	3162	3162	3159	FP032421_16.raw	0/0		8.07751	615.493	615.493	3.6	8.36548e-09	5.34505e-10	0	0
FALSE	Medium	PMI-Byonic	PMI-Byonic (A2)	A	2	Unambiguous	HGPTCRQDVNECSQNPGL	[F].hGPtcRQDVNEcsQNPGL.[C]	H1(Oxidation); T4(HexNAc(1)Hex(1)Fuc(1)NeuAc(1)); C5(Carbamidomethyl); C12(Carbamidomethyl); S13(HexNAc(1)Hex(1)Fuc(1)NeuAc(1))	1	1	Q01705	Q01705	Neurogenic locus notch homolog protein 1 OS=Mus musculus OX=10090 GN=Notch1 PE=1 SV=3	0	3	3	1	0	1	1	1	1230.49	3689.45	3689.46	-0.980989	-0.00120644	0	0	1.47791e+06	HCD (High Energy Collision Dissociation)	MS2	0	100	12.5578	4735	4735	4732	FP032421_16.raw	0/0		1.8862	62.3727	62.3727	62.3727	0.0129956	0.0140845	0.0138889	0.0175438
FALSE	High	PMI-Byonic	PMI-Byonic (A2)	A	2	Unambiguous	NCRCPPEWTGQYCTEDVDECQLMPNACQNGGTCHNTHGGY	[Y].NcRcPPEWTGQYctEDVDEcQLMPNAcQNGGTcHnTHGGY.[N]	C2(Carbamidomethyl); C4(Carbamidomethyl); C13(Carbamidomethyl); T14(HexNAc(1)Fuc(1)); C20(Carbamidomethyl); C27(Carbamidomethyl); C33(Carbamidomethyl); N35(Oxidation)	1	1	Q01705	Q01705	Neurogenic locus notch homolog protein 1 OS=Mus musculus OX=10090 GN=Notch1 PE=1 SV=3	3	4	4	1	0	1	1	1	1285.5	5138.96	5138.97	-3.05517	-0.00392511	0	0	177429	HCD (High Energy Collision Dissociation)	MS2	0	100	11.9931	4491	4491	4490	FP032421_16.raw	0/0		20.8857	1256.47	1256.47	12	1.30113e-21	1.301e-21	0	0
FALSE	High	PMI-Byonic	PMI-Byonic (A2)	A	2	Unambiguous	NCRCPPEWTGQYCTEDVDECQLMPNACQNGGTCHNTHGGY	[Y].NcRcPPEWTGQYctEDVDEcQLMPNAcQnGGTcHnTHGGY.[N]	C2(Carbamidomethyl); C4(Carbamidomethyl); C13(Carbamidomethyl); T14(HexNAc(1)Fuc(1)); C20(Carbamidomethyl); C27(Carbamidomethyl); N29(Deamidated); C33(Carbamidomethyl); N35(Oxidation)	1	1	Q01705	Q01705	Neurogenic locus notch homolog protein 1 OS=Mus musculus OX=10090 GN=Notch1 PE=1 SV=3	3	4	4	1	0	1	1	1	1285.75	5139.98	5139.96	4.23504	0.00544198	0	0	104332	HCD (High Energy Collision Dissociation)	MS2	100	100	12.1898	4577	4577	4567	FP032421_16.raw	0/0		19.8857	1238.15	1238.15	4.4	1.30113e-20	8.24036e-21	0	0
FALSE	High	PMI-Byonic	PMI-Byonic (A2)	A	2	Unambiguous	NCRCPPEWTGQYCTEDVDECQLMPNACQNGGTCHNTHGGY	[Y].NcRcPPEWTGQYctEDVDEcQLMPNAcQNGGTcHnTHGGY.[N]	C2(Carbamidomethyl); C4(Carbamidomethyl); C13(Carbamidomethyl); T14(Fuc(1)); C20(Carbamidomethyl); C27(Carbamidomethyl); C33(Carbamidomethyl); N35(Oxidation)	1	1	Q01705	Q01705	Neurogenic locus notch homolog protein 1 OS=Mus musculus OX=10090 GN=Notch1 PE=1 SV=3	3	4	4	1	0	1	1	1	1234.73	4935.9	4935.89	1.02888	0.0012696	0	0	90152.4	HCD (High Energy Collision Dissociation)	MS2	93.9667	100	11.9845	4488	4488	4479	FP032421_16.raw	0/0		15.9826	1042.22	1042.22	4.13855	1.04095e-16	2.47516e-17	0	0
FALSE	High	PMI-Byonic	PMI-Byonic (A2)	A	2	Unambiguous	NCRCPPEWTGQYCTEDVDECQLMPNACQNGGTCHNTHGGY	[Y].NcRcPPEWTGQYctEDVDEcQLMPNAcQNGGTcHnTHGGY.[N]	C2(Carbamidomethyl); C4(Carbamidomethyl); C13(Carbamidomethyl); T14(HexNAc(1)Hex(1)Fuc(1)NeuAc(1)); C20(Carbamidomethyl); C27(Carbamidomethyl); C33(Carbamidomethyl); N35(Oxidation)	1	1	Q01705	Q01705	Neurogenic locus notch homolog protein 1 OS=Mus musculus OX=10090 GN=Notch1 PE=1 SV=3	3	4	4	1	0	1	1	1	1398.79	5592.15	5592.12	4.64955	0.00650021	0	0	150689	HCD (High Energy Collision Dissociation)	MS2	0	100	12.4595	4693	4693	4688	FP032421_16.raw	0/0		12.8857	885.904	885.904	3.0708	1.30113e-13	1.43671e-14	0	0
FALSE	High	PMI-Byonic	PMI-Byonic (A2)	A	2	Unambiguous	NCRCPPEWTGQYCTEDVDECQLMPNACQNGGTCHNTHGGY	[Y].NcRcPPEWTGQYctEDVDEcQLMPNAcQNGGTcHnTHGGY.[N]	C2(Carbamidomethyl); C4(Carbamidomethyl); C13(Carbamidomethyl); T14(HexNAc(1)Fuc(1)); C20(Carbamidomethyl); C27(Carbamidomethyl); C33(Carbamidomethyl); N35(Oxidation)	1	1	Q01705	Q01705	Neurogenic locus notch homolog protein 1 OS=Mus musculus OX=10090 GN=Notch1 PE=1 SV=3	3	4	4	1	0	1	1	1	1285.5	5138.97	5138.97	-0.869817	-0.00111749	0	0	150509	HCD (High Energy Collision Dissociation)	MS2	0	100	11.8758	4440	4440	4435	FP032421_16.raw	0/0		15.3249	972.683	972.683	4.4	4.73212e-16	7.90326e-17	0	0
FALSE	High	PMI-Byonic	PMI-Byonic (A2)	A	2	Unambiguous	NCRCPPEWTGQYCTEDVDECQLMPNACQNGGTCHNTHGGY	[Y].NcRcPPEWTGQYctEDVDEcqLMPNAcQNGGTcHnTHGGY.[N]	C2(Carbamidomethyl); C4(Carbamidomethyl); C13(Carbamidomethyl); T14(HexNAc(1)Hex(1)Fuc(1)NeuAc(1)); C20(Carbamidomethyl); Q21(Deamidated); C27(Carbamidomethyl); C33(Carbamidomethyl); N35(Oxidation)	1	1	Q01705	Q01705	Neurogenic locus notch homolog protein 1 OS=Mus musculus OX=10090 GN=Notch1 PE=1 SV=3	3	4	4	1	0	1	1	1	1398.79	5592.13	5593.11	-174.342	-0.243778	0	0	0	HCD (High Energy Collision Dissociation)	MS2		100	12.592	4750	4750	4743	FP032421_16.raw	0/0		16.9826	1060.31	1060.31	3.75446	1.04095e-17	1.90004e-18	0	0
FALSE	High	PMI-Byonic	PMI-Byonic (A2)	A	2	Unambiguous	NCRCPPEWTGQYCTEDVDECQLMPNACQNGGTCHNTHGGY	[Y].NcRcPPEWtGQYcTEDVDEcQLMPNAcQNGGTcHNTHGGY.[N]	C2(Carbamidomethyl); C4(Carbamidomethyl); T9(HexNAc(1)Hex(1)Fuc(1)NeuAc(1)); C13(Carbamidomethyl); C20(Carbamidomethyl); C27(Carbamidomethyl); C33(Carbamidomethyl)	1	1	Q01705	Q01705	Neurogenic locus notch homolog protein 1 OS=Mus musculus OX=10090 GN=Notch1 PE=1 SV=3	3	4	4	1	0	1	1	1	1394.8	5576.16	5576.13	6.20282	0.00864693	0	0	52304.3	HCD (High Energy Collision Dissociation)	MS2	54.7721	100	12.519	4719	4719	4710	FP032421_16.raw	0/0		18.3249	1125.28	1125.28	0.00793276	4.73212e-19	1.09829e-19	0	0
FALSE	High	PMI-Byonic	PMI-Byonic (A2)	A	2	Unambiguous	NCVCVNGWTGEDCSENIDDCASAACF	[Y].NcVcVNGWTGEDcSENIDDcASAAcF.[Q]	C2(Carbamidomethyl); C4(Carbamidomethyl); C13(Carbamidomethyl); C20(Carbamidomethyl); C25(Carbamidomethyl)	1	1	Q01705	Q01705	Neurogenic locus notch homolog protein 1 OS=Mus musculus OX=10090 GN=Notch1 PE=1 SV=3	1	3	3	1	0	1	1	1	1004.38	3011.12	3011.1	5.00513	0.00502365	0	0	1.26947e+06	HCD (High Energy Collision Dissociation)	MS2	0	100	15.2725	5924	5924	5920	FP032421_16.raw	0/0		7.12785	605.323	605.323	605.323	7.44996e-08	4.73553e-09	0	0
FALSE	High	PMI-Byonic	PMI-Byonic (A2)	A	2	Unambiguous	NCVCVNGWTGEDCSENIDDCASAACF	[Y].NcVcVNGWTGEDcsENIDDcASAAcF.[Q]	C2(Carbamidomethyl); C4(Carbamidomethyl); C13(Carbamidomethyl); S14(Hex(1)Pent(2)); C20(Carbamidomethyl); C25(Carbamidomethyl)	1	1	Q01705	Q01705	Neurogenic locus notch homolog protein 1 OS=Mus musculus OX=10090 GN=Notch1 PE=1 SV=3	1	3	3	1	0	1	1	1	1146.42	3437.24	3437.24	0.652175	0.000747227	0	0	486434	HCD (High Energy Collision Dissociation)	MS2	0	100	14.6799	5666	5666	5656	FP032421_16.raw	0/0		7.12785	633.037	633.037	9.6	7.44996e-08	3.2512e-09	0	0
FALSE	High	PMI-Byonic	PMI-Byonic (A2)	A	2	Unambiguous	QGATCHDRVASFY	[F].QGATcHDRVAsFY.[C]	C5(Carbamidomethyl); S11(Fuc(1))	1	1	Q01705	Q01705	Neurogenic locus notch homolog protein 1 OS=Mus musculus OX=10090 GN=Notch1 PE=1 SV=3	1	3	3	1	0	1	1	1	553.249	1657.73	1657.73	3.80211	0.00210095	0	0	2.11775e+06	HCD (High Energy Collision Dissociation)	MS2	6.05029	70.0271	8.91509	3119	3119	3115	FP032421_16.raw	0/0		9.55901	674.121	627.841	12.5736	2.76052e-10	2.51821e-11	0	0
FALSE	High	PMI-Byonic	PMI-Byonic (A2)	A	2	Unambiguous	QGATCHDRVASFY	[F].QGAtcHDRVASFY.[C]	T4(Fuc(1)); C5(Carbamidomethyl)	1	1	Q01705	Q01705	Neurogenic locus notch homolog protein 1 OS=Mus musculus OX=10090 GN=Notch1 PE=1 SV=3	1	3	3	1	0	1	1	1	553.249	1657.73	1657.73	3.36029	0.00185681	0	0	410705	HCD (High Energy Collision Dissociation)	MS2	21.8873	100	9.03844	3172	3172	3170	FP032421_16.raw	0/0		5.20381	454.857	454.857	0.179456	6.25448e-06	4.06387e-07	0	0
FALSE	High	PMI-Byonic	PMI-Byonic (A2)	A	2	Unambiguous	QGATCHDRVASFY	[F].QGATcHDRVASFY.[C]	C5(Carbamidomethyl)	1	1	Q01705	Q01705	Neurogenic locus notch homolog protein 1 OS=Mus musculus OX=10090 GN=Notch1 PE=1 SV=3	1	3	3	1	0	1	1	1	504.563	1511.68	1511.67	3.67603	0.00185232	0	0	1911157	HCD (High Energy Collision Dissociation)	MS2	2.22988	80.7143	9.04028	3173	3173	3170	FP032421_16.raw	0/0		5.1203	467.477	467.477	467.477	7.58058e-06	5.16759e-07	0	0
FALSE	High	PMI-Byonic	PMI-Byonic (A2)	A	2	Unambiguous	QGATCHDRVASFY	[F].QGATcHDRVAsFY.[C]	C5(Carbamidomethyl); S11(Fuc(1))	1	1	Q01705	Q01705	Neurogenic locus notch homolog protein 1 OS=Mus musculus OX=10090 GN=Notch1 PE=1 SV=3	1	2	2	1	0	1	1	1	829.371	1657.74	1657.73	4.84114	0.00401265	0	0	518900	HCD (High Energy Collision Dissociation)	MS2	14.338	100	8.94464	3132	3132	3126	FP032421_16.raw	0/0		7.86447	644.35	644.35	18.9546	1.36625e-08	1.2197e-09	0	0
FALSE	High	PMI-Byonic	PMI-Byonic (A2)	A	2	Unambiguous	QGATCHDRVASFY	[F].QGATcHDRVAsFY.[C]	C5(Carbamidomethyl); S11(HexNAc(1)Hex(1)Fuc(1)NeuAc(1))	1	1	Q01705	Q01705	Neurogenic locus notch homolog protein 1 OS=Mus musculus OX=10090 GN=Notch1 PE=1 SV=3	1	3	3	1	0	1	1	1	771.992	2313.96	2313.96	2.34911	0.00181191	0	0	1.15506e+06	HCD (High Energy Collision Dissociation)	MS2	6.30263	100	10.1811	3682	3682	3676	FP032421_16.raw	0/0		6.39688	548.709	494.502	2.42348	4.00979e-07	2.54393e-08	0	0
FALSE	High	PMI-Byonic	PMI-Byonic (A2)	A	2	Unambiguous	QGATCHDRVASF	[F].QGATcHDRVAsF.[Y]	C5(Carbamidomethyl); S11(HexNAc(1)Hex(1)Fuc(1)NeuAc(1))	1	1	Q01705	Q01705	Neurogenic locus notch homolog protein 1 OS=Mus musculus OX=10090 GN=Notch1 PE=1 SV=3	0	3	3	1	0	1	1	1	717.637	2150.9	2150.89	1.52191	0.00109116	0	0	1.14664e+06	HCD (High Energy Collision Dissociation)	MS2	4.89382	100	8.56609	2965	2965	2961	FP032421_16.raw	0/0		6.34172	571.71	507.035	8.89325	4.55286e-07	3.33994e-08	0	0
FALSE	High	PMI-Byonic	PMI-Byonic (A2)	A	2	Unambiguous	QGATCHDRVASF	[F].QGAtcHDRVASF.[Y]	T4(HexNAc(1)Hex(1)Fuc(1)NeuAc(1)); C5(Carbamidomethyl)	1	1	Q01705	Q01705	Neurogenic locus notch homolog protein 1 OS=Mus musculus OX=10090 GN=Notch1 PE=1 SV=3	0	3	3	1	0	1	1	1	717.637	2150.9	2150.89	2.37321	0.00170151	0	0	623197	HCD (High Energy Collision Dissociation)	MS2	3.0877	100	8.68784	3017	3017	3016	FP032421_16.raw	0/0		4.34823	399.667	361.807	13.6555	4.48503e-05	1.53239e-06	0	0
FALSE	High	PMI-Byonic	PMI-Byonic (A2)	A	2	Unambiguous	YCECPHGRTGLL	[F].YcEcPHGRTGLL.[C]	C2(Carbamidomethyl); C4(Carbamidomethyl)	1	1	Q01705	Q01705	Neurogenic locus notch homolog protein 1 OS=Mus musculus OX=10090 GN=Notch1 PE=1 SV=3	2	3	3	1	0	1	1	1	488.225	1462.66	1462.66	2.71882	0.00132557	0	0	6.19236e+06	HCD (High Energy Collision Dissociation)	MS2	10.7151	32.2835	8.80998	3072	3072	3071	FP032421_16.raw	0/0		6.83614	525.281	525.281	525.281	1.45834e-07	1.01599e-08	0	0
FALSE	High	PMI-Byonic	PMI-Byonic (A2)	A	2	Unambiguous	YCECPHGRTGLL	[F].YcEcPHGRTGLL.[C]	C2(Carbamidomethyl); C4(Carbamidomethyl)	1	1	Q01705	Q01705	Neurogenic locus notch homolog protein 1 OS=Mus musculus OX=10090 GN=Notch1 PE=1 SV=3	2	2	2	1	0	1	1	1	731.833	1462.66	1462.66	1.22577	0.000896442	0	0	1.75607e+06	HCD (High Energy Collision Dissociation)	MS2	0	100	8.71515	3030	3030	3027	FP032421_16.raw	0/0		11.7676	826.725	642.749	642.749	1.70772e-12	3.01388e-13	0	0
FALSE	High	PMI-Byonic	PMI-Byonic (A2)	A	2	Unambiguous	YCECPHGRTGLL	[F].YcEcPHGRTGLL.[C]	C2(Carbamidomethyl); C4(Carbamidomethyl)	1	1	Q01705	Q01705	Neurogenic locus notch homolog protein 1 OS=Mus musculus OX=10090 GN=Notch1 PE=1 SV=3	2	3	3	1	0	1	1	1	488.225	1462.66	1462.66	1.71733	0.000837287	0	0	2.80118e+06	HCD (High Energy Collision Dissociation)	MS2	15.9595	54.9986	8.69257	3020	3020	3016	FP032421_16.raw	0/0		5.23089	558.226	342.351	342.351	5.87643e-06	3.13561e-07	0	0
FALSE	Medium	PMI-Byonic	PMI-Byonic (A2)	A	2	Unambiguous	TGPACSQDVDECALGANPCEHAGKCLNTLGSFECQCL	[Y].TGPAcsQDVDEcALGANPcEHAGKcLnTLGSFEcQcL.[Q]	C5(Carbamidomethyl); S6(HexNAc(1)Hex(1)Fuc(1)); C12(Carbamidomethyl); C19(Carbamidomethyl); C25(Carbamidomethyl); N27(Oxidation); C34(Carbamidomethyl); C36(Carbamidomethyl)	1	1	Q01705	Q01705	Neurogenic locus notch homolog protein 1 OS=Mus musculus OX=10090 GN=Notch1 PE=1 SV=3	4	4	4	1	0	1	1	1	1163.98	4652.92	4653.9	-210.474	-0.244881	0	0	246898	HCD (High Energy Collision Dissociation)	MS2	0	100	13.7937	5278	5278	5271	FP032421_16.raw	0/0		1.64557	354.856	354.856	4.89363	0.0226167	0.0140845	0.0133333	0.0166666
FALSE	High	PMI-Byonic	PMI-Byonic (A2)	A	2	Unambiguous	TGPRCEIDVNECISNPCQNDATCLDQIGEF	[Y].TGPRcEIDVNEcIsNPcQNDATcLDQIGEF.[Q]	C5(Carbamidomethyl); C12(Carbamidomethyl); S14(Hex(1)Pent(2)); C17(Carbamidomethyl); C23(Carbamidomethyl)	1	1	Q01705	Q01705	Neurogenic locus notch homolog protein 1 OS=Mus musculus OX=10090 GN=Notch1 PE=1 SV=3	1	3	3	1	0	1	1	1	1313.54	3938.61	3938.62	-3.53053	-0.00463513	0	0	315029	HCD (High Energy Collision Dissociation)	MS2	0	100	14.7289	5687	5687	5678	FP032421_16.raw	0/0		8.98954	702.025	702.025	3.6	1.02438e-09	6.23565e-11	0	0
FALSE	High	PMI-Byonic	PMI-Byonic (A2)	A	2	Unambiguous	TGPRCEIDVNECISNPCQNDATCLDQIGEF	[Y].TGPRcEIDVNEcIsNPcQNDAtcLDQIGEF.[Q]	C5(Carbamidomethyl); C12(Carbamidomethyl); S14(Fuc(1)); C17(Carbamidomethyl); T22(Hex(1)Pent(2)); C23(Carbamidomethyl)	1	1	Q01705	Q01705	Neurogenic locus notch homolog protein 1 OS=Mus musculus OX=10090 GN=Notch1 PE=1 SV=3	1	3	3	1	0	1	1	1	1362.23	4084.68	4084.68	1.84383	0.00251048	0	0	385833	HCD (High Energy Collision Dissociation)	MS2	0	100	14.6421	5649	5649	5645	FP032421_16.raw	0/0		11.0864	844.791	844.791	1.2	8.19543e-12	1.24585e-12	0	0
FALSE	High	PMI-Byonic	PMI-Byonic (A2)	A	2	Unambiguous	QCICMPGYEGVYCEINTDECASSPCLHNGHCMDKINEF	[F].QcIcMPGYEGVYcEINTDEcAsSPcLHNGHcMDKINEF.[Q]	C2(Carbamidomethyl); C4(Carbamidomethyl); C13(Carbamidomethyl); C20(Carbamidomethyl); S22(Hex(1)Pent(2)); C25(Carbamidomethyl); C31(Carbamidomethyl)	1	1	Q01705	Q01705	Neurogenic locus notch homolog protein 1 OS=Mus musculus OX=10090 GN=Notch1 PE=1 SV=3	3	4	4	1	0	1	1	1	1256.25	5021.96	5021.96	0.191707	0.000240687	0	0	0	HCD (High Energy Collision Dissociation)	MS2		100	13.9284	5338	5338	5337	FP032421_16.raw	0/0		16.3249	1017.99	1017.99	0	4.73212e-17	7.57761e-18	0	0
FALSE	High	PMI-Byonic	PMI-Byonic (A2)	A	2	Unambiguous	QCICMPGYEGVYCEINTDECASSPCLHNGHCMDKINEF	[F].QcIcMPGYEGVYcEINTDEcASsPcLHNGHcMDKINEF.[Q]	C2(Carbamidomethyl); C4(Carbamidomethyl); C13(Carbamidomethyl); C20(Carbamidomethyl); S23(Hex(1)Pent(2)); C25(Carbamidomethyl); C31(Carbamidomethyl)	1	1	Q01705	Q01705	Neurogenic locus notch homolog protein 1 OS=Mus musculus OX=10090 GN=Notch1 PE=1 SV=3	3	4	4	1	0	1	1	1	1256.25	5021.98	5021.96	3.80771	0.00478054	0	0	340101	HCD (High Energy Collision Dissociation)	MS2	0	100	13.8126	5286	5286	5282	FP032421_16.raw	0/0		19.9826	1235.6	1235.6	0	1.04095e-20	5.85503e-21	0	0
FALSE	High	PMI-Byonic	PMI-Byonic (A2)	A	2	Unambiguous	QCICMPGYEGVYCEINTDECASSPCLHNGHCMDKINEFQCQCPKGF	[F].QcIcMPGYEGVYcEINtDEcASSPcLHNGHcMDKINEFQcQcPKGF.[N]	C2(Carbamidomethyl); C4(Carbamidomethyl); C13(Carbamidomethyl); T17(Hex(1)Pent(2)); C20(Carbamidomethyl); C25(Carbamidomethyl); C31(Carbamidomethyl); C40(Carbamidomethyl); C42(Carbamidomethyl)	1	1	Q01705	Q01705	Neurogenic locus notch homolog protein 1 OS=Mus musculus OX=10090 GN=Notch1 PE=1 SV=3	4	5	5	1	0	1	1	1	1206.28	6027.4	6027.38	2.72817	0.00328875	0	0	125896	HCD (High Energy Collision Dissociation)	MS2	0	100	13.5904	5190	5190	5183	FP032421_16.raw	0/0		19.2905	1220.76	1220.76	0	5.1222e-20	1.89855e-20	0	0
FALSE	High	PMI-Byonic	PMI-Byonic (A2)	A	2	Unambiguous	CEINTDECASSPCLHNGHCMDKINEF	[Y].cEINTDEcASsPcLHNGHcMDKINEF.[Q]	C1(Carbamidomethyl); C8(Carbamidomethyl); S11(Hex(1)Pent(2)); C13(Carbamidomethyl); C19(Carbamidomethyl)	1	1	Q01705	Q01705	Neurogenic locus notch homolog protein 1 OS=Mus musculus OX=10090 GN=Notch1 PE=1 SV=3	1	4	4	1	0	1	1	1	891.859	3564.41	3564.39	7.6647	0.00682999	0	0	303183	HCD (High Energy Collision Dissociation)	MS2	0	100	10.8738	3991	3991	3984	FP032421_16.raw	0/0		15.6427	1042.25	1042.25	1.2	2.27669e-16	4.31985e-17	0	0
FALSE	High	PMI-Byonic	PMI-Byonic (A2)	A	2	Unambiguous	QCQCPKGFNGHLCQYDVDECASTPCKNGAKCLDGPNTY	[F].QcQcPKGFNGHLcQYDVDEcAStPcKNGAKcLdGPNTY.[T]	C2(Carbamidomethyl); C4(Carbamidomethyl); C13(Carbamidomethyl); C20(Carbamidomethyl); T23(Hex(1)Pent(2)); C25(Carbamidomethyl); C31(Carbamidomethyl); D33(Oxidation)	1	1	Q01705	Q01705	Neurogenic locus notch homolog protein 1 OS=Mus musculus OX=10090 GN=Notch1 PE=1 SV=3	4	5	5	1	0	1	1	1	979.207	4892.01	4891.98	5.06633	0.00495688	0	0	2.33303e+06	HCD (High Energy Collision Dissociation)	MS2	0	35.613	10.6463	3888	3888	3885	FP032421_16.raw	0/0		11.9314	813.483	813.483	0	1.17106e-12	1.63344e-13	0	0
FALSE	High	PMI-Byonic	PMI-Byonic (A2)	A	2	Unambiguous	QCQCPKGFNGHLCQYDVDECASTPCKNGAKCLDGPNTY	[F].QcQcPKGFnGHLcQYDVDEcAsTPcKNGAKcLdGPNTY.[T]	C2(Carbamidomethyl); C4(Carbamidomethyl); N9(Deamidated); C13(Carbamidomethyl); C20(Carbamidomethyl); S22(Hex(1)Pent(2)); C25(Carbamidomethyl); C31(Carbamidomethyl); D33(Oxidation)	1	1	Q01705	Q01705	Neurogenic locus notch homolog protein 1 OS=Mus musculus OX=10090 GN=Notch1 PE=1 SV=3	4	5	5	1	0	1	1	1	979.405	4893	4892.97	6.16155	0.00602965	0	0	405543	HCD (High Energy Collision Dissociation)	MS2	0	100	11.1158	4097	4097	4094	FP032421_16.raw	0/0		11.1867	792.767	792.767	0	6.50644e-12	9.67871e-13	0	0
FALSE	High	PMI-Byonic	PMI-Byonic (A2)	A	2	Unambiguous	QCQCPKGFNGHLCQYDVDECASTPCKNGAKCLDGPNTY	[F].QcQcPKGFnGHLcQYDVDEcAStPcKNGAKcLDGPNTY.[T]	C2(Carbamidomethyl); C4(Carbamidomethyl); N9(Deamidated); C13(Carbamidomethyl); C20(Carbamidomethyl); T23(Hex(1)Pent(2)); C25(Carbamidomethyl); C31(Carbamidomethyl)	1	1	Q01705	Q01705	Neurogenic locus notch homolog protein 1 OS=Mus musculus OX=10090 GN=Notch1 PE=1 SV=3	4	5	5	1	0	1	1	1	976.205	4877	4876.97	5.31431	0.00518355	0	0	425213	HCD (High Energy Collision Dissociation)	MS2	0	100	11.0687	4077	4077	4072	FP032421_16.raw	0/0		11.1867	758.405	758.405	0	6.50644e-12	7.37098e-13	0	0
FALSE	High	PMI-Byonic	PMI-Byonic (A2)	A	2	Unambiguous	QCQCPKGFNGHLCQYDVDECASTPCKNGAKCLDGPNTY	[F].QcQcPKGFNGHLcQYDVDEcAStPcKNGAKcLDGPNTY.[T]	C2(Carbamidomethyl); C4(Carbamidomethyl); C13(Carbamidomethyl); C20(Carbamidomethyl); T23(Hex(1)Pent(2)); C25(Carbamidomethyl); C31(Carbamidomethyl)	1	1	Q01705	Q01705	Neurogenic locus notch homolog protein 1 OS=Mus musculus OX=10090 GN=Notch1 PE=1 SV=3	4	5	5	1	0	1	1	1	976.008	4876.01	4875.99	4.59085	0.00447699	0	0	433018	HCD (High Energy Collision Dissociation)	MS2	5.24177	100	10.5765	3857	3857	3852	FP032421_16.raw	0/0		12.2738	808.328	738.49	0	5.32356e-13	5.86057e-14	0	0
FALSE	High	PMI-Byonic	PMI-Byonic (A2)	A	2	Unambiguous	QCQCPKGFNGHLCQYDVDECASTPCKNGAKCLDGPNTY	[F].QcQcPKGFNGHLcQYDVDEcAsTPcKnGAKcLDGPNTY.[T]	C2(Carbamidomethyl); C4(Carbamidomethyl); C13(Carbamidomethyl); C20(Carbamidomethyl); S22(Hex(1)Pent(2)); C25(Carbamidomethyl); N27(Deamidated); C31(Carbamidomethyl)	1	1	Q01705	Q01705	Neurogenic locus notch homolog protein 1 OS=Mus musculus OX=10090 GN=Notch1 PE=1 SV=3	4	5	5	1	0	1	1	1	976.208	4877.01	4876.97	8.19276	0.00799117	0	0	644185	HCD (High Energy Collision Dissociation)	MS2	0	100	10.8922	3999	3999	3995	FP032421_16.raw	0/0		12.5336	870.523	870.523	0	2.92676e-13	3.07382e-14	0	0
FALSE	High	PMI-Byonic	PMI-Byonic (A2)	A	2	Unambiguous	QCQCPKGFNGHLCQYDVDECASTPCKNGAKCLDGPNTY	[F].QcQcPKGFNGHLcQYDVDEcAsTPcKnGAKcLdGPNTY.[T]	C2(Carbamidomethyl); C4(Carbamidomethyl); C13(Carbamidomethyl); C20(Carbamidomethyl); S22(Hex(1)Pent(2)); C25(Carbamidomethyl); N27(Deamidated); C31(Carbamidomethyl); D33(Oxidation)	1	1	Q01705	Q01705	Neurogenic locus notch homolog protein 1 OS=Mus musculus OX=10090 GN=Notch1 PE=1 SV=3	4	5	5	1	0	1	1	1	979.406	4893	4892.97	7.40896	0.00725036	0	0	734871	HCD (High Energy Collision Dissociation)	MS2	0.587309	100	10.8867	3996	3996	3995	FP032421_16.raw	0/0		10.8345	774.529	774.529	0	1.46375e-11	2.05139e-12	0	0
FALSE	High	PMI-Byonic	PMI-Byonic (A2)	A	2	Unambiguous	QCQCPKGFNGHLCQYDVDECASTPCKNGAKCLDGPNTY	[F].QcQcPKGFNGHLcQYDVDEcAsTPcKNGAKcLdGPNTY.[T]	C2(Carbamidomethyl); C4(Carbamidomethyl); C13(Carbamidomethyl); C20(Carbamidomethyl); S22(Hex(1)Pent(2)); C25(Carbamidomethyl); C31(Carbamidomethyl); D33(Oxidation)	1	1	Q01705	Q01705	Neurogenic locus notch homolog protein 1 OS=Mus musculus OX=10090 GN=Notch1 PE=1 SV=3	4	5	5	1	0	1	1	1	979.21	4892.02	4891.98	7.68641	0.00752035	0	0	121443	HCD (High Energy Collision Dissociation)	MS2	38.6191	100	10.7615	3942	3942	3940	FP032421_16.raw	0/0		4.61564	426.945	426.945	0	2.42305e-05	8.76057e-07	0	0
FALSE	High	PMI-Byonic	PMI-Byonic (A2)	A	2	Unambiguous	NGHLCQYDVDECASTPCKNGAKCLDGPNTY	[F].NGHLcQYDVDEcASTPcKnGAKcLdGPNtY.[T]	C5(Carbamidomethyl); C12(Carbamidomethyl); C17(Carbamidomethyl); N19(Deamidated); C23(Carbamidomethyl); D25(Oxidation); T29(Hex(1)Pent(2))	1	1	Q01705	Q01705	Neurogenic locus notch homolog protein 1 OS=Mus musculus OX=10090 GN=Notch1 PE=1 SV=3	3	4	4	1	0	1	1	1	972.651	3887.58	3887.55	8.50686	0.00826771	0	0	680275	HCD (High Energy Collision Dissociation)	MS2	6.94087	100	10.4965	3821	3821	3819	FP032421_16.raw	0/0		10.6938	788.656	788.656	3.49466	2.02389e-11	2.67854e-12	0	0
FALSE	High	PMI-Byonic	PMI-Byonic (A2)	A	2	Unambiguous	NGHLCQYDVDECASTPCKNGAKCLDGPNTY	[F].NGHLcQYDVDEcASTPcKnGAKcLDGPNtY.[T]	C5(Carbamidomethyl); C12(Carbamidomethyl); C17(Carbamidomethyl); N19(Deamidated); C23(Carbamidomethyl); T29(Hex(1)Pent(2))	1	1	Q01705	Q01705	Neurogenic locus notch homolog protein 1 OS=Mus musculus OX=10090 GN=Notch1 PE=1 SV=3	3	4	4	1	0	1	1	1	968.649	3871.57	3871.56	4.39088	0.00424988	0	0	1.21027e+06	HCD (High Energy Collision Dissociation)	MS2	0	100	10.4504	3801	3801	3797	FP032421_16.raw	0/0		13.4386	941.822	941.822	1.39126	3.64268e-14	2.99486e-15	0	0
FALSE	High	PMI-Byonic	PMI-Byonic (A2)	A	2	Unambiguous	NGHLCQYDVDECASTPCKNGAKCLDGPNTY	[F].NGHLcQYDVDEcAsTPcKnGAKcLdGPNTY.[T]	C5(Carbamidomethyl); C12(Carbamidomethyl); S14(Hex(1)Pent(2)); C17(Carbamidomethyl); N19(Deamidated); C23(Carbamidomethyl); D25(Oxidation)	1	1	Q01705	Q01705	Neurogenic locus notch homolog protein 1 OS=Mus musculus OX=10090 GN=Notch1 PE=1 SV=3	3	4	4	1	0	1	1	1	972.642	3887.55	3887.55	-0.913234	-0.000887561	0	0	338143	HCD (High Energy Collision Dissociation)	MS2	4.47118	100	10.3786	3769	3769	3764	FP032421_16.raw	0/0		6.78095	566.8	566.8	0.8	1.65594e-07	1.32076e-08	0	0
FALSE	High	PMI-Byonic	PMI-Byonic (A2)	A	2	Unambiguous	NGHLCQYDVDECASTPCKNGAKCLDGPNTY	[F].NGHLcQYDVDEcAsTPcKNGAKcLdGPNTY.[T]	C5(Carbamidomethyl); C12(Carbamidomethyl); S14(Hex(1)Pent(2)); C17(Carbamidomethyl); C23(Carbamidomethyl); D25(Oxidation)	1	1	Q01705	Q01705	Neurogenic locus notch homolog protein 1 OS=Mus musculus OX=10090 GN=Notch1 PE=1 SV=3	3	4	4	1	0	1	1	1	972.4	3886.58	3886.57	3.07724	0.00298997	0	0	1.00026e+06	HCD (High Energy Collision Dissociation)	MS2	3.00033	100	10.1965	3688	3688	3687	FP032421_16.raw	0/0		9.43858	743.864	700.886	0.8	3.64268e-10	3.48702e-11	0	0
FALSE	High	PMI-Byonic	PMI-Byonic (A2)	A	2	Unambiguous	NGHLCQYDVDECASTPCKNGAKCLDGPNTY	[F].NGHLcQYDVDEcAsTPcKNGAKcLDGPNTY.[T]	C5(Carbamidomethyl); C12(Carbamidomethyl); S14(Hex(1)Pent(2)); C17(Carbamidomethyl); C23(Carbamidomethyl)	1	1	Q01705	Q01705	Neurogenic locus notch homolog protein 1 OS=Mus musculus OX=10090 GN=Notch1 PE=1 SV=3	3	4	4	1	0	1	1	1	968.403	3870.59	3870.57	4.42539	0.0042822	0	0	434236	HCD (High Energy Collision Dissociation)	MS2	2.43246	100	10.1486	3666	3666	3665	FP032421_16.raw	0/0		8.78095	662.84	662.84	0.8	1.65595e-09	1.5401e-10	0	0
FALSE	High	PMI-Byonic	PMI-Byonic (A2)	A	2	Unambiguous	NGHLCQYDVDECASTPCKNGAKCLDGPNTY	[F].NGHLcQYDVDEcAsTPcKNGAKcLdGPNTY.[T]	C5(Carbamidomethyl); C12(Carbamidomethyl); S14(Hex(1)Pent(2)); C17(Carbamidomethyl); C23(Carbamidomethyl); D25(Oxidation)	1	1	Q01705	Q01705	Neurogenic locus notch homolog protein 1 OS=Mus musculus OX=10090 GN=Notch1 PE=1 SV=3	3	4	4	1	0	1	1	1	972.401	3886.58	3886.57	4.20794	0.00408861	0	0	759672	HCD (High Energy Collision Dissociation)	MS2	7.09516	100	10.0797	3636	3636	3632	FP032421_16.raw	0/0		11.781	807.595	718.506	0.8	1.65595e-12	2.3442e-13	0	0
FALSE	High	PMI-Byonic	PMI-Byonic (A2)	A	2	Unambiguous	NGHLCQYDVDECASTPCKNGAKCLDGPNTY	[F].NGHLcQYDVDEcAsTPcKNGAKcLDGPNTY.[T]	C5(Carbamidomethyl); C12(Carbamidomethyl); S14(Hex(1)Pent(2)); C17(Carbamidomethyl); C23(Carbamidomethyl)	1	1	Q01705	Q01705	Neurogenic locus notch homolog protein 1 OS=Mus musculus OX=10090 GN=Notch1 PE=1 SV=3	3	4	4	1	0	1	1	1	968.898	3872.57	3870.57	516.73	0.50001	0	0	5.65544e+06	HCD (High Energy Collision Dissociation)	MS2	38.3264	100	10.0242	3611	3611	3610	FP032421_16.raw	0/0		14.3417	979.195	945.803	0.8	4.55313e-15	4.23191e-16	0	0
FALSE	High	PMI-Byonic	PMI-Byonic (A2)	A	2	Unambiguous	TCVCTEGYTGTHCEVDIDECDPDPCHY	[Y].TcVcTEGYTGtHcEVDIDEcDPDPcHY.[G]	C2(Carbamidomethyl); C4(Carbamidomethyl); T11(Hex(1)); C13(Carbamidomethyl); C20(Carbamidomethyl); C25(Carbamidomethyl)	1	1	Q01705	Q01705	Neurogenic locus notch homolog protein 1 OS=Mus musculus OX=10090 GN=Notch1 PE=1 SV=3	1	3	3	1	0	1	1	1	1151.43	3452.28	3452.26	3.99923	0.00460213	0	0	849960	HCD (High Energy Collision Dissociation)	MS2	0	100	11.5671	4299	4299	4292	FP032421_16.raw	0/0		16.082	1030.84	1030.84	2.4	8.28019e-17	1.59358e-17	0	0
FALSE	High	PMI-Byonic	PMI-Byonic (A2)	A	2	Unambiguous	TCVCTEGYTGTHCEVDIDECDPDPCHY	[Y].TcVcTEGYtGThcEVDIDEcDPDPcHY.[G]	C2(Carbamidomethyl); C4(Carbamidomethyl); T9(HexNAc(1)Fuc(1)); H12(Oxidation); C13(Carbamidomethyl); C20(Carbamidomethyl); C25(Carbamidomethyl)	1	1	Q01705	Q01705	Neurogenic locus notch homolog protein 1 OS=Mus musculus OX=10090 GN=Notch1 PE=1 SV=3	1	3	3	1	0	1	1	1	1219.12	3655.36	3655.34	4.57107	0.0055696	0	0	437124	HCD (High Energy Collision Dissociation)	MS2	0	100	11.5382	4286	4286	4281	FP032421_16.raw	0/0		5.71827	407.632	407.632	3.91398	1.91306e-06	1.33521e-07	0	0
FALSE	High	PMI-Byonic	PMI-Byonic (A2)	A	2	Unambiguous	TCVCTEGYTGTHCEVDIDECDPDPCHYGSCKDGVATF	[Y].TcVcTEGYTGTHcEVDIDEcDPDPcHYGscKdGVATF.[T]	C2(Carbamidomethyl); C4(Carbamidomethyl); C13(Carbamidomethyl); C20(Carbamidomethyl); C25(Carbamidomethyl); S29(Hex(1)); C30(Carbamidomethyl); D32(Oxidation)	1	1	Q01705	Q01705	Neurogenic locus notch homolog protein 1 OS=Mus musculus OX=10090 GN=Notch1 PE=1 SV=3	2	4	4	1	0	1	1	1	1123.44	4490.74	4490.71	7.635	0.00857163	0	0	310909	HCD (High Energy Collision Dissociation)	MS2	0	100	12.3103	4629	4629	4622	FP032421_16.raw	0/0		17.6304	1132.04	1132.04	3.57323	2.34182e-18	4.81821e-19	0	0
FALSE	Medium	PMI-Byonic	PMI-Byonic (A2)	A	2	Unambiguous	TCLCQPGYTGHHCETNINECHSQPCRHGGTCQDRDNSYLCL	[F].TcLcQPGYTGHHcEtNINEcHsqPcRHGGTcQDRDNSYLcL.[C]	C2(Carbamidomethyl); C4(Carbamidomethyl); C13(Carbamidomethyl); T15(HexNAc(1)Fuc(1)); C20(Carbamidomethyl); S22(Hex(1)Pent(2)); Q23(Deamidated); C25(Carbamidomethyl); C31(Carbamidomethyl); C40(Carbamidomethyl)	1	1	Q01705	Q01705	Neurogenic locus notch homolog protein 1 OS=Mus musculus OX=10090 GN=Notch1 PE=1 SV=3	4	6	6	1	0	1	1	1	962.228	5768.33	5769.28	-164.37	-0.158049	0	0	66660.8	HCD (High Energy Collision Dissociation)	MS2	53.0143	100	9.49834	3370	3370	3368	FP032421_16.raw	0/0		1.68401	256.579	256.579	0	0.0207007	0.0140845	0.0135135	0.0169491
FALSE	High	PMI-Byonic	PMI-Byonic (A2)	A	2	Unambiguous	TCLCQPGYTGHHCETNINECHSQPCRHGGTCQDRDNSYLCL	[F].TcLcQPGYTGHHcEtNINEcHsQPcRHGGTcQDRDNSYLcL.[C]	C2(Carbamidomethyl); C4(Carbamidomethyl); C13(Carbamidomethyl); T15(Hex(1)Pent(2)); C20(Carbamidomethyl); S22(HexNAc(1)Fuc(1)); C25(Carbamidomethyl); C31(Carbamidomethyl); C40(Carbamidomethyl)	1	1	Q01705	Q01705	Neurogenic locus notch homolog protein 1 OS=Mus musculus OX=10090 GN=Notch1 PE=1 SV=3	4	5	5	1	0	1	1	1	1154.47	5768.34	5768.3	7.94102	0.00916123	0	0	81938.1	HCD (High Energy Collision Dissociation)	MS2	0	100	9.4579	3353	3353	3346	FP032421_16.raw	0/0		1.99259	124.299	124.299	0	0.0101722	0.0002802	0	0
FALSE	High	PMI-Byonic	PMI-Byonic (A2)	A	2	Unambiguous	TCLCQPGYTGHHCETNINECHSQPCRHGGTCQDRDNSYLCL	[F].TcLcQPGYTGHHcEtNINEcHsQPcRHGGTcQDRDNSYLcL.[C]	C2(Carbamidomethyl); C4(Carbamidomethyl); C13(Carbamidomethyl); T15(HexNAc(1)Fuc(1)); C20(Carbamidomethyl); S22(Hex(1)Pent(2)); C25(Carbamidomethyl); C31(Carbamidomethyl); C40(Carbamidomethyl)	1	1	Q01705	Q01705	Neurogenic locus notch homolog protein 1 OS=Mus musculus OX=10090 GN=Notch1 PE=1 SV=3	4	6	6	1	0	1	1	1	962.225	5768.31	5768.3	2.57405	0.00247465	0	0	117922	HCD (High Energy Collision Dissociation)	MS2	0	100	9.37603	3318	3318	3313	FP032421_16.raw	0/0		2.27359	240.893	240.893	0	0.00532606	0.000138886	0	0
FALSE	High	PMI-Byonic	PMI-Byonic (A2)	A	2	Unambiguous	TCLCQPGYTGHHCETNINECHSQPCRHGGTCQDRDNSYL	[F].TcLcQPGYTGHHcEtNINEcHsQPcRHGGTcQDRDNSYL.[C]	C2(Carbamidomethyl); C4(Carbamidomethyl); C13(Carbamidomethyl); T15(Hex(1)Pent(2)); C20(Carbamidomethyl); S22(HexNAc(1)Fuc(1)); C25(Carbamidomethyl); C31(Carbamidomethyl)	1	1	Q01705	Q01705	Neurogenic locus notch homolog protein 1 OS=Mus musculus OX=10090 GN=Notch1 PE=1 SV=3	3	6	6	1	0	1	1	1	917.205	5498.2	5495.18	548.184	0.502062	0	0	846616	HCD (High Energy Collision Dissociation)	MS2	7.94325	100	8.30361	2850	2850	2840	FP032421_16.raw	0/0		7.63041	623.32	623.32	0	2.34203e-08	1.70232e-09	0	0
FALSE	High	PMI-Byonic	PMI-Byonic (A2)	A	2	Unambiguous	TCLCQPGYTGHHCETNINECHSQPCRHGGTCQDRDNSY	[F].TcLcQPGYTGHHcEtNINEcHsQPcRHGGTcQDRDNSY.[L]	C2(Carbamidomethyl); C4(Carbamidomethyl); C13(Carbamidomethyl); T15(Hex(1)Pent(2)R0); C20(Carbamidomethyl); S22(HexNAc(1)Fuc(1)); C25(Carbamidomethyl); C31(Carbamidomethyl)	1	1	Q01705	Q01705	Neurogenic locus notch homolog protein 1 OS=Mus musculus OX=10090 GN=Notch1 PE=1 SV=3	2	6	6	1	0	1	1	1	898.189	5384.1	5382.1	371.625	0.333354	0	0	1.39002e+06	HCD (High Energy Collision Dissociation)	MS2	0	100	7.48814	2494	2494	2488	FP032421_16.raw	0/0		6.87013	604.118	427.771	0	1.34855e-07	7.39103e-09	0	0
[truncated: 7 more columns]

## Sheet: FP040121_15
Checked	Confidence	Identifying Node Type	Identifying Node	Search ID	Identifying Node No	PSM Ambiguity	Sequence	Annotated Sequence	Modifications	# Protein Groups	# Proteins	Master Protein Accessions	Protein Accessions	Protein Descriptions	# Missed Cleavages	Charge	Original Precursor Charge	DeltaScore	DeltaCn	Rank	Search Engine Rank	Concatenated Rank	m/z [Da]	MH+ [Da]	Theo. MH+ [Da]	DeltaM [ppm]	Deltam/z [Da]	Matched Ions	Total Ions	Intensity	Activation Type	MS Order	Isolation Interference [%]	Ion Inject Time [ms]	RT [min]	First Scan	Last Scan	Master Scan(s)	Spectrum File	Ions Matched	Annotation	|Log Prob|	Byonic Score	Delta Byonic Score	Delta Mod Score	PEP 2D	q-Value 2D	FDR 2D	Peptide Group FDR 2D
FALSE	High	PMI-Byonic	PMI-Byonic (A2)	A	2	Unambiguous	RCSQPSGTCL	[L].RcSQPSGTcL.[N]	C2(Carbamidomethyl); C9(Carbamidomethyl)	1	1	Q01705	Q01705	Neurogenic locus notch homolog protein 1 OS=Mus musculus OX=10090 GN=Notch1 PE=1 SV=3	0	2	2	1	0	1	1	1	583.258	1165.51	1165.51	0.090597	5.27958e-05	0	0	608832	HCD (High Energy Collision Dissociation)	MS2	16.1505	100	6.97258	2634	2634	2633	FP040121_15.raw	0/0		7.96272	580.339	489.12	489.12	1.08963e-08	7.04965e-10	0	0
FALSE	High	PMI-Byonic	PMI-Byonic (A2)	A	2	Unambiguous	RCSQPSGTCL	[L].RcSQPSGTcL.[N]	C2(Carbamidomethyl); C9(Carbamidomethyl)	1	1	Q01705	Q01705	Neurogenic locus notch homolog protein 1 OS=Mus musculus OX=10090 GN=Notch1 PE=1 SV=3	0	2	2	1	0	1	1	1	583.258	1165.51	1165.51	-0.0141387	-8.23937e-06	0	0	5185446	HCD (High Energy Collision Dissociation)	MS2	0.810693	31.2189	7.07767	2678	2678	2677	FP040121_15.raw	0/0		8.96272	641.371	472.561	472.561	1.08963e-09	6.85646e-11	0	0
FALSE	High	PMI-Byonic	PMI-Byonic (A2)	A	2	Unambiguous	RCSQPSGTCL	[L].RcSQPSGTcL.[N]	C2(Carbamidomethyl); C9(Carbamidomethyl)	1	1	Q01705	Q01705	Neurogenic locus notch homolog protein 1 OS=Mus musculus OX=10090 GN=Notch1 PE=1 SV=3	0	2	2	1	0	1	1	1	583.258	1165.51	1165.51	-0.433081	-0.00025238	0	0	6581234	HCD (High Energy Collision Dissociation)	MS2	3.40488	19.9145	7.18241	2721	2721	2720	FP040121_15.raw	0/0		8.96272	614.55	553.202	553.202	1.08963e-09	8.67978e-11	0	0
FALSE	High	PMI-Byonic	PMI-Byonic (A2)	A	2	Unambiguous	RCSQPSGTCL	[L].RcSQPSGTcL.[N]	C2(Carbamidomethyl); C9(Carbamidomethyl)	1	1	Q01705	Q01705	Neurogenic locus notch homolog protein 1 OS=Mus musculus OX=10090 GN=Notch1 PE=1 SV=3	0	2	2	1	0	1	1	1	583.258	1165.51	1165.51	-0.956759	-0.000557556	0	0	1.43665e+06	HCD (High Energy Collision Dissociation)	MS2	8.90938	100	7.29043	2762	2762	2761	FP040121_15.raw	0/0		8.96272	643.953	543.694	543.694	1.08963e-09	1.04391e-10	0	0
FALSE	High	PMI-Byonic	PMI-Byonic (A2)	A	2	Unambiguous	NGGRCEVANGTEACVCSGAFVGQRCQDSNPCLSTPCKNAGTCHVVDHGGTVDY	[L].nGGRcEVAnGTEAcVcSGAFVGQRcQDsNPcLStPcKNAGTcHVVDHGGTVDY.[A]	N1(Deamidated); C5(Carbamidomethyl); N9(Oxidation); C14(Carbamidomethyl); C16(Carbamidomethyl); C25(Carbamidomethyl); S28(HexNAc(1)Hex(1)Fuc(1)); C31(Carbamidomethyl); T34(Hex(1)); C36(Carbamidomethyl); C42(Carbamidomethyl)	1	1	Q01705	Q01705	Neurogenic locus notch homolog protein 1 OS=Mus musculus OX=10090 GN=Notch1 PE=1 SV=3	2	5	5	1	0	1	1	1	925.997	4625.96	6476.66	-285750	-370.141	0	0	744751	HCD (High Energy Collision Dissociation)	MS2	28.6037	100	10.3733	4103	4103	4094	FP040121_15.raw	0/0		2.77038	332.697	332.697	0	0.00169676	5.62835e-05	0	0
FALSE	High	PMI-Byonic	PMI-Byonic (A2)	A	2	Unambiguous	VGQRCQDSNPCLSTPCKNAGTCHVVDHGGTVDY	[F].VGQRcQDSNPcLstPcKNAGTcHVVDHGGTVDY.[A]	C5(Carbamidomethyl); C11(Carbamidomethyl); S13(HexNAc(1)Hex(1)Fuc(1)); T14(Hex(1)Pent(2)); C16(Carbamidomethyl); C22(Carbamidomethyl)	1	1	Q01705	Q01705	Neurogenic locus notch homolog protein 1 OS=Mus musculus OX=10090 GN=Notch1 PE=1 SV=3	1	5	5	1	0	1	1	1	926.189	4626.91	4626.92	-1.67628	-0.00155121	0	0	690577	HCD (High Energy Collision Dissociation)	MS2	1.51081	79.7904	9.40541	3679	3679	3676	FP040121_15.raw	0/0		15.3683	952	952	0	4.28256e-16	8.22911e-17	0	0
FALSE	High	PMI-Byonic	PMI-Byonic (A2)	A	2	Unambiguous	VGQRCQDSNPCLSTPCKNAGTCHVVDHGGTVDY	[F].VGQRcQDSNPcLstPcKNAGTcHVVDHGGTVDY.[A]	C5(Carbamidomethyl); C11(Carbamidomethyl); S13(Hex(1)Pent(2)); T14(Fuc(1)); C16(Carbamidomethyl); C22(Carbamidomethyl)	1	1	Q01705	Q01705	Neurogenic locus notch homolog protein 1 OS=Mus musculus OX=10090 GN=Notch1 PE=1 SV=3	1	4	4	1	0	1	1	1	1066.2	4261.79	4261.79	-0.428981	-0.000457057	0	0	879576	HCD (High Energy Collision Dissociation)	MS2	0	88.7382	9.40741	3680	3680	3676	FP040121_15.raw	0/0		13.8353	901.618	901.618	0.545846	1.46108e-14	4.05703e-15	0	0
FALSE	High	PMI-Byonic	PMI-Byonic (A2)	A	2	Unambiguous	VGQRCQDSNPCLSTPCKNAGTCHVVDHGGTVDY	[F].VGQRcQDSNPcLSTPcKNAGtcHVVDHGGtVDY.[A]	C5(Carbamidomethyl); C11(Carbamidomethyl); C16(Carbamidomethyl); T21(Hex(1)Pent(1)R0); C22(Carbamidomethyl); T30(Fuc(1))	1	1	Q01705	Q01705	Neurogenic locus notch homolog protein 1 OS=Mus musculus OX=10090 GN=Notch1 PE=1 SV=3	1	5	5	1	0	1	1	1	826.754	4129.74	4129.75	-1.93325	-0.00159677	0	0	554128	HCD (High Energy Collision Dissociation)	MS2	0	100	9.43654	3693	3693	3687	FP040121_15.raw	0/0		13.3683	864.648	864.648	3.6	4.28256e-14	6.64159e-15	0	0
FALSE	High	PMI-Byonic	PMI-Byonic (A2)	A	2	Unambiguous	VGQRCQDSNPCLSTPCKNAGTCHVVDHGGTVDY	[F].VGQRcQDSNPcLstPcKNAGTcHVVDHGGTVDY.[A]	C5(Carbamidomethyl); C11(Carbamidomethyl); S13(Hex(1)); T14(Fuc(1)); C16(Carbamidomethyl); C22(Carbamidomethyl)	1	1	Q01705	Q01705	Neurogenic locus notch homolog protein 1 OS=Mus musculus OX=10090 GN=Notch1 PE=1 SV=3	1	5	5	1	0	1	1	1	800.948	4000.71	3997.71	751.92	0.601191	0	0	1.61843e+06	HCD (High Energy Collision Dissociation)	MS2	24.3842	100	9.43869	3694	3694	3687	FP040121_15.raw	0/0		11.3683	782.242	782.242	0	4.28256e-12	5.46905e-13	0	0
FALSE	High	PMI-Byonic	PMI-Byonic (A2)	A	2	Unambiguous	VGQRCQDSNPCLSTPCKNAGTCHVVDHGGTVDY	[F].VGQRcQDSNPcLSTPcKNAGtcHVVDHGGtVDY.[A]	C5(Carbamidomethyl); C11(Carbamidomethyl); C16(Carbamidomethyl); T21(Hex(1)Pent(2)); C22(Carbamidomethyl); T30(Fuc(1))	1	1	Q01705	Q01705	Neurogenic locus notch homolog protein 1 OS=Mus musculus OX=10090 GN=Notch1 PE=1 SV=3	1	5	5	1	0	1	1	1	853.167	4261.81	4261.79	3.70677	0.0031595	0	0	23404900	HCD (High Energy Collision Dissociation)	MS2	0.153846	7.55696	9.45146	3699	3699	3698	FP040121_15.raw	0/0		13.3683	895.433	895.433	3.81287	4.28256e-14	8.90307e-15	0	0
FALSE	High	PMI-Byonic	PMI-Byonic (A2)	A	2	Unambiguous	VGQRCQDSNPCLSTPCKNAGTCHVVDHGGTVDY	[F].VGQRcQDSNPcLSTPcKNAGtcHVVDHGGTVDY.[A]	C5(Carbamidomethyl); C11(Carbamidomethyl); C16(Carbamidomethyl); T21(Hex(1)Pent(2)); C22(Carbamidomethyl)	1	1	Q01705	Q01705	Neurogenic locus notch homolog protein 1 OS=Mus musculus OX=10090 GN=Notch1 PE=1 SV=3	1	5	5	1	0	1	1	1	823.955	4115.75	4115.73	3.13804	0.00258307	0	0	198036	HCD (High Energy Collision Dissociation)	MS2	17.9063	100	9.51508	3728	3728	3720	FP040121_15.raw	0/0		6.19604	468.377	468.377	0	6.36744e-07	7.84746e-08	0	0
FALSE	High	PMI-Byonic	PMI-Byonic (A2)	A	2	Unambiguous	VGQRCQDSNPCLSTPCKNAGTCHVVDHGGTVDY	[F].VGQRcQDSNPcLStPcKNAGTcHVVDHGGTVDY.[A]	C5(Carbamidomethyl); C11(Carbamidomethyl); T14(Hex(1)); C16(Carbamidomethyl); C22(Carbamidomethyl)	1	1	Q01705	Q01705	Neurogenic locus notch homolog protein 1 OS=Mus musculus OX=10090 GN=Notch1 PE=1 SV=3	1	5	5	1	0	1	1	1	771.338	3852.66	3851.65	263.327	0.202848	0	0	509576	HCD (High Energy Collision Dissociation)	MS2	33.988	100	9.51939	3730	3730	3720	FP040121_15.raw	0/0		6.19604	465.482	465.482	1.2	6.36744e-07	8.30884e-08	0	0
FALSE	High	PMI-Byonic	PMI-Byonic (A2)	A	2	Unambiguous	VGQRCQDSNPCLSTPCKNAGTCHVVDHGGTVDY	[F].VGQRcQDSNPcLstPcKNAGTcHVVDHGGTVDY.[A]	C5(Carbamidomethyl); C11(Carbamidomethyl); S13(Hex(1)Pent(2)); T14(Fuc(1)); C16(Carbamidomethyl); C22(Carbamidomethyl)	1	1	Q01705	Q01705	Neurogenic locus notch homolog protein 1 OS=Mus musculus OX=10090 GN=Notch1 PE=1 SV=3	1	4	4	1	0	1	1	1	1066.2	4261.8	4261.79	1.86246	0.00198435	0	0	357562	HCD (High Energy Collision Dissociation)	MS2	0	100	9.52825	3733	3733	3731	FP040121_15.raw	0/0		12.8353	889.875	889.875	1.2	1.46108e-13	2.57642e-14	0	0
FALSE	High	PMI-Byonic	PMI-Byonic (A2)	A	2	Unambiguous	VGQRCQDSNPCLSTPCKNAGTCHVVDHGGTVDY	[F].VGQRcQDSNPcLstPcKNAGTcHVVDHGGTVDY.[A]	C5(Carbamidomethyl); C11(Carbamidomethyl); S13(Hex(1)); T14(Fuc(1)); C16(Carbamidomethyl); C22(Carbamidomethyl)	1	1	Q01705	Q01705	Neurogenic locus notch homolog protein 1 OS=Mus musculus OX=10090 GN=Notch1 PE=1 SV=3	1	5	5	1	0	1	1	1	800.349	3997.72	3997.71	2.4361	0.00194776	0	0	287346	HCD (High Energy Collision Dissociation)	MS2	0	100	9.55705	3746	3746	3742	FP040121_15.raw	0/0		6.19604	453.499	453.499	0	6.36744e-07	8.76266e-08	0	0
FALSE	High	PMI-Byonic	PMI-Byonic (A2)	A	2	Unambiguous	VGQRCQDSNPCLSTPCKNAGTCHVVDHGGTVDY	[F].VGQRcQDSNPcLstPcKNAGTcHVVDHGGTVDY.[A]	C5(Carbamidomethyl); C11(Carbamidomethyl); S13(Hex(1)Pent(1)); T14(Fuc(1)); C16(Carbamidomethyl); C22(Carbamidomethyl)	1	1	Q01705	Q01705	Neurogenic locus notch homolog protein 1 OS=Mus musculus OX=10090 GN=Notch1 PE=1 SV=3	1	5	5	1	0	1	1	1	827.358	4132.76	4129.75	730.164	0.603079	0	0	1.13013e+06	HCD (High Energy Collision Dissociation)	MS2	5.24764	100	9.56881	3752	3752	3742	FP040121_15.raw	0/0		5.82617	380.999	380.999	0	1.4922e-06	1.30801e-07	0	0
FALSE	High	PMI-Byonic	PMI-Byonic (A2)	A	2	Unambiguous	VGQRCQDSNPCLSTPCKNAGTCHVVDHGGTVDY	[F].VGQRcQDSNPcLstPcKNAGTcHVVDHGGTVDY.[A]	C5(Carbamidomethyl); C11(Carbamidomethyl); S13(Hex(1)Pent(2)); T14(Fuc(1)); C16(Carbamidomethyl); C22(Carbamidomethyl)	1	1	Q01705	Q01705	Neurogenic locus notch homolog protein 1 OS=Mus musculus OX=10090 GN=Notch1 PE=1 SV=3	1	5	5	1	0	1	1	1	853.166	4261.8	4261.79	2.27462	0.00193879	0	0	5.49347e+06	HCD (High Energy Collision Dissociation)	MS2	0	18.46	9.57505	3754	3754	3753	FP040121_15.raw	0/0		14.3683	912.347	912.347	1.2	4.28256e-15	6.87883e-16	0	0
FALSE	High	PMI-Byonic	PMI-Byonic (A2)	A	2	Unambiguous	VGQRCQDSNPCLSTPCKNAGTCHVVDHGGTVDY	[F].VGQRcQDSNPcLstPcKNAGTcHVVDHGGTVDY.[A]	C5(Carbamidomethyl); C11(Carbamidomethyl); S13(Hex(1)Pent(2)); T14(Fuc(1)); C16(Carbamidomethyl); C22(Carbamidomethyl)	1	1	Q01705	Q01705	Neurogenic locus notch homolog protein 1 OS=Mus musculus OX=10090 GN=Notch1 PE=1 SV=3	1	5	5	1	0	1	1	1	853.166	4261.8	4261.79	2.48945	0.0021219	0	0	384075	HCD (High Energy Collision Dissociation)	MS2	0	100	9.83739	3869	3869	3863	FP040121_15.raw	0/0		11.3683	789.559	789.559	1.2	4.28256e-12	6.85262e-13	0	0
FALSE	High	PMI-Byonic	PMI-Byonic (A2)	A	2	Unambiguous	VGQRCQDSNPCLSTPCKNAGTCHVVDHGGTVDY	[F].VGQRcQDSNPcLSTPcKNAGTcHVVDHGGTVDY.[A]	C5(Carbamidomethyl); C11(Carbamidomethyl); C16(Carbamidomethyl); C22(Carbamidomethyl)	1	1	Q01705	Q01705	Neurogenic locus notch homolog protein 1 OS=Mus musculus OX=10090 GN=Notch1 PE=1 SV=3	1	5	5	1	0	1	1	1	739.324	3692.59	3689.59	811.754	0.599009	0	0	899840	HCD (High Energy Collision Dissociation)	MS2	66.5881	100	9.73947	3827	3827	3819	FP040121_15.raw	0/0		1.91886	207.019	207.019	207.019	0.0120543	0.000518316	0	0
FALSE	High	PMI-Byonic	PMI-Byonic (A2)	A	2	Unambiguous	VGQRCQDSNPCLSTPCKNAGTCHVVDHGGTVDY	[F].VGQRcQDSNPcLstPcKNAGTcHVVDHGGTVDY.[A]	C5(Carbamidomethyl); C11(Carbamidomethyl); S13(Hex(1)Pent(2)); T14(Fuc(1)); C16(Carbamidomethyl); C22(Carbamidomethyl)	1	1	Q01705	Q01705	Neurogenic locus notch homolog protein 1 OS=Mus musculus OX=10090 GN=Notch1 PE=1 SV=3	1	5	5	1	0	1	1	1	853.567	4263.8	4261.79	472.521	0.402757	0	0	1.42188e+06	HCD (High Energy Collision Dissociation)	MS2	18.3678	100	9.33682	3649	3649	3643	FP040121_15.raw	0/0		12.3683	846.373	846.373	1.2	4.28256e-13	4.49304e-14	0	0
FALSE	High	PMI-Byonic	PMI-Byonic (A2)	A	2	Unambiguous	VGQRCQDSNPCLSTPCKNAGTCHVVDHGGTVDY	[F].VGQRcQDSNPcLstPcKNAGTcHVVDHGGTVDY.[A]	C5(Carbamidomethyl); C11(Carbamidomethyl); S13(HexNAc(1)Hex(1)Fuc(1)NeuAc(1)); T14(Hex(1)Pent(2)); C16(Carbamidomethyl); C22(Carbamidomethyl)	1	1	Q01705	Q01705	Neurogenic locus notch homolog protein 1 OS=Mus musculus OX=10090 GN=Notch1 PE=1 SV=3	1	5	5	1	0	1	1	1	984.411	4918.03	4918.02	1.93131	0.00189964	0	0	442499	HCD (High Energy Collision Dissociation)	MS2	0	100	9.89506	3894	3894	3885	FP040121_15.raw	0/0		14.3683	910.135	910.135	0	4.28256e-15	1.04735e-15	0	0
FALSE	High	PMI-Byonic	PMI-Byonic (A2)	A	2	Unambiguous	VGQRCQDSNPCLSTPCKNAGTCHVVDHGGTVDY	[F].VGQRcQDSNPcLstPcKNAGTcHVVDHGGTVDY.[A]	C5(Carbamidomethyl); C11(Carbamidomethyl); S13(Hex(1)Pent(2)); T14(Fuc(1)); C16(Carbamidomethyl); C22(Carbamidomethyl)	1	1	Q01705	Q01705	Neurogenic locus notch homolog protein 1 OS=Mus musculus OX=10090 GN=Notch1 PE=1 SV=3	1	5	5	1	0	1	1	1	853.767	4264.8	4261.79	707.321	0.602891	0	0	759660	HCD (High Energy Collision Dissociation)	MS2	21.8433	100	9.97339	3928	3928	3918	FP040121_15.raw	0/0		6.06914	516.666	516.666	1.2	8.52824e-07	9.38477e-08	0	0
FALSE	High	PMI-Byonic	PMI-Byonic (A2)	A	2	Unambiguous	VGQRCQDSNPCLSTPCKNAGTCHVVDHGGTVDY	[F].VGQRcQDSNPcLstPcKNAGTcHVVDHGGTVDY.[A]	C5(Carbamidomethyl); C11(Carbamidomethyl); S13(Hex(1)Pent(2)); T14(HexNAc(1)Hex(1)Fuc(1)NeuAc(1)); C16(Carbamidomethyl); C22(Carbamidomethyl)	1	1	Q01705	Q01705	Neurogenic locus notch homolog protein 1 OS=Mus musculus OX=10090 GN=Notch1 PE=1 SV=3	1	5	5	1	0	1	1	1	985.213	4922.04	4918.02	817.489	0.804085	0	0	941874	HCD (High Energy Collision Dissociation)	MS2	0	100	10.0068	3942	3942	3940	FP040121_15.raw	0/0		6.57613	537.653	537.653	0	2.65379e-07	3.90991e-08	0	0
FALSE	High	PMI-Byonic	PMI-Byonic (A2)	A	2	Unambiguous	VGQRCQDSNPCLSTPCKNAGTCHVVDHGGTVDY	[F].VGQRcQDSNPcLstPcKNAGTcHVVDHGGTVDY.[A]	C5(Carbamidomethyl); C11(Carbamidomethyl); S13(Hex(1)Pent(2)); T14(Fuc(1)); C16(Carbamidomethyl); C22(Carbamidomethyl)	1	1	Q01705	Q01705	Neurogenic locus notch homolog protein 1 OS=Mus musculus OX=10090 GN=Notch1 PE=1 SV=3	1	5	5	1	0	1	1	1	853.365	4262.8	4261.79	236.216	0.201341	0	0	499663	HCD (High Energy Collision Dissociation)	MS2	0	100	10.0977	3983	3983	3973	FP040121_15.raw	0/0		3.40601	190.592	190.592	0.28	0.000392639	1.28063e-05	0	0
FALSE	High	PMI-Byonic	PMI-Byonic (A2)	A	2	Unambiguous	VGQRCQDSNPCLSTPCKNAGTCHVVDHGGTVDYACSCPL	[F].VGQRcQDSNPcLStPcKNAGtcHVVDHGGTVDYAcScPL.[G]	C5(Carbamidomethyl); C11(Carbamidomethyl); T14(HexNAc(1)Hex(1)Fuc(1)); C16(Carbamidomethyl); T21(Hex(1)Pent(2)); C22(Carbamidomethyl); C35(Carbamidomethyl); C37(Carbamidomethyl)	1	1	Q01705	Q01705	Neurogenic locus notch homolog protein 1 OS=Mus musculus OX=10090 GN=Notch1 PE=1 SV=3	2	5	5	1	0	1	1	1	1064.25	5317.22	5315.19	381.264	0.405298	0	0	1.01502e+06	HCD (High Energy Collision Dissociation)	MS2	23.2582	100	10.5733	4191	4191	4182	FP040121_15.raw	0/0		2.3849	203.366	203.366	0	0.00412191	0.000245132	0	0
FALSE	High	PMI-Byonic	PMI-Byonic (A2)	A	2	Unambiguous	VGQRCQDSNPCLSTPCKNAGTCHVVDHGGTVDYACSCPL	[F].VGQRcQDSNPcLStPcKNAGtcHVVDHGGTVDYAcScPL.[G]	C5(Carbamidomethyl); C11(Carbamidomethyl); T14(Hex(1)Pent(2)); C16(Carbamidomethyl); T21(Fuc(1)); C22(Carbamidomethyl); C35(Carbamidomethyl); C37(Carbamidomethyl)	1	1	Q01705	Q01705	Neurogenic locus notch homolog protein 1 OS=Mus musculus OX=10090 GN=Notch1 PE=1 SV=3	2	4	4	1	0	1	1	1	1238.28	4950.08	4950.06	4.72429	0.00584638	0	0	600637	HCD (High Energy Collision Dissociation)	MS2	23.5988	100	10.683	4240	4240	4237	FP040121_15.raw	0/0		2.53703	308.585	308.585	0	0.00290384	0.000119196	0	0
FALSE	High	PMI-Byonic	PMI-Byonic (A2)	A	2	Unambiguous	VGQRCQDSNPCLSTPCKNAGTCHVVDHGGTVDYACSCPL	[F].VGQRcQDsNPcLsTPcKNAGTcHVVDHGGTVDYAcScPL.[G]	C5(Carbamidomethyl); S8(Fuc(1)); C11(Carbamidomethyl); S13(Hex(1)Pent(2)); C16(Carbamidomethyl); C22(Carbamidomethyl); C35(Carbamidomethyl); C37(Carbamidomethyl)	1	1	Q01705	Q01705	Neurogenic locus notch homolog protein 1 OS=Mus musculus OX=10090 GN=Notch1 PE=1 SV=3	2	5	5	1	0	1	1	1	990.822	4950.08	4950.06	4.78322	0.00473545	0	0	7577748	HCD (High Energy Collision Dissociation)	MS2	0	11.7531	10.7523	4271	4271	4270	FP040121_15.raw	0/0		2.29855	258.428	258.428	0.7648	0.00502868	0.000291745	0	0
FALSE	High	PMI-Byonic	PMI-Byonic (A2)	A	2	Unambiguous	VGQRCQDSNPCLSTPCKNAGTCHVVDHGGTVDYACSCPL	[F].VGQRcQDSNPcLStPcKNAGtcHVVDHGGTVDYAcScPL.[G]	C5(Carbamidomethyl); C11(Carbamidomethyl); T14(Hex(1)Pent(2)); C16(Carbamidomethyl); T21(Fuc(1)); C22(Carbamidomethyl); C35(Carbamidomethyl); C37(Carbamidomethyl)	1	1	Q01705	Q01705	Neurogenic locus notch homolog protein 1 OS=Mus musculus OX=10090 GN=Notch1 PE=1 SV=3	2	5	5	1	0	1	1	1	991.421	4953.08	4950.06	609.887	0.603796	0	0	1.09805e+06	HCD (High Energy Collision Dissociation)	MS2	0	100	11.0335	4401	4401	4391	FP040121_15.raw	0/0		1.83966	169.047	169.047	0	0.0144656	0.000656549	0	0
FALSE	High	PMI-Byonic	PMI-Byonic (A2)	A	2	Unambiguous	VGQRCQDSNPCLSTPCKNAGTCHVVDHGGTVDYACSCPL	[F].VGQRcQDSNPcLStPcKNAGtcHVVDHGGTVDYAcScPL.[G]	C5(Carbamidomethyl); C11(Carbamidomethyl); T14(HexNAc(1)Hex(1)Fuc(1)NeuAc(1)); C16(Carbamidomethyl); T21(Hex(1)Pent(2)); C22(Carbamidomethyl); C35(Carbamidomethyl); C37(Carbamidomethyl)	1	1	Q01705	Q01705	Neurogenic locus notch homolog protein 1 OS=Mus musculus OX=10090 GN=Notch1 PE=1 SV=3	2	5	5	1	0	1	1	1	1122.07	5606.3	5606.28	2.22878	0.00249903	0	0	591040	HCD (High Energy Collision Dissociation)	MS2	1.63564	53.6366	11.1653	4466	4466	4457	FP040121_15.raw	0/0		2.55754	207.718	207.718	0	0.00276989	0.000103726	0	0
FALSE	High	PMI-Byonic	PMI-Byonic (A2)	A	2	Unambiguous	VGQRCQDSNPCLSTPCKNAGTCHVVDHGGTVDY	[F].VGQRcQDSNPcLSTPcKNAGtcHVVDHGGtVDY.[A]	C5(Carbamidomethyl); C11(Carbamidomethyl); C16(Carbamidomethyl); T21(Hex(1)Pent(2)); C22(Carbamidomethyl); T30(Fuc(1))	1	1	Q01705	Q01705	Neurogenic locus notch homolog protein 1 OS=Mus musculus OX=10090 GN=Notch1 PE=1 SV=3	1	5	5	1	0	1	1	1	853.167	4261.8	4261.79	3.20552	0.00273225	0	0	991264	HCD (High Energy Collision Dissociation)	MS2	0	100	9.70372	3811	3811	3808	FP040121_15.raw	0/0		13.3683	856.907	856.907	3.6	4.28256e-14	1.08985e-14	0	0
FALSE	High	PMI-Byonic	PMI-Byonic (A2)	A	2	Unambiguous	VGQRCQDSNPCLSTPCKNAGTCHVVDHGGTVDY	[F].VGQRcQDSNPcLstPcKNAGTcHVVDHGGTVDY.[A]	C5(Carbamidomethyl); C11(Carbamidomethyl); S13(Hex(1)Pent(2)R0); T14(HexNAc(1)Hex(1)Fuc(1)); C16(Carbamidomethyl); C22(Carbamidomethyl)	1	1	Q01705	Q01705	Neurogenic locus notch homolog protein 1 OS=Mus musculus OX=10090 GN=Notch1 PE=1 SV=3	1	5	5	1	0	1	1	1	926.392	4627.93	4626.92	217.827	0.201574	0	0	704314	HCD (High Energy Collision Dissociation)	MS2	61.5453	100	9.29228	3630	3630	3621	FP040121_15.raw	0/0		9.3683	677.012	627.259	0	4.28256e-10	4.9656e-11	0	0
FALSE	High	PMI-Byonic	PMI-Byonic (A2)	A	2	Unambiguous	VGQRCQDSNPCLSTPCKNAGTCHVVDHGGTVDYACSCPL	[F].VGQRcQDSNPcLstPcKNAGTcHVVDHGGTVDYAcScPL.[G]	C5(Carbamidomethyl); C11(Carbamidomethyl); S13(Hex(1)Pent(2)); T14(Fuc(1)); C16(Carbamidomethyl); C22(Carbamidomethyl); C35(Carbamidomethyl); C37(Carbamidomethyl)	1	1	Q01705	Q01705	Neurogenic locus notch homolog protein 1 OS=Mus musculus OX=10090 GN=Notch1 PE=1 SV=3	2	5	5	1	0	1	1	1	990.821	4950.08	4950.06	3.79681	0.00375888	0	0	779137	HCD (High Energy Collision Dissociation)	MS2	0	77.3106	10.6351	4218	4218	4215	FP040121_15.raw	0/0		2.50308	267.049	267.049	0	0.0031399	0.000151736	0	0
FALSE	High	PMI-Byonic	PMI-Byonic (A2)	A	2	Unambiguous	ACSCPLGFSGPL	[Y].AcScPLGFSGPL.[C]	C2(Carbamidomethyl); C4(Carbamidomethyl)	1	1	Q01705	Q01705	Neurogenic locus notch homolog protein 1 OS=Mus musculus OX=10090 GN=Notch1 PE=1 SV=3	2	2	2	1	0	1	1	1	633.288	1265.57	1265.57	2.83658	0.00179494	0	0	1.17833e+06	HCD (High Energy Collision Dissociation)	MS2	25.1688	97.8645	16.4162	6780	6780	6778	FP040121_15.raw	0/0		7.02883	563.979	563.979	563.979	9.35778e-08	1.11136e-08	0	0
FALSE	High	PMI-Byonic	PMI-Byonic (A2)	A	2	Unambiguous	ACSCPLGFSGPL	[Y].AcScPLGFSGPL.[C]	C2(Carbamidomethyl); C4(Carbamidomethyl)	1	1	Q01705	Q01705	Neurogenic locus notch homolog protein 1 OS=Mus musculus OX=10090 GN=Notch1 PE=1 SV=3	2	2	2	1	0	1	1	1	633.29	1265.57	1265.57	6.0196	0.0038091	0	0	644367	HCD (High Energy Collision Dissociation)	MS2	34.1793	100	16.289	6726	6726	6723	FP040121_15.raw	0/0		7.02883	566.966	566.966	566.966	9.35778e-08	1.02074e-08	0	0
FALSE	High	PMI-Byonic	PMI-Byonic (A2)	A	2	Unambiguous	GFSGPL	[L].GFSGPL.[C]		1	1	Q01705	Q01705	Neurogenic locus notch homolog protein 1 OS=Mus musculus OX=10090 GN=Notch1 PE=1 SV=3	1	2	2	1	0	1	1	1	577.299	1153.59	577.298	998257	288.146	0	0	3939473	HCD (High Energy Collision Dissociation)	MS2	15.3391	41.893	12.6245	5134	5134	5128	FP040121_15.raw	0/0		3.29781	482.939	276.164	276.164	0.000503725	1.83156e-05	0	0
FALSE	High	PMI-Byonic	PMI-Byonic (A2)	A	2	Unambiguous	CLTPLDNACL	[L].cLTPLDNAcL.[A]	C1(Carbamidomethyl); C9(Carbamidomethyl)	1	1	Q01705	Q01705	Neurogenic locus notch homolog protein 1 OS=Mus musculus OX=10090 GN=Notch1 PE=1 SV=3	2	2	2	1	0	1	1	1	588.777	1176.55	1176.54	6.31844	0.00371694	0	0	2.16607e+06	HCD (High Energy Collision Dissociation)	MS2	3.94204	100	15.2795	6295	6295	6294	FP040121_15.raw	0/0		7.19904	662.022	256.777	256.777	6.32347e-08	5.10211e-09	0	0
FALSE	High	PMI-Byonic	PMI-Byonic (A2)	A	2	Unambiguous	CLTPLDNACL	[L].cLTPLDNAcL.[A]	C1(Carbamidomethyl); C9(Carbamidomethyl)	1	1	Q01705	Q01705	Neurogenic locus notch homolog protein 1 OS=Mus musculus OX=10090 GN=Notch1 PE=1 SV=3	2	2	2	1	0	1	1	1	588.777	1176.55	1176.54	7.14847	0.00420522	0	0	291995	HCD (High Energy Collision Dissociation)	MS2	23.5157	100	15.1655	6247	6247	6239	FP040121_15.raw	0/0		6.43868	663.983	277.347	277.347	3.6418e-07	4.94041e-08	0	0
FALSE	High	PMI-Byonic	PMI-Byonic (A2)	A	2	Unambiguous	ANPCRNGGTCDLLTLTEY	[L].ANPcRNGGtcDLLTLTEY.[K]	C4(Carbamidomethyl); T9(Fuc(1)); C10(Carbamidomethyl)	1	1	Q01705	Q01705	Neurogenic locus notch homolog protein 1 OS=Mus musculus OX=10090 GN=Notch1 PE=1 SV=3	3	2	2	1	0	1	1	1	1101	2201	2200.98	5.21417	0.00573815	0	0	373752	HCD (High Energy Collision Dissociation)	MS2	0	100	14.8588	6116	6116	6107	FP040121_15.raw	0/0		6.79046	440.728	440.728	8.29087	1.6201e-07	2.05845e-08	0	0
FALSE	High	PMI-Byonic	PMI-Byonic (A2)	A	2	Unambiguous	ANPCRNGGTCDLLTLTEY	[L].ANPcRNGGTcDLLTLTEY.[K]	C4(Carbamidomethyl); C10(Carbamidomethyl)	1	1	Q01705	Q01705	Neurogenic locus notch homolog protein 1 OS=Mus musculus OX=10090 GN=Notch1 PE=1 SV=3	3	2	2	1	0	1	1	1	1027.97	2054.94	2054.93	6.20195	0.00637228	0	0	1.01243e+06	HCD (High Energy Collision Dissociation)	MS2	0	100	14.9009	6134	6134	6129	FP040121_15.raw	0/0		6.42059	398.999	398.999	398.999	3.7967e-07	5.23012e-08	0	0
FALSE	High	PMI-Byonic	PMI-Byonic (A2)	A	2	Unambiguous	ANPCRNGGTCDLLTLTEY	[L].ANPcRNGGtcDLLTLTEY.[K]	C4(Carbamidomethyl); T9(Fuc(1)); C10(Carbamidomethyl)	1	1	Q01705	Q01705	Neurogenic locus notch homolog protein 1 OS=Mus musculus OX=10090 GN=Notch1 PE=1 SV=3	3	3	3	1	0	1	1	1	734.338	2201	2200.98	6.62233	0.00485855	0	0	357622	HCD (High Energy Collision Dissociation)	MS2	26.0684	100	14.9095	6138	6138	6129	FP040121_15.raw	0/0		1.95866	316.666	316.666	6.4	0.0109987	0.000458852	0	0
FALSE	High	PMI-Byonic	PMI-Byonic (A2)	A	2	Unambiguous	ANPCRNGGTCDLLTLTEY	[L].ANPcRNGGTcDLLTLTEY.[K]	C4(Carbamidomethyl); C10(Carbamidomethyl)	1	1	Q01705	Q01705	Neurogenic locus notch homolog protein 1 OS=Mus musculus OX=10090 GN=Notch1 PE=1 SV=3	3	3	3	1	0	1	1	1	685.652	2054.94	2054.93	6.99736	0.00479302	0	0	1.068e+06	HCD (High Energy Collision Dissociation)	MS2	37.4436	95.1029	14.9245	6144	6144	6140	FP040121_15.raw	0/0		1.86003	284.369	284.369	284.369	0.013803	0.000586095	0	0
FALSE	High	PMI-Byonic	PMI-Byonic (A2)	A	2	Unambiguous	ANPCRNGGTCDLLTLTEY	[L].ANPcRNGGTcDLLTLTEY.[K]	C4(Carbamidomethyl); C10(Carbamidomethyl)	1	1	Q01705	Q01705	Neurogenic locus notch homolog protein 1 OS=Mus musculus OX=10090 GN=Notch1 PE=1 SV=3	3	2	2	1	0	1	1	1	1027.97	2054.94	2054.93	6.43956	0.00661642	0	0	211718	HCD (High Energy Collision Dissociation)	MS2	10.4671	100	15.0234	6186	6186	6184	FP040121_15.raw	0/0		1.82496	126.618	126.618	126.618	0.0149638	0.000728808	0	0
FALSE	High	PMI-Byonic	PMI-Byonic (A2)	A	2	Unambiguous	ANPCRNGGTCDLLTLTEY	[L].ANPcRNGGtcDLLTLTEY.[K]	C4(Carbamidomethyl); T9(Fuc(1)); C10(Carbamidomethyl)	1	1	Q01705	Q01705	Neurogenic locus notch homolog protein 1 OS=Mus musculus OX=10090 GN=Notch1 PE=1 SV=3	3	2	2	1	0	1	1	1	1101	2201	2200.98	6.21248	0.00683679	0	0	2340928	HCD (High Energy Collision Dissociation)	MS2	0	100	14.9698	6163	6163	6162	FP040121_15.raw	0/0		6.79046	460.311	460.311	13.1782	1.6201e-07	2.19988e-08	0	0
FALSE	High	PMI-Byonic	PMI-Byonic (A2)	A	2	Unambiguous	ANPCRNGGTCDLLTLTEY	[L].ANPcRnGGtcDLLTLTEY.[K]	C4(Carbamidomethyl); N6(Deamidated); T9(Fuc(1)); C10(Carbamidomethyl)	1	1	Q01705	Q01705	Neurogenic locus notch homolog protein 1 OS=Mus musculus OX=10090 GN=Notch1 PE=1 SV=3	3	2	2	1	0	1	1	1	1101.49	2201.97	2201.97	2.7139	0.00298797	0	0	816429	HCD (High Energy Collision Dissociation)	MS2	0	100	15.8011	6518	6518	6514	FP040121_15.raw	0/0		4.33113	368.486	368.486	20.8521	4.66517e-05	2.29882e-06	0	0
FALSE	High	PMI-Byonic	PMI-Byonic (A2)	A	2	Unambiguous	ANPCRNGGTCDLLTLTEY	[L].ANPcRnGGTcDLLTLTEY.[K]	C4(Carbamidomethyl); N6(Deamidated); C10(Carbamidomethyl)	1	1	Q01705	Q01705	Neurogenic locus notch homolog protein 1 OS=Mus musculus OX=10090 GN=Notch1 PE=1 SV=3	3	2	2	1	0	1	1	1	1028.46	2055.92	2055.91	3.52359	0.00362209	0	0	281222	HCD (High Energy Collision Dissociation)	MS2	0	100	15.8142	6524	6524	6514	FP040121_15.raw	0/0		4.1141	240.686	240.686	27.4971	7.68951e-05	3.47815e-06	0	0
FALSE	High	PMI-Byonic	PMI-Byonic (A2)	A	2	Unambiguous	ANPCRNGGTCDLLTLTEY	[L].ANPcrNGGtcDLLTLTEY.[K]	C4(Carbamidomethyl); R5(Deamidated); T9(Fuc(1)); C10(Carbamidomethyl)	1	1	Q01705	Q01705	Neurogenic locus notch homolog protein 1 OS=Mus musculus OX=10090 GN=Notch1 PE=1 SV=3	3	2	2	1	0	1	1	1	1101.5	2201.98	2201.97	7.25973	0.00799285	0	0	331601	HCD (High Energy Collision Dissociation)	MS2	0	100	15.3962	6345	6345	6338	FP040121_15.raw	0/0		2.46871	205.682	205.682	0	0.00339854	0.000186836	0	0
FALSE	High	PMI-Byonic	PMI-Byonic (A2)	A	2	Unambiguous	KCRCPPGW	[Y].KcRcPPGW.[S]	C2(Carbamidomethyl); C4(Carbamidomethyl)	1	1	Q01705	Q01705	Neurogenic locus notch homolog protein 1 OS=Mus musculus OX=10090 GN=Notch1 PE=1 SV=3	0	2	2	1	0	1	1	1	530.745	1060.48	1060.48	0.553459	0.000293466	0	0	2.86741e+06	HCD (High Energy Collision Dissociation)	MS2	5.94064	41.7442	8.23714	3164	3164	3161	FP040121_15.raw	0/0		4.9646	552.066	552.066	552.066	1.08493e-05	5.4534e-07	0	0
FALSE	High	PMI-Byonic	PMI-Byonic (A2)	A	2	Unambiguous	KCRCPPGWSGKSCQQADPCASNPCANGGQCLPFESSY	[Y].KcRcPPGWSGKScQQADPcAsNPcANGGQcLPFESSY.[I]	C2(Carbamidomethyl); C4(Carbamidomethyl); C13(Carbamidomethyl); C19(Carbamidomethyl); S21(Hex(1)Pent(2)); C24(Carbamidomethyl); C30(Carbamidomethyl)	1	1	Q01705	Q01705	Neurogenic locus notch homolog protein 1 OS=Mus musculus OX=10090 GN=Notch1 PE=1 SV=3	2	4	4	1	0	1	1	1	1161.98	4644.89	4644.88	3.27501	0.003803	0	0	5.3629e+06	HCD (High Energy Collision Dissociation)	MS2	0	26.6453	12.1104	4898	4898	4897	FP040121_15.raw	0/0		14.1253	937.038	814.859	0	7.49407e-15	1.63341e-15	0	0
FALSE	High	PMI-Byonic	PMI-Byonic (A2)	A	2	Unambiguous	KCRCPPGWSGKSCQQADPCASNPCANGGQCLPFESSY	[Y].KcRcPPGWsGKScQQADPcASNPcANGGQcLPFESSY.[I]	C2(Carbamidomethyl); C4(Carbamidomethyl); S9(Hex(1)Pent(2)); C13(Carbamidomethyl); C19(Carbamidomethyl); C24(Carbamidomethyl); C30(Carbamidomethyl)	1	1	Q01705	Q01705	Neurogenic locus notch homolog protein 1 OS=Mus musculus OX=10090 GN=Notch1 PE=1 SV=3	2	5	5	1	0	1	1	1	930.585	4648.9	4644.88	865.474	0.804004	0	0	1.08502e+06	HCD (High Energy Collision Dissociation)	MS2	27.9919	100	12.0788	4884	4884	4875	FP040121_15.raw	0/0		1.81002	286.134	286.134	2.4	0.0154875	0.000802973	0	0
FALSE	High	PMI-Byonic	PMI-Byonic (A2)	A	2	Unambiguous	KCRCPPGWSGKSCQQADPCASNPCANGGQCLPFESSY	[Y].KcRcPPGWSGKscQQADPcASNPcANGGQcLPFESSY.[I]	C2(Carbamidomethyl); C4(Carbamidomethyl); S12(Hex(1)Pent(2)); C13(Carbamidomethyl); C19(Carbamidomethyl); C24(Carbamidomethyl); C30(Carbamidomethyl)	1	1	Q01705	Q01705	Neurogenic locus notch homolog protein 1 OS=Mus musculus OX=10090 GN=Notch1 PE=1 SV=3	2	4	4	1	0	1	1	1	1161.98	4644.9	4644.88	4.95697	0.00575613	0	0	2.13734e+06	HCD (High Energy Collision Dissociation)	MS2	0	28.4997	12.235	4953	4953	4952	FP040121_15.raw	0/0		13.1253	873.912	873.912	0	7.49407e-14	1.44564e-14	0	0
FALSE	High	PMI-Byonic	PMI-Byonic (A2)	A	2	Unambiguous	KCRCPPGWSGKSCQQADPCASNPCANGGQCLPFESSY	[Y].KcRcPPGWsGKScQQADPcASNPcANGGQcLPFESSY.[I]	C2(Carbamidomethyl); C4(Carbamidomethyl); S9(Hex(1)Pent(2)); C13(Carbamidomethyl); C19(Carbamidomethyl); C24(Carbamidomethyl); C30(Carbamidomethyl)	1	1	Q01705	Q01705	Neurogenic locus notch homolog protein 1 OS=Mus musculus OX=10090 GN=Notch1 PE=1 SV=3	2	4	4	1	0	1	1	1	1162.23	4645.89	4644.88	216.989	0.251972	0	0	2252002	HCD (High Energy Collision Dissociation)	MS2	0	52.6603	12.3593	5009	5009	5007	FP040121_15.raw	0/0		10.1253	732.691	732.691	2.4	7.49407e-11	1.58723e-11	0	0
FALSE	High	PMI-Byonic	PMI-Byonic (A2)	A	2	Unambiguous	KCRCPPGWSGKSCQQADPCASNPCANGGQCLPFESSY	[Y].KcRcPPGWsGKScQQADPcASNPcAnGGQcLPFESSY.[I]	C2(Carbamidomethyl); C4(Carbamidomethyl); S9(Hex(1)Pent(2)); C13(Carbamidomethyl); C19(Carbamidomethyl); C24(Carbamidomethyl); N26(Deamidated); C30(Carbamidomethyl)	1	1	Q01705	Q01705	Neurogenic locus notch homolog protein 1 OS=Mus musculus OX=10090 GN=Notch1 PE=1 SV=3	2	4	4	1	0	1	1	1	1162.97	4648.88	4645.86	648.772	0.753527	0	0	1.08162e+06	HCD (High Energy Collision Dissociation)	MS2	46.7058	100	12.5027	5075	5075	5073	FP040121_15.raw	0/0		5.82613	501.584	501.584	2.4	1.49235e-06	1.51747e-07	0	0
FALSE	High	PMI-Byonic	PMI-Byonic (A2)	A	2	Unambiguous	KCRCPPGWSGKSCQQADPCASNPCANGGQCLPF	[Y].KcRcPPGWSGKScQQADPcAsNPcANGGQcLPF.[E]	C2(Carbamidomethyl); C4(Carbamidomethyl); C13(Carbamidomethyl); C19(Carbamidomethyl); S21(Hex(1)Pent(2)); C24(Carbamidomethyl); C30(Carbamidomethyl)	1	1	Q01705	Q01705	Neurogenic locus notch homolog protein 1 OS=Mus musculus OX=10090 GN=Notch1 PE=1 SV=3	1	4	4	1	0	1	1	1	1045.44	4178.72	4178.71	3.65383	0.00381708	0	0	1.89568e+06	HCD (High Energy Collision Dissociation)	MS2	0	76.6079	11.7188	4722	4722	4721	FP040121_15.raw	0/0		10.3683	724.923	724.923	0	4.28256e-11	7.24295e-12	0	0
FALSE	High	PMI-Byonic	PMI-Byonic (A2)	A	2	Unambiguous	KCRCPPGWSGKSCQQADPCASNPCANGGQCLPF	[Y].KcRcPPGWSGKscQQADPcASNPcANGGQcLPF.[E]	C2(Carbamidomethyl); C4(Carbamidomethyl); S12(Hex(1)Pent(2)); C13(Carbamidomethyl); C19(Carbamidomethyl); C24(Carbamidomethyl); C30(Carbamidomethyl)	1	1	Q01705	Q01705	Neurogenic locus notch homolog protein 1 OS=Mus musculus OX=10090 GN=Notch1 PE=1 SV=3	1	4	4	1	0	1	1	1	1045.44	4178.72	4178.71	3.65383	0.00381708	0	0	1.07832e+06	HCD (High Energy Collision Dissociation)	MS2	0	100	11.5902	4664	4664	4655	FP040121_15.raw	0/0		10.3683	741.684	741.684	9.95184	4.28256e-11	6.28126e-12	0	0
FALSE	High	PMI-Byonic	PMI-Byonic (A2)	A	2	Unambiguous	KCRCPPGWSGKSCQQADPCASNPCANGGQCLPF	[Y].KcRcPPGWSGKscQQADPcASNPcANGGQcLPF.[E]	C2(Carbamidomethyl); C4(Carbamidomethyl); S12(Hex(1)Pent(2)); C13(Carbamidomethyl); C19(Carbamidomethyl); C24(Carbamidomethyl); C30(Carbamidomethyl)	1	1	Q01705	Q01705	Neurogenic locus notch homolog protein 1 OS=Mus musculus OX=10090 GN=Notch1 PE=1 SV=3	1	4	4	1	0	1	1	1	1045.69	4179.72	4178.71	241.911	0.252718	0	0	2146493	HCD (High Energy Collision Dissociation)	MS2	0	91.68	11.8588	4786	4786	4776	FP040121_15.raw	0/0		11.3683	769.741	769.741	0	4.28256e-12	8.13736e-13	0	0
FALSE	High	PMI-Byonic	PMI-Byonic (A2)	A	2	Unambiguous	KCRCPPGW	[Y].KcRcPPGW.[S]	C2(Carbamidomethyl); C4(Carbamidomethyl)	1	1	Q01705	Q01705	Neurogenic locus notch homolog protein 1 OS=Mus musculus OX=10090 GN=Notch1 PE=1 SV=3	0	2	2	1	0	1	1	1	530.745	1060.48	1060.48	0.668567	0.000354502	0	0	1.74879e+06	HCD (High Energy Collision Dissociation)	MS2	25.497	70.031	8.3817	3229	3229	3225	FP040121_15.raw	0/0		4.45771	517.333	517.333	517.333	3.48567e-05	1.50063e-06	0	0
FALSE	High	PMI-Byonic	PMI-Byonic (A2)	A	2	Unambiguous	KCRCPPGWSGKSCQQADPCASNPCANGGQCLPFESSY	[Y].KcRcPPGWSGKScQQADPcAsNPcANGGQcLPFESSY.[I]	C2(Carbamidomethyl); C4(Carbamidomethyl); C13(Carbamidomethyl); C19(Carbamidomethyl); S21(Hex(1)Pent(2)); C24(Carbamidomethyl); C30(Carbamidomethyl)	1	1	Q01705	Q01705	Neurogenic locus notch homolog protein 1 OS=Mus musculus OX=10090 GN=Notch1 PE=1 SV=3	2	4	4	1	0	1	1	1	1161.98	4644.9	4644.88	4.01086	0.00465749	0	0	910718	HCD (High Energy Collision Dissociation)	MS2	0	58.5074	11.9907	4845	4845	4842	FP040121_15.raw	0/0		10.1253	745.702	686.018	0	7.49407e-11	1.44986e-11	0	0
FALSE	High	PMI-Byonic	PMI-Byonic (A2)	A	2	Unambiguous	KCRCPPGWSGKSCQQADPCASNPCANGGQCLPF	[Y].KcRcPPGWsGKScQQADPcASNPcANGGQcLPF.[E]	C2(Carbamidomethyl); C4(Carbamidomethyl); S9(Hex(1)Pent(2)); C13(Carbamidomethyl); C19(Carbamidomethyl); C24(Carbamidomethyl); C30(Carbamidomethyl)	1	1	Q01705	Q01705	Neurogenic locus notch homolog protein 1 OS=Mus musculus OX=10090 GN=Notch1 PE=1 SV=3	1	4	4	1	0	1	1	1	1045.43	4178.69	4178.71	-3.00661	-0.00314093	0	0	262506	HCD (High Energy Collision Dissociation)	MS2	0	100	12.0015	4850	4850	4842	FP040121_15.raw	0/0		5.82617	385.171	385.171	2.4	1.4922e-06	1.41355e-07	0	0
FALSE	High	PMI-Byonic	PMI-Byonic (A2)	A	2	Unambiguous	SGKSCQQADPCASNPCANGGQCLPFESSY	[W].SGKScQQADPcAsNPcANGGQcLPFESSY.[I]	C5(Carbamidomethyl); C11(Carbamidomethyl); S13(Hex(1)Pent(2)); C16(Carbamidomethyl); C22(Carbamidomethyl)	1	1	Q01705	Q01705	Neurogenic locus notch homolog protein 1 OS=Mus musculus OX=10090 GN=Notch1 PE=1 SV=3	1	4	4	1	0	1	1	1	901.612	3603.43	3603.41	3.62621	0.00326668	0	0	545306	HCD (High Energy Collision Dissociation)	MS2	8.02713	100	12.8828	5257	5257	5249	FP040121_15.raw	0/0		5.72967	496.067	477.145	10.0875	1.86348e-06	1.88164e-07	0	0
FALSE	High	PMI-Byonic	PMI-Byonic (A2)	A	2	Unambiguous	SGKSCQQADPCASNPCANGGQCLPFESSY	[W].SGKScQQADPcAsNPcANGGQcLPFESSY.[I]	C5(Carbamidomethyl); C11(Carbamidomethyl); S13(Hex(1)Pent(2)); C16(Carbamidomethyl); C22(Carbamidomethyl)	1	1	Q01705	Q01705	Neurogenic locus notch homolog protein 1 OS=Mus musculus OX=10090 GN=Notch1 PE=1 SV=3	1	3	3	1	0	1	1	1	1201.81	3603.42	3603.41	2.22407	0.00267142	0	0	1.16228e+06	HCD (High Energy Collision Dissociation)	MS2	0	100	12.826	5230	5230	5227	FP040121_15.raw	0/0		5.72967	510.115	464.881	9.2	1.86348e-06	1.75472e-07	0	0
FALSE	High	PMI-Byonic	PMI-Byonic (A2)	A	2	Unambiguous	SGKSCQQADPCASNPCANGGQCLPFESSY	[W].SGKScQQADPcAsNPcAnGGQcLPFESSY.[I]	C5(Carbamidomethyl); C11(Carbamidomethyl); S13(Hex(1)Pent(2)); C16(Carbamidomethyl); N18(Deamidated); C22(Carbamidomethyl)	1	1	Q01705	Q01705	Neurogenic locus notch homolog protein 1 OS=Mus musculus OX=10090 GN=Notch1 PE=1 SV=3	1	3	3	1	0	1	1	1	1202.48	3605.41	3604.4	281.015	0.33763	0	0	1.25083e+06	HCD (High Energy Collision Dissociation)	MS2	0	100	13.1469	5376	5376	5370	FP040121_15.raw	0/0		5.53785	424.307	424.307	10.4	2.89834e-06	2.3984e-07	0	0
FALSE	High	PMI-Byonic	PMI-Byonic (A2)	A	2	Unambiguous	SGKSCQQADPCASNPCANGGQCLPF	[W].SGKScQQADPcAsNPcANGGQcLPF.[E]	C5(Carbamidomethyl); C11(Carbamidomethyl); S13(Hex(1)Pent(2)); C16(Carbamidomethyl); C22(Carbamidomethyl)	1	1	Q01705	Q01705	Neurogenic locus notch homolog protein 1 OS=Mus musculus OX=10090 GN=Notch1 PE=1 SV=3	0	3	3	1	0	1	1	1	1046.42	3137.26	3137.24	3.70089	0.0038702	0	0	1.19204e+06	HCD (High Energy Collision Dissociation)	MS2	0	100	12.2137	4944	4944	4941	FP040121_15.raw	0/0		6.23666	542.209	542.209	0.34403	5.79877e-07	6.41678e-08	0	0
FALSE	High	PMI-Byonic	PMI-Byonic (A2)	A	2	Unambiguous	SGKSCQQADPCASNPCANGGQCLPFESSY	[W].SGKScQQADPcAsNPcANGGQcLPFESSY.[I]	C5(Carbamidomethyl); C11(Carbamidomethyl); S13(Hex(1)Pent(2)); C16(Carbamidomethyl); C22(Carbamidomethyl)	1	1	Q01705	Q01705	Neurogenic locus notch homolog protein 1 OS=Mus musculus OX=10090 GN=Notch1 PE=1 SV=3	1	3	3	1	0	1	1	1	1201.81	3603.43	3603.41	3.95176	0.00474661	0	0	1.13581e+06	HCD (High Energy Collision Dissociation)	MS2	2.74052	100	12.9456	5284	5284	5282	FP040121_15.raw	0/0		5.72967	481.415	481.415	10.4	1.86348e-06	2.00666e-07	0	0
FALSE	High	PMI-Byonic	PMI-Byonic (A2)	A	2	Unambiguous	ICRCPPGFHGPTCRQDVNECSQNPGLCRHGGTCHNEIGSY	[Y].IcRcPPGFHGPtcRQDVNEcSQNPGLcRHGGTcHNEIGSY.[R]	C2(Carbamidomethyl); C4(Carbamidomethyl); T12(Fuc(1)); C13(Carbamidomethyl); C20(Carbamidomethyl); C27(Carbamidomethyl); C33(Carbamidomethyl)	1	1	Q01705	Q01705	Neurogenic locus notch homolog protein 1 OS=Mus musculus OX=10090 GN=Notch1 PE=1 SV=3	2	5	5	1	0	1	1	1	967.013	4831.04	4831.05	-2.47405	-0.00239045	0	0	462945	HCD (High Energy Collision Dissociation)	MS2	100	100	10.6851	4241	4241	4237	FP040121_15.raw	0/0		3.60207	381.636	381.636	3.6	0.000249994	1.05181e-05	0	0
FALSE	High	PMI-Byonic	PMI-Byonic (A2)	A	2	Unambiguous	ICRCPPGFHGPTCRQDVNECSQNPGL	[Y].IcRcPPGFHGPTcRQDVNEcSQNPGL.[C]	C2(Carbamidomethyl); C4(Carbamidomethyl); C13(Carbamidomethyl); C20(Carbamidomethyl)	1	1	Q01705	Q01705	Neurogenic locus notch homolog protein 1 OS=Mus musculus OX=10090 GN=Notch1 PE=1 SV=3	1	4	4	1	0	1	1	1	764.839	3056.34	3056.33	0.288127	0.000220153	0	0	243313	HCD (High Energy Collision Dissociation)	MS2	11.8309	100	10.6972	4247	4247	4237	FP040121_15.raw	0/0		2.46871	185.375	185.375	185.375	0.00339854	0.000169381	0	0
FALSE	High	PMI-Byonic	PMI-Byonic (A2)	A	2	Unambiguous	ICRCPPGFHGPTCRQDVNECSQNPGLCRHGGTCHNEIGSY	[Y].IcRcPPGFHGPtcRQDVNEcSQNPGLcRHGGTcHNEIGSY.[R]	C2(Carbamidomethyl); C4(Carbamidomethyl); T12(Fuc(1)); C13(Carbamidomethyl); C20(Carbamidomethyl); C27(Carbamidomethyl); C33(Carbamidomethyl)	1	1	Q01705	Q01705	Neurogenic locus notch homolog protein 1 OS=Mus musculus OX=10090 GN=Notch1 PE=1 SV=3	2	6	6	1	0	1	1	1	806.016	4831.06	4831.05	2.10928	0.00169834	0	0	961526	HCD (High Energy Collision Dissociation)	MS2	0.772636	41.7624	10.7775	4282	4282	4281	FP040121_15.raw	0/0		8.34239	604.96	604.96	3.6	4.5458e-09	3.80878e-10	0	0
FALSE	High	PMI-Byonic	PMI-Byonic (A2)	A	2	Unambiguous	ICRCPPGFHGPTCRQDVNECSQNPGLCRHGGTCHNEIGSY	[Y].IcRcPPGFHGPtcRQDVNEcSQNPGLcRHGGTcHNEIGSY.[R]	C2(Carbamidomethyl); C4(Carbamidomethyl); T12(Fuc(1)); C13(Carbamidomethyl); C20(Carbamidomethyl); C27(Carbamidomethyl); C33(Carbamidomethyl)	1	1	Q01705	Q01705	Neurogenic locus notch homolog protein 1 OS=Mus musculus OX=10090 GN=Notch1 PE=1 SV=3	2	6	6	1	0	1	1	1	806.014	4831.05	4831.05	0.13839	0.000111429	0	0	517017	HCD (High Energy Collision Dissociation)	MS2	0	98.1308	11.7231	4724	4724	4721	FP040121_15.raw	0/0		5.19594	461.428	461.428	3.6	6.36886e-06	4.27492e-07	0	0
FALSE	High	PMI-Byonic	PMI-Byonic (A2)	A	2	Unambiguous	ICRCPPGFHGPTCRQDVNECSQNPGLCRHGGTCHNEIGSY	[Y].IcRcPPGFHGPtcRQDVNEcSQNPGLcRHGGTcHNEIGSY.[R]	C2(Carbamidomethyl); C4(Carbamidomethyl); T12(Fuc(1)); C13(Carbamidomethyl); C20(Carbamidomethyl); C27(Carbamidomethyl); C33(Carbamidomethyl)	1	1	Q01705	Q01705	Neurogenic locus notch homolog protein 1 OS=Mus musculus OX=10090 GN=Notch1 PE=1 SV=3	2	5	5	1	0	1	1	1	967.018	4831.06	4831.05	2.13734	0.00206511	0	0	493483	HCD (High Energy Collision Dissociation)	MS2	0	74.5498	10.8061	4295	4295	4292	FP040121_15.raw	0/0		7.50996	611.484	611.484	3.6	3.09061e-08	1.87611e-09	0	0
FALSE	High	PMI-Byonic	PMI-Byonic (A2)	A	2	Unambiguous	ICRCPPGFHGPTCRQDVNECSQNPGLCRHGGTCHNEIGSY	[Y].IcRcPPGFHGPtcRQDVNEcSQNPGLcRHGGTcHNEIGSY.[R]	C2(Carbamidomethyl); C4(Carbamidomethyl); T12(Fuc(1)); C13(Carbamidomethyl); C20(Carbamidomethyl); C27(Carbamidomethyl); C33(Carbamidomethyl)	1	1	Q01705	Q01705	Neurogenic locus notch homolog protein 1 OS=Mus musculus OX=10090 GN=Notch1 PE=1 SV=3	2	6	6	1	0	1	1	1	806.015	4831.05	4831.05	0.896426	0.00072178	0	0	4.09147e+06	HCD (High Energy Collision Dissociation)	MS2	1.66507	22.3179	10.9029	4340	4340	4336	FP040121_15.raw	0/0		8.34239	616.776	616.776	3.6	4.5458e-09	4.42127e-10	0	0
FALSE	High	PMI-Byonic	PMI-Byonic (A2)	A	2	Unambiguous	ICRCPPGFHGPTCRQDVNECSQNPGLCRHGGTCHNEIGSY	[Y].IcRcPPGFHGPtcRQDVNEcSQNPGLcRHGGTcHNEIGSY.[R]	C2(Carbamidomethyl); C4(Carbamidomethyl); T12(Fuc(1)); C13(Carbamidomethyl); C20(Carbamidomethyl); C27(Carbamidomethyl); C33(Carbamidomethyl)	1	1	Q01705	Q01705	Neurogenic locus notch homolog protein 1 OS=Mus musculus OX=10090 GN=Notch1 PE=1 SV=3	2	6	6	1	0	1	1	1	806.517	4834.07	4831.05	624.381	0.502736	0	0	1.97956e+06	HCD (High Energy Collision Dissociation)	MS2	0	100	11.601	4668	4668	4666	FP040121_15.raw	0/0		8.34239	604.702	604.702	3.6	4.5458e-09	5.59374e-10	0	0
FALSE	High	PMI-Byonic	PMI-Byonic (A2)	A	2	Unambiguous	ICRCPPGFHGPTCRQDVNECSQNPGLCRHGGTCHNEIGSY	[Y].IcRcPPGFHGPtcRQDVNEcSQNPGLcRHGGTcHNEIGSY.[R]	C2(Carbamidomethyl); C4(Carbamidomethyl); T12(Fuc(1)); C13(Carbamidomethyl); C20(Carbamidomethyl); C27(Carbamidomethyl); C33(Carbamidomethyl)	1	1	Q01705	Q01705	Neurogenic locus notch homolog protein 1 OS=Mus musculus OX=10090 GN=Notch1 PE=1 SV=3	2	6	6	1	0	1	1	1	806.016	4831.06	4831.05	2.56411	0.00206455	0	0	1.10461e+06	HCD (High Energy Collision Dissociation)	MS2	0	55.439	11.127	4447	4447	4446	FP040121_15.raw	0/0		6.55023	543.735	543.735	3.6	2.81691e-07	4.13045e-08	0	0
FALSE	High	PMI-Byonic	PMI-Byonic (A2)	A	2	Unambiguous	ICRCPPGFHGPTCRQDVNECSQNPGLCRHGGTCHNEIGSY	[Y].IcRcPPGFHGPtcRQDVNEcSQNPGLcRHGGTcHNEIGSY.[R]	C2(Carbamidomethyl); C4(Carbamidomethyl); T12(Fuc(1)); C13(Carbamidomethyl); C20(Carbamidomethyl); C27(Carbamidomethyl); C33(Carbamidomethyl)	1	1	Q01705	Q01705	Neurogenic locus notch homolog protein 1 OS=Mus musculus OX=10090 GN=Notch1 PE=1 SV=3	2	6	6	1	0	1	1	1	806.016	4831.06	4831.05	2.71571	0.00218662	0	0	2.34883e+06	HCD (High Energy Collision Dissociation)	MS2	6.45174	24.9759	10.5205	4168	4168	4160	FP040121_15.raw	0/0		6.04323	490.017	490.017	3.6	9.05245e-07	1.06635e-07	0	0
FALSE	High	PMI-Byonic	PMI-Byonic (A2)	A	2	Unambiguous	ICRCPPGFHGPTCRQDVNECSQNPGLCRHGGTCHNEIGSY	[Y].IcRcPPGFHGPtcrQDVNEcSQNPGLcRHGGTcHNEIGSY.[R]	C2(Carbamidomethyl); C4(Carbamidomethyl); T12(Fuc(1)); C13(Carbamidomethyl); R14(Deamidated); C20(Carbamidomethyl); C27(Carbamidomethyl); C33(Carbamidomethyl)	1	1	Q01705	Q01705	Neurogenic locus notch homolog protein 1 OS=Mus musculus OX=10090 GN=Notch1 PE=1 SV=3	2	6	6	1	0	1	1	1	806.017	4831.07	4832.03	-199.717	-0.160839	0	0	1658372	HCD (High Energy Collision Dissociation)	MS2	2.62008	100	10.498	4158	4158	4149	FP040121_15.raw	0/0		4.67639	510.764	510.764	3.6	2.10672e-05	1.27825e-06	0	0
FALSE	High	PMI-Byonic	PMI-Byonic (A2)	A	2	Unambiguous	ICRCPPGFHGPTCRQDVNECSQNPGLCRHGGTCHNEIGSY	[Y].IcRcPPGFHGPtcRQDVNEcSQNPGLcRHGGTcHNEIGSY.[R]	C2(Carbamidomethyl); C4(Carbamidomethyl); T12(Fuc(1)); C13(Carbamidomethyl); C20(Carbamidomethyl); C27(Carbamidomethyl); C33(Carbamidomethyl)	1	1	Q01705	Q01705	Neurogenic locus notch homolog protein 1 OS=Mus musculus OX=10090 GN=Notch1 PE=1 SV=3	2	6	6	1	0	1	1	1	806.017	4831.07	4831.05	3.62536	0.00291905	0	0	961676	HCD (High Energy Collision Dissociation)	MS2	0	56.1409	11.4844	4614	4614	4611	FP040121_15.raw	0/0		7.34239	560.184	560.184	3.6	4.54579e-08	3.90103e-09	0	0
FALSE	High	PMI-Byonic	PMI-Byonic (A2)	A	2	Unambiguous	ICRCPPGFHGPTCRQDVNECSQNPGLCRHGGTCHNEIGSY	[Y].IcRcPPGFHGPtcRQDVNEcSQNPGLcRHGGTcHNEIGSY.[R]	C2(Carbamidomethyl); C4(Carbamidomethyl); T12(Fuc(1)); C13(Carbamidomethyl); C20(Carbamidomethyl); C27(Carbamidomethyl); C33(Carbamidomethyl)	1	1	Q01705	Q01705	Neurogenic locus notch homolog protein 1 OS=Mus musculus OX=10090 GN=Notch1 PE=1 SV=3	2	6	6	1	0	1	1	1	806.017	4831.06	4831.05	2.86732	0.00230869	0	0	667060	HCD (High Energy Collision Dissociation)	MS2	0	86.645	11.368	4560	4560	4556	FP040121_15.raw	0/0		8.34239	622.864	622.864	3.6	4.5458e-09	5.016e-10	0	0
FALSE	High	PMI-Byonic	PMI-Byonic (A2)	A	2	Unambiguous	ICRCPPGFHGPTCRQDVNECSQNPGLCRHGGTCHNEIGSY	[Y].IcRcPPGFHGPtcRQDVNEcSQNPGLcRHGGTcHNEIGSY.[R]	C2(Carbamidomethyl); C4(Carbamidomethyl); T12(Fuc(1)); C13(Carbamidomethyl); C20(Carbamidomethyl); C27(Carbamidomethyl); C33(Carbamidomethyl)	1	1	Q01705	Q01705	Neurogenic locus notch homolog protein 1 OS=Mus musculus OX=10090 GN=Notch1 PE=1 SV=3	2	5	5	1	0	1	1	1	967.019	4831.07	4831.05	3.33756	0.00322478	0	0	265930	HCD (High Energy Collision Dissociation)	MS2	5.79651	100	11.3562	4555	4555	4545	FP040121_15.raw	0/0		2.88434	362.467	362.467	3.6	0.00130514	4.69094e-05	0	0
FALSE	High	PMI-Byonic	PMI-Byonic (A2)	A	2	Unambiguous	ICRCPPGFHGPTCRQDVNECSQNPGLCRHGGTCHNEIGSY	[Y].IcRcPPGFHGPtcRQDVNEcSQNPGLcRHGGTcHNEIGSY.[R]	C2(Carbamidomethyl); C4(Carbamidomethyl); T12(Fuc(1)); C13(Carbamidomethyl); C20(Carbamidomethyl); C27(Carbamidomethyl); C33(Carbamidomethyl)	1	1	Q01705	Q01705	Neurogenic locus notch homolog protein 1 OS=Mus musculus OX=10090 GN=Notch1 PE=1 SV=3	2	6	6	1	0	1	1	1	806.518	4834.07	4831.05	625.594	0.503713	0	0	481034	HCD (High Energy Collision Dissociation)	MS2	5.58242	100	10.2479	4048	4048	4039	FP040121_15.raw	0/0		4.6849	370.261	370.261	3.6	2.06588e-05	1.01359e-06	0	0
FALSE	High	PMI-Byonic	PMI-Byonic (A2)	A	2	Unambiguous	ICRCPPGFHGPTCRQDVNECSQNPGLCRHGGTCHNEIGSY	[Y].IcRcPPGFHGPtcRQDVNEcSQNPGLcRHGGTcHNEIGSY.[R]	C2(Carbamidomethyl); C4(Carbamidomethyl); T12(Fuc(1)); C13(Carbamidomethyl); C20(Carbamidomethyl); C27(Carbamidomethyl); C33(Carbamidomethyl)	1	1	Q01705	Q01705	Neurogenic locus notch homolog protein 1 OS=Mus musculus OX=10090 GN=Notch1 PE=1 SV=3	2	5	5	1	0	1	1	1	967.422	4833.08	4831.05	420.321	0.406118	0	0	2.5825e+06	HCD (High Energy Collision Dissociation)	MS2	33.8566	81.4874	11.0314	4400	4400	4391	FP040121_15.raw	0/0		3.02732	282.717	282.717	3.6	0.000939027	3.39868e-05	0	0
FALSE	High	PMI-Byonic	PMI-Byonic (A2)	A	2	Unambiguous	ICRCPPGFHGPTCRQDVNECSQNPGLCRHGGTCHNEIGSY	[Y].IcRcPPGFHGPtcRQDVNEcSQNPGLcRHGGTcHNEIGSY.[R]	C2(Carbamidomethyl); C4(Carbamidomethyl); T12(Fuc(1)); C13(Carbamidomethyl); C20(Carbamidomethyl); C27(Carbamidomethyl); C33(Carbamidomethyl)	1	1	Q01705	Q01705	Neurogenic locus notch homolog protein 1 OS=Mus musculus OX=10090 GN=Notch1 PE=1 SV=3	2	6	6	1	0	1	1	1	806.017	4831.06	4831.05	3.17053	0.00255283	0	0	1.57658e+06	HCD (High Energy Collision Dissociation)	MS2	1.26839	40.5232	11.2525	4506	4506	4501	FP040121_15.raw	0/0		7.34239	576.039	576.039	3.6	4.54579e-08	3.38798e-09	0	0
FALSE	High	PMI-Byonic	PMI-Byonic (A2)	A	2	Unambiguous	ICRCPPGFHGPTCRQDVNECSQNPGLCRHGGTCHNEIGSY	[Y].IcRcPPGFHGPtcRQDVNEcSQNPGLcRHGGTcHNEIGSY.[R]	C2(Carbamidomethyl); C4(Carbamidomethyl); T12(Fuc(1)); C13(Carbamidomethyl); C20(Carbamidomethyl); C27(Carbamidomethyl); C33(Carbamidomethyl)	1	1	Q01705	Q01705	Neurogenic locus notch homolog protein 1 OS=Mus musculus OX=10090 GN=Notch1 PE=1 SV=3	2	6	6	1	0	1	1	1	806.016	4831.06	4831.05	2.63991	0.00212559	0	0	2.37872e+06	HCD (High Energy Collision Dissociation)	MS2	0	50.8009	11.0166	4392	4392	4391	FP040121_15.raw	0/0		7.34239	589.208	589.208	3.6	4.54579e-08	2.86211e-09	0	0
FALSE	High	PMI-Byonic	PMI-Byonic (A2)	A	2	Unambiguous	ICRCPPGFHGPTCRQDVNECSQNPGLCRHGGTCHNEIGSY	[Y].IcRcPPGFHGPtcRQDVNEcSQNPGLcRHGGTcHNEIGSY.[R]	C2(Carbamidomethyl); C4(Carbamidomethyl); T12(Fuc(1)); C13(Carbamidomethyl); C20(Carbamidomethyl); C27(Carbamidomethyl); C33(Carbamidomethyl)	1	1	Q01705	Q01705	Neurogenic locus notch homolog protein 1 OS=Mus musculus OX=10090 GN=Notch1 PE=1 SV=3	2	6	6	1	0	1	1	1	806.684	4835.07	4831.05	831.325	0.669362	0	0	822741	HCD (High Energy Collision Dissociation)	MS2	10.0629	100	12.0147	4855	4855	4853	FP040121_15.raw	0/0		4.6849	372.921	372.921	3.6	2.06588e-05	1.14544e-06	0	0
FALSE	High	PMI-Byonic	PMI-Byonic (A2)	A	2	Unambiguous	ICRCPPGFHGPTCRQDVNECSQNPGLCRHGGTCHNEIGSY	[Y].IcRcPPGFHGPtcRQDVNEcSQNPGLcRHGGTcHNEIGSY.[R]	C2(Carbamidomethyl); C4(Carbamidomethyl); T12(Fuc(1)); C13(Carbamidomethyl); C20(Carbamidomethyl); C27(Carbamidomethyl); C33(Carbamidomethyl)	1	1	Q01705	Q01705	Neurogenic locus notch homolog protein 1 OS=Mus musculus OX=10090 GN=Notch1 PE=1 SV=3	2	6	6	1	0	1	1	1	806.685	4835.07	4831.05	832.386	0.670216	0	0	1483797	HCD (High Energy Collision Dissociation)	MS2	48.4821	100	12.1795	4929	4929	4919	FP040121_15.raw	0/0		2.36471	314.255	314.255	3.6	0.00431809	0.000266682	0	0
FALSE	High	PMI-Byonic	PMI-Byonic (A2)	A	2	Unambiguous	ICRCPPGFHGPTCRQDVNECSQNPGLCRHGGTCHNEIGSY	[Y].IcRcPPGFHGPtcRQDVNEcSQNPGLcRHGGTcHNEIGSY.[R]	C2(Carbamidomethyl); C4(Carbamidomethyl); T12(Fuc(1)); C13(Carbamidomethyl); C20(Carbamidomethyl); C27(Carbamidomethyl); C33(Carbamidomethyl)	1	1	Q01705	Q01705	Neurogenic locus notch homolog protein 1 OS=Mus musculus OX=10090 GN=Notch1 PE=1 SV=3	2	6	6	1	0	1	1	1	806.017	4831.06	4831.05	3.09473	0.0024918	0	0	3.29281e+06	HCD (High Energy Collision Dissociation)	MS2	3.63915	24.1053	10.6586	4229	4229	4226	FP040121_15.raw	0/0		6.04323	496.397	496.397	3.6	9.05245e-07	1.12973e-07	0	0
FALSE	High	PMI-Byonic	PMI-Byonic (A2)	A	2	Unambiguous	ICRCPPGFHGPTCRQDVNECSQNPGLCRHGGTCHNEIGSY	[Y].IcRcPPGFHGPtcRQDVNEcSQNPGLcRHGGTcHNEIGSY.[R]	C2(Carbamidomethyl); C4(Carbamidomethyl); T12(Fuc(1)); C13(Carbamidomethyl); C20(Carbamidomethyl); C27(Carbamidomethyl); C33(Carbamidomethyl)	1	1	Q01705	Q01705	Neurogenic locus notch homolog protein 1 OS=Mus musculus OX=10090 GN=Notch1 PE=1 SV=3	2	6	6	1	0	1	1	1	806.351	4833.07	4831.05	418.119	0.336659	0	0	1.87654e+06	HCD (High Energy Collision Dissociation)	MS2	34.2401	100	11.8809	4796	4796	4787	FP040121_15.raw	0/0		7.34239	566.243	566.243	3.6	4.54579e-08	4.40172e-09	0	0
FALSE	High	PMI-Byonic	PMI-Byonic (A2)	A	2	Unambiguous	HGPTCRQDVNECSQNPGL	[F].HGPtcRQDVNEcsQNPGL.[C]	T4(HexNAc(1)Hex(1)Fuc(1)); C5(Carbamidomethyl); C12(Carbamidomethyl); S13(HexNAc(1)Hex(1)Fuc(1)NeuAc(1))	1	1	Q01705	Q01705	Neurogenic locus notch homolog protein 1 OS=Mus musculus OX=10090 GN=Notch1 PE=1 SV=3	0	3	3	1	0	1	1	1	1128.13	3382.37	3382.37	0.156895	0.000176892	0	0	109191	HCD (High Energy Collision Dissociation)	MS2	10.2149	100	13.4952	5529	5529	5524	FP040121_15.raw	0/0		1.75967	11.9725	11.9725	1.2	0.0173912	0.000968029	0	0
FALSE	High	PMI-Byonic	PMI-Byonic (A2)	A	2	Unambiguous	HGPTCRQDVNECSQNPGL	[F].HGPtcRQDVNEcsQNPGL.[C]	T4(HexNAc(1)Hex(1)Fuc(1)NeuAc(1)); C5(Carbamidomethyl); C12(Carbamidomethyl); S13(HexNAc(1)Hex(1)Fuc(1)NeuAc(1))	1	1	Q01705	Q01705	Neurogenic locus notch homolog protein 1 OS=Mus musculus OX=10090 GN=Notch1 PE=1 SV=3	0	3	3	1	0	1	1	1	1225.17	3673.48	3673.46	4.67531	0.00572486	0	0	459119	HCD (High Energy Collision Dissociation)	MS2	0	100	13.4128	5494	5494	5491	FP040121_15.raw	0/0		2.09383	32.7345	32.7345	32.7345	0.00805688	0.000358491	0	0
FALSE	High	PMI-Byonic	PMI-Byonic (A2)	A	2	Unambiguous	NCRCPPEWTGQYCTEDVDECQLMPNACQNGGTCHNTHGGY	[Y].NcRcPPEWTGQYcTEDVDEcqLMPNAcQNGGtcHnTHGGY.[N]	C2(Carbamidomethyl); C4(Carbamidomethyl); C13(Carbamidomethyl); C20(Carbamidomethyl); Q21(Deamidated); C27(Carbamidomethyl); T32(HexNAc(1)Hex(1)Fuc(1)NeuAc(1)); C33(Carbamidomethyl); N35(Oxidation)	1	1	Q01705	Q01705	Neurogenic locus notch homolog protein 1 OS=Mus musculus OX=10090 GN=Notch1 PE=1 SV=3	3	4	4	1	0	1	1	1	1398.79	5592.14	5593.11	-173.206	-0.242189	0	0	226704	HCD (High Energy Collision Dissociation)	MS2	0	100	13.3057	5448	5448	5447	FP040121_15.raw	0/0		10.8754	718.592	718.592	2.66935	1.33242e-11	2.36536e-12	0	0
FALSE	High	PMI-Byonic	PMI-Byonic (A2)	A	2	Unambiguous	NCRCPPEWTGQYCTEDVDECQLMPNACQNGGTCHNTHGGY	[Y].NcRcPPEWTGQYctEDVDEcqLMPNAcQNGGTcHNTHGGY.[N]	C2(Carbamidomethyl); C4(Carbamidomethyl); C13(Carbamidomethyl); T14(HexNAc(1)Hex(1)Fuc(1)NeuAc(1)); C20(Carbamidomethyl); Q21(Deamidated); C27(Carbamidomethyl); C33(Carbamidomethyl)	1	1	Q01705	Q01705	Neurogenic locus notch homolog protein 1 OS=Mus musculus OX=10090 GN=Notch1 PE=1 SV=3	3	4	4	1	0	1	1	1	1395.54	5579.14	5577.11	362.949	0.506051	0	0	1.04041e+06	HCD (High Energy Collision Dissociation)	MS2	0	100	13.2994	5446	5446	5436	FP040121_15.raw	0/0		4.38847	288.996	288.996	0.8	4.08817e-05	2.00893e-06	0	0
FALSE	High	PMI-Byonic	PMI-Byonic (A2)	A	2	Unambiguous	NCRCPPEWTGQYCTEDVDECQLMPNACQNGGTCHNTHGGY	[Y].NcRcPPEWTGQYcTEDVDEcQLMPNAcQNGGTcHntHGGY.[N]	C2(Carbamidomethyl); C4(Carbamidomethyl); C13(Carbamidomethyl); C20(Carbamidomethyl); C27(Carbamidomethyl); C33(Carbamidomethyl); N35(Oxidation); T36(HexNAc(1)Hex(1)Fuc(1)NeuAc(1))	1	1	Q01705	Q01705	Neurogenic locus notch homolog protein 1 OS=Mus musculus OX=10090 GN=Notch1 PE=1 SV=3	3	5	5	1	0	1	1	1	1119.23	5592.14	5592.12	2.51882	0.00281711	0	0	399335	HCD (High Energy Collision Dissociation)	MS2	0	100	13.2192	5410	5410	5403	FP040121_15.raw	0/0		21.9415	1325.52	1325.52	2.8643	1.14429e-22	1.14417e-22	0	0
FALSE	High	PMI-Byonic	PMI-Byonic (A2)	A	2	Unambiguous	NCRCPPEWTGQYCTEDVDECQLMPNACQNGGTCHNTHGGY	[Y].NcRcPPEWTGQYctEDVDEcQLMPNAcQNGGTcHnTHGGY.[N]	C2(Carbamidomethyl); C4(Carbamidomethyl); C13(Carbamidomethyl); T14(HexNAc(1)Hex(1)Fuc(1)NeuAc(1)); C20(Carbamidomethyl); C27(Carbamidomethyl); C33(Carbamidomethyl); N35(Oxidation)	1	1	Q01705	Q01705	Neurogenic locus notch homolog protein 1 OS=Mus musculus OX=10090 GN=Notch1 PE=1 SV=3	3	4	4	1	0	1	1	1	1398.79	5592.13	5592.12	0.894963	0.00125119	0	0	146599	HCD (High Energy Collision Dissociation)	MS2	0	100	13.1991	5401	5401	5392	FP040121_15.raw	0/0		15.8754	950.077	950.077	4.58318	1.33242e-16	2.46313e-17	0	0
FALSE	High	PMI-Byonic	PMI-Byonic (A2)	A	2	Unambiguous	NCRCPPEWTGQY	[Y].NcRcPPEWTGQY.[C]	C2(Carbamidomethyl); C4(Carbamidomethyl)	1	1	Q01705	Q01705	Neurogenic locus notch homolog protein 1 OS=Mus musculus OX=10090 GN=Notch1 PE=1 SV=3	1	2	2	1	0	1	1	1	784.326	1567.64	1567.64	1.47382	0.00115521	0	0	844825	HCD (High Energy Collision Dissociation)	MS2	9.14112	100	11.1595	4463	4463	4457	FP040121_15.raw	0/0		7.96272	563.976	426.353	426.353	1.08963e-08	1.49909e-09	0	0
FALSE	High	PMI-Byonic	PMI-Byonic (A2)	A	2	Unambiguous	NCRCPPEWTGQYCTEDVDECQLMPNACQNGGTCHNTHGGY	[Y].NcRcPPEWtGQYcTEDVDEcQLMPNAcQNGGTcHNTHGGY.[N]	C2(Carbamidomethyl); C4(Carbamidomethyl); T9(HexNAc(1)Fuc(1)); C13(Carbamidomethyl); C20(Carbamidomethyl); C27(Carbamidomethyl); C33(Carbamidomethyl)	1	1	Q01705	Q01705	Neurogenic locus notch homolog protein 1 OS=Mus musculus OX=10090 GN=Notch1 PE=1 SV=3	3	4	4	1	0	1	1	1	1282.5	5126.99	5122.98	782.076	1.00164	0	0	1.27221e+06	HCD (High Energy Collision Dissociation)	MS2	72.1488	100	12.7448	5193	5193	5183	FP040121_15.raw	0/0		6.38437	403.242	403.242	0.423069	4.12694e-07	5.5435e-08	0	0
FALSE	High	PMI-Byonic	PMI-Byonic (A2)	A	2	Unambiguous	NCRCPPEWTGQYCTEDVDECQLMPNACQNGGTCHNTHGGY	[Y].NcRcPPEWTGQYctEDVDEcQLMPNAcQNGGTcHNTHGGY.[N]	C2(Carbamidomethyl); C4(Carbamidomethyl); C13(Carbamidomethyl); T14(Fuc(1)); C20(Carbamidomethyl); C27(Carbamidomethyl); C33(Carbamidomethyl)	1	1	Q01705	Q01705	Neurogenic locus notch homolog protein 1 OS=Mus musculus OX=10090 GN=Notch1 PE=1 SV=3	3	4	4	1	0	1	1	1	1231.24	4921.93	4919.9	413.061	0.508055	0	0	1.59152e+06	HCD (High Energy Collision Dissociation)	MS2	0	100	12.6969	5170	5170	5161	FP040121_15.raw	0/0		4.10785	309.737	219.791	0.8	7.80091e-05	3.94986e-06	0	0
FALSE	High	PMI-Byonic	PMI-Byonic (A2)	A	2	Unambiguous	NCRCPPEWTGQYCTEDVDECQLMPNACQNGGTCHNTHGGY	[Y].NcRcPPEWTGQYctEDVDEcQLMPNAcQNGGTcHnTHGGY.[N]	C2(Carbamidomethyl); C4(Carbamidomethyl); C13(Carbamidomethyl); T14(HexNAc(1)Fuc(1)); C20(Carbamidomethyl); C27(Carbamidomethyl); C33(Carbamidomethyl); N35(Oxidation)	1	1	Q01705	Q01705	Neurogenic locus notch homolog protein 1 OS=Mus musculus OX=10090 GN=Notch1 PE=1 SV=3	3	4	4	1	0	1	1	1	1285.5	5138.98	5138.97	0.460398	0.000591493	0	0	1.52091e+06	HCD (High Energy Collision Dissociation)	MS2	15.9515	100	12.6827	5163	5163	5161	FP040121_15.raw	0/0		16.8754	1008.54	1008.54	13.2	1.33242e-17	2.90964e-18	0	0
FALSE	High	PMI-Byonic	PMI-Byonic (A2)	A	2	Unambiguous	NCRCPPEWTGQYCTEDVDECQLMPNACQNGGTCHNTHGGY	[Y].NcRcPPEWTGQYctEDVDEcQLMPNAcQNGGTcHnTHGGY.[N]	C2(Carbamidomethyl); C4(Carbamidomethyl); C13(Carbamidomethyl); T14(Fuc(1)); C20(Carbamidomethyl); C27(Carbamidomethyl); C33(Carbamidomethyl); N35(Oxidation)	1	1	Q01705	Q01705	Neurogenic locus notch homolog protein 1 OS=Mus musculus OX=10090 GN=Notch1 PE=1 SV=3	3	4	4	1	0	1	1	1	1235.23	4937.89	4935.89	404.74	0.499439	0	0	1.99672e+06	HCD (High Energy Collision Dissociation)	MS2	71.1418	100	12.6324	5138	5138	5128	FP040121_15.raw	0/0		9.87536	696.62	696.62	0.8	1.33242e-10	2.75287e-11	0	0
FALSE	High	PMI-Byonic	PMI-Byonic (A2)	A	2	Unambiguous	NCRCPPEWTGQYCTEDVDECQLMPNACQNGGTCHNTHGGY	[Y].NcRcPPEWTGQYctEDVDEcQLMPNAcQNGGTcHnTHGGY.[N]	C2(Carbamidomethyl); C4(Carbamidomethyl); C13(Carbamidomethyl); T14(HexNAc(1)Hex(1)Fuc(1)); C20(Carbamidomethyl); C27(Carbamidomethyl); C33(Carbamidomethyl); N35(Oxidation)	1	1	Q01705	Q01705	Neurogenic locus notch homolog protein 1 OS=Mus musculus OX=10090 GN=Notch1 PE=1 SV=3	3	4	4	1	0	1	1	1	1326.01	5301.04	5301.03	1.53948	0.0020402	0	0	0	HCD (High Energy Collision Dissociation)	MS2		100	12.5783	5111	5111	5106	FP040121_15.raw	0/0		10.8754	714.177	714.177	3.2	1.33242e-11	2.0229e-12	0	0
FALSE	High	PMI-Byonic	PMI-Byonic (A2)	A	2	Unambiguous	NCRCPPEWTGQYCTEDVDECQLMPNACQNGGTCHNTHGGY	[Y].NcRcPPEWTGQYctEDVDEcQLMPNAcQNGGTcHnTHGGY.[N]	C2(Carbamidomethyl); C4(Carbamidomethyl); C13(Carbamidomethyl); T14(HexNAc(1)Fuc(1)); C20(Carbamidomethyl); C27(Carbamidomethyl); C33(Carbamidomethyl); N35(Oxidation)	1	1	Q01705	Q01705	Neurogenic locus notch homolog protein 1 OS=Mus musculus OX=10090 GN=Notch1 PE=1 SV=3	3	4	4	1	0	1	1	1	1285.51	5139	5138.97	5.40119	0.00693915	0	0	264620	HCD (High Energy Collision Dissociation)	MS2	0	100	12.5645	5105	5105	5095	FP040121_15.raw	0/0		18.8754	1147.46	1147.46	13.2	1.33242e-19	4.48947e-20	0	0
FALSE	High	PMI-Byonic	PMI-Byonic (A2)	A	2	Unambiguous	NCRCPPEWTGQYCTEDVDECQLMPNACQNGGTCHNTHGGY	[Y].NcRcPPEWTGQYctEDVDEcQLMPNAcQnGGTcHnTHGGY.[N]	C2(Carbamidomethyl); C4(Carbamidomethyl); C13(Carbamidomethyl); T14(HexNAc(1)Fuc(1)); C20(Carbamidomethyl); C27(Carbamidomethyl); N29(Deamidated); C33(Carbamidomethyl); N35(Oxidation)	1	1	Q01705	Q01705	Neurogenic locus notch homolog protein 1 OS=Mus musculus OX=10090 GN=Notch1 PE=1 SV=3	3	4	4	1	0	1	1	1	1285.76	5140	5139.96	7.84493	0.0100807	0	0	262668	HCD (High Energy Collision Dissociation)	MS2	37.2354	100	12.9807	5300	5300	5293	FP040121_15.raw	0/0		9.87536	685.766	685.766	0.651211	1.33242e-10	2.96015e-11	0	0
FALSE	High	PMI-Byonic	PMI-Byonic (A2)	A	2	Unambiguous	NCRCPPEWTGQYCTEDVDECQLMPNACQNGGTCHNTHGGY	[Y].NcRcPPEWTGQYctEDVDEcQLMPNAcQNGGTcHNTHGGY.[N]	C2(Carbamidomethyl); C4(Carbamidomethyl); C13(Carbamidomethyl); T14(HexNAc(1)Fuc(1)); C20(Carbamidomethyl); C27(Carbamidomethyl); C33(Carbamidomethyl)	1	1	Q01705	Q01705	Neurogenic locus notch homolog protein 1 OS=Mus musculus OX=10090 GN=Notch1 PE=1 SV=3	3	4	4	1	0	1	1	1	1281.5	5123	5122.98	3.34106	0.00427904	0	0	0	HCD (High Energy Collision Dissociation)	MS2		100	12.5845	5114	5114	5106	FP040121_15.raw	0/0		13.8754	872.759	872.759	4.4	1.33242e-14	3.24521e-15	0	0
FALSE	High	PMI-Byonic	PMI-Byonic (A2)	A	2	Unambiguous	NCVCVNGWTGEDCSENIDDCASAACF	[Y].NcVcVNGWtGEDcSENIDDcASAAcF.[Q]	C2(Carbamidomethyl); C4(Carbamidomethyl); T9(Hex(1)Pent(2)); C13(Carbamidomethyl); C20(Carbamidomethyl); C25(Carbamidomethyl)	1	1	Q01705	Q01705	Neurogenic locus notch homolog protein 1 OS=Mus musculus OX=10090 GN=Notch1 PE=1 SV=3	1	3	3	1	0	1	1	1	1146.43	3437.26	3437.24	7.04471	0.00807145	0	0	358468	HCD (High Energy Collision Dissociation)	MS2	0	100	15.7072	6478	6478	6470	FP040121_15.raw	0/0		4.02607	343.914	343.914	2.8	9.4174e-05	5.07766e-06	0	0
FALSE	High	PMI-Byonic	PMI-Byonic (A2)	A	2	Unambiguous	NCVCVNGWTGEDCSENIDDCASAACF	[Y].NcVcVNGWtGEDcSENIDDcASAAcF.[Q]	C2(Carbamidomethyl); C4(Carbamidomethyl); T9(Hex(1)); C13(Carbamidomethyl); C20(Carbamidomethyl); C25(Carbamidomethyl)	1	1	Q01705	Q01705	Neurogenic locus notch homolog protein 1 OS=Mus musculus OX=10090 GN=Notch1 PE=1 SV=3	1	3	3	1	0	1	1	1	1058.4	3173.17	3173.15	5.76012	0.00609258	0	0	175811	HCD (High Energy Collision Dissociation)	MS2	0	100	15.9372	6576	6576	6569	FP040121_15.raw	0/0		3.26353	286.67	217.798	2.8	0.000545092	2.14142e-05	0	0
FALSE	High	PMI-Byonic	PMI-Byonic (A2)	A	2	Unambiguous	NCVCVNGWTGEDCSENIDDCASAACF	[Y].NcVcVNGWTGEDcSENIDDcASAAcF.[Q]	C2(Carbamidomethyl); C4(Carbamidomethyl); C13(Carbamidomethyl); C20(Carbamidomethyl); C25(Carbamidomethyl)	1	1	Q01705	Q01705	Neurogenic locus notch homolog protein 1 OS=Mus musculus OX=10090 GN=Notch1 PE=1 SV=3	1	3	3	1	0	1	1	1	1004.38	3011.12	3011.1	6.28215	0.00630539	0	0	386598	HCD (High Energy Collision Dissociation)	MS2	0	100	16.3171	6738	6738	6734	FP040121_15.raw	0/0		2.66891	343.93	343.93	343.93	0.00214332	8.88314e-05	0	0
FALSE	High	PMI-Byonic	PMI-Byonic (A2)	A	2	Unambiguous	NCVCVNGWTGEDCSENIDDCASAACF	[Y].NcVcVnGWTGEDcSENIDDcASAAcF.[Q]	C2(Carbamidomethyl); C4(Carbamidomethyl); N6(Deamidated); C13(Carbamidomethyl); C20(Carbamidomethyl); C25(Carbamidomethyl)	1	1	Q01705	Q01705	Neurogenic locus notch homolog protein 1 OS=Mus musculus OX=10090 GN=Notch1 PE=1 SV=3	1	3	3	1	0	1	1	1	1004.71	3012.1	3012.08	6.58165	0.00660816	0	0	786589	HCD (High Energy Collision Dissociation)	MS2	3.41912	100	16.473	6805	6805	6800	FP040121_15.raw	0/0		4.02607	335.363	335.363	73.7744	9.4174e-05	5.63106e-06	0	0
FALSE	High	PMI-Byonic	PMI-Byonic (A2)	A	2	Unambiguous	QGATCHDRVASF	[F].QGATcHDRVAsF.[Y]	C5(Carbamidomethyl); S11(Fuc(1))	1	1	Q01705	Q01705	Neurogenic locus notch homolog protein 1 OS=Mus musculus OX=10090 GN=Notch1 PE=1 SV=3	0	2	2	1	0	1	1	1	747.835	1494.66	1494.66	-0.365067	-0.000272826	0	0	739039	HCD (High Energy Collision Dissociation)	MS2	0	100	8.01549	3067	3067	3061	FP040121_15.raw	0/0		6.63759	556.445	556.445	8.02001	2.30363e-07	3.30257e-08	0	0
FALSE	High	PMI-Byonic	PMI-Byonic (A2)	A	2	Unambiguous	QGATCHDRVASF	[F].QGATcHDRVASF.[Y]	C5(Carbamidomethyl)	1	1	Q01705	Q01705	Neurogenic locus notch homolog protein 1 OS=Mus musculus OX=10090 GN=Notch1 PE=1 SV=3	0	3	3	1	0	1	1	1	450.206	1348.6	1348.61	-1.21659	-0.000546902	0	0	1.95655e+06	HCD (High Energy Collision Dissociation)	MS2	18.3863	49.569	8.0528	3083	3083	3080	FP040121_15.raw	0/0		6.69352	567.508	327.92	327.92	2.02527e-07	2.37862e-08	0	0
FALSE	High	PMI-Byonic	PMI-Byonic (A2)	A	2	Unambiguous	QGATCHDRVASF	[F].QGATcHDRVAsF.[Y]	C5(Carbamidomethyl); S11(HexNAc(1)Hex(1)Fuc(1))	1	1	Q01705	Q01705	Neurogenic locus notch homolog protein 1 OS=Mus musculus OX=10090 GN=Notch1 PE=1 SV=3	0	3	3	1	0	1	1	1	620.603	1859.79	1859.8	-1.47883	-0.000916774	0	0	1.69415e+06	HCD (High Energy Collision Dissociation)	MS2	4.82396	94.5978	8.0648	3088	3088	3087	FP040121_15.raw	0/0		8.96272	641.899	567.016	13.1922	1.08963e-09	1.37789e-10	0	0
FALSE	High	PMI-Byonic	PMI-Byonic (A2)	A	2	Unambiguous	QGATCHDRVASF	[F].QGATcHDRVAsF.[Y]	C5(Carbamidomethyl); S11(Fuc(1))	1	1	Q01705	Q01705	Neurogenic locus notch homolog protein 1 OS=Mus musculus OX=10090 GN=Notch1 PE=1 SV=3	0	3	3	1	0	1	1	1	498.893	1494.66	1494.66	-0.782417	-0.000389817	0	0	2272048	HCD (High Energy Collision Dissociation)	MS2	42.3642	61.1118	7.98436	3053	3053	3050	FP040121_15.raw	0/0		8.96272	601.531	538.812	7.11737	1.08963e-09	1.21378e-10	0	0
FALSE	High	PMI-Byonic	PMI-Byonic (A2)	A	2	Unambiguous	QGATCHDRVASFY	[F].QGATcHDRVASFY.[C]	C5(Carbamidomethyl)	1	1	Q01705	Q01705	Neurogenic locus notch homolog protein 1 OS=Mus musculus OX=10090 GN=Notch1 PE=1 SV=3	1	3	3	1	0	1	1	1	504.563	1511.67	1511.67	2.46475	0.00124196	0	0	1.62409e+06	HCD (High Energy Collision Dissociation)	MS2	48.7092	68.2719	9.64811	3787	3787	3786	FP040121_15.raw	0/0		2.73225	282.79	282.79	282.79	0.00185245	6.64314e-05	0	0
FALSE	High	PMI-Byonic	PMI-Byonic (A2)	A	2	Unambiguous	QGATCHDRVASF	[F].QGAtcHDRVASF.[Y]	T4(Fuc(1)); C5(Carbamidomethyl)	1	1	Q01705	Q01705	Neurogenic locus notch homolog protein 1 OS=Mus musculus OX=10090 GN=Notch1 PE=1 SV=3	0	2	2	1	0	1	1	1	498.772	996.536	1494.66	-333271	-249.064	0	0	1.78122e+06	HCD (High Energy Collision Dissociation)	MS2	28.9621	60.5607	7.95936	3042	3042	3039	FP040121_15.raw	0/0		1.44442	163.335	163.335	11.7441	0.0359403	0.00125016	0	0
FALSE	High	PMI-Byonic	PMI-Byonic (A2)	A	2	Unambiguous	QGATCHDRVASF	[F].QGATcHDRVAsF.[Y]	C5(Carbamidomethyl); S11(HexNAc(1)Hex(1)Fuc(1))	1	1	Q01705	Q01705	Neurogenic locus notch homolog protein 1 OS=Mus musculus OX=10090 GN=Notch1 PE=1 SV=3	0	3	3	1	0	1	1	1	620.602	1859.79	1859.8	-2.36492	-0.00146609	0	0	565726	HCD (High Energy Collision Dissociation)	MS2	47.9439	100	7.94782	3037	3037	3028	FP040121_15.raw	0/0		7.17056	541.177	504.741	15.9929	6.75217e-08	5.83646e-09	0	0
FALSE	High	PMI-Byonic	PMI-Byonic (A2)	A	2	Unambiguous	QGATCHDRVASFY	[F].QGATcHDRVASFY.[C]	C5(Carbamidomethyl)	1	1	Q01705	Q01705	Neurogenic locus notch homolog protein 1 OS=Mus musculus OX=10090 GN=Notch1 PE=1 SV=3	1	2	2	1	0	1	1	1	756.339	1511.67	1511.67	0.0914639	6.91316e-05	0	0	771740	HCD (High Energy Collision Dissociation)	MS2	6.65717	100	9.61087	3771	3771	3764	FP040121_15.raw	0/0		5.15641	481.804	416.375	416.375	6.97578e-06	4.73285e-07	0	0
FALSE	High	PMI-Byonic	PMI-Byonic (A2)	A	2	Unambiguous	QGATCHDRVASF	[F].QGATcHDRVASF.[Y]	C5(Carbamidomethyl)	1	1	Q01705	Q01705	Neurogenic locus notch homolog protein 1 OS=Mus musculus OX=10090 GN=Notch1 PE=1 SV=3	0	2	2	1	0	1	1	1	674.806	1348.6	1348.61	-1.63657	-0.00110355	0	0	1.02063e+06	HCD (High Energy Collision Dissociation)	MS2	0	100	8.10164	3105	3105	3098	FP040121_15.raw	0/0		10.4298	732.537	693.258	693.258	3.71748e-11	3.38917e-12	0	0
FALSE	High	PMI-Byonic	PMI-Byonic (A2)	A	2	Unambiguous	QGATCHDRVASF	[F].QGATcHDRVAsF.[Y]	C5(Carbamidomethyl); S11(Fuc(1))	1	1	Q01705	Q01705	Neurogenic locus notch homolog protein 1 OS=Mus musculus OX=10090 GN=Notch1 PE=1 SV=3	0	3	3	1	0	1	1	1	498.893	1494.66	1494.66	-0.108633	-5.41235e-05	0	0	20641870	HCD (High Energy Collision Dissociation)	MS2	7.30286	10.247	8.11435	3110	3110	3109	FP040121_15.raw	0/0		9.96272	681.055	584.931	17.2197	1.08963e-10	1.79409e-11	0	0
FALSE	High	PMI-Byonic	PMI-Byonic (A2)	A	2	Unambiguous	QGATCHDRVASF	[F].QGATcHDRVAsF.[Y]	C5(Carbamidomethyl); S11(Fuc(1))	1	1	Q01705	Q01705	Neurogenic locus notch homolog protein 1 OS=Mus musculus OX=10090 GN=Notch1 PE=1 SV=3	0	2	2	1	0	1	1	1	747.836	1494.66	1494.66	0.124957	9.33847e-05	0	0	1.63315e+06	HCD (High Energy Collision Dissociation)	MS2	4.74998	100	8.13981	3121	3121	3120	FP040121_15.raw	0/0		7.42975	599.976	556.026	16.5272	3.71748e-08	2.32292e-09	0	0
FALSE	High	PMI-Byonic	PMI-Byonic (A2)	A	2	Unambiguous	QGATCHDRVASFY	[F].QGAtcHDRVAsFY.[C]	T4(Fuc(1)); C5(Carbamidomethyl); S11(Hex(1))	1	1	Q01705	Q01705	Neurogenic locus notch homolog protein 1 OS=Mus musculus OX=10090 GN=Notch1 PE=1 SV=3	1	3	3	1	0	1	1	1	607.266	1819.78	1819.78	1.70402	0.00103365	0	0	176944	HCD (High Energy Collision Dissociation)	MS2	0	100	9.3158	3640	3640	3632	FP040121_15.raw	0/0		2.40259	221.321	221.321	17.8879	0.00395743	0.000224401	0	0
FALSE	High	PMI-Byonic	PMI-Byonic (A2)	A	2	Unambiguous	QGATCHDRVASFY	[F].QGATcHDRVAsFY.[C]	C5(Carbamidomethyl); S11(HexNAc(1)Hex(1)Fuc(1))	1	1	Q01705	Q01705	Neurogenic locus notch homolog protein 1 OS=Mus musculus OX=10090 GN=Notch1 PE=1 SV=3	1	3	3	1	0	1	1	1	674.958	2022.86	2022.86	0.252397	0.000170188	0	0	594482	HCD (High Energy Collision Dissociation)	MS2	0	100	9.28145	3625	3625	3621	FP040121_15.raw	0/0		7.17056	523.437	491.497	12.5783	6.75217e-08	7.25451e-09	0	0
FALSE	High	PMI-Byonic	PMI-Byonic (A2)	A	2	Unambiguous	QGATCHDRVASFY	[F].QGATcHDRVASFY.[C]	C5(Carbamidomethyl)	1	1	Q01705	Q01705	Neurogenic locus notch homolog protein 1 OS=Mus musculus OX=10090 GN=Notch1 PE=1 SV=3	1	3	3	1	0	1	1	1	504.562	1511.67	1511.67	0.405577	0.000204366	0	0	2673355	HCD (High Energy Collision Dissociation)	MS2	21.2412	42.2111	9.52945	3734	3734	3731	FP040121_15.raw	0/0		2.03676	302.905	170.331	170.331	0.00918835	0.000404242	0	0
FALSE	High	PMI-Byonic	PMI-Byonic (A2)	A	2	Unambiguous	QGATCHDRVASF	[F].QGATcHDRVASF.[Y]	C5(Carbamidomethyl)	1	1	Q01705	Q01705	Neurogenic locus notch homolog protein 1 OS=Mus musculus OX=10090 GN=Notch1 PE=1 SV=3	0	3	3	1	0	1	1	1	450.207	1348.61	1348.61	0.0732568	3.29315e-05	0	0	11506825	HCD (High Energy Collision Dissociation)	MS2	0.592727	20.0335	8.16458	3132	3132	3131	FP040121_15.raw	0/0		5.39437	500.102	328.724	328.724	4.03297e-06	3.09438e-07	0	0
FALSE	High	PMI-Byonic	PMI-Byonic (A2)	A	2	Unambiguous	QGATCHDRVASF	[F].QGATcHDRVASF.[Y]	C5(Carbamidomethyl)	1	1	Q01705	Q01705	Neurogenic locus notch homolog protein 1 OS=Mus musculus OX=10090 GN=Notch1 PE=1 SV=3	0	2	2	1	0	1	1	1	674.806	1348.61	1348.61	-0.731416	-0.000493196	0	0	681489	HCD (High Energy Collision Dissociation)	MS2	0	100	8.2118	3153	3153	3149	FP040121_15.raw	0/0		8.42975	624.243	551.556	551.556	3.71748e-09	3.17773e-10	0	0
FALSE	High	PMI-Byonic	PMI-Byonic (A2)	A	2	Unambiguous	QGATCHDRVASF	[F].QGATcHDRVAsF.[Y]	C5(Carbamidomethyl); S11(HexNAc(1)Fuc(1))	1	1	Q01705	Q01705	Neurogenic locus notch homolog protein 1 OS=Mus musculus OX=10090 GN=Notch1 PE=1 SV=3	0	3	3	1	0	1	1	1	566.586	1697.74	1697.74	-0.0575585	-3.25732e-05	0	0	1.34535e+06	HCD (High Energy Collision Dissociation)	MS2	5.29456	100	8.14352	3123	3123	3120	FP040121_15.raw	0/0		7.96272	567.414	544.692	17.6242	1.08963e-08	9.84178e-10	0	0
FALSE	High	PMI-Byonic	PMI-Byonic (A2)	A	2	Unambiguous	QGATCHDRVASF	[F].QGATcHDRVAsF.[Y]	C5(Carbamidomethyl); S11(HexNAc(1)Hex(1)Fuc(1)NeuAc(1))	1	1	Q01705	Q01705	Neurogenic locus notch homolog protein 1 OS=Mus musculus OX=10090 GN=Notch1 PE=1 SV=3	0	3	3	1	0	1	1	1	717.635	2150.89	2150.89	0.0747042	5.35602e-05	0	0	560924	HCD (High Energy Collision Dissociation)	MS2	0	100	9.18165	3580	3580	3578	FP040121_15.raw	0/0		4.39913	343.483	262.558	9.91187	3.98905e-05	1.75319e-06	0	0
FALSE	High	PMI-Byonic	PMI-Byonic (A2)	A	2	Unambiguous	QGATCHDRVASFY	[F].QGATcHDRVAsFY.[C]	C5(Carbamidomethyl); S11(Fuc(1))	1	1	Q01705	Q01705	Neurogenic locus notch homolog protein 1 OS=Mus musculus OX=10090 GN=Notch1 PE=1 SV=3	1	3	3	1	0	1	1	1	553.248	1657.73	1657.73	1.04072	0.000575075	0	0	1.65689e+06	HCD (High Energy Collision Dissociation)	MS2	27.8311	80.9504	9.38226	3669	3669	3665	FP040121_15.raw	0/0		6.19634	534.01	504.807	10.4154	6.36293e-07	7.37833e-08	0	0
FALSE	High	PMI-Byonic	PMI-Byonic (A2)	A	2	Unambiguous	QGATCHDRVASFY	[F].QGATcHDRVAsFY.[C]	C5(Carbamidomethyl); S11(HexNAc(1)Hex(1)Fuc(1)NeuAc(1))	1	1	Q01705	Q01705	Neurogenic locus notch homolog protein 1 OS=Mus musculus OX=10090 GN=Notch1 PE=1 SV=3	1	3	3	1	0	1	1	1	771.992	2313.96	2313.96	2.5865	0.00199501	0	0	3886410	HCD (High Energy Collision Dissociation)	MS2	2.15876	49.9526	10.6574	4228	4228	4226	FP040121_15.raw	0/0		8.96272	610.958	570.882	5.66616	1.08963e-09	2.12152e-10	0	0
FALSE	High	PMI-Byonic	PMI-Byonic (A2)	A	2	Unambiguous	QGATCHDRVASF	[F].QGAtchDRVASF.[Y]	T4(HexNAc(1)Hex(1)Fuc(1)NeuAc(1)); C5(Carbamidomethyl); H6(Oxidation)	1	1	Q01705	Q01705	Neurogenic locus notch homolog protein 1 OS=Mus musculus OX=10090 GN=Notch1 PE=1 SV=3	0	3	3	1	0	1	1	1	722.968	2166.89	2166.89	1.46315	0.00105683	0	0	625728	HCD (High Energy Collision Dissociation)	MS2	0	100	8.87414	3443	3443	3436	FP040121_15.raw	0/0		1.75967	55.0521	55.0521	10.4	0.0173912	0.000885914	0	0
FALSE	High	PMI-Byonic	PMI-Byonic (A2)	A	2	Unambiguous	QGATCHDRVASFY	[F].QGATcHDRVAsFY.[C]	C5(Carbamidomethyl); S11(HexNAc(1)Fuc(1))	1	1	Q01705	Q01705	Neurogenic locus notch homolog protein 1 OS=Mus musculus OX=10090 GN=Notch1 PE=1 SV=3	1	3	3	1	0	1	1	1	620.941	1860.81	1860.81	0.519076	0.000321967	0	0	636166	HCD (High Energy Collision Dissociation)	MS2	6.68304	100	9.3909	3673	3673	3665	FP040121_15.raw	0/0		7.17056	530.891	433.191	12.8674	6.75217e-08	7.93936e-09	0	0
FALSE	High	PMI-Byonic	PMI-Byonic (A2)	A	2	Unambiguous	QGATCHDRVASF	[F].QGATcHDRVAsF.[Y]	C5(Carbamidomethyl); S11(Fuc(1))	1	1	Q01705	Q01705	Neurogenic locus notch homolog protein 1 OS=Mus musculus OX=10090 GN=Notch1 PE=1 SV=3	0	3	3	1	0	1	1	1	498.893	1494.66	1494.66	-0.169886	-8.4641e-05	0	0	900553	HCD (High Energy Collision Dissociation)	MS2	32.5386	100	8.33069	3206	3206	3205	FP040121_15.raw	0/0		5.49753	431.126	403.445	1.28686	3.18032e-06	2.61303e-07	0	0
FALSE	High	PMI-Byonic	PMI-Byonic (A2)	A	2	Unambiguous	QGATCHDRVASFY	[F].QGATcHDRVAsFY.[C]	C5(Carbamidomethyl); S11(Fuc(1))	1	1	Q01705	Q01705	Neurogenic locus notch homolog protein 1 OS=Mus musculus OX=10090 GN=Notch1 PE=1 SV=3	1	2	2	1	0	1	1	1	829.367	1657.73	1657.73	-0.460734	-0.000381885	0	0	1013660	HCD (High Energy Collision Dissociation)	MS2	0	100	9.44524	3697	3697	3687	FP040121_15.raw	0/0		6.63759	555.54	516.488	8.47996	2.30363e-07	3.487e-08	0	0
FALSE	High	PMI-Byonic	PMI-Byonic (A2)	A	2	Unambiguous	QGATCHDRVASFY	[F].QGATcHDRVAsFY.[C]	C5(Carbamidomethyl); S11(Fuc(1))	1	1	Q01705	Q01705	Neurogenic locus notch homolog protein 1 OS=Mus musculus OX=10090 GN=Notch1 PE=1 SV=3	1	3	3	1	0	1	1	1	553.248	1657.73	1657.73	0.598893	0.000330934	0	0	6.84573e+06	HCD (High Energy Collision Dissociation)	MS2	1.70931	21.9302	9.50214	3722	3722	3720	FP040121_15.raw	0/0		7.96272	568.059	541.953	4.13887	1.08963e-08	1.37545e-09	0	0
FALSE	High	PMI-Byonic	PMI-Byonic (A2)	A	2	Unambiguous	QGATCHDRVASF	[F].QGATcHDRVAsF.[Y]	C5(Carbamidomethyl); S11(HexNAc(1)Hex(1)Fuc(1)NeuAc(1))	1	1	Q01705	Q01705	Neurogenic locus notch homolog protein 1 OS=Mus musculus OX=10090 GN=Notch1 PE=1 SV=3	0	3	3	1	0	1	1	1	717.635	2150.89	2150.89	-0.180686	-0.000129545	0	0	819632	HCD (High Energy Collision Dissociation)	MS2	0	100	8.93925	3471	3471	3468	FP040121_15.raw	0/0		8.96272	623.397	544.926	8.82396	1.08963e-09	1.68997e-10	0	0
FALSE	High	PMI-Byonic	PMI-Byonic (A2)	A	2	Unambiguous	QGATCHDRVASF	[F].QGATcHDRVAsF.[Y]	C5(Carbamidomethyl); S11(Fuc(1))	1	1	Q01705	Q01705	Neurogenic locus notch homolog protein 1 OS=Mus musculus OX=10090 GN=Notch1 PE=1 SV=3	0	3	3	1	0	1	1	1	498.893	1494.66	1494.66	-0.598658	-0.000298264	0	0	2.46082e+06	HCD (High Energy Collision Dissociation)	MS2	30.9231	40.6094	8.22387	3158	3158	3157	FP040121_15.raw	0/0		7.17056	532.857	494.558	5.73926	6.75217e-08	6.55373e-09	0	0
FALSE	High	PMI-Byonic	PMI-Byonic (A2)	A	2	Unambiguous	QGATCHDRVASF	[F].QGATcHDRVAsF.[Y]	C5(Carbamidomethyl); S11(HexNAc(1)Hex(1)Fuc(1)NeuAc(1))	1	1	Q01705	Q01705	Neurogenic locus notch homolog protein 1 OS=Mus musculus OX=10090 GN=Notch1 PE=1 SV=3	0	2	2	1	0	1	1	1	1075.95	2150.89	2150.89	1.07414	0.00115518	0	0	507073	HCD (High Energy Collision Dissociation)	MS2	8.30322	100	8.9934	3495	3495	3490	FP040121_15.raw	0/0		3.72969	310.751	244.154	11.0947	0.00018634	9.06673e-06	0	0
FALSE	High	PMI-Byonic	PMI-Byonic (A2)	A	2	Unambiguous	QGATCHDRVASF	[F].QGATcHDRVAsF.[Y]	C5(Carbamidomethyl); S11(HexNAc(1)Hex(1)Fuc(1)NeuAc(1))	1	1	Q01705	Q01705	Neurogenic locus notch homolog protein 1 OS=Mus musculus OX=10090 GN=Notch1 PE=1 SV=3	0	3	3	1	0	1	1	1	717.636	2150.89	2150.89	0.500354	0.000358736	0	0	9870639	HCD (High Energy Collision Dissociation)	MS2	0	14.6041	9.06243	3526	3526	3523	FP040121_15.raw	0/0		6.66356	481.591	416.85	8.23888	2.16989e-07	2.75377e-08	0	0
FALSE	High	PMI-Byonic	PMI-Byonic (A2)	A	2	Unambiguous	QGATCHDRVASFY	[F].QGATcHDRVAsFY.[C]	C5(Carbamidomethyl); S11(HexNAc(1)Hex(1)Fuc(1)NeuAc(1))	1	1	Q01705	Q01705	Neurogenic locus notch homolog protein 1 OS=Mus musculus OX=10090 GN=Notch1 PE=1 SV=3	1	3	3	1	0	1	1	1	771.99	2313.95	2313.96	-0.183084	-0.000141216	0	0	523379	HCD (High Energy Collision Dissociation)	MS2	14.9557	100	10.5453	4179	4179	4171	FP040121_15.raw	0/0		8.96272	610.673	549.26	9.98985	1.08963e-09	1.98223e-10	0	0
FALSE	High	PMI-Byonic	PMI-Byonic (A2)	A	2	Unambiguous	QGATCHDRVASF	[F].QGATcHDRVAsF.[Y]	C5(Carbamidomethyl); S11(HexNAc(1)Fuc(1))	1	1	Q01705	Q01705	Neurogenic locus notch homolog protein 1 OS=Mus musculus OX=10090 GN=Notch1 PE=1 SV=3	0	3	3	1	0	1	1	1	566.586	1697.74	1697.74	-0.704672	-0.000398784	0	0	540961	HCD (High Energy Collision Dissociation)	MS2	29.4169	100	8.01765	3068	3068	3061	FP040121_15.raw	0/0		7.96272	596.944	528.685	3.6905	1.08963e-08	8.46511e-10	0	0
FALSE	High	PMI-Byonic	PMI-Byonic (A2)	A	2	Unambiguous	YCECPHGRTGLL	[F].YcEcPHGRTGLL.[C]	C2(Carbamidomethyl); C4(Carbamidomethyl)	1	1	Q01705	Q01705	Neurogenic locus notch homolog protein 1 OS=Mus musculus OX=10090 GN=Notch1 PE=1 SV=3	2	2	2	1	0	1	1	1	731.833	1462.66	1462.66	0.975399	0.000713337	0	0	1.07093e+06	HCD (High Energy Collision Dissociation)	MS2	6.7059	100	9.55296	3744	3744	3742	FP040121_15.raw	0/0		10.4298	737.737	687.565	687.565	3.71748e-11	5.26614e-12	0	0
FALSE	High	PMI-Byonic	PMI-Byonic (A2)	A	2	Unambiguous	YCECPHGRTGLL	[F].YcEcPHGRTGLL.[C]	C2(Carbamidomethyl); C4(Carbamidomethyl)	1	1	Q01705	Q01705	Neurogenic locus notch homolog protein 1 OS=Mus musculus OX=10090 GN=Notch1 PE=1 SV=3	2	3	3	1	0	1	1	1	488.224	1462.66	1462.66	1.21658	0.000593146	0	0	3382605	HCD (High Energy Collision Dissociation)	MS2	10.0492	51.0603	9.62357	3776	3776	3775	FP040121_15.raw	0/0		6.66356	519.456	384.692	384.692	2.16989e-07	2.93593e-08	0	0
FALSE	High	PMI-Byonic	PMI-Byonic (A2)	A	2	Unambiguous	YCECPHGRTGLL	[F].YcEcPHGRTGLL.[C]	C2(Carbamidomethyl); C4(Carbamidomethyl)	1	1	Q01705	Q01705	Neurogenic locus notch homolog protein 1 OS=Mus musculus OX=10090 GN=Notch1 PE=1 SV=3	2	2	2	1	0	1	1	1	731.833	1462.66	1462.66	1.64306	0.00120162	0	0	1346620	HCD (High Energy Collision Dissociation)	MS2	0	100	9.30503	3635	3635	3632	FP040121_15.raw	0/0		10.4298	715.785	631.159	631.159	3.71748e-11	4.35447e-12	0	0
FALSE	High	PMI-Byonic	PMI-Byonic (A2)	A	2	Unambiguous	YCECPHGRTGLL	[F].YcEcPHGRTGLL.[C]	C2(Carbamidomethyl); C4(Carbamidomethyl)	1	1	Q01705	Q01705	Neurogenic locus notch homolog protein 1 OS=Mus musculus OX=10090 GN=Notch1 PE=1 SV=3	2	2	2	1	0	1	1	1	731.832	1462.66	1462.66	-0.109555	-8.01205e-05	0	0	4.12189e+06	HCD (High Energy Collision Dissociation)	MS2	7.68405	41.8345	9.42649	3688	3688	3687	FP040121_15.raw	0/0		11.4298	769.644	634.92	634.92	3.71748e-12	3.97479e-13	0	0
FALSE	High	PMI-Byonic	PMI-Byonic (A2)	A	2	Unambiguous	YCECPHGRTGLL	[F].YcEcPHGRTGLL.[C]	C2(Carbamidomethyl); C4(Carbamidomethyl)	1	1	Q01705	Q01705	Neurogenic locus notch homolog protein 1 OS=Mus musculus OX=10090 GN=Notch1 PE=1 SV=3	2	3	3	1	0	1	1	1	488.224	1462.66	1462.66	0.402864	0.000196417	0	0	19322944	HCD (High Energy Collision Dissociation)	MS2	1.13184	9.74041	9.50096	3721	3721	3720	FP040121_15.raw	0/0		5.54811	509.751	348.774	348.774	2.83066e-06	2.20147e-07	0	0
FALSE	High	PMI-Byonic	PMI-Byonic (A2)	A	2	Unambiguous	YCECPHGRTGLL	[F].YcEcPHGRTGLL.[C]	C2(Carbamidomethyl); C4(Carbamidomethyl)	1	1	Q01705	Q01705	Neurogenic locus notch homolog protein 1 OS=Mus musculus OX=10090 GN=Notch1 PE=1 SV=3	2	3	3	1	0	1	1	1	488.225	1462.66	1462.66	1.90511	0.000928839	0	0	1.49206e+06	HCD (High Energy Collision Dissociation)	MS2	26.9042	100	9.75001	3831	3831	3830	FP040121_15.raw	0/0		6.79046	470.284	470.284	470.284	1.6201e-07	1.6165e-08	0	0
FALSE	High	PMI-Byonic	PMI-Byonic (A2)	A	2	Unambiguous	YCECPHGRTGLL	[F].YcEcPHGRTGLL.[C]	C2(Carbamidomethyl); C4(Carbamidomethyl)	1	1	Q01705	Q01705	Neurogenic locus notch homolog protein 1 OS=Mus musculus OX=10090 GN=Notch1 PE=1 SV=3	2	3	3	1	0	1	1	1	488.224	1462.66	1462.66	1.46695	0.000715216	0	0	43103236	HCD (High Energy Collision Dissociation)	MS2	0.920677	5.86325	9.37703	3666	3666	3665	FP040121_15.raw	0/0		6.0551	530.153	353.767	353.767	8.80848e-07	1.00194e-07	0	0
FALSE	High	PMI-Byonic	PMI-Byonic (A2)	A	2	Unambiguous	YCECPHGRTGLL	[F].YcEcPHGRTGLL.[C]	C2(Carbamidomethyl); C4(Carbamidomethyl)	1	1	Q01705	Q01705	Neurogenic locus notch homolog protein 1 OS=Mus musculus OX=10090 GN=Notch1 PE=1 SV=3	2	3	3	1	0	1	1	1	488.224	1462.66	1462.66	-0.410851	-0.000200311	0	0	1.03202e+06	HCD (High Energy Collision Dissociation)	MS2	32.7253	100	9.25625	3614	3614	3610	FP040121_15.raw	0/0		4.70087	479.284	355.335	355.335	1.99126e-05	7.49433e-07	0	0
FALSE	High	PMI-Byonic	PMI-Byonic (A2)	A	2	Unambiguous	YCECPHGRTGL	[F].YcEcPHGRTGL.[L]	C2(Carbamidomethyl); C4(Carbamidomethyl)	1	1	Q01705	Q01705	Neurogenic locus notch homolog protein 1 OS=Mus musculus OX=10090 GN=Notch1 PE=1 SV=3	1	3	3	1	0	1	1	1	450.528	1349.57	1349.57	-1.29084	-0.000580694	0	0	3.861e+06	HCD (High Energy Collision Dissociation)	MS2	22.8055	28.3829	7.78899	2968	2968	2967	FP040121_15.raw	0/0		3.83628	437.803	325.547	325.547	0.000145788	7.9858e-06	0	0
FALSE	High	PMI-Byonic	PMI-Byonic (A2)	A	2	Unambiguous	CECPHGRTGLL	[Y].cEcPHGRTGLL.[C]	C1(Carbamidomethyl); C3(Carbamidomethyl)	1	1	Q01705	Q01705	Neurogenic locus notch homolog protein 1 OS=Mus musculus OX=10090 GN=Notch1 PE=1 SV=3	1	3	3	1	0	1	1	1	433.869	1299.59	1299.59	-1.13993	-0.000493816	0	0	13235693	HCD (High Energy Collision Dissociation)	MS2	2.18073	6.78667	8.62784	3335	3335	3334	FP040121_15.raw	0/0		8.96272	613.955	613.955	613.955	1.08963e-09	1.53653e-10	0	0
FALSE	High	PMI-Byonic	PMI-Byonic (A2)	A	2	Unambiguous	CECPHGRTGLL	[Y].cEcPHGRTGLL.[C]	C1(Carbamidomethyl); C3(Carbamidomethyl)	1	1	Q01705	Q01705	Neurogenic locus notch homolog protein 1 OS=Mus musculus OX=10090 GN=Notch1 PE=1 SV=3	1	2	2	1	0	1	1	1	650.3	1299.59	1299.59	-0.425113	-0.000276237	0	0	1.13223e+06	HCD (High Energy Collision Dissociation)	MS2	12.1531	100	8.45616	3261	3261	3258	FP040121_15.raw	0/0		9.42975	693.286	693.286	693.286	3.71748e-10	3.61812e-11	0	0
FALSE	High	PMI-Byonic	PMI-Byonic (A2)	A	2	Unambiguous	CECPHGRTGLL	[Y].cEcPHGRTGLL.[C]	C1(Carbamidomethyl); C3(Carbamidomethyl)	1	1	Q01705	Q01705	Neurogenic locus notch homolog protein 1 OS=Mus musculus OX=10090 GN=Notch1 PE=1 SV=3	1	3	3	1	0	1	1	1	433.869	1299.59	1299.59	-1.13993	-0.000493816	0	0	1.95595e+06	HCD (High Energy Collision Dissociation)	MS2	2.07806	75.6796	8.75857	3393	3393	3392	FP040121_15.raw	0/0		9.96272	656.917	656.917	656.917	1.08963e-10	1.99197e-11	0	0
FALSE	High	PMI-Byonic	PMI-Byonic (A2)	A	2	Unambiguous	CECPHGRTGLL	[Y].cEcPHGRTGLL.[C]	C1(Carbamidomethyl); C3(Carbamidomethyl)	1	1	Q01705	Q01705	Neurogenic locus notch homolog protein 1 OS=Mus musculus OX=10090 GN=Notch1 PE=1 SV=3	1	3	3	1	0	1	1	1	433.869	1299.59	1299.59	-0.576354	-0.000249675	0	0	616191	HCD (High Energy Collision Dissociation)	MS2	34.4131	100	8.40664	3240	3240	3236	FP040121_15.raw	0/0		6.98851	590.302	590.302	590.302	1.02682e-07	1.20982e-08	0	0
FALSE	High	PMI-Byonic	PMI-Byonic (A2)	A	2	Unambiguous	CECPHGRTGLL	[Y].cEcPHGRTGLL.[C]	C1(Carbamidomethyl); C3(Carbamidomethyl)	1	1	Q01705	Q01705	Neurogenic locus notch homolog protein 1 OS=Mus musculus OX=10090 GN=Notch1 PE=1 SV=3	1	3	3	1	0	1	1	1	433.869	1299.59	1299.59	-0.858143	-0.000371746	0	0	709398	HCD (High Energy Collision Dissociation)	MS2	12.4833	100	8.88681	3448	3448	3447	FP040121_15.raw	0/0		5.29665	502.175	502.175	502.175	5.05068e-06	3.43304e-07	0	0
FALSE	High	PMI-Byonic	PMI-Byonic (A2)	A	2	Unambiguous	CECPHGRTGLL	[Y].cEcPHGRTGLL.[C]	C1(Carbamidomethyl); C3(Carbamidomethyl)	1	1	Q01705	Q01705	Neurogenic locus notch homolog protein 1 OS=Mus musculus OX=10090 GN=Notch1 PE=1 SV=3	1	2	2	1	0	1	1	1	650.3	1299.59	1299.59	-0.425113	-0.000276237	0	0	1766677	HCD (High Energy Collision Dissociation)	MS2	7.15282	100	8.57608	3313	3313	3312	FP040121_15.raw	0/0		11.4555	815.902	815.902	815.902	3.5032e-12	2.59146e-13	0	0
FALSE	High	PMI-Byonic	PMI-Byonic (A2)	A	2	Unambiguous	CECPHGRTGLL	[Y].cEcPHGRTGLL.[C]	C1(Carbamidomethyl); C3(Carbamidomethyl)	1	1	Q01705	Q01705	Neurogenic locus notch homolog protein 1 OS=Mus musculus OX=10090 GN=Notch1 PE=1 SV=3	1	3	3	1	0	1	1	1	433.869	1299.59	1299.59	-0.999037	-0.000432781	0	0	27419832	HCD (High Energy Collision Dissociation)	MS2	1.10335	4.52905	8.5258	3291	3291	3290	FP040121_15.raw	0/0		7.96272	564.464	564.464	564.464	1.08963e-08	1.11813e-09	0	0
FALSE	High	PMI-Byonic	PMI-Byonic (A2)	A	2	Unambiguous	CHLNDACISNPCNEGSNCDTNPVNGKAICTCPSGY	[L].cHLNDAcISNPcNEGsNcDTNPVNGKAIcTcPSGY.[T]	C1(Carbamidomethyl); C7(Carbamidomethyl); C12(Carbamidomethyl); S16(Hex(1)Pent(2)); C18(Carbamidomethyl); C29(Carbamidomethyl); C31(Carbamidomethyl)	1	1	Q01705	Q01705	Neurogenic locus notch homolog protein 1 OS=Mus musculus OX=10090 GN=Notch1 PE=1 SV=3	1	4	4	1	0	1	1	1	1096.44	4382.72	4382.72	0.580805	0.000636376	0	0	350646	HCD (High Energy Collision Dissociation)	MS2	0	100	11.8502	4782	4782	4776	FP040121_15.raw	0/0		8.4344	695.936	610.814	0	3.67788e-09	2.6547e-10	0	0
FALSE	High	PMI-Byonic	PMI-Byonic (A2)	A	2	Unambiguous	TGPACSQDVDECALGANPCEHAGKCLNTLGSFECQCL	[Y].TGPAcSQDVDEcALGANPcEHAGKcLnTLGsFEcQcL.[Q]	C5(Carbamidomethyl); C12(Carbamidomethyl); C19(Carbamidomethyl); C25(Carbamidomethyl); N27(Oxidation); S31(Hex(1)); C34(Carbamidomethyl); C36(Carbamidomethyl)	1	1	Q01705	Q01705	Neurogenic locus notch homolog protein 1 OS=Mus musculus OX=10090 GN=Notch1 PE=1 SV=3	4	4	4	1	0	1	1	1	1076.95	4304.8	4304.76	8.63041	0.00928796	0	0	144661	HCD (High Energy Collision Dissociation)	MS2	0	100	14.313	5883	5883	5876	FP040121_15.raw	0/0		4.30947	478.81	478.81	4.46205	4.9038e-05	2.60036e-06	0	0
FALSE	High	PMI-Byonic	PMI-Byonic (A2)	A	2	Unambiguous	TGPACSQDVDECALGANPCEHAGKCLNTLGSFECQCL	[Y].TGPAcSQDVDEcALGANPcEHAGKcLNtLGSFEcQcL.[Q]	C5(Carbamidomethyl); C12(Carbamidomethyl); C19(Carbamidomethyl); C25(Carbamidomethyl); T28(HexNAc(1)Hex(1)Fuc(1)); C34(Carbamidomethyl); C36(Carbamidomethyl)	1	1	Q01705	Q01705	Neurogenic locus notch homolog protein 1 OS=Mus musculus OX=10090 GN=Notch1 PE=1 SV=3	4	4	4	1	0	1	1	1	1159.99	4636.94	4637.9	-207.769	-0.240903	0	0	314609	HCD (High Energy Collision Dissociation)	MS2	0	100	14.7162	6055	6055	6052	FP040121_15.raw	0/0		1.28796	346.119	346.119	7.2	0.051528	0.00354279	0	0
FALSE	High	PMI-Byonic	PMI-Byonic (A2)	A	2	Unambiguous	TGPACSQDVDECALGANPCEHAGKCLNTLGSFECQCL	[Y].TGPAcSQDVDEcALGANPcEHAGKcLntLGSFEcQcL.[Q]	C5(Carbamidomethyl); C12(Carbamidomethyl); C19(Carbamidomethyl); C25(Carbamidomethyl); N27(Oxidation); T28(HexNAc(1)Hex(1)Fuc(1)); C34(Carbamidomethyl); C36(Carbamidomethyl)	1	1	Q01705	Q01705	Neurogenic locus notch homolog protein 1 OS=Mus musculus OX=10090 GN=Notch1 PE=1 SV=3	4	4	4	1	0	1	1	1	1163.99	4652.94	4653.9	-205.123	-0.238655	0	0	267485	HCD (High Energy Collision Dissociation)	MS2	0	100	14.6925	6045	6045	6041	FP040121_15.raw	0/0		1.36248	352.097	352.097	2.18959	0.043403	0.00184447	0	0
FALSE	High	PMI-Byonic	PMI-Byonic (A2)	A	2	Unambiguous	NTLGSFECQCLQGY	[L].NTLGsFEcQcLQGY.[T]	S5(Hex(1)); C8(Carbamidomethyl); C10(Carbamidomethyl)	1	1	Q01705	Q01705	Neurogenic locus notch homolog protein 1 OS=Mus musculus OX=10090 GN=Notch1 PE=1 SV=3	3	2	2	1	0	1	1	1	919.891	1838.77	1838.76	9.15405	0.00841604	0	0	357049	HCD (High Energy Collision Dissociation)	MS2	28.6927	100	14.7292	6061	6061	6052	FP040121_15.raw	0/0		1.63323	259.022	259.022	34.114	0.0232687	0.00107843	0	0
FALSE	High	PMI-Byonic	PMI-Byonic (A2)	A	2	Unambiguous	QCICMPGYEGVYCEINTDECASSPCLHNGHCMDKINEF	[F].QcIcMPGYEGVYcEINTDEcAsSPcLHNGHcMdKINEF.[Q]	C2(Carbamidomethyl); C4(Carbamidomethyl); C13(Carbamidomethyl); C20(Carbamidomethyl); S22(Hex(1)Pent(2)); C25(Carbamidomethyl); C31(Carbamidomethyl); D33(Oxidation)	1	1	Q01705	Q01705	Neurogenic locus notch homolog protein 1 OS=Mus musculus OX=10090 GN=Notch1 PE=1 SV=3	3	4	4	1	0	1	1	1	1260.25	5037.99	5037.96	6.35569	0.00800492	0	0	165576	HCD (High Energy Collision Dissociation)	MS2	0	100	14.3453	5897	5897	5887	FP040121_15.raw	0/0		14.8754	903.136	903.136	0	1.33242e-15	2.38555e-16	0	0
FALSE	High	PMI-Byonic	PMI-Byonic (A2)	A	2	Unambiguous	QCICMPGYEGVYCEINTDECASSPCLHNGHCMDKINEF	[F].QcIcMPGYEGVYcEINtDEcASSPcLHNGHcMDKINEF.[Q]	C2(Carbamidomethyl); C4(Carbamidomethyl); C13(Carbamidomethyl); T17(Hex(1)Pent(2)); C20(Carbamidomethyl); C25(Carbamidomethyl); C31(Carbamidomethyl)	1	1	Q01705	Q01705	Neurogenic locus notch homolog protein 1 OS=Mus musculus OX=10090 GN=Notch1 PE=1 SV=3	3	4	4	1	0	1	1	1	1256.25	5021.99	5021.96	5.36338	0.00673367	0	0	551696	HCD (High Energy Collision Dissociation)	MS2	0	100	14.768	6077	6077	6074	FP040121_15.raw	0/0		20.8754	1218.69	1126.05	0	1.33242e-21	7.23386e-22	0	0
FALSE	High	PMI-Byonic	PMI-Byonic (A2)	A	2	Unambiguous	QCICMPGYEGVYCEINTDECASSPCLHNGHCMDKINEF	[F].QcIcMPGYEGVYcEINTDEcASsPcLHnGHcMDKINEF.[Q]	C2(Carbamidomethyl); C4(Carbamidomethyl); C13(Carbamidomethyl); C20(Carbamidomethyl); S23(Hex(1)Pent(2)); C25(Carbamidomethyl); N28(Deamidated); C31(Carbamidomethyl)	1	1	Q01705	Q01705	Neurogenic locus notch homolog protein 1 OS=Mus musculus OX=10090 GN=Notch1 PE=1 SV=3	3	4	4	1	0	1	1	1	1256.49	5022.94	5022.95	-0.787649	-0.00098908	0	0	66786.5	HCD (High Energy Collision Dissociation)	MS2	0	100	15.6557	6456	6456	6448	FP040121_15.raw	0/0		6.5762	487.923	487.923	0	2.65338e-07	3.70039e-08	0	0
FALSE	High	PMI-Byonic	PMI-Byonic (A2)	A	2	Unambiguous	QCICMPGYEGVY	[F].QcIcMPGYEGVY.[C]	C2(Carbamidomethyl); C4(Carbamidomethyl)	1	1	Q01705	Q01705	Neurogenic locus notch homolog protein 1 OS=Mus musculus OX=10090 GN=Notch1 PE=1 SV=3	1	2	2	1	0	1	1	1	738.807	1476.61	1476.6	7.44675	0.00549792	0	0	384817	HCD (High Energy Collision Dissociation)	MS2	38.4299	100	15.4782	6380	6380	6371	FP040121_15.raw	0/0		3.24596	397.851	345.279	345.279	0.000567599	2.46083e-05	0	0
FALSE	High	PMI-Byonic	PMI-Byonic (A2)	A	2	Unambiguous	CEINTDECASSPCLHNGHCMDKINEF	[Y].cEINTDEcASsPcLHNGHcMDKINEF.[Q]	C1(Carbamidomethyl); C8(Carbamidomethyl); S11(Hex(1)Pent(2)); C13(Carbamidomethyl); C19(Carbamidomethyl)	1	1	Q01705	Q01705	Neurogenic locus notch homolog protein 1 OS=Mus musculus OX=10090 GN=Notch1 PE=1 SV=3	1	4	4	1	0	1	1	1	891.854	3564.39	3564.39	2.25364	0.00200821	0	0	1.31817e+06	HCD (High Energy Collision Dissociation)	MS2	49.7341	99.5006	11.3226	4539	4539	4534	FP040121_15.raw	0/0		17.9627	1066.75	1066.75	1.2	1.08963e-18	3.06072e-19	0	0
FALSE	High	PMI-Byonic	PMI-Byonic (A2)	A	2	Unambiguous	QCQCPKGFNGHLCQYDVDECASTPCKNGAKCLDGPNTY	[F].QcQcPKGFnGHLcQYDVDEcAStPcKNGAKcLdGPNTY.[T]	C2(Carbamidomethyl); C4(Carbamidomethyl); N9(Deamidated); C13(Carbamidomethyl); C20(Carbamidomethyl); T23(Hex(1)Pent(2)); C25(Carbamidomethyl); C31(Carbamidomethyl); D33(Oxidation)	1	1	Q01705	Q01705	Neurogenic locus notch homolog protein 1 OS=Mus musculus OX=10090 GN=Notch1 PE=1 SV=3	4	5	5	1	0	1	1	1	980.001	4895.97	4892.97	614.646	0.601489	0	0	1.46975e+06	HCD (High Energy Collision Dissociation)	MS2	17.4221	100	11.5924	4665	4665	4655	FP040121_15.raw	0/0		10.1655	709.487	709.487	0	6.83166e-11	1.30595e-11	0	0
FALSE	High	PMI-Byonic	PMI-Byonic (A2)	A	2	Unambiguous	QCQCPKGF	[F].QcQcPKGF.[N]	C2(Carbamidomethyl); C4(Carbamidomethyl)	1	1	Q01705	Q01705	Neurogenic locus notch homolog protein 1 OS=Mus musculus OX=10090 GN=Notch1 PE=1 SV=3	0	2	2	1	0	1	1	1	512.72	1024.43	1024.43	-0.60743	-0.000311136	0	0	1.85573e+06	HCD (High Energy Collision Dissociation)	MS2	27.9782	40.6707	7.42722	2817	2817	2816	FP040121_15.raw	0/0		3.86583	365.753	317.009	317.009	0.000136196	7.14039e-06	0	0
FALSE	High	PMI-Byonic	PMI-Byonic (A2)	A	2	Unambiguous	QCQCPKGFNGHLCQYDVDECASTPCKNGAKCLDGPNTY	[F].QcQcPKGFNGHLcQYDVDEcASTPcKnGAKcLdGPNtY.[T]	C2(Carbamidomethyl); C4(Carbamidomethyl); C13(Carbamidomethyl); C20(Carbamidomethyl); C25(Carbamidomethyl); N27(Deamidated); C31(Carbamidomethyl); D33(Oxidation); T37(Hex(1)Pent(2))	1	1	Q01705	Q01705	Neurogenic locus notch homolog protein 1 OS=Mus musculus OX=10090 GN=Notch1 PE=1 SV=3	4	5	5	1	0	1	1	1	980.4	4897.97	4892.97	1023.11	1.00121	0	0	1.25077e+06	HCD (High Energy Collision Dissociation)	MS2	25.8103	100	11.9322	4819	4819	4809	FP040121_15.raw	0/0		3.34394	351.392	351.392	9.34445	0.000452961	1.54262e-05	0	0
FALSE	High	PMI-Byonic	PMI-Byonic (A2)	A	2	Unambiguous	QCQCPKGF	[F].QcQcPKGF.[N]	C2(Carbamidomethyl); C4(Carbamidomethyl)	1	1	Q01705	Q01705	Neurogenic locus notch homolog protein 1 OS=Mus musculus OX=10090 GN=Notch1 PE=1 SV=3	0	2	2	1	0	1	1	1	512.577	1024.15	1024.43	-280.631	-0.143744	0	0	574017	HCD (High Energy Collision Dissociation)	MS2	55.1714	100	7.5833	2882	2882	2875	FP040121_15.raw	0/0		2.51525	254.445	217.545	217.545	0.00305318	0.000135317	0	0
FALSE	High	PMI-Byonic	PMI-Byonic (A2)	A	2	Unambiguous	QCQCPKGF	[F].QcQcPKGF.[N]	C2(Carbamidomethyl); C4(Carbamidomethyl)	1	1	Q01705	Q01705	Neurogenic locus notch homolog protein 1 OS=Mus musculus OX=10090 GN=Notch1 PE=1 SV=3	0	2	2	1	0	1	1	1	512.72	1024.43	1024.43	-0.726589	-0.000372171	0	0	18676026	HCD (High Energy Collision Dissociation)	MS2	1.15115	6.04158	7.31214	2771	2771	2770	FP040121_15.raw	0/0		6.47173	422.797	392.709	392.709	3.37495e-07	4.39729e-08	0	0
FALSE	High	PMI-Byonic	PMI-Byonic (A2)	A	2	Unambiguous	QCQCPKGFNGHLCQYDVDECASTPCKNGAKCLDGPNTY	[F].QcQcPKGFNGHLcQYDVDEcAStPcKnGAKcLdGPNTY.[T]	C2(Carbamidomethyl); C4(Carbamidomethyl); C13(Carbamidomethyl); C20(Carbamidomethyl); T23(Hex(1)Pent(2)); C25(Carbamidomethyl); N27(Deamidated); C31(Carbamidomethyl); D33(Oxidation)	1	1	Q01705	Q01705	Neurogenic locus notch homolog protein 1 OS=Mus musculus OX=10090 GN=Notch1 PE=1 SV=3	4	5	5	1	0	1	1	1	979.399	4892.97	4892.97	0.0492627	4.82082e-05	0	0	437202	HCD (High Energy Collision Dissociation)	MS2	51.0115	100	11.4585	4601	4601	4600	FP040121_15.raw	0/0		5.99321	448.426	448.426	0	1.01575e-06	1.20082e-07	0	0
FALSE	High	PMI-Byonic	PMI-Byonic (A2)	A	2	Unambiguous	QCQCPKGF	[F].QcQcPKGF.[N]	C2(Carbamidomethyl); C4(Carbamidomethyl)	1	1	Q01705	Q01705	Neurogenic locus notch homolog protein 1 OS=Mus musculus OX=10090 GN=Notch1 PE=1 SV=3	0	2	2	1	0	1	1	1	512.721	1024.43	1024.43	-0.130795	-6.69955e-05	0	0	20928018	HCD (High Energy Collision Dissociation)	MS2	0	6.71526	7.19447	2726	2726	2725	FP040121_15.raw	0/0		6.79046	469.515	389.685	389.685	1.6201e-07	1.46297e-08	0	0
FALSE	High	PMI-Byonic	PMI-Byonic (A2)	A	2	Unambiguous	QCQCPKGFNGHLCQYDVDECASTPCKNGAKCLDGPNTY	[F].QcQcPKGFNGHLcQYDVDEcAsTPcKNGAKcLDGPNTY.[T]	C2(Carbamidomethyl); C4(Carbamidomethyl); C13(Carbamidomethyl); C20(Carbamidomethyl); S22(Hex(1)Pent(2)); C25(Carbamidomethyl); C31(Carbamidomethyl)	1	1	Q01705	Q01705	Neurogenic locus notch homolog protein 1 OS=Mus musculus OX=10090 GN=Notch1 PE=1 SV=3	4	5	5	1	0	1	1	1	976.005	4876	4875.99	1.837	0.00179144	0	0	1.64472e+06	HCD (High Energy Collision Dissociation)	MS2	2.1455	36.942	11.0674	4417	4417	4413	FP040121_15.raw	0/0		12.1655	817.743	802.328	0	6.83166e-13	7.3941e-14	0	0
FALSE	High	PMI-Byonic	PMI-Byonic (A2)	A	2	Unambiguous	QCQCPKGFNGHLCQYDVDECASTPCKNGAKCLDGPNTY	[F].QcQcPKGFNGHLcQYDVDEcAsTPcKNGAKcLdGPNTY.[T]	C2(Carbamidomethyl); C4(Carbamidomethyl); C13(Carbamidomethyl); C20(Carbamidomethyl); S22(Hex(1)Pent(2)); C25(Carbamidomethyl); C31(Carbamidomethyl); D33(Oxidation)	1	1	Q01705	Q01705	Neurogenic locus notch homolog protein 1 OS=Mus musculus OX=10090 GN=Notch1 PE=1 SV=3	4	5	5	1	0	1	1	1	979.203	4891.99	4891.98	1.01144	0.000989592	0	0	1.68983e+06	HCD (High Energy Collision Dissociation)	MS2	0	37.8515	11.1103	4438	4438	4435	FP040121_15.raw	0/0		10.1655	734.255	734.255	0	6.83166e-11	8.80894e-12	0	0
FALSE	High	PMI-Byonic	PMI-Byonic (A2)	A	2	Unambiguous	QCQCPKGF	[F].QcQcPKGF.[N]	C2(Carbamidomethyl); C4(Carbamidomethyl)	1	1	Q01705	Q01705	Neurogenic locus notch homolog protein 1 OS=Mus musculus OX=10090 GN=Notch1 PE=1 SV=3	0	2	2	1	0	1	1	1	512.72	1024.43	1024.43	-0.60743	-0.000311136	0	0	1.2761e+06	HCD (High Energy Collision Dissociation)	MS2	3.65474	100	7.08542	2681	2681	2680	FP040121_15.raw	0/0		5.20256	423.753	332.167	332.167	6.27256e-06	3.85355e-07	0	0
FALSE	High	PMI-Byonic	PMI-Byonic (A2)	A	2	Unambiguous	QCQCPKGFNGHLCQYDVDECASTPCKNGAKCLDGPNTY	[F].QcQcPKGFNGHLcqYDVDEcAStPcKNGAKcLDGPNTY.[T]	C2(Carbamidomethyl); C4(Carbamidomethyl); C13(Carbamidomethyl); Q14(Deamidated); C20(Carbamidomethyl); T23(Hex(1)Pent(2)); C25(Carbamidomethyl); C31(Carbamidomethyl)	1	1	Q01705	Q01705	Neurogenic locus notch homolog protein 1 OS=Mus musculus OX=10090 GN=Notch1 PE=1 SV=3	4	5	5	1	0	1	1	1	976.803	4879.99	4876.97	618.172	0.602962	0	0	1.38124e+06	HCD (High Energy Collision Dissociation)	MS2	37.9274	100	11.6734	4701	4701	4699	FP040121_15.raw	0/0		4.70036	410.507	410.507	0	1.99361e-05	8.79954e-07	0	0
FALSE	High	PMI-Byonic	PMI-Byonic (A2)	A	2	Unambiguous	QCQCPKGFNGHLCQYDVDECASTPCKNGAKCLDGPNTY	[F].QcQcPKGFNGHLcQYDVDEcAStPcKnGAKcLDGPNTY.[T]	C2(Carbamidomethyl); C4(Carbamidomethyl); C13(Carbamidomethyl); C20(Carbamidomethyl); T23(Hex(1)Pent(2)); C25(Carbamidomethyl); N27(Deamidated); C31(Carbamidomethyl)	1	1	Q01705	Q01705	Neurogenic locus notch homolog protein 1 OS=Mus musculus OX=10090 GN=Notch1 PE=1 SV=3	4	5	5	1	0	1	1	1	976.203	4876.99	4876.97	3.18677	0.00310836	0	0	2.93871e+06	HCD (High Energy Collision Dissociation)	MS2	0	47.942	11.3518	4553	4553	4545	FP040121_15.raw	0/0		10.1655	706.69	706.69	0	6.83166e-11	1.02966e-11	0	0
FALSE	High	PMI-Byonic	PMI-Byonic (A2)	A	2	Unambiguous	QCQCPKGFNGHLCQYDVDECASTPCKNGAKCLDGPNTY	[F].QcQcPKGFNGHLcQYDVDEcAStPcKNGAKcLdGPNTY.[T]	C2(Carbamidomethyl); C4(Carbamidomethyl); C13(Carbamidomethyl); C20(Carbamidomethyl); T23(Hex(1)Pent(2)); C25(Carbamidomethyl); C31(Carbamidomethyl); D33(Oxidation)	1	1	Q01705	Q01705	Neurogenic locus notch homolog protein 1 OS=Mus musculus OX=10090 GN=Notch1 PE=1 SV=3	4	5	5	1	0	1	1	1	979.203	4891.98	4891.98	0.325231	0.000318205	0	0	470854	HCD (High Energy Collision Dissociation)	MS2	0	89.1571	11.2256	4493	4493	4490	FP040121_15.raw	0/0		7.16547	568.396	568.396	0	6.83166e-08	9.28107e-09	0	0
FALSE	High	PMI-Byonic	PMI-Byonic (A2)	A	2	Unambiguous	QCQCPKGFNGHLCQYDVDECASTPCKNGAKCLDGPNTY	[F].QcQcPKGFNGHLcQYDVDEcAsTPcKnGAKcLdGPNTY.[T]	C2(Carbamidomethyl); C4(Carbamidomethyl); C13(Carbamidomethyl); C20(Carbamidomethyl); S22(Hex(1)Pent(2)); C25(Carbamidomethyl); N27(Deamidated); C31(Carbamidomethyl); D33(Oxidation)	1	1	Q01705	Q01705	Neurogenic locus notch homolog protein 1 OS=Mus musculus OX=10090 GN=Notch1 PE=1 SV=3	4	5	5	1	0	1	1	1	979.398	4892.96	4892.97	-1.32288	-0.00129457	0	0	1.0543e+06	HCD (High Energy Collision Dissociation)	MS2	0	68.897	11.3401	4547	4547	4545	FP040121_15.raw	0/0		11.1655	786.345	786.345	0	6.83166e-12	1.02125e-12	0	0
FALSE	High	PMI-Byonic	PMI-Byonic (A2)	A	2	Unambiguous	QCQCPKGFNGHLCQYDVDECASTPCKNGAKCLDGPNTY	[F].QcQcPKGFnGHLcQYDVDEcAStPcKNGAKcLDGPNTY.[T]	C2(Carbamidomethyl); C4(Carbamidomethyl); N9(Deamidated); C13(Carbamidomethyl); C20(Carbamidomethyl); T23(Hex(1)Pent(2)); C25(Carbamidomethyl); C31(Carbamidomethyl)	1	1	Q01705	Q01705	Neurogenic locus notch homolog protein 1 OS=Mus musculus OX=10090 GN=Notch1 PE=1 SV=3	4	5	5	1	0	1	1	1	976.805	4880	4876.97	620.05	0.604793	0	0	2307453	HCD (High Energy Collision Dissociation)	MS2	18.7723	100	11.5448	4642	4642	4633	FP040121_15.raw	0/0		10.1655	748.337	748.337	0	6.83166e-11	1.17117e-11	0	0
FALSE	High	PMI-Byonic	PMI-Byonic (A2)	A	2	Unambiguous	QCQCPKGFNGHLCQYDVDECASTPCKNGAKCLDGPNTY	[F].QcQcPKGFNGHLcQYDVDEcAsTPcKNGAKcLDGPNTY.[T]	C2(Carbamidomethyl); C4(Carbamidomethyl); C13(Carbamidomethyl); C20(Carbamidomethyl); S22(Hex(1)Pent(2)); C25(Carbamidomethyl); C31(Carbamidomethyl)	1	1	Q01705	Q01705	Neurogenic locus notch homolog protein 1 OS=Mus musculus OX=10090 GN=Notch1 PE=1 SV=3	4	5	5	1	0	1	1	1	976.006	4876	4875.99	2.46288	0.00240179	0	0	442267	HCD (High Energy Collision Dissociation)	MS2	0	100	11.2071	4485	4485	4479	FP040121_15.raw	0/0		7.16547	588.827	588.827	0	6.83166e-08	8.61775e-09	0	0
FALSE	High	PMI-Byonic	PMI-Byonic (A2)	A	2	Unambiguous	NGHLCQYDVDECASTPCKNGAKCLDGPNTY	[F].NGHLcQYDVDEcAStPcKNGAKcLDGPNTY.[T]	C5(Carbamidomethyl); C12(Carbamidomethyl); T15(Hex(1)Pent(2)); C17(Carbamidomethyl); C23(Carbamidomethyl)	1	1	Q01705	Q01705	Neurogenic locus notch homolog protein 1 OS=Mus musculus OX=10090 GN=Notch1 PE=1 SV=3	3	4	4	1	0	1	1	1	968.4	3870.58	3870.57	1.58697	0.00153562	0	0	3.44166e+06	HCD (High Energy Collision Dissociation)	MS2	0	45.5048	10.6066	4205	4205	4204	FP040121_15.raw	0/0		11.9627	759.904	759.904	3.94748	1.08963e-12	1.18101e-13	0	0
FALSE	High	PMI-Byonic	PMI-Byonic (A2)	A	2	Unambiguous	NGHLCQYDVDECASTPCKNGAKCLDGPNTY	[F].NGHLcQYDVDEcAsTPcKnGAKcLdGPNTY.[T]	C5(Carbamidomethyl); C12(Carbamidomethyl); S14(Hex(1)Pent(2)); C17(Carbamidomethyl); N19(Deamidated); C23(Carbamidomethyl); D25(Oxidation)	1	1	Q01705	Q01705	Neurogenic locus notch homolog protein 1 OS=Mus musculus OX=10090 GN=Notch1 PE=1 SV=3	3	4	4	1	0	1	1	1	972.646	3887.56	3887.55	2.5408	0.00246937	0	0	3.29316e+06	HCD (High Energy Collision Dissociation)	MS2	2.75193	43.0358	10.9435	4359	4359	4358	FP040121_15.raw	0/0		9.96272	694.902	694.902	0.8	1.08963e-10	2.53713e-11	0	0
FALSE	High	PMI-Byonic	PMI-Byonic (A2)	A	2	Unambiguous	NGHLCQYDVDECASTPCKNGAKCLDGPNTY	[F].NGHLcQYDVDEcAsTPcKNGAKcLdGPNTY.[T]	C5(Carbamidomethyl); C12(Carbamidomethyl); S14(Hex(1)Pent(2)); C17(Carbamidomethyl); C23(Carbamidomethyl); D25(Oxidation)	1	1	Q01705	Q01705	Neurogenic locus notch homolog protein 1 OS=Mus musculus OX=10090 GN=Notch1 PE=1 SV=3	3	4	4	1	0	1	1	1	972.399	3886.58	3886.57	2.26062	0.00219652	0	0	3220263	HCD (High Energy Collision Dissociation)	MS2	0	38.838	10.6561	4227	4227	4226	FP040121_15.raw	0/0		10.9627	706.151	666.259	0.8	1.08963e-11	1.35042e-12	0	0
FALSE	High	PMI-Byonic	PMI-Byonic (A2)	A	2	Unambiguous	NGHLCQYDVDECASTPCKNGAKCLDGPNTY	[F].NGHLcQYDVDEcAsTPcKnGAKcLDGPNTY.[T]	C5(Carbamidomethyl); C12(Carbamidomethyl); S14(Hex(1)Pent(1)); C17(Carbamidomethyl); N19(Oxidation); C23(Carbamidomethyl)	1	1	Q01705	Q01705	Neurogenic locus notch homolog protein 1 OS=Mus musculus OX=10090 GN=Notch1 PE=1 SV=3	3	4	4	1	0	1	1	1	939.387	3754.53	3754.52	0.850576	0.000798377	0	0	628379	HCD (High Energy Collision Dissociation)	MS2	6.41756	100	10.5902	4198	4198	4193	FP040121_15.raw	0/0		6.79046	445.669	445.669	0.8	1.6201e-07	1.91414e-08	0	0
FALSE	High	PMI-Byonic	PMI-Byonic (A2)	A	2	Unambiguous	NGHLCQYDVDECASTPCKNGAKCLDGPNTY	[F].NGHLcQYDVDEcAStPcKNGAKcLdGPNTY.[T]	C5(Carbamidomethyl); C12(Carbamidomethyl); T15(Hex(1)Pent(2)); C17(Carbamidomethyl); C23(Carbamidomethyl); D25(Oxidation)	1	1	Q01705	Q01705	Neurogenic locus notch homolog protein 1 OS=Mus musculus OX=10090 GN=Notch1 PE=1 SV=3	3	3	3	1	0	1	1	1	1296.2	3886.59	3886.57	5.92315	0.00767357	0	0	573524	HCD (High Energy Collision Dissociation)	MS2	0	100	10.5861	4196	4196	4193	FP040121_15.raw	0/0		6.25749	475.231	475.231	4.26062	5.52727e-07	5.9722e-08	0	0
FALSE	High	PMI-Byonic	PMI-Byonic (A2)	A	2	Unambiguous	NGHLCQYDVDECASTPCKNGAKCLDGPNTY	[F].NGHLcQYDVDEcAsTPcKNGAKcLdGPNTY.[T]	C5(Carbamidomethyl); C12(Carbamidomethyl); S14(Hex(1)); C17(Carbamidomethyl); C23(Carbamidomethyl); D25(Oxidation)	1	1	Q01705	Q01705	Neurogenic locus notch homolog protein 1 OS=Mus musculus OX=10090 GN=Notch1 PE=1 SV=3	3	4	4	1	0	1	1	1	906.378	3622.49	3622.48	2.37041	0.00214669	0	0	402506	HCD (High Energy Collision Dissociation)	MS2	0	100	10.6109	4207	4207	4204	FP040121_15.raw	0/0		2.69915	231.893	231.893	0.8	0.00199916	7.72894e-05	0	0
FALSE	High	PMI-Byonic	PMI-Byonic (A2)	A	2	Unambiguous	NGHLCQYDVDECASTPCKNGAKCLDGPNTY	[F].NGHLcQYDVDEcAsTPcKNGAKcLDGPNTY.[T]	C5(Carbamidomethyl); C12(Carbamidomethyl); S14(Hex(1)Pent(2)); C17(Carbamidomethyl); C23(Carbamidomethyl)	1	1	Q01705	Q01705	Neurogenic locus notch homolog protein 1 OS=Mus musculus OX=10090 GN=Notch1 PE=1 SV=3	3	3	3	1	0	1	1	1	1290.87	3870.58	3870.57	2.71004	0.00349647	0	0	340674	HCD (High Energy Collision Dissociation)	MS2	0	100	10.5559	4183	4183	4182	FP040121_15.raw	0/0		9.42975	650.527	650.527	0.8	3.71748e-10	4.25126e-11	0	0
FALSE	High	PMI-Byonic	PMI-Byonic (A2)	A	2	Unambiguous	NGHLCQYDVDECASTPCKNGAKCLDGPNTY	[F].NGHLcQYDVDEcAsTPcKNGAKcLDGPNTY.[T]	C5(Carbamidomethyl); C12(Carbamidomethyl); S14(Hex(1)Pent(2)); C17(Carbamidomethyl); C23(Carbamidomethyl)	1	1	Q01705	Q01705	Neurogenic locus notch homolog protein 1 OS=Mus musculus OX=10090 GN=Notch1 PE=1 SV=3	3	4	4	1	0	1	1	1	968.652	3871.59	3870.57	261.776	0.253306	0	0	1.25155e+06	HCD (High Energy Collision Dissociation)	MS2	7.34747	100	10.8154	4300	4300	4292	FP040121_15.raw	0/0		9.96272	661.043	661.043	0.8	1.08963e-10	2.36298e-11	0	0
FALSE	High	PMI-Byonic	PMI-Byonic (A2)	A	2	Unambiguous	NGHLCQYDVDECASTPCKNGAKCLDGPNTY	[F].NGHLcQYDVDEcAsTPcKNGAKcLDGPNTY.[T]	C5(Carbamidomethyl); C12(Carbamidomethyl); S14(Hex(1)Pent(2)); C17(Carbamidomethyl); C23(Carbamidomethyl)	1	1	Q01705	Q01705	Neurogenic locus notch homolog protein 1 OS=Mus musculus OX=10090 GN=Notch1 PE=1 SV=3	3	4	4	1	0	1	1	1	968.401	3870.58	3870.57	2.28081	0.00220701	0	0	3.0653e+06	HCD (High Energy Collision Dissociation)	MS2	0	36.3423	10.485	4152	4152	4149	FP040121_15.raw	0/0		13.9627	856.455	856.455	0.8	1.08963e-14	2.40531e-15	0	0
FALSE	High	PMI-Byonic	PMI-Byonic (A2)	A	2	Unambiguous	NGHLCQYDVDECASTPCKNGAKCLDGPNTY	[F].NGHLcQYDVDEcAsTPcKNGAKcLDGPNTY.[T]	C5(Carbamidomethyl); C12(Carbamidomethyl); S14(Hex(1)Pent(1)); C17(Carbamidomethyl); C23(Carbamidomethyl)	1	1	Q01705	Q01705	Neurogenic locus notch homolog protein 1 OS=Mus musculus OX=10090 GN=Notch1 PE=1 SV=3	3	4	4	1	0	1	1	1	935.392	3738.55	3738.53	4.13063	0.00386062	0	0	575032	HCD (High Energy Collision Dissociation)	MS2	0	100	10.5226	4169	4169	4160	FP040121_15.raw	0/0		8.96272	616.79	518.363	0.8	1.08963e-09	1.83846e-10	0	0
FALSE	High	PMI-Byonic	PMI-Byonic (A2)	A	2	Unambiguous	NGHLCQYDVDECASTPCKNGAKCLDGPNTY	[F].NGHLcQYDVDEcAsTPcKNGAKcLdGPNTY.[T]	C5(Carbamidomethyl); C12(Carbamidomethyl); S14(Hex(1)Pent(2)); C17(Carbamidomethyl); C23(Carbamidomethyl); D25(Oxidation)	1	1	Q01705	Q01705	Neurogenic locus notch homolog protein 1 OS=Mus musculus OX=10090 GN=Notch1 PE=1 SV=3	3	4	4	1	0	1	1	1	972.399	3886.57	3886.57	1.38119	0.00134203	0	0	1.32039e+06	HCD (High Energy Collision Dissociation)	MS2	47.8888	100	10.5354	4174	4174	4171	FP040121_15.raw	0/0		9.96272	660.456	597.732	0.8	1.08963e-10	2.18142e-11	0	0
FALSE	High	PMI-Byonic	PMI-Byonic (A2)	A	2	Unambiguous	NGHLCQYDVDECASTPCKNGAKCLDGPNTY	[F].NGHLcQYDVDEcAsTPcKNGAKcLdGPNTY.[T]	C5(Carbamidomethyl); C12(Carbamidomethyl); S14(Hex(1)Pent(2)); C17(Carbamidomethyl); C23(Carbamidomethyl); D25(Oxidation)	1	1	Q01705	Q01705	Neurogenic locus notch homolog protein 1 OS=Mus musculus OX=10090 GN=Notch1 PE=1 SV=3	3	4	4	1	0	1	1	1	972.65	3887.58	3886.57	259.683	0.252319	0	0	1.11893e+06	HCD (High Energy Collision Dissociation)	MS2	4.19869	100	10.8176	4301	4301	4292	FP040121_15.raw	0/0		3.9169	415.549	313.244	0.8	0.000121087	6.34375e-06	0	0
FALSE	High	PMI-Byonic	PMI-Byonic (A2)	A	2	Unambiguous	NGHLCQYDVDECASTPCKNGAKCLDGPNTY	[F].NGHLcQYDVDEcAsTPcKNGAKcLDGPNTY.[T]	C5(Carbamidomethyl); C12(Carbamidomethyl); S14(Hex(1)); C17(Carbamidomethyl); C23(Carbamidomethyl)	1	1	Q01705	Q01705	Neurogenic locus notch homolog protein 1 OS=Mus musculus OX=10090 GN=Notch1 PE=1 SV=3	3	4	4	1	0	1	1	1	902.38	3606.5	3606.49	2.39256	0.00215718	0	0	380148	HCD (High Energy Collision Dissociation)	MS2	33.3229	100	10.541	4177	4177	4171	FP040121_15.raw	0/0		6.79046	447.871	447.871	0.8	1.6201e-07	1.76685e-08	0	0
FALSE	High	PMI-Byonic	PMI-Byonic (A2)	A	2	Unambiguous	NGHLCQYDVDECASTPCKNGAKCLDGPNTY	[F].NGHLcQYDVDEcAsTPcKnGAKcLDGPNTY.[T]	C5(Carbamidomethyl); C12(Carbamidomethyl); S14(Hex(1)Pent(2)); C17(Carbamidomethyl); N19(Deamidated); C23(Carbamidomethyl)	1	1	Q01705	Q01705	Neurogenic locus notch homolog protein 1 OS=Mus musculus OX=10090 GN=Notch1 PE=1 SV=3	3	4	4	1	0	1	1	1	968.646	3871.56	3871.56	1.23787	0.00119812	0	0	5398094	HCD (High Energy Collision Dissociation)	MS2	0	37.5755	10.9283	4352	4352	4347	FP040121_15.raw	0/0		12.9627	801.446	801.446	0.8	1.08963e-13	1.94304e-14	0	0
FALSE	High	PMI-Byonic	PMI-Byonic (A2)	A	2	Unambiguous	DVDECASTPCKNGAKCLDGPNTY	[Y].DVDEcAStPcKNGAKcLDGPNTY.[T]	C5(Carbamidomethyl); T8(Hex(1)Pent(2)); C10(Carbamidomethyl); C16(Carbamidomethyl)	1	1	Q01705	Q01705	Neurogenic locus notch homolog protein 1 OS=Mus musculus OX=10090 GN=Notch1 PE=1 SV=3	1	3	3	1	0	1	1	1	1000.08	2998.22	2998.21	1.38036	0.00137954	0	0	442185	HCD (High Energy Collision Dissociation)	MS2	0	100	9.84611	3873	3873	3863	FP040121_15.raw	0/0		6.47173	410.154	410.154	0.4	3.37495e-07	4.65936e-08	0	0
FALSE	High	PMI-Byonic	PMI-Byonic (A2)	A	2	Unambiguous	DVDECASTPCKNGAKCLDGPNTY	[Y].DVDEcAStPcKNGAKcLdGPNTY.[T]	C5(Carbamidomethyl); T8(Hex(1)Pent(2)); C10(Carbamidomethyl); C16(Carbamidomethyl); D18(Oxidation)	1	1	Q01705	Q01705	Neurogenic locus notch homolog protein 1 OS=Mus musculus OX=10090 GN=Notch1 PE=1 SV=3	1	3	3	1	0	1	1	1	1005.41	3014.21	3014.21	0.974384	0.000978998	0	0	262274	HCD (High Energy Collision Dissociation)	MS2	10.3996	100	9.94769	3917	3917	3907	FP040121_15.raw	0/0		2.46334	143.269	143.269	0.4	0.00344082	0.000204331	0	0
FALSE	High	PMI-Byonic	PMI-Byonic (A2)	A	2	Unambiguous	TCVCTEGYTGTHCEVDIDECDPDPCHY	[Y].TcVcTEGYTGtHcEVDIdEcDPDPcHY.[G]	C2(Carbamidomethyl); C4(Carbamidomethyl); T11(HexNAc(1)Fuc(1)); C13(Carbamidomethyl); D18(Oxidation); C20(Carbamidomethyl); C25(Carbamidomethyl)	1	1	Q01705	Q01705	Neurogenic locus notch homolog protein 1 OS=Mus musculus OX=10090 GN=Notch1 PE=1 SV=3	1	4	4	1	0	1	1	1	914.593	3655.35	3655.34	1.41156	0.00128993	0	0	872622	HCD (High Energy Collision Dissociation)	MS2	0	100	12.1543	4918	4918	4908	FP040121_15.raw	0/0		4.17968	347.143	347.143	4.8	6.6118e-05	3.00753e-06	0	0
FALSE	High	PMI-Byonic	PMI-Byonic (A2)	A	2	Unambiguous	TCVCTEGYTGTHCEVDIDECDPDPCHY	[Y].TcVcTEGYTGthcEVDIDEcDPDPcHY.[G]	C2(Carbamidomethyl); C4(Carbamidomethyl); T11(HexNAc(1)Fuc(1)); H12(Oxidation); C13(Carbamidomethyl); C20(Carbamidomethyl); C25(Carbamidomethyl)	1	1	Q01705	Q01705	Neurogenic locus notch homolog protein 1 OS=Mus musculus OX=10090 GN=Notch1 PE=1 SV=3	1	3	3	1	0	1	1	1	1219.12	3655.36	3655.34	3.96995	0.00483718	0	0	1.16899e+06	HCD (High Energy Collision Dissociation)	MS2	0	100	12.1377	4910	4910	4908	FP040121_15.raw	0/0		4.95957	336.163	336.163	0.876542	1.09756e-05	6.17273e-07	0	0
FALSE	High	PMI-Byonic	PMI-Byonic (A2)	A	2	Unambiguous	TCVCTEGYTGTHCEVDIDECDPDPCHY	[Y].TcVcTEGYTGtHcEVDIDEcDPDPcHY.[G]	C2(Carbamidomethyl); C4(Carbamidomethyl); T11(Hex(1)); C13(Carbamidomethyl); C20(Carbamidomethyl); C25(Carbamidomethyl)	1	1	Q01705	Q01705	Neurogenic locus notch homolog protein 1 OS=Mus musculus OX=10090 GN=Notch1 PE=1 SV=3	1	3	3	1	0	1	1	1	1151.43	3452.26	3452.26	0.180405	0.000207602	0	0	647484	HCD (High Energy Collision Dissociation)	MS2	0	100	12.1399	4911	4911	4908	FP040121_15.raw	0/0		10.9627	700.996	700.996	2.4	1.08963e-11	1.65835e-12	0	0
FALSE	High	PMI-Byonic	PMI-Byonic (A2)	A	2	Unambiguous	TCVCTEGYTGTHCEVDIDECDPDPCHY	[Y].TcVcTEGYTGtHcEVDIDEcDPDPcHY.[G]	C2(Carbamidomethyl); C4(Carbamidomethyl); T11(Hex(1)); C13(Carbamidomethyl); C20(Carbamidomethyl); C25(Carbamidomethyl)	1	1	Q01705	Q01705	Neurogenic locus notch homolog protein 1 OS=Mus musculus OX=10090 GN=Notch1 PE=1 SV=3	1	4	4	1	0	1	1	1	864.075	3453.28	3452.26	293.218	0.253067	0	0	1.82674e+06	HCD (High Energy Collision Dissociation)	MS2	12.7934	100	12.2266	4950	4950	4941	FP040121_15.raw	0/0		4.02607	342.119	342.119	2.4	9.4174e-05	4.51731e-06	0	0
FALSE	High	PMI-Byonic	PMI-Byonic (A2)	A	2	Unambiguous	TCVCTEGYTGTHCEVDIDECDPDPCHY	[Y].TcVcTEGYTGTHcEVDIDEcDPDPcHY.[G]	C2(Carbamidomethyl); C4(Carbamidomethyl); C13(Carbamidomethyl); C20(Carbamidomethyl); C25(Carbamidomethyl)	1	1	Q01705	Q01705	Neurogenic locus notch homolog protein 1 OS=Mus musculus OX=10090 GN=Notch1 PE=1 SV=3	1	3	3	1	0	1	1	1	1097.41	3290.2	3290.21	-2.23229	-0.00244824	0	0	465015	HCD (High Energy Collision Dissociation)	MS2	0	100	12.4862	5068	5068	5062	FP040121_15.raw	0/0		6.66356	483.72	457.708	457.708	2.16989e-07	3.11463e-08	0	0
FALSE	High	PMI-Byonic	PMI-Byonic (A2)	A	2	Unambiguous	GSCKDGVATF	[Y].GScKdGVATF.[T]	C3(Carbamidomethyl); D5(Oxidation)	1	1	Q01705	Q01705	Neurogenic locus notch homolog protein 1 OS=Mus musculus OX=10090 GN=Notch1 PE=1 SV=3	0	2	2	1	0	1	1	1	529.235	1057.46	1057.46	0.30215	0.000159756	0	0	1.79236e+06	HCD (High Energy Collision Dissociation)	MS2	13.2896	63.1259	9.20416	3590	3590	3589	FP040121_15.raw	0/0		5.80363	536.469	427.266	427.266	1.5717e-06	1.62586e-07	0	0
FALSE	High	PMI-Byonic	PMI-Byonic (A2)	A	2	Unambiguous	GSCKDGVATF	[Y].GScKdGVATF.[T]	C3(Carbamidomethyl); D5(Oxidation)	1	1	Q01705	Q01705	Neurogenic locus notch homolog protein 1 OS=Mus musculus OX=10090 GN=Notch1 PE=1 SV=3	0	2	2	1	0	1	1	1	529.235	1057.46	1057.46	1.22565	0.000648037	0	0	1.52128e+06	HCD (High Energy Collision Dissociation)	MS2	25.2662	85.3268	8.96453	3482	3482	3479	FP040121_15.raw	0/0		6.98851	565.398	450.185	450.185	1.02682e-07	1.30619e-08	0	0
FALSE	High	PMI-Byonic	PMI-Byonic (A2)	A	2	Unambiguous	GSCKDGVATF	[Y].GScKDGVATF.[T]	C3(Carbamidomethyl)	1	1	Q01705	Q01705	Neurogenic locus notch homolog protein 1 OS=Mus musculus OX=10090 GN=Notch1 PE=1 SV=3	0	2	2	1	0	1	1	1	521.237	1041.47	1041.47	0.229863	0.000119697	0	0	4952977	HCD (High Energy Collision Dissociation)	MS2	0	26.4086	8.96046	3480	3480	3479	FP040121_15.raw	0/0		6.66356	518.83	518.83	518.83	2.16989e-07	2.56803e-08	0	0
FALSE	High	PMI-Byonic	PMI-Byonic (A2)	A	2	Unambiguous	GSCKDGVATF	[Y].GScKDGVATF.[T]	C3(Carbamidomethyl)	1	1	Q01705	Q01705	Neurogenic locus notch homolog protein 1 OS=Mus musculus OX=10090 GN=Notch1 PE=1 SV=3	0	2	2	1	0	1	1	1	521.237	1041.47	1041.47	0.112653	5.86622e-05	0	0	709142	HCD (High Energy Collision Dissociation)	MS2	0	100	8.8415	3429	3429	3425	FP040121_15.raw	0/0		6.19634	527.634	527.634	527.634	6.36293e-07	6.90163e-08	0	0
FALSE	High	PMI-Byonic	PMI-Byonic (A2)	A	2	Unambiguous	GSCKDGVATF	[Y].GScKdGVATF.[T]	C3(Carbamidomethyl); D5(Oxidation)	1	1	Q01705	Q01705	Neurogenic locus notch homolog protein 1 OS=Mus musculus OX=10090 GN=Notch1 PE=1 SV=3	0	2	2	1	0	1	1	1	529.235	1057.46	1057.46	0.533024	0.000281826	0	0	33084556	HCD (High Energy Collision Dissociation)	MS2	0.332077	4.99331	9.08136	3535	3535	3534	FP040121_15.raw	0/0		7.96272	568.508	498.065	498.065	1.08963e-08	1.2485e-09	0	0
FALSE	High	PMI-Byonic	PMI-Byonic (A2)	A	2	Unambiguous	GSCKDGVATF	[Y].GScKdGVATF.[T]	C3(Carbamidomethyl); D5(Oxidation)	1	1	Q01705	Q01705	Neurogenic locus notch homolog protein 1 OS=Mus musculus OX=10090 GN=Notch1 PE=1 SV=3	0	2	2	1	0	1	1	1	529.235	1057.46	1057.46	1.34108	0.000709072	0	0	606213	HCD (High Energy Collision Dissociation)	MS2	27.1648	100	9.32636	3644	3644	3643	FP040121_15.raw	0/0		3.13509	383.445	286.873	286.873	0.000732672	2.87249e-05	0	0
FALSE	High	PMI-Byonic	PMI-Byonic (A2)	A	2	Unambiguous	TCLCQPGYTGHHCETNINECHSQPCRHGGTCQDRDNSYL	[F].TcLcQPGYTGHHcEtNINEcHsQPcRHGGTcQDRDNSYL.[C]	C2(Carbamidomethyl); C4(Carbamidomethyl); C13(Carbamidomethyl); T15(Hex(1)Pent(2)); C20(Carbamidomethyl); S22(HexNAc(1)Fuc(1)); C25(Carbamidomethyl); C31(Carbamidomethyl)	1	1	Q01705	Q01705	Neurogenic locus notch homolog protein 1 OS=Mus musculus OX=10090 GN=Notch1 PE=1 SV=3	3	6	6	1	0	1	1	1	917.037	5497.19	5495.18	364.852	0.334154	0	0	658229	HCD (High Energy Collision Dissociation)	MS2	52.2652	100	9.54238	3740	3740	3731	FP040121_15.raw	0/0		2.98958	177.667	177.667	0	0.00102429	3.96782e-05	0	0
FALSE	High	PMI-Byonic	PMI-Byonic (A2)	A	2	Unambiguous	TCRCPEGYHDPTCL	[F].TcRcPEGYHDPTcL.[S]	C2(Carbamidomethyl); C4(Carbamidomethyl); C13(Carbamidomethyl)	1	1	Q01705	Q01705	Neurogenic locus notch homolog protein 1 OS=Mus musculus OX=10090 GN=Notch1 PE=1 SV=3	1	3	3	1	0	1	1	1	589.908	1767.71	1765.71	1132.1	0.666319	0	0	1.6068e+06	HCD (High Energy Collision Dissociation)	MS2	26.9766	95.5428	9.37911	3667	3667	3665	FP040121_15.raw	0/0		2.27231	200.604	200.604	200.604	0.00534185	0.000318186	0	0
FALSE	High	PMI-Byonic	PMI-Byonic (A2)	A	2	Unambiguous	TCRCPEGYHDPTCL	[F].TcRcPEGYHDPTcL.[S]	C2(Carbamidomethyl); C4(Carbamidomethyl); C13(Carbamidomethyl)	1	1	Q01705	Q01705	Neurogenic locus notch homolog protein 1 OS=Mus musculus OX=10090 GN=Notch1 PE=1 SV=3	1	3	3	1	0	1	1	1	589.241	1765.71	1765.71	0.411208	0.000242025	0	0	1.45534e+06	HCD (High Energy Collision Dissociation)	MS2	42.5897	100	9.25411	3613	3613	3610	FP040121_15.raw	0/0		5.49753	410.293	410.293	410.293	3.18032e-06	2.82456e-07	0	0
[truncated: 7 more columns]
