# Supplementary material for: Modulation of the NOTCH1 Pathway by LUNATIC FRINGE Is Dominant over That of MANIC or RADICAL FRINGE
Source: Molecules. 2021 Sep 30;26(19):5942. doi: 10.3390/molecules26195942 (PMC8512825; doi:10.3390/molecules26195942)
Supplement: Supplementary file 1 [file molecules-26-05942-s001.zip › Supplement/Table S22.xlsx]

## Sheet: Table S22
	Table S22: Trypsin digestion of mN1 EGF1-18 + MFNG + RFNG expressed in CHO analyzed for Figure 6, S2 and S5.
	Tab			Biological replicate number						The peptides used to generate the EICs are highlighted in red and bold
	FP021821_14			1
	FP033021_2			2
	FP040121_4			3

## Sheet: FP021821_14
Checked	Confidence	Identifying Node Type	Identifying Node	Search ID	Identifying Node No	PSM Ambiguity	Sequence	Annotated Sequence	Modifications	# Protein Groups	# Proteins	Master Protein Accessions	Protein Accessions	Protein Descriptions	# Missed Cleavages	Charge	Original Precursor Charge	DeltaScore	DeltaCn	Rank	Search Engine Rank	Concatenated Rank	m/z [Da]	MH+ [Da]	Theo. MH+ [Da]	DeltaM [ppm]	Deltam/z [Da]	Matched Ions	Total Ions	Intensity	Activation Type	MS Order	Isolation Interference [%]	Ion Inject Time [ms]	RT [min]	First Scan	Last Scan	Master Scan(s)	Spectrum File	Ions Matched	Annotation	|Log Prob|	Byonic Score	Delta Byonic Score	Delta Mod Score	PEP 2D	q-Value 2D	FDR 2D	Peptide Group FDR 2D
FALSE	High	PMI-Byonic	PMI-Byonic (A2)	A	2	Unambiguous	CSQPSGTCLNGGR	[R].cSQPSGTcLnGGR.[C]	C1(Carbamidomethyl); C8(Carbamidomethyl); N10(Deamidated)	1	1	Q01705	Q01705	Neurogenic locus notch homolog protein 1 OS=Mus musculus OX=10090 GN=Notch1 PE=1 SV=3	0	2	2	1	0	1	1	1	697.794	1394.58	1394.58	0.917663	0.000639877	0	0	118038	HCD (High Energy Collision Dissociation)	MS2	12.7809	100	7.92088	2624	2624	2617	FP021821_14.raw	0/0		5.54559	491.257	491.257	42.3027	2.84713e-06	2.40523e-07	0	0
FALSE	High	PMI-Byonic	PMI-Byonic (A2)	A	2	Unambiguous	CSQPSGTCLNGGR	[R].cSQPSGTcLnGGR.[C]	C1(Carbamidomethyl); C8(Carbamidomethyl); N10(Deamidated)	1	1	Q01705	Q01705	Neurogenic locus notch homolog protein 1 OS=Mus musculus OX=10090 GN=Notch1 PE=1 SV=3	0	2	2	1	0	1	1	1	697.796	1394.58	1394.58	4.06882	0.00283714	0	0	273437	HCD (High Energy Collision Dissociation)	MS2	0	100	8.03905	2668	2668	2663	FP021821_14.raw	0/0		6.01832	406.818	406.818	39.1582	9.58685e-07	4.40149e-08	0	0
FALSE	High	PMI-Byonic	PMI-Byonic (A2)	A	2	Unambiguous	CQDSNPCLSTPCK	[R].cQDSNPcLsTPcK.[N]	C1(Carbamidomethyl); C7(Carbamidomethyl); S9(Hex(1)Pent(2)R0); C12(Carbamidomethyl)	1	1	Q01705	Q01705	Neurogenic locus notch homolog protein 1 OS=Mus musculus OX=10090 GN=Notch1 PE=1 SV=3	0	3	3	1	0	1	1	1	664.931	1992.78	1992.77	3.34832	0.00222414	0	0	360864	HCD (High Energy Collision Dissociation)	MS2	5.52584	100	9.04928	3081	3081	3078	FP021821_14.raw	0/0		6.71605	595.569	595.569	0	1.92289e-07	1.81754e-08	0	0
FALSE	High	PMI-Byonic	PMI-Byonic (A2)	A	2	Unambiguous	CQDSNPCLSTPCK	[R].cQDSNPcLsTPcK.[N]	C1(Carbamidomethyl); C7(Carbamidomethyl); S9(Hex(1)Pent(2)); C12(Carbamidomethyl)	1	1	Q01705	Q01705	Neurogenic locus notch homolog protein 1 OS=Mus musculus OX=10090 GN=Notch1 PE=1 SV=3	0	2	2	1	0	1	1	1	996.892	1992.78	1992.77	2.71192	0.00270212	0	0	421569	HCD (High Energy Collision Dissociation)	MS2	0	100	9.05147	3082	3082	3078	FP021821_14.raw	0/0		9.58933	696.857	696.857	0	2.57434e-10	5.5847e-11	0	0
FALSE	High	PMI-Byonic	PMI-Byonic (A2)	A	2	Unambiguous	CQDSNPCLSTPCK	[R].cQDSNPcLsTPcK.[N]	C1(Carbamidomethyl); C7(Carbamidomethyl); S9(Hex(1)Pent(2)); C12(Carbamidomethyl)	1	1	Q01705	Q01705	Neurogenic locus notch homolog protein 1 OS=Mus musculus OX=10090 GN=Notch1 PE=1 SV=3	0	2	2	1	0	1	1	1	996.892	1992.78	1992.77	2.16061	0.0021528	0	0	438646	HCD (High Energy Collision Dissociation)	MS2	0	100	9.15937	3127	3127	3126	FP021821_14.raw	0/0		8.41325	639.087	639.087	0	3.86144e-09	5.84171e-10	0	0
FALSE	High	PMI-Byonic	PMI-Byonic (A2)	A	2	Unambiguous	CQDSNPCLSTPCK	[R].cQDSNPcLsTPcK.[N]	C1(Carbamidomethyl); C7(Carbamidomethyl); S9(Hex(1)Pent(2)); C12(Carbamidomethyl)	1	1	Q01705	Q01705	Neurogenic locus notch homolog protein 1 OS=Mus musculus OX=10090 GN=Notch1 PE=1 SV=3	0	3	3	1	0	1	1	1	664.93	1992.78	1992.77	1.60255	0.00106451	0	0	377732	HCD (High Energy Collision Dissociation)	MS2	13.8424	100	9.16152	3128	3128	3126	FP021821_14.raw	0/0		6.97927	567.111	567.111	0	1.04889e-07	1.15557e-08	0	0
FALSE	High	PMI-Byonic	PMI-Byonic (A2)	A	2	Ambiguous	NGGTCDLLTLTEYK	[R].nGGtcDLLTLTEYK.[C]	N1(Deamidated); T4(Fuc(1)); C5(Carbamidomethyl)	1	1	Q01705	Q01705	Neurogenic locus notch homolog protein 1 OS=Mus musculus OX=10090 GN=Notch1 PE=1 SV=3	0	2	2	0.625	0	1	1	1	866.408	1731.81	1731.8	5.30979	0.00459774	0	0	43016.3	HCD (High Energy Collision Dissociation)	MS2	24.03	100	17.503	6687	6687	6680	FP021821_14.raw	0/0		1.28336	123.24	123.24	6.4	0.0520764	0.00118364	0	0
FALSE	High	PMI-Byonic	PMI-Byonic (A2)	A	2	Unambiguous	NGGTCDLLTLTEYKCR	[R].NGGTcDLLtLTEYKcR.[C]	C5(Carbamidomethyl); T9(Fuc(1)); C15(Carbamidomethyl)	1	1	Q01705	Q01705	Neurogenic locus notch homolog protein 1 OS=Mus musculus OX=10090 GN=Notch1 PE=1 SV=3	1	3	3	1	0	1	1	1	682.99	2046.96	2046.95	3.98992	0.00272238	0	0	506645	HCD (High Energy Collision Dissociation)	MS2	45.2972	100	13.9498	5178	5178	5173	FP021821_14.raw	0/0		12.5915	886.492	886.492	0	2.56159e-13	2.43846e-14	0	0
FALSE	High	PMI-Byonic	PMI-Byonic (A2)	A	2	Unambiguous	NGGTCDLLTLTEYKCR	[R].nGGTcDLLtLTEYKcR.[C]	N1(Deamidated); C5(Carbamidomethyl); T9(Fuc(1)); C15(Carbamidomethyl)	1	1	Q01705	Q01705	Neurogenic locus notch homolog protein 1 OS=Mus musculus OX=10090 GN=Notch1 PE=1 SV=3	1	3	3	1	0	1	1	1	683.32	2047.95	2047.93	7.20324	0.00491724	0	0	106519	HCD (High Energy Collision Dissociation)	MS2	25.5178	100	15.2916	5750	5750	5745	FP021821_14.raw	0/0		7.5914	644.067	644.067	0	2.5621e-08	1.70089e-09	0	0
FALSE	High	PMI-Byonic	PMI-Byonic (A2)	A	2	Unambiguous	NGGTCDLLTLTEYK	[R].NGGTcDLLTLtEYK.[C]	C5(Carbamidomethyl); T11(Fuc(1))	1	1	Q01705	Q01705	Neurogenic locus notch homolog protein 1 OS=Mus musculus OX=10090 GN=Notch1 PE=1 SV=3	0	2	2	1	0	1	1	1	865.916	1730.82	1730.82	5.45803	0.00472342	0	0	267068	HCD (High Energy Collision Dissociation)	MS2	2.43532	100	15.3196	5762	5762	5756	FP021821_14.raw	0/0		8.41325	607.606	607.606	9.45543	3.86144e-09	6.36192e-10	0	0
FALSE	High	PMI-Byonic	PMI-Byonic (A2)	A	2	Unambiguous	NGGTCDLLTLTEYKCR	[R].NGGTcDLLtLTEYKcR.[C]	C5(Carbamidomethyl); T9(Fuc(1)); C15(Carbamidomethyl)	1	1	Q01705	Q01705	Neurogenic locus notch homolog protein 1 OS=Mus musculus OX=10090 GN=Notch1 PE=1 SV=3	1	3	3	1	0	1	1	1	682.991	2046.96	2046.95	4.88445	0.00333273	0	0	615342	HCD (High Energy Collision Dissociation)	MS2	13.412	100	13.8158	5121	5121	5118	FP021821_14.raw	0/0		13.5911	945.15	945.15	0	2.56378e-14	4.94597e-15	0	0
FALSE	High	PMI-Byonic	PMI-Byonic (A2)	A	2	Unambiguous	NGGTCDLLTLTEYK	[R].NGGTcDLLtLTEYK.[C]	C5(Carbamidomethyl); T9(Fuc(1))	1	1	Q01705	Q01705	Neurogenic locus notch homolog protein 1 OS=Mus musculus OX=10090 GN=Notch1 PE=1 SV=3	0	3	3	1	0	1	1	1	577.613	1730.82	1730.82	4.70972	0.00271722	0	0	87678.3	HCD (High Energy Collision Dissociation)	MS2	20.027	100	15.3519	5776	5776	5767	FP021821_14.raw	0/0		7.06821	592.275	592.275	0	8.54658e-08	9.3837e-09	0	0
FALSE	High	PMI-Byonic	PMI-Byonic (A2)	A	2	Ambiguous	NGGTCDLLTLTEYK	[R].NGGtcDLLTLTEYK.[C]	T4(Fuc(1)); C5(Carbamidomethyl)	1	1	Q01705	Q01705	Neurogenic locus notch homolog protein 1 OS=Mus musculus OX=10090 GN=Notch1 PE=1 SV=3	0	2	2		0	2	2	2	866.408	1731.81	1730.82	573.84	0.496606	0	0	43016.3	HCD (High Energy Collision Dissociation)	MS2	24.03	100	17.503	6687	6687	6680	FP021821_14.raw	0/0		0.480497	131.029	131.029	6.4	0.330753	0.00717306	0	0
FALSE	High	PMI-Byonic	PMI-Byonic (A2)	A	2	Unambiguous	NGGTCDLLTLTEYK	[R].NGGTcDLLTLTEYK.[C]	C5(Carbamidomethyl)	1	1	Q01705	Q01705	Neurogenic locus notch homolog protein 1 OS=Mus musculus OX=10090 GN=Notch1 PE=1 SV=3	0	2	2	1	0	1	1	1	792.885	1584.76	1584.76	3.91131	0.00309924	0	0	378764	HCD (High Energy Collision Dissociation)	MS2	11.7912	100	15.3696	5783	5783	5778	FP021821_14.raw	0/0		8.58933	603.062	603.062	603.062	2.57434e-09	3.17294e-10	0	0
FALSE	High	PMI-Byonic	PMI-Byonic (A2)	A	2	Unambiguous	NGGTCDLLTLTEYK	[R].NGGTcDLLTLtEYK.[C]	C5(Carbamidomethyl); T11(Fuc(1))	1	1	Q01705	Q01705	Neurogenic locus notch homolog protein 1 OS=Mus musculus OX=10090 GN=Notch1 PE=1 SV=3	0	2	2	1	0	1	1	1	865.915	1730.82	1730.82	4.32959	0.00374686	0	0	4.564e+06	HCD (High Energy Collision Dissociation)	MS2	0.385639	39.1098	15.4383	5812	5812	5811	FP021821_14.raw	0/0		11.5893	756.328	756.328	6.47006	2.5743e-12	2.97088e-13	0	0
FALSE	High	PMI-Byonic	PMI-Byonic (A2)	A	2	Unambiguous	NGGTCDLLTLTEYK	[R].NGGTcDLLtLTEYK.[C]	C5(Carbamidomethyl); T9(Fuc(1))	1	1	Q01705	Q01705	Neurogenic locus notch homolog protein 1 OS=Mus musculus OX=10090 GN=Notch1 PE=1 SV=3	0	2	2	1	0	1	1	1	865.915	1730.82	1730.82	4.40011	0.00380789	0	0	750917	HCD (High Energy Collision Dissociation)	MS2	0	100	15.567	5867	5867	5866	FP021821_14.raw	0/0		9.58933	669.55	669.55	0	2.57434e-10	6.02293e-11	0	0
FALSE	High	PMI-Byonic	PMI-Byonic (A2)	A	2	Unambiguous	NGGTCDLLTLTEYK	[R].NGGtcDLLTLTEYK.[C]	T4(Fuc(1)); C5(Carbamidomethyl)	1	1	Q01705	Q01705	Neurogenic locus notch homolog protein 1 OS=Mus musculus OX=10090 GN=Notch1 PE=1 SV=3	0	2	2	1	0	1	1	1	865.917	1730.83	1730.82	6.09278	0.00527274	0	0	203780	HCD (High Energy Collision Dissociation)	MS2	0	100	15.7101	5929	5929	5921	FP021821_14.raw	0/0		5.84224	426.021	426.021	6.4	1.438e-06	1.07991e-07	0	0
FALSE	High	PMI-Byonic	PMI-Byonic (A2)	A	2	Unambiguous	NGGTCDLLTLTEYK	[R].nGGTcDLLtLTEYK.[C]	N1(Deamidated); C5(Carbamidomethyl); T9(Fuc(1))	1	1	Q01705	Q01705	Neurogenic locus notch homolog protein 1 OS=Mus musculus OX=10090 GN=Notch1 PE=1 SV=3	0	2	2	1	0	1	1	1	866.408	1731.81	1731.8	5.02784	0.0043536	0	0	61847.2	HCD (High Energy Collision Dissociation)	MS2	0	100	16.4905	6260	6260	6251	FP021821_14.raw	0/0		4.30395	348.56	348.56	0	4.96654e-05	1.91379e-06	0	0
FALSE	High	PMI-Byonic	PMI-Byonic (A2)	A	2	Unambiguous	NGGTCDLLTLTEYK	[R].nGGtcDLLTLTEYK.[C]	N1(Deamidated); T4(Fuc(1)); C5(Carbamidomethyl)	1	1	Q01705	Q01705	Neurogenic locus notch homolog protein 1 OS=Mus musculus OX=10090 GN=Notch1 PE=1 SV=3	0	2	2	1	0	1	1	1	866.407	1731.81	1731.8	3.90004	0.00337704	0	0	70666.4	HCD (High Energy Collision Dissociation)	MS2	0	100	16.6119	6311	6311	6306	FP021821_14.raw	0/0		3.49613	258.937	258.937	6.4	0.000319059	1.16471e-05	0	0
FALSE	High	PMI-Byonic	PMI-Byonic (A2)	A	2	Unambiguous	NGGTCDLLTLTEYK	[R].nGGTcDLLtLTEYK.[C]	N1(Deamidated); C5(Carbamidomethyl); T9(Fuc(1))	1	1	Q01705	Q01705	Neurogenic locus notch homolog protein 1 OS=Mus musculus OX=10090 GN=Notch1 PE=1 SV=3	0	2	2	1	0	1	1	1	866.409	1731.81	1731.8	6.57856	0.00569638	0	0	149465	HCD (High Energy Collision Dissociation)	MS2	6.8842	100	17.2195	6568	6568	6559	FP021821_14.raw	0/0		8.11224	617.858	617.858	0	7.72246e-09	7.99139e-10	0	0
FALSE	High	PMI-Byonic	PMI-Byonic (A2)	A	2	Unambiguous	NGGTCDLLTLTEYK	[R].nGGTcDLLtLTEYK.[C]	N1(Deamidated); C5(Carbamidomethyl); T9(Fuc(1))	1	1	Q01705	Q01705	Neurogenic locus notch homolog protein 1 OS=Mus musculus OX=10090 GN=Notch1 PE=1 SV=3	0	2	2	1	0	1	1	1	866.409	1731.81	1731.8	6.64905	0.00575741	0	0	451188	HCD (High Energy Collision Dissociation)	MS2	0	100	17.3346	6616	6616	6614	FP021821_14.raw	0/0		10.1122	731.323	731.323	0	7.72246e-11	1.12476e-11	0	0
FALSE	High	PMI-Byonic	PMI-Byonic (A2)	A	2	Ambiguous	NGGTCDLLTLTEYK	[R].NGGTcDLLTLTEYK.[C]	C5(Carbamidomethyl)	1	1	Q01705	Q01705	Neurogenic locus notch homolog protein 1 OS=Mus musculus OX=10090 GN=Notch1 PE=1 SV=3	0	2	2	0.5227	0	1	1	1	793.38	1585.75	1584.76	627.528	0.49724	0	0	71660	HCD (High Energy Collision Dissociation)	MS2	19.1435	100	17.3655	6629	6629	6625	FP021821_14.raw	0/0		3.07841	203.355	203.355	203.355	0.000834818	2.4543e-05	0	0
FALSE	High	PMI-Byonic	PMI-Byonic (A2)	A	2	Ambiguous	NGGTCDLLTLTEYK	[R].nGGTcDLLTLTEYK.[C]	N1(Deamidated); C5(Carbamidomethyl)	1	1	Q01705	Q01705	Neurogenic locus notch homolog protein 1 OS=Mus musculus OX=10090 GN=Notch1 PE=1 SV=3	0	2	2		0	2	2	2	793.38	1585.75	1585.74	6.59864	0.00523187	0	0	71660	HCD (High Energy Collision Dissociation)	MS2	19.1435	100	17.3655	6629	6629	6625	FP021821_14.raw	0/0		1.46885	180.429	180.429	180.429	0.0339745	0.000806657	0	0
FALSE	High	PMI-Byonic	PMI-Byonic (A2)	A	2	Unambiguous	NGGTCDLLTLTEYK	[R].NGGTcDLLtLTEYK.[C]	C5(Carbamidomethyl); T9(Fuc(1))	1	1	Q01705	Q01705	Neurogenic locus notch homolog protein 1 OS=Mus musculus OX=10090 GN=Notch1 PE=1 SV=3	0	3	3	1	0	1	1	1	577.612	1730.82	1730.82	4.39235	0.00253411	0	0	473600	HCD (High Energy Collision Dissociation)	MS2	2.8373	100	15.4683	5825	5825	5822	FP021821_14.raw	0/0		7.06821	579.616	579.616	0	8.54658e-08	1.03591e-08	0	0
FALSE	High	PMI-Byonic	PMI-Byonic (A2)	A	2	Unambiguous	SCQQADPCASNPCANGGQCLPFESSYICR	[K].ScQQADPcASNPcANGGQcLPFEsSYIcR.[C]	C2(Carbamidomethyl); C8(Carbamidomethyl); C13(Carbamidomethyl); C19(Carbamidomethyl); S24(Hex(1)Pent(2)); C28(Carbamidomethyl)	1	1	Q01705	Q01705	Neurogenic locus notch homolog protein 1 OS=Mus musculus OX=10090 GN=Notch1 PE=1 SV=3	0	4	4	1	0	1	1	1	940.881	3760.5	3760.48	5.29643	0.00497928	0	0	1.03494e+06	HCD (High Energy Collision Dissociation)	MS2	0	100	14.8468	5560	5560	5558	FP021821_14.raw	0/0		12.5523	904.57	904.57	0.745949	2.80373e-13	3.94426e-14	0	0
FALSE	High	PMI-Byonic	PMI-Byonic (A2)	A	2	Unambiguous	SCQQADPCASNPCANGGQCLPFESSYICR	[K].ScQQADPcAsNPcANGGQcLPFESSYIcR.[C]	C2(Carbamidomethyl); C8(Carbamidomethyl); S10(Hex(1)Pent(2)); C13(Carbamidomethyl); C19(Carbamidomethyl); C28(Carbamidomethyl)	1	1	Q01705	Q01705	Neurogenic locus notch homolog protein 1 OS=Mus musculus OX=10090 GN=Notch1 PE=1 SV=3	0	3	3	1	0	1	1	1	1254.17	3760.5	3760.48	4.89424	0.0061349	0	0	199067	HCD (High Energy Collision Dissociation)	MS2	0	100	14.7222	5507	5507	5503	FP021821_14.raw	0/0		11.6491	810.422	810.422	2.4	2.24342e-12	1.83227e-13	0	0
FALSE	High	PMI-Byonic	PMI-Byonic (A2)	A	2	Unambiguous	SCQQADPCASNPCANGGQCLPFESSYICR	[K].ScQQADPcAsNPcANGGQcLPFESSYIcR.[C]	C2(Carbamidomethyl); C8(Carbamidomethyl); S10(Hex(1)Pent(2)); C13(Carbamidomethyl); C19(Carbamidomethyl); C28(Carbamidomethyl)	1	1	Q01705	Q01705	Neurogenic locus notch homolog protein 1 OS=Mus musculus OX=10090 GN=Notch1 PE=1 SV=3	0	4	4	1	0	1	1	1	940.88	3760.5	3760.48	4.38751	0.00412479	0	0	151634	HCD (High Energy Collision Dissociation)	MS2	0	100	14.7287	5510	5510	5503	FP021821_14.raw	0/0		10.5523	824.742	824.742	2.4	2.80337e-11	4.55671e-12	0	0
FALSE	High	PMI-Byonic	PMI-Byonic (A2)	A	2	Unambiguous	SCQQADPCASNPCANGGQCLPFESSYICR	[K].ScQQADPcASNPcANGGQcLPFEsSYIcR.[C]	C2(Carbamidomethyl); C8(Carbamidomethyl); C13(Carbamidomethyl); C19(Carbamidomethyl); S24(Hex(1)Pent(2)); C28(Carbamidomethyl)	1	1	Q01705	Q01705	Neurogenic locus notch homolog protein 1 OS=Mus musculus OX=10090 GN=Notch1 PE=1 SV=3	0	3	3	1	0	1	1	1	1254.17	3760.5	3760.48	5.67331	0.00711146	0	0	1.43547e+06	HCD (High Energy Collision Dissociation)	MS2	0	100	14.8446	5559	5559	5558	FP021821_14.raw	0/0		30.0057	1088.92	1088.92	1.2	9.86859e-31	9.86847e-31	0	0
FALSE	High	PMI-Byonic	PMI-Byonic (A2)	A	2	Unambiguous	SCQQADPCASNPCANGGQCLPFESSYICR	[K].scQQADPcASNPcANGGQcLPFESSYIcR.[C]	S1(Hex(1)); C2(Carbamidomethyl); C8(Carbamidomethyl); C13(Carbamidomethyl); C19(Carbamidomethyl); C28(Carbamidomethyl)	1	1	Q01705	Q01705	Neurogenic locus notch homolog protein 1 OS=Mus musculus OX=10090 GN=Notch1 PE=1 SV=3	0	3	3	1	0	1	1	1	1166.14	3496.41	3496.4	4.08968	0.00476638	0	0	195307	HCD (High Energy Collision Dissociation)	MS2	0	100	14.8998	5583	5583	5580	FP021821_14.raw	0/0		5.61058	542.847	542.847	0.12	2.45141e-06	1.88031e-07	0	0
FALSE	High	PMI-Byonic	PMI-Byonic (A2)	A	2	Unambiguous	SCQQADPCASNPCANGGQCLPFESSYICR	[K].scQQADPcASNPcAnGGQcLPFESSYIcR.[C]	S1(Hex(1)); C2(Carbamidomethyl); C8(Carbamidomethyl); C13(Carbamidomethyl); N15(Deamidated); C19(Carbamidomethyl); C28(Carbamidomethyl)	1	1	Q01705	Q01705	Neurogenic locus notch homolog protein 1 OS=Mus musculus OX=10090 GN=Notch1 PE=1 SV=3	0	3	3	1	0	1	1	1	1166.47	3497.39	3497.38	3.98176	0.00464191	0	0	101475	HCD (High Energy Collision Dissociation)	MS2	0	100	15.3218	5763	5763	5756	FP021821_14.raw	0/0		2.90839	296.079	296.079	0.12	0.00123483	6.7837e-05	0	0
FALSE	High	PMI-Byonic	PMI-Byonic (A2)	A	2	Unambiguous	SCQQADPCASNPCANGGQCLPFESSYICR	[K].ScQQADPcAsNPcAnGGQcLPFESSYIcR.[C]	C2(Carbamidomethyl); C8(Carbamidomethyl); S10(Hex(1)Pent(2)); C13(Carbamidomethyl); N15(Deamidated); C19(Carbamidomethyl); C28(Carbamidomethyl)	1	1	Q01705	Q01705	Neurogenic locus notch homolog protein 1 OS=Mus musculus OX=10090 GN=Notch1 PE=1 SV=3	0	4	4	1	0	1	1	1	941.13	3761.5	3761.47	9.28483	0.00873114	0	0	267962	HCD (High Energy Collision Dissociation)	MS2	0	100	15.0135	5632	5632	5624	FP021821_14.raw	0/0		7.29746	727.726	727.726	0	5.04129e-08	2.99674e-09	0	0
FALSE	High	PMI-Byonic	PMI-Byonic (A2)	A	2	Unambiguous	SCQQADPCASNPCANGGQCLPFESSYICR	[K].scQQADPcASNPcANGGQcLPFESSYIcR.[C]	S1(Hex(1)); C2(Carbamidomethyl); C8(Carbamidomethyl); C13(Carbamidomethyl); C19(Carbamidomethyl); C28(Carbamidomethyl)	1	1	Q01705	Q01705	Neurogenic locus notch homolog protein 1 OS=Mus musculus OX=10090 GN=Notch1 PE=1 SV=3	0	3	3	1	0	1	1	1	1166.14	3496.42	3496.4	6.28921	0.00732986	0	0	80674.7	HCD (High Energy Collision Dissociation)	MS2	0	100	15.0437	5645	5645	5635	FP021821_14.raw	0/0		1.11363	42.794	42.794	0.12	0.0769784	0.00173689	0	0
FALSE	High	PMI-Byonic	PMI-Byonic (A2)	A	2	Unambiguous	SCQQADPCASNPCANGGQCLPFESSYICR	[K].scQQADPcASNPcAnGGQcLPFESSYIcR.[C]	S1(Hex(1)Pent(2)); C2(Carbamidomethyl); C8(Carbamidomethyl); C13(Carbamidomethyl); N15(Deamidated); C19(Carbamidomethyl); C28(Carbamidomethyl)	1	1	Q01705	Q01705	Neurogenic locus notch homolog protein 1 OS=Mus musculus OX=10090 GN=Notch1 PE=1 SV=3	0	3	3	1	0	1	1	1	1254.5	3761.49	3761.47	7.03293	0.00881804	0	0	455013	HCD (High Energy Collision Dissociation)	MS2	0	100	15.1082	5672	5672	5668	FP021821_14.raw	0/0		9.17201	711.53	711.53	0.12	6.72967e-10	8.85439e-11	0	0
FALSE	High	PMI-Byonic	PMI-Byonic (A2)	A	2	Unambiguous	SCQQADPCASNPCANGGQCLPFESSYICR	[K].ScQQADPcAsNPcAnGGQcLPFESSYIcR.[C]	C2(Carbamidomethyl); C8(Carbamidomethyl); S10(Hex(1)Pent(2)); C13(Carbamidomethyl); N15(Deamidated); C19(Carbamidomethyl); C28(Carbamidomethyl)	1	1	Q01705	Q01705	Neurogenic locus notch homolog protein 1 OS=Mus musculus OX=10090 GN=Notch1 PE=1 SV=3	0	4	4	1	0	1	1	1	941.129	3761.49	3761.47	7.27275	0.00683905	0	0	413805	HCD (High Energy Collision Dissociation)	MS2	48.1343	100	15.1577	5693	5693	5690	FP021821_14.raw	0/0		8.55232	715.591	715.591	0.49389	2.80336e-09	4.0034e-10	0	0
FALSE	High	PMI-Byonic	PMI-Byonic (A2)	A	2	Unambiguous	SCQQADPCASNPCANGGQCLPFESSYICR	[K].ScQQADPcAsNPcAnGGQcLPFESSYIcR.[C]	C2(Carbamidomethyl); C8(Carbamidomethyl); S10(Hex(1)Pent(2)); C13(Carbamidomethyl); N15(Deamidated); C19(Carbamidomethyl); C28(Carbamidomethyl)	1	1	Q01705	Q01705	Neurogenic locus notch homolog protein 1 OS=Mus musculus OX=10090 GN=Notch1 PE=1 SV=3	0	3	3	1	0	1	1	1	1254.5	3761.49	3761.47	6.93557	0.00869597	0	0	780072	HCD (High Energy Collision Dissociation)	MS2	0	100	15.2313	5724	5724	5723	FP021821_14.raw	0/0		12.4731	850.969	850.969	2.4	3.36469e-13	5.5944e-14	0	0
FALSE	High	PMI-Byonic	PMI-Byonic (A2)	A	2	Unambiguous	SCQQADPCASNPCANGGQCLPFESSYICR	[K].ScQQADPcAsNPcAnGGQcLPFESSYIcR.[C]	C2(Carbamidomethyl); C8(Carbamidomethyl); S10(Hex(1)Pent(2)); C13(Carbamidomethyl); N15(Deamidated); C19(Carbamidomethyl); C28(Carbamidomethyl)	1	1	Q01705	Q01705	Neurogenic locus notch homolog protein 1 OS=Mus musculus OX=10090 GN=Notch1 PE=1 SV=3	0	4	4	1	0	1	1	1	941.131	3761.5	3761.47	9.41464	0.00885321	0	0	155174	HCD (High Energy Collision Dissociation)	MS2	0	100	15.2873	5748	5748	5745	FP021821_14.raw	0/0		7.25131	687.789	687.789	0	5.60642e-08	3.74417e-09	0	0
FALSE	High	PMI-Byonic	PMI-Byonic (A2)	A	2	Unambiguous	SCQQADPCASNPCANGGQCLPFESSYICR	[K].scQQADPcASNPcANGGqcLPFESSYIcR.[C]	S1(Hex(1)Pent(2)); C2(Carbamidomethyl); C8(Carbamidomethyl); C13(Carbamidomethyl); Q18(Deamidated); C19(Carbamidomethyl); C28(Carbamidomethyl)	1	1	Q01705	Q01705	Neurogenic locus notch homolog protein 1 OS=Mus musculus OX=10090 GN=Notch1 PE=1 SV=3	0	3	3	1	0	1	1	1	1254.51	3761.5	3761.47	9.36954	0.0117477	0	0	141874	HCD (High Energy Collision Dissociation)	MS2	0	100	15.3674	5782	5782	5778	FP021821_14.raw	0/0		2.00384	166.149	166.149	0	0.00991195	0.000370038	0	0
FALSE	High	PMI-Byonic	PMI-Byonic (A2)	A	2	Unambiguous	SCQQADPCASNPCANGGQCLPFESSYICR	[K].ScQQADPcAsNPcANGGQcLPFESSYIcR.[C]	C2(Carbamidomethyl); C8(Carbamidomethyl); S10(Hex(1)Pent(2)); C13(Carbamidomethyl); C19(Carbamidomethyl); C28(Carbamidomethyl)	1	1	Q01705	Q01705	Neurogenic locus notch homolog protein 1 OS=Mus musculus OX=10090 GN=Notch1 PE=1 SV=3	0	3	3	1	0	1	1	1	1254.17	3760.5	3760.48	4.89424	0.0061349	0	0	311922	HCD (High Energy Collision Dissociation)	MS2	0	100	14.9727	5614	5614	5613	FP021821_14.raw	0/0		9.6491	715.648	715.648	2.4	2.24339e-10	3.62696e-11	0	0
FALSE	High	PMI-Byonic	PMI-Byonic (A2)	A	2	Unambiguous	CPPGFHGPTCRQDVNECSQNPGLCR	[R].cPPGFHGPTcRQDVNEcSQNPGLcR.[H]	C1(Carbamidomethyl); C10(Carbamidomethyl); C17(Carbamidomethyl); C24(Carbamidomethyl)	1	1	Q01705	Q01705	Neurogenic locus notch homolog protein 1 OS=Mus musculus OX=10090 GN=Notch1 PE=1 SV=3	1	4	4	1	0	1	1	1	736.569	2943.25	2943.25	1.57047	0.00115557	0	0	264719	HCD (High Energy Collision Dissociation)	MS2	3.77576	100	10.9793	3905	3905	3897	FP021821_14.raw	0/0		5.37688	492.509	492.509	492.509	4.1988e-06	4.70037e-07	0	0
FALSE	Medium	PMI-Byonic	PMI-Byonic (A2)	A	2	Unambiguous	CPPGFHGPTCRQDVNECSQNPGLCR	[R].cPPGFHGPTcRQDVNEcSQNPGLcR.[H]	C1(Carbamidomethyl); C10(Carbamidomethyl); C17(Carbamidomethyl); C24(Carbamidomethyl)	1	1	Q01705	Q01705	Neurogenic locus notch homolog protein 1 OS=Mus musculus OX=10090 GN=Notch1 PE=1 SV=3	1	4	4	1	0	1	1	1	736.816	2944.24	2943.25	337.018	0.247982	0	0	240178	HCD (High Energy Collision Dissociation)	MS2	25.7721	100	11.2269	4011	4011	4007	FP021821_14.raw	0/0		0.0326987	101.757	101.757	101.757	0.927473	0.0194467	0	0
FALSE	Medium	PMI-Byonic	PMI-Byonic (A2)	A	2	Unambiguous	CPPGFHGPTCRQDVNECSQNPGLCR	[R].cPPGFHGPTcRQDVNEcSQNPGLcR.[H]	C1(Carbamidomethyl); C10(Carbamidomethyl); C17(Carbamidomethyl); C24(Carbamidomethyl)	1	1	Q01705	Q01705	Neurogenic locus notch homolog protein 1 OS=Mus musculus OX=10090 GN=Notch1 PE=1 SV=3	1	4	4	1	0	1	1	1	736.57	2943.26	2943.25	2.81471	0.0020711	0	0	350500	HCD (High Energy Collision Dissociation)	MS2	63.9775	100	11.1024	3958	3958	3952	FP021821_14.raw	0/0		0.0746872	125.962	125.962	125.962	0.842001	0.0130521	0	0
FALSE	High	PMI-Byonic	PMI-Byonic (A2)	A	2	Unambiguous	CPPGFHGPTCRQDVNECSQNPGLCR	[R].cPPGFHGPTcRQDVNEcSQNPGLcR.[H]	C1(Carbamidomethyl); C10(Carbamidomethyl); C17(Carbamidomethyl); C24(Carbamidomethyl)	1	1	Q01705	Q01705	Neurogenic locus notch homolog protein 1 OS=Mus musculus OX=10090 GN=Notch1 PE=1 SV=3	1	4	4	1	0	1	1	1	736.571	2943.26	2943.25	4.72254	0.00347491	0	0	692098	HCD (High Energy Collision Dissociation)	MS2	0	100	10.84	3845	3845	3842	FP021821_14.raw	0/0		7.5914	613.121	613.121	613.121	2.5621e-08	1.34388e-09	0	0
FALSE	High	PMI-Byonic	PMI-Byonic (A2)	A	2	Unambiguous	CPPGFHGPTCR	[R].cPPGFHGPTcR.[Q]	C1(Carbamidomethyl); C10(Carbamidomethyl)	1	1	Q01705	Q01705	Neurogenic locus notch homolog protein 1 OS=Mus musculus OX=10090 GN=Notch1 PE=1 SV=3	0	3	3	1	0	1	1	1	429.525	1286.56	1285.56	781.592	0.334927	0	0	177599	HCD (High Energy Collision Dissociation)	MS2	54.2138	100	7.71271	2540	2540	2536	FP021821_14.raw	0/0		2.94948	366.241	366.241	366.241	0.00112335	5.84259e-05	0	0
FALSE	High	PMI-Byonic	PMI-Byonic (A2)	A	2	Unambiguous	CPPGFHGPTCRQDVNECSQNPGLCR	[R].cPPGFHGPTcRQDVNEcSQNPGLcR.[H]	C1(Carbamidomethyl); C10(Carbamidomethyl); C17(Carbamidomethyl); C24(Carbamidomethyl)	1	1	Q01705	Q01705	Neurogenic locus notch homolog protein 1 OS=Mus musculus OX=10090 GN=Notch1 PE=1 SV=3	1	4	4	1	0	1	1	1	736.571	2943.26	2943.25	3.8101	0.00280352	0	0	8.19412e+06	HCD (High Energy Collision Dissociation)	MS2	0	39.8559	10.3448	3631	3631	3630	FP021821_14.raw	0/0		9.5914	749.146	749.146	749.146	2.5621e-10	4.15062e-11	0	0
FALSE	High	PMI-Byonic	PMI-Byonic (A2)	A	2	Unambiguous	CPPGFHGPTCRQDVNECSQNPGLCR	[R].cPPGFHGPTcRQDVNEcSQNPGLcR.[H]	C1(Carbamidomethyl); C10(Carbamidomethyl); C17(Carbamidomethyl); C24(Carbamidomethyl)	1	1	Q01705	Q01705	Neurogenic locus notch homolog protein 1 OS=Mus musculus OX=10090 GN=Notch1 PE=1 SV=3	1	3	3	1	0	1	1	1	982.426	2945.26	2943.25	683.626	0.670694	0	0	591109	HCD (High Energy Collision Dissociation)	MS2	23.9435	100	10.3299	3625	3625	3619	FP021821_14.raw	0/0		2.0467	422.596	422.596	422.596	0.00898043	0.000297751	0	0
FALSE	High	PMI-Byonic	PMI-Byonic (A2)	A	2	Unambiguous	CPPGFHGPTCRQDVNECSQNPGLCR	[R].cPPGFHGPTcRQDVNEcSQNPGLcR.[H]	C1(Carbamidomethyl); C10(Carbamidomethyl); C17(Carbamidomethyl); C24(Carbamidomethyl)	1	1	Q01705	Q01705	Neurogenic locus notch homolog protein 1 OS=Mus musculus OX=10090 GN=Notch1 PE=1 SV=3	1	4	4	1	0	1	1	1	736.571	2943.26	2943.25	3.6442	0.00268145	0	0	3.39506e+06	HCD (High Energy Collision Dissociation)	MS2	0.486185	58.7121	10.4738	3686	3686	3685	FP021821_14.raw	0/0		10.5914	752.288	752.288	752.288	2.5621e-11	1.99572e-12	0	0
FALSE	High	PMI-Byonic	PMI-Byonic (A2)	A	2	Unambiguous	CPPGFHGPTCR	[R].cPPGFHGPTcR.[Q]	C1(Carbamidomethyl); C10(Carbamidomethyl)	1	1	Q01705	Q01705	Neurogenic locus notch homolog protein 1 OS=Mus musculus OX=10090 GN=Notch1 PE=1 SV=3	0	3	3	1	0	1	1	1	429.191	1285.56	1285.56	1.2022	0.000515164	0	0	489979	HCD (High Energy Collision Dissociation)	MS2	43.2172	100	8.49517	2858	2858	2855	FP021821_14.raw	0/0		6.19866	557.874	520.44	520.44	6.32908e-07	3.35015e-08	0	0
FALSE	High	PMI-Byonic	PMI-Byonic (A2)	A	2	Unambiguous	CPPGFHGPTCR	[R].cPPGFHGPTcR.[Q]	C1(Carbamidomethyl); C10(Carbamidomethyl)	1	1	Q01705	Q01705	Neurogenic locus notch homolog protein 1 OS=Mus musculus OX=10090 GN=Notch1 PE=1 SV=3	0	3	3	1	0	1	1	1	429.191	1285.56	1285.56	2.05679	0.000881375	0	0	1889194	HCD (High Energy Collision Dissociation)	MS2	21.1882	44.8137	8.25345	2758	2758	2757	FP021821_14.raw	0/0		8.5004	629.848	629.848	629.848	3.15939e-09	5.30446e-10	0	0
FALSE	High	PMI-Byonic	PMI-Byonic (A2)	A	2	Unambiguous	CPPGFHGPTCR	[R].cPPGFHGPTcR.[Q]	C1(Carbamidomethyl); C10(Carbamidomethyl)	1	1	Q01705	Q01705	Neurogenic locus notch homolog protein 1 OS=Mus musculus OX=10090 GN=Notch1 PE=1 SV=3	0	3	3	1	0	1	1	1	429.191	1285.56	1285.56	2.05679	0.000881375	0	0	2.81818e+06	HCD (High Energy Collision Dissociation)	MS2	1.19884	32.064	8.13724	2709	2709	2708	FP021821_14.raw	0/0		10.5004	709.729	701.038	701.038	3.15939e-11	5.45795e-12	0	0
FALSE	High	PMI-Byonic	PMI-Byonic (A2)	A	2	Unambiguous	CPPGFHGPTCRQDVNECSQNPGLCR	[R].cPPGFHGPTcRQDVNEcSQNPGLcR.[H]	C1(Carbamidomethyl); C10(Carbamidomethyl); C17(Carbamidomethyl); C24(Carbamidomethyl)	1	1	Q01705	Q01705	Neurogenic locus notch homolog protein 1 OS=Mus musculus OX=10090 GN=Notch1 PE=1 SV=3	1	4	4	1	0	1	1	1	736.57	2943.26	2943.25	2.15111	0.00158282	0	0	510176	HCD (High Energy Collision Dissociation)	MS2	0	100	10.2185	3577	3577	3574	FP021821_14.raw	0/0		8.50247	686.345	686.345	686.345	3.14437e-09	4.8663e-10	0	0
FALSE	High	PMI-Byonic	PMI-Byonic (A2)	A	2	Unambiguous	CPPGFHGPTCR	[R].cPPGFHGPTcR.[Q]	C1(Carbamidomethyl); C10(Carbamidomethyl)	1	1	Q01705	Q01705	Neurogenic locus notch homolog protein 1 OS=Mus musculus OX=10090 GN=Notch1 PE=1 SV=3	0	3	3	1	0	1	1	1	429.191	1285.56	1285.56	1.84314	0.000789822	0	0	3.22165e+06	HCD (High Energy Collision Dissociation)	MS2	1.25775	28.9635	8.03042	2664	2664	2663	FP021821_14.raw	0/0		10.2372	710	671.938	671.938	5.792e-11	9.30706e-12	0	0
FALSE	High	PMI-Byonic	PMI-Byonic (A2)	A	2	Unambiguous	CPPGFHGPTCRQDVNECSQNPGLCR	[R].cPPGFHGPTcRQDVNEcSQNPGLcR.[H]	C1(Carbamidomethyl); C10(Carbamidomethyl); C17(Carbamidomethyl); C24(Carbamidomethyl)	1	1	Q01705	Q01705	Neurogenic locus notch homolog protein 1 OS=Mus musculus OX=10090 GN=Notch1 PE=1 SV=3	1	4	4	1	0	1	1	1	736.571	2943.26	2943.25	4.05895	0.00298662	0	0	980198	HCD (High Energy Collision Dissociation)	MS2	0	100	10.7135	3790	3790	3788	FP021821_14.raw	0/0		9.5914	708.798	708.798	708.798	2.5621e-10	5.12655e-11	0	0
FALSE	High	PMI-Byonic	PMI-Byonic (A2)	A	2	Unambiguous	CPPGFHGPTCR	[R].cPPGFHGPTcR.[Q]	C1(Carbamidomethyl); C10(Carbamidomethyl)	1	1	Q01705	Q01705	Neurogenic locus notch homolog protein 1 OS=Mus musculus OX=10090 GN=Notch1 PE=1 SV=3	0	3	3	1	0	1	1	1	429.191	1285.56	1285.56	1.84314	0.000789822	0	0	3206536	HCD (High Energy Collision Dissociation)	MS2	0.999375	40.3184	7.92644	2626	2626	2625	FP021821_14.raw	0/0		9.23717	682.838	664.648	664.648	5.792e-10	7.63685e-11	0	0
FALSE	High	PMI-Byonic	PMI-Byonic (A2)	A	2	Unambiguous	CPPGFHGPTCR	[R].cPPGFHGPTcR.[Q]	C1(Carbamidomethyl); C10(Carbamidomethyl)	1	1	Q01705	Q01705	Neurogenic locus notch homolog protein 1 OS=Mus musculus OX=10090 GN=Notch1 PE=1 SV=3	0	3	3	1	0	1	1	1	429.191	1285.56	1285.56	2.19923	0.00094241	0	0	1060127	HCD (High Energy Collision Dissociation)	MS2	11.9017	100	7.81688	2581	2581	2580	FP021821_14.raw	0/0		9.5004	685.167	669.418	669.418	3.15939e-10	6.56699e-11	0	0
FALSE	High	PMI-Byonic	PMI-Byonic (A2)	A	2	Unambiguous	CPPGFHGPTCRQDVNECSQNPGLCR	[R].cPPGFHGPTcRQDVNEcSQNPGLcR.[H]	C1(Carbamidomethyl); C10(Carbamidomethyl); C17(Carbamidomethyl); C24(Carbamidomethyl)	1	1	Q01705	Q01705	Neurogenic locus notch homolog protein 1 OS=Mus musculus OX=10090 GN=Notch1 PE=1 SV=3	1	4	4	1	0	1	1	1	736.57	2943.26	2943.25	2.98061	0.00219317	0	0	1.69416e+06	HCD (High Energy Collision Dissociation)	MS2	0	100	10.5949	3738	3738	3737	FP021821_14.raw	0/0		9.5914	719.072	719.072	719.072	2.5621e-10	4.64993e-11	0	0
FALSE	High	PMI-Byonic	PMI-Byonic (A2)	A	2	Unambiguous	QDVNECSQNPGLCR	[R].QDVNEcSQNPGLcR.[H]	C6(Carbamidomethyl); C13(Carbamidomethyl)	1	1	Q01705	Q01705	Neurogenic locus notch homolog protein 1 OS=Mus musculus OX=10090 GN=Notch1 PE=1 SV=3	0	3	3	1	0	1	1	1	559.577	1676.72	1676.71	2.10686	0.00117753	0	0	603806	HCD (High Energy Collision Dissociation)	MS2	29.2695	100	9.23945	3161	3161	3158	FP021821_14.raw	0/0		6.97927	581.212	581.212	581.212	1.04889e-07	1.27224e-08	0	0
FALSE	High	PMI-Byonic	PMI-Byonic (A2)	A	2	Unambiguous	QDVNECSQNPGLCR	[R].QDVNEcSQNPGLcR.[H]	C6(Carbamidomethyl); C13(Carbamidomethyl)	1	1	Q01705	Q01705	Neurogenic locus notch homolog protein 1 OS=Mus musculus OX=10090 GN=Notch1 PE=1 SV=3	0	2	2	1	0	1	1	1	838.863	1676.72	1676.71	4.26258	0.00357356	0	0	540560	HCD (High Energy Collision Dissociation)	MS2	0	100	9.24163	3162	3162	3158	FP021821_14.raw	0/0		10.5893	717.31	717.31	717.31	2.57435e-11	2.87526e-12	0	0
FALSE	High	PMI-Byonic	PMI-Byonic (A2)	A	2	Unambiguous	QDVNECSQNPGLCR	[R].QDVNEcSQNPGLcR.[H]	C6(Carbamidomethyl); C13(Carbamidomethyl)	1	1	Q01705	Q01705	Neurogenic locus notch homolog protein 1 OS=Mus musculus OX=10090 GN=Notch1 PE=1 SV=3	0	2	2	1	0	1	1	1	838.86	1676.71	1676.71	0.913624	0.000765942	0	0	121689	HCD (High Energy Collision Dissociation)	MS2	32.4405	100	9.47964	3262	3262	3256	FP021821_14.raw	0/0		6.76012	577.055	577.055	577.055	1.73731e-07	1.6052e-08	0	0
FALSE	High	PMI-Byonic	PMI-Byonic (A2)	A	2	Unambiguous	QDVNECSQNPGLCR	[R].QDVNEcSQNPGLcR.[H]	C6(Carbamidomethyl); C13(Carbamidomethyl)	1	1	Q01705	Q01705	Neurogenic locus notch homolog protein 1 OS=Mus musculus OX=10090 GN=Notch1 PE=1 SV=3	0	3	3	1	0	1	1	1	559.577	1676.72	1676.71	2.43448	0.00136064	0	0	764123	HCD (High Energy Collision Dissociation)	MS2	5.31289	100	9.45035	3249	3249	3248	FP021821_14.raw	0/0		5.94076	549.123	549.123	549.123	1.14615e-06	7.95845e-08	0	0
FALSE	High	PMI-Byonic	PMI-Byonic (A2)	A	2	Unambiguous	QDVNECSQNPGLCR	[R].QDVNEcSQNPGLcR.[H]	C6(Carbamidomethyl); C13(Carbamidomethyl)	1	1	Q01705	Q01705	Neurogenic locus notch homolog protein 1 OS=Mus musculus OX=10090 GN=Notch1 PE=1 SV=3	0	3	3	1	0	1	1	1	559.576	1676.71	1676.71	1.99766	0.0011165	0	0	2.7758e+06	HCD (High Energy Collision Dissociation)	MS2	4.73011	61.6144	9.34438	3204	3204	3203	FP021821_14.raw	0/0		9.71605	710.097	710.097	710.097	1.92289e-10	2.6845e-11	0	0
FALSE	High	PMI-Byonic	PMI-Byonic (A2)	A	2	Unambiguous	QDVNECSQNPGLCR	[R].QDVNEcSQNPGLcR.[H]	C6(Carbamidomethyl); C13(Carbamidomethyl)	1	1	Q01705	Q01705	Neurogenic locus notch homolog protein 1 OS=Mus musculus OX=10090 GN=Notch1 PE=1 SV=3	0	2	2	1	0	1	1	1	838.86	1676.71	1676.71	1.27764	0.00107112	0	0	1.56235e+06	HCD (High Energy Collision Dissociation)	MS2	0	100	9.35859	3210	3210	3209	FP021821_14.raw	0/0		11.2372	790.615	790.615	790.615	5.79196e-12	7.47968e-13	0	0
FALSE	High	PMI-Byonic	PMI-Byonic (A2)	A	2	Unambiguous	ATHTGPHCELPYVPCSPSPCQNGGTCRPTGDTTHECACLPGFAGQNCEENVDDCPGNNCK	[R].ATHTGPHcELPYVPcsPSPcQNGGTcRPTGDTTHEcAcLPGFAGQNcEENVDDcPGNNcK.[N]	C8(Carbamidomethyl); C15(Carbamidomethyl); S16(HexNAc(1)Hex(1)Fuc(1)); C20(Carbamidomethyl); C26(Carbamidomethyl); C36(Carbamidomethyl); C38(Carbamidomethyl); C47(Carbamidomethyl); C54(Carbamidomethyl); C59(Carbamidomethyl)	1	1	Q01705	Q01705	Neurogenic locus notch homolog protein 1 OS=Mus musculus OX=10090 GN=Notch1 PE=1 SV=3	0	6	6	1	0	1	1	1	1211	7260.95	7256.91	556.251	0.672777	0	0	656350	HCD (High Energy Collision Dissociation)	MS2	51.6276	100	12.8856	4724	4724	4722	FP021821_14.raw	0/0		2.97138	227.158	227.158	0	0.00106811	4.14208e-05	0	0
FALSE	High	PMI-Byonic	PMI-Byonic (A2)	A	2	Unambiguous	ATHTGPHCELPYVPCSPSPCQNGGTCRPTGDTTHECACLPGFAGQNCEENVDDCPGNNCK	[R].ATHTGPHcELPYVPcSPsPcQNGGTcRPTGDTTHEcAcLPGFAGQNcEENVDDcPGNNcK.[N]	C8(Carbamidomethyl); C15(Carbamidomethyl); S18(Fuc(1)); C20(Carbamidomethyl); C26(Carbamidomethyl); C36(Carbamidomethyl); C38(Carbamidomethyl); C47(Carbamidomethyl); C54(Carbamidomethyl); C59(Carbamidomethyl)	1	1	Q01705	Q01705	Neurogenic locus notch homolog protein 1 OS=Mus musculus OX=10090 GN=Notch1 PE=1 SV=3	0	6	6	1	0	1	1	1	1149.98	6894.82	6891.78	441.843	0.507513	0	0	1.38106e+06	HCD (High Energy Collision Dissociation)	MS2	45.9683	100	12.9517	4753	4753	4744	FP021821_14.raw	0/0		5.86552	493.628	493.628	0	1.36295e-06	9.35341e-08	0	0
FALSE	High	PMI-Byonic	PMI-Byonic (A2)	A	2	Unambiguous	ATHTGPHCELPYVPCSPSPCQNGGTCRPTGDTTHECACLPGFAGQNCEENVDDCPGNNCK	[R].ATHTGPHcELPYVPcSPsPcQNGGTcRPTGDTTHEcAcLPGFAGQNcEENVDDcPGNNcK.[N]	C8(Carbamidomethyl); C15(Carbamidomethyl); S18(HexNAc(1)Hex(1)Fuc(1)NeuAc(1)); C20(Carbamidomethyl); C26(Carbamidomethyl); C36(Carbamidomethyl); C38(Carbamidomethyl); C47(Carbamidomethyl); C54(Carbamidomethyl); C59(Carbamidomethyl)	1	1	Q01705	Q01705	Neurogenic locus notch homolog protein 1 OS=Mus musculus OX=10090 GN=Notch1 PE=1 SV=3	0	6	6	1	0	1	1	1	1259.68	7553.06	7548.01	669.845	0.842666	0	0	586522	HCD (High Energy Collision Dissociation)	MS2	37.6708	100	13.5473	5007	5007	4997	FP021821_14.raw	0/0		2.60763	167.764	167.764	0	0.00246816	0.000132763	0	0
FALSE	High	PMI-Byonic	PMI-Byonic (A2)	A	2	Unambiguous	ATHTGPHCELPYVPCSPSPCQNGGTCRPTGDTTHECACLPGFAGQNCEENVDDCPGNNCK	[R].ATHTGPHcELPYVPcSPsPcQNGGTcRPTGDTTHEcAcLPGFAGQNcEENVDDcPGNNcK.[N]	C8(Carbamidomethyl); C15(Carbamidomethyl); S18(HexNAc(1)Hex(1)Fuc(1)NeuAc(1)); C20(Carbamidomethyl); C26(Carbamidomethyl); C36(Carbamidomethyl); C38(Carbamidomethyl); C47(Carbamidomethyl); C54(Carbamidomethyl); C59(Carbamidomethyl)	1	1	Q01705	Q01705	Neurogenic locus notch homolog protein 1 OS=Mus musculus OX=10090 GN=Notch1 PE=1 SV=3	0	6	6	1	0	1	1	1	1259.51	7552.04	7548.01	534.966	0.672988	0	0	587245	HCD (High Energy Collision Dissociation)	MS2	49.4579	100	13.4168	4951	4951	4942	FP021821_14.raw	0/0		2.97138	226.497	226.497	0	0.00106811	4.97679e-05	0	0
FALSE	High	PMI-Byonic	PMI-Byonic (A2)	A	2	Unambiguous	ATHTGPHCELPYVPCSPSPCQNGGTCRPTGDTTHECACLPGFAGQNCEENVDDCPGNNCK	[R].ATHTGPHcELPYVPcsPSPcQNGGTcRPTGDTTHEcAcLPGFAGQNcEENVDDcPGNNcK.[N]	C8(Carbamidomethyl); C15(Carbamidomethyl); S16(Fuc(1)); C20(Carbamidomethyl); C26(Carbamidomethyl); C36(Carbamidomethyl); C38(Carbamidomethyl); C47(Carbamidomethyl); C54(Carbamidomethyl); C59(Carbamidomethyl)	1	1	Q01705	Q01705	Neurogenic locus notch homolog protein 1 OS=Mus musculus OX=10090 GN=Notch1 PE=1 SV=3	0	6	6	1	0	1	1	1	1150.31	6896.8	6891.78	729.422	0.837836	0	0	603890	HCD (High Energy Collision Dissociation)	MS2	13.5732	100	13.4536	4966	4966	4964	FP021821_14.raw	0/0		2.6198	227.731	227.731	0	0.00239994	9.59851e-05	0	0
FALSE	High	PMI-Byonic	PMI-Byonic (A2)	A	2	Unambiguous	ATHTGPHCELPYVPCSPSPCQNGGTCRPTGDTTHECACLPGFAGQNCEENVDDCPGNNCK	[R].ATHTGPHcELPYVPcsPSPcQNGGTcRPTGDTTHEcAcLPGFAGQNcEENVDDcPGNNcK.[N]	C8(Carbamidomethyl); C15(Carbamidomethyl); S16(Fuc(1)); C20(Carbamidomethyl); C26(Carbamidomethyl); C36(Carbamidomethyl); C38(Carbamidomethyl); C47(Carbamidomethyl); C54(Carbamidomethyl); C59(Carbamidomethyl)	1	1	Q01705	Q01705	Neurogenic locus notch homolog protein 1 OS=Mus musculus OX=10090 GN=Notch1 PE=1 SV=3	0	6	6	1	0	1	1	1	1149.64	6892.79	6891.78	147.249	0.169135	0	0	120724	HCD (High Energy Collision Dissociation)	MS2	0	100	13.3245	4911	4911	4909	FP021821_14.raw	0/0		5.9526	527.717	527.717	0	1.11532e-06	6.77338e-08	0	0
FALSE	High	PMI-Byonic	PMI-Byonic (A2)	A	2	Unambiguous	ATHTGPHCELPYVPCSPSPCQNGGTCRPTGDTTHECACLPGFAGQNCEENVDDCPGNNCK	[R].ATHTGPHcELPYVPcsPsPcQNGGTcRPTGDTTHEcAcLPGFAGQncEENVDDcPGNNcK.[N]	C8(Carbamidomethyl); C15(Carbamidomethyl); S16(Hex(1)Pent(1)); S18(HexNAc(1)); C20(Carbamidomethyl); C26(Carbamidomethyl); C36(Carbamidomethyl); C38(Carbamidomethyl); N46(Oxidation); C47(Carbamidomethyl); C54(Carbamidomethyl); C59(Carbamidomethyl)	1	1	Q01705	Q01705	Neurogenic locus notch homolog protein 1 OS=Mus musculus OX=10090 GN=Notch1 PE=1 SV=3	0	6	6	1	0	1	1	1	1211.33	7262.93	7258.89	557.173	0.674077	0	0	393486	HCD (High Energy Collision Dissociation)	MS2	41.5808	100	13.3139	4907	4907	4898	FP021821_14.raw	0/0		2.341	129.162	129.162	0	0.00456042	0.000166822	0	0
FALSE	High	PMI-Byonic	PMI-Byonic (A2)	A	2	Unambiguous	ATHTGPHCELPYVPCSPSPCQNGGTCRPTGDTTHECACLPGFAGQNCEENVDDCPGNNCK	[R].ATHTGPHcELPYVPcsPSPcQNGGTcRPTGDTTHEcAcLPGFAGQNcEENVDDcPGNNcK.[N]	C8(Carbamidomethyl); C15(Carbamidomethyl); S16(HexNAc(1)Fuc(1)); C20(Carbamidomethyl); C26(Carbamidomethyl); C36(Carbamidomethyl); C38(Carbamidomethyl); C47(Carbamidomethyl); C54(Carbamidomethyl); C59(Carbamidomethyl)	1	1	Q01705	Q01705	Neurogenic locus notch homolog protein 1 OS=Mus musculus OX=10090 GN=Notch1 PE=1 SV=3	0	6	6	1	0	1	1	1	1184.15	7099.89	7094.86	709.056	0.838442	0	0	503158	HCD (High Energy Collision Dissociation)	MS2	0	100	13.2339	4873	4873	4865	FP021821_14.raw	0/0		2.88255	222.087	222.087	0	0.00131054	7.76997e-05	0	0
FALSE	High	PMI-Byonic	PMI-Byonic (A2)	A	2	Unambiguous	ATHTGPHCELPYVPCSPSPCQNGGTCRPTGDTTHECACLPGFAGQNCEENVDDCPGNNCK	[R].ATHTGPHcELPYVPcsPSPcQNGGTcRPTGDTTHEcAcLPGFAGQNcEENVDDcPGNNcK.[N]	C8(Carbamidomethyl); C15(Carbamidomethyl); S16(HexNAc(1)Hex(1)Fuc(1)); C20(Carbamidomethyl); C26(Carbamidomethyl); C36(Carbamidomethyl); C38(Carbamidomethyl); C47(Carbamidomethyl); C54(Carbamidomethyl); C59(Carbamidomethyl)	1	1	Q01705	Q01705	Neurogenic locus notch homolog protein 1 OS=Mus musculus OX=10090 GN=Notch1 PE=1 SV=3	0	6	6	1	0	1	1	1	1211.33	7262.95	7256.91	832.389	1.00676	0	0	455194	HCD (High Energy Collision Dissociation)	MS2	17.8977	100	13.0568	4798	4798	4788	FP021821_14.raw	0/0		2.60763	169.998	169.998	0	0.00246816	0.000114518	0	0
FALSE	High	PMI-Byonic	PMI-Byonic (A2)	A	2	Unambiguous	ATHTGPHCELPYVPCSPSPCQNGGTCRPTGDTTHECACLPGFAGQNCEENVDDCPGNNCK	[R].ATHTGPHcELPYVPcsPSPcQNGGTcRPTGDTTHEcAcLPGFAGQNcEENVDDcPGNNcK.[N]	C8(Carbamidomethyl); C15(Carbamidomethyl); S16(Fuc(1)); C20(Carbamidomethyl); C26(Carbamidomethyl); C36(Carbamidomethyl); C38(Carbamidomethyl); C47(Carbamidomethyl); C54(Carbamidomethyl); C59(Carbamidomethyl)	1	1	Q01705	Q01705	Neurogenic locus notch homolog protein 1 OS=Mus musculus OX=10090 GN=Notch1 PE=1 SV=3	0	6	6	1	0	1	1	1	1149.64	6892.81	6891.78	150.331	0.172675	0	0	477069	HCD (High Energy Collision Dissociation)	MS2	0	100	13.0783	4807	4807	4799	FP021821_14.raw	0/0		5.56454	463.451	463.451	0	2.72558e-06	2.13925e-07	0	0
FALSE	High	PMI-Byonic	PMI-Byonic (A2)	A	2	Unambiguous	ATHTGPHCELPYVPCSPSPCQNGGTCRPTGDTTHECACLPGFAGQNCEENVDDCPGNNCK	[R].ATHTGPHcELPYVPcsPSPcQNGGTcRPTGDTTHEcAcLPGFAGQNcEENVDDcPGNNcK.[N]	C8(Carbamidomethyl); C15(Carbamidomethyl); S16(HexNAc(1)Hex(1)Fuc(1)); C20(Carbamidomethyl); C26(Carbamidomethyl); C36(Carbamidomethyl); C38(Carbamidomethyl); C47(Carbamidomethyl); C54(Carbamidomethyl); C59(Carbamidomethyl)	1	1	Q01705	Q01705	Neurogenic locus notch homolog protein 1 OS=Mus musculus OX=10090 GN=Notch1 PE=1 SV=3	0	6	6	1	0	1	1	1	1211.17	7261.96	7256.91	695.43	0.841112	0	0	559752	HCD (High Energy Collision Dissociation)	MS2	0	100	13.1863	4853	4853	4843	FP021821_14.raw	0/0		3.13313	276.687	276.687	0	0.000735987	1.7734e-05	0	0
FALSE	High	PMI-Byonic	PMI-Byonic (A2)	A	2	Unambiguous	ATHTGPHCELPYVPCSPSPCQNGGTCRPTGDTTHECACLPGFAGQNCEENVDDCPGNNCK	[R].ATHTGPHcELPYVPcsPSPcQNGGTcRPTGDTTHEcAcLPGFAGQNcEENVDDcPGNNcK.[N]	C8(Carbamidomethyl); C15(Carbamidomethyl); S16(Fuc(1)); C20(Carbamidomethyl); C26(Carbamidomethyl); C36(Carbamidomethyl); C38(Carbamidomethyl); C47(Carbamidomethyl); C54(Carbamidomethyl); C59(Carbamidomethyl)	1	1	Q01705	Q01705	Neurogenic locus notch homolog protein 1 OS=Mus musculus OX=10090 GN=Notch1 PE=1 SV=3	0	6	6	1	0	1	1	1	1149.65	6892.84	6891.78	154.369	0.177313	0	0	184397	HCD (High Energy Collision Dissociation)	MS2	0	100	13.2104	4863	4863	4854	FP021821_14.raw	0/0		5.50904	420.672	420.672	0	3.09712e-06	2.97002e-07	0	0
FALSE	High	PMI-Byonic	PMI-Byonic (A2)	A	2	Unambiguous	NGGACVDGVNTYNCR	[K].NGGAcVdGVNTYNcR.[C]	C5(Carbamidomethyl); D7(Oxidation); C14(Carbamidomethyl)	1	1	Q01705	Q01705	Neurogenic locus notch homolog protein 1 OS=Mus musculus OX=10090 GN=Notch1 PE=1 SV=3	0	3	3	1	0	1	1	1	558.234	1672.69	1672.68	4.7689	0.00265895	0	0	236215	HCD (High Energy Collision Dissociation)	MS2	79.3106	100	10.2818	3604	3604	3602	FP021821_14.raw	0/0		2.06369	317.33	317.33	61.1756	0.00863588	0.000231471	0	0
FALSE	High	PMI-Byonic	PMI-Byonic (A2)	A	2	Unambiguous	NGGACVDGVNTYNCR	[K].NGGAcVdGVNTYNcR.[C]	C5(Carbamidomethyl); D7(Oxidation); C14(Carbamidomethyl)	1	1	Q01705	Q01705	Neurogenic locus notch homolog protein 1 OS=Mus musculus OX=10090 GN=Notch1 PE=1 SV=3	0	2	2	1	0	1	1	1	836.847	1672.69	1672.68	4.08364	0.00341531	0	0	354319	HCD (High Energy Collision Dissociation)	MS2	0	100	10.2037	3571	3571	3563	FP021821_14.raw	0/0		5.95569	482.278	482.278	141.095	1.10741e-06	5.59632e-08	0	0
FALSE	High	PMI-Byonic	PMI-Byonic (A2)	A	2	Unambiguous	NGGACVDGVNTYNCR	[K].NGGAcVDGVNTYNcR.[C]	C5(Carbamidomethyl); C14(Carbamidomethyl)	1	1	Q01705	Q01705	Neurogenic locus notch homolog protein 1 OS=Mus musculus OX=10090 GN=Notch1 PE=1 SV=3	0	2	2	1	0	1	1	1	828.849	1656.69	1656.69	3.11682	0.0025818	0	0	431839	HCD (High Energy Collision Dissociation)	MS2	0	100	10.1115	3531	3531	3529	FP021821_14.raw	0/0		7.17022	564.906	564.906	564.906	6.75739e-08	5.49292e-09	0	0
FALSE	High	PMI-Byonic	PMI-Byonic (A2)	A	2	Unambiguous	NGGACVDGVNTYNCR	[K].NGGAcVDGVNTYNcR.[C]	C5(Carbamidomethyl); C14(Carbamidomethyl)	1	1	Q01705	Q01705	Neurogenic locus notch homolog protein 1 OS=Mus musculus OX=10090 GN=Notch1 PE=1 SV=3	0	2	2	1	0	1	1	1	828.849	1656.69	1656.69	2.96946	0.00245973	0	0	3.78835e+06	HCD (High Energy Collision Dissociation)	MS2	1.40754	74.6155	9.99087	3479	3479	3478	FP021821_14.raw	0/0		9.08128	667.692	667.692	667.692	8.29309e-10	1.03359e-10	0	0
FALSE	High	PMI-Byonic	PMI-Byonic (A2)	A	2	Unambiguous	NGGACVDGVNTYNCR	[K].NGGAcVDGVNTYNcR.[C]	C5(Carbamidomethyl); C14(Carbamidomethyl)	1	1	Q01705	Q01705	Neurogenic locus notch homolog protein 1 OS=Mus musculus OX=10090 GN=Notch1 PE=1 SV=3	0	3	3	1	0	1	1	1	552.902	1656.69	1656.69	4.21396	0.00232707	0	0	324178	HCD (High Energy Collision Dissociation)	MS2	42.9604	100	9.90155	3441	3441	3437	FP021821_14.raw	0/0		3.84209	437.841	437.841	437.841	0.00014385	3.15884e-06	0	0
FALSE	High	PMI-Byonic	PMI-Byonic (A2)	A	2	Unambiguous	NGGACVDGVNTYNCR	[K].nGGAcVDGVNTYNcR.[C]	N1(Deamidated); C5(Carbamidomethyl); C14(Carbamidomethyl)	1	1	Q01705	Q01705	Neurogenic locus notch homolog protein 1 OS=Mus musculus OX=10090 GN=Notch1 PE=1 SV=3	0	2	2	1	0	1	1	1	829.343	1657.68	1657.67	6.05621	0.0050196	0	0	294081	HCD (High Energy Collision Dissociation)	MS2	0	100	11.4939	4127	4127	4117	FP021821_14.raw	0/0		5.42313	434.134	434.134	434.134	3.77459e-06	3.63575e-07	0	0
FALSE	High	PMI-Byonic	PMI-Byonic (A2)	A	2	Unambiguous	NGGACVDGVNTYNCR	[K].nGGAcVDGVNTYNcR.[C]	N1(Deamidated); C5(Carbamidomethyl); C14(Carbamidomethyl)	1	1	Q01705	Q01705	Neurogenic locus notch homolog protein 1 OS=Mus musculus OX=10090 GN=Notch1 PE=1 SV=3	0	2	2	1	0	1	1	1	829.341	1657.67	1657.67	3.33154	0.0027613	0	0	479792	HCD (High Energy Collision Dissociation)	MS2	25.682	100	11.356	4066	4066	4062	FP021821_14.raw	0/0		7.17022	567.058	567.058	526.665	6.75739e-08	6.33185e-09	0	0
FALSE	High	PMI-Byonic	PMI-Byonic (A2)	A	2	Unambiguous	NGGACVDGVNTYNCR	[K].NGGAcVDGVNTYNcR.[C]	C5(Carbamidomethyl); C14(Carbamidomethyl)	1	1	Q01705	Q01705	Neurogenic locus notch homolog protein 1 OS=Mus musculus OX=10090 GN=Notch1 PE=1 SV=3	0	2	2	1	0	1	1	1	828.85	1656.69	1656.69	4.36944	0.0036194	0	0	336984	HCD (High Energy Collision Dissociation)	MS2	9.41928	100	9.87162	3428	3428	3426	FP021821_14.raw	0/0		7.17022	585.603	585.603	585.603	6.75739e-08	4.63069e-09	0	0
FALSE	High	PMI-Byonic	PMI-Byonic (A2)	A	2	Unambiguous	NGGACVDGVNTYNCR	[K].NGGAcVdGVNTYNcR.[C]	C5(Carbamidomethyl); D7(Oxidation); C14(Carbamidomethyl)	1	1	Q01705	Q01705	Neurogenic locus notch homolog protein 1 OS=Mus musculus OX=10090 GN=Notch1 PE=1 SV=3	0	2	2	1	0	1	1	1	837.348	1673.69	1672.68	602.656	0.504026	0	0	504258	HCD (High Energy Collision Dissociation)	MS2	48.4085	100	10.3343	3627	3627	3619	FP021821_14.raw	0/0		5.51028	438.472	438.472	142.048	3.08834e-06	2.69001e-07	0	0
FALSE	High	PMI-Byonic	PMI-Byonic (A2)	A	2	Unambiguous	NGGACVDGVNTYNCR	[K].NGGAcVDGVNTYNcR.[C]	C5(Carbamidomethyl); C14(Carbamidomethyl)	1	1	Q01705	Q01705	Neurogenic locus notch homolog protein 1 OS=Mus musculus OX=10090 GN=Notch1 PE=1 SV=3	0	3	3	1	0	1	1	1	552.902	1656.69	1656.69	3.55081	0.00196086	0	0	885595	HCD (High Energy Collision Dissociation)	MS2	7.65701	100	10.0184	3491	3491	3489	FP021821_14.raw	0/0		5.43457	500.44	500.44	500.44	3.6765e-06	3.30134e-07	0	0
FALSE	High	PMI-Byonic	PMI-Byonic (A2)	A	2	Unambiguous	VASFYCECPHGR	[R].VASFYcEcPHGR.[T]	C6(Carbamidomethyl); C8(Carbamidomethyl)	1	1	Q01705	Q01705	Neurogenic locus notch homolog protein 1 OS=Mus musculus OX=10090 GN=Notch1 PE=1 SV=3	0	3	3	1	0	1	1	1	495.617	1484.84	1482.63	1491.33	0.73703	0	0	282256	HCD (High Energy Collision Dissociation)	MS2	43.3398	100	10.2494	3591	3591	3582	FP021821_14.raw	0/0		0.669158	121.654	121.654	121.654	0.214211	0.00486177	0	0
FALSE	High	PMI-Byonic	PMI-Byonic (A2)	A	2	Unambiguous	VASFYCECPHGR	[R].VASFYcEcPHGR.[T]	C6(Carbamidomethyl); C8(Carbamidomethyl)	1	1	Q01705	Q01705	Neurogenic locus notch homolog protein 1 OS=Mus musculus OX=10090 GN=Notch1 PE=1 SV=3	0	3	3	1	0	1	1	1	494.881	1482.63	1482.63	1.41925	0.000701405	0	0	308284	HCD (High Energy Collision Dissociation)	MS2	23.8644	100	10.0205	3492	3492	3489	FP021821_14.raw	0/0		4.30961	450.503	450.503	450.503	4.90224e-05	1.48743e-06	0	0
FALSE	High	PMI-Byonic	PMI-Byonic (A2)	A	2	Unambiguous	VASFYCECPHGR	[R].VASFYcEcPHGR.[T]	C6(Carbamidomethyl); C8(Carbamidomethyl)	1	1	Q01705	Q01705	Neurogenic locus notch homolog protein 1 OS=Mus musculus OX=10090 GN=Notch1 PE=1 SV=3	0	3	3	1	0	1	1	1	494.881	1482.63	1482.63	2.77776	0.00137279	0	0	19295052	HCD (High Energy Collision Dissociation)	MS2	0.758574	16.3857	9.51791	3278	3278	3277	FP021821_14.raw	0/0		11.5004	753.66	753.616	753.616	3.15937e-12	5.28665e-13	0	0
FALSE	High	PMI-Byonic	PMI-Byonic (A2)	A	2	Unambiguous	VASFYCECPHGR	[R].VASFYcEcPHGR.[T]	C6(Carbamidomethyl); C8(Carbamidomethyl)	1	1	Q01705	Q01705	Neurogenic locus notch homolog protein 1 OS=Mus musculus OX=10090 GN=Notch1 PE=1 SV=3	0	3	3	1	0	1	1	1	494.882	1482.63	1482.63	3.21001	0.00158642	0	0	408264	HCD (High Energy Collision Dissociation)	MS2	14.0544	100	9.86174	3424	3424	3423	FP021821_14.raw	0/0		8.58933	619.553	619.553	619.553	2.57434e-09	2.76256e-10	0	0
FALSE	High	PMI-Byonic	PMI-Byonic (A2)	A	2	Unambiguous	VASFYCECPHGR	[R].VASFYcEcPHGR.[T]	C6(Carbamidomethyl); C8(Carbamidomethyl)	1	1	Q01705	Q01705	Neurogenic locus notch homolog protein 1 OS=Mus musculus OX=10090 GN=Notch1 PE=1 SV=3	0	3	3	1	0	1	1	1	494.881	1482.63	1482.63	2.59251	0.00128124	0	0	4782480	HCD (High Energy Collision Dissociation)	MS2	2.70146	21.0447	9.62387	3323	3323	3322	FP021821_14.raw	0/0		10.5004	701.112	701.112	701.112	3.15939e-11	7.09145e-12	0	0
FALSE	High	PMI-Byonic	PMI-Byonic (A2)	A	2	Unambiguous	VASFYCECPHGR	[R].VASFYcEcPHGR.[T]	C6(Carbamidomethyl); C8(Carbamidomethyl)	1	1	Q01705	Q01705	Neurogenic locus notch homolog protein 1 OS=Mus musculus OX=10090 GN=Notch1 PE=1 SV=3	0	3	3	1	0	1	1	1	494.881	1482.63	1482.63	2.77776	0.00137279	0	0	1.00315e+06	HCD (High Energy Collision Dissociation)	MS2	10.6714	97.4055	9.40722	3231	3231	3228	FP021821_14.raw	0/0		10.5004	745.19	745.19	745.19	3.15939e-11	6.30105e-12	0	0
FALSE	High	PMI-Byonic	PMI-Byonic (A2)	A	2	Unambiguous	VASFYCECPHGR	[R].VASFYcEcPHGR.[T]	C6(Carbamidomethyl); C8(Carbamidomethyl)	1	1	Q01705	Q01705	Neurogenic locus notch homolog protein 1 OS=Mus musculus OX=10090 GN=Notch1 PE=1 SV=3	0	2	2	1	0	1	1	1	741.818	1482.63	1482.63	2.31341	0.00171496	0	0	226436	HCD (High Energy Collision Dissociation)	MS2	0	100	9.50523	3273	3273	3266	FP021821_14.raw	0/0		7.35954	630.386	630.386	630.386	4.36982e-08	2.30955e-09	0	0
FALSE	High	PMI-Byonic	PMI-Byonic (A2)	A	2	Unambiguous	VASFYCECPHGR	[R].VASFYcEcPHGR.[T]	C6(Carbamidomethyl); C8(Carbamidomethyl)	1	1	Q01705	Q01705	Neurogenic locus notch homolog protein 1 OS=Mus musculus OX=10090 GN=Notch1 PE=1 SV=3	0	3	3	1	0	1	1	1	494.881	1482.63	1482.63	2.65426	0.00131176	0	0	1180697	HCD (High Energy Collision Dissociation)	MS2	15.8568	67.5256	9.74303	3373	3373	3372	FP021821_14.raw	0/0		10.5004	730.806	730.806	730.806	3.15939e-11	7.83394e-12	0	0
FALSE	High	PMI-Byonic	PMI-Byonic (A2)	A	2	Unambiguous	TGLLCHLNDACISNPCNEGSNCDTNPVNGK	[R].tGLLcHLNDAcISNPcNEGSNcDTNPVNGK.[A]	T1(Hex(1)Pent(2)); C5(Carbamidomethyl); C11(Carbamidomethyl); C16(Carbamidomethyl); C22(Carbamidomethyl)	1	1	Q01705	Q01705	Neurogenic locus notch homolog protein 1 OS=Mus musculus OX=10090 GN=Notch1 PE=1 SV=3	0	3	3	1	0	1	1	1	1253.2	3757.58	3757.56	5.63303	0.00705548	0	0	833096	HCD (High Energy Collision Dissociation)	MS2	0	100	13.2188	4866	4866	4865	FP021821_14.raw	0/0		11.0801	752.784	752.784	2.8	8.31663e-12	1.05071e-12	0	0
FALSE	High	PMI-Byonic	PMI-Byonic (A2)	A	2	Unambiguous	TGLLCHLNDACISNPCNEGSNCDTNPVNGK	[R].tGLLcHLNDAcISNPcNEGSNcDTNPVNGK.[A]	T1(Hex(1)); C5(Carbamidomethyl); C11(Carbamidomethyl); C16(Carbamidomethyl); C22(Carbamidomethyl)	1	1	Q01705	Q01705	Neurogenic locus notch homolog protein 1 OS=Mus musculus OX=10090 GN=Notch1 PE=1 SV=3	0	4	4	1	0	1	1	1	874.13	3493.5	3493.47	7.13358	0.00623024	0	0	272425	HCD (High Energy Collision Dissociation)	MS2	0	100	13.1454	4835	4835	4832	FP021821_14.raw	0/0		6.55892	570.102	570.102	2.8	2.76106e-07	2.35343e-08	0	0
FALSE	High	PMI-Byonic	PMI-Byonic (A2)	A	2	Unambiguous	TGLLCHLNDACISNPCNEGSNCDTNPVNGK	[R].tGLLcHLNDAcISNPcNEGSNcDTNPVnGK.[A]	T1(Hex(1)Pent(2)); C5(Carbamidomethyl); C11(Carbamidomethyl); C16(Carbamidomethyl); C22(Carbamidomethyl); N28(Deamidated)	1	1	Q01705	Q01705	Neurogenic locus notch homolog protein 1 OS=Mus musculus OX=10090 GN=Notch1 PE=1 SV=3	0	3	3	1	0	1	1	1	1253.53	3758.57	3758.54	6.99372	0.00876206	0	0	350874	HCD (High Energy Collision Dissociation)	MS2	0	100	13.4834	4979	4979	4975	FP021821_14.raw	0/0		5.38846	446.447	446.447	2.8	4.08828e-06	3.9939e-07	0	0
FALSE	High	PMI-Byonic	PMI-Byonic (A2)	A	2	Unambiguous	TGLLCHLNDACISNPCNEGSNCDTNPVNGK	[R].tGLLcHLNDAcISNPcNEGSNcDTNPVnGK.[A]	T1(Hex(1)); C5(Carbamidomethyl); C11(Carbamidomethyl); C16(Carbamidomethyl); C22(Carbamidomethyl); N28(Deamidated)	1	1	Q01705	Q01705	Neurogenic locus notch homolog protein 1 OS=Mus musculus OX=10090 GN=Notch1 PE=1 SV=3	0	4	4	1	0	1	1	1	874.376	3494.48	3494.46	7.4439	0.0065031	0	0	252410	HCD (High Energy Collision Dissociation)	MS2	6.45448	100	13.443	4962	4962	4953	FP021821_14.raw	0/0		5.3444	502.008	502.008	2.8	4.52485e-06	5.42107e-07	0	0
FALSE	High	PMI-Byonic	PMI-Byonic (A2)	A	2	Unambiguous	TGLLCHLNDACISNPCNEGSNCDTNPVNGK	[R].tGLLcHLNDAcISNPcNEGSNcDTNPVnGK.[A]	T1(Hex(1)); C5(Carbamidomethyl); C11(Carbamidomethyl); C16(Carbamidomethyl); C22(Carbamidomethyl); N28(Deamidated)	1	1	Q01705	Q01705	Neurogenic locus notch homolog protein 1 OS=Mus musculus OX=10090 GN=Notch1 PE=1 SV=3	0	3	3	1	0	1	1	1	1165.5	3494.48	3494.46	6.97616	0.00812597	0	0	716927	HCD (High Energy Collision Dissociation)	MS2	0	100	13.3996	4943	4943	4942	FP021821_14.raw	0/0		7.90397	602.444	602.444	2.8	1.24748e-08	9.76042e-10	0	0
FALSE	High	PMI-Byonic	PMI-Byonic (A2)	A	2	Unambiguous	TGLLCHLNDACISNPCNEGSNCDTNPVNGK	[R].tGLLcHLNDAcISNPcNEGSNcDTNPVnGK.[A]	T1(Hex(1)Pent(2)); C5(Carbamidomethyl); C11(Carbamidomethyl); C16(Carbamidomethyl); C22(Carbamidomethyl); N28(Deamidated)	1	1	Q01705	Q01705	Neurogenic locus notch homolog protein 1 OS=Mus musculus OX=10090 GN=Notch1 PE=1 SV=3	0	4	4	1	0	1	1	1	940.396	3758.56	3758.54	5.73973	0.00539326	0	0	575623	HCD (High Energy Collision Dissociation)	MS2	0.94177	100	13.389	4939	4939	4931	FP021821_14.raw	0/0		8.38284	686.132	686.132	2.8	4.14151e-09	6.90962e-10	0	0
FALSE	High	PMI-Byonic	PMI-Byonic (A2)	A	2	Unambiguous	TGLLCHLNDACISNPCNEGSNCDTNPVNGK	[R].tGLLcHLNDAcISNPcNEGSNcDTNPVnGK.[A]	T1(Hex(1)Pent(2)); C5(Carbamidomethyl); C11(Carbamidomethyl); C16(Carbamidomethyl); C22(Carbamidomethyl); N28(Deamidated)	1	1	Q01705	Q01705	Neurogenic locus notch homolog protein 1 OS=Mus musculus OX=10090 GN=Notch1 PE=1 SV=3	0	4	4	1	0	1	1	1	940.395	3758.56	3758.54	4.24574	0.00398945	0	0	177050	HCD (High Energy Collision Dissociation)	MS2	0	100	13.5048	4988	4988	4986	FP021821_14.raw	0/0		5.16831	496.335	496.335	2.8	6.78713e-06	6.35092e-07	0	0
FALSE	High	PMI-Byonic	PMI-Byonic (A2)	A	2	Unambiguous	TGLLCHLNDACISNPCNEGSNCDTNPVNGK	[R].tGLLcHLNDAcISNPcNEGSNcDTNPVNGK.[A]	T1(Hex(1)Pent(2)); C5(Carbamidomethyl); C11(Carbamidomethyl); C16(Carbamidomethyl); C22(Carbamidomethyl)	1	1	Q01705	Q01705	Neurogenic locus notch homolog protein 1 OS=Mus musculus OX=10090 GN=Notch1 PE=1 SV=3	0	3	3	1	0	1	1	1	1253.19	3757.57	3757.56	3.39146	0.00424786	0	0	255130	HCD (High Energy Collision Dissociation)	MS2	0	100	13.0933	4813	4813	4810	FP021821_14.raw	0/0		8.90397	660.661	660.661	2.8	1.24748e-09	1.25793e-10	0	0
FALSE	High	PMI-Byonic	PMI-Byonic (A2)	A	2	Unambiguous	TGLLCHLNDACISNPCNEGSNCDTNPVNGK	[R].tGLLcHLNDAcISNPcNEGSNcDTNPVNGK.[A]	T1(Hex(1)Pent(2)); C5(Carbamidomethyl); C11(Carbamidomethyl); C16(Carbamidomethyl); C22(Carbamidomethyl)	1	1	Q01705	Q01705	Neurogenic locus notch homolog protein 1 OS=Mus musculus OX=10090 GN=Notch1 PE=1 SV=3	0	4	4	1	0	1	1	1	940.15	3757.58	3757.56	5.97056	0.00560868	0	0	730918	HCD (High Energy Collision Dissociation)	MS2	0	100	13.1304	4829	4829	4821	FP021821_14.raw	0/0		12.3828	865.952	865.952	2.8	4.1415e-13	7.47968e-14	0	0
FALSE	High	PMI-Byonic	PMI-Byonic (A2)	A	2	Unambiguous	TGLLCHLNDACISNPCNEGSNCDTNPVNGK	[R].tGLLcHLNDAcISNPcNEGSNcDTNPVnGK.[A]	T1(Hex(1)Pent(2)); C5(Carbamidomethyl); C11(Carbamidomethyl); C16(Carbamidomethyl); C22(Carbamidomethyl); N28(Deamidated)	1	1	Q01705	Q01705	Neurogenic locus notch homolog protein 1 OS=Mus musculus OX=10090 GN=Notch1 PE=1 SV=3	0	3	3	1	0	1	1	1	1253.53	3758.56	3758.54	6.21424	0.0077855	0	0	794190	HCD (High Energy Collision Dissociation)	MS2	0	100	13.3524	4923	4923	4920	FP021821_14.raw	0/0		10.0801	717.373	717.373	4.37136	8.31666e-11	1.32453e-11	0	0
FALSE	High	PMI-Byonic	PMI-Byonic (A2)	A	2	Unambiguous	TGLLCHLNDACISNPCNEGSNCDTNPVNGK	[R].TGLLcHLNDAcIsNPcNEGSNcDTNPVNGK.[A]	C5(Carbamidomethyl); C11(Carbamidomethyl); S13(Hex(1)Pent(2)); C16(Carbamidomethyl); C22(Carbamidomethyl)	1	1	Q01705	Q01705	Neurogenic locus notch homolog protein 1 OS=Mus musculus OX=10090 GN=Notch1 PE=1 SV=3	0	4	4	1	0	1	1	1	940.15	3757.58	3757.56	6.10051	0.00573075	0	0	432359	HCD (High Energy Collision Dissociation)	MS2	0	100	13.2446	4877	4877	4876	FP021821_14.raw	0/0		11.5589	829.432	829.432	2.4	2.76111e-12	4.09088e-13	0	0
FALSE	High	PMI-Byonic	PMI-Byonic (A2)	A	2	Unambiguous	TGLLCHLNDACISNPCNEGSNCDTNPVNGK	[R].tGLLcHLNDAcISNPcNEGSNcDTNPVNGK.[A]	T1(Hex(1)); C5(Carbamidomethyl); C11(Carbamidomethyl); C16(Carbamidomethyl); C22(Carbamidomethyl)	1	1	Q01705	Q01705	Neurogenic locus notch homolog protein 1 OS=Mus musculus OX=10090 GN=Notch1 PE=1 SV=3	0	3	3	1	0	1	1	1	1165.17	3493.49	3493.47	4.67399	0.00544282	0	0	239826	HCD (High Energy Collision Dissociation)	MS2	0	100	13.286	4895	4895	4887	FP021821_14.raw	0/0		7.08005	568.744	568.744	2.8	8.31667e-08	7.35632e-09	0	0
FALSE	High	PMI-Byonic	PMI-Byonic (A2)	A	2	Unambiguous	TGLLCHLNDACISNPCNEGSNCDTNPVNGK	[R].tGLLcHLNDAcISNPcNEGSNcDTNPVnGK.[A]	T1(Hex(1)); C5(Carbamidomethyl); C11(Carbamidomethyl); C16(Carbamidomethyl); C22(Carbamidomethyl); N28(Deamidated)	1	1	Q01705	Q01705	Neurogenic locus notch homolog protein 1 OS=Mus musculus OX=10090 GN=Notch1 PE=1 SV=3	0	4	4	1	0	1	1	1	874.376	3494.48	3494.46	7.37404	0.00644207	0	0	252189	HCD (High Energy Collision Dissociation)	MS2	0	100	13.3161	4908	4908	4898	FP021821_14.raw	0/0		5.34433	524.681	524.681	2.8	4.52552e-06	5.78652e-07	0	0
FALSE	High	PMI-Byonic	PMI-Byonic (A2)	A	2	Unambiguous	TGLLCHLNDACISNPCNEGSNCDTNPVNGK	[R].tGLLcHLNDAcISNPcNEGSNcDTNPVNGK.[A]	T1(Hex(1)); C5(Carbamidomethyl); C11(Carbamidomethyl); C16(Carbamidomethyl); C22(Carbamidomethyl)	1	1	Q01705	Q01705	Neurogenic locus notch homolog protein 1 OS=Mus musculus OX=10090 GN=Notch1 PE=1 SV=3	0	3	3	1	0	1	1	1	1165.17	3493.49	3493.47	4.88365	0.00568696	0	0	301674	HCD (High Energy Collision Dissociation)	MS2	0	100	13.1196	4824	4824	4821	FP021821_14.raw	0/0		6.90397	593.198	593.198	2.8	1.24748e-07	1.41054e-08	0	0
FALSE	High	PMI-Byonic	PMI-Byonic (A2)	A	2	Unambiguous	AICTCPSGYTGPACSQDVDECALGANPCEHAGK	[K].AIcTcPSGYTGPAcSQDVDEcALGANPcEHAGK.[C]	C3(Carbamidomethyl); C5(Carbamidomethyl); C14(Carbamidomethyl); C21(Carbamidomethyl); C28(Carbamidomethyl)	1	1	Q01705	Q01705	Neurogenic locus notch homolog protein 1 OS=Mus musculus OX=10090 GN=Notch1 PE=1 SV=3	0	3	3	1	0	1	1	1	1185.16	3553.47	3553.45	4.43971	0.00525877	0	0	425982	HCD (High Energy Collision Dissociation)	MS2	1.26121	100	13.0653	4801	4801	4799	FP021821_14.raw	0/0		15.9603	1006.05	1006.05	1006.05	1.09563e-16	2.19125e-17	0	0
FALSE	High	PMI-Byonic	PMI-Byonic (A2)	A	2	Unambiguous	AICTCPSGYTGPACSQDVDECALGANPCEHAGK	[K].AIcTcPSGYTGPAcSQDVDEcALGANPcEHAGK.[C]	C3(Carbamidomethyl); C5(Carbamidomethyl); C14(Carbamidomethyl); C21(Carbamidomethyl); C28(Carbamidomethyl)	1	1	Q01705	Q01705	Neurogenic locus notch homolog protein 1 OS=Mus musculus OX=10090 GN=Notch1 PE=1 SV=3	0	4	4	1	0	1	1	1	889.123	3553.47	3553.45	4.79663	0.00426115	0	0	2.39352e+06	HCD (High Energy Collision Dissociation)	MS2	0	86.2431	12.9601	4756	4756	4755	FP021821_14.raw	0/0		30.0057	1457.69	1457.69	1457.69	9.86859e-31	9.86843e-31	0	0
FALSE	High	PMI-Byonic	PMI-Byonic (A2)	A	2	Unambiguous	AICTCPSGYTGPACSQDVDECALGANPCEHAGK	[K].AIcTcPSGYTGPAcSQDVDEcALGANPcEHAGK.[C]	C3(Carbamidomethyl); C5(Carbamidomethyl); C14(Carbamidomethyl); C21(Carbamidomethyl); C28(Carbamidomethyl)	1	1	Q01705	Q01705	Neurogenic locus notch homolog protein 1 OS=Mus musculus OX=10090 GN=Notch1 PE=1 SV=3	0	3	3	1	0	1	1	1	1185.16	3553.47	3553.45	5.36723	0.0063574	0	0	2927365	HCD (High Energy Collision Dissociation)	MS2	0	61.1577	12.9365	4746	4746	4744	FP021821_14.raw	0/0		30.0057	1344.62	1344.62	1344.62	9.86859e-31	9.8684e-31	0	0
FALSE	High	PMI-Byonic	PMI-Byonic (A2)	A	2	Unambiguous	AICTCPSGYTGPACSQDVDECALGANPCEHAGK	[K].AIcTcPSGYTGPAcSQDVDEcALGANPcEHAGK.[C]	C3(Carbamidomethyl); C5(Carbamidomethyl); C14(Carbamidomethyl); C21(Carbamidomethyl); C28(Carbamidomethyl)	1	1	Q01705	Q01705	Neurogenic locus notch homolog protein 1 OS=Mus musculus OX=10090 GN=Notch1 PE=1 SV=3	0	4	4	1	0	1	1	1	889.125	3553.48	3553.45	6.10203	0.00542082	0	0	1146532	HCD (High Energy Collision Dissociation)	MS2	0	100	12.8363	4703	4703	4700	FP021821_14.raw	0/0		30.0057	1470.59	1470.59	1470.59	9.86859e-31	9.86835e-31	0	0
FALSE	High	PMI-Byonic	PMI-Byonic (A2)	A	2	Unambiguous	AICTCPSGYTGPACSQDVDECALGANPCEHAGK	[K].AIcTcPSGYTGPAcSQDVDEcALGANPcEHAGK.[C]	C3(Carbamidomethyl); C5(Carbamidomethyl); C14(Carbamidomethyl); C21(Carbamidomethyl); C28(Carbamidomethyl)	1	1	Q01705	Q01705	Neurogenic locus notch homolog protein 1 OS=Mus musculus OX=10090 GN=Notch1 PE=1 SV=3	0	3	3	1	0	1	1	1	1185.16	3553.47	3553.45	5.26417	0.00623533	0	0	390286	HCD (High Energy Collision Dissociation)	MS2	0	100	12.8127	4693	4693	4689	FP021821_14.raw	0/0		15.9603	1044.57	1044.57	1044.57	1.09563e-16	1.21736e-17	0	0
FALSE	High	PMI-Byonic	PMI-Byonic (A2)	A	2	Unambiguous	AICTCPSGYTGPACSQDVDECALGANPCEHAGK	[K].AIcTcPSGYTGPAcSQDVDEcALGANPcEHAGK.[C]	C3(Carbamidomethyl); C5(Carbamidomethyl); C14(Carbamidomethyl); C21(Carbamidomethyl); C28(Carbamidomethyl)	1	1	Q01705	Q01705	Neurogenic locus notch homolog protein 1 OS=Mus musculus OX=10090 GN=Notch1 PE=1 SV=3	0	4	4	1	0	1	1	1	889.123	3553.47	3553.45	4.93404	0.00438322	0	0	300548	HCD (High Energy Collision Dissociation)	MS2	0	100	13.0955	4814	4814	4810	FP021821_14.raw	0/0		30.0057	1269.34	1269.34	1269.34	9.86859e-31	9.86845e-31	0	0
FALSE	High	PMI-Byonic	PMI-Byonic (A2)	A	2	Unambiguous	AICTCPSGYTGPACSQDVDECALGANPCEHAGK	[K].AIcTcPSGYTGPAcSQDVDEcALGANPcEHAGK.[C]	C3(Carbamidomethyl); C5(Carbamidomethyl); C14(Carbamidomethyl); C21(Carbamidomethyl); C28(Carbamidomethyl)	1	1	Q01705	Q01705	Neurogenic locus notch homolog protein 1 OS=Mus musculus OX=10090 GN=Notch1 PE=1 SV=3	0	3	3	1	0	1	1	1	1185.16	3553.47	3553.45	4.02748	0.00477049	0	0	217542	HCD (High Energy Collision Dissociation)	MS2	0	100	13.2383	4875	4875	4865	FP021821_14.raw	0/0		5.38843	486.705	486.705	486.705	4.08853e-06	4.34525e-07	0	0
FALSE	High	PMI-Byonic	PMI-Byonic (A2)	A	2	Unambiguous	CLNTLGSFECQCLQGYTGPR	[K].cLnTLGsFEcQcLQGYTGPR.[C]	C1(Carbamidomethyl); N3(Oxidation); S7(Hex(1)); C10(Carbamidomethyl); C12(Carbamidomethyl)	1	1	Q01705	Q01705	Neurogenic locus notch homolog protein 1 OS=Mus musculus OX=10090 GN=Notch1 PE=1 SV=3	0	3	3	1	0	1	1	1	847.039	2539.1	2539.09	5.20458	0.00440497	0	0	537814	HCD (High Energy Collision Dissociation)	MS2	0	100	15.3389	5770	5770	5767	FP021821_14.raw	0/0		8.54764	667.512	667.512	3.6	2.83373e-09	4.41584e-10	0	0
FALSE	High	PMI-Byonic	PMI-Byonic (A2)	A	2	Unambiguous	CLNTLGSFECQCLQGYTGPR	[K].cLNTLGsFEcQcLQGYTGPR.[C]	C1(Carbamidomethyl); S7(Hex(1)); C10(Carbamidomethyl); C12(Carbamidomethyl)	1	1	Q01705	Q01705	Neurogenic locus notch homolog protein 1 OS=Mus musculus OX=10090 GN=Notch1 PE=1 SV=3	0	3	3	1	0	1	1	1	841.707	2523.11	2523.09	4.91554	0.00413412	0	0	443325	HCD (High Energy Collision Dissociation)	MS2	4.27668	100	15.3804	5788	5788	5778	FP021821_14.raw	0/0		9.72372	725.537	725.537	3.6	1.88919e-10	1.79932e-11	0	0
FALSE	High	PMI-Byonic	PMI-Byonic (A2)	A	2	Unambiguous	CLNTLGSFECQCLQGYTGPR	[K].cLnTLGsFEcQcLQGYTGPR.[C]	C1(Carbamidomethyl); N3(Oxidation); S7(Hex(1)); C10(Carbamidomethyl); C12(Carbamidomethyl)	1	1	Q01705	Q01705	Neurogenic locus notch homolog protein 1 OS=Mus musculus OX=10090 GN=Notch1 PE=1 SV=3	0	2	2	1	0	1	1	1	1270.05	2539.1	2539.09	2.73394	0.00347086	0	0	138722	HCD (High Energy Collision Dissociation)	MS2	0	100	15.4212	5805	5805	5800	FP021821_14.raw	0/0		3.74571	328.621	328.621	3.6	0.000179591	4.69304e-06	0	0
FALSE	High	PMI-Byonic	PMI-Byonic (A2)	A	2	Unambiguous	CLNTLGSFECQCLQGYTGPR	[K].cLnTLGsFEcQcLQGYTGPR.[C]	C1(Carbamidomethyl); N3(Oxidation); S7(Hex(1)); C10(Carbamidomethyl); C12(Carbamidomethyl)	1	1	Q01705	Q01705	Neurogenic locus notch homolog protein 1 OS=Mus musculus OX=10090 GN=Notch1 PE=1 SV=3	0	3	3	1	0	1	1	1	847.038	2539.1	2539.09	4.19498	0.00355047	0	0	860457	HCD (High Energy Collision Dissociation)	MS2	1.05857	100	15.464	5823	5823	5822	FP021821_14.raw	0/0		9.72372	737.947	737.947	3.6	1.88919e-10	2.24913e-11	0	0
FALSE	High	PMI-Byonic	PMI-Byonic (A2)	A	2	Unambiguous	CLNTLGSFECQCLQGYTGPR	[K].cLNTLGsFEcQcLQGYTGPR.[C]	C1(Carbamidomethyl); S7(Hex(1)); C10(Carbamidomethyl); C12(Carbamidomethyl)	1	1	Q01705	Q01705	Neurogenic locus notch homolog protein 1 OS=Mus musculus OX=10090 GN=Notch1 PE=1 SV=3	0	3	3	1	0	1	1	1	841.707	2523.11	2523.09	4.26239	0.0035848	0	0	492220	HCD (High Energy Collision Dissociation)	MS2	6.08137	100	15.4919	5835	5835	5833	FP021821_14.raw	0/0		8.72372	684.639	684.639	3.6	1.88919e-09	1.59704e-10	0	0
FALSE	High	PMI-Byonic	PMI-Byonic (A2)	A	2	Unambiguous	CLNTLGSFECQCLQGYTGPR	[K].cLntLGSFEcQcLQGYTGPR.[C]	C1(Carbamidomethyl); N3(Oxidation); T4(Hex(1)); C10(Carbamidomethyl); C12(Carbamidomethyl)	1	1	Q01705	Q01705	Neurogenic locus notch homolog protein 1 OS=Mus musculus OX=10090 GN=Notch1 PE=1 SV=3	0	3	3	1	0	1	1	1	847.039	2539.1	2539.09	5.13247	0.00434393	0	0	131333	HCD (High Energy Collision Dissociation)	MS2	0	100	15.5967	5880	5880	5877	FP021821_14.raw	0/0		2.98294	296.497	296.497	2.4	0.00104007	3.29358e-05	0	0
FALSE	High	PMI-Byonic	PMI-Byonic (A2)	A	2	Unambiguous	INEFQCQCPK	[K].INEFQcQcPK.[G]	C6(Carbamidomethyl); C8(Carbamidomethyl)	1	1	Q01705	Q01705	Neurogenic locus notch homolog protein 1 OS=Mus musculus OX=10090 GN=Notch1 PE=1 SV=3	0	2	2	1	0	1	1	1	662.298	1323.59	1323.58	4.74953	0.0031432	0	0	389514	HCD (High Energy Collision Dissociation)	MS2	0	100	9.459	3253	3253	3248	FP021821_14.raw	0/0		6.55082	525.181	525.181	525.181	2.81305e-07	2.65317e-08	0	0
FALSE	High	PMI-Byonic	PMI-Byonic (A2)	A	2	Unambiguous	GFNGHLCQYDVDECASTPCKNGAK	[K].GFNGHLcqYDVDEcAsTPcKNGAK.[C]	C7(Carbamidomethyl); Q8(Deamidated); C14(Carbamidomethyl); S16(Hex(1)Pent(1)R0); C19(Carbamidomethyl)	1	1	Q01705	Q01705	Neurogenic locus notch homolog protein 1 OS=Mus musculus OX=10090 GN=Notch1 PE=1 SV=3	1	4	4	1	0	1	1	1	756.571	3023.26	3023.23	9.96143	0.00752893	0	0	342540	HCD (High Energy Collision Dissociation)	MS2	14.9577	100	10.7877	3822	3822	3820	FP021821_14.raw	0/0		4.32139	484.133	484.133	1.2	4.771e-05	1.05919e-06	0	0
FALSE	High	PMI-Byonic	PMI-Byonic (A2)	A	2	Unambiguous	GFNGHLCQYDVDECASTPCK	[K].GFnGHLcQYDVDEcAsTPcK.[N]	N3(Deamidated); C7(Carbamidomethyl); C14(Carbamidomethyl); S16(Hex(1)Pent(2)); C19(Carbamidomethyl)	1	1	Q01705	Q01705	Neurogenic locus notch homolog protein 1 OS=Mus musculus OX=10090 GN=Notch1 PE=1 SV=3	0	3	3	1	0	1	1	1	929.037	2785.1	2785.08	5.59267	0.00519201	0	0	178922	HCD (High Energy Collision Dissociation)	MS2	0	100	12.56	4585	4585	4579	FP021821_14.raw	0/0		5.72925	549.679	549.679	1.2	1.8653e-06	1.44987e-07	0	0
FALSE	High	PMI-Byonic	PMI-Byonic (A2)	A	2	Unambiguous	GFNGHLCQYDVDECASTPCKNGAK	[K].GFNGHLcQYDVDEcAsTPcKNGAK.[C]	C7(Carbamidomethyl); C14(Carbamidomethyl); S16(Hex(1)Pent(2)); C19(Carbamidomethyl)	1	1	Q01705	Q01705	Neurogenic locus notch homolog protein 1 OS=Mus musculus OX=10090 GN=Notch1 PE=1 SV=3	1	3	3	1	0	1	1	1	1052.44	3155.3	3154.29	319.203	0.33562	0	0	305574	HCD (High Energy Collision Dissociation)	MS2	0	100	10.7964	3826	3826	3820	FP021821_14.raw	0/0		3.6576	469.48	469.48	1.2	0.00021999	6.54904e-06	0	0
FALSE	High	PMI-Byonic	PMI-Byonic (A2)	A	2	Unambiguous	GFNGHLCQYDVDECASTPCKNGAK	[K].GFNGHLcQYDVDEcAsTPcKNGAK.[C]	C7(Carbamidomethyl); C14(Carbamidomethyl); S16(Hex(1)Pent(2)); C19(Carbamidomethyl)	1	1	Q01705	Q01705	Neurogenic locus notch homolog protein 1 OS=Mus musculus OX=10090 GN=Notch1 PE=1 SV=3	1	4	4	1	0	1	1	1	789.331	3154.3	3154.29	3.31207	0.00261181	0	0	2.30349e+06	HCD (High Energy Collision Dissociation)	MS2	1.02917	100	10.8366	3843	3843	3842	FP021821_14.raw	0/0		30.0057	1177.28	1177.28	1.2	9.86859e-31	9.8681e-31	0	0
FALSE	High	PMI-Byonic	PMI-Byonic (A2)	A	2	Unambiguous	GFNGHLCQYDVDECASTPCKNGAK	[K].GFNGHLcQYDVDEcAsTPcKnGAK.[C]	C7(Carbamidomethyl); C14(Carbamidomethyl); S16(Hex(1)Pent(2)); C19(Carbamidomethyl); N21(Deamidated)	1	1	Q01705	Q01705	Neurogenic locus notch homolog protein 1 OS=Mus musculus OX=10090 GN=Notch1 PE=1 SV=3	1	4	4	1	0	1	1	1	789.58	3155.3	3155.28	6.82933	0.00538711	0	0	924277	HCD (High Energy Collision Dissociation)	MS2	5.60276	100	10.9642	3898	3898	3897	FP021821_14.raw	0/0		13.1887	939.73	939.73	1.2	6.4752e-14	8.93301e-15	0	0
FALSE	High	PMI-Byonic	PMI-Byonic (A2)	A	2	Unambiguous	GFNGHLCQYDVDECASTPCKNGAK	[K].GFNGHLcQYDVDEcAsTPcKnGAK.[C]	C7(Carbamidomethyl); C14(Carbamidomethyl); S16(Hex(1)); C19(Carbamidomethyl); N21(Deamidated)	1	1	Q01705	Q01705	Neurogenic locus notch homolog protein 1 OS=Mus musculus OX=10090 GN=Notch1 PE=1 SV=3	1	4	4	1	0	1	1	1	723.557	2891.21	2891.19	5.10424	0.00368933	0	0	138485	HCD (High Energy Collision Dissociation)	MS2	19.8372	100	11.0598	3940	3940	3930	FP021821_14.raw	0/0		8.66603	679.234	679.234	1.2	2.15758e-09	1.974e-10	0	0
FALSE	High	PMI-Byonic	PMI-Byonic (A2)	A	2	Unambiguous	GFNGHLCQYDVDECASTPCKNGAK	[K].GFNGHLcQYDVDEcAsTPcKnGAK.[C]	C7(Carbamidomethyl); C14(Carbamidomethyl); S16(Hex(1)Pent(1)); C19(Carbamidomethyl); N21(Deamidated)	1	1	Q01705	Q01705	Neurogenic locus notch homolog protein 1 OS=Mus musculus OX=10090 GN=Notch1 PE=1 SV=3	1	4	4	1	0	1	1	1	756.817	3024.25	3023.23	335.161	0.253318	0	0	222943	HCD (High Energy Collision Dissociation)	MS2	0	100	11.0832	3950	3950	3941	FP021821_14.raw	0/0		6.66603	576.356	576.356	1.2	2.15758e-07	2.05275e-08	0	0
FALSE	High	PMI-Byonic	PMI-Byonic (A2)	A	2	Unambiguous	GFNGHLCQYDVDECASTPCKNGAK	[K].GFNGHLcQYDVDEcAsTPcKnGAK.[C]	C7(Carbamidomethyl); C14(Carbamidomethyl); S16(Hex(1)Pent(2)); C19(Carbamidomethyl); N21(Deamidated)	1	1	Q01705	Q01705	Neurogenic locus notch homolog protein 1 OS=Mus musculus OX=10090 GN=Notch1 PE=1 SV=3	1	3	3	1	0	1	1	1	1052.76	3156.28	3155.28	317.592	0.334031	0	0	205960	HCD (High Energy Collision Dissociation)	MS2	0	100	11.0854	3951	3951	3941	FP021821_14.raw	0/0		5.69596	619.73	619.73	1.2	2.01389e-06	1.64454e-07	0	0
FALSE	High	PMI-Byonic	PMI-Byonic (A2)	A	2	Unambiguous	GFNGHLCQYDVDECASTPCKNGAK	[K].GFNGHLcQYDVDEcAsTPcKnGAK.[C]	C7(Carbamidomethyl); C14(Carbamidomethyl); S16(Hex(1)Pent(2)); C19(Carbamidomethyl); N21(Deamidated)	1	1	Q01705	Q01705	Neurogenic locus notch homolog protein 1 OS=Mus musculus OX=10090 GN=Notch1 PE=1 SV=3	1	4	4	1	0	1	1	1	789.578	3155.29	3155.28	4.4307	0.00349502	0	0	3.29233e+06	HCD (High Energy Collision Dissociation)	MS2	0.298223	67.5236	11.0959	3955	3955	3952	FP021821_14.raw	0/0		30.0057	1227.07	1227.07	1.2	9.86859e-31	9.86827e-31	0	0
FALSE	High	PMI-Byonic	PMI-Byonic (A2)	A	2	Unambiguous	GFNGHLCQYDVDECASTPCKNGAK	[K].GFNGHLcqYDVDEcAstPcKnGAK.[C]	C7(Carbamidomethyl); Q8(Deamidated); C14(Carbamidomethyl); S16(Fuc(1)); T17(Fuc(1)); C19(Carbamidomethyl); N21(Deamidated)	1	1	Q01705	Q01705	Neurogenic locus notch homolog protein 1 OS=Mus musculus OX=10090 GN=Notch1 PE=1 SV=3	1	4	4	1	0	1	1	1	757.319	3026.25	3022.24	1328.52	1.00378	0	0	273028	HCD (High Energy Collision Dissociation)	MS2	26.6184	100	11.1089	3961	3961	3952	FP021821_14.raw	0/0		1.58991	338.546	338.546	251.738	0.0257092	0.000559137	0	0
FALSE	High	PMI-Byonic	PMI-Byonic (A2)	A	2	Unambiguous	GFNGHLCQYDVDECASTPCKNGAK	[K].GFNGHLcQYDVDEcAsTPcKnGAK.[C]	C7(Carbamidomethyl); C14(Carbamidomethyl); S16(Hex(1)Pent(2)); C19(Carbamidomethyl); N21(Deamidated)	1	1	Q01705	Q01705	Neurogenic locus notch homolog protein 1 OS=Mus musculus OX=10090 GN=Notch1 PE=1 SV=3	1	4	4	1	0	1	1	1	789.578	3155.29	3155.28	4.19857	0.00331191	0	0	1.20399e+06	HCD (High Energy Collision Dissociation)	MS2	0	100	11.2226	4009	4009	4007	FP021821_14.raw	0/0		13.6659	900.713	900.713	1.2	2.1584e-14	1.83517e-15	0	0
FALSE	High	PMI-Byonic	PMI-Byonic (A2)	A	2	Unambiguous	GFNGHLCQYDVDECASTPCKNGAK	[K].GFNGHLcQYDVDEcAsTPcKNGAK.[C]	C7(Carbamidomethyl); C14(Carbamidomethyl); S16(Hex(1)Pent(2)); C19(Carbamidomethyl)	1	1	Q01705	Q01705	Neurogenic locus notch homolog protein 1 OS=Mus musculus OX=10090 GN=Notch1 PE=1 SV=3	1	4	4	1	0	1	1	1	789.582	3155.31	3154.29	321.734	0.25371	0	0	1.23812e+06	HCD (High Energy Collision Dissociation)	MS2	4.19512	100	10.7233	3795	3795	3788	FP021821_14.raw	0/0		30.0057	1134.38	1134.38	1.2	9.86859e-31	9.86761e-31	0	0
FALSE	High	PMI-Byonic	PMI-Byonic (A2)	A	2	Unambiguous	GFNGHLCQYDVDECASTPCKNGAK	[K].GFNGHLcQYDVDEcAsTPcKnGAK.[C]	C7(Carbamidomethyl); C14(Carbamidomethyl); S16(Hex(1)Pent(2)); C19(Carbamidomethyl); N21(Deamidated)	1	1	Q01705	Q01705	Neurogenic locus notch homolog protein 1 OS=Mus musculus OX=10090 GN=Notch1 PE=1 SV=3	1	4	4	1	0	1	1	1	789.578	3155.29	3155.28	3.96644	0.00312881	0	0	404935	HCD (High Energy Collision Dissociation)	MS2	0	100	11.3495	4063	4063	4062	FP021821_14.raw	0/0		9.66603	742.943	742.943	1.2	2.15758e-10	3.15678e-11	0	0
FALSE	High	PMI-Byonic	PMI-Byonic (A2)	A	2	Unambiguous	GFNGHLCQYDVDECASTPCKNGAK	[K].GFnGHLcQYDVDEcAsTPcKNGAK.[C]	N3(Deamidated); C7(Carbamidomethyl); C14(Carbamidomethyl); S16(Hex(1)Pent(2)); C19(Carbamidomethyl)	1	1	Q01705	Q01705	Neurogenic locus notch homolog protein 1 OS=Mus musculus OX=10090 GN=Notch1 PE=1 SV=3	1	4	4	1	0	1	1	1	789.577	3155.29	3155.28	3.03794	0.00239638	0	0	942448	HCD (High Energy Collision Dissociation)	MS2	0	100	11.6029	4173	4173	4172	FP021821_14.raw	0/0		15.6593	1046.99	1046.99	1.2	2.19127e-16	3.98409e-17	0	0
FALSE	High	PMI-Byonic	PMI-Byonic (A2)	A	2	Unambiguous	GFNGHLCQYDVDECASTPCK	[K].GFNGHLcQYDVDEcAsTPcK.[N]	C7(Carbamidomethyl); C14(Carbamidomethyl); S16(Hex(1)Pent(2)); C19(Carbamidomethyl)	1	1	Q01705	Q01705	Neurogenic locus notch homolog protein 1 OS=Mus musculus OX=10090 GN=Notch1 PE=1 SV=3	0	3	3	1	0	1	1	1	928.709	2784.11	2784.1	5.99185	0.00556063	0	0	282855	HCD (High Energy Collision Dissociation)	MS2	0	100	11.6607	4198	4198	4194	FP021821_14.raw	0/0		5.72925	534.131	534.131	1.2	1.8653e-06	1.26685e-07	0	0
FALSE	High	PMI-Byonic	PMI-Byonic (A2)	A	2	Unambiguous	GFNGHLCQYDVDECASTPCKNGAK	[K].GFNGHLcQYDVDEcAsTPcKnGAK.[C]	C7(Carbamidomethyl); C14(Carbamidomethyl); S16(Hex(1)Pent(2)); C19(Carbamidomethyl); N21(Deamidated)	1	1	Q01705	Q01705	Neurogenic locus notch homolog protein 1 OS=Mus musculus OX=10090 GN=Notch1 PE=1 SV=3	1	4	4	1	0	1	1	1	790.076	3157.28	3155.28	635.891	0.501603	0	0	778627	HCD (High Energy Collision Dissociation)	MS2	27.5232	100	11.7313	4228	4228	4227	FP021821_14.raw	0/0		10.5771	752.8	752.8	1.2	2.64792e-11	3.71826e-12	0	0
FALSE	High	PMI-Byonic	PMI-Byonic (A2)	A	2	Unambiguous	GFNGHLCQYDVDECASTPCK	[K].GFNGHLcQYDVDEcAsTPcK.[N]	C7(Carbamidomethyl); C14(Carbamidomethyl); S16(Hex(1)Pent(2)); C19(Carbamidomethyl)	1	1	Q01705	Q01705	Neurogenic locus notch homolog protein 1 OS=Mus musculus OX=10090 GN=Notch1 PE=1 SV=3	0	3	3	1	0	1	1	1	928.707	2784.11	2784.1	4.15034	0.00385164	0	0	352283	HCD (High Energy Collision Dissociation)	MS2	4.45911	100	11.783	4250	4250	4249	FP021821_14.raw	0/0		7.06877	590.941	590.941	1.2	8.53557e-08	8.38262e-09	0	0
FALSE	High	PMI-Byonic	PMI-Byonic (A2)	A	2	Unambiguous	GFNGHLCQYDVDECASTPCKNGAK	[K].GFNGHLcqYDVDEcAsTPcKnGAK.[C]	C7(Carbamidomethyl); Q8(Deamidated); C14(Carbamidomethyl); S16(Hex(1)Pent(2)); C19(Carbamidomethyl); N21(Deamidated)	1	1	Q01705	Q01705	Neurogenic locus notch homolog protein 1 OS=Mus musculus OX=10090 GN=Notch1 PE=1 SV=3	1	4	4	1	0	1	1	1	789.824	3156.28	3156.26	4.92981	0.00388994	0	0	681026	HCD (High Energy Collision Dissociation)	MS2	0	100	11.8642	4285	4285	4282	FP021821_14.raw	0/0		13.6659	949.638	949.638	1.2	2.1584e-14	3.3543e-15	0	0
FALSE	High	PMI-Byonic	PMI-Byonic (A2)	A	2	Unambiguous	GFNGHLCQYDVDECASTPCKNGAK	[K].GFNGHLcqYDVDEcAsTPcKnGAK.[C]	C7(Carbamidomethyl); Q8(Deamidated); C14(Carbamidomethyl); S16(Hex(1)Pent(2)); C19(Carbamidomethyl); N21(Deamidated)	1	1	Q01705	Q01705	Neurogenic locus notch homolog protein 1 OS=Mus musculus OX=10090 GN=Notch1 PE=1 SV=3	1	4	4	1	0	1	1	1	789.824	3156.27	3156.26	4.38835	0.0034627	0	0	282371	HCD (High Energy Collision Dissociation)	MS2	3.26632	100	11.9869	4338	4338	4337	FP021821_14.raw	0/0		8.66603	699.833	699.833	1.2	2.15758e-09	2.33699e-10	0	0
FALSE	High	PMI-Byonic	PMI-Byonic (A2)	A	2	Unambiguous	GFNGHLCQYDVDECASTPCKNGAK	[K].GFnGHLcQYDVDEcAsTPcKNGAK.[C]	N3(Deamidated); C7(Carbamidomethyl); C14(Carbamidomethyl); S16(Hex(1)Pent(2)); C19(Carbamidomethyl)	1	1	Q01705	Q01705	Neurogenic locus notch homolog protein 1 OS=Mus musculus OX=10090 GN=Notch1 PE=1 SV=3	1	4	4	1	0	1	1	1	789.577	3155.29	3155.28	3.11531	0.00245742	0	0	470334	HCD (High Energy Collision Dissociation)	MS2	0	100	11.4766	4119	4119	4117	FP021821_14.raw	0/0		8.5771	660.271	660.271	1.2	2.64791e-09	3.58182e-10	0	0
FALSE	High	PMI-Byonic	PMI-Byonic (A2)	A	2	Unambiguous	HGGTCQDRDNSYLCLCLK	[R].HGGTcQDRDNsYLcLcLK.[G]	C5(Carbamidomethyl); S11(Fuc(1)); C14(Carbamidomethyl); C16(Carbamidomethyl)	1	1	Q01705	Q01705	Neurogenic locus notch homolog protein 1 OS=Mus musculus OX=10090 GN=Notch1 PE=1 SV=3	1	4	4	1	0	1	1	1	586.512	2343.03	2343.02	4.49324	0.00263193	0	0	404878	HCD (High Energy Collision Dissociation)	MS2	10.7287	100	11.725	4226	4226	4216	FP021821_14.raw	0/0		5.37688	500.415	500.415	9.57628	4.1988e-06	5.04885e-07	0	0
FALSE	High	PMI-Byonic	PMI-Byonic (A2)	A	2	Unambiguous	HGGTCQDRDNSYLCLCLK	[R].HGGtcQDRDNSYLcLcLK.[G]	T4(Fuc(1)); C5(Carbamidomethyl); C14(Carbamidomethyl); C16(Carbamidomethyl)	1	1	Q01705	Q01705	Neurogenic locus notch homolog protein 1 OS=Mus musculus OX=10090 GN=Notch1 PE=1 SV=3	1	3	3	1	0	1	1	1	781.681	2343.03	2343.02	5.25442	0.00410373	0	0	198358	HCD (High Energy Collision Dissociation)	MS2	0	100	11.7485	4236	4236	4227	FP021821_14.raw	0/0		0.82368	354.349	354.349	6.8	0.150079	0.00335567	0	0
FALSE	High	PMI-Byonic	PMI-Byonic (A2)	A	2	Unambiguous	HGGTCQDRDNSYLCLCLK	[R].HGGtcQDRDNSYLcLcLK.[G]	T4(Fuc(1)); C5(Carbamidomethyl); C14(Carbamidomethyl); C16(Carbamidomethyl)	1	1	Q01705	Q01705	Neurogenic locus notch homolog protein 1 OS=Mus musculus OX=10090 GN=Notch1 PE=1 SV=3	1	4	4	1	0	1	1	1	586.511	2343.02	2343.02	3.34705	0.00196055	0	0	464853	HCD (High Energy Collision Dissociation)	MS2	0	100	11.8359	4273	4273	4271	FP021821_14.raw	0/0		3.52928	389.159	389.159	6.8	0.000295611	9.01966e-06	0	0
FALSE	High	PMI-Byonic	PMI-Byonic (A2)	A	2	Unambiguous	HGGTCQDRDNSYLCLCLK	[R].HGGtcQDRDNSYLcLcLK.[G]	T4(HexNAc(1)Hex(1)Fuc(1)NeuAc(1)); C5(Carbamidomethyl); C14(Carbamidomethyl); C16(Carbamidomethyl)	1	1	Q01705	Q01705	Neurogenic locus notch homolog protein 1 OS=Mus musculus OX=10090 GN=Notch1 PE=1 SV=3	1	4	4	1	0	1	1	1	750.571	2999.26	2999.24	5.92759	0.00444457	0	0	119184	HCD (High Energy Collision Dissociation)	MS2	3.91681	100	12.765	4673	4673	4667	FP021821_14.raw	0/0		1.10565	206.554	206.554	0.8	0.0784053	0.00229245	0	0
[truncated: 7 more columns]

## Sheet: FP033021_2
Checked	Confidence	Identifying Node Type	Identifying Node	Search ID	Identifying Node No	PSM Ambiguity	Sequence	Annotated Sequence	Modifications	# Protein Groups	# Proteins	Master Protein Accessions	Protein Accessions	Protein Descriptions	# Missed Cleavages	Charge	Original Precursor Charge	DeltaScore	DeltaCn	Rank	Search Engine Rank	Concatenated Rank	m/z [Da]	MH+ [Da]	Theo. MH+ [Da]	DeltaM [ppm]	Deltam/z [Da]	Matched Ions	Total Ions	Intensity	Activation Type	MS Order	Isolation Interference [%]	Ion Inject Time [ms]	RT [min]	First Scan	Last Scan	Master Scan(s)	Spectrum File	Ions Matched	Annotation	|Log Prob|	Byonic Score	Delta Byonic Score	Delta Mod Score	PEP 2D	q-Value 2D	FDR 2D	Peptide Group FDR 2D
FALSE	High	PMI-Byonic	PMI-Byonic (A2)	A	2	Unambiguous	CQDSNPCLSTPCK	[R].cQDSNPcLsTPcK.[N]	C1(Carbamidomethyl); C7(Carbamidomethyl); S9(Hex(1)Pent(2)R0); C12(Carbamidomethyl)	1	1	Q01705	Q01705	Neurogenic locus notch homolog protein 1 OS=Mus musculus OX=10090 GN=Notch1 PE=1 SV=3	0	2	2	1	0	1	1	1	996.889	1992.77	1992.77	-0.412214	-0.000410724	0	0	107433	HCD (High Energy Collision Dissociation)	MS2	0	100	7.85277	2435	2435	2426	FP033021_2.raw	0/0		7.67767	565.361	565.361	0	2.10055e-08	2.24349e-09	0	0
FALSE	High	PMI-Byonic	PMI-Byonic (A2)	A	2	Unambiguous	CQDSNPCLSTPCKNAGTCHVVDHGGTVDYACSCPLGFSGPLCLTPLDNACLANPCR	[R].cQDSNPcLSTPcKNAGtcHVVDHGGTVDYAcScPLGFsGPLcLTPLDNAcLANPcR.[N]	C1(Carbamidomethyl); C7(Carbamidomethyl); C12(Carbamidomethyl); T17(Hex(1)Pent(2)); C18(Carbamidomethyl); C31(Carbamidomethyl); C33(Carbamidomethyl); S38(Fuc(1)); C42(Carbamidomethyl); C50(Carbamidomethyl); C55(Carbamidomethyl)	1	1	Q01705	Q01705	Neurogenic locus notch homolog protein 1 OS=Mus musculus OX=10090 GN=Notch1 PE=1 SV=3	1	5	5	1	0	1	1	1	1365.58	6823.86	6823.87	-2.10398	-0.00287146	0	0	245352	HCD (High Energy Collision Dissociation)	MS2	100	93.9586	15.3447	5963	5963	5957	FP033021_2.raw	0/0		12.493	859.249	859.249	2.4	3.21349e-13	6.28099e-14	0	0
FALSE	High	PMI-Byonic	PMI-Byonic (A2)	A	2	Unambiguous	CQDSNPCLSTPCK	[R].cQDSNPcLsTPcK.[N]	C1(Carbamidomethyl); C7(Carbamidomethyl); S9(Hex(1)Pent(2)); C12(Carbamidomethyl)	1	1	Q01705	Q01705	Neurogenic locus notch homolog protein 1 OS=Mus musculus OX=10090 GN=Notch1 PE=1 SV=3	0	3	3	1	0	1	1	1	664.928	1992.77	1992.77	-1.24587	-0.000827581	0	0	494872	HCD (High Energy Collision Dissociation)	MS2	6.41972	100	7.97518	2487	2487	2481	FP033021_2.raw	0/0		5.96636	537.091	537.091	0	1.08053e-06	9.87824e-08	0	0
FALSE	High	PMI-Byonic	PMI-Byonic (A2)	A	2	Unambiguous	CQDSNPCLSTPCK	[R].cQDSNPcLsTPcK.[N]	C1(Carbamidomethyl); C7(Carbamidomethyl); S9(Hex(1)); C12(Carbamidomethyl)	1	1	Q01705	Q01705	Neurogenic locus notch homolog protein 1 OS=Mus musculus OX=10090 GN=Notch1 PE=1 SV=3	0	2	2	1	0	1	1	1	864.847	1728.69	1728.69	-0.590416	-0.000510322	0	0	159988	HCD (High Energy Collision Dissociation)	MS2	16.3396	100	7.5561	2308	2308	2306	FP033021_2.raw	0/0		6.58154	424.018	424.018	0	2.62094e-07	2.25655e-08	0	0
FALSE	High	PMI-Byonic	PMI-Byonic (A2)	A	2	Unambiguous	CQDSNPCLSTPCK	[R].cQDSNPcLsTPcK.[N]	C1(Carbamidomethyl); C7(Carbamidomethyl); S9(Hex(1)Pent(2)); C12(Carbamidomethyl)	1	1	Q01705	Q01705	Neurogenic locus notch homolog protein 1 OS=Mus musculus OX=10090 GN=Notch1 PE=1 SV=3	0	2	2	1	0	1	1	1	996.89	1992.77	1992.77	0.261659	0.000260713	0	0	1.39399e+06	HCD (High Energy Collision Dissociation)	MS2	2.34292	100	7.96436	2482	2482	2481	FP033021_2.raw	0/0		15.0061	909.298	909.298	0	9.86071e-16	2.31298e-16	0	0
FALSE	High	PMI-Byonic	PMI-Byonic (A2)	A	2	Unambiguous	CQDSNPCLSTPCK	[R].cQDSNPcLsTPcK.[N]	C1(Carbamidomethyl); C7(Carbamidomethyl); S9(Hex(1)); C12(Carbamidomethyl)	1	1	Q01705	Q01705	Neurogenic locus notch homolog protein 1 OS=Mus musculus OX=10090 GN=Notch1 PE=1 SV=3	0	2	2	1	0	1	1	1	864.846	1728.69	1728.69	-1.08472	-0.000937568	0	0	274304	HCD (High Energy Collision Dissociation)	MS2	10.8697	100	7.68378	2362	2362	2360	FP033021_2.raw	0/0		8.67767	609.984	609.984	0	2.10055e-09	2.16116e-10	0	0
FALSE	High	PMI-Byonic	PMI-Byonic (A2)	A	2	Unambiguous	CQDSNPCLSTPCK	[R].cQDSNPcLSTPcK.[N]	C1(Carbamidomethyl); C7(Carbamidomethyl); C12(Carbamidomethyl)	1	1	Q01705	Q01705	Neurogenic locus notch homolog protein 1 OS=Mus musculus OX=10090 GN=Notch1 PE=1 SV=3	0	2	2	1	0	1	1	1	783.82	1566.63	1566.63	-0.984193	-0.000770935	0	0	114358	HCD (High Energy Collision Dissociation)	MS2	0	100	7.74742	2390	2390	2382	FP033021_2.raw	0/0		6.26123	421.289	421.289	421.289	5.47989e-07	7.03711e-08	0	0
FALSE	High	PMI-Byonic	PMI-Byonic (A2)	A	2	Unambiguous	NAGTCHVVDHGGTVDYACSCPLGFSGPLCLTPLDNACLANPCR	[K].NAGTcHVVDHGGTVDYAcScPLGFSGPLcLTPLDNAcLANPcR.[N]	C5(Carbamidomethyl); C18(Carbamidomethyl); C20(Carbamidomethyl); C29(Carbamidomethyl); C37(Carbamidomethyl); C42(Carbamidomethyl)	1	1	Q01705	Q01705	Neurogenic locus notch homolog protein 1 OS=Mus musculus OX=10090 GN=Notch1 PE=1 SV=3	0	4	4	1	0	1	1	1	1176.77	4704.07	4704.06	1.48815	0.00175009	0	0	186273	HCD (High Energy Collision Dissociation)	MS2	25.1783	100	16.2372	6360	6360	6353	FP033021_2.raw	0/0		12.8306	930.355	930.355	223.296	1.47691e-13	2.00656e-14	0	0
FALSE	High	PMI-Byonic	PMI-Byonic (A2)	A	2	Unambiguous	NAGTCHVVDHGGTVDYACSCPLGFSGPLCLTPLDNACLANPCR	[K].NAGTcHVVDHGGtVDYAcScPLGFSGPLcLTPLDNAcLANPcR.[N]	C5(Carbamidomethyl); T13(Fuc(1)); C18(Carbamidomethyl); C20(Carbamidomethyl); C29(Carbamidomethyl); C37(Carbamidomethyl); C42(Carbamidomethyl)	1	1	Q01705	Q01705	Neurogenic locus notch homolog protein 1 OS=Mus musculus OX=10090 GN=Notch1 PE=1 SV=3	0	4	4	1	0	1	1	1	1213.79	4852.13	4850.12	414.348	0.50241	0	0	1.55266e+06	HCD (High Energy Collision Dissociation)	MS2	35.6731	100	16.1421	6319	6319	6309	FP033021_2.raw	0/0		30.0057	1165.2	1165.2	1.43475	9.86859e-31	9.86843e-31	0	0
FALSE	High	PMI-Byonic	PMI-Byonic (A2)	A	2	Unambiguous	NGGTCDLLTLTEYK	[R].nGGTcDLLtLTEYK.[C]	N1(Deamidated); C5(Carbamidomethyl); T9(Fuc(1))	1	1	Q01705	Q01705	Neurogenic locus notch homolog protein 1 OS=Mus musculus OX=10090 GN=Notch1 PE=1 SV=3	0	2	2	1	0	1	1	1	866.405	1731.8	1731.8	1.92639	0.00166806	0	0	751645	HCD (High Energy Collision Dissociation)	MS2	18.0755	100	16.2577	6369	6369	6364	FP033021_2.raw	0/0		8.81235	612.582	612.582	0	1.54044e-09	1.63771e-10	0	0
FALSE	High	PMI-Byonic	PMI-Byonic (A2)	A	2	Unambiguous	NGGTCDLLTLTEYK	[R].NGGTcDLLTLTEYK.[C]	C5(Carbamidomethyl)	1	1	Q01705	Q01705	Neurogenic locus notch homolog protein 1 OS=Mus musculus OX=10090 GN=Notch1 PE=1 SV=3	0	2	2	1	0	1	1	1	792.881	1584.76	1584.76	-1.17252	-0.000929079	0	0	2.31683e+06	HCD (High Energy Collision Dissociation)	MS2	7.93821	81.7096	16.3033	6389	6389	6386	FP033021_2.raw	0/0		1.66812	275.424	275.424	275.424	0.0214722	0.000284016	0	0
FALSE	High	PMI-Byonic	PMI-Byonic (A2)	A	2	Unambiguous	NGGTCDLLTLTEYK	[R].NGGTcDLLTLTEYK.[C]	C5(Carbamidomethyl)	1	1	Q01705	Q01705	Neurogenic locus notch homolog protein 1 OS=Mus musculus OX=10090 GN=Notch1 PE=1 SV=3	0	2	2	1	0	1	1	1	792.882	1584.76	1584.76	-0.479269	-0.000379762	0	0	960392	HCD (High Energy Collision Dissociation)	MS2	16.9437	100	14.3533	5505	5505	5495	FP033021_2.raw	0/0		8.99798	630.211	630.211	630.211	1.00466e-09	1.24438e-10	0	0
FALSE	High	PMI-Byonic	PMI-Byonic (A2)	A	2	Unambiguous	NGGTCDLLTLTEYK	[R].NGGTcDLLtLTEYK.[C]	C5(Carbamidomethyl); T9(Fuc(1))	1	1	Q01705	Q01705	Neurogenic locus notch homolog protein 1 OS=Mus musculus OX=10090 GN=Notch1 PE=1 SV=3	0	2	2	1	0	1	1	1	865.913	1730.82	1730.82	2.21376	0.0019158	0	0	1.56797e+06	HCD (High Energy Collision Dissociation)	MS2	0	100	14.4547	5552	5552	5550	FP033021_2.raw	0/0		9.81235	695.908	695.908	0	1.54044e-10	1.65104e-11	0	0
FALSE	High	PMI-Byonic	PMI-Byonic (A2)	A	2	Unambiguous	NGGTCDLLTLTEYK	[R].nGGTcDLLTLtEYK.[C]	N1(Deamidated); C5(Carbamidomethyl); T11(Fuc(1))	1	1	Q01705	Q01705	Neurogenic locus notch homolog protein 1 OS=Mus musculus OX=10090 GN=Notch1 PE=1 SV=3	0	2	2	1	0	1	1	1	866.404	1731.8	1731.8	0.93956	0.000813565	0	0	1.86338e+06	HCD (High Energy Collision Dissociation)	MS2	15.8658	100	16.1296	6313	6313	6309	FP033021_2.raw	0/0		12.8123	818.176	818.176	5.75216	1.54046e-13	2.89976e-14	0	0
FALSE	High	PMI-Byonic	PMI-Byonic (A2)	A	2	Unambiguous	NGGTCDLLTLTEYK	[R].NGGTcDLLTLtEYK.[C]	C5(Carbamidomethyl); T11(Fuc(1))	1	1	Q01705	Q01705	Neurogenic locus notch homolog protein 1 OS=Mus musculus OX=10090 GN=Notch1 PE=1 SV=3	0	2	2	1	0	1	1	1	865.913	1730.82	1730.82	1.43795	0.00124442	0	0	2.2795e+06	HCD (High Energy Collision Dissociation)	MS2	0	100	14.3451	5501	5501	5495	FP033021_2.raw	0/0		10.8124	725.934	725.934	15.1645	1.54044e-11	1.92377e-12	0	0
FALSE	High	PMI-Byonic	PMI-Byonic (A2)	A	2	Unambiguous	SCQQADPCASNPCANGGQCLPFESSYICR	[K].ScQQADPcAsNPcAnGGQcLPFESSYIcR.[C]	C2(Carbamidomethyl); C8(Carbamidomethyl); S10(Hex(1)Pent(2)); C13(Carbamidomethyl); N15(Deamidated); C19(Carbamidomethyl); C28(Carbamidomethyl)	1	1	Q01705	Q01705	Neurogenic locus notch homolog protein 1 OS=Mus musculus OX=10090 GN=Notch1 PE=1 SV=3	0	4	4	1	0	1	1	1	941.125	3761.48	3761.47	3.2486	0.00305487	0	0	483832	HCD (High Energy Collision Dissociation)	MS2	0	100	13.9948	5336	5336	5330	FP033021_2.raw	0/0		11.2009	816.158	816.158	2.4	6.29694e-12	3.9092e-13	0	0
FALSE	High	PMI-Byonic	PMI-Byonic (A2)	A	2	Unambiguous	SCQQADPCASNPCANGGQCLPFESSYICR	[K].ScQQADPcASNPcAnGGQcLPFEsSYIcR.[C]	C2(Carbamidomethyl); C8(Carbamidomethyl); C13(Carbamidomethyl); N15(Deamidated); C19(Carbamidomethyl); S24(Hex(1)Pent(2)); C28(Carbamidomethyl)	1	1	Q01705	Q01705	Neurogenic locus notch homolog protein 1 OS=Mus musculus OX=10090 GN=Notch1 PE=1 SV=3	0	3	3	1	0	1	1	1	1254.49	3761.47	3761.47	1.28877	0.00161589	0	0	2.57802e+06	HCD (High Energy Collision Dissociation)	MS2	0	48.0004	13.9915	5334	5334	5330	FP033021_2.raw	0/0		15.1822	1021.39	1021.39	1.2	6.5738e-16	1.36953e-16	0	0
FALSE	High	PMI-Byonic	PMI-Byonic (A2)	A	2	Unambiguous	SCQQADPCASNPCANGGQCLPFESSYICR	[K].ScQQADPcAsNPcAnGGQcLPFESSYIcR.[C]	C2(Carbamidomethyl); C8(Carbamidomethyl); S10(Hex(1)); C13(Carbamidomethyl); N15(Deamidated); C19(Carbamidomethyl); C28(Carbamidomethyl)	1	1	Q01705	Q01705	Neurogenic locus notch homolog protein 1 OS=Mus musculus OX=10090 GN=Notch1 PE=1 SV=3	0	3	3	1	0	1	1	1	1166.47	3497.39	3497.38	3.45821	0.00403156	0	0	385138	HCD (High Energy Collision Dissociation)	MS2	0	100	13.9784	5328	5328	5319	FP033021_2.raw	0/0		9.20087	721.317	721.317	3.6	6.29693e-10	9.85489e-11	0	0
FALSE	High	PMI-Byonic	PMI-Byonic (A2)	A	2	Unambiguous	SCQQADPCASNPCANGGQCLPFESSYICR	[K].ScQQADPcAsNPcAnGGQcLPFESSYIcR.[C]	C2(Carbamidomethyl); C8(Carbamidomethyl); S10(Hex(1)Pent(2)); C13(Carbamidomethyl); N15(Deamidated); C19(Carbamidomethyl); C28(Carbamidomethyl)	1	1	Q01705	Q01705	Neurogenic locus notch homolog protein 1 OS=Mus musculus OX=10090 GN=Notch1 PE=1 SV=3	0	3	3	1	0	1	1	1	1254.49	3761.47	3761.47	1.19142	0.00149382	0	0	729769	HCD (High Energy Collision Dissociation)	MS2	0	100	13.8713	5279	5279	5275	FP033021_2.raw	0/0		14.3921	992.069	992.069	2.4	4.05385e-15	6.13549e-16	0	0
FALSE	High	PMI-Byonic	PMI-Byonic (A2)	A	2	Unambiguous	SCQQADPCASNPCANGGQCLPFESSYICR	[K].ScQQADPcAsNPcANGGQcLPFESSYIcR.[C]	C2(Carbamidomethyl); C8(Carbamidomethyl); S10(Hex(1)Pent(2)); C13(Carbamidomethyl); C19(Carbamidomethyl); C28(Carbamidomethyl)	1	1	Q01705	Q01705	Neurogenic locus notch homolog protein 1 OS=Mus musculus OX=10090 GN=Notch1 PE=1 SV=3	0	3	3	1	0	1	1	1	1254.17	3760.5	3760.48	5.57593	0.00698939	0	0	686943	HCD (High Energy Collision Dissociation)	MS2	0	100	13.6883	5189	5189	5187	FP033021_2.raw	0/0		13.2007	938.269	938.269	2.4	6.2999e-14	1.02483e-14	0	0
FALSE	High	PMI-Byonic	PMI-Byonic (A2)	A	2	Unambiguous	CPPGFHGPTCRQDVNECSQNPGLCR	[R].cPPGFHGPTcRQDVNEcSQNPGLcR.[H]	C1(Carbamidomethyl); C10(Carbamidomethyl); C17(Carbamidomethyl); C24(Carbamidomethyl)	1	1	Q01705	Q01705	Neurogenic locus notch homolog protein 1 OS=Mus musculus OX=10090 GN=Notch1 PE=1 SV=3	1	4	4	1	0	1	1	1	736.568	2943.25	2943.25	0.409177	0.000301077	0	0	1.73332e+06	HCD (High Energy Collision Dissociation)	MS2	31.171	100	9.96699	3396	3396	3394	FP033021_2.raw	0/0		9.48338	735.59	735.59	735.59	3.28561e-10	2.72707e-11	0	0
FALSE	High	PMI-Byonic	PMI-Byonic (A2)	A	2	Unambiguous	CPPGFHGPTCRQDVNECSQNPGLCR	[R].cPPGFHGPTcRQDVNEcSQNPGLcR.[H]	C1(Carbamidomethyl); C10(Carbamidomethyl); C17(Carbamidomethyl); C24(Carbamidomethyl)	1	1	Q01705	Q01705	Neurogenic locus notch homolog protein 1 OS=Mus musculus OX=10090 GN=Notch1 PE=1 SV=3	1	4	4	1	0	1	1	1	736.569	2943.25	2943.25	1.57047	0.00115557	0	0	661442	HCD (High Energy Collision Dissociation)	MS2	0	100	10.3292	3561	3561	3559	FP033021_2.raw	0/0		7.00632	614.627	614.627	614.627	9.85551e-08	1.03204e-08	0	0
FALSE	High	PMI-Byonic	PMI-Byonic (A2)	A	2	Unambiguous	CPPGFHGPTCRQDVNECSQNPGLCR	[R].cPPGFHGPTcRQDVNEcSQNPGLcR.[H]	C1(Carbamidomethyl); C10(Carbamidomethyl); C17(Carbamidomethyl); C24(Carbamidomethyl)	1	1	Q01705	Q01705	Neurogenic locus notch homolog protein 1 OS=Mus musculus OX=10090 GN=Notch1 PE=1 SV=3	1	4	4	1	0	1	1	1	736.569	2943.25	2943.25	1.57047	0.00115557	0	0	882771	HCD (High Energy Collision Dissociation)	MS2	2.21995	100	10.0912	3453	3453	3449	FP033021_2.raw	0/0		9.48338	712.504	712.504	712.504	3.28561e-10	3.73136e-11	0	0
FALSE	High	PMI-Byonic	PMI-Byonic (A2)	A	2	Unambiguous	CPPGFHGPTCRQDVNECSQNPGLCR	[R].cPPGFHGPTcRQDVNEcSQNPGLcR.[H]	C1(Carbamidomethyl); C10(Carbamidomethyl); C17(Carbamidomethyl); C24(Carbamidomethyl)	1	1	Q01705	Q01705	Neurogenic locus notch homolog protein 1 OS=Mus musculus OX=10090 GN=Notch1 PE=1 SV=3	1	4	4	1	0	1	1	1	736.569	2943.26	2943.25	1.90226	0.00139971	0	0	740449	HCD (High Energy Collision Dissociation)	MS2	0	100	9.85123	3343	3343	3339	FP033021_2.raw	0/0		7.66901	630.937	630.937	630.937	2.14284e-08	2.65168e-09	0	0
FALSE	High	PMI-Byonic	PMI-Byonic (A2)	A	2	Unambiguous	CPPGFHGPTCRQDVNECSQNPGLCR	[R].cPPGFHGPTcRQDVNEcSQNPGLcR.[H]	C1(Carbamidomethyl); C10(Carbamidomethyl); C17(Carbamidomethyl); C24(Carbamidomethyl)	1	1	Q01705	Q01705	Neurogenic locus notch homolog protein 1 OS=Mus musculus OX=10090 GN=Notch1 PE=1 SV=3	1	4	4	1	0	1	1	1	736.817	2944.25	2943.25	339.008	0.249447	0	0	1.20285e+06	HCD (High Energy Collision Dissociation)	MS2	24.4341	100	10.2071	3506	3506	3504	FP033021_2.raw	0/0		7.3487	648.964	648.964	648.964	4.48026e-08	4.2286e-09	0	0
FALSE	High	PMI-Byonic	PMI-Byonic (A2)	A	2	Unambiguous	CPPGFHGPTCR	[R].cPPGFHGPTcR.[Q]	C1(Carbamidomethyl); C10(Carbamidomethyl)	1	1	Q01705	Q01705	Neurogenic locus notch homolog protein 1 OS=Mus musculus OX=10090 GN=Notch1 PE=1 SV=3	0	3	3	1	0	1	1	1	429.193	1285.56	1285.56	5.61761	0.00240725	0	0	97216.1	HCD (High Energy Collision Dissociation)	MS2	36.4841	100	6.82783	2001	2001	1998	FP033021_2.raw	0/0		5.18664	383.202	383.202	383.202	6.50662e-06	2.51343e-07	0	0
FALSE	High	PMI-Byonic	PMI-Byonic (A2)	A	2	Unambiguous	CPPGFHGPTCR	[R].cPPGFHGPTcR.[Q]	C1(Carbamidomethyl); C10(Carbamidomethyl)	1	1	Q01705	Q01705	Neurogenic locus notch homolog protein 1 OS=Mus musculus OX=10090 GN=Notch1 PE=1 SV=3	0	3	3	1	0	1	1	1	429.192	1285.56	1285.56	2.98261	0.0012781	0	0	325330	HCD (High Energy Collision Dissociation)	MS2	19.8608	100	6.95969	2056	2056	2053	FP033021_2.raw	0/0		4.51284	376.295	376.295	376.295	3.07018e-05	9.55401e-07	0	0
FALSE	High	PMI-Byonic	PMI-Byonic (A2)	A	2	Unambiguous	CPPGFHGPTCR	[R].cPPGFHGPTcR.[Q]	C1(Carbamidomethyl); C10(Carbamidomethyl)	1	1	Q01705	Q01705	Neurogenic locus notch homolog protein 1 OS=Mus musculus OX=10090 GN=Notch1 PE=1 SV=3	0	3	3	1	0	1	1	1	429.191	1285.56	1285.56	2.12801	0.000911892	0	0	433208	HCD (High Energy Collision Dissociation)	MS2	20.1944	100	7.09021	2111	2111	2108	FP033021_2.raw	0/0		6.98559	558.077	558.077	558.077	1.03373e-07	1.20123e-08	0	0
FALSE	High	PMI-Byonic	PMI-Byonic (A2)	A	2	Unambiguous	CPPGFHGPTCR	[R].cPPGFHGPTcR.[Q]	C1(Carbamidomethyl); C10(Carbamidomethyl)	1	1	Q01705	Q01705	Neurogenic locus notch homolog protein 1 OS=Mus musculus OX=10090 GN=Notch1 PE=1 SV=3	0	3	3	1	0	1	1	1	429.19	1285.56	1285.56	-1.00551	-0.000430881	0	0	351339	HCD (High Energy Collision Dissociation)	MS2	28.6069	100	7.21838	2165	2165	2163	FP033021_2.raw	0/0		7.99798	584.344	584.344	584.344	1.00466e-08	7.84719e-10	0	0
FALSE	High	PMI-Byonic	PMI-Byonic (A2)	A	2	Unambiguous	CPPGFHGPTCR	[R].cPPGFHGPTcR.[Q]	C1(Carbamidomethyl); C10(Carbamidomethyl)	1	1	Q01705	Q01705	Neurogenic locus notch homolog protein 1 OS=Mus musculus OX=10090 GN=Notch1 PE=1 SV=3	0	3	3	1	0	1	1	1	429.19	1285.56	1285.56	0.205166	8.79175e-05	0	0	534537	HCD (High Energy Collision Dissociation)	MS2	23.9133	100	7.35063	2221	2221	2218	FP033021_2.raw	0/0		7.17122	547.862	547.862	547.862	6.74186e-08	6.35119e-09	0	0
FALSE	High	PMI-Byonic	PMI-Byonic (A2)	A	2	Unambiguous	CPPGFHGPTCR	[R].cPPGFHGPTcR.[Q]	C1(Carbamidomethyl); C10(Carbamidomethyl)	1	1	Q01705	Q01705	Neurogenic locus notch homolog protein 1 OS=Mus musculus OX=10090 GN=Notch1 PE=1 SV=3	0	3	3	1	0	1	1	1	429.19	1285.55	1285.56	-1.21916	-0.000522434	0	0	309461	HCD (High Energy Collision Dissociation)	MS2	42.6757	100	7.47572	2274	2274	2273	FP033021_2.raw	0/0		6.57016	492.476	492.476	492.476	2.69054e-07	2.67433e-08	0	0
FALSE	High	PMI-Byonic	PMI-Byonic (A2)	A	2	Unambiguous	CPPGFHGPTCR	[R].cPPGFHGPTcR.[Q]	C1(Carbamidomethyl); C10(Carbamidomethyl)	1	1	Q01705	Q01705	Neurogenic locus notch homolog protein 1 OS=Mus musculus OX=10090 GN=Notch1 PE=1 SV=3	0	3	3	1	0	1	1	1	429.19	1285.56	1285.56	0.13395	5.73999e-05	0	0	346186	HCD (High Energy Collision Dissociation)	MS2	27.7681	100	7.61029	2331	2331	2328	FP033021_2.raw	0/0		6.72418	478.255	478.255	478.255	1.8872e-07	1.51678e-08	0	0
FALSE	High	PMI-Byonic	PMI-Byonic (A2)	A	2	Unambiguous	CPPGFHGPTCR	[R].cPPGFHGPTcR.[Q]	C1(Carbamidomethyl); C10(Carbamidomethyl)	1	1	Q01705	Q01705	Neurogenic locus notch homolog protein 1 OS=Mus musculus OX=10090 GN=Notch1 PE=1 SV=3	0	3	3	1	0	1	1	1	429.189	1285.55	1285.56	-2.21619	-0.00094968	0	0	398242	HCD (High Energy Collision Dissociation)	MS2	25.0059	100	7.79275	2409	2409	2404	FP033021_2.raw	0/0		3.55462	362.438	362.438	362.438	0.000278856	5.22457e-06	0	0
FALSE	High	PMI-Byonic	PMI-Byonic (A2)	A	2	Ambiguous	QDVNECSQNPGLCR	[R].QDVnEcSQNPGLcR.[H]	N4(Deamidated); C6(Carbamidomethyl); C13(Carbamidomethyl)	1	1	Q01705	Q01705	Neurogenic locus notch homolog protein 1 OS=Mus musculus OX=10090 GN=Notch1 PE=1 SV=3	0	2	2		0	2	2	2	839.353	1677.7	1677.7	1.92744	0.00161683	0	0	230094	HCD (High Energy Collision Dissociation)	MS2	17.8279	100	8.37627	2664	2664	2657	FP033021_2.raw	0/0		6.70485	502.382	502.382	109.292	1.97311e-07	1.83633e-08	0	0
FALSE	High	PMI-Byonic	PMI-Byonic (A2)	A	2	Unambiguous	QDVNECSQNPGLCR	[R].QDVNEcSQNPGLcR.[H]	C6(Carbamidomethyl); C13(Carbamidomethyl)	1	1	Q01705	Q01705	Neurogenic locus notch homolog protein 1 OS=Mus musculus OX=10090 GN=Notch1 PE=1 SV=3	0	3	3	1	0	1	1	1	559.576	1676.71	1676.71	0.359579	0.00020097	0	0	879486	HCD (High Energy Collision Dissociation)	MS2	21.8739	100	8.18898	2581	2581	2580	FP033021_2.raw	0/0		6.28668	540.575	540.575	540.575	5.16801e-07	5.55824e-08	0	0
FALSE	High	PMI-Byonic	PMI-Byonic (A2)	A	2	Unambiguous	QDVNECSQNPGLCR	[R].QDVNEcSQNPGLcR.[H]	C6(Carbamidomethyl); C13(Carbamidomethyl)	1	1	Q01705	Q01705	Neurogenic locus notch homolog protein 1 OS=Mus musculus OX=10090 GN=Notch1 PE=1 SV=3	0	2	2	1	0	1	1	1	838.859	1676.71	1676.71	-0.979264	-0.000820972	0	0	903644	HCD (High Energy Collision Dissociation)	MS2	11.5188	100	8.05413	2522	2522	2514	FP033021_2.raw	0/0		12.6777	828.218	828.218	828.218	2.10033e-13	4.76018e-14	0	0
FALSE	High	PMI-Byonic	PMI-Byonic (A2)	A	2	Unambiguous	QDVNECSQNPGLCR	[R].QDVNEcSQNPGLcR.[H]	C6(Carbamidomethyl); C13(Carbamidomethyl)	1	1	Q01705	Q01705	Neurogenic locus notch homolog protein 1 OS=Mus musculus OX=10090 GN=Notch1 PE=1 SV=3	0	3	3	1	0	1	1	1	559.575	1676.71	1676.71	-0.514062	-0.000287311	0	0	2.51538e+06	HCD (High Energy Collision Dissociation)	MS2	10.1841	64.9019	8.06841	2528	2528	2525	FP033021_2.raw	0/0		8.11344	621.284	621.284	621.284	7.70127e-09	5.53173e-10	0	0
FALSE	High	PMI-Byonic	PMI-Byonic (A2)	A	2	Ambiguous	QDVNECSQNPGLCR	[R].QDVNEcSQNPGLcR.[H]	C6(Carbamidomethyl); C13(Carbamidomethyl)	1	1	Q01705	Q01705	Neurogenic locus notch homolog protein 1 OS=Mus musculus OX=10090 GN=Notch1 PE=1 SV=3	0	2	2	0.0656	0	1	1	1	839.353	1677.7	1676.71	588.801	0.493625	0	0	230094	HCD (High Energy Collision Dissociation)	MS2	17.8279	100	8.37627	2664	2664	2657	FP033021_2.raw	0/0		7.17122	524.349	524.349	524.349	6.74186e-08	7.52556e-09	0	0
FALSE	High	PMI-Byonic	PMI-Byonic (A2)	A	2	Unambiguous	QDVNECSQNPGLCR	[R].QDVNEcSQNPGLcR.[H]	C6(Carbamidomethyl); C13(Carbamidomethyl)	1	1	Q01705	Q01705	Neurogenic locus notch homolog protein 1 OS=Mus musculus OX=10090 GN=Notch1 PE=1 SV=3	0	2	2	1	0	1	1	1	838.859	1676.71	1676.71	-0.178427	-0.000149585	0	0	2.94942e+06	HCD (High Energy Collision Dissociation)	MS2	0	52.8802	8.16651	2571	2571	2569	FP033021_2.raw	0/0		10.998	705.316	705.316	705.316	1.00466e-11	1.28184e-12	0	0
FALSE	High	PMI-Byonic	PMI-Byonic (A2)	A	2	Unambiguous	ATHTGPHCELPYVPCSPSPCQNGGTCRPTGDTTHECACLPGFAGQNCEENVDDCPGNNCK	[R].ATHTGPHcELPYVPcsPSPcQNGGTcRPTGDTTHEcAcLPGFAGQNcEENVDDcPGNNcK.[N]	C8(Carbamidomethyl); C15(Carbamidomethyl); S16(Fuc(1)); C20(Carbamidomethyl); C26(Carbamidomethyl); C36(Carbamidomethyl); C38(Carbamidomethyl); C47(Carbamidomethyl); C54(Carbamidomethyl); C59(Carbamidomethyl)	1	1	Q01705	Q01705	Neurogenic locus notch homolog protein 1 OS=Mus musculus OX=10090 GN=Notch1 PE=1 SV=3	0	6	6	1	0	1	1	1	1149.64	6892.78	6891.78	145.572	0.167208	0	0	0	HCD (High Energy Collision Dissociation)	MS2		71.9277	12.3113	4531	4531	4527	FP033021_2.raw	0/0		6.26823	528.282	528.282	0	5.39231e-07	6.30232e-08	0	0
FALSE	High	PMI-Byonic	PMI-Byonic (A2)	A	2	Ambiguous	ATHTGPHCELPYVPCSPSPCQNGGTCRPTGDTTHECACLPGFAGQNCEENVDDCPGNNCK	[R].AtHtGPHcELPYVPcSPSPcQnGGTcRPTGDTTHEcAcLPGFAGQncEENVDDcPGNNcK.[N]	T2(Fuc(1)); T4(HexNAc(1)Fuc(1)); C8(Carbamidomethyl); C15(Carbamidomethyl); C20(Carbamidomethyl); N22(Deamidated); C26(Carbamidomethyl); C36(Carbamidomethyl); C38(Carbamidomethyl); N46(Oxidation); C47(Carbamidomethyl); C54(Carbamidomethyl); C59(Carbamidomethyl)	1	1	Q01705	Q01705	Neurogenic locus notch homolog protein 1 OS=Mus musculus OX=10090 GN=Notch1 PE=1 SV=3	0	6	6		0	2	2	2	1210.99	7260.91	7257.89	416.056	0.503281	0	0	1.04774e+06	HCD (High Energy Collision Dissociation)	MS2	48.4242	100	12.1564	4460	4460	4450	FP033021_2.raw	0/0		5.15852	398.781	398.781	0	6.94188e-06	3.44267e-07	0	0
FALSE	High	PMI-Byonic	PMI-Byonic (A2)	A	2	Ambiguous	ATHTGPHCELPYVPCSPSPCQNGGTCRPTGDTTHECACLPGFAGQNCEENVDDCPGNNCK	[R].ATHTGPHcELPYVPcsPSPcQNGGTcRPTGDTTHEcAcLPGFAGQNcEENVDDcPGNNcK.[N]	C8(Carbamidomethyl); C15(Carbamidomethyl); S16(HexNAc(1)Hex(1)Fuc(1)); C20(Carbamidomethyl); C26(Carbamidomethyl); C36(Carbamidomethyl); C38(Carbamidomethyl); C47(Carbamidomethyl); C54(Carbamidomethyl); C59(Carbamidomethyl)	1	1	Q01705	Q01705	Neurogenic locus notch homolog protein 1 OS=Mus musculus OX=10090 GN=Notch1 PE=1 SV=3	0	6	6	0.0915	0	1	1	1	1210.99	7260.91	7256.91	551.709	0.667284	0	0	1.04774e+06	HCD (High Energy Collision Dissociation)	MS2	48.4242	100	12.1564	4460	4460	4450	FP033021_2.raw	0/0		5.67855	413.703	413.703	0	2.09629e-06	1.27732e-07	0	0
FALSE	High	PMI-Byonic	PMI-Byonic (A2)	A	2	Unambiguous	NGGACVDGVNTYNCR	[K].NGGAcVDGVNTYNcR.[C]	C5(Carbamidomethyl); C14(Carbamidomethyl)	1	1	Q01705	Q01705	Neurogenic locus notch homolog protein 1 OS=Mus musculus OX=10090 GN=Notch1 PE=1 SV=3	0	2	2	1	0	1	1	1	828.847	1656.69	1656.69	0.90632	0.000750743	0	0	894316	HCD (High Energy Collision Dissociation)	MS2	0	100	8.88666	2889	2889	2888	FP033021_2.raw	0/0		7.30723	574.535	574.535	574.535	4.92907e-08	5.12985e-09	0	0
FALSE	High	PMI-Byonic	PMI-Byonic (A2)	A	2	Unambiguous	NGGACVDGVNTYNCR	[K].NGGAcVDGVNTYNcR.[C]	C5(Carbamidomethyl); C14(Carbamidomethyl)	1	1	Q01705	Q01705	Neurogenic locus notch homolog protein 1 OS=Mus musculus OX=10090 GN=Notch1 PE=1 SV=3	0	2	2	1	0	1	1	1	828.846	1656.68	1656.69	-0.419982	-0.000347889	0	0	505208	HCD (High Energy Collision Dissociation)	MS2	18.2971	100	8.76807	2837	2837	2833	FP033021_2.raw	0/0		8.49286	646.753	646.753	646.753	3.21469e-09	2.95026e-10	0	0
FALSE	High	PMI-Byonic	PMI-Byonic (A2)	A	2	Unambiguous	NGGACVDGVNTYNCR	[K].nGGAcVDGVNTYNcR.[C]	N1(Deamidated); C5(Carbamidomethyl); C14(Carbamidomethyl)	1	1	Q01705	Q01705	Neurogenic locus notch homolog protein 1 OS=Mus musculus OX=10090 GN=Notch1 PE=1 SV=3	0	2	2	1	0	1	1	1	829.339	1657.67	1657.67	0.680513	0.000564033	0	0	1328946	HCD (High Energy Collision Dissociation)	MS2	0	100	10.0672	3442	3442	3438	FP033021_2.raw	0/0		8.49286	641.081	641.081	505.869	3.21469e-09	3.69889e-10	0	0
FALSE	High	PMI-Byonic	PMI-Byonic (A2)	A	2	Unambiguous	NGGACVDGVNTYNCR	[K].nGGAcVDGVNTYNcR.[C]	N1(Deamidated); C5(Carbamidomethyl); C14(Carbamidomethyl)	1	1	Q01705	Q01705	Neurogenic locus notch homolog protein 1 OS=Mus musculus OX=10090 GN=Notch1 PE=1 SV=3	0	2	2	1	0	1	1	1	829.337	1657.67	1657.67	-1.89688	-0.0015722	0	0	372416	HCD (High Energy Collision Dissociation)	MS2	0	100	10.1922	3500	3500	3493	FP033021_2.raw	0/0		6.34579	523.85	523.85	427.914	4.51039e-07	4.82615e-08	0	0
FALSE	High	PMI-Byonic	PMI-Byonic (A2)	A	2	Unambiguous	NGGACVDGVNTYNCR	[K].nGGAcVDGVNTYNcR.[C]	N1(Deamidated); C5(Carbamidomethyl); C14(Carbamidomethyl)	1	1	Q01705	Q01705	Neurogenic locus notch homolog protein 1 OS=Mus musculus OX=10090 GN=Notch1 PE=1 SV=3	0	2	2	1	0	1	1	1	829.34	1657.67	1657.67	1.56419	0.00129645	0	0	849278	HCD (High Energy Collision Dissociation)	MS2	5.99479	100	9.54228	3194	3194	3185	FP033021_2.raw	0/0		6.48047	552.052	552.052	443.281	3.3077e-07	3.56996e-08	0	0
FALSE	High	PMI-Byonic	PMI-Byonic (A2)	A	2	Unambiguous	NGGACVDGVNTYNCR	[K].nGGAcVdGVNTYNcR.[C]	N1(Deamidated); C5(Carbamidomethyl); D7(Oxidation); C14(Carbamidomethyl)	1	1	Q01705	Q01705	Neurogenic locus notch homolog protein 1 OS=Mus musculus OX=10090 GN=Notch1 PE=1 SV=3	0	2	2	1	0	1	1	1	837.338	1673.67	1673.66	2.69115	0.00225204	0	0	499724	HCD (High Energy Collision Dissociation)	MS2	7.99293	100	10.1451	3479	3479	3471	FP033021_2.raw	0/0		6.00341	543.688	543.688	143.905	9.92178e-07	8.41294e-08	0	0
FALSE	High	PMI-Byonic	PMI-Byonic (A2)	A	2	Unambiguous	NGGACVDGVNTYNCR	[K].NGGAcVdGVNTYNcR.[C]	C5(Carbamidomethyl); D7(Oxidation); C14(Carbamidomethyl)	1	1	Q01705	Q01705	Neurogenic locus notch homolog protein 1 OS=Mus musculus OX=10090 GN=Notch1 PE=1 SV=3	0	2	2	1	0	1	1	1	836.844	1672.68	1672.68	-0.29509	-0.000246796	0	0	347130	HCD (High Energy Collision Dissociation)	MS2	0	100	9.0007	2942	2942	2932	FP033021_2.raw	0/0		6.38535	501.868	501.868	142.285	4.11761e-07	4.17651e-08	0	0
FALSE	High	PMI-Byonic	PMI-Byonic (A2)	A	2	Unambiguous	VASFYCECPHGR	[R].VASFYcEcPHGR.[T]	C6(Carbamidomethyl); C8(Carbamidomethyl)	1	1	Q01705	Q01705	Neurogenic locus notch homolog protein 1 OS=Mus musculus OX=10090 GN=Notch1 PE=1 SV=3	0	2	2	1	0	1	1	1	741.817	1482.63	1482.63	1.49007	0.00110461	0	0	631588	HCD (High Energy Collision Dissociation)	MS2	0	100	8.80021	2851	2851	2844	FP033021_2.raw	0/0		7.75176	649.526	649.526	649.526	1.7711e-08	1.82656e-09	0	0
FALSE	High	PMI-Byonic	PMI-Byonic (A2)	A	2	Unambiguous	VASFYCECPHGR	[R].VASFYcEcPHGR.[T]	C6(Carbamidomethyl); C8(Carbamidomethyl)	1	1	Q01705	Q01705	Neurogenic locus notch homolog protein 1 OS=Mus musculus OX=10090 GN=Notch1 PE=1 SV=3	0	3	3	1	0	1	1	1	494.88	1482.62	1482.63	-0.309762	-0.000153087	0	0	13987463	HCD (High Energy Collision Dissociation)	MS2	7.88227	14.708	8.86144	2878	2878	2877	FP033021_2.raw	0/0		9.99798	674.38	652.994	652.994	1.00466e-10	7.99157e-12	0	0
FALSE	High	PMI-Byonic	PMI-Byonic (A2)	A	2	Unambiguous	VASFYCECPHGR	[R].VASFYcEcPHGR.[T]	C6(Carbamidomethyl); C8(Carbamidomethyl)	1	1	Q01705	Q01705	Neurogenic locus notch homolog protein 1 OS=Mus musculus OX=10090 GN=Notch1 PE=1 SV=3	0	3	3	1	0	1	1	1	494.88	1482.63	1482.63	-0.124511	-6.15342e-05	0	0	3499958	HCD (High Energy Collision Dissociation)	MS2	25.8184	36.356	8.98298	2933	2933	2932	FP033021_2.raw	0/0		9.99798	654.282	654.282	654.282	1.00466e-10	1.14165e-11	0	0
FALSE	High	PMI-Byonic	PMI-Byonic (A2)	A	2	Unambiguous	VASFYCECPHGR	[R].VASFYcEcPHGR.[T]	C6(Carbamidomethyl); C8(Carbamidomethyl)	1	1	Q01705	Q01705	Neurogenic locus notch homolog protein 1 OS=Mus musculus OX=10090 GN=Notch1 PE=1 SV=3	0	2	2	1	0	1	1	1	741.816	1482.63	1482.63	0.172727	0.000128045	0	0	972881	HCD (High Energy Collision Dissociation)	MS2	0	100	8.91115	2900	2900	2899	FP033021_2.raw	0/0		7.93738	610.913	610.913	610.913	1.15509e-08	1.46555e-09	0	0
FALSE	High	PMI-Byonic	PMI-Byonic (A2)	A	2	Unambiguous	VASFYCECPHGR	[R].VASFYcEcPHGR.[T]	C6(Carbamidomethyl); C8(Carbamidomethyl)	1	1	Q01705	Q01705	Neurogenic locus notch homolog protein 1 OS=Mus musculus OX=10090 GN=Notch1 PE=1 SV=3	0	3	3	1	0	1	1	1	494.88	1482.63	1482.63	-0.0627601	-3.10166e-05	0	0	680009	HCD (High Energy Collision Dissociation)	MS2	21.9716	100	8.74095	2825	2825	2822	FP033021_2.raw	0/0		7.99798	584.289	584.289	584.289	1.00466e-08	1.00524e-09	0	0
FALSE	High	PMI-Byonic	PMI-Byonic (A2)	A	2	Unambiguous	VASFYCECPHGR	[R].VASFYcEcPHGR.[T]	C6(Carbamidomethyl); C8(Carbamidomethyl)	1	1	Q01705	Q01705	Neurogenic locus notch homolog protein 1 OS=Mus musculus OX=10090 GN=Notch1 PE=1 SV=3	0	3	3	1	0	1	1	1	494.88	1482.63	1482.63	0.122491	6.05361e-05	0	0	924117	HCD (High Energy Collision Dissociation)	MS2	33.702	79.2978	9.10345	2989	2989	2987	FP033021_2.raw	0/0		7.17122	539.479	539.479	539.479	6.74186e-08	8.65562e-09	0	0
FALSE	High	PMI-Byonic	PMI-Byonic (A2)	A	2	Unambiguous	TGLLCHLNDACISNPCNEGSNCDTNPVNGK	[R].tGLLcHLNDAcISNPcNEGSNcDTNPVNGK.[A]	T1(Hex(1)Pent(2)); C5(Carbamidomethyl); C11(Carbamidomethyl); C16(Carbamidomethyl); C22(Carbamidomethyl)	1	1	Q01705	Q01705	Neurogenic locus notch homolog protein 1 OS=Mus musculus OX=10090 GN=Notch1 PE=1 SV=3	0	3	3	1	0	1	1	1	1253.19	3757.56	3757.56	1.53972	0.00192853	0	0	339415	HCD (High Energy Collision Dissociation)	MS2	0	100	12.1648	4463	4463	4461	FP033021_2.raw	0/0		7.97008	613.84	613.84	2.8	1.07131e-08	1.231e-09	0	0
FALSE	High	PMI-Byonic	PMI-Byonic (A2)	A	2	Unambiguous	TGLLCHLNDACISNPCNEGSNCDTNPVNGK	[R].TGLLcHLNDAcIsNPcNEGSNcDTNPVnGK.[A]	C5(Carbamidomethyl); C11(Carbamidomethyl); S13(Hex(1)); C16(Carbamidomethyl); C22(Carbamidomethyl); N28(Deamidated)	1	1	Q01705	Q01705	Neurogenic locus notch homolog protein 1 OS=Mus musculus OX=10090 GN=Notch1 PE=1 SV=3	0	3	3	1	0	1	1	1	1165.49	3494.46	3494.46	2.26027	0.0026328	0	0	1.15595e+06	HCD (High Energy Collision Dissociation)	MS2	0	100	12.2662	4510	4510	4505	FP033021_2.raw	0/0		10.7845	791.169	791.169	2.4	1.64264e-11	2.55432e-12	0	0
FALSE	High	PMI-Byonic	PMI-Byonic (A2)	A	2	Unambiguous	TGLLCHLNDACISNPCNEGSNCDTNPVNGK	[R].TGLLcHLNDAcIsNPcNEGSNcDTNPVnGK.[A]	C5(Carbamidomethyl); C11(Carbamidomethyl); S13(Hex(1)Pent(2)); C16(Carbamidomethyl); C22(Carbamidomethyl); N28(Deamidated)	1	1	Q01705	Q01705	Neurogenic locus notch homolog protein 1 OS=Mus musculus OX=10090 GN=Notch1 PE=1 SV=3	0	3	3	1	0	1	1	1	1253.52	3758.55	3758.54	3.38865	0.00424546	0	0	1.64e+06	HCD (High Energy Collision Dissociation)	MS2	0	100	12.2844	4518	4518	4516	FP033021_2.raw	0/0		12.7845	850.557	850.557	2.4	1.64236e-13	3.74499e-14	0	0
FALSE	High	PMI-Byonic	PMI-Byonic (A2)	A	2	Unambiguous	TGLLCHLNDACISNPCNEGSNCDTNPVNGK	[R].TGLLcHLNDAcIsNPcNEGSNcDTNPVnGK.[A]	C5(Carbamidomethyl); C11(Carbamidomethyl); S13(Hex(1)); C16(Carbamidomethyl); C22(Carbamidomethyl); N28(Deamidated)	1	1	Q01705	Q01705	Neurogenic locus notch homolog protein 1 OS=Mus musculus OX=10090 GN=Notch1 PE=1 SV=3	0	4	4	1	0	1	1	1	874.372	3494.47	3494.46	3.32186	0.00290203	0	0	466464	HCD (High Energy Collision Dissociation)	MS2	0	100	12.2912	4522	4522	4516	FP033021_2.raw	0/0		7.42285	665.231	665.231	2.4	3.77702e-08	3.38331e-09	0	0
FALSE	High	PMI-Byonic	PMI-Byonic (A2)	A	2	Unambiguous	TGLLCHLNDACISNPCNEGSNCDTNPVNGK	[R].TGLLcHLNDAcIsNPcNEGSNcDTNPVnGK.[A]	C5(Carbamidomethyl); C11(Carbamidomethyl); S13(Hex(1)); C16(Carbamidomethyl); C22(Carbamidomethyl); N28(Deamidated)	1	1	Q01705	Q01705	Neurogenic locus notch homolog protein 1 OS=Mus musculus OX=10090 GN=Notch1 PE=1 SV=3	0	3	3	1	0	1	1	1	1165.49	3494.47	3494.46	2.88905	0.00336522	0	0	1.66863e+06	HCD (High Energy Collision Dissociation)	MS2	0	100	12.3792	4562	4562	4560	FP033021_2.raw	0/0		10.7845	761.715	761.715	2.4	1.64264e-11	3.13232e-12	0	0
FALSE	High	PMI-Byonic	PMI-Byonic (A2)	A	2	Unambiguous	AICTCPSGYTGPACSQDVDECALGANPCEHAGK	[K].AIcTcPSGYTGPAcSQDVDEcALGANPcEHAGK.[C]	C3(Carbamidomethyl); C5(Carbamidomethyl); C14(Carbamidomethyl); C21(Carbamidomethyl); C28(Carbamidomethyl)	1	1	Q01705	Q01705	Neurogenic locus notch homolog protein 1 OS=Mus musculus OX=10090 GN=Notch1 PE=1 SV=3	0	4	4	1	0	1	1	1	889.12	3553.46	3553.45	0.67432	0.000599041	0	0	890093	HCD (High Energy Collision Dissociation)	MS2	0	100	11.9018	4331	4331	4329	FP033021_2.raw	0/0		30.0057	1214.63	1214.63	1214.63	9.86859e-31	9.8684e-31	0	0
FALSE	High	PMI-Byonic	PMI-Byonic (A2)	A	2	Unambiguous	AICTCPSGYTGPACSQDVDECALGANPCEHAGK	[K].AIcTcPSGYTGPAcSQDVDEcALGANPcEHAGK.[C]	C3(Carbamidomethyl); C5(Carbamidomethyl); C14(Carbamidomethyl); C21(Carbamidomethyl); C28(Carbamidomethyl)	1	1	Q01705	Q01705	Neurogenic locus notch homolog protein 1 OS=Mus musculus OX=10090 GN=Notch1 PE=1 SV=3	0	3	3	1	0	1	1	1	1185.16	3553.46	3553.45	1.86327	0.00220701	0	0	2.85876e+06	HCD (High Energy Collision Dissociation)	MS2	0	57.6098	11.8798	4319	4319	4318	FP033021_2.raw	0/0		30.0057	1218.76	1218.76	1218.76	9.86859e-31	9.86835e-31	0	0
FALSE	High	PMI-Byonic	PMI-Byonic (A2)	A	2	Unambiguous	AICTCPSGYTGPACSQDVDECALGANPCEHAGK	[K].AIcTcPSGYTGPAcSQDVDEcALGANPcEHAGK.[C]	C3(Carbamidomethyl); C5(Carbamidomethyl); C14(Carbamidomethyl); C21(Carbamidomethyl); C28(Carbamidomethyl)	1	1	Q01705	Q01705	Neurogenic locus notch homolog protein 1 OS=Mus musculus OX=10090 GN=Notch1 PE=1 SV=3	0	4	4	1	0	1	1	1	889.122	3553.47	3553.45	3.35382	0.00297941	0	0	3.64329e+06	HCD (High Energy Collision Dissociation)	MS2	0	45.5981	11.7931	4278	4278	4274	FP033021_2.raw	0/0		30.0057	1345.45	1345.45	1345.45	9.86859e-31	9.86827e-31	0	0
FALSE	High	PMI-Byonic	PMI-Byonic (A2)	A	2	Unambiguous	AICTCPSGYTGPACSQDVDECALGANPCEHAGK	[K].AIcTcPSGYTGPAcSQDVDEcALGANPcEHAGK.[C]	C3(Carbamidomethyl); C5(Carbamidomethyl); C14(Carbamidomethyl); C21(Carbamidomethyl); C28(Carbamidomethyl)	1	1	Q01705	Q01705	Neurogenic locus notch homolog protein 1 OS=Mus musculus OX=10090 GN=Notch1 PE=1 SV=3	0	3	3	1	0	1	1	1	1185.16	3553.46	3553.45	1.34798	0.00159666	0	0	1277789	HCD (High Energy Collision Dissociation)	MS2	0	100	11.7691	4266	4266	4263	FP033021_2.raw	0/0		30.0057	1251.02	1251.02	1251.02	9.86859e-31	9.8681e-31	0	0
FALSE	High	PMI-Byonic	PMI-Byonic (A2)	A	2	Unambiguous	CLNTLGSFECQCLQGYTGPR	[K].cLnTLGsFEcQcLQGYTGPR.[C]	C1(Carbamidomethyl); N3(Oxidation); S7(Hex(1)); C10(Carbamidomethyl); C12(Carbamidomethyl)	1	1	Q01705	Q01705	Neurogenic locus notch homolog protein 1 OS=Mus musculus OX=10090 GN=Notch1 PE=1 SV=3	0	3	3	1	0	1	1	1	847.036	2539.09	2539.09	1.74308	0.00147528	0	0	1214377	HCD (High Energy Collision Dissociation)	MS2	0	100	14.2065	5435	5435	5429	FP033021_2.raw	0/0		9.21044	743.111	743.111	3.6	6.15967e-10	8.24537e-11	0	0
FALSE	High	PMI-Byonic	PMI-Byonic (A2)	A	2	Unambiguous	CLNTLGSFECQCLQGYTGPR	[K].cLNTLGsFEcQcLQGYTGPR.[C]	C1(Carbamidomethyl); S7(Hex(1)); C10(Carbamidomethyl); C12(Carbamidomethyl)	1	1	Q01705	Q01705	Neurogenic locus notch homolog protein 1 OS=Mus musculus OX=10090 GN=Notch1 PE=1 SV=3	0	3	3	1	0	1	1	1	841.705	2523.1	2523.09	1.86752	0.00157064	0	0	678914	HCD (High Energy Collision Dissociation)	MS2	0	100	14.2608	5461	5461	5451	FP033021_2.raw	0/0		11.0248	804.761	804.761	3.6	9.44458e-12	8.43601e-13	0	0
FALSE	High	PMI-Byonic	PMI-Byonic (A2)	A	2	Unambiguous	CLNTLGSFECQCLQGYTGPR	[K].cLnTLGsFEcQcLQGYTGPR.[C]	C1(Carbamidomethyl); N3(Oxidation); S7(Hex(1)); C10(Carbamidomethyl); C12(Carbamidomethyl)	1	1	Q01705	Q01705	Neurogenic locus notch homolog protein 1 OS=Mus musculus OX=10090 GN=Notch1 PE=1 SV=3	0	3	3	1	0	1	1	1	847.037	2539.1	2539.09	2.17577	0.00184149	0	0	958598	HCD (High Energy Collision Dissociation)	MS2	10.0393	100	14.3155	5486	5486	5484	FP033021_2.raw	0/0		4.3232	527.656	527.656	3.6	4.75114e-05	1.57615e-06	0	0
FALSE	High	PMI-Byonic	PMI-Byonic (A2)	A	2	Unambiguous	INEFQCQCPK	[K].INEFQcQcPK.[G]	C6(Carbamidomethyl); C8(Carbamidomethyl)	1	1	Q01705	Q01705	Neurogenic locus notch homolog protein 1 OS=Mus musculus OX=10090 GN=Notch1 PE=1 SV=3	0	2	2	1	0	1	1	1	662.294	1323.58	1323.58	-1.06078	-0.000702018	0	0	492028	HCD (High Energy Collision Dissociation)	MS2	0	100	8.32448	2642	2642	2635	FP033021_2.raw	0/0		6.57016	493.76	493.76	493.76	2.69054e-07	3.07818e-08	0	0
FALSE	High	PMI-Byonic	PMI-Byonic (A2)	A	2	Unambiguous	GFNGHLCQYDVDECASTPCKNGAK	[K].GFNGHLcqYDVDEcAsTPcKnGAK.[C]	C7(Carbamidomethyl); Q8(Deamidated); C14(Carbamidomethyl); S16(Hex(1)Pent(2)); C19(Carbamidomethyl); N21(Deamidated)	1	1	Q01705	Q01705	Neurogenic locus notch homolog protein 1 OS=Mus musculus OX=10090 GN=Notch1 PE=1 SV=3	1	4	4	1	0	1	1	1	789.822	3156.27	3156.26	2.22252	0.00175371	0	0	741848	HCD (High Energy Collision Dissociation)	MS2	1.47028	100	10.7092	3739	3739	3735	FP033021_2.raw	0/0		13.3071	914.437	914.437	1.2	4.93035e-14	5.85246e-15	0	0
FALSE	High	PMI-Byonic	PMI-Byonic (A2)	A	2	Unambiguous	GFNGHLCQYDVDECASTPCKNGAK	[K].GFNGHLcQYDVDEcAsTPcKnGAK.[C]	C7(Carbamidomethyl); C14(Carbamidomethyl); S16(Hex(1)Pent(2)); C19(Carbamidomethyl); N21(Deamidated)	1	1	Q01705	Q01705	Neurogenic locus notch homolog protein 1 OS=Mus musculus OX=10090 GN=Notch1 PE=1 SV=3	1	4	4	1	0	1	1	1	789.576	3155.28	3155.28	2.03206	0.00160293	0	0	1375699	HCD (High Energy Collision Dissociation)	MS2	0	100	10.0933	3454	3454	3449	FP033021_2.raw	0/0		30.0057	1177.02	1177.02	1.2	9.86859e-31	9.86761e-31	0	0
FALSE	High	PMI-Byonic	PMI-Byonic (A2)	A	2	Unambiguous	GFNGHLCQYDVDECASTPCKNGAK	[K].GFNGHLcQYDVDEcAsTPcKnGAK.[C]	C7(Carbamidomethyl); C14(Carbamidomethyl); S16(Hex(1)Pent(2)); C19(Carbamidomethyl); N21(Deamidated)	1	1	Q01705	Q01705	Neurogenic locus notch homolog protein 1 OS=Mus musculus OX=10090 GN=Notch1 PE=1 SV=3	1	4	4	1	0	1	1	1	789.578	3155.29	3155.28	4.58545	0.00361709	0	0	353093	HCD (High Energy Collision Dissociation)	MS2	2.56306	100	10.2105	3508	3508	3504	FP033021_2.raw	0/0		9.30733	704.958	704.958	1.2	4.928e-10	5.20067e-11	0	0
FALSE	High	PMI-Byonic	PMI-Byonic (A2)	A	2	Unambiguous	GFNGHLCQYDVDECASTPCKNGAK	[K].GFNGHLcqYDVDEcAsTPcKnGAK.[C]	C7(Carbamidomethyl); Q8(Deamidated); C14(Carbamidomethyl); S16(Hex(1)Pent(2)); C19(Carbamidomethyl); N21(Deamidated)	1	1	Q01705	Q01705	Neurogenic locus notch homolog protein 1 OS=Mus musculus OX=10090 GN=Notch1 PE=1 SV=3	1	4	4	1	0	1	1	1	789.822	3156.27	3156.26	2.06782	0.00163164	0	0	905827	HCD (High Energy Collision Dissociation)	MS2	3.75253	100	10.4968	3639	3639	3636	FP033021_2.raw	0/0		13.83	976.092	976.092	1.2	1.47911e-14	1.9024e-15	0	0
FALSE	High	PMI-Byonic	PMI-Byonic (A2)	A	2	Unambiguous	GFNGHLCQYDVDECASTPCKNGAK	[K].GFNGHLcqYDVDEcAsTPcKnGAK.[C]	C7(Carbamidomethyl); Q8(Deamidated); C14(Carbamidomethyl); S16(Hex(1)Pent(2)); C19(Carbamidomethyl); N21(Deamidated)	1	1	Q01705	Q01705	Neurogenic locus notch homolog protein 1 OS=Mus musculus OX=10090 GN=Notch1 PE=1 SV=3	1	4	4	1	0	1	1	1	789.82	3156.26	3156.26	-0.716827	-0.000565623	0	0	531025	HCD (High Energy Collision Dissociation)	MS2	0	100	10.9334	3847	3847	3845	FP033021_2.raw	0/0		10.493	777.57	777.57	1.2	3.21399e-11	4.29262e-12	0	0
FALSE	High	PMI-Byonic	PMI-Byonic (A2)	A	2	Unambiguous	GFNGHLCQYDVDECASTPCKNGAK	[K].GFNGHLcqYDVDEcAsTPcKnGAK.[C]	C7(Carbamidomethyl); Q8(Deamidated); C14(Carbamidomethyl); S16(Hex(1)); C19(Carbamidomethyl); N21(Deamidated)	1	1	Q01705	Q01705	Neurogenic locus notch homolog protein 1 OS=Mus musculus OX=10090 GN=Notch1 PE=1 SV=3	1	4	4	1	0	1	1	1	723.801	2892.18	2892.18	2.44096	0.00176492	0	0	497635	HCD (High Energy Collision Dissociation)	MS2	0	100	10.8814	3821	3821	3812	FP033021_2.raw	0/0		9.30733	728.757	728.757	1.2	4.928e-10	6.57815e-11	0	0
FALSE	High	PMI-Byonic	PMI-Byonic (A2)	A	2	Unambiguous	GFNGHLCQYDVDECASTPCKNGAK	[K].GFNGHLcqYDVDEcAsTPcKnGAK.[C]	C7(Carbamidomethyl); Q8(Deamidated); C14(Carbamidomethyl); S16(Hex(1)Pent(2)); C19(Carbamidomethyl); N21(Deamidated)	1	1	Q01705	Q01705	Neurogenic locus notch homolog protein 1 OS=Mus musculus OX=10090 GN=Notch1 PE=1 SV=3	1	4	4	1	0	1	1	1	789.822	3156.27	3156.26	2.22252	0.00175371	0	0	2.96231e+06	HCD (High Energy Collision Dissociation)	MS2	0	67.3561	10.8234	3792	3792	3790	FP033021_2.raw	0/0		15.3583	1005.5	1005.5	1.2	4.38254e-16	6.26068e-17	0	0
FALSE	High	PMI-Byonic	PMI-Byonic (A2)	A	2	Unambiguous	HGGTCQDRDNSYLCLCLK	[R].HGGtcQDRDNSYLcLcLK.[G]	T4(HexNAc(1)Hex(1)Fuc(1)NeuAc(1)); C5(Carbamidomethyl); C14(Carbamidomethyl); C16(Carbamidomethyl)	1	1	Q01705	Q01705	Neurogenic locus notch homolog protein 1 OS=Mus musculus OX=10090 GN=Notch1 PE=1 SV=3	1	4	4	1	0	1	1	1	750.569	2999.25	2999.24	3.40416	0.00255248	0	0	311828	HCD (High Energy Collision Dissociation)	MS2	34.0103	100	11.9364	4350	4350	4340	FP033021_2.raw	0/0		5.5977	504.616	504.616	0.8	2.52523e-06	1.61982e-07	0	0
FALSE	High	PMI-Byonic	PMI-Byonic (A2)	A	2	Unambiguous	HGGTCQDRDNSYLCLCLK	[R].HGGtcQDRDNSYLcLcLK.[G]	T4(Fuc(1)); C5(Carbamidomethyl); C14(Carbamidomethyl); C16(Carbamidomethyl)	1	1	Q01705	Q01705	Neurogenic locus notch homolog protein 1 OS=Mus musculus OX=10090 GN=Notch1 PE=1 SV=3	1	3	3	1	0	1	1	1	781.679	2343.02	2343.02	2.90994	0.00227268	0	0	654424	HCD (High Energy Collision Dissociation)	MS2	0	100	11.116	3939	3939	3933	FP033021_2.raw	0/0		4.81785	558.347	558.347	6.8	1.52107e-05	5.47916e-07	0	0
[truncated: 7 more columns]

## Sheet: FP040121_4
Checked	Confidence	Identifying Node Type	Identifying Node	Search ID	Identifying Node No	PSM Ambiguity	Sequence	Annotated Sequence	Modifications	# Protein Groups	# Proteins	Master Protein Accessions	Protein Accessions	Protein Descriptions	# Missed Cleavages	Charge	Original Precursor Charge	DeltaScore	DeltaCn	Rank	Search Engine Rank	Concatenated Rank	m/z [Da]	MH+ [Da]	Theo. MH+ [Da]	DeltaM [ppm]	Deltam/z [Da]	Matched Ions	Total Ions	Intensity	Activation Type	MS Order	Isolation Interference [%]	Ion Inject Time [ms]	RT [min]	First Scan	Last Scan	Master Scan(s)	Spectrum File	Ions Matched	Annotation	|Log Prob|	Byonic Score	Delta Byonic Score	Delta Mod Score	PEP 2D	q-Value 2D	FDR 2D	Peptide Group FDR 2D
FALSE	High	PMI-Byonic	PMI-Byonic (A2)	A	2	Unambiguous	CSQPSGTCLNGGR	[R].cSQPSGTcLnGGR.[C]	C1(Carbamidomethyl); C8(Carbamidomethyl); N10(Deamidated)	1	1	Q01705	Q01705	Neurogenic locus notch homolog protein 1 OS=Mus musculus OX=10090 GN=Notch1 PE=1 SV=3	0	2	2	1	0	1	1	1	697.795	1394.58	1394.58	2.49324	0.00173851	0	0	374823	HCD (High Energy Collision Dissociation)	MS2	0	100	7.28469	2726	2726	2723	FP040121_4.raw	0/0		6.424	474.523	474.523	41.6398	3.76702e-07	4.71316e-08	0	0
FALSE	High	PMI-Byonic	PMI-Byonic (A2)	A	2	Unambiguous	CSQPSGTCLNGGR	[R].cSQPSGTcLNGGR.[C]	C1(Carbamidomethyl); C8(Carbamidomethyl)	1	1	Q01705	Q01705	Neurogenic locus notch homolog protein 1 OS=Mus musculus OX=10090 GN=Notch1 PE=1 SV=3	0	2	2	1	0	1	1	1	697.304	1393.6	1393.59	3.90168	0.00271868	0	0	50993.9	HCD (High Energy Collision Dissociation)	MS2	0	100	6.3744	2342	2342	2339	FP040121_4.raw	0/0		1.026	66.9894	66.9894	66.9894	0.0941892	0.00312677	0	0
FALSE	High	PMI-Byonic	PMI-Byonic (A2)	A	2	Unambiguous	CSQPSGTCLNGGR	[R].cSQPSGTcLNGGR.[C]	C1(Carbamidomethyl); C8(Carbamidomethyl)	1	1	Q01705	Q01705	Neurogenic locus notch homolog protein 1 OS=Mus musculus OX=10090 GN=Notch1 PE=1 SV=3	0	2	2	1	0	1	1	1	697.305	1393.6	1393.59	6.4419	0.0044887	0	0	132154	HCD (High Energy Collision Dissociation)	MS2	0	100	6.50233	2396	2396	2394	FP040121_4.raw	0/0		5.82202	477.272	477.272	477.272	1.50652e-06	1.2083e-07	0	0
FALSE	High	PMI-Byonic	PMI-Byonic (A2)	A	2	Unambiguous	CSQPSGTCLNGGR	[R].cSQPSGTcLNGGR.[C]	C1(Carbamidomethyl); C8(Carbamidomethyl)	1	1	Q01705	Q01705	Neurogenic locus notch homolog protein 1 OS=Mus musculus OX=10090 GN=Notch1 PE=1 SV=3	0	2	2	1	0	1	1	1	697.302	1393.6	1393.59	0.748298	0.000521412	0	0	44201.3	HCD (High Energy Collision Dissociation)	MS2	0	100	6.61654	2444	2444	2442	FP040121_4.raw	0/0		1.30998	124.574	124.574	124.574	0.04898	0.00178761	0	0
FALSE	High	PMI-Byonic	PMI-Byonic (A2)	A	2	Unambiguous	CSQPSGTCLNGGR	[R].cSQPSGTcLnGGR.[C]	C1(Carbamidomethyl); C8(Carbamidomethyl); N10(Deamidated)	1	1	Q01705	Q01705	Neurogenic locus notch homolog protein 1 OS=Mus musculus OX=10090 GN=Notch1 PE=1 SV=3	0	2	2	1	0	1	1	1	697.794	1394.58	1394.58	1.0052	0.000700912	0	0	131978	HCD (High Energy Collision Dissociation)	MS2	0	100	6.82708	2533	2533	2531	FP040121_4.raw	0/0		3.88233	279.49	279.49	55.1637	0.000131119	6.26217e-06	0	0
FALSE	High	PMI-Byonic	PMI-Byonic (A2)	A	2	Unambiguous	CSQPSGTCLNGGR	[R].cSQPSGTcLnGGR.[C]	C1(Carbamidomethyl); C8(Carbamidomethyl); N10(Deamidated)	1	1	Q01705	Q01705	Neurogenic locus notch homolog protein 1 OS=Mus musculus OX=10090 GN=Notch1 PE=1 SV=3	0	2	2	1	0	1	1	1	697.795	1394.58	1394.58	2.84337	0.00198265	0	0	708417	HCD (High Energy Collision Dissociation)	MS2	0	100	6.93897	2580	2580	2579	FP040121_4.raw	0/0		6.87104	551.025	551.025	83.325	1.34574e-07	7.97492e-09	0	0
FALSE	High	PMI-Byonic	PMI-Byonic (A2)	A	2	Unambiguous	CSQPSGTCLNGGR	[R].cSQPSGTcLnGGR.[C]	C1(Carbamidomethyl); C8(Carbamidomethyl); N10(Deamidated)	1	1	Q01705	Q01705	Neurogenic locus notch homolog protein 1 OS=Mus musculus OX=10090 GN=Notch1 PE=1 SV=3	0	2	2	1	0	1	1	1	697.794	1394.58	1394.58	0.917663	0.000639877	0	0	427847	HCD (High Energy Collision Dissociation)	MS2	3.29681	100	7.05271	2628	2628	2627	FP040121_4.raw	0/0		6.84301	525.599	525.599	63.9976	1.43545e-07	1.40719e-08	0	0
FALSE	High	PMI-Byonic	PMI-Byonic (A2)	A	2	Unambiguous	CSQPSGTCLNGGR	[R].cSQPSGTcLnGGR.[C]	C1(Carbamidomethyl); C8(Carbamidomethyl); N10(Deamidated)	1	1	Q01705	Q01705	Neurogenic locus notch homolog protein 1 OS=Mus musculus OX=10090 GN=Notch1 PE=1 SV=3	0	2	2	1	0	1	1	1	697.794	1394.58	1394.58	1.96805	0.0013723	0	0	89130.3	HCD (High Energy Collision Dissociation)	MS2	14.2612	100	7.17669	2681	2681	2675	FP040121_4.raw	0/0		1.33668	140.193	140.193	58.755	0.0460599	0.00108325	0	0
FALSE	High	PMI-Byonic	PMI-Byonic (A2)	A	2	Unambiguous	CQDSNPCLSTPCK	[R].cQDSnPcLsTPcK.[N]	C1(Carbamidomethyl); N5(Oxidation); C7(Carbamidomethyl); S9(Fuc(1)); C12(Carbamidomethyl)	1	1	Q01705	Q01705	Neurogenic locus notch homolog protein 1 OS=Mus musculus OX=10090 GN=Notch1 PE=1 SV=3	0	2	2	1	0	1	1	1	864.847	1728.69	1728.69	-0.802473	-0.000693613	0	0	204917	HCD (High Energy Collision Dissociation)	MS2	36.0529	100	7.95138	3009	3009	2999	FP040121_4.raw	0/0		4.06709	333.006	333.006	0	8.56854e-05	4.31128e-06	0	0
FALSE	High	PMI-Byonic	PMI-Byonic (A2)	A	2	Unambiguous	NAGTCHVVDHGGTVDYACSCPLGFSGPLCLTPLDNACLANPCR	[K].NAGTcHVVDHGGTVDYAcscPLGFSGPLcLTPLDNAcLANPcR.[N]	C5(Carbamidomethyl); C18(Carbamidomethyl); S19(Fuc(1)); C20(Carbamidomethyl); C29(Carbamidomethyl); C37(Carbamidomethyl); C42(Carbamidomethyl)	1	1	Q01705	Q01705	Neurogenic locus notch homolog protein 1 OS=Mus musculus OX=10090 GN=Notch1 PE=1 SV=3	0	4	4	1	0	1	1	1	1213.3	4850.16	4850.12	8.73241	0.0105883	0	0	49010.6	HCD (High Energy Collision Dissociation)	MS2	0	100	16.4048	6903	6903	6896	FP040121_4.raw	0/0		30.0057	1122.45	1122.45	0	9.86859e-31	9.8684e-31	0	0
FALSE	High	PMI-Byonic	PMI-Byonic (A2)	A	2	Unambiguous	NAGTCHVVDHGGTVDYACSCPLGFSGPLCLTPLDNACLANPCRNGGTCDLLTLTEYK	[K].NAGTcHVVDHGGTVDYAcscPLGFSGPLcLTPLDNAcLANPcRnGGtcDLLTLTEYK.[C]	C5(Carbamidomethyl); C18(Carbamidomethyl); S19(Fuc(1)); C20(Carbamidomethyl); C29(Carbamidomethyl); C37(Carbamidomethyl); C42(Carbamidomethyl); N44(Deamidated); T47(Fuc(1)); C48(Carbamidomethyl)	1	1	Q01705	Q01705	Neurogenic locus notch homolog protein 1 OS=Mus musculus OX=10090 GN=Notch1 PE=1 SV=3	1	5	5	1	0	1	1	1	1313.39	6562.92	6562.9	2.96564	0.00389265	0	0	229453	HCD (High Energy Collision Dissociation)	MS2	0	100	17.868	7527	7527	7523	FP040121_4.raw	0/0		30.0057	1543.48	1543.48	0	9.86859e-31	9.86843e-31	0	0
FALSE	High	PMI-Byonic	PMI-Byonic (A2)	A	2	Unambiguous	NAGTCHVVDHGGTVDYACSCPLGFSGPLCLTPLDNACLANPCR	[K].NAGtcHVVDHGGTVDYAcScPLGFSGPLcLTPLDNAcLANPcR.[N]	T4(Fuc(1)); C5(Carbamidomethyl); C18(Carbamidomethyl); C20(Carbamidomethyl); C29(Carbamidomethyl); C37(Carbamidomethyl); C42(Carbamidomethyl)	1	1	Q01705	Q01705	Neurogenic locus notch homolog protein 1 OS=Mus musculus OX=10090 GN=Notch1 PE=1 SV=3	0	4	4	1	0	1	1	1	1213.29	4850.16	4850.12	7.52432	0.00912346	0	0	79546.7	HCD (High Energy Collision Dissociation)	MS2	0	100	16.5222	6952	6952	6951	FP040121_4.raw	0/0		14.0738	1008.08	1008.08	0.979633	8.43638e-15	1.20518e-15	0	0
FALSE	High	PMI-Byonic	PMI-Byonic (A2)	A	2	Unambiguous	NGGTCDLLTLTEYK	[R].nGGTcDLLTLtEYK.[C]	N1(Deamidated); C5(Carbamidomethyl); T11(Fuc(1))	1	1	Q01705	Q01705	Neurogenic locus notch homolog protein 1 OS=Mus musculus OX=10090 GN=Notch1 PE=1 SV=3	0	2	2	1	0	1	1	1	866.412	1731.82	1731.8	9.82099	0.00850399	0	0	734487	HCD (High Energy Collision Dissociation)	MS2	10.9928	100	16.4484	6921	6921	6918	FP040121_4.raw	0/0		11.521	841.518	841.518	12.5229	3.01332e-12	3.77715e-13	0	0
FALSE	High	PMI-Byonic	PMI-Byonic (A2)	A	2	Unambiguous	NGGTCDLLTLTEYKCR	[R].nGGTcDLLtLTEYKcR.[C]	N1(Deamidated); C5(Carbamidomethyl); T9(Fuc(1)); C15(Carbamidomethyl)	1	1	Q01705	Q01705	Neurogenic locus notch homolog protein 1 OS=Mus musculus OX=10090 GN=Notch1 PE=1 SV=3	1	3	3	1	0	1	1	1	683.317	2047.94	2047.93	2.55392	0.00174342	0	0	471992	HCD (High Energy Collision Dissociation)	MS2	9.46704	100	14.5215	6070	6070	6060	FP040121_4.raw	0/0		10.6195	779.878	779.878	0	2.4016e-11	8.29504e-12	0	0
FALSE	High	PMI-Byonic	PMI-Byonic (A2)	A	2	Unambiguous	NGGTCDLLTLTEYK	[R].nGGTcDLLtLTEYK.[C]	N1(Deamidated); C5(Carbamidomethyl); T9(Fuc(1))	1	1	Q01705	Q01705	Neurogenic locus notch homolog protein 1 OS=Mus musculus OX=10090 GN=Notch1 PE=1 SV=3	0	2	2	1	0	1	1	1	866.411	1731.82	1731.8	9.39807	0.00813778	0	0	670569	HCD (High Energy Collision Dissociation)	MS2	6.87213	100	15.7362	6617	6617	6610	FP040121_4.raw	0/0		10.521	760.498	760.498	0	3.01329e-11	9.6599e-12	0	0
FALSE	High	PMI-Byonic	PMI-Byonic (A2)	A	2	Unambiguous	NGGTCDLLTLTEYK	[R].NGGTcDLLTLtEYK.[C]	C5(Carbamidomethyl); T11(Fuc(1))	1	1	Q01705	Q01705	Neurogenic locus notch homolog protein 1 OS=Mus musculus OX=10090 GN=Notch1 PE=1 SV=3	0	2	2	1	0	1	1	1	865.915	1730.82	1730.82	4.25906	0.00368582	0	0	1861462	HCD (High Energy Collision Dissociation)	MS2	0	84.2425	14.7448	6172	6172	6170	FP040121_4.raw	0/0		9.36569	684.185	684.185	4.5332	4.30839e-10	8.75467e-11	0	0
FALSE	High	PMI-Byonic	PMI-Byonic (A2)	A	2	Unambiguous	NGGTCDLLTLTEYK	[R].NGGTcDLLTLtEYK.[C]	C5(Carbamidomethyl); T11(Fuc(1))	1	1	Q01705	Q01705	Neurogenic locus notch homolog protein 1 OS=Mus musculus OX=10090 GN=Notch1 PE=1 SV=3	0	2	2	1	0	1	1	1	865.916	1730.82	1730.82	5.17592	0.00447928	0	0	2.3052e+06	HCD (High Energy Collision Dissociation)	MS2	0	85.2292	14.6267	6120	6120	6115	FP040121_4.raw	0/0		10.3657	719.05	719.05	12.9278	4.30838e-11	1.3641e-11	0	0
FALSE	High	PMI-Byonic	PMI-Byonic (A2)	A	2	Unambiguous	NGGTCDLLTLTEYK	[R].nGGTcDLLTLtEYK.[C]	N1(Deamidated); C5(Carbamidomethyl); T11(Fuc(1))	1	1	Q01705	Q01705	Neurogenic locus notch homolog protein 1 OS=Mus musculus OX=10090 GN=Notch1 PE=1 SV=3	0	2	2	1	0	1	1	1	866.409	1731.81	1731.8	7.00149	0.00606259	0	0	502254	HCD (High Energy Collision Dissociation)	MS2	14.8214	100	16.574	6974	6974	6973	FP040121_4.raw	0/0		10.521	788.122	788.122	3.89728	3.01329e-11	1.08642e-11	0	0
FALSE	High	PMI-Byonic	PMI-Byonic (A2)	A	2	Unambiguous	CRCPPGWSGK	[K].cRcPPGWSGK.[S]	C1(Carbamidomethyl); C3(Carbamidomethyl)	1	1	Q01705	Q01705	Neurogenic locus notch homolog protein 1 OS=Mus musculus OX=10090 GN=Notch1 PE=1 SV=3	1	3	3	1	0	1	1	1	402.183	1204.54	1204.54	0.404478	0.000162403	0	0	6616.19	HCD (High Energy Collision Dissociation)	MS2	40.9564	100	5.94294	2162	2162	2160	FP040121_4.raw	0/0		0.828467	157.364	157.364	157.364	0.148434	0.00520258	0	0
FALSE	High	PMI-Byonic	PMI-Byonic (A2)	A	2	Unambiguous	CPPGFHGPTCRQDVNECSQNPGLCR	[R].cPPGFHGPTcRQDVNEcSQNPGLcR.[H]	C1(Carbamidomethyl); C10(Carbamidomethyl); C17(Carbamidomethyl); C24(Carbamidomethyl)	1	1	Q01705	Q01705	Neurogenic locus notch homolog protein 1 OS=Mus musculus OX=10090 GN=Notch1 PE=1 SV=3	1	4	4	1	0	1	1	1	736.571	2943.26	2943.25	4.72254	0.00347491	0	0	695380	HCD (High Energy Collision Dissociation)	MS2	0	100	10.6959	4260	4260	4256	FP040121_4.raw	0/0		8.503	690.411	690.411	690.411	3.14049e-09	5.92639e-10	0	0
FALSE	High	PMI-Byonic	PMI-Byonic (A2)	A	2	Unambiguous	CPPGFHGPTCR	[R].cPPGFHGPTcR.[Q]	C1(Carbamidomethyl); C10(Carbamidomethyl)	1	1	Q01705	Q01705	Neurogenic locus notch homolog protein 1 OS=Mus musculus OX=10090 GN=Notch1 PE=1 SV=3	0	3	3	1	0	1	1	1	429.191	1285.56	1285.56	0.703681	0.000301541	0	0	642131	HCD (High Energy Collision Dissociation)	MS2	20.4331	100	8.02638	3041	3041	3035	FP040121_4.raw	0/0		8.69665	620.586	620.586	620.586	2.01073e-09	2.23808e-10	0	0
FALSE	High	PMI-Byonic	PMI-Byonic (A2)	A	2	Unambiguous	CPPGFHGPTCR	[R].cPPGFHGPTcR.[Q]	C1(Carbamidomethyl); C10(Carbamidomethyl)	1	1	Q01705	Q01705	Neurogenic locus notch homolog protein 1 OS=Mus musculus OX=10090 GN=Notch1 PE=1 SV=3	0	3	3	1	0	1	1	1	429.191	1285.56	1285.56	0.846114	0.000362576	0	0	3.80468e+06	HCD (High Energy Collision Dissociation)	MS2	6.75082	40.0079	8.13891	3089	3089	3088	FP040121_4.raw	0/0		10.6966	707.65	659.309	659.309	2.01073e-11	7.17213e-12	0	0
FALSE	High	PMI-Byonic	PMI-Byonic (A2)	A	2	Unambiguous	CPPGFHGPTCR	[R].cPPGFHGPTcR.[Q]	C1(Carbamidomethyl); C10(Carbamidomethyl)	1	1	Q01705	Q01705	Neurogenic locus notch homolog protein 1 OS=Mus musculus OX=10090 GN=Notch1 PE=1 SV=3	0	3	3	1	0	1	1	1	429.191	1285.56	1285.56	1.41585	0.000606716	0	0	4.13254e+06	HCD (High Energy Collision Dissociation)	MS2	6.10188	22.1422	8.25853	3144	3144	3141	FP040121_4.raw	0/0		9.69665	673.752	673.752	673.752	2.01073e-10	2.47889e-11	0	0
FALSE	High	PMI-Byonic	PMI-Byonic (A2)	A	2	Unambiguous	CPPGFHGPTCR	[R].cPPGFHGPTcR.[Q]	C1(Carbamidomethyl); C10(Carbamidomethyl)	1	1	Q01705	Q01705	Neurogenic locus notch homolog protein 1 OS=Mus musculus OX=10090 GN=Notch1 PE=1 SV=3	0	3	3	1	0	1	1	1	429.191	1285.56	1285.56	0.561248	0.000240505	0	0	2396260	HCD (High Energy Collision Dissociation)	MS2	11.2108	42.4564	8.37534	3197	3197	3194	FP040121_4.raw	0/0		9.69665	654.988	641.929	641.929	2.01073e-10	3.28018e-11	0	0
FALSE	High	PMI-Byonic	PMI-Byonic (A2)	A	2	Unambiguous	CPPGFHGPTCRQDVNECSQNPGLCR	[R].cPPGFHGPTcRQDVNEcSQNPGLcR.[H]	C1(Carbamidomethyl); C10(Carbamidomethyl); C17(Carbamidomethyl); C24(Carbamidomethyl)	1	1	Q01705	Q01705	Neurogenic locus notch homolog protein 1 OS=Mus musculus OX=10090 GN=Notch1 PE=1 SV=3	1	4	4	1	0	1	1	1	736.571	2943.26	2943.25	4.05895	0.00298662	0	0	250756	HCD (High Energy Collision Dissociation)	MS2	10.2914	100	10.8094	4313	4313	4311	FP040121_4.raw	0/0		6.56515	562.91	562.91	562.91	2.72179e-07	3.55643e-08	0	0
FALSE	High	PMI-Byonic	PMI-Byonic (A2)	A	2	Unambiguous	CPPGFHGPTCR	[R].cPPGFHGPTcR.[Q]	C1(Carbamidomethyl); C10(Carbamidomethyl)	1	1	Q01705	Q01705	Neurogenic locus notch homolog protein 1 OS=Mus musculus OX=10090 GN=Notch1 PE=1 SV=3	0	3	3	1	0	1	1	1	429.191	1285.56	1285.56	0.632465	0.000271023	0	0	1.01674e+06	HCD (High Energy Collision Dissociation)	MS2	34.6941	93.2831	8.49519	3251	3251	3249	FP040121_4.raw	0/0		8.69665	642.434	634.008	634.008	2.01073e-09	2.8145e-10	0	0
FALSE	High	PMI-Byonic	PMI-Byonic (A2)	A	2	Unambiguous	CPPGFHGPTCRQDVNECSQNPGLCR	[R].cPPGFHGPTcRQDVNEcSQNPGLcR.[H]	C1(Carbamidomethyl); C10(Carbamidomethyl); C17(Carbamidomethyl); C24(Carbamidomethyl)	1	1	Q01705	Q01705	Neurogenic locus notch homolog protein 1 OS=Mus musculus OX=10090 GN=Notch1 PE=1 SV=3	1	4	4	1	0	1	1	1	736.569	2943.26	2943.25	1.90226	0.00139971	0	0	989657	HCD (High Energy Collision Dissociation)	MS2	0	100	10.5733	4205	4205	4201	FP040121_4.raw	0/0		10.503	753.757	753.757	753.757	3.14049e-11	1.20053e-11	0	0
FALSE	High	PMI-Byonic	PMI-Byonic (A2)	A	2	Unambiguous	CPPGFHGPTCRQDVNECSQNPGLCR	[R].cPPGFHGPTcRQDVNEcSQNPGLcR.[H]	C1(Carbamidomethyl); C10(Carbamidomethyl); C17(Carbamidomethyl); C24(Carbamidomethyl)	1	1	Q01705	Q01705	Neurogenic locus notch homolog protein 1 OS=Mus musculus OX=10090 GN=Notch1 PE=1 SV=3	1	4	4	1	0	1	1	1	736.572	2943.27	2943.25	6.04973	0.00445147	0	0	1559922	HCD (High Energy Collision Dissociation)	MS2	0.546625	100	10.4498	4149	4149	4146	FP040121_4.raw	0/0		8.99119	744.675	744.675	744.675	1.02048e-09	1.20866e-10	0	0
FALSE	High	PMI-Byonic	PMI-Byonic (A2)	A	2	Unambiguous	CPPGFHGPTCRQDVNECSQNPGLCR	[R].cPPGFHGPTcRQDVNEcSQNPGLcR.[H]	C1(Carbamidomethyl); C10(Carbamidomethyl); C17(Carbamidomethyl); C24(Carbamidomethyl)	1	1	Q01705	Q01705	Neurogenic locus notch homolog protein 1 OS=Mus musculus OX=10090 GN=Notch1 PE=1 SV=3	1	4	4	1	0	1	1	1	736.571	2943.26	2943.25	4.1419	0.00304766	0	0	2.95935e+06	HCD (High Energy Collision Dissociation)	MS2	0	51.4402	10.3215	4092	4092	4091	FP040121_4.raw	0/0		9.503	702.831	702.831	702.831	3.14049e-10	6.20323e-11	0	0
FALSE	High	PMI-Byonic	PMI-Byonic (A2)	A	2	Unambiguous	CPPGFHGPTCRQDVNECSQNPGLCR	[R].cPPGFHGPTcRQDVNEcSQNPGLcR.[H]	C1(Carbamidomethyl); C10(Carbamidomethyl); C17(Carbamidomethyl); C24(Carbamidomethyl)	1	1	Q01705	Q01705	Neurogenic locus notch homolog protein 1 OS=Mus musculus OX=10090 GN=Notch1 PE=1 SV=3	1	4	4	1	0	1	1	1	736.571	2943.26	2943.25	3.4783	0.00255938	0	0	1.81496e+06	HCD (High Energy Collision Dissociation)	MS2	0	100	10.198	4037	4037	4036	FP040121_4.raw	0/0		11.503	802.707	802.707	802.707	3.14053e-12	6.84691e-13	0	0
FALSE	High	PMI-Byonic	PMI-Byonic (A2)	A	2	Unambiguous	CPPGFHGPTCRQDVNECSQNPGLCR	[R].cPPGFHGPTcRQDVNEcSQNPGLcR.[H]	C1(Carbamidomethyl); C10(Carbamidomethyl); C17(Carbamidomethyl); C24(Carbamidomethyl)	1	1	Q01705	Q01705	Neurogenic locus notch homolog protein 1 OS=Mus musculus OX=10090 GN=Notch1 PE=1 SV=3	1	4	4	1	0	1	1	1	736.821	2944.26	2943.25	343.902	0.253048	0	0	949337	HCD (High Energy Collision Dissociation)	MS2	25.5573	100	10.0699	3980	3980	3970	FP040121_4.raw	0/0		9.503	705.051	705.051	705.051	3.14049e-10	5.15316e-11	0	0
FALSE	High	PMI-Byonic	PMI-Byonic (A2)	A	2	Unambiguous	QDVNECSQNPGLCR	[R].QDVNEcSQNPGLcR.[H]	C6(Carbamidomethyl); C13(Carbamidomethyl)	1	1	Q01705	Q01705	Neurogenic locus notch homolog protein 1 OS=Mus musculus OX=10090 GN=Notch1 PE=1 SV=3	0	3	3	1	0	1	1	1	559.576	1676.71	1676.71	0.359579	0.00020097	0	0	865607	HCD (High Energy Collision Dissociation)	MS2	45.9402	100	8.58092	3292	3292	3282	FP040121_4.raw	0/0		4.84059	411.106	411.106	411.106	1.44349e-05	6.08909e-07	0	0
FALSE	High	PMI-Byonic	PMI-Byonic (A2)	A	2	Unambiguous	QDVNECSQNPGLCR	[R].QDVNEcSQNPGLcR.[H]	C6(Carbamidomethyl); C13(Carbamidomethyl)	1	1	Q01705	Q01705	Neurogenic locus notch homolog protein 1 OS=Mus musculus OX=10090 GN=Notch1 PE=1 SV=3	0	2	2	1	0	1	1	1	838.859	1676.71	1676.71	0.112787	9.45553e-05	0	0	1.07417e+06	HCD (High Energy Collision Dissociation)	MS2	0	100	8.28308	3155	3155	3152	FP040121_4.raw	0/0		10.2196	705.768	705.768	705.768	6.0314e-11	1.59747e-11	0	0
FALSE	High	PMI-Byonic	PMI-Byonic (A2)	A	2	Unambiguous	QDVNECSQNPGLCR	[R].QDVNEcSQNPGLcR.[H]	C6(Carbamidomethyl); C13(Carbamidomethyl)	1	1	Q01705	Q01705	Neurogenic locus notch homolog protein 1 OS=Mus musculus OX=10090 GN=Notch1 PE=1 SV=3	0	3	3	1	0	1	1	1	559.576	1676.71	1676.71	1.23322	0.000689251	0	0	8572537	HCD (High Energy Collision Dissociation)	MS2	0	18.5926	8.30775	3166	3166	3163	FP040121_4.raw	0/0		7.93702	633.423	622.584	622.584	1.15605e-08	1.08948e-09	0	0
FALSE	High	PMI-Byonic	PMI-Byonic (A2)	A	2	Unambiguous	QDVNECSQNPGLCR	[R].QDVNEcSQNPGLcR.[H]	C6(Carbamidomethyl); C13(Carbamidomethyl)	1	1	Q01705	Q01705	Neurogenic locus notch homolog protein 1 OS=Mus musculus OX=10090 GN=Notch1 PE=1 SV=3	0	3	3	1	0	1	1	1	559.576	1676.71	1676.71	1.12401	0.000628216	0	0	1.88301e+06	HCD (High Energy Collision Dissociation)	MS2	0	86.4431	8.41927	3217	3217	3216	FP040121_4.raw	0/0		6.08339	521.592	521.592	521.592	8.25297e-07	9.51691e-08	0	0
FALSE	High	PMI-Byonic	PMI-Byonic (A2)	A	2	Unambiguous	QDVNECSQNPGLCR	[R].QDVNEcSQNPGLcR.[H]	C6(Carbamidomethyl); C13(Carbamidomethyl)	1	1	Q01705	Q01705	Neurogenic locus notch homolog protein 1 OS=Mus musculus OX=10090 GN=Notch1 PE=1 SV=3	0	2	2	1	0	1	1	1	838.861	1676.71	1676.71	1.78726	0.00149836	0	0	3.19084e+06	HCD (High Energy Collision Dissociation)	MS2	0	64.4643	8.39868	3208	3208	3205	FP040121_4.raw	0/0		10.7247	736.908	736.908	736.908	1.88507e-11	3.87285e-12	0	0
FALSE	High	PMI-Byonic	PMI-Byonic (A2)	A	2	Unambiguous	ATHTGPHCELPYVPCSPSPCQNGGTCRPTGDTTHECACLPGFAGQNCEENVDDCPGNNCK	[R].ATHtGPHcELPYVPcSPSPcQNGGTcRPTGDTTHEcAcLPGFAGQNcEENVDDcPGNNcK.[N]	T4(HexNAc(1)Hex(1)Fuc(1)NeuAc(1)); C8(Carbamidomethyl); C15(Carbamidomethyl); C20(Carbamidomethyl); C26(Carbamidomethyl); C36(Carbamidomethyl); C38(Carbamidomethyl); C47(Carbamidomethyl); C54(Carbamidomethyl); C59(Carbamidomethyl)	1	1	Q01705	Q01705	Neurogenic locus notch homolog protein 1 OS=Mus musculus OX=10090 GN=Notch1 PE=1 SV=3	0	6	6	1	0	1	1	1	1259.01	7549.03	7548.01	135.398	0.17033	0	0	0	HCD (High Energy Collision Dissociation)	MS2		100	12.9039	5318	5318	5312	FP040121_4.raw	0/0		10.7548	761.882	761.882	0.849797	1.75888e-11	2.37508e-12	0	0
FALSE	High	PMI-Byonic	PMI-Byonic (A2)	A	2	Unambiguous	ATHTGPHCELPYVPCSPSPCQNGGTCRPTGDTTHECACLPGFAGQNCEENVDDCPGNNCK	[R].ATHTGPHcELPYVPcsPSPcQNGGTcRPTGDTTHEcAcLPGFAGQNcEENVDDcPGNNcK.[N]	C8(Carbamidomethyl); C15(Carbamidomethyl); S16(Fuc(1)); C20(Carbamidomethyl); C26(Carbamidomethyl); C36(Carbamidomethyl); C38(Carbamidomethyl); C47(Carbamidomethyl); C54(Carbamidomethyl); C59(Carbamidomethyl)	1	1	Q01705	Q01705	Neurogenic locus notch homolog protein 1 OS=Mus musculus OX=10090 GN=Notch1 PE=1 SV=3	0	6	6	1	0	1	1	1	1149.64	6892.77	6891.78	144.486	0.165961	0	0	645851	HCD (High Energy Collision Dissociation)	MS2	0	40.1469	12.6274	5184	5184	5180	FP040121_4.raw	0/0		6.72674	599.705	599.705	0	1.87613e-07	2.12962e-08	0	0
FALSE	High	PMI-Byonic	PMI-Byonic (A2)	A	2	Unambiguous	NGGACVDGVNTYNCR	[K].nGGAcVDGVNTYNcR.[C]	N1(Deamidated); C5(Carbamidomethyl); C14(Carbamidomethyl)	1	1	Q01705	Q01705	Neurogenic locus notch homolog protein 1 OS=Mus musculus OX=10090 GN=Notch1 PE=1 SV=3	0	2	2	1	0	1	1	1	828.847	1656.69	1657.67	-593.077	-0.491562	0	0	713673	HCD (High Energy Collision Dissociation)	MS2	0	100	8.93317	3451	3451	3442	FP040121_4.raw	0/0		4.9857	400.192	400.192	99.1395	1.03348e-05	3.70531e-07	0	0
FALSE	High	PMI-Byonic	PMI-Byonic (A2)	A	2	Unambiguous	NGGACVDGVNTYNCR	[K].NGGAcVdGVNTYNcR.[C]	C5(Carbamidomethyl); D7(Oxidation); C14(Carbamidomethyl)	1	1	Q01705	Q01705	Neurogenic locus notch homolog protein 1 OS=Mus musculus OX=10090 GN=Notch1 PE=1 SV=3	0	2	2	1	0	1	1	1	836.845	1672.68	1672.68	1.52938	0.00127908	0	0	842596	HCD (High Energy Collision Dissociation)	MS2	0	100	9.1998	3573	3573	3563	FP040121_4.raw	0/0		6.62631	544.772	544.772	151.391	2.36421e-07	2.59728e-08	0	0
FALSE	High	PMI-Byonic	PMI-Byonic (A2)	A	2	Unambiguous	NGGACVDGVNTYNCR	[K].NGGAcVDGVNTYNcR.[C]	C5(Carbamidomethyl); C14(Carbamidomethyl)	1	1	Q01705	Q01705	Neurogenic locus notch homolog protein 1 OS=Mus musculus OX=10090 GN=Notch1 PE=1 SV=3	0	3	3	1	0	1	1	1	552.901	1656.69	1656.69	2.66661	0.00147258	0	0	1.67287e+06	HCD (High Energy Collision Dissociation)	MS2	5.82088	63.764	8.97067	3468	3468	3464	FP040121_4.raw	0/0		4.15431	451.484	451.484	451.484	7.00954e-05	3.01962e-06	0	0
FALSE	High	PMI-Byonic	PMI-Byonic (A2)	A	2	Unambiguous	NGGACVDGVNTYNCR	[K].NGGAcVDGVNTYNcR.[C]	C5(Carbamidomethyl); C14(Carbamidomethyl)	1	1	Q01705	Q01705	Neurogenic locus notch homolog protein 1 OS=Mus musculus OX=10090 GN=Notch1 PE=1 SV=3	0	2	2	1	0	1	1	1	828.848	1656.69	1656.69	1.93789	0.00160524	0	0	1.69489e+06	HCD (High Energy Collision Dissociation)	MS2	0	100	9.03952	3498	3498	3497	FP040121_4.raw	0/0		8.50797	618.425	618.425	618.425	3.10475e-09	4.39308e-10	0	0
FALSE	High	PMI-Byonic	PMI-Byonic (A2)	A	2	Unambiguous	NGGACVDGVNTYNCR	[K].NGGAcVDGVNTYncR.[C]	C5(Carbamidomethyl); N13(Deamidated); C14(Carbamidomethyl)	1	1	Q01705	Q01705	Neurogenic locus notch homolog protein 1 OS=Mus musculus OX=10090 GN=Notch1 PE=1 SV=3	0	2	2	1	0	1	1	1	829.341	1657.68	1657.67	3.84702	0.00318854	0	0	676435	HCD (High Energy Collision Dissociation)	MS2	10.0613	100	9.23849	3591	3591	3585	FP040121_4.raw	0/0		6.11713	458.346	458.346	80.4529	7.63601e-07	6.7437e-08	0	0
FALSE	High	PMI-Byonic	PMI-Byonic (A2)	A	2	Unambiguous	NGGACVDGVNTYNCR	[K].nGGAcVDGVNTYNcR.[C]	N1(Deamidated); C5(Carbamidomethyl); C14(Carbamidomethyl)	1	1	Q01705	Q01705	Neurogenic locus notch homolog protein 1 OS=Mus musculus OX=10090 GN=Notch1 PE=1 SV=3	0	2	2	1	0	1	1	1	829.341	1657.68	1657.67	3.84702	0.00318854	0	0	793404	HCD (High Energy Collision Dissociation)	MS2	0	100	10.3713	4114	4114	4113	FP040121_4.raw	0/0		8.4178	620.187	620.187	546.687	3.82118e-09	6.82321e-10	0	0
FALSE	High	PMI-Byonic	PMI-Byonic (A2)	A	2	Unambiguous	NGGACVDGVNTYNCR	[K].nGGAcVDGVNTYNcR.[C]	N1(Deamidated); C5(Carbamidomethyl); C14(Carbamidomethyl)	1	1	Q01705	Q01705	Neurogenic locus notch homolog protein 1 OS=Mus musculus OX=10090 GN=Notch1 PE=1 SV=3	0	2	2	1	0	1	1	1	829.34	1657.67	1657.67	2.37423	0.00196784	0	0	1.35755e+06	HCD (High Energy Collision Dissociation)	MS2	0	100	9.7482	3826	3826	3816	FP040121_4.raw	0/0		8.50797	612.954	612.954	522.131	3.10475e-09	5.17703e-10	0	0
FALSE	High	PMI-Byonic	PMI-Byonic (A2)	A	2	Unambiguous	NGGACVDGVNTYNCR	[K].nGGAcVDGVNTYNcR.[C]	N1(Deamidated); C5(Carbamidomethyl); C14(Carbamidomethyl)	1	1	Q01705	Q01705	Neurogenic locus notch homolog protein 1 OS=Mus musculus OX=10090 GN=Notch1 PE=1 SV=3	0	2	2	1	0	1	1	1	829.341	1657.67	1657.67	3.40518	0.00282233	0	0	1.35078e+06	HCD (High Energy Collision Dissociation)	MS2	0	100	10.2556	4063	4063	4058	FP040121_4.raw	0/0		9.4178	676.856	676.856	577.489	3.82118e-10	7.43432e-11	0	0
FALSE	High	PMI-Byonic	PMI-Byonic (A2)	A	2	Unambiguous	NGGACVDGVNTYNCR	[K].nGGAcVDGVNTYNcR.[C]	N1(Deamidated); C5(Carbamidomethyl); C14(Carbamidomethyl)	1	1	Q01705	Q01705	Neurogenic locus notch homolog protein 1 OS=Mus musculus OX=10090 GN=Notch1 PE=1 SV=3	0	3	3	1	0	1	1	1	553.23	1657.68	1657.67	3.76527	0.00208052	0	0	1.06721e+06	HCD (High Energy Collision Dissociation)	MS2	3.37564	100	10.2898	4078	4078	4069	FP040121_4.raw	0/0		4.8121	534.686	534.686	378.052	1.54135e-05	8.55652e-07	0	0
FALSE	High	PMI-Byonic	PMI-Byonic (A2)	A	2	Unambiguous	NGGACVDGVNTYNCR	[K].nGGAcVdGVNTYNcR.[C]	N1(Deamidated); C5(Carbamidomethyl); D7(Oxidation); C14(Carbamidomethyl)	1	1	Q01705	Q01705	Neurogenic locus notch homolog protein 1 OS=Mus musculus OX=10090 GN=Notch1 PE=1 SV=3	0	2	2	1	0	1	1	1	837.338	1673.67	1673.66	3.05583	0.00255722	0	0	403896	HCD (High Energy Collision Dissociation)	MS2	7.97086	100	10.4144	4134	4134	4124	FP040121_4.raw	0/0		6.56417	527.996	527.996	148.303	2.72791e-07	4.04056e-08	0	0
FALSE	High	PMI-Byonic	PMI-Byonic (A2)	A	2	Unambiguous	VASFYCECPHGR	[R].VASFYcEcPHGR.[T]	C6(Carbamidomethyl); C8(Carbamidomethyl)	1	1	Q01705	Q01705	Neurogenic locus notch homolog protein 1 OS=Mus musculus OX=10090 GN=Notch1 PE=1 SV=3	0	3	3	1	0	1	1	1	494.881	1482.63	1482.63	2.0985	0.0010371	0	0	33716684	HCD (High Energy Collision Dissociation)	MS2	1.60481	9.64932	9.01521	3487	3487	3486	FP040121_4.raw	0/0		10.7247	729.178	690.757	690.757	1.88507e-11	5.121e-12	0	0
FALSE	High	PMI-Byonic	PMI-Byonic (A2)	A	2	Unambiguous	VASFYCECPHGR	[R].VASFYcEcPHGR.[T]	C6(Carbamidomethyl); C8(Carbamidomethyl)	1	1	Q01705	Q01705	Neurogenic locus notch homolog protein 1 OS=Mus musculus OX=10090 GN=Notch1 PE=1 SV=3	0	2	2	1	0	1	1	1	741.819	1482.63	1482.63	3.30142	0.00244738	0	0	914769	HCD (High Energy Collision Dissociation)	MS2	0	100	8.95892	3463	3463	3453	FP040121_4.raw	0/0		8.5739	657.845	657.845	657.845	2.66745e-09	3.56013e-10	0	0
FALSE	High	PMI-Byonic	PMI-Byonic (A2)	A	2	Unambiguous	VASFYCECPHGR	[R].VASFYcEcPHGR.[T]	C6(Carbamidomethyl); C8(Carbamidomethyl)	1	1	Q01705	Q01705	Neurogenic locus notch homolog protein 1 OS=Mus musculus OX=10090 GN=Notch1 PE=1 SV=3	0	3	3	1	0	1	1	1	494.88	1482.63	1482.63	0.801746	0.00039623	0	0	1.6985e+06	HCD (High Energy Collision Dissociation)	MS2	0	100	8.89766	3434	3434	3431	FP040121_4.raw	0/0		9.69665	678.829	678.829	678.829	2.01073e-10	4.01179e-11	0	0
FALSE	High	PMI-Byonic	PMI-Byonic (A2)	A	2	Unambiguous	VASFYCECPHGR	[R].VASFYcEcPHGR.[T]	C6(Carbamidomethyl); C8(Carbamidomethyl)	1	1	Q01705	Q01705	Neurogenic locus notch homolog protein 1 OS=Mus musculus OX=10090 GN=Notch1 PE=1 SV=3	0	3	3	1	0	1	1	1	494.881	1482.63	1482.63	1.8515	0.000915028	0	0	1.86795e+06	HCD (High Energy Collision Dissociation)	MS2	51.1735	68.3106	9.25333	3597	3597	3596	FP040121_4.raw	0/0		6.87104	530.349	530.349	530.349	1.34574e-07	1.09892e-08	0	0
FALSE	High	PMI-Byonic	PMI-Byonic (A2)	A	2	Unambiguous	VASFYCECPHGR	[R].VASFYcEcPHGR.[T]	C6(Carbamidomethyl); C8(Carbamidomethyl)	1	1	Q01705	Q01705	Neurogenic locus notch homolog protein 1 OS=Mus musculus OX=10090 GN=Notch1 PE=1 SV=3	0	3	3	1	0	1	1	1	494.881	1482.63	1482.63	2.40726	0.00118969	0	0	835446	HCD (High Energy Collision Dissociation)	MS2	33.5598	100	9.38264	3658	3658	3651	FP040121_4.raw	0/0		5.55645	514.753	514.753	514.753	2.77683e-06	1.9572e-07	0	0
FALSE	High	PMI-Byonic	PMI-Byonic (A2)	A	2	Unambiguous	VASFYCECPHGR	[R].VASFYcEcPHGR.[T]	C6(Carbamidomethyl); C8(Carbamidomethyl)	1	1	Q01705	Q01705	Neurogenic locus notch homolog protein 1 OS=Mus musculus OX=10090 GN=Notch1 PE=1 SV=3	0	2	2	1	0	1	1	1	741.818	1482.63	1482.63	1.73707	0.00128771	0	0	1.96648e+06	HCD (High Energy Collision Dissociation)	MS2	4.40904	98.1222	9.08915	3521	3521	3519	FP040121_4.raw	0/0		7.66407	629.103	629.103	629.103	2.16734e-08	1.61727e-09	0	0
FALSE	High	PMI-Byonic	PMI-Byonic (A2)	A	2	Unambiguous	VASFYCECPHGR	[R].VASFYcEcPHGR.[T]	C6(Carbamidomethyl); C8(Carbamidomethyl)	1	1	Q01705	Q01705	Neurogenic locus notch homolog protein 1 OS=Mus musculus OX=10090 GN=Notch1 PE=1 SV=3	0	3	3	1	0	1	1	1	494.881	1482.63	1482.63	1.91325	0.000945546	0	0	9343727	HCD (High Energy Collision Dissociation)	MS2	17.0936	13.3053	9.1336	3542	3542	3541	FP040121_4.raw	0/0		10.7247	712.642	712.642	712.642	1.88507e-11	6.17712e-12	0	0
FALSE	High	PMI-Byonic	PMI-Byonic (A2)	A	2	Unambiguous	TGLLCHLNDACISNPCNEGSNCDTNPVNGK	[R].TGLLcHLNDAcIsnPcNEGSNcDTNPVnGK.[A]	C5(Carbamidomethyl); C11(Carbamidomethyl); S13(Fuc(1)); N14(Oxidation); C16(Carbamidomethyl); C22(Carbamidomethyl); N28(Deamidated)	1	1	Q01705	Q01705	Neurogenic locus notch homolog protein 1 OS=Mus musculus OX=10090 GN=Notch1 PE=1 SV=3	0	3	3	1	0	1	1	1	1165.49	3494.47	3494.46	4.04172	0.00470787	0	0	869319	HCD (High Energy Collision Dissociation)	MS2	33.7124	100	12.6455	5192	5192	5191	FP040121_4.raw	0/0		8.87967	696.384	696.384	6.16509	1.31927e-09	1.6219e-10	0	0
FALSE	High	PMI-Byonic	PMI-Byonic (A2)	A	2	Unambiguous	TGLLCHLNDACISNPCNEGSNCDTNPVNGK	[R].TGLLcHLNDAcIsnPcNEGSNcDTNPVnGK.[A]	C5(Carbamidomethyl); C11(Carbamidomethyl); S13(Fuc(1)); N14(Oxidation); C16(Carbamidomethyl); C22(Carbamidomethyl); N28(Deamidated)	1	1	Q01705	Q01705	Neurogenic locus notch homolog protein 1 OS=Mus musculus OX=10090 GN=Notch1 PE=1 SV=3	0	3	3	1	0	1	1	1	1165.49	3494.46	3494.46	2.26016	0.00263268	0	0	1.05492e+06	HCD (High Energy Collision Dissociation)	MS2	0	100	12.5353	5140	5140	5136	FP040121_4.raw	0/0		8.27769	685.317	685.317	10.6779	5.27608e-09	8.06476e-10	0	0
FALSE	High	PMI-Byonic	PMI-Byonic (A2)	A	2	Unambiguous	TGLLCHLNDACISNPCNEGSNCDTNPVNGK	[R].TGLLcHLNDAcIsnPcNEGSNcDTNPVnGK.[A]	C5(Carbamidomethyl); C11(Carbamidomethyl); S13(Fuc(1)); N14(Oxidation); C16(Carbamidomethyl); C22(Carbamidomethyl); N28(Deamidated)	1	1	Q01705	Q01705	Neurogenic locus notch homolog protein 1 OS=Mus musculus OX=10090 GN=Notch1 PE=1 SV=3	0	4	4	1	0	1	1	1	874.374	3494.48	3494.46	5.41771	0.00473299	0	0	366830	HCD (High Energy Collision Dissociation)	MS2	0	100	12.5225	5135	5135	5125	FP040121_4.raw	0/0		5.76106	592.759	592.759	2.4	1.73357e-06	1.49629e-07	0	0
FALSE	High	PMI-Byonic	PMI-Byonic (A2)	A	2	Unambiguous	AICTCPSGYTGPACSQDVDECALGANPCEHAGK	[K].AIcTcPSGYTGPAcSQDVDEcALGANPcEHAGK.[C]	C3(Carbamidomethyl); C5(Carbamidomethyl); C14(Carbamidomethyl); C21(Carbamidomethyl); C28(Carbamidomethyl)	1	1	Q01705	Q01705	Neurogenic locus notch homolog protein 1 OS=Mus musculus OX=10090 GN=Notch1 PE=1 SV=3	0	3	3	1	0	1	1	1	1185.16	3553.47	3553.45	5.36723	0.0063574	0	0	4.97697e+06	HCD (High Energy Collision Dissociation)	MS2	0	26.7153	12.0849	4928	4928	4927	FP040121_4.raw	0/0		30.0057	1279.5	1279.5	1279.5	9.86859e-31	9.86827e-31	0	0
FALSE	High	PMI-Byonic	PMI-Byonic (A2)	A	2	Unambiguous	AICTCPSGYTGPACSQDVDECALGANPCEHAGK	[K].AIcTcPSGYTGPAcSQDVDEcALGANPcEHAGK.[C]	C3(Carbamidomethyl); C5(Carbamidomethyl); C14(Carbamidomethyl); C21(Carbamidomethyl); C28(Carbamidomethyl)	1	1	Q01705	Q01705	Neurogenic locus notch homolog protein 1 OS=Mus musculus OX=10090 GN=Notch1 PE=1 SV=3	0	4	4	1	0	1	1	1	889.127	3553.49	3553.45	8.85023	0.00786222	0	0	666850	HCD (High Energy Collision Dissociation)	MS2	0	100	11.9815	4880	4880	4872	FP040121_4.raw	0/0		30.0057	1344.88	1344.88	1344.88	9.86859e-31	9.8681e-31	0	0
FALSE	High	PMI-Byonic	PMI-Byonic (A2)	A	2	Unambiguous	AICTCPSGYTGPACSQDVDECALGANPCEHAGK	[K].AIcTcPSGYTGPAcSQDVDEcALGANPcEHAGK.[C]	C3(Carbamidomethyl); C5(Carbamidomethyl); C14(Carbamidomethyl); C21(Carbamidomethyl); C28(Carbamidomethyl)	1	1	Q01705	Q01705	Neurogenic locus notch homolog protein 1 OS=Mus musculus OX=10090 GN=Notch1 PE=1 SV=3	0	3	3	1	0	1	1	1	1185.16	3553.48	3553.45	6.50087	0.00770018	0	0	703188	HCD (High Energy Collision Dissociation)	MS2	0	100	11.9772	4878	4878	4872	FP040121_4.raw	0/0		30.0057	1213.33	1213.33	1213.33	9.86859e-31	9.86761e-31	0	0
FALSE	High	PMI-Byonic	PMI-Byonic (A2)	A	2	Unambiguous	AICTCPSGYTGPACSQDVDECALGANPCEHAGK	[K].AIcTcPSGYTGPAcSQDVDEcALGANPcEHAGK.[C]	C3(Carbamidomethyl); C5(Carbamidomethyl); C14(Carbamidomethyl); C21(Carbamidomethyl); C28(Carbamidomethyl)	1	1	Q01705	Q01705	Neurogenic locus notch homolog protein 1 OS=Mus musculus OX=10090 GN=Notch1 PE=1 SV=3	0	4	4	1	0	1	1	1	889.122	3553.47	3553.45	3.69735	0.00328459	0	0	1.60478e+06	HCD (High Energy Collision Dissociation)	MS2	0	100	12.1114	4941	4941	4938	FP040121_4.raw	0/0		30.0057	1389.53	1389.53	1389.53	9.86859e-31	9.86835e-31	0	0
FALSE	High	PMI-Byonic	PMI-Byonic (A2)	A	2	Unambiguous	CLNTLGSFECQCLQGYTGPR	[K].cLntLGSFEcQcLQGYTGPR.[C]	C1(Carbamidomethyl); N3(Oxidation); T4(Fuc(1)); C10(Carbamidomethyl); C12(Carbamidomethyl)	1	1	Q01705	Q01705	Neurogenic locus notch homolog protein 1 OS=Mus musculus OX=10090 GN=Notch1 PE=1 SV=3	0	3	3	1	0	1	1	1	841.707	2523.11	2523.09	4.33481	0.00364572	0	0	2600554	HCD (High Energy Collision Dissociation)	MS2	0	100	14.5541	6086	6086	6082	FP040121_4.raw	0/0		4.28439	488.409	488.409	2.4	5.19528e-05	1.93776e-06	0	0
FALSE	High	PMI-Byonic	PMI-Byonic (A2)	A	2	Unambiguous	INEFQCQCPK	[K].INEFQcQcPK.[G]	C6(Carbamidomethyl); C8(Carbamidomethyl)	1	1	Q01705	Q01705	Neurogenic locus notch homolog protein 1 OS=Mus musculus OX=10090 GN=Notch1 PE=1 SV=3	0	2	2	1	0	1	1	1	662.296	1323.59	1323.58	2.25458	0.00149206	0	0	0	HCD (High Energy Collision Dissociation)	MS2		100	8.71114	3351	3351	3346	FP040121_4.raw	0/0		6.09306	382.968	382.968	382.968	8.07115e-07	8.13932e-08	0	0
FALSE	High	PMI-Byonic	PMI-Byonic (A2)	A	2	Unambiguous	INEFQCQCPK	[K].INEFQcQcPK.[G]	C6(Carbamidomethyl); C8(Carbamidomethyl)	1	1	Q01705	Q01705	Neurogenic locus notch homolog protein 1 OS=Mus musculus OX=10090 GN=Notch1 PE=1 SV=3	0	2	2	1	0	1	1	1	662.297	1323.59	1323.58	3.18167	0.0021056	0	0	1.02052e+06	HCD (High Energy Collision Dissociation)	MS2	0	100	8.59605	3299	3299	3293	FP040121_4.raw	0/0		6.78087	530.634	530.634	530.634	1.65627e-07	1.75163e-08	0	0
FALSE	High	PMI-Byonic	PMI-Byonic (A2)	A	2	Unambiguous	HGGTCQDRDNSYLCLCLK	[R].HGGtcQDRDNSYLcLcLK.[G]	T4(HexNAc(1)Hex(1)Fuc(1)NeuAc(1)); C5(Carbamidomethyl); C14(Carbamidomethyl); C16(Carbamidomethyl)	1	1	Q01705	Q01705	Neurogenic locus notch homolog protein 1 OS=Mus musculus OX=10090 GN=Notch1 PE=1 SV=3	1	4	4	1	0	1	1	1	750.569	2999.26	2999.24	3.97397	0.00297973	0	0	1.26603e+06	HCD (High Energy Collision Dissociation)	MS2	24.5187	100	12.0907	4932	4932	4927	FP040121_4.raw	0/0		6.6195	582.165	582.165	0.8	2.40159e-07	3.053e-08	0	0
FALSE	High	PMI-Byonic	PMI-Byonic (A2)	A	2	Unambiguous	HGGTCQDRDNSYLCLCLK	[R].HGGTcQDRDNsYLcLcLK.[G]	C5(Carbamidomethyl); S11(Fuc(1)); C14(Carbamidomethyl); C16(Carbamidomethyl)	1	1	Q01705	Q01705	Neurogenic locus notch homolog protein 1 OS=Mus musculus OX=10090 GN=Notch1 PE=1 SV=3	1	4	4	1	0	1	1	1	586.511	2343.02	2343.02	2.40925	0.00141123	0	0	1.50047e+06	HCD (High Energy Collision Dissociation)	MS2	13.0471	100	11.4326	4613	4613	4608	FP040121_4.raw	0/0		6.88832	582.305	582.305	7.47436	1.29325e-07	4.80996e-09	0	0
FALSE	High	PMI-Byonic	PMI-Byonic (A2)	A	2	Unambiguous	HGGTCQDRDNSYLCLCLK	[R].HGGTcQDRDNsYLcLcLK.[G]	C5(Carbamidomethyl); S11(Fuc(1)); C14(Carbamidomethyl); C16(Carbamidomethyl)	1	1	Q01705	Q01705	Neurogenic locus notch homolog protein 1 OS=Mus musculus OX=10090 GN=Notch1 PE=1 SV=3	1	3	3	1	0	1	1	1	781.679	2343.02	2343.02	2.44104	0.00190647	0	0	660313	HCD (High Energy Collision Dissociation)	MS2	14.3199	100	11.3506	4574	4574	4564	FP040121_4.raw	0/0		6.4128	625.644	625.644	9.24848	3.86546e-07	5.37867e-08	0	0
FALSE	Medium	PMI-Byonic	PMI-Byonic (A2)	A	2	Unambiguous	HGGTCQDRDNSYLCLCLK	[R].HGGtcQDRDNSYLcLcLK.[G]	T4(HexNAc(1)Hex(1)Fuc(1)); C5(Carbamidomethyl); C14(Carbamidomethyl); C16(Carbamidomethyl)	1	1	Q01705	Q01705	Neurogenic locus notch homolog protein 1 OS=Mus musculus OX=10090 GN=Notch1 PE=1 SV=3	1	3	3	1	0	1	1	1	678.008	2032.01	2708.15	-249668	-225.379	0	0	817648	HCD (High Energy Collision Dissociation)	MS2	37.6135	100	11.3247	4561	4561	4553	FP040121_4.raw	0/0		0.400843	156.363	156.363	2	0.397335	0.0107256	0	0
FALSE	High	PMI-Byonic	PMI-Byonic (A2)	A	2	Unambiguous	HGGTCQDRDNSYLCLCLK	[R].HGGTcQDRDNsYLcLcLK.[G]	C5(Carbamidomethyl); S11(Fuc(1)); C14(Carbamidomethyl); C16(Carbamidomethyl)	1	1	Q01705	Q01705	Neurogenic locus notch homolog protein 1 OS=Mus musculus OX=10090 GN=Notch1 PE=1 SV=3	1	4	4	1	0	1	1	1	586.511	2343.02	2343.02	3.24285	0.00189951	0	0	1.0881e+06	HCD (High Energy Collision Dissociation)	MS2	2.37653	100	11.3161	4557	4557	4553	FP040121_4.raw	0/0		4.77342	530.56	530.56	7.45336	1.68492e-05	1.11784e-06	0	0
FALSE	High	PMI-Byonic	PMI-Byonic (A2)	A	2	Unambiguous	HGGTCQDRDNSYLCLCLK	[R].HGGTcQDRDNSYLcLcLK.[G]	C5(Carbamidomethyl); C14(Carbamidomethyl); C16(Carbamidomethyl)	1	1	Q01705	Q01705	Neurogenic locus notch homolog protein 1 OS=Mus musculus OX=10090 GN=Notch1 PE=1 SV=3	1	4	4	1	0	1	1	1	549.997	2196.97	2196.96	4.48022	0.00246071	0	0	447902	HCD (High Energy Collision Dissociation)	MS2	0	100	11.5092	4650	4650	4641	FP040121_4.raw	0/0		1.58318	317.642	317.642	317.642	0.0261111	0.000401789	0	0
[truncated: 7 more columns]
