# Supplementary material for: Modulation of the NOTCH1 Pathway by LUNATIC FRINGE Is Dominant over That of MANIC or RADICAL FRINGE
Source: Molecules. 2021 Sep 30;26(19):5942. doi: 10.3390/molecules26195942 (PMC8512825; doi:10.3390/molecules26195942)
Supplement: Supplementary file 1 [file molecules-26-05942-s001.zip › Supplement/Table S23.xlsx]

## Sheet: Table S23
	Table S23: V8 digestion of mN1 EGF1-18 + MFNG + RFNG expressed in CHO analyzed for Figure 6, S2 and S5.
	Tab			Biological replicate number						The peptides used to generate the EICs are highlighted in red and bold
	FP021821_21			1
	FP030221_5
	FP040621_9-(04)			2
	FP040121_10			3

## Sheet: FP021821_21
Checked	Confidence	Identifying Node Type	Identifying Node	Search ID	Identifying Node No	PSM Ambiguity	Sequence	Annotated Sequence	Modifications	# Protein Groups	# Proteins	Master Protein Accessions	Protein Accessions	Protein Descriptions	# Missed Cleavages	Charge	Original Precursor Charge	DeltaScore	DeltaCn	Rank	Search Engine Rank	Concatenated Rank	m/z [Da]	MH+ [Da]	Theo. MH+ [Da]	DeltaM [ppm]	Deltam/z [Da]	Matched Ions	Total Ions	Intensity	Activation Type	MS Order	Isolation Interference [%]	Ion Inject Time [ms]	RT [min]	First Scan	Last Scan	Master Scan(s)	Spectrum File	Ions Matched	Annotation	|Log Prob|	Byonic Score	Delta Byonic Score	Delta Mod Score	PEP 2D	q-Value 2D	FDR 2D	Peptide Group FDR 2D
FALSE	Medium	PMI-Byonic	PMI-Byonic (A2)	A	2	Unambiguous	YKCRCPPGWSGKSCQQADPCASNPCANGGQCLPFE	[E].YKcRcPPGWsGKScQQADPcASNPcANGGQcLPFE.[S]	C3(Carbamidomethyl); C5(Carbamidomethyl); S10(Hex(1)Pent(2)); C14(Carbamidomethyl); C20(Carbamidomethyl); C25(Carbamidomethyl); C31(Carbamidomethyl)	1	1	Q01705	Q01705	Neurogenic locus notch homolog protein 1 OS=Mus musculus OX=10090 GN=Notch1 PE=1 SV=3	0	4	4	1	0	1	1	1	1118.71	4471.83	4470.81	227.751	0.254558	0	0	65387.4	HCD (High Energy Collision Dissociation)	MS2	0	100	12.6589	4621	4621	4620	FP021821_21.raw	0/0		0.424372	47.0784	47.0784	3.6	0.376382	0.0327842	0	0
FALSE	Medium	PMI-Byonic	PMI-Byonic (A2)	A	2	Unambiguous	YKCRCPPGWSGKSCQQADPCASNPCANGGQCLPFE	[E].YKcRcPPGWSGKscQQADPcASNPcANGGQcLPFE.[S]	C3(Carbamidomethyl); C5(Carbamidomethyl); S13(Hex(1)Pent(2)); C14(Carbamidomethyl); C20(Carbamidomethyl); C25(Carbamidomethyl); C31(Carbamidomethyl)	1	1	Q01705	Q01705	Neurogenic locus notch homolog protein 1 OS=Mus musculus OX=10090 GN=Notch1 PE=1 SV=3	0	4	4	1	0	1	1	1	1118.47	4470.84	4470.81	5.60736	0.00626737	0	0	115928	HCD (High Energy Collision Dissociation)	MS2	0	100	12.5476	4574	4574	4573	FP021821_21.raw	0/0		0.487255	118.549	118.549	4.14901	0.325646	0.0242896	0	0
FALSE	Medium	PMI-Byonic	PMI-Byonic (A2)	A	2	Unambiguous	YKCRCPPGWSGKSCQQADPCASNPCANGGQCLPFE	[E].YKcRcPPGWsGKScQQADPcASNPcANGGQcLPFE.[S]	C3(Carbamidomethyl); C5(Carbamidomethyl); S10(Hex(1)Pent(2)); C14(Carbamidomethyl); C20(Carbamidomethyl); C25(Carbamidomethyl); C31(Carbamidomethyl)	1	1	Q01705	Q01705	Neurogenic locus notch homolog protein 1 OS=Mus musculus OX=10090 GN=Notch1 PE=1 SV=3	0	4	4	1	0	1	1	1	1119.46	4474.83	4470.81	898.224	1.00395	0	0	219451	HCD (High Energy Collision Dissociation)	MS2	40.3981	100	12.4371	4528	4528	4526	FP021821_21.raw	0/0		0.947824	5.92792	5.92792	3.6	0.112765	0.0136433	0	0
FALSE	High	PMI-Byonic	PMI-Byonic (A2)	A	2	Unambiguous	YKCRCPPGWSGKSCQQADPCASNPCANGGQCLPFESSYICRCPPGFHGPTCRQDVNE	[E].YKcRcPPGWsGKScQQADPcASNPcAnGGqcLPFESSYIcRcPPGFHGPTcRQDVNE.[C]	C3(Carbamidomethyl); C5(Carbamidomethyl); S10(Hex(1)Pent(2)); C14(Carbamidomethyl); C20(Carbamidomethyl); C25(Carbamidomethyl); N27(Deamidated); Q30(Deamidated); C31(Carbamidomethyl); C40(Carbamidomethyl); C42(Carbamidomethyl); C51(Carbamidomethyl)	1	1	Q01705	Q01705	Neurogenic locus notch homolog protein 1 OS=Mus musculus OX=10090 GN=Notch1 PE=1 SV=3	2	6	6	1	0	1	1	1	1183.5	7095.96	7090.9	712.882	0.842497	0	0	235627	HCD (High Energy Collision Dissociation)	MS2	62.6574	100	13.2656	4872	4872	4866	FP021821_21.raw	0/0		3.78567	16.8722	16.8722	3.6	0.000163805	2.34131e-05	0	0
FALSE	High	PMI-Byonic	PMI-Byonic (A2)	A	2	Unambiguous	YKCRCPPGWSGKSCQQADPCASNPCANGGQCLPFESSYICRCPPGFHGPTCRQDVNE	[E].YKcRcPPGWsGKScQQADPcASNPcANGGqcLPFESSYIcRcPPGFHGPTcRQDVNE.[C]	C3(Carbamidomethyl); C5(Carbamidomethyl); S10(Hex(1)Pent(2)); C14(Carbamidomethyl); C20(Carbamidomethyl); C25(Carbamidomethyl); Q30(Deamidated); C31(Carbamidomethyl); C40(Carbamidomethyl); C42(Carbamidomethyl); C51(Carbamidomethyl)	1	1	Q01705	Q01705	Neurogenic locus notch homolog protein 1 OS=Mus musculus OX=10090 GN=Notch1 PE=1 SV=3	2	6	6	1	0	1	1	1	1183.17	7093.96	7089.92	570.164	0.673736	0	0	188420	HCD (High Energy Collision Dissociation)	MS2	36.0823	100	13.2377	4860	4860	4855	FP021821_21.raw	0/0		3.70652	95.2337	95.2337	3.6	0.000196553	2.70969e-05	0	0
FALSE	High	PMI-Byonic	PMI-Byonic (A2)	A	2	Unambiguous	YKCRCPPGWSGKSCQQADPCASNPCANGGQCLPFE	[E].YKcRcPPGWsGKScQQADPcASNPcAnGGQcLPFE.[S]	C3(Carbamidomethyl); C5(Carbamidomethyl); S10(Hex(1)Pent(2)); C14(Carbamidomethyl); C20(Carbamidomethyl); C25(Carbamidomethyl); N27(Deamidated); C31(Carbamidomethyl)	1	1	Q01705	Q01705	Neurogenic locus notch homolog protein 1 OS=Mus musculus OX=10090 GN=Notch1 PE=1 SV=3	0	4	4	1	0	1	1	1	1119.21	4473.83	4471.8	454.681	0.50831	0	0	728716	HCD (High Energy Collision Dissociation)	MS2	18.607	100	12.7679	4667	4667	4666	FP021821_21.raw	0/0		1.09939	31.6095	31.6095	3.6	0.0795443	0.00880537	0	0
FALSE	High	PMI-Byonic	PMI-Byonic (A2)	A	2	Unambiguous	SSYICRCPPGFHGPTCRQDVNE	[E].SSYIcRcPPGFHGPTcRQDVNE.[C]	C5(Carbamidomethyl); C7(Carbamidomethyl); C16(Carbamidomethyl)	1	1	Q01705	Q01705	Neurogenic locus notch homolog protein 1 OS=Mus musculus OX=10090 GN=Notch1 PE=1 SV=3	1	4	4	1	0	1	1	1	660.042	2637.15	2637.14	3.3964	0.00223919	0	0	638331	HCD (High Energy Collision Dissociation)	MS2	14.4738	100	10.9914	3926	3926	3925	FP021821_21.raw	0/0		5.39517	537.584	460.243	460.243	4.02561e-06	8.1711e-07	0	0
FALSE	High	PMI-Byonic	PMI-Byonic (A2)	A	2	Unambiguous	SSYICRCPPGFHGPTCRQDVNE	[E].SSYIcRcPPGFHGPTcRQDVNE.[C]	C5(Carbamidomethyl); C7(Carbamidomethyl); C16(Carbamidomethyl)	1	1	Q01705	Q01705	Neurogenic locus notch homolog protein 1 OS=Mus musculus OX=10090 GN=Notch1 PE=1 SV=3	1	4	4	1	0	1	1	1	660.544	2639.15	2637.14	763.646	0.50346	0	0	365569	HCD (High Energy Collision Dissociation)	MS2	61.1439	100	10.8726	3876	3876	3872	FP021821_21.raw	0/0		4.64938	394.766	394.766	394.766	2.2419e-05	3.23214e-06	0	0
FALSE	High	PMI-Byonic	PMI-Byonic (A2)	A	2	Unambiguous	SSYICRCPPGFHGPTCRQDVNE	[E].SSYIcRcPPGFHGPTcRQDVNE.[C]	C5(Carbamidomethyl); C7(Carbamidomethyl); C16(Carbamidomethyl)	1	1	Q01705	Q01705	Neurogenic locus notch homolog protein 1 OS=Mus musculus OX=10090 GN=Notch1 PE=1 SV=3	1	4	4	1	0	1	1	1	660.541	2639.14	2637.14	759.387	0.500652	0	0	337769	HCD (High Energy Collision Dissociation)	MS2	46.9465	100	11.1102	3976	3976	3970	FP021821_21.raw	0/0		1.26868	270.335	270.335	270.335	0.0538663	0.00617318	0	0
FALSE	High	PMI-Byonic	PMI-Byonic (A2)	A	2	Unambiguous	SSYICRCPPGFHGPTCRQDVNECSQNPGLCRHGGTCHNE	[E].SSYIcRcPPGFHGPtcRQDVNEcSQNPGLcRHGGTcHNE.[I]	C5(Carbamidomethyl); C7(Carbamidomethyl); T15(Fuc(1)); C16(Carbamidomethyl); C23(Carbamidomethyl); C30(Carbamidomethyl); C36(Carbamidomethyl)	1	1	Q01705	Q01705	Neurogenic locus notch homolog protein 1 OS=Mus musculus OX=10090 GN=Notch1 PE=1 SV=3	2	6	6	1	0	1	1	1	792.504	4749.99	4747.98	424.204	0.335685	0	0	1.13408e+06	HCD (High Energy Collision Dissociation)	MS2	39.7794	100	10.3659	3665	3665	3663	FP021821_21.raw	0/0		5.43468	455.446	455.446	0	3.67554e-06	5.79832e-07	0	0
FALSE	High	PMI-Byonic	PMI-Byonic (A2)	A	2	Unambiguous	SSYICRCPPGFHGPTCRQDVNECSQNPGLCRHGGTCHNE	[E].SSYIcRcPPGFHGPtcRQDVNEcSQNPGLcRHGGTcHNE.[I]	C5(Carbamidomethyl); C7(Carbamidomethyl); T15(Fuc(1)); C16(Carbamidomethyl); C23(Carbamidomethyl); C30(Carbamidomethyl); C36(Carbamidomethyl)	1	1	Q01705	Q01705	Neurogenic locus notch homolog protein 1 OS=Mus musculus OX=10090 GN=Notch1 PE=1 SV=3	2	6	6	1	0	1	1	1	793.005	4752.99	4747.98	1056.59	0.836112	0	0	452357	HCD (High Energy Collision Dissociation)	MS2	77.2302	100	10.1463	3573	3573	3572	FP021821_21.raw	0/0		1.71612	10.7016	10.7016	0	0.0192257	0.000842562	0	0
FALSE	High	PMI-Byonic	PMI-Byonic (A2)	A	2	Unambiguous	SSYICRCPPGFHGPTCRQDVNECSQNPGLCRHGGTCHNE	[E].SSYIcRcPPGFHGPTcRQDVNEcsQNPGLcRHGGTcHNE.[I]	C5(Carbamidomethyl); C7(Carbamidomethyl); C16(Carbamidomethyl); C23(Carbamidomethyl); S24(Fuc(1)); C30(Carbamidomethyl); C36(Carbamidomethyl)	1	1	Q01705	Q01705	Neurogenic locus notch homolog protein 1 OS=Mus musculus OX=10090 GN=Notch1 PE=1 SV=3	2	5	5	1	0	1	1	1	951.008	4751.01	4747.98	638.898	0.606694	0	0	217871	HCD (High Energy Collision Dissociation)	MS2	21.4581	100	10.1889	3591	3591	3586	FP021821_21.raw	0/0		1.29437	114.95	114.95	0	0.0507726	0.00543944	0	0
FALSE	High	PMI-Byonic	PMI-Byonic (A2)	A	2	Unambiguous	SSYICRCPPGFHGPTCRQDVNECSQNPGLCRHGGTCHNE	[E].SSYIcRcPPGFHGPtcRQDVNEcSQNPGLcRHGGTcHNE.[I]	C5(Carbamidomethyl); C7(Carbamidomethyl); T15(Fuc(1)); C16(Carbamidomethyl); C23(Carbamidomethyl); C30(Carbamidomethyl); C36(Carbamidomethyl)	1	1	Q01705	Q01705	Neurogenic locus notch homolog protein 1 OS=Mus musculus OX=10090 GN=Notch1 PE=1 SV=3	2	6	6	1	0	1	1	1	792.505	4749.99	4747.98	424.898	0.336234	0	0	230009	HCD (High Energy Collision Dissociation)	MS2	28.8914	100	10.499	3721	3721	3715	FP021821_21.raw	0/0		3.33221	73.0736	73.0736	0	0.00046536	4.42702e-05	0	0
FALSE	High	PMI-Byonic	PMI-Byonic (A2)	A	2	Unambiguous	SSYICRCPPGFHGPTCRQDVNECSQNPGLCRHGGTCHNE	[E].SSYIcRcPPGFHGPtcRQDVNEcSQNPGLcRHGGTcHNE.[I]	C5(Carbamidomethyl); C7(Carbamidomethyl); T15(Fuc(1)); C16(Carbamidomethyl); C23(Carbamidomethyl); C30(Carbamidomethyl); C36(Carbamidomethyl)	1	1	Q01705	Q01705	Neurogenic locus notch homolog protein 1 OS=Mus musculus OX=10090 GN=Notch1 PE=1 SV=3	2	6	6	1	0	1	1	1	792.17	4747.98	4747.98	1.8404	0.00145636	0	0	902749	HCD (High Energy Collision Dissociation)	MS2	0.753339	95.0766	10.253	3618	3618	3617	FP021821_21.raw	0/0		6.18378	534.81	534.81	0	6.54975e-07	1.19412e-07	0	0
FALSE	High	PMI-Byonic	PMI-Byonic (A2)	A	2	Unambiguous	SSYICRCPPGFHGPTCRQDVNECSQNPGLCRHGGTCHNE	[E].SSYIcRcPPGFHGPtcRQDVNEcSQNPGLcRHGGTcHNE.[I]	C5(Carbamidomethyl); C7(Carbamidomethyl); T15(Fuc(1)); C16(Carbamidomethyl); C23(Carbamidomethyl); C30(Carbamidomethyl); C36(Carbamidomethyl)	1	1	Q01705	Q01705	Neurogenic locus notch homolog protein 1 OS=Mus musculus OX=10090 GN=Notch1 PE=1 SV=3	2	5	5	1	0	1	1	1	951.005	4751	4747.98	636.455	0.604375	0	0	585417	HCD (High Energy Collision Dissociation)	MS2	28.0361	100	10.3008	3638	3638	3636	FP021821_21.raw	0/0		2.7308	163.381	163.381	0	0.00185867	9.09041e-05	0	0
FALSE	High	PMI-Byonic	PMI-Byonic (A2)	A	2	Unambiguous	VNECSQNPGLCRHGGTCHNEIGSYRCACRATHTGPHCELPYVPCSPSPCQNGGTCRPTGDTTHE	[D].VNEcsQNPGLcRHGGtcHNEIGSYRcAcRATHTGPHcELPYVPcSPSPcQNGGTcRPTGDTTHE.[C]	C4(Carbamidomethyl); S5(Hex(1)Pent(2)); C11(Carbamidomethyl); T16(Hex(1)Pent(1)R0); C17(Carbamidomethyl); C26(Carbamidomethyl); C28(Carbamidomethyl); C37(Carbamidomethyl); C44(Carbamidomethyl); C49(Carbamidomethyl); C55(Carbamidomethyl)	1	1	Q01705	Q01705	Neurogenic locus notch homolog protein 1 OS=Mus musculus OX=10090 GN=Notch1 PE=1 SV=3	4	3	3	1	0	1	1	1	893.055	2677.15	8029.3	-666577	-1784.05	0	0	562576	HCD (High Energy Collision Dissociation)	MS2	25.5862	100	10.8311	3860	3860	3856	FP021821_21.raw	0/0		1.36996	115.032	115.032	0.8	0.0426617	0.00342269	0	0
FALSE	High	PMI-Byonic	PMI-Byonic (A2)	A	2	Ambiguous	VNECSQNPGLCRHGGTCHNEIGSYRCACRATHTGPHCELPYVPCSPSPCQNGGTCRPTGDTTHE	[D].VNEcsQNPGLcRHGGtcHNEIGSYRcAcRATHTGPHcELPYVPcSPSPcQNGGTcRPTGDTTHE.[C]	C4(Carbamidomethyl); S5(Hex(1)Pent(2)); C11(Carbamidomethyl); T16(Hex(1)Pent(1)); C17(Carbamidomethyl); C26(Carbamidomethyl); C28(Carbamidomethyl); C37(Carbamidomethyl); C44(Carbamidomethyl); C49(Carbamidomethyl); C55(Carbamidomethyl)	1	1	Q01705	Q01705	Neurogenic locus notch homolog protein 1 OS=Mus musculus OX=10090 GN=Notch1 PE=1 SV=3	4	6	6		0	2	2	2	893.223	5354.3	8029.3	-333155	-445.834	0	0	584515	HCD (High Energy Collision Dissociation)	MS2	32.8464	100	10.9422	3905	3905	3903	FP021821_21.raw	0/0		1.36996	126.494	126.494	0.8	0.0426617	0.00404553	0	0
FALSE	High	PMI-Byonic	PMI-Byonic (A2)	A	2	Unambiguous	IGSYRCACRATHTGPHCELPYVPCSPSPCQNGGTCRPTGDTTHE	[E].IGSYRcAcRATHTGPHcELPYVPcsPSPcQnGGTcRPTGDTTHE.[C]	C6(Carbamidomethyl); C8(Carbamidomethyl); C17(Carbamidomethyl); C24(Carbamidomethyl); S25(HexNAc(1)Fuc(1)); C29(Carbamidomethyl); N31(Deamidated); C35(Carbamidomethyl)	1	1	Q01705	Q01705	Neurogenic locus notch homolog protein 1 OS=Mus musculus OX=10090 GN=Notch1 PE=1 SV=3	2	6	6	1	0	1	1	1	893.552	5356.27	5352.26	750.022	0.669053	0	0	777503	HCD (High Energy Collision Dissociation)	MS2	36.3905	100	11.1223	3981	3981	3978	FP021821_21.raw	0/0		6.46135	501.712	501.712	0	3.45661e-07	7.38783e-08	0	0
FALSE	High	PMI-Byonic	PMI-Byonic (A2)	A	2	Unambiguous	IGSYRCACRATHTGPHCELPYVPCSPSPCQNGGTCRPTGDTTHE	[E].IGSYRcAcRATHTGPHcELPYVPcSPSPcQnGGTcRPTGDTTHE.[C]	C6(Carbamidomethyl); C8(Carbamidomethyl); C17(Carbamidomethyl); C24(Carbamidomethyl); C29(Carbamidomethyl); N31(Deamidated); C35(Carbamidomethyl)	1	1	Q01705	Q01705	Neurogenic locus notch homolog protein 1 OS=Mus musculus OX=10090 GN=Notch1 PE=1 SV=3	2	6	6	1	0	1	1	1	835.366	5007.16	5003.12	806.647	0.672625	0	0	676996	HCD (High Energy Collision Dissociation)	MS2	41.6221	100	11.1546	3993	3993	3992	FP021821_21.raw	0/0		7.0053	536.205	536.205	25.1408	9.87862e-08	2.61473e-08	0	0
FALSE	High	PMI-Byonic	PMI-Byonic (A2)	A	2	Unambiguous	IGSYRCACRATHTGPHCELPYVPCSPSPCQNGGTCRPTGDTTHE	[E].IGSYRcAcRATHTGPHcELPYVPcsPSPcQNGGTcRPTGDTTHE.[C]	C6(Carbamidomethyl); C8(Carbamidomethyl); C17(Carbamidomethyl); C24(Carbamidomethyl); S25(HexNAc(1)Hex(1)Fuc(1)NeuAc(1)); C29(Carbamidomethyl); C35(Carbamidomethyl)	1	1	Q01705	Q01705	Neurogenic locus notch homolog protein 1 OS=Mus musculus OX=10090 GN=Notch1 PE=1 SV=3	2	6	6	1	0	1	1	1	968.747	5807.44	5804.42	520.379	0.503417	0	0	103532	HCD (High Energy Collision Dissociation)	MS2	11.4979	100	11.1876	4004	4004	4002	FP021821_21.raw	0/0		5.29203	415.474	415.474	0	5.10475e-06	9.60031e-07	0	0
FALSE	High	PMI-Byonic	PMI-Byonic (A2)	A	2	Unambiguous	IGSYRCACRATHTGPHCELPYVPCSPSPCQNGGTCRPTGDTTHE	[E].IGSYRcAcRATHTGPHcELPYVPcsPSPcqNGGTcRPTGDTTHE.[C]	C6(Carbamidomethyl); C8(Carbamidomethyl); C17(Carbamidomethyl); C24(Carbamidomethyl); S25(HexNAc(1)Hex(1)Fuc(1)); C29(Carbamidomethyl); Q30(Deamidated); C35(Carbamidomethyl)	1	1	Q01705	Q01705	Neurogenic locus notch homolog protein 1 OS=Mus musculus OX=10090 GN=Notch1 PE=1 SV=3	2	6	6	1	0	1	1	1	920.73	5519.34	5514.31	911.923	0.838105	0	0	374068	HCD (High Energy Collision Dissociation)	MS2	47.5391	100	11.216	4016	4016	4012	FP021821_21.raw	0/0		3.94949	221.445	221.445	0	0.000112335	1.50227e-05	0	0
FALSE	High	PMI-Byonic	PMI-Byonic (A2)	A	2	Unambiguous	IGSYRCACRATHTGPHCELPYVPCSPSPCQNGGTCRPTGDTTHE	[E].IGSYRcAcRATHTGPHcELPYVPcSPsPcqNGGTcRPTGDTTHE.[C]	C6(Carbamidomethyl); C8(Carbamidomethyl); C17(Carbamidomethyl); C24(Carbamidomethyl); S27(HexNAc(1)Hex(1)Fuc(1)NeuAc(1)); C29(Carbamidomethyl); Q30(Deamidated); C35(Carbamidomethyl)	1	1	Q01705	Q01705	Neurogenic locus notch homolog protein 1 OS=Mus musculus OX=10090 GN=Notch1 PE=1 SV=3	2	6	6	1	0	1	1	1	969.08	5809.45	5805.41	695.466	0.67291	0	0	193158	HCD (High Energy Collision Dissociation)	MS2	32.4862	100	11.6936	4216	4216	4215	FP021821_21.raw	0/0		3.83142	189.715	189.715	0	0.000147428	2.02933e-05	0	0
FALSE	High	PMI-Byonic	PMI-Byonic (A2)	A	2	Unambiguous	IGSYRCACRATHTGPHCELPYVPCSPSPCQNGGTCRPTGDTTHE	[E].IGSYRcAcRATHTGPHcELPYVPcSPSPcQnGGtcRPTGDTTHE.[C]	C6(Carbamidomethyl); C8(Carbamidomethyl); C17(Carbamidomethyl); C24(Carbamidomethyl); C29(Carbamidomethyl); N31(Deamidated); T34(Fuc(1)); C35(Carbamidomethyl)	1	1	Q01705	Q01705	Neurogenic locus notch homolog protein 1 OS=Mus musculus OX=10090 GN=Notch1 PE=1 SV=3	2	6	6	1	0	1	1	1	859.54	5152.2	5149.18	586.872	0.503652	0	0	2.11886e+06	HCD (High Energy Collision Dissociation)	MS2	39.1103	100	11.2352	4024	4024	4023	FP021821_21.raw	0/0		7.85625	593.759	593.759	1.94318	1.39236e-08	3.47716e-09	0	0
FALSE	High	PMI-Byonic	PMI-Byonic (A2)	A	2	Ambiguous	IGSYRCACRATHTGPHCELPYVPCSPSPCQNGGTCRPTGDTTHE	[E].IGsYRcAcRATHTGPHcELPYVPcSPSPcQnGGTcRPTGDTTHE.[C]	S3(HexNAc(1)Hex(1)Fuc(1)NeuAc(1)); C6(Carbamidomethyl); C8(Carbamidomethyl); C17(Carbamidomethyl); C24(Carbamidomethyl); C29(Carbamidomethyl); N31(Deamidated); C35(Carbamidomethyl)	1	1	Q01705	Q01705	Neurogenic locus notch homolog protein 1 OS=Mus musculus OX=10090 GN=Notch1 PE=1 SV=3	2	6	6	0.2494	0	1	1	1	969.078	5809.43	5805.41	693.447	0.670957	0	0	446060	HCD (High Energy Collision Dissociation)	MS2	29.8592	100	11.5879	4172	4172	4171	FP021821_21.raw	0/0		7.85625	586.946	586.946	1.20988	1.39236e-08	4.63786e-09	0	0
FALSE	High	PMI-Byonic	PMI-Byonic (A2)	A	2	Unambiguous	IGSYRCACRATHTGPHCELPYVPCSPSPCQNGGTCRPTGDTTHE	[E].IGsYRcAcRATHTGPHcELPYVPcSPSPcqNGGTcRPTGDTTHE.[C]	S3(Fuc(1)); C6(Carbamidomethyl); C8(Carbamidomethyl); C17(Carbamidomethyl); C24(Carbamidomethyl); C29(Carbamidomethyl); Q30(Deamidated); C35(Carbamidomethyl)	1	1	Q01705	Q01705	Neurogenic locus notch homolog protein 1 OS=Mus musculus OX=10090 GN=Notch1 PE=1 SV=3	2	5	5	1	0	1	1	1	1031.25	5152.21	5149.18	588.143	0.605691	0	0	599647	HCD (High Energy Collision Dissociation)	MS2	14.2989	100	11.2374	4025	4025	4023	FP021821_21.raw	0/0		4.1255	292.124	292.124	0	7.49025e-05	9.05109e-06	0	0
FALSE	High	PMI-Byonic	PMI-Byonic (A2)	A	2	Ambiguous	IGSYRCACRATHTGPHCELPYVPCSPSPCQNGGTCRPTGDTTHE	[E].IGSYRcAcRATHTGPHcELPYVPcsPsPcQNGGTcRPTGDTTHE.[C]	C6(Carbamidomethyl); C8(Carbamidomethyl); C17(Carbamidomethyl); C24(Carbamidomethyl); S25(HexNAc(1)Hex(1)Fuc(1)); S27(Hex(1)Pent(1)); C29(Carbamidomethyl); C35(Carbamidomethyl)	1	1	Q01705	Q01705	Neurogenic locus notch homolog protein 1 OS=Mus musculus OX=10090 GN=Notch1 PE=1 SV=3	2	6	6		0	2	2	2	969.08	5809.44	5807.42	347.764	0.336603	0	0	1.02186e+06	HCD (High Energy Collision Dissociation)	MS2	55.6791	100	11.2396	4026	4026	4023	FP021821_21.raw	0/0		7.1987	560.369	560.369	0	6.32845e-08	1.49722e-08	0	0
FALSE	High	PMI-Byonic	PMI-Byonic (A2)	A	2	Ambiguous	IGSYRCACRATHTGPHCELPYVPCSPSPCQNGGTCRPTGDTTHE	[E].IGSYRcAcRATHTGPHcELPYVPcsPsPcQnGGTcRPTGDTTHE.[C]	C6(Carbamidomethyl); C8(Carbamidomethyl); C17(Carbamidomethyl); C24(Carbamidomethyl); S25(HexNAc(1)Hex(1)Fuc(1)); S27(Hex(1)Pent(1)); C29(Carbamidomethyl); N31(Deamidated); C35(Carbamidomethyl)	1	1	Q01705	Q01705	Neurogenic locus notch homolog protein 1 OS=Mus musculus OX=10090 GN=Notch1 PE=1 SV=3	2	6	6		0	2	2	2	969.078	5809.43	5808.41	176.654	0.171013	0	0	446060	HCD (High Energy Collision Dissociation)	MS2	29.8592	100	11.5879	4172	4172	4171	FP021821_21.raw	0/0		5.90066	544.25	544.25	0	1.25703e-06	1.92959e-07	0	0
FALSE	High	PMI-Byonic	PMI-Byonic (A2)	A	2	Unambiguous	IGSYRCACRATHTGPHCELPYVPCSPSPCQNGGTCRPTGDTTHE	[E].IGSYRcAcRATHTGPHcELPYVPcsPSPcQNGGTcRPTGDTTHE.[C]	C6(Carbamidomethyl); C8(Carbamidomethyl); C17(Carbamidomethyl); C24(Carbamidomethyl); S25(HexNAc(1)Hex(1)Fuc(1)NeuAc(1)); C29(Carbamidomethyl); C35(Carbamidomethyl)	1	1	Q01705	Q01705	Neurogenic locus notch homolog protein 1 OS=Mus musculus OX=10090 GN=Notch1 PE=1 SV=3	2	5	5	1	0	1	1	1	1162.09	5806.44	5804.42	346.553	0.402309	0	0	401464	HCD (High Energy Collision Dissociation)	MS2	0	100	11.2604	4035	4035	4031	FP021821_21.raw	0/0		2.52733	153.541	153.541	0	0.00296942	0.000145216	0	0
FALSE	High	PMI-Byonic	PMI-Byonic (A2)	A	2	Unambiguous	IGSYRCACRATHTGPHCELPYVPCSPSPCQNGGTCRPTGDTTHE	[E].IGSYRcAcRATHTGPHcELPYVPcSPSPcqNGGTcRPTGDTTHE.[C]	C6(Carbamidomethyl); C8(Carbamidomethyl); C17(Carbamidomethyl); C24(Carbamidomethyl); C29(Carbamidomethyl); Q30(Deamidated); C35(Carbamidomethyl)	1	1	Q01705	Q01705	Neurogenic locus notch homolog protein 1 OS=Mus musculus OX=10090 GN=Notch1 PE=1 SV=3	2	6	6	1	0	1	1	1	835.198	5006.15	5003.12	605.137	0.504596	0	0	171951	HCD (High Energy Collision Dissociation)	MS2	31.7825	100	11.2758	4041	4041	4040	FP021821_21.raw	0/0		4.47911	256.347	256.347	0	3.31811e-05	4.04157e-06	0	0
FALSE	High	PMI-Byonic	PMI-Byonic (A2)	A	2	Unambiguous	IGSYRCACRATHTGPHCELPYVPCSPSPCQNGGTCRPTGDTTHE	[E].IGSYRcAcRATHTGPHcELPYVPcsPSPcQNGGTcRPTGDTTHE.[C]	C6(Carbamidomethyl); C8(Carbamidomethyl); C17(Carbamidomethyl); C24(Carbamidomethyl); S25(HexNAc(1)Hex(1)Fuc(1)NeuAc(1)); C29(Carbamidomethyl); C35(Carbamidomethyl)	1	1	Q01705	Q01705	Neurogenic locus notch homolog protein 1 OS=Mus musculus OX=10090 GN=Notch1 PE=1 SV=3	2	6	6	1	0	1	1	1	968.58	5806.44	5804.42	347.823	0.336486	0	0	918980	HCD (High Energy Collision Dissociation)	MS2	49.275	100	11.3454	4070	4070	4069	FP021821_21.raw	0/0		8.27653	626.911	626.911	0	5.29018e-09	1.98484e-09	0	0
FALSE	High	PMI-Byonic	PMI-Byonic (A2)	A	2	Unambiguous	IGSYRCACRATHTGPHCELPYVPCSPSPCQNGGTCRPTGDTTHE	[E].IGSYRcAcRATHTGPHcELPYVPcSPSPcQnGGtcRPTGDTTHE.[C]	C6(Carbamidomethyl); C8(Carbamidomethyl); C17(Carbamidomethyl); C24(Carbamidomethyl); C29(Carbamidomethyl); N31(Deamidated); T34(Fuc(1)); C35(Carbamidomethyl)	1	1	Q01705	Q01705	Neurogenic locus notch homolog protein 1 OS=Mus musculus OX=10090 GN=Notch1 PE=1 SV=3	2	5	5	1	0	1	1	1	1031.05	5151.21	5149.18	394.933	0.406716	0	0	645910	HCD (High Energy Collision Dissociation)	MS2	0	100	11.1201	3980	3980	3978	FP021821_21.raw	0/0		7.25423	593.617	593.617	0.288992	5.56891e-08	1.09462e-08	0	0
FALSE	High	PMI-Byonic	PMI-Byonic (A2)	A	2	Unambiguous	IGSYRCACRATHTGPHCELPYVPCSPSPCQNGGTCRPTGDTTHE	[E].IGsYRcAcRATHTGPHcELPYVPcSPSPcQnGGTcRPTGDTTHE.[C]	S3(Fuc(1)); C6(Carbamidomethyl); C8(Carbamidomethyl); C17(Carbamidomethyl); C24(Carbamidomethyl); C29(Carbamidomethyl); N31(Deamidated); C35(Carbamidomethyl)	1	1	Q01705	Q01705	Neurogenic locus notch homolog protein 1 OS=Mus musculus OX=10090 GN=Notch1 PE=1 SV=3	2	6	6	1	0	1	1	1	859.374	5151.21	5149.18	393.425	0.337636	0	0	605891	HCD (High Energy Collision Dissociation)	MS2	23.0895	100	11.3476	4071	4071	4069	FP021821_21.raw	0/0		6.17174	481.015	481.015	1.6	6.73382e-07	1.44592e-07	0	0
FALSE	High	PMI-Byonic	PMI-Byonic (A2)	A	2	Unambiguous	IGSYRCACRATHTGPHCELPYVPCSPSPCQNGGTCRPTGDTTHE	[E].IGSYRcAcRATHTGPHcELPYVPcSPSPcQnGGtcRPTGDTTHE.[C]	C6(Carbamidomethyl); C8(Carbamidomethyl); C17(Carbamidomethyl); C24(Carbamidomethyl); C29(Carbamidomethyl); N31(Deamidated); T34(HexNAc(1)Hex(1)Fuc(1)NeuAc(1)); C35(Carbamidomethyl)	1	1	Q01705	Q01705	Neurogenic locus notch homolog protein 1 OS=Mus musculus OX=10090 GN=Notch1 PE=1 SV=3	2	6	6	1	0	1	1	1	968.912	5808.44	5805.41	521.804	0.504881	0	0	1.32224e+06	HCD (High Energy Collision Dissociation)	MS2	39.8921	100	11.4738	4124	4124	4123	FP021821_21.raw	0/0		9.72363	670.491	670.491	4.58254	1.88959e-10	1.10473e-10	0	0
FALSE	High	PMI-Byonic	PMI-Byonic (A2)	A	2	Ambiguous	IGSYRCACRATHTGPHCELPYVPCSPSPCQNGGTCRPTGDTTHE	[E].IGSYRcAcRATHTGPHcELPYVPcsPSPcQNGGTcRPTGDTTHE.[C]	C6(Carbamidomethyl); C8(Carbamidomethyl); C17(Carbamidomethyl); C24(Carbamidomethyl); S25(HexNAc(1)Hex(1)Fuc(1)NeuAc(1)); C29(Carbamidomethyl); C35(Carbamidomethyl)	1	1	Q01705	Q01705	Neurogenic locus notch homolog protein 1 OS=Mus musculus OX=10090 GN=Notch1 PE=1 SV=3	2	6	6	0.1509	0	1	1	1	969.08	5809.44	5804.42	864.734	0.836547	0	0	1.02186e+06	HCD (High Energy Collision Dissociation)	MS2	55.6791	100	11.2396	4026	4026	4023	FP021821_21.raw	0/0		8.48062	604.785	604.785	0	3.30661e-09	1.43396e-09	0	0
FALSE	High	PMI-Byonic	PMI-Byonic (A2)	A	2	Unambiguous	IGSYRCACRATHTGPHCELPYVPCSPSPCQNGGTCRPTGDTTHE	[E].IGsYRcAcRATHTGPHcELPYVPcSPSPcQnGGTcRPTGDTTHE.[C]	S3(Fuc(1)); C6(Carbamidomethyl); C8(Carbamidomethyl); C17(Carbamidomethyl); C24(Carbamidomethyl); C29(Carbamidomethyl); N31(Deamidated); C35(Carbamidomethyl)	1	1	Q01705	Q01705	Neurogenic locus notch homolog protein 1 OS=Mus musculus OX=10090 GN=Notch1 PE=1 SV=3	2	6	6	1	0	1	1	1	859.708	5153.21	5149.18	782.951	0.671926	0	0	148719	HCD (High Energy Collision Dissociation)	MS2	40.074	100	11.4846	4129	4129	4123	FP021821_21.raw	0/0		4.15357	172.827	172.827	0	7.02153e-05	7.3626e-06	0	0
FALSE	High	PMI-Byonic	PMI-Byonic (A2)	A	2	Unambiguous	IGSYRCACRATHTGPHCELPYVPCSPSPCQNGGTCRPTGDTTHE	[E].IGSYRcAcRATHTGPHcELPYVPcsPSPcQnGGTcRPTGDTTHE.[C]	C6(Carbamidomethyl); C8(Carbamidomethyl); C17(Carbamidomethyl); C24(Carbamidomethyl); S25(Fuc(1)); C29(Carbamidomethyl); N31(Deamidated); C35(Carbamidomethyl)	1	1	Q01705	Q01705	Neurogenic locus notch homolog protein 1 OS=Mus musculus OX=10090 GN=Notch1 PE=1 SV=3	2	6	6	1	0	1	1	1	859.374	5151.21	5149.18	393.71	0.33788	0	0	2.19499e+06	HCD (High Energy Collision Dissociation)	MS2	43.5414	100	11.0155	3936	3936	3935	FP021821_21.raw	0/0		6.34776	557.805	557.805	0	4.48996e-07	9.26341e-08	0	0
FALSE	High	PMI-Byonic	PMI-Byonic (A2)	A	2	Unambiguous	IGSYRCACRATHTGPHCELPYVPCSPSPCQNGGTCRPTGDTTHE	[E].IGSYRcAcRATHTGPHcELPYVPcSPSPcQnGGtcRPTGDTTHE.[C]	C6(Carbamidomethyl); C8(Carbamidomethyl); C17(Carbamidomethyl); C24(Carbamidomethyl); C29(Carbamidomethyl); N31(Deamidated); T34(HexNAc(1)Hex(1)Fuc(1)); C35(Carbamidomethyl)	1	1	Q01705	Q01705	Neurogenic locus notch homolog protein 1 OS=Mus musculus OX=10090 GN=Notch1 PE=1 SV=3	2	6	6	1	0	1	1	1	920.062	5515.34	5514.31	185.586	0.170564	0	0	1.10548e+06	HCD (High Energy Collision Dissociation)	MS2	41.8287	100	11.0994	3971	3971	3970	FP021821_21.raw	0/0		7.82307	611.794	611.794	1.03681	1.5029e-08	5.67697e-09	0	0
FALSE	High	PMI-Byonic	PMI-Byonic (A2)	A	2	Unambiguous	IGSYRCACRATHTGPHCELPYVPCSPSPCQNGGTCRPTGDTTHE	[E].IGSYRcAcRATHTGPHcELPYVPcsPSPcQNGGTcRPTGDTTHE.[C]	C6(Carbamidomethyl); C8(Carbamidomethyl); C17(Carbamidomethyl); C24(Carbamidomethyl); S25(HexNAc(1)Hex(1)Fuc(1)); C29(Carbamidomethyl); C35(Carbamidomethyl)	1	1	Q01705	Q01705	Neurogenic locus notch homolog protein 1 OS=Mus musculus OX=10090 GN=Notch1 PE=1 SV=3	2	6	6	1	0	1	1	1	920.233	5516.36	5513.33	550.349	0.505709	0	0	243384	HCD (High Energy Collision Dissociation)	MS2	47.2602	100	10.755	3828	3828	3825	FP021821_21.raw	0/0		4.96281	362.762	362.762	0	1.08941e-05	1.72688e-06	0	0
FALSE	High	PMI-Byonic	PMI-Byonic (A2)	A	2	Unambiguous	IGSYRCACRATHTGPHCELPYVPCSPSPCQNGGTCRPTGDTTHE	[E].IGsYRcAcRATHTGPHcELPYVPcSPSPcQNGGTcRPTGDTTHE.[C]	S3(Fuc(1)); C6(Carbamidomethyl); C8(Carbamidomethyl); C17(Carbamidomethyl); C24(Carbamidomethyl); C29(Carbamidomethyl); C35(Carbamidomethyl)	1	1	Q01705	Q01705	Neurogenic locus notch homolog protein 1 OS=Mus musculus OX=10090 GN=Notch1 PE=1 SV=3	2	6	6	1	0	1	1	1	859.375	5151.22	5148.2	586.274	0.503043	0	0	309266	HCD (High Energy Collision Dissociation)	MS2	8.94246	100	10.7814	3839	3839	3836	FP021821_21.raw	0/0		6.46135	493.221	493.221	1.6	3.45661e-07	5.87794e-08	0	0
FALSE	High	PMI-Byonic	PMI-Byonic (A2)	A	2	Unambiguous	IGSYRCACRATHTGPHCELPYVPCSPSPCQNGGTCRPTGDTTHE	[E].IGsYRcAcRATHTGPHcELPYVPcSPSPcQNGGTcRPTGDTTHE.[C]	S3(Fuc(1)); C6(Carbamidomethyl); C8(Carbamidomethyl); C17(Carbamidomethyl); C24(Carbamidomethyl); C29(Carbamidomethyl); C35(Carbamidomethyl)	1	1	Q01705	Q01705	Neurogenic locus notch homolog protein 1 OS=Mus musculus OX=10090 GN=Notch1 PE=1 SV=3	2	5	5	1	0	1	1	1	1031.25	5152.24	5148.2	785.795	0.809086	0	0	231733	HCD (High Energy Collision Dissociation)	MS2	6.4836	100	10.8042	3849	3849	3842	FP021821_21.raw	0/0		3.18387	153.803	153.803	1.6	0.000654836	5.62421e-05	0	0
FALSE	High	PMI-Byonic	PMI-Byonic (A2)	A	2	Unambiguous	IGSYRCACRATHTGPHCELPYVPCSPSPCQNGGTCRPTGDTTHE	[E].IGSYRcAcRATHTGPHcELPYVPcSPSPcQnGGtcRPTGDTTHE.[C]	C6(Carbamidomethyl); C8(Carbamidomethyl); C17(Carbamidomethyl); C24(Carbamidomethyl); C29(Carbamidomethyl); N31(Deamidated); T34(Fuc(1)); C35(Carbamidomethyl)	1	1	Q01705	Q01705	Neurogenic locus notch homolog protein 1 OS=Mus musculus OX=10090 GN=Notch1 PE=1 SV=3	2	6	6	1	0	1	1	1	859.04	5149.2	5149.18	4.39741	0.00377384	0	0	1.01951e+06	HCD (High Energy Collision Dissociation)	MS2	2.16752	41.1442	11.118	3979	3979	3978	FP021821_21.raw	0/0		8.85625	616.287	616.287	4.70955	1.39236e-09	4.97652e-10	0	0
FALSE	High	PMI-Byonic	PMI-Byonic (A2)	A	2	Unambiguous	IGSYRCACRATHTGPHCELPYVPCSPSPCQNGGTCRPTGDTTHE	[E].IGSYRcAcRATHTGPHcELPYVPcsPSPcQNGGTcRPTGDTTHE.[C]	C6(Carbamidomethyl); C8(Carbamidomethyl); C17(Carbamidomethyl); C24(Carbamidomethyl); S25(HexNAc(1)Hex(1)Fuc(1)); C29(Carbamidomethyl); C35(Carbamidomethyl)	1	1	Q01705	Q01705	Neurogenic locus notch homolog protein 1 OS=Mus musculus OX=10090 GN=Notch1 PE=1 SV=3	2	6	6	1	0	1	1	1	920.232	5516.36	5513.33	549.087	0.504549	0	0	989202	HCD (High Energy Collision Dissociation)	MS2	47.7712	100	10.866	3873	3873	3872	FP021821_21.raw	0/0		7.72363	566.894	566.894	0	1.88959e-08	6.87868e-09	0	0
FALSE	High	PMI-Byonic	PMI-Byonic (A2)	A	2	Unambiguous	IGSYRCACRATHTGPHCELPYVPCSPSPCQNGGTCRPTGDTTHE	[E].IGsYRcAcRATHTGPHcELPYVPcSPSPcQNGGTcRPTGDTTHE.[C]	S3(Fuc(1)); C6(Carbamidomethyl); C8(Carbamidomethyl); C17(Carbamidomethyl); C24(Carbamidomethyl); C29(Carbamidomethyl); C35(Carbamidomethyl)	1	1	Q01705	Q01705	Neurogenic locus notch homolog protein 1 OS=Mus musculus OX=10090 GN=Notch1 PE=1 SV=3	2	5	5	1	0	1	1	1	1030.85	5150.22	5148.2	392.544	0.404179	0	0	1.02435e+06	HCD (High Energy Collision Dissociation)	MS2	41.1337	100	10.8704	3875	3875	3872	FP021821_21.raw	0/0		5.70234	485.364	485.364	1.6	1.98455e-06	2.67608e-07	0	0
FALSE	High	PMI-Byonic	PMI-Byonic (A2)	A	2	Unambiguous	IGSYRCACRATHTGPHCELPYVPCSPSPCQNGGTCRPTGDTTHE	[E].IGsYRcAcRATHTGPHcELPYVPcSPSPcQNGGTcRPTGDTTHE.[C]	S3(Fuc(1)); C6(Carbamidomethyl); C8(Carbamidomethyl); C17(Carbamidomethyl); C24(Carbamidomethyl); C29(Carbamidomethyl); C35(Carbamidomethyl)	1	1	Q01705	Q01705	Neurogenic locus notch homolog protein 1 OS=Mus musculus OX=10090 GN=Notch1 PE=1 SV=3	2	6	6	1	0	1	1	1	858.875	5148.22	5148.2	3.54605	0.00304262	0	0	799319	HCD (High Energy Collision Dissociation)	MS2	1.30763	81.0925	10.8924	3884	3884	3883	FP021821_21.raw	0/0		8.48062	646.831	646.831	1.6	3.30661e-09	1.05943e-09	0	0
FALSE	High	PMI-Byonic	PMI-Byonic (A2)	A	2	Unambiguous	IGSYRCACRATHTGPHCELPYVPCSPSPCQNGGTCRPTGDTTHE	[E].IGSYRcAcRATHTGPHcELPYVPcSPsPcQNGGTcRPTGDTTHE.[C]	C6(Carbamidomethyl); C8(Carbamidomethyl); C17(Carbamidomethyl); C24(Carbamidomethyl); S27(HexNAc(1)Fuc(1)); C29(Carbamidomethyl); C35(Carbamidomethyl)	1	1	Q01705	Q01705	Neurogenic locus notch homolog protein 1 OS=Mus musculus OX=10090 GN=Notch1 PE=1 SV=3	2	6	6	1	0	1	1	1	893.223	5354.3	5351.28	565.321	0.504198	0	0	716751	HCD (High Energy Collision Dissociation)	MS2	24.4833	100	10.8561	3869	3869	3868	FP021821_21.raw	0/0		6.76446	464.625	464.625	0	1.72007e-07	4.19041e-08	0	0
FALSE	High	PMI-Byonic	PMI-Byonic (A2)	A	2	Unambiguous	IGSYRCACRATHTGPHCELPYVPCSPSPCQNGGTCRPTGDTTHE	[E].IGSYRcAcRATHTGPHcELPYVPcSPsPcQNGGTcRPTGDTTHE.[C]	C6(Carbamidomethyl); C8(Carbamidomethyl); C17(Carbamidomethyl); C24(Carbamidomethyl); S27(HexNAc(1)Hex(1)Fuc(1)NeuAc(1)); C29(Carbamidomethyl); C35(Carbamidomethyl)	1	1	Q01705	Q01705	Neurogenic locus notch homolog protein 1 OS=Mus musculus OX=10090 GN=Notch1 PE=1 SV=3	2	6	6	1	0	1	1	1	968.413	5805.44	5804.42	175.457	0.169738	0	0	381974	HCD (High Energy Collision Dissociation)	MS2	0	100	11.1897	4005	4005	4002	FP021821_21.raw	0/0		4.07453	358.768	358.768	0	8.42299e-05	1.08847e-05	0	0
FALSE	High	PMI-Byonic	PMI-Byonic (A2)	A	2	Ambiguous	IGSYRCACRATHTGPHCELPYVPCSPSPCQNGGTCRPTGDTTHE	[E].IGSYRcAcRATHTGPHcELPYVPcSPsPcQNGGTcRPTGDTTHE.[C]	C6(Carbamidomethyl); C8(Carbamidomethyl); C17(Carbamidomethyl); C24(Carbamidomethyl); S27(HexNAc(1)Fuc(1)); C29(Carbamidomethyl); C35(Carbamidomethyl)	1	1	Q01705	Q01705	Neurogenic locus notch homolog protein 1 OS=Mus musculus OX=10090 GN=Notch1 PE=1 SV=3	2	6	6	0.7994	0	1	1	1	893.223	5354.3	5351.28	565.458	0.50432	0	0	584515	HCD (High Energy Collision Dissociation)	MS2	32.8464	100	10.9422	3905	3905	3903	FP021821_21.raw	0/0		6.82928	507.204	507.204	0	1.48155e-07	3.37727e-08	0	0
FALSE	High	PMI-Byonic	PMI-Byonic (A2)	A	2	Unambiguous	IGSYRCACRATHTGPHCELPYVPCSPSPCQNGGTCRPTGDTTHE	[E].IGSYRcAcRATHTGPHcELPYVPcsPSPcqNGGTcRPTGDTTHE.[C]	C6(Carbamidomethyl); C8(Carbamidomethyl); C17(Carbamidomethyl); C24(Carbamidomethyl); S25(HexNAc(1)Hex(1)Fuc(1)); C29(Carbamidomethyl); Q30(Deamidated); C35(Carbamidomethyl)	1	1	Q01705	Q01705	Neurogenic locus notch homolog protein 1 OS=Mus musculus OX=10090 GN=Notch1 PE=1 SV=3	2	6	6	1	0	1	1	1	920.062	5515.33	5514.31	185.321	0.170319	0	0	743353	HCD (High Energy Collision Dissociation)	MS2	56.275	100	10.9936	3927	3927	3925	FP021821_21.raw	0/0		7.0053	542.751	542.751	0	9.87862e-08	2.09589e-08	0	0
FALSE	High	PMI-Byonic	PMI-Byonic (A2)	A	2	Unambiguous	IGSYRCACRATHTGPHCELPYVPCSPSPCQNGGTCRPTGDTTHE	[E].IGsYRcAcRATHTGPHcELPYVPcSPSPcqNGGTcRPTGDTTHE.[C]	S3(Fuc(1)); C6(Carbamidomethyl); C8(Carbamidomethyl); C17(Carbamidomethyl); C24(Carbamidomethyl); C29(Carbamidomethyl); Q30(Deamidated); C35(Carbamidomethyl)	1	1	Q01705	Q01705	Neurogenic locus notch homolog protein 1 OS=Mus musculus OX=10090 GN=Notch1 PE=1 SV=3	2	5	5	1	0	1	1	1	1031.45	5153.22	5149.18	783.724	0.807107	0	0	717440	HCD (High Energy Collision Dissociation)	MS2	38.036	100	10.9979	3929	3929	3925	FP021821_21.raw	0/0		4.9886	376.262	376.262	0	1.02659e-05	1.4404e-06	0	0
FALSE	High	PMI-Byonic	PMI-Byonic (A2)	A	2	Unambiguous	IGSYRCACRATHTGPHCELPYVPCSPSPCQNGGTCRPTGDTTHE	[E].IGSYRcAcRATHTGPHcELPYVPcsPSPcQnGGTcRPTGDTTHE.[C]	C6(Carbamidomethyl); C8(Carbamidomethyl); C17(Carbamidomethyl); C24(Carbamidomethyl); S25(HexNAc(1)Fuc(1)); C29(Carbamidomethyl); N31(Deamidated); C35(Carbamidomethyl)	1	1	Q01705	Q01705	Neurogenic locus notch homolog protein 1 OS=Mus musculus OX=10090 GN=Notch1 PE=1 SV=3	2	6	6	1	0	1	1	1	893.554	5356.29	5352.26	752.486	0.67125	0	0	478683	HCD (High Energy Collision Dissociation)	MS2	68.4564	100	11.0001	3930	3930	3925	FP021821_21.raw	0/0		4.17141	352.22	352.22	0	6.73885e-05	5.70859e-06	0	0
FALSE	High	PMI-Byonic	PMI-Byonic (A2)	A	2	Unambiguous	IGSYRCACRATHTGPHCELPYVPCSPSPCQNGGTCRPTGDTTHE	[E].IGSYRcAcRATHTGPHcELPYVPcSPSPcQNGGTcRPTGDTTHE.[C]	C6(Carbamidomethyl); C8(Carbamidomethyl); C17(Carbamidomethyl); C24(Carbamidomethyl); C29(Carbamidomethyl); C35(Carbamidomethyl)	1	1	Q01705	Q01705	Neurogenic locus notch homolog protein 1 OS=Mus musculus OX=10090 GN=Notch1 PE=1 SV=3	2	6	6	1	0	1	1	1	835.029	5005.14	5002.14	599.254	0.499592	0	0	570935	HCD (High Energy Collision Dissociation)	MS2	64.5881	100	10.9246	3898	3898	3892	FP021821_21.raw	0/0		4.05864	287.947	287.947	95.6957	8.73705e-05	1.27058e-05	0	0
FALSE	High	PMI-Byonic	PMI-Byonic (A2)	A	2	Unambiguous	IGSYRCACRATHTGPHCELPYVPCSPSPCQNGGTCRPTGDTTHE	[E].IGSYRcAcRATHTGPHcELPYVPcSPSPcQNGGTcRPTGDTTHE.[C]	C6(Carbamidomethyl); C8(Carbamidomethyl); C17(Carbamidomethyl); C24(Carbamidomethyl); C29(Carbamidomethyl); C35(Carbamidomethyl)	1	1	Q01705	Q01705	Neurogenic locus notch homolog protein 1 OS=Mus musculus OX=10090 GN=Notch1 PE=1 SV=3	2	6	6	1	0	1	1	1	835.03	5005.14	5002.14	600.865	0.500935	0	0	528513	HCD (High Energy Collision Dissociation)	MS2	0	100	11.0457	3949	3949	3946	FP021821_21.raw	0/0		3.6554	196.076	196.076	16.1245	0.000221108	3.11388e-05	0	0
FALSE	High	PMI-Byonic	PMI-Byonic (A2)	A	2	Unambiguous	CALGANPCEHAGKCLNTLGSFE	[E].cALGANPcEhAGKcLNtLGSFE.[C]	C1(Carbamidomethyl); C8(Carbamidomethyl); H10(Oxidation); C14(Carbamidomethyl); T17(Hex(1))	1	1	Q01705	Q01705	Neurogenic locus notch homolog protein 1 OS=Mus musculus OX=10090 GN=Notch1 PE=1 SV=3	1	3	3	1	0	1	1	1	862.045	2584.12	2584.11	3.25598	0.0028046	0	0	135226	HCD (High Energy Collision Dissociation)	MS2	24.764	100	12.9821	4752	4752	4746	FP021821_21.raw	0/0		1.4704	200.426	200.426	9.07234	0.0338535	0.00277943	0	0
FALSE	High	PMI-Byonic	PMI-Byonic (A2)	A	2	Unambiguous	CQCLQGYTGPRCE	[E].cQcLQGYTGPRcE.[I]	C1(Carbamidomethyl); C3(Carbamidomethyl); C12(Carbamidomethyl)	1	1	Q01705	Q01705	Neurogenic locus notch homolog protein 1 OS=Mus musculus OX=10090 GN=Notch1 PE=1 SV=3	0	2	2	1	0	1	1	1	814.838	1628.67	1628.66	3.98289	0.00324339	0	0	206998	HCD (High Energy Collision Dissociation)	MS2	9.16226	100	10.657	3787	3787	3784	FP021821_21.raw	0/0		5.3963	498.238	498.238	498.238	4.01514e-06	7.02522e-07	0	0
FALSE	High	PMI-Byonic	PMI-Byonic (A2)	A	2	Unambiguous	CQCLQGYTGPRCE	[E].cQcLQGYTGPRcE.[I]	C1(Carbamidomethyl); C3(Carbamidomethyl); C12(Carbamidomethyl)	1	1	Q01705	Q01705	Neurogenic locus notch homolog protein 1 OS=Mus musculus OX=10090 GN=Notch1 PE=1 SV=3	0	3	3	1	0	1	1	1	543.56	1628.67	1628.66	3.2626	0.00177122	0	0	516773	HCD (High Energy Collision Dissociation)	MS2	13.7466	100	10.7171	3812	3812	3810	FP021821_21.raw	0/0		3.92157	464.318	464.318	464.318	0.000119792	1.74039e-05	0	0
FALSE	High	PMI-Byonic	PMI-Byonic (A2)	A	2	Unambiguous	CQCLQGYTGPRCE	[E].cQcLQGYTGPRcE.[I]	C1(Carbamidomethyl); C3(Carbamidomethyl); C12(Carbamidomethyl)	1	1	Q01705	Q01705	Neurogenic locus notch homolog protein 1 OS=Mus musculus OX=10090 GN=Notch1 PE=1 SV=3	0	2	2	1	0	1	1	1	814.837	1628.67	1628.66	2.78367	0.00226683	0	0	1.24059e+06	HCD (High Energy Collision Dissociation)	MS2	2.13844	100	10.777	3837	3837	3836	FP021821_21.raw	0/0		9.42326	717.416	652.675	652.675	3.77345e-10	1.99427e-10	0	0
FALSE	High	PMI-Byonic	PMI-Byonic (A2)	A	2	Unambiguous	CQCLQGYTGPRCE	[E].cQcLQGYTGPRcE.[I]	C1(Carbamidomethyl); C3(Carbamidomethyl); C12(Carbamidomethyl)	1	1	Q01705	Q01705	Neurogenic locus notch homolog protein 1 OS=Mus musculus OX=10090 GN=Notch1 PE=1 SV=3	0	3	3	1	0	1	1	1	543.56	1628.66	1628.66	2.0259	0.00109983	0	0	147023	HCD (High Energy Collision Dissociation)	MS2	67.1339	100	10.8268	3858	3858	3856	FP021821_21.raw	0/0		2.15102	363.906	363.906	363.906	0.00706289	0.000360402	0	0
FALSE	High	PMI-Byonic	PMI-Byonic (A2)	A	2	Unambiguous	CQCLQGYTGPRCE	[E].cQcLQGYTGPRcE.[I]	C1(Carbamidomethyl); C3(Carbamidomethyl); C12(Carbamidomethyl)	1	1	Q01705	Q01705	Neurogenic locus notch homolog protein 1 OS=Mus musculus OX=10090 GN=Notch1 PE=1 SV=3	0	2	2	1	0	1	1	1	814.835	1628.66	1628.66	0.685032	0.000557842	0	0	358211	HCD (High Energy Collision Dissociation)	MS2	17.9386	100	10.8803	3879	3879	3878	FP021821_21.raw	0/0		4.83092	459.901	459.901	459.901	1.47598e-05	2.1102e-06	0	0
FALSE	Medium	PMI-Byonic	PMI-Byonic (A2)	A	2	Unambiguous	IDVNECISNPCQNDATCLDQIGE	[E].IDVNEcIsNPcQNDAtcLDQIGE.[F]	C6(Carbamidomethyl); S8(Hex(1)Pent(2)); C11(Carbamidomethyl); T16(Fuc(1)); C17(Carbamidomethyl)	1	1	Q01705	Q01705	Neurogenic locus notch homolog protein 1 OS=Mus musculus OX=10090 GN=Notch1 PE=1 SV=3	4	3	3	1	0	1	1	1	1079.78	3237.33	3237.31	4.18898	0.00452035	0	0	208156	HCD (High Energy Collision Dissociation)	MS2	0	100	16.0684	6039	6039	6038	FP021821_21.raw	0/0		0.421012	48.8011	48.8011	0	0.379304	0.0371705	0	0
FALSE	Medium	PMI-Byonic	PMI-Byonic (A2)	A	2	Unambiguous	IDVNECISNPCQNDATCLDQIGE	[E].IDVNEcIsNPcQNDAtcLDQIGE.[F]	C6(Carbamidomethyl); S8(Hex(1)Pent(2)); C11(Carbamidomethyl); T16(Fuc(1)); C17(Carbamidomethyl)	1	1	Q01705	Q01705	Neurogenic locus notch homolog protein 1 OS=Mus musculus OX=10090 GN=Notch1 PE=1 SV=3	4	3	3	1	0	1	1	1	1080.45	3239.34	3237.31	626.812	0.676395	0	0	76012.8	HCD (High Energy Collision Dissociation)	MS2	0	100	15.9471	5988	5988	5983	FP021821_21.raw	0/0		0.405189	10.6362	10.6362	0	0.393379	0.0416231	0	0
FALSE	Medium	PMI-Byonic	PMI-Byonic (A2)	A	2	Unambiguous	IDVNECISNPCQNDATCLDQIGE	[E].IDVNEcIsNPcQNDATcLDQIGE.[F]	C6(Carbamidomethyl); S8(Hex(1)Pent(2)); C11(Carbamidomethyl); C17(Carbamidomethyl)	1	1	Q01705	Q01705	Neurogenic locus notch homolog protein 1 OS=Mus musculus OX=10090 GN=Notch1 PE=1 SV=3	4	3	3	1	0	1	1	1	1031.77	3093.28	3091.25	656.009	0.675964	0	0	68438.3	HCD (High Energy Collision Dissociation)	MS2	0	100	15.9796	6002	6002	5994	FP021821_21.raw	0/0		0.49035	4.62636	4.62636	4.62636	0.323333	0.0202715	0	0
FALSE	High	PMI-Byonic	PMI-Byonic (A2)	A	2	Unambiguous	FQCICMPGYE	[E].FQcIcMPGYE.[G]	C3(Carbamidomethyl); C5(Carbamidomethyl)	1	1	Q01705	Q01705	Neurogenic locus notch homolog protein 1 OS=Mus musculus OX=10090 GN=Notch1 PE=1 SV=3	0	2	2	1	0	1	1	1	652.763	1304.52	1304.51	5.86674	0.00382661	0	0	53117.6	HCD (High Energy Collision Dissociation)	MS2	30.0266	100	15.8588	5951	5951	5947	FP021821_21.raw	0/0		1.05818	357.012	207.779	207.779	0.087462	0.00992903	0	0
FALSE	High	PMI-Byonic	PMI-Byonic (A2)	A	2	Unambiguous	FQCICMPGYE	[E].FQcIcMPGYE.[G]	C3(Carbamidomethyl); C5(Carbamidomethyl)	1	1	Q01705	Q01705	Neurogenic locus notch homolog protein 1 OS=Mus musculus OX=10090 GN=Notch1 PE=1 SV=3	0	2	2	1	0	1	1	1	652.763	1304.52	1304.51	5.58601	0.00364351	0	0	638664	HCD (High Energy Collision Dissociation)	MS2	3.95014	100	15.9903	6006	6006	6005	FP021821_21.raw	0/0		1.57411	437.061	224.893	224.893	0.0266618	0.00128772	0	0
FALSE	Medium	PMI-Byonic	PMI-Byonic (A2)	A	2	Unambiguous	FQCICMPGYEGVYCE	[E].FQcIcMPGYEGVYcE.[I]	C3(Carbamidomethyl); C5(Carbamidomethyl); C14(Carbamidomethyl)	1	1	Q01705	Q01705	Neurogenic locus notch homolog protein 1 OS=Mus musculus OX=10090 GN=Notch1 PE=1 SV=3	1	2	2	1	0	1	1	1	956.879	1912.75	1912.74	7.31612	0.00699691	0	0	104932	HCD (High Energy Collision Dissociation)	MS2	0	100	17.3754	6590	6590	6586	FP021821_21.raw	0/0		0.341128	221.058	221.058	221.058	0.455902	0.0467377	0	0
FALSE	Medium	PMI-Byonic	PMI-Byonic (A2)	A	2	Unambiguous	GVYCEINTDECASSPCLHNGHCMDKINE	[E].GVYcEINTDEcASsPcLHNGHcMDKINE.[F]	C4(Carbamidomethyl); C11(Carbamidomethyl); S14(Hex(1)Pent(2)); C16(Carbamidomethyl); C22(Carbamidomethyl)	1	1	Q01705	Q01705	Neurogenic locus notch homolog protein 1 OS=Mus musculus OX=10090 GN=Notch1 PE=1 SV=3	4	4	4	1	0	1	1	1	935.372	3738.47	3736.47	534.715	0.499487	0	0	401675	HCD (High Energy Collision Dissociation)	MS2	11.878	100	12.7459	4658	4658	4655	FP021821_21.raw	0/0		0.475244	119.685	119.685	0	0.334777	0.0283219	0	0
FALSE	High	PMI-Byonic	PMI-Byonic (A2)	A	2	Unambiguous	GVYCEINTDECASSPCLHNGHCMDKINE	[E].GVYcEINTDEcAsSPcLHNGHcMDKINE.[F]	C4(Carbamidomethyl); C11(Carbamidomethyl); S13(Hex(1)Pent(2)); C16(Carbamidomethyl); C22(Carbamidomethyl)	1	1	Q01705	Q01705	Neurogenic locus notch homolog protein 1 OS=Mus musculus OX=10090 GN=Notch1 PE=1 SV=3	4	4	4	1	0	1	1	1	934.881	3736.5	3736.47	8.53299	0.00797082	0	0	397625	HCD (High Energy Collision Dissociation)	MS2	0	100	11.9461	4322	4322	4321	FP021821_21.raw	0/0		10.4949	821.84	821.84	0	3.19968e-11	3.19936e-11	0	0
FALSE	Medium	PMI-Byonic	PMI-Byonic (A2)	A	2	Unambiguous	GVYCEINTDECASSPCLHNGHCMDKINE	[E].GVYcEInTDEcAsSPcLHNGHcMDKINE.[F]	C4(Carbamidomethyl); N7(Deamidated); C11(Carbamidomethyl); S13(Hex(1)Pent(2)); C16(Carbamidomethyl); C22(Carbamidomethyl)	1	1	Q01705	Q01705	Neurogenic locus notch homolog protein 1 OS=Mus musculus OX=10090 GN=Notch1 PE=1 SV=3	4	4	4	1	0	1	1	1	935.127	3737.48	3737.45	8.10422	0.00757228	0	0	42574.3	HCD (High Energy Collision Dissociation)	MS2	21.5621	100	12.0752	4377	4377	4370	FP021821_21.raw	0/0		0.696659	113.812	113.812	0	0.201067	0.0161761	0	0
FALSE	High	PMI-Byonic	PMI-Byonic (A2)	A	2	Unambiguous	GVYCEINTDECASSPCLHNGHCMDKINE	[E].GVYcEINTDEcAsSPcLHNGHcMDKINE.[F]	C4(Carbamidomethyl); C11(Carbamidomethyl); S13(Hex(1)Pent(2)); C16(Carbamidomethyl); C22(Carbamidomethyl)	1	1	Q01705	Q01705	Neurogenic locus notch homolog protein 1 OS=Mus musculus OX=10090 GN=Notch1 PE=1 SV=3	4	4	4	1	0	1	1	1	935.378	3738.49	3736.47	540.139	0.504553	0	0	473204	HCD (High Energy Collision Dissociation)	MS2	50.3239	100	11.8384	4277	4277	4274	FP021821_21.raw	0/0		5.4949	597.342	597.342	0	3.19966e-06	4.60767e-07	0	0
FALSE	High	PMI-Byonic	PMI-Byonic (A2)	A	2	Ambiguous	GVYCEINTDECASSPCLHNGHCMDKINE	[E].GVYcEINTDEcAsSPcLHNGHcMDKINE.[F]	C4(Carbamidomethyl); C11(Carbamidomethyl); S13(Hex(1)Pent(2)); C16(Carbamidomethyl); C22(Carbamidomethyl)	1	1	Q01705	Q01705	Neurogenic locus notch homolog protein 1 OS=Mus musculus OX=10090 GN=Notch1 PE=1 SV=3	4	4	4		0	2	2	2	935.622	3739.47	3736.47	802.413	0.749548	0	0	672699	HCD (High Energy Collision Dissociation)	MS2	25.9797	100	12.8608	4702	4702	4701	FP021821_21.raw	0/0		3.59604	435.609	435.609	0	0.000253489	3.56766e-05	0	0
FALSE	Low	PMI-Byonic	PMI-Byonic (A2)	A	2	Unambiguous	GVYCEINTDECASSPCLHNGHCMDKINE	[E].GVYcEINTDEcASsPcLHNGHcMDKINE.[F]	C4(Carbamidomethyl); C11(Carbamidomethyl); S14(Hex(1)Pent(2)); C16(Carbamidomethyl); C22(Carbamidomethyl)	1	1	Q01705	Q01705	Neurogenic locus notch homolog protein 1 OS=Mus musculus OX=10090 GN=Notch1 PE=1 SV=3	4	4	4	1	0	1	1	1	935.874	3740.47	3736.47	1071.55	1.00095	0	0	175114	HCD (High Energy Collision Dissociation)	MS2	34.4479	100	12.2059	4431	4431	4424	FP021821_21.raw	0/0		0.225182	17.7858	17.7858	0	0.595413	0.0534288	0	0
FALSE	High	PMI-Byonic	PMI-Byonic (A2)	A	2	Ambiguous	GVYCEINTDECASSPCLHNGHCMDKINE	[E].GVYcEINTDEcASsPcLHnGHcMDKINE.[F]	C4(Carbamidomethyl); C11(Carbamidomethyl); S14(Hex(1)Pent(2)); C16(Carbamidomethyl); N19(Deamidated); C22(Carbamidomethyl)	1	1	Q01705	Q01705	Neurogenic locus notch homolog protein 1 OS=Mus musculus OX=10090 GN=Notch1 PE=1 SV=3	4	4	4	0.3606	0	1	1	1	935.622	3739.47	3737.45	538.917	0.503544	0	0	672699	HCD (High Energy Collision Dissociation)	MS2	25.9797	100	12.8608	4702	4702	4701	FP021821_21.raw	0/0		5.62751	598.198	598.198	0	2.35769e-06	3.51212e-07	0	0
FALSE	High	PMI-Byonic	PMI-Byonic (A2)	A	2	Unambiguous	INTDECASSPCLHNGHCMDKINE	[E].INTDEcASsPcLHnGHcMDKINE.[F]	C6(Carbamidomethyl); S9(Hex(1)Pent(2)); C11(Carbamidomethyl); N14(Deamidated); C17(Carbamidomethyl)	1	1	Q01705	Q01705	Neurogenic locus notch homolog protein 1 OS=Mus musculus OX=10090 GN=Notch1 PE=1 SV=3	3	4	4	1	0	1	1	1	783.316	3130.24	3129.23	323.905	0.253393	0	0	101026	HCD (High Energy Collision Dissociation)	MS2	56.83	100	11.3387	4068	4068	4059	FP021821_21.raw	0/0		2.04681	165.701	165.701	0	0.0089783	0.000514292	0	0
FALSE	High	PMI-Byonic	PMI-Byonic (A2)	A	2	Unambiguous	INTDECASSPCLHNGHCMDKINE	[E].INTDEcASsPcLHNGHcMDKINE.[F]	C6(Carbamidomethyl); S9(Hex(1)Pent(2)); C11(Carbamidomethyl); C17(Carbamidomethyl)	1	1	Q01705	Q01705	Neurogenic locus notch homolog protein 1 OS=Mus musculus OX=10090 GN=Notch1 PE=1 SV=3	3	4	4	1	0	1	1	1	782.821	3128.26	3128.24	5.86288	0.00458513	0	0	161687	HCD (High Energy Collision Dissociation)	MS2	5.62627	100	10.2103	3600	3600	3597	FP021821_21.raw	0/0		4.65382	475.343	475.343	1.2	2.21914e-05	2.68394e-06	0	0
FALSE	High	PMI-Byonic	PMI-Byonic (A2)	A	2	Unambiguous	CASSPCLHNGHCMDKINE	[E].cAsSPcLHNGHcMDKINE.[F]	C1(Carbamidomethyl); S3(Hex(1)Pent(2)R0); C6(Carbamidomethyl); C12(Carbamidomethyl)	1	1	Q01705	Q01705	Neurogenic locus notch homolog protein 1 OS=Mus musculus OX=10090 GN=Notch1 PE=1 SV=3	1	4	4	1	0	1	1	1	640.258	2558.01	2556	786.044	0.502282	0	0	178224	HCD (High Energy Collision Dissociation)	MS2	64.1843	100	8.8535	3040	3040	3035	FP021821_21.raw	0/0		1.19629	264.567	264.567	0.8	0.0636369	0.00776509	0	0
FALSE	Medium	PMI-Byonic	PMI-Byonic (A2)	A	2	Unambiguous	FQCQCPKGFNGHLCQYDVDECASTPCKNGAKCLDGPNTYTCVCTE	[E].FQcQcPKGFNGHLcQYDVDEcAsTPcKNGAKcLDGPNTYTcVcTE.[G]	C3(Carbamidomethyl); C5(Carbamidomethyl); C14(Carbamidomethyl); C21(Carbamidomethyl); S23(Hex(1)Pent(2)); C26(Carbamidomethyl); C32(Carbamidomethyl); C41(Carbamidomethyl); C43(Carbamidomethyl)	1	1	Q01705	Q01705	Neurogenic locus notch homolog protein 1 OS=Mus musculus OX=10090 GN=Notch1 PE=1 SV=3	4	5	5	1	0	1	1	1	1156.07	5776.34	5773.32	522.068	0.602814	0	0	399958	HCD (High Energy Collision Dissociation)	MS2	0	100	12.9348	4732	4732	4727	FP021821_21.raw	0/0		1.02649	84.4199	84.4199	0	0.094083	0.0111143	0	0
FALSE	High	PMI-Byonic	PMI-Byonic (A2)	A	2	Unambiguous	FQCQCPKGFNGHLCQYDVDECASTPCKNGAKCLDGPNTYTCVCTE	[E].FQcQcPKGFNGHLcQYDVDEcAsTPcKNGAKcLDGPnTYTcVcTE.[G]	C3(Carbamidomethyl); C5(Carbamidomethyl); C14(Carbamidomethyl); C21(Carbamidomethyl); S23(Hex(1)Pent(2)); C26(Carbamidomethyl); C32(Carbamidomethyl); N37(Oxidation); C41(Carbamidomethyl); C43(Carbamidomethyl)	1	1	Q01705	Q01705	Neurogenic locus notch homolog protein 1 OS=Mus musculus OX=10090 GN=Notch1 PE=1 SV=3	4	5	5	1	0	1	1	1	1159.47	5793.34	5789.32	694.89	0.804588	0	0	258101	HCD (High Energy Collision Dissociation)	MS2	6.21473	100	13.0078	4763	4763	4755	FP021821_21.raw	0/0		1.51567	108.87	108.87	0	0.0305021	0.00178288	0	0
FALSE	High	PMI-Byonic	PMI-Byonic (A2)	A	2	Unambiguous	FQCQCPKGFNGHLCQYDVDE	[E].FQcQcPKGFNGHLcQYDVDE.[C]	C3(Carbamidomethyl); C5(Carbamidomethyl); C14(Carbamidomethyl)	1	1	Q01705	Q01705	Neurogenic locus notch homolog protein 1 OS=Mus musculus OX=10090 GN=Notch1 PE=1 SV=3	2	3	3	1	0	1	1	1	834.689	2502.05	2502.03	10.0051	0.00834432	0	0	155777	HCD (High Energy Collision Dissociation)	MS2	23.922	100	12.58	4588	4588	4582	FP021821_21.raw	0/0		1.24443	202.745	202.745	202.745	0.0569595	0.00693119	0	0
FALSE	High	PMI-Byonic	PMI-Byonic (A2)	A	2	Unambiguous	FQCQCPKGFNGHLCQYDVDECASTPCKNGAKCLDGPNTYTCVCTE	[E].FQcQcPKGFNGHLcQYDVDEcAsTPcKNGAKcLDGPnTYTcVcTE.[G]	C3(Carbamidomethyl); C5(Carbamidomethyl); C14(Carbamidomethyl); C21(Carbamidomethyl); S23(Hex(1)Pent(2)); C26(Carbamidomethyl); C32(Carbamidomethyl); N37(Oxidation); C41(Carbamidomethyl); C43(Carbamidomethyl)	1	1	Q01705	Q01705	Neurogenic locus notch homolog protein 1 OS=Mus musculus OX=10090 GN=Notch1 PE=1 SV=3	4	5	5	1	0	1	1	1	1159.47	5793.34	5789.32	694.468	0.804099	0	0	829465	HCD (High Energy Collision Dissociation)	MS2	34.098	100	13.3111	4891	4891	4888	FP021821_21.raw	0/0		1.51567	128.768	128.768	0	0.0305021	0.00226153	0	0
FALSE	Medium	PMI-Byonic	PMI-Byonic (A2)	A	2	Unambiguous	FQCQCPKGFNGHLCQYDVDECASTPCKNGAKCLDGPNTYTCVCTE	[E].FQcQcPKGFNGHLcQYDVDEcAStPcKNGAKcLDGPNTYTcVcTE.[G]	C3(Carbamidomethyl); C5(Carbamidomethyl); C14(Carbamidomethyl); C21(Carbamidomethyl); T24(Hex(1)Pent(2)); C26(Carbamidomethyl); C32(Carbamidomethyl); C41(Carbamidomethyl); C43(Carbamidomethyl)	1	1	Q01705	Q01705	Neurogenic locus notch homolog protein 1 OS=Mus musculus OX=10090 GN=Notch1 PE=1 SV=3	4	5	5	1	0	1	1	1	1156.48	5778.35	5773.32	870.413	1.00504	0	0	393349	HCD (High Energy Collision Dissociation)	MS2	40.6781	100	13.4075	4932	4932	4929	FP021821_21.raw	0/0		1.02649	58.5703	58.5703	0	0.094083	0.0122666	0	0
FALSE	High	PMI-Byonic	PMI-Byonic (A2)	A	2	Unambiguous	FQCQCPKGFNGHLCQYDVDECASTPCKNGAKCLDGPNTYTCVCTE	[E].FQcQcPKGFnGHLcQYDVDEcAsTPcKnGAKcLDGPNTYTcVcTE.[G]	C3(Carbamidomethyl); C5(Carbamidomethyl); N10(Deamidated); C14(Carbamidomethyl); C21(Carbamidomethyl); S23(Hex(1)Pent(2)); C26(Carbamidomethyl); N28(Oxidation); C32(Carbamidomethyl); C41(Carbamidomethyl); C43(Carbamidomethyl)	1	1	Q01705	Q01705	Neurogenic locus notch homolog protein 1 OS=Mus musculus OX=10090 GN=Notch1 PE=1 SV=3	4	5	5	1	0	1	1	1	1159.27	5792.3	5790.3	345.423	0.400021	0	0	560810	HCD (High Energy Collision Dissociation)	MS2	75.0078	100	13.5436	4989	4989	4988	FP021821_21.raw	0/0		1.31946	78.4263	78.4263	0	0.0479229	0.00473112	0	0
FALSE	High	PMI-Byonic	PMI-Byonic (A2)	A	2	Unambiguous	GYHDPTCLSE	[E].GYHDPTcLSE.[V]	C7(Carbamidomethyl)	1	1	Q01705	Q01705	Neurogenic locus notch homolog protein 1 OS=Mus musculus OX=10090 GN=Notch1 PE=1 SV=3	0	2	2	1	0	1	1	1	589.744	1178.48	1178.48	2.73975	0.00161437	0	0	141726	HCD (High Energy Collision Dissociation)	MS2	0	100	10.5792	3754	3754	3751	FP021821_21.raw	0/0		2.29561	281.505	281.505	281.505	0.00506279	0.000236282	0	0
FALSE	High	PMI-Byonic	PMI-Byonic (A2)	A	2	Unambiguous	GYHDPTCLSE	[E].GYHDPTcLSE.[V]	C7(Carbamidomethyl)	1	1	Q01705	Q01705	Neurogenic locus notch homolog protein 1 OS=Mus musculus OX=10090 GN=Notch1 PE=1 SV=3	0	2	2	1	0	1	1	1	589.744	1178.48	1178.48	1.8075	0.00106505	0	0	710475	HCD (High Energy Collision Dissociation)	MS2	0	100	10.4646	3706	3706	3705	FP021821_21.raw	0/0		5.15329	480.627	389.467	389.467	7.02611e-06	1.15571e-06	0	0
[truncated: 7 more columns]

## Sheet: FP030221_5
Checked	Confidence	Identifying Node Type	Identifying Node	Search ID	Identifying Node No	PSM Ambiguity	Sequence	Annotated Sequence	Modifications	# Protein Groups	# Proteins	Master Protein Accessions	Protein Accessions	Protein Descriptions	# Missed Cleavages	Charge	Original Precursor Charge	DeltaScore	DeltaCn	Rank	Search Engine Rank	Concatenated Rank	m/z [Da]	MH+ [Da]	Theo. MH+ [Da]	DeltaM [ppm]	Deltam/z [Da]	Matched Ions	Total Ions	Intensity	Activation Type	MS Order	Isolation Interference [%]	Ion Inject Time [ms]	RT [min]	First Scan	Last Scan	Master Scan(s)	Spectrum File	Ions Matched	Annotation	|Log Prob|	Byonic Score	Delta Byonic Score	Delta Mod Score	PEP 2D	q-Value 2D	FDR 2D	Peptide Group FDR 2D
FALSE	High	PMI-Byonic	PMI-Byonic (A2)	A	2	Unambiguous	YKCRCPPGWSGKSCQQADPCASNPCANGGQCLPFE	[E].YKcRcPPGWsGKScQQADPcASNPcANGGQcLPFE.[S]	C3(Carbamidomethyl); C5(Carbamidomethyl); S10(Hex(1)Pent(2)); C14(Carbamidomethyl); C20(Carbamidomethyl); C25(Carbamidomethyl); C31(Carbamidomethyl)	1	1	Q01705	Q01705	Neurogenic locus notch homolog protein 1 OS=Mus musculus OX=10090 GN=Notch1 PE=1 SV=3	0	4	4	1	0	1	1	1	1118.71	4471.8	4470.81	220.871	0.246868	0	0	156556	HCD (High Energy Collision Dissociation)	MS2	0	100	11.6752	3742	3742	3741	FP030221_5.raw	0/0		4.09213	401.391	401.391	3.6	8.08858e-05	2.28506e-05	0	0
FALSE	High	PMI-Byonic	PMI-Byonic (A2)	A	2	Unambiguous	YKCRCPPGWSGKSCQQADPCASNPCANGGQCLPFE	[E].YKcRcPPGWSGKscQQADPcASNPcANGGQcLPFE.[S]	C3(Carbamidomethyl); C5(Carbamidomethyl); S13(Hex(1)Pent(2)); C14(Carbamidomethyl); C20(Carbamidomethyl); C25(Carbamidomethyl); C31(Carbamidomethyl)	1	1	Q01705	Q01705	Neurogenic locus notch homolog protein 1 OS=Mus musculus OX=10090 GN=Notch1 PE=1 SV=3	0	4	4	1	0	1	1	1	1118.71	4471.82	4470.81	225.567	0.252117	0	0	383048	HCD (High Energy Collision Dissociation)	MS2	1.66822	100	11.5473	3687	3687	3686	FP030221_5.raw	0/0		4.09213	432.041	432.041	0	8.08858e-05	2.13626e-05	0	0
FALSE	High	PMI-Byonic	PMI-Byonic (A2)	A	2	Unambiguous	YKCRCPPGWSGKSCQQADPCASNPCANGGQCLPFE	[E].YKcRcPPGWsGKScQQADPcASNPcANGGQcLPFE.[S]	C3(Carbamidomethyl); C5(Carbamidomethyl); S10(Hex(1)Pent(2)); C14(Carbamidomethyl); C20(Carbamidomethyl); C25(Carbamidomethyl); C31(Carbamidomethyl)	1	1	Q01705	Q01705	Neurogenic locus notch homolog protein 1 OS=Mus musculus OX=10090 GN=Notch1 PE=1 SV=3	0	4	4	1	0	1	1	1	1119.21	4473.84	4470.81	676.408	0.756023	0	0	834494	HCD (High Energy Collision Dissociation)	MS2	40.0873	100	11.4213	3633	3633	3631	FP030221_5.raw	0/0		2.73789	298.683	298.683	3.6	0.00182858	0.000223109	0	0
FALSE	High	PMI-Byonic	PMI-Byonic (A2)	A	2	Unambiguous	YKCRCPPGWSGKSCQQADPCASNPCANGGQCLPFE	[E].YKcRcPPGWsGKScQQADPcASNPcANGGQcLPFE.[S]	C3(Carbamidomethyl); C5(Carbamidomethyl); S10(Hex(1)Pent(2)); C14(Carbamidomethyl); C20(Carbamidomethyl); C25(Carbamidomethyl); C31(Carbamidomethyl)	1	1	Q01705	Q01705	Neurogenic locus notch homolog protein 1 OS=Mus musculus OX=10090 GN=Notch1 PE=1 SV=3	0	4	4	1	0	1	1	1	1119.22	4473.84	4470.81	677.063	0.756756	0	0	425364	HCD (High Energy Collision Dissociation)	MS2	25.2496	100	11.3037	3583	3583	3576	FP030221_5.raw	0/0		3.92866	396.179	396.179	3.6	0.000117852	3.14655e-05	0	0
FALSE	Low	PMI-Byonic	PMI-Byonic (A2)	A	2	Unambiguous	SSYICRCPPGFHGPTCRQDVNE	[E].SSYIcrcPPGFhGPTcRQDVNE.[C]	C5(Carbamidomethyl); R6(Deamidated); C7(Carbamidomethyl); H12(Oxidation); C16(Carbamidomethyl)	1	1	Q01705	Q01705	Neurogenic locus notch homolog protein 1 OS=Mus musculus OX=10090 GN=Notch1 PE=1 SV=3	1	4	4	1	0	1	1	1	664.292	2654.15	2654.12	10.853	0.00720127	0	0	232899	HCD (High Energy Collision Dissociation)	MS2	12.4484	100	9.69465	2898	2898	2891	FP030221_5.raw	0/0		0.0571309	52.0041	52.0041	52.0041	0.876737	0.102763	0	0
FALSE	High	PMI-Byonic	PMI-Byonic (A2)	A	2	Unambiguous	SSYICRCPPGFHGPTCRQDVNE	[E].SSYIcRcPPGFHGPTcRQDVNE.[C]	C5(Carbamidomethyl); C7(Carbamidomethyl); C16(Carbamidomethyl)	1	1	Q01705	Q01705	Neurogenic locus notch homolog protein 1 OS=Mus musculus OX=10090 GN=Notch1 PE=1 SV=3	1	4	4	1	0	1	1	1	660.042	2637.14	2637.14	2.19289	0.00144574	0	0	24356658	HCD (High Energy Collision Dissociation)	MS2	0.309113	10.9936	9.75866	2925	2925	2924	FP030221_5.raw	0/0		7.67047	699.958	603.138	603.138	2.13564e-08	3.96401e-09	0	0
FALSE	High	PMI-Byonic	PMI-Byonic (A2)	A	2	Unambiguous	SSYICRCPPGFHGPTCRQDVNE	[E].SSYIcRcPPGFHGPTcRQDVNE.[C]	C5(Carbamidomethyl); C7(Carbamidomethyl); C16(Carbamidomethyl)	1	1	Q01705	Q01705	Neurogenic locus notch homolog protein 1 OS=Mus musculus OX=10090 GN=Notch1 PE=1 SV=3	1	3	3	1	0	1	1	1	879.721	2637.15	2637.14	3.4015	0.00299007	0	0	782338	HCD (High Energy Collision Dissociation)	MS2	0	100	9.81765	2950	2950	2949	FP030221_5.raw	0/0		11.2503	865.291	738.511	738.511	5.61995e-12	5.61966e-12	0	0
FALSE	High	PMI-Byonic	PMI-Byonic (A2)	A	2	Unambiguous	SSYICRCPPGFHGPTCRQDVNE	[E].SSYIcRcPPGFHGPTcRQDVNE.[C]	C5(Carbamidomethyl); C7(Carbamidomethyl); C16(Carbamidomethyl)	1	1	Q01705	Q01705	Neurogenic locus notch homolog protein 1 OS=Mus musculus OX=10090 GN=Notch1 PE=1 SV=3	1	4	4	1	0	1	1	1	660.041	2637.14	2637.14	1.82258	0.0012016	0	0	6.87083e+06	HCD (High Energy Collision Dissociation)	MS2	0	28.7397	9.87248	2973	2973	2972	FP030221_5.raw	0/0		8.67047	727.419	631.929	631.929	2.13564e-09	4.85603e-10	0	0
FALSE	High	PMI-Byonic	PMI-Byonic (A2)	A	2	Unambiguous	SSYICRCPPGFHGPTCRQDVNE	[E].SSYIcRcPPGFHGPTcRQDVNE.[C]	C5(Carbamidomethyl); C7(Carbamidomethyl); C16(Carbamidomethyl)	1	1	Q01705	Q01705	Neurogenic locus notch homolog protein 1 OS=Mus musculus OX=10090 GN=Notch1 PE=1 SV=3	1	4	4	1	0	1	1	1	660.042	2637.15	2637.14	2.5632	0.00168988	0	0	1.92878e+06	HCD (High Energy Collision Dissociation)	MS2	0	82.0551	9.99248	3024	3024	3023	FP030221_5.raw	0/0		9.67047	752.915	628.258	628.258	2.13564e-10	7.31044e-11	0	0
FALSE	High	PMI-Byonic	PMI-Byonic (A2)	A	2	Unambiguous	SSYICRCPPGFHGPTCRQDVNE	[E].SSYIcRcPPGFHGPTcRQDVNE.[C]	C5(Carbamidomethyl); C7(Carbamidomethyl); C16(Carbamidomethyl)	1	1	Q01705	Q01705	Neurogenic locus notch homolog protein 1 OS=Mus musculus OX=10090 GN=Notch1 PE=1 SV=3	1	4	4	1	0	1	1	1	660.041	2637.14	2637.14	1.35969	0.00089642	0	0	882054	HCD (High Energy Collision Dissociation)	MS2	2.0223	100	10.1185	3078	3078	3076	FP030221_5.raw	0/0		6.67047	641.968	543.005	543.005	2.13564e-07	5.86148e-08	0	0
FALSE	High	PMI-Byonic	PMI-Byonic (A2)	A	2	Unambiguous	SSYICRCPPGFHGPTCRQDVNE	[E].SSYIcRcPPGFHGPTcRQDVNE.[C]	C5(Carbamidomethyl); C7(Carbamidomethyl); C16(Carbamidomethyl)	1	1	Q01705	Q01705	Neurogenic locus notch homolog protein 1 OS=Mus musculus OX=10090 GN=Notch1 PE=1 SV=3	1	4	4	1	0	1	1	1	660.041	2637.14	2637.14	1.82258	0.0012016	0	0	187115	HCD (High Energy Collision Dissociation)	MS2	0	100	10.3606	3181	3181	3178	FP030221_5.raw	0/0		5.67047	567.1	540.177	540.177	2.13564e-06	4.20578e-07	0	0
FALSE	High	PMI-Byonic	PMI-Byonic (A2)	A	2	Unambiguous	SSYICRCPPGFHGPTCRQDVNE	[E].SSYIcRcPPGFHGPTcRQDVNE.[C]	C5(Carbamidomethyl); C7(Carbamidomethyl); C16(Carbamidomethyl)	1	1	Q01705	Q01705	Neurogenic locus notch homolog protein 1 OS=Mus musculus OX=10090 GN=Notch1 PE=1 SV=3	1	3	3	1	0	1	1	1	879.719	2637.14	2637.14	1.24906	0.00109798	0	0	412616	HCD (High Energy Collision Dissociation)	MS2	0	100	9.68818	2895	2895	2891	FP030221_5.raw	0/0		11.2503	862.879	721.244	721.244	5.61995e-12	5.61938e-12	0	0
FALSE	High	PMI-Byonic	PMI-Byonic (A2)	A	2	Unambiguous	SSYICRCPPGFHGPTCRQDVNE	[E].SSYIcRcPPGFHGPTcRQDVNE.[C]	C5(Carbamidomethyl); C7(Carbamidomethyl); C16(Carbamidomethyl)	1	1	Q01705	Q01705	Neurogenic locus notch homolog protein 1 OS=Mus musculus OX=10090 GN=Notch1 PE=1 SV=3	1	4	4	1	0	1	1	1	660.041	2637.14	2637.14	1.08195	0.000713315	0	0	617801	HCD (High Energy Collision Dissociation)	MS2	15.3426	100	10.4784	3231	3231	3229	FP030221_5.raw	0/0		4.95062	513.008	513.008	513.008	1.12042e-05	1.93964e-06	0	0
FALSE	High	PMI-Byonic	PMI-Byonic (A2)	A	2	Unambiguous	SSYICRCPPGFHGPTCRQDVNE	[E].SSYIcRcPPGFHGPTcRQDVNE.[C]	C5(Carbamidomethyl); C7(Carbamidomethyl); C16(Carbamidomethyl)	1	1	Q01705	Q01705	Neurogenic locus notch homolog protein 1 OS=Mus musculus OX=10090 GN=Notch1 PE=1 SV=3	1	4	4	1	0	1	1	1	660.042	2637.15	2637.14	3.21124	0.00211712	0	0	219678	HCD (High Energy Collision Dissociation)	MS2	0	100	10.8535	3391	3391	3386	FP030221_5.raw	0/0		4.04162	357.083	357.083	357.083	9.08611e-05	2.45094e-05	0	0
FALSE	High	PMI-Byonic	PMI-Byonic (A2)	A	2	Unambiguous	SSYICRCPPGFHGPTCRQDVNE	[E].SSYIcrcPPGFHGPTcRQDVNE.[C]	C5(Carbamidomethyl); R6(Deamidated); C7(Carbamidomethyl); C16(Carbamidomethyl)	1	1	Q01705	Q01705	Neurogenic locus notch homolog protein 1 OS=Mus musculus OX=10090 GN=Notch1 PE=1 SV=3	1	4	4	1	0	1	1	1	660.543	2639.15	2638.12	389.344	0.256785	0	0	172207	HCD (High Energy Collision Dissociation)	MS2	28.6501	100	10.9688	3440	3440	3438	FP030221_5.raw	0/0		1.97761	273.364	273.364	151.178	0.010529	0.00120084	0	0
FALSE	High	PMI-Byonic	PMI-Byonic (A2)	A	2	Unambiguous	SSYICRCPPGFHGPTCRQDVNE	[E].SSYIcrcPPGFHGPTcRQDVNE.[C]	C5(Carbamidomethyl); R6(Deamidated); C7(Carbamidomethyl); C16(Carbamidomethyl)	1	1	Q01705	Q01705	Neurogenic locus notch homolog protein 1 OS=Mus musculus OX=10090 GN=Notch1 PE=1 SV=3	1	4	4	1	0	1	1	1	660.293	2638.15	2638.12	9.63907	0.00635726	0	0	0	HCD (High Energy Collision Dissociation)	MS2		100	11.0886	3491	3491	3490	FP030221_5.raw	0/0		1.11455	220.383	220.383	83.8184	0.0768156	0.00639381	0	0
FALSE	Medium	PMI-Byonic	PMI-Byonic (A2)	A	2	Unambiguous	SSYICRCPPGFHGPTCRQDVNE	[E].SSYIcRcPPGFHGPTcRQDVNE.[C]	C5(Carbamidomethyl); C7(Carbamidomethyl); C16(Carbamidomethyl)	1	1	Q01705	Q01705	Neurogenic locus notch homolog protein 1 OS=Mus musculus OX=10090 GN=Notch1 PE=1 SV=3	1	4	4	1	0	1	1	1	660.043	2637.15	2637.14	4.78507	0.00315472	0	0	54909.2	HCD (High Energy Collision Dissociation)	MS2	0	100	11.4108	3629	3629	3620	FP030221_5.raw	0/0		0.520919	137.862	137.862	137.862	0.301357	0.0198327	0	0
FALSE	High	PMI-Byonic	PMI-Byonic (A2)	A	2	Unambiguous	SSYICRCPPGFHGPTCRQDVNE	[E].SSYIcRcPPGFHGPTcRQDVNE.[C]	C5(Carbamidomethyl); C7(Carbamidomethyl); C16(Carbamidomethyl)	1	1	Q01705	Q01705	Neurogenic locus notch homolog protein 1 OS=Mus musculus OX=10090 GN=Notch1 PE=1 SV=3	1	4	4	1	0	1	1	1	660.041	2637.14	2637.14	1.08195	0.000713315	0	0	529266	HCD (High Energy Collision Dissociation)	MS2	0	100	10.2473	3133	3133	3129	FP030221_5.raw	0/0		5.67047	581.313	517.948	517.948	2.13564e-06	2.77657e-07	0	0
FALSE	High	PMI-Byonic	PMI-Byonic (A2)	A	2	Unambiguous	SSYICRCPPGFHGPTCRQDVNE	[E].SSYIcRcPPGFHGPTcRQDVNE.[C]	C5(Carbamidomethyl); C7(Carbamidomethyl); C16(Carbamidomethyl)	1	1	Q01705	Q01705	Neurogenic locus notch homolog protein 1 OS=Mus musculus OX=10090 GN=Notch1 PE=1 SV=3	1	4	4	1	0	1	1	1	660.543	2639.15	2637.14	762.072	0.502422	0	0	583023	HCD (High Energy Collision Dissociation)	MS2	38.0042	100	9.63626	2873	2873	2869	FP030221_5.raw	0/0		6.67047	606.51	536.67	536.67	2.13564e-07	4.13985e-08	0	0
FALSE	High	PMI-Byonic	PMI-Byonic (A2)	A	2	Unambiguous	SSYICRCPPGFHGPTCRQDVNE	[E].SSYIcrcPPGFHGPTcRQDVNE.[C]	C5(Carbamidomethyl); R6(Deamidated); C7(Carbamidomethyl); C16(Carbamidomethyl)	1	1	Q01705	Q01705	Neurogenic locus notch homolog protein 1 OS=Mus musculus OX=10090 GN=Notch1 PE=1 SV=3	1	4	4	1	0	1	1	1	660.042	2637.15	2638.12	-370.066	-0.24407	0	0	249247	HCD (High Energy Collision Dissociation)	MS2	63.4859	100	10.7129	3331	3331	3329	FP030221_5.raw	0/0		3.17322	275.324	275.324	115.147	0.00067109	8.46417e-05	0	0
FALSE	Low	PMI-Byonic	PMI-Byonic (A2)	A	2	Unambiguous	SSYICRCPPGFHGPTCRQDVNECSQNPGLCRHGGTCHNE	[E].SSYIcRcPPGFHGPtcRQDVNEcSQNPGLcRHGGTcHNE.[I]	C5(Carbamidomethyl); C7(Carbamidomethyl); T15(Fuc(1)); C16(Carbamidomethyl); C23(Carbamidomethyl); C30(Carbamidomethyl); C36(Carbamidomethyl)	1	1	Q01705	Q01705	Neurogenic locus notch homolog protein 1 OS=Mus musculus OX=10090 GN=Notch1 PE=1 SV=3	2	6	6	1	0	1	1	1	793.169	4753.98	4747.98	1264.38	1.00054	0	0	275110	HCD (High Energy Collision Dissociation)	MS2	63.4932	100	8.96918	2592	2592	2587	FP030221_5.raw	0/0		0.161028	103.33	103.33	0	0.690196	0.0760408	0	0
FALSE	Low	PMI-Byonic	PMI-Byonic (A2)	A	2	Unambiguous	SSYICRCPPGFHGPTCRQDVNECSQNPGLCRHGGTCHNE	[E].SSYIcRcPPGFHGPTcRQDVNEcsQNPGLcRHGGTcHNE.[I]	C5(Carbamidomethyl); C7(Carbamidomethyl); C16(Carbamidomethyl); C23(Carbamidomethyl); S24(Fuc(1)); C30(Carbamidomethyl); C36(Carbamidomethyl)	1	1	Q01705	Q01705	Neurogenic locus notch homolog protein 1 OS=Mus musculus OX=10090 GN=Notch1 PE=1 SV=3	2	5	5	1	0	1	1	1	950.809	4750.02	4747.98	430.004	0.40833	0	0	204233	HCD (High Energy Collision Dissociation)	MS2	0	100	8.98342	2598	2598	2594	FP030221_5.raw	0/0		0.0205034	34.3705	34.3705	0	0.953886	0.117482	0	0
FALSE	High	PMI-Byonic	PMI-Byonic (A2)	A	2	Unambiguous	SSYICRCPPGFHGPTCRQDVNECSQNPGLCRHGGTCHNE	[E].SSYIcRcPPGFHGPTcRQDVNEcsQNPGLcRHGGTcHNE.[I]	C5(Carbamidomethyl); C7(Carbamidomethyl); C16(Carbamidomethyl); C23(Carbamidomethyl); S24(Fuc(1)); C30(Carbamidomethyl); C36(Carbamidomethyl)	1	1	Q01705	Q01705	Neurogenic locus notch homolog protein 1 OS=Mus musculus OX=10090 GN=Notch1 PE=1 SV=3	2	6	6	1	0	1	1	1	792.17	4747.98	4747.98	1.30049	0.00102911	0	0	255675	HCD (High Energy Collision Dissociation)	MS2	0	100	9.02924	2617	2617	2613	FP030221_5.raw	0/0		2.21773	339.461	339.461	0	0.00605722	0.00060185	0	0
FALSE	High	PMI-Byonic	PMI-Byonic (A2)	A	2	Unambiguous	SSYICRCPPGFHGPTCRQDVNECSQNPGLCRHGGTCHNE	[E].SSYIcRcPPGFHGPTcRQDVNEcsQNPGLcRHGGTcHNE.[I]	C5(Carbamidomethyl); C7(Carbamidomethyl); C16(Carbamidomethyl); C23(Carbamidomethyl); S24(Fuc(1)); C30(Carbamidomethyl); C36(Carbamidomethyl)	1	1	Q01705	Q01705	Neurogenic locus notch homolog protein 1 OS=Mus musculus OX=10090 GN=Notch1 PE=1 SV=3	2	6	6	1	0	1	1	1	792.671	4750.99	4747.98	634.768	0.502311	0	0	698760	HCD (High Energy Collision Dissociation)	MS2	23.0144	100	9.15763	2671	2671	2669	FP030221_5.raw	0/0		2.10081	256.221	256.221	0	0.00792844	0.000971695	0	0
FALSE	Low	PMI-Byonic	PMI-Byonic (A2)	A	2	Unambiguous	SSYICRCPPGFHGPTCRQDVNECSQNPGLCRHGGTCHNE	[E].SSYIcRcPPGFHGPtcRQDVNEcSQNPGLcRHGGTcHNE.[I]	C5(Carbamidomethyl); C7(Carbamidomethyl); T15(Fuc(1)); C16(Carbamidomethyl); C23(Carbamidomethyl); C30(Carbamidomethyl); C36(Carbamidomethyl)	1	1	Q01705	Q01705	Neurogenic locus notch homolog protein 1 OS=Mus musculus OX=10090 GN=Notch1 PE=1 SV=3	2	6	6	1	0	1	1	1	792.672	4751	4747.98	636.234	0.503471	0	0	387866	HCD (High Energy Collision Dissociation)	MS2	29.5819	100	9.26671	2717	2717	2715	FP030221_5.raw	0/0		0.020047	0.919612	0.919612	0	0.954889	0.124764	0	0
FALSE	High	PMI-Byonic	PMI-Byonic (A2)	A	2	Unambiguous	IGSYRCACRATHTGPHCELPYVPCSPSPCQNGGTCRPTGDTTHE	[E].IGSYRcAcRATHTGPHcELPYVPcsPSPcQNGGTcRPTGDTTHE.[C]	C6(Carbamidomethyl); C8(Carbamidomethyl); C17(Carbamidomethyl); C24(Carbamidomethyl); S25(HexNAc(1)Hex(1)Fuc(1)); C29(Carbamidomethyl); C35(Carbamidomethyl)	1	1	Q01705	Q01705	Neurogenic locus notch homolog protein 1 OS=Mus musculus OX=10090 GN=Notch1 PE=1 SV=3	2	6	6	1	0	1	1	1	920.234	5516.37	5513.33	551.478	0.506746	0	0	301170	HCD (High Energy Collision Dissociation)	MS2	73.9623	100	9.63843	2874	2874	2869	FP030221_5.raw	0/0		3.39152	310.231	310.231	0	0.00040596	4.80834e-05	0	0
FALSE	High	PMI-Byonic	PMI-Byonic (A2)	A	2	Unambiguous	IGSYRCACRATHTGPHCELPYVPCSPSPCQNGGTCRPTGDTTHE	[E].IGSYRcAcRATHTGPHcELPYVPcsPSPcQnGGTcRPTGDTTHE.[C]	C6(Carbamidomethyl); C8(Carbamidomethyl); C17(Carbamidomethyl); C24(Carbamidomethyl); S25(HexNAc(1)Hex(1)Fuc(1)NeuAc(1)); C29(Carbamidomethyl); N31(Deamidated); C35(Carbamidomethyl)	1	1	Q01705	Q01705	Neurogenic locus notch homolog protein 1 OS=Mus musculus OX=10090 GN=Notch1 PE=1 SV=3	2	6	6	1	0	1	1	1	969.079	5809.44	5805.41	694.141	0.671629	0	0	434123	HCD (High Energy Collision Dissociation)	MS2	0	100	10.4871	3235	3235	3229	FP030221_5.raw	0/0		4.62145	415.563	415.563	0	2.39083e-05	7.35482e-06	0	0
FALSE	High	PMI-Byonic	PMI-Byonic (A2)	A	2	Unambiguous	IGSYRCACRATHTGPHCELPYVPCSPSPCQNGGTCRPTGDTTHE	[E].IGSYRcAcRATHTGPHcELPYVPcSPsPcqNGGTcRPTGDTTHE.[C]	C6(Carbamidomethyl); C8(Carbamidomethyl); C17(Carbamidomethyl); C24(Carbamidomethyl); S27(HexNAc(1)Hex(1)Fuc(1)NeuAc(1)); C29(Carbamidomethyl); Q30(Deamidated); C35(Carbamidomethyl)	1	1	Q01705	Q01705	Neurogenic locus notch homolog protein 1 OS=Mus musculus OX=10090 GN=Notch1 PE=1 SV=3	2	6	6	1	0	1	1	1	968.911	5808.43	5805.41	520.29	0.503416	0	0	297849	HCD (High Energy Collision Dissociation)	MS2	14.897	100	10.3671	3184	3184	3178	FP030221_5.raw	0/0		4.62145	423.058	423.058	0	2.39083e-05	6.69268e-06	0	0
FALSE	High	PMI-Byonic	PMI-Byonic (A2)	A	2	Unambiguous	IGSYRCACRATHTGPHCELPYVPCSPSPCQNGGTCRPTGDTTHE	[E].IGsYRcAcRATHTGPHcELPYVPcSPSPcQnGGTcRPTGDTTHE.[C]	S3(Fuc(1)); C6(Carbamidomethyl); C8(Carbamidomethyl); C17(Carbamidomethyl); C24(Carbamidomethyl); C29(Carbamidomethyl); N31(Deamidated); C35(Carbamidomethyl)	1	1	Q01705	Q01705	Neurogenic locus notch homolog protein 1 OS=Mus musculus OX=10090 GN=Notch1 PE=1 SV=3	2	6	6	1	0	1	1	1	859.371	5151.19	5149.18	390.651	0.335256	0	0	398660	HCD (High Energy Collision Dissociation)	MS2	20.6933	100	10.2734	3144	3144	3140	FP030221_5.raw	0/0		2.55542	235.651	235.651	1.6	0.00278341	0.000318803	0	0
FALSE	High	PMI-Byonic	PMI-Byonic (A2)	A	2	Ambiguous	IGSYRCACRATHTGPHCELPYVPCSPSPCQNGGTCRPTGDTTHE	[E].IGSYRcAcRATHTGPHcELPYVPcsPSPcQNGGTcRPTGDTTHE.[C]	C6(Carbamidomethyl); C8(Carbamidomethyl); C17(Carbamidomethyl); C24(Carbamidomethyl); S25(HexNAc(1)Hex(1)Fuc(1)NeuAc(1)); C29(Carbamidomethyl); C35(Carbamidomethyl)	1	1	Q01705	Q01705	Neurogenic locus notch homolog protein 1 OS=Mus musculus OX=10090 GN=Notch1 PE=1 SV=3	2	6	6	0.114	0	1	1	1	969.244	5810.43	5804.42	1034.45	1.00073	0	0	307753	HCD (High Energy Collision Dissociation)	MS2	58.1725	100	10.2259	3124	3124	3118	FP030221_5.raw	0/0		1.92934	162.596	162.596	0	0.0117668	0.00147176	0	0
FALSE	High	PMI-Byonic	PMI-Byonic (A2)	A	2	Unambiguous	IGSYRCACRATHTGPHCELPYVPCSPSPCQNGGTCRPTGDTTHE	[E].IGSYRcAcRATHTGPHcELPYVPcSPsPcQNGGTcRPTGDTTHE.[C]	C6(Carbamidomethyl); C8(Carbamidomethyl); C17(Carbamidomethyl); C24(Carbamidomethyl); S27(HexNAc(1)Hex(1)Fuc(1)NeuAc(1)); C29(Carbamidomethyl); C35(Carbamidomethyl)	1	1	Q01705	Q01705	Neurogenic locus notch homolog protein 1 OS=Mus musculus OX=10090 GN=Notch1 PE=1 SV=3	2	6	6	1	0	1	1	1	968.58	5806.45	5804.42	348.202	0.336852	0	0	270325	HCD (High Energy Collision Dissociation)	MS2	66.9043	100	10.1741	3102	3102	3096	FP030221_5.raw	0/0		3.90793	336.082	336.082	0	0.000123616	3.72249e-05	0	0
FALSE	High	PMI-Byonic	PMI-Byonic (A2)	A	2	Unambiguous	IGSYRCACRATHTGPHCELPYVPCSPSPCQNGGTCRPTGDTTHE	[E].IGSYRcAcRATHTGPHcELPYVPcSPSPcQnGGtcRPTGDTTHE.[C]	C6(Carbamidomethyl); C8(Carbamidomethyl); C17(Carbamidomethyl); C24(Carbamidomethyl); C29(Carbamidomethyl); N31(Deamidated); T34(Fuc(1)); C35(Carbamidomethyl)	1	1	Q01705	Q01705	Neurogenic locus notch homolog protein 1 OS=Mus musculus OX=10090 GN=Notch1 PE=1 SV=3	2	6	6	1	0	1	1	1	859.037	5149.19	5149.18	1.41036	0.00121037	0	0	355881	HCD (High Energy Collision Dissociation)	MS2	1.47625	100	10.1228	3080	3080	3076	FP030221_5.raw	0/0		5.53676	594.287	594.287	3.33152	2.90561e-06	7.16601e-07	0	0
FALSE	High	PMI-Byonic	PMI-Byonic (A2)	A	2	Unambiguous	IGSYRCACRATHTGPHCELPYVPCSPSPCQNGGTCRPTGDTTHE	[E].IGSYRcAcRATHTGPHcELPYVPcsPSPcqNGGTcRPTGDTTHE.[C]	C6(Carbamidomethyl); C8(Carbamidomethyl); C17(Carbamidomethyl); C24(Carbamidomethyl); S25(HexNAc(1)Fuc(1)); C29(Carbamidomethyl); Q30(Deamidated); C35(Carbamidomethyl)	1	1	Q01705	Q01705	Neurogenic locus notch homolog protein 1 OS=Mus musculus OX=10090 GN=Notch1 PE=1 SV=3	2	6	6	1	0	1	1	1	893.22	5354.28	5352.26	378.013	0.337204	0	0	331653	HCD (High Energy Collision Dissociation)	MS2	0	100	10.1015	3071	3071	3065	FP030221_5.raw	0/0		1.92934	148.112	148.112	0	0.0117668	0.00133806	0	0
FALSE	High	PMI-Byonic	PMI-Byonic (A2)	A	2	Unambiguous	IGSYRCACRATHTGPHCELPYVPCSPSPCQNGGTCRPTGDTTHE	[E].IGsYRcAcRATHTGPHcELPYVPcSPSPcqNGGTcRPTGDTTHE.[C]	S3(Fuc(1)); C6(Carbamidomethyl); C8(Carbamidomethyl); C17(Carbamidomethyl); C24(Carbamidomethyl); C29(Carbamidomethyl); Q30(Deamidated); C35(Carbamidomethyl)	1	1	Q01705	Q01705	Neurogenic locus notch homolog protein 1 OS=Mus musculus OX=10090 GN=Notch1 PE=1 SV=3	2	5	5	1	0	1	1	1	1031.04	5151.19	5149.18	390.073	0.401711	0	0	351459	HCD (High Energy Collision Dissociation)	MS2	33.3608	100	10.0928	3067	3067	3065	FP030221_5.raw	0/0		3.32836	339.668	339.668	0	0.000469508	6.38585e-05	0	0
FALSE	High	PMI-Byonic	PMI-Byonic (A2)	A	2	Unambiguous	IGSYRCACRATHTGPHCELPYVPCSPSPCQNGGTCRPTGDTTHE	[E].IGSYRcAcRATHTGPHcELPYVPcsPSPcqNGGTcRPTGDTTHE.[C]	C6(Carbamidomethyl); C8(Carbamidomethyl); C17(Carbamidomethyl); C24(Carbamidomethyl); S25(HexNAc(1)Hex(1)Fuc(1)); C29(Carbamidomethyl); Q30(Deamidated); C35(Carbamidomethyl)	1	1	Q01705	Q01705	Neurogenic locus notch homolog protein 1 OS=Mus musculus OX=10090 GN=Notch1 PE=1 SV=3	2	6	6	1	0	1	1	1	920.565	5518.35	5514.31	732.282	0.673005	0	0	327980	HCD (High Energy Collision Dissociation)	MS2	43.651	100	10.0775	3061	3061	3055	FP030221_5.raw	0/0		2.11049	185.522	185.522	0	0.00775378	0.000876397	0	0
FALSE	High	PMI-Byonic	PMI-Byonic (A2)	A	2	Unambiguous	IGSYRCACRATHTGPHCELPYVPCSPSPCQNGGTCRPTGDTTHE	[E].IGSYRcAcRATHTGPHcELPYVPcSPSPcQnGGTcRPTGDTTHE.[C]	C6(Carbamidomethyl); C8(Carbamidomethyl); C17(Carbamidomethyl); C24(Carbamidomethyl); C29(Carbamidomethyl); N31(Deamidated); C35(Carbamidomethyl)	1	1	Q01705	Q01705	Neurogenic locus notch homolog protein 1 OS=Mus musculus OX=10090 GN=Notch1 PE=1 SV=3	2	6	6	1	0	1	1	1	835.195	5006.13	5003.12	601.916	0.50191	0	0	233598	HCD (High Energy Collision Dissociation)	MS2	62.3548	100	10.0348	3043	3043	3034	FP030221_5.raw	0/0		2.94283	248.851	248.851	14.8824	0.00114071	0.000133472	0	0
FALSE	High	PMI-Byonic	PMI-Byonic (A2)	A	2	Ambiguous	IGSYRCACRATHTGPHCELPYVPCSPSPCQNGGTCRPTGDTTHE	[E].IGSYRcAcRATHTGPHcELPYVPcsPsPcQNGGTcRPTGDTTHE.[C]	C6(Carbamidomethyl); C8(Carbamidomethyl); C17(Carbamidomethyl); C24(Carbamidomethyl); S25(HexNAc(1)Hex(1)Fuc(1)); S27(Hex(1)Pent(1)R0); C29(Carbamidomethyl); C35(Carbamidomethyl)	1	1	Q01705	Q01705	Neurogenic locus notch homolog protein 1 OS=Mus musculus OX=10090 GN=Notch1 PE=1 SV=3	2	6	6		0	2	2	2	969.244	5810.43	5807.42	517.393	0.500787	0	0	307753	HCD (High Energy Collision Dissociation)	MS2	58.1725	100	10.2259	3124	3124	3118	FP030221_5.raw	0/0		1.70564	124.195	124.195	0	0.0196952	0.00205826	0	0
FALSE	High	PMI-Byonic	PMI-Byonic (A2)	A	2	Unambiguous	IGSYRCACRATHTGPHCELPYVPCSPSPCQNGGTCRPTGDTTHE	[E].IGsYRcAcRATHTGPHcELPYVPcSPSPcQNGGTcRPTGDTTHE.[C]	S3(Fuc(1)); C6(Carbamidomethyl); C8(Carbamidomethyl); C17(Carbamidomethyl); C24(Carbamidomethyl); C29(Carbamidomethyl); C35(Carbamidomethyl)	1	1	Q01705	Q01705	Neurogenic locus notch homolog protein 1 OS=Mus musculus OX=10090 GN=Notch1 PE=1 SV=3	2	5	5	1	0	1	1	1	1031.05	5151.23	5148.2	588.518	0.605961	0	0	295331	HCD (High Energy Collision Dissociation)	MS2	33.3875	100	9.72241	2910	2910	2902	FP030221_5.raw	0/0		2.68761	291.146	291.146	1.6	0.002053	0.000252155	0	0
FALSE	High	PMI-Byonic	PMI-Byonic (A2)	A	2	Unambiguous	IGSYRCACRATHTGPHCELPYVPCSPSPCQNGGTCRPTGDTTHE	[E].IGsYRcAcRATHTGPHcELPYVPcSPSPcQNGGTcRPTGDTTHE.[C]	S3(Fuc(1)); C6(Carbamidomethyl); C8(Carbamidomethyl); C17(Carbamidomethyl); C24(Carbamidomethyl); C29(Carbamidomethyl); C35(Carbamidomethyl)	1	1	Q01705	Q01705	Neurogenic locus notch homolog protein 1 OS=Mus musculus OX=10090 GN=Notch1 PE=1 SV=3	2	6	6	1	0	1	1	1	859.542	5152.22	5148.2	780.612	0.669791	0	0	257233	HCD (High Energy Collision Dissociation)	MS2	43.9874	100	9.64061	2875	2875	2869	FP030221_5.raw	0/0		3.90793	354.49	354.49	1.6	0.000123616	3.34687e-05	0	0
FALSE	High	PMI-Byonic	PMI-Byonic (A2)	A	2	Unambiguous	IGSYRCACRATHTGPHCELPYVPCSPSPCQNGGTCRPTGDTTHE	[E].IGsYRcAcRATHTGPHcELPYVPcSPSPcQNGGTcRPTGDTTHE.[C]	S3(Fuc(1)); C6(Carbamidomethyl); C8(Carbamidomethyl); C17(Carbamidomethyl); C24(Carbamidomethyl); C29(Carbamidomethyl); C35(Carbamidomethyl)	1	1	Q01705	Q01705	Neurogenic locus notch homolog protein 1 OS=Mus musculus OX=10090 GN=Notch1 PE=1 SV=3	2	6	6	1	0	1	1	1	859.375	5151.21	5148.2	585.421	0.50231	0	0	1.11761e+06	HCD (High Energy Collision Dissociation)	MS2	25.499	100	9.76084	2926	2926	2924	FP030221_5.raw	0/0		4.81691	514.397	514.397	1.6	1.52437e-05	4.11368e-06	0	0
FALSE	High	PMI-Byonic	PMI-Byonic (A2)	A	2	Unambiguous	IGSYRCACRATHTGPHCELPYVPCSPSPCQNGGTCRPTGDTTHE	[E].IGsYRcAcRATHTGPHcELPYVPcSPSPcqNGGTcRPTGDTTHE.[C]	S3(Fuc(1)); C6(Carbamidomethyl); C8(Carbamidomethyl); C17(Carbamidomethyl); C24(Carbamidomethyl); C29(Carbamidomethyl); Q30(Deamidated); C35(Carbamidomethyl)	1	1	Q01705	Q01705	Neurogenic locus notch homolog protein 1 OS=Mus musculus OX=10090 GN=Notch1 PE=1 SV=3	2	5	5	1	0	1	1	1	1031.24	5152.18	5149.18	583.165	0.600564	0	0	418101	HCD (High Energy Collision Dissociation)	MS2	64.0459	100	9.85978	2968	2968	2961	FP030221_5.raw	0/0		2.68761	291.535	291.535	0	0.002053	0.000280293	0	0
FALSE	High	PMI-Byonic	PMI-Byonic (A2)	A	2	Unambiguous	IGSYRCACRATHTGPHCELPYVPCSPSPCQNGGTCRPTGDTTHE	[E].IGsYRcAcRATHTGPHcELPYVPcSPSPcQnGGTcRPTGDTTHE.[C]	S3(Fuc(1)); C6(Carbamidomethyl); C8(Carbamidomethyl); C17(Carbamidomethyl); C24(Carbamidomethyl); C29(Carbamidomethyl); N31(Deamidated); C35(Carbamidomethyl)	1	1	Q01705	Q01705	Neurogenic locus notch homolog protein 1 OS=Mus musculus OX=10090 GN=Notch1 PE=1 SV=3	2	6	6	1	0	1	1	1	859.539	5152.2	5149.18	586.232	0.503102	0	0	1.23533e+06	HCD (High Energy Collision Dissociation)	MS2	42.769	100	9.87814	2976	2976	2972	FP030221_5.raw	0/0		4.93494	527.033	527.033	1.6	1.16161e-05	2.47722e-06	0	0
FALSE	High	PMI-Byonic	PMI-Byonic (A2)	A	2	Unambiguous	IGSYRCACRATHTGPHCELPYVPCSPSPCQNGGTCRPTGDTTHE	[E].IGSYRcAcRATHTGPHcELPYVPcSPSPcQnGGtcRPTGDTTHE.[C]	C6(Carbamidomethyl); C8(Carbamidomethyl); C17(Carbamidomethyl); C24(Carbamidomethyl); C29(Carbamidomethyl); N31(Deamidated); T34(Fuc(1)); C35(Carbamidomethyl)	1	1	Q01705	Q01705	Neurogenic locus notch homolog protein 1 OS=Mus musculus OX=10090 GN=Notch1 PE=1 SV=3	2	6	6	1	0	1	1	1	859.372	5151.2	5149.18	391.718	0.336171	0	0	2.05832e+06	HCD (High Energy Collision Dissociation)	MS2	46.2172	81.0738	9.99568	3026	3026	3023	FP030221_5.raw	0/0		4.93494	547.837	547.837	3.67954	1.16161e-05	2.95821e-06	0	0
FALSE	High	PMI-Byonic	PMI-Byonic (A2)	A	2	Unambiguous	IGSYRCACRATHTGPHCELPYVPCSPSPCQNGGTCRPTGDTTHE	[E].IGSYRcAcRATHTGPHcELPYVPcSPSPcQNGGtcRPTGDTTHE.[C]	C6(Carbamidomethyl); C8(Carbamidomethyl); C17(Carbamidomethyl); C24(Carbamidomethyl); C29(Carbamidomethyl); T34(HexNAc(1)Hex(1)Fuc(1)); C35(Carbamidomethyl)	1	1	Q01705	Q01705	Neurogenic locus notch homolog protein 1 OS=Mus musculus OX=10090 GN=Notch1 PE=1 SV=3	2	6	6	1	0	1	1	1	920.062	5515.33	5513.33	363.435	0.333956	0	0	489268	HCD (High Energy Collision Dissociation)	MS2	48.7276	100	9.94212	3003	3003	3001	FP030221_5.raw	0/0		4.45797	395.221	395.221	2.71486	3.48359e-05	9.55319e-06	0	0
FALSE	High	PMI-Byonic	PMI-Byonic (A2)	A	2	Unambiguous	IGSYRCACRATHTGPHCELPYVPCSPSPCQNGGTCRPTGDTTHE	[E].IGSYRcAcRATHTGPHcELPYVPcSPsPcQnGGTcRPTGDTTHE.[C]	C6(Carbamidomethyl); C8(Carbamidomethyl); C17(Carbamidomethyl); C24(Carbamidomethyl); S27(Fuc(1)); C29(Carbamidomethyl); N31(Deamidated); C35(Carbamidomethyl)	1	1	Q01705	Q01705	Neurogenic locus notch homolog protein 1 OS=Mus musculus OX=10090 GN=Notch1 PE=1 SV=3	2	5	5	1	0	1	1	1	1031.25	5152.2	5149.18	586.839	0.604348	0	0	568924	HCD (High Energy Collision Dissociation)	MS2	10.8622	100	9.97611	3017	3017	3015	FP030221_5.raw	0/0		4.23721	481.516	481.516	0	5.7915e-05	1.65986e-05	0	0
FALSE	High	PMI-Byonic	PMI-Byonic (A2)	A	2	Unambiguous	IGSYRCACRATHTGPHCELPYVPCSPSPCQNGGTCRPTGDTTHE	[E].IGSYRcAcRATHTGPHcELPYVPcsPSPcQnGGTcRPTGDTTHE.[C]	C6(Carbamidomethyl); C8(Carbamidomethyl); C17(Carbamidomethyl); C24(Carbamidomethyl); S25(HexNAc(1)Fuc(1)); C29(Carbamidomethyl); N31(Deamidated); C35(Carbamidomethyl)	1	1	Q01705	Q01705	Neurogenic locus notch homolog protein 1 OS=Mus musculus OX=10090 GN=Notch1 PE=1 SV=3	2	6	6	1	0	1	1	1	893.388	5355.29	5352.26	566.173	0.505051	0	0	312584	HCD (High Energy Collision Dissociation)	MS2	57.1728	100	9.92013	2994	2994	2990	FP030221_5.raw	0/0		3.90793	350.582	350.582	0	0.000123616	3.53868e-05	0	0
FALSE	High	PMI-Byonic	PMI-Byonic (A2)	A	2	Unambiguous	IGSYRCACRATHTGPHCELPYVPCSPSPCQNGGTCRPTGDTTHE	[E].IGSYRcAcRATHTGPHcELPYVPcsPSPcQnGGTcRPTGDTTHE.[C]	C6(Carbamidomethyl); C8(Carbamidomethyl); C17(Carbamidomethyl); C24(Carbamidomethyl); S25(HexNAc(1)Fuc(1)); C29(Carbamidomethyl); N31(Deamidated); C35(Carbamidomethyl)	1	1	Q01705	Q01705	Neurogenic locus notch homolog protein 1 OS=Mus musculus OX=10090 GN=Notch1 PE=1 SV=3	2	6	6	1	0	1	1	1	893.05	5353.27	5352.26	187.869	0.167588	0	0	224028	HCD (High Energy Collision Dissociation)	MS2	30.4372	100	9.95634	3009	3009	3004	FP030221_5.raw	0/0		4.45797	375.377	375.377	0	3.48359e-05	1.03959e-05	0	0
FALSE	Low	PMI-Byonic	PMI-Byonic (A2)	A	2	Unambiguous	LPYVPCSPSPCQNGGTCRPTGDTTHE	[E].LPYVPcSPSPcqnGGtcRPTGDTTHE.[C]	C6(Carbamidomethyl); C11(Carbamidomethyl); Q12(Deamidated); N13(Deamidated); T16(Fuc(1)); C17(Carbamidomethyl)	1	1	Q01705	Q01705	Neurogenic locus notch homolog protein 1 OS=Mus musculus OX=10090 GN=Notch1 PE=1 SV=3	1	3	3	1	0	1	1	1	1012.78	3036.32	3036.27	16.4904	0.0166897	0	0	84866.8	HCD (High Energy Collision Dissociation)	MS2	54.8908	100	11.0118	3458	3458	3457	FP030221_5.raw	0/0		0.123186	94.5852	94.5852	0	0.753032	0.0822518	0	0
FALSE	High	PMI-Byonic	PMI-Byonic (A2)	A	2	Unambiguous	LPYVPCSPSPCQNGGTCRPTGDTTHE	[E].LPYVPcSPSPcQNGGtcRPTGDTTHE.[C]	C6(Carbamidomethyl); C11(Carbamidomethyl); T16(Fuc(1)); C17(Carbamidomethyl)	1	1	Q01705	Q01705	Neurogenic locus notch homolog protein 1 OS=Mus musculus OX=10090 GN=Notch1 PE=1 SV=3	1	3	3	1	0	1	1	1	1012.78	3036.31	3034.3	663.467	0.671052	0	0	297566	HCD (High Energy Collision Dissociation)	MS2	44.9708	100	10.9006	3411	3411	3408	FP030221_5.raw	0/0		4.36984	471.936	471.936	1.5	4.26739e-05	1.21883e-05	0	0
FALSE	High	PMI-Byonic	PMI-Byonic (A2)	A	2	Unambiguous	LPYVPCSPSPCQNGGTCRPTGDTTHE	[E].LPYVPcSPSPcQnGGtcRPTGDTTHE.[C]	C6(Carbamidomethyl); C11(Carbamidomethyl); N13(Deamidated); T16(Fuc(1)); C17(Carbamidomethyl)	1	1	Q01705	Q01705	Neurogenic locus notch homolog protein 1 OS=Mus musculus OX=10090 GN=Notch1 PE=1 SV=3	1	3	3	1	0	1	1	1	1012.44	3035.29	3035.28	4.25198	0.00430198	0	0	157328	HCD (High Energy Collision Dissociation)	MS2	0	100	11.3572	3606	3606	3598	FP030221_5.raw	0/0		6.21458	617.455	617.455	4.29971	6.10126e-07	1.08752e-07	0	0
FALSE	Low	PMI-Byonic	PMI-Byonic (A2)	A	2	Unambiguous	GSNCDTNPVNGKAICTCPSGYTGPACSQDVDE	[E].GSNcDTNPVnGKAIcTcPSGYTGPAcSQDVDE.[C]	C4(Carbamidomethyl); N10(Deamidated); C15(Carbamidomethyl); C17(Carbamidomethyl); C26(Carbamidomethyl)	1	1	Q01705	Q01705	Neurogenic locus notch homolog protein 1 OS=Mus musculus OX=10090 GN=Notch1 PE=1 SV=3	3	3	3	1	0	1	1	1	1145.14	3433.39	3432.37	296.86	0.339644	0	0	397172	HCD (High Energy Collision Dissociation)	MS2	0	100	11.9966	3880	3880	3872	FP030221_5.raw	0/0		0.190524	178.27	178.27	38.5044	0.644875	0.058502	0	0
FALSE	Low	PMI-Byonic	PMI-Byonic (A2)	A	2	Unambiguous	GSNCDTNPVNGKAICTCPSGYTGPACSQDVDE	[E].GSNcDTNPVNGKAIcTcPSGYTGPAcSQDVDE.[C]	C4(Carbamidomethyl); C15(Carbamidomethyl); C17(Carbamidomethyl); C26(Carbamidomethyl)	1	1	Q01705	Q01705	Neurogenic locus notch homolog protein 1 OS=Mus musculus OX=10090 GN=Notch1 PE=1 SV=3	3	3	3	1	0	1	1	1	1144.47	3431.39	3431.39	1.53523	0.00175599	0	0	141772	HCD (High Energy Collision Dissociation)	MS2	0	100	11.8734	3827	3827	3818	FP030221_5.raw	0/0		0.0842867	123.934	123.934	123.934	0.823594	0.0889912	0	0
FALSE	Low	PMI-Byonic	PMI-Byonic (A2)	A	2	Unambiguous	ECALGANPCEHAGKCLNTLGSFE	[D].EcALGAnPcEHAGKcLNTLGSFE.[C]	C2(Carbamidomethyl); N7(Oxidation); C9(Carbamidomethyl); C15(Carbamidomethyl)	1	1	Q01705	Q01705	Neurogenic locus notch homolog protein 1 OS=Mus musculus OX=10090 GN=Notch1 PE=1 SV=3	2	3	3	1	0	1	1	1	851.038	2551.1	2551.1	-0.228049	-0.000193925	0	0	199851	HCD (High Energy Collision Dissociation)	MS2	0	100	13.9457	4711	4711	4708	FP030221_5.raw	0/0		0.161305	36.7989	36.7989	36.7989	0.689755	0.0703011	0	0
FALSE	High	PMI-Byonic	PMI-Byonic (A2)	A	2	Unambiguous	CALGANPCEHAGKCLNTLGSFE	[E].cALGANPcEHAGKcLntLGSFE.[C]	C1(Carbamidomethyl); C8(Carbamidomethyl); C14(Carbamidomethyl); N16(Oxidation); T17(Hex(1))	1	1	Q01705	Q01705	Neurogenic locus notch homolog protein 1 OS=Mus musculus OX=10090 GN=Notch1 PE=1 SV=3	1	3	3	1	0	1	1	1	862.046	2584.12	2584.11	4.81486	0.00414738	0	0	250815	HCD (High Energy Collision Dissociation)	MS2	5.32594	100	11.9626	3865	3865	3861	FP030221_5.raw	0/0		2.55355	293.965	293.965	3.6	0.00279542	0.000356327	0	0
FALSE	Low	PMI-Byonic	PMI-Byonic (A2)	A	2	Unambiguous	CALGANPCEHAGKCLNTLGSFE	[E].cALGAnPcEHAGKcLNtLGSFE.[C]	C1(Carbamidomethyl); N6(Deamidated); C8(Carbamidomethyl); C14(Carbamidomethyl); T17(Hex(1))	1	1	Q01705	Q01705	Neurogenic locus notch homolog protein 1 OS=Mus musculus OX=10090 GN=Notch1 PE=1 SV=3	1	3	3	1	0	1	1	1	857.046	2569.12	2569.1	9.1566	0.00784141	0	0	238091	HCD (High Energy Collision Dissociation)	MS2	0	100	11.9478	3859	3859	3850	FP030221_5.raw	0/0		0.193744	94.7598	94.7598	3.97637	0.640112	0.0528638	0	0
FALSE	High	PMI-Byonic	PMI-Byonic (A2)	A	2	Unambiguous	CALGANPCEHAGKCLNTLGSFE	[E].cALGANPcEHAGKcLNtLGSFE.[C]	C1(Carbamidomethyl); C8(Carbamidomethyl); C14(Carbamidomethyl); T17(Hex(1))	1	1	Q01705	Q01705	Neurogenic locus notch homolog protein 1 OS=Mus musculus OX=10090 GN=Notch1 PE=1 SV=3	1	3	3	1	0	1	1	1	856.711	2568.12	2568.12	1.39127	0.00119098	0	0	313734	HCD (High Energy Collision Dissociation)	MS2	0	100	11.8149	3802	3802	3796	FP030221_5.raw	0/0		4.82572	455.506	455.506	3.6	1.49377e-05	3.55718e-06	0	0
FALSE	High	PMI-Byonic	PMI-Byonic (A2)	A	2	Unambiguous	CALGANPCEHAGKCLNTLGSFE	[E].cALGANPcEhAGKcLNtLGSFE.[C]	C1(Carbamidomethyl); C8(Carbamidomethyl); H10(Oxidation); C14(Carbamidomethyl); T17(Hex(1))	1	1	Q01705	Q01705	Neurogenic locus notch homolog protein 1 OS=Mus musculus OX=10090 GN=Notch1 PE=1 SV=3	1	3	3	1	0	1	1	1	862.712	2586.12	2584.11	778.161	0.670285	0	0	537735	HCD (High Energy Collision Dissociation)	MS2	47.8293	100	11.8363	3811	3811	3807	FP030221_5.raw	0/0		4.04162	334.108	334.108	2.88781	9.08611e-05	2.60892e-05	0	0
FALSE	Low	PMI-Byonic	PMI-Byonic (A2)	A	2	Unambiguous	CALGANPCEHAGKCLNTLGSFE	[E].cALGAnPcEhAGKcLNtLGSFE.[C]	C1(Carbamidomethyl); N6(Deamidated); C8(Carbamidomethyl); H10(Oxidation); C14(Carbamidomethyl); T17(Hex(1))	1	1	Q01705	Q01705	Neurogenic locus notch homolog protein 1 OS=Mus musculus OX=10090 GN=Notch1 PE=1 SV=3	1	3	3	1	0	1	1	1	862.373	2585.1	2585.1	3.74777	0.00322945	0	0	172879	HCD (High Energy Collision Dissociation)	MS2	0	100	12.4625	4079	4079	4070	FP030221_5.raw	0/0		0.161305	77.679	77.679	3.6	0.689755	0.0644572	0	0
FALSE	High	PMI-Byonic	PMI-Byonic (A2)	A	2	Unambiguous	CQCLQGYTGPRCE	[E].cQcLQGYTGPRcE.[I]	C1(Carbamidomethyl); C3(Carbamidomethyl); C12(Carbamidomethyl)	1	1	Q01705	Q01705	Neurogenic locus notch homolog protein 1 OS=Mus musculus OX=10090 GN=Notch1 PE=1 SV=3	0	2	2	1	0	1	1	1	814.836	1628.66	1628.66	1.88425	0.0015344	0	0	166236	HCD (High Energy Collision Dissociation)	MS2	0	100	9.42566	2784	2784	2778	FP030221_5.raw	0/0		3.87009	337.917	337.917	337.917	0.000134868	4.09259e-05	0	0
FALSE	High	PMI-Byonic	PMI-Byonic (A2)	A	2	Unambiguous	CQCLQGYTGPRCE	[E].cQcLQGYTGPRcE.[I]	C1(Carbamidomethyl); C3(Carbamidomethyl); C12(Carbamidomethyl)	1	1	Q01705	Q01705	Neurogenic locus notch homolog protein 1 OS=Mus musculus OX=10090 GN=Notch1 PE=1 SV=3	0	2	2	1	0	1	1	1	815.338	1629.67	1628.66	618.209	0.503426	0	0	241221	HCD (High Energy Collision Dissociation)	MS2	39.1267	100	9.54467	2834	2834	2828	FP030221_5.raw	0/0		4.58361	411.948	411.948	411.948	2.6085e-05	8.65023e-06	0	0
FALSE	Medium	PMI-Byonic	PMI-Byonic (A2)	A	2	Unambiguous	CISNPCQNDATCLDQIGE	[E].cIsNPcQNDAtcLDQIGE.[F]	C1(Carbamidomethyl); S3(Fuc(1)); C6(Carbamidomethyl); T11(Hex(1)Pent(2)); C12(Carbamidomethyl)	1	1	Q01705	Q01705	Neurogenic locus notch homolog protein 1 OS=Mus musculus OX=10090 GN=Notch1 PE=1 SV=3	2	3	3	1	0	1	1	1	890.36	2669.07	2667.05	756.643	0.672668	0	0	226318	HCD (High Energy Collision Dissociation)	MS2	0	100	13.1785	4386	4386	4378	FP030221_5.raw	0/0		0.21508	147.212	147.212	2.4	0.609424	0.0471623	0	0
FALSE	High	PMI-Byonic	PMI-Byonic (A2)	A	2	Unambiguous	FQCICMPGYE	[E].FQcIcMPGYE.[G]	C3(Carbamidomethyl); C5(Carbamidomethyl)	1	1	Q01705	Q01705	Neurogenic locus notch homolog protein 1 OS=Mus musculus OX=10090 GN=Notch1 PE=1 SV=3	0	2	2	1	0	1	1	1	652.762	1304.52	1304.51	4.93098	0.00321626	0	0	240586	HCD (High Energy Collision Dissociation)	MS2	33.4211	100	14.9886	5152	5152	5151	FP030221_5.raw	0/0		2.16527	403.179	309.755	309.755	0.00683485	0.000689639	0	0
FALSE	High	PMI-Byonic	PMI-Byonic (A2)	A	2	Unambiguous	FQCICMPGYE	[E].FQcIcmPGYE.[G]	C3(Carbamidomethyl); C5(Carbamidomethyl); M6(Oxidation)	1	1	Q01705	Q01705	Neurogenic locus notch homolog protein 1 OS=Mus musculus OX=10090 GN=Notch1 PE=1 SV=3	0	2	2	1	0	1	1	1	660.759	1320.51	1320.51	3.82262	0.0025239	0	0	335102	HCD (High Energy Collision Dissociation)	MS2	5.78271	100	14.2788	4852	4852	4850	FP030221_5.raw	0/0		1.78422	384.521	263.611	263.611	0.0164355	0.0018378	0	0
FALSE	High	PMI-Byonic	PMI-Byonic (A2)	A	2	Unambiguous	FQCICMPGYE	[E].FQcIcMPGYE.[G]	C3(Carbamidomethyl); C5(Carbamidomethyl)	1	1	Q01705	Q01705	Neurogenic locus notch homolog protein 1 OS=Mus musculus OX=10090 GN=Notch1 PE=1 SV=3	0	2	2	1	0	1	1	1	652.761	1304.52	1304.51	3.24662	0.00211763	0	0	131604	HCD (High Energy Collision Dissociation)	MS2	7.3442	100	15.1044	5201	5201	5200	FP030221_5.raw	0/0		1.30109	340.587	212.366	212.366	0.0499931	0.00447001	0	0
FALSE	High	PMI-Byonic	PMI-Byonic (A2)	A	2	Unambiguous	FQCICMPGYE	[E].FQcIcmPGYE.[G]	C3(Carbamidomethyl); C5(Carbamidomethyl); M6(Oxidation)	1	1	Q01705	Q01705	Neurogenic locus notch homolog protein 1 OS=Mus musculus OX=10090 GN=Notch1 PE=1 SV=3	0	2	2	1	0	1	1	1	660.76	1320.51	1320.51	5.39414	0.0035615	0	0	111667	HCD (High Energy Collision Dissociation)	MS2	12.9547	100	14.8002	5073	5073	5063	FP030221_5.raw	0/0		1.24615	279.393	227.138	227.138	0.056735	0.00560256	0	0
FALSE	High	PMI-Byonic	PMI-Byonic (A2)	A	2	Unambiguous	FQCICMPGYE	[E].FQcIcmPGYE.[G]	C3(Carbamidomethyl); C5(Carbamidomethyl); M6(Oxidation)	1	1	Q01705	Q01705	Neurogenic locus notch homolog protein 1 OS=Mus musculus OX=10090 GN=Notch1 PE=1 SV=3	0	2	2	1	0	1	1	1	660.758	1320.51	1320.51	2.34355	0.00154734	0	0	202769	HCD (High Energy Collision Dissociation)	MS2	0	100	12.2728	3998	3998	3993	FP030221_5.raw	0/0		2.88577	407.523	287.817	287.817	0.00130087	0.000172373	0	0
FALSE	Medium	PMI-Byonic	PMI-Byonic (A2)	A	2	Unambiguous	FQCICMPGYE	[E].FQcIcmPGYE.[G]	C3(Carbamidomethyl); C5(Carbamidomethyl); M6(Oxidation)	1	1	Q01705	Q01705	Neurogenic locus notch homolog protein 1 OS=Mus musculus OX=10090 GN=Notch1 PE=1 SV=3	0	2	2	1	0	1	1	1	660.758	1320.51	1320.51	2.99064	0.00197458	0	0	321166	HCD (High Energy Collision Dissociation)	MS2	31.5814	100	12.4062	4055	4055	4048	FP030221_5.raw	0/0		0.253723	223.115	183.835	183.835	0.557541	0.0361508	0	0
FALSE	High	PMI-Byonic	PMI-Byonic (A2)	A	2	Unambiguous	FQCICMPGYE	[E].FQcIcMPGYE.[G]	C3(Carbamidomethyl); C5(Carbamidomethyl)	1	1	Q01705	Q01705	Neurogenic locus notch homolog protein 1 OS=Mus musculus OX=10090 GN=Notch1 PE=1 SV=3	0	2	2	1	0	1	1	1	652.762	1304.52	1304.51	3.80808	0.00248384	0	0	102673	HCD (High Energy Collision Dissociation)	MS2	14.2713	100	14.6054	4990	4990	4986	FP030221_5.raw	0/0		1.34977	393.336	187.314	187.314	0.044692	0.0034508	0	0
FALSE	High	PMI-Byonic	PMI-Byonic (A2)	A	2	Unambiguous	FQCICMPGYE	[E].FQcIcmPGYE.[G]	C3(Carbamidomethyl); C5(Carbamidomethyl); M6(Oxidation)	1	1	Q01705	Q01705	Neurogenic locus notch homolog protein 1 OS=Mus musculus OX=10090 GN=Notch1 PE=1 SV=3	0	2	2	1	0	1	1	1	660.76	1320.51	1320.51	4.56216	0.00301218	0	0	407416	HCD (High Energy Collision Dissociation)	MS2	8.97813	100	14.4059	4906	4906	4905	FP030221_5.raw	0/0		1.6497	395.618	232.887	232.887	0.0224025	0.00230636	0	0
FALSE	High	PMI-Byonic	PMI-Byonic (A2)	A	2	Unambiguous	FQCICMPGYE	[E].FQcIcMPGYE.[G]	C3(Carbamidomethyl); C5(Carbamidomethyl)	1	1	Q01705	Q01705	Neurogenic locus notch homolog protein 1 OS=Mus musculus OX=10090 GN=Notch1 PE=1 SV=3	0	2	2	1	0	1	1	1	652.763	1304.52	1304.51	5.49244	0.00358247	0	0	5045946	HCD (High Energy Collision Dissociation)	MS2	0.443027	36.8605	14.7284	5042	5042	5041	FP030221_5.raw	0/0		2.13913	493.134	254.168	254.168	0.0072589	0.000780878	0	0
FALSE	High	PMI-Byonic	PMI-Byonic (A2)	A	2	Unambiguous	FQCICMPGYE	[E].FQcIcmPGYE.[G]	C3(Carbamidomethyl); C5(Carbamidomethyl); M6(Oxidation)	1	1	Q01705	Q01705	Neurogenic locus notch homolog protein 1 OS=Mus musculus OX=10090 GN=Notch1 PE=1 SV=3	0	2	2	1	0	1	1	1	660.758	1320.51	1320.51	2.15867	0.00142527	0	0	94565.9	HCD (High Energy Collision Dissociation)	MS2	30.7714	100	13.9089	4696	4696	4686	FP030221_5.raw	0/0		1.0467	274.07	265.931	265.931	0.0898043	0.00820308	0	0
FALSE	High	PMI-Byonic	PMI-Byonic (A2)	A	2	Unambiguous	FQCICMPGYE	[E].FQcIcmPGYE.[G]	C3(Carbamidomethyl); C5(Carbamidomethyl); M6(Oxidation)	1	1	Q01705	Q01705	Neurogenic locus notch homolog protein 1 OS=Mus musculus OX=10090 GN=Notch1 PE=1 SV=3	0	2	2	1	0	1	1	1	660.76	1320.51	1320.51	4.83949	0.00319528	0	0	262950	HCD (High Energy Collision Dissociation)	MS2	12.9342	100	14.6528	5010	5010	5008	FP030221_5.raw	0/0		1.04849	355.79	225.795	225.795	0.089436	0.00730636	0	0
FALSE	High	PMI-Byonic	PMI-Byonic (A2)	A	2	Unambiguous	FQCICMPGYE	[E].FQcIcmPGYE.[G]	C3(Carbamidomethyl); C5(Carbamidomethyl); M6(Oxidation)	1	1	Q01705	Q01705	Neurogenic locus notch homolog protein 1 OS=Mus musculus OX=10090 GN=Notch1 PE=1 SV=3	0	2	2	1	0	1	1	1	660.759	1320.51	1320.51	4.19239	0.00276804	0	0	302125	HCD (High Energy Collision Dissociation)	MS2	16.7192	100	14.1491	4797	4797	4796	FP030221_5.raw	0/0		1.34123	348.445	192.924	192.924	0.04558	0.00394067	0	0
FALSE	High	PMI-Byonic	PMI-Byonic (A2)	A	2	Unambiguous	FQCICMPGYE	[E].FQcIcmPGYE.[G]	C3(Carbamidomethyl); C5(Carbamidomethyl); M6(Oxidation)	1	1	Q01705	Q01705	Neurogenic locus notch homolog protein 1 OS=Mus musculus OX=10090 GN=Notch1 PE=1 SV=3	0	2	2	1	0	1	1	1	660.76	1320.51	1320.51	5.76391	0.00380564	0	0	181943	HCD (High Energy Collision Dissociation)	MS2	27.7095	100	14.0346	4749	4749	4741	FP030221_5.raw	0/0		1.5963	294.068	258.34	258.34	0.0253337	0.0025838	0	0
FALSE	High	PMI-Byonic	PMI-Byonic (A2)	A	2	Unambiguous	FQCICMPGYE	[E].FQcIcMPGYE.[G]	C3(Carbamidomethyl); C5(Carbamidomethyl)	1	1	Q01705	Q01705	Neurogenic locus notch homolog protein 1 OS=Mus musculus OX=10090 GN=Notch1 PE=1 SV=3	0	2	2	1	0	1	1	1	652.763	1304.52	1304.51	5.77316	0.00376558	0	0	639696	HCD (High Energy Collision Dissociation)	MS2	9.12997	100	14.8585	5097	5097	5096	FP030221_5.raw	0/0		1.46635	438.559	219.865	219.865	0.0341707	0.00295983	0	0
FALSE	High	PMI-Byonic	PMI-Byonic (A2)	A	2	Unambiguous	FQCICMPGYE	[E].FQcIcmPGYE.[G]	C3(Carbamidomethyl); C5(Carbamidomethyl); M6(Oxidation)	1	1	Q01705	Q01705	Neurogenic locus notch homolog protein 1 OS=Mus musculus OX=10090 GN=Notch1 PE=1 SV=3	0	2	2	1	0	1	1	1	660.759	1320.51	1320.51	3.45286	0.00227976	0	0	347808	HCD (High Energy Collision Dissociation)	MS2	9.66206	100	14.5204	4954	4954	4953	FP030221_5.raw	0/0		2.48909	373.435	214.668	214.668	0.00324276	0.000399408	0	0
FALSE	Low	PMI-Byonic	PMI-Byonic (A2)	A	2	Unambiguous	FQCICMPGYE	[E].FQcIcMPGYE.[G]	C3(Carbamidomethyl); C5(Carbamidomethyl)	1	1	Q01705	Q01705	Neurogenic locus notch homolog protein 1 OS=Mus musculus OX=10090 GN=Notch1 PE=1 SV=3	0	2	2	1	0	1	1	1	652.761	1304.52	1304.51	3.62093	0.00236177	0	0	39261	HCD (High Energy Collision Dissociation)	MS2	17.3004	100	15.3518	5306	5306	5301	FP030221_5.raw	0/0		0.0737981	175.344	115.935	115.935	0.843727	0.0957907	0	0
FALSE	Low	PMI-Byonic	PMI-Byonic (A2)	A	2	Unambiguous	FQCICMPGYE	[E].FQcIcMPGYE.[G]	C3(Carbamidomethyl); C5(Carbamidomethyl)	1	1	Q01705	Q01705	Neurogenic locus notch homolog protein 1 OS=Mus musculus OX=10090 GN=Notch1 PE=1 SV=3	0	2	2	1	0	1	1	1	652.761	1304.51	1304.51	2.87232	0.00187349	0	0	73761.4	HCD (High Energy Collision Dissociation)	MS2	44.8199	100	15.2181	5249	5249	5247	FP030221_5.raw	0/0		0.031728	191.202	68.5704	68.5704	0.929548	0.11008	0	0
FALSE	High	PMI-Byonic	PMI-Byonic (A2)	A	2	Unambiguous	GVYCEINTDECASSPCLHNGHCMDKINE	[E].GVYcEInTDEcASsPcLHNGHcMDKINE.[F]	C4(Carbamidomethyl); N7(Deamidated); C11(Carbamidomethyl); S14(Hex(1)Pent(2)); C16(Carbamidomethyl); C22(Carbamidomethyl)	1	1	Q01705	Q01705	Neurogenic locus notch homolog protein 1 OS=Mus musculus OX=10090 GN=Notch1 PE=1 SV=3	4	4	4	1	0	1	1	1	935.376	3738.48	3737.45	275.143	0.257084	0	0	865195	HCD (High Energy Collision Dissociation)	MS2	0	100	10.7963	3367	3367	3362	FP030221_5.raw	0/0		3.09166	542.947	542.947	0	0.000809725	9.75896e-05	0	0
FALSE	Medium	PMI-Byonic	PMI-Byonic (A2)	A	2	Unambiguous	GVYCEINTDE	[E].GVYcEINTDE.[C]	C4(Carbamidomethyl)	1	1	Q01705	Q01705	Neurogenic locus notch homolog protein 1 OS=Mus musculus OX=10090 GN=Notch1 PE=1 SV=3	2	2	2	1	0	1	1	1	600.25	1199.49	1199.49	3.11852	0.00187031	0	0	574307	HCD (High Energy Collision Dissociation)	MS2	0	100	11.3935	3621	3621	3620	FP030221_5.raw	0/0		0.223978	275.173	140.326	140.326	0.597065	0.04165	0	0
FALSE	Medium	PMI-Byonic	PMI-Byonic (A2)	A	2	Unambiguous	GVYCEINTDE	[E].GVYcEINTDE.[C]	C4(Carbamidomethyl)	1	1	Q01705	Q01705	Neurogenic locus notch homolog protein 1 OS=Mus musculus OX=10090 GN=Notch1 PE=1 SV=3	2	2	2	1	0	1	1	1	600.249	1199.49	1199.49	2.40614	0.00144307	0	0	755251	HCD (High Energy Collision Dissociation)	MS2	13.1757	100	11.2759	3571	3571	3565	FP030221_5.raw	0/0		0.418221	293.394	118.498	118.498	0.38175	0.0235257	0	0
FALSE	Medium	PMI-Byonic	PMI-Byonic (A2)	A	2	Unambiguous	INTDECASSPCLHNGHCMDKINE	[E].INTDEcASsPcLHNGHcMDKInE.[F]	C6(Carbamidomethyl); S9(Hex(1)Pent(2)); C11(Carbamidomethyl); C17(Carbamidomethyl); N22(Deamidated)	1	1	Q01705	Q01705	Neurogenic locus notch homolog protein 1 OS=Mus musculus OX=10090 GN=Notch1 PE=1 SV=3	3	4	4	1	0	1	1	1	783.315	3130.24	3129.23	323.203	0.252844	0	0	425209	HCD (High Energy Collision Dissociation)	MS2	17.6249	100	9.85761	2967	2967	2961	FP030221_5.raw	0/0		0.605985	119.688	119.688	0	0.247751	0.0141016	0	0
FALSE	High	PMI-Byonic	PMI-Byonic (A2)	A	2	Unambiguous	INTDECASSPCLHNGHCMDKINE	[E].INTDEcASsPcLHnGHcMDKINE.[F]	C6(Carbamidomethyl); S9(Hex(1)Pent(2)); C11(Carbamidomethyl); N14(Deamidated); C17(Carbamidomethyl)	1	1	Q01705	Q01705	Neurogenic locus notch homolog protein 1 OS=Mus musculus OX=10090 GN=Notch1 PE=1 SV=3	3	4	4	1	0	1	1	1	783.815	3132.24	3129.23	962.65	0.753088	0	0	246065	HCD (High Energy Collision Dissociation)	MS2	33.5699	100	9.54249	2833	2833	2828	FP030221_5.raw	0/0		0.989082	76.3318	76.3318	1.2	0.102546	0.00921752	0	0
FALSE	High	PMI-Byonic	PMI-Byonic (A2)	A	2	Unambiguous	INTDECASSPCLHNGHCMDKINE	[E].INTDEcASsPcLHnGHcMDKINE.[F]	C6(Carbamidomethyl); S9(Hex(1)Pent(2)); C11(Carbamidomethyl); N14(Deamidated); C17(Carbamidomethyl)	1	1	Q01705	Q01705	Neurogenic locus notch homolog protein 1 OS=Mus musculus OX=10090 GN=Notch1 PE=1 SV=3	3	4	4	1	0	1	1	1	783.567	3131.24	3129.23	644.565	0.504248	0	0	376369	HCD (High Energy Collision Dissociation)	MS2	52.4959	100	10.4657	3226	3226	3218	FP030221_5.raw	0/0		2.05407	201.183	201.183	1.2	0.00882945	0.00107646	0	0
FALSE	High	PMI-Byonic	PMI-Byonic (A2)	A	2	Unambiguous	INTDECASSPCLHNGHCMDKINE	[E].INTDEcASsPcLHnGHcMDKINE.[F]	C6(Carbamidomethyl); S9(Hex(1)Pent(2)); C11(Carbamidomethyl); N14(Deamidated); C17(Carbamidomethyl)	1	1	Q01705	Q01705	Neurogenic locus notch homolog protein 1 OS=Mus musculus OX=10090 GN=Notch1 PE=1 SV=3	3	4	4	1	0	1	1	1	783.315	3130.24	3129.23	323.359	0.252966	0	0	158730	HCD (High Energy Collision Dissociation)	MS2	0	100	9.40647	2776	2776	2767	FP030221_5.raw	0/0		4.25462	414.454	414.454	1.2	5.56389e-05	1.54182e-05	0	0
FALSE	High	PMI-Byonic	PMI-Byonic (A2)	A	2	Unambiguous	INTDECASSPCLHNGHCMDKINE	[E].INTDEcASsPcLHnGHcMDKINE.[F]	C6(Carbamidomethyl); S9(Hex(1)Pent(2)); C11(Carbamidomethyl); N14(Deamidated); C17(Carbamidomethyl)	1	1	Q01705	Q01705	Neurogenic locus notch homolog protein 1 OS=Mus musculus OX=10090 GN=Notch1 PE=1 SV=3	3	4	4	1	0	1	1	1	783.065	3129.24	3129.23	3.40112	0.00266072	0	0	364299	HCD (High Energy Collision Dissociation)	MS2	0	100	10.3429	3173	3173	3172	FP030221_5.raw	0/0		10.1699	832.995	808.304	1.2	6.76209e-11	2.62861e-11	0	0
FALSE	High	PMI-Byonic	PMI-Byonic (A2)	A	2	Unambiguous	INTDECASSPCLHNGHCMDKINE	[E].INTDEcASsPcLHnGHcMDKINE.[F]	C6(Carbamidomethyl); S9(Hex(1)Pent(2)); C11(Carbamidomethyl); N14(Deamidated); C17(Carbamidomethyl)	1	1	Q01705	Q01705	Neurogenic locus notch homolog protein 1 OS=Mus musculus OX=10090 GN=Notch1 PE=1 SV=3	3	4	4	1	0	1	1	1	783.817	3132.25	3129.23	964.445	0.754492	0	0	494219	HCD (High Energy Collision Dissociation)	MS2	26.4759	100	10.2216	3122	3122	3118	FP030221_5.raw	0/0		7.16992	675.622	667.201	1.2	6.76209e-08	1.9878e-08	0	0
FALSE	High	PMI-Byonic	PMI-Byonic (A2)	A	2	Unambiguous	INTDECASSPCLHNGHCMDKINE	[E].INTDEcASsPcLHNGHcMDKINE.[F]	C6(Carbamidomethyl); S9(Hex(1)Pent(2)); C11(Carbamidomethyl); C17(Carbamidomethyl)	1	1	Q01705	Q01705	Neurogenic locus notch homolog protein 1 OS=Mus musculus OX=10090 GN=Notch1 PE=1 SV=3	3	4	4	1	0	1	1	1	782.819	3128.25	3128.24	2.81916	0.00220476	0	0	307425	HCD (High Energy Collision Dissociation)	MS2	2.77588	100	9.13199	2660	2660	2659	FP030221_5.raw	0/0		7.16992	686.99	642.959	1.2	6.76209e-08	1.30577e-08	0	0
FALSE	High	PMI-Byonic	PMI-Byonic (A2)	A	2	Unambiguous	INTDECASSPCLHNGHCMDKINE	[E].INTDEcASsPcLHNGHcMDKINE.[F]	C6(Carbamidomethyl); S9(Hex(1)Pent(2)R0); C11(Carbamidomethyl); C17(Carbamidomethyl)	1	1	Q01705	Q01705	Neurogenic locus notch homolog protein 1 OS=Mus musculus OX=10090 GN=Notch1 PE=1 SV=3	3	4	4	1	0	1	1	1	783.319	3130.26	3128.24	643.17	0.502998	0	0	419038	HCD (High Energy Collision Dissociation)	MS2	22.3736	100	9.00751	2608	2608	2603	FP030221_5.raw	0/0		4.45008	494.06	491.016	1.2	3.54751e-05	1.12049e-05	0	0
FALSE	High	PMI-Byonic	PMI-Byonic (A2)	A	2	Unambiguous	CASSPCLHNGHCMDKINE	[E].cASsPcLHnGHcMDKINE.[F]	C1(Carbamidomethyl); S4(Hex(1)Pent(2)); C6(Carbamidomethyl); N9(Deamidated); C12(Carbamidomethyl)	1	1	Q01705	Q01705	Neurogenic locus notch homolog protein 1 OS=Mus musculus OX=10090 GN=Notch1 PE=1 SV=3	1	4	4	1	0	1	1	1	640.002	2556.99	2556.98	0.750442	0.000479717	0	0	247688	HCD (High Energy Collision Dissociation)	MS2	27.5044	100	9.20498	2691	2691	2688	FP030221_5.raw	0/0		4.60386	494.14	494.14	17.2993	2.48964e-05	8.00451e-06	0	0
FALSE	High	PMI-Byonic	PMI-Byonic (A2)	A	2	Unambiguous	FQCQCPKGFNGHLCQYDVDE	[E].FQcQcPKGFnGHLcQYDVDE.[C]	C3(Carbamidomethyl); C5(Carbamidomethyl); N10(Deamidated); C14(Carbamidomethyl)	1	1	Q01705	Q01705	Neurogenic locus notch homolog protein 1 OS=Mus musculus OX=10090 GN=Notch1 PE=1 SV=3	2	3	3	1	0	1	1	1	835.011	2503.02	2503.01	3.26808	0.00272668	0	0	1.59575e+06	HCD (High Energy Collision Dissociation)	MS2	1.71956	100	12.2423	3985	3985	3982	FP030221_5.raw	0/0		4.32804	497.323	346.323	104.442	4.69851e-05	1.42352e-05	0	0
FALSE	High	PMI-Byonic	PMI-Byonic (A2)	A	2	Unambiguous	FQCQCPKGFNGHLCQYDVDE	[E].FQcQcPKGFnGHLcQYDVDE.[C]	C3(Carbamidomethyl); C5(Carbamidomethyl); N10(Deamidated); C14(Carbamidomethyl)	1	1	Q01705	Q01705	Neurogenic locus notch homolog protein 1 OS=Mus musculus OX=10090 GN=Notch1 PE=1 SV=3	2	3	3	1	0	1	1	1	835.012	2503.02	2503.01	4.5117	0.00376427	0	0	474941	HCD (High Energy Collision Dissociation)	MS2	3.13593	100	12.3675	4038	4038	4037	FP030221_5.raw	0/0		3.96912	374.047	349.389	59.1275	0.000107369	2.95021e-05	0	0
FALSE	High	PMI-Byonic	PMI-Byonic (A2)	A	2	Unambiguous	FQCQCPKGFNGHLCQYDVDE	[E].FQcQcPKGFnGHLcQYDVDE.[C]	C3(Carbamidomethyl); C5(Carbamidomethyl); N10(Deamidated); C14(Carbamidomethyl)	1	1	Q01705	Q01705	Neurogenic locus notch homolog protein 1 OS=Mus musculus OX=10090 GN=Notch1 PE=1 SV=3	2	3	3	1	0	1	1	1	835.011	2503.02	2503.01	2.90231	0.0024215	0	0	620706	HCD (High Energy Collision Dissociation)	MS2	0	100	11.9901	3877	3877	3872	FP030221_5.raw	0/0		1.80158	257.084	248.203	45.1617	0.0157912	0.00165302	0	0
FALSE	High	PMI-Byonic	PMI-Byonic (A2)	A	2	Unambiguous	FQCQCPKGFNGHLCQYDVDE	[E].FQcQcPKGFNGHLcQYDVDE.[C]	C3(Carbamidomethyl); C5(Carbamidomethyl); C14(Carbamidomethyl)	1	1	Q01705	Q01705	Neurogenic locus notch homolog protein 1 OS=Mus musculus OX=10090 GN=Notch1 PE=1 SV=3	2	3	3	1	0	1	1	1	835.011	2503.02	2502.03	396.045	0.330305	0	0	385927	HCD (High Energy Collision Dissociation)	MS2	62.4601	100	11.4043	3626	3626	3620	FP030221_5.raw	0/0		2.30386	348.562	277.191	277.191	0.00496756	0.000522787	0	0
FALSE	High	PMI-Byonic	PMI-Byonic (A2)	A	2	Unambiguous	FQCQCPKGFNGHLCQYDVDE	[E].FQcQcPKGFnGHLcQYDVDE.[C]	C3(Carbamidomethyl); C5(Carbamidomethyl); N10(Deamidated); C14(Carbamidomethyl)	1	1	Q01705	Q01705	Neurogenic locus notch homolog protein 1 OS=Mus musculus OX=10090 GN=Notch1 PE=1 SV=3	2	3	3	1	0	1	1	1	835.012	2503.02	2503.01	4.14593	0.0034591	0	0	547699	HCD (High Energy Collision Dissociation)	MS2	0	100	11.8647	3823	3823	3818	FP030221_5.raw	0/0		2.77942	330.921	320.125	45.2769	0.00166181	0.00019679	0	0
FALSE	Medium	PMI-Byonic	PMI-Byonic (A2)	A	2	Unambiguous	FQCQCPKGFNGHLCQYDVDE	[E].FQcQcPKGFnGHLcQYDVDE.[C]	C3(Carbamidomethyl); C5(Carbamidomethyl); N10(Deamidated); C14(Carbamidomethyl)	1	1	Q01705	Q01705	Neurogenic locus notch homolog protein 1 OS=Mus musculus OX=10090 GN=Notch1 PE=1 SV=3	2	3	3	1	0	1	1	1	835.014	2503.03	2503.01	6.04793	0.00504601	0	0	230307	HCD (High Energy Collision Dissociation)	MS2	0	100	12.4988	4094	4094	4092	FP030221_5.raw	0/0		0.404408	160.012	160.012	15.0552	0.394087	0.0309369	0	0
FALSE	Medium	PMI-Byonic	PMI-Byonic (A2)	A	2	Unambiguous	FQCQCPKGFNGHLCQYDVDE	[E].FQcQcPKGFNGHLcQYDVDE.[C]	C3(Carbamidomethyl); C5(Carbamidomethyl); C14(Carbamidomethyl)	1	1	Q01705	Q01705	Neurogenic locus notch homolog protein 1 OS=Mus musculus OX=10090 GN=Notch1 PE=1 SV=3	2	3	3	1	0	1	1	1	835.015	2503.03	2502.03	400.582	0.334089	0	0	261547	HCD (High Energy Collision Dissociation)	MS2	52.9224	100	11.7979	3795	3795	3785	FP030221_5.raw	0/0		0.629533	87.3549	87.3549	87.3549	0.234675	0.011616	0	0
FALSE	High	PMI-Byonic	PMI-Byonic (A2)	A	2	Unambiguous	FQCQCPKGFNGHLCQYDVDE	[E].FQcQcPKGFNGHLcQYDVDE.[C]	C3(Carbamidomethyl); C5(Carbamidomethyl); C14(Carbamidomethyl)	1	1	Q01705	Q01705	Neurogenic locus notch homolog protein 1 OS=Mus musculus OX=10090 GN=Notch1 PE=1 SV=3	2	3	3	1	0	1	1	1	834.683	2502.03	2502.03	2.97951	0.00248494	0	0	1.84593e+06	HCD (High Energy Collision Dissociation)	MS2	2.81269	100	11.5222	3676	3676	3675	FP030221_5.raw	0/0		4.32804	490.353	364.071	364.071	4.69851e-05	1.32428e-05	0	0
FALSE	Medium	PMI-Byonic	PMI-Byonic (A2)	A	2	Unambiguous	FQCQCPKGFNGHLCQYDVDE	[E].FQcQcPKGFNGHLcQYDVDE.[C]	C3(Carbamidomethyl); C5(Carbamidomethyl); C14(Carbamidomethyl)	1	1	Q01705	Q01705	Neurogenic locus notch homolog protein 1 OS=Mus musculus OX=10090 GN=Notch1 PE=1 SV=3	2	3	3	1	0	1	1	1	835.68	2505.03	2502.03	1198.93	0.999921	0	0	296792	HCD (High Energy Collision Dissociation)	MS2	56.5395	100	12.1267	3936	3936	3927	FP030221_5.raw	0/0		0.404408	142.315	142.315	142.315	0.394087	0.0272687	0	0
FALSE	High	PMI-Byonic	PMI-Byonic (A2)	A	2	Unambiguous	FQCQCPKGFNGHLCQYDVDE	[E].FQcQcPKGFNGHLcQYDVDE.[C]	C3(Carbamidomethyl); C5(Carbamidomethyl); C14(Carbamidomethyl)	1	1	Q01705	Q01705	Neurogenic locus notch homolog protein 1 OS=Mus musculus OX=10090 GN=Notch1 PE=1 SV=3	2	3	3	1	0	1	1	1	834.684	2502.04	2502.03	3.71134	0.00309529	0	0	390536	HCD (High Energy Collision Dissociation)	MS2	0	100	11.649	3731	3731	3730	FP030221_5.raw	0/0		3.22206	303.289	255.581	255.581	0.000599705	7.37816e-05	0	0
FALSE	High	PMI-Byonic	PMI-Byonic (A2)	A	2	Unambiguous	CASTPCKNGAKCLDGPNTYTCVCTE	[E].cASTPcKnGAKcLDGPNtYTcVcTE.[G]	C1(Carbamidomethyl); C6(Carbamidomethyl); N8(Deamidated); C12(Carbamidomethyl); T18(Hex(1)Pent(2)); C21(Carbamidomethyl); C23(Carbamidomethyl)	1	1	Q01705	Q01705	Neurogenic locus notch homolog protein 1 OS=Mus musculus OX=10090 GN=Notch1 PE=1 SV=3	1	3	3	1	0	1	1	1	1098.11	3292.31	3291.3	307.595	0.337462	0	0	369785	HCD (High Energy Collision Dissociation)	MS2	0	100	10.4387	3214	3214	3207	FP030221_5.raw	0/0		2.94475	299.592	299.592	2.4	0.00113567	0.000115801	0	0
FALSE	High	PMI-Byonic	PMI-Byonic (A2)	A	2	Unambiguous	ECAGSPCHNGGTCEDGIAGFTCRCPE	[D].EcAGSPcHNGGTcEdGIAGFTcRcPE.[G]	C2(Carbamidomethyl); C7(Carbamidomethyl); C13(Carbamidomethyl); D15(Oxidation); C22(Carbamidomethyl); C24(Carbamidomethyl)	1	1	Q01705	Q01705	Neurogenic locus notch homolog protein 1 OS=Mus musculus OX=10090 GN=Notch1 PE=1 SV=3	3	3	3	1	0	1	1	1	972.369	2915.09	2915.09	0.964197	0.000936907	0	0	457088	HCD (High Energy Collision Dissociation)	MS2	0	100	12.7207	4189	4189	4180	FP030221_5.raw	0/0		3.33466	302.949	302.949	28.7259	0.00046274	5.60576e-05	0	0
FALSE	Medium	PMI-Byonic	PMI-Byonic (A2)	A	2	Unambiguous	ECAGSPCHNGGTCEDGIAGFTCRCPE	[D].EcAGSPcHnGGTcEDGIAGFTcRcPE.[G]	C2(Carbamidomethyl); C7(Carbamidomethyl); N9(Deamidated); C13(Carbamidomethyl); C22(Carbamidomethyl); C24(Carbamidomethyl)	1	1	Q01705	Q01705	Neurogenic locus notch homolog protein 1 OS=Mus musculus OX=10090 GN=Notch1 PE=1 SV=3	3	3	3	1	0	1	1	1	968.033	2902.08	2900.08	691.291	0.668266	0	0	205693	HCD (High Energy Collision Dissociation)	MS2	23.099	100	13.3127	4443	4443	4433	FP030221_5.raw	0/0		0.548584	36.8773	36.8773	36.8773	0.282759	0.0169001	0	0
FALSE	High	PMI-Byonic	PMI-Byonic (A2)	A	2	Unambiguous	ECAGSPCHNGGTCEDGIAGFTCRCPE	[D].EcAGSPcHNGGTcEDGIAGFTcRcPE.[G]	C2(Carbamidomethyl); C7(Carbamidomethyl); C13(Carbamidomethyl); C22(Carbamidomethyl); C24(Carbamidomethyl)	1	1	Q01705	Q01705	Neurogenic locus notch homolog protein 1 OS=Mus musculus OX=10090 GN=Notch1 PE=1 SV=3	3	3	3	1	0	1	1	1	967.036	2899.09	2899.1	-1.14238	-0.00110396	0	0	126166	HCD (High Energy Collision Dissociation)	MS2	0	100	12.4341	4067	4067	4059	FP030221_5.raw	0/0		2.88602	240.401	240.401	240.401	0.00130012	0.000153246	0	0
FALSE	High	PMI-Byonic	PMI-Byonic (A2)	A	2	Unambiguous	CAGSPCHNGGTCEDGIAGFTCRCPE	[E].cAGsPcHNGGTcEDGIAGFTcRcPE.[G]	C1(Carbamidomethyl); S4(Hex(1)); C6(Carbamidomethyl); C12(Carbamidomethyl); C21(Carbamidomethyl); C23(Carbamidomethyl)	1	1	Q01705	Q01705	Neurogenic locus notch homolog protein 1 OS=Mus musculus OX=10090 GN=Notch1 PE=1 SV=3	2	3	3	1	0	1	1	1	978.711	2934.12	2932.11	686.436	0.670901	0	0	284406	HCD (High Energy Collision Dissociation)	MS2	49.9688	100	10.8557	3392	3392	3386	FP030221_5.raw	0/0		2.36207	207.478	207.478	4.9	0.0043444	0.000457423	0	0
FALSE	High	PMI-Byonic	PMI-Byonic (A2)	A	2	Unambiguous	CAGSPCHNGGTCEDGIAGFTCRCPE	[E].cAGsPcHNGGTcEDGIAGFTcRcPE.[G]	C1(Carbamidomethyl); S4(Fuc(1)); C6(Carbamidomethyl); C12(Carbamidomethyl); C21(Carbamidomethyl); C23(Carbamidomethyl)	1	1	Q01705	Q01705	Neurogenic locus notch homolog protein 1 OS=Mus musculus OX=10090 GN=Notch1 PE=1 SV=3	2	3	3	1	0	1	1	1	973.366	2918.08	2916.11	676.736	0.657813	0	0	198794	HCD (High Energy Collision Dissociation)	MS2	0	100	13.5355	4537	4537	4532	FP030221_5.raw	0/0		1.27571	79.9627	35.5254	4.9	0.0530017	0.00502151	0	0
FALSE	High	PMI-Byonic	PMI-Byonic (A2)	A	2	Unambiguous	DGIAGFTCRCPE	[E].dGIAGFTcRcPE.[G]	D1(Oxidation); C8(Carbamidomethyl); C10(Carbamidomethyl)	1	1	Q01705	Q01705	Neurogenic locus notch homolog protein 1 OS=Mus musculus OX=10090 GN=Notch1 PE=1 SV=3	1	2	2	1	0	1	1	1	699.794	1398.58	1398.58	2.54765	0.00178154	0	0	323874	HCD (High Energy Collision Dissociation)	MS2	7.31771	100	12.404	4054	4054	4048	FP030221_5.raw	0/0		4.77907	506.696	506.696	506.696	1.66315e-05	5.20218e-06	0	0
FALSE	High	PMI-Byonic	PMI-Byonic (A2)	A	2	Unambiguous	DGIAGFTCRCPE	[E].DGIAGFTcRcPE.[G]	C8(Carbamidomethyl); C10(Carbamidomethyl)	1	1	Q01705	Q01705	Neurogenic locus notch homolog protein 1 OS=Mus musculus OX=10090 GN=Notch1 PE=1 SV=3	1	2	2	1	0	1	1	1	691.797	1382.59	1382.58	3.3138	0.0022908	0	0	360887	HCD (High Energy Collision Dissociation)	MS2	0	100	11.8171	3803	3803	3796	FP030221_5.raw	0/0		4.77907	497.267	492.266	492.266	1.66315e-05	4.68266e-06	0	0
FALSE	High	PMI-Byonic	PMI-Byonic (A2)	A	2	Unambiguous	GYHDPTCLSE	[E].GYHDPTcLSE.[V]	C7(Carbamidomethyl)	1	1	Q01705	Q01705	Neurogenic locus notch homolog protein 1 OS=Mus musculus OX=10090 GN=Notch1 PE=1 SV=3	0	2	2	1	0	1	1	1	589.744	1178.48	1178.48	2.22183	0.00130919	0	0	367313	HCD (High Energy Collision Dissociation)	MS2	0	100	9.6298	2870	2870	2869	FP030221_5.raw	0/0		4.11306	461.274	339.943	339.943	7.70804e-05	1.82333e-05	0	0
FALSE	High	PMI-Byonic	PMI-Byonic (A2)	A	2	Unambiguous	GYHDPTCLSE	[E].GYHDPTcLSE.[V]	C7(Carbamidomethyl)	1	1	Q01705	Q01705	Neurogenic locus notch homolog protein 1 OS=Mus musculus OX=10090 GN=Notch1 PE=1 SV=3	0	2	2	1	0	1	1	1	589.745	1178.48	1178.48	3.0505	0.00179747	0	0	585567	HCD (High Energy Collision Dissociation)	MS2	0	100	9.5103	2819	2819	2817	FP030221_5.raw	0/0		3.90436	502.936	306.381	306.381	0.000124635	3.90087e-05	0	0
FALSE	High	PMI-Byonic	PMI-Byonic (A2)	A	2	Unambiguous	GYHDPTCLSE	[E].GYHDPTcLSE.[V]	C7(Carbamidomethyl)	1	1	Q01705	Q01705	Neurogenic locus notch homolog protein 1 OS=Mus musculus OX=10090 GN=Notch1 PE=1 SV=3	0	2	2	1	0	1	1	1	589.744	1178.48	1178.48	2.32541	0.00137023	0	0	2.07736e+06	HCD (High Energy Collision Dissociation)	MS2	0	83.9553	9.38153	2765	2765	2764	FP030221_5.raw	0/0		4.11001	594.19	359.421	359.421	7.76236e-05	1.97962e-05	0	0
FALSE	High	PMI-Byonic	PMI-Byonic (A2)	A	2	Unambiguous	GYHDPTCLSE	[E].GYHDPTcLSE.[V]	C7(Carbamidomethyl)	1	1	Q01705	Q01705	Neurogenic locus notch homolog protein 1 OS=Mus musculus OX=10090 GN=Notch1 PE=1 SV=3	0	2	2	1	0	1	1	1	589.744	1178.48	1178.48	2.32541	0.00137023	0	0	7.73706e+06	HCD (High Energy Collision Dissociation)	MS2	0.552041	19.389	9.26455	2716	2716	2715	FP030221_5.raw	0/0		4.95779	581.589	350.364	350.364	1.10208e-05	1.36061e-06	0	0
FALSE	High	PMI-Byonic	PMI-Byonic (A2)	A	2	Unambiguous	GYHDPTCLSE	[E].GYHDPTcLSE.[V]	C7(Carbamidomethyl)	1	1	Q01705	Q01705	Neurogenic locus notch homolog protein 1 OS=Mus musculus OX=10090 GN=Notch1 PE=1 SV=3	0	2	2	1	0	1	1	1	589.744	1178.48	1178.48	2.32541	0.00137023	0	0	4.1416e+06	HCD (High Energy Collision Dissociation)	MS2	0.8779	53.653	9.15547	2670	2670	2669	FP030221_5.raw	0/0		4.62418	581.06	304.722	304.722	2.37588e-05	5.97537e-06	0	0
FALSE	High	PMI-Byonic	PMI-Byonic (A2)	A	2	Unambiguous	GYHDPTCLSE	[E].GYHDPTcLSE.[V]	C7(Carbamidomethyl)	1	1	Q01705	Q01705	Neurogenic locus notch homolog protein 1 OS=Mus musculus OX=10090 GN=Notch1 PE=1 SV=3	0	2	2	1	0	1	1	1	589.744	1178.48	1178.48	2.32541	0.00137023	0	0	2972755	HCD (High Energy Collision Dissociation)	MS2	0	68.7219	9.04843	2625	2625	2624	FP030221_5.raw	0/0		5.62417	600.737	321.097	321.097	2.37593e-06	5.60245e-07	0	0
FALSE	High	PMI-Byonic	PMI-Byonic (A2)	A	2	Unambiguous	GYHDPTCLSE	[E].GYHDPTcLSE.[V]	C7(Carbamidomethyl)	1	1	Q01705	Q01705	Neurogenic locus notch homolog protein 1 OS=Mus musculus OX=10090 GN=Notch1 PE=1 SV=3	0	2	2	1	0	1	1	1	589.744	1178.48	1178.48	2.53258	0.0014923	0	0	654115	HCD (High Energy Collision Dissociation)	MS2	6.22393	100	8.93918	2579	2579	2576	FP030221_5.raw	0/0		4.02238	524.487	317.358	317.358	9.49776e-05	2.76913e-05	0	0
[truncated: 7 more columns]

## Sheet: FP040621_9-(04)
Checked	Confidence	Identifying Node Type	Identifying Node	Search ID	Identifying Node No	PSM Ambiguity	Sequence	Annotated Sequence	Modifications	# Protein Groups	# Proteins	Master Protein Accessions	Protein Accessions	Protein Descriptions	# Missed Cleavages	Charge	Original Precursor Charge	DeltaScore	DeltaCn	Rank	Search Engine Rank	Concatenated Rank	m/z [Da]	MH+ [Da]	Theo. MH+ [Da]	DeltaM [ppm]	Deltam/z [Da]	Matched Ions	Total Ions	Intensity	Activation Type	MS Order	Isolation Interference [%]	Ion Inject Time [ms]	RT [min]	First Scan	Last Scan	Master Scan(s)	Spectrum File	Ions Matched	Annotation	|Log Prob|	Byonic Score	Delta Byonic Score	Delta Mod Score	PEP 2D	q-Value 2D	FDR 2D	Peptide Group FDR 2D
FALSE	High	PMI-Byonic	PMI-Byonic (A2)	A	2	Unambiguous	YKCRCPPGWSGKSCQQADPCASNPCANGGQCLPFE	[E].YKcRcPPGWSGKscQQADPcASNPcANGGQcLPFE.[S]	C3(Carbamidomethyl); C5(Carbamidomethyl); S13(Hex(1)Pent(2)); C14(Carbamidomethyl); C20(Carbamidomethyl); C25(Carbamidomethyl); C31(Carbamidomethyl)	1	1	Q01705	Q01705	Neurogenic locus notch homolog protein 1 OS=Mus musculus OX=10090 GN=Notch1 PE=1 SV=3	0	4	4	1	0	1	1	1	1118.71	4471.82	4470.81	224.147	0.25053	0	0	1.25013e+06	HCD (High Energy Collision Dissociation)	MS2	0	100	12.6824	4094	4094	4086	FP040621_9.raw	0/0		7.9075	698.129	698.129	6.51064	1.23737e-08	5.05739e-09	0	0
FALSE	High	PMI-Byonic	PMI-Byonic (A2)	A	2	Unambiguous	YKCRCPPGWSGKSCQQADPCASNPCANGGQCLPFE	[E].YKcRcPPGWsGKScQQADPcASNPcANGGQcLPFE.[S]	C3(Carbamidomethyl); C5(Carbamidomethyl); S10(Hex(1)Pent(2)); C14(Carbamidomethyl); C20(Carbamidomethyl); C25(Carbamidomethyl); C31(Carbamidomethyl)	1	1	Q01705	Q01705	Neurogenic locus notch homolog protein 1 OS=Mus musculus OX=10090 GN=Notch1 PE=1 SV=3	0	4	4	1	0	1	1	1	1118.46	4470.82	4470.81	1.12954	0.00126249	0	0	145833	HCD (High Energy Collision Dissociation)	MS2	0	100	12.5304	4029	4029	4020	FP040621_9.raw	0/0		5.25454	540.478	540.478	0.972472	5.56499e-06	9.79971e-07	0	0
FALSE	High	PMI-Byonic	PMI-Byonic (A2)	A	2	Unambiguous	YKCRCPPGWSGKSCQQADPCASNPCANGGQCLPFE	[E].YKcRcPPGWSGKscQQADPcASNPcANGGQcLPFE.[S]	C3(Carbamidomethyl); C5(Carbamidomethyl); S13(Hex(1)Pent(2)); C14(Carbamidomethyl); C20(Carbamidomethyl); C25(Carbamidomethyl); C31(Carbamidomethyl)	1	1	Q01705	Q01705	Neurogenic locus notch homolog protein 1 OS=Mus musculus OX=10090 GN=Notch1 PE=1 SV=3	0	4	4	1	0	1	1	1	1118.71	4471.81	4470.81	223.492	0.249798	0	0	1747087	HCD (High Energy Collision Dissociation)	MS2	1.03073	100	12.7975	4143	4143	4141	FP040621_9.raw	0/0		7.9075	666.839	666.839	3.34096	1.23737e-08	5.62017e-09	0	0
FALSE	High	PMI-Byonic	PMI-Byonic (A2)	A	2	Unambiguous	YKCRCPPGWSGKSCQQADPCASNPCANGGQCLPFE	[E].YKcRcPPGWSGKscQQADPcASNPcANGGQcLPFE.[S]	C3(Carbamidomethyl); C5(Carbamidomethyl); S13(Hex(1)Pent(2)); C14(Carbamidomethyl); C20(Carbamidomethyl); C25(Carbamidomethyl); C31(Carbamidomethyl)	1	1	Q01705	Q01705	Neurogenic locus notch homolog protein 1 OS=Mus musculus OX=10090 GN=Notch1 PE=1 SV=3	0	4	4	1	0	1	1	1	1118.71	4471.82	4470.81	225.239	0.251751	0	0	661481	HCD (High Energy Collision Dissociation)	MS2	0	100	12.931	4202	4202	4196	FP040621_9.raw	0/0		6.9075	615.63	615.63	6.96195	1.23737e-07	1.43314e-08	0	0
FALSE	High	PMI-Byonic	PMI-Byonic (A2)	A	2	Unambiguous	YKCRCPPGWSGKSCQQADPCASNPCANGGQCLPFE	[E].YKcRcPPGWSGKscQQADPcASNPcANGGQcLPFE.[S]	C3(Carbamidomethyl); C5(Carbamidomethyl); S13(Hex(1)Pent(2)); C14(Carbamidomethyl); C20(Carbamidomethyl); C25(Carbamidomethyl); C31(Carbamidomethyl)	1	1	Q01705	Q01705	Neurogenic locus notch homolog protein 1 OS=Mus musculus OX=10090 GN=Notch1 PE=1 SV=3	0	4	4	1	0	1	1	1	1118.95	4472.79	4470.81	443.124	0.495281	0	0	689142	HCD (High Energy Collision Dissociation)	MS2	63.0199	100	13.1937	4316	4316	4306	FP040621_9.raw	0/0		2.85258	186.03	186.03	3.90565	0.00140417	0.000259193	0	0
FALSE	High	PMI-Byonic	PMI-Byonic (A2)	A	2	Unambiguous	YKCRCPPGWSGKSCQQADPCASNPCANGGQCLPFE	[E].YKcRcPPGWsGKScQQADPcASNPcANGGQcLPFE.[S]	C3(Carbamidomethyl); C5(Carbamidomethyl); S10(Hex(1)Pent(2)); C14(Carbamidomethyl); C20(Carbamidomethyl); C25(Carbamidomethyl); C31(Carbamidomethyl)	1	1	Q01705	Q01705	Neurogenic locus notch homolog protein 1 OS=Mus musculus OX=10090 GN=Notch1 PE=1 SV=3	0	4	4	1	0	1	1	1	1118.71	4471.83	4470.81	226.768	0.25346	0	0	369560	HCD (High Energy Collision Dissociation)	MS2	16.2323	100	13.0479	4252	4252	4251	FP040621_9.raw	0/0		4.81896	414.188	414.188	3.6	1.51719e-05	2.77692e-06	0	0
FALSE	High	PMI-Byonic	PMI-Byonic (A2)	A	2	Ambiguous	SSYICRCPPGFHGPTCRQDVNE	[E].SSYIcrcPPGFHGPTcRQDVNE.[C]	C5(Carbamidomethyl); R6(Deamidated); C7(Carbamidomethyl); C16(Carbamidomethyl)	1	1	Q01705	Q01705	Neurogenic locus notch homolog protein 1 OS=Mus musculus OX=10090 GN=Notch1 PE=1 SV=3	1	4	4		0	2	2	2	660.04	2637.14	2638.12	-373.583	-0.246389	0	0	995897	HCD (High Energy Collision Dissociation)	MS2	2.75749	100	11.7524	3692	3692	3690	FP040621_9.raw	0/0		4.43222	518.948	433.587	202.091	3.69645e-05	5.62047e-06	0	0
FALSE	High	PMI-Byonic	PMI-Byonic (A2)	A	2	Unambiguous	SSYICRCPPGFHGPTCRQDVNE	[E].SSYIcRcPPGFHGPTcRQDVNE.[C]	C5(Carbamidomethyl); C7(Carbamidomethyl); C16(Carbamidomethyl)	1	1	Q01705	Q01705	Neurogenic locus notch homolog protein 1 OS=Mus musculus OX=10090 GN=Notch1 PE=1 SV=3	1	3	3	1	0	1	1	1	879.719	2637.14	2637.14	0.763029	0.000670738	0	0	309242	HCD (High Energy Collision Dissociation)	MS2	0	100	11.5353	3598	3598	3591	FP040621_9.raw	0/0		5.74059	588.389	549.971	549.971	1.81723e-06	1.73768e-07	0	0
FALSE	High	PMI-Byonic	PMI-Byonic (A2)	A	2	Unambiguous	SSYICRCPPGFHGPTCRQDVNE	[E].SSYIcRcPPGFHGPTcRQDVNE.[C]	C5(Carbamidomethyl); C7(Carbamidomethyl); C16(Carbamidomethyl)	1	1	Q01705	Q01705	Neurogenic locus notch homolog protein 1 OS=Mus musculus OX=10090 GN=Notch1 PE=1 SV=3	1	4	4	1	0	1	1	1	660.04	2637.14	2637.14	-0.121559	-8.01422e-05	0	0	3.9196e+06	HCD (High Energy Collision Dissociation)	MS2	0.918983	62.0547	11.5054	3584	3584	3580	FP040621_9.raw	0/0		7.95051	638.063	527.894	527.894	1.12071e-08	3.71079e-09	0	0
FALSE	High	PMI-Byonic	PMI-Byonic (A2)	A	2	Unambiguous	SSYICRCPPGFHGPTCRQDVNE	[E].SSYIcRcPPGFHGPTcRQDVNE.[C]	C5(Carbamidomethyl); C7(Carbamidomethyl); C16(Carbamidomethyl)	1	1	Q01705	Q01705	Neurogenic locus notch homolog protein 1 OS=Mus musculus OX=10090 GN=Notch1 PE=1 SV=3	1	4	4	1	0	1	1	1	660.039	2637.14	2637.14	-1.32507	-0.000873599	0	0	280267	HCD (High Energy Collision Dissociation)	MS2	34.9419	100	11.9158	3764	3764	3756	FP040621_9.raw	0/0		3.69812	384.736	333.802	333.802	0.000200394	3.24643e-05	0	0
FALSE	High	PMI-Byonic	PMI-Byonic (A2)	A	2	Unambiguous	SSYICRCPPGFHGPTCRQDVNE	[E].SSYIcRcPPGFHGPTcRQDVNE.[C]	C5(Carbamidomethyl); C7(Carbamidomethyl); C16(Carbamidomethyl)	1	1	Q01705	Q01705	Neurogenic locus notch homolog protein 1 OS=Mus musculus OX=10090 GN=Notch1 PE=1 SV=3	1	3	3	1	0	1	1	1	879.718	2637.14	2637.14	-0.000738134	-6.48854e-07	0	0	673379	HCD (High Energy Collision Dissociation)	MS2	0	100	11.403	3538	3538	3536	FP040621_9.raw	0/0		10.4434	769.054	611.8	611.8	3.60211e-11	1.80116e-11	0	0
FALSE	High	PMI-Byonic	PMI-Byonic (A2)	A	2	Unambiguous	SSYICRCPPGFHGPTCRQDVNE	[E].SSYIcRcPPGFHGPTcRQDVNE.[C]	C5(Carbamidomethyl); C7(Carbamidomethyl); C16(Carbamidomethyl)	1	1	Q01705	Q01705	Neurogenic locus notch homolog protein 1 OS=Mus musculus OX=10090 GN=Notch1 PE=1 SV=3	1	4	4	1	0	1	1	1	660.04	2637.14	2637.14	-0.0289815	-1.9107e-05	0	0	4.77015e+06	HCD (High Energy Collision Dissociation)	MS2	0	38.7931	11.3783	3527	3527	3525	FP040621_9.raw	0/0		7.95051	615.052	502.709	502.709	1.12071e-08	2.87788e-09	0	0
FALSE	High	PMI-Byonic	PMI-Byonic (A2)	A	2	Unambiguous	SSYICRCPPGFHGPTCRQDVNE	[E].SSYIcRcPPGFHGPTcRQDVNE.[C]	C5(Carbamidomethyl); C7(Carbamidomethyl); C16(Carbamidomethyl)	1	1	Q01705	Q01705	Neurogenic locus notch homolog protein 1 OS=Mus musculus OX=10090 GN=Notch1 PE=1 SV=3	1	3	3	1	0	1	1	1	880.052	2638.14	2637.14	379.522	0.333618	0	0	771014	HCD (High Energy Collision Dissociation)	MS2	0	100	11.2861	3487	3487	3481	FP040621_9.raw	0/0		9.44344	745.214	605.554	605.554	3.60211e-10	1.08294e-10	0	0
FALSE	High	PMI-Byonic	PMI-Byonic (A2)	A	2	Unambiguous	SSYICRCPPGFHGPTCRQDVNE	[E].SSYIcRcPPGFHGPTcRQDVNE.[C]	C5(Carbamidomethyl); C7(Carbamidomethyl); C16(Carbamidomethyl)	1	1	Q01705	Q01705	Neurogenic locus notch homolog protein 1 OS=Mus musculus OX=10090 GN=Notch1 PE=1 SV=3	1	3	3	1	0	1	1	1	879.719	2637.14	2637.14	0.971329	0.000853843	0	0	489024	HCD (High Energy Collision Dissociation)	MS2	18.1634	100	11.1548	3430	3430	3426	FP040621_9.raw	0/0		7.74059	655.649	536.705	536.705	1.81725e-08	6.51676e-09	0	0
FALSE	High	PMI-Byonic	PMI-Byonic (A2)	A	2	Unambiguous	SSYICRCPPGFHGPTCRQDVNE	[E].SSYIcRcPPGFHGPTcRQDVNE.[C]	C5(Carbamidomethyl); C7(Carbamidomethyl); C16(Carbamidomethyl)	1	1	Q01705	Q01705	Neurogenic locus notch homolog protein 1 OS=Mus musculus OX=10090 GN=Notch1 PE=1 SV=3	1	4	4	1	0	1	1	1	660.041	2637.14	2637.14	0.526486	0.000347104	0	0	2.40159e+06	HCD (High Energy Collision Dissociation)	MS2	1.75902	100	11.6257	3637	3637	3635	FP040621_9.raw	0/0		8.95051	693.193	553.049	553.049	1.12071e-09	4.98129e-10	0	0
FALSE	High	PMI-Byonic	PMI-Byonic (A2)	A	2	Unambiguous	SSYICRCPPGFHGPTCRQDVNE	[E].SSYIcRcPPGFHGPTcRQDVNE.[C]	C5(Carbamidomethyl); C7(Carbamidomethyl); C16(Carbamidomethyl)	1	1	Q01705	Q01705	Neurogenic locus notch homolog protein 1 OS=Mus musculus OX=10090 GN=Notch1 PE=1 SV=3	1	4	4	1	0	1	1	1	660.04	2637.14	2637.14	0.248752	0.000163998	0	0	2168234	HCD (High Energy Collision Dissociation)	MS2	2.5211	100	11.1267	3417	3417	3415	FP040621_9.raw	0/0		8.95051	667.459	515.756	515.756	1.12071e-09	3.94367e-10	0	0
FALSE	High	PMI-Byonic	PMI-Byonic (A2)	A	2	Unambiguous	SSYICRCPPGFHGPTCRQDVNE	[E].SSYIcRcPPGFHGPTcRQDVNE.[C]	C5(Carbamidomethyl); C7(Carbamidomethyl); C16(Carbamidomethyl)	1	1	Q01705	Q01705	Neurogenic locus notch homolog protein 1 OS=Mus musculus OX=10090 GN=Notch1 PE=1 SV=3	1	4	4	1	0	1	1	1	660.04	2637.14	2637.14	-0.584448	-0.000385318	0	0	186070	HCD (High Energy Collision Dissociation)	MS2	14.8517	100	11.0089	3367	3367	3360	FP040621_9.raw	0/0		5.44502	441.648	371.87	371.87	3.58909e-06	3.53521e-07	0	0
FALSE	High	PMI-Byonic	PMI-Byonic (A2)	A	2	Unambiguous	SSYICRCPPGFHGPTCRQDVNE	[E].SSYIcRcPPGFHGPTcRQDVNE.[C]	C5(Carbamidomethyl); C7(Carbamidomethyl); C16(Carbamidomethyl)	1	1	Q01705	Q01705	Neurogenic locus notch homolog protein 1 OS=Mus musculus OX=10090 GN=Notch1 PE=1 SV=3	1	4	4	1	0	1	1	1	660.041	2637.14	2637.14	0.896797	0.000591245	0	0	6.35821e+06	HCD (High Energy Collision Dissociation)	MS2	0	49.4637	11.2512	3471	3471	3470	FP040621_9.raw	0/0		7.95051	634.887	507.934	507.934	1.12071e-08	1.83674e-09	0	0
FALSE	High	PMI-Byonic	PMI-Byonic (A2)	A	2	Ambiguous	SSYICRCPPGFHGPTCRQDVNE	[E].SSYIcRcPPGFHGPTcRQDVNE.[C]	C5(Carbamidomethyl); C7(Carbamidomethyl); C16(Carbamidomethyl)	1	1	Q01705	Q01705	Neurogenic locus notch homolog protein 1 OS=Mus musculus OX=10090 GN=Notch1 PE=1 SV=3	1	4	4	0.4428	0	1	1	1	660.04	2637.14	2637.14	-0.584448	-0.000385318	0	0	995897	HCD (High Energy Collision Dissociation)	MS2	2.75749	100	11.7524	3692	3692	3690	FP040621_9.raw	0/0		7.95051	629.265	532.705	532.705	1.12071e-08	4.39227e-09	0	0
FALSE	High	PMI-Byonic	PMI-Byonic (A2)	A	2	Unambiguous	IGSYRCACRATHTGPHCELPYVPCSPSPCQNGGTCRPTGDTTHE	[E].IGsYRcAcRATHTGPHcELPYVPcSPSPcqNGGTcRPTGDTTHE.[C]	S3(Fuc(1)); C6(Carbamidomethyl); C8(Carbamidomethyl); C17(Carbamidomethyl); C24(Carbamidomethyl); C29(Carbamidomethyl); Q30(Deamidated); C35(Carbamidomethyl)	1	1	Q01705	Q01705	Neurogenic locus notch homolog protein 1 OS=Mus musculus OX=10090 GN=Notch1 PE=1 SV=3	2	6	6	1	0	1	1	1	859.701	5153.17	5149.18	774.914	0.665029	0	0	691563	HCD (High Energy Collision Dissociation)	MS2	68.7755	100	11.9934	3798	3798	3789	FP040621_9.raw	0/0		4.60451	397.01	397.01	0	2.48591e-05	3.59478e-06	0	0
FALSE	High	PMI-Byonic	PMI-Byonic (A2)	A	2	Unambiguous	IGSYRCACRATHTGPHCELPYVPCSPSPCQNGGTCRPTGDTTHE	[E].IGsYRcAcRATHTGPHcELPYVPcSPSPcqNGGTcRPTGDTTHE.[C]	S3(Fuc(1)); C6(Carbamidomethyl); C8(Carbamidomethyl); C17(Carbamidomethyl); C24(Carbamidomethyl); C29(Carbamidomethyl); Q30(Deamidated); C35(Carbamidomethyl)	1	1	Q01705	Q01705	Neurogenic locus notch homolog protein 1 OS=Mus musculus OX=10090 GN=Notch1 PE=1 SV=3	2	5	5	1	0	1	1	1	1031.04	5151.18	5149.18	388.414	0.400002	0	0	532124	HCD (High Energy Collision Dissociation)	MS2	53.4711	100	12.0967	3842	3842	3833	FP040621_9.raw	0/0		2.28711	266.487	266.487	0	0.00516284	0.000609451	0	0
FALSE	High	PMI-Byonic	PMI-Byonic (A2)	A	2	Unambiguous	IGSYRCACRATHTGPHCELPYVPCSPSPCQNGGTCRPTGDTTHE	[E].IGsYRcAcRATHTGPHcELPYVPcSPSPcQnGGTcRPTGDTTHE.[C]	S3(Fuc(1)); C6(Carbamidomethyl); C8(Carbamidomethyl); C17(Carbamidomethyl); C24(Carbamidomethyl); C29(Carbamidomethyl); N31(Deamidated); C35(Carbamidomethyl)	1	1	Q01705	Q01705	Neurogenic locus notch homolog protein 1 OS=Mus musculus OX=10090 GN=Notch1 PE=1 SV=3	2	6	6	1	0	1	1	1	859.372	5151.2	5149.18	391.718	0.336171	0	0	1.06376e+06	HCD (High Energy Collision Dissociation)	MS2	13.4753	100	12.1225	3853	3853	3844	FP040621_9.raw	0/0		5.10787	467.741	467.741	1.6	7.80068e-06	1.27652e-06	0	0
FALSE	High	PMI-Byonic	PMI-Byonic (A2)	A	2	Unambiguous	IGSYRCACRATHTGPHCELPYVPCSPSPCQNGGTCRPTGDTTHE	[E].IGsYRcAcRATHTGPHcELPYVPcSPSPcQnGGTcRPTGDTTHE.[C]	S3(Fuc(1)); C6(Carbamidomethyl); C8(Carbamidomethyl); C17(Carbamidomethyl); C24(Carbamidomethyl); C29(Carbamidomethyl); N31(Deamidated); C35(Carbamidomethyl)	1	1	Q01705	Q01705	Neurogenic locus notch homolog protein 1 OS=Mus musculus OX=10090 GN=Notch1 PE=1 SV=3	2	6	6	1	0	1	1	1	859.372	5151.2	5149.18	391.647	0.33611	0	0	673584	HCD (High Energy Collision Dissociation)	MS2	41.7695	100	12.24	3904	3904	3899	FP040621_9.raw	0/0		5.25753	558.776	558.776	1.6	5.52678e-06	7.61638e-07	0	0
FALSE	High	PMI-Byonic	PMI-Byonic (A2)	A	2	Unambiguous	IGSYRCACRATHTGPHCELPYVPCSPSPCQNGGTCRPTGDTTHE	[E].IGsYRcAcRATHTGPHcELPYVPcSPSPcQnGGTcRPTGDTTHE.[C]	S3(Fuc(1)); C6(Carbamidomethyl); C8(Carbamidomethyl); C17(Carbamidomethyl); C24(Carbamidomethyl); C29(Carbamidomethyl); N31(Deamidated); C35(Carbamidomethyl)	1	1	Q01705	Q01705	Neurogenic locus notch homolog protein 1 OS=Mus musculus OX=10090 GN=Notch1 PE=1 SV=3	2	6	6	1	0	1	1	1	859.204	5150.19	5149.18	195.924	0.168142	0	0	453270	HCD (High Energy Collision Dissociation)	MS2	43.3163	100	12.3006	3930	3930	3921	FP040621_9.raw	0/0		3.9108	465.018	465.018	1.6	0.000122801	1.39389e-05	0	0
FALSE	High	PMI-Byonic	PMI-Byonic (A2)	A	2	Unambiguous	IGSYRCACRATHTGPHCELPYVPCSPSPCQNGGTCRPTGDTTHE	[E].IGsYRcAcRATHTGPHcELPYVPcSPSPcQnGGTcRPTGDTTHE.[C]	S3(Fuc(1)); C6(Carbamidomethyl); C8(Carbamidomethyl); C17(Carbamidomethyl); C24(Carbamidomethyl); C29(Carbamidomethyl); N31(Deamidated); C35(Carbamidomethyl)	1	1	Q01705	Q01705	Neurogenic locus notch homolog protein 1 OS=Mus musculus OX=10090 GN=Notch1 PE=1 SV=3	2	6	6	1	0	1	1	1	859.539	5152.2	5149.18	586.019	0.502919	0	0	728855	HCD (High Energy Collision Dissociation)	MS2	28.3748	100	12.4787	4007	4007	3998	FP040621_9.raw	0/0		3.7921	363.852	363.852	1.6	0.000161398	1.84074e-05	0	0
FALSE	High	PMI-Byonic	PMI-Byonic (A2)	A	2	Unambiguous	IGSYRCACRATHTGPHCELPYVPCSPSPCQNGGTCRPTGDTTHE	[E].IGsYRcAcRATHTGPHcELPYVPcSPSPcQnGGTcRPTGDTTHE.[C]	S3(Fuc(1)); C6(Carbamidomethyl); C8(Carbamidomethyl); C17(Carbamidomethyl); C24(Carbamidomethyl); C29(Carbamidomethyl); N31(Deamidated); C35(Carbamidomethyl)	1	1	Q01705	Q01705	Neurogenic locus notch homolog protein 1 OS=Mus musculus OX=10090 GN=Notch1 PE=1 SV=3	2	6	6	1	0	1	1	1	859.54	5152.21	5149.18	587.512	0.504201	0	0	404693	HCD (High Energy Collision Dissociation)	MS2	31.423	100	12.6355	4074	4074	4064	FP040621_9.raw	0/0		4.82195	434.116	434.116	1.6	1.50678e-05	2.28112e-06	0	0
FALSE	High	PMI-Byonic	PMI-Byonic (A2)	A	2	Unambiguous	LPYVPCSPSPCQNGGTCRPTGDTTHE	[E].LPYVPcSPSPcQnGGtcRPTGDTTHE.[C]	C6(Carbamidomethyl); C11(Carbamidomethyl); N13(Deamidated); T16(Fuc(1)); C17(Carbamidomethyl)	1	1	Q01705	Q01705	Neurogenic locus notch homolog protein 1 OS=Mus musculus OX=10090 GN=Notch1 PE=1 SV=3	1	3	3	1	0	1	1	1	1012.44	3035.29	3035.28	3.28677	0.00332542	0	0	514151	HCD (High Energy Collision Dissociation)	MS2	36.032	100	11.5288	3595	3595	3591	FP040621_9.raw	0/0		9.09026	708.417	708.417	4.8	8.12341e-10	2.49101e-10	0	0
FALSE	High	PMI-Byonic	PMI-Byonic (A2)	A	2	Unambiguous	LPYVPCSPSPCQNGGTCRPTGDTTHE	[E].LPYVPcSPSPcQnGGtcRPTGDTTHE.[C]	C6(Carbamidomethyl); C11(Carbamidomethyl); N13(Deamidated); T16(Fuc(1)); C17(Carbamidomethyl)	1	1	Q01705	Q01705	Neurogenic locus notch homolog protein 1 OS=Mus musculus OX=10090 GN=Notch1 PE=1 SV=3	1	5	5	1	0	1	1	1	1012.21	5057.03	3035.28	666081	404.349	0	0	561888	HCD (High Energy Collision Dissociation)	MS2	10.5383	100	11.5866	3620	3620	3613	FP040621_9.raw	0/0		3.05016	228.968	228.968	0	0.000890929	0.000133234	0	0
FALSE	High	PMI-Byonic	PMI-Byonic (A2)	A	2	Unambiguous	GSNCDTNPVNGKAICTCPSGYTGPACSQDVDE	[E].GSNcDTNPVNGKAIcTcPSGYTGPAcSQDVDE.[C]	C4(Carbamidomethyl); C15(Carbamidomethyl); C17(Carbamidomethyl); C26(Carbamidomethyl)	1	1	Q01705	Q01705	Neurogenic locus notch homolog protein 1 OS=Mus musculus OX=10090 GN=Notch1 PE=1 SV=3	3	3	3	1	0	1	1	1	1144.47	3431.38	3431.39	-0.919415	-0.00105162	0	0	635626	HCD (High Energy Collision Dissociation)	MS2	3.14603	94.4026	11.8662	3742	3742	3734	FP040621_9.raw	0/0		3.30886	458.532	322.2	322.2	0.000491069	8.99945e-05	0	0
FALSE	High	PMI-Byonic	PMI-Byonic (A2)	A	2	Unambiguous	GSNCDTNPVNGKAICTCPSGYTGPACSQDVDE	[E].GSNcDTNPVnGKAIcTcPSGYTGPAcSQDVDE.[C]	C4(Carbamidomethyl); N10(Deamidated); C15(Carbamidomethyl); C17(Carbamidomethyl); C26(Carbamidomethyl)	1	1	Q01705	Q01705	Neurogenic locus notch homolog protein 1 OS=Mus musculus OX=10090 GN=Notch1 PE=1 SV=3	3	3	3	1	0	1	1	1	1144.8	3432.38	3432.37	1.74608	0.00199773	0	0	984763	HCD (High Energy Collision Dissociation)	MS2	0	100	12.1203	3852	3852	3844	FP040621_9.raw	0/0		3.72665	370.095	370.095	50.3373	0.000187652	2.76663e-05	0	0
FALSE	High	PMI-Byonic	PMI-Byonic (A2)	A	2	Unambiguous	ECALGANPCEHAGKCLNTLGSFE	[D].EcALGAnPcEHAGKcLNTLGSFE.[C]	C2(Carbamidomethyl); N7(Oxidation); C9(Carbamidomethyl); C15(Carbamidomethyl)	1	1	Q01705	Q01705	Neurogenic locus notch homolog protein 1 OS=Mus musculus OX=10090 GN=Notch1 PE=1 SV=3	2	3	3	1	0	1	1	1	851.037	2551.1	2551.1	-1.87888	-0.00159773	0	0	773253	HCD (High Energy Collision Dissociation)	MS2	0	100	14.295	4794	4794	4790	FP040621_9.raw	0/0		1.54446	100.184	100.184	86.4988	0.0285455	0.00251103	0	0
FALSE	High	PMI-Byonic	PMI-Byonic (A2)	A	2	Unambiguous	ECALGANPCEHAGKCLNTLGSFE	[D].EcALGAnPcEHAGKcLNTLGSFE.[C]	C2(Carbamidomethyl); N7(Oxidation); C9(Carbamidomethyl); C15(Carbamidomethyl)	1	1	Q01705	Q01705	Neurogenic locus notch homolog protein 1 OS=Mus musculus OX=10090 GN=Notch1 PE=1 SV=3	2	2	2	1	0	1	1	1	1276.05	2551.09	2551.1	-3.02201	-0.00385472	0	0	626894	HCD (High Energy Collision Dissociation)	MS2	0	100	14.3274	4808	4808	4801	FP040621_9.raw	0/0		1.8911	167.845	167.845	111.185	0.0128498	0.00142994	0	0
FALSE	High	PMI-Byonic	PMI-Byonic (A2)	A	2	Unambiguous	ECALGANPCEHAGKCLNTLGSFE	[D].EcALGAnPcEhAGKcLNTLGSFE.[C]	C2(Carbamidomethyl); N7(Oxidation); C9(Carbamidomethyl); H11(Oxidation); C15(Carbamidomethyl)	1	1	Q01705	Q01705	Neurogenic locus notch homolog protein 1 OS=Mus musculus OX=10090 GN=Notch1 PE=1 SV=3	2	2	2	1	0	1	1	1	1284.05	2567.09	2567.1	-3.97056	-0.0050964	0	0	935667	HCD (High Energy Collision Dissociation)	MS2	0	100	14.3187	4804	4804	4801	FP040621_9.raw	0/0		1.64064	160.601	160.601	24.2972	0.0228751	0.00174531	0	0
FALSE	High	PMI-Byonic	PMI-Byonic (A2)	A	2	Unambiguous	CALGANPCEHAGKCLNTLGSFE	[E].cALGANPcEhAGKcLNtLGSFE.[C]	C1(Carbamidomethyl); C8(Carbamidomethyl); H10(Oxidation); C14(Carbamidomethyl); T17(Hex(1))	1	1	Q01705	Q01705	Neurogenic locus notch homolog protein 1 OS=Mus musculus OX=10090 GN=Notch1 PE=1 SV=3	1	3	3	1	0	1	1	1	862.045	2584.12	2584.11	3.39769	0.00292667	0	0	114162	HCD (High Energy Collision Dissociation)	MS2	9.24159	100	12.5282	4028	4028	4020	FP040621_9.raw	0/0		1.54446	23.443	23.443	8.86823	0.0285455	0.00213372	0	0
FALSE	High	PMI-Byonic	PMI-Byonic (A2)	A	2	Unambiguous	CALGANPCEHAGKCLNTLGSFE	[E].cALGANPcEhAGKcLNtLGSFE.[C]	C1(Carbamidomethyl); C8(Carbamidomethyl); H10(Oxidation); C14(Carbamidomethyl); T17(Hex(1))	1	1	Q01705	Q01705	Neurogenic locus notch homolog protein 1 OS=Mus musculus OX=10090 GN=Notch1 PE=1 SV=3	1	3	3	1	0	1	1	1	862.044	2584.12	2584.11	1.90967	0.00164493	0	0	468972	HCD (High Energy Collision Dissociation)	MS2	7.70714	100	12.3938	3970	3970	3965	FP040621_9.raw	0/0		6.14787	449.736	449.736	10.4158	7.11431e-07	7.70941e-08	0	0
FALSE	High	PMI-Byonic	PMI-Byonic (A2)	A	2	Unambiguous	CALGANPCEHAGKCLNTLGSFE	[E].cALGANPcEHAGKcLNtLGSFE.[C]	C1(Carbamidomethyl); C8(Carbamidomethyl); C14(Carbamidomethyl); T17(Hex(1))	1	1	Q01705	Q01705	Neurogenic locus notch homolog protein 1 OS=Mus musculus OX=10090 GN=Notch1 PE=1 SV=3	1	3	3	1	0	1	1	1	856.71	2568.12	2568.12	-0.177317	-0.00015179	0	0	190840	HCD (High Energy Collision Dissociation)	MS2	7.91485	100	12.3702	3960	3960	3954	FP040621_9.raw	0/0		2.48316	189.901	189.901	13.0852	0.00328731	0.00048576	0	0
FALSE	High	PMI-Byonic	PMI-Byonic (A2)	A	2	Unambiguous	CALGANPCEHAGKCLNTLGSFE	[E].cALGANPcEHAGKcLNtLGSFE.[C]	C1(Carbamidomethyl); C8(Carbamidomethyl); C14(Carbamidomethyl); T17(Hex(1))	1	1	Q01705	Q01705	Neurogenic locus notch homolog protein 1 OS=Mus musculus OX=10090 GN=Notch1 PE=1 SV=3	1	3	3	1	0	1	1	1	856.696	2568.07	2568.12	-16.3623	-0.0140068	0	0	486350	HCD (High Energy Collision Dissociation)	MS2	5.60394	100	15.0151	5103	5103	5098	FP040621_9.raw	0/0		1.54446	53.4659	53.4659	10.7039	0.0285455	0.00287771	0	0
FALSE	High	PMI-Byonic	PMI-Byonic (A2)	A	2	Unambiguous	IDVNECISNPCQNDATCLDQIGE	[E].IDVNEcIsNPcQNDAtcLDQIGE.[F]	C6(Carbamidomethyl); S8(Hex(1)Pent(2)); C11(Carbamidomethyl); T16(Fuc(1)); C17(Carbamidomethyl)	1	1	Q01705	Q01705	Neurogenic locus notch homolog protein 1 OS=Mus musculus OX=10090 GN=Notch1 PE=1 SV=3	4	3	3	1	0	1	1	1	1079.78	3237.32	3237.31	2.15279	0.00232309	0	0	817774	HCD (High Energy Collision Dissociation)	MS2	0	100	14.6838	4960	4960	4955	FP040621_9.raw	0/0		2.9805	333.316	333.316	0	0.00104592	0.000152653	0	0
FALSE	High	PMI-Byonic	PMI-Byonic (A2)	A	2	Unambiguous	ATCLDQIGE	[D].ATcLDQIGE.[F]	C3(Carbamidomethyl)	1	1	Q01705	Q01705	Neurogenic locus notch homolog protein 1 OS=Mus musculus OX=10090 GN=Notch1 PE=1 SV=3	1	2	2	1	0	1	1	1	503.781	1006.55	1006.45	103.083	0.0518741	0	0	1.02731e+06	HCD (High Energy Collision Dissociation)	MS2	50.7899	85.8323	11.4953	3579	3579	3569	FP040621_9.raw	0/0		1.97118	330.432	330.432	330.432	0.0106862	0.000928144	0	0
FALSE	High	PMI-Byonic	PMI-Byonic (A2)	A	2	Unambiguous	FQCICMPGYE	[E].FQcIcMPGYE.[G]	C3(Carbamidomethyl); C5(Carbamidomethyl)	1	1	Q01705	Q01705	Neurogenic locus notch homolog protein 1 OS=Mus musculus OX=10090 GN=Notch1 PE=1 SV=3	0	2	2	1	0	1	1	1	652.76	1304.51	1304.51	1.74942	0.00114107	0	0	4.06321e+06	HCD (High Energy Collision Dissociation)	MS2	12.8092	43.0924	14.8843	5046	5046	5043	FP040621_9.raw	0/0		2.9545	482.216	273.095	273.095	0.00111045	0.000172607	0	0
FALSE	High	PMI-Byonic	PMI-Byonic (A2)	A	2	Unambiguous	GVYCEINTDECASSPCLHNGHCMDKINE	[E].GVYcEINTDEcASsPcLHnGHcMDKINE.[F]	C4(Carbamidomethyl); C11(Carbamidomethyl); S14(Hex(1)Pent(2)); C16(Carbamidomethyl); N19(Deamidated); C22(Carbamidomethyl)	1	1	Q01705	Q01705	Neurogenic locus notch homolog protein 1 OS=Mus musculus OX=10090 GN=Notch1 PE=1 SV=3	4	4	4	1	0	1	1	1	935.62	3739.46	3737.45	536.434	0.501225	0	0	458783	HCD (High Energy Collision Dissociation)	MS2	0	100	11.4462	3557	3557	3547	FP040621_9.raw	0/0		1.89113	176.78	176.78	0	0.0128492	0.00125691	0	0
FALSE	High	PMI-Byonic	PMI-Byonic (A2)	A	2	Unambiguous	GVYCEINTDECASSPCLHNGHCMDKINE	[E].GVYcEINTDEcAsSPcLHNGHcMDKINE.[F]	C4(Carbamidomethyl); C11(Carbamidomethyl); S13(Hex(1)Pent(2)); C16(Carbamidomethyl); C22(Carbamidomethyl)	1	1	Q01705	Q01705	Neurogenic locus notch homolog protein 1 OS=Mus musculus OX=10090 GN=Notch1 PE=1 SV=3	4	4	4	1	0	1	1	1	935.369	3738.45	3736.47	531.187	0.496191	0	0	865294	HCD (High Energy Collision Dissociation)	MS2	33.7919	100	11.816	3720	3720	3712	FP040621_9.raw	0/0		4.53805	418.89	418.89	0	2.89704e-05	4.50104e-06	0	0
FALSE	High	PMI-Byonic	PMI-Byonic (A2)	A	2	Unambiguous	INTDECASSPCLHNGHCMDKINE	[E].INTDEcASsPcLHNGHcMDKINE.[F]	C6(Carbamidomethyl); S9(Hex(1)Pent(2)); C11(Carbamidomethyl); C17(Carbamidomethyl)	1	1	Q01705	Q01705	Neurogenic locus notch homolog protein 1 OS=Mus musculus OX=10090 GN=Notch1 PE=1 SV=3	3	4	4	1	0	1	1	1	782.815	3128.24	3128.24	-1.16108	-0.000908035	0	0	215581	HCD (High Energy Collision Dissociation)	MS2	13.135	100	10.0778	2965	2965	2959	FP040621_9.raw	0/0		4.25912	336.392	336.392	1.2	5.50657e-05	7.26864e-06	0	0
FALSE	High	PMI-Byonic	PMI-Byonic (A2)	A	2	Unambiguous	INTDECASSPCLHNGHCMDKINE	[E].INTDEcASsPcLHnGHcMDKINE.[F]	C6(Carbamidomethyl); S9(Hex(1)Pent(2)); C11(Carbamidomethyl); N14(Deamidated); C17(Carbamidomethyl)	1	1	Q01705	Q01705	Neurogenic locus notch homolog protein 1 OS=Mus musculus OX=10090 GN=Notch1 PE=1 SV=3	3	4	4	1	0	1	1	1	782.814	3128.24	3129.23	-317.181	-0.248133	0	0	68094.9	HCD (High Energy Collision Dissociation)	MS2	4.85727	100	10.2007	3018	3018	3014	FP040621_9.raw	0/0		6.41544	598.652	598.652	1.2	3.84205e-07	3.74483e-08	0	0
FALSE	High	PMI-Byonic	PMI-Byonic (A2)	A	2	Unambiguous	INTDECASSPCLHNGHCMDKINE	[E].INTDEcASsPcLHnGHcMDKINE.[F]	C6(Carbamidomethyl); S9(Hex(1)Pent(2)); C11(Carbamidomethyl); N14(Deamidated); C17(Carbamidomethyl)	1	1	Q01705	Q01705	Neurogenic locus notch homolog protein 1 OS=Mus musculus OX=10090 GN=Notch1 PE=1 SV=3	3	4	4	1	0	1	1	1	783.063	3129.23	3129.23	1.37261	0.0010738	0	0	947810	HCD (High Energy Collision Dissociation)	MS2	3.02548	100	10.447	3125	3125	3123	FP040621_9.raw	0/0		14.4154	956.843	855.326	1.2	3.84205e-15	3.84167e-15	0	0
FALSE	High	PMI-Byonic	PMI-Byonic (A2)	A	2	Unambiguous	INTDECASSPCLHNGHCMDKINE	[E].INTDEcASsPcLHNGHcMDKINE.[F]	C6(Carbamidomethyl); S9(Hex(1)Pent(2)); C11(Carbamidomethyl); C17(Carbamidomethyl)	1	1	Q01705	Q01705	Neurogenic locus notch homolog protein 1 OS=Mus musculus OX=10090 GN=Notch1 PE=1 SV=3	3	4	4	1	0	1	1	1	783.568	3131.25	3128.24	960.731	0.75135	0	0	291633	HCD (High Energy Collision Dissociation)	MS2	38.7805	100	9.93542	2904	2904	2897	FP040621_9.raw	0/0		3.35868	176.927	176.927	1.2	0.000437842	7.05345e-05	0	0
FALSE	High	PMI-Byonic	PMI-Byonic (A2)	A	2	Unambiguous	CASSPCLHNGHCMDKINE	[E].cAsSPcLHnGHcMDKINE.[F]	C1(Carbamidomethyl); S3(Hex(1)Pent(2)R0); C6(Carbamidomethyl); N9(Deamidated); C12(Carbamidomethyl)	1	1	Q01705	Q01705	Neurogenic locus notch homolog protein 1 OS=Mus musculus OX=10090 GN=Notch1 PE=1 SV=3	1	4	4	1	0	1	1	1	640.001	2556.98	2556.98	-0.0134365	-8.58922e-06	0	0	236169	HCD (High Energy Collision Dissociation)	MS2	16.9038	100	9.66431	2790	2790	2784	FP040621_9.raw	0/0		3.31266	281.343	281.343	0.8	0.000486783	8.04451e-05	0	0
FALSE	High	PMI-Byonic	PMI-Byonic (A2)	A	2	Unambiguous	FQCQCPKGFNGHLCQYDVDECASTPCKNGAKCLDGPNTYTCVCTE	[E].FQcQcPKGFnGHLcQYDVDEcAsTPcKNGAKcLDGPNTYTcVcTE.[G]	C3(Carbamidomethyl); C5(Carbamidomethyl); N10(Deamidated); C14(Carbamidomethyl); C21(Carbamidomethyl); S23(Hex(1)Pent(2)); C26(Carbamidomethyl); C32(Carbamidomethyl); C41(Carbamidomethyl); C43(Carbamidomethyl)	1	1	Q01705	Q01705	Neurogenic locus notch homolog protein 1 OS=Mus musculus OX=10090 GN=Notch1 PE=1 SV=3	4	5	5	1	0	1	1	1	1155.87	5775.3	5774.31	171.24	0.197759	0	0	71457.2	HCD (High Energy Collision Dissociation)	MS2	0	100	12.7613	4128	4128	4119	FP040621_9.raw	0/0		5.42588	447.734	447.734	0	3.75076e-06	5.23382e-07	0	0
FALSE	High	PMI-Byonic	PMI-Byonic (A2)	A	2	Unambiguous	FQCQCPKGFNGHLCQYDVDECASTPCKNGAKCLDGPNTYTCVCTE	[E].FQcQcPKGFnGHLcQYDVDEcAsTPcKNGAKcLDGPnTYTcVcTE.[G]	C3(Carbamidomethyl); C5(Carbamidomethyl); N10(Deamidated); C14(Carbamidomethyl); C21(Carbamidomethyl); S23(Hex(1)Pent(2)); C26(Carbamidomethyl); C32(Carbamidomethyl); N37(Oxidation); C41(Carbamidomethyl); C43(Carbamidomethyl)	1	1	Q01705	Q01705	Neurogenic locus notch homolog protein 1 OS=Mus musculus OX=10090 GN=Notch1 PE=1 SV=3	4	5	5	1	0	1	1	1	1159.47	5793.3	5790.3	517.662	0.599484	0	0	675131	HCD (High Energy Collision Dissociation)	MS2	0	100	12.7334	4116	4116	4108	FP040621_9.raw	0/0		2.47446	177.436	177.436	0	0.0033538	0.000533561	0	0
FALSE	High	PMI-Byonic	PMI-Byonic (A2)	A	2	Unambiguous	FQCQCPKGFNGHLCQYDVDE	[E].FQcQcPKGFnGHLcQYDVDE.[C]	C3(Carbamidomethyl); C5(Carbamidomethyl); N10(Deamidated); C14(Carbamidomethyl)	1	1	Q01705	Q01705	Neurogenic locus notch homolog protein 1 OS=Mus musculus OX=10090 GN=Notch1 PE=1 SV=3	2	3	3	1	0	1	1	1	835.008	2503.01	2503.01	-1.12117	-0.000935432	0	0	438525	HCD (High Energy Collision Dissociation)	MS2	0	100	12.1667	3872	3872	3866	FP040621_9.raw	0/0		2.69997	268.073	187.416	32.7715	0.00199538	0.000392976	0	0
FALSE	High	PMI-Byonic	PMI-Byonic (A2)	A	2	Unambiguous	FQCQCPKGFNGHLCQYDVDE	[E].FQcQcPKGFnGHLcQYDVDE.[C]	C3(Carbamidomethyl); C5(Carbamidomethyl); N10(Deamidated); C14(Carbamidomethyl)	1	1	Q01705	Q01705	Neurogenic locus notch homolog protein 1 OS=Mus musculus OX=10090 GN=Notch1 PE=1 SV=3	2	3	3	1	0	1	1	1	835.011	2503.02	2503.01	3.48754	0.00290978	0	0	1.22628e+06	HCD (High Energy Collision Dissociation)	MS2	26.6484	100	12.5388	4032	4032	4031	FP040621_9.raw	0/0		2.91138	307.418	205.745	55.8303	0.00122638	0.000213767	0	0
FALSE	High	PMI-Byonic	PMI-Byonic (A2)	A	2	Unambiguous	FQCQCPKGFNGHLCQYDVDE	[E].FQcQcPKGFNGHLcQYDVDE.[C]	C3(Carbamidomethyl); C5(Carbamidomethyl); C14(Carbamidomethyl)	1	1	Q01705	Q01705	Neurogenic locus notch homolog protein 1 OS=Mus musculus OX=10090 GN=Notch1 PE=1 SV=3	2	3	3	1	0	1	1	1	834.68	2502.03	2502.03	-0.16735	-0.000139571	0	0	915204	HCD (High Energy Collision Dissociation)	MS2	0	100	11.8323	3727	3727	3723	FP040621_9.raw	0/0		3.42379	361.971	289.11	289.11	0.000376884	6.13518e-05	0	0
FALSE	High	PMI-Byonic	PMI-Byonic (A2)	A	2	Unambiguous	FQCQCPKGFNGHLCQYDVDECASTPCKNGAKCLDGPNTYTCVCTE	[E].FQcQcPKGFnGHLcQYDVDEcAStPcKNGAKcLDGPNTYTcVcTE.[G]	C3(Carbamidomethyl); C5(Carbamidomethyl); N10(Deamidated); C14(Carbamidomethyl); C21(Carbamidomethyl); T24(Hex(1)Pent(2)); C26(Carbamidomethyl); C32(Carbamidomethyl); C41(Carbamidomethyl); C43(Carbamidomethyl)	1	1	Q01705	Q01705	Neurogenic locus notch homolog protein 1 OS=Mus musculus OX=10090 GN=Notch1 PE=1 SV=3	4	5	5	1	0	1	1	1	1155.67	5774.31	5774.31	1.06116	0.00122549	0	0	198952	HCD (High Energy Collision Dissociation)	MS2	0	100	12.5754	4048	4048	4042	FP040621_9.raw	0/0		3.18795	233.947	233.947	0	0.00064871	0.000102693	0	0
FALSE	High	PMI-Byonic	PMI-Byonic (A2)	A	2	Unambiguous	FQCQCPKGFNGHLCQYDVDE	[E].FQcQcPKGFnGHLcQYDVDE.[C]	C3(Carbamidomethyl); C5(Carbamidomethyl); N10(Deamidated); C14(Carbamidomethyl)	1	1	Q01705	Q01705	Neurogenic locus notch homolog protein 1 OS=Mus musculus OX=10090 GN=Notch1 PE=1 SV=3	2	3	3	1	0	1	1	1	835.007	2503.01	2503.01	-1.63325	-0.00136268	0	0	399009	HCD (High Energy Collision Dissociation)	MS2	10.2834	100	12.2832	3922	3922	3921	FP040621_9.raw	0/0		2.82475	226.483	208.145	35.4964	0.0014971	0.00028255	0	0
FALSE	High	PMI-Byonic	PMI-Byonic (A2)	A	2	Unambiguous	FQCQCPKGFNGHLCQYDVDE	[E].FQcQcPKGFNGHLcQYDVDE.[C]	C3(Carbamidomethyl); C5(Carbamidomethyl); C14(Carbamidomethyl)	1	1	Q01705	Q01705	Neurogenic locus notch homolog protein 1 OS=Mus musculus OX=10090 GN=Notch1 PE=1 SV=3	2	3	3	1	0	1	1	1	834.68	2502.03	2502.03	-0.752813	-0.000627853	0	0	1.75507e+06	HCD (High Energy Collision Dissociation)	MS2	0	100	11.9514	3779	3779	3778	FP040621_9.raw	0/0		3.76138	408.233	278.74	278.74	0.000173227	2.29609e-05	0	0
FALSE	High	PMI-Byonic	PMI-Byonic (A2)	A	2	Unambiguous	FQCQCPKGFNGHLCQYDVDECASTPCKNGAKCLDGPNTYTCVCTE	[E].FQcQcPKGFNGHLcQYDVDEcAsTPcKNGAKcLDGPnTYTcVcTE.[G]	C3(Carbamidomethyl); C5(Carbamidomethyl); C14(Carbamidomethyl); C21(Carbamidomethyl); S23(Hex(1)Pent(2)); C26(Carbamidomethyl); C32(Carbamidomethyl); N37(Oxidation); C41(Carbamidomethyl); C43(Carbamidomethyl)	1	1	Q01705	Q01705	Neurogenic locus notch homolog protein 1 OS=Mus musculus OX=10090 GN=Notch1 PE=1 SV=3	4	5	5	1	0	1	1	1	1159.47	5793.33	5789.32	693.414	0.802879	0	0	438144	HCD (High Energy Collision Dissociation)	MS2	18.1156	100	12.5001	4016	4016	4009	FP040621_9.raw	0/0		2.77088	156.604	156.604	0	0.00169481	0.000308703	0	0
FALSE	High	PMI-Byonic	PMI-Byonic (A2)	A	2	Unambiguous	FQCQCPKGFNGHLCQYDVDE	[E].FQcQcPKGFnGHLcQYDVDE.[C]	C3(Carbamidomethyl); C5(Carbamidomethyl); N10(Deamidated); C14(Carbamidomethyl)	1	1	Q01705	Q01705	Neurogenic locus notch homolog protein 1 OS=Mus musculus OX=10090 GN=Notch1 PE=1 SV=3	2	3	3	1	0	1	1	1	835.01	2503.01	2503.01	1.14661	0.000956658	0	0	3.60797e+06	HCD (High Energy Collision Dissociation)	MS2	0	99.2822	12.4108	3977	3977	3976	FP040621_9.raw	0/0		3.57407	438.544	205.877	91.2873	0.000266643	3.87934e-05	0	0
FALSE	High	PMI-Byonic	PMI-Byonic (A2)	A	2	Unambiguous	VDIDECDPDPCHYGSCKDGVATFTCLCQPGYTGHHCE	[E].VDIDEcDPDPcHYGscKDGVATFTcLcQPGYtGHHcE.[T]	C6(Carbamidomethyl); C11(Carbamidomethyl); S15(HexNAc(1)Hex(1)Fuc(1)); C16(Carbamidomethyl); C25(Carbamidomethyl); C27(Carbamidomethyl); T32(HexNAc(1)Hex(1)Fuc(1)NeuAc(1)); C36(Carbamidomethyl)	1	1	Q01705	Q01705	Neurogenic locus notch homolog protein 1 OS=Mus musculus OX=10090 GN=Notch1 PE=1 SV=3	4	6	6	1	0	1	1	1	946.209	5672.22	5671.18	182.391	0.172395	0	0	526023	HCD (High Energy Collision Dissociation)	MS2	16.9178	100	12.6951	4099	4099	4097	FP040621_9.raw	0/0		2.92929	292.711	292.711	0.217532	0.00117682	0.000193101	0	0
FALSE	High	PMI-Byonic	PMI-Byonic (A2)	A	2	Unambiguous	VDIDECDPDPCHYGSCKDGVATFTCLCQPGYTGHHCE	[E].VDIDEcDPDPchYGscKDGVATFtcLcQPGYTGHHcE.[T]	C6(Carbamidomethyl); C11(Carbamidomethyl); H12(Oxidation); S15(HexNAc(1)Hex(1)Fuc(1)); C16(Carbamidomethyl); T24(Fuc(1)); C25(Carbamidomethyl); C27(Carbamidomethyl); C36(Carbamidomethyl)	1	1	Q01705	Q01705	Neurogenic locus notch homolog protein 1 OS=Mus musculus OX=10090 GN=Notch1 PE=1 SV=3	4	5	5	1	0	1	1	1	1007.2	5031.95	5030.95	197.785	0.19901	0	0	349032	HCD (High Energy Collision Dissociation)	MS2	28.2974	100	13.4655	4436	4436	4427	FP040621_9.raw	0/0		2.73338	318.69	156.725	0	0.00184763	0.000336683	0	0
FALSE	High	PMI-Byonic	PMI-Byonic (A2)	A	2	Unambiguous	ECDPDPCHYGSCKDGVATFTCLCQPGYTGHHCE	[D].EcDPDPcHYGScKDGVAtFtcLcQPGYTGHHcE.[T]	C2(Carbamidomethyl); C7(Carbamidomethyl); C12(Carbamidomethyl); T18(Hex(1)Pent(1)R0); T20(HexNAc(1)Fuc(1)); C21(Carbamidomethyl); C23(Carbamidomethyl); C32(Carbamidomethyl)	1	1	Q01705	Q01705	Neurogenic locus notch homolog protein 1 OS=Mus musculus OX=10090 GN=Notch1 PE=1 SV=3	2	5	5	1	0	1	1	1	913.565	4563.79	4558.73	1109.92	1.01196	0	0	1.09141e+06	HCD (High Energy Collision Dissociation)	MS2	61.1779	100	12.7783	4135	4135	4130	FP040621_9.raw	0/0		2.7243	429.051	218.431	0	0.00188668	0.000364362	0	0
FALSE	High	PMI-Byonic	PMI-Byonic (A2)	A	2	Unambiguous	ECDPDPCHYGSCKDGVATFTCLCQPGYTGHHCE	[D].EcDPDPcHYGScKdGVAtFtcLcQPGYTGHHcE.[T]	C2(Carbamidomethyl); C7(Carbamidomethyl); C12(Carbamidomethyl); D14(Oxidation); T18(HexNAc(1)Fuc(1)); T20(Hex(1)Pent(1)); C21(Carbamidomethyl); C23(Carbamidomethyl); C32(Carbamidomethyl)	1	1	Q01705	Q01705	Neurogenic locus notch homolog protein 1 OS=Mus musculus OX=10090 GN=Notch1 PE=1 SV=3	2	4	4	1	0	1	1	1	1144.95	4576.79	4574.73	449.56	0.514154	0	0	213200	HCD (High Energy Collision Dissociation)	MS2	0	100	12.9376	4205	4205	4196	FP040621_9.raw	0/0		1.97037	264.606	264.606	0	0.010706	0.00107857	0	0
FALSE	High	PMI-Byonic	PMI-Byonic (A2)	A	2	Unambiguous	CDPDPCHYGSCKDGVATFTCLCQPGYTGHHCE	[E].cDPDPcHYGScKdGVATFtcLcQPGYtGHHcE.[T]	C1(Carbamidomethyl); C6(Carbamidomethyl); C11(Carbamidomethyl); D13(Oxidation); T19(Hex(1)Pent(2)); C20(Carbamidomethyl); C22(Carbamidomethyl); T27(HexNAc(1)Fuc(1)); C31(Carbamidomethyl)	1	1	Q01705	Q01705	Neurogenic locus notch homolog protein 1 OS=Mus musculus OX=10090 GN=Notch1 PE=1 SV=3	1	5	5	1	0	1	1	1	916.164	4576.79	4577.73	-204.958	-0.187649	0	0	700394	HCD (High Energy Collision Dissociation)	MS2	0	100	12.9097	4193	4193	4185	FP040621_9.raw	0/0		10.4324	860.451	358.708	8.01738	3.69507e-11	2.43244e-11	0	0
FALSE	High	PMI-Byonic	PMI-Byonic (A2)	A	2	Unambiguous	CDPDPCHYGSCKDGVATFTCLCQPGYTGHHCETNINE	[E].cDPDPchYGScKDGVATFtcLcQPGYtGHHcETNINE.[C]	C1(Carbamidomethyl); C6(Carbamidomethyl); H7(Oxidation); C11(Carbamidomethyl); T19(Hex(1)Pent(2)); C20(Carbamidomethyl); C22(Carbamidomethyl); T27(HexNAc(1)Fuc(1)); C31(Carbamidomethyl)	1	1	Q01705	Q01705	Neurogenic locus notch homolog protein 1 OS=Mus musculus OX=10090 GN=Notch1 PE=1 SV=3	2	5	5	1	0	1	1	1	1030.81	5150.04	5148.99	204.726	0.210826	0	0	441030	HCD (High Energy Collision Dissociation)	MS2	0	100	13.1151	4281	4281	4273	FP040621_9.raw	0/0		2.52682	348.578	348.578	0	0.00297292	0.000437458	0	0
FALSE	High	PMI-Byonic	PMI-Byonic (A2)	A	2	Unambiguous	ECAGSPCHNGGTCEDGIAGFTCRCPE	[D].EcAGSPcHNGGTcEdGIAGFTcRcPE.[G]	C2(Carbamidomethyl); C7(Carbamidomethyl); C13(Carbamidomethyl); D15(Oxidation); C22(Carbamidomethyl); C24(Carbamidomethyl)	1	1	Q01705	Q01705	Neurogenic locus notch homolog protein 1 OS=Mus musculus OX=10090 GN=Notch1 PE=1 SV=3	3	3	3	1	0	1	1	1	972.366	2915.08	2915.09	-2.36489	-0.00229796	0	0	411371	HCD (High Energy Collision Dissociation)	MS2	4.90392	100	12.7591	4127	4127	4119	FP040621_9.raw	0/0		3.46356	300.58	300.58	41.1578	0.000343906	5.32613e-05	0	0
FALSE	High	PMI-Byonic	PMI-Byonic (A2)	A	2	Unambiguous	CAGSPCHNGGTCEDGIAGFTCRCPE	[E].cAGsPcHNGGTcEDGIAGFTcRcPE.[G]	C1(Carbamidomethyl); S4(Fuc(1)); C6(Carbamidomethyl); C12(Carbamidomethyl); C21(Carbamidomethyl); C23(Carbamidomethyl)	1	1	Q01705	Q01705	Neurogenic locus notch homolog protein 1 OS=Mus musculus OX=10090 GN=Notch1 PE=1 SV=3	2	3	3	1	0	1	1	1	973.697	2919.08	2916.11	1016.56	0.988135	0	0	740180	HCD (High Energy Collision Dissociation)	MS2	0	100	13.4375	4424	4424	4416	FP040621_9.raw	0/0		2.2777	131.664	67.5062	4.9	0.00527589	0.000684716	0	0
FALSE	High	PMI-Byonic	PMI-Byonic (A2)	A	2	Unambiguous	DGIAGFTCRCPE	[E].dGIAGFTcRcPE.[G]	D1(Oxidation); C8(Carbamidomethyl); C10(Carbamidomethyl)	1	1	Q01705	Q01705	Neurogenic locus notch homolog protein 1 OS=Mus musculus OX=10090 GN=Notch1 PE=1 SV=3	1	2	2	1	0	1	1	1	699.794	1398.58	1398.58	1.76211	0.00123223	0	0	486829	HCD (High Energy Collision Dissociation)	MS2	35.6268	100	12.3658	3958	3958	3954	FP040621_9.raw	0/0		4.89962	499.865	499.865	499.865	1.26003e-05	1.74835e-06	0	0
FALSE	High	PMI-Byonic	PMI-Byonic (A2)	A	2	Unambiguous	GYHDPTCLSE	[E].GYHDPTcLSE.[V]	C7(Carbamidomethyl)	1	1	Q01705	Q01705	Neurogenic locus notch homolog protein 1 OS=Mus musculus OX=10090 GN=Notch1 PE=1 SV=3	0	2	2	1	0	1	1	1	590.244	1179.48	1178.48	849.842	0.50076	0	0	266586	HCD (High Energy Collision Dissociation)	MS2	55.6694	100	9.69467	2803	2803	2794	FP040621_9.raw	0/0		2.20324	283.566	283.566	283.566	0.00626264	0.000773254	0	0
FALSE	High	PMI-Byonic	PMI-Byonic (A2)	A	2	Unambiguous	GYHDPTCLSE	[E].GYHDPTcLSE.[V]	C7(Carbamidomethyl)	1	1	Q01705	Q01705	Neurogenic locus notch homolog protein 1 OS=Mus musculus OX=10090 GN=Notch1 PE=1 SV=3	0	2	2	1	0	1	1	1	589.742	1178.48	1178.48	-1.71432	-0.00101015	0	0	597501	HCD (High Energy Collision Dissociation)	MS2	0	100	9.53853	2738	2738	2737	FP040621_9.raw	0/0		2.85838	410.808	292.753	292.753	0.00138555	0.000236743	0	0
FALSE	High	PMI-Byonic	PMI-Byonic (A2)	A	2	Unambiguous	GYHDPTCLSE	[E].GYHDPTcLSE.[V]	C7(Carbamidomethyl)	1	1	Q01705	Q01705	Neurogenic locus notch homolog protein 1 OS=Mus musculus OX=10090 GN=Notch1 PE=1 SV=3	0	2	2	1	0	1	1	1	589.742	1178.48	1178.48	-1.50716	-0.000888076	0	0	4.79422e+06	HCD (High Energy Collision Dissociation)	MS2	1.16553	22.5513	9.42856	2690	2690	2689	FP040621_9.raw	0/0		3.97804	480.988	338.102	338.102	0.000105185	1.04272e-05	0	0
FALSE	High	PMI-Byonic	PMI-Byonic (A2)	A	2	Unambiguous	GYHDPTCLSE	[E].GYHDPTcLSE.[V]	C7(Carbamidomethyl)	1	1	Q01705	Q01705	Neurogenic locus notch homolog protein 1 OS=Mus musculus OX=10090 GN=Notch1 PE=1 SV=3	0	2	2	1	0	1	1	1	589.742	1178.48	1178.48	-1.50716	-0.000888076	0	0	18214670	HCD (High Energy Collision Dissociation)	MS2	0	7.2214	9.31982	2645	2645	2644	FP040621_9.raw	0/0		3.52589	535.78	349.377	349.377	0.000297928	4.56127e-05	0	0
FALSE	High	PMI-Byonic	PMI-Byonic (A2)	A	2	Unambiguous	GYHDPTCLSE	[E].GYHDPTcLSE.[V]	C7(Carbamidomethyl)	1	1	Q01705	Q01705	Neurogenic locus notch homolog protein 1 OS=Mus musculus OX=10090 GN=Notch1 PE=1 SV=3	0	2	2	1	0	1	1	1	589.742	1178.48	1178.48	-1.40357	-0.000827041	0	0	479797	HCD (High Energy Collision Dissociation)	MS2	23.0504	100	9.20554	2597	2597	2593	FP040621_9.raw	0/0		3.14304	476.94	302.066	302.066	0.000719377	0.000116397	0	0
[truncated: 7 more columns]

## Sheet: FP040121_10
Checked	Confidence	Identifying Node Type	Identifying Node	Search ID	Identifying Node No	PSM Ambiguity	Sequence	Annotated Sequence	Modifications	# Protein Groups	# Proteins	Master Protein Accessions	Protein Accessions	Protein Descriptions	# Missed Cleavages	Charge	Original Precursor Charge	DeltaScore	DeltaCn	Rank	Search Engine Rank	Concatenated Rank	m/z [Da]	MH+ [Da]	Theo. MH+ [Da]	DeltaM [ppm]	Deltam/z [Da]	Matched Ions	Total Ions	Intensity	Activation Type	MS Order	Isolation Interference [%]	Ion Inject Time [ms]	RT [min]	First Scan	Last Scan	Master Scan(s)	Spectrum File	Ions Matched	Annotation	|Log Prob|	Byonic Score	Delta Byonic Score	Delta Mod Score	PEP 2D	q-Value 2D	FDR 2D	Peptide Group FDR 2D
FALSE	High	PMI-Byonic	PMI-Byonic (A2)	A	2	Unambiguous	YKCRCPPGWSGKSCQQADPCASNPCANGGQCLPFE	[E].YKcRcPPGWSGKscQQADPcASNPcANGGQcLPFE.[S]	C3(Carbamidomethyl); C5(Carbamidomethyl); S13(Hex(1)Pent(2)); C14(Carbamidomethyl); C20(Carbamidomethyl); C25(Carbamidomethyl); C31(Carbamidomethyl)	1	1	Q01705	Q01705	Neurogenic locus notch homolog protein 1 OS=Mus musculus OX=10090 GN=Notch1 PE=1 SV=3	0	4	4	1	0	1	1	1	1119.21	4473.83	4470.81	675.097	0.754558	0	0	162665	HCD (High Energy Collision Dissociation)	MS2	10.9783	100	12.38	4700	4700	4690	FP040121_10.raw	0/0		1.96088	264.772	264.772	4.05467	0.0109425	0.000571834	0	0
FALSE	High	PMI-Byonic	PMI-Byonic (A2)	A	2	Unambiguous	YKCRCPPGWSGKSCQQADPCASNPCANGGQCLPFESSYICRCPPGFHGPTCRQDVNE	[E].YKcRcPPGWsGKScQQADPcASNPcAnGGQcLPFESSYIcRcPPGFHGPTcRQDVNE.[C]	C3(Carbamidomethyl); C5(Carbamidomethyl); S10(Hex(1)Pent(2)); C14(Carbamidomethyl); C20(Carbamidomethyl); C25(Carbamidomethyl); N27(Deamidated); C31(Carbamidomethyl); C40(Carbamidomethyl); C42(Carbamidomethyl); C51(Carbamidomethyl)	1	1	Q01705	Q01705	Neurogenic locus notch homolog protein 1 OS=Mus musculus OX=10090 GN=Notch1 PE=1 SV=3	2	6	6	1	0	1	1	1	1183.17	7093.96	7089.92	570.164	0.673736	0	0	237725	HCD (High Energy Collision Dissociation)	MS2	34.2551	100	13.244	5071	5071	5061	FP040121_10.raw	0/0		4.35983	401.538	401.538	3.6	4.36687e-05	4.8169e-06	0	0
FALSE	High	PMI-Byonic	PMI-Byonic (A2)	A	2	Unambiguous	YKCRCPPGWSGKSCQQADPCASNPCANGGQCLPFE	[E].YKcRcPPGWsGKScQQADPcASNPcAnGGQcLPFE.[S]	C3(Carbamidomethyl); C5(Carbamidomethyl); S10(Hex(1)Pent(2)); C14(Carbamidomethyl); C20(Carbamidomethyl); C25(Carbamidomethyl); N27(Deamidated); C31(Carbamidomethyl)	1	1	Q01705	Q01705	Neurogenic locus notch homolog protein 1 OS=Mus musculus OX=10090 GN=Notch1 PE=1 SV=3	0	4	4	1	0	1	1	1	1118.72	4471.84	4471.8	9.94487	0.0111179	0	0	175626	HCD (High Energy Collision Dissociation)	MS2	0	100	12.7777	4873	4873	4863	FP040121_10.raw	0/0		1.69134	369.362	369.362	2.14888	0.0203546	0.00130247	0	0
FALSE	High	PMI-Byonic	PMI-Byonic (A2)	A	2	Unambiguous	YKCRCPPGWSGKSCQQADPCASNPCANGGQCLPFE	[E].YKcRcPPGWsGKScQQADPcASNPcANGGqcLPFE.[S]	C3(Carbamidomethyl); C5(Carbamidomethyl); S10(Hex(1)Pent(2)); C14(Carbamidomethyl); C20(Carbamidomethyl); C25(Carbamidomethyl); Q30(Deamidated); C31(Carbamidomethyl)	1	1	Q01705	Q01705	Neurogenic locus notch homolog protein 1 OS=Mus musculus OX=10090 GN=Notch1 PE=1 SV=3	0	4	4	1	0	1	1	1	1119.21	4473.82	4471.8	452.06	0.505381	0	0	1.31242e+06	HCD (High Energy Collision Dissociation)	MS2	36.1839	100	12.5179	4760	4760	4756	FP040121_10.raw	0/0		5.8858	640.165	640.165	3.6	1.30078e-06	3.29046e-07	0	0
FALSE	High	PMI-Byonic	PMI-Byonic (A2)	A	2	Unambiguous	YKCRCPPGWSGKSCQQADPCASNPCANGGQCLPFE	[E].YKcRcPPGWSGKscQQADPcASNPcANGGQcLPFE.[S]	C3(Carbamidomethyl); C5(Carbamidomethyl); S13(Hex(1)Pent(2)); C14(Carbamidomethyl); C20(Carbamidomethyl); C25(Carbamidomethyl); C31(Carbamidomethyl)	1	1	Q01705	Q01705	Neurogenic locus notch homolog protein 1 OS=Mus musculus OX=10090 GN=Notch1 PE=1 SV=3	0	4	4	1	0	1	1	1	1119.21	4473.82	4470.81	672.913	0.752117	0	0	1587826	HCD (High Energy Collision Dissociation)	MS2	34.0348	100	12.6294	4809	4809	4808	FP040121_10.raw	0/0		4.10791	551.9	551.9	6.91997	7.79985e-05	7.85906e-06	0	0
FALSE	High	PMI-Byonic	PMI-Byonic (A2)	A	2	Unambiguous	SSYICRCPPGFHGPTCRQDVNECSQNPGLCRHGGTCHNE	[E].SSYIcRcPPGFHGPtcRQDVNEcSQNPGLcRHGGTcHNE.[I]	C5(Carbamidomethyl); C7(Carbamidomethyl); T15(Fuc(1)); C16(Carbamidomethyl); C23(Carbamidomethyl); C30(Carbamidomethyl); C36(Carbamidomethyl)	1	1	Q01705	Q01705	Neurogenic locus notch homolog protein 1 OS=Mus musculus OX=10090 GN=Notch1 PE=1 SV=3	2	6	6	1	0	1	1	1	792.672	4751	4747.98	636.157	0.503409	0	0	473199	HCD (High Energy Collision Dissociation)	MS2	17.1233	100	11.9842	4530	4530	4525	FP040121_10.raw	0/0		3.65329	339.226	339.226	0	0.000222184	2.48522e-05	0	0
FALSE	High	PMI-Byonic	PMI-Byonic (A2)	A	2	Unambiguous	SSYICRCPPGFHGPTCRQDVNECSQNPGLCRHGGTCHNE	[E].SSYIcRcPPGFHGPTcRQDVNEcsQNPGLcRHGGTcHNE.[I]	C5(Carbamidomethyl); C7(Carbamidomethyl); C16(Carbamidomethyl); C23(Carbamidomethyl); S24(Fuc(1)); C30(Carbamidomethyl); C36(Carbamidomethyl)	1	1	Q01705	Q01705	Neurogenic locus notch homolog protein 1 OS=Mus musculus OX=10090 GN=Notch1 PE=1 SV=3	2	6	6	1	0	1	1	1	792.839	4752	4747.98	846.799	0.670096	0	0	538390	HCD (High Energy Collision Dissociation)	MS2	17.4486	100	11.86	4477	4477	4470	FP040121_10.raw	0/0		1.56748	223.807	223.807	0	0.0270717	0.00180844	0	0
FALSE	High	PMI-Byonic	PMI-Byonic (A2)	A	2	Unambiguous	SSYICRCPPGFHGPTCRQDVNECSQNPGLCRHGGTCHNE	[E].SSYIcRcPPGFHGPTcRQDVNEcsQNPGLcRHGGTcHNE.[I]	C5(Carbamidomethyl); C7(Carbamidomethyl); C16(Carbamidomethyl); C23(Carbamidomethyl); S24(Fuc(1)); C30(Carbamidomethyl); C36(Carbamidomethyl)	1	1	Q01705	Q01705	Neurogenic locus notch homolog protein 1 OS=Mus musculus OX=10090 GN=Notch1 PE=1 SV=3	2	6	6	1	0	1	1	1	792.503	4749.98	4747.98	421.813	0.333793	0	0	379902	HCD (High Energy Collision Dissociation)	MS2	10.8473	100	11.7224	4418	4418	4415	FP040121_10.raw	0/0		2.71037	269.87	269.87	0	0.00194817	0.000180568	0	0
FALSE	High	PMI-Byonic	PMI-Byonic (A2)	A	2	Unambiguous	SSYICRCPPGFHGPTCRQDVNE	[E].SSYIcRcPPGFHGPTcRQDVNE.[C]	C5(Carbamidomethyl); C7(Carbamidomethyl); C16(Carbamidomethyl)	1	1	Q01705	Q01705	Neurogenic locus notch homolog protein 1 OS=Mus musculus OX=10090 GN=Notch1 PE=1 SV=3	1	4	4	1	0	1	1	1	660.042	2637.15	2637.14	2.65578	0.00175091	0	0	464455	HCD (High Energy Collision Dissociation)	MS2	3.35285	100	11.5664	4351	4351	4349	FP040121_10.raw	0/0		3.42844	476.647	387.208	387.208	0.000372876	4.7196e-05	0	0
FALSE	High	PMI-Byonic	PMI-Byonic (A2)	A	2	Unambiguous	SSYICRCPPGFHGPTCRQDVNECSQNPGLCRHGGTCHNE	[E].SSYIcRcPPGFHGPTcRQDVNEcsQNPGLcRHGGTcHNE.[I]	C5(Carbamidomethyl); C7(Carbamidomethyl); C16(Carbamidomethyl); C23(Carbamidomethyl); S24(Fuc(1)); C30(Carbamidomethyl); C36(Carbamidomethyl)	1	1	Q01705	Q01705	Neurogenic locus notch homolog protein 1 OS=Mus musculus OX=10090 GN=Notch1 PE=1 SV=3	2	6	6	1	0	1	1	1	792.674	4751.01	4747.98	638.471	0.505241	0	0	493560	HCD (High Energy Collision Dissociation)	MS2	18.1247	100	11.4789	4314	4314	4313	FP040121_10.raw	0/0		5.72746	546.079	546.079	0	1.87299e-06	5.66629e-07	0	0
FALSE	High	PMI-Byonic	PMI-Byonic (A2)	A	2	Unambiguous	SSYICRCPPGFHGPTCRQDVNE	[E].SSYIcRcPPGFHGPTcRQDVNE.[C]	C5(Carbamidomethyl); C7(Carbamidomethyl); C16(Carbamidomethyl)	1	1	Q01705	Q01705	Neurogenic locus notch homolog protein 1 OS=Mus musculus OX=10090 GN=Notch1 PE=1 SV=3	1	4	4	1	0	1	1	1	660.042	2637.15	2637.14	2.65578	0.00175091	0	0	562127	HCD (High Energy Collision Dissociation)	MS2	2.19239	100	11.4555	4304	4304	4302	FP040121_10.raw	0/0		3.72928	523.613	390.754	390.754	0.000186519	1.8644e-05	0	0
FALSE	High	PMI-Byonic	PMI-Byonic (A2)	A	2	Unambiguous	SSYICRCPPGFHGPTCRQDVNECSQNPGLCRHGGTCHNE	[E].SSYIcRcPPGFHGPtcRQDVNEcSQNPGLcRHGGTcHNE.[I]	C5(Carbamidomethyl); C7(Carbamidomethyl); T15(Fuc(1)); C16(Carbamidomethyl); C23(Carbamidomethyl); C30(Carbamidomethyl); C36(Carbamidomethyl)	1	1	Q01705	Q01705	Neurogenic locus notch homolog protein 1 OS=Mus musculus OX=10090 GN=Notch1 PE=1 SV=3	2	6	6	1	0	1	1	1	792.505	4749.99	4747.98	425.129	0.336417	0	0	965079	HCD (High Energy Collision Dissociation)	MS2	15.4747	100	11.3558	4261	4261	4259	FP040121_10.raw	0/0		5.72746	539.483	539.483	0	1.87299e-06	5.28206e-07	0	0
FALSE	High	PMI-Byonic	PMI-Byonic (A2)	A	2	Unambiguous	SSYICRCPPGFHGPTCRQDVNE	[E].SSYIcRcPPGFHGPTcRQDVNE.[C]	C5(Carbamidomethyl); C7(Carbamidomethyl); C16(Carbamidomethyl)	1	1	Q01705	Q01705	Neurogenic locus notch homolog protein 1 OS=Mus musculus OX=10090 GN=Notch1 PE=1 SV=3	1	4	4	1	0	1	1	1	660.042	2637.14	2637.14	1.91515	0.00126263	0	0	900138	HCD (High Energy Collision Dissociation)	MS2	13.2867	100	11.3318	4251	4251	4248	FP040121_10.raw	0/0		6.52576	613.011	525.998	525.998	2.98016e-07	4.26063e-08	0	0
FALSE	High	PMI-Byonic	PMI-Byonic (A2)	A	2	Unambiguous	SSYICRCPPGFHGPTCRQDVNECSQNPGLCRHGGTCHNE	[E].SSYIcRcPPGFHGPtcRQDVNEcSQNPGLcRHGGTcHNE.[I]	C5(Carbamidomethyl); C7(Carbamidomethyl); T15(Fuc(1)); C16(Carbamidomethyl); C23(Carbamidomethyl); C30(Carbamidomethyl); C36(Carbamidomethyl)	1	1	Q01705	Q01705	Neurogenic locus notch homolog protein 1 OS=Mus musculus OX=10090 GN=Notch1 PE=1 SV=3	2	6	6	1	0	1	1	1	792.338	4748.99	4747.98	213.408	0.168876	0	0	190306	HCD (High Energy Collision Dissociation)	MS2	12.1396	100	11.2307	4208	4208	4204	FP040121_10.raw	0/0		5.72746	530.55	530.55	0	1.87299e-06	4.87456e-07	0	0
FALSE	High	PMI-Byonic	PMI-Byonic (A2)	A	2	Unambiguous	SSYICRCPPGFHGPTCRQDVNECSQNPGLCRHGGTCHNE	[E].SSYIcRcPPGFHGPtcRQDVNEcSQNPGLcRHGGTcHNE.[I]	C5(Carbamidomethyl); C7(Carbamidomethyl); T15(Fuc(1)); C16(Carbamidomethyl); C23(Carbamidomethyl); C30(Carbamidomethyl); C36(Carbamidomethyl)	1	1	Q01705	Q01705	Neurogenic locus notch homolog protein 1 OS=Mus musculus OX=10090 GN=Notch1 PE=1 SV=3	2	6	6	1	0	1	1	1	792.503	4749.98	4747.98	422.353	0.33422	0	0	456285	HCD (High Energy Collision Dissociation)	MS2	43.3747	100	11.6092	4370	4370	4360	FP040121_10.raw	0/0		5.18354	400.383	400.383	0	6.55331e-06	1.27856e-06	0	0
FALSE	High	PMI-Byonic	PMI-Byonic (A2)	A	2	Unambiguous	SSYICRCPPGFHGPTCRQDVNECSQNPGLCRHGGTCHNE	[E].SSYIcRcPPGFHGPTcRQDVNEcsQNPGLcRHGGTcHNE.[I]	C5(Carbamidomethyl); C7(Carbamidomethyl); C16(Carbamidomethyl); C23(Carbamidomethyl); S24(Fuc(1)); C30(Carbamidomethyl); C36(Carbamidomethyl)	1	1	Q01705	Q01705	Neurogenic locus notch homolog protein 1 OS=Mus musculus OX=10090 GN=Notch1 PE=1 SV=3	2	6	6	1	0	1	1	1	792.172	4748	4747.98	4.38568	0.00347052	0	0	391582	HCD (High Energy Collision Dissociation)	MS2	0	100	11.0997	4152	4152	4150	FP040121_10.raw	0/0		5.66052	546.903	546.903	0	2.18513e-06	6.52892e-07	0	0
FALSE	High	PMI-Byonic	PMI-Byonic (A2)	A	2	Unambiguous	SSYICRCPPGFHGPTCRQDVNE	[E].SSYIcRcPPGFHGPTcRQDVNE.[C]	C5(Carbamidomethyl); C7(Carbamidomethyl); C16(Carbamidomethyl)	1	1	Q01705	Q01705	Neurogenic locus notch homolog protein 1 OS=Mus musculus OX=10090 GN=Notch1 PE=1 SV=3	1	4	4	1	0	1	1	1	660.042	2637.15	2637.14	3.21124	0.00211712	0	0	587541	HCD (High Energy Collision Dissociation)	MS2	0	100	11.2007	4195	4195	4194	FP040121_10.raw	0/0		4.50712	561.41	447.869	447.869	3.11082e-05	4.0551e-06	0	0
FALSE	High	PMI-Byonic	PMI-Byonic (A2)	A	2	Unambiguous	SSYICRCPPGFHGPTCRQDVNE	[E].SSYIcRcPPGFHGPTcRQDVNE.[C]	C5(Carbamidomethyl); C7(Carbamidomethyl); C16(Carbamidomethyl)	1	1	Q01705	Q01705	Neurogenic locus notch homolog protein 1 OS=Mus musculus OX=10090 GN=Notch1 PE=1 SV=3	1	4	4	1	0	1	1	1	660.041	2637.14	2637.14	1.26711	0.000835385	0	0	215252	HCD (High Energy Collision Dissociation)	MS2	6.13816	100	11.0843	4146	4146	4139	FP040121_10.raw	0/0		3.40726	448.655	413.298	413.298	0.000391511	5.21861e-05	0	0
FALSE	High	PMI-Byonic	PMI-Byonic (A2)	A	2	Unambiguous	SSYICRCPPGFHGPTCRQDVNECSQNPGLCRHGGTCHNE	[E].SSYIcRcPPGFHGPTcRQDVNEcsQNPGLcRHGGTcHNE.[I]	C5(Carbamidomethyl); C7(Carbamidomethyl); C16(Carbamidomethyl); C23(Carbamidomethyl); S24(Fuc(1)); C30(Carbamidomethyl); C36(Carbamidomethyl)	1	1	Q01705	Q01705	Neurogenic locus notch homolog protein 1 OS=Mus musculus OX=10090 GN=Notch1 PE=1 SV=3	2	6	6	1	0	1	1	1	792.174	4748.01	4747.98	6.54532	0.0051795	0	0	296962	HCD (High Energy Collision Dissociation)	MS2	8.77816	100	10.9681	4096	4096	4095	FP040121_10.raw	0/0		5.20473	425.025	425.025	0	6.24126e-06	1.02979e-06	0	0
FALSE	High	PMI-Byonic	PMI-Byonic (A2)	A	2	Unambiguous	SSYICRCPPGFHGPTCRQDVNECSQNPGLCRHGGTCHNE	[E].SSYIcRcPPGFHGPTcRQDVNEcsQNPGLcRHGGTcHNE.[I]	C5(Carbamidomethyl); C7(Carbamidomethyl); C16(Carbamidomethyl); C23(Carbamidomethyl); S24(Fuc(1)); C30(Carbamidomethyl); C36(Carbamidomethyl)	1	1	Q01705	Q01705	Neurogenic locus notch homolog protein 1 OS=Mus musculus OX=10090 GN=Notch1 PE=1 SV=3	2	6	6	1	0	1	1	1	792.504	4749.99	4747.98	423.972	0.335502	0	0	625773	HCD (High Energy Collision Dissociation)	MS2	47.0728	100	10.8409	4042	4042	4040	FP040121_10.raw	0/0		2.53711	278.448	278.448	0	0.00290326	0.000215033	0	0
FALSE	High	PMI-Byonic	PMI-Byonic (A2)	A	2	Unambiguous	SSYICRCPPGFHGPTCRQDVNECSQNPGLCRHGGTCHNE	[E].SSYIcRcPPGFHGPTcRQDVNEcsQNPGLcRHGGTcHNE.[I]	C5(Carbamidomethyl); C7(Carbamidomethyl); C16(Carbamidomethyl); C23(Carbamidomethyl); S24(Fuc(1)); C30(Carbamidomethyl); C36(Carbamidomethyl)	1	1	Q01705	Q01705	Neurogenic locus notch homolog protein 1 OS=Mus musculus OX=10090 GN=Notch1 PE=1 SV=3	2	6	6	1	0	1	1	1	792.671	4750.99	4747.98	635	0.502494	0	0	771321	HCD (High Energy Collision Dissociation)	MS2	21.6676	100	10.7163	3989	3989	3985	FP040121_10.raw	0/0		3.6321	325.079	325.079	0	0.00023329	3.13264e-05	0	0
FALSE	High	PMI-Byonic	PMI-Byonic (A2)	A	2	Unambiguous	IGSYRCACRATHTGPHCELPYVPCSPSPCQNGGTCRPTGDTTHE	[E].IGSYRcAcRATHTGPHcELPYVPcsPSPcQnGGTcRPTGDTTHE.[C]	C6(Carbamidomethyl); C8(Carbamidomethyl); C17(Carbamidomethyl); C24(Carbamidomethyl); S25(HexNAc(1)Hex(1)Fuc(1)NeuAc(1)); C29(Carbamidomethyl); N31(Deamidated); C35(Carbamidomethyl)	1	1	Q01705	Q01705	Neurogenic locus notch homolog protein 1 OS=Mus musculus OX=10090 GN=Notch1 PE=1 SV=3	2	6	6	1	0	1	1	1	968.911	5808.43	5805.41	520.416	0.503538	0	0	495552	HCD (High Energy Collision Dissociation)	MS2	0	100	12.455	4733	4733	4723	FP040121_10.raw	0/0		8.17436	612.852	612.852	0	6.69332e-09	2.48799e-09	0	0
FALSE	High	PMI-Byonic	PMI-Byonic (A2)	A	2	Unambiguous	IGSYRCACRATHTGPHCELPYVPCSPSPCQNGGTCRPTGDTTHE	[E].IGSYRcAcRATHTGPHcELPYVPcsPSPcQnGGTcRPTGDTTHE.[C]	C6(Carbamidomethyl); C8(Carbamidomethyl); C17(Carbamidomethyl); C24(Carbamidomethyl); S25(Fuc(1)); C29(Carbamidomethyl); N31(Deamidated); C35(Carbamidomethyl)	1	1	Q01705	Q01705	Neurogenic locus notch homolog protein 1 OS=Mus musculus OX=10090 GN=Notch1 PE=1 SV=3	2	6	6	1	0	1	1	1	859.047	5149.24	5149.18	12.3629	0.0106098	0	0	92146.2	HCD (High Energy Collision Dissociation)	MS2	2.99591	100	12.8273	4894	4894	4885	FP040121_10.raw	0/0		5.61855	526.755	526.755	0	2.40685e-06	6.99049e-07	0	0
FALSE	High	PMI-Byonic	PMI-Byonic (A2)	A	2	Unambiguous	IGSYRCACRATHTGPHCELPYVPCSPSPCQNGGTCRPTGDTTHE	[E].IGsYRcAcRATHTGPHcELPYVPcSPSPcQnGGTcRPTGDTTHE.[C]	S3(Fuc(1)); C6(Carbamidomethyl); C8(Carbamidomethyl); C17(Carbamidomethyl); C24(Carbamidomethyl); C29(Carbamidomethyl); N31(Deamidated); C35(Carbamidomethyl)	1	1	Q01705	Q01705	Neurogenic locus notch homolog protein 1 OS=Mus musculus OX=10090 GN=Notch1 PE=1 SV=3	2	6	6	1	0	1	1	1	859.044	5149.23	5149.18	8.80687	0.00755802	0	0	57302.4	HCD (High Energy Collision Dissociation)	MS2	3.71473	100	12.9591	4950	4950	4940	FP040121_10.raw	0/0		5.44253	494.272	494.272	1.6	3.60967e-06	8.35003e-07	0	0
FALSE	High	PMI-Byonic	PMI-Byonic (A2)	A	2	Unambiguous	IGSYRCACRATHTGPHCELPYVPCSPSPCQNGGTCRPTGDTTHE	[E].IGSYRcAcRATHTGPHcELPYVPcSPSPcQnGGtcRPTGDTTHE.[C]	C6(Carbamidomethyl); C8(Carbamidomethyl); C17(Carbamidomethyl); C24(Carbamidomethyl); C29(Carbamidomethyl); N31(Deamidated); T34(Fuc(1)); C35(Carbamidomethyl)	1	1	Q01705	Q01705	Neurogenic locus notch homolog protein 1 OS=Mus musculus OX=10090 GN=Notch1 PE=1 SV=3	2	6	6	1	0	1	1	1	859.041	5149.21	5149.18	5.25085	0.00450627	0	0	284116	HCD (High Energy Collision Dissociation)	MS2	0	100	11.8728	4482	4482	4481	FP040121_10.raw	0/0		10.1744	704.801	704.801	2.67104	6.69332e-11	3.4541e-11	0	0
FALSE	High	PMI-Byonic	PMI-Byonic (A2)	A	2	Unambiguous	IGSYRCACRATHTGPHCELPYVPCSPSPCQNGGTCRPTGDTTHE	[E].IGSYRcAcRATHTGPHcELPYVPcSPSPcQnGGtcRPTGDTTHE.[C]	C6(Carbamidomethyl); C8(Carbamidomethyl); C17(Carbamidomethyl); C24(Carbamidomethyl); C29(Carbamidomethyl); N31(Deamidated); T34(HexNAc(1)Hex(1)Fuc(1)); C35(Carbamidomethyl)	1	1	Q01705	Q01705	Neurogenic locus notch homolog protein 1 OS=Mus musculus OX=10090 GN=Notch1 PE=1 SV=3	2	6	6	1	0	1	1	1	920.23	5516.35	5514.31	368.615	0.338776	0	0	507835	HCD (High Energy Collision Dissociation)	MS2	34.8649	100	11.9007	4494	4494	4492	FP040121_10.raw	0/0		6.19924	517.222	517.222	5.79566	6.32069e-07	2.06564e-07	0	0
FALSE	High	PMI-Byonic	PMI-Byonic (A2)	A	2	Unambiguous	IGSYRCACRATHTGPHCELPYVPCSPSPCQNGGTCRPTGDTTHE	[E].IGSYRcAcRATHTGPHcELPYVPcsPSPcqNGGTcRPTGDTTHE.[C]	C6(Carbamidomethyl); C8(Carbamidomethyl); C17(Carbamidomethyl); C24(Carbamidomethyl); S25(HexNAc(1)Hex(1)Fuc(1)); C29(Carbamidomethyl); Q30(Deamidated); C35(Carbamidomethyl)	1	1	Q01705	Q01705	Neurogenic locus notch homolog protein 1 OS=Mus musculus OX=10090 GN=Notch1 PE=1 SV=3	2	6	6	1	0	1	1	1	920.397	5517.34	5514.31	549.784	0.50528	0	0	523951	HCD (High Energy Collision Dissociation)	MS2	0	100	12.4507	4731	4731	4723	FP040121_10.raw	0/0		3.96348	247.032	247.032	0	0.000108772	9.66108e-06	0	0
FALSE	High	PMI-Byonic	PMI-Byonic (A2)	A	2	Unambiguous	IGSYRCACRATHTGPHCELPYVPCSPSPCQNGGTCRPTGDTTHE	[E].IGSYRcAcRATHTGPHcELPYVPcsPSPcQnGGTcRPTGDTTHE.[C]	C6(Carbamidomethyl); C8(Carbamidomethyl); C17(Carbamidomethyl); C24(Carbamidomethyl); S25(HexNAc(1)Hex(1)Fuc(1)NeuAc(1)); C29(Carbamidomethyl); N31(Deamidated); C35(Carbamidomethyl)	1	1	Q01705	Q01705	Neurogenic locus notch homolog protein 1 OS=Mus musculus OX=10090 GN=Notch1 PE=1 SV=3	2	6	6	1	0	1	1	1	969.079	5809.44	5805.41	694.519	0.671995	0	0	527056	HCD (High Energy Collision Dissociation)	MS2	49.5631	100	11.9269	4505	4505	4503	FP040121_10.raw	0/0		6.07425	537.315	537.315	0	8.42857e-07	2.70565e-07	0	0
FALSE	High	PMI-Byonic	PMI-Byonic (A2)	A	2	Unambiguous	IGSYRCACRATHTGPHCELPYVPCSPSPCQNGGTCRPTGDTTHE	[E].IGsYRcAcRATHTGPHcELPYVPcSPSPcQnGGTcRPTGDTTHE.[C]	S3(Fuc(1)); C6(Carbamidomethyl); C8(Carbamidomethyl); C17(Carbamidomethyl); C24(Carbamidomethyl); C29(Carbamidomethyl); N31(Deamidated); C35(Carbamidomethyl)	1	1	Q01705	Q01705	Neurogenic locus notch homolog protein 1 OS=Mus musculus OX=10090 GN=Notch1 PE=1 SV=3	2	6	6	1	0	1	1	1	859.042	5149.22	5149.18	7.02886	0.00603214	0	0	224981	HCD (High Energy Collision Dissociation)	MS2	22.6643	100	12.3863	4702	4702	4701	FP040121_10.raw	0/0		8.10742	649.011	649.011	1.6	7.80881e-09	3.81818e-09	0	0
FALSE	High	PMI-Byonic	PMI-Byonic (A2)	A	2	Unambiguous	IGSYRCACRATHTGPHCELPYVPCSPSPCQNGGTCRPTGDTTHE	[E].IGsYRcAcRATHTGPHcELPYVPcSPSPcQnGGTcRPTGDTTHE.[C]	S3(Fuc(1)); C6(Carbamidomethyl); C8(Carbamidomethyl); C17(Carbamidomethyl); C24(Carbamidomethyl); C29(Carbamidomethyl); N31(Deamidated); C35(Carbamidomethyl)	1	1	Q01705	Q01705	Neurogenic locus notch homolog protein 1 OS=Mus musculus OX=10090 GN=Notch1 PE=1 SV=3	2	6	6	1	0	1	1	1	859.544	5152.23	5149.18	592.135	0.508168	0	0	332544	HCD (High Energy Collision Dissociation)	MS2	42.9527	100	13.1661	5038	5038	5028	FP040121_10.raw	0/0		5.44253	492.636	492.636	1.6	3.60967e-06	9.02678e-07	0	0
FALSE	High	PMI-Byonic	PMI-Byonic (A2)	A	2	Unambiguous	IGSYRCACRATHTGPHCELPYVPCSPSPCQNGGTCRPTGDTTHE	[E].IGSYRcAcRATHTGPHcELPYVPcSPSPcQnGGtcRPTGDTTHE.[C]	C6(Carbamidomethyl); C8(Carbamidomethyl); C17(Carbamidomethyl); C24(Carbamidomethyl); C29(Carbamidomethyl); N31(Deamidated); T34(Fuc(1)); C35(Carbamidomethyl)	1	1	Q01705	Q01705	Neurogenic locus notch homolog protein 1 OS=Mus musculus OX=10090 GN=Notch1 PE=1 SV=3	2	6	6	1	0	1	1	1	859.042	5149.22	5149.18	6.88662	0.00591007	0	0	308664	HCD (High Energy Collision Dissociation)	MS2	0	100	12.0013	4537	4537	4536	FP040121_10.raw	0/0		7.45429	649.964	649.964	4.8	3.51328e-08	1.08541e-08	0	0
FALSE	High	PMI-Byonic	PMI-Byonic (A2)	A	2	Ambiguous	IGSYRCACRATHTGPHCELPYVPCSPSPCQNGGTCRPTGDTTHE	[E].IGSYRcAcRATHTGPHcELPYVPcSPsPcQnGGTcRPTGDTTHE.[C]	C6(Carbamidomethyl); C8(Carbamidomethyl); C17(Carbamidomethyl); C24(Carbamidomethyl); S27(Fuc(1)); C29(Carbamidomethyl); N31(Deamidated); C35(Carbamidomethyl)	1	1	Q01705	Q01705	Neurogenic locus notch homolog protein 1 OS=Mus musculus OX=10090 GN=Notch1 PE=1 SV=3	2	5	5	0.5612	0	1	1	1	1031.25	5152.22	5149.18	590.158	0.607766	0	0	420688	HCD (High Energy Collision Dissociation)	MS2	49.315	100	12.0912	4576	4576	4569	FP040121_10.raw	0/0		3.91662	363.591	363.591	0	0.000121167	1.34534e-05	0	0
FALSE	High	PMI-Byonic	PMI-Byonic (A2)	A	2	Unambiguous	IGSYRCACRATHTGPHCELPYVPCSPSPCQNGGTCRPTGDTTHE	[E].IGSYRcAcRATHTGPHcELPYVPcsPSPcQnGGTcRPTGDTTHE.[C]	C6(Carbamidomethyl); C8(Carbamidomethyl); C17(Carbamidomethyl); C24(Carbamidomethyl); S25(HexNAc(1)Hex(1)Fuc(1)NeuAc(1)); C29(Carbamidomethyl); N31(Deamidated); C35(Carbamidomethyl)	1	1	Q01705	Q01705	Neurogenic locus notch homolog protein 1 OS=Mus musculus OX=10090 GN=Notch1 PE=1 SV=3	2	6	6	1	0	1	1	1	969.08	5809.44	5805.41	694.835	0.6723	0	0	847958	HCD (High Energy Collision Dissociation)	MS2	35.7441	100	12.0553	4560	4560	4558	FP040121_10.raw	0/0		6.15348	502.64	502.64	0	7.02295e-07	2.26394e-07	0	0
FALSE	High	PMI-Byonic	PMI-Byonic (A2)	A	2	Unambiguous	IGSYRCACRATHTGPHCELPYVPCSPSPCQNGGTCRPTGDTTHE	[E].IGSYRcAcRATHTGPHcELPYVPcsPSPcQnGGTcRPTGDTTHE.[C]	C6(Carbamidomethyl); C8(Carbamidomethyl); C17(Carbamidomethyl); C24(Carbamidomethyl); S25(HexNAc(1)Hex(1)Fuc(1)NeuAc(1)); C29(Carbamidomethyl); N31(Deamidated); C35(Carbamidomethyl)	1	1	Q01705	Q01705	Neurogenic locus notch homolog protein 1 OS=Mus musculus OX=10090 GN=Notch1 PE=1 SV=3	2	6	6	1	0	1	1	1	969.08	5809.44	5805.41	695.15	0.672605	0	0	389917	HCD (High Energy Collision Dissociation)	MS2	35.3237	100	11.7995	4451	4451	4448	FP040121_10.raw	0/0		4.53598	358.407	358.407	0	2.91082e-05	3.51404e-06	0	0
FALSE	High	PMI-Byonic	PMI-Byonic (A2)	A	2	Ambiguous	IGSYRCACRATHTGPHCELPYVPCSPSPCQNGGTCRPTGDTTHE	[E].IGsYrcAcRATHTGPHcELPYVPcSPSPcQnGGTcRPTGDTTHE.[C]	S3(Fuc(1)); R5(Deamidated); C6(Carbamidomethyl); C8(Carbamidomethyl); C17(Carbamidomethyl); C24(Carbamidomethyl); C29(Carbamidomethyl); N31(Deamidated); C35(Carbamidomethyl)	1	1	Q01705	Q01705	Neurogenic locus notch homolog protein 1 OS=Mus musculus OX=10090 GN=Notch1 PE=1 SV=3	2	5	5		0	2	2	2	1031.25	5152.22	5150.16	398.98	0.410963	0	0	420688	HCD (High Energy Collision Dissociation)	MS2	49.315	100	12.0912	4576	4576	4569	FP040121_10.raw	0/0		1.72036	231.21	231.21	1.6	0.0190388	0.00108348	0	0
FALSE	High	PMI-Byonic	PMI-Byonic (A2)	A	2	Unambiguous	IGSYRCACRATHTGPHCELPYVPCSPSPCQNGGTCRPTGDTTHE	[E].IGSYRcAcRATHTGPHcELPYVPcSPSPcQnGGtcRPTGDTTHE.[C]	C6(Carbamidomethyl); C8(Carbamidomethyl); C17(Carbamidomethyl); C24(Carbamidomethyl); C29(Carbamidomethyl); N31(Deamidated); T34(Fuc(1)); C35(Carbamidomethyl)	1	1	Q01705	Q01705	Neurogenic locus notch homolog protein 1 OS=Mus musculus OX=10090 GN=Notch1 PE=1 SV=3	2	6	6	1	0	1	1	1	859.208	5150.21	5149.18	199.765	0.171437	0	0	1.07575e+06	HCD (High Energy Collision Dissociation)	MS2	49.9362	100	12.1318	4593	4593	4591	FP040121_10.raw	0/0		8.17436	628.844	628.844	2.47209	6.69332e-09	1.64694e-09	0	0
FALSE	High	PMI-Byonic	PMI-Byonic (A2)	A	2	Unambiguous	IGSYRCACRATHTGPHCELPYVPCSPSPCQNGGTCRPTGDTTHE	[E].IGSYRcAcRATHTGPHcELPYVPcsPSPcQnGGTcRPTGDTTHE.[C]	C6(Carbamidomethyl); C8(Carbamidomethyl); C17(Carbamidomethyl); C24(Carbamidomethyl); S25(HexNAc(1)Hex(1)Fuc(1)); C29(Carbamidomethyl); N31(Deamidated); C35(Carbamidomethyl)	1	1	Q01705	Q01705	Neurogenic locus notch homolog protein 1 OS=Mus musculus OX=10090 GN=Notch1 PE=1 SV=3	2	6	6	1	0	1	1	1	920.228	5516.33	5514.31	366.091	0.336457	0	0	471410	HCD (High Energy Collision Dissociation)	MS2	76.4434	100	12.1576	4604	4604	4602	FP040121_10.raw	0/0		6.37525	555.205	555.205	0	4.2145e-07	1.1531e-07	0	0
FALSE	High	PMI-Byonic	PMI-Byonic (A2)	A	2	Unambiguous	IGSYRCACRATHTGPHCELPYVPCSPSPCQNGGTCRPTGDTTHE	[E].IGSYRcAcRATHTGPHcELPYVPcSPsPcqNGGTcRPTGDTTHE.[C]	C6(Carbamidomethyl); C8(Carbamidomethyl); C17(Carbamidomethyl); C24(Carbamidomethyl); S27(HexNAc(1)Fuc(1)); C29(Carbamidomethyl); Q30(Deamidated); C35(Carbamidomethyl)	1	1	Q01705	Q01705	Neurogenic locus notch homolog protein 1 OS=Mus musculus OX=10090 GN=Notch1 PE=1 SV=3	2	6	6	1	0	1	1	1	893.219	5354.28	5352.26	376.987	0.336289	0	0	280617	HCD (High Energy Collision Dissociation)	MS2	34.4121	100	12.1697	4610	4610	4602	FP040121_10.raw	0/0		2.87144	170.404	170.404	0	0.0013445	0.000138464	0	0
FALSE	High	PMI-Byonic	PMI-Byonic (A2)	A	2	Unambiguous	IGSYRCACRATHTGPHCELPYVPCSPSPCQNGGTCRPTGDTTHE	[E].IGSYRcAcRATHTGPHcELPYVPcsPSPcQnGGTcRPTGDTTHE.[C]	C6(Carbamidomethyl); C8(Carbamidomethyl); C17(Carbamidomethyl); C24(Carbamidomethyl); S25(HexNAc(1)Hex(1)Fuc(1)NeuAc(1)); C29(Carbamidomethyl); N31(Deamidated); C35(Carbamidomethyl)	1	1	Q01705	Q01705	Neurogenic locus notch homolog protein 1 OS=Mus musculus OX=10090 GN=Notch1 PE=1 SV=3	2	6	6	1	0	1	1	1	969.078	5809.43	5805.41	693.321	0.670835	0	0	691914	HCD (High Energy Collision Dissociation)	MS2	34.7978	100	12.1871	4617	4617	4613	FP040121_10.raw	0/0		6.3295	542.925	542.925	0	4.68275e-07	1.32958e-07	0	0
FALSE	High	PMI-Byonic	PMI-Byonic (A2)	A	2	Unambiguous	IGSYRCACRATHTGPHCELPYVPCSPSPCQNGGTCRPTGDTTHE	[E].IGsYRcAcRATHTGPHcELPYVPcSPSPcqNGGTcRPTGDTTHE.[C]	S3(Fuc(1)); C6(Carbamidomethyl); C8(Carbamidomethyl); C17(Carbamidomethyl); C24(Carbamidomethyl); C29(Carbamidomethyl); Q30(Deamidated); C35(Carbamidomethyl)	1	1	Q01705	Q01705	Neurogenic locus notch homolog protein 1 OS=Mus musculus OX=10090 GN=Notch1 PE=1 SV=3	2	5	5	1	0	1	1	1	1031.25	5152.21	5149.18	587.432	0.604959	0	0	623126	HCD (High Energy Collision Dissociation)	MS2	0	100	12.2471	4643	4643	4635	FP040121_10.raw	0/0		3.27732	259.651	259.651	0	0.000528057	6.51893e-05	0	0
FALSE	High	PMI-Byonic	PMI-Byonic (A2)	A	2	Unambiguous	IGSYRCACRATHTGPHCELPYVPCSPSPCQNGGTCRPTGDTTHE	[E].IGSYRcAcRATHTGPHcELPYVPcSPsPcQnGGTcRPTGDTTHE.[C]	C6(Carbamidomethyl); C8(Carbamidomethyl); C17(Carbamidomethyl); C24(Carbamidomethyl); S27(Fuc(1)); C29(Carbamidomethyl); N31(Deamidated); C35(Carbamidomethyl)	1	1	Q01705	Q01705	Neurogenic locus notch homolog protein 1 OS=Mus musculus OX=10090 GN=Notch1 PE=1 SV=3	2	6	6	1	0	1	1	1	859.04	5149.2	5149.18	4.46853	0.00383488	0	0	302963	HCD (High Energy Collision Dissociation)	MS2	2.33273	100	12.264	4650	4650	4646	FP040121_10.raw	0/0		10.1744	706.16	706.16	0	6.69332e-11	4.53381e-11	0	0
FALSE	High	PMI-Byonic	PMI-Byonic (A2)	A	2	Unambiguous	IGSYRCACRATHTGPHCELPYVPCSPSPCQNGGTCRPTGDTTHE	[E].IGSYRcAcRATHTGPHcELPYVPcsPSPcQnGGTcRPTGDTTHE.[C]	C6(Carbamidomethyl); C8(Carbamidomethyl); C17(Carbamidomethyl); C24(Carbamidomethyl); S25(HexNAc(1)Hex(1)Fuc(1)); C29(Carbamidomethyl); N31(Deamidated); C35(Carbamidomethyl)	1	1	Q01705	Q01705	Neurogenic locus notch homolog protein 1 OS=Mus musculus OX=10090 GN=Notch1 PE=1 SV=3	2	6	6	1	0	1	1	1	920.395	5517.34	5514.31	548.058	0.503693	0	0	204881	HCD (High Energy Collision Dissociation)	MS2	25.4566	100	12.2855	4659	4659	4657	FP040121_10.raw	0/0		6.09552	478.582	478.582	0	8.02562e-07	2.48554e-07	0	0
FALSE	High	PMI-Byonic	PMI-Byonic (A2)	A	2	Unambiguous	IGSYRCACRATHTGPHCELPYVPCSPSPCQNGGTCRPTGDTTHE	[E].IGSYRcAcRATHTGPHcELPYVPcSPSPcQnGGtcRPTGDTTHE.[C]	C6(Carbamidomethyl); C8(Carbamidomethyl); C17(Carbamidomethyl); C24(Carbamidomethyl); C29(Carbamidomethyl); N31(Deamidated); T34(HexNAc(1)Hex(1)Fuc(1)NeuAc(1)); C35(Carbamidomethyl)	1	1	Q01705	Q01705	Neurogenic locus notch homolog protein 1 OS=Mus musculus OX=10090 GN=Notch1 PE=1 SV=3	2	6	6	1	0	1	1	1	968.748	5807.45	5805.41	351.674	0.340269	0	0	399937	HCD (High Energy Collision Dissociation)	MS2	59.1486	100	12.3112	4670	4670	4668	FP040121_10.raw	0/0		8.85216	653.863	653.863	5.52804	1.40552e-09	3.85376e-10	0	0
FALSE	High	PMI-Byonic	PMI-Byonic (A2)	A	2	Unambiguous	IGSYRCACRATHTGPHCELPYVPCSPSPCQNGGTCRPTGDTTHE	[E].IGSYRcAcRATHTGPHcELPYVPcsPSPcQnGGTcRPTGDTTHE.[C]	C6(Carbamidomethyl); C8(Carbamidomethyl); C17(Carbamidomethyl); C24(Carbamidomethyl); S25(HexNAc(1)Hex(1)Fuc(1)); C29(Carbamidomethyl); N31(Deamidated); C35(Carbamidomethyl)	1	1	Q01705	Q01705	Neurogenic locus notch homolog protein 1 OS=Mus musculus OX=10090 GN=Notch1 PE=1 SV=3	2	6	6	1	0	1	1	1	919.896	5514.34	5514.31	5.01495	0.004609	0	0	124563	HCD (High Energy Collision Dissociation)	MS2	0	100	12.0382	4553	4553	4547	FP040121_10.raw	0/0		6.22042	495.196	495.196	0	6.01972e-07	1.88064e-07	0	0
FALSE	High	PMI-Byonic	PMI-Byonic (A2)	A	2	Unambiguous	IGSYRCACRATHTGPHCELPYVPCSPSPCQNGGTCRPTGDTTHE	[E].IGSYRcAcRATHTGPHcELPYVPcsPSPcQnGGTcRPTGDTTHE.[C]	C6(Carbamidomethyl); C8(Carbamidomethyl); C17(Carbamidomethyl); C24(Carbamidomethyl); S25(HexNAc(1)Fuc(1)); C29(Carbamidomethyl); N31(Deamidated); C35(Carbamidomethyl)	1	1	Q01705	Q01705	Neurogenic locus notch homolog protein 1 OS=Mus musculus OX=10090 GN=Notch1 PE=1 SV=3	2	6	6	1	0	1	1	1	893.387	5355.29	5352.26	565.352	0.504319	0	0	230080	HCD (High Energy Collision Dissociation)	MS2	29.4575	100	11.7846	4445	4445	4437	FP040121_10.raw	0/0		2.87144	181.508	181.508	0	0.0013445	0.000122383	0	0
FALSE	High	PMI-Byonic	PMI-Byonic (A2)	A	2	Unambiguous	IGSYRCACRATHTGPHCELPYVPCSPSPCQNGGTCRPTGDTTHE	[E].IGSYRcAcRATHTGPHcELPYVPcSPsPcQnGGTcRPTGDTTHE.[C]	C6(Carbamidomethyl); C8(Carbamidomethyl); C17(Carbamidomethyl); C24(Carbamidomethyl); S27(Fuc(1)); C29(Carbamidomethyl); N31(Deamidated); C35(Carbamidomethyl)	1	1	Q01705	Q01705	Neurogenic locus notch homolog protein 1 OS=Mus musculus OX=10090 GN=Notch1 PE=1 SV=3	2	6	6	1	0	1	1	1	859.375	5151.21	5149.18	394.634	0.338674	0	0	1.31765e+06	HCD (High Energy Collision Dissociation)	MS2	32.7801	100	11.7438	4427	4427	4426	FP040121_10.raw	0/0		8.10742	623.03	623.03	0	7.80881e-09	3.24809e-09	0	0
FALSE	High	PMI-Byonic	PMI-Byonic (A2)	A	2	Unambiguous	IGSYRCACRATHTGPHCELPYVPCSPSPCQNGGTCRPTGDTTHE	[E].IGSYRcAcRATHTGPHcELPYVPcSPSPcqNGGTcRPTGDTTHE.[C]	C6(Carbamidomethyl); C8(Carbamidomethyl); C17(Carbamidomethyl); C24(Carbamidomethyl); C29(Carbamidomethyl); Q30(Deamidated); C35(Carbamidomethyl)	1	1	Q01705	Q01705	Neurogenic locus notch homolog protein 1 OS=Mus musculus OX=10090 GN=Notch1 PE=1 SV=3	2	6	6	1	0	1	1	1	835.197	5006.15	5003.12	604.698	0.504229	0	0	259649	HCD (High Energy Collision Dissociation)	MS2	32.2476	100	11.7632	4436	4436	4426	FP040121_10.raw	0/0		2.44653	58.5474	58.5474	0	0.00357663	0.000296022	0	0
FALSE	High	PMI-Byonic	PMI-Byonic (A2)	A	2	Unambiguous	IGSYRCACRATHTGPHCELPYVPCSPSPCQNGGTCRPTGDTTHE	[E].IGsYRcAcRATHTGPHcELPYVPcSPSPcQnGGTcRPTGDTTHE.[C]	S3(Fuc(1)); C6(Carbamidomethyl); C8(Carbamidomethyl); C17(Carbamidomethyl); C24(Carbamidomethyl); C29(Carbamidomethyl); N31(Deamidated); C35(Carbamidomethyl)	1	1	Q01705	Q01705	Neurogenic locus notch homolog protein 1 OS=Mus musculus OX=10090 GN=Notch1 PE=1 SV=3	2	6	6	1	0	1	1	1	859.374	5151.21	5149.18	393.638	0.337819	0	0	387547	HCD (High Energy Collision Dissociation)	MS2	0	100	11.235	4210	4210	4204	FP040121_10.raw	0/0		3.17654	216.132	216.132	1.6	0.00066598	7.35336e-05	0	0
FALSE	High	PMI-Byonic	PMI-Byonic (A2)	A	2	Ambiguous	IGSYRCACRATHTGPHCELPYVPCSPSPCQNGGTCRPTGDTTHE	[E].IGsYRcAcRATHTGPHcELPYVPcSPSPcQnGGTcRPTGDTTHE.[C]	S3(Fuc(1)); C6(Carbamidomethyl); C8(Carbamidomethyl); C17(Carbamidomethyl); C24(Carbamidomethyl); C29(Carbamidomethyl); N31(Deamidated); C35(Carbamidomethyl)	1	1	Q01705	Q01705	Neurogenic locus notch homolog protein 1 OS=Mus musculus OX=10090 GN=Notch1 PE=1 SV=3	2	6	6	0.2113	0	1	1	1	859.875	5154.21	5149.18	977.536	0.838918	0	0	364719	HCD (High Energy Collision Dissociation)	MS2	70.2528	100	11.2628	4222	4222	4215	FP040121_10.raw	0/0		2.12603	147.425	147.425	1.6	0.00748111	0.000446887	0	0
FALSE	High	PMI-Byonic	PMI-Byonic (A2)	A	2	Ambiguous	IGSYRCACRATHTGPHCELPYVPCSPSPCQNGGTCRPTGDTTHE	[E].IGsYrcAcRATHTGPHcELPYVPcSPSPcQnGGTcRPTGDTTHE.[C]	S3(Fuc(1)); R5(Deamidated); C6(Carbamidomethyl); C8(Carbamidomethyl); C17(Carbamidomethyl); C24(Carbamidomethyl); C29(Carbamidomethyl); N31(Deamidated); C35(Carbamidomethyl)	1	1	Q01705	Q01705	Neurogenic locus notch homolog protein 1 OS=Mus musculus OX=10090 GN=Notch1 PE=1 SV=3	2	6	6		0	2	2	2	859.875	5154.21	5150.16	786.284	0.674915	0	0	364719	HCD (High Energy Collision Dissociation)	MS2	70.2528	100	11.2628	4222	4222	4215	FP040121_10.raw	0/0		1.67633	54.3873	54.3873	0	0.0210705	0.00152459	0	0
FALSE	High	PMI-Byonic	PMI-Byonic (A2)	A	2	Ambiguous	IGSYRCACRATHTGPHCELPYVPCSPSPCQNGGTCRPTGDTTHE	[E].IGSYRcAcRATHTGPHcELPYVPcsPsPcqNGGTcRPTGDTTHE.[C]	C6(Carbamidomethyl); C8(Carbamidomethyl); C17(Carbamidomethyl); C24(Carbamidomethyl); S25(HexNAc(1)Hex(1)Fuc(1)); S27(Hex(1)Pent(1)R0); C29(Carbamidomethyl); Q30(Deamidated); C35(Carbamidomethyl)	1	1	Q01705	Q01705	Neurogenic locus notch homolog protein 1 OS=Mus musculus OX=10090 GN=Notch1 PE=1 SV=3	2	6	6		0	2	2	2	969.244	5810.43	5808.41	347.515	0.336418	0	0	764372	HCD (High Energy Collision Dissociation)	MS2	66.6507	100	12.5699	4783	4783	4778	FP040121_10.raw	0/0		5.66961	386.348	386.348	0	2.13988e-06	6.1033e-07	0	0
FALSE	High	PMI-Byonic	PMI-Byonic (A2)	A	2	Unambiguous	IGSYRCACRATHTGPHCELPYVPCSPSPCQNGGTCRPTGDTTHE	[E].IGSYRcAcRATHTGPHcELPYVPcsPSPcQnGGTcRPTGDTTHE.[C]	C6(Carbamidomethyl); C8(Carbamidomethyl); C17(Carbamidomethyl); C24(Carbamidomethyl); S25(HexNAc(1)Hex(1)Fuc(1)); C29(Carbamidomethyl); N31(Deamidated); C35(Carbamidomethyl)	1	1	Q01705	Q01705	Neurogenic locus notch homolog protein 1 OS=Mus musculus OX=10090 GN=Notch1 PE=1 SV=3	2	6	6	1	0	1	1	1	920.562	5518.33	5514.31	729.36	0.670319	0	0	274585	HCD (High Energy Collision Dissociation)	MS2	39.4033	100	11.3212	4247	4247	4237	FP040121_10.raw	0/0		2.92252	205.682	205.682	0	0.00119531	8.89004e-05	0	0
FALSE	High	PMI-Byonic	PMI-Byonic (A2)	A	2	Unambiguous	IGSYRCACRATHTGPHCELPYVPCSPSPCQNGGTCRPTGDTTHE	[E].IGsYRcAcRATHTGPHcELPYVPcSPSPcQnGGTcRPTGDTTHE.[C]	S3(Fuc(1)); C6(Carbamidomethyl); C8(Carbamidomethyl); C17(Carbamidomethyl); C24(Carbamidomethyl); C29(Carbamidomethyl); N31(Deamidated); C35(Carbamidomethyl)	1	1	Q01705	Q01705	Neurogenic locus notch homolog protein 1 OS=Mus musculus OX=10090 GN=Notch1 PE=1 SV=3	2	6	6	1	0	1	1	1	859.371	5151.19	5149.18	389.727	0.334462	0	0	763826	HCD (High Energy Collision Dissociation)	MS2	42.2176	100	11.3837	4273	4273	4270	FP040121_10.raw	0/0		6.37525	531.887	531.887	1.6	4.2145e-07	9.8302e-08	0	0
FALSE	High	PMI-Byonic	PMI-Byonic (A2)	A	2	Ambiguous	IGSYRCACRATHTGPHCELPYVPCSPSPCQNGGTCRPTGDTTHE	[E].IGSYRcAcRATHTGPHcELPYVPcsPSPcqNGGTcRPTGDTTHE.[C]	C6(Carbamidomethyl); C8(Carbamidomethyl); C17(Carbamidomethyl); C24(Carbamidomethyl); S25(HexNAc(1)Hex(1)Fuc(1)NeuAc(1)); C29(Carbamidomethyl); Q30(Deamidated); C35(Carbamidomethyl)	1	1	Q01705	Q01705	Neurogenic locus notch homolog protein 1 OS=Mus musculus OX=10090 GN=Notch1 PE=1 SV=3	2	6	6	0.0341	0	1	1	1	969.244	5810.43	5805.41	864.397	0.836362	0	0	764372	HCD (High Energy Collision Dissociation)	MS2	66.6507	100	12.5699	4783	4783	4778	FP040121_10.raw	0/0		5.8737	419.955	419.955	0	1.33751e-06	3.62661e-07	0	0
FALSE	High	PMI-Byonic	PMI-Byonic (A2)	A	2	Unambiguous	IGSYRCACRATHTGPHCELPYVPCSPSPCQNGGTCRPTGDTTHE	[E].IGsYRcAcRATHTGPHcELPYVPcSPSPcQnGGTcRPTGDTTHE.[C]	S3(Fuc(1)); C6(Carbamidomethyl); C8(Carbamidomethyl); C17(Carbamidomethyl); C24(Carbamidomethyl); C29(Carbamidomethyl); N31(Deamidated); C35(Carbamidomethyl)	1	1	Q01705	Q01705	Neurogenic locus notch homolog protein 1 OS=Mus musculus OX=10090 GN=Notch1 PE=1 SV=3	2	5	5	1	0	1	1	1	1031.05	5151.22	5149.18	395.644	0.407449	0	0	362279	HCD (High Energy Collision Dissociation)	MS2	64.7879	100	11.4341	4295	4295	4291	FP040121_10.raw	0/0		1.80227	180.508	180.508	0	0.0157663	0.000874701	0	0
FALSE	High	PMI-Byonic	PMI-Byonic (A2)	A	2	Unambiguous	IGSYRCACRATHTGPHCELPYVPCSPSPCQNGGTCRPTGDTTHE	[E].IGSYRcAcRATHTGPHcELPYVPcsPSPcQnGGTcRPTGDTTHE.[C]	C6(Carbamidomethyl); C8(Carbamidomethyl); C17(Carbamidomethyl); C24(Carbamidomethyl); S25(HexNAc(1)Hex(1)Fuc(1)); C29(Carbamidomethyl); N31(Deamidated); C35(Carbamidomethyl)	1	1	Q01705	Q01705	Neurogenic locus notch homolog protein 1 OS=Mus musculus OX=10090 GN=Notch1 PE=1 SV=3	2	6	6	1	0	1	1	1	920.228	5516.33	5514.31	366.224	0.336579	0	0	267591	HCD (High Energy Collision Dissociation)	MS2	27.1196	100	11.4471	4301	4301	4291	FP040121_10.raw	0/0		2.87144	161.323	161.323	0	0.0013445	0.000105868	0	0
FALSE	High	PMI-Byonic	PMI-Byonic (A2)	A	2	Unambiguous	IGSYRCACRATHTGPHCELPYVPCSPSPCQNGGTCRPTGDTTHE	[E].IGSYRcAcRATHTGPHcELPYVPcSPSPcQnGGtcRPTGDTTHE.[C]	C6(Carbamidomethyl); C8(Carbamidomethyl); C17(Carbamidomethyl); C24(Carbamidomethyl); C29(Carbamidomethyl); N31(Deamidated); T34(Fuc(1)); C35(Carbamidomethyl)	1	1	Q01705	Q01705	Neurogenic locus notch homolog protein 1 OS=Mus musculus OX=10090 GN=Notch1 PE=1 SV=3	2	6	6	1	0	1	1	1	859.372	5151.2	5149.18	391.363	0.335866	0	0	788694	HCD (High Energy Collision Dissociation)	MS2	39.6972	100	11.5047	4325	4325	4324	FP040121_10.raw	0/0		6.85216	582.466	582.466	3.64867	1.40552e-07	2.43628e-08	0	0
FALSE	High	PMI-Byonic	PMI-Byonic (A2)	A	2	Unambiguous	IGSYRCACRATHTGPHCELPYVPCSPSPCQNGGTCRPTGDTTHE	[E].IGSYRcAcRATHTGPHcELPYVPcsPSPcQnGGTcRPTGDTTHE.[C]	C6(Carbamidomethyl); C8(Carbamidomethyl); C17(Carbamidomethyl); C24(Carbamidomethyl); S25(HexNAc(1)Hex(1)Fuc(1)); C29(Carbamidomethyl); N31(Deamidated); C35(Carbamidomethyl)	1	1	Q01705	Q01705	Neurogenic locus notch homolog protein 1 OS=Mus musculus OX=10090 GN=Notch1 PE=1 SV=3	2	6	6	1	0	1	1	1	920.397	5517.35	5514.31	549.917	0.505402	0	0	253334	HCD (High Energy Collision Dissociation)	MS2	32.3622	100	11.7717	4439	4439	4437	FP040121_10.raw	0/0		6.02858	477.157	477.157	0	9.36315e-07	2.94342e-07	0	0
FALSE	High	PMI-Byonic	PMI-Byonic (A2)	A	2	Unambiguous	IGSYRCACRATHTGPHCELPYVPCSPSPCQNGGTCRPTGDTTHE	[E].IGSYRcAcRATHTGPHcELPYVPcSPSPcQnGGtcRPTGDTTHE.[C]	C6(Carbamidomethyl); C8(Carbamidomethyl); C17(Carbamidomethyl); C24(Carbamidomethyl); C29(Carbamidomethyl); N31(Deamidated); T34(Fuc(1)); C35(Carbamidomethyl)	1	1	Q01705	Q01705	Neurogenic locus notch homolog protein 1 OS=Mus musculus OX=10090 GN=Notch1 PE=1 SV=3	2	6	6	1	0	1	1	1	859.538	5152.19	5149.18	584.739	0.501821	0	0	803677	HCD (High Energy Collision Dissociation)	MS2	33.6851	100	12.5245	4763	4763	4756	FP040121_10.raw	0/0		7.15317	565.442	565.442	2.90272	7.02796e-08	1.54252e-08	0	0
FALSE	High	PMI-Byonic	PMI-Byonic (A2)	A	2	Unambiguous	IGSYRCACRATHTGPHCELPYVPCSPSPCQNGGTCRPTGDTTHE	[E].IGSYRcAcRATHTGPHcELPYVPcSPsPcQnGGTcRPTGDTTHE.[C]	C6(Carbamidomethyl); C8(Carbamidomethyl); C17(Carbamidomethyl); C24(Carbamidomethyl); S27(Fuc(1)); C29(Carbamidomethyl); N31(Deamidated); C35(Carbamidomethyl)	1	1	Q01705	Q01705	Neurogenic locus notch homolog protein 1 OS=Mus musculus OX=10090 GN=Notch1 PE=1 SV=3	2	6	6	1	0	1	1	1	859.537	5152.19	5149.18	583.885	0.501088	0	0	795088	HCD (High Energy Collision Dissociation)	MS2	18.1673	100	12.6606	4823	4823	4819	FP040121_10.raw	0/0		6.32938	575.386	575.386	0	4.68398e-07	1.48931e-07	0	0
FALSE	High	PMI-Byonic	PMI-Byonic (A2)	A	2	Unambiguous	IGSYRCACRATHTGPHCELPYVPCSPSPCQNGGTCRPTGDTTHE	[E].IGsYRcAcRATHTGPHcELPYVPcSPSPcqNGGTcRPTGDTTHE.[C]	S3(Fuc(1)); C6(Carbamidomethyl); C8(Carbamidomethyl); C17(Carbamidomethyl); C24(Carbamidomethyl); C29(Carbamidomethyl); Q30(Deamidated); C35(Carbamidomethyl)	1	1	Q01705	Q01705	Neurogenic locus notch homolog protein 1 OS=Mus musculus OX=10090 GN=Notch1 PE=1 SV=3	2	5	5	1	0	1	1	1	1031.45	5153.21	5149.18	781.946	0.805276	0	0	402045	HCD (High Energy Collision Dissociation)	MS2	70.2024	100	11.577	4356	4356	4349	FP040121_10.raw	0/0		1.01566	80.38	80.38	0	0.096458	0.00602585	0	0
FALSE	High	PMI-Byonic	PMI-Byonic (A2)	A	2	Unambiguous	IGSYRCACRATHTGPHCELPYVPCSPSPCQNGGTCRPTGDTTHE	[E].IGSYRcAcRATHTGPHcELPYVPcSPSPcQnGGtcRPTGDTTHE.[C]	C6(Carbamidomethyl); C8(Carbamidomethyl); C17(Carbamidomethyl); C24(Carbamidomethyl); C29(Carbamidomethyl); N31(Deamidated); T34(Fuc(1)); C35(Carbamidomethyl)	1	1	Q01705	Q01705	Neurogenic locus notch homolog protein 1 OS=Mus musculus OX=10090 GN=Notch1 PE=1 SV=3	2	5	5	1	0	1	1	1	1031.05	5151.21	5149.18	393.511	0.405252	0	0	232275	HCD (High Energy Collision Dissociation)	MS2	0	100	12.3756	4698	4698	4690	FP040121_10.raw	0/0		3.50207	336.451	336.451	3.1487	0.000314721	4.23351e-05	0	0
FALSE	High	PMI-Byonic	PMI-Byonic (A2)	A	2	Unambiguous	IGSYRCACRATHTGPHCELPYVPCSPSPCQNGGTCRPTGDTTHE	[E].IGSYRcAcRATHTGPHcELPYVPcSPSPcQnGGtcRPTGDTTHE.[C]	C6(Carbamidomethyl); C8(Carbamidomethyl); C17(Carbamidomethyl); C24(Carbamidomethyl); C29(Carbamidomethyl); N31(Deamidated); T34(Fuc(1)); C35(Carbamidomethyl)	1	1	Q01705	Q01705	Neurogenic locus notch homolog protein 1 OS=Mus musculus OX=10090 GN=Notch1 PE=1 SV=3	2	6	6	1	0	1	1	1	859.371	5151.19	5149.18	390.651	0.335256	0	0	936069	HCD (High Energy Collision Dissociation)	MS2	45.3208	100	11.6177	4373	4373	4371	FP040121_10.raw	0/0		6.39644	557.748	557.748	0.946572	4.01381e-07	7.92934e-08	0	0
FALSE	High	PMI-Byonic	PMI-Byonic (A2)	A	2	Unambiguous	IGSYRCACRATHTGPHCELPYVPCSPSPCQNGGTCRPTGDTTHE	[E].IGSYRcAcRATHTGPHcELPYVPcsPSPcQnGGTcRPTGDTTHE.[C]	C6(Carbamidomethyl); C8(Carbamidomethyl); C17(Carbamidomethyl); C24(Carbamidomethyl); S25(HexNAc(1)Hex(1)Fuc(1)); C29(Carbamidomethyl); N31(Deamidated); C35(Carbamidomethyl)	1	1	Q01705	Q01705	Neurogenic locus notch homolog protein 1 OS=Mus musculus OX=10090 GN=Notch1 PE=1 SV=3	2	6	6	1	0	1	1	1	920.396	5517.34	5514.31	549.12	0.50467	0	0	506416	HCD (High Energy Collision Dissociation)	MS2	0	100	11.6477	4386	4386	4382	FP040121_10.raw	0/0		5.80676	428.152	428.152	0	1.56041e-06	4.01299e-07	0	0
FALSE	High	PMI-Byonic	PMI-Byonic (A2)	A	2	Unambiguous	IGSYRCACRATHTGPHCELPYVPCSPSPCQNGGTCRPTGDTTHE	[E].IGSYRcAcRATHTGPHcELPYVPcsPSPcQnGGTcRPTGDTTHE.[C]	C6(Carbamidomethyl); C8(Carbamidomethyl); C17(Carbamidomethyl); C24(Carbamidomethyl); S25(HexNAc(1)Hex(1)Fuc(1)NeuAc(1)); C29(Carbamidomethyl); N31(Deamidated); C35(Carbamidomethyl)	1	1	Q01705	Q01705	Neurogenic locus notch homolog protein 1 OS=Mus musculus OX=10090 GN=Notch1 PE=1 SV=3	2	6	6	1	0	1	1	1	968.914	5808.45	5805.41	523.885	0.506895	0	0	621219	HCD (High Energy Collision Dissociation)	MS2	11.86	100	12.6911	4836	4836	4830	FP040121_10.raw	0/0		5.15363	409.981	409.981	0	7.02046e-06	1.40616e-06	0	0
FALSE	High	PMI-Byonic	PMI-Byonic (A2)	A	2	Unambiguous	IGSYRCACRATHTGPHCELPYVPCSPSPCQNGGTCRPTGDTTHE	[E].IGSYRcAcRATHTGPHcELPYVPcSPsPcqNGGTcRPTGDTTHE.[C]	C6(Carbamidomethyl); C8(Carbamidomethyl); C17(Carbamidomethyl); C24(Carbamidomethyl); S27(HexNAc(1)Hex(1)Fuc(1)NeuAc(1)); C29(Carbamidomethyl); Q30(Deamidated); C35(Carbamidomethyl)	1	1	Q01705	Q01705	Neurogenic locus notch homolog protein 1 OS=Mus musculus OX=10090 GN=Notch1 PE=1 SV=3	2	6	6	1	0	1	1	1	968.749	5807.46	5805.41	352.683	0.341245	0	0	317757	HCD (High Energy Collision Dissociation)	MS2	0	100	11.6798	4400	4400	4393	FP040121_10.raw	0/0		2.46679	211.554	211.554	0	0.00341362	0.000255015	0	0
FALSE	High	PMI-Byonic	PMI-Byonic (A2)	A	2	Unambiguous	IGSYRCACRATHTGPHCELPYVPCSPSPCQNGGTCRPTGDTTHE	[E].IGsYRcAcRATHTGPHcELPYVPcSPSPcqNGGTcRPTGDTTHE.[C]	S3(Fuc(1)); C6(Carbamidomethyl); C8(Carbamidomethyl); C17(Carbamidomethyl); C24(Carbamidomethyl); C29(Carbamidomethyl); Q30(Deamidated); C35(Carbamidomethyl)	1	1	Q01705	Q01705	Neurogenic locus notch homolog protein 1 OS=Mus musculus OX=10090 GN=Notch1 PE=1 SV=3	2	5	5	1	0	1	1	1	1031.05	5151.23	5149.18	398.133	0.410012	0	0	388631	HCD (High Energy Collision Dissociation)	MS2	70.0596	100	11.7075	4412	4412	4404	FP040121_10.raw	0/0		1.46383	191.183	191.183	0	0.0343693	0.00248809	0	0
FALSE	High	PMI-Byonic	PMI-Byonic (A2)	A	2	Unambiguous	IGSYRCACRATHTGPHCELPYVPCSPSPCQNGGTCRPTGDTTHE	[E].IGsYRcAcRATHTGPHcELPYVPcSPSPcqNGGTcRPTGDTTHE.[C]	S3(Fuc(1)); C6(Carbamidomethyl); C8(Carbamidomethyl); C17(Carbamidomethyl); C24(Carbamidomethyl); C29(Carbamidomethyl); Q30(Deamidated); C35(Carbamidomethyl)	1	1	Q01705	Q01705	Neurogenic locus notch homolog protein 1 OS=Mus musculus OX=10090 GN=Notch1 PE=1 SV=3	2	5	5	1	0	1	1	1	1031.45	5153.23	5149.18	786.806	0.810281	0	0	313971	HCD (High Energy Collision Dissociation)	MS2	18.8817	100	12.7234	4850	4850	4841	FP040121_10.raw	0/0		1.40813	191.138	191.138	0	0.0390725	0.00288147	0	0
FALSE	High	PMI-Byonic	PMI-Byonic (A2)	A	2	Unambiguous	IGSYRCACRATHTGPHCELPYVPCSPSPCQNGGTCRPTGDTTHE	[E].IGSYRcAcRATHTGPHcELPYVPcsPSPcQnGGTcRPTGDTTHE.[C]	C6(Carbamidomethyl); C8(Carbamidomethyl); C17(Carbamidomethyl); C24(Carbamidomethyl); S25(HexNAc(1)Hex(1)Fuc(1)); C29(Carbamidomethyl); N31(Deamidated); C35(Carbamidomethyl)	1	1	Q01705	Q01705	Neurogenic locus notch homolog protein 1 OS=Mus musculus OX=10090 GN=Notch1 PE=1 SV=3	2	6	6	1	0	1	1	1	920.563	5518.34	5514.31	730.621	0.671479	0	0	301144	HCD (High Energy Collision Dissociation)	MS2	48.7315	100	11.5215	4332	4332	4327	FP040121_10.raw	0/0		4.60293	346.714	346.714	0	2.49502e-05	2.52361e-06	0	0
FALSE	High	PMI-Byonic	PMI-Byonic (A2)	A	2	Unambiguous	IGSYRCACRATHTGPHCELPYVPCSPSPCQNGGTCRPTGDTTHE	[E].IGsYRcAcRATHTGPHcELPYVPcSPSPcQnGGTcRPTGDTTHE.[C]	S3(Fuc(1)); C6(Carbamidomethyl); C8(Carbamidomethyl); C17(Carbamidomethyl); C24(Carbamidomethyl); C29(Carbamidomethyl); N31(Deamidated); C35(Carbamidomethyl)	1	1	Q01705	Q01705	Neurogenic locus notch homolog protein 1 OS=Mus musculus OX=10090 GN=Notch1 PE=1 SV=3	2	5	5	1	0	1	1	1	1031.05	5151.21	5149.18	393.748	0.405496	0	0	394399	HCD (High Energy Collision Dissociation)	MS2	0	100	11.8339	4466	4466	4459	FP040121_10.raw	0/0		4.59414	384.924	384.924	1.6	2.54603e-05	2.99171e-06	0	0
FALSE	High	PMI-Byonic	PMI-Byonic (A2)	A	2	Unambiguous	LPYVPCSPSPCQNGGTCRPTGDTTHE	[E].LPYVPcSPSPcqNGGtcRPTGDTTHE.[C]	C6(Carbamidomethyl); C11(Carbamidomethyl); Q12(Deamidated); T16(Fuc(1)); C17(Carbamidomethyl)	1	1	Q01705	Q01705	Neurogenic locus notch homolog protein 1 OS=Mus musculus OX=10090 GN=Notch1 PE=1 SV=3	1	3	3	1	0	1	1	1	1012.44	3035.29	3035.28	4.25198	0.00430198	0	0	148992	HCD (High Energy Collision Dissociation)	MS2	41.8308	100	11.5324	4337	4337	4327	FP040121_10.raw	0/0		1.33727	226.041	226.041	0.3	0.0459972	0.00334015	0	0
FALSE	High	PMI-Byonic	PMI-Byonic (A2)	A	2	Unambiguous	CQCLQGYTGPRCE	[E].cQcLQGYTGPRcE.[I]	C1(Carbamidomethyl); C3(Carbamidomethyl); C12(Carbamidomethyl)	1	1	Q01705	Q01705	Neurogenic locus notch homolog protein 1 OS=Mus musculus OX=10090 GN=Notch1 PE=1 SV=3	0	2	2	1	0	1	1	1	814.837	1628.67	1628.66	3.75804	0.00306028	0	0	501141	HCD (High Energy Collision Dissociation)	MS2	0	100	9.55328	3503	3503	3499	FP040121_10.raw	0/0		3.92772	559.562	559.562	559.562	0.000118108	1.15637e-05	0	0
FALSE	High	PMI-Byonic	PMI-Byonic (A2)	A	2	Unambiguous	CQCLQGYTGPRCE	[E].cQcLQGYTGPRcE.[I]	C1(Carbamidomethyl); C3(Carbamidomethyl); C12(Carbamidomethyl)	1	1	Q01705	Q01705	Neurogenic locus notch homolog protein 1 OS=Mus musculus OX=10090 GN=Notch1 PE=1 SV=3	0	2	2	1	0	1	1	1	814.836	1628.67	1628.66	2.25901	0.00183958	0	0	396475	HCD (High Energy Collision Dissociation)	MS2	0	100	9.77603	3595	3595	3594	FP040121_10.raw	0/0		3.81866	502.502	502.502	502.502	0.000151824	1.57986e-05	0	0
FALSE	High	PMI-Byonic	PMI-Byonic (A2)	A	2	Unambiguous	CQCLQGYTGPRCE	[E].cQcLQGYTGPRcE.[I]	C1(Carbamidomethyl); C3(Carbamidomethyl); C12(Carbamidomethyl)	1	1	Q01705	Q01705	Neurogenic locus notch homolog protein 1 OS=Mus musculus OX=10090 GN=Notch1 PE=1 SV=3	0	3	3	1	0	1	1	1	543.559	1628.66	1628.66	0.789203	0.000428448	0	0	582023	HCD (High Energy Collision Dissociation)	MS2	47.3154	100	9.57187	3511	3511	3507	FP040121_10.raw	0/0		0.960361	417.85	417.205	417.205	0.109557	0.00796548	0	0
FALSE	High	PMI-Byonic	PMI-Byonic (A2)	A	2	Unambiguous	CQCLQGYTGPRCE	[E].cQcLQGYTGPRcE.[I]	C1(Carbamidomethyl); C3(Carbamidomethyl); C12(Carbamidomethyl)	1	1	Q01705	Q01705	Neurogenic locus notch homolog protein 1 OS=Mus musculus OX=10090 GN=Notch1 PE=1 SV=3	0	2	2	1	0	1	1	1	814.835	1628.66	1628.66	0.61008	0.000496807	0	0	5588866	HCD (High Energy Collision Dissociation)	MS2	0	35.4111	9.66585	3548	3548	3547	FP040121_10.raw	0/0		5.75134	625.906	605.876	605.876	1.7728e-06	4.44158e-07	0	0
FALSE	High	PMI-Byonic	PMI-Byonic (A2)	A	2	Unambiguous	CQCLQGYTGPRCE	[E].cQcLQGYTGPRcE.[I]	C1(Carbamidomethyl); C3(Carbamidomethyl); C12(Carbamidomethyl)	1	1	Q01705	Q01705	Neurogenic locus notch homolog protein 1 OS=Mus musculus OX=10090 GN=Notch1 PE=1 SV=3	0	2	2	1	0	1	1	1	814.835	1628.66	1628.66	0.759983	0.000618877	0	0	264758	HCD (High Energy Collision Dissociation)	MS2	0	100	9.9005	3648	3648	3643	FP040121_10.raw	0/0		2.24929	372.232	372.232	372.232	0.00563267	0.000361103	0	0
FALSE	High	PMI-Byonic	PMI-Byonic (A2)	A	2	Unambiguous	CQCLQGYTGPRCE	[E].cQcLQGYTGPRcE.[I]	C1(Carbamidomethyl); C3(Carbamidomethyl); C12(Carbamidomethyl)	1	1	Q01705	Q01705	Neurogenic locus notch homolog protein 1 OS=Mus musculus OX=10090 GN=Notch1 PE=1 SV=3	0	3	3	1	0	1	1	1	543.559	1628.66	1628.66	1.01406	0.000550518	0	0	1.93117e+06	HCD (High Energy Collision Dissociation)	MS2	23.4822	44.6621	9.67792	3553	3553	3552	FP040121_10.raw	0/0		1.49791	448.965	448.965	448.965	0.0317755	0.00213775	0	0
FALSE	High	PMI-Byonic	PMI-Byonic (A2)	A	2	Unambiguous	IDVNECISNPCQNDATCLDQIGE	[E].IDVNEcIsNPcQNDAtcLDQIGE.[F]	C6(Carbamidomethyl); S8(Fuc(1)); C11(Carbamidomethyl); T16(Hex(1)Pent(2)); C17(Carbamidomethyl)	1	1	Q01705	Q01705	Neurogenic locus notch homolog protein 1 OS=Mus musculus OX=10090 GN=Notch1 PE=1 SV=3	4	3	3	1	0	1	1	1	1079.78	3237.33	3237.31	5.88581	0.00635141	0	0	209270	HCD (High Energy Collision Dissociation)	MS2	0	100	14.8887	5768	5768	5765	FP040121_10.raw	0/0		1.28724	284.895	284.895	0	0.0516136	0.00433685	0	0
FALSE	High	PMI-Byonic	PMI-Byonic (A2)	A	2	Unambiguous	GVYCEINTDECASSPCLHNGHCMDKINE	[E].GVYcEINTDEcASsPcLHnGHcMDKINE.[F]	C4(Carbamidomethyl); C11(Carbamidomethyl); S14(Hex(1)Pent(2)); C16(Carbamidomethyl); N19(Deamidated); C22(Carbamidomethyl)	1	1	Q01705	Q01705	Neurogenic locus notch homolog protein 1 OS=Mus musculus OX=10090 GN=Notch1 PE=1 SV=3	4	4	4	1	0	1	1	1	935.124	3737.47	3737.45	4.9034	0.00458156	0	0	354808	HCD (High Energy Collision Dissociation)	MS2	0	100	11.5129	4328	4328	4327	FP040121_10.raw	0/0		7.66708	673.715	673.715	0	2.15238e-08	7.35927e-09	0	0
FALSE	High	PMI-Byonic	PMI-Byonic (A2)	A	2	Unambiguous	GVYCEINTDECASSPCLHNGHCMDKINE	[E].GVYcEINTDEcASsPcLHnGHcMDKINE.[F]	C4(Carbamidomethyl); C11(Carbamidomethyl); S14(Hex(1)Pent(2)); C16(Carbamidomethyl); N19(Deamidated); C22(Carbamidomethyl)	1	1	Q01705	Q01705	Neurogenic locus notch homolog protein 1 OS=Mus musculus OX=10090 GN=Notch1 PE=1 SV=3	4	4	4	1	0	1	1	1	935.372	3738.47	3737.45	270.702	0.252934	0	0	565564	HCD (High Energy Collision Dissociation)	MS2	33.1221	100	11.8317	4465	4465	4459	FP040121_10.raw	0/0		11.6671	899.949	899.949	0	2.15237e-12	2.15216e-12	0	0
FALSE	High	PMI-Byonic	PMI-Byonic (A2)	A	2	Unambiguous	GVYCEINTDECASSPCLHNGHCMDKINE	[E].GVYcEINTDEcAsSPcLHNGHcMDKINE.[F]	C4(Carbamidomethyl); C11(Carbamidomethyl); S13(Hex(1)Pent(2)); C16(Carbamidomethyl); C22(Carbamidomethyl)	1	1	Q01705	Q01705	Neurogenic locus notch homolog protein 1 OS=Mus musculus OX=10090 GN=Notch1 PE=1 SV=3	4	4	4	1	0	1	1	1	935.377	3738.48	3736.47	539.224	0.503698	0	0	743922	HCD (High Energy Collision Dissociation)	MS2	22.6254	100	11.4073	4283	4283	4281	FP040121_10.raw	0/0		7.66708	657.329	657.329	0	2.15238e-08	5.78545e-09	0	0
FALSE	High	PMI-Byonic	PMI-Byonic (A2)	A	2	Unambiguous	GVYCEINTDECASSPCLHNGHCMDKINE	[E].GVYcEINTDEcASsPcLHNGHcMDKINE.[F]	C4(Carbamidomethyl); C11(Carbamidomethyl); S14(Hex(1)Pent(2)); C16(Carbamidomethyl); C22(Carbamidomethyl)	1	1	Q01705	Q01705	Neurogenic locus notch homolog protein 1 OS=Mus musculus OX=10090 GN=Notch1 PE=1 SV=3	4	4	4	1	0	1	1	1	934.874	3736.47	3736.47	1.0189	0.000951772	0	0	186256	HCD (High Energy Collision Dissociation)	MS2	0	100	11.2825	4230	4230	4226	FP040121_10.raw	0/0		4.86798	520.681	520.681	0	1.35525e-05	1.67021e-06	0	0
FALSE	High	PMI-Byonic	PMI-Byonic (A2)	A	2	Unambiguous	GVYCEINTDECASSPCLHNGHCMDKINE	[E].GVYcEINTDEcASsPcLHnGHcMDKINE.[F]	C4(Carbamidomethyl); C11(Carbamidomethyl); S14(Hex(1)Pent(2)); C16(Carbamidomethyl); N19(Deamidated); C22(Carbamidomethyl)	1	1	Q01705	Q01705	Neurogenic locus notch homolog protein 1 OS=Mus musculus OX=10090 GN=Notch1 PE=1 SV=3	4	4	4	1	0	1	1	1	935.12	3737.46	3737.45	1.37598	0.00128566	0	0	233546	HCD (High Energy Collision Dissociation)	MS2	0	100	11.9563	4518	4518	4514	FP040121_10.raw	0/0		7.66708	688.369	688.369	0	2.15238e-08	8.64695e-09	0	0
FALSE	High	PMI-Byonic	PMI-Byonic (A2)	A	2	Unambiguous	GVYCEINTDECASSPCLHNGHCMDKINE	[E].GVYcEINTDEcAsSPcLHnGHcMdKINE.[F]	C4(Carbamidomethyl); C11(Carbamidomethyl); S13(Hex(1)Pent(2)); C16(Carbamidomethyl); N19(Deamidated); C22(Carbamidomethyl); D24(Oxidation)	1	1	Q01705	Q01705	Neurogenic locus notch homolog protein 1 OS=Mus musculus OX=10090 GN=Notch1 PE=1 SV=3	4	4	4	1	0	1	1	1	939.622	3755.46	3753.45	536.934	0.503839	0	0	303446	HCD (High Energy Collision Dissociation)	MS2	0	100	11.9136	4500	4500	4492	FP040121_10.raw	0/0		2.79239	313.626	313.626	0	0.00161291	0.000157612	0	0
FALSE	High	PMI-Byonic	PMI-Byonic (A2)	A	2	Unambiguous	GVYCEINTDECASSPCLHNGHCMDKINE	[E].GVYcEINTDEcASsPcLHnGHcMDKINE.[F]	C4(Carbamidomethyl); C11(Carbamidomethyl); S14(Hex(1)Pent(2)); C16(Carbamidomethyl); N19(Deamidated); C22(Carbamidomethyl)	1	1	Q01705	Q01705	Neurogenic locus notch homolog protein 1 OS=Mus musculus OX=10090 GN=Notch1 PE=1 SV=3	4	4	4	1	0	1	1	1	935.625	3739.48	3737.45	541.138	0.505619	0	0	301412	HCD (High Energy Collision Dissociation)	MS2	18.1703	100	11.652	4388	4388	4382	FP040121_10.raw	0/0		4.2995	407.344	407.344	0	5.01761e-05	5.67273e-06	0	0
FALSE	High	PMI-Byonic	PMI-Byonic (A2)	A	2	Unambiguous	INTDECASSPCLHNGHCMDKINE	[E].INTDEcASsPcLHnGHcMDKINE.[F]	C6(Carbamidomethyl); S9(Hex(1)Pent(2)); C11(Carbamidomethyl); N14(Deamidated); C17(Carbamidomethyl)	1	1	Q01705	Q01705	Neurogenic locus notch homolog protein 1 OS=Mus musculus OX=10090 GN=Notch1 PE=1 SV=3	3	4	4	1	0	1	1	1	783.064	3129.24	3129.23	2.54291	0.00198933	0	0	175401	HCD (High Energy Collision Dissociation)	MS2	0	100	10.5566	3922	3922	3920	FP040121_10.raw	0/0		4.27087	511.964	511.964	1.2	5.35954e-05	6.56019e-06	0	0
FALSE	High	PMI-Byonic	PMI-Byonic (A2)	A	2	Unambiguous	INTDECASSPCLHNGHCMDKINE	[E].INTDEcASsPcLHnGHcMDKINE.[F]	C6(Carbamidomethyl); S9(Hex(1)Pent(2)); C11(Carbamidomethyl); N14(Deamidated); C17(Carbamidomethyl)	1	1	Q01705	Q01705	Neurogenic locus notch homolog protein 1 OS=Mus musculus OX=10090 GN=Notch1 PE=1 SV=3	3	4	4	1	0	1	1	1	783.314	3130.24	3129.23	321.955	0.251867	0	0	576249	HCD (High Energy Collision Dissociation)	MS2	17.2856	100	10.4328	3870	3870	3865	FP040121_10.raw	0/0		6.22478	631.965	631.965	1.2	5.95957e-07	1.6925e-07	0	0
FALSE	High	PMI-Byonic	PMI-Byonic (A2)	A	2	Unambiguous	INTDECASSPCLHNGHCMDKINE	[E].INTDEcASsPcLHnGHcMDKINE.[F]	C6(Carbamidomethyl); S9(Hex(1)Pent(2)R0); C11(Carbamidomethyl); N14(Deamidated); C17(Carbamidomethyl)	1	1	Q01705	Q01705	Neurogenic locus notch homolog protein 1 OS=Mus musculus OX=10090 GN=Notch1 PE=1 SV=3	3	4	4	1	0	1	1	1	783.066	3129.24	3129.23	4.33732	0.00339312	0	0	90492.2	HCD (High Energy Collision Dissociation)	MS2	5.77303	100	10.256	3796	3796	3793	FP040121_10.raw	0/0		3.69893	382.248	382.248	1.2	0.000200017	2.16173e-05	0	0
FALSE	High	PMI-Byonic	PMI-Byonic (A2)	A	2	Unambiguous	FQCQCPKGFNGHLCQYDVDECASTPCKNGAKCLDGPNTYTCVCTE	[E].FQcQcPKGFnGHLcQYDVDEcAStPcKNGAKcLDGPnTYTcVcTE.[G]	C3(Carbamidomethyl); C5(Carbamidomethyl); N10(Deamidated); C14(Carbamidomethyl); C21(Carbamidomethyl); T24(Hex(1)Pent(2)); C26(Carbamidomethyl); C32(Carbamidomethyl); N37(Oxidation); C41(Carbamidomethyl); C43(Carbamidomethyl)	1	1	Q01705	Q01705	Neurogenic locus notch homolog protein 1 OS=Mus musculus OX=10090 GN=Notch1 PE=1 SV=3	4	5	5	1	0	1	1	1	1159.07	5791.31	5790.3	174.133	0.201657	0	0	138566	HCD (High Energy Collision Dissociation)	MS2	0	100	12.9289	4937	4937	4929	FP040121_10.raw	0/0		3.63684	307.02	307.02	0	0.000230759	2.81206e-05	0	0
FALSE	High	PMI-Byonic	PMI-Byonic (A2)	A	2	Unambiguous	FQCQCPKGFNGHLCQYDVDECASTPCKNGAKCLDGPNTYTCVCTE	[E].FQcQcPKGFnGHLcQYDVDEcAsTPcKNGAKcLDGPNTYTcVcTE.[G]	C3(Carbamidomethyl); C5(Carbamidomethyl); N10(Deamidated); C14(Carbamidomethyl); C21(Carbamidomethyl); S23(Hex(1)Pent(2)); C26(Carbamidomethyl); C32(Carbamidomethyl); C41(Carbamidomethyl); C43(Carbamidomethyl)	1	1	Q01705	Q01705	Neurogenic locus notch homolog protein 1 OS=Mus musculus OX=10090 GN=Notch1 PE=1 SV=3	4	5	5	1	0	1	1	1	1155.87	5775.33	5774.31	176.208	0.203496	0	0	159162	HCD (High Energy Collision Dissociation)	MS2	0	100	12.8901	4920	4920	4918	FP040121_10.raw	0/0		4.71323	441.783	441.783	0	1.93539e-05	2.04645e-06	0	0
FALSE	High	PMI-Byonic	PMI-Byonic (A2)	A	2	Unambiguous	FQCQCPKGFNGHLCQYDVDECASTPCKNGAKCLDGPNTYTCVCTE	[E].FQcQcPKGFnGHLcQYDVDEcAsTPcKNGAKcLDGPNTYTcVcTE.[G]	C3(Carbamidomethyl); C5(Carbamidomethyl); N10(Deamidated); C14(Carbamidomethyl); C21(Carbamidomethyl); S23(Hex(1)Pent(2)); C26(Carbamidomethyl); C32(Carbamidomethyl); C41(Carbamidomethyl); C43(Carbamidomethyl)	1	1	Q01705	Q01705	Neurogenic locus notch homolog protein 1 OS=Mus musculus OX=10090 GN=Notch1 PE=1 SV=3	4	5	5	1	0	1	1	1	1156.47	5778.32	5774.31	695.201	0.802861	0	0	1.16734e+06	HCD (High Energy Collision Dissociation)	MS2	37.1096	100	12.6316	4810	4810	4808	FP040121_10.raw	0/0		5.19029	414.366	414.366	0	6.45223e-06	1.15589e-06	0	0
FALSE	High	PMI-Byonic	PMI-Byonic (A2)	A	2	Unambiguous	FQCQCPKGFNGHLCQYDVDECASTPCKNGAKCLDGPNTYTCVCTE	[E].FQcQcPKGFnGHLcQYDVDEcAStPcKNGAKcLDGPNTYTcVcTE.[G]	C3(Carbamidomethyl); C5(Carbamidomethyl); N10(Deamidated); C14(Carbamidomethyl); C21(Carbamidomethyl); T24(Hex(1)Pent(2)); C26(Carbamidomethyl); C32(Carbamidomethyl); C41(Carbamidomethyl); C43(Carbamidomethyl)	1	1	Q01705	Q01705	Neurogenic locus notch homolog protein 1 OS=Mus musculus OX=10090 GN=Notch1 PE=1 SV=3	4	5	5	1	0	1	1	1	1155.87	5775.33	5774.31	177.159	0.204595	0	0	246470	HCD (High Energy Collision Dissociation)	MS2	0	100	12.7603	4865	4865	4863	FP040121_10.raw	0/0		5.49125	491.434	491.434	0	3.2266e-06	7.63858e-07	0	0
FALSE	High	PMI-Byonic	PMI-Byonic (A2)	A	2	Unambiguous	FQCQCPKGFNGHLCQYDVDECASTPCKNGAKCLDGPNTYTCVCTE	[E].FQcQcPKGFNGHLcQYDVDEcAsTPcKNGAKcLDGPnTYTcVcTE.[G]	C3(Carbamidomethyl); C5(Carbamidomethyl); C14(Carbamidomethyl); C21(Carbamidomethyl); S23(Hex(1)Pent(2)); C26(Carbamidomethyl); C32(Carbamidomethyl); N37(Oxidation); C41(Carbamidomethyl); C43(Carbamidomethyl)	1	1	Q01705	Q01705	Neurogenic locus notch homolog protein 1 OS=Mus musculus OX=10090 GN=Notch1 PE=1 SV=3	4	5	5	1	0	1	1	1	1159.27	5792.31	5789.32	517.245	0.598899	0	0	793257	HCD (High Energy Collision Dissociation)	MS2	68.2502	100	12.5267	4764	4764	4756	FP040121_10.raw	0/0		1.29456	282.99	282.99	0	0.0507502	0.0038392	0	0
FALSE	High	PMI-Byonic	PMI-Byonic (A2)	A	2	Unambiguous	FQCQCPKGFNGHLCQYDVDECASTPCKNGAKCLDGPNTYTCVCTE	[E].FQcQcPKGFNGHLcqYDVDEcAStPcKNGAKcLDGPnTYTcVcTE.[G]	C3(Carbamidomethyl); C5(Carbamidomethyl); C14(Carbamidomethyl); Q15(Deamidated); C21(Carbamidomethyl); T24(Hex(1)Pent(2)); C26(Carbamidomethyl); C32(Carbamidomethyl); N37(Deamidated); C41(Carbamidomethyl); C43(Carbamidomethyl)	1	1	Q01705	Q01705	Neurogenic locus notch homolog protein 1 OS=Mus musculus OX=10090 GN=Notch1 PE=1 SV=3	4	5	5	1	0	1	1	1	1156.67	5779.33	5775.29	698.442	0.806742	0	0	983024	HCD (High Energy Collision Dissociation)	MS2	32.6564	100	12.5201	4761	4761	4756	FP040121_10.raw	0/0		3.30142	259.43	259.43	0	0.000499546	5.8577e-05	0	0
FALSE	High	PMI-Byonic	PMI-Byonic (A2)	A	2	Unambiguous	FQCQCPKGFNGHLCQYDVDE	[E].FQcQcPKGFnGHLcQYDVDE.[C]	C3(Carbamidomethyl); C5(Carbamidomethyl); N10(Deamidated); C14(Carbamidomethyl)	1	1	Q01705	Q01705	Neurogenic locus notch homolog protein 1 OS=Mus musculus OX=10090 GN=Notch1 PE=1 SV=3	2	3	3	1	0	1	1	1	835.014	2503.03	2503.01	6.48686	0.00541222	0	0	324667	HCD (High Energy Collision Dissociation)	MS2	4.05579	100	12.4442	4728	4728	4723	FP040121_10.raw	0/0		1.94218	317.089	244.411	76.0708	0.011424	0.000699506	0	0
FALSE	High	PMI-Byonic	PMI-Byonic (A2)	A	2	Unambiguous	FQCQCPKGFNGHLCQYDVDECASTPCKNGAKCLDGPNTYTCVCTE	[E].FQcQcPKGFNGHLcQYDVDEcAsTPcKnGAKcLdGPNTYTcVcTE.[G]	C3(Carbamidomethyl); C5(Carbamidomethyl); C14(Carbamidomethyl); C21(Carbamidomethyl); S23(Hex(1)Pent(2)); C26(Carbamidomethyl); N28(Deamidated); C32(Carbamidomethyl); D34(Oxidation); C41(Carbamidomethyl); C43(Carbamidomethyl)	1	1	Q01705	Q01705	Neurogenic locus notch homolog protein 1 OS=Mus musculus OX=10090 GN=Notch1 PE=1 SV=3	4	5	5	1	0	1	1	1	1159.67	5794.33	5790.3	694.855	0.804684	0	0	316818	HCD (High Energy Collision Dissociation)	MS2	33.7064	100	12.4036	4710	4710	4701	FP040121_10.raw	0/0		3.56137	273.296	273.296	0	0.000274555	3.82081e-05	0	0
FALSE	High	PMI-Byonic	PMI-Byonic (A2)	A	2	Unambiguous	FQCQCPKGFNGHLCQYDVDECASTPCKNGAKCLDGPNTYTCVCTE	[E].FQcQcPKGFnGHLcQYDVDEcASTPcKnGAKcLDGPNtYTcVcTE.[G]	C3(Carbamidomethyl); C5(Carbamidomethyl); N10(Deamidated); C14(Carbamidomethyl); C21(Carbamidomethyl); C26(Carbamidomethyl); N28(Oxidation); C32(Carbamidomethyl); T38(Hex(1)Pent(2)); C41(Carbamidomethyl); C43(Carbamidomethyl)	1	1	Q01705	Q01705	Neurogenic locus notch homolog protein 1 OS=Mus musculus OX=10090 GN=Notch1 PE=1 SV=3	4	5	5	1	0	1	1	1	1159.07	5791.3	5790.3	172.657	0.199948	0	0	185163	HCD (High Energy Collision Dissociation)	MS2	0	100	12.784	4875	4875	4874	FP040121_10.raw	0/0		6.51213	560.839	560.839	2.4	3.07516e-07	5.9163e-08	0	0
FALSE	High	PMI-Byonic	PMI-Byonic (A2)	A	2	Unambiguous	FQCQCPKGFNGHLCQYDVDECASTPCKNGAKCLDGPNTYTCVCTE	[E].FQcQcPKGFNGHLcQYDVDEcAStPcKNGAKcLDGPNTYTcVcTE.[G]	C3(Carbamidomethyl); C5(Carbamidomethyl); C14(Carbamidomethyl); C21(Carbamidomethyl); T24(Hex(1)Pent(2)); C26(Carbamidomethyl); C32(Carbamidomethyl); C41(Carbamidomethyl); C43(Carbamidomethyl)	1	1	Q01705	Q01705	Neurogenic locus notch homolog protein 1 OS=Mus musculus OX=10090 GN=Notch1 PE=1 SV=3	4	5	5	1	0	1	1	1	1156.07	5776.33	5773.32	520.588	0.601105	0	0	435975	HCD (High Energy Collision Dissociation)	MS2	12.9501	100	12.3949	4706	4706	4701	FP040121_10.raw	0/0		3.61566	292.625	292.625	0	0.000242293	3.4572e-05	0	0
[truncated: 7 more columns]
