# Supplementary material for: Modulation of the NOTCH1 Pathway by LUNATIC FRINGE Is Dominant over That of MANIC or RADICAL FRINGE
Source: Molecules. 2021 Sep 30;26(19):5942. doi: 10.3390/molecules26195942 (PMC8512825; doi:10.3390/molecules26195942)
Supplement: Supplementary file 1 [file molecules-26-05942-s001.zip › Supplement/Table S24.xlsx]

## Sheet: Table S24
	Table S24: Chymotrypsin digestion of mN1 EGF1-18 + MFNG + RFNG expressed in CHO analyzed for Figure 6, S2 and S5.
	Tab			Biological replicate number						The peptides used to generate the EICs are highlighted in red and bold
	FP021821_7			1
	FP033021_15			2
	FP040121_16			3

## Sheet: FP021821_7
Checked	Confidence	Identifying Node Type	Identifying Node	Search ID	Identifying Node No	PSM Ambiguity	Sequence	Annotated Sequence	Modifications	# Protein Groups	# Proteins	Master Protein Accessions	Protein Accessions	Protein Descriptions	# Missed Cleavages	Charge	Original Precursor Charge	DeltaScore	DeltaCn	Rank	Search Engine Rank	Concatenated Rank	m/z [Da]	MH+ [Da]	Theo. MH+ [Da]	DeltaM [ppm]	Deltam/z [Da]	Matched Ions	Total Ions	Intensity	Activation Type	MS Order	Isolation Interference [%]	Ion Inject Time [ms]	RT [min]	First Scan	Last Scan	Master Scan(s)	Spectrum File	Ions Matched	Annotation	|Log Prob|	Byonic Score	Delta Byonic Score	Delta Mod Score	PEP 2D	q-Value 2D	FDR 2D	Peptide Group FDR 2D
FALSE	Low	PMI-Byonic	PMI-Byonic (A2)	A	2	Unambiguous	LTPL	[LC].LtPL.[LD]	T2(Hex(1))	1	1	Q01705	Q01705	Neurogenic locus notch homolog protein 1 OS=Mus musculus OX=10090 GN=Notch1 PE=1 SV=3	1	2	2	1	0	1	1	1	604.783	1208.56	605.339	996497	301.609	0	0	99638.3	HCD (High Energy Collision Dissociation)	MS2	40.5554	100	14.816	5349	5349	5345	FP021821_7.raw	0/0		0.222269	27.3484	27.3484	27.3484	0.599419	0.0534551	0.00709219	0.015625
FALSE	High	PMI-Byonic	PMI-Byonic (A2)	A	2	Unambiguous	VGQRCQDSNPCLSTPCKNAGTCHVVDHGGTVDYACSCPLGFSGPL	[F].VGQRcQDSNPcLsTPcKNAGTcHVVDHGGtVDYAcScPLGFSGPL.[C]	C5(Carbamidomethyl); C11(Carbamidomethyl); S13(Hex(1)Pent(2)); C16(Carbamidomethyl); C22(Carbamidomethyl); T30(Fuc(1)); C35(Carbamidomethyl); C37(Carbamidomethyl)	1	1	Q01705	Q01705	Neurogenic locus notch homolog protein 1 OS=Mus musculus OX=10090 GN=Notch1 PE=1 SV=3	4	5	5	1	0	1	1	1	1102.48	5508.38	5508.34	7.81369	0.00860809	0	0	274138	HCD (High Energy Collision Dissociation)	MS2	0	100	13.5159	4794	4794	4784	FP021821_7.raw	0/0		1.06009	30.2474	30.2474	0	0.0870789	0.00753401	0	0
FALSE	High	PMI-Byonic	PMI-Byonic (A2)	A	2	Unambiguous	VGQRCQDSNPCLSTPCKNAGTCHVVDHGGTVDYACSCPLGFSGPL	[F].VGQRcQDSNPcLsTPcKNAGTcHVVDHGGtVDYAcScPLGFSGPL.[C]	C5(Carbamidomethyl); C11(Carbamidomethyl); S13(Hex(1)Pent(2)); C16(Carbamidomethyl); C22(Carbamidomethyl); T30(Fuc(1)); C35(Carbamidomethyl); C37(Carbamidomethyl)	1	1	Q01705	Q01705	Neurogenic locus notch homolog protein 1 OS=Mus musculus OX=10090 GN=Notch1 PE=1 SV=3	4	5	5	1	0	1	1	1	1103.28	5512.37	5508.34	731.814	0.806216	0	0	329938	HCD (High Energy Collision Dissociation)	MS2	38.012	100	13.3842	4738	4738	4729	FP021821_7.raw	0/0		1.18687	61.786	61.786	0	0.0650318	0.00437098	0	0
FALSE	High	PMI-Byonic	PMI-Byonic (A2)	A	2	Unambiguous	VGQRCQDSNPCLSTPCKNAGTCHVVDHGGTVDY	[F].VGQRcQDSNPcLstPcKNAGTcHVVDHGGTVDY.[A]	C5(Carbamidomethyl); C11(Carbamidomethyl); S13(Hex(1)); T14(Fuc(1)); C16(Carbamidomethyl); C22(Carbamidomethyl)	1	1	Q01705	Q01705	Neurogenic locus notch homolog protein 1 OS=Mus musculus OX=10090 GN=Notch1 PE=1 SV=3	1	5	5	1	0	1	1	1	800.35	3997.72	3997.71	3.42849	0.00274122	0	0	31825.3	HCD (High Energy Collision Dissociation)	MS2	19.732	100	10.0823	3331	3331	3321	FP021821_7.raw	0/0		2.70157	183.516	183.516	0	0.00198806	0.000192896	0	0
FALSE	High	PMI-Byonic	PMI-Byonic (A2)	A	2	Unambiguous	VGQRCQDSNPCLSTPCKNAGTCHVVDHGGTVDY	[F].VGQRcQDSNPcLstPcKNAGTcHVVDHGGTVDY.[A]	C5(Carbamidomethyl); C11(Carbamidomethyl); S13(Hex(1)Pent(1)R0); T14(Fuc(1)); C16(Carbamidomethyl); C22(Carbamidomethyl)	1	1	Q01705	Q01705	Neurogenic locus notch homolog protein 1 OS=Mus musculus OX=10090 GN=Notch1 PE=1 SV=3	1	5	5	1	0	1	1	1	827.159	4131.77	4129.75	488.964	0.40386	0	0	237517	HCD (High Energy Collision Dissociation)	MS2	20.7791	100	10.0993	3338	3338	3332	FP021821_7.raw	0/0		3.64779	195.427	195.427	0	0.000225016	3.02557e-05	0	0
FALSE	High	PMI-Byonic	PMI-Byonic (A2)	A	2	Unambiguous	VGQRCQDSNPCLSTPCKNAGTCHVVDHGGTVDY	[F].VGQRcQDSNPcLStPcKNAGTcHVVDHGGTVDY.[A]	C5(Carbamidomethyl); C11(Carbamidomethyl); T14(Hex(1)); C16(Carbamidomethyl); C22(Carbamidomethyl)	1	1	Q01705	Q01705	Neurogenic locus notch homolog protein 1 OS=Mus musculus OX=10090 GN=Notch1 PE=1 SV=3	1	5	5	1	0	1	1	1	771.341	3852.68	3851.65	266.971	0.205656	0	0	129449	HCD (High Energy Collision Dissociation)	MS2	29.548	100	10.1036	3340	3340	3332	FP021821_7.raw	0/0		1.45489	38.1559	38.1559	1.2	0.0350843	0.00257507	0	0
FALSE	High	PMI-Byonic	PMI-Byonic (A2)	A	2	Unambiguous	VGQRCQDSNPCLSTPCKNAGTCHVVDHGGTVDY	[F].VGQRcQDSNPcLstPcKNAGTcHVVDHGGTVDY.[A]	C5(Carbamidomethyl); C11(Carbamidomethyl); S13(Hex(1)Pent(2)); T14(Fuc(1)); C16(Carbamidomethyl); C22(Carbamidomethyl)	1	1	Q01705	Q01705	Neurogenic locus notch homolog protein 1 OS=Mus musculus OX=10090 GN=Notch1 PE=1 SV=3	1	4	4	1	0	1	1	1	1066.96	4264.81	4261.79	707.74	0.75406	0	0	194249	HCD (High Energy Collision Dissociation)	MS2	17.8433	100	10.1277	3350	3350	3343	FP021821_7.raw	0/0		2.95348	298.33	298.33	0.28	0.00111305	0.000119678	0	0
FALSE	High	PMI-Byonic	PMI-Byonic (A2)	A	2	Unambiguous	VGQRCQDSNPCLSTPCKNAGTCHVVDHGGTVDY	[F].VGQRcQDSNPcLstPcKNAGTcHVVDHGGTVDY.[A]	C5(Carbamidomethyl); C11(Carbamidomethyl); S13(Hex(1)Pent(2)); T14(Fuc(1)); C16(Carbamidomethyl); C22(Carbamidomethyl)	1	1	Q01705	Q01705	Neurogenic locus notch homolog protein 1 OS=Mus musculus OX=10090 GN=Notch1 PE=1 SV=3	1	5	5	1	0	1	1	1	853.167	4261.81	4261.79	4.06481	0.00346467	0	0	2134107	HCD (High Energy Collision Dissociation)	MS2	0	70.3409	10.1918	3377	3377	3376	FP021821_7.raw	0/0		12.9458	869.582	869.582	1.2	1.13289e-13	3.83459e-14	0	0
FALSE	High	PMI-Byonic	PMI-Byonic (A2)	A	2	Unambiguous	VGQRCQDSNPCLSTPCKNAGTCHVVDHGGTVDY	[F].VGQRcQDSNPcLstPcKNAGTcHVVDHGGTVDY.[A]	C5(Carbamidomethyl); C11(Carbamidomethyl); S13(Hex(1)); T14(Fuc(1)); C16(Carbamidomethyl); C22(Carbamidomethyl)	1	1	Q01705	Q01705	Neurogenic locus notch homolog protein 1 OS=Mus musculus OX=10090 GN=Notch1 PE=1 SV=3	1	5	5	1	0	1	1	1	800.751	3999.73	3997.71	505.425	0.404108	0	0	214106	HCD (High Energy Collision Dissociation)	MS2	39.6662	100	10.1983	3380	3380	3376	FP021821_7.raw	0/0		2.27878	111.771	111.771	0	0.00526289	0.000489789	0	0
FALSE	High	PMI-Byonic	PMI-Byonic (A2)	A	2	Unambiguous	VGQRCQDSNPCLSTPCKNAGTCHVVDHGGTVDY	[F].VGQRcQDSNPcLStPcKNAGTcHVVDHGGTVDY.[A]	C5(Carbamidomethyl); C11(Carbamidomethyl); T14(Hex(1)); C16(Carbamidomethyl); C22(Carbamidomethyl)	1	1	Q01705	Q01705	Neurogenic locus notch homolog protein 1 OS=Mus musculus OX=10090 GN=Notch1 PE=1 SV=3	1	5	5	1	0	1	1	1	771.537	3853.66	3851.65	521.863	0.402006	0	0	254835	HCD (High Energy Collision Dissociation)	MS2	33.1941	100	10.2262	3392	3392	3387	FP021821_7.raw	0/0		2.25415	79.5319	79.5319	1.2	0.00556996	0.000542707	0	0
FALSE	High	PMI-Byonic	PMI-Byonic (A2)	A	2	Unambiguous	VGQRCQDSNPCLSTPCKNAGTCHVVDHGGTVDY	[F].VGQRcQDSNPcLstPcKNAGTcHVVDHGGTVDY.[A]	C5(Carbamidomethyl); C11(Carbamidomethyl); S13(Hex(1)Pent(1)); T14(Fuc(1)); C16(Carbamidomethyl); C22(Carbamidomethyl)	1	1	Q01705	Q01705	Neurogenic locus notch homolog protein 1 OS=Mus musculus OX=10090 GN=Notch1 PE=1 SV=3	1	5	5	1	0	1	1	1	826.761	4129.78	4129.75	6.63887	0.00548337	0	0	110596	HCD (High Energy Collision Dissociation)	MS2	12.6873	100	10.2284	3393	3393	3387	FP021821_7.raw	0/0		2.42936	56.4364	56.4364	0	0.00372083	0.000361408	0	0
FALSE	High	PMI-Byonic	PMI-Byonic (A2)	A	2	Unambiguous	VGQRCQDSNPCLSTPCKNAGTCHVVDHGGTVDY	[F].VGQRcQDSNPcLstPcKNAGTcHVVDHGGTVDY.[A]	C5(Carbamidomethyl); C11(Carbamidomethyl); S13(Hex(1)Pent(2)); T14(Fuc(1)); C16(Carbamidomethyl); C22(Carbamidomethyl)	1	1	Q01705	Q01705	Neurogenic locus notch homolog protein 1 OS=Mus musculus OX=10090 GN=Notch1 PE=1 SV=3	1	4	4	1	0	1	1	1	1066.71	4263.8	4261.79	472.295	0.503205	0	0	215865	HCD (High Energy Collision Dissociation)	MS2	38.4021	100	10.2542	3404	3404	3398	FP021821_7.raw	0/0		2.4896	150.089	150.089	0.28	0.00323893	0.000324491	0	0
FALSE	Medium	PMI-Byonic	PMI-Byonic (A2)	A	2	Unambiguous	VGQRCQDSNPCLSTPCKNAGTCHVVDHGGTVDY	[F].VGQRcQDSnPcLSTPcKNAGTcHVVDHGGTVDY.[A]	C5(Carbamidomethyl); N9(Deamidated); C11(Carbamidomethyl); C16(Carbamidomethyl); C22(Carbamidomethyl)	1	1	Q01705	Q01705	Neurogenic locus notch homolog protein 1 OS=Mus musculus OX=10090 GN=Notch1 PE=1 SV=3	1	5	5	1	0	1	1	1	739.126	3691.6	3690.58	276.909	0.204391	0	0	190658	HCD (High Energy Collision Dissociation)	MS2	4.35333	100	10.2606	3407	3407	3398	FP021821_7.raw	0/0		0.896383	63.6456	63.6456	6.67588	0.126945	0.0133342	0	0
FALSE	High	PMI-Byonic	PMI-Byonic (A2)	A	2	Unambiguous	VGQRCQDSNPCLSTPCKNAGTCHVVDHGGTVDY	[F].VGQRcQDSNPcLstPcKNAGTcHVVDHGGTVDY.[A]	C5(Carbamidomethyl); C11(Carbamidomethyl); S13(Hex(1)Pent(2)); T14(Fuc(1)); C16(Carbamidomethyl); C22(Carbamidomethyl)	1	1	Q01705	Q01705	Neurogenic locus notch homolog protein 1 OS=Mus musculus OX=10090 GN=Notch1 PE=1 SV=3	1	5	5	1	0	1	1	1	853.167	4261.81	4261.79	4.06481	0.00346467	0	0	450269	HCD (High Energy Collision Dissociation)	MS2	32.2508	100	10.3206	3432	3432	3431	FP021821_7.raw	0/0		9.94594	745.551	745.551	1.2	1.13255e-10	3.21687e-11	0	0
FALSE	High	PMI-Byonic	PMI-Byonic (A2)	A	2	Unambiguous	VGQRCQDSNPCLSTPCKNAGTCHVVDHGGTVDY	[F].VGQRcQDSNPcLstPcKNAGTcHVVDHGGTVDY.[A]	C5(Carbamidomethyl); C11(Carbamidomethyl); S13(Hex(1)Pent(2)); T14(Fuc(1)); C16(Carbamidomethyl); C22(Carbamidomethyl)	1	1	Q01705	Q01705	Neurogenic locus notch homolog protein 1 OS=Mus musculus OX=10090 GN=Notch1 PE=1 SV=3	1	5	5	1	0	1	1	1	853.369	4262.82	4261.79	240.584	0.205064	0	0	213386	HCD (High Energy Collision Dissociation)	MS2	4.53085	100	10.4672	3495	3495	3486	FP021821_7.raw	0/0		3.39851	206.316	206.316	0.28	0.000399478	4.26261e-05	0	0
FALSE	High	PMI-Byonic	PMI-Byonic (A2)	A	2	Unambiguous	VGQRCQDSNPCLSTPCKNAGTCHVVDHGGTVDYACSCPL	[F].VGQRcQDSNPcLstPcKNAGTcHVVDHGGTVDYAcScPL.[G]	C5(Carbamidomethyl); C11(Carbamidomethyl); S13(Hex(1)Pent(2)); T14(Fuc(1)); C16(Carbamidomethyl); C22(Carbamidomethyl); C35(Carbamidomethyl); C37(Carbamidomethyl)	1	1	Q01705	Q01705	Neurogenic locus notch homolog protein 1 OS=Mus musculus OX=10090 GN=Notch1 PE=1 SV=3	2	5	5	1	0	1	1	1	990.823	4950.08	4950.06	5.27643	0.00522373	0	0	1.61153e+06	HCD (High Energy Collision Dissociation)	MS2	0	60.0234	11.4061	3894	3894	3893	FP021821_7.raw	0/0		1.21329	76.6061	76.6061	0	0.061194	0.00383415	0	0
FALSE	High	PMI-Byonic	PMI-Byonic (A2)	A	2	Unambiguous	VGQRCQDSNPCLSTPCKNAGTCHVVDHGGTVDYACSCPL	[F].VGQRcQDSNPcLstPcKNAGTcHVVDHGGTVDYAcScPL.[G]	C5(Carbamidomethyl); C11(Carbamidomethyl); S13(Hex(1)Pent(2)); T14(Fuc(1)); C16(Carbamidomethyl); C22(Carbamidomethyl); C35(Carbamidomethyl); C37(Carbamidomethyl)	1	1	Q01705	Q01705	Neurogenic locus notch homolog protein 1 OS=Mus musculus OX=10090 GN=Notch1 PE=1 SV=3	2	5	5	1	0	1	1	1	991.421	4953.08	4950.06	610.257	0.604162	0	0	1.38557e+06	HCD (High Energy Collision Dissociation)	MS2	12.5053	100	11.5462	3955	3955	3948	FP021821_7.raw	0/0		1.0913	50.3016	50.3016	0	0.0810404	0.00622055	0	0
FALSE	High	PMI-Byonic	PMI-Byonic (A2)	A	2	Unambiguous	VGQRCQDSNPCLSTPCKNAGTCHVVDHGGTVDY	[F].VGQRcQDSNPcLstPcKNAGTcHVVDHGGTVDY.[A]	C5(Carbamidomethyl); C11(Carbamidomethyl); S13(Hex(1)Pent(2)); T14(Fuc(1)); C16(Carbamidomethyl); C22(Carbamidomethyl)	1	1	Q01705	Q01705	Neurogenic locus notch homolog protein 1 OS=Mus musculus OX=10090 GN=Notch1 PE=1 SV=3	1	5	5	1	0	1	1	1	853.168	4261.81	4261.79	4.49445	0.00383088	0	0	56550.8	HCD (High Energy Collision Dissociation)	MS2	11.1105	100	10.0715	3326	3326	3321	FP021821_7.raw	0/0		5.62486	409.675	409.675	1.2	2.37216e-06	5.19826e-07	0	0
FALSE	High	PMI-Byonic	PMI-Byonic (A2)	A	2	Unambiguous	ACSCPLGFSGPL	[Y].AcScPLGFSGPL.[C]	C2(Carbamidomethyl); C4(Carbamidomethyl)	1	1	Q01705	Q01705	Neurogenic locus notch homolog protein 1 OS=Mus musculus OX=10090 GN=Notch1 PE=1 SV=3	2	2	2	1	0	1	1	1	633.289	1265.57	1265.57	4.18695	0.00264943	0	0	975744	HCD (High Energy Collision Dissociation)	MS2	1.93984	100	16.8694	6215	6215	6214	FP021821_7.raw	0/0		8.13919	686.071	686.071	686.071	7.25783e-09	1.47963e-09	0	0
FALSE	Medium	PMI-Byonic	PMI-Byonic (A2)	A	2	Unambiguous	ACSCPLGF	[Y].AcScPLGF.[S]	C2(Carbamidomethyl); C4(Carbamidomethyl)	1	1	Q01705	Q01705	Neurogenic locus notch homolog protein 1 OS=Mus musculus OX=10090 GN=Notch1 PE=1 SV=3	1	2	2	1	0	1	1	1	456.193	911.378	911.375	3.61746	0.00164843	0	0	54826.4	HCD (High Energy Collision Dissociation)	MS2	34.4693	100	14.5087	5218	5218	5213	FP021821_7.raw	0/0		0.466114	86.4297	86.4297	86.4297	0.341889	0.0247544	0.00757575	0.0166666
FALSE	High	PMI-Byonic	PMI-Byonic (A2)	A	2	Unambiguous	ACSCPLGFSGPL	[Y].AcScPLGFSGPL.[C]	C2(Carbamidomethyl); C4(Carbamidomethyl)	1	1	Q01705	Q01705	Neurogenic locus notch homolog protein 1 OS=Mus musculus OX=10090 GN=Notch1 PE=1 SV=3	2	2	2	1	0	1	1	1	633.289	1265.57	1265.57	4.57277	0.00289357	0	0	183319	HCD (High Energy Collision Dissociation)	MS2	25.3018	100	17.0013	6271	6271	6269	FP021821_7.raw	0/0		3.42722	314.597	314.597	314.597	0.000373921	3.77377e-05	0	0
FALSE	High	PMI-Byonic	PMI-Byonic (A2)	A	2	Unambiguous	ACSCPLGFSGPL	[Y].AcScPLGFSGPL.[C]	C2(Carbamidomethyl); C4(Carbamidomethyl)	1	1	Q01705	Q01705	Neurogenic locus notch homolog protein 1 OS=Mus musculus OX=10090 GN=Notch1 PE=1 SV=3	2	2	2	1	0	1	1	1	633.289	1265.57	1265.57	4.28341	0.00271046	0	0	57394	HCD (High Energy Collision Dissociation)	MS2	23.1495	100	16.7495	6165	6165	6159	FP021821_7.raw	0/0		3.09113	263.063	263.063	263.063	0.000810713	7.53705e-05	0	0
FALSE	High	PMI-Byonic	PMI-Byonic (A2)	A	2	Unambiguous	CLTPLDNACL	[L].cLTPLDNAcL.[A]	C1(Carbamidomethyl); C9(Carbamidomethyl)	1	1	Q01705	Q01705	Neurogenic locus notch homolog protein 1 OS=Mus musculus OX=10090 GN=Notch1 PE=1 SV=3	2	2	2	1	0	1	1	1	588.776	1176.54	1176.54	4.24336	0.00249624	0	0	1.82186e+06	HCD (High Energy Collision Dissociation)	MS2	4.6195	83.3133	15.7995	5764	5764	5763	FP021821_7.raw	0/0		7.96175	712.308	304.654	304.654	1.09208e-08	2.0697e-09	0	0
FALSE	High	PMI-Byonic	PMI-Byonic (A2)	A	2	Unambiguous	CLTPLDNACL	[L].cLTPLDNAcL.[A]	C1(Carbamidomethyl); C9(Carbamidomethyl)	1	1	Q01705	Q01705	Neurogenic locus notch homolog protein 1 OS=Mus musculus OX=10090 GN=Notch1 PE=1 SV=3	2	2	2	1	0	1	1	1	588.776	1176.54	1176.54	4.96964	0.00292349	0	0	181365	HCD (High Energy Collision Dissociation)	MS2	2.92946	100	15.68	5714	5714	5708	FP021821_7.raw	0/0		4.30368	493.081	330.543	330.543	4.96957e-05	3.72344e-06	0	0
FALSE	High	PMI-Byonic	PMI-Byonic (A2)	A	2	Unambiguous	CLTPLDNACL	[L].cLTPLDNAcL.[A]	C1(Carbamidomethyl); C9(Carbamidomethyl)	1	1	Q01705	Q01705	Neurogenic locus notch homolog protein 1 OS=Mus musculus OX=10090 GN=Notch1 PE=1 SV=3	2	2	2	1	0	1	1	1	588.776	1176.54	1176.54	4.34712	0.00255728	0	0	64567.8	HCD (High Energy Collision Dissociation)	MS2	17.107	100	16.0727	5880	5880	5873	FP021821_7.raw	0/0		1.08797	195.56	195.56	195.56	0.0816637	0.0068599	0	0
FALSE	High	PMI-Byonic	PMI-Byonic (A2)	A	2	Unambiguous	CLTPLDNACL	[L].cLTPLDNAcL.[A]	C1(Carbamidomethyl); C9(Carbamidomethyl)	1	1	Q01705	Q01705	Neurogenic locus notch homolog protein 1 OS=Mus musculus OX=10090 GN=Notch1 PE=1 SV=3	2	2	2	1	0	1	1	1	588.775	1176.54	1176.54	4.13961	0.00243521	0	0	222393	HCD (High Energy Collision Dissociation)	MS2	26.568	100	15.9294	5819	5819	5818	FP021821_7.raw	0/0		2.045	288.689	277.042	277.042	0.00901568	0.000831021	0	0
FALSE	High	PMI-Byonic	PMI-Byonic (A2)	A	2	Unambiguous	ANPCRNGGTCDLLTLTEY	[L].ANPcRNGGtcDLLTLTEY.[K]	C4(Carbamidomethyl); T9(Fuc(1)); C10(Carbamidomethyl)	1	1	Q01705	Q01705	Neurogenic locus notch homolog protein 1 OS=Mus musculus OX=10090 GN=Notch1 PE=1 SV=3	3	2	2	1	0	1	1	1	1101	2201	2200.98	6.21248	0.00683679	0	0	145182	HCD (High Energy Collision Dissociation)	MS2	0	100	15.6172	5687	5687	5686	FP021821_7.raw	0/0		1.16462	112.754	112.754	6.4	0.0684518	0.0049282	0	0
FALSE	Medium	PMI-Byonic	PMI-Byonic (A2)	A	2	Unambiguous	ANPCRNGGTCDLLTLTEY	[L].ANPcRNGGtcDLLTLTEY.[K]	C4(Carbamidomethyl); T9(Fuc(1)); C10(Carbamidomethyl)	1	1	Q01705	Q01705	Neurogenic locus notch homolog protein 1 OS=Mus musculus OX=10090 GN=Notch1 PE=1 SV=3	3	3	3	1	0	1	1	1	734.337	2201	2200.98	5.04168	0.00369888	0	0	251640	HCD (High Energy Collision Dissociation)	MS2	3.93336	100	15.5176	5645	5645	5642	FP021821_7.raw	0/0		0.404555	135.668	135.668	6.4	0.393954	0.0275303	0.00751879	0
FALSE	Medium	PMI-Byonic	PMI-Byonic (A2)	A	2	Unambiguous	ANPCRNGGTCDLLTLTEY	[L].ANPcRNGGTcDLLTLTEY.[K]	C4(Carbamidomethyl); C10(Carbamidomethyl)	1	1	Q01705	Q01705	Neurogenic locus notch homolog protein 1 OS=Mus musculus OX=10090 GN=Notch1 PE=1 SV=3	3	2	2	1	0	1	1	1	1027.97	2054.93	2054.93	0.380385	0.000390832	0	0	68378.4	HCD (High Energy Collision Dissociation)	MS2	0	100	15.4998	5638	5638	5631	FP021821_7.raw	0/0		0.899215	43.3095	43.3095	43.3095	0.12612	0.0124254	0	0
FALSE	High	PMI-Byonic	PMI-Byonic (A2)	A	2	Unambiguous	ANPCRNGGTCDLLTLTEY	[L].ANPcRNGGtcDLLTLTEY.[K]	C4(Carbamidomethyl); T9(Fuc(1)); C10(Carbamidomethyl)	1	1	Q01705	Q01705	Neurogenic locus notch homolog protein 1 OS=Mus musculus OX=10090 GN=Notch1 PE=1 SV=3	3	2	2	1	0	1	1	1	1101	2201	2200.98	4.8814	0.00537194	0	0	819104	HCD (High Energy Collision Dissociation)	MS2	0	100	15.489	5633	5633	5631	FP021821_7.raw	0/0		5.29909	482.223	482.223	29.2828	5.02239e-06	1.07439e-06	0	0
FALSE	Low	PMI-Byonic	PMI-Byonic (A2)	A	2	Unambiguous	ANPCRNGGTCDLLTLTEY	[L].ANPcRNGGtcDLLTLTEY.[K]	C4(Carbamidomethyl); T9(Fuc(1)); C10(Carbamidomethyl)	1	1	Q01705	Q01705	Neurogenic locus notch homolog protein 1 OS=Mus musculus OX=10090 GN=Notch1 PE=1 SV=3	3	3	3	1	0	1	1	1	734.336	2200.99	2200.98	4.37614	0.0032106	0	0	79204.1	HCD (High Energy Collision Dissociation)	MS2	2.62843	100	15.3955	5594	5594	5587	FP021821_7.raw	0/0		0.11149	69.4307	69.4307	6.4	0.773589	0.0669646	0.00694444	0
FALSE	High	PMI-Byonic	PMI-Byonic (A2)	A	2	Unambiguous	ANPCRNGGTCDLLTLTEY	[L].ANPcRNGGtcDLLTLTEY.[K]	C4(Carbamidomethyl); T9(Fuc(1)); C10(Carbamidomethyl)	1	1	Q01705	Q01705	Neurogenic locus notch homolog protein 1 OS=Mus musculus OX=10090 GN=Notch1 PE=1 SV=3	3	2	2	1	0	1	1	1	1101	2201	2200.98	4.99232	0.00549401	0	0	122734	HCD (High Energy Collision Dissociation)	MS2	0	100	15.363	5580	5580	5576	FP021821_7.raw	0/0		2.89193	242.751	242.751	19.0608	0.00128254	0.000133689	0	0
FALSE	Medium	PMI-Byonic	PMI-Byonic (A2)	A	2	Unambiguous	ANPCRNGGTCDLLTLTEY	[L].ANPcRnGGtcDLLTLTEY.[K]	C4(Carbamidomethyl); N6(Deamidated); T9(Fuc(1)); C10(Carbamidomethyl)	1	1	Q01705	Q01705	Neurogenic locus notch homolog protein 1 OS=Mus musculus OX=10090 GN=Notch1 PE=1 SV=3	3	2	2	1	0	1	1	1	1101.49	2201.98	2201.97	3.71177	0.0040866	0	0	75892.6	HCD (High Energy Collision Dissociation)	MS2	0	100	16.4551	6040	6040	6038	FP021821_7.raw	0/0		0.589655	5.52655	5.52655	5.52655	0.257244	0.0203775	0.0076923	0.0169491
FALSE	High	PMI-Byonic	PMI-Byonic (A2)	A	2	Unambiguous	KCRCPPGWSGKSCQQADPCASNPCANGGQCLPFESSY	[Y].KcRcPPGWsGKScQQADPcASNPcANGGqcLPFESSY.[I]	C2(Carbamidomethyl); C4(Carbamidomethyl); S9(Hex(1)Pent(2)); C13(Carbamidomethyl); C19(Carbamidomethyl); C24(Carbamidomethyl); Q29(Deamidated); C30(Carbamidomethyl)	1	1	Q01705	Q01705	Neurogenic locus notch homolog protein 1 OS=Mus musculus OX=10090 GN=Notch1 PE=1 SV=3	2	4	4	1	0	1	1	1	1162.73	4647.9	4645.86	437.836	0.508531	0	0	430678	HCD (High Energy Collision Dissociation)	MS2	32.4519	100	12.9998	4574	4574	4564	FP021821_7.raw	0/0		3.16098	289.87	289.87	2.4	0.000690269	6.58206e-05	0	0
FALSE	High	PMI-Byonic	PMI-Byonic (A2)	A	2	Unambiguous	KCRCPPGWSGKSCQQADPCASNPCANGGQCLPFESSY	[Y].KcRcPPGWsGKScQQADPcASNPcAnGGQcLPFESSY.[I]	C2(Carbamidomethyl); C4(Carbamidomethyl); S9(Hex(1)Pent(2)); C13(Carbamidomethyl); C19(Carbamidomethyl); C24(Carbamidomethyl); N26(Deamidated); C30(Carbamidomethyl)	1	1	Q01705	Q01705	Neurogenic locus notch homolog protein 1 OS=Mus musculus OX=10090 GN=Notch1 PE=1 SV=3	2	4	4	1	0	1	1	1	1162.23	4645.9	4645.86	8.6066	0.00999627	0	0	434181	HCD (High Energy Collision Dissociation)	MS2	0	100	12.8705	4519	4519	4509	FP021821_7.raw	0/0		4.60697	469.413	469.413	2.4	2.47187e-05	2.2208e-06	0	0
FALSE	High	PMI-Byonic	PMI-Byonic (A2)	A	2	Unambiguous	KCRCPPGWSGKSCQQADPCASNPCANGGQCLPFESSY	[Y].KcRcPPGWsGKScQQADPcASNPcANGGQcLPFESSY.[I]	C2(Carbamidomethyl); C4(Carbamidomethyl); S9(Hex(1)Pent(2)); C13(Carbamidomethyl); C19(Carbamidomethyl); C24(Carbamidomethyl); C30(Carbamidomethyl)	1	1	Q01705	Q01705	Neurogenic locus notch homolog protein 1 OS=Mus musculus OX=10090 GN=Notch1 PE=1 SV=3	2	4	4	1	0	1	1	1	1161.98	4644.9	4644.88	4.32623	0.0050237	0	0	492861	HCD (High Energy Collision Dissociation)	MS2	0	100	12.7003	4446	4446	4443	FP021821_7.raw	0/0		8.24075	684.62	658.746	2.4	5.74443e-09	1.06691e-09	0	0
FALSE	High	PMI-Byonic	PMI-Byonic (A2)	A	2	Unambiguous	KCRCPPGWSGKSCQQADPCASNPCANGGQCLPFESSY	[Y].KcRcPPGWSGKScQQADPcAsNPcANGGQcLPFESSY.[I]	C2(Carbamidomethyl); C4(Carbamidomethyl); C13(Carbamidomethyl); C19(Carbamidomethyl); S21(Hex(1)); C24(Carbamidomethyl); C30(Carbamidomethyl)	1	1	Q01705	Q01705	Neurogenic locus notch homolog protein 1 OS=Mus musculus OX=10090 GN=Notch1 PE=1 SV=3	2	4	4	1	0	1	1	1	1096.71	4383.83	4380.79	692.526	0.758453	0	0	312192	HCD (High Energy Collision Dissociation)	MS2	35.6936	100	12.6853	4440	4440	4432	FP021821_7.raw	0/0		1.53762	180.206	180.206	2.84217e-14	0.0289988	0.00227682	0	0
FALSE	High	PMI-Byonic	PMI-Byonic (A2)	A	2	Unambiguous	KCRCPPGWSGKSCQQADPCASNPCANGGQCLPFESSY	[Y].KcRcPPGWsGKScQQADPcASNPcANGGQcLPFESSY.[I]	C2(Carbamidomethyl); C4(Carbamidomethyl); S9(Hex(1)Pent(2)); C13(Carbamidomethyl); C19(Carbamidomethyl); C24(Carbamidomethyl); C30(Carbamidomethyl)	1	1	Q01705	Q01705	Neurogenic locus notch homolog protein 1 OS=Mus musculus OX=10090 GN=Notch1 PE=1 SV=3	2	4	4	1	0	1	1	1	1162.23	4645.9	4644.88	219.933	0.25539	0	0	299948	HCD (High Energy Collision Dissociation)	MS2	28.3106	100	12.4571	4343	4343	4333	FP021821_7.raw	0/0		3.65362	317.31	317.31	2.4	0.000222016	2.74734e-05	0	0
FALSE	High	PMI-Byonic	PMI-Byonic (A2)	A	2	Unambiguous	KCRCPPGWSGKSCQQADPCASNPCANGGQCLPFESSY	[Y].KcRcPPGWSGKScQQADPcAsNPcANGGQcLPFESSY.[I]	C2(Carbamidomethyl); C4(Carbamidomethyl); C13(Carbamidomethyl); C19(Carbamidomethyl); S21(Hex(1)); C24(Carbamidomethyl); C30(Carbamidomethyl)	1	1	Q01705	Q01705	Neurogenic locus notch homolog protein 1 OS=Mus musculus OX=10090 GN=Notch1 PE=1 SV=3	2	4	4	1	0	1	1	1	1096.71	4383.82	4380.79	689.851	0.755523	0	0	280959	HCD (High Energy Collision Dissociation)	MS2	32.4543	100	12.5582	4386	4386	4377	FP021821_7.raw	0/0		1.96507	123.238	123.238	8.52651e-14	0.0108376	0.00110335	0	0
FALSE	Medium	PMI-Byonic	PMI-Byonic (A2)	A	2	Unambiguous	KCRCPPGWSGKSCQQADPCASNPCANGGQCLPFESSY	[Y].KcRcPPGWsGKScQQADPcASNPcANGGQcLPFESSY.[I]	C2(Carbamidomethyl); C4(Carbamidomethyl); S9(Hex(1)Pent(2)); C13(Carbamidomethyl); C19(Carbamidomethyl); C24(Carbamidomethyl); C30(Carbamidomethyl)	1	1	Q01705	Q01705	Neurogenic locus notch homolog protein 1 OS=Mus musculus OX=10090 GN=Notch1 PE=1 SV=3	2	5	5	1	0	1	1	1	930.386	4647.9	4644.88	650.498	0.604297	0	0	224089	HCD (High Energy Collision Dissociation)	MS2	15.817	100	12.5325	4375	4375	4366	FP021821_7.raw	0/0		0.364868	66.0807	66.0807	2.4	0.43165	0.0360531	0.00735294	0
FALSE	High	PMI-Byonic	PMI-Byonic (A2)	A	2	Unambiguous	KCRCPPGWSGKSCQQADPCASNPCANGGQCLPF	[Y].KcRcPPGWsGKScQQADPcASNPcANGGQcLPF.[E]	C2(Carbamidomethyl); C4(Carbamidomethyl); S9(Hex(1)Pent(2)); C13(Carbamidomethyl); C19(Carbamidomethyl); C24(Carbamidomethyl); C30(Carbamidomethyl)	1	1	Q01705	Q01705	Neurogenic locus notch homolog protein 1 OS=Mus musculus OX=10090 GN=Notch1 PE=1 SV=3	1	4	4	1	0	1	1	1	1045.94	4180.73	4178.71	483.439	0.505038	0	0	715614	HCD (High Energy Collision Dissociation)	MS2	32.7731	100	12.2979	4275	4275	4267	FP021821_7.raw	0/0		5.39595	388.763	388.763	2.4	4.01842e-06	9.92138e-07	0	0
FALSE	High	PMI-Byonic	PMI-Byonic (A2)	A	2	Unambiguous	KCRCPPGWSGKSCQQADPCASNPCANGGQCLPFESSY	[Y].KcRcPPGWsGKScQQADPcASNPcANGGQcLPFESSY.[I]	C2(Carbamidomethyl); C4(Carbamidomethyl); S9(Hex(1)Pent(2)); C13(Carbamidomethyl); C19(Carbamidomethyl); C24(Carbamidomethyl); C30(Carbamidomethyl)	1	1	Q01705	Q01705	Neurogenic locus notch homolog protein 1 OS=Mus musculus OX=10090 GN=Notch1 PE=1 SV=3	2	4	4	1	0	1	1	1	1161.98	4644.9	4644.88	5.48258	0.00636648	0	0	1.45755e+06	HCD (High Energy Collision Dissociation)	MS2	0	82.3363	12.5667	4389	4389	4388	FP021821_7.raw	0/0		11.3077	814.062	730.348	2.4	4.92389e-12	1.2597e-12	0	0
FALSE	High	PMI-Byonic	PMI-Byonic (A2)	A	2	Unambiguous	KCRCPPGWSGKSCQQADPCASNPCANGGQCLPF	[Y].KcRcPPGWsGKScQQADPcASNPcANGGQcLPF.[E]	C2(Carbamidomethyl); C4(Carbamidomethyl); S9(Hex(1)Pent(2)); C13(Carbamidomethyl); C19(Carbamidomethyl); C24(Carbamidomethyl); C30(Carbamidomethyl)	1	1	Q01705	Q01705	Neurogenic locus notch homolog protein 1 OS=Mus musculus OX=10090 GN=Notch1 PE=1 SV=3	1	4	4	1	0	1	1	1	1045.44	4178.73	4178.71	5.52343	0.0057702	0	0	360176	HCD (High Energy Collision Dissociation)	MS2	0	100	12.1573	4215	4215	4212	FP021821_7.raw	0/0		5.6918	408.938	408.938	2.4	2.0333e-06	4.71081e-07	0	0
FALSE	High	PMI-Byonic	PMI-Byonic (A2)	A	2	Unambiguous	KCRCPPGWSGKSCQQADPCASNPCANGGQCLPF	[Y].KcRcPPGWSGKscQQADPcASNPcANGGQcLPF.[E]	C2(Carbamidomethyl); C4(Carbamidomethyl); S12(Hex(1)Pent(2)); C13(Carbamidomethyl); C19(Carbamidomethyl); C24(Carbamidomethyl); C30(Carbamidomethyl)	1	1	Q01705	Q01705	Neurogenic locus notch homolog protein 1 OS=Mus musculus OX=10090 GN=Notch1 PE=1 SV=3	1	4	4	1	0	1	1	1	1045.44	4178.73	4178.71	4.35493	0.0045495	0	0	509425	HCD (High Energy Collision Dissociation)	MS2	0	100	12.0372	4164	4164	4157	FP021821_7.raw	0/0		5.96474	494.706	494.706	0	1.08458e-06	1.6242e-07	0	0
FALSE	High	PMI-Byonic	PMI-Byonic (A2)	A	2	Unambiguous	SGKSCQQADPCASNPCANGGQCLPFESSY	[W].SGKScQQADPcAsNPcANGGQcLPFESSY.[I]	C5(Carbamidomethyl); C11(Carbamidomethyl); S13(Hex(1)Pent(2)); C16(Carbamidomethyl); C22(Carbamidomethyl)	1	1	Q01705	Q01705	Neurogenic locus notch homolog protein 1 OS=Mus musculus OX=10090 GN=Notch1 PE=1 SV=3	1	3	3	1	0	1	1	1	1201.82	3603.44	3603.41	6.39086	0.0076763	0	0	231560	HCD (High Energy Collision Dissociation)	MS2	0	100	13.6571	4854	4854	4850	FP021821_7.raw	0/0		3.05331	302.066	302.066	9.2	0.000884484	8.56124e-05	0	0
FALSE	High	PMI-Byonic	PMI-Byonic (A2)	A	2	Unambiguous	SGKSCQQADPCASNPCANGGQCLPFESSY	[W].SGKScQQADPcAsNPcANGGQcLPFESSY.[I]	C5(Carbamidomethyl); C11(Carbamidomethyl); S13(Hex(1)Pent(2)); C16(Carbamidomethyl); C22(Carbamidomethyl)	1	1	Q01705	Q01705	Neurogenic locus notch homolog protein 1 OS=Mus musculus OX=10090 GN=Notch1 PE=1 SV=3	1	3	3	1	0	1	1	1	1201.81	3603.42	3603.41	1.6143	0.00193899	0	0	96022.4	HCD (High Energy Collision Dissociation)	MS2	0	100	13.505	4789	4789	4784	FP021821_7.raw	0/0		1.71308	158.878	158.878	10.4	0.0193608	0.00141848	0	0
FALSE	High	PMI-Byonic	PMI-Byonic (A2)	A	2	Unambiguous	SGKSCQQADPCASNPCANGGQCLPF	[W].SGKScQQADPcAsNPcANGGQcLPF.[E]	C5(Carbamidomethyl); C11(Carbamidomethyl); S13(Hex(1)Pent(2)); C16(Carbamidomethyl); C22(Carbamidomethyl)	1	1	Q01705	Q01705	Neurogenic locus notch homolog protein 1 OS=Mus musculus OX=10090 GN=Notch1 PE=1 SV=3	0	3	3	1	0	1	1	1	1046.42	3137.25	3137.24	2.88378	0.0030157	0	0	121498	HCD (High Energy Collision Dissociation)	MS2	0	100	12.9697	4561	4561	4553	FP021821_7.raw	0/0		1.54592	183.04	183.04	10.4	0.0284499	0.0020294	0	0
FALSE	High	PMI-Byonic	PMI-Byonic (A2)	A	2	Unambiguous	ICRCPPGFHGPTCRQDVNECSQNPGLCRHGGTCHNEIGSY	[Y].IcRcPPGFHGPtcRQDVNEcSQNPGLcRHGGTcHNEIGSY.[R]	C2(Carbamidomethyl); C4(Carbamidomethyl); T12(Fuc(1)); C13(Carbamidomethyl); C20(Carbamidomethyl); C27(Carbamidomethyl); C33(Carbamidomethyl)	1	1	Q01705	Q01705	Neurogenic locus notch homolog protein 1 OS=Mus musculus OX=10090 GN=Notch1 PE=1 SV=3	2	6	6	1	0	1	1	1	806.018	4831.07	4831.05	4.23178	0.00340733	0	0	826468	HCD (High Energy Collision Dissociation)	MS2	0	84.6386	10.5014	3509	3509	3508	FP021821_7.raw	0/0		5.51899	516.551	516.551	3.6	3.02696e-06	8.16695e-07	0	0
FALSE	Medium	PMI-Byonic	PMI-Byonic (A2)	A	2	Unambiguous	ICRCPPGFHGPTCRQDVNECSQNPGLCRHGGTCHNEIGSY	[Y].IcRcPPGFHGPtcRQDVNEcSQNPGLcRHGGTcHNEIGSY.[R]	C2(Carbamidomethyl); C4(Carbamidomethyl); T12(Fuc(1)); C13(Carbamidomethyl); C20(Carbamidomethyl); C27(Carbamidomethyl); C33(Carbamidomethyl)	1	1	Q01705	Q01705	Neurogenic locus notch homolog protein 1 OS=Mus musculus OX=10090 GN=Notch1 PE=1 SV=3	2	6	6	1	0	1	1	1	806.017	4831.07	4831.05	3.32214	0.00267491	0	0	43820.6	HCD (High Energy Collision Dissociation)	MS2	12.6993	100	10.7627	3620	3620	3618	FP021821_7.raw	0/0		0.90299	114.256	114.256	3.6	0.125029	0.0115085	0	0
FALSE	High	PMI-Byonic	PMI-Byonic (A2)	A	2	Unambiguous	ICRCPPGFHGPTCRQDVNECSQNPGLCRHGGTCHNEIGSY	[Y].IcRcPPGFHGPtcRQDVNEcSQNPGLcRHGGTcHNEIGSY.[R]	C2(Carbamidomethyl); C4(Carbamidomethyl); T12(Fuc(1)); C13(Carbamidomethyl); C20(Carbamidomethyl); C27(Carbamidomethyl); C33(Carbamidomethyl)	1	1	Q01705	Q01705	Neurogenic locus notch homolog protein 1 OS=Mus musculus OX=10090 GN=Notch1 PE=1 SV=3	2	6	6	1	0	1	1	1	806.016	4831.06	4831.05	2.26089	0.00182041	0	0	283938	HCD (High Energy Collision Dissociation)	MS2	0	100	10.6439	3570	3570	3563	FP021821_7.raw	0/0		2.11653	274.602	274.602	3.6	0.00764665	0.000748348	0	0
FALSE	Medium	PMI-Byonic	PMI-Byonic (A2)	A	2	Unambiguous	ICRCPPGFHGPTCRQDVNECSQNPGLCRHGGTCHNEIGSY	[Y].IcRcPPGFHGPtcRQDVNEcSQNPGLcRHGGTcHNEIGSY.[R]	C2(Carbamidomethyl); C4(Carbamidomethyl); T12(Fuc(1)); C13(Carbamidomethyl); C20(Carbamidomethyl); C27(Carbamidomethyl); C33(Carbamidomethyl)	1	1	Q01705	Q01705	Neurogenic locus notch homolog protein 1 OS=Mus musculus OX=10090 GN=Notch1 PE=1 SV=3	2	5	5	1	0	1	1	1	967.619	4834.07	4831.05	624.295	0.6032	0	0	507606	HCD (High Energy Collision Dissociation)	MS2	43.0006	100	10.5555	3532	3532	3530	FP021821_7.raw	0/0		0.558123	125.343	125.343	3.6	0.276616	0.0223335	0.00763358	0
FALSE	Medium	PMI-Byonic	PMI-Byonic (A2)	A	2	Unambiguous	ICRCPPGFHGPTCRQDVNECSQNPGLCRHGGTCHNEIGSY	[Y].IcRcPPGFHGPTcRQDVNEcSQNPGLcRHGGTcHNEIGSY.[R]	C2(Carbamidomethyl); C4(Carbamidomethyl); C13(Carbamidomethyl); C20(Carbamidomethyl); C27(Carbamidomethyl); C33(Carbamidomethyl)	1	1	Q01705	Q01705	Neurogenic locus notch homolog protein 1 OS=Mus musculus OX=10090 GN=Notch1 PE=1 SV=3	2	6	6	1	0	1	1	1	782.174	4688	4684.99	643.179	0.502215	0	0	259854	HCD (High Energy Collision Dissociation)	MS2	27.6893	100	10.4843	3502	3502	3497	FP021821_7.raw	0/0		0.381367	70.6845	70.6845	18.9053	0.415559	0.0331227	0.0074074	0
FALSE	High	PMI-Byonic	PMI-Byonic (A2)	A	2	Unambiguous	ICRCPPGFHGPTCRQDVNECSQNPGLCRHGGTCHNEIGSY	[Y].IcRcPPGFHGPtcRQDVNEcSQNPGLcRHGGTcHNEIGSY.[R]	C2(Carbamidomethyl); C4(Carbamidomethyl); T12(Fuc(1)); C13(Carbamidomethyl); C20(Carbamidomethyl); C27(Carbamidomethyl); C33(Carbamidomethyl)	1	1	Q01705	Q01705	Neurogenic locus notch homolog protein 1 OS=Mus musculus OX=10090 GN=Notch1 PE=1 SV=3	2	5	5	1	0	1	1	1	967.019	4831.07	4831.05	3.33756	0.00322478	0	0	320841	HCD (High Energy Collision Dissociation)	MS2	37.9834	100	10.4243	3476	3476	3475	FP021821_7.raw	0/0		3.9253	466.742	466.742	3.6	0.000118767	1.20088e-05	0	0
FALSE	High	PMI-Byonic	PMI-Byonic (A2)	A	2	Unambiguous	ICRCPPGFHGPTCRQDVNECSQNPGLCRHGGTCHNEIGSY	[Y].IcRcPPGFHGPtcRQDVNEcSQNPGLcRHGGTcHNEIGSY.[R]	C2(Carbamidomethyl); C4(Carbamidomethyl); T12(Fuc(1)); C13(Carbamidomethyl); C20(Carbamidomethyl); C27(Carbamidomethyl); C33(Carbamidomethyl)	1	1	Q01705	Q01705	Neurogenic locus notch homolog protein 1 OS=Mus musculus OX=10090 GN=Notch1 PE=1 SV=3	2	6	6	1	0	1	1	1	806.517	4834.07	4831.05	624.684	0.50298	0	0	201283	HCD (High Energy Collision Dissociation)	MS2	7.73472	100	10.2563	3405	3405	3398	FP021821_7.raw	0/0		1.09679	99.912	99.912	3.6	0.0800213	0.00557555	0	0
FALSE	High	PMI-Byonic	PMI-Byonic (A2)	A	2	Unambiguous	ICRCPPGFHGPTCRQDVNECSQNPGLCRHGGTCHNEIGSY	[Y].IcRcPPGFHGPtcRQDVNEcSQNPGLcRHGGTcHNEIGSY.[R]	C2(Carbamidomethyl); C4(Carbamidomethyl); T12(Fuc(1)); C13(Carbamidomethyl); C20(Carbamidomethyl); C27(Carbamidomethyl); C33(Carbamidomethyl)	1	1	Q01705	Q01705	Neurogenic locus notch homolog protein 1 OS=Mus musculus OX=10090 GN=Notch1 PE=1 SV=3	2	6	6	1	0	1	1	1	806.018	4831.07	4831.05	4.15598	0.00334629	0	0	2.02501e+06	HCD (High Energy Collision Dissociation)	MS2	0	44.3596	10.3724	3454	3454	3453	FP021821_7.raw	0/0		7.28461	620.719	620.719	3.6	5.19269e-08	6.21873e-09	0	0
FALSE	High	PMI-Byonic	PMI-Byonic (A2)	A	2	Unambiguous	ICRCPPGFHGPTCRQDVNECSQNPGLCRHGGTCHNEIGSY	[Y].IcRcPPGFHGPtcRQDVNEcSQNPGLcRHGGTcHNEIGSY.[R]	C2(Carbamidomethyl); C4(Carbamidomethyl); T12(Fuc(1)); C13(Carbamidomethyl); C20(Carbamidomethyl); C27(Carbamidomethyl); C33(Carbamidomethyl)	1	1	Q01705	Q01705	Neurogenic locus notch homolog protein 1 OS=Mus musculus OX=10090 GN=Notch1 PE=1 SV=3	2	5	5	1	0	1	1	1	967.42	4833.07	4831.05	418.489	0.404348	0	0	475877	HCD (High Energy Collision Dissociation)	MS2	0	100	10.3078	3427	3427	3420	FP021821_7.raw	0/0		2.37123	344.212	344.212	3.6	0.0042537	0.000439011	0	0
FALSE	High	PMI-Byonic	PMI-Byonic (A2)	A	2	Unambiguous	ICRCPPGFHGPTCRQDVNECSQNPGLCRHGGTCHNEIGSY	[Y].IcRcPPGFHGPTcRQDVNEcSQNPGLcRHGGTcHNEIGSY.[R]	C2(Carbamidomethyl); C4(Carbamidomethyl); C13(Carbamidomethyl); C20(Carbamidomethyl); C27(Carbamidomethyl); C33(Carbamidomethyl)	1	1	Q01705	Q01705	Neurogenic locus notch homolog protein 1 OS=Mus musculus OX=10090 GN=Notch1 PE=1 SV=3	2	6	6	1	0	1	1	1	782.175	4688.01	4684.99	645.133	0.503741	0	0	553608	HCD (High Energy Collision Dissociation)	MS2	5.68534	100	10.3467	3443	3443	3442	FP021821_7.raw	0/0		0.972361	75.8056	75.8056	28.992	0.106571	0.00975622	0	0
FALSE	High	PMI-Byonic	PMI-Byonic (A2)	A	2	Unambiguous	HGPTCRQDVNECSQNPGL	[F].HGPtcRQDVNEcsQNPGL.[C]	T4(HexNAc(1)Hex(1)Fuc(1)NeuAc(1)); C5(Carbamidomethyl); C12(Carbamidomethyl); S13(HexNAc(1)Hex(1)Fuc(1)NeuAc(1))	1	1	Q01705	Q01705	Neurogenic locus notch homolog protein 1 OS=Mus musculus OX=10090 GN=Notch1 PE=1 SV=3	0	3	3	1	0	1	1	1	1225.16	3673.45	3673.46	-3.10058	-0.00379662	0	0	360033	HCD (High Energy Collision Dissociation)	MS2	0	100	14.2568	5110	5110	5103	FP021821_7.raw	0/0		1.68002	3.86462	3.86462	3.86462	0.0208922	0.00178248	0	0
FALSE	High	PMI-Byonic	PMI-Byonic (A2)	A	2	Unambiguous	HGPTCRQDVNECSQNPGL	[F].HGPtcRQDVNEcsQNPGL.[C]	T4(HexNAc(1)Hex(1)Fuc(1)NeuAc(1)); C5(Carbamidomethyl); C12(Carbamidomethyl); S13(HexNAc(1)Hex(1)Fuc(1)NeuAc(1))	1	1	Q01705	Q01705	Neurogenic locus notch homolog protein 1 OS=Mus musculus OX=10090 GN=Notch1 PE=1 SV=3	0	3	3	1	0	1	1	1	1225.49	3674.45	3673.46	269.155	0.329577	0	0	326594	HCD (High Energy Collision Dissociation)	MS2	0	100	14.1306	5056	5056	5048	FP021821_7.raw	0/0		1.68002	8.48355	8.48355	8.48355	0.0208922	0.0016022	0	0
FALSE	Low	PMI-Byonic	PMI-Byonic (A2)	A	2	Unambiguous	RCACRATHTGPHCELPY	[Y].RcAcRATHTGPHcELPY.[V]	C2(Carbamidomethyl); C4(Carbamidomethyl); C13(Carbamidomethyl)	1	1	Q01705	Q01705	Neurogenic locus notch homolog protein 1 OS=Mus musculus OX=10090 GN=Notch1 PE=1 SV=3	0	4	4	1	0	1	1	1	522.236	2085.92	2085.92	2.5794	0.0013451	0	0	35806	HCD (High Energy Collision Dissociation)	MS2	35.6134	100	7.59759	2284	2284	2280	FP021821_7.raw	0/0		0.135063	43.1773	43.1773	43.1773	0.732719	0.0620232	0.006993	0.0163934
FALSE	Medium	PMI-Byonic	PMI-Byonic (A2)	A	2	Unambiguous	RCACRATHTGPHCELPY	[Y].RcAcRATHTGPHcELPY.[V]	C2(Carbamidomethyl); C4(Carbamidomethyl); C13(Carbamidomethyl)	1	1	Q01705	Q01705	Neurogenic locus notch homolog protein 1 OS=Mus musculus OX=10090 GN=Notch1 PE=1 SV=3	0	4	4	1	0	1	1	1	522.236	2085.92	2085.92	1.99418	0.00103993	0	0	262414	HCD (High Energy Collision Dissociation)	MS2	14.2439	100	7.80816	2372	2372	2369	FP021821_7.raw	0/0		0.329318	59.4696	59.4696	59.4696	0.46847	0.0392094	0.00729926	0.0163934
FALSE	Medium	PMI-Byonic	PMI-Byonic (A2)	A	2	Unambiguous	RCACRATHTGPHCELPY	[Y].RcAcRATHTGPHcELPY.[V]	C2(Carbamidomethyl); C4(Carbamidomethyl); C13(Carbamidomethyl)	1	1	Q01705	Q01705	Neurogenic locus notch homolog protein 1 OS=Mus musculus OX=10090 GN=Notch1 PE=1 SV=3	0	4	4	1	0	1	1	1	522.236	2085.92	2085.92	1.99418	0.00103993	0	0	335075	HCD (High Energy Collision Dissociation)	MS2	8.50365	100	7.7017	2327	2327	2326	FP021821_7.raw	0/0		0.403984	98.1471	98.1471	98.1471	0.394472	0.0302687	0.00746268	0.0163934
FALSE	High	PMI-Byonic	PMI-Byonic (A2)	A	2	Unambiguous	NCRCPPEWTGQYCTEDVDECQLMPNACQNGGTCHNTHGGY	[Y].NcRcPPEWTGQYctEDVDEcQLMPNAcqNGGTchNTHGGY.[N]	C2(Carbamidomethyl); C4(Carbamidomethyl); C13(Carbamidomethyl); T14(Fuc(1)); C20(Carbamidomethyl); C27(Carbamidomethyl); Q28(Deamidated); C33(Carbamidomethyl); H34(Oxidation)	1	1	Q01705	Q01705	Neurogenic locus notch homolog protein 1 OS=Mus musculus OX=10090 GN=Notch1 PE=1 SV=3	3	4	4	1	0	1	1	1	1234.98	4936.9	4936.88	4.46415	0.00550975	0	0	93383.1	HCD (High Energy Collision Dissociation)	MS2	0	100	13.6942	4870	4870	4861	FP021821_7.raw	0/0		3.01047	139.227	139.227	0	0.000976177	0.000107414	0	0
FALSE	High	PMI-Byonic	PMI-Byonic (A2)	A	2	Unambiguous	NCRCPPEWTGQYCTEDVDECQLMPNACQNGGTCHNTHGGY	[Y].NcRcPPEWTGQYctEDVDEcQLMPNAcQNGGTcHNTHGGY.[N]	C2(Carbamidomethyl); C4(Carbamidomethyl); C13(Carbamidomethyl); T14(Fuc(1)); C20(Carbamidomethyl); C27(Carbamidomethyl); C33(Carbamidomethyl)	1	1	Q01705	Q01705	Neurogenic locus notch homolog protein 1 OS=Mus musculus OX=10090 GN=Notch1 PE=1 SV=3	3	4	4	1	0	1	1	1	1230.74	4919.93	4919.9	5.65569	0.00695636	0	0	42690.2	HCD (High Energy Collision Dissociation)	MS2	0	100	13.3541	4725	4725	4718	FP021821_7.raw	0/0		4.37779	365.029	365.029	0.8	4.18995e-05	2.91691e-06	0	0
FALSE	High	PMI-Byonic	PMI-Byonic (A2)	A	2	Unambiguous	NCRCPPEWTGQYCTEDVDECQLMPNACQNGGTCHNTHGGY	[Y].NcRcPPEWTGQYctEDVDEcQLMPNAcQNGGTchNTHGGY.[N]	C2(Carbamidomethyl); C4(Carbamidomethyl); C13(Carbamidomethyl); T14(Fuc(1)); C20(Carbamidomethyl); C27(Carbamidomethyl); C33(Carbamidomethyl); H34(Oxidation)	1	1	Q01705	Q01705	Neurogenic locus notch homolog protein 1 OS=Mus musculus OX=10090 GN=Notch1 PE=1 SV=3	3	4	4	1	0	1	1	1	1235.24	4937.93	4935.89	411.368	0.507617	0	0	436623	HCD (High Energy Collision Dissociation)	MS2	2.1372	100	13.5632	4814	4814	4806	FP021821_7.raw	0/0		3.71797	281.429	281.429	0	0.00019144	2.19655e-05	0	0
FALSE	High	PMI-Byonic	PMI-Byonic (A2)	A	2	Unambiguous	NCRCPPEWTGQYCTEDVDECQLMPNACQNGGTCHNTHGGY	[Y].NcRcPPEWTGQYctEDVDEcQLMPNAcQNGGTchNTHGGY.[N]	C2(Carbamidomethyl); C4(Carbamidomethyl); C13(Carbamidomethyl); T14(Fuc(1)); C20(Carbamidomethyl); C27(Carbamidomethyl); C33(Carbamidomethyl); H34(Oxidation)	1	1	Q01705	Q01705	Neurogenic locus notch homolog protein 1 OS=Mus musculus OX=10090 GN=Notch1 PE=1 SV=3	3	4	4	1	0	1	1	1	1235.49	4938.92	4935.89	612.976	0.756397	0	0	259197	HCD (High Energy Collision Dissociation)	MS2	0	100	13.2811	4694	4694	4685	FP021821_7.raw	0/0		5.54271	421.757	421.757	0	2.86608e-06	7.16146e-07	0	0
FALSE	High	PMI-Byonic	PMI-Byonic (A2)	A	2	Unambiguous	NCRCPPEWTGQYCTEDVDECQLMPNACQNGGTCHNTHGGY	[Y].NcRcPPEWTGQYctEDVDEcQLMPNAcQnGGTcHNTHGGY.[N]	C2(Carbamidomethyl); C4(Carbamidomethyl); C13(Carbamidomethyl); T14(Fuc(1)); C20(Carbamidomethyl); C27(Carbamidomethyl); N29(Oxidation); C33(Carbamidomethyl)	1	1	Q01705	Q01705	Neurogenic locus notch homolog protein 1 OS=Mus musculus OX=10090 GN=Notch1 PE=1 SV=3	3	4	4	1	0	1	1	1	1235.24	4937.93	4935.89	411.368	0.507617	0	0	160364	HCD (High Energy Collision Dissociation)	MS2	66.9624	100	13.2553	4683	4683	4674	FP021821_7.raw	0/0		3.2533	63.3636	63.3636	0	0.000558079	4.94988e-05	0	0
FALSE	High	PMI-Byonic	PMI-Byonic (A2)	A	2	Unambiguous	NCRCPPEWTGQYCTEDVDECQLMPNACQNGGTCHNTHGGY	[Y].NcRcPPEWTGQYctEDVDEcQLMPNAcQNGGTcHnTHGGY.[N]	C2(Carbamidomethyl); C4(Carbamidomethyl); C13(Carbamidomethyl); T14(Fuc(1)); C20(Carbamidomethyl); C27(Carbamidomethyl); C33(Carbamidomethyl); N35(Oxidation)	1	1	Q01705	Q01705	Neurogenic locus notch homolog protein 1 OS=Mus musculus OX=10090 GN=Notch1 PE=1 SV=3	3	4	4	1	0	1	1	1	1234.74	4935.92	4935.89	5.67833	0.00700691	0	0	186032	HCD (High Energy Collision Dissociation)	MS2	0	100	13.3949	4742	4742	4740	FP021821_7.raw	0/0		14.7562	984.512	984.512	1.6	1.75301e-15	8.76463e-16	0	0
FALSE	High	PMI-Byonic	PMI-Byonic (A2)	A	2	Unambiguous	QGATCHDRVASF	[F].QGAtcHDRVASF.[Y]	T4(Fuc(1)); C5(Carbamidomethyl)	1	1	Q01705	Q01705	Neurogenic locus notch homolog protein 1 OS=Mus musculus OX=10090 GN=Notch1 PE=1 SV=3	0	3	3	1	0	1	1	1	498.893	1494.67	1494.66	0.810162	0.00040364	0	0	96339.9	HCD (High Energy Collision Dissociation)	MS2	33.1919	100	7.72665	2338	2338	2331	FP021821_7.raw	0/0		1.31107	96.8491	96.8491	9.2	0.0488574	0.00332201	0	0
FALSE	High	PMI-Byonic	PMI-Byonic (A2)	A	2	Unambiguous	QGATCHDRVASF	[F].QGAtcHDRVASF.[Y]	T4(Fuc(1)); C5(Carbamidomethyl)	1	1	Q01705	Q01705	Neurogenic locus notch homolog protein 1 OS=Mus musculus OX=10090 GN=Notch1 PE=1 SV=3	0	3	3	1	0	1	1	1	498.894	1494.67	1494.66	2.03522	0.00101399	0	0	329545	HCD (High Energy Collision Dissociation)	MS2	33.8067	100	8.27571	2564	2564	2563	FP021821_7.raw	0/0		3.01728	256.967	256.967	9.2	0.000960999	9.65547e-05	0	0
FALSE	Medium	PMI-Byonic	PMI-Byonic (A2)	A	2	Unambiguous	QGATCHDRVASF	[F].QGATcHDRVASF.[Y]	C5(Carbamidomethyl)	1	1	Q01705	Q01705	Neurogenic locus notch homolog protein 1 OS=Mus musculus OX=10090 GN=Notch1 PE=1 SV=3	0	3	3	1	0	1	1	1	450.207	1348.61	1348.61	1.09156	0.000490695	0	0	312778	HCD (High Energy Collision Dissociation)	MS2	34.3075	100	8.02004	2458	2458	2457	FP021821_7.raw	0/0		0.951708	167.209	161.394	161.394	0.111762	0.0105855	0	0
FALSE	High	PMI-Byonic	PMI-Byonic (A2)	A	2	Unambiguous	QGATCHDRVASF	[F].QGAtcHDRVASF.[Y]	T4(Fuc(1)); C5(Carbamidomethyl)	1	1	Q01705	Q01705	Neurogenic locus notch homolog protein 1 OS=Mus musculus OX=10090 GN=Notch1 PE=1 SV=3	0	2	2	1	0	1	1	1	747.837	1494.67	1494.66	2.33007	0.00174133	0	0	517156	HCD (High Energy Collision Dissociation)	MS2	18.0792	100	7.98216	2443	2443	2441	FP021821_7.raw	0/0		2.13984	199.125	199.125	9.2	0.00724708	0.000677957	0	0
FALSE	High	PMI-Byonic	PMI-Byonic (A2)	A	2	Unambiguous	QGATCHDRVASFY	[F].QGATcHDRVAsFY.[C]	C5(Carbamidomethyl); S11(Fuc(1))	1	1	Q01705	Q01705	Neurogenic locus notch homolog protein 1 OS=Mus musculus OX=10090 GN=Notch1 PE=1 SV=3	1	3	3	1	0	1	1	1	553.249	1657.73	1657.73	3.24983	0.00179578	0	0	1.00862e+06	HCD (High Energy Collision Dissociation)	MS2	8.40163	100	10.1147	3344	3344	3343	FP021821_7.raw	0/0		6.75169	518.531	518.531	4.20586	1.77138e-07	2.37758e-08	0	0
FALSE	High	PMI-Byonic	PMI-Byonic (A2)	A	2	Unambiguous	QGATCHDRVASF	[F].QGATcHDRVAsF.[Y]	C5(Carbamidomethyl); S11(Fuc(1))	1	1	Q01705	Q01705	Neurogenic locus notch homolog protein 1 OS=Mus musculus OX=10090 GN=Notch1 PE=1 SV=3	0	3	3	1	0	1	1	1	498.894	1494.67	1494.66	1.72896	0.000861404	0	0	5.19056e+06	HCD (High Energy Collision Dissociation)	MS2	0.60887	29.4422	7.94004	2425	2425	2424	FP021821_7.raw	0/0		9.18192	675.122	623.678	16.2796	6.5778e-10	1.17533e-10	0	0
FALSE	High	PMI-Byonic	PMI-Byonic (A2)	A	2	Unambiguous	QGATCHDRVASFY	[F].QGATcHDRVASFY.[C]	C5(Carbamidomethyl)	1	1	Q01705	Q01705	Neurogenic locus notch homolog protein 1 OS=Mus musculus OX=10090 GN=Notch1 PE=1 SV=3	1	3	3	1	0	1	1	1	504.563	1511.67	1511.67	2.82814	0.00142507	0	0	445638	HCD (High Energy Collision Dissociation)	MS2	9.81259	100	10.1683	3367	3367	3365	FP021821_7.raw	0/0		2.42437	260.001	260.001	260.001	0.00376384	0.000397993	0	0
FALSE	High	PMI-Byonic	PMI-Byonic (A2)	A	2	Unambiguous	QGATCHDRVASFY	[F].QGATcHDRVAsFY.[C]	C5(Carbamidomethyl); S11(Fuc(1))	1	1	Q01705	Q01705	Neurogenic locus notch homolog protein 1 OS=Mus musculus OX=10090 GN=Notch1 PE=1 SV=3	1	3	3	1	0	1	1	1	553.249	1657.73	1657.73	3.13937	0.00173474	0	0	414320	HCD (High Energy Collision Dissociation)	MS2	10.3862	100	9.8609	3236	3236	3233	FP021821_7.raw	0/0		3.74658	316.969	316.969	5.5882	0.000179235	1.69607e-05	0	0
FALSE	High	PMI-Byonic	PMI-Byonic (A2)	A	2	Unambiguous	QGATCHDRVASF	[F].QGATcHDRVAsF.[Y]	C5(Carbamidomethyl); S11(Fuc(1))	1	1	Q01705	Q01705	Neurogenic locus notch homolog protein 1 OS=Mus musculus OX=10090 GN=Notch1 PE=1 SV=3	0	3	3	1	0	1	1	1	498.894	1494.67	1494.66	2.03522	0.00101399	0	0	1.02104e+06	HCD (High Energy Collision Dissociation)	MS2	13.8903	82.7635	8.15669	2514	2514	2513	FP021821_7.raw	0/0		6.15008	473.661	473.661	2.54078	7.07813e-07	1.30622e-07	0	0
FALSE	High	PMI-Byonic	PMI-Byonic (A2)	A	2	Unambiguous	QGATCHDRVASF	[F].QGATcHDRVASF.[Y]	C5(Carbamidomethyl)	1	1	Q01705	Q01705	Neurogenic locus notch homolog protein 1 OS=Mus musculus OX=10090 GN=Notch1 PE=1 SV=3	0	3	3	1	0	1	1	1	450.529	1349.57	1348.61	715.669	0.321719	0	0	338506	HCD (High Energy Collision Dissociation)	MS2	51.0152	100	7.68935	2322	2322	2321	FP021821_7.raw	0/0		2.61393	318.305	291.366	291.366	0.00243259	0.000240848	0	0
FALSE	Medium	PMI-Byonic	PMI-Byonic (A2)	A	2	Unambiguous	QGATCHDRVASF	[F].QGAtcHDRVASF.[Y]	T4(Fuc(1)); C5(Carbamidomethyl)	1	1	Q01705	Q01705	Neurogenic locus notch homolog protein 1 OS=Mus musculus OX=10090 GN=Notch1 PE=1 SV=3	0	2	2	1	0	1	1	1	747.836	1494.67	1494.66	0.941665	0.000703736	0	0	162691	HCD (High Energy Collision Dissociation)	MS2	0	100	7.86406	2395	2395	2392	FP021821_7.raw	0/0		0.755139	75.5527	75.5527	9.2	0.175736	0.0155821	0	0
FALSE	High	PMI-Byonic	PMI-Byonic (A2)	A	2	Unambiguous	QGATCHDRVASF	[F].QGATcHDRVAsF.[Y]	C5(Carbamidomethyl); S11(Fuc(1))	1	1	Q01705	Q01705	Neurogenic locus notch homolog protein 1 OS=Mus musculus OX=10090 GN=Notch1 PE=1 SV=3	0	3	3	1	0	1	1	1	498.894	1494.67	1494.66	2.77026	0.0013802	0	0	2202110	HCD (High Energy Collision Dissociation)	MS2	3.84418	100	7.83013	2381	2381	2380	FP021821_7.raw	0/0		10.1819	704.532	645.809	15.6392	6.5778e-11	1.86545e-11	0	0
FALSE	High	PMI-Byonic	PMI-Byonic (A2)	A	2	Unambiguous	QGATCHDRVASFY	[F].QGATcHDRVAsFY.[C]	C5(Carbamidomethyl); S11(Fuc(1))	1	1	Q01705	Q01705	Neurogenic locus notch homolog protein 1 OS=Mus musculus OX=10090 GN=Notch1 PE=1 SV=3	1	3	3	1	0	1	1	1	553.249	1657.73	1657.73	3.5812	0.00197888	0	0	3.38292e+06	HCD (High Energy Collision Dissociation)	MS2	1.53379	64.0419	9.98554	3289	3289	3288	FP021821_7.raw	0/0		8.5173	638.705	605.17	1.32617	3.03876e-09	7.071e-10	0	0
FALSE	High	PMI-Byonic	PMI-Byonic (A2)	A	2	Unambiguous	QGATCHDRVASFY	[F].QGATcHDRVASFY.[C]	C5(Carbamidomethyl)	1	1	Q01705	Q01705	Neurogenic locus notch homolog protein 1 OS=Mus musculus OX=10090 GN=Notch1 PE=1 SV=3	1	3	3	1	0	1	1	1	504.563	1511.67	1511.67	2.94926	0.0014861	0	0	822254	HCD (High Energy Collision Dissociation)	MS2	9.29766	100	10.0414	3313	3313	3310	FP021821_7.raw	0/0		3.63306	360.158	360.158	360.158	0.000232779	3.30685e-05	0	0
FALSE	High	PMI-Byonic	PMI-Byonic (A2)	A	2	Unambiguous	QGATCHDRVASFY	[F].QGAtcHDRVASFY.[C]	T4(Fuc(1)); C5(Carbamidomethyl)	1	1	Q01705	Q01705	Neurogenic locus notch homolog protein 1 OS=Mus musculus OX=10090 GN=Notch1 PE=1 SV=3	1	3	3	1	0	1	1	1	553.25	1657.73	1657.73	3.91256	0.00216199	0	0	255901	HCD (High Energy Collision Dissociation)	MS2	10.0641	100	10.2433	3399	3399	3398	FP021821_7.raw	0/0		1.39848	88.6856	88.6856	9.2	0.0399504	0.00291179	0	0
FALSE	High	PMI-Byonic	PMI-Byonic (A2)	A	2	Unambiguous	QGATCHDRVASF	[F].QGATcHDRVASF.[Y]	C5(Carbamidomethyl)	1	1	Q01705	Q01705	Neurogenic locus notch homolog protein 1 OS=Mus musculus OX=10090 GN=Notch1 PE=1 SV=3	0	3	3	1	0	1	1	1	450.208	1348.61	1348.61	1.9062	0.000856906	0	0	353647	HCD (High Energy Collision Dissociation)	MS2	43.8801	100	7.69185	2323	2323	2321	FP021821_7.raw	0/0		2.03083	281.624	234.567	234.567	0.00931479	0.000915019	0	0
FALSE	High	PMI-Byonic	PMI-Byonic (A2)	A	2	Unambiguous	QGATCHDRVASF	[F].QGATcHDRVASF.[Y]	C5(Carbamidomethyl)	1	1	Q01705	Q01705	Neurogenic locus notch homolog protein 1 OS=Mus musculus OX=10090 GN=Notch1 PE=1 SV=3	0	3	3	1	0	1	1	1	450.208	1348.61	1348.61	1.70254	0.000765353	0	0	1.19973e+06	HCD (High Energy Collision Dissociation)	MS2	13.8727	94.8399	7.80388	2370	2370	2369	FP021821_7.raw	0/0		5.6006	518.35	380.272	380.272	2.50844e-06	5.69541e-07	0	0
FALSE	High	PMI-Byonic	PMI-Byonic (A2)	A	2	Unambiguous	QGATCHDRVASF	[F].QGATcHDRVASF.[Y]	C5(Carbamidomethyl)	1	1	Q01705	Q01705	Neurogenic locus notch homolog protein 1 OS=Mus musculus OX=10090 GN=Notch1 PE=1 SV=3	0	3	3	1	0	1	1	1	450.208	1348.61	1348.61	1.63466	0.000734836	0	0	815560	HCD (High Energy Collision Dissociation)	MS2	12.2948	100	7.90819	2412	2412	2411	FP021821_7.raw	0/0		3.98095	441.188	297.832	297.832	0.000104484	8.58567e-06	0	0
FALSE	High	PMI-Byonic	PMI-Byonic (A2)	A	2	Unambiguous	QGATCHDRVASF	[F].QGATcHDRVAsF.[Y]	C5(Carbamidomethyl); S11(Fuc(1))	1	1	Q01705	Q01705	Neurogenic locus notch homolog protein 1 OS=Mus musculus OX=10090 GN=Notch1 PE=1 SV=3	0	3	3	1	0	1	1	1	498.894	1494.67	1494.66	2.21898	0.00110554	0	0	4.08209e+06	HCD (High Energy Collision Dissociation)	MS2	1.90878	31.256	8.04453	2467	2467	2466	FP021821_7.raw	0/0		9.18192	653.762	608.039	14.0481	6.5778e-10	1.71557e-10	0	0
FALSE	High	PMI-Byonic	PMI-Byonic (A2)	A	2	Unambiguous	YCECPHGRTGL	[F].YcEcPHGRTGL.[L]	C2(Carbamidomethyl); C4(Carbamidomethyl)	1	1	Q01705	Q01705	Neurogenic locus notch homolog protein 1 OS=Mus musculus OX=10090 GN=Notch1 PE=1 SV=3	1	3	3	1	0	1	1	1	450.529	1349.57	1349.57	0.812148	0.000365351	0	0	153012	HCD (High Energy Collision Dissociation)	MS2	33.7348	100	7.4641	2228	2228	2223	FP021821_7.raw	0/0		4.24007	386.308	386.308	386.308	5.75343e-05	4.63549e-06	0	0
FALSE	High	PMI-Byonic	PMI-Byonic (A2)	A	2	Unambiguous	YCECPHGRTGLL	[F].YcEcPHGRTGLL.[C]	C2(Carbamidomethyl); C4(Carbamidomethyl)	1	1	Q01705	Q01705	Neurogenic locus notch homolog protein 1 OS=Mus musculus OX=10090 GN=Notch1 PE=1 SV=3	2	3	3	1	0	1	1	1	488.225	1462.66	1462.66	2.9692	0.00144764	0	0	175626	HCD (High Energy Collision Dissociation)	MS2	13.949	100	9.55301	3105	3105	3101	FP021821_7.raw	0/0		6.48547	470.157	470.157	470.157	3.2699e-07	5.11397e-08	0	0
FALSE	High	PMI-Byonic	PMI-Byonic (A2)	A	2	Unambiguous	YCECPHGRTGLL	[F].YcEcPHGRTGLL.[C]	C2(Carbamidomethyl); C4(Carbamidomethyl)	1	1	Q01705	Q01705	Neurogenic locus notch homolog protein 1 OS=Mus musculus OX=10090 GN=Notch1 PE=1 SV=3	2	2	2	1	0	1	1	1	731.836	1462.66	1462.66	5.1483	0.00376509	0	0	147867	HCD (High Energy Collision Dissociation)	MS2	22.6854	100	9.63702	3141	3141	3134	FP021821_7.raw	0/0		5.78084	482.305	482.305	482.305	1.65638e-06	3.44253e-07	0	0
FALSE	High	PMI-Byonic	PMI-Byonic (A2)	A	2	Unambiguous	YCECPHGRTGLL	[F].YcEcPHGRTGLL.[C]	C2(Carbamidomethyl); C4(Carbamidomethyl)	1	1	Q01705	Q01705	Neurogenic locus notch homolog protein 1 OS=Mus musculus OX=10090 GN=Notch1 PE=1 SV=3	2	3	3	1	0	1	1	1	488.225	1462.66	1462.66	2.71882	0.00132557	0	0	4985709	HCD (High Energy Collision Dissociation)	MS2	0.175978	44.3074	9.67551	3157	3157	3156	FP021821_7.raw	0/0		7.57032	609.459	609.459	609.459	2.68954e-08	3.53003e-09	0	0
FALSE	High	PMI-Byonic	PMI-Byonic (A2)	A	2	Unambiguous	YCECPHGRTGLL	[F].YcEcPHGRTGLL.[C]	C2(Carbamidomethyl); C4(Carbamidomethyl)	1	1	Q01705	Q01705	Neurogenic locus notch homolog protein 1 OS=Mus musculus OX=10090 GN=Notch1 PE=1 SV=3	2	2	2	1	0	1	1	1	731.833	1462.66	1462.66	1.22577	0.000896442	0	0	100903	HCD (High Energy Collision Dissociation)	MS2	0	100	9.75493	3191	3191	3189	FP021821_7.raw	0/0		5.86516	483.438	483.438	483.438	1.3641e-06	2.3111e-07	0	0
FALSE	High	PMI-Byonic	PMI-Byonic (A2)	A	2	Unambiguous	YCECPHGRTGLL	[F].YcEcPHGRTGLL.[C]	C2(Carbamidomethyl); C4(Carbamidomethyl)	1	1	Q01705	Q01705	Neurogenic locus notch homolog protein 1 OS=Mus musculus OX=10090 GN=Notch1 PE=1 SV=3	2	3	3	1	0	1	1	1	488.225	1462.66	1462.66	3.21957	0.00156971	0	0	1.47808e+06	HCD (High Energy Collision Dissociation)	MS2	7.68197	100	9.80467	3212	3212	3211	FP021821_7.raw	0/0		5.93598	514.455	514.455	514.455	1.15883e-06	1.94562e-07	0	0
FALSE	High	PMI-Byonic	PMI-Byonic (A2)	A	2	Unambiguous	YCECPHGRTGL	[F].YcEcPHGRTGL.[L]	C2(Carbamidomethyl); C4(Carbamidomethyl)	1	1	Q01705	Q01705	Neurogenic locus notch homolog protein 1 OS=Mus musculus OX=10090 GN=Notch1 PE=1 SV=3	1	3	3	1	0	1	1	1	450.53	1349.57	1349.57	1.69405	0.00076208	0	0	384541	HCD (High Energy Collision Dissociation)	MS2	2.8717	100	7.57912	2276	2276	2275	FP021821_7.raw	0/0		5.42458	499.306	465.181	465.181	3.76203e-06	9.27749e-07	0	0
FALSE	High	PMI-Byonic	PMI-Byonic (A2)	A	2	Unambiguous	CECPHGRTGLL	[Y].cEcPHGRTGLL.[C]	C1(Carbamidomethyl); C3(Carbamidomethyl)	1	1	Q01705	Q01705	Neurogenic locus notch homolog protein 1 OS=Mus musculus OX=10090 GN=Notch1 PE=1 SV=3	1	3	3	1	0	1	1	1	434.204	1300.6	1299.59	772.371	0.334589	0	0	99480.2	HCD (High Energy Collision Dissociation)	MS2	50.3548	100	8.82944	2800	2800	2790	FP021821_7.raw	0/0		1.04195	121.745	121.745	121.745	0.0907927	0.00822783	0	0
FALSE	Medium	PMI-Byonic	PMI-Byonic (A2)	A	2	Ambiguous	CECPHGRTGLL	[Y].cEcPHGrTGLL.[C]	C1(Carbamidomethyl); C3(Carbamidomethyl); R7(Deamidated)	1	1	Q01705	Q01705	Neurogenic locus notch homolog protein 1 OS=Mus musculus OX=10090 GN=Notch1 PE=1 SV=3	1	3	3		0	2	2	2	433.87	1299.59	1300.58	-755.556	-0.327553	0	0	160139	HCD (High Energy Collision Dissociation)	MS2	55.0188	100	8.57732	2692	2692	2691	FP021821_7.raw	0/0		0.659126	94.6629	94.6629	94.6629	0.219217	0.0185413	0.00775193	0.0172413
FALSE	High	PMI-Byonic	PMI-Byonic (A2)	A	2	Ambiguous	CECPHGRTGLL	[Y].cEcPHGRTGLL.[C]	C1(Carbamidomethyl); C3(Carbamidomethyl)	1	1	Q01705	Q01705	Neurogenic locus notch homolog protein 1 OS=Mus musculus OX=10090 GN=Notch1 PE=1 SV=3	1	3	3	0.8706	0	1	1	1	433.87	1299.59	1299.59	1.04393	0.000452229	0	0	160139	HCD (High Energy Collision Dissociation)	MS2	55.0188	100	8.57732	2692	2692	2691	FP021821_7.raw	0/0		5.09727	486.337	486.337	486.337	7.99331e-06	1.45323e-06	0	0
FALSE	High	PMI-Byonic	PMI-Byonic (A2)	A	2	Unambiguous	CECPHGRTGLL	[Y].cEcPHGRTGLL.[C]	C1(Carbamidomethyl); C3(Carbamidomethyl)	1	1	Q01705	Q01705	Neurogenic locus notch homolog protein 1 OS=Mus musculus OX=10090 GN=Notch1 PE=1 SV=3	1	3	3	1	0	1	1	1	433.87	1299.6	1299.59	2.45288	0.00106258	0	0	2.12093e+06	HCD (High Energy Collision Dissociation)	MS2	1.55297	70.6052	8.4484	2637	2637	2636	FP021821_7.raw	0/0		10.386	717.483	717.483	717.483	4.1112e-11	9.23001e-12	0	0
FALSE	High	PMI-Byonic	PMI-Byonic (A2)	A	2	Unambiguous	CECPHGRTGLL	[Y].cEcPHGRTGLL.[C]	C1(Carbamidomethyl); C3(Carbamidomethyl)	1	1	Q01705	Q01705	Neurogenic locus notch homolog protein 1 OS=Mus musculus OX=10090 GN=Notch1 PE=1 SV=3	1	2	2	1	0	1	1	1	650.303	1299.6	1299.59	4.64709	0.00301966	0	0	263680	HCD (High Energy Collision Dissociation)	MS2	32.7769	100	8.38216	2609	2609	2603	FP021821_7.raw	0/0		5.07158	541.727	541.727	541.727	8.48039e-06	1.58336e-06	0	0
FALSE	High	PMI-Byonic	PMI-Byonic (A2)	A	2	Unambiguous	CECPHGRTGLL	[Y].cEcPHGRTGLL.[C]	C1(Carbamidomethyl); C3(Carbamidomethyl)	1	1	Q01705	Q01705	Neurogenic locus notch homolog protein 1 OS=Mus musculus OX=10090 GN=Notch1 PE=1 SV=3	1	3	3	1	0	1	1	1	433.87	1299.6	1299.59	1.7484	0.000757405	0	0	2.64904e+06	HCD (High Energy Collision Dissociation)	MS2	3.15407	46.5371	8.33756	2590	2590	2589	FP021821_7.raw	0/0		8.57032	691.25	691.25	691.25	2.68954e-09	5.12797e-10	0	0
FALSE	High	PMI-Byonic	PMI-Byonic (A2)	A	2	Unambiguous	CECPHGRTGLL	[Y].cEcPHGRTGLL.[C]	C1(Carbamidomethyl); C3(Carbamidomethyl)	1	1	Q01705	Q01705	Neurogenic locus notch homolog protein 1 OS=Mus musculus OX=10090 GN=Notch1 PE=1 SV=3	1	3	3	1	0	1	1	1	433.87	1299.6	1299.59	1.7484	0.000757405	0	0	332584	HCD (High Energy Collision Dissociation)	MS2	22.1876	100	8.23045	2545	2545	2542	FP021821_7.raw	0/0		4.84942	477.926	477.926	477.926	1.41443e-05	1.81174e-06	0	0
FALSE	High	PMI-Byonic	PMI-Byonic (A2)	A	2	Unambiguous	CEINTDECASSPCLHNGHCMDKINEF	[Y].cEINTDEcASsPcLHNGHcMDKINEF.[Q]	C1(Carbamidomethyl); C8(Carbamidomethyl); S11(Hex(1)Pent(2)); C13(Carbamidomethyl); C19(Carbamidomethyl)	1	1	Q01705	Q01705	Neurogenic locus notch homolog protein 1 OS=Mus musculus OX=10090 GN=Notch1 PE=1 SV=3	1	4	4	1	0	1	1	1	891.855	3564.4	3564.39	3.48654	0.00310684	0	0	62904.4	HCD (High Energy Collision Dissociation)	MS2	12.1044	100	11.983	4141	4141	4135	FP021821_7.raw	0/0		5.70668	512.961	512.961	1.2	1.96481e-06	4.28859e-07	0	0
FALSE	High	PMI-Byonic	PMI-Byonic (A2)	A	2	Unambiguous	QCQCPKGFNGHLCQYDVDECASTPCKNGAKCLDGPNTY	[F].QcQcPKGFNGHLcQYDVDEcAStPcKNGAKcLDGPNTY.[T]	C2(Carbamidomethyl); C4(Carbamidomethyl); C13(Carbamidomethyl); C20(Carbamidomethyl); T23(Hex(1)Pent(2)); C25(Carbamidomethyl); C31(Carbamidomethyl)	1	1	Q01705	Q01705	Neurogenic locus notch homolog protein 1 OS=Mus musculus OX=10090 GN=Notch1 PE=1 SV=3	4	5	5	1	0	1	1	1	976.608	4879.01	4875.99	620.326	0.604941	0	0	696255	HCD (High Energy Collision Dissociation)	MS2	40.2126	100	11.8709	4093	4093	4091	FP021821_7.raw	0/0		5.79217	481.122	481.122	0	1.61374e-06	3.05661e-07	0	0
FALSE	High	PMI-Byonic	PMI-Byonic (A2)	A	2	Unambiguous	QCQCPKGFNGHLCQYDVDECASTPCKNGAKCLDGPNTY	[F].QcQcPKGFNGHLcQYDVDEcAsTPcKNGAKcLdGPNTY.[T]	C2(Carbamidomethyl); C4(Carbamidomethyl); C13(Carbamidomethyl); C20(Carbamidomethyl); S22(Hex(1)Pent(2)); C25(Carbamidomethyl); C31(Carbamidomethyl); D33(Oxidation)	1	1	Q01705	Q01705	Neurogenic locus notch homolog protein 1 OS=Mus musculus OX=10090 GN=Notch1 PE=1 SV=3	4	5	5	1	0	1	1	1	979.207	4892.01	4891.98	4.87918	0.00477377	0	0	248540	HCD (High Energy Collision Dissociation)	MS2	0	100	11.9374	4122	4122	4113	FP021821_7.raw	0/0		5.59288	451.641	451.641	0	2.55338e-06	6.17927e-07	0	0
FALSE	High	PMI-Byonic	PMI-Byonic (A2)	A	2	Unambiguous	QCQCPKGFNGHLCQYDVDECASTPCKNGAKCLDGPNTY	[F].QcQcPKGFNGHLcQYDVDEcAsTPcKNGAKcLDGPNTY.[T]	C2(Carbamidomethyl); C4(Carbamidomethyl); C13(Carbamidomethyl); C20(Carbamidomethyl); S22(Hex(1)Pent(2)); C25(Carbamidomethyl); C31(Carbamidomethyl)	1	1	Q01705	Q01705	Neurogenic locus notch homolog protein 1 OS=Mus musculus OX=10090 GN=Notch1 PE=1 SV=3	4	5	5	1	0	1	1	1	976.606	4879	4875.99	617.447	0.602133	0	0	316937	HCD (High Energy Collision Dissociation)	MS2	0	100	12.4314	4332	4332	4322	FP021821_7.raw	0/0		1.79767	94.6388	94.6388	0	0.0159343	0.00124596	0	0
FALSE	High	PMI-Byonic	PMI-Byonic (A2)	A	2	Unambiguous	QCQCPKGFNGHLCQYDVDECASTPCKNGAKCLDGPNTY	[F].QcQcPKGFNGHLcQYDVDEcAStPcKNGAKcLDGPNTY.[T]	C2(Carbamidomethyl); C4(Carbamidomethyl); C13(Carbamidomethyl); C20(Carbamidomethyl); T23(Hex(1)Pent(2)); C25(Carbamidomethyl); C31(Carbamidomethyl)	1	1	Q01705	Q01705	Neurogenic locus notch homolog protein 1 OS=Mus musculus OX=10090 GN=Notch1 PE=1 SV=3	4	5	5	1	0	1	1	1	976.407	4878.01	4875.99	413.85	0.403586	0	0	360084	HCD (High Energy Collision Dissociation)	MS2	11.2444	100	12.0001	4148	4148	4146	FP021821_7.raw	0/0		3.93001	311.562	311.562	0	0.000117487	1.03143e-05	0	0
FALSE	High	PMI-Byonic	PMI-Byonic (A2)	A	2	Unambiguous	QCQCPKGFNGHLCQYDVDECASTPCKNGAKCLDGPNTY	[F].QcQcPKGFNGHLcQYDVDEcAsTPcKNGAKcLdGPNTY.[T]	C2(Carbamidomethyl); C4(Carbamidomethyl); C13(Carbamidomethyl); C20(Carbamidomethyl); S22(Hex(1)Pent(2)); C25(Carbamidomethyl); C31(Carbamidomethyl); D33(Oxidation)	1	1	Q01705	Q01705	Neurogenic locus notch homolog protein 1 OS=Mus musculus OX=10090 GN=Notch1 PE=1 SV=3	4	5	5	1	0	1	1	1	979.406	4893	4891.98	208.185	0.203687	0	0	192147	HCD (High Energy Collision Dissociation)	MS2	0	100	11.8083	4067	4067	4058	FP021821_7.raw	0/0		6.25679	596.56	596.56	0	5.53622e-07	1.10008e-07	0	0
FALSE	High	PMI-Byonic	PMI-Byonic (A2)	A	2	Unambiguous	QCQCPKGFNGHLCQYDVDECASTPCKNGAKCLDGPNTY	[F].QcQcPKGFNGHLcQYDVDEcAsTPcKnGAKcLdGPNTY.[T]	C2(Carbamidomethyl); C4(Carbamidomethyl); C13(Carbamidomethyl); C20(Carbamidomethyl); S22(Hex(1)Pent(2)); C25(Carbamidomethyl); N27(Deamidated); C31(Carbamidomethyl); D33(Oxidation)	1	1	Q01705	Q01705	Neurogenic locus notch homolog protein 1 OS=Mus musculus OX=10090 GN=Notch1 PE=1 SV=3	4	5	5	1	0	1	1	1	979.807	4895.01	4892.97	416.558	0.407641	0	0	728825	HCD (High Energy Collision Dissociation)	MS2	38.4303	100	12.05	4169	4169	4168	FP021821_7.raw	0/0		2.66294	306.113	306.113	0	0.00217298	0.000215655	0	0
FALSE	High	PMI-Byonic	PMI-Byonic (A2)	A	2	Unambiguous	QCQCPKGFNGHLCQYDVDECASTPCKNGAKCLDGPNTY	[F].QcQcPKGFNGHLcQYDVDEcAsTPcKnGAKcLDGPNTY.[T]	C2(Carbamidomethyl); C4(Carbamidomethyl); C13(Carbamidomethyl); C20(Carbamidomethyl); S22(Hex(1)Pent(2)); C25(Carbamidomethyl); N27(Deamidated); C31(Carbamidomethyl)	1	1	Q01705	Q01705	Neurogenic locus notch homolog protein 1 OS=Mus musculus OX=10090 GN=Notch1 PE=1 SV=3	4	5	5	1	0	1	1	1	976.807	4880	4876.97	621.551	0.606258	0	0	619790	HCD (High Energy Collision Dissociation)	MS2	9.53914	100	12.1466	4211	4211	4201	FP021821_7.raw	0/0		5.85911	497.487	497.487	0	1.38323e-06	2.66023e-07	0	0
FALSE	High	PMI-Byonic	PMI-Byonic (A2)	A	2	Unambiguous	QCQCPKGFNGHLCQYDVDECASTPCKNGAKCLDGPNTY	[F].QcQcPKGFNGHLcQYDVDEcAStPcKNGAKcLDGPNTY.[T]	C2(Carbamidomethyl); C4(Carbamidomethyl); C13(Carbamidomethyl); C20(Carbamidomethyl); T23(Hex(1)Pent(2)); C25(Carbamidomethyl); C31(Carbamidomethyl)	1	1	Q01705	Q01705	Neurogenic locus notch homolog protein 1 OS=Mus musculus OX=10090 GN=Notch1 PE=1 SV=3	4	5	5	1	0	1	1	1	976.005	4876	4875.99	1.96218	0.00191351	0	0	79039.2	HCD (High Energy Collision Dissociation)	MS2	0	100	11.7481	4041	4041	4036	FP021821_7.raw	0/0		6.84031	593.872	593.872	0	1.44441e-07	1.61077e-08	0	0
FALSE	High	PMI-Byonic	PMI-Byonic (A2)	A	2	Unambiguous	QCQCPKGFNGHLCQYDVDECASTPCKNGAKCLDGPNTY	[F].QcQcPKGFNGHLcQYDVDEcAsTPcKnGAKcLdGPNTY.[T]	C2(Carbamidomethyl); C4(Carbamidomethyl); C13(Carbamidomethyl); C20(Carbamidomethyl); S22(Hex(1)Pent(2)); C25(Carbamidomethyl); N27(Deamidated); C31(Carbamidomethyl); D33(Oxidation)	1	1	Q01705	Q01705	Neurogenic locus notch homolog protein 1 OS=Mus musculus OX=10090 GN=Notch1 PE=1 SV=3	4	5	5	1	0	1	1	1	979.403	4892.99	4892.97	3.97859	0.00389342	0	0	73489.9	HCD (High Energy Collision Dissociation)	MS2	9.91003	100	12.1942	4231	4231	4223	FP021821_7.raw	0/0		2.60933	230.925	230.925	0	0.00245848	0.000265765	0	0
FALSE	High	PMI-Byonic	PMI-Byonic (A2)	A	2	Unambiguous	QCQCPKGFNGHLCQYDVDECASTPCKNGAKCLDGPNTY	[F].QcQcPKGFNGHLcqYDVDEcAsTPcKNGAKcLDGPNTY.[T]	C2(Carbamidomethyl); C4(Carbamidomethyl); C13(Carbamidomethyl); Q14(Deamidated); C20(Carbamidomethyl); S22(Hex(1)Pent(2)); C25(Carbamidomethyl); C31(Carbamidomethyl)	1	1	Q01705	Q01705	Neurogenic locus notch homolog protein 1 OS=Mus musculus OX=10090 GN=Notch1 PE=1 SV=3	4	5	5	1	0	1	1	1	976.205	4876.99	4876.97	4.50084	0.00439009	0	0	128047	HCD (High Energy Collision Dissociation)	MS2	0	100	12.3	4276	4276	4267	FP021821_7.raw	0/0		5.58617	431.007	431.007	0	2.59318e-06	6.64957e-07	0	0
FALSE	High	PMI-Byonic	PMI-Byonic (A2)	A	2	Unambiguous	QCQCPKGFNGHLCQYDVDECASTPCKNGAKCLDGPNTY	[F].QcQcPKGFnGHLcQYDVDEcAsTPcKNGAKcLdGPNTY.[T]	C2(Carbamidomethyl); C4(Carbamidomethyl); N9(Deamidated); C13(Carbamidomethyl); C20(Carbamidomethyl); S22(Hex(1)Pent(2)); C25(Carbamidomethyl); C31(Carbamidomethyl); D33(Oxidation)	1	1	Q01705	Q01705	Neurogenic locus notch homolog protein 1 OS=Mus musculus OX=10090 GN=Notch1 PE=1 SV=3	4	5	5	1	0	1	1	1	979.407	4893.01	4892.97	7.78318	0.00761657	0	0	159056	HCD (High Energy Collision Dissociation)	MS2	2.63401	100	12.4527	4341	4341	4333	FP021821_7.raw	0/0		2.14918	111.716	111.716	0	0.00709281	0.000610234	0	0
FALSE	High	PMI-Byonic	PMI-Byonic (A2)	A	2	Unambiguous	NGHLCQYDVDECASTPCKNGAKCLDGPNTY	[F].NGHLcQYDVDEcAsTPcKnGAKcLDGPNTY.[T]	C5(Carbamidomethyl); C12(Carbamidomethyl); S14(Hex(1)Pent(2)); C17(Carbamidomethyl); N19(Deamidated); C23(Carbamidomethyl)	1	1	Q01705	Q01705	Neurogenic locus notch homolog protein 1 OS=Mus musculus OX=10090 GN=Notch1 PE=1 SV=3	3	4	4	1	0	1	1	1	968.649	3871.57	3871.56	4.8323	0.00467713	0	0	278884	HCD (High Energy Collision Dissociation)	MS2	8.9865	100	11.7416	4038	4038	4036	FP021821_7.raw	0/0		5.2669	442.631	442.631	0.8	5.40877e-06	1.24222e-06	0	0
FALSE	High	PMI-Byonic	PMI-Byonic (A2)	A	2	Unambiguous	NGHLCQYDVDECASTPCKNGAKCLDGPNTY	[F].NGHLcQYDVDEcAsTPcKNGAKcLDGPNTY.[T]	C5(Carbamidomethyl); C12(Carbamidomethyl); S14(Hex(1)Pent(2)); C17(Carbamidomethyl); C23(Carbamidomethyl)	1	1	Q01705	Q01705	Neurogenic locus notch homolog protein 1 OS=Mus musculus OX=10090 GN=Notch1 PE=1 SV=3	3	4	4	1	0	1	1	1	968.404	3870.59	3870.57	5.30846	0.00513669	0	0	89670.4	HCD (High Energy Collision Dissociation)	MS2	0	100	11.4902	3930	3930	3926	FP021821_7.raw	0/0		4.09528	365.183	365.183	0.8	8.03011e-05	7.01358e-06	0	0
FALSE	High	PMI-Byonic	PMI-Byonic (A2)	A	2	Unambiguous	NGHLCQYDVDECASTPCKNGAKCLDGPNTY	[F].NGHLcQYDVDEcAsTPcKnGAKcLdGPNTY.[T]	C5(Carbamidomethyl); C12(Carbamidomethyl); S14(Hex(1)Pent(2)); C17(Carbamidomethyl); N19(Deamidated); C23(Carbamidomethyl); D25(Oxidation)	1	1	Q01705	Q01705	Neurogenic locus notch homolog protein 1 OS=Mus musculus OX=10090 GN=Notch1 PE=1 SV=3	3	4	4	1	0	1	1	1	972.897	3888.57	3887.55	261.154	0.253812	0	0	742600	HCD (High Energy Collision Dissociation)	MS2	6.73566	100	11.7055	4023	4023	4014	FP021821_7.raw	0/0		5.53312	504.29	504.29	0.8	2.93007e-06	7.66462e-07	0	0
FALSE	High	PMI-Byonic	PMI-Byonic (A2)	A	2	Unambiguous	NGHLCQYDVDECASTPCKNGAKCLDGPNTY	[F].NGHLcQYDVDEcAsTPcKNGAKcLdGPNTY.[T]	C5(Carbamidomethyl); C12(Carbamidomethyl); S14(Hex(1)Pent(2)); C17(Carbamidomethyl); C23(Carbamidomethyl); D25(Oxidation)	1	1	Q01705	Q01705	Neurogenic locus notch homolog protein 1 OS=Mus musculus OX=10090 GN=Notch1 PE=1 SV=3	3	4	4	1	0	1	1	1	972.4	3886.58	3886.57	3.26569	0.00317308	0	0	673320	HCD (High Energy Collision Dissociation)	MS2	3.49947	100	11.4323	3905	3905	3904	FP021821_7.raw	0/0		8.75734	689.721	650.349	0.8	1.74848e-09	3.14913e-10	0	0
FALSE	High	PMI-Byonic	PMI-Byonic (A2)	A	2	Unambiguous	NGHLCQYDVDECASTPCKNGAKCLDGPNTY	[F].NGHLcQYDVDEcAsTPcKNGAKcLdGPNTY.[T]	C5(Carbamidomethyl); C12(Carbamidomethyl); S14(Hex(1)Pent(2)); C17(Carbamidomethyl); C23(Carbamidomethyl); D25(Oxidation)	1	1	Q01705	Q01705	Neurogenic locus notch homolog protein 1 OS=Mus musculus OX=10090 GN=Notch1 PE=1 SV=3	3	4	4	1	0	1	1	1	972.899	3888.57	3886.57	516.602	0.501952	0	0	395120	HCD (High Energy Collision Dissociation)	MS2	0	100	11.5784	3969	3969	3959	FP021821_7.raw	0/0		3.68305	333.407	333.407	0.8	0.000207467	2.4654e-05	0	0
FALSE	High	PMI-Byonic	PMI-Byonic (A2)	A	2	Unambiguous	NGHLCQYDVDECASTPCKNGAKCLDGPNTY	[F].NGHLcQYDVDEcAsTPcKNGAKcLDGPNTY.[T]	C5(Carbamidomethyl); C12(Carbamidomethyl); S14(Hex(1)Pent(2)); C17(Carbamidomethyl); C23(Carbamidomethyl)	1	1	Q01705	Q01705	Neurogenic locus notch homolog protein 1 OS=Mus musculus OX=10090 GN=Notch1 PE=1 SV=3	3	4	4	1	0	1	1	1	968.402	3870.59	3870.57	3.92078	0.00379392	0	0	778570	HCD (High Energy Collision Dissociation)	MS2	0.592916	100	11.3546	3872	3872	3871	FP021821_7.raw	0/0		9.75734	742.794	742.794	0.8	1.74848e-10	5.00034e-11	0	0
FALSE	High	PMI-Byonic	PMI-Byonic (A2)	A	2	Unambiguous	NGHLCQYDVDECASTPCKNGAKCLDGPNTY	[F].NGHLcQYDVDEcAsTPcKNGAKcLDGPNTY.[T]	C5(Carbamidomethyl); C12(Carbamidomethyl); S14(Hex(1)Pent(2)); C17(Carbamidomethyl); C23(Carbamidomethyl)	1	1	Q01705	Q01705	Neurogenic locus notch homolog protein 1 OS=Mus musculus OX=10090 GN=Notch1 PE=1 SV=3	3	4	4	1	0	1	1	1	968.899	3872.58	3870.57	517.613	0.500864	0	0	515082	HCD (High Energy Collision Dissociation)	MS2	27.4167	100	11.6151	3984	3984	3981	FP021821_7.raw	0/0		6.69684	603.65	603.65	0.8	2.00983e-07	3.91463e-08	0	0
FALSE	High	PMI-Byonic	PMI-Byonic (A2)	A	2	Unambiguous	NGHLCQYDVDECASTPCKNGAKCLDGPNTY	[F].NGHLcQYDVDEcAsTPcKNGAKcLDGPNTY.[T]	C5(Carbamidomethyl); C12(Carbamidomethyl); S14(Hex(1)Pent(1)); C17(Carbamidomethyl); C23(Carbamidomethyl)	1	1	Q01705	Q01705	Neurogenic locus notch homolog protein 1 OS=Mus musculus OX=10090 GN=Notch1 PE=1 SV=3	3	4	4	1	0	1	1	1	935.893	3740.55	3738.53	540.537	0.505203	0	0	185759	HCD (High Energy Collision Dissociation)	MS2	20.4894	100	11.3177	3857	3857	3849	FP021821_7.raw	0/0		3.17685	197.388	197.388	0.8	0.000665508	5.76042e-05	0	0
FALSE	High	PMI-Byonic	PMI-Byonic (A2)	A	2	Unambiguous	NGHLCQYDVDECASTPCKNGAKCLDGPNTY	[F].NGHLcQYDVDEcAsTPcKnGAKcLDGPNTY.[T]	C5(Carbamidomethyl); C12(Carbamidomethyl); S14(Hex(1)Pent(2)); C17(Carbamidomethyl); N19(Oxidation); C23(Carbamidomethyl)	1	1	Q01705	Q01705	Neurogenic locus notch homolog protein 1 OS=Mus musculus OX=10090 GN=Notch1 PE=1 SV=3	3	4	4	1	0	1	1	1	972.904	3888.59	3886.57	521.062	0.506286	0	0	337408	HCD (High Energy Collision Dissociation)	MS2	38.551	100	11.3112	3854	3854	3849	FP021821_7.raw	0/0		5.50991	464.563	442.21	0.8	3.0909e-06	8.66135e-07	0	0
FALSE	High	PMI-Byonic	PMI-Byonic (A2)	A	2	Unambiguous	NGHLCQYDVDECASTPCKNGAKCLDGPNTY	[F].NGHLcQYDVDEcAsTPcKNGAKcLDGPNTY.[T]	C5(Carbamidomethyl); C12(Carbamidomethyl); S14(Hex(1)); C17(Carbamidomethyl); C23(Carbamidomethyl)	1	1	Q01705	Q01705	Neurogenic locus notch homolog protein 1 OS=Mus musculus OX=10090 GN=Notch1 PE=1 SV=3	3	4	4	1	0	1	1	1	902.883	3608.51	3606.49	560.74	0.505575	0	0	190422	HCD (High Energy Collision Dissociation)	MS2	28.0335	100	11.292	3846	3846	3838	FP021821_7.raw	0/0		1.98334	89.3972	89.3972	0.8	0.010391	0.00100792	0	0
FALSE	High	PMI-Byonic	PMI-Byonic (A2)	A	2	Unambiguous	NGHLCQYDVDECASTPCKNGAKCLDGPNTY	[F].NGHLcQYDVDEcAsTPcKNGAKcLDGPNTY.[T]	C5(Carbamidomethyl); C12(Carbamidomethyl); S14(Hex(1)Pent(2)); C17(Carbamidomethyl); C23(Carbamidomethyl)	1	1	Q01705	Q01705	Neurogenic locus notch homolog protein 1 OS=Mus musculus OX=10090 GN=Notch1 PE=1 SV=3	3	4	4	1	0	1	1	1	968.4	3870.58	3870.57	1.46082	0.00141355	0	0	97091.7	HCD (High Energy Collision Dissociation)	MS2	0	100	11.2383	3823	3823	3816	FP021821_7.raw	0/0		6.27419	531.703	531.703	0.8	5.31872e-07	9.35777e-08	0	0
FALSE	High	PMI-Byonic	PMI-Byonic (A2)	A	2	Unambiguous	TCVCTEGYTGTHCEVDIDECDPDPCHY	[Y].TcVcTEGYTGtHcEVDIDEcDPDPcHY.[G]	C2(Carbamidomethyl); C4(Carbamidomethyl); T11(HexNAc(1)); C13(Carbamidomethyl); C20(Carbamidomethyl); C25(Carbamidomethyl)	1	1	Q01705	Q01705	Neurogenic locus notch homolog protein 1 OS=Mus musculus OX=10090 GN=Notch1 PE=1 SV=3	1	3	3	1	0	1	1	1	1165.11	3493.31	3493.29	4.59907	0.0053553	0	0	868079	HCD (High Energy Collision Dissociation)	MS2	0	100	12.9546	4554	4554	4553	FP021821_7.raw	0/0		30.0057	1064.25	1063.54	4.8	9.86859e-31	9.86761e-31	0	0
FALSE	High	PMI-Byonic	PMI-Byonic (A2)	A	2	Unambiguous	TCVCTEGYTGTHCEVDIDECDPDPCHY	[Y].TcVcTEGYTGtHcEVDIDEcDPDPcHY.[G]	C2(Carbamidomethyl); C4(Carbamidomethyl); T11(HexNAc(1)); C13(Carbamidomethyl); C20(Carbamidomethyl); C25(Carbamidomethyl)	1	1	Q01705	Q01705	Neurogenic locus notch homolog protein 1 OS=Mus musculus OX=10090 GN=Notch1 PE=1 SV=3	1	4	4	1	0	1	1	1	874.082	3493.3	3493.29	4.08853	0.00357061	0	0	278182	HCD (High Energy Collision Dissociation)	MS2	3.84026	100	12.8941	4529	4529	4520	FP021821_7.raw	0/0		5.27577	593.16	593.16	4.8	5.29942e-06	1.15889e-06	0	0
FALSE	High	PMI-Byonic	PMI-Byonic (A2)	A	2	Unambiguous	TCVCTEGYTGTHCEVDIDECDPDPCHY	[Y].TcVcTEGYTGtHcEVDIDEcDPDPcHY.[G]	C2(Carbamidomethyl); C4(Carbamidomethyl); T11(HexNAc(1)); C13(Carbamidomethyl); C20(Carbamidomethyl); C25(Carbamidomethyl)	1	1	Q01705	Q01705	Neurogenic locus notch homolog protein 1 OS=Mus musculus OX=10090 GN=Notch1 PE=1 SV=3	1	3	3	1	0	1	1	1	1165.11	3493.31	3493.29	6.80056	0.00791877	0	0	131501	HCD (High Energy Collision Dissociation)	MS2	0	100	13.1113	4621	4621	4619	FP021821_7.raw	0/0		3.76547	368.677	368.677	4.8	0.000171604	1.44641e-05	0	0
FALSE	High	PMI-Byonic	PMI-Byonic (A2)	A	2	Unambiguous	TCVCTEGYTGTHCEVDIDECDPDPCHY	[Y].TcVcTEGYTGtHcEVDIDEcDPDPcHY.[G]	C2(Carbamidomethyl); C4(Carbamidomethyl); T11(HexNAc(1)); C13(Carbamidomethyl); C20(Carbamidomethyl); C25(Carbamidomethyl)	1	1	Q01705	Q01705	Neurogenic locus notch homolog protein 1 OS=Mus musculus OX=10090 GN=Notch1 PE=1 SV=3	1	3	3	1	0	1	1	1	1165.1	3493.3	3493.29	2.29275	0.00266975	0	0	81907.5	HCD (High Energy Collision Dissociation)	MS2	0	100	12.8447	4508	4508	4498	FP021821_7.raw	0/0		6.47229	580.438	580.438	4.8	3.37059e-07	6.25765e-08	0	0
FALSE	High	PMI-Byonic	PMI-Byonic (A2)	A	2	Unambiguous	GSCKDGVATF	[Y].GScKdGVATF.[T]	C3(Carbamidomethyl); D5(Oxidation)	1	1	Q01705	Q01705	Neurogenic locus notch homolog protein 1 OS=Mus musculus OX=10090 GN=Notch1 PE=1 SV=3	0	2	2	1	0	1	1	1	529.235	1057.46	1057.46	1.45652	0.000770108	0	0	753498	HCD (High Energy Collision Dissociation)	MS2	8.13658	100	9.34466	3017	3017	3016	FP021821_7.raw	0/0		6.69877	544.412	484.315	484.315	2.00091e-07	3.17901e-08	0	0
FALSE	High	PMI-Byonic	PMI-Byonic (A2)	A	2	Unambiguous	GSCKDGVATF	[Y].GScKdGVATF.[T]	C3(Carbamidomethyl); D5(Oxidation)	1	1	Q01705	Q01705	Neurogenic locus notch homolog protein 1 OS=Mus musculus OX=10090 GN=Notch1 PE=1 SV=3	0	2	2	1	0	1	1	1	529.236	1057.46	1057.46	1.80283	0.000953213	0	0	1.40716e+06	HCD (High Energy Collision Dissociation)	MS2	7.40842	80.8495	9.24088	2974	2974	2973	FP021821_7.raw	0/0		6.36621	586.639	490.201	490.201	4.30318e-07	7.67203e-08	0	0
FALSE	High	PMI-Byonic	PMI-Byonic (A2)	A	2	Unambiguous	GSCKDGVATF	[Y].GScKDGVATF.[T]	C3(Carbamidomethyl)	1	1	Q01705	Q01705	Neurogenic locus notch homolog protein 1 OS=Mus musculus OX=10090 GN=Notch1 PE=1 SV=3	0	2	2	1	0	1	1	1	521.239	1041.47	1041.47	2.92569	0.00152351	0	0	521121	HCD (High Energy Collision Dissociation)	MS2	34.8983	100	9.14513	2933	2933	2932	FP021821_7.raw	0/0		5.73187	488.195	488.195	488.195	1.8541e-06	3.86193e-07	0	0
FALSE	High	PMI-Byonic	PMI-Byonic (A2)	A	2	Unambiguous	GSCKDGVATF	[Y].GScKdGVATF.[T]	C3(Carbamidomethyl); D5(Oxidation)	1	1	Q01705	Q01705	Neurogenic locus notch homolog protein 1 OS=Mus musculus OX=10090 GN=Notch1 PE=1 SV=3	0	2	2	1	0	1	1	1	529.236	1057.46	1057.46	2.49545	0.00131942	0	0	254214	HCD (High Energy Collision Dissociation)	MS2	38.1414	100	9.12373	2924	2924	2921	FP021821_7.raw	0/0		3.73799	336.918	289.512	289.512	0.000182812	1.94361e-05	0	0
FALSE	High	PMI-Byonic	PMI-Byonic (A2)	A	2	Unambiguous	GSCKDGVATF	[Y].GScKDGVATF.[T]	C3(Carbamidomethyl)	1	1	Q01705	Q01705	Neurogenic locus notch homolog protein 1 OS=Mus musculus OX=10090 GN=Notch1 PE=1 SV=3	0	2	2	1	0	1	1	1	521.238	1041.47	1041.47	2.45685	0.00127937	0	0	607824	HCD (High Energy Collision Dissociation)	MS2	36.2387	100	9.02677	2883	2883	2881	FP021821_7.raw	0/0		7.18192	561.764	561.764	561.764	6.5778e-08	9.35341e-09	0	0
FALSE	High	PMI-Byonic	PMI-Byonic (A2)	A	2	Unambiguous	GSCKDGVATF	[Y].GScKDGVATF.[T]	C3(Carbamidomethyl)	1	1	Q01705	Q01705	Neurogenic locus notch homolog protein 1 OS=Mus musculus OX=10090 GN=Notch1 PE=1 SV=3	0	2	2	1	0	1	1	1	521.238	1041.47	1041.47	2.45685	0.00127937	0	0	387860	HCD (High Energy Collision Dissociation)	MS2	36.9243	100	8.89626	2828	2828	2823	FP021821_7.raw	0/0		4.13057	357.891	357.891	357.891	7.40334e-05	5.79212e-06	0	0
FALSE	High	PMI-Byonic	PMI-Byonic (A2)	A	2	Unambiguous	TCLCQPGYTGHHCETNINECHSQPCRHGGTCQDRDNSYLCL	[F].TcLcQPGYTGHHcEtNINEcHsQPcrHGGTcQDRDNSYLcL.[C]	C2(Carbamidomethyl); C4(Carbamidomethyl); C13(Carbamidomethyl); T15(HexNAc(1)Fuc(1)); C20(Carbamidomethyl); S22(Hex(1)Pent(2)); C25(Carbamidomethyl); R26(Deamidated); C31(Carbamidomethyl); C40(Carbamidomethyl)	1	1	Q01705	Q01705	Neurogenic locus notch homolog protein 1 OS=Mus musculus OX=10090 GN=Notch1 PE=1 SV=3	4	6	6	1	0	1	1	1	962.227	5768.32	5769.28	-165.956	-0.159575	0	0	301873	HCD (High Energy Collision Dissociation)	MS2	0.55787	100	10.6074	3554	3554	3552	FP021821_7.raw	0/0		2.57894	392.745	392.745	0	0.00263671	0.000292109	0	0
FALSE	High	PMI-Byonic	PMI-Byonic (A2)	A	2	Unambiguous	TCLCQPGYTGHHCETNINECHSQPCRHGGTCQDRDNSYL	[F].TcLcQPGYTGHHcEtNINEcHsQPcRHGGTcQDRDNSYL.[C]	C2(Carbamidomethyl); C4(Carbamidomethyl); C13(Carbamidomethyl); T15(HexNAc(1)Fuc(1)); C20(Carbamidomethyl); S22(Hex(1)Pent(2)R0); C25(Carbamidomethyl); C31(Carbamidomethyl)	1	1	Q01705	Q01705	Neurogenic locus notch homolog protein 1 OS=Mus musculus OX=10090 GN=Notch1 PE=1 SV=3	3	6	6	1	0	1	1	1	916.707	5495.21	5495.18	4.31746	0.0039542	0	0	270844	HCD (High Energy Collision Dissociation)	MS2	45.4718	100	9.54655	3102	3102	3101	FP021821_7.raw	0/0		5.24605	438.267	438.267	0	5.67474e-06	1.32746e-06	0	0
FALSE	High	PMI-Byonic	PMI-Byonic (A2)	A	2	Unambiguous	TCLCQPGYTGHHCETNINECHSQPCRHGGTCQDRDNSYL	[F].TcLcQPGYTGHHcEtNINEcHsQPcRHGGTcQDRDNSYL.[C]	C2(Carbamidomethyl); C4(Carbamidomethyl); C13(Carbamidomethyl); T15(Hex(1)Pent(2)); C20(Carbamidomethyl); S22(HexNAc(1)Fuc(1)); C25(Carbamidomethyl); C31(Carbamidomethyl)	1	1	Q01705	Q01705	Neurogenic locus notch homolog protein 1 OS=Mus musculus OX=10090 GN=Notch1 PE=1 SV=3	3	6	6	1	0	1	1	1	916.702	5495.17	5495.18	-1.61368	-0.00147791	0	0	28019.5	HCD (High Energy Collision Dissociation)	MS2	0	100	9.67769	3158	3158	3156	FP021821_7.raw	0/0		2.71423	105.636	105.636	0	0.00193095	0.000171776	0	0
FALSE	Medium	PMI-Byonic	PMI-Byonic (A2)	A	2	Unambiguous	TCLCQPGYTGHHCETNINECHSQPCRHGGTCQDRDNSYLCL	[F].TcLcQPGYTGHHcEtNINEcHsQPcrHGGTcQDRDNSYLcL.[C]	C2(Carbamidomethyl); C4(Carbamidomethyl); C13(Carbamidomethyl); T15(HexNAc(1)Fuc(1)); C20(Carbamidomethyl); S22(Hex(1)Pent(2)); C25(Carbamidomethyl); R26(Deamidated); C31(Carbamidomethyl); C40(Carbamidomethyl)	1	1	Q01705	Q01705	Neurogenic locus notch homolog protein 1 OS=Mus musculus OX=10090 GN=Notch1 PE=1 SV=3	4	6	6	1	0	1	1	1	962.727	5771.33	5769.28	354.229	0.340608	0	0	1.39099e+06	HCD (High Energy Collision Dissociation)	MS2	41.4078	100	10.7364	3609	3609	3607	FP021821_7.raw	0/0		0.246265	196.271	196.271	0	0.567198	0.0495554	0.00714285	0
FALSE	Medium	PMI-Byonic	PMI-Byonic (A2)	A	2	Unambiguous	TCLCQPGYTGHHCETNINECHSQPCRHGGTCQDRDNSYLCL	[F].TcLcQPGYTGHHcEtNINEcHsQPcRHGGTcqDRDNSYLcL.[C]	C2(Carbamidomethyl); C4(Carbamidomethyl); C13(Carbamidomethyl); T15(Hex(1)Pent(2)); C20(Carbamidomethyl); S22(HexNAc(1)Fuc(1)); C25(Carbamidomethyl); C31(Carbamidomethyl); Q32(Deamidated); C40(Carbamidomethyl)	1	1	Q01705	Q01705	Neurogenic locus notch homolog protein 1 OS=Mus musculus OX=10090 GN=Notch1 PE=1 SV=3	4	6	6	1	0	1	1	1	962.725	5771.31	5769.28	352.198	0.338655	0	0	156484	HCD (High Energy Collision Dissociation)	MS2	53.2263	100	10.866	3664	3664	3662	FP021821_7.raw	0/0		0.858057	61.7971	61.7971	0	0.138657	0.014321	0	0
FALSE	Low	PMI-Byonic	PMI-Byonic (A2)	A	2	Unambiguous	DKIDGY	[L].DKIDGY.[E]		1	1	Q01705	Q01705	Neurogenic locus notch homolog protein 1 OS=Mus musculus OX=10090 GN=Notch1 PE=1 SV=3	0	2	2	1	0	1	1	1	710.873	1420.74	710.336	1.0001e+06	355.202	0	0	122874	HCD (High Energy Collision Dissociation)	MS2	15.0088	100	16.3217	5984	5984	5983	FP021821_7.raw	0/0		0.0482119	9.4725	9.4725	9.4725	0.894928	0.0834942	0.0136986	0.0298507
FALSE	High	PMI-Byonic	PMI-Byonic (A2)	A	2	Unambiguous	TCRCPEGYHDPTCL	[F].TcRcPEGYHDPTcL.[S]	C2(Carbamidomethyl); C4(Carbamidomethyl); C13(Carbamidomethyl)	1	1	Q01705	Q01705	Neurogenic locus notch homolog protein 1 OS=Mus musculus OX=10090 GN=Notch1 PE=1 SV=3	1	4	4	1	0	1	1	1	588.797	2352.17	1765.71	332137	146.614	0	0	275319	HCD (High Energy Collision Dissociation)	MS2	16.3855	100	9.88874	3248	3248	3244	FP021821_7.raw	0/0		1.01616	188.544	188.544	188.544	0.0963482	0.0089561	0	0
FALSE	High	PMI-Byonic	PMI-Byonic (A2)	A	2	Unambiguous	TCRCPEGYHDPTCL	[F].TcRcPEGYHDPTcL.[S]	C2(Carbamidomethyl); C4(Carbamidomethyl); C13(Carbamidomethyl)	1	1	Q01705	Q01705	Neurogenic locus notch homolog protein 1 OS=Mus musculus OX=10090 GN=Notch1 PE=1 SV=3	1	3	3	1	0	1	1	1	589.243	1765.72	1765.71	3.52223	0.00207308	0	0	283701	HCD (High Energy Collision Dissociation)	MS2	64.3818	100	9.94915	3274	3274	3266	FP021821_7.raw	0/0		2.80302	323.244	323.244	323.244	0.0015739	0.000150834	0	0
FALSE	Medium	PMI-Byonic	PMI-Byonic (A2)	A	2	Unambiguous	TCRCPEGY	[F].tcRcPEGY.[H]	T1(Fuc(1)); C2(Carbamidomethyl); C4(Carbamidomethyl)	1	1	Q01705	Q01705	Neurogenic locus notch homolog protein 1 OS=Mus musculus OX=10090 GN=Notch1 PE=1 SV=3	0	2	2	1	0	1	1	1	594.748	1188.49	1188.47	19.8274	0.0117821	0	0	133356	HCD (High Energy Collision Dissociation)	MS2	59.9233	100	14.4378	5187	5187	5180	FP021821_7.raw	0/0		0.301519	100.832	100.832	100.832	0.499437	0.0458314	0.00719424	0.015873
FALSE	Medium	PMI-Byonic	PMI-Byonic (A2)	A	2	Unambiguous	KCDCAPGW	[Y].KcdcAPGW.[S]	C2(Carbamidomethyl); D3(Oxidation); C4(Carbamidomethyl)	1	1	Q01705	Q01705	Neurogenic locus notch homolog protein 1 OS=Mus musculus OX=10090 GN=Notch1 PE=1 SV=3	0	2	2	1	0	1	1	1	505.204	1009.4	1009.39	13.6964	0.00691248	0	0	116285	HCD (High Energy Collision Dissociation)	MS2	46.6424	100	14.2804	5120	5120	5114	FP021821_7.raw	0/0		0.301519	16.4138	16.4138	0	0.499437	0.0425444	0.00724637	0.016129
[truncated: 7 more columns]

## Sheet: FP033021_15
Checked	Confidence	Identifying Node Type	Identifying Node	Search ID	Identifying Node No	PSM Ambiguity	Sequence	Annotated Sequence	Modifications	# Protein Groups	# Proteins	Master Protein Accessions	Protein Accessions	Protein Descriptions	# Missed Cleavages	Charge	Original Precursor Charge	DeltaScore	DeltaCn	Rank	Search Engine Rank	Concatenated Rank	m/z [Da]	MH+ [Da]	Theo. MH+ [Da]	DeltaM [ppm]	Deltam/z [Da]	Matched Ions	Total Ions	Intensity	Activation Type	MS Order	Isolation Interference [%]	Ion Inject Time [ms]	RT [min]	First Scan	Last Scan	Master Scan(s)	Spectrum File	Ions Matched	Annotation	|Log Prob|	Byonic Score	Delta Byonic Score	Delta Mod Score	PEP 2D	q-Value 2D	FDR 2D	Peptide Group FDR 2D
FALSE	High	PMI-Byonic	PMI-Byonic (A2)	A	2	Unambiguous	RCSQPSGTCL	[L].RcSQPSGTcL.[N]	C2(Carbamidomethyl); C9(Carbamidomethyl)	1	1	Q01705	Q01705	Neurogenic locus notch homolog protein 1 OS=Mus musculus OX=10090 GN=Notch1 PE=1 SV=3	0	2	2	1	0	1	1	1	583.26	1165.51	1165.51	3.44214	0.00200592	0	0	144805	HCD (High Energy Collision Dissociation)	MS2	25.2985	100	6.52634	2292	2292	2289	FP033021_15.raw	0/0		3.81659	395.428	395.428	395.428	0.000152548	1.45512e-05	0	0
FALSE	High	PMI-Byonic	PMI-Byonic (A2)	A	2	Unambiguous	RCSQPSGTCL	[L].RcSQPSGTcL.[N]	C2(Carbamidomethyl); C9(Carbamidomethyl)	1	1	Q01705	Q01705	Neurogenic locus notch homolog protein 1 OS=Mus musculus OX=10090 GN=Notch1 PE=1 SV=3	0	2	2	1	0	1	1	1	583.261	1165.51	1165.51	4.48949	0.00261627	0	0	222748	HCD (High Energy Collision Dissociation)	MS2	6.2483	100	6.63784	2338	2338	2336	FP033021_15.raw	0/0		4.74207	393.953	393.953	393.953	1.81105e-05	4.02695e-06	0	0
FALSE	High	PMI-Byonic	PMI-Byonic (A2)	A	2	Unambiguous	VGQRCQDSNPCLSTPCKNAGTCHVVDHGGTVDY	[F].VGQRcQDSNPcLstPcKNAGTcHVVDHGGTVDY.[A]	C5(Carbamidomethyl); C11(Carbamidomethyl); S13(Hex(1)Pent(2)); T14(Fuc(1)); C16(Carbamidomethyl); C22(Carbamidomethyl)	1	1	Q01705	Q01705	Neurogenic locus notch homolog protein 1 OS=Mus musculus OX=10090 GN=Notch1 PE=1 SV=3	1	5	5	1	0	1	1	1	853.165	4261.8	4261.79	1.84498	0.00157258	0	0	240323	HCD (High Energy Collision Dissociation)	MS2	0	100	9.5215	3594	3594	3593	FP033021_15.raw	0/0		4.99667	499.565	499.565	1.2	1.00771e-05	1.85791e-06	0	0
FALSE	High	PMI-Byonic	PMI-Byonic (A2)	A	2	Unambiguous	VGQRCQDSNPCLSTPCKNAGTCHVVDHGGTVDY	[F].VGQRcQDSNPcLStPcKNAGTcHVVDHGGTVDY.[A]	C5(Carbamidomethyl); C11(Carbamidomethyl); T14(Hex(1)); C16(Carbamidomethyl); C22(Carbamidomethyl)	1	1	Q01705	Q01705	Neurogenic locus notch homolog protein 1 OS=Mus musculus OX=10090 GN=Notch1 PE=1 SV=3	1	5	5	1	0	1	1	1	771.139	3851.67	3851.65	5.10796	0.00393481	0	0	616867	HCD (High Energy Collision Dissociation)	MS2	1.33713	100	9.40456	3541	3541	3538	FP033021_15.raw	0/0		6.7662	644.928	644.928	1.2	1.71316e-07	1.85184e-08	0	0
FALSE	High	PMI-Byonic	PMI-Byonic (A2)	A	2	Unambiguous	VGQRCQDSNPCLSTPCKNAGTCHVVDHGGTVDY	[F].VGQRcQDSNPcLstPcKNAGTcHVVDHGGTVDY.[A]	C5(Carbamidomethyl); C11(Carbamidomethyl); S13(Hex(1)Pent(2)); T14(Fuc(1)); C16(Carbamidomethyl); C22(Carbamidomethyl)	1	1	Q01705	Q01705	Neurogenic locus notch homolog protein 1 OS=Mus musculus OX=10090 GN=Notch1 PE=1 SV=3	1	5	5	1	0	1	1	1	853.169	4261.81	4261.79	5.78339	0.00492952	0	0	2.45163e+06	HCD (High Energy Collision Dissociation)	MS2	0.22428	44.0519	9.40117	3539	3539	3538	FP033021_15.raw	0/0		12.7662	940.335	940.335	1.2	1.71316e-13	7.4811e-14	0	0
FALSE	High	PMI-Byonic	PMI-Byonic (A2)	A	2	Unambiguous	VGQRCQDSNPCLSTPCKNAGTCHVVDHGGTVDY	[F].VGQRcQDSNPcLstPcKNAGTcHVVDHGGTVDY.[A]	C5(Carbamidomethyl); C11(Carbamidomethyl); S13(Hex(1)Pent(2)); T14(Fuc(1)); C16(Carbamidomethyl); C22(Carbamidomethyl)	1	1	Q01705	Q01705	Neurogenic locus notch homolog protein 1 OS=Mus musculus OX=10090 GN=Notch1 PE=1 SV=3	1	4	4	1	0	1	1	1	1066.71	4263.81	4261.79	474.815	0.505891	0	0	902813	HCD (High Energy Collision Dissociation)	MS2	9.11927	100	9.31952	3503	3503	3494	FP033021_15.raw	0/0		9.44582	794.963	794.963	1.2	3.58246e-10	4.91853e-11	0	0
FALSE	High	PMI-Byonic	PMI-Byonic (A2)	A	2	Unambiguous	VGQRCQDSNPCLSTPCKNAGTCHVVDHGGTVDY	[F].VGQRcQDSNPcLstPcKNAGTcHVVDHGGTVDY.[A]	C5(Carbamidomethyl); C11(Carbamidomethyl); S13(Hex(1)); T14(Fuc(1)); C16(Carbamidomethyl); C22(Carbamidomethyl)	1	1	Q01705	Q01705	Neurogenic locus notch homolog protein 1 OS=Mus musculus OX=10090 GN=Notch1 PE=1 SV=3	1	5	5	1	0	1	1	1	800.35	3997.72	3997.71	3.50483	0.00280226	0	0	487296	HCD (High Energy Collision Dissociation)	MS2	5.02149	100	9.30871	3498	3498	3494	FP033021_15.raw	0/0		10.0672	760.329	760.329	0	8.5664e-11	1.48455e-11	0	0
FALSE	High	PMI-Byonic	PMI-Byonic (A2)	A	2	Unambiguous	VGQRCQDSNPCLSTPCKNAGTCHVVDHGGTVDY	[F].VGQRcQDSNPcLSTPcKNAGtcHVVDHGGtVDY.[A]	C5(Carbamidomethyl); C11(Carbamidomethyl); C16(Carbamidomethyl); T21(Hex(1)Pent(2)R0); C22(Carbamidomethyl); T30(Fuc(1))	1	1	Q01705	Q01705	Neurogenic locus notch homolog protein 1 OS=Mus musculus OX=10090 GN=Notch1 PE=1 SV=3	1	5	5	1	0	1	1	1	853.168	4261.81	4261.79	4.70925	0.00401397	0	0	1.82079e+06	HCD (High Energy Collision Dissociation)	MS2	0	44.008	9.28119	3486	3486	3483	FP033021_15.raw	0/0		12.7662	913.682	913.682	0.245774	1.71316e-13	5.06855e-14	0	0
FALSE	High	PMI-Byonic	PMI-Byonic (A2)	A	2	Unambiguous	ACSCPLGFSGPL	[Y].AcScPLGFSGPL.[C]	C2(Carbamidomethyl); C4(Carbamidomethyl)	1	1	Q01705	Q01705	Neurogenic locus notch homolog protein 1 OS=Mus musculus OX=10090 GN=Notch1 PE=1 SV=3	2	2	2	1	0	1	1	1	633.291	1265.57	1265.57	6.69478	0.00423634	0	0	513534	HCD (High Energy Collision Dissociation)	MS2	29.9987	100	16.2523	6593	6593	6585	FP033021_15.raw	0/0		3.31501	429.919	429.919	429.919	0.00048416	3.5441e-05	0	0
FALSE	High	PMI-Byonic	PMI-Byonic (A2)	A	2	Unambiguous	GFSGPL	[L].GFSGPL.[C]		1	1	Q01705	Q01705	Neurogenic locus notch homolog protein 1 OS=Mus musculus OX=10090 GN=Notch1 PE=1 SV=3	1	3	3	1	0	1	1	1	577.3	1729.89	577.298	1.99652e+06	384.196	0	0	3.61148e+06	HCD (High Energy Collision Dissociation)	MS2	38.1219	44.289	12.695	5042	5042	5034	FP033021_15.raw	0/0		1.54127	420.892	245.116	245.116	0.0287564	0.000713857	0	0
FALSE	High	PMI-Byonic	PMI-Byonic (A2)	A	2	Unambiguous	CLTPLDNACL	[L].cLTPLDNAcL.[A]	C1(Carbamidomethyl); C9(Carbamidomethyl)	1	1	Q01705	Q01705	Neurogenic locus notch homolog protein 1 OS=Mus musculus OX=10090 GN=Notch1 PE=1 SV=3	2	2	2	1	0	1	1	1	588.777	1176.55	1176.54	6.11093	0.00359487	0	0	1.2137e+06	HCD (High Energy Collision Dissociation)	MS2	35.3856	88.2128	15.0925	6094	6094	6090	FP033021_15.raw	0/0		3.01424	584.918	291.623	291.623	0.000967736	5.1515e-05	0	0
FALSE	High	PMI-Byonic	PMI-Byonic (A2)	A	2	Unambiguous	ANPCRNGGTCDLLTLTEY	[L].ANPcRNGGtcDLLTLTEY.[K]	C4(Carbamidomethyl); T9(Fuc(1)); C10(Carbamidomethyl)	1	1	Q01705	Q01705	Neurogenic locus notch homolog protein 1 OS=Mus musculus OX=10090 GN=Notch1 PE=1 SV=3	3	2	2	1	0	1	1	1	1101	2201	2200.98	7.87633	0.00866784	0	0	613929	HCD (High Energy Collision Dissociation)	MS2	0	100	14.7912	5965	5965	5958	FP033021_15.raw	0/0		4.30745	490.574	490.574	18.2134	4.92665e-05	6.3121e-06	0	0
FALSE	High	PMI-Byonic	PMI-Byonic (A2)	A	2	Unambiguous	ANPCRNGGTCDLLTLTEY	[L].ANPcRNGGTcDLLTLTEY.[K]	C4(Carbamidomethyl); C10(Carbamidomethyl)	1	1	Q01705	Q01705	Neurogenic locus notch homolog protein 1 OS=Mus musculus OX=10090 GN=Notch1 PE=1 SV=3	3	2	2	1	0	1	1	1	1027.97	2054.94	2054.93	7.39002	0.00759298	0	0	278102	HCD (High Energy Collision Dissociation)	MS2	0	100	14.815	5975	5975	5969	FP033021_15.raw	0/0		1.01915	301.834	301.834	301.834	0.0956871	0.00407781	0	0
FALSE	High	PMI-Byonic	PMI-Byonic (A2)	A	2	Unambiguous	KCRCPPGWSGKSCQQADPCASNPCANGGQCLPFESSY	[Y].KcRcPPGWSGKScQQADPcAsNPcANGGQcLPFESSY.[I]	C2(Carbamidomethyl); C4(Carbamidomethyl); C13(Carbamidomethyl); C19(Carbamidomethyl); S21(Hex(1)Pent(2)); C24(Carbamidomethyl); C30(Carbamidomethyl)	1	1	Q01705	Q01705	Neurogenic locus notch homolog protein 1 OS=Mus musculus OX=10090 GN=Notch1 PE=1 SV=3	2	4	4	1	0	1	1	1	1161.98	4644.89	4644.88	3.27501	0.003803	0	0	918486	HCD (High Energy Collision Dissociation)	MS2	0	100	11.9634	4697	4697	4693	FP033021_15.raw	0/0		12.1349	873.932	774.533	0	7.33017e-13	1.8451e-13	0	0
FALSE	High	PMI-Byonic	PMI-Byonic (A2)	A	2	Unambiguous	KCRCPPGWSGKSCQQADPCASNPCANGGQCLPFESSY	[Y].KcRcPPGWsGKScQQADPcASNPcANGGQcLPFESSY.[I]	C2(Carbamidomethyl); C4(Carbamidomethyl); S9(Hex(1)Pent(2)); C13(Carbamidomethyl); C19(Carbamidomethyl); C24(Carbamidomethyl); C30(Carbamidomethyl)	1	1	Q01705	Q01705	Neurogenic locus notch homolog protein 1 OS=Mus musculus OX=10090 GN=Notch1 PE=1 SV=3	2	4	4	1	0	1	1	1	1162.73	4647.89	4644.88	648.727	0.753315	0	0	1593532	HCD (High Energy Collision Dissociation)	MS2	13.0702	100	12.2218	4816	4816	4814	FP033021_15.raw	0/0		7.65784	678.709	649.186	2.4	2.19868e-08	2.07122e-09	0	0
FALSE	High	PMI-Byonic	PMI-Byonic (A2)	A	2	Unambiguous	KCRCPPGWSGKSCQQADPCASNPCANGGQCLPFESSY	[Y].KcRcPPGWSGKscQQADPcASNPcANGGQcLPFESSY.[I]	C2(Carbamidomethyl); C4(Carbamidomethyl); S12(Hex(1)Pent(2)); C13(Carbamidomethyl); C19(Carbamidomethyl); C24(Carbamidomethyl); C30(Carbamidomethyl)	1	1	Q01705	Q01705	Neurogenic locus notch homolog protein 1 OS=Mus musculus OX=10090 GN=Notch1 PE=1 SV=3	2	4	4	1	0	1	1	1	1161.98	4644.88	4644.88	1.27768	0.00148366	0	0	979840	HCD (High Energy Collision Dissociation)	MS2	52.9884	100	12.0812	4750	4750	4748	FP033021_15.raw	0/0		13.5026	920.201	920.201	0	3.14311e-14	1.04768e-14	0	0
FALSE	High	PMI-Byonic	PMI-Byonic (A2)	A	2	Unambiguous	SGKSCQQADPCASNPCANGGQCLPFESSY	[W].SGKScQQADPcAsNPcANGGQcLPFESSY.[I]	C5(Carbamidomethyl); C11(Carbamidomethyl); S13(Hex(1)Pent(2)); C16(Carbamidomethyl); C22(Carbamidomethyl)	1	1	Q01705	Q01705	Neurogenic locus notch homolog protein 1 OS=Mus musculus OX=10090 GN=Notch1 PE=1 SV=3	1	3	3	1	0	1	1	1	1201.82	3603.43	3603.41	5.4762	0.00657767	0	0	645788	HCD (High Energy Collision Dissociation)	MS2	0	100	12.7621	5072	5072	5067	FP033021_15.raw	0/0		5.63783	567.178	542.459	10.4	2.30235e-06	4.13969e-07	0	0
FALSE	High	PMI-Byonic	PMI-Byonic (A2)	A	2	Unambiguous	ICRCPPGFHGPTCRQDVNECSQNPGLCRHGGTCHNEIGSY	[Y].IcRcPPGFHGPtcRQDVNEcSQNPGLcRHGGTcHNEIGSY.[R]	C2(Carbamidomethyl); C4(Carbamidomethyl); T12(Fuc(1)); C13(Carbamidomethyl); C20(Carbamidomethyl); C27(Carbamidomethyl); C33(Carbamidomethyl)	1	1	Q01705	Q01705	Neurogenic locus notch homolog protein 1 OS=Mus musculus OX=10090 GN=Notch1 PE=1 SV=3	2	6	6	1	0	1	1	1	806.02	4831.09	4831.05	7.64295	0.00615391	0	0	326211	HCD (High Energy Collision Dissociation)	MS2	2.98211	100	10.5096	4032	4032	4022	FP033021_15.raw	0/0		4.85749	469.975	469.975	3.6	1.38837e-05	2.40883e-06	0	0
FALSE	High	PMI-Byonic	PMI-Byonic (A2)	A	2	Unambiguous	ICRCPPGFHGPTCRQDVNECSQNPGLCRHGGTCHNEIGSY	[Y].IcRcPPGFHGPtcRQDVNEcSQNPGLcRHGGTcHNEIGSY.[R]	C2(Carbamidomethyl); C4(Carbamidomethyl); T12(Fuc(1)); C13(Carbamidomethyl); C20(Carbamidomethyl); C27(Carbamidomethyl); C33(Carbamidomethyl)	1	1	Q01705	Q01705	Neurogenic locus notch homolog protein 1 OS=Mus musculus OX=10090 GN=Notch1 PE=1 SV=3	2	6	6	1	0	1	1	1	806.014	4831.05	4831.05	-0.164824	-0.000132712	0	0	687404	HCD (High Energy Collision Dissociation)	MS2	1.72187	100	10.7433	4139	4139	4132	FP033021_15.raw	0/0		4.28376	406.74	406.74	3.6	5.20286e-05	8.08343e-06	0	0
FALSE	High	PMI-Byonic	PMI-Byonic (A2)	A	2	Unambiguous	ICRCPPGFHGPTCRQDVNECSQNPGLCRHGGTCHNEIGSY	[Y].IcRcPPGFHGPtcRQDVNEcSQNPGLcRHGGTcHNEIGSY.[R]	C2(Carbamidomethyl); C4(Carbamidomethyl); T12(Fuc(1)); C13(Carbamidomethyl); C20(Carbamidomethyl); C27(Carbamidomethyl); C33(Carbamidomethyl)	1	1	Q01705	Q01705	Neurogenic locus notch homolog protein 1 OS=Mus musculus OX=10090 GN=Notch1 PE=1 SV=3	2	6	6	1	0	1	1	1	806.016	4831.06	4831.05	1.57866	0.0012711	0	0	519405	HCD (High Energy Collision Dissociation)	MS2	3.23216	100	10.6206	4080	4080	4077	FP033021_15.raw	0/0		3.91595	408.34	408.34	3.6	0.000121353	1.19474e-05	0	0
FALSE	High	PMI-Byonic	PMI-Byonic (A2)	A	2	Unambiguous	NCRCPPEWTGQYCTEDVDECQLMPNACQNGGTCHNTHGGY	[Y].NcRcPPEWTGQYctEDVDEcQLMPNAcQNGGTcHnTHGGY.[N]	C2(Carbamidomethyl); C4(Carbamidomethyl); C13(Carbamidomethyl); T14(Fuc(1)); C20(Carbamidomethyl); C27(Carbamidomethyl); C33(Carbamidomethyl); N35(Oxidation)	1	1	Q01705	Q01705	Neurogenic locus notch homolog protein 1 OS=Mus musculus OX=10090 GN=Notch1 PE=1 SV=3	3	4	4	1	0	1	1	1	1234.74	4935.94	4935.89	9.93209	0.0122559	0	0	847144	HCD (High Energy Collision Dissociation)	MS2	100	91.305	12.5285	4961	4961	4957	FP033021_15.raw	0/0		21.5026	1335.86	1335.86	8.49649	3.14311e-22	3.14279e-22	0	0
FALSE	High	PMI-Byonic	PMI-Byonic (A2)	A	2	Unambiguous	QGATCHDRVASF	[F].QGATcHDRVAsF.[Y]	C5(Carbamidomethyl); S11(Fuc(1))	1	1	Q01705	Q01705	Neurogenic locus notch homolog protein 1 OS=Mus musculus OX=10090 GN=Notch1 PE=1 SV=3	0	3	3	1	0	1	1	1	498.894	1494.67	1494.66	1.5452	0.000769851	0	0	2.21958e+06	HCD (High Energy Collision Dissociation)	MS2	21.3854	66.7143	7.90419	2870	2870	2867	FP033021_15.raw	0/0		8.45957	670.175	579.297	4.52843	3.47083e-09	7.43524e-10	0	0
FALSE	High	PMI-Byonic	PMI-Byonic (A2)	A	2	Unambiguous	QGATCHDRVASFY	[F].QGATcHDRVASFY.[C]	C5(Carbamidomethyl)	1	1	Q01705	Q01705	Neurogenic locus notch homolog protein 1 OS=Mus musculus OX=10090 GN=Notch1 PE=1 SV=3	1	3	3	1	0	1	1	1	504.563	1511.67	1511.67	3.31265	0.00166921	0	0	1.51905e+06	HCD (High Energy Collision Dissociation)	MS2	25.3467	68.6871	9.42957	3552	3552	3549	FP033021_15.raw	0/0		1.3884	307.329	307.329	307.329	0.0408888	0.00189254	0	0
FALSE	High	PMI-Byonic	PMI-Byonic (A2)	A	2	Unambiguous	QGATCHDRVASFY	[F].QGATcHDRVAsFY.[C]	C5(Carbamidomethyl); S11(Fuc(1))	1	1	Q01705	Q01705	Neurogenic locus notch homolog protein 1 OS=Mus musculus OX=10090 GN=Notch1 PE=1 SV=3	1	2	2	1	0	1	1	1	829.373	1657.74	1657.73	6.24025	0.00517231	0	0	453447	HCD (High Energy Collision Dissociation)	MS2	5.26535	100	9.33975	3512	3512	3505	FP033021_15.raw	0/0		4.62288	393.139	393.139	14.3422	2.383e-05	4.45745e-06	0	0
FALSE	High	PMI-Byonic	PMI-Byonic (A2)	A	2	Unambiguous	QGATCHDRVASF	[F].QGATcHDRVASF.[Y]	C5(Carbamidomethyl)	1	1	Q01705	Q01705	Neurogenic locus notch homolog protein 1 OS=Mus musculus OX=10090 GN=Notch1 PE=1 SV=3	0	3	3	1	0	1	1	1	450.208	1348.61	1348.61	1.49888	0.000673801	0	0	2179820	HCD (High Energy Collision Dissociation)	MS2	10.4465	51.2334	7.97922	2903	2903	2900	FP033021_15.raw	0/0		3.53277	518.825	330.604	330.604	0.000293242	1.96182e-05	0	0
FALSE	High	PMI-Byonic	PMI-Byonic (A2)	A	2	Unambiguous	QGATCHDRVASF	[F].QGATcHDRVAsF.[Y]	C5(Carbamidomethyl); S11(Fuc(1))	1	1	Q01705	Q01705	Neurogenic locus notch homolog protein 1 OS=Mus musculus OX=10090 GN=Notch1 PE=1 SV=3	0	2	2	1	0	1	1	1	747.838	1494.67	1494.66	2.98343	0.00222962	0	0	467857	HCD (High Energy Collision Dissociation)	MS2	5.26375	100	7.93515	2884	2884	2878	FP033021_15.raw	0/0		6.27306	596.815	591.098	4.8715	5.33259e-07	5.52056e-08	0	0
FALSE	High	PMI-Byonic	PMI-Byonic (A2)	A	2	Unambiguous	QGATCHDRVASF	[F].QGATcHDRVASF.[Y]	C5(Carbamidomethyl)	1	1	Q01705	Q01705	Neurogenic locus notch homolog protein 1 OS=Mus musculus OX=10090 GN=Notch1 PE=1 SV=3	0	2	2	1	0	1	1	1	674.808	1348.61	1348.61	1.44097	0.000971648	0	0	454193	HCD (High Energy Collision Dissociation)	MS2	0	100	8.00656	2915	2915	2911	FP033021_15.raw	0/0		6.50738	611.665	495.899	495.899	3.10899e-07	3.24412e-08	0	0
FALSE	High	PMI-Byonic	PMI-Byonic (A2)	A	2	Unambiguous	QGATCHDRVASF	[F].QGAtcHDRVASF.[Y]	T4(Fuc(1)); C5(Carbamidomethyl)	1	1	Q01705	Q01705	Neurogenic locus notch homolog protein 1 OS=Mus musculus OX=10090 GN=Notch1 PE=1 SV=3	0	3	3	1	0	1	1	1	498.894	1494.67	1494.66	2.95402	0.00147176	0	0	881822	HCD (High Energy Collision Dissociation)	MS2	41.7095	100	8.16216	2984	2984	2977	FP033021_15.raw	0/0		5.25973	415.485	415.485	1.63091	5.49888e-06	1.02414e-06	0	0
FALSE	High	PMI-Byonic	PMI-Byonic (A2)	A	2	Unambiguous	QGATCHDRVASF	[F].QGATcHDRVASF.[Y]	C5(Carbamidomethyl)	1	1	Q01705	Q01705	Neurogenic locus notch homolog protein 1 OS=Mus musculus OX=10090 GN=Notch1 PE=1 SV=3	0	3	3	1	0	1	1	1	450.208	1348.61	1348.61	1.97409	0.000887424	0	0	1.6286e+06	HCD (High Energy Collision Dissociation)	MS2	12.9336	56.1113	8.10253	2957	2957	2955	FP033021_15.raw	0/0		4.74576	540.733	349.653	349.653	1.79574e-05	3.70687e-06	0	0
FALSE	High	PMI-Byonic	PMI-Byonic (A2)	A	2	Unambiguous	QGATCHDRVASF	[F].QGAtcHDRVASF.[Y]	T4(Fuc(1)); C5(Carbamidomethyl)	1	1	Q01705	Q01705	Neurogenic locus notch homolog protein 1 OS=Mus musculus OX=10090 GN=Notch1 PE=1 SV=3	0	2	2	1	0	1	1	1	747.838	1494.67	1494.66	2.82009	0.00210754	0	0	206421	HCD (High Energy Collision Dissociation)	MS2	45.7786	100	8.05286	2935	2935	2933	FP033021_15.raw	0/0		5.00629	431.165	431.165	0.241019	9.8563e-06	1.63577e-06	0	0
FALSE	High	PMI-Byonic	PMI-Byonic (A2)	A	2	Unambiguous	QGATCHDRVASF	[F].QGATcHDRVAsF.[Y]	C5(Carbamidomethyl); S11(Fuc(1))	1	1	Q01705	Q01705	Neurogenic locus notch homolog protein 1 OS=Mus musculus OX=10090 GN=Notch1 PE=1 SV=3	0	3	3	1	0	1	1	1	498.894	1494.67	1494.66	2.83151	0.00141072	0	0	6775287	HCD (High Energy Collision Dissociation)	MS2	5.6012	40.8165	8.02575	2923	2923	2922	FP033021_15.raw	0/0		8.52651	684.08	550.792	15.3622	2.97503e-09	5.48718e-10	0	0
FALSE	High	PMI-Byonic	PMI-Byonic (A2)	A	2	Unambiguous	QGATCHDRVASFY	[F].QGAtcHDRVASFY.[C]	T4(Fuc(1)); C5(Carbamidomethyl)	1	1	Q01705	Q01705	Neurogenic locus notch homolog protein 1 OS=Mus musculus OX=10090 GN=Notch1 PE=1 SV=3	1	3	3	1	0	1	1	1	553.249	1657.73	1657.73	3.80211	0.00210095	0	0	1.03942e+06	HCD (High Energy Collision Dissociation)	MS2	29.5362	100	9.26105	3477	3477	3472	FP033021_15.raw	0/0		4.29299	501.466	492.291	0.0169736	5.09338e-05	7.20453e-06	0	0
FALSE	High	PMI-Byonic	PMI-Byonic (A2)	A	2	Unambiguous	QGATCHDRVASFY	[F].QGATcHDRVAsFY.[C]	C5(Carbamidomethyl); S11(Fuc(1))	1	1	Q01705	Q01705	Neurogenic locus notch homolog protein 1 OS=Mus musculus OX=10090 GN=Notch1 PE=1 SV=3	1	3	3	1	0	1	1	1	553.25	1657.74	1657.73	5.12758	0.00283338	0	0	2289935	HCD (High Energy Collision Dissociation)	MS2	18.5578	56.3143	9.37871	3529	3529	3527	FP033021_15.raw	0/0		4.92558	522.161	522.161	2.64705	1.18692e-05	2.11461e-06	0	0
FALSE	High	PMI-Byonic	PMI-Byonic (A2)	A	2	Unambiguous	YCECPHGRTGLL	[F].YcEcPHGRTGLL.[C]	C2(Carbamidomethyl); C4(Carbamidomethyl)	1	1	Q01705	Q01705	Neurogenic locus notch homolog protein 1 OS=Mus musculus OX=10090 GN=Notch1 PE=1 SV=3	2	3	3	1	0	1	1	1	488.225	1462.66	1462.66	1.90511	0.000928839	0	0	787049	HCD (High Energy Collision Dissociation)	MS2	32.4091	100	9.4985	3584	3584	3582	FP033021_15.raw	0/0		4.00171	400.424	400.424	400.424	9.96067e-05	9.84349e-06	0	0
FALSE	High	PMI-Byonic	PMI-Byonic (A2)	A	2	Unambiguous	YCECPHGRTGLL	[F].YcEcPHGRTGLL.[C]	C2(Carbamidomethyl); C4(Carbamidomethyl)	1	1	Q01705	Q01705	Neurogenic locus notch homolog protein 1 OS=Mus musculus OX=10090 GN=Notch1 PE=1 SV=3	2	3	3	1	0	1	1	1	488.226	1462.66	1462.66	5.15997	0.00251575	0	0	2407720	HCD (High Energy Collision Dissociation)	MS2	32.4486	54.3921	9.37728	3528	3528	3527	FP033021_15.raw	0/0		4.58687	503.594	503.594	503.594	2.58898e-05	4.91345e-06	0	0
FALSE	High	PMI-Byonic	PMI-Byonic (A2)	A	2	Unambiguous	YCECPHGRTGL	[F].YcEcPHGRTGL.[L]	C2(Carbamidomethyl); C4(Carbamidomethyl)	1	1	Q01705	Q01705	Neurogenic locus notch homolog protein 1 OS=Mus musculus OX=10090 GN=Notch1 PE=1 SV=3	1	3	3	1	0	1	1	1	450.53	1349.57	1349.57	1.49053	0.000670527	0	0	440907	HCD (High Energy Collision Dissociation)	MS2	53.0438	100	7.69637	2780	2780	2779	FP033021_15.raw	0/0		5.12221	413.182	413.182	413.182	7.54726e-06	1.21052e-06	0	0
FALSE	High	PMI-Byonic	PMI-Byonic (A2)	A	2	Unambiguous	YCECPHGRTGLL	[F].YcEcPHGRTGLL.[C]	C2(Carbamidomethyl); C4(Carbamidomethyl)	1	1	Q01705	Q01705	Neurogenic locus notch homolog protein 1 OS=Mus musculus OX=10090 GN=Notch1 PE=1 SV=3	2	2	2	1	0	1	1	1	731.834	1462.66	1462.66	2.64456	0.00193404	0	0	844505	HCD (High Energy Collision Dissociation)	MS2	0	100	9.30469	3496	3496	3494	FP033021_15.raw	0/0		10.3367	760.731	760.731	760.731	4.60547e-11	5.99335e-12	0	0
FALSE	High	PMI-Byonic	PMI-Byonic (A2)	A	2	Unambiguous	YCECPHGRTGLL	[F].YcEcPHGRTGLL.[C]	C2(Carbamidomethyl); C4(Carbamidomethyl)	1	1	Q01705	Q01705	Neurogenic locus notch homolog protein 1 OS=Mus musculus OX=10090 GN=Notch1 PE=1 SV=3	2	3	3	1	0	1	1	1	488.225	1462.66	1462.66	3.46994	0.00169178	0	0	11190635	HCD (High Energy Collision Dissociation)	MS2	1.41639	18.6994	9.25429	3473	3473	3472	FP033021_15.raw	0/0		5.55755	552.106	552.106	552.106	2.76984e-06	5.69165e-07	0	0
FALSE	High	PMI-Byonic	PMI-Byonic (A2)	A	2	Unambiguous	YCECPHGRTGLL	[F].YcEcPHGRTGLL.[C]	C2(Carbamidomethyl); C4(Carbamidomethyl)	1	1	Q01705	Q01705	Neurogenic locus notch homolog protein 1 OS=Mus musculus OX=10090 GN=Notch1 PE=1 SV=3	2	2	2	1	0	1	1	1	731.835	1462.66	1462.66	3.72951	0.0027275	0	0	594423	HCD (High Energy Collision Dissociation)	MS2	10.4938	100	9.18843	3444	3444	3439	FP033021_15.raw	0/0		8.96897	721.194	721.194	721.194	1.07406e-09	1.63232e-10	0	0
FALSE	High	PMI-Byonic	PMI-Byonic (A2)	A	2	Unambiguous	YCECPHGRTGLL	[F].YcEcPHGRTGLL.[C]	C2(Carbamidomethyl); C4(Carbamidomethyl)	1	1	Q01705	Q01705	Neurogenic locus notch homolog protein 1 OS=Mus musculus OX=10090 GN=Notch1 PE=1 SV=3	2	3	3	1	0	1	1	1	488.225	1462.66	1462.66	2.59364	0.00126453	0	0	343766	HCD (High Energy Collision Dissociation)	MS2	47.9886	100	9.13487	3421	3421	3417	FP033021_15.raw	0/0		5.56639	459.315	459.315	459.315	2.714e-06	4.9328e-07	0	0
FALSE	High	PMI-Byonic	PMI-Byonic (A2)	A	2	Unambiguous	YCECPHGRTGL	[F].YcEcPHGRTGL.[L]	C2(Carbamidomethyl); C4(Carbamidomethyl)	1	1	Q01705	Q01705	Neurogenic locus notch homolog protein 1 OS=Mus musculus OX=10090 GN=Notch1 PE=1 SV=3	1	3	3	1	0	1	1	1	450.864	1350.58	1349.57	744.388	0.334869	0	0	256992	HCD (High Energy Collision Dissociation)	MS2	70.9725	100	7.56618	2725	2725	2717	FP033021_15.raw	0/0		3.34011	372.476	372.476	372.476	0.000456975	2.74282e-05	0	0
FALSE	High	PMI-Byonic	PMI-Byonic (A2)	A	2	Unambiguous	CECPHGRTGLL	[Y].cEcPHGRTGLL.[C]	C1(Carbamidomethyl); C3(Carbamidomethyl)	1	1	Q01705	Q01705	Neurogenic locus notch homolog protein 1 OS=Mus musculus OX=10090 GN=Notch1 PE=1 SV=3	1	3	3	1	0	1	1	1	433.87	1299.6	1299.59	1.46662	0.000635334	0	0	485650	HCD (High Energy Collision Dissociation)	MS2	51.0858	100	8.31275	3049	3049	3043	FP033021_15.raw	0/0		5.75392	562.72	562.72	562.72	1.7623e-06	2.80392e-07	0	0
FALSE	High	PMI-Byonic	PMI-Byonic (A2)	A	2	Unambiguous	CECPHGRTGLL	[Y].cEcPHGRTGLL.[C]	C1(Carbamidomethyl); C3(Carbamidomethyl)	1	1	Q01705	Q01705	Neurogenic locus notch homolog protein 1 OS=Mus musculus OX=10090 GN=Notch1 PE=1 SV=3	1	3	3	1	0	1	1	1	650.349	1949.03	1299.59	499724	216.479	0	0	660801	HCD (High Energy Collision Dissociation)	MS2	72.3017	100	8.3696	3075	3075	3065	FP033021_15.raw	0/0		5.97249	617.319	607.865	607.865	1.06539e-06	9.91266e-08	0	0
FALSE	High	PMI-Byonic	PMI-Byonic (A2)	A	2	Unambiguous	CECPHGRTGLL	[Y].cEcPHGRTGLL.[C]	C1(Carbamidomethyl); C3(Carbamidomethyl)	1	1	Q01705	Q01705	Neurogenic locus notch homolog protein 1 OS=Mus musculus OX=10090 GN=Notch1 PE=1 SV=3	1	3	3	1	0	1	1	1	433.87	1299.6	1299.59	2.03019	0.000879475	0	0	6559671	HCD (High Energy Collision Dissociation)	MS2	4.71944	28.1024	8.42509	3099	3099	3098	FP033021_15.raw	0/0		7.45266	626.488	626.488	626.488	3.5265e-08	4.02379e-09	0	0
FALSE	High	PMI-Byonic	PMI-Byonic (A2)	A	2	Unambiguous	CECPHGRTGLL	[Y].cEcPHGRTGLL.[C]	C1(Carbamidomethyl); C3(Carbamidomethyl)	1	1	Q01705	Q01705	Neurogenic locus notch homolog protein 1 OS=Mus musculus OX=10090 GN=Notch1 PE=1 SV=3	1	3	3	1	0	1	1	1	433.87	1299.6	1299.59	1.81885	0.000787922	0	0	850385	HCD (High Energy Collision Dissociation)	MS2	15.4286	90.4932	8.55466	3159	3159	3153	FP033021_15.raw	0/0		5.78778	544.684	544.684	544.684	1.63012e-06	2.21116e-07	0	0
FALSE	High	PMI-Byonic	PMI-Byonic (A2)	A	2	Unambiguous	CHLNDACISNPCNEGSNCDTNPVNGKAICTCPSGY	[L].cHLNDAcISNPcNEGsNcDTNPVNGKAIcTcPSGY.[T]	C1(Carbamidomethyl); C7(Carbamidomethyl); C12(Carbamidomethyl); S16(Hex(1)Pent(2)); C18(Carbamidomethyl); C29(Carbamidomethyl); C31(Carbamidomethyl)	1	1	Q01705	Q01705	Neurogenic locus notch homolog protein 1 OS=Mus musculus OX=10090 GN=Notch1 PE=1 SV=3	1	4	4	1	0	1	1	1	1096.94	4384.74	4382.72	461.041	0.505153	0	0	1084717	HCD (High Energy Collision Dissociation)	MS2	0	100	11.8254	4637	4637	4627	FP033021_15.raw	0/0		2.06763	383.331	286.953	0	0.0085579	0.000254144	0	0
FALSE	High	PMI-Byonic	PMI-Byonic (A2)	A	2	Unambiguous	QCICMPGYEGVYCEINTDECASSPCLHNGHCMDKINEF	[F].QcIcMPGYEGVYcEINTDEcASsPcLHNGHcMDKINEF.[Q]	C2(Carbamidomethyl); C4(Carbamidomethyl); C13(Carbamidomethyl); C20(Carbamidomethyl); S23(Hex(1)Pent(2)); C25(Carbamidomethyl); C31(Carbamidomethyl)	1	1	Q01705	Q01705	Neurogenic locus notch homolog protein 1 OS=Mus musculus OX=10090 GN=Notch1 PE=1 SV=3	3	4	4	1	0	1	1	1	1256.26	5022.03	5021.96	12.5583	0.0157669	0	0	166392	HCD (High Energy Collision Dissociation)	MS2	0	100	14.711	5930	5930	5925	FP033021_15.raw	0/0		18.6577	1219.12	1219.12	0	2.19923e-19	1.10113e-19	0	0
FALSE	High	PMI-Byonic	PMI-Byonic (A2)	A	2	Unambiguous	CEINTDECASSPCLHNGHCMDKINEF	[Y].cEINTDEcASsPcLHNGHcMDKINEF.[Q]	C1(Carbamidomethyl); C8(Carbamidomethyl); S11(Hex(1)Pent(2)); C13(Carbamidomethyl); C19(Carbamidomethyl)	1	1	Q01705	Q01705	Neurogenic locus notch homolog protein 1 OS=Mus musculus OX=10090 GN=Notch1 PE=1 SV=3	1	4	4	1	0	1	1	1	891.858	3564.41	3564.39	7.52771	0.00670792	0	0	342177	HCD (High Energy Collision Dissociation)	MS2	6.45822	100	11.2699	4382	4382	4374	FP033021_15.raw	0/0		5.69927	560.014	560.014	1.2	1.99862e-06	3.4403e-07	0	0
FALSE	High	PMI-Byonic	PMI-Byonic (A2)	A	2	Unambiguous	QCQCPKGFNGHLCQYDVDECASTPCKNGAKCLDGPNTY	[F].QcQcPKGFNGHLcQYDVDEcAStPcKnGAKcLDGPNTY.[T]	C2(Carbamidomethyl); C4(Carbamidomethyl); C13(Carbamidomethyl); C20(Carbamidomethyl); T23(Hex(1)Pent(2)); C25(Carbamidomethyl); N27(Deamidated); C31(Carbamidomethyl)	1	1	Q01705	Q01705	Neurogenic locus notch homolog protein 1 OS=Mus musculus OX=10090 GN=Notch1 PE=1 SV=3	4	5	5	1	0	1	1	1	976.205	4876.99	4876.97	4.5001	0.00438937	0	0	0	HCD (High Energy Collision Dissociation)	MS2		100	11.2445	4370	4370	4363	FP033021_15.raw	0/0		4.779	481.607	481.607	0	1.66341e-05	3.03593e-06	0	0
FALSE	High	PMI-Byonic	PMI-Byonic (A2)	A	2	Unambiguous	QCQCPKGFNGHLCQYDVDECASTPCKNGAKCLDGPNTY	[F].QcQcPKGFNGHLcQYDVDEcAsTPcKNGAKcLDGPNTY.[T]	C2(Carbamidomethyl); C4(Carbamidomethyl); C13(Carbamidomethyl); C20(Carbamidomethyl); S22(Hex(1)Pent(2)); C25(Carbamidomethyl); C31(Carbamidomethyl)	1	1	Q01705	Q01705	Neurogenic locus notch homolog protein 1 OS=Mus musculus OX=10090 GN=Notch1 PE=1 SV=3	4	5	5	1	0	1	1	1	976.004	4875.99	4875.99	0.710427	0.000692807	0	0	251859	HCD (High Energy Collision Dissociation)	MS2	11.9378	100	11.0024	4260	4260	4253	FP033021_15.raw	0/0		7.15052	606.348	606.348	0	7.07101e-08	1.04765e-08	0	0
FALSE	High	PMI-Byonic	PMI-Byonic (A2)	A	2	Unambiguous	QCQCPKGF	[F].QcQcPKGF.[N]	C2(Carbamidomethyl); C4(Carbamidomethyl)	1	1	Q01705	Q01705	Neurogenic locus notch homolog protein 1 OS=Mus musculus OX=10090 GN=Notch1 PE=1 SV=3	0	2	2	1	0	1	1	1	512.723	1024.44	1024.43	3.9206	0.0020082	0	0	140307	HCD (High Energy Collision Dissociation)	MS2	18.2218	100	6.72876	2376	2376	2373	FP033021_15.raw	0/0		2.82657	285.493	285.493	285.493	0.00149082	7.591e-05	0	0
FALSE	High	PMI-Byonic	PMI-Byonic (A2)	A	2	Unambiguous	QCQCPKGF	[F].QcQcPKGF.[N]	C2(Carbamidomethyl); C4(Carbamidomethyl)	1	1	Q01705	Q01705	Neurogenic locus notch homolog protein 1 OS=Mus musculus OX=10090 GN=Notch1 PE=1 SV=3	0	2	2	1	0	1	1	1	512.721	1024.44	1024.43	1.77575	0.000909567	0	0	346271	HCD (High Energy Collision Dissociation)	MS2	18.775	100	6.84326	2422	2422	2421	FP033021_15.raw	0/0		2.60797	333.001	333.001	333.001	0.00246621	0.000115748	0	0
FALSE	High	PMI-Byonic	PMI-Byonic (A2)	A	2	Unambiguous	NGHLCQYDVDECASTPCKNGAKCLDGPNTY	[F].NGHLcQYDVDEcAsTPcKnGAKcLDGPNTY.[T]	C5(Carbamidomethyl); C12(Carbamidomethyl); S14(Hex(1)Pent(2)); C17(Carbamidomethyl); N19(Deamidated); C23(Carbamidomethyl)	1	1	Q01705	Q01705	Neurogenic locus notch homolog protein 1 OS=Mus musculus OX=10090 GN=Notch1 PE=1 SV=3	3	4	4	1	0	1	1	1	968.898	3872.57	3871.56	262.433	0.254006	0	0	1.98845e+06	HCD (High Energy Collision Dissociation)	MS2	0	100	10.7719	4153	4153	4143	FP033021_15.raw	0/0		9.40574	733.385	733.385	0.8	3.92879e-10	8.04298e-11	0	0
FALSE	High	PMI-Byonic	PMI-Byonic (A2)	A	2	Unambiguous	NGHLCQYDVDECASTPCKNGAKCLDGPNTY	[F].NGHLcQYDVDEcAsTPcKNGAKcLdGPNTY.[T]	C5(Carbamidomethyl); C12(Carbamidomethyl); S14(Hex(1)Pent(2)); C17(Carbamidomethyl); C23(Carbamidomethyl); D25(Oxidation)	1	1	Q01705	Q01705	Neurogenic locus notch homolog protein 1 OS=Mus musculus OX=10090 GN=Notch1 PE=1 SV=3	3	4	4	1	0	1	1	1	972.401	3886.58	3886.57	3.95667	0.00384447	0	0	690225	HCD (High Energy Collision Dissociation)	MS2	0	100	10.518	4035	4035	4033	FP033021_15.raw	0/0		5.37312	544.559	496.344	0.8	4.2353e-06	7.83903e-07	0	0
FALSE	High	PMI-Byonic	PMI-Byonic (A2)	A	2	Unambiguous	NGHLCQYDVDECASTPCKNGAKCLDGPNTY	[F].NGHLcQYDVDEcAsTPcKNGAKcLDGPNTY.[T]	C5(Carbamidomethyl); C12(Carbamidomethyl); S14(Hex(1)Pent(2)); C17(Carbamidomethyl); C23(Carbamidomethyl)	1	1	Q01705	Q01705	Neurogenic locus notch homolog protein 1 OS=Mus musculus OX=10090 GN=Notch1 PE=1 SV=3	3	4	4	1	0	1	1	1	968.905	3872.6	3870.57	523.794	0.506846	0	0	1.04888e+06	HCD (High Energy Collision Dissociation)	MS2	18.9627	100	10.4801	4019	4019	4011	FP033021_15.raw	0/0		5.08097	475.485	475.485	0.8	8.2991e-06	1.40742e-06	0	0
FALSE	High	PMI-Byonic	PMI-Byonic (A2)	A	2	Unambiguous	NGHLCQYDVDECASTPCKNGAKCLDGPNTY	[F].NGHLcQYDVDEcAsTPcKNGAKcLdGPNTY.[T]	C5(Carbamidomethyl); C12(Carbamidomethyl); S14(Hex(1)Pent(2)); C17(Carbamidomethyl); C23(Carbamidomethyl); D25(Oxidation)	1	1	Q01705	Q01705	Neurogenic locus notch homolog protein 1 OS=Mus musculus OX=10090 GN=Notch1 PE=1 SV=3	3	4	4	1	0	1	1	1	972.402	3886.59	3886.57	4.77329	0.00463792	0	0	257826	HCD (High Energy Collision Dissociation)	MS2	0	100	10.4092	3988	3988	3978	FP033021_15.raw	0/0		8.56094	709.877	654.412	0.8	2.74829e-09	3.6208e-10	0	0
FALSE	High	PMI-Byonic	PMI-Byonic (A2)	A	2	Unambiguous	NGHLCQYDVDECASTPCKNGAKCLDGPNTY	[F].NGHLcQYDVDEcAsTPcKNGAKcLDGPNTY.[T]	C5(Carbamidomethyl); C12(Carbamidomethyl); S14(Hex(1)); C17(Carbamidomethyl); C23(Carbamidomethyl)	1	1	Q01705	Q01705	Neurogenic locus notch homolog protein 1 OS=Mus musculus OX=10090 GN=Notch1 PE=1 SV=3	3	4	4	1	0	1	1	1	902.385	3606.52	3606.49	8.07892	0.00728413	0	0	283727	HCD (High Energy Collision Dissociation)	MS2	0	100	10.407	3987	3987	3978	FP033021_15.raw	0/0		4.83798	423.368	423.368	0.8	1.45219e-05	2.70427e-06	0	0
FALSE	High	PMI-Byonic	PMI-Byonic (A2)	A	2	Unambiguous	NGHLCQYDVDECASTPCKNGAKCLDGPNTY	[F].NGHLcQYDVDEcAsTPcKNGAKcLDGPNTY.[T]	C5(Carbamidomethyl); C12(Carbamidomethyl); S14(Hex(1)Pent(2)); C17(Carbamidomethyl); C23(Carbamidomethyl)	1	1	Q01705	Q01705	Neurogenic locus notch homolog protein 1 OS=Mus musculus OX=10090 GN=Notch1 PE=1 SV=3	3	4	4	1	0	1	1	1	968.402	3870.59	3870.57	3.3531	0.0032446	0	0	747207	HCD (High Energy Collision Dissociation)	MS2	0	100	10.3556	3964	3964	3956	FP033021_15.raw	0/0		12.1047	865.758	865.758	0.8	7.85701e-13	2.70393e-13	0	0
FALSE	High	PMI-Byonic	PMI-Byonic (A2)	A	2	Unambiguous	NGHLCQYDVDECASTPCKNGAKCLDGPNTY	[F].NGHLcQYDVDEcAsTPcKnGAKcLdGPNTY.[T]	C5(Carbamidomethyl); C12(Carbamidomethyl); S14(Hex(1)Pent(2)); C17(Carbamidomethyl); N19(Deamidated); C23(Carbamidomethyl); D25(Oxidation)	1	1	Q01705	Q01705	Neurogenic locus notch homolog protein 1 OS=Mus musculus OX=10090 GN=Notch1 PE=1 SV=3	3	4	4	1	0	1	1	1	972.647	3887.57	3887.55	3.67121	0.00356801	0	0	592885	HCD (High Energy Collision Dissociation)	MS2	0	100	10.7883	4160	4160	4154	FP033021_15.raw	0/0		5.37293	559.702	559.702	0.8	4.23707e-06	8.88544e-07	0	0
FALSE	High	PMI-Byonic	PMI-Byonic (A2)	A	2	Unambiguous	TCVCTEGYTGTHCEVDIDECDPDPCHY	[Y].TcVcTEGYTGtHcEVDIDEcDPDPcHY.[G]	C2(Carbamidomethyl); C4(Carbamidomethyl); T11(Hex(1)); C13(Carbamidomethyl); C20(Carbamidomethyl); C25(Carbamidomethyl)	1	1	Q01705	Q01705	Neurogenic locus notch homolog protein 1 OS=Mus musculus OX=10090 GN=Notch1 PE=1 SV=3	1	3	3	1	0	1	1	1	1151.43	3452.27	3452.26	2.93845	0.00338143	0	0	366690	HCD (High Energy Collision Dissociation)	MS2	0	100	12.0684	4745	4745	4737	FP033021_15.raw	0/0		7.22229	696.577	696.577	2.4	5.99391e-08	7.13018e-09	0	0
FALSE	High	PMI-Byonic	PMI-Byonic (A2)	A	2	Unambiguous	GSCKDGVATF	[Y].GScKdGVATF.[T]	C3(Carbamidomethyl); D5(Oxidation)	1	1	Q01705	Q01705	Neurogenic locus notch homolog protein 1 OS=Mus musculus OX=10090 GN=Notch1 PE=1 SV=3	0	2	2	1	0	1	1	1	529.236	1057.47	1057.46	3.07264	0.0016246	0	0	2.78945e+06	HCD (High Energy Collision Dissociation)	MS2	14.2968	51.902	8.83672	3286	3286	3285	FP033021_15.raw	0/0		4.75361	480.709	378.514	378.514	1.76355e-05	3.37546e-06	0	0
FALSE	High	PMI-Byonic	PMI-Byonic (A2)	A	2	Unambiguous	GSCKDGVATF	[Y].GScKDGVATF.[T]	C3(Carbamidomethyl)	1	1	Q01705	Q01705	Neurogenic locus notch homolog protein 1 OS=Mus musculus OX=10090 GN=Notch1 PE=1 SV=3	0	2	2	1	0	1	1	1	521.239	1041.47	1041.47	4.33221	0.00225593	0	0	1.59613e+06	HCD (High Energy Collision Dissociation)	MS2	17.8782	84.9919	8.74021	3242	3242	3241	FP033021_15.raw	0/0		5.42312	555.448	555.448	555.448	3.77465e-06	6.72568e-07	0	0
FALSE	High	PMI-Byonic	PMI-Byonic (A2)	A	2	Unambiguous	GSCKDGVATF	[Y].GScKdGVATF.[T]	C3(Carbamidomethyl); D5(Oxidation)	1	1	Q01705	Q01705	Neurogenic locus notch homolog protein 1 OS=Mus musculus OX=10090 GN=Notch1 PE=1 SV=3	0	2	2	1	0	1	1	1	529.236	1057.46	1057.46	2.84177	0.00150253	0	0	4.27089e+06	HCD (High Energy Collision Dissociation)	MS2	22.2266	28.8076	8.7188	3233	3233	3230	FP033021_15.raw	0/0		5.79106	535.383	453.088	453.088	1.61788e-06	1.62408e-07	0	0
FALSE	High	PMI-Byonic	PMI-Byonic (A2)	A	2	Unambiguous	GSCKDGVATF	[Y].GScKDGVATF.[T]	C3(Carbamidomethyl)	1	1	Q01705	Q01705	Neurogenic locus notch homolog protein 1 OS=Mus musculus OX=10090 GN=Notch1 PE=1 SV=3	0	2	2	1	0	1	1	1	521.239	1041.47	1041.47	3.0429	0.00158454	0	0	1.11974e+06	HCD (High Energy Collision Dissociation)	MS2	16.2839	100	8.62433	3190	3190	3186	FP033021_15.raw	0/0		4.53619	550.384	550.384	550.384	2.90943e-05	5.41722e-06	0	0
[truncated: 7 more columns]

## Sheet: FP040121_16
Checked	Confidence	Identifying Node Type	Identifying Node	Search ID	Identifying Node No	PSM Ambiguity	Sequence	Annotated Sequence	Modifications	# Protein Groups	# Proteins	Master Protein Accessions	Protein Accessions	Protein Descriptions	# Missed Cleavages	Charge	Original Precursor Charge	DeltaScore	DeltaCn	Rank	Search Engine Rank	Concatenated Rank	m/z [Da]	MH+ [Da]	Theo. MH+ [Da]	DeltaM [ppm]	Deltam/z [Da]	Matched Ions	Total Ions	Intensity	Activation Type	MS Order	Isolation Interference [%]	Ion Inject Time [ms]	RT [min]	First Scan	Last Scan	Master Scan(s)	Spectrum File	Ions Matched	Annotation	|Log Prob|	Byonic Score	Delta Byonic Score	Delta Mod Score	PEP 2D	q-Value 2D	FDR 2D	Peptide Group FDR 2D
FALSE	High	PMI-Byonic	PMI-Byonic (A2)	A	2	Unambiguous	RCSQPSGTCL	[L].RcSQPSGTcL.[N]	C2(Carbamidomethyl); C9(Carbamidomethyl)	1	1	Q01705	Q01705	Neurogenic locus notch homolog protein 1 OS=Mus musculus OX=10090 GN=Notch1 PE=1 SV=3	0	2	2	1	0	1	1	1	583.259	1165.51	1165.51	1.45216	0.000846253	0	0	228587	HCD (High Energy Collision Dissociation)	MS2	23.9946	100	6.85002	2616	2616	2613	FP040121_16.raw	0/0		5.96209	471.938	471.938	471.938	1.09121e-06	1.4277e-07	0	0
FALSE	High	PMI-Byonic	PMI-Byonic (A2)	A	2	Unambiguous	RCSQPSGTCL	[L].RcSQPSGTcL.[N]	C2(Carbamidomethyl); C9(Carbamidomethyl)	1	1	Q01705	Q01705	Neurogenic locus notch homolog protein 1 OS=Mus musculus OX=10090 GN=Notch1 PE=1 SV=3	0	2	2	1	0	1	1	1	583.258	1165.51	1165.51	0.404804	0.000235901	0	0	2.01224e+06	HCD (High Energy Collision Dissociation)	MS2	8.01234	77.7047	6.95446	2658	2658	2657	FP040121_16.raw	0/0		8.11869	620.038	513.477	513.477	7.60876e-09	1.10348e-09	0	0
FALSE	High	PMI-Byonic	PMI-Byonic (A2)	A	2	Unambiguous	RCSQPSGTCL	[L].RcSQPSGTcL.[N]	C2(Carbamidomethyl); C9(Carbamidomethyl)	1	1	Q01705	Q01705	Neurogenic locus notch homolog protein 1 OS=Mus musculus OX=10090 GN=Notch1 PE=1 SV=3	0	2	2	1	0	1	1	1	583.258	1165.51	1165.51	-0.433081	-0.00025238	0	0	2191500	HCD (High Energy Collision Dissociation)	MS2	6.58677	52.0541	7.06076	2702	2702	2701	FP040121_16.raw	0/0		7.6038	628.666	500.585	500.585	2.48998e-08	2.39536e-09	0	0
FALSE	High	PMI-Byonic	PMI-Byonic (A2)	A	2	Unambiguous	VGQRCQDSNPCLSTPCKNAGTCHVVDHGGTVDY	[F].VGQRcQDSNPcLstPcKNAGTcHVVDHGGTVDY.[A]	C5(Carbamidomethyl); C11(Carbamidomethyl); S13(Hex(1)); T14(Fuc(1)); C16(Carbamidomethyl); C22(Carbamidomethyl)	1	1	Q01705	Q01705	Neurogenic locus notch homolog protein 1 OS=Mus musculus OX=10090 GN=Notch1 PE=1 SV=3	1	5	5	1	0	1	1	1	800.748	3999.71	3997.71	501.151	0.40069	0	0	489970	HCD (High Energy Collision Dissociation)	MS2	5.98218	100	9.24961	3653	3653	3643	FP040121_16.raw	0/0		6.73536	579.642	579.642	0	1.83926e-07	1.80445e-08	0	0
FALSE	High	PMI-Byonic	PMI-Byonic (A2)	A	2	Unambiguous	VGQRCQDSNPCLSTPCKNAGTCHVVDHGGTVDY	[F].VGQRcQDSNPcLstPcKNAGTcHVVDHGGTVDY.[A]	C5(Carbamidomethyl); C11(Carbamidomethyl); S13(Fuc(1)); T14(Hex(1)Pent(1)); C16(Carbamidomethyl); C22(Carbamidomethyl)	1	1	Q01705	Q01705	Neurogenic locus notch homolog protein 1 OS=Mus musculus OX=10090 GN=Notch1 PE=1 SV=3	1	5	5	1	0	1	1	1	827.158	4131.76	4129.75	487.56	0.4027	0	0	1.09193e+06	HCD (High Energy Collision Dissociation)	MS2	34.4024	100	9.27137	3663	3663	3654	FP040121_16.raw	0/0		9.22542	672.698	672.698	0	5.95092e-10	8.4074e-11	0	0
FALSE	High	PMI-Byonic	PMI-Byonic (A2)	A	2	Unambiguous	VGQRCQDSNPCLSTPCKNAGTCHVVDHGGTVDY	[F].VGQRcQDSNPcLstPcKNAGTcHVVDHGGTVDY.[A]	C5(Carbamidomethyl); C11(Carbamidomethyl); S13(Hex(1)Pent(2)); T14(Fuc(1)); C16(Carbamidomethyl); C22(Carbamidomethyl)	1	1	Q01705	Q01705	Neurogenic locus notch homolog protein 1 OS=Mus musculus OX=10090 GN=Notch1 PE=1 SV=3	1	4	4	1	0	1	1	1	1066.46	4262.8	4261.79	237.651	0.253205	0	0	1.93022e+06	HCD (High Energy Collision Dissociation)	MS2	28.5373	100	9.29636	3674	3674	3665	FP040121_16.raw	0/0		14.0857	933.097	933.097	1.2	8.20955e-15	1.64558e-15	0	0
FALSE	High	PMI-Byonic	PMI-Byonic (A2)	A	2	Unambiguous	VGQRCQDSNPCLSTPCKNAGTCHVVDHGGTVDY	[F].VGQRcQDSNPcLstPcKNAGTcHVVDHGGTVDY.[A]	C5(Carbamidomethyl); C11(Carbamidomethyl); S13(Hex(1)Pent(2)); T14(Fuc(1)); C16(Carbamidomethyl); C22(Carbamidomethyl)	1	1	Q01705	Q01705	Neurogenic locus notch homolog protein 1 OS=Mus musculus OX=10090 GN=Notch1 PE=1 SV=3	1	5	5	1	0	1	1	1	853.166	4261.8	4261.79	2.27462	0.00193879	0	0	8857017	HCD (High Energy Collision Dissociation)	MS2	0	16.1568	9.32871	3688	3688	3687	FP040121_16.raw	0/0		13.2254	885.119	885.119	1.2	5.95092e-14	2.16293e-14	0	0
FALSE	High	PMI-Byonic	PMI-Byonic (A2)	A	2	Unambiguous	VGQRCQDSNPCLSTPCKNAGTCHVVDHGGTVDY	[F].VGQRcQDSNPcLstPcKNAGTcHVVDHGGTVDY.[A]	C5(Carbamidomethyl); C11(Carbamidomethyl); S13(Hex(1)); T14(Fuc(1)); C16(Carbamidomethyl); C22(Carbamidomethyl)	1	1	Q01705	Q01705	Neurogenic locus notch homolog protein 1 OS=Mus musculus OX=10090 GN=Notch1 PE=1 SV=3	1	5	5	1	0	1	1	1	800.35	3997.72	3997.71	3.73384	0.00298536	0	0	409286	HCD (High Energy Collision Dissociation)	MS2	0	100	9.3834	3713	3713	3709	FP040121_16.raw	0/0		6.39456	531.606	531.606	0	4.03121e-07	2.49209e-08	0	0
FALSE	High	PMI-Byonic	PMI-Byonic (A2)	A	2	Unambiguous	VGQRCQDSNPCLSTPCKNAGTCHVVDHGGTVDY	[F].VGQRcQDSNPcLstPcKNAGTcHVVDHGGTVDY.[A]	C5(Carbamidomethyl); C11(Carbamidomethyl); S13(Fuc(1)); T14(Hex(1)Pent(1)); C16(Carbamidomethyl); C22(Carbamidomethyl)	1	1	Q01705	Q01705	Neurogenic locus notch homolog protein 1 OS=Mus musculus OX=10090 GN=Notch1 PE=1 SV=3	1	5	5	1	0	1	1	1	826.755	4129.75	4129.75	0.0620364	5.12389e-05	0	0	752372	HCD (High Energy Collision Dissociation)	MS2	0	100	9.39637	3719	3719	3709	FP040121_16.raw	0/0		7.25024	596.965	596.965	0	5.62032e-08	5.71351e-09	0	0
FALSE	High	PMI-Byonic	PMI-Byonic (A2)	A	2	Unambiguous	VGQRCQDSNPCLSTPCKNAGTCHVVDHGGTVDY	[F].VGQRcQDSNPcLstPcKNAGTcHVVDHGGTVDY.[A]	C5(Carbamidomethyl); C11(Carbamidomethyl); S13(Hex(1)Pent(2)); T14(Fuc(1)); C16(Carbamidomethyl); C22(Carbamidomethyl)	1	1	Q01705	Q01705	Neurogenic locus notch homolog protein 1 OS=Mus musculus OX=10090 GN=Notch1 PE=1 SV=3	1	4	4	1	0	1	1	1	1066.2	4261.8	4261.79	1.51874	0.00161814	0	0	439337	HCD (High Energy Collision Dissociation)	MS2	0	100	9.40479	3722	3722	3720	FP040121_16.raw	0/0		12.0857	802.031	802.031	1.2	8.20955e-13	1.76242e-13	0	0
FALSE	High	PMI-Byonic	PMI-Byonic (A2)	A	2	Unambiguous	VGQRCQDSNPCLSTPCKNAGTCHVVDHGGTVDY	[F].VGQRcQDSNPcLSTPcKNAGtcHVVDHGGtVDY.[A]	C5(Carbamidomethyl); C11(Carbamidomethyl); C16(Carbamidomethyl); T21(Hex(1)Pent(2)); C22(Carbamidomethyl); T30(Fuc(1))	1	1	Q01705	Q01705	Neurogenic locus notch homolog protein 1 OS=Mus musculus OX=10090 GN=Notch1 PE=1 SV=3	1	5	5	1	0	1	1	1	853.167	4261.81	4261.79	4.20802	0.00358674	0	0	564410	HCD (High Energy Collision Dissociation)	MS2	43.9862	100	9.57711	3799	3799	3797	FP040121_16.raw	0/0		12.2502	831.282	831.282	2.42288	5.62032e-13	7.42e-14	0	0
FALSE	High	PMI-Byonic	PMI-Byonic (A2)	A	2	Unambiguous	VGQRCQDSNPCLSTPCKNAGTCHVVDHGGTVDY	[F].VGQRcQDSNPcLstPcKNAGTcHVVDHGGTVDY.[A]	C5(Carbamidomethyl); C11(Carbamidomethyl); S13(Hex(1)Pent(2)); T14(Fuc(1)); C16(Carbamidomethyl); C22(Carbamidomethyl)	1	1	Q01705	Q01705	Neurogenic locus notch homolog protein 1 OS=Mus musculus OX=10090 GN=Notch1 PE=1 SV=3	1	5	5	1	0	1	1	1	853.165	4261.8	4261.79	1.63016	0.00138948	0	0	550427	HCD (High Energy Collision Dissociation)	MS2	0	100	9.22021	3640	3640	3632	FP040121_16.raw	0/0		13.2502	882.095	882.095	1.2	5.62032e-14	1.68944e-14	0	0
FALSE	High	PMI-Byonic	PMI-Byonic (A2)	A	2	Unambiguous	VGQRCQDSNPCLSTPCKNAGTCHVVDHGGTVDY	[F].VGQRcQDSNPcLSTPcKNAGTcHVVDHGGTVDY.[A]	C5(Carbamidomethyl); C11(Carbamidomethyl); C16(Carbamidomethyl); C22(Carbamidomethyl)	1	1	Q01705	Q01705	Neurogenic locus notch homolog protein 1 OS=Mus musculus OX=10090 GN=Notch1 PE=1 SV=3	1	5	5	1	0	1	1	1	739.326	3692.6	3689.59	814.07	0.600718	0	0	765978	HCD (High Energy Collision Dissociation)	MS2	39.4267	100	9.61851	3818	3818	3808	FP040121_16.raw	0/0		2.88461	259.569	259.569	259.569	0.00130433	7.59821e-05	0	0
FALSE	High	PMI-Byonic	PMI-Byonic (A2)	A	2	Unambiguous	VGQRCQDSNPCLSTPCKNAGTCHVVDHGGTVDY	[F].VGQRcQDSNPcLstPcKNAGTcHVVDHGGTVDY.[A]	C5(Carbamidomethyl); C11(Carbamidomethyl); S13(Hex(1)Pent(2)); T14(Fuc(1)); C16(Carbamidomethyl); C22(Carbamidomethyl)	1	1	Q01705	Q01705	Neurogenic locus notch homolog protein 1 OS=Mus musculus OX=10090 GN=Notch1 PE=1 SV=3	1	5	5	1	0	1	1	1	853.565	4263.8	4261.79	471.232	0.401658	0	0	1.02169e+06	HCD (High Energy Collision Dissociation)	MS2	0	100	9.71457	3860	3860	3852	FP040121_16.raw	0/0		8.25024	635.484	635.484	1.2	5.62032e-09	5.79819e-10	0	0
FALSE	High	PMI-Byonic	PMI-Byonic (A2)	A	2	Unambiguous	VGQRCQDSNPCLSTPCKNAGTCHVVDHGGTVDYACSCPL	[F].VGQRcQDsNPcLsTPcKNAGTcHVVDHGGTVDYAcScPL.[G]	C5(Carbamidomethyl); S8(Fuc(1)); C11(Carbamidomethyl); S13(Hex(1)Pent(2)); C16(Carbamidomethyl); C22(Carbamidomethyl); C35(Carbamidomethyl); C37(Carbamidomethyl)	1	1	Q01705	Q01705	Neurogenic locus notch homolog protein 1 OS=Mus musculus OX=10090 GN=Notch1 PE=1 SV=3	2	5	5	1	0	1	1	1	990.822	4950.08	4950.06	4.35167	0.0043082	0	0	854443	HCD (High Energy Collision Dissociation)	MS2	33.0906	87.406	10.5413	4229	4229	4226	FP040121_16.raw	0/0		1.5264	241.722	241.722	2	0.0297579	0.00160903	0	0
FALSE	High	PMI-Byonic	PMI-Byonic (A2)	A	2	Unambiguous	VGQRCQDSNPCLSTPCKNAGTCHVVDHGGTVDYACSCPL	[F].VGQRcQDSNPcLStPcKNAGtcHVVDHGGTVDYAcScPL.[G]	C5(Carbamidomethyl); C11(Carbamidomethyl); T14(Hex(1)Pent(1)); C16(Carbamidomethyl); T21(Fuc(1)); C22(Carbamidomethyl); C35(Carbamidomethyl); C37(Carbamidomethyl)	1	1	Q01705	Q01705	Neurogenic locus notch homolog protein 1 OS=Mus musculus OX=10090 GN=Notch1 PE=1 SV=3	2	5	5	1	0	1	1	1	965.212	4822.03	4818.02	833.097	0.802775	0	0	952373	HCD (High Energy Collision Dissociation)	MS2	36.9374	100	10.6045	4258	4258	4248	FP040121_16.raw	0/0		1.29718	133.802	110.427	1.2	0.050445	0.0026287	0	0
FALSE	High	PMI-Byonic	PMI-Byonic (A2)	A	2	Unambiguous	VGQRCQDSNPCLSTPCKNAGTCHVVDHGGTVDYACSCPL	[F].VGQRcQDSNPcLsTPcKNAGTcHVVDHGGtVDYAcScPL.[G]	C5(Carbamidomethyl); C11(Carbamidomethyl); S13(Hex(1)Pent(2)); C16(Carbamidomethyl); C22(Carbamidomethyl); T30(Fuc(1)); C35(Carbamidomethyl); C37(Carbamidomethyl)	1	1	Q01705	Q01705	Neurogenic locus notch homolog protein 1 OS=Mus musculus OX=10090 GN=Notch1 PE=1 SV=3	2	4	4	1	0	1	1	1	1238.28	4950.08	4950.06	4.52701	0.00560224	0	0	396859	HCD (High Energy Collision Dissociation)	MS2	0	100	10.6295	4269	4269	4259	FP040121_16.raw	0/0		1.6282	151.917	151.917	0	0.0235398	0.00136637	0	0
FALSE	High	PMI-Byonic	PMI-Byonic (A2)	A	2	Unambiguous	VGQRCQDSNPCLSTPCKNAGTCHVVDHGGTVDYACSCPL	[F].VGQRcQDSNPcLsTPcKNAGtcHVVDHGGTVDYAcScPL.[G]	C5(Carbamidomethyl); C11(Carbamidomethyl); S13(Hex(1)Pent(2)); C16(Carbamidomethyl); T21(Fuc(1)); C22(Carbamidomethyl); C35(Carbamidomethyl); C37(Carbamidomethyl)	1	1	Q01705	Q01705	Neurogenic locus notch homolog protein 1 OS=Mus musculus OX=10090 GN=Notch1 PE=1 SV=3	2	5	5	1	0	1	1	1	990.821	4950.08	4950.06	4.04341	0.00400302	0	0	3.38239e+06	HCD (High Energy Collision Dissociation)	MS2	0.424537	27.3454	10.6599	4282	4282	4281	FP040121_16.raw	0/0		1.95525	275.408	275.408	0	0.0110854	0.000773431	0	0
FALSE	High	PMI-Byonic	PMI-Byonic (A2)	A	2	Unambiguous	VGQRCQDSNPCLSTPCKNAGTCHVVDHGGTVDY	[F].VGQRcQDSNPcLstPcKNAGTcHVVDHGGTVDY.[A]	C5(Carbamidomethyl); C11(Carbamidomethyl); S13(Hex(1)Pent(2)); T14(Fuc(1)); C16(Carbamidomethyl); C22(Carbamidomethyl)	1	1	Q01705	Q01705	Neurogenic locus notch homolog protein 1 OS=Mus musculus OX=10090 GN=Notch1 PE=1 SV=3	1	5	5	1	0	1	1	1	853.166	4261.8	4261.79	2.91909	0.00248811	0	0	3.29954e+06	HCD (High Energy Collision Dissociation)	MS2	0.58476	35.8424	9.45093	3743	3743	3742	FP040121_16.raw	0/0		13.2254	887.254	887.254	1.2	5.95092e-14	2.54173e-14	0	0
FALSE	High	PMI-Byonic	PMI-Byonic (A2)	A	2	Unambiguous	VGQRCQDSNPCLSTPCKNAGTCHVVDHGGTVDY	[F].VGQRcQDSnPcLsTPcKNAGtcHVVDHGGTVDY.[A]	C5(Carbamidomethyl); N9(Oxidation); C11(Carbamidomethyl); S13(Hex(1)Pent(1)R0); C16(Carbamidomethyl); T21(Hex(1)Pent(2)R0); C22(Carbamidomethyl)	1	1	Q01705	Q01705	Neurogenic locus notch homolog protein 1 OS=Mus musculus OX=10090 GN=Notch1 PE=1 SV=3	1	5	5	1	0	1	1	1	885.976	4425.85	4425.82	6.02774	0.00533554	0	0	558606	HCD (High Energy Collision Dissociation)	MS2	44.29	100	9.19889	3631	3631	3621	FP040121_16.raw	0/0		2.13653	203.029	203.029	0	0.00730244	0.000379005	0	0
FALSE	High	PMI-Byonic	PMI-Byonic (A2)	A	2	Unambiguous	ACSCPLGFSGPL	[Y].AcScPLGFSGPL.[C]	C2(Carbamidomethyl); C4(Carbamidomethyl)	1	1	Q01705	Q01705	Neurogenic locus notch homolog protein 1 OS=Mus musculus OX=10090 GN=Notch1 PE=1 SV=3	2	2	2	1	0	1	1	1	633.291	1265.58	1265.57	8.04516	0.00509084	0	0	261691	HCD (High Energy Collision Dissociation)	MS2	39.8866	100	16.2882	6775	6775	6767	FP040121_16.raw	0/0		5.76152	560.239	560.239	560.239	1.73171e-06	1.93663e-07	0	0
FALSE	High	PMI-Byonic	PMI-Byonic (A2)	A	2	Unambiguous	CLTPLDNACL	[L].cLTPLDNAcL.[A]	C1(Carbamidomethyl); C9(Carbamidomethyl)	1	1	Q01705	Q01705	Neurogenic locus notch homolog protein 1 OS=Mus musculus OX=10090 GN=Notch1 PE=1 SV=3	2	2	2	1	0	1	1	1	588.777	1176.55	1176.54	6.31844	0.00371694	0	0	757426	HCD (High Energy Collision Dissociation)	MS2	20.8686	100	15.1545	6289	6289	6283	FP040121_16.raw	0/0		6.25136	668.547	276.773	276.773	5.60582e-07	4.92375e-08	0	0
FALSE	High	PMI-Byonic	PMI-Byonic (A2)	A	2	Unambiguous	ANPCRNGGTCDLLTLTEY	[L].ANPcRNGGtcDLLTLTEY.[K]	C4(Carbamidomethyl); T9(Fuc(1)); C10(Carbamidomethyl)	1	1	Q01705	Q01705	Neurogenic locus notch homolog protein 1 OS=Mus musculus OX=10090 GN=Notch1 PE=1 SV=3	3	2	2	1	0	1	1	1	1101	2201	2200.98	7.76541	0.00854577	0	0	392608	HCD (High Energy Collision Dissociation)	MS2	4.39738	100	14.9642	6207	6207	6206	FP040121_16.raw	0/0		3.07228	371.905	371.905	14.2592	0.000846678	5.38696e-05	0	0
FALSE	High	PMI-Byonic	PMI-Byonic (A2)	A	2	Unambiguous	ANPCRNGGTCDLLTLTEY	[L].ANPcRNGGTcDLLTLTEY.[K]	C4(Carbamidomethyl); C10(Carbamidomethyl)	1	1	Q01705	Q01705	Neurogenic locus notch homolog protein 1 OS=Mus musculus OX=10090 GN=Notch1 PE=1 SV=3	3	2	2	1	0	1	1	1	1027.97	2054.94	2054.93	6.43956	0.00661642	0	0	449456	HCD (High Energy Collision Dissociation)	MS2	0	100	14.8703	6167	6167	6162	FP040121_16.raw	0/0		1.81686	339.793	339.793	339.793	0.0152456	0.000901503	0	0
FALSE	High	PMI-Byonic	PMI-Byonic (A2)	A	2	Unambiguous	ANPCRNGGTCDLLTLTEY	[L].ANPcRNGGtcDLLTLTEY.[K]	C4(Carbamidomethyl); T9(Fuc(1)); C10(Carbamidomethyl)	1	1	Q01705	Q01705	Neurogenic locus notch homolog protein 1 OS=Mus musculus OX=10090 GN=Notch1 PE=1 SV=3	3	2	2	1	0	1	1	1	1101	2201	2200.98	6.7671	0.00744714	0	0	775565	HCD (High Energy Collision Dissociation)	MS2	0	100	14.8396	6154	6154	6151	FP040121_16.raw	0/0		4.34195	419.109	419.109	8.7302	4.5504e-05	2.69563e-06	0	0
FALSE	High	PMI-Byonic	PMI-Byonic (A2)	A	2	Unambiguous	ANPCRNGGTCDLLTLTEY	[L].ANPcRnGGtcDLLTLTEY.[K]	C4(Carbamidomethyl); N6(Deamidated); T9(Fuc(1)); C10(Carbamidomethyl)	1	1	Q01705	Q01705	Neurogenic locus notch homolog protein 1 OS=Mus musculus OX=10090 GN=Notch1 PE=1 SV=3	3	2	2	1	0	1	1	1	1101.49	2201.98	2201.97	3.37915	0.00372039	0	0	263827	HCD (High Energy Collision Dissociation)	MS2	0	100	15.8037	6567	6567	6558	FP040121_16.raw	0/0		2.78588	357.196	357.196	16.7021	0.00163729	0.000105357	0	0
FALSE	High	PMI-Byonic	PMI-Byonic (A2)	A	2	Unambiguous	KCRCPPGWSGKSCQQADPCASNPCANGGQCLPFESSY	[Y].KcRcPPGWsGKScQQADPcASNPcANGGQcLPFESSY.[I]	C2(Carbamidomethyl); C4(Carbamidomethyl); S9(Hex(1)Pent(2)); C13(Carbamidomethyl); C19(Carbamidomethyl); C24(Carbamidomethyl); C30(Carbamidomethyl)	1	1	Q01705	Q01705	Neurogenic locus notch homolog protein 1 OS=Mus musculus OX=10090 GN=Notch1 PE=1 SV=3	2	4	4	1	0	1	1	1	1162.73	4647.89	4644.88	648.832	0.753437	0	0	5623400	HCD (High Energy Collision Dissociation)	MS2	33.678	32.5072	12.1912	4987	4987	4985	FP040121_16.raw	0/0		9.13373	658.961	658.961	1.09826	7.34963e-10	1.06518e-10	0	0
FALSE	High	PMI-Byonic	PMI-Byonic (A2)	A	2	Unambiguous	KCRCPPGWSGKSCQQADPCASNPCANGGQCLPFESSY	[Y].KcRcPPGWSGKscQQADPcASNPcANGGQcLPFESSY.[I]	C2(Carbamidomethyl); C4(Carbamidomethyl); S12(Hex(1)Pent(2)); C13(Carbamidomethyl); C19(Carbamidomethyl); C24(Carbamidomethyl); C30(Carbamidomethyl)	1	1	Q01705	Q01705	Neurogenic locus notch homolog protein 1 OS=Mus musculus OX=10090 GN=Notch1 PE=1 SV=3	2	4	4	1	0	1	1	1	1161.98	4644.9	4644.88	4.32623	0.0050237	0	0	2.5669e+06	HCD (High Energy Collision Dissociation)	MS2	0	56.4582	12.0428	4920	4920	4919	FP040121_16.raw	0/0		13.6914	919.11	813.082	2.99541	2.03518e-14	4.76324e-15	0	0
FALSE	High	PMI-Byonic	PMI-Byonic (A2)	A	2	Unambiguous	KCRCPPGWSGKSCQQADPCASNPCANGGQCLPFESSY	[Y].KcRcPPGWSGKScQQADPcAsNPcANGGQcLPFESSY.[I]	C2(Carbamidomethyl); C4(Carbamidomethyl); C13(Carbamidomethyl); C19(Carbamidomethyl); S21(Hex(1)Pent(2)); C24(Carbamidomethyl); C30(Carbamidomethyl)	1	1	Q01705	Q01705	Neurogenic locus notch homolog protein 1 OS=Mus musculus OX=10090 GN=Notch1 PE=1 SV=3	2	4	4	1	0	1	1	1	1161.98	4644.89	4644.88	3.16988	0.00368093	0	0	381970	HCD (High Energy Collision Dissociation)	MS2	0	100	11.9246	4867	4867	4864	FP040121_16.raw	0/0		10.1089	709.721	645.238	0	7.78195e-11	8.47804e-12	0	0
FALSE	High	PMI-Byonic	PMI-Byonic (A2)	A	2	Unambiguous	KCRCPPGWSGKSCQQADPCASNPCANGGQCLPFESSY	[Y].KcRcPPGWsGKScQQADPcASNPcAnGGQcLPFESSY.[I]	C2(Carbamidomethyl); C4(Carbamidomethyl); S9(Hex(1)Pent(2)); C13(Carbamidomethyl); C19(Carbamidomethyl); C24(Carbamidomethyl); N26(Deamidated); C30(Carbamidomethyl)	1	1	Q01705	Q01705	Neurogenic locus notch homolog protein 1 OS=Mus musculus OX=10090 GN=Notch1 PE=1 SV=3	2	4	4	1	0	1	1	1	1162.98	4648.88	4645.86	650.244	0.755236	0	0	1.91747e+06	HCD (High Energy Collision Dissociation)	MS2	25.3881	100	12.3191	5046	5046	5040	FP040121_16.raw	0/0		8.10891	636.108	636.108	2.4	7.78195e-09	1.5837e-09	0	0
FALSE	High	PMI-Byonic	PMI-Byonic (A2)	A	2	Unambiguous	KCRCPPGWSGKSCQQADPCASNPCANGGQCLPF	[Y].KcRcPPGWsGKScQQADPcASNPcANGGQcLPF.[E]	C2(Carbamidomethyl); C4(Carbamidomethyl); S9(Hex(1)Pent(2)); C13(Carbamidomethyl); C19(Carbamidomethyl); C24(Carbamidomethyl); C30(Carbamidomethyl)	1	1	Q01705	Q01705	Neurogenic locus notch homolog protein 1 OS=Mus musculus OX=10090 GN=Notch1 PE=1 SV=3	1	4	4	1	0	1	1	1	1045.44	4178.73	4178.71	5.17288	0.00540399	0	0	837020	HCD (High Energy Collision Dissociation)	MS2	21.4573	100	11.6104	4724	4724	4721	FP040121_16.raw	0/0		8.8079	694.937	694.937	2.4	1.55632e-09	1.85702e-10	0	0
FALSE	High	PMI-Byonic	PMI-Byonic (A2)	A	2	Unambiguous	KCRCPPGWSGKSCQQADPCASNPCANGGQCLPF	[Y].KcRcPPGWsGKScQQADPcASNPcANGGQcLPF.[E]	C2(Carbamidomethyl); C4(Carbamidomethyl); S9(Hex(1)Pent(2)); C13(Carbamidomethyl); C19(Carbamidomethyl); C24(Carbamidomethyl); C30(Carbamidomethyl)	1	1	Q01705	Q01705	Neurogenic locus notch homolog protein 1 OS=Mus musculus OX=10090 GN=Notch1 PE=1 SV=3	1	4	4	1	0	1	1	1	1045.43	4178.71	4178.71	-0.319059	-0.000333314	0	0	355158	HCD (High Energy Collision Dissociation)	MS2	0	100	11.7442	4785	4785	4776	FP040121_16.raw	0/0		6.39456	534.805	534.805	2.4	4.03121e-07	3.1556e-08	0	0
FALSE	High	PMI-Byonic	PMI-Byonic (A2)	A	2	Unambiguous	SGKSCQQADPCASNPCANGGQCLPFESSY	[W].SGKScQQADPcAsNPcANGGQcLPFESSY.[I]	C5(Carbamidomethyl); C11(Carbamidomethyl); S13(Hex(1)Pent(2)); C16(Carbamidomethyl); C22(Carbamidomethyl)	1	1	Q01705	Q01705	Neurogenic locus notch homolog protein 1 OS=Mus musculus OX=10090 GN=Notch1 PE=1 SV=3	1	3	3	1	0	1	1	1	1201.82	3603.43	3603.41	4.86642	0.00584524	0	0	1.21486e+06	HCD (High Energy Collision Dissociation)	MS2	0	100	12.8221	5285	5285	5282	FP040121_16.raw	0/0		6.20725	598.361	521.088	9.2	6.20513e-07	5.87587e-08	0	0
FALSE	High	PMI-Byonic	PMI-Byonic (A2)	A	2	Unambiguous	ICRCPPGFHGPTCRQDVNECSQNPGLCRHGGTCHNEIGSY	[Y].IcRcPPGFHGPtcRQDVNEcSQNPGLcRHGGTcHNEIGSY.[R]	C2(Carbamidomethyl); C4(Carbamidomethyl); T12(Fuc(1)); C13(Carbamidomethyl); C20(Carbamidomethyl); C27(Carbamidomethyl); C33(Carbamidomethyl)	1	1	Q01705	Q01705	Neurogenic locus notch homolog protein 1 OS=Mus musculus OX=10090 GN=Notch1 PE=1 SV=3	2	6	6	1	0	1	1	1	806.017	4831.07	4831.05	3.47375	0.00279698	0	0	604430	HCD (High Energy Collision Dissociation)	MS2	7.43121	73.0664	10.5864	4249	4249	4248	FP040121_16.raw	0/0		7.15625	596.999	596.999	3.6	6.97829e-08	7.02104e-09	0	0
FALSE	High	PMI-Byonic	PMI-Byonic (A2)	A	2	Unambiguous	ICRCPPGFHGPTCRQDVNECSQNPGLCRHGGTCHNEIGSY	[Y].IcRcPPGFHGPtcRQDVNEcSQNPGLcRHGGTcHNEIGSY.[R]	C2(Carbamidomethyl); C4(Carbamidomethyl); T12(Fuc(1)); C13(Carbamidomethyl); C20(Carbamidomethyl); C27(Carbamidomethyl); C33(Carbamidomethyl)	1	1	Q01705	Q01705	Neurogenic locus notch homolog protein 1 OS=Mus musculus OX=10090 GN=Notch1 PE=1 SV=3	2	6	6	1	0	1	1	1	806.685	4835.07	4831.05	832.689	0.670461	0	0	1.38491e+06	HCD (High Energy Collision Dissociation)	MS2	0	100	10.209	4080	4080	4072	FP040121_16.raw	0/0		3.25285	345.514	345.514	3.6	0.00055866	2.47082e-05	0	0
FALSE	High	PMI-Byonic	PMI-Byonic (A2)	A	2	Unambiguous	ICRCPPGFHGPTCRQDVNECSQNPGLCRHGGTCHNEIGSY	[Y].IcRcPPGFHGPtcRQDVNEcSQNPGLcRHGGTcHNEIGSY.[R]	C2(Carbamidomethyl); C4(Carbamidomethyl); T12(Fuc(1)); C13(Carbamidomethyl); C20(Carbamidomethyl); C27(Carbamidomethyl); C33(Carbamidomethyl)	1	1	Q01705	Q01705	Neurogenic locus notch homolog protein 1 OS=Mus musculus OX=10090 GN=Notch1 PE=1 SV=3	2	6	6	1	0	1	1	1	806.349	4833.06	4831.05	415.997	0.33495	0	0	1.01887e+06	HCD (High Energy Collision Dissociation)	MS2	14.1326	100	11.8654	4841	4841	4831	FP040121_16.raw	0/0		1.41956	165.354	165.354	3.6	0.0380577	0.00191792	0	0
FALSE	High	PMI-Byonic	PMI-Byonic (A2)	A	2	Ambiguous	ICRCPPGFHGPTCRQDVNECSQNPGLCRHGGTCHNEIGSY	[Y].IcRcPPGFHGPtcRQDVNEcSQNPGLcRHGGTcHNEIGSY.[R]	C2(Carbamidomethyl); C4(Carbamidomethyl); T12(Fuc(1)); C13(Carbamidomethyl); C20(Carbamidomethyl); C27(Carbamidomethyl); C33(Carbamidomethyl)	1	1	Q01705	Q01705	Neurogenic locus notch homolog protein 1 OS=Mus musculus OX=10090 GN=Notch1 PE=1 SV=3	2	6	6	0.3768	0	1	1	1	806.017	4831.07	4831.05	3.70116	0.00298008	0	0	390109	HCD (High Energy Collision Dissociation)	MS2	3.84938	100	11.5911	4716	4716	4710	FP040121_16.raw	0/0		2.83799	345.151	345.151	3.6	0.00145215	8.98828e-05	0	0
FALSE	High	PMI-Byonic	PMI-Byonic (A2)	A	2	Ambiguous	ICRCPPGFHGPTCRQDVNECSQNPGLCRHGGTCHNEIGSY	[Y].IcRcPPGFHGPtcRQDVNEcsQNPGLcRHGGTcHNEIGSY.[R]	C2(Carbamidomethyl); C4(Carbamidomethyl); T12(Fuc(1)); C13(Carbamidomethyl); C20(Carbamidomethyl); S21(HexNAc(1)Hex(1)Fuc(1)NeuAc(1)); C27(Carbamidomethyl); C33(Carbamidomethyl)	1	1	Q01705	Q01705	Neurogenic locus notch homolog protein 1 OS=Mus musculus OX=10090 GN=Notch1 PE=1 SV=3	2	6	6		0	2	2	2	806.017	4831.07	5633.33	-142414	-133.711	0	0	390109	HCD (High Energy Collision Dissociation)	MS2	3.84938	100	11.5911	4716	4716	4710	FP040121_16.raw	0/0		1.77459	325.642	325.642	0	0.0168038	0.00117356	0	0
FALSE	High	PMI-Byonic	PMI-Byonic (A2)	A	2	Unambiguous	ICRCPPGFHGPTCRQDVNECSQNPGLCRHGGTCHNEIGSY	[Y].IcRcPPGFHGPtcRQDVNEcSQNPGLcRHGGTcHNEIGSY.[R]	C2(Carbamidomethyl); C4(Carbamidomethyl); T12(Fuc(1)); C13(Carbamidomethyl); C20(Carbamidomethyl); C27(Carbamidomethyl); C33(Carbamidomethyl)	1	1	Q01705	Q01705	Neurogenic locus notch homolog protein 1 OS=Mus musculus OX=10090 GN=Notch1 PE=1 SV=3	2	6	6	1	0	1	1	1	806.017	4831.07	4831.05	3.47375	0.00279698	0	0	289154	HCD (High Energy Collision Dissociation)	MS2	0	100	11.4697	4660	4660	4655	FP040121_16.raw	0/0		5.99966	475.196	475.196	3.6	1.00079e-06	9.86469e-08	0	0
FALSE	High	PMI-Byonic	PMI-Byonic (A2)	A	2	Unambiguous	ICRCPPGFHGPTCRQDVNECSQNPGLCRHGGTCHNEIGSY	[Y].IcRcPPGFHGPtcRQDVNEcSQNPGLcRHGGTcHNEIGSY.[R]	C2(Carbamidomethyl); C4(Carbamidomethyl); T12(Fuc(1)); C13(Carbamidomethyl); C20(Carbamidomethyl); C27(Carbamidomethyl); C33(Carbamidomethyl)	1	1	Q01705	Q01705	Neurogenic locus notch homolog protein 1 OS=Mus musculus OX=10090 GN=Notch1 PE=1 SV=3	2	6	6	1	0	1	1	1	806.016	4831.06	4831.05	2.10928	0.00169834	0	0	217884	HCD (High Energy Collision Dissociation)	MS2	1.91479	100	11.2902	4577	4577	4567	FP040121_16.raw	0/0		7.13143	583.428	583.428	3.6	7.38876e-08	1.08787e-08	0	0
FALSE	High	PMI-Byonic	PMI-Byonic (A2)	A	2	Unambiguous	ICRCPPGFHGPTCRQDVNECSQNPGLCRHGGTCHNEIGSY	[Y].IcRcPPGFHGPtcRQDVNEcSQNPGLcRHGGTcHNEIGSY.[R]	C2(Carbamidomethyl); C4(Carbamidomethyl); T12(Fuc(1)); C13(Carbamidomethyl); C20(Carbamidomethyl); C27(Carbamidomethyl); C33(Carbamidomethyl)	1	1	Q01705	Q01705	Neurogenic locus notch homolog protein 1 OS=Mus musculus OX=10090 GN=Notch1 PE=1 SV=3	2	5	5	1	0	1	1	1	967.02	4831.07	4831.05	4.9168	0.00475066	0	0	224222	HCD (High Energy Collision Dissociation)	MS2	0	100	10.578	4246	4246	4237	FP040121_16.raw	0/0		3.73089	505.885	505.885	3.6	0.000185828	5.8814e-06	0	0
FALSE	High	PMI-Byonic	PMI-Byonic (A2)	A	2	Unambiguous	ICRCPPGFHGPTCRQDVNECSQNPGLCRHGGTCHNEIGSY	[Y].IcRcPPGFHGPtcRQDVNEcSQNPGLcRHGGTcHNEIGSY.[R]	C2(Carbamidomethyl); C4(Carbamidomethyl); T12(Fuc(1)); C13(Carbamidomethyl); C20(Carbamidomethyl); C27(Carbamidomethyl); C33(Carbamidomethyl)	1	1	Q01705	Q01705	Neurogenic locus notch homolog protein 1 OS=Mus musculus OX=10090 GN=Notch1 PE=1 SV=3	2	6	6	1	0	1	1	1	806.518	4834.07	4831.05	625.518	0.503651	0	0	1.92698e+06	HCD (High Energy Collision Dissociation)	MS2	4.94699	100	11.1157	4497	4497	4490	FP040121_16.raw	0/0		4.82709	490.702	490.702	3.6	1.48904e-05	1.14542e-06	0	0
FALSE	High	PMI-Byonic	PMI-Byonic (A2)	A	2	Unambiguous	ICRCPPGFHGPTCRQDVNECSQNPGLCRHGGTCHNEIGSY	[Y].IcRcPPGFHGPtcRQDVNEcSQNPGLcRHGGTcHNEIGSY.[R]	C2(Carbamidomethyl); C4(Carbamidomethyl); T12(Fuc(1)); C13(Carbamidomethyl); C20(Carbamidomethyl); C27(Carbamidomethyl); C33(Carbamidomethyl)	1	1	Q01705	Q01705	Neurogenic locus notch homolog protein 1 OS=Mus musculus OX=10090 GN=Notch1 PE=1 SV=3	2	6	6	1	0	1	1	1	806.018	4831.07	4831.05	4.535	0.00365147	0	0	783466	HCD (High Energy Collision Dissociation)	MS2	0	58.5586	10.9903	4437	4437	4435	FP040121_16.raw	0/0		4.83295	452.556	452.556	3.6	1.46909e-05	9.73603e-07	0	0
FALSE	High	PMI-Byonic	PMI-Byonic (A2)	A	2	Unambiguous	ICRCPPGFHGPTCRQDVNECSQNPGLCRHGGTCHNEIGSY	[Y].IcRcPPGFHGPtcRQDVNEcSQNPGLcRHGGTcHNEIGSY.[R]	C2(Carbamidomethyl); C4(Carbamidomethyl); T12(Fuc(1)); C13(Carbamidomethyl); C20(Carbamidomethyl); C27(Carbamidomethyl); C33(Carbamidomethyl)	1	1	Q01705	Q01705	Neurogenic locus notch homolog protein 1 OS=Mus musculus OX=10090 GN=Notch1 PE=1 SV=3	2	6	6	1	0	1	1	1	806.018	4831.07	4831.05	4.76241	0.00383457	0	0	1.28423e+06	HCD (High Energy Collision Dissociation)	MS2	9.90401	53.9539	10.4673	4196	4196	4193	FP040121_16.raw	0/0		7.13143	577.942	577.942	3.6	7.38876e-08	8.35837e-09	0	0
FALSE	High	PMI-Byonic	PMI-Byonic (A2)	A	2	Unambiguous	ICRCPPGFHGPTCRQDVNECSQNPGLCRHGGTCHNEIGSY	[Y].IcRcPPGFHGPtcRQDVNEcSQNPGLcRHGGTcHNEIGSY.[R]	C2(Carbamidomethyl); C4(Carbamidomethyl); T12(Fuc(1)); C13(Carbamidomethyl); C20(Carbamidomethyl); C27(Carbamidomethyl); C33(Carbamidomethyl)	1	1	Q01705	Q01705	Neurogenic locus notch homolog protein 1 OS=Mus musculus OX=10090 GN=Notch1 PE=1 SV=3	2	6	6	1	0	1	1	1	806.517	4834.06	4831.05	623.926	0.50237	0	0	3462472	HCD (High Energy Collision Dissociation)	MS2	48.4239	94.1835	10.8614	4379	4379	4369	FP040121_16.raw	0/0		8.15625	600.585	600.585	3.6	6.97829e-09	7.57554e-10	0	0
FALSE	High	PMI-Byonic	PMI-Byonic (A2)	A	2	Unambiguous	ICRCPPGFHGPTCRQDVNECSQNPGLCRHGGTCHNEIGSY	[Y].IcRcPPGFHGPtcRQDVNEcSQNPGLcRHGGTcHNEIGSY.[R]	C2(Carbamidomethyl); C4(Carbamidomethyl); T12(Fuc(1)); C13(Carbamidomethyl); C20(Carbamidomethyl); C27(Carbamidomethyl); C33(Carbamidomethyl)	1	1	Q01705	Q01705	Neurogenic locus notch homolog protein 1 OS=Mus musculus OX=10090 GN=Notch1 PE=1 SV=3	2	6	6	1	0	1	1	1	806.017	4831.07	4831.05	3.92857	0.00316319	0	0	1.34704e+06	HCD (High Energy Collision Dissociation)	MS2	0.805042	39.983	10.7105	4306	4306	4303	FP040121_16.raw	0/0		7.13143	588.168	588.168	3.6	7.38876e-08	9.64326e-09	0	0
FALSE	High	PMI-Byonic	PMI-Byonic (A2)	A	2	Unambiguous	HGPTCRQDVNECSQNPGL	[F].HGPtcRQDVNEcsQNPGL.[C]	T4(HexNAc(1)Hex(1)Fuc(1)NeuAc(1)); C5(Carbamidomethyl); C12(Carbamidomethyl); S13(HexNAc(1)Hex(1)Fuc(1)NeuAc(1))	1	1	Q01705	Q01705	Neurogenic locus notch homolog protein 1 OS=Mus musculus OX=10090 GN=Notch1 PE=1 SV=3	0	3	3	1	0	1	1	1	1225.16	3673.47	3673.46	0.687675	0.00084205	0	0	276051	HCD (High Energy Collision Dissociation)	MS2	0	100	13.3674	5519	5519	5513	FP040121_16.raw	0/0		1.41246	9.38627	9.38627	9.38627	0.0386846	0.00222688	0	0
FALSE	High	PMI-Byonic	PMI-Byonic (A2)	A	2	Unambiguous	NCRCPPEWTGQYCTEDVDECQLMPNACQNGGTCHNTHGGY	[Y].NcRcPPEWtGQYcTEDVDEcqLMPNAcQNGGTcHnTHGGY.[N]	C2(Carbamidomethyl); C4(Carbamidomethyl); T9(HexNAc(1)Fuc(1)); C13(Carbamidomethyl); C20(Carbamidomethyl); Q21(Deamidated); C27(Carbamidomethyl); C33(Carbamidomethyl); N35(Oxidation)	1	1	Q01705	Q01705	Neurogenic locus notch homolog protein 1 OS=Mus musculus OX=10090 GN=Notch1 PE=1 SV=3	3	4	4	1	0	1	1	1	1286.25	5141.99	5139.96	394.768	0.507273	0	0	1.44138e+06	HCD (High Energy Collision Dissociation)	MS2	50.7853	100	12.5739	5170	5170	5161	FP040121_16.raw	0/0		10.4113	788.522	788.522	0.559645	3.8785e-11	5.01099e-12	0	0
FALSE	High	PMI-Byonic	PMI-Byonic (A2)	A	2	Unambiguous	NCRCPPEWTGQY	[Y].NcRcPPEWTGQY.[C]	C2(Carbamidomethyl); C4(Carbamidomethyl)	1	1	Q01705	Q01705	Neurogenic locus notch homolog protein 1 OS=Mus musculus OX=10090 GN=Notch1 PE=1 SV=3	1	2	2	1	0	1	1	1	784.328	1567.65	1567.64	5.05578	0.00396283	0	0	361200	HCD (High Energy Collision Dissociation)	MS2	29.4362	100	11.1123	4495	4495	4490	FP040121_16.raw	0/0		5.98023	502.758	444.35	444.35	1.04656e-06	1.13458e-07	0	0
FALSE	High	PMI-Byonic	PMI-Byonic (A2)	A	2	Unambiguous	NCRCPPEWTGQYCTEDVDECQLMPNACQNGGTCHNTHGGY	[Y].NcRcPPEWTGQYctEDVDEcQLMPNAcQNGGTcHnTHGGY.[N]	C2(Carbamidomethyl); C4(Carbamidomethyl); C13(Carbamidomethyl); T14(Fuc(1)); C20(Carbamidomethyl); C27(Carbamidomethyl); C33(Carbamidomethyl); N35(Oxidation)	1	1	Q01705	Q01705	Neurogenic locus notch homolog protein 1 OS=Mus musculus OX=10090 GN=Notch1 PE=1 SV=3	3	4	4	1	0	1	1	1	1234.73	4935.91	4935.89	3.30414	0.00407722	0	0	712418	HCD (High Energy Collision Dissociation)	MS2	0	90.6893	12.57	5168	5168	5161	FP040121_16.raw	0/0		17.8537	1128.57	1128.57	3.49017	1.40064e-18	7.70312e-19	0	0
FALSE	High	PMI-Byonic	PMI-Byonic (A2)	A	2	Unambiguous	NCRCPPEWTGQYCTEDVDECQLMPNACQNGGTCHNTHGGY	[Y].NcRcPPEWTGQYctEDVDEcQLMPNAcQnGGTcHNTHGGY.[N]	C2(Carbamidomethyl); C4(Carbamidomethyl); C13(Carbamidomethyl); T14(Fuc(1)); C20(Carbamidomethyl); C27(Carbamidomethyl); N29(Deamidated); C33(Carbamidomethyl)	1	1	Q01705	Q01705	Neurogenic locus notch homolog protein 1 OS=Mus musculus OX=10090 GN=Notch1 PE=1 SV=3	3	4	4	1	0	1	1	1	1230.99	4920.94	4920.88	11.7803	0.0144924	0	0	45082	HCD (High Energy Collision Dissociation)	MS2	0	100	12.9886	5357	5357	5348	FP040121_16.raw	0/0		4.45063	484.234	484.234	0.8	3.54301e-05	2.18601e-06	0	0
FALSE	High	PMI-Byonic	PMI-Byonic (A2)	A	2	Unambiguous	NCRCPPEWTGQYCTEDVDECQLMPNACQNGGTCHNTHGGY	[Y].NcRcPPEWTGQYcTEDVDEcQLMPNAcQnGGTcHntHGGY.[N]	C2(Carbamidomethyl); C4(Carbamidomethyl); C13(Carbamidomethyl); C20(Carbamidomethyl); C27(Carbamidomethyl); N29(Deamidated); C33(Carbamidomethyl); N35(Oxidation); T36(Fuc(1))	1	1	Q01705	Q01705	Neurogenic locus notch homolog protein 1 OS=Mus musculus OX=10090 GN=Notch1 PE=1 SV=3	3	4	4	1	0	1	1	1	1234.99	4936.94	4936.88	11.5853	0.0142988	0	0	127584	HCD (High Energy Collision Dissociation)	MS2	0	100	12.9518	5341	5341	5337	FP040121_16.raw	0/0		13.2978	972.059	972.059	1.1324	5.0374e-14	1.1279e-14	0	0
FALSE	High	PMI-Byonic	PMI-Byonic (A2)	A	2	Unambiguous	NCRCPPEWTGQYCTEDVDECQLMPNACQNGGTCHNTHGGY	[Y].NcRcPPEWTGQYctEDVDEcQLMPNAcQNGGTcHnTHGGY.[N]	C2(Carbamidomethyl); C4(Carbamidomethyl); C13(Carbamidomethyl); T14(Fuc(1)); C20(Carbamidomethyl); C27(Carbamidomethyl); C33(Carbamidomethyl); N35(Oxidation)	1	1	Q01705	Q01705	Neurogenic locus notch homolog protein 1 OS=Mus musculus OX=10090 GN=Notch1 PE=1 SV=3	3	4	4	1	0	1	1	1	1234.73	4935.9	4935.89	1.32565	0.00163582	0	0	845441	HCD (High Energy Collision Dissociation)	MS2	0	85.9933	12.6979	5229	5229	5227	FP040121_16.raw	0/0		16.8289	1072.88	1072.88	3.83007	1.48303e-17	4.63132e-18	0	0
FALSE	High	PMI-Byonic	PMI-Byonic (A2)	A	2	Unambiguous	NCRCPPEWTGQYCTEDVDECQLMPNACQNGGTCHNTHGGY	[Y].NcRcPPEWTGQYctEDVDEcQLMPNAcQNGGTcHNTHGGY.[N]	C2(Carbamidomethyl); C4(Carbamidomethyl); C13(Carbamidomethyl); T14(Fuc(1)); C20(Carbamidomethyl); C27(Carbamidomethyl); C33(Carbamidomethyl)	1	1	Q01705	Q01705	Neurogenic locus notch homolog protein 1 OS=Mus musculus OX=10090 GN=Notch1 PE=1 SV=3	3	4	4	1	0	1	1	1	1231.23	4921.91	4919.9	408.397	0.502318	0	0	2.76416e+06	HCD (High Energy Collision Dissociation)	MS2	35.0258	100	12.6059	5185	5185	5183	FP040121_16.raw	0/0		18.8537	1187.27	541.254	6.30877	1.40064e-19	1.4005e-19	0	0
FALSE	High	PMI-Byonic	PMI-Byonic (A2)	A	2	Unambiguous	QGATCHDRVASFY	[F].QGAtcHDRVASFY.[C]	T4(Fuc(1)); C5(Carbamidomethyl)	1	1	Q01705	Q01705	Neurogenic locus notch homolog protein 1 OS=Mus musculus OX=10090 GN=Notch1 PE=1 SV=3	1	3	3	1	0	1	1	1	553.248	1657.73	1657.73	1.15117	0.00063611	0	0	963011	HCD (High Energy Collision Dissociation)	MS2	38.7195	96.1389	9.23884	3648	3648	3643	FP040121_16.raw	0/0		3.56215	390.281	371.15	0.712296	0.00027406	1.36976e-05	0	0
FALSE	High	PMI-Byonic	PMI-Byonic (A2)	A	2	Unambiguous	QGATCHDRVASFY	[F].QGAtcHDRVASFY.[C]	T4(Fuc(1)); C5(Carbamidomethyl)	1	1	Q01705	Q01705	Neurogenic locus notch homolog protein 1 OS=Mus musculus OX=10090 GN=Notch1 PE=1 SV=3	1	2	2	1	0	1	1	1	829.369	1657.73	1657.73	2.48475	0.00205952	0	0	1211929	HCD (High Energy Collision Dissociation)	MS2	0	100	9.28548	3669	3669	3665	FP040121_16.raw	0/0		6.07354	434.831	389.982	3.38068	8.44223e-07	7.16352e-08	0	0
FALSE	High	PMI-Byonic	PMI-Byonic (A2)	A	2	Unambiguous	QGATCHDRVASF	[F].qGATcHDRVAsF.[Y]	Q1(Deamidated); C5(Carbamidomethyl); S11(Fuc(1))	1	1	Q01705	Q01705	Neurogenic locus notch homolog protein 1 OS=Mus musculus OX=10090 GN=Notch1 PE=1 SV=3	0	3	3	1	0	1	1	1	499.228	1495.67	1495.65	13.4758	0.00671838	0	0	0	HCD (High Energy Collision Dissociation)	MS2		100	8.19334	3178	3178	3176	FP040121_16.raw	0/0		3.16076	384.516	384.516	26.2004	0.000690619	3.76972e-05	0	0
FALSE	High	PMI-Byonic	PMI-Byonic (A2)	A	2	Unambiguous	QGATCHDRVASF	[F].QGATcHDRVAsF.[Y]	C5(Carbamidomethyl); S11(Fuc(1))	1	1	Q01705	Q01705	Neurogenic locus notch homolog protein 1 OS=Mus musculus OX=10090 GN=Notch1 PE=1 SV=3	0	2	2	1	0	1	1	1	747.836	1494.66	1494.66	0.36997	0.00027649	0	0	1.96016e+06	HCD (High Energy Collision Dissociation)	MS2	22.7802	100	7.98056	3083	3083	3082	FP040121_16.raw	0/0		8.95413	673.476	614.99	18.6861	1.11141e-09	1.40015e-10	0	0
FALSE	High	PMI-Byonic	PMI-Byonic (A2)	A	2	Unambiguous	QGATCHDRVASFY	[F].QGATcHDRVASFY.[C]	C5(Carbamidomethyl)	1	1	Q01705	Q01705	Neurogenic locus notch homolog protein 1 OS=Mus musculus OX=10090 GN=Notch1 PE=1 SV=3	1	3	3	1	0	1	1	1	504.562	1511.67	1511.67	1.98024	0.000997823	0	0	1.90687e+06	HCD (High Energy Collision Dissociation)	MS2	23.2953	86.7949	9.42123	3730	3730	3720	FP040121_16.raw	0/0		2.41007	392.234	214.833	214.833	0.00388984	0.000220184	0	0
FALSE	High	PMI-Byonic	PMI-Byonic (A2)	A	2	Unambiguous	QGATCHDRVASFY	[F].QGATcHDRVAsFY.[C]	C5(Carbamidomethyl); S11(Fuc(1))	1	1	Q01705	Q01705	Neurogenic locus notch homolog protein 1 OS=Mus musculus OX=10090 GN=Notch1 PE=1 SV=3	1	3	3	1	0	1	1	1	553.248	1657.73	1657.73	1.81391	0.00100232	0	0	9318257	HCD (High Energy Collision Dissociation)	MS2	5.92458	24.7885	9.35426	3699	3699	3698	FP040121_16.raw	0/0		9.57076	662.323	630.861	11.765	2.68682e-10	2.95875e-11	0	0
FALSE	High	PMI-Byonic	PMI-Byonic (A2)	A	2	Unambiguous	QGATCHDRVASF	[F].QGATcHDRVAsF.[Y]	C5(Carbamidomethyl); S11(Fuc(1))	1	1	Q01705	Q01705	Neurogenic locus notch homolog protein 1 OS=Mus musculus OX=10090 GN=Notch1 PE=1 SV=3	0	3	3	1	0	1	1	1	498.893	1494.66	1494.66	0.136379	6.79468e-05	0	0	4.33966e+06	HCD (High Energy Collision Dissociation)	MS2	31.5994	33.5652	7.84751	3026	3026	3023	FP040121_16.raw	0/0		8.11869	646.049	533.828	18.8407	7.60876e-09	1.27028e-09	0	0
FALSE	High	PMI-Byonic	PMI-Byonic (A2)	A	2	Unambiguous	QGATCHDRVASF	[F].QGATcHDRVASF.[Y]	C5(Carbamidomethyl)	1	1	Q01705	Q01705	Neurogenic locus notch homolog protein 1 OS=Mus musculus OX=10090 GN=Notch1 PE=1 SV=3	0	3	3	1	0	1	1	1	450.207	1348.61	1348.61	-0.537726	-0.000241727	0	0	7.50611e+06	HCD (High Energy Collision Dissociation)	MS2	1.32235	17.5655	8.01938	3100	3100	3099	FP040121_16.raw	0/0		3.1072	423.198	324.72	324.72	0.00078127	4.55243e-05	0	0
FALSE	High	PMI-Byonic	PMI-Byonic (A2)	A	2	Unambiguous	QGATCHDRVASF	[F].QGATcHDRVAsF.[Y]	C5(Carbamidomethyl); S11(Fuc(1))	1	1	Q01705	Q01705	Neurogenic locus notch homolog protein 1 OS=Mus musculus OX=10090 GN=Notch1 PE=1 SV=3	0	2	2	1	0	1	1	1	747.836	1494.66	1494.66	0.124957	9.33847e-05	0	0	517251	HCD (High Energy Collision Dissociation)	MS2	0	100	7.86044	3032	3032	3023	FP040121_16.raw	0/0		6.95413	572.243	572.243	6.66881	1.1114e-07	1.27705e-08	0	0
FALSE	High	PMI-Byonic	PMI-Byonic (A2)	A	2	Unambiguous	QGATCHDRVASF	[F].QGATcHDRVASF.[Y]	C5(Carbamidomethyl)	1	1	Q01705	Q01705	Neurogenic locus notch homolog protein 1 OS=Mus musculus OX=10090 GN=Notch1 PE=1 SV=3	0	3	3	1	0	1	1	1	450.207	1348.61	1348.61	-0.401952	-0.000180692	0	0	2554067	HCD (High Energy Collision Dissociation)	MS2	11.4134	71.8053	7.91648	3055	3055	3054	FP040121_16.raw	0/0		3.68314	490.05	290.512	290.512	0.000207423	8.17163e-06	0	0
FALSE	High	PMI-Byonic	PMI-Byonic (A2)	A	2	Unambiguous	QGATCHDRVASF	[F].QGATcHDRVAsF.[Y]	C5(Carbamidomethyl); S11(Fuc(1))	1	1	Q01705	Q01705	Neurogenic locus notch homolog protein 1 OS=Mus musculus OX=10090 GN=Notch1 PE=1 SV=3	0	3	3	1	0	1	1	1	498.893	1494.66	1494.66	0.258885	0.000128982	0	0	22887414	HCD (High Energy Collision Dissociation)	MS2	19.1124	6.33658	7.95781	3073	3073	3072	FP040121_16.raw	0/0		8.11869	611.204	537.757	13.5378	7.60876e-09	1.42874e-09	0	0
FALSE	High	PMI-Byonic	PMI-Byonic (A2)	A	2	Unambiguous	QGATCHDRVASF	[F].QGATcHDRVASF.[Y]	C5(Carbamidomethyl)	1	1	Q01705	Q01705	Neurogenic locus notch homolog protein 1 OS=Mus musculus OX=10090 GN=Notch1 PE=1 SV=3	0	2	2	1	0	1	1	1	674.806	1348.6	1348.61	-1.09348	-0.000737337	0	0	1.25901e+06	HCD (High Energy Collision Dissociation)	MS2	0	100	7.9882	3087	3087	3082	FP040121_16.raw	0/0		9.43924	710.962	578.701	578.701	3.6371e-10	5.16707e-11	0	0
FALSE	High	PMI-Byonic	PMI-Byonic (A2)	A	2	Unambiguous	QGATCHDRVASF	[F].QGATcHDRVAsF.[Y]	C5(Carbamidomethyl); S11(Fuc(1))	1	1	Q01705	Q01705	Neurogenic locus notch homolog protein 1 OS=Mus musculus OX=10090 GN=Notch1 PE=1 SV=3	0	3	3	1	0	1	1	1	498.894	1494.67	1494.66	1.42269	0.000708816	0	0	2.72728e+06	HCD (High Energy Collision Dissociation)	MS2	38.1402	68.647	8.07599	3125	3125	3124	FP040121_16.raw	0/0		6.26301	533.093	504.236	1.49354	5.45743e-07	4.04212e-08	0	0
FALSE	High	PMI-Byonic	PMI-Byonic (A2)	A	2	Unambiguous	YCECPHGRTGLL	[F].YcEcPHGRTGLL.[C]	C2(Carbamidomethyl); C4(Carbamidomethyl)	1	1	Q01705	Q01705	Neurogenic locus notch homolog protein 1 OS=Mus musculus OX=10090 GN=Notch1 PE=1 SV=3	2	2	2	1	0	1	1	1	731.833	1462.66	1462.66	1.30923	0.000957477	0	0	1.26614e+06	HCD (High Energy Collision Dissociation)	MS2	0	100	9.30477	3677	3677	3676	FP040121_16.raw	0/0		11.4062	772.903	635.366	635.366	3.92462e-12	5.94135e-13	0	0
FALSE	High	PMI-Byonic	PMI-Byonic (A2)	A	2	Unambiguous	YCECPHGRTGLL	[F].YcEcPHGRTGLL.[C]	C2(Carbamidomethyl); C4(Carbamidomethyl)	1	1	Q01705	Q01705	Neurogenic locus notch homolog protein 1 OS=Mus musculus OX=10090 GN=Notch1 PE=1 SV=3	2	3	3	1	0	1	1	1	488.225	1462.66	1462.66	1.65473	0.000806769	0	0	5.47473e+06	HCD (High Energy Collision Dissociation)	MS2	13.2637	28.4066	9.3781	3710	3710	3709	FP040121_16.raw	0/0		4.66717	504.351	369.546	369.546	2.15195e-05	1.39388e-06	0	0
FALSE	High	PMI-Byonic	PMI-Byonic (A2)	A	2	Unambiguous	YCECPHGRTGLL	[F].YcEcPHGRTGLL.[C]	C2(Carbamidomethyl); C4(Carbamidomethyl)	1	1	Q01705	Q01705	Neurogenic locus notch homolog protein 1 OS=Mus musculus OX=10090 GN=Notch1 PE=1 SV=3	2	3	3	1	0	1	1	1	488.225	1462.66	1462.66	2.9692	0.00144764	0	0	480251	HCD (High Energy Collision Dissociation)	MS2	39.5398	100	9.65452	3834	3834	3830	FP040121_16.raw	0/0		5.0962	432.746	432.746	432.746	8.01309e-06	5.91625e-07	0	0
FALSE	High	PMI-Byonic	PMI-Byonic (A2)	A	2	Unambiguous	YCECPHGRTGLL	[F].YcEcPHGRTGLL.[C]	C2(Carbamidomethyl); C4(Carbamidomethyl)	1	1	Q01705	Q01705	Neurogenic locus notch homolog protein 1 OS=Mus musculus OX=10090 GN=Notch1 PE=1 SV=3	2	3	3	1	0	1	1	1	488.224	1462.66	1462.66	1.09139	0.000532111	0	0	25681230	HCD (High Energy Collision Dissociation)	MS2	0.183474	8.97927	9.25582	3655	3655	3654	FP040121_16.raw	0/0		7.57076	564.254	406.382	406.382	2.68682e-08	3.99141e-09	0	0
FALSE	High	PMI-Byonic	PMI-Byonic (A2)	A	2	Unambiguous	YCECPHGRTGLL	[F].YcEcPHGRTGLL.[C]	C2(Carbamidomethyl); C4(Carbamidomethyl)	1	1	Q01705	Q01705	Neurogenic locus notch homolog protein 1 OS=Mus musculus OX=10090 GN=Notch1 PE=1 SV=3	2	2	2	1	0	1	1	1	731.831	1462.65	1462.66	-1.94563	-0.00142289	0	0	581507	HCD (High Energy Collision Dissociation)	MS2	0	100	9.19671	3630	3630	3621	FP040121_16.raw	0/0		10.8913	771.581	647.367	647.367	1.28434e-11	1.91512e-12	0	0
FALSE	High	PMI-Byonic	PMI-Byonic (A2)	A	2	Unambiguous	YCECPHGRTGLL	[F].YcEcPHGRTGLL.[C]	C2(Carbamidomethyl); C4(Carbamidomethyl)	1	1	Q01705	Q01705	Neurogenic locus notch homolog protein 1 OS=Mus musculus OX=10090 GN=Notch1 PE=1 SV=3	2	3	3	1	0	1	1	1	488.224	1462.66	1462.66	1.34177	0.000654181	0	0	1275044	HCD (High Energy Collision Dissociation)	MS2	35.2508	82.1394	9.1342	3602	3602	3599	FP040121_16.raw	0/0		5.6755	453.07	380.851	380.851	2.11106e-06	2.21054e-07	0	0
FALSE	High	PMI-Byonic	PMI-Byonic (A2)	A	2	Unambiguous	YCECPHGRTGLL	[F].YcEcPHGRTGLL.[C]	C2(Carbamidomethyl); C4(Carbamidomethyl)	1	1	Q01705	Q01705	Neurogenic locus notch homolog protein 1 OS=Mus musculus OX=10090 GN=Notch1 PE=1 SV=3	2	3	3	1	0	1	1	1	488.225	1462.66	1462.66	1.9677	0.000959357	0	0	1.18279e+06	HCD (High Energy Collision Dissociation)	MS2	41.1726	97.8187	9.50706	3769	3769	3764	FP040121_16.raw	0/0		5.65908	485.752	485.752	485.752	2.19239e-06	2.4882e-07	0	0
FALSE	High	PMI-Byonic	PMI-Byonic (A2)	A	2	Unambiguous	YCECPHGRTGLL	[F].YcEcPHGRTGLL.[C]	C2(Carbamidomethyl); C4(Carbamidomethyl)	1	1	Q01705	Q01705	Neurogenic locus notch homolog protein 1 OS=Mus musculus OX=10090 GN=Notch1 PE=1 SV=3	2	2	2	1	0	1	1	1	731.834	1462.66	1462.66	2.72802	0.00199507	0	0	227163	HCD (High Energy Collision Dissociation)	MS2	0	100	9.44252	3740	3740	3731	FP040121_16.raw	0/0		6.07354	431.772	431.772	431.772	8.44223e-07	8.40963e-08	0	0
FALSE	High	PMI-Byonic	PMI-Byonic (A2)	A	2	Unambiguous	CECPHGRTGLL	[Y].cEcPHGRTGLL.[C]	C1(Carbamidomethyl); C3(Carbamidomethyl)	1	1	Q01705	Q01705	Neurogenic locus notch homolog protein 1 OS=Mus musculus OX=10090 GN=Notch1 PE=1 SV=3	1	3	3	1	0	1	1	1	433.869	1299.59	1299.59	-0.294565	-0.000127605	0	0	3.56597e+06	HCD (High Energy Collision Dissociation)	MS2	11.6227	21.2616	8.4971	3312	3312	3311	FP040121_16.raw	0/0		7.57076	565.784	565.784	565.784	2.68682e-08	3.48304e-09	0	0
FALSE	High	PMI-Byonic	PMI-Byonic (A2)	A	2	Unambiguous	CECPHGRTGLL	[Y].cEcPHGRTGLL.[C]	C1(Carbamidomethyl); C3(Carbamidomethyl)	1	1	Q01705	Q01705	Neurogenic locus notch homolog protein 1 OS=Mus musculus OX=10090 GN=Notch1 PE=1 SV=3	1	4	4	1	0	1	1	1	434.241	1733.94	1299.59	334219	108.587	0	0	611921	HCD (High Energy Collision Dissociation)	MS2	83.6606	96.6579	8.25544	3206	3206	3205	FP040121_16.raw	0/0		5.05831	557.383	557.383	557.383	8.74366e-06	6.96138e-07	0	0
FALSE	High	PMI-Byonic	PMI-Byonic (A2)	A	2	Unambiguous	CECPHGRTGLL	[Y].cEcPHGRTGLL.[C]	C1(Carbamidomethyl); C3(Carbamidomethyl)	1	1	Q01705	Q01705	Neurogenic locus notch homolog protein 1 OS=Mus musculus OX=10090 GN=Notch1 PE=1 SV=3	1	3	3	1	0	1	1	1	433.868	1299.59	1299.59	-1.91485	-0.000829509	0	0	1.10723e+06	HCD (High Energy Collision Dissociation)	MS2	35.7836	95.1477	8.25964	3208	3208	3205	FP040121_16.raw	0/0		5.16904	514.522	514.522	514.522	6.77586e-06	4.93974e-07	0	0
FALSE	High	PMI-Byonic	PMI-Byonic (A2)	A	2	Unambiguous	CECPHGRTGLL	[Y].cEcPHGRTGLL.[C]	C1(Carbamidomethyl); C3(Carbamidomethyl)	1	1	Q01705	Q01705	Neurogenic locus notch homolog protein 1 OS=Mus musculus OX=10090 GN=Notch1 PE=1 SV=3	1	2	2	1	0	1	1	1	650.302	1299.6	1299.59	2.01706	0.00131068	0	0	647421	HCD (High Energy Collision Dissociation)	MS2	21.6968	100	8.34161	3244	3244	3238	FP040121_16.raw	0/0		9.38138	681.268	681.268	681.268	4.15547e-10	6.51475e-11	0	0
FALSE	High	PMI-Byonic	PMI-Byonic (A2)	A	2	Unambiguous	CECPHGRTGLL	[Y].cEcPHGRTGLL.[C]	C1(Carbamidomethyl); C3(Carbamidomethyl)	1	1	Q01705	Q01705	Neurogenic locus notch homolog protein 1 OS=Mus musculus OX=10090 GN=Notch1 PE=1 SV=3	1	3	3	1	0	1	1	1	433.869	1299.59	1299.59	0.128118	5.55005e-05	0	0	12162550	HCD (High Energy Collision Dissociation)	MS2	4.26942	8.22662	8.37434	3258	3258	3257	FP040121_16.raw	0/0		7.57076	569.047	569.047	569.047	2.68682e-08	2.95156e-09	0	0
FALSE	High	PMI-Byonic	PMI-Byonic (A2)	A	2	Unambiguous	CECPHGRTGLL	[Y].cEcPHGRTGLL.[C]	C1(Carbamidomethyl); C3(Carbamidomethyl)	1	1	Q01705	Q01705	Neurogenic locus notch homolog protein 1 OS=Mus musculus OX=10090 GN=Notch1 PE=1 SV=3	1	3	3	1	0	1	1	1	650.347	1949.03	1299.59	499720	216.478	0	0	1.032e+06	HCD (High Energy Collision Dissociation)	MS2	73.0645	100	8.40267	3271	3271	3264	FP040121_16.raw	0/0		8.66753	682.894	682.894	682.894	2.15015e-09	2.4709e-10	0	0
FALSE	High	PMI-Byonic	PMI-Byonic (A2)	A	2	Unambiguous	CECPHGRTGLL	[Y].cEcPHGRTGLL.[C]	C1(Carbamidomethyl); C3(Carbamidomethyl)	1	1	Q01705	Q01705	Neurogenic locus notch homolog protein 1 OS=Mus musculus OX=10090 GN=Notch1 PE=1 SV=3	1	3	3	1	0	1	1	1	433.869	1299.59	1299.59	-1.06948	-0.000463298	0	0	781574	HCD (High Energy Collision Dissociation)	MS2	14.2785	100	8.61975	3368	3368	3366	FP040121_16.raw	0/0		4.46984	449.724	449.724	449.724	3.38968e-05	1.78548e-06	0	0
FALSE	High	PMI-Byonic	PMI-Byonic (A2)	A	2	Unambiguous	CHLNDACISNPCNEGSNCDTNPVNGKAICTCPSGY	[L].cHLNDAcISNPcNEGsNcDTNPVNGKAIcTcPSGY.[T]	C1(Carbamidomethyl); C7(Carbamidomethyl); C12(Carbamidomethyl); S16(Hex(1)Pent(2)); C18(Carbamidomethyl); C29(Carbamidomethyl); C31(Carbamidomethyl)	1	1	Q01705	Q01705	Neurogenic locus notch homolog protein 1 OS=Mus musculus OX=10090 GN=Notch1 PE=1 SV=3	1	4	4	1	0	1	1	1	1096.44	4382.72	4382.72	-0.199069	-0.000218116	0	0	248850	HCD (High Energy Collision Dissociation)	MS2	4.62381	100	11.829	4824	4824	4820	FP040121_16.raw	0/0		5.05068	464.58	381.283	0	8.89863e-06	7.99967e-07	0	0
FALSE	High	PMI-Byonic	PMI-Byonic (A2)	A	2	Unambiguous	QCICMPGYEGVYCEINTDECASSPCLHNGHCMDKINEF	[F].QcIcMPGYEGVYcEINTDEcAsSPcLHNGHcMDKINEF.[Q]	C2(Carbamidomethyl); C4(Carbamidomethyl); C13(Carbamidomethyl); C20(Carbamidomethyl); S22(Hex(1)Pent(2)); C25(Carbamidomethyl); C31(Carbamidomethyl)	1	1	Q01705	Q01705	Neurogenic locus notch homolog protein 1 OS=Mus musculus OX=10090 GN=Notch1 PE=1 SV=3	3	4	4	1	0	1	1	1	1256.25	5021.99	5021.96	5.65506	0.00709988	0	0	87408.3	HCD (High Energy Collision Dissociation)	MS2	0	100	14.7237	6105	6105	6096	FP040121_16.raw	0/0		17.6666	1134.17	1127.98	0	2.15477e-18	1.23178e-18	0	0
FALSE	High	PMI-Byonic	PMI-Byonic (A2)	A	2	Unambiguous	CEINTDECASSPCLHNGHCMDKINEF	[Y].cEINTDEcASsPcLHNGHcMDKINEF.[Q]	C1(Carbamidomethyl); C8(Carbamidomethyl); S11(Hex(1)Pent(2)); C13(Carbamidomethyl); C19(Carbamidomethyl)	1	1	Q01705	Q01705	Neurogenic locus notch homolog protein 1 OS=Mus musculus OX=10090 GN=Notch1 PE=1 SV=3	1	4	4	1	0	1	1	1	891.856	3564.4	3564.39	4.44546	0.00396134	0	0	661396	HCD (High Energy Collision Dissociation)	MS2	0	100	11.2731	4569	4569	4567	FP040121_16.raw	0/0		12.1844	884.448	884.448	1.2	6.54006e-13	1.22517e-13	0	0
FALSE	High	PMI-Byonic	PMI-Byonic (A2)	A	2	Ambiguous	QCQCPKGFNGHLCQYDVDECASTPCKNGAKCLDGPNTY	[F].QcQcPKGFnGHLcqYDVDEcAStPcKNGAKcLDGPNTY.[T]	C2(Carbamidomethyl); C4(Carbamidomethyl); N9(Deamidated); C13(Carbamidomethyl); Q14(Deamidated); C20(Carbamidomethyl); T23(Hex(1)Pent(2)); C25(Carbamidomethyl); C31(Carbamidomethyl)	1	1	Q01705	Q01705	Neurogenic locus notch homolog protein 1 OS=Mus musculus OX=10090 GN=Notch1 PE=1 SV=3	4	5	5		0	2	2	2	976.804	4879.99	4877.96	416.884	0.406708	0	0	1.67908e+06	HCD (High Energy Collision Dissociation)	MS2	50.1322	100	11.514	4679	4679	4677	FP040121_16.raw	0/0		5.44758	535.216	535.216	0	3.56796e-06	3.63505e-07	0	0
FALSE	High	PMI-Byonic	PMI-Byonic (A2)	A	2	Ambiguous	QCQCPKGFNGHLCQYDVDECASTPCKNGAKCLDGPNTY	[F].QcQcPKGFnGHLcQYDVDEcAStPcKNGAKcLDGPNTY.[T]	C2(Carbamidomethyl); C4(Carbamidomethyl); N9(Deamidated); C13(Carbamidomethyl); C20(Carbamidomethyl); T23(Hex(1)Pent(2)); C25(Carbamidomethyl); C31(Carbamidomethyl)	1	1	Q01705	Q01705	Neurogenic locus notch homolog protein 1 OS=Mus musculus OX=10090 GN=Notch1 PE=1 SV=3	4	5	5	0.2694	0	1	1	1	976.804	4879.99	4876.97	618.736	0.603511	0	0	1.67908e+06	HCD (High Energy Collision Dissociation)	MS2	50.1322	100	11.514	4679	4679	4677	FP040121_16.raw	0/0		7.46293	640.503	640.503	0	3.44405e-08	4.63926e-09	0	0
FALSE	High	PMI-Byonic	PMI-Byonic (A2)	A	2	Unambiguous	QCQCPKGF	[F].QcQcPKGF.[N]	C2(Carbamidomethyl); C4(Carbamidomethyl)	1	1	Q01705	Q01705	Neurogenic locus notch homolog protein 1 OS=Mus musculus OX=10090 GN=Notch1 PE=1 SV=3	0	2	2	1	0	1	1	1	512.721	1024.43	1024.43	0.703316	0.000360251	0	0	2.62302e+06	HCD (High Energy Collision Dissociation)	MS2	12.7961	29.4586	7.26559	2784	2784	2783	FP040121_16.raw	0/0		2.58339	326.958	300.656	300.656	0.0026098	0.00014942	0	0
FALSE	High	PMI-Byonic	PMI-Byonic (A2)	A	2	Unambiguous	QCQCPKGFNGHLCQYDVDECASTPCKNGAKCLDGPNTY	[F].QcQcPKGFNGHLcQYDVDEcAsTPcKnGAKcLDGPNTY.[T]	C2(Carbamidomethyl); C4(Carbamidomethyl); C13(Carbamidomethyl); C20(Carbamidomethyl); S22(Hex(1)Pent(2)); C25(Carbamidomethyl); N27(Deamidated); C31(Carbamidomethyl)	1	1	Q01705	Q01705	Neurogenic locus notch homolog protein 1 OS=Mus musculus OX=10090 GN=Notch1 PE=1 SV=3	4	5	5	1	0	1	1	1	976.202	4876.98	4876.97	1.93527	0.00188765	0	0	1.12173e+06	HCD (High Energy Collision Dissociation)	MS2	2.39831	88.3577	11.2881	4576	4576	4567	FP040121_16.raw	0/0		7.88045	636.447	636.447	0	1.3169e-08	1.85954e-09	0	0
FALSE	High	PMI-Byonic	PMI-Byonic (A2)	A	2	Unambiguous	QCQCPKGFNGHLCQYDVDECASTPCKNGAKCLDGPNTY	[F].QcQcPKGFNGHLcQYDVDEcAsTPcKNGAKcLdGPNTY.[T]	C2(Carbamidomethyl); C4(Carbamidomethyl); C13(Carbamidomethyl); C20(Carbamidomethyl); S22(Hex(1)Pent(2)); C25(Carbamidomethyl); C31(Carbamidomethyl); D33(Oxidation)	1	1	Q01705	Q01705	Neurogenic locus notch homolog protein 1 OS=Mus musculus OX=10090 GN=Notch1 PE=1 SV=3	4	5	5	1	0	1	1	1	979.209	4892.01	4891.98	6.43875	0.00629965	0	0	364393	HCD (High Energy Collision Dissociation)	MS2	3.36172	100	11.1424	4509	4509	4501	FP040121_16.raw	0/0		5.57261	428.628	428.628	0	2.67538e-06	2.82522e-07	0	0
FALSE	High	PMI-Byonic	PMI-Byonic (A2)	A	2	Unambiguous	QCQCPKGF	[F].QcQcPKGF.[N]	C2(Carbamidomethyl); C4(Carbamidomethyl)	1	1	Q01705	Q01705	Neurogenic locus notch homolog protein 1 OS=Mus musculus OX=10090 GN=Notch1 PE=1 SV=3	0	2	2	1	0	1	1	1	512.721	1024.43	1024.43	0.464999	0.00023818	0	0	11613531	HCD (High Energy Collision Dissociation)	MS2	0.812522	9.7307	7.14717	2735	2735	2734	FP040121_16.raw	0/0		3.62048	434.208	307.82	307.82	0.000239618	1.07722e-05	0	0
FALSE	High	PMI-Byonic	PMI-Byonic (A2)	A	2	Unambiguous	QCQCPKGFNGHLCQYDVDECASTPCKNGAKCLDGPNTY	[F].QcQcPKGFNGHLcQYDVDEcAStPcKNGAKcLDGPNTY.[T]	C2(Carbamidomethyl); C4(Carbamidomethyl); C13(Carbamidomethyl); C20(Carbamidomethyl); T23(Hex(1)Pent(2)); C25(Carbamidomethyl); C31(Carbamidomethyl)	1	1	Q01705	Q01705	Neurogenic locus notch homolog protein 1 OS=Mus musculus OX=10090 GN=Notch1 PE=1 SV=3	4	5	5	1	0	1	1	1	976.005	4876	4875.99	1.52406	0.00148626	0	0	512956	HCD (High Energy Collision Dissociation)	MS2	0	100	11.0867	4483	4483	4479	FP040121_16.raw	0/0		6.88045	574.13	574.13	0	1.3169e-07	1.49727e-08	0	0
FALSE	High	PMI-Byonic	PMI-Byonic (A2)	A	2	Unambiguous	QCQCPKGFNGHLCQYDVDECASTPCKNGAKCLDGPNTY	[F].QcQcPKGFNGHLcQYDVDEcAsTPcKNGAKcLdGPNTY.[T]	C2(Carbamidomethyl); C4(Carbamidomethyl); C13(Carbamidomethyl); C20(Carbamidomethyl); S22(Hex(1)Pent(2)); C25(Carbamidomethyl); C31(Carbamidomethyl); D33(Oxidation)	1	1	Q01705	Q01705	Neurogenic locus notch homolog protein 1 OS=Mus musculus OX=10090 GN=Notch1 PE=1 SV=3	4	5	5	1	0	1	1	1	979.203	4891.98	4891.98	0.0756998	7.40644e-05	0	0	720751	HCD (High Energy Collision Dissociation)	MS2	0	77.2303	11.0151	4450	4450	4446	FP040121_16.raw	0/0		9.88045	721.037	721.037	0	1.3169e-10	1.91921e-11	0	0
FALSE	High	PMI-Byonic	PMI-Byonic (A2)	A	2	Unambiguous	QCQCPKGF	[F].QcQcPKGF.[N]	C2(Carbamidomethyl); C4(Carbamidomethyl)	1	1	Q01705	Q01705	Neurogenic locus notch homolog protein 1 OS=Mus musculus OX=10090 GN=Notch1 PE=1 SV=3	0	2	2	1	0	1	1	1	512.721	1024.43	1024.43	0.584158	0.000299215	0	0	4588258	HCD (High Energy Collision Dissociation)	MS2	2.3463	27.1456	7.03661	2692	2692	2691	FP040121_16.raw	0/0		5.96209	452.371	382.126	382.126	1.09121e-06	1.56926e-07	0	0
FALSE	High	PMI-Byonic	PMI-Byonic (A2)	A	2	Unambiguous	QCQCPKGFNGHLCQYDVDECASTPCKNGAKCLDGPNTY	[F].QcQcPKGFNGHLcQYDVDEcAStPcKNGAKcLDGPNTY.[T]	C2(Carbamidomethyl); C4(Carbamidomethyl); C13(Carbamidomethyl); C20(Carbamidomethyl); T23(Hex(1)Pent(2)); C25(Carbamidomethyl); C31(Carbamidomethyl)	1	1	Q01705	Q01705	Neurogenic locus notch homolog protein 1 OS=Mus musculus OX=10090 GN=Notch1 PE=1 SV=3	4	5	5	1	0	1	1	1	976.005	4876	4875.99	1.837	0.00179144	0	0	804303	HCD (High Energy Collision Dissociation)	MS2	8.00901	81.3687	10.9686	4427	4427	4424	FP040121_16.raw	0/0		9.88045	708.071	647.139	0	1.3169e-10	1.40786e-11	0	0
FALSE	High	PMI-Byonic	PMI-Byonic (A2)	A	2	Unambiguous	QCQCPKGF	[F].QcQcPKGF.[N]	C2(Carbamidomethyl); C4(Carbamidomethyl)	1	1	Q01705	Q01705	Neurogenic locus notch homolog protein 1 OS=Mus musculus OX=10090 GN=Notch1 PE=1 SV=3	0	2	2	1	0	1	1	1	512.721	1024.44	1024.43	1.53743	0.000787497	0	0	248419	HCD (High Energy Collision Dissociation)	MS2	20.4841	100	6.93248	2649	2649	2646	FP040121_16.raw	0/0		2.67874	321.031	321.031	321.031	0.00209536	0.00012506	0	0
FALSE	High	PMI-Byonic	PMI-Byonic (A2)	A	2	Unambiguous	QCQCPKGFNGHLCQYDVDECASTPCKNGAKCLDGPNTY	[F].QcQcPKGFNGHLcQYDVDEcAsTPcKnGAKcLdGPNTY.[T]	C2(Carbamidomethyl); C4(Carbamidomethyl); C13(Carbamidomethyl); C20(Carbamidomethyl); S22(Hex(1)Pent(2)); C25(Carbamidomethyl); N27(Deamidated); C31(Carbamidomethyl); D33(Oxidation)	1	1	Q01705	Q01705	Neurogenic locus notch homolog protein 1 OS=Mus musculus OX=10090 GN=Notch1 PE=1 SV=3	4	5	5	1	0	1	1	1	980.002	4895.98	4892.97	616.392	0.603198	0	0	1.16666e+06	HCD (High Energy Collision Dissociation)	MS2	18.8923	100	11.3092	4585	4585	4578	FP040121_16.raw	0/0		8.39039	655.811	655.811	0	4.07018e-09	4.31569e-10	0	0
FALSE	High	PMI-Byonic	PMI-Byonic (A2)	A	2	Unambiguous	NGHLCQYDVDECASTPCKNGAKCLDGPNTY	[F].NGHLcQYDVDEcAsTPcKnGAKcLdGPNTY.[T]	C5(Carbamidomethyl); C12(Carbamidomethyl); S14(Hex(1)Pent(2)); C17(Carbamidomethyl); N19(Deamidated); C23(Carbamidomethyl); D25(Oxidation)	1	1	Q01705	Q01705	Neurogenic locus notch homolog protein 1 OS=Mus musculus OX=10090 GN=Notch1 PE=1 SV=3	3	4	4	1	0	1	1	1	972.647	3887.57	3887.55	4.23642	0.00411732	0	0	412870	HCD (High Energy Collision Dissociation)	MS2	0	100	10.7895	4344	4344	4336	FP040121_16.raw	0/0		5.41265	454.723	454.723	0.8	3.86682e-06	4.10216e-07	0	0
FALSE	High	PMI-Byonic	PMI-Byonic (A2)	A	2	Unambiguous	NGHLCQYDVDECASTPCKNGAKCLDGPNTY	[F].NGHLcQYDVDEcAsTPcKNGAKcLdGPNTY.[T]	C5(Carbamidomethyl); C12(Carbamidomethyl); S14(Hex(1)Pent(2)); C17(Carbamidomethyl); C23(Carbamidomethyl); D25(Oxidation)	1	1	Q01705	Q01705	Neurogenic locus notch homolog protein 1 OS=Mus musculus OX=10090 GN=Notch1 PE=1 SV=3	3	4	4	1	0	1	1	1	972.4	3886.58	3886.57	3.20287	0.00311204	0	0	516149	HCD (High Energy Collision Dissociation)	MS2	0	100	10.4452	4186	4186	4182	FP040121_16.raw	0/0		8.56923	657.783	628.796	0.8	2.6963e-09	3.21309e-10	0	0
FALSE	High	PMI-Byonic	PMI-Byonic (A2)	A	2	Unambiguous	NGHLCQYDVDECASTPCKNGAKCLDGPNTY	[F].NGHLcQYDVDEcAsTPcKNGAKcLDGPNTY.[T]	C5(Carbamidomethyl); C12(Carbamidomethyl); S14(Hex(1)Pent(2)); C17(Carbamidomethyl); C23(Carbamidomethyl)	1	1	Q01705	Q01705	Neurogenic locus notch homolog protein 1 OS=Mus musculus OX=10090 GN=Notch1 PE=1 SV=3	3	4	4	1	0	1	1	1	968.401	3870.58	3870.57	2.21773	0.00214597	0	0	1.96641e+06	HCD (High Energy Collision Dissociation)	MS2	0	73.1462	10.4878	4205	4205	4204	FP040121_16.raw	0/0		11.5692	818.935	818.935	0.8	2.6963e-12	3.56245e-13	0	0
FALSE	High	PMI-Byonic	PMI-Byonic (A2)	A	2	Unambiguous	NGHLCQYDVDECASTPCKNGAKCLDGPNTY	[F].NGHLcQYDVDEcAsTPcKNGAKcLdGPNTY.[T]	C5(Carbamidomethyl); C12(Carbamidomethyl); S14(Hex(1)Pent(2)); C17(Carbamidomethyl); C23(Carbamidomethyl); D25(Oxidation)	1	1	Q01705	Q01705	Neurogenic locus notch homolog protein 1 OS=Mus musculus OX=10090 GN=Notch1 PE=1 SV=3	3	4	4	1	0	1	1	1	972.399	3886.57	3886.57	1.94654	0.00189134	0	0	1.34141e+06	HCD (High Energy Collision Dissociation)	MS2	0	100	10.5655	4240	4240	4237	FP040121_16.raw	0/0		8.15172	679.849	614.963	0.8	7.05153e-09	9.27661e-10	0	0
FALSE	High	PMI-Byonic	PMI-Byonic (A2)	A	2	Unambiguous	NGHLCQYDVDECASTPCKNGAKCLDGPNTY	[F].NGHLcQYDVDEcAsTPcKnGAKcLDGPNTY.[T]	C5(Carbamidomethyl); C12(Carbamidomethyl); S14(Hex(1)Pent(1)); C17(Carbamidomethyl); N19(Oxidation); C23(Carbamidomethyl)	1	1	Q01705	Q01705	Neurogenic locus notch homolog protein 1 OS=Mus musculus OX=10090 GN=Notch1 PE=1 SV=3	3	4	4	1	0	1	1	1	939.389	3754.53	3754.52	2.60627	0.00244633	0	0	359650	HCD (High Energy Collision Dissociation)	MS2	6.18581	100	10.5064	4214	4214	4204	FP040121_16.raw	0/0		3.23675	286.346	286.346	0.8	0.000579762	3.06766e-05	0	0
FALSE	High	PMI-Byonic	PMI-Byonic (A2)	A	2	Unambiguous	NGHLCQYDVDECASTPCKNGAKCLDGPNTY	[F].NGHLcQYDVDEcAsTPcKNGAKcLDGPNTY.[T]	C5(Carbamidomethyl); C12(Carbamidomethyl); S14(Hex(1)); C17(Carbamidomethyl); C23(Carbamidomethyl)	1	1	Q01705	Q01705	Neurogenic locus notch homolog protein 1 OS=Mus musculus OX=10090 GN=Notch1 PE=1 SV=3	3	4	4	1	0	1	1	1	902.38	3606.5	3606.49	3.00181	0.0027065	0	0	196565	HCD (High Energy Collision Dissociation)	MS2	5.93396	100	10.4328	4181	4181	4171	FP040121_16.raw	0/0		3.01303	331.288	331.288	0.8	0.000970438	6.33188e-05	0	0
FALSE	High	PMI-Byonic	PMI-Byonic (A2)	A	2	Unambiguous	NGHLCQYDVDECASTPCKNGAKCLDGPNTY	[F].NGHLcQYDVDEcAsTPcKNGAKcLDGPNTY.[T]	C5(Carbamidomethyl); C12(Carbamidomethyl); S14(Hex(1)Pent(1)); C17(Carbamidomethyl); C23(Carbamidomethyl)	1	1	Q01705	Q01705	Neurogenic locus notch homolog protein 1 OS=Mus musculus OX=10090 GN=Notch1 PE=1 SV=3	3	4	4	1	0	1	1	1	935.39	3738.54	3738.53	2.23682	0.0020906	0	0	361724	HCD (High Energy Collision Dissociation)	MS2	51.1066	100	10.4474	4187	4187	4182	FP040121_16.raw	0/0		4.01446	368.68	368.68	0.8	9.67245e-05	3.78899e-06	0	0
FALSE	High	PMI-Byonic	PMI-Byonic (A2)	A	2	Unambiguous	NGHLCQYDVDECASTPCKNGAKCLDGPNTY	[F].NGHLcQYDVDEcAsTPcKnGAKcLDGPNTY.[T]	C5(Carbamidomethyl); C12(Carbamidomethyl); S14(Hex(1)Pent(2)); C17(Carbamidomethyl); N19(Deamidated); C23(Carbamidomethyl)	1	1	Q01705	Q01705	Neurogenic locus notch homolog protein 1 OS=Mus musculus OX=10090 GN=Notch1 PE=1 SV=3	3	4	4	1	0	1	1	1	968.898	3872.57	3871.56	261.865	0.253456	0	0	1.82476e+06	HCD (High Energy Collision Dissociation)	MS2	29.1014	100	10.7873	4343	4343	4336	FP040121_16.raw	0/0		10.5692	790.926	790.926	0.8	2.6963e-11	3.23342e-12	0	0
FALSE	High	PMI-Byonic	PMI-Byonic (A2)	A	2	Unambiguous	NGHLCQYDVDECASTPCKNGAKCLDGPNTY	[F].NGHLcQYDVDEcAsTPcKNGAKcLDGPNTY.[T]	C5(Carbamidomethyl); C12(Carbamidomethyl); S14(Hex(1)Pent(2)); C17(Carbamidomethyl); C23(Carbamidomethyl)	1	1	Q01705	Q01705	Neurogenic locus notch homolog protein 1 OS=Mus musculus OX=10090 GN=Notch1 PE=1 SV=3	3	4	4	1	0	1	1	1	968.904	3872.59	3870.57	522.091	0.505198	0	0	675218	HCD (High Energy Collision Dissociation)	MS2	36.6958	100	10.3762	4156	4156	4149	FP040121_16.raw	0/0		9.56923	731.538	731.538	0.8	2.6963e-10	3.91892e-11	0	0
FALSE	High	PMI-Byonic	PMI-Byonic (A2)	A	2	Unambiguous	TCVCTEGYTGTHCEVDIDECDPDPCHY	[Y].TcVcTEGYTGtHcEVDIDEcDPDPcHY.[G]	C2(Carbamidomethyl); C4(Carbamidomethyl); T11(Hex(1)); C13(Carbamidomethyl); C20(Carbamidomethyl); C25(Carbamidomethyl)	1	1	Q01705	Q01705	Neurogenic locus notch homolog protein 1 OS=Mus musculus OX=10090 GN=Notch1 PE=1 SV=3	1	3	3	1	0	1	1	1	1151.43	3452.28	3452.26	4.31747	0.00496834	0	0	1.1707e+06	HCD (High Energy Collision Dissociation)	MS2	0	100	12.1433	4966	4966	4963	FP040121_16.raw	0/0		11.1844	824.252	824.252	2.4	6.54006e-12	1.27228e-12	0	0
FALSE	High	PMI-Byonic	PMI-Byonic (A2)	A	2	Unambiguous	TCVCTEGYTGTHCEVDIDECDPDPCHY	[Y].TcVcTEGYTGtHcEVDIDEcDPDPcHY.[G]	C2(Carbamidomethyl); C4(Carbamidomethyl); T11(Hex(1)); C13(Carbamidomethyl); C20(Carbamidomethyl); C25(Carbamidomethyl)	1	1	Q01705	Q01705	Neurogenic locus notch homolog protein 1 OS=Mus musculus OX=10090 GN=Notch1 PE=1 SV=3	1	3	3	1	0	1	1	1	1152.09	3454.27	3452.26	580.748	0.668298	0	0	968390	HCD (High Energy Collision Dissociation)	MS2	23.6534	100	12.1085	4950	4950	4941	FP040121_16.raw	0/0		11.2092	800.647	800.647	2.4	6.17674e-12	9.43045e-13	0	0
FALSE	High	PMI-Byonic	PMI-Byonic (A2)	A	2	Unambiguous	TCVCTEGYTGTHCEVDIDECDPDPCHY	[Y].TcVcTEGYTGtHcEVdIDEcDPDPcHY.[G]	C2(Carbamidomethyl); C4(Carbamidomethyl); T11(HexNAc(1)Fuc(1)); C13(Carbamidomethyl); D16(Oxidation); C20(Carbamidomethyl); C25(Carbamidomethyl)	1	1	Q01705	Q01705	Neurogenic locus notch homolog protein 1 OS=Mus musculus OX=10090 GN=Notch1 PE=1 SV=3	1	3	3	1	0	1	1	1	1219.11	3655.33	3655.34	-4.14504	-0.00505051	0	0	426170	HCD (High Energy Collision Dissociation)	MS2	0	100	12.1063	4949	4949	4941	FP040121_16.raw	0/0		3.31721	352.8	352.8	4.8	0.000481717	1.88406e-05	0	0
FALSE	High	PMI-Byonic	PMI-Byonic (A2)	A	2	Unambiguous	GSCKDGVATF	[Y].GScKdGVATF.[T]	C3(Carbamidomethyl); D5(Oxidation)	1	1	Q01705	Q01705	Neurogenic locus notch homolog protein 1 OS=Mus musculus OX=10090 GN=Notch1 PE=1 SV=3	0	2	2	1	0	1	1	1	529.235	1057.46	1057.46	0.417587	0.000220791	0	0	775026	HCD (High Energy Collision Dissociation)	MS2	6.8484	100	9.11817	3595	3595	3588	FP040121_16.raw	0/0		2.33189	362.736	277.324	277.324	0.00465709	0.00026244	0	0
FALSE	High	PMI-Byonic	PMI-Byonic (A2)	A	2	Unambiguous	GSCKDGVATF	[Y].GScKdGVATF.[T]	C3(Carbamidomethyl); D5(Oxidation)	1	1	Q01705	Q01705	Neurogenic locus notch homolog protein 1 OS=Mus musculus OX=10090 GN=Notch1 PE=1 SV=3	0	2	2	1	0	1	1	1	529.235	1057.46	1057.46	1.34108	0.000709072	0	0	12779437	HCD (High Energy Collision Dissociation)	MS2	0	12.8528	8.95925	3521	3521	3520	FP040121_16.raw	0/0		5.52435	521.191	441.626	441.626	2.98987e-06	3.19609e-07	0	0
FALSE	High	PMI-Byonic	PMI-Byonic (A2)	A	2	Unambiguous	GSCKDGVATF	[Y].GScKDGVATF.[T]	C3(Carbamidomethyl)	1	1	Q01705	Q01705	Neurogenic locus notch homolog protein 1 OS=Mus musculus OX=10090 GN=Notch1 PE=1 SV=3	0	2	2	1	0	1	1	1	521.238	1041.47	1041.47	2.22243	0.0011573	0	0	1.01091e+06	HCD (High Energy Collision Dissociation)	MS2	34.5333	100	8.86813	3478	3478	3476	FP040121_16.raw	0/0		2.04331	301.059	301.059	301.059	0.00905081	0.000592275	0	0
FALSE	High	PMI-Byonic	PMI-Byonic (A2)	A	2	Unambiguous	GSCKDGVATF	[Y].GScKdGVATF.[T]	C3(Carbamidomethyl); D5(Oxidation)	1	1	Q01705	Q01705	Neurogenic locus notch homolog protein 1 OS=Mus musculus OX=10090 GN=Notch1 PE=1 SV=3	0	2	2	1	0	1	1	1	529.236	1057.46	1057.46	2.14914	0.00113632	0	0	1.94163e+06	HCD (High Energy Collision Dissociation)	MS2	3.93962	82.9395	8.84465	3468	3468	3465	FP040121_16.raw	0/0		5.95194	573.593	449.694	449.694	1.11701e-06	1.71045e-07	0	0
FALSE	High	PMI-Byonic	PMI-Byonic (A2)	A	2	Unambiguous	GSCKDGVATF	[Y].GScKDGVATF.[T]	C3(Carbamidomethyl)	1	1	Q01705	Q01705	Neurogenic locus notch homolog protein 1 OS=Mus musculus OX=10090 GN=Notch1 PE=1 SV=3	0	2	2	1	0	1	1	1	521.238	1041.47	1041.47	0.815913	0.000424873	0	0	4821461	HCD (High Energy Collision Dissociation)	MS2	7.64641	25.4348	8.74665	3424	3424	3421	FP040121_16.raw	0/0		5.9705	516.008	516.008	516.008	1.07029e-06	1.28179e-07	0	0
FALSE	High	PMI-Byonic	PMI-Byonic (A2)	A	2	Unambiguous	TCLCQPGYTGHHCETNINECHSQPCRHGGTCQDRDNSYL	[F].TcLcQPGYTGHHcEtNINEcHsQPcRHGGTcQDRDNSYL.[C]	C2(Carbamidomethyl); C4(Carbamidomethyl); C13(Carbamidomethyl); T15(Hex(1)Pent(2)); C20(Carbamidomethyl); S22(HexNAc(1)Fuc(1)); C25(Carbamidomethyl); C31(Carbamidomethyl)	1	1	Q01705	Q01705	Neurogenic locus notch homolog protein 1 OS=Mus musculus OX=10090 GN=Notch1 PE=1 SV=3	3	6	6	1	0	1	1	1	917.374	5499.21	5495.18	732.25	0.670641	0	0	946992	HCD (High Energy Collision Dissociation)	MS2	41.7636	100	9.29853	3675	3675	3665	FP040121_16.raw	0/0		2.24452	159.952	159.952	0	0.00569485	0.00031369	0	0
FALSE	High	PMI-Byonic	PMI-Byonic (A2)	A	2	Unambiguous	TCLCQPGYTGHHCETNINECHSQPCRHGGTCQDRDNSYL	[F].TcLcQPGYTGHHcEtNINEcHsQPcRHGGTcQDRDNSYL.[C]	C2(Carbamidomethyl); C4(Carbamidomethyl); C13(Carbamidomethyl); T15(HexNAc(1)Fuc(1)); C20(Carbamidomethyl); S22(Hex(1)Pent(2)); C25(Carbamidomethyl); C31(Carbamidomethyl)	1	1	Q01705	Q01705	Neurogenic locus notch homolog protein 1 OS=Mus musculus OX=10090 GN=Notch1 PE=1 SV=3	3	6	6	1	0	1	1	1	917.21	5498.23	5495.18	553.649	0.507067	0	0	410275	HCD (High Energy Collision Dissociation)	MS2	74.0967	100	9.62692	3821	3821	3819	FP040121_16.raw	0/0		1.7882	165.496	165.496	0	0.0162855	0.00103645	0	0
FALSE	High	PMI-Byonic	PMI-Byonic (A2)	A	2	Unambiguous	TCLCQPGYTGHHCETNINECHSQPCRHGGTCQDRDNSYLCL	[F].TcLcQPGYTGHHcEtNINEcHsQPcRHGGTcQDRDNSYLcL.[C]	C2(Carbamidomethyl); C4(Carbamidomethyl); C13(Carbamidomethyl); T15(HexNAc(1)Fuc(1)); C20(Carbamidomethyl); S22(Hex(1)Pent(2)); C25(Carbamidomethyl); C31(Carbamidomethyl); C40(Carbamidomethyl)	1	1	Q01705	Q01705	Neurogenic locus notch homolog protein 1 OS=Mus musculus OX=10090 GN=Notch1 PE=1 SV=3	4	6	6	1	0	1	1	1	962.228	5768.33	5768.3	6.12931	0.00589262	0	0	764957	HCD (High Energy Collision Dissociation)	MS2	0	69.2306	10.2454	4096	4096	4094	FP040121_16.raw	0/0		2.12998	236.798	236.798	0	0.00741349	0.000444139	0	0
FALSE	High	PMI-Byonic	PMI-Byonic (A2)	A	2	Unambiguous	TCLCQPGYTGHHCETNINECHSQPCRHGGTCQDRDNSYLCL	[F].TcLcQPGYTGHHcEtNINEcHsQPcRHGGTcQDRDNSYLcL.[C]	C2(Carbamidomethyl); C4(Carbamidomethyl); C13(Carbamidomethyl); T15(Hex(1)Pent(2)); C20(Carbamidomethyl); S22(HexNAc(1)Fuc(1)); C25(Carbamidomethyl); C31(Carbamidomethyl); C40(Carbamidomethyl)	1	1	Q01705	Q01705	Neurogenic locus notch homolog protein 1 OS=Mus musculus OX=10090 GN=Notch1 PE=1 SV=3	4	6	6	1	0	1	1	1	962.728	5771.33	5768.3	525.769	0.505465	0	0	880143	HCD (High Energy Collision Dissociation)	MS2	35.4838	100	10.49	4206	4206	4204	FP040121_16.raw	0/0		1.98344	195.73	195.73	0	0.0103887	0.000680531	0	0
FALSE	High	PMI-Byonic	PMI-Byonic (A2)	A	2	Unambiguous	TCLCQPGYTGHHCETNINECHSQPCRHGGTCQDRDNSYL	[F].TcLcQPGYTGHHcEtNInEcHsQPcRHGGTcQDRDNSYL.[C]	C2(Carbamidomethyl); C4(Carbamidomethyl); C13(Carbamidomethyl); T15(HexNAc(1)Fuc(1)); N18(Deamidated); C20(Carbamidomethyl); S22(Hex(1)Pent(2)); C25(Carbamidomethyl); C31(Carbamidomethyl)	1	1	Q01705	Q01705	Neurogenic locus notch homolog protein 1 OS=Mus musculus OX=10090 GN=Notch1 PE=1 SV=3	3	6	6	1	0	1	1	1	917.205	5498.2	5496.17	369.049	0.338059	0	0	468511	HCD (High Energy Collision Dissociation)	MS2	28.156	100	9.49322	3763	3763	3753	FP040121_16.raw	0/0		2.08978	216.705	216.705	0	0.00813243	0.000514674	0	0
FALSE	High	PMI-Byonic	PMI-Byonic (A2)	A	2	Unambiguous	TCLCQPGYTGHHCETNINECHSQPCRHGGTCQDRDNSYLCL	[F].TcLcQPGYTGHHcEtNINEcHSQPcRHGGTcQDRDnsYLcL.[C]	C2(Carbamidomethyl); C4(Carbamidomethyl); C13(Carbamidomethyl); T15(HexNAc(1)Fuc(1)); C20(Carbamidomethyl); C25(Carbamidomethyl); C31(Carbamidomethyl); N36(Deamidated); S37(Hex(1)Pent(2)); C40(Carbamidomethyl)	1	1	Q01705	Q01705	Neurogenic locus notch homolog protein 1 OS=Mus musculus OX=10090 GN=Notch1 PE=1 SV=3	4	6	6	1	0	1	1	1	962.225	5768.31	5769.28	-167.861	-0.161406	0	0	250315	HCD (High Energy Collision Dissociation)	MS2	0	100	10.3632	4150	4150	4149	FP040121_16.raw	0/0		2.42383	298.908	298.908	0	0.00376849	0.000184557	0	0
[truncated: 7 more columns]
