# Supplementary material for: Modulation of the NOTCH1 Pathway by LUNATIC FRINGE Is Dominant over That of MANIC or RADICAL FRINGE
Source: Molecules. 2021 Sep 30;26(19):5942. doi: 10.3390/molecules26195942 (PMC8512825; doi:10.3390/molecules26195942)
Supplement: Supplementary file 1 [file molecules-26-05942-s001.zip › Supplement/Table S25.xlsx]

## Sheet: Table S25
	Table S25: Trypsin digestion of mN1 EGF1-18 + LFNG + MFNG + RFNG expressed in CHO analyzed for Figure 6, S2 and S5.
	Tab			Biological replicate number						The peptides used to generate the EICs are highlighted in red and bold
	FP021821_15			1
	FP033021_3			2
	FP040121_5			3

## Sheet: FP021821_15
Checked	Confidence	Identifying Node Type	Identifying Node	Search ID	Identifying Node No	PSM Ambiguity	Sequence	Annotated Sequence	Modifications	# Protein Groups	# Proteins	Master Protein Accessions	Protein Accessions	Protein Descriptions	# Missed Cleavages	Charge	Original Precursor Charge	DeltaScore	DeltaCn	Rank	Search Engine Rank	Concatenated Rank	m/z [Da]	MH+ [Da]	Theo. MH+ [Da]	DeltaM [ppm]	Deltam/z [Da]	Matched Ions	Total Ions	Intensity	Activation Type	MS Order	Isolation Interference [%]	Ion Inject Time [ms]	RT [min]	First Scan	Last Scan	Master Scan(s)	Spectrum File	Ions Matched	Annotation	|Log Prob|	Byonic Score	Delta Byonic Score	Delta Mod Score	PEP 2D	q-Value 2D	FDR 2D	Peptide Group FDR 2D
FALSE	High	PMI-Byonic	PMI-Byonic (A2)	A	2	Unambiguous	CSQPSGTCLNGGR	[R].cSQPSGTcLnGGR.[C]	C1(Carbamidomethyl); C8(Carbamidomethyl); N10(Deamidated)	1	1	Q01705	Q01705	Neurogenic locus notch homolog protein 1 OS=Mus musculus OX=10090 GN=Notch1 PE=1 SV=3	0	2	2	1	0	1	1	1	698.296	1395.58	1394.58	720.694	0.502532	0	0	186715	HCD (High Energy Collision Dissociation)	MS2	47.3862	100	7.97099	2691	2691	2684	FP021821_15.raw	0/0		6.20485	477.769	477.769	39.942	6.23947e-07	3.93454e-08	0	0
FALSE	High	PMI-Byonic	PMI-Byonic (A2)	A	2	Unambiguous	CQDSNPCLSTPCK	[R].cQDSNPcLsTPcK.[N]	C1(Carbamidomethyl); C7(Carbamidomethyl); S9(Hex(1)Pent(2)R0); C12(Carbamidomethyl)	1	1	Q01705	Q01705	Neurogenic locus notch homolog protein 1 OS=Mus musculus OX=10090 GN=Notch1 PE=1 SV=3	0	3	3	1	0	1	1	1	664.93	1992.78	1992.77	2.33758	0.00155276	0	0	815432	HCD (High Energy Collision Dissociation)	MS2	10.1192	100	9.08003	3163	3163	3162	FP021821_15.raw	0/0		7.78249	604.744	604.744	0	1.6501e-08	1.29178e-09	0	0
FALSE	High	PMI-Byonic	PMI-Byonic (A2)	A	2	Unambiguous	CQDSNPCLSTPCKNAGTCHVVDHGGTVDYACSCPLGFSGPLCLTPLDNACLANPCR	[R].cQDSNPcLSTPcKNAGtcHVVDHGGTVDYAcScPLGFsGPLcLTPLDNAcLANPcR.[N]	C1(Carbamidomethyl); C7(Carbamidomethyl); C12(Carbamidomethyl); T17(Fuc(1)); C18(Carbamidomethyl); C31(Carbamidomethyl); C33(Carbamidomethyl); S38(Hex(1)Pent(2)); C42(Carbamidomethyl); C50(Carbamidomethyl); C55(Carbamidomethyl)	1	1	Q01705	Q01705	Neurogenic locus notch homolog protein 1 OS=Mus musculus OX=10090 GN=Notch1 PE=1 SV=3	1	5	5	1	0	1	1	1	1366.39	6827.92	6823.87	592.338	0.808408	0	0	1.01188e+06	HCD (High Energy Collision Dissociation)	MS2	47.1094	100	16.2687	6277	6277	6275	FP021821_15.raw	0/0		6.07296	571.485	571.485	0	8.45349e-07	8.51945e-08	0	0
FALSE	High	PMI-Byonic	PMI-Byonic (A2)	A	2	Unambiguous	CQDSNPCLSTPCKNAGTCHVVDHGGTVDYACSCPLGFSGPLCLTPLDNACLANPCR	[R].cQDSNPcLSTPcKNAGtcHVVDHGGTVDYAcScPLGFsGPLcLTPLDNAcLANPcR.[N]	C1(Carbamidomethyl); C7(Carbamidomethyl); C12(Carbamidomethyl); T17(Hex(1)Pent(2)); C18(Carbamidomethyl); C31(Carbamidomethyl); C33(Carbamidomethyl); S38(Fuc(1)); C42(Carbamidomethyl); C50(Carbamidomethyl); C55(Carbamidomethyl)	1	1	Q01705	Q01705	Neurogenic locus notch homolog protein 1 OS=Mus musculus OX=10090 GN=Notch1 PE=1 SV=3	1	5	5	1	0	1	1	1	1365.59	6823.9	6823.87	4.58942	0.00626352	0	0	0	HCD (High Energy Collision Dissociation)	MS2		100	16.3981	6333	6333	6330	FP021821_15.raw	0/0		4.5293	415.189	415.189	2.4	2.95596e-05	1.03012e-06	0	0
FALSE	High	PMI-Byonic	PMI-Byonic (A2)	A	2	Unambiguous	CQDSNPCLSTPCK	[R].cQDSNPcLsTPcK.[N]	C1(Carbamidomethyl); C7(Carbamidomethyl); S9(Hex(1)Pent(2)); C12(Carbamidomethyl)	1	1	Q01705	Q01705	Neurogenic locus notch homolog protein 1 OS=Mus musculus OX=10090 GN=Notch1 PE=1 SV=3	0	3	3	1	0	1	1	1	664.931	1992.78	1992.77	3.25648	0.00216314	0	0	115557	HCD (High Energy Collision Dissociation)	MS2	0	100	9.21944	3224	3224	3214	FP021821_15.raw	0/0		4.01949	334.481	334.481	0	9.56125e-05	2.68341e-06	0	0
FALSE	High	PMI-Byonic	PMI-Byonic (A2)	A	2	Unambiguous	CQDSNPCLSTPCK	[R].cQDSNPcLsTPcK.[N]	C1(Carbamidomethyl); C7(Carbamidomethyl); S9(Hex(1)Pent(2)); C12(Carbamidomethyl)	1	1	Q01705	Q01705	Neurogenic locus notch homolog protein 1 OS=Mus musculus OX=10090 GN=Notch1 PE=1 SV=3	0	2	2	1	0	1	1	1	996.891	1992.77	1992.77	1.30302	0.00129831	0	0	437115	HCD (High Energy Collision Dissociation)	MS2	0	100	9.09299	3169	3169	3162	FP021821_15.raw	0/0		8.55474	647.174	647.174	0	2.7878e-09	2.36e-10	0	0
FALSE	High	PMI-Byonic	PMI-Byonic (A2)	A	2	Unambiguous	CQDSNPCLSTPCK	[R].cQDSNPcLsTPcK.[N]	C1(Carbamidomethyl); C7(Carbamidomethyl); S9(Hex(1)); C12(Carbamidomethyl)	1	1	Q01705	Q01705	Neurogenic locus notch homolog protein 1 OS=Mus musculus OX=10090 GN=Notch1 PE=1 SV=3	0	2	2	1	0	1	1	1	864.848	1728.69	1728.69	1.10433	0.000954522	0	0	117908	HCD (High Energy Collision Dissociation)	MS2	0	100	8.89654	3085	3085	3081	FP021821_15.raw	0/0		5.6051	374.752	374.752	0	2.48257e-06	2.04897e-07	0	0
FALSE	High	PMI-Byonic	PMI-Byonic (A2)	A	2	Unambiguous	NAGTCHVVDHGGTVDYACSCPLGFSGPLCLTPLDNACLANPCR	[K].NAGtcHVVDHGGTVDYAcScPLGFSGPLcLTPLDNAcLANPcR.[N]	T4(Fuc(1)); C5(Carbamidomethyl); C18(Carbamidomethyl); C20(Carbamidomethyl); C29(Carbamidomethyl); C37(Carbamidomethyl); C42(Carbamidomethyl)	1	1	Q01705	Q01705	Neurogenic locus notch homolog protein 1 OS=Mus musculus OX=10090 GN=Notch1 PE=1 SV=3	0	4	4	1	0	1	1	1	1213.29	4850.14	4850.12	4.70544	0.00570549	0	0	106325	HCD (High Energy Collision Dissociation)	MS2	0	100	17.0423	6608	6608	6605	FP021821_15.raw	0/0		8.27715	650.863	650.863	7.82545	5.28268e-09	6.27863e-10	0	0
FALSE	High	PMI-Byonic	PMI-Byonic (A2)	A	2	Unambiguous	NGGTCDLLTLTEYK	[R].NGGTcDLLTLtEYK.[C]	C5(Carbamidomethyl); T11(Fuc(1))	1	1	Q01705	Q01705	Neurogenic locus notch homolog protein 1 OS=Mus musculus OX=10090 GN=Notch1 PE=1 SV=3	0	2	2	1	0	1	1	1	865.916	1730.82	1730.82	5.10539	0.00441824	0	0	1.89896e+06	HCD (High Energy Collision Dissociation)	MS2	0	100	15.4727	5935	5935	5934	FP021821_15.raw	0/0		10.52	748.254	748.254	13.716	3.02009e-11	8.857e-12	0	0
FALSE	High	PMI-Byonic	PMI-Byonic (A2)	A	2	Unambiguous	NGGTCDLLTLTEYK	[R].NGGTcDLLTLTEYK.[C]	C5(Carbamidomethyl)	1	1	Q01705	Q01705	Neurogenic locus notch homolog protein 1 OS=Mus musculus OX=10090 GN=Notch1 PE=1 SV=3	0	2	2	1	0	1	1	1	792.886	1584.77	1584.76	5.14376	0.0040758	0	0	146859	HCD (High Energy Collision Dissociation)	MS2	0	100	15.5136	5953	5953	5945	FP021821_15.raw	0/0		1.4203	221.55	221.55	221.55	0.037993	0.00100283	0	0
FALSE	High	PMI-Byonic	PMI-Byonic (A2)	A	2	Unambiguous	NGGTCDLLTLTEYK	[R].NGGTcDLLtLTEYK.[C]	C5(Carbamidomethyl); T9(Fuc(1))	1	1	Q01705	Q01705	Neurogenic locus notch homolog protein 1 OS=Mus musculus OX=10090 GN=Notch1 PE=1 SV=3	0	2	2	1	0	1	1	1	865.915	1730.82	1730.82	4.40011	0.00380789	0	0	466264	HCD (High Energy Collision Dissociation)	MS2	0	100	15.3569	5886	5886	5879	FP021821_15.raw	0/0		9.61688	683.73	683.73	0	2.41612e-10	5.58035e-11	0	0
FALSE	High	PMI-Byonic	PMI-Byonic (A2)	A	2	Unambiguous	NGGTCDLLTLTEYK	[R].NGGTcDLLtLTEYK.[C]	C5(Carbamidomethyl); T9(Fuc(1))	1	1	Q01705	Q01705	Neurogenic locus notch homolog protein 1 OS=Mus musculus OX=10090 GN=Notch1 PE=1 SV=3	0	2	2	1	0	1	1	1	865.917	1730.83	1730.82	7.08016	0.00612723	0	0	277652	HCD (High Energy Collision Dissociation)	MS2	0	100	15.6041	5991	5991	5989	FP021821_15.raw	0/0		7.13982	581.679	581.679	0	7.24738e-08	3.75352e-09	0	0
FALSE	High	PMI-Byonic	PMI-Byonic (A2)	A	2	Unambiguous	NGGTCDLLTLTEYKCR	[R].NGGTcDLLtLTEYKcR.[C]	C5(Carbamidomethyl); T9(Fuc(1)); C15(Carbamidomethyl)	1	1	Q01705	Q01705	Neurogenic locus notch homolog protein 1 OS=Mus musculus OX=10090 GN=Notch1 PE=1 SV=3	1	3	3	1	0	1	1	1	682.991	2046.96	2046.95	5.24226	0.00357687	0	0	395772	HCD (High Energy Collision Dissociation)	MS2	9.7688	100	13.8772	5249	5249	5241	FP021821_15.raw	0/0		14.1408	911.741	911.741	0	7.23118e-15	9.42236e-16	0	0
FALSE	High	PMI-Byonic	PMI-Byonic (A2)	A	2	Unambiguous	NGGTCDLLTLTEYKCR	[R].NGGTcDLLtLTEYKcR.[C]	C5(Carbamidomethyl); T9(Fuc(1)); C15(Carbamidomethyl)	1	1	Q01705	Q01705	Neurogenic locus notch homolog protein 1 OS=Mus musculus OX=10090 GN=Notch1 PE=1 SV=3	1	3	3	1	0	1	1	1	682.991	2046.96	2046.95	5.51062	0.00375998	0	0	367496	HCD (High Energy Collision Dissociation)	MS2	28.8369	100	14.0079	5305	5305	5296	FP021821_15.raw	0/0		10.0776	717.761	717.761	0	8.36306e-11	1.70225e-11	0	0
FALSE	High	PMI-Byonic	PMI-Byonic (A2)	A	2	Unambiguous	NGGTCDLLTLTEYK	[R].NGGTcDLLtLTEYK.[C]	C5(Carbamidomethyl); T9(Fuc(1))	1	1	Q01705	Q01705	Neurogenic locus notch homolog protein 1 OS=Mus musculus OX=10090 GN=Notch1 PE=1 SV=3	0	3	3	1	0	1	1	1	577.613	1730.82	1730.82	4.60393	0.00265618	0	0	405115	HCD (High Energy Collision Dissociation)	MS2	5.82927	100	15.4212	5913	5913	5912	FP021821_15.raw	0/0		8.11345	614.515	614.515	0	7.70104e-09	7.85045e-10	0	0
FALSE	High	PMI-Byonic	PMI-Byonic (A2)	A	2	Unambiguous	SCQQADPCASNPCANGGQCLPFESSYICR	[K].ScQQADPcAsNPcANGGQcLPFESSYIcR.[C]	C2(Carbamidomethyl); C8(Carbamidomethyl); S10(Hex(1)Pent(2)); C13(Carbamidomethyl); C19(Carbamidomethyl); C28(Carbamidomethyl)	1	1	Q01705	Q01705	Neurogenic locus notch homolog protein 1 OS=Mus musculus OX=10090 GN=Notch1 PE=1 SV=3	0	3	3	1	0	1	1	1	1254.17	3760.5	3760.48	5.08901	0.00637904	0	0	328131	HCD (High Energy Collision Dissociation)	MS2	0	100	14.7635	5630	5630	5626	FP021821_15.raw	0/0		10.5139	770.602	770.602	2.4	3.06267e-11	9.89364e-12	0	0
FALSE	High	PMI-Byonic	PMI-Byonic (A2)	A	2	Unambiguous	SCQQADPCASNPCANGGQCLPFESSYICR	[K].ScQQADPcASNPcANGGQcLPFEsSYIcR.[C]	C2(Carbamidomethyl); C8(Carbamidomethyl); C13(Carbamidomethyl); C19(Carbamidomethyl); S24(Hex(1)Pent(2)); C28(Carbamidomethyl)	1	1	Q01705	Q01705	Neurogenic locus notch homolog protein 1 OS=Mus musculus OX=10090 GN=Notch1 PE=1 SV=3	0	4	4	1	0	1	1	1	941.634	3763.51	3760.48	806.053	0.757787	0	0	1.03787e+06	HCD (High Energy Collision Dissociation)	MS2	0	100	14.8	5646	5646	5637	FP021821_15.raw	0/0		10.6108	778.277	778.277	1.2	2.45018e-11	2.36185e-12	0	0
FALSE	High	PMI-Byonic	PMI-Byonic (A2)	A	2	Unambiguous	SCQQADPCASNPCANGGQCLPFESSYICR	[K].scQQADPcASNPcAnGGQcLPFESSYIcR.[C]	S1(Hex(1)Pent(2)); C2(Carbamidomethyl); C8(Carbamidomethyl); C13(Carbamidomethyl); N15(Deamidated); C19(Carbamidomethyl); C28(Carbamidomethyl)	1	1	Q01705	Q01705	Neurogenic locus notch homolog protein 1 OS=Mus musculus OX=10090 GN=Notch1 PE=1 SV=3	0	3	3	1	0	1	1	1	1254.5	3761.49	3761.47	6.44878	0.00808562	0	0	316278	HCD (High Energy Collision Dissociation)	MS2	0	100	15.3018	5862	5862	5857	FP021821_15.raw	0/0		5.34007	508.725	508.725	0.12	4.57017e-06	3.74997e-07	0	0
FALSE	High	PMI-Byonic	PMI-Byonic (A2)	A	2	Unambiguous	SCQQADPCASNPCANGGQCLPFESSYICR	[K].ScQQADPcAsNPcANGGQcLPFESSYIcR.[C]	C2(Carbamidomethyl); C8(Carbamidomethyl); S10(Hex(1)Pent(2)); C13(Carbamidomethyl); C19(Carbamidomethyl); C28(Carbamidomethyl)	1	1	Q01705	Q01705	Neurogenic locus notch homolog protein 1 OS=Mus musculus OX=10090 GN=Notch1 PE=1 SV=3	0	4	4	1	0	1	1	1	940.883	3760.51	3760.48	8.21795	0.00772586	0	0	263265	HCD (High Energy Collision Dissociation)	MS2	0	100	14.9167	5696	5696	5692	FP021821_15.raw	0/0		9.21291	745.065	745.065	0.806624	6.12483e-10	9.08208e-11	0	0
FALSE	High	PMI-Byonic	PMI-Byonic (A2)	A	2	Unambiguous	SCQQADPCASNPCANGGQCLPFESSYICR	[K].scQQADPcASNPcAnGGQcLPFESSYIcR.[C]	S1(Hex(1)Pent(2)); C2(Carbamidomethyl); C8(Carbamidomethyl); C13(Carbamidomethyl); N15(Deamidated); C19(Carbamidomethyl); C28(Carbamidomethyl)	1	1	Q01705	Q01705	Neurogenic locus notch homolog protein 1 OS=Mus musculus OX=10090 GN=Notch1 PE=1 SV=3	0	3	3	1	0	1	1	1	1254.5	3761.49	3761.47	6.74086	0.00845183	0	0	350146	HCD (High Energy Collision Dissociation)	MS2	0	100	15.1523	5797	5797	5791	FP021821_15.raw	0/0		8.5139	688.808	688.808	0.12	3.06267e-09	4.3136e-10	0	0
FALSE	High	PMI-Byonic	PMI-Byonic (A2)	A	2	Unambiguous	SCQQADPCASNPCANGGQCLPFESSYICR	[K].ScQQADPcAsNPcANGGqcLPFESSYIcR.[C]	C2(Carbamidomethyl); C8(Carbamidomethyl); S10(Hex(1)Pent(2)); C13(Carbamidomethyl); Q18(Deamidated); C19(Carbamidomethyl); C28(Carbamidomethyl)	1	1	Q01705	Q01705	Neurogenic locus notch homolog protein 1 OS=Mus musculus OX=10090 GN=Notch1 PE=1 SV=3	0	4	4	1	0	1	1	1	941.128	3761.49	3761.47	7.07804	0.00665595	0	0	122440	HCD (High Energy Collision Dissociation)	MS2	0	100	15.1588	5800	5800	5791	FP021821_15.raw	0/0		9.21291	748.736	748.736	0	6.12483e-10	1.05311e-10	0	0
FALSE	High	PMI-Byonic	PMI-Byonic (A2)	A	2	Unambiguous	SCQQADPCASNPCANGGQCLPFESSYICR	[K].ScQQADPcAsNPcANGGqcLPFESSYIcR.[C]	C2(Carbamidomethyl); C8(Carbamidomethyl); S10(Hex(1)); C13(Carbamidomethyl); Q18(Deamidated); C19(Carbamidomethyl); C28(Carbamidomethyl)	1	1	Q01705	Q01705	Neurogenic locus notch homolog protein 1 OS=Mus musculus OX=10090 GN=Notch1 PE=1 SV=3	0	3	3	1	0	1	1	1	1166.47	3497.41	3497.38	7.22777	0.00842609	0	0	94996.4	HCD (High Energy Collision Dissociation)	MS2	0	100	15.3332	5876	5876	5868	FP021821_15.raw	0/0		2.85075	245.513	245.513	0	0.00141011	2.69941e-05	0	0
FALSE	High	PMI-Byonic	PMI-Byonic (A2)	A	2	Unambiguous	SCQQADPCASNPCANGGQCLPFESSYICR	[K].ScQQADPcAsNPcANGGQcLPFESSYIcR.[C]	C2(Carbamidomethyl); C8(Carbamidomethyl); S10(Hex(1)Pent(2)); C13(Carbamidomethyl); C19(Carbamidomethyl); C28(Carbamidomethyl)	1	1	Q01705	Q01705	Neurogenic locus notch homolog protein 1 OS=Mus musculus OX=10090 GN=Notch1 PE=1 SV=3	0	3	3	1	0	1	1	1	1254.17	3760.5	3760.48	5.08901	0.00637904	0	0	654628	HCD (High Energy Collision Dissociation)	MS2	0	100	14.8874	5683	5683	5681	FP021821_15.raw	0/0		10.5139	795.621	795.621	2.4	3.06267e-11	1.08361e-11	0	0
FALSE	High	PMI-Byonic	PMI-Byonic (A2)	A	2	Unambiguous	CPPGFHGPTCRQDVNECSQNPGLCR	[R].cPPGFHGPTcRQDVNEcSQNPGLcR.[H]	C1(Carbamidomethyl); C10(Carbamidomethyl); C17(Carbamidomethyl); C24(Carbamidomethyl)	1	1	Q01705	Q01705	Neurogenic locus notch homolog protein 1 OS=Mus musculus OX=10090 GN=Notch1 PE=1 SV=3	1	4	4	1	0	1	1	1	736.571	2943.26	2943.25	3.6442	0.00268145	0	0	2.96833e+06	HCD (High Energy Collision Dissociation)	MS2	2.19496	98.1539	10.4997	3779	3779	3778	FP021821_15.raw	0/0		9.70967	744.723	744.723	744.723	1.95131e-10	3.01056e-11	0	0
FALSE	High	PMI-Byonic	PMI-Byonic (A2)	A	2	Unambiguous	CPPGFHGPTCRQDVNECSQNPGLCR	[R].cPPGFHGPTcRQDVNEcSQNPGLcR.[H]	C1(Carbamidomethyl); C10(Carbamidomethyl); C17(Carbamidomethyl); C24(Carbamidomethyl)	1	1	Q01705	Q01705	Neurogenic locus notch homolog protein 1 OS=Mus musculus OX=10090 GN=Notch1 PE=1 SV=3	1	4	4	1	0	1	1	1	736.571	2943.26	2943.25	3.89305	0.00286455	0	0	288986	HCD (High Energy Collision Dissociation)	MS2	9.51919	100	10.8764	3944	3944	3943	FP021821_15.raw	0/0		6.31178	574.457	574.457	574.457	4.87778e-07	2.90892e-08	0	0
FALSE	High	PMI-Byonic	PMI-Byonic (A2)	A	2	Unambiguous	CPPGFHGPTCRQDVNECSQNPGLCR	[R].cPPGFHGPTcRQDVNEcSQNPGLcR.[H]	C1(Carbamidomethyl); C10(Carbamidomethyl); C17(Carbamidomethyl); C24(Carbamidomethyl)	1	1	Q01705	Q01705	Neurogenic locus notch homolog protein 1 OS=Mus musculus OX=10090 GN=Notch1 PE=1 SV=3	1	4	4	1	0	1	1	1	736.57	2943.26	2943.25	2.89766	0.00213213	0	0	1.00711e+06	HCD (High Energy Collision Dissociation)	MS2	2.69502	100	10.7563	3892	3892	3888	FP021821_15.raw	0/0		7.70967	624.509	624.509	624.509	1.95131e-08	2.37911e-09	0	0
FALSE	High	PMI-Byonic	PMI-Byonic (A2)	A	2	Unambiguous	CPPGFHGPTCRQDVNECSQNPGLCR	[R].cPPGFHGPTcRQDVNEcSQNPGLcR.[H]	C1(Carbamidomethyl); C10(Carbamidomethyl); C17(Carbamidomethyl); C24(Carbamidomethyl)	1	1	Q01705	Q01705	Neurogenic locus notch homolog protein 1 OS=Mus musculus OX=10090 GN=Notch1 PE=1 SV=3	1	4	4	1	0	1	1	1	736.571	2943.26	2943.25	3.6442	0.00268145	0	0	1.40331e+06	HCD (High Energy Collision Dissociation)	MS2	24.7871	100	10.6279	3835	3835	3833	FP021821_15.raw	0/0		9.64753	703.292	703.292	703.292	2.25149e-10	4.35568e-11	0	0
FALSE	High	PMI-Byonic	PMI-Byonic (A2)	A	2	Unambiguous	CPPGFHGPTCRQDVNECSQNPGLCR	[R].cPPGFHGPTcRQDVNEcSQNPGLcR.[H]	C1(Carbamidomethyl); C10(Carbamidomethyl); C17(Carbamidomethyl); C24(Carbamidomethyl)	1	1	Q01705	Q01705	Neurogenic locus notch homolog protein 1 OS=Mus musculus OX=10090 GN=Notch1 PE=1 SV=3	1	4	4	1	0	1	1	1	736.571	2943.26	2943.25	3.72715	0.00274248	0	0	5.7194e+06	HCD (High Energy Collision Dissociation)	MS2	0	44.4725	10.3747	3725	3725	3723	FP021821_15.raw	0/0		9.64753	732.613	732.613	732.613	2.25149e-10	3.70714e-11	0	0
FALSE	High	PMI-Byonic	PMI-Byonic (A2)	A	2	Unambiguous	CPPGFHGPTCR	[R].cPPGFHGPTcR.[Q]	C1(Carbamidomethyl); C10(Carbamidomethyl)	1	1	Q01705	Q01705	Neurogenic locus notch homolog protein 1 OS=Mus musculus OX=10090 GN=Notch1 PE=1 SV=3	0	3	3	1	0	1	1	1	429.191	1285.56	1285.56	1.77193	0.000759304	0	0	289685	HCD (High Energy Collision Dissociation)	MS2	43.2328	100	7.81083	2624	2624	2620	FP021821_15.raw	0/0		4.51649	504.976	504.976	504.976	3.04446e-05	1.42762e-06	0	0
FALSE	High	PMI-Byonic	PMI-Byonic (A2)	A	2	Unambiguous	CPPGFHGPTCRQDVNECSQNPGLCR	[R].cPPGFHGPTcRQDVNEcSQNPGLcR.[H]	C1(Carbamidomethyl); C10(Carbamidomethyl); C17(Carbamidomethyl); C24(Carbamidomethyl)	1	1	Q01705	Q01705	Neurogenic locus notch homolog protein 1 OS=Mus musculus OX=10090 GN=Notch1 PE=1 SV=3	1	4	4	1	0	1	1	1	737.072	2945.27	2943.25	684.575	0.503719	0	0	327492	HCD (High Energy Collision Dissociation)	MS2	43.6756	100	10.2617	3676	3676	3668	FP021821_15.raw	0/0		7.70967	612.32	612.32	612.32	1.95131e-08	2.02944e-09	0	0
FALSE	High	PMI-Byonic	PMI-Byonic (A2)	A	2	Unambiguous	CPPGFHGPTCR	[R].cPPGFHGPTcR.[Q]	C1(Carbamidomethyl); C10(Carbamidomethyl)	1	1	Q01705	Q01705	Neurogenic locus notch homolog protein 1 OS=Mus musculus OX=10090 GN=Notch1 PE=1 SV=3	0	3	3	1	0	1	1	1	429.191	1285.56	1285.56	2.12801	0.000911892	0	0	1.19129e+06	HCD (High Energy Collision Dissociation)	MS2	3.6606	93.6531	7.92847	2673	2673	2672	FP021821_15.raw	0/0		10.5547	718.641	680.375	680.375	2.7878e-11	3.9566e-12	0	0
FALSE	High	PMI-Byonic	PMI-Byonic (A2)	A	2	Unambiguous	CPPGFHGPTCR	[R].cPPGFHGPTcR.[Q]	C1(Carbamidomethyl); C10(Carbamidomethyl)	1	1	Q01705	Q01705	Neurogenic locus notch homolog protein 1 OS=Mus musculus OX=10090 GN=Notch1 PE=1 SV=3	0	3	3	1	0	1	1	1	429.191	1285.56	1285.56	2.27044	0.000972927	0	0	2.79995e+06	HCD (High Energy Collision Dissociation)	MS2	0	42.8125	8.052	2725	2725	2723	FP021821_15.raw	0/0		10.5547	736.967	693.254	693.254	2.7878e-11	5.36373e-12	0	0
FALSE	High	PMI-Byonic	PMI-Byonic (A2)	A	2	Unambiguous	CPPGFHGPTCR	[R].cPPGFHGPTcR.[Q]	C1(Carbamidomethyl); C10(Carbamidomethyl)	1	1	Q01705	Q01705	Neurogenic locus notch homolog protein 1 OS=Mus musculus OX=10090 GN=Notch1 PE=1 SV=3	0	5	5	1	0	1	1	1	429.835	2145.14	1285.56	668651	171.918	0	0	1.14573e+06	HCD (High Energy Collision Dissociation)	MS2	19.0874	62.3428	8.27339	2818	2818	2815	FP021821_15.raw	0/0		1.9778	253.329	253.329	253.329	0.0105245	0.000188252	0	0
FALSE	High	PMI-Byonic	PMI-Byonic (A2)	A	2	Unambiguous	CPPGFHGPTCR	[R].cPPGFHGPTcR.[Q]	C1(Carbamidomethyl); C10(Carbamidomethyl)	1	1	Q01705	Q01705	Neurogenic locus notch homolog protein 1 OS=Mus musculus OX=10090 GN=Notch1 PE=1 SV=3	0	3	3	1	0	1	1	1	429.191	1285.56	1285.56	2.55531	0.001095	0	0	1.61543e+06	HCD (High Energy Collision Dissociation)	MS2	8.66806	63.1284	8.15909	2770	2770	2769	FP021821_15.raw	0/0		10.5547	718.975	678.374	678.374	2.7878e-11	6.61451e-12	0	0
FALSE	High	PMI-Byonic	PMI-Byonic (A2)	A	2	Unambiguous	CPPGFHGPTCR	[R].cPPGFHGPTcR.[Q]	C1(Carbamidomethyl); C10(Carbamidomethyl)	1	1	Q01705	Q01705	Neurogenic locus notch homolog protein 1 OS=Mus musculus OX=10090 GN=Notch1 PE=1 SV=3	0	3	3	1	0	1	1	1	429.191	1285.56	1285.56	1.98558	0.000850857	0	0	861490	HCD (High Energy Collision Dissociation)	MS2	10.0612	100	8.26973	2816	2816	2815	FP021821_15.raw	0/0		9.55474	653.488	642.29	642.29	2.7878e-10	6.27715e-11	0	0
FALSE	High	PMI-Byonic	PMI-Byonic (A2)	A	2	Unambiguous	QDVNECSQNPGLCR	[R].QDVNEcSQNPGLcR.[H]	C6(Carbamidomethyl); C13(Carbamidomethyl)	1	1	Q01705	Q01705	Neurogenic locus notch homolog protein 1 OS=Mus musculus OX=10090 GN=Notch1 PE=1 SV=3	0	3	3	1	0	1	1	1	559.577	1676.72	1676.71	3.41732	0.00190995	0	0	1.51922e+06	HCD (High Energy Collision Dissociation)	MS2	2.7272	100	9.36654	3288	3288	3287	FP021821_15.raw	0/0		8.05131	608.276	608.276	608.276	8.88573e-09	9.61146e-10	0	0
FALSE	High	PMI-Byonic	PMI-Byonic (A2)	A	2	Unambiguous	QDVNECSQNPGLCR	[R].QDVNEcSQNPGLcR.[H]	C6(Carbamidomethyl); C13(Carbamidomethyl)	1	1	Q01705	Q01705	Neurogenic locus notch homolog protein 1 OS=Mus musculus OX=10090 GN=Notch1 PE=1 SV=3	0	2	2	1	0	1	1	1	838.861	1676.71	1676.71	1.49605	0.00125422	0	0	403830	HCD (High Energy Collision Dissociation)	MS2	0	100	9.26621	3244	3244	3236	FP021821_15.raw	0/0		10.2859	720.654	720.654	720.654	5.177e-11	1.26158e-11	0	0
FALSE	High	PMI-Byonic	PMI-Byonic (A2)	A	2	Unambiguous	QDVNECSQNPGLCR	[R].QDVNEcSQNPGLcR.[H]	C6(Carbamidomethyl); C13(Carbamidomethyl)	1	1	Q01705	Q01705	Neurogenic locus notch homolog protein 1 OS=Mus musculus OX=10090 GN=Notch1 PE=1 SV=3	0	3	3	1	0	1	1	1	559.577	1676.72	1676.71	2.21607	0.00123857	0	0	620761	HCD (High Energy Collision Dissociation)	MS2	12.301	100	9.25757	3240	3240	3236	FP021821_15.raw	0/0		6.14846	554.77	554.77	554.77	7.10464e-07	6.11405e-08	0	0
FALSE	High	PMI-Byonic	PMI-Byonic (A2)	A	2	Unambiguous	QDVNECSQNPGLCR	[R].QDVNEcSQNPGLcR.[H]	C6(Carbamidomethyl); C13(Carbamidomethyl)	1	1	Q01705	Q01705	Neurogenic locus notch homolog protein 1 OS=Mus musculus OX=10090 GN=Notch1 PE=1 SV=3	0	2	2	1	0	1	1	1	838.86	1676.71	1676.71	1.13203	0.000949047	0	0	821979	HCD (High Energy Collision Dissociation)	MS2	0	100	9.38727	3297	3297	3295	FP021821_15.raw	0/0		10.2859	721.248	721.248	721.248	5.177e-11	1.42472e-11	0	0
FALSE	High	PMI-Byonic	PMI-Byonic (A2)	A	2	Unambiguous	ATHTGPHCELPYVPCSPSPCQNGGTCRPTGDTTHECACLPGFAGQNCEENVDDCPGNNCK	[R].ATHTGPHcELPYVPcSPsPcQNGGTcRPTGDTTHEcAcLPGFAGQNcEENVDDcPGNNcK.[N]	C8(Carbamidomethyl); C15(Carbamidomethyl); S18(HexNAc(1)Hex(1)Fuc(1)NeuAc(1)); C20(Carbamidomethyl); C26(Carbamidomethyl); C36(Carbamidomethyl); C38(Carbamidomethyl); C47(Carbamidomethyl); C54(Carbamidomethyl); C59(Carbamidomethyl)	1	1	Q01705	Q01705	Neurogenic locus notch homolog protein 1 OS=Mus musculus OX=10090 GN=Notch1 PE=1 SV=3	0	6	6	1	0	1	1	1	1259.52	7552.06	7548.01	537.586	0.676284	0	0	727648	HCD (High Energy Collision Dissociation)	MS2	8.39596	100	13.4757	5075	5075	5065	FP021821_15.raw	0/0		2.61436	253.926	253.926	0	0.00243017	5.7414e-05	0	0
FALSE	High	PMI-Byonic	PMI-Byonic (A2)	A	2	Unambiguous	ATHTGPHCELPYVPCSPSPCQNGGTCRPTGDTTHECACLPGFAGQNCEENVDDCPGNNCK	[R].ATHTGPHcELPYVPcSPsPcQNGGTcRPTGDTTHEcAcLPGFAGQNcEENVDDcPGNNcK.[N]	C8(Carbamidomethyl); C15(Carbamidomethyl); S18(Fuc(1)); C20(Carbamidomethyl); C26(Carbamidomethyl); C36(Carbamidomethyl); C38(Carbamidomethyl); C47(Carbamidomethyl); C54(Carbamidomethyl); C59(Carbamidomethyl)	1	1	Q01705	Q01705	Neurogenic locus notch homolog protein 1 OS=Mus musculus OX=10090 GN=Notch1 PE=1 SV=3	0	6	6	1	0	1	1	1	1149.48	6891.83	6891.78	7.17892	0.00824592	0	0	276676	HCD (High Energy Collision Dissociation)	MS2	100	100	13.0321	4883	4883	4878	FP021821_15.raw	0/0		3.54633	329.333	329.333	0	0.000284232	9.03153e-06	0	0
FALSE	High	PMI-Byonic	PMI-Byonic (A2)	A	2	Unambiguous	NGGACVDGVNTYNCR	[K].NGGAcVDGVNTYNcR.[C]	C5(Carbamidomethyl); C14(Carbamidomethyl)	1	1	Q01705	Q01705	Neurogenic locus notch homolog protein 1 OS=Mus musculus OX=10090 GN=Notch1 PE=1 SV=3	0	2	2	1	0	1	1	1	828.849	1656.69	1656.69	3.19051	0.00264283	0	0	1.77944e+06	HCD (High Energy Collision Dissociation)	MS2	2.2483	100	10.0439	3581	3581	3580	FP021821_15.raw	0/0		9.55474	671.438	671.438	671.438	2.7878e-10	7.54778e-11	0	0
FALSE	High	PMI-Byonic	PMI-Byonic (A2)	A	2	Unambiguous	NGGACVDGVNTYNCR	[K].NGGAcVDGVNTYNcR.[C]	C5(Carbamidomethyl); C14(Carbamidomethyl)	1	1	Q01705	Q01705	Neurogenic locus notch homolog protein 1 OS=Mus musculus OX=10090 GN=Notch1 PE=1 SV=3	0	3	3	1	0	1	1	1	552.901	1656.69	1656.69	2.66661	0.00147258	0	0	231522	HCD (High Energy Collision Dissociation)	MS2	0	100	10.0716	3593	3593	3591	FP021821_15.raw	0/0		5.70142	442.936	442.936	442.936	1.98874e-06	1.70386e-07	0	0
FALSE	High	PMI-Byonic	PMI-Byonic (A2)	A	2	Unambiguous	NGGACVDGVNTYNCR	[K].NGGAcVDGVNTYNcR.[C]	C5(Carbamidomethyl); C14(Carbamidomethyl)	1	1	Q01705	Q01705	Neurogenic locus notch homolog protein 1 OS=Mus musculus OX=10090 GN=Notch1 PE=1 SV=3	0	2	2	1	0	1	1	1	828.848	1656.69	1656.69	1.93789	0.00160524	0	0	230867	HCD (High Energy Collision Dissociation)	MS2	0	100	10.1723	3636	3636	3635	FP021821_15.raw	0/0		5.93604	467.377	467.377	467.377	1.15868e-06	1.1874e-07	0	0
FALSE	High	PMI-Byonic	PMI-Byonic (A2)	A	2	Unambiguous	NGGACVDGVNTYNCR	[K].NGGAcVdGVNTYNcR.[C]	C5(Carbamidomethyl); D7(Oxidation); C14(Carbamidomethyl)	1	1	Q01705	Q01705	Neurogenic locus notch homolog protein 1 OS=Mus musculus OX=10090 GN=Notch1 PE=1 SV=3	0	2	2	1	0	1	1	1	837.847	1674.69	1672.68	1199.26	1.00299	0	0	200383	HCD (High Energy Collision Dissociation)	MS2	49.2233	100	10.2991	3692	3692	3690	FP021821_15.raw	0/0		5.93606	392.294	392.294	83.382	1.15862e-06	1.02233e-07	0	0
FALSE	High	PMI-Byonic	PMI-Byonic (A2)	A	2	Unambiguous	NGGACVDGVNTYNCR	[K].NGGAcVDGVNTYNcR.[C]	C5(Carbamidomethyl); C14(Carbamidomethyl)	1	1	Q01705	Q01705	Neurogenic locus notch homolog protein 1 OS=Mus musculus OX=10090 GN=Notch1 PE=1 SV=3	0	2	2	1	0	1	1	1	828.849	1656.69	1656.69	3.04314	0.00252076	0	0	667242	HCD (High Energy Collision Dissociation)	MS2	6.35172	100	9.91961	3528	3528	3525	FP021821_15.raw	0/0		8.55474	609.078	609.078	609.078	2.7878e-09	2.99795e-10	0	0
FALSE	High	PMI-Byonic	PMI-Byonic (A2)	A	2	Unambiguous	NGGACVDGVNTYNCR	[K].NGGAcVDGVNTYNcR.[C]	C5(Carbamidomethyl); C14(Carbamidomethyl)	1	1	Q01705	Q01705	Neurogenic locus notch homolog protein 1 OS=Mus musculus OX=10090 GN=Notch1 PE=1 SV=3	0	3	3	1	0	1	1	1	552.902	1656.69	1656.69	3.44028	0.00189982	0	0	467112	HCD (High Energy Collision Dissociation)	MS2	8.43905	100	9.9564	3544	3544	3536	FP021821_15.raw	0/0		5.78057	485.275	485.275	485.275	1.65741e-06	1.42412e-07	0	0
FALSE	High	PMI-Byonic	PMI-Byonic (A2)	A	2	Unambiguous	VASFYCECPHGR	[R].VASFYcEcPHGR.[T]	C6(Carbamidomethyl); C8(Carbamidomethyl)	1	1	Q01705	Q01705	Neurogenic locus notch homolog protein 1 OS=Mus musculus OX=10090 GN=Notch1 PE=1 SV=3	0	3	3	1	0	1	1	1	494.881	1482.63	1482.63	2.53076	0.00125072	0	0	562098	HCD (High Energy Collision Dissociation)	MS2	48.0412	100	9.78946	3471	3471	3470	FP021821_15.raw	0/0		6.65189	538.55	538.55	538.55	2.229e-07	1.64747e-08	0	0
FALSE	High	PMI-Byonic	PMI-Byonic (A2)	A	2	Unambiguous	VASFYCECPHGR	[R].VASFYcEcPHGR.[T]	C6(Carbamidomethyl); C8(Carbamidomethyl)	1	1	Q01705	Q01705	Neurogenic locus notch homolog protein 1 OS=Mus musculus OX=10090 GN=Notch1 PE=1 SV=3	0	3	3	1	0	1	1	1	494.882	1482.63	1482.63	3.45701	0.00170849	0	0	2.57565e+06	HCD (High Energy Collision Dissociation)	MS2	19.9567	71.8368	9.6636	3416	3416	3415	FP021821_15.raw	0/0		10.5547	735.245	735.245	735.245	2.7878e-11	7.73364e-12	0	0
FALSE	High	PMI-Byonic	PMI-Byonic (A2)	A	2	Unambiguous	VASFYCECPHGR	[R].VASFYcEcPHGR.[T]	C6(Carbamidomethyl); C8(Carbamidomethyl)	1	1	Q01705	Q01705	Neurogenic locus notch homolog protein 1 OS=Mus musculus OX=10090 GN=Notch1 PE=1 SV=3	0	2	2	1	0	1	1	1	741.818	1482.63	1482.63	2.39574	0.00177599	0	0	330140	HCD (High Energy Collision Dissociation)	MS2	39.9105	100	9.5508	3368	3368	3360	FP021821_15.raw	0/0		5.24556	526.56	526.56	526.56	5.6812e-06	4.49732e-07	0	0
FALSE	High	PMI-Byonic	PMI-Byonic (A2)	A	2	Unambiguous	VASFYCECPHGR	[R].VASFYcEcPHGR.[T]	C6(Carbamidomethyl); C8(Carbamidomethyl)	1	1	Q01705	Q01705	Neurogenic locus notch homolog protein 1 OS=Mus musculus OX=10090 GN=Notch1 PE=1 SV=3	0	3	3	1	0	1	1	1	494.882	1482.63	1482.63	3.27176	0.00161693	0	0	8121953	HCD (High Energy Collision Dissociation)	MS2	3.08784	32.8621	9.5357	3361	3361	3360	FP021821_15.raw	0/0		11.5547	765.668	740.302	740.302	2.78784e-12	3.69335e-13	0	0
FALSE	High	PMI-Byonic	PMI-Byonic (A2)	A	2	Unambiguous	VASFYCECPHGR	[R].VASFYcEcPHGR.[T]	C6(Carbamidomethyl); C8(Carbamidomethyl)	1	1	Q01705	Q01705	Neurogenic locus notch homolog protein 1 OS=Mus musculus OX=10090 GN=Notch1 PE=1 SV=3	0	3	3	1	0	1	1	1	494.881	1482.63	1482.63	2.46901	0.0012202	0	0	670647	HCD (High Energy Collision Dissociation)	MS2	51.9381	100	9.42053	3312	3312	3305	FP021821_15.raw	0/0		9.55474	695.305	695.305	695.305	2.7878e-10	6.93171e-11	0	0
FALSE	High	PMI-Byonic	PMI-Byonic (A2)	A	2	Unambiguous	VASFYCECPHGR	[R].VASFYcEcPHGR.[T]	C6(Carbamidomethyl); C8(Carbamidomethyl)	1	1	Q01705	Q01705	Neurogenic locus notch homolog protein 1 OS=Mus musculus OX=10090 GN=Notch1 PE=1 SV=3	0	3	3	1	0	1	1	1	495.216	1483.63	1482.63	680.242	0.336181	0	0	240179	HCD (High Energy Collision Dissociation)	MS2	61.7375	100	9.93466	3535	3535	3525	FP021821_15.raw	0/0		6.17009	474.093	474.093	474.093	6.75939e-07	5.01351e-08	0	0
FALSE	High	PMI-Byonic	PMI-Byonic (A2)	A	2	Unambiguous	VASFYCECPHGR	[R].VASFYcEcPHGR.[T]	C6(Carbamidomethyl); C8(Carbamidomethyl)	1	1	Q01705	Q01705	Neurogenic locus notch homolog protein 1 OS=Mus musculus OX=10090 GN=Notch1 PE=1 SV=3	0	2	2	1	0	1	1	1	496.758	992.509	1482.63	-330574	-245.058	0	0	214619	HCD (High Energy Collision Dissociation)	MS2	61.324	100	9.59337	3386	3386	3382	FP021821_15.raw	0/0		0.573393	148.326	79.0328	79.0328	0.267059	0.00467506	0	0
FALSE	High	PMI-Byonic	PMI-Byonic (A2)	A	2	Unambiguous	TGLLCHLNDACISNPCNEGSNCDTNPVNGKAICTCPSGYTGPACSQDVDECALGANPCEHAGK	[R].tGLLcHLNDAcISNPcNEGSNcDTNPVNGKAIcTcPSGYTGPAcSQDVDEcALGANPcEHAGK.[C]	T1(Hex(1)); C5(Carbamidomethyl); C11(Carbamidomethyl); C16(Carbamidomethyl); C22(Carbamidomethyl); C33(Carbamidomethyl); C35(Carbamidomethyl); C44(Carbamidomethyl); C51(Carbamidomethyl); C58(Carbamidomethyl)	1	1	Q01705	Q01705	Neurogenic locus notch homolog protein 1 OS=Mus musculus OX=10090 GN=Notch1 PE=1 SV=3	1	5	5	1	0	1	1	1	1407.59	7033.93	7027.91	856.886	1.20442	0	0	498508	HCD (High Energy Collision Dissociation)	MS2	53.6059	100	14.4214	5482	5482	5472	FP021821_15.raw	0/0		1.53493	229.679	229.679	0.4	0.0291793	0.000546165	0	0
FALSE	High	PMI-Byonic	PMI-Byonic (A2)	A	2	Unambiguous	TGLLCHLNDACISNPCNEGSNCDTNPVNGK	[R].tGLLcHLNDAcISNPcNEGSNcDTNPVnGK.[A]	T1(Hex(1)); C5(Carbamidomethyl); C11(Carbamidomethyl); C16(Carbamidomethyl); C22(Carbamidomethyl); N28(Deamidated)	1	1	Q01705	Q01705	Neurogenic locus notch homolog protein 1 OS=Mus musculus OX=10090 GN=Notch1 PE=1 SV=3	0	3	3	1	0	1	1	1	1165.5	3494.48	3494.46	7.60495	0.00885839	0	0	193696	HCD (High Energy Collision Dissociation)	MS2	0	100	13.4926	5082	5082	5076	FP021821_15.raw	0/0		5.4456	484.053	484.053	2.8	3.58425e-06	2.54593e-07	0	0
FALSE	High	PMI-Byonic	PMI-Byonic (A2)	A	2	Unambiguous	TGLLCHLNDACISNPCNEGSNCDTNPVNGK	[R].TGLLcHLNDAcIsNPcNEGSNcDTNPVnGK.[A]	C5(Carbamidomethyl); C11(Carbamidomethyl); S13(Hex(1)Pent(2)); C16(Carbamidomethyl); C22(Carbamidomethyl); N28(Deamidated)	1	1	Q01705	Q01705	Neurogenic locus notch homolog protein 1 OS=Mus musculus OX=10090 GN=Notch1 PE=1 SV=3	0	3	3	1	0	1	1	1	1253.53	3758.56	3758.54	6.31168	0.00790757	0	0	442117	HCD (High Energy Collision Dissociation)	MS2	0	100	13.411	5046	5046	5043	FP021821_15.raw	0/0		7.71634	622.264	622.264	2.4	1.9216e-08	1.6652e-09	0	0
FALSE	High	PMI-Byonic	PMI-Byonic (A2)	A	2	Unambiguous	TGLLCHLNDACISNPCNEGSNCDTNPVNGK	[R].TGLLcHLNDAcIsNPcNEGSNcDTNPVnGK.[A]	C5(Carbamidomethyl); C11(Carbamidomethyl); S13(Hex(1)Pent(2)); C16(Carbamidomethyl); C22(Carbamidomethyl); N28(Deamidated)	1	1	Q01705	Q01705	Neurogenic locus notch homolog protein 1 OS=Mus musculus OX=10090 GN=Notch1 PE=1 SV=3	0	4	4	1	0	1	1	1	940.397	3758.57	3758.54	6.9739	0.00655292	0	0	351188	HCD (High Energy Collision Dissociation)	MS2	8.18623	100	13.3917	5038	5038	5032	FP021821_15.raw	0/0		8.5139	661.908	661.908	2.4	3.06267e-09	3.67182e-10	0	0
FALSE	High	PMI-Byonic	PMI-Byonic (A2)	A	2	Unambiguous	TGLLCHLNDACISNPCNEGSNCDTNPVNGK	[R].tGLLcHLNDAcISNPcNEGSNcDTNPVNGK.[A]	T1(Hex(1)); C5(Carbamidomethyl); C11(Carbamidomethyl); C16(Carbamidomethyl); C22(Carbamidomethyl)	1	1	Q01705	Q01705	Neurogenic locus notch homolog protein 1 OS=Mus musculus OX=10090 GN=Notch1 PE=1 SV=3	0	3	3	1	0	1	1	1	1165.17	3493.49	3493.47	5.93192	0.00690767	0	0	278097	HCD (High Energy Collision Dissociation)	MS2	0	100	13.1645	4940	4940	4933	FP021821_15.raw	0/0		6.71634	596.614	596.614	2.8	1.9216e-07	9.07789e-09	0	0
FALSE	High	PMI-Byonic	PMI-Byonic (A2)	A	2	Unambiguous	TGLLCHLNDACISNPCNEGSNCDTNPVNGK	[R].TGLLcHLNDAcIsNPcNEGSNcDTNPVnGK.[A]	C5(Carbamidomethyl); C11(Carbamidomethyl); S13(Hex(1)); C16(Carbamidomethyl); C22(Carbamidomethyl); N28(Deamidated)	1	1	Q01705	Q01705	Neurogenic locus notch homolog protein 1 OS=Mus musculus OX=10090 GN=Notch1 PE=1 SV=3	0	3	3	1	0	1	1	1	1165.5	3494.49	3494.46	9.28171	0.0108115	0	0	457595	HCD (High Energy Collision Dissociation)	MS2	0	100	13.3596	5024	5024	5021	FP021821_15.raw	0/0		6.11448	555.228	555.228	2.4	7.68278e-07	7.27329e-08	0	0
FALSE	High	PMI-Byonic	PMI-Byonic (A2)	A	2	Unambiguous	TGLLCHLNDACISNPCNEGSNCDTNPVNGK	[R].TGLLcHLNDAcIsNPcNEGSNcDTNPVNGK.[A]	C5(Carbamidomethyl); C11(Carbamidomethyl); S13(Hex(1)Pent(2)); C16(Carbamidomethyl); C22(Carbamidomethyl)	1	1	Q01705	Q01705	Neurogenic locus notch homolog protein 1 OS=Mus musculus OX=10090 GN=Notch1 PE=1 SV=3	0	3	3	1	0	1	1	1	1253.2	3757.58	3757.56	6.12033	0.00766583	0	0	338661	HCD (High Energy Collision Dissociation)	MS2	0	100	13.1601	4938	4938	4933	FP021821_15.raw	0/0		9.71634	728.85	728.85	2.4	1.9216e-10	2.37586e-11	0	0
FALSE	High	PMI-Byonic	PMI-Byonic (A2)	A	2	Unambiguous	TGLLCHLNDACISNPCNEGSNCDTNPVNGK	[R].tGLLcHLNDAcISNPcNEGSNcDTNPVNGK.[A]	T1(Hex(1)Pent(2)); C5(Carbamidomethyl); C11(Carbamidomethyl); C16(Carbamidomethyl); C22(Carbamidomethyl)	1	1	Q01705	Q01705	Neurogenic locus notch homolog protein 1 OS=Mus musculus OX=10090 GN=Notch1 PE=1 SV=3	0	4	4	1	0	1	1	1	940.152	3757.58	3757.56	7.46495	0.00701249	0	0	341366	HCD (High Energy Collision Dissociation)	MS2	2.62287	100	13.1579	4937	4937	4933	FP021821_15.raw	0/0		11.2129	801.634	801.634	2.8	6.12481e-12	7.80438e-13	0	0
FALSE	High	PMI-Byonic	PMI-Byonic (A2)	A	2	Unambiguous	TGLLCHLNDACISNPCNEGSNCDTNPVNGK	[R].tGLLcHLNDAcISNPcNEGSNcDTNPVnGK.[A]	T1(Hex(1)); C5(Carbamidomethyl); C11(Carbamidomethyl); C16(Carbamidomethyl); C22(Carbamidomethyl); N28(Deamidated)	1	1	Q01705	Q01705	Neurogenic locus notch homolog protein 1 OS=Mus musculus OX=10090 GN=Notch1 PE=1 SV=3	0	4	4	1	0	1	1	1	874.377	3494.49	3494.46	8.28229	0.00723552	0	0	195081	HCD (High Energy Collision Dissociation)	MS2	6.07189	100	13.3682	5028	5028	5021	FP021821_15.raw	0/0		4.86301	514.375	514.375	2.8	1.37086e-05	6.33882e-07	0	0
FALSE	High	PMI-Byonic	PMI-Byonic (A2)	A	2	Unambiguous	AICTCPSGYTGPACSQDVDECALGANPCEHAGK	[K].AIcTcPSGYTGPAcSQDVDEcALGANPcEHAGK.[C]	C3(Carbamidomethyl); C5(Carbamidomethyl); C14(Carbamidomethyl); C21(Carbamidomethyl); C28(Carbamidomethyl)	1	1	Q01705	Q01705	Neurogenic locus notch homolog protein 1 OS=Mus musculus OX=10090 GN=Notch1 PE=1 SV=3	0	4	4	1	0	1	1	1	889.124	3553.47	3553.45	5.62109	0.00499357	0	0	129419	HCD (High Energy Collision Dissociation)	MS2	0	100	12.8609	4809	4809	4801	FP021821_15.raw	0/0		30.0057	1360.78	1360.78	1360.78	9.86859e-31	9.86835e-31	0	0
FALSE	High	PMI-Byonic	PMI-Byonic (A2)	A	2	Unambiguous	AICTCPSGYTGPACSQDVDECALGANPCEHAGK	[K].AIcTcPSGYTGPAcSQDVDEcALGANPcEHAGK.[C]	C3(Carbamidomethyl); C5(Carbamidomethyl); C14(Carbamidomethyl); C21(Carbamidomethyl); C28(Carbamidomethyl)	1	1	Q01705	Q01705	Neurogenic locus notch homolog protein 1 OS=Mus musculus OX=10090 GN=Notch1 PE=1 SV=3	0	4	4	1	0	1	1	1	889.125	3553.48	3553.45	6.58296	0.00584806	0	0	1.80743e+06	HCD (High Energy Collision Dissociation)	MS2	0	96.6062	12.9738	4857	4857	4856	FP021821_15.raw	0/0		30.0057	1503.73	1503.73	1503.73	9.86859e-31	9.8684e-31	0	0
FALSE	High	PMI-Byonic	PMI-Byonic (A2)	A	2	Unambiguous	AICTCPSGYTGPACSQDVDECALGANPCEHAGK	[K].AIcTcPSGYTGPAcSQDVDEcALGANPcEHAGK.[C]	C3(Carbamidomethyl); C5(Carbamidomethyl); C14(Carbamidomethyl); C21(Carbamidomethyl); C28(Carbamidomethyl)	1	1	Q01705	Q01705	Neurogenic locus notch homolog protein 1 OS=Mus musculus OX=10090 GN=Notch1 PE=1 SV=3	0	3	3	1	0	1	1	1	1185.16	3553.47	3553.45	3.92442	0.00464842	0	0	204555	HCD (High Energy Collision Dissociation)	MS2	0	100	12.8565	4807	4807	4801	FP021821_15.raw	0/0		13.2773	927.772	927.772	927.772	5.28096e-14	5.6574e-15	0	0
FALSE	High	PMI-Byonic	PMI-Byonic (A2)	A	2	Unambiguous	AICTCPSGYTGPACSQDVDECALGANPCEHAGK	[K].AIcTcPSGYTGPAcSQDVDEcALGANPcEHAGK.[C]	C3(Carbamidomethyl); C5(Carbamidomethyl); C14(Carbamidomethyl); C21(Carbamidomethyl); C28(Carbamidomethyl)	1	1	Q01705	Q01705	Neurogenic locus notch homolog protein 1 OS=Mus musculus OX=10090 GN=Notch1 PE=1 SV=3	0	3	3	1	0	1	1	1	1185.16	3553.47	3553.45	5.16112	0.00611326	0	0	305892	HCD (High Energy Collision Dissociation)	MS2	0	100	13.1156	4919	4919	4911	FP021821_15.raw	0/0		8.37405	683.385	683.385	683.385	4.22621e-09	5.19612e-10	0	0
FALSE	High	PMI-Byonic	PMI-Byonic (A2)	A	2	Unambiguous	AICTCPSGYTGPACSQDVDECALGANPCEHAGK	[K].AIcTcPSGYTGPAcSQDVDEcALGANPcEHAGK.[C]	C3(Carbamidomethyl); C5(Carbamidomethyl); C14(Carbamidomethyl); C21(Carbamidomethyl); C28(Carbamidomethyl)	1	1	Q01705	Q01705	Neurogenic locus notch homolog protein 1 OS=Mus musculus OX=10090 GN=Notch1 PE=1 SV=3	0	4	4	1	0	1	1	1	889.125	3553.48	3553.45	6.85778	0.00609221	0	0	287792	HCD (High Energy Collision Dissociation)	MS2	34.4972	100	13.1178	4920	4920	4911	FP021821_15.raw	0/0		30.0057	1194.19	1194.19	1194.19	9.86859e-31	9.86845e-31	0	0
FALSE	High	PMI-Byonic	PMI-Byonic (A2)	A	2	Unambiguous	AICTCPSGYTGPACSQDVDECALGANPCEHAGK	[K].AIcTcPSGYTGPAcSQDVDEcALGANPcEHAGK.[C]	C3(Carbamidomethyl); C5(Carbamidomethyl); C14(Carbamidomethyl); C21(Carbamidomethyl); C28(Carbamidomethyl)	1	1	Q01705	Q01705	Neurogenic locus notch homolog protein 1 OS=Mus musculus OX=10090 GN=Notch1 PE=1 SV=3	0	3	3	1	0	1	1	1	1185.16	3553.48	3553.45	5.77946	0.00684568	0	0	2.30002e+06	HCD (High Energy Collision Dissociation)	MS2	0	82.4993	12.9757	4858	4858	4856	FP021821_15.raw	0/0		30.0057	1337.32	1337.32	1337.32	9.86859e-31	9.86843e-31	0	0
FALSE	High	PMI-Byonic	PMI-Byonic (A2)	A	2	Unambiguous	CLNTLGSFECQCLQGYTGPR	[K].cLnTLGsFEcQcLQGYTGPR.[C]	C1(Carbamidomethyl); N3(Oxidation); S7(Hex(1)); C10(Carbamidomethyl); C12(Carbamidomethyl)	1	1	Q01705	Q01705	Neurogenic locus notch homolog protein 1 OS=Mus musculus OX=10090 GN=Notch1 PE=1 SV=3	0	3	3	1	0	1	1	1	847.039	2539.1	2539.09	5.49304	0.00464911	0	0	324408	HCD (High Energy Collision Dissociation)	MS2	0	100	15.3504	5883	5883	5879	FP021821_15.raw	0/0		6.69448	642.044	642.044	3.6	2.02081e-07	1.2652e-08	0	0
FALSE	High	PMI-Byonic	PMI-Byonic (A2)	A	2	Unambiguous	CLNTLGSFECQCLQGYTGPR	[K].cLNTLGsFEcQcLQGYTGPR.[C]	C1(Carbamidomethyl); S7(Hex(1)); C10(Carbamidomethyl); C12(Carbamidomethyl)	1	1	Q01705	Q01705	Neurogenic locus notch homolog protein 1 OS=Mus musculus OX=10090 GN=Notch1 PE=1 SV=3	0	3	3	1	0	1	1	1	841.708	2523.11	2523.09	6.2944	0.00529379	0	0	357912	HCD (High Energy Collision Dissociation)	MS2	0	100	15.4041	5906	5906	5901	FP021821_15.raw	0/0		9.17154	736.033	736.033	3.6	6.73692e-10	1.20673e-10	0	0
FALSE	High	PMI-Byonic	PMI-Byonic (A2)	A	2	Unambiguous	GFNGHLCQYDVDECASTPCKNGAK	[K].GFNGHLcQYDVDEcAsTPcKNGAK.[C]	C7(Carbamidomethyl); C14(Carbamidomethyl); S16(Hex(1)Pent(2)); C19(Carbamidomethyl)	1	1	Q01705	Q01705	Neurogenic locus notch homolog protein 1 OS=Mus musculus OX=10090 GN=Notch1 PE=1 SV=3	1	4	4	1	0	1	1	1	789.331	3154.3	3154.29	2.84767	0.0022456	0	0	203588	HCD (High Energy Collision Dissociation)	MS2	4.19193	100	10.7351	3883	3883	3877	FP021821_15.raw	0/0		15.6593	1017.89	1017.89	1.2	2.19127e-16	2.73905e-17	0	0
FALSE	High	PMI-Byonic	PMI-Byonic (A2)	A	2	Unambiguous	GFNGHLCQYDVDECASTPCKNGAK	[K].GFNGHLcQYDVDEcAsTPcKNGAK.[C]	C7(Carbamidomethyl); C14(Carbamidomethyl); S16(Hex(1)Pent(2)); C19(Carbamidomethyl)	1	1	Q01705	Q01705	Neurogenic locus notch homolog protein 1 OS=Mus musculus OX=10090 GN=Notch1 PE=1 SV=3	1	4	4	1	0	1	1	1	789.333	3154.31	3154.29	5.16966	0.00407665	0	0	1.44936e+06	HCD (High Energy Collision Dissociation)	MS2	0	100	10.8524	3933	3933	3932	FP021821_15.raw	0/0		30.0057	1188.69	1188.69	1.2	9.86859e-31	9.86761e-31	0	0
FALSE	High	PMI-Byonic	PMI-Byonic (A2)	A	2	Unambiguous	GFNGHLCQYDVDECASTPCKNGAK	[K].GFNGHLcQYDVDEcAsTPcKNGAK.[C]	C7(Carbamidomethyl); C14(Carbamidomethyl); S16(Hex(1)Pent(2)); C19(Carbamidomethyl)	1	1	Q01705	Q01705	Neurogenic locus notch homolog protein 1 OS=Mus musculus OX=10090 GN=Notch1 PE=1 SV=3	1	4	4	1	0	1	1	1	789.332	3154.3	3154.29	3.93127	0.00310009	0	0	288840	HCD (High Energy Collision Dissociation)	MS2	0	100	10.9798	3989	3989	3987	FP021821_15.raw	0/0		9.64753	710.047	710.047	1.2	2.25149e-10	4.96099e-11	0	0
FALSE	High	PMI-Byonic	PMI-Byonic (A2)	A	2	Unambiguous	GFNGHLCQYDVDECASTPCKNGAK	[K].GFNGHLcQYDVDEcAsTPcKnGAK.[C]	C7(Carbamidomethyl); C14(Carbamidomethyl); S16(Hex(1)Pent(2)); C19(Carbamidomethyl); N21(Deamidated)	1	1	Q01705	Q01705	Neurogenic locus notch homolog protein 1 OS=Mus musculus OX=10090 GN=Notch1 PE=1 SV=3	1	4	4	1	0	1	1	1	789.578	3155.29	3155.28	4.4307	0.00349502	0	0	1464034	HCD (High Energy Collision Dissociation)	MS2	0.704875	100	11.1088	4046	4046	4042	FP021821_15.raw	0/0		30.0057	1138.43	1138.43	1.2	9.86859e-31	9.8681e-31	0	0
FALSE	High	PMI-Byonic	PMI-Byonic (A2)	A	2	Unambiguous	GFNGHLCQYDVDECASTPCKNGAK	[K].GFNGHLcqYDVDEcAsTPcKnGAK.[C]	C7(Carbamidomethyl); Q8(Deamidated); C14(Carbamidomethyl); S16(Hex(1)); C19(Carbamidomethyl); N21(Deamidated)	1	1	Q01705	Q01705	Neurogenic locus notch homolog protein 1 OS=Mus musculus OX=10090 GN=Notch1 PE=1 SV=3	1	4	4	1	0	1	1	1	723.807	2892.21	2892.18	10.2071	0.00738016	0	0	66535	HCD (High Energy Collision Dissociation)	MS2	23.5198	100	11.1301	4055	4055	4053	FP021821_15.raw	0/0		1.36237	316.859	316.859	1.2	0.0434137	0.00151381	0	0
FALSE	High	PMI-Byonic	PMI-Byonic (A2)	A	2	Unambiguous	GFNGHLCQYDVDECASTPCKNGAK	[K].GFnGHLcQYDVDEcAsTPcKNGAK.[C]	N3(Deamidated); C7(Carbamidomethyl); C14(Carbamidomethyl); S16(Hex(1)Pent(2)); C19(Carbamidomethyl)	1	1	Q01705	Q01705	Neurogenic locus notch homolog protein 1 OS=Mus musculus OX=10090 GN=Notch1 PE=1 SV=3	1	4	4	1	0	1	1	1	789.578	3155.29	3155.28	4.7402	0.00373916	0	0	767709	HCD (High Energy Collision Dissociation)	MS2	0.809591	100	11.6087	4263	4263	4262	FP021821_15.raw	0/0		14.7051	977.12	977.12	1.2	1.97214e-15	2.43472e-16	0	0
FALSE	High	PMI-Byonic	PMI-Byonic (A2)	A	2	Unambiguous	GFNGHLCQYDVDECASTPCKNGAK	[K].GFNGHLcQYDVDEcAsTPcKnGAK.[C]	C7(Carbamidomethyl); C14(Carbamidomethyl); S16(Hex(1)Pent(2)); C19(Carbamidomethyl); N21(Deamidated)	1	1	Q01705	Q01705	Neurogenic locus notch homolog protein 1 OS=Mus musculus OX=10090 GN=Notch1 PE=1 SV=3	1	4	4	1	0	1	1	1	789.579	3155.29	3155.28	5.82345	0.00459365	0	0	650868	HCD (High Energy Collision Dissociation)	MS2	1.83066	100	11.2345	4100	4100	4097	FP021821_15.raw	0/0		30.0057	1056.63	1056.63	1.2	9.86859e-31	9.86827e-31	0	0
FALSE	High	PMI-Byonic	PMI-Byonic (A2)	A	2	Unambiguous	GFNGHLCQYDVDECASTPCKNGAK	[K].GFnGHLcQYDVDEcAsTPcKNGAK.[C]	N3(Deamidated); C7(Carbamidomethyl); C14(Carbamidomethyl); S16(Hex(1)Pent(2)); C19(Carbamidomethyl)	1	1	Q01705	Q01705	Neurogenic locus notch homolog protein 1 OS=Mus musculus OX=10090 GN=Notch1 PE=1 SV=3	1	4	4	1	0	1	1	1	789.578	3155.29	3155.28	4.4307	0.00349502	0	0	245153	HCD (High Energy Collision Dissociation)	MS2	3.42758	100	11.4852	4209	4209	4207	FP021821_15.raw	0/0		5.35979	442.925	442.925	1.2	4.36728e-06	3.14197e-07	0	0
FALSE	High	PMI-Byonic	PMI-Byonic (A2)	A	2	Unambiguous	GFNGHLCQYDVDECASTPCK	[K].GFNGHLcQYDVDEcAsTPcK.[N]	C7(Carbamidomethyl); C14(Carbamidomethyl); S16(Hex(1)Pent(2)); C19(Carbamidomethyl)	1	1	Q01705	Q01705	Neurogenic locus notch homolog protein 1 OS=Mus musculus OX=10090 GN=Notch1 PE=1 SV=3	0	3	3	1	0	1	1	1	928.709	2784.11	2784.1	6.25492	0.00580477	0	0	236757	HCD (High Energy Collision Dissociation)	MS2	0	100	11.7308	4316	4316	4306	FP021821_15.raw	0/0		6.57807	567.772	567.772	1.2	2.642e-07	2.08984e-08	0	0
FALSE	High	PMI-Byonic	PMI-Byonic (A2)	A	2	Unambiguous	GFNGHLCQYDVDECASTPCKNGAK	[K].GFnGHLcqYDVDEcAsTPcKNGAK.[C]	N3(Deamidated); C7(Carbamidomethyl); Q8(Deamidated); C14(Carbamidomethyl); S16(Hex(1)Pent(2)); C19(Carbamidomethyl)	1	1	Q01705	Q01705	Neurogenic locus notch homolog protein 1 OS=Mus musculus OX=10090 GN=Notch1 PE=1 SV=3	1	4	4	1	0	1	1	1	789.828	3156.29	3156.26	8.87473	0.00700274	0	0	333366	HCD (High Energy Collision Dissociation)	MS2	10.5895	100	11.7371	4318	4318	4317	FP021821_15.raw	0/0		7.01082	600.733	600.733	1.2	9.75394e-08	5.55709e-09	0	0
FALSE	High	PMI-Byonic	PMI-Byonic (A2)	A	2	Unambiguous	GFNGHLCQYDVDECASTPCKNGAK	[K].GFNGHLcqYDVDEcAsTPcKnGAK.[C]	C7(Carbamidomethyl); Q8(Deamidated); C14(Carbamidomethyl); S16(Hex(1)Pent(2)); C19(Carbamidomethyl); N21(Deamidated)	1	1	Q01705	Q01705	Neurogenic locus notch homolog protein 1 OS=Mus musculus OX=10090 GN=Notch1 PE=1 SV=3	1	4	4	1	0	1	1	1	789.825	3156.28	3156.26	5.08452	0.00401201	0	0	411513	HCD (High Energy Collision Dissociation)	MS2	2.79425	100	11.9044	4392	4392	4383	FP021821_15.raw	0/0		11.7097	822.102	822.102	1.2	1.95132e-12	1.67795e-13	0	0
FALSE	High	PMI-Byonic	PMI-Byonic (A2)	A	2	Unambiguous	GFNGHLCQYDVDECASTPCKNGAK	[K].GFNGHLcQYDVDEcAsTPcKnGAK.[C]	C7(Carbamidomethyl); C14(Carbamidomethyl); S16(Hex(1)Pent(1)R0); C19(Carbamidomethyl); N21(Deamidated)	1	1	Q01705	Q01705	Neurogenic locus notch homolog protein 1 OS=Mus musculus OX=10090 GN=Notch1 PE=1 SV=3	1	4	4	1	0	1	1	1	756.566	3023.24	3023.23	2.93576	0.00221887	0	0	209899	HCD (High Energy Collision Dissociation)	MS2	16.3035	100	11.1409	4060	4060	4053	FP021821_15.raw	0/0		3.6779	326.964	326.964	1.2	0.000209941	5.41049e-06	0	0
FALSE	High	PMI-Byonic	PMI-Byonic (A2)	A	2	Unambiguous	GFNGHLCQYDVDECASTPCKNGAK	[K].GFNGHLcqYDVDEcAsTPcKNGAK.[C]	C7(Carbamidomethyl); Q8(Deamidated); C14(Carbamidomethyl); S16(Hex(1)Pent(2)); C19(Carbamidomethyl)	1	1	Q01705	Q01705	Neurogenic locus notch homolog protein 1 OS=Mus musculus OX=10090 GN=Notch1 PE=1 SV=3	1	4	4	1	0	1	1	1	789.579	3155.3	3155.28	6.05558	0.00477676	0	0	304202	HCD (High Energy Collision Dissociation)	MS2	0	100	11.3571	4153	4153	4152	FP021821_15.raw	0/0		8.70967	650.295	650.295	1.2	1.95131e-09	1.68847e-10	0	0
[truncated: 7 more columns]

## Sheet: FP033021_3
Checked	Confidence	Identifying Node Type	Identifying Node	Search ID	Identifying Node No	PSM Ambiguity	Sequence	Annotated Sequence	Modifications	# Protein Groups	# Proteins	Master Protein Accessions	Protein Accessions	Protein Descriptions	# Missed Cleavages	Charge	Original Precursor Charge	DeltaScore	DeltaCn	Rank	Search Engine Rank	Concatenated Rank	m/z [Da]	MH+ [Da]	Theo. MH+ [Da]	DeltaM [ppm]	Deltam/z [Da]	Matched Ions	Total Ions	Intensity	Activation Type	MS Order	Isolation Interference [%]	Ion Inject Time [ms]	RT [min]	First Scan	Last Scan	Master Scan(s)	Spectrum File	Ions Matched	Annotation	|Log Prob|	Byonic Score	Delta Byonic Score	Delta Mod Score	PEP 2D	q-Value 2D	FDR 2D	Peptide Group FDR 2D
FALSE	High	PMI-Byonic	PMI-Byonic (A2)	A	2	Unambiguous	CQDSNPCLSTPCK	[R].cQDSNPcLsTPcK.[N]	C1(Carbamidomethyl); C7(Carbamidomethyl); S9(Hex(1)); C12(Carbamidomethyl)	1	1	Q01705	Q01705	Neurogenic locus notch homolog protein 1 OS=Mus musculus OX=10090 GN=Notch1 PE=1 SV=3	0	2	2	1	0	1	1	1	864.846	1728.69	1728.69	-0.943488	-0.000815498	0	0	225729	HCD (High Energy Collision Dissociation)	MS2	0	100	7.44935	2366	2366	2363	FP033021_3.raw	0/0		7.32348	570	570	0	4.74814e-08	4.6856e-09	0	0
FALSE	High	PMI-Byonic	PMI-Byonic (A2)	A	2	Unambiguous	CQDSNPCLSTPCK	[R].cQDSNPcLsTPcK.[N]	C1(Carbamidomethyl); C7(Carbamidomethyl); S9(Hex(1)); C12(Carbamidomethyl)	1	1	Q01705	Q01705	Neurogenic locus notch homolog protein 1 OS=Mus musculus OX=10090 GN=Notch1 PE=1 SV=3	0	2	2	1	0	1	1	1	864.846	1728.68	1728.69	-1.5084	-0.00130378	0	0	263646	HCD (High Energy Collision Dissociation)	MS2	30.6209	100	7.57391	2419	2419	2418	FP033021_3.raw	0/0		6.51081	544.14	544.14	0	3.08457e-07	2.45408e-08	0	0
FALSE	High	PMI-Byonic	PMI-Byonic (A2)	A	2	Unambiguous	CQDSNPCLSTPCK	[R].cQDSNPcLSTPcK.[N]	C1(Carbamidomethyl); C7(Carbamidomethyl); C12(Carbamidomethyl)	1	1	Q01705	Q01705	Neurogenic locus notch homolog protein 1 OS=Mus musculus OX=10090 GN=Notch1 PE=1 SV=3	0	2	2	1	0	1	1	1	783.819	1566.63	1566.63	-1.99714	-0.00156439	0	0	244578	HCD (High Energy Collision Dissociation)	MS2	23.9133	100	7.64238	2449	2449	2440	FP033021_3.raw	0/0		5.77858	456.244	456.244	456.244	1.66503e-06	1.18732e-07	0	0
FALSE	High	PMI-Byonic	PMI-Byonic (A2)	A	2	Unambiguous	CQDSNPCLSTPCK	[R].cQDSNPcLsTPcK.[N]	C1(Carbamidomethyl); C7(Carbamidomethyl); S9(Hex(1)Pent(2)R0); C12(Carbamidomethyl)	1	1	Q01705	Q01705	Neurogenic locus notch homolog protein 1 OS=Mus musculus OX=10090 GN=Notch1 PE=1 SV=3	0	2	2	1	0	1	1	1	996.891	1992.78	1992.77	1.60925	0.00160344	0	0	297997	HCD (High Energy Collision Dissociation)	MS2	0	100	7.74144	2492	2492	2484	FP033021_3.raw	0/0		10.6704	757.263	757.263	0	2.13583e-11	3.12681e-12	0	0
FALSE	High	PMI-Byonic	PMI-Byonic (A2)	A	2	Unambiguous	CQDSNPCLSTPCK	[R].cQDSNPcLsTPcK.[N]	C1(Carbamidomethyl); C7(Carbamidomethyl); S9(Hex(1)Pent(2)); C12(Carbamidomethyl)	1	1	Q01705	Q01705	Neurogenic locus notch homolog protein 1 OS=Mus musculus OX=10090 GN=Notch1 PE=1 SV=3	0	3	3	1	0	1	1	1	665.263	1993.77	1992.77	502.559	0.333828	0	0	521939	HCD (High Energy Collision Dissociation)	MS2	11.4451	100	7.8656	2547	2547	2537	FP033021_3.raw	0/0		5.25574	388.191	388.191	0	5.54952e-06	2.7557e-07	0	0
FALSE	High	PMI-Byonic	PMI-Byonic (A2)	A	2	Unambiguous	CQDSNPCLSTPCK	[R].cQDSNPcLsTPcK.[N]	C1(Carbamidomethyl); C7(Carbamidomethyl); S9(Hex(1)Pent(2)); C12(Carbamidomethyl)	1	1	Q01705	Q01705	Neurogenic locus notch homolog protein 1 OS=Mus musculus OX=10090 GN=Notch1 PE=1 SV=3	0	2	2	1	0	1	1	1	996.888	1992.77	1992.77	-1.26975	-0.00126517	0	0	910412	HCD (High Energy Collision Dissociation)	MS2	32.446	100	7.87184	2549	2549	2548	FP033021_3.raw	0/0		11.1474	770.381	770.381	0	7.12184e-12	1.5629e-12	0	0
FALSE	High	PMI-Byonic	PMI-Byonic (A2)	A	2	Unambiguous	CQDSNPCLSTPCKNAGTCHVVDHGGTVDYACSCPLGFSGPLCLTPLDNACLANPCR	[R].cQDSNPcLSTPcKNAGtcHVVDHGGTVDYAcScPLGFSGPLcLtPLDNAcLANPcR.[N]	C1(Carbamidomethyl); C7(Carbamidomethyl); C12(Carbamidomethyl); T17(Fuc(1)); C18(Carbamidomethyl); C31(Carbamidomethyl); C33(Carbamidomethyl); C42(Carbamidomethyl); T44(Hex(1)Pent(2)); C50(Carbamidomethyl); C55(Carbamidomethyl)	1	1	Q01705	Q01705	Neurogenic locus notch homolog protein 1 OS=Mus musculus OX=10090 GN=Notch1 PE=1 SV=3	1	5	5	1	0	1	1	1	1365.59	6823.9	6823.87	4.33595	0.0059176	0	0	207293	HCD (High Energy Collision Dissociation)	MS2	0	100	15.2727	6148	6148	6145	FP033021_3.raw	0/0		10.172	846.917	846.917	0	6.73005e-11	9.02213e-12	0	0
FALSE	High	PMI-Byonic	PMI-Byonic (A2)	A	2	Unambiguous	NAGTCHVVDHGGTVDYACSCPLGFSGPLCLTPLDNACLANPCR	[K].NAGTcHVVDHGGTVDYAcScPLGFSGPLcLTPLDNAcLANPcR.[N]	C5(Carbamidomethyl); C18(Carbamidomethyl); C20(Carbamidomethyl); C29(Carbamidomethyl); C37(Carbamidomethyl); C42(Carbamidomethyl)	1	1	Q01705	Q01705	Neurogenic locus notch homolog protein 1 OS=Mus musculus OX=10090 GN=Notch1 PE=1 SV=3	0	4	4	1	0	1	1	1	1176.78	4704.09	4704.06	6.67815	0.00785361	0	0	57238.6	HCD (High Energy Collision Dissociation)	MS2	0	100	16.1842	6538	6538	6530	FP033021_3.raw	0/0		12.4851	949.556	949.556	274.435	3.27266e-13	3.66213e-14	0	0
FALSE	High	PMI-Byonic	PMI-Byonic (A2)	A	2	Unambiguous	NAGTCHVVDHGGTVDYACSCPLGFSGPLCLTPLDNACLANPCR	[K].NAGtcHVVDHGGTVDYAcScPLGFSGPLcLTPLDNAcLANPcR.[N]	T4(Fuc(1)); C5(Carbamidomethyl); C18(Carbamidomethyl); C20(Carbamidomethyl); C29(Carbamidomethyl); C37(Carbamidomethyl); C42(Carbamidomethyl)	1	1	Q01705	Q01705	Neurogenic locus notch homolog protein 1 OS=Mus musculus OX=10090 GN=Notch1 PE=1 SV=3	0	4	4	1	0	1	1	1	1213.3	4850.17	4850.12	10.0412	0.0121752	0	0	193114	HCD (High Energy Collision Dissociation)	MS2	0	100	16.0698	6489	6489	6486	FP033021_3.raw	0/0		15.4832	1099.61	1099.61	1.18908	3.2869e-16	7.30411e-17	0	0
FALSE	High	PMI-Byonic	PMI-Byonic (A2)	A	2	Unambiguous	NGGTCDLLTLTEYK	[R].nGGTcDLLTLtEYK.[C]	N1(Deamidated); C5(Carbamidomethyl); T11(Fuc(1))	1	1	Q01705	Q01705	Neurogenic locus notch homolog protein 1 OS=Mus musculus OX=10090 GN=Notch1 PE=1 SV=3	0	2	2	1	0	1	1	1	866.409	1731.81	1731.8	6.57856	0.00569638	0	0	649070	HCD (High Energy Collision Dissociation)	MS2	9.82	100	16.1954	6542	6542	6541	FP033021_3.raw	0/0		10.8465	785.332	785.332	2.8018	1.42413e-11	2.36717e-12	0	0
FALSE	High	PMI-Byonic	PMI-Byonic (A2)	A	2	Unambiguous	NGGTCDLLTLTEYK	[R].NGGTcDLLTLtEYK.[C]	C5(Carbamidomethyl); T11(Fuc(1))	1	1	Q01705	Q01705	Neurogenic locus notch homolog protein 1 OS=Mus musculus OX=10090 GN=Notch1 PE=1 SV=3	0	2	2	1	0	1	1	1	865.913	1730.82	1730.82	1.72006	0.00148856	0	0	5265981	HCD (High Energy Collision Dissociation)	MS2	0	46.8748	14.3534	5709	5709	5705	FP033021_3.raw	0/0		10.1474	718.032	718.032	10.5845	7.12182e-11	1.10284e-11	0	0
FALSE	High	PMI-Byonic	PMI-Byonic (A2)	A	2	Unambiguous	NGGTCDLLTLTEYK	[R].NGGTcDLLtLTEYK.[C]	C5(Carbamidomethyl); T9(Fuc(1))	1	1	Q01705	Q01705	Neurogenic locus notch homolog protein 1 OS=Mus musculus OX=10090 GN=Notch1 PE=1 SV=3	0	2	2	1	0	1	1	1	865.908	1730.81	1730.82	-3.99267	-0.00345529	0	0	324778	HCD (High Energy Collision Dissociation)	MS2	0	100	14.4859	5773	5773	5771	FP033021_3.raw	0/0		7.67043	610.292	610.292	0	2.13583e-08	1.33387e-09	0	0
FALSE	High	PMI-Byonic	PMI-Byonic (A2)	A	2	Unambiguous	NGGTCDLLTLTEYK	[R].nGGTcDLLtLTEYK.[C]	N1(Deamidated); C5(Carbamidomethyl); T9(Fuc(1))	1	1	Q01705	Q01705	Neurogenic locus notch homolog protein 1 OS=Mus musculus OX=10090 GN=Notch1 PE=1 SV=3	0	2	2	1	0	1	1	1	866.41	1731.81	1731.8	7.77685	0.00673397	0	0	487182	HCD (High Energy Collision Dissociation)	MS2	9.78418	100	15.4135	6208	6208	6200	FP033021_3.raw	0/0		9.84645	739.002	739.002	0	1.42413e-10	1.51342e-11	0	0
FALSE	High	PMI-Byonic	PMI-Byonic (A2)	A	2	Unambiguous	NGGTCDLLTLTEYK	[R].nGGTcDLLTLtEYK.[C]	N1(Deamidated); C5(Carbamidomethyl); T11(Fuc(1))	1	1	Q01705	Q01705	Neurogenic locus notch homolog protein 1 OS=Mus musculus OX=10090 GN=Notch1 PE=1 SV=3	0	2	2	1	0	1	1	1	866.409	1731.81	1731.8	6.57856	0.00569638	0	0	267269	HCD (High Energy Collision Dissociation)	MS2	17.2546	100	16.0807	6494	6494	6486	FP033021_3.raw	0/0		11.8465	846.665	846.665	5.53877	1.42411e-12	1.83189e-13	0	0
FALSE	Medium	PMI-Byonic	PMI-Byonic (A2)	A	2	Unambiguous	CPPGWSGK	[R].cPPGWsGK.[S]	C1(Carbamidomethyl); S6(Hex(1))	1	1	Q01705	Q01705	Neurogenic locus notch homolog protein 1 OS=Mus musculus OX=10090 GN=Notch1 PE=1 SV=3	0	3	3	1	0	1	1	1	525.264	1573.78	1050.46	498185	174.44	0	0	920537	HCD (High Energy Collision Dissociation)	MS2	54.681	100	8.81856	2976	2976	2966	FP033021_3.raw	0/0		0.0441383	27.766	27.766	27.766	0.903362	0.0373173	0	0
FALSE	High	PMI-Byonic	PMI-Byonic (A2)	A	2	Unambiguous	SCQQADPCASNPCANGGQCLPFESSYICR	[K].ScQQADPcAsNPcAnGGQcLPFESSYIcR.[C]	C2(Carbamidomethyl); C8(Carbamidomethyl); S10(Hex(1)); C13(Carbamidomethyl); N15(Deamidated); C19(Carbamidomethyl); C28(Carbamidomethyl)	1	1	Q01705	Q01705	Neurogenic locus notch homolog protein 1 OS=Mus musculus OX=10090 GN=Notch1 PE=1 SV=3	0	3	3	1	0	1	1	1	1166.46	3497.38	3497.38	-0.416063	-0.000485044	0	0	633755	HCD (High Energy Collision Dissociation)	MS2	0	100	14.1089	5590	5590	5584	FP033021_3.raw	0/0		11.4849	877.024	877.024	3.6	3.2743e-12	5.02693e-13	0	0
FALSE	High	PMI-Byonic	PMI-Byonic (A2)	A	2	Unambiguous	SCQQADPCASNPCANGGQCLPFESSYICR	[K].ScQQADPcAsNPcAnGGQcLPFESSYIcR.[C]	C2(Carbamidomethyl); C8(Carbamidomethyl); S10(Hex(1)Pent(2)); C13(Carbamidomethyl); N15(Deamidated); C19(Carbamidomethyl); C28(Carbamidomethyl)	1	1	Q01705	Q01705	Neurogenic locus notch homolog protein 1 OS=Mus musculus OX=10090 GN=Notch1 PE=1 SV=3	0	4	4	1	0	1	1	1	941.123	3761.47	3761.47	1.17161	0.00110175	0	0	1.62593e+06	HCD (High Energy Collision Dissociation)	MS2	0	100	13.9689	5522	5522	5518	FP033021_3.raw	0/0		10.4849	834.924	834.924	2.4	3.27432e-11	5.03896e-12	0	0
FALSE	High	PMI-Byonic	PMI-Byonic (A2)	A	2	Unambiguous	SCQQADPCASNPCANGGQCLPFESSYICR	[K].ScQQADPcASNPcAnGGQcLPFEsSYIcR.[C]	C2(Carbamidomethyl); C8(Carbamidomethyl); C13(Carbamidomethyl); N15(Deamidated); C19(Carbamidomethyl); S24(Hex(1)Pent(2)); C28(Carbamidomethyl)	1	1	Q01705	Q01705	Neurogenic locus notch homolog protein 1 OS=Mus musculus OX=10090 GN=Notch1 PE=1 SV=3	0	3	3	1	0	1	1	1	1254.5	3761.47	3761.47	1.67821	0.00210417	0	0	3687784	HCD (High Energy Collision Dissociation)	MS2	0	45.3108	13.9655	5520	5520	5518	FP033021_3.raw	0/0		15.9603	1060.24	1060.24	1.2	1.09563e-16	2.19122e-17	0	0
FALSE	High	PMI-Byonic	PMI-Byonic (A2)	A	2	Unambiguous	SCQQADPCASNPCANGGQCLPFESSYICR	[K].ScQQADPcAsNPcAnGGQcLPFESSYIcR.[C]	C2(Carbamidomethyl); C8(Carbamidomethyl); S10(Hex(1)Pent(2)); C13(Carbamidomethyl); N15(Deamidated); C19(Carbamidomethyl); C28(Carbamidomethyl)	1	1	Q01705	Q01705	Neurogenic locus notch homolog protein 1 OS=Mus musculus OX=10090 GN=Notch1 PE=1 SV=3	0	3	3	1	0	1	1	1	1254.5	3761.48	3761.47	2.74915	0.00344695	0	0	557135	HCD (High Energy Collision Dissociation)	MS2	0	100	13.8544	5467	5467	5463	FP033021_3.raw	0/0		14.7842	1006.15	1006.15	2.4	1.64345e-15	2.97382e-16	0	0
FALSE	High	PMI-Byonic	PMI-Byonic (A2)	A	2	Unambiguous	SCQQADPCASNPCANGGQCLPFESSYICR	[K].ScQQADPcAsNPcANGGQcLPFESSYIcR.[C]	C2(Carbamidomethyl); C8(Carbamidomethyl); S10(Hex(1)Pent(2)); C13(Carbamidomethyl); C19(Carbamidomethyl); C28(Carbamidomethyl)	1	1	Q01705	Q01705	Neurogenic locus notch homolog protein 1 OS=Mus musculus OX=10090 GN=Notch1 PE=1 SV=3	0	3	3	1	0	1	1	1	1254.17	3760.49	3760.48	1.29103	0.0016183	0	0	580113	HCD (High Energy Collision Dissociation)	MS2	0	100	13.6384	5362	5362	5353	FP033021_3.raw	0/0		14.2361	984.422	984.422	0.194891	5.80686e-15	1.25388e-15	0	0
FALSE	High	PMI-Byonic	PMI-Byonic (A2)	A	2	Unambiguous	CPPGFHGPTCRQDVNECSQNPGLCR	[R].cPPGFHGPTcRQDVNEcSQNPGLcR.[H]	C1(Carbamidomethyl); C10(Carbamidomethyl); C17(Carbamidomethyl); C24(Carbamidomethyl)	1	1	Q01705	Q01705	Neurogenic locus notch homolog protein 1 OS=Mus musculus OX=10090 GN=Notch1 PE=1 SV=3	1	4	4	1	0	1	1	1	736.568	2943.25	2943.25	0.575075	0.000423148	0	0	648999	HCD (High Energy Collision Dissociation)	MS2	4.90552	100	9.88819	3496	3496	3494	FP033021_3.raw	0/0		7.64901	655.928	655.928	655.928	2.24385e-08	1.83636e-09	0	0
FALSE	High	PMI-Byonic	PMI-Byonic (A2)	A	2	Unambiguous	CPPGFHGPTCRQDVNECSQNPGLCR	[R].cPPGFHGPTcRQDVNEcSQNPGLcR.[H]	C1(Carbamidomethyl); C10(Carbamidomethyl); C17(Carbamidomethyl); C24(Carbamidomethyl)	1	1	Q01705	Q01705	Neurogenic locus notch homolog protein 1 OS=Mus musculus OX=10090 GN=Notch1 PE=1 SV=3	1	4	4	1	0	1	1	1	736.569	2943.25	2943.25	0.740974	0.000545218	0	0	2.4544e+06	HCD (High Energy Collision Dissociation)	MS2	0	100	9.70479	3407	3407	3406	FP033021_3.raw	0/0		8.47294	737.339	737.339	737.339	3.36559e-09	3.63976e-10	0	0
FALSE	High	PMI-Byonic	PMI-Byonic (A2)	A	2	Unambiguous	CPPGFHGPTCRQDVNECSQNPGLCR	[R].cPPGFHGPTcRQDVNEcSQNPGLcR.[H]	C1(Carbamidomethyl); C10(Carbamidomethyl); C17(Carbamidomethyl); C24(Carbamidomethyl)	1	1	Q01705	Q01705	Neurogenic locus notch homolog protein 1 OS=Mus musculus OX=10090 GN=Notch1 PE=1 SV=3	1	4	4	1	0	1	1	1	736.569	2943.26	2943.25	1.73637	0.00127764	0	0	2.19409e+06	HCD (High Energy Collision Dissociation)	MS2	1.97617	100	9.59596	3352	3352	3351	FP033021_3.raw	0/0		10.4729	801.818	801.818	801.818	3.36559e-11	6.06099e-12	0	0
FALSE	High	PMI-Byonic	PMI-Byonic (A2)	A	2	Unambiguous	CPPGFHGPTCR	[R].cPPGFHGPTcR.[Q]	C1(Carbamidomethyl); C10(Carbamidomethyl)	1	1	Q01705	Q01705	Neurogenic locus notch homolog protein 1 OS=Mus musculus OX=10090 GN=Notch1 PE=1 SV=3	0	3	3	1	0	1	1	1	429.19	1285.56	1285.56	0.347599	0.000148953	0	0	162754	HCD (High Energy Collision Dissociation)	MS2	39.2221	100	6.89734	2133	2133	2130	FP033021_3.raw	0/0		6.78699	537.197	537.197	537.197	1.63309e-07	1.44549e-08	0	0
FALSE	High	PMI-Byonic	PMI-Byonic (A2)	A	2	Unambiguous	CPPGFHGPTCR	[R].cPPGFHGPTcR.[Q]	C1(Carbamidomethyl); C10(Carbamidomethyl)	1	1	Q01705	Q01705	Neurogenic locus notch homolog protein 1 OS=Mus musculus OX=10090 GN=Notch1 PE=1 SV=3	0	3	3	1	0	1	1	1	429.19	1285.56	1285.56	0.13395	5.73999e-05	0	0	297130	HCD (High Energy Collision Dissociation)	MS2	33.7493	100	7.02375	2186	2186	2185	FP033021_3.raw	0/0		3.58947	354.46	354.46	354.46	0.000257353	5.81788e-06	0	0
FALSE	High	PMI-Byonic	PMI-Byonic (A2)	A	2	Unambiguous	CPPGFHGPTCR	[R].cPPGFHGPTcR.[Q]	C1(Carbamidomethyl); C10(Carbamidomethyl)	1	1	Q01705	Q01705	Neurogenic locus notch homolog protein 1 OS=Mus musculus OX=10090 GN=Notch1 PE=1 SV=3	0	3	3	1	0	1	1	1	429.191	1285.56	1285.56	0.490032	0.000209988	0	0	341290	HCD (High Energy Collision Dissociation)	MS2	33.3691	100	7.15568	2242	2242	2240	FP033021_3.raw	0/0		6.61097	514.244	514.244	514.244	2.44923e-07	1.89739e-08	0	0
FALSE	High	PMI-Byonic	PMI-Byonic (A2)	A	2	Unambiguous	QDVNECSQNPGLCR	[R].QDVNEcSQNPGLcR.[H]	C6(Carbamidomethyl); C13(Carbamidomethyl)	1	1	Q01705	Q01705	Neurogenic locus notch homolog protein 1 OS=Mus musculus OX=10090 GN=Notch1 PE=1 SV=3	0	2	2	1	0	1	1	1	838.859	1676.71	1676.71	-0.760854	-0.000637867	0	0	1.65387e+06	HCD (High Energy Collision Dissociation)	MS2	4.52019	100	7.90187	2562	2562	2559	FP033021_3.raw	0/0		12.3234	814.456	814.456	814.456	4.74848e-13	9.45525e-14	0	0
FALSE	High	PMI-Byonic	PMI-Byonic (A2)	A	2	Unambiguous	QDVNECSQNPGLCR	[R].QDVNEcSQNPGLcR.[H]	C6(Carbamidomethyl); C13(Carbamidomethyl)	1	1	Q01705	Q01705	Neurogenic locus notch homolog protein 1 OS=Mus musculus OX=10090 GN=Notch1 PE=1 SV=3	0	3	3	1	0	1	1	1	559.575	1676.71	1676.71	-0.514062	-0.000287311	0	0	1.61835e+06	HCD (High Energy Collision Dissociation)	MS2	10.8523	97.3515	7.90399	2563	2563	2559	FP033021_3.raw	0/0		7.84638	634.79	634.79	634.79	1.42435e-08	8.33263e-10	0	0
FALSE	High	PMI-Byonic	PMI-Byonic (A2)	A	2	Unambiguous	QDVNECSQNPGLCR	[R].QDVNEcSQNPGLcR.[H]	C6(Carbamidomethyl); C13(Carbamidomethyl)	1	1	Q01705	Q01705	Neurogenic locus notch homolog protein 1 OS=Mus musculus OX=10090 GN=Notch1 PE=1 SV=3	0	2	2	1	0	1	1	1	838.859	1676.71	1676.71	-0.25123	-0.00021062	0	0	2.21194e+06	HCD (High Energy Collision Dissociation)	MS2	4.71149	79.4458	8.02383	2615	2615	2614	FP033021_3.raw	0/0		11.3235	785.242	785.242	785.242	4.74815e-12	1.07411e-12	0	0
FALSE	High	PMI-Byonic	PMI-Byonic (A2)	A	2	Unambiguous	QDVNECSQNPGLCR	[R].QDVNEcSQNPGLcR.[H]	C6(Carbamidomethyl); C13(Carbamidomethyl)	1	1	Q01705	Q01705	Neurogenic locus notch homolog protein 1 OS=Mus musculus OX=10090 GN=Notch1 PE=1 SV=3	0	3	3	1	0	1	1	1	559.575	1676.71	1676.71	-0.404857	-0.000226276	0	0	1.81904e+06	HCD (High Energy Collision Dissociation)	MS2	18.9711	44.6823	8.02507	2616	2616	2614	FP033021_3.raw	0/0		6.84638	590.501	590.501	590.501	1.42435e-07	8.55274e-09	0	0
FALSE	High	PMI-Byonic	PMI-Byonic (A2)	A	2	Unambiguous	QDVNECSQNPGLCR	[R].QDVnEcSQNPGLcR.[H]	N4(Deamidated); C6(Carbamidomethyl); C13(Carbamidomethyl)	1	1	Q01705	Q01705	Neurogenic locus notch homolog protein 1 OS=Mus musculus OX=10090 GN=Notch1 PE=1 SV=3	0	2	2	1	0	1	1	1	839.354	1677.7	1677.7	3.16437	0.00265443	0	0	337244	HCD (High Energy Collision Dissociation)	MS2	0	100	8.20565	2698	2698	2691	FP033021_3.raw	0/0		6.03378	556.734	556.734	126.823	9.25165e-07	7.3323e-08	0	0
FALSE	Medium	PMI-Byonic	PMI-Byonic (A2)	A	2	Unambiguous	QDVNECSQNPGLCR	[R].QDVNEcsQNPGLcR.[H]	C6(Carbamidomethyl); S7(HexNAc(1)Hex(1)Fuc(1)); C13(Carbamidomethyl)	1	1	Q01705	Q01705	Neurogenic locus notch homolog protein 1 OS=Mus musculus OX=10090 GN=Notch1 PE=1 SV=3	0	3	3	1	0	1	1	1	729.974	2187.91	2187.9	2.15357	0.0015706	0	0	1.21686e+06	HCD (High Energy Collision Dissociation)	MS2	5.89604	100	13.1636	5127	5127	5122	FP033021_3.raw	0/0		0.0646124	48.3491	33.0255	33.0255	0.861762	0.024766	0	0
FALSE	Low	PMI-Byonic	PMI-Byonic (A2)	A	2	Unambiguous	HGGTCHNEIGSYR	[R].HGGTcHnEIGsYR.[C]	C5(Carbamidomethyl); N7(Deamidated); S11(Hex(1)Pent(1)R0)	1	1	Q01705	Q01705	Neurogenic locus notch homolog protein 1 OS=Mus musculus OX=10090 GN=Notch1 PE=1 SV=3	0	3	3	1	0	1	1	1	594.921	1782.75	1782.72	13.5986	0.00808087	0	0	2187304	HCD (High Energy Collision Dissociation)	MS2	7.79609	76.5527	8.32934	2753	2753	2746	FP033021_3.raw	0/0		0.00919428	3.52836	3.52836	3.52836	0.979052	0.0505812	0	0
FALSE	High	PMI-Byonic	PMI-Byonic (A2)	A	2	Unambiguous	ATHTGPHCELPYVPCSPSPCQNGGTCRPTGDTTHECACLPGFAGQNCEENVDDCPGNNCK	[R].ATHTGPHcELPYVPcsPSPcQNGGTcRPTGDTTHEcAcLPGFAGQNcEENVDDcPGNNcK.[N]	C8(Carbamidomethyl); C15(Carbamidomethyl); S16(Fuc(1)); C20(Carbamidomethyl); C26(Carbamidomethyl); C36(Carbamidomethyl); C38(Carbamidomethyl); C47(Carbamidomethyl); C54(Carbamidomethyl); C59(Carbamidomethyl)	1	1	Q01705	Q01705	Neurogenic locus notch homolog protein 1 OS=Mus musculus OX=10090 GN=Notch1 PE=1 SV=3	0	6	6	1	0	1	1	1	1150.3	6896.78	6891.78	725.49	0.833319	0	0	2.28088e+06	HCD (High Energy Collision Dissociation)	MS2	45.3256	93.0834	12.2388	4669	4669	4660	FP033021_3.raw	0/0		5.37109	532.355	532.355	0	4.25508e-06	1.87671e-07	0	0
FALSE	High	PMI-Byonic	PMI-Byonic (A2)	A	2	Unambiguous	ATHTGPHCELPYVPCSPSPCQNGGTCRPTGDTTHECACLPGFAGQNCEENVDDCPGNNCK	[R].ATHTGPHcELPYVPcsPSPcQNGGTcrPTGDTTHEcAcLPGFAGQNcEENVDDcPGNNcK.[N]	C8(Carbamidomethyl); C15(Carbamidomethyl); S16(HexNAc(1)Hex(1)Fuc(1)); C20(Carbamidomethyl); C26(Carbamidomethyl); R27(Deamidated); C36(Carbamidomethyl); C38(Carbamidomethyl); C47(Carbamidomethyl); C54(Carbamidomethyl); C59(Carbamidomethyl)	1	1	Q01705	Q01705	Neurogenic locus notch homolog protein 1 OS=Mus musculus OX=10090 GN=Notch1 PE=1 SV=3	0	6	6	1	0	1	1	1	1211.33	7262.93	7257.89	693.367	0.838731	0	0	2.58479e+06	HCD (High Energy Collision Dissociation)	MS2	25.185	77.2669	12.2367	4668	4668	4660	FP033021_3.raw	0/0		4.57543	439.56	439.56	0	2.6581e-05	1.03939e-06	0	0
FALSE	High	PMI-Byonic	PMI-Byonic (A2)	A	2	Unambiguous	NGGACVDGVNTYNCR	[K].NGGAcVDGVNTYNcR.[C]	C5(Carbamidomethyl); C14(Carbamidomethyl)	1	1	Q01705	Q01705	Neurogenic locus notch homolog protein 1 OS=Mus musculus OX=10090 GN=Notch1 PE=1 SV=3	0	2	2	1	0	1	1	1	828.846	1656.69	1656.69	-0.125249	-0.000103749	0	0	805243	HCD (High Energy Collision Dissociation)	MS2	0	100	8.74659	2942	2942	2933	FP033021_3.raw	0/0		6.46667	545.697	545.697	545.697	3.41449e-07	3.05202e-08	0	0
FALSE	High	PMI-Byonic	PMI-Byonic (A2)	A	2	Unambiguous	NGGACVDGVNTYNCR	[K].nGGAcVDGVNTYNcR.[C]	N1(Deamidated); C5(Carbamidomethyl); C14(Carbamidomethyl)	1	1	Q01705	Q01705	Neurogenic locus notch homolog protein 1 OS=Mus musculus OX=10090 GN=Notch1 PE=1 SV=3	0	2	2	1	0	1	1	1	829.339	1657.67	1657.67	0.975072	0.000808173	0	0	870297	HCD (High Energy Collision Dissociation)	MS2	0	100	10.0803	3583	3583	3582	FP033021_3.raw	0/0		7.27935	577.627	577.627	510.274	5.25599e-08	5.7042e-09	0	0
FALSE	High	PMI-Byonic	PMI-Byonic (A2)	A	2	Unambiguous	NGGACVDGVNTYNCR	[K].NGGAcVdGVNTYNcR.[C]	C5(Carbamidomethyl); D7(Oxidation); C14(Carbamidomethyl)	1	1	Q01705	Q01705	Neurogenic locus notch homolog protein 1 OS=Mus musculus OX=10090 GN=Notch1 PE=1 SV=3	0	2	2	1	0	1	1	1	836.842	1672.68	1672.68	-2.41148	-0.00201682	0	0	986379	HCD (High Energy Collision Dissociation)	MS2	0	100	8.8853	3008	3008	2999	FP033021_3.raw	0/0		5.93526	546.689	546.689	151.742	1.16076e-06	9.20719e-08	0	0
FALSE	High	PMI-Byonic	PMI-Byonic (A2)	A	2	Unambiguous	NGGACVDGVNTYNCR	[K].nGGAcVDGVNTYNcR.[C]	N1(Deamidated); C5(Carbamidomethyl); C14(Carbamidomethyl)	1	1	Q01705	Q01705	Neurogenic locus notch homolog protein 1 OS=Mus musculus OX=10090 GN=Notch1 PE=1 SV=3	0	2	2	1	0	1	1	1	829.34	1657.67	1657.67	2.15331	0.00178474	0	0	777892	HCD (High Energy Collision Dissociation)	MS2	0	100	9.39606	3257	3257	3252	FP033021_3.raw	0/0		6.82709	563.986	563.986	493.539	1.48904e-07	1.1417e-08	0	0
FALSE	High	PMI-Byonic	PMI-Byonic (A2)	A	2	Unambiguous	NGGACVDGVNTYNCR	[K].NGGAcVDGVNTYNcR.[C]	C5(Carbamidomethyl); C14(Carbamidomethyl)	1	1	Q01705	Q01705	Neurogenic locus notch homolog protein 1 OS=Mus musculus OX=10090 GN=Notch1 PE=1 SV=3	0	3	3	1	0	1	1	1	552.901	1656.69	1656.69	1.00873	0.000557049	0	0	584872	HCD (High Energy Collision Dissociation)	MS2	42.8937	100	8.65157	2897	2897	2889	FP033021_3.raw	0/0		4.22108	423.757	423.757	423.757	6.01067e-05	1.94812e-06	0	0
FALSE	High	PMI-Byonic	PMI-Byonic (A2)	A	2	Unambiguous	NGGACVDGVNTYNCR	[K].NGGAcVDGVNTYNcR.[C]	C5(Carbamidomethyl); C14(Carbamidomethyl)	1	1	Q01705	Q01705	Neurogenic locus notch homolog protein 1 OS=Mus musculus OX=10090 GN=Notch1 PE=1 SV=3	0	2	2	1	0	1	1	1	828.847	1656.69	1656.69	0.537903	0.000445568	0	0	1305817	HCD (High Energy Collision Dissociation)	MS2	8.48358	100	8.62112	2883	2883	2878	FP033021_3.raw	0/0		8.27935	633.088	633.088	633.088	5.25599e-09	4.89412e-10	0	0
FALSE	High	PMI-Byonic	PMI-Byonic (A2)	A	2	Unambiguous	NGGACVDGVNTYNCR	[K].nGGAcVDGVNTYNcR.[C]	N1(Deamidated); C5(Carbamidomethyl); C14(Carbamidomethyl)	1	1	Q01705	Q01705	Neurogenic locus notch homolog protein 1 OS=Mus musculus OX=10090 GN=Notch1 PE=1 SV=3	0	2	2	1	0	1	1	1	829.34	1657.67	1657.67	2.22695	0.00184577	0	0	1.79563e+06	HCD (High Energy Collision Dissociation)	MS2	4.56722	100	9.96219	3530	3530	3527	FP033021_3.raw	0/0		8.82709	679.73	679.73	557.555	1.48904e-09	5.97977e-11	0	0
FALSE	High	PMI-Byonic	PMI-Byonic (A2)	A	2	Unambiguous	NGGACVDGVNTYNCR	[K].nGGAcVdGVNTYNcR.[C]	N1(Deamidated); C5(Carbamidomethyl); D7(Oxidation); C14(Carbamidomethyl)	1	1	Q01705	Q01705	Neurogenic locus notch homolog protein 1 OS=Mus musculus OX=10090 GN=Notch1 PE=1 SV=3	0	2	2	1	0	1	1	1	837.336	1673.67	1673.66	0.576007	0.000482021	0	0	745150	HCD (High Energy Collision Dissociation)	MS2	0	100	10.0677	3578	3578	3571	FP033021_3.raw	0/0		6.46667	551.197	551.197	144.149	3.41449e-07	3.62781e-08	0	0
FALSE	High	PMI-Byonic	PMI-Byonic (A2)	A	2	Unambiguous	NGGACVDGVNTYNCR	[K].nGGAcVDGVNTYNcR.[C]	N1(Deamidated); C5(Carbamidomethyl); C14(Carbamidomethyl)	1	1	Q01705	Q01705	Neurogenic locus notch homolog protein 1 OS=Mus musculus OX=10090 GN=Notch1 PE=1 SV=3	0	3	3	1	0	1	1	1	553.229	1657.67	1657.67	1.00378	0.000554645	0	0	465659	HCD (High Energy Collision Dissociation)	MS2	26.1313	100	10.0258	3559	3559	3549	FP033021_3.raw	0/0		2.46253	355.206	355.206	256.309	0.00344723	5.71821e-05	0	0
FALSE	High	PMI-Byonic	PMI-Byonic (A2)	A	2	Unambiguous	VASFYCECPHGR	[R].VASFYcEcPHGR.[T]	C6(Carbamidomethyl); C8(Carbamidomethyl)	1	1	Q01705	Q01705	Neurogenic locus notch homolog protein 1 OS=Mus musculus OX=10090 GN=Notch1 PE=1 SV=3	0	2	2	1	0	1	1	1	741.817	1482.63	1482.63	0.674431	0.000499964	0	0	0	HCD (High Energy Collision Dissociation)	MS2		100	8.74225	2940	2940	2933	FP033021_3.raw	0/0		5.13405	384.834	384.834	384.834	7.34422e-06	3.8958e-07	0	0
FALSE	High	PMI-Byonic	PMI-Byonic (A2)	A	2	Unambiguous	VASFYCECPHGR	[R].VASFYcEcPHGR.[T]	C6(Carbamidomethyl); C8(Carbamidomethyl)	1	1	Q01705	Q01705	Neurogenic locus notch homolog protein 1 OS=Mus musculus OX=10090 GN=Notch1 PE=1 SV=3	0	3	3	1	0	1	1	1	494.879	1482.62	1482.63	-0.927266	-0.000458263	0	0	1.04847e+06	HCD (High Energy Collision Dissociation)	MS2	40.4005	88.6688	8.83295	2983	2983	2977	FP033021_3.raw	0/0		6.33479	504.696	475.529	475.529	4.62608e-07	4.40296e-08	0	0
FALSE	High	PMI-Byonic	PMI-Byonic (A2)	A	2	Unambiguous	VASFYCECPHGR	[R].VASFYcEcPHGR.[T]	C6(Carbamidomethyl); C8(Carbamidomethyl)	1	1	Q01705	Q01705	Neurogenic locus notch homolog protein 1 OS=Mus musculus OX=10090 GN=Notch1 PE=1 SV=3	0	3	3	1	0	1	1	1	494.88	1482.63	1482.63	0.0607407	3.00186e-05	0	0	4.57267e+06	HCD (High Energy Collision Dissociation)	MS2	34.3567	40.217	8.70833	2923	2923	2922	FP033021_3.raw	0/0		7.59966	584.725	584.725	584.725	2.51385e-08	2.83419e-09	0	0
FALSE	High	PMI-Byonic	PMI-Byonic (A2)	A	2	Unambiguous	VASFYCECPHGR	[R].VASFYcEcPHGR.[T]	C6(Carbamidomethyl); C8(Carbamidomethyl)	1	1	Q01705	Q01705	Neurogenic locus notch homolog protein 1 OS=Mus musculus OX=10090 GN=Notch1 PE=1 SV=3	0	3	3	1	0	1	1	1	494.88	1482.63	1482.63	0.863496	0.000426747	0	0	1.07861e+06	HCD (High Energy Collision Dissociation)	MS2	53.4463	100	8.4779	2819	2819	2812	FP033021_3.raw	0/0		8.59966	604.812	567.779	567.779	2.51385e-09	2.82852e-10	0	0
FALSE	High	PMI-Byonic	PMI-Byonic (A2)	A	2	Unambiguous	VASFYCECPHGR	[R].VASFYcEcPHGR.[T]	C6(Carbamidomethyl); C8(Carbamidomethyl)	1	1	Q01705	Q01705	Neurogenic locus notch homolog protein 1 OS=Mus musculus OX=10090 GN=Notch1 PE=1 SV=3	0	3	3	1	0	1	1	1	494.88	1482.63	1482.63	-0.00100972	-4.9901e-07	0	0	22719500	HCD (High Energy Collision Dissociation)	MS2	6.42826	10.4076	8.58915	2868	2868	2867	FP033021_3.raw	0/0		10.5997	702.677	698.605	698.605	2.51386e-11	3.97341e-12	0	0
FALSE	High	PMI-Byonic	PMI-Byonic (A2)	A	2	Unambiguous	VASFYCECPHGR	[R].VASFYcEcPHGR.[T]	C6(Carbamidomethyl); C8(Carbamidomethyl)	1	1	Q01705	Q01705	Neurogenic locus notch homolog protein 1 OS=Mus musculus OX=10090 GN=Notch1 PE=1 SV=3	0	2	2	1	0	1	1	1	741.817	1482.63	1482.63	0.502063	0.000372186	0	0	2.11008e+06	HCD (High Energy Collision Dissociation)	MS2	3.90728	95.1681	8.54328	2848	2848	2845	FP033021_3.raw	0/0		8.72469	694.021	634.057	634.057	1.88498e-09	1.57021e-10	0	0
FALSE	Medium	PMI-Byonic	PMI-Byonic (A2)	A	2	Unambiguous	TGLLCHLNDACISNPCNEGSNCDTNPVNGK	[R].tGLLcHLNDAcISNPcNEGSNcDTNPVnGK.[A]	T1(Hex(1)Pent(2)); C5(Carbamidomethyl); C11(Carbamidomethyl); C16(Carbamidomethyl); C22(Carbamidomethyl); N28(Deamidated)	1	1	Q01705	Q01705	Neurogenic locus notch homolog protein 1 OS=Mus musculus OX=10090 GN=Notch1 PE=1 SV=3	0	2	2	1	0	1	1	1	940.966	1880.92	3758.54	-499560	-938.808	0	0	1.29374e+06	HCD (High Energy Collision Dissociation)	MS2	21.2622	100	12.4258	4758	4758	4748	FP033021_3.raw	0/0		0.0740388	175.875	175.875	2.8	0.843259	0.0124572	0	0
FALSE	High	PMI-Byonic	PMI-Byonic (A2)	A	2	Unambiguous	TGLLCHLNDACISNPCNEGSNCDTNPVNGK	[R].TGLLcHLNDAcIsNPcNEGSNcDTNPVnGK.[A]	C5(Carbamidomethyl); C11(Carbamidomethyl); S13(Hex(1)Pent(2)); C16(Carbamidomethyl); C22(Carbamidomethyl); N28(Deamidated)	1	1	Q01705	Q01705	Neurogenic locus notch homolog protein 1 OS=Mus musculus OX=10090 GN=Notch1 PE=1 SV=3	0	3	3	1	0	1	1	1	1253.52	3758.55	3758.54	2.70661	0.00339097	0	0	1704836	HCD (High Energy Collision Dissociation)	MS2	0	100	12.3686	4728	4728	4726	FP033021_3.raw	0/0		11.3878	837.925	837.925	2.4	4.09417e-12	8.80741e-13	0	0
FALSE	High	PMI-Byonic	PMI-Byonic (A2)	A	2	Unambiguous	TGLLCHLNDACISNPCNEGSNCDTNPVNGK	[R].TGLLcHLNDAcIsNPcNEGSNcDTNPVnGK.[A]	C5(Carbamidomethyl); C11(Carbamidomethyl); S13(Hex(1)); C16(Carbamidomethyl); C22(Carbamidomethyl); N28(Deamidated)	1	1	Q01705	Q01705	Neurogenic locus notch homolog protein 1 OS=Mus musculus OX=10090 GN=Notch1 PE=1 SV=3	0	3	3	1	0	1	1	1	1165.49	3494.46	3494.46	1.52668	0.00177831	0	0	1.50584e+06	HCD (High Energy Collision Dissociation)	MS2	0	95.3902	12.374	4731	4731	4726	FP033021_3.raw	0/0		12.3878	858.744	858.744	5.35883	4.09438e-13	6.52993e-14	0	0
FALSE	High	PMI-Byonic	PMI-Byonic (A2)	A	2	Unambiguous	TGLLCHLNDACISNPCNEGSNCDTNPVNGK	[R].tGLLcHLNDAcISNPcNEGSNcDTNPVnGK.[A]	T1(Hex(1)Pent(2)); C5(Carbamidomethyl); C11(Carbamidomethyl); C16(Carbamidomethyl); C22(Carbamidomethyl); N28(Deamidated)	1	1	Q01705	Q01705	Neurogenic locus notch homolog protein 1 OS=Mus musculus OX=10090 GN=Notch1 PE=1 SV=3	0	4	4	1	0	1	1	1	940.39	3758.54	3758.54	-0.301195	-0.000283013	0	0	508335	HCD (High Energy Collision Dissociation)	MS2	6.95707	100	12.308	4701	4701	4693	FP033021_3.raw	0/0		8.60978	712.115	712.115	0.230953	2.45595e-09	2.2088e-10	0	0
FALSE	High	PMI-Byonic	PMI-Byonic (A2)	A	2	Unambiguous	TGLLCHLNDACISNPCNEGSNCDTNPVNGK	[R].TGLLcHLNDAcISNPcNEGSNcDtNPVnGK.[A]	C5(Carbamidomethyl); C11(Carbamidomethyl); C16(Carbamidomethyl); C22(Carbamidomethyl); T24(Hex(1)); N28(Deamidated)	1	1	Q01705	Q01705	Neurogenic locus notch homolog protein 1 OS=Mus musculus OX=10090 GN=Notch1 PE=1 SV=3	0	3	3	1	0	1	1	1	1165.49	3494.47	3494.46	3.09865	0.00360936	0	0	663004	HCD (High Energy Collision Dissociation)	MS2	0	100	12.254	4676	4676	4671	FP033021_3.raw	0/0		11.0869	809.963	809.963	1.33035	8.18702e-12	1.8509e-12	0	0
FALSE	High	PMI-Byonic	PMI-Byonic (A2)	A	2	Unambiguous	TGLLCHLNDACISNPCNEGSNCDTNPVNGK	[R].TGLLcHLNDAcIsNPcNEGSNcDTNPVnGK.[A]	C5(Carbamidomethyl); C11(Carbamidomethyl); S13(Hex(1)Pent(2)); C16(Carbamidomethyl); C22(Carbamidomethyl); N28(Deamidated)	1	1	Q01705	Q01705	Neurogenic locus notch homolog protein 1 OS=Mus musculus OX=10090 GN=Notch1 PE=1 SV=3	0	3	3	1	0	1	1	1	1253.52	3758.55	3758.54	2.60917	0.0032689	0	0	1.47054e+06	HCD (High Energy Collision Dissociation)	MS2	0	100	12.2466	4672	4672	4671	FP033021_3.raw	0/0		11.3878	848.052	848.052	2.4	4.09417e-12	7.02218e-13	0	0
FALSE	High	PMI-Byonic	PMI-Byonic (A2)	A	2	Unambiguous	TGLLCHLNDACISNPCNEGSNCDTNPVNGK	[R].tGLLcHLNDAcISNPcNEGSNcDTNPVnGK.[A]	T1(Hex(1)); C5(Carbamidomethyl); C11(Carbamidomethyl); C16(Carbamidomethyl); C22(Carbamidomethyl); N28(Deamidated)	1	1	Q01705	Q01705	Neurogenic locus notch homolog protein 1 OS=Mus musculus OX=10090 GN=Notch1 PE=1 SV=3	0	4	4	1	0	1	1	1	874.372	3494.46	3494.46	2.48348	0.0021696	0	0	238802	HCD (High Energy Collision Dissociation)	MS2	5.56462	100	12.3102	4702	4702	4693	FP033021_3.raw	0/0		7.36299	613.841	613.841	2.8	4.33521e-08	3.73458e-09	0	0
FALSE	High	PMI-Byonic	PMI-Byonic (A2)	A	2	Unambiguous	AICTCPSGYTGPACSQDVDECALGANPCEHAGK	[K].AIcTcPSGYTGPAcSQDVDEcALGANPcEHAGK.[C]	C3(Carbamidomethyl); C5(Carbamidomethyl); C14(Carbamidomethyl); C21(Carbamidomethyl); C28(Carbamidomethyl)	1	1	Q01705	Q01705	Neurogenic locus notch homolog protein 1 OS=Mus musculus OX=10090 GN=Notch1 PE=1 SV=3	0	3	3	1	0	1	1	1	1185.16	3553.46	3553.45	1.45104	0.00171873	0	0	3.84925e+06	HCD (High Energy Collision Dissociation)	MS2	0	34.8502	11.8703	4486	4486	4484	FP033021_3.raw	0/0		30.0057	1263.74	1263.74	1263.74	9.86859e-31	9.86835e-31	0	0
FALSE	High	PMI-Byonic	PMI-Byonic (A2)	A	2	Unambiguous	AICTCPSGYTGPACSQDVDECALGANPCEHAGK	[K].AIcTcPSGYTGPAcSQDVDEcALGANPcEHAGK.[C]	C3(Carbamidomethyl); C5(Carbamidomethyl); C14(Carbamidomethyl); C21(Carbamidomethyl); C28(Carbamidomethyl)	1	1	Q01705	Q01705	Neurogenic locus notch homolog protein 1 OS=Mus musculus OX=10090 GN=Notch1 PE=1 SV=3	0	4	4	1	0	1	1	1	889.122	3553.47	3553.45	3.21641	0.00285734	0	0	9420527	HCD (High Energy Collision Dissociation)	MS2	0	19.7469	11.8055	4454	4454	4451	FP033021_3.raw	0/0		30.0057	1339.13	1339.13	1339.13	9.86859e-31	9.86827e-31	0	0
FALSE	High	PMI-Byonic	PMI-Byonic (A2)	A	2	Unambiguous	AICTCPSGYTGPACSQDVDECALGANPCEHAGK	[K].AIcTcPSGYTGPAcSQDVDEcALGANPcEHAGK.[C]	C3(Carbamidomethyl); C5(Carbamidomethyl); C14(Carbamidomethyl); C21(Carbamidomethyl); C28(Carbamidomethyl)	1	1	Q01705	Q01705	Neurogenic locus notch homolog protein 1 OS=Mus musculus OX=10090 GN=Notch1 PE=1 SV=3	0	3	3	1	0	1	1	1	1185.16	3553.46	3553.45	2.2755	0.00269529	0	0	2.03136e+06	HCD (High Energy Collision Dissociation)	MS2	0	100	11.7573	4432	4432	4429	FP033021_3.raw	0/0		30.0057	1113.02	1113.02	1113.02	9.86859e-31	9.8681e-31	0	0
FALSE	High	PMI-Byonic	PMI-Byonic (A2)	A	2	Unambiguous	CLNTLGSFECQCLQGYTGPR	[K].cLnTLGsFEcQcLQGYTGPR.[C]	C1(Carbamidomethyl); N3(Oxidation); S7(Hex(1)); C10(Carbamidomethyl); C12(Carbamidomethyl)	1	1	Q01705	Q01705	Neurogenic locus notch homolog protein 1 OS=Mus musculus OX=10090 GN=Notch1 PE=1 SV=3	0	3	3	1	0	1	1	1	847.036	2539.09	2539.09	1.74308	0.00147528	0	0	4.17509e+06	HCD (High Energy Collision Dissociation)	MS2	2.41575	78.4148	14.2416	5654	5654	5650	FP033021_3.raw	0/0		8.78584	716.465	716.465	3.6	1.63743e-09	1.06199e-10	0	0
FALSE	High	PMI-Byonic	PMI-Byonic (A2)	A	2	Unambiguous	CLNTLGSFECQCLQGYTGPR	[K].cLNTLGsFEcQcLQGYTGPR.[C]	C1(Carbamidomethyl); S7(Hex(1)); C10(Carbamidomethyl); C12(Carbamidomethyl)	1	1	Q01705	Q01705	Neurogenic locus notch homolog protein 1 OS=Mus musculus OX=10090 GN=Notch1 PE=1 SV=3	0	3	3	1	0	1	1	1	841.705	2523.1	2523.09	1.72238	0.00144857	0	0	2.4452e+06	HCD (High Energy Collision Dissociation)	MS2	3.12294	100	14.2666	5668	5668	5661	FP033021_3.raw	0/0		11.2381	840.652	840.652	3.6	5.7798e-12	1.29819e-12	0	0
FALSE	High	PMI-Byonic	PMI-Byonic (A2)	A	2	Unambiguous	INEFQCQCPK	[K].INEFQcQcPK.[G]	C6(Carbamidomethyl); C8(Carbamidomethyl)	1	1	Q01705	Q01705	Neurogenic locus notch homolog protein 1 OS=Mus musculus OX=10090 GN=Notch1 PE=1 SV=3	0	2	2	1	0	1	1	1	662.293	1323.58	1323.58	-2.62865	-0.00173962	0	0	586605	HCD (High Energy Collision Dissociation)	MS2	13.3156	100	8.17594	2685	2685	2680	FP033021_3.raw	0/0		6.07955	514.941	514.941	514.941	8.32621e-07	5.81115e-08	0	0
FALSE	High	PMI-Byonic	PMI-Byonic (A2)	A	2	Unambiguous	GFNGHLCQYDVDECASTPCKNGAK	[K].GFNGHLcqYDVDEcAsTPcKnGAK.[C]	C7(Carbamidomethyl); Q8(Deamidated); C14(Carbamidomethyl); S16(Hex(1)Pent(2)); C19(Carbamidomethyl); N21(Deamidated)	1	1	Q01705	Q01705	Neurogenic locus notch homolog protein 1 OS=Mus musculus OX=10090 GN=Notch1 PE=1 SV=3	1	4	4	1	0	1	1	1	789.823	3156.27	3156.26	3.46014	0.00273027	0	0	2.13047e+06	HCD (High Energy Collision Dissociation)	MS2	0	100	10.6475	3860	3860	3857	FP033021_3.raw	0/0		13.1722	996.985	996.985	1.2	6.72719e-14	1.01993e-14	0	0
FALSE	High	PMI-Byonic	PMI-Byonic (A2)	A	2	Unambiguous	GFNGHLCQYDVDECASTPCKNGAK	[K].GFNGHLcqYDVDEcAsTPcKnGAK.[C]	C7(Carbamidomethyl); Q8(Deamidated); C14(Carbamidomethyl); S16(Hex(1)Pent(2)); C19(Carbamidomethyl); N21(Deamidated)	1	1	Q01705	Q01705	Neurogenic locus notch homolog protein 1 OS=Mus musculus OX=10090 GN=Notch1 PE=1 SV=3	1	4	4	1	0	1	1	1	789.822	3156.27	3156.26	1.68106	0.00132647	0	0	6223821	HCD (High Energy Collision Dissociation)	MS2	0	24.6841	10.7719	3924	3924	3923	FP033021_3.raw	0/0		14.469	1020.11	1020.11	1.2	3.39647e-15	6.84763e-16	0	0
FALSE	High	PMI-Byonic	PMI-Byonic (A2)	A	2	Unambiguous	GFNGHLCQYDVDECASTPCKNGAK	[K].GFNGHLcqYDVDEcAsTPcKnGAK.[C]	C7(Carbamidomethyl); Q8(Deamidated); C14(Carbamidomethyl); S16(Hex(1)Pent(2)); C19(Carbamidomethyl); N21(Deamidated)	1	1	Q01705	Q01705	Neurogenic locus notch homolog protein 1 OS=Mus musculus OX=10090 GN=Notch1 PE=1 SV=3	1	3	3	1	0	1	1	1	1052.76	3156.27	3156.26	4.21857	0.00443831	0	0	544832	HCD (High Energy Collision Dissociation)	MS2	0	100	10.7925	3936	3936	3934	FP033021_3.raw	0/0		11.598	946.096	946.096	1.2	2.52368e-12	3.29469e-13	0	0
FALSE	High	PMI-Byonic	PMI-Byonic (A2)	A	2	Unambiguous	GFNGHLCQYDVDECASTPCKNGAK	[K].GFNGHLcqYDVDEcAsTPcKnGAK.[C]	C7(Carbamidomethyl); Q8(Deamidated); C14(Carbamidomethyl); S16(Hex(1)Pent(2)); C19(Carbamidomethyl); N21(Deamidated)	1	1	Q01705	Q01705	Neurogenic locus notch homolog protein 1 OS=Mus musculus OX=10090 GN=Notch1 PE=1 SV=3	1	4	4	1	0	1	1	1	789.821	3156.26	3156.26	0.752846	0.000594045	0	0	1.16534e+06	HCD (High Energy Collision Dissociation)	MS2	5.12689	100	10.3851	3731	3731	3725	FP033021_3.raw	0/0		13.4732	992.235	992.235	1.2	3.3636e-14	4.49205e-15	0	0
FALSE	High	PMI-Byonic	PMI-Byonic (A2)	A	2	Unambiguous	GFNGHLCQYDVDECASTPCKNGAK	[K].GFNGHLcQYDVDEcAsTPcKnGAK.[C]	C7(Carbamidomethyl); C14(Carbamidomethyl); S16(Hex(1)Pent(2)); C19(Carbamidomethyl); N21(Deamidated)	1	1	Q01705	Q01705	Neurogenic locus notch homolog protein 1 OS=Mus musculus OX=10090 GN=Notch1 PE=1 SV=3	1	4	4	1	0	1	1	1	789.575	3155.28	3155.28	0.639303	0.000504295	0	0	1.58181e+06	HCD (High Energy Collision Dissociation)	MS2	2.26801	100	9.92871	3515	3515	3505	FP033021_3.raw	0/0		30.0057	1198.7	1198.7	1.2	9.86859e-31	9.86761e-31	0	0
FALSE	High	PMI-Byonic	PMI-Byonic (A2)	A	2	Unambiguous	GFNGHLCQYDVDECASTPCKNGAK	[K].GFNGHLcqYDVDEcAsTPcKnGAK.[C]	C7(Carbamidomethyl); Q8(Deamidated); C14(Carbamidomethyl); S16(Hex(1)Pent(2)); C19(Carbamidomethyl); N21(Deamidated)	1	1	Q01705	Q01705	Neurogenic locus notch homolog protein 1 OS=Mus musculus OX=10090 GN=Notch1 PE=1 SV=3	1	4	4	1	0	1	1	1	789.82	3156.26	3156.26	-1.02623	-0.000809764	0	0	779021	HCD (High Energy Collision Dissociation)	MS2	9.52215	100	10.8827	3982	3982	3978	FP033021_3.raw	0/0		10.4729	829.755	829.755	1.2	3.36559e-11	7.01253e-12	0	0
FALSE	High	PMI-Byonic	PMI-Byonic (A2)	A	2	Unambiguous	GFNGHLCQYDVDECASTPCKNGAK	[K].GFnGHLcQYDVDEcAsTPcKNGAK.[C]	N3(Deamidated); C7(Carbamidomethyl); C14(Carbamidomethyl); S16(Hex(1)Pent(2)); C19(Carbamidomethyl)	1	1	Q01705	Q01705	Neurogenic locus notch homolog protein 1 OS=Mus musculus OX=10090 GN=Notch1 PE=1 SV=3	1	4	4	1	0	1	1	1	789.825	3156.28	3155.28	317.182	0.250199	0	0	1.59662e+06	HCD (High Energy Collision Dissociation)	MS2	25.0627	100	10.5259	3800	3800	3791	FP033021_3.raw	0/0		7.64901	653.547	653.547	1.2	2.24385e-08	2.31548e-09	0	0
FALSE	High	PMI-Byonic	PMI-Byonic (A2)	A	2	Unambiguous	HGGTCQDRDNSYLCLCLK	[R].HGGtcQDRDNSYLcLcLK.[G]	T4(Fuc(1)); C5(Carbamidomethyl); C14(Carbamidomethyl); C16(Carbamidomethyl)	1	1	Q01705	Q01705	Neurogenic locus notch homolog protein 1 OS=Mus musculus OX=10090 GN=Notch1 PE=1 SV=3	1	3	3	1	0	1	1	1	781.679	2343.02	2343.02	2.51919	0.0019675	0	0	1.63321e+06	HCD (High Energy Collision Dissociation)	MS2	23.5346	100	11.0048	4050	4050	4044	FP033021_3.raw	0/0		4.80172	528.76	528.76	6.8	1.57861e-05	6.3397e-07	0	0
[truncated: 7 more columns]

## Sheet: FP040121_5
Checked	Confidence	Identifying Node Type	Identifying Node	Search ID	Identifying Node No	PSM Ambiguity	Sequence	Annotated Sequence	Modifications	# Protein Groups	# Proteins	Master Protein Accessions	Protein Accessions	Protein Descriptions	# Missed Cleavages	Charge	Original Precursor Charge	DeltaScore	DeltaCn	Rank	Search Engine Rank	Concatenated Rank	m/z [Da]	MH+ [Da]	Theo. MH+ [Da]	DeltaM [ppm]	Deltam/z [Da]	Matched Ions	Total Ions	Intensity	Activation Type	MS Order	Isolation Interference [%]	Ion Inject Time [ms]	RT [min]	First Scan	Last Scan	Master Scan(s)	Spectrum File	Ions Matched	Annotation	|Log Prob|	Byonic Score	Delta Byonic Score	Delta Mod Score	PEP 2D	q-Value 2D	FDR 2D	Peptide Group FDR 2D
FALSE	High	PMI-Byonic	PMI-Byonic (A2)	A	2	Unambiguous	CSQPSGTCLNGGR	[R].cSQPSGTcLNGGR.[C]	C1(Carbamidomethyl); C8(Carbamidomethyl)	1	1	Q01705	Q01705	Neurogenic locus notch homolog protein 1 OS=Mus musculus OX=10090 GN=Notch1 PE=1 SV=3	0	2	2	1	0	1	1	1	697.304	1393.6	1393.59	4.33965	0.00302385	0	0	72019.6	HCD (High Energy Collision Dissociation)	MS2	25.6538	100	6.26008	2459	2459	2455	FP040121_5.raw	0/0		4.07376	302.065	302.065	302.065	8.43794e-05	5.20486e-06	0	0
FALSE	High	PMI-Byonic	PMI-Byonic (A2)	A	2	Unambiguous	CSQPSGTCLNGGR	[R].cSQPSGTcLNGGR.[C]	C1(Carbamidomethyl); C8(Carbamidomethyl)	1	1	Q01705	Q01705	Neurogenic locus notch homolog protein 1 OS=Mus musculus OX=10090 GN=Notch1 PE=1 SV=3	0	2	2	1	0	1	1	1	697.302	1393.6	1393.59	1.62424	0.00113176	0	0	336810	HCD (High Energy Collision Dissociation)	MS2	0	100	6.37762	2508	2508	2505	FP040121_5.raw	0/0		6.83163	546.654	546.654	546.654	1.47357e-07	2.02779e-08	0	0
FALSE	High	PMI-Byonic	PMI-Byonic (A2)	A	2	Unambiguous	CSQPSGTCLNGGR	[R].cSQPSGTcLNGGR.[C]	C1(Carbamidomethyl); C8(Carbamidomethyl)	1	1	Q01705	Q01705	Neurogenic locus notch homolog protein 1 OS=Mus musculus OX=10090 GN=Notch1 PE=1 SV=3	0	2	2	1	0	1	1	1	697.302	1393.6	1393.59	0.748298	0.000521412	0	0	97592.2	HCD (High Energy Collision Dissociation)	MS2	61.503	100	6.49346	2556	2556	2554	FP040121_5.raw	0/0		4.55398	320.868	320.868	320.868	2.7927e-05	1.47662e-06	0	0
FALSE	High	PMI-Byonic	PMI-Byonic (A2)	A	2	Unambiguous	CSQPSGTCLNGGR	[R].cSQPSGTcLnGGR.[C]	C1(Carbamidomethyl); C8(Carbamidomethyl); N10(Deamidated)	1	1	Q01705	Q01705	Neurogenic locus notch homolog protein 1 OS=Mus musculus OX=10090 GN=Notch1 PE=1 SV=3	0	2	2	1	0	1	1	1	697.793	1394.58	1394.58	-0.132721	-9.25452e-05	0	0	398260	HCD (High Energy Collision Dissociation)	MS2	0	100	6.75164	2665	2665	2661	FP040121_5.raw	0/0		6.90474	567.575	567.575	65.108	1.24525e-07	1.24515e-08	0	0
FALSE	High	PMI-Byonic	PMI-Byonic (A2)	A	2	Unambiguous	CSQPSGTCLNGGR	[R].cSQPSGTcLnGGR.[C]	C1(Carbamidomethyl); C8(Carbamidomethyl); N10(Deamidated)	1	1	Q01705	Q01705	Neurogenic locus notch homolog protein 1 OS=Mus musculus OX=10090 GN=Notch1 PE=1 SV=3	0	2	2	1	0	1	1	1	697.795	1394.58	1394.58	2.31818	0.00161644	0	0	1436373	HCD (High Energy Collision Dissociation)	MS2	0	100	6.87103	2714	2714	2712	FP040121_5.raw	0/0		8.74972	621.948	621.948	81.8841	1.77943e-09	3.68075e-10	0	0
FALSE	High	PMI-Byonic	PMI-Byonic (A2)	A	2	Unambiguous	CSQPSGTCLNGGR	[R].cSQPSGTcLnGGR.[C]	C1(Carbamidomethyl); C8(Carbamidomethyl); N10(Deamidated)	1	1	Q01705	Q01705	Neurogenic locus notch homolog protein 1 OS=Mus musculus OX=10090 GN=Notch1 PE=1 SV=3	0	2	2	1	0	1	1	1	697.794	1394.58	1394.58	0.742599	0.000517806	0	0	291191	HCD (High Energy Collision Dissociation)	MS2	7.60308	100	6.99682	2768	2768	2763	FP040121_5.raw	0/0		6.51873	440.328	440.328	45.7058	3.02881e-07	2.81564e-08	0	0
FALSE	High	PMI-Byonic	PMI-Byonic (A2)	A	2	Unambiguous	CSQPSGTCLNGGR	[R].cSQPSGTcLnGGR.[C]	C1(Carbamidomethyl); C8(Carbamidomethyl); N10(Deamidated)	1	1	Q01705	Q01705	Neurogenic locus notch homolog protein 1 OS=Mus musculus OX=10090 GN=Notch1 PE=1 SV=3	0	2	2	1	0	1	1	1	697.795	1394.58	1394.58	2.49324	0.00173851	0	0	349995	HCD (High Energy Collision Dissociation)	MS2	29.7658	100	7.11972	2819	2819	2817	FP040121_5.raw	0/0		6.37198	493.003	493.003	60.6822	4.24642e-07	4.08533e-08	0	0
FALSE	High	PMI-Byonic	PMI-Byonic (A2)	A	2	Unambiguous	CSQPSGTCLNGGR	[R].cSQPSGTcLnGGR.[C]	C1(Carbamidomethyl); C8(Carbamidomethyl); N10(Deamidated)	1	1	Q01705	Q01705	Neurogenic locus notch homolog protein 1 OS=Mus musculus OX=10090 GN=Notch1 PE=1 SV=3	0	2	2	1	0	1	1	1	697.794	1394.58	1394.58	1.88052	0.00131126	0	0	89353.9	HCD (High Energy Collision Dissociation)	MS2	0	100	7.23997	2869	2869	2867	FP040121_5.raw	0/0		6.49853	456.429	456.429	62.9405	3.17303e-07	3.3612e-08	0	0
FALSE	High	PMI-Byonic	PMI-Byonic (A2)	A	2	Unambiguous	CQDSNPCLSTPCK	[R].cQDSnPcLsTPcK.[N]	C1(Carbamidomethyl); N5(Oxidation); C7(Carbamidomethyl); S9(Fuc(1)); C12(Carbamidomethyl)	1	1	Q01705	Q01705	Neurogenic locus notch homolog protein 1 OS=Mus musculus OX=10090 GN=Notch1 PE=1 SV=3	0	2	2	1	0	1	1	1	864.848	1728.69	1728.69	1.31596	0.00113744	0	0	396803	HCD (High Energy Collision Dissociation)	MS2	13.7957	100	7.86576	3138	3138	3131	FP040121_5.raw	0/0		4.11665	368.308	368.308	0	7.6445e-05	2.99894e-06	0	0
FALSE	High	PMI-Byonic	PMI-Byonic (A2)	A	2	Unambiguous	NAGTCHVVDHGGTVDYACSCPLGFSGPLCLTPLDNACLANPCR	[K].NAGTcHVVDHGGTVDYAcscPLGFSGPLcLTPLDNAcLANPcR.[N]	C5(Carbamidomethyl); C18(Carbamidomethyl); S19(Fuc(1)); C20(Carbamidomethyl); C29(Carbamidomethyl); C37(Carbamidomethyl); C42(Carbamidomethyl)	1	1	Q01705	Q01705	Neurogenic locus notch homolog protein 1 OS=Mus musculus OX=10090 GN=Notch1 PE=1 SV=3	0	4	4	1	0	1	1	1	1213.29	4850.14	4850.12	4.00072	0.004851	0	0	556891	HCD (High Energy Collision Dissociation)	MS2	0	100	16.2423	6987	6987	6984	FP040121_5.raw	0/0		15.9603	1133.13	1133.13	0	1.09563e-16	2.19122e-17	0	0
FALSE	High	PMI-Byonic	PMI-Byonic (A2)	A	2	Unambiguous	NAGTCHVVDHGGTVDYACSCPLGFSGPLCLTPLDNACLANPCR	[K].NAGtcHVVDHGGTVDYAcScPLGFSGPLcLTPLDNAcLANPcR.[N]	T4(Fuc(1)); C5(Carbamidomethyl); C18(Carbamidomethyl); C20(Carbamidomethyl); C29(Carbamidomethyl); C37(Carbamidomethyl); C42(Carbamidomethyl)	1	1	Q01705	Q01705	Neurogenic locus notch homolog protein 1 OS=Mus musculus OX=10090 GN=Notch1 PE=1 SV=3	0	4	4	1	0	1	1	1	1213.29	4850.13	4850.12	2.99398	0.00363029	0	0	360880	HCD (High Energy Collision Dissociation)	MS2	55.4448	100	16.3669	7041	7041	7039	FP040121_5.raw	0/0		13.9781	976.294	976.294	5.66492	1.05181e-14	1.77125e-15	0	0
FALSE	High	PMI-Byonic	PMI-Byonic (A2)	A	2	Unambiguous	NGGTCDLLTLTEYK	[R].nGGTcDLLTLtEYK.[C]	N1(Deamidated); C5(Carbamidomethyl); T11(Fuc(1))	1	1	Q01705	Q01705	Neurogenic locus notch homolog protein 1 OS=Mus musculus OX=10090 GN=Notch1 PE=1 SV=3	0	2	2	1	0	1	1	1	866.406	1731.8	1731.8	2.84272	0.00246151	0	0	963490	HCD (High Energy Collision Dissociation)	MS2	10.0279	100	16.2707	6999	6999	6995	FP040121_5.raw	0/0		11.658	796.086	796.086	0.383427	2.19806e-12	2.84947e-13	0	0
FALSE	High	PMI-Byonic	PMI-Byonic (A2)	A	2	Unambiguous	NGGTCDLLTLTEYK	[R].NGGTcDLLTLtEYK.[C]	C5(Carbamidomethyl); T11(Fuc(1))	1	1	Q01705	Q01705	Neurogenic locus notch homolog protein 1 OS=Mus musculus OX=10090 GN=Notch1 PE=1 SV=3	0	2	2	1	0	1	1	1	865.915	1730.82	1730.82	4.25906	0.00368582	0	0	2.97284e+06	HCD (High Energy Collision Dissociation)	MS2	0	57.9138	14.5922	6249	6249	6247	FP040121_5.raw	0/0		9.54146	685.887	685.887	8.67033	2.87438e-10	7.91757e-11	0	0
FALSE	High	PMI-Byonic	PMI-Byonic (A2)	A	2	Unambiguous	NGGTCDLLTLTEYK	[R].NGGTcDLLTLtEYK.[C]	C5(Carbamidomethyl); T11(Fuc(1))	1	1	Q01705	Q01705	Neurogenic locus notch homolog protein 1 OS=Mus musculus OX=10090 GN=Notch1 PE=1 SV=3	0	2	2	1	0	1	1	1	865.915	1730.82	1730.82	4.04748	0.00350272	0	0	3.30554e+06	HCD (High Energy Collision Dissociation)	MS2	0	47.4258	14.473	6196	6196	6192	FP040121_5.raw	0/0		10.5415	748.149	748.149	12.4919	2.87438e-11	3.31122e-12	0	0
FALSE	High	PMI-Byonic	PMI-Byonic (A2)	A	2	Unambiguous	NGGTCDLLTLTEYK	[R].NGGTcDLLTLTEYK.[C]	C5(Carbamidomethyl)	1	1	Q01705	Q01705	Neurogenic locus notch homolog protein 1 OS=Mus musculus OX=10090 GN=Notch1 PE=1 SV=3	0	2	2	1	0	1	1	1	792.88	1584.75	1584.76	-3.40632	-0.0026991	0	0	1.89976e+06	HCD (High Energy Collision Dissociation)	MS2	3.7411	84.0908	16.4203	7064	7064	7061	FP040121_5.raw	0/0		1.77235	310.593	310.593	310.593	0.0168908	0.000651381	0	0
FALSE	High	PMI-Byonic	PMI-Byonic (A2)	A	2	Unambiguous	NGGTCDLLTLTEYK	[R].nGGTcDLLtLTEYK.[C]	N1(Deamidated); C5(Carbamidomethyl); T9(Fuc(1))	1	1	Q01705	Q01705	Neurogenic locus notch homolog protein 1 OS=Mus musculus OX=10090 GN=Notch1 PE=1 SV=3	0	3	3	1	0	1	1	1	577.941	1731.81	1731.8	4.80861	0.00277585	0	0	644492	HCD (High Energy Collision Dissociation)	MS2	8.00511	100	16.3216	7021	7021	7017	FP040121_5.raw	0/0		6.23577	597.266	597.266	0	5.81076e-07	5.79805e-08	0	0
FALSE	Medium	PMI-Byonic	PMI-Byonic (A2)	A	2	Unambiguous	NGGTCDLLTLTEYK	[R].nGGTcDLLtLTEYK.[C]	N1(Deamidated); C5(Carbamidomethyl); T9(Fuc(1))	1	1	Q01705	Q01705	Neurogenic locus notch homolog protein 1 OS=Mus musculus OX=10090 GN=Notch1 PE=1 SV=3	0	3	3	1	0	1	1	1	577.939	1731.8	1731.8	2.5483	0.00147105	0	0	0	HCD (High Energy Collision Dissociation)	MS2		100	16.4427	7074	7074	7072	FP040121_5.raw	0/0		0.0816333	47.7886	47.7886	0	0.828642	0.0210827	0.010989	0
FALSE	High	PMI-Byonic	PMI-Byonic (A2)	A	2	Unambiguous	NGGTCDLLTLTEYK	[R].nGGTcDLLTLtEYK.[C]	N1(Deamidated); C5(Carbamidomethyl); T11(Fuc(1))	1	1	Q01705	Q01705	Neurogenic locus notch homolog protein 1 OS=Mus musculus OX=10090 GN=Notch1 PE=1 SV=3	0	2	2	1	0	1	1	1	866.405	1731.8	1731.8	2.13785	0.00185116	0	0	4647323	HCD (High Energy Collision Dissociation)	MS2	4.07264	33.7341	16.3906	7051	7051	7050	FP040121_5.raw	0/0		12.7497	821.071	821.071	0.40406	1.77931e-13	4.58106e-14	0	0
FALSE	High	PMI-Byonic	PMI-Byonic (A2)	A	2	Unambiguous	NGGTCDLLTLTEYK	[R].nGGTcDLLTLtEYK.[C]	N1(Deamidated); C5(Carbamidomethyl); T11(Fuc(1))	1	1	Q01705	Q01705	Neurogenic locus notch homolog protein 1 OS=Mus musculus OX=10090 GN=Notch1 PE=1 SV=3	0	2	2	1	0	1	1	1	866.407	1731.81	1731.8	4.32296	0.00374325	0	0	1.39014e+06	HCD (High Energy Collision Dissociation)	MS2	0	100	15.576	6692	6692	6687	FP040121_5.raw	0/0		11.5415	764.318	764.318	6.00055	2.8744e-12	5.43889e-13	0	0
FALSE	High	PMI-Byonic	PMI-Byonic (A2)	A	2	Unambiguous	CRCPPGWSGK	[K].cRcPPGWSGK.[S]	C1(Carbamidomethyl); C3(Carbamidomethyl)	1	1	Q01705	Q01705	Neurogenic locus notch homolog protein 1 OS=Mus musculus OX=10090 GN=Notch1 PE=1 SV=3	1	3	3	1	0	1	1	1	401.567	1202.69	1204.54	-1533.49	-0.615713	0	0	112635	HCD (High Energy Collision Dissociation)	MS2	71.9513	100	6.20035	2434	2434	2432	FP040121_5.raw	0/0		2.20761	299.598	299.598	299.598	0.00619995	0.000310235	0	0
FALSE	High	PMI-Byonic	PMI-Byonic (A2)	A	2	Unambiguous	CRCPPGWSGK	[K].cRcPPGWSGK.[S]	C1(Carbamidomethyl); C3(Carbamidomethyl)	1	1	Q01705	Q01705	Neurogenic locus notch homolog protein 1 OS=Mus musculus OX=10090 GN=Notch1 PE=1 SV=3	1	3	3	1	0	1	1	1	402.184	1204.54	1204.54	3.06471	0.00123052	0	0	123471	HCD (High Energy Collision Dissociation)	MS2	0	100	5.9095	2315	2315	2309	FP040121_5.raw	0/0		4.46101	366.809	366.809	366.809	3.45934e-05	1.94972e-06	0	0
FALSE	High	PMI-Byonic	PMI-Byonic (A2)	A	2	Unambiguous	CRCPPGWSGK	[K].cRcPPGWSGK.[S]	C1(Carbamidomethyl); C3(Carbamidomethyl)	1	1	Q01705	Q01705	Neurogenic locus notch homolog protein 1 OS=Mus musculus OX=10090 GN=Notch1 PE=1 SV=3	1	3	3	1	0	1	1	1	402.184	1204.54	1204.54	2.76069	0.00110845	0	0	131185	HCD (High Energy Collision Dissociation)	MS2	40.7615	100	5.77639	2259	2259	2256	FP040121_5.raw	0/0		3.13232	356.035	356.035	356.035	0.000737368	3.39507e-05	0	0
FALSE	High	PMI-Byonic	PMI-Byonic (A2)	A	2	Unambiguous	CRCPPGWSGK	[K].cRcPPGWSGK.[S]	C1(Carbamidomethyl); C3(Carbamidomethyl)	1	1	Q01705	Q01705	Neurogenic locus notch homolog protein 1 OS=Mus musculus OX=10090 GN=Notch1 PE=1 SV=3	1	3	3	1	0	1	1	1	402.184	1204.54	1204.54	2.07663	0.000833789	0	0	162876	HCD (High Energy Collision Dissociation)	MS2	9.91849	100	5.65294	2209	2209	2208	FP040121_5.raw	0/0		5.99914	440.89	440.89	440.89	1.00197e-06	9.52716e-08	0	0
FALSE	High	PMI-Byonic	PMI-Byonic (A2)	A	2	Unambiguous	CRCPPGWSGK	[K].cRcPPGWSGK.[S]	C1(Carbamidomethyl); C3(Carbamidomethyl)	1	1	Q01705	Q01705	Neurogenic locus notch homolog protein 1 OS=Mus musculus OX=10090 GN=Notch1 PE=1 SV=3	1	3	3	1	0	1	1	1	402.184	1204.54	1204.54	2.83669	0.00113897	0	0	49523.9	HCD (High Energy Collision Dissociation)	MS2	39.797	100	5.54543	2166	2166	2164	FP040121_5.raw	0/0		2.37077	237.922	237.922	237.922	0.00425822	0.000131017	0	0
FALSE	High	PMI-Byonic	PMI-Byonic (A2)	A	2	Unambiguous	CRCPPGWSGK	[K].cRcPPGWSGK.[S]	C1(Carbamidomethyl); C3(Carbamidomethyl)	1	1	Q01705	Q01705	Neurogenic locus notch homolog protein 1 OS=Mus musculus OX=10090 GN=Notch1 PE=1 SV=3	1	3	3	1	0	1	1	1	402.184	1204.54	1204.54	2.30465	0.000925342	0	0	113636	HCD (High Energy Collision Dissociation)	MS2	48.8395	100	7.30976	2899	2899	2892	FP040121_5.raw	0/0		1.59542	242.068	242.068	242.068	0.0253854	0.000938985	0	0
FALSE	High	PMI-Byonic	PMI-Byonic (A2)	A	2	Unambiguous	SCQQADPCASNPCANGGQCLPFESSYICR	[K].ScQQADPcAsnPcAnGGQcLPFESSYIcR.[C]	C2(Carbamidomethyl); C8(Carbamidomethyl); S10(Fuc(1)); N11(Oxidation); C13(Carbamidomethyl); N15(Deamidated); C19(Carbamidomethyl); C28(Carbamidomethyl)	1	1	Q01705	Q01705	Neurogenic locus notch homolog protein 1 OS=Mus musculus OX=10090 GN=Notch1 PE=1 SV=3	0	3	3	1	0	1	1	1	1166.47	3497.41	3497.38	7.5418	0.00879218	0	0	633360	HCD (High Energy Collision Dissociation)	MS2	0	100	14.1082	6028	6028	6027	FP040121_5.raw	0/0		6.96945	648.072	648.072	3.6	1.07288e-07	7.50309e-09	0	0
FALSE	High	PMI-Byonic	PMI-Byonic (A2)	A	2	Unambiguous	CPPGFHGPTCRQDVNECSQNPGLCR	[R].cPPGFHGPTcRQDVNEcSQNPGLcR.[H]	C1(Carbamidomethyl); C10(Carbamidomethyl); C17(Carbamidomethyl); C24(Carbamidomethyl)	1	1	Q01705	Q01705	Neurogenic locus notch homolog protein 1 OS=Mus musculus OX=10090 GN=Notch1 PE=1 SV=3	1	3	3	1	0	1	1	1	981.758	2943.26	2943.25	2.71559	0.00266422	0	0	280072	HCD (High Energy Collision Dissociation)	MS2	0	100	9.94622	4086	4086	4080	FP040121_5.raw	0/0		2.75099	423.365	423.365	423.365	0.00177422	5.62619e-05	0	0
FALSE	High	PMI-Byonic	PMI-Byonic (A2)	A	2	Unambiguous	CPPGFHGPTCRQDVNECSQNPGLCR	[R].cPPGFHGPTcRQDVNEcSQNPGLcR.[H]	C1(Carbamidomethyl); C10(Carbamidomethyl); C17(Carbamidomethyl); C24(Carbamidomethyl)	1	1	Q01705	Q01705	Neurogenic locus notch homolog protein 1 OS=Mus musculus OX=10090 GN=Notch1 PE=1 SV=3	1	4	4	1	0	1	1	1	736.57	2943.26	2943.25	2.81471	0.0020711	0	0	3.07761e+06	HCD (High Energy Collision Dissociation)	MS2	0.531265	52.4894	9.96061	4092	4092	4091	FP040121_5.raw	0/0		10.3473	779.059	779.059	779.059	4.49459e-11	6.51386e-12	0	0
FALSE	High	PMI-Byonic	PMI-Byonic (A2)	A	2	Unambiguous	CPPGFHGPTCRQDVNECSQNPGLCR	[R].cPPGFHGPTcRQDVNEcSQNPGLcR.[H]	C1(Carbamidomethyl); C10(Carbamidomethyl); C17(Carbamidomethyl); C24(Carbamidomethyl)	1	1	Q01705	Q01705	Neurogenic locus notch homolog protein 1 OS=Mus musculus OX=10090 GN=Notch1 PE=1 SV=3	1	4	4	1	0	1	1	1	736.571	2943.26	2943.25	4.3078	0.00316973	0	0	4.8632e+06	HCD (High Energy Collision Dissociation)	MS2	0.76379	39.3276	10.0828	4147	4147	4146	FP040121_5.raw	0/0		10.139	789.058	789.058	789.058	7.26027e-11	1.34819e-11	0	0
FALSE	High	PMI-Byonic	PMI-Byonic (A2)	A	2	Unambiguous	CPPGFHGPTCRQDVNECSQNPGLCR	[R].cPPGFHGPTcRQDVNEcSQNPGLcR.[H]	C1(Carbamidomethyl); C10(Carbamidomethyl); C17(Carbamidomethyl); C24(Carbamidomethyl)	1	1	Q01705	Q01705	Neurogenic locus notch homolog protein 1 OS=Mus musculus OX=10090 GN=Notch1 PE=1 SV=3	1	4	4	1	0	1	1	1	736.571	2943.26	2943.25	3.976	0.00292559	0	0	2.49745e+06	HCD (High Energy Collision Dissociation)	MS2	0	54.0939	10.206	4203	4203	4201	FP040121_5.raw	0/0		11.2555	808.446	808.446	808.446	5.55213e-12	9.99179e-13	0	0
FALSE	High	PMI-Byonic	PMI-Byonic (A2)	A	2	Unambiguous	CPPGFHGPTCRQDVNECSQNPGLCR	[R].cPPGFHGPTcRQDVNEcSQNPGLcR.[H]	C1(Carbamidomethyl); C10(Carbamidomethyl); C17(Carbamidomethyl); C24(Carbamidomethyl)	1	1	Q01705	Q01705	Neurogenic locus notch homolog protein 1 OS=Mus musculus OX=10090 GN=Notch1 PE=1 SV=3	1	4	4	1	0	1	1	1	736.57	2943.26	2943.25	3.1465	0.00231524	0	0	1.47567e+06	HCD (High Energy Collision Dissociation)	MS2	4.37117	100	10.329	4259	4259	4256	FP040121_5.raw	0/0		10.3473	772.866	772.866	772.866	4.49459e-11	9.25898e-12	0	0
FALSE	High	PMI-Byonic	PMI-Byonic (A2)	A	2	Unambiguous	CPPGFHGPTCRQDVNECSQNPGLCR	[R].cPPGFHGPTcRQDVNEcSQNPGLcR.[H]	C1(Carbamidomethyl); C10(Carbamidomethyl); C17(Carbamidomethyl); C24(Carbamidomethyl)	1	1	Q01705	Q01705	Neurogenic locus notch homolog protein 1 OS=Mus musculus OX=10090 GN=Notch1 PE=1 SV=3	1	4	4	1	0	1	1	1	736.57	2943.26	2943.25	2.89766	0.00213213	0	0	1.22844e+06	HCD (High Energy Collision Dissociation)	MS2	0	100	10.4438	4313	4313	4311	FP040121_5.raw	0/0		8.25554	696.797	696.797	696.797	5.55208e-09	8.18568e-10	0	0
FALSE	High	PMI-Byonic	PMI-Byonic (A2)	A	2	Unambiguous	CPPGFHGPTCRQDVNECSQNPGLCR	[R].cPPGFHGPTcRQDVNEcSQNPGLcR.[H]	C1(Carbamidomethyl); C10(Carbamidomethyl); C17(Carbamidomethyl); C24(Carbamidomethyl)	1	1	Q01705	Q01705	Neurogenic locus notch homolog protein 1 OS=Mus musculus OX=10090 GN=Notch1 PE=1 SV=3	1	4	4	1	0	1	1	1	736.572	2943.27	2943.25	5.55204	0.00408526	0	0	538430	HCD (High Energy Collision Dissociation)	MS2	0	100	10.5708	4372	4372	4366	FP040121_5.raw	0/0		7.13905	615.273	615.273	615.273	7.26027e-08	5.23527e-09	0	0
FALSE	High	PMI-Byonic	PMI-Byonic (A2)	A	2	Unambiguous	CPPGFHGPTCR	[R].cPPGFHGPTcR.[Q]	C1(Carbamidomethyl); C10(Carbamidomethyl)	1	1	Q01705	Q01705	Neurogenic locus notch homolog protein 1 OS=Mus musculus OX=10090 GN=Notch1 PE=1 SV=3	0	2	2	1	0	1	1	1	643.283	1285.56	1285.56	1.87734	0.00120671	0	0	0	HCD (High Energy Collision Dissociation)	MS2		100	8.12843	3253	3253	3244	FP040121_5.raw	0/0		6.14522	569.654	516.81	516.81	7.15782e-07	7.96388e-08	0	0
FALSE	High	PMI-Byonic	PMI-Byonic (A2)	A	2	Unambiguous	CPPGFHGPTCR	[R].cPPGFHGPTcR.[Q]	C1(Carbamidomethyl); C10(Carbamidomethyl)	1	1	Q01705	Q01705	Neurogenic locus notch homolog protein 1 OS=Mus musculus OX=10090 GN=Notch1 PE=1 SV=3	0	3	3	1	0	1	1	1	429.191	1285.56	1285.56	0.846114	0.000362576	0	0	870058	HCD (High Energy Collision Dissociation)	MS2	0	100	8.33628	3347	3347	3345	FP040121_5.raw	0/0		8.76992	649.8	649.8	649.8	1.69855e-09	2.7963e-10	0	0
FALSE	High	PMI-Byonic	PMI-Byonic (A2)	A	2	Unambiguous	CPPGFHGPTCR	[R].cPPGFHGPTcR.[Q]	C1(Carbamidomethyl); C10(Carbamidomethyl)	1	1	Q01705	Q01705	Neurogenic locus notch homolog protein 1 OS=Mus musculus OX=10090 GN=Notch1 PE=1 SV=3	0	3	3	1	0	1	1	1	429.191	1285.56	1285.56	0.418815	0.00017947	0	0	3.52879e+06	HCD (High Energy Collision Dissociation)	MS2	28.0522	38.3117	8.22479	3297	3297	3294	FP040121_5.raw	0/0		9.76992	658.293	658.293	658.293	1.69855e-10	4.64024e-11	0	0
FALSE	High	PMI-Byonic	PMI-Byonic (A2)	A	2	Unambiguous	CPPGFHGPTCR	[R].cPPGFHGPTcR.[Q]	C1(Carbamidomethyl); C10(Carbamidomethyl)	1	1	Q01705	Q01705	Neurogenic locus notch homolog protein 1 OS=Mus musculus OX=10090 GN=Notch1 PE=1 SV=3	0	3	3	1	0	1	1	1	429.191	1285.56	1285.56	0.418815	0.00017947	0	0	5674450	HCD (High Energy Collision Dissociation)	MS2	1.52093	15.9816	8.08734	3234	3234	3233	FP040121_5.raw	0/0		9.76992	664.552	662.397	662.397	1.69855e-10	3.95439e-11	0	0
FALSE	High	PMI-Byonic	PMI-Byonic (A2)	A	2	Unambiguous	CPPGFHGPTCR	[R].cPPGFHGPTcR.[Q]	C1(Carbamidomethyl); C10(Carbamidomethyl)	1	1	Q01705	Q01705	Neurogenic locus notch homolog protein 1 OS=Mus musculus OX=10090 GN=Notch1 PE=1 SV=3	0	3	3	1	0	1	1	1	429.191	1285.56	1285.56	1.05976	0.000454128	0	0	6.29594e+06	HCD (High Energy Collision Dissociation)	MS2	5.01985	26.047	7.97929	3187	3187	3186	FP040121_5.raw	0/0		9.76992	698.674	688.01	688.01	1.69855e-10	3.18786e-11	0	0
FALSE	High	PMI-Byonic	PMI-Byonic (A2)	A	2	Unambiguous	CPPGFHGPTCR	[R].cPPGFHGPTcR.[Q]	C1(Carbamidomethyl); C10(Carbamidomethyl)	1	1	Q01705	Q01705	Neurogenic locus notch homolog protein 1 OS=Mus musculus OX=10090 GN=Notch1 PE=1 SV=3	0	2	2	1	0	1	1	1	643.282	1285.56	1285.56	0.358058	0.000230152	0	0	386789	HCD (High Energy Collision Dissociation)	MS2	0	100	7.93886	3170	3170	3164	FP040121_5.raw	0/0		8.10094	621.688	563.394	563.394	7.92605e-09	1.00081e-09	0	0
FALSE	High	PMI-Byonic	PMI-Byonic (A2)	A	2	Unambiguous	CPPGFHGPTCR	[R].cPPGFHGPTcR.[Q]	C1(Carbamidomethyl); C10(Carbamidomethyl)	1	1	Q01705	Q01705	Neurogenic locus notch homolog protein 1 OS=Mus musculus OX=10090 GN=Notch1 PE=1 SV=3	0	3	3	1	0	1	1	1	429.191	1285.56	1285.56	0.632465	0.000271023	0	0	1.0535e+06	HCD (High Energy Collision Dissociation)	MS2	22.776	86.5266	7.85927	3135	3135	3131	FP040121_5.raw	0/0		9.76992	661.456	652.895	652.895	1.69855e-10	2.32551e-11	0	0
FALSE	High	PMI-Byonic	PMI-Byonic (A2)	A	2	Unambiguous	CPPGFHGPTCRQDVNECSQNPGLCR	[R].cPPGFHGPTcRQDVNEcSQNPGLcR.[H]	C1(Carbamidomethyl); C10(Carbamidomethyl); C17(Carbamidomethyl); C24(Carbamidomethyl)	1	1	Q01705	Q01705	Neurogenic locus notch homolog protein 1 OS=Mus musculus OX=10090 GN=Notch1 PE=1 SV=3	1	4	4	1	0	1	1	1	736.82	2944.26	2943.25	343.156	0.252498	0	0	888035	HCD (High Energy Collision Dissociation)	MS2	12.9247	100	9.83555	4035	4035	4025	FP040121_5.raw	0/0		5.33746	540.863	540.863	540.863	4.59772e-06	2.79207e-07	0	0
FALSE	High	PMI-Byonic	PMI-Byonic (A2)	A	2	Unambiguous	QDVNECSQNPGLCR	[R].QDVNEcSqNPGLcR.[H]	C6(Carbamidomethyl); Q8(Deamidated); C13(Carbamidomethyl)	1	1	Q01705	Q01705	Neurogenic locus notch homolog protein 1 OS=Mus musculus OX=10090 GN=Notch1 PE=1 SV=3	0	3	3	1	0	1	1	1	559.904	1677.7	1677.7	0.35507	0.000198566	0	0	1.00042e+06	HCD (High Energy Collision Dissociation)	MS2	37.3104	100	8.50751	3426	3426	3420	FP040121_5.raw	0/0		2.73643	350.203	350.203	16.4484	0.00183472	7.87739e-05	0	0
FALSE	High	PMI-Byonic	PMI-Byonic (A2)	A	2	Unambiguous	QDVNECSQNPGLCR	[R].QDVNEcSQNPGLcR.[H]	C6(Carbamidomethyl); C13(Carbamidomethyl)	1	1	Q01705	Q01705	Neurogenic locus notch homolog protein 1 OS=Mus musculus OX=10090 GN=Notch1 PE=1 SV=3	0	3	3	1	0	1	1	1	559.576	1676.71	1676.71	0.250374	0.000139935	0	0	1.70641e+06	HCD (High Energy Collision Dissociation)	MS2	0	73.144	8.28537	3325	3325	3323	FP040121_5.raw	0/0		5.81497	486.496	486.496	486.496	1.5312e-06	1.49919e-07	0	0
FALSE	High	PMI-Byonic	PMI-Byonic (A2)	A	2	Unambiguous	QDVNECSQNPGLCR	[R].QDVNEcSQNPGLcR.[H]	C6(Carbamidomethyl); C13(Carbamidomethyl)	1	1	Q01705	Q01705	Neurogenic locus notch homolog protein 1 OS=Mus musculus OX=10090 GN=Notch1 PE=1 SV=3	0	2	2	1	0	1	1	1	838.86	1676.71	1676.71	1.20484	0.00101008	0	0	2815931	HCD (High Energy Collision Dissociation)	MS2	7.30309	33.9927	8.25991	3313	3313	3312	FP040121_5.raw	0/0		8.76992	646.637	646.637	646.637	1.69855e-09	2.32332e-10	0	0
FALSE	High	PMI-Byonic	PMI-Byonic (A2)	A	2	Unambiguous	QDVNECSQNPGLCR	[R].QDVNEcSQNPGLcR.[H]	C6(Carbamidomethyl); C13(Carbamidomethyl)	1	1	Q01705	Q01705	Neurogenic locus notch homolog protein 1 OS=Mus musculus OX=10090 GN=Notch1 PE=1 SV=3	0	3	3	1	0	1	1	1	559.576	1676.71	1676.71	1.01481	0.000567181	0	0	7.08697e+06	HCD (High Energy Collision Dissociation)	MS2	0	23.2006	8.16399	3269	3269	3266	FP040121_5.raw	0/0		8.10094	620.537	620.537	620.537	7.92605e-09	1.17394e-09	0	0
FALSE	High	PMI-Byonic	PMI-Byonic (A2)	A	2	Unambiguous	QDVNECSQNPGLCR	[R].QDVNEcSQNPGLcR.[H]	C6(Carbamidomethyl); C13(Carbamidomethyl)	1	1	Q01705	Q01705	Neurogenic locus notch homolog protein 1 OS=Mus musculus OX=10090 GN=Notch1 PE=1 SV=3	0	2	2	1	0	1	1	1	838.861	1676.71	1676.71	1.42325	0.00119319	0	0	736809	HCD (High Energy Collision Dissociation)	MS2	0	100	8.15447	3265	3265	3255	FP040121_5.raw	0/0		12.7497	810.473	810.473	810.473	1.77931e-13	2.69366e-14	0	0
FALSE	High	PMI-Byonic	PMI-Byonic (A2)	A	2	Unambiguous	QDVNECSQNPGLCR	[R].QDVNEcSQNPGLcR.[H]	C6(Carbamidomethyl); C13(Carbamidomethyl)	1	1	Q01705	Q01705	Neurogenic locus notch homolog protein 1 OS=Mus musculus OX=10090 GN=Notch1 PE=1 SV=3	0	2	2	1	0	1	1	1	838.861	1676.71	1676.71	1.86007	0.0015594	0	0	435335	HCD (High Energy Collision Dissociation)	MS2	0	100	8.51399	3429	3429	3420	FP040121_5.raw	0/0		6.83163	545.958	545.958	545.958	1.47357e-07	2.27696e-08	0	0
FALSE	High	PMI-Byonic	PMI-Byonic (A2)	A	2	Unambiguous	HGGTCHNEIGSYR	[R].HGGtcHnEIGSYR.[C]	T4(Fuc(1)); C5(Carbamidomethyl); N7(Deamidated)	1	1	Q01705	Q01705	Neurogenic locus notch homolog protein 1 OS=Mus musculus OX=10090 GN=Notch1 PE=1 SV=3	0	3	3	1	0	1	1	1	545.572	1634.7	1634.69	8.37258	0.00456218	0	0	60172.3	HCD (High Energy Collision Dissociation)	MS2	4.64837	100	4.68791	1823	1823	1822	FP040121_5.raw	0/0		1.4173	173.542	173.542	10.4	0.0382559	0.00203998	0	0
FALSE	High	PMI-Byonic	PMI-Byonic (A2)	A	2	Unambiguous	HGGTCHNEIGSYR	[R].HGGTcHnEIGsYR.[C]	C5(Carbamidomethyl); N7(Deamidated); S11(Fuc(1))	1	1	Q01705	Q01705	Neurogenic locus notch homolog protein 1 OS=Mus musculus OX=10090 GN=Notch1 PE=1 SV=3	0	3	3	1	0	1	1	1	545.571	1634.7	1634.69	7.47648	0.0040739	0	0	143995	HCD (High Energy Collision Dissociation)	MS2	0.714119	100	4.79726	1868	1868	1867	FP040121_5.raw	0/0		4.98458	478.356	478.356	8.157	1.03615e-05	4.31969e-07	0	0
FALSE	High	PMI-Byonic	PMI-Byonic (A2)	A	2	Unambiguous	HGGTCHNEIGSYR	[R].HGGtcHnEIGSYR.[C]	T4(Fuc(1)); C5(Carbamidomethyl); N7(Deamidated)	1	1	Q01705	Q01705	Neurogenic locus notch homolog protein 1 OS=Mus musculus OX=10090 GN=Notch1 PE=1 SV=3	0	3	3	1	0	1	1	1	545.571	1634.7	1634.69	6.91641	0.00376872	0	0	63977.6	HCD (High Energy Collision Dissociation)	MS2	2.75385	100	4.89883	1910	1910	1909	FP040121_5.raw	0/0		1.89527	251.062	251.062	10.4	0.0127271	0.000458055	0	0
FALSE	High	PMI-Byonic	PMI-Byonic (A2)	A	2	Unambiguous	HGGTCHNEIGSYR	[R].HGGtcHnEIGSYR.[C]	T4(Fuc(1)); C5(Carbamidomethyl); N7(Deamidated)	1	1	Q01705	Q01705	Neurogenic locus notch homolog protein 1 OS=Mus musculus OX=10090 GN=Notch1 PE=1 SV=3	0	3	3	1	0	1	1	1	545.569	1634.69	1634.69	2.88396	0.00157146	0	0	184277	HCD (High Energy Collision Dissociation)	MS2	26.6208	100	7.55319	3002	3002	2993	FP040121_5.raw	0/0		2.33449	321.719	321.719	3.15993	0.00462928	0.000238409	0	0
FALSE	High	PMI-Byonic	PMI-Byonic (A2)	A	2	Unambiguous	ATHTGPHCELPYVPCSPSPCQNGGTCRPTGDTTHECACLPGFAGQNCEENVDDCPGNNCK	[R].ATHTGPHcELPYVPcsPSPcQNGGTcrPTGDTTHEcAcLPGFAGQNcEENVDDcPGNNcK.[N]	C8(Carbamidomethyl); C15(Carbamidomethyl); S16(HexNAc(1)Hex(1)Fuc(1)NeuAc(1)); C20(Carbamidomethyl); C26(Carbamidomethyl); R27(Deamidated); C36(Carbamidomethyl); C38(Carbamidomethyl); C47(Carbamidomethyl); C54(Carbamidomethyl); C59(Carbamidomethyl)	1	1	Q01705	Q01705	Neurogenic locus notch homolog protein 1 OS=Mus musculus OX=10090 GN=Notch1 PE=1 SV=3	0	6	6	1	0	1	1	1	1259.68	7553.03	7548.99	535.429	0.673658	0	0	1.46921e+06	HCD (High Energy Collision Dissociation)	MS2	14.991	100	12.704	5376	5376	5367	FP040121_5.raw	0/0		6.33747	568.424	568.424	0	4.59757e-07	4.84697e-08	0	0
FALSE	High	PMI-Byonic	PMI-Byonic (A2)	A	2	Unambiguous	ATHTGPHCELPYVPCSPSPCQNGGTCRPTGDTTHECACLPGFAGQNCEENVDDCPGNNCK	[R].ATHTGPHcELPYVPcsPSPcQNGGTcRPTGDTTHEcAcLPGFAGQNcEENVDDcPGNNcK.[N]	C8(Carbamidomethyl); C15(Carbamidomethyl); S16(HexNAc(1)Hex(1)Fuc(1)); C20(Carbamidomethyl); C26(Carbamidomethyl); C36(Carbamidomethyl); C38(Carbamidomethyl); C47(Carbamidomethyl); C54(Carbamidomethyl); C59(Carbamidomethyl)	1	1	Q01705	Q01705	Neurogenic locus notch homolog protein 1 OS=Mus musculus OX=10090 GN=Notch1 PE=1 SV=3	0	6	6	1	0	1	1	1	1211.33	7262.94	7256.91	830.269	1.0042	0	0	1.75703e+06	HCD (High Energy Collision Dissociation)	MS2	38.252	100	12.2586	5168	5168	5158	FP040121_5.raw	0/0		5.62765	550.603	550.603	0	2.35697e-06	2.11731e-07	0	0
FALSE	High	PMI-Byonic	PMI-Byonic (A2)	A	2	Unambiguous	NGGACVDGVNTYNCR	[K].nGGAcVDGVNTYNcR.[C]	N1(Deamidated); C5(Carbamidomethyl); C14(Carbamidomethyl)	1	1	Q01705	Q01705	Neurogenic locus notch homolog protein 1 OS=Mus musculus OX=10090 GN=Notch1 PE=1 SV=3	0	2	2	1	0	1	1	1	829.34	1657.67	1657.67	2.07967	0.0017237	0	0	1.78952e+06	HCD (High Energy Collision Dissociation)	MS2	0	100	9.54543	3896	3896	3893	FP040121_5.raw	0/0		8.34724	603.325	603.325	516.304	4.49526e-09	6.90636e-10	0	0
FALSE	High	PMI-Byonic	PMI-Byonic (A2)	A	2	Unambiguous	NGGACVDGVNTYNCR	[K].NGGAcVDGVNTYNcR.[C]	C5(Carbamidomethyl); C14(Carbamidomethyl)	1	1	Q01705	Q01705	Neurogenic locus notch homolog protein 1 OS=Mus musculus OX=10090 GN=Notch1 PE=1 SV=3	0	3	3	1	0	1	1	1	552.9	1656.68	1656.69	-0.538624	-0.000297444	0	0	943413	HCD (High Energy Collision Dissociation)	MS2	6.78351	100	8.74673	3534	3534	3531	FP040121_5.raw	0/0		3.30806	455.437	455.437	455.437	0.000491974	1.76936e-05	0	0
FALSE	High	PMI-Byonic	PMI-Byonic (A2)	A	2	Unambiguous	NGGACVDGVNTYNCR	[K].NGGAcVDGVNTYNcR.[C]	C5(Carbamidomethyl); C14(Carbamidomethyl)	1	1	Q01705	Q01705	Neurogenic locus notch homolog protein 1 OS=Mus musculus OX=10090 GN=Notch1 PE=1 SV=3	0	2	2	1	0	1	1	1	828.848	1656.69	1656.69	1.56947	0.00130006	0	0	693604	HCD (High Energy Collision Dissociation)	MS2	0	100	8.73407	3529	3529	3520	FP040121_5.raw	0/0		8.34724	647.084	647.084	647.084	4.49526e-09	5.84952e-10	0	0
FALSE	High	PMI-Byonic	PMI-Byonic (A2)	A	2	Unambiguous	NGGACVDGVNTYNCR	[K].nGGAcVDGVNTYNcr.[C]	N1(Deamidated); C5(Carbamidomethyl); C14(Carbamidomethyl); R15(Deamidated)	1	1	Q01705	Q01705	Neurogenic locus notch homolog protein 1 OS=Mus musculus OX=10090 GN=Notch1 PE=1 SV=3	0	2	2	1	0	1	1	1	830.347	1659.69	1658.65	623.077	0.516735	0	0	448291	HCD (High Energy Collision Dissociation)	MS2	14.878	100	10.5128	4345	4345	4344	FP040121_5.raw	0/0		2.35272	329.005	329.005	329.005	0.0044389	0.000184201	0	0
FALSE	High	PMI-Byonic	PMI-Byonic (A2)	A	2	Unambiguous	NGGACVDGVNTYNCR	[K].NGGAcVDGVNTYNcR.[C]	C5(Carbamidomethyl); C14(Carbamidomethyl)	1	1	Q01705	Q01705	Neurogenic locus notch homolog protein 1 OS=Mus musculus OX=10090 GN=Notch1 PE=1 SV=3	0	2	2	1	0	1	1	1	828.846	1656.69	1656.69	0.243169	0.000201427	0	0	2747149	HCD (High Energy Collision Dissociation)	MS2	0	85.7148	8.84411	3576	3576	3575	FP040121_5.raw	0/0		9.36745	669.006	669.006	669.006	4.29094e-10	9.31724e-11	0	0
FALSE	High	PMI-Byonic	PMI-Byonic (A2)	A	2	Unambiguous	NGGACVDGVNTYNCR	[K].nGGAcVDGVNTYNcR.[C]	N1(Deamidated); C5(Carbamidomethyl); C14(Carbamidomethyl)	1	1	Q01705	Q01705	Neurogenic locus notch homolog protein 1 OS=Mus musculus OX=10090 GN=Notch1 PE=1 SV=3	0	2	2	1	0	1	1	1	829.342	1657.68	1657.67	4.3625	0.00361579	0	0	1181449	HCD (High Energy Collision Dissociation)	MS2	0	100	10.2265	4213	4213	4212	FP040121_5.raw	0/0		9.13898	658.271	658.271	532.87	7.26136e-10	1.33731e-10	0	0
FALSE	High	PMI-Byonic	PMI-Byonic (A2)	A	2	Unambiguous	NGGACVDGVNTYNCR	[K].nGGAcVDGVNTYNcR.[C]	N1(Deamidated); C5(Carbamidomethyl); C14(Carbamidomethyl)	1	1	Q01705	Q01705	Neurogenic locus notch homolog protein 1 OS=Mus musculus OX=10090 GN=Notch1 PE=1 SV=3	0	3	3	1	0	1	1	1	553.23	1657.67	1657.67	2.88159	0.00159224	0	0	1.35008e+06	HCD (High Energy Collision Dissociation)	MS2	11.787	100	10.1353	4172	4172	4168	FP040121_5.raw	0/0		4.7329	530.771	530.771	371.264	1.8497e-05	7.01596e-07	0	0
FALSE	High	PMI-Byonic	PMI-Byonic (A2)	A	2	Unambiguous	NGGACVDGVNTYNCR	[K].nGGAcVDGVNTYNcR.[C]	N1(Deamidated); C5(Carbamidomethyl); C14(Carbamidomethyl)	1	1	Q01705	Q01705	Neurogenic locus notch homolog protein 1 OS=Mus musculus OX=10090 GN=Notch1 PE=1 SV=3	0	2	2	1	0	1	1	1	829.341	1657.68	1657.67	3.47882	0.00288337	0	0	2255196	HCD (High Energy Collision Dissociation)	MS2	0	87.7626	10.109	4160	4160	4157	FP040121_5.raw	0/0		9.25548	650.988	650.988	533.578	5.55291e-10	1.10946e-10	0	0
FALSE	High	PMI-Byonic	PMI-Byonic (A2)	A	2	Unambiguous	NGGACVDGVNTYNCR	[K].NGGAcVdGVNTYNcR.[C]	C5(Carbamidomethyl); D7(Oxidation); C14(Carbamidomethyl)	1	1	Q01705	Q01705	Neurogenic locus notch homolog protein 1 OS=Mus musculus OX=10090 GN=Notch1 PE=1 SV=3	0	2	2	1	0	1	1	1	836.845	1672.68	1672.68	1.16449	0.000973908	0	0	791321	HCD (High Energy Collision Dissociation)	MS2	0	100	8.9714	3635	3635	3629	FP040121_5.raw	0/0		7.36745	565.392	565.392	149.84	4.29094e-08	2.68564e-09	0	0
FALSE	High	PMI-Byonic	PMI-Byonic (A2)	A	2	Unambiguous	NGGACVDGVNTYNCR	[K].NGGAcVDGVNTYncR.[C]	C5(Carbamidomethyl); N13(Deamidated); C14(Carbamidomethyl)	1	1	Q01705	Q01705	Neurogenic locus notch homolog protein 1 OS=Mus musculus OX=10090 GN=Notch1 PE=1 SV=3	0	2	2	1	0	1	1	1	829.341	1657.67	1657.67	2.8897	0.00239509	0	0	508652	HCD (High Energy Collision Dissociation)	MS2	0	100	9.04767	3669	3669	3662	FP040121_5.raw	0/0		5.9695	504.548	504.548	40.8345	1.07275e-06	1.27275e-07	0	0
FALSE	High	PMI-Byonic	PMI-Byonic (A2)	A	2	Unambiguous	NGGACVDGVNTYNCR	[K].nGGAcVDGVNTYNcR.[C]	N1(Deamidated); C5(Carbamidomethyl); C14(Carbamidomethyl)	1	1	Q01705	Q01705	Neurogenic locus notch homolog protein 1 OS=Mus musculus OX=10090 GN=Notch1 PE=1 SV=3	0	3	3	1	0	1	1	1	553.229	1657.67	1657.67	1.66654	0.000920856	0	0	381805	HCD (High Energy Collision Dissociation)	MS2	60.4303	100	9.58341	3914	3914	3904	FP040121_5.raw	0/0		1.58868	299.359	299.359	223.424	0.0257819	0.00122454	0	0
FALSE	High	PMI-Byonic	PMI-Byonic (A2)	A	2	Unambiguous	NGGACVDGVNTYNCR	[K].nGGAcVdGVNTYNcR.[C]	N1(Deamidated); C5(Carbamidomethyl); D7(Oxidation); C14(Carbamidomethyl)	1	1	Q01705	Q01705	Neurogenic locus notch homolog protein 1 OS=Mus musculus OX=10090 GN=Notch1 PE=1 SV=3	0	2	2	1	0	1	1	1	837.338	1673.67	1673.66	2.1806	0.00182479	0	0	892484	HCD (High Energy Collision Dissociation)	MS2	0	100	10.2145	4208	4208	4201	FP040121_5.raw	0/0		7.34725	561.789	561.789	150.45	4.49526e-08	3.66859e-09	0	0
FALSE	High	PMI-Byonic	PMI-Byonic (A2)	A	2	Unambiguous	VASFYCECPHGR	[R].VASFYcEcPHGR.[T]	C6(Carbamidomethyl); C8(Carbamidomethyl)	1	1	Q01705	Q01705	Neurogenic locus notch homolog protein 1 OS=Mus musculus OX=10090 GN=Notch1 PE=1 SV=3	0	3	3	1	0	1	1	1	494.88	1482.63	1482.63	0.369493	0.000182606	0	0	753726	HCD (High Energy Collision Dissociation)	MS2	18.395	100	8.65608	3493	3493	3487	FP040121_5.raw	0/0		9.76992	654.985	654.985	654.985	1.69855e-10	5.2575e-11	0	0
FALSE	High	PMI-Byonic	PMI-Byonic (A2)	A	2	Unambiguous	VASFYCECPHGR	[R].VASFYcEcPHGR.[T]	C6(Carbamidomethyl); C8(Carbamidomethyl)	1	1	Q01705	Q01705	Neurogenic locus notch homolog protein 1 OS=Mus musculus OX=10090 GN=Notch1 PE=1 SV=3	0	2	2	1	0	1	1	1	741.818	1482.63	1482.63	1.98407	0.00147082	0	0	741054	HCD (High Energy Collision Dissociation)	MS2	0	100	8.70843	3517	3517	3509	FP040121_5.raw	0/0		9.08074	678.119	678.119	678.119	8.30347e-10	1.5861e-10	0	0
FALSE	High	PMI-Byonic	PMI-Byonic (A2)	A	2	Unambiguous	VASFYCECPHGR	[R].VASFYcEcPHGR.[T]	C6(Carbamidomethyl); C8(Carbamidomethyl)	1	1	Q01705	Q01705	Neurogenic locus notch homolog protein 1 OS=Mus musculus OX=10090 GN=Notch1 PE=1 SV=3	0	3	3	1	0	1	1	1	494.88	1482.63	1482.63	1.1105	0.000548817	0	0	35950708	HCD (High Energy Collision Dissociation)	MS2	0.574022	5.47476	8.76801	3543	3543	3542	FP040121_5.raw	0/0		9.76992	690.449	665.669	665.669	1.69855e-10	5.81597e-11	0	0
FALSE	High	PMI-Byonic	PMI-Byonic (A2)	A	2	Unambiguous	VASFYCECPHGR	[R].VASFYcEcPHGR.[T]	C6(Carbamidomethyl); C8(Carbamidomethyl)	1	1	Q01705	Q01705	Neurogenic locus notch homolog protein 1 OS=Mus musculus OX=10090 GN=Notch1 PE=1 SV=3	0	3	3	1	0	1	1	1	495.616	1484.83	1482.63	1490.35	0.736541	0	0	618086	HCD (High Energy Collision Dissociation)	MS2	74.03	100	9.41331	3837	3837	3827	FP040121_5.raw	0/0		1.43454	213.49	213.49	213.49	0.0367675	0.00162843	0	0
FALSE	High	PMI-Byonic	PMI-Byonic (A2)	A	2	Unambiguous	VASFYCECPHGR	[R].VASFYcEcPHGR.[T]	C6(Carbamidomethyl); C8(Carbamidomethyl)	1	1	Q01705	Q01705	Neurogenic locus notch homolog protein 1 OS=Mus musculus OX=10090 GN=Notch1 PE=1 SV=3	0	3	3	1	0	1	1	1	494.881	1482.63	1482.63	1.975	0.000976063	0	0	1.51532e+06	HCD (High Energy Collision Dissociation)	MS2	21.6236	100	9.13625	3708	3708	3706	FP040121_5.raw	0/0		8.74972	639.575	639.575	639.575	1.77943e-09	4.09586e-10	0	0
FALSE	High	PMI-Byonic	PMI-Byonic (A2)	A	2	Unambiguous	VASFYCECPHGR	[R].VASFYcEcPHGR.[T]	C6(Carbamidomethyl); C8(Carbamidomethyl)	1	1	Q01705	Q01705	Neurogenic locus notch homolog protein 1 OS=Mus musculus OX=10090 GN=Notch1 PE=1 SV=3	0	3	3	1	0	1	1	1	494.88	1482.63	1482.63	1.1105	0.000548817	0	0	853215	HCD (High Energy Collision Dissociation)	MS2	44.5941	100	9.27055	3770	3770	3761	FP040121_5.raw	0/0		6.85183	523.877	523.877	523.877	1.40659e-07	1.76845e-08	0	0
FALSE	High	PMI-Byonic	PMI-Byonic (A2)	A	2	Unambiguous	VASFYCECPHGR	[R].VASFYcEcPHGR.[T]	C6(Carbamidomethyl); C8(Carbamidomethyl)	1	1	Q01705	Q01705	Neurogenic locus notch homolog protein 1 OS=Mus musculus OX=10090 GN=Notch1 PE=1 SV=3	0	3	3	1	0	1	1	1	494.88	1482.63	1482.63	0.986997	0.000487782	0	0	2.28838e+06	HCD (High Energy Collision Dissociation)	MS2	37.4893	65.3591	9.01151	3652	3652	3651	FP040121_5.raw	0/0		8.76992	610.396	610.396	610.396	1.69855e-09	3.23971e-10	0	0
FALSE	High	PMI-Byonic	PMI-Byonic (A2)	A	2	Unambiguous	VASFYCECPHGR	[R].VASFYcEcPHGR.[T]	C6(Carbamidomethyl); C8(Carbamidomethyl)	1	1	Q01705	Q01705	Neurogenic locus notch homolog protein 1 OS=Mus musculus OX=10090 GN=Notch1 PE=1 SV=3	0	2	2	1	0	1	1	1	741.817	1482.63	1482.63	1.16073	0.000860467	0	0	763189	HCD (High Energy Collision Dissociation)	MS2	0	100	8.94775	3624	3624	3618	FP040121_5.raw	0/0		6.18285	531.301	531.301	531.301	6.56366e-07	6.84785e-08	0	0
FALSE	High	PMI-Byonic	PMI-Byonic (A2)	A	2	Unambiguous	VASFYCECPHGR	[R].VASFYcEcPHGR.[T]	C6(Carbamidomethyl); C8(Carbamidomethyl)	1	1	Q01705	Q01705	Neurogenic locus notch homolog protein 1 OS=Mus musculus OX=10090 GN=Notch1 PE=1 SV=3	0	2	2	1	0	1	1	1	741.817	1482.63	1482.63	1.5724	0.00116564	0	0	1.61874e+06	HCD (High Energy Collision Dissociation)	MS2	0	100	8.82278	3567	3567	3564	FP040121_5.raw	0/0		9.08074	685.073	679.991	679.991	8.30347e-10	1.81773e-10	0	0
FALSE	High	PMI-Byonic	PMI-Byonic (A2)	A	2	Unambiguous	VASFYCECPHGR	[R].VASFYcEcPHGR.[T]	C6(Carbamidomethyl); C8(Carbamidomethyl)	1	1	Q01705	Q01705	Neurogenic locus notch homolog protein 1 OS=Mus musculus OX=10090 GN=Notch1 PE=1 SV=3	0	3	3	1	0	1	1	1	494.881	1482.63	1482.63	1.234	0.000609853	0	0	11255976	HCD (High Energy Collision Dissociation)	MS2	7.12497	10.7699	8.89093	3598	3598	3597	FP040121_5.raw	0/0		9.74972	666.909	666.909	666.909	1.77943e-10	6.36044e-11	0	0
FALSE	High	PMI-Byonic	PMI-Byonic (A2)	A	2	Unambiguous	TGLLCHLNDACISNPCNEGSNCDTNPVNGK	[R].TGLLcHLNDAcIsnPcNEGSNcDTNPVnGK.[A]	C5(Carbamidomethyl); C11(Carbamidomethyl); S13(Fuc(1)); N14(Oxidation); C16(Carbamidomethyl); C22(Carbamidomethyl); N28(Deamidated)	1	1	Q01705	Q01705	Neurogenic locus notch homolog protein 1 OS=Mus musculus OX=10090 GN=Notch1 PE=1 SV=3	0	3	3	1	0	1	1	1	1165.5	3494.47	3494.46	4.46091	0.00519616	0	0	1.74871e+06	HCD (High Energy Collision Dissociation)	MS2	0	99.3642	12.3636	5216	5216	5213	FP040121_5.raw	0/0		9.67064	705.157	705.157	10.6255	2.13483e-10	7.01208e-11	0	0
FALSE	High	PMI-Byonic	PMI-Byonic (A2)	A	2	Unambiguous	TGLLCHLNDACISNPCNEGSNCDTNPVNGK	[R].TGLLcHLNDAcIsnPcNEGSNcDTNPVnGK.[A]	C5(Carbamidomethyl); C11(Carbamidomethyl); S13(Fuc(1)); N14(Oxidation); C16(Carbamidomethyl); C22(Carbamidomethyl); N28(Deamidated)	1	1	Q01705	Q01705	Neurogenic locus notch homolog protein 1 OS=Mus musculus OX=10090 GN=Notch1 PE=1 SV=3	0	4	4	1	0	1	1	1	874.37	3494.46	3494.46	0.946342	0.000826738	0	0	897216	HCD (High Energy Collision Dissociation)	MS2	0	100	12.3714	5220	5220	5213	FP040121_5.raw	0/0		6.90989	642.433	642.433	2.4	1.23057e-07	1.00151e-08	0	0
FALSE	High	PMI-Byonic	PMI-Byonic (A2)	A	2	Unambiguous	TGLLCHLNDACISNPCNEGSNCDTNPVNGK	[R].TGLLcHLNDAcIsnPcNEGSNcDTNPVnGK.[A]	C5(Carbamidomethyl); C11(Carbamidomethyl); S13(Fuc(1)); N14(Oxidation); C16(Carbamidomethyl); C22(Carbamidomethyl); N28(Deamidated)	1	1	Q01705	Q01705	Neurogenic locus notch homolog protein 1 OS=Mus musculus OX=10090 GN=Notch1 PE=1 SV=3	0	3	3	1	0	1	1	1	1165.49	3494.47	3494.46	2.99375	0.00348717	0	0	1.39595e+06	HCD (High Energy Collision Dissociation)	MS2	0	100	12.475	5269	5269	5268	FP040121_5.raw	0/0		8.57887	679.898	679.898	2.4	2.63711e-09	4.73229e-10	0	0
FALSE	High	PMI-Byonic	PMI-Byonic (A2)	A	2	Unambiguous	AICTCPSGYTGPACSQDVDECALGANPCEHAGK	[K].AIcTcPSGYTGPAcSQDVDEcALGANPcEHAGK.[C]	C3(Carbamidomethyl); C5(Carbamidomethyl); C14(Carbamidomethyl); C21(Carbamidomethyl); C28(Carbamidomethyl)	1	1	Q01705	Q01705	Neurogenic locus notch homolog protein 1 OS=Mus musculus OX=10090 GN=Notch1 PE=1 SV=3	0	4	4	1	0	1	1	1	889.123	3553.47	3553.45	4.17828	0.00371183	0	0	8230888	HCD (High Energy Collision Dissociation)	MS2	0.472369	15.5197	11.9344	5016	5016	5015	FP040121_5.raw	0/0		30.0057	1368.83	1368.83	1368.83	9.86859e-31	9.86827e-31	0	0
FALSE	High	PMI-Byonic	PMI-Byonic (A2)	A	2	Unambiguous	AICTCPSGYTGPACSQDVDECALGANPCEHAGK	[K].AIcTcPSGYTGPAcSQDVDEcALGANPcEHAGK.[C]	C3(Carbamidomethyl); C5(Carbamidomethyl); C14(Carbamidomethyl); C21(Carbamidomethyl); C28(Carbamidomethyl)	1	1	Q01705	Q01705	Neurogenic locus notch homolog protein 1 OS=Mus musculus OX=10090 GN=Notch1 PE=1 SV=3	0	3	3	1	0	1	1	1	1185.16	3553.47	3553.45	4.2336	0.00501463	0	0	10657876	HCD (High Energy Collision Dissociation)	MS2	0	28.3814	11.9356	5017	5017	5015	FP040121_5.raw	0/0		30.0057	1141.2	1141.2	1141.2	9.86859e-31	9.86835e-31	0	0
FALSE	High	PMI-Byonic	PMI-Byonic (A2)	A	2	Unambiguous	AICTCPSGYTGPACSQDVDECALGANPCEHAGK	[K].AIcTcPSGYTGPAcSQDVDEcALGANPcEHAGK.[C]	C3(Carbamidomethyl); C5(Carbamidomethyl); C14(Carbamidomethyl); C21(Carbamidomethyl); C28(Carbamidomethyl)	1	1	Q01705	Q01705	Neurogenic locus notch homolog protein 1 OS=Mus musculus OX=10090 GN=Notch1 PE=1 SV=3	0	4	4	1	0	1	1	1	889.124	3553.47	3553.45	5.41498	0.00481047	0	0	1.33421e+06	HCD (High Energy Collision Dissociation)	MS2	2.11924	100	11.8223	4963	4963	4960	FP040121_5.raw	0/0		30.0057	1366.81	1366.81	1366.81	9.86859e-31	9.86761e-31	0	0
FALSE	High	PMI-Byonic	PMI-Byonic (A2)	A	2	Unambiguous	AICTCPSGYTGPACSQDVDECALGANPCEHAGK	[K].AIcTcPSGYTGPAcSQDVDEcALGANPcEHAGK.[C]	C3(Carbamidomethyl); C5(Carbamidomethyl); C14(Carbamidomethyl); C21(Carbamidomethyl); C28(Carbamidomethyl)	1	1	Q01705	Q01705	Neurogenic locus notch homolog protein 1 OS=Mus musculus OX=10090 GN=Notch1 PE=1 SV=3	0	3	3	1	0	1	1	1	1185.16	3553.46	3553.45	2.79079	0.00330565	0	0	1.13451e+06	HCD (High Energy Collision Dissociation)	MS2	0	100	11.8245	4964	4964	4960	FP040121_5.raw	0/0		30.0057	1184.47	1184.47	1184.47	9.86859e-31	9.8681e-31	0	0
FALSE	High	PMI-Byonic	PMI-Byonic (A2)	A	2	Unambiguous	CLNTLGSFECQCLQGYTGPR	[K].cLntLGSFEcQcLQGYTGPR.[C]	C1(Carbamidomethyl); N3(Oxidation); T4(Fuc(1)); C10(Carbamidomethyl); C12(Carbamidomethyl)	1	1	Q01705	Q01705	Neurogenic locus notch homolog protein 1 OS=Mus musculus OX=10090 GN=Notch1 PE=1 SV=3	0	3	3	1	0	1	1	1	841.705	2523.1	2523.09	2.01252	0.00169259	0	0	1.17546e+06	HCD (High Energy Collision Dissociation)	MS2	0	100	14.376	6152	6152	6148	FP040121_5.raw	0/0		3.25978	452.952	452.952	2.4	0.000549818	2.46952e-05	0	0
FALSE	High	PMI-Byonic	PMI-Byonic (A2)	A	2	Unambiguous	CLNTLGSFECQCLQGYTGPR	[K].cLntLGSFEcQcLQGYTGPR.[C]	C1(Carbamidomethyl); N3(Oxidation); T4(Fuc(1)); C10(Carbamidomethyl); C12(Carbamidomethyl)	1	1	Q01705	Q01705	Neurogenic locus notch homolog protein 1 OS=Mus musculus OX=10090 GN=Notch1 PE=1 SV=3	0	3	3	1	0	1	1	1	841.706	2523.1	2523.09	3.89938	0.00327951	0	0	1.24431e+06	HCD (High Energy Collision Dissociation)	MS2	61.2519	100	14.4936	6205	6205	6203	FP040121_5.raw	0/0		3.3419	406.097	406.097	2.4	0.000455093	1.12844e-05	0	0
FALSE	High	PMI-Byonic	PMI-Byonic (A2)	A	2	Unambiguous	INEFQCQCPK	[K].INEFQcQcPK.[G]	C6(Carbamidomethyl); C8(Carbamidomethyl)	1	1	Q01705	Q01705	Neurogenic locus notch homolog protein 1 OS=Mus musculus OX=10090 GN=Notch1 PE=1 SV=3	0	2	2	1	0	1	1	1	662.295	1323.58	1323.58	0.968215	0.000640756	0	0	2080254	HCD (High Energy Collision Dissociation)	MS2	0	74.6582	8.4341	3393	3393	3389	FP040121_5.raw	0/0		6.85183	533.623	533.623	533.623	1.40659e-07	1.51225e-08	0	0
FALSE	High	PMI-Byonic	PMI-Byonic (A2)	A	2	Unambiguous	HGGTCQDRDNSYLCLCLK	[R].HGGtcQDRDNSYLcLcLK.[G]	T4(HexNAc(1)Hex(1)Fuc(1)); C5(Carbamidomethyl); C14(Carbamidomethyl); C16(Carbamidomethyl)	1	1	Q01705	Q01705	Neurogenic locus notch homolog protein 1 OS=Mus musculus OX=10090 GN=Notch1 PE=1 SV=3	1	3	3	1	0	1	1	1	678.008	2032.01	2708.15	-249668	-225.379	0	0	882320	HCD (High Energy Collision Dissociation)	MS2	37.7599	100	11.159	4650	4650	4641	FP040121_5.raw	0/0		0.48188	211.976	211.976	2	0.329701	0.00568065	0	0
FALSE	High	PMI-Byonic	PMI-Byonic (A2)	A	2	Unambiguous	HGGTCQDRDNSYLCLCLK	[R].HGGtcQDRDNSYLcLcLK.[G]	T4(HexNAc(1)Fuc(1)); C5(Carbamidomethyl); C14(Carbamidomethyl); C16(Carbamidomethyl)	1	1	Q01705	Q01705	Neurogenic locus notch homolog protein 1 OS=Mus musculus OX=10090 GN=Notch1 PE=1 SV=3	1	4	4	1	0	1	1	1	637.281	2546.1	2546.1	3.06952	0.00195382	0	0	738968	HCD (High Energy Collision Dissociation)	MS2	20.3014	100	11.175	4657	4657	4652	FP040121_5.raw	0/0		5.72151	555.637	555.637	3.63545	1.89884e-06	1.77679e-07	0	0
FALSE	High	PMI-Byonic	PMI-Byonic (A2)	A	2	Unambiguous	HGGTCQDRDNSYLCLCLK	[R].HGGtcQDRDNSYLcLcLK.[G]	T4(Fuc(1)); C5(Carbamidomethyl); C14(Carbamidomethyl); C16(Carbamidomethyl)	1	1	Q01705	Q01705	Neurogenic locus notch homolog protein 1 OS=Mus musculus OX=10090 GN=Notch1 PE=1 SV=3	1	3	3	1	0	1	1	1	781.68	2343.03	2343.02	4.31663	0.00337131	0	0	1.04544e+06	HCD (High Energy Collision Dissociation)	MS2	4.38354	100	11.1809	4660	4660	4652	FP040121_5.raw	0/0		5.97062	563.764	563.764	6.8	1.06999e-06	1.11517e-07	0	0
FALSE	High	PMI-Byonic	PMI-Byonic (A2)	A	2	Unambiguous	HGGTCQDRDNSYLCLCLK	[R].HGGtcQDRDNSYLcLcLK.[G]	T4(HexNAc(1)Hex(1)Fuc(1)NeuAc(1)); C5(Carbamidomethyl); C14(Carbamidomethyl); C16(Carbamidomethyl)	1	1	Q01705	Q01705	Neurogenic locus notch homolog protein 1 OS=Mus musculus OX=10090 GN=Notch1 PE=1 SV=3	1	3	3	1	0	1	1	1	1000.42	2999.26	2999.24	4.97561	0.00497436	0	0	870594	HCD (High Energy Collision Dissociation)	MS2	3.56019	100	11.971	5034	5034	5026	FP040121_5.raw	0/0		4.08275	445.764	445.764	0.8	8.26507e-05	4.10522e-06	0	0
FALSE	High	PMI-Byonic	PMI-Byonic (A2)	A	2	Unambiguous	HGGTCQDRDNSYLCLCLK	[R].HGGTcQDRDNsYLcLcLK.[G]	C5(Carbamidomethyl); S11(Fuc(1)); C14(Carbamidomethyl); C16(Carbamidomethyl)	1	1	Q01705	Q01705	Neurogenic locus notch homolog protein 1 OS=Mus musculus OX=10090 GN=Notch1 PE=1 SV=3	1	4	4	1	0	1	1	1	586.511	2343.02	2343.02	1.99246	0.00116709	0	0	787726	HCD (High Energy Collision Dissociation)	MS2	12.0028	100	11.1569	4649	4649	4641	FP040121_5.raw	0/0		4.56939	471.015	471.015	8.43036	2.69529e-05	1.08764e-06	0	0
FALSE	High	PMI-Byonic	PMI-Byonic (A2)	A	2	Unambiguous	HGGTCQDRDNSYLCLCLK	[R].HGGtcQDRDNSYLcLcLK.[G]	T4(HexNAc(1)Hex(1)Fuc(1)NeuAc(1)); C5(Carbamidomethyl); C14(Carbamidomethyl); C16(Carbamidomethyl)	1	1	Q01705	Q01705	Neurogenic locus notch homolog protein 1 OS=Mus musculus OX=10090 GN=Notch1 PE=1 SV=3	1	4	4	1	0	1	1	1	750.569	2999.26	2999.24	3.81117	0.00285765	0	0	1.43744e+06	HCD (High Energy Collision Dissociation)	MS2	18.6619	100	11.9238	5011	5011	5004	FP040121_5.raw	0/0		7.6396	625.279	625.279	0.8	2.29298e-08	1.70457e-09	0	0
[truncated: 7 more columns]
