# Supplementary material for: Modulation of the NOTCH1 Pathway by LUNATIC FRINGE Is Dominant over That of MANIC or RADICAL FRINGE
Source: Molecules. 2021 Sep 30;26(19):5942. doi: 10.3390/molecules26195942 (PMC8512825; doi:10.3390/molecules26195942)
Supplement: Supplementary file 1 [file molecules-26-05942-s001.zip › Supplement/Table S27.xlsx]

## Sheet: Table S27
	Table S27: Chymotrypsin digestion of mN1 EGF1-18 + LFNG + MFNG + RFNG expressed in CHO analyzed for Figure 6, S2 and S5.
	Tab			Biological replicate number						The peptides used to generate the EICs are highlighted in red and bold
	FP021821_8			1
	FP033021_16			2
	FP040121_17			3

## Sheet: FP021821_8
Checked	Confidence	Identifying Node Type	Identifying Node	Search ID	Identifying Node No	PSM Ambiguity	Sequence	Annotated Sequence	Modifications	# Protein Groups	# Proteins	Master Protein Accessions	Protein Accessions	Protein Descriptions	# Missed Cleavages	Charge	Original Precursor Charge	DeltaScore	DeltaCn	Rank	Search Engine Rank	Concatenated Rank	m/z [Da]	MH+ [Da]	Theo. MH+ [Da]	DeltaM [ppm]	Deltam/z [Da]	Matched Ions	Total Ions	Intensity	Activation Type	MS Order	Isolation Interference [%]	Ion Inject Time [ms]	RT [min]	First Scan	Last Scan	Master Scan(s)	Spectrum File	Ions Matched	Annotation	|Log Prob|	Byonic Score	Delta Byonic Score	Delta Mod Score	PEP 2D	q-Value 2D	FDR 2D	Peptide Group FDR 2D
FALSE	High	PMI-Byonic	PMI-Byonic (A2)	A	2	Unambiguous	VGQRCQDSNPCLSTPCKNAGTCHVVDHGGTVDY	[F].VGQRcQDSNPcLStPcKNAGTcHVVDHGGTVDY.[A]	C5(Carbamidomethyl); C11(Carbamidomethyl); T14(Hex(1)); C16(Carbamidomethyl); C22(Carbamidomethyl)	1	1	Q01705	Q01705	Neurogenic locus notch homolog protein 1 OS=Mus musculus OX=10090 GN=Notch1 PE=1 SV=3	1	5	5	1	0	1	1	1	771.138	3851.66	3851.65	2.88945	0.00222583	0	0	74416.1	HCD (High Energy Collision Dissociation)	MS2	0	100	10.1608	3387	3387	3385	FP021821_8.raw	0/0		2.8485	248.766	248.766	1.2	0.00141743	7.62814e-05	0	0
FALSE	High	PMI-Byonic	PMI-Byonic (A2)	A	2	Unambiguous	VGQRCQDSNPCLSTPCKNAGTCHVVDHGGTVDY	[F].VGQRcQDSNPcLstPcKNAGTcHVVDHGGTVDY.[A]	C5(Carbamidomethyl); C11(Carbamidomethyl); S13(Hex(1)Pent(2)); T14(HexNAc(1)Hex(1)Fuc(1)NeuAc(1)); C16(Carbamidomethyl); C22(Carbamidomethyl)	1	1	Q01705	Q01705	Neurogenic locus notch homolog protein 1 OS=Mus musculus OX=10090 GN=Notch1 PE=1 SV=3	1	5	5	1	0	1	1	1	985.212	4922.03	4918.02	815.813	0.802437	0	0	268558	HCD (High Energy Collision Dissociation)	MS2	72.7381	100	10.7656	3647	3647	3638	FP021821_8.raw	0/0		1.27999	10.4975	10.4975	0	0.0524825	0.00445273	0	0
FALSE	High	PMI-Byonic	PMI-Byonic (A2)	A	2	Unambiguous	VGQRCQDSNPCLSTPCKNAGTCHVVDHGGTVDY	[F].VGQRcQDSNPcLstPcKNAGTcHVVDHGGTVDY.[A]	C5(Carbamidomethyl); C11(Carbamidomethyl); S13(Hex(1)Pent(2)); T14(HexNAc(1)Hex(1)Fuc(1)); C16(Carbamidomethyl); C22(Carbamidomethyl)	1	1	Q01705	Q01705	Neurogenic locus notch homolog protein 1 OS=Mus musculus OX=10090 GN=Notch1 PE=1 SV=3	1	5	5	1	0	1	1	1	926.592	4628.93	4626.92	434.23	0.40183	0	0	208496	HCD (High Energy Collision Dissociation)	MS2	12.8155	100	10.1502	3383	3383	3374	FP021821_8.raw	0/0		1.10853	74.114	74.114	0	0.0778875	0.00892789	0	0
FALSE	High	PMI-Byonic	PMI-Byonic (A2)	A	2	Unambiguous	VGQRCQDSNPCLSTPCKNAGTCHVVDHGGTVDY	[F].VGQRcQDSNPcLstPcKNAGTcHVVDHGGTVDY.[A]	C5(Carbamidomethyl); C11(Carbamidomethyl); S13(Hex(1)Pent(2)); T14(Fuc(1)); C16(Carbamidomethyl); C22(Carbamidomethyl)	1	1	Q01705	Q01705	Neurogenic locus notch homolog protein 1 OS=Mus musculus OX=10090 GN=Notch1 PE=1 SV=3	1	5	5	1	0	1	1	1	853.768	4264.81	4261.79	708.252	0.603684	0	0	348633	HCD (High Energy Collision Dissociation)	MS2	39.9889	100	10.5062	3536	3536	3528	FP021821_8.raw	0/0		1.28072	169.658	169.658	0.28	0.052394	0.00384476	0	0
FALSE	High	PMI-Byonic	PMI-Byonic (A2)	A	2	Unambiguous	VGQRCQDSNPCLSTPCKNAGTCHVVDHGGTVDY	[F].VGQRcQDSNPcLstPcKNAGTcHVVDHGGTVDY.[A]	C5(Carbamidomethyl); C11(Carbamidomethyl); S13(Hex(1)Pent(2)); T14(Fuc(1)); C16(Carbamidomethyl); C22(Carbamidomethyl)	1	1	Q01705	Q01705	Neurogenic locus notch homolog protein 1 OS=Mus musculus OX=10090 GN=Notch1 PE=1 SV=3	1	5	5	1	0	1	1	1	853.165	4261.8	4261.79	1.48694	0.00126741	0	0	313186	HCD (High Energy Collision Dissociation)	MS2	0	100	10.372	3478	3478	3473	FP021821_8.raw	0/0		6.03429	569.85	569.85	0.869882	9.24079e-07	1.27706e-07	0	0
FALSE	Medium	PMI-Byonic	PMI-Byonic (A2)	A	2	Unambiguous	VGQRCQDSNPCLSTPCKNAGTCHVVDHGGTVDY	[F].VGQRcQDSNPcLstPcKNAGTcHVVDHGGTVDY.[A]	C5(Carbamidomethyl); C11(Carbamidomethyl); S13(Hex(1)Pent(2)); T14(Fuc(1)); C16(Carbamidomethyl); C22(Carbamidomethyl)	1	1	Q01705	Q01705	Neurogenic locus notch homolog protein 1 OS=Mus musculus OX=10090 GN=Notch1 PE=1 SV=3	1	4	4	1	0	1	1	1	1066.71	4263.82	4261.79	476.075	0.507233	0	0	233057	HCD (High Energy Collision Dissociation)	MS2	0	100	10.3309	3461	3461	3451	FP021821_8.raw	0/0		0.594165	16.669	16.669	0.28	0.254586	0.0247725	0	0
FALSE	Medium	PMI-Byonic	PMI-Byonic (A2)	A	2	Unambiguous	VGQRCQDSNPCLSTPCKNAGTCHVVDHGGTVDYACSCPLGFSGPL	[F].VGQRcQDSNPcLSTPcKNAGtcHVVDHGGtVDYAcScPLGFSGPL.[C]	C5(Carbamidomethyl); C11(Carbamidomethyl); C16(Carbamidomethyl); T21(Fuc(1)); C22(Carbamidomethyl); T30(Hex(1)Pent(2)); C35(Carbamidomethyl); C37(Carbamidomethyl)	1	1	Q01705	Q01705	Neurogenic locus notch homolog protein 1 OS=Mus musculus OX=10090 GN=Notch1 PE=1 SV=3	4	5	5	1	0	1	1	1	1102.88	5510.38	5508.34	370.146	0.407778	0	0	887611	HCD (High Energy Collision Dissociation)	MS2	33.6527	100	13.4076	4780	4780	4771	FP021821_8.raw	0/0		0.241837	105.389	105.389	0	0.573011	0.0433719	0	0
FALSE	Low	PMI-Byonic	PMI-Byonic (A2)	A	2	Unambiguous	VGQRCQDSNPCLSTPCKNAGTCHVVDHGGTVDYACSCPL	[F].VGQRcQDSNPcLstPcKNAGTcHVVDHGGTVDYAcScPL.[G]	C5(Carbamidomethyl); C11(Carbamidomethyl); S13(Hex(1)Pent(2)); T14(Fuc(1)); C16(Carbamidomethyl); C22(Carbamidomethyl); C35(Carbamidomethyl); C37(Carbamidomethyl)	1	1	Q01705	Q01705	Neurogenic locus notch homolog protein 1 OS=Mus musculus OX=10090 GN=Notch1 PE=1 SV=3	2	5	5	1	0	1	1	1	990.823	4950.09	4950.06	5.70799	0.00565097	0	0	330303	HCD (High Energy Collision Dissociation)	MS2	0	100	11.3009	3877	3877	3869	FP021821_8.raw	0/0		0.15182	91.516	91.516	0	0.704985	0.0828751	0	0
FALSE	Medium	PMI-Byonic	PMI-Byonic (A2)	A	2	Unambiguous	VGQRCQDSNPCLSTPCKNAGTCHVVDHGGTVDY	[F].VGQRcQDSNPcLSTPcKNAGTcHVVDHGGTVDY.[A]	C5(Carbamidomethyl); C11(Carbamidomethyl); C16(Carbamidomethyl); C22(Carbamidomethyl)	1	1	Q01705	Q01705	Neurogenic locus notch homolog protein 1 OS=Mus musculus OX=10090 GN=Notch1 PE=1 SV=3	1	5	5	1	0	1	1	1	739.327	3692.6	3689.59	815.476	0.601755	0	0	152758	HCD (High Energy Collision Dissociation)	MS2	31.5114	100	10.3062	3450	3450	3440	FP021821_8.raw	0/0		0.916394	106.094	106.094	106.094	0.121229	0.0133375	0	0
FALSE	High	PMI-Byonic	PMI-Byonic (A2)	A	2	Unambiguous	VGQRCQDSNPCLSTPCKNAGTCHVVDHGGTVDY	[F].VGQRcQDSNPcLstPcKNAGTcHVVDHGGTVDY.[A]	C5(Carbamidomethyl); C11(Carbamidomethyl); S13(Hex(1)Pent(2)); T14(Fuc(1)); C16(Carbamidomethyl); C22(Carbamidomethyl)	1	1	Q01705	Q01705	Neurogenic locus notch homolog protein 1 OS=Mus musculus OX=10090 GN=Notch1 PE=1 SV=3	1	5	5	1	0	1	1	1	853.167	4261.81	4261.79	3.63517	0.00309846	0	0	1.43577e+06	HCD (High Energy Collision Dissociation)	MS2	0.297374	93.982	10.2352	3419	3419	3418	FP021821_8.raw	0/0		12.9233	912.06	912.06	1.2	1.19315e-13	4.19619e-14	0	0
FALSE	High	PMI-Byonic	PMI-Byonic (A2)	A	2	Unambiguous	VGQRCQDSNPCLSTPCKNAGTCHVVDHGGTVDY	[F].VGQRcQDSNPcLstPcKNAGTcHVVDHGGTVDY.[A]	C5(Carbamidomethyl); C11(Carbamidomethyl); S13(Hex(1)); T14(Fuc(1)); C16(Carbamidomethyl); C22(Carbamidomethyl)	1	1	Q01705	Q01705	Neurogenic locus notch homolog protein 1 OS=Mus musculus OX=10090 GN=Notch1 PE=1 SV=3	1	5	5	1	0	1	1	1	800.951	4000.72	3997.71	755.279	0.603876	0	0	347747	HCD (High Energy Collision Dissociation)	MS2	31.596	100	10.2224	3414	3414	3407	FP021821_8.raw	0/0		2.27377	172.297	172.297	0	0.00532385	0.000430333	0	0
FALSE	High	PMI-Byonic	PMI-Byonic (A2)	A	2	Unambiguous	VGQRCQDSNPCLSTPCKNAGTCHVVDHGGTVDY	[F].VGQRcQDSNPcLstPcKNAGTcHVVDHGGTVDY.[A]	C5(Carbamidomethyl); C11(Carbamidomethyl); S13(Hex(1)Pent(2)); T14(Fuc(1)); C16(Carbamidomethyl); C22(Carbamidomethyl)	1	1	Q01705	Q01705	Neurogenic locus notch homolog protein 1 OS=Mus musculus OX=10090 GN=Notch1 PE=1 SV=3	1	4	4	1	0	1	1	1	1066.21	4261.8	4261.79	2.43532	0.0025947	0	0	111600	HCD (High Energy Collision Dissociation)	MS2	0	100	10.1967	3403	3403	3396	FP021821_8.raw	0/0		3.66501	374.041	374.041	0.28	0.000216266	1.58959e-05	0	0
FALSE	High	PMI-Byonic	PMI-Byonic (A2)	A	2	Unambiguous	VGQRCQDSNPCLSTPCKNAGTCHVVDHGGTVDY	[F].VGQRcQDSNPcLstPcKNAGTcHVVDHGGTVDY.[A]	C5(Carbamidomethyl); C11(Carbamidomethyl); S13(Hex(1)Pent(2)); T14(Fuc(1)); C16(Carbamidomethyl); C22(Carbamidomethyl)	1	1	Q01705	Q01705	Neurogenic locus notch homolog protein 1 OS=Mus musculus OX=10090 GN=Notch1 PE=1 SV=3	1	5	5	1	0	1	1	1	853.568	4263.81	4261.79	474.382	0.404344	0	0	393553	HCD (High Energy Collision Dissociation)	MS2	37.8209	100	10.1203	3370	3370	3363	FP021821_8.raw	0/0		6.92314	634.275	634.275	1.2	1.19359e-07	1.26792e-08	0	0
FALSE	High	PMI-Byonic	PMI-Byonic (A2)	A	2	Unambiguous	VGQRCQDSNPCLSTPCKNAGTCHVVDHGGTVDY	[F].VGQRcQDSNPcLstPcKNAGTcHVVDHGGTVDY.[A]	C5(Carbamidomethyl); C11(Carbamidomethyl); S13(Hex(1)Pent(1)R0); T14(Fuc(1)); C16(Carbamidomethyl); C22(Carbamidomethyl)	1	1	Q01705	Q01705	Neurogenic locus notch homolog protein 1 OS=Mus musculus OX=10090 GN=Notch1 PE=1 SV=3	1	5	5	1	0	1	1	1	826.958	4130.76	4129.75	245.548	0.20281	0	0	181771	HCD (High Energy Collision Dissociation)	MS2	19.1507	100	10.1246	3372	3372	3363	FP021821_8.raw	0/0		1.01549	66.3599	66.3599	0	0.0964969	0.00993443	0	0
FALSE	High	PMI-Byonic	PMI-Byonic (A2)	A	2	Unambiguous	VGQRCQDSNPCLSTPCKNAGTCHVVDHGGTVDY	[F].VGQRcQDSNPcLstPcKNAGTcHVVDHGGTVDY.[A]	C5(Carbamidomethyl); C11(Carbamidomethyl); S13(Hex(1)); T14(Fuc(1)); C16(Carbamidomethyl); C22(Carbamidomethyl)	1	1	Q01705	Q01705	Neurogenic locus notch homolog protein 1 OS=Mus musculus OX=10090 GN=Notch1 PE=1 SV=3	1	5	5	1	0	1	1	1	800.749	3999.72	3997.71	503.288	0.402399	0	0	178524	HCD (High Energy Collision Dissociation)	MS2	58.8004	100	10.1267	3373	3373	3363	FP021821_8.raw	0/0		3.05236	269.643	269.643	0	0.000886419	5.1897e-05	0	0
FALSE	High	PMI-Byonic	PMI-Byonic (A2)	A	2	Unambiguous	VGQRCQDSNPCLSTPCKNAGTCHVVDHGGTVDY	[F].VGQRcQDSNPcLstPcKNAGTcHVVDHGGTVDY.[A]	C5(Carbamidomethyl); C11(Carbamidomethyl); S13(Hex(1)Pent(1)); T14(Fuc(1)); C16(Carbamidomethyl); C22(Carbamidomethyl)	1	1	Q01705	Q01705	Neurogenic locus notch homolog protein 1 OS=Mus musculus OX=10090 GN=Notch1 PE=1 SV=3	1	5	5	1	0	1	1	1	827.162	4131.78	4129.75	492.068	0.406423	0	0	231325	HCD (High Energy Collision Dissociation)	MS2	42.59	100	10.2456	3424	3424	3418	FP021821_8.raw	0/0		1.88058	138.223	138.223	0	0.0131649	0.00129481	0	0
FALSE	Low	PMI-Byonic	PMI-Byonic (A2)	A	2	Unambiguous	VGQRCQDSNPCLSTPCKNAGTCHVVDHGGTVDYACSCPL	[F].VGQRcQDSNPcLStPcKNAGtcHVVDHGGTVDYAcScPL.[G]	C5(Carbamidomethyl); C11(Carbamidomethyl); T14(Hex(1)Pent(2)); C16(Carbamidomethyl); T21(Fuc(1)); C22(Carbamidomethyl); C35(Carbamidomethyl); C37(Carbamidomethyl)	1	1	Q01705	Q01705	Neurogenic locus notch homolog protein 1 OS=Mus musculus OX=10090 GN=Notch1 PE=1 SV=3	2	5	5	1	0	1	1	1	990.822	4950.08	4950.06	4.41332	0.00436924	0	0	929564	HCD (High Energy Collision Dissociation)	MS2	0	98.8434	11.4145	3925	3925	3924	FP021821_8.raw	0/0		0.23199	128.881	128.881	0	0.586152	0.0538357	0	0
FALSE	High	PMI-Byonic	PMI-Byonic (A2)	A	2	Unambiguous	ACSCPLGFSGPL	[Y].AcScPLGFSGPL.[C]	C2(Carbamidomethyl); C4(Carbamidomethyl)	1	1	Q01705	Q01705	Neurogenic locus notch homolog protein 1 OS=Mus musculus OX=10090 GN=Notch1 PE=1 SV=3	2	2	2	1	0	1	1	1	633.289	1265.57	1265.57	3.89759	0.00246632	0	0	678904	HCD (High Energy Collision Dissociation)	MS2	6.60665	100	16.9687	6301	6301	6300	FP021821_8.raw	0/0		6.88175	604.948	604.948	604.948	1.31296e-07	2.51651e-08	0	0
FALSE	Medium	PMI-Byonic	PMI-Byonic (A2)	A	2	Unambiguous	ACSCPLGFSGPL	[Y].AcScPLGFSGPL.[C]	C2(Carbamidomethyl); C4(Carbamidomethyl)	1	1	Q01705	Q01705	Neurogenic locus notch homolog protein 1 OS=Mus musculus OX=10090 GN=Notch1 PE=1 SV=3	2	2	2	1	0	1	1	1	633.318	1265.63	1265.57	49.328	0.0312139	0	0	250016	HCD (High Energy Collision Dissociation)	MS2	52.5479	100	17.0568	6339	6339	6333	FP021821_8.raw	0/0		0.688747	204.704	204.704	204.704	0.204764	0.0201515	0	0
FALSE	High	PMI-Byonic	PMI-Byonic (A2)	A	2	Unambiguous	ACSCPLGFSGPL	[Y].AcScPLGFSGPL.[C]	C2(Carbamidomethyl); C4(Carbamidomethyl)	1	1	Q01705	Q01705	Neurogenic locus notch homolog protein 1 OS=Mus musculus OX=10090 GN=Notch1 PE=1 SV=3	2	2	2	1	0	1	1	1	633.288	1265.57	1265.57	3.12594	0.00197804	0	0	365473	HCD (High Energy Collision Dissociation)	MS2	21.6754	100	16.8443	6248	6248	6245	FP021821_8.raw	0/0		6.88175	613.924	613.924	613.924	1.31296e-07	1.9269e-08	0	0
FALSE	High	PMI-Byonic	PMI-Byonic (A2)	A	2	Unambiguous	CLTPLDNACL	[L].cLTPLDNAcL.[A]	C1(Carbamidomethyl); C9(Carbamidomethyl)	1	1	Q01705	Q01705	Neurogenic locus notch homolog protein 1 OS=Mus musculus OX=10090 GN=Notch1 PE=1 SV=3	2	2	2	1	0	1	1	1	588.775	1176.54	1176.54	3.62084	0.00213003	0	0	1.1934e+06	HCD (High Energy Collision Dissociation)	MS2	17.1464	100	15.886	5839	5839	5838	FP021821_8.raw	0/0		5.58904	629.984	315.897	315.897	2.57606e-06	2.64824e-07	0	0
FALSE	High	PMI-Byonic	PMI-Byonic (A2)	A	2	Unambiguous	CLTPLDNACL	[L].cLTPLDNAcL.[A]	C1(Carbamidomethyl); C9(Carbamidomethyl)	1	1	Q01705	Q01705	Neurogenic locus notch homolog protein 1 OS=Mus musculus OX=10090 GN=Notch1 PE=1 SV=3	2	2	2	1	0	1	1	1	588.776	1176.54	1176.54	4.96964	0.00292349	0	0	492278	HCD (High Energy Collision Dissociation)	MS2	32.8557	100	15.7739	5792	5792	5783	FP021821_8.raw	0/0		4.4876	577.324	311.29	311.29	3.25384e-05	5.98673e-06	0	0
FALSE	High	PMI-Byonic	PMI-Byonic (A2)	A	2	Unambiguous	ANPCRNGGTCDLLTLTEY	[L].ANPcRNGGtcDLLTLTEY.[K]	C4(Carbamidomethyl); T9(Fuc(1)); C10(Carbamidomethyl)	1	1	Q01705	Q01705	Neurogenic locus notch homolog protein 1 OS=Mus musculus OX=10090 GN=Notch1 PE=1 SV=3	3	2	2	1	0	1	1	1	1101	2201	2200.98	5.43602	0.0059823	0	0	583912	HCD (High Energy Collision Dissociation)	MS2	0	100	15.5803	5709	5709	5706	FP021821_8.raw	0/0		2.60395	341.871	341.871	13.5475	0.00248916	0.000260968	0	0
FALSE	Low	PMI-Byonic	PMI-Byonic (A2)	A	2	Unambiguous	ANPCRNGGTCDLLTLTEY	[L].ANPcRNGGtcDLLTLTEY.[K]	C4(Carbamidomethyl); T9(Fuc(1)); C10(Carbamidomethyl)	1	1	Q01705	Q01705	Neurogenic locus notch homolog protein 1 OS=Mus musculus OX=10090 GN=Notch1 PE=1 SV=3	3	3	3	1	0	1	1	1	734.337	2201	2200.98	4.70891	0.00345474	0	0	179133	HCD (High Energy Collision Dissociation)	MS2	29.246	100	15.5089	5679	5679	5673	FP021821_8.raw	0/0		0.0761484	152.505	152.505	6.4	0.839173	0.0955762	0	0
FALSE	High	PMI-Byonic	PMI-Byonic (A2)	A	2	Unambiguous	ANPCRNGGTCDLLTLTEY	[L].ANPcRNGGtcDLLTLTEY.[K]	C4(Carbamidomethyl); T9(Fuc(1)); C10(Carbamidomethyl)	1	1	Q01705	Q01705	Neurogenic locus notch homolog protein 1 OS=Mus musculus OX=10090 GN=Notch1 PE=1 SV=3	3	2	2	1	0	1	1	1	1101	2201	2200.98	5.21417	0.00573815	0	0	394507	HCD (High Energy Collision Dissociation)	MS2	0	100	15.4551	5656	5656	5651	FP021821_8.raw	0/0		2.81733	355.411	355.411	6.4	0.00152289	0.000125121	0	0
FALSE	High	PMI-Byonic	PMI-Byonic (A2)	A	2	Unambiguous	KCRCPPGWSGKSCQQADPCASNPCANGGQCLPF	[Y].KcRcPPGWsGKScQQADPcASNPcANGGQcLPF.[E]	C2(Carbamidomethyl); C4(Carbamidomethyl); S9(Hex(1)Pent(2)); C13(Carbamidomethyl); C19(Carbamidomethyl); C24(Carbamidomethyl); C30(Carbamidomethyl)	1	1	Q01705	Q01705	Neurogenic locus notch homolog protein 1 OS=Mus musculus OX=10090 GN=Notch1 PE=1 SV=3	1	4	4	1	0	1	1	1	1045.44	4178.73	4178.71	5.99083	0.00625848	0	0	374331	HCD (High Energy Collision Dissociation)	MS2	0	100	12.1336	4234	4234	4232	FP021821_8.raw	0/0		4.75415	444.396	444.396	2.4	1.76138e-05	2.87746e-06	0	0
FALSE	High	PMI-Byonic	PMI-Byonic (A2)	A	2	Unambiguous	KCRCPPGWSGKSCQQADPCASNPCANGGQCLPF	[Y].KcRcPPGWsGKScQQADPcASNPcANGGQcLPF.[E]	C2(Carbamidomethyl); C4(Carbamidomethyl); S9(Hex(1)Pent(2)); C13(Carbamidomethyl); C19(Carbamidomethyl); C24(Carbamidomethyl); C30(Carbamidomethyl)	1	1	Q01705	Q01705	Neurogenic locus notch homolog protein 1 OS=Mus musculus OX=10090 GN=Notch1 PE=1 SV=3	1	4	4	1	0	1	1	1	1046.19	4181.73	4178.71	722.397	0.754672	0	0	458692	HCD (High Energy Collision Dissociation)	MS2	28.0823	100	12.3305	4319	4319	4309	FP021821_8.raw	0/0		2.46126	218.232	218.232	2.4	0.00345734	0.000353872	0	0
FALSE	High	PMI-Byonic	PMI-Byonic (A2)	A	2	Unambiguous	KCRCPPGWSGKSCQQADPCASNPCANGGQCLPFESSY	[Y].KcRcPPGWsGKScQQADPcASNPcANGGQcLPFESSY.[I]	C2(Carbamidomethyl); C4(Carbamidomethyl); S9(Hex(1)Pent(2)); C13(Carbamidomethyl); C19(Carbamidomethyl); C24(Carbamidomethyl); C30(Carbamidomethyl)	1	1	Q01705	Q01705	Neurogenic locus notch homolog protein 1 OS=Mus musculus OX=10090 GN=Notch1 PE=1 SV=3	2	4	4	1	0	1	1	1	1162.23	4645.9	4644.88	220.458	0.256	0	0	456542	HCD (High Energy Collision Dissociation)	MS2	0	100	12.4749	4380	4380	4375	FP021821_8.raw	0/0		9.00648	704.111	704.111	2.4	9.85199e-10	2.00075e-10	0	0
FALSE	High	PMI-Byonic	PMI-Byonic (A2)	A	2	Unambiguous	KCRCPPGWSGKSCQQADPCASNPCANGGQCLPFESSY	[Y].KcRcPPGWsGKScQQADPcASNPcANGGQcLPFESSY.[I]	C2(Carbamidomethyl); C4(Carbamidomethyl); S9(Hex(1)); C13(Carbamidomethyl); C19(Carbamidomethyl); C24(Carbamidomethyl); C30(Carbamidomethyl)	1	1	Q01705	Q01705	Neurogenic locus notch homolog protein 1 OS=Mus musculus OX=10090 GN=Notch1 PE=1 SV=3	2	4	4	1	0	1	1	1	1096.21	4381.8	4380.79	230.526	0.252471	0	0	369940	HCD (High Energy Collision Dissociation)	MS2	0	100	12.5628	4418	4418	4408	FP021821_8.raw	0/0		2.71944	260.503	260.503	5.68434e-14	0.0019079	0.000155338	0	0
FALSE	High	PMI-Byonic	PMI-Byonic (A2)	A	2	Unambiguous	KCRCPPGWSGKSCQQADPCASNPCANGGQCLPFESSY	[Y].KcRcPPGWsGKScQQADPcASNPcANGGQcLPFESSY.[I]	C2(Carbamidomethyl); C4(Carbamidomethyl); S9(Hex(1)Pent(2)); C13(Carbamidomethyl); C19(Carbamidomethyl); C24(Carbamidomethyl); C30(Carbamidomethyl)	1	1	Q01705	Q01705	Neurogenic locus notch homolog protein 1 OS=Mus musculus OX=10090 GN=Notch1 PE=1 SV=3	2	4	4	1	0	1	1	1	1161.98	4644.91	4644.88	6.00819	0.00697683	0	0	1.15008e+06	HCD (High Energy Collision Dissociation)	MS2	0	100	12.5953	4431	4431	4430	FP021821_8.raw	0/0		10.905	848.11	774.39	2.4	1.24444e-11	1.83142e-12	0	0
FALSE	High	PMI-Byonic	PMI-Byonic (A2)	A	2	Unambiguous	KCRCPPGWSGKSCQQADPCASNPCANGGQCLPFESSY	[Y].KcRcPPGWsGKScQQADPcASNPcAnGGQcLPFESSY.[I]	C2(Carbamidomethyl); C4(Carbamidomethyl); S9(Hex(1)Pent(2)); C13(Carbamidomethyl); C19(Carbamidomethyl); C24(Carbamidomethyl); N26(Deamidated); C30(Carbamidomethyl)	1	1	Q01705	Q01705	Neurogenic locus notch homolog protein 1 OS=Mus musculus OX=10090 GN=Notch1 PE=1 SV=3	2	4	4	1	0	1	1	1	1162.23	4645.9	4645.86	7.24029	0.00840935	0	0	575938	HCD (High Energy Collision Dissociation)	MS2	0	100	12.8035	4520	4520	4518	FP021821_8.raw	0/0		5.90502	572.826	572.826	2.4	1.24445e-06	1.72375e-07	0	0
FALSE	High	PMI-Byonic	PMI-Byonic (A2)	A	2	Unambiguous	KCRCPPGWSGKSCQQADPCASNPCANGGQCLPF	[Y].KcRcPPGWsGKScQQADPcASNPcANGGQcLPF.[E]	C2(Carbamidomethyl); C4(Carbamidomethyl); S9(Hex(1)Pent(2)); C13(Carbamidomethyl); C19(Carbamidomethyl); C24(Carbamidomethyl); C30(Carbamidomethyl)	1	1	Q01705	Q01705	Neurogenic locus notch homolog protein 1 OS=Mus musculus OX=10090 GN=Notch1 PE=1 SV=3	1	4	4	1	0	1	1	1	1045.44	4178.73	4178.71	6.34138	0.00662469	0	0	288785	HCD (High Energy Collision Dissociation)	MS2	0	100	12.0066	4180	4180	4177	FP021821_8.raw	0/0		4.49758	415.15	415.15	2.4	3.17996e-05	5.38329e-06	0	0
FALSE	High	PMI-Byonic	PMI-Byonic (A2)	A	2	Unambiguous	SGKSCQQADPCASNPCANGGQCLPF	[W].SGKScQQADPcAsNPcANGGQcLPF.[E]	C5(Carbamidomethyl); C11(Carbamidomethyl); S13(Hex(1)Pent(2)); C16(Carbamidomethyl); C22(Carbamidomethyl)	1	1	Q01705	Q01705	Neurogenic locus notch homolog protein 1 OS=Mus musculus OX=10090 GN=Notch1 PE=1 SV=3	0	3	3	1	0	1	1	1	1046.42	3137.25	3137.24	3.00051	0.00313778	0	0	145593	HCD (High Energy Collision Dissociation)	MS2	0	100	12.9457	4581	4581	4573	FP021821_8.raw	0/0		1.22498	145.333	145.333	10.4	0.0595686	0.00573734	0	0
FALSE	High	PMI-Byonic	PMI-Byonic (A2)	A	2	Unambiguous	SGKSCQQADPCASNPCANGGQCLPFESSY	[W].SGKScQQADPcAsNPcANGGQcLPFESSY.[I]	C5(Carbamidomethyl); C11(Carbamidomethyl); S13(Hex(1)Pent(2)); C16(Carbamidomethyl); C22(Carbamidomethyl)	1	1	Q01705	Q01705	Neurogenic locus notch homolog protein 1 OS=Mus musculus OX=10090 GN=Notch1 PE=1 SV=3	1	3	3	1	0	1	1	1	1201.81	3603.43	3603.41	3.7485	0.00450247	0	0	107537	HCD (High Energy Collision Dissociation)	MS2	0	100	13.5339	4834	4834	4826	FP021821_8.raw	0/0		1.75756	110.464	110.464	10.4	0.017476	0.00172193	0	0
FALSE	High	PMI-Byonic	PMI-Byonic (A2)	A	2	Unambiguous	SGKSCQQADPCASNPCANGGQCLPFESSY	[W].SGKScQQADPcAsNPcANGGQcLPFESSY.[I]	C5(Carbamidomethyl); C11(Carbamidomethyl); S13(Hex(1)Pent(2)); C16(Carbamidomethyl); C22(Carbamidomethyl)	1	1	Q01705	Q01705	Neurogenic locus notch homolog protein 1 OS=Mus musculus OX=10090 GN=Notch1 PE=1 SV=3	1	3	3	1	0	1	1	1	1201.82	3603.43	3603.41	4.86642	0.00584524	0	0	203457	HCD (High Energy Collision Dissociation)	MS2	0	100	13.6659	4891	4891	4881	FP021821_8.raw	0/0		2.19196	195.746	195.746	10.4	0.00642741	0.000601764	0	0
FALSE	Medium	PMI-Byonic	PMI-Byonic (A2)	A	2	Unambiguous	ICRCPPGFHGPTCRQDVNECSQNPGLCRHGGTCHNEIGSY	[Y].IcRcPPGFHGPtcRQDVNEcSQNPGLcRHGGTcHNEIGSY.[R]	C2(Carbamidomethyl); C4(Carbamidomethyl); T12(Fuc(1)); C13(Carbamidomethyl); C20(Carbamidomethyl); C27(Carbamidomethyl); C33(Carbamidomethyl)	1	1	Q01705	Q01705	Neurogenic locus notch homolog protein 1 OS=Mus musculus OX=10090 GN=Notch1 PE=1 SV=3	2	5	5	1	0	1	1	1	967.02	4831.07	4831.05	4.79046	0.00462859	0	0	93315	HCD (High Energy Collision Dissociation)	MS2	0	100	10.3524	3470	3470	3462	FP021821_8.raw	0/0		0.776202	272.421	272.421	3.6	0.167416	0.0161966	0	0
FALSE	Low	PMI-Byonic	PMI-Byonic (A2)	A	2	Unambiguous	ICRCPPGFHGPTCRQDVNECSQNPGLCRHGGTCHNEIGSY	[Y].IcRcPPGFHGPTcRQDVNEcSQNPGLcRHGGTcHNEIGSY.[R]	C2(Carbamidomethyl); C4(Carbamidomethyl); C13(Carbamidomethyl); C20(Carbamidomethyl); C27(Carbamidomethyl); C33(Carbamidomethyl)	1	1	Q01705	Q01705	Neurogenic locus notch homolog protein 1 OS=Mus musculus OX=10090 GN=Notch1 PE=1 SV=3	2	6	6	1	0	1	1	1	782.175	4688.01	4684.99	645.212	0.503802	0	0	221696	HCD (High Energy Collision Dissociation)	MS2	33.2066	100	10.3806	3482	3482	3473	FP021821_8.raw	0/0		0.0589381	134.927	134.927	134.927	0.873096	0.116076	0	0
FALSE	High	PMI-Byonic	PMI-Byonic (A2)	A	2	Unambiguous	ICRCPPGFHGPTCRQDVNECSQNPGLCRHGGTCHNEIGSY	[Y].IcRcPPGFHGPtcRQDVNEcSQNPGLcRHGGTcHNEIGSY.[R]	C2(Carbamidomethyl); C4(Carbamidomethyl); T12(Fuc(1)); C13(Carbamidomethyl); C20(Carbamidomethyl); C27(Carbamidomethyl); C33(Carbamidomethyl)	1	1	Q01705	Q01705	Neurogenic locus notch homolog protein 1 OS=Mus musculus OX=10090 GN=Notch1 PE=1 SV=3	2	6	6	1	0	1	1	1	806.018	4831.07	4831.05	5.06562	0.00407871	0	0	2128717	HCD (High Energy Collision Dissociation)	MS2	0	33.7473	10.418	3498	3498	3495	FP021821_8.raw	0/0		4.69462	549.614	549.614	3.6	2.02011e-05	3.71476e-06	0	0
FALSE	High	PMI-Byonic	PMI-Byonic (A2)	A	2	Unambiguous	ICRCPPGFHGPTCRQDVNECSQNPGLCRHGGTCHNEIGSY	[Y].IcRcPPGFHGPtcRQDVNEcSQNPGLcRHGGTcHNEIGSY.[R]	C2(Carbamidomethyl); C4(Carbamidomethyl); T12(Fuc(1)); C13(Carbamidomethyl); C20(Carbamidomethyl); C27(Carbamidomethyl); C33(Carbamidomethyl)	1	1	Q01705	Q01705	Neurogenic locus notch homolog protein 1 OS=Mus musculus OX=10090 GN=Notch1 PE=1 SV=3	2	5	5	1	0	1	1	1	967.021	4831.07	4831.05	4.97997	0.0048117	0	0	292090	HCD (High Energy Collision Dissociation)	MS2	0	100	10.4677	3519	3519	3517	FP021821_8.raw	0/0		4.09959	501.781	501.781	3.6	7.9507e-05	1.0317e-05	0	0
FALSE	Low	PMI-Byonic	PMI-Byonic (A2)	A	2	Unambiguous	ICRCPPGFHGPTCRQDVNECSQNPGLCRHGGTCHNEIGSY	[Y].IcRcPPGFHGPTcRQDVNEcSQNPGLcRHGGTcHNEIGSY.[R]	C2(Carbamidomethyl); C4(Carbamidomethyl); C13(Carbamidomethyl); C20(Carbamidomethyl); C27(Carbamidomethyl); C33(Carbamidomethyl)	1	1	Q01705	Q01705	Neurogenic locus notch homolog protein 1 OS=Mus musculus OX=10090 GN=Notch1 PE=1 SV=3	2	6	6	1	0	1	1	1	782.176	4688.02	4684.99	646.15	0.504534	0	0	689291	HCD (High Energy Collision Dissociation)	MS2	7.27815	100	10.504	3535	3535	3528	FP021821_8.raw	0/0		0.175534	86.9851	86.9851	28.992	0.667522	0.0652807	0	0
FALSE	Low	PMI-Byonic	PMI-Byonic (A2)	A	2	Unambiguous	ICRCPPGFHGPTCRQDVNECSQNPGLCRHGGTCHNEIGSY	[Y].IcRcPPGFHGPtcRQDVNEcSQNPGLcRHGGTcHNEIGSY.[R]	C2(Carbamidomethyl); C4(Carbamidomethyl); T12(Fuc(1)); C13(Carbamidomethyl); C20(Carbamidomethyl); C27(Carbamidomethyl); C33(Carbamidomethyl)	1	1	Q01705	Q01705	Neurogenic locus notch homolog protein 1 OS=Mus musculus OX=10090 GN=Notch1 PE=1 SV=3	2	5	5	1	0	1	1	1	967.622	4834.08	4831.05	627.012	0.605825	0	0	380964	HCD (High Energy Collision Dissociation)	MS2	27.9602	100	10.597	3574	3574	3572	FP021821_8.raw	0/0		0.00951472	81.0666	81.0666	3.6	0.97833	0.1714	0.00833333	0
FALSE	High	PMI-Byonic	PMI-Byonic (A2)	A	2	Unambiguous	ICRCPPGFHGPTCRQDVNECSQNPGLCRHGGTCHNEIGSY	[Y].IcRcPPGFHGPtcRQDVNEcSQNPGLcRHGGTcHNEIGSY.[R]	C2(Carbamidomethyl); C4(Carbamidomethyl); T12(Fuc(1)); C13(Carbamidomethyl); C20(Carbamidomethyl); C27(Carbamidomethyl); C33(Carbamidomethyl)	1	1	Q01705	Q01705	Neurogenic locus notch homolog protein 1 OS=Mus musculus OX=10090 GN=Notch1 PE=1 SV=3	2	6	6	1	0	1	1	1	806.518	4834.07	4831.05	625.063	0.503285	0	0	207624	HCD (High Energy Collision Dissociation)	MS2	38.9159	100	10.304	3449	3449	3440	FP021821_8.raw	0/0		1.16555	234.892	234.892	3.6	0.0683051	0.00649117	0	0
FALSE	High	PMI-Byonic	PMI-Byonic (A2)	A	2	Unambiguous	ICRCPPGFHGPTCRQDVNECSQNPGLCRHGGTCHNEIGSY	[Y].IcRcPPGFHGPtcRQDVNEcSQNPGLcRHGGTcHNEIGSY.[R]	C2(Carbamidomethyl); C4(Carbamidomethyl); T12(Fuc(1)); C13(Carbamidomethyl); C20(Carbamidomethyl); C27(Carbamidomethyl); C33(Carbamidomethyl)	1	1	Q01705	Q01705	Neurogenic locus notch homolog protein 1 OS=Mus musculus OX=10090 GN=Notch1 PE=1 SV=3	2	6	6	1	0	1	1	1	806.518	4834.07	4831.05	624.987	0.503224	0	0	865008	HCD (High Energy Collision Dissociation)	MS2	41.1887	100	10.6845	3612	3612	3605	FP021821_8.raw	0/0		1.26221	249.957	249.957	3.6	0.0546749	0.00507276	0	0
FALSE	High	PMI-Byonic	PMI-Byonic (A2)	A	2	Unambiguous	ICRCPPGFHGPTCRQDVNECSQNPGLCRHGGTCHNEIGSY	[Y].IcRcPPGFHGPtcRQDVNEcSQNPGLcRHGGTcHNEIGSY.[R]	C2(Carbamidomethyl); C4(Carbamidomethyl); T12(Fuc(1)); C13(Carbamidomethyl); C20(Carbamidomethyl); C27(Carbamidomethyl); C33(Carbamidomethyl)	1	1	Q01705	Q01705	Neurogenic locus notch homolog protein 1 OS=Mus musculus OX=10090 GN=Notch1 PE=1 SV=3	2	6	6	1	0	1	1	1	806.018	4831.07	4831.05	4.6108	0.0037125	0	0	692383	HCD (High Energy Collision Dissociation)	MS2	0	100	10.543	3551	3551	3550	FP021821_8.raw	0/0		4.5766	513.967	513.967	3.6	2.65096e-05	4.76896e-06	0	0
FALSE	Low	PMI-Byonic	PMI-Byonic (A2)	A	2	Unambiguous	RCACRATHTGPHCELPY	[Y].RcAcRATHTGPHcELPY.[V]	C2(Carbamidomethyl); C4(Carbamidomethyl); C13(Carbamidomethyl)	1	1	Q01705	Q01705	Neurogenic locus notch homolog protein 1 OS=Mus musculus OX=10090 GN=Notch1 PE=1 SV=3	0	2	2	1	0	1	1	1	522.236	1043.47	2085.92	-499757	-521.226	0	0	58010.4	HCD (High Energy Collision Dissociation)	MS2	84.2481	100	7.89155	2423	2423	2421	FP021821_8.raw	0/0		0.0279212	25.447	25.447	25.447	0.937732	0.149694	0	0
FALSE	Low	PMI-Byonic	PMI-Byonic (A2)	A	2	Unambiguous	RCACRATHTGPHCELPY	[Y].RcAcRATHTGPHcELPY.[V]	C2(Carbamidomethyl); C4(Carbamidomethyl); C13(Carbamidomethyl)	1	1	Q01705	Q01705	Neurogenic locus notch homolog protein 1 OS=Mus musculus OX=10090 GN=Notch1 PE=1 SV=3	0	4	4	1	0	1	1	1	522.235	2085.92	2085.92	0.823761	0.000429574	0	0	177237	HCD (High Energy Collision Dissociation)	MS2	22.4865	100	7.68059	2335	2335	2332	FP021821_8.raw	0/0		0.0613579	65.9406	65.9406	65.9406	0.868245	0.109317	0	0
FALSE	Low	PMI-Byonic	PMI-Byonic (A2)	A	2	Unambiguous	RCACRATHTGPHCELPY	[Y].RcAcRATHTGPHcELPY.[V]	C2(Carbamidomethyl); C4(Carbamidomethyl); C13(Carbamidomethyl)	1	1	Q01705	Q01705	Neurogenic locus notch homolog protein 1 OS=Mus musculus OX=10090 GN=Notch1 PE=1 SV=3	0	4	4	1	0	1	1	1	522.236	2085.92	2085.92	3.63278	0.00189442	0	0	406124	HCD (High Energy Collision Dissociation)	MS2	14.2239	100	7.78404	2379	2379	2378	FP021821_8.raw	0/0		0.0482414	76.917	76.917	76.917	0.894867	0.129592	0	0
FALSE	High	PMI-Byonic	PMI-Byonic (A2)	A	2	Unambiguous	NCRCPPEWTGQY	[Y].NcRcPPEWTGQY.[C]	C2(Carbamidomethyl); C4(Carbamidomethyl)	1	1	Q01705	Q01705	Neurogenic locus notch homolog protein 1 OS=Mus musculus OX=10090 GN=Notch1 PE=1 SV=3	1	2	2	1	0	1	1	1	784.326	1567.64	1567.64	1.31808	0.00103314	0	0	119217	HCD (High Energy Collision Dissociation)	MS2	0	100	11.9364	4150	4150	4144	FP021821_8.raw	0/0		1.52107	204.205	204.205	204.205	0.0301252	0.00263387	0	0
FALSE	High	PMI-Byonic	PMI-Byonic (A2)	A	2	Unambiguous	NCRCPPEWTGQYCTEDVDECQLMPNACQNGGTCHNTHGGY	[Y].NcRcPPEWTGQYctEDVDEcQLMPNAcQNGGTcHnTHGGY.[N]	C2(Carbamidomethyl); C4(Carbamidomethyl); C13(Carbamidomethyl); T14(HexNAc(1)Fuc(1)); C20(Carbamidomethyl); C27(Carbamidomethyl); C33(Carbamidomethyl); N35(Oxidation)	1	1	Q01705	Q01705	Neurogenic locus notch homolog protein 1 OS=Mus musculus OX=10090 GN=Notch1 PE=1 SV=3	3	4	4	1	0	1	1	1	1285.5	5138.98	5138.97	1.98064	0.00254462	0	0	102618	HCD (High Energy Collision Dissociation)	MS2	0	100	13.3277	4746	4746	4738	FP021821_8.raw	0/0		6.88155	601.242	601.242	4.4	1.31357e-07	3.04747e-08	0	0
FALSE	Low	PMI-Byonic	PMI-Byonic (A2)	A	2	Unambiguous	NCVCVNGWTGEDCSENIDDCASAACF	[Y].NcVcVnGWtGEDcSENIDDcASAAcF.[Q]	C2(Carbamidomethyl); C4(Carbamidomethyl); N6(Deamidated); T9(Hex(1)Pent(2)); C13(Carbamidomethyl); C20(Carbamidomethyl); C25(Carbamidomethyl)	1	1	Q01705	Q01705	Neurogenic locus notch homolog protein 1 OS=Mus musculus OX=10090 GN=Notch1 PE=1 SV=3	1	3	3	1	0	1	1	1	1147.42	3440.26	3438.22	591.896	0.678357	0	0	276338	HCD (High Energy Collision Dissociation)	MS2	0	100	16.55	6123	6123	6113	FP021821_8.raw	0/0		0.0402853	69.7765	69.7765	0	0.911412	0.136332	0	0
FALSE	High	PMI-Byonic	PMI-Byonic (A2)	A	2	Unambiguous	QGATCHDRVASF	[F].QGAtcHDRVASF.[Y]	T4(Fuc(1)); C5(Carbamidomethyl)	1	1	Q01705	Q01705	Neurogenic locus notch homolog protein 1 OS=Mus musculus OX=10090 GN=Notch1 PE=1 SV=3	0	3	3	1	0	1	1	1	498.894	1494.67	1494.66	1.48395	0.000739334	0	0	530290	HCD (High Energy Collision Dissociation)	MS2	24.3899	100	7.81281	2391	2391	2389	FP021821_8.raw	0/0		5.06385	469.615	469.615	12.6049	8.63283e-06	1.35411e-06	0	0
FALSE	High	PMI-Byonic	PMI-Byonic (A2)	A	2	Unambiguous	QGATCHDRVASF	[F].QGATcHDRVASF.[Y]	C5(Carbamidomethyl)	1	1	Q01705	Q01705	Neurogenic locus notch homolog protein 1 OS=Mus musculus OX=10090 GN=Notch1 PE=1 SV=3	0	3	3	1	0	1	1	1	450.208	1348.61	1348.61	1.70254	0.000765353	0	0	997199	HCD (High Energy Collision Dissociation)	MS2	26.4255	100	7.88939	2422	2422	2421	FP021821_8.raw	0/0		2.62398	454.091	325.51	325.51	0.00237695	0.000224441	0	0
FALSE	High	PMI-Byonic	PMI-Byonic (A2)	A	2	Unambiguous	QGATCHDRVASF	[F].QGATcHDRVAsF.[Y]	C5(Carbamidomethyl); S11(Fuc(1))	1	1	Q01705	Q01705	Neurogenic locus notch homolog protein 1 OS=Mus musculus OX=10090 GN=Notch1 PE=1 SV=3	0	3	3	1	0	1	1	1	498.894	1494.67	1494.66	3.07653	0.00153279	0	0	1.582e+06	HCD (High Energy Collision Dissociation)	MS2	7.55783	84.5708	7.91843	2434	2434	2433	FP021821_8.raw	0/0		8.02025	690.784	631.658	15.1863	9.54444e-09	1.88776e-09	0	0
FALSE	High	PMI-Byonic	PMI-Byonic (A2)	A	2	Unambiguous	QGATCHDRVASFY	[F].QGAtcHDRVASFY.[C]	T4(HexNAc(1)Hex(1)Fuc(1)NeuAc(1)); C5(Carbamidomethyl)	1	1	Q01705	Q01705	Neurogenic locus notch homolog protein 1 OS=Mus musculus OX=10090 GN=Notch1 PE=1 SV=3	1	3	3	1	0	1	1	1	771.994	2313.97	2313.96	5.91	0.00455849	0	0	238330	HCD (High Energy Collision Dissociation)	MS2	0	100	11.4686	3948	3948	3946	FP021821_8.raw	0/0		1.12893	181.027	181.027	10.4	0.0743131	0.00729857	0	0
FALSE	Low	PMI-Byonic	PMI-Byonic (A2)	A	2	Unambiguous	QGATCHDRVASF	[F].qGATcHDRVASF.[Y]	Q1(Deamidated); C5(Carbamidomethyl)	1	1	Q01705	Q01705	Neurogenic locus notch homolog protein 1 OS=Mus musculus OX=10090 GN=Notch1 PE=1 SV=3	0	3	3	1	0	1	1	1	450.208	1348.61	1349.59	-727.353	-0.327209	0	0	313852	HCD (High Energy Collision Dissociation)	MS2	28.2097	100	7.99956	2468	2468	2467	FP021821_8.raw	0/0		0.140443	211.631	211.631	211.631	0.723698	0.0887542	0	0
FALSE	Medium	PMI-Byonic	PMI-Byonic (A2)	A	2	Unambiguous	QGATCHDRVASF	[F].qGAtcHDRVASF.[Y]	Q1(Deamidated); T4(HexNAc(1)Hex(1)Fuc(1)); C5(Carbamidomethyl)	1	1	Q01705	Q01705	Neurogenic locus notch homolog protein 1 OS=Mus musculus OX=10090 GN=Notch1 PE=1 SV=3	0	3	3	1	0	1	1	1	620.939	1860.8	1860.78	12.3928	0.00768678	0	0	147128	HCD (High Energy Collision Dissociation)	MS2	48.5128	100	8.01249	2474	2474	2467	FP021821_8.raw	0/0		0.237799	108.758	108.758	9.2	0.578364	0.0486169	0	0
FALSE	High	PMI-Byonic	PMI-Byonic (A2)	A	2	Unambiguous	QGATCHDRVASF	[F].QGATcHDRVAsF.[Y]	C5(Carbamidomethyl); S11(Fuc(1))	1	1	Q01705	Q01705	Neurogenic locus notch homolog protein 1 OS=Mus musculus OX=10090 GN=Notch1 PE=1 SV=3	0	3	3	1	0	1	1	1	498.894	1494.67	1494.66	1.72896	0.000861404	0	0	2.49027e+06	HCD (High Energy Collision Dissociation)	MS2	11.0585	87.5154	8.02331	2478	2478	2477	FP021821_8.raw	0/0		8.1314	693.153	591.377	6.21459	7.38932e-09	1.29879e-09	0	0
FALSE	Medium	PMI-Byonic	PMI-Byonic (A2)	A	2	Unambiguous	QGATCHDRVASF	[F].QGAtcHDRVASF.[Y]	T4(HexNAc(1)Fuc(1)); C5(Carbamidomethyl)	1	1	Q01705	Q01705	Neurogenic locus notch homolog protein 1 OS=Mus musculus OX=10090 GN=Notch1 PE=1 SV=3	0	3	3	1	0	1	1	1	566.587	1697.75	1697.74	1.77593	0.00100502	0	0	323439	HCD (High Energy Collision Dissociation)	MS2	60.6564	100	8.04619	2488	2488	2485	FP021821_8.raw	0/0		0.700295	131.497	131.497	9.2	0.199391	0.0181665	0	0
FALSE	High	PMI-Byonic	PMI-Byonic (A2)	A	2	Unambiguous	QGATCHDRVASF	[F].QGATcHDRVAsF.[Y]	C5(Carbamidomethyl); S11(Fuc(1))	1	1	Q01705	Q01705	Neurogenic locus notch homolog protein 1 OS=Mus musculus OX=10090 GN=Notch1 PE=1 SV=3	0	3	3	1	0	1	1	1	498.894	1494.67	1494.66	2.5865	0.00128865	0	0	1332790	HCD (High Energy Collision Dissociation)	MS2	62.5369	100	8.12573	2521	2521	2520	FP021821_8.raw	0/0		6.1314	563.659	563.659	16.3144	7.38931e-07	9.30812e-08	0	0
FALSE	Low	PMI-Byonic	PMI-Byonic (A2)	A	2	Unambiguous	QGATCHDRVASF	[F].qGAtcHDRVASF.[Y]	Q1(Deamidated); T4(Fuc(1)); C5(Carbamidomethyl)	1	1	Q01705	Q01705	Neurogenic locus notch homolog protein 1 OS=Mus musculus OX=10090 GN=Notch1 PE=1 SV=3	0	3	3	1	0	1	1	1	498.894	1494.67	1495.65	-656.253	-0.327174	0	0	343060	HCD (High Energy Collision Dissociation)	MS2	13.9223	100	8.24536	2572	2572	2570	FP021821_8.raw	0/0		0.0153651	73.6997	73.6997	9.2	0.965239	0.164619	0.00840335	0.0144927
FALSE	High	PMI-Byonic	PMI-Byonic (A2)	A	2	Unambiguous	QGATCHDRVASFY	[F].QGATcHDRVASFY.[C]	C5(Carbamidomethyl)	1	1	Q01705	Q01705	Neurogenic locus notch homolog protein 1 OS=Mus musculus OX=10090 GN=Notch1 PE=1 SV=3	1	3	3	1	0	1	1	1	504.563	1511.67	1511.67	2.58588	0.001303	0	0	1.08554e+06	HCD (High Energy Collision Dissociation)	MS2	9.81106	100	10.163	3388	3388	3385	FP021821_8.raw	0/0		1.99816	368.247	368.247	368.247	0.0100424	0.000979255	0	0
FALSE	High	PMI-Byonic	PMI-Byonic (A2)	A	2	Unambiguous	QGATCHDRVASF	[F].QGATcHDRVASF.[Y]	C5(Carbamidomethyl)	1	1	Q01705	Q01705	Neurogenic locus notch homolog protein 1 OS=Mus musculus OX=10090 GN=Notch1 PE=1 SV=3	0	3	3	1	0	1	1	1	450.208	1348.61	1348.61	1.97409	0.000887424	0	0	442889	HCD (High Energy Collision Dissociation)	MS2	17.0471	100	7.77632	2376	2376	2373	FP021821_8.raw	0/0		1.93878	421.713	308.943	308.943	0.0115139	0.00112763	0	0
FALSE	High	PMI-Byonic	PMI-Byonic (A2)	A	2	Unambiguous	QGATCHDRVASFY	[F].QGAtcHDRVASFY.[C]	T4(HexNAc(1)Hex(1)Fuc(1)NeuAc(1)); C5(Carbamidomethyl)	1	1	Q01705	Q01705	Neurogenic locus notch homolog protein 1 OS=Mus musculus OX=10090 GN=Notch1 PE=1 SV=3	1	3	3	1	0	1	1	1	771.992	2313.96	2313.96	3.21955	0.0024833	0	0	260727	HCD (High Energy Collision Dissociation)	MS2	0	100	11.3524	3899	3899	3891	FP021821_8.raw	0/0		2.22774	251.867	201.549	13.613	0.0059192	0.000513497	0	0
FALSE	High	PMI-Byonic	PMI-Byonic (A2)	A	2	Unambiguous	QGATCHDRVASFY	[F].QGATcHDRVAsFY.[C]	C5(Carbamidomethyl); S11(Fuc(1))	1	1	Q01705	Q01705	Neurogenic locus notch homolog protein 1 OS=Mus musculus OX=10090 GN=Notch1 PE=1 SV=3	1	3	3	1	0	1	1	1	553.249	1657.73	1657.73	3.47074	0.00191785	0	0	939466	HCD (High Energy Collision Dissociation)	MS2	6.39063	100	10.1116	3366	3366	3363	FP021821_8.raw	0/0		4.95464	558.155	558.155	2.17273	1.11009e-05	1.88531e-06	0	0
FALSE	High	PMI-Byonic	PMI-Byonic (A2)	A	2	Unambiguous	QGATCHDRVASF	[F].QGAtcHDRVASF.[Y]	T4(HexNAc(1)Hex(1)Fuc(1)NeuAc(1)); C5(Carbamidomethyl)	1	1	Q01705	Q01705	Neurogenic locus notch homolog protein 1 OS=Mus musculus OX=10090 GN=Notch1 PE=1 SV=3	0	3	3	1	0	1	1	1	717.638	2150.9	2150.89	3.56504	0.002556	0	0	1.04594e+06	HCD (High Energy Collision Dissociation)	MS2	2.14617	100	9.77359	3221	3221	3220	FP021821_8.raw	0/0		4.9527	452.89	373.692	11.6	1.11506e-05	2.13572e-06	0	0
FALSE	Medium	PMI-Byonic	PMI-Byonic (A2)	A	2	Unambiguous	QGATCHDRVASF	[F].QGAtcHDRVASF.[Y]	T4(HexNAc(1)Hex(1)Fuc(1)NeuAc(1)); C5(Carbamidomethyl)	1	1	Q01705	Q01705	Neurogenic locus notch homolog protein 1 OS=Mus musculus OX=10090 GN=Notch1 PE=1 SV=3	0	3	3	1	0	1	1	1	717.638	2150.9	2150.89	3.22452	0.00231186	0	0	158299	HCD (High Energy Collision Dissociation)	MS2	63.8362	100	9.66179	3174	3174	3165	FP021821_8.raw	0/0		0.912576	117.21	45.696	11.6	0.122299	0.0145349	0	0
FALSE	High	PMI-Byonic	PMI-Byonic (A2)	A	2	Unambiguous	QGATCHDRVASFY	[F].QGATcHDRVAsFY.[C]	C5(Carbamidomethyl); S11(Fuc(1))	1	1	Q01705	Q01705	Neurogenic locus notch homolog protein 1 OS=Mus musculus OX=10090 GN=Notch1 PE=1 SV=3	1	3	3	1	0	1	1	1	553.249	1657.73	1657.73	2.5871	0.00142957	0	0	861033	HCD (High Energy Collision Dissociation)	MS2	2.37829	100	9.98358	3311	3311	3308	FP021821_8.raw	0/0		4.96938	562.533	562.533	1.24974	1.07304e-05	1.622e-06	0	0
FALSE	Medium	PMI-Byonic	PMI-Byonic (A2)	A	2	Unambiguous	QGATCHDRVASF	[F].QGAtcHDRVASF.[Y]	T4(HexNAc(1)Hex(1)Fuc(1)NeuAc(1)); C5(Carbamidomethyl)	1	1	Q01705	Q01705	Neurogenic locus notch homolog protein 1 OS=Mus musculus OX=10090 GN=Notch1 PE=1 SV=3	0	3	3	1	0	1	1	1	717.638	2150.9	2150.89	3.99069	0.00286118	0	0	227226	HCD (High Energy Collision Dissociation)	MS2	22.9149	100	9.90439	3277	3277	3275	FP021821_8.raw	0/0		0.96167	71.0998	5.48901	5.48901	0.109227	0.0121252	0	0
FALSE	High	PMI-Byonic	PMI-Byonic (A2)	A	2	Unambiguous	YCECPHGRTGLL	[F].YcEcPHGRTGLL.[C]	C2(Carbamidomethyl); C4(Carbamidomethyl)	1	1	Q01705	Q01705	Neurogenic locus notch homolog protein 1 OS=Mus musculus OX=10090 GN=Notch1 PE=1 SV=3	2	2	2	1	0	1	1	1	731.83	1462.65	1462.66	-2.69675	-0.00197221	0	0	146846	HCD (High Energy Collision Dissociation)	MS2	0	100	9.70708	3193	3193	3187	FP021821_8.raw	0/0		2.0593	440.947	440.947	440.947	0.0087236	0.000721203	0	0
FALSE	High	PMI-Byonic	PMI-Byonic (A2)	A	2	Unambiguous	YCECPHGRTGLL	[F].YcEcPHGRTGLL.[C]	C2(Carbamidomethyl); C4(Carbamidomethyl)	1	1	Q01705	Q01705	Neurogenic locus notch homolog protein 1 OS=Mus musculus OX=10090 GN=Notch1 PE=1 SV=3	2	3	3	1	0	1	1	1	488.225	1462.66	1462.66	2.71882	0.00132557	0	0	2.33845e+06	HCD (High Energy Collision Dissociation)	MS2	4.56441	100	9.69632	3188	3188	3187	FP021821_8.raw	0/0		6.30054	606.115	606.115	606.115	5.00561e-07	6.37245e-08	0	0
FALSE	High	PMI-Byonic	PMI-Byonic (A2)	A	2	Unambiguous	YCECPHGRTGLL	[F].YcEcPHGRTGLL.[C]	C2(Carbamidomethyl); C4(Carbamidomethyl)	1	1	Q01705	Q01705	Neurogenic locus notch homolog protein 1 OS=Mus musculus OX=10090 GN=Notch1 PE=1 SV=3	2	3	3	1	0	1	1	1	488.225	1462.66	1462.66	2.9066	0.00141712	0	0	3.06547e+06	HCD (High Energy Collision Dissociation)	MS2	3.33177	69.1036	9.8248	3243	3243	3242	FP021821_8.raw	0/0		5.1894	565.625	565.625	565.625	6.46549e-06	1.13354e-06	0	0
FALSE	High	PMI-Byonic	PMI-Byonic (A2)	A	2	Unambiguous	YCECPHGRTGLL	[F].YcEcPHGRTGLL.[C]	C2(Carbamidomethyl); C4(Carbamidomethyl)	1	1	Q01705	Q01705	Neurogenic locus notch homolog protein 1 OS=Mus musculus OX=10090 GN=Notch1 PE=1 SV=3	2	2	2	1	0	1	1	1	731.833	1462.66	1462.66	1.64306	0.00120162	0	0	144525	HCD (High Energy Collision Dissociation)	MS2	0	100	9.83773	3249	3249	3242	FP021821_8.raw	0/0		4.70151	518.764	518.764	518.764	1.98832e-05	3.3026e-06	0	0
FALSE	High	PMI-Byonic	PMI-Byonic (A2)	A	2	Unambiguous	YCECPHGRTGL	[F].YcEcPHGRTGL.[L]	C2(Carbamidomethyl); C4(Carbamidomethyl)	1	1	Q01705	Q01705	Neurogenic locus notch homolog protein 1 OS=Mus musculus OX=10090 GN=Notch1 PE=1 SV=3	1	3	3	1	0	1	1	1	450.53	1349.57	1349.57	1.62621	0.000731562	0	0	350500	HCD (High Energy Collision Dissociation)	MS2	22.7945	100	7.72762	2355	2355	2354	FP021821_8.raw	0/0		4.80728	430.416	430.416	430.416	1.55856e-05	2.48966e-06	0	0
FALSE	High	PMI-Byonic	PMI-Byonic (A2)	A	2	Unambiguous	YCECPHGRTGL	[F].YcEcPHGRTGL.[L]	C2(Carbamidomethyl); C4(Carbamidomethyl)	1	1	Q01705	Q01705	Neurogenic locus notch homolog protein 1 OS=Mus musculus OX=10090 GN=Notch1 PE=1 SV=3	1	3	3	1	0	1	1	1	450.53	1349.57	1349.57	1.28702	0.000578974	0	0	110209	HCD (High Energy Collision Dissociation)	MS2	27.2641	100	7.49948	2259	2259	2256	FP021821_8.raw	0/0		1.68753	318.544	318.544	318.544	0.020534	0.00197275	0	0
FALSE	High	PMI-Byonic	PMI-Byonic (A2)	A	2	Unambiguous	YCECPHGRTGL	[F].YcEcPHGRTGL.[L]	C2(Carbamidomethyl); C4(Carbamidomethyl)	1	1	Q01705	Q01705	Neurogenic locus notch homolog protein 1 OS=Mus musculus OX=10090 GN=Notch1 PE=1 SV=3	1	3	3	1	0	1	1	1	450.53	1349.57	1349.57	1.62621	0.000731562	0	0	393724	HCD (High Energy Collision Dissociation)	MS2	20.3219	100	7.60792	2305	2305	2304	FP021821_8.raw	0/0		5.27892	486.582	486.582	486.582	5.26116e-06	8.28398e-07	0	0
FALSE	High	PMI-Byonic	PMI-Byonic (A2)	A	2	Unambiguous	CECPHGRTGLL	[Y].cEcPHGRTGLL.[C]	C1(Carbamidomethyl); C3(Carbamidomethyl)	1	1	Q01705	Q01705	Neurogenic locus notch homolog protein 1 OS=Mus musculus OX=10090 GN=Notch1 PE=1 SV=3	1	3	3	1	0	1	1	1	433.87	1299.6	1299.59	1.81885	0.000787922	0	0	378935	HCD (High Energy Collision Dissociation)	MS2	51.6141	100	8.60918	2726	2726	2724	FP021821_8.raw	0/0		3.5343	427.541	427.541	427.541	0.000292213	2.11094e-05	0	0
FALSE	High	PMI-Byonic	PMI-Byonic (A2)	A	2	Unambiguous	CECPHGRTGLL	[Y].cEcPHGRTGLL.[C]	C1(Carbamidomethyl); C3(Carbamidomethyl)	1	1	Q01705	Q01705	Neurogenic locus notch homolog protein 1 OS=Mus musculus OX=10090 GN=Notch1 PE=1 SV=3	1	3	3	1	0	1	1	1	433.87	1299.6	1299.59	1.95975	0.000848958	0	0	1.62085e+06	HCD (High Energy Collision Dissociation)	MS2	5.74807	87.6424	8.49651	2678	2678	2677	FP021821_8.raw	0/0		7.30054	679.635	679.635	679.635	5.00562e-08	6.0117e-09	0	0
FALSE	High	PMI-Byonic	PMI-Byonic (A2)	A	2	Unambiguous	CECPHGRTGLL	[Y].cEcPHGRTGLL.[C]	C1(Carbamidomethyl); C3(Carbamidomethyl)	1	1	Q01705	Q01705	Neurogenic locus notch homolog protein 1 OS=Mus musculus OX=10090 GN=Notch1 PE=1 SV=3	1	3	3	1	0	1	1	1	433.869	1299.59	1299.59	0.269013	0.000116536	0	0	301242	HCD (High Energy Collision Dissociation)	MS2	56.9236	100	8.2758	2585	2585	2581	FP021821_8.raw	0/0		2.52137	433.947	433.947	433.947	0.00301041	0.00030461	0	0
FALSE	High	PMI-Byonic	PMI-Byonic (A2)	A	2	Unambiguous	CECPHGRTGLL	[Y].cEcPHGRTGLL.[C]	C1(Carbamidomethyl); C3(Carbamidomethyl)	1	1	Q01705	Q01705	Neurogenic locus notch homolog protein 1 OS=Mus musculus OX=10090 GN=Notch1 PE=1 SV=3	1	3	3	1	0	1	1	1	433.87	1299.6	1299.59	2.52332	0.0010931	0	0	2074495	HCD (High Energy Collision Dissociation)	MS2	2.99127	83.1367	8.38948	2633	2633	2632	FP021821_8.raw	0/0		8.30054	711.756	711.756	711.756	5.00562e-09	7.91254e-10	0	0
FALSE	High	PMI-Byonic	PMI-Byonic (A2)	A	2	Unambiguous	TGPACSQDVDECALGANPCEHAGKCLNTLGSFECQCLQGY	[Y].TGPAcSQDVDEcALGANPcEHAGKcLntLGSFEcQcLQGY.[T]	C5(Carbamidomethyl); C12(Carbamidomethyl); C19(Carbamidomethyl); C25(Carbamidomethyl); N27(Oxidation); T28(Hex(1)); C34(Carbamidomethyl); C36(Carbamidomethyl)	1	1	Q01705	Q01705	Neurogenic locus notch homolog protein 1 OS=Mus musculus OX=10090 GN=Notch1 PE=1 SV=3	5	4	4	1	0	1	1	1	1163.99	4652.94	4652.9	7.70962	0.00896803	0	0	94936	HCD (High Energy Collision Dissociation)	MS2	0	100	15.5002	5675	5675	5673	FP021821_8.raw	0/0		2.02394	275.089	275.089	0.528	0.00946372	0.000847906	0	0
FALSE	High	PMI-Byonic	PMI-Byonic (A2)	A	2	Unambiguous	QCICMPGYEGVYCEINTDECASSPCLHNGHCMDKINEF	[F].QcIcMPGYEGVYcEINTDEcAsSPcLHNGHcMDKINEF.[Q]	C2(Carbamidomethyl); C4(Carbamidomethyl); C13(Carbamidomethyl); C20(Carbamidomethyl); S22(Hex(1)Pent(2)); C25(Carbamidomethyl); C31(Carbamidomethyl)	1	1	Q01705	Q01705	Neurogenic locus notch homolog protein 1 OS=Mus musculus OX=10090 GN=Notch1 PE=1 SV=3	3	4	4	1	0	1	1	1	1256.25	5021.98	5021.96	3.80771	0.00478054	0	0	132675	HCD (High Energy Collision Dissociation)	MS2	0	100	15.5024	5676	5676	5673	FP021821_8.raw	0/0		12.7802	915.203	915.203	0	1.65879e-13	6.26144e-14	0	0
FALSE	High	PMI-Byonic	PMI-Byonic (A2)	A	2	Unambiguous	CEINTDECASSPCLHNGHCMDKINEF	[Y].cEINTDEcASsPcLHNGHcMDKINEF.[Q]	C1(Carbamidomethyl); C8(Carbamidomethyl); S11(Hex(1)Pent(2)); C13(Carbamidomethyl); C19(Carbamidomethyl)	1	1	Q01705	Q01705	Neurogenic locus notch homolog protein 1 OS=Mus musculus OX=10090 GN=Notch1 PE=1 SV=3	1	4	4	1	0	1	1	1	891.859	3564.41	3564.39	8.07567	0.0071962	0	0	114223	HCD (High Energy Collision Dissociation)	MS2	0	100	12.0458	4197	4197	4188	FP021821_8.raw	0/0		2.66776	346.369	346.369	1.2	0.00214901	0.000188565	0	0
FALSE	Medium	PMI-Byonic	PMI-Byonic (A2)	A	2	Unambiguous	QCQCPKGFNGHLCQYDVDECASTPCKNGAKCLDGPNTY	[F].QcQcPKGFnGHLcQYDVDEcAsTPcKNGAKcLDGPNTY.[T]	C2(Carbamidomethyl); C4(Carbamidomethyl); N9(Deamidated); C13(Carbamidomethyl); C20(Carbamidomethyl); S22(Hex(1)Pent(2)); C25(Carbamidomethyl); C31(Carbamidomethyl)	1	1	Q01705	Q01705	Neurogenic locus notch homolog protein 1 OS=Mus musculus OX=10090 GN=Notch1 PE=1 SV=3	4	5	5	1	0	1	1	1	976.806	4880	4876.97	621.426	0.606136	0	0	432232	HCD (High Energy Collision Dissociation)	MS2	0	100	12.3974	4347	4347	4342	FP021821_8.raw	0/0		0.976236	158.427	158.427	0	0.105624	0.0110218	0	0
FALSE	High	PMI-Byonic	PMI-Byonic (A2)	A	2	Unambiguous	QCQCPKGFNGHLCQYDVDECASTPCKNGAKCLDGPNTY	[F].QcQcPKGFNGHLcQYDVDEcAStPcKnGAKcLDGPNTY.[T]	C2(Carbamidomethyl); C4(Carbamidomethyl); C13(Carbamidomethyl); C20(Carbamidomethyl); T23(Hex(1)Pent(2)); C25(Carbamidomethyl); N27(Deamidated); C31(Carbamidomethyl)	1	1	Q01705	Q01705	Neurogenic locus notch homolog protein 1 OS=Mus musculus OX=10090 GN=Notch1 PE=1 SV=3	4	5	5	1	0	1	1	1	976.607	4879.01	4876.97	416.994	0.406734	0	0	513484	HCD (High Energy Collision Dissociation)	MS2	29.0356	100	12.1165	4227	4227	4221	FP021821_8.raw	0/0		4.0247	392.259	392.259	0	9.44712e-05	1.19671e-05	0	0
FALSE	High	PMI-Byonic	PMI-Byonic (A2)	A	2	Unambiguous	QCQCPKGFNGHLCQYDVDECASTPCKNGAKCLDGPNTY	[F].QcQcPKGFnGHLcQYDVDEcAStPcKNGAKcLdGPNTY.[T]	C2(Carbamidomethyl); C4(Carbamidomethyl); N9(Deamidated); C13(Carbamidomethyl); C20(Carbamidomethyl); T23(Hex(1)Pent(2)); C25(Carbamidomethyl); C31(Carbamidomethyl); D33(Oxidation)	1	1	Q01705	Q01705	Neurogenic locus notch homolog protein 1 OS=Mus musculus OX=10090 GN=Notch1 PE=1 SV=3	4	5	5	1	0	1	1	1	979.802	4894.98	4892.97	411.756	0.402941	0	0	439285	HCD (High Energy Collision Dissociation)	MS2	7.6977	100	12.3782	4339	4339	4331	FP021821_8.raw	0/0		2.83494	276.115	276.115	0	0.00146238	0.000100599	0	0
FALSE	Medium	PMI-Byonic	PMI-Byonic (A2)	A	2	Unambiguous	QCQCPKGFNGHLCQYDVDECASTPCKNGAKCLDGPNTY	[F].QcQcPKGFNGHLcQYDVDEcAStPcKnGAKcLDGPNTY.[T]	C2(Carbamidomethyl); C4(Carbamidomethyl); C13(Carbamidomethyl); C20(Carbamidomethyl); T23(Hex(1)Pent(2)); C25(Carbamidomethyl); N27(Oxidation); C31(Carbamidomethyl)	1	1	Q01705	Q01705	Neurogenic locus notch homolog protein 1 OS=Mus musculus OX=10090 GN=Notch1 PE=1 SV=3	4	5	5	1	0	1	1	1	980.008	4896.01	4891.98	823.654	0.80586	0	0	310526	HCD (High Energy Collision Dissociation)	MS2	35.6397	100	11.9686	4164	4164	4155	FP021821_8.raw	0/0		0.492618	245.253	245.253	0	0.321649	0.0301658	0	0
FALSE	High	PMI-Byonic	PMI-Byonic (A2)	A	2	Unambiguous	QCQCPKGFNGHLCQYDVDECASTPCKNGAKCLDGPNTY	[F].QcQcPKGFNGHLcQYDVDEcAStPcKNGAKcLDGPNTY.[T]	C2(Carbamidomethyl); C4(Carbamidomethyl); C13(Carbamidomethyl); C20(Carbamidomethyl); T23(Hex(1)Pent(2)); C25(Carbamidomethyl); C31(Carbamidomethyl)	1	1	Q01705	Q01705	Neurogenic locus notch homolog protein 1 OS=Mus musculus OX=10090 GN=Notch1 PE=1 SV=3	4	5	5	1	0	1	1	1	976.608	4879.01	4875.99	619.888	0.604514	0	0	571648	HCD (High Energy Collision Dissociation)	MS2	8.7251	100	11.8888	4130	4130	4122	FP021821_8.raw	0/0		1.77676	293.042	293.042	0	0.01672	0.00150612	0	0
FALSE	High	PMI-Byonic	PMI-Byonic (A2)	A	2	Unambiguous	QCQCPKGFNGHLCQYDVDECASTPCKNGAKCLDGPNTY	[F].QcQcPKGFNGHLcQYDVDEcAStPcKNGAKcLdGPNTY.[T]	C2(Carbamidomethyl); C4(Carbamidomethyl); C13(Carbamidomethyl); C20(Carbamidomethyl); T23(Hex(1)Pent(2)); C25(Carbamidomethyl); C31(Carbamidomethyl); D33(Oxidation)	1	1	Q01705	Q01705	Neurogenic locus notch homolog protein 1 OS=Mus musculus OX=10090 GN=Notch1 PE=1 SV=3	4	5	5	1	0	1	1	1	979.208	4892.01	4891.98	6.06445	0.00593344	0	0	313419	HCD (High Energy Collision Dissociation)	MS2	0	100	11.8266	4103	4103	4100	FP021821_8.raw	0/0		8.60402	704.057	704.057	0	2.48874e-09	4.08134e-10	0	0
FALSE	High	PMI-Byonic	PMI-Byonic (A2)	A	2	Unambiguous	QCQCPKGFNGHLCQYDVDECASTPCKNGAKCLDGPNTY	[F].QcQcPKGFNGHLcQYDVDEcAStPcKNGAKcLDGPNTY.[T]	C2(Carbamidomethyl); C4(Carbamidomethyl); C13(Carbamidomethyl); C20(Carbamidomethyl); T23(Hex(1)Pent(2)); C25(Carbamidomethyl); C31(Carbamidomethyl)	1	1	Q01705	Q01705	Neurogenic locus notch homolog protein 1 OS=Mus musculus OX=10090 GN=Notch1 PE=1 SV=3	4	5	5	1	0	1	1	1	976.007	4876	4875.99	3.21393	0.00313421	0	0	192085	HCD (High Energy Collision Dissociation)	MS2	25.499	100	11.7512	4071	4071	4067	FP021821_8.raw	0/0		7.70547	680.436	680.436	0	1.97028e-08	3.07542e-09	0	0
FALSE	High	PMI-Byonic	PMI-Byonic (A2)	A	2	Unambiguous	QCQCPKGFNGHLCQYDVDECASTPCKNGAKCLDGPNTY	[F].QcQcPKGFNGHLcQYDVDEcAsTPcKnGAKcLdGPNTY.[T]	C2(Carbamidomethyl); C4(Carbamidomethyl); C13(Carbamidomethyl); C20(Carbamidomethyl); S22(Hex(1)Pent(2)); C25(Carbamidomethyl); N27(Deamidated); C31(Carbamidomethyl); D33(Oxidation)	1	1	Q01705	Q01705	Neurogenic locus notch homolog protein 1 OS=Mus musculus OX=10090 GN=Notch1 PE=1 SV=3	4	5	5	1	0	1	1	1	980.006	4896	4892.97	620.384	0.607104	0	0	555456	HCD (High Energy Collision Dissociation)	MS2	52.3702	100	12.0995	4220	4220	4210	FP021821_8.raw	0/0		3.07103	372.693	372.693	0	0.00084912	3.64429e-05	0	0
FALSE	High	PMI-Byonic	PMI-Byonic (A2)	A	2	Unambiguous	NGHLCQYDVDECASTPCKNGAKCLDGPNTY	[F].NGHLcQYDVDEcAsTPcKNGAKcLDGPNTY.[T]	C5(Carbamidomethyl); C12(Carbamidomethyl); S14(Hex(1)Pent(2)); C17(Carbamidomethyl); C23(Carbamidomethyl)	1	1	Q01705	Q01705	Neurogenic locus notch homolog protein 1 OS=Mus musculus OX=10090 GN=Notch1 PE=1 SV=3	3	4	4	1	0	1	1	1	968.404	3870.59	3870.57	5.68692	0.0055029	0	0	90876.3	HCD (High Energy Collision Dissociation)	MS2	0	100	11.5069	3965	3965	3957	FP021821_8.raw	0/0		4.21069	403.834	403.834	0.8	6.15623e-05	8.90495e-06	0	0
FALSE	High	PMI-Byonic	PMI-Byonic (A2)	A	2	Unambiguous	NGHLCQYDVDECASTPCKNGAKCLDGPNTY	[F].NGHLcQYDVDEcAsTPcKNGAKcLDGPNTY.[T]	C5(Carbamidomethyl); C12(Carbamidomethyl); S14(Hex(1)Pent(2)); C17(Carbamidomethyl); C23(Carbamidomethyl)	1	1	Q01705	Q01705	Neurogenic locus notch homolog protein 1 OS=Mus musculus OX=10090 GN=Notch1 PE=1 SV=3	3	4	4	1	0	1	1	1	968.403	3870.59	3870.57	4.42539	0.0042822	0	0	713256	HCD (High Energy Collision Dissociation)	MS2	0	100	11.3807	3911	3911	3902	FP021821_8.raw	0/0		5.43333	599.01	599.01	0.8	3.68694e-06	5.65864e-07	0	0
FALSE	High	PMI-Byonic	PMI-Byonic (A2)	A	2	Unambiguous	NGHLCQYDVDECASTPCKNGAKCLDGPNTY	[F].NGHLcQYDVDEcAsTPcKNGAKcLdGPNTY.[T]	C5(Carbamidomethyl); C12(Carbamidomethyl); S14(Hex(1)Pent(2)); C17(Carbamidomethyl); C23(Carbamidomethyl); D25(Oxidation)	1	1	Q01705	Q01705	Neurogenic locus notch homolog protein 1 OS=Mus musculus OX=10090 GN=Notch1 PE=1 SV=3	3	4	4	1	0	1	1	1	972.401	3886.58	3886.57	3.89385	0.00378343	0	0	372461	HCD (High Energy Collision Dissociation)	MS2	0	100	11.4407	3936	3936	3935	FP021821_8.raw	0/0		6.53479	615.437	608.702	0.8	2.91887e-07	4.29228e-08	0	0
FALSE	High	PMI-Byonic	PMI-Byonic (A2)	A	2	Unambiguous	NGHLCQYDVDECASTPCKNGAKCLDGPNTY	[F].NGHLcQYDVDEcAsTPcKnGAKcLDGPNTY.[T]	C5(Carbamidomethyl); C12(Carbamidomethyl); S14(Hex(1)Pent(2)); C17(Carbamidomethyl); N19(Oxidation); C23(Carbamidomethyl)	1	1	Q01705	Q01705	Neurogenic locus notch homolog protein 1 OS=Mus musculus OX=10090 GN=Notch1 PE=1 SV=3	3	4	4	1	0	1	1	1	972.401	3886.58	3886.57	3.76822	0.00366136	0	0	172169	HCD (High Energy Collision Dissociation)	MS2	7.31357	100	11.3158	3883	3883	3880	FP021821_8.raw	0/0		5.53479	566.029	549.306	0.8	2.91886e-06	4.54398e-07	0	0
FALSE	High	PMI-Byonic	PMI-Byonic (A2)	A	2	Unambiguous	NGHLCQYDVDECASTPCKNGAKCLDGPNTY	[F].NGHLcQYDVDEcAsTPcKnGAKcLDGPNTY.[T]	C5(Carbamidomethyl); C12(Carbamidomethyl); S14(Hex(1)Pent(2)); C17(Carbamidomethyl); N19(Deamidated); C23(Carbamidomethyl)	1	1	Q01705	Q01705	Neurogenic locus notch homolog protein 1 OS=Mus musculus OX=10090 GN=Notch1 PE=1 SV=3	3	4	4	1	0	1	1	1	969.4	3874.58	3871.56	780.093	0.755043	0	0	599146	HCD (High Energy Collision Dissociation)	MS2	24.6562	100	11.634	4021	4021	4012	FP021821_8.raw	0/0		4.58086	516.629	516.629	0.8	2.62504e-05	4.25132e-06	0	0
FALSE	High	PMI-Byonic	PMI-Byonic (A2)	A	2	Unambiguous	NGHLCQYDVDECASTPCKNGAKCLDGPNTY	[F].NGHLcQYDVDEcAsTPcKnGAKcLdGPNTY.[T]	C5(Carbamidomethyl); C12(Carbamidomethyl); S14(Hex(1)Pent(2)); C17(Carbamidomethyl); N19(Deamidated); C23(Carbamidomethyl); D25(Oxidation)	1	1	Q01705	Q01705	Neurogenic locus notch homolog protein 1 OS=Mus musculus OX=10090 GN=Notch1 PE=1 SV=3	3	4	4	1	0	1	1	1	972.648	3887.57	3887.55	5.30403	0.00515492	0	0	287308	HCD (High Energy Collision Dissociation)	MS2	12.4353	100	11.6789	4040	4040	4034	FP021821_8.raw	0/0		4.46725	478.773	478.773	0.8	3.40999e-05	6.59789e-06	0	0
FALSE	High	PMI-Byonic	PMI-Byonic (A2)	A	2	Unambiguous	NGHLCQYDVDECASTPCKNGAKCLDGPNTY	[F].NGHLcQYDVDEcAsTPcKNGAKcLDGPNTY.[T]	C5(Carbamidomethyl); C12(Carbamidomethyl); S14(Hex(1)Pent(2)); C17(Carbamidomethyl); C23(Carbamidomethyl)	1	1	Q01705	Q01705	Neurogenic locus notch homolog protein 1 OS=Mus musculus OX=10090 GN=Notch1 PE=1 SV=3	3	4	4	1	0	1	1	1	969.154	3873.59	3870.57	780.451	0.755198	0	0	475652	HCD (High Energy Collision Dissociation)	MS2	33.1272	100	11.2473	3854	3854	3847	FP021821_8.raw	0/0		5.53479	584.101	584.101	0.8	2.91886e-06	3.63122e-07	0	0
FALSE	High	PMI-Byonic	PMI-Byonic (A2)	A	2	Unambiguous	TCVCTEGYTGTHCEVDIDECDPDPCHYGSCKDGVATF	[Y].TcVcTEGYTGtHcEVDIDEcDPDPcHYGScKdGVATF.[T]	C2(Carbamidomethyl); C4(Carbamidomethyl); T11(HexNAc(1)); C13(Carbamidomethyl); C20(Carbamidomethyl); C25(Carbamidomethyl); C30(Carbamidomethyl); D32(Oxidation)	1	1	Q01705	Q01705	Neurogenic locus notch homolog protein 1 OS=Mus musculus OX=10090 GN=Notch1 PE=1 SV=3	2	4	4	1	0	1	1	1	1133.69	4531.75	4531.73	3.75458	0.00425369	0	0	176425	HCD (High Energy Collision Dissociation)	MS2	0	100	13.767	4934	4934	4925	FP021821_8.raw	0/0		30.0057	1103.27	1103.27	2.26869	9.86859e-31	9.86761e-31	0	0
FALSE	High	PMI-Byonic	PMI-Byonic (A2)	A	2	Unambiguous	TCVCTEGYTGTHCEVDIDECDPDPCHYGSCKDGVATF	[Y].TcVcTEGYTGtHcEVDIDEcDPDPcHYGScKdGVATF.[T]	C2(Carbamidomethyl); C4(Carbamidomethyl); T11(HexNAc(1)); C13(Carbamidomethyl); C20(Carbamidomethyl); C25(Carbamidomethyl); C30(Carbamidomethyl); D32(Oxidation)	1	1	Q01705	Q01705	Neurogenic locus notch homolog protein 1 OS=Mus musculus OX=10090 GN=Notch1 PE=1 SV=3	2	4	4	1	0	1	1	1	1133.7	4531.76	4531.73	5.69403	0.00645096	0	0	362945	HCD (High Energy Collision Dissociation)	MS2	0	100	13.8825	4983	4983	4980	FP021821_8.raw	0/0		30.0057	1152.39	1152.39	4.8	9.86859e-31	9.8681e-31	0	0
FALSE	High	PMI-Byonic	PMI-Byonic (A2)	A	2	Unambiguous	TCVCTEGYTGTHCEVDIDECDPDPCHY	[Y].TcVcTEGYTGtHcEVDIDEcDPDPcHY.[G]	C2(Carbamidomethyl); C4(Carbamidomethyl); T11(HexNAc(1)); C13(Carbamidomethyl); C20(Carbamidomethyl); C25(Carbamidomethyl)	1	1	Q01705	Q01705	Neurogenic locus notch homolog protein 1 OS=Mus musculus OX=10090 GN=Notch1 PE=1 SV=3	1	4	4	1	0	1	1	1	874.083	3493.31	3493.29	5.34652	0.00466924	0	0	376905	HCD (High Energy Collision Dissociation)	MS2	0	100	12.9194	4570	4570	4562	FP021821_8.raw	0/0		9.04372	768.226	768.226	4.8	9.0423e-10	1.1284e-10	0	0
FALSE	High	PMI-Byonic	PMI-Byonic (A2)	A	2	Unambiguous	TCVCTEGYTGTHCEVDIDECDPDPCHY	[Y].TcVcTEGYTGtHcEVDIDEcDPDPcHY.[G]	C2(Carbamidomethyl); C4(Carbamidomethyl); T11(HexNAc(1)); C13(Carbamidomethyl); C20(Carbamidomethyl); C25(Carbamidomethyl)	1	1	Q01705	Q01705	Neurogenic locus notch homolog protein 1 OS=Mus musculus OX=10090 GN=Notch1 PE=1 SV=3	1	3	3	1	0	1	1	1	1165.11	3493.3	3493.29	3.55074	0.00413459	0	0	289452	HCD (High Energy Collision Dissociation)	MS2	4.25808	100	12.8614	4545	4545	4540	FP021821_8.raw	0/0		13.0439	969.609	969.609	4.8	9.03898e-14	2.26243e-14	0	0
FALSE	High	PMI-Byonic	PMI-Byonic (A2)	A	2	Unambiguous	TCVCTEGYTGTHCEVDIDECDPDPCHY	[Y].TcVcTEGYTGtHcEVDIDEcDPDPcHY.[G]	C2(Carbamidomethyl); C4(Carbamidomethyl); T11(HexNAc(1)); C13(Carbamidomethyl); C20(Carbamidomethyl); C25(Carbamidomethyl)	1	1	Q01705	Q01705	Neurogenic locus notch homolog protein 1 OS=Mus musculus OX=10090 GN=Notch1 PE=1 SV=3	1	3	3	1	0	1	1	1	1165.11	3493.31	3493.29	5.75223	0.00669807	0	0	1.02855e+06	HCD (High Energy Collision Dissociation)	MS2	0	100	12.982	4596	4596	4595	FP021821_8.raw	0/0		15.9603	1108.13	1076.15	4.8	1.09563e-16	3.65199e-17	0	0
FALSE	High	PMI-Byonic	PMI-Byonic (A2)	A	2	Unambiguous	TCVCTEGYTGTHCEVDIDECDPDPCHYGSCKDGVATF	[Y].TcVcTEGYTGtHcEVDIDEcDPDPcHYGScKDGVATF.[T]	C2(Carbamidomethyl); C4(Carbamidomethyl); T11(HexNAc(1)); C13(Carbamidomethyl); C20(Carbamidomethyl); C25(Carbamidomethyl); C30(Carbamidomethyl)	1	1	Q01705	Q01705	Neurogenic locus notch homolog protein 1 OS=Mus musculus OX=10090 GN=Notch1 PE=1 SV=3	2	4	4	1	0	1	1	1	1129.7	4515.76	4515.74	4.91252	0.00554592	0	0	206866	HCD (High Energy Collision Dissociation)	MS2	0	100	13.6572	4887	4887	4881	FP021821_8.raw	0/0		10.0065	786.857	786.857	4.8	9.852e-11	1.39173e-11	0	0
FALSE	Low	PMI-Byonic	PMI-Byonic (A2)	A	2	Unambiguous	GSCKDGVATF	[Y].GScKDGVATF.[T]	C3(Carbamidomethyl)	1	1	Q01705	Q01705	Neurogenic locus notch homolog protein 1 OS=Mus musculus OX=10090 GN=Notch1 PE=1 SV=3	0	2	2	1	0	1	1	1	521.239	1041.47	1041.47	3.16011	0.00164558	0	0	159805	HCD (High Energy Collision Dissociation)	MS2	62.4853	100	9.2572	3003	3003	2994	FP021821_8.raw	0/0		0.155929	101.137	101.137	101.137	0.698346	0.077061	0	0
FALSE	Medium	PMI-Byonic	PMI-Byonic (A2)	A	2	Unambiguous	GSCKDGVATF	[Y].GScKdGVATF.[T]	C3(Carbamidomethyl); D5(Oxidation)	1	1	Q01705	Q01705	Neurogenic locus notch homolog protein 1 OS=Mus musculus OX=10090 GN=Notch1 PE=1 SV=3	0	3	3	1	0	1	1	1	529.631	1586.88	1057.46	500649	176.472	0	0	281112	HCD (High Energy Collision Dissociation)	MS2	54.2185	100	9.47472	3094	3094	3088	FP021821_8.raw	0/0		0.288103	146.695	112.143	112.143	0.515106	0.0380755	0	0
FALSE	High	PMI-Byonic	PMI-Byonic (A2)	A	2	Unambiguous	GSCKDGVATF	[Y].GScKdGVATF.[T]	C3(Carbamidomethyl); D5(Oxidation)	1	1	Q01705	Q01705	Neurogenic locus notch homolog protein 1 OS=Mus musculus OX=10090 GN=Notch1 PE=1 SV=3	0	2	2	1	0	1	1	1	529.236	1057.47	1057.46	2.9572	0.00156356	0	0	820348	HCD (High Energy Collision Dissociation)	MS2	0	100	9.32215	3030	3030	3029	FP021821_8.raw	0/0		5.39695	550.861	453.152	453.152	4.00914e-06	6.8064e-07	0	0
FALSE	High	PMI-Byonic	PMI-Byonic (A2)	A	2	Unambiguous	GSCKDGVATF	[Y].GScKdGVATF.[T]	C3(Carbamidomethyl); D5(Oxidation)	1	1	Q01705	Q01705	Neurogenic locus notch homolog protein 1 OS=Mus musculus OX=10090 GN=Notch1 PE=1 SV=3	0	2	2	1	0	1	1	1	529.236	1057.46	1057.46	2.84177	0.00150253	0	0	712150	HCD (High Energy Collision Dissociation)	MS2	28.7344	100	9.21866	2986	2986	2983	FP021821_8.raw	0/0		4.44808	518.015	422.757	422.757	3.56387e-05	7.80792e-06	0	0
FALSE	High	PMI-Byonic	PMI-Byonic (A2)	A	2	Unambiguous	GSCKDGVATF	[Y].GScKDGVATF.[T]	C3(Carbamidomethyl)	1	1	Q01705	Q01705	Neurogenic locus notch homolog protein 1 OS=Mus musculus OX=10090 GN=Notch1 PE=1 SV=3	0	2	2	1	0	1	1	1	521.239	1041.47	1041.47	2.80848	0.00146247	0	0	681302	HCD (High Energy Collision Dissociation)	MS2	45.3733	100	9.12021	2944	2944	2942	FP021821_8.raw	0/0		5.27892	506.498	506.498	506.498	5.26116e-06	9.66922e-07	0	0
FALSE	High	PMI-Byonic	PMI-Byonic (A2)	A	2	Unambiguous	GSCKDGVATF	[Y].GScKDGVATF.[T]	C3(Carbamidomethyl)	1	1	Q01705	Q01705	Neurogenic locus notch homolog protein 1 OS=Mus musculus OX=10090 GN=Notch1 PE=1 SV=3	0	2	2	1	0	1	1	1	521.239	1041.47	1041.47	2.69127	0.00140144	0	0	563214	HCD (High Energy Collision Dissociation)	MS2	32.639	100	9.00472	2895	2895	2892	FP021821_8.raw	0/0		4.44808	506.144	506.144	506.144	3.56387e-05	7.21578e-06	0	0
FALSE	Medium	PMI-Byonic	PMI-Byonic (A2)	A	2	Unambiguous	TCLCQPGYTGHHCETNINECHSQPCRHGGTCQDRDNSYL	[F].TcLcQPGYTGHHcEtNInEcHsQPcRHGGTcQDRDNSYL.[C]	C2(Carbamidomethyl); C4(Carbamidomethyl); C13(Carbamidomethyl); T15(Hex(1)Pent(2)R0); N18(Deamidated); C20(Carbamidomethyl); S22(HexNAc(1)Fuc(1)); C25(Carbamidomethyl); C31(Carbamidomethyl)	1	1	Q01705	Q01705	Neurogenic locus notch homolog protein 1 OS=Mus musculus OX=10090 GN=Notch1 PE=1 SV=3	3	6	6	1	0	1	1	1	917.041	5497.21	5496.17	189.947	0.173997	0	0	342136	HCD (High Energy Collision Dissociation)	MS2	24.0093	100	9.61265	3153	3153	3143	FP021821_8.raw	0/0		0.591005	168.995	168.995	0	0.256445	0.0271608	0	0
FALSE	High	PMI-Byonic	PMI-Byonic (A2)	A	2	Unambiguous	TCLCQPGYTGHHCETNINECHSQPCRHGGTCQDRDNSYLCL	[F].TcLcQPGYTGHHcEtNINEcHsQPcRHGGTcQDRDnSYLcL.[C]	C2(Carbamidomethyl); C4(Carbamidomethyl); C13(Carbamidomethyl); T15(HexNAc(1)Fuc(1)); C20(Carbamidomethyl); S22(Hex(1)Pent(2)); C25(Carbamidomethyl); C31(Carbamidomethyl); N36(Deamidated); C40(Carbamidomethyl)	1	1	Q01705	Q01705	Neurogenic locus notch homolog protein 1 OS=Mus musculus OX=10090 GN=Notch1 PE=1 SV=3	4	6	6	1	0	1	1	1	962.727	5771.32	5769.28	354.166	0.340547	0	0	923251	HCD (High Energy Collision Dissociation)	MS2	40.4295	100	10.7335	3633	3633	3627	FP021821_8.raw	0/0		1.11446	157.418	157.418	0	0.0768311	0.0081166	0	0
FALSE	High	PMI-Byonic	PMI-Byonic (A2)	A	2	Unambiguous	TCLCQPGYTGHHCETNINECHSQPCRHGGTCQDRDNSYLCL	[F].TcLcQPGYTGHHcEtNINEcHsQPcRHGGTcQDRDNSYLcL.[C]	C2(Carbamidomethyl); C4(Carbamidomethyl); C13(Carbamidomethyl); T15(Hex(1)Pent(2)); C20(Carbamidomethyl); S22(HexNAc(1)Fuc(1)); C25(Carbamidomethyl); C31(Carbamidomethyl); C40(Carbamidomethyl)	1	1	Q01705	Q01705	Neurogenic locus notch homolog protein 1 OS=Mus musculus OX=10090 GN=Notch1 PE=1 SV=3	4	6	6	1	0	1	1	1	962.559	5770.32	5768.3	350.418	0.336886	0	0	354671	HCD (High Energy Collision Dissociation)	MS2	28.2177	100	10.6078	3579	3579	3572	FP021821_8.raw	0/0		1.31395	121.438	121.438	0	0.0485344	0.00322234	0	0
FALSE	Low	PMI-Byonic	PMI-Byonic (A2)	A	2	Unambiguous	TCLCQPGYTGHHCETNINECHSQPCRHGGTCQDRDNSYLCLCL	[F].TcLcQPGYTGHHcEtNINEcHSQPcRhGGTcQDRDnsYLcLcL.[K]	C2(Carbamidomethyl); C4(Carbamidomethyl); C13(Carbamidomethyl); T15(HexNAc(1)Hex(1)Fuc(1)); C20(Carbamidomethyl); C25(Carbamidomethyl); H27(Oxidation); C31(Carbamidomethyl); N36(Oxidation); S37(Hex(1)); C40(Carbamidomethyl); C42(Carbamidomethyl)	1	1	Q01705	Q01705	Neurogenic locus notch homolog protein 1 OS=Mus musculus OX=10090 GN=Notch1 PE=1 SV=3	5	6	6	1	0	1	1	1	996.575	5974.41	5971.37	509.345	0.506914	0	0	498314	HCD (High Energy Collision Dissociation)	MS2	20.5654	100	10.6249	3586	3586	3583	FP021821_8.raw	0/0		0.159448	60.2753	60.2753	0	0.692712	0.0711998	0	0
FALSE	Medium	PMI-Byonic	PMI-Byonic (A2)	A	2	Unambiguous	TCLCQPGYTGHHCETNINECHSQPCRHGGTCQDRDNSYL	[F].TcLcQPGYTGHHcEtNINEcHsQPcRHGGTcQDRDNSYL.[C]	C2(Carbamidomethyl); C4(Carbamidomethyl); C13(Carbamidomethyl); T15(HexNAc(1)Fuc(1)); C20(Carbamidomethyl); S22(Hex(1)Pent(2)); C25(Carbamidomethyl); C31(Carbamidomethyl)	1	1	Q01705	Q01705	Neurogenic locus notch homolog protein 1 OS=Mus musculus OX=10090 GN=Notch1 PE=1 SV=3	3	6	6	1	0	1	1	1	917.375	5499.22	5495.18	734.049	0.672289	0	0	218740	HCD (High Energy Collision Dissociation)	MS2	13.0458	100	9.73902	3207	3207	3198	FP021821_8.raw	0/0		0.639546	7.90004	7.90004	0	0.229326	0.0223534	0	0
FALSE	Low	PMI-Byonic	PMI-Byonic (A2)	A	2	Unambiguous	TCLCQPGYTGHHCETNINECHSQPCRHGGTCQDRDNSYLCLCL	[F].TcLcQPGYTGhHcEtNINEcHsQPcRHGGTcQdRDNSYLcLcL.[K]	C2(Carbamidomethyl); C4(Carbamidomethyl); H11(Oxidation); C13(Carbamidomethyl); T15(HexNAc(1)Hex(1)Fuc(1)); C20(Carbamidomethyl); S22(Hex(1)); C25(Carbamidomethyl); C31(Carbamidomethyl); D33(Oxidation); C40(Carbamidomethyl); C42(Carbamidomethyl)	1	1	Q01705	Q01705	Neurogenic locus notch homolog protein 1 OS=Mus musculus OX=10090 GN=Notch1 PE=1 SV=3	5	6	6	1	0	1	1	1	996.574	5974.41	5971.37	509.038	0.506609	0	0	612155	HCD (High Energy Collision Dissociation)	MS2	14.5269	100	10.7505	3640	3640	3638	FP021821_8.raw	0/0		0.0645453	54.4107	54.4107	0	0.861896	0.10248	0	0
FALSE	Low	PMI-Byonic	PMI-Byonic (A2)	A	2	Unambiguous	TCRCPEGY	[F].tcRcPEGY.[H]	T1(Fuc(1)); C2(Carbamidomethyl); C4(Carbamidomethyl)	1	1	Q01705	Q01705	Neurogenic locus notch homolog protein 1 OS=Mus musculus OX=10090 GN=Notch1 PE=1 SV=3	0	2	2	1	0	1	1	1	594.748	1188.49	1188.47	19.7246	0.011721	0	0	402380	HCD (High Energy Collision Dissociation)	MS2	29.1541	100	14.5301	5261	5261	5255	FP021821_8.raw	0/0		0.00635484	79.716	79.716	79.716	0.985474	0.178128	0.00826446	0.0142857
FALSE	High	PMI-Byonic	PMI-Byonic (A2)	A	2	Unambiguous	TCRCPEGYHDPTCL	[F].TcRcPEGYHDPTcL.[S]	C2(Carbamidomethyl); C4(Carbamidomethyl); C13(Carbamidomethyl)	1	1	Q01705	Q01705	Neurogenic locus notch homolog protein 1 OS=Mus musculus OX=10090 GN=Notch1 PE=1 SV=3	1	3	3	1	0	1	1	1	589.243	1765.71	1765.71	2.58893	0.00152376	0	0	169106	HCD (High Energy Collision Dissociation)	MS2	31.3205	100	10.0199	3327	3327	3319	FP021821_8.raw	0/0		1.60684	287.231	287.231	287.231	0.0247261	0.00227214	0	0
[truncated: 7 more columns]

## Sheet: FP033021_16
Checked	Confidence	Identifying Node Type	Identifying Node	Search ID	Identifying Node No	PSM Ambiguity	Sequence	Annotated Sequence	Modifications	# Protein Groups	# Proteins	Master Protein Accessions	Protein Accessions	Protein Descriptions	# Missed Cleavages	Charge	Original Precursor Charge	DeltaScore	DeltaCn	Rank	Search Engine Rank	Concatenated Rank	m/z [Da]	MH+ [Da]	Theo. MH+ [Da]	DeltaM [ppm]	Deltam/z [Da]	Matched Ions	Total Ions	Intensity	Activation Type	MS Order	Isolation Interference [%]	Ion Inject Time [ms]	RT [min]	First Scan	Last Scan	Master Scan(s)	Spectrum File	Ions Matched	Annotation	|Log Prob|	Byonic Score	Delta Byonic Score	Delta Mod Score	PEP 2D	q-Value 2D	FDR 2D	Peptide Group FDR 2D
FALSE	High	PMI-Byonic	PMI-Byonic (A2)	A	2	Unambiguous	VGQRCQDSNPCLSTPCKNAGTCHVVDHGGTVDY	[F].VGQRcQDSNPcLStPcKNAGTcHVVDHGGTVDY.[A]	C5(Carbamidomethyl); C11(Carbamidomethyl); T14(Hex(1)); C16(Carbamidomethyl); C22(Carbamidomethyl)	1	1	Q01705	Q01705	Neurogenic locus notch homolog protein 1 OS=Mus musculus OX=10090 GN=Notch1 PE=1 SV=3	1	5	5	1	0	1	1	1	771.137	3851.65	3851.65	1.70096	0.0013103	0	0	1.32657e+06	HCD (High Energy Collision Dissociation)	MS2	0	100	9.21724	3410	3410	3405	FP033021_16.raw	0/0		12.7325	866.244	682.914	1.2	1.85127e-13	4.86406e-14	0	0
FALSE	High	PMI-Byonic	PMI-Byonic (A2)	A	2	Unambiguous	VGQRCQDSNPCLSTPCKNAGTCHVVDHGGTVDY	[F].VGQRcQDSNPcLstPcKNAGTcHVVDHGGTVDY.[A]	C5(Carbamidomethyl); C11(Carbamidomethyl); S13(Hex(1)); T14(Fuc(1)); C16(Carbamidomethyl); C22(Carbamidomethyl)	1	1	Q01705	Q01705	Neurogenic locus notch homolog protein 1 OS=Mus musculus OX=10090 GN=Notch1 PE=1 SV=3	1	5	5	1	0	1	1	1	800.551	3998.73	3997.71	255.572	0.20434	0	0	869111	HCD (High Energy Collision Dissociation)	MS2	4.64867	100	9.15718	3380	3380	3372	FP033021_16.raw	0/0		10.7325	780.005	780.005	0	1.85127e-11	2.64593e-12	0	0
FALSE	High	PMI-Byonic	PMI-Byonic (A2)	A	2	Unambiguous	VGQRCQDSNPCLSTPCKNAGTCHVVDHGGTVDY	[F].VGQRcQDSNPcLstPcKNAGTcHVVDHGGTVDY.[A]	C5(Carbamidomethyl); C11(Carbamidomethyl); S13(Hex(1)Pent(2)); T14(Fuc(1)); C16(Carbamidomethyl); C22(Carbamidomethyl)	1	1	Q01705	Q01705	Neurogenic locus notch homolog protein 1 OS=Mus musculus OX=10090 GN=Notch1 PE=1 SV=3	1	4	4	1	0	1	1	1	1066.21	4261.81	4261.79	4.9559	0.00528025	0	0	1.02937e+06	HCD (High Energy Collision Dissociation)	MS2	0	100	9.21944	3411	3411	3405	FP033021_16.raw	0/0		14.4315	953.488	953.488	1.2	3.70242e-15	2.4379e-15	0	0
FALSE	High	PMI-Byonic	PMI-Byonic (A2)	A	2	Unambiguous	VGQRCQDSNPCLSTPCKNAGTCHVVDHGGTVDY	[F].VGQRcQDSNPcLstPcKNAGTcHVVDHGGTVDY.[A]	C5(Carbamidomethyl); C11(Carbamidomethyl); S13(HexNAc(1)Hex(1)Fuc(1)); T14(Hex(1)Pent(2)); C16(Carbamidomethyl); C22(Carbamidomethyl)	1	1	Q01705	Q01705	Neurogenic locus notch homolog protein 1 OS=Mus musculus OX=10090 GN=Notch1 PE=1 SV=3	1	5	5	1	0	1	1	1	926.397	4627.95	4626.92	223.038	0.206396	0	0	589160	HCD (High Energy Collision Dissociation)	MS2	39.9134	100	9.13253	3369	3369	3361	FP033021_16.raw	0/0		6.97275	606.316	606.316	0	1.06477e-07	1.32663e-08	0	0
FALSE	High	PMI-Byonic	PMI-Byonic (A2)	A	2	Unambiguous	VGQRCQDSNPCLSTPCKNAGTCHVVDHGGTVDY	[F].VGQRcQDSNPcLstPcKNAGTcHVVDHGGTVDY.[A]	C5(Carbamidomethyl); C11(Carbamidomethyl); S13(Hex(1)Pent(1)R0); T14(Fuc(1)); C16(Carbamidomethyl); C22(Carbamidomethyl)	1	1	Q01705	Q01705	Neurogenic locus notch homolog protein 1 OS=Mus musculus OX=10090 GN=Notch1 PE=1 SV=3	1	5	5	1	0	1	1	1	827.358	4132.76	4129.75	730.016	0.602956	0	0	2238788	HCD (High Energy Collision Dissociation)	MS2	24.2362	100	9.22161	3412	3412	3405	FP033021_16.raw	0/0		10.7325	752.119	752.119	0	1.85127e-11	3.70371e-12	0	0
FALSE	High	PMI-Byonic	PMI-Byonic (A2)	A	2	Unambiguous	VGQRCQDSNPCLSTPCKNAGTCHVVDHGGTVDY	[F].VGQRcQDSNPcLStPcKNAGTcHVVDHGGTVDY.[A]	C5(Carbamidomethyl); C11(Carbamidomethyl); T14(Hex(1)Pent(2)); C16(Carbamidomethyl); C22(Carbamidomethyl)	1	1	Q01705	Q01705	Neurogenic locus notch homolog protein 1 OS=Mus musculus OX=10090 GN=Notch1 PE=1 SV=3	1	5	5	1	0	1	1	1	823.952	4115.73	4115.73	-0.643536	-0.000529725	0	0	329193	HCD (High Energy Collision Dissociation)	MS2	0	100	9.25089	3426	3426	3416	FP033021_16.raw	0/0		7.73253	646.575	646.575	0	1.85127e-08	1.26138e-09	0	0
FALSE	High	PMI-Byonic	PMI-Byonic (A2)	A	2	Unambiguous	VGQRCQDSNPCLSTPCKNAGTCHVVDHGGTVDY	[F].VGQRcQDSNPcLstPcKNAGTcHVVDHGGTVDY.[A]	C5(Carbamidomethyl); C11(Carbamidomethyl); S13(Hex(1)Pent(2)); T14(Fuc(1)); C16(Carbamidomethyl); C22(Carbamidomethyl)	1	1	Q01705	Q01705	Neurogenic locus notch homolog protein 1 OS=Mus musculus OX=10090 GN=Notch1 PE=1 SV=3	1	5	5	1	0	1	1	1	853.167	4261.8	4261.79	3.13391	0.00267122	0	0	4.15808e+06	HCD (High Energy Collision Dissociation)	MS2	0	18.8068	9.28041	3439	3439	3438	FP033021_16.raw	0/0		11.7325	832.391	832.391	1.2	1.85127e-12	2.12514e-13	0	0
FALSE	High	PMI-Byonic	PMI-Byonic (A2)	A	2	Unambiguous	VGQRCQDSNPCLSTPCKNAGTCHVVDHGGTVDY	[F].VGQRcQDSNPcLSTPcKNAGTcHVVDHGGTVDY.[A]	C5(Carbamidomethyl); C11(Carbamidomethyl); C16(Carbamidomethyl); C22(Carbamidomethyl)	1	1	Q01705	Q01705	Neurogenic locus notch homolog protein 1 OS=Mus musculus OX=10090 GN=Notch1 PE=1 SV=3	1	5	5	1	0	1	1	1	738.925	3690.6	3689.59	271.641	0.200449	0	0	793505	HCD (High Energy Collision Dissociation)	MS2	0	100	9.36294	3481	3481	3471	FP033021_16.raw	0/0		8.73253	666.312	539.186	539.186	1.85127e-09	2.89082e-10	0	0
FALSE	High	PMI-Byonic	PMI-Byonic (A2)	A	2	Unambiguous	VGQRCQDSNPCLSTPCKNAGTCHVVDHGGTVDY	[F].VGQRcQDSNPcLstPcKNAGTcHVVDHGGTVDY.[A]	C5(Carbamidomethyl); C11(Carbamidomethyl); S13(Hex(1)Pent(2)); T14(Fuc(1)); C16(Carbamidomethyl); C22(Carbamidomethyl)	1	1	Q01705	Q01705	Neurogenic locus notch homolog protein 1 OS=Mus musculus OX=10090 GN=Notch1 PE=1 SV=3	1	5	5	1	0	1	1	1	853.167	4261.81	4261.79	3.77838	0.00322053	0	0	1158561	HCD (High Energy Collision Dissociation)	MS2	0	50.5325	9.17123	3386	3386	3383	FP033021_16.raw	0/0		13.7325	904.973	904.973	1.2	1.85127e-14	6.09056e-15	0	0
FALSE	High	PMI-Byonic	PMI-Byonic (A2)	A	2	Unambiguous	ACSCPLGFSGPL	[Y].AcScPLGFSGPL.[C]	C2(Carbamidomethyl); C4(Carbamidomethyl)	1	1	Q01705	Q01705	Neurogenic locus notch homolog protein 1 OS=Mus musculus OX=10090 GN=Notch1 PE=1 SV=3	2	2	2	1	0	1	1	1	633.291	1265.58	1265.57	7.75579	0.00490773	0	0	368128	HCD (High Energy Collision Dissociation)	MS2	19.7606	100	16.3337	6659	6659	6650	FP033021_16.raw	0/0		3.39118	457.027	457.027	457.027	0.000406274	1.94978e-05	0	0
FALSE	High	PMI-Byonic	PMI-Byonic (A2)	A	2	Unambiguous	CLTPLDNACL	[L].cLTPLDNAcL.[A]	C1(Carbamidomethyl); C9(Carbamidomethyl)	1	1	Q01705	Q01705	Neurogenic locus notch homolog protein 1 OS=Mus musculus OX=10090 GN=Notch1 PE=1 SV=3	2	2	2	1	0	1	1	1	588.777	1176.55	1176.54	6.52595	0.00383901	0	0	1.34992e+06	HCD (High Energy Collision Dissociation)	MS2	25.2288	82.1288	15.2105	6171	6171	6166	FP033021_16.raw	0/0		5.16915	616.277	331.808	331.808	6.77401e-06	5.30067e-07	0	0
FALSE	High	PMI-Byonic	PMI-Byonic (A2)	A	2	Unambiguous	ANPCRNGGTCDLLTLTEY	[L].ANPcRNGGTcDLLTLTEY.[K]	C4(Carbamidomethyl); C10(Carbamidomethyl)	1	1	Q01705	Q01705	Neurogenic locus notch homolog protein 1 OS=Mus musculus OX=10090 GN=Notch1 PE=1 SV=3	3	2	2	1	0	1	1	1	1027.97	2054.94	2054.93	7.39002	0.00759298	0	0	536815	HCD (High Energy Collision Dissociation)	MS2	7.46255	100	14.8586	6020	6020	6012	FP033021_16.raw	0/0		3.99005	392.069	392.069	392.069	0.000102318	6.97742e-06	0	0
FALSE	High	PMI-Byonic	PMI-Byonic (A2)	A	2	Unambiguous	ANPCRNGGTCDLLTLTEY	[L].ANPcRNGGtcDLLTLTEY.[K]	C4(Carbamidomethyl); T9(Fuc(1)); C10(Carbamidomethyl)	1	1	Q01705	Q01705	Neurogenic locus notch homolog protein 1 OS=Mus musculus OX=10090 GN=Notch1 PE=1 SV=3	3	2	2	1	0	1	1	1	1101.01	2201	2200.98	8.76372	0.0096444	0	0	959561	HCD (High Energy Collision Dissociation)	MS2	0	100	14.8267	6006	6006	6001	FP033021_16.raw	0/0		3.97232	434.705	434.705	13.7435	0.00010658	8.78838e-06	0	0
FALSE	High	PMI-Byonic	PMI-Byonic (A2)	A	2	Unambiguous	KCRCPPGWSGKSCQQADPCASNPCANGGQCLPF	[Y].KcRcPPGWsGKScQQADPcASNPcANGGQcLPF.[E]	C2(Carbamidomethyl); C4(Carbamidomethyl); S9(Hex(1)Pent(2)); C13(Carbamidomethyl); C19(Carbamidomethyl); C24(Carbamidomethyl); C30(Carbamidomethyl)	1	1	Q01705	Q01705	Neurogenic locus notch homolog protein 1 OS=Mus musculus OX=10090 GN=Notch1 PE=1 SV=3	1	4	4	1	0	1	1	1	1045.44	4178.72	4178.71	4.00438	0.00418329	0	0	503157	HCD (High Energy Collision Dissociation)	MS2	0	100	11.4979	4487	4487	4483	FP033021_16.raw	0/0		8.73253	660.432	660.432	2.4	1.85127e-09	3.54172e-10	0	0
FALSE	High	PMI-Byonic	PMI-Byonic (A2)	A	2	Unambiguous	KCRCPPGWSGKSCQQADPCASNPCANGGQCLPFESSY	[Y].KcRcPPGWsGKScQQADPcASNPcANGGQcLPFESSY.[I]	C2(Carbamidomethyl); C4(Carbamidomethyl); S9(Hex(1)Pent(2)); C13(Carbamidomethyl); C19(Carbamidomethyl); C24(Carbamidomethyl); C30(Carbamidomethyl)	1	1	Q01705	Q01705	Neurogenic locus notch homolog protein 1 OS=Mus musculus OX=10090 GN=Notch1 PE=1 SV=3	2	4	4	1	0	1	1	1	1161.98	4644.89	4644.88	2.53915	0.00294851	0	0	1.35798e+06	HCD (High Energy Collision Dissociation)	MS2	0	75.6381	11.9788	4717	4717	4714	FP033021_16.raw	0/0		13.3454	936.522	834.517	3.43748	4.51416e-14	1.72478e-14	0	0
FALSE	High	PMI-Byonic	PMI-Byonic (A2)	A	2	Unambiguous	KCRCPPGWSGKSCQQADPCASNPCANGGQCLPFESSY	[Y].KcRcPPGWSGKscQQADPcASNPcANGGQcLPFESSY.[I]	C2(Carbamidomethyl); C4(Carbamidomethyl); S12(Hex(1)Pent(2)); C13(Carbamidomethyl); C19(Carbamidomethyl); C24(Carbamidomethyl); C30(Carbamidomethyl)	1	1	Q01705	Q01705	Neurogenic locus notch homolog protein 1 OS=Mus musculus OX=10090 GN=Notch1 PE=1 SV=3	2	4	4	1	0	1	1	1	1162.73	4647.9	4644.88	650.935	0.755878	0	0	2.6671e+06	HCD (High Energy Collision Dissociation)	MS2	20.2383	100	11.8692	4666	4666	4659	FP033021_16.raw	0/0		13.3454	933.704	783.701	8.06382	4.51416e-14	1.25989e-14	0	0
FALSE	High	PMI-Byonic	PMI-Byonic (A2)	A	2	Unambiguous	SGKSCQQADPCASNPCANGGQCLPFESSY	[W].SGKScQQADPcASNPcANGGQcLPFEsSY.[I]	C5(Carbamidomethyl); C11(Carbamidomethyl); C16(Carbamidomethyl); C22(Carbamidomethyl); S27(Hex(1)Pent(2))	1	1	Q01705	Q01705	Neurogenic locus notch homolog protein 1 OS=Mus musculus OX=10090 GN=Notch1 PE=1 SV=3	1	3	3	1	0	1	1	1	1201.81	3603.42	3603.41	2.83384	0.00340384	0	0	1.21965e+06	HCD (High Energy Collision Dissociation)	MS2	0	100	12.801	5125	5125	5121	FP033021_16.raw	0/0		8.78396	725.309	691.825	1.2	1.64453e-09	2.18073e-10	0	0
FALSE	High	PMI-Byonic	PMI-Byonic (A2)	A	2	Unambiguous	SGKSCQQADPCASNPCANGGQCLPF	[W].SGKScQQADPcAsNPcANGGQcLPF.[E]	C5(Carbamidomethyl); C11(Carbamidomethyl); S13(Hex(1)Pent(2)); C16(Carbamidomethyl); C22(Carbamidomethyl)	1	1	Q01705	Q01705	Neurogenic locus notch homolog protein 1 OS=Mus musculus OX=10090 GN=Notch1 PE=1 SV=3	0	3	3	1	0	1	1	1	1046.42	3137.25	3137.24	2.1834	0.00228328	0	0	692856	HCD (High Energy Collision Dissociation)	MS2	0	100	12.1858	4818	4818	4813	FP033021_16.raw	0/0		4.79016	554.632	554.632	10.4	1.62121e-05	1.17657e-06	0	0
FALSE	High	PMI-Byonic	PMI-Byonic (A2)	A	2	Unambiguous	ICRCPPGFHGPTCRQDVNECSQNPGLCRHGGTCHNEIGSY	[Y].IcRcPPGFHGPtcRQDVNEcSQNPGLcRHGGTcHNEIGSY.[R]	C2(Carbamidomethyl); C4(Carbamidomethyl); T12(Fuc(1)); C13(Carbamidomethyl); C20(Carbamidomethyl); C27(Carbamidomethyl); C33(Carbamidomethyl)	1	1	Q01705	Q01705	Neurogenic locus notch homolog protein 1 OS=Mus musculus OX=10090 GN=Notch1 PE=1 SV=3	2	6	6	1	0	1	1	1	806.016	4831.06	4831.05	1.65446	0.00133213	0	0	596021	HCD (High Energy Collision Dissociation)	MS2	10.3108	100	10.6891	4097	4097	4087	FP033021_16.raw	0/0		5.74938	520.198	520.198	3.6	1.78082e-06	1.5953e-07	0	0
FALSE	High	PMI-Byonic	PMI-Byonic (A2)	A	2	Unambiguous	ICRCPPGFHGPTCRQDVNECSQNPGLCRHGGTCHNEIGSY	[Y].IcRcPPGFHGPtcRQDVNEcSQNPGLcRHGGTcHNEIGSY.[R]	C2(Carbamidomethyl); C4(Carbamidomethyl); T12(Fuc(1)); C13(Carbamidomethyl); C20(Carbamidomethyl); C27(Carbamidomethyl); C33(Carbamidomethyl)	1	1	Q01705	Q01705	Neurogenic locus notch homolog protein 1 OS=Mus musculus OX=10090 GN=Notch1 PE=1 SV=3	2	6	6	1	0	1	1	1	806.019	4831.08	4831.05	5.36884	0.00432285	0	0	1.0628e+06	HCD (High Energy Collision Dissociation)	MS2	0	78.777	10.332	3923	3923	3922	FP033021_16.raw	0/0		7.44228	611.108	611.108	3.6	3.61175e-08	3.57078e-09	0	0
FALSE	High	PMI-Byonic	PMI-Byonic (A2)	A	2	Unambiguous	ICRCPPGFHGPTCRQDVNECSQNPGLCRHGGTCHNEIGSY	[Y].IcRcPPGFHGPtcRQDVNEcSQNPGLcRHGGTcHNEIGSY.[R]	C2(Carbamidomethyl); C4(Carbamidomethyl); T12(Fuc(1)); C13(Carbamidomethyl); C20(Carbamidomethyl); C27(Carbamidomethyl); C33(Carbamidomethyl)	1	1	Q01705	Q01705	Neurogenic locus notch homolog protein 1 OS=Mus musculus OX=10090 GN=Notch1 PE=1 SV=3	2	6	6	1	0	1	1	1	806.019	4831.08	4831.05	5.74786	0.00462803	0	0	309033	HCD (High Energy Collision Dissociation)	MS2	0	100	9.96673	3753	3753	3746	FP033021_16.raw	0/0		2.51192	293.059	293.059	3.6	0.00307666	0.00015257	0	0
FALSE	High	PMI-Byonic	PMI-Byonic (A2)	A	2	Unambiguous	ICRCPPGFHGPTCRQDVNECSQNPGLCRHGGTCHNEIGSY	[Y].IcRcPPGFHGPtcRQDVNEcSQNPGLcRHGGTcHNEIGSY.[R]	C2(Carbamidomethyl); C4(Carbamidomethyl); T12(Fuc(1)); C13(Carbamidomethyl); C20(Carbamidomethyl); C27(Carbamidomethyl); C33(Carbamidomethyl)	1	1	Q01705	Q01705	Neurogenic locus notch homolog protein 1 OS=Mus musculus OX=10090 GN=Notch1 PE=1 SV=3	2	5	5	1	0	1	1	1	967.017	4831.06	4831.05	1.18979	0.00114959	0	0	412314	HCD (High Energy Collision Dissociation)	MS2	0	100	10.1376	3831	3831	3823	FP033021_16.raw	0/0		4.32382	443.158	443.158	3.6	4.74439e-05	3.96763e-06	0	0
FALSE	High	PMI-Byonic	PMI-Byonic (A2)	A	2	Unambiguous	ICRCPPGFHGPTCRQDVNECSQNPGLCRHGGTCHNEIGSY	[Y].IcRcPPGFHGPtcRQDVNEcSQNPGLcRHGGTcHNEIGSY.[R]	C2(Carbamidomethyl); C4(Carbamidomethyl); T12(Fuc(1)); C13(Carbamidomethyl); C20(Carbamidomethyl); C27(Carbamidomethyl); C33(Carbamidomethyl)	1	1	Q01705	Q01705	Neurogenic locus notch homolog protein 1 OS=Mus musculus OX=10090 GN=Notch1 PE=1 SV=3	2	6	6	1	0	1	1	1	806.016	4831.06	4831.05	2.4883	0.00200352	0	0	1.36459e+06	HCD (High Energy Collision Dissociation)	MS2	2.8787	43.6535	10.2229	3871	3871	3867	FP033021_16.raw	0/0		4.7811	499.552	499.552	3.6	1.65538e-05	1.49693e-06	0	0
FALSE	High	PMI-Byonic	PMI-Byonic (A2)	A	2	Unambiguous	ICRCPPGFHGPTCRQDVNECSQNPGLCRHGGTCHNEIGSY	[Y].IcRcPPGFHGPtcRQDVNEcSQNPGLcRHGGTcHNEIGSY.[R]	C2(Carbamidomethyl); C4(Carbamidomethyl); T12(Fuc(1)); C13(Carbamidomethyl); C20(Carbamidomethyl); C27(Carbamidomethyl); C33(Carbamidomethyl)	1	1	Q01705	Q01705	Neurogenic locus notch homolog protein 1 OS=Mus musculus OX=10090 GN=Notch1 PE=1 SV=3	2	6	6	1	0	1	1	1	806.517	4834.07	4831.05	624.912	0.503163	0	0	1.94263e+06	HCD (High Energy Collision Dissociation)	MS2	39.6437	96.0435	10.4627	3986	3986	3977	FP033021_16.raw	0/0		5.51122	503.267	503.267	3.6	3.08163e-06	3.8486e-07	0	0
FALSE	High	PMI-Byonic	PMI-Byonic (A2)	A	2	Unambiguous	ICRCPPGFHGPTCRQDVNECSQNPGLCRHGGTCHNEIGSY	[Y].IcRcPPGFHGPtcRQDVNEcSQNPGLcRHGGTcHNEIGSY.[R]	C2(Carbamidomethyl); C4(Carbamidomethyl); T12(Fuc(1)); C13(Carbamidomethyl); C20(Carbamidomethyl); C27(Carbamidomethyl); C33(Carbamidomethyl)	1	1	Q01705	Q01705	Neurogenic locus notch homolog protein 1 OS=Mus musculus OX=10090 GN=Notch1 PE=1 SV=3	2	6	6	1	0	1	1	1	806.352	4833.08	4831.05	419.787	0.338002	0	0	1.37507e+06	HCD (High Energy Collision Dissociation)	MS2	0	100	10.8219	4162	4162	4153	FP033021_16.raw	0/0		2.02019	314.212	314.212	3.6	0.00954578	0.000441745	0	0
FALSE	High	PMI-Byonic	PMI-Byonic (A2)	A	2	Unambiguous	NCVCVNGWTGEDCSENIDDCASAACF	[Y].NcVcVNGWTGEDcSENIDDcASAAcF.[Q]	C2(Carbamidomethyl); C4(Carbamidomethyl); C13(Carbamidomethyl); C20(Carbamidomethyl); C25(Carbamidomethyl)	1	1	Q01705	Q01705	Neurogenic locus notch homolog protein 1 OS=Mus musculus OX=10090 GN=Notch1 PE=1 SV=3	1	3	3	1	0	1	1	1	1004.38	3011.13	3011.1	11.0253	0.0110661	0	0	244366	HCD (High Energy Collision Dissociation)	MS2	8.22696	100	16.254	6625	6625	6617	FP033021_16.raw	0/0		3.06038	402.163	402.163	402.163	0.000870207	3.39166e-05	0	0
FALSE	High	PMI-Byonic	PMI-Byonic (A2)	A	2	Unambiguous	QGATCHDRVASFY	[F].QGAtcHDRVASFY.[C]	T4(HexNAc(1)Hex(1)Fuc(1)NeuAc(1)); C5(Carbamidomethyl)	1	1	Q01705	Q01705	Neurogenic locus notch homolog protein 1 OS=Mus musculus OX=10090 GN=Notch1 PE=1 SV=3	1	3	3	1	0	1	1	1	771.991	2313.96	2313.96	2.03258	0.00156777	0	0	1.09424e+06	HCD (High Energy Collision Dissociation)	MS2	26.5504	100	10.4812	3994	3994	3988	FP033021_16.raw	0/0		4.50311	359.377	326.474	7.08012	3.13968e-05	3.11515e-06	0	0
FALSE	High	PMI-Byonic	PMI-Byonic (A2)	A	2	Unambiguous	QGATCHDRVASFY	[F].QGAtcHDRVASFY.[C]	T4(HexNAc(1)Hex(1)Fuc(1)NeuAc(1)); C5(Carbamidomethyl)	1	1	Q01705	Q01705	Neurogenic locus notch homolog protein 1 OS=Mus musculus OX=10090 GN=Notch1 PE=1 SV=3	1	3	3	1	0	1	1	1	772.412	2315.22	2313.96	547.64	0.422405	0	0	3.02584e+06	HCD (High Energy Collision Dissociation)	MS2	31.5822	100	10.5006	4003	4003	3999	FP033021_16.raw	0/0		1.13975	52.509	52.509	10.4	0.0724853	0.00523331	0	0
FALSE	High	PMI-Byonic	PMI-Byonic (A2)	A	2	Unambiguous	QGATCHDRVASFY	[F].QGATcHDRVASFY.[C]	C5(Carbamidomethyl)	1	1	Q01705	Q01705	Neurogenic locus notch homolog protein 1 OS=Mus musculus OX=10090 GN=Notch1 PE=1 SV=3	1	2	2	1	0	1	1	1	756.341	1511.67	1511.67	2.99854	0.0022664	0	0	1.15645e+06	HCD (High Energy Collision Dissociation)	MS2	0	100	9.29341	3446	3446	3438	FP033021_16.raw	0/0		6.93681	587.579	560.603	560.603	1.15662e-07	1.6278e-08	0	0
FALSE	High	PMI-Byonic	PMI-Byonic (A2)	A	2	Unambiguous	QGATCHDRVASFY	[F].QGATcHDRVASFY.[C]	C5(Carbamidomethyl)	1	1	Q01705	Q01705	Neurogenic locus notch homolog protein 1 OS=Mus musculus OX=10090 GN=Notch1 PE=1 SV=3	1	3	3	1	0	1	1	1	504.563	1511.67	1511.67	2.58588	0.001303	0	0	2.60694e+06	HCD (High Energy Collision Dissociation)	MS2	22.4799	53.0015	9.25972	3430	3430	3427	FP033021_16.raw	0/0		4.58352	403.184	403.184	403.184	2.60906e-05	1.99884e-06	0	0
FALSE	High	PMI-Byonic	PMI-Byonic (A2)	A	2	Unambiguous	QGATCHDRVASFY	[F].QGATcHDRVAsFY.[C]	C5(Carbamidomethyl); S11(Fuc(1))	1	1	Q01705	Q01705	Neurogenic locus notch homolog protein 1 OS=Mus musculus OX=10090 GN=Notch1 PE=1 SV=3	1	3	3	1	0	1	1	1	553.249	1657.73	1657.73	2.47664	0.00136853	0	0	6160943	HCD (High Energy Collision Dissociation)	MS2	10.6125	37.3552	9.1907	3395	3395	3394	FP033021_16.raw	0/0		9.23782	674.253	632.048	4.52228	5.78329e-10	9.98235e-11	0	0
FALSE	High	PMI-Byonic	PMI-Byonic (A2)	A	2	Unambiguous	QGATCHDRVASFY	[F].QGAtcHDRVASFY.[C]	T4(Fuc(1)); C5(Carbamidomethyl)	1	1	Q01705	Q01705	Neurogenic locus notch homolog protein 1 OS=Mus musculus OX=10090 GN=Notch1 PE=1 SV=3	1	2	2	1	0	1	1	1	829.371	1657.74	1657.73	4.54659	0.00376851	0	0	301799	HCD (High Energy Collision Dissociation)	MS2	0	100	9.15284	3378	3378	3372	FP033021_16.raw	0/0		2.65262	262.573	262.573	3.22259	0.00222525	0.000104634	0	0
FALSE	High	PMI-Byonic	PMI-Byonic (A2)	A	2	Unambiguous	QGATCHDRVASF	[F].QGATcHDRVAsF.[Y]	C5(Carbamidomethyl); S11(HexNAc(1)Hex(1)Fuc(1))	1	1	Q01705	Q01705	Neurogenic locus notch homolog protein 1 OS=Mus musculus OX=10090 GN=Notch1 PE=1 SV=3	0	3	3	1	0	1	1	1	620.605	1859.8	1859.8	2.3609	0.0014636	0	0	626760	HCD (High Energy Collision Dissociation)	MS2	0	100	7.63875	2685	2685	2681	FP033021_16.raw	0/0		7.23782	577.563	565.626	13.7447	5.78329e-08	5.44188e-09	0	0
FALSE	High	PMI-Byonic	PMI-Byonic (A2)	A	2	Unambiguous	QGATCHDRVASF	[F].QGATcHDRVAsF.[Y]	C5(Carbamidomethyl); S11(Fuc(1))	1	1	Q01705	Q01705	Neurogenic locus notch homolog protein 1 OS=Mus musculus OX=10090 GN=Notch1 PE=1 SV=3	0	3	3	1	0	1	1	1	498.894	1494.67	1494.66	2.21898	0.00110554	0	0	5.42546e+06	HCD (High Energy Collision Dissociation)	MS2	47.0516	18.4388	7.66131	2695	2695	2692	FP033021_16.raw	0/0		7.23782	577.245	484.003	4.03723	5.78329e-08	7.18824e-09	0	0
FALSE	High	PMI-Byonic	PMI-Byonic (A2)	A	2	Unambiguous	QGATCHDRVASF	[F].QGAtcHDRVASF.[Y]	T4(Fuc(1)); C5(Carbamidomethyl)	1	1	Q01705	Q01705	Neurogenic locus notch homolog protein 1 OS=Mus musculus OX=10090 GN=Notch1 PE=1 SV=3	0	2	2	1	0	1	1	1	747.838	1494.67	1494.66	3.22845	0.00241272	0	0	1.04911e+06	HCD (High Energy Collision Dissociation)	MS2	6.29303	100	7.66501	2697	2697	2692	FP033021_16.raw	0/0		6.00574	483.177	483.177	1.10903	9.86866e-07	7.86215e-08	0	0
FALSE	High	PMI-Byonic	PMI-Byonic (A2)	A	2	Unambiguous	QGATCHDRVASF	[F].QGATcHDRVASF.[Y]	C5(Carbamidomethyl)	1	1	Q01705	Q01705	Neurogenic locus notch homolog protein 1 OS=Mus musculus OX=10090 GN=Notch1 PE=1 SV=3	0	3	3	1	0	1	1	1	450.208	1348.61	1348.61	1.77043	0.000795871	0	0	4132630	HCD (High Energy Collision Dissociation)	MS2	6.49888	23.8974	7.68566	2706	2706	2703	FP033021_16.raw	0/0		3.88715	495.298	257.556	257.556	0.000129674	1.27122e-05	0	0
FALSE	High	PMI-Byonic	PMI-Byonic (A2)	A	2	Unambiguous	QGATCHDRVASF	[F].QGATcHDRVASF.[Y]	C5(Carbamidomethyl)	1	1	Q01705	Q01705	Neurogenic locus notch homolog protein 1 OS=Mus musculus OX=10090 GN=Notch1 PE=1 SV=3	0	2	2	1	0	1	1	1	674.809	1348.61	1348.61	3.3418	0.00225339	0	0	839138	HCD (High Energy Collision Dissociation)	MS2	0	100	7.73906	2729	2729	2725	FP033021_16.raw	0/0		8.93681	685.959	545.802	545.802	1.15662e-09	1.50147e-10	0	0
FALSE	High	PMI-Byonic	PMI-Byonic (A2)	A	2	Unambiguous	QGATCHDRVASF	[F].QGATcHDRVAsF.[Y]	C5(Carbamidomethyl); S11(Fuc(1))	1	1	Q01705	Q01705	Neurogenic locus notch homolog protein 1 OS=Mus musculus OX=10090 GN=Notch1 PE=1 SV=3	0	3	3	1	0	1	1	1	498.894	1494.67	1494.66	1.85146	0.000922439	0	0	2.29864e+06	HCD (High Energy Collision Dissociation)	MS2	16.6119	62.3219	7.78423	2748	2748	2747	FP033021_16.raw	0/0		7.23782	598.189	544.107	16.7677	5.78329e-08	8.82193e-09	0	0
FALSE	High	PMI-Byonic	PMI-Byonic (A2)	A	2	Unambiguous	QGATCHDRVASF	[F].QGAtcHDRVASF.[Y]	T4(HexNAc(1)Hex(1)Fuc(1)NeuAc(1)); C5(Carbamidomethyl)	1	1	Q01705	Q01705	Neurogenic locus notch homolog protein 1 OS=Mus musculus OX=10090 GN=Notch1 PE=1 SV=3	0	3	3	1	0	1	1	1	717.636	2150.89	2150.89	0.755744	0.000541841	0	0	687210	HCD (High Energy Collision Dissociation)	MS2	0	100	8.92968	3275	3275	3273	FP033021_16.raw	0/0		3.95248	299.633	247.234	11.6	0.000111564	1.06236e-05	0	0
FALSE	High	PMI-Byonic	PMI-Byonic (A2)	A	2	Unambiguous	QGATCHDRVASF	[F].QGATcHDRVAsF.[Y]	C5(Carbamidomethyl); S11(HexNAc(1)Hex(1)Fuc(1)NeuAc(1))	1	1	Q01705	Q01705	Neurogenic locus notch homolog protein 1 OS=Mus musculus OX=10090 GN=Notch1 PE=1 SV=3	0	3	3	1	0	1	1	1	717.638	2150.9	2150.89	3.22452	0.00231186	0	0	1866168	HCD (High Energy Collision Dissociation)	MS2	1.74969	100	8.81355	3221	3221	3218	FP033021_16.raw	0/0		8.23782	623.39	526.744	9.90024	5.78329e-09	5.71336e-10	0	0
FALSE	High	PMI-Byonic	PMI-Byonic (A2)	A	2	Unambiguous	QGATCHDRVASF	[F].QGAtcHDRVASF.[Y]	T4(Fuc(1)); C5(Carbamidomethyl)	1	1	Q01705	Q01705	Neurogenic locus notch homolog protein 1 OS=Mus musculus OX=10090 GN=Notch1 PE=1 SV=3	0	2	2	1	0	1	1	1	747.838	1494.67	1494.66	3.39179	0.00253479	0	0	495726	HCD (High Energy Collision Dissociation)	MS2	6.79216	100	7.78641	2749	2749	2747	FP033021_16.raw	0/0		1.76743	185.118	185.118	9.2	0.0170833	0.00103401	0	0
FALSE	High	PMI-Byonic	PMI-Byonic (A2)	A	2	Unambiguous	QGATCHDRVASF	[F].QGATcHDRVASF.[Y]	C5(Carbamidomethyl)	1	1	Q01705	Q01705	Neurogenic locus notch homolog protein 1 OS=Mus musculus OX=10090 GN=Notch1 PE=1 SV=3	0	3	3	1	0	1	1	1	450.208	1348.61	1348.61	1.431	0.000643283	0	0	907853	HCD (High Energy Collision Dissociation)	MS2		100	7.8094	2759	2759	2758	FP033021_16.raw	0/0		2.39671	355.605	198.914	198.914	0.00401131	0.000213819	0	0
FALSE	High	PMI-Byonic	PMI-Byonic (A2)	A	2	Unambiguous	YCECPHGRTGL	[F].YcEcPHGRTGL.[L]	C2(Carbamidomethyl); C4(Carbamidomethyl)	1	1	Q01705	Q01705	Neurogenic locus notch homolog protein 1 OS=Mus musculus OX=10090 GN=Notch1 PE=1 SV=3	1	3	3	1	0	1	1	1	450.53	1349.57	1349.57	1.76188	0.000792597	0	0	794310	HCD (High Energy Collision Dissociation)	MS2	22.0114	100	7.3572	2563	2563	2560	FP033021_16.raw	0/0		5.11602	444.073	404.517	404.517	7.65562e-06	6.88413e-07	0	0
FALSE	High	PMI-Byonic	PMI-Byonic (A2)	A	2	Unambiguous	YCECPHGRTGLL	[F].YcEcPHGRTGLL.[C]	C2(Carbamidomethyl); C4(Carbamidomethyl)	1	1	Q01705	Q01705	Neurogenic locus notch homolog protein 1 OS=Mus musculus OX=10090 GN=Notch1 PE=1 SV=3	2	3	3	1	0	1	1	1	488.225	1462.66	1462.66	1.65473	0.000806769	0	0	2.07134e+06	HCD (High Energy Collision Dissociation)	MS2	16.4625	65.9607	9.19602	3399	3399	3394	FP033021_16.raw	0/0		5.57662	505.071	429.566	429.566	2.65084e-06	3.20651e-07	0	0
FALSE	High	PMI-Byonic	PMI-Byonic (A2)	A	2	Unambiguous	YCECPHGRTGL	[F].YcEcPHGRTGL.[L]	C2(Carbamidomethyl); C4(Carbamidomethyl)	1	1	Q01705	Q01705	Neurogenic locus notch homolog protein 1 OS=Mus musculus OX=10090 GN=Notch1 PE=1 SV=3	1	3	3	1	0	1	1	1	450.529	1349.57	1349.57	-0.137588	-6.1895e-05	0	0	642470	HCD (High Energy Collision Dissociation)	MS2	26.5638	100	7.2405	2512	2512	2505	FP033021_16.raw	0/0		4.16655	459.961	350.25	350.25	6.81468e-05	5.17855e-06	0	0
FALSE	High	PMI-Byonic	PMI-Byonic (A2)	A	2	Unambiguous	YCECPHGRTGLL	[F].YcEcPHGRTGLL.[C]	C2(Carbamidomethyl); C4(Carbamidomethyl)	1	1	Q01705	Q01705	Neurogenic locus notch homolog protein 1 OS=Mus musculus OX=10090 GN=Notch1 PE=1 SV=3	2	2	2	1	0	1	1	1	731.834	1462.66	1462.66	2.89493	0.00211715	0	0	815417	HCD (High Energy Collision Dissociation)	MS2	0	100	9.09826	3354	3354	3350	FP033021_16.raw	0/0		9.93681	732.27	732.27	732.27	1.15662e-10	1.53818e-11	0	0
FALSE	High	PMI-Byonic	PMI-Byonic (A2)	A	2	Unambiguous	YCECPHGRTGLL	[F].YcEcPHGRTGLL.[C]	C2(Carbamidomethyl); C4(Carbamidomethyl)	1	1	Q01705	Q01705	Neurogenic locus notch homolog protein 1 OS=Mus musculus OX=10090 GN=Notch1 PE=1 SV=3	2	3	3	1	0	1	1	1	488.225	1462.66	1462.66	2.53104	0.00123402	0	0	19464264	HCD (High Energy Collision Dissociation)	MS2	1.83789	8.96063	9.06968	3340	3340	3339	FP033021_16.raw	0/0		7.23782	567.943	567.943	567.943	5.78329e-08	1.03535e-08	0	0
FALSE	High	PMI-Byonic	PMI-Byonic (A2)	A	2	Unambiguous	YCECPHGRTGLL	[F].YcEcPHGRTGLL.[C]	C2(Carbamidomethyl); C4(Carbamidomethyl)	1	1	Q01705	Q01705	Neurogenic locus notch homolog protein 1 OS=Mus musculus OX=10090 GN=Notch1 PE=1 SV=3	2	2	2	1	0	1	1	1	731.833	1462.66	1462.66	1.5596	0.00114058	0	0	490378	HCD (High Energy Collision Dissociation)	MS2	0	100	8.98021	3300	3300	3295	FP033021_16.raw	0/0		10.9368	791.234	679.852	679.852	1.15662e-11	1.42543e-12	0	0
FALSE	High	PMI-Byonic	PMI-Byonic (A2)	A	2	Unambiguous	YCECPHGRTGLL	[F].YcEcPHGRTGLL.[C]	C2(Carbamidomethyl); C4(Carbamidomethyl)	1	1	Q01705	Q01705	Neurogenic locus notch homolog protein 1 OS=Mus musculus OX=10090 GN=Notch1 PE=1 SV=3	2	3	3	1	0	1	1	1	488.225	1462.66	1462.66	1.90511	0.000928839	0	0	1.73697e+06	HCD (High Energy Collision Dissociation)	MS2	30.3446	75.3911	8.95734	3289	3289	3284	FP033021_16.raw	0/0		5.81478	551.18	551.18	551.18	1.53187e-06	1.16865e-07	0	0
FALSE	High	PMI-Byonic	PMI-Byonic (A2)	A	2	Unambiguous	CECPHGRTGLL	[Y].cEcPHGRTGLL.[C]	C1(Carbamidomethyl); C3(Carbamidomethyl)	1	1	Q01705	Q01705	Neurogenic locus notch homolog protein 1 OS=Mus musculus OX=10090 GN=Notch1 PE=1 SV=3	1	3	3	1	0	1	1	1	433.87	1299.59	1299.59	0.691696	0.000299641	0	0	790005	HCD (High Energy Collision Dissociation)	MS2	37.495	81.3539	8.02481	2856	2856	2846	FP033021_16.raw	0/0		9.23782	686.532	686.532	686.532	5.78329e-10	4.66565e-11	0	0
FALSE	High	PMI-Byonic	PMI-Byonic (A2)	A	2	Unambiguous	CECPHGRTGLL	[Y].cEcPHGRTGLL.[C]	C1(Carbamidomethyl); C3(Carbamidomethyl)	1	1	Q01705	Q01705	Neurogenic locus notch homolog protein 1 OS=Mus musculus OX=10090 GN=Notch1 PE=1 SV=3	1	3	3	1	0	1	1	1	433.87	1299.59	1299.59	1.32572	0.000574299	0	0	5543019	HCD (High Energy Collision Dissociation)	MS2	4.51331	24.4229	8.14845	2913	2913	2912	FP033021_16.raw	0/0		9.23782	653.688	653.688	653.688	5.78329e-10	7.46391e-11	0	0
FALSE	High	PMI-Byonic	PMI-Byonic (A2)	A	2	Unambiguous	CHLNDACISNPCNEGSNCDTNPVNGKAICTCPSGY	[L].cHLNDAcISNPcNEGsNcDTNPVNGKAIcTcPSGY.[T]	C1(Carbamidomethyl); C7(Carbamidomethyl); C12(Carbamidomethyl); S16(Hex(1)Pent(2)); C18(Carbamidomethyl); C29(Carbamidomethyl); C31(Carbamidomethyl)	1	1	Q01705	Q01705	Neurogenic locus notch homolog protein 1 OS=Mus musculus OX=10090 GN=Notch1 PE=1 SV=3	1	4	4	1	0	1	1	1	1096.44	4382.74	4382.72	3.7003	0.00405434	0	0	324048	HCD (High Energy Collision Dissociation)	MS2	7.76149	100	11.8256	4645	4645	4637	FP033021_16.raw	0/0		5.09107	554.665	462.766	0	8.10836e-06	8.49716e-07	0	0
FALSE	High	PMI-Byonic	PMI-Byonic (A2)	A	2	Unambiguous	QCICMPGYEGVYCEINTDECASSPCLHNGHCMDKINEF	[F].QcIcMPGYEGVYcEINtDEcASSPcLHNGHcMDKINEF.[Q]	C2(Carbamidomethyl); C4(Carbamidomethyl); C13(Carbamidomethyl); T17(Hex(1)Pent(2)); C20(Carbamidomethyl); C25(Carbamidomethyl); C31(Carbamidomethyl)	1	1	Q01705	Q01705	Neurogenic locus notch homolog protein 1 OS=Mus musculus OX=10090 GN=Notch1 PE=1 SV=3	3	4	4	1	0	1	1	1	1256.26	5022	5021.96	7.79411	0.00978543	0	0	170288	HCD (High Energy Collision Dissociation)	MS2	0	100	14.7954	5992	5992	5990	FP033021_16.raw	0/0		14.4423	951.354	951.354	0	3.6115e-15	1.80568e-15	0	0
FALSE	High	PMI-Byonic	PMI-Byonic (A2)	A	2	Unambiguous	QCICMPGYEGVYCEINTDECASSPCLHNGHCMDKINEF	[F].QcIcMPGYEGVYcEINTDEcAsSPcLHNGHcMDKINEF.[Q]	C2(Carbamidomethyl); C4(Carbamidomethyl); C13(Carbamidomethyl); C20(Carbamidomethyl); S22(Hex(1)Pent(2)); C25(Carbamidomethyl); C31(Carbamidomethyl)	1	1	Q01705	Q01705	Neurogenic locus notch homolog protein 1 OS=Mus musculus OX=10090 GN=Notch1 PE=1 SV=3	3	4	4	1	0	1	1	1	1256.25	5021.99	5021.96	4.78	0.00600125	0	0	167801	HCD (High Energy Collision Dissociation)	MS2	0	100	14.6747	5940	5940	5935	FP033021_16.raw	0/0		19.4423	1230.41	1230.41	0	3.6115e-20	3.61114e-20	0	0
FALSE	High	PMI-Byonic	PMI-Byonic (A2)	A	2	Unambiguous	CEINTDECASSPCLHNGHCMDKINEF	[Y].cEINTDEcASsPcLHNGHcMDKINEF.[Q]	C1(Carbamidomethyl); C8(Carbamidomethyl); S11(Hex(1)Pent(2)); C13(Carbamidomethyl); C19(Carbamidomethyl)	1	1	Q01705	Q01705	Neurogenic locus notch homolog protein 1 OS=Mus musculus OX=10090 GN=Notch1 PE=1 SV=3	1	4	4	1	0	1	1	1	891.853	3564.39	3564.39	1.02074	0.000909578	0	0	779629	HCD (High Energy Collision Dissociation)	MS2	0	100	11.2553	4372	4372	4362	FP033021_16.raw	0/0		14.3347	958.12	958.12	1.2	4.62678e-15	2.98511e-15	0	0
FALSE	High	PMI-Byonic	PMI-Byonic (A2)	A	2	Unambiguous	QCQCPKGFNGHLCQYDVDECASTPCKNGAKCLDGPNTY	[F].QcQcPKGFNGHLcQYDVDEcAStPcKNGAKcLdGPNTY.[T]	C2(Carbamidomethyl); C4(Carbamidomethyl); C13(Carbamidomethyl); C20(Carbamidomethyl); T23(Hex(1)Pent(2)); C25(Carbamidomethyl); C31(Carbamidomethyl); D33(Oxidation)	1	1	Q01705	Q01705	Neurogenic locus notch homolog protein 1 OS=Mus musculus OX=10090 GN=Notch1 PE=1 SV=3	4	5	5	1	0	1	1	1	979.808	4895.01	4891.98	619.038	0.605665	0	0	1.29368e+06	HCD (High Energy Collision Dissociation)	MS2	27.0663	100	11.1157	4305	4305	4296	FP033021_16.raw	0/0		2.24435	272.431	272.431	0	0.00569701	0.000299494	0	0
FALSE	High	PMI-Byonic	PMI-Byonic (A2)	A	2	Unambiguous	NGHLCQYDVDECASTPCKNGAKCLDGPNTY	[F].NGHLcQYDVDEcAsTPcKNGAKcLDGPNTY.[T]	C5(Carbamidomethyl); C12(Carbamidomethyl); S14(Hex(1)Pent(2)); C17(Carbamidomethyl); C23(Carbamidomethyl)	1	1	Q01705	Q01705	Neurogenic locus notch homolog protein 1 OS=Mus musculus OX=10090 GN=Notch1 PE=1 SV=3	3	4	4	1	0	1	1	1	968.403	3870.59	3870.57	4.42539	0.0042822	0	0	2284416	HCD (High Energy Collision Dissociation)	MS2	1.25922	56.633	10.3591	3936	3936	3933	FP033021_16.raw	0/0		13.0444	905.224	905.224	0.8	9.02741e-14	2.6376e-14	0	0
FALSE	High	PMI-Byonic	PMI-Byonic (A2)	A	2	Unambiguous	NGHLCQYDVDECASTPCKNGAKCLDGPNTY	[F].NGHLcQYDVDEcAsTPcKnGAKcLDGPNTY.[T]	C5(Carbamidomethyl); C12(Carbamidomethyl); S14(Hex(1)Pent(2)); C17(Carbamidomethyl); N19(Deamidated); C23(Carbamidomethyl)	1	1	Q01705	Q01705	Neurogenic locus notch homolog protein 1 OS=Mus musculus OX=10090 GN=Notch1 PE=1 SV=3	3	4	4	1	0	1	1	1	968.401	3870.58	3871.56	-251.644	-0.243564	0	0	0	HCD (High Energy Collision Dissociation)	MS2		100	10.4732	3990	3990	3988	FP033021_16.raw	0/0		4.5297	489.069	489.069	0.8	2.95327e-05	2.54952e-06	0	0
FALSE	High	PMI-Byonic	PMI-Byonic (A2)	A	2	Unambiguous	NGHLCQYDVDECASTPCKNGAKCLDGPNTY	[F].NGHLcQYDVDEcAsTPcKNGAKcLdGPNTY.[T]	C5(Carbamidomethyl); C12(Carbamidomethyl); S14(Hex(1)Pent(2)); C17(Carbamidomethyl); C23(Carbamidomethyl); D25(Oxidation)	1	1	Q01705	Q01705	Neurogenic locus notch homolog protein 1 OS=Mus musculus OX=10090 GN=Notch1 PE=1 SV=3	3	4	4	1	0	1	1	1	972.399	3886.58	3886.57	2.13499	0.00207445	0	0	2.60046e+06	HCD (High Energy Collision Dissociation)	MS2	0	83.7747	10.4332	3972	3972	3966	FP033021_16.raw	0/0		10.0444	769.464	742.945	0.8	9.02741e-11	9.11432e-12	0	0
FALSE	High	PMI-Byonic	PMI-Byonic (A2)	A	2	Unambiguous	NGHLCQYDVDECASTPCKNGAKCLDGPNTY	[F].NGHLcQYDVDEcAsTPcKnGAKcLDGPNTY.[T]	C5(Carbamidomethyl); C12(Carbamidomethyl); S14(Hex(1)Pent(2)); C17(Carbamidomethyl); N19(Deamidated); C23(Carbamidomethyl)	1	1	Q01705	Q01705	Neurogenic locus notch homolog protein 1 OS=Mus musculus OX=10090 GN=Notch1 PE=1 SV=3	3	4	4	1	0	1	1	1	968.648	3871.57	3871.56	3.63416	0.00351746	0	0	1.60822e+06	HCD (High Energy Collision Dissociation)	MS2	0	100	10.7673	4135	4135	4131	FP033021_16.raw	0/0		13.0444	909.909	909.909	0.8	9.02741e-14	3.34757e-14	0	0
FALSE	High	PMI-Byonic	PMI-Byonic (A2)	A	2	Unambiguous	NGHLCQYDVDECASTPCKNGAKCLDGPNTY	[F].NGHLcQYDVDEcAsTPcKnGAKcLdGPNTY.[T]	C5(Carbamidomethyl); C12(Carbamidomethyl); S14(Hex(1)Pent(2)); C17(Carbamidomethyl); N19(Deamidated); C23(Carbamidomethyl); D25(Oxidation)	1	1	Q01705	Q01705	Neurogenic locus notch homolog protein 1 OS=Mus musculus OX=10090 GN=Notch1 PE=1 SV=3	3	4	4	1	0	1	1	1	972.651	3887.58	3887.55	7.69045	0.00747426	0	0	1.0744e+06	HCD (High Energy Collision Dissociation)	MS2	18.5133	100	10.8022	4152	4152	4142	FP033021_16.raw	0/0		6.04444	592.506	592.506	0.8	9.02737e-07	5.33926e-08	0	0
FALSE	High	PMI-Byonic	PMI-Byonic (A2)	A	2	Unambiguous	TCVCTEGYTGTHCEVDIDECDPDPCHY	[Y].TcVcTEGYTGtHcEVDIDEcDPDPcHY.[G]	C2(Carbamidomethyl); C4(Carbamidomethyl); T11(Hex(1)); C13(Carbamidomethyl); C20(Carbamidomethyl); C25(Carbamidomethyl)	1	1	Q01705	Q01705	Neurogenic locus notch homolog protein 1 OS=Mus musculus OX=10090 GN=Notch1 PE=1 SV=3	1	3	3	1	0	1	1	1	1151.43	3452.28	3452.26	4.6357	0.00533455	0	0	737589	HCD (High Energy Collision Dissociation)	MS2	0	100	12.1021	4777	4777	4769	FP033021_16.raw	0/0		11.3347	810.476	810.476	2.4	4.62678e-12	5.80366e-13	0	0
FALSE	High	PMI-Byonic	PMI-Byonic (A2)	A	2	Unambiguous	GSCKDGVATF	[Y].GScKDGVATF.[T]	C3(Carbamidomethyl)	1	1	Q01705	Q01705	Neurogenic locus notch homolog protein 1 OS=Mus musculus OX=10090 GN=Notch1 PE=1 SV=3	0	2	2	1	0	1	1	1	521.239	1041.47	1041.47	3.0429	0.00158454	0	0	3.05331e+06	HCD (High Energy Collision Dissociation)	MS2	21.6671	38.8162	8.57779	3111	3111	3108	FP033021_16.raw	0/0		5.63876	559.024	559.024	559.024	2.29742e-06	2.12977e-07	0	0
FALSE	High	PMI-Byonic	PMI-Byonic (A2)	A	2	Unambiguous	GSCKDGVATF	[Y].GScKDGVATF.[T]	C3(Carbamidomethyl)	1	1	Q01705	Q01705	Neurogenic locus notch homolog protein 1 OS=Mus musculus OX=10090 GN=Notch1 PE=1 SV=3	0	2	2	1	0	1	1	1	521.239	1041.47	1041.47	3.51174	0.00182868	0	0	2.3575e+06	HCD (High Energy Collision Dissociation)	MS2	36.7606	52.0892	8.69275	3165	3165	3163	FP033021_16.raw	0/0		5.63876	525.287	525.287	525.287	2.29742e-06	2.63817e-07	0	0
FALSE	High	PMI-Byonic	PMI-Byonic (A2)	A	2	Unambiguous	GSCKDGVATF	[Y].GScKdGVATF.[T]	C3(Carbamidomethyl); D5(Oxidation)	1	1	Q01705	Q01705	Neurogenic locus notch homolog protein 1 OS=Mus musculus OX=10090 GN=Notch1 PE=1 SV=3	0	2	2	1	0	1	1	1	529.236	1057.46	1057.46	2.03371	0.00107528	0	0	7955325	HCD (High Energy Collision Dissociation)	MS2	10.245	25.0632	8.76162	3197	3197	3196	FP033021_16.raw	0/0		7.50768	609.434	495.767	495.767	3.10685e-08	2.36535e-09	0	0
FALSE	High	PMI-Byonic	PMI-Byonic (A2)	A	2	Unambiguous	GSCKDGVATF	[Y].GScKdGVATF.[T]	C3(Carbamidomethyl); D5(Oxidation)	1	1	Q01705	Q01705	Neurogenic locus notch homolog protein 1 OS=Mus musculus OX=10090 GN=Notch1 PE=1 SV=3	0	2	2	1	0	1	1	1	529.236	1057.47	1057.46	3.07264	0.0016246	0	0	2.29311e+06	HCD (High Energy Collision Dissociation)	MS2	19.7133	75.6775	8.64867	3145	3145	3141	FP033021_16.raw	0/0		6.33166	562.293	432.868	432.868	4.65948e-07	2.91257e-08	0	0
FALSE	High	PMI-Byonic	PMI-Byonic (A2)	A	2	Unambiguous	TCLCQPGYTGHHCETNINECHSQPCRHGGTCQDRDNSYLCL	[F].TcLcQPGYTGHHcEtNINEcHsQPcRHGGTcQDRDNSYLcL.[C]	C2(Carbamidomethyl); C4(Carbamidomethyl); C13(Carbamidomethyl); T15(HexNAc(1)Fuc(1)); C20(Carbamidomethyl); S22(Hex(1)Pent(2)); C25(Carbamidomethyl); C31(Carbamidomethyl); C40(Carbamidomethyl)	1	1	Q01705	Q01705	Neurogenic locus notch homolog protein 1 OS=Mus musculus OX=10090 GN=Notch1 PE=1 SV=3	4	6	6	1	0	1	1	1	962.895	5772.33	5768.3	699.215	0.672213	0	0	681690	HCD (High Energy Collision Dissociation)	MS2	12.1837	100	9.92519	3734	3734	3724	FP033021_16.raw	0/0		2.66628	276.196	276.196	0	0.00215635	6.92904e-05	0	0
FALSE	High	PMI-Byonic	PMI-Byonic (A2)	A	2	Unambiguous	TCLCQPGYTGHHCETNINECHSQPCRHGGTCQDRDNSYL	[F].TcLcQPGYTGHHcEtNINEcHsQPcRHGGTcQDRDNSYL.[C]	C2(Carbamidomethyl); C4(Carbamidomethyl); C13(Carbamidomethyl); T15(HexNAc(1)Fuc(1)); C20(Carbamidomethyl); S22(Hex(1)Pent(2)R0); C25(Carbamidomethyl); C31(Carbamidomethyl)	1	1	Q01705	Q01705	Neurogenic locus notch homolog protein 1 OS=Mus musculus OX=10090 GN=Notch1 PE=1 SV=3	3	6	6	1	0	1	1	1	917.206	5498.2	5495.18	549.45	0.503222	0	0	879143	HCD (High Energy Collision Dissociation)	MS2	5.84134	100	8.98809	3304	3304	3295	FP033021_16.raw	0/0		1.87034	180.33	180.33	0	0.0134791	0.000794469	0	0
FALSE	High	PMI-Byonic	PMI-Byonic (A2)	A	2	Unambiguous	TCRCPEGYHDPTCL	[F].TcRcPEGYHDPTcL.[S]	C2(Carbamidomethyl); C4(Carbamidomethyl); C13(Carbamidomethyl)	1	1	Q01705	Q01705	Neurogenic locus notch homolog protein 1 OS=Mus musculus OX=10090 GN=Notch1 PE=1 SV=3	1	3	3	1	0	1	1	1	589.242	1765.71	1765.71	2.07042	0.00121859	0	0	763947	HCD (High Energy Collision Dissociation)	MS2	56.5935	100	9.12387	3365	3365	3361	FP033021_16.raw	0/0		1.95715	299.987	299.987	299.987	0.0110369	0.000602277	0	0
[truncated: 7 more columns]

## Sheet: FP040121_17
Checked	Confidence	Identifying Node Type	Identifying Node	Search ID	Identifying Node No	PSM Ambiguity	Sequence	Annotated Sequence	Modifications	# Protein Groups	# Proteins	Master Protein Accessions	Protein Accessions	Protein Descriptions	# Missed Cleavages	Charge	Original Precursor Charge	DeltaScore	DeltaCn	Rank	Search Engine Rank	Concatenated Rank	m/z [Da]	MH+ [Da]	Theo. MH+ [Da]	DeltaM [ppm]	Deltam/z [Da]	Matched Ions	Total Ions	Intensity	Activation Type	MS Order	Isolation Interference [%]	Ion Inject Time [ms]	RT [min]	First Scan	Last Scan	Master Scan(s)	Spectrum File	Ions Matched	Annotation	|Log Prob|	Byonic Score	Delta Byonic Score	Delta Mod Score	PEP 2D	q-Value 2D	FDR 2D	Peptide Group FDR 2D
FALSE	High	PMI-Byonic	PMI-Byonic (A2)	A	2	Unambiguous	RCSQPSGTCL	[L].RcSQPSGTcL.[N]	C2(Carbamidomethyl); C9(Carbamidomethyl)	1	1	Q01705	Q01705	Neurogenic locus notch homolog protein 1 OS=Mus musculus OX=10090 GN=Notch1 PE=1 SV=3	0	2	2	1	0	1	1	1	583.259	1165.51	1165.51	0.928482	0.000541077	0	0	386122	HCD (High Energy Collision Dissociation)	MS2	35.3133	100	6.86719	2582	2582	2581	FP040121_17.raw	0/0		8.77932	616.436	513.187	513.187	1.66217e-09	1.73372e-10	0	0
FALSE	High	PMI-Byonic	PMI-Byonic (A2)	A	2	Unambiguous	RCSQPSGTCL	[L].RcSQPSGTcL.[N]	C2(Carbamidomethyl); C9(Carbamidomethyl)	1	1	Q01705	Q01705	Neurogenic locus notch homolog protein 1 OS=Mus musculus OX=10090 GN=Notch1 PE=1 SV=3	0	2	2	1	0	1	1	1	583.258	1165.51	1165.51	-0.328346	-0.000191345	0	0	3.57282e+06	HCD (High Energy Collision Dissociation)	MS2	0	44.4637	6.98318	2631	2631	2630	FP040121_17.raw	0/0		8.77932	630.269	506.175	506.175	1.66217e-09	2.0882e-10	0	0
FALSE	High	PMI-Byonic	PMI-Byonic (A2)	A	2	Unambiguous	RCSQPSGTCL	[L].RcSQPSGTcL.[N]	C2(Carbamidomethyl); C9(Carbamidomethyl)	1	1	Q01705	Q01705	Neurogenic locus notch homolog protein 1 OS=Mus musculus OX=10090 GN=Notch1 PE=1 SV=3	0	2	2	1	0	1	1	1	583.258	1165.51	1165.51	-0.0141387	-8.23937e-06	0	0	2252581	HCD (High Energy Collision Dissociation)	MS2	19.1351	46.4416	7.09073	2674	2674	2673	FP040121_17.raw	0/0		8.77932	625.879	482.075	482.075	1.66217e-09	2.42618e-10	0	0
FALSE	High	PMI-Byonic	PMI-Byonic (A2)	A	2	Unambiguous	RCSQPSGTCL	[L].RcSQPSGTcL.[N]	C2(Carbamidomethyl); C9(Carbamidomethyl)	1	1	Q01705	Q01705	Neurogenic locus notch homolog protein 1 OS=Mus musculus OX=10090 GN=Notch1 PE=1 SV=3	0	2	2	1	0	1	1	1	583.258	1165.51	1165.51	-0.537817	-0.000313415	0	0	752661	HCD (High Energy Collision Dissociation)	MS2	8.71613	100	7.19803	2714	2714	2713	FP040121_17.raw	0/0		6.70039	530.101	498.468	498.468	1.99349e-07	1.25306e-08	0	0
FALSE	High	PMI-Byonic	PMI-Byonic (A2)	A	2	Unambiguous	VGQRCQDSNPCLSTPCKNAGTCHVVDHGGTVDY	[F].VGQRcQDSNPcLstPcKNAGTcHVVDHGGTVDY.[A]	C5(Carbamidomethyl); C11(Carbamidomethyl); S13(Hex(1)); T14(Fuc(1)); C16(Carbamidomethyl); C22(Carbamidomethyl)	1	1	Q01705	Q01705	Neurogenic locus notch homolog protein 1 OS=Mus musculus OX=10090 GN=Notch1 PE=1 SV=3	1	5	5	1	0	1	1	1	800.35	3997.72	3997.71	3.65751	0.00292433	0	0	366814	HCD (High Energy Collision Dissociation)	MS2	0	100	9.24419	3605	3605	3600	FP040121_17.raw	0/0		8.42374	602.416	602.416	0	3.76928e-09	5.11538e-10	0	0
FALSE	High	PMI-Byonic	PMI-Byonic (A2)	A	2	Unambiguous	VGQRCQDSNPCLSTPCKNAGTCHVVDHGGTVDY	[F].VGQRcQDSNPcLstPcKNAGTcHVVDHGGTVDY.[A]	C5(Carbamidomethyl); C11(Carbamidomethyl); S13(Hex(1)Pent(2)); T14(Fuc(1)); C16(Carbamidomethyl); C22(Carbamidomethyl)	1	1	Q01705	Q01705	Neurogenic locus notch homolog protein 1 OS=Mus musculus OX=10090 GN=Notch1 PE=1 SV=3	1	4	4	1	0	1	1	1	1066.2	4261.8	4261.79	1.51874	0.00161814	0	0	672923	HCD (High Energy Collision Dissociation)	MS2	0	100	9.28004	3621	3621	3611	FP040121_17.raw	0/0		12.9645	895.917	895.917	1.2	1.08507e-13	1.85012e-14	0	0
FALSE	High	PMI-Byonic	PMI-Byonic (A2)	A	2	Unambiguous	VGQRCQDSNPCLSTPCKNAGTCHVVDHGGTVDY	[F].VGQRcQDSNPcLstPcKNAGTcHVVDHGGTVDY.[A]	C5(Carbamidomethyl); C11(Carbamidomethyl); S13(Fuc(1)); T14(Hex(1)Pent(1)R0); C16(Carbamidomethyl); C22(Carbamidomethyl)	1	1	Q01705	Q01705	Neurogenic locus notch homolog protein 1 OS=Mus musculus OX=10090 GN=Notch1 PE=1 SV=3	1	5	5	1	0	1	1	1	826.756	4129.75	4129.75	0.209758	0.000173249	0	0	708381	HCD (High Energy Collision Dissociation)	MS2	0	100	9.2981	3629	3629	3622	FP040121_17.raw	0/0		13.4237	890.803	890.803	0	3.76928e-14	6.30245e-15	0	0
FALSE	High	PMI-Byonic	PMI-Byonic (A2)	A	2	Unambiguous	VGQRCQDSNPCLSTPCKNAGTCHVVDHGGTVDY	[F].VGQRcQDSNPcLstPcKNAGTcHVVDHGGTVDY.[A]	C5(Carbamidomethyl); C11(Carbamidomethyl); S13(Hex(1)Pent(2)); T14(HexNAc(1)Hex(1)Fuc(1)); C16(Carbamidomethyl); C22(Carbamidomethyl)	1	1	Q01705	Q01705	Neurogenic locus notch homolog protein 1 OS=Mus musculus OX=10090 GN=Notch1 PE=1 SV=3	1	5	5	1	0	1	1	1	926.592	4628.93	4626.92	434.296	0.401891	0	0	831511	HCD (High Energy Collision Dissociation)	MS2	23.8439	100	9.304	3632	3632	3622	FP040121_17.raw	0/0		6.3014	498.654	498.654	0	4.9957e-07	5.24445e-08	0	0
FALSE	High	PMI-Byonic	PMI-Byonic (A2)	A	2	Unambiguous	VGQRCQDSNPCLSTPCKNAGTCHVVDHGGTVDY	[F].VGQRcQDSNPcLstPcKNAGTcHVVDHGGTVDY.[A]	C5(Carbamidomethyl); C11(Carbamidomethyl); S13(Hex(1)Pent(2)); T14(Fuc(1)); C16(Carbamidomethyl); C22(Carbamidomethyl)	1	1	Q01705	Q01705	Neurogenic locus notch homolog protein 1 OS=Mus musculus OX=10090 GN=Notch1 PE=1 SV=3	1	5	5	1	0	1	1	1	853.166	4261.8	4261.79	2.34623	0.00199983	0	0	16618767	HCD (High Energy Collision Dissociation)	MS2	0	10.741	9.31023	3634	3634	3633	FP040121_17.raw	0/0		15.4237	997.936	997.936	1.2	3.76928e-16	7.75225e-17	0	0
FALSE	High	PMI-Byonic	PMI-Byonic (A2)	A	2	Unambiguous	VGQRCQDSNPCLSTPCKNAGTCHVVDHGGTVDY	[F].VGQRcQDSNPcLStPcKNAGTcHVVDHGGTVDY.[A]	C5(Carbamidomethyl); C11(Carbamidomethyl); T14(Hex(1)); C16(Carbamidomethyl); C22(Carbamidomethyl)	1	1	Q01705	Q01705	Neurogenic locus notch homolog protein 1 OS=Mus musculus OX=10090 GN=Notch1 PE=1 SV=3	1	5	5	1	0	1	1	1	771.336	3852.65	3851.65	260.474	0.200651	0	0	1.03841e+06	HCD (High Energy Collision Dissociation)	MS2	4.86133	100	9.35309	3654	3654	3644	FP040121_17.raw	0/0		6.3014	512.844	512.844	1.2	4.9957e-07	5.77675e-08	0	0
FALSE	High	PMI-Byonic	PMI-Byonic (A2)	A	2	Unambiguous	VGQRCQDSNPCLSTPCKNAGTCHVVDHGGTVDY	[F].VGQRcQDSNPcLstPcKNAGTcHVVDHGGTVDY.[A]	C5(Carbamidomethyl); C11(Carbamidomethyl); S13(Hex(1)); T14(Fuc(1)); C16(Carbamidomethyl); C22(Carbamidomethyl)	1	1	Q01705	Q01705	Neurogenic locus notch homolog protein 1 OS=Mus musculus OX=10090 GN=Notch1 PE=1 SV=3	1	5	5	1	0	1	1	1	800.35	3997.72	3997.71	3.58117	0.00286329	0	0	530454	HCD (High Energy Collision Dissociation)	MS2	0	100	9.36419	3659	3659	3655	FP040121_17.raw	0/0		9.42374	679.935	679.935	0	3.76928e-10	3.43393e-11	0	0
FALSE	High	PMI-Byonic	PMI-Byonic (A2)	A	2	Unambiguous	VGQRCQDSNPCLSTPCKNAGTCHVVDHGGTVDY	[F].VGQRcQDSNPcLStPcKNAGTcHVVDHGGTVDY.[A]	C5(Carbamidomethyl); C11(Carbamidomethyl); T14(Hex(1)Pent(2)); C16(Carbamidomethyl); C22(Carbamidomethyl)	1	1	Q01705	Q01705	Neurogenic locus notch homolog protein 1 OS=Mus musculus OX=10090 GN=Notch1 PE=1 SV=3	1	5	5	1	0	1	1	1	823.953	4115.74	4115.73	1.28433	0.00105719	0	0	323901	HCD (High Energy Collision Dissociation)	MS2	4.73648	100	9.39731	3674	3674	3666	FP040121_17.raw	0/0		4.70429	370.381	370.381	0	1.97565e-05	1.30436e-06	0	0
FALSE	High	PMI-Byonic	PMI-Byonic (A2)	A	2	Unambiguous	VGQRCQDSNPCLSTPCKNAGTCHVVDHGGTVDY	[F].VGQRcQDSNPcLstPcKNAGTcHVVDHGGTVDY.[A]	C5(Carbamidomethyl); C11(Carbamidomethyl); S13(Fuc(1)); T14(Hex(1)Pent(1)); C16(Carbamidomethyl); C22(Carbamidomethyl)	1	1	Q01705	Q01705	Neurogenic locus notch homolog protein 1 OS=Mus musculus OX=10090 GN=Notch1 PE=1 SV=3	1	5	5	1	0	1	1	1	826.752	4129.73	4129.75	-3.63281	-0.00300052	0	0	142099	HCD (High Energy Collision Dissociation)	MS2	100	100	9.41004	3679	3679	3677	FP040121_17.raw	0/0		6.03131	421.85	421.85	0	9.30439e-07	1.27573e-07	0	0
FALSE	High	PMI-Byonic	PMI-Byonic (A2)	A	2	Unambiguous	VGQRCQDSNPCLSTPCKNAGTCHVVDHGGTVDY	[F].VGQRcQDSNPcLstPcKNAGTcHVVDHGGTVDY.[A]	C5(Carbamidomethyl); C11(Carbamidomethyl); S13(Hex(1)Pent(2)); T14(Fuc(1)); C16(Carbamidomethyl); C22(Carbamidomethyl)	1	1	Q01705	Q01705	Neurogenic locus notch homolog protein 1 OS=Mus musculus OX=10090 GN=Notch1 PE=1 SV=3	1	4	4	1	0	1	1	1	1066.71	4263.8	4261.79	472.295	0.503205	0	0	1.59369e+06	HCD (High Energy Collision Dissociation)	MS2	26.7465	100	9.41925	3684	3684	3677	FP040121_17.raw	0/0		8.96454	665.065	665.065	1.2	1.08507e-09	1.04934e-10	0	0
FALSE	High	PMI-Byonic	PMI-Byonic (A2)	A	2	Unambiguous	VGQRCQDSNPCLSTPCKNAGTCHVVDHGGTVDY	[F].VGQRcQDSNPcLstPcKNAGTcHVVDHGGTVDY.[A]	C5(Carbamidomethyl); C11(Carbamidomethyl); S13(Hex(1)Pent(2)); T14(Fuc(1)); C16(Carbamidomethyl); C22(Carbamidomethyl)	1	1	Q01705	Q01705	Neurogenic locus notch homolog protein 1 OS=Mus musculus OX=10090 GN=Notch1 PE=1 SV=3	1	5	5	1	0	1	1	1	853.166	4261.8	4261.79	2.13141	0.00181672	0	0	781524	HCD (High Energy Collision Dissociation)	MS2	0	100	9.56706	3751	3751	3743	FP040121_17.raw	0/0		13.4237	859.564	859.564	1.2	3.76928e-14	8.91829e-15	0	0
FALSE	High	PMI-Byonic	PMI-Byonic (A2)	A	2	Unambiguous	VGQRCQDSNPCLSTPCKNAGTCHVVDHGGTVDY	[F].VGQRcQDSNPcLstPcKNAGTcHVVDHGGTVDY.[A]	C5(Carbamidomethyl); C11(Carbamidomethyl); S13(Hex(1)Pent(2)); T14(Fuc(1)); C16(Carbamidomethyl); C22(Carbamidomethyl)	1	1	Q01705	Q01705	Neurogenic locus notch homolog protein 1 OS=Mus musculus OX=10090 GN=Notch1 PE=1 SV=3	1	5	5	1	0	1	1	1	853.164	4261.79	4261.79	0.484439	0.000412915	0	0	159648	HCD (High Energy Collision Dissociation)	MS2	0	100	9.19078	3581	3581	3578	FP040121_17.raw	0/0		10.4237	729.356	729.356	1.2	3.76928e-11	5.38355e-12	0	0
FALSE	High	PMI-Byonic	PMI-Byonic (A2)	A	2	Unambiguous	VGQRCQDSNPCLSTPCKNAGTCHVVDHGGTVDY	[F].VGQRcQDSNPcLSTPcKNAGTcHVVDHGGTVDY.[A]	C5(Carbamidomethyl); C11(Carbamidomethyl); C16(Carbamidomethyl); C22(Carbamidomethyl)	1	1	Q01705	Q01705	Neurogenic locus notch homolog protein 1 OS=Mus musculus OX=10090 GN=Notch1 PE=1 SV=3	1	5	5	1	0	1	1	1	739.327	3692.61	3689.59	816.055	0.602183	0	0	990963	HCD (High Energy Collision Dissociation)	MS2	29.5684	100	9.5939	3763	3763	3754	FP040121_17.raw	0/0		2.08168	244.471	244.471	244.471	0.00828559	0.000329909	0	0
FALSE	High	PMI-Byonic	PMI-Byonic (A2)	A	2	Unambiguous	VGQRCQDSNPCLSTPCKNAGTCHVVDHGGTVDY	[F].VGQRcQDSNPcLstPcKNAGTcHVVDHGGTVDY.[A]	C5(Carbamidomethyl); C11(Carbamidomethyl); S13(Hex(1)Pent(2)); T14(Fuc(1)); C16(Carbamidomethyl); C22(Carbamidomethyl)	1	1	Q01705	Q01705	Neurogenic locus notch homolog protein 1 OS=Mus musculus OX=10090 GN=Notch1 PE=1 SV=3	1	5	5	1	0	1	1	1	853.766	4264.8	4261.79	706.032	0.601792	0	0	1.40573e+06	HCD (High Energy Collision Dissociation)	MS2	16.3743	100	9.68939	3805	3805	3798	FP040121_17.raw	0/0		9.42374	655.215	655.215	1.2	3.76928e-10	4.41275e-11	0	0
FALSE	High	PMI-Byonic	PMI-Byonic (A2)	A	2	Unambiguous	VGQRCQDSNPCLSTPCKNAGTCHVVDHGGTVDY	[F].VGQRcQDSNPcLstPcKNAGTcHVVDHGGTVDY.[A]	C5(Carbamidomethyl); C11(Carbamidomethyl); S13(HexNAc(1)Hex(1)Fuc(1)NeuAc(1)); T14(Hex(1)Pent(2)); C16(Carbamidomethyl); C22(Carbamidomethyl)	1	1	Q01705	Q01705	Neurogenic locus notch homolog protein 1 OS=Mus musculus OX=10090 GN=Notch1 PE=1 SV=3	1	5	5	1	0	1	1	1	985.012	4921.03	4918.02	613.087	0.603035	0	0	694542	HCD (High Energy Collision Dissociation)	MS2	10.8348	100	9.74294	3828	3828	3820	FP040121_17.raw	0/0		12.4237	830.235	830.235	0	3.76928e-13	6.04895e-14	0	0
FALSE	High	PMI-Byonic	PMI-Byonic (A2)	A	2	Unambiguous	VGQRCQDSNPCLSTPCKNAGTCHVVDHGGTVDYACSCPL	[F].VGQRcQDSNPcLStPcKNAGtcHVVDHGGTVDYAcScPL.[G]	C5(Carbamidomethyl); C11(Carbamidomethyl); T14(HexNAc(1)Hex(1)Fuc(1)); C16(Carbamidomethyl); T21(Hex(1)Pent(2)); C22(Carbamidomethyl); C35(Carbamidomethyl); C37(Carbamidomethyl)	1	1	Q01705	Q01705	Neurogenic locus notch homolog protein 1 OS=Mus musculus OX=10090 GN=Notch1 PE=1 SV=3	2	5	5	1	0	1	1	1	1064.45	5318.2	5315.19	566.947	0.602686	0	0	1186672	HCD (High Energy Collision Dissociation)	MS2	8.09927	100	10.4645	4144	4144	4139	FP040121_17.raw	0/0		1.58642	159.826	159.826	0	0.0259169	0.000996801	0	0
FALSE	High	PMI-Byonic	PMI-Byonic (A2)	A	2	Unambiguous	VGQRCQDSNPCLSTPCKNAGTCHVVDHGGTVDYACSCPL	[F].VGQRcQDSNPcLstPcKNAGTcHVVDHGGTVDYAcScPL.[G]	C5(Carbamidomethyl); C11(Carbamidomethyl); S13(Hex(1)Pent(2)); T14(Fuc(1)); C16(Carbamidomethyl); C22(Carbamidomethyl); C35(Carbamidomethyl); C37(Carbamidomethyl)	1	1	Q01705	Q01705	Neurogenic locus notch homolog protein 1 OS=Mus musculus OX=10090 GN=Notch1 PE=1 SV=3	2	5	5	1	0	1	1	1	990.82	4950.07	4950.06	2.62544	0.00259922	0	0	404937	HCD (High Energy Collision Dissociation)	MS2	0	100	10.522	4170	4170	4161	FP040121_17.raw	0/0		2.14109	334.774	334.774	0	0.00722628	0.000276871	0	0
FALSE	High	PMI-Byonic	PMI-Byonic (A2)	A	2	Unambiguous	VGQRCQDSNPCLSTPCKNAGTCHVVDHGGTVDYACSCPL	[F].VGQRcQDSNPcLsTPcKNAGTcHVVDHGGtVDYAcScPL.[G]	C5(Carbamidomethyl); C11(Carbamidomethyl); S13(Hex(1)Pent(2)); C16(Carbamidomethyl); C22(Carbamidomethyl); T30(Fuc(1)); C35(Carbamidomethyl); C37(Carbamidomethyl)	1	1	Q01705	Q01705	Neurogenic locus notch homolog protein 1 OS=Mus musculus OX=10090 GN=Notch1 PE=1 SV=3	2	4	4	1	0	1	1	1	1238.28	4950.08	4950.06	4.52701	0.00560224	0	0	388407	HCD (High Energy Collision Dissociation)	MS2	0	100	10.5868	4198	4198	4194	FP040121_17.raw	0/0		4.38846	434.615	434.615	0	4.0883e-05	2.29861e-06	0	0
FALSE	High	PMI-Byonic	PMI-Byonic (A2)	A	2	Unambiguous	VGQRCQDSNPCLSTPCKNAGTCHVVDHGGTVDYACSCPL	[F].VGQRcQDSNPcLstPcKNAGTcHVVDHGGTVDYAcScPL.[G]	C5(Carbamidomethyl); C11(Carbamidomethyl); S13(Hex(1)Pent(2)); T14(Fuc(1)); C16(Carbamidomethyl); C22(Carbamidomethyl); C35(Carbamidomethyl); C37(Carbamidomethyl)	1	1	Q01705	Q01705	Neurogenic locus notch homolog protein 1 OS=Mus musculus OX=10090 GN=Notch1 PE=1 SV=3	2	5	5	1	0	1	1	1	990.82	4950.07	4950.06	2.56379	0.00253818	0	0	2.26996e+06	HCD (High Energy Collision Dissociation)	MS2	0	26.9426	10.652	4228	4228	4227	FP040121_17.raw	0/0		1.49797	248.078	248.078	0	0.0317708	0.00119035	0	0
FALSE	High	PMI-Byonic	PMI-Byonic (A2)	A	2	Unambiguous	VGQRCQDSNPCLSTPCKNAGTCHVVDHGGTVDYACSCPL	[F].VGQRcQDSNPcLStPcKNAGtcHVVDHGGTVDYAcScPL.[G]	C5(Carbamidomethyl); C11(Carbamidomethyl); T14(HexNAc(1)Hex(1)Fuc(1)NeuAc(1)); C16(Carbamidomethyl); T21(Hex(1)Pent(2)); C22(Carbamidomethyl); C35(Carbamidomethyl); C37(Carbamidomethyl)	1	1	Q01705	Q01705	Neurogenic locus notch homolog protein 1 OS=Mus musculus OX=10090 GN=Notch1 PE=1 SV=3	2	5	5	1	0	1	1	1	1122.06	5606.29	5606.28	1.68443	0.00188868	0	0	364204	HCD (High Energy Collision Dissociation)	MS2	0	100	11.0406	4413	4413	4403	FP040121_17.raw	0/0		2.37841	240.345	240.345	0	0.00418397	0.000169008	0	0
FALSE	High	PMI-Byonic	PMI-Byonic (A2)	A	2	Unambiguous	VGQRCQDSNPCLSTPCKNAGTCHVVDHGGTVDY	[F].VGQRcQDSNPcLstPcKNAGTcHVVDHGGTVDY.[A]	C5(Carbamidomethyl); C11(Carbamidomethyl); S13(Hex(1)Pent(2)); T14(Fuc(1)); C16(Carbamidomethyl); C22(Carbamidomethyl)	1	1	Q01705	Q01705	Neurogenic locus notch homolog protein 1 OS=Mus musculus OX=10090 GN=Notch1 PE=1 SV=3	1	5	5	1	0	1	1	1	853.165	4261.8	4261.79	1.70177	0.00145051	0	0	4.02001e+06	HCD (High Energy Collision Dissociation)	MS2	0	27.9513	9.43188	3689	3689	3688	FP040121_17.raw	0/0		14.4237	932.579	932.579	1.2	3.76928e-15	5.8366e-16	0	0
FALSE	High	PMI-Byonic	PMI-Byonic (A2)	A	2	Unambiguous	VGQRCQDSNPCLSTPCKNAGTCHVVDHGGTVDY	[F].VGQRcQDSNPcLstPcKNAGTcHVVDHGGTVDY.[A]	C5(Carbamidomethyl); C11(Carbamidomethyl); S13(HexNAc(1)Hex(1)Fuc(1)); T14(Hex(1)Pent(2)R0); C16(Carbamidomethyl); C22(Carbamidomethyl)	1	1	Q01705	Q01705	Neurogenic locus notch homolog protein 1 OS=Mus musculus OX=10090 GN=Notch1 PE=1 SV=3	1	5	5	1	0	1	1	1	926.593	4628.94	4626.92	435.22	0.402746	0	0	932651	HCD (High Energy Collision Dissociation)	MS2	36.5766	100	9.17781	3576	3576	3567	FP040121_17.raw	0/0		9.42374	655.113	655.113	0	3.76928e-10	2.39578e-11	0	0
FALSE	High	PMI-Byonic	PMI-Byonic (A2)	A	2	Unambiguous	ACSCPLGFSGPL	[Y].AcScPLGFSGPL.[C]	C2(Carbamidomethyl); C4(Carbamidomethyl)	1	1	Q01705	Q01705	Neurogenic locus notch homolog protein 1 OS=Mus musculus OX=10090 GN=Notch1 PE=1 SV=3	2	2	2	1	0	1	1	1	633.291	1265.57	1265.57	6.8877	0.00435841	0	0	922290	HCD (High Energy Collision Dissociation)	MS2	29.9177	100	16.2149	6684	6684	6680	FP040121_17.raw	0/0		6.50083	564.684	564.684	564.684	3.15626e-07	2.86605e-08	0	0
FALSE	High	PMI-Byonic	PMI-Byonic (A2)	A	2	Unambiguous	CLTPLDNACL	[L].cLTPLDNAcL.[A]	C1(Carbamidomethyl); C9(Carbamidomethyl)	1	1	Q01705	Q01705	Neurogenic locus notch homolog protein 1 OS=Mus musculus OX=10090 GN=Notch1 PE=1 SV=3	2	2	2	1	0	1	1	1	588.776	1176.55	1176.54	5.69592	0.00335073	0	0	728365	HCD (High Energy Collision Dissociation)	MS2	18.3701	100	15.2056	6252	6252	6251	FP040121_17.raw	0/0		3.70031	587.315	218.986	218.986	0.000199383	1.13552e-05	0	0
FALSE	High	PMI-Byonic	PMI-Byonic (A2)	A	2	Unambiguous	CLTPLDNACL	[L].cLTPLDNAcL.[A]	C1(Carbamidomethyl); C9(Carbamidomethyl)	1	1	Q01705	Q01705	Neurogenic locus notch homolog protein 1 OS=Mus musculus OX=10090 GN=Notch1 PE=1 SV=3	2	2	2	1	0	1	1	1	588.776	1176.54	1176.54	4.86589	0.00286245	0	0	1559260	HCD (High Energy Collision Dissociation)	MS2	15.9702	70.5912	15.0818	6199	6199	6196	FP040121_17.raw	0/0		7.01306	669.3	296.012	296.012	9.70367e-08	9.89931e-09	0	0
FALSE	High	PMI-Byonic	PMI-Byonic (A2)	A	2	Unambiguous	ANPCRNGGTCDLLTLTEY	[L].ANPcRNGGTcDLLTLTEY.[K]	C4(Carbamidomethyl); C10(Carbamidomethyl)	1	1	Q01705	Q01705	Neurogenic locus notch homolog protein 1 OS=Mus musculus OX=10090 GN=Notch1 PE=1 SV=3	3	2	2	1	0	1	1	1	1027.98	2054.94	2054.93	7.74645	0.00795919	0	0	440573	HCD (High Energy Collision Dissociation)	MS2	14.3784	100	14.8091	6083	6083	6075	FP040121_17.raw	0/0		3.22069	326.314	326.314	326.314	0.000601607	1.88386e-05	0	0
FALSE	High	PMI-Byonic	PMI-Byonic (A2)	A	2	Unambiguous	ANPCRNGGTCDLLTLTEY	[L].ANPcrNGGtcDLLTLTEY.[K]	C4(Carbamidomethyl); R5(Deamidated); T9(Fuc(1)); C10(Carbamidomethyl)	1	1	Q01705	Q01705	Neurogenic locus notch homolog protein 1 OS=Mus musculus OX=10090 GN=Notch1 PE=1 SV=3	3	2	2	1	0	1	1	1	1101.49	2201.98	2201.97	5.04225	0.00555144	0	0	229802	HCD (High Energy Collision Dissociation)	MS2	0	100	15.3005	6293	6293	6284	FP040121_17.raw	0/0		1.47858	106.264	106.264	0	0.0332219	0.00158826	0	0
FALSE	High	PMI-Byonic	PMI-Byonic (A2)	A	2	Unambiguous	ANPCRNGGTCDLLTLTEY	[L].ANPcRnGGtcDLLTLTEY.[K]	C4(Carbamidomethyl); N6(Deamidated); T9(Fuc(1)); C10(Carbamidomethyl)	1	1	Q01705	Q01705	Neurogenic locus notch homolog protein 1 OS=Mus musculus OX=10090 GN=Notch1 PE=1 SV=3	3	2	2	1	0	1	1	1	1101.49	2201.98	2201.97	3.49002	0.00384246	0	0	695948	HCD (High Energy Collision Dissociation)	MS2	0	100	15.7306	6476	6476	6471	FP040121_17.raw	0/0		4.75887	359.913	359.913	16.5745	1.74233e-05	9.98568e-07	0	0
FALSE	High	PMI-Byonic	PMI-Byonic (A2)	A	2	Unambiguous	ANPCRNGGTCDLLTLTEY	[L].ANPcRNGGtcDLLTLTEY.[K]	C4(Carbamidomethyl); T9(Fuc(1)); C10(Carbamidomethyl)	1	1	Q01705	Q01705	Neurogenic locus notch homolog protein 1 OS=Mus musculus OX=10090 GN=Notch1 PE=1 SV=3	3	2	2	1	0	1	1	1	1101	2201	2200.98	7.09987	0.00781335	0	0	2.24767e+06	HCD (High Energy Collision Dissociation)	MS2	0	100	14.8004	6079	6079	6075	FP040121_17.raw	0/0		6.38689	430.007	430.007	20.1683	4.10306e-07	4.69918e-08	0	0
FALSE	High	PMI-Byonic	PMI-Byonic (A2)	A	2	Unambiguous	ANPCRNGGTCDLLTLTEY	[L].ANPcRNGGTcDLLTLtEY.[K]	C4(Carbamidomethyl); C10(Carbamidomethyl); T16(Fuc(1))	1	1	Q01705	Q01705	Neurogenic locus notch homolog protein 1 OS=Mus musculus OX=10090 GN=Notch1 PE=1 SV=3	3	2	2	1	0	1	1	1	1101	2200.99	2200.98	4.54863	0.00500573	0	0	228733	HCD (High Energy Collision Dissociation)	MS2	0	100	14.9247	6132	6132	6130	FP040121_17.raw	0/0		3.16946	231.287	231.287	2.79578	0.000676917	2.37497e-05	0	0
FALSE	High	PMI-Byonic	PMI-Byonic (A2)	A	2	Unambiguous	KCRCPPGWSGKSCQQADPCASNPCANGGQCLPFESSY	[Y].KcRcPPGWsGKScQQADPcASNPcANGGQcLPFESSY.[I]	C2(Carbamidomethyl); C4(Carbamidomethyl); S9(Hex(1)Pent(2)); C13(Carbamidomethyl); C19(Carbamidomethyl); C24(Carbamidomethyl); C30(Carbamidomethyl)	1	1	Q01705	Q01705	Neurogenic locus notch homolog protein 1 OS=Mus musculus OX=10090 GN=Notch1 PE=1 SV=3	2	4	4	1	0	1	1	1	1161.98	4644.89	4644.88	2.64427	0.00307058	0	0	1925635	HCD (High Energy Collision Dissociation)	MS2	0	30.6852	12.1743	4928	4928	4920	FP040121_17.raw	0/0		11.3616	767.698	663.605	2.4	4.34913e-12	5.99407e-13	0	0
FALSE	High	PMI-Byonic	PMI-Byonic (A2)	A	2	Unambiguous	KCRCPPGW	[Y].KcRcPPGW.[S]	C2(Carbamidomethyl); C4(Carbamidomethyl)	1	1	Q01705	Q01705	Neurogenic locus notch homolog protein 1 OS=Mus musculus OX=10090 GN=Notch1 PE=1 SV=3	0	2	2	1	0	1	1	1	530.744	1060.48	1060.48	-0.827842	-0.000438955	0	0	1.79591e+06	HCD (High Energy Collision Dissociation)	MS2	0	100	8.18581	3133	3133	3130	FP040121_17.raw	0/0		4.74428	545.995	545.995	545.995	1.80185e-05	1.14529e-06	0	0
FALSE	High	PMI-Byonic	PMI-Byonic (A2)	A	2	Unambiguous	KCRCPPGWSGKSCQQADPCASNPCANGGQCLPFESSY	[Y].KcRcPPGWsGKScQQADPcASNPcAnGGQcLPFESSY.[I]	C2(Carbamidomethyl); C4(Carbamidomethyl); S9(Hex(1)Pent(2)); C13(Carbamidomethyl); C19(Carbamidomethyl); C24(Carbamidomethyl); N26(Deamidated); C30(Carbamidomethyl)	1	1	Q01705	Q01705	Neurogenic locus notch homolog protein 1 OS=Mus musculus OX=10090 GN=Notch1 PE=1 SV=3	2	4	4	1	0	1	1	1	1162.72	4647.88	4645.86	433.737	0.503771	0	0	1.42926e+06	HCD (High Energy Collision Dissociation)	MS2	38.2676	100	12.4013	5031	5031	5030	FP040121_17.raw	0/0		5.98174	441.066	441.066	1.87186	1.04294e-06	1.46643e-07	0	0
FALSE	High	PMI-Byonic	PMI-Byonic (A2)	A	2	Unambiguous	KCRCPPGWSGKSCQQADPCASNPCANGGQCLPFESSY	[Y].KcRcPPGWsGKScQQADPcASNPcANGGQcLPFESSY.[I]	C2(Carbamidomethyl); C4(Carbamidomethyl); S9(Hex(1)Pent(2)); C13(Carbamidomethyl); C19(Carbamidomethyl); C24(Carbamidomethyl); C30(Carbamidomethyl)	1	1	Q01705	Q01705	Neurogenic locus notch homolog protein 1 OS=Mus musculus OX=10090 GN=Notch1 PE=1 SV=3	2	4	4	1	0	1	1	1	1161.98	4644.9	4644.88	3.80062	0.00441335	0	0	4.17879e+06	HCD (High Energy Collision Dissociation)	MS2	0	35.1692	12.0112	4855	4855	4854	FP040121_17.raw	0/0		13.3616	867.821	777.721	2.4	4.34913e-14	1.15777e-14	0	0
FALSE	High	PMI-Byonic	PMI-Byonic (A2)	A	2	Unambiguous	KCRCPPGWSGKSCQQADPCASNPCANGGQCLPF	[Y].KcRcPPGWsGKScQQADPcASNPcANGGqcLPF.[E]	C2(Carbamidomethyl); C4(Carbamidomethyl); S9(Hex(1)Pent(2)); C13(Carbamidomethyl); C19(Carbamidomethyl); C24(Carbamidomethyl); Q29(Deamidated); C30(Carbamidomethyl)	1	1	Q01705	Q01705	Neurogenic locus notch homolog protein 1 OS=Mus musculus OX=10090 GN=Notch1 PE=1 SV=3	1	4	4	1	0	1	1	1	1045.68	4179.7	4179.69	3.15475	0.00329647	0	0	422900	HCD (High Energy Collision Dissociation)	MS2	4.97534	100	11.8513	4785	4785	4777	FP040121_17.raw	0/0		5.80089	383.429	383.429	2.4	1.58165e-06	1.75721e-07	0	0
FALSE	High	PMI-Byonic	PMI-Byonic (A2)	A	2	Unambiguous	KCRCPPGWSGKSCQQADPCASNPCANGGQCLPFESSY	[Y].KcRcPPGWSGKscQQADPcASNPcANGGQcLPFESSY.[I]	C2(Carbamidomethyl); C4(Carbamidomethyl); S12(Hex(1)Pent(2)); C13(Carbamidomethyl); C19(Carbamidomethyl); C24(Carbamidomethyl); C30(Carbamidomethyl)	1	1	Q01705	Q01705	Neurogenic locus notch homolog protein 1 OS=Mus musculus OX=10090 GN=Notch1 PE=1 SV=3	2	4	4	1	0	1	1	1	1161.98	4644.89	4644.88	2.85452	0.00331472	0	0	633926	HCD (High Energy Collision Dissociation)	MS2	0	100	11.8933	4803	4803	4799	FP040121_17.raw	0/0		14.3616	911.375	763.759	7.90696	4.34913e-15	1.00204e-15	0	0
FALSE	High	PMI-Byonic	PMI-Byonic (A2)	A	2	Unambiguous	KCRCPPGWSGKSCQQADPCASNPCANGGQCLPF	[Y].KcRcPPGWsGKScQQADPcASNPcANGGQcLPF.[E]	C2(Carbamidomethyl); C4(Carbamidomethyl); S9(Hex(1)Pent(2)); C13(Carbamidomethyl); C19(Carbamidomethyl); C24(Carbamidomethyl); C30(Carbamidomethyl)	1	1	Q01705	Q01705	Neurogenic locus notch homolog protein 1 OS=Mus musculus OX=10090 GN=Notch1 PE=1 SV=3	1	4	4	1	0	1	1	1	1045.44	4178.72	4178.71	4.12123	0.00430536	0	0	569744	HCD (High Energy Collision Dissociation)	MS2	0	100	11.7312	4731	4731	4722	FP040121_17.raw	0/0		8.42374	600.951	600.951	2.4	3.76928e-09	5.76693e-10	0	0
FALSE	High	PMI-Byonic	PMI-Byonic (A2)	A	2	Unambiguous	KCRCPPGWSGKSCQQADPCASNPCANGGQCLPF	[Y].KcRcPPGWSGKscQQADPcASNPcANGGQcLPF.[E]	C2(Carbamidomethyl); C4(Carbamidomethyl); S12(Hex(1)Pent(2)); C13(Carbamidomethyl); C19(Carbamidomethyl); C24(Carbamidomethyl); C30(Carbamidomethyl)	1	1	Q01705	Q01705	Neurogenic locus notch homolog protein 1 OS=Mus musculus OX=10090 GN=Notch1 PE=1 SV=3	1	4	4	1	0	1	1	1	1045.43	4178.71	4178.71	0.732589	0.000765319	0	0	919562	HCD (High Energy Collision Dissociation)	MS2	0	100	11.5962	4668	4668	4667	FP040121_17.raw	0/0		9.42374	674.866	674.866	0	3.76928e-10	5.33719e-11	0	0
FALSE	High	PMI-Byonic	PMI-Byonic (A2)	A	2	Unambiguous	KCRCPPGWSGKSCQQADPCASNPCANGGQCLPF	[Y].KcRcPPGWsGKScQQADPcASNPcANGGQcLPF.[E]	C2(Carbamidomethyl); C4(Carbamidomethyl); S9(Hex(1)Pent(2)); C13(Carbamidomethyl); C19(Carbamidomethyl); C24(Carbamidomethyl); C30(Carbamidomethyl)	1	1	Q01705	Q01705	Neurogenic locus notch homolog protein 1 OS=Mus musculus OX=10090 GN=Notch1 PE=1 SV=3	1	4	4	1	0	1	1	1	1045.44	4178.72	4178.71	3.42013	0.00357294	0	0	470100	HCD (High Energy Collision Dissociation)	MS2	0	100	11.4698	4609	4609	4601	FP040121_17.raw	0/0		7.42374	569.321	569.321	2.4	3.76928e-08	3.8781e-09	0	0
FALSE	High	PMI-Byonic	PMI-Byonic (A2)	A	2	Unambiguous	KCRCPPGWSGKSCQQADPCASNPCANGGQCLPFESSY	[Y].KcRcPPGWsGKScQQADPcASNPcANGGQcLPFESSY.[I]	C2(Carbamidomethyl); C4(Carbamidomethyl); S9(Hex(1)); C13(Carbamidomethyl); C19(Carbamidomethyl); C24(Carbamidomethyl); C30(Carbamidomethyl)	1	1	Q01705	Q01705	Neurogenic locus notch homolog protein 1 OS=Mus musculus OX=10090 GN=Notch1 PE=1 SV=3	2	4	4	1	0	1	1	1	1096.71	4383.8	4380.79	687.176	0.752594	0	0	1.02972e+06	HCD (High Energy Collision Dissociation)	MS2	36.4309	100	12.2511	4963	4963	4953	FP040121_17.raw	0/0		4.23991	324.761	324.761	5.68434e-14	5.75565e-05	3.06845e-06	0	0
FALSE	High	PMI-Byonic	PMI-Byonic (A2)	A	2	Unambiguous	KCRCPPGWSGKSCQQADPCASNPCANGGQCLPFESSY	[Y].KcRcPPGWsGKScQQADPcASNPcANGGQcLPFESSY.[I]	C2(Carbamidomethyl); C4(Carbamidomethyl); S9(Hex(1)Pent(2)); C13(Carbamidomethyl); C19(Carbamidomethyl); C24(Carbamidomethyl); C30(Carbamidomethyl)	1	1	Q01705	Q01705	Neurogenic locus notch homolog protein 1 OS=Mus musculus OX=10090 GN=Notch1 PE=1 SV=3	2	4	4	1	0	1	1	1	1162.23	4645.89	4644.88	217.199	0.252216	0	0	1.49415e+06	HCD (High Energy Collision Dissociation)	MS2	0	100	12.2943	4982	4982	4975	FP040121_17.raw	0/0		11.3616	796.848	796.848	2.4	4.34913e-12	7.77965e-13	0	0
FALSE	High	PMI-Byonic	PMI-Byonic (A2)	A	2	Unambiguous	SGKSCQQADPCASNPCANGGQCLPFESSY	[W].SGKScQQADPcAsNPcANGGQcLPFESSY.[I]	C5(Carbamidomethyl); C11(Carbamidomethyl); S13(Hex(1)Pent(2)); C16(Carbamidomethyl); C22(Carbamidomethyl)	1	1	Q01705	Q01705	Neurogenic locus notch homolog protein 1 OS=Mus musculus OX=10090 GN=Notch1 PE=1 SV=3	1	4	4	1	0	1	1	1	901.614	3603.43	3603.41	5.11676	0.00460945	0	0	265171	HCD (High Energy Collision Dissociation)	MS2	5.98922	100	12.787	5214	5214	5206	FP040121_17.raw	0/0		3.3805	321.756	321.756	10.4	0.000416394	1.44237e-05	0	0
FALSE	High	PMI-Byonic	PMI-Byonic (A2)	A	2	Unambiguous	SGKSCQQADPCASNPCANGGQCLPFESSY	[W].SGKScQQADPcAsNPcANGGQcLPFESSY.[I]	C5(Carbamidomethyl); C11(Carbamidomethyl); S13(Hex(1)Pent(2)); C16(Carbamidomethyl); C22(Carbamidomethyl)	1	1	Q01705	Q01705	Neurogenic locus notch homolog protein 1 OS=Mus musculus OX=10090 GN=Notch1 PE=1 SV=3	1	3	3	1	0	1	1	1	1202.14	3604.42	3603.41	278.655	0.334703	0	0	690649	HCD (High Energy Collision Dissociation)	MS2	0	100	12.7423	5194	5194	5184	FP040121_17.raw	0/0		5.10842	413.572	413.572	10.4	7.79072e-06	6.85661e-07	0	0
FALSE	High	PMI-Byonic	PMI-Byonic (A2)	A	2	Unambiguous	SGKSCQQADPCASNPCANGGQCLPFESSY	[W].SGKScQQADPcAsNPcANGGQcLPFESSY.[I]	C5(Carbamidomethyl); C11(Carbamidomethyl); S13(Hex(1)Pent(2)); C16(Carbamidomethyl); C22(Carbamidomethyl)	1	1	Q01705	Q01705	Neurogenic locus notch homolog protein 1 OS=Mus musculus OX=10090 GN=Notch1 PE=1 SV=3	1	3	3	1	0	1	1	1	1201.82	3603.43	3603.41	5.4762	0.00657767	0	0	195073	HCD (High Energy Collision Dissociation)	MS2	0	100	12.8746	5252	5252	5250	FP040121_17.raw	0/0		2.63737	176.891	176.891	10.4	0.00230478	0.000125262	0	0
FALSE	High	PMI-Byonic	PMI-Byonic (A2)	A	2	Unambiguous	SGKSCQQADPCASNPCANGGQCLPF	[W].SGKScQQADPcAsNPcANGGQcLPF.[E]	C5(Carbamidomethyl); C11(Carbamidomethyl); S13(Hex(1)Pent(2)); C16(Carbamidomethyl); C22(Carbamidomethyl)	1	1	Q01705	Q01705	Neurogenic locus notch homolog protein 1 OS=Mus musculus OX=10090 GN=Notch1 PE=1 SV=3	0	3	3	1	0	1	1	1	1046.42	3137.25	3137.24	2.76705	0.00289363	0	0	1.29459e+06	HCD (High Energy Collision Dissociation)	MS2	0	100	12.1765	4929	4929	4920	FP040121_17.raw	0/0		3.14309	307.001	307.001	10.4	0.000719295	2.89018e-05	0	0
FALSE	High	PMI-Byonic	PMI-Byonic (A2)	A	2	Unambiguous	ICRCPPGFHGPTCRQDVNECSQNPGLCRHGGTCHNEIGSY	[Y].IcRcPPGFHGPtcRQDVNEcSQNPGLcRHGGTcHNEIGSY.[R]	C2(Carbamidomethyl); C4(Carbamidomethyl); T12(Fuc(1)); C13(Carbamidomethyl); C20(Carbamidomethyl); C27(Carbamidomethyl); C33(Carbamidomethyl)	1	1	Q01705	Q01705	Neurogenic locus notch homolog protein 1 OS=Mus musculus OX=10090 GN=Notch1 PE=1 SV=3	2	6	6	1	0	1	1	1	806.016	4831.06	4831.05	2.18509	0.00175938	0	0	1.50293e+06	HCD (High Energy Collision Dissociation)	MS2	17.1082	49.2983	10.4082	4119	4119	4117	FP040121_17.raw	0/0		8.18638	641.907	641.907	3.6	6.51062e-09	8.22475e-10	0	0
FALSE	High	PMI-Byonic	PMI-Byonic (A2)	A	2	Unambiguous	ICRCPPGFHGPTCRQDVNECSQNPGLCRHGGTCHNEIGSY	[Y].IcRcPPGFHGPtcRQDVNEcSQNPGLcRHGGTcHNEIGSY.[R]	C2(Carbamidomethyl); C4(Carbamidomethyl); T12(Fuc(1)); C13(Carbamidomethyl); C20(Carbamidomethyl); C27(Carbamidomethyl); C33(Carbamidomethyl)	1	1	Q01705	Q01705	Neurogenic locus notch homolog protein 1 OS=Mus musculus OX=10090 GN=Notch1 PE=1 SV=3	2	6	6	1	0	1	1	1	806.016	4831.06	4831.05	1.88187	0.00151524	0	0	1.97865e+06	HCD (High Energy Collision Dissociation)	MS2	0.965473	32.0043	10.5341	4175	4175	4172	FP040121_17.raw	0/0		6.10744	521.762	521.762	3.6	7.80833e-07	9.5965e-08	0	0
FALSE	High	PMI-Byonic	PMI-Byonic (A2)	A	2	Unambiguous	ICRCPPGFHGPTCRQDVNECSQNPGLCRHGGTCHNEIGSY	[Y].IcRcPPGFHGPtcRQDVNEcSQNPGLcRHGGTcHNEIGSY.[R]	C2(Carbamidomethyl); C4(Carbamidomethyl); T12(Fuc(1)); C13(Carbamidomethyl); C20(Carbamidomethyl); C27(Carbamidomethyl); C33(Carbamidomethyl)	1	1	Q01705	Q01705	Neurogenic locus notch homolog protein 1 OS=Mus musculus OX=10090 GN=Notch1 PE=1 SV=3	2	5	5	1	0	1	1	1	967.42	4833.07	4831.05	418.425	0.404287	0	0	879695	HCD (High Energy Collision Dissociation)	MS2	36.2847	100	10.3502	4094	4094	4084	FP040121_17.raw	0/0		5.1911	550.121	550.121	3.6	6.44014e-06	6.21651e-07	0	0
FALSE	High	PMI-Byonic	PMI-Byonic (A2)	A	2	Unambiguous	ICRCPPGFHGPTCRQDVNECSQNPGLCRHGGTCHNEIGSY	[Y].IcRcPPGFHGPtcRQDVNEcSQNPGLcRHGGTcHNEIGSY.[R]	C2(Carbamidomethyl); C4(Carbamidomethyl); T12(Fuc(1)); C13(Carbamidomethyl); C20(Carbamidomethyl); C27(Carbamidomethyl); C33(Carbamidomethyl)	1	1	Q01705	Q01705	Neurogenic locus notch homolog protein 1 OS=Mus musculus OX=10090 GN=Notch1 PE=1 SV=3	2	5	5	1	0	1	1	1	967.013	4831.04	4831.05	-2.53722	-0.00245149	0	0	470190	HCD (High Energy Collision Dissociation)	MS2	93.9462	100	10.6752	4240	4240	4238	FP040121_17.raw	0/0		7.27002	647.861	647.861	3.6	5.37008e-08	5.23319e-09	0	0
FALSE	High	PMI-Byonic	PMI-Byonic (A2)	A	2	Unambiguous	ICRCPPGFHGPTCRQDVNECSQNPGLCRHGGTCHNEIGSY	[Y].IcRcPPGFHGPtcRQDVNEcSQNPGLcRHGGTcHNEIGSY.[R]	C2(Carbamidomethyl); C4(Carbamidomethyl); T12(Fuc(1)); C13(Carbamidomethyl); C20(Carbamidomethyl); C27(Carbamidomethyl); C33(Carbamidomethyl)	1	1	Q01705	Q01705	Neurogenic locus notch homolog protein 1 OS=Mus musculus OX=10090 GN=Notch1 PE=1 SV=3	2	6	6	1	0	1	1	1	806.349	4833.06	4831.05	415.921	0.334889	0	0	4.07277e+06	HCD (High Energy Collision Dissociation)	MS2	44.683	100	10.7749	4286	4286	4282	FP040121_17.raw	0/0		9.18638	656.313	656.313	3.6	6.51062e-10	7.91411e-11	0	0
FALSE	High	PMI-Byonic	PMI-Byonic (A2)	A	2	Unambiguous	ICRCPPGFHGPTCRQDVNECSQNPGLCRHGGTCHNEIGSY	[Y].IcRcPPGFHGPtcRQDVNEcSQNPGLcRHGGTcHNEIGSY.[R]	C2(Carbamidomethyl); C4(Carbamidomethyl); T12(Fuc(1)); C13(Carbamidomethyl); C20(Carbamidomethyl); C27(Carbamidomethyl); C33(Carbamidomethyl)	1	1	Q01705	Q01705	Neurogenic locus notch homolog protein 1 OS=Mus musculus OX=10090 GN=Notch1 PE=1 SV=3	2	6	6	1	0	1	1	1	806.35	4833.06	4831.05	417.21	0.335927	0	0	1.73701e+06	HCD (High Energy Collision Dissociation)	MS2	44.2679	100	10.1914	4025	4025	4018	FP040121_17.raw	0/0		7.18638	587.966	587.966	3.6	6.51062e-08	6.12681e-09	0	0
FALSE	High	PMI-Byonic	PMI-Byonic (A2)	A	2	Unambiguous	ICRCPPGFHGPTCRQDVNECSQNPGLCRHGGTCHNEIGSY	[Y].IcRcPPGFHGPtcRQDVNEcSQNPGLcRHGGTcHNEIGSY.[R]	C2(Carbamidomethyl); C4(Carbamidomethyl); T12(Fuc(1)); C13(Carbamidomethyl); C20(Carbamidomethyl); C27(Carbamidomethyl); C33(Carbamidomethyl)	1	1	Q01705	Q01705	Neurogenic locus notch homolog protein 1 OS=Mus musculus OX=10090 GN=Notch1 PE=1 SV=3	2	6	6	1	0	1	1	1	806.018	4831.07	4831.05	4.30759	0.00346836	0	0	1.10211e+06	HCD (High Energy Collision Dissociation)	MS2	59.7294	51.0007	10.8879	4338	4338	4337	FP040121_17.raw	0/0		7.18638	572.88	572.88	3.6	6.51062e-08	6.99415e-09	0	0
FALSE	High	PMI-Byonic	PMI-Byonic (A2)	A	2	Unambiguous	ICRCPPGFHGPTCRQDVNECSQNPGLCRHGGTCHNEIGSY	[Y].IcRcPPGFHGPtcRQDVNEcSQNPGLcRHGGTcHNEIGSY.[R]	C2(Carbamidomethyl); C4(Carbamidomethyl); T12(Fuc(1)); C13(Carbamidomethyl); C20(Carbamidomethyl); C27(Carbamidomethyl); C33(Carbamidomethyl)	1	1	Q01705	Q01705	Neurogenic locus notch homolog protein 1 OS=Mus musculus OX=10090 GN=Notch1 PE=1 SV=3	2	6	6	1	0	1	1	1	806.013	4831.04	4831.05	-1.60509	-0.00129238	0	0	242998	HCD (High Energy Collision Dissociation)	MS2	95.5953	100	11.8676	4792	4792	4788	FP040121_17.raw	0/0		5.79395	434.355	434.355	3.6	1.60712e-06	1.90179e-07	0	0
FALSE	High	PMI-Byonic	PMI-Byonic (A2)	A	2	Unambiguous	ICRCPPGFHGPTCRQDVNECSQNPGLCRHGGTCHNEIGSY	[Y].IcRcPPGFHGPtcRQDVNEcSQNPGLcRHGGTcHNEIGSY.[R]	C2(Carbamidomethyl); C4(Carbamidomethyl); T12(Fuc(1)); C13(Carbamidomethyl); C20(Carbamidomethyl); C27(Carbamidomethyl); C33(Carbamidomethyl)	1	1	Q01705	Q01705	Neurogenic locus notch homolog protein 1 OS=Mus musculus OX=10090 GN=Notch1 PE=1 SV=3	2	6	6	1	0	1	1	1	806.016	4831.06	4831.05	1.73027	0.00139317	0	0	1.11674e+06	HCD (High Energy Collision Dissociation)	MS2	37.9894	76.2662	10.9984	4393	4393	4392	FP040121_17.raw	0/0		8.18638	626.436	626.436	3.6	6.51062e-09	9.27811e-10	0	0
FALSE	High	PMI-Byonic	PMI-Byonic (A2)	A	2	Unambiguous	ICRCPPGFHGPTCRQDVNECSQNPGLCRHGGTCHNEIGSY	[Y].IcRcPPGFHGPtcRQDVNEcSQNPGLcRHGGTcHNEIGSY.[R]	C2(Carbamidomethyl); C4(Carbamidomethyl); T12(Fuc(1)); C13(Carbamidomethyl); C20(Carbamidomethyl); C27(Carbamidomethyl); C33(Carbamidomethyl)	1	1	Q01705	Q01705	Neurogenic locus notch homolog protein 1 OS=Mus musculus OX=10090 GN=Notch1 PE=1 SV=3	2	6	6	1	0	1	1	1	806.515	4834.05	4831.05	622.107	0.500905	0	0	1.46265e+06	HCD (High Energy Collision Dissociation)	MS2	16.4734	100	11.7102	4721	4721	4711	FP040121_17.raw	0/0		6.06404	488.401	488.401	3.6	8.62897e-07	1.1894e-07	0	0
FALSE	High	PMI-Byonic	PMI-Byonic (A2)	A	2	Unambiguous	ICRCPPGFHGPTCRQDVNECSQNPGLCRHGGTCHNEIGSY	[Y].IcRcPPGFHGPtcRQDVNEcSQNPGLcRHGGTcHNEIGSY.[R]	C2(Carbamidomethyl); C4(Carbamidomethyl); T12(Fuc(1)); C13(Carbamidomethyl); C20(Carbamidomethyl); C27(Carbamidomethyl); C33(Carbamidomethyl)	1	1	Q01705	Q01705	Neurogenic locus notch homolog protein 1 OS=Mus musculus OX=10090 GN=Notch1 PE=1 SV=3	2	6	6	1	0	1	1	1	806.017	4831.07	4831.05	3.77696	0.00304112	0	0	424306	HCD (High Energy Collision Dissociation)	MS2	3.25798	70.4397	11.1228	4449	4449	4447	FP040121_17.raw	0/0		7.18638	571.073	571.073	3.6	6.51062e-08	7.83636e-09	0	0
FALSE	High	PMI-Byonic	PMI-Byonic (A2)	A	2	Unambiguous	ICRCPPGFHGPTCRQDVNECSQNPGLCRHGGTCHNEIGSY	[Y].IcRcPPGFHGPtcRQDVNEcSQNPGLcRHGGTcHNEIGSY.[R]	C2(Carbamidomethyl); C4(Carbamidomethyl); T12(Fuc(1)); C13(Carbamidomethyl); C20(Carbamidomethyl); C27(Carbamidomethyl); C33(Carbamidomethyl)	1	1	Q01705	Q01705	Neurogenic locus notch homolog protein 1 OS=Mus musculus OX=10090 GN=Notch1 PE=1 SV=3	2	6	6	1	0	1	1	1	806.016	4831.06	4831.05	2.63991	0.00212559	0	0	580226	HCD (High Energy Collision Dissociation)	MS2	0	100	11.535	4640	4640	4634	FP040121_17.raw	0/0		5.80652	474.571	474.571	3.6	1.56126e-06	1.61227e-07	0	0
FALSE	High	PMI-Byonic	PMI-Byonic (A2)	A	2	Unambiguous	ICRCPPGFHGPTCRQDVNECSQNPGLCRHGGTCHNEIGSY	[Y].IcRcPPGFHGPtcRQDVNEcSQNPGLcRHGGTcHNEIGSY.[R]	C2(Carbamidomethyl); C4(Carbamidomethyl); T12(Fuc(1)); C13(Carbamidomethyl); C20(Carbamidomethyl); C27(Carbamidomethyl); C33(Carbamidomethyl)	1	1	Q01705	Q01705	Neurogenic locus notch homolog protein 1 OS=Mus musculus OX=10090 GN=Notch1 PE=1 SV=3	2	6	6	1	0	1	1	1	806.017	4831.07	4831.05	3.62536	0.00291905	0	0	2.01861e+06	HCD (High Energy Collision Dissociation)	MS2	0	23.9501	10.6547	4230	4230	4227	FP040121_17.raw	0/0		6.10744	525.38	525.38	3.6	7.80833e-07	1.03491e-07	0	0
FALSE	High	PMI-Byonic	PMI-Byonic (A2)	A	2	Unambiguous	ICRCPPGFHGPTCRQDVNECSQNPGLCRHGGTCHNEIGSY	[Y].IcRcPPGFHGPtcRQDVNEcSQNPGLcRHGGTcHNEIGSY.[R]	C2(Carbamidomethyl); C4(Carbamidomethyl); T12(Fuc(1)); C13(Carbamidomethyl); C20(Carbamidomethyl); C27(Carbamidomethyl); C33(Carbamidomethyl)	1	1	Q01705	Q01705	Neurogenic locus notch homolog protein 1 OS=Mus musculus OX=10090 GN=Notch1 PE=1 SV=3	2	6	6	1	0	1	1	1	806.018	4831.07	4831.05	4.38339	0.0035294	0	0	503001	HCD (High Energy Collision Dissociation)	MS2	3.21134	100	11.2426	4504	4504	4502	FP040121_17.raw	0/0		7.18638	586.807	586.807	3.6	6.51062e-08	8.65449e-09	0	0
FALSE	High	PMI-Byonic	PMI-Byonic (A2)	A	2	Unambiguous	ICRCPPGFHGPTCRQDVNECSQNPGLCRHGGTCHNEIGSY	[Y].IcRcPPGFHGPtcRQDVNEcSQNPGLcRHGGTcHNEIGSY.[R]	C2(Carbamidomethyl); C4(Carbamidomethyl); T12(Fuc(1)); C13(Carbamidomethyl); C20(Carbamidomethyl); C27(Carbamidomethyl); C33(Carbamidomethyl)	1	1	Q01705	Q01705	Neurogenic locus notch homolog protein 1 OS=Mus musculus OX=10090 GN=Notch1 PE=1 SV=3	2	6	6	1	0	1	1	1	806.014	4831.05	4831.05	-0.316431	-0.000254782	0	0	962883	HCD (High Energy Collision Dissociation)	MS2	0	87.6731	11.4119	4582	4582	4579	FP040121_17.raw	0/0		6.10744	522.277	522.277	3.6	7.80833e-07	1.10853e-07	0	0
FALSE	High	PMI-Byonic	PMI-Byonic (A2)	A	2	Unambiguous	HGPTCRQDVNECSQNPGL	[F].HGPtcRQDVNEcsQNPGL.[C]	T4(HexNAc(1)Hex(1)Fuc(1)NeuAc(1)); C5(Carbamidomethyl); C12(Carbamidomethyl); S13(HexNAc(1)Hex(1)Fuc(1)NeuAc(1))	1	1	Q01705	Q01705	Neurogenic locus notch homolog protein 1 OS=Mus musculus OX=10090 GN=Notch1 PE=1 SV=3	0	3	3	1	0	1	1	1	1225.16	3673.47	3673.46	1.88397	0.00230689	0	0	374266	HCD (High Energy Collision Dissociation)	MS2	0	100	13.441	5493	5493	5492	FP040121_17.raw	0/0		1.47858	15.6036	15.6036	15.6036	0.0332219	0.00139055	0	0
FALSE	High	PMI-Byonic	PMI-Byonic (A2)	A	2	Unambiguous	HGPTCRQDVNECSQNPGL	[F].HGPtcRQDVNEcsQNPGL.[C]	T4(HexNAc(1)Hex(1)Fuc(1)NeuAc(1)); C5(Carbamidomethyl); C12(Carbamidomethyl); S13(HexNAc(1)Hex(1)Fuc(1)NeuAc(1))	1	1	Q01705	Q01705	Neurogenic locus notch homolog protein 1 OS=Mus musculus OX=10090 GN=Notch1 PE=1 SV=3	0	3	3	1	0	1	1	1	1225.16	3673.47	3673.46	2.18304	0.0026731	0	0	430691	HCD (High Energy Collision Dissociation)	MS2	0	100	13.3173	5441	5441	5437	FP040121_17.raw	0/0		1.74991	17.6368	17.6368	17.6368	0.0177863	0.000603907	0	0
FALSE	High	PMI-Byonic	PMI-Byonic (A2)	A	2	Unambiguous	HGPTCRQDVNECSQNPGL	[F].HGPtcRQDVNEcsQNPGL.[C]	T4(HexNAc(1)Hex(1)Fuc(1)NeuAc(1)); C5(Carbamidomethyl); C12(Carbamidomethyl); S13(HexNAc(1)Hex(1)Fuc(1)NeuAc(1))	1	1	Q01705	Q01705	Neurogenic locus notch homolog protein 1 OS=Mus musculus OX=10090 GN=Notch1 PE=1 SV=3	0	3	3	1	0	1	1	1	1225.15	3673.45	3673.46	-4.69563	-0.00574975	0	0	220171	HCD (High Energy Collision Dissociation)	MS2	0	100	14.9053	6124	6124	6119	FP040121_17.raw	0/0		1.74991	2.91819	2.91819	2.91819	0.0177863	0.000714051	0	0
FALSE	High	PMI-Byonic	PMI-Byonic (A2)	A	2	Unambiguous	NCRCPPEWTGQYCTEDVDECQLMPNACQNGGTCHNTHGGY	[Y].NcRcPPEWTGQYctEDVDEcqLMPNAcQNGGTcHNTHGGY.[N]	C2(Carbamidomethyl); C4(Carbamidomethyl); C13(Carbamidomethyl); T14(HexNAc(1)Hex(1)Fuc(1)NeuAc(1)); C20(Carbamidomethyl); Q21(Deamidated); C27(Carbamidomethyl); C33(Carbamidomethyl)	1	1	Q01705	Q01705	Neurogenic locus notch homolog protein 1 OS=Mus musculus OX=10090 GN=Notch1 PE=1 SV=3	3	4	4	1	0	1	1	1	1394.8	5576.18	5577.11	-167.085	-0.232963	0	0	49449.3	HCD (High Energy Collision Dissociation)	MS2	0	100	13.1957	5390	5390	5382	FP040121_17.raw	0/0		3.83185	223.209	223.209	0.8	0.000147283	7.32222e-06	0	0
FALSE	High	PMI-Byonic	PMI-Byonic (A2)	A	2	Unambiguous	NCRCPPEWTGQYCTEDVDECQLMPNACQNGGTCHNTHGGY	[Y].NcRcPPEWTGQYctEDVDEcQLMPNAcQNGGTcHNTHGGY.[N]	C2(Carbamidomethyl); C4(Carbamidomethyl); C13(Carbamidomethyl); T14(HexNAc(1)Fuc(1)); C20(Carbamidomethyl); C27(Carbamidomethyl); C33(Carbamidomethyl)	1	1	Q01705	Q01705	Neurogenic locus notch homolog protein 1 OS=Mus musculus OX=10090 GN=Notch1 PE=1 SV=3	3	4	4	1	0	1	1	1	1281.5	5122.99	5122.98	1.18486	0.00151751	0	0	1.12047e+06	HCD (High Energy Collision Dissociation)	MS2	0	100	12.5207	5090	5090	5085	FP040121_17.raw	0/0		13.6456	899.684	899.684	10.8985	2.26163e-14	3.16344e-15	0	0
FALSE	High	PMI-Byonic	PMI-Byonic (A2)	A	2	Unambiguous	NCRCPPEWTGQYCTEDVDECQLMPNACQNGGTCHNTHGGY	[Y].NcRcPPEWTGQYctEDVDEcQLMPNAcQNGGTcHnTHGGY.[N]	C2(Carbamidomethyl); C4(Carbamidomethyl); C13(Carbamidomethyl); T14(Fuc(1)); C20(Carbamidomethyl); C27(Carbamidomethyl); C33(Carbamidomethyl); N35(Oxidation)	1	1	Q01705	Q01705	Neurogenic locus notch homolog protein 1 OS=Mus musculus OX=10090 GN=Notch1 PE=1 SV=3	3	4	4	1	0	1	1	1	1235.23	4937.89	4935.89	405.136	0.499927	0	0	1.56708e+06	HCD (High Energy Collision Dissociation)	MS2	6.25786	100	12.547	5102	5102	5096	FP040121_17.raw	0/0		12.6456	835.254	835.254	7.3003	2.26163e-13	4.07122e-14	0	0
FALSE	High	PMI-Byonic	PMI-Byonic (A2)	A	2	Unambiguous	NCRCPPEWTGQYCTEDVDECQLMPNACQNGGTCHNTHGGY	[Y].NcRcPPEWTGQYctEDVDEcQLMPNAcQNGGTcHnTHGGY.[N]	C2(Carbamidomethyl); C4(Carbamidomethyl); C13(Carbamidomethyl); T14(HexNAc(1)Fuc(1)); C20(Carbamidomethyl); C27(Carbamidomethyl); C33(Carbamidomethyl); N35(Oxidation)	1	1	Q01705	Q01705	Neurogenic locus notch homolog protein 1 OS=Mus musculus OX=10090 GN=Notch1 PE=1 SV=3	3	5	5	1	0	1	1	1	1029	5140.98	5138.97	391.006	0.401874	0	0	1.54283e+06	HCD (High Energy Collision Dissociation)	MS2	0	100	12.5492	5103	5103	5096	FP040121_17.raw	0/0		16.3671	1070.09	1070.09	11.3499	4.29456e-17	1.13169e-17	0	0
FALSE	High	PMI-Byonic	PMI-Byonic (A2)	A	2	Unambiguous	NCRCPPEWTGQYCTEDVDECQLMPNACQNGGTCHNTHGGY	[Y].NcRcPPEWTGQYctEDVDEcQLMPNAcQNGGTcHNTHGGY.[N]	C2(Carbamidomethyl); C4(Carbamidomethyl); C13(Carbamidomethyl); T14(Fuc(1)); C20(Carbamidomethyl); C27(Carbamidomethyl); C33(Carbamidomethyl)	1	1	Q01705	Q01705	Neurogenic locus notch homolog protein 1 OS=Mus musculus OX=10090 GN=Notch1 PE=1 SV=3	3	4	4	1	0	1	1	1	1231.23	4921.92	4919.9	410.084	0.504393	0	0	1.37991e+06	HCD (High Energy Collision Dissociation)	MS2	26.629	100	12.5536	5105	5105	5096	FP040121_17.raw	0/0		8.54891	675.939	345.03	7.10493	2.82548e-09	4.43669e-10	0	0
FALSE	High	PMI-Byonic	PMI-Byonic (A2)	A	2	Unambiguous	NCRCPPEWTGQYCTEDVDECQLMPNACQNGGTCHNTHGGY	[Y].NcRcPPEWTGQYctEDVDEcqLMPNAcQNGGTcHnTHGGY.[N]	C2(Carbamidomethyl); C4(Carbamidomethyl); C13(Carbamidomethyl); T14(HexNAc(1)Hex(1)Fuc(1)NeuAc(1)); C20(Carbamidomethyl); Q21(Deamidated); C27(Carbamidomethyl); C33(Carbamidomethyl); N35(Oxidation)	1	1	Q01705	Q01705	Neurogenic locus notch homolog protein 1 OS=Mus musculus OX=10090 GN=Notch1 PE=1 SV=3	3	4	4	1	0	1	1	1	1398.79	5592.13	5593.11	-173.904	-0.243166	0	0	39394.5	HCD (High Energy Collision Dissociation)	MS2	81.3667	100	13.2592	5416	5416	5415	FP040121_17.raw	0/0		4.57492	318.296	318.296	0	2.66124e-05	1.69098e-06	0	0
FALSE	High	PMI-Byonic	PMI-Byonic (A2)	A	2	Unambiguous	NCRCPPEWTGQYCTEDVDECQLMPNACQNGGTCHNTHGGY	[Y].NcRcPPEWTGQYctEDVDEcqLMPNAcQNGGTcHnTHGGY.[N]	C2(Carbamidomethyl); C4(Carbamidomethyl); C13(Carbamidomethyl); T14(HexNAc(1)Fuc(1)); C20(Carbamidomethyl); Q21(Deamidated); C27(Carbamidomethyl); C33(Carbamidomethyl); N35(Oxidation)	1	1	Q01705	Q01705	Neurogenic locus notch homolog protein 1 OS=Mus musculus OX=10090 GN=Notch1 PE=1 SV=3	3	4	4	1	0	1	1	1	1285.51	5139.01	5139.96	-185.474	-0.238332	0	0	737577	HCD (High Energy Collision Dissociation)	MS2	100	100	12.6109	5133	5133	5129	FP040121_17.raw	0/0		11.6456	783.061	783.061	0.857738	2.26163e-12	1.82774e-13	0	0
FALSE	High	PMI-Byonic	PMI-Byonic (A2)	A	2	Unambiguous	NCRCPPEWTGQYCTEDVDECQLMPNACQNGGTCHNTHGGY	[Y].NcRcPPEWTGQYctEDVDEcQLMPNAcQnGGTcHnTHGGY.[N]	C2(Carbamidomethyl); C4(Carbamidomethyl); C13(Carbamidomethyl); T14(HexNAc(1)Fuc(1)); C20(Carbamidomethyl); C27(Carbamidomethyl); N29(Deamidated); C33(Carbamidomethyl); N35(Oxidation)	1	1	Q01705	Q01705	Neurogenic locus notch homolog protein 1 OS=Mus musculus OX=10090 GN=Notch1 PE=1 SV=3	3	4	4	1	0	1	1	1	1285.75	5139.98	5139.96	4.52003	0.0058082	0	0	204792	HCD (High Energy Collision Dissociation)	MS2	0	100	12.8275	5232	5232	5228	FP040121_17.raw	0/0		10.6456	748.197	748.197	7.92771	2.26163e-11	3.54867e-12	0	0
FALSE	High	PMI-Byonic	PMI-Byonic (A2)	A	2	Unambiguous	NCRCPPEWTGQYCTEDVDECQLMPNACQNGGTCHNTHGGY	[Y].NcRcPPEWTGQYctEDVDEcQLMPNAcQNGGTcHnTHGGY.[N]	C2(Carbamidomethyl); C4(Carbamidomethyl); C13(Carbamidomethyl); T14(HexNAc(1)Fuc(1)); C20(Carbamidomethyl); C27(Carbamidomethyl); C33(Carbamidomethyl); N35(Oxidation)	1	1	Q01705	Q01705	Neurogenic locus notch homolog protein 1 OS=Mus musculus OX=10090 GN=Notch1 PE=1 SV=3	3	4	4	1	0	1	1	1	1285.5	5138.97	5138.97	-0.489756	-0.00062921	0	0	1477639	HCD (High Energy Collision Dissociation)	MS2	0	43.6369	12.4958	5077	5077	5074	FP040121_17.raw	0/0		18.6456	1120.42	1120.42	8.42801	2.26163e-19	2.2614e-19	0	0
FALSE	High	PMI-Byonic	PMI-Byonic (A2)	A	2	Unambiguous	NCRCPPEWTGQYCTEDVDECQLMPNACQNGGTCHNTHGGY	[Y].NcRcPPEWTGQYctEDVDEcQLMPNAcQnGGTcHNTHGGY.[N]	C2(Carbamidomethyl); C4(Carbamidomethyl); C13(Carbamidomethyl); T14(Fuc(1)); C20(Carbamidomethyl); C27(Carbamidomethyl); N29(Deamidated); C33(Carbamidomethyl)	1	1	Q01705	Q01705	Neurogenic locus notch homolog protein 1 OS=Mus musculus OX=10090 GN=Notch1 PE=1 SV=3	3	4	4	1	0	1	1	1	1230.99	4920.93	4920.88	10.2167	0.0125688	0	0	0	HCD (High Energy Collision Dissociation)	MS2		100	12.9249	5273	5273	5272	FP040121_17.raw	0/0		3.83185	208.203	208.203	0.8	0.000147283	6.22017e-06	0	0
FALSE	High	PMI-Byonic	PMI-Byonic (A2)	A	2	Unambiguous	NCRCPPEWTGQY	[Y].NcRcPPEWTGQY.[C]	C2(Carbamidomethyl); C4(Carbamidomethyl)	1	1	Q01705	Q01705	Neurogenic locus notch homolog protein 1 OS=Mus musculus OX=10090 GN=Notch1 PE=1 SV=3	1	2	2	1	0	1	1	1	784.327	1567.65	1567.64	2.95332	0.00231488	0	0	867345	HCD (High Energy Collision Dissociation)	MS2	7.25113	100	11.032	4409	4409	4403	FP040121_17.raw	0/0		6.70039	546.223	418.647	418.647	1.99349e-07	2.23631e-08	0	0
FALSE	High	PMI-Byonic	PMI-Byonic (A2)	A	2	Unambiguous	NCRCPPEWTGQYCTEDVDECQLMPNACQNGGTCHNTHGGY	[Y].NcRcPPEWTGQYctEDVDEcQLMPNAcQNGGTcHnTHGGY.[N]	C2(Carbamidomethyl); C4(Carbamidomethyl); C13(Carbamidomethyl); T14(HexNAc(1)Hex(1)Fuc(1)NeuAc(1)); C20(Carbamidomethyl); C27(Carbamidomethyl); C33(Carbamidomethyl); N35(Oxidation)	1	1	Q01705	Q01705	Neurogenic locus notch homolog protein 1 OS=Mus musculus OX=10090 GN=Notch1 PE=1 SV=3	3	4	4	1	0	1	1	1	1398.8	5592.17	5592.12	7.88024	0.0110168	0	0	93836.5	HCD (High Energy Collision Dissociation)	MS2	0	100	13.1367	5365	5365	5360	FP040121_17.raw	0/0		10.6456	719.993	719.993	0.8	2.26163e-11	4.22965e-12	0	0
FALSE	High	PMI-Byonic	PMI-Byonic (A2)	A	2	Unambiguous	NCRCPPEWTGQYCTEDVDECQLMPNACQNGGTCHNTHGGY	[Y].NcRcPPEWTGQYctEDVDEcQLMPNAcQNGGTcHnTHGGY.[N]	C2(Carbamidomethyl); C4(Carbamidomethyl); C13(Carbamidomethyl); T14(HexNAc(1)Hex(1)Fuc(1)NeuAc(1)); C20(Carbamidomethyl); C27(Carbamidomethyl); C33(Carbamidomethyl); N35(Oxidation)	1	1	Q01705	Q01705	Neurogenic locus notch homolog protein 1 OS=Mus musculus OX=10090 GN=Notch1 PE=1 SV=3	3	5	5	1	0	1	1	1	1119.24	5592.16	5592.12	6.33889	0.00708957	0	0	45936	HCD (High Energy Collision Dissociation)	MS2	0	100	13.1671	5378	5378	5371	FP040121_17.raw	0/0		16.3671	1086.76	1086.76	6	4.29456e-17	1.76426e-17	0	0
FALSE	High	PMI-Byonic	PMI-Byonic (A2)	A	2	Unambiguous	NCVCVNGWTGEDCSENIDDCASAACF	[Y].NcVcVNGWtGEDcSENIDDcASAAcF.[Q]	C2(Carbamidomethyl); C4(Carbamidomethyl); T9(Hex(1)Pent(2)); C13(Carbamidomethyl); C20(Carbamidomethyl); C25(Carbamidomethyl)	1	1	Q01705	Q01705	Neurogenic locus notch homolog protein 1 OS=Mus musculus OX=10090 GN=Notch1 PE=1 SV=3	1	3	3	1	0	1	1	1	1146.42	3437.26	3437.24	5.87274	0.00672867	0	0	149002	HCD (High Energy Collision Dissociation)	MS2	0	100	15.6618	6447	6447	6438	FP040121_17.raw	0/0		2.33985	148.594	148.594	2.8	0.00457251	0.000198761	0	0
FALSE	High	PMI-Byonic	PMI-Byonic (A2)	A	2	Unambiguous	QGATCHDRVASFY	[F].QGATcHDRVAsFY.[C]	C5(Carbamidomethyl); S11(Fuc(1))	1	1	Q01705	Q01705	Neurogenic locus notch homolog protein 1 OS=Mus musculus OX=10090 GN=Notch1 PE=1 SV=3	1	3	3	1	0	1	1	1	553.248	1657.73	1657.73	0.819805	0.000453004	0	0	4946458	HCD (High Energy Collision Dissociation)	MS2	12.2948	26.063	9.36048	3657	3657	3655	FP040121_17.raw	0/0		5.78956	525.28	505.619	4.68002	1.62345e-06	2.18561e-07	0	0
FALSE	High	PMI-Byonic	PMI-Byonic (A2)	A	2	Unambiguous	QGATCHDRVASF	[F].QGAtcHDRVASF.[Y]	T4(Fuc(1)); C5(Carbamidomethyl)	1	1	Q01705	Q01705	Neurogenic locus notch homolog protein 1 OS=Mus musculus OX=10090 GN=Notch1 PE=1 SV=3	0	3	3	1	0	1	1	1	498.893	1494.67	1494.66	0.810162	0.00040364	0	0	688235	HCD (High Energy Collision Dissociation)	MS2	64.7575	100	8.26093	3166	3166	3159	FP040121_17.raw	0/0		1.69495	193.003	184.596	9.2	0.0201859	0.000838075	0	0
FALSE	High	PMI-Byonic	PMI-Byonic (A2)	A	2	Unambiguous	QGATCHDRVASFY	[F].QGATcHDRVAsFY.[C]	C5(Carbamidomethyl); S11(Fuc(1))	1	1	Q01705	Q01705	Neurogenic locus notch homolog protein 1 OS=Mus musculus OX=10090 GN=Notch1 PE=1 SV=3	1	2	2	1	0	1	1	1	829.368	1657.73	1657.73	0.275638	0.000228466	0	0	1.06905e+06	HCD (High Energy Collision Dissociation)	MS2	0	100	9.31583	3637	3637	3633	FP040121_17.raw	0/0		6.19778	484.7	467.049	2.8119	6.34184e-07	8.1347e-08	0	0
FALSE	High	PMI-Byonic	PMI-Byonic (A2)	A	2	Unambiguous	QGATCHDRVASF	[F].QGATcHDRVAsF.[Y]	C5(Carbamidomethyl); S11(Fuc(1))	1	1	Q01705	Q01705	Neurogenic locus notch homolog protein 1 OS=Mus musculus OX=10090 GN=Notch1 PE=1 SV=3	0	3	3	1	0	1	1	1	498.893	1494.66	1494.66	0.503897	0.000251052	0	0	2.04644e+06	HCD (High Energy Collision Dissociation)	MS2	38.7996	95.244	8.06356	3078	3078	3077	FP040121_17.raw	0/0		7.77932	562.408	516.037	4.64384	1.66217e-08	1.69968e-09	0	0
FALSE	High	PMI-Byonic	PMI-Byonic (A2)	A	2	Unambiguous	QGATCHDRVASFY	[F].QGAtcHDRVASFY.[C]	T4(HexNAc(1)Hex(1)Fuc(1)); C5(Carbamidomethyl)	1	1	Q01705	Q01705	Neurogenic locus notch homolog protein 1 OS=Mus musculus OX=10090 GN=Notch1 PE=1 SV=3	1	3	3	1	0	1	1	1	674.96	2022.87	2022.86	3.05846	0.00206228	0	0	327769	HCD (High Energy Collision Dissociation)	MS2	24.4623	100	9.14433	3561	3561	3556	FP040121_17.raw	0/0		6.38689	400.3	400.3	3.77134	4.10306e-07	4.25064e-08	0	0
FALSE	High	PMI-Byonic	PMI-Byonic (A2)	A	2	Unambiguous	QGATCHDRVASF	[F].QGAtcHDRVASF.[Y]	T4(HexNAc(1)Hex(1)Fuc(1)NeuAc(1)); C5(Carbamidomethyl)	1	1	Q01705	Q01705	Neurogenic locus notch homolog protein 1 OS=Mus musculus OX=10090 GN=Notch1 PE=1 SV=3	0	3	3	1	0	1	1	1	717.636	2150.89	2150.89	1.35165	0.000969088	0	0	1.67937e+06	HCD (High Energy Collision Dissociation)	MS2	16.892	100	8.96598	3481	3481	3476	FP040121_17.raw	0/0		6.39947	478.135	371.59	6.62467	3.98598e-07	3.33433e-08	0	0
FALSE	High	PMI-Byonic	PMI-Byonic (A2)	A	2	Unambiguous	QGATCHDRVASF	[F].QGATcHDRVAsF.[Y]	C5(Carbamidomethyl); S11(HexNAc(1)Hex(1)Fuc(1)NeuAc(1))	1	1	Q01705	Q01705	Neurogenic locus notch homolog protein 1 OS=Mus musculus OX=10090 GN=Notch1 PE=1 SV=3	0	3	3	1	0	1	1	1	717.636	2150.89	2150.89	0.500354	0.000358736	0	0	6.08485e+06	HCD (High Energy Collision Dissociation)	MS2	0	20.5699	8.84046	3424	3424	3421	FP040121_17.raw	0/0		7.77932	574.852	499.793	10.1801	1.66217e-08	2.44578e-09	0	0
FALSE	High	PMI-Byonic	PMI-Byonic (A2)	A	2	Unambiguous	QGATCHDRVASFY	[F].QGATcHDRVAsFY.[C]	C5(Carbamidomethyl); S11(Fuc(1))	1	1	Q01705	Q01705	Neurogenic locus notch homolog protein 1 OS=Mus musculus OX=10090 GN=Notch1 PE=1 SV=3	1	3	3	1	0	1	1	1	553.247	1657.73	1657.73	0.267526	0.000147829	0	0	1834699	HCD (High Energy Collision Dissociation)	MS2	12.3474	82.6229	9.24203	3604	3604	3600	FP040121_17.raw	0/0		8.77932	630.838	582.082	2.35691	1.66217e-09	2.74881e-10	0	0
FALSE	High	PMI-Byonic	PMI-Byonic (A2)	A	2	Unambiguous	QGATCHDRVASF	[F].QGATcHDRVASF.[Y]	C5(Carbamidomethyl)	1	1	Q01705	Q01705	Neurogenic locus notch homolog protein 1 OS=Mus musculus OX=10090 GN=Notch1 PE=1 SV=3	0	3	3	1	0	1	1	1	450.207	1348.61	1348.61	-0.130404	-5.86212e-05	0	0	7787505	HCD (High Energy Collision Dissociation)	MS2	2.06268	25.3515	8.01311	3056	3056	3055	FP040121_17.raw	0/0		5.21265	524.067	300.506	300.506	6.12849e-06	5.16278e-07	0	0
FALSE	High	PMI-Byonic	PMI-Byonic (A2)	A	2	Unambiguous	QGATCHDRVASF	[F].QGATcHDRVASF.[Y]	C5(Carbamidomethyl)	1	1	Q01705	Q01705	Neurogenic locus notch homolog protein 1 OS=Mus musculus OX=10090 GN=Notch1 PE=1 SV=3	0	3	3	1	0	1	1	1	450.208	1348.61	1348.61	1.70254	0.000765353	0	0	2.36879e+06	HCD (High Energy Collision Dissociation)	MS2	10.4975	36.9157	7.89778	3006	3006	3003	FP040121_17.raw	0/0		5.30281	458.688	356.012	356.012	4.97952e-06	3.76537e-07	0	0
FALSE	High	PMI-Byonic	PMI-Byonic (A2)	A	2	Unambiguous	QGATCHDRVASFY	[F].QGAtcHDRVASFY.[C]	T4(HexNAc(1)Hex(1)Fuc(1)NeuAc(1)); C5(Carbamidomethyl)	1	1	Q01705	Q01705	Neurogenic locus notch homolog protein 1 OS=Mus musculus OX=10090 GN=Notch1 PE=1 SV=3	1	3	3	1	0	1	1	1	771.994	2313.97	2313.96	4.72303	0.00364296	0	0	760114	HCD (High Energy Collision Dissociation)	MS2	14.789	100	10.5576	4185	4185	4183	FP040121_17.raw	0/0		4.15715	331.005	274.963	10.4	6.96381e-05	4.08302e-06	0	0
FALSE	High	PMI-Byonic	PMI-Byonic (A2)	A	2	Unambiguous	QGATCHDRVASF	[F].QGATcHDRVAsF.[Y]	C5(Carbamidomethyl); S11(HexNAc(1)Hex(1)Fuc(1))	1	1	Q01705	Q01705	Neurogenic locus notch homolog protein 1 OS=Mus musculus OX=10090 GN=Notch1 PE=1 SV=3	0	3	3	1	0	1	1	1	620.603	1859.79	1859.8	-1.18347	-0.000733668	0	0	946161	HCD (High Energy Collision Dissociation)	MS2	6.75943	100	7.89446	3004	3004	3003	FP040121_17.raw	0/0		7.77932	585.961	525.446	30.603	1.66217e-08	1.43321e-09	0	0
FALSE	High	PMI-Byonic	PMI-Byonic (A2)	A	2	Unambiguous	QGATCHDRVASF	[F].QGAtcHDRVASF.[Y]	T4(HexNAc(1)Fuc(1)); C5(Carbamidomethyl)	1	1	Q01705	Q01705	Neurogenic locus notch homolog protein 1 OS=Mus musculus OX=10090 GN=Notch1 PE=1 SV=3	0	3	3	1	0	1	1	1	566.587	1697.75	1697.74	1.34452	0.000760884	0	0	1.15969e+06	HCD (High Energy Collision Dissociation)	MS2	39.6043	100	7.86977	2994	2994	2991	FP040121_17.raw	0/0		6.70039	520.336	454.319	2.95417	1.99349e-07	1.75797e-08	0	0
FALSE	High	PMI-Byonic	PMI-Byonic (A2)	A	2	Unambiguous	QGATCHDRVASF	[F].QGATcHDRVAsF.[Y]	C5(Carbamidomethyl); S11(Fuc(1))	1	1	Q01705	Q01705	Neurogenic locus notch homolog protein 1 OS=Mus musculus OX=10090 GN=Notch1 PE=1 SV=3	0	3	3	1	0	1	1	1	498.893	1494.66	1494.66	-0.0473803	-2.36059e-05	0	0	18455026	HCD (High Energy Collision Dissociation)	MS2	17.3646	13.5024	7.93971	3024	3024	3023	FP040121_17.raw	0/0		9.77932	677.257	620.235	19.1589	1.66217e-10	1.29275e-11	0	0
FALSE	High	PMI-Byonic	PMI-Byonic (A2)	A	2	Unambiguous	QGATCHDRVASFY	[F].QGATcHDRVASFY.[C]	C5(Carbamidomethyl)	1	1	Q01705	Q01705	Neurogenic locus notch homolog protein 1 OS=Mus musculus OX=10090 GN=Notch1 PE=1 SV=3	1	3	3	1	0	1	1	1	504.562	1511.67	1511.67	0.284449	0.000143331	0	0	1.69238e+06	HCD (High Energy Collision Dissociation)	MS2	37.9428	78.8777	9.38651	3669	3669	3666	FP040121_17.raw	0/0		2.60255	387.463	237.104	237.104	0.00249718	0.000141508	0	0
FALSE	High	PMI-Byonic	PMI-Byonic (A2)	A	2	Unambiguous	QGATCHDRVASFY	[F].QGATcHDRVASFY.[C]	C5(Carbamidomethyl)	1	1	Q01705	Q01705	Neurogenic locus notch homolog protein 1 OS=Mus musculus OX=10090 GN=Notch1 PE=1 SV=3	1	2	2	1	0	1	1	1	756.339	1511.67	1511.67	0.979736	0.000740518	0	0	276897	HCD (High Energy Collision Dissociation)	MS2	0	100	9.42565	3687	3687	3677	FP040121_17.raw	0/0		5.02947	449.565	381.486	381.486	9.34398e-06	7.62283e-07	0	0
FALSE	High	PMI-Byonic	PMI-Byonic (A2)	A	2	Unambiguous	QGATCHDRVASF	[F].QGATcHDRVASF.[Y]	C5(Carbamidomethyl)	1	1	Q01705	Q01705	Neurogenic locus notch homolog protein 1 OS=Mus musculus OX=10090 GN=Notch1 PE=1 SV=3	0	2	2	1	0	1	1	1	674.806	1348.6	1348.61	-1.184	-0.000798372	0	0	634297	HCD (High Energy Collision Dissociation)	MS2	12.3758	100	7.97955	3042	3042	3033	FP040121_17.raw	0/0		11.3201	757.889	635.574	635.574	4.78495e-12	9.601e-13	0	0
FALSE	High	PMI-Byonic	PMI-Byonic (A2)	A	2	Unambiguous	QGATCHDRVASF	[F].QGATcHDRVAsF.[Y]	C5(Carbamidomethyl); S11(Fuc(1))	1	1	Q01705	Q01705	Neurogenic locus notch homolog protein 1 OS=Mus musculus OX=10090 GN=Notch1 PE=1 SV=3	0	3	3	1	0	1	1	1	498.893	1494.66	1494.66	0.258885	0.000128982	0	0	1.9158e+06	HCD (High Energy Collision Dissociation)	MS2	51.0762	50.7116	7.8225	2974	2974	2971	FP040121_17.raw	0/0		6.70039	543.653	492.992	13.8462	1.99349e-07	1.50897e-08	0	0
FALSE	High	PMI-Byonic	PMI-Byonic (A2)	A	2	Unambiguous	QGATCHDRVASF	[F].QGATcHDRVAsF.[Y]	C5(Carbamidomethyl); S11(Fuc(1))	1	1	Q01705	Q01705	Neurogenic locus notch homolog protein 1 OS=Mus musculus OX=10090 GN=Notch1 PE=1 SV=3	0	2	2	1	0	1	1	1	747.836	1494.67	1494.66	0.614982	0.000459596	0	0	1.42967e+06	HCD (High Energy Collision Dissociation)	MS2	0	100	7.98794	3045	3045	3044	FP040121_17.raw	0/0		6.24119	548.412	548.412	6.77244	5.7387e-07	6.91621e-08	0	0
FALSE	High	PMI-Byonic	PMI-Byonic (A2)	A	2	Unambiguous	QGATCHDRVASFY	[F].QGATcHDRVAsFY.[C]	C5(Carbamidomethyl); S11(HexNAc(1)Hex(1)Fuc(1)NeuAc(1))	1	1	Q01705	Q01705	Neurogenic locus notch homolog protein 1 OS=Mus musculus OX=10090 GN=Notch1 PE=1 SV=3	1	3	3	1	0	1	1	1	771.992	2313.96	2313.96	2.66563	0.00205605	0	0	1.07947e+06	HCD (High Energy Collision Dissociation)	MS2	2.74079	100	10.4371	4132	4132	4128	FP040121_17.raw	0/0		6.39947	446.973	381.872	4.99397	3.98598e-07	3.79089e-08	0	0
FALSE	High	PMI-Byonic	PMI-Byonic (A2)	A	2	Unambiguous	QGATCHDRVASF	[F].qGATcHDRVAsF.[Y]	Q1(Deamidated); C5(Carbamidomethyl); S11(HexNAc(1)Hex(1)Fuc(1))	1	1	Q01705	Q01705	Neurogenic locus notch homolog protein 1 OS=Mus musculus OX=10090 GN=Notch1 PE=1 SV=3	0	3	3	1	0	1	1	1	620.938	1860.8	1860.78	9.44076	0.00585573	0	0	139452	HCD (High Energy Collision Dissociation)	MS2	0	100	7.79089	2960	2960	2952	FP040121_17.raw	0/0		2.31089	246.272	186.724	8.74733	0.00488775	0.000230231	0	0
FALSE	High	PMI-Byonic	PMI-Byonic (A2)	A	2	Unambiguous	QGATCHDRVASF	[F].QGATcHDRVAsF.[Y]	C5(Carbamidomethyl); S11(HexNAc(1)Fuc(1))	1	1	Q01705	Q01705	Neurogenic locus notch homolog protein 1 OS=Mus musculus OX=10090 GN=Notch1 PE=1 SV=3	0	3	3	1	0	1	1	1	566.585	1697.74	1697.74	-1.35179	-0.000764995	0	0	686429	HCD (High Energy Collision Dissociation)	MS2	0	100	7.99011	3046	3046	3044	FP040121_17.raw	0/0		6.15647	397.389	397.389	13.1326	6.97478e-07	8.82699e-08	0	0
FALSE	High	PMI-Byonic	PMI-Byonic (A2)	A	2	Unambiguous	YCECPHGRTGLL	[F].YcEcPHGRTGLL.[C]	C2(Carbamidomethyl); C4(Carbamidomethyl)	1	1	Q01705	Q01705	Neurogenic locus notch homolog protein 1 OS=Mus musculus OX=10090 GN=Notch1 PE=1 SV=3	2	2	2	1	0	1	1	1	731.832	1462.66	1462.66	0.558109	0.000408161	0	0	681681	HCD (High Energy Collision Dissociation)	MS2	7.74926	100	9.41705	3683	3683	3677	FP040121_17.raw	0/0		5.33037	550.076	550.076	550.076	4.67335e-06	3.32699e-07	0	0
FALSE	High	PMI-Byonic	PMI-Byonic (A2)	A	2	Unambiguous	YCECPHGRTGLL	[F].YcEcPHGRTGLL.[C]	C2(Carbamidomethyl); C4(Carbamidomethyl)	1	1	Q01705	Q01705	Neurogenic locus notch homolog protein 1 OS=Mus musculus OX=10090 GN=Notch1 PE=1 SV=3	2	3	3	1	0	1	1	1	488.224	1462.66	1462.66	1.09139	0.000532111	0	0	2.58445e+06	HCD (High Energy Collision Dissociation)	MS2	14.8649	39.8768	9.47893	3712	3712	3710	FP040121_17.raw	0/0		5.30281	462.419	364.605	364.605	4.97952e-06	4.19555e-07	0	0
FALSE	High	PMI-Byonic	PMI-Byonic (A2)	A	2	Unambiguous	YCECPHGRTGLL	[F].YcEcPHGRTGLL.[C]	C2(Carbamidomethyl); C4(Carbamidomethyl)	1	1	Q01705	Q01705	Neurogenic locus notch homolog protein 1 OS=Mus musculus OX=10090 GN=Notch1 PE=1 SV=3	2	2	2	1	0	1	1	1	731.832	1462.66	1462.66	-0.526844	-0.000385296	0	0	720114	HCD (High Energy Collision Dissociation)	MS2	0	100	9.17001	3572	3572	3567	FP040121_17.raw	0/0		10.3201	721.248	701.799	701.799	4.78495e-11	7.98269e-12	0	0
FALSE	High	PMI-Byonic	PMI-Byonic (A2)	A	2	Unambiguous	YCECPHGRTGLL	[F].YcEcPHGRTGLL.[C]	C2(Carbamidomethyl); C4(Carbamidomethyl)	1	1	Q01705	Q01705	Neurogenic locus notch homolog protein 1 OS=Mus musculus OX=10090 GN=Notch1 PE=1 SV=3	2	2	2	1	0	1	1	1	731.834	1462.66	1462.66	2.2903	0.00167496	0	0	0	HCD (High Energy Collision Dissociation)	MS2		100	9.5293	3734	3734	3732	FP040121_17.raw	0/0		4.19845	338.309	338.309	338.309	6.3321e-05	3.55435e-06	0	0
FALSE	High	PMI-Byonic	PMI-Byonic (A2)	A	2	Unambiguous	YCECPHGRTGLL	[F].YcEcPHGRTGLL.[C]	C2(Carbamidomethyl); C4(Carbamidomethyl)	1	1	Q01705	Q01705	Neurogenic locus notch homolog protein 1 OS=Mus musculus OX=10090 GN=Notch1 PE=1 SV=3	2	3	3	1	0	1	1	1	488.224	1462.66	1462.66	1.09139	0.000532111	0	0	1.13699e+06	HCD (High Energy Collision Dissociation)	MS2	30.0729	96.0278	9.11672	3549	3549	3545	FP040121_17.raw	0/0		5.48865	473.626	375.55	375.55	3.24604e-06	2.90962e-07	0	0
FALSE	High	PMI-Byonic	PMI-Byonic (A2)	A	2	Unambiguous	YCECPHGRTGLL	[F].YcEcPHGRTGLL.[C]	C2(Carbamidomethyl); C4(Carbamidomethyl)	1	1	Q01705	Q01705	Neurogenic locus notch homolog protein 1 OS=Mus musculus OX=10090 GN=Notch1 PE=1 SV=3	2	3	3	1	0	1	1	1	488.224	1462.66	1462.66	0.778425	0.000379523	0	0	14269690	HCD (High Energy Collision Dissociation)	MS2	3.07125	14.0972	9.3593	3656	3656	3655	FP040121_17.raw	0/0		6.70039	524.283	408.324	408.324	1.99349e-07	2.00033e-08	0	0
FALSE	High	PMI-Byonic	PMI-Byonic (A2)	A	2	Unambiguous	YCECPHGRTGLL	[F].YcEcPHGRTGLL.[C]	C2(Carbamidomethyl); C4(Carbamidomethyl)	1	1	Q01705	Q01705	Neurogenic locus notch homolog protein 1 OS=Mus musculus OX=10090 GN=Notch1 PE=1 SV=3	2	3	3	1	0	1	1	1	488.225	1462.66	1462.66	2.46845	0.0012035	0	0	947915	HCD (High Energy Collision Dissociation)	MS2	39.3952	100	9.68073	3801	3801	3798	FP040121_17.raw	0/0		4.94792	421.407	421.407	421.407	1.1274e-05	8.54491e-07	0	0
FALSE	High	PMI-Byonic	PMI-Byonic (A2)	A	2	Unambiguous	YCECPHGRTGLL	[F].YcEcPHGRTGLL.[C]	C2(Carbamidomethyl); C4(Carbamidomethyl)	1	1	Q01705	Q01705	Neurogenic locus notch homolog protein 1 OS=Mus musculus OX=10090 GN=Notch1 PE=1 SV=3	2	2	2	1	0	1	1	1	731.832	1462.66	1462.66	-0.109555	-8.01205e-05	0	0	1.79203e+06	HCD (High Energy Collision Dissociation)	MS2	0	91.6163	9.28828	3624	3624	3622	FP040121_17.raw	0/0		11.3201	783.797	635.047	635.047	4.78495e-12	1.27884e-12	0	0
FALSE	High	PMI-Byonic	PMI-Byonic (A2)	A	2	Unambiguous	YCECPHGRTGLL	[F].YcEcPHGRTGLL.[C]	C2(Carbamidomethyl); C4(Carbamidomethyl)	1	1	Q01705	Q01705	Neurogenic locus notch homolog protein 1 OS=Mus musculus OX=10090 GN=Notch1 PE=1 SV=3	2	3	3	1	0	1	1	1	488.224	1462.66	1462.66	0.715832	0.000349005	0	0	33198672	HCD (High Energy Collision Dissociation)	MS2	0.775353	8.07339	9.23774	3601	3601	3600	FP040121_17.raw	0/0		5.50234	534.826	341.057	341.057	3.14531e-06	2.62272e-07	0	0
FALSE	High	PMI-Byonic	PMI-Byonic (A2)	A	2	Unambiguous	CECPHGRTGLL	[Y].cEcPHGRTGLL.[C]	C1(Carbamidomethyl); C3(Carbamidomethyl)	1	1	Q01705	Q01705	Neurogenic locus notch homolog protein 1 OS=Mus musculus OX=10090 GN=Notch1 PE=1 SV=3	1	3	3	1	0	1	1	1	433.869	1299.59	1299.59	-0.92859	-0.000402263	0	0	872003	HCD (High Energy Collision Dissociation)	MS2	52.5492	100	8.63826	3334	3334	3333	FP040121_17.raw	0/0		5.74616	490.795	490.795	490.795	1.79407e-06	2.34007e-07	0	0
FALSE	High	PMI-Byonic	PMI-Byonic (A2)	A	2	Unambiguous	CECPHGRTGLL	[Y].cEcPHGRTGLL.[C]	C1(Carbamidomethyl); C3(Carbamidomethyl)	1	1	Q01705	Q01705	Neurogenic locus notch homolog protein 1 OS=Mus musculus OX=10090 GN=Notch1 PE=1 SV=3	1	3	3	1	0	1	1	1	433.869	1299.59	1299.59	-0.365012	-0.000158123	0	0	19388010	HCD (High Energy Collision Dissociation)	MS2	0	10.7758	8.40142	3226	3226	3225	FP040121_17.raw	0/0		8.86849	653.513	653.513	653.513	1.35365e-09	1.36152e-10	0	0
FALSE	High	PMI-Byonic	PMI-Byonic (A2)	A	2	Unambiguous	CECPHGRTGLL	[Y].cEcPHGRTGLL.[C]	C1(Carbamidomethyl); C3(Carbamidomethyl)	1	1	Q01705	Q01705	Neurogenic locus notch homolog protein 1 OS=Mus musculus OX=10090 GN=Notch1 PE=1 SV=3	1	3	3	1	0	1	1	1	433.869	1299.59	1299.59	-0.717249	-0.00031071	0	0	1.69423e+06	HCD (High Energy Collision Dissociation)	MS2	27.3486	72.3821	8.27759	3173	3173	3170	FP040121_17.raw	0/0		7.77932	583.377	583.377	583.377	1.66217e-08	1.95696e-09	0	0
FALSE	High	PMI-Byonic	PMI-Byonic (A2)	A	2	Unambiguous	CECPHGRTGLL	[Y].cEcPHGRTGLL.[C]	C1(Carbamidomethyl); C3(Carbamidomethyl)	1	1	Q01705	Q01705	Neurogenic locus notch homolog protein 1 OS=Mus musculus OX=10090 GN=Notch1 PE=1 SV=3	1	3	3	1	0	1	1	1	650.345	1949.02	1299.59	499716	216.476	0	0	566893	HCD (High Energy Collision Dissociation)	MS2	29.4825	100	8.55504	3298	3298	3289	FP040121_17.raw	0/0		4.44343	450.737	450.737	450.737	3.60224e-05	1.97708e-06	0	0
FALSE	High	PMI-Byonic	PMI-Byonic (A2)	A	2	Unambiguous	CECPHGRTGLL	[Y].cEcPHGRTGLL.[C]	C1(Carbamidomethyl); C3(Carbamidomethyl)	1	1	Q01705	Q01705	Neurogenic locus notch homolog protein 1 OS=Mus musculus OX=10090 GN=Notch1 PE=1 SV=3	1	2	2	1	0	1	1	1	650.299	1299.59	1299.59	-1.36441	-0.000886589	0	0	827842	HCD (High Energy Collision Dissociation)	MS2	0	100	8.33063	3196	3196	3190	FP040121_17.raw	0/0		8.40929	652.027	652.027	652.027	3.89679e-09	6.41793e-10	0	0
FALSE	High	PMI-Byonic	PMI-Byonic (A2)	A	2	Unambiguous	CECPHGRTGLL	[Y].cEcPHGRTGLL.[C]	C1(Carbamidomethyl); C3(Carbamidomethyl)	1	1	Q01705	Q01705	Neurogenic locus notch homolog protein 1 OS=Mus musculus OX=10090 GN=Notch1 PE=1 SV=3	1	3	3	1	0	1	1	1	433.869	1299.59	1299.59	-0.294565	-0.000127605	0	0	6.64604e+06	HCD (High Energy Collision Dissociation)	MS2	4.39878	17.8696	8.51786	3279	3279	3278	FP040121_17.raw	0/0		7.77932	587.832	587.832	587.832	1.66217e-08	2.20551e-09	0	0
FALSE	High	PMI-Byonic	PMI-Byonic (A2)	A	2	Unambiguous	CECPHGRTGLL	[Y].cEcPHGRTGLL.[C]	C1(Carbamidomethyl); C3(Carbamidomethyl)	1	1	Q01705	Q01705	Neurogenic locus notch homolog protein 1 OS=Mus musculus OX=10090 GN=Notch1 PE=1 SV=3	1	2	2	1	0	1	1	1	650.301	1299.59	1299.59	0.514183	0.000334115	0	0	1.75533e+06	HCD (High Energy Collision Dissociation)	MS2	17.6153	100	8.44706	3248	3248	3244	FP040121_17.raw	0/0		11.3201	758.055	758.055	758.055	4.78495e-12	1.1264e-12	0	0
FALSE	High	PMI-Byonic	PMI-Byonic (A2)	A	2	Unambiguous	CHLNDACISNPCNEGSNCDTNPVNGKAICTCPSGY	[L].cHLNDAcISNPcNEGsNcDTNPVNGKAIcTcPSGY.[T]	C1(Carbamidomethyl); C7(Carbamidomethyl); C12(Carbamidomethyl); S16(Hex(1)Pent(2)); C18(Carbamidomethyl); C29(Carbamidomethyl); C31(Carbamidomethyl)	1	1	Q01705	Q01705	Neurogenic locus notch homolog protein 1 OS=Mus musculus OX=10090 GN=Notch1 PE=1 SV=3	1	4	4	1	0	1	1	1	1096.44	4382.72	4382.72	-0.199069	-0.000218116	0	0	328703	HCD (High Energy Collision Dissociation)	MS2	0	100	11.7673	4747	4747	4744	FP040121_17.raw	0/0		3.87844	424.957	373.898	0	0.0001323	5.10062e-06	0	0
FALSE	High	PMI-Byonic	PMI-Byonic (A2)	A	2	Unambiguous	QCICMPGYEGVYCEINTDECASSPCLHNGHCMDKINEF	[F].QcIcMPGYEGVYcEINtDEcASSPcLHNGHcmDKINEF.[Q]	C2(Carbamidomethyl); C4(Carbamidomethyl); C13(Carbamidomethyl); T17(Hex(1)Pent(2)); C20(Carbamidomethyl); C25(Carbamidomethyl); C31(Carbamidomethyl); M32(Oxidation)	1	1	Q01705	Q01705	Neurogenic locus notch homolog protein 1 OS=Mus musculus OX=10090 GN=Notch1 PE=1 SV=3	3	4	4	1	0	1	1	1	1260.25	5037.97	5037.96	1.60658	0.00202347	0	0	176920	HCD (High Energy Collision Dissociation)	MS2	0	100	14.2348	5837	5837	5833	FP040121_17.raw	0/0		15.3616	953.821	953.821	0	4.34913e-16	1.28577e-16	0	0
FALSE	High	PMI-Byonic	PMI-Byonic (A2)	A	2	Unambiguous	QCICMPGYEGVYCEINTDECASSPCLHNGHCMDKINEF	[F].QcIcMPGYEGVYcEINtDEcASSPcLHNGHcMDKINEF.[Q]	C2(Carbamidomethyl); C4(Carbamidomethyl); C13(Carbamidomethyl); T17(Hex(1)Pent(2)); C20(Carbamidomethyl); C25(Carbamidomethyl); C31(Carbamidomethyl)	1	1	Q01705	Q01705	Neurogenic locus notch homolog protein 1 OS=Mus musculus OX=10090 GN=Notch1 PE=1 SV=3	3	4	4	1	0	1	1	1	1256.25	5022	5021.96	6.62736	0.00832058	0	0	210223	HCD (High Energy Collision Dissociation)	MS2	0	100	14.6981	6035	6035	6031	FP040121_17.raw	0/0		18.3616	1112.96	1112.96	0	4.34913e-19	3.30521e-19	0	0
FALSE	High	PMI-Byonic	PMI-Byonic (A2)	A	2	Unambiguous	CEINTDECASSPCLHNGHCMDKINEF	[Y].cEINTDEcASsPcLHNGHcMDKINEF.[Q]	C1(Carbamidomethyl); C8(Carbamidomethyl); S11(Hex(1)Pent(2)); C13(Carbamidomethyl); C19(Carbamidomethyl)	1	1	Q01705	Q01705	Neurogenic locus notch homolog protein 1 OS=Mus musculus OX=10090 GN=Notch1 PE=1 SV=3	1	4	4	1	0	1	1	1	891.854	3564.39	3564.39	2.18515	0.00194718	0	0	764437	HCD (High Energy Collision Dissociation)	MS2	0	100	11.2241	4496	4496	4491	FP040121_17.raw	0/0		17.7793	1071.84	1071.84	1.2	1.66217e-18	7.74391e-19	0	0
FALSE	High	PMI-Byonic	PMI-Byonic (A2)	A	2	Unambiguous	QCQCPKGF	[F].QcQcPKGF.[N]	C2(Carbamidomethyl); C4(Carbamidomethyl)	1	1	Q01705	Q01705	Neurogenic locus notch homolog protein 1 OS=Mus musculus OX=10090 GN=Notch1 PE=1 SV=3	0	3	3	1	0	1	1	1	512.577	1535.72	1024.43	499088	170.428	0	0	980327	HCD (High Energy Collision Dissociation)	MS2	47.4907	100	7.31341	2762	2762	2760	FP040121_17.raw	0/0		2.96504	387.004	273.192	273.192	0.00108384	6.1122e-05	0	0
FALSE	High	PMI-Byonic	PMI-Byonic (A2)	A	2	Unambiguous	QCQCPKGF	[F].QcQcPKGF.[N]	C2(Carbamidomethyl); C4(Carbamidomethyl)	1	1	Q01705	Q01705	Neurogenic locus notch homolog protein 1 OS=Mus musculus OX=10090 GN=Notch1 PE=1 SV=3	0	2	2	1	0	1	1	1	512.721	1024.43	1024.43	-0.130795	-6.69955e-05	0	0	6.91339e+06	HCD (High Energy Collision Dissociation)	MS2	5.66979	11.9611	7.21013	2719	2719	2718	FP040121_17.raw	0/0		2.87581	339.358	283.734	283.734	0.00133104	7.01285e-05	0	0
FALSE	High	PMI-Byonic	PMI-Byonic (A2)	A	2	Unambiguous	QCQCPKGF	[F].QcQcPKGF.[N]	C2(Carbamidomethyl); C4(Carbamidomethyl)	1	1	Q01705	Q01705	Neurogenic locus notch homolog protein 1 OS=Mus musculus OX=10090 GN=Notch1 PE=1 SV=3	0	2	2	1	0	1	1	1	512.721	1024.43	1024.43	0.107522	5.50748e-05	0	0	20921204	HCD (High Energy Collision Dissociation)	MS2	0.801874	8.05017	7.09848	2677	2677	2676	FP040121_17.raw	0/0		4.37955	418.909	362.783	362.783	4.17303e-05	2.62182e-06	0	0
FALSE	High	PMI-Byonic	PMI-Byonic (A2)	A	2	Unambiguous	QCQCPKGFNGHLCQYDVDECASTPCKNGAKCLDGPNTY	[F].QcQcPKGFnGHLcQYDVDEcAsTPcKNGAKcLDGPNTY.[T]	C2(Carbamidomethyl); C4(Carbamidomethyl); N9(Deamidated); C13(Carbamidomethyl); C20(Carbamidomethyl); S22(Hex(1)Pent(2)); C25(Carbamidomethyl); C31(Carbamidomethyl)	1	1	Q01705	Q01705	Neurogenic locus notch homolog protein 1 OS=Mus musculus OX=10090 GN=Notch1 PE=1 SV=3	4	5	5	1	0	1	1	1	976.202	4876.98	4876.97	1.68497	0.00164351	0	0	335965	HCD (High Energy Collision Dissociation)	MS2	0	100	11.4228	4587	4587	4579	FP040121_17.raw	0/0		7.67258	635.808	635.808	0	2.1253e-08	3.34136e-09	0	0
FALSE	High	PMI-Byonic	PMI-Byonic (A2)	A	2	Unambiguous	QCQCPKGFNGHLCQYDVDECASTPCKNGAKCLDGPNTY	[F].QcQcPKGFNGHLcQYDVDEcAsTPcKNGAKcLDGPNTY.[T]	C2(Carbamidomethyl); C4(Carbamidomethyl); C13(Carbamidomethyl); C20(Carbamidomethyl); S22(Hex(1)Pent(2)); C25(Carbamidomethyl); C31(Carbamidomethyl)	1	1	Q01705	Q01705	Neurogenic locus notch homolog protein 1 OS=Mus musculus OX=10090 GN=Notch1 PE=1 SV=3	4	5	5	1	0	1	1	1	976.005	4875.99	4875.99	1.27371	0.00124212	0	0	2230675	HCD (High Energy Collision Dissociation)	MS2	0	37.0785	10.9646	4378	4378	4370	FP040121_17.raw	0/0		10.6726	756.07	756.07	0	2.1253e-11	2.0778e-12	0	0
FALSE	High	PMI-Byonic	PMI-Byonic (A2)	A	2	Unambiguous	QCQCPKGFNGHLCQYDVDECASTPCKNGAKCLDGPNTY	[F].QcQcPKGFNGHLcQYDVDEcAStPcKNGAKcLdGPNTY.[T]	C2(Carbamidomethyl); C4(Carbamidomethyl); C13(Carbamidomethyl); C20(Carbamidomethyl); T23(Hex(1)Pent(2)); C25(Carbamidomethyl); C31(Carbamidomethyl); D33(Oxidation)	1	1	Q01705	Q01705	Neurogenic locus notch homolog protein 1 OS=Mus musculus OX=10090 GN=Notch1 PE=1 SV=3	4	5	5	1	0	1	1	1	979.405	4893	4891.98	207.249	0.202772	0	0	580999	HCD (High Energy Collision Dissociation)	MS2	4.98055	100	10.9684	4380	4380	4370	FP040121_17.raw	0/0		8.67258	682.287	682.287	0	2.1253e-09	3.16001e-10	0	0
FALSE	High	PMI-Byonic	PMI-Byonic (A2)	A	2	Unambiguous	QCQCPKGF	[F].QcQcPKGF.[N]	C2(Carbamidomethyl); C4(Carbamidomethyl)	1	1	Q01705	Q01705	Neurogenic locus notch homolog protein 1 OS=Mus musculus OX=10090 GN=Notch1 PE=1 SV=3	0	2	2	1	0	1	1	1	512.721	1024.43	1024.43	0.34584	0.000177145	0	0	1.95118e+06	HCD (High Energy Collision Dissociation)	MS2	5.98121	100	6.99094	2634	2634	2633	FP040121_17.raw	0/0		5.20143	474.095	337.223	337.223	6.28887e-06	5.68756e-07	0	0
FALSE	High	PMI-Byonic	PMI-Byonic (A2)	A	2	Unambiguous	QCQCPKGFNGHLCQYDVDECASTPCKNGAKCLDGPNTY	[F].QcQcPKGFNGHLcQYDVDEcAsTPcKNGAKcLDGPNTY.[T]	C2(Carbamidomethyl); C4(Carbamidomethyl); C13(Carbamidomethyl); C20(Carbamidomethyl); S22(Hex(1)Pent(2)); C25(Carbamidomethyl); C31(Carbamidomethyl)	1	1	Q01705	Q01705	Neurogenic locus notch homolog protein 1 OS=Mus musculus OX=10090 GN=Notch1 PE=1 SV=3	4	5	5	1	0	1	1	1	976.006	4876	4875.99	3.02616	0.00295111	0	0	729444	HCD (High Energy Collision Dissociation)	MS2	1.90967	100	11.0775	4429	4429	4425	FP040121_17.raw	0/0		7.67258	646.597	646.597	0	2.1253e-08	2.75409e-09	0	0
FALSE	High	PMI-Byonic	PMI-Byonic (A2)	A	2	Unambiguous	QCQCPKGFNGHLCQYDVDECASTPCKNGAKCLDGPNTY	[F].QcQcPKGFNGHLcQYDVDEcAsTPcKNGAKcLdGPNTY.[T]	C2(Carbamidomethyl); C4(Carbamidomethyl); C13(Carbamidomethyl); C20(Carbamidomethyl); S22(Hex(1)Pent(2)); C25(Carbamidomethyl); C31(Carbamidomethyl); D33(Oxidation)	1	1	Q01705	Q01705	Neurogenic locus notch homolog protein 1 OS=Mus musculus OX=10090 GN=Notch1 PE=1 SV=3	4	5	5	1	0	1	1	1	979.205	4892	4891.98	2.6334	0.00257651	0	0	641687	HCD (High Energy Collision Dissociation)	MS2	0	87.7009	11.097	4437	4437	4436	FP040121_17.raw	0/0		7.67258	649.267	649.267	0	2.1253e-08	3.05246e-09	0	0
FALSE	High	PMI-Byonic	PMI-Byonic (A2)	A	2	Unambiguous	QCQCPKGFNGHLCQYDVDECASTPCKNGAKCLDGPNTY	[F].QcQcPKGFnGHLcQYDVDEcAsTPcKNGAKcLdGPNTY.[T]	C2(Carbamidomethyl); C4(Carbamidomethyl); N9(Deamidated); C13(Carbamidomethyl); C20(Carbamidomethyl); S22(Hex(1)Pent(2)); C25(Carbamidomethyl); C31(Carbamidomethyl); D33(Oxidation)	1	1	Q01705	Q01705	Neurogenic locus notch homolog protein 1 OS=Mus musculus OX=10090 GN=Notch1 PE=1 SV=3	4	5	5	1	0	1	1	1	980.002	4895.98	4892.97	615.582	0.602404	0	0	2526652	HCD (High Energy Collision Dissociation)	MS2	21.4995	100	11.5205	4633	4633	4623	FP040121_17.raw	0/0		8.67258	662.168	662.168	0	2.1253e-09	3.92992e-10	0	0
FALSE	High	PMI-Byonic	PMI-Byonic (A2)	A	2	Unambiguous	QCQCPKGFNGHLCQYDVDECASTPCKNGAKCLDGPNTY	[F].QcQcPKGFNGHLcQYDVDEcAsTPcKnGAKcLDGPNTY.[T]	C2(Carbamidomethyl); C4(Carbamidomethyl); C13(Carbamidomethyl); C20(Carbamidomethyl); S22(Hex(1)Pent(2)); C25(Carbamidomethyl); N27(Deamidated); C31(Carbamidomethyl)	1	1	Q01705	Q01705	Neurogenic locus notch homolog protein 1 OS=Mus musculus OX=10090 GN=Notch1 PE=1 SV=3	4	5	5	1	0	1	1	1	976.804	4879.99	4876.97	619.424	0.604183	0	0	2351472	HCD (High Energy Collision Dissociation)	MS2	44.4023	91.1316	11.2323	4500	4500	4491	FP040121_17.raw	0/0		10.6726	772.449	772.449	0	2.1253e-11	2.8153e-12	0	0
FALSE	High	PMI-Byonic	PMI-Byonic (A2)	A	2	Unambiguous	QCQCPKGFNGHLCQYDVDECASTPCKNGAKCLDGPNTY	[F].QcQcPKGFNGHLcQYDVDEcAsTPcKnGAKcLdGPNTY.[T]	C2(Carbamidomethyl); C4(Carbamidomethyl); C13(Carbamidomethyl); C20(Carbamidomethyl); S22(Hex(1)Pent(2)); C25(Carbamidomethyl); N27(Deamidated); C31(Carbamidomethyl); D33(Oxidation)	1	1	Q01705	Q01705	Neurogenic locus notch homolog protein 1 OS=Mus musculus OX=10090 GN=Notch1 PE=1 SV=3	4	5	5	1	0	1	1	1	979.4	4892.97	4892.97	0.548225	0.000536489	0	0	770764	HCD (High Energy Collision Dissociation)	MS2	0	64.9062	11.2958	4528	4528	4524	FP040121_17.raw	0/0		8.67258	689.873	689.873	0	2.1253e-09	3.55334e-10	0	0
FALSE	High	PMI-Byonic	PMI-Byonic (A2)	A	2	Unambiguous	NGHLCQYDVDECASTPCKNGAKCLDGPNTY	[F].NGHLcQYDVDEcAsTPcKNGAKcLDGPNTY.[T]	C5(Carbamidomethyl); C12(Carbamidomethyl); S14(Hex(1)Pent(2)); C17(Carbamidomethyl); C23(Carbamidomethyl)	1	1	Q01705	Q01705	Neurogenic locus notch homolog protein 1 OS=Mus musculus OX=10090 GN=Notch1 PE=1 SV=3	3	4	4	1	0	1	1	1	968.399	3870.58	3870.57	0.956207	0.000925267	0	0	1.03571e+06	HCD (High Energy Collision Dissociation)	MS2	0	100	10.3608	4098	4098	4095	FP040121_17.raw	0/0		11.3616	781.461	781.461	0.8	4.34913e-12	4.02055e-13	0	0
FALSE	High	PMI-Byonic	PMI-Byonic (A2)	A	2	Unambiguous	NGHLCQYDVDECASTPCKNGAKCLDGPNTY	[F].NGHLcQYDVDEcAsTPcKNGAKcLDGPNTY.[T]	C5(Carbamidomethyl); C12(Carbamidomethyl); S14(Hex(1)); C17(Carbamidomethyl); C23(Carbamidomethyl)	1	1	Q01705	Q01705	Neurogenic locus notch homolog protein 1 OS=Mus musculus OX=10090 GN=Notch1 PE=1 SV=3	3	4	4	1	0	1	1	1	902.376	3606.48	3606.49	-1.93991	-0.00174907	0	0	576602	HCD (High Energy Collision Dissociation)	MS2	0	100	10.4212	4125	4125	4117	FP040121_17.raw	0/0		5.98174	478.117	478.117	0.8	1.04294e-06	1.37208e-07	0	0
FALSE	High	PMI-Byonic	PMI-Byonic (A2)	A	2	Unambiguous	NGHLCQYDVDECASTPCKNGAKCLDGPNTY	[F].NGHLcQYDVDEcAsTPcKNGAKcLDGPNTY.[T]	C5(Carbamidomethyl); C12(Carbamidomethyl); S14(Hex(1)Pent(1)); C17(Carbamidomethyl); C23(Carbamidomethyl)	1	1	Q01705	Q01705	Neurogenic locus notch homolog protein 1 OS=Mus musculus OX=10090 GN=Notch1 PE=1 SV=3	3	4	4	1	0	1	1	1	935.641	3739.54	3738.53	270.375	0.252701	0	0	1.14079e+06	HCD (High Energy Collision Dissociation)	MS2	0	100	10.4234	4126	4126	4117	FP040121_17.raw	0/0		6.23926	504.377	406.915	0.8	5.76421e-07	7.49926e-08	0	0
FALSE	High	PMI-Byonic	PMI-Byonic (A2)	A	2	Unambiguous	NGHLCQYDVDECASTPCKNGAKCLDGPNTY	[F].NGHLcQYDVDEcAsTPcKNGAKcLdGPNTY.[T]	C5(Carbamidomethyl); C12(Carbamidomethyl); S14(Hex(1)Pent(1)); C17(Carbamidomethyl); C23(Carbamidomethyl); D25(Oxidation)	1	1	Q01705	Q01705	Neurogenic locus notch homolog protein 1 OS=Mus musculus OX=10090 GN=Notch1 PE=1 SV=3	3	4	4	1	0	1	1	1	940.143	3757.55	3754.52	805.609	0.756169	0	0	821704	HCD (High Energy Collision Dissociation)	MS2	40.4562	100	10.4708	4147	4147	4139	FP040121_17.raw	0/0		3.09337	306.874	306.874	0.8	0.000806551	3.99515e-05	0	0
FALSE	High	PMI-Byonic	PMI-Byonic (A2)	A	2	Unambiguous	NGHLCQYDVDECASTPCKNGAKCLDGPNTY	[F].NGHLcQYDVDEcAsTPcKNGAKcLdGPNTY.[T]	C5(Carbamidomethyl); C12(Carbamidomethyl); S14(Hex(1)Pent(2)); C17(Carbamidomethyl); C23(Carbamidomethyl); D25(Oxidation)	1	1	Q01705	Q01705	Neurogenic locus notch homolog protein 1 OS=Mus musculus OX=10090 GN=Notch1 PE=1 SV=3	3	3	3	1	0	1	1	1	1296.86	3888.57	3886.57	516.245	0.668806	0	0	710244	HCD (High Energy Collision Dissociation)	MS2	9.46331	100	10.4752	4149	4149	4139	FP040121_17.raw	0/0		5.27956	372.934	372.934	0.8	5.25339e-06	4.64313e-07	0	0
FALSE	High	PMI-Byonic	PMI-Byonic (A2)	A	2	Unambiguous	NGHLCQYDVDECASTPCKNGAKCLDGPNTY	[F].NGHLcQYDVDEcAsTPcKnGAKcLdGPNTY.[T]	C5(Carbamidomethyl); C12(Carbamidomethyl); S14(Hex(1)Pent(2)); C17(Carbamidomethyl); N19(Deamidated); C23(Carbamidomethyl); D25(Oxidation)	1	1	Q01705	Q01705	Neurogenic locus notch homolog protein 1 OS=Mus musculus OX=10090 GN=Notch1 PE=1 SV=3	3	4	4	1	0	1	1	1	972.646	3887.56	3887.55	2.7292	0.00265248	0	0	897057	HCD (High Energy Collision Dissociation)	MS2	15.5028	100	10.8817	4336	4336	4326	FP040121_17.raw	0/0		3.73194	360.441	360.441	0.8	0.000185377	9.90888e-06	0	0
FALSE	High	PMI-Byonic	PMI-Byonic (A2)	A	2	Unambiguous	NGHLCQYDVDECASTPCKNGAKCLDGPNTY	[F].NGHLcQYDVDEcASTPcKnGAKcLDGPNtY.[T]	C5(Carbamidomethyl); C12(Carbamidomethyl); C17(Carbamidomethyl); N19(Deamidated); C23(Carbamidomethyl); T29(Hex(1)Pent(2))	1	1	Q01705	Q01705	Neurogenic locus notch homolog protein 1 OS=Mus musculus OX=10090 GN=Notch1 PE=1 SV=3	3	4	4	1	0	1	1	1	968.646	3871.56	3871.56	1.55317	0.0015033	0	0	2.22884e+06	HCD (High Energy Collision Dissociation)	MS2	0	64.3557	10.8175	4307	4307	4304	FP040121_17.raw	0/0		9.3616	670.719	670.719	2.92149	4.34913e-10	6.36838e-11	0	0
FALSE	High	PMI-Byonic	PMI-Byonic (A2)	A	2	Unambiguous	NGHLCQYDVDECASTPCKNGAKCLDGPNTY	[F].NGHLcQYDVDEcAsTPcKNGAKcLDGPNTY.[T]	C5(Carbamidomethyl); C12(Carbamidomethyl); S14(Hex(1)Pent(2)); C17(Carbamidomethyl); C23(Carbamidomethyl)	1	1	Q01705	Q01705	Neurogenic locus notch homolog protein 1 OS=Mus musculus OX=10090 GN=Notch1 PE=1 SV=3	3	3	3	1	0	1	1	1	1291.87	3873.59	3870.57	780.438	1.00691	0	0	783778	HCD (High Energy Collision Dissociation)	MS2	0	100	10.4256	4127	4127	4117	FP040121_17.raw	0/0		3.78111	325.8	325.8	0.8	0.000165533	8.54866e-06	0	0
FALSE	High	PMI-Byonic	PMI-Byonic (A2)	A	2	Unambiguous	NGHLCQYDVDECASTPCKNGAKCLDGPNTY	[F].NGHLcQYDVDEcAsTPcKnGAKcLDGPNTY.[T]	C5(Carbamidomethyl); C12(Carbamidomethyl); S14(Hex(1)Pent(2)); C17(Carbamidomethyl); N19(Deamidated); C23(Carbamidomethyl)	1	1	Q01705	Q01705	Neurogenic locus notch homolog protein 1 OS=Mus musculus OX=10090 GN=Notch1 PE=1 SV=3	3	4	4	1	0	1	1	1	968.65	3871.58	3871.56	5.96738	0.00577576	0	0	878732	HCD (High Energy Collision Dissociation)	MS2	0	100	10.691	4248	4248	4238	FP040121_17.raw	0/0		7.3616	584.731	584.731	0.8	4.34912e-08	4.48753e-09	0	0
FALSE	High	PMI-Byonic	PMI-Byonic (A2)	A	2	Unambiguous	NGHLCQYDVDECASTPCKNGAKCLDGPNTY	[F].NGHLcQYDVDEcAsTPcKnGAKcLdGPNTY.[T]	C5(Carbamidomethyl); C12(Carbamidomethyl); S14(Hex(1)Pent(2)); C17(Carbamidomethyl); N19(Deamidated); C23(Carbamidomethyl); D25(Oxidation)	1	1	Q01705	Q01705	Neurogenic locus notch homolog protein 1 OS=Mus musculus OX=10090 GN=Notch1 PE=1 SV=3	3	4	4	1	0	1	1	1	973.147	3889.56	3887.55	518.008	0.503446	0	0	1.47514e+06	HCD (High Energy Collision Dissociation)	MS2	34.8051	100	10.7355	4268	4268	4260	FP040121_17.raw	0/0		6.28266	555.381	555.381	0.8	5.21601e-07	6.32243e-08	0	0
FALSE	High	PMI-Byonic	PMI-Byonic (A2)	A	2	Unambiguous	NGHLCQYDVDECASTPCKNGAKCLDGPNTY	[F].NGHLcQYDVDEcAsTPcKNGAKcLDGPNTY.[T]	C5(Carbamidomethyl); C12(Carbamidomethyl); S14(Hex(1)Pent(2)); C17(Carbamidomethyl); C23(Carbamidomethyl)	1	1	Q01705	Q01705	Neurogenic locus notch homolog protein 1 OS=Mus musculus OX=10090 GN=Notch1 PE=1 SV=3	3	4	4	1	0	1	1	1	968.401	3870.58	3870.57	2.91157	0.00281736	0	0	2.42811e+06	HCD (High Energy Collision Dissociation)	MS2	0	54.7775	10.4814	4151	4151	4150	FP040121_17.raw	0/0		10.3616	743.346	743.346	0.8	4.34913e-11	6.6538e-12	0	0
FALSE	High	PMI-Byonic	PMI-Byonic (A2)	A	2	Unambiguous	NGHLCQYDVDECASTPCKNGAKCLDGPNTY	[F].NGHLcQYDVDEcAsTPcKNGAKcLdGPNTY.[T]	C5(Carbamidomethyl); C12(Carbamidomethyl); S14(Hex(1)Pent(2)); C17(Carbamidomethyl); C23(Carbamidomethyl); D25(Oxidation)	1	1	Q01705	Q01705	Neurogenic locus notch homolog protein 1 OS=Mus musculus OX=10090 GN=Notch1 PE=1 SV=3	3	4	4	1	0	1	1	1	972.401	3886.58	3886.57	3.89385	0.00378343	0	0	1.72566e+06	HCD (High Energy Collision Dissociation)	MS2	0	60.9507	10.435	4131	4131	4128	FP040121_17.raw	0/0		8.3616	626.919	582.002	0.8	4.34913e-09	7.13088e-10	0	0
FALSE	High	PMI-Byonic	PMI-Byonic (A2)	A	2	Unambiguous	DVDECASTPCKNGAKCLDGPNTY	[Y].DVDEcAStPcKNGAKcLdGPNTY.[T]	C5(Carbamidomethyl); T8(Hex(1)Pent(2)); C10(Carbamidomethyl); C16(Carbamidomethyl); D18(Oxidation)	1	1	Q01705	Q01705	Neurogenic locus notch homolog protein 1 OS=Mus musculus OX=10090 GN=Notch1 PE=1 SV=3	1	3	3	1	0	1	1	1	1005.41	3014.21	3014.21	0.974384	0.000978998	0	0	215004	HCD (High Energy Collision Dissociation)	MS2	0	100	9.78948	3848	3848	3842	FP040121_17.raw	0/0		3.00002	167.562	167.562	0.4	0.000999945	5.37643e-05	0	0
FALSE	High	PMI-Byonic	PMI-Byonic (A2)	A	2	Unambiguous	DVDECASTPCKNGAKCLDGPNTY	[Y].DVDEcAStPcKNGAKcLDGPNTY.[T]	C5(Carbamidomethyl); T8(Hex(1)Pent(2)); C10(Carbamidomethyl); C16(Carbamidomethyl)	1	1	Q01705	Q01705	Neurogenic locus notch homolog protein 1 OS=Mus musculus OX=10090 GN=Notch1 PE=1 SV=3	1	3	3	1	0	1	1	1	1000.08	2998.21	2998.21	0.891789	0.000891257	0	0	269551	HCD (High Energy Collision Dissociation)	MS2	7.38141	100	9.72158	3819	3819	3809	FP040121_17.raw	0/0		3.00002	188.708	188.708	0.4	0.000999945	4.6908e-05	0	0
FALSE	High	PMI-Byonic	PMI-Byonic (A2)	A	2	Unambiguous	TCVCTEGYTGTHCEVDIDECDPDPCHY	[Y].TcVcTEGYTGtHcEVDIDEcDPDPcHY.[G]	C2(Carbamidomethyl); C4(Carbamidomethyl); T11(Hex(1)); C13(Carbamidomethyl); C20(Carbamidomethyl); C25(Carbamidomethyl)	1	1	Q01705	Q01705	Neurogenic locus notch homolog protein 1 OS=Mus musculus OX=10090 GN=Notch1 PE=1 SV=3	1	3	3	1	0	1	1	1	1151.43	3452.27	3452.26	1.55943	0.00179452	0	0	1.5416e+06	HCD (High Energy Collision Dissociation)	MS2	0	100	12.0679	4880	4880	4876	FP040121_17.raw	0/0		12.7793	845.284	820.404	2.4	1.66217e-13	2.83489e-14	0	0
FALSE	High	PMI-Byonic	PMI-Byonic (A2)	A	2	Unambiguous	TCVCTEGYTGTHCEVDIDECDPDPCHY	[Y].TcVcTEGYTGthcEVDIDEcDPDPcHY.[G]	C2(Carbamidomethyl); C4(Carbamidomethyl); T11(HexNAc(1)Fuc(1)); H12(Oxidation); C13(Carbamidomethyl); C20(Carbamidomethyl); C25(Carbamidomethyl)	1	1	Q01705	Q01705	Neurogenic locus notch homolog protein 1 OS=Mus musculus OX=10090 GN=Notch1 PE=1 SV=3	1	3	3	1	0	1	1	1	1219.12	3655.36	3655.34	3.6694	0.00447097	0	0	703105	HCD (High Energy Collision Dissociation)	MS2	0	100	12.0534	4874	4874	4865	FP040121_17.raw	0/0		4.6575	347.47	330.602	4.8	2.20041e-05	1.47978e-06	0	0
FALSE	High	PMI-Byonic	PMI-Byonic (A2)	A	2	Unambiguous	GSCKDGVATF	[Y].GScKdGVATF.[T]	C3(Carbamidomethyl); D5(Oxidation)	1	1	Q01705	Q01705	Neurogenic locus notch homolog protein 1 OS=Mus musculus OX=10090 GN=Notch1 PE=1 SV=3	0	2	2	1	0	1	1	1	529.235	1057.46	1057.46	1.11021	0.000587002	0	0	779934	HCD (High Energy Collision Dissociation)	MS2	27.7125	100	9.11888	3550	3550	3545	FP040121_17.raw	0/0		3.11631	407.538	311.672	311.672	0.000765055	3.43147e-05	0	0
FALSE	High	PMI-Byonic	PMI-Byonic (A2)	A	2	Unambiguous	GSCKDGVATF	[Y].GScKdGVATF.[T]	C3(Carbamidomethyl); D5(Oxidation)	1	1	Q01705	Q01705	Neurogenic locus notch homolog protein 1 OS=Mus musculus OX=10090 GN=Notch1 PE=1 SV=3	0	2	2	1	0	1	1	1	529.235	1057.46	1057.46	0.417587	0.000220791	0	0	8183641	HCD (High Energy Collision Dissociation)	MS2	4.62958	17.9865	8.98303	3488	3488	3487	FP040121_17.raw	0/0		5.78956	522.814	443.888	443.888	1.62345e-06	2.04512e-07	0	0
FALSE	High	PMI-Byonic	PMI-Byonic (A2)	A	2	Unambiguous	GSCKDGVATF	[Y].GScKdGVATF.[T]	C3(Carbamidomethyl); D5(Oxidation)	1	1	Q01705	Q01705	Neurogenic locus notch homolog protein 1 OS=Mus musculus OX=10090 GN=Notch1 PE=1 SV=3	0	2	2	1	0	1	1	1	529.235	1057.46	1057.46	0.186713	9.87208e-05	0	0	11419733	HCD (High Energy Collision Dissociation)	MS2	12.0524	10.6999	8.86445	3435	3435	3432	FP040121_17.raw	0/0		6.65698	515.9	440.667	440.667	2.20301e-07	2.49337e-08	0	0
FALSE	High	PMI-Byonic	PMI-Byonic (A2)	A	2	Unambiguous	GSCKDGVATF	[Y].GScKDGVATF.[T]	C3(Carbamidomethyl)	1	1	Q01705	Q01705	Neurogenic locus notch homolog protein 1 OS=Mus musculus OX=10090 GN=Notch1 PE=1 SV=3	0	2	2	1	0	1	1	1	521.238	1041.47	1041.47	0.815913	0.000424873	0	0	6717083	HCD (High Energy Collision Dissociation)	MS2	2.01675	36.1282	8.73919	3378	3378	3377	FP040121_17.raw	0/0		7.86849	618.396	618.396	618.396	1.35365e-08	1.15706e-09	0	0
FALSE	High	PMI-Byonic	PMI-Byonic (A2)	A	2	Unambiguous	TCLCQPGYTGHHCETNINECHSQPCRHGGTCQDRDNSYL	[F].TcLcQPGYTGHHcEtNINEcHsQPcRHGGTcQDRDNSYL.[C]	C2(Carbamidomethyl); C4(Carbamidomethyl); C13(Carbamidomethyl); T15(Hex(1)Pent(2)); C20(Carbamidomethyl); S22(HexNAc(1)Fuc(1)); C25(Carbamidomethyl); C31(Carbamidomethyl)	1	1	Q01705	Q01705	Neurogenic locus notch homolog protein 1 OS=Mus musculus OX=10090 GN=Notch1 PE=1 SV=3	3	6	6	1	0	1	1	1	917.205	5498.2	5495.18	548.384	0.502245	0	0	469182	HCD (High Energy Collision Dissociation)	MS2	17.3159	100	9.54014	3739	3739	3732	FP040121_17.raw	0/0		2.0621	134.547	134.547	0	0.00866769	0.000492333	0	0
FALSE	High	PMI-Byonic	PMI-Byonic (A2)	A	2	Unambiguous	TCLCQPGYTGHHCETNINECHSQPCRHGGTCQDRDNSYL	[F].TcLcQPGYTGHHcEtNINEcHsQPcRHGGTcQDRDNSYL.[C]	C2(Carbamidomethyl); C4(Carbamidomethyl); C13(Carbamidomethyl); T15(Hex(1)Pent(2)); C20(Carbamidomethyl); S22(HexNAc(1)Fuc(1)); C25(Carbamidomethyl); C31(Carbamidomethyl)	1	1	Q01705	Q01705	Neurogenic locus notch homolog protein 1 OS=Mus musculus OX=10090 GN=Notch1 PE=1 SV=3	3	6	6	1	0	1	1	1	917.205	5498.19	5495.18	547.984	0.501879	0	0	633329	HCD (High Energy Collision Dissociation)	MS2	13.9686	100	9.39949	3675	3675	3666	FP040121_17.raw	0/0		2.0621	102.393	102.393	0	0.00866769	0.0004389	0	0
FALSE	High	PMI-Byonic	PMI-Byonic (A2)	A	2	Unambiguous	TCLCQPGYTGHHCETNINECHSQPCRHGGTCQDRDNSYLCL	[F].TcLcQPGYTGHHcEtNINEcHsQPcRHGGTcqDRDNSYLcL.[C]	C2(Carbamidomethyl); C4(Carbamidomethyl); C13(Carbamidomethyl); T15(HexNAc(1)Fuc(1)); C20(Carbamidomethyl); S22(Hex(1)Pent(2)); C25(Carbamidomethyl); C31(Carbamidomethyl); Q32(Deamidated); C40(Carbamidomethyl)	1	1	Q01705	Q01705	Neurogenic locus notch homolog protein 1 OS=Mus musculus OX=10090 GN=Notch1 PE=1 SV=3	4	6	6	1	0	1	1	1	962.727	5771.33	5769.28	354.293	0.340669	0	0	800916	HCD (High Energy Collision Dissociation)	MS2	54.4083	100	10.4994	4160	4160	4150	FP040121_17.raw	0/0		2.69086	203.057	203.057	0	0.00203771	0.000110127	0	0
FALSE	High	PMI-Byonic	PMI-Byonic (A2)	A	2	Unambiguous	TCLCQPGYTGHHCETNINECHSQPCRHGGTCQDRDNSYLCL	[F].TcLcQPGYTGHHcEtNINEcHsQPcRHGGTcQDRDNSYLcL.[C]	C2(Carbamidomethyl); C4(Carbamidomethyl); C13(Carbamidomethyl); T15(Hex(1)Pent(2)); C20(Carbamidomethyl); S22(HexNAc(1)Fuc(1)); C25(Carbamidomethyl); C31(Carbamidomethyl); C40(Carbamidomethyl)	1	1	Q01705	Q01705	Neurogenic locus notch homolog protein 1 OS=Mus musculus OX=10090 GN=Notch1 PE=1 SV=3	4	6	6	1	0	1	1	1	962.727	5771.32	5768.3	524.563	0.504306	0	0	826128	HCD (High Energy Collision Dissociation)	MS2	22.6027	100	10.2149	4035	4035	4029	FP040121_17.raw	0/0		2.70637	259.265	259.265	0	0.00196621	8.34811e-05	0	0
FALSE	High	PMI-Byonic	PMI-Byonic (A2)	A	2	Unambiguous	TCLCQPGYTGHHCETNINECHSQPCRHGGTCQDRDNSYL	[F].TcLcQPGYTGHHcEtNInEcHsQPcRHGGTcQDRDNSYL.[C]	C2(Carbamidomethyl); C4(Carbamidomethyl); C13(Carbamidomethyl); T15(HexNAc(1)Fuc(1)); N18(Deamidated); C20(Carbamidomethyl); S22(Hex(1)Pent(2)); C25(Carbamidomethyl); C31(Carbamidomethyl)	1	1	Q01705	Q01705	Neurogenic locus notch homolog protein 1 OS=Mus musculus OX=10090 GN=Notch1 PE=1 SV=3	3	6	6	1	0	1	1	1	917.039	5497.19	5496.17	187.016	0.171311	0	0	556232	HCD (High Energy Collision Dissociation)	MS2	43.7291	100	9.21421	3591	3591	3589	FP040121_17.raw	0/0		2.0621	68.2076	68.2076	0	0.00866769	0.000384763	0	0
FALSE	High	PMI-Byonic	PMI-Byonic (A2)	A	2	Unambiguous	TCLCQPGYTGHHCETNINECHSQPCRHGGTCQDRDNSYLCL	[F].TcLcQPGYTGHHcEtNINEcHSQPcRHGGTcQDRDnsYLcL.[C]	C2(Carbamidomethyl); C4(Carbamidomethyl); C13(Carbamidomethyl); T15(HexNAc(1)Fuc(1)); C20(Carbamidomethyl); C25(Carbamidomethyl); C31(Carbamidomethyl); N36(Deamidated); S37(Hex(1)Pent(2)); C40(Carbamidomethyl)	1	1	Q01705	Q01705	Neurogenic locus notch homolog protein 1 OS=Mus musculus OX=10090 GN=Notch1 PE=1 SV=3	4	6	6	1	0	1	1	1	962.892	5772.31	5769.28	525.742	0.505525	0	0	1.50488e+06	HCD (High Energy Collision Dissociation)	MS2	13.7994	100	10.3461	4092	4092	4084	FP040121_17.raw	0/0		2.70637	275.432	275.432	0	0.00196621	9.6647e-05	0	0
[truncated: 7 more columns]
