# Supplementary material for: Modulation of the NOTCH1 Pathway by LUNATIC FRINGE Is Dominant over That of MANIC or RADICAL FRINGE
Source: Molecules. 2021 Sep 30;26(19):5942. doi: 10.3390/molecules26195942 (PMC8512825; doi:10.3390/molecules26195942)
Supplement: Supplementary file 1 [file molecules-26-05942-s001.zip › Supplement/Table S28.xlsx]

## Sheet: Table S28
	Table S28: Trypsin digestion of mN1 EGF1-18 + EV expressed in U2OS analyzed for Figure 3, 7, S1, S3 and S6.
	Tab			Biological replicate number						The peptides used to generate the EICs are highlighted in red and bold
	FP022820_030520_1			1
	FP072120_072820-1			2
	FP081320_2			3
	FP112420_13-(01)			4

## Sheet: FP022820_030520_1
Checked	Confidence	Identifying Node Type	Identifying Node	Search ID	Identifying Node No	PSM Ambiguity	Sequence	Annotated Sequence	Modifications	# Protein Groups	# Proteins	Master Protein Accessions	Protein Accessions	Protein Descriptions	# Missed Cleavages	Charge	Original Precursor Charge	DeltaScore	DeltaCn	Rank	Search Engine Rank	Concatenated Rank	m/z [Da]	MH+ [Da]	Theo. MH+ [Da]	DeltaM [ppm]	Deltam/z [Da]	Matched Ions	Total Ions	Intensity	Activation Type	MS Order	Isolation Interference [%]	Ion Inject Time [ms]	RT [min]	First Scan	Last Scan	Master Scan(s)	Spectrum File	Ions Matched	Annotation	|Log Prob|	Byonic Score	Delta Byonic Score	Delta Mod Score	PEP 2D	q-Value 2D	FDR 2D	Peptide Group FDR 2D
FALSE	High	PMI-Byonic	PMI-Byonic (A2)	A	2	Unambiguous	CSQPSGTCLNGGR	[R].cSQPSGTcLNGGR.[C]	C1(Carbamidomethyl); C8(Carbamidomethyl)	1	1	Q01705	Q01705	Neurogenic locus notch homolog protein 1 OS=Mus musculus OX=10090 GN=Notch1 PE=1 SV=3	0	2	2	1	0	1	1	1	697.299	1393.59	1393.59	-3.28102	-0.00228621	0	0	1.62128e+06	HCD (High Energy Collision Dissociation)	MS2	0	100	7.72194	2610	2610	2609	FP022820_030520_1.raw	0/0		7.79382	570.455	570.455	570.455	1.6076e-08	3.58761e-09	0	0
FALSE	High	PMI-Byonic	PMI-Byonic (A2)	A	2	Unambiguous	CSQPSGTCLNGGR	[R].cSQPSGTcLNGGR.[C]	C1(Carbamidomethyl); C8(Carbamidomethyl)	1	1	Q01705	Q01705	Neurogenic locus notch homolog protein 1 OS=Mus musculus OX=10090 GN=Notch1 PE=1 SV=3	0	2	2	1	0	1	1	1	697.799	1394.59	1393.59	714.375	0.497775	0	0	52370.8	HCD (High Energy Collision Dissociation)	MS2	53.7505	100	7.2459	2410	2410	2401	FP022820_030520_1.raw	0/0		0.953609	8.54412	8.54412	8.54412	0.111273	0.00699844	0	0
FALSE	High	PMI-Byonic	PMI-Byonic (A2)	A	2	Unambiguous	CSQPSGTCLNGGR	[R].cSQPSGTcLNGGR.[C]	C1(Carbamidomethyl); C8(Carbamidomethyl)	1	1	Q01705	Q01705	Neurogenic locus notch homolog protein 1 OS=Mus musculus OX=10090 GN=Notch1 PE=1 SV=3	0	2	2	1	0	1	1	1	697.298	1393.59	1393.59	-3.80658	-0.00265242	0	0	205060	HCD (High Energy Collision Dissociation)	MS2	0	100	7.35642	2456	2456	2455	FP022820_030520_1.raw	0/0		6.34719	483.691	483.691	483.691	4.4958e-07	9.96143e-08	0	0
FALSE	High	PMI-Byonic	PMI-Byonic (A2)	A	2	Unambiguous	CSQPSGTCLNGGR	[R].cSQPSGTcLNGGR.[C]	C1(Carbamidomethyl); C8(Carbamidomethyl)	1	1	Q01705	Q01705	Neurogenic locus notch homolog protein 1 OS=Mus musculus OX=10090 GN=Notch1 PE=1 SV=3	0	2	2	1	0	1	1	1	697.299	1393.59	1393.59	-3.19343	-0.00222517	0	0	690789	HCD (High Energy Collision Dissociation)	MS2	2.37699	100	7.4695	2503	2503	2502	FP022820_030520_1.raw	0/0		6.92717	541.145	541.145	541.145	1.18257e-07	2.11855e-08	0	0
FALSE	High	PMI-Byonic	PMI-Byonic (A2)	A	2	Unambiguous	CSQPSGTCLNGGR	[R].cSQPSGTcLNGGR.[C]	C1(Carbamidomethyl); C8(Carbamidomethyl)	1	1	Q01705	Q01705	Neurogenic locus notch homolog protein 1 OS=Mus musculus OX=10090 GN=Notch1 PE=1 SV=3	0	2	2	1	0	1	1	1	697.298	1393.59	1393.59	-4.68252	-0.00326277	0	0	151466	HCD (High Energy Collision Dissociation)	MS2	0	100	8.0678	2756	2756	2752	FP022820_030520_1.raw	0/0		1.91801	188.236	188.236	188.236	0.0120778	0.00059109	0	0
FALSE	High	PMI-Byonic	PMI-Byonic (A2)	A	2	Unambiguous	CSQPSGTCLNGGR	[R].cSQPSGTcLNGGR.[C]	C1(Carbamidomethyl); C8(Carbamidomethyl)	1	1	Q01705	Q01705	Neurogenic locus notch homolog protein 1 OS=Mus musculus OX=10090 GN=Notch1 PE=1 SV=3	0	2	2	1	0	1	1	1	697.299	1393.59	1393.59	-3.45621	-0.00240828	0	0	428552	HCD (High Energy Collision Dissociation)	MS2	0	100	7.94809	2705	2705	2701	FP022820_030520_1.raw	0/0		6.69564	519.42	519.42	519.42	2.01539e-07	3.09319e-08	0	0
FALSE	High	PMI-Byonic	PMI-Byonic (A2)	A	2	Unambiguous	CSQPSGTCLNGGR	[R].cSQPSGTcLNGGR.[C]	C1(Carbamidomethyl); C8(Carbamidomethyl)	1	1	Q01705	Q01705	Neurogenic locus notch homolog protein 1 OS=Mus musculus OX=10090 GN=Notch1 PE=1 SV=3	0	2	2	1	0	1	1	1	697.298	1393.59	1393.59	-3.80658	-0.00265242	0	0	1.10438e+06	HCD (High Energy Collision Dissociation)	MS2	0	100	7.82681	2654	2654	2653	FP022820_030520_1.raw	0/0		7.44537	591.85	591.85	591.85	3.58613e-08	8.01245e-09	0	0
FALSE	High	PMI-Byonic	PMI-Byonic (A2)	A	2	Unambiguous	CSQPSGTCLNGGR	[R].cSQPSGTcLNGGR.[C]	C1(Carbamidomethyl); C8(Carbamidomethyl)	1	1	Q01705	Q01705	Neurogenic locus notch homolog protein 1 OS=Mus musculus OX=10090 GN=Notch1 PE=1 SV=3	0	2	2	1	0	1	1	1	697.298	1393.59	1393.59	-3.71899	-0.00259138	0	0	1.35148e+06	HCD (High Energy Collision Dissociation)	MS2	0	100	7.59535	2556	2556	2555	FP022820_030520_1.raw	0/0		7.44537	581.718	581.718	581.718	3.58613e-08	7.39359e-09	0	0
FALSE	Medium	PMI-Byonic	PMI-Byonic (A2)	A	2	Unambiguous	CSQPSGTCLNGGR	[R].cSQPSGTcLNGGR.[C]	C1(Carbamidomethyl); C8(Carbamidomethyl)	1	1	Q01705	Q01705	Neurogenic locus notch homolog protein 1 OS=Mus musculus OX=10090 GN=Notch1 PE=1 SV=3	0	3	3	1	0	1	1	1	465.2	1393.59	1393.59	-6.81632	-0.0031664	0	0	59875	HCD (High Energy Collision Dissociation)	MS2	15.6359	100	7.70915	2605	2605	2598	FP022820_030520_1.raw	0/0		0.0365794	76.1799	76.1799	76.1799	0.919222	0.0492152	0	0
FALSE	High	PMI-Byonic	PMI-Byonic (A2)	A	2	Unambiguous	CQDSNPCLSTPCK	[R].cQDSNPcLsTPcK.[N]	C1(Carbamidomethyl); C7(Carbamidomethyl); S9(Hex(1)Pent(1)); C12(Carbamidomethyl)	1	1	Q01705	Q01705	Neurogenic locus notch homolog protein 1 OS=Mus musculus OX=10090 GN=Notch1 PE=1 SV=3	0	2	2	1	0	1	1	1	930.866	1860.73	1860.73	-2.13492	-0.00198625	0	0	705165	HCD (High Energy Collision Dissociation)	MS2	0	100	10.1634	3659	3659	3658	FP022820_030520_1.raw	0/0		8.59467	616.83	616.83	0	2.54291e-09	7.25577e-10	0	0
FALSE	High	PMI-Byonic	PMI-Byonic (A2)	A	2	Unambiguous	CQDSNPCLSTPCK	[R].cQDSNPcLSTPcK.[N]	C1(Carbamidomethyl); C7(Carbamidomethyl); C12(Carbamidomethyl)	1	1	Q01705	Q01705	Neurogenic locus notch homolog protein 1 OS=Mus musculus OX=10090 GN=Notch1 PE=1 SV=3	0	2	2	1	0	1	1	1	523.284	1045.56	1566.63	-332608	-260.537	0	0	3686128	HCD (High Energy Collision Dissociation)	MS2	31.3026	31.5231	10.0646	3617	3617	3614	FP022820_030520_1.raw	0/0		2.66885	290.995	290.995	290.995	0.00214361	0.000101801	0	0
FALSE	Medium	PMI-Byonic	PMI-Byonic (A2)	A	2	Unambiguous	CQDSNPCLSTPCK	[R].cQDSNPcLsTPcK.[N]	C1(Carbamidomethyl); C7(Carbamidomethyl); S9(HexNAc(1)); C12(Carbamidomethyl)	1	1	Q01705	Q01705	Neurogenic locus notch homolog protein 1 OS=Mus musculus OX=10090 GN=Notch1 PE=1 SV=3	0	2	2	1	0	1	1	1	885.362	1769.72	1769.71	1.73469	0.00153495	0	0	146086	HCD (High Energy Collision Dissociation)	MS2	15.594	100	11.0133	4029	4029	4021	FP022820_030520_1.raw	0/0		0.196278	72.9365	72.9365	0	0.636389	0.0299952	0	0
FALSE	High	PMI-Byonic	PMI-Byonic (A2)	A	2	Unambiguous	CQDSNPCLSTPCK	[R].cQDSNPcLsTPcK.[N]	C1(Carbamidomethyl); C7(Carbamidomethyl); S9(Hex(1)Pent(2)); C12(Carbamidomethyl)	1	1	Q01705	Q01705	Neurogenic locus notch homolog protein 1 OS=Mus musculus OX=10090 GN=Notch1 PE=1 SV=3	0	3	3	1	0	1	1	1	664.928	1992.77	1992.77	-1.15399	-0.000766546	0	0	217219	HCD (High Energy Collision Dissociation)	MS2	8.4624	100	10.1718	3663	3663	3658	FP022820_030520_1.raw	0/0		5.89844	384.429	384.429	0	1.26347e-06	2.40838e-07	0	0
FALSE	High	PMI-Byonic	PMI-Byonic (A2)	A	2	Unambiguous	CQDSNPCLSTPCK	[R].cQDSNPcLsTPcK.[N]	C1(Carbamidomethyl); C7(Carbamidomethyl); S9(Hex(1)); C12(Carbamidomethyl)	1	1	Q01705	Q01705	Neurogenic locus notch homolog protein 1 OS=Mus musculus OX=10090 GN=Notch1 PE=1 SV=3	0	3	3	1	0	1	1	1	576.899	1728.68	1728.69	-3.38747	-0.00195196	0	0	1.49087e+06	HCD (High Energy Collision Dissociation)	MS2	0	100	10.0612	3615	3615	3614	FP022820_030520_1.raw	0/0		6.43093	527.151	527.151	0	3.70743e-07	7.61144e-08	0	0
FALSE	High	PMI-Byonic	PMI-Byonic (A2)	A	2	Unambiguous	CQDSNPCLSTPCK	[R].cQDSNPcLsTPcK.[N]	C1(Carbamidomethyl); C7(Carbamidomethyl); S9(Hex(1)Pent(1)); C12(Carbamidomethyl)	1	1	Q01705	Q01705	Neurogenic locus notch homolog protein 1 OS=Mus musculus OX=10090 GN=Notch1 PE=1 SV=3	0	3	3	1	0	1	1	1	620.913	1860.72	1860.73	-3.32301	-0.00206107	0	0	287184	HCD (High Energy Collision Dissociation)	MS2	9.09095	100	10.1955	3674	3674	3669	FP022820_030520_1.raw	0/0		2.00636	270.025	270.025	0	0.00985465	0.000470469	0	0
FALSE	High	PMI-Byonic	PMI-Byonic (A2)	A	2	Unambiguous	CQDSNPCLSTPCK	[R].cQDsNPcLSTPcK.[N]	C1(Carbamidomethyl); S4(Hex(1)); C7(Carbamidomethyl); C12(Carbamidomethyl)	1	1	Q01705	Q01705	Neurogenic locus notch homolog protein 1 OS=Mus musculus OX=10090 GN=Notch1 PE=1 SV=3	0	2	2	1	0	1	1	1	864.844	1728.68	1728.69	-3.62684	-0.00313483	0	0	509125	HCD (High Energy Collision Dissociation)	MS2	14.6666	100	10.125	3643	3643	3636	FP022820_030520_1.raw	0/0		5.03056	352.953	352.953	3.72	9.32042e-06	9.24448e-07	0	0
FALSE	High	PMI-Byonic	PMI-Byonic (A2)	A	2	Unambiguous	CQDSNPCLSTPCK	[R].cQDSNPcLsTPcK.[N]	C1(Carbamidomethyl); C7(Carbamidomethyl); S9(Hex(1)Pent(2)); C12(Carbamidomethyl)	1	1	Q01705	Q01705	Neurogenic locus notch homolog protein 1 OS=Mus musculus OX=10090 GN=Notch1 PE=1 SV=3	0	2	2	1	0	1	1	1	996.888	1992.77	1992.77	-1.94358	-0.00193655	0	0	360651	HCD (High Energy Collision Dissociation)	MS2	0	100	10.2399	3693	3693	3691	FP022820_030520_1.raw	0/0		6.40937	459.132	459.132	0	3.89608e-07	8.77278e-08	0	0
FALSE	High	PMI-Byonic	PMI-Byonic (A2)	A	2	Unambiguous	CQDSNPCLSTPCK	[R].cQDSNPcLsTPcK.[N]	C1(Carbamidomethyl); C7(Carbamidomethyl); S9(Hex(1)Pent(2)); C12(Carbamidomethyl)	1	1	Q01705	Q01705	Neurogenic locus notch homolog protein 1 OS=Mus musculus OX=10090 GN=Notch1 PE=1 SV=3	0	2	2	1	0	1	1	1	996.887	1992.77	1992.77	-2.43363	-0.00242483	0	0	3.86807e+06	HCD (High Energy Collision Dissociation)	MS2	0	100	10.112	3637	3637	3636	FP022820_030520_1.raw	0/0		12.5947	822.468	822.468	0	2.54297e-13	8.32668e-14	0	0
FALSE	High	PMI-Byonic	PMI-Byonic (A2)	A	2	Unambiguous	CQDSNPCLSTPCK	[R].cQDsNPcLSTPcK.[N]	C1(Carbamidomethyl); S4(Hex(1)); C7(Carbamidomethyl); C12(Carbamidomethyl)	1	1	Q01705	Q01705	Neurogenic locus notch homolog protein 1 OS=Mus musculus OX=10090 GN=Notch1 PE=1 SV=3	0	2	2	1	0	1	1	1	864.846	1728.68	1728.69	-1.72025	-0.00148688	0	0	83369.5	HCD (High Energy Collision Dissociation)	MS2	0	100	9.72236	3470	3470	3460	FP022820_030520_1.raw	0/0		2.39946	231.327	231.327	3.72	0.003986	0.000204937	0	0
FALSE	High	PMI-Byonic	PMI-Byonic (A2)	A	2	Unambiguous	CQDSNPCLSTPCK	[R].cQDSNPcLsTPcK.[N]	C1(Carbamidomethyl); C7(Carbamidomethyl); S9(Hex(1)Pent(2)); C12(Carbamidomethyl)	1	1	Q01705	Q01705	Neurogenic locus notch homolog protein 1 OS=Mus musculus OX=10090 GN=Notch1 PE=1 SV=3	0	3	3	1	0	1	1	1	665.261	1993.77	1992.77	499.894	0.332058	0	0	200151	HCD (High Energy Collision Dissociation)	MS2	6.58936	100	10.0507	3611	3611	3603	FP022820_030520_1.raw	0/0		3.93243	306.423	306.423	0	0.000116833	7.8582e-06	0	0
FALSE	High	PMI-Byonic	PMI-Byonic (A2)	A	2	Unambiguous	CQDSNPCLSTPCK	[R].cQDSNPcLSTPcK.[N]	C1(Carbamidomethyl); C7(Carbamidomethyl); C12(Carbamidomethyl)	1	1	Q01705	Q01705	Neurogenic locus notch homolog protein 1 OS=Mus musculus OX=10090 GN=Notch1 PE=1 SV=3	0	2	2	1	0	1	1	1	783.819	1566.63	1566.63	-3.01008	-0.00235785	0	0	270624	HCD (High Energy Collision Dissociation)	MS2	0	100	10.042	3607	3607	3603	FP022820_030520_1.raw	0/0		5.03056	347.058	347.058	347.058	9.32042e-06	8.58855e-07	0	0
FALSE	High	PMI-Byonic	PMI-Byonic (A2)	A	2	Unambiguous	CQDSNPCLSTPCK	[R].cQDSNPcLsTPcK.[N]	C1(Carbamidomethyl); C7(Carbamidomethyl); S9(Hex(1)Pent(1)); C12(Carbamidomethyl)	1	1	Q01705	Q01705	Neurogenic locus notch homolog protein 1 OS=Mus musculus OX=10090 GN=Notch1 PE=1 SV=3	0	2	2	1	0	1	1	1	930.866	1860.73	1860.73	-2.46293	-0.00229143	0	0	3.12614e+06	HCD (High Energy Collision Dissociation)	MS2	1.07431	57.5077	10.0356	3604	3604	3603	FP022820_030520_1.raw	0/0		9.79382	697.9	697.9	0	1.6076e-10	2.1926e-11	0	0
FALSE	High	PMI-Byonic	PMI-Byonic (A2)	A	2	Unambiguous	CQDSNPCLSTPCK	[R].cQDSNPcLsTPcK.[N]	C1(Carbamidomethyl); C7(Carbamidomethyl); S9(Hex(1)Pent(2)R0); C12(Carbamidomethyl)	1	1	Q01705	Q01705	Neurogenic locus notch homolog protein 1 OS=Mus musculus OX=10090 GN=Notch1 PE=1 SV=3	0	2	2	1	0	1	1	1	996.887	1992.77	1992.77	-2.67871	-0.00266902	0	0	261600	HCD (High Energy Collision Dissociation)	MS2	0	100	9.99217	3586	3586	3581	FP022820_030520_1.raw	0/0		7.59467	596.071	596.071	0	2.54291e-08	5.63915e-09	0	0
FALSE	High	PMI-Byonic	PMI-Byonic (A2)	A	2	Unambiguous	CQDSNPCLSTPCK	[R].cQDSNPcLsTPcK.[N]	C1(Carbamidomethyl); C7(Carbamidomethyl); S9(Hex(1)Pent(1)); C12(Carbamidomethyl)	1	1	Q01705	Q01705	Neurogenic locus notch homolog protein 1 OS=Mus musculus OX=10090 GN=Notch1 PE=1 SV=3	0	3	3	1	0	1	1	1	620.912	1860.72	1860.73	-3.71663	-0.00230521	0	0	2.28197e+06	HCD (High Energy Collision Dissociation)	MS2	2.58202	81.2113	9.93642	3562	3562	3559	FP022820_030520_1.raw	0/0		7.29757	563.046	563.046	0	5.03994e-08	1.17053e-08	0	0
FALSE	High	PMI-Byonic	PMI-Byonic (A2)	A	2	Unambiguous	CQDSNPCLSTPCK	[R].cQDSNPcLSTPcK.[N]	C1(Carbamidomethyl); C7(Carbamidomethyl); C12(Carbamidomethyl)	1	1	Q01705	Q01705	Neurogenic locus notch homolog protein 1 OS=Mus musculus OX=10090 GN=Notch1 PE=1 SV=3	0	3	3	1	0	1	1	1	522.881	1566.63	1566.63	-3.79785	-0.00198328	0	0	3682970	HCD (High Energy Collision Dissociation)	MS2	0	48.1981	9.93457	3561	3561	3559	FP022820_030520_1.raw	0/0		6.08248	524.099	524.099	524.099	8.27031e-07	1.6668e-07	0	0
FALSE	High	PMI-Byonic	PMI-Byonic (A2)	A	2	Unambiguous	CQDSNPCLSTPCK	[R].cQDSNPcLsTPcK.[N]	C1(Carbamidomethyl); C7(Carbamidomethyl); S9(Hex(1)Pent(1)); C12(Carbamidomethyl)	1	1	Q01705	Q01705	Neurogenic locus notch homolog protein 1 OS=Mus musculus OX=10090 GN=Notch1 PE=1 SV=3	0	3	3	1	0	1	1	1	620.913	1860.72	1860.73	-3.2246	-0.00200004	0	0	671177	HCD (High Energy Collision Dissociation)	MS2	7.3272	100	10.0709	3620	3620	3614	FP022820_030520_1.raw	0/0		6.19939	496.277	496.277	1.13687e-13	6.3184e-07	1.29726e-07	0	0
FALSE	High	PMI-Byonic	PMI-Byonic (A2)	A	2	Unambiguous	CQDSNPCLSTPCK	[R].cQDSNPcLsTPcK.[N]	C1(Carbamidomethyl); C7(Carbamidomethyl); S9(Hex(1)); C12(Carbamidomethyl)	1	1	Q01705	Q01705	Neurogenic locus notch homolog protein 1 OS=Mus musculus OX=10090 GN=Notch1 PE=1 SV=3	0	3	3	1	0	1	1	1	576.898	1728.68	1728.69	-4.023	-0.00231817	0	0	3329046	HCD (High Energy Collision Dissociation)	MS2	1.58903	68.5603	9.93327	3560	3560	3559	FP022820_030520_1.raw	0/0		6.08248	544.456	544.456	0	8.27031e-07	1.59579e-07	0	0
FALSE	High	PMI-Byonic	PMI-Byonic (A2)	A	2	Unambiguous	CQDSNPCLSTPCK	[R].cQDSNPcLsTPcK.[N]	C1(Carbamidomethyl); C7(Carbamidomethyl); S9(Hex(1)Pent(1)); C12(Carbamidomethyl)	1	1	Q01705	Q01705	Neurogenic locus notch homolog protein 1 OS=Mus musculus OX=10090 GN=Notch1 PE=1 SV=3	0	2	2	1	0	1	1	1	930.866	1860.72	1860.73	-2.92216	-0.00271867	0	0	15763699	HCD (High Energy Collision Dissociation)	MS2	0.115813	20.6179	9.90846	3549	3549	3548	FP022820_030520_1.raw	0/0		12.7939	824.823	824.823	0	1.6073e-13	4.90615e-14	0	0
FALSE	High	PMI-Byonic	PMI-Byonic (A2)	A	2	Unambiguous	CQDSNPCLSTPCK	[R].cQDSNPcLsTPcK.[N]	C1(Carbamidomethyl); C7(Carbamidomethyl); S9(Hex(1)); C12(Carbamidomethyl)	1	1	Q01705	Q01705	Neurogenic locus notch homolog protein 1 OS=Mus musculus OX=10090 GN=Notch1 PE=1 SV=3	0	2	2	1	0	1	1	1	864.845	1728.68	1728.69	-2.28516	-0.00197517	0	0	224192	HCD (High Energy Collision Dissociation)	MS2	0	100	9.83805	3519	3519	3515	FP022820_030520_1.raw	0/0		4.2295	302.251	302.251	0	5.89517e-05	3.06098e-06	0	0
FALSE	High	PMI-Byonic	PMI-Byonic (A2)	A	2	Unambiguous	CQDSNPCLSTPCK	[R].cQDSNPcLStPcK.[N]	C1(Carbamidomethyl); C7(Carbamidomethyl); T10(Hex(1)Pent(1)); C12(Carbamidomethyl)	1	1	Q01705	Q01705	Neurogenic locus notch homolog protein 1 OS=Mus musculus OX=10090 GN=Notch1 PE=1 SV=3	0	3	3	1	0	1	1	1	620.913	1860.72	1860.73	-3.32301	-0.00206107	0	0	96830.6	HCD (High Energy Collision Dissociation)	MS2	0	100	9.81881	3511	3511	3504	FP022820_030520_1.raw	0/0		1.89073	264.365	264.365	5.68434e-14	0.0128608	0.000656704	0	0
FALSE	High	PMI-Byonic	PMI-Byonic (A2)	A	2	Unambiguous	CQDSNPCLSTPCK	[R].cQDSNPcLSTPcK.[N]	C1(Carbamidomethyl); C7(Carbamidomethyl); C12(Carbamidomethyl)	1	1	Q01705	Q01705	Neurogenic locus notch homolog protein 1 OS=Mus musculus OX=10090 GN=Notch1 PE=1 SV=3	0	3	3	1	0	1	1	1	522.881	1566.63	1566.63	-4.616	-0.00241053	0	0	186330	HCD (High Energy Collision Dissociation)	MS2	8.73075	100	9.81664	3510	3510	3504	FP022820_030520_1.raw	0/0		2.50357	314.053	314.053	314.053	0.00313636	0.000166101	0	0
FALSE	High	PMI-Byonic	PMI-Byonic (A2)	A	2	Unambiguous	CQDSNPCLSTPCK	[R].cQDSNPcLsTPcK.[N]	C1(Carbamidomethyl); C7(Carbamidomethyl); S9(Hex(1)); C12(Carbamidomethyl)	1	1	Q01705	Q01705	Neurogenic locus notch homolog protein 1 OS=Mus musculus OX=10090 GN=Notch1 PE=1 SV=3	0	3	3	1	0	1	1	1	576.898	1728.68	1728.69	-3.70523	-0.00213506	0	0	196892	HCD (High Energy Collision Dissociation)	MS2	12.3367	100	9.81234	3508	3508	3504	FP022820_030520_1.raw	0/0		4.08731	320.328	320.328	0	8.17888e-05	4.14806e-06	0	0
FALSE	High	PMI-Byonic	PMI-Byonic (A2)	A	2	Unambiguous	CQDSNPCLSTPCK	[R].cQDSNPcLsTPcK.[N]	C1(Carbamidomethyl); C7(Carbamidomethyl); S9(Hex(1)Pent(1)R0); C12(Carbamidomethyl)	1	1	Q01705	Q01705	Neurogenic locus notch homolog protein 1 OS=Mus musculus OX=10090 GN=Notch1 PE=1 SV=3	0	2	2	1	0	1	1	1	930.867	1860.73	1860.73	-1.15103	-0.00107087	0	0	234502	HCD (High Energy Collision Dissociation)	MS2	0	100	9.78662	3497	3497	3493	FP022820_030520_1.raw	0/0		6.69564	485.948	485.948	5.68434e-14	2.01539e-07	3.364e-08	0	0
FALSE	High	PMI-Byonic	PMI-Byonic (A2)	A	2	Unambiguous	CQDSNPCLSTPCK	[R].cQDSNPcLSTPcK.[N]	C1(Carbamidomethyl); C7(Carbamidomethyl); C12(Carbamidomethyl)	1	1	Q01705	Q01705	Neurogenic locus notch homolog protein 1 OS=Mus musculus OX=10090 GN=Notch1 PE=1 SV=3	0	2	2	1	0	1	1	1	783.819	1566.63	1566.63	-2.69841	-0.00211371	0	0	660872	HCD (High Energy Collision Dissociation)	MS2	0	100	9.91225	3551	3551	3548	FP022820_030520_1.raw	0/0		7.79382	561.475	561.475	561.475	1.6076e-08	3.91625e-09	0	0
FALSE	High	PMI-Byonic	PMI-Byonic (A2)	A	2	Unambiguous	CQDSNPCLSTPCK	[R].cQDSNPcLsTPcK.[N]	C1(Carbamidomethyl); C7(Carbamidomethyl); S9(Hex(1)Pent(1)); C12(Carbamidomethyl)	1	1	Q01705	Q01705	Neurogenic locus notch homolog protein 1 OS=Mus musculus OX=10090 GN=Notch1 PE=1 SV=3	0	2	2	1	0	1	1	1	930.866	1860.72	1860.73	-2.79095	-0.0025966	0	0	233084	HCD (High Energy Collision Dissociation)	MS2	0	100	10.2915	3715	3715	3713	FP022820_030520_1.raw	0/0		4.25755	289.828	289.828	0	5.52655e-05	2.65002e-06	0	0
FALSE	High	PMI-Byonic	PMI-Byonic (A2)	A	2	Unambiguous	NGGTCDLLTLTEYK	[R].NGGtcDLLTLTEYK.[C]	T4(Fuc(1)); C5(Carbamidomethyl)	1	1	Q01705	Q01705	Neurogenic locus notch homolog protein 1 OS=Mus musculus OX=10090 GN=Notch1 PE=1 SV=3	0	2	2	1	0	1	1	1	866.404	1731.8	1730.82	569.256	0.492638	0	0	65195.1	HCD (High Energy Collision Dissociation)	MS2	5.62708	100	20.9131	8248	8248	8244	FP022820_030520_1.raw	0/0		1.22285	44.4784	44.4784	6.4	0.0598623	0.00331229	0	0
FALSE	High	PMI-Byonic	PMI-Byonic (A2)	A	2	Unambiguous	NGGTCDLLTLTEYK	[R].NGGTcDLLtLTEYK.[C]	C5(Carbamidomethyl); T9(Fuc(1))	1	1	Q01705	Q01705	Neurogenic locus notch homolog protein 1 OS=Mus musculus OX=10090 GN=Notch1 PE=1 SV=3	0	3	3	1	0	1	1	1	577.608	1730.81	1730.82	-3.33043	-0.00192145	0	0	571241	HCD (High Energy Collision Dissociation)	MS2	5.02382	100	18.8837	7391	7391	7386	FP022820_030520_1.raw	0/0		6.43093	527.096	527.096	0	3.70743e-07	7.99408e-08	0	0
FALSE	Medium	PMI-Byonic	PMI-Byonic (A2)	A	2	Unambiguous	NGGTCDLLTLTEYK	[R].NGGtcDLLTLTEYK.[C]	T4(Fuc(1)); C5(Carbamidomethyl)	1	1	Q01705	Q01705	Neurogenic locus notch homolog protein 1 OS=Mus musculus OX=10090 GN=Notch1 PE=1 SV=3	0	2	2	1	0	1	1	1	865.914	1730.82	1730.82	2.77798	0.00240408	0	0	49307.3	HCD (High Energy Collision Dissociation)	MS2	27.2659	100	19.663	7722	7722	7716	FP022820_030520_1.raw	0/0		0.691691	150.01	150.01	6.4	0.20338	0.0114678	0	0
FALSE	High	PMI-Byonic	PMI-Byonic (A2)	A	2	Unambiguous	NGGTCDLLTLTEYK	[R].NGGtcDLLTLTEYK.[C]	T4(HexNAc(1)); C5(Carbamidomethyl)	1	1	Q01705	Q01705	Neurogenic locus notch homolog protein 1 OS=Mus musculus OX=10090 GN=Notch1 PE=1 SV=3	0	2	2	1	0	1	1	1	894.422	1787.84	1787.84	-0.0302065	-2.70022e-05	0	0	623853	HCD (High Energy Collision Dissociation)	MS2	0	100	19.55	7674	7674	7672	FP022820_030520_1.raw	0/0		4.01775	323.953	323.953	6.4	9.59943e-05	7.10143e-06	0	0
FALSE	High	PMI-Byonic	PMI-Byonic (A2)	A	2	Unambiguous	NGGTCDLLTLTEYK	[R].NGGtcDLLTLTEYK.[C]	T4(Fuc(1)); C5(Carbamidomethyl)	1	1	Q01705	Q01705	Neurogenic locus notch homolog protein 1 OS=Mus musculus OX=10090 GN=Notch1 PE=1 SV=3	0	2	2	1	0	1	1	1	865.911	1730.81	1730.82	-0.53682	-0.000464568	0	0	84877.5	HCD (High Energy Collision Dissociation)	MS2	20.1963	100	19.5327	7667	7667	7661	FP022820_030520_1.raw	0/0		2.86946	243.752	243.752	6.4	0.00135064	7.93389e-05	0	0
FALSE	High	PMI-Byonic	PMI-Byonic (A2)	A	2	Unambiguous	NGGTCDLLTLTEYK	[R].NGGtcDLLTLTEYK.[C]	T4(HexNAc(1)); C5(Carbamidomethyl)	1	1	Q01705	Q01705	Neurogenic locus notch homolog protein 1 OS=Mus musculus OX=10090 GN=Notch1 PE=1 SV=3	0	2	2	1	0	1	1	1	894.42	1787.83	1787.84	-1.87372	-0.00167495	0	0	260133	HCD (High Energy Collision Dissociation)	MS2	0	100	19.4244	7621	7621	7617	FP022820_030520_1.raw	0/0		3.72941	274.598	274.598	6.4	0.000186463	1.38862e-05	0	0
FALSE	High	PMI-Byonic	PMI-Byonic (A2)	A	2	Unambiguous	NGGTCDLLTLTEYK	[R].NGGtcDLLTLTEYK.[C]	T4(Fuc(1)); C5(Carbamidomethyl)	1	1	Q01705	Q01705	Neurogenic locus notch homolog protein 1 OS=Mus musculus OX=10090 GN=Notch1 PE=1 SV=3	0	2	2	1	0	1	1	1	865.91	1730.81	1730.82	-1.52421	-0.00131906	0	0	175989	HCD (High Energy Collision Dissociation)	MS2	5.26729	100	19.3748	7600	7600	7595	FP022820_030520_1.raw	0/0		6.19553	397.057	397.057	4.05508	6.37485e-07	1.40947e-07	0	0
FALSE	Medium	PMI-Byonic	PMI-Byonic (A2)	A	2	Unambiguous	NGGTCDLLTLTEYK	[R].NGGtcDLLTLTEYK.[C]	T4(Fuc(1)); C5(Carbamidomethyl)	1	1	Q01705	Q01705	Neurogenic locus notch homolog protein 1 OS=Mus musculus OX=10090 GN=Notch1 PE=1 SV=3	0	2	2	1	0	1	1	1	866.976	1732.94	1730.82	1230.24	1.06466	0	0	421657	HCD (High Energy Collision Dissociation)	MS2	36.9433	100	19.3181	7576	7576	7573	FP022820_030520_1.raw	0/0		0.595203	118.696	118.696	6.4	0.253979	0.0153669	0	0
FALSE	High	PMI-Byonic	PMI-Byonic (A2)	A	2	Unambiguous	NGGTCDLLTLTEYK	[R].NGGtcDLLTLTEYK.[C]	T4(Fuc(1)); C5(Carbamidomethyl)	1	1	Q01705	Q01705	Neurogenic locus notch homolog protein 1 OS=Mus musculus OX=10090 GN=Notch1 PE=1 SV=3	0	2	2	1	0	1	1	1	866.976	1732.94	1730.82	1230.1	1.06454	0	0	2408097	HCD (High Energy Collision Dissociation)	MS2	14.3473	60.4109	19.1885	7521	7521	7518	FP022820_030520_1.raw	0/0		0.781699	55.5023	55.5023	7.64513	0.165311	0.00894003	0	0
FALSE	High	PMI-Byonic	PMI-Byonic (A2)	A	2	Unambiguous	NGGTCDLLTLTEYK	[R].NGGtcDLLTLTEYK.[C]	T4(Fuc(1)); C5(Carbamidomethyl)	1	1	Q01705	Q01705	Neurogenic locus notch homolog protein 1 OS=Mus musculus OX=10090 GN=Notch1 PE=1 SV=3	0	2	2	1	0	1	1	1	866.976	1732.94	1730.82	1230.31	1.06472	0	0	417415	HCD (High Energy Collision Dissociation)	MS2	39.0544	100	19.1478	7504	7504	7496	FP022820_030520_1.raw	0/0		1.09826	104.684	104.684	6.4	0.0797516	0.00435628	0	0
FALSE	High	PMI-Byonic	PMI-Byonic (A2)	A	2	Unambiguous	NGGTCDLLTLTEYK	[R].NGGTcDLLtLTEYK.[C]	C5(Carbamidomethyl); T9(Fuc(1))	1	1	Q01705	Q01705	Neurogenic locus notch homolog protein 1 OS=Mus musculus OX=10090 GN=Notch1 PE=1 SV=3	0	2	2	1	0	1	1	1	865.91	1730.81	1730.82	-1.80632	-0.0015632	0	0	1.75418e+06	HCD (High Energy Collision Dissociation)	MS2	0	79.0639	19.0831	7476	7476	7474	FP022820_030520_1.raw	0/0		7.59467	590.717	590.717	0	2.54291e-08	6.09938e-09	0	0
FALSE	High	PMI-Byonic	PMI-Byonic (A2)	A	2	Unambiguous	NGGTCDLLTLTEYK	[R].NGGtcDLLTLTEYK.[C]	T4(Fuc(1)); C5(Carbamidomethyl)	1	1	Q01705	Q01705	Neurogenic locus notch homolog protein 1 OS=Mus musculus OX=10090 GN=Notch1 PE=1 SV=3	0	3	3	1	0	1	1	1	577.608	1730.81	1730.82	-2.80147	-0.00161628	0	0	233489	HCD (High Energy Collision Dissociation)	MS2	2.91524	100	19.0128	7446	7446	7441	FP022820_030520_1.raw	0/0		1.5435	151.588	151.588	6.4	0.0286091	0.00140477	0	0
FALSE	High	PMI-Byonic	PMI-Byonic (A2)	A	2	Unambiguous	NGGTCDLLTLTEYK	[R].NGGTcDLLTLTEYK.[C]	C5(Carbamidomethyl)	1	1	Q01705	Q01705	Neurogenic locus notch homolog protein 1 OS=Mus musculus OX=10090 GN=Notch1 PE=1 SV=3	0	2	2	1	0	1	1	1	792.882	1584.76	1584.76	-0.248185	-0.000196657	0	0	82461.4	HCD (High Energy Collision Dissociation)	MS2	0	100	18.7594	7338	7338	7331	FP022820_030520_1.raw	0/0		5.90228	485.542	485.542	485.542	1.25234e-06	2.09962e-07	0	0
FALSE	High	PMI-Byonic	PMI-Byonic (A2)	A	2	Unambiguous	NGGTCDLLTLTEYK	[R].NGGTcDLLtLTEYK.[C]	C5(Carbamidomethyl); T9(Fuc(1))	1	1	Q01705	Q01705	Neurogenic locus notch homolog protein 1 OS=Mus musculus OX=10090 GN=Notch1 PE=1 SV=3	0	2	2	1	0	1	1	1	865.909	1730.81	1730.82	-2.72318	-0.00235666	0	0	511614	HCD (High Energy Collision Dissociation)	MS2	0	100	18.832	7369	7369	7364	FP022820_030520_1.raw	0/0		8.79382	616.101	616.101	0	1.6076e-09	5.11885e-10	0	0
FALSE	High	PMI-Byonic	PMI-Byonic (A2)	A	2	Unambiguous	NGGTCDLLTLTEYK	[R].NGGTcDLLTLTEYK.[C]	C5(Carbamidomethyl)	1	1	Q01705	Q01705	Neurogenic locus notch homolog protein 1 OS=Mus musculus OX=10090 GN=Notch1 PE=1 SV=3	0	2	2	1	0	1	1	1	792.88	1584.75	1584.76	-2.55902	-0.00202771	0	0	1.52227e+06	HCD (High Energy Collision Dissociation)	MS2	20.6574	78.4766	18.9568	7422	7422	7419	FP022820_030520_1.raw	0/0		6.92717	545.111	545.111	545.111	1.18257e-07	2.28308e-08	0	0
FALSE	High	PMI-Byonic	PMI-Byonic (A2)	A	2	Unambiguous	NGGTCDLLTLTEYK	[R].NGGTcDLLtLTEYK.[C]	C5(Carbamidomethyl); T9(Fuc(1))	1	1	Q01705	Q01705	Neurogenic locus notch homolog protein 1 OS=Mus musculus OX=10090 GN=Notch1 PE=1 SV=3	0	2	2	1	0	1	1	1	865.91	1730.81	1730.82	-1.45368	-0.00125803	0	0	23007164	HCD (High Energy Collision Dissociation)	MS2	0.167226	7.24482	18.9528	7420	7420	7419	FP022820_030520_1.raw	0/0		6.72802	550.381	550.381	0	1.87059e-07	2.81351e-08	0	0
FALSE	High	PMI-Byonic	PMI-Byonic (A2)	A	2	Unambiguous	SCQQADPCASNPCANGGQCLPFESSYICR	[K].ScQQADPcASNPcANGGQcLPFESSYIcR.[C]	C2(Carbamidomethyl); C8(Carbamidomethyl); C13(Carbamidomethyl); C19(Carbamidomethyl); C28(Carbamidomethyl)	1	1	Q01705	Q01705	Neurogenic locus notch homolog protein 1 OS=Mus musculus OX=10090 GN=Notch1 PE=1 SV=3	0	4	4	1	0	1	1	1	834.338	3334.33	3334.34	-3.79797	-0.00316594	0	0	87676.5	HCD (High Energy Collision Dissociation)	MS2	0	100	18.2739	7132	7132	7122	FP022820_030520_1.raw	0/0		1.70809	358.508	358.508	358.508	0.0195843	0.000893049	0	0
FALSE	High	PMI-Byonic	PMI-Byonic (A2)	A	2	Unambiguous	SCQQADPCASNPCANGGQCLPFESSYICR	[K].scQQADPcASNPcANGGQcLPFESSYIcR.[C]	S1(Hex(1)Pent(1)); C2(Carbamidomethyl); C8(Carbamidomethyl); C13(Carbamidomethyl); C19(Carbamidomethyl); C28(Carbamidomethyl)	1	1	Q01705	Q01705	Neurogenic locus notch homolog protein 1 OS=Mus musculus OX=10090 GN=Notch1 PE=1 SV=3	0	3	3	1	0	1	1	1	1210.15	3628.43	3628.44	-2.2555	-0.00272799	0	0	85930.1	HCD (High Energy Collision Dissociation)	MS2	0	100	18.4915	7224	7224	7221	FP022820_030520_1.raw	0/0		2.52727	202.047	202.047	0.12	0.00296984	0.000148932	0	0
FALSE	High	PMI-Byonic	PMI-Byonic (A2)	A	2	Unambiguous	SCQQADPCASNPCANGGQCLPFESSYICR	[K].ScQQADPcASNPcANGGQcLPFESSYIcR.[C]	C2(Carbamidomethyl); C8(Carbamidomethyl); C13(Carbamidomethyl); C19(Carbamidomethyl); C28(Carbamidomethyl)	1	1	Q01705	Q01705	Neurogenic locus notch homolog protein 1 OS=Mus musculus OX=10090 GN=Notch1 PE=1 SV=3	0	3	3	1	0	1	1	1	1112.12	3334.34	3334.34	-1.39599	-0.00155156	0	0	123444	HCD (High Energy Collision Dissociation)	MS2	9.74385	100	18.3735	7174	7174	7166	FP022820_030520_1.raw	0/0		2.4974	70.8194	70.8194	70.8194	0.0031813	0.000183331	0	0
FALSE	High	PMI-Byonic	PMI-Byonic (A2)	A	2	Unambiguous	SCQQADPCASNPCANGGQCLPFESSYICR	[K].ScQQADPcAsNPcANGGQcLPFESSYIcR.[C]	C2(Carbamidomethyl); C8(Carbamidomethyl); S10(Hex(1)Pent(1)); C13(Carbamidomethyl); C19(Carbamidomethyl); C28(Carbamidomethyl)	1	1	Q01705	Q01705	Neurogenic locus notch homolog protein 1 OS=Mus musculus OX=10090 GN=Notch1 PE=1 SV=3	0	4	4	1	0	1	1	1	907.865	3628.44	3628.44	-0.627542	-0.000569249	0	0	355772	HCD (High Energy Collision Dissociation)	MS2	0	100	18.3604	7168	7168	7166	FP022820_030520_1.raw	0/0		5.30768	581.232	581.232	2.4	4.92403e-06	6.18057e-07	0	0
FALSE	High	PMI-Byonic	PMI-Byonic (A2)	A	2	Unambiguous	SCQQADPCASNPCANGGQCLPFESSYICR	[K].ScQQADPcAsNPcANGGQcLPFESSYIcR.[C]	C2(Carbamidomethyl); C8(Carbamidomethyl); S10(Hex(1)Pent(1)); C13(Carbamidomethyl); C19(Carbamidomethyl); C28(Carbamidomethyl)	1	1	Q01705	Q01705	Neurogenic locus notch homolog protein 1 OS=Mus musculus OX=10090 GN=Notch1 PE=1 SV=3	0	3	3	1	0	1	1	1	1210.15	3628.44	3628.44	0.46955	0.000567912	0	0	593939	HCD (High Energy Collision Dissociation)	MS2	0	100	18.3583	7167	7167	7166	FP022820_030520_1.raw	0/0		10.9727	830.64	830.64	2.4	1.06477e-11	1.59245e-12	0	0
FALSE	High	PMI-Byonic	PMI-Byonic (A2)	A	2	Unambiguous	SCQQADPCASNPCANGGQCLPFESSYICR	[K].ScQQADPcAsNPcANGGQcLPFESSYIcR.[C]	C2(Carbamidomethyl); C8(Carbamidomethyl); S10(Hex(1)Pent(2)); C13(Carbamidomethyl); C19(Carbamidomethyl); C28(Carbamidomethyl)	1	1	Q01705	Q01705	Neurogenic locus notch homolog protein 1 OS=Mus musculus OX=10090 GN=Notch1 PE=1 SV=3	0	3	3	1	0	1	1	1	1254.5	3761.49	3760.48	269.097	0.337312	0	0	124988	HCD (High Energy Collision Dissociation)	MS2	19.8501	100	18.1697	7088	7088	7078	FP022820_030520_1.raw	0/0		1.84738	261.433	261.433	2.4	0.0142109	0.000794153	0	0
FALSE	High	PMI-Byonic	PMI-Byonic (A2)	A	2	Unambiguous	SCQQADPCASNPCANGGQCLPFESSYICR	[K].ScQQADPcAsNPcANGGQcLPFESSYIcR.[C]	C2(Carbamidomethyl); C8(Carbamidomethyl); S10(Hex(1)Pent(1)); C13(Carbamidomethyl); C19(Carbamidomethyl); C28(Carbamidomethyl)	1	1	Q01705	Q01705	Neurogenic locus notch homolog protein 1 OS=Mus musculus OX=10090 GN=Notch1 PE=1 SV=3	0	3	3	1	0	1	1	1	1210.15	3628.44	3628.44	-0.438801	-0.000530721	0	0	275330	HCD (High Energy Collision Dissociation)	MS2	0	100	18.2327	7114	7114	7111	FP022820_030520_1.raw	0/0		6.97275	648.02	648.02	2.4	1.06477e-07	1.61592e-08	0	0
FALSE	High	PMI-Byonic	PMI-Byonic (A2)	A	2	Unambiguous	SCQQADPCASNPCANGGQCLPFESSYICR	[K].ScQQADPcAsNPcANGGQcLPFESSYIcR.[C]	C2(Carbamidomethyl); C8(Carbamidomethyl); S10(Hex(1)Pent(1)); C13(Carbamidomethyl); C19(Carbamidomethyl); C28(Carbamidomethyl)	1	1	Q01705	Q01705	Neurogenic locus notch homolog protein 1 OS=Mus musculus OX=10090 GN=Notch1 PE=1 SV=3	0	4	4	1	0	1	1	1	907.862	3628.43	3628.44	-3.31895	-0.00301066	0	0	100941	HCD (High Energy Collision Dissociation)	MS2	5.42395	100	18.2349	7115	7115	7111	FP022820_030520_1.raw	0/0		4.12241	447.198	447.198	2.4	7.54376e-05	3.58545e-06	0	0
FALSE	High	PMI-Byonic	PMI-Byonic (A2)	A	2	Unambiguous	SCQQADPCASNPCANGGQCLPFESSYICR	[K].ScQQADPcAsNPcANGGQcLPFESSYIcR.[C]	C2(Carbamidomethyl); C8(Carbamidomethyl); S10(Hex(1)Pent(2)); C13(Carbamidomethyl); C19(Carbamidomethyl); C28(Carbamidomethyl)	1	1	Q01705	Q01705	Neurogenic locus notch homolog protein 1 OS=Mus musculus OX=10090 GN=Notch1 PE=1 SV=3	0	4	4	1	0	1	1	1	940.874	3760.48	3760.48	-1.58538	-0.00149044	0	0	152492	HCD (High Energy Collision Dissociation)	MS2	0	100	18.324	7153	7153	7144	FP022820_030520_1.raw	0/0		4.71662	419.671	419.671	2.4	1.92036e-05	1.13825e-06	0	0
FALSE	High	PMI-Byonic	PMI-Byonic (A2)	A	2	Unambiguous	SCQQADPCASNPCANGGQCLPFESSYICR	[K].ScQQADPcASNPcANGGQcLPFESSYIcR.[C]	C2(Carbamidomethyl); C8(Carbamidomethyl); C13(Carbamidomethyl); C19(Carbamidomethyl); C28(Carbamidomethyl)	1	1	Q01705	Q01705	Neurogenic locus notch homolog protein 1 OS=Mus musculus OX=10090 GN=Notch1 PE=1 SV=3	0	3	3	1	0	1	1	1	1112.12	3334.35	3334.34	2.33823	0.00259883	0	0	67607.5	HCD (High Energy Collision Dissociation)	MS2	0	100	18.248	7121	7121	7111	FP022820_030520_1.raw	0/0		3.42913	281.417	281.417	281.417	0.000372284	2.31902e-05	0	0
FALSE	High	PMI-Byonic	PMI-Byonic (A2)	A	2	Unambiguous	SCQQADPCASNPCANGGQCLPFESSYICR	[K].ScQQADPcAsNPcANGGQcLPFESSYIcR.[C]	C2(Carbamidomethyl); C8(Carbamidomethyl); S10(Hex(1)Pent(2)); C13(Carbamidomethyl); C19(Carbamidomethyl); C28(Carbamidomethyl)	1	1	Q01705	Q01705	Neurogenic locus notch homolog protein 1 OS=Mus musculus OX=10090 GN=Notch1 PE=1 SV=3	0	3	3	1	0	1	1	1	1254.17	3760.49	3760.48	1.19365	0.00149623	0	0	316613	HCD (High Energy Collision Dissociation)	MS2	1.0211	100	18.283	7135	7135	7133	FP022820_030520_1.raw	0/0		6.97275	632.087	632.087	2.4	1.06477e-07	1.7772e-08	0	0
FALSE	High	PMI-Byonic	PMI-Byonic (A2)	A	2	Unambiguous	SCQQADPCASNPCANGGQCLPFESSYICR	[K].ScQQADPcAsNPcANGGQcLPFESSYIcR.[C]	C2(Carbamidomethyl); C8(Carbamidomethyl); S10(Hex(1)); C13(Carbamidomethyl); C19(Carbamidomethyl); C28(Carbamidomethyl)	1	1	Q01705	Q01705	Neurogenic locus notch homolog protein 1 OS=Mus musculus OX=10090 GN=Notch1 PE=1 SV=3	0	3	3	1	0	1	1	1	1166.8	3498.4	3496.4	573.035	0.667852	0	0	118663	HCD (High Energy Collision Dissociation)	MS2	45.8728	100	18.2565	7124	7124	7122	FP022820_030520_1.raw	0/0		2.99044	341.079	341.079	3.6	0.00102225	5.72997e-05	0	0
FALSE	High	PMI-Byonic	PMI-Byonic (A2)	A	2	Unambiguous	SCQQADPCASNPCANGGQCLPFESSYICR	[K].ScQQADPcAsNPcANGGQcLPFESSYIcR.[C]	C2(Carbamidomethyl); C8(Carbamidomethyl); S10(Hex(1)Pent(2)); C13(Carbamidomethyl); C19(Carbamidomethyl); C28(Carbamidomethyl)	1	1	Q01705	Q01705	Neurogenic locus notch homolog protein 1 OS=Mus musculus OX=10090 GN=Notch1 PE=1 SV=3	0	4	4	1	0	1	1	1	940.877	3760.49	3760.48	1.66076	0.00156131	0	0	103686	HCD (High Energy Collision Dissociation)	MS2	0	100	18.1808	7092	7092	7089	FP022820_030520_1.raw	0/0		5.03524	543.696	543.696	2.4	9.22053e-06	7.92228e-07	0	0
FALSE	High	PMI-Byonic	PMI-Byonic (A2)	A	2	Unambiguous	CPPGFHGPTCR	[R].cPPGFHGPTcR.[Q]	C1(Carbamidomethyl); C10(Carbamidomethyl)	1	1	Q01705	Q01705	Neurogenic locus notch homolog protein 1 OS=Mus musculus OX=10090 GN=Notch1 PE=1 SV=3	0	2	2	1	0	1	1	1	429.736	858.465	1285.56	-332223	-213.546	0	0	733781	HCD (High Energy Collision Dissociation)	MS2	35.4607	100	9.60384	3419	3419	3416	FP022820_030520_1.raw	0/0		1.01423	134.967	134.967	134.967	0.0967774	0.00601626	0	0
FALSE	High	PMI-Byonic	PMI-Byonic (A2)	A	2	Unambiguous	CPPGFHGPTCR	[R].cPPGFHGPTcR.[Q]	C1(Carbamidomethyl); C10(Carbamidomethyl)	1	1	Q01705	Q01705	Neurogenic locus notch homolog protein 1 OS=Mus musculus OX=10090 GN=Notch1 PE=1 SV=3	0	3	3	1	0	1	1	1	429.188	1285.55	1285.56	-4.49512	-0.00192624	0	0	1.00179e+06	HCD (High Energy Collision Dissociation)	MS2	19.7102	100	9.21977	3254	3254	3251	FP022820_030520_1.raw	0/0		6.25505	518.789	518.789	518.789	5.55843e-07	1.18932e-07	0	0
FALSE	High	PMI-Byonic	PMI-Byonic (A2)	A	2	Unambiguous	CPPGFHGPTCR	[R].cPPGFHGPTcR.[Q]	C1(Carbamidomethyl); C10(Carbamidomethyl)	1	1	Q01705	Q01705	Neurogenic locus notch homolog protein 1 OS=Mus musculus OX=10090 GN=Notch1 PE=1 SV=3	0	3	3	1	0	1	1	1	429.188	1285.55	1285.56	-4.35269	-0.00186521	0	0	313490	HCD (High Energy Collision Dissociation)	MS2	38.5695	100	8.24741	2833	2833	2827	FP022820_030520_1.raw	0/0		6.25505	499.499	499.499	499.499	5.55843e-07	1.13792e-07	0	0
FALSE	High	PMI-Byonic	PMI-Byonic (A2)	A	2	Unambiguous	CPPGFHGPTCR	[R].cPPGFHGPTcR.[Q]	C1(Carbamidomethyl); C10(Carbamidomethyl)	1	1	Q01705	Q01705	Neurogenic locus notch homolog protein 1 OS=Mus musculus OX=10090 GN=Notch1 PE=1 SV=3	0	2	2	1	0	1	1	1	643.278	1285.55	1285.56	-6.28881	-0.00404231	0	0	117285	HCD (High Energy Collision Dissociation)	MS2	0	100	8.30794	2859	2859	2849	FP022820_030520_1.raw	0/0		2.19799	359.665	359.665	359.665	0.00633891	0.000379927	0	0
FALSE	High	PMI-Byonic	PMI-Byonic (A2)	A	2	Unambiguous	CPPGFHGPTCR	[R].cPPGFHGPTcR.[Q]	C1(Carbamidomethyl); C10(Carbamidomethyl)	1	1	Q01705	Q01705	Neurogenic locus notch homolog protein 1 OS=Mus musculus OX=10090 GN=Notch1 PE=1 SV=3	0	3	3	1	0	1	1	1	429.188	1285.55	1285.56	-4.8512	-0.00207883	0	0	4.77639e+06	HCD (High Energy Collision Dissociation)	MS2	6.22189	39.1197	8.36459	2883	2883	2882	FP022820_030520_1.raw	0/0		8.35323	633.165	588.305	588.305	4.43374e-09	1.06727e-09	0	0
FALSE	High	PMI-Byonic	PMI-Byonic (A2)	A	2	Unambiguous	CPPGFHGPTCR	[R].cPPGFHGPTcR.[Q]	C1(Carbamidomethyl); C10(Carbamidomethyl)	1	1	Q01705	Q01705	Neurogenic locus notch homolog protein 1 OS=Mus musculus OX=10090 GN=Notch1 PE=1 SV=3	0	2	2	1	0	1	1	1	643.279	1285.55	1285.56	-4.57961	-0.00294368	0	0	418242	HCD (High Energy Collision Dissociation)	MS2	0	100	8.41484	2905	2905	2904	FP022820_030520_1.raw	0/0		6.06558	531.642	531.642	531.642	8.59839e-07	1.73976e-07	0	0
FALSE	High	PMI-Byonic	PMI-Byonic (A2)	A	2	Unambiguous	CPPGFHGPTCR	[R].cPPGFHGPTcR.[Q]	C1(Carbamidomethyl); C10(Carbamidomethyl)	1	1	Q01705	Q01705	Neurogenic locus notch homolog protein 1 OS=Mus musculus OX=10090 GN=Notch1 PE=1 SV=3	0	3	3	1	0	1	1	1	429.189	1285.55	1285.56	-4.06782	-0.00174314	0	0	16398364	HCD (High Energy Collision Dissociation)	MS2	1.72964	11.8738	8.48852	2937	2937	2936	FP022820_030520_1.raw	0/0		7.35323	588.305	557.273	557.273	4.43374e-08	8.78532e-09	0	0
FALSE	High	PMI-Byonic	PMI-Byonic (A2)	A	2	Unambiguous	CPPGFHGPTCR	[R].cPPGFHGPTcR.[Q]	C1(Carbamidomethyl); C10(Carbamidomethyl)	1	1	Q01705	Q01705	Neurogenic locus notch homolog protein 1 OS=Mus musculus OX=10090 GN=Notch1 PE=1 SV=3	0	3	3	1	0	1	1	1	429.189	1285.55	1285.56	-4.28147	-0.00183469	0	0	18840028	HCD (High Energy Collision Dissociation)	MS2	1.26784	9.82145	8.61459	2992	2992	2991	FP022820_030520_1.raw	0/0		8.35323	624.003	621.247	621.247	4.43374e-09	1.19675e-09	0	0
FALSE	High	PMI-Byonic	PMI-Byonic (A2)	A	2	Unambiguous	CPPGFHGPTCR	[R].cPPGFHGPTcR.[Q]	C1(Carbamidomethyl); C10(Carbamidomethyl)	1	1	Q01705	Q01705	Neurogenic locus notch homolog protein 1 OS=Mus musculus OX=10090 GN=Notch1 PE=1 SV=3	0	2	2	1	0	1	1	1	643.279	1285.55	1285.56	-4.3897	-0.00282161	0	0	1.01758e+06	HCD (High Energy Collision Dissociation)	MS2	3.38125	100	8.66105	3012	3012	3011	FP022820_030520_1.raw	0/0		7.93223	638.983	573.206	573.206	1.16888e-08	2.8842e-09	0	0
FALSE	High	PMI-Byonic	PMI-Byonic (A2)	A	2	Unambiguous	CPPGFHGPTCR	[R].cPPGFHGPTcR.[Q]	C1(Carbamidomethyl); C10(Carbamidomethyl)	1	1	Q01705	Q01705	Neurogenic locus notch homolog protein 1 OS=Mus musculus OX=10090 GN=Notch1 PE=1 SV=3	0	3	3	1	0	1	1	1	429.188	1285.55	1285.56	-5.06485	-0.00217038	0	0	11853344	HCD (High Energy Collision Dissociation)	MS2	1.82247	7.96122	8.72934	3041	3041	3040	FP022820_030520_1.raw	0/0		7.35323	588.811	588.811	588.811	4.43374e-08	9.52598e-09	0	0
FALSE	High	PMI-Byonic	PMI-Byonic (A2)	A	2	Unambiguous	CPPGFHGPTCR	[R].cPPGFHGPTcR.[Q]	C1(Carbamidomethyl); C10(Carbamidomethyl)	1	1	Q01705	Q01705	Neurogenic locus notch homolog protein 1 OS=Mus musculus OX=10090 GN=Notch1 PE=1 SV=3	0	2	2	1	0	1	1	1	643.279	1285.55	1285.56	-4.3897	-0.00282161	0	0	1.06168e+06	HCD (High Energy Collision Dissociation)	MS2	2.13121	100	8.53965	2959	2959	2958	FP022820_030520_1.raw	0/0		7.93223	644.885	584.079	584.079	1.16888e-08	2.62524e-09	0	0
FALSE	High	PMI-Byonic	PMI-Byonic (A2)	A	2	Unambiguous	CPPGFHGPTCR	[R].cPPGFHGPTcR.[Q]	C1(Carbamidomethyl); C10(Carbamidomethyl)	1	1	Q01705	Q01705	Neurogenic locus notch homolog protein 1 OS=Mus musculus OX=10090 GN=Notch1 PE=1 SV=3	0	2	2	1	0	1	1	1	643.278	1285.55	1285.56	-6.66863	-0.00428645	0	0	489375	HCD (High Energy Collision Dissociation)	MS2	10.8619	100	8.78768	3066	3066	3064	FP022820_030520_1.raw	0/0		4.63313	457.255	457.255	457.255	2.32738e-05	1.30594e-06	0	0
FALSE	High	PMI-Byonic	PMI-Byonic (A2)	A	2	Unambiguous	CPPGFHGPTCR	[R].cPPGFHGPTcR.[Q]	C1(Carbamidomethyl); C10(Carbamidomethyl)	1	1	Q01705	Q01705	Neurogenic locus notch homolog protein 1 OS=Mus musculus OX=10090 GN=Notch1 PE=1 SV=3	0	3	3	1	0	1	1	1	429.188	1285.55	1285.56	-5.2785	-0.00226194	0	0	5.92891e+06	HCD (High Energy Collision Dissociation)	MS2	4.00133	17.1318	8.83715	3088	3088	3086	FP022820_030520_1.raw	0/0		7.46121	636.993	636.993	636.993	3.45771e-08	6.7466e-09	0	0
FALSE	High	PMI-Byonic	PMI-Byonic (A2)	A	2	Unambiguous	CPPGFHGPTCR	[R].cPPGFHGPTcR.[Q]	C1(Carbamidomethyl); C10(Carbamidomethyl)	1	1	Q01705	Q01705	Neurogenic locus notch homolog protein 1 OS=Mus musculus OX=10090 GN=Notch1 PE=1 SV=3	0	2	2	1	0	1	1	1	643.279	1285.55	1285.56	-4.19979	-0.00269954	0	0	272519	HCD (High Energy Collision Dissociation)	MS2	6.0234	100	8.91844	3123	3123	3119	FP022820_030520_1.raw	0/0		5.83405	494.451	494.451	494.451	1.46538e-06	3.02064e-07	0	0
FALSE	High	PMI-Byonic	PMI-Byonic (A2)	A	2	Unambiguous	CPPGFHGPTCR	[R].cPPGFHGPTcR.[Q]	C1(Carbamidomethyl); C10(Carbamidomethyl)	1	1	Q01705	Q01705	Neurogenic locus notch homolog protein 1 OS=Mus musculus OX=10090 GN=Notch1 PE=1 SV=3	0	3	3	1	0	1	1	1	429.188	1285.55	1285.56	-4.49512	-0.00192624	0	0	2.98945e+06	HCD (High Energy Collision Dissociation)	MS2	7.46035	36.2766	8.96396	3143	3143	3141	FP022820_030520_1.raw	0/0		8.35323	620.668	595.646	595.646	4.43374e-09	1.31664e-09	0	0
FALSE	Low	PMI-Byonic	PMI-Byonic (A2)	A	2	Unambiguous	CPPGFHGPTCR	[R].cPPGFHGPTcR.[Q]	C1(Carbamidomethyl); C10(Carbamidomethyl)	1	1	Q01705	Q01705	Neurogenic locus notch homolog protein 1 OS=Mus musculus OX=10090 GN=Notch1 PE=1 SV=3	0	3	3	1	0	1	1	1	643.974	1929.91	1285.56	501223	214.784	0	0	187586	HCD (High Energy Collision Dissociation)	MS2	29.3419	100	9.01824	3167	3167	3163	FP022820_030520_1.raw	0/0		0.0212293	63.2614	63.2614	63.2614	0.952293	0.0568542	0	0
FALSE	Medium	PMI-Byonic	PMI-Byonic (A2)	A	2	Unambiguous	CPPGFHGPTCR	[R].cPPGFHGPTcR.[Q]	C1(Carbamidomethyl); C10(Carbamidomethyl)	1	1	Q01705	Q01705	Neurogenic locus notch homolog protein 1 OS=Mus musculus OX=10090 GN=Notch1 PE=1 SV=3	0	2	2	1	0	1	1	1	643.279	1285.55	1285.56	-4.19979	-0.00269954	0	0	93554	HCD (High Energy Collision Dissociation)	MS2	0	100	9.1752	3235	3235	3229	FP022820_030520_1.raw	0/0		0.530302	162.346	162.346	162.346	0.294916	0.0166262	0	0
FALSE	High	PMI-Byonic	PMI-Byonic (A2)	A	2	Unambiguous	CPPGFHGPTCR	[R].cPPGFHGPTcR.[Q]	C1(Carbamidomethyl); C10(Carbamidomethyl)	1	1	Q01705	Q01705	Neurogenic locus notch homolog protein 1 OS=Mus musculus OX=10090 GN=Notch1 PE=1 SV=3	0	3	3	1	0	1	1	1	429.188	1285.55	1285.56	-4.56633	-0.00195676	0	0	1.44364e+06	HCD (High Energy Collision Dissociation)	MS2	15.5076	72.8506	9.09162	3199	3199	3196	FP022820_030520_1.raw	0/0		8.35323	615.006	615.006	615.006	4.43374e-09	1.42796e-09	0	0
FALSE	High	PMI-Byonic	PMI-Byonic (A2)	A	2	Unambiguous	QDVNECSQNPGLCR	[R].QDVNEcSQNPGLcR.[H]	C6(Carbamidomethyl); C13(Carbamidomethyl)	1	1	Q01705	Q01705	Neurogenic locus notch homolog protein 1 OS=Mus musculus OX=10090 GN=Notch1 PE=1 SV=3	0	2	2	1	0	1	1	1	838.858	1676.71	1676.71	-2.07132	-0.0017365	0	0	633848	HCD (High Energy Collision Dissociation)	MS2	18.4757	100	10.2936	3716	3716	3713	FP022820_030520_1.raw	0/0		10.5947	724.776	724.776	724.776	2.54291e-11	4.572e-12	0	0
FALSE	High	PMI-Byonic	PMI-Byonic (A2)	A	2	Unambiguous	QDVNECSQNPGLCR	[R].QDVNEcSQNPGLcR.[H]	C6(Carbamidomethyl); C13(Carbamidomethyl)	1	1	Q01705	Q01705	Neurogenic locus notch homolog protein 1 OS=Mus musculus OX=10090 GN=Notch1 PE=1 SV=3	0	3	3	1	0	1	1	1	559.573	1676.7	1676.71	-5.10068	-0.00285079	0	0	425820	HCD (High Energy Collision Dissociation)	MS2	3.94546	100	10.7059	3896	3896	3889	FP022820_030520_1.raw	0/0		2.21478	359.565	359.565	359.565	0.00609852	0.000347004	0	0
FALSE	High	PMI-Byonic	PMI-Byonic (A2)	A	2	Unambiguous	QDVNECSQNPGLCR	[R].QDVNEcSQNPGLcR.[H]	C6(Carbamidomethyl); C13(Carbamidomethyl)	1	1	Q01705	Q01705	Neurogenic locus notch homolog protein 1 OS=Mus musculus OX=10090 GN=Notch1 PE=1 SV=3	0	2	2	1	0	1	1	1	838.857	1676.71	1676.71	-3.16337	-0.00265203	0	0	738104	HCD (High Energy Collision Dissociation)	MS2	16.3551	100	10.6972	3892	3892	3889	FP022820_030520_1.raw	0/0		8.79382	618.067	618.067	618.067	1.6076e-09	3.82979e-10	0	0
FALSE	High	PMI-Byonic	PMI-Byonic (A2)	A	2	Unambiguous	QDVNECSQNPGLCR	[R].QDVNEcSQNPGLcR.[H]	C6(Carbamidomethyl); C13(Carbamidomethyl)	1	1	Q01705	Q01705	Neurogenic locus notch homolog protein 1 OS=Mus musculus OX=10090 GN=Notch1 PE=1 SV=3	0	3	3	1	0	1	1	1	559.903	1677.7	1676.71	586.791	0.32796	0	0	288767	HCD (High Energy Collision Dissociation)	MS2	38.6406	100	10.9576	4005	4005	3999	FP022820_030520_1.raw	0/0		5.89844	391.435	391.435	391.435	1.26347e-06	2.50766e-07	0	0
FALSE	High	PMI-Byonic	PMI-Byonic (A2)	A	2	Unambiguous	QDVNECSQNPGLCR	[R].QDVNEcSQNPGLcR.[H]	C6(Carbamidomethyl); C13(Carbamidomethyl)	1	1	Q01705	Q01705	Neurogenic locus notch homolog protein 1 OS=Mus musculus OX=10090 GN=Notch1 PE=1 SV=3	0	2	2	1	0	1	1	1	838.856	1676.7	1676.71	-3.9642	-0.00332341	0	0	97504.8	HCD (High Energy Collision Dissociation)	MS2	0	100	11.3132	4157	4157	4153	FP022820_030520_1.raw	0/0		2.25088	217.236	217.236	217.236	0.00561206	0.000315052	0	0
FALSE	High	PMI-Byonic	PMI-Byonic (A2)	A	2	Unambiguous	QDVNECSQNPGLCR	[R].QDVNEcSQNPGLcR.[H]	C6(Carbamidomethyl); C13(Carbamidomethyl)	1	1	Q01705	Q01705	Neurogenic locus notch homolog protein 1 OS=Mus musculus OX=10090 GN=Notch1 PE=1 SV=3	0	2	2	1	0	1	1	1	838.857	1676.71	1676.71	-2.72655	-0.00228582	0	0	1.9052e+06	HCD (High Energy Collision Dissociation)	MS2	0	100	10.5433	3824	3824	3823	FP022820_030520_1.raw	0/0		9.79382	687.25	686.366	686.366	1.6076e-10	3.58092e-11	0	0
FALSE	High	PMI-Byonic	PMI-Byonic (A2)	A	2	Unambiguous	QDVNECSQNPGLCR	[R].QDVNEcSQNPGLcR.[H]	C6(Carbamidomethyl); C13(Carbamidomethyl)	1	1	Q01705	Q01705	Neurogenic locus notch homolog protein 1 OS=Mus musculus OX=10090 GN=Notch1 PE=1 SV=3	0	3	3	1	0	1	1	1	559.573	1676.71	1676.71	-3.4626	-0.00193526	0	0	3312484	HCD (High Energy Collision Dissociation)	MS2	4.82355	48.6159	10.3186	3727	3727	3724	FP022820_030520_1.raw	0/0		8.29757	606.409	606.409	606.409	5.03994e-09	1.66503e-09	0	0
FALSE	High	PMI-Byonic	PMI-Byonic (A2)	A	2	Unambiguous	QDVNECSQNPGLCR	[R].QDVNEcSQNPGLcR.[H]	C6(Carbamidomethyl); C13(Carbamidomethyl)	1	1	Q01705	Q01705	Neurogenic locus notch homolog protein 1 OS=Mus musculus OX=10090 GN=Notch1 PE=1 SV=3	0	3	3	1	0	1	1	1	559.573	1676.7	1676.71	-4.00863	-0.00224044	0	0	16774237	HCD (High Energy Collision Dissociation)	MS2	0.886052	8.26331	10.4442	3781	3781	3779	FP022820_030520_1.raw	0/0		5.85094	489.024	489.024	489.024	1.40947e-06	2.91192e-07	0	0
FALSE	High	PMI-Byonic	PMI-Byonic (A2)	A	2	Unambiguous	QDVNECSQNPGLCR	[R].QDVNEcSQNPGLcR.[H]	C6(Carbamidomethyl); C13(Carbamidomethyl)	1	1	Q01705	Q01705	Neurogenic locus notch homolog protein 1 OS=Mus musculus OX=10090 GN=Notch1 PE=1 SV=3	0	2	2	1	0	1	1	1	839.351	1677.7	1676.71	586.617	0.491794	0	0	547497	HCD (High Energy Collision Dissociation)	MS2	18.2649	100	10.949	4001	4001	3999	FP022820_030520_1.raw	0/0		8.79382	622.231	622.231	622.231	1.6076e-09	4.51013e-10	0	0
FALSE	High	PMI-Byonic	PMI-Byonic (A2)	A	2	Unambiguous	QDVNECSQNPGLCR	[R].QDVNEcSQNPGLcR.[H]	C6(Carbamidomethyl); C13(Carbamidomethyl)	1	1	Q01705	Q01705	Neurogenic locus notch homolog protein 1 OS=Mus musculus OX=10090 GN=Notch1 PE=1 SV=3	0	2	2	1	0	1	1	1	838.856	1676.71	1676.71	-3.8186	-0.00320134	0	0	39082784	HCD (High Energy Collision Dissociation)	MS2	0	6.49667	10.4174	3769	3769	3768	FP022820_030520_1.raw	0/0		9.44537	698.773	693.958	693.958	3.58613e-10	6.51547e-11	0	0
FALSE	High	PMI-Byonic	PMI-Byonic (A2)	A	2	Unambiguous	QDVNECSQNPGLCR	[R].QDVNEcSQNPGLcR.[H]	C6(Carbamidomethyl); C13(Carbamidomethyl)	1	1	Q01705	Q01705	Neurogenic locus notch homolog protein 1 OS=Mus musculus OX=10090 GN=Notch1 PE=1 SV=3	0	3	3	1	0	1	1	1	559.573	1676.71	1676.71	-3.68101	-0.00205733	0	0	1.01229e+06	HCD (High Energy Collision Dissociation)	MS2	10.0302	100	10.5704	3836	3836	3834	FP022820_030520_1.raw	0/0		6.19939	504.736	504.736	504.736	6.3184e-07	1.35368e-07	0	0
FALSE	High	PMI-Byonic	PMI-Byonic (A2)	A	2	Unambiguous	QDVNECSQNPGLCR	[R].QDVNEcSQNPGLcR.[H]	C6(Carbamidomethyl); C13(Carbamidomethyl)	1	1	Q01705	Q01705	Neurogenic locus notch homolog protein 1 OS=Mus musculus OX=10090 GN=Notch1 PE=1 SV=3	0	2	2	1	0	1	1	1	839.35	1677.69	1676.71	585.015	0.490451	0	0	1.5195e+06	HCD (High Energy Collision Dissociation)	MS2	12.1422	100	10.8195	3945	3945	3944	FP022820_030520_1.raw	0/0		8.44537	626.107	626.107	626.107	3.58613e-09	9.27003e-10	0	0
FALSE	High	PMI-Byonic	PMI-Byonic (A2)	A	2	Unambiguous	HGGTCHNEIGSYR	[R].HGGtcHNEIGSYR.[C]	T4(Fuc(1)); C5(Carbamidomethyl)	1	1	Q01705	Q01705	Neurogenic locus notch homolog protein 1 OS=Mus musculus OX=10090 GN=Notch1 PE=1 SV=3	0	3	3	1	0	1	1	1	545.237	1633.7	1633.7	-4.28301	-0.00233239	0	0	143808	HCD (High Energy Collision Dissociation)	MS2	49.301	100	3.92583	1071	1071	1070	FP022820_030520_1.raw	0/0		4.04167	325.558	325.558	10.4	9.08511e-05	5.87681e-06	0	0
FALSE	High	PMI-Byonic	PMI-Byonic (A2)	A	2	Unambiguous	HGGTCHNEIGSYR	[R].HGGtcHNEIGSYR.[C]	T4(HexNAc(1)); C5(Carbamidomethyl)	1	1	Q01705	Q01705	Neurogenic locus notch homolog protein 1 OS=Mus musculus OX=10090 GN=Notch1 PE=1 SV=3	0	3	3	1	0	1	1	1	564.245	1690.72	1690.72	-1.34665	-0.00075894	0	0	577002	HCD (High Energy Collision Dissociation)	MS2	0.500622	100	5.85161	1831	1831	1830	FP022820_030520_1.raw	0/0		1.55769	242.327	242.327	9.03755	0.0276889	0.00126382	0	0
FALSE	High	PMI-Byonic	PMI-Byonic (A2)	A	2	Unambiguous	HGGTCHNEIGSYR	[R].HGGtcHNEIGSYR.[C]	T4(HexNAc(1)); C5(Carbamidomethyl)	1	1	Q01705	Q01705	Neurogenic locus notch homolog protein 1 OS=Mus musculus OX=10090 GN=Notch1 PE=1 SV=3	0	3	3	1	0	1	1	1	564.245	1690.72	1690.72	-2.32135	-0.00130826	0	0	2.21082e+06	HCD (High Energy Collision Dissociation)	MS2	0.216548	76.9498	5.53032	1704	1704	1703	FP022820_030520_1.raw	0/0		2.89897	322.194	322.194	10.4	0.00126192	7.17263e-05	0	0
FALSE	High	PMI-Byonic	PMI-Byonic (A2)	A	2	Unambiguous	HGGTCHNEIGSYR	[R].HGGtcHNEIGSYR.[C]	T4(HexNAc(1)); C5(Carbamidomethyl)	1	1	Q01705	Q01705	Neurogenic locus notch homolog protein 1 OS=Mus musculus OX=10090 GN=Notch1 PE=1 SV=3	0	3	3	1	0	1	1	1	564.245	1690.72	1690.72	-2.53795	-0.00143033	0	0	562082	HCD (High Energy Collision Dissociation)	MS2	0	100	5.20401	1572	1572	1571	FP022820_030520_1.raw	0/0		1.64603	204.271	204.271	10.4	0.022593	0.00100666	0	0
FALSE	High	PMI-Byonic	PMI-Byonic (A2)	A	2	Unambiguous	HGGTCHNEIGSYR	[R].HGGTcHNEIGSYR.[C]	C5(Carbamidomethyl)	1	1	Q01705	Q01705	Neurogenic locus notch homolog protein 1 OS=Mus musculus OX=10090 GN=Notch1 PE=1 SV=3	0	3	3	1	0	1	1	1	496.88	1488.62	1487.64	659.019	0.326795	0	0	20062.4	HCD (High Energy Collision Dissociation)	MS2	13.6217	100	4.91539	1452	1452	1450	FP022820_030520_1.raw	0/0		1.04966	56.671	56.671	56.671	0.0891942	0.00476812	0	0
FALSE	High	PMI-Byonic	PMI-Byonic (A2)	A	2	Unambiguous	HGGTCHNEIGSYR	[R].HGGtcHNEIGSYR.[C]	T4(Fuc(1)); C5(Carbamidomethyl)	1	1	Q01705	Q01705	Neurogenic locus notch homolog protein 1 OS=Mus musculus OX=10090 GN=Notch1 PE=1 SV=3	0	3	3	1	0	1	1	1	545.566	1634.68	1633.7	600.501	0.327013	0	0	45347.2	HCD (High Energy Collision Dissociation)	MS2	34.5174	100	5.62621	1743	1743	1741	FP022820_030520_1.raw	0/0		1.04966	58.8871	58.8871	10.4	0.0891942	0.00517597	0	0
FALSE	High	PMI-Byonic	PMI-Byonic (A2)	A	2	Unambiguous	HGGTCHNEIGSYR	[R].HGGtcHNEIGSYR.[C]	T4(HexNAc(1)); C5(Carbamidomethyl)	1	1	Q01705	Q01705	Neurogenic locus notch homolog protein 1 OS=Mus musculus OX=10090 GN=Notch1 PE=1 SV=3	0	3	3	1	0	1	1	1	564.245	1690.72	1690.72	-1.77985	-0.00100308	0	0	1.69543e+06	HCD (High Energy Collision Dissociation)	MS2	0	99.5575	5.6395	1748	1748	1747	FP022820_030520_1.raw	0/0		3.11823	359.605	359.605	10.4	0.00076167	4.55083e-05	0	0
FALSE	High	PMI-Byonic	PMI-Byonic (A2)	A	2	Unambiguous	HGGTCHNEIGSYR	[R].HGGtcHNEIGSYR.[C]	T4(HexNAc(1)); C5(Carbamidomethyl)	1	1	Q01705	Q01705	Neurogenic locus notch homolog protein 1 OS=Mus musculus OX=10090 GN=Notch1 PE=1 SV=3	0	3	3	1	0	1	1	1	564.245	1690.72	1690.72	-1.56325	-0.000881011	0	0	1.08078e+06	HCD (High Energy Collision Dissociation)	MS2	0	100	5.74425	1788	1788	1787	FP022820_030520_1.raw	0/0		1.94698	287.687	287.687	7.92948	0.0112986	0.000529	0	0
FALSE	High	PMI-Byonic	PMI-Byonic (A2)	A	2	Unambiguous	HGGTCHNEIGSYR	[R].HGGtcHNEIGSYR.[C]	T4(HexNAc(1)); C5(Carbamidomethyl)	1	1	Q01705	Q01705	Neurogenic locus notch homolog protein 1 OS=Mus musculus OX=10090 GN=Notch1 PE=1 SV=3	0	3	3	1	0	1	1	1	564.245	1690.72	1690.72	-1.23835	-0.000697905	0	0	270165	HCD (High Energy Collision Dissociation)	MS2	0.611555	100	5.95725	1874	1874	1873	FP022820_030520_1.raw	0/0		0.730532	6.4785	6.4785	6.4785	0.185981	0.00976347	0	0
FALSE	High	PMI-Byonic	PMI-Byonic (A2)	A	2	Unambiguous	HGGTCHNEIGSYR	[R].HGGtcHNEIGSYR.[C]	T4(Fuc(1)); C5(Carbamidomethyl)	1	1	Q01705	Q01705	Neurogenic locus notch homolog protein 1 OS=Mus musculus OX=10090 GN=Notch1 PE=1 SV=3	0	3	3	1	0	1	1	1	545.57	1634.7	1633.7	607.898	0.331042	0	0	57686.4	HCD (High Energy Collision Dissociation)	MS2	40.3546	100	4.35886	1243	1243	1241	FP022820_030520_1.raw	0/0		1.28105	78.1014	78.1014	10.4	0.0523546	0.0027546	0	0
FALSE	High	PMI-Byonic	PMI-Byonic (A2)	A	2	Unambiguous	HGGTCHNEIGSYR	[R].HGGtcHNEIGSYR.[C]	T4(Fuc(1)); C5(Carbamidomethyl)	1	1	Q01705	Q01705	Neurogenic locus notch homolog protein 1 OS=Mus musculus OX=10090 GN=Notch1 PE=1 SV=3	0	3	3	1	0	1	1	1	545.237	1633.7	1633.7	-2.93805	-0.00159997	0	0	146323	HCD (High Energy Collision Dissociation)	MS2	0	100	4.24975	1199	1199	1198	FP022820_030520_1.raw	0/0		4.03572	282.71	282.71	10.4	9.21051e-05	6.4798e-06	0	0
FALSE	High	PMI-Byonic	PMI-Byonic (A2)	A	2	Unambiguous	HGGTCHNEIGSYR	[R].HGGtcHNEIGSYR.[C]	T4(HexNAc(1)); C5(Carbamidomethyl)	1	1	Q01705	Q01705	Neurogenic locus notch homolog protein 1 OS=Mus musculus OX=10090 GN=Notch1 PE=1 SV=3	0	3	3	1	0	1	1	1	564.245	1690.72	1690.72	-1.67155	-0.000942046	0	0	143120	HCD (High Energy Collision Dissociation)	MS2	1.16575	100	6.06655	1918	1918	1917	FP022820_030520_1.raw	0/0		1.04966	52.6666	52.6666	10.4	0.0891942	0.0055799	0	0
FALSE	High	PMI-Byonic	PMI-Byonic (A2)	A	2	Unambiguous	HGGTCHNEIGSYR	[R].HGGTcHNEIGSYR.[C]	C5(Carbamidomethyl)	1	1	Q01705	Q01705	Neurogenic locus notch homolog protein 1 OS=Mus musculus OX=10090 GN=Notch1 PE=1 SV=3	0	3	3	1	0	1	1	1	496.551	1487.64	1487.64	-3.42021	-0.00169602	0	0	62341.9	HCD (High Energy Collision Dissociation)	MS2	11.9285	100	4.15181	1158	1158	1156	FP022820_030520_1.raw	0/0		1.23433	157.497	157.497	157.497	0.0583001	0.00303095	0	0
FALSE	Medium	PMI-Byonic	PMI-Byonic (A2)	A	2	Unambiguous	HGGTCHNEIGSYR	[R].HGGtcHNEIGSYR.[C]	T4(HexNAc(1)); C5(Carbamidomethyl)	1	1	Q01705	Q01705	Neurogenic locus notch homolog protein 1 OS=Mus musculus OX=10090 GN=Notch1 PE=1 SV=3	0	3	3	1	0	1	1	1	564.245	1690.72	1690.72	-1.34665	-0.00075894	0	0	140752	HCD (High Energy Collision Dissociation)	MS2	0	100	6.1772	1963	1963	1962	FP022820_030520_1.raw	0/0		0.730532	13.0855	13.0855	10.4	0.185981	0.0105793	0	0
FALSE	High	PMI-Byonic	PMI-Byonic (A2)	A	2	Unambiguous	HGGTCHNEIGSYR	[R].HGGtcHNEIGSYR.[C]	T4(HexNAc(1)); C5(Carbamidomethyl)	1	1	Q01705	Q01705	Neurogenic locus notch homolog protein 1 OS=Mus musculus OX=10090 GN=Notch1 PE=1 SV=3	0	3	3	1	0	1	1	1	564.245	1690.72	1690.72	-2.21305	-0.00124722	0	0	1.30112e+06	HCD (High Energy Collision Dissociation)	MS2	0	100	5.31338	1618	1618	1617	FP022820_030520_1.raw	0/0		2.31401	312.906	312.906	11.0746	0.00485281	0.000231196	0	0
FALSE	High	PMI-Byonic	PMI-Byonic (A2)	A	2	Unambiguous	HGGTCHNEIGSYR	[R].HGGtcHNEIGSYR.[C]	T4(HexNAc(1)); C5(Carbamidomethyl)	1	1	Q01705	Q01705	Neurogenic locus notch homolog protein 1 OS=Mus musculus OX=10090 GN=Notch1 PE=1 SV=3	0	3	3	1	0	1	1	1	564.245	1690.72	1690.72	-2.21305	-0.00124722	0	0	1.90896e+06	HCD (High Energy Collision Dissociation)	MS2	0.52696	89.0329	5.41905	1662	1662	1661	FP022820_030520_1.raw	0/0		2.89897	345.579	345.579	10.4	0.00126192	6.45565e-05	0	0
FALSE	High	PMI-Byonic	PMI-Byonic (A2)	A	2	Unambiguous	HGGTCHNEIGSYR	[R].HGGTcHNEIGsYR.[C]	C5(Carbamidomethyl); S11(Fuc(1))	1	1	Q01705	Q01705	Neurogenic locus notch homolog protein 1 OS=Mus musculus OX=10090 GN=Notch1 PE=1 SV=3	0	3	3	1	0	1	1	1	545.237	1633.7	1633.7	-2.82597	-0.00153893	0	0	186274	HCD (High Energy Collision Dissociation)	MS2	0	100	4.13545	1151	1151	1150	FP022820_030520_1.raw	0/0		5.97368	381.897	381.897	9.21036	1.06247e-06	1.90207e-07	0	0
FALSE	High	PMI-Byonic	PMI-Byonic (A2)	A	2	Unambiguous	HGGTCHNEIGSYR	[R].HGGTcHNEIGSYR.[C]	C5(Carbamidomethyl)	1	1	Q01705	Q01705	Neurogenic locus notch homolog protein 1 OS=Mus musculus OX=10090 GN=Notch1 PE=1 SV=3	0	3	3	1	0	1	1	1	496.551	1487.64	1487.64	-4.77413	-0.0023674	0	0	88477.4	HCD (High Energy Collision Dissociation)	MS2	0	100	4.03796	1110	1110	1109	FP022820_030520_1.raw	0/0		1.41331	253.645	253.645	253.645	0.0386095	0.00159557	0	0
FALSE	High	PMI-Byonic	PMI-Byonic (A2)	A	2	Unambiguous	HGGTCHNEIGSYR	[R].HGGTcHNEIGsYR.[C]	C5(Carbamidomethyl); S11(Fuc(1))	1	1	Q01705	Q01705	Neurogenic locus notch homolog protein 1 OS=Mus musculus OX=10090 GN=Notch1 PE=1 SV=3	0	3	3	1	0	1	1	1	545.237	1633.7	1633.7	-2.93805	-0.00159997	0	0	263345	HCD (High Energy Collision Dissociation)	MS2	0	100	4.028	1106	1106	1105	FP022820_030520_1.raw	0/0		6.18753	456.026	456.026	11.4269	6.49342e-07	1.46533e-07	0	0
FALSE	High	PMI-Byonic	PMI-Byonic (A2)	A	2	Unambiguous	HGGTCHNEIGSYR	[R].HGGTcHNEIGSYR.[C]	C5(Carbamidomethyl)	1	1	Q01705	Q01705	Neurogenic locus notch homolog protein 1 OS=Mus musculus OX=10090 GN=Notch1 PE=1 SV=3	0	3	3	1	0	1	1	1	496.551	1487.64	1487.64	-4.58951	-0.00227585	0	0	93690.5	HCD (High Energy Collision Dissociation)	MS2	41.8504	100	3.93602	1074	1074	1073	FP022820_030520_1.raw	0/0		2.57861	295.969	295.969	295.969	0.00263872	0.000116637	0	0
FALSE	High	PMI-Byonic	PMI-Byonic (A2)	A	2	Unambiguous	PTGDTTHECACLPGFAGQNCEENVDDCPGNNCK	[R].PTGDTTHEcAcLPGFAGQNcEENVDDcPGNNcK.[N]	C9(Carbamidomethyl); C11(Carbamidomethyl); C20(Carbamidomethyl); C27(Carbamidomethyl); C32(Carbamidomethyl)	1	1	Q01705	Q01705	Neurogenic locus notch homolog protein 1 OS=Mus musculus OX=10090 GN=Notch1 PE=1 SV=3	0	4	4	1	0	1	1	1	931.866	3724.44	3724.45	-1.36745	-0.00127325	0	0	51150.1	HCD (High Energy Collision Dissociation)	MS2	5.81014	100	15.2531	5843	5843	5835	FP022820_030520_1.raw	0/0		1.31111	37.5352	37.5352	37.5352	0.0488531	0.00202391	0	0
FALSE	Medium	PMI-Byonic	PMI-Byonic (A2)	A	2	Unambiguous	NGGACVDGVNTYNCR	[K].NGGAcVDGVNTYNcR.[C]	C5(Carbamidomethyl); C14(Carbamidomethyl)	1	1	Q01705	Q01705	Neurogenic locus notch homolog protein 1 OS=Mus musculus OX=10090 GN=Notch1 PE=1 SV=3	0	3	3	1	0	1	1	1	552.899	1656.68	1656.69	-1.97545	-0.0010909	0	0	118832	HCD (High Energy Collision Dissociation)	MS2	0	100	11.311	4156	4156	4153	FP022820_030520_1.raw	0/0		0.122153	61.7158	61.7158	61.7158	0.754827	0.038678	0	0
FALSE	High	PMI-Byonic	PMI-Byonic (A2)	A	2	Unambiguous	NGGACVDGVNTYNCR	[K].NGGAcVDGVNTYNcR.[C]	C5(Carbamidomethyl); C14(Carbamidomethyl)	1	1	Q01705	Q01705	Neurogenic locus notch homolog protein 1 OS=Mus musculus OX=10090 GN=Notch1 PE=1 SV=3	0	3	3	1	0	1	1	1	552.898	1656.68	1656.69	-3.30175	-0.00182332	0	0	1.97678e+06	HCD (High Energy Collision Dissociation)	MS2	4.6447	100	11.1792	4099	4099	4098	FP022820_030520_1.raw	0/0		3.76555	441.704	441.704	441.704	0.000171571	1.27357e-05	0	0
FALSE	High	PMI-Byonic	PMI-Byonic (A2)	A	2	Unambiguous	NGGACVDGVNTYNCR	[K].NGGAcVDGVNTYNcR.[C]	C5(Carbamidomethyl); C14(Carbamidomethyl)	1	1	Q01705	Q01705	Neurogenic locus notch homolog protein 1 OS=Mus musculus OX=10090 GN=Notch1 PE=1 SV=3	0	2	2	1	0	1	1	1	828.845	1656.68	1656.69	-2.04102	-0.00169066	0	0	258080	HCD (High Energy Collision Dissociation)	MS2	0	100	11.4125	4199	4199	4197	FP022820_030520_1.raw	0/0		5.4422	507.168	507.168	507.168	3.61246e-06	5.2712e-07	0	0
FALSE	High	PMI-Byonic	PMI-Byonic (A2)	A	2	Unambiguous	NGGACVDGVNTYNCR	[K].NGGAcVDGVNTYNcR.[C]	C5(Carbamidomethyl); C14(Carbamidomethyl)	1	1	Q01705	Q01705	Neurogenic locus notch homolog protein 1 OS=Mus musculus OX=10090 GN=Notch1 PE=1 SV=3	0	2	2	1	0	1	1	1	828.844	1656.68	1656.69	-2.5568	-0.00211791	0	0	12707006	HCD (High Energy Collision Dissociation)	MS2	1.19495	21.6204	11.1529	4088	4088	4087	FP022820_030520_1.raw	0/0		6.73953	590.78	590.78	590.78	1.82167e-07	2.54864e-08	0	0
FALSE	Medium	PMI-Byonic	PMI-Byonic (A2)	A	2	Unambiguous	NGGACVDGVNTYNCR	[K].NGGAcVDGVNTYNcR.[C]	C5(Carbamidomethyl); C14(Carbamidomethyl)	1	1	Q01705	Q01705	Neurogenic locus notch homolog protein 1 OS=Mus musculus OX=10090 GN=Notch1 PE=1 SV=3	0	3	3	1	0	1	1	1	552.897	1656.68	1656.69	-5.07016	-0.00279988	0	0	162223	HCD (High Energy Collision Dissociation)	MS2	26.8812	100	11.0588	4048	4048	4043	FP022820_030520_1.raw	0/0		0.37725	315.73	315.73	315.73	0.419517	0.0202182	0	0
FALSE	High	PMI-Byonic	PMI-Byonic (A2)	A	2	Unambiguous	NGGACVDGVNTYNCR	[K].NGGAcVDGVNTYNcR.[C]	C5(Carbamidomethyl); C14(Carbamidomethyl)	1	1	Q01705	Q01705	Neurogenic locus notch homolog protein 1 OS=Mus musculus OX=10090 GN=Notch1 PE=1 SV=3	0	2	2	1	0	1	1	1	828.844	1656.68	1656.69	-2.18839	-0.00181273	0	0	963759	HCD (High Energy Collision Dissociation)	MS2	0	100	11.2817	4143	4143	4142	FP022820_030520_1.raw	0/0		5.67373	557.846	557.846	557.846	2.11968e-06	3.80782e-07	0	0
FALSE	High	PMI-Byonic	PMI-Byonic (A2)	A	2	Unambiguous	VASFYCECPHGR	[R].VASFYcEcPHGR.[T]	C6(Carbamidomethyl); C8(Carbamidomethyl)	1	1	Q01705	Q01705	Neurogenic locus notch homolog protein 1 OS=Mus musculus OX=10090 GN=Notch1 PE=1 SV=3	0	3	3	1	0	1	1	1	494.878	1482.62	1482.63	-3.45903	-0.00170948	0	0	1.72326e+06	HCD (High Energy Collision Dissociation)	MS2	6.54858	96.4653	10.7716	3924	3924	3922	FP022820_030520_1.raw	0/0		7.70168	560.998	560.998	560.998	1.98757e-08	4.71421e-09	0	0
FALSE	High	PMI-Byonic	PMI-Byonic (A2)	A	2	Unambiguous	VASFYCECPHGR	[R].VASFYcEcPHGR.[T]	C6(Carbamidomethyl); C8(Carbamidomethyl)	1	1	Q01705	Q01705	Neurogenic locus notch homolog protein 1 OS=Mus musculus OX=10090 GN=Notch1 PE=1 SV=3	0	3	3	1	0	1	1	1	494.878	1482.62	1482.63	-3.33553	-0.00164845	0	0	90976696	HCD (High Energy Collision Dissociation)	MS2	0.067249	4.12749	10.3916	3758	3758	3757	FP022820_030520_1.raw	0/0		8.70168	600.038	515.031	515.031	1.98757e-09	6.39038e-10	0	0
FALSE	High	PMI-Byonic	PMI-Byonic (A2)	A	2	Unambiguous	VASFYCECPHGR	[R].VASFYcEcPHGR.[T]	C6(Carbamidomethyl); C8(Carbamidomethyl)	1	1	Q01705	Q01705	Neurogenic locus notch homolog protein 1 OS=Mus musculus OX=10090 GN=Notch1 PE=1 SV=3	0	2	2	1	0	1	1	1	741.813	1482.62	1482.63	-4.2733	-0.00316785	0	0	6.97617e+06	HCD (High Energy Collision Dissociation)	MS2	0	25.6443	10.4454	3782	3782	3779	FP022820_030520_1.raw	0/0		6.06558	557.659	454.533	454.533	8.59839e-07	1.81121e-07	0	0
FALSE	High	PMI-Byonic	PMI-Byonic (A2)	A	2	Unambiguous	VASFYCECPHGR	[R].VASFYcEcPHGR.[T]	C6(Carbamidomethyl); C8(Carbamidomethyl)	1	1	Q01705	Q01705	Neurogenic locus notch homolog protein 1 OS=Mus musculus OX=10090 GN=Notch1 PE=1 SV=3	0	2	2	1	0	1	1	1	741.814	1482.62	1482.63	-2.95596	-0.00219129	0	0	192368	HCD (High Energy Collision Dissociation)	MS2	12.8898	100	10.3251	3730	3730	3724	FP022820_030520_1.raw	0/0		6.41403	558.468	558.468	558.468	3.85451e-07	8.38576e-08	0	0
FALSE	High	PMI-Byonic	PMI-Byonic (A2)	A	2	Unambiguous	VASFYCECPHGR	[R].VASFYcEcPHGR.[T]	C6(Carbamidomethyl); C8(Carbamidomethyl)	1	1	Q01705	Q01705	Neurogenic locus notch homolog protein 1 OS=Mus musculus OX=10090 GN=Notch1 PE=1 SV=3	0	3	3	1	0	1	1	1	494.878	1482.62	1482.63	-3.08853	-0.00152638	0	0	27253346	HCD (High Energy Collision Dissociation)	MS2	0.237599	5.86315	10.5175	3813	3813	3812	FP022820_030520_1.raw	0/0		7.70168	593.129	593.129	593.129	1.98757e-08	4.32546e-09	0	0
FALSE	High	PMI-Byonic	PMI-Byonic (A2)	A	2	Unambiguous	VASFYCECPHGR	[R].VASFYcEcPHGR.[T]	C6(Carbamidomethyl); C8(Carbamidomethyl)	1	1	Q01705	Q01705	Neurogenic locus notch homolog protein 1 OS=Mus musculus OX=10090 GN=Notch1 PE=1 SV=3	0	3	3	1	0	1	1	1	494.879	1482.62	1482.63	-2.47103	-0.0012212	0	0	204465	HCD (High Energy Collision Dissociation)	MS2	6.0703	100	10.2743	3708	3708	3702	FP022820_030520_1.raw	0/0		6.5164	422.203	422.203	422.203	3.0451e-07	5.5591e-08	0	0
FALSE	High	PMI-Byonic	PMI-Byonic (A2)	A	2	Unambiguous	VASFYCECPHGR	[R].VASFYcEcPHGR.[T]	C6(Carbamidomethyl); C8(Carbamidomethyl)	1	1	Q01705	Q01705	Neurogenic locus notch homolog protein 1 OS=Mus musculus OX=10090 GN=Notch1 PE=1 SV=3	0	3	3	1	0	1	1	1	494.878	1482.62	1482.63	-3.33553	-0.00164845	0	0	131148	HCD (High Energy Collision Dissociation)	MS2	7.10412	100	11.6029	4281	4281	4274	FP022820_030520_1.raw	0/0		2.54507	273.963	273.963	273.963	0.00285056	0.000132532	0	0
FALSE	High	PMI-Byonic	PMI-Byonic (A2)	A	2	Unambiguous	VASFYCECPHGR	[R].VASFYcEcPHGR.[T]	C6(Carbamidomethyl); C8(Carbamidomethyl)	1	1	Q01705	Q01705	Neurogenic locus notch homolog protein 1 OS=Mus musculus OX=10090 GN=Notch1 PE=1 SV=3	0	3	3	1	0	1	1	1	494.878	1482.62	1482.63	-3.15028	-0.0015569	0	0	868224	HCD (High Energy Collision Dissociation)	MS2	4.70898	100	10.8995	3980	3980	3977	FP022820_030520_1.raw	0/0		6.6035	513.032	499.89	499.89	2.49175e-07	4.60972e-08	0	0
FALSE	High	PMI-Byonic	PMI-Byonic (A2)	A	2	Unambiguous	VASFYCECPHGR	[R].VASFYcEcPHGR.[T]	C6(Carbamidomethyl); C8(Carbamidomethyl)	1	1	Q01705	Q01705	Neurogenic locus notch homolog protein 1 OS=Mus musculus OX=10090 GN=Notch1 PE=1 SV=3	0	2	2	1	0	1	1	1	741.815	1482.62	1482.63	-1.47395	-0.00109266	0	0	235857	HCD (High Energy Collision Dissociation)	MS2	0	100	10.7123	3899	3899	3889	FP022820_030520_1.raw	0/0		5.89623	468.583	468.583	468.583	1.26991e-06	2.60566e-07	0	0
FALSE	High	PMI-Byonic	PMI-Byonic (A2)	A	2	Unambiguous	VASFYCECPHGR	[R].VASFYcEcPHGR.[T]	C6(Carbamidomethyl); C8(Carbamidomethyl)	1	1	Q01705	Q01705	Neurogenic locus notch homolog protein 1 OS=Mus musculus OX=10090 GN=Notch1 PE=1 SV=3	0	3	3	1	0	1	1	1	494.878	1482.62	1482.63	-3.89129	-0.00192311	0	0	4.37649e+06	HCD (High Energy Collision Dissociation)	MS2	0	33.9433	10.6454	3869	3869	3867	FP022820_030520_1.raw	0/0		7.35323	593.081	583.196	583.196	4.43374e-08	1.02364e-08	0	0
FALSE	High	PMI-Byonic	PMI-Byonic (A2)	A	2	Unambiguous	VASFYCECPHGR	[R].VASFYcEcPHGR.[T]	C6(Carbamidomethyl); C8(Carbamidomethyl)	1	1	Q01705	Q01705	Neurogenic locus notch homolog protein 1 OS=Mus musculus OX=10090 GN=Notch1 PE=1 SV=3	0	2	2	1	0	1	1	1	741.815	1482.62	1482.63	-2.05029	-0.0015199	0	0	62517.3	HCD (High Energy Collision Dissociation)	MS2	0	100	10.9296	3993	3993	3988	FP022820_030520_1.raw	0/0		0.966579	86.3131	86.3131	86.3131	0.107999	0.00650189	0	0
FALSE	High	PMI-Byonic	PMI-Byonic (A2)	A	2	Unambiguous	VASFYCECPHGR	[R].VASFYcEcPHGR.[T]	C6(Carbamidomethyl); C8(Carbamidomethyl)	1	1	Q01705	Q01705	Neurogenic locus notch homolog protein 1 OS=Mus musculus OX=10090 GN=Notch1 PE=1 SV=3	0	3	3	1	0	1	1	1	494.878	1482.62	1482.63	-3.21203	-0.00158741	0	0	459400	HCD (High Energy Collision Dissociation)	MS2	0	100	11.0265	4034	4034	4032	FP022820_030520_1.raw	0/0		6.51638	474.368	474.368	474.368	3.04522e-07	7.21861e-08	0	0
FALSE	High	PMI-Byonic	PMI-Byonic (A2)	A	2	Unambiguous	VASFYCECPHGR	[R].VASFYcEcPHGR.[T]	C6(Carbamidomethyl); C8(Carbamidomethyl)	1	1	Q01705	Q01705	Neurogenic locus notch homolog protein 1 OS=Mus musculus OX=10090 GN=Notch1 PE=1 SV=3	0	3	3	1	0	1	1	1	494.878	1482.62	1482.63	-3.58253	-0.00177052	0	0	453371	HCD (High Energy Collision Dissociation)	MS2	5.18728	100	11.1572	4090	4090	4087	FP022820_030520_1.raw	0/0		5.43466	450.178	450.178	450.178	3.67573e-06	5.52928e-07	0	0
FALSE	High	PMI-Byonic	PMI-Byonic (A2)	A	2	Unambiguous	VASFYCECPHGR	[R].VASFYcEcPHGR.[T]	C6(Carbamidomethyl); C8(Carbamidomethyl)	1	1	Q01705	Q01705	Neurogenic locus notch homolog protein 1 OS=Mus musculus OX=10090 GN=Notch1 PE=1 SV=3	0	2	2	1	0	1	1	1	741.814	1482.62	1482.63	-3.20296	-0.0023744	0	0	561822	HCD (High Energy Collision Dissociation)	MS2	0	100	10.5741	3838	3838	3834	FP022820_030520_1.raw	0/0		7.28068	564.224	564.224	564.224	5.23987e-08	1.24879e-08	0	0
FALSE	High	PMI-Byonic	PMI-Byonic (A2)	A	2	Unambiguous	VASFYCECPHGR	[R].VASFYcEcPHGR.[T]	C6(Carbamidomethyl); C8(Carbamidomethyl)	1	1	Q01705	Q01705	Neurogenic locus notch homolog protein 1 OS=Mus musculus OX=10090 GN=Notch1 PE=1 SV=3	0	3	3	1	0	1	1	1	494.878	1482.62	1482.63	-4.50879	-0.00222828	0	0	228388	HCD (High Energy Collision Dissociation)	MS2	17.5075	100	11.2918	4148	4148	4142	FP022820_030520_1.raw	0/0		3.29768	351.306	351.306	351.306	0.000503871	2.90817e-05	0	0
FALSE	High	PMI-Byonic	PMI-Byonic (A2)	A	2	Unambiguous	VASFYCECPHGR	[R].VASFYcEcPHGR.[T]	C6(Carbamidomethyl); C8(Carbamidomethyl)	1	1	Q01705	Q01705	Neurogenic locus notch homolog protein 1 OS=Mus musculus OX=10090 GN=Notch1 PE=1 SV=3	0	3	3	1	0	1	1	1	494.878	1482.62	1482.63	-4.01479	-0.00198414	0	0	94965	HCD (High Energy Collision Dissociation)	MS2	7.96113	100	12.0588	4471	4471	4465	FP022820_030520_1.raw	0/0		3.28898	335.66	335.66	335.66	0.000514064	3.50866e-05	0	0
FALSE	High	PMI-Byonic	PMI-Byonic (A2)	A	2	Unambiguous	VASFYCECPHGR	[R].VASFYcEcPHGR.[T]	C6(Carbamidomethyl); C8(Carbamidomethyl)	1	1	Q01705	Q01705	Neurogenic locus notch homolog protein 1 OS=Mus musculus OX=10090 GN=Notch1 PE=1 SV=3	0	3	3	1	0	1	1	1	494.879	1482.62	1482.63	-2.65628	-0.00131275	0	0	55248.4	HCD (High Energy Collision Dissociation)	MS2	0	100	12.1848	4525	4525	4520	FP022820_030520_1.raw	0/0		3.28303	288.407	288.407	288.407	0.000521157	4.10875e-05	0	0
FALSE	High	PMI-Byonic	PMI-Byonic (A2)	A	2	Unambiguous	VASFYCECPHGR	[R].VASFYcEcPHGR.[T]	C6(Carbamidomethyl); C8(Carbamidomethyl)	1	1	Q01705	Q01705	Neurogenic locus notch homolog protein 1 OS=Mus musculus OX=10090 GN=Notch1 PE=1 SV=3	0	2	2	1	0	1	1	1	494.755	988.503	1482.63	-333275	-247.061	0	0	180693	HCD (High Energy Collision Dissociation)	MS2	38.0034	100	12.2342	4546	4546	4542	FP022820_030520_1.raw	0/0		1.1368	148.105	148.105	148.105	0.0729787	0.0039867	0	0
FALSE	Medium	PMI-Byonic	PMI-Byonic (A2)	A	2	Unambiguous	VASFYCECPHGR	[R].VASFYcEcPHGR.[T]	C6(Carbamidomethyl); C8(Carbamidomethyl)	1	1	Q01705	Q01705	Neurogenic locus notch homolog protein 1 OS=Mus musculus OX=10090 GN=Notch1 PE=1 SV=3	0	3	3	1	0	1	1	1	494.878	1482.62	1482.63	-3.45903	-0.00170948	0	0	58075.6	HCD (High Energy Collision Dissociation)	MS2	27.7779	100	13.0424	4895	4895	4889	FP022820_030520_1.raw	0/0		0.683843	20.9144	20.9144	20.9144	0.207089	0.0123651	0	0
FALSE	High	PMI-Byonic	PMI-Byonic (A2)	A	2	Unambiguous	VASFYCECPHGR	[R].VASFYcEcPHGR.[T]	C6(Carbamidomethyl); C8(Carbamidomethyl)	1	1	Q01705	Q01705	Neurogenic locus notch homolog protein 1 OS=Mus musculus OX=10090 GN=Notch1 PE=1 SV=3	0	3	3	1	0	1	1	1	494.878	1482.62	1482.63	-2.96503	-0.00146534	0	0	152276	HCD (High Energy Collision Dissociation)	MS2	26.2945	100	11.4189	4202	4202	4197	FP022820_030520_1.raw	0/0		3.28303	286.509	286.509	286.509	0.000521157	3.81057e-05	0	0
FALSE	High	PMI-Byonic	PMI-Byonic (A2)	A	2	Unambiguous	TGLLCHLNDACISNPCNEGSNCDTNPVNGK	[R].tGLLcHLNDAcIsNPcNEGSNcDTNPVNGK.[A]	T1(Hex(1)); C5(Carbamidomethyl); C11(Carbamidomethyl); S13(Hex(1)); C16(Carbamidomethyl); C22(Carbamidomethyl)	1	1	Q01705	Q01705	Neurogenic locus notch homolog protein 1 OS=Mus musculus OX=10090 GN=Notch1 PE=1 SV=3	0	4	4	1	0	1	1	1	915.135	3657.52	3655.53	545.495	0.498518	0	0	232234	HCD (High Energy Collision Dissociation)	MS2	36.5731	100	15.8962	6118	6118	6110	FP022820_030520_1.raw	0/0		3.78344	331.153	331.153	8.12	0.00016465	1.16697e-05	0	0
FALSE	High	PMI-Byonic	PMI-Byonic (A2)	A	2	Unambiguous	TGLLCHLNDACISNPCNEGSNCDTNPVNGK	[R].tGLLcHLNDAcISNPcNEGSNcDTNPVNGK.[A]	T1(Hex(1)Pent(1)); C5(Carbamidomethyl); C11(Carbamidomethyl); C16(Carbamidomethyl); C22(Carbamidomethyl)	1	1	Q01705	Q01705	Neurogenic locus notch homolog protein 1 OS=Mus musculus OX=10090 GN=Notch1 PE=1 SV=3	0	4	4	1	0	1	1	1	907.132	3625.51	3625.51	-1.95382	-0.0017709	0	0	480252	HCD (High Energy Collision Dissociation)	MS2	5.55297	100	16.1139	6213	6213	6209	FP022820_030520_1.raw	0/0		5.89946	534.863	534.863	2.8	1.26048e-06	2.30713e-07	0	0
FALSE	High	PMI-Byonic	PMI-Byonic (A2)	A	2	Unambiguous	TGLLCHLNDACISNPCNEGSNCDTNPVNGK	[R].tGLLcHLNDAcISNPcNEGSNcDTNPVNGK.[A]	T1(Hex(1)Pent(2)); C5(Carbamidomethyl); C11(Carbamidomethyl); C16(Carbamidomethyl); C22(Carbamidomethyl)	1	1	Q01705	Q01705	Neurogenic locus notch homolog protein 1 OS=Mus musculus OX=10090 GN=Notch1 PE=1 SV=3	0	3	3	1	0	1	1	1	1253.19	3757.55	3757.56	-2.26122	-0.00283222	0	0	156229	HCD (High Energy Collision Dissociation)	MS2	0	100	16.0402	6181	6181	6176	FP022820_030520_1.raw	0/0		5.87793	405.555	405.555	2.8	1.32456e-06	2.70699e-07	0	0
FALSE	High	PMI-Byonic	PMI-Byonic (A2)	A	2	Unambiguous	TGLLCHLNDACISNPCNEGSNCDTNPVNGK	[R].TGLLcHLNDAcISNPcNEGSNcDtNPVNGK.[A]	C5(Carbamidomethyl); C11(Carbamidomethyl); C16(Carbamidomethyl); C22(Carbamidomethyl); T24(Hex(1)Pent(1))	1	1	Q01705	Q01705	Neurogenic locus notch homolog protein 1 OS=Mus musculus OX=10090 GN=Notch1 PE=1 SV=3	0	3	3	1	0	1	1	1	1209.17	3625.51	3625.51	-1.7986	-0.00217362	0	0	816294	HCD (High Energy Collision Dissociation)	MS2	0	100	16.1591	6232	6232	6231	FP022820_030520_1.raw	0/0		9.06321	675.479	675.479	1.0223	8.64558e-10	2.50022e-10	0	0
FALSE	High	PMI-Byonic	PMI-Byonic (A2)	A	2	Unambiguous	TGLLCHLNDACISNPCNEGSNCDTNPVNGK	[R].TGLLcHLNDAcISNPcNEGsNcDtNPVNGK.[A]	C5(Carbamidomethyl); C11(Carbamidomethyl); C16(Carbamidomethyl); S20(Hex(1)); C22(Carbamidomethyl); T24(Hex(1))	1	1	Q01705	Q01705	Neurogenic locus notch homolog protein 1 OS=Mus musculus OX=10090 GN=Notch1 PE=1 SV=3	0	3	3	1	0	1	1	1	1219.18	3655.51	3655.53	-2.77056	-0.00337595	0	0	252894	HCD (High Energy Collision Dissociation)	MS2	0	100	15.8897	6115	6115	6110	FP022820_030520_1.raw	0/0		5.96502	483.174	483.174	3.17491	1.08387e-06	1.99326e-07	0	0
FALSE	High	PMI-Byonic	PMI-Byonic (A2)	A	2	Unambiguous	TGLLCHLNDACISNPCNEGSNCDTNPVNGK	[R].tGLLcHLNDAcISNPcNEGSNcDTNPVNGK.[A]	T1(Hex(1)Pent(2)); C5(Carbamidomethyl); C11(Carbamidomethyl); C16(Carbamidomethyl); C22(Carbamidomethyl)	1	1	Q01705	Q01705	Neurogenic locus notch homolog protein 1 OS=Mus musculus OX=10090 GN=Notch1 PE=1 SV=3	0	3	3	1	0	1	1	1	1253.19	3757.54	3757.56	-3.52819	-0.00441913	0	0	313150	HCD (High Energy Collision Dissociation)	MS2	0	100	16.1613	6233	6233	6231	FP022820_030520_1.raw	0/0		5.37081	487.159	487.159	2.8	4.25781e-06	5.83049e-07	0	0
FALSE	High	PMI-Byonic	PMI-Byonic (A2)	A	2	Unambiguous	TGLLCHLNDACISNPCNEGSNCDTNPVNGK	[R].TGLLcHLNDAcIsNPcNEGSNcDTNPVNGK.[A]	C5(Carbamidomethyl); C11(Carbamidomethyl); S13(Hex(1)Pent(1)); C16(Carbamidomethyl); C22(Carbamidomethyl)	1	1	Q01705	Q01705	Neurogenic locus notch homolog protein 1 OS=Mus musculus OX=10090 GN=Notch1 PE=1 SV=3	0	3	3	1	0	1	1	1	1209.18	3625.51	3625.51	-0.788507	-0.000952914	0	0	270006	HCD (High Energy Collision Dissociation)	MS2	0	100	16.0358	6179	6179	6176	FP022820_030520_1.raw	0/0		5.60235	524.584	524.584	3.6	2.49835e-06	3.99196e-07	0	0
FALSE	High	PMI-Byonic	PMI-Byonic (A2)	A	2	Unambiguous	TGLLCHLNDACISNPCNEGSNCDTNPVNGK	[R].TGLLcHLNDAcISNPcNEGsNcDtNPVNGK.[A]	C5(Carbamidomethyl); C11(Carbamidomethyl); C16(Carbamidomethyl); S20(Hex(1)); C22(Carbamidomethyl); T24(Hex(1))	1	1	Q01705	Q01705	Neurogenic locus notch homolog protein 1 OS=Mus musculus OX=10090 GN=Notch1 PE=1 SV=3	0	3	3	1	0	1	1	1	1219.18	3655.52	3655.53	-1.5684	-0.0019111	0	0	391511	HCD (High Energy Collision Dissociation)	MS2	0	100	16.0252	6175	6175	6165	FP022820_030520_1.raw	0/0		5.87791	460.731	460.731	3.6	1.32462e-06	2.80642e-07	0	0
FALSE	High	PMI-Byonic	PMI-Byonic (A2)	A	2	Unambiguous	AICTCPSGYTGPACSQDVDECALGANPCEHAGK	[K].AIcTcPSGYTGPAcSQDVDEcALGANPcEHAGK.[C]	C3(Carbamidomethyl); C5(Carbamidomethyl); C14(Carbamidomethyl); C21(Carbamidomethyl); C28(Carbamidomethyl)	1	1	Q01705	Q01705	Neurogenic locus notch homolog protein 1 OS=Mus musculus OX=10090 GN=Notch1 PE=1 SV=3	0	4	4	1	0	1	1	1	889.117	3553.45	3553.45	-1.86777	-0.00165926	0	0	3.13504e+06	HCD (High Energy Collision Dissociation)	MS2	0	43.9234	15.8565	6100	6100	6099	FP022820_030520_1.raw	0/0		15.6593	1007.87	1007.87	1007.87	2.19127e-16	1.09558e-16	0	0
FALSE	High	PMI-Byonic	PMI-Byonic (A2)	A	2	Unambiguous	AICTCPSGYTGPACSQDVDECALGANPCEHAGK	[K].AIcTcPSGYTGPAcSQDVDEcALGANPcEHAGK.[C]	C3(Carbamidomethyl); C5(Carbamidomethyl); C14(Carbamidomethyl); C21(Carbamidomethyl); C28(Carbamidomethyl)	1	1	Q01705	Q01705	Neurogenic locus notch homolog protein 1 OS=Mus musculus OX=10090 GN=Notch1 PE=1 SV=3	0	5	5	1	0	1	1	1	711.492	3553.43	3553.45	-6.4748	-0.00460158	0	0	107732	HCD (High Energy Collision Dissociation)	MS2	32.7559	100	15.8307	6089	6089	6088	FP022820_030520_1.raw	0/0		2.99381	344.39	344.39	344.39	0.00101436	5.14159e-05	0	0
FALSE	High	PMI-Byonic	PMI-Byonic (A2)	A	2	Unambiguous	AICTCPSGYTGPACSQDVDECALGANPCEHAGK	[K].AIcTcPSGYTGPAcSQDVDEcALGANPcEHAGK.[C]	C3(Carbamidomethyl); C5(Carbamidomethyl); C14(Carbamidomethyl); C21(Carbamidomethyl); C28(Carbamidomethyl)	1	1	Q01705	Q01705	Neurogenic locus notch homolog protein 1 OS=Mus musculus OX=10090 GN=Notch1 PE=1 SV=3	0	3	3	1	0	1	1	1	1185.16	3553.45	3553.45	-0.919291	-0.00108889	0	0	12543131	HCD (High Energy Collision Dissociation)	MS2	0	19.2094	15.755	6056	6056	6055	FP022820_030520_1.raw	0/0		13.1375	866.258	866.258	866.258	7.28597e-14	2.11452e-14	0	0
FALSE	High	PMI-Byonic	PMI-Byonic (A2)	A	2	Unambiguous	AICTCPSGYTGPACSQDVDECALGANPCEHAGK	[K].AIcTcPSGYTGPAcSQDVDEcALGANPcEHAGK.[C]	C3(Carbamidomethyl); C5(Carbamidomethyl); C14(Carbamidomethyl); C21(Carbamidomethyl); C28(Carbamidomethyl)	1	1	Q01705	Q01705	Neurogenic locus notch homolog protein 1 OS=Mus musculus OX=10090 GN=Notch1 PE=1 SV=3	0	4	4	1	0	1	1	1	889.868	3556.45	3553.45	842.999	0.74889	0	0	1.39997e+06	HCD (High Energy Collision Dissociation)	MS2	25.5004	100	15.9994	6164	6164	6154	FP022820_030520_1.raw	0/0		7.64118	607.85	607.85	607.85	2.28465e-08	5.15647e-09	0	0
FALSE	High	PMI-Byonic	PMI-Byonic (A2)	A	2	Unambiguous	AICTCPSGYTGPACSQDVDECALGANPCEHAGK	[K].AIcTcPSGYTGPAcSQDVDEcALGANPcEHAGK.[C]	C3(Carbamidomethyl); C5(Carbamidomethyl); C14(Carbamidomethyl); C21(Carbamidomethyl); C28(Carbamidomethyl)	1	1	Q01705	Q01705	Neurogenic locus notch homolog protein 1 OS=Mus musculus OX=10090 GN=Notch1 PE=1 SV=3	0	4	4	1	0	1	1	1	889.121	3553.46	3553.45	1.84231	0.00163664	0	0	13396842	HCD (High Energy Collision Dissociation)	MS2	34.3064	19.086	15.7292	6045	6045	6044	FP022820_030520_1.raw	0/0		30.0057	1083.33	1083.33	1083.33	9.86859e-31	9.86761e-31	0	0
FALSE	High	PMI-Byonic	PMI-Byonic (A2)	A	2	Unambiguous	AICTCPSGYTGPACSQDVDECALGANPCEHAGK	[K].AIcTcPSGYTGPAcSQDVDEcALGANPcEHAGK.[C]	C3(Carbamidomethyl); C5(Carbamidomethyl); C14(Carbamidomethyl); C21(Carbamidomethyl); C28(Carbamidomethyl)	1	1	Q01705	Q01705	Neurogenic locus notch homolog protein 1 OS=Mus musculus OX=10090 GN=Notch1 PE=1 SV=3	0	5	5	1	0	1	1	1	711.494	3553.44	3553.45	-4.32776	-0.0030757	0	0	217927	HCD (High Energy Collision Dissociation)	MS2	0	100	15.7099	6037	6037	6033	FP022820_030520_1.raw	0/0		7.97611	685.871	685.871	685.871	1.05655e-08	2.35059e-09	0	0
FALSE	High	PMI-Byonic	PMI-Byonic (A2)	A	2	Unambiguous	AICTCPSGYTGPACSQDVDECALGANPCEHAGK	[K].AIcTcPSGYTGPAcSQDVDEcALGANPcEHAGK.[C]	C3(Carbamidomethyl); C5(Carbamidomethyl); C14(Carbamidomethyl); C21(Carbamidomethyl); C28(Carbamidomethyl)	1	1	Q01705	Q01705	Neurogenic locus notch homolog protein 1 OS=Mus musculus OX=10090 GN=Notch1 PE=1 SV=3	0	3	3	1	0	1	1	1	1185.15	3553.45	3553.45	-1.33152	-0.00157717	0	0	1.93404e+06	HCD (High Energy Collision Dissociation)	MS2	0	100	15.881	6111	6111	6110	FP022820_030520_1.raw	0/0		13.9391	906.57	897.156	897.156	1.15042e-14	3.90763e-15	0	0
FALSE	High	PMI-Byonic	PMI-Byonic (A2)	A	2	Unambiguous	AICTCPSGYTGPACSQDVDECALGANPCEHAGK	[K].AIcTcPSGYTGPAcSQDVDEcALGANPcEHAGK.[C]	C3(Carbamidomethyl); C5(Carbamidomethyl); C14(Carbamidomethyl); C21(Carbamidomethyl); C28(Carbamidomethyl)	1	1	Q01705	Q01705	Neurogenic locus notch homolog protein 1 OS=Mus musculus OX=10090 GN=Notch1 PE=1 SV=3	0	4	4	1	0	1	1	1	889.115	3553.44	3553.45	-4.20375	-0.00373445	0	0	146688	HCD (High Energy Collision Dissociation)	MS2	0	100	15.6063	5993	5993	5989	FP022820_030520_1.raw	0/0		5.57538	546.827	546.827	546.827	2.6584e-06	4.55887e-07	0	0
FALSE	High	PMI-Byonic	PMI-Byonic (A2)	A	2	Unambiguous	AICTCPSGYTGPACSQDVDECALGANPCEHAGK	[K].AIcTcPSGYTGPAcSQDVDEcALGANPcEHAGK.[C]	C3(Carbamidomethyl); C5(Carbamidomethyl); C14(Carbamidomethyl); C21(Carbamidomethyl); C28(Carbamidomethyl)	1	1	Q01705	Q01705	Neurogenic locus notch homolog protein 1 OS=Mus musculus OX=10090 GN=Notch1 PE=1 SV=3	0	4	4	1	0	1	1	1	889.116	3553.44	3553.45	-3.51669	-0.0031241	0	0	367880	HCD (High Energy Collision Dissociation)	MS2	0	100	16.1483	6228	6228	6220	FP022820_030520_1.raw	0/0		5.77453	549.625	549.625	549.625	1.68061e-06	3.36472e-07	0	0
FALSE	High	PMI-Byonic	PMI-Byonic (A2)	A	2	Unambiguous	AICTCPSGYTGPACSQDVDECALGANPCEHAGK	[K].AIcTcPSGYTGPAcSQDVDEcALGANPcEHAGK.[C]	C3(Carbamidomethyl); C5(Carbamidomethyl); C14(Carbamidomethyl); C21(Carbamidomethyl); C28(Carbamidomethyl)	1	1	Q01705	Q01705	Neurogenic locus notch homolog protein 1 OS=Mus musculus OX=10090 GN=Notch1 PE=1 SV=3	0	3	3	1	0	1	1	1	1185.16	3553.45	3553.45	0.00822888	9.74698e-06	0	0	368834	HCD (High Energy Collision Dissociation)	MS2	0	100	16.1506	6229	6229	6220	FP022820_030520_1.raw	0/0		5.53914	384.22	384.22	384.22	2.88978e-06	4.7634e-07	0	0
FALSE	High	PMI-Byonic	PMI-Byonic (A2)	A	2	Unambiguous	AICTCPSGYTGPACSQDVDECALGANPCEHAGK	[K].AIcTcPSGYTGPAcSQDVDEcALGANPcEHAGK.[C]	C3(Carbamidomethyl); C5(Carbamidomethyl); C14(Carbamidomethyl); C21(Carbamidomethyl); C28(Carbamidomethyl)	1	1	Q01705	Q01705	Neurogenic locus notch homolog protein 1 OS=Mus musculus OX=10090 GN=Notch1 PE=1 SV=3	0	3	3	1	0	1	1	1	1185.15	3553.45	3553.45	-2.05293	-0.00243166	0	0	153941	HCD (High Energy Collision Dissociation)	MS2	33.5676	100	16.262	6276	6276	6275	FP022820_030520_1.raw	0/0		3.80035	284.175	284.175	284.175	0.000158362	1.0636e-05	0	0
FALSE	High	PMI-Byonic	PMI-Byonic (A2)	A	2	Unambiguous	AICTCPSGYTGPACSQDVDECALGANPCEHAGK	[K].AIcTcPSGYTGPAcSQDVDEcALGANPcEHAGK.[C]	C3(Carbamidomethyl); C5(Carbamidomethyl); C14(Carbamidomethyl); C21(Carbamidomethyl); C28(Carbamidomethyl)	1	1	Q01705	Q01705	Neurogenic locus notch homolog protein 1 OS=Mus musculus OX=10090 GN=Notch1 PE=1 SV=3	0	4	4	1	0	1	1	1	889.119	3553.46	3553.45	0.193384	0.000171795	0	0	75958.6	HCD (High Energy Collision Dissociation)	MS2	5.54327	100	16.4781	6370	6370	6363	FP022820_030520_1.raw	0/0		0.92892	142.335	142.335	142.335	0.117782	0.007521	0	0
FALSE	Medium	PMI-Byonic	PMI-Byonic (A2)	A	2	Unambiguous	AICTCPSGYTGPACSQDVDECALGANPCEHAGK	[K].AIcTcPSGYTGPAcSQDVDEcALGANPcEHAGK.[C]	C3(Carbamidomethyl); C5(Carbamidomethyl); C14(Carbamidomethyl); C21(Carbamidomethyl); C28(Carbamidomethyl)	1	1	Q01705	Q01705	Neurogenic locus notch homolog protein 1 OS=Mus musculus OX=10090 GN=Notch1 PE=1 SV=3	0	3	3	1	0	1	1	1	1185.16	3553.47	3553.45	3.71831	0.00440428	0	0	44798.5	HCD (High Energy Collision Dissociation)	MS2	0	100	16.6331	6436	6436	6429	FP022820_030520_1.raw	0/0		0.187546	103.941	103.941	103.941	0.649313	0.0326996	0	0
FALSE	High	PMI-Byonic	PMI-Byonic (A2)	A	2	Unambiguous	AICTCPSGYTGPACSQDVDECALGANPCEHAGK	[K].AIcTcPSGYTGPAcSQDVDEcALGANPcEHAGK.[C]	C3(Carbamidomethyl); C5(Carbamidomethyl); C14(Carbamidomethyl); C21(Carbamidomethyl); C28(Carbamidomethyl)	1	1	Q01705	Q01705	Neurogenic locus notch homolog protein 1 OS=Mus musculus OX=10090 GN=Notch1 PE=1 SV=3	0	3	3	1	0	1	1	1	1185.16	3553.45	3553.45	-0.919291	-0.00108889	0	0	564456	HCD (High Energy Collision Dissociation)	MS2	0	100	15.63	6003	6003	6000	FP022820_030520_1.raw	0/0		8.93827	655.729	655.729	655.729	1.15272e-09	3.06441e-10	0	0
FALSE	High	PMI-Byonic	PMI-Byonic (A2)	A	2	Unambiguous	AICTCPSGYTGPACSQDVDECALGANPCEHAGK	[K].AIcTcPSGYTGPAcSQDVDEcALGANPcEHAGK.[C]	C3(Carbamidomethyl); C5(Carbamidomethyl); C14(Carbamidomethyl); C21(Carbamidomethyl); C28(Carbamidomethyl)	1	1	Q01705	Q01705	Neurogenic locus notch homolog protein 1 OS=Mus musculus OX=10090 GN=Notch1 PE=1 SV=3	0	3	3	1	0	1	1	1	1185.16	3553.45	3553.45	-0.919291	-0.00108889	0	0	524267	HCD (High Energy Collision Dissociation)	MS2	0	100	16.0078	6167	6167	6165	FP022820_030520_1.raw	0/0		6.93827	577.722	577.722	577.722	1.15272e-07	1.94825e-08	0	0
FALSE	High	PMI-Byonic	PMI-Byonic (A2)	A	2	Unambiguous	CLNTLGSFECQCLQGYTGPR	[K].cLNTLGsFEcQcLQGYTGPR.[C]	C1(Carbamidomethyl); S7(Hex(1)); C10(Carbamidomethyl); C12(Carbamidomethyl)	1	1	Q01705	Q01705	Neurogenic locus notch homolog protein 1 OS=Mus musculus OX=10090 GN=Notch1 PE=1 SV=3	0	3	3	1	0	1	1	1	841.701	2523.09	2523.09	-2.77707	-0.00233561	0	0	85584.3	HCD (High Energy Collision Dissociation)	MS2	0	100	19.0305	7453	7453	7452	FP022820_030520_1.raw	0/0		3.3248	335.078	335.078	3.6	0.000473371	2.60576e-05	0	0
FALSE	High	PMI-Byonic	PMI-Byonic (A2)	A	2	Unambiguous	CLNTLGSFECQCLQGYTGPR	[K].cLNTLGsFEcQcLQGYTGPR.[C]	C1(Carbamidomethyl); S7(Hex(1)); C10(Carbamidomethyl); C12(Carbamidomethyl)	1	1	Q01705	Q01705	Neurogenic locus notch homolog protein 1 OS=Mus musculus OX=10090 GN=Notch1 PE=1 SV=3	0	3	3	1	0	1	1	1	841.702	2523.09	2523.09	-1.90621	-0.00160318	0	0	727600	HCD (High Energy Collision Dissociation)	MS2	0	100	18.9051	7400	7400	7397	FP022820_030520_1.raw	0/0		8.30734	699.729	699.729	3.6	4.9279e-09	1.54865e-09	0	0
FALSE	High	PMI-Byonic	PMI-Byonic (A2)	A	2	Unambiguous	INEFQCQCPK	[K].INEFQcQcPK.[G]	C6(Carbamidomethyl); C8(Carbamidomethyl)	1	1	Q01705	Q01705	Neurogenic locus notch homolog protein 1 OS=Mus musculus OX=10090 GN=Notch1 PE=1 SV=3	0	2	2	1	0	1	1	1	662.292	1323.58	1323.58	-3.64315	-0.002411	0	0	4287365	HCD (High Energy Collision Dissociation)	MS2	1.25115	46.0759	10.5683	3835	3835	3834	FP022820_030520_1.raw	0/0		6.6035	489.609	489.609	489.609	2.49175e-07	4.30203e-08	0	0
FALSE	High	PMI-Byonic	PMI-Byonic (A2)	A	2	Unambiguous	INEFQCQCPK	[K].INEFQcQcPK.[G]	C6(Carbamidomethyl); C8(Carbamidomethyl)	1	1	Q01705	Q01705	Neurogenic locus notch homolog protein 1 OS=Mus musculus OX=10090 GN=Notch1 PE=1 SV=3	0	2	2	1	0	1	1	1	662.292	1323.58	1323.58	-3.73537	-0.00247204	0	0	60601008	HCD (High Energy Collision Dissociation)	MS2	0	3.83883	10.443	3780	3780	3779	FP022820_030520_1.raw	0/0		6.25505	506.071	506.071	506.071	5.55843e-07	1.23954e-07	0	0
FALSE	High	PMI-Byonic	PMI-Byonic (A2)	A	2	Unambiguous	INEFQCQCPK	[K].INEFQcQcPK.[G]	C6(Carbamidomethyl); C8(Carbamidomethyl)	1	1	Q01705	Q01705	Neurogenic locus notch homolog protein 1 OS=Mus musculus OX=10090 GN=Notch1 PE=1 SV=3	0	3	3	1	0	1	1	1	441.863	1323.58	1323.58	-4.87532	-0.00215096	0	0	1.01049e+06	HCD (High Energy Collision Dissociation)	MS2	0	100	10.4347	3777	3777	3768	FP022820_030520_1.raw	0/0		5.45784	399.515	399.515	399.515	3.48463e-06	5.01409e-07	0	0
FALSE	High	PMI-Byonic	PMI-Byonic (A2)	A	2	Unambiguous	INEFQCQCPK	[K].INEFQcQcPK.[G]	C6(Carbamidomethyl); C8(Carbamidomethyl)	1	1	Q01705	Q01705	Neurogenic locus notch homolog protein 1 OS=Mus musculus OX=10090 GN=Notch1 PE=1 SV=3	0	2	2	1	0	1	1	1	662.292	1323.58	1323.58	-3.36647	-0.0022279	0	0	387498	HCD (High Energy Collision Dissociation)	MS2	23.4444	100	10.3207	3728	3728	3724	FP022820_030520_1.raw	0/0		6.6035	486.508	486.508	486.508	2.49175e-07	3.98487e-08	0	0
FALSE	High	PMI-Byonic	PMI-Byonic (A2)	A	2	Unambiguous	INEFQCQCPK	[K].INEFQcQcPK.[G]	C6(Carbamidomethyl); C8(Carbamidomethyl)	1	1	Q01705	Q01705	Neurogenic locus notch homolog protein 1 OS=Mus musculus OX=10090 GN=Notch1 PE=1 SV=3	0	2	2	1	0	1	1	1	662.293	1323.58	1323.58	-3.18201	-0.00210583	0	0	698146	HCD (High Energy Collision Dissociation)	MS2	20.9316	100	10.826	3948	3948	3944	FP022820_030520_1.raw	0/0		6.51638	446.987	446.987	446.987	3.04522e-07	6.58207e-08	0	0
FALSE	High	PMI-Byonic	PMI-Byonic (A2)	A	2	Unambiguous	INEFQCQCPK	[K].INEFQcQcPK.[G]	C6(Carbamidomethyl); C8(Carbamidomethyl)	1	1	Q01705	Q01705	Neurogenic locus notch homolog protein 1 OS=Mus musculus OX=10090 GN=Notch1 PE=1 SV=3	0	2	2	1	0	1	1	1	662.293	1323.58	1323.58	-2.62865	-0.00173962	0	0	340489	HCD (High Energy Collision Dissociation)	MS2	8.90103	100	10.9554	4004	4004	3999	FP022820_030520_1.raw	0/0		6.51638	442.06	442.06	442.06	3.04522e-07	6.90464e-08	0	0
FALSE	High	PMI-Byonic	PMI-Byonic (A2)	A	2	Unambiguous	INEFQCQCPK	[K].INEFQcQcPK.[G]	C6(Carbamidomethyl); C8(Carbamidomethyl)	1	1	Q01705	Q01705	Neurogenic locus notch homolog protein 1 OS=Mus musculus OX=10090 GN=Notch1 PE=1 SV=3	0	2	2	1	0	1	1	1	662.292	1323.58	1323.58	-3.91983	-0.00259411	0	0	1.60184e+06	HCD (High Energy Collision Dissociation)	MS2	18.7131	100	10.6929	3890	3890	3889	FP022820_030520_1.raw	0/0		6.16793	459.938	459.938	459.938	6.79309e-07	1.52324e-07	0	0
FALSE	High	PMI-Byonic	PMI-Byonic (A2)	A	2	Unambiguous	INEFQCQCPK	[K].INEFQcQcPK.[G]	C6(Carbamidomethyl); C8(Carbamidomethyl)	1	1	Q01705	Q01705	Neurogenic locus notch homolog protein 1 OS=Mus musculus OX=10090 GN=Notch1 PE=1 SV=3	0	2	2	1	0	1	1	1	662.785	1324.56	1323.58	741.368	0.490631	0	0	362996	HCD (High Energy Collision Dissociation)	MS2	20.8608	100	11.0844	4059	4059	4054	FP022820_030520_1.raw	0/0		6.5164	411.802	411.802	411.802	3.0451e-07	5.90969e-08	0	0
FALSE	High	PMI-Byonic	PMI-Byonic (A2)	A	2	Unambiguous	INEFQCQCPK	[K].INEFQcQcPK.[G]	C6(Carbamidomethyl); C8(Carbamidomethyl)	1	1	Q01705	Q01705	Neurogenic locus notch homolog protein 1 OS=Mus musculus OX=10090 GN=Notch1 PE=1 SV=3	0	2	2	1	0	1	1	1	662.784	1324.56	1323.58	739.616	0.489471	0	0	634913	HCD (High Energy Collision Dissociation)	MS2	12.6116	100	11.2084	4112	4112	4109	FP022820_030520_1.raw	0/0		6.30254	391.675	391.675	391.675	4.98266e-07	1.0853e-07	0	0
FALSE	High	PMI-Byonic	PMI-Byonic (A2)	A	2	Unambiguous	INEFQCQCPK	[K].INEFQcQcPK.[G]	C6(Carbamidomethyl); C8(Carbamidomethyl)	1	1	Q01705	Q01705	Neurogenic locus notch homolog protein 1 OS=Mus musculus OX=10090 GN=Notch1 PE=1 SV=3	0	2	2	1	0	1	1	1	662.789	1324.57	1323.58	746.81	0.494232	0	0	110985	HCD (High Energy Collision Dissociation)	MS2	36.9479	100	11.3432	4170	4170	4164	FP022820_030520_1.raw	0/0		4.51979	324.922	324.922	324.922	3.02139e-05	1.52329e-06	0	0
FALSE	High	PMI-Byonic	PMI-Byonic (A2)	A	2	Unambiguous	INEFQCQCPK	[K].INEFQcQcPK.[G]	C6(Carbamidomethyl); C8(Carbamidomethyl)	1	1	Q01705	Q01705	Neurogenic locus notch homolog protein 1 OS=Mus musculus OX=10090 GN=Notch1 PE=1 SV=3	0	2	2	1	0	1	1	1	662.785	1324.56	1323.58	740.815	0.490265	0	0	127562	HCD (High Energy Collision Dissociation)	MS2	32.3136	100	11.4773	4227	4227	4219	FP022820_030520_1.raw	0/0		2.29616	235.66	235.66	235.66	0.00505639	0.000258304	0	0
FALSE	Medium	PMI-Byonic	PMI-Byonic (A2)	A	2	Unambiguous	INEFQCQCPKGFNGHLCQYDVDECASTPCK	[K].INEFQcQcPKGFNGHLcQYDVDEcAstPcK.[N]	C6(Carbamidomethyl); C8(Carbamidomethyl); C17(Carbamidomethyl); C24(Carbamidomethyl); S26(Hex(1)Pent(2)); T27(Hex(1)Pent(2)); C29(Carbamidomethyl)	1	1	Q01705	Q01705	Neurogenic locus notch homolog protein 1 OS=Mus musculus OX=10090 GN=Notch1 PE=1 SV=3	1	3	3	1	0	1	1	1	904.022	2710.05	4514.8	-399740	-601.582	0	0	316717	HCD (High Energy Collision Dissociation)	MS2	7.23392	100	14.7254	5618	5618	5615	FP022820_030520_1.raw	0/0		0.378467	111.513	111.513	111.513	0.418343	0.0184276	0	0
FALSE	High	PMI-Byonic	PMI-Byonic (A2)	A	2	Unambiguous	GFNGHLCQYDVDECASTPCK	[K].GFNGHLcQYDVDEcAsTPcK.[N]	C7(Carbamidomethyl); C14(Carbamidomethyl); S16(Hex(1)Pent(2)); C19(Carbamidomethyl)	1	1	Q01705	Q01705	Neurogenic locus notch homolog protein 1 OS=Mus musculus OX=10090 GN=Notch1 PE=1 SV=3	0	3	3	1	0	1	1	1	928.701	2784.09	2784.1	-2.29497	-0.0021298	0	0	442781	HCD (High Energy Collision Dissociation)	MS2	0	100	13.7777	5212	5212	5208	FP022820_030520_1.raw	0/0		7.20937	604.762	604.762	1.2	6.17483e-08	1.34173e-08	0	0
FALSE	High	PMI-Byonic	PMI-Byonic (A2)	A	2	Unambiguous	GFNGHLCQYDVDECASTPCK	[K].GFNGHLcQYDVDEcAsTPcK.[N]	C7(Carbamidomethyl); C14(Carbamidomethyl); S16(Hex(1)); C19(Carbamidomethyl)	1	1	Q01705	Q01705	Neurogenic locus notch homolog protein 1 OS=Mus musculus OX=10090 GN=Notch1 PE=1 SV=3	0	3	3	1	0	1	1	1	840.673	2520.01	2520.01	-2.34813	-0.00197244	0	0	400777	HCD (High Energy Collision Dissociation)	MS2	20.7053	100	13.8035	5223	5223	5219	FP022820_030520_1.raw	0/0		5.70541	492.337	492.337	1.2	1.97058e-06	3.51062e-07	0	0
FALSE	High	PMI-Byonic	PMI-Byonic (A2)	A	2	Unambiguous	GFNGHLCQYDVDECASTPCK	[K].GFNGHLcQYDVDEcAsTPcK.[N]	C7(Carbamidomethyl); C14(Carbamidomethyl); S16(Hex(1)Pent(1)); C19(Carbamidomethyl)	1	1	Q01705	Q01705	Neurogenic locus notch homolog protein 1 OS=Mus musculus OX=10090 GN=Notch1 PE=1 SV=3	0	3	3	1	0	1	1	1	884.687	2652.05	2652.05	-2.35465	-0.00208155	0	0	5046622	HCD (High Energy Collision Dissociation)	MS2	0	45.7809	13.8761	5254	5254	5252	FP022820_030520_1.raw	0/0		8.00274	630.325	630.325	1.2	9.93711e-09	2.09387e-09	0	0
FALSE	High	PMI-Byonic	PMI-Byonic (A2)	A	2	Unambiguous	GFNGHLCQYDVDECASTPCK	[K].GFNGHLcQYDVDEcASTPcK.[N]	C7(Carbamidomethyl); C14(Carbamidomethyl); C19(Carbamidomethyl)	1	1	Q01705	Q01705	Neurogenic locus notch homolog protein 1 OS=Mus musculus OX=10090 GN=Notch1 PE=1 SV=3	0	3	3	1	0	1	1	1	786.655	2357.95	2357.96	-3.32591	-0.00261412	0	0	323698	HCD (High Energy Collision Dissociation)	MS2	0	100	13.9351	5281	5281	5274	FP022820_030520_1.raw	0/0		5.81746	431.785	431.785	431.785	1.52244e-06	3.1326e-07	0	0
FALSE	High	PMI-Byonic	PMI-Byonic (A2)	A	2	Unambiguous	GFNGHLCQYDVDECASTPCK	[K].GFNGHLcQYDVDEcAsTPcK.[N]	C7(Carbamidomethyl); C14(Carbamidomethyl); S16(Hex(1)Pent(2)); C19(Carbamidomethyl)	1	1	Q01705	Q01705	Neurogenic locus notch homolog protein 1 OS=Mus musculus OX=10090 GN=Notch1 PE=1 SV=3	0	3	3	1	0	1	1	1	928.701	2784.09	2784.1	-2.55804	-0.00237394	0	0	288036	HCD (High Energy Collision Dissociation)	MS2	0	100	13.9527	5288	5288	5285	FP022820_030520_1.raw	0/0		5.81746	420.963	420.963	1.2	1.52244e-06	3.24252e-07	0	0
FALSE	High	PMI-Byonic	PMI-Byonic (A2)	A	2	Unambiguous	GFNGHLCQYDVDECASTPCK	[K].GFNGHLcQYDVDEcAsTPcK.[N]	C7(Carbamidomethyl); C14(Carbamidomethyl); S16(Hex(1)Pent(1)); C19(Carbamidomethyl)	1	1	Q01705	Q01705	Neurogenic locus notch homolog protein 1 OS=Mus musculus OX=10090 GN=Notch1 PE=1 SV=3	0	3	3	1	0	1	1	1	884.688	2652.05	2652.05	-1.94039	-0.00171534	0	0	360531	HCD (High Energy Collision Dissociation)	MS2	0	100	14.0082	5312	5312	5307	FP022820_030520_1.raw	0/0		5.70541	508.556	508.556	1.2	1.97058e-06	3.65394e-07	0	0
FALSE	High	PMI-Byonic	PMI-Byonic (A2)	A	2	Unambiguous	GFNGHLCQYDVDECASTPCK	[K].GFNGHLcQYDVDEcASTPcK.[N]	C7(Carbamidomethyl); C14(Carbamidomethyl); C19(Carbamidomethyl)	1	1	Q01705	Q01705	Neurogenic locus notch homolog protein 1 OS=Mus musculus OX=10090 GN=Notch1 PE=1 SV=3	0	3	3	1	0	1	1	1	786.654	2357.95	2357.96	-4.25776	-0.00334654	0	0	549362	HCD (High Energy Collision Dissociation)	MS2	0	100	13.8013	5222	5222	5219	FP022820_030520_1.raw	0/0		6.65429	581.716	581.716	581.716	2.21671e-07	3.6578e-08	0	0
FALSE	High	PMI-Byonic	PMI-Byonic (A2)	A	2	Unambiguous	GFNGHLCQYDVDECASTPCK	[K].GFNGHLcQYDVDEcAsTPcK.[N]	C7(Carbamidomethyl); C14(Carbamidomethyl); S16(Hex(1)Pent(1)); C19(Carbamidomethyl)	1	1	Q01705	Q01705	Neurogenic locus notch homolog protein 1 OS=Mus musculus OX=10090 GN=Notch1 PE=1 SV=3	0	3	3	1	0	1	1	1	884.687	2652.05	2652.05	-2.14752	-0.00189845	0	0	1.25757e+06	HCD (High Energy Collision Dissociation)	MS2	0	100	13.7518	5201	5201	5197	FP022820_030520_1.raw	0/0		7.80359	645.638	645.638	1.2	1.57186e-08	3.24071e-09	0	0
FALSE	High	PMI-Byonic	PMI-Byonic (A2)	A	2	Unambiguous	DGVATFTCLCQPGYTGHHCETNINECHSQPCR	[K].DGVATFTcLcQPGYtGHHcEtNINEcHSQPcR.[H]	C8(Carbamidomethyl); C10(Carbamidomethyl); T15(HexNAc(1)); C19(Carbamidomethyl); T21(Hex(1)Pent(2)); C26(Carbamidomethyl); C31(Carbamidomethyl)	1	1	Q01705	Q01705	Neurogenic locus notch homolog protein 1 OS=Mus musculus OX=10090 GN=Notch1 PE=1 SV=3	0	5	5	1	0	1	1	1	887.961	4435.77	4435.78	-0.872455	-0.000774003	0	0	194798	HCD (High Energy Collision Dissociation)	MS2	0	100	14.0533	5331	5331	5329	FP022820_030520_1.raw	0/0		3.60124	284.994	284.994	1.2	0.000250475	1.67549e-05	0	0
FALSE	High	PMI-Byonic	PMI-Byonic (A2)	A	2	Unambiguous	DGVATFTCLCQPGYTGHHCETNINECHSQPCR	[K].DGVATFTcLcQPGYtGHHcETNINEcHsQPcR.[H]	C8(Carbamidomethyl); C10(Carbamidomethyl); T15(HexNAc(1)); C19(Carbamidomethyl); C26(Carbamidomethyl); S28(Hex(1)Pent(1)); C31(Carbamidomethyl)	1	1	Q01705	Q01705	Neurogenic locus notch homolog protein 1 OS=Mus musculus OX=10090 GN=Notch1 PE=1 SV=3	0	5	5	1	0	1	1	1	861.55	4303.72	4303.74	-3.94306	-0.00339398	0	0	202227	HCD (High Energy Collision Dissociation)	MS2	0	100	13.9657	5294	5294	5285	FP022820_030520_1.raw	0/0		9.13743	690.731	690.731	0	7.28739e-10	2.06127e-10	0	0
FALSE	High	PMI-Byonic	PMI-Byonic (A2)	A	2	Unambiguous	DGVATFTCLCQPGYTGHHCETNINECHSQPCR	[K].DGVATFTcLcQPGYtGHHcEtNINEcHSQPcR.[H]	C8(Carbamidomethyl); C10(Carbamidomethyl); T15(HexNAc(1)); C19(Carbamidomethyl); T21(Hex(1)Pent(2)); C26(Carbamidomethyl); C31(Carbamidomethyl)	1	1	Q01705	Q01705	Neurogenic locus notch homolog protein 1 OS=Mus musculus OX=10090 GN=Notch1 PE=1 SV=3	0	5	5	1	0	1	1	1	887.959	4435.76	4435.78	-3.34921	-0.00297127	0	0	237500	HCD (High Energy Collision Dissociation)	MS2	0	100	13.9286	5278	5278	5274	FP022820_030520_1.raw	0/0		9.13743	666.87	666.87	1.2	7.28739e-10	1.65926e-10	0	0
FALSE	High	PMI-Byonic	PMI-Byonic (A2)	A	2	Unambiguous	DGVATFTCLCQPGYTGHHCETNINECHSQPCR	[K].DGVATFTcLcQPGYtGHHcEtNINEcHSQPcR.[H]	C8(Carbamidomethyl); C10(Carbamidomethyl); T15(HexNAc(1)Hex(1)Fuc(1)); C19(Carbamidomethyl); T21(Hex(1)Pent(1)); C26(Carbamidomethyl); C31(Carbamidomethyl)	1	1	Q01705	Q01705	Neurogenic locus notch homolog protein 1 OS=Mus musculus OX=10090 GN=Notch1 PE=1 SV=3	0	5	5	1	0	1	1	1	923.768	4614.81	4611.85	642.078	0.592233	0	0	996072	HCD (High Energy Collision Dissociation)	MS2	42.6025	100	14.5829	5558	5558	5549	FP022820_030520_1.raw	0/0		2.73669	353.606	353.606	0	0.00183364	8.97194e-05	0	0
FALSE	High	PMI-Byonic	PMI-Byonic (A2)	A	2	Unambiguous	HGGTCQDRDNSYLCLCLK	[R].HGGtcQDRDNSYLcLcLK.[G]	T4(HexNAc(1)Hex(1)Fuc(1)); C5(Carbamidomethyl); C14(Carbamidomethyl); C16(Carbamidomethyl)	1	1	Q01705	Q01705	Neurogenic locus notch homolog protein 1 OS=Mus musculus OX=10090 GN=Notch1 PE=1 SV=3	1	4	4	1	0	1	1	1	677.791	2708.14	2708.15	-2.55609	-0.00173057	0	0	176089	HCD (High Energy Collision Dissociation)	MS2	11.8002	100	13.578	5125	5125	5120	FP022820_030520_1.raw	0/0		5.23417	466.957	466.957	2	5.83221e-06	6.59771e-07	0	0
FALSE	High	PMI-Byonic	PMI-Byonic (A2)	A	2	Unambiguous	HGGTCQDRDNSYLCLCLK	[R].HGGTcQDRDNsYLcLcLK.[G]	C5(Carbamidomethyl); S11(HexNAc(1)Hex(1)Fuc(1)); C14(Carbamidomethyl); C16(Carbamidomethyl)	1	1	Q01705	Q01705	Neurogenic locus notch homolog protein 1 OS=Mus musculus OX=10090 GN=Notch1 PE=1 SV=3	1	3	3	1	0	1	1	1	903.385	2708.14	2708.15	-2.5962	-0.00234363	0	0	2.94929e+06	HCD (High Energy Collision Dissociation)	MS2	0.631833	100	13.7463	5198	5198	5197	FP022820_030520_1.raw	0/0		9.14776	736.554	736.554	18.032	7.11611e-10	1.19026e-10	0	0
FALSE	Medium	PMI-Byonic	PMI-Byonic (A2)	A	2	Unambiguous	HGGTCQDRDNSYLCLCLK	[R].HGGtcQDRDNSYLcLcLK.[G]	T4(HexNAc(1)Hex(1)Fuc(1)); C5(Carbamidomethyl); C14(Carbamidomethyl); C16(Carbamidomethyl)	1	1	Q01705	Q01705	Neurogenic locus notch homolog protein 1 OS=Mus musculus OX=10090 GN=Notch1 PE=1 SV=3	1	2	2	1	0	1	1	1	679.343	1357.68	2708.15	-498669	-675.234	0	0	1.82862e+06	HCD (High Energy Collision Dissociation)	MS2	56.5809	100	13.7294	5191	5191	5186	FP022820_030520_1.raw	0/0		0.160157	79.0266	79.0266	2	0.69158	0.0355643	0	0
FALSE	High	PMI-Byonic	PMI-Byonic (A2)	A	2	Unambiguous	HGGTCQDRDNSYLCLCLK	[R].HGGTcQDRDNSYLcLcLK.[G]	C5(Carbamidomethyl); C14(Carbamidomethyl); C16(Carbamidomethyl)	1	1	Q01705	Q01705	Neurogenic locus notch homolog protein 1 OS=Mus musculus OX=10090 GN=Notch1 PE=1 SV=3	1	3	3	1	0	1	1	1	732.988	2196.95	2196.96	-3.57034	-0.00261463	0	0	2.0288e+06	HCD (High Energy Collision Dissociation)	MS2	0.466896	73.6757	13.7272	5190	5190	5186	FP022820_030520_1.raw	0/0		3.83937	556.077	556.077	556.077	0.000144753	9.6311e-06	0	0
FALSE	High	PMI-Byonic	PMI-Byonic (A2)	A	2	Unambiguous	HGGTCQDRDNSYLCLCLK	[R].HGGtcQDRDNSYLcLcLK.[G]	T4(Fuc(1)); C5(Carbamidomethyl); C14(Carbamidomethyl); C16(Carbamidomethyl)	1	1	Q01705	Q01705	Neurogenic locus notch homolog protein 1 OS=Mus musculus OX=10090 GN=Notch1 PE=1 SV=3	1	4	4	1	0	1	1	1	586.507	2343.01	2343.02	-3.53011	-0.00206777	0	0	2.93366e+06	HCD (High Energy Collision Dissociation)	MS2	0.898327	31.012	13.7242	5188	5188	5186	FP022820_030520_1.raw	0/0		4.29013	461.559	461.559	6.8	5.12708e-05	2.26028e-06	0	0
FALSE	High	PMI-Byonic	PMI-Byonic (A2)	A	2	Unambiguous	HGGTCQDRDNSYLCLCLK	[R].HGGTcQDRDNsYLcLcLK.[G]	C5(Carbamidomethyl); S11(Fuc(1)); C14(Carbamidomethyl); C16(Carbamidomethyl)	1	1	Q01705	Q01705	Neurogenic locus notch homolog protein 1 OS=Mus musculus OX=10090 GN=Notch1 PE=1 SV=3	1	3	3	1	0	1	1	1	781.675	2343.01	2343.02	-3.02942	-0.00236599	0	0	4969589	HCD (High Energy Collision Dissociation)	MS2	0.350151	44.6903	13.7231	5187	5187	5186	FP022820_030520_1.raw	0/0		7.34691	648.922	648.922	3.27681	4.49872e-08	1.09314e-08	0	0
FALSE	High	PMI-Byonic	PMI-Byonic (A2)	A	2	Unambiguous	HGGTCQDRDNSYLCLCLK	[R].HGGTcQDRDNsYLcLcLK.[G]	C5(Carbamidomethyl); S11(Fuc(1)); C14(Carbamidomethyl); C16(Carbamidomethyl)	1	1	Q01705	Q01705	Neurogenic locus notch homolog protein 1 OS=Mus musculus OX=10090 GN=Notch1 PE=1 SV=3	1	4	4	1	0	1	1	1	586.508	2343.01	2343.02	-3.21751	-0.00188467	0	0	959258	HCD (High Energy Collision Dissociation)	MS2	2.77738	100	13.6029	5136	5136	5131	FP022820_030520_1.raw	0/0		4.29015	423	423	10.4851	5.12686e-05	1.89453e-06	0	0
FALSE	High	PMI-Byonic	PMI-Byonic (A2)	A	2	Unambiguous	HGGTCQDRDNSYLCLCLK	[R].HGGTcQDRDNSYLcLcLK.[G]	C5(Carbamidomethyl); C14(Carbamidomethyl); C16(Carbamidomethyl)	1	1	Q01705	Q01705	Neurogenic locus notch homolog protein 1 OS=Mus musculus OX=10090 GN=Notch1 PE=1 SV=3	1	3	3	1	0	1	1	1	732.99	2196.95	2196.96	-1.57006	-0.00114979	0	0	301416	HCD (High Energy Collision Dissociation)	MS2	0	100	13.6051	5137	5137	5131	FP022820_030520_1.raw	0/0		3.46604	416.437	416.437	416.437	0.000341947	2.0938e-05	0	0
FALSE	High	PMI-Byonic	PMI-Byonic (A2)	A	2	Unambiguous	HGGTCQDRDNSYLCLCLK	[R].HGGTcQDRDNsYLcLcLK.[G]	C5(Carbamidomethyl); S11(HexNAc(1)Hex(1)Fuc(1)); C14(Carbamidomethyl); C16(Carbamidomethyl)	1	1	Q01705	Q01705	Neurogenic locus notch homolog protein 1 OS=Mus musculus OX=10090 GN=Notch1 PE=1 SV=3	1	4	4	1	0	1	1	1	677.791	2708.14	2708.15	-1.65459	-0.00112022	0	0	8516562	HCD (High Energy Collision Dissociation)	MS2	0.0881904	28.0775	13.6973	5176	5176	5175	FP022820_030520_1.raw	0/0		8.76791	671.344	671.344	9.97007	1.70643e-09	5.71612e-10	0	0
FALSE	Medium	PMI-Byonic	PMI-Byonic (A2)	A	2	Unambiguous	HGGTCQDRDNSYLCLCLK	[R].HGGtcQDRDNSYLcLcLK.[G]	T4(HexNAc(1)Fuc(1)); C5(Carbamidomethyl); C14(Carbamidomethyl); C16(Carbamidomethyl)	1	1	Q01705	Q01705	Neurogenic locus notch homolog protein 1 OS=Mus musculus OX=10090 GN=Notch1 PE=1 SV=3	1	3	3	1	0	1	1	1	849.367	2546.09	2546.1	-3.37369	-0.00286324	0	0	117250	HCD (High Energy Collision Dissociation)	MS2	19.1419	100	13.6867	5172	5172	5164	FP022820_030520_1.raw	0/0		0.634293	241.065	241.065	3.2	0.232117	0.0142823	0	0
FALSE	High	PMI-Byonic	PMI-Byonic (A2)	A	2	Unambiguous	HGGTCQDRDNSYLCLCLK	[R].HGGTcQDRDNSYLcLcLK.[G]	C5(Carbamidomethyl); C14(Carbamidomethyl); C16(Carbamidomethyl)	1	1	Q01705	Q01705	Neurogenic locus notch homolog protein 1 OS=Mus musculus OX=10090 GN=Notch1 PE=1 SV=3	1	4	4	1	0	1	1	1	549.994	2196.95	2196.96	-1.854	-0.00101829	0	0	168426	HCD (High Energy Collision Dissociation)	MS2	5.10688	100	13.6072	5138	5138	5131	FP022820_030520_1.raw	0/0		2.29081	323.2	323.2	323.2	0.00511907	0.000285459	0	0
FALSE	High	PMI-Byonic	PMI-Byonic (A2)	A	2	Unambiguous	HGGTCQDRDNSYLCLCLK	[R].HGGTcQDRDNsYLcLcLK.[G]	C5(Carbamidomethyl); S11(Fuc(1)); C14(Carbamidomethyl); C16(Carbamidomethyl)	1	1	Q01705	Q01705	Neurogenic locus notch homolog protein 1 OS=Mus musculus OX=10090 GN=Notch1 PE=1 SV=3	1	3	3	1	0	1	1	1	781.675	2343.01	2343.02	-2.56052	-0.00199978	0	0	1.06474e+06	HCD (High Energy Collision Dissociation)	MS2	12.6905	100	13.6008	5135	5135	5131	FP022820_030520_1.raw	0/0		8.14776	653.43	653.43	7.87022	7.11611e-09	1.84087e-09	0	0
FALSE	High	PMI-Byonic	PMI-Byonic (A2)	A	2	Unambiguous	HGGTCQDRDNSYLCLCLK	[R].HGGTcQDRDNsYLcLcLK.[G]	C5(Carbamidomethyl); S11(HexNAc(1)Hex(1)Fuc(1)); C14(Carbamidomethyl); C16(Carbamidomethyl)	1	1	Q01705	Q01705	Neurogenic locus notch homolog protein 1 OS=Mus musculus OX=10090 GN=Notch1 PE=1 SV=3	1	3	3	1	0	1	1	1	903.386	2708.14	2708.15	-2.12291	-0.00191639	0	0	777598	HCD (High Energy Collision Dissociation)	MS2	0	100	13.6244	5145	5145	5142	FP022820_030520_1.raw	0/0		6.34691	571.977	571.977	12.9262	4.49872e-07	1.03834e-07	0	0
FALSE	High	PMI-Byonic	PMI-Byonic (A2)	A	2	Unambiguous	HGGTCQDRDNSYLCLCLK	[R].HGGtcQDRDNSYLcLcLK.[G]	T4(HexNAc(1)Hex(1)Fuc(1)NeuAc(1)); C5(Carbamidomethyl); C14(Carbamidomethyl); C16(Carbamidomethyl)	1	1	Q01705	Q01705	Neurogenic locus notch homolog protein 1 OS=Mus musculus OX=10090 GN=Notch1 PE=1 SV=3	1	3	3	1	0	1	1	1	1000.42	2999.24	2999.24	-0.335787	-0.000335702	0	0	65188.3	HCD (High Energy Collision Dissociation)	MS2	8.07809	100	15.5476	5968	5968	5967	FP022820_030520_1.raw	0/0		1.88338	131.729	131.729	0.8	0.0130805	0.000722788	0	0
FALSE	High	PMI-Byonic	PMI-Byonic (A2)	A	2	Unambiguous	HGGTCQDRDNSYLCLCLK	[R].HGGtcQDRDNSYLcLcLK.[G]	T4(HexNAc(1)Hex(1)Fuc(1)NeuAc(1)); C5(Carbamidomethyl); C14(Carbamidomethyl); C16(Carbamidomethyl)	1	1	Q01705	Q01705	Neurogenic locus notch homolog protein 1 OS=Mus musculus OX=10090 GN=Notch1 PE=1 SV=3	1	4	4	1	0	1	1	1	750.564	2999.23	2999.24	-3.7591	-0.00281861	0	0	287707	HCD (High Energy Collision Dissociation)	MS2	2.63735	100	15.5519	5970	5970	5967	FP022820_030520_1.raw	0/0		5.58263	410.491	410.491	0.8	2.61438e-06	4.37062e-07	0	0
FALSE	Medium	PMI-Byonic	PMI-Byonic (A2)	A	2	Unambiguous	HGGTCQDRDNSYLCLCLK	[R].HGGTcQDRDNSYLcLcLK.[G]	C5(Carbamidomethyl); C14(Carbamidomethyl); C16(Carbamidomethyl)	1	1	Q01705	Q01705	Neurogenic locus notch homolog protein 1 OS=Mus musculus OX=10090 GN=Notch1 PE=1 SV=3	1	3	3	1	0	1	1	1	732.989	2196.95	2196.96	-2.65355	-0.00194324	0	0	144665	HCD (High Energy Collision Dissociation)	MS2	0	100	15.5106	5953	5953	5945	FP022820_030520_1.raw	0/0		0.204472	209.349	209.349	209.349	0.624494	0.0273239	0	0
FALSE	High	PMI-Byonic	PMI-Byonic (A2)	A	2	Unambiguous	HGGTCQDRDNSYLCLCLK	[R].HGGtcQDRDNSYLcLcLK.[G]	T4(HexNAc(1)Hex(1)Fuc(1)NeuAc(1)); C5(Carbamidomethyl); C14(Carbamidomethyl); C16(Carbamidomethyl)	1	1	Q01705	Q01705	Neurogenic locus notch homolog protein 1 OS=Mus musculus OX=10090 GN=Notch1 PE=1 SV=3	1	4	4	1	0	1	1	1	750.564	2999.23	2999.24	-3.6777	-0.00275758	0	0	168280	HCD (High Energy Collision Dissociation)	MS2	77.1926	100	15.6776	6023	6023	6022	FP022820_030520_1.raw	0/0		1.41205	184.841	184.841	0.8	0.0387211	0.00178498	0	0
FALSE	High	PMI-Byonic	PMI-Byonic (A2)	A	2	Unambiguous	HGGTCQDRDNSYLCLCLK	[R].HGGTcQDRDNsYLcLcLK.[G]	C5(Carbamidomethyl); S11(Fuc(1)); C14(Carbamidomethyl); C16(Carbamidomethyl)	1	1	Q01705	Q01705	Neurogenic locus notch homolog protein 1 OS=Mus musculus OX=10090 GN=Notch1 PE=1 SV=3	1	3	3	1	0	1	1	1	781.675	2343.01	2343.02	-1.85718	-0.00145047	0	0	354696	HCD (High Energy Collision Dissociation)	MS2	5.46831	100	15.4482	5926	5926	5923	FP022820_030520_1.raw	0/0		5.04958	486.373	486.373	9.50314	8.92114e-06	7.25337e-07	0	0
FALSE	High	PMI-Byonic	PMI-Byonic (A2)	A	2	Unambiguous	HGGTCQDRDNSYLCLCLK	[R].HGGTcQDRDNsYLcLcLK.[G]	C5(Carbamidomethyl); S11(HexNAc(1)Hex(1)Fuc(1)NeuAc(1)); C14(Carbamidomethyl); C16(Carbamidomethyl)	1	1	Q01705	Q01705	Neurogenic locus notch homolog protein 1 OS=Mus musculus OX=10090 GN=Notch1 PE=1 SV=3	1	3	3	1	0	1	1	1	1000.42	2999.24	2999.24	-0.946292	-0.000946054	0	0	1.23266e+06	HCD (High Energy Collision Dissociation)	MS2	2.05026	100	15.4197	5914	5914	5912	FP022820_030520_1.raw	0/0		7.14776	604.7	604.7	17.5183	7.1161e-08	1.44866e-08	0	0
FALSE	High	PMI-Byonic	PMI-Byonic (A2)	A	2	Unambiguous	HGGTCQDRDNSYLCLCLK	[R].HGGTcQDRDNsYLcLcLK.[G]	C5(Carbamidomethyl); S11(HexNAc(1)Hex(1)Fuc(1)NeuAc(1)); C14(Carbamidomethyl); C16(Carbamidomethyl)	1	1	Q01705	Q01705	Neurogenic locus notch homolog protein 1 OS=Mus musculus OX=10090 GN=Notch1 PE=1 SV=3	1	4	4	1	0	1	1	1	750.566	2999.24	2999.24	-1.15428	-0.00086549	0	0	2589759	HCD (High Energy Collision Dissociation)	MS2	0.116837	68.24	15.4175	5913	5913	5912	FP022820_030520_1.raw	0/0		8.56876	668.763	668.763	11.3611	2.69925e-09	8.11389e-10	0	0
FALSE	High	PMI-Byonic	PMI-Byonic (A2)	A	2	Unambiguous	HGGTCQDRDNSYLCLCLK	[R].HGGTcQDRDNsYLcLcLK.[G]	C5(Carbamidomethyl); S11(HexNAc(1)Hex(1)Fuc(1)); C14(Carbamidomethyl); C16(Carbamidomethyl)	1	1	Q01705	Q01705	Neurogenic locus notch homolog protein 1 OS=Mus musculus OX=10090 GN=Notch1 PE=1 SV=3	1	3	3	1	0	1	1	1	904.02	2710.05	2708.15	700.915	0.632727	0	0	550037	HCD (High Energy Collision Dissociation)	MS2	33.7767	100	15.3659	5891	5891	5890	FP022820_030520_1.raw	0/0		1.3079	310.858	310.858	3.03517	0.0492154	0.00226225	0	0
FALSE	High	PMI-Byonic	PMI-Byonic (A2)	A	2	Unambiguous	HGGTCQDRDNSYLCLCLK	[R].HGGTcQDRDNSYLcLcLK.[G]	C5(Carbamidomethyl); C14(Carbamidomethyl); C16(Carbamidomethyl)	1	1	Q01705	Q01705	Neurogenic locus notch homolog protein 1 OS=Mus musculus OX=10090 GN=Notch1 PE=1 SV=3	1	3	3	1	0	1	1	1	732.988	2196.95	2196.96	-3.487	-0.0025536	0	0	378003	HCD (High Energy Collision Dissociation)	MS2	0	100	15.353	5886	5886	5879	FP022820_030520_1.raw	0/0		3.66512	473.274	473.274	473.274	0.000216211	1.52173e-05	0	0
FALSE	High	PMI-Byonic	PMI-Byonic (A2)	A	2	Unambiguous	HGGTCQDRDNSYLCLCLK	[R].HGGtcQDRDNSYLcLcLK.[G]	T4(Fuc(1)); C5(Carbamidomethyl); C14(Carbamidomethyl); C16(Carbamidomethyl)	1	1	Q01705	Q01705	Neurogenic locus notch homolog protein 1 OS=Mus musculus OX=10090 GN=Notch1 PE=1 SV=3	1	3	3	1	0	1	1	1	781.675	2343.01	2343.02	-2.63867	-0.00206082	0	0	224250	HCD (High Energy Collision Dissociation)	MS2	0	100	15.325	5874	5874	5868	FP022820_030520_1.raw	0/0		3.88081	428.5	428.5	6.8	0.00013158	8.70561e-06	0	0
FALSE	High	PMI-Byonic	PMI-Byonic (A2)	A	2	Unambiguous	HGGTCQDRDNSYLCLCLK	[R].HGGTcQDRDNSYLcLcLK.[G]	C5(Carbamidomethyl); C14(Carbamidomethyl); C16(Carbamidomethyl)	1	1	Q01705	Q01705	Neurogenic locus notch homolog protein 1 OS=Mus musculus OX=10090 GN=Notch1 PE=1 SV=3	1	4	4	1	0	1	1	1	549.993	2196.95	2196.96	-3.40977	-0.00187278	0	0	672941	HCD (High Energy Collision Dissociation)	MS2	5.07118	100	13.7582	5204	5204	5197	FP022820_030520_1.raw	0/0		4.0763	389.053	389.053	389.053	8.38876e-05	5.27415e-06	0	0
FALSE	High	PMI-Byonic	PMI-Byonic (A2)	A	2	Unambiguous	HGGTCQDRDNSYLCLCLK	[R].HGGtcQDRDNSYLcLcLK.[G]	T4(HexNAc(1)Hex(1)Fuc(1)NeuAc(1)); C5(Carbamidomethyl); C14(Carbamidomethyl); C16(Carbamidomethyl)	1	1	Q01705	Q01705	Neurogenic locus notch homolog protein 1 OS=Mus musculus OX=10090 GN=Notch1 PE=1 SV=3	1	3	3	1	0	1	1	1	1000.42	2999.23	2999.24	-3.57147	-0.00357057	0	0	162416	HCD (High Energy Collision Dissociation)	MS2	9.9245	100	15.3036	5865	5865	5857	FP022820_030520_1.raw	0/0		3.46861	361.039	361.039	4.55474	0.000339933	1.88535e-05	0	0
FALSE	High	PMI-Byonic	PMI-Byonic (A2)	A	2	Unambiguous	HGGTCQDRDNSYLCLCLK	[R].HGGtcQDRDNSYLcLcLK.[G]	T4(HexNAc(1)Hex(1)Fuc(1)NeuAc(1)); C5(Carbamidomethyl); C14(Carbamidomethyl); C16(Carbamidomethyl)	1	1	Q01705	Q01705	Neurogenic locus notch homolog protein 1 OS=Mus musculus OX=10090 GN=Notch1 PE=1 SV=3	1	4	4	1	0	1	1	1	750.564	2999.23	2999.24	-3.8405	-0.00287965	0	0	445462	HCD (High Energy Collision Dissociation)	MS2	11.4107	100	15.2949	5861	5861	5857	FP022820_030520_1.raw	0/0		5.90126	557.505	557.505	3.2912	1.25527e-06	2.20415e-07	0	0
FALSE	Medium	PMI-Byonic	PMI-Byonic (A2)	A	2	Unambiguous	HGGTCQDRDNSYLCLCLK	[R].HGGtcQDRDNSYLcLcLK.[G]	T4(HexNAc(1)Fuc(1)); C5(Carbamidomethyl); C14(Carbamidomethyl); C16(Carbamidomethyl)	1	1	Q01705	Q01705	Neurogenic locus notch homolog protein 1 OS=Mus musculus OX=10090 GN=Notch1 PE=1 SV=3	1	3	3	1	0	1	1	1	849.365	2546.08	2546.1	-6.25033	-0.00530465	0	0	111861	HCD (High Energy Collision Dissociation)	MS2	0	100	15.3788	5897	5897	5890	FP022820_030520_1.raw	0/0		0.66877	162.426	162.426	3.2	0.214403	0.0132877	0	0
FALSE	Medium	PMI-Byonic	PMI-Byonic (A2)	A	2	Unambiguous	HGGTCQDRDNSYLCLCLK	[R].HGGtcQDRDNSYLcLcLK.[G]	T4(HexNAc(1)); C5(Carbamidomethyl); C14(Carbamidomethyl); C16(Carbamidomethyl)	1	1	Q01705	Q01705	Neurogenic locus notch homolog protein 1 OS=Mus musculus OX=10090 GN=Notch1 PE=1 SV=3	1	3	3	1	0	1	1	1	800.682	2400.03	2400.04	-2.05876	-0.00164704	0	0	744402	HCD (High Energy Collision Dissociation)	MS2	0	100	14.594	5562	5562	5560	FP022820_030520_1.raw	0/0		0.0441247	32.5276	32.5276	15.1237	0.90339	0.0454813	0	0
FALSE	Medium	PMI-Byonic	PMI-Byonic (A2)	A	2	Unambiguous	HGGTCQDRDNSYLCLCLK	[R].HGGtcQDRDNSYLcLcLK.[G]	T4(Fuc(1)); C5(Carbamidomethyl); C14(Carbamidomethyl); C16(Carbamidomethyl)	1	1	Q01705	Q01705	Neurogenic locus notch homolog protein 1 OS=Mus musculus OX=10090 GN=Notch1 PE=1 SV=3	1	4	4	1	0	1	1	1	586.755	2344	2343.02	419.623	0.245796	0	0	236884	HCD (High Energy Collision Dissociation)	MS2	18.4421	100	13.9807	5300	5300	5296	FP022820_030520_1.raw	0/0		0.119683	264.864	264.864	6.8	0.759131	0.0417834	0	0
FALSE	High	PMI-Byonic	PMI-Byonic (A2)	A	2	Unambiguous	HGGTCQDRDNSYLCLCLK	[R].HGGtcQDRDNSYLcLcLK.[G]	T4(Fuc(1)); C5(Carbamidomethyl); C14(Carbamidomethyl); C16(Carbamidomethyl)	1	1	Q01705	Q01705	Neurogenic locus notch homolog protein 1 OS=Mus musculus OX=10090 GN=Notch1 PE=1 SV=3	1	3	3	1	0	1	1	1	781.676	2343.01	2343.02	-1.31013	-0.00102322	0	0	187195	HCD (High Energy Collision Dissociation)	MS2	3.05768	100	13.9763	5298	5298	5296	FP022820_030520_1.raw	0/0		1.29549	368.793	368.793	6.8	0.0506415	0.00250536	0	0
FALSE	High	PMI-Byonic	PMI-Byonic (A2)	A	2	Unambiguous	HGGTCQDRDNSYLCLCLK	[R].HGGtcQDRDNSYLcLcLK.[G]	T4(HexNAc(1)Hex(1)Fuc(1)); C5(Carbamidomethyl); C14(Carbamidomethyl); C16(Carbamidomethyl)	1	1	Q01705	Q01705	Neurogenic locus notch homolog protein 1 OS=Mus musculus OX=10090 GN=Notch1 PE=1 SV=3	1	4	4	1	0	1	1	1	677.79	2708.14	2708.15	-3.2773	-0.00221885	0	0	1.93538e+06	HCD (High Energy Collision Dissociation)	MS2	0.348929	83.6051	13.9036	5267	5267	5263	FP022820_030520_1.raw	0/0		5.58263	429.028	429.028	2	2.61438e-06	4.18292e-07	0	0
FALSE	High	PMI-Byonic	PMI-Byonic (A2)	A	2	Unambiguous	HGGTCQDRDNSYLCLCLK	[R].HGGtcQDRDNSYLcLcLK.[G]	T4(HexNAc(1)Fuc(1)); C5(Carbamidomethyl); C14(Carbamidomethyl); C16(Carbamidomethyl)	1	1	Q01705	Q01705	Neurogenic locus notch homolog protein 1 OS=Mus musculus OX=10090 GN=Notch1 PE=1 SV=3	1	4	4	1	0	1	1	1	637.278	2546.09	2546.1	-1.62901	-0.0010369	0	0	234165	HCD (High Energy Collision Dissociation)	MS2	4.86512	100	13.81	5226	5226	5219	FP022820_030520_1.raw	0/0		1.62059	273.539	273.539	3.2	0.0239556	0.00112619	0	0
FALSE	High	PMI-Byonic	PMI-Byonic (A2)	A	2	Unambiguous	HGGTCQDRDNSYLCLCLK	[R].HGGtcQDRDNSYLcLcLK.[G]	T4(Fuc(1)); C5(Carbamidomethyl); C14(Carbamidomethyl); C16(Carbamidomethyl)	1	1	Q01705	Q01705	Neurogenic locus notch homolog protein 1 OS=Mus musculus OX=10090 GN=Notch1 PE=1 SV=3	1	3	3	1	0	1	1	1	781.674	2343.01	2343.02	-3.73276	-0.00291531	0	0	546089	HCD (High Energy Collision Dissociation)	MS2	0	100	13.8491	5242	5242	5241	FP022820_030520_1.raw	0/0		4.07994	411.043	411.043	6.8	8.31874e-05	4.71263e-06	0	0
FALSE	High	PMI-Byonic	PMI-Byonic (A2)	A	2	Unambiguous	HGGTCQDRDNSYLCLCLK	[R].HGGtcQDRDNSYLcLcLK.[G]	T4(Fuc(1)); C5(Carbamidomethyl); C14(Carbamidomethyl); C16(Carbamidomethyl)	1	1	Q01705	Q01705	Neurogenic locus notch homolog protein 1 OS=Mus musculus OX=10090 GN=Notch1 PE=1 SV=3	1	4	4	1	0	1	1	1	586.508	2343.01	2343.02	-2.80071	-0.00164053	0	0	414076	HCD (High Energy Collision Dissociation)	MS2	10.4573	100	13.8577	5246	5246	5241	FP022820_030520_1.raw	0/0		0.814167	252.386	252.386	6.8	0.153403	0.00820589	0	0
FALSE	Medium	PMI-Byonic	PMI-Byonic (A2)	A	2	Unambiguous	HGGTCQDRDNSYLCLCLK	[R].HGGtcQDRDNSYLcLcLK.[G]	T4(HexNAc(1)); C5(Carbamidomethyl); C14(Carbamidomethyl); C16(Carbamidomethyl)	1	1	Q01705	Q01705	Neurogenic locus notch homolog protein 1 OS=Mus musculus OX=10090 GN=Notch1 PE=1 SV=3	1	4	4	1	0	1	1	1	600.763	2400.03	2400.04	-3.94625	-0.00236779	0	0	457911	HCD (High Energy Collision Dissociation)	MS2	0	100	14.6048	5567	5567	5560	FP022820_030520_1.raw	0/0		0.24364	86.8309	86.8309	12.1476	0.570637	0.0246815	0	0
FALSE	High	PMI-Byonic	PMI-Byonic (A2)	A	2	Unambiguous	HGGTCQDRDNSYLCLCLK	[R].HGGTcQDRDNSYLcLcLK.[G]	C5(Carbamidomethyl); C14(Carbamidomethyl); C16(Carbamidomethyl)	1	1	Q01705	Q01705	Neurogenic locus notch homolog protein 1 OS=Mus musculus OX=10090 GN=Notch1 PE=1 SV=3	1	3	3	1	0	1	1	1	732.988	2196.95	2196.96	-3.57034	-0.00261463	0	0	213080	HCD (High Energy Collision Dissociation)	MS2	16.2893	100	13.8664	5250	5250	5241	FP022820_030520_1.raw	0/0		1.14737	281.106	281.106	281.106	0.0712244	0.00364684	0	0
FALSE	High	PMI-Byonic	PMI-Byonic (A2)	A	2	Unambiguous	DNSYLCLCLK	[R].DNSYLcLcLK.[G]	C6(Carbamidomethyl); C8(Carbamidomethyl)	1	1	Q01705	Q01705	Neurogenic locus notch homolog protein 1 OS=Mus musculus OX=10090 GN=Notch1 PE=1 SV=3	0	2	2	1	0	1	1	1	643.299	1285.59	1285.59	-0.507306	-0.000326094	0	0	73362.1	HCD (High Energy Collision Dissociation)	MS2	17.2861	100	19.7154	7744	7744	7738	FP022820_030520_1.raw	0/0		3.2968	371.423	371.423	371.423	0.00050489	3.20742e-05	0	0
FALSE	High	PMI-Byonic	PMI-Byonic (A2)	A	2	Unambiguous	DNSYLCLCLK	[R].DNSYLcLcLK.[G]	C6(Carbamidomethyl); C8(Carbamidomethyl)	1	1	Q01705	Q01705	Neurogenic locus notch homolog protein 1 OS=Mus musculus OX=10090 GN=Notch1 PE=1 SV=3	0	2	2	1	0	1	1	1	643.298	1285.59	1285.59	-2.88112	-0.00185197	0	0	86846.3	HCD (High Energy Collision Dissociation)	MS2	33.3842	100	19.4459	7630	7630	7628	FP022820_030520_1.raw	0/0		2.12119	184.092	184.092	184.092	0.00756505	0.00041919	0	0
FALSE	High	PMI-Byonic	PMI-Byonic (A2)	A	2	Unambiguous	DNSYLCLCLK	[R].DNSYLcLcLK.[G]	C6(Carbamidomethyl); C8(Carbamidomethyl)	1	1	Q01705	Q01705	Neurogenic locus notch homolog protein 1 OS=Mus musculus OX=10090 GN=Notch1 PE=1 SV=3	0	2	2	1	0	1	1	1	643.297	1285.59	1285.59	-3.16598	-0.00203508	0	0	84762.5	HCD (High Energy Collision Dissociation)	MS2	0	100	19.3311	7582	7582	7573	FP022820_030520_1.raw	0/0		6.5164	402.059	402.059	402.059	3.0451e-07	6.25054e-08	0	0
FALSE	High	PMI-Byonic	PMI-Byonic (A2)	A	2	Unambiguous	DNSYLCLCLK	[R].DNSYLcLcLK.[G]	C6(Carbamidomethyl); C8(Carbamidomethyl)	1	1	Q01705	Q01705	Neurogenic locus notch homolog protein 1 OS=Mus musculus OX=10090 GN=Notch1 PE=1 SV=3	0	2	2	1	0	1	1	1	643.299	1285.59	1285.59	-1.26693	-0.000814376	0	0	21366438	HCD (High Energy Collision Dissociation)	MS2	0.0537241	11.9351	18.7985	7354	7354	7353	FP022820_030520_1.raw	0/0		6.40434	516.034	516.034	516.034	3.94146e-07	9.52937e-08	0	0
FALSE	High	PMI-Byonic	PMI-Byonic (A2)	A	2	Unambiguous	DNSYLCLCLK	[R].DNSYLcLcLK.[G]	C6(Carbamidomethyl); C8(Carbamidomethyl)	1	1	Q01705	Q01705	Neurogenic locus notch homolog protein 1 OS=Mus musculus OX=10090 GN=Notch1 PE=1 SV=3	0	2	2	1	0	1	1	1	643.298	1285.59	1285.59	-2.21645	-0.00142473	0	0	172016	HCD (High Energy Collision Dissociation)	MS2	41.3347	100	19.195	7524	7524	7518	FP022820_030520_1.raw	0/0		4.97253	366.728	366.728	366.728	1.06531e-05	9.99284e-07	0	0
FALSE	Medium	PMI-Byonic	PMI-Byonic (A2)	A	2	Unambiguous	DNSYLCLCLK	[R].DNSYLcLcLK.[G]	C6(Carbamidomethyl); C8(Carbamidomethyl)	1	1	Q01705	Q01705	Neurogenic locus notch homolog protein 1 OS=Mus musculus OX=10090 GN=Notch1 PE=1 SV=3	0	2	2	1	0	1	1	1	643.298	1285.59	1285.59	-2.1215	-0.00136369	0	0	31671.6	HCD (High Energy Collision Dissociation)	MS2	38.0002	100	20.029	7876	7876	7870	FP022820_030520_1.raw	0/0		0.320105	24.7379	24.7379	24.7379	0.478514	0.022255	0	0
FALSE	High	PMI-Byonic	PMI-Byonic (A2)	A	2	Unambiguous	DNSYLCLCLK	[R].DNSYLcLcLK.[G]	C6(Carbamidomethyl); C8(Carbamidomethyl)	1	1	Q01705	Q01705	Neurogenic locus notch homolog protein 1 OS=Mus musculus OX=10090 GN=Notch1 PE=1 SV=3	0	2	2	1	0	1	1	1	643.297	1285.59	1285.59	-3.26093	-0.00209611	0	0	2.13934e+06	HCD (High Energy Collision Dissociation)	MS2	0.777998	100	18.927	7409	7409	7408	FP022820_030520_1.raw	0/0		6.6035	484.61	484.61	484.61	2.49175e-07	4.90836e-08	0	0
FALSE	High	PMI-Byonic	PMI-Byonic (A2)	A	2	Unambiguous	DNSYLCLCLK	[R].DNSYLcLcLK.[G]	C6(Carbamidomethyl); C8(Carbamidomethyl)	1	1	Q01705	Q01705	Neurogenic locus notch homolog protein 1 OS=Mus musculus OX=10090 GN=Notch1 PE=1 SV=3	0	2	2	1	0	1	1	1	643.298	1285.59	1285.59	-1.74169	-0.00111955	0	0	73739.5	HCD (High Energy Collision Dissociation)	MS2	22.6766	100	18.6856	7307	7307	7298	FP022820_030520_1.raw	0/0		6.40434	501.812	501.812	501.812	3.94146e-07	9.15581e-08	0	0
FALSE	High	PMI-Byonic	PMI-Byonic (A2)	A	2	Unambiguous	DNSYLCLCLK	[R].DNSYLcLcLK.[G]	C6(Carbamidomethyl); C8(Carbamidomethyl)	1	1	Q01705	Q01705	Neurogenic locus notch homolog protein 1 OS=Mus musculus OX=10090 GN=Notch1 PE=1 SV=3	0	2	2	1	0	1	1	1	643.297	1285.59	1285.59	-3.07103	-0.00197404	0	0	564355	HCD (High Energy Collision Dissociation)	MS2	6.72471	100	19.0597	7466	7466	7463	FP022820_030520_1.raw	0/0		6.6035	489.349	489.349	489.349	2.49175e-07	5.19835e-08	0	0
[truncated: 7 more columns]

## Sheet: FP072120_072820-1
Checked	Confidence	Identifying Node Type	Sequence	Modifications	# Missed Cleavages	Charge	m/z [Da]	MH+ [Da]	Identifying Node	Intensity	RT [min]	Byonic Score	Glycan composition	Position in Protein	Search ID	Identifying Node No	PSM Ambiguity	Annotated Sequence	# Protein Groups	# Proteins	Master Protein Accessions	Protein Accessions	Protein Descriptions	Original Precursor Charge	DeltaScore	DeltaCn	Rank	Search Engine Rank	Concatenated Rank	Theo. MH+ [Da]	DeltaM [ppm]	Deltam/z [Da]	Matched Ions	Total Ions	Activation Type	MS Order	Isolation Interference [%]	Ion Inject Time [ms]	First Scan	Last Scan	Master Scan(s)	Spectrum File	Ions Matched	Annotation	|Log Prob|	Delta Byonic Score	Delta Mod Score	PEP 2D	q-Value 2D
FALSE	High	PMI-Byonic	CSQPSGTCLNGGR	C1(Carbamidomethyl); C8(Carbamidomethyl)	0	2	697.299	1393.59	PMI-Byonic (A2)	286788	7.7894	552.936		24	A	2	Unambiguous	[R].cSQPSGTcLNGGR.[C]	1	1	Q01705	Q01705	Neurogenic locus notch homolog protein 1 OS=Mus musculus OX=10090 GN=Notch1 PE=1 SV=3	2	1	0	1	1	1	1393.59	-2.40508	-0.00167585	0	0	HCD (High Energy Collision Dissociation)	MS2	0	100	2651	2651	2649	FP072120_072820_1.raw	0/0		6.59636	552.936	552.936	2.533e-07	3.2624e-08
FALSE	High	PMI-Byonic	CSQPSGTCLNGGR	C1(Carbamidomethyl); C8(Carbamidomethyl)	0	2	697.299	1393.59	PMI-Byonic (A2)	417659	7.9189	556.816		24	A	2	Unambiguous	[R].cSQPSGTcLNGGR.[C]	1	1	Q01705	Q01705	Neurogenic locus notch homolog protein 1 OS=Mus musculus OX=10090 GN=Notch1 PE=1 SV=3	2	1	0	1	1	1	1393.59	-2.84305	-0.00198103	0	0	HCD (High Energy Collision Dissociation)	MS2	3.85124	100	2705	2705	2703	FP072120_072820_1.raw	0/0		6.59636	556.816	556.816	2.533e-07	4.31323e-08
FALSE	High	PMI-Byonic	CQDSNPCLSTPCK	C1(Carbamidomethyl); C7(Carbamidomethyl); S9(Hex(1)Pent(1)); C12(Carbamidomethyl)	0	3	620.912	1860.72	PMI-Byonic (A2)	367732	8.95031	440.552	Hex(1)Pent(1)	57	A	2	Unambiguous	[R].cQDSNPcLsTPcK.[N]	1	1	Q01705	Q01705	Neurogenic locus notch homolog protein 1 OS=Mus musculus OX=10090 GN=Notch1 PE=1 SV=3	3	1	0	1	1	1	1860.73	-4.01184	-0.00248832	0	0	HCD (High Energy Collision Dissociation)	MS2	30.9423	100	3126	3126	3122	FP072120_072820_1.raw	0/0		5.71461	440.552	0	1.92928e-06	3.71585e-07
FALSE	High	PMI-Byonic	CQDSNPCLSTPCK	C1(Carbamidomethyl); C7(Carbamidomethyl); S9(Hex(1)Pent(2)R0); C12(Carbamidomethyl)	0	2	996.888	1992.77	PMI-Byonic (A2)	147986	9.11275	416.556	Hex(1)Pent(2)	57	A	2	Unambiguous	[R].cQDSNPcLsTPcK.[N]	1	1	Q01705	Q01705	Neurogenic locus notch homolog protein 1 OS=Mus musculus OX=10090 GN=Notch1 PE=1 SV=3	2	1	0	1	1	1	1992.77	-1.08604	-0.00108211	0	0	HCD (High Energy Collision Dissociation)	MS2	0	100	3195	3195	3191	FP072120_072820_1.raw	0/0		6.15414	416.556	0	7.01228e-07	1.7448e-07
FALSE	High	PMI-Byonic	CQDSNPCLSTPCK	C1(Carbamidomethyl); C7(Carbamidomethyl); S9(Hex(1)Pent(1)); C12(Carbamidomethyl)	0	3	620.914	1860.73	PMI-Byonic (A2)	424799	9.0671	374.493	Hex(1)Pent(1)	57	A	2	Unambiguous	[R].cQDSNPcLsTPcK.[N]	1	1	Q01705	Q01705	Neurogenic locus notch homolog protein 1 OS=Mus musculus OX=10090 GN=Notch1 PE=1 SV=3	3	1	0	1	1	1	1860.73	-1.45331	-0.000901404	0	0	HCD (High Energy Collision Dissociation)	MS2	0	100	3176	3176	3172	FP072120_072820_1.raw	0/0		4.70587	374.493	0	1.96849e-05	1.3166e-06
FALSE	High	PMI-Byonic	CQDSNPCLSTPCK	C1(Carbamidomethyl); C7(Carbamidomethyl); S9(Hex(1)Pent(1)); C12(Carbamidomethyl)	0	2	930.867	1860.73	PMI-Byonic (A2)	1.09808e+06	9.04934	790.868	Hex(1)Pent(1)	57	A	2	Unambiguous	[R].cQDSNPcLsTPcK.[N]	1	1	Q01705	Q01705	Neurogenic locus notch homolog protein 1 OS=Mus musculus OX=10090 GN=Notch1 PE=1 SV=3	2	1	0	1	1	1	1860.73	-2.06931	-0.00192522	0	0	HCD (High Energy Collision Dissociation)	MS2	0	100	3168	3168	3165	FP072120_072820_1.raw	0/0		11.4316	790.868	0	3.70138e-12	9.32745e-13
FALSE	High	PMI-Byonic	CQDSNPCLSTPCK	C1(Carbamidomethyl); C7(Carbamidomethyl); S9(Hex(1)); C12(Carbamidomethyl)	0	3	577.233	1729.68	PMI-Byonic (A2)	194719	9.00707	75.5717	Hex(1)	57	A	2	Unambiguous	[R].cQDSNPcLsTPcK.[N]	1	1	Q01705	Q01705	Neurogenic locus notch homolog protein 1 OS=Mus musculus OX=10090 GN=Notch1 PE=1 SV=3	3	1	0	1	1	1	1728.69	577.063	0.332521	0	0	HCD (High Energy Collision Dissociation)	MS2	56.2494	100	3150	3150	3144	FP072120_072820_1.raw	0/0		1.23623	75.5717	0	0.0580458	0.00543051
FALSE	High	PMI-Byonic	CQDSNPCLSTPCK	C1(Carbamidomethyl); C7(Carbamidomethyl); S9(Hex(1)Pent(1)R0); C12(Carbamidomethyl)	0	2	930.866	1860.73	PMI-Byonic (A2)	542811	8.92934	642.473	Hex(1)Pent(1)	57	A	2	Unambiguous	[R].cQDSNPcLsTPcK.[N]	1	1	Q01705	Q01705	Neurogenic locus notch homolog protein 1 OS=Mus musculus OX=10090 GN=Notch1 PE=1 SV=3	2	1	0	1	1	1	1860.73	-2.26629	-0.00210847	0	0	HCD (High Energy Collision Dissociation)	MS2	0	100	3117	3117	3114	FP072120_072820_1.raw	0/0		8.43163	642.473	0	3.70143e-09	1.07166e-09
FALSE	High	PMI-Byonic	NAGTCHVVDHGGTVDYACSCPLGFSGPLCLTPLDNACLANPCR	C5(Carbamidomethyl); C18(Carbamidomethyl); S19(Fuc(1)); C20(Carbamidomethyl); C29(Carbamidomethyl); C37(Carbamidomethyl); C42(Carbamidomethyl)	0	4	1213.28	4850.11	PMI-Byonic (A2)	13021.8	16.9369	127.858	Fuc(1)	70	A	2	Unambiguous	[K].NAGTcHVVDHGGTVDYAcscPLGFSGPLcLTPLDNAcLANPcR.[N]	1	1	Q01705	Q01705	Neurogenic locus notch homolog protein 1 OS=Mus musculus OX=10090 GN=Notch1 PE=1 SV=3	4	1	0	1	1	1	4850.12	-1.03298	-0.00125252	0	0	HCD (High Energy Collision Dissociation)	MS2	0	100	6556	6556	6547	FP072120_072820_1.raw	0/0		1.8432	127.858	0	0.0143482	0.000962827
FALSE	High	PMI-Byonic	NGGTCDLLTLTEYK	T4(Fuc(1)); C5(Carbamidomethyl)	0	3	866.043	2596.11	PMI-Byonic (A2)	58518.1	15.8742	122.876	Fuc(1)	113	A	2	Unambiguous	[R].NGGtcDLLTLTEYK.[C]	1	1	Q01705	Q01705	Neurogenic locus notch homolog protein 1 OS=Mus musculus OX=10090 GN=Notch1 PE=1 SV=3	3	1	0	1	1	1	1730.82	499937	288.433	0	0	HCD (High Energy Collision Dissociation)	MS2	38.6246	100	6107	6107	6105	FP072120_072820_1.raw	0/0		1.52798	122.876	6.4	0.0296498	0.00310553
FALSE	High	PMI-Byonic	NGGTCDLLTLTEYK	C5(Carbamidomethyl); T11(Fuc(1))	0	2	865.91	1730.81	PMI-Byonic (A2)	1.97732e+06	15.4245	699.874	Fuc(1)	113	A	2	Unambiguous	[R].NGGTcDLLTLtEYK.[C]	1	1	Q01705	Q01705	Neurogenic locus notch homolog protein 1 OS=Mus musculus OX=10090 GN=Notch1 PE=1 SV=3	2	1	0	1	1	1	1730.82	-1.2421	-0.00107492	0	0	HCD (High Energy Collision Dissociation)	MS2	0	100	5916	5916	5915	FP072120_072820_1.raw	0/0		9.2012	699.874	14.1448	6.29217e-10	1.9161e-10
FALSE	High	PMI-Byonic	NGGTCDLLTLTEYK	T4(HexNAc(1)); C5(Carbamidomethyl)	0	2	894.42	1787.83	PMI-Byonic (A2)	172148	15.6274	229.735	HexNAc(1)	113	A	2	Unambiguous	[R].NGGtcDLLTLTEYK.[C]	1	1	Q01705	Q01705	Neurogenic locus notch homolog protein 1 OS=Mus musculus OX=10090 GN=Notch1 PE=1 SV=3	2	1	0	1	1	1	1787.84	-1.87372	-0.00167495	0	0	HCD (High Energy Collision Dissociation)	MS2	0	100	6002	6002	5999	FP072120_072820_1.raw	0/0		4.06706	229.735	6.4	8.56919e-05	6.66651e-06
FALSE	High	PMI-Byonic	NGGTCDLLTLTEYK	C5(Carbamidomethyl); T9(Fuc(1))	0	2	865.912	1730.82	PMI-Byonic (A2)	136618	15.6689	373.485	Fuc(1)	113	A	2	Unambiguous	[R].NGGTcDLLtLTEYK.[C]	1	1	Q01705	Q01705	Neurogenic locus notch homolog protein 1 OS=Mus musculus OX=10090 GN=Notch1 PE=1 SV=3	2	1	0	1	1	1	1730.82	1.08532	0.00093924	0	0	HCD (High Energy Collision Dissociation)	MS2	0	100	6020	6020	6017	FP072120_072820_1.raw	0/0		4.40858	373.485	0	3.90321e-05	2.23649e-06
FALSE	High	PMI-Byonic	NGGTCDLLTLTEYK	T4(Fuc(1)); C5(Carbamidomethyl)	0	3	866.043	2596.11	PMI-Byonic (A2)	103042	15.7466	235.178	Fuc(1)	113	A	2	Unambiguous	[R].NGGtcDLLTLTEYK.[C]	1	1	Q01705	Q01705	Neurogenic locus notch homolog protein 1 OS=Mus musculus OX=10090 GN=Notch1 PE=1 SV=3	3	1	0	1	1	1	1730.82	499938	288.433	0	0	HCD (High Energy Collision Dissociation)	MS2	37.1093	100	6053	6053	6050	FP072120_072820_1.raw	0/0		3.43888	235.178	6.4	0.000364019	2.06741e-05
FALSE	High	PMI-Byonic	NGGTCDLLTLTEYK	C5(Carbamidomethyl); T9(Fuc(1))	0	2	865.909	1730.81	PMI-Byonic (A2)	110604	15.1891	562.556	Fuc(1)	113	A	2	Unambiguous	[R].NGGTcDLLtLTEYK.[C]	1	1	Q01705	Q01705	Neurogenic locus notch homolog protein 1 OS=Mus musculus OX=10090 GN=Notch1 PE=1 SV=3	2	1	0	1	1	1	1730.82	-2.86423	-0.00247873	0	0	HCD (High Energy Collision Dissociation)	MS2	0	100	5816	5816	5806	FP072120_072820_1.raw	0/0		7.28037	562.556	0	5.24357e-08	1.11037e-08
FALSE	High	PMI-Byonic	NGGTCDLLTLTEYK	T4(Fuc(1)); C5(Carbamidomethyl)	0	3	577.609	1730.81	PMI-Byonic (A2)	158022	15.2589	39.3292	Fuc(1)	113	A	2	Unambiguous	[R].NGGtcDLLTLTEYK.[C]	1	1	Q01705	Q01705	Neurogenic locus notch homolog protein 1 OS=Mus musculus OX=10090 GN=Notch1 PE=1 SV=3	3	1	0	1	1	1	1730.82	-1.32039	-0.000761785	0	0	HCD (High Energy Collision Dissociation)	MS2	0	100	5846	5846	5838	FP072120_072820_1.raw	0/0		1.50723	39.3292	6.4	0.0311004	0.00399489
FALSE	High	PMI-Byonic	NGGTCDLLTLTEYK	C5(Carbamidomethyl); T11(Fuc(1))	0	2	865.909	1730.81	PMI-Byonic (A2)	3.41666e+06	15.3119	635.058	Fuc(1)	113	A	2	Unambiguous	[R].NGGTcDLLTLtEYK.[C]	1	1	Q01705	Q01705	Neurogenic locus notch homolog protein 1 OS=Mus musculus OX=10090 GN=Notch1 PE=1 SV=3	2	1	0	1	1	1	1730.82	-2.08843	-0.00180734	0	0	HCD (High Energy Collision Dissociation)	MS2	2.74671	44.7104	5868	5868	5866	FP072120_072820_1.raw	0/0		8.43163	635.058	4.54905	3.70143e-09	1.29081e-09
FALSE	High	PMI-Byonic	NGGTCDLLTLTEYK	T4(Fuc(1)); C5(Carbamidomethyl)	0	3	577.61	1730.82	PMI-Byonic (A2)	174575	15.3875	241.486	Fuc(1)	113	A	2	Unambiguous	[R].NGGtcDLLTLTEYK.[C]	1	1	Q01705	Q01705	Neurogenic locus notch homolog protein 1 OS=Mus musculus OX=10090 GN=Notch1 PE=1 SV=3	3	1	0	1	1	1	1730.82	-0.0508955	-2.93636e-05	0	0	HCD (High Energy Collision Dissociation)	MS2	19.3077	100	5901	5901	5899	FP072120_072820_1.raw	0/0		2.93218	241.486	6.4	0.00116902	6.32284e-05
FALSE	High	PMI-Byonic	NGGTCDLLTLTEYK	C5(Carbamidomethyl); T9(Fuc(1))	0	2	865.911	1730.81	PMI-Byonic (A2)	384601	15.5493	514.307	Fuc(1)	113	A	2	Unambiguous	[R].NGGTcDLLtLTEYK.[C]	1	1	Q01705	Q01705	Neurogenic locus notch homolog protein 1 OS=Mus musculus OX=10090 GN=Notch1 PE=1 SV=3	2	1	0	1	1	1	1730.82	-0.53682	-0.000464568	0	0	HCD (High Energy Collision Dissociation)	MS2	0	100	5969	5969	5967	FP072120_072820_1.raw	0/0		6.43807	514.307	0	3.64691e-07	6.81085e-08
FALSE	High	PMI-Byonic	NGGTCDLLTLTEYK	T4(HexNAc(1)); C5(Carbamidomethyl)	0	2	894.921	1788.83	PMI-Byonic (A2)	57352.7	15.5129	103.362	HexNAc(1)	113	A	2	Unambiguous	[R].NGGtcDLLTLTEYK.[C]	1	1	Q01705	Q01705	Neurogenic locus notch homolog protein 1 OS=Mus musculus OX=10090 GN=Notch1 PE=1 SV=3	2	1	0	1	1	1	1787.84	558.281	0.499057	0	0	HCD (High Energy Collision Dissociation)	MS2	29.7061	100	5954	5954	5949	FP072120_072820_1.raw	0/0		1.99277	103.362	6.4	0.0101679	0.000714951
FALSE	High	PMI-Byonic	SCQQADPCASNPCANGGQCLPFESSYICR	S1(Hex(1)Pent(1)); C2(Carbamidomethyl); C8(Carbamidomethyl); C13(Carbamidomethyl); C19(Carbamidomethyl); C28(Carbamidomethyl)	0	4	907.866	3628.44	PMI-Byonic (A2)	107220	14.7481	62.1376	Hex(1)Pent(1)	137	A	2	Unambiguous	[K].scQQADPcASNPcANGGQcLPFESSYIcR.[C]	1	1	Q01705	Q01705	Neurogenic locus notch homolog protein 1 OS=Mus musculus OX=10090 GN=Notch1 PE=1 SV=3	4	1	0	1	1	1	3628.44	1.05459	0.00095663	0	0	HCD (High Energy Collision Dissociation)	MS2	0	100	5629	5629	5621	FP072120_072820_1.raw	0/0		1.51926	62.1376	0.12	0.0302511	0.00355054
FALSE	High	PMI-Byonic	SCQQADPCASNPCANGGQCLPFESSYICR	S1(Hex(1)Pent(2)); C2(Carbamidomethyl); C8(Carbamidomethyl); C13(Carbamidomethyl); C19(Carbamidomethyl); C28(Carbamidomethyl)	0	3	1254.5	3761.49	PMI-Byonic (A2)	76799.9	14.6719	208.494	Hex(1)Pent(2)	137	A	2	Unambiguous	[K].scQQADPcASNPcANGGQcLPFESSYIcR.[C]	1	1	Q01705	Q01705	Neurogenic locus notch homolog protein 1 OS=Mus musculus OX=10090 GN=Notch1 PE=1 SV=3	3	1	0	1	1	1	3760.48	267.636	0.335481	0	0	HCD (High Energy Collision Dissociation)	MS2	0	100	5597	5597	5588	FP072120_072820_1.raw	0/0		2.20209	208.494	0.12	0.00627933	0.00027427
FALSE	High	PMI-Byonic	SCQQADPCASNPCANGGQCLPFESSYICR	C2(Carbamidomethyl); C8(Carbamidomethyl); S10(Hex(1)Pent(1)); C13(Carbamidomethyl); C19(Carbamidomethyl); C28(Carbamidomethyl)	0	3	1210.15	3628.45	PMI-Byonic (A2)	130827	14.7438	591.94	Hex(1)Pent(1)	137	A	2	Unambiguous	[K].ScQQADPcAsNPcANGGQcLPFESSYIcR.[C]	1	1	Q01705	Q01705	Neurogenic locus notch homolog protein 1 OS=Mus musculus OX=10090 GN=Notch1 PE=1 SV=3	3	1	0	1	1	1	3628.44	2.58904	0.00313139	0	0	HCD (High Energy Collision Dissociation)	MS2	0	100	5627	5627	5621	FP072120_072820_1.raw	0/0		5.56935	591.94	2.4	2.69555e-06	4.32742e-07
FALSE	High	PMI-Byonic	SCQQADPCASNPCANGGQCLPFESSYICR	S1(Hex(1)Pent(1)); C2(Carbamidomethyl); C8(Carbamidomethyl); C13(Carbamidomethyl); C19(Carbamidomethyl); C28(Carbamidomethyl)	0	3	1210.15	3628.43	PMI-Byonic (A2)	38717.7	14.6134	437.326	Hex(1)Pent(1)	137	A	2	Unambiguous	[K].scQQADPcASNPcANGGQcLPFESSYIcR.[C]	1	1	Q01705	Q01705	Neurogenic locus notch homolog protein 1 OS=Mus musculus OX=10090 GN=Notch1 PE=1 SV=3	3	1	0	1	1	1	3628.44	-3.06293	-0.00370455	0	0	HCD (High Energy Collision Dissociation)	MS2	0	100	5572	5572	5566	FP072120_072820_1.raw	0/0		4.39741	437.326	0.12	4.00491e-05	3.13679e-06
FALSE	High	PMI-Byonic	SCQQADPCASNPCANGGQCLPFESSYICR	S1(Hex(1)Pent(1)); C2(Carbamidomethyl); C8(Carbamidomethyl); C13(Carbamidomethyl); C19(Carbamidomethyl); C28(Carbamidomethyl)	0	4	908.119	3629.46	PMI-Byonic (A2)	56600.8	14.6459	104.831	Hex(1)Pent(1)	137	A	2	Unambiguous	[K].scQQADPcASNPcANGGQcLPFESSYIcR.[C]	1	1	Q01705	Q01705	Neurogenic locus notch homolog protein 1 OS=Mus musculus OX=10090 GN=Notch1 PE=1 SV=3	4	1	0	1	1	1	3628.44	280.087	0.254069	0	0	HCD (High Energy Collision Dissociation)	MS2	0	100	5586	5586	5577	FP072120_072820_1.raw	0/0		1.64087	104.831	0.12	0.0228631	0.0013539
FALSE	High	PMI-Byonic	CPPGFHGPTCR	C1(Carbamidomethyl); C10(Carbamidomethyl)	0	3	429.189	1285.55	PMI-Byonic (A2)	623799	8.8821	409.319		166	A	2	Unambiguous	[R].cPPGFHGPTcR.[Q]	1	1	Q01705	Q01705	Neurogenic locus notch homolog protein 1 OS=Mus musculus OX=10090 GN=Notch1 PE=1 SV=3	3	1	0	1	1	1	1285.56	-2.14498	-0.000919163	0	0	HCD (High Energy Collision Dissociation)	MS2	27.874	100	3097	3097	3093	FP072120_072820_1.raw	0/0		6.23482	409.319	409.319	5.82349e-07	1.41101e-07
FALSE	High	PMI-Byonic	CPPGFHGPTCR	C1(Carbamidomethyl); C10(Carbamidomethyl)	0	3	429.189	1285.55	PMI-Byonic (A2)	700761	8.62831	589.195		166	A	2	Unambiguous	[R].cPPGFHGPTcR.[Q]	1	1	Q01705	Q01705	Neurogenic locus notch homolog protein 1 OS=Mus musculus OX=10090 GN=Notch1 PE=1 SV=3	3	1	0	1	1	1	1285.56	-2.14498	-0.000919163	0	0	HCD (High Energy Collision Dissociation)	MS2	21.0981	100	2992	2992	2991	FP072120_072820_1.raw	0/0		7.28188	589.195	589.195	5.22546e-08	5.2121e-09
FALSE	High	PMI-Byonic	CPPGFHGPTCR	C1(Carbamidomethyl); C10(Carbamidomethyl)	0	3	429.189	1285.55	PMI-Byonic (A2)	950583	8.51131	576.034		166	A	2	Unambiguous	[R].cPPGFHGPTcR.[Q]	1	1	Q01705	Q01705	Neurogenic locus notch homolog protein 1 OS=Mus musculus OX=10090 GN=Notch1 PE=1 SV=3	3	1	0	1	1	1	1285.56	-2.64349	-0.00113279	0	0	HCD (High Energy Collision Dissociation)	MS2	15.7645	100	2942	2942	2941	FP072120_072820_1.raw	0/0		7.13062	576.034	576.034	7.40255e-08	1.74781e-08
FALSE	High	PMI-Byonic	CPPGFHGPTCR	C1(Carbamidomethyl); C10(Carbamidomethyl)	0	3	429.189	1285.55	PMI-Byonic (A2)	328151	8.40089	364.992		166	A	2	Unambiguous	[R].cPPGFHGPTcR.[Q]	1	1	Q01705	Q01705	Neurogenic locus notch homolog protein 1 OS=Mus musculus OX=10090 GN=Notch1 PE=1 SV=3	3	1	0	1	1	1	1285.56	-3.49809	-0.001499	0	0	HCD (High Energy Collision Dissociation)	MS2	34.4764	100	2897	2897	2893	FP072120_072820_1.raw	0/0		4.78159	364.992	364.992	1.65352e-05	8.45623e-07
FALSE	High	PMI-Byonic	QDVNECSQNPGLCR	C6(Carbamidomethyl); C13(Carbamidomethyl)	0	2	838.857	1676.71	PMI-Byonic (A2)	460597	9.42021	575.756		177	A	2	Unambiguous	[R].QDVNEcSQNPGLcR.[H]	1	1	Q01705	Q01705	Neurogenic locus notch homolog protein 1 OS=Mus musculus OX=10090 GN=Notch1 PE=1 SV=3	2	1	0	1	1	1	1676.71	-3.23617	-0.00271306	0	0	HCD (High Energy Collision Dissociation)	MS2	12.8874	100	3329	3329	3328	FP072120_072820_1.raw	0/0		7.2012	575.756	575.756	6.29217e-08	1.41518e-08
FALSE	High	PMI-Byonic	QDVNECSQNPGLCR	C6(Carbamidomethyl); C13(Carbamidomethyl)	0	3	559.575	1676.71	PMI-Byonic (A2)	178217	9.58455	185.224		177	A	2	Unambiguous	[R].QDVNEcSQNPGLcR.[H]	1	1	Q01705	Q01705	Neurogenic locus notch homolog protein 1 OS=Mus musculus OX=10090 GN=Notch1 PE=1 SV=3	3	1	0	1	1	1	1676.71	-1.06009	-0.000592487	0	0	HCD (High Energy Collision Dissociation)	MS2	44.8515	100	3399	3399	3389	FP072120_072820_1.raw	0/0		1.593	185.224	185.224	0.0255269	0.00177799
FALSE	High	PMI-Byonic	QDVNECSQNPGLCR	C6(Carbamidomethyl); C13(Carbamidomethyl)	0	3	559.574	1676.71	PMI-Byonic (A2)	1.98761e+06	9.31858	527.538		177	A	2	Unambiguous	[R].QDVNEcSQNPGLcR.[H]	1	1	Q01705	Q01705	Neurogenic locus notch homolog protein 1 OS=Mus musculus OX=10090 GN=Notch1 PE=1 SV=3	3	1	0	1	1	1	1676.71	-3.02578	-0.00169112	0	0	HCD (High Energy Collision Dissociation)	MS2	0	77.3345	3286	3286	3284	FP072120_072820_1.raw	0/0		6.06128	527.538	527.538	8.68402e-07	2.16493e-07
FALSE	High	PMI-Byonic	QDVNECSQNPGLCR	C6(Carbamidomethyl); C13(Carbamidomethyl)	0	6	839.146	5029.84	PMI-Byonic (A2)	112691	9.68378	324.406		177	A	2	Unambiguous	[R].QDVNEcSQNPGLcR.[H]	1	1	Q01705	Q01705	Neurogenic locus notch homolog protein 1 OS=Mus musculus OX=10090 GN=Notch1 PE=1 SV=3	6	1	0	1	1	1	1676.71	1.99983e+06	558.855	0	0	HCD (High Energy Collision Dissociation)	MS2	39.4467	100	3442	3442	3433	FP072120_072820_1.raw	0/0		3.36423	324.406	324.406	0.000432286	2.94318e-05
FALSE	High	PMI-Byonic	QDVNECSQNPGLCR	C6(Carbamidomethyl); C13(Carbamidomethyl)	0	2	838.857	1676.71	PMI-Byonic (A2)	675652	9.20412	729.497		177	A	2	Unambiguous	[R].QDVNEcSQNPGLcR.[H]	1	1	Q01705	Q01705	Neurogenic locus notch homolog protein 1 OS=Mus musculus OX=10090 GN=Notch1 PE=1 SV=3	2	1	0	1	1	1	1676.71	-3.23617	-0.00271306	0	0	HCD (High Energy Collision Dissociation)	MS2	19.124	100	3235	3235	3230	FP072120_072820_1.raw	0/0		10.2012	729.497	729.497	6.29217e-11	1.33303e-11
FALSE	High	PMI-Byonic	QDVNECSQNPGLCR	C6(Carbamidomethyl); C13(Carbamidomethyl)	0	3	559.573	1676.71	PMI-Byonic (A2)	689053	9.20193	518.242		177	A	2	Unambiguous	[R].QDVNEcSQNPGLcR.[H]	1	1	Q01705	Q01705	Neurogenic locus notch homolog protein 1 OS=Mus musculus OX=10090 GN=Notch1 PE=1 SV=3	3	1	0	1	1	1	1676.71	-3.35339	-0.00187423	0	0	HCD (High Energy Collision Dissociation)	MS2	0	100	3234	3234	3230	FP072120_072820_1.raw	0/0		5.98216	518.242	518.242	1.04193e-06	2.63519e-07
FALSE	High	PMI-Byonic	QDVNECSQNPGLCR	C6(Carbamidomethyl); C13(Carbamidomethyl)	0	3	559.574	1676.71	PMI-Byonic (A2)	380679	9.43814	346.529		177	A	2	Unambiguous	[R].QDVNEcSQNPGLcR.[H]	1	1	Q01705	Q01705	Neurogenic locus notch homolog protein 1 OS=Mus musculus OX=10090 GN=Notch1 PE=1 SV=3	3	1	0	1	1	1	1676.71	-2.69816	-0.00150801	0	0	HCD (High Energy Collision Dissociation)	MS2	25.452	100	3337	3337	3333	FP072120_072820_1.raw	0/0		4.11982	346.529	346.529	7.589e-05	4.82872e-06
FALSE	High	PMI-Byonic	QDVNECSQNPGLCR	C6(Carbamidomethyl); C13(Carbamidomethyl)	0	2	838.856	1676.7	PMI-Byonic (A2)	2.04076e+06	9.31679	733.327		177	A	2	Unambiguous	[R].QDVNEcSQNPGLcR.[H]	1	1	Q01705	Q01705	Neurogenic locus notch homolog protein 1 OS=Mus musculus OX=10090 GN=Notch1 PE=1 SV=3	2	1	0	1	1	1	1676.71	-3.9642	-0.00332341	0	0	HCD (High Energy Collision Dissociation)	MS2	6.65057	99.4733	3285	3285	3284	FP072120_072820_1.raw	0/0		9.5024	733.327	733.327	3.14483e-10	6.35216e-11
FALSE	High	PMI-Byonic	HGGTCHNEIGSYR	T4(Fuc(1)); C5(Carbamidomethyl)	0	3	545.237	1633.7	PMI-Byonic (A2)	51283.7	7.04716	146.517	Fuc(1)	191	A	2	Unambiguous	[R].HGGtcHNEIGSYR.[C]	1	1	Q01705	Q01705	Neurogenic locus notch homolog protein 1 OS=Mus musculus OX=10090 GN=Notch1 PE=1 SV=3	3	1	0	1	1	1	1633.7	-2.71389	-0.0014779	0	0	HCD (High Energy Collision Dissociation)	MS2	0	100	2353	2353	2352	FP072120_072820_1.raw	0/0		2.33627	146.517	10.4	0.00461028	0.000154169
FALSE	High	PMI-Byonic	HGGTCHNEIGSYR	T4(Fuc(1)); C5(Carbamidomethyl)	0	3	545.572	1634.7	PMI-Byonic (A2)	8893.54	7.27123	169.568	Fuc(1)	191	A	2	Unambiguous	[R].HGGtcHNEIGSYR.[C]	1	1	Q01705	Q01705	Neurogenic locus notch homolog protein 1 OS=Mus musculus OX=10090 GN=Notch1 PE=1 SV=3	3	1	0	1	1	1	1633.7	611.485	0.332995	0	0	HCD (High Energy Collision Dissociation)	MS2	52.1766	100	2439	2439	2437	FP072120_072820_1.raw	0/0		3.26291	169.568	10.4	0.000545877	4.01911e-05
FALSE	High	PMI-Byonic	HGGTCHNEIGSYR	T4(Fuc(1)); C5(Carbamidomethyl)	0	3	545.571	1634.7	PMI-Byonic (A2)	35704.2	7.37767	66.7977	Fuc(1)	191	A	2	Unambiguous	[R].HGGtcHNEIGSYR.[C]	1	1	Q01705	Q01705	Neurogenic locus notch homolog protein 1 OS=Mus musculus OX=10090 GN=Notch1 PE=1 SV=3	3	1	0	1	1	1	1633.7	609.019	0.331652	0	0	HCD (High Energy Collision Dissociation)	MS2	57.0654	100	2481	2481	2479	FP072120_072820_1.raw	0/0		1.37858	66.7977	10.4	0.0418237	0.00459535
FALSE	High	PMI-Byonic	HGGTCHNEIGSYR	T4(Fuc(1)); C5(Carbamidomethyl)	0	3	545.24	1633.7	PMI-Byonic (A2)	22881.9	7.55599	137.244	Fuc(1)	191	A	2	Unambiguous	[R].HGGtcHNEIGSYR.[C]	1	1	Q01705	Q01705	Neurogenic locus notch homolog protein 1 OS=Mus musculus OX=10090 GN=Notch1 PE=1 SV=3	3	1	0	1	1	1	1633.7	1.20891	0.000658333	0	0	HCD (High Energy Collision Dissociation)	MS2	0	100	2555	2555	2550	FP072120_072820_1.raw	0/0		1.52798	137.244	10.4	0.0296498	0.00265563
FALSE	High	PMI-Byonic	NGGACVDGVNTYNCR	C5(Carbamidomethyl); C14(Carbamidomethyl)	0	2	828.845	1656.68	PMI-Byonic (A2)	194970	9.79913	480.152		268	A	2	Unambiguous	[K].NGGAcVDGVNTYNcR.[C]	1	1	Q01705	Q01705	Neurogenic locus notch homolog protein 1 OS=Mus musculus OX=10090 GN=Notch1 PE=1 SV=3	2	1	0	1	1	1	1656.69	-2.04102	-0.00169066	0	0	HCD (High Energy Collision Dissociation)	MS2	0	100	3491	3491	3488	FP072120_072820_1.raw	0/0		5.76554	480.152	480.152	1.71576e-06	3.28316e-07
FALSE	High	PMI-Byonic	NGGACVDGVNTYNCR	C5(Carbamidomethyl); C14(Carbamidomethyl)	0	2	828.845	1656.68	PMI-Byonic (A2)	1.00368e+06	9.92418	569.931		268	A	2	Unambiguous	[K].NGGAcVDGVNTYNcR.[C]	1	1	Q01705	Q01705	Neurogenic locus notch homolog protein 1 OS=Mus musculus OX=10090 GN=Notch1 PE=1 SV=3	2	1	0	1	1	1	1656.69	-1.37787	-0.00114135	0	0	HCD (High Energy Collision Dissociation)	MS2	11.1294	100	3544	3544	3543	FP072120_072820_1.raw	0/0		6.52867	569.931	569.931	2.96028e-07	5.46275e-08
FALSE	High	PMI-Byonic	VASFYCECPHGR	C6(Carbamidomethyl); C8(Carbamidomethyl)	0	3	494.879	1482.62	PMI-Byonic (A2)	2.55211e+06	9.82221	633.099		354	A	2	Unambiguous	[R].VASFYcEcPHGR.[T]	1	1	Q01705	Q01705	Neurogenic locus notch homolog protein 1 OS=Mus musculus OX=10090 GN=Notch1 PE=1 SV=3	3	1	0	1	1	1	1482.63	-1.60652	-0.000793956	0	0	HCD (High Energy Collision Dissociation)	MS2	0	66.9698	3501	3501	3499	FP072120_072820_1.raw	0/0		8.28188	633.099	633.099	5.22546e-09	1.59347e-09
FALSE	High	PMI-Byonic	VASFYCECPHGR	C6(Carbamidomethyl); C8(Carbamidomethyl)	0	3	494.879	1482.62	PMI-Byonic (A2)	180493	9.58239	419.148		354	A	2	Unambiguous	[R].VASFYcEcPHGR.[T]	1	1	Q01705	Q01705	Neurogenic locus notch homolog protein 1 OS=Mus musculus OX=10090 GN=Notch1 PE=1 SV=3	3	1	0	1	1	1	1482.63	-2.28578	-0.00112965	0	0	HCD (High Energy Collision Dissociation)	MS2	21.5241	100	3398	3398	3389	FP072120_072820_1.raw	0/0		6.08356	419.148	419.148	8.24974e-07	1.95464e-07
FALSE	High	PMI-Byonic	VASFYCECPHGR	C6(Carbamidomethyl); C8(Carbamidomethyl)	0	3	494.879	1482.62	PMI-Byonic (A2)	1.73433e+06	9.69267	655.502		354	A	2	Unambiguous	[R].VASFYcEcPHGR.[T]	1	1	Q01705	Q01705	Neurogenic locus notch homolog protein 1 OS=Mus musculus OX=10090 GN=Notch1 PE=1 SV=3	3	1	0	1	1	1	1482.63	-1.54477	-0.000763438	0	0	HCD (High Energy Collision Dissociation)	MS2	0	100	3445	3445	3444	FP072120_072820_1.raw	0/0		9.28188	655.502	655.502	5.22546e-10	1.29096e-10
FALSE	High	PMI-Byonic	VASFYCECPHGR	C6(Carbamidomethyl); C8(Carbamidomethyl)	0	3	494.879	1482.62	PMI-Byonic (A2)	760593	10.0803	486.937		354	A	2	Unambiguous	[R].VASFYcEcPHGR.[T]	1	1	Q01705	Q01705	Neurogenic locus notch homolog protein 1 OS=Mus musculus OX=10090 GN=Notch1 PE=1 SV=3	3	1	0	1	1	1	1482.63	-2.22402	-0.00109913	0	0	HCD (High Energy Collision Dissociation)	MS2	20.2358	100	3612	3612	3609	FP072120_072820_1.raw	0/0		6.36749	486.937	486.937	4.29048e-07	1.09755e-07
FALSE	High	PMI-Byonic	VASFYCECPHGR	C6(Carbamidomethyl); C8(Carbamidomethyl)	0	3	494.878	1482.62	PMI-Byonic (A2)	520205	10.2147	423.905		354	A	2	Unambiguous	[R].VASFYcEcPHGR.[T]	1	1	Q01705	Q01705	Neurogenic locus notch homolog protein 1 OS=Mus musculus OX=10090 GN=Notch1 PE=1 SV=3	3	1	0	1	1	1	1482.63	-3.15028	-0.0015569	0	0	HCD (High Energy Collision Dissociation)	MS2	33.9675	100	3670	3670	3664	FP072120_072820_1.raw	0/0		6.00439	423.905	423.905	9.89952e-07	2.39931e-07
FALSE	High	PMI-Byonic	VASFYCECPHGR	C6(Carbamidomethyl); C8(Carbamidomethyl)	0	3	494.879	1482.62	PMI-Byonic (A2)	1.86103e+06	9.95173	590.056		354	A	2	Unambiguous	[R].VASFYcEcPHGR.[T]	1	1	Q01705	Q01705	Neurogenic locus notch homolog protein 1 OS=Mus musculus OX=10090 GN=Notch1 PE=1 SV=3	3	1	0	1	1	1	1482.63	-2.03877	-0.00100758	0	0	HCD (High Energy Collision Dissociation)	MS2	3.01096	85.5286	3556	3556	3554	FP072120_072820_1.raw	0/0		7.28188	590.056	590.056	5.22546e-08	8.34824e-09
FALSE	High	PMI-Byonic	VASFYCECPHGR	C6(Carbamidomethyl); C8(Carbamidomethyl)	0	3	494.879	1482.62	PMI-Byonic (A2)	115311	10.3598	411.548		354	A	2	Unambiguous	[R].VASFYcEcPHGR.[T]	1	1	Q01705	Q01705	Neurogenic locus notch homolog protein 1 OS=Mus musculus OX=10090 GN=Notch1 PE=1 SV=3	3	1	0	1	1	1	1482.63	-1.73002	-0.000854991	0	0	HCD (High Energy Collision Dissociation)	MS2	0	100	3731	3731	3726	FP072120_072820_1.raw	0/0		6.23482	411.548	411.548	5.82349e-07	1.56317e-07
FALSE	High	PMI-Byonic	AICTCPSGYTGPACSQDVDECALGANPCEHAGK	C3(Carbamidomethyl); C5(Carbamidomethyl); C14(Carbamidomethyl); C21(Carbamidomethyl); C28(Carbamidomethyl)	0	4	889.118	3553.45	PMI-Byonic (A2)	217936	12.9409	621.173		396	A	2	Unambiguous	[K].AIcTcPSGYTGPAcSQDVDEcALGANPcEHAGK.[C]	1	1	Q01705	Q01705	Neurogenic locus notch homolog protein 1 OS=Mus musculus OX=10090 GN=Notch1 PE=1 SV=3	4	1	0	1	1	1	3553.45	-1.45554	-0.00129305	0	0	HCD (High Energy Collision Dissociation)	MS2	0	100	4859	4859	4851	FP072120_072820_1.raw	0/0		7.07276	621.173	621.173	8.45756e-08	2.10095e-08
FALSE	High	PMI-Byonic	AICTCPSGYTGPACSQDVDECALGANPCEHAGK	C3(Carbamidomethyl); C5(Carbamidomethyl); C14(Carbamidomethyl); C21(Carbamidomethyl); C28(Carbamidomethyl)	0	3	1185.15	3553.45	PMI-Byonic (A2)	490680	12.9812	910.446		396	A	2	Unambiguous	[K].AIcTcPSGYTGPAcSQDVDEcALGANPcEHAGK.[C]	1	1	Q01705	Q01705	Neurogenic locus notch homolog protein 1 OS=Mus musculus OX=10090 GN=Notch1 PE=1 SV=3	3	1	0	1	1	1	3553.45	-1.84681	-0.00218752	0	0	HCD (High Energy Collision Dissociation)	MS2	0	100	4876	4876	4873	FP072120_072820_1.raw	0/0		13.529	910.446	910.446	2.95821e-14	9.8969e-15
FALSE	High	PMI-Byonic	AICTCPSGYTGPACSQDVDECALGANPCEHAGK	C3(Carbamidomethyl); C5(Carbamidomethyl); C14(Carbamidomethyl); C21(Carbamidomethyl); C28(Carbamidomethyl)	0	4	889.118	3553.45	PMI-Byonic (A2)	793360	13.0627	1098.12		396	A	2	Unambiguous	[K].AIcTcPSGYTGPAcSQDVDEcALGANPcEHAGK.[C]	1	1	Q01705	Q01705	Neurogenic locus notch homolog protein 1 OS=Mus musculus OX=10090 GN=Notch1 PE=1 SV=3	4	1	0	1	1	1	3553.45	-1.04331	-0.000926838	0	0	HCD (High Energy Collision Dissociation)	MS2	0	100	4912	4912	4906	FP072120_072820_1.raw	0/0		15.9603	1098.12	1098.12	1.09563e-16	5.4779e-17
FALSE	High	PMI-Byonic	AICTCPSGYTGPACSQDVDECALGANPCEHAGK	C3(Carbamidomethyl); C5(Carbamidomethyl); C14(Carbamidomethyl); C21(Carbamidomethyl); C28(Carbamidomethyl)	0	3	1185.15	3553.45	PMI-Byonic (A2)	775821	13.1037	1117.51		396	A	2	Unambiguous	[K].AIcTcPSGYTGPAcSQDVDEcALGANPcEHAGK.[C]	1	1	Q01705	Q01705	Neurogenic locus notch homolog protein 1 OS=Mus musculus OX=10090 GN=Notch1 PE=1 SV=3	3	1	0	1	1	1	3553.45	-1.43458	-0.00169924	0	0	HCD (High Energy Collision Dissociation)	MS2	0	100	4929	4929	4928	FP072120_072820_1.raw	0/0		30.0057	1117.51	1117.51	9.86859e-31	9.86761e-31
FALSE	High	PMI-Byonic	AICTCPSGYTGPACSQDVDECALGANPCEHAGK	C3(Carbamidomethyl); C5(Carbamidomethyl); C14(Carbamidomethyl); C21(Carbamidomethyl); C28(Carbamidomethyl)	0	4	889.118	3553.45	PMI-Byonic (A2)	312684	13.1829	722.724		396	A	2	Unambiguous	[K].AIcTcPSGYTGPAcSQDVDEcALGANPcEHAGK.[C]	1	1	Q01705	Q01705	Neurogenic locus notch homolog protein 1 OS=Mus musculus OX=10090 GN=Notch1 PE=1 SV=3	4	1	0	1	1	1	3553.45	-1.04331	-0.000926838	0	0	HCD (High Energy Collision Dissociation)	MS2	0	100	4964	4964	4961	FP072120_072820_1.raw	0/0		8.44445	722.724	722.724	3.59377e-09	8.08688e-10
FALSE	High	PMI-Byonic	AICTCPSGYTGPACSQDVDECALGANPCEHAGK	C3(Carbamidomethyl); C5(Carbamidomethyl); C14(Carbamidomethyl); C21(Carbamidomethyl); C28(Carbamidomethyl)	0	3	1185.16	3553.45	PMI-Byonic (A2)	325492	13.2301	684.556		396	A	2	Unambiguous	[K].AIcTcPSGYTGPAcSQDVDEcALGANPcEHAGK.[C]	1	1	Q01705	Q01705	Neurogenic locus notch homolog protein 1 OS=Mus musculus OX=10090 GN=Notch1 PE=1 SV=3	3	1	0	1	1	1	3553.45	-0.816233	-0.000966816	0	0	HCD (High Energy Collision Dissociation)	MS2	0	100	4984	4984	4983	FP072120_072820_1.raw	0/0		8.52867	684.556	684.556	2.96028e-09	4.99237e-10
FALSE	High	PMI-Byonic	CLNTLGSFECQCLQGYTGPR	C1(Carbamidomethyl); T4(Hex(1)); C10(Carbamidomethyl); C12(Carbamidomethyl)	0	3	842.035	2524.09	PMI-Byonic (A2)	156401	15.2743	239.794	Hex(1)	429	A	2	Unambiguous	[K].cLNtLGSFEcQcLQGYTGPR.[C]	1	1	Q01705	Q01705	Neurogenic locus notch homolog protein 1 OS=Mus musculus OX=10090 GN=Notch1 PE=1 SV=3	3	1	0	1	1	1	2523.09	395.134	0.33232	0	0	HCD (High Energy Collision Dissociation)	MS2	0	100	5852	5852	5848	FP072120_072820_1.raw	0/0		1.05342	239.794	2.4	0.0884251	0.00780031
FALSE	Medium	PMI-Byonic	CLNTLGSFECQCLQGYTGPR	C1(Carbamidomethyl); S7(Hex(1)); C10(Carbamidomethyl); C12(Carbamidomethyl)	0	3	842.036	2524.09	PMI-Byonic (A2)	106837	15.394	207.178	Hex(1)	429	A	2	Unambiguous	[K].cLNTLGsFEcQcLQGYTGPR.[C]	1	1	Q01705	Q01705	Neurogenic locus notch homolog protein 1 OS=Mus musculus OX=10090 GN=Notch1 PE=1 SV=3	3	1	0	1	1	1	2523.09	396.295	0.333297	0	0	HCD (High Energy Collision Dissociation)	MS2	43.2575	100	5904	5904	5899	FP072120_072820_1.raw	0/0		0.642908	207.178	3.6	0.227558	0.0110803
FALSE	High	PMI-Byonic	INEFQCQCPK	C6(Carbamidomethyl); C8(Carbamidomethyl)	0	2	662.292	1323.58	PMI-Byonic (A2)	788274	9.41243	506.969		509	A	2	Unambiguous	[K].INEFQcQcPK.[G]	1	1	Q01705	Q01705	Neurogenic locus notch homolog protein 1 OS=Mus musculus OX=10090 GN=Notch1 PE=1 SV=3	2	1	0	1	1	1	1323.58	-3.64315	-0.002411	0	0	HCD (High Energy Collision Dissociation)	MS2	0	100	3326	3326	3325	FP072120_072820_1.raw	0/0		6.28832	506.969	506.969	5.14849e-07	1.24759e-07
FALSE	High	PMI-Byonic	INEFQCQCPK	C6(Carbamidomethyl); C8(Carbamidomethyl)	0	2	662.293	1323.58	PMI-Byonic (A2)	2.67036e+06	9.52621	506.828		509	A	2	Unambiguous	[K].INEFQcQcPK.[G]	1	1	Q01705	Q01705	Neurogenic locus notch homolog protein 1 OS=Mus musculus OX=10090 GN=Notch1 PE=1 SV=3	2	1	0	1	1	1	1323.58	-2.53642	-0.00167858	0	0	HCD (High Energy Collision Dissociation)	MS2	0	86.5408	3374	3374	3373	FP072120_072820_1.raw	0/0		6.36749	506.828	506.828	4.29048e-07	8.31476e-08
FALSE	High	PMI-Byonic	INEFQCQCPK	C6(Carbamidomethyl); C8(Carbamidomethyl)	0	2	662.293	1323.58	PMI-Byonic (A2)	435459	9.64278	488.298		509	A	2	Unambiguous	[K].INEFQcQcPK.[G]	1	1	Q01705	Q01705	Neurogenic locus notch homolog protein 1 OS=Mus musculus OX=10090 GN=Notch1 PE=1 SV=3	2	1	0	1	1	1	1323.58	-2.35197	-0.00155651	0	0	HCD (High Energy Collision Dissociation)	MS2	0	100	3424	3424	3422	FP072120_072820_1.raw	0/0		6.36749	488.298	488.298	4.29048e-07	9.69836e-08
FALSE	High	PMI-Byonic	INEFQCQCPK	C6(Carbamidomethyl); C8(Carbamidomethyl)	0	2	662.29	1323.57	PMI-Byonic (A2)	71723.4	9.782	316.997		509	A	2	Unambiguous	[K].INEFQcQcPK.[G]	1	1	Q01705	Q01705	Neurogenic locus notch homolog protein 1 OS=Mus musculus OX=10090 GN=Notch1 PE=1 SV=3	2	1	0	1	1	1	1323.58	-6.8711	-0.00454723	0	0	HCD (High Energy Collision Dissociation)	MS2	0	100	3484	3484	3477	FP072120_072820_1.raw	0/0		3.53215	316.997	316.997	0.000293666	1.30443e-05
FALSE	Medium	PMI-Byonic	GFNGHLCQYDVDECASTPCK	C7(Carbamidomethyl); C14(Carbamidomethyl); S16(Hex(1)Pent(2)); C19(Carbamidomethyl)	0	3	929.029	2785.07	PMI-Byonic (A2)	169021	12.5427	48.9602	Hex(1)Pent(2)	519	A	2	Unambiguous	[K].GFNGHLcQYDVDEcAsTPcK.[N]	1	1	Q01705	Q01705	Neurogenic locus notch homolog protein 1 OS=Mus musculus OX=10090 GN=Notch1 PE=1 SV=3	3	1	0	1	1	1	2784.1	351.276	0.325995	0	0	HCD (High Energy Collision Dissociation)	MS2	43.5604	100	4688	4688	4678	FP072120_072820_1.raw	0/0		0.571534	48.9602	1.2	0.268204	0.0148615
FALSE	High	PMI-Byonic	HGGTCQDRDNSYLCLCLK	T4(HexNAc(1)Hex(1)Fuc(1)NeuAc(1)); C5(Carbamidomethyl); C14(Carbamidomethyl); C16(Carbamidomethyl)	1	4	750.567	2999.25	PMI-Byonic (A2)	102044	13.2877	245.657	HexNAc(1)Hex(1)Fuc(1)NeuAc(1)	614	A	2	Unambiguous	[R].HGGtcQDRDNSYLcLcLK.[G]	1	1	Q01705	Q01705	Neurogenic locus notch homolog protein 1 OS=Mus musculus OX=10090 GN=Notch1 PE=1 SV=3	4	1	0	1	1	1	2999.24	0.555138	0.000416249	0	0	HCD (High Energy Collision Dissociation)	MS2	0	100	5009	5009	5005	FP072120_072820_1.raw	0/0		2.11647	245.657	0.8	0.00764768	0.000536593
FALSE	High	PMI-Byonic	HGGTCQDRDNSYLCLCLK	T4(HexNAc(1)Hex(1)Fuc(1)); C5(Carbamidomethyl); C14(Carbamidomethyl); C16(Carbamidomethyl)	1	4	677.791	2708.14	PMI-Byonic (A2)	256842	13.3007	291.155	HexNAc(1)Hex(1)Fuc(1)	614	A	2	Unambiguous	[R].HGGtcQDRDNSYLcLcLK.[G]	1	1	Q01705	Q01705	Neurogenic locus notch homolog protein 1 OS=Mus musculus OX=10090 GN=Notch1 PE=1 SV=3	4	1	0	1	1	1	2708.15	-1.65459	-0.00112022	0	0	HCD (High Energy Collision Dissociation)	MS2	2.82666	100	5015	5015	5005	FP072120_072820_1.raw	0/0		1.59028	291.155	2	0.0256872	0.00219022
FALSE	High	PMI-Byonic	HGGTCQDRDNSYLCLCLK	T4(HexNAc(1)Hex(1)Fuc(1)NeuAc(1)); C5(Carbamidomethyl); C14(Carbamidomethyl); C16(Carbamidomethyl)	1	4	750.565	2999.24	PMI-Byonic (A2)	169344	13.4523	237.412	HexNAc(1)Hex(1)Fuc(1)NeuAc(1)	614	A	2	Unambiguous	[R].HGGtcQDRDNSYLcLcLK.[G]	1	1	Q01705	Q01705	Neurogenic locus notch homolog protein 1 OS=Mus musculus OX=10090 GN=Notch1 PE=1 SV=3	4	1	0	1	1	1	2999.24	-1.23568	-0.000926525	0	0	HCD (High Energy Collision Dissociation)	MS2	2.22523	100	5080	5080	5071	FP072120_072820_1.raw	0/0		2.16724	237.412	0.8	0.00680399	0.000399841
FALSE	High	PMI-Byonic	HGGTCQDRDNSYLCLCLK	T4(HexNAc(1)Hex(1)Fuc(1)NeuAc(1)); C5(Carbamidomethyl); C14(Carbamidomethyl); C16(Carbamidomethyl)	1	4	751.067	3001.25	PMI-Byonic (A2)	175146	13.5793	130.484	HexNAc(1)Hex(1)Fuc(1)NeuAc(1)	614	A	2	Unambiguous	[R].HGGtcQDRDNSYLcLcLK.[G]	1	1	Q01705	Q01705	Neurogenic locus notch homolog protein 1 OS=Mus musculus OX=10090 GN=Notch1 PE=1 SV=3	4	1	0	1	1	1	2999.24	667.878	0.500782	0	0	HCD (High Energy Collision Dissociation)	MS2	30.0102	100	5134	5134	5126	FP072120_072820_1.raw	0/0		1.10324	130.484	0.8	0.0788431	0.00655993
FALSE	High	PMI-Byonic	DNSYLCLCLK	C6(Carbamidomethyl); C8(Carbamidomethyl)	0	2	643.297	1285.59	PMI-Byonic (A2)	258245	15.2245	443.55		622	A	2	Unambiguous	[R].DNSYLcLcLK.[G]	1	1	Q01705	Q01705	Neurogenic locus notch homolog protein 1 OS=Mus musculus OX=10090 GN=Notch1 PE=1 SV=3	2	1	0	1	1	1	1285.59	-3.64074	-0.00234025	0	0	HCD (High Energy Collision Dissociation)	MS2	8.62708	100	5831	5831	5828	FP072120_072820_1.raw	0/0		5.94159	443.55	443.55	1.14396e-06	2.88675e-07
[truncated: 7 more columns]

## Sheet: FP081320_2
Checked	Confidence	Identifying Node Type	Identifying Node	Search ID	Identifying Node No	PSM Ambiguity	Sequence	Annotated Sequence	Modifications	# Protein Groups	# Proteins	Master Protein Accessions	Protein Accessions	Protein Descriptions	# Missed Cleavages	Charge	Original Precursor Charge	DeltaScore	DeltaCn	Rank	Search Engine Rank	Concatenated Rank	m/z [Da]	MH+ [Da]	Theo. MH+ [Da]	DeltaM [ppm]	Deltam/z [Da]	Matched Ions	Total Ions	Intensity	Activation Type	MS Order	Isolation Interference [%]	Ion Inject Time [ms]	RT [min]	First Scan	Last Scan	Master Scan(s)	Spectrum File	Ions Matched	Annotation	|Log Prob|	Byonic Score	Delta Byonic Score	Delta Mod Score	PEP 2D	q-Value 2D	FDR 2D	Peptide Group FDR 2D
FALSE	Low	PMI-Byonic	PMI-Byonic (A2)	A	2	Unambiguous	CEVANGTEACVCSGAFVGQR	[R].cEVANGTEAcVcSGAFVGQR.[C]	C1(Carbamidomethyl); C10(Carbamidomethyl); C12(Carbamidomethyl)	1	1	Q01705	Q01705	Neurogenic locus notch homolog protein 1 OS=Mus musculus OX=10090 GN=Notch1 PE=1 SV=3	0	3	3	1	0	1	1	1	724.314	2170.93	2171.93	-459.865	-0.332931	0	0	95222.2	HCD (High Energy Collision Dissociation)	MS2	27.8009	100	15.8222	5252	5252	5242	FP081320_2.raw	0/0		0.0424151	86.3662	86.3662	86.3662	0.906953	0.0506502	0	0
FALSE	High	PMI-Byonic	PMI-Byonic (A2)	A	2	Unambiguous	CQDSNPCLSTPCK	[R].cQDsNPcLSTPcK.[N]	C1(Carbamidomethyl); S4(Hex(1)Pent(1)); C7(Carbamidomethyl); C12(Carbamidomethyl)	1	1	Q01705	Q01705	Neurogenic locus notch homolog protein 1 OS=Mus musculus OX=10090 GN=Notch1 PE=1 SV=3	0	3	3	1	0	1	1	1	620.914	1860.73	1860.73	-0.961281	-0.000596228	0	0	15927	HCD (High Energy Collision Dissociation)	MS2	79.1179	100	9.7066	2732	2732	2731	FP081320_2.raw	0/0		1.14142	42.2129	42.2129	3.72	0.0722064	0.00390259	0	0
FALSE	High	PMI-Byonic	PMI-Byonic (A2)	A	2	Unambiguous	CQDSNPCLSTPCK	[R].cQDsNPcLSTPcK.[N]	C1(Carbamidomethyl); S4(Hex(1)Pent(2)); C7(Carbamidomethyl); C12(Carbamidomethyl)	1	1	Q01705	Q01705	Neurogenic locus notch homolog protein 1 OS=Mus musculus OX=10090 GN=Notch1 PE=1 SV=3	0	2	2	1	0	1	1	1	997.39	1993.77	1992.77	502.627	0.50081	0	0	41500.2	HCD (High Energy Collision Dissociation)	MS2	73.7384	100	9.74948	2746	2746	2744	FP081320_2.raw	0/0		3.82838	222.291	222.291	3.72	0.000148463	1.11549e-05	0	0
FALSE	High	PMI-Byonic	PMI-Byonic (A2)	A	2	Unambiguous	CQDSNPCLSTPCK	[R].cQDsNPcLSTPcK.[N]	C1(Carbamidomethyl); S4(Hex(1)Pent(1)); C7(Carbamidomethyl); C12(Carbamidomethyl)	1	1	Q01705	Q01705	Neurogenic locus notch homolog protein 1 OS=Mus musculus OX=10090 GN=Notch1 PE=1 SV=3	0	2	2	1	0	1	1	1	930.869	1860.73	1860.73	0.358014	0.000333084	0	0	71255.6	HCD (High Energy Collision Dissociation)	MS2	0	100	9.67639	2720	2720	2718	FP081320_2.raw	0/0		3.90505	287.126	287.126	3.72	0.000124436	8.37098e-06	0	0
FALSE	High	PMI-Byonic	PMI-Byonic (A2)	A	2	Unambiguous	CQDSNPCLSTPCK	[R].cQDsNPcLSTPcK.[N]	C1(Carbamidomethyl); S4(Hex(1)Pent(2)); C7(Carbamidomethyl); C12(Carbamidomethyl)	1	1	Q01705	Q01705	Neurogenic locus notch homolog protein 1 OS=Mus musculus OX=10090 GN=Notch1 PE=1 SV=3	0	3	3	1	0	1	1	1	664.93	1992.78	1992.77	1.69444	0.00112554	0	0	69378.9	HCD (High Energy Collision Dissociation)	MS2	0	100	9.65442	2711	2711	2708	FP081320_2.raw	0/0		3.01053	256.006	256.006	3.72	0.000976048	4.83459e-05	0	0
FALSE	High	PMI-Byonic	PMI-Byonic (A2)	A	2	Unambiguous	CQDSNPCLSTPCK	[R].cQDSNPcLsTPcK.[N]	C1(Carbamidomethyl); C7(Carbamidomethyl); S9(Hex(1)Pent(2)R0); C12(Carbamidomethyl)	1	1	Q01705	Q01705	Neurogenic locus notch homolog protein 1 OS=Mus musculus OX=10090 GN=Notch1 PE=1 SV=3	0	2	2	1	0	1	1	1	996.887	1992.77	1992.77	-2.1274	-0.00211971	0	0	138863	HCD (High Energy Collision Dissociation)	MS2	0	100	9.64019	2705	2705	2703	FP081320_2.raw	0/0		5.04164	330.491	330.491	0	9.08583e-06	1.29859e-06	0	0
FALSE	High	PMI-Byonic	PMI-Byonic (A2)	A	2	Unambiguous	CQDSNPCLSTPCK	[R].cQDSNPcLsTPcK.[N]	C1(Carbamidomethyl); C7(Carbamidomethyl); S9(Hex(1)Pent(1)); C12(Carbamidomethyl)	1	1	Q01705	Q01705	Neurogenic locus notch homolog protein 1 OS=Mus musculus OX=10090 GN=Notch1 PE=1 SV=3	0	3	3	1	0	1	1	1	620.913	1860.72	1860.73	-3.32301	-0.00206107	0	0	139759	HCD (High Energy Collision Dissociation)	MS2	5.05601	100	9.59993	2690	2690	2689	FP081320_2.raw	0/0		4.12062	294.827	294.827	0	7.57491e-05	4.33833e-06	0	0
FALSE	High	PMI-Byonic	PMI-Byonic (A2)	A	2	Unambiguous	CQDSNPCLSTPCK	[R].cQDSNPcLsTPcK.[N]	C1(Carbamidomethyl); C7(Carbamidomethyl); S9(Hex(1)Pent(1)); C12(Carbamidomethyl)	1	1	Q01705	Q01705	Neurogenic locus notch homolog protein 1 OS=Mus musculus OX=10090 GN=Notch1 PE=1 SV=3	0	2	2	1	0	1	1	1	930.867	1860.73	1860.73	-1.01966	-0.000948654	0	0	492512	HCD (High Energy Collision Dissociation)	MS2	2.26294	100	9.56288	2677	2677	2676	FP081320_2.raw	0/0		7.73953	567.661	567.661	0	1.82166e-08	1.75234e-09	0	0
FALSE	High	PMI-Byonic	PMI-Byonic (A2)	A	2	Unambiguous	CQDSNPCLSTPCK	[R].cQDSNPcLsTPcK.[N]	C1(Carbamidomethyl); C7(Carbamidomethyl); S9(Hex(1)Pent(1)); C12(Carbamidomethyl)	1	1	Q01705	Q01705	Neurogenic locus notch homolog protein 1 OS=Mus musculus OX=10090 GN=Notch1 PE=1 SV=3	0	3	3	1	0	1	1	1	620.914	1860.73	1860.73	-1.45331	-0.000901404	0	0	340151	HCD (High Energy Collision Dissociation)	MS2	5.48938	100	9.49004	2649	2649	2648	FP081320_2.raw	0/0		5.89512	503.874	503.874	0	1.27315e-06	1.69454e-07	0	0
FALSE	High	PMI-Byonic	PMI-Byonic (A2)	A	2	Unambiguous	CQDSNPCLSTPCK	[R].cQDSNPcLsTPcK.[N]	C1(Carbamidomethyl); C7(Carbamidomethyl); S9(Hex(1)Pent(1)); C12(Carbamidomethyl)	1	1	Q01705	Q01705	Neurogenic locus notch homolog protein 1 OS=Mus musculus OX=10090 GN=Notch1 PE=1 SV=3	0	2	2	1	0	1	1	1	930.868	1860.73	1860.73	-0.429227	-0.000399338	0	0	818113	HCD (High Energy Collision Dissociation)	MS2	0.818103	100	9.4516	2635	2635	2634	FP081320_2.raw	0/0		9.35769	668.928	668.928	0	4.38842e-10	5.90584e-11	0	0
FALSE	Medium	PMI-Byonic	PMI-Byonic (A2)	A	2	Unambiguous	CQDSNPCLSTPCK	[R].cQDsNPcLSTPcK.[N]	C1(Carbamidomethyl); S4(Hex(1)); C7(Carbamidomethyl); C12(Carbamidomethyl)	1	1	Q01705	Q01705	Neurogenic locus notch homolog protein 1 OS=Mus musculus OX=10090 GN=Notch1 PE=1 SV=3	0	2	2	1	0	1	1	1	864.848	1728.69	1728.69	1.03372	0.000893486	0	0	53651.2	HCD (High Energy Collision Dissociation)	MS2	11.0515	100	9.40692	2618	2618	2617	FP081320_2.raw	0/0		0.591015	11.9792	11.9792	3.72	0.25644	0.0140218	0	0
FALSE	Medium	PMI-Byonic	PMI-Byonic (A2)	A	2	Unambiguous	CQDSNPCLSTPCK	[R].cQDSNPcLSTPcK.[N]	C1(Carbamidomethyl); C7(Carbamidomethyl); C12(Carbamidomethyl)	1	1	Q01705	Q01705	Neurogenic locus notch homolog protein 1 OS=Mus musculus OX=10090 GN=Notch1 PE=1 SV=3	0	3	3	1	0	1	1	1	522.883	1566.64	1566.63	0.877276	0.000458123	0	0	29489.9	HCD (High Energy Collision Dissociation)	MS2	57.6869	100	9.40134	2616	2616	2612	FP081320_2.raw	0/0		0.460499	6.48504	6.48504	6.48504	0.346338	0.0212369	0	0
FALSE	High	PMI-Byonic	PMI-Byonic (A2)	A	2	Unambiguous	CQDSNPCLSTPCK	[R].cQDSNPcLsTPcK.[N]	C1(Carbamidomethyl); C7(Carbamidomethyl); S9(Hex(1)Pent(1)); C12(Carbamidomethyl)	1	1	Q01705	Q01705	Neurogenic locus notch homolog protein 1 OS=Mus musculus OX=10090 GN=Notch1 PE=1 SV=3	0	3	3	1	0	1	1	1	620.914	1860.73	1860.73	-1.05969	-0.000657263	0	0	193180	HCD (High Energy Collision Dissociation)	MS2	9.05194	100	9.38463	2609	2609	2608	FP081320_2.raw	0/0		5.13713	418.861	418.861	0	7.2924e-06	1.01395e-06	0	0
FALSE	High	PMI-Byonic	PMI-Byonic (A2)	A	2	Unambiguous	CQDSNPCLSTPCK	[R].cQDsNPcLSTPcK.[N]	C1(Carbamidomethyl); S4(Hex(1)Pent(1)); C7(Carbamidomethyl); C12(Carbamidomethyl)	1	1	Q01705	Q01705	Neurogenic locus notch homolog protein 1 OS=Mus musculus OX=10090 GN=Notch1 PE=1 SV=3	0	2	2	1	0	1	1	1	930.862	1860.72	1860.73	-7.4488	-0.0069301	0	0	170311	HCD (High Energy Collision Dissociation)	MS2	0	100	12.3073	3736	3736	3729	FP081320_2.raw	0/0		3.66209	218.639	218.639	3.72	0.000217726	1.47433e-05	0	0
FALSE	High	PMI-Byonic	PMI-Byonic (A2)	A	2	Unambiguous	CQDSNPCLSTPCK	[R].cQDSNPcLsTPcK.[N]	C1(Carbamidomethyl); C7(Carbamidomethyl); S9(Hex(1)); C12(Carbamidomethyl)	1	1	Q01705	Q01705	Neurogenic locus notch homolog protein 1 OS=Mus musculus OX=10090 GN=Notch1 PE=1 SV=3	0	3	3	1	0	1	1	1	577.234	1729.69	1728.69	579.182	0.333741	0	0	33216.9	HCD (High Energy Collision Dissociation)	MS2	74.4381	100	9.36346	2602	2602	2601	FP081320_2.raw	0/0		2.37519	169.724	169.724	0	0.00421515	0.0001811	0	0
FALSE	High	PMI-Byonic	PMI-Byonic (A2)	A	2	Unambiguous	CQDSNPCLSTPCK	[R].cQDsNPcLSTPcK.[N]	C1(Carbamidomethyl); S4(Hex(1)Pent(1)R0); C7(Carbamidomethyl); C12(Carbamidomethyl)	1	1	Q01705	Q01705	Neurogenic locus notch homolog protein 1 OS=Mus musculus OX=10090 GN=Notch1 PE=1 SV=3	0	2	2	1	0	1	1	1	930.865	1860.72	1860.73	-3.64396	-0.00339021	0	0	97554	HCD (High Energy Collision Dissociation)	MS2	4.73696	100	9.24109	2565	2565	2564	FP081320_2.raw	0/0		3.58099	272.032	272.032	3.72	0.000262428	1.79806e-05	0	0
FALSE	High	PMI-Byonic	PMI-Byonic (A2)	A	2	Unambiguous	CQDSNPCLSTPCK	[R].cQDsNPcLSTPcK.[N]	C1(Carbamidomethyl); S4(Hex(1)); C7(Carbamidomethyl); C12(Carbamidomethyl)	1	1	Q01705	Q01705	Neurogenic locus notch homolog protein 1 OS=Mus musculus OX=10090 GN=Notch1 PE=1 SV=3	0	2	2	1	0	1	1	1	864.848	1728.69	1728.69	1.03372	0.000893486	0	0	99949.7	HCD (High Energy Collision Dissociation)	MS2	4.94639	100	9.29393	2581	2581	2580	FP081320_2.raw	0/0		1.52015	143.108	143.108	3.72	0.0301893	0.00164039	0	0
FALSE	Medium	PMI-Byonic	PMI-Byonic (A2)	A	2	Unambiguous	CQDSNPCLSTPCK	[R].cQDsNPcLSTPcK.[N]	C1(Carbamidomethyl); S4(Hex(1)); C7(Carbamidomethyl); C12(Carbamidomethyl)	1	1	Q01705	Q01705	Neurogenic locus notch homolog protein 1 OS=Mus musculus OX=10090 GN=Notch1 PE=1 SV=3	0	3	3	1	0	1	1	1	576.901	1728.69	1728.69	0.74348	0.000428415	0	0	51947.2	HCD (High Energy Collision Dissociation)	MS2	45.6519	100	9.36592	2603	2603	2601	FP081320_2.raw	0/0		0.513849	30.075	30.075	3.72	0.306303	0.015394	0	0
FALSE	High	PMI-Byonic	PMI-Byonic (A2)	A	2	Unambiguous	CQDSNPCLSTPCK	[R].cQDSNPcLsTPcK.[N]	C1(Carbamidomethyl); C7(Carbamidomethyl); S9(Hex(1)Pent(1)); C12(Carbamidomethyl)	1	1	Q01705	Q01705	Neurogenic locus notch homolog protein 1 OS=Mus musculus OX=10090 GN=Notch1 PE=1 SV=3	0	2	2	1	0	1	1	1	930.866	1860.72	1860.73	-2.85656	-0.00265764	0	0	132963	HCD (High Energy Collision Dissociation)	MS2	0	100	9.34815	2597	2597	2596	FP081320_2.raw	0/0		7.09194	529.209	529.209	0	8.09204e-08	9.05466e-09	0	0
FALSE	High	PMI-Byonic	PMI-Byonic (A2)	A	2	Unambiguous	NAGTCHVVDHGGTVDYACSCPLGFSGPLCLTPLDNACLANPCR	[K].NAGTcHVVDHGGTVDYAcscPLGFSGPLcLTPLDNAcLANPcR.[N]	C5(Carbamidomethyl); C18(Carbamidomethyl); S19(HexNAc(1)Hex(1)Fuc(1)NeuAc(1)); C20(Carbamidomethyl); C29(Carbamidomethyl); C37(Carbamidomethyl); C42(Carbamidomethyl)	1	1	Q01705	Q01705	Neurogenic locus notch homolog protein 1 OS=Mus musculus OX=10090 GN=Notch1 PE=1 SV=3	0	4	4	1	0	1	1	1	1377.34	5506.33	5506.35	-2.51942	-0.0034682	0	0	50985.9	HCD (High Energy Collision Dissociation)	MS2	0	100	20.0423	7092	7092	7090	FP081320_2.raw	0/0		2.72025	294.217	294.217	0	0.00190438	0.000108413	0	0
FALSE	High	PMI-Byonic	PMI-Byonic (A2)	A	2	Unambiguous	NAGTCHVVDHGGTVDYACSCPLGFSGPLCLTPLDNACLANPCR	[K].NAGTcHVVDHGGTVDYAcscPLGFSGPLcLTPLDNAcLANPcR.[N]	C5(Carbamidomethyl); C18(Carbamidomethyl); S19(Fuc(1)); C20(Carbamidomethyl); C29(Carbamidomethyl); C37(Carbamidomethyl); C42(Carbamidomethyl)	1	1	Q01705	Q01705	Neurogenic locus notch homolog protein 1 OS=Mus musculus OX=10090 GN=Notch1 PE=1 SV=3	0	4	4	1	0	1	1	1	1214.28	4854.12	4850.12	824.092	0.999236	0	0	152156	HCD (High Energy Collision Dissociation)	MS2	22.1588	100	20.4383	7260	7260	7255	FP081320_2.raw	0/0		2.02467	138.219	138.219	0	0.00944784	0.000338788	0	0
FALSE	High	PMI-Byonic	PMI-Byonic (A2)	A	2	Unambiguous	NAGTCHVVDHGGTVDYACSCPLGFSGPLCLTPLDNACLANPCR	[K].NAGTcHVVDHGGTVDYAcscPLGFSGPLcLTPLDNAcLANPcR.[N]	C5(Carbamidomethyl); C18(Carbamidomethyl); S19(HexNAc(1)Hex(1)Fuc(1)NeuAc(1)); C20(Carbamidomethyl); C29(Carbamidomethyl); C37(Carbamidomethyl); C42(Carbamidomethyl)	1	1	Q01705	Q01705	Neurogenic locus notch homolog protein 1 OS=Mus musculus OX=10090 GN=Notch1 PE=1 SV=3	0	4	4	1	0	1	1	1	1378.09	5509.35	5506.35	544.967	0.750194	0	0	152043	HCD (High Energy Collision Dissociation)	MS2	0	100	19.9307	7045	7045	7035	FP081320_2.raw	0/0		3.54068	307.301	307.301	0	0.00028795	2.47648e-05	0	0
FALSE	High	PMI-Byonic	PMI-Byonic (A2)	A	2	Unambiguous	NAGTCHVVDHGGTVDYACSCPLGFSGPLCLTPLDNACLANPCR	[K].NAGtcHVVDHGGTVDYAcScPLGFSGPLcLTPLDNAcLANPcR.[N]	T4(Fuc(1)); C5(Carbamidomethyl); C18(Carbamidomethyl); C20(Carbamidomethyl); C29(Carbamidomethyl); C37(Carbamidomethyl); C42(Carbamidomethyl)	1	1	Q01705	Q01705	Neurogenic locus notch homolog protein 1 OS=Mus musculus OX=10090 GN=Notch1 PE=1 SV=3	0	4	4	1	0	1	1	1	1213.28	4850.11	4850.12	-1.03298	-0.00125252	0	0	180593	HCD (High Energy Collision Dissociation)	MS2	0	100	19.2566	6753	6753	6749	FP081320_2.raw	0/0		10.7328	845.278	845.278	1.81964	1.85001e-11	3.33204e-12	0	0
FALSE	High	PMI-Byonic	PMI-Byonic (A2)	A	2	Unambiguous	NAGTCHVVDHGGTVDYACSCPLGFSGPLCLTPLDNACLANPCR	[K].NAGTcHVVDHGGTVDYAcscPLGFSGPLcLTPLDNAcLANPcR.[N]	C5(Carbamidomethyl); C18(Carbamidomethyl); S19(HexNAc(1)Hex(1)Fuc(1)NeuAc(1)); C20(Carbamidomethyl); C29(Carbamidomethyl); C37(Carbamidomethyl); C42(Carbamidomethyl)	1	1	Q01705	Q01705	Neurogenic locus notch homolog protein 1 OS=Mus musculus OX=10090 GN=Notch1 PE=1 SV=3	0	5	5	1	0	1	1	1	1102.68	5509.36	5506.35	547.104	0.602508	0	0	155228	HCD (High Energy Collision Dissociation)	MS2	45.662	100	19.9285	7044	7044	7035	FP081320_2.raw	0/0		2.37324	326.719	326.719	0	0.00423406	0.000204392	0	0
FALSE	Medium	PMI-Byonic	PMI-Byonic (A2)	A	2	Unambiguous	NAGTCHVVDHGGTVDYACSCPLGFSGPLCLTPLDNACLANPCR	[K].NAGTcHVVDHGGTVDYAcscPLGFSGPLcLTPLDNAcLANPcR.[N]	C5(Carbamidomethyl); C18(Carbamidomethyl); S19(HexNAc(1)); C20(Carbamidomethyl); C29(Carbamidomethyl); C37(Carbamidomethyl); C42(Carbamidomethyl)	1	1	Q01705	Q01705	Neurogenic locus notch homolog protein 1 OS=Mus musculus OX=10090 GN=Notch1 PE=1 SV=3	0	4	4	1	0	1	1	1	1227.54	4907.13	4907.14	-2.10616	-0.0025838	0	0	0	HCD (High Energy Collision Dissociation)	MS2		100	19.3363	6787	6787	6782	FP081320_2.raw	0/0		0.641418	109.899	109.899	0	0.22834	0.0118396	0	0
FALSE	High	PMI-Byonic	PMI-Byonic (A2)	A	2	Unambiguous	NAGTCHVVDHGGTVDYACSCPLGFSGPLCLTPLDNACLANPCR	[K].NAGTcHVVDHGGTVDYAcscPLGFSGPLcLTPLDNAcLANPcR.[N]	C5(Carbamidomethyl); C18(Carbamidomethyl); S19(HexNAc(1)Hex(1)Fuc(1)NeuAc(1)); C20(Carbamidomethyl); C29(Carbamidomethyl); C37(Carbamidomethyl); C42(Carbamidomethyl)	1	1	Q01705	Q01705	Neurogenic locus notch homolog protein 1 OS=Mus musculus OX=10090 GN=Notch1 PE=1 SV=3	0	5	5	1	0	1	1	1	1102.88	5510.36	5506.35	728.224	0.801971	0	0	217987	HCD (High Energy Collision Dissociation)	MS2	8.42537	100	20.0597	7100	7100	7090	FP081320_2.raw	0/0		1.59257	79.7538	79.7538	0	0.0255523	0.000911588	0	0
FALSE	High	PMI-Byonic	PMI-Byonic (A2)	A	2	Unambiguous	NAGTCHVVDHGGTVDYACSCPLGFSGPLCLTPLDNACLANPCR	[K].NAGTcHVVDHGGTVDYAcScPLGFsGPLcLTPLDNAcLANPcR.[N]	C5(Carbamidomethyl); C18(Carbamidomethyl); C20(Carbamidomethyl); S25(HexNAc(1)Hex(1)Fuc(1)); C29(Carbamidomethyl); C37(Carbamidomethyl); C42(Carbamidomethyl)	1	1	Q01705	Q01705	Neurogenic locus notch homolog protein 1 OS=Mus musculus OX=10090 GN=Notch1 PE=1 SV=3	0	4	4	1	0	1	1	1	1304.57	5215.27	5215.25	2.62168	0.00341818	0	0	134425	HCD (High Energy Collision Dissociation)	MS2	0	100	18.951	6622	6622	6617	FP081320_2.raw	0/0		5.13468	462.549	462.549	0	7.33372e-06	1.12162e-06	0	0
FALSE	High	PMI-Byonic	PMI-Byonic (A2)	A	2	Unambiguous	NAGTCHVVDHGGTVDYACSCPLGFSGPLCLTPLDNACLANPCR	[K].NAGTcHVVDHGGtVDYAcScPLGFSGPLcLTPLDNAcLANPcR.[N]	C5(Carbamidomethyl); T13(Fuc(1)); C18(Carbamidomethyl); C20(Carbamidomethyl); C29(Carbamidomethyl); C37(Carbamidomethyl); C42(Carbamidomethyl)	1	1	Q01705	Q01705	Neurogenic locus notch homolog protein 1 OS=Mus musculus OX=10090 GN=Notch1 PE=1 SV=3	0	4	4	1	0	1	1	1	1213.28	4850.11	4850.12	-1.93905	-0.00235115	0	0	947541	HCD (High Energy Collision Dissociation)	MS2	0	83.9335	19.3812	6807	6807	6804	FP081320_2.raw	0/0		30.0057	1102.69	1102.69	6.46041	9.86859e-31	9.8685e-31	0	0
FALSE	High	PMI-Byonic	PMI-Byonic (A2)	A	2	Unambiguous	NAGTCHVVDHGGTVDYACSCPLGFSGPLCLTPLDNACLANPCR	[K].NAGtcHVVDHGGTVDYAcScPLGFSGPLcLTPLDNAcLANPcR.[N]	T4(Fuc(1)); C5(Carbamidomethyl); C18(Carbamidomethyl); C20(Carbamidomethyl); C29(Carbamidomethyl); C37(Carbamidomethyl); C42(Carbamidomethyl)	1	1	Q01705	Q01705	Neurogenic locus notch homolog protein 1 OS=Mus musculus OX=10090 GN=Notch1 PE=1 SV=3	0	4	4	1	0	1	1	1	1214.04	4853.12	4850.12	618.817	0.750334	0	0	770917	HCD (High Energy Collision Dissociation)	MS2	35.1767	100	19.5185	6869	6869	6859	FP081320_2.raw	0/0		11.3211	803.276	803.276	3.47149	4.77466e-12	5.23369e-13	0	0
FALSE	High	PMI-Byonic	PMI-Byonic (A2)	A	2	Unambiguous	NGGTCDLLTLTEYK	[R].NGGTcDLLtLTEYK.[C]	C5(Carbamidomethyl); T9(HexNAc(1))	1	1	Q01705	Q01705	Neurogenic locus notch homolog protein 1 OS=Mus musculus OX=10090 GN=Notch1 PE=1 SV=3	0	2	2	1	0	1	1	1	894.42	1787.83	1787.84	-2.48822	-0.00222427	0	0	1259412	HCD (High Energy Collision Dissociation)	MS2	2.87024	100	17.0379	5787	5787	5781	FP081320_2.raw	0/0		0.974362	26.8905	26.8905	0	0.106081	0.00489555	0	0
FALSE	High	PMI-Byonic	PMI-Byonic (A2)	A	2	Unambiguous	NGGTCDLLTLTEYK	[R].NGGTcDLLTLTEYK.[C]	C5(Carbamidomethyl)	1	1	Q01705	Q01705	Neurogenic locus notch homolog protein 1 OS=Mus musculus OX=10090 GN=Notch1 PE=1 SV=3	0	3	3	1	0	1	1	1	793.016	2377.03	1584.76	499936	264.092	0	0	622494	HCD (High Energy Collision Dissociation)	MS2	25.8817	100	17.2795	5897	5897	5891	FP081320_2.raw	0/0		4.68873	382.474	382.474	382.474	2.04772e-05	2.55458e-06	0	0
FALSE	High	PMI-Byonic	PMI-Byonic (A2)	A	2	Unambiguous	NGGTCDLLTLTEYK	[R].NGGTcDLLtLTEYK.[C]	C5(Carbamidomethyl); T9(Fuc(1))	1	1	Q01705	Q01705	Neurogenic locus notch homolog protein 1 OS=Mus musculus OX=10090 GN=Notch1 PE=1 SV=3	0	3	3	1	0	1	1	1	577.61	1730.81	1730.82	-0.685644	-0.000395575	0	0	580961	HCD (High Energy Collision Dissociation)	MS2	6.58492	100	17.0444	5790	5790	5781	FP081320_2.raw	0/0		6.75215	562.661	562.661	0	1.76948e-07	2.27385e-08	0	0
FALSE	High	PMI-Byonic	PMI-Byonic (A2)	A	2	Unambiguous	NGGTCDLLTLTEYK	[R].NGGTcDLLTLTEYK.[C]	C5(Carbamidomethyl)	1	1	Q01705	Q01705	Neurogenic locus notch homolog protein 1 OS=Mus musculus OX=10090 GN=Notch1 PE=1 SV=3	0	2	2	1	0	1	1	1	792.881	1584.76	1584.76	-1.32657	-0.00105115	0	0	537344	HCD (High Energy Collision Dissociation)	MS2	0	100	17.0911	5811	5811	5803	FP081320_2.raw	0/0		9.73953	652.28	652.28	652.28	1.82166e-10	2.87695e-11	0	0
FALSE	High	PMI-Byonic	PMI-Byonic (A2)	A	2	Unambiguous	NGGTCDLLTLTEYK	[R].NGGTcDLLtLTEYK.[C]	C5(Carbamidomethyl); T9(Fuc(1))	1	1	Q01705	Q01705	Neurogenic locus notch homolog protein 1 OS=Mus musculus OX=10090 GN=Notch1 PE=1 SV=3	0	2	2	1	0	1	1	1	865.909	1730.81	1730.82	-2.37054	-0.00205148	0	0	2.43001e+06	HCD (High Energy Collision Dissociation)	MS2	0	72.1776	17.0094	5773	5773	5770	FP081320_2.raw	0/0		9.50663	655.064	655.064	0	3.1144e-10	4.71902e-11	0	0
FALSE	High	PMI-Byonic	PMI-Byonic (A2)	A	2	Unambiguous	NGGTCDLLTLTEYK	[R].NGGTcDLLTLtEYK.[C]	C5(Carbamidomethyl); T11(Fuc(1))	1	1	Q01705	Q01705	Neurogenic locus notch homolog protein 1 OS=Mus musculus OX=10090 GN=Notch1 PE=1 SV=3	0	2	2	1	0	1	1	1	865.91	1730.81	1730.82	-1.38315	-0.00119699	0	0	47708936	HCD (High Energy Collision Dissociation)	MS2	0	4.18313	17.1238	5826	5826	5825	FP081320_2.raw	0/0		9.73953	658.999	658.999	7.79201	1.82166e-10	3.38827e-11	0	0
FALSE	High	PMI-Byonic	PMI-Byonic (A2)	A	2	Unambiguous	NGGTCDLLTLTEYK	[R].NGGTcDLLtLTEYK.[C]	C5(Carbamidomethyl); T9(HexNAc(1))	1	1	Q01705	Q01705	Neurogenic locus notch homolog protein 1 OS=Mus musculus OX=10090 GN=Notch1 PE=1 SV=3	0	2	2	1	0	1	1	1	894.42	1787.83	1787.84	-2.14683	-0.00191909	0	0	1949242	HCD (High Energy Collision Dissociation)	MS2	5.69255	100	17.1581	5842	5842	5836	FP081320_2.raw	0/0		1.54031	132.835	132.835	0	0.02882	0.00134203	0	0
FALSE	High	PMI-Byonic	PMI-Byonic (A2)	A	2	Unambiguous	NGGTCDLLTLTEYK	[R].NGGTcDLLtLTEYK.[C]	C5(Carbamidomethyl); T9(Fuc(1))	1	1	Q01705	Q01705	Neurogenic locus notch homolog protein 1 OS=Mus musculus OX=10090 GN=Notch1 PE=1 SV=3	0	3	3	1	0	1	1	1	577.609	1730.81	1730.82	-1.63777	-0.000944891	0	0	6119343	HCD (High Energy Collision Dissociation)	MS2	0	35.7328	17.1726	5848	5848	5847	FP081320_2.raw	0/0		8.134	627.254	627.254	0	7.34521e-09	8.37982e-10	0	0
FALSE	High	PMI-Byonic	PMI-Byonic (A2)	A	2	Unambiguous	NGGTCDLLTLTEYK	[R].NGGTcDLLTLtEYK.[C]	C5(Carbamidomethyl); T11(Fuc(1))	1	1	Q01705	Q01705	Neurogenic locus notch homolog protein 1 OS=Mus musculus OX=10090 GN=Notch1 PE=1 SV=3	0	2	2	1	0	1	1	1	865.91	1730.81	1730.82	-1.31262	-0.00113595	0	0	41964188	HCD (High Energy Collision Dissociation)	MS2	2.88492	4.26798	17.2454	5881	5881	5880	FP081320_2.raw	0/0		9.73953	653.676	653.676	6.99282	1.82166e-10	3.8666e-11	0	0
FALSE	High	PMI-Byonic	PMI-Byonic (A2)	A	2	Unambiguous	NGGTCDLLTLTEYK	[R].NGGTcDLLtLTEYK.[C]	C5(Carbamidomethyl); T9(Fuc(1))	1	1	Q01705	Q01705	Neurogenic locus notch homolog protein 1 OS=Mus musculus OX=10090 GN=Notch1 PE=1 SV=3	0	3	3	1	0	1	1	1	577.609	1730.81	1730.82	-1.2146	-0.00070075	0	0	1.31247e+06	HCD (High Energy Collision Dissociation)	MS2	1.58341	100	17.2943	5903	5903	5902	FP081320_2.raw	0/0		7.134	593.376	593.376	0	7.34521e-08	7.77134e-09	0	0
FALSE	High	PMI-Byonic	PMI-Byonic (A2)	A	2	Unambiguous	NGGTCDLLTLTEYK	[R].NGGtcDLLTLTEYK.[C]	T4(Fuc(1)); C5(Carbamidomethyl)	1	1	Q01705	Q01705	Neurogenic locus notch homolog protein 1 OS=Mus musculus OX=10090 GN=Notch1 PE=1 SV=3	0	3	3	1	0	1	1	1	577.61	1730.82	1730.82	0.160687	9.27067e-05	0	0	247331	HCD (High Energy Collision Dissociation)	MS2	19.9252	100	17.4311	5964	5964	5957	FP081320_2.raw	0/0		5.13713	422.163	422.163	6.4	7.2924e-06	1.06807e-06	0	0
FALSE	High	PMI-Byonic	PMI-Byonic (A2)	A	2	Unambiguous	NGGTCDLLTLTEYK	[R].NGGtcDLLTLTEYK.[C]	T4(Fuc(1)); C5(Carbamidomethyl)	1	1	Q01705	Q01705	Neurogenic locus notch homolog protein 1 OS=Mus musculus OX=10090 GN=Notch1 PE=1 SV=3	0	3	3	1	0	1	1	1	866.041	2596.11	1730.82	499934	288.431	0	0	680720	HCD (High Energy Collision Dissociation)	MS2	17.4929	100	18.0073	6218	6218	6210	FP081320_2.raw	0/0		1.3568	223.84	223.84	6.4	0.0439741	0.00279806	0	0
FALSE	High	PMI-Byonic	PMI-Byonic (A2)	A	2	Unambiguous	NGGTCDLLTLTEYK	[R].NGGTcDLLtLTEYK.[C]	C5(Carbamidomethyl); T9(Fuc(1))	1	1	Q01705	Q01705	Neurogenic locus notch homolog protein 1 OS=Mus musculus OX=10090 GN=Notch1 PE=1 SV=3	0	2	2	1	0	1	1	1	865.91	1730.81	1730.82	-1.59473	-0.0013801	0	0	5201509	HCD (High Energy Collision Dissociation)	MS2	17.6869	26.2445	17.3697	5937	5937	5935	FP081320_2.raw	0/0		8.73953	608.448	608.448	0	1.82166e-09	1.97162e-10	0	0
FALSE	High	PMI-Byonic	PMI-Byonic (A2)	A	2	Unambiguous	NGGTCDLLTLTEYK	[R].NGGTcDLLtLTEYK.[C]	C5(Carbamidomethyl); T9(Fuc(1))	1	1	Q01705	Q01705	Neurogenic locus notch homolog protein 1 OS=Mus musculus OX=10090 GN=Notch1 PE=1 SV=3	0	2	2	1	0	1	1	1	865.909	1730.81	1730.82	-2.86423	-0.00247873	0	0	250779	HCD (High Energy Collision Dissociation)	MS2	0	100	17.9315	6185	6185	6177	FP081320_2.raw	0/0		6.54378	553.817	553.817	0	2.85905e-07	4.37518e-08	0	0
FALSE	High	PMI-Byonic	PMI-Byonic (A2)	A	2	Unambiguous	NGGTCDLLTLTEYK	[R].NGGTcDLLtLTEYK.[C]	C5(Carbamidomethyl); T9(Fuc(1))	1	1	Q01705	Q01705	Neurogenic locus notch homolog protein 1 OS=Mus musculus OX=10090 GN=Notch1 PE=1 SV=3	0	2	2	1	0	1	1	1	865.908	1730.81	1730.82	-3.42845	-0.00296701	0	0	416628	HCD (High Energy Collision Dissociation)	MS2	7.4643	100	17.8038	6129	6129	6122	FP081320_2.raw	0/0		7.19137	571.33	571.33	0	6.43621e-08	6.57715e-09	0	0
FALSE	High	PMI-Byonic	PMI-Byonic (A2)	A	2	Unambiguous	NGGTCDLLTLTEYK	[R].NGGtcDLLTLTEYK.[C]	T4(Fuc(1)); C5(Carbamidomethyl)	1	1	Q01705	Q01705	Neurogenic locus notch homolog protein 1 OS=Mus musculus OX=10090 GN=Notch1 PE=1 SV=3	0	2	2	1	0	1	1	1	866.403	1731.8	1730.82	568.198	0.491723	0	0	90178.1	HCD (High Energy Collision Dissociation)	MS2	11.6617	100	21.0105	7504	7504	7497	FP081320_2.raw	0/0		3.96035	196.31	196.31	6.4	0.000109558	7.55934e-06	0	0
FALSE	High	PMI-Byonic	PMI-Byonic (A2)	A	2	Unambiguous	NGGTCDLLTLTEYK	[R].NGGTcDLLtLTEYK.[C]	C5(Carbamidomethyl); T9(Fuc(1))	1	1	Q01705	Q01705	Neurogenic locus notch homolog protein 1 OS=Mus musculus OX=10090 GN=Notch1 PE=1 SV=3	0	2	2	1	0	1	1	1	865.91	1730.81	1730.82	-1.73579	-0.00150217	0	0	848270	HCD (High Energy Collision Dissociation)	MS2	0	100	17.6308	6053	6053	6045	FP081320_2.raw	0/0		7.73953	585.361	585.361	0	1.82166e-08	2.72082e-09	0	0
FALSE	High	PMI-Byonic	PMI-Byonic (A2)	A	2	Unambiguous	NGGTCDLLTLTEYK	[R].NGGTcDLLTLtEYK.[C]	C5(Carbamidomethyl); T11(HexNAc(1))	1	1	Q01705	Q01705	Neurogenic locus notch homolog protein 1 OS=Mus musculus OX=10090 GN=Notch1 PE=1 SV=3	0	2	2	1	0	1	1	1	894.421	1787.83	1787.84	-1.32749	-0.00118667	0	0	3.90167e+06	HCD (High Energy Collision Dissociation)	MS2	0	42.1245	17.5701	6026	6026	6023	FP081320_2.raw	0/0		5.04164	339.154	339.154	10.1948	9.08583e-06	1.36295e-06	0	0
FALSE	High	PMI-Byonic	PMI-Byonic (A2)	A	2	Unambiguous	NGGTCDLLTLTEYK	[R].NGGtcDLLTLTEYK.[C]	T4(HexNAc(1)); C5(Carbamidomethyl)	1	1	Q01705	Q01705	Neurogenic locus notch homolog protein 1 OS=Mus musculus OX=10090 GN=Notch1 PE=1 SV=3	0	2	2	1	0	1	1	1	894.423	1787.84	1787.84	1.40364	0.00125474	0	0	237205	HCD (High Energy Collision Dissociation)	MS2	21.0523	100	17.4572	5976	5976	5968	FP081320_2.raw	0/0		3.84707	315.329	315.329	6.4	0.000142212	9.29402e-06	0	0
FALSE	High	PMI-Byonic	PMI-Byonic (A2)	A	2	Unambiguous	NGGTCDLLTLTEYK	[R].NGGTcDLLtLTEYK.[C]	C5(Carbamidomethyl); T9(Fuc(1))	1	1	Q01705	Q01705	Neurogenic locus notch homolog protein 1 OS=Mus musculus OX=10090 GN=Notch1 PE=1 SV=3	0	2	2	1	0	1	1	1	865.911	1730.81	1730.82	-0.748403	-0.000647674	0	0	1.62637e+06	HCD (High Energy Collision Dissociation)	MS2	11.2267	100	17.5	5995	5995	5990	FP081320_2.raw	0/0		8.35769	646.878	646.878	0	4.38842e-09	5.8529e-10	0	0
FALSE	High	PMI-Byonic	PMI-Byonic (A2)	A	2	Unambiguous	NGGTCDLLTLTEYK	[R].NGGtcDLLTLTEYK.[C]	T4(HexNAc(1)); C5(Carbamidomethyl)	1	1	Q01705	Q01705	Neurogenic locus notch homolog protein 1 OS=Mus musculus OX=10090 GN=Notch1 PE=1 SV=3	0	2	2	1	0	1	1	1	894.421	1787.83	1787.84	-1.39577	-0.00124771	0	0	1.08505e+06	HCD (High Energy Collision Dissociation)	MS2	0	100	17.7048	6085	6085	6078	FP081320_2.raw	0/0		4.72614	295.388	295.388	6.4	1.87873e-05	2.41777e-06	0	0
FALSE	High	PMI-Byonic	PMI-Byonic (A2)	A	2	Unambiguous	SCQQADPCASNPCANGGQCLPFESSYICR	[K].ScQQADPcASNPcANGGQcLPFEsSYIcR.[C]	C2(Carbamidomethyl); C8(Carbamidomethyl); C13(Carbamidomethyl); C19(Carbamidomethyl); S24(Hex(1)Pent(2)); C28(Carbamidomethyl)	1	1	Q01705	Q01705	Neurogenic locus notch homolog protein 1 OS=Mus musculus OX=10090 GN=Notch1 PE=1 SV=3	0	3	3	1	0	1	1	1	1254.16	3760.48	3760.48	-0.85142	-0.00106725	0	0	600906	HCD (High Energy Collision Dissociation)	MS2	0	100	16.5981	5587	5587	5583	FP081320_2.raw	0/0		13.2657	998.107	998.107	1.2	5.42339e-14	4.48424e-15	0	0
FALSE	High	PMI-Byonic	PMI-Byonic (A2)	A	2	Unambiguous	SCQQADPCASNPCANGGQCLPFESSYICR	[K].ScQQADPcAsNPcANGGQcLPFESSYIcR.[C]	C2(Carbamidomethyl); C8(Carbamidomethyl); S10(Hex(1)Pent(1)); C13(Carbamidomethyl); C19(Carbamidomethyl); C28(Carbamidomethyl)	1	1	Q01705	Q01705	Neurogenic locus notch homolog protein 1 OS=Mus musculus OX=10090 GN=Notch1 PE=1 SV=3	0	3	3	1	0	1	1	1	1210.15	3628.43	3628.44	-1.54901	-0.00187349	0	0	349436	HCD (High Energy Collision Dissociation)	MS2	0	100	16.6004	5588	5588	5583	FP081320_2.raw	0/0		11.6475	881.401	881.401	2.4	2.25186e-12	1.49635e-13	0	0
FALSE	High	PMI-Byonic	PMI-Byonic (A2)	A	2	Unambiguous	SCQQADPCASNPCANGGQCLPFESSYICR	[K].ScQQADPcAsNPcANGGQcLPFESSYIcR.[C]	C2(Carbamidomethyl); C8(Carbamidomethyl); S10(Hex(1)Pent(1)); C13(Carbamidomethyl); C19(Carbamidomethyl); C28(Carbamidomethyl)	1	1	Q01705	Q01705	Neurogenic locus notch homolog protein 1 OS=Mus musculus OX=10090 GN=Notch1 PE=1 SV=3	0	4	4	1	0	1	1	1	907.865	3628.44	3628.44	0.0453115	4.11025e-05	0	0	289977	HCD (High Energy Collision Dissociation)	MS2	1.38717	100	16.6304	5601	5601	5594	FP081320_2.raw	0/0		7.75826	723.629	723.629	2.4	1.74477e-08	1.40204e-09	0	0
FALSE	High	PMI-Byonic	PMI-Byonic (A2)	A	2	Unambiguous	SCQQADPCASNPCANGGQCLPFESSYICR	[K].ScQQADPcAsNPcANGGQcLPFESSYIcR.[C]	C2(Carbamidomethyl); C8(Carbamidomethyl); S10(Hex(1)Pent(2)); C13(Carbamidomethyl); C19(Carbamidomethyl); C28(Carbamidomethyl)	1	1	Q01705	Q01705	Neurogenic locus notch homolog protein 1 OS=Mus musculus OX=10090 GN=Notch1 PE=1 SV=3	0	4	4	1	0	1	1	1	941.125	3761.48	3760.48	265.052	0.249181	0	0	1.17796e+06	HCD (High Energy Collision Dissociation)	MS2	30.3471	100	16.6348	5603	5603	5594	FP081320_2.raw	0/0		9.75826	807.365	807.365	2.4	1.74477e-10	1.74069e-11	0	0
FALSE	High	PMI-Byonic	PMI-Byonic (A2)	A	2	Unambiguous	SCQQADPCASNPCANGGQCLPFESSYICR	[K].ScQQADPcAsNPcANGGQcLPFESSYIcR.[C]	C2(Carbamidomethyl); C8(Carbamidomethyl); S10(Hex(1)Pent(1)); C13(Carbamidomethyl); C19(Carbamidomethyl); C28(Carbamidomethyl)	1	1	Q01705	Q01705	Neurogenic locus notch homolog protein 1 OS=Mus musculus OX=10090 GN=Notch1 PE=1 SV=3	0	3	3	1	0	1	1	1	1210.15	3628.43	3628.44	-1.1453	-0.00138521	0	0	4.11465e+06	HCD (High Energy Collision Dissociation)	MS2	0	45.6797	16.72	5640	5640	5638	FP081320_2.raw	0/0		11.6475	879.526	879.526	2.4	2.25186e-12	2.73295e-13	0	0
FALSE	High	PMI-Byonic	PMI-Byonic (A2)	A	2	Unambiguous	SCQQADPCASNPCANGGQCLPFESSYICR	[K].ScQQADPcAsNPcANGGQcLPFESSYIcR.[C]	C2(Carbamidomethyl); C8(Carbamidomethyl); S10(Hex(1)); C13(Carbamidomethyl); C19(Carbamidomethyl); C28(Carbamidomethyl)	1	1	Q01705	Q01705	Neurogenic locus notch homolog protein 1 OS=Mus musculus OX=10090 GN=Notch1 PE=1 SV=3	0	4	4	1	0	1	1	1	874.853	3496.39	3496.4	-1.62247	-0.0014182	0	0	142212	HCD (High Energy Collision Dissociation)	MS2	0	100	16.7335	5647	5647	5638	FP081320_2.raw	0/0		4.1107	539.017	539.017	3.6	7.7499e-05	4.86466e-06	0	0
FALSE	High	PMI-Byonic	PMI-Byonic (A2)	A	2	Unambiguous	SCQQADPCASNPCANGGQCLPFESSYICR	[K].ScQQADPcAsNPcANGGQcLPFESSYIcR.[C]	C2(Carbamidomethyl); C8(Carbamidomethyl); S10(Hex(1)Pent(1)); C13(Carbamidomethyl); C19(Carbamidomethyl); C28(Carbamidomethyl)	1	1	Q01705	Q01705	Neurogenic locus notch homolog protein 1 OS=Mus musculus OX=10090 GN=Notch1 PE=1 SV=3	0	4	4	1	0	1	1	1	907.863	3628.43	3628.44	-1.90596	-0.00172892	0	0	1.60531e+06	HCD (High Energy Collision Dissociation)	MS2	0	92.5041	16.7462	5652	5652	5649	FP081320_2.raw	0/0		8.52535	790.622	790.622	2.4	2.98295e-09	3.32366e-10	0	0
FALSE	High	PMI-Byonic	PMI-Byonic (A2)	A	2	Unambiguous	SCQQADPCASNPCANGGQCLPFESSYICR	[K].ScQQADPcAsNPcANGGQcLPFESSYIcR.[C]	C2(Carbamidomethyl); C8(Carbamidomethyl); S10(Hex(1)); C13(Carbamidomethyl); C19(Carbamidomethyl); C28(Carbamidomethyl)	1	1	Q01705	Q01705	Neurogenic locus notch homolog protein 1 OS=Mus musculus OX=10090 GN=Notch1 PE=1 SV=3	0	3	3	1	0	1	1	1	1166.14	3496.39	3496.4	-0.728337	-0.000848851	0	0	314601	HCD (High Energy Collision Dissociation)	MS2	0	100	16.8237	5687	5687	5682	FP081320_2.raw	0/0		10.0993	802.939	802.939	3.6	7.956e-11	1.13657e-11	0	0
FALSE	High	PMI-Byonic	PMI-Byonic (A2)	A	2	Unambiguous	SCQQADPCASNPCANGGQCLPFESSYICR	[K].ScQQADPcAsNPcANGGQcLPFESSYIcR.[C]	C2(Carbamidomethyl); C8(Carbamidomethyl); S10(Hex(1)Pent(1)); C13(Carbamidomethyl); C19(Carbamidomethyl); C28(Carbamidomethyl)	1	1	Q01705	Q01705	Neurogenic locus notch homolog protein 1 OS=Mus musculus OX=10090 GN=Notch1 PE=1 SV=3	0	3	3	1	0	1	1	1	1210.48	3629.43	3628.44	273.984	0.331378	0	0	947802	HCD (High Energy Collision Dissociation)	MS2	2.63047	100	16.8532	5701	5701	5693	FP081320_2.raw	0/0		13.0994	987.405	987.405	2.4	7.9543e-14	9.48813e-15	0	0
FALSE	High	PMI-Byonic	PMI-Byonic (A2)	A	2	Unambiguous	SCQQADPCASNPCANGGQCLPFESSYICR	[K].ScQQADPcAsNPcANGGQcLPFESSYIcR.[C]	C2(Carbamidomethyl); C8(Carbamidomethyl); S10(Hex(1)Pent(1)); C13(Carbamidomethyl); C19(Carbamidomethyl); C28(Carbamidomethyl)	1	1	Q01705	Q01705	Neurogenic locus notch homolog protein 1 OS=Mus musculus OX=10090 GN=Notch1 PE=1 SV=3	0	4	4	1	0	1	1	1	907.861	3628.42	3628.44	-4.32823	-0.00392618	0	0	233772	HCD (High Energy Collision Dissociation)	MS2	0	100	16.8733	5710	5710	5704	FP081320_2.raw	0/0		5.2101	634.632	634.632	2.4	6.16452e-06	8.10254e-07	0	0
FALSE	High	PMI-Byonic	PMI-Byonic (A2)	A	2	Unambiguous	SCQQADPCASNPCANGGQCLPFESSYICR	[K].ScQQADPcAsNPcANGGQcLPFESSYIcR.[C]	C2(Carbamidomethyl); C8(Carbamidomethyl); S10(Hex(1)); C13(Carbamidomethyl); C19(Carbamidomethyl); C28(Carbamidomethyl)	1	1	Q01705	Q01705	Neurogenic locus notch homolog protein 1 OS=Mus musculus OX=10090 GN=Notch1 PE=1 SV=3	0	3	3	1	0	1	1	1	1166.14	3496.39	3496.4	-1.46151	-0.00170334	0	0	435497	HCD (High Energy Collision Dissociation)	MS2	0	100	16.7103	5636	5636	5627	FP081320_2.raw	0/0		10.2656	839.505	839.505	3.6	5.42466e-11	6.67097e-12	0	0
FALSE	High	PMI-Byonic	PMI-Byonic (A2)	A	2	Unambiguous	SCQQADPCASNPCANGGQCLPFESSYICR	[K].ScQQADPcAsNPcANGGQcLPFESSYIcR.[C]	C2(Carbamidomethyl); C8(Carbamidomethyl); S10(Hex(1)Pent(2)); C13(Carbamidomethyl); C19(Carbamidomethyl); C28(Carbamidomethyl)	1	1	Q01705	Q01705	Neurogenic locus notch homolog protein 1 OS=Mus musculus OX=10090 GN=Notch1 PE=1 SV=3	0	3	3	1	0	1	1	1	1254.16	3760.47	3760.48	-4.06509	-0.00509557	0	0	375980	HCD (High Energy Collision Dissociation)	MS2	0	100	16.7527	5655	5655	5649	FP081320_2.raw	0/0		9.26563	799.282	799.282	2.4	5.42466e-10	7.32762e-11	0	0
FALSE	High	PMI-Byonic	PMI-Byonic (A2)	A	2	Unambiguous	CPPGFHGPTCR	[R].cPPGFHGPTcR.[Q]	C1(Carbamidomethyl); C10(Carbamidomethyl)	1	1	Q01705	Q01705	Neurogenic locus notch homolog protein 1 OS=Mus musculus OX=10090 GN=Notch1 PE=1 SV=3	0	3	3	1	0	1	1	1	429.19	1285.55	1285.56	-1.29038	-0.000552952	0	0	128801	HCD (High Energy Collision Dissociation)	MS2	35.9949	100	8.11408	2235	2235	2232	FP081320_2.raw	0/0		2.84246	234.838	234.838	234.838	0.00143726	7.83532e-05	0	0
FALSE	High	PMI-Byonic	PMI-Byonic (A2)	A	2	Unambiguous	CPPGFHGPTCR	[R].cPPGFHGPTcR.[Q]	C1(Carbamidomethyl); C10(Carbamidomethyl)	1	1	Q01705	Q01705	Neurogenic locus notch homolog protein 1 OS=Mus musculus OX=10090 GN=Notch1 PE=1 SV=3	0	3	3	1	0	1	1	1	429.189	1285.55	1285.56	-2.35863	-0.00101072	0	0	270901	HCD (High Energy Collision Dissociation)	MS2	29.3331	100	8.21809	2265	2265	2264	FP081320_2.raw	0/0		6.20597	393.226	393.226	393.226	6.22338e-07	9.44358e-08	0	0
FALSE	High	PMI-Byonic	PMI-Byonic (A2)	A	2	Unambiguous	CPPGFHGPTCR	[R].cPPGFHGPTcR.[Q]	C1(Carbamidomethyl); C10(Carbamidomethyl)	1	1	Q01705	Q01705	Neurogenic locus notch homolog protein 1 OS=Mus musculus OX=10090 GN=Notch1 PE=1 SV=3	0	3	3	1	0	1	1	1	429.189	1285.55	1285.56	-2.14498	-0.000919163	0	0	513680	HCD (High Energy Collision Dissociation)	MS2	21.0837	100	8.32227	2292	2292	2291	FP081320_2.raw	0/0		6.3309	435.872	435.872	435.872	4.66771e-07	8.25724e-08	0	0
FALSE	High	PMI-Byonic	PMI-Byonic (A2)	A	2	Unambiguous	CPPGFHGPTCR	[R].cPPGFHGPTcR.[Q]	C1(Carbamidomethyl); C10(Carbamidomethyl)	1	1	Q01705	Q01705	Neurogenic locus notch homolog protein 1 OS=Mus musculus OX=10090 GN=Notch1 PE=1 SV=3	0	3	3	1	0	1	1	1	429.19	1285.55	1285.56	-1.57524	-0.000675022	0	0	373244	HCD (High Energy Collision Dissociation)	MS2	18.8484	100	8.42417	2319	2319	2318	FP081320_2.raw	0/0		5.16935	358.523	358.523	358.523	6.77094e-06	9.58872e-07	0	0
FALSE	High	PMI-Byonic	PMI-Byonic (A2)	A	2	Unambiguous	CPPGFHGPTCR	[R].cPPGFHGPTcR.[Q]	C1(Carbamidomethyl); C10(Carbamidomethyl)	1	1	Q01705	Q01705	Neurogenic locus notch homolog protein 1 OS=Mus musculus OX=10090 GN=Notch1 PE=1 SV=3	0	3	3	1	0	1	1	1	429.19	1285.55	1285.56	-1.50403	-0.000644504	0	0	390967	HCD (High Energy Collision Dissociation)	MS2	16.8389	100	8.5291	2346	2346	2345	FP081320_2.raw	0/0		5.31546	369.935	369.935	369.935	4.83656e-06	6.43591e-07	0	0
FALSE	High	PMI-Byonic	PMI-Byonic (A2)	A	2	Unambiguous	CPPGFHGPTCR	[R].cPPGFHGPTcR.[Q]	C1(Carbamidomethyl); C10(Carbamidomethyl)	1	1	Q01705	Q01705	Neurogenic locus notch homolog protein 1 OS=Mus musculus OX=10090 GN=Notch1 PE=1 SV=3	0	3	3	1	0	1	1	1	429.19	1285.55	1285.56	-1.3616	-0.000583469	0	0	318119	HCD (High Energy Collision Dissociation)	MS2	21.1038	100	8.62998	2375	2375	2374	FP081320_2.raw	0/0		4.72614	311.875	311.875	311.875	1.87873e-05	2.29185e-06	0	0
FALSE	High	PMI-Byonic	PMI-Byonic (A2)	A	2	Unambiguous	CPPGFHGPTCR	[R].cPPGFHGPTcR.[Q]	C1(Carbamidomethyl); C10(Carbamidomethyl)	1	1	Q01705	Q01705	Neurogenic locus notch homolog protein 1 OS=Mus musculus OX=10090 GN=Notch1 PE=1 SV=3	0	3	3	1	0	1	1	1	429.19	1285.55	1285.56	-1.21916	-0.000522434	0	0	219530	HCD (High Energy Collision Dissociation)	MS2	29.0534	100	8.73544	2409	2409	2408	FP081320_2.raw	0/0		3.21283	292.063	292.063	292.063	0.000612597	3.88741e-05	0	0
FALSE	High	PMI-Byonic	PMI-Byonic (A2)	A	2	Unambiguous	CPPGFHGPTCR	[R].cPPGFHGPTcR.[Q]	C1(Carbamidomethyl); C10(Carbamidomethyl)	1	1	Q01705	Q01705	Neurogenic locus notch homolog protein 1 OS=Mus musculus OX=10090 GN=Notch1 PE=1 SV=3	0	3	3	1	0	1	1	1	429.19	1285.55	1285.56	-1.3616	-0.000583469	0	0	215919	HCD (High Energy Collision Dissociation)	MS2	26.4018	100	8.84145	2442	2442	2440	FP081320_2.raw	0/0		3.19646	252.51	252.51	252.51	0.000636128	4.25837e-05	0	0
FALSE	High	PMI-Byonic	PMI-Byonic (A2)	A	2	Unambiguous	QDVNECSQNPGLCR	[R].QDVNEcSQNPGLcR.[H]	C6(Carbamidomethyl); C13(Carbamidomethyl)	1	1	Q01705	Q01705	Neurogenic locus notch homolog protein 1 OS=Mus musculus OX=10090 GN=Notch1 PE=1 SV=3	0	2	2	1	0	1	1	1	838.856	1676.7	1676.71	-4.18261	-0.00350652	0	0	138652	HCD (High Energy Collision Dissociation)	MS2	0	100	10.1958	2897	2897	2896	FP081320_2.raw	0/0		6.33434	503.816	503.816	503.816	4.63088e-07	7.28924e-08	0	0
FALSE	High	PMI-Byonic	PMI-Byonic (A2)	A	2	Unambiguous	QDVNECSQNPGLCR	[R].QDVNEcSQNPGLcR.[H]	C6(Carbamidomethyl); C13(Carbamidomethyl)	1	1	Q01705	Q01705	Neurogenic locus notch homolog protein 1 OS=Mus musculus OX=10090 GN=Notch1 PE=1 SV=3	0	2	2	1	0	1	1	1	838.859	1676.71	1676.71	-0.469641	-0.000393726	0	0	71994.6	HCD (High Energy Collision Dissociation)	MS2	0	100	9.43181	2627	2627	2625	FP081320_2.raw	0/0		4.6598	336.654	336.654	336.654	2.18877e-05	2.83359e-06	0	0
FALSE	High	PMI-Byonic	PMI-Byonic (A2)	A	2	Unambiguous	QDVNECSQNPGLCR	[R].QDVNEcSQNPGLcR.[H]	C6(Carbamidomethyl); C13(Carbamidomethyl)	1	1	Q01705	Q01705	Neurogenic locus notch homolog protein 1 OS=Mus musculus OX=10090 GN=Notch1 PE=1 SV=3	0	3	3	1	0	1	1	1	559.574	1676.71	1676.71	-1.93373	-0.00108077	0	0	179753	HCD (High Energy Collision Dissociation)	MS2	0	100	10.091	2863	2863	2861	FP081320_2.raw	0/0		1.78756	155.275	155.275	155.275	0.0163094	0.000682631	0	0
FALSE	High	PMI-Byonic	PMI-Byonic (A2)	A	2	Unambiguous	QDVNECSQNPGLCR	[R].QDVNEcSQNPGLcR.[H]	C6(Carbamidomethyl); C13(Carbamidomethyl)	1	1	Q01705	Q01705	Neurogenic locus notch homolog protein 1 OS=Mus musculus OX=10090 GN=Notch1 PE=1 SV=3	0	2	2	1	0	1	1	1	838.856	1676.7	1676.71	-4.61943	-0.00387273	0	0	66086.1	HCD (High Energy Collision Dissociation)	MS2	10.6988	100	10.4069	2972	2972	2971	FP081320_2.raw	0/0		6.01564	406.009	406.009	406.009	9.64627e-07	1.44884e-07	0	0
FALSE	High	PMI-Byonic	PMI-Byonic (A2)	A	2	Unambiguous	QDVNECSQNPGLCR	[R].QDVNEcSQNPGLcR.[H]	C6(Carbamidomethyl); C13(Carbamidomethyl)	1	1	Q01705	Q01705	Neurogenic locus notch homolog protein 1 OS=Mus musculus OX=10090 GN=Notch1 PE=1 SV=3	0	3	3	1	0	1	1	1	559.574	1676.71	1676.71	-2.04293	-0.0011418	0	0	145619	HCD (High Energy Collision Dissociation)	MS2	14.0797	100	9.553	2673	2673	2672	FP081320_2.raw	0/0		1.28116	87.0227	87.0227	87.0227	0.0523411	0.00305083	0	0
FALSE	High	PMI-Byonic	PMI-Byonic (A2)	A	2	Unambiguous	QDVNECSQNPGLCR	[R].QDVNEcSQNPGLcR.[H]	C6(Carbamidomethyl); C13(Carbamidomethyl)	1	1	Q01705	Q01705	Neurogenic locus notch homolog protein 1 OS=Mus musculus OX=10090 GN=Notch1 PE=1 SV=3	0	2	2	1	0	1	1	1	838.858	1676.71	1676.71	-1.27048	-0.00106511	0	0	426932	HCD (High Energy Collision Dissociation)	MS2	0	100	10.0888	2862	2862	2861	FP081320_2.raw	0/0		7.09194	557.205	557.205	557.205	8.09204e-08	1.02937e-08	0	0
FALSE	High	PMI-Byonic	PMI-Byonic (A2)	A	2	Unambiguous	QDVNECSQNPGLCR	[R].QDVNEcSQNPGLcR.[H]	C6(Carbamidomethyl); C13(Carbamidomethyl)	1	1	Q01705	Q01705	Neurogenic locus notch homolog protein 1 OS=Mus musculus OX=10090 GN=Notch1 PE=1 SV=3	0	2	2	1	0	1	1	1	838.858	1676.71	1676.71	-1.12487	-0.000943042	0	0	245360	HCD (High Energy Collision Dissociation)	MS2	0	100	9.65226	2710	2710	2708	FP081320_2.raw	0/0		7.73953	595.379	595.379	595.379	1.82166e-08	2.08835e-09	0	0
FALSE	High	PMI-Byonic	PMI-Byonic (A2)	A	2	Unambiguous	QDVNECSQNPGLCR	[R].QDVNEcSQNPGLcR.[H]	C6(Carbamidomethyl); C13(Carbamidomethyl)	1	1	Q01705	Q01705	Neurogenic locus notch homolog protein 1 OS=Mus musculus OX=10090 GN=Notch1 PE=1 SV=3	0	3	3	1	0	1	1	1	559.575	1676.71	1676.71	-0.950882	-0.000531452	0	0	219334	HCD (High Energy Collision Dissociation)	MS2	0	100	9.66433	2715	2715	2713	FP081320_2.raw	0/0		3.22304	231.565	231.565	231.565	0.000598356	3.16286e-05	0	0
FALSE	High	PMI-Byonic	PMI-Byonic (A2)	A	2	Unambiguous	QDVNECSQNPGLCR	[R].QDVNEcSQNPGLcR.[H]	C6(Carbamidomethyl); C13(Carbamidomethyl)	1	1	Q01705	Q01705	Neurogenic locus notch homolog protein 1 OS=Mus musculus OX=10090 GN=Notch1 PE=1 SV=3	0	3	3	1	0	1	1	1	559.575	1676.71	1676.71	-1.3877	-0.000775592	0	0	1.60432e+06	HCD (High Energy Collision Dissociation)	MS2	0.839681	100	9.98096	2827	2827	2825	FP081320_2.raw	0/0		6.09655	467.936	467.936	467.936	8.00672e-07	1.16998e-07	0	0
FALSE	High	PMI-Byonic	PMI-Byonic (A2)	A	2	Unambiguous	QDVNECSQNPGLCR	[R].QDVNEcSQNPGLcR.[H]	C6(Carbamidomethyl); C13(Carbamidomethyl)	1	1	Q01705	Q01705	Neurogenic locus notch homolog protein 1 OS=Mus musculus OX=10090 GN=Notch1 PE=1 SV=3	0	2	2	1	0	1	1	1	838.858	1676.71	1676.71	-1.48889	-0.00124822	0	0	615476	HCD (High Energy Collision Dissociation)	MS2	0	100	9.75987	2750	2750	2749	FP081320_2.raw	0/0		9.73953	657.351	657.351	657.351	1.82166e-10	2.32911e-11	0	0
FALSE	High	PMI-Byonic	PMI-Byonic (A2)	A	2	Unambiguous	QDVNECSQNPGLCR	[R].QDVNEcSQNPGLcR.[H]	C6(Carbamidomethyl); C13(Carbamidomethyl)	1	1	Q01705	Q01705	Neurogenic locus notch homolog protein 1 OS=Mus musculus OX=10090 GN=Notch1 PE=1 SV=3	0	3	3	1	0	1	1	1	559.575	1676.71	1676.71	-1.2785	-0.000714557	0	0	568178	HCD (High Energy Collision Dissociation)	MS2	1.06844	100	9.76972	2754	2754	2753	FP081320_2.raw	0/0		6.09655	450.057	450.057	450.057	8.00672e-07	1.08955e-07	0	0
FALSE	High	PMI-Byonic	PMI-Byonic (A2)	A	2	Unambiguous	QDVNECSQNPGLCR	[R].QDVNEcSQNPGLcR.[H]	C6(Carbamidomethyl); C13(Carbamidomethyl)	1	1	Q01705	Q01705	Neurogenic locus notch homolog protein 1 OS=Mus musculus OX=10090 GN=Notch1 PE=1 SV=3	0	2	2	1	0	1	1	1	838.858	1676.71	1676.71	-1.6345	-0.00137029	0	0	2.17501e+06	HCD (High Energy Collision Dissociation)	MS2	0	86.484	9.9788	2826	2826	2825	FP081320_2.raw	0/0		10.7395	710.068	710.068	710.068	1.82166e-11	2.60975e-12	0	0
FALSE	High	PMI-Byonic	PMI-Byonic (A2)	A	2	Unambiguous	QDVNECSQNPGLCR	[R].QDVNEcSQNPGLcR.[H]	C6(Carbamidomethyl); C13(Carbamidomethyl)	1	1	Q01705	Q01705	Neurogenic locus notch homolog protein 1 OS=Mus musculus OX=10090 GN=Notch1 PE=1 SV=3	0	2	2	1	0	1	1	1	838.858	1676.71	1676.71	-1.34328	-0.00112615	0	0	172073	HCD (High Energy Collision Dissociation)	MS2	0	100	9.5388	2667	2667	2666	FP081320_2.raw	0/0		6.70208	441.697	441.697	441.697	1.98572e-07	2.54026e-08	0	0
FALSE	High	PMI-Byonic	PMI-Byonic (A2)	A	2	Unambiguous	QDVNECSQNPGLCR	[R].QDVNEcSQNPGLcR.[H]	C6(Carbamidomethyl); C13(Carbamidomethyl)	1	1	Q01705	Q01705	Neurogenic locus notch homolog protein 1 OS=Mus musculus OX=10090 GN=Notch1 PE=1 SV=3	0	2	2	1	0	1	1	1	838.858	1676.71	1676.71	-1.92571	-0.00161443	0	0	4.28716e+06	HCD (High Energy Collision Dissociation)	MS2	0	57.6809	9.86624	2789	2789	2788	FP081320_2.raw	0/0		10.7395	746.509	746.509	746.509	1.82166e-11	1.82941e-12	0	0
FALSE	High	PMI-Byonic	PMI-Byonic (A2)	A	2	Unambiguous	QDVNECSQNPGLCR	[R].QDVNEcSQNPGLcR.[H]	C6(Carbamidomethyl); C13(Carbamidomethyl)	1	1	Q01705	Q01705	Neurogenic locus notch homolog protein 1 OS=Mus musculus OX=10090 GN=Notch1 PE=1 SV=3	0	3	3	1	0	1	1	1	559.574	1676.71	1676.71	-2.04293	-0.0011418	0	0	3618737	HCD (High Energy Collision Dissociation)	MS2	0	47.7553	9.87611	2793	2793	2792	FP081320_2.raw	0/0		6.04405	518.266	518.266	518.266	9.03536e-07	1.26039e-07	0	0
FALSE	High	PMI-Byonic	PMI-Byonic (A2)	A	2	Unambiguous	QDVNECSQNPGLCR	[R].QDVNEcSQNPGLcR.[H]	C6(Carbamidomethyl); C13(Carbamidomethyl)	1	1	Q01705	Q01705	Neurogenic locus notch homolog protein 1 OS=Mus musculus OX=10090 GN=Notch1 PE=1 SV=3	0	2	2	1	0	1	1	1	839.352	1677.7	1676.71	587.563	0.492587	0	0	233721	HCD (High Energy Collision Dissociation)	MS2	23.8562	100	10.3022	2933	2933	2932	FP081320_2.raw	0/0		6.33434	494.643	494.643	494.643	4.63088e-07	7.77699e-08	0	0
FALSE	High	PMI-Byonic	PMI-Byonic (A2)	A	2	Unambiguous	QDVNECSQNPGLCR	[R].QDVNEcSQNPGLcR.[H]	C6(Carbamidomethyl); C13(Carbamidomethyl)	1	1	Q01705	Q01705	Neurogenic locus notch homolog protein 1 OS=Mus musculus OX=10090 GN=Notch1 PE=1 SV=3	0	3	3	1	0	1	1	1	559.574	1676.71	1676.71	-2.15214	-0.00120284	0	0	43565.8	HCD (High Energy Collision Dissociation)	MS2	0	100	10.2014	2899	2899	2898	FP081320_2.raw	0/0		1.28116	156.315	156.315	156.315	0.0523411	0.00330103	0	0
FALSE	High	PMI-Byonic	PMI-Byonic (A2)	A	2	Unambiguous	ATHTGPHCELPYVPCSPSPCQNGGTCRPTGDTTHECACLPGFAGQNCEENVDDCPGNNCK	[R].ATHTGPHcELPYVPcsPSPcQNGGTcRPTGDTTHEcAcLPGFAGQNcEENVDDcPGNNcK.[N]	C8(Carbamidomethyl); C15(Carbamidomethyl); S16(Fuc(1)); C20(Carbamidomethyl); C26(Carbamidomethyl); C36(Carbamidomethyl); C38(Carbamidomethyl); C47(Carbamidomethyl); C54(Carbamidomethyl); C59(Carbamidomethyl)	1	1	Q01705	Q01705	Neurogenic locus notch homolog protein 1 OS=Mus musculus OX=10090 GN=Notch1 PE=1 SV=3	0	6	6	1	0	1	1	1	1150.3	6896.76	6891.78	722.408	0.829779	0	0	17174082	HCD (High Energy Collision Dissociation)	MS2	46.7375	11.7975	14.9621	4882	4882	4879	FP081320_2.raw	0/0		6.37374	569.07	569.07	0	4.22925e-07	6.78899e-08	0	0
FALSE	High	PMI-Byonic	PMI-Byonic (A2)	A	2	Unambiguous	ATHTGPHCELPYVPCSPSPCQNGGTCRPTGDTTHECACLPGFAGQNCEENVDDCPGNNCK	[R].ATHTGPHcELPYVPcsPSPcQNGGTcRPTGDTTHEcAcLPGFAGQNcEENVDDcPGNNcK.[N]	C8(Carbamidomethyl); C15(Carbamidomethyl); S16(Fuc(1)); C20(Carbamidomethyl); C26(Carbamidomethyl); C36(Carbamidomethyl); C38(Carbamidomethyl); C47(Carbamidomethyl); C54(Carbamidomethyl); C59(Carbamidomethyl)	1	1	Q01705	Q01705	Neurogenic locus notch homolog protein 1 OS=Mus musculus OX=10090 GN=Notch1 PE=1 SV=3	0	6	6	1	0	1	1	1	1150.3	6896.77	6891.78	725.065	0.832831	0	0	3.49637e+06	HCD (High Energy Collision Dissociation)	MS2	28.9728	64.0079	14.5988	4719	4719	4714	FP081320_2.raw	0/0		5.51326	439.772	439.772	0	3.06716e-06	3.40757e-07	0	0
FALSE	High	PMI-Byonic	PMI-Byonic (A2)	A	2	Unambiguous	ATHTGPHCELPYVPCSPSPCQNGGTCRPTGDTTHECACLPGFAGQNCEENVDDCPGNNCK	[R].ATHTGPHcELPYVPcsPSPcQNGGTcRPTGDTTHEcAcLPGFAGQNcEENVDDcPGNNcK.[N]	C8(Carbamidomethyl); C15(Carbamidomethyl); S16(Fuc(1)); C20(Carbamidomethyl); C26(Carbamidomethyl); C36(Carbamidomethyl); C38(Carbamidomethyl); C47(Carbamidomethyl); C54(Carbamidomethyl); C59(Carbamidomethyl)	1	1	Q01705	Q01705	Neurogenic locus notch homolog protein 1 OS=Mus musculus OX=10090 GN=Notch1 PE=1 SV=3	0	6	6	1	0	1	1	1	1149.63	6892.77	6891.78	144.061	0.165472	0	0	456704	HCD (High Energy Collision Dissociation)	MS2	0	52.8517	14.7263	4775	4775	4769	FP081320_2.raw	0/0		5.19801	434.49	434.49	0	6.33856e-06	9.07437e-07	0	0
FALSE	High	PMI-Byonic	PMI-Byonic (A2)	A	2	Unambiguous	ATHTGPHCELPYVPCSPSPCQNGGTCRPTGDTTHECACLPGFAGQNCEENVDDCPGNNCK	[R].ATHTGPHcELPYVPcsPSPcQNGGTcRPTGDTTHEcAcLPGFAGQNcEENVDDcPGNNcK.[N]	C8(Carbamidomethyl); C15(Carbamidomethyl); S16(HexNAc(1)); C20(Carbamidomethyl); C26(Carbamidomethyl); C36(Carbamidomethyl); C38(Carbamidomethyl); C47(Carbamidomethyl); C54(Carbamidomethyl); C59(Carbamidomethyl)	1	1	Q01705	Q01705	Neurogenic locus notch homolog protein 1 OS=Mus musculus OX=10090 GN=Notch1 PE=1 SV=3	0	6	6	1	0	1	1	1	1159.8	6953.78	6948.8	716.448	0.829742	0	0	2.09609e+06	HCD (High Energy Collision Dissociation)	MS2	9.66467	100	14.7828	4801	4801	4791	FP081320_2.raw	0/0		0.893565	176.037	176.037	0	0.127772	0.00602087	0	0
FALSE	High	PMI-Byonic	PMI-Byonic (A2)	A	2	Unambiguous	ATHTGPHCELPYVPCSPSPCQNGGTCRPTGDTTHECACLPGFAGQNCEENVDDCPGNNCK	[R].ATHTGPHcELPYVPcsPSPcQNGGTcRPTGDTTHEcAcLPGFAGQNcEENVDDcPGNNcK.[N]	C8(Carbamidomethyl); C15(Carbamidomethyl); S16(Fuc(1)); C20(Carbamidomethyl); C26(Carbamidomethyl); C36(Carbamidomethyl); C38(Carbamidomethyl); C47(Carbamidomethyl); C54(Carbamidomethyl); C59(Carbamidomethyl)	1	1	Q01705	Q01705	Neurogenic locus notch homolog protein 1 OS=Mus musculus OX=10090 GN=Notch1 PE=1 SV=3	0	5	5	1	0	1	1	1	1380.16	6896.75	6891.78	721.586	0.994602	0	0	736529	HCD (High Energy Collision Dissociation)	MS2	35.2672	100	14.8336	4823	4823	4813	FP081320_2.raw	0/0		4.07121	414.485	414.485	0	8.48766e-05	5.43618e-06	0	0
FALSE	High	PMI-Byonic	PMI-Byonic (A2)	A	2	Unambiguous	ATHTGPHCELPYVPCSPSPCQNGGTCRPTGDTTHECACLPGFAGQNCEENVDDCPGNNCK	[R].ATHTGPHcELPYVPcsPSPcQNGGTcRPTGDTTHEcAcLPGFAGQNcEENVDDcPGNNcK.[N]	C8(Carbamidomethyl); C15(Carbamidomethyl); S16(HexNAc(1)); C20(Carbamidomethyl); C26(Carbamidomethyl); C36(Carbamidomethyl); C38(Carbamidomethyl); C47(Carbamidomethyl); C54(Carbamidomethyl); C59(Carbamidomethyl)	1	1	Q01705	Q01705	Neurogenic locus notch homolog protein 1 OS=Mus musculus OX=10090 GN=Notch1 PE=1 SV=3	0	6	6	1	0	1	1	1	1159.47	6951.79	6948.8	430.701	0.498809	0	0	678255	HCD (High Energy Collision Dissociation)	MS2	57.9163	100	14.5304	4690	4690	4681	FP081320_2.raw	0/0		0.804547	34.2571	34.2571	0	0.156839	0.00810251	0	0
FALSE	High	PMI-Byonic	PMI-Byonic (A2)	A	2	Unambiguous	ATHTGPHCELPYVPCSPSPCQNGGTCRPTGDTTHECACLPGFAGQNCEENVDDCPGNNCK	[R].ATHTGPHcELPYVPcsPSPcQNGGTcRPTGDTTHEcAcLPGFAGQNcEENVDDcPGNNcK.[N]	C8(Carbamidomethyl); C15(Carbamidomethyl); S16(Fuc(1)); C20(Carbamidomethyl); C26(Carbamidomethyl); C36(Carbamidomethyl); C38(Carbamidomethyl); C47(Carbamidomethyl); C54(Carbamidomethyl); C59(Carbamidomethyl)	1	1	Q01705	Q01705	Neurogenic locus notch homolog protein 1 OS=Mus musculus OX=10090 GN=Notch1 PE=1 SV=3	0	6	6	1	0	1	1	1	1150.46	6897.74	6891.78	865.56	0.994208	0	0	471090	HCD (High Energy Collision Dissociation)	MS2	30.8906	100	17.6866	6077	6077	6067	FP081320_2.raw	0/0		1.82113	43.3924	43.3924	0	0.0150961	0.000596295	0	0
FALSE	High	PMI-Byonic	PMI-Byonic (A2)	A	2	Unambiguous	ATHTGPHCELPYVPCSPSPCQNGGTCRPTGDTTHECACLPGFAGQNCEENVDDCPGNNCK	[R].ATHTGPHcELPYVPcsPSPcQNGGTcRPTGDTTHEcAcLPGFAGQNcEENVDDcPGNNcK.[N]	C8(Carbamidomethyl); C15(Carbamidomethyl); S16(Fuc(1)); C20(Carbamidomethyl); C26(Carbamidomethyl); C36(Carbamidomethyl); C38(Carbamidomethyl); C47(Carbamidomethyl); C54(Carbamidomethyl); C59(Carbamidomethyl)	1	1	Q01705	Q01705	Neurogenic locus notch homolog protein 1 OS=Mus musculus OX=10090 GN=Notch1 PE=1 SV=3	0	6	6	1	0	1	1	1	1149.63	6892.76	6891.78	141.829	0.162909	0	0	733827	HCD (High Energy Collision Dissociation)	MS2	0	39.5707	14.8425	4827	4827	4824	FP081320_2.raw	0/0		5.5167	518.058	518.058	0	3.04296e-06	3.1265e-07	0	0
FALSE	High	PMI-Byonic	PMI-Byonic (A2)	A	2	Unambiguous	ATHTGPHCELPYVPCSPSPCQNGGTCRPTGDTTHECACLPGFAGQNCEENVDDCPGNNCK	[R].ATHTGPHcELPYVPcsPSPcQNGGTcRPTGDTTHEcAcLPGFAGQNcEENVDDcPGNNcK.[N]	C8(Carbamidomethyl); C15(Carbamidomethyl); S16(Hex(1)); C20(Carbamidomethyl); C26(Carbamidomethyl); C36(Carbamidomethyl); C38(Carbamidomethyl); C47(Carbamidomethyl); C54(Carbamidomethyl); C59(Carbamidomethyl)	1	1	Q01705	Q01705	Neurogenic locus notch homolog protein 1 OS=Mus musculus OX=10090 GN=Notch1 PE=1 SV=3	0	6	6	1	0	1	1	1	1152.97	6912.76	6907.77	721.648	0.83083	0	0	758400	HCD (High Energy Collision Dissociation)	MS2	73.3716	100	14.9001	4854	4854	4846	FP081320_2.raw	0/0		2.59561	194.836	194.836	0	0.00253739	0.000136339	0	0
FALSE	High	PMI-Byonic	PMI-Byonic (A2)	A	2	Unambiguous	ATHTGPHCELPYVPCSPSPCQNGGTCRPTGDTTHECACLPGFAGQNCEENVDDCPGNNCK	[R].ATHTGPHcELPYVPcsPSPcQNGGTcRPTGDTTHEcAcLPGFAGQNcEENVDDcPGNNcK.[N]	C8(Carbamidomethyl); C15(Carbamidomethyl); S16(HexNAc(1)); C20(Carbamidomethyl); C26(Carbamidomethyl); C36(Carbamidomethyl); C38(Carbamidomethyl); C47(Carbamidomethyl); C54(Carbamidomethyl); C59(Carbamidomethyl)	1	1	Q01705	Q01705	Neurogenic locus notch homolog protein 1 OS=Mus musculus OX=10090 GN=Notch1 PE=1 SV=3	0	6	6	1	0	1	1	1	1159.97	6954.79	6948.8	861.798	0.998077	0	0	1.13201e+06	HCD (High Energy Collision Dissociation)	MS2	35.3462	100	14.6563	4745	4745	4736	FP081320_2.raw	0/0		1.5799	112.999	112.999	0	0.0263086	0.00104887	0	0
FALSE	High	PMI-Byonic	PMI-Byonic (A2)	A	2	Unambiguous	ATHTGPHCELPYVPCSPSPCQNGGTCRPTGDTTHECACLPGFAGQNCEENVDDCPGNNCK	[R].ATHTGPHcELPYVPcsPSPcQNGGTcRPTGDTTHEcAcLPGFAGQNcEENVDDcPGNNcK.[N]	C8(Carbamidomethyl); C15(Carbamidomethyl); S16(Fuc(1)); C20(Carbamidomethyl); C26(Carbamidomethyl); C36(Carbamidomethyl); C38(Carbamidomethyl); C47(Carbamidomethyl); C54(Carbamidomethyl); C59(Carbamidomethyl)	1	1	Q01705	Q01705	Neurogenic locus notch homolog protein 1 OS=Mus musculus OX=10090 GN=Notch1 PE=1 SV=3	0	5	5	1	0	1	1	1	1380.16	6896.76	6891.78	722.295	0.995579	0	0	1.27088e+06	HCD (High Energy Collision Dissociation)	MS2	17.7769	100	14.9643	4883	4883	4879	FP081320_2.raw	0/0		6.42298	640.529	640.529	0	3.77588e-07	6.32791e-08	0	0
FALSE	Medium	PMI-Byonic	PMI-Byonic (A2)	A	2	Unambiguous	ATHTGPHCELPYVPCSPSPCQNGGTCRPTGDTTHECACLPGFAGQNCEENVDDCPGNNCK	[R].ATHTGPHcELPYVPcsPSPcQNGGTcRPTGDTTHEcAcLPGFAGQNcEENVDDcPGNNcK.[N]	C8(Carbamidomethyl); C15(Carbamidomethyl); S16(HexNAc(1)); C20(Carbamidomethyl); C26(Carbamidomethyl); C36(Carbamidomethyl); C38(Carbamidomethyl); C47(Carbamidomethyl); C54(Carbamidomethyl); C59(Carbamidomethyl)	1	1	Q01705	Q01705	Neurogenic locus notch homolog protein 1 OS=Mus musculus OX=10090 GN=Notch1 PE=1 SV=3	0	6	6	1	0	1	1	1	1159.63	6952.76	6948.8	570.043	0.660186	0	0	3.02267e+06	HCD (High Energy Collision Dissociation)	MS2	4.80786	67.4745	15.0475	4920	4920	4912	FP081320_2.raw	0/0		0.253872	115.287	115.287	0	0.55735	0.0258973	0	0
FALSE	High	PMI-Byonic	PMI-Byonic (A2)	A	2	Unambiguous	ATHTGPHCELPYVPCSPSPCQNGGTCRPTGDTTHECACLPGFAGQNCEENVDDCPGNNCK	[R].ATHTGPHcELPYVPcsPSPcQNGGTcRPTGDTTHEcAcLPGFAGQNcEENVDDcPGNNcK.[N]	C8(Carbamidomethyl); C15(Carbamidomethyl); S16(Fuc(1)); C20(Carbamidomethyl); C26(Carbamidomethyl); C36(Carbamidomethyl); C38(Carbamidomethyl); C47(Carbamidomethyl); C54(Carbamidomethyl); C59(Carbamidomethyl)	1	1	Q01705	Q01705	Neurogenic locus notch homolog protein 1 OS=Mus musculus OX=10090 GN=Notch1 PE=1 SV=3	0	5	5	1	0	1	1	1	1380.16	6896.76	6891.78	722.826	0.996311	0	0	687205	HCD (High Energy Collision Dissociation)	MS2	41.882	100	15.0982	4942	4942	4934	FP081320_2.raw	0/0		2.7259	345.414	345.414	0	0.00187976	9.7723e-05	0	0
FALSE	High	PMI-Byonic	PMI-Byonic (A2)	A	2	Unambiguous	ATHTGPHCELPYVPCSPSPCQNGGTCRPTGDTTHECACLPGFAGQNCEENVDDCPGNNCKNGGACVDGVNTYNCR	[R].ATHTGPHcELPYVPcSPSPcQNGGTcRPTGDTtHEcAcLPGFAGQNcEENVDDcPGNNcKNGGAcVDGVNTYNcR.[C]	C8(Carbamidomethyl); C15(Carbamidomethyl); C20(Carbamidomethyl); C26(Carbamidomethyl); T33(Fuc(1)); C36(Carbamidomethyl); C38(Carbamidomethyl); C47(Carbamidomethyl); C54(Carbamidomethyl); C59(Carbamidomethyl); C65(Carbamidomethyl); C74(Carbamidomethyl)	1	1	Q01705	Q01705	Neurogenic locus notch homolog protein 1 OS=Mus musculus OX=10090 GN=Notch1 PE=1 SV=3	1	6	6	1	0	1	1	1	1423.24	8534.42	8529.45	582.761	0.828438	0	0	356437	HCD (High Energy Collision Dissociation)	MS2	44.869	100	15.4085	5076	5076	5066	FP081320_2.raw	0/0		0.73585	74.0437	74.0437	0	0.183717	0.00895089	0	0
FALSE	High	PMI-Byonic	PMI-Byonic (A2)	A	2	Unambiguous	ATHTGPHCELPYVPCSPSPCQNGGTCRPTGDTTHECACLPGFAGQNCEENVDDCPGNNCK	[R].ATHTGPHcELPYVPcsPSPcQNGGTcRPTGDTTHEcAcLPGFAGQNcEENVDDcPGNNcK.[N]	C8(Carbamidomethyl); C15(Carbamidomethyl); S16(Fuc(1)); C20(Carbamidomethyl); C26(Carbamidomethyl); C36(Carbamidomethyl); C38(Carbamidomethyl); C47(Carbamidomethyl); C54(Carbamidomethyl); C59(Carbamidomethyl)	1	1	Q01705	Q01705	Neurogenic locus notch homolog protein 1 OS=Mus musculus OX=10090 GN=Notch1 PE=1 SV=3	0	6	6	1	0	1	1	1	1150.3	6896.75	6891.78	721.77	0.829047	0	0	1.02798e+06	HCD (High Energy Collision Dissociation)	MS2	0	100	15.4842	5108	5108	5099	FP081320_2.raw	0/0		2.86074	266.484	266.484	0	0.00137803	7.01174e-05	0	0
FALSE	High	PMI-Byonic	PMI-Byonic (A2)	A	2	Unambiguous	ATHTGPHCELPYVPCSPSPCQNGGTCRPTGDTTHECACLPGFAGQNCEENVDDCPGNNCK	[R].ATHTGPHcELPYVPcsPSPcQNGGTcRPTGDTTHEcAcLPGFAGQNcEENVDDcPGNNcK.[N]	C8(Carbamidomethyl); C15(Carbamidomethyl); S16(Fuc(1)); C20(Carbamidomethyl); C26(Carbamidomethyl); C36(Carbamidomethyl); C38(Carbamidomethyl); C47(Carbamidomethyl); C54(Carbamidomethyl); C59(Carbamidomethyl)	1	1	Q01705	Q01705	Neurogenic locus notch homolog protein 1 OS=Mus musculus OX=10090 GN=Notch1 PE=1 SV=3	0	6	6	1	0	1	1	1	1150.3	6896.75	6891.78	721.664	0.828925	0	0	339351	HCD (High Energy Collision Dissociation)	MS2	26.5238	100	15.6673	5186	5186	5176	FP081320_2.raw	0/0		2.42009	205.035	205.035	0	0.00380113	0.000157646	0	0
FALSE	High	PMI-Byonic	PMI-Byonic (A2)	A	2	Unambiguous	ATHTGPHCELPYVPCSPSPCQNGGTCRPTGDTTHECACLPGFAGQNCEENVDDCPGNNCK	[R].ATHTGPHcELPYVPcsPSPcQNGGTcRPTGDTTHEcAcLPGFAGQNcEENVDDcPGNNcK.[N]	C8(Carbamidomethyl); C15(Carbamidomethyl); S16(Fuc(1)); C20(Carbamidomethyl); C26(Carbamidomethyl); C36(Carbamidomethyl); C38(Carbamidomethyl); C47(Carbamidomethyl); C54(Carbamidomethyl); C59(Carbamidomethyl)	1	1	Q01705	Q01705	Neurogenic locus notch homolog protein 1 OS=Mus musculus OX=10090 GN=Notch1 PE=1 SV=3	0	6	6	1	0	1	1	1	1150.47	6897.77	6891.78	869.173	0.998358	0	0	486521	HCD (High Energy Collision Dissociation)	MS2	12.362	100	15.7942	5240	5240	5231	FP081320_2.raw	0/0		2.02468	206.567	206.567	0	0.00944755	0.000287032	0	0
FALSE	High	PMI-Byonic	PMI-Byonic (A2)	A	2	Unambiguous	ATHTGPHCELPYVPCSPSPCQNGGTCRPTGDTTHECACLPGFAGQNCEENVDDCPGNNCK	[R].ATHTGPHcELPYVPcsPSPcQNGGTcRPTGDTTHEcAcLPGFAGQNcEENVDDcPGNNcK.[N]	C8(Carbamidomethyl); C15(Carbamidomethyl); S16(HexNAc(1)); C20(Carbamidomethyl); C26(Carbamidomethyl); C36(Carbamidomethyl); C38(Carbamidomethyl); C47(Carbamidomethyl); C54(Carbamidomethyl); C59(Carbamidomethyl)	1	1	Q01705	Q01705	Neurogenic locus notch homolog protein 1 OS=Mus musculus OX=10090 GN=Notch1 PE=1 SV=3	0	6	6	1	0	1	1	1	1159.8	6953.77	6948.8	715.921	0.829132	0	0	6.0269e+06	HCD (High Energy Collision Dissociation)	MS2	22.1362	38.2751	14.9161	4861	4861	4857	FP081320_2.raw	0/0		1.53932	253.821	253.821	0	0.0288857	0.00148853	0	0
FALSE	High	PMI-Byonic	PMI-Byonic (A2)	A	2	Unambiguous	NGGACVDGVNTYNCR	[K].NGGAcVDGVNTYNcR.[C]	C5(Carbamidomethyl); C14(Carbamidomethyl)	1	1	Q01705	Q01705	Neurogenic locus notch homolog protein 1 OS=Mus musculus OX=10090 GN=Notch1 PE=1 SV=3	0	2	2	1	0	1	1	1	828.846	1656.68	1656.69	-0.641033	-0.000530995	0	0	110448	HCD (High Energy Collision Dissociation)	MS2	8.44851	100	10.3407	2948	2948	2947	FP081320_2.raw	0/0		5.62474	393.863	393.863	393.863	2.37279e-06	2.30809e-07	0	0
FALSE	High	PMI-Byonic	PMI-Byonic (A2)	A	2	Unambiguous	NGGACVDGVNTYNCR	[K].NGGAcVDGVNTYNcR.[C]	C5(Carbamidomethyl); C14(Carbamidomethyl)	1	1	Q01705	Q01705	Neurogenic locus notch homolog protein 1 OS=Mus musculus OX=10090 GN=Notch1 PE=1 SV=3	0	2	2	1	0	1	1	1	829.843	1658.68	1656.69	1202.9	0.996417	0	0	125594	HCD (High Energy Collision Dissociation)	MS2	20.2179	100	10.2369	2911	2911	2910	FP081320_2.raw	0/0		0.846725	50.1488	50.1488	50.1488	0.142323	0.00668902	0	0
FALSE	High	PMI-Byonic	PMI-Byonic (A2)	A	2	Unambiguous	NGGACVDGVNTYNCR	[K].NGGAcVDGVNTYNcR.[C]	C5(Carbamidomethyl); C14(Carbamidomethyl)	1	1	Q01705	Q01705	Neurogenic locus notch homolog protein 1 OS=Mus musculus OX=10090 GN=Notch1 PE=1 SV=3	0	2	2	1	0	1	1	1	828.845	1656.68	1656.69	-1.89365	-0.00156859	0	0	370751	HCD (High Energy Collision Dissociation)	MS2	0	100	10.5549	3026	3026	3025	FP081320_2.raw	0/0		6.65964	541.597	541.597	541.597	2.18957e-07	3.07956e-08	0	0
FALSE	High	PMI-Byonic	PMI-Byonic (A2)	A	2	Unambiguous	NGGACVDGVNTYNCR	[K].NGGAcVDGVNTYNcR.[C]	C5(Carbamidomethyl); C14(Carbamidomethyl)	1	1	Q01705	Q01705	Neurogenic locus notch homolog protein 1 OS=Mus musculus OX=10090 GN=Notch1 PE=1 SV=3	0	2	2	1	0	1	1	1	828.845	1656.68	1656.69	-1.08313	-0.000897206	0	0	507798	HCD (High Energy Collision Dissociation)	MS2	1.67674	100	10.7666	3109	3109	3108	FP081320_2.raw	0/0		6.2778	529.195	529.195	529.195	5.27473e-07	8.7998e-08	0	0
FALSE	Medium	PMI-Byonic	PMI-Byonic (A2)	A	2	Unambiguous	NGGACVDGVNTYNCR	[K].NGGAcVDGVNTYNcR.[C]	C5(Carbamidomethyl); C14(Carbamidomethyl)	1	1	Q01705	Q01705	Neurogenic locus notch homolog protein 1 OS=Mus musculus OX=10090 GN=Notch1 PE=1 SV=3	0	3	3	1	0	1	1	1	553.561	1658.67	1656.69	1197.33	0.661202	0	0	104898	HCD (High Energy Collision Dissociation)	MS2	41.8267	100	11.5421	3417	3417	3412	FP081320_2.raw	0/0		0.672674	40.4533	40.4533	40.4533	0.212484	0.0108037	0	0
FALSE	High	PMI-Byonic	PMI-Byonic (A2)	A	2	Unambiguous	NGGACVDGVNTYNCR	[K].NGGAcVDGVNTYNcR.[C]	C5(Carbamidomethyl); C14(Carbamidomethyl)	1	1	Q01705	Q01705	Neurogenic locus notch homolog protein 1 OS=Mus musculus OX=10090 GN=Notch1 PE=1 SV=3	0	2	2	1	0	1	1	1	829.338	1657.67	1656.69	593.395	0.491534	0	0	193638	HCD (High Energy Collision Dissociation)	MS2	15.7321	100	11.1124	3246	3246	3244	FP081320_2.raw	0/0		4.37644	321.858	321.858	321.858	4.203e-05	3.337e-06	0	0
FALSE	High	PMI-Byonic	PMI-Byonic (A2)	A	2	Unambiguous	NGGACVDGVNTYNCR	[K].NGGAcVDGVNTYNcR.[C]	C5(Carbamidomethyl); C14(Carbamidomethyl)	1	1	Q01705	Q01705	Neurogenic locus notch homolog protein 1 OS=Mus musculus OX=10090 GN=Notch1 PE=1 SV=3	0	3	3	1	0	1	1	1	552.899	1656.68	1656.69	-1.7544	-0.00096883	0	0	356572	HCD (High Energy Collision Dissociation)	MS2	2.62173	100	10.6238	3052	3052	3051	FP081320_2.raw	0/0		4.16047	388.476	388.476	388.476	6.91082e-05	3.81708e-06	0	0
FALSE	High	PMI-Byonic	PMI-Byonic (A2)	A	2	Unambiguous	NGGACVDGVNTYNCR	[K].NGGAcVDGVNTYNcR.[C]	C5(Carbamidomethyl); C14(Carbamidomethyl)	1	1	Q01705	Q01705	Neurogenic locus notch homolog protein 1 OS=Mus musculus OX=10090 GN=Notch1 PE=1 SV=3	0	2	2	1	0	1	1	1	828.845	1656.68	1656.69	-1.96734	-0.00162963	0	0	2868763	HCD (High Energy Collision Dissociation)	MS2	0	70.7002	10.6614	3067	3067	3066	FP081320_2.raw	0/0		7.07432	593.205	593.205	593.205	8.42705e-08	1.27038e-08	0	0
FALSE	High	PMI-Byonic	PMI-Byonic (A2)	A	2	Unambiguous	NGGACVDGVNTYNCR	[K].NGGAcVDGVNTYNcR.[C]	C5(Carbamidomethyl); C14(Carbamidomethyl)	1	1	Q01705	Q01705	Neurogenic locus notch homolog protein 1 OS=Mus musculus OX=10090 GN=Notch1 PE=1 SV=3	0	2	2	1	0	1	1	1	828.848	1656.69	1656.69	1.49579	0.00123902	0	0	94406.9	HCD (High Energy Collision Dissociation)	MS2	0	100	10.4494	2989	2989	2988	FP081320_2.raw	0/0		5.39066	474.25	474.25	474.25	4.06762e-06	4.93089e-07	0	0
FALSE	High	PMI-Byonic	PMI-Byonic (A2)	A	2	Unambiguous	NGGACVDGVNTYNCR	[K].NGGAcVDGVNTYNcR.[C]	C5(Carbamidomethyl); C14(Carbamidomethyl)	1	1	Q01705	Q01705	Neurogenic locus notch homolog protein 1 OS=Mus musculus OX=10090 GN=Notch1 PE=1 SV=3	0	3	3	1	0	1	1	1	552.9	1656.68	1656.69	-0.538624	-0.000297444	0	0	264097	HCD (High Energy Collision Dissociation)	MS2	0	100	10.7263	3093	3093	3092	FP081320_2.raw	0/0		1.37767	254.531	254.531	254.531	0.0419108	0.00258581	0	0
FALSE	High	PMI-Byonic	PMI-Byonic (A2)	A	2	Unambiguous	NGGACVDGVNTYNCR	[K].NGGAcVDGVNTYNcR.[C]	C5(Carbamidomethyl); C14(Carbamidomethyl)	1	1	Q01705	Q01705	Neurogenic locus notch homolog protein 1 OS=Mus musculus OX=10090 GN=Notch1 PE=1 SV=3	0	2	2	1	0	1	1	1	829.338	1657.67	1656.69	593.911	0.491962	0	0	310048	HCD (High Energy Collision Dissociation)	MS2	9.60773	100	11.0049	3202	3202	3198	FP081320_2.raw	0/0		3.97327	319.993	319.993	319.993	0.000106349	6.84104e-06	0	0
FALSE	High	PMI-Byonic	PMI-Byonic (A2)	A	2	Unambiguous	NGGACVDGVNTYNCR	[K].NGGAcVDGVNTYNcR.[C]	C5(Carbamidomethyl); C14(Carbamidomethyl)	1	1	Q01705	Q01705	Neurogenic locus notch homolog protein 1 OS=Mus musculus OX=10090 GN=Notch1 PE=1 SV=3	0	2	2	1	0	1	1	1	828.842	1656.68	1656.69	-4.76731	-0.00394896	0	0	158540	HCD (High Energy Collision Dissociation)	MS2	0	100	10.8789	3151	3151	3149	FP081320_2.raw	0/0		5.45842	386.321	386.321	386.321	3.48002e-06	4.25952e-07	0	0
FALSE	High	PMI-Byonic	PMI-Byonic (A2)	A	2	Unambiguous	VASFYCECPHGR	[R].VASFYcEcPHGR.[T]	C6(Carbamidomethyl); C8(Carbamidomethyl)	1	1	Q01705	Q01705	Neurogenic locus notch homolog protein 1 OS=Mus musculus OX=10090 GN=Notch1 PE=1 SV=3	0	3	3	1	0	1	1	1	494.88	1482.62	1482.63	-0.865516	-0.000427745	0	0	172998	HCD (High Energy Collision Dissociation)	MS2	4.43311	100	11.0415	3217	3217	3215	FP081320_2.raw	0/0		2.815	252.303	252.303	252.303	0.00153108	8.70521e-05	0	0
FALSE	High	PMI-Byonic	PMI-Byonic (A2)	A	2	Unambiguous	VASFYCECPHGR	[R].VASFYcEcPHGR.[T]	C6(Carbamidomethyl); C8(Carbamidomethyl)	1	1	Q01705	Q01705	Neurogenic locus notch homolog protein 1 OS=Mus musculus OX=10090 GN=Notch1 PE=1 SV=3	0	3	3	1	0	1	1	1	494.879	1482.62	1482.63	-1.48302	-0.000732921	0	0	226966	HCD (High Energy Collision Dissociation)	MS2	0	100	10.9267	3170	3170	3169	FP081320_2.raw	0/0		6.5638	429.907	429.907	429.907	2.73021e-07	4.03412e-08	0	0
FALSE	High	PMI-Byonic	PMI-Byonic (A2)	A	2	Unambiguous	VASFYCECPHGR	[R].VASFYcEcPHGR.[T]	C6(Carbamidomethyl); C8(Carbamidomethyl)	1	1	Q01705	Q01705	Neurogenic locus notch homolog protein 1 OS=Mus musculus OX=10090 GN=Notch1 PE=1 SV=3	0	3	3	1	0	1	1	1	494.878	1482.62	1482.63	-3.82954	-0.00189259	0	0	74259.1	HCD (High Energy Collision Dissociation)	MS2	0	100	11.4122	3363	3363	3362	FP081320_2.raw	0/0		4.49348	322.115	322.115	322.115	3.2101e-05	3.05039e-06	0	0
FALSE	High	PMI-Byonic	PMI-Byonic (A2)	A	2	Unambiguous	VASFYCECPHGR	[R].VASFYcEcPHGR.[T]	C6(Carbamidomethyl); C8(Carbamidomethyl)	1	1	Q01705	Q01705	Neurogenic locus notch homolog protein 1 OS=Mus musculus OX=10090 GN=Notch1 PE=1 SV=3	0	3	3	1	0	1	1	1	494.88	1482.62	1482.63	-0.433263	-0.000214122	0	0	120130	HCD (High Energy Collision Dissociation)	MS2	0	100	11.1522	3262	3262	3261	FP081320_2.raw	0/0		3.56542	364.222	364.222	364.222	0.000272008	1.96409e-05	0	0
FALSE	High	PMI-Byonic	PMI-Byonic (A2)	A	2	Unambiguous	VASFYCECPHGR	[R].VASFYcEcPHGR.[T]	C6(Carbamidomethyl); C8(Carbamidomethyl)	1	1	Q01705	Q01705	Neurogenic locus notch homolog protein 1 OS=Mus musculus OX=10090 GN=Notch1 PE=1 SV=3	0	3	3	1	0	1	1	1	494.879	1482.62	1482.63	-2.59453	-0.00128224	0	0	269588	HCD (High Energy Collision Dissociation)	MS2	0	100	10.7058	3085	3085	3084	FP081320_2.raw	0/0		6.20597	386.844	386.844	386.844	6.22338e-07	1.0072e-07	0	0
FALSE	High	PMI-Byonic	PMI-Byonic (A2)	A	2	Unambiguous	VASFYCECPHGR	[R].VASFYcEcPHGR.[T]	C6(Carbamidomethyl); C8(Carbamidomethyl)	1	1	Q01705	Q01705	Neurogenic locus notch homolog protein 1 OS=Mus musculus OX=10090 GN=Notch1 PE=1 SV=3	0	3	3	1	0	1	1	1	494.879	1482.62	1482.63	-1.05077	-0.000519298	0	0	507166	HCD (High Energy Collision Dissociation)	MS2	4.54444	100	10.5959	3042	3042	3041	FP081320_2.raw	0/0		6.50066	483.374	483.374	483.374	3.15748e-07	4.74778e-08	0	0
FALSE	High	PMI-Byonic	PMI-Byonic (A2)	A	2	Unambiguous	VASFYCECPHGR	[R].VASFYcEcPHGR.[T]	C6(Carbamidomethyl); C8(Carbamidomethyl)	1	1	Q01705	Q01705	Neurogenic locus notch homolog protein 1 OS=Mus musculus OX=10090 GN=Notch1 PE=1 SV=3	0	3	3	1	0	1	1	1	494.879	1482.62	1482.63	-1.66827	-0.000824474	0	0	497867	HCD (High Energy Collision Dissociation)	MS2	5.6954	100	10.4908	3003	3003	3002	FP081320_2.raw	0/0		3.8011	358.154	358.154	358.154	0.00015809	1.21477e-05	0	0
FALSE	High	PMI-Byonic	PMI-Byonic (A2)	A	2	Unambiguous	VASFYCECPHGR	[R].VASFYcEcPHGR.[T]	C6(Carbamidomethyl); C8(Carbamidomethyl)	1	1	Q01705	Q01705	Neurogenic locus notch homolog protein 1 OS=Mus musculus OX=10090 GN=Notch1 PE=1 SV=3	0	3	3	1	0	1	1	1	494.879	1482.62	1482.63	-1.48302	-0.000732921	0	0	241884	HCD (High Energy Collision Dissociation)	MS2	0	100	10.8203	3129	3129	3128	FP081320_2.raw	0/0		6.43888	379.88	379.88	379.88	3.64014e-07	5.91435e-08	0	0
FALSE	High	PMI-Byonic	PMI-Byonic (A2)	A	2	Unambiguous	VASFYCECPHGR	[R].VASFYcEcPHGR.[T]	C6(Carbamidomethyl); C8(Carbamidomethyl)	1	1	Q01705	Q01705	Neurogenic locus notch homolog protein 1 OS=Mus musculus OX=10090 GN=Notch1 PE=1 SV=3	0	3	3	1	0	1	1	1	494.879	1482.62	1482.63	-1.60652	-0.000793956	0	0	115572	HCD (High Energy Collision Dissociation)	MS2	0	100	11.267	3309	3309	3308	FP081320_2.raw	0/0		5.31546	368.669	368.669	368.669	4.83656e-06	6.82415e-07	0	0
FALSE	High	PMI-Byonic	PMI-Byonic (A2)	A	2	Unambiguous	VASFYCECPHGR	[R].VASFYcEcPHGR.[T]	C6(Carbamidomethyl); C8(Carbamidomethyl)	1	1	Q01705	Q01705	Neurogenic locus notch homolog protein 1 OS=Mus musculus OX=10090 GN=Notch1 PE=1 SV=3	0	3	3	1	0	1	1	1	494.879	1482.62	1482.63	-1.73002	-0.000854991	0	0	266206	HCD (High Energy Collision Dissociation)	MS2	0	100	9.84649	2781	2781	2780	FP081320_2.raw	0/0		6.70208	465.421	465.421	465.421	1.98572e-07	2.79873e-08	0	0
FALSE	High	PMI-Byonic	PMI-Byonic (A2)	A	2	Unambiguous	VASFYCECPHGR	[R].VASFYcEcPHGR.[T]	C6(Carbamidomethyl); C8(Carbamidomethyl)	1	1	Q01705	Q01705	Neurogenic locus notch homolog protein 1 OS=Mus musculus OX=10090 GN=Notch1 PE=1 SV=3	0	3	3	1	0	1	1	1	494.878	1482.62	1482.63	-4.26179	-0.00210621	0	0	125012	HCD (High Energy Collision Dissociation)	MS2	38.0711	100	11.5279	3411	3411	3409	FP081320_2.raw	0/0		1.41239	164.193	164.193	164.193	0.0386909	0.00219294	0	0
FALSE	High	PMI-Byonic	PMI-Byonic (A2)	A	2	Unambiguous	VASFYCECPHGR	[R].VASFYcEcPHGR.[T]	C6(Carbamidomethyl); C8(Carbamidomethyl)	1	1	Q01705	Q01705	Neurogenic locus notch homolog protein 1 OS=Mus musculus OX=10090 GN=Notch1 PE=1 SV=3	0	3	3	1	0	1	1	1	494.879	1482.62	1482.63	-1.48302	-0.000732921	0	0	214797	HCD (High Energy Collision Dissociation)	MS2	3.422	100	9.73637	2742	2742	2741	FP081320_2.raw	0/0		5.3232	402.202	402.202	402.202	4.75113e-06	6.04035e-07	0	0
FALSE	High	PMI-Byonic	PMI-Byonic (A2)	A	2	Unambiguous	VASFYCECPHGR	[R].VASFYcEcPHGR.[T]	C6(Carbamidomethyl); C8(Carbamidomethyl)	1	1	Q01705	Q01705	Neurogenic locus notch homolog protein 1 OS=Mus musculus OX=10090 GN=Notch1 PE=1 SV=3	0	3	3	1	0	1	1	1	494.879	1482.62	1482.63	-1.60652	-0.000793956	0	0	1.66759e+06	HCD (High Energy Collision Dissociation)	MS2	0	95.5001	10.0646	2854	2854	2853	FP081320_2.raw	0/0		8.73953	627.778	627.778	627.778	1.82166e-09	1.53256e-10	0	0
FALSE	High	PMI-Byonic	PMI-Byonic (A2)	A	2	Unambiguous	VASFYCECPHGR	[R].VASFYcEcPHGR.[T]	C6(Carbamidomethyl); C8(Carbamidomethyl)	1	1	Q01705	Q01705	Neurogenic locus notch homolog protein 1 OS=Mus musculus OX=10090 GN=Notch1 PE=1 SV=3	0	3	3	1	0	1	1	1	494.88	1482.62	1482.63	-0.742015	-0.00036671	0	0	191859	HCD (High Energy Collision Dissociation)	MS2	0	100	9.63027	2701	2701	2700	FP081320_2.raw	0/0		3.54703	357.003	357.003	357.003	0.000283774	2.1356e-05	0	0
FALSE	High	PMI-Byonic	PMI-Byonic (A2)	A	2	Unambiguous	VASFYCECPHGR	[R].VASFYcEcPHGR.[T]	C6(Carbamidomethyl); C8(Carbamidomethyl)	1	1	Q01705	Q01705	Neurogenic locus notch homolog protein 1 OS=Mus musculus OX=10090 GN=Notch1 PE=1 SV=3	0	3	3	1	0	1	1	1	494.879	1482.62	1482.63	-1.05077	-0.000519298	0	0	41336.7	HCD (High Energy Collision Dissociation)	MS2	27.7208	100	9.5208	2660	2660	2657	FP081320_2.raw	0/0		1.92563	191.093	191.093	191.093	0.0118678	0.000515741	0	0
FALSE	High	PMI-Byonic	PMI-Byonic (A2)	A	2	Unambiguous	VASFYCECPHGR	[R].VASFYcEcPHGR.[T]	C6(Carbamidomethyl); C8(Carbamidomethyl)	1	1	Q01705	Q01705	Neurogenic locus notch homolog protein 1 OS=Mus musculus OX=10090 GN=Notch1 PE=1 SV=3	0	2	2	1	0	1	1	1	741.816	1482.62	1482.63	-0.732945	-0.000543342	0	0	141716	HCD (High Energy Collision Dissociation)	MS2	0	100	10.1057	2869	2869	2866	FP081320_2.raw	0/0		3.98291	367.217	367.217	367.217	0.000104014	6.13531e-06	0	0
FALSE	High	PMI-Byonic	PMI-Byonic (A2)	A	2	Unambiguous	VASFYCECPHGR	[R].VASFYcEcPHGR.[T]	C6(Carbamidomethyl); C8(Carbamidomethyl)	1	1	Q01705	Q01705	Neurogenic locus notch homolog protein 1 OS=Mus musculus OX=10090 GN=Notch1 PE=1 SV=3	0	3	3	1	0	1	1	1	494.879	1482.62	1482.63	-1.97702	-0.000977062	0	0	10377987	HCD (High Energy Collision Dissociation)	MS2	0.133766	16.769	10.174	2890	2890	2889	FP081320_2.raw	0/0		7.73953	575.283	575.283	575.283	1.82166e-08	2.41091e-09	0	0
FALSE	High	PMI-Byonic	PMI-Byonic (A2)	A	2	Unambiguous	VASFYCECPHGR	[R].VASFYcEcPHGR.[T]	C6(Carbamidomethyl); C8(Carbamidomethyl)	1	1	Q01705	Q01705	Neurogenic locus notch homolog protein 1 OS=Mus musculus OX=10090 GN=Notch1 PE=1 SV=3	0	3	3	1	0	1	1	1	494.879	1482.62	1482.63	-1.79177	-0.000885509	0	0	941119	HCD (High Energy Collision Dissociation)	MS2	0	100	9.95647	2817	2817	2816	FP081320_2.raw	0/0		6.5638	436.459	436.459	436.459	2.73021e-07	3.70172e-08	0	0
FALSE	High	PMI-Byonic	PMI-Byonic (A2)	A	2	Unambiguous	VASFYCECPHGR	[R].VASFYcEcPHGR.[T]	C6(Carbamidomethyl); C8(Carbamidomethyl)	1	1	Q01705	Q01705	Neurogenic locus notch homolog protein 1 OS=Mus musculus OX=10090 GN=Notch1 PE=1 SV=3	0	3	3	1	0	1	1	1	494.876	1482.61	1482.63	-7.16406	-0.00354054	0	0	23097.6	HCD (High Energy Collision Dissociation)	MS2	0	100	12.1672	3676	3676	3674	FP081320_2.raw	0/0		1.95123	249.819	249.819	249.819	0.0111884	0.000452321	0	0
FALSE	High	PMI-Byonic	PMI-Byonic (A2)	A	2	Unambiguous	VASFYCECPHGR	[R].VASFYcEcPHGR.[T]	C6(Carbamidomethyl); C8(Carbamidomethyl)	1	1	Q01705	Q01705	Neurogenic locus notch homolog protein 1 OS=Mus musculus OX=10090 GN=Notch1 PE=1 SV=3	0	2	2	1	0	1	1	1	741.814	1482.62	1482.63	-3.2853	-0.00243543	0	0	245510	HCD (High Energy Collision Dissociation)	MS2	11.2728	100	10.2137	2904	2904	2903	FP081320_2.raw	0/0		5.20317	469.821	469.821	469.821	6.26373e-06	8.58945e-07	0	0
FALSE	High	PMI-Byonic	PMI-Byonic (A2)	A	2	Unambiguous	VASFYCECPHGR	[R].VASFYcEcPHGR.[T]	C6(Carbamidomethyl); C8(Carbamidomethyl)	1	1	Q01705	Q01705	Neurogenic locus notch homolog protein 1 OS=Mus musculus OX=10090 GN=Notch1 PE=1 SV=3	0	3	3	1	0	1	1	1	494.878	1482.62	1482.63	-3.27378	-0.00161793	0	0	184234	HCD (High Energy Collision Dissociation)	MS2	0	100	11.7513	3501	3501	3499	FP081320_2.raw	0/0		1.41239	179.453	179.453	179.453	0.0386909	0.00238205	0	0
FALSE	High	PMI-Byonic	PMI-Byonic (A2)	A	2	Unambiguous	VASFYCECPHGR	[R].VASFYcEcPHGR.[T]	C6(Carbamidomethyl); C8(Carbamidomethyl)	1	1	Q01705	Q01705	Neurogenic locus notch homolog protein 1 OS=Mus musculus OX=10090 GN=Notch1 PE=1 SV=3	0	3	3	1	0	1	1	1	494.879	1482.62	1482.63	-2.28578	-0.00112965	0	0	4323123	HCD (High Energy Collision Dissociation)	MS2	0	23.6658	10.2789	2925	2925	2924	FP081320_2.raw	0/0		6.64959	491.936	491.936	491.936	2.24082e-07	3.35969e-08	0	0
FALSE	High	PMI-Byonic	PMI-Byonic (A2)	A	2	Unambiguous	VASFYCECPHGR	[R].VASFYcEcPHGR.[T]	C6(Carbamidomethyl); C8(Carbamidomethyl)	1	1	Q01705	Q01705	Neurogenic locus notch homolog protein 1 OS=Mus musculus OX=10090 GN=Notch1 PE=1 SV=3	0	3	3	1	0	1	1	1	494.879	1482.62	1482.63	-2.22402	-0.00109913	0	0	50419.3	HCD (High Energy Collision Dissociation)	MS2	0	100	11.6402	3457	3457	3454	FP081320_2.raw	0/0		2.61	214.49	214.49	214.49	0.00245472	0.000122215	0	0
FALSE	High	PMI-Byonic	PMI-Byonic (A2)	A	2	Unambiguous	VASFYCECPHGR	[R].VASFYcEcPHGR.[T]	C6(Carbamidomethyl); C8(Carbamidomethyl)	1	1	Q01705	Q01705	Neurogenic locus notch homolog protein 1 OS=Mus musculus OX=10090 GN=Notch1 PE=1 SV=3	0	2	2	1	0	1	1	1	741.813	1482.62	1482.63	-3.7793	-0.00280164	0	0	21478.8	HCD (High Energy Collision Dissociation)	MS2	25.6746	100	10.3202	2940	2940	2939	FP081320_2.raw	0/0		3.54284	323.013	323.013	323.013	0.000286525	2.30668e-05	0	0
FALSE	High	PMI-Byonic	PMI-Byonic (A2)	A	2	Unambiguous	VASFYCECPHGR	[R].VASFYcEcPHGR.[T]	C6(Carbamidomethyl); C8(Carbamidomethyl)	1	1	Q01705	Q01705	Neurogenic locus notch homolog protein 1 OS=Mus musculus OX=10090 GN=Notch1 PE=1 SV=3	0	3	3	1	0	1	1	1	494.879	1482.62	1482.63	-1.60652	-0.000793956	0	0	1.17761e+06	HCD (High Energy Collision Dissociation)	MS2	0	100	10.383	2963	2963	2962	FP081320_2.raw	0/0		7.09194	558.566	558.566	558.566	8.09204e-08	1.14908e-08	0	0
FALSE	High	PMI-Byonic	PMI-Byonic (A2)	A	2	Unambiguous	VASFYCECPHGR	[R].VASFYcEcPHGR.[T]	C6(Carbamidomethyl); C8(Carbamidomethyl)	1	1	Q01705	Q01705	Neurogenic locus notch homolog protein 1 OS=Mus musculus OX=10090 GN=Notch1 PE=1 SV=3	0	3	3	1	0	1	1	1	494.878	1482.62	1482.63	-3.02678	-0.00149586	0	0	75345.3	HCD (High Energy Collision Dissociation)	MS2	12.2801	100	12.0495	3626	3626	3623	FP081320_2.raw	0/0		2.00826	231.318	231.318	231.318	0.0098117	0.000392006	0	0
FALSE	High	PMI-Byonic	PMI-Byonic (A2)	A	2	Unambiguous	TGLLCHLNDACISNPCNEGSNCDTNPVNGK	[R].TGLLcHLNDAcIsNPcNEGSNcDTNPVNGK.[A]	C5(Carbamidomethyl); C11(Carbamidomethyl); S13(Hex(1)); C16(Carbamidomethyl); C22(Carbamidomethyl)	1	1	Q01705	Q01705	Neurogenic locus notch homolog protein 1 OS=Mus musculus OX=10090 GN=Notch1 PE=1 SV=3	0	4	4	1	0	1	1	1	874.37	3494.46	3493.47	282.55	0.24677	0	0	369130	HCD (High Energy Collision Dissociation)	MS2	7.32002	100	14.6756	4753	4753	4747	FP081320_2.raw	0/0		4.76856	408.619	408.619	2.4	1.7039e-05	2.03566e-06	0	0
FALSE	High	PMI-Byonic	PMI-Byonic (A2)	A	2	Unambiguous	TGLLCHLNDACISNPCNEGSNCDTNPVNGK	[R].TGLLcHLNDAcISNPcNEGSNcDTNPVNGK.[A]	C5(Carbamidomethyl); C11(Carbamidomethyl); C16(Carbamidomethyl); C22(Carbamidomethyl)	1	1	Q01705	Q01705	Neurogenic locus notch homolog protein 1 OS=Mus musculus OX=10090 GN=Notch1 PE=1 SV=3	0	3	3	1	0	1	1	1	1112.14	3334.41	3331.42	896.871	0.995951	0	0	382714	HCD (High Energy Collision Dissociation)	MS2	0	100	15.1026	4944	4944	4934	FP081320_2.raw	0/0		0.715228	27.9818	27.9818	27.9818	0.192651	0.00983406	0	0
FALSE	High	PMI-Byonic	PMI-Byonic (A2)	A	2	Unambiguous	TGLLCHLNDACISNPCNEGSNCDTNPVNGK	[R].TGLLcHLNDAcIsNPcNEGSNcDTNPVNGK.[A]	C5(Carbamidomethyl); C11(Carbamidomethyl); S13(Hex(1)Pent(1)); C16(Carbamidomethyl); C22(Carbamidomethyl)	1	1	Q01705	Q01705	Neurogenic locus notch homolog protein 1 OS=Mus musculus OX=10090 GN=Notch1 PE=1 SV=3	0	4	4	1	0	1	1	1	907.631	3627.5	3625.51	548.278	0.496947	0	0	2.12019e+06	HCD (High Energy Collision Dissociation)	MS2	28.488	100	14.6734	4752	4752	4747	FP081320_2.raw	0/0		5.29669	554.231	554.231	3.6	5.05022e-06	7.61578e-07	0	0
FALSE	High	PMI-Byonic	PMI-Byonic (A2)	A	2	Unambiguous	TGLLCHLNDACISNPCNEGSNCDTNPVNGK	[R].TGLLcHLNDAcIsNPcNEGSNcDTNPVNGK.[A]	C5(Carbamidomethyl); C11(Carbamidomethyl); S13(Hex(1)); C16(Carbamidomethyl); C22(Carbamidomethyl)	1	1	Q01705	Q01705	Neurogenic locus notch homolog protein 1 OS=Mus musculus OX=10090 GN=Notch1 PE=1 SV=3	0	3	3	1	0	1	1	1	1165.49	3494.46	3493.47	282.256	0.328685	0	0	1.25503e+06	HCD (High Energy Collision Dissociation)	MS2	0	100	14.601	4720	4720	4714	FP081320_2.raw	0/0		8.37374	674.526	674.526	2.4	4.22922e-09	4.9474e-10	0	0
FALSE	High	PMI-Byonic	PMI-Byonic (A2)	A	2	Unambiguous	TGLLCHLNDACISNPCNEGSNCDTNPVNGK	[R].tGLLcHLNDAcISNPcNEGSNcDTNPVNGK.[A]	T1(Hex(1)Pent(2)); C5(Carbamidomethyl); C11(Carbamidomethyl); C16(Carbamidomethyl); C22(Carbamidomethyl)	1	1	Q01705	Q01705	Neurogenic locus notch homolog protein 1 OS=Mus musculus OX=10090 GN=Notch1 PE=1 SV=3	0	4	4	1	0	1	1	1	940.142	3757.55	3757.56	-2.54093	-0.00238692	0	0	219659	HCD (High Energy Collision Dissociation)	MS2	2.82281	100	14.6193	4728	4728	4725	FP081320_2.raw	0/0		4.76856	429.524	429.524	2.8	1.7039e-05	1.91753e-06	0	0
FALSE	High	PMI-Byonic	PMI-Byonic (A2)	A	2	Unambiguous	TGLLCHLNDACISNPCNEGSNCDTNPVNGK	[R].tGLLcHLNDAcISNPcNEGsNcDTNPVNGK.[A]	T1(Hex(1)); C5(Carbamidomethyl); C11(Carbamidomethyl); C16(Carbamidomethyl); S20(Hex(1)); C22(Carbamidomethyl)	1	1	Q01705	Q01705	Neurogenic locus notch homolog protein 1 OS=Mus musculus OX=10090 GN=Notch1 PE=1 SV=3	0	3	3	1	0	1	1	1	1219.18	3655.51	3655.53	-3.0711	-0.00374216	0	0	146167	HCD (High Energy Collision Dissociation)	MS2	0	100	14.247	4564	4564	4560	FP081320_2.raw	0/0		5.51671	489.14	489.14	4	3.04293e-06	2.84209e-07	0	0
FALSE	High	PMI-Byonic	PMI-Byonic (A2)	A	2	Unambiguous	TGLLCHLNDACISNPCNEGSNCDTNPVNGK	[R].TGLLcHLNDAcIsNPcNEGSNcDTNPVNGK.[A]	C5(Carbamidomethyl); C11(Carbamidomethyl); S13(Hex(1)Pent(1)); C16(Carbamidomethyl); C22(Carbamidomethyl)	1	1	Q01705	Q01705	Neurogenic locus notch homolog protein 1 OS=Mus musculus OX=10090 GN=Notch1 PE=1 SV=3	0	3	3	1	0	1	1	1	1209.5	3626.49	3625.51	268.098	0.323998	0	0	471948	HCD (High Energy Collision Dissociation)	MS2	0	100	14.3833	4624	4624	4615	FP081320_2.raw	0/0		5.90223	526.409	526.409	3.6	1.25249e-06	1.5719e-07	0	0
FALSE	High	PMI-Byonic	PMI-Byonic (A2)	A	2	Unambiguous	TGLLCHLNDACISNPCNEGSNCDTNPVNGK	[R].TGLLcHLNDAcISNPcNEGsNcDtNPVNGK.[A]	C5(Carbamidomethyl); C11(Carbamidomethyl); C16(Carbamidomethyl); S20(Hex(1)); C22(Carbamidomethyl); T24(Hex(1))	1	1	Q01705	Q01705	Neurogenic locus notch homolog protein 1 OS=Mus musculus OX=10090 GN=Notch1 PE=1 SV=3	0	4	4	1	0	1	1	1	914.635	3655.52	3655.53	-2.22325	-0.00203178	0	0	393171	HCD (High Energy Collision Dissociation)	MS2	0	100	14.457	4657	4657	4648	FP081320_2.raw	0/0		4.90683	474.834	474.834	2.27078	1.23927e-05	1.68314e-06	0	0
FALSE	High	PMI-Byonic	PMI-Byonic (A2)	A	2	Unambiguous	TGLLCHLNDACISNPCNEGSNCDTNPVNGK	[R].TGLLcHLNDAcIsNPcNEGSNcDTNPVNGK.[A]	C5(Carbamidomethyl); C11(Carbamidomethyl); S13(Hex(1)); C16(Carbamidomethyl); C22(Carbamidomethyl)	1	1	Q01705	Q01705	Neurogenic locus notch homolog protein 1 OS=Mus musculus OX=10090 GN=Notch1 PE=1 SV=3	0	3	3	1	0	1	1	1	1166.16	3496.46	3493.47	854.194	0.994701	0	0	866072	HCD (High Energy Collision Dissociation)	MS2	0	100	14.4763	4665	4665	4659	FP081320_2.raw	0/0		5.37409	430.88	430.88	0.326679	4.22582e-06	5.28981e-07	0	0
FALSE	High	PMI-Byonic	PMI-Byonic (A2)	A	2	Unambiguous	TGLLCHLNDACISNPCNEGSNCDTNPVNGK	[R].tGLLcHLNDAcISNPcNEGSNcDTNPVNGK.[A]	T1(Hex(1)Pent(2)); C5(Carbamidomethyl); C11(Carbamidomethyl); C16(Carbamidomethyl); C22(Carbamidomethyl)	1	1	Q01705	Q01705	Neurogenic locus notch homolog protein 1 OS=Mus musculus OX=10090 GN=Notch1 PE=1 SV=3	0	3	3	1	0	1	1	1	1253.85	3759.54	3757.56	528.408	0.661841	0	0	552904	HCD (High Energy Collision Dissociation)	MS2	0	100	14.5046	4678	4678	4670	FP081320_2.raw	0/0		5.51237	461.121	461.121	4.16739	3.07349e-06	3.95412e-07	0	0
FALSE	High	PMI-Byonic	PMI-Byonic (A2)	A	2	Unambiguous	TGLLCHLNDACISNPCNEGSNCDTNPVNGK	[R].TGLLcHLNDAcIsNPcNEGSNcDTNPVNGK.[A]	C5(Carbamidomethyl); C11(Carbamidomethyl); S13(Hex(1)Pent(1)); C16(Carbamidomethyl); C22(Carbamidomethyl)	1	1	Q01705	Q01705	Neurogenic locus notch homolog protein 1 OS=Mus musculus OX=10090 GN=Notch1 PE=1 SV=3	0	3	3	1	0	1	1	1	1210.17	3628.5	3625.51	824.357	0.996239	0	0	1.45589e+06	HCD (High Energy Collision Dissociation)	MS2	9.68879	100	14.526	4688	4688	4681	FP081320_2.raw	0/0		7.37374	610.393	610.393	3.6	4.22922e-08	3.48181e-09	0	0
FALSE	High	PMI-Byonic	PMI-Byonic (A2)	A	2	Unambiguous	TGLLCHLNDACISNPCNEGSNCDTNPVNGK	[R].TGLLcHLNDAcISNPcNEGsNcDtNPVNGK.[A]	C5(Carbamidomethyl); C11(Carbamidomethyl); C16(Carbamidomethyl); S20(Hex(1)); C22(Carbamidomethyl); T24(Hex(1))	1	1	Q01705	Q01705	Neurogenic locus notch homolog protein 1 OS=Mus musculus OX=10090 GN=Notch1 PE=1 SV=3	0	3	3	1	0	1	1	1	1219.51	3656.51	3655.53	269.118	0.327923	0	0	2.62528e+06	HCD (High Energy Collision Dissociation)	MS2	2.84101	99.9052	14.4981	4675	4675	4670	FP081320_2.raw	0/0		8.54982	671.625	671.625	3.6	2.81957e-09	2.64403e-10	0	0
FALSE	High	PMI-Byonic	PMI-Byonic (A2)	A	2	Unambiguous	TGLLCHLNDACISNPCNEGSNCDTNPVNGK	[R].TGLLcHLNDAcIsNPcNEGSNcDTNPVNGK.[A]	C5(Carbamidomethyl); C11(Carbamidomethyl); S13(Hex(1)Pent(1)); C16(Carbamidomethyl); C22(Carbamidomethyl)	1	1	Q01705	Q01705	Neurogenic locus notch homolog protein 1 OS=Mus musculus OX=10090 GN=Notch1 PE=1 SV=3	0	4	4	1	0	1	1	1	907.131	3625.5	3625.51	-2.96392	-0.00268643	0	0	431270	HCD (High Energy Collision Dissociation)	MS2	0	100	14.5496	4698	4698	4692	FP081320_2.raw	0/0		4.73076	463.618	463.618	3.6	1.85883e-05	2.16398e-06	0	0
FALSE	High	PMI-Byonic	PMI-Byonic (A2)	A	2	Unambiguous	TGLLCHLNDACISNPCNEGSNCDTNPVNGK	[R].tGLLcHLNDAcISNPcNEGSNcDTNPVNGK.[A]	T1(Hex(1)); C5(Carbamidomethyl); C11(Carbamidomethyl); C16(Carbamidomethyl); C22(Carbamidomethyl)	1	1	Q01705	Q01705	Neurogenic locus notch homolog protein 1 OS=Mus musculus OX=10090 GN=Notch1 PE=1 SV=3	0	4	4	1	0	1	1	1	874.37	3494.46	3493.47	281.991	0.246282	0	0	680629	HCD (High Energy Collision Dissociation)	MS2	24.4797	100	14.5539	4700	4700	4692	FP081320_2.raw	0/0		1.41784	249.146	249.146	2.8	0.0382082	0.00200185	0	0
FALSE	High	PMI-Byonic	PMI-Byonic (A2)	A	2	Unambiguous	AICTCPSGYTGPACSQDVDECALGANPCEHAGK	[K].AIcTcPSGYTGPAcSQDVDEcALGANPcEHAGK.[C]	C3(Carbamidomethyl); C5(Carbamidomethyl); C14(Carbamidomethyl); C21(Carbamidomethyl); C28(Carbamidomethyl)	1	1	Q01705	Q01705	Neurogenic locus notch homolog protein 1 OS=Mus musculus OX=10090 GN=Notch1 PE=1 SV=3	0	3	3	1	0	1	1	1	1185.16	3553.45	3553.45	-1.12541	-0.00133303	0	0	2.35504e+06	HCD (High Energy Collision Dissociation)	MS2	0	100	14.0359	4473	4473	4472	FP081320_2.raw	0/0		30.0057	1154.3	1154.3	1154.3	9.86859e-31	9.86761e-31	0	0
FALSE	High	PMI-Byonic	PMI-Byonic (A2)	A	2	Unambiguous	AICTCPSGYTGPACSQDVDECALGANPCEHAGK	[K].AIcTcPSGYTGPAcSQDVDEcALGANPcEHAGK.[C]	C3(Carbamidomethyl); C5(Carbamidomethyl); C14(Carbamidomethyl); C21(Carbamidomethyl); C28(Carbamidomethyl)	1	1	Q01705	Q01705	Neurogenic locus notch homolog protein 1 OS=Mus musculus OX=10090 GN=Notch1 PE=1 SV=3	0	3	3	1	0	1	1	1	1185.15	3553.45	3553.45	-2.25904	-0.0026758	0	0	9774407	HCD (High Energy Collision Dissociation)	MS2	0	27.7694	14.2921	4583	4583	4582	FP081320_2.raw	0/0		30.0057	1191.53	1191.53	1191.53	9.86859e-31	9.8684e-31	0	0
FALSE	Medium	PMI-Byonic	PMI-Byonic (A2)	A	2	Unambiguous	AICTCPSGYTGPACSQDVDECALGANPCEHAGK	[K].AIcTcPSGYTGPAcSQDVDEcALGANPcEHAGK.[C]	C3(Carbamidomethyl); C5(Carbamidomethyl); C14(Carbamidomethyl); C21(Carbamidomethyl); C28(Carbamidomethyl)	1	1	Q01705	Q01705	Neurogenic locus notch homolog protein 1 OS=Mus musculus OX=10090 GN=Notch1 PE=1 SV=3	0	5	5	1	0	1	1	1	711.694	3554.44	3553.45	277.879	0.197486	0	0	161411	HCD (High Energy Collision Dissociation)	MS2	30.5329	100	14.1049	4503	4503	4494	FP081320_2.raw	0/0		0.152575	29.5592	29.5592	29.5592	0.703761	0.0289785	0	0
FALSE	High	PMI-Byonic	PMI-Byonic (A2)	A	2	Unambiguous	AICTCPSGYTGPACSQDVDECALGANPCEHAGK	[K].AIcTcPSGYTGPAcSQDVDEcALGANPcEHAGK.[C]	C3(Carbamidomethyl); C5(Carbamidomethyl); C14(Carbamidomethyl); C21(Carbamidomethyl); C28(Carbamidomethyl)	1	1	Q01705	Q01705	Neurogenic locus notch homolog protein 1 OS=Mus musculus OX=10090 GN=Notch1 PE=1 SV=3	0	3	3	1	0	1	1	1	1186.16	3556.45	3553.45	844.154	0.999888	0	0	156003	HCD (High Energy Collision Dissociation)	MS2	0	100	13.9257	4427	4427	4417	FP081320_2.raw	0/0		5.51237	453.175	453.175	453.175	3.07349e-06	3.6836e-07	0	0
FALSE	High	PMI-Byonic	PMI-Byonic (A2)	A	2	Unambiguous	AICTCPSGYTGPACSQDVDECALGANPCEHAGK	[K].AIcTcPSGYTGPAcSQDVDEcALGANPcEHAGK.[C]	C3(Carbamidomethyl); C5(Carbamidomethyl); C14(Carbamidomethyl); C21(Carbamidomethyl); C28(Carbamidomethyl)	1	1	Q01705	Q01705	Neurogenic locus notch homolog protein 1 OS=Mus musculus OX=10090 GN=Notch1 PE=1 SV=3	0	3	3	1	0	1	1	1	1185.15	3553.45	3553.45	-1.84681	-0.00218752	0	0	5.04314e+06	HCD (High Energy Collision Dissociation)	MS2	0	64.5603	14.1649	4528	4528	4527	FP081320_2.raw	0/0		30.0057	1224.57	1224.57	1224.57	9.86859e-31	9.86827e-31	0	0
FALSE	High	PMI-Byonic	PMI-Byonic (A2)	A	2	Unambiguous	AICTCPSGYTGPACSQDVDECALGANPCEHAGK	[K].AIcTcPSGYTGPAcSQDVDEcALGANPcEHAGK.[C]	C3(Carbamidomethyl); C5(Carbamidomethyl); C14(Carbamidomethyl); C21(Carbamidomethyl); C28(Carbamidomethyl)	1	1	Q01705	Q01705	Neurogenic locus notch homolog protein 1 OS=Mus musculus OX=10090 GN=Notch1 PE=1 SV=3	0	4	4	1	0	1	1	1	889.118	3553.45	3553.45	-1.73036	-0.00153719	0	0	4.38285e+06	HCD (High Energy Collision Dissociation)	MS2	0	46.1057	14.1661	4529	4529	4527	FP081320_2.raw	0/0		30.0057	1333.61	1333.61	1333.61	9.86859e-31	9.86835e-31	0	0
FALSE	High	PMI-Byonic	PMI-Byonic (A2)	A	2	Unambiguous	AICTCPSGYTGPACSQDVDECALGANPCEHAGK	[K].AIcTcPSGYTGPAcSQDVDEcALGANPcEHAGK.[C]	C3(Carbamidomethyl); C5(Carbamidomethyl); C14(Carbamidomethyl); C21(Carbamidomethyl); C28(Carbamidomethyl)	1	1	Q01705	Q01705	Neurogenic locus notch homolog protein 1 OS=Mus musculus OX=10090 GN=Notch1 PE=1 SV=3	0	4	4	1	0	1	1	1	889.12	3553.46	3553.45	1.29267	0.00114836	0	0	632164	HCD (High Energy Collision Dissociation)	MS2	6.09586	100	14.6669	4749	4749	4747	FP081320_2.raw	0/0		15.2614	1032.39	1032.39	1032.39	5.47817e-16	4.5651e-17	0	0
FALSE	High	PMI-Byonic	PMI-Byonic (A2)	A	2	Unambiguous	AICTCPSGYTGPACSQDVDECALGANPCEHAGK	[K].AIcTcPSGYTGPAcSQDVDEcALGANPcEHAGK.[C]	C3(Carbamidomethyl); C5(Carbamidomethyl); C14(Carbamidomethyl); C21(Carbamidomethyl); C28(Carbamidomethyl)	1	1	Q01705	Q01705	Neurogenic locus notch homolog protein 1 OS=Mus musculus OX=10090 GN=Notch1 PE=1 SV=3	0	4	4	1	0	1	1	1	889.118	3553.45	3553.45	-1.45554	-0.00129305	0	0	2.08219e+06	HCD (High Energy Collision Dissociation)	MS2	0	96.8057	14.038	4474	4474	4472	FP081320_2.raw	0/0		30.0057	1261.11	1261.11	1261.11	9.86859e-31	9.8681e-31	0	0
FALSE	High	PMI-Byonic	PMI-Byonic (A2)	A	2	Unambiguous	AICTCPSGYTGPACSQDVDECALGANPCEHAGK	[K].AIcTcPSGYTGPAcSQDVDEcALGANPcEHAGK.[C]	C3(Carbamidomethyl); C5(Carbamidomethyl); C14(Carbamidomethyl); C21(Carbamidomethyl); C28(Carbamidomethyl)	1	1	Q01705	Q01705	Neurogenic locus notch homolog protein 1 OS=Mus musculus OX=10090 GN=Notch1 PE=1 SV=3	0	4	4	1	0	1	1	1	889.117	3553.45	3553.45	-2.48612	-0.00220858	0	0	8300017	HCD (High Energy Collision Dissociation)	MS2	0	22.6213	14.2933	4584	4584	4582	FP081320_2.raw	0/0		30.0057	1239.21	1239.21	1239.21	9.86859e-31	9.86843e-31	0	0
FALSE	High	PMI-Byonic	PMI-Byonic (A2)	A	2	Unambiguous	AICTCPSGYTGPACSQDVDECALGANPCEHAGK	[K].AIcTcPSGYTGPAcSQDVDEcALGANPcEHAGK.[C]	C3(Carbamidomethyl); C5(Carbamidomethyl); C14(Carbamidomethyl); C21(Carbamidomethyl); C28(Carbamidomethyl)	1	1	Q01705	Q01705	Neurogenic locus notch homolog protein 1 OS=Mus musculus OX=10090 GN=Notch1 PE=1 SV=3	0	4	4	1	0	1	1	1	889.118	3553.45	3553.45	-1.45554	-0.00129305	0	0	28175.6	HCD (High Energy Collision Dissociation)	MS2	0	100	13.9127	4421	4421	4417	FP081320_2.raw	0/0		0.956793	157.944	157.944	157.944	0.11046	0.00541815	0	0
FALSE	High	PMI-Byonic	PMI-Byonic (A2)	A	2	Unambiguous	AICTCPSGYTGPACSQDVDECALGANPCEHAGK	[K].AIcTcPSGYTGPAcSQDVDEcALGANPcEHAGK.[C]	C3(Carbamidomethyl); C5(Carbamidomethyl); C14(Carbamidomethyl); C21(Carbamidomethyl); C28(Carbamidomethyl)	1	1	Q01705	Q01705	Neurogenic locus notch homolog protein 1 OS=Mus musculus OX=10090 GN=Notch1 PE=1 SV=3	0	3	3	1	0	1	1	1	1185.15	3553.45	3553.45	-1.33152	-0.00157717	0	0	2.24766e+06	HCD (High Energy Collision Dissociation)	MS2	0	97.7041	14.541	4694	4694	4692	FP081320_2.raw	0/0		30.0057	1100.47	1100.47	1100.47	9.86859e-31	9.8685e-31	0	0
FALSE	High	PMI-Byonic	PMI-Byonic (A2)	A	2	Unambiguous	AICTCPSGYTGPACSQDVDECALGANPCEHAGK	[K].AIcTcPSGYTGPAcSQDVDEcALGANPcEHAGK.[C]	C3(Carbamidomethyl); C5(Carbamidomethyl); C14(Carbamidomethyl); C21(Carbamidomethyl); C28(Carbamidomethyl)	1	1	Q01705	Q01705	Neurogenic locus notch homolog protein 1 OS=Mus musculus OX=10090 GN=Notch1 PE=1 SV=3	0	4	4	1	0	1	1	1	889.115	3553.44	3553.45	-4.61598	-0.00410067	0	0	325239	HCD (High Energy Collision Dissociation)	MS2	0	100	14.8064	4811	4811	4802	FP081320_2.raw	0/0		9.25953	711.237	711.237	711.237	5.5013e-10	8.69006e-11	0	0
FALSE	High	PMI-Byonic	PMI-Byonic (A2)	A	2	Unambiguous	AICTCPSGYTGPACSQDVDECALGANPCEHAGK	[K].AIcTcPSGYTGPAcSQDVDEcALGANPcEHAGK.[C]	C3(Carbamidomethyl); C5(Carbamidomethyl); C14(Carbamidomethyl); C21(Carbamidomethyl); C28(Carbamidomethyl)	1	1	Q01705	Q01705	Neurogenic locus notch homolog protein 1 OS=Mus musculus OX=10090 GN=Notch1 PE=1 SV=3	0	3	3	1	0	1	1	1	1185.16	3553.47	3553.45	4.13054	0.00489256	0	0	141990	HCD (High Energy Collision Dissociation)	MS2	25.4204	100	15.3267	5041	5041	5033	FP081320_2.raw	0/0		5.79733	389.788	389.788	389.788	1.59467e-06	1.84945e-07	0	0
FALSE	High	PMI-Byonic	PMI-Byonic (A2)	A	2	Unambiguous	AICTCPSGYTGPACSQDVDECALGANPCEHAGK	[K].AIcTcPSGYTGPAcSQDVDEcALGANPcEHAGK.[C]	C3(Carbamidomethyl); C5(Carbamidomethyl); C14(Carbamidomethyl); C21(Carbamidomethyl); C28(Carbamidomethyl)	1	1	Q01705	Q01705	Neurogenic locus notch homolog protein 1 OS=Mus musculus OX=10090 GN=Notch1 PE=1 SV=3	0	4	4	1	0	1	1	1	889.12	3553.46	3553.45	1.56749	0.0013925	0	0	252897	HCD (High Energy Collision Dissociation)	MS2	0	100	15.2544	5010	5010	5000	FP081320_2.raw	0/0		1.26676	183.639	183.639	183.639	0.0541052	0.00355762	0	0
FALSE	High	PMI-Byonic	PMI-Byonic (A2)	A	2	Unambiguous	AICTCPSGYTGPACSQDVDECALGANPCEHAGK	[K].AIcTcPSGYTGPAcSQDVDEcALGANPcEHAGK.[C]	C3(Carbamidomethyl); C5(Carbamidomethyl); C14(Carbamidomethyl); C21(Carbamidomethyl); C28(Carbamidomethyl)	1	1	Q01705	Q01705	Neurogenic locus notch homolog protein 1 OS=Mus musculus OX=10090 GN=Notch1 PE=1 SV=3	0	4	4	1	0	1	1	1	889.117	3553.45	3553.45	-2.07389	-0.00184236	0	0	1.8543e+06	HCD (High Energy Collision Dissociation)	MS2	0	100	14.5388	4693	4693	4692	FP081320_2.raw	0/0		30.0057	1238.56	1238.56	1238.56	9.86859e-31	9.86848e-31	0	0
FALSE	High	PMI-Byonic	PMI-Byonic (A2)	A	2	Unambiguous	AICTCPSGYTGPACSQDVDECALGANPCEHAGK	[K].AIcTcPSGYTGPAcSQDVDEcALGANPcEHAGK.[C]	C3(Carbamidomethyl); C5(Carbamidomethyl); C14(Carbamidomethyl); C21(Carbamidomethyl); C28(Carbamidomethyl)	1	1	Q01705	Q01705	Neurogenic locus notch homolog protein 1 OS=Mus musculus OX=10090 GN=Notch1 PE=1 SV=3	0	3	3	1	0	1	1	1	1185.15	3553.45	3553.45	-2.46516	-0.00291994	0	0	10073447	HCD (High Energy Collision Dissociation)	MS2	0	21.9608	14.4149	4638	4638	4637	FP081320_2.raw	0/0		30.0057	1163.81	1163.81	1163.81	9.86859e-31	9.86845e-31	0	0
FALSE	High	PMI-Byonic	PMI-Byonic (A2)	A	2	Unambiguous	AICTCPSGYTGPACSQDVDECALGANPCEHAGK	[K].AIcTcPSGYTGPAcSQDVDEcALGANPcEHAGK.[C]	C3(Carbamidomethyl); C5(Carbamidomethyl); C14(Carbamidomethyl); C21(Carbamidomethyl); C28(Carbamidomethyl)	1	1	Q01705	Q01705	Neurogenic locus notch homolog protein 1 OS=Mus musculus OX=10090 GN=Notch1 PE=1 SV=3	0	4	4	1	0	1	1	1	889.117	3553.45	3553.45	-2.28	-0.00202547	0	0	8402811	HCD (High Energy Collision Dissociation)	MS2	0	15.4209	14.4161	4639	4639	4637	FP081320_2.raw	0/0		30.0057	1149.55	1149.55	1149.55	9.86859e-31	9.86847e-31	0	0
FALSE	High	PMI-Byonic	PMI-Byonic (A2)	A	2	Unambiguous	AICTCPSGYTGPACSQDVDECALGANPCEHAGK	[K].AIcTcPSGYTGPAcSQDVDEcALGANPcEHAGK.[C]	C3(Carbamidomethyl); C5(Carbamidomethyl); C14(Carbamidomethyl); C21(Carbamidomethyl); C28(Carbamidomethyl)	1	1	Q01705	Q01705	Neurogenic locus notch homolog protein 1 OS=Mus musculus OX=10090 GN=Notch1 PE=1 SV=3	0	4	4	1	0	1	1	1	889.121	3553.46	3553.45	1.63619	0.00145353	0	0	437562	HCD (High Energy Collision Dissociation)	MS2	61.6212	100	14.9489	4876	4876	4868	FP081320_2.raw	0/0		4.95889	387.531	387.531	387.531	1.09929e-05	1.51458e-06	0	0
FALSE	High	PMI-Byonic	PMI-Byonic (A2)	A	2	Unambiguous	AICTCPSGYTGPACSQDVDECALGANPCEHAGK	[K].AIcTcPSGYTGPAcSQDVDEcALGANPcEHAGK.[C]	C3(Carbamidomethyl); C5(Carbamidomethyl); C14(Carbamidomethyl); C21(Carbamidomethyl); C28(Carbamidomethyl)	1	1	Q01705	Q01705	Neurogenic locus notch homolog protein 1 OS=Mus musculus OX=10090 GN=Notch1 PE=1 SV=3	0	3	3	1	0	1	1	1	1185.16	3553.45	3553.45	-0.404002	-0.000478534	0	0	790436	HCD (High Energy Collision Dissociation)	MS2	0	100	14.6778	4754	4754	4747	FP081320_2.raw	0/0		14.097	912.047	912.047	912.047	7.99813e-15	6.57375e-16	0	0
FALSE	High	PMI-Byonic	PMI-Byonic (A2)	A	2	Unambiguous	AICTCPSGYTGPACSQDVDECALGANPCEHAGK	[K].AIcTcPSGYTGPAcSQDVDEcALGANPcEHAGK.[C]	C3(Carbamidomethyl); C5(Carbamidomethyl); C14(Carbamidomethyl); C21(Carbamidomethyl); C28(Carbamidomethyl)	1	1	Q01705	Q01705	Neurogenic locus notch homolog protein 1 OS=Mus musculus OX=10090 GN=Notch1 PE=1 SV=3	0	5	5	1	0	1	1	1	712.297	3557.46	3553.45	1126.47	0.800574	0	0	710723	HCD (High Energy Collision Dissociation)	MS2	62.3597	100	14.3291	4600	4600	4593	FP081320_2.raw	0/0		5.37033	586.614	586.614	586.614	4.26256e-06	5.64539e-07	0	0
FALSE	High	PMI-Byonic	PMI-Byonic (A2)	A	2	Unambiguous	CLNTLGSFECQCLQGYTGPR	[K].cLNTLGsFEcQcLQGYTGPR.[C]	C1(Carbamidomethyl); S7(Hex(1)); C10(Carbamidomethyl); C12(Carbamidomethyl)	1	1	Q01705	Q01705	Neurogenic locus notch homolog protein 1 OS=Mus musculus OX=10090 GN=Notch1 PE=1 SV=3	0	3	3	1	0	1	1	1	841.703	2523.09	2523.09	-0.382204	-0.000321446	0	0	3.01814e+06	HCD (High Energy Collision Dissociation)	MS2	0	68.4503	17.3925	5947	5947	5946	FP081320_2.raw	0/0		10.4874	819.214	819.214	3.6	3.25523e-11	4.60248e-12	0	0
FALSE	High	PMI-Byonic	PMI-Byonic (A2)	A	2	Unambiguous	CLNTLGSFECQCLQGYTGPR	[K].cLNTLGsFEcQcLQGYTGPR.[C]	C1(Carbamidomethyl); S7(Hex(1)); C10(Carbamidomethyl); C12(Carbamidomethyl)	1	1	Q01705	Q01705	Neurogenic locus notch homolog protein 1 OS=Mus musculus OX=10090 GN=Notch1 PE=1 SV=3	0	3	3	1	0	1	1	1	841.702	2523.09	2523.09	-1.10792	-0.000931797	0	0	500635	HCD (High Energy Collision Dissociation)	MS2	0	100	17.5323	6009	6009	6001	FP081320_2.raw	0/0		6.48742	620.573	620.573	3.6	3.25523e-07	5.12352e-08	0	0
FALSE	High	PMI-Byonic	PMI-Byonic (A2)	A	2	Unambiguous	CLNTLGSFECQCLQGYTGPR	[K].cLNTLGsFEcQcLQGYTGPR.[C]	C1(Carbamidomethyl); S7(Hex(1)); C10(Carbamidomethyl); C12(Carbamidomethyl)	1	1	Q01705	Q01705	Neurogenic locus notch homolog protein 1 OS=Mus musculus OX=10090 GN=Notch1 PE=1 SV=3	0	3	3	1	0	1	1	1	841.703	2523.09	2523.09	-0.309632	-0.000260411	0	0	2.94932e+06	HCD (High Energy Collision Dissociation)	MS2	0	92.2451	17.2738	5894	5894	5891	FP081320_2.raw	0/0		11.0481	851.969	851.969	3.6	8.95122e-12	9.66938e-13	0	0
FALSE	High	PMI-Byonic	PMI-Byonic (A2)	A	2	Unambiguous	CLNTLGSFECQCLQGYTGPR	[K].cLNTLGSFEcQcLQGYTGPR.[C]	C1(Carbamidomethyl); C10(Carbamidomethyl); C12(Carbamidomethyl)	1	1	Q01705	Q01705	Neurogenic locus notch homolog protein 1 OS=Mus musculus OX=10090 GN=Notch1 PE=1 SV=3	0	3	3	1	0	1	1	1	787.684	2361.04	2361.04	-1.9993	-0.00157348	0	0	606966	HCD (High Energy Collision Dissociation)	MS2	6.39793	100	17.8726	6159	6159	6155	FP081320_2.raw	0/0		8.48742	702.713	702.713	702.713	3.25523e-09	4.03655e-10	0	0
FALSE	High	PMI-Byonic	PMI-Byonic (A2)	A	2	Unambiguous	CLNTLGSFECQCLQGYTGPR	[K].cLNTLGsFEcQcLQGYTGPR.[C]	C1(Carbamidomethyl); S7(Hex(1)); C10(Carbamidomethyl); C12(Carbamidomethyl)	1	1	Q01705	Q01705	Neurogenic locus notch homolog protein 1 OS=Mus musculus OX=10090 GN=Notch1 PE=1 SV=3	0	2	2	1	0	1	1	1	1262.05	2523.09	2523.09	-0.618781	-0.000780621	0	0	617850	HCD (High Energy Collision Dissociation)	MS2	0	100	17.3269	5918	5918	5913	FP081320_2.raw	0/0		9.09296	720.509	720.509	3.6	8.07317e-10	1.06912e-10	0	0
FALSE	High	PMI-Byonic	PMI-Byonic (A2)	A	2	Unambiguous	INEFQCQCPK	[K].INEFQcQcPK.[G]	C6(Carbamidomethyl); C8(Carbamidomethyl)	1	1	Q01705	Q01705	Neurogenic locus notch homolog protein 1 OS=Mus musculus OX=10090 GN=Notch1 PE=1 SV=3	0	2	2	1	0	1	1	1	662.293	1323.58	1323.58	-2.44419	-0.00161754	0	0	359684	HCD (High Energy Collision Dissociation)	MS2	0	100	10.1349	2878	2878	2877	FP081320_2.raw	0/0		6.46917	463.549	463.549	463.549	3.39489e-07	5.50785e-08	0	0
FALSE	High	PMI-Byonic	PMI-Byonic (A2)	A	2	Unambiguous	INEFQCQCPK	[K].INEFQcQcPK.[G]	C6(Carbamidomethyl); C8(Carbamidomethyl)	1	1	Q01705	Q01705	Neurogenic locus notch homolog protein 1 OS=Mus musculus OX=10090 GN=Notch1 PE=1 SV=3	0	2	2	1	0	1	1	1	662.292	1323.58	1323.58	-4.01206	-0.00265514	0	0	206736	HCD (High Energy Collision Dissociation)	MS2	0	100	9.91722	2806	2806	2804	FP081320_2.raw	0/0		6.01564	402.959	402.959	402.959	9.64627e-07	1.35568e-07	0	0
FALSE	High	PMI-Byonic	PMI-Byonic (A2)	A	2	Unambiguous	INEFQCQCPK	[K].INEFQcQcPK.[G]	C6(Carbamidomethyl); C8(Carbamidomethyl)	1	1	Q01705	Q01705	Neurogenic locus notch homolog protein 1 OS=Mus musculus OX=10090 GN=Notch1 PE=1 SV=3	0	2	2	1	0	1	1	1	662.293	1323.58	1323.58	-2.16751	-0.00143444	0	0	49721.7	HCD (High Energy Collision Dissociation)	MS2	27.9146	100	10.2446	2914	2914	2912	FP081320_2.raw	0/0		2.25918	182.852	182.852	182.852	0.00550575	0.000234686	0	0
FALSE	High	PMI-Byonic	PMI-Byonic (A2)	A	2	Unambiguous	INEFQCQCPK	[K].INEFQcQcPK.[G]	C6(Carbamidomethyl); C8(Carbamidomethyl)	1	1	Q01705	Q01705	Neurogenic locus notch homolog protein 1 OS=Mus musculus OX=10090 GN=Notch1 PE=1 SV=3	0	2	2	1	0	1	1	1	662.796	1324.58	1323.58	757.6	0.501373	0	0	132333	HCD (High Energy Collision Dissociation)	MS2	13.1307	100	9.80583	2766	2766	2764	FP081320_2.raw	0/0		1.74615	185.529	185.529	185.529	0.0179412	0.00077694	0	0
FALSE	High	PMI-Byonic	PMI-Byonic (A2)	A	2	Unambiguous	INEFQCQCPK	[K].INEFQcQcPK.[G]	C6(Carbamidomethyl); C8(Carbamidomethyl)	1	1	Q01705	Q01705	Neurogenic locus notch homolog protein 1 OS=Mus musculus OX=10090 GN=Notch1 PE=1 SV=3	0	2	2	1	0	1	1	1	662.293	1323.58	1323.58	-1.89083	-0.00125133	0	0	848991	HCD (High Energy Collision Dissociation)	MS2	1.50947	100	10.0268	2842	2842	2841	FP081320_2.raw	0/0		6.8825	496.696	496.696	496.696	1.31069e-07	1.46442e-08	0	0
FALSE	High	PMI-Byonic	PMI-Byonic (A2)	A	2	Unambiguous	GFNGHLCQYDVDECASTPCK	[K].GFNGHLcQYDVDEcAsTPcK.[N]	C7(Carbamidomethyl); C14(Carbamidomethyl); S16(Hex(1)Pent(1)); C19(Carbamidomethyl)	1	1	Q01705	Q01705	Neurogenic locus notch homolog protein 1 OS=Mus musculus OX=10090 GN=Notch1 PE=1 SV=3	0	3	3	1	0	1	1	1	884.687	2652.05	2652.05	-2.28561	-0.00202052	0	0	549089	HCD (High Energy Collision Dissociation)	MS2	0	100	12.7314	3916	3916	3912	FP081320_2.raw	0/0		5.5943	558.218	558.218	1.2	2.54508e-06	2.5517e-07	0	0
FALSE	High	PMI-Byonic	PMI-Byonic (A2)	A	2	Unambiguous	GFNGHLCQYDVDECASTPCK	[K].GFNGHLcQYDVDEcAsTPcK.[N]	C7(Carbamidomethyl); C14(Carbamidomethyl); S16(Hex(1)Pent(1)); C19(Carbamidomethyl)	1	1	Q01705	Q01705	Neurogenic locus notch homolog protein 1 OS=Mus musculus OX=10090 GN=Notch1 PE=1 SV=3	0	3	3	1	0	1	1	1	884.687	2652.05	2652.05	-2.21657	-0.00195948	0	0	249407	HCD (High Energy Collision Dissociation)	MS2	0	100	12.8703	3976	3976	3967	FP081320_2.raw	0/0		5.29907	402.203	402.203	1.2	5.02261e-06	7.22233e-07	0	0
FALSE	High	PMI-Byonic	PMI-Byonic (A2)	A	2	Unambiguous	CLDGPNTYTCVCTEGYTGTHCEVDIDECDPDPCHYGSCK	[K].cLDGPNTYTcVcTEGYtGTHcEVDIDEcDPDPcHYGScK.[D]	C1(Carbamidomethyl); C10(Carbamidomethyl); C12(Carbamidomethyl); T17(HexNAc(1)); C21(Carbamidomethyl); C28(Carbamidomethyl); C33(Carbamidomethyl); C38(Carbamidomethyl)	1	1	Q01705	Q01705	Neurogenic locus notch homolog protein 1 OS=Mus musculus OX=10090 GN=Notch1 PE=1 SV=3	0	4	4	1	0	1	1	1	1212.22	4845.85	4845.84	1.92066	0.0023268	0	0	146062	HCD (High Energy Collision Dissociation)	MS2	0	100	15.3696	5059	5059	5055	FP081320_2.raw	0/0		10.253	751.84	751.84	0	5.58461e-11	8.63797e-12	0	0
FALSE	High	PMI-Byonic	PMI-Byonic (A2)	A	2	Unambiguous	CLDGPNTYTCVCTEGYTGTHCEVDIDECDPDPCHYGSCK	[K].cLDGPNTYTcVcTEGYtGTHcEVDIDEcDPDPcHYGScK.[D]	C1(Carbamidomethyl); C10(Carbamidomethyl); C12(Carbamidomethyl); T17(HexNAc(1)); C21(Carbamidomethyl); C28(Carbamidomethyl); C33(Carbamidomethyl); C38(Carbamidomethyl)	1	1	Q01705	Q01705	Neurogenic locus notch homolog protein 1 OS=Mus musculus OX=10090 GN=Notch1 PE=1 SV=3	0	4	4	1	0	1	1	1	1212.97	4848.84	4845.84	619.497	0.750496	0	0	485838	HCD (High Energy Collision Dissociation)	MS2	21.3421	100	15.5077	5118	5118	5110	FP081320_2.raw	0/0		5.43187	569.124	569.124	0	3.6994e-06	4.58045e-07	0	0
FALSE	High	PMI-Byonic	PMI-Byonic (A2)	A	2	Unambiguous	HGGTCQDRDNSYLCLCLK	[R].HGGtcQDRDNSYLcLcLK.[G]	T4(HexNAc(1)Hex(1)Fuc(1)); C5(Carbamidomethyl); C14(Carbamidomethyl); C16(Carbamidomethyl)	1	1	Q01705	Q01705	Neurogenic locus notch homolog protein 1 OS=Mus musculus OX=10090 GN=Notch1 PE=1 SV=3	1	3	3	1	0	1	1	1	903.382	2708.13	2708.15	-5.90923	-0.00533436	0	0	462330	HCD (High Energy Collision Dissociation)	MS2	6.69541	100	12.8141	3952	3952	3945	FP081320_2.raw	0/0		3.70794	462.942	462.942	2.84286	0.000195913	1.3381e-05	0	0
FALSE	Medium	PMI-Byonic	PMI-Byonic (A2)	A	2	Unambiguous	HGGTCQDRDNSYLCLCLK	[R].HGGtcQDRDNSYLcLcLK.[G]	T4(HexNAc(1)Fuc(1)); C5(Carbamidomethyl); C14(Carbamidomethyl); C16(Carbamidomethyl)	1	1	Q01705	Q01705	Neurogenic locus notch homolog protein 1 OS=Mus musculus OX=10090 GN=Notch1 PE=1 SV=3	1	3	3	1	0	1	1	1	849.368	2546.09	2546.1	-1.93536	-0.00164254	0	0	123247	HCD (High Energy Collision Dissociation)	MS2	0	100	12.7443	3922	3922	3912	FP081320_2.raw	0/0		0.092418	113.664	113.664	3.2	0.808317	0.0394306	0	0
FALSE	High	PMI-Byonic	PMI-Byonic (A2)	A	2	Unambiguous	HGGTCQDRDNSYLCLCLK	[R].HGGtcQDRDNSYLcLcLK.[G]	T4(HexNAc(1)Hex(1)Fuc(1)NeuAc(1)); C5(Carbamidomethyl); C14(Carbamidomethyl); C16(Carbamidomethyl)	1	1	Q01705	Q01705	Neurogenic locus notch homolog protein 1 OS=Mus musculus OX=10090 GN=Notch1 PE=1 SV=3	1	4	4	1	0	1	1	1	750.564	2999.23	2999.24	-3.02649	-0.0022693	0	0	385515	HCD (High Energy Collision Dissociation)	MS2	0	100	14.2181	4551	4551	4549	FP081320_2.raw	0/0		5.112	516.329	516.329	0.8	7.72674e-06	1.1776e-06	0	0
FALSE	High	PMI-Byonic	PMI-Byonic (A2)	A	2	Unambiguous	HGGTCQDRDNSYLCLCLK	[R].HGGTcQDRDNsYLcLcLK.[G]	C5(Carbamidomethyl); S11(Fuc(1)); C14(Carbamidomethyl); C16(Carbamidomethyl)	1	1	Q01705	Q01705	Neurogenic locus notch homolog protein 1 OS=Mus musculus OX=10090 GN=Notch1 PE=1 SV=3	1	3	3	1	0	1	1	1	781.675	2343.01	2343.02	-2.87312	-0.00224392	0	0	1.00908e+06	HCD (High Energy Collision Dissociation)	MS2	0	100	12.7292	3915	3915	3912	FP081320_2.raw	0/0		4.68595	524.055	524.055	9.30281	2.06086e-05	2.69033e-06	0	0
FALSE	Medium	PMI-Byonic	PMI-Byonic (A2)	A	2	Unambiguous	HGGTCQDRDNSYLCLCLK	[R].HGGtcQDRDNsYLcLcLK.[G]	T4(HexNAc(1)); C5(Carbamidomethyl); S11(HexNAc(1)Hex(1)); C14(Carbamidomethyl); C16(Carbamidomethyl)	1	1	Q01705	Q01705	Neurogenic locus notch homolog protein 1 OS=Mus musculus OX=10090 GN=Notch1 PE=1 SV=3	1	4	4	1	0	1	1	1	692.297	2766.16	2765.17	359.852	0.248763	0	0	142578	HCD (High Energy Collision Dissociation)	MS2	29.6352	100	12.7143	3909	3909	3901	FP081320_2.raw	0/0		0.479952	41.2997	41.2997	2.4	0.331168	0.0182833	0	0
FALSE	High	PMI-Byonic	PMI-Byonic (A2)	A	2	Unambiguous	HGGTCQDRDNSYLCLCLK	[R].HGGtcQDRDNSYLcLcLK.[G]	T4(HexNAc(1)Fuc(1)); C5(Carbamidomethyl); C14(Carbamidomethyl); C16(Carbamidomethyl)	1	1	Q01705	Q01705	Neurogenic locus notch homolog protein 1 OS=Mus musculus OX=10090 GN=Notch1 PE=1 SV=3	1	4	4	1	0	1	1	1	637.278	2546.09	2546.1	-2.30022	-0.00146415	0	0	125765	HCD (High Energy Collision Dissociation)	MS2	0	100	12.7122	3908	3908	3901	FP081320_2.raw	0/0		1.55132	310.099	310.099	3.2	0.028098	0.00119429	0	0
FALSE	High	PMI-Byonic	PMI-Byonic (A2)	A	2	Unambiguous	HGGTCQDRDNSYLCLCLK	[R].HGGTcQDRDNsYLcLcLK.[G]	C5(Carbamidomethyl); S11(Fuc(1)); C14(Carbamidomethyl); C16(Carbamidomethyl)	1	1	Q01705	Q01705	Neurogenic locus notch homolog protein 1 OS=Mus musculus OX=10090 GN=Notch1 PE=1 SV=3	1	4	4	1	0	1	1	1	586.508	2343.01	2343.02	-2.38391	-0.00139639	0	0	880298	HCD (High Energy Collision Dissociation)	MS2	0.905811	100	12.8076	3949	3949	3945	FP081320_2.raw	0/0		4.79331	418.76	418.76	11.103	1.60949e-05	1.79751e-06	0	0
FALSE	High	PMI-Byonic	PMI-Byonic (A2)	A	2	Unambiguous	HGGTCQDRDNSYLCLCLK	[R].HGGTcQDRDNsYLcLcLK.[G]	C5(Carbamidomethyl); S11(HexNAc(1)Hex(1)Fuc(1)); C14(Carbamidomethyl); C16(Carbamidomethyl)	1	1	Q01705	Q01705	Neurogenic locus notch homolog protein 1 OS=Mus musculus OX=10090 GN=Notch1 PE=1 SV=3	1	4	4	1	0	1	1	1	677.79	2708.14	2708.15	-3.2773	-0.00221885	0	0	916945	HCD (High Energy Collision Dissociation)	MS2	73.4618	100	12.7013	3903	3903	3901	FP081320_2.raw	0/0		7.96903	657.129	657.129	17.4747	1.07391e-08	1.05322e-09	0	0
FALSE	High	PMI-Byonic	PMI-Byonic (A2)	A	2	Unambiguous	HGGTCQDRDNSYLCLCLK	[R].HGGtcQDRDNSYLcLcLK.[G]	T4(HexNAc(1)Hex(1)Fuc(1)); C5(Carbamidomethyl); C14(Carbamidomethyl); C16(Carbamidomethyl)	1	1	Q01705	Q01705	Neurogenic locus notch homolog protein 1 OS=Mus musculus OX=10090 GN=Notch1 PE=1 SV=3	1	3	3	1	0	1	1	1	903.383	2708.14	2708.15	-4.6922	-0.00423572	0	0	42205.4	HCD (High Energy Collision Dissociation)	MS2	17.1997	100	12.6864	3897	3897	3890	FP081320_2.raw	0/0		2.9967	348.722	348.722	2	0.00100764	5.42311e-05	0	0
FALSE	High	PMI-Byonic	PMI-Byonic (A2)	A	2	Unambiguous	HGGTCQDRDNSYLCLCLK	[R].HGGtcQDRDNSYLcLcLK.[G]	T4(Fuc(1)); C5(Carbamidomethyl); C14(Carbamidomethyl); C16(Carbamidomethyl)	1	1	Q01705	Q01705	Neurogenic locus notch homolog protein 1 OS=Mus musculus OX=10090 GN=Notch1 PE=1 SV=3	1	4	4	1	0	1	1	1	586.508	2343.01	2343.02	-2.69651	-0.00157949	0	0	460609	HCD (High Energy Collision Dissociation)	MS2	0	100	12.6778	3893	3893	3890	FP081320_2.raw	0/0		0.830568	218.269	218.269	6.8	0.147717	0.00737696	0	0
FALSE	Medium	PMI-Byonic	PMI-Byonic (A2)	A	2	Unambiguous	HGGTCQDRDNSYLCLCLK	[R].HGGtcQDRDNSYLcLcLK.[G]	T4(Fuc(1)); C5(Carbamidomethyl); C14(Carbamidomethyl); C16(Carbamidomethyl)	1	1	Q01705	Q01705	Neurogenic locus notch homolog protein 1 OS=Mus musculus OX=10090 GN=Notch1 PE=1 SV=3	1	3	3	1	0	1	1	1	781.675	2343.01	2343.02	-3.02942	-0.00236599	0	0	278067	HCD (High Energy Collision Dissociation)	MS2	0	100	12.5945	3857	3857	3853	FP081320_2.raw	0/0		0.092418	128.904	128.904	6.8	0.808317	0.0359671	0	0
FALSE	High	PMI-Byonic	PMI-Byonic (A2)	A	2	Unambiguous	HGGTCQDRDNSYLCLCLK	[R].HGGtcQDRDNSYLcLcLK.[G]	T4(HexNAc(1)Hex(1)Fuc(1)); C5(Carbamidomethyl); C14(Carbamidomethyl); C16(Carbamidomethyl)	1	1	Q01705	Q01705	Neurogenic locus notch homolog protein 1 OS=Mus musculus OX=10090 GN=Notch1 PE=1 SV=3	1	4	4	1	0	1	1	1	677.79	2708.14	2708.15	-3.90835	-0.0026461	0	0	263870	HCD (High Energy Collision Dissociation)	MS2	2.78796	100	12.5923	3856	3856	3853	FP081320_2.raw	0/0		4.98364	381.704	381.704	2	1.03838e-05	1.43689e-06	0	0
FALSE	Medium	PMI-Byonic	PMI-Byonic (A2)	A	2	Unambiguous	HGGTCQDRDNSYLCLCLK	[R].HGGtcQDRDNSYLcLcLK.[G]	T4(Fuc(1)); C5(Carbamidomethyl); C14(Carbamidomethyl); C16(Carbamidomethyl)	1	1	Q01705	Q01705	Neurogenic locus notch homolog protein 1 OS=Mus musculus OX=10090 GN=Notch1 PE=1 SV=3	1	4	4	1	0	1	1	1	586.508	2343.01	2343.02	-1.96712	-0.00115225	0	0	35774.7	HCD (High Energy Collision Dissociation)	MS2	20.501	100	12.5566	3841	3841	3834	FP081320_2.raw	0/0		0.0587466	10.8999	10.8999	6.8	0.873481	0.043154	0	0
FALSE	High	PMI-Byonic	PMI-Byonic (A2)	A	2	Unambiguous	HGGTCQDRDNSYLCLCLK	[R].HGGtcQDRDNSYLcLcLK.[G]	T4(HexNAc(1)Hex(1)Fuc(1)); C5(Carbamidomethyl); C14(Carbamidomethyl); C16(Carbamidomethyl)	1	1	Q01705	Q01705	Neurogenic locus notch homolog protein 1 OS=Mus musculus OX=10090 GN=Notch1 PE=1 SV=3	1	4	4	1	0	1	1	1	678.291	2710.14	2708.15	735.956	0.498269	0	0	280484	HCD (High Energy Collision Dissociation)	MS2	12.0312	100	12.4704	3804	3804	3801	FP081320_2.raw	0/0		3.5865	336.726	336.726	2	0.00025912	1.63617e-05	0	0
FALSE	Medium	PMI-Byonic	PMI-Byonic (A2)	A	2	Unambiguous	HGGTCQDRDNSYLCLCLK	[R].HGGtcQDRDNsYLcLcLK.[G]	T4(Fuc(1)); C5(Carbamidomethyl); S11(HexNAc(1)Hex(1)Fuc(1)); C14(Carbamidomethyl); C16(Carbamidomethyl)	1	1	Q01705	Q01705	Neurogenic locus notch homolog protein 1 OS=Mus musculus OX=10090 GN=Notch1 PE=1 SV=3	1	4	4	1	0	1	1	1	714.305	2854.2	2854.21	-2.95517	-0.00210867	0	0	131435	HCD (High Energy Collision Dissociation)	MS2	0	100	12.6929	3900	3900	3890	FP081320_2.raw	0/0		0.49376	26.1404	26.1404	4.8	0.320804	0.0168212	0	0
FALSE	Medium	PMI-Byonic	PMI-Byonic (A2)	A	2	Unambiguous	HGGTCQDRDNSYLCLCLK	[R].HGGtcQDRDNSYLcLcLK.[G]	T4(HexNAc(1)); C5(Carbamidomethyl); C14(Carbamidomethyl); C16(Carbamidomethyl)	1	1	Q01705	Q01705	Neurogenic locus notch homolog protein 1 OS=Mus musculus OX=10090 GN=Notch1 PE=1 SV=3	1	4	4	1	0	1	1	1	600.763	2400.03	2400.04	-2.72557	-0.00163537	0	0	106015	HCD (High Energy Collision Dissociation)	MS2	8.79916	100	13.374	4192	4192	4186	FP081320_2.raw	0/0		0.0587466	22.5708	22.5708	15.7695	0.873481	0.0468444	0	0
FALSE	High	PMI-Byonic	PMI-Byonic (A2)	A	2	Unambiguous	HGGTCQDRDNSYLCLCLK	[R].HGGtcQDRDNSYLcLcLK.[G]	T4(HexNAc(1)Hex(1)Fuc(1)NeuAc(1)); C5(Carbamidomethyl); C14(Carbamidomethyl); C16(Carbamidomethyl)	1	1	Q01705	Q01705	Neurogenic locus notch homolog protein 1 OS=Mus musculus OX=10090 GN=Notch1 PE=1 SV=3	1	4	4	1	0	1	1	1	750.565	2999.24	2999.24	-2.29389	-0.00171998	0	0	188593	HCD (High Energy Collision Dissociation)	MS2	2.96465	100	13.5764	4278	4278	4274	FP081320_2.raw	0/0		3.21471	244.598	244.598	0.8	0.000609943	3.52658e-05	0	0
FALSE	High	PMI-Byonic	PMI-Byonic (A2)	A	2	Unambiguous	HGGTCQDRDNSYLCLCLK	[R].HGGtcQDRDNSYLcLcLK.[G]	T4(HexNAc(1)Hex(1)Fuc(1)NeuAc(1)); C5(Carbamidomethyl); C14(Carbamidomethyl); C16(Carbamidomethyl)	1	1	Q01705	Q01705	Neurogenic locus notch homolog protein 1 OS=Mus musculus OX=10090 GN=Notch1 PE=1 SV=3	1	3	3	1	0	1	1	1	1000.75	3000.24	2999.24	332.817	0.332733	0	0	582290	HCD (High Energy Collision Dissociation)	MS2	0	100	14.0961	4499	4499	4494	FP081320_2.raw	0/0		2.86913	343.07	343.07	0.8	0.00135167	6.21423e-05	0	0
FALSE	High	PMI-Byonic	PMI-Byonic (A2)	A	2	Unambiguous	HGGTCQDRDNSYLCLCLK	[R].HGGtcQDRDNsYLcLcLK.[G]	T4(HexNAc(1)); C5(Carbamidomethyl); S11(HexNAc(1)Hex(1)); C14(Carbamidomethyl); C16(Carbamidomethyl)	1	1	Q01705	Q01705	Neurogenic locus notch homolog protein 1 OS=Mus musculus OX=10090 GN=Notch1 PE=1 SV=3	1	4	4	1	0	1	1	1	692.047	2765.16	2765.17	-1.96617	-0.0013592	0	0	137479	HCD (High Energy Collision Dissociation)	MS2	0	100	13.4431	4221	4221	4219	FP081320_2.raw	0/0		0.994349	213.665	213.665	2.4	0.10131	0.00438962	0	0
FALSE	Medium	PMI-Byonic	PMI-Byonic (A2)	A	2	Unambiguous	HGGTCQDRDNSYLCLCLK	[R].HGGtcQDRDNsYLcLcLK.[G]	T4(HexNAc(1)); C5(Carbamidomethyl); S11(HexNAc(1)Hex(1)); C14(Carbamidomethyl); C16(Carbamidomethyl)	1	1	Q01705	Q01705	Neurogenic locus notch homolog protein 1 OS=Mus musculus OX=10090 GN=Notch1 PE=1 SV=3	1	4	4	1	0	1	1	1	692.799	2768.17	2765.17	1085.78	0.750594	0	0	218196	HCD (High Energy Collision Dissociation)	MS2	69.6305	100	13.3268	4172	4172	4164	FP081320_2.raw	0/0		0.479952	116.07	116.07	2.4	0.331168	0.0197318	0	0
FALSE	Low	PMI-Byonic	PMI-Byonic (A2)	A	2	Unambiguous	HGGTCQDRDNSYLCLCLK	[R].HGGtcQDRDNSYLcLcLK.[G]	T4(Fuc(1)); C5(Carbamidomethyl); C14(Carbamidomethyl); C16(Carbamidomethyl)	1	1	Q01705	Q01705	Neurogenic locus notch homolog protein 1 OS=Mus musculus OX=10090 GN=Notch1 PE=1 SV=3	1	4	4	1	0	1	1	1	586.508	2343.01	2343.02	-2.59231	-0.00151846	0	0	120414	HCD (High Energy Collision Dissociation)	MS2	25.3485	100	13.0732	4063	4063	4055	FP081320_2.raw	0/0		0.0274232	59.9336	59.9336	6.8	0.938808	0.0545628	0	0
FALSE	High	PMI-Byonic	PMI-Byonic (A2)	A	2	Unambiguous	HGGTCQDRDNSYLCLCLK	[R].HGGtcQDRDNSYLcLcLK.[G]	T4(HexNAc(1)Hex(1)Fuc(1)); C5(Carbamidomethyl); C14(Carbamidomethyl); C16(Carbamidomethyl)	1	1	Q01705	Q01705	Neurogenic locus notch homolog protein 1 OS=Mus musculus OX=10090 GN=Notch1 PE=1 SV=3	1	4	4	1	0	1	1	1	677.79	2708.14	2708.15	-3.18714	-0.00215782	0	0	226487	HCD (High Energy Collision Dissociation)	MS2	11.8396	100	12.9549	4012	4012	4011	FP081320_2.raw	0/0		4.93159	453.367	453.367	2	1.17061e-05	1.59677e-06	0	0
FALSE	High	PMI-Byonic	PMI-Byonic (A2)	A	2	Unambiguous	HGGTCQDRDNSYLCLCLK	[R].HGGtcQDRDNSYLcLcLK.[G]	T4(HexNAc(1)Hex(1)Fuc(1)NeuAc(1)); C5(Carbamidomethyl); C14(Carbamidomethyl); C16(Carbamidomethyl)	1	1	Q01705	Q01705	Neurogenic locus notch homolog protein 1 OS=Mus musculus OX=10090 GN=Notch1 PE=1 SV=3	1	4	4	1	0	1	1	1	750.564	2999.24	2999.24	-2.61949	-0.00196412	0	0	136889	HCD (High Energy Collision Dissociation)	MS2	2.9057	100	13.7014	4331	4331	4329	FP081320_2.raw	0/0		3.27112	304.142	304.142	0.8	0.000535654	2.80188e-05	0	0
FALSE	High	PMI-Byonic	PMI-Byonic (A2)	A	2	Unambiguous	HGGTCQDRDNSYLCLCLK	[R].HGGTcQDRDNsYLcLcLK.[G]	C5(Carbamidomethyl); S11(HexNAc(1)Hex(1)Fuc(1)); C14(Carbamidomethyl); C16(Carbamidomethyl)	1	1	Q01705	Q01705	Neurogenic locus notch homolog protein 1 OS=Mus musculus OX=10090 GN=Notch1 PE=1 SV=3	1	4	4	1	0	1	1	1	677.791	2708.14	2708.15	-2.55609	-0.00173057	0	0	1316348	HCD (High Energy Collision Dissociation)	MS2	0.813386	87.7636	12.8269	3957	3957	3956	FP081320_2.raw	0/0		7.28429	646.331	646.331	12.3276	5.1965e-08	4.39659e-09	0	0
FALSE	Medium	PMI-Byonic	PMI-Byonic (A2)	A	2	Unambiguous	HGGTCQDRDNSYLCLCLK	[R].HGGtcQDRDNSYLcLcLK.[G]	T4(Fuc(1)); C5(Carbamidomethyl); C14(Carbamidomethyl); C16(Carbamidomethyl)	1	1	Q01705	Q01705	Neurogenic locus notch homolog protein 1 OS=Mus musculus OX=10090 GN=Notch1 PE=1 SV=3	1	4	4	1	0	1	1	1	586.757	2344.01	2343.02	422.541	0.247505	0	0	170284	HCD (High Energy Collision Dissociation)	MS2	29.2171	100	12.9421	4007	4007	4000	FP081320_2.raw	0/0		0.638503	239.202	239.202	6.8	0.229878	0.0128729	0	0
FALSE	High	PMI-Byonic	PMI-Byonic (A2)	A	2	Unambiguous	HGGTCQDRDNSYLCLCLK	[R].HGGtcQDRDNSYLcLcLK.[G]	T4(HexNAc(1)Hex(1)Fuc(1)NeuAc(1)); C5(Carbamidomethyl); C14(Carbamidomethyl); C16(Carbamidomethyl)	1	1	Q01705	Q01705	Neurogenic locus notch homolog protein 1 OS=Mus musculus OX=10090 GN=Notch1 PE=1 SV=3	1	4	4	1	0	1	1	1	750.564	2999.24	2999.24	-2.78229	-0.00208619	0	0	337865	HCD (High Energy Collision Dissociation)	MS2	1.60611	100	13.9647	4443	4443	4439	FP081320_2.raw	0/0		5.6367	528.004	528.004	0.8	2.30835e-06	2.07777e-07	0	0
FALSE	High	PMI-Byonic	PMI-Byonic (A2)	A	2	Unambiguous	HGGTCQDRDNSYLCLCLK	[R].HGGTcQDRDNsYLcLcLK.[G]	C5(Carbamidomethyl); S11(HexNAc(1)Hex(1)Fuc(1)NeuAc(1)); C14(Carbamidomethyl); C16(Carbamidomethyl)	1	1	Q01705	Q01705	Neurogenic locus notch homolog protein 1 OS=Mus musculus OX=10090 GN=Notch1 PE=1 SV=3	1	4	4	1	0	1	1	1	750.564	2999.24	2999.24	-2.61949	-0.00196412	0	0	1.45103e+06	HCD (High Energy Collision Dissociation)	MS2	0	100	14.0874	4495	4495	4494	FP081320_2.raw	0/0		8.28429	668.573	668.573	13.4597	5.1965e-09	6.90091e-10	0	0
FALSE	High	PMI-Byonic	PMI-Byonic (A2)	A	2	Unambiguous	HGGTCQDRDNSYLCLCLK	[R].HGGtcQDRDNSYLcLcLK.[G]	T4(Fuc(1)); C5(Carbamidomethyl); C14(Carbamidomethyl); C16(Carbamidomethyl)	1	1	Q01705	Q01705	Neurogenic locus notch homolog protein 1 OS=Mus musculus OX=10090 GN=Notch1 PE=1 SV=3	1	3	3	1	0	1	1	1	781.674	2343.01	2343.02	-3.96721	-0.00309841	0	0	758524	HCD (High Energy Collision Dissociation)	MS2	0	100	12.866	3974	3974	3967	FP081320_2.raw	0/0		3.84261	408.834	408.834	6.8	0.000143677	1.02145e-05	0	0
FALSE	High	PMI-Byonic	PMI-Byonic (A2)	A	2	Unambiguous	HGGTCQDRDNSYLCLCLK	[R].HGGtcQDRDNSYLcLcLK.[G]	T4(HexNAc(1)Fuc(1)); C5(Carbamidomethyl); C14(Carbamidomethyl); C16(Carbamidomethyl)	1	1	Q01705	Q01705	Neurogenic locus notch homolog protein 1 OS=Mus musculus OX=10090 GN=Notch1 PE=1 SV=3	1	4	4	1	0	1	1	1	637.279	2546.09	2546.1	-1.14956	-0.000731725	0	0	223160	HCD (High Energy Collision Dissociation)	MS2	0	100	12.8398	3963	3963	3956	FP081320_2.raw	0/0		5.10856	422.617	422.617	4.8937	7.7882e-06	1.23315e-06	0	0
FALSE	High	PMI-Byonic	PMI-Byonic (A2)	A	2	Unambiguous	HGGTCQDRDNSYLCLCLK	[R].HGGtcQDRDNSYLcLcLK.[G]	T4(HexNAc(1)Fuc(1)); C5(Carbamidomethyl); C14(Carbamidomethyl); C16(Carbamidomethyl)	1	1	Q01705	Q01705	Neurogenic locus notch homolog protein 1 OS=Mus musculus OX=10090 GN=Notch1 PE=1 SV=3	1	3	3	1	0	1	1	1	849.367	2546.09	2546.1	-4.09285	-0.00347359	0	0	159235	HCD (High Energy Collision Dissociation)	MS2	0	100	12.8725	3977	3977	3967	FP081320_2.raw	0/0		1.46709	160.087	160.087	3.2	0.0341123	0.0018113	0	0
FALSE	High	PMI-Byonic	PMI-Byonic (A2)	A	2	Unambiguous	DNSYLCLCLK	[R].DNSYLcLcLK.[G]	C6(Carbamidomethyl); C8(Carbamidomethyl)	1	1	Q01705	Q01705	Neurogenic locus notch homolog protein 1 OS=Mus musculus OX=10090 GN=Notch1 PE=1 SV=3	0	2	2	1	0	1	1	1	643.298	1285.59	1285.59	-2.31141	-0.00148576	0	0	1.73725e+06	HCD (High Energy Collision Dissociation)	MS2	0	100	16.8215	5686	5686	5682	FP081320_2.raw	0/0		6.85903	540.434	540.434	540.434	1.38346e-07	1.84557e-08	0	0
FALSE	High	PMI-Byonic	PMI-Byonic (A2)	A	2	Unambiguous	DNSYLCLCLK	[R].DNSYLcLcLK.[G]	C6(Carbamidomethyl); C8(Carbamidomethyl)	1	1	Q01705	Q01705	Neurogenic locus notch homolog protein 1 OS=Mus musculus OX=10090 GN=Notch1 PE=1 SV=3	0	2	2	1	0	1	1	1	643.298	1285.59	1285.59	-2.78617	-0.00179094	0	0	2.21348e+06	HCD (High Energy Collision Dissociation)	MS2	0	82.0833	16.9438	5743	5743	5737	FP081320_2.raw	0/0		7.19137	564.731	564.731	564.731	6.43621e-08	5.50706e-09	0	0
FALSE	High	PMI-Byonic	PMI-Byonic (A2)	A	2	Unambiguous	DNSYLCLCLK	[R].DNSYLcLcLK.[G]	C6(Carbamidomethyl); C8(Carbamidomethyl)	1	1	Q01705	Q01705	Neurogenic locus notch homolog protein 1 OS=Mus musculus OX=10090 GN=Notch1 PE=1 SV=3	0	2	2	1	0	1	1	1	643.298	1285.59	1285.59	-1.83664	-0.00118059	0	0	927431	HCD (High Energy Collision Dissociation)	MS2	0	100	16.6972	5630	5630	5627	FP081320_2.raw	0/0		6.8825	515.322	515.322	515.322	1.31069e-07	1.6522e-08	0	0
FALSE	High	PMI-Byonic	PMI-Byonic (A2)	A	2	Unambiguous	DNSYLCLCLK	[R].DNSYLcLcLK.[G]	C6(Carbamidomethyl); C8(Carbamidomethyl)	1	1	Q01705	Q01705	Neurogenic locus notch homolog protein 1 OS=Mus musculus OX=10090 GN=Notch1 PE=1 SV=3	0	2	2	1	0	1	1	1	643.298	1285.59	1285.59	-1.9316	-0.00124162	0	0	1.03019e+06	HCD (High Energy Collision Dissociation)	MS2	0	100	17.0599	5797	5797	5792	FP081320_2.raw	0/0		6.85903	522.61	522.61	522.61	1.38346e-07	2.0329e-08	0	0
[truncated: 7 more columns]

## Sheet: FP112420_13-(01)
Checked	Confidence	Identifying Node Type	Identifying Node	Search ID	Identifying Node No	PSM Ambiguity	Sequence	Annotated Sequence	Modifications	# Protein Groups	# Proteins	Master Protein Accessions	Protein Accessions	Protein Descriptions	# Missed Cleavages	Charge	Original Precursor Charge	DeltaScore	DeltaCn	Rank	Search Engine Rank	Concatenated Rank	m/z [Da]	MH+ [Da]	Theo. MH+ [Da]	DeltaM [ppm]	Deltam/z [Da]	Matched Ions	Total Ions	Intensity	Activation Type	MS Order	Isolation Interference [%]	Ion Inject Time [ms]	RT [min]	First Scan	Last Scan	Master Scan(s)	Spectrum File	Ions Matched	Annotation	|Log Prob|	Byonic Score	Delta Byonic Score	Delta Mod Score	PEP 2D	q-Value 2D	FDR 2D	Peptide Group FDR 2D
FALSE	Medium	PMI-Byonic	PMI-Byonic (A2)	A	2	Unambiguous	NGGTCDLLTLTEYK	[R].nGGtcDLLTLTEYK.[C]	N1(Deamidated); T4(Fuc(1)); C5(Carbamidomethyl)	1	1	Q01705	Q01705	Neurogenic locus notch homolog protein 1 OS=Mus musculus OX=10090 GN=Notch1 PE=1 SV=3	0	2	2	1	0	1	1	1	866.408	1731.81	1731.8	5.30979	0.00459774	0	0	97071.8	HCD (High Energy Collision Dissociation)	MS2	13.1086	100	16.0982	5752	5752	5750	FP112420_13.raw	0/0		0.253646	100.395	100.395	6.4	0.55764	0.0277443	0	0
FALSE	High	PMI-Byonic	PMI-Byonic (A2)	A	2	Unambiguous	NGGTCDLLTLTEYK	[R].nGGTcDLLtLTEYK.[C]	N1(Deamidated); C5(Carbamidomethyl); T9(Fuc(1))	1	1	Q01705	Q01705	Neurogenic locus notch homolog protein 1 OS=Mus musculus OX=10090 GN=Notch1 PE=1 SV=3	0	2	2	1	0	1	1	1	866.404	1731.8	1731.8	1.08053	0.000935635	0	0	230920	HCD (High Energy Collision Dissociation)	MS2	3.7941	100	15.8827	5667	5667	5665	FP112420_13.raw	0/0		5.09047	420.149	420.149	0	8.11945e-06	2.04523e-06	0	0
FALSE	Medium	PMI-Byonic	PMI-Byonic (A2)	A	2	Unambiguous	NGGTCDLLTLTEYK	[R].nGGtcDLLTLTEYK.[C]	N1(Deamidated); T4(Fuc(1)); C5(Carbamidomethyl)	1	1	Q01705	Q01705	Neurogenic locus notch homolog protein 1 OS=Mus musculus OX=10090 GN=Notch1 PE=1 SV=3	0	2	2	1	0	1	1	1	866.406	1731.8	1731.8	3.12467	0.00270565	0	0	114203	HCD (High Energy Collision Dissociation)	MS2	17.5027	100	15.264	5433	5433	5432	FP112420_13.raw	0/0		0.399784	51.9126	51.9126	6.4	0.398305	0.0121592	0	0
FALSE	High	PMI-Byonic	PMI-Byonic (A2)	A	2	Unambiguous	NGGTCDLLTLTEYK	[R].nGGtcDLLTLTEYK.[C]	N1(Deamidated); T4(Fuc(1)); C5(Carbamidomethyl)	1	1	Q01705	Q01705	Neurogenic locus notch homolog protein 1 OS=Mus musculus OX=10090 GN=Notch1 PE=1 SV=3	0	2	2	1	0	1	1	1	866.406	1731.8	1731.8	2.56077	0.00221737	0	0	83932.6	HCD (High Energy Collision Dissociation)	MS2	0	100	15.1481	5385	5385	5379	FP112420_13.raw	0/0		1.84603	249.064	249.064	6.4	0.014255	0.000457832	0	0
FALSE	High	PMI-Byonic	PMI-Byonic (A2)	A	2	Unambiguous	NGGTCDLLTLTEYK	[R].NGGTcDLLtLTEYK.[C]	C5(Carbamidomethyl); T9(Fuc(1))	1	1	Q01705	Q01705	Neurogenic locus notch homolog protein 1 OS=Mus musculus OX=10090 GN=Notch1 PE=1 SV=3	0	2	2	1	0	1	1	1	865.914	1730.82	1730.82	3.13062	0.00270926	0	0	1.18633e+06	HCD (High Energy Collision Dissociation)	MS2	0	100	14.1339	4960	4960	4959	FP112420_13.raw	0/0		5.92643	529.742	529.742	0	1.18461e-06	2.69336e-07	0	0
FALSE	High	PMI-Byonic	PMI-Byonic (A2)	A	2	Unambiguous	NGGTCDLLTLTEYK	[R].NGGTcDLLTLTEYK.[C]	C5(Carbamidomethyl)	1	1	Q01705	Q01705	Neurogenic locus notch homolog protein 1 OS=Mus musculus OX=10090 GN=Notch1 PE=1 SV=3	0	2	2	1	0	1	1	1	792.884	1584.76	1584.76	2.29373	0.0018175	0	0	59958.1	HCD (High Energy Collision Dissociation)	MS2	0	100	14.0497	4925	4925	4915	FP112420_13.raw	0/0		3.70747	313.883	313.883	313.883	0.000196125	1.97041e-05	0	0
FALSE	High	PMI-Byonic	PMI-Byonic (A2)	A	2	Unambiguous	NGGTCDLLTLTEYK	[R].NGGTcDLLtLTEYK.[C]	C5(Carbamidomethyl); T9(Fuc(1))	1	1	Q01705	Q01705	Neurogenic locus notch homolog protein 1 OS=Mus musculus OX=10090 GN=Notch1 PE=1 SV=3	0	2	2	1	0	1	1	1	865.915	1730.82	1730.82	4.68222	0.00405203	0	0	65017.8	HCD (High Energy Collision Dissociation)	MS2	0	100	14.0236	4914	4914	4904	FP112420_13.raw	0/0		5.14851	481.493	481.493	1.13687e-13	7.10376e-06	1.76913e-06	0	0
FALSE	High	PMI-Byonic	PMI-Byonic (A2)	A	2	Unambiguous	NGGTCDLLTLTEYKCR	[R].nGGTcDLLtLTEYKcR.[C]	N1(Deamidated); C5(Carbamidomethyl); T9(Fuc(1)); C15(Carbamidomethyl)	1	1	Q01705	Q01705	Neurogenic locus notch homolog protein 1 OS=Mus musculus OX=10090 GN=Notch1 PE=1 SV=3	1	3	3	1	0	1	1	1	683.317	2047.94	2047.93	3.09038	0.00210963	0	0	325506	HCD (High Energy Collision Dissociation)	MS2	17.4298	100	13.9632	4888	4888	4882	FP112420_13.raw	0/0		6.95442	627.679	627.679	0	1.11066e-07	1.89138e-08	0	0
FALSE	High	PMI-Byonic	PMI-Byonic (A2)	A	2	Unambiguous	NGGTCDLLTLTEYKCR	[R].NGGTcDLLtLTEYKcR.[C]	C5(Carbamidomethyl); T9(Fuc(1)); C15(Carbamidomethyl)	1	1	Q01705	Q01705	Neurogenic locus notch homolog protein 1 OS=Mus musculus OX=10090 GN=Notch1 PE=1 SV=3	1	3	3	1	0	1	1	1	682.988	2046.95	2046.95	1.66414	0.00113547	0	0	524416	HCD (High Energy Collision Dissociation)	MS2	0	100	12.6569	4331	4331	4328	FP112420_13.raw	0/0		8.32231	674.645	674.645	0	4.76088e-09	2.149e-09	0	0
FALSE	High	PMI-Byonic	PMI-Byonic (A2)	A	2	Unambiguous	NGGTCDLLTLTEYK	[R].nGGTcDLLtLTEYK.[C]	N1(Deamidated); C5(Carbamidomethyl); T9(Fuc(1))	1	1	Q01705	Q01705	Neurogenic locus notch homolog protein 1 OS=Mus musculus OX=10090 GN=Notch1 PE=1 SV=3	0	2	2	1	0	1	1	1	866.406	1731.8	1731.8	3.12467	0.00270565	0	0	866049	HCD (High Energy Collision Dissociation)	MS2	0	100	15.9901	5708	5708	5706	FP112420_13.raw	0/0		7.56301	647.345	647.345	0	2.7352e-08	5.74938e-09	0	0
FALSE	High	PMI-Byonic	PMI-Byonic (A2)	A	2	Unambiguous	QDVNECSQNPGLCR	[R].QDVNEcSQNPGLcR.[H]	C6(Carbamidomethyl); C13(Carbamidomethyl)	1	1	Q01705	Q01705	Neurogenic locus notch homolog protein 1 OS=Mus musculus OX=10090 GN=Notch1 PE=1 SV=3	0	2	2	1	0	1	1	1	838.86	1676.71	1676.71	1.13203	0.000949047	0	0	1.17899e+06	HCD (High Energy Collision Dissociation)	MS2	20.1598	100	8.33455	2459	2459	2455	FP112420_13.raw	0/0		8.35892	688.641	623.418	623.418	4.376e-09	1.62664e-09	0	0
FALSE	High	PMI-Byonic	PMI-Byonic (A2)	A	2	Unambiguous	QDVNECSQNPGLCR	[R].QDVNEcSQNPGLcR.[H]	C6(Carbamidomethyl); C13(Carbamidomethyl)	1	1	Q01705	Q01705	Neurogenic locus notch homolog protein 1 OS=Mus musculus OX=10090 GN=Notch1 PE=1 SV=3	0	3	3	1	0	1	1	1	559.576	1676.71	1676.71	1.45163	0.000811322	0	0	1.57037e+06	HCD (High Energy Collision Dissociation)	MS2	3.42526	100	8.33889	2461	2461	2455	FP112420_13.raw	0/0		4.50231	503.257	437.458	437.458	3.14553e-05	4.64236e-06	0	0
FALSE	High	PMI-Byonic	PMI-Byonic (A2)	A	2	Unambiguous	NGGACVDGVNTYNCR	[K].nGGAcVdGVNTYNcR.[C]	N1(Deamidated); C5(Carbamidomethyl); D7(Oxidation); C14(Carbamidomethyl)	1	1	Q01705	Q01705	Neurogenic locus notch homolog protein 1 OS=Mus musculus OX=10090 GN=Notch1 PE=1 SV=3	0	2	2	1	0	1	1	1	837.338	1673.67	1673.66	2.90996	0.00243515	0	0	182764	HCD (High Energy Collision Dissociation)	MS2	0	100	10.4757	3386	3386	3376	FP112420_13.raw	0/0		3.61495	305.526	305.526	140.282	0.000242688	2.66723e-05	0	0
FALSE	High	PMI-Byonic	PMI-Byonic (A2)	A	2	Unambiguous	NGGACVDGVNTYNCR	[K].nGGAcVDGVNTYNcR.[C]	N1(Deamidated); C5(Carbamidomethyl); C14(Carbamidomethyl)	1	1	Q01705	Q01705	Neurogenic locus notch homolog protein 1 OS=Mus musculus OX=10090 GN=Notch1 PE=1 SV=3	0	2	2	1	0	1	1	1	829.34	1657.67	1657.67	2.30059	0.00190681	0	0	758587	HCD (High Energy Collision Dissociation)	MS2	3.30381	100	10.2574	3291	3291	3288	FP112420_13.raw	0/0		6.74705	587.874	587.874	504.088	1.7904e-07	3.67054e-08	0	0
FALSE	High	PMI-Byonic	PMI-Byonic (A2)	A	2	Unambiguous	NGGACVDGVNTYNCR	[K].nGGAcVDGVNTYNcR.[C]	N1(Deamidated); C5(Carbamidomethyl); C14(Carbamidomethyl)	1	1	Q01705	Q01705	Neurogenic locus notch homolog protein 1 OS=Mus musculus OX=10090 GN=Notch1 PE=1 SV=3	0	2	2	1	0	1	1	1	829.339	1657.67	1657.67	0.680513	0.000564033	0	0	306985	HCD (High Energy Collision Dissociation)	MS2	0	100	10.3979	3352	3352	3343	FP112420_13.raw	0/0		5.05706	397.333	397.333	397.333	8.7688e-06	2.32538e-06	0	0
FALSE	High	PMI-Byonic	PMI-Byonic (A2)	A	2	Unambiguous	NGGACVDGVNTYNCR	[K].nGGAcVDGVNTYNcR.[C]	N1(Deamidated); C5(Carbamidomethyl); C14(Carbamidomethyl)	1	1	Q01705	Q01705	Neurogenic locus notch homolog protein 1 OS=Mus musculus OX=10090 GN=Notch1 PE=1 SV=3	0	2	2	1	0	1	1	1	829.338	1657.67	1657.67	-0.645002	-0.0005346	0	0	219237	HCD (High Energy Collision Dissociation)	MS2	0	100	9.73326	3066	3066	3057	FP112420_13.raw	0/0		3.95475	369.811	369.811	324.564	0.000110982	1.38234e-05	0	0
FALSE	High	PMI-Byonic	PMI-Byonic (A2)	A	2	Unambiguous	NGGACVDGVNTYNCR	[K].NGGAcVDGVNTYNcR.[C]	C5(Carbamidomethyl); C14(Carbamidomethyl)	1	1	Q01705	Q01705	Neurogenic locus notch homolog protein 1 OS=Mus musculus OX=10090 GN=Notch1 PE=1 SV=3	0	2	2	1	0	1	1	1	828.848	1656.69	1656.69	1.79052	0.00148317	0	0	254578	HCD (High Energy Collision Dissociation)	MS2	0	100	8.86563	2688	2688	2683	FP112420_13.raw	0/0		5.73817	501.787	501.787	501.787	1.82736e-06	4.42748e-07	0	0
FALSE	High	PMI-Byonic	PMI-Byonic (A2)	A	2	Unambiguous	NGGACVDGVNTYNCR	[K].NGGAcVDGVNTYNcR.[C]	C5(Carbamidomethyl); C14(Carbamidomethyl)	1	1	Q01705	Q01705	Neurogenic locus notch homolog protein 1 OS=Mus musculus OX=10090 GN=Notch1 PE=1 SV=3	0	2	2	1	0	1	1	1	828.849	1656.69	1656.69	2.68733	0.00222603	0	0	0	HCD (High Energy Collision Dissociation)	MS2		100	8.9849	2740	2740	2738	FP112420_13.raw	0/0		5.26115	387.067	387.067	387.067	5.48093e-06	1.27855e-06	0	0
FALSE	High	PMI-Byonic	PMI-Byonic (A2)	A	2	Unambiguous	NGGACVDGVNTYNCR	[K].NGGAcVdGVNTYNcR.[C]	C5(Carbamidomethyl); D7(Oxidation); C14(Carbamidomethyl)	1	1	Q01705	Q01705	Neurogenic locus notch homolog protein 1 OS=Mus musculus OX=10090 GN=Notch1 PE=1 SV=3	0	2	2	1	0	1	1	1	836.846	1672.68	1672.68	2.47811	0.00207254	0	0	131163	HCD (High Energy Collision Dissociation)	MS2	0	100	9.1781	2825	2825	2815	FP112420_13.raw	0/0		5.4786	421.156	421.156	120.599	3.32201e-06	8.31907e-07	0	0
FALSE	High	PMI-Byonic	PMI-Byonic (A2)	A	2	Unambiguous	VASFYCECPHGR	[R].VASFYcEcPHGR.[T]	C6(Carbamidomethyl); C8(Carbamidomethyl)	1	1	Q01705	Q01705	Neurogenic locus notch homolog protein 1 OS=Mus musculus OX=10090 GN=Notch1 PE=1 SV=3	0	3	3	1	0	1	1	1	494.882	1482.63	1482.63	3.64227	0.00180004	0	0	1.66654e+06	HCD (High Energy Collision Dissociation)	MS2	16.2742	84.1914	8.45975	2513	2513	2510	FP112420_13.raw	0/0		5.8819	592.09	505.162	505.162	1.31251e-06	3.43847e-07	0	0
FALSE	High	PMI-Byonic	PMI-Byonic (A2)	A	2	Unambiguous	VASFYCECPHGR	[R].VASFYcEcPHGR.[T]	C6(Carbamidomethyl); C8(Carbamidomethyl)	1	1	Q01705	Q01705	Neurogenic locus notch homolog protein 1 OS=Mus musculus OX=10090 GN=Notch1 PE=1 SV=3	0	2	2	1	0	1	1	1	741.821	1482.63	1482.63	5.9361	0.00440051	0	0	370640	HCD (High Energy Collision Dissociation)	MS2	0	100	8.49827	2530	2530	2520	FP112420_13.raw	0/0		4.05522	542.138	458.265	458.265	8.80598e-05	7.62155e-06	0	0
FALSE	High	PMI-Byonic	PMI-Byonic (A2)	A	2	Unambiguous	VASFYCECPHGR	[R].VASFYcEcPHGR.[T]	C6(Carbamidomethyl); C8(Carbamidomethyl)	1	1	Q01705	Q01705	Neurogenic locus notch homolog protein 1 OS=Mus musculus OX=10090 GN=Notch1 PE=1 SV=3	0	3	3	1	0	1	1	1	494.881	1482.63	1482.63	1.29575	0.00064037	0	0	5321157	HCD (High Energy Collision Dissociation)	MS2	1.21242	25.071	8.58078	2565	2565	2564	FP112420_13.raw	0/0		6.24979	588.695	540.007	540.007	5.6261e-07	1.29266e-07	0	0
FALSE	High	PMI-Byonic	PMI-Byonic (A2)	A	2	Unambiguous	AICTCPSGYTGPACSQDVDECALGANPCEHAGK	[K].AIcTcPSGYTGPAcSQDVDEcALGANPcEHAGK.[C]	C3(Carbamidomethyl); C5(Carbamidomethyl); C14(Carbamidomethyl); C21(Carbamidomethyl); C28(Carbamidomethyl)	1	1	Q01705	Q01705	Neurogenic locus notch homolog protein 1 OS=Mus musculus OX=10090 GN=Notch1 PE=1 SV=3	0	3	3	1	0	1	1	1	1185.16	3553.47	3553.45	2.9969	0.00354979	0	0	924605	HCD (High Energy Collision Dissociation)	MS2	0	100	11.6912	3913	3913	3910	FP112420_13.raw	0/0		6.04825	571.591	567.616	567.616	8.9484e-07	1.93064e-07	0	0
FALSE	High	PMI-Byonic	PMI-Byonic (A2)	A	2	Unambiguous	AICTCPSGYTGPACSQDVDECALGANPCEHAGK	[K].AIcTcPSGYTGPAcSQDVDEcALGANPcEHAGK.[C]	C3(Carbamidomethyl); C5(Carbamidomethyl); C14(Carbamidomethyl); C21(Carbamidomethyl); C28(Carbamidomethyl)	1	1	Q01705	Q01705	Neurogenic locus notch homolog protein 1 OS=Mus musculus OX=10090 GN=Notch1 PE=1 SV=3	0	4	4	1	0	1	1	1	889.372	3554.47	3553.45	284.701	0.252918	0	0	895311	HCD (High Energy Collision Dissociation)	MS2	32.3193	100	11.6802	3909	3909	3899	FP112420_13.raw	0/0		11.8581	904.272	904.272	904.272	1.38631e-12	1.38617e-12	0	0
FALSE	High	PMI-Byonic	PMI-Byonic (A2)	A	2	Unambiguous	INEFQCQCPK	[K].INEFQcQcPK.[G]	C6(Carbamidomethyl); C8(Carbamidomethyl)	1	1	Q01705	Q01705	Neurogenic locus notch homolog protein 1 OS=Mus musculus OX=10090 GN=Notch1 PE=1 SV=3	0	2	2	1	0	1	1	1	662.295	1323.58	1323.58	1.15267	0.000762826	0	0	637875	HCD (High Energy Collision Dissociation)	MS2	21.5955	100	8.43652	2503	2503	2499	FP112420_13.raw	0/0		5.29109	502.863	502.863	502.863	5.1158e-06	1.05737e-06	0	0
FALSE	High	PMI-Byonic	PMI-Byonic (A2)	A	2	Unambiguous	GFNGHLCQYDVDECASTPCK	[K].GFnGHLcQYDVDEcAsTPcK.[N]	N3(Deamidated); C7(Carbamidomethyl); C14(Carbamidomethyl); S16(Hex(1)Pent(1)); C19(Carbamidomethyl)	1	1	Q01705	Q01705	Neurogenic locus notch homolog protein 1 OS=Mus musculus OX=10090 GN=Notch1 PE=1 SV=3	0	3	3	1	0	1	1	1	885.019	2653.04	2653.04	1.92258	0.00170022	0	0	153546	HCD (High Energy Collision Dissociation)	MS2	3.60475	100	11.5268	3842	3842	3833	FP112420_13.raw	0/0		4.56236	388.412	388.412	1.2	2.73931e-05	3.6111e-06	0	0
FALSE	High	PMI-Byonic	PMI-Byonic (A2)	A	2	Unambiguous	GFNGHLCQYDVDECASTPCKNGAK	[K].GFNGHLcqYDVDEcAsTPcKnGAK.[C]	C7(Carbamidomethyl); Q8(Deamidated); C14(Carbamidomethyl); S16(Hex(1)Pent(1)); C19(Carbamidomethyl); N21(Deamidated)	1	1	Q01705	Q01705	Neurogenic locus notch homolog protein 1 OS=Mus musculus OX=10090 GN=Notch1 PE=1 SV=3	1	4	4	1	0	1	1	1	756.812	3024.22	3024.22	2.08487	0.00157628	0	0	2.32837e+06	HCD (High Energy Collision Dissociation)	MS2	0	73.369	10.8167	3533	3533	3530	FP112420_13.raw	0/0		9.47283	728.93	728.93	1.2	3.36641e-10	1.30304e-10	0	0
FALSE	High	PMI-Byonic	PMI-Byonic (A2)	A	2	Unambiguous	GFNGHLCQYDVDECASTPCKNGAK	[K].GFNGHLcqYDVDEcAsTPcKnGAK.[C]	C7(Carbamidomethyl); Q8(Deamidated); C14(Carbamidomethyl); S16(Hex(1)Pent(1)); C19(Carbamidomethyl); N21(Deamidated)	1	1	Q01705	Q01705	Neurogenic locus notch homolog protein 1 OS=Mus musculus OX=10090 GN=Notch1 PE=1 SV=3	1	4	4	1	0	1	1	1	756.811	3024.22	3024.22	2.00414	0.00151524	0	0	795820	HCD (High Energy Collision Dissociation)	MS2	0	100	10.6639	3467	3467	3464	FP112420_13.raw	0/0		8.47283	680.708	680.708	1.2	3.36641e-09	9.39311e-10	0	0
FALSE	High	PMI-Byonic	PMI-Byonic (A2)	A	2	Unambiguous	GFNGHLCQYDVDECASTPCKNGAK	[K].GFnGHLcQYDVDEcAsTPcKNGAK.[C]	N3(Deamidated); C7(Carbamidomethyl); C14(Carbamidomethyl); S16(Hex(1)Pent(1)); C19(Carbamidomethyl)	1	1	Q01705	Q01705	Neurogenic locus notch homolog protein 1 OS=Mus musculus OX=10090 GN=Notch1 PE=1 SV=3	1	4	4	1	0	1	1	1	756.567	3023.25	3023.23	3.66265	0.00276826	0	0	206367	HCD (High Energy Collision Dissociation)	MS2	0	100	10.5332	3411	3411	3409	FP112420_13.raw	0/0		4.97116	477.424	477.424	1.2	1.06865e-05	2.65982e-06	0	0
FALSE	High	PMI-Byonic	PMI-Byonic (A2)	A	2	Unambiguous	GFNGHLCQYDVDECASTPCKNGAK	[K].GFNGHLcqYDVDEcAsTPcKnGAK.[C]	C7(Carbamidomethyl); Q8(Deamidated); C14(Carbamidomethyl); S16(Hex(1)Pent(1)); C19(Carbamidomethyl); N21(Deamidated)	1	1	Q01705	Q01705	Neurogenic locus notch homolog protein 1 OS=Mus musculus OX=10090 GN=Notch1 PE=1 SV=3	1	4	4	1	0	1	1	1	756.811	3024.22	3024.22	1.84268	0.00139317	0	0	340787	HCD (High Energy Collision Dissociation)	MS2	0	100	10.3849	3346	3346	3343	FP112420_13.raw	0/0		5.69796	543.607	543.607	1.2	2.00466e-06	5.40366e-07	0	0
FALSE	High	PMI-Byonic	PMI-Byonic (A2)	A	2	Unambiguous	GFNGHLCQYDVDECASTPCKNGAK	[K].GFNGHLcqYDVDEcAsTPcKnGAK.[C]	C7(Carbamidomethyl); Q8(Deamidated); C14(Carbamidomethyl); S16(Hex(1)Pent(1)); C19(Carbamidomethyl); N21(Deamidated)	1	1	Q01705	Q01705	Neurogenic locus notch homolog protein 1 OS=Mus musculus OX=10090 GN=Notch1 PE=1 SV=3	1	4	4	1	0	1	1	1	756.813	3024.23	3024.22	3.45725	0.00261387	0	0	241812	HCD (High Energy Collision Dissociation)	MS2	0	100	10.2639	3294	3294	3288	FP112420_13.raw	0/0		5.20438	406.673	406.673	1.2	6.24622e-06	1.51511e-06	0	0
FALSE	High	PMI-Byonic	PMI-Byonic (A2)	A	2	Unambiguous	GFNGHLCQYDVDECASTPCKNGAK	[K].GFnGHLcQYDVDEcAsTPcKNGAK.[C]	N3(Deamidated); C7(Carbamidomethyl); C14(Carbamidomethyl); S16(Hex(1)Pent(1)); C19(Carbamidomethyl)	1	1	Q01705	Q01705	Neurogenic locus notch homolog protein 1 OS=Mus musculus OX=10090 GN=Notch1 PE=1 SV=3	1	4	4	1	0	1	1	1	756.565	3023.24	3023.23	0.836234	0.000632033	0	0	322654	HCD (High Energy Collision Dissociation)	MS2	0	100	10.0496	3202	3202	3200	FP112420_13.raw	0/0		6.27656	567.359	567.359	1.2	5.2898e-07	8.59323e-08	0	0
FALSE	High	PMI-Byonic	PMI-Byonic (A2)	A	2	Unambiguous	GFNGHLCQYDVDECASTPCKNGAK	[K].GFNGHLcQYDVDEcAsTPcKnGAK.[C]	C7(Carbamidomethyl); C14(Carbamidomethyl); S16(Hex(1)Pent(1)R0); C19(Carbamidomethyl); N21(Deamidated)	1	1	Q01705	Q01705	Neurogenic locus notch homolog protein 1 OS=Mus musculus OX=10090 GN=Notch1 PE=1 SV=3	1	4	4	1	0	1	1	1	756.565	3023.24	3023.23	1.56293	0.00118127	0	0	612925	HCD (High Energy Collision Dissociation)	MS2	0	100	9.92626	3149	3149	3145	FP112420_13.raw	0/0		10.2766	788.681	788.681	1.2	5.28981e-11	2.71408e-11	0	0
FALSE	High	PMI-Byonic	PMI-Byonic (A2)	A	2	Unambiguous	GFNGHLCQYDVDECASTPCKNGAK	[K].GFNGHLcQYDVDEcAsTPcKnGAK.[C]	C7(Carbamidomethyl); C14(Carbamidomethyl); S16(Hex(1)Pent(2)R0); C19(Carbamidomethyl); N21(Deamidated)	1	1	Q01705	Q01705	Neurogenic locus notch homolog protein 1 OS=Mus musculus OX=10090 GN=Notch1 PE=1 SV=3	1	4	4	1	0	1	1	1	789.577	3155.29	3155.28	2.80578	0.00221325	0	0	122335	HCD (High Energy Collision Dissociation)	MS2	0	100	9.93709	3154	3154	3145	FP112420_13.raw	0/0		5.52194	484.183	484.183	1.2	3.00648e-06	6.85431e-07	0	0
FALSE	Medium	PMI-Byonic	PMI-Byonic (A2)	A	2	Unambiguous	HGGTCQDRDNSYLCLCLK	[R].HGGtcQDRDNSYLcLcLK.[G]	T4(Fuc(1)); C5(Carbamidomethyl); C14(Carbamidomethyl); C16(Carbamidomethyl)	1	1	Q01705	Q01705	Neurogenic locus notch homolog protein 1 OS=Mus musculus OX=10090 GN=Notch1 PE=1 SV=3	1	4	4	1	0	1	1	1	586.511	2343.02	2343.02	1.88826	0.00110605	0	0	571500	HCD (High Energy Collision Dissociation)	MS2	9.58593	100	10.7787	3517	3517	3508	FP112420_13.raw	0/0		0.130581	217.833	217.833	6.8	0.740319	0.047538	0	0
FALSE	High	PMI-Byonic	PMI-Byonic (A2)	A	2	Unambiguous	HGGTCQDRDNSYLCLCLK	[R].HGGTcQDRDNsYLcLcLK.[G]	C5(Carbamidomethyl); S11(Fuc(1)); C14(Carbamidomethyl); C16(Carbamidomethyl)	1	1	Q01705	Q01705	Neurogenic locus notch homolog protein 1 OS=Mus musculus OX=10090 GN=Notch1 PE=1 SV=3	1	3	3	1	0	1	1	1	781.678	2343.02	2343.02	1.4251	0.00111301	0	0	609134	HCD (High Energy Collision Dissociation)	MS2	0	100	10.73	3496	3496	3486	FP112420_13.raw	0/0		4.04423	460.825	460.825	11.4783	9.03171e-05	1.04731e-05	0	0
[truncated: 7 more columns]
