# Supplementary material for: Modulation of the NOTCH1 Pathway by LUNATIC FRINGE Is Dominant over That of MANIC or RADICAL FRINGE
Source: Molecules. 2021 Sep 30;26(19):5942. doi: 10.3390/molecules26195942 (PMC8512825; doi:10.3390/molecules26195942)
Supplement: Supplementary file 1 [file molecules-26-05942-s001.zip › Supplement/Table S29.xlsx]

## Sheet: Table S29
	Table S29: V8 digestion of mN1 EGF1-18 + EV expressed in U2OS analyzed for Figure 3, 7, S1, S3 and S6.
	Tab			Biological replicate number						The peptides used to generate the EICs are highlighted in red and bold
	FP022820_030520_2			1
	FP022820_030520_2-(03)
	FP072120_072820-4-(02)			2
	FP030221_13			3
	FP112420_21			4
	FP030221_11			5

## Sheet: FP022820_030520_2
Checked	Confidence	Identifying Node Type	Identifying Node	Search ID	Identifying Node No	PSM Ambiguity	Sequence	Annotated Sequence	Modifications	# Protein Groups	# Proteins	Master Protein Accessions	Protein Accessions	Protein Descriptions	# Missed Cleavages	Charge	Original Precursor Charge	DeltaScore	DeltaCn	Rank	Search Engine Rank	Concatenated Rank	m/z [Da]	MH+ [Da]	Theo. MH+ [Da]	DeltaM [ppm]	Deltam/z [Da]	Matched Ions	Total Ions	Intensity	Activation Type	MS Order	Isolation Interference [%]	Ion Inject Time [ms]	RT [min]	First Scan	Last Scan	Master Scan(s)	Spectrum File	Ions Matched	Annotation	|Log Prob|	Byonic Score	Delta Byonic Score	Delta Mod Score	PEP 2D	q-Value 2D	FDR 2D	Peptide Group FDR 2D
FALSE	High	PMI-Byonic	PMI-Byonic (A2)	A	2	Unambiguous	YKCRCPPGWSGKSCQQADPCASNPCANGGQCLPFE	[E].YKcRcPPGWSGKscQQADPcASNPcANGGQcLPFE.[S]	C3(Carbamidomethyl); C5(Carbamidomethyl); S13(Hex(1)Pent(2)); C14(Carbamidomethyl); C20(Carbamidomethyl); C25(Carbamidomethyl); C31(Carbamidomethyl)	1	1	Q01705	Q01705	Neurogenic locus notch homolog protein 1 OS=Mus musculus OX=10090 GN=Notch1 PE=1 SV=3	0	4	4	1	0	1	1	1	1118.7	4471.8	4470.81	219.56	0.245403	0	0	581706	HCD (High Energy Collision Dissociation)	MS2	0	100	15.3496	6057	6057	6049	FP022820_030520_2.raw	0/0		6.81559	608.702	608.702	7.35475	1.52901e-07	6.87953e-08	0	0
FALSE	High	PMI-Byonic	PMI-Byonic (A2)	A	2	Unambiguous	YKCRCPPGWSGKSCQQADPCASNPCANGGQCLPFE	[E].YKcRcPPGWSGKscQQADPcASNPcANGGQcLPFE.[S]	C3(Carbamidomethyl); C5(Carbamidomethyl); S13(Hex(1)Pent(1)); C14(Carbamidomethyl); C20(Carbamidomethyl); C25(Carbamidomethyl); C31(Carbamidomethyl)	1	1	Q01705	Q01705	Neurogenic locus notch homolog protein 1 OS=Mus musculus OX=10090 GN=Notch1 PE=1 SV=3	0	4	4	1	0	1	1	1	1085.69	4339.75	4338.77	226.416	0.245592	0	0	796440	HCD (High Energy Collision Dissociation)	MS2	0	100	15.3155	6041	6041	6038	FP022820_030520_2.raw	0/0		5.81559	582.339	582.339	0	1.529e-06	3.53581e-07	0	0
FALSE	High	PMI-Byonic	PMI-Byonic (A2)	A	2	Unambiguous	YKCRCPPGWSGKSCQQADPCASNPCANGGQCLPFE	[E].YKcRcPPGWSGKscQQADPcASNPcANGGQcLPFE.[S]	C3(Carbamidomethyl); C5(Carbamidomethyl); S13(Hex(1)Pent(2)); C14(Carbamidomethyl); C20(Carbamidomethyl); C25(Carbamidomethyl); C31(Carbamidomethyl)	1	1	Q01705	Q01705	Neurogenic locus notch homolog protein 1 OS=Mus musculus OX=10090 GN=Notch1 PE=1 SV=3	0	4	4	1	0	1	1	1	1119.45	4474.79	4470.81	890.142	0.994915	0	0	921670	HCD (High Energy Collision Dissociation)	MS2	0	100	15.2256	6001	6001	5994	FP022820_030520_2.raw	0/0		5.02679	459.702	459.702	7.38495	9.40188e-06	2.8553e-06	0	0
FALSE	High	PMI-Byonic	PMI-Byonic (A2)	A	2	Unambiguous	YKCRCPPGWSGKSCQQADPCASNPCANGGQCLPFE	[E].YKcRcPPGWSGKscQQADPcASNPcANGGQcLPFE.[S]	C3(Carbamidomethyl); C5(Carbamidomethyl); S13(Hex(1)Pent(1)); C14(Carbamidomethyl); C20(Carbamidomethyl); C25(Carbamidomethyl); C31(Carbamidomethyl)	1	1	Q01705	Q01705	Neurogenic locus notch homolog protein 1 OS=Mus musculus OX=10090 GN=Notch1 PE=1 SV=3	0	4	4	1	0	1	1	1	1086.19	4341.75	4338.77	687.376	0.745592	0	0	1.5136e+06	HCD (High Energy Collision Dissociation)	MS2	12.6269	100	15.1795	5981	5981	5972	FP022820_030520_2.raw	0/0		5.02679	440.165	440.165	0	9.40188e-06	2.35172e-06	0	0
FALSE	High	PMI-Byonic	PMI-Byonic (A2)	A	2	Unambiguous	SSYICRCPPGFHGPTCRQDVNE	[E].SSYIcRcPPGFHGPTcRQDVNE.[C]	C5(Carbamidomethyl); C7(Carbamidomethyl); C16(Carbamidomethyl)	1	1	Q01705	Q01705	Neurogenic locus notch homolog protein 1 OS=Mus musculus OX=10090 GN=Notch1 PE=1 SV=3	1	4	4	1	0	1	1	1	660.039	2637.13	2637.14	-2.06569	-0.00136188	0	0	1.102e+06	HCD (High Energy Collision Dissociation)	MS2	0.753822	100	12.6012	4798	4798	4795	FP022820_030520_2.raw	0/0		3.73681	446.743	332.228	332.228	0.000183312	2.45639e-05	0	0
FALSE	High	PMI-Byonic	PMI-Byonic (A2)	A	2	Unambiguous	SSYICRCPPGFHGPTCRQDVNECSQNPGLCRHGGTCHNE	[E].SSYIcRcPPGFHGPTcRQDVNEcsQNPGLcRHGGTcHNE.[I]	C5(Carbamidomethyl); C7(Carbamidomethyl); C16(Carbamidomethyl); C23(Carbamidomethyl); S24(Fuc(1)); C30(Carbamidomethyl); C36(Carbamidomethyl)	1	1	Q01705	Q01705	Neurogenic locus notch homolog protein 1 OS=Mus musculus OX=10090 GN=Notch1 PE=1 SV=3	2	6	6	1	0	1	1	1	792.666	4750.96	4747.98	628.521	0.497367	0	0	592453	HCD (High Energy Collision Dissociation)	MS2	4.17903	100	11.3178	4222	4222	4212	FP022820_030520_2.raw	0/0		2.61724	338.499	338.499	0	0.00241414	0.000278481	0	0
FALSE	High	PMI-Byonic	PMI-Byonic (A2)	A	2	Unambiguous	SSYICRCPPGFHGPTCRQDVNE	[E].SSYIcRcPPGFHGPTcRQDVNE.[C]	C5(Carbamidomethyl); C7(Carbamidomethyl); C16(Carbamidomethyl)	1	1	Q01705	Q01705	Neurogenic locus notch homolog protein 1 OS=Mus musculus OX=10090 GN=Notch1 PE=1 SV=3	1	4	4	1	0	1	1	1	660.038	2637.13	2637.14	-3.73209	-0.00246051	0	0	585090	HCD (High Energy Collision Dissociation)	MS2	3.08781	100	12.7248	4853	4853	4850	FP022820_030520_2.raw	0/0		3.04605	383.97	324.816	324.816	0.000899401	0.00014188	0	0
FALSE	High	PMI-Byonic	PMI-Byonic (A2)	A	2	Unambiguous	SSYICRCPPGFHGPTCRQDVNE	[E].SSYIcRcPPGFHGPTcRQDVNE.[C]	C5(Carbamidomethyl); C7(Carbamidomethyl); C16(Carbamidomethyl)	1	1	Q01705	Q01705	Neurogenic locus notch homolog protein 1 OS=Mus musculus OX=10090 GN=Notch1 PE=1 SV=3	1	4	4	1	0	1	1	1	660.039	2637.13	2637.14	-2.15827	-0.00142292	0	0	6.42769e+06	HCD (High Energy Collision Dissociation)	MS2	0.204581	27.3971	12.4735	4741	4741	4740	FP022820_030520_2.raw	0/0		4.86469	540.282	433.976	433.976	1.36557e-05	4.8345e-06	0	0
FALSE	High	PMI-Byonic	PMI-Byonic (A2)	A	2	Unambiguous	SSYICRCPPGFHGPTCRQDVNE	[E].SSYIcRcPPGFHGPTcRQDVNE.[C]	C5(Carbamidomethyl); C7(Carbamidomethyl); C16(Carbamidomethyl)	1	1	Q01705	Q01705	Neurogenic locus notch homolog protein 1 OS=Mus musculus OX=10090 GN=Notch1 PE=1 SV=3	1	3	3	1	0	1	1	1	879.716	2637.13	2637.14	-2.08374	-0.0018317	0	0	1.14949e+06	HCD (High Energy Collision Dissociation)	MS2	0	100	12.4259	4720	4720	4718	FP022820_030520_2.raw	0/0		11.6237	869.103	715.276	715.276	2.37851e-12	2.37827e-12	0	0
FALSE	High	PMI-Byonic	PMI-Byonic (A2)	A	2	Unambiguous	SSYICRCPPGFHGPTCRQDVNE	[E].SSYIcRcPPGFHGPTcRQDVNE.[C]	C5(Carbamidomethyl); C7(Carbamidomethyl); C16(Carbamidomethyl)	1	1	Q01705	Q01705	Neurogenic locus notch homolog protein 1 OS=Mus musculus OX=10090 GN=Notch1 PE=1 SV=3	1	4	4	1	0	1	1	1	660.039	2637.13	2637.14	-2.06569	-0.00136188	0	0	16458563	HCD (High Energy Collision Dissociation)	MS2	0	13.9081	12.3541	4686	4686	4685	FP022820_030520_2.raw	0/0		4.86469	539.629	395.443	395.443	1.36557e-05	4.31561e-06	0	0
FALSE	High	PMI-Byonic	PMI-Byonic (A2)	A	2	Unambiguous	SSYICRCPPGFHGPTCRQDVNE	[E].SSYIcRcPPGFHGPTcRQDVNE.[C]	C5(Carbamidomethyl); C7(Carbamidomethyl); C16(Carbamidomethyl)	1	1	Q01705	Q01705	Neurogenic locus notch homolog protein 1 OS=Mus musculus OX=10090 GN=Notch1 PE=1 SV=3	1	3	3	1	0	1	1	1	879.716	2637.13	2637.14	-2.08374	-0.0018317	0	0	596634	HCD (High Energy Collision Dissociation)	MS2	0	100	12.3102	4667	4667	4663	FP022820_030520_2.raw	0/0		10.6237	834.256	695.653	695.653	2.37851e-11	1.30812e-11	0	0
FALSE	High	PMI-Byonic	PMI-Byonic (A2)	A	2	Unambiguous	SSYICRCPPGFHGPTCRQDVNE	[E].SSYIcRcPPGFHGPTcRQDVNE.[C]	C5(Carbamidomethyl); C7(Carbamidomethyl); C16(Carbamidomethyl)	1	1	Q01705	Q01705	Neurogenic locus notch homolog protein 1 OS=Mus musculus OX=10090 GN=Notch1 PE=1 SV=3	1	4	4	1	0	1	1	1	660.039	2637.13	2637.14	-2.25085	-0.00148395	0	0	619512	HCD (High Energy Collision Dissociation)	MS2	0	100	12.2413	4635	4635	4630	FP022820_030520_2.raw	0/0		6.11658	576.084	452.202	452.202	7.64579e-07	1.85666e-07	0	0
FALSE	High	PMI-Byonic	PMI-Byonic (A2)	A	2	Unambiguous	CSQNPGLCRHGGTCHNE	[E].cSQNPGLcRHGGtcHNE.[I]	C1(Carbamidomethyl); C8(Carbamidomethyl); T13(Fuc(1)); C14(Carbamidomethyl)	1	1	Q01705	Q01705	Neurogenic locus notch homolog protein 1 OS=Mus musculus OX=10090 GN=Notch1 PE=1 SV=3	0	4	4	1	0	1	1	1	533.217	2129.85	2129.85	-3.98658	-0.00212271	0	0	2400533	HCD (High Energy Collision Dissociation)	MS2	0.105468	45.1642	3.75968	991	991	988	FP022820_030520_2.raw	0/0		6.7187	601.747	535.293	80.5654	1.91116e-07	8.91818e-08	0	0
FALSE	High	PMI-Byonic	PMI-Byonic (A2)	A	2	Unambiguous	CSQNPGLCRHGGTCHNE	[E].cSQNPGLcRHGGtcHNE.[I]	C1(Carbamidomethyl); C8(Carbamidomethyl); T13(Fuc(1)); C14(Carbamidomethyl)	1	1	Q01705	Q01705	Neurogenic locus notch homolog protein 1 OS=Mus musculus OX=10090 GN=Notch1 PE=1 SV=3	0	3	3	1	0	1	1	1	710.62	2129.84	2129.85	-4.72535	-0.00335477	0	0	279290	HCD (High Energy Collision Dissociation)	MS2	0	100	3.76184	992	992	988	FP022820_030520_2.raw	0/0		5.22582	585.42	549.021	53.9784	5.94536e-06	1.76421e-06	0	0
FALSE	High	PMI-Byonic	PMI-Byonic (A2)	A	2	Unambiguous	IGSYRCACRATHTGPHCELPYVPCSPSPCQNGGTCRPTGDTTHE	[E].IGSYRcAcRATHTGPHcELPYVPcsPSPcQNGGTcRPTGDTTHE.[C]	C6(Carbamidomethyl); C8(Carbamidomethyl); C17(Carbamidomethyl); C24(Carbamidomethyl); S25(Fuc(1)); C29(Carbamidomethyl); C35(Carbamidomethyl)	1	1	Q01705	Q01705	Neurogenic locus notch homolog protein 1 OS=Mus musculus OX=10090 GN=Notch1 PE=1 SV=3	2	6	6	1	0	1	1	1	859.036	5149.18	5148.2	191.055	0.163931	0	0	2240560	HCD (High Energy Collision Dissociation)	MS2	0	34.9968	12.8181	4895	4895	4894	FP022820_030520_2.raw	0/0		3.35656	349.697	349.697	0	0.000439984	0.000104375	0	0
FALSE	High	PMI-Byonic	PMI-Byonic (A2)	A	2	Unambiguous	IGSYRCACRATHTGPHCELPYVPCSPSPCQNGGTCRPTGDTTHE	[E].IGSYRcAcRATHTGPHcELPYVPcSPSPcQNGGtcRPTGDTTHE.[C]	C6(Carbamidomethyl); C8(Carbamidomethyl); C17(Carbamidomethyl); C24(Carbamidomethyl); C29(Carbamidomethyl); T34(Fuc(1)); C35(Carbamidomethyl)	1	1	Q01705	Q01705	Neurogenic locus notch homolog protein 1 OS=Mus musculus OX=10090 GN=Notch1 PE=1 SV=3	2	5	5	1	0	1	1	1	1030.64	5149.19	5148.2	192.421	0.198124	0	0	605957	HCD (High Energy Collision Dissociation)	MS2	0	89.6483	12.8485	4908	4908	4905	FP022820_030520_2.raw	0/0		4.42706	444.22	444.22	4.8	3.74057e-05	8.95143e-06	0	0
FALSE	High	PMI-Byonic	PMI-Byonic (A2)	A	2	Unambiguous	IGSYRCACRATHTGPHCELPYVPCSPSPCQNGGTCRPTGDTTHE	[E].IGSYRcAcRATHTGPHcELPYVPcsPSPcQNGGTcRPTGDTTHE.[C]	C6(Carbamidomethyl); C8(Carbamidomethyl); C17(Carbamidomethyl); C24(Carbamidomethyl); S25(HexNAc(1)Hex(1)Fuc(1)); C29(Carbamidomethyl); C35(Carbamidomethyl)	1	1	Q01705	Q01705	Neurogenic locus notch homolog protein 1 OS=Mus musculus OX=10090 GN=Notch1 PE=1 SV=3	2	6	6	1	0	1	1	1	920.224	5516.31	5513.33	540.385	0.496554	0	0	1.39968e+06	HCD (High Energy Collision Dissociation)	MS2	38.2271	100	12.801	4888	4888	4883	FP022820_030520_2.raw	0/0		3.35656	348.155	348.155	0	0.000439984	9.38876e-05	0	0
FALSE	High	PMI-Byonic	PMI-Byonic (A2)	A	2	Unambiguous	IGSYRCACRATHTGPHCELPYVPCSPSPCQNGGTCRPTGDTTHE	[E].IGSYRcAcRATHTGPHcELPYVPcSPSPcQNGGtcRPTGDTTHE.[C]	C6(Carbamidomethyl); C8(Carbamidomethyl); C17(Carbamidomethyl); C24(Carbamidomethyl); C29(Carbamidomethyl); T34(Fuc(1)); C35(Carbamidomethyl)	1	1	Q01705	Q01705	Neurogenic locus notch homolog protein 1 OS=Mus musculus OX=10090 GN=Notch1 PE=1 SV=3	2	5	5	1	0	1	1	1	1031.24	5152.19	5148.2	775.244	0.798222	0	0	1.12003e+06	HCD (High Energy Collision Dissociation)	MS2	12.4778	100	12.7312	4857	4857	4850	FP022820_030520_2.raw	0/0		3.35934	369.824	369.824	4.12033	0.00043718	8.27232e-05	0	0
FALSE	High	PMI-Byonic	PMI-Byonic (A2)	A	2	Unambiguous	IGSYRCACRATHTGPHCELPYVPCSPSPCQNGGTCRPTGDTTHE	[E].IGsYRcAcRATHTGPHcELPYVPcSPSPcQNGGTcRPTGDTTHE.[C]	S3(Fuc(1)); C6(Carbamidomethyl); C8(Carbamidomethyl); C17(Carbamidomethyl); C24(Carbamidomethyl); C29(Carbamidomethyl); C35(Carbamidomethyl)	1	1	Q01705	Q01705	Neurogenic locus notch homolog protein 1 OS=Mus musculus OX=10090 GN=Notch1 PE=1 SV=3	2	6	6	1	0	1	1	1	860.04	5155.2	5148.2	1361.28	1.16802	0	0	914908	HCD (High Energy Collision Dissociation)	MS2	69.4519	100	13.0799	5012	5012	5004	FP022820_030520_2.raw	0/0		0.812969	172.711	172.711	1.6	0.153827	0.00651993	0	0
FALSE	Medium	PMI-Byonic	PMI-Byonic (A2)	A	2	Unambiguous	IGSYRCACRATHTGPHCELPYVPCSPSPCQNGGTCRPTGDTTHE	[E].IGSYRcAcRATHTGPHcELPYVPcsPSPcQNGGTcRPTGDTTHE.[C]	C6(Carbamidomethyl); C8(Carbamidomethyl); C17(Carbamidomethyl); C24(Carbamidomethyl); S25(HexNAc(1)); C29(Carbamidomethyl); C35(Carbamidomethyl)	1	1	Q01705	Q01705	Neurogenic locus notch homolog protein 1 OS=Mus musculus OX=10090 GN=Notch1 PE=1 SV=3	2	6	6	1	0	1	1	1	868.707	5207.21	5205.22	381.902	0.331313	0	0	1.04817e+06	HCD (High Energy Collision Dissociation)	MS2	0	100	12.7142	4849	4849	4839	FP022820_030520_2.raw	0/0		0.392229	104.723	104.723	0	0.405295	0.0213002	0	0
FALSE	High	PMI-Byonic	PMI-Byonic (A2)	A	2	Unambiguous	IGSYRCACRATHTGPHCELPYVPCSPSPCQNGGTCRPTGDTTHE	[E].IGSYRcAcRATHTGPHcELPYVPcSPSPcQNGGtcRPTGDTTHE.[C]	C6(Carbamidomethyl); C8(Carbamidomethyl); C17(Carbamidomethyl); C24(Carbamidomethyl); C29(Carbamidomethyl); T34(Fuc(1)); C35(Carbamidomethyl)	1	1	Q01705	Q01705	Neurogenic locus notch homolog protein 1 OS=Mus musculus OX=10090 GN=Notch1 PE=1 SV=3	2	6	6	1	0	1	1	1	859.034	5149.17	5148.2	188.707	0.161917	0	0	688257	HCD (High Energy Collision Dissociation)	MS2	0.399852	82.7938	12.7005	4842	4842	4839	FP022820_030520_2.raw	0/0		3.71136	366.808	366.808	3.69148	0.000194376	3.10951e-05	0	0
FALSE	High	PMI-Byonic	PMI-Byonic (A2)	A	2	Unambiguous	IGSYRCACRATHTGPHCELPYVPCSPSPCQNGGTCRPTGDTTHE	[E].IGsYRcAcRATHTGPHcELPYVPcSPSPcQNGGTcRPTGDTTHE.[C]	S3(Fuc(1)); C6(Carbamidomethyl); C8(Carbamidomethyl); C17(Carbamidomethyl); C24(Carbamidomethyl); C29(Carbamidomethyl); C35(Carbamidomethyl)	1	1	Q01705	Q01705	Neurogenic locus notch homolog protein 1 OS=Mus musculus OX=10090 GN=Notch1 PE=1 SV=3	2	6	6	1	0	1	1	1	858.872	5148.2	5148.2	0.202756	0.000173972	0	0	167225	HCD (High Energy Collision Dissociation)	MS2	39.2109	100	12.5303	4767	4767	4762	FP022820_030520_2.raw	0/0		5.56798	584.635	584.635	1.6	2.70409e-06	6.14746e-07	0	0
FALSE	High	PMI-Byonic	PMI-Byonic (A2)	A	2	Unambiguous	IGSYRCACRATHTGPHCELPYVPCSPSPCQNGGTCRPTGDTTHE	[E].IGSYRcAcRATHTGPHcELPYVPcSPSPcQNGGtcRPTGDTTHE.[C]	C6(Carbamidomethyl); C8(Carbamidomethyl); C17(Carbamidomethyl); C24(Carbamidomethyl); C29(Carbamidomethyl); T34(Fuc(1)); C35(Carbamidomethyl)	1	1	Q01705	Q01705	Neurogenic locus notch homolog protein 1 OS=Mus musculus OX=10090 GN=Notch1 PE=1 SV=3	2	6	6	1	0	1	1	1	859.036	5149.18	5148.2	190.486	0.163443	0	0	1.0908e+06	HCD (High Energy Collision Dissociation)	MS2	0	52.2508	12.9448	4950	4950	4949	FP022820_030520_2.raw	0/0		2.88015	299.912	299.912	3.87085	0.00131779	0.000222279	0	0
FALSE	High	PMI-Byonic	PMI-Byonic (A2)	A	2	Unambiguous	IGSYRCACRATHTGPHCELPYVPCSPSPCQNGGTCRPTGDTTHE	[E].IGSYRcAcRATHTGPHcELPYVPcSPSPcQNGGtcRPTGDTTHE.[C]	C6(Carbamidomethyl); C8(Carbamidomethyl); C17(Carbamidomethyl); C24(Carbamidomethyl); C29(Carbamidomethyl); T34(Fuc(1)); C35(Carbamidomethyl)	1	1	Q01705	Q01705	Neurogenic locus notch homolog protein 1 OS=Mus musculus OX=10090 GN=Notch1 PE=1 SV=3	2	5	5	1	0	1	1	1	1030.64	5149.17	5148.2	189.338	0.19495	0	0	370203	HCD (High Energy Collision Dissociation)	MS2	46.1426	100	12.9716	4962	4962	4960	FP022820_030520_2.raw	0/0		4.21625	406.84	406.84	4.5842	6.07784e-05	1.12048e-05	0	0
FALSE	High	PMI-Byonic	PMI-Byonic (A2)	A	2	Unambiguous	CALGANPCEHAGKCLNTLGSFE	[E].cALGANPcEHAGKcLNtLGSFE.[C]	C1(Carbamidomethyl); C8(Carbamidomethyl); C14(Carbamidomethyl); T17(Hex(1))	1	1	Q01705	Q01705	Neurogenic locus notch homolog protein 1 OS=Mus musculus OX=10090 GN=Notch1 PE=1 SV=3	1	3	3	1	0	1	1	1	857.376	2570.11	2568.12	777.629	0.665681	0	0	1.21417e+06	HCD (High Energy Collision Dissociation)	MS2	43.5413	100	15.6314	6191	6191	6181	FP022820_030520_2.raw	0/0		1.58213	287.692	287.692	13.013	0.0261741	0.00166247	0	0
FALSE	High	PMI-Byonic	PMI-Byonic (A2)	A	2	Unambiguous	CQCLQGYTGPRCE	[E].cQcLQGYTGPRcE.[I]	C1(Carbamidomethyl); C3(Carbamidomethyl); C12(Carbamidomethyl)	1	1	Q01705	Q01705	Neurogenic locus notch homolog protein 1 OS=Mus musculus OX=10090 GN=Notch1 PE=1 SV=3	0	2	2	1	0	1	1	1	814.832	1628.66	1628.66	-2.53787	-0.00206667	0	0	239841	HCD (High Energy Collision Dissociation)	MS2	7.2827	100	12.2727	4650	4650	4641	FP022820_030520_2.raw	0/0		5.41811	488.583	488.583	488.583	3.81851e-06	9.35119e-07	0	0
FALSE	High	PMI-Byonic	PMI-Byonic (A2)	A	2	Unambiguous	CQCLQGYTGPRCE	[E].cQcLQGYTGPRcE.[I]	C1(Carbamidomethyl); C3(Carbamidomethyl); C12(Carbamidomethyl)	1	1	Q01705	Q01705	Neurogenic locus notch homolog protein 1 OS=Mus musculus OX=10090 GN=Notch1 PE=1 SV=3	0	2	2	1	0	1	1	1	814.834	1628.66	1628.66	-0.139433	-0.000113544	0	0	315853	HCD (High Energy Collision Dissociation)	MS2	0	100	11.863	4462	4462	4454	FP022820_030520_2.raw	0/0		4.56272	540.327	504.348	504.348	2.73705e-05	7.59647e-06	0	0
FALSE	High	PMI-Byonic	PMI-Byonic (A2)	A	2	Unambiguous	CQCLQGYTGPRCE	[E].cQcLQGYTGPRcE.[I]	C1(Carbamidomethyl); C3(Carbamidomethyl); C12(Carbamidomethyl)	1	1	Q01705	Q01705	Neurogenic locus notch homolog protein 1 OS=Mus musculus OX=10090 GN=Notch1 PE=1 SV=3	0	2	2	1	0	1	1	1	814.832	1628.66	1628.66	-2.53787	-0.00206667	0	0	1.71158e+06	HCD (High Energy Collision Dissociation)	MS2	0	84.5334	12.1005	4569	4569	4564	FP022820_030520_2.raw	0/0		7.01987	604.152	539.58	539.58	9.55283e-08	4.77695e-08	0	0
FALSE	High	PMI-Byonic	PMI-Byonic (A2)	A	2	Unambiguous	CQCLQGYTGPRCE	[E].cQcLQGYTGPRcE.[I]	C1(Carbamidomethyl); C3(Carbamidomethyl); C12(Carbamidomethyl)	1	1	Q01705	Q01705	Neurogenic locus notch homolog protein 1 OS=Mus musculus OX=10090 GN=Notch1 PE=1 SV=3	0	3	3	1	0	1	1	1	543.557	1628.66	1628.66	-3.03331	-0.00164675	0	0	3.23217e+06	HCD (High Energy Collision Dissociation)	MS2	4.41879	51.7956	12.0016	4522	4522	4520	FP022820_030520_2.raw	0/0		3.52218	429.071	389.111	389.111	0.000300481	4.97229e-05	0	0
FALSE	High	PMI-Byonic	PMI-Byonic (A2)	A	2	Unambiguous	CQCLQGYTGPRCE	[E].cQcLQGYTGPRcE.[I]	C1(Carbamidomethyl); C3(Carbamidomethyl); C12(Carbamidomethyl)	1	1	Q01705	Q01705	Neurogenic locus notch homolog protein 1 OS=Mus musculus OX=10090 GN=Notch1 PE=1 SV=3	0	3	3	1	0	1	1	1	543.557	1628.66	1628.66	-3.3706	-0.00182985	0	0	412146	HCD (High Energy Collision Dissociation)	MS2	0	100	11.8821	4470	4470	4465	FP022820_030520_2.raw	0/0		3.40056	413.462	377.582	377.582	0.000397593	7.0908e-05	0	0
FALSE	High	PMI-Byonic	PMI-Byonic (A2)	A	2	Unambiguous	CQCLQGYTGPRCE	[E].cQcLQGYTGPRcE.[I]	C1(Carbamidomethyl); C3(Carbamidomethyl); C12(Carbamidomethyl)	1	1	Q01705	Q01705	Neurogenic locus notch homolog protein 1 OS=Mus musculus OX=10090 GN=Notch1 PE=1 SV=3	0	2	2	1	0	1	1	1	814.832	1628.66	1628.66	-2.53787	-0.00206667	0	0	12201412	HCD (High Energy Collision Dissociation)	MS2	0	16.9433	11.9768	4511	4511	4509	FP022820_030520_2.raw	0/0		7.01987	631.855	539.579	539.579	9.55283e-08	3.18504e-08	0	0
FALSE	High	PMI-Byonic	PMI-Byonic (A2)	A	2	Unambiguous	CQCLQGYTGPRCE	[E].cQcLQGYTGPRcE.[I]	C1(Carbamidomethyl); C3(Carbamidomethyl); C12(Carbamidomethyl)	1	1	Q01705	Q01705	Neurogenic locus notch homolog protein 1 OS=Mus musculus OX=10090 GN=Notch1 PE=1 SV=3	0	2	2	1	0	1	1	1	814.832	1628.66	1628.66	-2.76273	-0.00224977	0	0	169615	HCD (High Energy Collision Dissociation)	MS2	0	100	12.4651	4738	4738	4729	FP022820_030520_2.raw	0/0		5.02024	420.34	420.34	420.34	9.54463e-06	3.30125e-06	0	0
FALSE	Medium	PMI-Byonic	PMI-Byonic (A2)	A	2	Unambiguous	IDVNECISNPCQNDATCLDQIGE	[E].IDVNEcISNPcQNDAtcLDQIGE.[F]	C6(Carbamidomethyl); C11(Carbamidomethyl); T16(Hex(1)Pent(2)); C17(Carbamidomethyl)	1	1	Q01705	Q01705	Neurogenic locus notch homolog protein 1 OS=Mus musculus OX=10090 GN=Notch1 PE=1 SV=3	4	3	3	1	0	1	1	1	1031.09	3091.25	3091.25	-0.889227	-0.000916276	0	0	802448	HCD (High Energy Collision Dissociation)	MS2	25.7022	100	19.922	8116	8116	8106	FP022820_030520_2.raw	0/0		0.231404	280.396	280.396	8.78226	0.586943	0.0447078	0	0
FALSE	High	PMI-Byonic	PMI-Byonic (A2)	A	2	Unambiguous	FQCICMPGYE	[E].FQcIcMPGYE.[G]	C3(Carbamidomethyl); C5(Carbamidomethyl)	1	1	Q01705	Q01705	Neurogenic locus notch homolog protein 1 OS=Mus musculus OX=10090 GN=Notch1 PE=1 SV=3	0	2	2	1	0	1	1	1	652.758	1304.51	1304.51	-1.80645	-0.00117827	0	0	2710135	HCD (High Energy Collision Dissociation)	MS2	9.75387	73.4802	19.5	7923	7923	7919	FP022820_030520_2.raw	0/0		1.7649	423.659	213.665	213.665	0.017183	0.00106463	0	0
FALSE	High	PMI-Byonic	PMI-Byonic (A2)	A	2	Unambiguous	FQCICMPGYE	[E].FQcIcMPGYE.[G]	C3(Carbamidomethyl); C5(Carbamidomethyl)	1	1	Q01705	Q01705	Neurogenic locus notch homolog protein 1 OS=Mus musculus OX=10090 GN=Notch1 PE=1 SV=3	0	2	2	1	0	1	1	1	652.757	1304.51	1304.51	-3.11651	-0.00203276	0	0	7.99312e+06	HCD (High Energy Collision Dissociation)	MS2	0	19.0714	19.6169	7977	7977	7974	FP022820_030520_2.raw	0/0		1.8067	380.6	206.26	206.26	0.0156062	0.000661672	0	0
FALSE	Medium	PMI-Byonic	PMI-Byonic (A2)	A	2	Unambiguous	FQCICMPGYEGVYCE	[E].FQcIcMPGYEGVYcE.[I]	C3(Carbamidomethyl); C5(Carbamidomethyl); C14(Carbamidomethyl)	1	1	Q01705	Q01705	Neurogenic locus notch homolog protein 1 OS=Mus musculus OX=10090 GN=Notch1 PE=1 SV=3	1	2	2	1	0	1	1	1	956.868	1912.73	1912.74	-4.1076	-0.00392838	0	0	258564	HCD (High Energy Collision Dissociation)	MS2	30.4271	100	21.6146	8852	8852	8850	FP022820_030520_2.raw	0/0		0.541154	235.564	235.564	235.564	0.287638	0.012767	0	0
FALSE	Low	PMI-Byonic	PMI-Byonic (A2)	A	2	Unambiguous	FQCICMPGYEGVYCE	[E].FQcIcMPGYEGVYcE.[I]	C3(Carbamidomethyl); C5(Carbamidomethyl); C14(Carbamidomethyl)	1	1	Q01705	Q01705	Neurogenic locus notch homolog protein 1 OS=Mus musculus OX=10090 GN=Notch1 PE=1 SV=3	1	2	2	1	0	1	1	1	956.871	1912.73	1912.74	-1.49099	-0.00142594	0	0	379510	HCD (High Energy Collision Dissociation)	MS2	34.6374	100	21.498	8803	8803	8797	FP022820_030520_2.raw	0/0		0.109121	222.376	178.789	178.789	0.777819	0.071112	0	0
FALSE	High	PMI-Byonic	PMI-Byonic (A2)	A	2	Unambiguous	GVYCEINTDECASSPCLHNGHCMDKINE	[E].GVYcEINTDEcAsSPcLHNGHcMDKINE.[F]	C4(Carbamidomethyl); C11(Carbamidomethyl); S13(Hex(1)Pent(2)); C16(Carbamidomethyl); C22(Carbamidomethyl)	1	1	Q01705	Q01705	Neurogenic locus notch homolog protein 1 OS=Mus musculus OX=10090 GN=Notch1 PE=1 SV=3	4	4	4	1	0	1	1	1	934.874	3736.47	3736.47	1.21492	0.00113488	0	0	344075	HCD (High Energy Collision Dissociation)	MS2	2.03775	100	14.128	5493	5493	5488	FP022820_030520_2.raw	0/0		2.91	416.065	416.065	0	0.00123027	0.000192671	0	0
FALSE	Low	PMI-Byonic	PMI-Byonic (A2)	A	2	Unambiguous	GVYCEINTDE	[E].GVYcEINTDE.[C]	C4(Carbamidomethyl)	1	1	Q01705	Q01705	Neurogenic locus notch homolog protein 1 OS=Mus musculus OX=10090 GN=Notch1 PE=1 SV=3	2	2	2	1	0	1	1	1	600.246	1199.49	1199.49	-2.37699	-0.00142558	0	0	2.92124e+06	HCD (High Energy Collision Dissociation)	MS2	17.2311	41.1648	14.6269	5722	5722	5719	FP022820_030520_2.raw	0/0		0.199416	275.746	149.976	149.976	0.631807	0.0566894	0	0
FALSE	Medium	PMI-Byonic	PMI-Byonic (A2)	A	2	Unambiguous	INTDECASSPCLHNGHCMDKINE	[E].INTDEcASsPcLHNGHcMDKINE.[F]	C6(Carbamidomethyl); S9(Hex(1)Pent(1)R0); C11(Carbamidomethyl); C17(Carbamidomethyl)	1	1	Q01705	Q01705	Neurogenic locus notch homolog protein 1 OS=Mus musculus OX=10090 GN=Notch1 PE=1 SV=3	3	4	4	1	0	1	1	1	749.803	2996.19	2996.2	-3.5678	-0.00267246	0	0	211604	HCD (High Energy Collision Dissociation)	MS2	0	100	11.4134	4264	4264	4256	FP022820_030520_2.raw	0/0		0.237152	12.7611	12.7611	1.2	0.579226	0.0331709	0	0
FALSE	High	PMI-Byonic	PMI-Byonic (A2)	A	2	Unambiguous	INTDECASSPCLHNGHCMDKINE	[E].INTDEcASsPcLHNGHcMDKINE.[F]	C6(Carbamidomethyl); S9(Hex(1)Pent(2)); C11(Carbamidomethyl); C17(Carbamidomethyl)	1	1	Q01705	Q01705	Neurogenic locus notch homolog protein 1 OS=Mus musculus OX=10090 GN=Notch1 PE=1 SV=3	3	4	4	1	0	1	1	1	782.814	3128.23	3128.24	-2.87805	-0.00225081	0	0	352546	HCD (High Energy Collision Dissociation)	MS2	0	100	11.3619	4241	4241	4234	FP022820_030520_2.raw	0/0		4.99178	540.103	540.103	1.2	1.01911e-05	3.73186e-06	0	0
FALSE	High	PMI-Byonic	PMI-Byonic (A2)	A	2	Unambiguous	INTDECASSPCLHNGHCMDKINE	[E].INTDEcASsPcLHNGHcMDKINE.[F]	C6(Carbamidomethyl); S9(Hex(1)Pent(2)); C11(Carbamidomethyl); C17(Carbamidomethyl)	1	1	Q01705	Q01705	Neurogenic locus notch homolog protein 1 OS=Mus musculus OX=10090 GN=Notch1 PE=1 SV=3	3	4	4	1	0	1	1	1	782.814	3128.23	3128.24	-3.34631	-0.00261702	0	0	472405	HCD (High Energy Collision Dissociation)	MS2	4.57842	100	11.4806	4293	4293	4289	FP022820_030520_2.raw	0/0		3.20619	335.132	335.132	1.2	0.000622035	0.000119601	0	0
FALSE	High	PMI-Byonic	PMI-Byonic (A2)	A	2	Unambiguous	CASSPCLHNGHCMDKINE	[E].cASsPcLHNGHcMDKINE.[F]	C1(Carbamidomethyl); S4(Hex(1)Pent(2)R0); C6(Carbamidomethyl); C12(Carbamidomethyl)	1	1	Q01705	Q01705	Neurogenic locus notch homolog protein 1 OS=Mus musculus OX=10090 GN=Notch1 PE=1 SV=3	1	4	4	1	0	1	1	1	639.753	2555.99	2556	-3.97456	-0.00253975	0	0	475536	HCD (High Energy Collision Dissociation)	MS2	0	100	9.59849	3441	3441	3431	FP022820_030520_2.raw	0/0		4.63991	395.524	395.524	17.2615	2.29132e-05	6.60777e-06	0	0
FALSE	High	PMI-Byonic	PMI-Byonic (A2)	A	2	Unambiguous	FQCQCPKGFNGHLCQYDVDECASTPCKNGAKCLDGPNTYTCVCTE	[E].FQcQcPKGFNGHLcQYDVDEcAsTPcKNGAKcLDGPNTYTcVcTE.[G]	C3(Carbamidomethyl); C5(Carbamidomethyl); C14(Carbamidomethyl); C21(Carbamidomethyl); S23(Hex(1)Pent(1)); C26(Carbamidomethyl); C32(Carbamidomethyl); C41(Carbamidomethyl); C43(Carbamidomethyl)	1	1	Q01705	Q01705	Neurogenic locus notch homolog protein 1 OS=Mus musculus OX=10090 GN=Notch1 PE=1 SV=3	4	5	5	1	0	1	1	1	1129.86	5645.25	5641.28	703.399	0.793614	0	0	1.90446e+06	HCD (High Energy Collision Dissociation)	MS2	31.0526	100	16.9548	6792	6792	6786	FP022820_030520_2.raw	0/0		1.1991	224.105	224.105	0	0.0632271	0.00309421	0	0
FALSE	Low	PMI-Byonic	PMI-Byonic (A2)	A	2	Unambiguous	GPNTYTCVCTE	[D].GPNtYTcVcTE.[G]	T4(HexNAc(1)Fuc(1)); C7(Carbamidomethyl); C9(Carbamidomethyl)	1	1	Q01705	Q01705	Neurogenic locus notch homolog protein 1 OS=Mus musculus OX=10090 GN=Notch1 PE=1 SV=3	0	2	2	1	0	1	1	1	825.824	1650.64	1650.65	-6.22332	-0.00513627	0	0	431591	HCD (High Energy Collision Dissociation)	MS2	32.5755	100	11.9078	4481	4481	4476	FP022820_030520_2.raw	0/0		0.0929264	93.3127	93.3127	4	0.807372	0.0855484	0	0
FALSE	High	PMI-Byonic	PMI-Byonic (A2)	A	2	Unambiguous	GYTGTHCEVDIDECD	[E].GYtGTHcEVDIDEcD.[P]	T3(HexNAc(1)); C7(Carbamidomethyl); C14(Carbamidomethyl)	1	1	Q01705	Q01705	Neurogenic locus notch homolog protein 1 OS=Mus musculus OX=10090 GN=Notch1 PE=1 SV=3	4	2	2	1	0	1	1	1	987.371	1973.73	1973.74	-1.88257	-0.00185785	0	0	250545	HCD (High Energy Collision Dissociation)	MS2	0	100	13.3106	5116	5116	5114	FP022820_030520_2.raw	0/0		3.03024	338.98	338.98	4	0.000932747	0.000163849	0	0
FALSE	High	PMI-Byonic	PMI-Byonic (A2)	A	2	Unambiguous	DGIAGFTCRCPE	[E].DGIAGFTcRcPE.[G]	C8(Carbamidomethyl); C10(Carbamidomethyl)	1	1	Q01705	Q01705	Neurogenic locus notch homolog protein 1 OS=Mus musculus OX=10090 GN=Notch1 PE=1 SV=3	1	2	2	1	0	1	1	1	691.794	1382.58	1382.58	-2.07198	-0.00143234	0	0	513139	HCD (High Energy Collision Dissociation)	MS2	49.3463	100	15.4469	6102	6102	6093	FP022820_030520_2.raw	0/0		5.23106	471.879	431.211	431.211	5.87407e-06	1.38411e-06	0	0
FALSE	High	PMI-Byonic	PMI-Byonic (A2)	A	2	Unambiguous	GYHDPTCLSE	[E].GYHDPTcLSE.[V]	C7(Carbamidomethyl)	1	1	Q01705	Q01705	Neurogenic locus notch homolog protein 1 OS=Mus musculus OX=10090 GN=Notch1 PE=1 SV=3	0	2	2	1	0	1	1	1	589.741	1178.48	1178.48	-2.75015	-0.0016205	0	0	24340804	HCD (High Energy Collision Dissociation)	MS2	0.369783	7.50328	11.5729	4334	4334	4333	FP022820_030520_2.raw	0/0		4.65323	481.136	342.585	342.585	2.22214e-05	5.7496e-06	0	0
FALSE	High	PMI-Byonic	PMI-Byonic (A2)	A	2	Unambiguous	GYHDPTCLSE	[E].GYHDPTcLSE.[V]	C7(Carbamidomethyl)	1	1	Q01705	Q01705	Neurogenic locus notch homolog protein 1 OS=Mus musculus OX=10090 GN=Notch1 PE=1 SV=3	0	2	2	1	0	1	1	1	589.741	1178.48	1178.48	-2.75015	-0.0016205	0	0	24583804	HCD (High Energy Collision Dissociation)	MS2	0.269314	5.39043	11.6962	4389	4389	4388	FP022820_030520_2.raw	0/0		3.54777	488.17	320.605	320.605	0.00028329	4.04356e-05	0	0
FALSE	High	PMI-Byonic	PMI-Byonic (A2)	A	2	Unambiguous	GYHDPTCLSE	[E].GYHDPTcLSE.[V]	C7(Carbamidomethyl)	1	1	Q01705	Q01705	Neurogenic locus notch homolog protein 1 OS=Mus musculus OX=10090 GN=Notch1 PE=1 SV=3	0	2	2	1	0	1	1	1	589.742	1178.48	1178.48	-2.12865	-0.00125429	0	0	2.21977e+06	HCD (High Energy Collision Dissociation)	MS2	2.50228	63.2861	11.8217	4444	4444	4443	FP022820_030520_2.raw	0/0		3.76176	462.385	334.353	334.353	0.000173077	1.79494e-05	0	0
FALSE	High	PMI-Byonic	PMI-Byonic (A2)	A	2	Unambiguous	GYHDPTCLSE	[E].GYHDPTcLSE.[V]	C7(Carbamidomethyl)	1	1	Q01705	Q01705	Neurogenic locus notch homolog protein 1 OS=Mus musculus OX=10090 GN=Notch1 PE=1 SV=3	0	2	2	1	0	1	1	1	589.741	1178.48	1178.48	-2.64657	-0.00155946	0	0	438620	HCD (High Energy Collision Dissociation)	MS2	16.4094	100	11.4549	4282	4282	4278	FP022820_030520_2.raw	0/0		3.47184	378.859	328.384	328.384	0.000337408	5.9643e-05	0	0
[truncated: 7 more columns]

## Sheet: FP022820_030520_2-(03)
Checked	Confidence	Identifying Node Type	Identifying Node	Search ID	Identifying Node No	PSM Ambiguity	Sequence	Annotated Sequence	Modifications	# Protein Groups	# Proteins	Master Protein Accessions	Protein Accessions	Protein Descriptions	# Missed Cleavages	Charge	Original Precursor Charge	DeltaScore	DeltaCn	Rank	Search Engine Rank	Concatenated Rank	m/z [Da]	MH+ [Da]	Theo. MH+ [Da]	DeltaM [ppm]	Deltam/z [Da]	Matched Ions	Total Ions	Intensity	Activation Type	MS Order	Isolation Interference [%]	Ion Inject Time [ms]	RT [min]	First Scan	Last Scan	Master Scan(s)	Spectrum File	Ions Matched	Annotation	|Log Prob|	Byonic Score	Delta Byonic Score	Delta Mod Score	PEP 2D	q-Value 2D	FDR 2D	Peptide Group FDR 2D
FALSE	Low	PMI-Byonic	PMI-Byonic (A2)	A	2	Unambiguous	IDVNECISNPCQNDATCLDQIGE	[E].IDVNEcIsNPcQNDAtcLDQIGE.[F]	C6(Carbamidomethyl); S8(Fuc(1)); C11(Carbamidomethyl); T16(Hex(1)Pent(2)R0); C17(Carbamidomethyl)	1	1	Q01705	Q01705	Neurogenic locus notch homolog protein 1 OS=Mus musculus OX=10090 GN=Notch1 PE=1 SV=3	4	3	3	1	0	1	1	1	1079.78	3237.32	3237.31	1.92652	0.00207891	0	0	958336	HCD (High Energy Collision Dissociation)	MS2	13.4235	100	19.9132	8112	8112	8106	FP022820_030520_2.raw	0/0		0.123338	192.875	192.875	0	0.752769	0.206307	0	0
FALSE	Medium	PMI-Byonic	PMI-Byonic (A2)	A	2	Unambiguous	IDVNECISNPCQNDATCLDQIGE	[E].IDVNEcISNPcQNDAtcLDQIGE.[F]	C6(Carbamidomethyl); C11(Carbamidomethyl); T16(Hex(1)Pent(2)); C17(Carbamidomethyl)	1	1	Q01705	Q01705	Neurogenic locus notch homolog protein 1 OS=Mus musculus OX=10090 GN=Notch1 PE=1 SV=3	4	3	3	1	0	1	1	1	1031.09	3091.25	3091.25	-0.889227	-0.000916276	0	0	802448	HCD (High Energy Collision Dissociation)	MS2	25.7022	100	19.922	8116	8116	8106	FP022820_030520_2.raw	0/0		1.12387	280.396	280.396	8.78226	0.0751854	0.0334371	0	0
FALSE	Low	PMI-Byonic	PMI-Byonic (A2)	A	2	Unambiguous	IDVNECISNPCQNDATCLDQIGE	[E].IDVNEcISNPcQNDAtcLDQIGE.[F]	C6(Carbamidomethyl); C11(Carbamidomethyl); T16(Hex(1)Pent(1)R0); C17(Carbamidomethyl)	1	1	Q01705	Q01705	Neurogenic locus notch homolog protein 1 OS=Mus musculus OX=10090 GN=Notch1 PE=1 SV=3	4	3	3	1	0	1	1	1	987.411	2960.22	2959.21	340.121	0.335497	0	0	1.38783e+06	HCD (High Energy Collision Dissociation)	MS2	38.1744	100	19.9691	8137	8137	8128	FP022820_030520_2.raw	0/0		0.0557097	170.111	170.111	5.06259	0.87961	0.302492	0	0
FALSE	Low	PMI-Byonic	PMI-Byonic (A2)	A	2	Unambiguous	IDVNECISNPCQNDATCLDQIGE	[E].IDVNEcISNPcQNDATcLDQIGE.[F]	C6(Carbamidomethyl); C11(Carbamidomethyl); C17(Carbamidomethyl)	1	1	Q01705	Q01705	Neurogenic locus notch homolog protein 1 OS=Mus musculus OX=10090 GN=Notch1 PE=1 SV=3	4	3	3	1	0	1	1	1	889.043	2665.11	2665.12	-1.30176	-0.00115645	0	0	1074884	HCD (High Energy Collision Dissociation)	MS2	64.445	100	20.0191	8159	8159	8150	FP022820_030520_2.raw	0/0		0.0383762	123.857	123.857	123.857	0.915427	0.379108	0	0
FALSE	High	PMI-Byonic	PMI-Byonic (A2)	A	2	Unambiguous	FQCICMPGYE	[E].FQcIcMPGYE.[G]	C3(Carbamidomethyl); C5(Carbamidomethyl)	1	1	Q01705	Q01705	Neurogenic locus notch homolog protein 1 OS=Mus musculus OX=10090 GN=Notch1 PE=1 SV=3	0	2	2	1	0	1	1	1	652.758	1304.51	1304.51	-1.80645	-0.00117827	0	0	2710135	HCD (High Energy Collision Dissociation)	MS2	9.75387	73.4802	19.5	7923	7923	7919	FP022820_030520_2.raw	0/0		2.37574	423.659	213.665	213.665	0.00420982	0.0042094	0	0
FALSE	High	PMI-Byonic	PMI-Byonic (A2)	A	2	Unambiguous	FQCICMPGYE	[E].FQcIcMPGYE.[G]	C3(Carbamidomethyl); C5(Carbamidomethyl)	1	1	Q01705	Q01705	Neurogenic locus notch homolog protein 1 OS=Mus musculus OX=10090 GN=Notch1 PE=1 SV=3	0	2	2	1	0	1	1	1	652.757	1304.51	1304.51	-3.11651	-0.00203276	0	0	7.99312e+06	HCD (High Energy Collision Dissociation)	MS2	0	19.0714	19.6169	7977	7977	7974	FP022820_030520_2.raw	0/0		2.35452	380.6	206.26	206.26	0.00442059	0.00431499	0	0
FALSE	Low	PMI-Byonic	PMI-Byonic (A2)	A	2	Unambiguous	FQCICMPGYEGVYCE	[E].FQcIcMPGYEGVYcE.[I]	C3(Carbamidomethyl); C5(Carbamidomethyl); C14(Carbamidomethyl)	1	1	Q01705	Q01705	Neurogenic locus notch homolog protein 1 OS=Mus musculus OX=10090 GN=Notch1 PE=1 SV=3	1	2	2	1	0	1	1	1	956.871	1912.73	1912.74	-1.49099	-0.00142594	0	0	379510	HCD (High Energy Collision Dissociation)	MS2	34.6374	100	21.498	8803	8803	8797	FP022820_030520_2.raw	0/0		0.454272	222.376	178.789	178.789	0.35134	0.0970164	0	0
FALSE	Medium	PMI-Byonic	PMI-Byonic (A2)	A	2	Unambiguous	FQCICMPGYEGVYCE	[E].FQcIcMPGYEGVYcE.[I]	C3(Carbamidomethyl); C5(Carbamidomethyl); C14(Carbamidomethyl)	1	1	Q01705	Q01705	Neurogenic locus notch homolog protein 1 OS=Mus musculus OX=10090 GN=Notch1 PE=1 SV=3	1	2	2	1	0	1	1	1	956.868	1912.73	1912.74	-4.1076	-0.00392838	0	0	258564	HCD (High Energy Collision Dissociation)	MS2	30.4271	100	21.6146	8852	8852	8850	FP022820_030520_2.raw	0/0		1.30159	235.564	235.564	235.564	0.0499361	0.0195215	0	0
[truncated: 7 more columns]

## Sheet: FP072120_072820-4-(02)
Checked	Confidence	Identifying Node Type	Identifying Node	Search ID	Identifying Node No	PSM Ambiguity	Sequence	Annotated Sequence	Modifications	# Protein Groups	# Proteins	Master Protein Accessions	Protein Accessions	Protein Descriptions	# Missed Cleavages	Charge	Original Precursor Charge	DeltaScore	DeltaCn	Rank	Search Engine Rank	Concatenated Rank	m/z [Da]	MH+ [Da]	Theo. MH+ [Da]	DeltaM [ppm]	Deltam/z [Da]	Matched Ions	Total Ions	Intensity	Activation Type	MS Order	Isolation Interference [%]	Ion Inject Time [ms]	RT [min]	First Scan	Last Scan	Master Scan(s)	Spectrum File	Ions Matched	Annotation	|Log Prob|	Byonic Score	Delta Byonic Score	Delta Mod Score	PEP 2D	q-Value 2D	FDR 2D	Peptide Group FDR 2D
FALSE	High	PMI-Byonic	PMI-Byonic (A2)	A	2	Unambiguous	CQCLQGYTGPRCE	[E].cQcLQGYTGPRcE.[I]	C1(Carbamidomethyl); C3(Carbamidomethyl); C12(Carbamidomethyl)	1	1	mN1_11_13	mN1_11_13	mN1_11_13	0	2	2	1	0	1	1	1	814.832	1628.66	1628.66	-2.68778	-0.00218874	0	0	677516	HCD (High Energy Collision Dissociation)	MS2	0	100	9.47422	3257	3257	3254	FP072120_072820_4.raw	0/0		5.00012	546.939	546.939	546.939	9.9973e-06	5.0234e-06	0	0
FALSE	High	PMI-Byonic	PMI-Byonic (A2)	A	2	Unambiguous	CQCLQGYTGPRCE	[E].cQcLQGYTGPRcE.[I]	C1(Carbamidomethyl); C3(Carbamidomethyl); C12(Carbamidomethyl)	1	1	mN1_11_13	mN1_11_13	mN1_11_13	0	3	3	1	0	1	1	1	543.558	1628.66	1628.66	-0.672348	-0.000365009	0	0	282828	HCD (High Energy Collision Dissociation)	MS2	53.1035	100	9.51404	3275	3275	3265	FP072120_072820_4.raw	0/0		4.0629	387.189	387.189	387.189	8.6516e-05	2.66395e-05	0	0
FALSE	High	PMI-Byonic	PMI-Byonic (A2)	A	2	Unambiguous	CQCLQGYTGPRCE	[E].cQcLQGYTGPRcE.[I]	C1(Carbamidomethyl); C3(Carbamidomethyl); C12(Carbamidomethyl)	1	1	mN1_11_13	mN1_11_13	mN1_11_13	0	2	2	1	0	1	1	1	814.833	1628.66	1628.66	-1.48856	-0.00121218	0	0	2.98913e+06	HCD (High Energy Collision Dissociation)	MS2	0	77.4745	9.59664	3310	3310	3309	FP072120_072820_4.raw	0/0		7.30093	696.316	602.432	602.432	5.0012e-08	5.0007e-08	0	0
FALSE	High	PMI-Byonic	PMI-Byonic (A2)	A	2	Unambiguous	CQCLQGYTGPRCE	[E].cQcLQGYTGPRcE.[I]	C1(Carbamidomethyl); C3(Carbamidomethyl); C12(Carbamidomethyl)	1	1	mN1_11_13	mN1_11_13	mN1_11_13	0	3	3	1	0	1	1	1	543.558	1628.66	1628.66	-1.68419	-0.000914326	0	0	584915	HCD (High Energy Collision Dissociation)	MS2	3.18068	100	9.6288	3324	3324	3320	FP072120_072820_4.raw	0/0		3.49117	370.092	370.092	370.092	0.000322719	8.58543e-05	0	0
FALSE	High	PMI-Byonic	PMI-Byonic (A2)	A	2	Unambiguous	CQCLQGYTGPRCE	[E].cQcLQGYTGPRcE.[I]	C1(Carbamidomethyl); C3(Carbamidomethyl); C12(Carbamidomethyl)	1	1	mN1_11_13	mN1_11_13	mN1_11_13	0	2	2	1	0	1	1	1	814.832	1628.66	1628.66	-2.61283	-0.0021277	0	0	451583	HCD (High Energy Collision Dissociation)	MS2	0	100	9.73043	3368	3368	3364	FP072120_072820_4.raw	0/0		5.00012	549.373	549.373	549.373	9.9973e-06	6.68131e-06	0	0
FALSE	High	PMI-Byonic	PMI-Byonic (A2)	A	2	Unambiguous	IDVNECISNPCQNDATCLDQIGE	[E].IDVNEcIsNPcQNDAtcLDQIGE.[F]	C6(Carbamidomethyl); S8(Fuc(1)); C11(Carbamidomethyl); T16(Hex(1)Pent(2)R0); C17(Carbamidomethyl)	1	1	mN1_11_13	mN1_11_13	mN1_11_13	4	3	3	1	0	1	1	1	1079.77	3237.3	3237.31	-2.71148	-0.00292597	0	0	410012	HCD (High Energy Collision Dissociation)	MS2	0	100	14.4267	5427	5427	5417	FP072120_072820_4.raw	0/0		1.54771	260.269	260.269	0	0.0283329	0.00378885	0	0
FALSE	High	PMI-Byonic	PMI-Byonic (A2)	A	2	Unambiguous	FQCICMPGYE	[E].FQcIcmPGYE.[G]	C3(Carbamidomethyl); C5(Carbamidomethyl); M6(Oxidation)	1	1	mN1_11_13	mN1_11_13	mN1_11_13	0	2	2	1	0	1	1	1	660.756	1320.5	1320.51	-1.26169	-0.000833035	0	0	292201	HCD (High Energy Collision Dissociation)	MS2	27.8534	100	12.0719	4396	4396	4387	FP072120_072820_4.raw	0/0		2.48374	327.894	226.695	226.695	0.00328293	0.000720879	0	0
FALSE	High	PMI-Byonic	PMI-Byonic (A2)	A	2	Unambiguous	FQCICMPGYE	[E].FQcIcMPGYE.[G]	C3(Carbamidomethyl); C5(Carbamidomethyl)	1	1	mN1_11_13	mN1_11_13	mN1_11_13	0	2	2	1	0	1	1	1	652.759	1304.51	1304.51	-0.683548	-0.000445848	0	0	696821	HCD (High Energy Collision Dissociation)	MS2	33.7287	100	14.3229	5381	5381	5373	FP072120_072820_4.raw	0/0		3.31082	410.811	232.677	232.677	0.000488854	0.00015302	0	0
FALSE	High	PMI-Byonic	PMI-Byonic (A2)	A	2	Unambiguous	FQCICMPGYE	[E].FQcIcMPGYE.[G]	C3(Carbamidomethyl); C5(Carbamidomethyl)	1	1	mN1_11_13	mN1_11_13	mN1_11_13	0	2	2	1	0	1	1	1	652.758	1304.51	1304.51	-0.964275	-0.000628953	0	0	2523242	HCD (High Energy Collision Dissociation)	MS2	20.1665	66.3517	14.4403	5434	5434	5428	FP072120_072820_4.raw	0/0		2.8052	412.985	215.658	215.658	0.00156604	0.000354877	0	0
FALSE	High	PMI-Byonic	PMI-Byonic (A2)	A	2	Unambiguous	FQCICMPGYEGVYCE	[E].FQcIcMPGYEGVYcE.[I]	C3(Carbamidomethyl); C5(Carbamidomethyl); C14(Carbamidomethyl)	1	1	mN1_11_13	mN1_11_13	mN1_11_13	1	2	2	1	0	1	1	1	956.874	1912.74	1912.74	1.50853	0.00144271	0	0	238212	HCD (High Energy Collision Dissociation)	MS2	12.8551	100	15.7731	6015	6015	6011	FP072120_072820_4.raw	0/0		1.44648	261.958	261.958	261.958	0.0357699	0.00698692	0	0
FALSE	Medium	PMI-Byonic	PMI-Byonic (A2)	A	2	Unambiguous	GVYCEINTDE	[E].GVYcEINTDE.[C]	C4(Carbamidomethyl)	1	1	mN1_11_13	mN1_11_13	mN1_11_13	2	2	2	1	0	1	1	1	600.247	1199.49	1199.49	-1.05399	-0.000632127	0	0	999025	HCD (High Energy Collision Dissociation)	MS2	0	100	11.1206	3973	3973	3969	FP072120_072820_4.raw	0/0		0.724999	295.121	117.825	117.825	0.188365	0.0234757	0	0
[truncated: 7 more columns]

## Sheet: FP030221_13
Checked	Confidence	Identifying Node Type	Identifying Node	Search ID	Identifying Node No	PSM Ambiguity	Sequence	Annotated Sequence	Modifications	# Protein Groups	# Proteins	Master Protein Accessions	Protein Accessions	Protein Descriptions	# Missed Cleavages	Charge	Original Precursor Charge	DeltaScore	DeltaCn	Rank	Search Engine Rank	Concatenated Rank	m/z [Da]	MH+ [Da]	Theo. MH+ [Da]	DeltaM [ppm]	Deltam/z [Da]	Matched Ions	Total Ions	Intensity	Activation Type	MS Order	Isolation Interference [%]	Ion Inject Time [ms]	RT [min]	First Scan	Last Scan	Master Scan(s)	Spectrum File	Ions Matched	Annotation	|Log Prob|	Byonic Score	Delta Byonic Score	Delta Mod Score	PEP 2D	q-Value 2D	FDR 2D	Peptide Group FDR 2D
FALSE	High	PMI-Byonic	PMI-Byonic (A2)	A	2	Unambiguous	YKCRCPPGWSGKSCQQADPCASNPCANGGQCLPFE	[E].YKcRcPPGWsGKScQQADPcASNPcANGGQcLPFE.[S]	C3(Carbamidomethyl); C5(Carbamidomethyl); S10(Hex(1)Pent(1)); C14(Carbamidomethyl); C20(Carbamidomethyl); C25(Carbamidomethyl); C31(Carbamidomethyl)	1	1	Q01705	Q01705	Neurogenic locus notch homolog protein 1 OS=Mus musculus OX=10090 GN=Notch1 PE=1 SV=3	0	4	4	1	0	1	1	1	1085.7	4339.78	4338.77	232.493	0.252184	0	0	1.02588e+06	HCD (High Energy Collision Dissociation)	MS2	0	100	10.8702	4237	4237	4234	FP030221_13.raw	0/0		7.04925	563.528	563.528	2.4	8.92792e-08	9.33974e-09	0	0
FALSE	High	PMI-Byonic	PMI-Byonic (A2)	A	2	Unambiguous	YKCRCPPGWSGKSCQQADPCASNPCANGGQCLPFE	[E].YKcRcPPGWsGKScQQADPcASNPcANGGQcLPFE.[S]	C3(Carbamidomethyl); C5(Carbamidomethyl); S10(Hex(1)Pent(2)); C14(Carbamidomethyl); C20(Carbamidomethyl); C25(Carbamidomethyl); C31(Carbamidomethyl)	1	1	Q01705	Q01705	Neurogenic locus notch homolog protein 1 OS=Mus musculus OX=10090 GN=Notch1 PE=1 SV=3	0	4	4	1	0	1	1	1	1118.71	4471.81	4470.81	223.929	0.250286	0	0	2.39846e+06	HCD (High Energy Collision Dissociation)	MS2	0	75.2358	10.512	4081	4081	4080	FP030221_13.raw	0/0		8.04925	629.665	629.665	3.6	8.92793e-09	1.43241e-09	0	0
FALSE	High	PMI-Byonic	PMI-Byonic (A2)	A	2	Unambiguous	YKCRCPPGWSGKSCQQADPCASNPCANGGQCLPFE	[E].YKcRcPPGWsGKScQQADPcASNPcANGGQcLPFE.[S]	C3(Carbamidomethyl); C5(Carbamidomethyl); S10(Hex(1)Pent(1)); C14(Carbamidomethyl); C20(Carbamidomethyl); C25(Carbamidomethyl); C31(Carbamidomethyl)	1	1	Q01705	Q01705	Neurogenic locus notch homolog protein 1 OS=Mus musculus OX=10090 GN=Notch1 PE=1 SV=3	0	4	4	1	0	1	1	1	1085.7	4339.77	4338.77	230.355	0.249864	0	0	283006	HCD (High Energy Collision Dissociation)	MS2	0	100	11.0017	4294	4294	4289	FP030221_13.raw	0/0		7.04925	591.986	591.986	2.4	8.92792e-08	1.01158e-08	0	0
FALSE	High	PMI-Byonic	PMI-Byonic (A2)	A	2	Unambiguous	YKCRCPPGWSGKSCQQADPCASNPCANGGQCLPFE	[E].YKcRcPPGWSGKscQQADPcASNPcANGGqcLPFE.[S]	C3(Carbamidomethyl); C5(Carbamidomethyl); S13(HexNAc(1)Fuc(1)); C14(Carbamidomethyl); C20(Carbamidomethyl); C25(Carbamidomethyl); Q30(Deamidated); C31(Carbamidomethyl)	1	1	Q01705	Q01705	Neurogenic locus notch homolog protein 1 OS=Mus musculus OX=10090 GN=Notch1 PE=1 SV=3	0	4	4	1	0	1	1	1	1100.21	4397.81	4394.8	685.092	0.75271	0	0	2.1885e+06	HCD (High Energy Collision Dissociation)	MS2	5.66524	100	10.497	4075	4075	4069	FP030221_13.raw	0/0		2.02509	220.087	220.087	0	0.00943867	0.000616453	0	0
FALSE	High	PMI-Byonic	PMI-Byonic (A2)	A	2	Unambiguous	YKCRCPPGWSGKSCQQADPCASNPCANGGQCLPFE	[E].YKcRcPPGWsGKScQQADPcASNPcANGGqcLPFE.[S]	C3(Carbamidomethyl); C5(Carbamidomethyl); S10(Hex(1)Pent(1)); C14(Carbamidomethyl); C20(Carbamidomethyl); C25(Carbamidomethyl); Q30(Deamidated); C31(Carbamidomethyl)	1	1	Q01705	Q01705	Neurogenic locus notch homolog protein 1 OS=Mus musculus OX=10090 GN=Notch1 PE=1 SV=3	0	4	4	1	0	1	1	1	1085.7	4339.78	4339.76	5.35834	0.00581347	0	0	6.33694e+06	HCD (High Energy Collision Dissociation)	MS2	0	20.5913	10.4862	4070	4070	4069	FP030221_13.raw	0/0		9.04925	699.17	699.17	2.4	8.92793e-10	1.70666e-10	0	0
FALSE	High	PMI-Byonic	PMI-Byonic (A2)	A	2	Unambiguous	YKCRCPPGWSGKSCQQADPCASNPCANGGQCLPFE	[E].YKcRcPPGWsGKScQQADPcASNPcANGGQcLPFE.[S]	C3(Carbamidomethyl); C5(Carbamidomethyl); S10(Hex(1)); C14(Carbamidomethyl); C20(Carbamidomethyl); C25(Carbamidomethyl); C31(Carbamidomethyl)	1	1	Q01705	Q01705	Neurogenic locus notch homolog protein 1 OS=Mus musculus OX=10090 GN=Notch1 PE=1 SV=3	0	4	4	1	0	1	1	1	1052.94	4208.73	4206.73	475.943	0.500541	0	0	1472552	HCD (High Energy Collision Dissociation)	MS2	38.7749	100	10.4713	4064	4064	4058	FP030221_13.raw	0/0		7.04925	574.95	574.95	2.4	8.92792e-08	8.54826e-09	0	0
FALSE	High	PMI-Byonic	PMI-Byonic (A2)	A	2	Unambiguous	YKCRCPPGWSGKSCQQADPCASNPCANGGQCLPFE	[E].YKcRcPPGWsGKScQQADPcASNPcANGGQcLPFE.[S]	C3(Carbamidomethyl); C5(Carbamidomethyl); S10(Hex(1)); C14(Carbamidomethyl); C20(Carbamidomethyl); C25(Carbamidomethyl); C31(Carbamidomethyl)	1	1	Q01705	Q01705	Neurogenic locus notch homolog protein 1 OS=Mus musculus OX=10090 GN=Notch1 PE=1 SV=3	0	3	3	1	0	1	1	1	1053.09	3157.26	4206.73	-249474	-349.824	0	0	1063415	HCD (High Energy Collision Dissociation)	MS2	40.5876	100	10.4347	4048	4048	4047	FP030221_13.raw	0/0		4.78478	446.303	446.303	2.4	1.64141e-05	1.59291e-06	0	0
FALSE	High	PMI-Byonic	PMI-Byonic (A2)	A	2	Unambiguous	YKCRCPPGWSGKSCQQADPCASNPCANGGQCLPFE	[E].YKcRcPPGWsGKScQQADPcASNPcAnGGQcLPFE.[S]	C3(Carbamidomethyl); C5(Carbamidomethyl); S10(Hex(1)Pent(2)); C14(Carbamidomethyl); C20(Carbamidomethyl); C25(Carbamidomethyl); N27(Deamidated); C31(Carbamidomethyl)	1	1	Q01705	Q01705	Neurogenic locus notch homolog protein 1 OS=Mus musculus OX=10090 GN=Notch1 PE=1 SV=3	0	4	4	1	0	1	1	1	1118.71	4471.83	4471.8	6.23237	0.00696747	0	0	1.76108e+06	HCD (High Energy Collision Dissociation)	MS2	5.50995	100	10.3846	4026	4026	4025	FP030221_13.raw	0/0		9.04925	663.441	663.441	3.6	8.92793e-10	1.57041e-10	0	0
FALSE	High	PMI-Byonic	PMI-Byonic (A2)	A	2	Unambiguous	YKCRCPPGWSGKSCQQADPCASNPCANGGQCLPFE	[E].YKcRcPPGWsGKScQQADPcASNPcAnGGQcLPFE.[S]	C3(Carbamidomethyl); C5(Carbamidomethyl); S10(Hex(1)); C14(Carbamidomethyl); C20(Carbamidomethyl); C25(Carbamidomethyl); N27(Deamidated); C31(Carbamidomethyl)	1	1	Q01705	Q01705	Neurogenic locus notch homolog protein 1 OS=Mus musculus OX=10090 GN=Notch1 PE=1 SV=3	0	4	4	1	0	1	1	1	1053.44	4210.73	4207.71	717.174	0.754415	0	0	1811185	HCD (High Energy Collision Dissociation)	MS2	30.5049	100	10.6	4119	4119	4113	FP030221_13.raw	0/0		5.80016	451.942	451.942	2.4	1.58432e-06	1.91555e-07	0	0
FALSE	High	PMI-Byonic	PMI-Byonic (A2)	A	2	Unambiguous	YKCRCPPGWSGKSCQQADPCASNPCANGGQCLPFE	[E].YKcrcPPGWSGKscqQADPcASNPcANGGQcLPFE.[S]	C3(Carbamidomethyl); R4(Deamidated); C5(Carbamidomethyl); S13(HexNAc(1)Fuc(1)); C14(Carbamidomethyl); Q15(Deamidated); C20(Carbamidomethyl); C25(Carbamidomethyl); C31(Carbamidomethyl)	1	1	Q01705	Q01705	Neurogenic locus notch homolog protein 1 OS=Mus musculus OX=10090 GN=Notch1 PE=1 SV=3	0	4	4	1	0	1	1	1	1100.46	4398.81	4395.78	688.352	0.756462	0	0	1.16517e+06	HCD (High Energy Collision Dissociation)	MS2	0	100	10.3718	4021	4021	4014	FP030221_13.raw	0/0		1.51066	92.0491	92.0491	0	0.0308562	0.00205314	0	0
FALSE	High	PMI-Byonic	PMI-Byonic (A2)	A	2	Unambiguous	YKCRCPPGWSGKSCQQADPCASNPCANGGQCLPFE	[E].YKcRcPPGWSGKscQQADPcASNPcANGGQcLPFE.[S]	C3(Carbamidomethyl); C5(Carbamidomethyl); S13(Hex(1)); C14(Carbamidomethyl); C20(Carbamidomethyl); C25(Carbamidomethyl); C31(Carbamidomethyl)	1	1	Q01705	Q01705	Neurogenic locus notch homolog protein 1 OS=Mus musculus OX=10090 GN=Notch1 PE=1 SV=3	0	4	4	1	0	1	1	1	1052.44	4206.72	4206.73	-1.11032	-0.00116771	0	0	199949	HCD (High Energy Collision Dissociation)	MS2	0	100	10.3157	3996	3996	3992	FP030221_13.raw	0/0		5.56062	402.693	402.693	1.2	2.75032e-06	3.16265e-07	0	0
FALSE	High	PMI-Byonic	PMI-Byonic (A2)	A	2	Unambiguous	YKCRCPPGWSGKSCQQADPCASNPCANGGQCLPFE	[E].YKcRcPPGWSGKscQQADPcASNPcANGGQcLPFE.[S]	C3(Carbamidomethyl); C5(Carbamidomethyl); S13(Hex(1)Pent(2)); C14(Carbamidomethyl); C20(Carbamidomethyl); C25(Carbamidomethyl); C31(Carbamidomethyl)	1	1	Q01705	Q01705	Neurogenic locus notch homolog protein 1 OS=Mus musculus OX=10090 GN=Notch1 PE=1 SV=3	0	4	4	1	0	1	1	1	1118.46	4470.84	4470.81	5.27972	0.00590116	0	0	903684	HCD (High Energy Collision Dissociation)	MS2	0	84.2024	10.2606	3972	3972	3970	FP030221_13.raw	0/0		8.04925	644.858	644.858	2.83675	8.92793e-09	1.24502e-09	0	0
FALSE	High	PMI-Byonic	PMI-Byonic (A2)	A	2	Unambiguous	YKCRCPPGWSGKSCQQADPCASNPCANGGQCLPFE	[E].YKcRcPPGWsGKScQQADPcASNPcANGGQcLPFE.[S]	C3(Carbamidomethyl); C5(Carbamidomethyl); S10(Hex(1)Pent(1)); C14(Carbamidomethyl); C20(Carbamidomethyl); C25(Carbamidomethyl); C31(Carbamidomethyl)	1	1	Q01705	Q01705	Neurogenic locus notch homolog protein 1 OS=Mus musculus OX=10090 GN=Notch1 PE=1 SV=3	0	4	4	1	0	1	1	1	1085.45	4338.78	4338.77	2.57588	0.00279403	0	0	2543439	HCD (High Energy Collision Dissociation)	MS2	0	59.5517	10.2324	3960	3960	3959	FP030221_13.raw	0/0		8.04925	644.194	644.194	2.4	8.92793e-09	1.14777e-09	0	0
FALSE	High	PMI-Byonic	PMI-Byonic (A2)	A	2	Unambiguous	YKCRCPPGWSGKSCQQADPCASNPCANGGQCLPFE	[E].YKcRcPPGWsGKScQQADPcASNPcANGGQcLPFE.[S]	C3(Carbamidomethyl); C5(Carbamidomethyl); S10(Hex(1)Pent(2)); C14(Carbamidomethyl); C20(Carbamidomethyl); C25(Carbamidomethyl); C31(Carbamidomethyl)	1	1	Q01705	Q01705	Neurogenic locus notch homolog protein 1 OS=Mus musculus OX=10090 GN=Notch1 PE=1 SV=3	0	4	4	1	0	1	1	1	1118.96	4472.83	4470.81	450.114	0.503094	0	0	743147	HCD (High Energy Collision Dissociation)	MS2	37.3301	100	10.1384	3920	3920	3915	FP030221_13.raw	0/0		5.80016	475.658	475.658	3.6	1.58432e-06	1.81607e-07	0	0
FALSE	High	PMI-Byonic	PMI-Byonic (A2)	A	2	Unambiguous	YKCRCPPGWSGKSCQQADPCASNPCANGGQCLPFE	[E].YKcRcPPGWSGKscQQADPcASNPcANGGQcLPFE.[S]	C3(Carbamidomethyl); C5(Carbamidomethyl); S13(Hex(1)Pent(1)); C14(Carbamidomethyl); C20(Carbamidomethyl); C25(Carbamidomethyl); C31(Carbamidomethyl)	1	1	Q01705	Q01705	Neurogenic locus notch homolog protein 1 OS=Mus musculus OX=10090 GN=Notch1 PE=1 SV=3	0	4	4	1	0	1	1	1	1085.95	4340.79	4338.77	465.562	0.504991	0	0	868705	HCD (High Energy Collision Dissociation)	MS2	31.224	100	10.1213	3913	3913	3904	FP030221_13.raw	0/0		9.04925	678.099	678.099	0	8.92793e-10	1.42892e-10	0	0
FALSE	High	PMI-Byonic	PMI-Byonic (A2)	A	2	Unambiguous	YKCRCPPGWSGKSCQQADPCASNPCANGGQCLPFE	[E].YKcRcPPGWSGKscQQADPcASNPcANGGQcLPFE.[S]	C3(Carbamidomethyl); C5(Carbamidomethyl); S13(Hex(1)Pent(1)); C14(Carbamidomethyl); C20(Carbamidomethyl); C25(Carbamidomethyl); C31(Carbamidomethyl)	1	1	Q01705	Q01705	Neurogenic locus notch homolog protein 1 OS=Mus musculus OX=10090 GN=Notch1 PE=1 SV=3	0	4	4	1	0	1	1	1	1085.7	4339.77	4338.77	229.905	0.249376	0	0	295739	HCD (High Energy Collision Dissociation)	MS2	0	100	11.1336	4350	4350	4344	FP030221_13.raw	0/0		5.56062	403.545	403.545	0	2.75032e-06	3.32384e-07	0	0
FALSE	High	PMI-Byonic	PMI-Byonic (A2)	A	2	Unambiguous	YKCRCPPGWSGKSCQQADPCASNPCANGGQCLPFE	[E].YKcRcPPGWsGKScQQADPcASNPcANGGQcLPFE.[S]	C3(Carbamidomethyl); C5(Carbamidomethyl); S10(Hex(1)Pent(1)); C14(Carbamidomethyl); C20(Carbamidomethyl); C25(Carbamidomethyl); C31(Carbamidomethyl)	1	1	Q01705	Q01705	Neurogenic locus notch homolog protein 1 OS=Mus musculus OX=10090 GN=Notch1 PE=1 SV=3	0	4	4	1	0	1	1	1	1085.95	4340.78	4338.77	462.973	0.502184	0	0	559627	HCD (High Energy Collision Dissociation)	MS2	37.9121	100	11.253	4401	4401	4399	FP030221_13.raw	0/0		4.27803	318.256	318.256	2.4	5.27197e-05	4.88067e-06	0	0
FALSE	High	PMI-Byonic	PMI-Byonic (A2)	A	2	Unambiguous	YKCRCPPGWSGKSCQQADPCASNPCANGGQCLPFE	[E].YKcRcPPGWsGKScQQADPcASNPcANGGQcLPFE.[S]	C3(Carbamidomethyl); C5(Carbamidomethyl); S10(Hex(1)Pent(1)); C14(Carbamidomethyl); C20(Carbamidomethyl); C25(Carbamidomethyl); C31(Carbamidomethyl)	1	1	Q01705	Q01705	Neurogenic locus notch homolog protein 1 OS=Mus musculus OX=10090 GN=Notch1 PE=1 SV=3	0	4	4	1	0	1	1	1	1085.45	4338.79	4338.77	3.58873	0.00389267	0	0	2943777	HCD (High Energy Collision Dissociation)	MS2	0	36.3394	10.3606	4015	4015	4014	FP030221_13.raw	0/0		8.04925	641.528	641.528	2.4	8.92793e-09	1.33987e-09	0	0
FALSE	High	PMI-Byonic	PMI-Byonic (A2)	A	2	Unambiguous	YKCRCPPGWSGKSCQQADPCASNPCANGGQCLPFE	[E].YKcRcPPGWsGKScQQADPcASNPcANGGqcLPFE.[S]	C3(Carbamidomethyl); C5(Carbamidomethyl); S10(Hex(1)Pent(1)); C14(Carbamidomethyl); C20(Carbamidomethyl); C25(Carbamidomethyl); Q30(Deamidated); C31(Carbamidomethyl)	1	1	Q01705	Q01705	Neurogenic locus notch homolog protein 1 OS=Mus musculus OX=10090 GN=Notch1 PE=1 SV=3	0	4	4	1	0	1	1	1	1085.7	4339.78	4339.76	4.57075	0.00495898	0	0	4489216	HCD (High Energy Collision Dissociation)	MS2	0	28.4756	10.6149	4125	4125	4124	FP030221_13.raw	0/0		8.04925	612.292	612.292	0.921608	8.92793e-09	1.52272e-09	0	0
FALSE	High	PMI-Byonic	PMI-Byonic (A2)	A	2	Unambiguous	YKCRCPPGWSGKSCQQADPCASNPCANGGQCLPFE	[E].YKcRcPPGWsGKScQQADPcASNPcANGGQcLPFE.[S]	C3(Carbamidomethyl); C5(Carbamidomethyl); S10(Hex(1)); C14(Carbamidomethyl); C20(Carbamidomethyl); C25(Carbamidomethyl); C31(Carbamidomethyl)	1	1	Q01705	Q01705	Neurogenic locus notch homolog protein 1 OS=Mus musculus OX=10090 GN=Notch1 PE=1 SV=3	0	4	4	1	0	1	1	1	1053.19	4209.75	4206.73	718.185	0.755302	0	0	601961	HCD (High Energy Collision Dissociation)	MS2	21.1844	100	10.2008	3947	3947	3937	FP030221_13.raw	0/0		4.27803	305.004	305.004	2.4	5.27197e-05	4.63021e-06	0	0
FALSE	High	PMI-Byonic	PMI-Byonic (A2)	A	2	Unambiguous	YKCRCPPGWSGKSCQQADPCASNPCANGGQCLPFE	[E].YKcRcPPGWsGKScQQADPcASNPcANGGQcLPFE.[S]	C3(Carbamidomethyl); C5(Carbamidomethyl); S10(Hex(1)Pent(2)); C14(Carbamidomethyl); C20(Carbamidomethyl); C25(Carbamidomethyl); C31(Carbamidomethyl)	1	1	Q01705	Q01705	Neurogenic locus notch homolog protein 1 OS=Mus musculus OX=10090 GN=Notch1 PE=1 SV=3	0	4	4	1	0	1	1	1	1119.71	4475.82	4470.81	1120.59	1.25248	0	0	640832	HCD (High Energy Collision Dissociation)	MS2	41.3644	100	10.7732	4195	4195	4190	FP030221_13.raw	0/0		5.62411	373.812	373.812	3.6	2.37625e-06	2.83537e-07	0	0
FALSE	High	PMI-Byonic	PMI-Byonic (A2)	A	2	Unambiguous	YKCRCPPGWSGKSCQQADPCASNPCANGGQCLPFE	[E].YKcRcPPGWsGKScQQADPcASNPcANGGQcLPFE.[S]	C3(Carbamidomethyl); C5(Carbamidomethyl); S10(Hex(1)Pent(1)); C14(Carbamidomethyl); C20(Carbamidomethyl); C25(Carbamidomethyl); C31(Carbamidomethyl)	1	1	Q01705	Q01705	Neurogenic locus notch homolog protein 1 OS=Mus musculus OX=10090 GN=Notch1 PE=1 SV=3	0	4	4	1	0	1	1	1	1085.95	4340.79	4338.77	464.436	0.503771	0	0	355429	HCD (High Energy Collision Dissociation)	MS2	0	100	11.8828	4671	4671	4663	FP030221_13.raw	0/0		2.85426	101.035	101.035	2.4	0.00139874	9.89975e-05	0	0
FALSE	High	PMI-Byonic	PMI-Byonic (A2)	A	2	Unambiguous	YKCRCPPGWSGKSCQQADPCASNPCANGGQCLPFE	[E].YKcRcPPGWsGKScQQADPcASNPcAnGGQcLPFE.[S]	C3(Carbamidomethyl); C5(Carbamidomethyl); S10(Hex(1)Pent(2)); C14(Carbamidomethyl); C20(Carbamidomethyl); C25(Carbamidomethyl); N27(Deamidated); C31(Carbamidomethyl)	1	1	Q01705	Q01705	Neurogenic locus notch homolog protein 1 OS=Mus musculus OX=10090 GN=Notch1 PE=1 SV=3	0	4	4	1	0	1	1	1	1118.71	4471.82	4471.8	4.26693	0.00477021	0	0	897894	HCD (High Energy Collision Dissociation)	MS2	22.3579	100	10.6396	4136	4136	4135	FP030221_13.raw	0/0		9.04925	681.045	681.045	1.51485	8.92793e-10	1.83796e-10	0	0
FALSE	High	PMI-Byonic	PMI-Byonic (A2)	A	2	Unambiguous	YKCRCPPGWSGKSCQQADPCASNPCANGGQCLPFE	[E].YKcRcPPGWsGKScQQADPcASNPcAnGGQcLPFE.[S]	C3(Carbamidomethyl); C5(Carbamidomethyl); S10(Hex(1)Pent(1)); C14(Carbamidomethyl); C20(Carbamidomethyl); C25(Carbamidomethyl); N27(Deamidated); C31(Carbamidomethyl)	1	1	Q01705	Q01705	Neurogenic locus notch homolog protein 1 OS=Mus musculus OX=10090 GN=Notch1 PE=1 SV=3	0	4	4	1	0	1	1	1	1085.7	4339.77	4339.76	4.00818	0.00434863	0	0	2016115	HCD (High Energy Collision Dissociation)	MS2	0	65.5988	10.7408	4180	4180	4179	FP030221_13.raw	0/0		8.04925	620.979	620.979	2.4	8.92793e-09	1.61087e-09	0	0
FALSE	High	PMI-Byonic	PMI-Byonic (A2)	A	2	Unambiguous	YKCRCPPGWSGKSCQQADPCASNPCANGGQCLPFE	[E].YKcRcPPGWsGKScQQADPcASNPcANGGQcLPFE.[S]	C3(Carbamidomethyl); C5(Carbamidomethyl); S10(Hex(1)); C14(Carbamidomethyl); C20(Carbamidomethyl); C25(Carbamidomethyl); C31(Carbamidomethyl)	1	1	Q01705	Q01705	Neurogenic locus notch homolog protein 1 OS=Mus musculus OX=10090 GN=Notch1 PE=1 SV=3	0	4	4	1	0	1	1	1	1053.19	4209.72	4206.73	711.801	0.748588	0	0	781770	HCD (High Energy Collision Dissociation)	MS2	73.864	100	10.7345	4178	4178	4168	FP030221_13.raw	0/0		2.02509	208.135	208.135	2.4	0.00943867	0.000649008	0	0
FALSE	High	PMI-Byonic	PMI-Byonic (A2)	A	2	Unambiguous	YKCRCPPGWSGKSCQQADPCASNPCANGGQCLPFE	[E].YKcRcPPGWsGKScQQADPcASNPcANGGQcLPFE.[S]	C3(Carbamidomethyl); C5(Carbamidomethyl); S10(Hex(1)Pent(1)); C14(Carbamidomethyl); C20(Carbamidomethyl); C25(Carbamidomethyl); C31(Carbamidomethyl)	1	1	Q01705	Q01705	Neurogenic locus notch homolog protein 1 OS=Mus musculus OX=10090 GN=Notch1 PE=1 SV=3	0	4	4	1	0	1	1	1	1086.2	4341.78	4338.77	693.453	0.752184	0	0	211495	HCD (High Energy Collision Dissociation)	MS2	27.6739	100	12.7375	5035	5035	5026	FP030221_13.raw	0/0		1.48217	29.764	29.764	2.4	0.0329478	0.00256184	0	0
FALSE	High	PMI-Byonic	PMI-Byonic (A2)	A	2	Unambiguous	YKCRCPPGWSGKSCQQADPCASNPCANGGQCLPFE	[E].YKcRcPPGWsGKScQQADPcASNPcAnGGQcLPFE.[S]	C3(Carbamidomethyl); C5(Carbamidomethyl); S10(Hex(1)Pent(2)); C14(Carbamidomethyl); C20(Carbamidomethyl); C25(Carbamidomethyl); N27(Deamidated); C31(Carbamidomethyl)	1	1	Q01705	Q01705	Neurogenic locus notch homolog protein 1 OS=Mus musculus OX=10090 GN=Notch1 PE=1 SV=3	0	4	4	1	0	1	1	1	1118.71	4471.83	4471.8	6.45075	0.00721161	0	0	95509.8	HCD (High Energy Collision Dissociation)	MS2	0	100	10.8938	4247	4247	4245	FP030221_13.raw	0/0		3.87131	266.862	266.862	3.6	0.000134489	9.69646e-06	0	0
FALSE	High	PMI-Byonic	PMI-Byonic (A2)	A	2	Unambiguous	SSYICRCPPGFHGPTCRQDVNE	[E].SSYIcRcPPGFhGPTcRQDVNE.[C]	C5(Carbamidomethyl); C7(Carbamidomethyl); H12(Oxidation); C16(Carbamidomethyl)	1	1	Q01705	Q01705	Neurogenic locus notch homolog protein 1 OS=Mus musculus OX=10090 GN=Notch1 PE=1 SV=3	1	4	4	1	0	1	1	1	664.038	2653.13	2653.13	-1.14886	-0.000762017	0	0	178346	HCD (High Energy Collision Dissociation)	MS2	0	100	8.32079	3127	3127	3117	FP030221_13.raw	0/0		2.19469	161.321	161.321	99.7509	0.00638713	0.000365176	0	0
FALSE	High	PMI-Byonic	PMI-Byonic (A2)	A	2	Unambiguous	SSYICRCPPGFHGPTCRQDVNE	[E].SSYIcRcPPGFHGPTcRQDVNE.[C]	C5(Carbamidomethyl); C7(Carbamidomethyl); C16(Carbamidomethyl)	1	1	Q01705	Q01705	Neurogenic locus notch homolog protein 1 OS=Mus musculus OX=10090 GN=Notch1 PE=1 SV=3	1	3	3	1	0	1	1	1	879.719	2637.14	2637.14	0.832462	0.000731773	0	0	4.16729e+06	HCD (High Energy Collision Dissociation)	MS2	0	89.2529	8.32701	3129	3129	3128	FP030221_13.raw	0/0		18.3033	1148.21	920.181	920.181	4.9741e-19	2.92933e-19	0	0
FALSE	High	PMI-Byonic	PMI-Byonic (A2)	A	2	Unambiguous	SSYICRCPPGFHGPTCRQDVNECSQNPGLCRHGGTCHNE	[E].SSYIcRcPPGFHGPtcRqDVNEcSQNPGLcRHGGTcHNE.[I]	C5(Carbamidomethyl); C7(Carbamidomethyl); T15(Fuc(1)); C16(Carbamidomethyl); Q18(Deamidated); C23(Carbamidomethyl); C30(Carbamidomethyl); C36(Carbamidomethyl)	1	1	Q01705	Q01705	Neurogenic locus notch homolog protein 1 OS=Mus musculus OX=10090 GN=Notch1 PE=1 SV=3	2	6	6	1	0	1	1	1	792.836	4751.98	4748.96	636.178	0.50353	0	0	589778	HCD (High Energy Collision Dissociation)	MS2	26.2494	100	8.33194	3132	3132	3128	FP030221_13.raw	0/0		1.413	87.9042	87.9042	0	0.0386364	0.00372219	0	0
FALSE	High	PMI-Byonic	PMI-Byonic (A2)	A	2	Unambiguous	SSYICRCPPGFHGPTCRQDVNE	[E].SSYIcRcPPGFHGPTcRQDVNE.[C]	C5(Carbamidomethyl); C7(Carbamidomethyl); C16(Carbamidomethyl)	1	1	Q01705	Q01705	Neurogenic locus notch homolog protein 1 OS=Mus musculus OX=10090 GN=Notch1 PE=1 SV=3	1	4	4	1	0	1	1	1	660.041	2637.14	2637.14	1.63742	0.00107953	0	0	980206	HCD (High Energy Collision Dissociation)	MS2	0	100	8.8887	3378	3378	3376	FP030221_13.raw	0/0		10.6929	711.92	602.376	602.376	2.02793e-11	4.00077e-12	0	0
FALSE	High	PMI-Byonic	PMI-Byonic (A2)	A	2	Unambiguous	SSYICRCPPGFHGPTCRQDVNECSQNPGLCRHGGTCHNE	[E].SSYIcRcPPGFHGPtcRQDVNEcSQNPGLcRHGGTcHNE.[I]	C5(Carbamidomethyl); C7(Carbamidomethyl); T15(Fuc(1)); C16(Carbamidomethyl); C23(Carbamidomethyl); C30(Carbamidomethyl); C36(Carbamidomethyl)	1	1	Q01705	Q01705	Neurogenic locus notch homolog protein 1 OS=Mus musculus OX=10090 GN=Notch1 PE=1 SV=3	2	6	6	1	0	1	1	1	792.505	4749.99	4747.98	424.667	0.336051	0	0	452197	HCD (High Energy Collision Dissociation)	MS2	36.1923	100	7.49222	2776	2776	2770	FP030221_13.raw	0/0		5.66085	461.198	461.198	0	2.1835e-06	2.69301e-07	0	0
FALSE	High	PMI-Byonic	PMI-Byonic (A2)	A	2	Ambiguous	SSYICRCPPGFHGPTCRQDVNECSQNPGLCRHGGTCHNE	[E].SSYIcRcPPGFHGPtcRqDVnEcSQNPGLcRHGGTcHNE.[I]	C5(Carbamidomethyl); C7(Carbamidomethyl); T15(Fuc(1)); C16(Carbamidomethyl); Q18(Deamidated); N21(Deamidated); C23(Carbamidomethyl); C30(Carbamidomethyl); C36(Carbamidomethyl)	1	1	Q01705	Q01705	Neurogenic locus notch homolog protein 1 OS=Mus musculus OX=10090 GN=Notch1 PE=1 SV=3	2	5	5		0	2	2	2	950.804	4749.99	4749.94	9.97326	0.00947449	0	0	1851923	HCD (High Energy Collision Dissociation)	MS2	35.4465	100	7.86995	2933	2933	2930	FP030221_13.raw	0/0		3.29917	329.876	329.876	0	0.000502145	3.53409e-05	0	0
FALSE	High	PMI-Byonic	PMI-Byonic (A2)	A	2	Ambiguous	SSYICRCPPGFHGPTCRQDVNECSQNPGLCRHGGTCHNE	[E].SSYIcRcPPGFHGPtcRQDVNEcSQNPGLcRHGGTcHNE.[I]	C5(Carbamidomethyl); C7(Carbamidomethyl); T15(Fuc(1)); C16(Carbamidomethyl); C23(Carbamidomethyl); C30(Carbamidomethyl); C36(Carbamidomethyl)	1	1	Q01705	Q01705	Neurogenic locus notch homolog protein 1 OS=Mus musculus OX=10090 GN=Notch1 PE=1 SV=3	2	5	5	0.4022	0	1	1	1	950.804	4749.99	4747.98	424.477	0.403081	0	0	1851923	HCD (High Energy Collision Dissociation)	MS2	35.4465	100	7.86995	2933	2933	2930	FP030221_13.raw	0/0		5.51664	487.334	487.334	0	3.04342e-06	3.5022e-07	0	0
FALSE	High	PMI-Byonic	PMI-Byonic (A2)	A	2	Unambiguous	SSYICRCPPGFHGPTCRQDVNE	[E].SSYIcRcPPGFHGPTcRQDVNE.[C]	C5(Carbamidomethyl); C7(Carbamidomethyl); C16(Carbamidomethyl)	1	1	Q01705	Q01705	Neurogenic locus notch homolog protein 1 OS=Mus musculus OX=10090 GN=Notch1 PE=1 SV=3	1	4	4	1	0	1	1	1	660.041	2637.14	2637.14	1.54484	0.00101849	0	0	29075386	HCD (High Energy Collision Dissociation)	MS2	0.275812	6.98604	8.40038	3161	3161	3160	FP030221_13.raw	0/0		10.6929	714.128	615.06	615.06	2.02793e-11	2.25665e-12	0	0
FALSE	High	PMI-Byonic	PMI-Byonic (A2)	A	2	Unambiguous	SSYICRCPPGFHGPTCRQDVNE	[E].SSYIcRcPPGFHGPTcRQDVNE.[C]	C5(Carbamidomethyl); C7(Carbamidomethyl); C16(Carbamidomethyl)	1	1	Q01705	Q01705	Neurogenic locus notch homolog protein 1 OS=Mus musculus OX=10090 GN=Notch1 PE=1 SV=3	1	4	4	1	0	1	1	1	660.041	2637.14	2637.14	1.45226	0.000957455	0	0	619600	HCD (High Energy Collision Dissociation)	MS2	0	100	9.14285	3487	3487	3486	FP030221_13.raw	0/0		8.69295	644.791	563.047	563.047	2.02793e-09	2.16727e-10	0	0
FALSE	High	PMI-Byonic	PMI-Byonic (A2)	A	2	Unambiguous	SSYICRCPPGFHGPTCRQDVNE	[E].SSYIcRcPPGFHGPTcRQDVNE.[C]	C5(Carbamidomethyl); C7(Carbamidomethyl); C16(Carbamidomethyl)	1	1	Q01705	Q01705	Neurogenic locus notch homolog protein 1 OS=Mus musculus OX=10090 GN=Notch1 PE=1 SV=3	1	4	4	1	0	1	1	1	660.292	2638.15	2637.14	382.595	0.252239	0	0	154269	HCD (High Energy Collision Dissociation)	MS2	48.0555	100	9.78644	3769	3769	3761	FP030221_13.raw	0/0		6.44385	458.71	458.71	458.71	3.59876e-07	4.06532e-08	0	0
FALSE	High	PMI-Byonic	PMI-Byonic (A2)	A	2	Unambiguous	SSYICRCPPGFHGPTCRQDVNE	[E].SSYIcRcPPGFHGPTcRQDVNE.[C]	C5(Carbamidomethyl); C7(Carbamidomethyl); C16(Carbamidomethyl)	1	1	Q01705	Q01705	Neurogenic locus notch homolog protein 1 OS=Mus musculus OX=10090 GN=Notch1 PE=1 SV=3	1	3	3	1	0	1	1	1	879.718	2637.14	2637.14	0.624162	0.000548668	0	0	1.11855e+06	HCD (High Energy Collision Dissociation)	MS2	0	100	8.452	3184	3184	3182	FP030221_13.raw	0/0		12.3033	849.194	731.412	731.412	4.9741e-13	6.71731e-14	0	0
FALSE	High	PMI-Byonic	PMI-Byonic (A2)	A	2	Unambiguous	SSYICRCPPGFHGPTCRQDVNE	[E].SSYIcRcPPGFHGPTcRQDVNE.[C]	C5(Carbamidomethyl); C7(Carbamidomethyl); C16(Carbamidomethyl)	1	1	Q01705	Q01705	Neurogenic locus notch homolog protein 1 OS=Mus musculus OX=10090 GN=Notch1 PE=1 SV=3	1	4	4	1	0	1	1	1	660.041	2637.14	2637.14	1.45226	0.000957455	0	0	271896	HCD (High Energy Collision Dissociation)	MS2	0	100	9.65864	3714	3714	3706	FP030221_13.raw	0/0		6.83818	524.722	476.983	476.983	1.45149e-07	1.26879e-08	0	0
FALSE	High	PMI-Byonic	PMI-Byonic (A2)	A	2	Unambiguous	SSYICRCPPGFHGPTCRQDVNE	[E].SSYIcRcPPGFHGPTcRQDVNE.[C]	C5(Carbamidomethyl); C7(Carbamidomethyl); C16(Carbamidomethyl)	1	1	Q01705	Q01705	Neurogenic locus notch homolog protein 1 OS=Mus musculus OX=10090 GN=Notch1 PE=1 SV=3	1	4	4	1	0	1	1	1	660.041	2637.14	2637.14	1.82258	0.0012016	0	0	8734496	HCD (High Energy Collision Dissociation)	MS2	0	29.2989	8.52516	3216	3216	3215	FP030221_13.raw	0/0		10.6929	700.697	588.849	588.849	2.02793e-11	2.87812e-12	0	0
FALSE	High	PMI-Byonic	PMI-Byonic (A2)	A	2	Unambiguous	SSYICRCPPGFHGPTCRQDVNE	[E].SSYIcRcPPGFHGPTcRQDVNE.[C]	C5(Carbamidomethyl); C7(Carbamidomethyl); C16(Carbamidomethyl)	1	1	Q01705	Q01705	Neurogenic locus notch homolog protein 1 OS=Mus musculus OX=10090 GN=Notch1 PE=1 SV=3	1	4	4	1	0	1	1	1	660.041	2637.14	2637.14	1.17453	0.00077435	0	0	2.12928e+06	HCD (High Energy Collision Dissociation)	MS2	0	100	8.76413	3323	3323	3321	FP030221_13.raw	0/0		11.6929	758.259	657.816	657.816	2.02793e-12	3.81785e-13	0	0
FALSE	High	PMI-Byonic	PMI-Byonic (A2)	A	2	Unambiguous	SSYICRCPPGFHGPTCRQDVNE	[E].SSYIcRcPPGFHGPTcRQDVNE.[C]	C5(Carbamidomethyl); C7(Carbamidomethyl); C16(Carbamidomethyl)	1	1	Q01705	Q01705	Neurogenic locus notch homolog protein 1 OS=Mus musculus OX=10090 GN=Notch1 PE=1 SV=3	1	4	4	1	0	1	1	1	660.041	2637.14	2637.14	1.26711	0.000835385	0	0	340804	HCD (High Energy Collision Dissociation)	MS2	0	100	9.5211	3654	3654	3651	FP030221_13.raw	0/0		6.66217	485.663	485.663	485.663	2.17687e-07	2.02274e-08	0	0
FALSE	High	PMI-Byonic	PMI-Byonic (A2)	A	2	Unambiguous	SSYICRCPPGFHGPTCRQDVNE	[E].SSYIcRcPPGFHGPTcRQDVNE.[C]	C5(Carbamidomethyl); C7(Carbamidomethyl); C16(Carbamidomethyl)	1	1	Q01705	Q01705	Neurogenic locus notch homolog protein 1 OS=Mus musculus OX=10090 GN=Notch1 PE=1 SV=3	1	4	4	1	0	1	1	1	660.041	2637.14	2637.14	1.26711	0.000835385	0	0	4221524	HCD (High Energy Collision Dissociation)	MS2	2.30763	76.2854	8.64057	3267	3267	3266	FP030221_13.raw	0/0		10.6929	714.665	618.859	618.859	2.02793e-11	3.45815e-12	0	0
FALSE	High	PMI-Byonic	PMI-Byonic (A2)	A	2	Unambiguous	SSYICRCPPGFHGPTCRQDVNE	[E].SSYIcRcPPGFHGPTcRQDVNE.[C]	C5(Carbamidomethyl); C7(Carbamidomethyl); C16(Carbamidomethyl)	1	1	Q01705	Q01705	Neurogenic locus notch homolog protein 1 OS=Mus musculus OX=10090 GN=Notch1 PE=1 SV=3	1	4	4	1	0	1	1	1	660.794	2640.16	2637.14	1143.96	0.754192	0	0	299762	HCD (High Energy Collision Dissociation)	MS2	0	100	9.2716	3543	3543	3541	FP030221_13.raw	0/0		5.42839	448.345	385.878	385.878	3.72918e-06	3.90061e-07	0	0
FALSE	High	PMI-Byonic	PMI-Byonic (A2)	A	2	Unambiguous	SSYICRCPPGFHGPTCRQDVNE	[E].SSYIcRcPPGFhGPTcRQDVNE.[C]	C5(Carbamidomethyl); C7(Carbamidomethyl); H12(Oxidation); C16(Carbamidomethyl)	1	1	Q01705	Q01705	Neurogenic locus notch homolog protein 1 OS=Mus musculus OX=10090 GN=Notch1 PE=1 SV=3	1	4	4	1	0	1	1	1	664.038	2653.13	2653.13	-1.14886	-0.000762017	0	0	178346	HCD (High Energy Collision Dissociation)	MS2	0	100	8.30999	3122	3122	3117	FP030221_13.raw	0/0		2.02799	184.539	184.539	110.903	0.0093758	0.000517638	0	0
FALSE	High	PMI-Byonic	PMI-Byonic (A2)	A	2	Unambiguous	SSYICRCPPGFHGPTCRQDVNE	[E].SSYIcRcPPGFHGPTcRQDVNE.[C]	C5(Carbamidomethyl); C7(Carbamidomethyl); C16(Carbamidomethyl)	1	1	Q01705	Q01705	Neurogenic locus notch homolog protein 1 OS=Mus musculus OX=10090 GN=Notch1 PE=1 SV=3	1	4	4	1	0	1	1	1	660.292	2638.15	2637.14	381.484	0.251507	0	0	457435	HCD (High Energy Collision Dissociation)	MS2	22.8279	100	9.41078	3606	3606	3596	FP030221_13.raw	0/0		6.83818	555.378	514.339	514.339	1.45149e-07	1.14142e-08	0	0
FALSE	High	PMI-Byonic	PMI-Byonic (A2)	A	2	Unambiguous	SSYICRCPPGFHGPTCRQDVNECSQNPGLCRHGGTCHNE	[E].SSYIcRcPPGFHGPTcRQDVNEcsQNPGLcRHGGTcHNE.[I]	C5(Carbamidomethyl); C7(Carbamidomethyl); C16(Carbamidomethyl); C23(Carbamidomethyl); S24(Fuc(1)); C30(Carbamidomethyl); C36(Carbamidomethyl)	1	1	Q01705	Q01705	Neurogenic locus notch homolog protein 1 OS=Mus musculus OX=10090 GN=Notch1 PE=1 SV=3	2	5	5	1	0	1	1	1	950.604	4748.99	4747.98	213.591	0.202825	0	0	440634	HCD (High Energy Collision Dissociation)	MS2	66.3647	100	7.51136	2784	2784	2781	FP030221_13.raw	0/0		2.9762	333.685	333.685	0	0.00105633	7.01691e-05	0	0
FALSE	High	PMI-Byonic	PMI-Byonic (A2)	A	2	Unambiguous	SSYICRCPPGFHGPTCRQDVNE	[E].SSYIcRcPPGFHGPTcRQDVNE.[C]	C5(Carbamidomethyl); C7(Carbamidomethyl); C16(Carbamidomethyl)	1	1	Q01705	Q01705	Neurogenic locus notch homolog protein 1 OS=Mus musculus OX=10090 GN=Notch1 PE=1 SV=3	1	4	4	1	0	1	1	1	660.042	2637.15	2637.14	2.74835	0.00181195	0	0	92729880	HCD (High Energy Collision Dissociation)	MS2	0.118721	4.06447	8.27951	3107	3107	3106	FP030221_13.raw	0/0		11.6929	791.368	695.413	695.413	2.02793e-12	3.03398e-13	0	0
FALSE	High	PMI-Byonic	PMI-Byonic (A2)	A	2	Ambiguous	SSYICRCPPGFHGPTCRQDVNECSQNPGLCRHGGTCHNE	[E].SSYIcRcPPGFHGPtcrQDVnEcSQNPGLcRHGGTcHNE.[I]	C5(Carbamidomethyl); C7(Carbamidomethyl); T15(Fuc(1)); C16(Carbamidomethyl); R17(Deamidated); N21(Deamidated); C23(Carbamidomethyl); C30(Carbamidomethyl); C36(Carbamidomethyl)	1	1	Q01705	Q01705	Neurogenic locus notch homolog protein 1 OS=Mus musculus OX=10090 GN=Notch1 PE=1 SV=3	2	5	5		0	2	2	2	950.804	4749.99	4749.94	9.97326	0.00947449	0	0	1851923	HCD (High Energy Collision Dissociation)	MS2	35.4465	100	7.86777	2932	2932	2930	FP030221_13.raw	0/0		4.61024	458.405	458.405	0	2.45334e-05	2.25663e-06	0	0
FALSE	High	PMI-Byonic	PMI-Byonic (A2)	A	2	Unambiguous	SSYICRCPPGFHGPTCRQDVNECSQNPGLCRHGGTCHNE	[E].SSYIcRcPPGFHGPtcRQDVNEcSQNPGLcRHGGTcHNE.[I]	C5(Carbamidomethyl); C7(Carbamidomethyl); T15(Fuc(1)); C16(Carbamidomethyl); C23(Carbamidomethyl); C30(Carbamidomethyl); C36(Carbamidomethyl)	1	1	Q01705	Q01705	Neurogenic locus notch homolog protein 1 OS=Mus musculus OX=10090 GN=Notch1 PE=1 SV=3	2	6	6	1	0	1	1	1	792.67	4750.99	4747.98	633.843	0.501578	0	0	1.4294e+06	HCD (High Energy Collision Dissociation)	MS2	25.1437	71.7973	7.96794	2972	2972	2971	FP030221_13.raw	0/0		6.05518	546.805	546.805	0	8.80689e-07	9.30941e-08	0	0
FALSE	High	PMI-Byonic	PMI-Byonic (A2)	A	2	Unambiguous	SSYICRCPPGFHGPTCRQDVNECSQNPGLCRHGGTCHNE	[E].SSYIcRcPPGFHGPTcRQDVNEcsQNPGLcRHGGTcHNE.[I]	C5(Carbamidomethyl); C7(Carbamidomethyl); C16(Carbamidomethyl); C23(Carbamidomethyl); S24(Fuc(1)); C30(Carbamidomethyl); C36(Carbamidomethyl)	1	1	Q01705	Q01705	Neurogenic locus notch homolog protein 1 OS=Mus musculus OX=10090 GN=Notch1 PE=1 SV=3	2	5	5	1	0	1	1	1	950.801	4749.97	4747.98	420.813	0.399602	0	0	463178	HCD (High Energy Collision Dissociation)	MS2	63.5067	100	7.97782	2976	2976	2974	FP030221_13.raw	0/0		3.37168	253.759	253.759	0	0.00042493	2.75648e-05	0	0
FALSE	High	PMI-Byonic	PMI-Byonic (A2)	A	2	Ambiguous	SSYICRCPPGFHGPTCRQDVNECSQNPGLCRHGGTCHNE	[E].SSYIcRcPPGFHGPtcRQDVNEcSQNPGLcRHGGTcHNE.[I]	C5(Carbamidomethyl); C7(Carbamidomethyl); T15(Fuc(1)); C16(Carbamidomethyl); C23(Carbamidomethyl); C30(Carbamidomethyl); C36(Carbamidomethyl)	1	1	Q01705	Q01705	Neurogenic locus notch homolog protein 1 OS=Mus musculus OX=10090 GN=Notch1 PE=1 SV=3	2	5	5	0.2962	0	1	1	1	950.804	4749.99	4747.98	424.477	0.403081	0	0	1851923	HCD (High Energy Collision Dissociation)	MS2	35.4465	100	7.86777	2932	2932	2930	FP030221_13.raw	0/0		6.5474	592.139	592.139	0	2.83531e-07	3.34846e-08	0	0
FALSE	High	PMI-Byonic	PMI-Byonic (A2)	A	2	Unambiguous	SSYICRCPPGFHGPTCRQDVNECSQNPGLCRHGGTCHNE	[E].SSYIcRcPPGFHGPTcRQDVNEcsQNPGLcRHGGTcHNE.[I]	C5(Carbamidomethyl); C7(Carbamidomethyl); C16(Carbamidomethyl); C23(Carbamidomethyl); S24(Fuc(1)); C30(Carbamidomethyl); C36(Carbamidomethyl)	1	1	Q01705	Q01705	Neurogenic locus notch homolog protein 1 OS=Mus musculus OX=10090 GN=Notch1 PE=1 SV=3	2	6	6	1	0	1	1	1	792.168	4747.97	4747.98	-1.39906	-0.00110712	0	0	1.859e+06	HCD (High Energy Collision Dissociation)	MS2	0	38.846	7.84214	2923	2923	2922	FP030221_13.raw	0/0		7.90994	648.946	648.946	0	1.23045e-08	1.82968e-09	0	0
FALSE	High	PMI-Byonic	PMI-Byonic (A2)	A	2	Unambiguous	SSYICRCPPGFHGPTCRQDVNECSQNPGLCRHGGTCHNE	[E].SSYIcRcPPGFHGPtcRQDVNEcSQNPGLcRHGGTcHNE.[I]	C5(Carbamidomethyl); C7(Carbamidomethyl); T15(Fuc(1)); C16(Carbamidomethyl); C23(Carbamidomethyl); C30(Carbamidomethyl); C36(Carbamidomethyl)	1	1	Q01705	Q01705	Neurogenic locus notch homolog protein 1 OS=Mus musculus OX=10090 GN=Notch1 PE=1 SV=3	2	6	6	1	0	1	1	1	793.005	4752.99	4747.98	1056.21	0.835807	0	0	463471	HCD (High Energy Collision Dissociation)	MS2	13.294	100	8.07934	3020	3020	3018	FP030221_13.raw	0/0		4.13886	304.914	304.914	0	7.26332e-05	5.50767e-06	0	0
FALSE	High	PMI-Byonic	PMI-Byonic (A2)	A	2	Unambiguous	SSYICRCPPGFHGPTCRQDVNECSQNPGLCRHGGTCHNE	[E].SSYIcRcPPGFHGPtcRQDVNEcSQNPGLcRHGGTcHNE.[I]	C5(Carbamidomethyl); C7(Carbamidomethyl); T15(Fuc(1)); C16(Carbamidomethyl); C23(Carbamidomethyl); C30(Carbamidomethyl); C36(Carbamidomethyl)	1	1	Q01705	Q01705	Neurogenic locus notch homolog protein 1 OS=Mus musculus OX=10090 GN=Notch1 PE=1 SV=3	2	5	5	1	0	1	1	1	950.401	4747.98	4747.98	0.454889	0.000431961	0	0	425403	HCD (High Energy Collision Dissociation)	MS2	0	100	7.75943	2890	2890	2889	FP030221_13.raw	0/0		10.5474	763.234	763.234	0	2.83532e-11	5.232e-12	0	0
FALSE	High	PMI-Byonic	PMI-Byonic (A2)	A	2	Unambiguous	SSYICRCPPGFHGPTCRQDVNE	[E].SSYIcRcPPGFHGPTcRQDVNE.[C]	C5(Carbamidomethyl); C7(Carbamidomethyl); C16(Carbamidomethyl)	1	1	Q01705	Q01705	Neurogenic locus notch homolog protein 1 OS=Mus musculus OX=10090 GN=Notch1 PE=1 SV=3	1	4	4	1	0	1	1	1	660.042	2637.14	2637.14	2.19289	0.00144574	0	0	1.16193e+06	HCD (High Energy Collision Dissociation)	MS2	70.8915	100	9.01719	3433	3433	3431	FP030221_13.raw	0/0		10.6929	724.933	622.343	622.343	2.02793e-11	4.50947e-12	0	0
FALSE	High	PMI-Byonic	PMI-Byonic (A2)	A	2	Unambiguous	SSYICRCPPGFHGPTCRQDVNECSQNPGLCRHGGTCHNE	[E].SSYIcRcPPGFHGPTcRQDVNEcsQNPGLcRHGGTcHNE.[I]	C5(Carbamidomethyl); C7(Carbamidomethyl); C16(Carbamidomethyl); C23(Carbamidomethyl); S24(Fuc(1)); C30(Carbamidomethyl); C36(Carbamidomethyl)	1	1	Q01705	Q01705	Neurogenic locus notch homolog protein 1 OS=Mus musculus OX=10090 GN=Notch1 PE=1 SV=3	2	6	6	1	0	1	1	1	792.17	4747.98	4747.98	1.22336	0.000968078	0	0	2.63073e+06	HCD (High Energy Collision Dissociation)	MS2	0	46.6369	7.73816	2881	2881	2880	FP030221_13.raw	0/0		11.9099	806.92	806.92	0	1.23045e-12	2.17172e-13	0	0
FALSE	High	PMI-Byonic	PMI-Byonic (A2)	A	2	Unambiguous	SSYICRCPPGFHGPTCRQDVNECSQNPGLCRHGGTCHNE	[E].SSYIcRcPPGFHGPtcRQDVNEcSQNPGLcRHGGTcHNE.[I]	C5(Carbamidomethyl); C7(Carbamidomethyl); T15(Fuc(1)); C16(Carbamidomethyl); C23(Carbamidomethyl); C30(Carbamidomethyl); C36(Carbamidomethyl)	1	1	Q01705	Q01705	Neurogenic locus notch homolog protein 1 OS=Mus musculus OX=10090 GN=Notch1 PE=1 SV=3	2	6	6	1	0	1	1	1	792.505	4749.99	4747.98	424.589	0.33599	0	0	823032	HCD (High Energy Collision Dissociation)	MS2	42.4487	100	8.08791	3024	3024	3018	FP030221_13.raw	0/0		5.42131	415.702	415.702	0	3.79044e-06	4.11999e-07	0	0
FALSE	High	PMI-Byonic	PMI-Byonic (A2)	A	2	Unambiguous	SSYICRCPPGFHGPTCRQDVNE	[E].SSYIcRcPPGFhGPTcRQDVNE.[C]	C5(Carbamidomethyl); C7(Carbamidomethyl); H12(Oxidation); C16(Carbamidomethyl)	1	1	Q01705	Q01705	Neurogenic locus notch homolog protein 1 OS=Mus musculus OX=10090 GN=Notch1 PE=1 SV=3	1	4	4	1	0	1	1	1	664.04	2653.14	2653.13	2.25587	0.00149628	0	0	127424	HCD (High Energy Collision Dissociation)	MS2	27.8915	100	8.14775	3050	3050	3040	FP030221_13.raw	0/0		1.86157	129.77	129.77	64.318	0.0137541	0.000887913	0	0
FALSE	High	PMI-Byonic	PMI-Byonic (A2)	A	2	Unambiguous	SSYICRCPPGFHGPTCRQDVNE	[E].SSYIcRcPPGFHGPTcRQDVNE.[C]	C5(Carbamidomethyl); C7(Carbamidomethyl); C16(Carbamidomethyl)	1	1	Q01705	Q01705	Neurogenic locus notch homolog protein 1 OS=Mus musculus OX=10090 GN=Notch1 PE=1 SV=3	1	4	4	1	0	1	1	1	660.041	2637.14	2637.14	1.82258	0.0012016	0	0	659531	HCD (High Energy Collision Dissociation)	MS2	0	100	8.17027	3060	3060	3051	FP030221_13.raw	0/0		9.69295	696.073	602.068	602.068	2.02793e-10	1.84971e-11	0	0
FALSE	High	PMI-Byonic	PMI-Byonic (A2)	A	2	Unambiguous	SSYICRCPPGFHGPTCRQDVNECSQNPGLCRHGGTCHNE	[E].SSYIcRcPPGFHGPTcRQDVNEcsQNPGLcRHGGTcHNE.[I]	C5(Carbamidomethyl); C7(Carbamidomethyl); C16(Carbamidomethyl); C23(Carbamidomethyl); S24(Fuc(1)); C30(Carbamidomethyl); C36(Carbamidomethyl)	1	1	Q01705	Q01705	Neurogenic locus notch homolog protein 1 OS=Mus musculus OX=10090 GN=Notch1 PE=1 SV=3	2	5	5	1	0	1	1	1	950.404	4747.99	4747.98	3.15444	0.00299544	0	0	849441	HCD (High Energy Collision Dissociation)	MS2	0	99.2218	7.6351	2837	2837	2836	FP030221_13.raw	0/0		11.5474	821.936	821.936	0	2.83532e-12	5.52604e-13	0	0
FALSE	High	PMI-Byonic	PMI-Byonic (A2)	A	2	Unambiguous	SSYICRCPPGFHGPTCRQDVNE	[E].SSYIcRcPPGFHGPTcRQDVNE.[C]	C5(Carbamidomethyl); C7(Carbamidomethyl); C16(Carbamidomethyl)	1	1	Q01705	Q01705	Neurogenic locus notch homolog protein 1 OS=Mus musculus OX=10090 GN=Notch1 PE=1 SV=3	1	3	3	1	0	1	1	1	879.719	2637.14	2637.14	0.832462	0.000731773	0	0	1386032	HCD (High Energy Collision Dissociation)	MS2	0	100	8.20869	3076	3076	3073	FP030221_13.raw	0/0		17.3033	1089.36	895.799	895.799	4.9741e-18	2.14469e-18	0	0
FALSE	High	PMI-Byonic	PMI-Byonic (A2)	A	2	Unambiguous	SSYICRCPPGFHGPTCRQDVNECSQNPGLCRHGGTCHNE	[E].SSYIcRcPPGFHGPtcRQDVNEcSQNPGLcRHGGTcHNE.[I]	C5(Carbamidomethyl); C7(Carbamidomethyl); T15(Fuc(1)); C16(Carbamidomethyl); C23(Carbamidomethyl); C30(Carbamidomethyl); C36(Carbamidomethyl)	1	1	Q01705	Q01705	Neurogenic locus notch homolog protein 1 OS=Mus musculus OX=10090 GN=Notch1 PE=1 SV=3	2	6	6	1	0	1	1	1	792.669	4750.98	4747.98	632.532	0.500541	0	0	945868	HCD (High Energy Collision Dissociation)	MS2	7.05013	100	8.21301	3078	3078	3073	FP030221_13.raw	0/0		3.73239	254.919	254.919	0	0.000185189	1.27495e-05	0	0
FALSE	High	PMI-Byonic	PMI-Byonic (A2)	A	2	Unambiguous	SSYICRCPPGFHGPTCRQDVNECSQNPGLCRHGGTCHNE	[E].SSYIcRcPPGFHGPTcRQDVNEcsQNPGLcRHGGTcHNE.[I]	C5(Carbamidomethyl); C7(Carbamidomethyl); C16(Carbamidomethyl); C23(Carbamidomethyl); S24(Fuc(1)); C30(Carbamidomethyl); C36(Carbamidomethyl)	1	1	Q01705	Q01705	Neurogenic locus notch homolog protein 1 OS=Mus musculus OX=10090 GN=Notch1 PE=1 SV=3	2	6	6	1	0	1	1	1	792.17	4747.99	4747.98	1.99466	0.00157843	0	0	5.31005e+06	HCD (High Energy Collision Dissociation)	MS2	0	30.55	7.60962	2826	2826	2825	FP030221_13.raw	0/0		10.9099	796.452	796.452	0	1.23045e-11	1.58915e-12	0	0
FALSE	High	PMI-Byonic	PMI-Byonic (A2)	A	2	Unambiguous	IGSYRCACRATHTGPHCELPYVPCSPSPCQNGGTCRPTGDTTHE	[E].IGSYRcAcRATHTGPHcELPYVPcSPSPcqNGGtcRPTGDTTHE.[C]	C6(Carbamidomethyl); C8(Carbamidomethyl); C17(Carbamidomethyl); C24(Carbamidomethyl); C29(Carbamidomethyl); Q30(Deamidated); T34(HexNAc(1)Hex(1)Fuc(1)); C35(Carbamidomethyl)	1	1	Q01705	Q01705	Neurogenic locus notch homolog protein 1 OS=Mus musculus OX=10090 GN=Notch1 PE=1 SV=3	2	6	6	1	0	1	1	1	920.395	5517.33	5514.31	547.792	0.503449	0	0	1532218	HCD (High Energy Collision Dissociation)	MS2	23.7644	100	9.09367	3466	3466	3464	FP030221_13.raw	0/0		7.58836	593.752	593.752	4.47863	2.58014e-08	3.273e-09	0	0
FALSE	High	PMI-Byonic	PMI-Byonic (A2)	A	2	Unambiguous	IGSYRCACRATHTGPHCELPYVPCSPSPCQNGGTCRPTGDTTHE	[E].IGSYRcAcRATHTGPHcELPYVPcSPSPcQnGGtcRPTGDTTHE.[C]	C6(Carbamidomethyl); C8(Carbamidomethyl); C17(Carbamidomethyl); C24(Carbamidomethyl); C29(Carbamidomethyl); N31(Deamidated); T34(Fuc(1)); C35(Carbamidomethyl)	1	1	Q01705	Q01705	Neurogenic locus notch homolog protein 1 OS=Mus musculus OX=10090 GN=Notch1 PE=1 SV=3	2	6	6	1	0	1	1	1	859.039	5149.2	5149.18	3.68621	0.00316349	0	0	3111929	HCD (High Energy Collision Dissociation)	MS2	0	41.9855	9.09149	3465	3465	3464	FP030221_13.raw	0/0		8.58836	641.533	641.533	3.54052	2.58014e-09	6.54004e-10	0	0
FALSE	High	PMI-Byonic	PMI-Byonic (A2)	A	2	Unambiguous	IGSYRCACRATHTGPHCELPYVPCSPSPCQNGGTCRPTGDTTHE	[E].IGSYRcAcRATHTGPHcELPYVPcSPSPcQnGGtcRPTGDTTHE.[C]	C6(Carbamidomethyl); C8(Carbamidomethyl); C17(Carbamidomethyl); C24(Carbamidomethyl); C29(Carbamidomethyl); N31(Deamidated); T34(Fuc(1)); C35(Carbamidomethyl)	1	1	Q01705	Q01705	Neurogenic locus notch homolog protein 1 OS=Mus musculus OX=10090 GN=Notch1 PE=1 SV=3	2	5	5	1	0	1	1	1	1030.64	5149.18	5149.18	-0.613954	-0.000632272	0	0	746245	HCD (High Energy Collision Dissociation)	MS2	44.3092	100	9.16766	3498	3498	3497	FP030221_13.raw	0/0		10.2258	727.626	727.626	4.8	5.94539e-11	9.51197e-12	0	0
FALSE	High	PMI-Byonic	PMI-Byonic (A2)	A	2	Unambiguous	IGSYRCACRATHTGPHCELPYVPCSPSPCQNGGTCRPTGDTTHE	[E].IGSYRcAcRATHTGPHcELPYVPcSPSPcQnGGtcRPTGDTTHE.[C]	C6(Carbamidomethyl); C8(Carbamidomethyl); C17(Carbamidomethyl); C24(Carbamidomethyl); C29(Carbamidomethyl); N31(Deamidated); T34(Fuc(1)); C35(Carbamidomethyl)	1	1	Q01705	Q01705	Neurogenic locus notch homolog protein 1 OS=Mus musculus OX=10090 GN=Notch1 PE=1 SV=3	2	6	6	1	0	1	1	1	859.041	5149.21	5149.18	5.03749	0.00432316	0	0	3.46043e+06	HCD (High Energy Collision Dissociation)	MS2	0	30.5775	9.22875	3525	3525	3519	FP030221_13.raw	0/0		8.58836	629.266	629.266	3.83077	2.58014e-09	6.8152e-10	0	0
FALSE	High	PMI-Byonic	PMI-Byonic (A2)	A	2	Unambiguous	IGSYRCACRATHTGPHCELPYVPCSPSPCQNGGTCRPTGDTTHE	[E].IGSYRcAcRATHTGPHcELPYVPcsPSPcQnGGTcRPTGDTTHE.[C]	C6(Carbamidomethyl); C8(Carbamidomethyl); C17(Carbamidomethyl); C24(Carbamidomethyl); S25(HexNAc(1)Hex(1)Fuc(1)); C29(Carbamidomethyl); N31(Deamidated); C35(Carbamidomethyl)	1	1	Q01705	Q01705	Neurogenic locus notch homolog protein 1 OS=Mus musculus OX=10090 GN=Notch1 PE=1 SV=3	2	6	6	1	0	1	1	1	920.395	5517.33	5514.31	547.858	0.50351	0	0	1.04386e+06	HCD (High Energy Collision Dissociation)	MS2	20.2948	100	9.23092	3526	3526	3519	FP030221_13.raw	0/0		8.58836	626.676	626.676	0	2.58014e-09	7.08261e-10	0	0
FALSE	High	PMI-Byonic	PMI-Byonic (A2)	A	2	Unambiguous	IGSYRCACRATHTGPHCELPYVPCSPSPCQNGGTCRPTGDTTHE	[E].IGSYRcAcRATHTGPHcELPYVPcsPSPcQnGGTcRPTGDTTHE.[C]	C6(Carbamidomethyl); C8(Carbamidomethyl); C17(Carbamidomethyl); C24(Carbamidomethyl); S25(HexNAc(1)Fuc(1)); C29(Carbamidomethyl); N31(Deamidated); C35(Carbamidomethyl)	1	1	Q01705	Q01705	Neurogenic locus notch homolog protein 1 OS=Mus musculus OX=10090 GN=Notch1 PE=1 SV=3	2	6	6	1	0	1	1	1	893.219	5354.28	5352.26	377.466	0.336716	0	0	695292	HCD (High Energy Collision Dissociation)	MS2	0	100	9.2331	3527	3527	3519	FP030221_13.raw	0/0		4.81685	317.714	317.714	0	1.52458e-05	1.33815e-06	0	0
FALSE	High	PMI-Byonic	PMI-Byonic (A2)	A	2	Unambiguous	IGSYRCACRATHTGPHCELPYVPCSPSPCQNGGTCRPTGDTTHE	[E].IGSYRcAcRATHTGPHcELPYVPcSPsPcQnGGTcRPTGDTTHE.[C]	C6(Carbamidomethyl); C8(Carbamidomethyl); C17(Carbamidomethyl); C24(Carbamidomethyl); S27(HexNAc(1)Hex(1)Fuc(1)NeuAc(1)); C29(Carbamidomethyl); N31(Deamidated); C35(Carbamidomethyl)	1	1	Q01705	Q01705	Neurogenic locus notch homolog protein 1 OS=Mus musculus OX=10090 GN=Notch1 PE=1 SV=3	2	6	6	1	0	1	1	1	968.746	5807.44	5805.41	350.223	0.338865	0	0	469278	HCD (High Energy Collision Dissociation)	MS2	14.2764	100	9.23747	3529	3529	3519	FP030221_13.raw	0/0		4.40969	278.899	278.899	0	3.89321e-05	3.20184e-06	0	0
FALSE	High	PMI-Byonic	PMI-Byonic (A2)	A	2	Unambiguous	IGSYRCACRATHTGPHCELPYVPCSPSPCQNGGTCRPTGDTTHE	[E].IGSYRcAcRATHTGPHcELPYVPcsPSPcqNGGTcRPTGDTTHE.[C]	C6(Carbamidomethyl); C8(Carbamidomethyl); C17(Carbamidomethyl); C24(Carbamidomethyl); S25(HexNAc(1)Hex(1)Fuc(1)); C29(Carbamidomethyl); Q30(Deamidated); C35(Carbamidomethyl)	1	1	Q01705	Q01705	Neurogenic locus notch homolog protein 1 OS=Mus musculus OX=10090 GN=Notch1 PE=1 SV=3	2	5	5	1	0	1	1	1	1104.27	5517.33	5514.31	547.695	0.604032	0	0	512346	HCD (High Energy Collision Dissociation)	MS2	0	100	9.0787	3460	3460	3453	FP030221_13.raw	0/0		3.35027	144.9	144.9	0	0.00044641	3.13071e-05	0	0
FALSE	High	PMI-Byonic	PMI-Byonic (A2)	A	2	Unambiguous	IGSYRCACRATHTGPHCELPYVPCSPSPCQNGGTCRPTGDTTHE	[E].IGSYRcAcRATHTGPHcELPYVPcSPsPcQnGGTcRPTGDTTHE.[C]	C6(Carbamidomethyl); C8(Carbamidomethyl); C17(Carbamidomethyl); C24(Carbamidomethyl); S27(Fuc(1)); C29(Carbamidomethyl); N31(Deamidated); C35(Carbamidomethyl)	1	1	Q01705	Q01705	Neurogenic locus notch homolog protein 1 OS=Mus musculus OX=10090 GN=Notch1 PE=1 SV=3	2	5	5	1	0	1	1	1	1031.25	5152.2	5149.18	586.721	0.604226	0	0	2710029	HCD (High Energy Collision Dissociation)	MS2	25.6517	92.4134	9.05079	3448	3448	3442	FP030221_13.raw	0/0		12.2258	802.243	802.243	0	5.94539e-13	1.25769e-13	0	0
FALSE	High	PMI-Byonic	PMI-Byonic (A2)	A	2	Unambiguous	IGSYRCACRATHTGPHCELPYVPCSPSPCQNGGTCRPTGDTTHE	[E].IGSYRcAcRATHTGPHcELPYVPcSPSPcQnGGtcRPTGDTTHE.[C]	C6(Carbamidomethyl); C8(Carbamidomethyl); C17(Carbamidomethyl); C24(Carbamidomethyl); C29(Carbamidomethyl); N31(Deamidated); T34(Fuc(1)); C35(Carbamidomethyl)	1	1	Q01705	Q01705	Neurogenic locus notch homolog protein 1 OS=Mus musculus OX=10090 GN=Notch1 PE=1 SV=3	2	5	5	1	0	1	1	1	1031.25	5152.2	5149.18	586.958	0.60447	0	0	2.25996e+06	HCD (High Energy Collision Dissociation)	MS2	0	100	9.29834	3555	3555	3552	FP030221_13.raw	0/0		10.2258	722.707	722.707	3.73115	5.94539e-11	1.08262e-11	0	0
FALSE	High	PMI-Byonic	PMI-Byonic (A2)	A	2	Unambiguous	IGSYRCACRATHTGPHCELPYVPCSPSPCQNGGTCRPTGDTTHE	[E].IGsYRcAcRATHTGPHcELPYVPcSPSPcQnGGTcRPTGDTTHE.[C]	S3(Fuc(1)); C6(Carbamidomethyl); C8(Carbamidomethyl); C17(Carbamidomethyl); C24(Carbamidomethyl); C29(Carbamidomethyl); N31(Deamidated); C35(Carbamidomethyl)	1	1	Q01705	Q01705	Neurogenic locus notch homolog protein 1 OS=Mus musculus OX=10090 GN=Notch1 PE=1 SV=3	2	6	6	1	0	1	1	1	859.706	5153.2	5149.18	781.03	0.670278	0	0	848658	HCD (High Energy Collision Dissociation)	MS2	46.7087	100	9.86802	3804	3804	3794	FP030221_13.raw	0/0		6.55758	500.697	500.697	1.6	2.76964e-07	3.13103e-08	0	0
FALSE	High	PMI-Byonic	PMI-Byonic (A2)	A	2	Unambiguous	IGSYRCACRATHTGPHCELPYVPCSPSPCQNGGTCRPTGDTTHE	[E].IGSYRcAcRATHTGPHcELPYVPcsPSPcQnGGTcRPTGDTTHE.[C]	C6(Carbamidomethyl); C8(Carbamidomethyl); C17(Carbamidomethyl); C24(Carbamidomethyl); S25(HexNAc(1)Hex(1)Fuc(1)); C29(Carbamidomethyl); N31(Deamidated); C35(Carbamidomethyl)	1	1	Q01705	Q01705	Neurogenic locus notch homolog protein 1 OS=Mus musculus OX=10090 GN=Notch1 PE=1 SV=3	2	6	6	1	0	1	1	1	920.392	5517.32	5514.31	544.471	0.500398	0	0	694988	HCD (High Energy Collision Dissociation)	MS2	80.6505	100	9.37441	3589	3589	3585	FP030221_13.raw	0/0		6.33926	442.607	442.607	0	4.57871e-07	4.75493e-08	0	0
FALSE	High	PMI-Byonic	PMI-Byonic (A2)	A	2	Unambiguous	IGSYRCACRATHTGPHCELPYVPCSPSPCQNGGTCRPTGDTTHE	[E].IGsYRcAcRATHTGPHcELPYVPcSPSPcqNGGTcRPTGDTTHE.[C]	S3(Fuc(1)); C6(Carbamidomethyl); C8(Carbamidomethyl); C17(Carbamidomethyl); C24(Carbamidomethyl); C29(Carbamidomethyl); Q30(Deamidated); C35(Carbamidomethyl)	1	1	Q01705	Q01705	Neurogenic locus notch homolog protein 1 OS=Mus musculus OX=10090 GN=Notch1 PE=1 SV=3	2	6	6	1	0	1	1	1	859.379	5151.24	5149.18	399.257	0.342641	0	0	572443	HCD (High Energy Collision Dissociation)	MS2	66.1496	100	10.9325	4264	4264	4256	FP030221_13.raw	0/0		3.2301	312.583	312.583	1.6	0.000588709	4.4169e-05	0	0
FALSE	High	PMI-Byonic	PMI-Byonic (A2)	A	2	Unambiguous	IGSYRCACRATHTGPHCELPYVPCSPSPCQNGGTCRPTGDTTHE	[E].IGsYRcAcRATHTGPHcELPYVPcSPSPcQnGGTcRPTGDTTHE.[C]	S3(Fuc(1)); C6(Carbamidomethyl); C8(Carbamidomethyl); C17(Carbamidomethyl); C24(Carbamidomethyl); C29(Carbamidomethyl); N31(Deamidated); C35(Carbamidomethyl)	1	1	Q01705	Q01705	Neurogenic locus notch homolog protein 1 OS=Mus musculus OX=10090 GN=Notch1 PE=1 SV=3	2	6	6	1	0	1	1	1	859.539	5152.2	5149.18	585.521	0.502492	0	0	434091	HCD (High Energy Collision Dissociation)	MS2	36.3912	100	10.3954	4031	4031	4025	FP030221_13.raw	0/0		6.1632	392.136	392.136	1.6	6.86747e-07	6.49092e-08	0	0
FALSE	High	PMI-Byonic	PMI-Byonic (A2)	A	2	Unambiguous	IGSYRCACRATHTGPHCELPYVPCSPSPCQNGGTCRPTGDTTHE	[E].IGsYRcAcRATHTGPHcELPYVPcSPSPcQnGGTcRPTGDTTHE.[C]	S3(Fuc(1)); C6(Carbamidomethyl); C8(Carbamidomethyl); C17(Carbamidomethyl); C24(Carbamidomethyl); C29(Carbamidomethyl); N31(Deamidated); C35(Carbamidomethyl)	1	1	Q01705	Q01705	Neurogenic locus notch homolog protein 1 OS=Mus musculus OX=10090 GN=Notch1 PE=1 SV=3	2	6	6	1	0	1	1	1	859.539	5152.2	5149.18	585.663	0.502614	0	0	449078	HCD (High Energy Collision Dissociation)	MS2	38.9919	100	10.2346	3961	3961	3959	FP030221_13.raw	0/0		6.09971	406.487	406.487	1.6	7.94859e-07	8.69887e-08	0	0
FALSE	High	PMI-Byonic	PMI-Byonic (A2)	A	2	Unambiguous	IGSYRCACRATHTGPHCELPYVPCSPSPCQNGGTCRPTGDTTHE	[E].IGSYRcAcRATHTGPHcELPYVPcSPSPcQnGGtcRPTGDTTHE.[C]	C6(Carbamidomethyl); C8(Carbamidomethyl); C17(Carbamidomethyl); C24(Carbamidomethyl); C29(Carbamidomethyl); N31(Deamidated); T34(HexNAc(1)Hex(1)Fuc(1)); C35(Carbamidomethyl)	1	1	Q01705	Q01705	Neurogenic locus notch homolog protein 1 OS=Mus musculus OX=10090 GN=Notch1 PE=1 SV=3	2	6	6	1	0	1	1	1	920.563	5518.34	5514.31	730.688	0.67154	0	0	1.55516e+06	HCD (High Energy Collision Dissociation)	MS2	44.6531	100	8.97399	3415	3415	3409	FP030221_13.raw	0/0		8.58836	622.533	622.533	4.15306	2.58014e-09	6.25678e-10	0	0
FALSE	High	PMI-Byonic	PMI-Byonic (A2)	A	2	Unambiguous	IGSYRCACRATHTGPHCELPYVPCSPSPCQNGGTCRPTGDTTHE	[E].IGsYRcAcRATHTGPHcELPYVPcSPSPcQnGGTcRPTGDTTHE.[C]	S3(Fuc(1)); C6(Carbamidomethyl); C8(Carbamidomethyl); C17(Carbamidomethyl); C24(Carbamidomethyl); C29(Carbamidomethyl); N31(Deamidated); C35(Carbamidomethyl)	1	1	Q01705	Q01705	Neurogenic locus notch homolog protein 1 OS=Mus musculus OX=10090 GN=Notch1 PE=1 SV=3	2	6	6	1	0	1	1	1	859.372	5151.2	5149.18	391.363	0.335866	0	0	767057	HCD (High Energy Collision Dissociation)	MS2	49.2846	100	10.1235	3914	3914	3904	FP030221_13.raw	0/0		6.33926	466.13	466.13	1.6	4.57871e-07	5.09126e-08	0	0
FALSE	High	PMI-Byonic	PMI-Byonic (A2)	A	2	Unambiguous	IGSYRCACRATHTGPHCELPYVPCSPSPCQNGGTCRPTGDTTHE	[E].IGsYRcAcRATHTGPHcELPYVPcSPSPcQnGGTcRPTGDTTHE.[C]	S3(Fuc(1)); C6(Carbamidomethyl); C8(Carbamidomethyl); C17(Carbamidomethyl); C24(Carbamidomethyl); C29(Carbamidomethyl); N31(Deamidated); C35(Carbamidomethyl)	1	1	Q01705	Q01705	Neurogenic locus notch homolog protein 1 OS=Mus musculus OX=10090 GN=Notch1 PE=1 SV=3	2	6	6	1	0	1	1	1	859.707	5153.2	5149.18	781.315	0.670522	0	0	713794	HCD (High Energy Collision Dissociation)	MS2	51.4813	100	9.98478	3854	3854	3849	FP030221_13.raw	0/0		6.73359	545.294	545.294	1.6	1.84674e-07	1.84158e-08	0	0
FALSE	High	PMI-Byonic	PMI-Byonic (A2)	A	2	Unambiguous	IGSYRCACRATHTGPHCELPYVPCSPSPCQNGGTCRPTGDTTHE	[E].IGSYRcAcRATHTGPHcELPYVPcSPSPcQnGGtcRPTGDTTHE.[C]	C6(Carbamidomethyl); C8(Carbamidomethyl); C17(Carbamidomethyl); C24(Carbamidomethyl); C29(Carbamidomethyl); N31(Deamidated); T34(Fuc(1)); C35(Carbamidomethyl)	1	1	Q01705	Q01705	Neurogenic locus notch homolog protein 1 OS=Mus musculus OX=10090 GN=Notch1 PE=1 SV=3	2	6	6	1	0	1	1	1	859.041	5149.21	5149.18	5.17973	0.00444523	0	0	1.65563e+06	HCD (High Energy Collision Dissociation)	MS2	59.0564	23.1376	9.34541	3576	3576	3574	FP030221_13.raw	0/0		7.58836	592.037	592.037	3.79174	2.58014e-08	3.51524e-09	0	0
FALSE	High	PMI-Byonic	PMI-Byonic (A2)	A	2	Unambiguous	IGSYRCACRATHTGPHCELPYVPCSPSPCQNGGTCRPTGDTTHE	[E].IGsYRcAcRATHTGPHcELPYVPcSPSPcqNGGTcRPTGDTTHE.[C]	S3(Fuc(1)); C6(Carbamidomethyl); C8(Carbamidomethyl); C17(Carbamidomethyl); C24(Carbamidomethyl); C29(Carbamidomethyl); Q30(Deamidated); C35(Carbamidomethyl)	1	1	Q01705	Q01705	Neurogenic locus notch homolog protein 1 OS=Mus musculus OX=10090 GN=Notch1 PE=1 SV=3	2	5	5	1	0	1	1	1	1031.05	5151.24	5149.18	399.437	0.411355	0	0	241626	HCD (High Energy Collision Dissociation)	MS2	35.8748	100	9.81662	3782	3782	3772	FP030221_13.raw	0/0		3.11166	224.302	224.302	0	0.000773288	5.48441e-05	0	0
FALSE	High	PMI-Byonic	PMI-Byonic (A2)	A	2	Unambiguous	IGSYRCACRATHTGPHCELPYVPCSPSPCQNGGTCRPTGDTTHE	[E].IGSYRcAcRATHTGPHcELPYVPcsPSPcqNGGTcRPTGDTTHE.[C]	C6(Carbamidomethyl); C8(Carbamidomethyl); C17(Carbamidomethyl); C24(Carbamidomethyl); S25(HexNAc(1)Hex(1)Fuc(1)); C29(Carbamidomethyl); Q30(Deamidated); C35(Carbamidomethyl)	1	1	Q01705	Q01705	Neurogenic locus notch homolog protein 1 OS=Mus musculus OX=10090 GN=Notch1 PE=1 SV=3	2	6	6	1	0	1	1	1	920.397	5517.35	5514.31	549.917	0.505402	0	0	280557	HCD (High Energy Collision Dissociation)	MS2	65.0606	100	9.71069	3736	3736	3728	FP030221_13.raw	0/0		1.88474	80.7034	80.7034	0	0.0130396	0.000841296	0	0
FALSE	High	PMI-Byonic	PMI-Byonic (A2)	A	2	Unambiguous	IGSYRCACRATHTGPHCELPYVPCSPSPCQNGGTCRPTGDTTHE	[E].IGsYRcAcRATHTGPHcELPYVPcSPSPcqNGGTcRPTGDTTHE.[C]	S3(Fuc(1)); C6(Carbamidomethyl); C8(Carbamidomethyl); C17(Carbamidomethyl); C24(Carbamidomethyl); C29(Carbamidomethyl); Q30(Deamidated); C35(Carbamidomethyl)	1	1	Q01705	Q01705	Neurogenic locus notch homolog protein 1 OS=Mus musculus OX=10090 GN=Notch1 PE=1 SV=3	2	5	5	1	0	1	1	1	1031.25	5152.23	5149.18	591.462	0.609109	0	0	367708	HCD (High Energy Collision Dissociation)	MS2	36.9824	100	9.68444	3725	3725	3717	FP030221_13.raw	0/0		4.38585	387.83	387.83	0	4.11288e-05	3.40575e-06	0	0
FALSE	High	PMI-Byonic	PMI-Byonic (A2)	A	2	Unambiguous	IGSYRCACRATHTGPHCELPYVPCSPSPCQNGGTCRPTGDTTHE	[E].IGSYRcAcRATHTGPHcELPYVPcSPSPcQnGGtcRPTGDTTHE.[C]	C6(Carbamidomethyl); C8(Carbamidomethyl); C17(Carbamidomethyl); C24(Carbamidomethyl); C29(Carbamidomethyl); N31(Deamidated); T34(Fuc(1)); C35(Carbamidomethyl)	1	1	Q01705	Q01705	Neurogenic locus notch homolog protein 1 OS=Mus musculus OX=10090 GN=Notch1 PE=1 SV=3	2	6	6	1	0	1	1	1	859.373	5151.2	5149.18	392.358	0.336721	0	0	2.02793e+06	HCD (High Energy Collision Dissociation)	MS2	34.5951	100	9.60174	3689	3689	3684	FP030221_13.raw	0/0		7.58836	586.911	586.911	4.8	2.58014e-08	3.75233e-09	0	0
FALSE	High	PMI-Byonic	PMI-Byonic (A2)	A	2	Unambiguous	IGSYRCACRATHTGPHCELPYVPCSPSPCQNGGTCRPTGDTTHE	[E].IGSYRcAcRATHTGPHcELPYVPcSPSPcQnGGtcRPTGDTTHE.[C]	C6(Carbamidomethyl); C8(Carbamidomethyl); C17(Carbamidomethyl); C24(Carbamidomethyl); C29(Carbamidomethyl); N31(Deamidated); T34(Fuc(1)); C35(Carbamidomethyl)	1	1	Q01705	Q01705	Neurogenic locus notch homolog protein 1 OS=Mus musculus OX=10090 GN=Notch1 PE=1 SV=3	2	5	5	1	0	1	1	1	1031.25	5152.2	5149.18	585.891	0.603372	0	0	507528	HCD (High Energy Collision Dissociation)	MS2	18.0162	100	9.55246	3668	3668	3662	FP030221_13.raw	0/0		9.22582	670.577	670.577	3.05305	5.94539e-10	8.23845e-11	0	0
FALSE	High	PMI-Byonic	PMI-Byonic (A2)	A	2	Unambiguous	IGSYRCACRATHTGPHCELPYVPCSPSPCQNGGTCRPTGDTTHE	[E].IGSYRcAcRATHTGPHcELPYVPcSPSPcQnGGtcRPTGDTTHE.[C]	C6(Carbamidomethyl); C8(Carbamidomethyl); C17(Carbamidomethyl); C24(Carbamidomethyl); C29(Carbamidomethyl); N31(Deamidated); T34(Fuc(1)); C35(Carbamidomethyl)	1	1	Q01705	Q01705	Neurogenic locus notch homolog protein 1 OS=Mus musculus OX=10090 GN=Notch1 PE=1 SV=3	2	6	6	1	0	1	1	1	859.038	5149.19	5149.18	2.54828	0.00218693	0	0	971911	HCD (High Energy Collision Dissociation)	MS2	0	57.8635	9.47679	3635	3635	3629	FP030221_13.raw	0/0		8.58836	600.171	600.171	4.38785	2.58014e-09	7.34259e-10	0	0
FALSE	High	PMI-Byonic	PMI-Byonic (A2)	A	2	Unambiguous	IGSYRCACRATHTGPHCELPYVPCSPSPCQNGGTCRPTGDTTHE	[E].IGSYRcAcRATHTGPHcELPYVPcSPSPcQnGGtcRPTGDTTHE.[C]	C6(Carbamidomethyl); C8(Carbamidomethyl); C17(Carbamidomethyl); C24(Carbamidomethyl); C29(Carbamidomethyl); N31(Deamidated); T34(Fuc(1)); C35(Carbamidomethyl)	1	1	Q01705	Q01705	Neurogenic locus notch homolog protein 1 OS=Mus musculus OX=10090 GN=Notch1 PE=1 SV=3	2	5	5	1	0	1	1	1	1031.25	5152.2	5149.18	586.365	0.60386	0	0	1.92386e+06	HCD (High Energy Collision Dissociation)	MS2	0	100	9.41916	3609	3609	3607	FP030221_13.raw	0/0		10.2258	741.6	741.6	4.8	5.94539e-11	1.20731e-11	0	0
FALSE	High	PMI-Byonic	PMI-Byonic (A2)	A	2	Unambiguous	IGSYRCACRATHTGPHCELPYVPCSPSPCQNGGTCRPTGDTTHE	[E].IGSYRcAcRATHTGPHcELPYVPcSPSPcQnGGtcRPTGDTTHE.[C]	C6(Carbamidomethyl); C8(Carbamidomethyl); C17(Carbamidomethyl); C24(Carbamidomethyl); C29(Carbamidomethyl); N31(Deamidated); T34(Fuc(1)); C35(Carbamidomethyl)	1	1	Q01705	Q01705	Neurogenic locus notch homolog protein 1 OS=Mus musculus OX=10090 GN=Notch1 PE=1 SV=3	2	6	6	1	0	1	1	1	859.54	5152.2	5149.18	587.085	0.503835	0	0	1.62895e+06	HCD (High Energy Collision Dissociation)	MS2	40.3877	100	9.73206	3745	3745	3739	FP030221_13.raw	0/0		8.58836	635.758	635.758	4.23079	2.58014e-09	7.59545e-10	0	0
FALSE	High	PMI-Byonic	PMI-Byonic (A2)	A	2	Unambiguous	IGSYRCACRATHTGPHCELPYVPCSPSPCQNGGTCRPTGDTTHE	[E].IGSYRcAcRATHTGPHcELPYVPcSPSPcQnGGtcRPTGDTTHE.[C]	C6(Carbamidomethyl); C8(Carbamidomethyl); C17(Carbamidomethyl); C24(Carbamidomethyl); C29(Carbamidomethyl); N31(Deamidated); T34(Fuc(1)); C35(Carbamidomethyl)	1	1	Q01705	Q01705	Neurogenic locus notch homolog protein 1 OS=Mus musculus OX=10090 GN=Notch1 PE=1 SV=3	2	6	6	1	0	1	1	1	859.706	5153.2	5149.18	780.604	0.669912	0	0	7.53912e+06	HCD (High Energy Collision Dissociation)	MS2	32.1989	31.4275	8.97182	3414	3414	3409	FP030221_13.raw	0/0		8.58836	621.814	621.814	3.77014	2.58014e-09	5.96507e-10	0	0
FALSE	High	PMI-Byonic	PMI-Byonic (A2)	A	2	Unambiguous	IGSYRCACRATHTGPHCELPYVPCSPSPCQNGGTCRPTGDTTHE	[E].IGSYRcAcRATHTGPHcELPYVPcsPSPcQnGGTcRPTGDTTHE.[C]	C6(Carbamidomethyl); C8(Carbamidomethyl); C17(Carbamidomethyl); C24(Carbamidomethyl); S25(HexNAc(1)Fuc(1)); C29(Carbamidomethyl); N31(Deamidated); C35(Carbamidomethyl)	1	1	Q01705	Q01705	Neurogenic locus notch homolog protein 1 OS=Mus musculus OX=10090 GN=Notch1 PE=1 SV=3	2	6	6	1	0	1	1	1	893.553	5356.28	5352.26	751.801	0.670639	0	0	377157	HCD (High Energy Collision Dissociation)	MS2	35.4533	100	9.11096	3474	3474	3464	FP030221_13.raw	0/0		6.55758	511.015	511.015	0	2.76964e-07	2.91555e-08	0	0
FALSE	High	PMI-Byonic	PMI-Byonic (A2)	A	2	Unambiguous	IGSYRCACRATHTGPHCELPYVPCSPSPCQNGGTCRPTGDTTHE	[E].IGsYRcAcRAtHTGPHcELPYVPcSPSPcQNGGTcRPTGDTTHE.[C]	S3(Fuc(1)); C6(Carbamidomethyl); C8(Carbamidomethyl); T11(Hex(1)Pent(2)); C17(Carbamidomethyl); C24(Carbamidomethyl); C29(Carbamidomethyl); C35(Carbamidomethyl)	1	1	Q01705	Q01705	Neurogenic locus notch homolog protein 1 OS=Mus musculus OX=10090 GN=Notch1 PE=1 SV=3	2	6	6	1	0	1	1	1	930.233	5576.36	5574.33	363.943	0.338124	0	0	1.06262e+06	HCD (High Energy Collision Dissociation)	MS2	69.0008	100	8.3855	3155	3155	3149	FP030221_13.raw	0/0		2.40767	182.511	182.511	0	0.00391142	0.000247252	0	0
FALSE	High	PMI-Byonic	PMI-Byonic (A2)	A	2	Unambiguous	IGSYRCACRATHTGPHCELPYVPCSPSPCQNGGTCRPTGDTTHE	[E].IGSYRcAcRATHTGPHcELPYVPcSPsPcqNGGTcRPTGDTTHE.[C]	C6(Carbamidomethyl); C8(Carbamidomethyl); C17(Carbamidomethyl); C24(Carbamidomethyl); S27(HexNAc(1)Fuc(1)); C29(Carbamidomethyl); Q30(Deamidated); C35(Carbamidomethyl)	1	1	Q01705	Q01705	Neurogenic locus notch homolog protein 1 OS=Mus musculus OX=10090 GN=Notch1 PE=1 SV=3	2	6	6	1	0	1	1	1	893.22	5354.29	5352.26	378.561	0.337693	0	0	681367	HCD (High Energy Collision Dissociation)	MS2	21.6144	100	8.70012	3295	3295	3288	FP030221_13.raw	0/0		6.09971	426.759	426.759	0	7.94859e-07	7.58411e-08	0	0
FALSE	High	PMI-Byonic	PMI-Byonic (A2)	A	2	Unambiguous	IGSYRCACRATHTGPHCELPYVPCSPSPCQNGGTCRPTGDTTHE	[E].IGSYRcAcRATHTGPHcELPYVPcSPSPcQnGGtcRPTGDTTHE.[C]	C6(Carbamidomethyl); C8(Carbamidomethyl); C17(Carbamidomethyl); C24(Carbamidomethyl); C29(Carbamidomethyl); N31(Deamidated); T34(Fuc(1)); C35(Carbamidomethyl)	1	1	Q01705	Q01705	Neurogenic locus notch homolog protein 1 OS=Mus musculus OX=10090 GN=Notch1 PE=1 SV=3	2	5	5	1	0	1	1	1	1030.65	5149.2	5149.18	4.60153	0.00473882	0	0	854676	HCD (High Energy Collision Dissociation)	MS2	25.881	68.4316	8.66916	3281	3281	3277	FP030221_13.raw	0/0		10.2258	723.26	723.26	2.46163	5.94539e-11	8.1247e-12	0	0
FALSE	High	PMI-Byonic	PMI-Byonic (A2)	A	2	Unambiguous	IGSYRCACRATHTGPHCELPYVPCSPSPCQNGGTCRPTGDTTHE	[E].IGsYRcAcRATHTGPHcELPYVPcSPSPcQNGGTcRPTGDTTHE.[C]	S3(Fuc(1)); C6(Carbamidomethyl); C8(Carbamidomethyl); C17(Carbamidomethyl); C24(Carbamidomethyl); C29(Carbamidomethyl); C35(Carbamidomethyl)	1	1	Q01705	Q01705	Neurogenic locus notch homolog protein 1 OS=Mus musculus OX=10090 GN=Notch1 PE=1 SV=3	2	5	5	1	0	1	1	1	1030.84	5150.19	5148.2	387.328	0.398808	0	0	873344	HCD (High Energy Collision Dissociation)	MS2	17.8797	100	8.30351	3119	3119	3117	FP030221_13.raw	0/0		9.22582	667.496	667.496	1.6	5.94539e-10	4.82409e-11	0	0
FALSE	High	PMI-Byonic	PMI-Byonic (A2)	A	2	Unambiguous	IGSYRCACRATHTGPHCELPYVPCSPSPCQNGGTCRPTGDTTHE	[E].IGSYRcAcRATHTGPHcELPYVPcSPsPcQNGGTcRPTGDTTHE.[C]	C6(Carbamidomethyl); C8(Carbamidomethyl); C17(Carbamidomethyl); C24(Carbamidomethyl); S27(Fuc(1)); C29(Carbamidomethyl); C35(Carbamidomethyl)	1	1	Q01705	Q01705	Neurogenic locus notch homolog protein 1 OS=Mus musculus OX=10090 GN=Notch1 PE=1 SV=3	2	6	6	1	0	1	1	1	858.874	5148.21	5148.2	2.33677	0.00200503	0	0	736300	HCD (High Energy Collision Dissociation)	MS2	0	56.428	8.34902	3139	3139	3138	FP030221_13.raw	0/0		9.58836	661.333	661.333	0	2.58014e-10	2.41999e-11	0	0
FALSE	High	PMI-Byonic	PMI-Byonic (A2)	A	2	Ambiguous	IGSYRCACRATHTGPHCELPYVPCSPSPCQNGGTCRPTGDTTHE	[E].IGSYRcAcRATHTGPHcELPYVPcSPSPcQnGGtcRPTGDTTHE.[C]	C6(Carbamidomethyl); C8(Carbamidomethyl); C17(Carbamidomethyl); C24(Carbamidomethyl); C29(Carbamidomethyl); N31(Deamidated); T34(HexNAc(1)Hex(1)Fuc(1)); C35(Carbamidomethyl)	1	1	Q01705	Q01705	Neurogenic locus notch homolog protein 1 OS=Mus musculus OX=10090 GN=Notch1 PE=1 SV=3	2	6	6	0.2363	0	1	1	1	920.397	5517.35	5514.31	550.05	0.505525	0	0	1.48516e+06	HCD (High Energy Collision Dissociation)	MS2	23.787	100	8.3512	3140	3140	3138	FP030221_13.raw	0/0		8.58836	632.057	632.057	1.01246	2.58014e-09	3.65084e-10	0	0
FALSE	High	PMI-Byonic	PMI-Byonic (A2)	A	2	Ambiguous	IGSYRCACRATHTGPHCELPYVPCSPSPCQNGGTCRPTGDTTHE	[E].IGSYRcAcrATHTGPHcELPYVPcSPSPcQnGGtcRPTGDTTHE.[C]	C6(Carbamidomethyl); C8(Carbamidomethyl); R9(Deamidated); C17(Carbamidomethyl); C24(Carbamidomethyl); C29(Carbamidomethyl); N31(Deamidated); T34(HexNAc(1)Hex(1)Fuc(1)); C35(Carbamidomethyl)	1	1	Q01705	Q01705	Neurogenic locus notch homolog protein 1 OS=Mus musculus OX=10090 GN=Notch1 PE=1 SV=3	2	6	6		0	2	2	2	920.397	5517.35	5515.3	371.536	0.341522	0	0	1.48516e+06	HCD (High Energy Collision Dissociation)	MS2	23.787	100	8.3512	3140	3140	3138	FP030221_13.raw	0/0		6.55758	488.216	488.216	1.01287	2.76964e-07	2.69625e-08	0	0
FALSE	High	PMI-Byonic	PMI-Byonic (A2)	A	2	Unambiguous	IGSYRCACRATHTGPHCELPYVPCSPSPCQNGGTCRPTGDTTHE	[E].IGSYRcAcRATHTGPHcELPYVPcSPSPcQnGGtcRPTGDTTHE.[C]	C6(Carbamidomethyl); C8(Carbamidomethyl); C17(Carbamidomethyl); C24(Carbamidomethyl); C29(Carbamidomethyl); N31(Deamidated); T34(HexNAc(1)Hex(1)Fuc(1)); C35(Carbamidomethyl)	1	1	Q01705	Q01705	Neurogenic locus notch homolog protein 1 OS=Mus musculus OX=10090 GN=Notch1 PE=1 SV=3	2	6	6	1	0	1	1	1	920.397	5517.35	5514.31	550.183	0.505647	0	0	1.17406e+06	HCD (High Energy Collision Dissociation)	MS2	10.0176	100	8.59943	3249	3249	3247	FP030221_13.raw	0/0		8.58836	602.646	602.646	3.90659	2.58014e-09	5.35472e-10	0	0
FALSE	High	PMI-Byonic	PMI-Byonic (A2)	A	2	Ambiguous	IGSYRCACRATHTGPHCELPYVPCSPSPCQNGGTCRPTGDTTHE	[E].IGSYRcAcRATHTGPHcELPYVPcsPSPcQnGGTcRPTGDTTHE.[C]	C6(Carbamidomethyl); C8(Carbamidomethyl); C17(Carbamidomethyl); C24(Carbamidomethyl); S25(HexNAc(1)Hex(1)Fuc(1)); C29(Carbamidomethyl); N31(Deamidated); C35(Carbamidomethyl)	1	1	Q01705	Q01705	Neurogenic locus notch homolog protein 1 OS=Mus musculus OX=10090 GN=Notch1 PE=1 SV=3	2	6	6	0.2165	0	1	1	1	920.727	5519.32	5514.31	908.802	0.835236	0	0	1.71383e+06	HCD (High Energy Collision Dissociation)	MS2	42.8206	100	8.35769	3143	3143	3138	FP030221_13.raw	0/0		8.58836	648.122	648.122	0	2.58014e-09	4.01396e-10	0	0
FALSE	High	PMI-Byonic	PMI-Byonic (A2)	A	2	Unambiguous	IGSYRCACRATHTGPHCELPYVPCSPSPCQNGGTCRPTGDTTHE	[E].IGSYRcAcRATHTGPHcELPYVPcSPSPcQnGGtcRPTGDTTHE.[C]	C6(Carbamidomethyl); C8(Carbamidomethyl); C17(Carbamidomethyl); C24(Carbamidomethyl); C29(Carbamidomethyl); N31(Deamidated); T34(Fuc(1)); C35(Carbamidomethyl)	1	1	Q01705	Q01705	Neurogenic locus notch homolog protein 1 OS=Mus musculus OX=10090 GN=Notch1 PE=1 SV=3	2	6	6	1	0	1	1	1	859.039	5149.2	5149.18	2.90389	0.00249211	0	0	2.33769e+06	HCD (High Energy Collision Dissociation)	MS2	0	19.4425	8.59726	3248	3248	3247	FP030221_13.raw	0/0		7.58836	583.267	583.267	2.69057	2.58014e-08	2.51362e-09	0	0
FALSE	High	PMI-Byonic	PMI-Byonic (A2)	A	2	Unambiguous	IGSYRCACRATHTGPHCELPYVPCSPSPCQNGGTCRPTGDTTHE	[E].IGSYRcAcRATHTGPHcELPYVPcSPSPcQnGGtcRPTGDTTHE.[C]	C6(Carbamidomethyl); C8(Carbamidomethyl); C17(Carbamidomethyl); C24(Carbamidomethyl); C29(Carbamidomethyl); N31(Deamidated); T34(Fuc(1)); C35(Carbamidomethyl)	1	1	Q01705	Q01705	Neurogenic locus notch homolog protein 1 OS=Mus musculus OX=10090 GN=Notch1 PE=1 SV=3	2	5	5	1	0	1	1	1	1030.65	5149.2	5149.18	4.24593	0.00437261	0	0	677486	HCD (High Energy Collision Dissociation)	MS2	28.0685	50.79	8.5502	3228	3228	3226	FP030221_13.raw	0/0		12.2258	820.561	820.561	4.38021	5.94539e-13	9.81945e-14	0	0
FALSE	High	PMI-Byonic	PMI-Byonic (A2)	A	2	Ambiguous	IGSYRCACRATHTGPHCELPYVPCSPSPCQNGGTCRPTGDTTHE	[E].IGSYrcAcRATHTGPHcELPYVPcsPSPcQnGGTcRPTGDTTHE.[C]	R5(Deamidated); C6(Carbamidomethyl); C8(Carbamidomethyl); C17(Carbamidomethyl); C24(Carbamidomethyl); S25(HexNAc(1)Hex(1)Fuc(1)); C29(Carbamidomethyl); N31(Deamidated); C35(Carbamidomethyl)	1	1	Q01705	Q01705	Neurogenic locus notch homolog protein 1 OS=Mus musculus OX=10090 GN=Notch1 PE=1 SV=3	2	6	6		0	2	2	2	920.727	5519.32	5515.3	730.224	0.671234	0	0	1.71383e+06	HCD (High Energy Collision Dissociation)	MS2	42.8206	100	8.35769	3143	3143	3138	FP030221_13.raw	0/0		6.73359	535.092	535.092	0	1.84674e-07	1.68764e-08	0	0
FALSE	High	PMI-Byonic	PMI-Byonic (A2)	A	2	Ambiguous	IGSYRCACRATHTGPHCELPYVPCSPSPCQNGGTCRPTGDTTHE	[E].IGSYRcAcRATHTGPHcELPYVPcSPSPcQnGGtcRPTGDTTHE.[C]	C6(Carbamidomethyl); C8(Carbamidomethyl); C17(Carbamidomethyl); C24(Carbamidomethyl); C29(Carbamidomethyl); N31(Deamidated); T34(Fuc(1)); C35(Carbamidomethyl)	1	1	Q01705	Q01705	Neurogenic locus notch homolog protein 1 OS=Mus musculus OX=10090 GN=Notch1 PE=1 SV=3	2	5	5	0.314	0	1	1	1	1031.65	5154.21	5149.18	977.408	1.00657	0	0	1.62271e+06	HCD (High Energy Collision Dissociation)	MS2	33.6754	100	8.42631	3173	3173	3171	FP030221_13.raw	0/0		7.22582	576.899	576.899	3.99709	5.94538e-08	5.44502e-09	0	0
FALSE	High	PMI-Byonic	PMI-Byonic (A2)	A	2	Unambiguous	IGSYRCACRATHTGPHCELPYVPCSPSPCQNGGTCRPTGDTTHE	[E].IGSYRcAcRATHTGPHcELPYVPcSPSPcQnGGtcRPTGDTTHE.[C]	C6(Carbamidomethyl); C8(Carbamidomethyl); C17(Carbamidomethyl); C24(Carbamidomethyl); C29(Carbamidomethyl); N31(Deamidated); T34(HexNAc(1)Hex(1)Fuc(1)); C35(Carbamidomethyl)	1	1	Q01705	Q01705	Neurogenic locus notch homolog protein 1 OS=Mus musculus OX=10090 GN=Notch1 PE=1 SV=3	2	6	6	1	0	1	1	1	920.227	5516.33	5514.31	364.896	0.335359	0	0	3.41779e+06	HCD (High Energy Collision Dissociation)	MS2	42.791	46.273	8.47696	3195	3195	3193	FP030221_13.raw	0/0		8.58836	610.816	610.816	5.65328	2.58014e-09	5.03524e-10	0	0
FALSE	High	PMI-Byonic	PMI-Byonic (A2)	A	2	Unambiguous	IGSYRCACRATHTGPHCELPYVPCSPSPCQNGGTCRPTGDTTHE	[E].IGSYRcAcRATHTGPHcELPYVPcSPSPcQnGGtcRPTGDTTHE.[C]	C6(Carbamidomethyl); C8(Carbamidomethyl); C17(Carbamidomethyl); C24(Carbamidomethyl); C29(Carbamidomethyl); N31(Deamidated); T34(Fuc(1)); C35(Carbamidomethyl)	1	1	Q01705	Q01705	Neurogenic locus notch homolog protein 1 OS=Mus musculus OX=10090 GN=Notch1 PE=1 SV=3	2	6	6	1	0	1	1	1	859.038	5149.19	5149.18	2.54828	0.00218693	0	0	3.73532e+06	HCD (High Energy Collision Dissociation)	MS2	0.909196	28.731	8.47568	3194	3194	3193	FP030221_13.raw	0/0		8.58836	618.246	618.246	4.39493	2.58014e-09	4.70562e-10	0	0
FALSE	High	PMI-Byonic	PMI-Byonic (A2)	A	2	Unambiguous	IGSYRCACRATHTGPHCELPYVPCSPSPCQNGGTCRPTGDTTHE	[E].IGSYRcAcRATHTGPHcELPYVPcSPSPcQnGGtcRPTGDTTHE.[C]	C6(Carbamidomethyl); C8(Carbamidomethyl); C17(Carbamidomethyl); C24(Carbamidomethyl); C29(Carbamidomethyl); N31(Deamidated); T34(HexNAc(1)Fuc(1)); C35(Carbamidomethyl)	1	1	Q01705	Q01705	Neurogenic locus notch homolog protein 1 OS=Mus musculus OX=10090 GN=Notch1 PE=1 SV=3	2	6	6	1	0	1	1	1	893.387	5355.28	5352.26	564.736	0.503769	0	0	1.05698e+06	HCD (High Energy Collision Dissociation)	MS2	33.0522	100	8.45853	3187	3187	3182	FP030221_13.raw	0/0		8.58836	628.786	628.786	1.32586	2.58014e-09	4.36537e-10	0	0
FALSE	High	PMI-Byonic	PMI-Byonic (A2)	A	2	Unambiguous	IGSYRCACRATHTGPHCELPYVPCSPSPCQNGGTCRPTGDTTHE	[E].IGSYRcAcRATHTGPHcELPYVPcSPSPcQnGGtcRPTGDTTHE.[C]	C6(Carbamidomethyl); C8(Carbamidomethyl); C17(Carbamidomethyl); C24(Carbamidomethyl); C29(Carbamidomethyl); N31(Deamidated); T34(HexNAc(1)Hex(1)Fuc(1)); C35(Carbamidomethyl)	1	1	Q01705	Q01705	Neurogenic locus notch homolog protein 1 OS=Mus musculus OX=10090 GN=Notch1 PE=1 SV=3	2	6	6	1	0	1	1	1	920.395	5517.34	5514.31	548.058	0.503693	0	0	1.39874e+06	HCD (High Energy Collision Dissociation)	MS2	19.4502	100	8.715	3301	3301	3299	FP030221_13.raw	0/0		7.58836	562.52	562.52	5.17259	2.58014e-08	2.77237e-09	0	0
FALSE	High	PMI-Byonic	PMI-Byonic (A2)	A	2	Unambiguous	IGSYRCACRATHTGPHCELPYVPCSPSPCQNGGTCRPTGDTTHE	[E].IGSYRcAcRATHTGPHcELPYVPcsPSPcQnGGTcRPTGDTTHE.[C]	C6(Carbamidomethyl); C8(Carbamidomethyl); C17(Carbamidomethyl); C24(Carbamidomethyl); S25(HexNAc(1)Hex(1)Fuc(1)); C29(Carbamidomethyl); N31(Deamidated); C35(Carbamidomethyl)	1	1	Q01705	Q01705	Neurogenic locus notch homolog protein 1 OS=Mus musculus OX=10090 GN=Notch1 PE=1 SV=3	2	5	5	1	0	1	1	1	1104.07	5516.32	5514.31	364.622	0.402128	0	0	540521	HCD (High Energy Collision Dissociation)	MS2	12.287	100	8.72916	3308	3308	3299	FP030221_13.raw	0/0		3.79519	230.324	230.324	0	0.000160253	1.11246e-05	0	0
FALSE	High	PMI-Byonic	PMI-Byonic (A2)	A	2	Unambiguous	IGSYRCACRATHTGPHCELPYVPCSPSPCQNGGTCRPTGDTTHE	[E].IGSYRcAcRATHTGPHcELPYVPcSPSPcQnGGtcRPTGDTTHE.[C]	C6(Carbamidomethyl); C8(Carbamidomethyl); C17(Carbamidomethyl); C24(Carbamidomethyl); C29(Carbamidomethyl); N31(Deamidated); T34(Fuc(1)); C35(Carbamidomethyl)	1	1	Q01705	Q01705	Neurogenic locus notch homolog protein 1 OS=Mus musculus OX=10090 GN=Notch1 PE=1 SV=3	2	6	6	1	0	1	1	1	859.039	5149.19	5149.18	2.69053	0.002309	0	0	4.73364e+06	HCD (High Energy Collision Dissociation)	MS2	0	33.5841	8.71283	3300	3300	3299	FP030221_13.raw	0/0		8.58836	646.846	646.846	4.8	2.58014e-09	5.66452e-10	0	0
FALSE	High	PMI-Byonic	PMI-Byonic (A2)	A	2	Ambiguous	IGSYRCACRATHTGPHCELPYVPCSPSPCQNGGTCRPTGDTTHE	[E].IGSYRcAcrATHTGPHcELPYVPcSPSPcQnGGtcRPTGDTTHE.[C]	C6(Carbamidomethyl); C8(Carbamidomethyl); R9(Deamidated); C17(Carbamidomethyl); C24(Carbamidomethyl); C29(Carbamidomethyl); N31(Deamidated); T34(Fuc(1)); C35(Carbamidomethyl)	1	1	Q01705	Q01705	Neurogenic locus notch homolog protein 1 OS=Mus musculus OX=10090 GN=Notch1 PE=1 SV=3	2	5	5		0	2	2	2	1031.65	5154.21	5150.16	786.156	0.809767	0	0	1.62271e+06	HCD (High Energy Collision Dissociation)	MS2	33.6754	100	8.42631	3173	3173	3171	FP030221_13.raw	0/0		4.95602	558.586	558.586	0	1.10657e-05	7.89396e-07	0	0
FALSE	High	PMI-Byonic	PMI-Byonic (A2)	A	2	Unambiguous	IGSYRCACRATHTGPHCELPYVPCSPSPCQNGGTCRPTGDTTHE	[E].IGsYRcAcRATHTGPHcELPYVPcSPSPcQNGGTcRPTGDTTHE.[C]	S3(Fuc(1)); C6(Carbamidomethyl); C8(Carbamidomethyl); C17(Carbamidomethyl); C24(Carbamidomethyl); C29(Carbamidomethyl); C35(Carbamidomethyl)	1	1	Q01705	Q01705	Neurogenic locus notch homolog protein 1 OS=Mus musculus OX=10090 GN=Notch1 PE=1 SV=3	2	5	5	1	0	1	1	1	1031.05	5151.22	5148.2	586.384	0.603764	0	0	613194	HCD (High Energy Collision Dissociation)	MS2	9.79087	100	8.14125	3047	3047	3040	FP030221_13.raw	0/0		5.80067	366.371	366.371	1.6	1.58244e-06	1.71516e-07	0	0
FALSE	High	PMI-Byonic	PMI-Byonic (A2)	A	2	Unambiguous	IGSYRCACRATHTGPHCELPYVPCSPSPCQNGGTCRPTGDTTHE	[E].IGsYRcAcRATHTGPHcELPYVPcSPSPcQNGGTcRPTGDTTHE.[C]	S3(Fuc(1)); C6(Carbamidomethyl); C8(Carbamidomethyl); C17(Carbamidomethyl); C24(Carbamidomethyl); C29(Carbamidomethyl); C35(Carbamidomethyl)	1	1	Q01705	Q01705	Neurogenic locus notch homolog protein 1 OS=Mus musculus OX=10090 GN=Notch1 PE=1 SV=3	2	5	5	1	0	1	1	1	1030.65	5149.21	5148.2	196.452	0.202274	0	0	595506	HCD (High Energy Collision Dissociation)	MS2	8.24887	100	8.1873	3067	3067	3062	FP030221_13.raw	0/0		7.22582	597.736	597.736	1.6	5.94538e-08	4.88243e-09	0	0
FALSE	High	PMI-Byonic	PMI-Byonic (A2)	A	2	Unambiguous	IGSYRCACRATHTGPHCELPYVPCSPSPCQNGGTCRPTGDTTHE	[E].IGSYRcAcRATHTGPHcELPYVPcSPsPcQnGGTcRPTGDTTHE.[C]	C6(Carbamidomethyl); C8(Carbamidomethyl); C17(Carbamidomethyl); C24(Carbamidomethyl); S27(HexNAc(1)Fuc(1)); C29(Carbamidomethyl); N31(Deamidated); C35(Carbamidomethyl)	1	1	Q01705	Q01705	Neurogenic locus notch homolog protein 1 OS=Mus musculus OX=10090 GN=Notch1 PE=1 SV=3	2	6	6	1	0	1	1	1	893.388	5355.29	5352.26	566.584	0.505417	0	0	548703	HCD (High Energy Collision Dissociation)	MS2	37.242	100	8.89734	3382	3382	3376	FP030221_13.raw	0/0		6.09971	421.7	421.7	0	7.94859e-07	8.14584e-08	0	0
FALSE	High	PMI-Byonic	PMI-Byonic (A2)	A	2	Unambiguous	IGSYRCACRATHTGPHCELPYVPCSPSPCQNGGTCRPTGDTTHE	[E].IGSYrcAcRATHTGPHcELPYVPcsPSPcQNGGTcRPTGDTTHE.[C]	R5(Deamidated); C6(Carbamidomethyl); C8(Carbamidomethyl); C17(Carbamidomethyl); C24(Carbamidomethyl); S25(HexNAc(1)Hex(1)Fuc(1)); C29(Carbamidomethyl); C35(Carbamidomethyl)	1	1	Q01705	Q01705	Neurogenic locus notch homolog protein 1 OS=Mus musculus OX=10090 GN=Notch1 PE=1 SV=3	2	5	5	1	0	1	1	1	1104.47	5518.33	5514.31	728.222	0.803129	0	0	334430	HCD (High Energy Collision Dissociation)	MS2	65.2051	100	8.19598	3071	3071	3062	FP030221_13.raw	0/0		1.63551	60.6544	60.6544	0	0.0231469	0.00169531	0	0
FALSE	High	PMI-Byonic	PMI-Byonic (A2)	A	2	Ambiguous	IGSYRCACRATHTGPHCELPYVPCSPSPCQNGGTCRPTGDTTHE	[E].IGSYRcAcRATHTGPHcELPYVPcSPSPcQnGGtcRPTGDTTHE.[C]	C6(Carbamidomethyl); C8(Carbamidomethyl); C17(Carbamidomethyl); C24(Carbamidomethyl); C29(Carbamidomethyl); N31(Deamidated); T34(Fuc(1)); C35(Carbamidomethyl)	1	1	Q01705	Q01705	Neurogenic locus notch homolog protein 1 OS=Mus musculus OX=10090 GN=Notch1 PE=1 SV=3	2	5	5	0.3846	0	1	1	1	1030.65	5149.2	5149.18	4.36446	0.00449468	0	0	951515	HCD (High Energy Collision Dissociation)	MS2	25.14	100	8.91437	3389	3389	3387	FP030221_13.raw	0/0		9.22582	666.527	666.527	4.8	5.94539e-10	7.14876e-11	0	0
FALSE	High	PMI-Byonic	PMI-Byonic (A2)	A	2	Unambiguous	IGSYRCACRATHTGPHCELPYVPCSPSPCQNGGTCRPTGDTTHE	[E].IGsYRcAcRATHTGPHcELPYVPcSPSPcQNGGTcRPTGDTTHE.[C]	S3(Fuc(1)); C6(Carbamidomethyl); C8(Carbamidomethyl); C17(Carbamidomethyl); C24(Carbamidomethyl); C29(Carbamidomethyl); C35(Carbamidomethyl)	1	1	Q01705	Q01705	Neurogenic locus notch homolog protein 1 OS=Mus musculus OX=10090 GN=Notch1 PE=1 SV=3	2	6	6	1	0	1	1	1	858.873	5148.2	5148.2	1.26976	0.0010895	0	0	2.62633e+06	HCD (High Energy Collision Dissociation)	MS2	0	22.6497	8.23764	3089	3089	3084	FP030221_13.raw	0/0		8.58836	636.518	636.518	1.6	2.58014e-09	2.88703e-10	0	0
FALSE	High	PMI-Byonic	PMI-Byonic (A2)	A	2	Unambiguous	IGSYRCACRATHTGPHCELPYVPCSPSPCQNGGTCRPTGDTTHE	[E].IGSYRcAcRATHTGPHcELPYVPcSPSPcQnGGtcRPTGDTTHE.[C]	C6(Carbamidomethyl); C8(Carbamidomethyl); C17(Carbamidomethyl); C24(Carbamidomethyl); C29(Carbamidomethyl); N31(Deamidated); T34(HexNAc(1)Hex(1)Fuc(1)); C35(Carbamidomethyl)	1	1	Q01705	Q01705	Neurogenic locus notch homolog protein 1 OS=Mus musculus OX=10090 GN=Notch1 PE=1 SV=3	2	6	6	1	0	1	1	1	919.896	5514.34	5514.31	4.35084	0.00399865	0	0	163451	HCD (High Energy Collision Dissociation)	MS2	0	100	8.84948	3361	3361	3354	FP030221_13.raw	0/0		9.58836	653.042	653.042	4.73671	2.58014e-10	2.96374e-11	0	0
FALSE	High	PMI-Byonic	PMI-Byonic (A2)	A	2	Unambiguous	IGSYRCACRATHTGPHCELPYVPCSPSPCQNGGTCRPTGDTTHE	[E].IGSYRcAcRATHTGPHcELPYVPcSPSPcQnGGtcRPTGDTTHE.[C]	C6(Carbamidomethyl); C8(Carbamidomethyl); C17(Carbamidomethyl); C24(Carbamidomethyl); C29(Carbamidomethyl); N31(Deamidated); T34(Fuc(1)); C35(Carbamidomethyl)	1	1	Q01705	Q01705	Neurogenic locus notch homolog protein 1 OS=Mus musculus OX=10090 GN=Notch1 PE=1 SV=3	2	5	5	1	0	1	1	1	1030.64	5149.19	5149.18	1.40112	0.00144292	0	0	714550	HCD (High Energy Collision Dissociation)	MS2	1.67361	92.9977	8.79301	3336	3336	3332	FP030221_13.raw	0/0		9.22582	697.783	697.783	0.847616	5.94539e-10	6.0117e-11	0	0
FALSE	High	PMI-Byonic	PMI-Byonic (A2)	A	2	Unambiguous	IGSYRCACRATHTGPHCELPYVPCSPSPCQNGGTCRPTGDTTHE	[E].IGSYRcAcRATHTGPHcELPYVPcsPSPcQNGGTcRPTGDTTHE.[C]	C6(Carbamidomethyl); C8(Carbamidomethyl); C17(Carbamidomethyl); C24(Carbamidomethyl); S25(HexNAc(1)Hex(1)Fuc(1)); C29(Carbamidomethyl); C35(Carbamidomethyl)	1	1	Q01705	Q01705	Neurogenic locus notch homolog protein 1 OS=Mus musculus OX=10090 GN=Notch1 PE=1 SV=3	2	6	6	1	0	1	1	1	920.23	5516.34	5513.33	546.297	0.501986	0	0	1.85952e+06	HCD (High Energy Collision Dissociation)	MS2	20.1832	100	8.23982	3090	3090	3084	FP030221_13.raw	0/0		8.58836	630.736	630.736	0	2.58014e-09	3.2754e-10	0	0
FALSE	High	PMI-Byonic	PMI-Byonic (A2)	A	2	Ambiguous	IGSYRCACRATHTGPHCELPYVPCSPSPCQNGGTCRPTGDTTHE	[E].IGSYrcAcRATHTGPHcELPYVPcSPSPcQnGGtcRPTGDTTHE.[C]	R5(Deamidated); C6(Carbamidomethyl); C8(Carbamidomethyl); C17(Carbamidomethyl); C24(Carbamidomethyl); C29(Carbamidomethyl); N31(Deamidated); T34(Fuc(1)); C35(Carbamidomethyl)	1	1	Q01705	Q01705	Neurogenic locus notch homolog protein 1 OS=Mus musculus OX=10090 GN=Notch1 PE=1 SV=3	2	5	5		0	2	2	2	1030.65	5149.2	5150.16	-186.701	-0.192309	0	0	951515	HCD (High Energy Collision Dissociation)	MS2	25.14	100	8.91437	3389	3389	3387	FP030221_13.raw	0/0		5.68283	537.277	537.277	4.34591	2.07571e-06	2.29738e-07	0	0
FALSE	High	PMI-Byonic	PMI-Byonic (A2)	A	2	Unambiguous	IGSYRCACRATHTGPHCELPYVPCSPSPCQNGGTCRPTGDTTHE	[E].IGsYRcAcRATHTGPHcELPYVPcSPSPcQNGGTcRPTGDTTHE.[C]	S3(Fuc(1)); C6(Carbamidomethyl); C8(Carbamidomethyl); C17(Carbamidomethyl); C24(Carbamidomethyl); C29(Carbamidomethyl); C35(Carbamidomethyl)	1	1	Q01705	Q01705	Neurogenic locus notch homolog protein 1 OS=Mus musculus OX=10090 GN=Notch1 PE=1 SV=3	2	6	6	1	0	1	1	1	859.539	5152.2	5148.2	777.126	0.6668	0	0	577950	HCD (High Energy Collision Dissociation)	MS2	12.6027	100	8.11342	3035	3035	3029	FP030221_13.raw	0/0		6.33926	469.287	469.287	1.6	4.57871e-07	4.413e-08	0	0
FALSE	High	PMI-Byonic	PMI-Byonic (A2)	A	2	Unambiguous	IGSYRCACRATHTGPHCELPYVPCSPSPCQNGGTCRPTGDTTHE	[E].IGSYRcAcRATHTGPHcELPYVPcsPSPcQNGGTcRPTGDTTHE.[C]	C6(Carbamidomethyl); C8(Carbamidomethyl); C17(Carbamidomethyl); C24(Carbamidomethyl); S25(HexNAc(1)Hex(1)Fuc(1)); C29(Carbamidomethyl); C35(Carbamidomethyl)	1	1	Q01705	Q01705	Neurogenic locus notch homolog protein 1 OS=Mus musculus OX=10090 GN=Notch1 PE=1 SV=3	2	5	5	1	0	1	1	1	1103.87	5515.34	5513.33	364.157	0.401543	0	0	507923	HCD (High Energy Collision Dissociation)	MS2	60.2075	100	8.24635	3093	3093	3084	FP030221_13.raw	0/0		3.02726	95.0179	95.0179	0	0.000939157	6.59367e-05	0	0
FALSE	High	PMI-Byonic	PMI-Byonic (A2)	A	2	Unambiguous	IGSYRCACRATHTGPHCELPYVPCSPSPCQNGGTCRPTGDTTHE	[E].IGSYRcAcRATHTGPHcELPYVPcSPsPcQnGGTcRPTGDTTHE.[C]	C6(Carbamidomethyl); C8(Carbamidomethyl); C17(Carbamidomethyl); C24(Carbamidomethyl); S27(Fuc(1)); C29(Carbamidomethyl); N31(Deamidated); C35(Carbamidomethyl)	1	1	Q01705	Q01705	Neurogenic locus notch homolog protein 1 OS=Mus musculus OX=10090 GN=Notch1 PE=1 SV=3	2	6	6	1	0	1	1	1	859.039	5149.2	5149.18	3.33061	0.00285832	0	0	2.84161e+06	HCD (High Energy Collision Dissociation)	MS2	1.32716	21.4204	8.84082	3357	3357	3354	FP030221_13.raw	0/0		7.58836	598.321	598.321	0	2.58014e-08	3.02543e-09	0	0
FALSE	High	PMI-Byonic	PMI-Byonic (A2)	A	2	Unambiguous	IGSYRCACRATHTGPHCELPYVPCSPSPCQNGGTCRPTGDTTHE	[E].IGSYRcAcRATHTGPHcELPYVPcsPSPcQNGGTcRPTGDTTHE.[C]	C6(Carbamidomethyl); C8(Carbamidomethyl); C17(Carbamidomethyl); C24(Carbamidomethyl); S25(HexNAc(1)Hex(1)Fuc(1)); C29(Carbamidomethyl); C35(Carbamidomethyl)	1	1	Q01705	Q01705	Neurogenic locus notch homolog protein 1 OS=Mus musculus OX=10090 GN=Notch1 PE=1 SV=3	2	6	6	1	0	1	1	1	920.231	5516.35	5513.33	547.692	0.503267	0	0	348754	HCD (High Energy Collision Dissociation)	MS2	0	100	8.11992	3038	3038	3029	FP030221_13.raw	0/0		6.55758	482.779	482.779	0	2.76964e-07	2.47303e-08	0	0
FALSE	High	PMI-Byonic	PMI-Byonic (A2)	A	2	Unambiguous	LPYVPCSPSPCQNGGTCRPTGDTTHE	[E].LPYVPcSPSPcQNGGtcRPTGDTTHE.[C]	C6(Carbamidomethyl); C11(Carbamidomethyl); T16(Fuc(1)); C17(Carbamidomethyl)	1	1	Q01705	Q01705	Neurogenic locus notch homolog protein 1 OS=Mus musculus OX=10090 GN=Notch1 PE=1 SV=3	1	4	4	1	0	1	1	1	759.331	3034.3	3034.3	1.99841	0.00151594	0	0	292673	HCD (High Energy Collision Dissociation)	MS2	60.1166	100	9.61048	3693	3693	3684	FP030221_13.raw	0/0		8.53686	690.985	690.985	2.4	2.90494e-09	8.13732e-10	0	0
FALSE	High	PMI-Byonic	PMI-Byonic (A2)	A	2	Unambiguous	LPYVPCSPSPCQNGGTCRPTGDTTHE	[E].LPYVPcSPSPcQNGGtcRPTGDTTHE.[C]	C6(Carbamidomethyl); C11(Carbamidomethyl); T16(Fuc(1)); C17(Carbamidomethyl)	1	1	Q01705	Q01705	Neurogenic locus notch homolog protein 1 OS=Mus musculus OX=10090 GN=Notch1 PE=1 SV=3	1	3	3	1	0	1	1	1	1012.11	3034.31	3034.3	3.4109	0.00344989	0	0	750136	HCD (High Energy Collision Dissociation)	MS2	0	100	9.64675	3708	3708	3706	FP030221_13.raw	0/0		12.071	835.538	835.538	1.5	8.49153e-13	1.63842e-13	0	0
FALSE	High	PMI-Byonic	PMI-Byonic (A2)	A	2	Unambiguous	LPYVPCSPSPCQNGGTCRPTGDTTHE	[E].LPYVPcSPSPcQnGGtcRPTGDTTHE.[C]	C6(Carbamidomethyl); C11(Carbamidomethyl); N13(Deamidated); T16(Fuc(1)); C17(Carbamidomethyl)	1	1	Q01705	Q01705	Neurogenic locus notch homolog protein 1 OS=Mus musculus OX=10090 GN=Notch1 PE=1 SV=3	1	3	3	1	0	1	1	1	1013.44	3038.29	3035.28	992.146	1.00381	0	0	584332	HCD (High Energy Collision Dissociation)	MS2	32.3596	100	10.0706	3891	3891	3882	FP030221_13.raw	0/0		6.21625	544.469	544.469	0.622789	6.07779e-07	5.98943e-08	0	0
FALSE	High	PMI-Byonic	PMI-Byonic (A2)	A	2	Unambiguous	LPYVPCSPSPCQNGGTCRPTGDTTHE	[E].LPYVPcSPSPcQNGGtcRPTGDTTHE.[C]	C6(Carbamidomethyl); C11(Carbamidomethyl); T16(Fuc(1)); C17(Carbamidomethyl)	1	1	Q01705	Q01705	Neurogenic locus notch homolog protein 1 OS=Mus musculus OX=10090 GN=Notch1 PE=1 SV=3	1	3	3	1	0	1	1	1	1012.44	3035.3	3034.3	331.93	0.335725	0	0	736648	HCD (High Energy Collision Dissociation)	MS2	0	100	9.52676	3657	3657	3651	FP030221_13.raw	0/0		11.071	750.071	750.071	1.5	8.49153e-12	8.7016e-13	0	0
FALSE	High	PMI-Byonic	PMI-Byonic (A2)	A	2	Unambiguous	LPYVPCSPSPCQNGGTCRPTGDTTHE	[E].LPYVPcSPSPcQnGGtcRPTGDTTHE.[C]	C6(Carbamidomethyl); C11(Carbamidomethyl); N13(Deamidated); T16(Fuc(1)); C17(Carbamidomethyl)	1	1	Q01705	Q01705	Neurogenic locus notch homolog protein 1 OS=Mus musculus OX=10090 GN=Notch1 PE=1 SV=3	1	3	3	1	0	1	1	1	1012.44	3035.3	3035.28	7.02696	0.0071096	0	0	433006	HCD (High Energy Collision Dissociation)	MS2	3.73219	100	10.3113	3994	3994	3992	FP030221_13.raw	0/0		9.07101	690.208	690.208	4.8	8.49153e-10	1.13055e-10	0	0
FALSE	High	PMI-Byonic	PMI-Byonic (A2)	A	2	Unambiguous	LPYVPCSPSPCQNGGTCRPTGDTTHE	[E].LPYVPcSPSPcQNGGtcRPTGDTTHE.[C]	C6(Carbamidomethyl); C11(Carbamidomethyl); T16(Fuc(1)); C17(Carbamidomethyl)	1	1	Q01705	Q01705	Neurogenic locus notch homolog protein 1 OS=Mus musculus OX=10090 GN=Notch1 PE=1 SV=3	1	3	3	1	0	1	1	1	1012.44	3035.31	3034.3	333.017	0.336824	0	0	349839	HCD (High Energy Collision Dissociation)	MS2	50.981	100	9.81007	3779	3779	3772	FP030221_13.raw	0/0		6.21625	541.706	541.706	1.5	6.07779e-07	5.544e-08	0	0
FALSE	High	PMI-Byonic	PMI-Byonic (A2)	A	2	Unambiguous	LPYVPCSPSPCQNGGTCRPTGDTTHE	[E].LPYVPcSPSPcQnGGtcRPTGDTTHE.[C]	C6(Carbamidomethyl); C11(Carbamidomethyl); N13(Deamidated); T16(Fuc(1)); C17(Carbamidomethyl)	1	1	Q01705	Q01705	Neurogenic locus notch homolog protein 1 OS=Mus musculus OX=10090 GN=Notch1 PE=1 SV=3	1	4	4	1	0	1	1	1	760.078	3037.29	3035.28	661.597	0.502033	0	0	540647	HCD (High Energy Collision Dissociation)	MS2	22.3195	100	10.1428	3922	3922	3915	FP030221_13.raw	0/0		13.5369	900.626	900.626	2.4	2.90494e-14	3.54056e-15	0	0
FALSE	High	PMI-Byonic	PMI-Byonic (A2)	A	2	Unambiguous	LPYVPCSPSPCQNGGTCRPTGDTTHE	[E].LPYVPcSPSPcQnGGtcRPTGDTTHE.[C]	C6(Carbamidomethyl); C11(Carbamidomethyl); N13(Deamidated); T16(Fuc(1)); C17(Carbamidomethyl)	1	1	Q01705	Q01705	Neurogenic locus notch homolog protein 1 OS=Mus musculus OX=10090 GN=Notch1 PE=1 SV=3	1	3	3	1	0	1	1	1	1012.44	3035.29	3035.28	4.3123	0.00436302	0	0	457460	HCD (High Energy Collision Dissociation)	MS2	0	100	9.94442	3837	3837	3827	FP030221_13.raw	0/0		9.07101	672.72	672.72	3.4461	8.49153e-10	9.80328e-11	0	0
FALSE	High	PMI-Byonic	PMI-Byonic (A2)	A	2	Unambiguous	LPYVPCSPSPCQNGGTCRPTGDTTHE	[E].LPYVPcSPSPcQnGGtcRPTGDTTHE.[C]	C6(Carbamidomethyl); C11(Carbamidomethyl); N13(Deamidated); T16(Fuc(1)); C17(Carbamidomethyl)	1	1	Q01705	Q01705	Neurogenic locus notch homolog protein 1 OS=Mus musculus OX=10090 GN=Notch1 PE=1 SV=3	1	3	3	1	0	1	1	1	1012.43	3035.29	3035.28	2.14058	0.00216575	0	0	2.41589e+06	HCD (High Energy Collision Dissociation)	MS2	0	100	10.1817	3938	3938	3937	FP030221_13.raw	0/0		14.071	939.231	939.231	4.8	8.49153e-15	1.22159e-15	0	0
FALSE	High	PMI-Byonic	PMI-Byonic (A2)	A	2	Unambiguous	GSNCDTNPVNGKAICTCPSGYTGPACSQDVDE	[E].GSNcDTNPVnGKAIcTcPSGYTGPAcSQDVDE.[C]	C4(Carbamidomethyl); N10(Deamidated); C15(Carbamidomethyl); C17(Carbamidomethyl); C26(Carbamidomethyl)	1	1	Q01705	Q01705	Neurogenic locus notch homolog protein 1 OS=Mus musculus OX=10090 GN=Notch1 PE=1 SV=3	3	3	3	1	0	1	1	1	1144.8	3432.39	3432.37	4.09333	0.00468328	0	0	819616	HCD (High Energy Collision Dissociation)	MS2	0	100	11.073	4324	4324	4322	FP030221_13.raw	0/0		5.39198	567.548	517.013	61.4083	4.05523e-06	4.5841e-07	0	0
FALSE	High	PMI-Byonic	PMI-Byonic (A2)	A	2	Unambiguous	GSNCDTNPVNGKAICTCPSGYTGPACSQDVDE	[E].GSNcDTNPVnGKAIcTcPSGYTGPAcSQDVDE.[C]	C4(Carbamidomethyl); N10(Deamidated); C15(Carbamidomethyl); C17(Carbamidomethyl); C26(Carbamidomethyl)	1	1	Q01705	Q01705	Neurogenic locus notch homolog protein 1 OS=Mus musculus OX=10090 GN=Notch1 PE=1 SV=3	3	3	3	1	0	1	1	1	1144.8	3432.39	3432.37	6.33389	0.00724675	0	0	811131	HCD (High Energy Collision Dissociation)	MS2	0	100	10.9465	4270	4270	4267	FP030221_13.raw	0/0		4.53741	546.947	479.114	62.153	2.90128e-05	2.69032e-06	0	0
FALSE	High	PMI-Byonic	PMI-Byonic (A2)	A	2	Unambiguous	GSNCDTNPVNGKAICTCPSGYTGPACSQDVDE	[E].GSNcDTNPVNGKAIcTcPSGYTGPAcSQDVDE.[C]	C4(Carbamidomethyl); C15(Carbamidomethyl); C17(Carbamidomethyl); C26(Carbamidomethyl)	1	1	Q01705	Q01705	Neurogenic locus notch homolog protein 1 OS=Mus musculus OX=10090 GN=Notch1 PE=1 SV=3	3	3	3	1	0	1	1	1	1144.47	3431.4	3431.39	4.84367	0.00554017	0	0	1.00099e+06	HCD (High Energy Collision Dissociation)	MS2	0	100	10.7036	4164	4164	4157	FP030221_13.raw	0/0		5.39198	582.123	467.655	467.655	4.05523e-06	4.35353e-07	0	0
FALSE	High	PMI-Byonic	PMI-Byonic (A2)	A	2	Unambiguous	GSNCDTNPVNGKAICTCPSGYTGPACSQDVDE	[E].GSNcDTNPVNGKAIcTcPSGYTGPAcSQDVDE.[C]	C4(Carbamidomethyl); C15(Carbamidomethyl); C17(Carbamidomethyl); C26(Carbamidomethyl)	1	1	Q01705	Q01705	Neurogenic locus notch homolog protein 1 OS=Mus musculus OX=10090 GN=Notch1 PE=1 SV=3	3	3	3	1	0	1	1	1	1144.47	3431.39	3431.39	0.147824	0.000169081	0	0	313421	HCD (High Energy Collision Dissociation)	MS2	0	100	10.8144	4213	4213	4212	FP030221_13.raw	0/0		4.3615	507.127	428.131	428.131	4.35009e-05	3.62016e-06	0	0
FALSE	High	PMI-Byonic	PMI-Byonic (A2)	A	2	Unambiguous	TNPVNGKAICTCPSGYTGPACSQDVDECALGANPCEHAGKCLNTLGSFE	[D].TNPVNGKAIcTcPSGYtGPAcsQDVDEcALGANPcEHAGKcLnTLGSFE.[C]	C10(Carbamidomethyl); C12(Carbamidomethyl); T17(HexNAc(1)Fuc(1)); C21(Carbamidomethyl); S22(HexNAc(1)Fuc(1)); C28(Carbamidomethyl); C35(Carbamidomethyl); C41(Carbamidomethyl); N43(Oxidation)	1	1	Q01705	Q01705	Neurogenic locus notch homolog protein 1 OS=Mus musculus OX=10090 GN=Notch1 PE=1 SV=3	4	4	4	1	0	1	1	1	1500.13	5997.5	5999.55	-341.751	-0.512588	0	0	68426.9	HCD (High Energy Collision Dissociation)	MS2	0	100	12.6321	4990	4990	4982	FP030221_13.raw	0/0		1.38067	1.11827	1.11827	1.11827	0.0416223	0.00408602	0	0
FALSE	High	PMI-Byonic	PMI-Byonic (A2)	A	2	Unambiguous	ECALGANPCEHAGKCLNTLGSFE	[D].EcALGAnPcEhAGKcLNTLGSFE.[C]	C2(Carbamidomethyl); N7(Oxidation); C9(Carbamidomethyl); H11(Oxidation); C15(Carbamidomethyl)	1	1	Q01705	Q01705	Neurogenic locus notch homolog protein 1 OS=Mus musculus OX=10090 GN=Notch1 PE=1 SV=3	2	2	2	1	0	1	1	1	1284.05	2567.1	2567.1	0.309114	0.000396763	0	0	238382	HCD (High Energy Collision Dissociation)	MS2	0	100	13.0337	5160	5160	5158	FP030221_13.raw	0/0		1.64579	100.657	100.657	83.6555	0.0226055	0.00139611	0	0
FALSE	High	PMI-Byonic	PMI-Byonic (A2)	A	2	Unambiguous	ECALGANPCEHAGKCLNTLGSFE	[D].EcALGAnPcEHAGKcLNTLGSFE.[C]	C2(Carbamidomethyl); N7(Oxidation); C9(Carbamidomethyl); C15(Carbamidomethyl)	1	1	Q01705	Q01705	Neurogenic locus notch homolog protein 1 OS=Mus musculus OX=10090 GN=Notch1 PE=1 SV=3	2	2	2	1	0	1	1	1	1276.05	2551.1	2551.1	-1.4908	-0.0019016	0	0	174627	HCD (High Energy Collision Dissociation)	MS2	0	100	12.8047	5063	5063	5059	FP030221_13.raw	0/0		2.63509	166.559	166.559	108.953	0.00231689	0.000137009	0	0
FALSE	High	PMI-Byonic	PMI-Byonic (A2)	A	2	Unambiguous	ECALGANPCEHAGKCLNTLGSFE	[D].EcALGAnPcEHAGKcLNTLGSFE.[C]	C2(Carbamidomethyl); N7(Oxidation); C9(Carbamidomethyl); C15(Carbamidomethyl)	1	1	Q01705	Q01705	Neurogenic locus notch homolog protein 1 OS=Mus musculus OX=10090 GN=Notch1 PE=1 SV=3	2	3	3	1	0	1	1	1	851.041	2551.11	2551.1	2.64295	0.00224748	0	0	1.16023e+06	HCD (High Energy Collision Dissociation)	MS2	0	100	12.9038	5105	5105	5103	FP030221_13.raw	0/0		1.47634	140.281	140.281	86.1015	0.0333935	0.00296906	0	0
FALSE	High	PMI-Byonic	PMI-Byonic (A2)	A	2	Unambiguous	ECALGANPCEHAGKCLNTLGSFE	[D].EcALGAnPcEhAGKcLNTLGSFE.[C]	C2(Carbamidomethyl); N7(Oxidation); C9(Carbamidomethyl); H11(Oxidation); C15(Carbamidomethyl)	1	1	Q01705	Q01705	Neurogenic locus notch homolog protein 1 OS=Mus musculus OX=10090 GN=Notch1 PE=1 SV=3	2	2	2	1	0	1	1	1	1284.05	2567.1	2567.1	0.309114	0.000396763	0	0	1.20653e+06	HCD (High Energy Collision Dissociation)	MS2	1.25329	100	12.9016	5104	5104	5103	FP030221_13.raw	0/0		1.53765	189.726	189.726	24.0651	0.0289966	0.0019545	0	0
FALSE	High	PMI-Byonic	PMI-Byonic (A2)	A	2	Unambiguous	ECALGANPCEHAGKCLNTLGSFE	[D].EcALGAnPcEHAGKcLNTLGSFE.[C]	C2(Carbamidomethyl); N7(Oxidation); C9(Carbamidomethyl); C15(Carbamidomethyl)	1	1	Q01705	Q01705	Neurogenic locus notch homolog protein 1 OS=Mus musculus OX=10090 GN=Notch1 PE=1 SV=3	2	3	3	1	0	1	1	1	851.038	2551.1	2551.1	-0.156274	-0.00013289	0	0	396998	HCD (High Energy Collision Dissociation)	MS2	0	100	12.7854	5055	5055	5048	FP030221_13.raw	0/0		2.02799	165.64	165.64	114.703	0.0093758	0.000550691	0	0
FALSE	High	PMI-Byonic	PMI-Byonic (A2)	A	2	Unambiguous	ECALGANPCEHAGKCLNTLGSFE	[D].EcALGAnPcEhAGKcLNTLGSFE.[C]	C2(Carbamidomethyl); N7(Oxidation); C9(Carbamidomethyl); H11(Oxidation); C15(Carbamidomethyl)	1	1	Q01705	Q01705	Neurogenic locus notch homolog protein 1 OS=Mus musculus OX=10090 GN=Notch1 PE=1 SV=3	2	2	2	1	0	1	1	1	1284.05	2567.1	2567.1	1.83078	0.00234989	0	0	133765	HCD (High Energy Collision Dissociation)	MS2	0	100	12.7789	5052	5052	5048	FP030221_13.raw	0/0		1.64579	108.937	108.937	68.2661	0.0226055	0.00132143	0	0
FALSE	High	PMI-Byonic	PMI-Byonic (A2)	A	2	Unambiguous	ECALGANPCEHAGKCLNTLGSFE	[D].EcALGAnPcEhAGKcLNTLGSFE.[C]	C2(Carbamidomethyl); N7(Oxidation); C9(Carbamidomethyl); H11(Oxidation); C15(Carbamidomethyl)	1	1	Q01705	Q01705	Neurogenic locus notch homolog protein 1 OS=Mus musculus OX=10090 GN=Notch1 PE=1 SV=3	2	3	3	1	0	1	1	1	856.371	2567.1	2567.1	0.446532	0.000382097	0	0	707678	HCD (High Energy Collision Dissociation)	MS2	0	100	13.1374	5204	5204	5202	FP030221_13.raw	0/0		1.4722	89.7229	89.7229	64.6129	0.0337134	0.00307053	0	0
FALSE	High	PMI-Byonic	PMI-Byonic (A2)	A	2	Unambiguous	ECALGANPCEHAGKCLNTLGSFE	[D].EcALGAnPcEhAGKcLNTLGSFE.[C]	C2(Carbamidomethyl); N7(Oxidation); C9(Carbamidomethyl); H11(Oxidation); C15(Carbamidomethyl)	1	1	Q01705	Q01705	Neurogenic locus notch homolog protein 1 OS=Mus musculus OX=10090 GN=Notch1 PE=1 SV=3	2	3	3	1	0	1	1	1	856.367	2567.09	2567.1	-3.40517	-0.0029138	0	0	133464	HCD (High Energy Collision Dissociation)	MS2	3.01013	100	12.7524	5041	5041	5037	FP030221_13.raw	0/0		1.38261	52.2772	52.2772	52.2772	0.0414371	0.00384385	0	0
FALSE	High	PMI-Byonic	PMI-Byonic (A2)	A	2	Unambiguous	ECALGANPCEHAGKCLNTLGSFE	[D].EcALGAnPcEhAGKcLNTLGSFE.[C]	C2(Carbamidomethyl); N7(Oxidation); C9(Carbamidomethyl); H11(Oxidation); C15(Carbamidomethyl)	1	1	Q01705	Q01705	Neurogenic locus notch homolog protein 1 OS=Mus musculus OX=10090 GN=Notch1 PE=1 SV=3	2	3	3	1	0	1	1	1	856.374	2567.11	2567.1	4.29824	0.003678	0	0	12236331	HCD (High Energy Collision Dissociation)	MS2	0	18.4413	12.8757	5093	5093	5092	FP030221_13.raw	0/0		1.47634	153.151	153.151	96.4858	0.0333935	0.00286798	0	0
FALSE	High	PMI-Byonic	PMI-Byonic (A2)	A	2	Unambiguous	CALGANPCEHAGKCLNTLGSFE	[E].cALGANPcEhAGKcLNtLGSFE.[C]	C1(Carbamidomethyl); C8(Carbamidomethyl); H10(Oxidation); C14(Carbamidomethyl); T17(Fuc(1))	1	1	Q01705	Q01705	Neurogenic locus notch homolog protein 1 OS=Mus musculus OX=10090 GN=Notch1 PE=1 SV=3	1	3	3	1	0	1	1	1	856.701	2568.09	2568.12	-10.4446	-0.00894098	0	0	135613	HCD (High Energy Collision Dissociation)	MS2	2.37952	100	14.0501	5590	5590	5587	FP030221_13.raw	0/0		1.47728	41.5367	41.5367	3.6	0.033321	0.00276623	0	0
FALSE	High	PMI-Byonic	PMI-Byonic (A2)	A	2	Unambiguous	CALGANPCEHAGKCLNTLGSFE	[E].cALGANPcEhAGKcLntLGSFE.[C]	C1(Carbamidomethyl); C8(Carbamidomethyl); H10(Oxidation); C14(Carbamidomethyl); N16(Deamidated); T17(Hex(1))	1	1	Q01705	Q01705	Neurogenic locus notch homolog protein 1 OS=Mus musculus OX=10090 GN=Notch1 PE=1 SV=3	1	3	3	1	0	1	1	1	862.374	2585.11	2585.1	4.81024	0.00414497	0	0	767605	HCD (High Energy Collision Dissociation)	MS2	0	100	11.3796	4455	4455	4454	FP030221_13.raw	0/0		7.69295	561.245	560.3	3.6	2.02792e-08	2.24898e-09	0	0
FALSE	High	PMI-Byonic	PMI-Byonic (A2)	A	2	Unambiguous	CALGANPCEHAGKCLNTLGSFE	[E].cALGANPcEHAGKcLNtLGSFE.[C]	C1(Carbamidomethyl); C8(Carbamidomethyl); C14(Carbamidomethyl); T17(Hex(1))	1	1	Q01705	Q01705	Neurogenic locus notch homolog protein 1 OS=Mus musculus OX=10090 GN=Notch1 PE=1 SV=3	1	3	3	1	0	1	1	1	856.709	2568.11	2568.12	-1.10421	-0.000945247	0	0	544450	HCD (High Energy Collision Dissociation)	MS2	37.1742	100	10.7775	4197	4197	4190	FP030221_13.raw	0/0		3.38366	302.625	302.625	13.5708	0.000413374	2.57337e-05	0	0
FALSE	High	PMI-Byonic	PMI-Byonic (A2)	A	2	Unambiguous	CALGANPCEHAGKCLNTLGSFE	[E].cALGANPcEhAGKcLnTLGsFE.[C]	C1(Carbamidomethyl); C8(Carbamidomethyl); H10(Oxidation); C14(Carbamidomethyl); N16(Deamidated); S20(Hex(1))	1	1	Q01705	Q01705	Neurogenic locus notch homolog protein 1 OS=Mus musculus OX=10090 GN=Notch1 PE=1 SV=3	1	3	3	1	0	1	1	1	862.375	2585.11	2585.1	5.44772	0.00469429	0	0	252488	HCD (High Energy Collision Dissociation)	MS2	0	100	11.2616	4405	4405	4399	FP030221_13.raw	0/0		6.83818	537.11	537.11	6.58588	1.45149e-07	1.39375e-08	0	0
FALSE	High	PMI-Byonic	PMI-Byonic (A2)	A	2	Unambiguous	CALGANPCEHAGKCLNTLGSFE	[E].cALGANPcEHAGKcLntLGSFE.[C]	C1(Carbamidomethyl); C8(Carbamidomethyl); C14(Carbamidomethyl); N16(Oxidation); T17(Hex(1))	1	1	Q01705	Q01705	Neurogenic locus notch homolog protein 1 OS=Mus musculus OX=10090 GN=Notch1 PE=1 SV=3	1	3	3	1	0	1	1	1	862.045	2584.12	2584.11	3.46855	0.00298771	0	0	424746	HCD (High Energy Collision Dissociation)	MS2	5.56091	100	11.0388	4310	4310	4300	FP030221_13.raw	0/0		4.92142	302.99	302.99	3.6	1.19835e-05	9.24635e-07	0	0
FALSE	High	PMI-Byonic	PMI-Byonic (A2)	A	2	Unambiguous	CALGANPCEHAGKCLNTLGSFE	[E].cALGANPcEHAGKcLntLGSFE.[C]	C1(Carbamidomethyl); C8(Carbamidomethyl); C14(Carbamidomethyl); N16(Oxidation); T17(Hex(1))	1	1	Q01705	Q01705	Neurogenic locus notch homolog protein 1 OS=Mus musculus OX=10090 GN=Notch1 PE=1 SV=3	1	3	3	1	0	1	1	1	862.045	2584.12	2584.11	3.39769	0.00292667	0	0	634439	HCD (High Energy Collision Dissociation)	MS2	0	100	10.8916	4246	4246	4245	FP030221_13.raw	0/0		7.69295	577.03	577.03	3.6	2.02792e-08	2.04174e-09	0	0
FALSE	High	PMI-Byonic	PMI-Byonic (A2)	A	2	Unambiguous	CALGANPCEHAGKCLNTLGSFE	[E].cALGANPcEHAGKcLntLGSFE.[C]	C1(Carbamidomethyl); C8(Carbamidomethyl); C14(Carbamidomethyl); N16(Oxidation); T17(Fuc(1))	1	1	Q01705	Q01705	Neurogenic locus notch homolog protein 1 OS=Mus musculus OX=10090 GN=Notch1 PE=1 SV=3	1	3	3	1	0	1	1	1	856.699	2568.08	2568.12	-13.2253	-0.0113213	0	0	743484	HCD (High Energy Collision Dissociation)	MS2	0	100	13.7856	5478	5478	5477	FP030221_13.raw	0/0		2.50344	229.801	229.801	3.6	0.00313735	0.000195449	0	0
FALSE	High	PMI-Byonic	PMI-Byonic (A2)	A	2	Unambiguous	CALGANPCEHAGKCLNTLGSFE	[E].cALGANPcEHAGKcLntLGSFE.[C]	C1(Carbamidomethyl); C8(Carbamidomethyl); C14(Carbamidomethyl); N16(Oxidation); T17(Fuc(1))	1	1	Q01705	Q01705	Neurogenic locus notch homolog protein 1 OS=Mus musculus OX=10090 GN=Notch1 PE=1 SV=3	1	2	2	1	0	1	1	1	1284.54	2568.08	2568.12	-13.2438	-0.0170058	0	0	213655	HCD (High Energy Collision Dissociation)	MS2	0	100	13.7618	5468	5468	5466	FP030221_13.raw	0/0		3.87246	239.801	239.801	3.6	0.000134135	9.07867e-06	0	0
FALSE	High	PMI-Byonic	PMI-Byonic (A2)	A	2	Unambiguous	CALGANPCEHAGKCLNTLGSFE	[E].cALGANPcEHAGKcLntLGSFE.[C]	C1(Carbamidomethyl); C8(Carbamidomethyl); C14(Carbamidomethyl); N16(Oxidation); T17(Fuc(1))	1	1	Q01705	Q01705	Neurogenic locus notch homolog protein 1 OS=Mus musculus OX=10090 GN=Notch1 PE=1 SV=3	1	3	3	1	0	1	1	1	856.699	2568.08	2568.12	-12.6549	-0.0108331	0	0	2.03142e+06	HCD (High Energy Collision Dissociation)	MS2	0	100	13.6549	5423	5423	5422	FP030221_13.raw	0/0		2.85392	274.263	274.263	2.27253	0.00139983	0.000104395	0	0
FALSE	High	PMI-Byonic	PMI-Byonic (A2)	A	2	Unambiguous	CALGANPCEHAGKCLNTLGSFE	[E].cALGANPcEHAGKcLntLGSFE.[C]	C1(Carbamidomethyl); C8(Carbamidomethyl); C14(Carbamidomethyl); N16(Oxidation); T17(Hex(1))	1	1	Q01705	Q01705	Neurogenic locus notch homolog protein 1 OS=Mus musculus OX=10090 GN=Notch1 PE=1 SV=3	1	3	3	1	0	1	1	1	862.044	2584.12	2584.11	2.40568	0.00207218	0	0	1.09237e+06	HCD (High Energy Collision Dissociation)	MS2	0	100	10.644	4138	4138	4135	FP030221_13.raw	0/0		12.6929	808.797	772.184	3.6	2.02793e-13	1.96762e-14	0	0
FALSE	High	PMI-Byonic	PMI-Byonic (A2)	A	2	Unambiguous	CALGANPCEHAGKCLNTLGSFE	[E].cALGANPcEHAGKcLNTLGsFE.[C]	C1(Carbamidomethyl); C8(Carbamidomethyl); C14(Carbamidomethyl); S20(Hex(1))	1	1	Q01705	Q01705	Neurogenic locus notch homolog protein 1 OS=Mus musculus OX=10090 GN=Notch1 PE=1 SV=3	1	2	2	1	0	1	1	1	1284.55	2568.09	2568.12	-8.58542	-0.0110242	0	0	90988.3	HCD (High Energy Collision Dissociation)	MS2	38.0209	100	13.2909	5269	5269	5268	FP030221_13.raw	0/0		2.43756	130.91	130.91	7.60233	0.00365126	0.000232882	0	0
FALSE	High	PMI-Byonic	PMI-Byonic (A2)	A	2	Unambiguous	CALGANPCEHAGKCLNTLGSFE	[E].cALGANPcEHAGKcLntLGSFE.[C]	C1(Carbamidomethyl); C8(Carbamidomethyl); C14(Carbamidomethyl); N16(Oxidation); T17(Hex(1))	1	1	Q01705	Q01705	Neurogenic locus notch homolog protein 1 OS=Mus musculus OX=10090 GN=Notch1 PE=1 SV=3	1	3	3	1	0	1	1	1	862.044	2584.12	2584.11	2.97254	0.00256046	0	0	3.08247e+06	HCD (High Energy Collision Dissociation)	MS2	0	55.7037	10.7655	4191	4191	4190	FP030221_13.raw	0/0		11.6929	761.97	742.194	3.6	2.02793e-12	4.53356e-13	0	0
FALSE	High	PMI-Byonic	PMI-Byonic (A2)	A	2	Unambiguous	CALGANPCEHAGKCLNTLGSFE	[E].cALGANPcEHAGKcLNTLGsFE.[C]	C1(Carbamidomethyl); C8(Carbamidomethyl); C14(Carbamidomethyl); S20(Hex(1))	1	1	Q01705	Q01705	Neurogenic locus notch homolog protein 1 OS=Mus musculus OX=10090 GN=Notch1 PE=1 SV=3	1	3	3	1	0	1	1	1	856.713	2568.12	2568.12	2.88856	0.00247272	0	0	846242	HCD (High Energy Collision Dissociation)	MS2	9.47144	100	10.6548	4143	4143	4135	FP030221_13.raw	0/0		8.69295	608.42	608.42	4.28791	2.02793e-09	2.48502e-10	0	0
FALSE	High	PMI-Byonic	PMI-Byonic (A2)	A	2	Unambiguous	CALGANPCEHAGKCLNTLGSFE	[E].cALGANPcEHAGKcLntLGSFE.[C]	C1(Carbamidomethyl); C8(Carbamidomethyl); C14(Carbamidomethyl); N16(Oxidation); T17(Fuc(1))	1	1	Q01705	Q01705	Neurogenic locus notch homolog protein 1 OS=Mus musculus OX=10090 GN=Notch1 PE=1 SV=3	1	2	2	1	0	1	1	1	1284.54	2568.08	2568.12	-14.8599	-0.019081	0	0	222239	HCD (High Energy Collision Dissociation)	MS2	0	100	13.6463	5420	5420	5411	FP030221_13.raw	0/0		4.1249	245.732	245.732	0.4111	7.50075e-05	6.2056e-06	0	0
FALSE	High	PMI-Byonic	PMI-Byonic (A2)	A	2	Unambiguous	CALGANPCEHAGKCLNTLGSFE	[E].cALGANPcEHAGKcLntLGSFE.[C]	C1(Carbamidomethyl); C8(Carbamidomethyl); C14(Carbamidomethyl); N16(Oxidation); T17(Fuc(1))	1	1	Q01705	Q01705	Neurogenic locus notch homolog protein 1 OS=Mus musculus OX=10090 GN=Notch1 PE=1 SV=3	1	3	3	1	0	1	1	1	856.701	2568.09	2568.12	-10.6585	-0.00912408	0	0	834827	HCD (High Energy Collision Dissociation)	MS2	0	100	13.2694	5260	5260	5257	FP030221_13.raw	0/0		2.60938	232.215	232.215	3.6	0.00245824	0.000155591	0	0
FALSE	High	PMI-Byonic	PMI-Byonic (A2)	A	2	Unambiguous	HAGKCLNTLGSFE	[E].HAGKcLntLGSFE.[C]	C5(Carbamidomethyl); N7(Oxidation); T8(Hex(1))	1	1	Q01705	Q01705	Neurogenic locus notch homolog protein 1 OS=Mus musculus OX=10090 GN=Notch1 PE=1 SV=3	0	3	3	1	0	1	1	1	537.917	1611.74	1611.73	2.11676	0.00113722	0	0	495821	HCD (High Energy Collision Dissociation)	MS2	22.7413	100	7.9574	2968	2968	2961	FP030221_13.raw	0/0		1.46575	216.15	216.15	6	0.0342174	0.00317298	0	0
FALSE	High	PMI-Byonic	PMI-Byonic (A2)	A	2	Unambiguous	CQCLQGYTGPRCE	[E].cQcLQGYTGPRcE.[I]	C1(Carbamidomethyl); C3(Carbamidomethyl); C12(Carbamidomethyl)	1	1	Q01705	Q01705	Neurogenic locus notch homolog protein 1 OS=Mus musculus OX=10090 GN=Notch1 PE=1 SV=3	0	2	2	1	0	1	1	1	814.836	1628.66	1628.66	1.5095	0.00122923	0	0	359676	HCD (High Energy Collision Dissociation)	MS2	0	100	8.058	3011	3011	3007	FP030221_13.raw	0/0		6.57216	593.438	549.014	549.014	2.67819e-07	2.24579e-08	0	0
FALSE	High	PMI-Byonic	PMI-Byonic (A2)	A	2	Unambiguous	CQCLQGYTGPRCE	[E].cQcLQGYTGPRcE.[I]	C1(Carbamidomethyl); C3(Carbamidomethyl); C12(Carbamidomethyl)	1	1	Q01705	Q01705	Neurogenic locus notch homolog protein 1 OS=Mus musculus OX=10090 GN=Notch1 PE=1 SV=3	0	2	2	1	0	1	1	1	814.835	1628.66	1628.66	0.685032	0.000557842	0	0	558573	HCD (High Energy Collision Dissociation)	MS2	13.5924	100	8.18081	3064	3064	3062	FP030221_13.raw	0/0		8.57216	662.687	583.031	583.031	2.6782e-09	7.85473e-10	0	0
FALSE	High	PMI-Byonic	PMI-Byonic (A2)	A	2	Unambiguous	IDVNECISNPCQNDATCLDQIGE	[E].IDVNEcIsNPcQNDAtcLDQIGE.[F]	C6(Carbamidomethyl); S8(Hex(1)Pent(2)); C11(Carbamidomethyl); T16(Fuc(1)); C17(Carbamidomethyl)	1	1	Q01705	Q01705	Neurogenic locus notch homolog protein 1 OS=Mus musculus OX=10090 GN=Notch1 PE=1 SV=3	4	3	3	1	0	1	1	1	1079.78	3237.33	3237.31	6.45142	0.00696176	0	0	137906	HCD (High Energy Collision Dissociation)	MS2	0	100	14.1262	5622	5622	5620	FP030221_13.raw	0/0		2.20031	155.765	155.765	0	0.00630502	0.000342104	0	0
FALSE	High	PMI-Byonic	PMI-Byonic (A2)	A	2	Unambiguous	IDVNECISNPCQNDATCLDQIGE	[E].IDVNEcIsNPcQNDAtcLDQIGE.[F]	C6(Carbamidomethyl); S8(Hex(1)Pent(2)); C11(Carbamidomethyl); T16(Fuc(1)); C17(Carbamidomethyl)	1	1	Q01705	Q01705	Neurogenic locus notch homolog protein 1 OS=Mus musculus OX=10090 GN=Notch1 PE=1 SV=3	4	3	3	1	0	1	1	1	1079.78	3237.34	3237.31	7.13015	0.00769418	0	0	90390	HCD (High Energy Collision Dissociation)	MS2	0	100	14.2588	5678	5678	5675	FP030221_13.raw	0/0		1.49333	128.689	128.689	0	0.0321122	0.00235769	0	0
FALSE	High	PMI-Byonic	PMI-Byonic (A2)	A	2	Unambiguous	IDVNECISNPCQNDATCLDQIGE	[E].IDVNEcIsNPcQNDATcLDQIGE.[F]	C6(Carbamidomethyl); S8(Hex(1)Pent(2)); C11(Carbamidomethyl); C17(Carbamidomethyl)	1	1	Q01705	Q01705	Neurogenic locus notch homolog protein 1 OS=Mus musculus OX=10090 GN=Notch1 PE=1 SV=3	4	3	3	1	0	1	1	1	1031.1	3091.27	3091.25	5.38951	0.00555345	0	0	46961.8	HCD (High Energy Collision Dissociation)	MS2	0	100	13.6355	5415	5415	5411	FP030221_13.raw	0/0		2.81756	240.752	240.752	1.01006	0.0015221	0.000110253	0	0
FALSE	High	PMI-Byonic	PMI-Byonic (A2)	A	2	Unambiguous	IDVNECISNPCQNDATCLDQIGE	[E].IDVNEcISNPcQNDAtcLDQIGE.[F]	C6(Carbamidomethyl); C11(Carbamidomethyl); T16(Hex(1)Pent(1)); C17(Carbamidomethyl)	1	1	Q01705	Q01705	Neurogenic locus notch homolog protein 1 OS=Mus musculus OX=10090 GN=Notch1 PE=1 SV=3	4	3	3	1	0	1	1	1	987.08	2959.23	2959.21	4.62701	0.0045641	0	0	238654	HCD (High Energy Collision Dissociation)	MS2	0	100	13.8395	5501	5501	5499	FP030221_13.raw	0/0		2.61543	225.235	225.235	8.22075	0.00242422	0.000146269	0	0
FALSE	High	PMI-Byonic	PMI-Byonic (A2)	A	2	Unambiguous	IDVNECISNPCQNDATCLDQIGE	[E].IDVNEcIsNPcQNDAtcLDQIGE.[F]	C6(Carbamidomethyl); S8(Hex(1)Pent(2)); C11(Carbamidomethyl); T16(HexNAc(1)Hex(1)Fuc(1)); C17(Carbamidomethyl)	1	1	Q01705	Q01705	Neurogenic locus notch homolog protein 1 OS=Mus musculus OX=10090 GN=Notch1 PE=1 SV=3	4	3	3	1	0	1	1	1	1201.49	3602.47	3602.44	5.96863	0.00716722	0	0	75711.2	HCD (High Energy Collision Dissociation)	MS2	0	100	13.2781	5264	5264	5257	FP030221_13.raw	0/0		1.49353	95.3087	95.3087	0	0.0320977	0.00215533	0	0
FALSE	High	PMI-Byonic	PMI-Byonic (A2)	A	2	Unambiguous	IDVNECISNPCQNDATCLDQIGE	[E].IDVNEcIsNPcQNDAtcLDQIGE.[F]	C6(Carbamidomethyl); S8(Hex(1)Pent(2)); C11(Carbamidomethyl); T16(HexNAc(1)Hex(1)Fuc(1)); C17(Carbamidomethyl)	1	1	Q01705	Q01705	Neurogenic locus notch homolog protein 1 OS=Mus musculus OX=10090 GN=Notch1 PE=1 SV=3	4	3	3	1	0	1	1	1	1201.49	3602.46	3602.44	3.22391	0.00387132	0	0	210382	HCD (High Energy Collision Dissociation)	MS2	0	100	13.1417	5206	5206	5202	FP030221_13.raw	0/0		2.38989	195.444	195.444	5.68434e-14	0.00407482	0.000262145	0	0
FALSE	High	PMI-Byonic	PMI-Byonic (A2)	A	2	Unambiguous	IDVNECISNPCQNDATCLDQIGE	[E].IDVNEcISNPcQNDAtcLDQIGE.[F]	C6(Carbamidomethyl); C11(Carbamidomethyl); T16(Hex(1)Pent(2)); C17(Carbamidomethyl)	1	1	Q01705	Q01705	Neurogenic locus notch homolog protein 1 OS=Mus musculus OX=10090 GN=Notch1 PE=1 SV=3	4	3	3	1	0	1	1	1	1031.1	3091.27	3091.25	6.10031	0.00628587	0	0	481001	HCD (High Energy Collision Dissociation)	MS2	0.687414	100	13.7596	5467	5467	5466	FP030221_13.raw	0/0		2.78891	337.411	337.411	10.1689	0.00162589	0.000128111	0	0
FALSE	High	PMI-Byonic	PMI-Byonic (A2)	A	2	Unambiguous	IDVNECISNPCQNDATCLDQIGE	[E].IDVNEcIsNPcQNDAtcLDQIGE.[F]	C6(Carbamidomethyl); S8(Fuc(1)); C11(Carbamidomethyl); T16(Hex(1)Pent(1)); C17(Carbamidomethyl)	1	1	Q01705	Q01705	Neurogenic locus notch homolog protein 1 OS=Mus musculus OX=10090 GN=Notch1 PE=1 SV=3	4	2	2	1	0	1	1	1	1553.15	3105.28	3105.27	4.35908	0.00676807	0	0	78061.3	HCD (High Energy Collision Dissociation)	MS2	0	100	13.7179	5450	5450	5444	FP030221_13.raw	0/0		3.03701	155.513	155.513	1.2	0.000918316	6.21728e-05	0	0
FALSE	High	PMI-Byonic	PMI-Byonic (A2)	A	2	Unambiguous	IDVNECISNPCQNDATCLDQIGE	[E].IDVNEcIsNPcQNDAtcLDQIGE.[F]	C6(Carbamidomethyl); S8(Hex(1)Pent(2)); C11(Carbamidomethyl); T16(HexNAc(1)Hex(1)Fuc(1)NeuAc(1)); C17(Carbamidomethyl)	1	1	Q01705	Q01705	Neurogenic locus notch homolog protein 1 OS=Mus musculus OX=10090 GN=Notch1 PE=1 SV=3	4	3	3	1	0	1	1	1	1298.53	3893.56	3893.54	5.65868	0.0073441	0	0	69043.3	HCD (High Energy Collision Dissociation)	MS2	0	100	14.7027	5865	5865	5862	FP030221_13.raw	0/0		1.49353	105.407	105.407	1.2	0.0320977	0.00225683	0	0
FALSE	High	PMI-Byonic	PMI-Byonic (A2)	A	2	Unambiguous	IDVNECISNPCQNDATCLDQIGE	[E].IDVNEcIsNPcQNDAtcLDQIGE.[F]	C6(Carbamidomethyl); S8(Hex(1)Pent(2)); C11(Carbamidomethyl); T16(Fuc(1)); C17(Carbamidomethyl)	1	1	Q01705	Q01705	Neurogenic locus notch homolog protein 1 OS=Mus musculus OX=10090 GN=Notch1 PE=1 SV=3	4	3	3	1	0	1	1	1	1079.78	3237.33	3237.31	5.99893	0.00647348	0	0	213321	HCD (High Energy Collision Dissociation)	MS2	0	100	13.9934	5566	5566	5565	FP030221_13.raw	0/0		3.4672	357.479	357.479	0	0.000341039	2.3939e-05	0	0
FALSE	High	PMI-Byonic	PMI-Byonic (A2)	A	2	Unambiguous	IDVNECISNPCQNDATCLDQIGE	[E].IDVNEcIsNPcQNDAtcLDQIGE.[F]	C6(Carbamidomethyl); S8(Hex(1)Pent(2)); C11(Carbamidomethyl); T16(Fuc(1)); C17(Carbamidomethyl)	1	1	Q01705	Q01705	Neurogenic locus notch homolog protein 1 OS=Mus musculus OX=10090 GN=Notch1 PE=1 SV=3	4	3	3	1	0	1	1	1	1079.78	3237.33	3237.31	5.43333	0.00586312	0	0	448280	HCD (High Energy Collision Dissociation)	MS2	0	100	13.8654	5512	5512	5510	FP030221_13.raw	0/0		4.53999	407.528	407.528	0	2.88413e-05	2.54489e-06	0	0
FALSE	High	PMI-Byonic	PMI-Byonic (A2)	A	2	Unambiguous	IDVNECISNPCQNDATCLDQIGE	[E].IDVNEcISNPcQNDAtcLDQIGE.[F]	C6(Carbamidomethyl); C11(Carbamidomethyl); T16(Hex(1)Pent(1)); C17(Carbamidomethyl)	1	1	Q01705	Q01705	Neurogenic locus notch homolog protein 1 OS=Mus musculus OX=10090 GN=Notch1 PE=1 SV=3	4	3	3	1	0	1	1	1	987.079	2959.22	2959.21	3.57511	0.0035265	0	0	191201	HCD (High Energy Collision Dissociation)	MS2	1.97585	100	13.7113	5447	5447	5444	FP030221_13.raw	0/0		2.58864	301.165	301.165	15.466	0.00257845	0.000183728	0	0
FALSE	High	PMI-Byonic	PMI-Byonic (A2)	A	2	Unambiguous	IDVNECISNPCQNDATCLDQIGE	[E].IDVNEcIsNPcQNDAtcLDQIGE.[F]	C6(Carbamidomethyl); S8(HexNAc(1)Fuc(1)); C11(Carbamidomethyl); T16(Hex(1)Pent(1)); C17(Carbamidomethyl)	1	1	Q01705	Q01705	Neurogenic locus notch homolog protein 1 OS=Mus musculus OX=10090 GN=Notch1 PE=1 SV=3	4	3	3	1	0	1	1	1	1103.8	3309.37	3308.35	308.872	0.340619	0	0	164445	HCD (High Energy Collision Dissociation)	MS2	0	100	13.2931	5270	5270	5268	FP030221_13.raw	0/0		1.66697	152.654	152.654	0	0.0215292	0.00124622	0	0
FALSE	High	PMI-Byonic	PMI-Byonic (A2)	A	2	Unambiguous	IDVNECISNPCQNDATCLDQIGE	[E].IDVNEcIsNPcQNDAtcLDQIGE.[F]	C6(Carbamidomethyl); S8(Hex(1)Pent(2)); C11(Carbamidomethyl); T16(Fuc(1)); C17(Carbamidomethyl)	1	1	Q01705	Q01705	Neurogenic locus notch homolog protein 1 OS=Mus musculus OX=10090 GN=Notch1 PE=1 SV=3	4	2	2	1	0	1	1	1	1619.16	3237.32	3237.31	2.81682	0.00455947	0	0	132263	HCD (High Energy Collision Dissociation)	MS2	0	100	13.6637	5427	5427	5422	FP030221_13.raw	0/0		4.13786	301.64	301.64	0	7.2802e-05	5.85277e-06	0	0
FALSE	High	PMI-Byonic	PMI-Byonic (A2)	A	2	Unambiguous	IDVNECISNPCQNDATCLDQIGE	[E].IDVNEcIsNPcQNDAtcLDQIGE.[F]	C6(Carbamidomethyl); S8(Hex(1)Pent(2)); C11(Carbamidomethyl); T16(Fuc(1)); C17(Carbamidomethyl)	1	1	Q01705	Q01705	Neurogenic locus notch homolog protein 1 OS=Mus musculus OX=10090 GN=Notch1 PE=1 SV=3	4	3	3	1	0	1	1	1	1079.78	3237.33	3237.31	5.99893	0.00647348	0	0	2519640	HCD (High Energy Collision Dissociation)	MS2	0	85.4617	13.7332	5456	5456	5455	FP030221_13.raw	0/0		4.48567	545.712	545.712	0	3.2684e-05	3.00765e-06	0	0
FALSE	High	PMI-Byonic	PMI-Byonic (A2)	A	2	Unambiguous	IDVNECISNPCQNDATCLDQIGE	[E].IDVNEcIsNPcQNDAtcLDQIGE.[F]	C6(Carbamidomethyl); S8(Fuc(1)); C11(Carbamidomethyl); T16(Hex(1)Pent(1)); C17(Carbamidomethyl)	1	1	Q01705	Q01705	Neurogenic locus notch homolog protein 1 OS=Mus musculus OX=10090 GN=Notch1 PE=1 SV=3	4	3	3	1	0	1	1	1	1035.77	3105.29	3105.27	5.35718	0.00554516	0	0	1.20344e+06	HCD (High Energy Collision Dissociation)	MS2	0	100	13.8115	5489	5489	5488	FP030221_13.raw	0/0		4.09169	462.25	462.25	1.2	8.09667e-05	6.58509e-06	0	0
FALSE	High	PMI-Byonic	PMI-Byonic (A2)	A	2	Unambiguous	IDVNECISNPCQNDATCLDQIGE	[E].IDVNEcIsNPcQNDAtcLDQIGE.[F]	C6(Carbamidomethyl); S8(Fuc(1)); C11(Carbamidomethyl); T16(Hex(1)Pent(1)); C17(Carbamidomethyl)	1	1	Q01705	Q01705	Neurogenic locus notch homolog protein 1 OS=Mus musculus OX=10090 GN=Notch1 PE=1 SV=3	4	3	3	1	0	1	1	1	1035.77	3105.29	3105.27	5.23924	0.00542309	0	0	277400	HCD (High Energy Collision Dissociation)	MS2	0	100	13.9416	5544	5544	5543	FP030221_13.raw	0/0		2.93437	280.299	280.299	1.2	0.00116313	7.482e-05	0	0
FALSE	High	PMI-Byonic	PMI-Byonic (A2)	A	2	Unambiguous	IDVNECISNPCQNDATCLDQIGE	[E].IDVNEcIsNPcQNDAtcLDQIGE.[F]	C6(Carbamidomethyl); S8(Hex(1)Pent(2)); C11(Carbamidomethyl); T16(HexNAc(1)Fuc(1)); C17(Carbamidomethyl)	1	1	Q01705	Q01705	Neurogenic locus notch homolog protein 1 OS=Mus musculus OX=10090 GN=Notch1 PE=1 SV=3	4	3	3	1	0	1	1	1	1147.47	3440.41	3440.39	3.9339	0.00451138	0	0	74627.5	HCD (High Energy Collision Dissociation)	MS2	100	100	13.3454	5292	5292	5290	FP030221_13.raw	0/0		1.47992	29.9994	29.9994	1.2	0.0331189	0.00266404	0	0
FALSE	High	PMI-Byonic	PMI-Byonic (A2)	A	2	Unambiguous	IDVNECISNPCQNDATCLDQIGE	[E].IDVNEcIsNPcQNDAtcLDQIGE.[F]	C6(Carbamidomethyl); S8(Hex(1)Pent(2)); C11(Carbamidomethyl); T16(Fuc(1)); C17(Carbamidomethyl)	1	1	Q01705	Q01705	Neurogenic locus notch homolog protein 1 OS=Mus musculus OX=10090 GN=Notch1 PE=1 SV=3	4	3	3	1	0	1	1	1	1079.78	3237.31	3237.31	-0.675257	-0.000728673	0	0	63328.2	HCD (High Energy Collision Dissociation)	MS2	0	100	13.6183	5408	5408	5400	FP030221_13.raw	0/0		3.4672	354.323	354.323	0	0.000341039	2.24641e-05	0	0
FALSE	High	PMI-Byonic	PMI-Byonic (A2)	A	2	Unambiguous	IDVNECISNPCQNDATCLDQIGE	[E].IDVNEcIsNPcQNDAtcLDQIGE.[F]	C6(Carbamidomethyl); S8(Fuc(1)); C11(Carbamidomethyl); T16(Hex(1)Pent(1)); C17(Carbamidomethyl)	1	1	Q01705	Q01705	Neurogenic locus notch homolog protein 1 OS=Mus musculus OX=10090 GN=Notch1 PE=1 SV=3	4	3	3	1	0	1	1	1	1035.77	3105.28	3105.27	4.53165	0.00469067	0	0	335381	HCD (High Energy Collision Dissociation)	MS2	0	100	13.6853	5436	5436	5433	FP030221_13.raw	0/0		3.91595	392.382	392.382	1.2	0.000121354	8.4565e-06	0	0
FALSE	High	PMI-Byonic	PMI-Byonic (A2)	A	2	Unambiguous	IDVNECISNPCQNDATCLDQIGE	[E].IDVNEcISNPcQNDAtcLDQIGE.[F]	C6(Carbamidomethyl); C11(Carbamidomethyl); T16(Hex(1)Pent(2)); C17(Carbamidomethyl)	1	1	Q01705	Q01705	Neurogenic locus notch homolog protein 1 OS=Mus musculus OX=10090 GN=Notch1 PE=1 SV=3	4	3	3	1	0	1	1	1	1031.1	3091.27	3091.25	5.15258	0.00530931	0	0	123189	HCD (High Energy Collision Dissociation)	MS2	0	100	13.8891	5522	5522	5521	FP030221_13.raw	0/0		1.59679	179.997	179.997	10.6764	0.0253053	0.00177672	0	0
FALSE	High	PMI-Byonic	PMI-Byonic (A2)	A	2	Unambiguous	IDVNECISNPCQNDATCLDQIGE	[E].IDVNEcIsNPcQNDAtcLDQIGE.[F]	C6(Carbamidomethyl); S8(HexNAc(1)Hex(1)Fuc(1)); C11(Carbamidomethyl); T16(Hex(1)Pent(1)); C17(Carbamidomethyl)	1	1	Q01705	Q01705	Neurogenic locus notch homolog protein 1 OS=Mus musculus OX=10090 GN=Notch1 PE=1 SV=3	4	3	3	1	0	1	1	1	1157.48	3470.43	3470.4	7.3982	0.00855824	0	0	148720	HCD (High Energy Collision Dissociation)	MS2	0	100	13.1919	5227	5227	5224	FP030221_13.raw	0/0		1.92429	112.31	112.31	1.2	0.0119045	0.000796939	0	0
FALSE	High	PMI-Byonic	PMI-Byonic (A2)	A	2	Unambiguous	CISNPCQNDATCLDQIGE	[E].cIsNPcQNDAtcLDQIGE.[F]	C1(Carbamidomethyl); S3(Hex(1)Pent(2)); C6(Carbamidomethyl); T11(Fuc(1)); C12(Carbamidomethyl)	1	1	Q01705	Q01705	Neurogenic locus notch homolog protein 1 OS=Mus musculus OX=10090 GN=Notch1 PE=1 SV=3	2	3	3	1	0	1	1	1	889.69	2667.06	2667.05	3.36362	0.00299031	0	0	394541	HCD (High Energy Collision Dissociation)	MS2	0	100	12.0621	4748	4748	4740	FP030221_13.raw	0/0		3.7609	433.988	433.988	9.17944	0.000173421	1.19125e-05	0	0
FALSE	High	PMI-Byonic	PMI-Byonic (A2)	A	2	Unambiguous	ATCLDQIGE	[D].ATcLDQIGE.[F]	C3(Carbamidomethyl)	1	1	Q01705	Q01705	Neurogenic locus notch homolog protein 1 OS=Mus musculus OX=10090 GN=Notch1 PE=1 SV=3	1	2	2	1	0	1	1	1	503.73	1006.45	1006.45	1.01949	0.000513035	0	0	379651	HCD (High Energy Collision Dissociation)	MS2	18.5833	100	10.2664	3975	3975	3970	FP030221_13.raw	0/0		3.59083	371.456	371.456	371.456	0.000256546	1.67674e-05	0	0
FALSE	High	PMI-Byonic	PMI-Byonic (A2)	A	2	Unambiguous	FQCICMPGYE	[E].FQcIcmPGYE.[G]	C3(Carbamidomethyl); C5(Carbamidomethyl); M6(Oxidation)	1	1	Q01705	Q01705	Neurogenic locus notch homolog protein 1 OS=Mus musculus OX=10090 GN=Notch1 PE=1 SV=3	0	2	2	1	0	1	1	1	660.759	1320.51	1320.51	4.09995	0.002707	0	0	261257	HCD (High Energy Collision Dissociation)	MS2	21.8135	100	12.7568	5043	5043	5037	FP030221_13.raw	0/0		2.04798	385.412	285.564	285.564	0.00895402	0.000450982	0	0
FALSE	High	PMI-Byonic	PMI-Byonic (A2)	A	2	Unambiguous	FQCICMPGYE	[E].FQcIcmPGYE.[G]	C3(Carbamidomethyl); C5(Carbamidomethyl); M6(Oxidation)	1	1	Q01705	Q01705	Neurogenic locus notch homolog protein 1 OS=Mus musculus OX=10090 GN=Notch1 PE=1 SV=3	0	2	2	1	0	1	1	1	660.758	1320.51	1320.51	2.8982	0.00191355	0	0	2875007	HCD (High Energy Collision Dissociation)	MS2	9.80165	60.0139	11.1758	4368	4368	4366	FP030221_13.raw	0/0		4.05912	470.084	334.12	334.12	8.72733e-05	6.99261e-06	0	0
FALSE	High	PMI-Byonic	PMI-Byonic (A2)	A	2	Unambiguous	FQCICMPGYE	[E].FQcIcmPGYE.[G]	C3(Carbamidomethyl); C5(Carbamidomethyl); M6(Oxidation)	1	1	Q01705	Q01705	Neurogenic locus notch homolog protein 1 OS=Mus musculus OX=10090 GN=Notch1 PE=1 SV=3	0	2	2	1	0	1	1	1	660.759	1320.51	1320.51	4.37728	0.00289011	0	0	1.14693e+06	HCD (High Energy Collision Dissociation)	MS2	5.87118	100	13.3948	5313	5313	5312	FP030221_13.raw	0/0		2.92576	454.318	288.62	288.62	0.00118642	8.42006e-05	0	0
FALSE	High	PMI-Byonic	PMI-Byonic (A2)	A	2	Unambiguous	FQCICMPGYE	[E].FQcIcmPGYE.[G]	C3(Carbamidomethyl); C5(Carbamidomethyl); M6(Oxidation)	1	1	Q01705	Q01705	Neurogenic locus notch homolog protein 1 OS=Mus musculus OX=10090 GN=Notch1 PE=1 SV=3	0	2	2	1	0	1	1	1	660.759	1320.51	1320.51	3.73018	0.00246286	0	0	379911	HCD (High Energy Collision Dissociation)	MS2	13.8001	100	12.88	5095	5095	5092	FP030221_13.raw	0/0		3.69411	431.35	297.143	297.143	0.000202249	1.45059e-05	0	0
FALSE	High	PMI-Byonic	PMI-Byonic (A2)	A	2	Unambiguous	FQCICMPGYE	[E].FQcIcmPGYE.[G]	C3(Carbamidomethyl); C5(Carbamidomethyl); M6(Oxidation)	1	1	Q01705	Q01705	Neurogenic locus notch homolog protein 1 OS=Mus musculus OX=10090 GN=Notch1 PE=1 SV=3	0	2	2	1	0	1	1	1	660.759	1320.51	1320.51	4.19239	0.00276804	0	0	427650	HCD (High Energy Collision Dissociation)	MS2	31.7848	100	11.0493	4314	4314	4311	FP030221_13.raw	0/0		2.2593	399.016	282.389	282.389	0.00550427	0.000297514	0	0
FALSE	High	PMI-Byonic	PMI-Byonic (A2)	A	2	Unambiguous	FQCICMPGYE	[E].FQcIcmPGYE.[G]	C3(Carbamidomethyl); C5(Carbamidomethyl); M6(Oxidation)	1	1	Q01705	Q01705	Neurogenic locus notch homolog protein 1 OS=Mus musculus OX=10090 GN=Notch1 PE=1 SV=3	0	2	2	1	0	1	1	1	660.76	1320.51	1320.51	5.11681	0.00337839	0	0	252786	HCD (High Energy Collision Dissociation)	MS2	15.7429	100	11.318	4429	4429	4421	FP030221_13.raw	0/0		2.22709	340.139	226.986	226.986	0.00592799	0.000319169	0	0
FALSE	High	PMI-Byonic	PMI-Byonic (A2)	A	2	Unambiguous	FQCICMPGYE	[E].FQcIcmPGYE.[G]	C3(Carbamidomethyl); C5(Carbamidomethyl); M6(Oxidation)	1	1	Q01705	Q01705	Neurogenic locus notch homolog protein 1 OS=Mus musculus OX=10090 GN=Notch1 PE=1 SV=3	0	2	2	1	0	1	1	1	660.759	1320.51	1320.51	3.73018	0.00246286	0	0	1.22086e+06	HCD (High Energy Collision Dissociation)	MS2	4.34442	100	13.2651	5258	5258	5257	FP030221_13.raw	0/0		2.92576	465.311	294.547	294.547	0.00118642	7.95302e-05	0	0
FALSE	High	PMI-Byonic	PMI-Byonic (A2)	A	2	Unambiguous	FQCICMPGYEGVYCE	[E].FQcIcmPGYEGVYcE.[I]	C3(Carbamidomethyl); C5(Carbamidomethyl); M6(Oxidation); C14(Carbamidomethyl)	1	1	Q01705	Q01705	Neurogenic locus notch homolog protein 1 OS=Mus musculus OX=10090 GN=Notch1 PE=1 SV=3	1	2	2	1	0	1	1	1	964.877	1928.75	1928.73	7.48686	0.00722007	0	0	84605.8	HCD (High Energy Collision Dissociation)	MS2	0	100	12.9884	5141	5141	5136	FP030221_13.raw	0/0		1.34684	232.089	222.215	222.215	0.044995	0.00554452	0	0
FALSE	High	PMI-Byonic	PMI-Byonic (A2)	A	2	Unambiguous	FQCICMPGYE	[E].FQcIcmPGYE.[G]	C3(Carbamidomethyl); C5(Carbamidomethyl); M6(Oxidation)	1	1	Q01705	Q01705	Neurogenic locus notch homolog protein 1 OS=Mus musculus OX=10090 GN=Notch1 PE=1 SV=3	0	2	2	1	0	1	1	1	660.759	1320.51	1320.51	3.91507	0.00258493	0	0	792076	HCD (High Energy Collision Dissociation)	MS2	8.65695	100	13.0078	5149	5149	5147	FP030221_13.raw	0/0		3.3645	432.912	270.155	270.155	0.000432012	2.94116e-05	0	0
FALSE	High	PMI-Byonic	PMI-Byonic (A2)	A	2	Unambiguous	FQCICMPGYE	[E].FQcIcMPGYE.[G]	C3(Carbamidomethyl); C5(Carbamidomethyl)	1	1	Q01705	Q01705	Neurogenic locus notch homolog protein 1 OS=Mus musculus OX=10090 GN=Notch1 PE=1 SV=3	0	2	2	1	0	1	1	1	652.762	1304.52	1304.51	4.74383	0.00309419	0	0	206104	HCD (High Energy Collision Dissociation)	MS2	23.7779	100	13.451	5337	5337	5334	FP030221_13.raw	0/0		2.60461	460.232	268.793	268.793	0.00248537	0.000174149	0	0
FALSE	High	PMI-Byonic	PMI-Byonic (A2)	A	2	Unambiguous	FQCICMPGYE	[E].FQcIcmPGYE.[G]	C3(Carbamidomethyl); C5(Carbamidomethyl); M6(Oxidation)	1	1	Q01705	Q01705	Neurogenic locus notch homolog protein 1 OS=Mus musculus OX=10090 GN=Notch1 PE=1 SV=3	0	2	2	1	0	1	1	1	660.759	1320.51	1320.51	4.28483	0.00282907	0	0	1116606	HCD (High Energy Collision Dissociation)	MS2	3.91882	100	13.1352	5203	5203	5202	FP030221_13.raw	0/0		3.04981	474.232	324.484	324.484	0.000891644	5.84666e-05	0	0
FALSE	High	PMI-Byonic	PMI-Byonic (A2)	A	2	Unambiguous	FQCICMPGYEGVYCE	[E].FQcIcMPGYEGVYcE.[I]	C3(Carbamidomethyl); C5(Carbamidomethyl); C14(Carbamidomethyl)	1	1	Q01705	Q01705	Neurogenic locus notch homolog protein 1 OS=Mus musculus OX=10090 GN=Notch1 PE=1 SV=3	1	2	2	1	0	1	1	1	956.878	1912.75	1912.74	5.78445	0.00553207	0	0	155468	HCD (High Energy Collision Dissociation)	MS2	2.07651	100	15.1995	6074	6074	6071	FP030221_13.raw	0/0		1.48671	210.349	209.47	209.47	0.0326051	0.00245953	0	0
FALSE	High	PMI-Byonic	PMI-Byonic (A2)	A	2	Unambiguous	FQCICMPGYE	[E].FQcIcMPGYE.[G]	C3(Carbamidomethyl); C5(Carbamidomethyl)	1	1	Q01705	Q01705	Neurogenic locus notch homolog protein 1 OS=Mus musculus OX=10090 GN=Notch1 PE=1 SV=3	0	2	2	1	0	1	1	1	652.763	1304.52	1304.51	6.52177	0.00425386	0	0	21387306	HCD (High Energy Collision Dissociation)	MS2	0.30867	9.67553	13.5767	5390	5390	5389	FP030221_13.raw	0/0		2.17011	501.039	277.237	277.237	0.00675911	0.000389488	0	0
FALSE	High	PMI-Byonic	PMI-Byonic (A2)	A	2	Unambiguous	FQCICMPGYEGVYCE	[E].FQcIcMPGYEGVYcE.[I]	C3(Carbamidomethyl); C5(Carbamidomethyl); C14(Carbamidomethyl)	1	1	Q01705	Q01705	Neurogenic locus notch homolog protein 1 OS=Mus musculus OX=10090 GN=Notch1 PE=1 SV=3	1	2	2	1	0	1	1	1	956.876	1912.75	1912.74	4.18896	0.00400619	0	0	67820	HCD (High Energy Collision Dissociation)	MS2	0	100	14.9399	5965	5965	5961	FP030221_13.raw	0/0		1.43659	180.758	180.758	180.758	0.0365941	0.00338791	0	0
FALSE	High	PMI-Byonic	PMI-Byonic (A2)	A	2	Unambiguous	FQCICMPGYE	[E].FQcIcMPGYE.[G]	C3(Carbamidomethyl); C5(Carbamidomethyl)	1	1	Q01705	Q01705	Neurogenic locus notch homolog protein 1 OS=Mus musculus OX=10090 GN=Notch1 PE=1 SV=3	0	2	2	1	0	1	1	1	652.762	1304.52	1304.51	5.02456	0.0032773	0	0	165505	HCD (High Energy Collision Dissociation)	MS2	14.0067	100	14.2328	5667	5667	5664	FP030221_13.raw	0/0		1.63893	353.783	182.907	182.907	0.0229653	0.00147153	0	0
FALSE	High	PMI-Byonic	PMI-Byonic (A2)	A	2	Unambiguous	FQCICMPGYE	[E].FQcIcMPGYE.[G]	C3(Carbamidomethyl); C5(Carbamidomethyl)	1	1	Q01705	Q01705	Neurogenic locus notch homolog protein 1 OS=Mus musculus OX=10090 GN=Notch1 PE=1 SV=3	0	2	2	1	0	1	1	1	652.763	1304.52	1304.51	5.39886	0.00352144	0	0	252257	HCD (High Energy Collision Dissociation)	MS2	19.4702	100	14.1002	5611	5611	5609	FP030221_13.raw	0/0		1.42758	343.79	155.219	155.219	0.0373612	0.00349857	0	0
FALSE	High	PMI-Byonic	PMI-Byonic (A2)	A	2	Unambiguous	FQCICMPGYE	[E].FQcIcMPGYE.[G]	C3(Carbamidomethyl); C5(Carbamidomethyl)	1	1	Q01705	Q01705	Neurogenic locus notch homolog protein 1 OS=Mus musculus OX=10090 GN=Notch1 PE=1 SV=3	0	2	2	1	0	1	1	1	652.762	1304.52	1304.51	4.55668	0.00297212	0	0	552295	HCD (High Energy Collision Dissociation)	MS2	8.23713	100	13.9675	5555	5555	5554	FP030221_13.raw	0/0		3.60266	461.87	279.205	279.205	0.000249657	1.56256e-05	0	0
FALSE	High	PMI-Byonic	PMI-Byonic (A2)	A	2	Unambiguous	FQCICMPGYE	[E].FQcIcMPGYE.[G]	C3(Carbamidomethyl); C5(Carbamidomethyl)	1	1	Q01705	Q01705	Neurogenic locus notch homolog protein 1 OS=Mus musculus OX=10090 GN=Notch1 PE=1 SV=3	0	2	2	1	0	1	1	1	652.762	1304.52	1304.51	4.18238	0.00272798	0	0	1.0249e+06	HCD (High Energy Collision Dissociation)	MS2	17.928	100	13.8373	5500	5500	5499	FP030221_13.raw	0/0		3.55921	444.401	220.487	220.487	0.000275923	1.79899e-05	0	0
FALSE	High	PMI-Byonic	PMI-Byonic (A2)	A	2	Unambiguous	FQCICMPGYE	[E].FQcIcmPGYE.[G]	C3(Carbamidomethyl); C5(Carbamidomethyl); M6(Oxidation)	1	1	Q01705	Q01705	Neurogenic locus notch homolog protein 1 OS=Mus musculus OX=10090 GN=Notch1 PE=1 SV=3	0	2	2	1	0	1	1	1	660.759	1320.51	1320.51	3.63774	0.00240183	0	0	807099	HCD (High Energy Collision Dissociation)	MS2	5.71649	100	13.5249	5368	5368	5367	FP030221_13.raw	0/0		4.05912	460.326	330.156	330.156	8.72733e-05	7.39603e-06	0	0
FALSE	High	PMI-Byonic	PMI-Byonic (A2)	A	2	Unambiguous	FQCICMPGYEGVYCE	[E].FQcIcMPGYEGVYcE.[I]	C3(Carbamidomethyl); C5(Carbamidomethyl); C14(Carbamidomethyl)	1	1	Q01705	Q01705	Neurogenic locus notch homolog protein 1 OS=Mus musculus OX=10090 GN=Notch1 PE=1 SV=3	1	2	2	1	0	1	1	1	956.878	1912.75	1912.74	5.84827	0.0055931	0	0	1.06356e+06	HCD (High Energy Collision Dissociation)	MS2	0	100	15.064	6017	6017	6016	FP030221_13.raw	0/0		4.78988	534.088	424.19	424.19	1.62226e-05	1.50674e-06	0	0
FALSE	High	PMI-Byonic	PMI-Byonic (A2)	A	2	Unambiguous	FQCICMPGYE	[E].FQcIcmPGYE.[G]	C3(Carbamidomethyl); C5(Carbamidomethyl); M6(Oxidation)	1	1	Q01705	Q01705	Neurogenic locus notch homolog protein 1 OS=Mus musculus OX=10090 GN=Notch1 PE=1 SV=3	0	2	2	1	0	1	1	1	660.759	1320.51	1320.51	4.28483	0.00282907	0	0	98907.1	HCD (High Energy Collision Dissociation)	MS2	20.9465	100	13.818	5492	5492	5488	FP030221_13.raw	0/0		2.02602	305.467	299.06	299.06	0.00941856	0.000583657	0	0
FALSE	High	PMI-Byonic	PMI-Byonic (A2)	A	2	Unambiguous	FQCICMPGYE	[E].FQcIcmPGYE.[G]	C3(Carbamidomethyl); C5(Carbamidomethyl); M6(Oxidation)	1	1	Q01705	Q01705	Neurogenic locus notch homolog protein 1 OS=Mus musculus OX=10090 GN=Notch1 PE=1 SV=3	0	2	2	1	0	1	1	1	660.759	1320.51	1320.51	4.00751	0.00264597	0	0	314328	HCD (High Energy Collision Dissociation)	MS2	15.8	100	13.6593	5425	5425	5422	FP030221_13.raw	0/0		2.37877	411.257	280.071	280.071	0.00418056	0.000277332	0	0
FALSE	High	PMI-Byonic	PMI-Byonic (A2)	A	2	Unambiguous	FQCICMPGYE	[E].FQcIcMPGYE.[G]	C3(Carbamidomethyl); C5(Carbamidomethyl)	1	1	Q01705	Q01705	Neurogenic locus notch homolog protein 1 OS=Mus musculus OX=10090 GN=Notch1 PE=1 SV=3	0	2	2	1	0	1	1	1	652.762	1304.52	1304.51	4.74383	0.00309419	0	0	3.26559e+06	HCD (High Energy Collision Dissociation)	MS2	4.84711	51.9937	13.707	5445	5445	5444	FP030221_13.raw	0/0		2.81539	490.767	251.465	251.465	0.00152971	0.000116095	0	0
FALSE	High	PMI-Byonic	PMI-Byonic (A2)	A	2	Unambiguous	GVYCEINTDE	[E].GVYcEINTDE.[C]	C4(Carbamidomethyl)	1	1	Q01705	Q01705	Neurogenic locus notch homolog protein 1 OS=Mus musculus OX=10090 GN=Notch1 PE=1 SV=3	2	2	2	1	0	1	1	1	600.249	1199.49	1199.49	1.99906	0.00119893	0	0	716810	HCD (High Energy Collision Dissociation)	MS2	0	100	10.2218	3956	3956	3948	FP030221_13.raw	0/0		1.82321	346.644	127.089	127.089	0.0150243	0.000938763	0	0
FALSE	High	PMI-Byonic	PMI-Byonic (A2)	A	2	Unambiguous	GVYCEINTDECASSPCLHNGHCMDKINE	[E].GVYcEINTDEcASsPcLHnGHcMDKINE.[F]	C4(Carbamidomethyl); C11(Carbamidomethyl); S14(Hex(1)Pent(2)); C16(Carbamidomethyl); N19(Deamidated); C22(Carbamidomethyl)	1	1	Q01705	Q01705	Neurogenic locus notch homolog protein 1 OS=Mus musculus OX=10090 GN=Notch1 PE=1 SV=3	4	4	4	1	0	1	1	1	935.12	3737.46	3737.45	1.63727	0.0015298	0	0	765187	HCD (High Energy Collision Dissociation)	MS2	0	100	10.5892	4114	4114	4113	FP030221_13.raw	0/0		17.5201	1141	1078.12	0	3.01897e-18	1.20158e-18	0	0
FALSE	High	PMI-Byonic	PMI-Byonic (A2)	A	2	Unambiguous	GVYCEINTDECASSPCLHNGHCMDKINE	[E].GVYcEINTDEcASsPcLHnGHcMDKINE.[F]	C4(Carbamidomethyl); C11(Carbamidomethyl); S14(Hex(1)Pent(1)); C16(Carbamidomethyl); N19(Deamidated); C22(Carbamidomethyl)	1	1	Q01705	Q01705	Neurogenic locus notch homolog protein 1 OS=Mus musculus OX=10090 GN=Notch1 PE=1 SV=3	4	4	4	1	0	1	1	1	902.361	3606.42	3605.41	280.283	0.252634	0	0	245753	HCD (High Energy Collision Dissociation)	MS2	17.9618	100	10.657	4144	4144	4135	FP030221_13.raw	0/0		9.52014	734.467	734.467	1.2	3.01897e-10	3.58251e-11	0	0
FALSE	High	PMI-Byonic	PMI-Byonic (A2)	A	2	Unambiguous	GVYCEINTDECASSPCLHNGHCMDKINE	[E].GVYcEINTDEcASsPcLHnGHcMdKINE.[F]	C4(Carbamidomethyl); C11(Carbamidomethyl); S14(Hex(1)Pent(1)); C16(Carbamidomethyl); N19(Deamidated); C22(Carbamidomethyl); D24(Oxidation)	1	1	Q01705	Q01705	Neurogenic locus notch homolog protein 1 OS=Mus musculus OX=10090 GN=Notch1 PE=1 SV=3	4	4	4	1	0	1	1	1	906.107	3621.41	3621.41	-0.000989429	-8.95781e-07	0	0	250315	HCD (High Energy Collision Dissociation)	MS2	5.82695	100	10.6797	4154	4154	4146	FP030221_13.raw	0/0		5.66539	530.285	530.285	0	2.16076e-06	2.5619e-07	0	0
FALSE	High	PMI-Byonic	PMI-Byonic (A2)	A	2	Unambiguous	GVYCEINTDECASSPCLHNGHCMDKINE	[E].GVYcEINTDEcASsPcLHnGHcMDKINE.[F]	C4(Carbamidomethyl); C11(Carbamidomethyl); S14(Hex(1)Pent(1)); C16(Carbamidomethyl); N19(Deamidated); C22(Carbamidomethyl)	1	1	Q01705	Q01705	Neurogenic locus notch homolog protein 1 OS=Mus musculus OX=10090 GN=Notch1 PE=1 SV=3	4	4	4	1	0	1	1	1	902.612	3607.42	3605.41	558.253	0.503183	0	0	510109	HCD (High Energy Collision Dissociation)	MS2	33.4592	100	10.5014	4077	4077	4069	FP030221_13.raw	0/0		16.5201	1053.67	1053.67	1.2	3.01897e-17	1.14929e-17	0	0
FALSE	High	PMI-Byonic	PMI-Byonic (A2)	A	2	Unambiguous	GVYCEINTDECASSPCLHNGHCMDKINE	[E].GVYcEINTDEcASsPcLHnGHcMDKINE.[F]	C4(Carbamidomethyl); C11(Carbamidomethyl); S14(Hex(1)Pent(2)); C16(Carbamidomethyl); N19(Deamidated); C22(Carbamidomethyl)	1	1	Q01705	Q01705	Neurogenic locus notch homolog protein 1 OS=Mus musculus OX=10090 GN=Notch1 PE=1 SV=3	4	4	4	1	0	1	1	1	935.874	3740.48	3737.45	808.438	0.755375	0	0	807426	HCD (High Energy Collision Dissociation)	MS2	24.9463	100	10.4756	4066	4066	4058	FP030221_13.raw	0/0		16.5201	1086.2	1034.32	0	3.01897e-17	7.75359e-18	0	0
FALSE	High	PMI-Byonic	PMI-Byonic (A2)	A	2	Unambiguous	GVYCEINTDECASSPCLHNGHCMDKINE	[E].GVYcEINTDEcAsSPcLHnGHcMdKINE.[F]	C4(Carbamidomethyl); C11(Carbamidomethyl); S13(Hex(1)Pent(2)); C16(Carbamidomethyl); N19(Deamidated); C22(Carbamidomethyl); D24(Oxidation)	1	1	Q01705	Q01705	Neurogenic locus notch homolog protein 1 OS=Mus musculus OX=10090 GN=Notch1 PE=1 SV=3	4	4	4	1	0	1	1	1	939.117	3753.45	3753.45	-0.267172	-0.000250704	0	0	164018	HCD (High Energy Collision Dissociation)	MS2	0	100	10.6461	4139	4139	4135	FP030221_13.raw	0/0		13.5201	938.749	938.749	0	3.01897e-14	5.59048e-15	0	0
FALSE	High	PMI-Byonic	PMI-Byonic (A2)	A	2	Unambiguous	GVYCEINTDECASSPCLHNGHCMDKINE	[E].GVYcEINTDEcASsPcLHnGHcMdKINE.[F]	C4(Carbamidomethyl); C11(Carbamidomethyl); S14(Hex(1)Pent(2)); C16(Carbamidomethyl); N19(Deamidated); C22(Carbamidomethyl); D24(Oxidation)	1	1	Q01705	Q01705	Neurogenic locus notch homolog protein 1 OS=Mus musculus OX=10090 GN=Notch1 PE=1 SV=3	4	4	4	1	0	1	1	1	939.373	3754.47	3753.45	271.878	0.25512	0	0	509802	HCD (High Energy Collision Dissociation)	MS2	0	100	9.55028	3667	3667	3662	FP030221_13.raw	0/0		10.5201	756.219	756.219	0	3.01897e-11	5.96605e-12	0	0
FALSE	High	PMI-Byonic	PMI-Byonic (A2)	A	2	Unambiguous	GVYCEINTDECASSPCLHNGHCMDKINE	[E].GVYcEINTDEcASsPcLHNGHcMDKINE.[F]	C4(Carbamidomethyl); C11(Carbamidomethyl); S14(Hex(1)Pent(2)); C16(Carbamidomethyl); C22(Carbamidomethyl)	1	1	Q01705	Q01705	Neurogenic locus notch homolog protein 1 OS=Mus musculus OX=10090 GN=Notch1 PE=1 SV=3	4	4	4	1	0	1	1	1	935.126	3737.48	3736.47	270.415	0.2526	0	0	1.07968e+06	HCD (High Energy Collision Dissociation)	MS2	4.82261	100	9.45009	3623	3623	3618	FP030221_13.raw	0/0		14.5201	964.903	964.903	0	3.01897e-15	4.94607e-16	0	0
FALSE	High	PMI-Byonic	PMI-Byonic (A2)	A	2	Unambiguous	GVYCEINTDECASSPCLHNGHCMDKINE	[E].GVYcEINTDEcASsPcLHNGHcMdKINE.[F]	C4(Carbamidomethyl); C11(Carbamidomethyl); S14(Hex(1)Pent(2)); C16(Carbamidomethyl); C22(Carbamidomethyl); D24(Oxidation)	1	1	Q01705	Q01705	Neurogenic locus notch homolog protein 1 OS=Mus musculus OX=10090 GN=Notch1 PE=1 SV=3	4	4	4	1	0	1	1	1	938.871	3752.46	3752.46	-0.68822	-0.00064563	0	0	200412	HCD (High Energy Collision Dissociation)	MS2	0	100	9.67352	3720	3720	3717	FP030221_13.raw	0/0		6.52014	586.018	586.018	0	3.01896e-07	3.79479e-08	0	0
FALSE	High	PMI-Byonic	PMI-Byonic (A2)	A	2	Unambiguous	GVYCEINTDECASSPCLHNGHCMDKINE	[E].GVYcEINTDEcAsSPcLHNGHcMDKINE.[F]	C4(Carbamidomethyl); C11(Carbamidomethyl); S13(Hex(1)Pent(2)); C16(Carbamidomethyl); C22(Carbamidomethyl)	1	1	Q01705	Q01705	Neurogenic locus notch homolog protein 1 OS=Mus musculus OX=10090 GN=Notch1 PE=1 SV=3	4	4	4	1	0	1	1	1	935.627	3739.49	3736.47	807.183	0.754004	0	0	433718	HCD (High Energy Collision Dissociation)	MS2	31.9802	100	9.7408	3749	3749	3739	FP030221_13.raw	0/0		2.03043	157.338	157.338	0	0.00932338	0.000484337	0	0
FALSE	High	PMI-Byonic	PMI-Byonic (A2)	A	2	Unambiguous	GVYCEINTDECASSPCLHNGHCMDKINE	[E].GVYcEINTDEcASsPcLHnGHcMDKINE.[F]	C4(Carbamidomethyl); C11(Carbamidomethyl); S14(Hex(1)Pent(1)); C16(Carbamidomethyl); N19(Deamidated); C22(Carbamidomethyl)	1	1	Q01705	Q01705	Neurogenic locus notch homolog protein 1 OS=Mus musculus OX=10090 GN=Notch1 PE=1 SV=3	4	4	4	1	0	1	1	1	902.862	3608.43	3605.41	836.088	0.753611	0	0	273119	HCD (High Energy Collision Dissociation)	MS2	59.2443	100	9.81225	3780	3780	3772	FP030221_13.raw	0/0		1.72265	234.673	234.673	1.2	0.0189386	0.00110833	0	0
FALSE	High	PMI-Byonic	PMI-Byonic (A2)	A	2	Unambiguous	GVYCEINTDECASSPCLHNGHCMDKINE	[E].GVYcEINTDEcASsPcLHnGHcMDKINE.[F]	C4(Carbamidomethyl); C11(Carbamidomethyl); S14(Hex(1)Pent(2)); C16(Carbamidomethyl); N19(Deamidated); C22(Carbamidomethyl)	1	1	Q01705	Q01705	Neurogenic locus notch homolog protein 1 OS=Mus musculus OX=10090 GN=Notch1 PE=1 SV=3	4	4	4	1	0	1	1	1	935.122	3737.47	3737.45	3.59695	0.00336086	0	0	396630	HCD (High Energy Collision Dissociation)	MS2	0	100	9.85519	3798	3798	3794	FP030221_13.raw	0/0		12.5201	895.237	895.237	0	3.01897e-13	3.84909e-14	0	0
FALSE	High	PMI-Byonic	PMI-Byonic (A2)	A	2	Unambiguous	GVYCEINTDE	[E].GVYcEINTDE.[C]	C4(Carbamidomethyl)	1	1	Q01705	Q01705	Neurogenic locus notch homolog protein 1 OS=Mus musculus OX=10090 GN=Notch1 PE=1 SV=3	2	2	2	1	0	1	1	1	600.25	1199.49	1199.49	3.72913	0.00223653	0	0	486734	HCD (High Energy Collision Dissociation)	MS2	0	100	9.95687	3842	3842	3838	FP030221_13.raw	0/0		1.42645	326.733	117.801	117.801	0.0374586	0.00360883	0	0
FALSE	High	PMI-Byonic	PMI-Byonic (A2)	A	2	Unambiguous	GVYCEINTDECASSPCLHNGHCMDKINE	[E].GVYcEINTDEcASsPcLHnGHcMDKINE.[F]	C4(Carbamidomethyl); C11(Carbamidomethyl); S14(Hex(1)Pent(2)); C16(Carbamidomethyl); N19(Deamidated); C22(Carbamidomethyl)	1	1	Q01705	Q01705	Neurogenic locus notch homolog protein 1 OS=Mus musculus OX=10090 GN=Notch1 PE=1 SV=3	4	4	4	1	0	1	1	1	935.123	3737.47	3737.45	4.57679	0.00427639	0	0	297605	HCD (High Energy Collision Dissociation)	MS2	0	100	9.98696	3855	3855	3849	FP030221_13.raw	0/0		8.52014	658.75	658.75	0	3.01897e-09	8.42749e-10	0	0
FALSE	High	PMI-Byonic	PMI-Byonic (A2)	A	2	Unambiguous	GVYCEINTDECASSPCLHNGHCMDKINE	[E].GVYcEINTDEcASsPcLHnGHcMdKINE.[F]	C4(Carbamidomethyl); C11(Carbamidomethyl); S14(Hex(1)Pent(2)); C16(Carbamidomethyl); N19(Deamidated); C22(Carbamidomethyl); D24(Oxidation)	1	1	Q01705	Q01705	Neurogenic locus notch homolog protein 1 OS=Mus musculus OX=10090 GN=Notch1 PE=1 SV=3	4	4	4	1	0	1	1	1	939.371	3754.46	3753.45	269.797	0.253167	0	0	444365	HCD (High Energy Collision Dissociation)	MS2	23.0599	100	10.0187	3869	3869	3860	FP030221_13.raw	0/0		5.66539	545.996	545.996	0	2.16076e-06	2.43055e-07	0	0
FALSE	High	PMI-Byonic	PMI-Byonic (A2)	A	2	Unambiguous	GVYCEINTDE	[E].GVYcEINTDE.[C]	C4(Carbamidomethyl)	1	1	Q01705	Q01705	Neurogenic locus notch homolog protein 1 OS=Mus musculus OX=10090 GN=Notch1 PE=1 SV=3	2	2	2	1	0	1	1	1	600.249	1199.49	1199.49	1.8973	0.00113789	0	0	2207226	HCD (High Energy Collision Dissociation)	MS2	0	64.5155	10.079	3894	3894	3893	FP030221_13.raw	0/0		1.96751	392.385	135.458	135.458	0.0107768	0.0007564	0	0
FALSE	High	PMI-Byonic	PMI-Byonic (A2)	A	2	Unambiguous	GVYCEINTDECASSPCLHNGHCMDKINE	[E].GVYcEINTDEcASsPcLHNGHcMDKINE.[F]	C4(Carbamidomethyl); C11(Carbamidomethyl); S14(Hex(1)Pent(2)); C16(Carbamidomethyl); C22(Carbamidomethyl)	1	1	Q01705	Q01705	Neurogenic locus notch homolog protein 1 OS=Mus musculus OX=10090 GN=Notch1 PE=1 SV=3	4	4	4	1	0	1	1	1	935.626	3739.48	3736.47	806.595	0.753454	0	0	1.01832e+06	HCD (High Energy Collision Dissociation)	MS2	41.8453	100	9.58252	3681	3681	3673	FP030221_13.raw	0/0		10.5201	761.33	761.33	0	3.01897e-11	6.65815e-12	0	0
FALSE	High	PMI-Byonic	PMI-Byonic (A2)	A	2	Unambiguous	INTDECASSPCLHNGHCMDKINE	[E].INTDEcASsPcLHNGHcMDKINE.[F]	C6(Carbamidomethyl); S9(Hex(1)Pent(2)); C11(Carbamidomethyl); C17(Carbamidomethyl)	1	1	Q01705	Q01705	Neurogenic locus notch homolog protein 1 OS=Mus musculus OX=10090 GN=Notch1 PE=1 SV=3	3	6	6	1	0	1	1	1	782.832	4691.95	3128.24	499868	260.618	0	0	360662	HCD (High Energy Collision Dissociation)	MS2	35.8387	100	7.59688	2821	2821	2814	FP030221_13.raw	0/0		5.80404	476.486	423.848	1.2	1.57023e-06	1.61292e-07	0	0
FALSE	High	PMI-Byonic	PMI-Byonic (A2)	A	2	Unambiguous	INTDECASSPCLHNGHCMDKINE	[E].INTDEcASsPcLHNGHcMDKINE.[F]	C6(Carbamidomethyl); S9(Hex(1)Pent(2)); C11(Carbamidomethyl); C17(Carbamidomethyl)	1	1	Q01705	Q01705	Neurogenic locus notch homolog protein 1 OS=Mus musculus OX=10090 GN=Notch1 PE=1 SV=3	3	4	4	1	0	1	1	1	782.817	3128.25	3128.24	1.18024	0.00092302	0	0	456789	HCD (High Energy Collision Dissociation)	MS2	15.5868	100	7.61373	2828	2828	2825	FP030221_13.raw	0/0		11.0531	783.072	690.159	1.2	8.84851e-12	1.17702e-12	0	0
FALSE	High	PMI-Byonic	PMI-Byonic (A2)	A	2	Unambiguous	INTDECASSPCLHNGHCMDKINE	[E].INTDEcASsPcLHnGhcMDKINE.[F]	C6(Carbamidomethyl); S9(Hex(1)Pent(1)); C11(Carbamidomethyl); N14(Deamidated); H16(Oxidation); C17(Carbamidomethyl)	1	1	Q01705	Q01705	Neurogenic locus notch homolog protein 1 OS=Mus musculus OX=10090 GN=Notch1 PE=1 SV=3	3	4	4	1	0	1	1	1	754.051	3013.18	3013.18	1.01396	0.000763809	0	0	128628	HCD (High Energy Collision Dissociation)	MS2	0	100	7.65454	2846	2846	2836	FP030221_13.raw	0/0		4.2819	318.61	318.61	1.2	5.22511e-05	4.37711e-06	0	0
FALSE	High	PMI-Byonic	PMI-Byonic (A2)	A	2	Unambiguous	INTDECASSPCLHNGHCMDKINE	[E].INTDEcASsPcLHNGHcMDKINE.[F]	C6(Carbamidomethyl); S9(Hex(1)Pent(2)); C11(Carbamidomethyl); C17(Carbamidomethyl)	1	1	Q01705	Q01705	Neurogenic locus notch homolog protein 1 OS=Mus musculus OX=10090 GN=Notch1 PE=1 SV=3	3	4	4	1	0	1	1	1	782.819	3128.25	3128.24	3.13134	0.0024489	0	0	529207	HCD (High Energy Collision Dissociation)	MS2	7.59333	100	7.74672	2885	2885	2880	FP030221_13.raw	0/0		8.05313	634.97	572.459	1.2	8.84851e-09	9.46719e-10	0	0
FALSE	High	PMI-Byonic	PMI-Byonic (A2)	A	2	Unambiguous	INTDECASSPCLHNGHCMDKINE	[E].INTDEcASsPcLHnGHcMDKINE.[F]	C6(Carbamidomethyl); S9(Hex(1)Pent(2)); C11(Carbamidomethyl); N14(Deamidated); C17(Carbamidomethyl)	1	1	Q01705	Q01705	Neurogenic locus notch homolog protein 1 OS=Mus musculus OX=10090 GN=Notch1 PE=1 SV=3	3	4	4	1	0	1	1	1	783.063	3129.23	3129.23	0.514399	0.000402418	0	0	789156	HCD (High Energy Collision Dissociation)	MS2	0	100	8.01432	2992	2992	2985	FP030221_13.raw	0/0		15.0531	975.664	855.152	1.2	8.84851e-16	1.30285e-16	0	0
FALSE	High	PMI-Byonic	PMI-Byonic (A2)	A	2	Unambiguous	INTDECASSPCLHNGHCMDKINE	[E].INTDEcASsPcLHnGHcMDKINE.[F]	C6(Carbamidomethyl); S9(Hex(1)Pent(1)); C11(Carbamidomethyl); N14(Deamidated); C17(Carbamidomethyl)	1	1	Q01705	Q01705	Neurogenic locus notch homolog protein 1 OS=Mus musculus OX=10090 GN=Notch1 PE=1 SV=3	3	4	4	1	0	1	1	1	750.052	2997.19	2997.19	0.626082	0.000469121	0	0	127255	HCD (High Energy Collision Dissociation)	MS2	32.4778	100	8.893	3380	3380	3376	FP030221_13.raw	0/0		9.05313	663.16	663.16	1.2	8.84851e-10	1.28188e-10	0	0
FALSE	High	PMI-Byonic	PMI-Byonic (A2)	A	2	Unambiguous	INTDECASSPCLHNGHCMDKINE	[E].INTDEcASsPcLHnGHcMDKINE.[F]	C6(Carbamidomethyl); S9(Hex(1)Pent(2)); C11(Carbamidomethyl); N14(Deamidated); C17(Carbamidomethyl)	1	1	Q01705	Q01705	Neurogenic locus notch homolog protein 1 OS=Mus musculus OX=10090 GN=Notch1 PE=1 SV=3	3	4	4	1	0	1	1	1	783.062	3129.23	3129.23	-0.265795	-0.000207933	0	0	377362	HCD (High Energy Collision Dissociation)	MS2	0	100	8.75358	3319	3319	3310	FP030221_13.raw	0/0		16.0531	1005.18	918.533	1.2	8.84851e-17	2.24916e-17	0	0
FALSE	High	PMI-Byonic	PMI-Byonic (A2)	A	2	Unambiguous	INTDECASSPCLHNGHCMDKINE	[E].INTDEcASsPcLHnGHcMDKINE.[F]	C6(Carbamidomethyl); S9(Hex(1)Pent(1)); C11(Carbamidomethyl); N14(Deamidated); C17(Carbamidomethyl)	1	1	Q01705	Q01705	Neurogenic locus notch homolog protein 1 OS=Mus musculus OX=10090 GN=Notch1 PE=1 SV=3	3	4	4	1	0	1	1	1	750.303	2998.19	2997.19	335.413	0.251324	0	0	1.43332e+06	HCD (High Energy Collision Dissociation)	MS2	23.1022	100	8.77274	3327	3327	3321	FP030221_13.raw	0/0		15.0531	978.174	920.793	1.2	8.84851e-16	2.14125e-16	0	0
FALSE	High	PMI-Byonic	PMI-Byonic (A2)	A	2	Unambiguous	INTDECASSPCLHNGHCMDKINE	[E].INTDEcASsPcLHnGHcMDKINE.[F]	C6(Carbamidomethyl); S9(Hex(1)Pent(2)); C11(Carbamidomethyl); N14(Deamidated); C17(Carbamidomethyl)	1	1	Q01705	Q01705	Neurogenic locus notch homolog protein 1 OS=Mus musculus OX=10090 GN=Notch1 PE=1 SV=3	3	4	4	1	0	1	1	1	783.064	3129.24	3129.23	2.46489	0.0019283	0	0	1.16175e+06	HCD (High Energy Collision Dissociation)	MS2	0	100	8.86552	3368	3368	3365	FP030221_13.raw	0/0		19.0531	1150.96	995.044	1.2	8.84851e-20	8.84762e-20	0	0
FALSE	High	PMI-Byonic	PMI-Byonic (A2)	A	2	Unambiguous	INTDECASSPCLHNGHCMDKINE	[E].INTDEcASsPcLHnGhcMDKINE.[F]	C6(Carbamidomethyl); S9(Hex(1)Pent(1)); C11(Carbamidomethyl); N14(Deamidated); H16(Oxidation); C17(Carbamidomethyl)	1	1	Q01705	Q01705	Neurogenic locus notch homolog protein 1 OS=Mus musculus OX=10090 GN=Notch1 PE=1 SV=3	3	4	4	1	0	1	1	1	754.301	3014.18	3013.18	333.132	0.250947	0	0	570898	HCD (High Energy Collision Dissociation)	MS2	6.79434	100	8.92954	3396	3396	3387	FP030221_13.raw	0/0		5.5645	405.003	405.003	1.2	2.72585e-06	2.99929e-07	0	0
FALSE	High	PMI-Byonic	PMI-Byonic (A2)	A	2	Unambiguous	INTDECASSPCLHNGHCMDKINE	[E].INTDEcASsPcLHnGHcMDKINE.[F]	C6(Carbamidomethyl); S9(Hex(1)Pent(2)); C11(Carbamidomethyl); N14(Deamidated); C17(Carbamidomethyl)	1	1	Q01705	Q01705	Neurogenic locus notch homolog protein 1 OS=Mus musculus OX=10090 GN=Notch1 PE=1 SV=3	3	4	4	1	0	1	1	1	783.566	3131.24	3129.23	643.629	0.503515	0	0	434916	HCD (High Energy Collision Dissociation)	MS2	25.4869	100	9.00834	3430	3430	3420	FP030221_13.raw	0/0		8.05313	610.332	610.332	1.2	8.84851e-09	1.04802e-09	0	0
FALSE	High	PMI-Byonic	PMI-Byonic (A2)	A	2	Unambiguous	INTDECASSPCLHNGHCMDKINE	[E].INTDEcASsPcLHnGhcMDKINE.[F]	C6(Carbamidomethyl); S9(Hex(1)Pent(1)); C11(Carbamidomethyl); N14(Deamidated); H16(Oxidation); C17(Carbamidomethyl)	1	1	Q01705	Q01705	Neurogenic locus notch homolog protein 1 OS=Mus musculus OX=10090 GN=Notch1 PE=1 SV=3	3	4	4	1	0	1	1	1	754.054	3013.19	3013.18	4.33595	0.00326625	0	0	444430	HCD (High Energy Collision Dissociation)	MS2	51.4228	100	8.1434	3048	3048	3040	FP030221_13.raw	0/0		1.57729	114.973	114.973	0	0.0264672	0.00186157	0	0
FALSE	High	PMI-Byonic	PMI-Byonic (A2)	A	2	Unambiguous	CASSPCLHNGHCMDKINE	[E].cAsSPcLHNGHcMDKINE.[F]	C1(Carbamidomethyl); S3(Hex(1)Pent(2)R0); C6(Carbamidomethyl); C12(Carbamidomethyl)	1	1	Q01705	Q01705	Neurogenic locus notch homolog protein 1 OS=Mus musculus OX=10090 GN=Notch1 PE=1 SV=3	1	4	4	1	0	1	1	1	639.756	2556	2556	1.37437	0.000878223	0	0	656875	HCD (High Energy Collision Dissociation)	MS2	0	100	6.34097	2293	2293	2291	FP030221_13.raw	0/0		2.9215	238.281	238.281	0.8	0.00119812	8.88809e-05	0	0
FALSE	High	PMI-Byonic	PMI-Byonic (A2)	A	2	Unambiguous	FQCQCPKGFNGHLCQYDVDE	[E].FQcqcPKGFNGHLcQYDVDE.[C]	C3(Carbamidomethyl); Q4(Deamidated); C5(Carbamidomethyl); C14(Carbamidomethyl)	1	1	Q01705	Q01705	Neurogenic locus notch homolog protein 1 OS=Mus musculus OX=10090 GN=Notch1 PE=1 SV=3	2	3	3	1	0	1	1	1	835.012	2503.02	2503.01	4.14593	0.0034591	0	0	60058.7	HCD (High Energy Collision Dissociation)	MS2	8.18439	100	13.0164	5153	5153	5147	FP030221_13.raw	0/0		1.63884	13.7288	13.7288	0	0.0229701	0.00162082	0	0
FALSE	High	PMI-Byonic	PMI-Byonic (A2)	A	2	Unambiguous	FQCQCPKGFNGHLCQYDVDE	[E].FQcQcPKGFNGHLcqYDVDE.[C]	C3(Carbamidomethyl); C5(Carbamidomethyl); C14(Carbamidomethyl); Q15(Deamidated)	1	1	Q01705	Q01705	Neurogenic locus notch homolog protein 1 OS=Mus musculus OX=10090 GN=Notch1 PE=1 SV=3	2	3	3	1	0	1	1	1	835.011	2503.02	2503.01	3.04861	0.00254357	0	0	118110	HCD (High Energy Collision Dissociation)	MS2	5.94734	100	12.4506	4913	4913	4905	FP030221_13.raw	0/0		1.63884	3.93723	3.93723	3.93723	0.0229701	0.00154644	0	0
FALSE	High	PMI-Byonic	PMI-Byonic (A2)	A	2	Unambiguous	FQCQCPKGFNGHLCQYDVDE	[E].FQcQcPKGFNGHLcqYDVDE.[C]	C3(Carbamidomethyl); C5(Carbamidomethyl); C14(Carbamidomethyl); Q15(Deamidated)	1	1	Q01705	Q01705	Neurogenic locus notch homolog protein 1 OS=Mus musculus OX=10090 GN=Notch1 PE=1 SV=3	2	3	3	1	0	1	1	1	835.01	2503.02	2503.01	1.80499	0.00150597	0	0	138097	HCD (High Energy Collision Dissociation)	MS2	0	100	12.3206	4858	4858	4850	FP030221_13.raw	0/0		2.09039	83.6987	83.6987	1.36089	0.00812093	0.000418774	0	0
FALSE	High	PMI-Byonic	PMI-Byonic (A2)	A	2	Unambiguous	FQCQCPKGFNGHLCQYDVDE	[E].FQcQcPKGFNGHLcQYDVDE.[C]	C3(Carbamidomethyl); C5(Carbamidomethyl); C14(Carbamidomethyl)	1	1	Q01705	Q01705	Neurogenic locus notch homolog protein 1 OS=Mus musculus OX=10090 GN=Notch1 PE=1 SV=3	2	3	3	1	0	1	1	1	834.681	2502.03	2502.03	0.34493	0.000287675	0	0	630200	HCD (High Energy Collision Dissociation)	MS2	4.26558	100	10.2132	3952	3952	3948	FP030221_13.raw	0/0		4.55522	428.797	342.125	342.125	2.78468e-05	2.3988e-06	0	0
FALSE	High	PMI-Byonic	PMI-Byonic (A2)	A	2	Unambiguous	FQCQCPKGFNGHLCQYDVDE	[E].FQcQcPKGFnGHLcQYDVDE.[C]	C3(Carbamidomethyl); C5(Carbamidomethyl); N10(Deamidated); C14(Carbamidomethyl)	1	1	Q01705	Q01705	Neurogenic locus notch homolog protein 1 OS=Mus musculus OX=10090 GN=Notch1 PE=1 SV=3	2	3	3	1	0	1	1	1	835.011	2503.02	2503.01	2.97546	0.00248254	0	0	8875070	HCD (High Energy Collision Dissociation)	MS2	0	27.0512	11.1743	4367	4367	4366	FP030221_13.raw	0/0		7.05915	587.602	344.908	111.316	8.72665e-08	6.93766e-09	0	0
FALSE	High	PMI-Byonic	PMI-Byonic (A2)	A	2	Unambiguous	FQCQCPKGFNGHLCQYDVDE	[E].FQcQcPKGFnGHLcQYDVDE.[C]	C3(Carbamidomethyl); C5(Carbamidomethyl); N10(Deamidated); C14(Carbamidomethyl)	1	1	Q01705	Q01705	Neurogenic locus notch homolog protein 1 OS=Mus musculus OX=10090 GN=Notch1 PE=1 SV=3	2	3	3	1	0	1	1	1	835.011	2503.02	2503.01	2.60969	0.00217736	0	0	5350089	HCD (High Energy Collision Dissociation)	MS2	0	47.5211	10.7903	4202	4202	4201	FP030221_13.raw	0/0		5.06263	529.244	297.864	111.694	8.65697e-06	5.45258e-07	0	0
FALSE	High	PMI-Byonic	PMI-Byonic (A2)	A	2	Unambiguous	FQCQCPKGFNGHLCQYDVDECASTPCKNGAKCLDGPNTYTCVCTE	[E].FQcQcPKGFnGHLcQYDVDEcAsTPcKNGAKcLDGPNTYTcVcTE.[G]	C3(Carbamidomethyl); C5(Carbamidomethyl); N10(Deamidated); C14(Carbamidomethyl); C21(Carbamidomethyl); S23(Hex(1)Pent(1)); C26(Carbamidomethyl); C32(Carbamidomethyl); C41(Carbamidomethyl); C43(Carbamidomethyl)	1	1	Q01705	Q01705	Neurogenic locus notch homolog protein 1 OS=Mus musculus OX=10090 GN=Notch1 PE=1 SV=3	4	5	5	1	0	1	1	1	1130.06	5646.28	5642.27	711.475	0.802866	0	0	487745	HCD (High Energy Collision Dissociation)	MS2	35.5474	100	11.5373	4522	4522	4520	FP030221_13.raw	0/0		4.63795	282.315	282.315	0	2.30172e-05	2.00747e-06	0	0
FALSE	High	PMI-Byonic	PMI-Byonic (A2)	A	2	Unambiguous	FQCQCPKGFNGHLCQYDVDECASTPCKNGAKCLDGPNTYTCVCTE	[E].FQcQcPKGFNGHLcqYDVDEcAStPcKNGAKcLDGPnTYTcVcTE.[G]	C3(Carbamidomethyl); C5(Carbamidomethyl); C14(Carbamidomethyl); Q15(Deamidated); C21(Carbamidomethyl); T24(Hex(1)Pent(1)); C26(Carbamidomethyl); C32(Carbamidomethyl); N37(Oxidation); C41(Carbamidomethyl); C43(Carbamidomethyl)	1	1	Q01705	Q01705	Neurogenic locus notch homolog protein 1 OS=Mus musculus OX=10090 GN=Notch1 PE=1 SV=3	4	5	5	1	0	1	1	1	1133.47	5663.3	5658.26	890.892	1.00818	0	0	469508	HCD (High Energy Collision Dissociation)	MS2	0	100	11.0645	4321	4321	4311	FP030221_13.raw	0/0		1.38067	16.8831	16.8831	0	0.0416223	0.00396533	0	0
FALSE	High	PMI-Byonic	PMI-Byonic (A2)	A	2	Unambiguous	FQCQCPKGFNGHLCQYDVDE	[E].FQcQcPKGFnGHLcQYDVDE.[C]	C3(Carbamidomethyl); C5(Carbamidomethyl); N10(Deamidated); C14(Carbamidomethyl)	1	1	Q01705	Q01705	Neurogenic locus notch homolog protein 1 OS=Mus musculus OX=10090 GN=Notch1 PE=1 SV=3	2	3	3	1	0	1	1	1	835.008	2503.01	2503.01	-1.04801	-0.000874397	0	0	392364	HCD (High Energy Collision Dissociation)	MS2	29.2601	100	11.6945	4590	4590	4586	FP030221_13.raw	0/0		2.91829	210.977	202.571	32.9288	0.00120701	9.35593e-05	0	0
FALSE	High	PMI-Byonic	PMI-Byonic (A2)	A	2	Unambiguous	FQCQCPKGFNGHLCQYDVDECASTPCKNGAKCLDGPNTYTCVCTE	[E].FQcQcPKGFnGHLcQYDVDEcAsTPcKNGAKcLdGPNTYTcVcTE.[G]	C3(Carbamidomethyl); C5(Carbamidomethyl); N10(Deamidated); C14(Carbamidomethyl); C21(Carbamidomethyl); S23(Hex(1)Pent(1)); C26(Carbamidomethyl); C32(Carbamidomethyl); D34(Oxidation); C41(Carbamidomethyl); C43(Carbamidomethyl)	1	1	Q01705	Q01705	Neurogenic locus notch homolog protein 1 OS=Mus musculus OX=10090 GN=Notch1 PE=1 SV=3	4	5	5	1	0	1	1	1	1133.46	5663.27	5658.26	885.714	1.00232	0	0	679992	HCD (High Energy Collision Dissociation)	MS2	0	100	11.477	4497	4497	4487	FP030221_13.raw	0/0		5.92075	428.906	428.906	0	1.20019e-06	1.32492e-07	0	0
FALSE	High	PMI-Byonic	PMI-Byonic (A2)	A	2	Unambiguous	FQCQCPKGFNGHLCQYDVDE	[E].FQcQcPKGFnGHLcQYDVDE.[C]	C3(Carbamidomethyl); C5(Carbamidomethyl); N10(Deamidated); C14(Carbamidomethyl)	1	1	Q01705	Q01705	Neurogenic locus notch homolog protein 1 OS=Mus musculus OX=10090 GN=Notch1 PE=1 SV=3	2	3	3	1	0	1	1	1	835.013	2503.02	2503.01	4.95062	0.00413049	0	0	1671166	HCD (High Energy Collision Dissociation)	MS2	1.42582	100	11.045	4312	4312	4311	FP030221_13.raw	0/0		8.0117	578.553	371.171	129.769	9.73414e-09	1.70644e-09	0	0
FALSE	High	PMI-Byonic	PMI-Byonic (A2)	A	2	Unambiguous	FQCQCPKGFNGHLCQYDVDE	[E].FQcQcPKGFnGHLcQYDVDE.[C]	C3(Carbamidomethyl); C5(Carbamidomethyl); N10(Deamidated); C14(Carbamidomethyl)	1	1	Q01705	Q01705	Neurogenic locus notch homolog protein 1 OS=Mus musculus OX=10090 GN=Notch1 PE=1 SV=3	2	3	3	1	0	1	1	1	835.012	2503.02	2503.01	4.29223	0.00358117	0	0	1.40567e+06	HCD (High Energy Collision Dissociation)	MS2	5.44647	100	10.6697	4149	4149	4146	FP030221_13.raw	0/0		5.90205	507.645	319.462	108.717	1.25301e-06	1.40731e-07	0	0
FALSE	High	PMI-Byonic	PMI-Byonic (A2)	A	2	Unambiguous	FQCQCPKGFNGHLCQYDVDE	[E].FQcQcPKGFnGHLcQYDVDE.[C]	C3(Carbamidomethyl); C5(Carbamidomethyl); N10(Deamidated); C14(Carbamidomethyl)	1	1	Q01705	Q01705	Neurogenic locus notch homolog protein 1 OS=Mus musculus OX=10090 GN=Notch1 PE=1 SV=3	2	3	3	1	0	1	1	1	835.013	2503.02	2503.01	4.73116	0.00394738	0	0	1.23046e+06	HCD (High Energy Collision Dissociation)	MS2	2.49219	100	10.9195	4258	4258	4256	FP030221_13.raw	0/0		5.68373	452.64	289.724	92.9953	2.07142e-06	2.16829e-07	0	0
FALSE	High	PMI-Byonic	PMI-Byonic (A2)	A	2	Unambiguous	FQCQCPKGFNGHLCQYDVDE	[E].FQcQcPKGFnGHLcQYDVDE.[C]	C3(Carbamidomethyl); C5(Carbamidomethyl); N10(Deamidated); C14(Carbamidomethyl)	1	1	Q01705	Q01705	Neurogenic locus notch homolog protein 1 OS=Mus musculus OX=10090 GN=Notch1 PE=1 SV=3	2	3	3	1	0	1	1	1	835.008	2503.01	2503.01	-0.97486	-0.000813362	0	0	201477	HCD (High Energy Collision Dissociation)	MS2	0	100	11.857	4660	4660	4652	FP030221_13.raw	0/0		3.81841	271.766	271.766	17.4006	0.000151911	1.03936e-05	0	0
FALSE	High	PMI-Byonic	PMI-Byonic (A2)	A	2	Unambiguous	FQCQCPKGFNGHLCQYDVDECASTPCKNGAKCLDGPNTYTCVCTE	[E].FQcQcPKGFnGHLcQYDVDEcAStPcKNGAKcLDGPNTYTcVcTE.[G]	C3(Carbamidomethyl); C5(Carbamidomethyl); N10(Deamidated); C14(Carbamidomethyl); C21(Carbamidomethyl); T24(Hex(1)Pent(1)); C26(Carbamidomethyl); C32(Carbamidomethyl); C41(Carbamidomethyl); C43(Carbamidomethyl)	1	1	Q01705	Q01705	Neurogenic locus notch homolog protein 1 OS=Mus musculus OX=10090 GN=Notch1 PE=1 SV=3	4	5	5	1	0	1	1	1	1129.86	5645.28	5642.27	533.419	0.601938	0	0	441119	HCD (High Energy Collision Dissociation)	MS2	9.50445	100	11.3481	4442	4442	4432	FP030221_13.raw	0/0		3.21956	242.519	242.519	0	0.000603166	4.66315e-05	0	0
FALSE	High	PMI-Byonic	PMI-Byonic (A2)	A	2	Unambiguous	FQCQCPKGFNGHLCQYDVDE	[E].FQcQcPKGFNGHLcQYDVDE.[C]	C3(Carbamidomethyl); C5(Carbamidomethyl); C14(Carbamidomethyl)	1	1	Q01705	Q01705	Neurogenic locus notch homolog protein 1 OS=Mus musculus OX=10090 GN=Notch1 PE=1 SV=3	2	3	3	1	0	1	1	1	834.685	2502.04	2502.03	5.10181	0.00425496	0	0	287505	HCD (High Energy Collision Dissociation)	MS2	16.8791	100	10.4648	4061	4061	4058	FP030221_13.raw	0/0		3.29578	272.916	272.916	272.916	0.000506076	3.74518e-05	0	0
FALSE	High	PMI-Byonic	PMI-Byonic (A2)	A	2	Unambiguous	FQCQCPKGFNGHLCQYDVDE	[E].FQcQcPKGFNGHLcQYDVDE.[C]	C3(Carbamidomethyl); C5(Carbamidomethyl); C14(Carbamidomethyl)	1	1	Q01705	Q01705	Neurogenic locus notch homolog protein 1 OS=Mus musculus OX=10090 GN=Notch1 PE=1 SV=3	2	3	3	1	0	1	1	1	834.683	2502.03	2502.03	3.0527	0.00254598	0	0	1.16568e+06	HCD (High Energy Collision Dissociation)	MS2	2.83278	100	10.337	4005	4005	4003	FP030221_13.raw	0/0		4.66839	452.103	312.863	312.863	2.14589e-05	1.8881e-06	0	0
FALSE	High	PMI-Byonic	PMI-Byonic (A2)	A	2	Unambiguous	FQCQCPKGFNGHLCQYDVDECASTPCKNGAKCLDGPNTYTCVCTE	[E].FQcQcPKGFnGHLcQYDVDEcAStPcKNGAKcLDGPnTYTcVcTE.[G]	C3(Carbamidomethyl); C5(Carbamidomethyl); N10(Deamidated); C14(Carbamidomethyl); C21(Carbamidomethyl); T24(Hex(1)Pent(1)); C26(Carbamidomethyl); C32(Carbamidomethyl); N37(Oxidation); C41(Carbamidomethyl); C43(Carbamidomethyl)	1	1	Q01705	Q01705	Neurogenic locus notch homolog protein 1 OS=Mus musculus OX=10090 GN=Notch1 PE=1 SV=3	4	5	5	1	0	1	1	1	1133.06	5661.27	5658.26	532.551	0.602662	0	0	863175	HCD (High Energy Collision Dissociation)	MS2	0	100	11.3415	4439	4439	4432	FP030221_13.raw	0/0		5.92075	420.245	420.245	0	1.20019e-06	1.24524e-07	0	0
FALSE	High	PMI-Byonic	PMI-Byonic (A2)	A	2	Unambiguous	FQCQCPKGFNGHLCQYDVDE	[E].FQcQcPKGFnGHLcQYDVDE.[C]	C3(Carbamidomethyl); C5(Carbamidomethyl); N10(Deamidated); C14(Carbamidomethyl)	1	1	Q01705	Q01705	Neurogenic locus notch homolog protein 1 OS=Mus musculus OX=10090 GN=Notch1 PE=1 SV=3	2	3	3	1	0	1	1	1	835.011	2503.02	2503.01	2.97546	0.00248254	0	0	206128	HCD (High Energy Collision Dissociation)	MS2	0	100	11.9758	4711	4711	4707	FP030221_13.raw	0/0		2.80959	205.733	205.733	1.00961	0.00155027	0.000121973	0	0
FALSE	High	PMI-Byonic	PMI-Byonic (A2)	A	2	Unambiguous	FQCQCPKGFNGHLCQYDVDE	[E].FQcQcPKGFnGHLcQYDVDE.[C]	C3(Carbamidomethyl); C5(Carbamidomethyl); N10(Deamidated); C14(Carbamidomethyl)	1	1	Q01705	Q01705	Neurogenic locus notch homolog protein 1 OS=Mus musculus OX=10090 GN=Notch1 PE=1 SV=3	2	3	3	1	0	1	1	1	835.012	2503.02	2503.01	3.707	0.00309289	0	0	1.42173e+06	HCD (High Energy Collision Dissociation)	MS2	0.771586	100	11.3028	4422	4422	4421	FP030221_13.raw	0/0		7.05915	570.46	339.794	124.71	8.72665e-08	7.74095e-09	0	0
FALSE	High	PMI-Byonic	PMI-Byonic (A2)	A	2	Unambiguous	FQCQCPKGFNGHLCQYDVDE	[E].FQcQcPKGFnGHLcQYDVDE.[C]	C3(Carbamidomethyl); C5(Carbamidomethyl); N10(Deamidated); C14(Carbamidomethyl)	1	1	Q01705	Q01705	Neurogenic locus notch homolog protein 1 OS=Mus musculus OX=10090 GN=Notch1 PE=1 SV=3	2	3	3	1	0	1	1	1	835.011	2503.02	2503.01	3.48754	0.00290978	0	0	770489	HCD (High Energy Collision Dissociation)	MS2	1.52675	100	11.4338	4478	4478	4476	FP030221_13.raw	0/0		5.81006	446.918	335.914	97.912	1.5486e-06	1.51007e-07	0	0
FALSE	High	PMI-Byonic	PMI-Byonic (A2)	A	2	Unambiguous	FQCQCPKGFNGHLCQYDVDE	[E].FQcQcPKGFnGHLcQYDVDE.[C]	C3(Carbamidomethyl); C5(Carbamidomethyl); N10(Deamidated); C14(Carbamidomethyl)	1	1	Q01705	Q01705	Neurogenic locus notch homolog protein 1 OS=Mus musculus OX=10090 GN=Notch1 PE=1 SV=3	2	3	3	1	0	1	1	1	835.011	2503.02	2503.01	2.53654	0.00211633	0	0	335847	HCD (High Energy Collision Dissociation)	MS2	35.162	100	11.5605	4532	4532	4531	FP030221_13.raw	0/0		5.50768	362.25	306.64	63.5201	3.10682e-06	3.68237e-07	0	0
FALSE	High	PMI-Byonic	PMI-Byonic (A2)	A	2	Unambiguous	CASTPCKNGAKCLDGPNTYTCVCTE	[E].cASTPcKNGAKcLDGPNtYTcVcTE.[G]	C1(Carbamidomethyl); C6(Carbamidomethyl); C12(Carbamidomethyl); T18(Hex(1)Pent(1)); C21(Carbamidomethyl); C23(Carbamidomethyl)	1	1	Q01705	Q01705	Neurogenic locus notch homolog protein 1 OS=Mus musculus OX=10090 GN=Notch1 PE=1 SV=3	1	3	3	1	0	1	1	1	1053.41	3158.23	3158.27	-14.737	-0.0155145	0	0	305525	HCD (High Energy Collision Dissociation)	MS2	0	100	11.2594	4404	4404	4399	FP030221_13.raw	0/0		1.37542	104.391	104.391	2.4	0.0421291	0.00444595	0	0
FALSE	High	PMI-Byonic	PMI-Byonic (A2)	A	2	Unambiguous	CASTPCKNGAKCLDGPNTYTCVCTE	[E].cASTPcKNGAKcLDGPNtYTcVcTE.[G]	C1(Carbamidomethyl); C6(Carbamidomethyl); C12(Carbamidomethyl); T18(Hex(1)Pent(1)); C21(Carbamidomethyl); C23(Carbamidomethyl)	1	1	Q01705	Q01705	Neurogenic locus notch homolog protein 1 OS=Mus musculus OX=10090 GN=Notch1 PE=1 SV=3	1	3	3	1	0	1	1	1	1053.41	3158.23	3158.27	-13.4615	-0.0141717	0	0	898926	HCD (High Energy Collision Dissociation)	MS2	22.7399	100	10.7505	4185	4185	4179	FP030221_13.raw	0/0		1.37434	154.241	123.382	2.4	0.0422341	0.00456553	0	0
FALSE	High	PMI-Byonic	PMI-Byonic (A2)	A	2	Unambiguous	CASTPCKNGAKCLDGPNTYTCVCTE	[E].cASTPcKnGAKcLdGPNtYTcVcTE.[G]	C1(Carbamidomethyl); C6(Carbamidomethyl); N8(Deamidated); C12(Carbamidomethyl); D14(Oxidation); T18(Hex(1)Pent(1)); C21(Carbamidomethyl); C23(Carbamidomethyl)	1	1	Q01705	Q01705	Neurogenic locus notch homolog protein 1 OS=Mus musculus OX=10090 GN=Notch1 PE=1 SV=3	1	3	3	1	0	1	1	1	1059.09	3175.25	3175.25	-0.564649	-0.000597634	0	0	228374	HCD (High Energy Collision Dissociation)	MS2	0	100	9.21318	3518	3518	3508	FP030221_13.raw	0/0		4.50742	341.932	341.932	2.4	3.10868e-05	2.84549e-06	0	0
FALSE	High	PMI-Byonic	PMI-Byonic (A2)	A	2	Unambiguous	CASTPCKNGAKCLDGPNTYTCVCTE	[E].cASTPcKNGAKcLDGPNtYTcVcTE.[G]	C1(Carbamidomethyl); C6(Carbamidomethyl); C12(Carbamidomethyl); T18(Hex(1)Pent(1)); C21(Carbamidomethyl); C23(Carbamidomethyl)	1	1	Q01705	Q01705	Neurogenic locus notch homolog protein 1 OS=Mus musculus OX=10090 GN=Notch1 PE=1 SV=3	1	3	3	1	0	1	1	1	1053.76	3159.26	3158.27	312.134	0.328602	0	0	401803	HCD (High Energy Collision Dissociation)	MS2	29.6415	100	8.95574	3407	3407	3398	FP030221_13.raw	0/0		3.28785	310.25	310.25	2.4	0.000515412	3.95856e-05	0	0
FALSE	High	PMI-Byonic	PMI-Byonic (A2)	A	2	Unambiguous	CASTPCKNGAKCLDGPNTYTCVCTE	[E].cASTPcKNGAKcLDGPNtYTcVcTE.[G]	C1(Carbamidomethyl); C6(Carbamidomethyl); C12(Carbamidomethyl); T18(Hex(1)Pent(1)); C21(Carbamidomethyl); C23(Carbamidomethyl)	1	1	Q01705	Q01705	Neurogenic locus notch homolog protein 1 OS=Mus musculus OX=10090 GN=Notch1 PE=1 SV=3	1	3	3	1	0	1	1	1	1053.42	3158.24	3158.27	-11.2584	-0.0118524	0	0	442261	HCD (High Energy Collision Dissociation)	MS2	13.6628	100	10.8724	4238	4238	4234	FP030221_13.raw	0/0		1.70528	146.358	128.467	2.4	0.0197114	0.0011743	0	0
FALSE	High	PMI-Byonic	PMI-Byonic (A2)	A	2	Unambiguous	VDIDECDPDPCHYGSCKDGVATFTCLCQPGYTGHHCE	[E].VdIDEcDPDPchYGScKDGVATFTcLcQPGYtGHHcE.[T]	D2(Oxidation); C6(Carbamidomethyl); C11(Carbamidomethyl); H12(Oxidation); C16(Carbamidomethyl); C25(Carbamidomethyl); C27(Carbamidomethyl); T32(HexNAc(1)Fuc(1)); C36(Carbamidomethyl)	1	1	Q01705	Q01705	Neurogenic locus notch homolog protein 1 OS=Mus musculus OX=10090 GN=Notch1 PE=1 SV=3	4	5	5	1	0	1	1	1	948.976	4740.85	4738.84	425.206	0.402996	0	0	388097	HCD (High Energy Collision Dissociation)	MS2	64.0112	100	11.639	4566	4566	4564	FP030221_13.raw	0/0		7.14633	725.052	4.29697	0.0115271	7.13951e-08	6.11798e-09	0	0
FALSE	High	PMI-Byonic	PMI-Byonic (A2)	A	2	Unambiguous	CDPDPCHYGSCKDGVATFTCLCQPGYTGHHCETNINE	[E].cDPDPcHYGScKdGVATFTcLcQPGYtGHHcEtNINE.[C]	C1(Carbamidomethyl); C6(Carbamidomethyl); C11(Carbamidomethyl); D13(Oxidation); C20(Carbamidomethyl); C22(Carbamidomethyl); T27(HexNAc(1)Hex(1)Fuc(1)); C31(Carbamidomethyl); T33(Hex(1)Pent(2))	1	1	Q01705	Q01705	Neurogenic locus notch homolog protein 1 OS=Mus musculus OX=10090 GN=Notch1 PE=1 SV=3	2	5	5	1	0	1	1	1	1062.83	5310.12	5311.04	-174.136	-0.184968	0	0	301432	HCD (High Energy Collision Dissociation)	MS2	0	100	11.7329	4607	4607	4597	FP030221_13.raw	0/0		5.2169	544.032	544.032	1.2	6.06876e-06	4.93918e-07	0	0
FALSE	High	PMI-Byonic	PMI-Byonic (A2)	A	2	Unambiguous	CDPDPCHYGSCKDGVATFTCLCQPGYTGHHCETNINE	[E].cDPDPcHYGScKdGVATFTcLcQPGYtGHHcEtNINE.[C]	C1(Carbamidomethyl); C6(Carbamidomethyl); C11(Carbamidomethyl); D13(Oxidation); C20(Carbamidomethyl); C22(Carbamidomethyl); T27(Hex(1)Pent(2)); C31(Carbamidomethyl); T33(HexNAc(1)Fuc(1))	1	1	Q01705	Q01705	Neurogenic locus notch homolog protein 1 OS=Mus musculus OX=10090 GN=Notch1 PE=1 SV=3	2	5	5	1	0	1	1	1	1030.42	5148.05	5148.99	-181.827	-0.187245	0	0	378877	HCD (High Energy Collision Dissociation)	MS2	0	100	11.7697	4622	4622	4619	FP030221_13.raw	0/0		7.24764	618.122	618.122	1.2	5.65409e-08	4.30799e-09	0	0
FALSE	High	PMI-Byonic	PMI-Byonic (A2)	A	2	Unambiguous	CDPDPCHYGSCKDGVATFTCLCQPGYTGHHCETNINE	[E].cDPDPchYGscKDGVAtFTcLcqPGYTGHHcETNINE.[C]	C1(Carbamidomethyl); C6(Carbamidomethyl); H7(Oxidation); S10(HexNAc(1)Hex(1)Fuc(1)); C11(Carbamidomethyl); T17(Hex(1)Pent(2)); C20(Carbamidomethyl); C22(Carbamidomethyl); Q23(Deamidated); C31(Carbamidomethyl)	1	1	Q01705	Q01705	Neurogenic locus notch homolog protein 1 OS=Mus musculus OX=10090 GN=Notch1 PE=1 SV=3	2	5	5	1	0	1	1	1	1063.63	5314.13	5312.03	395.431	0.420108	0	0	431862	HCD (High Energy Collision Dissociation)	MS2	3.30204	100	11.8592	4661	4661	4652	FP030221_13.raw	0/0		1.44954	109.466	109.466	0	0.0355192	0.00327904	0	0
FALSE	High	PMI-Byonic	PMI-Byonic (A2)	A	2	Unambiguous	CDPDPCHYGSCKDGVATFTCLCQPGYTGHHCETNINE	[E].cDPDPcHYGScKdGVAtFTcLcQPGYtGHHcETNINE.[C]	C1(Carbamidomethyl); C6(Carbamidomethyl); C11(Carbamidomethyl); D13(Oxidation); T17(HexNAc(1)Fuc(1)); C20(Carbamidomethyl); C22(Carbamidomethyl); T27(Hex(1)Pent(2)); C31(Carbamidomethyl)	1	1	Q01705	Q01705	Neurogenic locus notch homolog protein 1 OS=Mus musculus OX=10090 GN=Notch1 PE=1 SV=3	2	5	5	1	0	1	1	1	1030.42	5148.06	5148.99	-180.049	-0.185414	0	0	351932	HCD (High Energy Collision Dissociation)	MS2	0	100	11.9119	4684	4684	4674	FP030221_13.raw	0/0		4.75912	435.235	435.235	0	1.74134e-05	1.68383e-06	0	0
FALSE	High	PMI-Byonic	PMI-Byonic (A2)	A	2	Unambiguous	CDPDPCHYGSCKDGVATFTCLCQPGYTGHHCE	[E].cDPDPcHYGscKdGVATFTcLcQPGYtGHHcE.[T]	C1(Carbamidomethyl); C6(Carbamidomethyl); S10(HexNAc(1)Fuc(1)); C11(Carbamidomethyl); D13(Oxidation); C20(Carbamidomethyl); C22(Carbamidomethyl); T27(Hex(1)Pent(2)); C31(Carbamidomethyl)	1	1	Q01705	Q01705	Neurogenic locus notch homolog protein 1 OS=Mus musculus OX=10090 GN=Notch1 PE=1 SV=3	1	5	5	1	0	1	1	1	916.166	4576.8	4577.73	-203.225	-0.186062	0	0	388657	HCD (High Energy Collision Dissociation)	MS2	0	100	11.567	4535	4535	4531	FP030221_13.raw	0/0		10.0719	896.811	303.589	1.2	8.47382e-11	1.38897e-11	0	0
FALSE	High	PMI-Byonic	PMI-Byonic (A2)	A	2	Unambiguous	TNINECHSQPCRHGGTCQDRD	[E].TNInEcHsQPcRHGGtcQDRD.[N]	N4(Deamidated); C6(Carbamidomethyl); S8(HexNAc(1)Fuc(1)); C11(Carbamidomethyl); T16(Hex(1)Pent(1)); C17(Carbamidomethyl)	1	1	Q01705	Q01705	Neurogenic locus notch homolog protein 1 OS=Mus musculus OX=10090 GN=Notch1 PE=1 SV=3	2	5	5	1	0	1	1	1	638.057	3186.26	3186.25	0.777344	0.000495363	0	0	717243	HCD (High Energy Collision Dissociation)	MS2	0	100	6.76907	2470	2470	2464	FP030221_13.raw	0/0		1.37931	50.6591	50.6591	2.84217e-14	0.0417536	0.00432594	0	0
FALSE	High	PMI-Byonic	PMI-Byonic (A2)	A	2	Unambiguous	TNINECHSQPCRHGGTCQDRD	[E].TnINEcHsQPcRHGGtcQDRD.[N]	N2(Deamidated); C6(Carbamidomethyl); S8(Hex(1)Pent(1)R0); C11(Carbamidomethyl); T16(HexNAc(1)Fuc(1)); C17(Carbamidomethyl)	1	1	Q01705	Q01705	Neurogenic locus notch homolog protein 1 OS=Mus musculus OX=10090 GN=Notch1 PE=1 SV=3	2	5	5	1	0	1	1	1	638.057	3186.26	3186.25	0.777249	0.000495303	0	0	850749	HCD (High Energy Collision Dissociation)	MS2	0	100	6.29981	2276	2276	2271	FP030221_13.raw	0/0		1.37931	56.3991	56.3991	0	0.0417536	0.00420636	0	0
FALSE	High	PMI-Byonic	PMI-Byonic (A2)	A	2	Unambiguous	ECAGSPCHNGGTCEDGIAGFTCRCPE	[D].EcAGSPcHnGGTcEDGIAGFTcRcPE.[G]	C2(Carbamidomethyl); C7(Carbamidomethyl); N9(Deamidated); C13(Carbamidomethyl); C22(Carbamidomethyl); C24(Carbamidomethyl)	1	1	Q01705	Q01705	Neurogenic locus notch homolog protein 1 OS=Mus musculus OX=10090 GN=Notch1 PE=1 SV=3	3	3	3	1	0	1	1	1	967.365	2900.08	2900.08	0.497109	0.000480552	0	0	340955	HCD (High Energy Collision Dissociation)	MS2	0	100	12.1961	4805	4805	4795	FP030221_13.raw	0/0		4.82605	335.926	335.926	335.926	1.49261e-05	1.25586e-06	0	0
FALSE	High	PMI-Byonic	PMI-Byonic (A2)	A	2	Unambiguous	ECAGSPCHNGGTCEDGIAGFTCRCPE	[D].EcAGSPcHNGGTcEdGIAGFTcRcPE.[G]	C2(Carbamidomethyl); C7(Carbamidomethyl); C13(Carbamidomethyl); D15(Oxidation); C22(Carbamidomethyl); C24(Carbamidomethyl)	1	1	Q01705	Q01705	Neurogenic locus notch homolog protein 1 OS=Mus musculus OX=10090 GN=Notch1 PE=1 SV=3	3	3	3	1	0	1	1	1	972.366	2915.08	2915.09	-2.17645	-0.00211485	0	0	661424	HCD (High Energy Collision Dissociation)	MS2	0	100	11.5714	4537	4537	4531	FP030221_13.raw	0/0		5.96462	363.109	363.109	45.0145	1.08488e-06	1.00665e-07	0	0
FALSE	High	PMI-Byonic	PMI-Byonic (A2)	A	2	Unambiguous	ECAGSPCHNGGTCEDGIAGFTCRCPE	[D].EcAGSPcHNGGTcEDGIAGFTcRcPE.[G]	C2(Carbamidomethyl); C7(Carbamidomethyl); C13(Carbamidomethyl); C22(Carbamidomethyl); C24(Carbamidomethyl)	1	1	Q01705	Q01705	Neurogenic locus notch homolog protein 1 OS=Mus musculus OX=10090 GN=Notch1 PE=1 SV=3	3	3	3	1	0	1	1	1	967.027	2899.07	2899.1	-9.66892	-0.0093437	0	0	167627	HCD (High Energy Collision Dissociation)	MS2	5.75362	100	12.3356	4864	4864	4861	FP030221_13.raw	0/0		3.18896	114.593	114.593	114.593	0.000647207	5.17067e-05	0	0
FALSE	High	PMI-Byonic	PMI-Byonic (A2)	A	2	Unambiguous	ECAGSPCHNGGTCEDGIAGFTCRCPE	[D].EcAGSPcHNGGTcEdGIAGFTcRcPE.[G]	C2(Carbamidomethyl); C7(Carbamidomethyl); C13(Carbamidomethyl); D15(Oxidation); C22(Carbamidomethyl); C24(Carbamidomethyl)	1	1	Q01705	Q01705	Neurogenic locus notch homolog protein 1 OS=Mus musculus OX=10090 GN=Notch1 PE=1 SV=3	3	3	3	1	0	1	1	1	972.365	2915.08	2915.09	-2.99302	-0.00290831	0	0	170995	HCD (High Energy Collision Dissociation)	MS2	0	100	11.6904	4588	4588	4586	FP030221_13.raw	0/0		4.61833	292.412	292.412	16.8056	2.40809e-05	2.13148e-06	0	0
FALSE	High	PMI-Byonic	PMI-Byonic (A2)	A	2	Unambiguous	ECAGSPCHNGGTCEDGIAGFTCRCPE	[D].EcAGSPcHnGGTcEdGIAGFTcRcPE.[G]	C2(Carbamidomethyl); C7(Carbamidomethyl); N9(Deamidated); C13(Carbamidomethyl); D15(Oxidation); C22(Carbamidomethyl); C24(Carbamidomethyl)	1	1	Q01705	Q01705	Neurogenic locus notch homolog protein 1 OS=Mus musculus OX=10090 GN=Notch1 PE=1 SV=3	3	3	3	1	0	1	1	1	972.696	2916.07	2916.07	-0.357228	-0.000347235	0	0	196684	HCD (High Energy Collision Dissociation)	MS2	0	100	12.3921	4888	4888	4883	FP030221_13.raw	0/0		3.47179	300.935	93.4918	31.5666	0.000337451	1.94897e-05	0	0
FALSE	High	PMI-Byonic	PMI-Byonic (A2)	A	2	Unambiguous	ECAGSPCHNGGTCEDGIAGFTCRCPE	[D].EcAGSPchNGGTcEDGIAGFTcRcPE.[G]	C2(Carbamidomethyl); C7(Carbamidomethyl); H8(Oxidation); C13(Carbamidomethyl); C22(Carbamidomethyl); C24(Carbamidomethyl)	1	1	Q01705	Q01705	Neurogenic locus notch homolog protein 1 OS=Mus musculus OX=10090 GN=Notch1 PE=1 SV=3	3	3	3	1	0	1	1	1	972.374	2915.11	2915.09	6.24049	0.00606386	0	0	159076	HCD (High Energy Collision Dissociation)	MS2	65.7129	100	11.8182	4643	4643	4641	FP030221_13.raw	0/0		3.72051	182.845	182.845	0	0.000190322	1.36033e-05	0	0
FALSE	High	PMI-Byonic	PMI-Byonic (A2)	A	2	Unambiguous	ECAGSPCHNGGTCEDGIAGFTCRCPE	[D].EcAGSPcHnGGTcEdGIAGFTcRcPE.[G]	C2(Carbamidomethyl); C7(Carbamidomethyl); N9(Deamidated); C13(Carbamidomethyl); D15(Oxidation); C22(Carbamidomethyl); C24(Carbamidomethyl)	1	1	Q01705	Q01705	Neurogenic locus notch homolog protein 1 OS=Mus musculus OX=10090 GN=Notch1 PE=1 SV=3	3	3	3	1	0	1	1	1	972.697	2916.08	2916.07	0.333481	0.000324152	0	0	466498	HCD (High Energy Collision Dissociation)	MS2	0	100	12.5259	4945	4945	4938	FP030221_13.raw	0/0		3.47179	300.767	89.5767	48.8585	0.000337451	2.09755e-05	0	0
FALSE	High	PMI-Byonic	PMI-Byonic (A2)	A	2	Unambiguous	ECAGSPCHNGGTCEDGIAGFTCRCPE	[D].EcAGSPcHnGGTcEdGIAGFTcRcPE.[G]	C2(Carbamidomethyl); C7(Carbamidomethyl); N9(Deamidated); C13(Carbamidomethyl); D15(Oxidation); C22(Carbamidomethyl); C24(Carbamidomethyl)	1	1	Q01705	Q01705	Neurogenic locus notch homolog protein 1 OS=Mus musculus OX=10090 GN=Notch1 PE=1 SV=3	3	3	3	1	0	1	1	1	972.695	2916.07	2916.07	-1.73865	-0.00169001	0	0	444744	HCD (High Energy Collision Dissociation)	MS2	7.23824	100	11.9521	4701	4701	4696	FP030221_13.raw	0/0		2.48941	147.93	8.5176	8.5176	0.00324034	0.000207484	0	0
FALSE	High	PMI-Byonic	PMI-Byonic (A2)	A	2	Unambiguous	CAGSPCHNGGTCEDGIAGFTCRCPE	[E].cAGSPcHNGGtcEDGIAGFTcRcPE.[G]	C1(Carbamidomethyl); C6(Carbamidomethyl); T11(HexNAc(1)Fuc(1)); C12(Carbamidomethyl); C21(Carbamidomethyl); C23(Carbamidomethyl)	1	1	Q01705	Q01705	Neurogenic locus notch homolog protein 1 OS=Mus musculus OX=10090 GN=Notch1 PE=1 SV=3	2	3	3	1	0	1	1	1	1040.39	3119.16	3119.19	-10.8334	-0.0112638	0	0	114558	HCD (High Energy Collision Dissociation)	MS2	0	100	12.3163	4856	4856	4850	FP030221_13.raw	0/0		2.60813	49.9434	49.9434	2.3	0.00246532	0.000164867	0	0
FALSE	High	PMI-Byonic	PMI-Byonic (A2)	A	2	Unambiguous	CAGSPCHNGGTCEDGIAGFTCRCPE	[E].cAGsPcHNGGTcEDGIAGFTcRcPE.[G]	C1(Carbamidomethyl); S4(Fuc(1)); C6(Carbamidomethyl); C12(Carbamidomethyl); C21(Carbamidomethyl); C23(Carbamidomethyl)	1	1	Q01705	Q01705	Neurogenic locus notch homolog protein 1 OS=Mus musculus OX=10090 GN=Notch1 PE=1 SV=3	2	3	3	1	0	1	1	1	972.696	2916.07	2916.11	-12.5832	-0.0122314	0	0	169593	HCD (High Energy Collision Dissociation)	MS2	14.8328	100	12.6493	4997	4997	4993	FP030221_13.raw	0/0		2.48941	145.285	0.419328	0.419328	0.00324034	0.000219424	0	0
FALSE	High	PMI-Byonic	PMI-Byonic (A2)	A	2	Unambiguous	CAGSPCHNGGTCEDGIAGFTCRCPE	[E].cAGSPcHnGGtcEdGIAGFTcRcPE.[G]	C1(Carbamidomethyl); C6(Carbamidomethyl); N8(Deamidated); T11(Fuc(1)); C12(Carbamidomethyl); D14(Oxidation); C21(Carbamidomethyl); C23(Carbamidomethyl)	1	1	Q01705	Q01705	Neurogenic locus notch homolog protein 1 OS=Mus musculus OX=10090 GN=Notch1 PE=1 SV=3	2	3	3	1	0	1	1	1	978.372	2933.1	2933.09	4.18259	0.00408931	0	0	342552	HCD (High Energy Collision Dissociation)	MS2	0	100	10.3435	4008	4008	4003	FP030221_13.raw	0/0		6.53501	550.277	550.277	3.6	2.91739e-07	3.56919e-08	0	0
FALSE	High	PMI-Byonic	PMI-Byonic (A2)	A	2	Unambiguous	CAGSPCHNGGTCEDGIAGFTCRCPE	[E].cAGsPcHNGGTcEdGIAGFTcRcPE.[G]	C1(Carbamidomethyl); S4(Fuc(1)); C6(Carbamidomethyl); C12(Carbamidomethyl); D14(Oxidation); C21(Carbamidomethyl); C23(Carbamidomethyl)	1	1	Q01705	Q01705	Neurogenic locus notch homolog protein 1 OS=Mus musculus OX=10090 GN=Notch1 PE=1 SV=3	2	3	3	1	0	1	1	1	978.374	2933.11	2932.11	341.221	0.333498	0	0	354222	HCD (High Energy Collision Dissociation)	MS2	47.2853	100	9.43402	3616	3616	3607	FP030221_13.raw	0/0		6.14067	456.761	456.761	5.13967	7.2332e-07	7.01346e-08	0	0
FALSE	High	PMI-Byonic	PMI-Byonic (A2)	A	2	Unambiguous	DGIAGFTCRCPE	[E].dGIAGFTcRcPE.[G]	D1(Oxidation); C8(Carbamidomethyl); C10(Carbamidomethyl)	1	1	Q01705	Q01705	Neurogenic locus notch homolog protein 1 OS=Mus musculus OX=10090 GN=Notch1 PE=1 SV=3	1	2	2	1	0	1	1	1	699.794	1398.58	1398.58	2.11124	0.00147637	0	0	774258	HCD (High Energy Collision Dissociation)	MS2	17.905	100	11.1801	4370	4370	4366	FP030221_13.raw	0/0		5.9395	534.251	534.251	534.251	1.14946e-06	1.0861e-07	0	0
FALSE	High	PMI-Byonic	PMI-Byonic (A2)	A	2	Unambiguous	DGIAGFTCRCPE	[E].dGIAGFTcRcPE.[G]	D1(Oxidation); C8(Carbamidomethyl); C10(Carbamidomethyl)	1	1	Q01705	Q01705	Neurogenic locus notch homolog protein 1 OS=Mus musculus OX=10090 GN=Notch1 PE=1 SV=3	1	2	2	1	0	1	1	1	699.795	1398.58	1398.58	3.42047	0.00239189	0	0	332432	HCD (High Energy Collision Dissociation)	MS2	35.0418	100	11.4639	4491	4491	4487	FP030221_13.raw	0/0		5.9395	528.937	528.937	528.937	1.14946e-06	1.16436e-07	0	0
FALSE	High	PMI-Byonic	PMI-Byonic (A2)	A	2	Unambiguous	DGIAGFTCRCPE	[E].dGIAGFTcRcPE.[G]	D1(Oxidation); C8(Carbamidomethyl); C10(Carbamidomethyl)	1	1	Q01705	Q01705	Neurogenic locus notch homolog protein 1 OS=Mus musculus OX=10090 GN=Notch1 PE=1 SV=3	1	2	2	1	0	1	1	1	699.794	1398.58	1398.58	2.54765	0.00178154	0	0	184830	HCD (High Energy Collision Dissociation)	MS2	0	100	11.5989	4549	4549	4542	FP030221_13.raw	0/0		4.23088	340.756	340.756	340.756	5.87651e-05	5.15987e-06	0	0
FALSE	High	PMI-Byonic	PMI-Byonic (A2)	A	2	Unambiguous	DGIAGFTCRCPE	[E].DGIAGFTcRcPE.[G]	C8(Carbamidomethyl); C10(Carbamidomethyl)	1	1	Q01705	Q01705	Neurogenic locus notch homolog protein 1 OS=Mus musculus OX=10090 GN=Notch1 PE=1 SV=3	1	2	2	1	0	1	1	1	691.797	1382.59	1382.58	2.43088	0.00168045	0	0	571144	HCD (High Energy Collision Dissociation)	MS2	6.76058	100	10.5935	4116	4116	4113	FP030221_13.raw	0/0		6.79426	574.729	515.656	515.656	1.60597e-07	1.53082e-08	0	0
FALSE	High	PMI-Byonic	PMI-Byonic (A2)	A	2	Unambiguous	DGIAGFTCRCPE	[E].DGIAGFTcRcPE.[G]	C8(Carbamidomethyl); C10(Carbamidomethyl)	1	1	Q01705	Q01705	Neurogenic locus notch homolog protein 1 OS=Mus musculus OX=10090 GN=Notch1 PE=1 SV=3	1	2	2	1	0	1	1	1	691.796	1382.59	1382.58	1.72455	0.00119217	0	0	287533	HCD (High Energy Collision Dissociation)	MS2	18.1328	100	10.7181	4170	4170	4168	FP030221_13.raw	0/0		4.29061	371.693	310.781	310.781	5.12144e-05	4.1238e-06	0	0
FALSE	High	PMI-Byonic	PMI-Byonic (A2)	A	2	Unambiguous	GYHDPTCLSE	[E].GYHDPTcLSE.[V]	C7(Carbamidomethyl)	1	1	Q01705	Q01705	Neurogenic locus notch homolog protein 1 OS=Mus musculus OX=10090 GN=Notch1 PE=1 SV=3	0	2	2	1	0	1	1	1	589.744	1178.48	1178.48	2.63616	0.00155333	0	0	479583	HCD (High Energy Collision Dissociation)	MS2	23.3574	100	9.53325	3660	3660	3651	FP030221_13.raw	0/0		3.27876	398.54	312.93	312.93	0.000526312	4.17488e-05	0	0
FALSE	High	PMI-Byonic	PMI-Byonic (A2)	A	2	Unambiguous	GYHDPTCLSE	[E].GYHDPTcLSE.[V]	C7(Carbamidomethyl)	1	1	Q01705	Q01705	Neurogenic locus notch homolog protein 1 OS=Mus musculus OX=10090 GN=Notch1 PE=1 SV=3	0	2	2	1	0	1	1	1	589.743	1178.48	1178.48	1.08242	0.000637803	0	0	618074	HCD (High Energy Collision Dissociation)	MS2	5.79169	100	7.69117	2861	2861	2858	FP030221_13.raw	0/0		4.98702	539.445	333.207	333.207	1.03033e-05	6.06246e-07	0	0
FALSE	High	PMI-Byonic	PMI-Byonic (A2)	A	2	Unambiguous	GYHDPTCLSE	[E].GYHDPTcLSE.[V]	C7(Carbamidomethyl)	1	1	Q01705	Q01705	Neurogenic locus notch homolog protein 1 OS=Mus musculus OX=10090 GN=Notch1 PE=1 SV=3	0	2	2	1	0	1	1	1	589.744	1178.48	1178.48	1.28958	0.000759873	0	0	85379336	HCD (High Energy Collision Dissociation)	MS2	0	2.81729	7.79648	2906	2906	2905	FP030221_13.raw	0/0		4.82634	585.716	336.252	336.252	1.49164e-05	1.00892e-06	0	0
FALSE	High	PMI-Byonic	PMI-Byonic (A2)	A	2	Unambiguous	GYHDPTCLSE	[E].GYHDPTcLSE.[V]	C7(Carbamidomethyl)	1	1	Q01705	Q01705	Neurogenic locus notch homolog protein 1 OS=Mus musculus OX=10090 GN=Notch1 PE=1 SV=3	0	2	2	1	0	1	1	1	589.744	1178.48	1178.48	1.39317	0.000820909	0	0	105162448	HCD (High Energy Collision Dissociation)	MS2	0	1.12216	7.90127	2946	2946	2945	FP030221_13.raw	0/0		4.81104	519.96	345.405	345.405	1.5451e-05	1.42068e-06	0	0
FALSE	High	PMI-Byonic	PMI-Byonic (A2)	A	2	Unambiguous	GYHDPTCLSE	[E].GYHDPTcLSE.[V]	C7(Carbamidomethyl)	1	1	Q01705	Q01705	Neurogenic locus notch homolog protein 1 OS=Mus musculus OX=10090 GN=Notch1 PE=1 SV=3	0	2	2	1	0	1	1	1	589.743	1178.48	1178.48	1.186	0.000698838	0	0	13646066	HCD (High Energy Collision Dissociation)	MS2	0.765319	13.5972	8.02703	2997	2997	2996	FP030221_13.raw	0/0		5.71539	582.09	310.661	310.661	1.92579e-06	2.03768e-07	0	0
FALSE	High	PMI-Byonic	PMI-Byonic (A2)	A	2	Unambiguous	GYHDPTCLSE	[E].GYHDPTcLSE.[V]	C7(Carbamidomethyl)	1	1	Q01705	Q01705	Neurogenic locus notch homolog protein 1 OS=Mus musculus OX=10090 GN=Notch1 PE=1 SV=3	0	2	2	1	0	1	1	1	589.743	1178.48	1178.48	1.08242	0.000637803	0	0	5351643	HCD (High Energy Collision Dissociation)	MS2	1.07422	21.9078	8.15514	3053	3053	3051	FP030221_13.raw	0/0		4.82634	584.189	331.461	331.461	1.49164e-05	1.0922e-06	0	0
FALSE	High	PMI-Byonic	PMI-Byonic (A2)	A	2	Unambiguous	GYHDPTCLSE	[E].GYHDPTcLSE.[V]	C7(Carbamidomethyl)	1	1	Q01705	Q01705	Neurogenic locus notch homolog protein 1 OS=Mus musculus OX=10090 GN=Notch1 PE=1 SV=3	0	2	2	1	0	1	1	1	589.743	1178.48	1178.48	0.150171	8.84867e-05	0	0	3.17847e+06	HCD (High Energy Collision Dissociation)	MS2	0	36.2328	8.28325	3110	3110	3106	FP030221_13.raw	0/0		4.82634	579.343	332.225	332.225	1.49164e-05	1.17449e-06	0	0
FALSE	High	PMI-Byonic	PMI-Byonic (A2)	A	2	Unambiguous	GYHDPTCLSE	[E].GYHDPTcLSE.[V]	C7(Carbamidomethyl)	1	1	Q01705	Q01705	Neurogenic locus notch homolog protein 1 OS=Mus musculus OX=10090 GN=Notch1 PE=1 SV=3	0	2	2	1	0	1	1	1	589.744	1178.48	1178.48	1.49675	0.000881944	0	0	1.49153e+06	HCD (High Energy Collision Dissociation)	MS2	32.6094	100	8.51034	3210	3210	3204	FP030221_13.raw	0/0		4.98702	538.613	337.891	337.891	1.03033e-05	6.66476e-07	0	0
FALSE	High	PMI-Byonic	PMI-Byonic (A2)	A	2	Unambiguous	GYHDPTCLSE	[E].GYHDPTcLSE.[V]	C7(Carbamidomethyl)	1	1	Q01705	Q01705	Neurogenic locus notch homolog protein 1 OS=Mus musculus OX=10090 GN=Notch1 PE=1 SV=3	0	2	2	1	0	1	1	1	589.743	1178.48	1178.48	0.564503	0.000332627	0	0	830029	HCD (High Energy Collision Dissociation)	MS2	7.63218	100	8.74086	3313	3313	3310	FP030221_13.raw	0/0		4.9241	557.857	374.397	374.397	1.19097e-05	8.57203e-07	0	0
FALSE	High	PMI-Byonic	PMI-Byonic (A2)	A	2	Unambiguous	GYHDPTCLSE	[E].GYHDPTcLSE.[V]	C7(Carbamidomethyl)	1	1	Q01705	Q01705	Neurogenic locus notch homolog protein 1 OS=Mus musculus OX=10090 GN=Notch1 PE=1 SV=3	0	2	2	1	0	1	1	1	589.744	1178.48	1178.48	2.429	0.00143126	0	0	169752	HCD (High Energy Collision Dissociation)	MS2	19.8832	100	9.83368	3789	3789	3783	FP030221_13.raw	0/0		4.29061	379.241	319.988	319.988	5.12144e-05	3.87332e-06	0	0
FALSE	High	PMI-Byonic	PMI-Byonic (A2)	A	2	Unambiguous	GYHDPTCLSE	[E].GYHDPTcLSE.[V]	C7(Carbamidomethyl)	1	1	Q01705	Q01705	Neurogenic locus notch homolog protein 1 OS=Mus musculus OX=10090 GN=Notch1 PE=1 SV=3	0	2	2	1	0	1	1	1	589.745	1178.48	1178.48	3.15408	0.00185851	0	0	628601	HCD (High Energy Collision Dissociation)	MS2	0	100	8.87816	3374	3374	3365	FP030221_13.raw	0/0		4.98702	528.941	345.275	345.275	1.03033e-05	7.25962e-07	0	0
FALSE	High	PMI-Byonic	PMI-Byonic (A2)	A	2	Unambiguous	GYHDPTCLSE	[E].GYHDPTcLSE.[V]	C7(Carbamidomethyl)	1	1	Q01705	Q01705	Neurogenic locus notch homolog protein 1 OS=Mus musculus OX=10090 GN=Notch1 PE=1 SV=3	0	2	2	1	0	1	1	1	589.744	1178.48	1178.48	1.49675	0.000881944	0	0	332097	HCD (High Energy Collision Dissociation)	MS2	20.7837	100	8.99535	3424	3424	3420	FP030221_13.raw	0/0		4.74813	513.19	377.33	377.33	1.78597e-05	1.77627e-06	0	0
FALSE	High	PMI-Byonic	PMI-Byonic (A2)	A	2	Unambiguous	GYHDPTCLSE	[E].GYHDPTcLSE.[V]	C7(Carbamidomethyl)	1	1	Q01705	Q01705	Neurogenic locus notch homolog protein 1 OS=Mus musculus OX=10090 GN=Notch1 PE=1 SV=3	0	2	2	1	0	1	1	1	589.744	1178.48	1178.48	2.32541	0.00137023	0	0	459146	HCD (High Energy Collision Dissociation)	MS2	9.15841	100	9.12796	3481	3481	3475	FP030221_13.raw	0/0		3.34106	431.323	326.182	326.182	0.000455979	3.32287e-05	0	0
FALSE	High	PMI-Byonic	PMI-Byonic (A2)	A	2	Unambiguous	GYHDPTCLSE	[E].GYHDPTcLSE.[V]	C7(Carbamidomethyl)	1	1	Q01705	Q01705	Neurogenic locus notch homolog protein 1 OS=Mus musculus OX=10090 GN=Notch1 PE=1 SV=3	0	2	2	1	0	1	1	1	589.744	1178.48	1178.48	1.91108	0.00112608	0	0	487371	HCD (High Energy Collision Dissociation)	MS2	21.5538	100	9.30701	3559	3559	3552	FP030221_13.raw	0/0		3.21589	419.396	298.155	298.155	0.000608285	4.90949e-05	0	0
FALSE	High	PMI-Byonic	PMI-Byonic (A2)	A	2	Unambiguous	GYHDPTCLSE	[E].GYHDPTcLSE.[V]	C7(Carbamidomethyl)	1	1	Q01705	Q01705	Neurogenic locus notch homolog protein 1 OS=Mus musculus OX=10090 GN=Notch1 PE=1 SV=3	0	2	2	1	0	1	1	1	589.744	1178.48	1178.48	1.70392	0.00100401	0	0	142057	HCD (High Energy Collision Dissociation)	MS2	0	100	10.4477	4054	4054	4047	FP030221_13.raw	0/0		1.98725	252.991	209.763	209.763	0.0102979	0.000719696	0	0
FALSE	High	PMI-Byonic	PMI-Byonic (A2)	A	2	Unambiguous	GYHDPTCLSE	[E].GYHDPTcLSE.[V]	C7(Carbamidomethyl)	1	1	Q01705	Q01705	Neurogenic locus notch homolog protein 1 OS=Mus musculus OX=10090 GN=Notch1 PE=1 SV=3	0	2	2	1	0	1	1	1	589.744	1178.48	1178.48	2.22183	0.00130919	0	0	315616	HCD (High Energy Collision Dissociation)	MS2	12.6278	100	10.0062	3863	3863	3860	FP030221_13.raw	0/0		1.98725	260.338	206.324	206.324	0.0102979	0.000684482	0	0
FALSE	High	PMI-Byonic	PMI-Byonic (A2)	A	2	Unambiguous	GYHDPTCLSE	[E].GYHDPTcLSE.[V]	C7(Carbamidomethyl)	1	1	Q01705	Q01705	Neurogenic locus notch homolog protein 1 OS=Mus musculus OX=10090 GN=Notch1 PE=1 SV=3	0	2	2	1	0	1	1	1	590.335	1179.66	1178.48	1005.73	0.592618	0	0	547394	HCD (High Energy Collision Dissociation)	MS2	28.1605	100	9.47315	3633	3633	3629	FP030221_13.raw	0/0		1.80237	263.194	184.589	184.589	0.0157627	0.00104465	0	0
FALSE	High	PMI-Byonic	PMI-Byonic (A2)	A	2	Unambiguous	GYHDPTCLSE	[E].GYHDPTcLSE.[V]	C7(Carbamidomethyl)	1	1	Q01705	Q01705	Neurogenic locus notch homolog protein 1 OS=Mus musculus OX=10090 GN=Notch1 PE=1 SV=3	0	2	2	1	0	1	1	1	589.744	1178.48	1178.48	1.49675	0.000881944	0	0	1.11647e+06	HCD (High Energy Collision Dissociation)	MS2	18.4636	100	8.63004	3263	3263	3255	FP030221_13.raw	0/0		3.97227	541.389	338.587	338.587	0.000106593	7.89202e-06	0	0
FALSE	High	PMI-Byonic	PMI-Byonic (A2)	A	2	Unambiguous	GYHDPTCLSE	[E].GYHDPTcLSE.[V]	C7(Carbamidomethyl)	1	1	Q01705	Q01705	Neurogenic locus notch homolog protein 1 OS=Mus musculus OX=10090 GN=Notch1 PE=1 SV=3	0	2	2	1	0	1	1	1	590.336	1179.67	1178.48	1007.29	0.593533	0	0	820947	HCD (High Energy Collision Dissociation)	MS2	30.5539	100	9.35085	3579	3579	3574	FP030221_13.raw	0/0		1.80237	253.21	171.589	171.589	0.0157627	0.000991895	0	0
[truncated: 7 more columns]

## Sheet: FP112420_21
Checked	Confidence	Identifying Node Type	Identifying Node	Search ID	Identifying Node No	PSM Ambiguity	Sequence	Annotated Sequence	Modifications	# Protein Groups	# Proteins	Master Protein Accessions	Protein Accessions	Protein Descriptions	# Missed Cleavages	Charge	Original Precursor Charge	DeltaScore	DeltaCn	Rank	Search Engine Rank	Concatenated Rank	m/z [Da]	MH+ [Da]	Theo. MH+ [Da]	DeltaM [ppm]	Deltam/z [Da]	Matched Ions	Total Ions	Intensity	Activation Type	MS Order	Isolation Interference [%]	Ion Inject Time [ms]	RT [min]	First Scan	Last Scan	Master Scan(s)	Spectrum File	Ions Matched	Annotation	|Log Prob|	Byonic Score	Delta Byonic Score	Delta Mod Score	PEP 2D	q-Value 2D	FDR 2D	Peptide Group FDR 2D
FALSE	Low	PMI-Byonic	PMI-Byonic (A2)	A	2	Unambiguous	VANGTE	[E].VANGTE.[A]		1	1	Q01705	Q01705	Neurogenic locus notch homolog protein 1 OS=Mus musculus OX=10090 GN=Notch1 PE=1 SV=3	0	2	2	1	0	1	1	1	590.317	1179.63	590.278	998426	294.675	0	0	123062	HCD (High Energy Collision Dissociation)	MS2	11.7294	100	11.5919	4011	4011	4002	FP112420_21.raw	0/0		0.317496	21.7861	20.5642	20.5642	0.481398	0.0592996	0	0
FALSE	High	PMI-Byonic	PMI-Byonic (A2)	A	2	Unambiguous	YKCRCPPGWSGKSCQQADPCASNPCANGGQCLPFE	[E].YKcRcPPGWSGKscQQADPcASNPcANGGQcLPFE.[S]	C3(Carbamidomethyl); C5(Carbamidomethyl); S13(Hex(1)Pent(1)); C14(Carbamidomethyl); C20(Carbamidomethyl); C25(Carbamidomethyl); C31(Carbamidomethyl)	1	1	Q01705	Q01705	Neurogenic locus notch homolog protein 1 OS=Mus musculus OX=10090 GN=Notch1 PE=1 SV=3	0	4	4	1	0	1	1	1	1086.2	4341.77	4338.77	691.878	0.750475	0	0	453497	HCD (High Energy Collision Dissociation)	MS2	39.2804	100	11.2713	3871	3871	3870	FP112420_21.raw	0/0		4.06891	509.754	509.754	0	8.53275e-05	2.33341e-05	0	0
FALSE	High	PMI-Byonic	PMI-Byonic (A2)	A	2	Unambiguous	YKCRCPPGWSGKSCQQADPCASNPCANGGQCLPFE	[E].YKcRcPPGWSGKscQQADPcASNPcANGGQcLPFE.[S]	C3(Carbamidomethyl); C5(Carbamidomethyl); S13(Hex(1)Pent(1)R0); C14(Carbamidomethyl); C20(Carbamidomethyl); C25(Carbamidomethyl); C31(Carbamidomethyl)	1	1	Q01705	Q01705	Neurogenic locus notch homolog protein 1 OS=Mus musculus OX=10090 GN=Notch1 PE=1 SV=3	0	4	4	1	0	1	1	1	1085.95	4340.79	4338.77	464.999	0.504381	0	0	387067	HCD (High Energy Collision Dissociation)	MS2	30.0746	100	11.0578	3780	3780	3771	FP112420_21.raw	0/0		4.05114	411.003	411.003	0	8.88906e-05	3.426e-05	0	0
FALSE	High	PMI-Byonic	PMI-Byonic (A2)	A	2	Unambiguous	SSYICRCPPGFHGPTCRQDVNE	[E].SSYIcRcPPGFHGPTcRQDVNE.[C]	C5(Carbamidomethyl); C7(Carbamidomethyl); C16(Carbamidomethyl)	1	1	Q01705	Q01705	Neurogenic locus notch homolog protein 1 OS=Mus musculus OX=10090 GN=Notch1 PE=1 SV=3	1	4	4	1	0	1	1	1	660.042	2637.15	2637.14	2.47062	0.00162884	0	0	12627263	HCD (High Energy Collision Dissociation)	MS2	0.243632	14.1634	9.46332	3090	3090	3089	FP112420_21.raw	0/0		2.97704	477.015	330.004	330.004	0.00105428	0.000220907	0	0
FALSE	High	PMI-Byonic	PMI-Byonic (A2)	A	2	Unambiguous	SSYICRCPPGFHGPTCRQDVNE	[E].SSYIcRcPPGFHGPTcRQDVNE.[C]	C5(Carbamidomethyl); C7(Carbamidomethyl); C16(Carbamidomethyl)	1	1	Q01705	Q01705	Neurogenic locus notch homolog protein 1 OS=Mus musculus OX=10090 GN=Notch1 PE=1 SV=3	1	4	4	1	0	1	1	1	660.041	2637.14	2637.14	0.896797	0.000591245	0	0	1.32858e+06	HCD (High Energy Collision Dissociation)	MS2	5.46099	100	9.33846	3037	3037	3034	FP112420_21.raw	0/0		3.36484	495.331	349.393	349.393	0.000431683	0.000145146	0	0
FALSE	High	PMI-Byonic	PMI-Byonic (A2)	A	2	Unambiguous	SSYICRCPPGFHGPTCRQDVNE	[E].SSYIcRcPPGFHGPTcRQDVNE.[C]	C5(Carbamidomethyl); C7(Carbamidomethyl); C16(Carbamidomethyl)	1	1	Q01705	Q01705	Neurogenic locus notch homolog protein 1 OS=Mus musculus OX=10090 GN=Notch1 PE=1 SV=3	1	3	3	1	0	1	1	1	879.719	2637.14	2637.14	1.5268	0.00134212	0	0	569855	HCD (High Energy Collision Dissociation)	MS2	0	100	9.39021	3059	3059	3056	FP112420_21.raw	0/0		5.28837	641.105	511.543	511.543	5.14795e-06	3.60639e-06	0	0
FALSE	High	PMI-Byonic	PMI-Byonic (A2)	A	2	Unambiguous	SSYICRCPPGFHGPTCRQDVNE	[E].SSYIcRcPPGFHGPTcRQDVNE.[C]	C5(Carbamidomethyl); C7(Carbamidomethyl); C16(Carbamidomethyl)	1	1	Q01705	Q01705	Neurogenic locus notch homolog protein 1 OS=Mus musculus OX=10090 GN=Notch1 PE=1 SV=3	1	4	4	1	0	1	1	1	660.042	2637.15	2637.14	2.28546	0.00150677	0	0	280396	HCD (High Energy Collision Dissociation)	MS2	4.62812	100	9.75319	3216	3216	3210	FP112420_21.raw	0/0		1.85793	306.976	286.246	286.246	0.0138697	0.00217869	0	0
FALSE	High	PMI-Byonic	PMI-Byonic (A2)	A	2	Unambiguous	SSYICRCPPGFHGPTCRQDVNE	[E].SSYIcRcPPGFHGPTcRQDVNE.[C]	C5(Carbamidomethyl); C7(Carbamidomethyl); C16(Carbamidomethyl)	1	1	Q01705	Q01705	Neurogenic locus notch homolog protein 1 OS=Mus musculus OX=10090 GN=Notch1 PE=1 SV=3	1	4	4	1	0	1	1	1	660.041	2637.14	2637.14	1.45226	0.000957455	0	0	908319	HCD (High Energy Collision Dissociation)	MS2	75.3962	100	9.58928	3145	3145	3144	FP112420_21.raw	0/0		2.84251	412.978	334.3	334.3	0.00143712	0.000390251	0	0
FALSE	High	PMI-Byonic	PMI-Byonic (A2)	A	2	Unambiguous	IGSYRCACRATHTGPHCELPYVPCSPSPCQNGGTCRPTGDTTHE	[E].IGSYRcAcRATHTGPHcELPYVPcsPSPcQNGGTcRPTGDTTHE.[C]	C6(Carbamidomethyl); C8(Carbamidomethyl); C17(Carbamidomethyl); C24(Carbamidomethyl); S25(Fuc(1)); C29(Carbamidomethyl); C35(Carbamidomethyl)	1	1	Q01705	Q01705	Neurogenic locus notch homolog protein 1 OS=Mus musculus OX=10090 GN=Notch1 PE=1 SV=3	2	5	5	1	0	1	1	1	1031.25	5152.2	5148.2	778.445	0.801518	0	0	531708	HCD (High Energy Collision Dissociation)	MS2	25.9446	100	9.73184	3207	3207	3199	FP112420_21.raw	0/0		1.69148	254.265	254.265	0	0.0203479	0.00380092	0	0
FALSE	High	PMI-Byonic	PMI-Byonic (A2)	A	2	Unambiguous	IGSYRCACRATHTGPHCELPYVPCSPSPCQNGGTCRPTGDTTHE	[E].IGSYRcAcRATHTGPHcELPYVPcsPSPcQNGGTcRPTGDTTHE.[C]	C6(Carbamidomethyl); C8(Carbamidomethyl); C17(Carbamidomethyl); C24(Carbamidomethyl); S25(Fuc(1)); C29(Carbamidomethyl); C35(Carbamidomethyl)	1	1	Q01705	Q01705	Neurogenic locus notch homolog protein 1 OS=Mus musculus OX=10090 GN=Notch1 PE=1 SV=3	2	6	6	1	0	1	1	1	859.038	5149.19	5148.2	193.047	0.16564	0	0	980270	HCD (High Energy Collision Dissociation)	MS2	0	57.8558	9.71046	3198	3198	3188	FP112420_21.raw	0/0		3.89145	366.559	366.559	0	0.000128394	5.67906e-05	0	0
FALSE	High	PMI-Byonic	PMI-Byonic (A2)	A	2	Unambiguous	IGSYRCACRATHTGPHCELPYVPCSPSPCQNGGTCRPTGDTTHE	[E].IGSYRcAcRATHTGPHcELPYVPcSPSPcQNGGTcRPTGDTTHE.[C]	C6(Carbamidomethyl); C8(Carbamidomethyl); C17(Carbamidomethyl); C24(Carbamidomethyl); C29(Carbamidomethyl); C35(Carbamidomethyl)	1	1	Q01705	Q01705	Neurogenic locus notch homolog protein 1 OS=Mus musculus OX=10090 GN=Notch1 PE=1 SV=3	2	6	6	1	0	1	1	1	835.027	5005.13	5002.14	597.643	0.498249	0	0	610169	HCD (High Energy Collision Dissociation)	MS2	37.9886	100	9.6536	3173	3173	3166	FP112420_21.raw	0/0		2.11176	218.806	218.806	218.806	0.00773116	0.00149099	0	0
FALSE	Medium	PMI-Byonic	PMI-Byonic (A2)	A	2	Unambiguous	IGSYRCACRATHTGPHCELPYVPCSPSPCQNGGTCRPTGDTTHE	[E].IGSYRcAcRATHTGPHcELPYVPcSPsPcQNGGTcRPTGDTTHE.[C]	C6(Carbamidomethyl); C8(Carbamidomethyl); C17(Carbamidomethyl); C24(Carbamidomethyl); S27(HexNAc(1)); C29(Carbamidomethyl); C35(Carbamidomethyl)	1	1	Q01705	Q01705	Neurogenic locus notch homolog protein 1 OS=Mus musculus OX=10090 GN=Notch1 PE=1 SV=3	2	6	6	1	0	1	1	1	869.042	5209.22	5205.22	768.219	0.666458	0	0	1.80801e+06	HCD (High Energy Collision Dissociation)	MS2	7.21307	100	9.60438	3152	3152	3144	FP112420_21.raw	0/0		0.497153	101.142	101.142	0	0.318307	0.046885	0	0
FALSE	Medium	PMI-Byonic	PMI-Byonic (A2)	A	2	Unambiguous	IGSYRCACRATHTGPHCELPYVPCSPSPCQNGGTCRPTGDTTHE	[E].IGsYRcAcRATHTGPHcELPYVPcSPSPcQNGGTcRPTGDTTHE.[C]	S3(Fuc(1)); C6(Carbamidomethyl); C8(Carbamidomethyl); C17(Carbamidomethyl); C24(Carbamidomethyl); C29(Carbamidomethyl); C35(Carbamidomethyl)	1	1	Q01705	Q01705	Neurogenic locus notch homolog protein 1 OS=Mus musculus OX=10090 GN=Notch1 PE=1 SV=3	2	6	6	1	0	1	1	1	859.54	5152.2	5148.2	778.122	0.667654	0	0	609848	HCD (High Energy Collision Dissociation)	MS2	34.9953	100	9.83659	3252	3252	3243	FP112420_21.raw	0/0		0.896649	176.768	176.768	1.6	0.126868	0.0265641	0	0
FALSE	High	PMI-Byonic	PMI-Byonic (A2)	A	2	Unambiguous	IGSYRCACRATHTGPHCELPYVPCSPSPCQNGGTCRPTGDTTHE	[E].IGSYRcAcRATHTGPHcELPYVPcsPSPcQNGGTcRPTGDTTHE.[C]	C6(Carbamidomethyl); C8(Carbamidomethyl); C17(Carbamidomethyl); C24(Carbamidomethyl); S25(HexNAc(1)Hex(1)Fuc(1)); C29(Carbamidomethyl); C35(Carbamidomethyl)	1	1	Q01705	Q01705	Neurogenic locus notch homolog protein 1 OS=Mus musculus OX=10090 GN=Notch1 PE=1 SV=3	2	6	6	1	0	1	1	1	920.229	5516.34	5513.33	545.433	0.501192	0	0	435462	HCD (High Energy Collision Dissociation)	MS2	10.8287	100	9.47842	3097	3097	3089	FP112420_21.raw	0/0		2.18006	142.024	142.024	0	0.00660595	0.00110098	0	0
FALSE	High	PMI-Byonic	PMI-Byonic (A2)	A	2	Unambiguous	IGSYRCACRATHTGPHCELPYVPCSPSPCQNGGTCRPTGDTTHE	[E].IGSYRcAcRATHTGPHcELPYVPcsPSPcQNGGTcRPTGDTTHE.[C]	C6(Carbamidomethyl); C8(Carbamidomethyl); C17(Carbamidomethyl); C24(Carbamidomethyl); S25(Fuc(1)); C29(Carbamidomethyl); C35(Carbamidomethyl)	1	1	Q01705	Q01705	Neurogenic locus notch homolog protein 1 OS=Mus musculus OX=10090 GN=Notch1 PE=1 SV=3	2	6	6	1	0	1	1	1	859.374	5151.21	5148.2	584.425	0.501456	0	0	931497	HCD (High Energy Collision Dissociation)	MS2	43.771	100	9.43769	3079	3079	3078	FP112420_21.raw	0/0		5.68504	614.515	614.515	0	2.0652e-06	2.06499e-06	0	0
FALSE	High	PMI-Byonic	PMI-Byonic (A2)	A	2	Unambiguous	IGSYRCACRATHTGPHCELPYVPCSPSPCQNGGTCRPTGDTTHE	[E].IGsYRcAcRATHTGPHcELPYVPcSPSPcQNGGTcRPTGDTTHE.[C]	S3(Fuc(1)); C6(Carbamidomethyl); C8(Carbamidomethyl); C17(Carbamidomethyl); C24(Carbamidomethyl); C29(Carbamidomethyl); C35(Carbamidomethyl)	1	1	Q01705	Q01705	Neurogenic locus notch homolog protein 1 OS=Mus musculus OX=10090 GN=Notch1 PE=1 SV=3	2	6	6	1	0	1	1	1	859.208	5150.21	5148.2	391.866	0.336234	0	0	758822	HCD (High Energy Collision Dissociation)	MS2	16.7493	100	9.31931	3029	3029	3023	FP112420_21.raw	0/0		5.16202	579.953	579.953	1.6	6.88625e-06	4.69964e-06	0	0
FALSE	High	PMI-Byonic	PMI-Byonic (A2)	A	2	Unambiguous	IGSYRCACRATHTGPHCELPYVPCSPSPCQNGGTCRPTGDTTHE	[E].IGSYRcAcRATHTGPHcELPYVPcSPSPcQNGGtcRPTGDTTHE.[C]	C6(Carbamidomethyl); C8(Carbamidomethyl); C17(Carbamidomethyl); C24(Carbamidomethyl); C29(Carbamidomethyl); T34(Fuc(1)); C35(Carbamidomethyl)	1	1	Q01705	Q01705	Neurogenic locus notch homolog protein 1 OS=Mus musculus OX=10090 GN=Notch1 PE=1 SV=3	2	6	6	1	0	1	1	1	859.039	5149.2	5148.2	194.683	0.167044	0	0	737246	HCD (High Energy Collision Dissociation)	MS2	1.38034	84.0209	9.58306	3143	3143	3133	FP112420_21.raw	0/0		3.91947	434.478	434.478	3.40351	0.000120373	4.65616e-05	0	0
FALSE	Medium	PMI-Byonic	PMI-Byonic (A2)	A	2	Unambiguous	LPYVPCSPSPCQNGGTCRPTGDTTHE	[E].LPYVPcSPSPcQNGGtcRPTGDTTHE.[C]	C6(Carbamidomethyl); C11(Carbamidomethyl); T16(Fuc(1)); C17(Carbamidomethyl)	1	1	Q01705	Q01705	Neurogenic locus notch homolog protein 1 OS=Mus musculus OX=10090 GN=Notch1 PE=1 SV=3	1	3	3	1	0	1	1	1	1013.11	3037.3	3034.3	990.72	1.00205	0	0	244140	HCD (High Energy Collision Dissociation)	MS2	0	100	10.6462	3602	3602	3595	FP112420_21.raw	0/0		1.04281	189.829	189.829	1.5	0.0906119	0.0203079	0	0
FALSE	Low	PMI-Byonic	PMI-Byonic (A2)	A	2	Unambiguous	RVASFYCE	[D].RVAsFYcE.[C]	S4(Fuc(1)); C7(Carbamidomethyl)	1	1	Q01705	Q01705	Neurogenic locus notch homolog protein 1 OS=Mus musculus OX=10090 GN=Notch1 PE=1 SV=3	0	2	2	1	0	1	1	1	589.265	1177.52	1177.52	2.84647	0.00167589	0	0	116505	HCD (High Energy Collision Dissociation)	MS2	11.4216	100	23.348	8935	8935	8929	FP112420_21.raw	0/0		0.317496	55.4344	55.4344	55.4344	0.481398	0.0710245	0	0
FALSE	Medium	PMI-Byonic	PMI-Byonic (A2)	A	2	Unambiguous	FQCICMPGYE	[E].FQcIcMPGYE.[G]	C3(Carbamidomethyl); C5(Carbamidomethyl)	1	1	Q01705	Q01705	Neurogenic locus notch homolog protein 1 OS=Mus musculus OX=10090 GN=Notch1 PE=1 SV=3	0	2	2	1	0	1	1	1	652.761	1304.51	1304.51	2.40444	0.00156831	0	0	453833	HCD (High Energy Collision Dissociation)	MS2	22.682	100	14.3121	5167	5167	5164	FP112420_21.raw	0/0		1.11255	270.398	66.5074	66.5074	0.0771704	0.0151152	0	0
FALSE	Medium	PMI-Byonic	PMI-Byonic (A2)	A	2	Unambiguous	FQCICMPGYE	[E].FQcIcmPGYE.[G]	C3(Carbamidomethyl); C5(Carbamidomethyl); M6(Oxidation)	1	1	Q01705	Q01705	Neurogenic locus notch homolog protein 1 OS=Mus musculus OX=10090 GN=Notch1 PE=1 SV=3	0	2	2	1	0	1	1	1	660.759	1320.51	1320.51	3.5453	0.00234079	0	0	154950	HCD (High Energy Collision Dissociation)	MS2	7.98642	100	14.2928	5159	5159	5153	FP112420_21.raw	0/0		0.800413	154.528	96.5881	96.5881	0.158339	0.03394	0	0
FALSE	Medium	PMI-Byonic	PMI-Byonic (A2)	A	2	Unambiguous	FQCICMPGYE	[E].FQcIcmPGYE.[G]	C3(Carbamidomethyl); C5(Carbamidomethyl); M6(Oxidation)	1	1	Q01705	Q01705	Neurogenic locus notch homolog protein 1 OS=Mus musculus OX=10090 GN=Notch1 PE=1 SV=3	0	2	2	1	0	1	1	1	660.758	1320.51	1320.51	2.99064	0.00197458	0	0	122623	HCD (High Energy Collision Dissociation)	MS2	0	100	14.1646	5105	5105	5104	FP112420_21.raw	0/0		0.72193	172.008	152.515	152.515	0.189701	0.0386601	0	0
FALSE	Medium	PMI-Byonic	PMI-Byonic (A2)	A	2	Unambiguous	FQCICMPGYE	[E].FQcIcmPGYE.[G]	C3(Carbamidomethyl); C5(Carbamidomethyl); M6(Oxidation)	1	1	Q01705	Q01705	Neurogenic locus notch homolog protein 1 OS=Mus musculus OX=10090 GN=Notch1 PE=1 SV=3	0	2	2	1	0	1	1	1	660.757	1320.51	1320.51	1.32669	0.000875949	0	0	0	HCD (High Energy Collision Dissociation)	MS2		100	14.0578	5065	5065	5064	FP112420_21.raw	0/0		0.883328	172.503	106.695	106.695	0.130819	0.0299272	0	0
FALSE	High	PMI-Byonic	PMI-Byonic (A2)	A	2	Unambiguous	FQCICMPGYE	[E].FQcIcmPGYE.[G]	C3(Carbamidomethyl); C5(Carbamidomethyl); M6(Oxidation)	1	1	Q01705	Q01705	Neurogenic locus notch homolog protein 1 OS=Mus musculus OX=10090 GN=Notch1 PE=1 SV=3	0	2	2	1	0	1	1	1	660.757	1320.51	1320.51	0.309824	0.000204562	0	0	202206	HCD (High Energy Collision Dissociation)	MS2	0	100	13.9017	4999	4999	4997	FP112420_21.raw	0/0		1.78372	304.349	217.741	217.741	0.0164543	0.00293004	0	0
FALSE	Medium	PMI-Byonic	PMI-Byonic (A2)	A	2	Unambiguous	FQCICMPGYE	[E].FQcIcmPGYE.[G]	C3(Carbamidomethyl); C5(Carbamidomethyl); M6(Oxidation)	1	1	Q01705	Q01705	Neurogenic locus notch homolog protein 1 OS=Mus musculus OX=10090 GN=Notch1 PE=1 SV=3	0	2	2	1	0	1	1	1	660.758	1320.51	1320.51	2.25111	0.0014863	0	0	189242	HCD (High Energy Collision Dissociation)	MS2	12.0596	100	13.7752	4946	4946	4941	FP112420_21.raw	0/0		0.993809	265.235	113.116	113.116	0.101436	0.0231054	0	0
FALSE	Medium	PMI-Byonic	PMI-Byonic (A2)	A	2	Unambiguous	FQCICMPGYE	[E].FQcIcMPGYE.[G]	C3(Carbamidomethyl); C5(Carbamidomethyl)	1	1	Q01705	Q01705	Neurogenic locus notch homolog protein 1 OS=Mus musculus OX=10090 GN=Notch1 PE=1 SV=3	0	2	2	1	0	1	1	1	652.76	1304.51	1304.51	2.21729	0.00144624	0	0	1.7846e+06	HCD (High Energy Collision Dissociation)	MS2	29.0427	55.6523	14.4374	5220	5220	5219	FP112420_21.raw	0/0		1.0705	281.598	58.3907	58.3907	0.085015	0.0177041	0	0
FALSE	Low	PMI-Byonic	PMI-Byonic (A2)	A	2	Unambiguous	GVYCEINTDE	[E].GVYcEINTDE.[C]	C4(Carbamidomethyl)	1	1	Q01705	Q01705	Neurogenic locus notch homolog protein 1 OS=Mus musculus OX=10090 GN=Notch1 PE=1 SV=3	2	2	2	1	0	1	1	1	600.249	1199.49	1199.49	1.99906	0.00119893	0	0	550509	HCD (High Energy Collision Dissociation)	MS2	4.20822	100	11.0256	3766	3766	3760	FP112420_21.raw	0/0		0.262054	175.338	8.67105	8.67105	0.546948	0.0838872	0	0
FALSE	Medium	PMI-Byonic	PMI-Byonic (A2)	A	2	Unambiguous	FQCQCPKGFNGHLCQYDVDE	[E].FQcQcPKGFNGHLcQYDVDE.[C]	C3(Carbamidomethyl); C5(Carbamidomethyl); C14(Carbamidomethyl)	1	1	Q01705	Q01705	Neurogenic locus notch homolog protein 1 OS=Mus musculus OX=10090 GN=Notch1 PE=1 SV=3	2	3	3	1	0	1	1	1	834.683	2502.04	2502.03	3.19906	0.00266805	0	0	255567	HCD (High Energy Collision Dissociation)	MS2	0	100	11.1309	3811	3811	3804	FP112420_21.raw	0/0		1.11539	216.257	214.971	214.971	0.0766664	0.012633	0	0
FALSE	High	PMI-Byonic	PMI-Byonic (A2)	A	2	Unambiguous	CAGSPCHNGGTCEDGIAGFTCRCPE	[E].cAGSPcHNGGTcEDGIAGFTcRcPE.[G]	C1(Carbamidomethyl); C6(Carbamidomethyl); C12(Carbamidomethyl); C21(Carbamidomethyl); C23(Carbamidomethyl)	1	1	Q01705	Q01705	Neurogenic locus notch homolog protein 1 OS=Mus musculus OX=10090 GN=Notch1 PE=1 SV=3	2	3	3	1	0	1	1	1	924.01	2770.01	2770.05	-13.7804	-0.0127242	0	0	120584	HCD (High Energy Collision Dissociation)	MS2	0	100	13.1477	4679	4679	4673	FP112420_21.raw	0/0		1.46558	153.066	153.066	153.066	0.0342309	0.00648274	0	0
FALSE	High	PMI-Byonic	PMI-Byonic (A2)	A	2	Unambiguous	CAGSPCHNGGTCEDGIAGFTCRCPE	[E].cAGsPcHNGGTcEDGIAGFTcRcPE.[G]	C1(Carbamidomethyl); S4(Fuc(1)); C6(Carbamidomethyl); C12(Carbamidomethyl); C21(Carbamidomethyl); C23(Carbamidomethyl)	1	1	Q01705	Q01705	Neurogenic locus notch homolog protein 1 OS=Mus musculus OX=10090 GN=Notch1 PE=1 SV=3	2	3	3	1	0	1	1	1	972.694	2916.07	2916.11	-15.1577	-0.0147338	0	0	74934.8	HCD (High Energy Collision Dissociation)	MS2	0	100	12.6648	4473	4473	4464	FP112420_21.raw	0/0		1.20546	102.295	102.295	4.9	0.0623078	0.00996494	0	0
FALSE	High	PMI-Byonic	PMI-Byonic (A2)	A	2	Unambiguous	CAGSPCHNGGTCEDGIAGFTCRCPE	[E].cAGsPcHNGGTcEDGIAGFTcRcPE.[G]	C1(Carbamidomethyl); S4(Fuc(1)); C6(Carbamidomethyl); C12(Carbamidomethyl); C21(Carbamidomethyl); C23(Carbamidomethyl)	1	1	Q01705	Q01705	Neurogenic locus notch homolog protein 1 OS=Mus musculus OX=10090 GN=Notch1 PE=1 SV=3	2	3	3	1	0	1	1	1	972.695	2916.07	2916.11	-13.5251	-0.0131469	0	0	263768	HCD (High Energy Collision Dissociation)	MS2	40.9386	100	13.1542	4682	4682	4673	FP112420_21.raw	0/0		1.46558	157.159	157.159	4.9	0.0342309	0.00768917	0	0
FALSE	High	PMI-Byonic	PMI-Byonic (A2)	A	2	Unambiguous	DGIAGFTCRCPE	[E].DGIAGFTcRcPE.[G]	C8(Carbamidomethyl); C10(Carbamidomethyl)	1	1	Q01705	Q01705	Neurogenic locus notch homolog protein 1 OS=Mus musculus OX=10090 GN=Notch1 PE=1 SV=3	1	4	4	1	0	1	1	1	691.853	2764.39	1382.58	999439	345.452	0	0	343240	HCD (High Energy Collision Dissociation)	MS2	17.9434	100	11.6051	4016	4016	4013	FP112420_21.raw	0/0		2.25599	243.704	243.704	243.704	0.00554633	0.000733987	0	0
FALSE	High	PMI-Byonic	PMI-Byonic (A2)	A	2	Unambiguous	DGIAGFTCRCPE	[E].DGIAGFTcRcPE.[G]	C8(Carbamidomethyl); C10(Carbamidomethyl)	1	1	Q01705	Q01705	Neurogenic locus notch homolog protein 1 OS=Mus musculus OX=10090 GN=Notch1 PE=1 SV=3	1	2	2	1	0	1	1	1	691.797	1382.59	1382.58	2.34259	0.00161941	0	0	319654	HCD (High Energy Collision Dissociation)	MS2	9.66549	100	11.5619	3998	3998	3991	FP112420_21.raw	0/0		4.76331	399.868	378.611	378.611	1.72459e-05	7.83613e-06	0	0
FALSE	High	PMI-Byonic	PMI-Byonic (A2)	A	2	Unambiguous	GYHDPTCLSE	[E].GYHDPTcLSE.[V]	C7(Carbamidomethyl)	1	1	Q01705	Q01705	Neurogenic locus notch homolog protein 1 OS=Mus musculus OX=10090 GN=Notch1 PE=1 SV=3	0	2	2	1	0	1	1	1	589.744	1178.48	1178.48	1.8075	0.00106505	0	0	14957773	HCD (High Energy Collision Dissociation)	MS2	0.200865	11.7651	9.02967	2903	2903	2902	FP112420_21.raw	0/0		3.50874	469.842	324.394	324.394	0.000309924	8.49162e-05	0	0
FALSE	High	PMI-Byonic	PMI-Byonic (A2)	A	2	Unambiguous	GYHDPTCLSE	[E].GYHDPTcLSE.[V]	C7(Carbamidomethyl)	1	1	Q01705	Q01705	Neurogenic locus notch homolog protein 1 OS=Mus musculus OX=10090 GN=Notch1 PE=1 SV=3	0	2	2	1	0	1	1	1	589.744	1178.48	1178.48	1.70392	0.00100401	0	0	895866	HCD (High Energy Collision Dissociation)	MS2	16.8084	100	9.16041	2960	2960	2957	FP112420_21.raw	0/0		2.86153	373.428	239.354	239.354	0.00137552	0.000309723	0	0
FALSE	High	PMI-Byonic	PMI-Byonic (A2)	A	2	Unambiguous	GYHDPTCLSE	[E].GYHDPTcLSE.[V]	C7(Carbamidomethyl)	1	1	Q01705	Q01705	Neurogenic locus notch homolog protein 1 OS=Mus musculus OX=10090 GN=Notch1 PE=1 SV=3	0	2	2	1	0	1	1	1	589.743	1178.48	1178.48	0.46092	0.000271592	0	0	199566	HCD (High Energy Collision Dissociation)	MS2	41.0803	100	9.42665	3075	3075	3067	FP112420_21.raw	0/0		1.48984	205.298	140.014	140.014	0.0323711	0.0051614	0	0
FALSE	High	PMI-Byonic	PMI-Byonic (A2)	A	2	Unambiguous	GYHDPTCLSE	[E].GYHDPTcLSE.[V]	C7(Carbamidomethyl)	1	1	Q01705	Q01705	Neurogenic locus notch homolog protein 1 OS=Mus musculus OX=10090 GN=Notch1 PE=1 SV=3	0	2	2	1	0	1	1	1	589.743	1178.48	1178.48	1.08242	0.000637803	0	0	1.24207e+06	HCD (High Energy Collision Dissociation)	MS2	5.69777	100	8.90664	2850	2850	2847	FP112420_21.raw	0/0		3.3972	470.302	293.937	293.937	0.000400686	0.000116493	0	0
[truncated: 7 more columns]

## Sheet: FP030221_11
Checked	Confidence	Identifying Node Type	Identifying Node	Search ID	Identifying Node No	PSM Ambiguity	Sequence	Annotated Sequence	Modifications	# Protein Groups	# Proteins	Master Protein Accessions	Protein Accessions	Protein Descriptions	# Missed Cleavages	Charge	Original Precursor Charge	DeltaScore	DeltaCn	Rank	Search Engine Rank	Concatenated Rank	m/z [Da]	MH+ [Da]	Theo. MH+ [Da]	DeltaM [ppm]	Deltam/z [Da]	Matched Ions	Total Ions	Intensity	Activation Type	MS Order	Isolation Interference [%]	Ion Inject Time [ms]	RT [min]	First Scan	Last Scan	Master Scan(s)	Spectrum File	Ions Matched	Annotation	|Log Prob|	Byonic Score	Delta Byonic Score	Delta Mod Score	PEP 2D	q-Value 2D	FDR 2D	Peptide Group FDR 2D
FALSE	High	PMI-Byonic	PMI-Byonic (A2)	A	2	Unambiguous	YKCRCPPGWSGKSCQQADPCASNPCANGGQCLPFE	[E].YKcRcPPGWSGKScQQADPcAsNPcANGGQcLPFE.[S]	C3(Carbamidomethyl); C5(Carbamidomethyl); C14(Carbamidomethyl); C20(Carbamidomethyl); S22(Hex(1)Pent(2)); C25(Carbamidomethyl); C31(Carbamidomethyl)	1	1	Q01705	Q01705	Neurogenic locus notch homolog protein 1 OS=Mus musculus OX=10090 GN=Notch1 PE=1 SV=3	0	4	4	1	0	1	1	1	1118.46	4470.84	4470.81	4.95207	0.00553495	0	0	451894	HCD (High Energy Collision Dissociation)	MS2	0	100	10.2407	4103	4103	4100	FP030221_11.raw	0/0		5.83872	594.551	594.551	0	1.44972e-06	1.30629e-07	0	0
FALSE	High	PMI-Byonic	PMI-Byonic (A2)	A	2	Unambiguous	YKCRCPPGWSGKSCQQADPCASNPCANGGQCLPFE	[E].YKcRcPPGWsGKScQQADPcASNPcAnGGQcLPFE.[S]	C3(Carbamidomethyl); C5(Carbamidomethyl); S10(Hex(1)Pent(1)); C14(Carbamidomethyl); C20(Carbamidomethyl); C25(Carbamidomethyl); N27(Deamidated); C31(Carbamidomethyl)	1	1	Q01705	Q01705	Neurogenic locus notch homolog protein 1 OS=Mus musculus OX=10090 GN=Notch1 PE=1 SV=3	0	4	4	1	0	1	1	1	1086.45	4342.78	4339.76	697.317	0.756546	0	0	1.34876e+06	HCD (High Energy Collision Dissociation)	MS2	0	100	10.6506	4281	4281	4276	FP030221_11.raw	0/0		4.85679	463.596	463.596	2.4	1.39063e-05	2.59301e-06	0	0
FALSE	High	PMI-Byonic	PMI-Byonic (A2)	A	2	Unambiguous	YKCRCPPGWSGKSCQQADPCASNPCANGGQCLPFE	[E].YKcRcPPGWsGKScQQADPcASNPcAnGGQcLPFE.[S]	C3(Carbamidomethyl); C5(Carbamidomethyl); S10(Hex(1)Pent(2)); C14(Carbamidomethyl); C20(Carbamidomethyl); C25(Carbamidomethyl); N27(Deamidated); C31(Carbamidomethyl)	1	1	Q01705	Q01705	Neurogenic locus notch homolog protein 1 OS=Mus musculus OX=10090 GN=Notch1 PE=1 SV=3	0	4	4	1	0	1	1	1	1118.71	4471.82	4471.8	5.68641	0.00635712	0	0	1.09544e+06	HCD (High Energy Collision Dissociation)	MS2	0	100	10.4177	4180	4180	4177	FP030221_11.raw	0/0		7.83872	691.113	691.113	3.6	1.44972e-08	5.95894e-09	0	0
FALSE	High	PMI-Byonic	PMI-Byonic (A2)	A	2	Unambiguous	YKCRCPPGWSGKSCQQADPCASNPCANGGQCLPFE	[E].YKcRcPPGWsGKScQQADPcASNPcANGGQcLPFE.[S]	C3(Carbamidomethyl); C5(Carbamidomethyl); S10(Hex(1)Pent(1)); C14(Carbamidomethyl); C20(Carbamidomethyl); C25(Carbamidomethyl); C31(Carbamidomethyl)	1	1	Q01705	Q01705	Neurogenic locus notch homolog protein 1 OS=Mus musculus OX=10090 GN=Notch1 PE=1 SV=3	0	4	4	1	0	1	1	1	1085.7	4339.78	4338.77	231.48	0.251085	0	0	1116461	HCD (High Energy Collision Dissociation)	MS2	0	100	10.3919	4169	4169	4166	FP030221_11.raw	0/0		7.83872	664.801	664.801	2.4	1.44972e-08	5.53203e-09	0	0
FALSE	Low	PMI-Byonic	PMI-Byonic (A2)	A	2	Unambiguous	YKCRCPPGWSGKSCQQADPCASNPCANGGQCLPFE	[E].YKcrcPPGWSGKscQQADPcASNPcANGGQcLPFE.[S]	C3(Carbamidomethyl); R4(Deamidated); C5(Carbamidomethyl); S13(HexNAc(1)Fuc(1)); C14(Carbamidomethyl); C20(Carbamidomethyl); C25(Carbamidomethyl); C31(Carbamidomethyl)	1	1	Q01705	Q01705	Neurogenic locus notch homolog protein 1 OS=Mus musculus OX=10090 GN=Notch1 PE=1 SV=3	0	4	4	1	0	1	1	1	1100.2	4397.8	4394.8	682.425	0.74978	0	0	739885	HCD (High Energy Collision Dissociation)	MS2	25.7276	100	10.6785	4293	4293	4287	FP030221_11.raw	0/0		0.250185	52.4718	52.4718	0	0.562102	0.0510515	0	0
FALSE	High	PMI-Byonic	PMI-Byonic (A2)	A	2	Unambiguous	YKCRCPPGWSGKSCQQADPCASNPCANGGQCLPFE	[E].YKcRcPPGWsGKScQQADPcASNPcANGGQcLPFE.[S]	C3(Carbamidomethyl); C5(Carbamidomethyl); S10(Hex(1)Pent(2)); C14(Carbamidomethyl); C20(Carbamidomethyl); C25(Carbamidomethyl); C31(Carbamidomethyl)	1	1	Q01705	Q01705	Neurogenic locus notch homolog protein 1 OS=Mus musculus OX=10090 GN=Notch1 PE=1 SV=3	0	4	4	1	0	1	1	1	1118.71	4471.83	4470.81	226.55	0.253216	0	0	201610	HCD (High Energy Collision Dissociation)	MS2	0	100	10.6828	4295	4295	4287	FP030221_11.raw	0/0		3.15964	314.365	314.365	3.6	0.000692405	4.73014e-05	0	0
FALSE	High	PMI-Byonic	PMI-Byonic (A2)	A	2	Unambiguous	YKCRCPPGWSGKSCQQADPCASNPCANGGQCLPFE	[E].YKcRcPPGWsGKScQQADPcASNPcANGGQcLPFE.[S]	C3(Carbamidomethyl); C5(Carbamidomethyl); S10(Hex(1)Pent(1)); C14(Carbamidomethyl); C20(Carbamidomethyl); C25(Carbamidomethyl); C31(Carbamidomethyl)	1	1	Q01705	Q01705	Neurogenic locus notch homolog protein 1 OS=Mus musculus OX=10090 GN=Notch1 PE=1 SV=3	0	4	4	1	0	1	1	1	1085.45	4338.79	4338.77	4.48904	0.00486923	0	0	1.16943e+06	HCD (High Energy Collision Dissociation)	MS2	0	100	10.2373	4101	4101	4100	FP030221_11.raw	0/0		7.83872	697.281	697.281	2.4	1.44972e-08	5.06018e-09	0	0
FALSE	High	PMI-Byonic	PMI-Byonic (A2)	A	2	Unambiguous	YKCRCPPGWSGKSCQQADPCASNPCANGGQCLPFE	[E].YKcRcPPGWsGKScQQADPcASNPcANGGQcLPFE.[S]	C3(Carbamidomethyl); C5(Carbamidomethyl); S10(Hex(1)Pent(1)); C14(Carbamidomethyl); C20(Carbamidomethyl); C25(Carbamidomethyl); C31(Carbamidomethyl)	1	1	Q01705	Q01705	Neurogenic locus notch homolog protein 1 OS=Mus musculus OX=10090 GN=Notch1 PE=1 SV=3	0	4	4	1	0	1	1	1	1085.45	4338.78	4338.77	2.80095	0.00303818	0	0	210322	HCD (High Energy Collision Dissociation)	MS2	0	100	10.116	4049	4049	4045	FP030221_11.raw	0/0		4.85679	479.308	479.308	2.4	1.39063e-05	2.36675e-06	0	0
FALSE	High	PMI-Byonic	PMI-Byonic (A2)	A	2	Unambiguous	YKCRCPPGWSGKSCQQADPCASNPCANGGQCLPFE	[E].YKcRcPPGWsGKScQQADPcASNPcANGGQcLPFE.[S]	C3(Carbamidomethyl); C5(Carbamidomethyl); S10(Hex(1)Pent(2)); C14(Carbamidomethyl); C20(Carbamidomethyl); C25(Carbamidomethyl); C31(Carbamidomethyl)	1	1	Q01705	Q01705	Neurogenic locus notch homolog protein 1 OS=Mus musculus OX=10090 GN=Notch1 PE=1 SV=3	0	4	4	1	0	1	1	1	1118.46	4470.82	4470.81	1.78483	0.00199491	0	0	107849	HCD (High Energy Collision Dissociation)	MS2	23.8518	100	10.1138	4048	4048	4045	FP030221_11.raw	0/0		5.15771	537.375	537.375	3.6	6.95494e-06	8.37823e-07	0	0
FALSE	High	PMI-Byonic	PMI-Byonic (A2)	A	2	Unambiguous	YKCRCPPGWSGKSCQQADPCASNPCANGGQCLPFE	[E].YKcRcPPGWsGKScQQADPcASNPcANGGQcLPFE.[S]	C3(Carbamidomethyl); C5(Carbamidomethyl); S10(Hex(1)Pent(1)); C14(Carbamidomethyl); C20(Carbamidomethyl); C25(Carbamidomethyl); C31(Carbamidomethyl)	1	1	Q01705	Q01705	Neurogenic locus notch homolog protein 1 OS=Mus musculus OX=10090 GN=Notch1 PE=1 SV=3	0	4	4	1	0	1	1	1	1086.2	4341.78	4338.77	692.89	0.751573	0	0	376668	HCD (High Energy Collision Dissociation)	MS2	0	100	10.9147	4396	4396	4386	FP030221_11.raw	0/0		2.56718	175.45	175.45	2.4	0.00270909	0.000193443	0	0
FALSE	High	PMI-Byonic	PMI-Byonic (A2)	A	2	Unambiguous	YKCRCPPGWSGKSCQQADPCASNPCANGGQCLPFE	[E].YKcRcPPGWsGKScQQADPcASNPcAnGGQcLPFE.[S]	C3(Carbamidomethyl); C5(Carbamidomethyl); S10(Hex(1)Pent(2)); C14(Carbamidomethyl); C20(Carbamidomethyl); C25(Carbamidomethyl); N27(Deamidated); C31(Carbamidomethyl)	1	1	Q01705	Q01705	Neurogenic locus notch homolog protein 1 OS=Mus musculus OX=10090 GN=Notch1 PE=1 SV=3	0	4	4	1	0	1	1	1	1118.71	4471.81	4471.8	3.06582	0.00342743	0	0	384054	HCD (High Energy Collision Dissociation)	MS2	0	100	10.5414	4233	4233	4232	FP030221_11.raw	0/0		7.83872	653.282	653.282	3.6	1.44972e-08	6.7014e-09	0	0
FALSE	High	PMI-Byonic	PMI-Byonic (A2)	A	2	Unambiguous	YKCRCPPGWSGKSCQQADPCASNPCANGGQCLPFE	[E].YKcRcPPGWSGKscQQADPcASNPcAnGGQcLPFE.[S]	C3(Carbamidomethyl); C5(Carbamidomethyl); S13(Hex(1)Pent(1)); C14(Carbamidomethyl); C20(Carbamidomethyl); C25(Carbamidomethyl); N27(Deamidated); C31(Carbamidomethyl)	1	1	Q01705	Q01705	Neurogenic locus notch homolog protein 1 OS=Mus musculus OX=10090 GN=Notch1 PE=1 SV=3	0	4	4	1	0	1	1	1	1085.7	4339.78	4339.76	6.59599	0.00715625	0	0	1.45291e+06	HCD (High Energy Collision Dissociation)	MS2	0	90.5871	10.5168	4222	4222	4221	FP030221_11.raw	0/0		7.83872	690.358	690.358	0	1.44972e-08	6.34705e-09	0	0
FALSE	High	PMI-Byonic	PMI-Byonic (A2)	A	2	Unambiguous	SSYICRCPPGFHGPTCRQDVNE	[E].SSYIcRcPPGFHGPTcRQDVNE.[C]	C5(Carbamidomethyl); C7(Carbamidomethyl); C16(Carbamidomethyl)	1	1	Q01705	Q01705	Neurogenic locus notch homolog protein 1 OS=Mus musculus OX=10090 GN=Notch1 PE=1 SV=3	1	3	3	1	0	1	1	1	879.724	2637.16	2637.14	7.08147	0.00622494	0	0	321748	HCD (High Energy Collision Dissociation)	MS2	0	100	8.55128	3371	3371	3363	FP030221_11.raw	0/0		5.64654	610.931	527.194	527.194	2.25662e-06	2.72817e-07	0	0
FALSE	High	PMI-Byonic	PMI-Byonic (A2)	A	2	Unambiguous	SSYICRCPPGFHGPTCRQDVNE	[E].SSYIcRcPPGFHGPTcRQDVNE.[C]	C5(Carbamidomethyl); C7(Carbamidomethyl); C16(Carbamidomethyl)	1	1	Q01705	Q01705	Neurogenic locus notch homolog protein 1 OS=Mus musculus OX=10090 GN=Notch1 PE=1 SV=3	1	4	4	1	0	1	1	1	660.042	2637.15	2637.14	2.28546	0.00150677	0	0	8524958	HCD (High Energy Collision Dissociation)	MS2	0	22.7326	8.48587	3342	3342	3341	FP030221_11.raw	0/0		9.22472	709.625	587.53	587.53	5.96042e-10	1.37187e-10	0	0
FALSE	High	PMI-Byonic	PMI-Byonic (A2)	A	2	Unambiguous	SSYICRCPPGFHGPTCRQDVNE	[E].SSYIcRcPPGFHGPTcRQDVNE.[C]	C5(Carbamidomethyl); C7(Carbamidomethyl); C16(Carbamidomethyl)	1	1	Q01705	Q01705	Neurogenic locus notch homolog protein 1 OS=Mus musculus OX=10090 GN=Notch1 PE=1 SV=3	1	4	4	1	0	1	1	1	660.041	2637.14	2637.14	1.82258	0.0012016	0	0	1.67897e+06	HCD (High Energy Collision Dissociation)	MS2	2.67139	100	8.61641	3399	3399	3396	FP030221_11.raw	0/0		8.22472	682.578	569.512	569.512	5.96042e-09	7.21851e-10	0	0
FALSE	High	PMI-Byonic	PMI-Byonic (A2)	A	2	Unambiguous	SSYICRCPPGFHGPTCRQDVNE	[E].SSYIcRcPPGFHGPTcRQDVNE.[C]	C5(Carbamidomethyl); C7(Carbamidomethyl); C16(Carbamidomethyl)	1	1	Q01705	Q01705	Neurogenic locus notch homolog protein 1 OS=Mus musculus OX=10090 GN=Notch1 PE=1 SV=3	1	3	3	1	0	1	1	1	879.72	2637.14	2637.14	1.87396	0.0016473	0	0	1.06182e+06	HCD (High Energy Collision Dissociation)	MS2	0	100	8.40937	3309	3309	3308	FP030221_11.raw	0/0		15.6593	1052.95	855.429	855.429	2.19127e-16	2.19105e-16	0	0
FALSE	High	PMI-Byonic	PMI-Byonic (A2)	A	2	Unambiguous	SSYICRCPPGFHGPTCRQDVNE	[E].SSYIcRcPPGFHGPTcRQDVNE.[C]	C5(Carbamidomethyl); C7(Carbamidomethyl); C16(Carbamidomethyl)	1	1	Q01705	Q01705	Neurogenic locus notch homolog protein 1 OS=Mus musculus OX=10090 GN=Notch1 PE=1 SV=3	1	4	4	1	0	1	1	1	660.042	2637.15	2637.14	2.93351	0.00193402	0	0	19975424	HCD (High Energy Collision Dissociation)	MS2	0.37483	12.0327	8.35803	3287	3287	3286	FP030221_11.raw	0/0		9.22472	732.795	612.733	612.733	5.96042e-10	7.98309e-11	0	0
FALSE	High	PMI-Byonic	PMI-Byonic (A2)	A	2	Unambiguous	SSYICRCPPGFHGPTCRQDVNE	[E].SSYIcRcPPGFHGPTcRQDVNE.[C]	C5(Carbamidomethyl); C7(Carbamidomethyl); C16(Carbamidomethyl)	1	1	Q01705	Q01705	Neurogenic locus notch homolog protein 1 OS=Mus musculus OX=10090 GN=Notch1 PE=1 SV=3	1	4	4	1	0	1	1	1	660.041	2637.14	2637.14	1.35969	0.00089642	0	0	668944	HCD (High Energy Collision Dissociation)	MS2	2.29986	100	8.73896	3452	3452	3451	FP030221_11.raw	0/0		8.22472	667.086	576.019	576.019	5.96042e-09	1.12481e-09	0	0
FALSE	High	PMI-Byonic	PMI-Byonic (A2)	A	2	Unambiguous	SSYICRCPPGFHGPTCRQDVNE	[E].SSYIcRcPPGFHGPTcRQDVNE.[C]	C5(Carbamidomethyl); C7(Carbamidomethyl); C16(Carbamidomethyl)	1	1	Q01705	Q01705	Neurogenic locus notch homolog protein 1 OS=Mus musculus OX=10090 GN=Notch1 PE=1 SV=3	1	4	4	1	0	1	1	1	660.041	2637.14	2637.14	1.82258	0.0012016	0	0	378993	HCD (High Energy Collision Dissociation)	MS2	32.8716	100	8.24404	3238	3238	3231	FP030221_11.raw	0/0		6.22472	593.782	505.638	505.638	5.96042e-07	6.82173e-08	0	0
FALSE	High	PMI-Byonic	PMI-Byonic (A2)	A	2	Unambiguous	SSYICRCPPGFHGPTCRQDVNE	[E].SSYIcRcPPGFHGPTcRQDVNE.[C]	C5(Carbamidomethyl); C7(Carbamidomethyl); C16(Carbamidomethyl)	1	1	Q01705	Q01705	Neurogenic locus notch homolog protein 1 OS=Mus musculus OX=10090 GN=Notch1 PE=1 SV=3	1	3	3	1	0	1	1	1	879.72	2637.14	2637.14	1.9434	0.00170834	0	0	178762	HCD (High Energy Collision Dissociation)	MS2	0	100	8.29104	3258	3258	3253	FP030221_11.raw	0/0		10.6559	843.097	692.879	692.879	2.20877e-11	6.08744e-12	0	0
FALSE	High	PMI-Byonic	PMI-Byonic (A2)	A	2	Unambiguous	SSYICRCPPGFHGPTCRQDVNECSQNPGLCRHGGTCHNE	[E].SSYIcRcPPGFHGPtcRQDVNEcSQNPGLcRHGGTcHNE.[I]	C5(Carbamidomethyl); C7(Carbamidomethyl); T15(Fuc(1)); C16(Carbamidomethyl); C23(Carbamidomethyl); C30(Carbamidomethyl); C36(Carbamidomethyl)	1	1	Q01705	Q01705	Neurogenic locus notch homolog protein 1 OS=Mus musculus OX=10090 GN=Notch1 PE=1 SV=3	2	6	6	1	0	1	1	1	792.672	4750.99	4747.98	635.54	0.502921	0	0	1.23748e+06	HCD (High Energy Collision Dissociation)	MS2	25.0918	100	7.69668	3002	3002	3000	FP030221_11.raw	0/0		4.32658	510.359	510.359	0	4.71434e-05	6.99918e-06	0	0
FALSE	High	PMI-Byonic	PMI-Byonic (A2)	A	2	Unambiguous	SSYICRCPPGFHGPTCRQDVNE	[E].SSYIcRcPPGFHGPTcRQDVNE.[C]	C5(Carbamidomethyl); C7(Carbamidomethyl); C16(Carbamidomethyl)	1	1	Q01705	Q01705	Neurogenic locus notch homolog protein 1 OS=Mus musculus OX=10090 GN=Notch1 PE=1 SV=3	1	4	4	1	0	1	1	1	660.042	2637.14	2637.14	2.10031	0.0013847	0	0	387701	HCD (High Energy Collision Dissociation)	MS2	0	100	8.99493	3564	3564	3561	FP030221_11.raw	0/0		5.24276	488.027	428.539	428.539	5.7179e-06	4.12434e-07	0	0
FALSE	Medium	PMI-Byonic	PMI-Byonic (A2)	A	2	Unambiguous	SSYICRCPPGFHGPTCRQDVNECSQNPGLCRHGGTCHNE	[E].SSYIcRcPPGFHGPtcRQDVNEcSQNPGLcRHGGTcHNE.[I]	C5(Carbamidomethyl); C7(Carbamidomethyl); T15(Fuc(1)); C16(Carbamidomethyl); C23(Carbamidomethyl); C30(Carbamidomethyl); C36(Carbamidomethyl)	1	1	Q01705	Q01705	Neurogenic locus notch homolog protein 1 OS=Mus musculus OX=10090 GN=Notch1 PE=1 SV=3	2	5	5	1	0	1	1	1	951.201	4751.98	4747.98	842.906	0.80042	0	0	349643	HCD (High Energy Collision Dissociation)	MS2	68.1873	100	7.5967	2959	2959	2956	FP030221_11.raw	0/0		0.532619	189.14	189.14	0	0.293346	0.0219788	0	0
FALSE	High	PMI-Byonic	PMI-Byonic (A2)	A	2	Unambiguous	SSYICRCPPGFHGPTCRQDVNECSQNPGLCRHGGTCHNE	[E].SSYIcRcPPGFHGPtcRQDVNEcSQNPGLcRHGGTcHNE.[I]	C5(Carbamidomethyl); C7(Carbamidomethyl); T15(Fuc(1)); C16(Carbamidomethyl); C23(Carbamidomethyl); C30(Carbamidomethyl); C36(Carbamidomethyl)	1	1	Q01705	Q01705	Neurogenic locus notch homolog protein 1 OS=Mus musculus OX=10090 GN=Notch1 PE=1 SV=3	2	6	6	1	0	1	1	1	792.504	4749.99	4747.98	423.201	0.334891	0	0	626753	HCD (High Energy Collision Dissociation)	MS2	38.2312	100	7.57266	2949	2949	2945	FP030221_11.raw	0/0		2.9314	338.483	338.483	0	0.00117113	7.01972e-05	0	0
FALSE	High	PMI-Byonic	PMI-Byonic (A2)	A	2	Unambiguous	SSYICRCPPGFHGPTCRQDVNECSQNPGLCRHGGTCHNE	[E].SSYIcRcPPGFHGPtcRQDVNEcSQNPGLcRHGGTcHNE.[I]	C5(Carbamidomethyl); C7(Carbamidomethyl); T15(Fuc(1)); C16(Carbamidomethyl); C23(Carbamidomethyl); C30(Carbamidomethyl); C36(Carbamidomethyl)	1	1	Q01705	Q01705	Neurogenic locus notch homolog protein 1 OS=Mus musculus OX=10090 GN=Notch1 PE=1 SV=3	2	6	6	1	0	1	1	1	792.67	4750.98	4747.98	633.38	0.501212	0	0	687077	HCD (High Energy Collision Dissociation)	MS2	33.1955	100	7.82342	3056	3056	3055	FP030221_11.raw	0/0		2.63016	311.101	311.101	0	0.00234335	0.000163495	0	0
FALSE	High	PMI-Byonic	PMI-Byonic (A2)	A	2	Unambiguous	SSYICRCPPGFHGPTCRQDVNE	[E].SSYIcRcPPGFHGPTcRQDVNE.[C]	C5(Carbamidomethyl); C7(Carbamidomethyl); C16(Carbamidomethyl)	1	1	Q01705	Q01705	Neurogenic locus notch homolog protein 1 OS=Mus musculus OX=10090 GN=Notch1 PE=1 SV=3	1	4	4	1	0	1	1	1	660.543	2639.15	2637.14	763.09	0.503094	0	0	719499	HCD (High Energy Collision Dissociation)	MS2	13.4541	100	8.87138	3510	3510	3506	FP030221_11.raw	0/0		7.22472	621.835	557.973	557.973	5.96042e-08	9.68878e-09	0	0
FALSE	High	PMI-Byonic	PMI-Byonic (A2)	A	2	Unambiguous	SSYICRCPPGFHGPTCRQDVNECSQNPGLCRHGGTCHNE	[E].SSYIcRcPPGFHGPtcRQDVNEcSQNPGLcRHGGTcHNE.[I]	C5(Carbamidomethyl); C7(Carbamidomethyl); T15(Fuc(1)); C16(Carbamidomethyl); C23(Carbamidomethyl); C30(Carbamidomethyl); C36(Carbamidomethyl)	1	1	Q01705	Q01705	Neurogenic locus notch homolog protein 1 OS=Mus musculus OX=10090 GN=Notch1 PE=1 SV=3	2	5	5	1	0	1	1	1	950.604	4748.99	4747.98	213.719	0.202947	0	0	62351.5	HCD (High Energy Collision Dissociation)	MS2	13.5044	100	7.72024	3012	3012	3011	FP030221_11.raw	0/0		1.71689	192.053	192.053	0	0.0191916	0.00095406	0	0
FALSE	High	PMI-Byonic	PMI-Byonic (A2)	A	2	Unambiguous	IGSYRCACRATHTGPHCELPYVPCSPSPCQNGGTCRPTGDTTHE	[E].IGSYRcAcRATHTGPHcELPYVPcSPSPcQnGGtcRPTGDTTHE.[C]	C6(Carbamidomethyl); C8(Carbamidomethyl); C17(Carbamidomethyl); C24(Carbamidomethyl); C29(Carbamidomethyl); N31(Deamidated); T34(Fuc(1)); C35(Carbamidomethyl)	1	1	Q01705	Q01705	Neurogenic locus notch homolog protein 1 OS=Mus musculus OX=10090 GN=Notch1 PE=1 SV=3	2	6	6	1	0	1	1	1	859.038	5149.19	5149.18	2.12156	0.00182072	0	0	189302	HCD (High Energy Collision Dissociation)	MS2	0	100	8.84141	3497	3497	3495	FP030221_11.raw	0/0		6.87274	623.79	623.79	2.74642	1.34048e-07	2.03542e-08	0	0
FALSE	High	PMI-Byonic	PMI-Byonic (A2)	A	2	Unambiguous	IGSYRCACRATHTGPHCELPYVPCSPSPCQNGGTCRPTGDTTHE	[E].IGSYRcAcRATHTGPHcELPYVPcSPSPcQnGGtcRPTGDTTHE.[C]	C6(Carbamidomethyl); C8(Carbamidomethyl); C17(Carbamidomethyl); C24(Carbamidomethyl); C29(Carbamidomethyl); N31(Deamidated); T34(Fuc(1)); C35(Carbamidomethyl)	1	1	Q01705	Q01705	Neurogenic locus notch homolog protein 1 OS=Mus musculus OX=10090 GN=Notch1 PE=1 SV=3	2	5	5	1	0	1	1	1	1031.05	5151.2	5149.18	392.444	0.404153	0	0	954059	HCD (High Energy Collision Dissociation)	MS2	7.90914	100	8.79867	3479	3479	3473	FP030221_11.raw	0/0		7.54541	668.915	668.915	4.8	2.84833e-08	7.60898e-09	0	0
FALSE	High	PMI-Byonic	PMI-Byonic (A2)	A	2	Unambiguous	IGSYRCACRATHTGPHCELPYVPCSPSPCQNGGTCRPTGDTTHE	[E].IGsYRcAcRATHTGPHcELPYVPcSPSPcqNGGTcRPTGDTTHE.[C]	S3(HexNAc(1)Hex(1)Fuc(1)); C6(Carbamidomethyl); C8(Carbamidomethyl); C17(Carbamidomethyl); C24(Carbamidomethyl); C29(Carbamidomethyl); Q30(Deamidated); C35(Carbamidomethyl)	1	1	Q01705	Q01705	Neurogenic locus notch homolog protein 1 OS=Mus musculus OX=10090 GN=Notch1 PE=1 SV=3	2	5	5	1	0	1	1	1	1104.48	5518.36	5514.31	733.313	0.808744	0	0	351798	HCD (High Energy Collision Dissociation)	MS2	26.0492	100	8.57048	3379	3379	3374	FP030221_11.raw	0/0		1.03324	272.977	272.977	0	0.0926308	0.00296053	0	0
FALSE	High	PMI-Byonic	PMI-Byonic (A2)	A	2	Unambiguous	IGSYRCACRATHTGPHCELPYVPCSPSPCQNGGTCRPTGDTTHE	[E].IGSYRcAcRATHTGPHcELPYVPcSPsPcQnGGTcRPTGDTTHE.[C]	C6(Carbamidomethyl); C8(Carbamidomethyl); C17(Carbamidomethyl); C24(Carbamidomethyl); S27(Fuc(1)); C29(Carbamidomethyl); N31(Deamidated); C35(Carbamidomethyl)	1	1	Q01705	Q01705	Neurogenic locus notch homolog protein 1 OS=Mus musculus OX=10090 GN=Notch1 PE=1 SV=3	2	6	6	1	0	1	1	1	859.54	5152.2	5149.18	586.659	0.503469	0	0	1.02954e+06	HCD (High Energy Collision Dissociation)	MS2	49.9889	100	8.97356	3555	3555	3550	FP030221_11.raw	0/0		5.19173	559.026	559.026	0	6.43087e-06	6.88626e-07	0	0
FALSE	High	PMI-Byonic	PMI-Byonic (A2)	A	2	Unambiguous	IGSYRCACRATHTGPHCELPYVPCSPSPCQNGGTCRPTGDTTHE	[E].IGSYRcAcRATHTGPHcELPYVPcSPSPcQnGGtcRPTGDTTHE.[C]	C6(Carbamidomethyl); C8(Carbamidomethyl); C17(Carbamidomethyl); C24(Carbamidomethyl); C29(Carbamidomethyl); N31(Deamidated); T34(Fuc(1)); C35(Carbamidomethyl)	1	1	Q01705	Q01705	Neurogenic locus notch homolog protein 1 OS=Mus musculus OX=10090 GN=Notch1 PE=1 SV=3	2	6	6	1	0	1	1	1	859.039	5149.2	5149.18	3.11725	0.00267521	0	0	2.41294e+06	HCD (High Energy Collision Dissociation)	MS2	0	37.5941	8.71345	3441	3441	3440	FP030221_11.raw	0/0		7.87274	659.601	659.601	4.8	1.34048e-08	4.53591e-09	0	0
FALSE	High	PMI-Byonic	PMI-Byonic (A2)	A	2	Unambiguous	IGSYRCACRATHTGPHCELPYVPCSPSPCQNGGTCRPTGDTTHE	[E].IGSYRcAcRATHTGPHcELPYVPcSPSPcQnGGtcRPTGDTTHE.[C]	C6(Carbamidomethyl); C8(Carbamidomethyl); C17(Carbamidomethyl); C24(Carbamidomethyl); C29(Carbamidomethyl); N31(Deamidated); T34(HexNAc(1)Hex(1)Fuc(1)); C35(Carbamidomethyl)	1	1	Q01705	Q01705	Neurogenic locus notch homolog protein 1 OS=Mus musculus OX=10090 GN=Notch1 PE=1 SV=3	2	6	6	1	0	1	1	1	920.228	5516.33	5514.31	365.892	0.336274	0	0	985888	HCD (High Energy Collision Dissociation)	MS2	3.11707	100	8.66477	3420	3420	3418	FP030221_11.raw	0/0		6.87274	636.702	636.702	2.3411	1.34048e-07	1.61434e-08	0	0
FALSE	High	PMI-Byonic	PMI-Byonic (A2)	A	2	Unambiguous	IGSYRCACRATHTGPHCELPYVPCSPSPCQNGGTCRPTGDTTHE	[E].IGSYRcAcRATHTGPHcELPYVPcSPSPcQnGGtcRPTGDTTHE.[C]	C6(Carbamidomethyl); C8(Carbamidomethyl); C17(Carbamidomethyl); C24(Carbamidomethyl); C29(Carbamidomethyl); N31(Deamidated); T34(Fuc(1)); C35(Carbamidomethyl)	1	1	Q01705	Q01705	Neurogenic locus notch homolog protein 1 OS=Mus musculus OX=10090 GN=Notch1 PE=1 SV=3	2	5	5	1	0	1	1	1	1030.64	5149.19	5149.18	2.23086	0.00229742	0	0	561422	HCD (High Energy Collision Dissociation)	MS2	0	100	8.6626	3419	3419	3418	FP030221_11.raw	0/0		12.5454	901.02	901.02	4.8	2.84865e-13	1.06904e-13	0	0
FALSE	High	PMI-Byonic	PMI-Byonic (A2)	A	2	Unambiguous	IGSYRCACRATHTGPHCELPYVPCSPSPCQNGGTCRPTGDTTHE	[E].IGsYRcAcRATHTGPHcELPYVPcSPSPcQnGGTcRPTGDTTHE.[C]	S3(Fuc(1)); C6(Carbamidomethyl); C8(Carbamidomethyl); C17(Carbamidomethyl); C24(Carbamidomethyl); C29(Carbamidomethyl); N31(Deamidated); C35(Carbamidomethyl)	1	1	Q01705	Q01705	Neurogenic locus notch homolog protein 1 OS=Mus musculus OX=10090 GN=Notch1 PE=1 SV=3	2	6	6	1	0	1	1	1	859.038	5149.19	5149.18	2.2638	0.00194279	0	0	1.42259e+06	HCD (High Energy Collision Dissociation)	MS2	1.00779	63.7998	8.59891	3392	3392	3385	FP030221_11.raw	0/0		7.87274	657.013	657.013	0.203928	1.34048e-08	4.01421e-09	0	0
FALSE	High	PMI-Byonic	PMI-Byonic (A2)	A	2	Unambiguous	IGSYRCACRATHTGPHCELPYVPCSPSPCQNGGTCRPTGDTTHE	[E].IGSYRcAcRATHTGPHcELPYVPcSPSPcQnGGTcRPTGDTTHE.[C]	C6(Carbamidomethyl); C8(Carbamidomethyl); C17(Carbamidomethyl); C24(Carbamidomethyl); C29(Carbamidomethyl); N31(Deamidated); C35(Carbamidomethyl)	1	1	Q01705	Q01705	Neurogenic locus notch homolog protein 1 OS=Mus musculus OX=10090 GN=Notch1 PE=1 SV=3	2	6	6	1	0	1	1	1	835.197	5006.14	5003.12	603.819	0.503497	0	0	544506	HCD (High Energy Collision Dissociation)	MS2	36.1535	100	8.70079	3436	3436	3429	FP030221_11.raw	0/0		4.52769	393.922	393.922	9.52468	2.96695e-05	6.35169e-06	0	0
FALSE	High	PMI-Byonic	PMI-Byonic (A2)	A	2	Unambiguous	IGSYRCACRATHTGPHCELPYVPCSPSPCQNGGTCRPTGDTTHE	[E].IGSYRcAcRATHTGPHcELPYVPcSPSPcqNGGtcRPTGDTTHE.[C]	C6(Carbamidomethyl); C8(Carbamidomethyl); C17(Carbamidomethyl); C24(Carbamidomethyl); C29(Carbamidomethyl); Q30(Deamidated); T34(Fuc(1)); C35(Carbamidomethyl)	1	1	Q01705	Q01705	Neurogenic locus notch homolog protein 1 OS=Mus musculus OX=10090 GN=Notch1 PE=1 SV=3	2	5	5	1	0	1	1	1	1031.45	5153.21	5149.18	782.657	0.806008	0	0	1.03649e+06	HCD (High Energy Collision Dissociation)	MS2	0	100	8.54477	3368	3368	3363	FP030221_11.raw	0/0		6.54541	649.659	649.659	0	2.84833e-07	4.00692e-08	0	0
FALSE	High	PMI-Byonic	PMI-Byonic (A2)	A	2	Unambiguous	IGSYRCACRATHTGPHCELPYVPCSPSPCQNGGTCRPTGDTTHE	[E].IGsYRcAcRATHTGPHcELPYVPcSPSPcQNGGTcRPTGDTTHE.[C]	S3(Fuc(1)); C6(Carbamidomethyl); C8(Carbamidomethyl); C17(Carbamidomethyl); C24(Carbamidomethyl); C29(Carbamidomethyl); C35(Carbamidomethyl)	1	1	Q01705	Q01705	Neurogenic locus notch homolog protein 1 OS=Mus musculus OX=10090 GN=Notch1 PE=1 SV=3	2	6	6	1	0	1	1	1	858.874	5148.21	5148.2	2.62131	0.00224917	0	0	347945	HCD (High Energy Collision Dissociation)	MS2	32.1426	100	8.46023	3331	3331	3330	FP030221_11.raw	0/0		7.87274	650.896	650.896	1.6	1.34048e-08	2.76214e-09	0	0
FALSE	High	PMI-Byonic	PMI-Byonic (A2)	A	2	Unambiguous	IGSYRCACRATHTGPHCELPYVPCSPSPCQNGGTCRPTGDTTHE	[E].IGsYRcAcRATHTGPHcELPYVPcSPSPcQNGGTcRPTGDTTHE.[C]	S3(Fuc(1)); C6(Carbamidomethyl); C8(Carbamidomethyl); C17(Carbamidomethyl); C24(Carbamidomethyl); C29(Carbamidomethyl); C35(Carbamidomethyl)	1	1	Q01705	Q01705	Neurogenic locus notch homolog protein 1 OS=Mus musculus OX=10090 GN=Notch1 PE=1 SV=3	2	5	5	1	0	1	1	1	1031.05	5151.22	5148.2	587.925	0.605351	0	0	697302	HCD (High Energy Collision Dissociation)	MS2	46.2841	100	8.42791	3318	3318	3308	FP030221_11.raw	0/0		4.8644	546.839	546.839	1.6	1.36646e-05	2.13125e-06	0	0
FALSE	High	PMI-Byonic	PMI-Byonic (A2)	A	2	Unambiguous	IGSYRCACRATHTGPHCELPYVPCSPSPCQNGGTCRPTGDTTHE	[E].IGsYRcAcRATHTGPHcELPYVPcSPSPcQNGGTcRPTGDTTHE.[C]	S3(Fuc(1)); C6(Carbamidomethyl); C8(Carbamidomethyl); C17(Carbamidomethyl); C24(Carbamidomethyl); C29(Carbamidomethyl); C35(Carbamidomethyl)	1	1	Q01705	Q01705	Neurogenic locus notch homolog protein 1 OS=Mus musculus OX=10090 GN=Notch1 PE=1 SV=3	2	6	6	1	0	1	1	1	858.874	5148.21	5148.2	1.9811	0.00169985	0	0	524620	HCD (High Energy Collision Dissociation)	MS2	0	84.3566	8.33456	3277	3277	3275	FP030221_11.raw	0/0		7.87274	671.084	671.084	1.6	1.34048e-08	2.00195e-09	0	0
FALSE	High	PMI-Byonic	PMI-Byonic (A2)	A	2	Unambiguous	IGSYRCACRATHTGPHCELPYVPCSPSPCQNGGTCRPTGDTTHE	[E].IGSYRcAcRATHTGPHcELPYVPcsPSPcQNGGTcRPTGDTTHE.[C]	C6(Carbamidomethyl); C8(Carbamidomethyl); C17(Carbamidomethyl); C24(Carbamidomethyl); S25(HexNAc(1)Hex(1)Fuc(1)); C29(Carbamidomethyl); C35(Carbamidomethyl)	1	1	Q01705	Q01705	Neurogenic locus notch homolog protein 1 OS=Mus musculus OX=10090 GN=Notch1 PE=1 SV=3	2	6	6	1	0	1	1	1	920.733	5519.36	5513.33	1094.48	1.00571	0	0	349664	HCD (High Energy Collision Dissociation)	MS2	35.5608	100	8.29968	3262	3262	3253	FP030221_11.raw	0/0		2.71714	260.771	260.771	0	0.00191806	0.000111597	0	0
FALSE	High	PMI-Byonic	PMI-Byonic (A2)	A	2	Unambiguous	IGSYRCACRATHTGPHCELPYVPCSPSPCQNGGTCRPTGDTTHE	[E].IGsYRcAcRATHTGPHcELPYVPcSPSPcQNGGTcRPTGDTTHE.[C]	S3(Fuc(1)); C6(Carbamidomethyl); C8(Carbamidomethyl); C17(Carbamidomethyl); C24(Carbamidomethyl); C29(Carbamidomethyl); C35(Carbamidomethyl)	1	1	Q01705	Q01705	Neurogenic locus notch homolog protein 1 OS=Mus musculus OX=10090 GN=Notch1 PE=1 SV=3	2	5	5	1	0	1	1	1	1030.85	5150.22	5148.2	393.492	0.405155	0	0	416194	HCD (High Energy Collision Dissociation)	MS2	0	100	8.29321	3259	3259	3253	FP030221_11.raw	0/0		4.56349	458.112	458.112	1.6	2.7322e-05	5.58191e-06	0	0
FALSE	High	PMI-Byonic	PMI-Byonic (A2)	A	2	Unambiguous	IGSYRCACRATHTGPHCELPYVPCSPSPCQNGGTCRPTGDTTHE	[E].IGSYRcAcRATHTGPHcELPYVPcsPSPcQNGGTcRPTGDTTHE.[C]	C6(Carbamidomethyl); C8(Carbamidomethyl); C17(Carbamidomethyl); C24(Carbamidomethyl); S25(HexNAc(1)Hex(1)Fuc(1)); C29(Carbamidomethyl); C35(Carbamidomethyl)	1	1	Q01705	Q01705	Neurogenic locus notch homolog protein 1 OS=Mus musculus OX=10090 GN=Notch1 PE=1 SV=3	2	6	6	1	0	1	1	1	920.231	5516.35	5513.33	547.891	0.503451	0	0	414998	HCD (High Energy Collision Dissociation)	MS2	0	100	8.24621	3239	3239	3231	FP030221_11.raw	0/0		4.53431	413.311	413.311	0	2.92206e-05	5.96943e-06	0	0
FALSE	High	PMI-Byonic	PMI-Byonic (A2)	A	2	Unambiguous	IGSYRCACRATHTGPHCELPYVPCSPSPCQNGGTCRPTGDTTHE	[E].IGsYRcAcRATHTGPHcELPYVPcSPSPcQNGGTcRPTGDTTHE.[C]	S3(Fuc(1)); C6(Carbamidomethyl); C8(Carbamidomethyl); C17(Carbamidomethyl); C24(Carbamidomethyl); C29(Carbamidomethyl); C35(Carbamidomethyl)	1	1	Q01705	Q01705	Neurogenic locus notch homolog protein 1 OS=Mus musculus OX=10090 GN=Notch1 PE=1 SV=3	2	6	6	1	0	1	1	1	859.377	5151.22	5148.2	588.053	0.504569	0	0	355718	HCD (High Energy Collision Dissociation)	MS2	32.4051	100	8.22492	3230	3230	3220	FP030221_11.raw	0/0		4.89078	487.067	487.067	1.6	1.28593e-05	1.89097e-06	0	0
FALSE	High	PMI-Byonic	PMI-Byonic (A2)	A	2	Unambiguous	IGSYRCACRATHTGPHCELPYVPCSPSPCQNGGTCRPTGDTTHE	[E].IGSYRcAcRATHTGPHcELPYVPcSPSPcQnGGtcRPTGDTTHE.[C]	C6(Carbamidomethyl); C8(Carbamidomethyl); C17(Carbamidomethyl); C24(Carbamidomethyl); C29(Carbamidomethyl); N31(Deamidated); T34(HexNAc(1)Hex(1)Fuc(1)); C35(Carbamidomethyl)	1	1	Q01705	Q01705	Neurogenic locus notch homolog protein 1 OS=Mus musculus OX=10090 GN=Notch1 PE=1 SV=3	2	6	6	1	0	1	1	1	919.895	5514.34	5514.31	4.21802	0.00387658	0	0	111305	HCD (High Energy Collision Dissociation)	MS2	16.073	100	8.54695	3369	3369	3363	FP030221_11.raw	0/0		7.87274	680.638	680.638	4.46211	1.34048e-08	3.4273e-09	0	0
FALSE	High	PMI-Byonic	PMI-Byonic (A2)	A	2	Unambiguous	LPYVPCSPSPCQNGGTCRPTGDTTHE	[E].LPYVPcSPSPcQnGGtcRPTGDTTHE.[C]	C6(Carbamidomethyl); C11(Carbamidomethyl); N13(Deamidated); T16(Fuc(1)); C17(Carbamidomethyl)	1	1	Q01705	Q01705	Neurogenic locus notch homolog protein 1 OS=Mus musculus OX=10090 GN=Notch1 PE=1 SV=3	1	3	3	1	0	1	1	1	1012.44	3035.3	3035.28	5.03621	0.00509544	0	0	324731	HCD (High Energy Collision Dissociation)	MS2	0	100	10.2954	4127	4127	4122	FP030221_11.raw	0/0		6.71288	616.804	616.804	1.5	1.93697e-07	3.19104e-08	0	0
FALSE	High	PMI-Byonic	PMI-Byonic (A2)	A	2	Unambiguous	LPYVPCSPSPCQNGGTCRPTGDTTHE	[E].LPYVPcSPSPcQnGGtcRPTGDTTHE.[C]	C6(Carbamidomethyl); C11(Carbamidomethyl); N13(Deamidated); T16(Fuc(1)); C17(Carbamidomethyl)	1	1	Q01705	Q01705	Neurogenic locus notch homolog protein 1 OS=Mus musculus OX=10090 GN=Notch1 PE=1 SV=3	1	3	3	1	0	1	1	1	1012.44	3035.3	3035.28	4.49328	0.00454612	0	0	205212	HCD (High Energy Collision Dissociation)	MS2	0	100	10.146	4062	4062	4056	FP030221_11.raw	0/0		4.31495	596.925	596.925	4.04379	4.84224e-05	7.64642e-06	0	0
FALSE	High	PMI-Byonic	PMI-Byonic (A2)	A	2	Unambiguous	LPYVPCSPSPCQNGGTCRPTGDTTHE	[E].LPYVPcSPSPcQnGGtcRPTGDTTHE.[C]	C6(Carbamidomethyl); C11(Carbamidomethyl); N13(Deamidated); T16(Fuc(1)); C17(Carbamidomethyl)	1	1	Q01705	Q01705	Neurogenic locus notch homolog protein 1 OS=Mus musculus OX=10090 GN=Notch1 PE=1 SV=3	1	3	3	1	0	1	1	1	1012.44	3035.3	3035.28	4.73458	0.00479026	0	0	102818	HCD (High Energy Collision Dissociation)	MS2	14.1455	100	9.91609	3963	3963	3957	FP030221_11.raw	0/0		5.03187	556.89	556.89	1.5	9.29246e-06	1.6576e-06	0	0
FALSE	High	PMI-Byonic	PMI-Byonic (A2)	A	2	Unambiguous	LPYVPCSPSPCQNGGTCRPTGDTTHE	[E].LPYVPcSPSPcQNGGtcRPTGDTTHE.[C]	C6(Carbamidomethyl); C11(Carbamidomethyl); T16(Fuc(1)); C17(Carbamidomethyl)	1	1	Q01705	Q01705	Neurogenic locus notch homolog protein 1 OS=Mus musculus OX=10090 GN=Notch1 PE=1 SV=3	1	3	3	1	0	1	1	1	1012.11	3034.3	3034.3	1.96261	0.00198505	0	0	134622	HCD (High Energy Collision Dissociation)	MS2	11.277	100	9.59022	3821	3821	3814	FP030221_11.raw	0/0		6.71288	642.643	642.643	1.5	1.93697e-07	2.63316e-08	0	0
FALSE	High	PMI-Byonic	PMI-Byonic (A2)	A	2	Unambiguous	GSNCDTNPVNGKAICTCPSGYTGPACSQDVDE	[E].GSNcDTNPVNGKAIcTcPSGYTGPAcSQDVDE.[C]	C4(Carbamidomethyl); C15(Carbamidomethyl); C17(Carbamidomethyl); C26(Carbamidomethyl)	1	1	Q01705	Q01705	Neurogenic locus notch homolog protein 1 OS=Mus musculus OX=10090 GN=Notch1 PE=1 SV=3	3	3	3	1	0	1	1	1	1144.48	3431.41	3431.39	7.08487	0.00810365	0	0	299771	HCD (High Energy Collision Dissociation)	MS2	100	100	10.8725	4377	4377	4375	FP030221_11.raw	0/0		1.617	228.223	228.223	228.223	0.0241547	0.00162915	0	0
FALSE	High	PMI-Byonic	PMI-Byonic (A2)	A	2	Unambiguous	GSNCDTNPVNGKAICTCPSGYTGPACSQDVDE	[E].GSNcDTNPVNGKAIcTcPSGYTGPAcSQDVDE.[C]	C4(Carbamidomethyl); C15(Carbamidomethyl); C17(Carbamidomethyl); C26(Carbamidomethyl)	1	1	Q01705	Q01705	Neurogenic locus notch homolog protein 1 OS=Mus musculus OX=10090 GN=Notch1 PE=1 SV=3	3	3	3	1	0	1	1	1	1144.47	3431.4	3431.39	4.31005	0.00492982	0	0	232018	HCD (High Energy Collision Dissociation)	MS2	4.53601	100	10.7621	4329	4329	4320	FP030221_11.raw	0/0		3.81803	501.469	440.545	440.545	0.000152043	2.09951e-05	0	0
FALSE	High	PMI-Byonic	PMI-Byonic (A2)	A	2	Unambiguous	GSNCDTNPVNGKAICTCPSGYTGPACSQDVDE	[E].GSNcDTNPVnGKAIcTcPSGYTGPAcSQDVDE.[C]	C4(Carbamidomethyl); N10(Deamidated); C15(Carbamidomethyl); C17(Carbamidomethyl); C26(Carbamidomethyl)	1	1	Q01705	Q01705	Neurogenic locus notch homolog protein 1 OS=Mus musculus OX=10090 GN=Notch1 PE=1 SV=3	3	3	3	1	0	1	1	1	1144.8	3432.39	3432.37	6.01381	0.00688054	0	0	412834	HCD (High Energy Collision Dissociation)	MS2	5.94398	100	11.1419	4495	4495	4485	FP030221_11.raw	0/0		2.2899	352.05	304.807	104.258	0.00512978	0.000370891	0	0
FALSE	High	PMI-Byonic	PMI-Byonic (A2)	A	2	Unambiguous	GSNCDTNPVNGKAICTCPSGYTGPACSQDVDE	[E].GSNcDTNPVnGKAIcTcPSGYTGPAcSQDVDE.[C]	C4(Carbamidomethyl); N10(Deamidated); C15(Carbamidomethyl); C17(Carbamidomethyl); C26(Carbamidomethyl)	1	1	Q01705	Q01705	Neurogenic locus notch homolog protein 1 OS=Mus musculus OX=10090 GN=Notch1 PE=1 SV=3	3	3	3	1	0	1	1	1	1144.8	3432.39	3432.37	6.01381	0.00688054	0	0	470217	HCD (High Energy Collision Dissociation)	MS2	0	100	10.9967	4432	4432	4430	FP030221_11.raw	0/0		2.64989	392.02	344.802	46.3422	0.00223928	0.000137232	0	0
FALSE	Low	PMI-Byonic	PMI-Byonic (A2)	A	2	Unambiguous	ECALGANPCEHAGKCLNTLGSFE	[D].EcALGAnPcEhAGKcLNTLGSFE.[C]	C2(Carbamidomethyl); N7(Oxidation); C9(Carbamidomethyl); H11(Oxidation); C15(Carbamidomethyl)	1	1	Q01705	Q01705	Neurogenic locus notch homolog protein 1 OS=Mus musculus OX=10090 GN=Notch1 PE=1 SV=3	2	2	2	1	0	1	1	1	1284.05	2567.09	2567.1	-1.11744	-0.00143429	0	0	534566	HCD (High Energy Collision Dissociation)	MS2	0	100	12.8515	5229	5229	5222	FP030221_11.raw	0/0		0.247213	127.049	127.049	0.961436	0.565961	0.0597786	0	0
FALSE	Medium	PMI-Byonic	PMI-Byonic (A2)	A	2	Unambiguous	ECALGANPCEHAGKCLNTLGSFE	[D].EcALGAnPcEHAGKcLNTLGSFE.[C]	C2(Carbamidomethyl); N7(Oxidation); C9(Carbamidomethyl); C15(Carbamidomethyl)	1	1	Q01705	Q01705	Neurogenic locus notch homolog protein 1 OS=Mus musculus OX=10090 GN=Notch1 PE=1 SV=3	2	3	3	1	0	1	1	1	851.038	2551.1	2551.1	-1.01757	-0.000865312	0	0	450375	HCD (High Energy Collision Dissociation)	MS2	5.58262	100	12.8449	5226	5226	5222	FP030221_11.raw	0/0		0.418991	85.6239	85.6239	78.1147	0.381074	0.0340454	0	0
FALSE	Low	PMI-Byonic	PMI-Byonic (A2)	A	2	Unambiguous	ECALGANPCEHAGKCLNTLGSFE	[D].EcALGAnPcEhAGKcLNTLGSFE.[C]	C2(Carbamidomethyl); N7(Oxidation); C9(Carbamidomethyl); H11(Oxidation); C15(Carbamidomethyl)	1	1	Q01705	Q01705	Neurogenic locus notch homolog protein 1 OS=Mus musculus OX=10090 GN=Notch1 PE=1 SV=3	2	3	3	1	0	1	1	1	856.372	2567.1	2567.1	2.30106	0.00196901	0	0	517432	HCD (High Energy Collision Dissociation)	MS2	2.07928	100	13.0719	5324	5324	5321	FP030221_11.raw	0/0		0.236021	86.4903	86.4903	53.3191	0.580737	0.0725461	0	0
FALSE	Medium	PMI-Byonic	PMI-Byonic (A2)	A	2	Unambiguous	ECALGANPCEHAGKCLNTLGSFE	[D].EcALGAnPcEhAGKcLNTLGSFE.[C]	C2(Carbamidomethyl); N7(Oxidation); C9(Carbamidomethyl); H11(Oxidation); C15(Carbamidomethyl)	1	1	Q01705	Q01705	Neurogenic locus notch homolog protein 1 OS=Mus musculus OX=10090 GN=Notch1 PE=1 SV=3	2	3	3	1	0	1	1	1	856.369	2567.09	2567.1	-1.40799	-0.00120482	0	0	1.12797e+06	HCD (High Energy Collision Dissociation)	MS2	8.30379	100	12.83	5220	5220	5211	FP030221_11.raw	0/0		0.577946	145.427	145.427	50.1104	0.264274	0.0117524	0	0
FALSE	Medium	PMI-Byonic	PMI-Byonic (A2)	A	2	Unambiguous	CALGANPCEHAGKCLNTLGSFE	[E].cALGANPcEhAGKcLNtLGSFE.[C]	C1(Carbamidomethyl); C8(Carbamidomethyl); H10(Oxidation); C14(Carbamidomethyl); T17(Fuc(1))	1	1	Q01705	Q01705	Neurogenic locus notch homolog protein 1 OS=Mus musculus OX=10090 GN=Notch1 PE=1 SV=3	1	3	3	1	0	1	1	1	856.698	2568.08	2568.12	-14.0096	-0.0119927	0	0	324454	HCD (High Energy Collision Dissociation)	MS2	6.39433	100	13.8184	5644	5644	5640	FP030221_11.raw	0/0		0.418991	78.959	78.959	3.6	0.381074	0.0371439	0	0
FALSE	High	PMI-Byonic	PMI-Byonic (A2)	A	2	Unambiguous	CALGANPCEHAGKCLNTLGSFE	[E].cALGANPcEHAGKcLntLGSFE.[C]	C1(Carbamidomethyl); C8(Carbamidomethyl); C14(Carbamidomethyl); N16(Oxidation); T17(Hex(1))	1	1	Q01705	Q01705	Neurogenic locus notch homolog protein 1 OS=Mus musculus OX=10090 GN=Notch1 PE=1 SV=3	1	3	3	1	0	1	1	1	862.044	2584.12	2584.11	2.33482	0.00201115	0	0	432186	HCD (High Energy Collision Dissociation)	MS2	0	100	10.702	4303	4303	4298	FP030221_11.raw	0/0		7.22472	623.089	601.616	3.6	5.96042e-08	1.16086e-08	0	0
FALSE	High	PMI-Byonic	PMI-Byonic (A2)	A	2	Unambiguous	CALGANPCEHAGKCLNTLGSFE	[E].cALGANPcEHAGKcLntLGSFE.[C]	C1(Carbamidomethyl); C8(Carbamidomethyl); C14(Carbamidomethyl); N16(Oxidation); T17(Hex(1))	1	1	Q01705	Q01705	Neurogenic locus notch homolog protein 1 OS=Mus musculus OX=10090 GN=Notch1 PE=1 SV=3	1	3	3	1	0	1	1	1	862.045	2584.12	2584.11	3.82284	0.00329288	0	0	722481	HCD (High Energy Collision Dissociation)	MS2	0	100	10.8207	4354	4354	4353	FP030221_11.raw	0/0		9.22472	712.292	712.292	3.6	5.96042e-10	1.83072e-10	0	0
FALSE	Medium	PMI-Byonic	PMI-Byonic (A2)	A	2	Unambiguous	CALGANPCEHAGKCLNTLGSFE	[E].cALGANPcEHAGKcLntLGSFE.[C]	C1(Carbamidomethyl); C8(Carbamidomethyl); C14(Carbamidomethyl); N16(Oxidation); T17(Fuc(1))	1	1	Q01705	Q01705	Neurogenic locus notch homolog protein 1 OS=Mus musculus OX=10090 GN=Notch1 PE=1 SV=3	1	3	3	1	0	1	1	1	856.699	2568.08	2568.12	-13.4392	-0.0115045	0	0	384615	HCD (High Energy Collision Dissociation)	MS2	16.8859	100	13.6659	5579	5579	5574	FP030221_11.raw	0/0		0.577946	139.797	139.797	2.33211	0.264274	0.0141805	0	0
FALSE	Medium	PMI-Byonic	PMI-Byonic (A2)	A	2	Unambiguous	CALGANPCEHAGKCLNTLGSFE	[E].cALGANPcEhAGKcLNtLGSFE.[C]	C1(Carbamidomethyl); C8(Carbamidomethyl); H10(Oxidation); C14(Carbamidomethyl); T17(Fuc(1))	1	1	Q01705	Q01705	Neurogenic locus notch homolog protein 1 OS=Mus musculus OX=10090 GN=Notch1 PE=1 SV=3	1	3	3	1	0	1	1	1	856.702	2568.09	2568.12	-9.6603	-0.00826959	0	0	215062	HCD (High Energy Collision Dissociation)	MS2	22.2956	100	13.3308	5436	5436	5431	FP030221_11.raw	0/0		0.536054	116.582	116.582	3.6	0.291036	0.0168172	0	0
FALSE	High	PMI-Byonic	PMI-Byonic (A2)	A	2	Unambiguous	CALGANPCEHAGKCLNTLGSFE	[E].cALGANPcEHAGKcLNtLGSFE.[C]	C1(Carbamidomethyl); C8(Carbamidomethyl); C14(Carbamidomethyl); T17(Hex(1))	1	1	Q01705	Q01705	Neurogenic locus notch homolog protein 1 OS=Mus musculus OX=10090 GN=Notch1 PE=1 SV=3	1	3	3	1	0	1	1	1	856.714	2568.13	2568.12	3.88676	0.00332721	0	0	113320	HCD (High Energy Collision Dissociation)	MS2	14.5664	100	10.7556	4326	4326	4320	FP030221_11.raw	0/0		1.03108	170.604	170.604	3.6	0.0930926	0.00388025	0	0
FALSE	High	PMI-Byonic	PMI-Byonic (A2)	A	2	Unambiguous	CALGANPCEHAGKCLNTLGSFE	[E].cALGANPcEhAGKcLntLGSFE.[C]	C1(Carbamidomethyl); C8(Carbamidomethyl); H10(Oxidation); C14(Carbamidomethyl); N16(Deamidated); T17(Hex(1))	1	1	Q01705	Q01705	Neurogenic locus notch homolog protein 1 OS=Mus musculus OX=10090 GN=Notch1 PE=1 SV=3	1	3	3	1	0	1	1	1	862.373	2585.11	2585.1	4.03109	0.00347359	0	0	431858	HCD (High Energy Collision Dissociation)	MS2	5.65318	100	11.3648	4590	4590	4584	FP030221_11.raw	0/0		5.24276	481.257	481.257	3.6	5.7179e-06	5.4507e-07	0	0
FALSE	Medium	PMI-Byonic	PMI-Byonic (A2)	A	2	Unambiguous	HAGKCLNTLGSFE	[E].HAGKcLntLGSFE.[C]	C5(Carbamidomethyl); N7(Oxidation); T8(Hex(1))	1	1	Q01705	Q01705	Neurogenic locus notch homolog protein 1 OS=Mus musculus OX=10090 GN=Notch1 PE=1 SV=3	0	3	3	1	0	1	1	1	537.917	1611.74	1611.73	2.6848	0.00144239	0	0	583142	HCD (High Energy Collision Dissociation)	MS2	19.1856	100	7.96783	3118	3118	3110	FP030221_11.raw	0/0		0.453344	165.43	165.43	6	0.352092	0.0278078	0	0
FALSE	High	PMI-Byonic	PMI-Byonic (A2)	A	2	Unambiguous	CQCLQGYTGPRCE	[E].cQcLQGYTGPRcE.[I]	C1(Carbamidomethyl); C3(Carbamidomethyl); C12(Carbamidomethyl)	1	1	Q01705	Q01705	Neurogenic locus notch homolog protein 1 OS=Mus musculus OX=10090 GN=Notch1 PE=1 SV=3	0	2	2	1	0	1	1	1	814.836	1628.66	1628.66	1.88425	0.0015344	0	0	318574	HCD (High Energy Collision Dissociation)	MS2	13.6338	100	8.09888	3175	3175	3165	FP030221_11.raw	0/0		4.71084	514.575	514.575	514.575	1.94607e-05	4.06103e-06	0	0
FALSE	Medium	PMI-Byonic	PMI-Byonic (A2)	A	2	Unambiguous	IDVNECISNPCQNDATCLDQIGE	[E].IDVNEcISNPcQNDAtcLDQIGE.[F]	C6(Carbamidomethyl); C11(Carbamidomethyl); T16(Hex(1)Pent(2)); C17(Carbamidomethyl)	1	1	Q01705	Q01705	Neurogenic locus notch homolog protein 1 OS=Mus musculus OX=10090 GN=Notch1 PE=1 SV=3	4	3	3	1	0	1	1	1	1031.09	3091.27	3091.25	4.32331	0.00445482	0	0	248938	HCD (High Energy Collision Dissociation)	MS2	15.8355	100	13.7652	5621	5621	5618	FP030221_11.raw	0/0		0.533744	200.71	200.71	4.19305	0.292588	0.0194188	0	0
FALSE	High	PMI-Byonic	PMI-Byonic (A2)	A	2	Unambiguous	IDVNECISNPCQNDATCLDQIGE	[E].IDVNEcIsNPcQNDAtcLDQIGE.[F]	C6(Carbamidomethyl); S8(Hex(1)Pent(2)); C11(Carbamidomethyl); T16(Fuc(1)); C17(Carbamidomethyl)	1	1	Q01705	Q01705	Neurogenic locus notch homolog protein 1 OS=Mus musculus OX=10090 GN=Notch1 PE=1 SV=3	4	3	3	1	0	1	1	1	1079.78	3237.33	3237.31	5.09396	0.00549691	0	0	386635	HCD (High Energy Collision Dissociation)	MS2	0	100	13.8118	5641	5641	5640	FP030221_11.raw	0/0		2.29004	326.929	326.929	0	0.00512813	0.000316813	0	0
FALSE	High	PMI-Byonic	PMI-Byonic (A2)	A	2	Unambiguous	IDVNECISNPCQNDATCLDQIGE	[E].IDVNEcIsNPcQNDAtcLDQIGE.[F]	C6(Carbamidomethyl); S8(Hex(1)Pent(2)); C11(Carbamidomethyl); T16(Fuc(1)); C17(Carbamidomethyl)	1	1	Q01705	Q01705	Neurogenic locus notch homolog protein 1 OS=Mus musculus OX=10090 GN=Notch1 PE=1 SV=3	4	3	3	1	0	1	1	1	1079.78	3237.32	3237.31	2.94464	0.00317758	0	0	249205	HCD (High Energy Collision Dissociation)	MS2	0	100	13.6922	5590	5590	5585	FP030221_11.raw	0/0		3.32059	367.296	367.296	0	0.000477984	3.17888e-05	0	0
FALSE	Medium	PMI-Byonic	PMI-Byonic (A2)	A	2	Unambiguous	IDVNECISNPCQNDATCLDQIGE	[E].IDVNEcIsNPcQNDAtcLDQIGE.[F]	C6(Carbamidomethyl); S8(Hex(1)Pent(2)); C11(Carbamidomethyl); T16(Fuc(1)); C17(Carbamidomethyl)	1	1	Q01705	Q01705	Neurogenic locus notch homolog protein 1 OS=Mus musculus OX=10090 GN=Notch1 PE=1 SV=3	4	3	3	1	0	1	1	1	1079.78	3237.34	3237.31	6.90391	0.00745004	0	0	98586.9	HCD (High Energy Collision Dissociation)	MS2	0	100	13.9485	5699	5699	5695	FP030221_11.raw	0/0		0.407283	141.665	141.665	0	0.391487	0.0433604	0	0
FALSE	Medium	PMI-Byonic	PMI-Byonic (A2)	A	2	Unambiguous	IDVNECISNPCQNDATCLDQIGE	[E].IDVNEcIsNPcQNDAtcLDQIGE.[F]	C6(Carbamidomethyl); S8(Fuc(1)); C11(Carbamidomethyl); T16(Hex(1)Pent(1)); C17(Carbamidomethyl)	1	1	Q01705	Q01705	Neurogenic locus notch homolog protein 1 OS=Mus musculus OX=10090 GN=Notch1 PE=1 SV=3	4	3	3	1	0	1	1	1	1035.76	3105.28	3105.27	3.11647	0.00322582	0	0	186804	HCD (High Energy Collision Dissociation)	MS2	0	100	13.8442	5655	5655	5651	FP030221_11.raw	0/0		0.407283	166.551	166.551	1.2	0.391487	0.0402796	0	0
FALSE	High	PMI-Byonic	PMI-Byonic (A2)	A	2	Unambiguous	FQCICMPGYE	[E].FQcIcmPGYE.[G]	C3(Carbamidomethyl); C5(Carbamidomethyl); M6(Oxidation)	1	1	Q01705	Q01705	Neurogenic locus notch homolog protein 1 OS=Mus musculus OX=10090 GN=Notch1 PE=1 SV=3	0	2	2	1	0	1	1	1	660.759	1320.51	1320.51	3.17553	0.00209665	0	0	272333	HCD (High Energy Collision Dissociation)	MS2	9.20826	100	13.4138	5472	5472	5464	FP030221_11.raw	0/0		1.01625	379.144	222.203	222.203	0.0963267	0.00571598	0	0
FALSE	High	PMI-Byonic	PMI-Byonic (A2)	A	2	Unambiguous	FQCICMPGYE	[E].FQcIcmPGYE.[G]	C3(Carbamidomethyl); C5(Carbamidomethyl); M6(Oxidation)	1	1	Q01705	Q01705	Neurogenic locus notch homolog protein 1 OS=Mus musculus OX=10090 GN=Notch1 PE=1 SV=3	0	2	2	1	0	1	1	1	660.759	1320.51	1320.51	3.26797	0.00215769	0	0	437464	HCD (High Energy Collision Dissociation)	MS2	14.5209	100	13.2793	5414	5414	5409	FP030221_11.raw	0/0		1.78186	398.478	293.403	293.403	0.0165251	0.000550382	0	0
FALSE	High	PMI-Byonic	PMI-Byonic (A2)	A	2	Unambiguous	FQCICMPGYE	[E].FQcIcmPGYE.[G]	C3(Carbamidomethyl); C5(Carbamidomethyl); M6(Oxidation)	1	1	Q01705	Q01705	Neurogenic locus notch homolog protein 1 OS=Mus musculus OX=10090 GN=Notch1 PE=1 SV=3	0	2	2	1	0	1	1	1	660.76	1320.51	1320.51	4.56216	0.00301218	0	0	241696	HCD (High Energy Collision Dissociation)	MS2	27.9676	100	13.1622	5363	5363	5354	FP030221_11.raw	0/0		0.817385	358.32	219.737	219.737	0.15227	0.00716701	0	0
FALSE	Medium	PMI-Byonic	PMI-Byonic (A2)	A	2	Unambiguous	FQCICMPGYE	[E].FQcIcmPGYE.[G]	C3(Carbamidomethyl); C5(Carbamidomethyl); M6(Oxidation)	1	1	Q01705	Q01705	Neurogenic locus notch homolog protein 1 OS=Mus musculus OX=10090 GN=Notch1 PE=1 SV=3	0	2	2	1	0	1	1	1	660.759	1320.51	1320.51	3.17553	0.00209665	0	0	202338	HCD (High Energy Collision Dissociation)	MS2	21.4195	100	13.0096	5298	5298	5288	FP030221_11.raw	0/0		0.380081	286.438	239.674	239.674	0.416792	0.0466076	0	0
FALSE	High	PMI-Byonic	PMI-Byonic (A2)	A	2	Unambiguous	FQCICMPGYE	[E].FQcIcMPGYE.[G]	C3(Carbamidomethyl); C5(Carbamidomethyl)	1	1	Q01705	Q01705	Neurogenic locus notch homolog protein 1 OS=Mus musculus OX=10090 GN=Notch1 PE=1 SV=3	0	2	2	1	0	1	1	1	652.76	1304.51	1304.51	2.03014	0.00132417	0	0	103265	HCD (High Energy Collision Dissociation)	MS2	70.6779	100	13.5187	5517	5517	5508	FP030221_11.raw	0/0		1.02224	429.526	236.105	236.105	0.0950075	0.00480072	0	0
FALSE	High	PMI-Byonic	PMI-Byonic (A2)	A	2	Unambiguous	FQCICMPGYE	[E].FQcIcmPGYE.[G]	C3(Carbamidomethyl); C5(Carbamidomethyl); M6(Oxidation)	1	1	Q01705	Q01705	Neurogenic locus notch homolog protein 1 OS=Mus musculus OX=10090 GN=Notch1 PE=1 SV=3	0	2	2	1	0	1	1	1	660.759	1320.51	1320.51	3.63774	0.00240183	0	0	299378	HCD (High Energy Collision Dissociation)	MS2	15.966	100	13.545	5528	5528	5519	FP030221_11.raw	0/0		2.79125	404.349	300.039	300.039	0.00161714	8.92952e-05	0	0
FALSE	High	PMI-Byonic	PMI-Byonic (A2)	A	2	Unambiguous	FQCICMPGYE	[E].FQcIcMPGYE.[G]	C3(Carbamidomethyl); C5(Carbamidomethyl)	1	1	Q01705	Q01705	Neurogenic locus notch homolog protein 1 OS=Mus musculus OX=10090 GN=Notch1 PE=1 SV=3	0	2	2	1	0	1	1	1	652.762	1304.52	1304.51	4.18238	0.00272798	0	0	6407601	HCD (High Energy Collision Dissociation)	MS2	1.04788	36.6606	13.6314	5564	5564	5563	FP030221_11.raw	0/0		1.72016	519.963	276.634	276.634	0.0190476	0.000753648	0	0
FALSE	Medium	PMI-Byonic	PMI-Byonic (A2)	A	2	Unambiguous	FQCICMPGYE	[E].FQcIcmPGYE.[G]	C3(Carbamidomethyl); C5(Carbamidomethyl); M6(Oxidation)	1	1	Q01705	Q01705	Neurogenic locus notch homolog protein 1 OS=Mus musculus OX=10090 GN=Notch1 PE=1 SV=3	0	2	2	1	0	1	1	1	660.76	1320.51	1320.51	5.67147	0.0037446	0	0	272137	HCD (High Energy Collision Dissociation)	MS2	19.1907	100	11.2065	4522	4522	4518	FP030221_11.raw	0/0		0.485151	331.452	216.554	216.554	0.327227	0.0248052	0	0
FALSE	High	PMI-Byonic	PMI-Byonic (A2)	A	2	Unambiguous	GVYCEINTDECASSPCLHNGHCMDKINE	[E].GVYcEINTDEcAsSPcLHnGHcMDKINE.[F]	C4(Carbamidomethyl); C11(Carbamidomethyl); S13(Hex(1)Pent(2)); C16(Carbamidomethyl); N19(Deamidated); C22(Carbamidomethyl)	1	1	Q01705	Q01705	Neurogenic locus notch homolog protein 1 OS=Mus musculus OX=10090 GN=Notch1 PE=1 SV=3	4	4	4	1	0	1	1	1	935.127	3737.49	3737.45	8.56148	0.00799953	0	0	204895	HCD (High Energy Collision Dissociation)	MS2	0	100	10.573	4247	4247	4243	FP030221_11.raw	0/0		12.8736	950.065	950.065	0	1.33777e-13	4.75855e-14	0	0
FALSE	High	PMI-Byonic	PMI-Byonic (A2)	A	2	Unambiguous	GVYCEINTDECASSPCLHNGHCMDKINE	[E].GVYcEINTDEcASsPcLHnGHcMDKINE.[F]	C4(Carbamidomethyl); C11(Carbamidomethyl); S14(Hex(1)Pent(1)); C16(Carbamidomethyl); N19(Deamidated); C22(Carbamidomethyl)	1	1	Q01705	Q01705	Neurogenic locus notch homolog protein 1 OS=Mus musculus OX=10090 GN=Notch1 PE=1 SV=3	4	4	4	1	0	1	1	1	902.614	3607.43	3605.41	560.894	0.505564	0	0	355920	HCD (High Energy Collision Dissociation)	MS2	36.7288	100	10.61	4263	4263	4254	FP030221_11.raw	0/0		3.89176	468.025	468.025	1.2	0.000128304	1.7578e-05	0	0
FALSE	High	PMI-Byonic	PMI-Byonic (A2)	A	2	Unambiguous	GVYCEINTDECASSPCLHNGHCMDKINE	[E].GVYcEINTDEcASsPcLHNGHcMDKINE.[F]	C4(Carbamidomethyl); C11(Carbamidomethyl); S14(Hex(1)Pent(2)); C16(Carbamidomethyl); C22(Carbamidomethyl)	1	1	Q01705	Q01705	Neurogenic locus notch homolog protein 1 OS=Mus musculus OX=10090 GN=Notch1 PE=1 SV=3	4	4	4	1	0	1	1	1	935.373	3738.47	3736.47	535.303	0.500036	0	0	548688	HCD (High Energy Collision Dissociation)	MS2	17.7646	100	9.49385	3780	3780	3770	FP030221_11.raw	0/0		10.8736	892.958	892.958	0	1.33771e-11	3.42079e-12	0	0
FALSE	Low	PMI-Byonic	PMI-Byonic (A2)	A	2	Unambiguous	GVYCEINTDE	[E].GVYcEINTDE.[C]	C4(Carbamidomethyl)	1	1	Q01705	Q01705	Neurogenic locus notch homolog protein 1 OS=Mus musculus OX=10090 GN=Notch1 PE=1 SV=3	2	2	2	1	0	1	1	1	600.251	1199.49	1199.49	4.44151	0.00266377	0	0	436635	HCD (High Energy Collision Dissociation)	MS2	9.47511	100	9.99871	3999	3999	3990	FP030221_11.raw	0/0		0.188166	305.486	102.492	102.492	0.648387	0.0814169	0	0
FALSE	High	PMI-Byonic	PMI-Byonic (A2)	A	2	Unambiguous	INTDECASSPCLHNGHCMDKINE	[E].INTDEcASsPcLHnGHcMdKINE.[F]	C6(Carbamidomethyl); S9(Hex(1)Pent(2)); C11(Carbamidomethyl); N14(Deamidated); C17(Carbamidomethyl); D19(Oxidation)	1	1	Q01705	Q01705	Neurogenic locus notch homolog protein 1 OS=Mus musculus OX=10090 GN=Notch1 PE=1 SV=3	3	4	4	1	0	1	1	1	787.062	3145.23	3145.22	1.58516	0.00124642	0	0	79912.7	HCD (High Energy Collision Dissociation)	MS2	8.50059	100	9.03526	3582	3582	3572	FP030221_11.raw	0/0		5.07796	506.149	506.149	1.2	8.35671e-06	1.33907e-06	0	0
FALSE	High	PMI-Byonic	PMI-Byonic (A2)	A	2	Unambiguous	INTDECASSPCLHNGHCMDKINE	[E].INTDEcASsPcLHnGHcMDKINE.[F]	C6(Carbamidomethyl); S9(Hex(1)Pent(1)); C11(Carbamidomethyl); N14(Deamidated); C17(Carbamidomethyl)	1	1	Q01705	Q01705	Neurogenic locus notch homolog protein 1 OS=Mus musculus OX=10090 GN=Notch1 PE=1 SV=3	3	4	4	1	0	1	1	1	750.303	2998.19	2997.19	335.657	0.251507	0	0	608655	HCD (High Energy Collision Dissociation)	MS2	5.59511	100	8.95748	3548	3548	3539	FP030221_11.raw	0/0		6.05992	575.461	575.461	1.2	8.71117e-07	9.18319e-08	0	0
FALSE	High	PMI-Byonic	PMI-Byonic (A2)	A	2	Unambiguous	INTDECASSPCLHNGHCMDKINE	[E].INTDEcASsPcLHNGHcMDKINE.[F]	C6(Carbamidomethyl); S9(Hex(1)Pent(2)); C11(Carbamidomethyl); C17(Carbamidomethyl)	1	1	Q01705	Q01705	Neurogenic locus notch homolog protein 1 OS=Mus musculus OX=10090 GN=Notch1 PE=1 SV=3	3	4	4	1	0	1	1	1	783.319	3130.25	3128.24	642.858	0.502754	0	0	345034	HCD (High Energy Collision Dissociation)	MS2	3.42738	100	7.77429	3035	3035	3033	FP030221_11.raw	0/0		5.07799	472.698	472.698	1.2	8.35615e-06	1.01267e-06	0	0
FALSE	High	PMI-Byonic	PMI-Byonic (A2)	A	2	Unambiguous	INTDECASSPCLHNGHCMDKINE	[E].INTDEcASsPcLHnGHcMDKINE.[F]	C6(Carbamidomethyl); S9(Hex(1)Pent(2)); C11(Carbamidomethyl); N14(Deamidated); C17(Carbamidomethyl)	1	1	Q01705	Q01705	Neurogenic locus notch homolog protein 1 OS=Mus musculus OX=10090 GN=Notch1 PE=1 SV=3	3	4	4	1	0	1	1	1	783.065	3129.24	3129.23	4.02527	0.003149	0	0	409015	HCD (High Energy Collision Dissociation)	MS2	0	100	8.92935	3536	3536	3528	FP030221_11.raw	0/0		14.0572	993.519	900.028	1.2	8.76507e-15	4.49187e-15	0	0
FALSE	High	PMI-Byonic	PMI-Byonic (A2)	A	2	Unambiguous	INTDECASSPCLHNGHCMDKINE	[E].INTDEcASsPcLHNGhcMDKINE.[F]	C6(Carbamidomethyl); S9(Hex(1)Pent(2)); C11(Carbamidomethyl); H16(Oxidation); C17(Carbamidomethyl)	1	1	Q01705	Q01705	Neurogenic locus notch homolog protein 1 OS=Mus musculus OX=10090 GN=Notch1 PE=1 SV=3	3	4	4	1	0	1	1	1	786.818	3144.25	3144.24	3.25736	0.00256048	0	0	136359	HCD (High Energy Collision Dissociation)	MS2	14.9716	100	7.86683	3075	3075	3066	FP030221_11.raw	0/0		4.71487	368.475	368.475	0	1.92811e-05	3.4907e-06	0	0
FALSE	High	PMI-Byonic	PMI-Byonic (A2)	A	2	Unambiguous	INTDECASSPCLHNGHCMDKINE	[E].INTDEcASsPcLHnGHcMDKINE.[F]	C6(Carbamidomethyl); S9(Hex(1)Pent(2)); C11(Carbamidomethyl); N14(Deamidated); C17(Carbamidomethyl)	1	1	Q01705	Q01705	Neurogenic locus notch homolog protein 1 OS=Mus musculus OX=10090 GN=Notch1 PE=1 SV=3	3	4	4	1	0	1	1	1	783.064	3129.23	3129.23	1.99677	0.00156209	0	0	176697	HCD (High Energy Collision Dissociation)	MS2	0	100	8.08809	3170	3170	3165	FP030221_11.raw	0/0		5.07796	497.576	497.576	1.2	8.35671e-06	1.17958e-06	0	0
FALSE	High	PMI-Byonic	PMI-Byonic (A2)	A	2	Unambiguous	INTDECASSPCLHNGHCMDKINE	[E].INTDEcASsPcLHNGHcMDKINE.[F]	C6(Carbamidomethyl); S9(Hex(1)Pent(1)); C11(Carbamidomethyl); C17(Carbamidomethyl)	1	1	Q01705	Q01705	Neurogenic locus notch homolog protein 1 OS=Mus musculus OX=10090 GN=Notch1 PE=1 SV=3	3	4	4	1	0	1	1	1	749.807	2996.2	2996.2	1.07685	0.000806617	0	0	356598	HCD (High Energy Collision Dissociation)	MS2	4.37897	100	7.67701	2994	2994	2989	FP030221_11.raw	0/0		4.71487	385.542	385.542	1.2	1.92811e-05	3.19276e-06	0	0
FALSE	High	PMI-Byonic	PMI-Byonic (A2)	A	2	Unambiguous	INTDECASSPCLHNGHCMDKINE	[E].INTDEcASsPcLHNGHcMDKINE.[F]	C6(Carbamidomethyl); S9(Hex(1)Pent(2)R0); C11(Carbamidomethyl); C17(Carbamidomethyl)	1	1	Q01705	Q01705	Neurogenic locus notch homolog protein 1 OS=Mus musculus OX=10090 GN=Notch1 PE=1 SV=3	3	4	4	1	0	1	1	1	783.071	3129.26	3128.24	325.999	0.254951	0	0	234169	HCD (High Energy Collision Dissociation)	MS2	21.3975	100	7.65669	2985	2985	2978	FP030221_11.raw	0/0		9.05992	737.793	666.301	1.2	8.71118e-10	2.45621e-10	0	0
FALSE	High	PMI-Byonic	PMI-Byonic (A2)	A	2	Unambiguous	INTDECASSPCLHNGHCMDKINE	[E].INTDEcASsPcLHnGHcMDKINE.[F]	C6(Carbamidomethyl); S9(Hex(1)Pent(2)); C11(Carbamidomethyl); N14(Deamidated); C17(Carbamidomethyl)	1	1	Q01705	Q01705	Neurogenic locus notch homolog protein 1 OS=Mus musculus OX=10090 GN=Notch1 PE=1 SV=3	3	4	4	1	0	1	1	1	783.064	3129.24	3129.23	2.54291	0.00198933	0	0	275518	HCD (High Energy Collision Dissociation)	MS2	0	100	9.04798	3587	3587	3583	FP030221_11.raw	0/0		5.07796	494.779	494.779	1.2	8.35671e-06	1.49163e-06	0	0
FALSE	High	PMI-Byonic	PMI-Byonic (A2)	A	2	Unambiguous	FQCQCPKGFNGHLCQYDVDE	[E].FQcQcPKGFnGHLcQYDVDE.[C]	C3(Carbamidomethyl); C5(Carbamidomethyl); N10(Deamidated); C14(Carbamidomethyl)	1	1	Q01705	Q01705	Neurogenic locus notch homolog protein 1 OS=Mus musculus OX=10090 GN=Notch1 PE=1 SV=3	2	3	3	1	0	1	1	1	835.013	2503.02	2503.01	5.02377	0.00419152	0	0	577104	HCD (High Energy Collision Dissociation)	MS2	0	100	10.8703	4376	4376	4375	FP030221_11.raw	0/0		3.77452	414.737	314.944	95.9742	0.000168067	2.29825e-05	0	0
FALSE	High	PMI-Byonic	PMI-Byonic (A2)	A	2	Unambiguous	FQCQCPKGFNGHLCQYDVDE	[E].FQcQcPKGFNGHLcQYDVDE.[C]	C3(Carbamidomethyl); C5(Carbamidomethyl); C14(Carbamidomethyl)	1	1	Q01705	Q01705	Neurogenic locus notch homolog protein 1 OS=Mus musculus OX=10090 GN=Notch1 PE=1 SV=3	2	3	3	1	0	1	1	1	834.683	2502.04	2502.03	3.41861	0.00285115	0	0	1.79182e+06	HCD (High Energy Collision Dissociation)	MS2	0	95.2831	10.3629	4156	4156	4155	FP030221_11.raw	0/0		4.56651	520.788	352.774	352.774	2.71323e-05	5.21344e-06	0	0
FALSE	High	PMI-Byonic	PMI-Byonic (A2)	A	2	Unambiguous	FQCQCPKGFNGHLCQYDVDE	[E].FQcQcPKGFNGHLcQYDVDE.[C]	C3(Carbamidomethyl); C5(Carbamidomethyl); C14(Carbamidomethyl)	1	1	Q01705	Q01705	Neurogenic locus notch homolog protein 1 OS=Mus musculus OX=10090 GN=Notch1 PE=1 SV=3	2	3	3	1	0	1	1	1	834.683	2502.03	2502.03	3.12588	0.00260701	0	0	769774	HCD (High Energy Collision Dissociation)	MS2	0	100	10.2429	4104	4104	4100	FP030221_11.raw	0/0		3.12197	474.203	305.718	305.718	0.000755144	5.62614e-05	0	0
FALSE	High	PMI-Byonic	PMI-Byonic (A2)	A	2	Unambiguous	FQCQCPKGFNGHLCQYDVDE	[E].FQcQcPKGFnGHLcQYDVDE.[C]	C3(Carbamidomethyl); C5(Carbamidomethyl); N10(Deamidated); C14(Carbamidomethyl)	1	1	Q01705	Q01705	Neurogenic locus notch homolog protein 1 OS=Mus musculus OX=10090 GN=Notch1 PE=1 SV=3	2	3	3	1	0	1	1	1	835.013	2503.02	2503.01	4.87747	0.00406945	0	0	551112	HCD (High Energy Collision Dissociation)	MS2	6.05238	100	10.7491	4323	4323	4320	FP030221_11.raw	0/0		3.90913	404.816	345.806	73.2254	0.000123275	1.27957e-05	0	0
FALSE	High	PMI-Byonic	PMI-Byonic (A2)	A	2	Unambiguous	FQCQCPKGFNGHLCQYDVDE	[E].FQcQcPKGFNGHLcQYDVDE.[C]	C3(Carbamidomethyl); C5(Carbamidomethyl); C14(Carbamidomethyl)	1	1	Q01705	Q01705	Neurogenic locus notch homolog protein 1 OS=Mus musculus OX=10090 GN=Notch1 PE=1 SV=3	2	3	3	1	0	1	1	1	834.686	2502.04	2502.03	6.19956	0.00517049	0	0	469572	HCD (High Energy Collision Dissociation)	MS2	0	100	10.4911	4211	4211	4210	FP030221_11.raw	0/0		2.53316	326.053	290.548	290.548	0.00292979	0.000225261	0	0
FALSE	High	PMI-Byonic	PMI-Byonic (A2)	A	2	Unambiguous	FQCQCPKGFNGHLCQYDVDE	[E].FQcQcPKGFnGHLcQYDVDE.[C]	C3(Carbamidomethyl); C5(Carbamidomethyl); N10(Deamidated); C14(Carbamidomethyl)	1	1	Q01705	Q01705	Neurogenic locus notch homolog protein 1 OS=Mus musculus OX=10090 GN=Notch1 PE=1 SV=3	2	3	3	1	0	1	1	1	835.012	2503.02	2503.01	4.36539	0.0036422	0	0	528814	HCD (High Energy Collision Dissociation)	MS2	0	100	11.3283	4574	4574	4573	FP030221_11.raw	0/0		4.13098	444.543	317.996	90.3301	7.39634e-05	8.66667e-06	0	0
FALSE	High	PMI-Byonic	PMI-Byonic (A2)	A	2	Unambiguous	FQCQCPKGFNGHLCQYDVDECASTPCKNGAKCLDGPNTYTCVCTE	[E].FQcQcPKGFnGHLcQYDVDEcAsTPcKnGAKcLDGPNTYTcVcTE.[G]	C3(Carbamidomethyl); C5(Carbamidomethyl); N10(Deamidated); C14(Carbamidomethyl); C21(Carbamidomethyl); S23(Hex(1)Pent(1)); C26(Carbamidomethyl); N28(Oxidation); C32(Carbamidomethyl); C41(Carbamidomethyl); C43(Carbamidomethyl)	1	1	Q01705	Q01705	Neurogenic locus notch homolog protein 1 OS=Mus musculus OX=10090 GN=Notch1 PE=1 SV=3	4	5	5	1	0	1	1	1	1133.06	5661.29	5658.26	534.924	0.605348	0	0	601338	HCD (High Energy Collision Dissociation)	MS2	41.4439	100	11.322	4572	4572	4562	FP030221_11.raw	0/0		4.5764	401.678	401.678	0	2.65215e-05	4.83553e-06	0	0
FALSE	High	PMI-Byonic	PMI-Byonic (A2)	A	2	Unambiguous	FQCQCPKGFNGHLCQYDVDECASTPCKNGAKCLDGPNTYTCVCTE	[E].FQcQcPKGFNGHLcQYDVDEcAsTPcKNGAKcLdGPNTYTcVcTE.[G]	C3(Carbamidomethyl); C5(Carbamidomethyl); C14(Carbamidomethyl); C21(Carbamidomethyl); S23(Hex(1)Pent(1)); C26(Carbamidomethyl); C32(Carbamidomethyl); D34(Oxidation); C41(Carbamidomethyl); C43(Carbamidomethyl)	1	1	Q01705	Q01705	Neurogenic locus notch homolog protein 1 OS=Mus musculus OX=10090 GN=Notch1 PE=1 SV=3	4	5	5	1	0	1	1	1	1132.46	5658.29	5657.28	179.225	0.202786	0	0	259985	HCD (High Energy Collision Dissociation)	MS2	0	100	11.1118	4482	4482	4474	FP030221_11.raw	0/0		4.5764	435.197	435.197	0	2.65215e-05	4.45507e-06	0	0
FALSE	High	PMI-Byonic	PMI-Byonic (A2)	A	2	Unambiguous	FQCQCPKGFNGHLCQYDVDE	[E].FQcQcPKGFnGHLcQYDVDE.[C]	C3(Carbamidomethyl); C5(Carbamidomethyl); N10(Deamidated); C14(Carbamidomethyl)	1	1	Q01705	Q01705	Neurogenic locus notch homolog protein 1 OS=Mus musculus OX=10090 GN=Notch1 PE=1 SV=3	2	3	3	1	0	1	1	1	835.013	2503.02	2503.01	5.09693	0.00425256	0	0	392621	HCD (High Energy Collision Dissociation)	MS2	0	100	11.0776	4467	4467	4463	FP030221_11.raw	0/0		3.9025	394.934	345.096	69.1643	0.000125169	1.59962e-05	0	0
FALSE	High	PMI-Byonic	PMI-Byonic (A2)	A	2	Unambiguous	FQCQCPKGFNGHLCQYDVDECASTPCKNGAKCLDGPNTYTCVCTE	[E].FQcQcPKGFNGHLcQYDVDEcAsTPcKnGAKcLDGPNTYTcVcTE.[G]	C3(Carbamidomethyl); C5(Carbamidomethyl); C14(Carbamidomethyl); C21(Carbamidomethyl); S23(Hex(1)Pent(1)); C26(Carbamidomethyl); N28(Deamidated); C32(Carbamidomethyl); C41(Carbamidomethyl); C43(Carbamidomethyl)	1	1	Q01705	Q01705	Neurogenic locus notch homolog protein 1 OS=Mus musculus OX=10090 GN=Notch1 PE=1 SV=3	4	5	5	1	0	1	1	1	1129.86	5645.29	5642.27	536.339	0.605234	0	0	551488	HCD (High Energy Collision Dissociation)	MS2	0	100	10.9882	4429	4429	4419	FP030221_11.raw	0/0		3.23571	308.03	308.03	0	0.000581157	3.89234e-05	0	0
FALSE	High	PMI-Byonic	PMI-Byonic (A2)	A	2	Unambiguous	FQCQCPKGFNGHLCQYDVDECASTPCKNGAKCLDGPNTYTCVCTE	[E].FQcQcPKGFNGHLcQYDVDEcAStPcKnGAKcLDGPNTYTcVcTE.[G]	C3(Carbamidomethyl); C5(Carbamidomethyl); C14(Carbamidomethyl); C21(Carbamidomethyl); T24(Hex(1)Pent(1)); C26(Carbamidomethyl); N28(Oxidation); C32(Carbamidomethyl); C41(Carbamidomethyl); C43(Carbamidomethyl)	1	1	Q01705	Q01705	Neurogenic locus notch homolog protein 1 OS=Mus musculus OX=10090 GN=Notch1 PE=1 SV=3	4	5	5	1	0	1	1	1	1133.06	5661.28	5657.28	707.876	0.80093	0	0	588378	HCD (High Energy Collision Dissociation)	MS2	23.8282	100	10.9583	4416	4416	4408	FP030221_11.raw	0/0		1.6428	204.325	204.325	0	0.0227612	0.00138952	0	0
FALSE	High	PMI-Byonic	PMI-Byonic (A2)	A	2	Unambiguous	FQCQCPKGFNGHLCQYDVDE	[E].FQcQcPKGFnGHLcQYDVDE.[C]	C3(Carbamidomethyl); C5(Carbamidomethyl); N10(Deamidated); C14(Carbamidomethyl)	1	1	Q01705	Q01705	Neurogenic locus notch homolog protein 1 OS=Mus musculus OX=10090 GN=Notch1 PE=1 SV=3	2	3	3	1	0	1	1	1	835.012	2503.02	2503.01	3.99962	0.00333703	0	0	3355647	HCD (High Energy Collision Dissociation)	MS2	0	80.3397	11.2	4519	4519	4518	FP030221_11.raw	0/0		4.006	553.385	261.521	125.217	9.86273e-05	1.11467e-05	0	0
FALSE	High	PMI-Byonic	PMI-Byonic (A2)	A	2	Unambiguous	CASTPCKNGAKCLDGPNTYTCVCTE	[E].cASTPcKNGAKcLDGPNtYTcVcTE.[G]	C1(Carbamidomethyl); C6(Carbamidomethyl); C12(Carbamidomethyl); T18(Hex(1)Pent(1)); C21(Carbamidomethyl); C23(Carbamidomethyl)	1	1	Q01705	Q01705	Neurogenic locus notch homolog protein 1 OS=Mus musculus OX=10090 GN=Notch1 PE=1 SV=3	1	3	3	1	0	1	1	1	1053.42	3158.24	3158.27	-10.3308	-0.0108758	0	0	801050	HCD (High Energy Collision Dissociation)	MS2	0	100	11.114	4483	4483	4474	FP030221_11.raw	0/0		0.652956	197.415	197.28	2.4	0.222353	0.00927668	0	0
FALSE	Low	PMI-Byonic	PMI-Byonic (A2)	A	2	Unambiguous	CASTPCKNGAKCLDGPNTYTCVCTE	[E].cAstPcKNGAKcLDGPnTYTcVcTE.[G]	C1(Carbamidomethyl); S3(Fuc(1)); T4(Fuc(1)); C6(Carbamidomethyl); C12(Carbamidomethyl); N17(Deamidated); C21(Carbamidomethyl); C23(Carbamidomethyl)	1	1	Q01705	Q01705	Neurogenic locus notch homolog protein 1 OS=Mus musculus OX=10090 GN=Notch1 PE=1 SV=3	1	3	3	1	0	1	1	1	1053.09	3157.26	3157.28	-6.07827	-0.00639693	0	0	413088	HCD (High Energy Collision Dissociation)	MS2	10.3858	100	10.4696	4202	4202	4199	FP030221_11.raw	0/0		0.24294	104.474	99.0834	20.3425	0.571558	0.0640793	0	0
FALSE	High	PMI-Byonic	PMI-Byonic (A2)	A	2	Unambiguous	VDIDECDPDPCHYGSCKDGVATFTCLCQPGYTGHHCE	[E].VDIDEcdPDPchYGScKDGVATFTcLcQPGYtGHHcE.[T]	C6(Carbamidomethyl); D7(Oxidation); C11(Carbamidomethyl); H12(Oxidation); C16(Carbamidomethyl); C25(Carbamidomethyl); C27(Carbamidomethyl); T32(HexNAc(1)Fuc(1)); C36(Carbamidomethyl)	1	1	Q01705	Q01705	Neurogenic locus notch homolog protein 1 OS=Mus musculus OX=10090 GN=Notch1 PE=1 SV=3	4	5	5	1	0	1	1	1	948.578	4738.86	4738.84	5.58231	0.00529073	0	0	342266	HCD (High Energy Collision Dissociation)	MS2	7.16174	100	11.5639	4676	4676	4672	FP030221_11.raw	0/0		11.1726	971.623	34.2873	0.594367	6.72029e-12	1.42955e-12	0	0
FALSE	High	PMI-Byonic	PMI-Byonic (A2)	A	2	Unambiguous	CDPDPCHYGSCKDGVATFTCLCQPGYTGHHCE	[E].cDPDPcHYGScKdGVATFtcLcQPGYtGHHcE.[T]	C1(Carbamidomethyl); C6(Carbamidomethyl); C11(Carbamidomethyl); D13(Oxidation); T19(Hex(1)Pent(2)); C20(Carbamidomethyl); C22(Carbamidomethyl); T27(HexNAc(1)Fuc(1)); C31(Carbamidomethyl)	1	1	Q01705	Q01705	Neurogenic locus notch homolog protein 1 OS=Mus musculus OX=10090 GN=Notch1 PE=1 SV=3	1	5	5	1	0	1	1	1	916.167	4576.81	4577.73	-201.225	-0.184231	0	0	374152	HCD (High Energy Collision Dissociation)	MS2	0	100	11.6179	4699	4699	4694	FP030221_11.raw	0/0		6.38406	738.299	332.311	0	4.12986e-07	5.17228e-08	0	0
FALSE	High	PMI-Byonic	PMI-Byonic (A2)	A	2	Unambiguous	CDPDPCHYGSCKDGVATFTCLCQPGYTGHHCETNINE	[E].cDPDPcHYGScKdGVAtFtcLcQPGYTGHHcETNINE.[C]	C1(Carbamidomethyl); C6(Carbamidomethyl); C11(Carbamidomethyl); D13(Oxidation); T17(HexNAc(1)Hex(1)Fuc(1)); T19(Hex(1)Pent(2)); C20(Carbamidomethyl); C22(Carbamidomethyl); C31(Carbamidomethyl)	1	1	Q01705	Q01705	Neurogenic locus notch homolog protein 1 OS=Mus musculus OX=10090 GN=Notch1 PE=1 SV=3	2	5	5	1	0	1	1	1	1063.23	5312.13	5311.04	203.955	0.216643	0	0	774145	HCD (High Energy Collision Dissociation)	MS2	0	100	11.83	4791	4791	4782	FP030221_11.raw	0/0		2.47122	347.605	347.605	0	0.00337893	0.00026151	0	0
FALSE	High	PMI-Byonic	PMI-Byonic (A2)	A	2	Unambiguous	CDPDPCHYGSCKDGVATFTCLCQPGYTGHHCETNINE	[E].cDPDPchYGscKDGVATFTcLcQPGYtGHHcETNINE.[C]	C1(Carbamidomethyl); C6(Carbamidomethyl); H7(Oxidation); S10(Hex(1)Pent(2)); C11(Carbamidomethyl); C20(Carbamidomethyl); C22(Carbamidomethyl); T27(HexNAc(1)Fuc(1)); C31(Carbamidomethyl)	1	1	Q01705	Q01705	Neurogenic locus notch homolog protein 1 OS=Mus musculus OX=10090 GN=Notch1 PE=1 SV=3	2	5	5	1	0	1	1	1	1031.22	5152.07	5148.99	597.917	0.615733	0	0	446239	HCD (High Energy Collision Dissociation)	MS2	0	100	11.9097	4825	4825	4815	FP030221_11.raw	0/0		1.40043	163.6	163.6	1.89412	0.0397713	0.00202647	0	0
FALSE	Low	PMI-Byonic	PMI-Byonic (A2)	A	2	Unambiguous	TNINECHSQPCRHGGTCQDRD	[E].TNInEcHsQPcRHGGtcQDRD.[N]	N4(Deamidated); C6(Carbamidomethyl); S8(Hex(1)Pent(1)R0); C11(Carbamidomethyl); T16(HexNAc(1)Fuc(1)); C17(Carbamidomethyl)	1	1	Q01705	Q01705	Neurogenic locus notch homolog protein 1 OS=Mus musculus OX=10090 GN=Notch1 PE=1 SV=3	2	5	5	1	0	1	1	1	638.056	3186.25	3186.25	-1.04255	-0.000664365	0	0	74768.1	HCD (High Energy Collision Dissociation)	MS2	11.2817	100	6.70303	2574	2574	2569	FP030221_11.raw	0/0		0.247232	38.0317	38.0317	0	0.565937	0.0554523	0	0
FALSE	Medium	PMI-Byonic	PMI-Byonic (A2)	A	2	Unambiguous	TNINECHSQPCRHGGTCQDRD	[E].TNInEcHsQPcRHGGTcQDRD.[N]	N4(Deamidated); C6(Carbamidomethyl); S8(HexNAc(1)Hex(1)Fuc(1)); C11(Carbamidomethyl); C17(Carbamidomethyl)	1	1	Q01705	Q01705	Neurogenic locus notch homolog protein 1 OS=Mus musculus OX=10090 GN=Notch1 PE=1 SV=3	2	5	5	1	0	1	1	1	612.049	3056.22	3054.21	656.391	0.400951	0	0	448467	HCD (High Energy Collision Dissociation)	MS2	29.8237	100	6.65454	2553	2553	2548	FP030221_11.raw	0/0		0.435441	34.9982	34.9982	6	0.36691	0.0308906	0	0
FALSE	High	PMI-Byonic	PMI-Byonic (A2)	A	2	Unambiguous	ECAGSPCHNGGTCEDGIAGFTCRCPE	[D].EcAGSPcHNGGTcEdGIAGFTcRcPE.[G]	C2(Carbamidomethyl); C7(Carbamidomethyl); C13(Carbamidomethyl); D15(Oxidation); C22(Carbamidomethyl); C24(Carbamidomethyl)	1	1	Q01705	Q01705	Neurogenic locus notch homolog protein 1 OS=Mus musculus OX=10090 GN=Notch1 PE=1 SV=3	3	3	3	1	0	1	1	1	972.37	2915.09	2915.09	1.27826	0.00124208	0	0	523267	HCD (High Energy Collision Dissociation)	MS2	0	100	11.6735	4723	4723	4716	FP030221_11.raw	0/0		3.62478	334.039	334.039	32.6873	0.000237256	2.58395e-05	0	0
FALSE	High	PMI-Byonic	PMI-Byonic (A2)	A	2	Unambiguous	CAGSPCHNGGTCEDGIAGFTCRCPE	[E].cAGsPcHNGGTcEDGIAGFTcRcPE.[G]	C1(Carbamidomethyl); S4(Fuc(1)); C6(Carbamidomethyl); C12(Carbamidomethyl); C21(Carbamidomethyl); C23(Carbamidomethyl)	1	1	Q01705	Q01705	Neurogenic locus notch homolog protein 1 OS=Mus musculus OX=10090 GN=Notch1 PE=1 SV=3	2	3	3	1	0	1	1	1	972.697	2916.08	2916.11	-11.6414	-0.0113159	0	0	152568	HCD (High Energy Collision Dissociation)	MS2	0	100	12.4933	5076	5076	5068	FP030221_11.raw	0/0		1.69723	192.228	12.021	4.9	0.0200804	0.00115972	0	0
FALSE	High	PMI-Byonic	PMI-Byonic (A2)	A	2	Unambiguous	DGIAGFTCRCPE	[E].dGIAGFTcRcPE.[G]	D1(Oxidation); C8(Carbamidomethyl); C10(Carbamidomethyl)	1	1	Q01705	Q01705	Neurogenic locus notch homolog protein 1 OS=Mus musculus OX=10090 GN=Notch1 PE=1 SV=3	1	2	2	1	0	1	1	1	699.796	1398.58	1398.58	4.38057	0.00306328	0	0	284565	HCD (High Energy Collision Dissociation)	MS2	45.6597	100	11.257	4544	4544	4540	FP030221_11.raw	0/0		4.71087	456.921	456.921	456.921	1.94594e-05	3.78104e-06	0	0
FALSE	High	PMI-Byonic	PMI-Byonic (A2)	A	2	Unambiguous	GYHDPTCLSE	[E].GYHDPTcLSE.[V]	C7(Carbamidomethyl)	1	1	Q01705	Q01705	Neurogenic locus notch homolog protein 1 OS=Mus musculus OX=10090 GN=Notch1 PE=1 SV=3	0	2	2	1	0	1	1	1	589.744	1178.48	1178.48	2.429	0.00143126	0	0	821014	HCD (High Energy Collision Dissociation)	MS2	9.14845	100	7.93135	3102	3102	3099	FP030221_11.raw	0/0		3.8776	567.627	324.982	324.982	0.000132558	1.9175e-05	0	0
FALSE	High	PMI-Byonic	PMI-Byonic (A2)	A	2	Unambiguous	GYHDPTCLSE	[E].GYHDPTcLSE.[V]	C7(Carbamidomethyl)	1	1	Q01705	Q01705	Neurogenic locus notch homolog protein 1 OS=Mus musculus OX=10090 GN=Notch1 PE=1 SV=3	0	2	2	1	0	1	1	1	589.744	1178.48	1178.48	1.91108	0.00112608	0	0	26669314	HCD (High Energy Collision Dissociation)	MS2	0	8.62073	7.66939	2990	2990	2989	FP030221_11.raw	0/0		5.75222	613.496	315.404	315.404	1.76921e-06	1.76145e-07	0	0
FALSE	High	PMI-Byonic	PMI-Byonic (A2)	A	2	Unambiguous	GYHDPTCLSE	[E].GYHDPTcLSE.[V]	C7(Carbamidomethyl)	1	1	Q01705	Q01705	Neurogenic locus notch homolog protein 1 OS=Mus musculus OX=10090 GN=Notch1 PE=1 SV=3	0	2	2	1	0	1	1	1	589.744	1178.48	1178.48	1.91108	0.00112608	0	0	7940267	HCD (High Energy Collision Dissociation)	MS2	0.557968	33.9169	7.54067	2935	2935	2934	FP030221_11.raw	0/0		4.75223	593.114	315.378	315.378	1.76919e-05	2.88337e-06	0	0
FALSE	High	PMI-Byonic	PMI-Byonic (A2)	A	2	Unambiguous	GYHDPTCLSE	[E].GYHDPTcLSE.[V]	C7(Carbamidomethyl)	1	1	Q01705	Q01705	Neurogenic locus notch homolog protein 1 OS=Mus musculus OX=10090 GN=Notch1 PE=1 SV=3	0	2	2	1	0	1	1	1	589.744	1178.48	1178.48	1.49675	0.000881944	0	0	266570	HCD (High Energy Collision Dissociation)	MS2	16.516	100	7.42769	2887	2887	2879	FP030221_11.raw	0/0		3.90497	478.045	331.493	331.493	0.000124461	1.4414e-05	0	0
FALSE	High	PMI-Byonic	PMI-Byonic (A2)	A	2	Unambiguous	GYHDPTCLSE	[E].GYHDPTcLSE.[V]	C7(Carbamidomethyl)	1	1	Q01705	Q01705	Neurogenic locus notch homolog protein 1 OS=Mus musculus OX=10090 GN=Notch1 PE=1 SV=3	0	2	2	1	0	1	1	1	589.744	1178.48	1178.48	1.91108	0.00112608	0	0	2.42437e+06	HCD (High Energy Collision Dissociation)	MS2	1.93121	64.794	7.79778	3045	3045	3044	FP030221_11.raw	0/0		5.75222	606.074	322.233	322.233	1.76921e-06	2.19201e-07	0	0
FALSE	High	PMI-Byonic	PMI-Byonic (A2)	A	2	Unambiguous	GYHDPTCLSE	[E].GYHDPTcLSE.[V]	C7(Carbamidomethyl)	1	1	Q01705	Q01705	Neurogenic locus notch homolog protein 1 OS=Mus musculus OX=10090 GN=Notch1 PE=1 SV=3	0	2	2	1	0	1	1	1	589.743	1178.48	1178.48	0.875252	0.000515733	0	0	452176	HCD (High Energy Collision Dissociation)	MS2	0	100	8.05696	3156	3156	3154	FP030221_11.raw	0/0		4.07124	537.322	320.076	320.076	8.48703e-05	9.82127e-06	0	0
[truncated: 7 more columns]
