# Supplementary material for: Modulation of the NOTCH1 Pathway by LUNATIC FRINGE Is Dominant over That of MANIC or RADICAL FRINGE
Source: Molecules. 2021 Sep 30;26(19):5942. doi: 10.3390/molecules26195942 (PMC8512825; doi:10.3390/molecules26195942)
Supplement: Supplementary file 1 [file molecules-26-05942-s001.zip › Supplement/Table S3.xlsx]

## Sheet: Trypsin
	EGF	Sequence	Position in Protein	Charge	m/z [Da]	Glycan composition
	3	NGGTCDLLTLTEYK	113	2	792.886
			113	3	528.895
			113	2	865.91	Fuc(1)
			113	3	577.609
			113	2	967.506	HexNAc(1)Fuc(1)
			113	3	645.34
			113	2	1048.58	HexNAc(1)Hex(1)Fuc(1)
			113	3	699.387
			113	2	1194.2	HexNAc(1)Hex(1)Fuc(1)NeuAc(1)
			113	3	796.472
	16	HGGTCQDRDNSYLCLCLK	614	3	732.96
			614	4	549.974
			614	3	781.674	Fuc(1)
			614	4	586.509
			614	3	849.367	HexNAc(1)Fuc(1)
			614	4	637.279
			614	3	903.386	HexNAc(1)Hex(1)Fuc(1)
			614	4	677.791
			614	3	1000.42	HexNAc(1)Hex(1)Fuc(1)NeuAc(1)
			614	4	750.562

## Sheet: V8
	EGF	Sequence	Charge	m/z [Da]	Glycan composition	Position in Protein
	6	IGSYRCACRATHTGPHCELPYVPCSPSPCQNGGTCRPTGDTTHE	5	1001.83		199
			6	835.361
			5	1030.64	Fuc(1)
			6	859.035
			5	1071.66	HexNAc(1)Fuc(1)
			6	893.385
			5	1103.67	HexNAc(1)Hex(1)Fuc(1)
			6	919.891
			5	1161.96	HexNAc(1)Hex(1)Fuc(1)NeuAc(1)
			6	968.907
	12	IDVNECISNPCQNDATCLDQIGE	2	1332.94		451
			3	889.016
			2	1406.01	Fuc(1)
			3	937.73
			2	1507.6	HexNAc(1)Fuc(1)
			3	1005.46
			2	1588.67	HexNAc(1)Hex(1)Fuc(1)
			3	1059.51
			2	1734.3	HexNAc(1)Hex(1)Fuc(1)NeuAc(1)
			3	1156.59
			2	1414.01	Hex(1)
			3	943.063
			2	1487.08	Hex(1); Fuc(1)
			3	991.777
			2	1588.67	Hex(1); HexNAc(1)Fuc(1)
			3	1059.51
			2	1669.74	Hex(1); HexNAc(1)Hex(1)Fuc(1)
			3	1113.55
			2	1815.37	Hex(1); HexNAc(1)Hex(1)Fuc(1)NeuAc(1)
			3	1210.64
			2	1480.06	Hex(1)Pent(1)
			3	987.077
			2	1553.14	Hex(1)Pent(1); Fuc(1)
			3	1035.76
			2	1654.73	Hex(1)Pent(1); HexNAc(1)Fuc(1)
			3	1103.45
			2	1735.8	Hex(1)Pent(1); HexNAc(1)Hex(1)Fuc(1)
			3	1157.48
			2	1881.43	Hex(1)Pent(1); HexNAc(1)Hex(1)Fuc(1)NeuAc(1)
			3	1255.17
			2	1546.12	Hex(1)Pent(2)
			3	1031.14
			2	1619.19	Hex(1)Pent(2); Fuc(1)
			3	1079.78
			2	1720.79	Hex(1)Pent(2); HexNAc(1)Fuc(1)
			3	1148.14
			2	1801.86	Hex(1)Pent(2); HexNAc(1)Hex(1)Fuc(1)
			3	1202.49
			2	1947.49	Hex(1)Pent(2); HexNAc(1)Hex(1)Fuc(1)NeuAc(1)
			3	1299.19
	18	CAGSPCHNGGTCEDGIAGFTCRCPE	3	929.662		682
			3	923.653
			3	978.376	Fuc(1)
			3	972.367
			3	1040.1	HexNAc(1)Fuc(1)
			3	1046.11
			3	1094.14	HexNAc(1)Hex(1)Fuc(1)
			3	1100.15
			3	1191.23	HexNAc(1)Hex(1)Fuc(1)NeuAc(1)
			3	1197.24

## Sheet: Chymotrypsin
	EGF	Sequence	Position in Protein	Charge	m/z [Da]	Glycan composition
	2	VGQRCQDSNPCLSTPCKNAGTCHVVDHGGTVDY	53	4	923.59
				5	739.105
				4	960.125	Fuc(1)
				5	768.333
				4	1010.92	HexNAc(1)Fuc(1)
				5	808.972
				4	1051.46	HexNAc(1)Hex(1)Fuc(1)
				5	841.4
				4	1124.27	HexNAc(1)Hex(1)Fuc(1)NeuAc(1)
				5	899.651
				4	964.125	Hex(1)
				5	771.117
				4	1000.66	Hex(1); Fuc(1)
				5	800.346
				4	1051.46	Hex(1); HexNAc(1)Fuc(1)
				5	840.984
				4	1091.99	Hex(1); HexNAc(1)Hex(1)Fuc(1)
				5	873.412
				4	1164.81	Hex(1); HexNAc(1)Hex(1)Fuc(1)NeuAc(1)
				5	931.663
				4	997.153	Hex(1)Pent(1)
				5	797.527
				4	1033.69	Hex(1)Pent(1); Fuc(1)
				5	826.755
				4	1084.49	Hex(1)Pent(1); HexNAc(1)Fuc(1)
				5	867.971
				4	1125.02	Hex(1)Pent(1); HexNAc(1)Hex(1)Fuc(1)
				5	900.381
				4	1197.84	Hex(1)Pent(1); HexNAc(1)Hex(1)Fuc(1)NeuAc(1)
				5	958.073
				4	1030.18	Hex(1)Pent(2)
				5	823.934
				4	1066.72	Hex(1)Pent(2); Fuc(1)
				5	853.162
				4	1117.52	Hex(1)Pent(2); HexNAc(1)Fuc(1)
				5	893.801
				4	1158.05	Hex(1)Pent(2); HexNAc(1)Hex(1)Fuc(1)
				5	926.229
				4	1230.86	Hex(1)Pent(2); HexNAc(1)Hex(1)Fuc(1)NeuAc(1)
				5	984.48
	5	ICRCPPGFHGPTCRQDVNECSQNPGLCRHGGTCHNEIGSY	163	5	937.793
				6	781.662
				5	967.021	Fuc(1)
				6	806.019
				5	1007.66	HexNAc(1)Fuc(1)
				6	839.884
				5	1040.09	HexNAc(1)Hex(1)Fuc(1)
				6	866.908
				5	1098.34	HexNAc(1)Hex(1)Fuc(1)NeuAc(1)
				6	915.45
	8	NCRCPPEWTGQYCTEDVDECQLMPNACQNGGTCHNTHGGY	280	4	1198.19
				5	959.316
				4	1234.73	Fuc(1)
				5	988.544
				4	1286	HexNAc(1)Fuc(1)
				5	1029.18
				4	1326.76	HexNAc(1)Hex(1)Fuc(1)
				5	1061.61
				4	1399.55	HexNAc(1)Hex(1)Fuc(1)NeuAc(1)
				5	1119.86
	9	QGATCHDRVASFY	346	2	756.795
				3	504.56
				2	829.866	Fuc(1)
				3	553.246
				2	931.463	HexNAc(1)Fuc(1)
				3	620.939
				2	1012.53	HexNAc(1)Hex(1)Fuc(1)
				3	674.957
				2	1158.16	HexNAc(1)Hex(1)Fuc(1)NeuAc(1)
				3	771.988
