# Supplementary material for: Modulation of the NOTCH1 Pathway by LUNATIC FRINGE Is Dominant over That of MANIC or RADICAL FRINGE
Source: Molecules. 2021 Sep 30;26(19):5942. doi: 10.3390/molecules26195942 (PMC8512825; doi:10.3390/molecules26195942)
Supplement: Supplementary file 1 [file molecules-26-05942-s001.zip › Supplement/Table S30.xlsx]

## Sheet: Table S30
	Chymotrypsin digestion of mN1 EGF1-18 + EV expressed in U2OS analyzed for Figure 3, 7, S1, S3 and S6.
	Tab			Biological replicate number						The peptides used to generate the EICs are highlighted in red and bold
	FP022820_030520_4			1
	FP081320_7			2
	FP112420_5			3
	FP022421_11
	FP030221_12			4

## Sheet: FP022820_030520_4
Checked	Confidence	Identifying Node Type	Identifying Node	Search ID	Identifying Node No	PSM Ambiguity	Sequence	Annotated Sequence	Modifications	# Protein Groups	# Proteins	Master Protein Accessions	Protein Accessions	Protein Descriptions	# Missed Cleavages	Charge	Original Precursor Charge	DeltaScore	DeltaCn	Rank	Search Engine Rank	Concatenated Rank	m/z [Da]	MH+ [Da]	Theo. MH+ [Da]	DeltaM [ppm]	Deltam/z [Da]	Matched Ions	Total Ions	Intensity	Activation Type	MS Order	Isolation Interference [%]	Ion Inject Time [ms]	RT [min]	First Scan	Last Scan	Master Scan(s)	Spectrum File	Ions Matched	Annotation	|Log Prob|	Byonic Score	Delta Byonic Score	Delta Mod Score	PEP 2D	q-Value 2D	FDR 2D	Peptide Group FDR 2D
FALSE	High	PMI-Byonic	PMI-Byonic (A2)	A	2	Unambiguous	RCSQPSGTCL	[L].RcSQPSGTcL.[N]	C2(Carbamidomethyl); C9(Carbamidomethyl)	1	1	Q01705	Q01705	Neurogenic locus notch homolog protein 1 OS=Mus musculus OX=10090 GN=Notch1 PE=1 SV=3	0	2	2	1	0	1	1	1	583.256	1165.5	1165.51	-3.57515	-0.00208343	0	0	4881817	HCD (High Energy Collision Dissociation)	MS2	0	25.3192	7.7571	2430	2430	2429	FP022820_030520_4.raw	0/0		6.35238	598.977	518.697	518.697	4.44247e-07	4.06996e-08	0	0
FALSE	High	PMI-Byonic	PMI-Byonic (A2)	A	2	Unambiguous	RCSQPSGTCL	[L].RcSQPSGTcL.[N]	C2(Carbamidomethyl); C9(Carbamidomethyl)	1	1	Q01705	Q01705	Neurogenic locus notch homolog protein 1 OS=Mus musculus OX=10090 GN=Notch1 PE=1 SV=3	0	2	2	1	0	1	1	1	583.256	1165.5	1165.51	-3.36568	-0.00196136	0	0	2.25265e+06	HCD (High Energy Collision Dissociation)	MS2	0	55.6289	7.6503	2392	2392	2391	FP022820_030520_4.raw	0/0		7.35237	614.169	510.261	510.261	4.44248e-08	9.3711e-09	0	0
FALSE	High	PMI-Byonic	PMI-Byonic (A2)	A	2	Unambiguous	RCSQPSGTCL	[L].RcSQPSGTcL.[N]	C2(Carbamidomethyl); C9(Carbamidomethyl)	1	1	Q01705	Q01705	Neurogenic locus notch homolog protein 1 OS=Mus musculus OX=10090 GN=Notch1 PE=1 SV=3	0	2	2	1	0	1	1	1	583.256	1165.5	1165.51	-3.57515	-0.00208343	0	0	6.49949e+06	HCD (High Energy Collision Dissociation)	MS2	0	21.4892	7.86266	2467	2467	2466	FP022820_030520_4.raw	0/0		6.35238	561.633	523.61	523.61	4.44247e-07	6.59211e-08	0	0
FALSE	High	PMI-Byonic	PMI-Byonic (A2)	A	2	Unambiguous	RCSQPSGTCL	[L].RcSQPSGTcL.[N]	C2(Carbamidomethyl); C9(Carbamidomethyl)	1	1	Q01705	Q01705	Neurogenic locus notch homolog protein 1 OS=Mus musculus OX=10090 GN=Notch1 PE=1 SV=3	0	2	2	1	0	1	1	1	583.256	1165.51	1165.51	-3.05147	-0.00177826	0	0	585213	HCD (High Energy Collision Dissociation)	MS2	0	100	7.5419	2349	2349	2348	FP022820_030520_4.raw	0/0		5.72313	497.007	497.007	497.007	1.89176e-06	3.67772e-07	0	0
FALSE	High	PMI-Byonic	PMI-Byonic (A2)	A	2	Unambiguous	RCSQPSGTCL	[L].RcSQPSGTcL.[N]	C2(Carbamidomethyl); C9(Carbamidomethyl)	1	1	Q01705	Q01705	Neurogenic locus notch homolog protein 1 OS=Mus musculus OX=10090 GN=Notch1 PE=1 SV=3	0	2	2	1	0	1	1	1	583.256	1165.5	1165.51	-4.3083	-0.00251068	0	0	98061.7	HCD (High Energy Collision Dissociation)	MS2	0	100	7.42819	2308	2308	2306	FP022820_030520_4.raw	0/0		3.81012	341.057	341.057	341.057	0.000154839	2.96021e-05	0	0
FALSE	High	PMI-Byonic	PMI-Byonic (A2)	A	2	Unambiguous	RCSQPSGTCL	[L].RcSQPSGTcL.[N]	C2(Carbamidomethyl); C9(Carbamidomethyl)	1	1	Q01705	Q01705	Neurogenic locus notch homolog protein 1 OS=Mus musculus OX=10090 GN=Notch1 PE=1 SV=3	0	2	2	1	0	1	1	1	583.256	1165.5	1165.51	-3.67989	-0.00214447	0	0	4074700	HCD (High Energy Collision Dissociation)	MS2	0.722395	31.9581	7.97225	2510	2510	2509	FP022820_030520_4.raw	0/0		7.35237	602.51	549.914	549.914	4.44248e-08	1.18749e-08	0	0
FALSE	High	PMI-Byonic	PMI-Byonic (A2)	A	2	Unambiguous	RCSQPSGTCL	[L].RcSQPSGTcL.[N]	C2(Carbamidomethyl); C9(Carbamidomethyl)	1	1	Q01705	Q01705	Neurogenic locus notch homolog protein 1 OS=Mus musculus OX=10090 GN=Notch1 PE=1 SV=3	0	2	2	1	0	1	1	1	583.256	1165.5	1165.51	-4.20356	-0.00244965	0	0	1.77521e+06	HCD (High Energy Collision Dissociation)	MS2	0	72.3794	8.0802	2550	2550	2549	FP022820_030520_4.raw	0/0		5.61037	546.062	503.295	503.295	2.45262e-06	5.95687e-07	0	0
FALSE	High	PMI-Byonic	PMI-Byonic (A2)	A	2	Unambiguous	RCSQPSGTCL	[L].RcSQPSGTcL.[N]	C2(Carbamidomethyl); C9(Carbamidomethyl)	1	1	Q01705	Q01705	Neurogenic locus notch homolog protein 1 OS=Mus musculus OX=10090 GN=Notch1 PE=1 SV=3	0	2	2	1	0	1	1	1	583.256	1165.5	1165.51	-3.88936	-0.00226654	0	0	120147	HCD (High Energy Collision Dissociation)	MS2	0	100	8.42041	2677	2677	2675	FP022820_030520_4.raw	0/0		2.20451	228.44	228.44	228.44	0.00624441	0.000749305	0	0
FALSE	High	PMI-Byonic	PMI-Byonic (A2)	A	2	Unambiguous	RCSQPSGTCL	[L].RcSQPSGTcL.[N]	C2(Carbamidomethyl); C9(Carbamidomethyl)	1	1	Q01705	Q01705	Neurogenic locus notch homolog protein 1 OS=Mus musculus OX=10090 GN=Notch1 PE=1 SV=3	0	2	2	1	0	1	1	1	583.256	1165.5	1165.51	-4.3083	-0.00251068	0	0	226794	HCD (High Energy Collision Dissociation)	MS2	6.68295	100	8.30347	2628	2628	2626	FP022820_030520_4.raw	0/0		4.30326	386.73	386.73	386.73	4.97435e-05	1.24582e-05	0	0
FALSE	Medium	PMI-Byonic	PMI-Byonic (A2)	A	2	Unambiguous	RCSQPSGTCL	[L].RcSQPSGTcL.[N]	C2(Carbamidomethyl); C9(Carbamidomethyl)	1	1	Q01705	Q01705	Neurogenic locus notch homolog protein 1 OS=Mus musculus OX=10090 GN=Notch1 PE=1 SV=3	0	2	2	1	0	1	1	1	583.255	1165.5	1165.51	-5.04145	-0.00293793	0	0	15372.1	HCD (High Energy Collision Dissociation)	MS2	0	100	8.63478	2760	2760	2758	FP022820_030520_4.raw	0/0		0.329862	30.2014	30.2014	30.2014	0.467884	0.0469394	0	0
FALSE	Medium	PMI-Byonic	PMI-Byonic (A2)	A	2	Unambiguous	VGQRCQDSNPCLSTPCKNAGTCHVVDHGGTVDY	[F].VGQRcQDSNPcLstPcKNAGTcHVVDHGGTVDY.[A]	C5(Carbamidomethyl); C11(Carbamidomethyl); S13(Fuc(1)); T14(Hex(1)Pent(1)); C16(Carbamidomethyl); C22(Carbamidomethyl)	1	1	Q01705	Q01705	Neurogenic locus notch homolog protein 1 OS=Mus musculus OX=10090 GN=Notch1 PE=1 SV=3	1	5	5	1	0	1	1	1	827.353	4132.74	4129.75	724.03	0.598013	0	0	472121	HCD (High Energy Collision Dissociation)	MS2	27.3685	100	12.4638	4328	4328	4326	FP022820_030520_4.raw	0/0		0.38535	109.561	109.561	0	0.411766	0.0419761	0	0
FALSE	High	PMI-Byonic	PMI-Byonic (A2)	A	2	Unambiguous	VGQRCQDSNPCLSTPCKNAGTCHVVDHGGTVDY	[F].VGQRcQDSNPcLstPcKNAGTcHVVDHGGTVDY.[A]	C5(Carbamidomethyl); C11(Carbamidomethyl); S13(Hex(1)Pent(2)); T14(Fuc(1)); C16(Carbamidomethyl); C22(Carbamidomethyl)	1	1	Q01705	Q01705	Neurogenic locus notch homolog protein 1 OS=Mus musculus OX=10090 GN=Notch1 PE=1 SV=3	1	5	5	1	0	1	1	1	853.761	4264.77	4261.79	700.304	0.596909	0	0	270834	HCD (High Energy Collision Dissociation)	MS2	38.6147	100	12.386	4295	4295	4293	FP022820_030520_4.raw	0/0		1.21045	29.3679	29.3679	0.28	0.0615954	0.00845458	0	0
FALSE	High	PMI-Byonic	PMI-Byonic (A2)	A	2	Unambiguous	VGQRCQDSNPCLSTPCKNAGTCHVVDHGGTVDY	[F].VGQRcQDSNPcLSTPcKNAGtcHVVDHGGtVDY.[A]	C5(Carbamidomethyl); C11(Carbamidomethyl); C16(Carbamidomethyl); T21(Hex(1)Pent(1)); C22(Carbamidomethyl); T30(Fuc(1))	1	1	Q01705	Q01705	Neurogenic locus notch homolog protein 1 OS=Mus musculus OX=10090 GN=Notch1 PE=1 SV=3	1	5	5	1	0	1	1	1	827.152	4131.73	4129.75	480.392	0.39678	0	0	826269	HCD (High Energy Collision Dissociation)	MS2	28.5662	100	12.3317	4272	4272	4271	FP022820_030520_4.raw	0/0		3.1187	350.197	350.197	0.284008	0.000760847	0.000115613	0	0
FALSE	High	PMI-Byonic	PMI-Byonic (A2)	A	2	Unambiguous	VGQRCQDSNPCLSTPCKNAGTCHVVDHGGTVDY	[F].VGQRcQDSNPcLstPcKNAGTcHVVDHGGTVDY.[A]	C5(Carbamidomethyl); C11(Carbamidomethyl); S13(Fuc(1)); T14(Hex(1)Pent(1)); C16(Carbamidomethyl); C22(Carbamidomethyl)	1	1	Q01705	Q01705	Neurogenic locus notch homolog protein 1 OS=Mus musculus OX=10090 GN=Notch1 PE=1 SV=3	1	4	4	1	0	1	1	1	1033.44	4130.75	4129.75	242.004	0.249854	0	0	313507	HCD (High Energy Collision Dissociation)	MS2	30.8386	100	11.9694	4118	4118	4111	FP022820_030520_4.raw	0/0		1.14664	31.3499	31.3499	0	0.0713452	0.0093161	0	0
FALSE	High	PMI-Byonic	PMI-Byonic (A2)	A	2	Unambiguous	VGQRCQDSNPCLSTPCKNAGTCHVVDHGGTVDY	[F].VGQRcQDSNPcLstPcKNAGTcHVVDHGGTVDY.[A]	C5(Carbamidomethyl); C11(Carbamidomethyl); S13(Fuc(1)); T14(Hex(1)Pent(1)); C16(Carbamidomethyl); C22(Carbamidomethyl)	1	1	Q01705	Q01705	Neurogenic locus notch homolog protein 1 OS=Mus musculus OX=10090 GN=Notch1 PE=1 SV=3	1	5	5	1	0	1	1	1	826.754	4129.74	4129.75	-1.85928	-0.00153568	0	0	325057	HCD (High Energy Collision Dissociation)	MS2	0	100	12.209	4220	4220	4216	FP022820_030520_4.raw	0/0		5.02003	409.155	409.155	0	9.54935e-06	2.44933e-06	0	0
FALSE	High	PMI-Byonic	PMI-Byonic (A2)	A	2	Unambiguous	VGQRCQDSNPCLSTPCKNAGTCHVVDHGGTVDY	[F].VGQRcQDSNPcLstPcKNAGTcHVVDHGGTVDY.[A]	C5(Carbamidomethyl); C11(Carbamidomethyl); S13(Fuc(1)); T14(Hex(1)Pent(1)); C16(Carbamidomethyl); C22(Carbamidomethyl)	1	1	Q01705	Q01705	Neurogenic locus notch homolog protein 1 OS=Mus musculus OX=10090 GN=Notch1 PE=1 SV=3	1	5	5	1	0	1	1	1	826.953	4130.73	4129.75	238.823	0.197256	0	0	259169	HCD (High Energy Collision Dissociation)	MS2	29.1913	100	12.596	4384	4384	4381	FP022820_030520_4.raw	0/0		1.76429	45.8387	45.8387	0	0.0172072	0.00199019	0	0
FALSE	High	PMI-Byonic	PMI-Byonic (A2)	A	2	Unambiguous	VGQRCQDSNPCL	[F].VGQRcQDSNPcL.[S]	C5(Carbamidomethyl); C11(Carbamidomethyl)	1	1	Q01705	Q01705	Neurogenic locus notch homolog protein 1 OS=Mus musculus OX=10090 GN=Notch1 PE=1 SV=3	0	2	2	1	0	1	1	1	717.313	1433.62	1433.63	-4.50158	-0.00322679	0	0	194988	HCD (High Energy Collision Dissociation)	MS2	0	100	9.53105	3100	3100	3099	FP022820_030520_4.raw	0/0		1.17942	106.714	106.714	106.714	0.066158	0.00901054	0	0
FALSE	High	PMI-Byonic	PMI-Byonic (A2)	A	2	Unambiguous	VGQRCQDSNPCLSTPCKNAGTCHVVDHGGTVDY	[F].VGQRcQDSNPcLstPcKNAGTcHVVDHGGTVDY.[A]	C5(Carbamidomethyl); C11(Carbamidomethyl); S13(Hex(1)Pent(2)); T14(Fuc(1)); C16(Carbamidomethyl); C22(Carbamidomethyl)	1	1	Q01705	Q01705	Neurogenic locus notch homolog protein 1 OS=Mus musculus OX=10090 GN=Notch1 PE=1 SV=3	1	5	5	1	0	1	1	1	853.563	4263.79	4261.79	468.152	0.399034	0	0	499447	HCD (High Energy Collision Dissociation)	MS2	17.5562	100	12.1321	4187	4187	4184	FP022820_030520_4.raw	0/0		1.34862	97.0008	97.0008	0.28	0.0448102	0.00531733	0	0
FALSE	High	PMI-Byonic	PMI-Byonic (A2)	A	2	Unambiguous	VGQRCQDSNPCLSTPCKNAGTCHVVDHGGTVDY	[F].VGQRcQDSNPcLstPcKNAGTcHVVDHGGTVDY.[A]	C5(Carbamidomethyl); C11(Carbamidomethyl); S13(Fuc(1)); T14(Hex(1)Pent(1)); C16(Carbamidomethyl); C22(Carbamidomethyl)	1	1	Q01705	Q01705	Neurogenic locus notch homolog protein 1 OS=Mus musculus OX=10090 GN=Notch1 PE=1 SV=3	1	5	5	1	0	1	1	1	826.754	4129.74	4129.75	-1.85928	-0.00153568	0	0	352178	HCD (High Energy Collision Dissociation)	MS2	0	100	12.0832	4166	4166	4165	FP022820_030520_4.raw	0/0		4.98527	438.314	438.314	0	1.03451e-05	3.12933e-06	0	0
FALSE	High	PMI-Byonic	PMI-Byonic (A2)	A	2	Unambiguous	VGQRCQDSNPCL	[F].VGQRcQDSNPcL.[S]	C5(Carbamidomethyl); C11(Carbamidomethyl)	1	1	Q01705	Q01705	Neurogenic locus notch homolog protein 1 OS=Mus musculus OX=10090 GN=Notch1 PE=1 SV=3	0	2	2	1	0	1	1	1	717.315	1433.62	1433.63	-2.03229	-0.00145677	0	0	301302	HCD (High Energy Collision Dissociation)	MS2	0	100	9.42024	3063	3063	3061	FP022820_030520_4.raw	0/0		3.79271	321.23	321.23	321.23	0.000161174	3.40018e-05	0	0
FALSE	High	PMI-Byonic	PMI-Byonic (A2)	A	2	Unambiguous	VGQRCQDSNPCLSTPCKNAGTCHVVDHGGTVDY	[F].VGQRcQDSNPcLstPcKNAGTcHVVDHGGTVDY.[A]	C5(Carbamidomethyl); C11(Carbamidomethyl); S13(Fuc(1)); T14(Hex(1)Pent(1)); C16(Carbamidomethyl); C22(Carbamidomethyl)	1	1	Q01705	Q01705	Neurogenic locus notch homolog protein 1 OS=Mus musculus OX=10090 GN=Notch1 PE=1 SV=3	1	4	4	1	0	1	1	1	1033.44	4130.74	4129.75	240.822	0.248633	0	0	155632	HCD (High Energy Collision Dissociation)	MS2	30.3924	100	11.5853	3953	3953	3946	FP022820_030520_4.raw	0/0		2.32135	206.574	206.574	0	0.00477142	0.000584523	0	0
FALSE	High	PMI-Byonic	PMI-Byonic (A2)	A	2	Unambiguous	VGQRCQDSNPCLSTPCKNAGTCHVVDHGGTVDY	[F].VGQRcQDSNPcLstPcKNAGTcHVVDHGGTVDY.[A]	C5(Carbamidomethyl); C11(Carbamidomethyl); S13(Hex(1)Pent(2)); T14(Fuc(1)); C16(Carbamidomethyl); C22(Carbamidomethyl)	1	1	Q01705	Q01705	Neurogenic locus notch homolog protein 1 OS=Mus musculus OX=10090 GN=Notch1 PE=1 SV=3	1	5	5	1	0	1	1	1	853.161	4261.78	4261.79	-3.52558	-0.00300505	0	0	200049	HCD (High Energy Collision Dissociation)	MS2	40.503	100	12.0057	4133	4133	4132	FP022820_030520_4.raw	0/0		3.92624	292.207	292.207	0.28	0.000118512	2.28267e-05	0	0
FALSE	High	PMI-Byonic	PMI-Byonic (A2)	A	2	Unambiguous	VGQRCQDSNPCLSTPCKNAGTCHVVDHGGTVDY	[F].VGQRcQDSNPcLstPcKNAGTcHVVDHGGTVDY.[A]	C5(Carbamidomethyl); C11(Carbamidomethyl); S13(Fuc(1)); T14(Hex(1)Pent(1)); C16(Carbamidomethyl); C22(Carbamidomethyl)	1	1	Q01705	Q01705	Neurogenic locus notch homolog protein 1 OS=Mus musculus OX=10090 GN=Notch1 PE=1 SV=3	1	5	5	1	0	1	1	1	826.754	4129.74	4129.75	-2.15487	-0.00177982	0	0	352534	HCD (High Energy Collision Dissociation)	MS2	0.569135	100	11.5809	3951	3951	3946	FP022820_030520_4.raw	0/0		8.03233	667.204	631.859	0	9.28265e-09	1.48235e-09	0	0
FALSE	High	PMI-Byonic	PMI-Byonic (A2)	A	2	Unambiguous	VGQRCQDSNPCLSTPCKNAGTCHVVDHGGTVDY	[F].VGQRcQDSNPcLstPcKNAGTcHVVDHGGTVDY.[A]	C5(Carbamidomethyl); C11(Carbamidomethyl); S13(Hex(1)Pent(2)); T14(Fuc(1)); C16(Carbamidomethyl); C22(Carbamidomethyl)	1	1	Q01705	Q01705	Neurogenic locus notch homolog protein 1 OS=Mus musculus OX=10090 GN=Notch1 PE=1 SV=3	1	4	4	1	0	1	1	1	1066.7	4263.78	4261.79	466.795	0.497346	0	0	275438	HCD (High Energy Collision Dissociation)	MS2	16.1767	100	11.9174	4096	4096	4089	FP022820_030520_4.raw	0/0		2.30374	32.1877	32.1877	0.28	0.00496889	0.000645132	0	0
FALSE	Medium	PMI-Byonic	PMI-Byonic (A2)	A	2	Unambiguous	VGQRCQDSNPCLSTPCKNAGTCHVVDHGGTVDY	[F].VGQRcQDSNPcLstPcKNAGTcHVVDHGGTVDY.[A]	C5(Carbamidomethyl); C11(Carbamidomethyl); S13(HexNAc(1)); T14(Hex(1)Pent(1)); C16(Carbamidomethyl); C22(Carbamidomethyl)	1	1	Q01705	Q01705	Neurogenic locus notch homolog protein 1 OS=Mus musculus OX=10090 GN=Notch1 PE=1 SV=3	1	5	5	1	0	1	1	1	838.558	4188.76	4186.77	475.895	0.398493	0	0	236050	HCD (High Energy Collision Dissociation)	MS2	44.1316	100	11.6116	3964	3964	3957	FP022820_030520_4.raw	0/0		0.713188	6.24381	6.24381	0	0.193559	0.0211003	0	0
FALSE	High	PMI-Byonic	PMI-Byonic (A2)	A	2	Unambiguous	VGQRCQDSNPCLSTPCKNAGTCHVVDHGGTVDY	[F].VGQRcQDSNPcLstPcKNAGTcHVVDHGGTVDY.[A]	C5(Carbamidomethyl); C11(Carbamidomethyl); S13(Hex(1)Pent(2)); T14(Fuc(1)); C16(Carbamidomethyl); C22(Carbamidomethyl)	1	1	Q01705	Q01705	Neurogenic locus notch homolog protein 1 OS=Mus musculus OX=10090 GN=Notch1 PE=1 SV=3	1	5	5	1	0	1	1	1	853.161	4261.78	4261.79	-3.31075	-0.00282195	0	0	127437	HCD (High Energy Collision Dissociation)	MS2	0	100	11.6287	3971	3971	3968	FP022820_030520_4.raw	0/0		4.87134	383.007	383.007	1.2	1.34481e-05	3.92463e-06	0	0
FALSE	High	PMI-Byonic	PMI-Byonic (A2)	A	2	Unambiguous	VGQRCQDSNPCLSTPCKNAGTCHVVDHGGTVDY	[F].VGQRcQDSNPcLStPcKNAGtcHVVDHGGTVDY.[A]	C5(Carbamidomethyl); C11(Carbamidomethyl); T14(Hex(1)Pent(2)); C16(Carbamidomethyl); T21(Fuc(1)); C22(Carbamidomethyl)	1	1	Q01705	Q01705	Neurogenic locus notch homolog protein 1 OS=Mus musculus OX=10090 GN=Notch1 PE=1 SV=3	1	4	4	1	0	1	1	1	1066.7	4263.78	4261.79	466.337	0.496857	0	0	237952	HCD (High Energy Collision Dissociation)	MS2	20.84	100	11.661	3985	3985	3979	FP022820_030520_4.raw	0/0		4.64196	401.132	401.132	0	2.28056e-05	5.8818e-06	0	0
FALSE	Medium	PMI-Byonic	PMI-Byonic (A2)	A	2	Unambiguous	VGQRCQDSNPCLSTPCKNAGTCHVVDHGGTVDY	[F].VGQRcQDSNPcLstPcKNAGTcHVVDHGGTVDY.[A]	C5(Carbamidomethyl); C11(Carbamidomethyl); S13(Hex(1)); T14(Hex(1)Pent(1)); C16(Carbamidomethyl); C22(Carbamidomethyl)	1	1	Q01705	Q01705	Neurogenic locus notch homolog protein 1 OS=Mus musculus OX=10090 GN=Notch1 PE=1 SV=3	1	5	5	1	0	1	1	1	830.349	4147.72	4145.74	476.247	0.394879	0	0	324547	HCD (High Energy Collision Dissociation)	MS2	17.216	100	11.6829	3994	3994	3990	FP022820_030520_4.raw	0/0		0.659994	82.628	82.628	0	0.218779	0.0227389	0	0
FALSE	High	PMI-Byonic	PMI-Byonic (A2)	A	2	Unambiguous	VGQRCQDSNPCLSTPCKNAGTCHVVDHGGTVDY	[F].VGQRcQDSNPcLstPcKNAGTcHVVDHGGTVDY.[A]	C5(Carbamidomethyl); C11(Carbamidomethyl); S13(Fuc(1)); T14(Hex(1)Pent(1)); C16(Carbamidomethyl); C22(Carbamidomethyl)	1	1	Q01705	Q01705	Neurogenic locus notch homolog protein 1 OS=Mus musculus OX=10090 GN=Notch1 PE=1 SV=3	1	5	5	1	0	1	1	1	826.756	4129.75	4129.75	0.801006	0.00066159	0	0	13819193	HCD (High Energy Collision Dissociation)	MS2	44.0253	12.9051	11.7022	4002	4002	4001	FP022820_030520_4.raw	0/0		13.0325	931.802	804.866	0	9.28002e-14	5.66414e-14	0	0
FALSE	High	PMI-Byonic	PMI-Byonic (A2)	A	2	Unambiguous	VGQRCQDSNPCLSTPCKNAGTCHVVDHGGTVDY	[F].VGQRcQDSNPcLstPcKNAGTcHVVDHGGTVDY.[A]	C5(Carbamidomethyl); C11(Carbamidomethyl); S13(Fuc(1)); T14(Hex(1)Pent(1)); C16(Carbamidomethyl); C22(Carbamidomethyl)	1	1	Q01705	Q01705	Neurogenic locus notch homolog protein 1 OS=Mus musculus OX=10090 GN=Notch1 PE=1 SV=3	1	4	4	1	0	1	1	1	1033.19	4129.74	4129.75	-2.97926	-0.0030759	0	0	2.71365e+06	HCD (High Energy Collision Dissociation)	MS2	0	56.6274	11.7037	4003	4003	4001	FP022820_030520_4.raw	0/0		13.6885	962.875	746.163	0	2.04884e-14	2.04863e-14	0	0
FALSE	High	PMI-Byonic	PMI-Byonic (A2)	A	2	Unambiguous	VGQRCQDSNPCLSTPCKNAGTCHVVDHGGTVDY	[F].VGQRcQDSNPcLstPcKNAGTcHVVDHGGTVDY.[A]	C5(Carbamidomethyl); C11(Carbamidomethyl); S13(Fuc(1)); T14(Hex(1)Pent(1)); C16(Carbamidomethyl); C22(Carbamidomethyl)	1	1	Q01705	Q01705	Neurogenic locus notch homolog protein 1 OS=Mus musculus OX=10090 GN=Notch1 PE=1 SV=3	1	5	5	1	0	1	1	1	826.754	4129.74	4129.75	-2.15487	-0.00177982	0	0	982759	HCD (High Energy Collision Dissociation)	MS2	0	100	11.9564	4112	4112	4111	FP022820_030520_4.raw	0/0		7.89516	661.319	592.132	0	1.27304e-08	3.62735e-09	0	0
FALSE	High	PMI-Byonic	PMI-Byonic (A2)	A	2	Unambiguous	VGQRCQDSNPCLSTPCKNAGTCHVVDHGGTVDY	[F].VGQRcQDSNPcLstPcKNAGTcHVVDHGGTVDY.[A]	C5(Carbamidomethyl); C11(Carbamidomethyl); S13(HexNAc(1)); T14(Hex(1)Pent(1)); C16(Carbamidomethyl); C22(Carbamidomethyl)	1	1	Q01705	Q01705	Neurogenic locus notch homolog protein 1 OS=Mus musculus OX=10090 GN=Notch1 PE=1 SV=3	1	5	5	1	0	1	1	1	838.16	4186.77	4186.77	0.139012	0.000116402	0	0	275150	HCD (High Energy Collision Dissociation)	MS2	1.18254	100	11.7273	4013	4013	4012	FP022820_030520_4.raw	0/0		1.97784	292.955	292.955	0	0.0105236	0.00125506	0	0
FALSE	High	PMI-Byonic	PMI-Byonic (A2)	A	2	Unambiguous	VGQRCQDSNPCLSTPCKNAGTCHVVDHGGTVDY	[F].VGQRcQDSNPcLstPcKNAGTcHVVDHGGTVDY.[A]	C5(Carbamidomethyl); C11(Carbamidomethyl); S13(Hex(1)Pent(2)); T14(Fuc(1)); C16(Carbamidomethyl); C22(Carbamidomethyl)	1	1	Q01705	Q01705	Neurogenic locus notch homolog protein 1 OS=Mus musculus OX=10090 GN=Notch1 PE=1 SV=3	1	5	5	1	0	1	1	1	853.161	4261.78	4261.79	-3.38236	-0.00288298	0	0	4662920	HCD (High Energy Collision Dissociation)	MS2	0	38.3714	11.7531	4024	4024	4023	FP022820_030520_4.raw	0/0		11.7313	883.064	782.306	1.2	1.85644e-12	5.37094e-13	0	0
FALSE	High	PMI-Byonic	PMI-Byonic (A2)	A	2	Unambiguous	VGQRCQDSNPCLSTPCKNAGTCHVVDHGGTVDY	[F].VGQRcQDSNPcLStPcKNAGTcHVVDHGGTVDY.[A]	C5(Carbamidomethyl); C11(Carbamidomethyl); T14(Hex(1)Pent(1)); C16(Carbamidomethyl); C22(Carbamidomethyl)	1	1	Q01705	Q01705	Neurogenic locus notch homolog protein 1 OS=Mus musculus OX=10090 GN=Notch1 PE=1 SV=3	1	5	5	1	0	1	1	1	797.742	3984.68	3983.69	248.158	0.197717	0	0	658365	HCD (High Energy Collision Dissociation)	MS2	31.5177	100	11.7553	4025	4025	4023	FP022820_030520_4.raw	0/0		4.02144	359.056	359.056	1.2	9.51831e-05	1.71003e-05	0	0
FALSE	High	PMI-Byonic	PMI-Byonic (A2)	A	2	Unambiguous	VGQRCQDSNPCLSTPCKNAGTCHVVDHGGTVDY	[F].VGQRcQDSNPcLstPcKNAGTcHVVDHGGTVDY.[A]	C5(Carbamidomethyl); C11(Carbamidomethyl); S13(Hex(1)Pent(2)); T14(Fuc(1)); C16(Carbamidomethyl); C22(Carbamidomethyl)	1	1	Q01705	Q01705	Neurogenic locus notch homolog protein 1 OS=Mus musculus OX=10090 GN=Notch1 PE=1 SV=3	1	4	4	1	0	1	1	1	1066.2	4261.78	4261.79	-3.17871	-0.00338674	0	0	638029	HCD (High Energy Collision Dissociation)	MS2	0	100	11.7793	4035	4035	4034	FP022820_030520_4.raw	0/0		10.5518	801.755	691.949	1.2	2.80643e-11	6.04243e-12	0	0
FALSE	High	PMI-Byonic	PMI-Byonic (A2)	A	2	Unambiguous	VGQRCQDSNPCLSTPCKNAGTCHVVDHGGTVDY	[F].VGQRcQDSNPcLstPcKNAGTcHVVDHGGTVDY.[A]	C5(Carbamidomethyl); C11(Carbamidomethyl); S13(Fuc(1)); T14(Hex(1)Pent(1)); C16(Carbamidomethyl); C22(Carbamidomethyl)	1	1	Q01705	Q01705	Neurogenic locus notch homolog protein 1 OS=Mus musculus OX=10090 GN=Notch1 PE=1 SV=3	1	5	5	1	0	1	1	1	826.753	4129.74	4129.75	-2.30267	-0.00190189	0	0	4.11414e+06	HCD (High Energy Collision Dissociation)	MS2	0.216701	34.0124	11.8287	4057	4057	4056	FP022820_030520_4.raw	0/0		8.89516	736.131	643.783	0	1.27304e-09	2.17205e-10	0	0
FALSE	High	PMI-Byonic	PMI-Byonic (A2)	A	2	Unambiguous	VGQRCQDSNPCLSTPCKNAGTCHVVDHGGTVDY	[F].VGQRcQDSNPcLstPcKNAGTcHVVDHGGTVDY.[A]	C5(Carbamidomethyl); C11(Carbamidomethyl); S13(Fuc(1)); T14(Hex(1)Pent(1)); C16(Carbamidomethyl); C22(Carbamidomethyl)	1	1	Q01705	Q01705	Neurogenic locus notch homolog protein 1 OS=Mus musculus OX=10090 GN=Notch1 PE=1 SV=3	1	4	4	1	0	1	1	1	1033.69	4131.74	4129.75	482.376	0.498023	0	0	1463986	HCD (High Energy Collision Dissociation)	MS2	28.919	100	11.843	4064	4064	4056	FP022820_030520_4.raw	0/0		7.55184	656.861	656.861	0	2.80644e-08	6.44999e-09	0	0
FALSE	Medium	PMI-Byonic	PMI-Byonic (A2)	A	2	Unambiguous	VGQRCQDSNPCLSTPCKNAGTCHVVDHGGTVDY	[F].VGQRcQDSNPcLSTPcKNAGTcHVVDHGGTVDY.[A]	C5(Carbamidomethyl); C11(Carbamidomethyl); C16(Carbamidomethyl); C22(Carbamidomethyl)	1	1	Q01705	Q01705	Neurogenic locus notch homolog protein 1 OS=Mus musculus OX=10090 GN=Notch1 PE=1 SV=3	1	5	5	1	0	1	1	1	739.325	3692.6	3689.59	813.326	0.600168	0	0	197419	HCD (High Energy Collision Dissociation)	MS2	38.8151	100	11.8691	4075	4075	4067	FP022820_030520_4.raw	0/0		0.38535	3.97235	3.97235	3.97235	0.411766	0.0404544	0	0
FALSE	High	PMI-Byonic	PMI-Byonic (A2)	A	2	Unambiguous	VGQRCQDSNPCLSTPCKNAGTCHVVDHGGTVDY	[F].VGQRcQDSNPcLstPcKNAGTcHVVDHGGTVDY.[A]	C5(Carbamidomethyl); C11(Carbamidomethyl); S13(Hex(1)Pent(2)); T14(Fuc(1)); C16(Carbamidomethyl); C22(Carbamidomethyl)	1	1	Q01705	Q01705	Neurogenic locus notch homolog protein 1 OS=Mus musculus OX=10090 GN=Notch1 PE=1 SV=3	1	5	5	1	0	1	1	1	853.162	4261.78	4261.79	-2.66629	-0.00227263	0	0	1.04428e+06	HCD (High Energy Collision Dissociation)	MS2	0	87.9323	11.8797	4079	4079	4078	FP022820_030520_4.raw	0/0		8.89516	724.665	700.786	1.2	1.27304e-09	3.68036e-10	0	0
FALSE	High	PMI-Byonic	PMI-Byonic (A2)	A	2	Unambiguous	VGQRCQDSNPCLSTPCKNAGTCHVVDHGGTVDY	[F].VGQRcQDSNPcLstPcKNAGTcHVVDHGGTVDY.[A]	C5(Carbamidomethyl); C11(Carbamidomethyl); S13(Fuc(1)); T14(Hex(1)); C16(Carbamidomethyl); C22(Carbamidomethyl)	1	1	Q01705	Q01705	Neurogenic locus notch homolog protein 1 OS=Mus musculus OX=10090 GN=Notch1 PE=1 SV=3	1	5	5	1	0	1	1	1	800.539	3998.66	3997.71	239.617	0.191584	0	0	201886	HCD (High Energy Collision Dissociation)	MS2	74.463	100	11.7295	4014	4014	4012	FP022820_030520_4.raw	0/0		1.77964	151.939	151.939	0	0.0166098	0.00189796	0	0
FALSE	Low	PMI-Byonic	PMI-Byonic (A2)	A	2	Unambiguous	ACSCPLGF	[Y].AcScPLGF.[S]	C2(Carbamidomethyl); C4(Carbamidomethyl)	1	1	Q01705	Q01705	Neurogenic locus notch homolog protein 1 OS=Mus musculus OX=10090 GN=Notch1 PE=1 SV=3	1	2	2	1	0	1	1	1	456.19	911.374	911.375	-1.47229	-0.000670905	0	0	127046	HCD (High Energy Collision Dissociation)	MS2	5.09653	100	17.8446	6599	6599	6595	FP022820_030520_4.raw	0/0		0.221051	88.2558	88.2558	88.2558	0.601103	0.0667363	0.00784313	0
FALSE	Low	PMI-Byonic	PMI-Byonic (A2)	A	2	Unambiguous	ACSCPLGF	[Y].AcScPLGF.[S]	C2(Carbamidomethyl); C4(Carbamidomethyl)	1	1	Q01705	Q01705	Neurogenic locus notch homolog protein 1 OS=Mus musculus OX=10090 GN=Notch1 PE=1 SV=3	1	2	2	1	0	1	1	1	456.19	911.372	911.375	-3.4814	-0.00158643	0	0	140100	HCD (High Energy Collision Dissociation)	MS2	5.11224	100	17.9722	6653	6653	6650	FP022820_030520_4.raw	0/0		0.324387	71.1026	71.1026	71.1026	0.473819	0.0503563	0	0
FALSE	Medium	PMI-Byonic	PMI-Byonic (A2)	A	2	Unambiguous	GFSGPL	[L].GFSGPL.[C]		1	1	Q01705	Q01705	Neurogenic locus notch homolog protein 1 OS=Mus musculus OX=10090 GN=Notch1 PE=1 SV=3	1	3	3	1	0	1	1	1	577.324	1729.96	577.298	1.99665e+06	384.22	0	0	192649	HCD (High Energy Collision Dissociation)	MS2	17.0811	100	16.6361	6090	6090	6088	FP022820_030520_4.raw	0/0		0.911169	164.49	146.052	146.052	0.122696	0.0146958	0	0
FALSE	High	PMI-Byonic	PMI-Byonic (A2)	A	2	Unambiguous	GFSGPL	[L].GFSGPL.[C]		1	1	Q01705	Q01705	Neurogenic locus notch homolog protein 1 OS=Mus musculus OX=10090 GN=Notch1 PE=1 SV=3	1	3	3	1	0	1	1	1	579.302	1735.89	577.298	2.00693e+06	386.198	0	0	578458	HCD (High Energy Collision Dissociation)	MS2	13.7694	100	16.0741	5853	5853	5848	FP022820_030520_4.raw	0/0		1.19647	142.109	142.109	142.109	0.063611	0.00872763	0	0
FALSE	Low	PMI-Byonic	PMI-Byonic (A2)	A	2	Unambiguous	GFSGPLCLTPL	[L].GFsGPLcLtPL.[D]	S3(Hex(1)); C7(Carbamidomethyl); T9(HexNAc(1))	1	1	Q01705	Q01705	Neurogenic locus notch homolog protein 1 OS=Mus musculus OX=10090 GN=Notch1 PE=1 SV=3	3	2	2	1	0	1	1	1	763.868	1526.73	1526.73	-0.343113	-0.00026192	0	0	246013	HCD (High Energy Collision Dissociation)	MS2	1.1544	100	22.9855	8710	8710	8709	FP022820_030520_4.raw	0/0		0.163835	36.987	36.987	0	0.685749	0.0847714	0.00760456	0.0121951
FALSE	Low	PMI-Byonic	PMI-Byonic (A2)	A	2	Unambiguous	CLTPLDNACL	[L].cLTPLDNAcL.[A]	C1(Carbamidomethyl); C9(Carbamidomethyl)	1	1	Q01705	Q01705	Neurogenic locus notch homolog protein 1 OS=Mus musculus OX=10090 GN=Notch1 PE=1 SV=3	2	2	2	1	0	1	1	1	588.772	1176.54	1176.54	-1.46309	-0.000860693	0	0	82420.1	HCD (High Energy Collision Dissociation)	MS2	19.548	100	20.3661	7658	7658	7655	FP022820_030520_4.raw	0/0		0.221233	151.656	151.656	151.656	0.600851	0.0646325	0.00787401	0
FALSE	Low	PMI-Byonic	PMI-Byonic (A2)	A	2	Unambiguous	CLTPLDNACL	[L].cLTPLDNAcL.[A]	C1(Carbamidomethyl); C9(Carbamidomethyl)	1	1	Q01705	Q01705	Neurogenic locus notch homolog protein 1 OS=Mus musculus OX=10090 GN=Notch1 PE=1 SV=3	2	2	2	1	0	1	1	1	588.773	1176.54	1176.54	-0.840571	-0.000494482	0	0	160878	HCD (High Energy Collision Dissociation)	MS2	27.173	100	20.2364	7604	7604	7602	FP022820_030520_4.raw	0/0		0.0409263	161.691	161.691	161.691	0.910068	0.113195	0.010989	0
FALSE	High	PMI-Byonic	PMI-Byonic (A2)	A	2	Unambiguous	CLTPLDNACL	[L].cLTPLDNAcL.[A]	C1(Carbamidomethyl); C9(Carbamidomethyl)	1	1	Q01705	Q01705	Neurogenic locus notch homolog protein 1 OS=Mus musculus OX=10090 GN=Notch1 PE=1 SV=3	2	2	2	1	0	1	1	1	588.773	1176.54	1176.54	-0.840571	-0.000494482	0	0	205804	HCD (High Energy Collision Dissociation)	MS2	2.23512	100	20.1261	7558	7558	7557	FP022820_030520_4.raw	0/0		1.51317	301.168	301.168	301.168	0.030678	0.00398798	0	0
FALSE	Medium	PMI-Byonic	PMI-Byonic (A2)	A	2	Unambiguous	CLTPLDNACL	[L].cLTPLDNAcL.[A]	C1(Carbamidomethyl); C9(Carbamidomethyl)	1	1	Q01705	Q01705	Neurogenic locus notch homolog protein 1 OS=Mus musculus OX=10090 GN=Notch1 PE=1 SV=3	2	2	2	1	0	1	1	1	588.772	1176.54	1176.54	-1.87811	-0.00110483	0	0	527497	HCD (High Energy Collision Dissociation)	MS2	1.46369	100	20.0032	7507	7507	7504	FP022820_030520_4.raw	0/0		0.957415	351.266	271.71	271.71	0.110303	0.0137043	0	0
FALSE	High	PMI-Byonic	PMI-Byonic (A2)	A	2	Unambiguous	CLTPLDNACL	[L].cLTPLDNAcL.[A]	C1(Carbamidomethyl); C9(Carbamidomethyl)	1	1	Q01705	Q01705	Neurogenic locus notch homolog protein 1 OS=Mus musculus OX=10090 GN=Notch1 PE=1 SV=3	2	2	2	1	0	1	1	1	588.772	1176.54	1176.54	-1.04808	-0.000616553	0	0	1.43898e+06	HCD (High Energy Collision Dissociation)	MS2	0.235373	61.9191	19.8778	7454	7454	7453	FP022820_030520_4.raw	0/0		3.32658	536.201	356.99	356.99	0.000471438	6.8166e-05	0	0
FALSE	Low	PMI-Byonic	PMI-Byonic (A2)	A	2	Unambiguous	CLTPLDNACL	[L].cLTPLDNAcL.[A]	C1(Carbamidomethyl); C9(Carbamidomethyl)	1	1	Q01705	Q01705	Neurogenic locus notch homolog protein 1 OS=Mus musculus OX=10090 GN=Notch1 PE=1 SV=3	2	2	2	1	0	1	1	1	589.263	1177.52	1176.54	833.132	0.490106	0	0	87728.9	HCD (High Energy Collision Dissociation)	MS2	35.3646	100	20.4228	7682	7682	7679	FP022820_030520_4.raw	0/0		0.304485	173.14	173.14	173.14	0.496038	0.052139	0	0
FALSE	High	PMI-Byonic	PMI-Byonic (A2)	A	2	Unambiguous	CLTPLDNACL	[L].cLTPLDNAcL.[A]	C1(Carbamidomethyl); C9(Carbamidomethyl)	1	1	Q01705	Q01705	Neurogenic locus notch homolog protein 1 OS=Mus musculus OX=10090 GN=Notch1 PE=1 SV=3	2	2	2	1	0	1	1	1	588.772	1176.54	1176.54	-1.98186	-0.00116587	0	0	19311396	HCD (High Energy Collision Dissociation)	MS2	0.0854591	4.64423	19.7675	7408	7408	7407	FP022820_030520_4.raw	0/0		3.22968	511.32	337.642	337.642	0.000589272	9.41152e-05	0	0
FALSE	Medium	PMI-Byonic	PMI-Byonic (A2)	A	2	Unambiguous	CLTPLDNACL	[L].cLTPLDNAcL.[A]	C1(Carbamidomethyl); C9(Carbamidomethyl)	1	1	Q01705	Q01705	Neurogenic locus notch homolog protein 1 OS=Mus musculus OX=10090 GN=Notch1 PE=1 SV=3	2	2	2	1	0	1	1	1	588.773	1176.54	1176.54	-0.52931	-0.000311377	0	0	248057	HCD (High Energy Collision Dissociation)	MS2	1.8459	100	19.6575	7362	7362	7360	FP022820_030520_4.raw	0/0		0.843532	322.367	239.682	239.682	0.143373	0.0163491	0	0
FALSE	Medium	PMI-Byonic	PMI-Byonic (A2)	A	2	Unambiguous	CLTPL	[L].cLTPL.[D]	C1(Carbamidomethyl)	1	1	Q01705	Q01705	Neurogenic locus notch homolog protein 1 OS=Mus musculus OX=10090 GN=Notch1 PE=1 SV=3	1	2	2	1	0	1	1	1	604.264	1207.52	603.317	1.00147e+06	302.102	0	0	33386.4	HCD (High Energy Collision Dissociation)	MS2	69.2719	100	15.214	5489	5489	5485	FP022820_030520_4.raw	0/0		0.969976	106.012	106.012	106.012	0.107158	0.0132529	0	0
FALSE	Low	PMI-Byonic	PMI-Byonic (A2)	A	2	Unambiguous	ANPCRNGGTCDLLTLTEY	[L].ANPcRNGGtcDLLTLTEY.[K]	C4(Carbamidomethyl); T9(Fuc(1)); C10(Carbamidomethyl)	1	1	Q01705	Q01705	Neurogenic locus notch homolog protein 1 OS=Mus musculus OX=10090 GN=Notch1 PE=1 SV=3	3	2	2	1	0	1	1	1	1100.99	2200.98	2200.98	-2.10677	-0.00231849	0	0	112085	HCD (High Energy Collision Dissociation)	MS2	0	100	19.5643	7323	7323	7322	FP022820_030520_4.raw	0/0		0.135324	41.3994	41.3994	28.8432	0.732279	0.092206	0.0113208	0
FALSE	Low	PMI-Byonic	PMI-Byonic (A2)	A	2	Unambiguous	ANPCRNGGTCDLLTLTEY	[L].ANPcRNGGtcDLLTLTEY.[K]	C4(Carbamidomethyl); T9(Fuc(1)); C10(Carbamidomethyl)	1	1	Q01705	Q01705	Neurogenic locus notch homolog protein 1 OS=Mus musculus OX=10090 GN=Notch1 PE=1 SV=3	3	2	2	1	0	1	1	1	1101	2200.98	2200.98	-0.886614	-0.000975713	0	0	52537.6	HCD (High Energy Collision Dissociation)	MS2	0	100	19.0966	7126	7126	7123	FP022820_030520_4.raw	0/0		0.0568293	28.457	28.457	6.4	0.877346	0.110266	0.0110294	0
FALSE	High	PMI-Byonic	PMI-Byonic (A2)	A	2	Unambiguous	ANPCRNGGTCDLLTLTEY	[L].ANPcRNGGtcDLLTLTEY.[K]	C4(Carbamidomethyl); T9(Fuc(1)); C10(Carbamidomethyl)	1	1	Q01705	Q01705	Neurogenic locus notch homolog protein 1 OS=Mus musculus OX=10090 GN=Notch1 PE=1 SV=3	3	2	2	1	0	1	1	1	1101	2200.99	2200.98	0.666312	0.000733272	0	0	980368	HCD (High Energy Collision Dissociation)	MS2	0	100	19.3535	7234	7234	7233	FP022820_030520_4.raw	0/0		1.24145	292.972	292.972	15.4898	0.0573525	0.00768661	0	0
FALSE	High	PMI-Byonic	PMI-Byonic (A2)	A	2	Unambiguous	ANPCRNGGTCDLL	[L].ANPcRNGGtcDLL.[T]	C4(Carbamidomethyl); T9(Fuc(1)); C10(Carbamidomethyl)	1	1	Q01705	Q01705	Neurogenic locus notch homolog protein 1 OS=Mus musculus OX=10090 GN=Notch1 PE=1 SV=3	1	2	2	1	0	1	1	1	797.351	1593.69	1593.7	-3.02265	-0.0024086	0	0	67646.6	HCD (High Energy Collision Dissociation)	MS2	12.5629	100	12.6025	4387	4387	4381	FP022820_030520_4.raw	0/0		1.55396	108.325	108.325	108.325	0.027928	0.00312074	0	0
FALSE	High	PMI-Byonic	PMI-Byonic (A2)	A	2	Unambiguous	ANPCRNGGTCDLL	[L].ANPcRNGGtcDLL.[T]	C4(Carbamidomethyl); T9(Fuc(1)); C10(Carbamidomethyl)	1	1	Q01705	Q01705	Neurogenic locus notch homolog protein 1 OS=Mus musculus OX=10090 GN=Notch1 PE=1 SV=3	1	2	2	1	0	1	1	1	797.351	1593.7	1593.7	-2.79287	-0.0022255	0	0	463504	HCD (High Energy Collision Dissociation)	MS2	0	100	12.7141	4434	4434	4433	FP022820_030520_4.raw	0/0		1.55396	111.607	111.607	111.607	0.027928	0.00326169	0	0
FALSE	Medium	PMI-Byonic	PMI-Byonic (A2)	A	2	Unambiguous	ANPCRNGGTCDLLTLTEY	[L].ANPcRNGGTcDLLTLTEY.[K]	C4(Carbamidomethyl); C10(Carbamidomethyl)	1	1	Q01705	Q01705	Neurogenic locus notch homolog protein 1 OS=Mus musculus OX=10090 GN=Notch1 PE=1 SV=3	3	3	3	1	0	1	1	1	685.645	2054.92	2054.93	-3.24979	-0.00222602	0	0	2.26655e+06	HCD (High Energy Collision Dissociation)	MS2	0.224765	61.2655	19.2264	7181	7181	7178	FP022820_030520_4.raw	0/0		0.584268	244.933	244.933	244.933	0.260455	0.0255935	0	0
FALSE	Low	PMI-Byonic	PMI-Byonic (A2)	A	2	Unambiguous	ANPCRNGGTCDLLTLTEY	[L].ANPcRNGGtcDLLTLTEY.[K]	C4(Carbamidomethyl); T9(Fuc(1)); C10(Carbamidomethyl)	1	1	Q01705	Q01705	Neurogenic locus notch homolog protein 1 OS=Mus musculus OX=10090 GN=Notch1 PE=1 SV=3	3	2	2	1	0	1	1	1	1101	2200.98	2200.98	0.000772381	8.5e-07	0	0	330415	HCD (High Energy Collision Dissociation)	MS2	0	100	19.458	7278	7278	7277	FP022820_030520_4.raw	0/0		0.169641	160	160	6.4	0.676641	0.0824775	0.00763358	0
FALSE	Low	PMI-Byonic	PMI-Byonic (A2)	A	2	Unambiguous	ANPCRNGGTCDLLTLTEY	[L].ANPcRNGGTcDLLTLTEY.[K]	C4(Carbamidomethyl); C10(Carbamidomethyl)	1	1	Q01705	Q01705	Neurogenic locus notch homolog protein 1 OS=Mus musculus OX=10090 GN=Notch1 PE=1 SV=3	3	2	2	1	0	1	1	1	1027.97	2054.94	2054.93	4.65745	0.00478536	0	0	25968.4	HCD (High Energy Collision Dissociation)	MS2	0	100	19.1119	7133	7133	7123	FP022820_030520_4.raw	0/0		0.0358442	35.1955	35.1955	35.1955	0.92078	0.119466	0.0145985	0
FALSE	High	PMI-Byonic	PMI-Byonic (A2)	A	2	Unambiguous	ANPCRNGGTCDLLTLTEY	[L].ANPcRNGGtcDLLTLTEY.[K]	C4(Carbamidomethyl); T9(Fuc(1)); C10(Carbamidomethyl)	1	1	Q01705	Q01705	Neurogenic locus notch homolog protein 1 OS=Mus musculus OX=10090 GN=Notch1 PE=1 SV=3	3	2	2	1	0	1	1	1	1100.99	2200.98	2200.98	-0.997538	-0.00109778	0	0	13366792	HCD (High Energy Collision Dissociation)	MS2	0	46.7854	19.2227	7179	7179	7178	FP022820_030520_4.raw	0/0		3.08809	439.739	439.739	10.9436	0.000816406	0.000133235	0	0
FALSE	High	PMI-Byonic	PMI-Byonic (A2)	A	2	Unambiguous	ANPCRNGGTCDLLTLTEY	[L].ANPcRNGGTcDLLTLTEY.[K]	C4(Carbamidomethyl); C10(Carbamidomethyl)	1	1	Q01705	Q01705	Neurogenic locus notch homolog protein 1 OS=Mus musculus OX=10090 GN=Notch1 PE=1 SV=3	3	2	2	1	0	1	1	1	1027.96	2054.92	2054.93	-2.35219	-0.00241679	0	0	2.28617e+06	HCD (High Energy Collision Dissociation)	MS2	0	100	19.2249	7180	7180	7178	FP022820_030520_4.raw	0/0		1.95677	350.21	350.21	350.21	0.0110466	0.00131743	0	0
FALSE	High	PMI-Byonic	PMI-Byonic (A2)	A	2	Unambiguous	KCRCPPGW	[Y].KcRcPPGW.[S]	C2(Carbamidomethyl); C4(Carbamidomethyl)	1	1	Q01705	Q01705	Neurogenic locus notch homolog protein 1 OS=Mus musculus OX=10090 GN=Notch1 PE=1 SV=3	0	2	2	1	0	1	1	1	530.742	1060.48	1060.48	-3.70555	-0.00196483	0	0	448413	HCD (High Energy Collision Dissociation)	MS2	2.23509	100	7.6345	2386	2386	2385	FP022820_030520_4.raw	0/0		3.68028	465.281	465.281	465.281	0.000208795	3.88076e-05	0	0
FALSE	High	PMI-Byonic	PMI-Byonic (A2)	A	2	Unambiguous	KCRCPPGW	[Y].KcRcPPGW.[S]	C2(Carbamidomethyl); C4(Carbamidomethyl)	1	1	Q01705	Q01705	Neurogenic locus notch homolog protein 1 OS=Mus musculus OX=10090 GN=Notch1 PE=1 SV=3	0	2	2	1	0	1	1	1	530.743	1060.48	1060.48	-3.36023	-0.00178173	0	0	158892	HCD (High Energy Collision Dissociation)	MS2	29.3742	100	7.95985	2505	2505	2504	FP022820_030520_4.raw	0/0		1.46706	276.083	276.083	276.083	0.0341149	0.00415351	0	0
FALSE	High	PMI-Byonic	PMI-Byonic (A2)	A	2	Unambiguous	KCRCPPGW	[Y].KcRcPPGW.[S]	C2(Carbamidomethyl); C4(Carbamidomethyl)	1	1	Q01705	Q01705	Neurogenic locus notch homolog protein 1 OS=Mus musculus OX=10090 GN=Notch1 PE=1 SV=3	0	2	2	1	0	1	1	1	530.743	1060.48	1060.48	-3.24512	-0.00172069	0	0	396621	HCD (High Energy Collision Dissociation)	MS2	1.51148	100	7.52768	2343	2343	2342	FP022820_030520_4.raw	0/0		3.53901	430.437	430.437	430.437	0.000289063	4.75026e-05	0	0
FALSE	High	PMI-Byonic	PMI-Byonic (A2)	A	2	Unambiguous	KCRCPPGW	[Y].KcRcPPGW.[S]	C2(Carbamidomethyl); C4(Carbamidomethyl)	1	1	Q01705	Q01705	Neurogenic locus notch homolog protein 1 OS=Mus musculus OX=10090 GN=Notch1 PE=1 SV=3	0	2	2	1	0	1	1	1	530.743	1060.48	1060.48	-3.0149	-0.00159862	0	0	520434	HCD (High Energy Collision Dissociation)	MS2	2.06943	100	7.41568	2303	2303	2302	FP022820_030520_4.raw	0/0		3.79293	500.786	500.786	500.786	0.000161092	3.25566e-05	0	0
FALSE	High	PMI-Byonic	PMI-Byonic (A2)	A	2	Unambiguous	KCRCPPGW	[Y].KcRcPPGW.[S]	C2(Carbamidomethyl); C4(Carbamidomethyl)	1	1	Q01705	Q01705	Neurogenic locus notch homolog protein 1 OS=Mus musculus OX=10090 GN=Notch1 PE=1 SV=3	0	2	2	1	0	1	1	1	530.743	1060.48	1060.48	-3.0149	-0.00159862	0	0	571196	HCD (High Energy Collision Dissociation)	MS2	1.22221	100	7.30829	2265	2265	2264	FP022820_030520_4.raw	0/0		4.32992	508.151	508.151	508.151	4.67819e-05	1.08363e-05	0	0
FALSE	High	PMI-Byonic	PMI-Byonic (A2)	A	2	Unambiguous	KCRCPPGW	[Y].KcRcPPGW.[S]	C2(Carbamidomethyl); C4(Carbamidomethyl)	1	1	Q01705	Q01705	Neurogenic locus notch homolog protein 1 OS=Mus musculus OX=10090 GN=Notch1 PE=1 SV=3	0	2	2	1	0	1	1	1	530.743	1060.48	1060.48	-3.0149	-0.00159862	0	0	556844	HCD (High Energy Collision Dissociation)	MS2	0	100	7.20519	2223	2223	2222	FP022820_030520_4.raw	0/0		4.38101	533.601	533.601	533.601	4.15905e-05	9.26999e-06	0	0
FALSE	High	PMI-Byonic	PMI-Byonic (A2)	A	2	Unambiguous	KCRCPPGW	[Y].KcRcPPGW.[S]	C2(Carbamidomethyl); C4(Carbamidomethyl)	1	1	Q01705	Q01705	Neurogenic locus notch homolog protein 1 OS=Mus musculus OX=10090 GN=Notch1 PE=1 SV=3	0	2	2	1	0	1	1	1	530.743	1060.48	1060.48	-3.24512	-0.00172069	0	0	524577	HCD (High Energy Collision Dissociation)	MS2	2.9087	100	7.09784	2179	2179	2178	FP022820_030520_4.raw	0/0		4.24187	440.087	440.087	440.087	5.72968e-05	1.30897e-05	0	0
FALSE	High	PMI-Byonic	PMI-Byonic (A2)	A	2	Unambiguous	KCRCPPGW	[Y].KcRcPPGW.[S]	C2(Carbamidomethyl); C4(Carbamidomethyl)	1	1	Q01705	Q01705	Neurogenic locus notch homolog protein 1 OS=Mus musculus OX=10090 GN=Notch1 PE=1 SV=3	0	2	2	1	0	1	1	1	530.742	1060.48	1060.48	-3.82066	-0.00202587	0	0	258430	HCD (High Energy Collision Dissociation)	MS2	28.7392	100	7.85282	2463	2463	2461	FP022820_030520_4.raw	0/0		1.37877	234.347	234.347	234.347	0.0418047	0.00489373	0	0
FALSE	Medium	PMI-Byonic	PMI-Byonic (A2)	A	2	Unambiguous	KCRCPPGW	[Y].KcRcPPGW.[S]	C2(Carbamidomethyl); C4(Carbamidomethyl)	1	1	Q01705	Q01705	Neurogenic locus notch homolog protein 1 OS=Mus musculus OX=10090 GN=Notch1 PE=1 SV=3	0	2	2	1	0	1	1	1	531.243	1061.48	1060.48	941.104	0.499012	0	0	114763	HCD (High Energy Collision Dissociation)	MS2	78.7042	100	8.2376	2605	2605	2602	FP022820_030520_4.raw	0/0		0.486188	87.8878	87.8878	87.8878	0.326447	0.0289854	0	0
FALSE	High	PMI-Byonic	PMI-Byonic (A2)	A	2	Unambiguous	KCRCPPGW	[Y].KcRcPPGW.[S]	C2(Carbamidomethyl); C4(Carbamidomethyl)	1	1	Q01705	Q01705	Neurogenic locus notch homolog protein 1 OS=Mus musculus OX=10090 GN=Notch1 PE=1 SV=3	0	2	2	1	0	1	1	1	530.743	1060.48	1060.48	-2.89979	-0.00153759	0	0	543515	HCD (High Energy Collision Dissociation)	MS2	0	100	6.99292	2138	2138	2137	FP022820_030520_4.raw	0/0		3.91782	512.307	512.307	512.307	0.000120831	2.40219e-05	0	0
FALSE	High	PMI-Byonic	PMI-Byonic (A2)	A	2	Unambiguous	KCRCPPGW	[Y].KcRcPPGW.[S]	C2(Carbamidomethyl); C4(Carbamidomethyl)	1	1	Q01705	Q01705	Neurogenic locus notch homolog protein 1 OS=Mus musculus OX=10090 GN=Notch1 PE=1 SV=3	0	2	2	1	0	1	1	1	530.743	1060.48	1060.48	-3.47533	-0.00184276	0	0	372310	HCD (High Energy Collision Dissociation)	MS2	4.48892	100	6.77782	2056	2056	2055	FP022820_030520_4.raw	0/0		3.80104	414.259	414.259	414.259	0.000158112	3.10792e-05	0	0
FALSE	High	PMI-Byonic	PMI-Byonic (A2)	A	2	Unambiguous	KCRCPPGW	[Y].KcRcPPGW.[S]	C2(Carbamidomethyl); C4(Carbamidomethyl)	1	1	Q01705	Q01705	Neurogenic locus notch homolog protein 1 OS=Mus musculus OX=10090 GN=Notch1 PE=1 SV=3	0	2	2	1	0	1	1	1	530.743	1060.48	1060.48	-2.78468	-0.00147655	0	0	266537	HCD (High Energy Collision Dissociation)	MS2	12.4871	100	6.66813	2015	2015	2014	FP022820_030520_4.raw	0/0		1.44863	270.203	270.203	270.203	0.0355931	0.00432531	0	0
FALSE	High	PMI-Byonic	PMI-Byonic (A2)	A	2	Unambiguous	KCRCPPGW	[Y].KcRcPPGW.[S]	C2(Carbamidomethyl); C4(Carbamidomethyl)	1	1	Q01705	Q01705	Neurogenic locus notch homolog protein 1 OS=Mus musculus OX=10090 GN=Notch1 PE=1 SV=3	0	2	2	1	0	1	1	1	530.743	1060.48	1060.48	-2.43936	-0.00129345	0	0	139427	HCD (High Energy Collision Dissociation)	MS2	3.76842	100	6.55555	1971	1971	1969	FP022820_030520_4.raw	0/0		1.2379	204.841	204.841	204.841	0.0578228	0.00793855	0	0
FALSE	Low	PMI-Byonic	PMI-Byonic (A2)	A	2	Unambiguous	KCRCPPGW	[Y].KcRcPPGW.[S]	C2(Carbamidomethyl); C4(Carbamidomethyl)	1	1	Q01705	Q01705	Neurogenic locus notch homolog protein 1 OS=Mus musculus OX=10090 GN=Notch1 PE=1 SV=3	0	2	2	1	0	1	1	1	530.742	1060.48	1060.48	-5.08685	-0.00269726	0	0	104802	HCD (High Energy Collision Dissociation)	MS2	43.3382	100	8.35336	2649	2649	2646	FP022820_030520_4.raw	0/0		0.180667	57.2887	57.2887	57.2887	0.65968	0.0779238	0.0076923	0
FALSE	Low	PMI-Byonic	PMI-Byonic (A2)	A	2	Unambiguous	KCRCPPGW	[Y].KcRcPPGW.[S]	C2(Carbamidomethyl); C4(Carbamidomethyl)	1	1	Q01705	Q01705	Neurogenic locus notch homolog protein 1 OS=Mus musculus OX=10090 GN=Notch1 PE=1 SV=3	0	2	2	1	0	1	1	1	530.743	1060.48	1060.48	-2.20914	-0.00117138	0	0	94529.7	HCD (High Energy Collision Dissociation)	MS2	2.64382	100	6.4414	1929	1929	1928	FP022820_030520_4.raw	0/0		0.238948	66.8659	66.8659	66.8659	0.576835	0.062513	0.00790514	0
FALSE	High	PMI-Byonic	PMI-Byonic (A2)	A	2	Unambiguous	KCRCPPGWSGKSCQQADPCASNPCANGGQCLPF	[Y].KcRcPPGWsGKScQQADPcASNPcANGGQcLPF.[E]	C2(Carbamidomethyl); C4(Carbamidomethyl); S9(Hex(1)Pent(1)); C13(Carbamidomethyl); C19(Carbamidomethyl); C24(Carbamidomethyl); C30(Carbamidomethyl)	1	1	Q01705	Q01705	Neurogenic locus notch homolog protein 1 OS=Mus musculus OX=10090 GN=Notch1 PE=1 SV=3	1	4	4	1	0	1	1	1	1012.92	4048.66	4046.67	492.764	0.498513	0	0	866288	HCD (High Energy Collision Dissociation)	MS2	34.2152	100	14.7102	5276	5276	5273	FP022820_030520_4.raw	0/0		2.95186	161.332	161.332	2.4	0.00111723	0.000178945	0	0
FALSE	Low	PMI-Byonic	PMI-Byonic (A2)	A	2	Unambiguous	KCRCPPGWSGKSCQQADPCASNPCANGGQCLPFESSY	[Y].KcRcPPGWsGKScQQADPcASNPcANGGQcLPFESSY.[I]	C2(Carbamidomethyl); C4(Carbamidomethyl); S9(Hex(1)Pent(1)); C13(Carbamidomethyl); C19(Carbamidomethyl); C24(Carbamidomethyl); C30(Carbamidomethyl)	1	1	Q01705	Q01705	Neurogenic locus notch homolog protein 1 OS=Mus musculus OX=10090 GN=Notch1 PE=1 SV=3	2	4	4	1	0	1	1	1	1128.96	4512.84	4512.84	0.184003	0.000207594	0	0	49881.6	HCD (High Energy Collision Dissociation)	MS2	5.08785	100	15.4097	5572	5572	5562	FP022820_030520_4.raw	0/0		0.195627	69.1635	69.1635	1.2	0.637343	0.0689652	0.0078125	0.0123457
FALSE	Low	PMI-Byonic	PMI-Byonic (A2)	A	2	Unambiguous	KCRCPPGWSGKSCQQADPCASNPCANGGQCLPFESSY	[Y].KcRcPPGWsGKScQQADPcASNPcANGGQcLPFESSY.[I]	C2(Carbamidomethyl); C4(Carbamidomethyl); S9(Hex(1)Pent(1)); C13(Carbamidomethyl); C19(Carbamidomethyl); C24(Carbamidomethyl); C30(Carbamidomethyl)	1	1	Q01705	Q01705	Neurogenic locus notch homolog protein 1 OS=Mus musculus OX=10090 GN=Notch1 PE=1 SV=3	2	4	4	1	0	1	1	1	1129.71	4515.84	4512.84	664.955	0.750208	0	0	188828	HCD (High Energy Collision Dissociation)	MS2	40.3315	100	15.5291	5622	5622	5617	FP022820_030520_4.raw	0/0		0.130681	32.8194	32.8194	1.2	0.740148	0.0946419	0.0112782	0.0123457
FALSE	High	PMI-Byonic	PMI-Byonic (A2)	A	2	Unambiguous	KCRCPPGW	[Y].KcRcPPGW.[S]	C2(Carbamidomethyl); C4(Carbamidomethyl)	1	1	Q01705	Q01705	Neurogenic locus notch homolog protein 1 OS=Mus musculus OX=10090 GN=Notch1 PE=1 SV=3	0	2	2	1	0	1	1	1	530.743	1060.48	1060.48	-2.78468	-0.00147655	0	0	481144	HCD (High Energy Collision Dissociation)	MS2	0.761736	100	6.88976	2097	2097	2096	FP022820_030520_4.raw	0/0		4.49169	488.098	488.098	488.098	3.22333e-05	7.02731e-06	0	0
FALSE	High	PMI-Byonic	PMI-Byonic (A2)	A	2	Unambiguous	KCRCPPGW	[Y].KcRcPPGW.[S]	C2(Carbamidomethyl); C4(Carbamidomethyl)	1	1	Q01705	Q01705	Neurogenic locus notch homolog protein 1 OS=Mus musculus OX=10090 GN=Notch1 PE=1 SV=3	0	2	2	1	0	1	1	1	530.743	1060.48	1060.48	-2.20914	-0.00117138	0	0	316029	HCD (High Energy Collision Dissociation)	MS2	11.2966	100	7.73737	2422	2422	2421	FP022820_030520_4.raw	0/0		3.94689	421.725	421.725	421.725	0.000113009	2.0471e-05	0	0
FALSE	High	PMI-Byonic	PMI-Byonic (A2)	A	2	Unambiguous	SGKSCQQADPCASNPCANGGQCLPFESSY	[W].SGKScQQADPcASNPcANGGQcLPFESSY.[I]	C5(Carbamidomethyl); C11(Carbamidomethyl); C16(Carbamidomethyl); C22(Carbamidomethyl)	1	1	Q01705	Q01705	Neurogenic locus notch homolog protein 1 OS=Mus musculus OX=10090 GN=Notch1 PE=1 SV=3	1	3	3	1	0	1	1	1	1059.76	3177.27	3177.28	-2.89108	-0.00306192	0	0	385626	HCD (High Energy Collision Dissociation)	MS2	0	100	16.9498	6223	6223	6220	FP022820_030520_4.raw	0/0		2.70104	243.3	243.3	243.3	0.00199049	0.00023959	0	0
FALSE	High	PMI-Byonic	PMI-Byonic (A2)	A	2	Unambiguous	SGKSCQQADPCASNPCANGGQCLPFESSY	[W].SGKScQQADPcAsNPcANGGQcLPFESSY.[I]	C5(Carbamidomethyl); C11(Carbamidomethyl); S13(Hex(1)Pent(1)); C16(Carbamidomethyl); C22(Carbamidomethyl)	1	1	Q01705	Q01705	Neurogenic locus notch homolog protein 1 OS=Mus musculus OX=10090 GN=Notch1 PE=1 SV=3	1	3	3	1	0	1	1	1	1157.8	3471.37	3471.37	-0.0760109	-8.79541e-05	0	0	215389	HCD (High Energy Collision Dissociation)	MS2	0	100	17.0784	6277	6277	6275	FP022820_030520_4.raw	0/0		2.40213	211.115	211.115	10.4	0.00396156	0.000409517	0	0
FALSE	High	PMI-Byonic	PMI-Byonic (A2)	A	2	Unambiguous	SGKSCQQADPCASNPCANGGQCLPFESSY	[W].SGKScQQADPcAsNPcANGGQcLPFESSY.[I]	C5(Carbamidomethyl); C11(Carbamidomethyl); S13(Hex(1)Pent(1)); C16(Carbamidomethyl); C22(Carbamidomethyl)	1	1	Q01705	Q01705	Neurogenic locus notch homolog protein 1 OS=Mus musculus OX=10090 GN=Notch1 PE=1 SV=3	1	3	3	1	0	1	1	1	1157.79	3471.37	3471.37	-0.708979	-0.000820376	0	0	2242479	HCD (High Energy Collision Dissociation)	MS2	0	100	16.9476	6222	6222	6220	FP022820_030520_4.raw	0/0		4.76447	555.649	555.649	10.4	1.72002e-05	4.42695e-06	0	0
FALSE	High	PMI-Byonic	PMI-Byonic (A2)	A	2	Unambiguous	SGKSCQQADPCASNPCANGGQCLPFESSY	[W].SGKScQQADPcAsNPcANGGQcLPFESSY.[I]	C5(Carbamidomethyl); C11(Carbamidomethyl); S13(Hex(1)); C16(Carbamidomethyl); C22(Carbamidomethyl)	1	1	Q01705	Q01705	Neurogenic locus notch homolog protein 1 OS=Mus musculus OX=10090 GN=Notch1 PE=1 SV=3	1	3	3	1	0	1	1	1	1113.78	3339.33	3339.33	-1.24215	-0.00138265	0	0	647555	HCD (High Energy Collision Dissociation)	MS2	0	100	16.9218	6211	6211	6209	FP022820_030520_4.raw	0/0		3.09965	316.064	316.064	7.82873	0.000794971	0.000127242	0	0
FALSE	Medium	PMI-Byonic	PMI-Byonic (A2)	A	2	Unambiguous	SGKSCQQADPCASNPCANGGQCLPF	[W].SGKScQQADPcAsNPcANGGQcLPF.[E]	C5(Carbamidomethyl); C11(Carbamidomethyl); S13(Hex(1)Pent(2)); C16(Carbamidomethyl); C22(Carbamidomethyl)	1	1	Q01705	Q01705	Neurogenic locus notch homolog protein 1 OS=Mus musculus OX=10090 GN=Notch1 PE=1 SV=3	0	3	3	1	0	1	1	1	1046.42	3137.24	3137.24	-2.13562	-0.00223332	0	0	181057	HCD (High Energy Collision Dissociation)	MS2	2.17261	100	15.7626	5721	5721	5716	FP022820_030520_4.raw	0/0		0.437281	66.3216	66.3216	10.4	0.365358	0.0317201	0	0
FALSE	Medium	PMI-Byonic	PMI-Byonic (A2)	A	2	Unambiguous	SGKSCQQADPCASNPCANGGQCLPFESSY	[W].SGKScQQADPcASNPcANGGQcLPFESSY.[I]	C5(Carbamidomethyl); C11(Carbamidomethyl); C16(Carbamidomethyl); C22(Carbamidomethyl)	1	1	Q01705	Q01705	Neurogenic locus notch homolog protein 1 OS=Mus musculus OX=10090 GN=Notch1 PE=1 SV=3	1	3	3	1	0	1	1	1	1059.76	3177.27	3177.28	-3.58264	-0.00379434	0	0	340803	HCD (High Energy Collision Dissociation)	MS2	40.2744	100	16.8336	6174	6174	6165	FP022820_030520_4.raw	0/0		0.829151	166.348	166.348	166.348	0.1482	0.0169458	0	0
FALSE	Medium	PMI-Byonic	PMI-Byonic (A2)	A	2	Unambiguous	SGKSCQQADPCASNPCANGGQCLPF	[W].SGKScQQADPcAsNPcANGGQcLPF.[E]	C5(Carbamidomethyl); C11(Carbamidomethyl); S13(Hex(1)Pent(1)); C16(Carbamidomethyl); C22(Carbamidomethyl)	1	1	Q01705	Q01705	Neurogenic locus notch homolog protein 1 OS=Mus musculus OX=10090 GN=Notch1 PE=1 SV=3	0	3	3	1	0	1	1	1	1003.07	3007.2	3005.2	664.57	0.665723	0	0	111959	HCD (High Energy Collision Dissociation)	MS2	4.85843	100	15.7691	5724	5724	5716	FP022820_030520_4.raw	0/0		0.646519	111.695	111.695	8	0.225674	0.0236212	0	0
FALSE	High	PMI-Byonic	PMI-Byonic (A2)	A	2	Unambiguous	SGKSCQQADPCASNPCANGGQCLPFESSY	[W].SGKScQQADPcAsNPcANGGQcLPFESSY.[I]	C5(Carbamidomethyl); C11(Carbamidomethyl); S13(Hex(1)Pent(1)); C16(Carbamidomethyl); C22(Carbamidomethyl)	1	1	Q01705	Q01705	Neurogenic locus notch homolog protein 1 OS=Mus musculus OX=10090 GN=Notch1 PE=1 SV=3	1	3	3	1	0	1	1	1	1157.79	3471.36	3471.37	-2.1859	-0.00252936	0	0	546033	HCD (High Energy Collision Dissociation)	MS2	0	100	16.8314	6173	6173	6165	FP022820_030520_4.raw	0/0		4.45941	404.304	404.304	0.587333	3.47205e-05	8.31596e-06	0	0
FALSE	Medium	PMI-Byonic	PMI-Byonic (A2)	A	2	Unambiguous	SGKSCQQADPCASNPCANGGQCLPF	[W].SGKScQQADPcAsNPcANGGQcLPF.[E]	C5(Carbamidomethyl); C11(Carbamidomethyl); S13(Hex(1)); C16(Carbamidomethyl); C22(Carbamidomethyl)	1	1	Q01705	Q01705	Neurogenic locus notch homolog protein 1 OS=Mus musculus OX=10090 GN=Notch1 PE=1 SV=3	0	3	3	1	0	1	1	1	958.39	2873.16	2873.16	-1.46658	-0.00140457	0	0	151258	HCD (High Energy Collision Dissociation)	MS2	0	100	15.7864	5731	5731	5727	FP022820_030520_4.raw	0/0		1.01019	78.5485	78.5485	8	0.0976817	0.0120026	0	0
FALSE	High	PMI-Byonic	PMI-Byonic (A2)	A	2	Unambiguous	SGKSCQQADPCASNPCANGGQCLPF	[W].SGKScQQADPcAsNPcANGGQcLPF.[E]	C5(Carbamidomethyl); C11(Carbamidomethyl); S13(Hex(1)Pent(1)); C16(Carbamidomethyl); C22(Carbamidomethyl)	1	1	Q01705	Q01705	Neurogenic locus notch homolog protein 1 OS=Mus musculus OX=10090 GN=Notch1 PE=1 SV=3	0	3	3	1	0	1	1	1	1002.4	3005.2	3005.2	-1.38921	-0.00139161	0	0	2.15408e+06	HCD (High Energy Collision Dissociation)	MS2	0	100	15.8839	5772	5772	5771	FP022820_030520_4.raw	0/0		4.59724	485.949	485.949	8	2.52793e-05	6.2221e-06	0	0
FALSE	Medium	PMI-Byonic	PMI-Byonic (A2)	A	2	Unambiguous	SGKSCQQADPCASNPCANGGQCLPF	[W].SGKScQQADPcAsNPcANGGQcLPF.[E]	C5(Carbamidomethyl); C11(Carbamidomethyl); S13(Hex(1)Pent(1)); C16(Carbamidomethyl); C22(Carbamidomethyl)	1	1	Q01705	Q01705	Neurogenic locus notch homolog protein 1 OS=Mus musculus OX=10090 GN=Notch1 PE=1 SV=3	0	3	3	1	0	1	1	1	1002.4	3005.2	3005.2	-1.87664	-0.0018799	0	0	236390	HCD (High Energy Collision Dissociation)	MS2	0	100	16.0139	5827	5827	5826	FP022820_030520_4.raw	0/0		0.739322	67.7882	67.7882	8	0.182254	0.0203372	0	0
FALSE	High	PMI-Byonic	PMI-Byonic (A2)	A	2	Unambiguous	SGKSCQQADPCASNPCANGGQCLPFESSY	[W].SGKScQQADPcAsNPcANGGQcLPFESSY.[I]	C5(Carbamidomethyl); C11(Carbamidomethyl); S13(Hex(1)Pent(2)); C16(Carbamidomethyl); C22(Carbamidomethyl)	1	1	Q01705	Q01705	Neurogenic locus notch homolog protein 1 OS=Mus musculus OX=10090 GN=Notch1 PE=1 SV=3	1	3	3	1	0	1	1	1	1201.81	3603.41	3603.41	-1.84108	-0.0022114	0	0	1.04057e+06	HCD (High Energy Collision Dissociation)	MS2	0.708317	100	16.8937	6199	6199	6198	FP022820_030520_4.raw	0/0		4.64806	470.795	470.795	4.02127	2.24873e-05	5.57409e-06	0	0
FALSE	High	PMI-Byonic	PMI-Byonic (A2)	A	2	Unambiguous	SGKSCQQADPCASNPCANGGQCLPF	[W].SGKScQQADPcASNPcANGGQcLPF.[E]	C5(Carbamidomethyl); C11(Carbamidomethyl); C16(Carbamidomethyl); C22(Carbamidomethyl)	1	1	Q01705	Q01705	Neurogenic locus notch homolog protein 1 OS=Mus musculus OX=10090 GN=Notch1 PE=1 SV=3	0	3	3	1	0	1	1	1	904.372	2711.1	2711.11	-1.85906	-0.00168004	0	0	560850	HCD (High Energy Collision Dissociation)	MS2	0	100	15.914	5785	5785	5782	FP022820_030520_4.raw	0/0		2.58516	259.25	259.25	259.25	0.00259923	0.000304299	0	0
FALSE	High	PMI-Byonic	PMI-Byonic (A2)	A	2	Unambiguous	SGKSCQQADPCASNPCANGGQCLPF	[W].sGKScQQADPcASNPcANGGQcLPF.[E]	S1(Hex(1)); C5(Carbamidomethyl); C11(Carbamidomethyl); C16(Carbamidomethyl); C22(Carbamidomethyl)	1	1	Q01705	Q01705	Neurogenic locus notch homolog protein 1 OS=Mus musculus OX=10090 GN=Notch1 PE=1 SV=3	0	3	3	1	0	1	1	1	958.39	2873.16	2873.16	-1.40285	-0.00134353	0	0	536738	HCD (High Energy Collision Dissociation)	MS2	0	100	15.9119	5784	5784	5782	FP022820_030520_4.raw	0/0		3.16796	304.106	304.106	3.37544	0.000679259	0.000103997	0	0
FALSE	High	PMI-Byonic	PMI-Byonic (A2)	A	2	Unambiguous	SGKSCQQADPCASNPCANGGQCLPF	[W].SGKScQQADPcAsNPcANGGQcLPF.[E]	C5(Carbamidomethyl); C11(Carbamidomethyl); S13(Hex(1)Pent(2)); C16(Carbamidomethyl); C22(Carbamidomethyl)	1	1	Q01705	Q01705	Neurogenic locus notch homolog protein 1 OS=Mus musculus OX=10090 GN=Notch1 PE=1 SV=3	0	3	3	1	0	1	1	1	1046.42	3137.24	3137.24	-1.78543	-0.00186711	0	0	923378	HCD (High Energy Collision Dissociation)	MS2	0	100	15.8861	5773	5773	5771	FP022820_030520_4.raw	0/0		3.22474	369.247	369.247	10.4	0.00059602	9.87198e-05	0	0
FALSE	Medium	PMI-Byonic	PMI-Byonic (A2)	A	2	Unambiguous	ICRCPPGFHGPTCRQDVNECSQNPGLCRHGGTCHNEIGSY	[Y].IcRcPPGFHGPtcRQDVNEcSQNPGLcRHGGTcHNEIGSY.[R]	C2(Carbamidomethyl); C4(Carbamidomethyl); T12(Fuc(1)); C13(Carbamidomethyl); C20(Carbamidomethyl); C27(Carbamidomethyl); C33(Carbamidomethyl)	1	1	Q01705	Q01705	Neurogenic locus notch homolog protein 1 OS=Mus musculus OX=10090 GN=Notch1 PE=1 SV=3	2	6	6	1	0	1	1	1	806.178	4832.03	4831.05	203.14	0.163564	0	0	220423	HCD (High Energy Collision Dissociation)	MS2	31.2466	100	11.9196	4097	4097	4089	FP022820_030520_4.raw	0/0		0.327106	83.5835	83.5835	3.6	0.470863	0.0486488	0	0
FALSE	High	PMI-Byonic	PMI-Byonic (A2)	A	2	Unambiguous	ICRCPPGFHGPTCRQDVNECSQNPGL	[Y].IcRcPPGFHGPTcRQDVNEcSQNPGL.[C]	C2(Carbamidomethyl); C4(Carbamidomethyl); C13(Carbamidomethyl); C20(Carbamidomethyl)	1	1	Q01705	Q01705	Neurogenic locus notch homolog protein 1 OS=Mus musculus OX=10090 GN=Notch1 PE=1 SV=3	1	4	4	1	0	1	1	1	764.837	3056.33	3056.33	-2.74732	-0.00209918	0	0	699607	HCD (High Energy Collision Dissociation)	MS2	8.01891	100	12.9494	4534	4534	4532	FP022820_030520_4.raw	0/0		5.07242	372.538	372.538	372.538	8.46408e-06	2.09543e-06	0	0
FALSE	High	PMI-Byonic	PMI-Byonic (A2)	A	2	Unambiguous	ICRCPPGFHGPTCRQDVNECSQNPGL	[Y].IcRcPPGFHGPTcRQDVNEcSQNPGL.[C]	C2(Carbamidomethyl); C4(Carbamidomethyl); C13(Carbamidomethyl); C20(Carbamidomethyl)	1	1	Q01705	Q01705	Neurogenic locus notch homolog protein 1 OS=Mus musculus OX=10090 GN=Notch1 PE=1 SV=3	1	4	4	1	0	1	1	1	764.837	3056.32	3056.33	-3.14672	-0.00240436	0	0	113192	HCD (High Energy Collision Dissociation)	MS2	0	100	12.8244	4481	4481	4477	FP022820_030520_4.raw	0/0		1.91352	74.8052	74.8052	74.8052	0.0122034	0.00163356	0	0
FALSE	Low	PMI-Byonic	PMI-Byonic (A2)	A	2	Unambiguous	ICRCPPGFHGPTCRQDVNECSQNPGLCRHGGTCHNEIGSY	[Y].IcRcPPGFHGPtcRQDVNEcSQNPGLcRHGGTcHNEIGSY.[R]	C2(Carbamidomethyl); C4(Carbamidomethyl); T12(Fuc(1)); C13(Carbamidomethyl); C20(Carbamidomethyl); C27(Carbamidomethyl); C33(Carbamidomethyl)	1	1	Q01705	Q01705	Neurogenic locus notch homolog protein 1 OS=Mus musculus OX=10090 GN=Notch1 PE=1 SV=3	2	6	6	1	0	1	1	1	806.013	4831.04	4831.05	-1.6809	-0.00135342	0	0	309584	HCD (High Energy Collision Dissociation)	MS2	3.78824	100	12.4096	4305	4305	4304	FP022820_030520_4.raw	0/0		0.0653451	126.876	126.876	3.6	0.86031	0.107435	0.0110701	0
FALSE	High	PMI-Byonic	PMI-Byonic (A2)	A	2	Unambiguous	ICRCPPGF	[Y].IcRcPPGF.[H]	C2(Carbamidomethyl); C4(Carbamidomethyl)	1	1	Q01705	Q01705	Neurogenic locus notch homolog protein 1 OS=Mus musculus OX=10090 GN=Notch1 PE=1 SV=3	0	2	2	1	0	1	1	1	503.73	1006.45	1006.46	-6.20044	-0.00312025	0	0	44774.2	HCD (High Energy Collision Dissociation)	MS2	75.5134	100	12.2028	4217	4217	4216	FP022820_030520_4.raw	0/0		1.35053	195.793	195.793	195.793	0.0446136	0.00510614	0	0
FALSE	High	PMI-Byonic	PMI-Byonic (A2)	A	2	Unambiguous	ICRCPPGFHGPTCRQDVNECSQNPGLCRHGGTCHNEIGSY	[Y].IcRcPPGFHGPtcRQDVNEcSQNPGLcRHGGTcHNEIGSY.[R]	C2(Carbamidomethyl); C4(Carbamidomethyl); T12(Fuc(1)); C13(Carbamidomethyl); C20(Carbamidomethyl); C27(Carbamidomethyl); C33(Carbamidomethyl)	1	1	Q01705	Q01705	Neurogenic locus notch homolog protein 1 OS=Mus musculus OX=10090 GN=Notch1 PE=1 SV=3	2	5	5	1	0	1	1	1	967.014	4831.04	4831.05	-1.96869	-0.00190217	0	0	274461	HCD (High Energy Collision Dissociation)	MS2	0	100	12.1814	4208	4208	4205	FP022820_030520_4.raw	0/0		2.33685	399.09	399.09	3.6	0.00460421	0.000525513	0	0
FALSE	High	PMI-Byonic	PMI-Byonic (A2)	A	2	Unambiguous	ICRCPPGFHGPTCRQDVNECSQNPGLCRHGGTCHNEIGSY	[Y].IcRcPPGFHGPtcRQDVNEcSQNPGLcRHGGTcHNEIGSY.[R]	C2(Carbamidomethyl); C4(Carbamidomethyl); T12(Fuc(1)); C13(Carbamidomethyl); C20(Carbamidomethyl); C27(Carbamidomethyl); C33(Carbamidomethyl)	1	1	Q01705	Q01705	Neurogenic locus notch homolog protein 1 OS=Mus musculus OX=10090 GN=Notch1 PE=1 SV=3	2	6	6	1	0	1	1	1	806.012	4831.04	4831.05	-2.51474	-0.0020248	0	0	2.0179e+06	HCD (High Energy Collision Dissociation)	MS2	0	42.9676	12.1513	4195	4195	4194	FP022820_030520_4.raw	0/0		3.99807	512.825	512.825	3.6	0.000100445	1.81827e-05	0	0
FALSE	High	PMI-Byonic	PMI-Byonic (A2)	A	2	Unambiguous	ICRCPPGFHGPTCRQDVNECSQNPGLCRHGGTCHNEIGSY	[Y].IcRcPPGFHGPtcRQDVNEcSQNPGLcRHGGTcHNEIGSY.[R]	C2(Carbamidomethyl); C4(Carbamidomethyl); T12(Fuc(1)); C13(Carbamidomethyl); C20(Carbamidomethyl); C27(Carbamidomethyl); C33(Carbamidomethyl)	1	1	Q01705	Q01705	Neurogenic locus notch homolog protein 1 OS=Mus musculus OX=10090 GN=Notch1 PE=1 SV=3	2	6	6	1	0	1	1	1	806.013	4831.04	4831.05	-2.05991	-0.00165859	0	0	621360	HCD (High Energy Collision Dissociation)	MS2	0	100	12.2802	4250	4250	4249	FP022820_030520_4.raw	0/0		3.88128	431.371	431.371	3.6	0.000131437	2.5316e-05	0	0
FALSE	High	PMI-Byonic	PMI-Byonic (A2)	A	2	Unambiguous	ICRCPPGFHGPTCRQDVNECSQNPGLCRHGGTCHNEIGSY	[Y].IcRcPPGFHGPtcRQDVNEcSQNPGLcRHGGTcHNEIGSY.[R]	C2(Carbamidomethyl); C4(Carbamidomethyl); T12(Fuc(1)); C13(Carbamidomethyl); C20(Carbamidomethyl); C27(Carbamidomethyl); C33(Carbamidomethyl)	1	1	Q01705	Q01705	Neurogenic locus notch homolog protein 1 OS=Mus musculus OX=10090 GN=Notch1 PE=1 SV=3	2	5	5	1	0	1	1	1	967.013	4831.04	4831.05	-2.66356	-0.00257356	0	0	421388	HCD (High Energy Collision Dissociation)	MS2	0.889672	100	12.0574	4155	4155	4154	FP022820_030520_4.raw	0/0		2.57901	428.682	428.682	3.6	0.0026363	0.000321966	0	0
FALSE	High	PMI-Byonic	PMI-Byonic (A2)	A	2	Unambiguous	ICRCPPGFHGPTCRQDVNECSQNPGLCRHGGTCHNEIGSY	[Y].IcRcPPGFHGPtcRQDVNEcSQNPGLcRHGGTcHNEIGSY.[R]	C2(Carbamidomethyl); C4(Carbamidomethyl); T12(Fuc(1)); C13(Carbamidomethyl); C20(Carbamidomethyl); C27(Carbamidomethyl); C33(Carbamidomethyl)	1	1	Q01705	Q01705	Neurogenic locus notch homolog protein 1 OS=Mus musculus OX=10090 GN=Notch1 PE=1 SV=3	2	6	6	1	0	1	1	1	806.013	4831.04	4831.05	-2.13572	-0.00171963	0	0	1.22648e+06	HCD (High Energy Collision Dissociation)	MS2	0	85.1114	12.0317	4144	4144	4143	FP022820_030520_4.raw	0/0		4.36103	568.145	568.145	3.6	4.35482e-05	1.02917e-05	0	0
FALSE	Medium	PMI-Byonic	PMI-Byonic (A2)	A	2	Unambiguous	CRHGGTCHNEIGSY	[L].cRHGGtcHNEIGSY.[R]	C1(Carbamidomethyl); T6(Fuc(1)); C7(Carbamidomethyl)	1	1	Q01705	Q01705	Neurogenic locus notch homolog protein 1 OS=Mus musculus OX=10090 GN=Notch1 PE=1 SV=3	0	3	3	1	0	1	1	1	598.581	1793.73	1793.73	-1.72808	-0.00103324	0	0	150776	HCD (High Energy Collision Dissociation)	MS2	0	100	4.2562	1186	1186	1185	FP022820_030520_4.raw	0/0		0.431529	113.58	113.58	10.4	0.37023	0.0331424	0	0
FALSE	Medium	PMI-Byonic	PMI-Byonic (A2)	A	2	Unambiguous	CRHGGTCHNEIGSY	[L].cRHGGtcHNEIGSY.[R]	C1(Carbamidomethyl); T6(Fuc(1)); C7(Carbamidomethyl)	1	1	Q01705	Q01705	Neurogenic locus notch homolog protein 1 OS=Mus musculus OX=10090 GN=Notch1 PE=1 SV=3	0	3	3	1	0	1	1	1	598.581	1793.73	1793.73	-1.93224	-0.00115531	0	0	209777	HCD (High Energy Collision Dissociation)	MS2	0	100	4.36405	1222	1222	1221	FP022820_030520_4.raw	0/0		1.07327	188.2	188.2	10.4	0.0844751	0.0100166	0	0
FALSE	Medium	PMI-Byonic	PMI-Byonic (A2)	A	2	Unambiguous	CRHGGTCHNEIGSY	[L].cRHGGtcHNEIGSY.[R]	C1(Carbamidomethyl); T6(Fuc(1)); C7(Carbamidomethyl)	1	1	Q01705	Q01705	Neurogenic locus notch homolog protein 1 OS=Mus musculus OX=10090 GN=Notch1 PE=1 SV=3	0	3	3	1	0	1	1	1	598.581	1793.73	1793.73	-1.83016	-0.00109427	0	0	124800	HCD (High Energy Collision Dissociation)	MS2	0	100	4.47335	1258	1258	1257	FP022820_030520_4.raw	0/0		0.792576	106.827	106.827	10.4	0.161222	0.0175956	0	0
FALSE	Low	PMI-Byonic	PMI-Byonic (A2)	A	2	Unambiguous	RCACRATHTGPHCELPY	[Y].RcAcRATHTGPHcELPY.[V]	C2(Carbamidomethyl); C4(Carbamidomethyl); C13(Carbamidomethyl)	1	1	Q01705	Q01705	Neurogenic locus notch homolog protein 1 OS=Mus musculus OX=10090 GN=Notch1 PE=1 SV=3	0	4	4	1	0	1	1	1	522.232	2085.91	2085.92	-4.91132	-0.00256115	0	0	316325	HCD (High Energy Collision Dissociation)	MS2	6.34266	100	8.84598	2847	2847	2846	FP022820_030520_4.raw	0/0		0.0325924	0.0230745	0.0230745	0.0230745	0.9277	0.122405	0.0145454	0.0120482
FALSE	High	PMI-Byonic	PMI-Byonic (A2)	A	2	Unambiguous	NCRCPPEWTGQYCTEDVDECQLMPNACQNGGTCHNTHGGY	[Y].NcRcPPEWTGQYctEDVDEcQLMPNAcQNGGTcHNTHGGY.[N]	C2(Carbamidomethyl); C4(Carbamidomethyl); C13(Carbamidomethyl); T14(Hex(1)); C20(Carbamidomethyl); C27(Carbamidomethyl); C33(Carbamidomethyl)	1	1	Q01705	Q01705	Neurogenic locus notch homolog protein 1 OS=Mus musculus OX=10090 GN=Notch1 PE=1 SV=3	3	4	4	1	0	1	1	1	1235.23	4937.9	4935.89	405.531	0.500415	0	0	175159	HCD (High Energy Collision Dissociation)	MS2	0	100	15.5313	5623	5623	5617	FP022820_030520_4.raw	0/0		1.31808	29.9436	29.9436	0.8	0.0480752	0.00575822	0	0
FALSE	High	PMI-Byonic	PMI-Byonic (A2)	A	2	Unambiguous	NCRCPPEWTGQYCTEDVDECQLMPNACQNGGTCHNTHGGY	[Y].NcRcPPEWTGQYctEDVDEcQLmPNAcQNGGTcHNTHGGY.[N]	C2(Carbamidomethyl); C4(Carbamidomethyl); C13(Carbamidomethyl); T14(Hex(1)); C20(Carbamidomethyl); M23(Oxidation); C27(Carbamidomethyl); C33(Carbamidomethyl)	1	1	Q01705	Q01705	Neurogenic locus notch homolog protein 1 OS=Mus musculus OX=10090 GN=Notch1 PE=1 SV=3	3	4	4	1	0	1	1	1	1238.73	4951.9	4951.89	1.36227	0.00168646	0	0	122300	HCD (High Energy Collision Dissociation)	MS2	0	100	15.4427	5585	5585	5584	FP022820_030520_4.raw	0/0		1.99995	223.192	223.192	8.33006	0.0100012	0.0010774	0	0
FALSE	High	PMI-Byonic	PMI-Byonic (A2)	A	2	Unambiguous	NCRCPPEWTGQYCTEDVDECQLMPNACQNGGTCHNTHGGY	[Y].NcRcPPEWTGQYctEDVDEcQLMPNAcQNGGTcHNTHGGY.[N]	C2(Carbamidomethyl); C4(Carbamidomethyl); C13(Carbamidomethyl); T14(Hex(1)); C20(Carbamidomethyl); C27(Carbamidomethyl); C33(Carbamidomethyl)	1	1	Q01705	Q01705	Neurogenic locus notch homolog protein 1 OS=Mus musculus OX=10090 GN=Notch1 PE=1 SV=3	3	4	4	1	0	1	1	1	1235.48	4938.91	4935.89	610.503	0.753345	0	0	125649	HCD (High Energy Collision Dissociation)	MS2	25.8182	100	15.4054	5570	5570	5562	FP022820_030520_4.raw	0/0		1.42964	111.611	111.611	0.8	0.0371846	0.0045039	0	0
FALSE	High	PMI-Byonic	PMI-Byonic (A2)	A	2	Unambiguous	NCRCPPEWTGQY	[Y].NcRcPPEWTGQY.[C]	C2(Carbamidomethyl); C4(Carbamidomethyl)	1	1	Q01705	Q01705	Neurogenic locus notch homolog protein 1 OS=Mus musculus OX=10090 GN=Notch1 PE=1 SV=3	1	2	2	1	0	1	1	1	784.323	1567.64	1567.64	-2.41962	-0.00189655	0	0	118031	HCD (High Energy Collision Dissociation)	MS2	0	100	14.7722	5302	5302	5298	FP022820_030520_4.raw	0/0		2.30734	192.51	192.51	192.51	0.00492784	0.000614896	0	0
FALSE	High	PMI-Byonic	PMI-Byonic (A2)	A	2	Unambiguous	NCRCPPEWTGQY	[Y].NcRcPPEWTGQY.[C]	C2(Carbamidomethyl); C4(Carbamidomethyl)	1	1	Q01705	Q01705	Neurogenic locus notch homolog protein 1 OS=Mus musculus OX=10090 GN=Notch1 PE=1 SV=3	1	2	2	1	0	1	1	1	784.321	1567.63	1567.64	-4.59995	-0.00360553	0	0	472670	HCD (High Energy Collision Dissociation)	MS2	0	100	14.6474	5251	5251	5250	FP022820_030520_4.raw	0/0		3.78547	290.895	265.397	265.397	0.000163883	3.54449e-05	0	0
FALSE	High	PMI-Byonic	PMI-Byonic (A2)	A	2	Unambiguous	NCRCPPEWTGQY	[Y].NcRcPPEWTGQY.[C]	C2(Carbamidomethyl); C4(Carbamidomethyl)	1	1	Q01705	Q01705	Neurogenic locus notch homolog protein 1 OS=Mus musculus OX=10090 GN=Notch1 PE=1 SV=3	1	2	2	1	0	1	1	1	784.323	1567.64	1567.64	-2.49749	-0.00195758	0	0	245405	HCD (High Energy Collision Dissociation)	MS2	9.62169	100	14.5379	5206	5206	5205	FP022820_030520_4.raw	0/0		3.82022	314.795	281.63	281.63	0.000151279	2.81287e-05	0	0
FALSE	High	PMI-Byonic	PMI-Byonic (A2)	A	2	Unambiguous	NCRCPPEWTGQY	[Y].NcRcPPEWTGQY.[C]	C2(Carbamidomethyl); C4(Carbamidomethyl)	1	1	Q01705	Q01705	Neurogenic locus notch homolog protein 1 OS=Mus musculus OX=10090 GN=Notch1 PE=1 SV=3	1	2	2	1	0	1	1	1	784.323	1567.64	1567.64	-1.56306	-0.00122516	0	0	376114	HCD (High Energy Collision Dissociation)	MS2	14.4014	100	14.41	5152	5152	5150	FP022820_030520_4.raw	0/0		3.9824	366.494	334.873	334.873	0.000104137	1.92847e-05	0	0
FALSE	Low	PMI-Byonic	PMI-Byonic (A2)	A	2	Unambiguous	NCRCPPEWTGQY	[Y].NcRcPPEWTGQY.[C]	C2(Carbamidomethyl); C4(Carbamidomethyl)	1	1	Q01705	Q01705	Neurogenic locus notch homolog protein 1 OS=Mus musculus OX=10090 GN=Notch1 PE=1 SV=3	1	3	3	1	0	1	1	1	523.218	1567.64	1567.64	-2.07779	-0.00108574	0	0	35432.9	HCD (High Energy Collision Dissociation)	MS2	0	100	14.2872	5100	5100	5095	FP022820_030520_4.raw	0/0		0.185666	13.2951	13.2951	13.2951	0.652129	0.0734433	0.00775193	0
FALSE	High	PMI-Byonic	PMI-Byonic (A2)	A	2	Unambiguous	NCRCPPEWTGQY	[Y].NcRcPPEWTGQY.[C]	C2(Carbamidomethyl); C4(Carbamidomethyl)	1	1	Q01705	Q01705	Neurogenic locus notch homolog protein 1 OS=Mus musculus OX=10090 GN=Notch1 PE=1 SV=3	1	2	2	1	0	1	1	1	784.323	1567.64	1567.64	-2.26388	-0.00177448	0	0	649055	HCD (High Energy Collision Dissociation)	MS2	1.42694	100	14.2785	5096	5096	5095	FP022820_030520_4.raw	0/0		5.52015	454.036	425.236	425.236	3.01892e-06	9.13967e-07	0	0
FALSE	High	PMI-Byonic	PMI-Byonic (A2)	A	2	Unambiguous	NCRCPPEWTGQY	[Y].NcRcPPEWTGQY.[C]	C2(Carbamidomethyl); C4(Carbamidomethyl)	1	1	Q01705	Q01705	Neurogenic locus notch homolog protein 1 OS=Mus musculus OX=10090 GN=Notch1 PE=1 SV=3	1	2	2	1	0	1	1	1	784.323	1567.64	1567.64	-2.18601	-0.00171344	0	0	1.38563e+06	HCD (High Energy Collision Dissociation)	MS2	0	100	14.1504	5042	5042	5040	FP022820_030520_4.raw	0/0		5.82107	540.826	409.15	409.15	1.50984e-06	2.95202e-07	0	0
FALSE	Medium	PMI-Byonic	PMI-Byonic (A2)	A	2	Unambiguous	NCRCPPEWTGQY	[Y].NcRcPPEWTGQY.[C]	C2(Carbamidomethyl); C4(Carbamidomethyl)	1	1	Q01705	Q01705	Neurogenic locus notch homolog protein 1 OS=Mus musculus OX=10090 GN=Notch1 PE=1 SV=3	1	3	3	1	0	1	1	1	523.217	1567.64	1567.64	-2.545	-0.00132988	0	0	81358.9	HCD (High Energy Collision Dissociation)	MS2	5.92286	100	14.131	5034	5034	5029	FP022820_030520_4.raw	0/0		1.04125	176.327	176.327	176.327	0.0909387	0.0107909	0	0
FALSE	High	PMI-Byonic	PMI-Byonic (A2)	A	2	Unambiguous	NCRCPPEWTGQY	[Y].NcRcPPEWTGQY.[C]	C2(Carbamidomethyl); C4(Carbamidomethyl)	1	1	Q01705	Q01705	Neurogenic locus notch homolog protein 1 OS=Mus musculus OX=10090 GN=Notch1 PE=1 SV=3	1	2	2	1	0	1	1	1	784.325	1567.64	1567.64	0.227917	0.000178646	0	0	63658.9	HCD (High Energy Collision Dissociation)	MS2	0	100	14.0379	4995	4995	4985	FP022820_030520_4.raw	0/0		3.30852	291.715	279.672	279.672	0.000491448	7.22756e-05	0	0
FALSE	Medium	PMI-Byonic	PMI-Byonic (A2)	A	2	Unambiguous	NCRCPPEWTGQYCTEDVDECQLMPNACQNGGTCHNTHGGY	[Y].NcRcPPEWTGQYctEDVDEcQLmPNAcQNGGTcHNTHGGY.[N]	C2(Carbamidomethyl); C4(Carbamidomethyl); C13(Carbamidomethyl); T14(Hex(1)); C20(Carbamidomethyl); M23(Oxidation); C27(Carbamidomethyl); C33(Carbamidomethyl)	1	1	Q01705	Q01705	Neurogenic locus notch homolog protein 1 OS=Mus musculus OX=10090 GN=Notch1 PE=1 SV=3	3	4	4	1	0	1	1	1	1239.23	4953.9	4951.89	406.136	0.502785	0	0	100653	HCD (High Energy Collision Dissociation)	MS2	29.2634	100	15.3292	5538	5538	5529	FP022820_030520_4.raw	0/0		0.41104	13.1953	13.1953	0.8	0.388115	0.0374665	0	0
FALSE	Medium	PMI-Byonic	PMI-Byonic (A2)	A	2	Unambiguous	NCVCVNGW	[Y].NcVcVNGW.[T]	C2(Carbamidomethyl); C4(Carbamidomethyl)	1	1	Q01705	Q01705	Neurogenic locus notch homolog protein 1 OS=Mus musculus OX=10090 GN=Notch1 PE=1 SV=3	0	2	2	1	0	1	1	1	504.703	1008.4	1008.4	-4.25951	-0.00214765	0	0	154791	HCD (High Energy Collision Dissociation)	MS2	20.7616	100	16.7993	6159	6159	6154	FP022820_030520_4.raw	0/0		0.75502	164.074	164.074	164.074	0.175784	0.0196176	0	0
FALSE	High	PMI-Byonic	PMI-Byonic (A2)	A	2	Unambiguous	QGATCHDRVASFY	[F].QGAtcHDRVASFY.[C]	T4(HexNAc(1)Hex(1)Fuc(1)); C5(Carbamidomethyl)	1	1	Q01705	Q01705	Neurogenic locus notch homolog protein 1 OS=Mus musculus OX=10090 GN=Notch1 PE=1 SV=3	1	3	3	1	0	1	1	1	674.956	2022.85	2022.86	-3.45885	-0.00233225	0	0	117392	HCD (High Energy Collision Dissociation)	MS2	8.82297	100	11.1497	3768	3768	3765	FP022820_030520_4.raw	0/0		1.27652	38.049	38.049	9.2	0.0529026	0.00670141	0	0
FALSE	High	PMI-Byonic	PMI-Byonic (A2)	A	2	Unambiguous	QGATCHDRVASF	[F].QGATcHDRVASF.[Y]	C5(Carbamidomethyl)	1	1	Q01705	Q01705	Neurogenic locus notch homolog protein 1 OS=Mus musculus OX=10090 GN=Notch1 PE=1 SV=3	0	2	2	1	0	1	1	1	674.805	1348.6	1348.61	-3.17535	-0.00214115	0	0	723648	HCD (High Energy Collision Dissociation)	MS2	4.47657	100	8.9303	2881	2881	2880	FP022820_030520_4.raw	0/0		5.37873	558.246	502.431	502.431	4.1809e-06	1.09392e-06	0	0
FALSE	High	PMI-Byonic	PMI-Byonic (A2)	A	2	Unambiguous	QGATCHDRVASFY	[F].QGAtcHDRVASFY.[C]	T4(HexNAc(1)Hex(1)Fuc(1)NeuAc(1)); C5(Carbamidomethyl)	1	1	Q01705	Q01705	Neurogenic locus notch homolog protein 1 OS=Mus musculus OX=10090 GN=Notch1 PE=1 SV=3	1	3	3	1	0	1	1	1	771.987	2313.95	2313.96	-3.50658	-0.00270469	0	0	92162.4	HCD (High Energy Collision Dissociation)	MS2	0	100	13.3651	4710	4710	4706	FP022820_030520_4.raw	0/0		1.99094	86.0893	86.0893	10.4	0.0102109	0.00113671	0	0
FALSE	High	PMI-Byonic	PMI-Byonic (A2)	A	2	Unambiguous	QGATCHDRVASF	[F].QGATcHDRVAsF.[Y]	C5(Carbamidomethyl); S11(Fuc(1))	1	1	Q01705	Q01705	Neurogenic locus notch homolog protein 1 OS=Mus musculus OX=10090 GN=Notch1 PE=1 SV=3	0	3	3	1	0	1	1	1	498.891	1494.66	1494.66	-3.29379	-0.00164104	0	0	34084136	HCD (High Energy Collision Dissociation)	MS2	0.344027	5.8521	8.96064	2891	2891	2890	FP022820_030520_4.raw	0/0		5.72204	535.997	473.123	21.5509	1.89652e-06	4.34239e-07	0	0
FALSE	Medium	PMI-Byonic	PMI-Byonic (A2)	A	2	Unambiguous	QGATCHDRVASF	[F].QGAtcHDRVASF.[Y]	T4(HexNAc(1)Hex(1)Fuc(1)); C5(Carbamidomethyl)	1	1	Q01705	Q01705	Neurogenic locus notch homolog protein 1 OS=Mus musculus OX=10090 GN=Notch1 PE=1 SV=3	0	3	3	1	0	1	1	1	621.27	1861.79	1859.8	1074.63	0.666197	0	0	562161	HCD (High Energy Collision Dissociation)	MS2	49.8525	100	8.96316	2892	2892	2890	FP022820_030520_4.raw	0/0		0.701882	48.1917	48.1917	9.2	0.198664	0.0218791	0	0
FALSE	High	PMI-Byonic	PMI-Byonic (A2)	A	2	Unambiguous	QGATCHDRVASFY	[F].QGATcHDRVAsFY.[C]	C5(Carbamidomethyl); S11(Fuc(1))	1	1	Q01705	Q01705	Neurogenic locus notch homolog protein 1 OS=Mus musculus OX=10090 GN=Notch1 PE=1 SV=3	1	3	3	1	0	1	1	1	553.245	1657.72	1657.73	-3.37751	-0.00186633	0	0	5.63494e+06	HCD (High Energy Collision Dissociation)	MS2	0	22.2056	11.3911	3870	3870	3869	FP022820_030520_4.raw	0/0		3.25853	317.842	317.842	4.37477	0.000551407	8.49541e-05	0	0
FALSE	High	PMI-Byonic	PMI-Byonic (A2)	A	2	Unambiguous	QGATCHDRVASF	[F].QGATcHDRVASF.[Y]	C5(Carbamidomethyl)	1	1	Q01705	Q01705	Neurogenic locus notch homolog protein 1 OS=Mus musculus OX=10090 GN=Notch1 PE=1 SV=3	0	3	3	1	0	1	1	1	450.205	1348.6	1348.61	-3.52475	-0.0015845	0	0	2.06123e+06	HCD (High Energy Collision Dissociation)	MS2	3.45465	54.4654	8.9968	2904	2904	2903	FP022820_030520_4.raw	0/0		3.431	378.275	302.8	302.8	0.000370682	5.33593e-05	0	0
FALSE	High	PMI-Byonic	PMI-Byonic (A2)	A	2	Unambiguous	QGATCHDRVASF	[F].QGATcHDRVASF.[Y]	C5(Carbamidomethyl)	1	1	Q01705	Q01705	Neurogenic locus notch homolog protein 1 OS=Mus musculus OX=10090 GN=Notch1 PE=1 SV=3	0	2	2	1	0	1	1	1	674.805	1348.6	1348.61	-3.08483	-0.00208011	0	0	209673	HCD (High Energy Collision Dissociation)	MS2	50.5952	100	9.03954	2920	2920	2919	FP022820_030520_4.raw	0/0		2.08485	214.274	214.274	214.274	0.00822534	0.000849514	0	0
FALSE	High	PMI-Byonic	PMI-Byonic (A2)	A	2	Unambiguous	QGATCHDRVASF	[F].QGATcHDRVAsF.[Y]	C5(Carbamidomethyl); S11(Fuc(1))	1	1	Q01705	Q01705	Neurogenic locus notch homolog protein 1 OS=Mus musculus OX=10090 GN=Notch1 PE=1 SV=3	0	3	3	1	0	1	1	1	498.891	1494.66	1494.66	-4.21259	-0.0020988	0	0	7291155	HCD (High Energy Collision Dissociation)	MS2	0.790198	20.3499	9.06987	2930	2930	2929	FP022820_030520_4.raw	0/0		5.55819	528.252	525.706	8.14846	2.76572e-06	6.79149e-07	0	0
FALSE	High	PMI-Byonic	PMI-Byonic (A2)	A	2	Unambiguous	QGATCHDRVASF	[F].QGATcHDRVAsF.[Y]	C5(Carbamidomethyl); S11(Fuc(1))	1	1	Q01705	Q01705	Neurogenic locus notch homolog protein 1 OS=Mus musculus OX=10090 GN=Notch1 PE=1 SV=3	0	2	2	1	0	1	1	1	747.833	1494.66	1494.66	-3.46855	-0.00259216	0	0	383283	HCD (High Energy Collision Dissociation)	MS2	0	100	9.09266	2938	2938	2937	FP022820_030520_4.raw	0/0		3.946	351.501	351.501	21.4376	0.000113239	2.16306e-05	0	0
FALSE	Medium	PMI-Byonic	PMI-Byonic (A2)	A	2	Unambiguous	QGATCHDRVASF	[F].QGATcHDRVASF.[Y]	C5(Carbamidomethyl)	1	1	Q01705	Q01705	Neurogenic locus notch homolog protein 1 OS=Mus musculus OX=10090 GN=Notch1 PE=1 SV=3	0	3	3	1	0	1	1	1	450.204	1348.6	1348.61	-7.25853	-0.00326297	0	0	132576	HCD (High Energy Collision Dissociation)	MS2	14.0002	100	9.1047	2943	2943	2942	FP022820_030520_4.raw	0/0		1.04501	245.449	245.449	245.449	0.0901549	0.0104037	0	0
FALSE	High	PMI-Byonic	PMI-Byonic (A2)	A	2	Unambiguous	QGATCHDRVASFY	[F].QGAtcHDRVASFY.[C]	T4(Fuc(1)); C5(Carbamidomethyl)	1	1	Q01705	Q01705	Neurogenic locus notch homolog protein 1 OS=Mus musculus OX=10090 GN=Notch1 PE=1 SV=3	1	2	2	1	0	1	1	1	829.365	1657.72	1657.73	-3.40622	-0.00282329	0	0	131931	HCD (High Energy Collision Dissociation)	MS2	0	100	11.2203	3798	3798	3795	FP022820_030520_4.raw	0/0		1.23655	71.9202	71.9202	9.2	0.0580029	0.00818887	0	0
FALSE	High	PMI-Byonic	PMI-Byonic (A2)	A	2	Unambiguous	QGATCHDRVASF	[F].QGATcHDRVAsF.[Y]	C5(Carbamidomethyl); S11(Fuc(1))	1	1	Q01705	Q01705	Neurogenic locus notch homolog protein 1 OS=Mus musculus OX=10090 GN=Notch1 PE=1 SV=3	0	3	3	1	0	1	1	1	498.891	1494.66	1494.66	-4.58011	-0.00228191	0	0	800968	HCD (High Energy Collision Dissociation)	MS2	12.5431	100	9.17295	2971	2971	2970	FP022820_030520_4.raw	0/0		5.25313	433.052	433.052	16.9421	5.58298e-06	1.65813e-06	0	0
FALSE	High	PMI-Byonic	PMI-Byonic (A2)	A	2	Unambiguous	QGATCHDRVASFY	[F].QGATcHDRVAsFY.[C]	C5(Carbamidomethyl); S11(Fuc(1))	1	1	Q01705	Q01705	Neurogenic locus notch homolog protein 1 OS=Mus musculus OX=10090 GN=Notch1 PE=1 SV=3	1	3	3	1	0	1	1	1	553.245	1657.72	1657.73	-3.37751	-0.00186633	0	0	13499316	HCD (High Energy Collision Dissociation)	MS2	0	16.9168	11.2865	3826	3826	3825	FP022820_030520_4.raw	0/0		5.14811	498.956	493.022	10.0474	7.11037e-06	1.92783e-06	0	0
FALSE	High	PMI-Byonic	PMI-Byonic (A2)	A	2	Unambiguous	QGATCHDRVASFY	[F].QGATcHDRVAsFY.[C]	C5(Carbamidomethyl); S11(Fuc(1))	1	1	Q01705	Q01705	Neurogenic locus notch homolog protein 1 OS=Mus musculus OX=10090 GN=Notch1 PE=1 SV=3	1	2	2	1	0	1	1	1	829.365	1657.72	1657.73	-3.18531	-0.00264019	0	0	944294	HCD (High Energy Collision Dissociation)	MS2	0	100	11.3269	3843	3843	3841	FP022820_030520_4.raw	0/0		5.30593	447.943	447.943	14.3534	4.94395e-06	1.3208e-06	0	0
FALSE	High	PMI-Byonic	PMI-Byonic (A2)	A	2	Unambiguous	QGATCHDRVASFY	[F].QGATcHDRVASFY.[C]	C5(Carbamidomethyl)	1	1	Q01705	Q01705	Neurogenic locus notch homolog protein 1 OS=Mus musculus OX=10090 GN=Notch1 PE=1 SV=3	1	3	3	1	0	1	1	1	504.559	1511.66	1511.67	-4.07616	-0.00205393	0	0	2317292	HCD (High Energy Collision Dissociation)	MS2	8.68349	77.1809	11.3626	3858	3858	3856	FP022820_030520_4.raw	0/0		2.02116	257.571	257.571	257.571	0.00952452	0.000962139	0	0
FALSE	Medium	PMI-Byonic	PMI-Byonic (A2)	A	2	Unambiguous	QGATCHDRVASFY	[F].QGAtcHDRVASFY.[C]	T4(Fuc(1)); C5(Carbamidomethyl)	1	1	Q01705	Q01705	Neurogenic locus notch homolog protein 1 OS=Mus musculus OX=10090 GN=Notch1 PE=1 SV=3	1	3	3	1	0	1	1	1	553.245	1657.72	1657.73	-3.81933	-0.00211047	0	0	185140	HCD (High Energy Collision Dissociation)	MS2	2.40507	100	11.1755	3779	3779	3776	FP022820_030520_4.raw	0/0		0.5627	46.1519	46.1519	9.2	0.273716	0.0266584	0	0
FALSE	High	PMI-Byonic	PMI-Byonic (A2)	A	2	Unambiguous	QGATCHDRVASFY	[F].QGATcHDRVASFY.[C]	C5(Carbamidomethyl)	1	1	Q01705	Q01705	Neurogenic locus notch homolog protein 1 OS=Mus musculus OX=10090 GN=Notch1 PE=1 SV=3	1	2	2	1	0	1	1	1	756.336	1511.66	1511.67	-3.62313	-0.00273849	0	0	419889	HCD (High Energy Collision Dissociation)	MS2	0	100	11.3996	3874	3874	3869	FP022820_030520_4.raw	0/0		2.69406	285.384	285.384	285.384	0.00202273	0.000253521	0	0
FALSE	Medium	PMI-Byonic	PMI-Byonic (A2)	A	2	Unambiguous	QGATCHDRVASF	[F].QGAtcHDRVASF.[Y]	T4(Fuc(1)); C5(Carbamidomethyl)	1	1	Q01705	Q01705	Neurogenic locus notch homolog protein 1 OS=Mus musculus OX=10090 GN=Notch1 PE=1 SV=3	0	3	3	1	0	1	1	1	498.891	1494.66	1494.66	-4.02883	-0.00200725	0	0	266949	HCD (High Energy Collision Dissociation)	MS2	44.0082	100	9.37657	3048	3048	3047	FP022820_030520_4.raw	0/0		0.409805	27.5761	27.5761	27.5761	0.38922	0.03892	0	0
FALSE	High	PMI-Byonic	PMI-Byonic (A2)	A	2	Unambiguous	QGATCHDRVASF	[F].QGATcHDRVASF.[Y]	C5(Carbamidomethyl)	1	1	Q01705	Q01705	Neurogenic locus notch homolog protein 1 OS=Mus musculus OX=10090 GN=Notch1 PE=1 SV=3	0	3	3	1	0	1	1	1	450.205	1348.6	1348.61	-4.06785	-0.00182864	0	0	6577626	HCD (High Energy Collision Dissociation)	MS2	0	17.4411	8.89245	2865	2865	2864	FP022820_030520_4.raw	0/0		2.55436	309.619	155.131	155.131	0.00279023	0.000340524	0	0
FALSE	Medium	PMI-Byonic	PMI-Byonic (A2)	A	2	Unambiguous	QGATCHDRVASF	[F].QGAtcHDRVASF.[Y]	T4(Fuc(1)); C5(Carbamidomethyl)	1	1	Q01705	Q01705	Neurogenic locus notch homolog protein 1 OS=Mus musculus OX=10090 GN=Notch1 PE=1 SV=3	0	2	2	1	0	1	1	1	748.335	1495.66	1494.66	667.783	0.499056	0	0	95566.9	HCD (High Energy Collision Dissociation)	MS2	41.9861	100	8.87664	2860	2860	2856	FP022820_030520_4.raw	0/0		0.869402	128.283	128.283	9.2	0.135082	0.0157691	0	0
FALSE	High	PMI-Byonic	PMI-Byonic (A2)	A	2	Unambiguous	QGATCHDRVASF	[F].QGATcHDRVAsF.[Y]	C5(Carbamidomethyl); S11(Fuc(1))	1	1	Q01705	Q01705	Neurogenic locus notch homolog protein 1 OS=Mus musculus OX=10090 GN=Notch1 PE=1 SV=3	0	2	2	1	0	1	1	1	747.833	1494.66	1494.66	-3.71357	-0.00277527	0	0	2426837	HCD (High Energy Collision Dissociation)	MS2	0	69.7467	8.98071	2899	2899	2898	FP022820_030520_4.raw	0/0		5.95688	597.49	597.49	4.48843	1.10437e-06	2.3447e-07	0	0
FALSE	High	PMI-Byonic	PMI-Byonic (A2)	A	2	Unambiguous	QGATCHDRVASFY	[F].QGAtcHDRVASFY.[C]	T4(Fuc(1)); C5(Carbamidomethyl)	1	1	Q01705	Q01705	Neurogenic locus notch homolog protein 1 OS=Mus musculus OX=10090 GN=Notch1 PE=1 SV=3	1	3	3	1	0	1	1	1	553.245	1657.72	1657.73	-3.37751	-0.00186633	0	0	528842	HCD (High Energy Collision Dissociation)	MS2	0	100	11.5208	3925	3925	3924	FP022820_030520_4.raw	0/0		1.95664	226.087	226.087	22.623	0.0110499	0.00137903	0	0
FALSE	High	PMI-Byonic	PMI-Byonic (A2)	A	2	Unambiguous	QGATCHDRVASF	[F].QGAtcHDRVASF.[Y]	T4(HexNAc(1)Hex(1)Fuc(1)NeuAc(1)); C5(Carbamidomethyl)	1	1	Q01705	Q01705	Neurogenic locus notch homolog protein 1 OS=Mus musculus OX=10090 GN=Notch1 PE=1 SV=3	0	3	3	1	0	1	1	1	717.634	2150.89	2150.89	-2.64946	-0.00189956	0	0	428005	HCD (High Energy Collision Dissociation)	MS2	2.76742	100	11.1196	3755	3755	3754	FP022820_030520_4.raw	0/0		3.65785	259.278	239.335	11.6	0.000219861	4.07544e-05	0	0
FALSE	Medium	PMI-Byonic	PMI-Byonic (A2)	A	2	Unambiguous	QGATCHDRVASF	[F].QGATcHDRVASF.[Y]	C5(Carbamidomethyl)	1	1	Q01705	Q01705	Neurogenic locus notch homolog protein 1 OS=Mus musculus OX=10090 GN=Notch1 PE=1 SV=3	0	2	2	1	0	1	1	1	674.804	1348.6	1348.61	-3.89947	-0.00262943	0	0	131567	HCD (High Energy Collision Dissociation)	MS2	0	100	8.8214	2837	2837	2836	FP022820_030520_4.raw	0/0		1.0255	131.483	131.483	131.483	0.094298	0.0111905	0	0
FALSE	Medium	PMI-Byonic	PMI-Byonic (A2)	A	2	Unambiguous	QGATCHDRVASFY	[F].QGATcHDRVASFY.[C]	C5(Carbamidomethyl)	1	1	Q01705	Q01705	Neurogenic locus notch homolog protein 1 OS=Mus musculus OX=10090 GN=Notch1 PE=1 SV=3	1	3	3	1	0	1	1	1	504.559	1511.66	1511.67	-3.77334	-0.00190135	0	0	923637	HCD (High Energy Collision Dissociation)	MS2	3.43623	100	11.4945	3914	3914	3913	FP022820_030520_4.raw	0/0		0.5627	118.524	118.524	118.524	0.273716	0.0277142	0	0
FALSE	Low	PMI-Byonic	PMI-Byonic (A2)	A	2	Unambiguous	QGATCHDRVASF	[F].QGATcHDRVASF.[Y]	C5(Carbamidomethyl)	1	1	Q01705	Q01705	Neurogenic locus notch homolog protein 1 OS=Mus musculus OX=10090 GN=Notch1 PE=1 SV=3	0	3	3	1	0	1	1	1	450.205	1348.6	1348.61	-5.22192	-0.00234744	0	0	134421	HCD (High Energy Collision Dissociation)	MS2	62.7675	100	8.77964	2820	2820	2816	FP022820_030520_4.raw	0/0		0.124178	135.887	135.887	135.887	0.751315	0.0995055	0.011194	0
FALSE	High	PMI-Byonic	PMI-Byonic (A2)	A	2	Unambiguous	QGATCHDRVASF	[F].QGAtcHDRVASF.[Y]	T4(Fuc(1)); C5(Carbamidomethyl)	1	1	Q01705	Q01705	Neurogenic locus notch homolog protein 1 OS=Mus musculus OX=10090 GN=Notch1 PE=1 SV=3	0	3	3	1	0	1	1	1	498.891	1494.66	1494.66	-3.23254	-0.00161052	0	0	432185	HCD (High Energy Collision Dissociation)	MS2	2.98693	100	8.85374	2850	2850	2849	FP022820_030520_4.raw	0/0		1.33414	144.304	144.304	9.2	0.0463294	0.00553432	0	0
FALSE	High	PMI-Byonic	PMI-Byonic (A2)	A	2	Unambiguous	YCECPHGRTGLL	[F].YcEcPHGRTGLL.[C]	C2(Carbamidomethyl); C4(Carbamidomethyl)	1	1	Q01705	Q01705	Neurogenic locus notch homolog protein 1 OS=Mus musculus OX=10090 GN=Notch1 PE=1 SV=3	2	2	2	1	0	1	1	1	731.831	1462.65	1462.66	-1.86217	-0.00136186	0	0	134784	HCD (High Energy Collision Dissociation)	MS2	0	100	11.1218	3756	3756	3754	FP022820_030520_4.raw	0/0		3.36789	269.423	269.423	269.423	0.000428656	6.41733e-05	0	0
FALSE	High	PMI-Byonic	PMI-Byonic (A2)	A	2	Unambiguous	YCECPHGRTGLL	[F].YcEcPHGRTGLL.[C]	C2(Carbamidomethyl); C4(Carbamidomethyl)	1	1	Q01705	Q01705	Neurogenic locus notch homolog protein 1 OS=Mus musculus OX=10090 GN=Notch1 PE=1 SV=3	2	3	3	1	0	1	1	1	488.222	1462.65	1462.66	-3.54052	-0.00172619	0	0	523985	HCD (High Energy Collision Dissociation)	MS2	12.896	100	11.4516	3896	3896	3891	FP022820_030520_4.raw	0/0		2.9606	313.655	313.655	313.655	0.00109496	0.000171126	0	0
FALSE	Low	PMI-Byonic	PMI-Byonic (A2)	A	2	Unambiguous	YCECPHGRTGLL	[F].YcEcPHGRTGLL.[C]	C2(Carbamidomethyl); C4(Carbamidomethyl)	1	1	Q01705	Q01705	Neurogenic locus notch homolog protein 1 OS=Mus musculus OX=10090 GN=Notch1 PE=1 SV=3	2	3	3	1	0	1	1	1	488.221	1462.65	1462.66	-5.16795	-0.00251965	0	0	109390	HCD (High Energy Collision Dissociation)	MS2	14.298	100	11.8627	4072	4072	4067	FP022820_030520_4.raw	0/0		0.193037	84.1665	84.1665	84.1665	0.641154	0.0711916	0.0077821	0
FALSE	High	PMI-Byonic	PMI-Byonic (A2)	A	2	Unambiguous	YCECPHGRTGLL	[F].YcEcPHGRTGLL.[C]	C2(Carbamidomethyl); C4(Carbamidomethyl)	1	1	Q01705	Q01705	Neurogenic locus notch homolog protein 1 OS=Mus musculus OX=10090 GN=Notch1 PE=1 SV=3	2	3	3	1	0	1	1	1	488.222	1462.65	1462.66	-4.04127	-0.00197033	0	0	4.175e+06	HCD (High Energy Collision Dissociation)	MS2	1.21951	38.6029	11.0938	3744	3744	3743	FP022820_030520_4.raw	0/0		4.73236	422.734	422.734	422.734	1.852e-05	4.9372e-06	0	0
FALSE	High	PMI-Byonic	PMI-Byonic (A2)	A	2	Unambiguous	YCECPHGRTGLL	[F].YcEcPHGRTGLL.[C]	C2(Carbamidomethyl); C4(Carbamidomethyl)	1	1	Q01705	Q01705	Neurogenic locus notch homolog protein 1 OS=Mus musculus OX=10090 GN=Notch1 PE=1 SV=3	2	3	3	1	0	1	1	1	488.222	1462.65	1462.66	-4.35424	-0.00212292	0	0	988542	HCD (High Energy Collision Dissociation)	MS2	8.21413	100	11.3248	3842	3842	3841	FP022820_030520_4.raw	0/0		4.31742	395.164	395.164	395.164	4.81478e-05	1.19178e-05	0	0
FALSE	High	PMI-Byonic	PMI-Byonic (A2)	A	2	Unambiguous	YCECPHGRTGL	[F].YcEcPHGRTGL.[L]	C2(Carbamidomethyl); C4(Carbamidomethyl)	1	1	Q01705	Q01705	Neurogenic locus notch homolog protein 1 OS=Mus musculus OX=10090 GN=Notch1 PE=1 SV=3	1	3	3	1	0	1	1	1	450.527	1349.57	1349.57	-4.27573	-0.00192347	0	0	62000.7	HCD (High Energy Collision Dissociation)	MS2	45.3645	100	8.42255	2678	2678	2675	FP022820_030520_4.raw	0/0		1.78307	223.538	223.538	223.538	0.016479	0.00180826	0	0
FALSE	High	PMI-Byonic	PMI-Byonic (A2)	A	2	Unambiguous	YCECPHGRTGLL	[F].YcEcPHGRTGLL.[C]	C2(Carbamidomethyl); C4(Carbamidomethyl)	1	1	Q01705	Q01705	Neurogenic locus notch homolog protein 1 OS=Mus musculus OX=10090 GN=Notch1 PE=1 SV=3	2	3	3	1	0	1	1	1	488.222	1462.65	1462.66	-4.16646	-0.00203137	0	0	1.6527e+06	HCD (High Energy Collision Dissociation)	MS2	0.851195	85.9928	11.216	3796	3796	3795	FP022820_030520_4.raw	0/0		4.31742	396.717	396.717	396.717	4.81478e-05	1.1385e-05	0	0
FALSE	High	PMI-Byonic	PMI-Byonic (A2)	A	2	Unambiguous	YCECPHGRTGLL	[F].YcEcPHGRTGLL.[C]	C2(Carbamidomethyl); C4(Carbamidomethyl)	1	1	Q01705	Q01705	Neurogenic locus notch homolog protein 1 OS=Mus musculus OX=10090 GN=Notch1 PE=1 SV=3	2	2	2	1	0	1	1	1	731.828	1462.65	1462.66	-4.7832	-0.00349809	0	0	1.60477e+06	HCD (High Energy Collision Dissociation)	MS2	0	100	10.99	3700	3700	3699	FP022820_030520_4.raw	0/0		7.88398	672.847	672.847	672.847	1.30623e-08	4.48506e-09	0	0
FALSE	High	PMI-Byonic	PMI-Byonic (A2)	A	2	Unambiguous	YCECPHGRTGL	[F].YcEcPHGRTGL.[L]	C2(Carbamidomethyl); C4(Carbamidomethyl)	1	1	Q01705	Q01705	Neurogenic locus notch homolog protein 1 OS=Mus musculus OX=10090 GN=Notch1 PE=1 SV=3	1	2	2	1	0	1	1	1	675.288	1349.57	1349.57	-3.13512	-0.00211554	0	0	142697	HCD (High Energy Collision Dissociation)	MS2	0	100	8.48682	2704	2704	2702	FP022820_030520_4.raw	0/0		3.76582	295.594	295.594	295.594	0.000171465	3.69396e-05	0	0
FALSE	High	PMI-Byonic	PMI-Byonic (A2)	A	2	Unambiguous	YCECPHGRTGLL	[F].YcEcPHGRTGLL.[C]	C2(Carbamidomethyl); C4(Carbamidomethyl)	1	1	Q01705	Q01705	Neurogenic locus notch homolog protein 1 OS=Mus musculus OX=10090 GN=Notch1 PE=1 SV=3	2	3	3	1	0	1	1	1	488.221	1462.65	1462.66	-4.66721	-0.00227551	0	0	243007	HCD (High Energy Collision Dissociation)	MS2	5.64952	100	11.5744	3948	3948	3946	FP022820_030520_4.raw	0/0		1.2998	172.649	172.649	172.649	0.0501414	0.0059906	0	0
FALSE	Medium	PMI-Byonic	PMI-Byonic (A2)	A	2	Unambiguous	YCECPHGRTGLL	[F].YcEcPHGRTGLL.[C]	C2(Carbamidomethyl); C4(Carbamidomethyl)	1	1	Q01705	Q01705	Neurogenic locus notch homolog protein 1 OS=Mus musculus OX=10090 GN=Notch1 PE=1 SV=3	2	3	3	1	0	1	1	1	488.222	1462.65	1462.66	-3.10237	-0.00151257	0	0	87559.9	HCD (High Energy Collision Dissociation)	MS2	57.5296	100	12.0447	4150	4150	4143	FP022820_030520_4.raw	0/0		0.467579	49.404	49.404	49.404	0.340738	0.0303064	0	0
FALSE	High	PMI-Byonic	PMI-Byonic (A2)	A	2	Unambiguous	YCECPHGRTGLL	[F].YcEcPHGRTGLL.[C]	C2(Carbamidomethyl); C4(Carbamidomethyl)	1	1	Q01705	Q01705	Neurogenic locus notch homolog protein 1 OS=Mus musculus OX=10090 GN=Notch1 PE=1 SV=3	2	3	3	1	0	1	1	1	488.222	1462.65	1462.66	-4.41683	-0.00215344	0	0	585578	HCD (High Energy Collision Dissociation)	MS2	0	100	10.8435	3639	3639	3634	FP022820_030520_4.raw	0/0		4.4792	378.572	378.572	378.572	3.31745e-05	7.8831e-06	0	0
FALSE	High	PMI-Byonic	PMI-Byonic (A2)	A	2	Unambiguous	YCECPHGRTGLL	[F].YcEcPHGRTGLL.[C]	C2(Carbamidomethyl); C4(Carbamidomethyl)	1	1	Q01705	Q01705	Neurogenic locus notch homolog protein 1 OS=Mus musculus OX=10090 GN=Notch1 PE=1 SV=3	2	3	3	1	0	1	1	1	488.222	1462.65	1462.66	-3.85349	-0.00187878	0	0	34416436	HCD (High Energy Collision Dissociation)	MS2	0.247691	7.66756	10.9642	3689	3689	3688	FP022820_030520_4.raw	0/0		4.89827	469.591	469.591	469.591	1.26394e-05	3.33607e-06	0	0
FALSE	High	PMI-Byonic	PMI-Byonic (A2)	A	2	Unambiguous	YCECPHGRTGL	[F].YcEcPHGRTGL.[L]	C2(Carbamidomethyl); C4(Carbamidomethyl)	1	1	Q01705	Q01705	Neurogenic locus notch homolog protein 1 OS=Mus musculus OX=10090 GN=Notch1 PE=1 SV=3	1	2	2	1	0	1	1	1	675.288	1349.57	1349.57	-3.49693	-0.00235968	0	0	94458	HCD (High Energy Collision Dissociation)	MS2	9.01134	100	8.59559	2743	2743	2742	FP022820_030520_4.raw	0/0		2.27293	213.588	213.588	213.588	0.00533422	0.000677471	0	0
FALSE	High	PMI-Byonic	PMI-Byonic (A2)	A	2	Unambiguous	YCECPHGRTGL	[F].YcEcPHGRTGL.[L]	C2(Carbamidomethyl); C4(Carbamidomethyl)	1	1	Q01705	Q01705	Neurogenic locus notch homolog protein 1 OS=Mus musculus OX=10090 GN=Notch1 PE=1 SV=3	1	3	3	1	0	1	1	1	450.527	1349.57	1349.57	-4.14005	-0.00186243	0	0	339316	HCD (High Energy Collision Dissociation)	MS2	1.07679	100	8.64898	2766	2766	2764	FP022820_030520_4.raw	0/0		2.34995	342.981	342.981	342.981	0.00446738	0.00046648	0	0
FALSE	High	PMI-Byonic	PMI-Byonic (A2)	A	2	Unambiguous	YCECPHGRTGL	[F].YcEcPHGRTGL.[L]	C2(Carbamidomethyl); C4(Carbamidomethyl)	1	1	Q01705	Q01705	Neurogenic locus notch homolog protein 1 OS=Mus musculus OX=10090 GN=Notch1 PE=1 SV=3	1	3	3	1	0	1	1	1	450.527	1349.57	1349.57	-4.07221	-0.00183191	0	0	7.54956e+06	HCD (High Energy Collision Dissociation)	MS2	1.18175	17.7406	8.53509	2721	2721	2720	FP022820_030520_4.raw	0/0		4.4425	393.769	377.204	377.204	3.60995e-05	8.75697e-06	0	0
FALSE	High	PMI-Byonic	PMI-Byonic (A2)	A	2	Unambiguous	YCECPHGRTGLL	[F].YcEcPHGRTGLL.[C]	C2(Carbamidomethyl); C4(Carbamidomethyl)	1	1	Q01705	Q01705	Neurogenic locus notch homolog protein 1 OS=Mus musculus OX=10090 GN=Notch1 PE=1 SV=3	2	2	2	1	0	1	1	1	731.829	1462.65	1462.66	-3.53133	-0.00258256	0	0	252470	HCD (High Energy Collision Dissociation)	MS2	0	100	10.8688	3649	3649	3648	FP022820_030520_4.raw	0/0		5.32503	374.555	374.555	374.555	4.73118e-06	1.20758e-06	0	0
FALSE	Medium	PMI-Byonic	PMI-Byonic (A2)	A	2	Unambiguous	CECPHGRTGLL	[Y].cEcPHGRTGLL.[C]	C1(Carbamidomethyl); C3(Carbamidomethyl)	1	1	Q01705	Q01705	Neurogenic locus notch homolog protein 1 OS=Mus musculus OX=10090 GN=Notch1 PE=1 SV=3	1	3	3	1	0	1	1	1	433.867	1299.59	1299.59	-4.94408	-0.00214177	0	0	134212	HCD (High Energy Collision Dissociation)	MS2	10.415	100	9.96329	3279	3279	3276	FP022820_030520_4.raw	0/0		0.888148	137.48	137.48	137.48	0.129375	0.0152218	0	0
FALSE	High	PMI-Byonic	PMI-Byonic (A2)	A	2	Unambiguous	CECPHGRTGLL	[Y].cEcPHGRTGLL.[C]	C1(Carbamidomethyl); C3(Carbamidomethyl)	1	1	Q01705	Q01705	Neurogenic locus notch homolog protein 1 OS=Mus musculus OX=10090 GN=Notch1 PE=1 SV=3	1	3	3	1	0	1	1	1	433.867	1299.59	1299.59	-4.66229	-0.00201969	0	0	806041	HCD (High Energy Collision Dissociation)	MS2	0	92.3924	9.60837	3131	3131	3130	FP022820_030520_4.raw	0/0		4.64943	440.755	440.755	440.755	2.24164e-05	5.26088e-06	0	0
FALSE	High	PMI-Byonic	PMI-Byonic (A2)	A	2	Unambiguous	CECPHGRTGLL	[Y].cEcPHGRTGLL.[C]	C1(Carbamidomethyl); C3(Carbamidomethyl)	1	1	Q01705	Q01705	Neurogenic locus notch homolog protein 1 OS=Mus musculus OX=10090 GN=Notch1 PE=1 SV=3	1	3	3	1	0	1	1	1	433.867	1299.59	1299.59	-4.09872	-0.00177555	0	0	24355610	HCD (High Energy Collision Dissociation)	MS2	0.205707	4.58277	9.38954	3052	3052	3051	FP022820_030520_4.raw	0/0		5.53756	459.64	459.64	459.64	2.90025e-06	7.61412e-07	0	0
FALSE	High	PMI-Byonic	PMI-Byonic (A2)	A	2	Unambiguous	CECPHGRTGLL	[Y].cEcPHGRTGLL.[C]	C1(Carbamidomethyl); C3(Carbamidomethyl)	1	1	Q01705	Q01705	Neurogenic locus notch homolog protein 1 OS=Mus musculus OX=10090 GN=Notch1 PE=1 SV=3	1	2	2	1	0	1	1	1	650.298	1299.59	1299.59	-3.99444	-0.00259557	0	0	167301	HCD (High Energy Collision Dissociation)	MS2	0	100	9.5332	3101	3101	3099	FP022820_030520_4.raw	0/0		4.37238	367.214	367.214	367.214	4.24247e-05	9.78006e-06	0	0
FALSE	High	PMI-Byonic	PMI-Byonic (A2)	A	2	Unambiguous	CECPHGRTGLL	[Y].cEcPHGRTGLL.[C]	C1(Carbamidomethyl); C3(Carbamidomethyl)	1	1	Q01705	Q01705	Neurogenic locus notch homolog protein 1 OS=Mus musculus OX=10090 GN=Notch1 PE=1 SV=3	1	3	3	1	0	1	1	1	433.867	1299.59	1299.59	-4.16916	-0.00180607	0	0	6631998	HCD (High Energy Collision Dissociation)	MS2	0	12.8951	9.49835	3087	3087	3086	FP022820_030520_4.raw	0/0		5.53343	411.94	411.94	411.94	2.92802e-06	8.3879e-07	0	0
FALSE	High	PMI-Byonic	PMI-Byonic (A2)	A	2	Unambiguous	CECPHGRTGLL	[Y].cEcPHGRTGLL.[C]	C1(Carbamidomethyl); C3(Carbamidomethyl)	1	1	Q01705	Q01705	Neurogenic locus notch homolog protein 1 OS=Mus musculus OX=10090 GN=Notch1 PE=1 SV=3	1	2	2	1	0	1	1	1	650.298	1299.59	1299.59	-3.243	-0.00210729	0	0	1975688	HCD (High Energy Collision Dissociation)	MS2	0	81.8059	9.41772	3062	3062	3061	FP022820_030520_4.raw	0/0		6.10001	578.243	578.243	578.243	7.94312e-07	1.08767e-07	0	0
FALSE	High	PMI-Byonic	PMI-Byonic (A2)	A	2	Unambiguous	CECPHGRTGLL	[Y].cEcPHGRTGLL.[C]	C1(Carbamidomethyl); C3(Carbamidomethyl)	1	1	Q01705	Q01705	Neurogenic locus notch homolog protein 1 OS=Mus musculus OX=10090 GN=Notch1 PE=1 SV=3	1	2	2	1	0	1	1	1	650.299	1299.59	1299.59	-2.67942	-0.00174108	0	0	92182.1	HCD (High Energy Collision Dissociation)	MS2	16.4429	100	9.3122	3028	3028	3027	FP022820_030520_4.raw	0/0		3.85877	327.717	327.717	327.717	0.000138431	2.66626e-05	0	0
FALSE	High	PMI-Byonic	PMI-Byonic (A2)	A	2	Unambiguous	CECPHGRTGLL	[Y].cEcPHGRTGLL.[C]	C1(Carbamidomethyl); C3(Carbamidomethyl)	1	1	Q01705	Q01705	Neurogenic locus notch homolog protein 1 OS=Mus musculus OX=10090 GN=Notch1 PE=1 SV=3	1	3	3	1	0	1	1	1	433.868	1299.59	1299.59	-3.95782	-0.00171452	0	0	262823	HCD (High Energy Collision Dissociation)	MS2	7.02385	100	9.28343	3017	3017	3014	FP022820_030520_4.raw	0/0		1.92994	185.703	185.703	185.703	0.0117505	0.00156791	0	0
FALSE	High	PMI-Byonic	PMI-Byonic (A2)	A	2	Unambiguous	CECPHGRTGLL	[Y].cEcPHGRTGLL.[C]	C1(Carbamidomethyl); C3(Carbamidomethyl)	1	1	Q01705	Q01705	Neurogenic locus notch homolog protein 1 OS=Mus musculus OX=10090 GN=Notch1 PE=1 SV=3	1	2	2	1	0	1	1	1	650.298	1299.59	1299.59	-3.33693	-0.00216833	0	0	173333	HCD (High Energy Collision Dissociation)	MS2	0	100	11.0184	3712	3712	3710	FP022820_030520_4.raw	0/0		4.13107	316.534	316.534	316.534	7.39488e-05	1.51842e-05	0	0
FALSE	High	PMI-Byonic	PMI-Byonic (A2)	A	2	Unambiguous	CECPHGRTGLL	[Y].cEcPHGRTGLL.[C]	C1(Carbamidomethyl); C3(Carbamidomethyl)	1	1	Q01705	Q01705	Neurogenic locus notch homolog protein 1 OS=Mus musculus OX=10090 GN=Notch1 PE=1 SV=3	1	2	2	1	0	1	1	1	650.298	1299.59	1299.59	-4.08837	-0.00265661	0	0	104046	HCD (High Energy Collision Dissociation)	MS2	0	100	10.9016	3663	3663	3657	FP022820_030520_4.raw	0/0		5.19011	406.314	406.314	406.314	6.45484e-06	1.78777e-06	0	0
FALSE	Medium	PMI-Byonic	PMI-Byonic (A2)	A	2	Unambiguous	CHLNDACISNPCNEGSNCDTNPVNGKAICTCPSGY	[L].cHLNDAcISNPcNEGsNcDtNPVNGKAIcTcPSGY.[T]	C1(Carbamidomethyl); C7(Carbamidomethyl); C12(Carbamidomethyl); S16(Hex(1)); C18(Carbamidomethyl); T20(Hex(1)); C29(Carbamidomethyl); C31(Carbamidomethyl)	1	1	Q01705	Q01705	Neurogenic locus notch homolog protein 1 OS=Mus musculus OX=10090 GN=Notch1 PE=1 SV=3	1	4	4	1	0	1	1	1	1071.67	4283.66	4280.69	693.308	0.741958	0	0	128468	HCD (High Energy Collision Dissociation)	MS2	0	100	15.8732	5768	5768	5760	FP022820_030520_4.raw	0/0		0.332152	57.8108	57.8108	10.1679	0.465423	0.0452283	0	0
FALSE	High	PMI-Byonic	PMI-Byonic (A2)	A	2	Unambiguous	CHLNDACISNPCNEGSNCDTNPVNGKAICTCPSGY	[L].cHLNDAcISNPcNEGsNcDTNPVNGKAIcTcPSGY.[T]	C1(Carbamidomethyl); C7(Carbamidomethyl); C12(Carbamidomethyl); S16(Hex(1)Pent(1)); C18(Carbamidomethyl); C29(Carbamidomethyl); C31(Carbamidomethyl)	1	1	Q01705	Q01705	Neurogenic locus notch homolog protein 1 OS=Mus musculus OX=10090 GN=Notch1 PE=1 SV=3	1	4	4	1	0	1	1	1	1063.92	4252.67	4250.68	467.958	0.497285	0	0	278661	HCD (High Energy Collision Dissociation)	MS2	67.7522	100	15.8468	5757	5757	5749	FP022820_030520_4.raw	0/0		1.65688	216.527	216.527	0	0.0220354	0.00221553	0	0
FALSE	High	PMI-Byonic	PMI-Byonic (A2)	A	2	Unambiguous	CHLNDACISNPCNEGSNCDTNPVNGKAICTCPSGY	[L].cHLNDAcISNPcNEGsNcDTNPVNGKAIcTcPSGY.[T]	C1(Carbamidomethyl); C7(Carbamidomethyl); C12(Carbamidomethyl); S16(Hex(1)Pent(1)); C18(Carbamidomethyl); C29(Carbamidomethyl); C31(Carbamidomethyl)	1	1	Q01705	Q01705	Neurogenic locus notch homolog protein 1 OS=Mus musculus OX=10090 GN=Notch1 PE=1 SV=3	1	4	4	1	0	1	1	1	1063.92	4252.67	4250.68	468.418	0.497773	0	0	404596	HCD (High Energy Collision Dissociation)	MS2	21.3968	100	15.9704	5809	5809	5804	FP022820_030520_4.raw	0/0		1.57957	197.643	197.643	0	0.026329	0.00297817	0	0
FALSE	High	PMI-Byonic	PMI-Byonic (A2)	A	2	Unambiguous	CHLNDACISNPCNEGSNCDTNPVNGKAICTCPSGY	[L].cHLNDAcISNPcNEGsNcDTNPVNGKAIcTcPSGY.[T]	C1(Carbamidomethyl); C7(Carbamidomethyl); C12(Carbamidomethyl); S16(Hex(1)Pent(1)); C18(Carbamidomethyl); C29(Carbamidomethyl); C31(Carbamidomethyl)	1	1	Q01705	Q01705	Neurogenic locus notch homolog protein 1 OS=Mus musculus OX=10090 GN=Notch1 PE=1 SV=3	1	4	4	1	0	1	1	1	1064.17	4253.67	4250.68	704.134	0.748262	0	0	392462	HCD (High Energy Collision Dissociation)	MS2	38.5057	100	15.5787	5643	5643	5639	FP022820_030520_4.raw	0/0		4.229	396.456	396.456	0	5.90202e-05	1.37276e-05	0	0
FALSE	High	PMI-Byonic	PMI-Byonic (A2)	A	2	Unambiguous	CHLNDACISNPCNEGSNCDTNPVNGKAICTCPSGY	[L].cHLNDAcISNPcNEGsNcDTNPVNGKAIcTcPSGY.[T]	C1(Carbamidomethyl); C7(Carbamidomethyl); C12(Carbamidomethyl); S16(Hex(1)Pent(1)); C18(Carbamidomethyl); C29(Carbamidomethyl); C31(Carbamidomethyl)	1	1	Q01705	Q01705	Neurogenic locus notch homolog protein 1 OS=Mus musculus OX=10090 GN=Notch1 PE=1 SV=3	1	4	4	1	0	1	1	1	1063.42	4250.68	4250.68	0.20213	0.000214798	0	0	348236	HCD (High Energy Collision Dissociation)	MS2	0	100	15.7085	5698	5698	5694	FP022820_030520_4.raw	0/0		4.48039	490.809	490.809	0	3.30832e-05	7.46158e-06	0	0
FALSE	High	PMI-Byonic	PMI-Byonic (A2)	A	2	Unambiguous	CHLNDACISNPCNEGSNCDTNPVNGKAICTCPSGY	[L].cHLNDAcISNPcNEGSNcDtNPVNGKAIcTcPSGY.[T]	C1(Carbamidomethyl); C7(Carbamidomethyl); C12(Carbamidomethyl); C18(Carbamidomethyl); T20(Hex(1)); C29(Carbamidomethyl); C31(Carbamidomethyl)	1	1	Q01705	Q01705	Neurogenic locus notch homolog protein 1 OS=Mus musculus OX=10090 GN=Notch1 PE=1 SV=3	1	4	4	1	0	1	1	1	1030.67	4119.64	4118.63	244.258	0.251502	0	0	117681	HCD (High Energy Collision Dissociation)	MS2	10.3631	100	15.7048	5696	5696	5694	FP022820_030520_4.raw	0/0		2.3317	154.449	154.449	0	0.00465905	0.000554829	0	0
FALSE	High	PMI-Byonic	PMI-Byonic (A2)	A	2	Unambiguous	CHLNDACISNPCNEGSNCDTNPVNGKAICTCPSGY	[L].cHLNDAcISNPcNEGsNcDtNPVNGKAIcTcPSGY.[T]	C1(Carbamidomethyl); C7(Carbamidomethyl); C12(Carbamidomethyl); S16(Hex(1)); C18(Carbamidomethyl); T20(Hex(1)); C29(Carbamidomethyl); C31(Carbamidomethyl)	1	1	Q01705	Q01705	Neurogenic locus notch homolog protein 1 OS=Mus musculus OX=10090 GN=Notch1 PE=1 SV=3	1	4	4	1	0	1	1	1	1071.17	4281.67	4280.69	229.059	0.245132	0	0	82149.3	HCD (High Energy Collision Dissociation)	MS2	0	100	15.7301	5707	5707	5705	FP022820_030520_4.raw	0/0		1.27306	34.5485	34.5485	0.68	0.0533263	0.00694051	0	0
FALSE	High	PMI-Byonic	PMI-Byonic (A2)	A	2	Unambiguous	CHLNDACISNPCNEGSNCDTNPVNGKAICTCPSGY	[L].cHLNDAcISNPcNEGsNcDTNPVNGKAIcTcPSGY.[T]	C1(Carbamidomethyl); C7(Carbamidomethyl); C12(Carbamidomethyl); S16(Hex(1)Pent(1)); C18(Carbamidomethyl); C29(Carbamidomethyl); C31(Carbamidomethyl)	1	1	Q01705	Q01705	Neurogenic locus notch homolog protein 1 OS=Mus musculus OX=10090 GN=Notch1 PE=1 SV=3	1	3	3	1	0	1	1	1	1418.23	4252.68	4250.68	471.336	0.667832	0	0	141303	HCD (High Energy Collision Dissociation)	MS2	0	100	15.5874	5647	5647	5639	FP022820_030520_4.raw	0/0		3.29699	290.95	290.95	0	0.000504675	7.64333e-05	0	0
FALSE	High	PMI-Byonic	PMI-Byonic (A2)	A	2	Unambiguous	CHLNDACISNPCNEGSNCDTNPVNGKAICTCPSGY	[L].cHLNDAcISNPcNEGsNcDtNPVNGKAIcTcPSGY.[T]	C1(Carbamidomethyl); C7(Carbamidomethyl); C12(Carbamidomethyl); S16(Hex(1)); C18(Carbamidomethyl); T20(Hex(1)); C29(Carbamidomethyl); C31(Carbamidomethyl)	1	1	Q01705	Q01705	Neurogenic locus notch homolog protein 1 OS=Mus musculus OX=10090 GN=Notch1 PE=1 SV=3	1	4	4	1	0	1	1	1	1070.93	4280.69	4280.69	-0.100093	-0.000107116	0	0	218304	HCD (High Energy Collision Dissociation)	MS2	0	100	15.5985	5651	5651	5650	FP022820_030520_4.raw	0/0		3.3918	353.715	353.715	12	0.000405695	5.69183e-05	0	0
FALSE	High	PMI-Byonic	PMI-Byonic (A2)	A	2	Unambiguous	CHLNDACISNPCNEGSNCDTNPVNGKAICTCPSGY	[L].cHLNDAcISNPcNEGsNcDTNPVNGKAIcTcPSGY.[T]	C1(Carbamidomethyl); C7(Carbamidomethyl); C12(Carbamidomethyl); S16(Hex(1)Pent(2)); C18(Carbamidomethyl); C29(Carbamidomethyl); C31(Carbamidomethyl)	1	1	Q01705	Q01705	Neurogenic locus notch homolog protein 1 OS=Mus musculus OX=10090 GN=Notch1 PE=1 SV=3	1	3	3	1	0	1	1	1	1462.25	4384.72	4382.72	457.019	0.667662	0	0	143450	HCD (High Energy Collision Dissociation)	MS2	0	100	15.618	5660	5660	5650	FP022820_030520_4.raw	0/0		2.01964	146.267	146.267	0	0.00955774	0.00101869	0	0
FALSE	High	PMI-Byonic	PMI-Byonic (A2)	A	2	Unambiguous	CHLNDACISNPCNEGSNCDTNPVNGKAICTCPSGY	[L].cHLNDAcISNPcNEGsNcDtNPVNGKAIcTcPSGY.[T]	C1(Carbamidomethyl); C7(Carbamidomethyl); C12(Carbamidomethyl); S16(Hex(1)); C18(Carbamidomethyl); T20(Hex(1)); C29(Carbamidomethyl); C31(Carbamidomethyl)	1	1	Q01705	Q01705	Neurogenic locus notch homolog protein 1 OS=Mus musculus OX=10090 GN=Notch1 PE=1 SV=3	1	3	3	1	0	1	1	1	1428.56	4283.68	4280.69	699.114	0.997563	0	0	171443	HCD (High Energy Collision Dissociation)	MS2	0	100	15.6331	5666	5666	5661	FP022820_030520_4.raw	0/0		1.70329	36.7237	36.7237	0.68	0.0198018	0.00209684	0	0
FALSE	High	PMI-Byonic	PMI-Byonic (A2)	A	2	Unambiguous	CHLNDACISNPCNEGSNCDTNPVNGKAICTCPSGY	[L].cHLNDAcISNPcNEGsNcDTNPVNGKAIcTcPSGY.[T]	C1(Carbamidomethyl); C7(Carbamidomethyl); C12(Carbamidomethyl); S16(Hex(1)Pent(2)); C18(Carbamidomethyl); C29(Carbamidomethyl); C31(Carbamidomethyl)	1	1	Q01705	Q01705	Neurogenic locus notch homolog protein 1 OS=Mus musculus OX=10090 GN=Notch1 PE=1 SV=3	1	4	4	1	0	1	1	1	1096.44	4382.72	4382.72	0.135162	0.000148095	0	0	142982	HCD (High Energy Collision Dissociation)	MS2	0	100	15.7193	5703	5703	5694	FP022820_030520_4.raw	0/0		2.58605	224.311	224.311	0	0.00259386	0.000286646	0	0
FALSE	Medium	PMI-Byonic	PMI-Byonic (A2)	A	2	Unambiguous	CHLNDACISNPCNEGSNCDTNPVNGKAICTCPSGY	[L].cHLNDAcISNPcNEGsNcDTNPVNGKAIcTcPSGY.[T]	C1(Carbamidomethyl); C7(Carbamidomethyl); C12(Carbamidomethyl); S16(Hex(1)); C18(Carbamidomethyl); C29(Carbamidomethyl); C31(Carbamidomethyl)	1	1	Q01705	Q01705	Neurogenic locus notch homolog protein 1 OS=Mus musculus OX=10090 GN=Notch1 PE=1 SV=3	1	4	4	1	0	1	1	1	1030.66	4119.63	4118.63	241.887	0.249061	0	0	145196	HCD (High Energy Collision Dissociation)	MS2	0	100	15.5852	5646	5646	5639	FP022820_030520_4.raw	0/0		1.00987	54.5638	54.5638	0	0.0977524	0.0124071	0	0
FALSE	High	PMI-Byonic	PMI-Byonic (A2)	A	2	Unambiguous	CHLNDACISNPCNEGSNCDTNPVNGKAICTCPSGY	[L].cHLNDAcIsNPcNEGSNcDTNPVNGKAIcTcPSGY.[T]	C1(Carbamidomethyl); C7(Carbamidomethyl); S9(Hex(1)Pent(1)); C12(Carbamidomethyl); C18(Carbamidomethyl); C29(Carbamidomethyl); C31(Carbamidomethyl)	1	1	Q01705	Q01705	Neurogenic locus notch homolog protein 1 OS=Mus musculus OX=10090 GN=Notch1 PE=1 SV=3	1	3	3	1	0	1	1	1	1417.56	4250.67	4250.68	-1.81931	-0.00257777	0	0	80787.7	HCD (High Energy Collision Dissociation)	MS2	0	100	15.7026	5695	5695	5694	FP022820_030520_4.raw	0/0		3.29699	308.477	308.477	0.52	0.000504675	8.05117e-05	0	0
FALSE	Medium	PMI-Byonic	PMI-Byonic (A2)	A	2	Unambiguous	CHLNDACISNPCNEGSNCDTNPVNGKAICTCPSGY	[L].cHLNDAcIsNPcNEGSNcDTNPVNGKAIcTcPSGY.[T]	C1(Carbamidomethyl); C7(Carbamidomethyl); S9(Hex(1)Pent(2)); C12(Carbamidomethyl); C18(Carbamidomethyl); C29(Carbamidomethyl); C31(Carbamidomethyl)	1	1	Q01705	Q01705	Neurogenic locus notch homolog protein 1 OS=Mus musculus OX=10090 GN=Notch1 PE=1 SV=3	1	4	4	1	0	1	1	1	1096.68	4383.72	4382.72	227.858	0.24966	0	0	187888	HCD (High Energy Collision Dissociation)	MS2	0	100	15.583	5645	5645	5639	FP022820_030520_4.raw	0/0		0.776405	86.0699	86.0699	1.72	0.167338	0.0189204	0	0
FALSE	High	PMI-Byonic	PMI-Byonic (A2)	A	2	Unambiguous	CHLNDACISNPCNEGSNCDTNPVNGKAICTCPSGY	[L].cHLNDAcISNPcNEGsNcDtNPVNGKAIcTcPSGY.[T]	C1(Carbamidomethyl); C7(Carbamidomethyl); C12(Carbamidomethyl); S16(Hex(1)); C18(Carbamidomethyl); T20(Hex(1)); C29(Carbamidomethyl); C31(Carbamidomethyl)	1	1	Q01705	Q01705	Neurogenic locus notch homolog protein 1 OS=Mus musculus OX=10090 GN=Notch1 PE=1 SV=3	1	4	4	1	0	1	1	1	1070.93	4280.68	4280.69	-1.69702	-0.0018161	0	0	84773.6	HCD (High Energy Collision Dissociation)	MS2	0	100	15.4795	5601	5601	5595	FP022820_030520_4.raw	0/0		2.8669	291.73	291.73	12	0.00135863	0.000205402	0	0
FALSE	High	PMI-Byonic	PMI-Byonic (A2)	A	2	Unambiguous	CHLNDACISNPCNEGSNCDTNPVNGKAICTCPSGY	[L].cHLNDAcISNPcNEGsNcDtNPVNGKAIcTcPSGY.[T]	C1(Carbamidomethyl); C7(Carbamidomethyl); C12(Carbamidomethyl); S16(Hex(1)); C18(Carbamidomethyl); T20(Hex(1)); C29(Carbamidomethyl); C31(Carbamidomethyl)	1	1	Q01705	Q01705	Neurogenic locus notch homolog protein 1 OS=Mus musculus OX=10090 GN=Notch1 PE=1 SV=3	1	3	3	1	0	1	1	1	1427.56	4280.66	4280.69	-7.26886	-0.0103719	0	0	32157.5	HCD (High Energy Collision Dissociation)	MS2	100	100	15.5011	5610	5610	5606	FP022820_030520_4.raw	0/0		1.8114	123.84	123.84	0.68	0.0154384	0.00171825	0	0
FALSE	High	PMI-Byonic	PMI-Byonic (A2)	A	2	Ambiguous	TGPACSQDVDECALGANPCEHAGKCL	[Y].tGPAcsQDVDEcALGANPcEHAGKcL.[N]	T1(HexNAc(1)Hex(1)Fuc(1)); C5(Carbamidomethyl); S6(Hex(1)Pent(2)); C12(Carbamidomethyl); C19(Carbamidomethyl); C25(Carbamidomethyl)	1	1	Q01705	Q01705	Neurogenic locus notch homolog protein 1 OS=Mus musculus OX=10090 GN=Notch1 PE=1 SV=3	1	3	3		0	2	2	2	939.726	2817.16	3754.5	-249656	-312.444	0	0	830298	HCD (High Energy Collision Dissociation)	MS2	30.9087	100	14.4859	5184	5184	5183	FP022820_030520_4.raw	0/0		4.99009	567.402	567.402	0	1.02309e-05	2.96533e-06	0	0
FALSE	High	PMI-Byonic	PMI-Byonic (A2)	A	2	Ambiguous	TGPACSQDVDECALGANPCEHAGKCL	[Y].TGPAcSQDVDEcALGANPcEHAGKcL.[N]	C5(Carbamidomethyl); C12(Carbamidomethyl); C19(Carbamidomethyl); C25(Carbamidomethyl)	1	1	Q01705	Q01705	Neurogenic locus notch homolog protein 1 OS=Mus musculus OX=10090 GN=Notch1 PE=1 SV=3	1	3	3	0.3707	0	1	1	1	939.726	2817.16	2817.17	-1.8778	-0.00176336	0	0	830298	HCD (High Energy Collision Dissociation)	MS2	30.9087	100	14.4859	5184	5184	5183	FP022820_030520_4.raw	0/0		7.93239	652.802	652.802	652.802	1.16845e-08	2.61591e-09	0	0
FALSE	High	PMI-Byonic	PMI-Byonic (A2)	A	2	Unambiguous	TGPACSQDVDECALGANPCEHAGKCL	[Y].TGPAcSQDVDEcALGANPcEHAGKcL.[N]	C5(Carbamidomethyl); C12(Carbamidomethyl); C19(Carbamidomethyl); C25(Carbamidomethyl)	1	1	Q01705	Q01705	Neurogenic locus notch homolog protein 1 OS=Mus musculus OX=10090 GN=Notch1 PE=1 SV=3	1	3	3	1	0	1	1	1	939.727	2817.16	2817.17	-1.61781	-0.00151922	0	0	2.89734e+06	HCD (High Energy Collision Dissociation)	MS2	17.682	82.5523	14.3606	5131	5131	5128	FP022820_030520_4.raw	0/0		12.7479	907.909	907.909	907.909	1.78698e-13	9.73256e-14	0	0
FALSE	High	PMI-Byonic	PMI-Byonic (A2)	A	2	Unambiguous	TGPACSQDVDECALGANPCEHAGKCL	[Y].TGPAcSQDVDEcALGANPcEHAGKcL.[N]	C5(Carbamidomethyl); C12(Carbamidomethyl); C19(Carbamidomethyl); C25(Carbamidomethyl)	1	1	Q01705	Q01705	Neurogenic locus notch homolog protein 1 OS=Mus musculus OX=10090 GN=Notch1 PE=1 SV=3	1	4	4	1	0	1	1	1	939.632	3755.51	2817.17	333078	234.584	0	0	907027	HCD (High Energy Collision Dissociation)	MS2	21.2695	100	14.3044	5107	5107	5106	FP022820_030520_4.raw	0/0		5.49141	558.291	558.291	558.291	3.22548e-06	9.91017e-07	0	0
FALSE	Medium	PMI-Byonic	PMI-Byonic (A2)	A	2	Unambiguous	NTLGSFECQCLQGY	[L].NTLGsFEcQcLQGY.[T]	S5(Hex(1)); C8(Carbamidomethyl); C10(Carbamidomethyl)	1	1	Q01705	Q01705	Neurogenic locus notch homolog protein 1 OS=Mus musculus OX=10090 GN=Notch1 PE=1 SV=3	3	2	2	1	0	1	1	1	919.88	1838.75	1838.76	-1.99904	-0.00183787	0	0	105796	HCD (High Energy Collision Dissociation)	MS2	0	100	19.2546	7193	7193	7189	FP022820_030520_4.raw	0/0		0.430243	180.116	180.116	25.7105	0.371328	0.0345574	0	0
FALSE	Medium	PMI-Byonic	PMI-Byonic (A2)	A	2	Unambiguous	NTLGSFECQCLQGY	[L].NTLGsFEcQcLQGY.[T]	S5(Hex(1)); C8(Carbamidomethyl); C10(Carbamidomethyl)	1	1	Q01705	Q01705	Neurogenic locus notch homolog protein 1 OS=Mus musculus OX=10090 GN=Notch1 PE=1 SV=3	3	2	2	1	0	1	1	1	919.882	1838.76	1838.76	0.12536	0.000115254	0	0	390443	HCD (High Energy Collision Dissociation)	MS2	0	100	19.3795	7245	7245	7244	FP022820_030520_4.raw	0/0		0.378244	235.564	235.564	41.2745	0.418558	0.0435132	0	0
FALSE	Medium	PMI-Byonic	PMI-Byonic (A2)	A	2	Unambiguous	ECQCLQGY	[F].EcQcLQGY.[T]	C2(Carbamidomethyl); C4(Carbamidomethyl)	1	1	Q01705	Q01705	Neurogenic locus notch homolog protein 1 OS=Mus musculus OX=10090 GN=Notch1 PE=1 SV=3	1	2	2	1	0	1	1	1	529.207	1057.41	1057.41	-1.82793	-0.000966431	0	0	148088	HCD (High Energy Collision Dissociation)	MS2	17.6578	100	13.2628	4667	4667	4662	FP022820_030520_4.raw	0/0		0.611973	143.159	143.159	143.159	0.244358	0.0245768	0	0
FALSE	Low	PMI-Byonic	PMI-Byonic (A2)	A	2	Unambiguous	QCICMPGYEGVY	[F].QcIcmPGYEGVY.[C]	C2(Carbamidomethyl); C4(Carbamidomethyl); M5(Oxidation)	1	1	Q01705	Q01705	Neurogenic locus notch homolog protein 1 OS=Mus musculus OX=10090 GN=Notch1 PE=1 SV=3	1	2	2	1	0	1	1	1	747.299	1493.59	1492.59	669.464	0.499618	0	0	60115.3	HCD (High Energy Collision Dissociation)	MS2	37.8159	100	19.674	7369	7369	7367	FP022820_030520_4.raw	0/0		0.106175	39.9818	39.9818	39.9818	0.783115	0.102047	0.0111524	0
FALSE	Low	PMI-Byonic	PMI-Byonic (A2)	A	2	Unambiguous	QCICMPGYEGVY	[F].QcIcmPGYEGVY.[C]	C2(Carbamidomethyl); C4(Carbamidomethyl); M5(Oxidation)	1	1	Q01705	Q01705	Neurogenic locus notch homolog protein 1 OS=Mus musculus OX=10090 GN=Notch1 PE=1 SV=3	1	2	2	1	0	1	1	1	746.798	1492.59	1492.59	-1.33029	-0.000992787	0	0	72832	HCD (High Energy Collision Dissociation)	MS2	0	100	19.8059	7424	7424	7420	FP022820_030520_4.raw	0/0		0.129946	25.0229	25.0229	25.0229	0.741403	0.0970642	0.011236	0
FALSE	Low	PMI-Byonic	PMI-Byonic (A2)	A	2	Unambiguous	QCICMPGYEGVY	[F].QcIcmPGYEGVY.[C]	C2(Carbamidomethyl); C4(Carbamidomethyl); M5(Oxidation)	1	1	Q01705	Q01705	Neurogenic locus notch homolog protein 1 OS=Mus musculus OX=10090 GN=Notch1 PE=1 SV=3	1	2	2	1	0	1	1	1	746.798	1492.59	1492.59	-1.73921	-0.00129796	0	0	56883.6	HCD (High Energy Collision Dissociation)	MS2	5.37713	100	19.9276	7475	7475	7473	FP022820_030520_4.raw	0/0		0.278757	77.5195	77.5195	77.5195	0.526311	0.0540282	0	0
FALSE	Low	PMI-Byonic	PMI-Byonic (A2)	A	2	Unambiguous	QCICMPGYEGVY	[F].QcIcmPGYEGVY.[C]	C2(Carbamidomethyl); C4(Carbamidomethyl); M5(Oxidation)	1	1	Q01705	Q01705	Neurogenic locus notch homolog protein 1 OS=Mus musculus OX=10090 GN=Notch1 PE=1 SV=3	1	2	2	1	0	1	1	1	746.797	1492.59	1492.59	-1.98456	-0.00148107	0	0	35230.4	HCD (High Energy Collision Dissociation)	MS2	7.92281	100	20.056	7529	7529	7524	FP022820_030520_4.raw	0/0		0.185666	26.5857	26.5857	26.5857	0.652129	0.0756776	0.007722	0
FALSE	High	PMI-Byonic	PMI-Byonic (A2)	A	2	Unambiguous	QCICMPGYEGVY	[F].QcIcmPGYEGVY.[C]	C2(Carbamidomethyl); C4(Carbamidomethyl); M5(Oxidation)	1	1	Q01705	Q01705	Neurogenic locus notch homolog protein 1 OS=Mus musculus OX=10090 GN=Notch1 PE=1 SV=3	1	2	2	1	0	1	1	1	746.797	1492.59	1492.59	-3.12954	-0.00233556	0	0	1.24233e+06	HCD (High Energy Collision Dissociation)	MS2	0	100	17.2226	6338	6338	6336	FP022820_030520_4.raw	0/0		4.2126	376.953	376.953	376.953	6.12918e-05	1.43792e-05	0	0
FALSE	High	PMI-Byonic	PMI-Byonic (A2)	A	2	Unambiguous	QCICMPGYEGVY	[F].QcIcMPGYEGVY.[C]	C2(Carbamidomethyl); C4(Carbamidomethyl)	1	1	Q01705	Q01705	Neurogenic locus notch homolog protein 1 OS=Mus musculus OX=10090 GN=Notch1 PE=1 SV=3	1	2	2	1	0	1	1	1	738.801	1476.59	1476.6	-0.489585	-0.000361459	0	0	2.89821e+06	HCD (High Energy Collision Dissociation)	MS2	0	79.4086	20.0734	7536	7536	7535	FP022820_030520_4.raw	0/0		5.03851	517.635	432.906	432.906	9.1514e-06	2.27183e-06	0	0
FALSE	Low	PMI-Byonic	PMI-Byonic (A2)	A	2	Unambiguous	QCICMPGYEGVY	[F].QcIcmPGYEGVY.[C]	C2(Carbamidomethyl); C4(Carbamidomethyl); M5(Oxidation)	1	1	Q01705	Q01705	Neurogenic locus notch homolog protein 1 OS=Mus musculus OX=10090 GN=Notch1 PE=1 SV=3	1	2	2	1	0	1	1	1	746.798	1492.59	1492.59	-0.839582	-0.000626576	0	0	28671.1	HCD (High Energy Collision Dissociation)	MS2	0	100	17.1153	6293	6293	6286	FP022820_030520_4.raw	0/0		0.161376	50.6116	50.6116	50.6116	0.689643	0.0870625	0.00757575	0
FALSE	High	PMI-Byonic	PMI-Byonic (A2)	A	2	Unambiguous	QCICMPGYEGVY	[F].QcIcMPGYEGVY.[C]	C2(Carbamidomethyl); C4(Carbamidomethyl)	1	1	Q01705	Q01705	Neurogenic locus notch homolog protein 1 OS=Mus musculus OX=10090 GN=Notch1 PE=1 SV=3	1	2	2	1	0	1	1	1	738.8	1476.59	1476.6	-1.39896	-0.00103285	0	0	164365	HCD (High Energy Collision Dissociation)	MS2	0	100	20.289	7626	7626	7624	FP022820_030520_4.raw	0/0		2.65376	311.446	311.446	311.446	0.00221941	0.00026876	0	0
FALSE	High	PMI-Byonic	PMI-Byonic (A2)	A	2	Unambiguous	QCICMPGYEGVY	[F].QcIcMPGYEGVY.[C]	C2(Carbamidomethyl); C4(Carbamidomethyl)	1	1	Q01705	Q01705	Neurogenic locus notch homolog protein 1 OS=Mus musculus OX=10090 GN=Notch1 PE=1 SV=3	1	2	2	1	0	1	1	1	738.801	1476.59	1476.6	-0.820265	-0.0006056	0	0	943449	HCD (High Energy Collision Dissociation)	MS2	0.794234	100	20.1789	7580	7580	7579	FP022820_030520_4.raw	0/0		4.78868	464.225	435.47	435.47	1.62675e-05	4.17149e-06	0	0
FALSE	High	PMI-Byonic	PMI-Byonic (A2)	A	2	Unambiguous	CEINTDECASSPCLHNGHCMDKINEF	[Y].cEINTDEcASsPcLHNGHcMDKINEF.[Q]	C1(Carbamidomethyl); C8(Carbamidomethyl); S11(Hex(1)Pent(2)); C13(Carbamidomethyl); C19(Carbamidomethyl)	1	1	Q01705	Q01705	Neurogenic locus notch homolog protein 1 OS=Mus musculus OX=10090 GN=Notch1 PE=1 SV=3	1	4	4	1	0	1	1	1	892.101	3565.38	3564.39	279.245	0.248834	0	0	1.75172e+06	HCD (High Energy Collision Dissociation)	MS2	0	100	14.6291	5245	5245	5243	FP022820_030520_4.raw	0/0		6.06148	595.881	595.881	1.2	8.67999e-07	1.88686e-07	0	0
FALSE	High	PMI-Byonic	PMI-Byonic (A2)	A	2	Unambiguous	CEINTDECASSPCLHNGHCMDKINEF	[Y].cEINTDEcASsPcLHNGHcmDKINEF.[Q]	C1(Carbamidomethyl); C8(Carbamidomethyl); S11(Hex(1)Pent(1)); C13(Carbamidomethyl); C19(Carbamidomethyl); M20(Oxidation)	1	1	Q01705	Q01705	Neurogenic locus notch homolog protein 1 OS=Mus musculus OX=10090 GN=Notch1 PE=1 SV=3	1	4	4	1	0	1	1	1	863.339	3450.33	3448.34	578.915	0.499074	0	0	174268	HCD (High Energy Collision Dissociation)	MS2	28.1236	100	14.9648	5384	5384	5375	FP022820_030520_4.raw	0/0		1.63432	89.092	89.092	1.2	0.02321	0.00246058	0	0
FALSE	High	PMI-Byonic	PMI-Byonic (A2)	A	2	Unambiguous	CEINTDECASSPCLHNGHCMDKINEF	[Y].cEINTDEcASsPcLHNGHcmDKINEF.[Q]	C1(Carbamidomethyl); C8(Carbamidomethyl); S11(Hex(1)Pent(2)); C13(Carbamidomethyl); C19(Carbamidomethyl); M20(Oxidation)	1	1	Q01705	Q01705	Neurogenic locus notch homolog protein 1 OS=Mus musculus OX=10090 GN=Notch1 PE=1 SV=3	1	4	4	1	0	1	1	1	895.85	3580.38	3580.38	-0.359307	-0.000321614	0	0	184925	HCD (High Energy Collision Dissociation)	MS2	0.843109	100	14.9497	5377	5377	5375	FP022820_030520_4.raw	0/0		3.64183	309.306	309.306	1.2	0.000228123	4.27477e-05	0	0
FALSE	High	PMI-Byonic	PMI-Byonic (A2)	A	2	Unambiguous	CEINTDECASSPCLHNGHCMDKINEF	[Y].cEINTDEcASsPcLHNGHcMDKINEF.[Q]	C1(Carbamidomethyl); C8(Carbamidomethyl); S11(Hex(1)Pent(2)); C13(Carbamidomethyl); C19(Carbamidomethyl)	1	1	Q01705	Q01705	Neurogenic locus notch homolog protein 1 OS=Mus musculus OX=10090 GN=Notch1 PE=1 SV=3	1	4	4	1	0	1	1	1	891.85	3564.38	3564.39	-2.47248	-0.00220322	0	0	151688	HCD (High Energy Collision Dissociation)	MS2	0	100	14.7395	5288	5288	5287	FP022820_030520_4.raw	0/0		3.2441	209.035	209.035	1.2	0.000570033	8.94876e-05	0	0
FALSE	High	PMI-Byonic	PMI-Byonic (A2)	A	2	Unambiguous	CEINTDECASSPCLHNGHCMDKINEF	[Y].cEINTDEcASsPcLHNGHcMDKINEF.[Q]	C1(Carbamidomethyl); C8(Carbamidomethyl); S11(Hex(1)Pent(1)); C13(Carbamidomethyl); C19(Carbamidomethyl)	1	1	Q01705	Q01705	Neurogenic locus notch homolog protein 1 OS=Mus musculus OX=10090 GN=Notch1 PE=1 SV=3	1	4	4	1	0	1	1	1	859.339	3434.34	3432.34	580.629	0.49823	0	0	145827	HCD (High Energy Collision Dissociation)	MS2	24.2564	100	14.551	5212	5212	5205	FP022820_030520_4.raw	0/0		4.09254	311.685	311.685	1.2	8.08084e-05	1.60592e-05	0	0
FALSE	High	PMI-Byonic	PMI-Byonic (A2)	A	2	Unambiguous	CEINTDECASSPCLHNGHCMDKINEF	[Y].cEINTDEcASsPcLHNGHcmDKINEF.[Q]	C1(Carbamidomethyl); C8(Carbamidomethyl); S11(Hex(1)Pent(2)); C13(Carbamidomethyl); C19(Carbamidomethyl); M20(Oxidation)	1	1	Q01705	Q01705	Neurogenic locus notch homolog protein 1 OS=Mus musculus OX=10090 GN=Notch1 PE=1 SV=3	1	4	4	1	0	1	1	1	895.848	3580.37	3580.38	-2.81409	-0.00251888	0	0	644878	HCD (High Energy Collision Dissociation)	MS2	0	100	13.5227	4777	4777	4772	FP022820_030520_4.raw	0/0		6.06148	589.605	589.605	1.2	8.67999e-07	1.50947e-07	0	0
FALSE	Medium	PMI-Byonic	PMI-Byonic (A2)	A	2	Unambiguous	QCQCPKGF	[F].QcQcPKGF.[N]	C2(Carbamidomethyl); C4(Carbamidomethyl)	1	1	Q01705	Q01705	Neurogenic locus notch homolog protein 1 OS=Mus musculus OX=10090 GN=Notch1 PE=1 SV=3	0	2	2	1	0	1	1	1	512.719	1024.43	1024.43	-2.15649	-0.00110459	0	0	91412.6	HCD (High Energy Collision Dissociation)	MS2	17.2206	100	7.58017	2365	2365	2364	FP022820_030520_4.raw	0/0		0.417842	29.9785	29.9785	29.9785	0.382083	0.0360054	0	0
FALSE	High	PMI-Byonic	PMI-Byonic (A2)	A	2	Unambiguous	QCQCPKGF	[F].QcQcPKGF.[N]	C2(Carbamidomethyl); C4(Carbamidomethyl)	1	1	Q01705	Q01705	Neurogenic locus notch homolog protein 1 OS=Mus musculus OX=10090 GN=Notch1 PE=1 SV=3	0	2	2	1	0	1	1	1	512.719	1024.43	1024.43	-2.87145	-0.0014708	0	0	309788	HCD (High Energy Collision Dissociation)	MS2	9.54544	100	8.56638	2731	2731	2730	FP022820_030520_4.raw	0/0		1.26506	141.84	141.84	141.84	0.0543177	0.00718223	0	0
FALSE	High	PMI-Byonic	PMI-Byonic (A2)	A	2	Unambiguous	QCQCPKGF	[F].QcQcPKGF.[N]	C2(Carbamidomethyl); C4(Carbamidomethyl)	1	1	Q01705	Q01705	Neurogenic locus notch homolog protein 1 OS=Mus musculus OX=10090 GN=Notch1 PE=1 SV=3	0	2	2	1	0	1	1	1	512.719	1024.43	1024.43	-3.5864	-0.00183701	0	0	901617	HCD (High Energy Collision Dissociation)	MS2	1.79005	100	8.46031	2693	2693	2692	FP022820_030520_4.raw	0/0		2.91375	260.618	211.956	211.956	0.0012197	0.000187475	0	0
FALSE	High	PMI-Byonic	PMI-Byonic (A2)	A	2	Unambiguous	QCQCPKGF	[F].QcQcPKGF.[N]	C2(Carbamidomethyl); C4(Carbamidomethyl)	1	1	Q01705	Q01705	Neurogenic locus notch homolog protein 1 OS=Mus musculus OX=10090 GN=Notch1 PE=1 SV=3	0	2	2	1	0	1	1	1	512.719	1024.43	1024.43	-3.46724	-0.00177598	0	0	3206664	HCD (High Energy Collision Dissociation)	MS2	0	32.8096	8.34905	2647	2647	2646	FP022820_030520_4.raw	0/0		2.86117	284.88	208.166	208.166	0.00137666	0.000214772	0	0
FALSE	High	PMI-Byonic	PMI-Byonic (A2)	A	2	Unambiguous	QCQCPKGF	[F].QcQcPKGF.[N]	C2(Carbamidomethyl); C4(Carbamidomethyl)	1	1	Q01705	Q01705	Neurogenic locus notch homolog protein 1 OS=Mus musculus OX=10090 GN=Notch1 PE=1 SV=3	0	2	2	1	0	1	1	1	512.719	1024.43	1024.43	-3.46724	-0.00177598	0	0	9786884	HCD (High Energy Collision Dissociation)	MS2	0	12.4849	8.23328	2603	2603	2602	FP022820_030520_4.raw	0/0		2.90686	312.669	234.648	234.648	0.0012392	0.000196026	0	0
FALSE	High	PMI-Byonic	PMI-Byonic (A2)	A	2	Unambiguous	QCQCPKGF	[F].QcQcPKGF.[N]	C2(Carbamidomethyl); C4(Carbamidomethyl)	1	1	Q01705	Q01705	Neurogenic locus notch homolog protein 1 OS=Mus musculus OX=10090 GN=Notch1 PE=1 SV=3	0	2	2	1	0	1	1	1	512.719	1024.43	1024.43	-3.46724	-0.00177598	0	0	7564077	HCD (High Energy Collision Dissociation)	MS2	0.275956	18.3488	8.01712	2527	2527	2526	FP022820_030520_4.raw	0/0		2.48183	282.894	183.324	183.324	0.00329741	0.000383206	0	0
FALSE	High	PMI-Byonic	PMI-Byonic (A2)	A	2	Unambiguous	QCQCPKGF	[F].QcQcPKGF.[N]	C2(Carbamidomethyl); C4(Carbamidomethyl)	1	1	Q01705	Q01705	Neurogenic locus notch homolog protein 1 OS=Mus musculus OX=10090 GN=Notch1 PE=1 SV=3	0	2	2	1	0	1	1	1	512.719	1024.43	1024.43	-3.5864	-0.00183701	0	0	2.85013e+06	HCD (High Energy Collision Dissociation)	MS2	2.28986	41.6189	7.9047	2484	2484	2483	FP022820_030520_4.raw	0/0		3.59705	400.521	312.289	312.289	0.000252899	4.49598e-05	0	0
FALSE	High	PMI-Byonic	PMI-Byonic (A2)	A	2	Unambiguous	QCQCPKGF	[F].QcQcPKGF.[N]	C2(Carbamidomethyl); C4(Carbamidomethyl)	1	1	Q01705	Q01705	Neurogenic locus notch homolog protein 1 OS=Mus musculus OX=10090 GN=Notch1 PE=1 SV=3	0	2	2	1	0	1	1	1	512.719	1024.43	1024.43	-3.70556	-0.00189805	0	0	11941403	HCD (High Energy Collision Dissociation)	MS2	0	11.1364	8.1209	2566	2566	2565	FP022820_030520_4.raw	0/0		3.00159	331.511	231.109	231.109	0.000996341	0.000147989	0	0
FALSE	High	PMI-Byonic	PMI-Byonic (A2)	A	2	Unambiguous	QCQCPKGF	[F].QcQcPKGF.[N]	C2(Carbamidomethyl); C4(Carbamidomethyl)	1	1	Q01705	Q01705	Neurogenic locus notch homolog protein 1 OS=Mus musculus OX=10090 GN=Notch1 PE=1 SV=3	0	2	2	1	0	1	1	1	512.719	1024.43	1024.43	-3.46724	-0.00177598	0	0	1.12111e+06	HCD (High Energy Collision Dissociation)	MS2	0	100	7.79499	2443	2443	2442	FP022820_030520_4.raw	0/0		3.00159	329.052	224.889	224.889	0.000996341	0.000140676	0	0
FALSE	High	PMI-Byonic	PMI-Byonic (A2)	A	2	Unambiguous	QCQCPKGF	[F].QcQcPKGF.[N]	C2(Carbamidomethyl); C4(Carbamidomethyl)	1	1	Q01705	Q01705	Neurogenic locus notch homolog protein 1 OS=Mus musculus OX=10090 GN=Notch1 PE=1 SV=3	0	2	2	1	0	1	1	1	512.719	1024.43	1024.43	-3.46724	-0.00177598	0	0	253437	HCD (High Energy Collision Dissociation)	MS2	0	100	7.68872	2405	2405	2404	FP022820_030520_4.raw	0/0		1.95142	153.59	153.59	153.59	0.0111835	0.00144069	0	0
FALSE	High	PMI-Byonic	PMI-Byonic (A2)	A	2	Unambiguous	NGHLCQYDVDECASTPCKNGAKCLDGPNTY	[F].NGHLcQYDVDEcAsTPcKNGAKcLDGPNTY.[T]	C5(Carbamidomethyl); C12(Carbamidomethyl); S14(Hex(1)Pent(2)); C17(Carbamidomethyl); C23(Carbamidomethyl)	1	1	Q01705	Q01705	Neurogenic locus notch homolog protein 1 OS=Mus musculus OX=10090 GN=Notch1 PE=1 SV=3	3	4	4	1	0	1	1	1	968.396	3870.56	3870.57	-2.57605	-0.0024927	0	0	550527	HCD (High Energy Collision Dissociation)	MS2	0	100	13.5419	4785	4785	4783	FP022820_030520_4.raw	0/0		4.55723	419.413	419.413	0.8	2.77184e-05	6.59273e-06	0	0
FALSE	High	PMI-Byonic	PMI-Byonic (A2)	A	2	Unambiguous	NGHLCQYDVDECASTPCKNGAKCLDGPNTY	[F].NGHLcQYDVDEcAsTPcKNGAKcLDGPNTY.[T]	C5(Carbamidomethyl); C12(Carbamidomethyl); S14(Hex(1)Pent(1)); C17(Carbamidomethyl); C23(Carbamidomethyl)	1	1	Q01705	Q01705	Neurogenic locus notch homolog protein 1 OS=Mus musculus OX=10090 GN=Notch1 PE=1 SV=3	3	4	4	1	0	1	1	1	935.386	3738.52	3738.53	-1.87733	-0.00175461	0	0	3.96066e+06	HCD (High Energy Collision Dissociation)	MS2	0.961862	59.1409	13.514	4773	4773	4772	FP022820_030520_4.raw	0/0		5.30327	597.356	574.952	0.8	4.97431e-06	1.42826e-06	0	0
FALSE	High	PMI-Byonic	PMI-Byonic (A2)	A	2	Unambiguous	NGHLCQYDVDECASTPCKNGAKCLDGPNTY	[F].NGHLcQYDVDEcAsTPcKNGAKcLDGPNTY.[T]	C5(Carbamidomethyl); C12(Carbamidomethyl); S14(Hex(1)Pent(1)); C17(Carbamidomethyl); C23(Carbamidomethyl)	1	1	Q01705	Q01705	Neurogenic locus notch homolog protein 1 OS=Mus musculus OX=10090 GN=Notch1 PE=1 SV=3	3	3	3	1	0	1	1	1	1246.85	3738.53	3738.53	-1.07376	-0.00133809	0	0	121870	HCD (High Energy Collision Dissociation)	MS2	0	100	13.4712	4755	4755	4750	FP022820_030520_4.raw	0/0		1.64053	212.959	212.959	0.8	0.0228807	0.00233781	0	0
FALSE	Medium	PMI-Byonic	PMI-Byonic (A2)	A	2	Unambiguous	NGHLCQYDVDECASTPCKNGAKCLDGPNTY	[F].NGHLcQYDVDEcAsTPcKNGAKcLDGPNTY.[T]	C5(Carbamidomethyl); C12(Carbamidomethyl); S14(Hex(1)); C17(Carbamidomethyl); C23(Carbamidomethyl)	1	1	Q01705	Q01705	Neurogenic locus notch homolog protein 1 OS=Mus musculus OX=10090 GN=Notch1 PE=1 SV=3	3	4	4	1	0	1	1	1	902.623	3607.47	3606.49	272.021	0.24526	0	0	363398	HCD (High Energy Collision Dissociation)	MS2	37.738	100	13.5666	4796	4796	4794	FP022820_030520_4.raw	0/0		1.00584	219.385	219.385	0.8	0.0986633	0.0128121	0	0
FALSE	Low	PMI-Byonic	PMI-Byonic (A2)	A	2	Unambiguous	NGHLCQYDVDECASTPCKNGAKCLDGPNTY	[F].NGHLcQYDVDEcAsTPcKNGAKcLDGPNTY.[T]	C5(Carbamidomethyl); C12(Carbamidomethyl); S14(Hex(1)Pent(1)); C17(Carbamidomethyl); C23(Carbamidomethyl)	1	1	Q01705	Q01705	Neurogenic locus notch homolog protein 1 OS=Mus musculus OX=10090 GN=Notch1 PE=1 SV=3	3	4	4	1	0	1	1	1	935.635	3739.52	3738.53	263.844	0.246597	0	0	129208	HCD (High Energy Collision Dissociation)	MS2	7.05656	100	14.4165	5155	5155	5150	FP022820_030520_4.raw	0/0		0.17244	76.4496	76.4496	0.8	0.672296	0.0802011	0.00766283	0
FALSE	High	PMI-Byonic	PMI-Byonic (A2)	A	2	Unambiguous	NGHLCQYDVDECASTPCKNGAKCLDGPNTY	[F].NGHLcQYDVDEcAsTPcKNGAKcLDGPNTY.[T]	C5(Carbamidomethyl); C12(Carbamidomethyl); S14(Hex(1)Pent(1)); C17(Carbamidomethyl); C23(Carbamidomethyl)	1	1	Q01705	Q01705	Neurogenic locus notch homolog protein 1 OS=Mus musculus OX=10090 GN=Notch1 PE=1 SV=3	3	4	4	1	0	1	1	1	935.385	3738.52	3738.53	-3.31401	-0.00309738	0	0	477472	HCD (High Energy Collision Dissociation)	MS2	67.4479	100	13.7634	4878	4878	4876	FP022820_030520_4.raw	0/0		2.79834	239.027	239.027	0.8	0.00159097	0.000225694	0	0
FALSE	Medium	PMI-Byonic	PMI-Byonic (A2)	A	2	Unambiguous	NGHLCQYDVDECASTPCKNGAKCLDGPNTY	[F].NGHLcQYDVDEcAsTPcKNGAKcLDGPNTY.[T]	C5(Carbamidomethyl); C12(Carbamidomethyl); S14(Hex(1)); C17(Carbamidomethyl); C23(Carbamidomethyl)	1	1	Q01705	Q01705	Neurogenic locus notch homolog protein 1 OS=Mus musculus OX=10090 GN=Notch1 PE=1 SV=3	3	4	4	1	0	1	1	1	902.375	3606.48	3606.49	-2.34608	-0.00211528	0	0	139524	HCD (High Energy Collision Dissociation)	MS2	0	100	13.4497	4746	4746	4739	FP022820_030520_4.raw	0/0		0.921354	142.373	142.373	0.8	0.119852	0.0141958	0	0
FALSE	High	PMI-Byonic	PMI-Byonic (A2)	A	2	Unambiguous	NGHLCQYDVDECASTPCKNGAKCLDGPNTY	[F].NGHLcQYDVDEcAsTPcKNGAKcLDGPNTY.[T]	C5(Carbamidomethyl); C12(Carbamidomethyl); S14(Hex(1)Pent(1)); C17(Carbamidomethyl); C23(Carbamidomethyl)	1	1	Q01705	Q01705	Neurogenic locus notch homolog protein 1 OS=Mus musculus OX=10090 GN=Notch1 PE=1 SV=3	3	4	4	1	0	1	1	1	935.634	3739.51	3738.53	263.387	0.24617	0	0	393364	HCD (High Energy Collision Dissociation)	MS2	16.3018	100	13.8902	4932	4932	4930	FP022820_030520_4.raw	0/0		1.60455	177.7	177.7	0.8	0.024857	0.00284319	0	0
FALSE	High	PMI-Byonic	PMI-Byonic (A2)	A	2	Unambiguous	NGHLCQYDVDECASTPCKNGAKCLDGPNTY	[F].NGHLcQYDVDEcAsTPcKNGAKcLDGPNTY.[T]	C5(Carbamidomethyl); C12(Carbamidomethyl); S14(Hex(1)Pent(1)); C17(Carbamidomethyl); C23(Carbamidomethyl)	1	1	Q01705	Q01705	Neurogenic locus notch homolog protein 1 OS=Mus musculus OX=10090 GN=Notch1 PE=1 SV=3	3	4	4	1	0	1	1	1	935.381	3738.5	3738.53	-7.49346	-0.00700363	0	0	279211	HCD (High Energy Collision Dissociation)	MS2	0	100	14.0227	4988	4988	4985	FP022820_030520_4.raw	0/0		1.99083	278.254	278.254	0.8	0.0102134	0.00119527	0	0
FALSE	Low	PMI-Byonic	PMI-Byonic (A2)	A	2	Unambiguous	NGHLCQYDVDECASTPCKNGAKCLDGPNTY	[F].NGHLcQYDVDEcAsTPcKNGAKcLDGPNTY.[T]	C5(Carbamidomethyl); C12(Carbamidomethyl); S14(Hex(1)Pent(1)); C17(Carbamidomethyl); C23(Carbamidomethyl)	1	1	Q01705	Q01705	Neurogenic locus notch homolog protein 1 OS=Mus musculus OX=10090 GN=Notch1 PE=1 SV=3	3	5	5	1	0	1	1	1	748.509	3738.51	3738.53	-4.18289	-0.00312757	0	0	64526.4	HCD (High Energy Collision Dissociation)	MS2	0	100	13.5034	4769	4769	4761	FP022820_030520_4.raw	0/0		0.253195	53.2558	53.2558	0.8	0.558219	0.0560289	0	0
FALSE	Medium	PMI-Byonic	PMI-Byonic (A2)	A	2	Unambiguous	NGHLCQYDVDECASTPCKNGAKCLDGPNTY	[F].NGHLcQYDVDEcAsTPcKNGAKcLDGPNTY.[T]	C5(Carbamidomethyl); C12(Carbamidomethyl); S14(Hex(1)Pent(1)); C17(Carbamidomethyl); C23(Carbamidomethyl)	1	1	Q01705	Q01705	Neurogenic locus notch homolog protein 1 OS=Mus musculus OX=10090 GN=Notch1 PE=1 SV=3	3	4	4	1	0	1	1	1	935.634	3739.52	3738.53	263.714	0.246475	0	0	302094	HCD (High Energy Collision Dissociation)	MS2	4.35902	100	14.2893	5101	5101	5095	FP022820_030520_4.raw	0/0		0.783584	155.452	155.452	0.8	0.164595	0.0182548	0	0
FALSE	Low	PMI-Byonic	PMI-Byonic (A2)	A	2	Unambiguous	NGHLCQYDVDECASTPCKNGAKCLDGPNTY	[F].NGHLcQYDVDEcAsTPcKNGAKcLDGPNTY.[T]	C5(Carbamidomethyl); C12(Carbamidomethyl); S14(Hex(1)Pent(2)); C17(Carbamidomethyl); C23(Carbamidomethyl)	1	1	Q01705	Q01705	Neurogenic locus notch homolog protein 1 OS=Mus musculus OX=10090 GN=Notch1 PE=1 SV=3	3	4	4	1	0	1	1	1	968.891	3872.54	3870.57	509.287	0.492808	0	0	128914	HCD (High Energy Collision Dissociation)	MS2	38.8274	100	14.0314	4992	4992	4985	FP022820_030520_4.raw	0/0		0.0947369	23.0019	23.0019	0.8	0.804013	0.104647	0.0111111	0
FALSE	High	PMI-Byonic	PMI-Byonic (A2)	A	2	Unambiguous	TCVCTEGYTGTHCEVDIDECDPDPCHY	[Y].TcVcTEGYTGtHcEVDIDEcDPDPcHY.[G]	C2(Carbamidomethyl); C4(Carbamidomethyl); T11(HexNAc(1)); C13(Carbamidomethyl); C20(Carbamidomethyl); C25(Carbamidomethyl)	1	1	Q01705	Q01705	Neurogenic locus notch homolog protein 1 OS=Mus musculus OX=10090 GN=Notch1 PE=1 SV=3	1	3	3	1	0	1	1	1	1165.1	3493.3	3493.29	1.66376	0.00193733	0	0	52663.7	HCD (High Energy Collision Dissociation)	MS2	8.26075	100	16.5575	6057	6057	6055	FP022820_030520_4.raw	0/0		2.24641	47.0018	47.0018	4.8	0.0056701	0.000711667	0	0
FALSE	High	PMI-Byonic	PMI-Byonic (A2)	A	2	Unambiguous	TCVCTEGYTGTHCEVDIDECDPDPCHY	[Y].TcVcTEGYTGtHcEVDIDEcDPDPcHY.[G]	C2(Carbamidomethyl); C4(Carbamidomethyl); T11(HexNAc(1)); C13(Carbamidomethyl); C20(Carbamidomethyl); C25(Carbamidomethyl)	1	1	Q01705	Q01705	Neurogenic locus notch homolog protein 1 OS=Mus musculus OX=10090 GN=Notch1 PE=1 SV=3	1	4	4	1	0	1	1	1	874.076	3493.28	3493.29	-2.69065	-0.0023498	0	0	1.55991e+06	HCD (High Energy Collision Dissociation)	MS2	0	100	16.1726	5895	5895	5892	FP022820_030520_4.raw	0/0		4.76003	457.287	419.086	4.8	1.73769e-05	4.67599e-06	0	0
FALSE	High	PMI-Byonic	PMI-Byonic (A2)	A	2	Unambiguous	TCVCTEGYTGTHCEVDIDECDPDPCHY	[Y].TcVcTEGYTGtHcEVDIDEcDPDPcHY.[G]	C2(Carbamidomethyl); C4(Carbamidomethyl); T11(HexNAc(1)); C13(Carbamidomethyl); C20(Carbamidomethyl); C25(Carbamidomethyl)	1	1	Q01705	Q01705	Neurogenic locus notch homolog protein 1 OS=Mus musculus OX=10090 GN=Notch1 PE=1 SV=3	1	3	3	1	0	1	1	1	1165.1	3493.29	3493.29	-0.432898	-0.000504079	0	0	371029	HCD (High Energy Collision Dissociation)	MS2	0	100	16.2959	5947	5947	5945	FP022820_030520_4.raw	0/0		3.52536	315.759	315.759	4.8	0.000298288	5.0088e-05	0	0
FALSE	High	PMI-Byonic	PMI-Byonic (A2)	A	2	Unambiguous	TCVCTEGYTGTHCEVDIDECDPDPCHY	[Y].TcVcTEGYTGtHcEVDIDEcDPDPcHY.[G]	C2(Carbamidomethyl); C4(Carbamidomethyl); T11(HexNAc(1)); C13(Carbamidomethyl); C20(Carbamidomethyl); C25(Carbamidomethyl)	1	1	Q01705	Q01705	Neurogenic locus notch homolog protein 1 OS=Mus musculus OX=10090 GN=Notch1 PE=1 SV=3	1	4	4	1	0	1	1	1	874.328	3494.29	3493.29	286.228	0.24997	0	0	100675	HCD (High Energy Collision Dissociation)	MS2	0	100	16.3369	5965	5965	5956	FP022820_030520_4.raw	0/0		1.93505	47.9849	47.9849	4.8	0.0116132	0.00150427	0	0
FALSE	High	PMI-Byonic	PMI-Byonic (A2)	A	2	Unambiguous	TCVCTEGYTGTHCEVDIDECDPDPCHY	[Y].TcVcTEGYTGtHcEVDIDEcDPDPcHY.[G]	C2(Carbamidomethyl); C4(Carbamidomethyl); T11(HexNAc(1)); C13(Carbamidomethyl); C20(Carbamidomethyl); C25(Carbamidomethyl)	1	1	Q01705	Q01705	Neurogenic locus notch homolog protein 1 OS=Mus musculus OX=10090 GN=Notch1 PE=1 SV=3	1	3	3	1	0	1	1	1	1165.1	3493.29	3493.29	0.510596	0.000594554	0	0	69200.9	HCD (High Energy Collision Dissociation)	MS2	0	100	16.4306	6004	6004	6000	FP022820_030520_4.raw	0/0		2.03711	112.377	112.377	4.8	0.00918094	0.000905057	0	0
FALSE	High	PMI-Byonic	PMI-Byonic (A2)	A	2	Unambiguous	TCVCTEGYTGTHCEVDIDECDPDPCHY	[Y].TcVcTEGYTGtHcEVDIDEcDPDPcHY.[G]	C2(Carbamidomethyl); C4(Carbamidomethyl); T11(HexNAc(1)); C13(Carbamidomethyl); C20(Carbamidomethyl); C25(Carbamidomethyl)	1	1	Q01705	Q01705	Neurogenic locus notch homolog protein 1 OS=Mus musculus OX=10090 GN=Notch1 PE=1 SV=3	1	4	4	1	0	1	1	1	874.831	3496.3	3493.29	861.55	0.752411	0	0	77222.9	HCD (High Energy Collision Dissociation)	MS2	29.459	100	16.4697	6021	6021	6011	FP022820_030520_4.raw	0/0		1.61336	32.2018	32.2018	4.8	0.0243582	0.00271521	0	0
FALSE	High	PMI-Byonic	PMI-Byonic (A2)	A	2	Unambiguous	TCVCTEGYTGTHCEVDIDECDPDPCHY	[Y].TcVcTEGYtGtHcEVDIDEcDPDPcHY.[G]	C2(Carbamidomethyl); C4(Carbamidomethyl); T9(Hex(1)); T11(HexNAc(1)); C13(Carbamidomethyl); C20(Carbamidomethyl); C25(Carbamidomethyl)	1	1	Q01705	Q01705	Neurogenic locus notch homolog protein 1 OS=Mus musculus OX=10090 GN=Notch1 PE=1 SV=3	1	3	3	1	0	1	1	1	1219.12	3655.34	3655.34	0.163022	0.000198634	0	0	636194	HCD (High Energy Collision Dissociation)	MS2	0	100	16.0918	5860	5860	5859	FP022820_030520_4.raw	0/0		5.00597	443.087	443.087	2.4	9.86345e-06	2.62586e-06	0	0
FALSE	High	PMI-Byonic	PMI-Byonic (A2)	A	2	Unambiguous	TCVCTEGYTGTHCEVDIDECDPDPCHY	[Y].TcVcTEGYTGtHcEVDIDEcDPDPcHY.[G]	C2(Carbamidomethyl); C4(Carbamidomethyl); T11(Hex(1)); C13(Carbamidomethyl); C20(Carbamidomethyl); C25(Carbamidomethyl)	1	1	Q01705	Q01705	Neurogenic locus notch homolog protein 1 OS=Mus musculus OX=10090 GN=Notch1 PE=1 SV=3	1	3	3	1	0	1	1	1	1152.42	3455.26	3452.26	866.842	0.997522	0	0	227336	HCD (High Energy Collision Dissociation)	MS2	0	100	16.0828	5857	5857	5848	FP022820_030520_4.raw	0/0		3.11802	162.342	162.342	2.4	0.000762038	0.000121333	0	0
FALSE	High	PMI-Byonic	PMI-Byonic (A2)	A	2	Unambiguous	TCVCTEGYTGTHCEVDIDECDPDPCHY	[Y].TcVcTEGYtGtHcEVDIDEcDPDPcHY.[G]	C2(Carbamidomethyl); C4(Carbamidomethyl); T9(Hex(1)); T11(HexNAc(1)); C13(Carbamidomethyl); C20(Carbamidomethyl); C25(Carbamidomethyl)	1	1	Q01705	Q01705	Neurogenic locus notch homolog protein 1 OS=Mus musculus OX=10090 GN=Notch1 PE=1 SV=3	1	4	4	1	0	1	1	1	915.091	3657.34	3655.34	547.086	0.499947	0	0	440465	HCD (High Energy Collision Dissociation)	MS2	28.6676	100	16.1198	5872	5872	5870	FP022820_030520_4.raw	0/0		2.37546	169.461	169.461	2.4	0.00421252	0.000437277	0	0
FALSE	High	PMI-Byonic	PMI-Byonic (A2)	A	2	Unambiguous	TCVCTEGYTGTHCEVDIDECDPDPCHY	[Y].TcVcTEGYTGtHcEVDIDEcDPDPcHY.[G]	C2(Carbamidomethyl); C4(Carbamidomethyl); T11(HexNAc(1)); C13(Carbamidomethyl); C20(Carbamidomethyl); C25(Carbamidomethyl)	1	1	Q01705	Q01705	Neurogenic locus notch homolog protein 1 OS=Mus musculus OX=10090 GN=Notch1 PE=1 SV=3	1	3	3	1	0	1	1	1	1165.1	3493.29	3493.29	-1.16673	-0.00135857	0	0	3.09011e+06	HCD (High Energy Collision Dissociation)	MS2	0.344558	100	16.1692	5893	5893	5892	FP022820_030520_4.raw	0/0		5.25581	510.248	446.427	4.8	5.54874e-06	1.54599e-06	0	0
FALSE	High	PMI-Byonic	PMI-Byonic (A2)	A	2	Unambiguous	TCVCTEGYTGTHCEVDIDECDPDPCHY	[Y].TcVcTEGYTGtHcEVDIDEcDPDPcHY.[G]	C2(Carbamidomethyl); C4(Carbamidomethyl); T11(HexNAc(1)); C13(Carbamidomethyl); C20(Carbamidomethyl); C25(Carbamidomethyl)	1	1	Q01705	Q01705	Neurogenic locus notch homolog protein 1 OS=Mus musculus OX=10090 GN=Notch1 PE=1 SV=3	1	3	3	1	0	1	1	1	1165.44	3494.29	3493.29	286.494	0.333602	0	0	489744	HCD (High Energy Collision Dissociation)	MS2	0	100	16.0505	5843	5843	5837	FP022820_030520_4.raw	0/0		5.00183	411.092	411.092	4.8	9.95788e-06	2.79637e-06	0	0
FALSE	High	PMI-Byonic	PMI-Byonic (A2)	A	2	Unambiguous	TCVCTEGYTGTHCEVDIDECDPDPCHY	[Y].TcVcTEGYtGtHcEVDIDEcDPDPcHY.[G]	C2(Carbamidomethyl); C4(Carbamidomethyl); T9(Hex(1)); T11(HexNAc(1)); C13(Carbamidomethyl); C20(Carbamidomethyl); C25(Carbamidomethyl)	1	1	Q01705	Q01705	Neurogenic locus notch homolog protein 1 OS=Mus musculus OX=10090 GN=Notch1 PE=1 SV=3	1	4	4	1	0	1	1	1	914.841	3656.34	3655.34	273.648	0.250069	0	0	345883	HCD (High Energy Collision Dissociation)	MS2	0	100	15.9963	5820	5820	5815	FP022820_030520_4.raw	0/0		1.61336	100.664	100.664	2.4	0.0243582	0.00258864	0	0
FALSE	High	PMI-Byonic	PMI-Byonic (A2)	A	2	Unambiguous	TCVCTEGYTGTHCEVDIDECDPDPCHY	[Y].TcVcTEGYTGtHcEVDIDEcDPDPcHY.[G]	C2(Carbamidomethyl); C4(Carbamidomethyl); T11(HexNAc(1)); C13(Carbamidomethyl); C20(Carbamidomethyl); C25(Carbamidomethyl)	1	1	Q01705	Q01705	Neurogenic locus notch homolog protein 1 OS=Mus musculus OX=10090 GN=Notch1 PE=1 SV=3	1	4	4	1	0	1	1	1	874.577	3495.29	3493.29	571.024	0.498688	0	0	135836	HCD (High Energy Collision Dissociation)	MS2	40.6369	100	16.0592	5847	5847	5837	FP022820_030520_4.raw	0/0		3.12607	251.474	251.474	4.8	0.000748044	0.0001098	0	0
FALSE	High	PMI-Byonic	PMI-Byonic (A2)	A	2	Unambiguous	GSCKDGVATF	[Y].GScKDGVATF.[T]	C3(Carbamidomethyl)	1	1	Q01705	Q01705	Neurogenic locus notch homolog protein 1 OS=Mus musculus OX=10090 GN=Notch1 PE=1 SV=3	0	2	2	1	0	1	1	1	521.235	1041.46	1041.47	-3.75528	-0.0019555	0	0	3747463	HCD (High Energy Collision Dissociation)	MS2	4.14895	41.9826	10.4707	3491	3491	3490	FP022820_030520_4.raw	0/0		5.61047	460.602	460.602	460.602	2.45206e-06	5.18315e-07	0	0
FALSE	High	PMI-Byonic	PMI-Byonic (A2)	A	2	Unambiguous	GSCKDGVATF	[Y].GScKDGVATF.[T]	C3(Carbamidomethyl)	1	1	Q01705	Q01705	Neurogenic locus notch homolog protein 1 OS=Mus musculus OX=10090 GN=Notch1 PE=1 SV=3	0	2	2	1	0	1	1	1	521.236	1041.46	1041.47	-2.93481	-0.00152825	0	0	334510	HCD (High Energy Collision Dissociation)	MS2	9.39463	100	10.5882	3541	3541	3539	FP022820_030520_4.raw	0/0		1.28833	168.381	168.381	168.381	0.0514838	0.00646203	0	0
FALSE	High	PMI-Byonic	PMI-Byonic (A2)	A	2	Unambiguous	GSCKDGVATF	[Y].GScKDGVATF.[T]	C3(Carbamidomethyl)	1	1	Q01705	Q01705	Neurogenic locus notch homolog protein 1 OS=Mus musculus OX=10090 GN=Notch1 PE=1 SV=3	0	2	2	1	0	1	1	1	521.235	1041.46	1041.47	-3.28644	-0.00171136	0	0	210135	HCD (High Energy Collision Dissociation)	MS2	43.489	100	10.3449	3438	3438	3435	FP022820_030520_4.raw	0/0		1.28833	176.525	176.525	176.525	0.0514838	0.00622754	0	0
FALSE	High	PMI-Byonic	PMI-Byonic (A2)	A	2	Unambiguous	TCLCQPGYTGHHCETNINECHSQPCRHGGTCQDRDNSYL	[F].TcLcQPGYTGHHcEtNINEcHsQPcRHGGTcQDRDNSYL.[C]	C2(Carbamidomethyl); C4(Carbamidomethyl); C13(Carbamidomethyl); T15(HexNAc(1)Hex(1)Fuc(1)); C20(Carbamidomethyl); S22(Hex(1)Pent(2)); C25(Carbamidomethyl); C31(Carbamidomethyl)	1	1	Q01705	Q01705	Neurogenic locus notch homolog protein 1 OS=Mus musculus OX=10090 GN=Notch1 PE=1 SV=3	3	6	6	1	0	1	1	1	944.042	5659.21	5657.24	349.659	0.329684	0	0	528520	HCD (High Energy Collision Dissociation)	MS2	42.8914	100	11.0486	3725	3725	3721	FP022820_030520_4.raw	0/0		1.53354	113.905	113.905	0	0.0292722	0.00369762	0	0
FALSE	High	PMI-Byonic	PMI-Byonic (A2)	A	2	Unambiguous	TCLCQPGYTGHHCETNINECHSQPCRHGGTCQDRDNSYL	[F].TcLcQPGYTGHHcEtNINEcHsQPcRHGGTcQDRDNSYL.[C]	C2(Carbamidomethyl); C4(Carbamidomethyl); C13(Carbamidomethyl); T15(HexNAc(1)Fuc(1)); C20(Carbamidomethyl); S22(Hex(1)Pent(2)); C25(Carbamidomethyl); C31(Carbamidomethyl)	1	1	Q01705	Q01705	Neurogenic locus notch homolog protein 1 OS=Mus musculus OX=10090 GN=Notch1 PE=1 SV=3	3	6	6	1	0	1	1	1	916.7	5495.16	5495.18	-3.67959	-0.00337	0	0	130015	HCD (High Energy Collision Dissociation)	MS2	2.16821	100	11.1003	3747	3747	3743	FP022820_030520_4.raw	0/0		1.53354	90.3654	90.3654	0	0.0292722	0.0038397	0	0
FALSE	High	PMI-Byonic	PMI-Byonic (A2)	A	2	Unambiguous	TCLCQPGYTGHHCETNINECHSQPCRHGGTCQDRDNSYL	[F].TcLcQPGYTGHHcEtNINEcHsQPcRHGGTcQDRDNSYL.[C]	C2(Carbamidomethyl); C4(Carbamidomethyl); C13(Carbamidomethyl); T15(HexNAc(1)Fuc(1)); C20(Carbamidomethyl); S22(Hex(1)Pent(1)R0); C25(Carbamidomethyl); C31(Carbamidomethyl)	1	1	Q01705	Q01705	Neurogenic locus notch homolog protein 1 OS=Mus musculus OX=10090 GN=Notch1 PE=1 SV=3	3	6	6	1	0	1	1	1	895.194	5366.13	5363.14	556.928	0.497814	0	0	219971	HCD (High Energy Collision Dissociation)	MS2	56.8829	100	10.85	3642	3642	3634	FP022820_030520_4.raw	0/0		1.53354	33.7276	33.7276	0	0.0292722	0.00340864	0	0
FALSE	Medium	PMI-Byonic	PMI-Byonic (A2)	A	2	Unambiguous	TCLCQPGYTGHHCETNINECHSQPCRHGGTCQDRDNSY	[F].TcLcQPGYTGHHcEtNINEcHsQPcRHGGTcQDRDNSY.[L]	C2(Carbamidomethyl); C4(Carbamidomethyl); C13(Carbamidomethyl); T15(HexNAc(1)Fuc(1)); C20(Carbamidomethyl); S22(Hex(1)Pent(2)R0); C25(Carbamidomethyl); C31(Carbamidomethyl)	1	1	Q01705	Q01705	Neurogenic locus notch homolog protein 1 OS=Mus musculus OX=10090 GN=Notch1 PE=1 SV=3	2	6	6	1	0	1	1	1	897.687	5381.09	5382.1	-188.351	-0.168954	0	0	0	HCD (High Energy Collision Dissociation)	MS2		100	9.91556	3259	3259	3256	FP022820_030520_4.raw	0/0		1.01744	116.934	116.934	0	0.0960647	0.0115946	0	0
FALSE	High	PMI-Byonic	PMI-Byonic (A2)	A	2	Unambiguous	TCLCQPGYTGHHCETNINECHSQPCRHGGTCQDRDNSYL	[F].TcLcQPGYTGHHcEtNINEcHsQPcRHGGTcQDRDNSYL.[C]	C2(Carbamidomethyl); C4(Carbamidomethyl); C13(Carbamidomethyl); T15(Hex(1)Pent(1)); C20(Carbamidomethyl); S22(HexNAc(1)Hex(1)Fuc(1)); C25(Carbamidomethyl); C31(Carbamidomethyl)	1	1	Q01705	Q01705	Neurogenic locus notch homolog protein 1 OS=Mus musculus OX=10090 GN=Notch1 PE=1 SV=3	3	6	6	1	0	1	1	1	922.202	5528.18	5525.19	539.649	0.496944	0	0	695613	HCD (High Energy Collision Dissociation)	MS2	19.3117	100	10.9922	3701	3701	3699	FP022820_030520_4.raw	0/0		1.24505	83.5378	83.5378	0	0.0568784	0.0074345	0	0
FALSE	High	PMI-Byonic	PMI-Byonic (A2)	A	2	Unambiguous	TCLCQPGYTGHHCETNINECHSQPCRHGGTCQDRDNSYL	[F].TcLcQPGYTGHHcEtNINEcHsQPcRHGGTcQDRDNSYL.[C]	C2(Carbamidomethyl); C4(Carbamidomethyl); C13(Carbamidomethyl); T15(HexNAc(1)Fuc(1)); C20(Carbamidomethyl); S22(Hex(1)Pent(1)); C25(Carbamidomethyl); C31(Carbamidomethyl)	1	1	Q01705	Q01705	Neurogenic locus notch homolog protein 1 OS=Mus musculus OX=10090 GN=Notch1 PE=1 SV=3	3	6	6	1	0	1	1	1	895.194	5366.13	5363.14	557.474	0.498302	0	0	458964	HCD (High Energy Collision Dissociation)	MS2	28.5582	100	10.9794	3696	3696	3688	FP022820_030520_4.raw	0/0		1.53354	144.509	144.509	0	0.0292722	0.00355394	0	0
FALSE	High	PMI-Byonic	PMI-Byonic (A2)	A	2	Unambiguous	TCLCQPGYTGHHCETNINECHSQPCRHGGTCQDRDNSYL	[F].TcLcQPGYTGHHcEtNINEcHsQPcRHGGTcQDRDNSYL.[C]	C2(Carbamidomethyl); C4(Carbamidomethyl); C13(Carbamidomethyl); T15(HexNAc(1)Fuc(1)); C20(Carbamidomethyl); S22(Hex(1)Pent(2)); C25(Carbamidomethyl); C31(Carbamidomethyl)	1	1	Q01705	Q01705	Neurogenic locus notch homolog protein 1 OS=Mus musculus OX=10090 GN=Notch1 PE=1 SV=3	3	6	6	1	0	1	1	1	917.033	5497.16	5495.18	360.053	0.32976	0	0	1.06511e+06	HCD (High Energy Collision Dissociation)	MS2	40.334	100	10.975	3694	3694	3688	FP022820_030520_4.raw	0/0		2.50228	307.145	307.145	0	0.00314569	0.000361458	0	0
FALSE	High	PMI-Byonic	PMI-Byonic (A2)	A	2	Unambiguous	TCLCQPGYTGHHCETNINECHSQPCRHGGTCQDRDNSYL	[F].TcLcQPGYTGHHcEtNINEcHsQPcRHGGTcQDRDNSYL.[C]	C2(Carbamidomethyl); C4(Carbamidomethyl); C13(Carbamidomethyl); T15(HexNAc(1)Hex(1)Fuc(1)); C20(Carbamidomethyl); S22(Hex(1)Pent(2)); C25(Carbamidomethyl); C31(Carbamidomethyl)	1	1	Q01705	Q01705	Neurogenic locus notch homolog protein 1 OS=Mus musculus OX=10090 GN=Notch1 PE=1 SV=3	3	6	6	1	0	1	1	1	944.377	5661.23	5657.24	705.627	0.665316	0	0	1.07997e+06	HCD (High Energy Collision Dissociation)	MS2	14.9571	100	10.9144	3668	3668	3666	FP022820_030520_4.raw	0/0		2.33786	384.843	178.186	0	0.00459341	0.00049617	0	0
FALSE	High	PMI-Byonic	PMI-Byonic (A2)	A	2	Unambiguous	TCLCQPGYTGHHCETNINECHSQPCRHGGTCQDRDNSYL	[F].TcLcQPGYTGHHcEtNINEcHsQPcRHGGTcQDRDNSYL.[C]	C2(Carbamidomethyl); C4(Carbamidomethyl); C13(Carbamidomethyl); T15(Hex(1)Pent(1)); C20(Carbamidomethyl); S22(HexNAc(1)Hex(1)Fuc(1)); C25(Carbamidomethyl); C31(Carbamidomethyl)	1	1	Q01705	Q01705	Neurogenic locus notch homolog protein 1 OS=Mus musculus OX=10090 GN=Notch1 PE=1 SV=3	3	6	6	1	0	1	1	1	921.702	5525.18	5525.19	-3.11929	-0.00287245	0	0	60922.5	HCD (High Energy Collision Dissociation)	MS2	0	100	10.871	3650	3650	3648	FP022820_030520_4.raw	0/0		2.08595	232.006	232.006	0	0.00820447	0.000799677	0	0
FALSE	High	PMI-Byonic	PMI-Byonic (A2)	A	2	Unambiguous	TCLCQPGYTGHHCETNINECHSQPCRHGGTCQDRDNSYL	[F].TcLcQPGYTGHHcEtNINEcHsQPcRHGGTcQDRDNSYL.[C]	C2(Carbamidomethyl); C4(Carbamidomethyl); C13(Carbamidomethyl); T15(HexNAc(1)Hex(1)Fuc(1)); C20(Carbamidomethyl); S22(Hex(1)Pent(2)); C25(Carbamidomethyl); C31(Carbamidomethyl)	1	1	Q01705	Q01705	Neurogenic locus notch homolog protein 1 OS=Mus musculus OX=10090 GN=Notch1 PE=1 SV=3	3	6	6	1	0	1	1	1	944.212	5660.24	5657.24	530.653	0.500338	0	0	250006	HCD (High Energy Collision Dissociation)	MS2	29.3116	100	10.8029	3621	3621	3617	FP022820_030520_4.raw	0/0		1.10535	43.9491	43.9491	0	0.07846	0.00965338	0	0
FALSE	High	PMI-Byonic	PMI-Byonic (A2)	A	2	Unambiguous	TCLCQPGYTGHHCETNINECHSQPCRHGGTCQDRDNSYL	[F].TcLcQPGYTGHHcEtNINEcHsQPcRHGGTcQDRDNSYL.[C]	C2(Carbamidomethyl); C4(Carbamidomethyl); C13(Carbamidomethyl); T15(HexNAc(1)Fuc(1)); C20(Carbamidomethyl); S22(Hex(1)Pent(2)); C25(Carbamidomethyl); C31(Carbamidomethyl)	1	1	Q01705	Q01705	Neurogenic locus notch homolog protein 1 OS=Mus musculus OX=10090 GN=Notch1 PE=1 SV=3	3	6	6	1	0	1	1	1	917.202	5498.17	5495.18	544.252	0.498461	0	0	221471	HCD (High Energy Collision Dissociation)	MS2	34.0067	100	10.8479	3641	3641	3634	FP022820_030520_4.raw	0/0		1.40107	63.5115	63.5115	0	0.0397127	0.00469421	0	0
FALSE	High	PMI-Byonic	PMI-Byonic (A2)	A	2	Unambiguous	TCRCPEGYHDPTCL	[F].TcRcPEGYHDPTcL.[S]	C2(Carbamidomethyl); C4(Carbamidomethyl); C13(Carbamidomethyl)	1	1	Q01705	Q01705	Neurogenic locus notch homolog protein 1 OS=Mus musculus OX=10090 GN=Notch1 PE=1 SV=3	1	3	3	1	0	1	1	1	589.239	1765.7	1765.71	-3.63312	-0.00213835	0	0	245211	HCD (High Energy Collision Dissociation)	MS2	20.7017	100	11.2505	3811	3811	3806	FP022820_030520_4.raw	0/0		2.97359	252.281	252.281	252.281	0.0010627	0.000155741	0	0
FALSE	High	PMI-Byonic	PMI-Byonic (A2)	A	2	Unambiguous	TCRCPEGYHDPTCL	[F].TcRcPEGYHDPTcL.[S]	C2(Carbamidomethyl); C4(Carbamidomethyl); C13(Carbamidomethyl)	1	1	Q01705	Q01705	Neurogenic locus notch homolog protein 1 OS=Mus musculus OX=10090 GN=Notch1 PE=1 SV=3	1	2	2	1	0	1	1	1	883.354	1765.7	1765.71	-4.73165	-0.00417736	0	0	220688	HCD (High Energy Collision Dissociation)	MS2	0	100	11.3553	3855	3855	3851	FP022820_030520_4.raw	0/0		3.37889	256.283	256.283	256.283	0.000417935	6.05284e-05	0	0
FALSE	High	PMI-Byonic	PMI-Byonic (A2)	A	2	Unambiguous	TCRCPEGYHDPTCL	[F].TcRcPEGYHDPTcL.[S]	C2(Carbamidomethyl); C4(Carbamidomethyl); C13(Carbamidomethyl)	1	1	Q01705	Q01705	Neurogenic locus notch homolog protein 1 OS=Mus musculus OX=10090 GN=Notch1 PE=1 SV=3	1	3	3	1	0	1	1	1	589.239	1765.7	1765.71	-3.63312	-0.00213835	0	0	4175136	HCD (High Energy Collision Dissociation)	MS2	0	38.824	11.3608	3857	3857	3856	FP022820_030520_4.raw	0/0		4.89414	433.116	433.116	433.116	1.27604e-05	3.72623e-06	0	0
FALSE	High	PMI-Byonic	PMI-Byonic (A2)	A	2	Unambiguous	TCRCPEGYHDPTCL	[F].TcRcPEGYHDPTcL.[S]	C2(Carbamidomethyl); C4(Carbamidomethyl); C13(Carbamidomethyl)	1	1	Q01705	Q01705	Neurogenic locus notch homolog protein 1 OS=Mus musculus OX=10090 GN=Notch1 PE=1 SV=3	1	3	3	1	0	1	1	1	589.239	1765.7	1765.71	-3.84052	-0.00226042	0	0	275634	HCD (High Energy Collision Dissociation)	MS2	4.61757	100	11.6094	3963	3963	3957	FP022820_030520_4.raw	0/0		2.97359	259.196	259.196	259.196	0.0010627	0.000163362	0	0
FALSE	High	PMI-Byonic	PMI-Byonic (A2)	A	2	Unambiguous	TCRCPEGYHDPTCL	[F].TcRcPEGYHDPTcL.[S]	C2(Carbamidomethyl); C4(Carbamidomethyl); C13(Carbamidomethyl)	1	1	Q01705	Q01705	Neurogenic locus notch homolog protein 1 OS=Mus musculus OX=10090 GN=Notch1 PE=1 SV=3	1	3	3	1	0	1	1	1	589.239	1765.7	1765.71	-3.52942	-0.00207731	0	0	1583107	HCD (High Energy Collision Dissociation)	MS2	0.790619	98.5844	11.4687	3903	3903	3902	FP022820_030520_4.raw	0/0		4.89827	448.073	448.073	448.073	1.26394e-05	3.53401e-06	0	0
[truncated: 7 more columns]

## Sheet: FP081320_7
Checked	Confidence	Identifying Node Type	Identifying Node	Search ID	Identifying Node No	PSM Ambiguity	Sequence	Annotated Sequence	Modifications	# Protein Groups	# Proteins	Master Protein Accessions	Protein Accessions	Protein Descriptions	# Missed Cleavages	Charge	Original Precursor Charge	DeltaScore	DeltaCn	Rank	Search Engine Rank	Concatenated Rank	m/z [Da]	MH+ [Da]	Theo. MH+ [Da]	DeltaM [ppm]	Deltam/z [Da]	Matched Ions	Total Ions	Intensity	Activation Type	MS Order	Isolation Interference [%]	Ion Inject Time [ms]	RT [min]	First Scan	Last Scan	Master Scan(s)	Spectrum File	Ions Matched	Annotation	|Log Prob|	Byonic Score	Delta Byonic Score	Delta Mod Score	PEP 2D	q-Value 2D	FDR 2D	Peptide Group FDR 2D
FALSE	High	PMI-Byonic	PMI-Byonic (A2)	A	2	Unambiguous	VGQRCQDSNPCLSTPCKNAGTCHVVDHGGTVDY	[F].VGQRcQDSNPcLstPcKNAGTcHVVDHGGTVDY.[A]	C5(Carbamidomethyl); C11(Carbamidomethyl); S13(Fuc(1)); T14(Hex(1)Pent(1)); C16(Carbamidomethyl); C22(Carbamidomethyl)	1	1	Q01705	Q01705	Neurogenic locus notch homolog protein 1 OS=Mus musculus OX=10090 GN=Notch1 PE=1 SV=3	1	5	5	1	0	1	1	1	827.155	4131.74	4129.75	483.274	0.39916	0	0	635948	HCD (High Energy Collision Dissociation)	MS2	37.4887	100	12.1895	3684	3684	3679	FP081320_7.raw	0/0		2.67888	98.1023	98.1023	0	0.00209467	0.000172246	0	0
FALSE	High	PMI-Byonic	PMI-Byonic (A2)	A	2	Unambiguous	VGQRCQDSNPCLSTPCKNAGTCHVVDHGGTVDYACSCPL	[F].VGQRcQDSNPcLStPcKNAGtcHVVDHGGTVDYAcScPL.[G]	C5(Carbamidomethyl); C11(Carbamidomethyl); T14(Hex(1)Pent(1)); C16(Carbamidomethyl); T21(Fuc(1)); C22(Carbamidomethyl); C35(Carbamidomethyl); C37(Carbamidomethyl)	1	1	Q01705	Q01705	Neurogenic locus notch homolog protein 1 OS=Mus musculus OX=10090 GN=Notch1 PE=1 SV=3	2	5	5	1	0	1	1	1	964.406	4818	4818.02	-2.74519	-0.00264527	0	0	2.79881e+06	HCD (High Energy Collision Dissociation)	MS2	0	43.8001	12.4608	3800	3800	3799	FP081320_7.raw	0/0		1.74318	175.094	175.094	1.2	0.0180641	0.00162187	0	0
FALSE	High	PMI-Byonic	PMI-Byonic (A2)	A	2	Unambiguous	VGQRCQDSNPCLSTPCKNAGTCHVVDHGGTVDY	[F].VGQRcQDSNPcLstPcKNAGTcHVVDHGGTVDY.[A]	C5(Carbamidomethyl); C11(Carbamidomethyl); S13(Fuc(1)); T14(Hex(1)Pent(1)); C16(Carbamidomethyl); C22(Carbamidomethyl)	1	1	Q01705	Q01705	Neurogenic locus notch homolog protein 1 OS=Mus musculus OX=10090 GN=Notch1 PE=1 SV=3	1	5	5	1	0	1	1	1	827.152	4131.73	4129.75	480.392	0.39678	0	0	532280	HCD (High Energy Collision Dissociation)	MS2	7.82218	100	12.3555	3755	3755	3748	FP081320_7.raw	0/0		2.0821	93.7842	93.7842	0	0.00827756	0.000655326	0	0
FALSE	High	PMI-Byonic	PMI-Byonic (A2)	A	2	Unambiguous	VGQRCQDSNPCLSTPCKNAGTCHVVDHGGTVDY	[F].VGQRcQDSNPcLstPcKNAGTcHVVDHGGTVDY.[A]	C5(Carbamidomethyl); C11(Carbamidomethyl); S13(Hex(1)Pent(2)); T14(Fuc(1)); C16(Carbamidomethyl); C22(Carbamidomethyl)	1	1	Q01705	Q01705	Neurogenic locus notch homolog protein 1 OS=Mus musculus OX=10090 GN=Notch1 PE=1 SV=3	1	5	5	1	0	1	1	1	853.963	4265.79	4261.79	937.396	0.798997	0	0	515412	HCD (High Energy Collision Dissociation)	MS2	72.0943	100	11.3318	3343	3343	3342	FP081320_7.raw	0/0		4.37776	172.242	172.242	0.28	4.19021e-05	4.68053e-06	0	0
FALSE	High	PMI-Byonic	PMI-Byonic (A2)	A	2	Unambiguous	VGQRCQDSNPCLSTPCKNAGTCHVVDHGGTVDY	[F].VGQRcQDSNPcLSTPcKNAGtcHVVDHGGtVDY.[A]	C5(Carbamidomethyl); C11(Carbamidomethyl); C16(Carbamidomethyl); T21(Hex(1)Pent(1)); C22(Carbamidomethyl); T30(Fuc(1))	1	1	Q01705	Q01705	Neurogenic locus notch homolog protein 1 OS=Mus musculus OX=10090 GN=Notch1 PE=1 SV=3	1	5	5	1	0	1	1	1	826.753	4129.73	4129.75	-3.26333	-0.00269534	0	0	876294	HCD (High Energy Collision Dissociation)	MS2	0	100	11.3516	3351	3351	3350	FP081320_7.raw	0/0		11.0257	755.995	749.635	3.6	9.42596e-12	1.70994e-12	0	0
FALSE	High	PMI-Byonic	PMI-Byonic (A2)	A	2	Unambiguous	VGQRCQDSNPCLSTPCKNAGTCHVVDHGGTVDY	[F].VGQRcQDSNPcLstPcKNAGTcHVVDHGGTVDY.[A]	C5(Carbamidomethyl); C11(Carbamidomethyl); S13(Fuc(1)); T14(Hex(1)Pent(1)); C16(Carbamidomethyl); C22(Carbamidomethyl)	1	1	Q01705	Q01705	Neurogenic locus notch homolog protein 1 OS=Mus musculus OX=10090 GN=Notch1 PE=1 SV=3	1	5	5	1	0	1	1	1	826.953	4130.74	4129.75	239.193	0.197561	0	0	846829	HCD (High Energy Collision Dissociation)	MS2	11.917	100	11.4629	3386	3386	3384	FP081320_7.raw	0/0		8.50285	681.571	681.571	0	3.14162e-09	4.01394e-10	0	0
FALSE	High	PMI-Byonic	PMI-Byonic (A2)	A	2	Unambiguous	VGQRCQDSNPCLSTPCKNAGTCHVVDHGGTVDY	[F].VGQRcQDSNPcLstPcKNAGTcHVVDHGGTVDY.[A]	C5(Carbamidomethyl); C11(Carbamidomethyl); S13(Fuc(1)); T14(Hex(1)Pent(1)); C16(Carbamidomethyl); C22(Carbamidomethyl)	1	1	Q01705	Q01705	Neurogenic locus notch homolog protein 1 OS=Mus musculus OX=10090 GN=Notch1 PE=1 SV=3	1	5	5	1	0	1	1	1	827.354	4132.74	4129.75	724.843	0.598684	0	0	1.53752e+06	HCD (High Energy Collision Dissociation)	MS2	30.8349	100	11.5901	3434	3434	3430	FP081320_7.raw	0/0		6.55887	545.254	545.254	0	2.76139e-07	5.68987e-08	0	0
FALSE	High	PMI-Byonic	PMI-Byonic (A2)	A	2	Unambiguous	VGQRCQDSNPCLSTPCKNAGTCHVVDHGGTVDY	[F].VGQRcQDSNPcLstPcKNAGTcHVVDHGGTVDY.[A]	C5(Carbamidomethyl); C11(Carbamidomethyl); S13(Fuc(1)); T14(Hex(1)Pent(1)); C16(Carbamidomethyl); C22(Carbamidomethyl)	1	1	Q01705	Q01705	Neurogenic locus notch homolog protein 1 OS=Mus musculus OX=10090 GN=Notch1 PE=1 SV=3	1	5	5	1	0	1	1	1	827.156	4131.75	4129.75	484.974	0.400564	0	0	205760	HCD (High Energy Collision Dissociation)	MS2	0	100	10.9111	3177	3177	3171	FP081320_7.raw	0/0		3.50529	112.889	112.889	0	0.0003124	4.0114e-05	0	0
FALSE	High	PMI-Byonic	PMI-Byonic (A2)	A	2	Unambiguous	VGQRCQDSNPCLSTPCKNAGTCHVVDHGGTVDY	[F].VGQRcQDSNPcLstPcKNAGTcHVVDHGGTVDY.[A]	C5(Carbamidomethyl); C11(Carbamidomethyl); S13(Fuc(1)); T14(Hex(1)Pent(1)); C16(Carbamidomethyl); C22(Carbamidomethyl)	1	1	Q01705	Q01705	Neurogenic locus notch homolog protein 1 OS=Mus musculus OX=10090 GN=Notch1 PE=1 SV=3	1	5	5	1	0	1	1	1	826.754	4129.74	4129.75	-1.5637	-0.00129153	0	0	112001	HCD (High Energy Collision Dissociation)	MS2	0	100	11.699	3479	3479	3476	FP081320_7.raw	0/0		3.28815	336.472	336.472	0	0.000515046	5.95641e-05	0	0
FALSE	High	PMI-Byonic	PMI-Byonic (A2)	A	2	Unambiguous	VGQRCQDSNPCLSTPCKNAGTCHVVDHGGTVDY	[F].VGQRcQDSNPcLStPcKNAGTcHVVDHGGTVDY.[A]	C5(Carbamidomethyl); C11(Carbamidomethyl); T14(HexNAc(1)Hex(1)Fuc(1)NeuAc(1)); C16(Carbamidomethyl); C22(Carbamidomethyl)	1	1	Q01705	Q01705	Neurogenic locus notch homolog protein 1 OS=Mus musculus OX=10090 GN=Notch1 PE=1 SV=3	1	5	5	1	0	1	1	1	899.986	4495.9	4491.88	895.031	0.804075	0	0	609434	HCD (High Energy Collision Dissociation)	MS2	79.1109	100	12.0862	3641	3641	3639	FP081320_7.raw	0/0		3.16803	210.175	210.175	1.2	0.000679161	7.49936e-05	0	0
FALSE	High	PMI-Byonic	PMI-Byonic (A2)	A	2	Unambiguous	VGQRCQDSNPCLSTPCKNAGTCHVVDHGGTVDY	[F].VGQRcQDSNPcLstPcKNAGTcHVVDHGGTVDY.[A]	C5(Carbamidomethyl); C11(Carbamidomethyl); S13(Hex(1)Pent(2)); T14(Fuc(1)); C16(Carbamidomethyl); C22(Carbamidomethyl)	1	1	Q01705	Q01705	Neurogenic locus notch homolog protein 1 OS=Mus musculus OX=10090 GN=Notch1 PE=1 SV=3	1	5	5	1	0	1	1	1	853.161	4261.78	4261.79	-3.23915	-0.00276091	0	0	1.41913e+06	HCD (High Energy Collision Dissociation)	MS2	2.43989	67.9156	11.2234	3301	3301	3300	FP081320_7.raw	0/0		9.58795	691.587	691.587	1.2	2.58255e-10	3.82814e-11	0	0
FALSE	High	PMI-Byonic	PMI-Byonic (A2)	A	2	Unambiguous	VGQRCQDSNPCLSTPCKNAGTCHVVDHGGTVDY	[F].VGQRcQDSNPcLstPcKNAGTcHVVDHGGTVDY.[A]	C5(Carbamidomethyl); C11(Carbamidomethyl); S13(Fuc(1)); T14(Hex(1)Pent(1)); C16(Carbamidomethyl); C22(Carbamidomethyl)	1	1	Q01705	Q01705	Neurogenic locus notch homolog protein 1 OS=Mus musculus OX=10090 GN=Notch1 PE=1 SV=3	1	5	5	1	0	1	1	1	827.154	4131.74	4129.75	482.166	0.398245	0	0	500150	HCD (High Energy Collision Dissociation)	MS2	7.5801	100	11.8299	3534	3534	3532	FP081320_7.raw	0/0		4.37097	287.576	287.576	0	4.25623e-05	4.98118e-06	0	0
FALSE	High	PMI-Byonic	PMI-Byonic (A2)	A	2	Unambiguous	VGQRCQDSNPCLSTPCKNAGTCHVVDHGGTVDY	[F].VGQRcQDSNPcLStPcKNAGTcHVVDHGGTVDY.[A]	C5(Carbamidomethyl); C11(Carbamidomethyl); T14(Fuc(1)); C16(Carbamidomethyl); C22(Carbamidomethyl)	1	1	Q01705	Q01705	Neurogenic locus notch homolog protein 1 OS=Mus musculus OX=10090 GN=Notch1 PE=1 SV=3	1	5	5	1	0	1	1	1	768.335	3837.65	3835.65	519.594	0.398596	0	0	655518	HCD (High Energy Collision Dissociation)	MS2	10.4172	100	11.1993	3291	3291	3290	FP081320_7.raw	0/0		1.80386	23.4589	23.4589	1.2	0.0157087	0.00134329	0	0
FALSE	High	PMI-Byonic	PMI-Byonic (A2)	A	2	Unambiguous	VGQRCQDSNPCLSTPCKNAGTCHVVDHGGTVDY	[F].VGQRcQDSNPcLstPcKNAGTcHVVDHGGTVDY.[A]	C5(Carbamidomethyl); C11(Carbamidomethyl); S13(Fuc(1)); T14(Hex(1)Pent(1)); C16(Carbamidomethyl); C22(Carbamidomethyl)	1	1	Q01705	Q01705	Neurogenic locus notch homolog protein 1 OS=Mus musculus OX=10090 GN=Notch1 PE=1 SV=3	1	4	4	1	0	1	1	1	1033.19	4129.74	4129.75	-2.38809	-0.00246555	0	0	1.06e+06	HCD (High Energy Collision Dissociation)	MS2	1.91714	100	11.187	3286	3286	3285	FP081320_7.raw	0/0		11.7323	827.599	733.029	0	1.85206e-12	4.23943e-13	0	0
FALSE	High	PMI-Byonic	PMI-Byonic (A2)	A	2	Unambiguous	VGQRCQDSNPCLSTPCKNAGTCHVVDHGGTVDY	[F].VGQRcQDSNPcLstPcKNAGTcHVVDHGGTVDY.[A]	C5(Carbamidomethyl); C11(Carbamidomethyl); S13(Fuc(1)); T14(Hex(1)Pent(1)); C16(Carbamidomethyl); C22(Carbamidomethyl)	1	1	Q01705	Q01705	Neurogenic locus notch homolog protein 1 OS=Mus musculus OX=10090 GN=Notch1 PE=1 SV=3	1	4	4	1	0	1	1	1	1033.44	4130.74	4129.75	240.703	0.248511	0	0	358790	HCD (High Energy Collision Dissociation)	MS2	64.3845	100	11.2925	3329	3329	3328	FP081320_7.raw	0/0		4.62155	367.971	367.971	0	2.3903e-05	1.89115e-06	0	0
FALSE	High	PMI-Byonic	PMI-Byonic (A2)	A	2	Unambiguous	VGQRCQDSNPCLSTPCKNAGTCHVVDHGGTVDY	[F].VGQRcQDSNPcLstPcKNAGTcHVVDHGGTVDY.[A]	C5(Carbamidomethyl); C11(Carbamidomethyl); S13(Fuc(1)); T14(Hex(1)); C16(Carbamidomethyl); C22(Carbamidomethyl)	1	1	Q01705	Q01705	Neurogenic locus notch homolog protein 1 OS=Mus musculus OX=10090 GN=Notch1 PE=1 SV=3	1	5	5	1	0	1	1	1	800.346	3997.7	3997.71	-1.45712	-0.00116503	0	0	848794	HCD (High Energy Collision Dissociation)	MS2	3.40905	100	11.1643	3277	3277	3276	FP081320_7.raw	0/0		6.47681	418.855	418.855	0	3.33573e-07	7.25866e-08	0	0
FALSE	High	PMI-Byonic	PMI-Byonic (A2)	A	2	Unambiguous	VGQRCQDSNPCLSTPCKNAGTCHVVDHGGTVDY	[F].VGQRcQDSNPcLstPcKNAGTcHVVDHGGTVDY.[A]	C5(Carbamidomethyl); C11(Carbamidomethyl); S13(Hex(1)Pent(1)); T14(Fuc(1)); C16(Carbamidomethyl); C22(Carbamidomethyl)	1	1	Q01705	Q01705	Neurogenic locus notch homolog protein 1 OS=Mus musculus OX=10090 GN=Notch1 PE=1 SV=3	1	5	5	1	0	1	1	1	827.356	4132.75	4129.75	727.725	0.601064	0	0	791168	HCD (High Energy Collision Dissociation)	MS2	0	100	12.5456	3836	3836	3832	FP081320_7.raw	0/0		2.27639	106.408	106.408	5.68434e-14	0.00529183	0.000474481	0	0
FALSE	High	PMI-Byonic	PMI-Byonic (A2)	A	2	Unambiguous	VGQRCQDSNPCLSTPCKNAGTCHVVDHGGTVDY	[F].VGQRcQDSNPcLstPcKNAGTcHVVDHGGTVDY.[A]	C5(Carbamidomethyl); C11(Carbamidomethyl); S13(Fuc(1)); T14(Hex(1)Pent(1)); C16(Carbamidomethyl); C22(Carbamidomethyl)	1	1	Q01705	Q01705	Neurogenic locus notch homolog protein 1 OS=Mus musculus OX=10090 GN=Notch1 PE=1 SV=3	1	5	5	1	0	1	1	1	826.754	4129.74	4129.75	-2.15487	-0.00177982	0	0	18299826	HCD (High Energy Collision Dissociation)	MS2	0	8.2733	11.1322	3265	3265	3264	FP081320_7.raw	0/0		12.588	804.307	739.22	0	2.58241e-13	9.99019e-14	0	0
FALSE	High	PMI-Byonic	PMI-Byonic (A2)	A	2	Unambiguous	VGQRCQDSNPCLSTPCKNAGTCHVVDHGGTVDY	[F].VGQRcQDSNPcLstPcKNAGTcHVVDHGGTVDY.[A]	C5(Carbamidomethyl); C11(Carbamidomethyl); S13(HexNAc(1)Hex(1)Fuc(1)); T14(Hex(1)Pent(1)); C16(Carbamidomethyl); C22(Carbamidomethyl)	1	1	Q01705	Q01705	Neurogenic locus notch homolog protein 1 OS=Mus musculus OX=10090 GN=Notch1 PE=1 SV=3	1	5	5	1	0	1	1	1	900.382	4497.88	4494.88	667.24	0.599833	0	0	254183	HCD (High Energy Collision Dissociation)	MS2	33.7917	100	10.9565	3196	3196	3191	FP081320_7.raw	0/0		4.37776	178.888	178.888	1.2	4.19021e-05	4.38036e-06	0	0
FALSE	High	PMI-Byonic	PMI-Byonic (A2)	A	2	Unambiguous	VGQRCQDSNPCLSTPCKNAGTCHVVDHGGTVDY	[F].VGQRcQDSNPcLstPcKNAGTcHVVDHGGTVDY.[A]	C5(Carbamidomethyl); C11(Carbamidomethyl); S13(Fuc(1)); T14(Hex(1)Pent(1)); C16(Carbamidomethyl); C22(Carbamidomethyl)	1	1	Q01705	Q01705	Neurogenic locus notch homolog protein 1 OS=Mus musculus OX=10090 GN=Notch1 PE=1 SV=3	1	4	4	1	0	1	1	1	1033.19	4129.73	4129.75	-4.39808	-0.00454074	0	0	465872	HCD (High Energy Collision Dissociation)	MS2	0	100	10.9801	3206	3206	3202	FP081320_7.raw	0/0		9.81751	743.231	688.212	0	1.52228e-10	1.3835e-11	0	0
FALSE	High	PMI-Byonic	PMI-Byonic (A2)	A	2	Unambiguous	VGQRCQDSNPCLSTPCKNAGTCHVVDHGGTVDY	[F].VGQRcQDSNPcLstPcKNAGTcHVVDHGGTVDY.[A]	C5(Carbamidomethyl); C11(Carbamidomethyl); S13(Hex(1)Pent(2)); T14(Fuc(1)); C16(Carbamidomethyl); C22(Carbamidomethyl)	1	1	Q01705	Q01705	Neurogenic locus notch homolog protein 1 OS=Mus musculus OX=10090 GN=Notch1 PE=1 SV=3	1	5	5	1	0	1	1	1	853.561	4263.78	4261.79	466.076	0.397264	0	0	938866	HCD (High Energy Collision Dissociation)	MS2	20.4135	100	11.008	3218	3218	3213	FP081320_7.raw	0/0		9.67891	705.7	705.7	1.2	2.09453e-10	2.53418e-11	0	0
FALSE	High	PMI-Byonic	PMI-Byonic (A2)	A	2	Unambiguous	VGQRCQDSNPCLSTPCKNAGTCHVVDHGGTVDY	[F].VGQRcQDSNPcLSTPcKNAGtcHVVDHGGtVDY.[A]	C5(Carbamidomethyl); C11(Carbamidomethyl); C16(Carbamidomethyl); T21(Hex(1)Pent(1)); C22(Carbamidomethyl); T30(Fuc(1))	1	1	Q01705	Q01705	Neurogenic locus notch homolog protein 1 OS=Mus musculus OX=10090 GN=Notch1 PE=1 SV=3	1	5	5	1	0	1	1	1	826.754	4129.74	4129.75	-2.22877	-0.00184085	0	0	15487428	HCD (High Energy Collision Dissociation)	MS2	0	16.7357	11.0251	3225	3225	3224	FP081320_7.raw	0/0		13.0258	854.038	835.58	0.0138784	9.42245e-14	4.7248e-14	0	0
FALSE	High	PMI-Byonic	PMI-Byonic (A2)	A	2	Unambiguous	VGQRCQDSNPCLSTPCKNAGTCHVVDHGGTVDY	[F].VGQRcQDSNPcLstPcKNAGTcHVVDHGGTVDY.[A]	C5(Carbamidomethyl); C11(Carbamidomethyl); S13(Fuc(1)); T14(Hex(1)); C16(Carbamidomethyl); C22(Carbamidomethyl)	1	1	Q01705	Q01705	Neurogenic locus notch homolog protein 1 OS=Mus musculus OX=10090 GN=Notch1 PE=1 SV=3	1	4	4	1	0	1	1	1	1000.18	3997.69	3997.71	-4.78208	-0.00477934	0	0	424428	HCD (High Energy Collision Dissociation)	MS2	0	100	11.0337	3229	3229	3224	FP081320_7.raw	0/0		4.96298	487.032	487.032	0	1.08897e-05	1.05699e-06	0	0
FALSE	High	PMI-Byonic	PMI-Byonic (A2)	A	2	Unambiguous	VGQRCQDSNPCLSTPCKNAGTCHVVDHGGTVDY	[F].VGQRcQDSNPcLstPcKNAGTcHVVDHGGTVDY.[A]	C5(Carbamidomethyl); C11(Carbamidomethyl); S13(Hex(1)Pent(2)); T14(Fuc(1)); C16(Carbamidomethyl); C22(Carbamidomethyl)	1	1	Q01705	Q01705	Neurogenic locus notch homolog protein 1 OS=Mus musculus OX=10090 GN=Notch1 PE=1 SV=3	1	4	4	1	0	1	1	1	1066.95	4264.78	4261.79	700.636	0.746491	0	0	537387	HCD (High Energy Collision Dissociation)	MS2	36.8698	100	11.0359	3230	3230	3224	FP081320_7.raw	0/0		5.22926	436.562	436.562	1.2	5.89849e-06	6.88527e-07	0	0
FALSE	High	PMI-Byonic	PMI-Byonic (A2)	A	2	Unambiguous	VGQRCQDSNPCLSTPCKNAGTCHVVDHGGTVDY	[F].VGQRcQDSNPcLstPcKNAGTcHVVDHGGTVDY.[A]	C5(Carbamidomethyl); C11(Carbamidomethyl); S13(Fuc(1)); T14(Hex(1)Pent(1)); C16(Carbamidomethyl); C22(Carbamidomethyl)	1	1	Q01705	Q01705	Neurogenic locus notch homolog protein 1 OS=Mus musculus OX=10090 GN=Notch1 PE=1 SV=3	1	5	5	1	0	1	1	1	827.155	4131.75	4129.75	484.013	0.39977	0	0	695563	HCD (High Energy Collision Dissociation)	MS2	36.1582	100	11.9468	3583	3583	3582	FP081320_7.raw	0/0		4.16421	240.717	240.717	5.68434e-14	6.85159e-05	7.94405e-06	0	0
FALSE	High	PMI-Byonic	PMI-Byonic (A2)	A	2	Unambiguous	VGQRCQDSNPCLSTPCKNAGTCHVVDHGGTVDY	[F].VGQRcQDSNPcLstPcKNAGTcHVVDHGGTVDY.[A]	C5(Carbamidomethyl); C11(Carbamidomethyl); S13(Hex(1)Pent(2)); T14(Fuc(1)); C16(Carbamidomethyl); C22(Carbamidomethyl)	1	1	Q01705	Q01705	Neurogenic locus notch homolog protein 1 OS=Mus musculus OX=10090 GN=Notch1 PE=1 SV=3	1	4	4	1	0	1	1	1	1066.45	4262.79	4261.79	234.558	0.249909	0	0	0	HCD (High Energy Collision Dissociation)	MS2		100	11.1421	3269	3269	3267	FP081320_7.raw	0/0		6.73234	597.835	597.835	1.2	1.8521e-07	2.96859e-08	0	0
FALSE	High	PMI-Byonic	PMI-Byonic (A2)	A	2	Unambiguous	VGQRCQDSNPCLSTPCKNAGTCHVVDHGGTVDY	[F].VGQRcQDSNPcLstPcKNAGTcHVVDHGGTVDY.[A]	C5(Carbamidomethyl); C11(Carbamidomethyl); S13(Fuc(1)); T14(Hex(1)); C16(Carbamidomethyl); C22(Carbamidomethyl)	1	1	Q01705	Q01705	Neurogenic locus notch homolog protein 1 OS=Mus musculus OX=10090 GN=Notch1 PE=1 SV=3	1	5	5	1	0	1	1	1	800.344	3997.69	3997.71	-4.05261	-0.00324023	0	0	1.40342e+06	HCD (High Energy Collision Dissociation)	MS2	0.701455	100	11.0508	3236	3236	3235	FP081320_7.raw	0/0		11.0257	786.708	721.853	0	9.42596e-12	1.1164e-12	0	0
FALSE	High	PMI-Byonic	PMI-Byonic (A2)	A	2	Unambiguous	VGQRCQDSNPCLSTPCKNAGTCHVVDHGGTVDY	[F].VGQRcQDSNPcLstPcKNAGTcHVVDHGGTVDY.[A]	C5(Carbamidomethyl); C11(Carbamidomethyl); S13(Fuc(1)); T14(Hex(1)Pent(1)); C16(Carbamidomethyl); C22(Carbamidomethyl)	1	1	Q01705	Q01705	Neurogenic locus notch homolog protein 1 OS=Mus musculus OX=10090 GN=Notch1 PE=1 SV=3	1	4	4	1	0	1	1	1	1033.19	4129.74	4129.75	-2.86103	-0.00295383	0	0	4.95951e+06	HCD (High Energy Collision Dissociation)	MS2	0	27.1705	11.0848	3250	3250	3249	FP081320_7.raw	0/0		12.8176	885.181	782.056	0	1.52184e-13	6.82347e-14	0	0
FALSE	High	PMI-Byonic	PMI-Byonic (A2)	A	2	Unambiguous	VGQRCQDSNPCLSTPCKNAGTCHVVDHGGTVDY	[F].VGQRcQDSNPcLstPcKNAGTcHVVDHGGTVDY.[A]	C5(Carbamidomethyl); C11(Carbamidomethyl); S13(Hex(1)Pent(2)); T14(Fuc(1)); C16(Carbamidomethyl); C22(Carbamidomethyl)	1	1	Q01705	Q01705	Neurogenic locus notch homolog protein 1 OS=Mus musculus OX=10090 GN=Notch1 PE=1 SV=3	1	5	5	1	0	1	1	1	853.163	4261.79	4261.79	-0.804495	-0.000685717	0	0	2492911	HCD (High Energy Collision Dissociation)	MS2	0	22.2727	11.1142	3258	3258	3257	FP081320_7.raw	0/0		12.0257	810.889	759.562	1.2	9.42574e-13	2.94115e-13	0	0
FALSE	High	PMI-Byonic	PMI-Byonic (A2)	A	2	Unambiguous	VGQRCQDSNPCLSTPCKNAGTCHVVDHGGTVDY	[F].VGQRcQDSNPcLstPcKNAGTcHVVDHGGTVDY.[A]	C5(Carbamidomethyl); C11(Carbamidomethyl); S13(Fuc(1)); T14(HexNAc(1)Fuc(1)); C16(Carbamidomethyl); C22(Carbamidomethyl)	1	1	Q01705	Q01705	Neurogenic locus notch homolog protein 1 OS=Mus musculus OX=10090 GN=Notch1 PE=1 SV=3	1	5	5	1	0	1	1	1	838.758	4189.76	4184.79	1187.33	0.993748	0	0	760822	HCD (High Energy Collision Dissociation)	MS2	60.2948	100	11.1185	3260	3260	3257	FP081320_7.raw	0/0		4.28465	374.126	374.126	0	5.1922e-05	6.25968e-06	0	0
FALSE	High	PMI-Byonic	PMI-Byonic (A2)	A	2	Unambiguous	VGQRCQDSNPCLSTPCKNAGTCHVVDHGGTVDY	[F].VGQRcQDSNPcLStPcKNAGTcHVVDHGGTVDY.[A]	C5(Carbamidomethyl); C11(Carbamidomethyl); T14(Hex(1)Pent(1)); C16(Carbamidomethyl); C22(Carbamidomethyl)	1	1	Q01705	Q01705	Neurogenic locus notch homolog protein 1 OS=Mus musculus OX=10090 GN=Notch1 PE=1 SV=3	1	5	5	1	0	1	1	1	797.941	3985.68	3983.69	498.891	0.397485	0	0	942394	HCD (High Energy Collision Dissociation)	MS2	11.0876	100	11.0715	3245	3245	3241	FP081320_7.raw	0/0		4.02424	289.411	289.411	1.2	9.45722e-05	9.71317e-06	0	0
FALSE	High	PMI-Byonic	PMI-Byonic (A2)	A	2	Unambiguous	VGQRCQDSNPCLSTPCKNAGTCHVVDHGGTVDY	[F].VGQRcQDSNPcLstPcKNAGTcHVVDHGGTVDY.[A]	C5(Carbamidomethyl); C11(Carbamidomethyl); S13(Fuc(1)); T14(Hex(1)Pent(1)); C16(Carbamidomethyl); C22(Carbamidomethyl)	1	1	Q01705	Q01705	Neurogenic locus notch homolog protein 1 OS=Mus musculus OX=10090 GN=Notch1 PE=1 SV=3	1	5	5	1	0	1	1	1	826.753	4129.74	4129.75	-2.30267	-0.00190189	0	0	2.96845e+06	HCD (High Energy Collision Dissociation)	MS2	0.651914	34.8973	11.2479	3311	3311	3310	FP081320_7.raw	0/0		9.58795	651.176	651.176	0	2.58255e-10	4.98589e-11	0	0
FALSE	High	PMI-Byonic	PMI-Byonic (A2)	A	2	Unambiguous	ACSCPLGF	[Y].AcScPLGF.[S]	C2(Carbamidomethyl); C4(Carbamidomethyl)	1	1	Q01705	Q01705	Neurogenic locus notch homolog protein 1 OS=Mus musculus OX=10090 GN=Notch1 PE=1 SV=3	1	2	2	1	0	1	1	1	456.19	911.373	911.375	-1.94108	-0.000884528	0	0	341914	HCD (High Energy Collision Dissociation)	MS2	5.07592	100	15.847	5258	5258	5253	FP081320_7.raw	0/0		2.993	313.141	313.141	313.141	0.00101625	0.000107058	0	0
FALSE	High	PMI-Byonic	PMI-Byonic (A2)	A	2	Unambiguous	ACSCPLGF	[Y].AcScPLGF.[S]	C2(Carbamidomethyl); C4(Carbamidomethyl)	1	1	Q01705	Q01705	Neurogenic locus notch homolog protein 1 OS=Mus musculus OX=10090 GN=Notch1 PE=1 SV=3	1	2	2	1	0	1	1	1	456.19	911.373	911.375	-1.74017	-0.000792975	0	0	2.61102e+06	HCD (High Energy Collision Dissociation)	MS2	0	53.367	15.9653	5309	5309	5308	FP081320_7.raw	0/0		4.36307	413.638	413.638	413.638	4.33437e-05	5.28324e-06	0	0
FALSE	High	PMI-Byonic	PMI-Byonic (A2)	A	2	Unambiguous	ACSCPLGF	[Y].AcScPLGF.[S]	C2(Carbamidomethyl); C4(Carbamidomethyl)	1	1	Q01705	Q01705	Neurogenic locus notch homolog protein 1 OS=Mus musculus OX=10090 GN=Notch1 PE=1 SV=3	1	2	2	1	0	1	1	1	456.191	911.374	911.375	-1.27138	-0.000579352	0	0	1243130	HCD (High Energy Collision Dissociation)	MS2	2.30531	100	16.0942	5364	5364	5363	FP081320_7.raw	0/0		4.36307	418.984	418.984	418.984	4.33437e-05	5.58059e-06	0	0
FALSE	High	PMI-Byonic	PMI-Byonic (A2)	A	2	Unambiguous	ACSCPLGF	[Y].AcScPLGF.[S]	C2(Carbamidomethyl); C4(Carbamidomethyl)	1	1	Q01705	Q01705	Neurogenic locus notch homolog protein 1 OS=Mus musculus OX=10090 GN=Notch1 PE=1 SV=3	1	2	2	1	0	1	1	1	456.191	911.374	911.375	-0.936528	-0.000426764	0	0	119907	HCD (High Energy Collision Dissociation)	MS2	24.3764	100	16.256	5434	5434	5429	FP081320_7.raw	0/0		1.71561	196.626	196.626	196.626	0.019248	0.00169688	0	0
FALSE	High	PMI-Byonic	PMI-Byonic (A2)	A	2	Unambiguous	ACSCPLGFSGPL	[Y].AcScPLGFSGPL.[C]	C2(Carbamidomethyl); C4(Carbamidomethyl)	1	1	Q01705	Q01705	Neurogenic locus notch homolog protein 1 OS=Mus musculus OX=10090 GN=Notch1 PE=1 SV=3	2	2	2	1	0	1	1	1	633.285	1265.56	1265.57	-1.60036	-0.00101268	0	0	162940	HCD (High Energy Collision Dissociation)	MS2	6.23129	100	18.792	6517	6517	6509	FP081320_7.raw	0/0		3.64185	314.994	314.994	314.994	0.000228113	2.71407e-05	0	0
FALSE	High	PMI-Byonic	PMI-Byonic (A2)	A	2	Unambiguous	ACSCPLGFSGPL	[Y].AcScPLGFSGPL.[C]	C2(Carbamidomethyl); C4(Carbamidomethyl)	1	1	Q01705	Q01705	Neurogenic locus notch homolog protein 1 OS=Mus musculus OX=10090 GN=Notch1 PE=1 SV=3	2	2	2	1	0	1	1	1	633.286	1265.56	1265.57	-0.635808	-0.000402328	0	0	1.79334e+06	HCD (High Energy Collision Dissociation)	MS2	0.908481	97.0217	18.9051	6565	6565	6564	FP081320_7.raw	0/0		6.95676	576.136	576.136	576.136	1.10468e-07	1.90586e-08	0	0
FALSE	High	PMI-Byonic	PMI-Byonic (A2)	A	2	Unambiguous	GFSGPL	[L].GFSGPL.[C]		1	1	Q01705	Q01705	Neurogenic locus notch homolog protein 1 OS=Mus musculus OX=10090 GN=Notch1 PE=1 SV=3	1	3	3	1	0	1	1	1	579.303	1735.89	577.298	2.00693e+06	386.198	0	0	1.29198e+06	HCD (High Energy Collision Dissociation)	MS2	20.1005	100	14.4233	4646	4646	4637	FP081320_7.raw	0/0		1.9795	205.28	186.442	186.442	0.0104832	0.000864942	0	0
FALSE	High	PMI-Byonic	PMI-Byonic (A2)	A	2	Unambiguous	GFSGPLCLTPLDNACL	[L].GFSGPLcLtPLDNAcL.[A]	C7(Carbamidomethyl); T9(HexNAc(1)Hex(1)); C15(Carbamidomethyl)	1	1	Q01705	Q01705	Neurogenic locus notch homolog protein 1 OS=Mus musculus OX=10090 GN=Notch1 PE=1 SV=3	4	2	2	1	0	1	1	1	1050.48	2099.95	2099.95	0.0332097	3.48694e-05	0	0	1.50316e+06	HCD (High Energy Collision Dissociation)	MS2	0	100	21.8077	7782	7782	7781	FP081320_7.raw	0/0		2.89597	349.376	315.598	72.7409	0.00127067	0.000130142	0	0
FALSE	High	PMI-Byonic	PMI-Byonic (A2)	A	2	Unambiguous	GFSGPLCLTPL	[L].GFSGPLcLtPL.[D]	C7(Carbamidomethyl); T9(HexNAc(1)Hex(1))	1	1	Q01705	Q01705	Neurogenic locus notch homolog protein 1 OS=Mus musculus OX=10090 GN=Notch1 PE=1 SV=3	3	2	2	1	0	1	1	1	763.868	1526.73	1526.73	-0.822845	-0.000628131	0	0	141160	HCD (High Energy Collision Dissociation)	MS2	6.91746	100	20.6631	7310	7310	7309	FP081320_7.raw	0/0		1.60455	44.674	44.674	25.2515	0.0248568	0.00215232	0	0
FALSE	High	PMI-Byonic	PMI-Byonic (A2)	A	2	Unambiguous	GFSGPLCLTPL	[L].GFSGPLcLtPL.[D]	C7(Carbamidomethyl); T9(HexNAc(1)Hex(1))	1	1	Q01705	Q01705	Neurogenic locus notch homolog protein 1 OS=Mus musculus OX=10090 GN=Notch1 PE=1 SV=3	3	2	2	1	0	1	1	1	763.868	1526.73	1526.73	-0.503024	-0.00038399	0	0	653899	HCD (High Energy Collision Dissociation)	MS2	0	100	20.5602	7267	7267	7266	FP081320_7.raw	0/0		4.42385	360.914	330.25	98.0046	3.76835e-05	3.4675e-06	0	0
FALSE	High	PMI-Byonic	PMI-Byonic (A2)	A	2	Unambiguous	GFSGPLCLTPL	[L].GFsGPLcLTPL.[D]	S3(HexNAc(1)Hex(1)); C7(Carbamidomethyl)	1	1	Q01705	Q01705	Neurogenic locus notch homolog protein 1 OS=Mus musculus OX=10090 GN=Notch1 PE=1 SV=3	3	2	2	1	0	1	1	1	763.868	1526.73	1526.73	-0.982756	-0.000750201	0	0	109455	HCD (High Energy Collision Dissociation)	MS2	0	100	20.4523	7222	7222	7219	FP081320_7.raw	0/0		1.60455	59.778	59.778	11.3	0.0248568	0.00205732	0	0
FALSE	High	PMI-Byonic	PMI-Byonic (A2)	A	2	Unambiguous	CLTPLDNACL	[L].cLTPLDNAcL.[A]	C1(Carbamidomethyl); C9(Carbamidomethyl)	1	1	Q01705	Q01705	Neurogenic locus notch homolog protein 1 OS=Mus musculus OX=10090 GN=Notch1 PE=1 SV=3	2	2	2	1	0	1	1	1	588.773	1176.54	1176.54	-0.425556	-0.000250342	0	0	600339	HCD (High Energy Collision Dissociation)	MS2	0	100	18.1594	6248	6248	6245	FP081320_7.raw	0/0		3.72718	450.313	338.208	338.208	0.000187421	2.11316e-05	0	0
FALSE	High	PMI-Byonic	PMI-Byonic (A2)	A	2	Unambiguous	CLTPLDNACL	[L].cLTPLDNAcL.[A]	C1(Carbamidomethyl); C9(Carbamidomethyl)	1	1	Q01705	Q01705	Neurogenic locus notch homolog protein 1 OS=Mus musculus OX=10090 GN=Notch1 PE=1 SV=3	2	2	2	1	0	1	1	1	588.773	1176.54	1176.54	-0.0105412	-6.20109e-06	0	0	845175	HCD (High Energy Collision Dissociation)	MS2	2.51911	100	18.0257	6191	6191	6190	FP081320_7.raw	0/0		3.72718	453.223	347.316	347.316	0.000187421	2.0008e-05	0	0
FALSE	High	PMI-Byonic	PMI-Byonic (A2)	A	2	Unambiguous	CLTPLDNACL	[L].cLTPLDNAcL.[A]	C1(Carbamidomethyl); C9(Carbamidomethyl)	1	1	Q01705	Q01705	Neurogenic locus notch homolog protein 1 OS=Mus musculus OX=10090 GN=Notch1 PE=1 SV=3	2	2	2	1	0	1	1	1	588.773	1176.54	1176.54	-0.114295	-6.72363e-05	0	0	1601321	HCD (High Energy Collision Dissociation)	MS2	0	58.869	17.8952	6136	6136	6135	FP081320_7.raw	0/0		6.65384	602.794	365.515	365.515	2.21901e-07	3.63321e-08	0	0
FALSE	High	PMI-Byonic	PMI-Byonic (A2)	A	2	Unambiguous	CLTPLDNACL	[L].cLTPLDNAcL.[A]	C1(Carbamidomethyl); C9(Carbamidomethyl)	1	1	Q01705	Q01705	Neurogenic locus notch homolog protein 1 OS=Mus musculus OX=10090 GN=Notch1 PE=1 SV=3	2	2	2	1	0	1	1	1	588.773	1176.54	1176.54	-0.321803	-0.000189307	0	0	9951160	HCD (High Energy Collision Dissociation)	MS2	0	14.2342	17.7669	6081	6081	6080	FP081320_7.raw	0/0		4.72368	503.627	315.032	315.032	1.88939e-05	1.69806e-06	0	0
FALSE	High	PMI-Byonic	PMI-Byonic (A2)	A	2	Unambiguous	CLTPLDNACL	[L].cLTPLDNAcL.[A]	C1(Carbamidomethyl); C9(Carbamidomethyl)	1	1	Q01705	Q01705	Neurogenic locus notch homolog protein 1 OS=Mus musculus OX=10090 GN=Notch1 PE=1 SV=3	2	2	2	1	0	1	1	1	588.773	1176.54	1176.54	-0.425556	-0.000250342	0	0	626977	HCD (High Energy Collision Dissociation)	MS2	4.02217	100	17.5241	5976	5976	5970	FP081320_7.raw	0/0		5.65384	588.462	350.397	350.397	2.21901e-06	3.2854e-07	0	0
FALSE	High	PMI-Byonic	PMI-Byonic (A2)	A	2	Unambiguous	CLTPLDNACL	[L].cLTPLDNAcL.[A]	C1(Carbamidomethyl); C9(Carbamidomethyl)	1	1	Q01705	Q01705	Neurogenic locus notch homolog protein 1 OS=Mus musculus OX=10090 GN=Notch1 PE=1 SV=3	2	2	2	1	0	1	1	1	588.773	1176.54	1176.54	-0.321803	-0.000189307	0	0	86475712	HCD (High Energy Collision Dissociation)	MS2	0.132	1.8309	17.6401	6026	6026	6025	FP081320_7.raw	0/0		5.49309	577.875	298.314	298.314	3.21297e-06	4.77226e-07	0	0
FALSE	High	PMI-Byonic	PMI-Byonic (A2)	A	2	Unambiguous	ANPCRNGGTCDLLTLTEY	[L].ANPcRNGGTcDLLTLTEY.[K]	C4(Carbamidomethyl); C10(Carbamidomethyl)	1	1	Q01705	Q01705	Neurogenic locus notch homolog protein 1 OS=Mus musculus OX=10090 GN=Notch1 PE=1 SV=3	3	3	3	1	0	1	1	1	685.646	2054.92	2054.93	-2.44784	-0.00167671	0	0	1.54127e+06	HCD (High Energy Collision Dissociation)	MS2	0	76.3243	17.4401	5939	5939	5937	FP081320_7.raw	0/0		2.03975	284.187	284.187	284.187	0.0091253	0.000694359	0	0
FALSE	High	PMI-Byonic	PMI-Byonic (A2)	A	2	Unambiguous	ANPCRNGGTCDLL	[L].ANPcRNGGtcDLL.[T]	C4(Carbamidomethyl); T9(Fuc(1)); C10(Carbamidomethyl)	1	1	Q01705	Q01705	Neurogenic locus notch homolog protein 1 OS=Mus musculus OX=10090 GN=Notch1 PE=1 SV=3	1	2	2	1	0	1	1	1	797.352	1593.7	1593.7	-1.33755	-0.00106583	0	0	438089	HCD (High Energy Collision Dissociation)	MS2	0	100	11.8107	3526	3526	3521	FP081320_7.raw	0/0		2.08579	110.856	110.856	110.856	0.00820745	0.000584238	0	0
FALSE	High	PMI-Byonic	PMI-Byonic (A2)	A	2	Unambiguous	ANPCRNGGTCDLLTLTEY	[L].ANPcRNGGtcDLLTLTEY.[K]	C4(Carbamidomethyl); T9(Fuc(1)); C10(Carbamidomethyl)	1	1	Q01705	Q01705	Neurogenic locus notch homolog protein 1 OS=Mus musculus OX=10090 GN=Notch1 PE=1 SV=3	3	2	2	1	0	1	1	1	1100.99	2200.98	2200.98	-1.88492	-0.00207435	0	0	1.01789e+06	HCD (High Energy Collision Dissociation)	MS2	0	100	17.6435	6028	6028	6025	FP081320_7.raw	0/0		3.02012	335.025	335.025	3.31289	0.000954726	9.22993e-05	0	0
FALSE	High	PMI-Byonic	PMI-Byonic (A2)	A	2	Unambiguous	ANPCRNGGTCDLLTLTEY	[L].ANPcRNGGTcDLLtLTEY.[K]	C4(Carbamidomethyl); C10(Carbamidomethyl); T14(Fuc(1))	1	1	Q01705	Q01705	Neurogenic locus notch homolog protein 1 OS=Mus musculus OX=10090 GN=Notch1 PE=1 SV=3	3	3	3	1	0	1	1	1	734.332	2200.98	2200.98	-1.69692	-0.00124496	0	0	1.71188e+06	HCD (High Energy Collision Dissociation)	MS2	1.16789	62.1741	17.4384	5938	5938	5937	FP081320_7.raw	0/0		2.8944	350.248	350.248	0	0.00127526	0.000136233	0	0
FALSE	High	PMI-Byonic	PMI-Byonic (A2)	A	2	Unambiguous	ANPCRNGGTCDLLTLTEY	[L].ANPcRNGGtcDLLTLTEY.[K]	C4(Carbamidomethyl); T9(Fuc(1)); C10(Carbamidomethyl)	1	1	Q01705	Q01705	Neurogenic locus notch homolog protein 1 OS=Mus musculus OX=10090 GN=Notch1 PE=1 SV=3	3	2	2	1	0	1	1	1	1101	2200.98	2200.98	-0.886614	-0.000975713	0	0	486828	HCD (High Energy Collision Dissociation)	MS2	0	100	17.7792	6087	6087	6080	FP081320_7.raw	0/0		2.92565	311.114	311.114	16.407	0.00118672	0.00011826	0	0
FALSE	High	PMI-Byonic	PMI-Byonic (A2)	A	2	Unambiguous	ANPCRNGGTCDLLTLTEY	[L].ANPcRNGGTcDLLTLTEY.[K]	C4(Carbamidomethyl); C10(Carbamidomethyl)	1	1	Q01705	Q01705	Neurogenic locus notch homolog protein 1 OS=Mus musculus OX=10090 GN=Notch1 PE=1 SV=3	3	2	2	1	0	1	1	1	1027.97	2054.93	2054.93	-0.926497	-0.000951942	0	0	2.00076e+06	HCD (High Energy Collision Dissociation)	MS2	0	100	17.415	5928	5928	5926	FP081320_7.raw	0/0		5.43227	395.322	395.322	395.322	3.69595e-06	5.09413e-07	0	0
FALSE	High	PMI-Byonic	PMI-Byonic (A2)	A	2	Unambiguous	ANPCRNGGTCDLLTLTEY	[L].ANPcRNGGtcDLLTLTEY.[K]	C4(Carbamidomethyl); T9(Fuc(1)); C10(Carbamidomethyl)	1	1	Q01705	Q01705	Neurogenic locus notch homolog protein 1 OS=Mus musculus OX=10090 GN=Notch1 PE=1 SV=3	3	2	2	1	0	1	1	1	1101	2200.98	2200.98	-0.110151	-0.00012122	0	0	25841836	HCD (High Energy Collision Dissociation)	MS2	0	20.983	17.387	5916	5916	5915	FP081320_7.raw	0/0		5.72372	447.765	447.765	4.38867	1.88922e-06	2.87048e-07	0	0
FALSE	High	PMI-Byonic	PMI-Byonic (A2)	A	2	Unambiguous	ANPCRNGGTCDLLTLTEY	[L].ANPcRNGGTcDLLTLTEY.[K]	C4(Carbamidomethyl); C10(Carbamidomethyl)	1	1	Q01705	Q01705	Neurogenic locus notch homolog protein 1 OS=Mus musculus OX=10090 GN=Notch1 PE=1 SV=3	3	3	3	1	0	1	1	1	685.646	2054.92	2054.93	-1.28946	-0.00088325	0	0	480876	HCD (High Energy Collision Dissociation)	MS2	0	100	17.3182	5887	5887	5882	FP081320_7.raw	0/0		1.16154	205.838	205.838	205.838	0.0689388	0.00517767	0	0
FALSE	High	PMI-Byonic	PMI-Byonic (A2)	A	2	Unambiguous	ANPCRNGGTCDLLTLTEY	[L].ANPcRNGGtcDLLTLTEY.[K]	C4(Carbamidomethyl); T9(Fuc(1)); C10(Carbamidomethyl)	1	1	Q01705	Q01705	Neurogenic locus notch homolog protein 1 OS=Mus musculus OX=10090 GN=Notch1 PE=1 SV=3	3	3	3	1	0	1	1	1	734.333	2200.99	2200.98	0.133317	9.78098e-05	0	0	586378	HCD (High Energy Collision Dissociation)	MS2	14.9281	100	17.3138	5885	5885	5882	FP081320_7.raw	0/0		2.08376	297.284	297.284	6.4	0.00824593	0.000619874	0	0
FALSE	High	PMI-Byonic	PMI-Byonic (A2)	A	2	Unambiguous	ANPCRNGGTCDLLTLTEY	[L].ANPcRNGGTcDLLTLTEY.[K]	C4(Carbamidomethyl); C10(Carbamidomethyl)	1	1	Q01705	Q01705	Neurogenic locus notch homolog protein 1 OS=Mus musculus OX=10090 GN=Notch1 PE=1 SV=3	3	2	2	1	0	1	1	1	1027.97	2054.93	2054.93	0.499193	0.000512902	0	0	79668.9	HCD (High Energy Collision Dissociation)	MS2	0	100	17.2988	5879	5879	5871	FP081320_7.raw	0/0		3.03035	178.049	178.049	178.049	0.000932506	8.74813e-05	0	0
FALSE	High	PMI-Byonic	PMI-Byonic (A2)	A	2	Unambiguous	ANPCRNGGTCDLLTLTEY	[L].ANPcRNGGtcDLLTLTEY.[K]	C4(Carbamidomethyl); T9(Fuc(1)); C10(Carbamidomethyl)	1	1	Q01705	Q01705	Neurogenic locus notch homolog protein 1 OS=Mus musculus OX=10090 GN=Notch1 PE=1 SV=3	3	2	2	1	0	1	1	1	1100.99	2200.98	2200.98	-0.997538	-0.00109778	0	0	5.58891e+06	HCD (High Energy Collision Dissociation)	MS2	0	63.206	17.5148	5971	5971	5970	FP081320_7.raw	0/0		5.52992	422.705	422.705	4.27035	2.95173e-06	4.23213e-07	0	0
FALSE	High	PMI-Byonic	PMI-Byonic (A2)	A	2	Unambiguous	ANPCRNGGTCDLLTLTEY	[L].ANPcRNGGtcDLLTLTEY.[K]	C4(Carbamidomethyl); T9(Fuc(1)); C10(Carbamidomethyl)	1	1	Q01705	Q01705	Neurogenic locus notch homolog protein 1 OS=Mus musculus OX=10090 GN=Notch1 PE=1 SV=3	3	2	2	1	0	1	1	1	1101	2200.99	2200.98	2.77386	0.00305261	0	0	237687	HCD (High Energy Collision Dissociation)	MS2	0	100	17.262	5863	5863	5860	FP081320_7.raw	0/0		1.64049	300.908	300.908	11.0138	0.0228828	0.00186898	0	0
FALSE	High	PMI-Byonic	PMI-Byonic (A2)	A	2	Unambiguous	KCRCPPGWSGKSCQQADPCASNPCANGGQCLPFESSY	[Y].KcRcPPGWsGKScQQADPcASNPcANGGQcLPFESSY.[I]	C2(Carbamidomethyl); C4(Carbamidomethyl); S9(Hex(1)Pent(2)); C13(Carbamidomethyl); C19(Carbamidomethyl); C24(Carbamidomethyl); C30(Carbamidomethyl)	1	1	Q01705	Q01705	Neurogenic locus notch homolog protein 1 OS=Mus musculus OX=10090 GN=Notch1 PE=1 SV=3	2	4	4	1	0	1	1	1	1161.97	4644.87	4644.88	-0.71965	-0.000835672	0	0	380962	HCD (High Energy Collision Dissociation)	MS2	0	100	14.0233	4471	4471	4463	FP081320_7.raw	0/0		5.30191	471.012	471.012	2.4	4.98988e-06	5.91745e-07	0	0
FALSE	High	PMI-Byonic	PMI-Byonic (A2)	A	2	Unambiguous	KCRCPPGWSGKSCQQADPCASNPCANGGQCLPFESSY	[Y].KcRcPPGWSGKScQQADPcASNPcANGGQcLPFEsSY.[I]	C2(Carbamidomethyl); C4(Carbamidomethyl); C13(Carbamidomethyl); C19(Carbamidomethyl); C24(Carbamidomethyl); C30(Carbamidomethyl); S35(Hex(1)Pent(1))	1	1	Q01705	Q01705	Neurogenic locus notch homolog protein 1 OS=Mus musculus OX=10090 GN=Notch1 PE=1 SV=3	2	4	4	1	0	1	1	1	1128.96	4512.81	4512.84	-4.90132	-0.00552971	0	0	233054	HCD (High Energy Collision Dissociation)	MS2	0	100	14.2564	4573	4573	4571	FP081320_7.raw	0/0		3.86575	533.916	252.645	1.2	0.000136224	1.34669e-05	0	0
FALSE	High	PMI-Byonic	PMI-Byonic (A2)	A	2	Unambiguous	KCRCPPGWSGKSCQQADPCASNPCANGGQCLPF	[Y].KcRcPPGWsGKScQQADPcASNPcANGGQcLPF.[E]	C2(Carbamidomethyl); C4(Carbamidomethyl); S9(Hex(1)Pent(1)); C13(Carbamidomethyl); C19(Carbamidomethyl); C24(Carbamidomethyl); C30(Carbamidomethyl)	1	1	Q01705	Q01705	Neurogenic locus notch homolog protein 1 OS=Mus musculus OX=10090 GN=Notch1 PE=1 SV=3	1	4	4	1	0	1	1	1	1012.42	4046.67	4046.67	0.581102	0.000587881	0	0	85398	HCD (High Energy Collision Dissociation)	MS2	3.06188	100	13.3275	4173	4173	4166	FP081320_7.raw	0/0		6.47681	411.07	411.07	2.4	3.33573e-07	7.65409e-08	0	0
FALSE	High	PMI-Byonic	PMI-Byonic (A2)	A	2	Unambiguous	KCRCPPGWSGKSCQQADPCASNPCANGGQCLPF	[Y].KcRcPPGWSGKscQQADPcASNPcANGGQcLPF.[E]	C2(Carbamidomethyl); C4(Carbamidomethyl); S12(Hex(1)Pent(1)); C13(Carbamidomethyl); C19(Carbamidomethyl); C24(Carbamidomethyl); C30(Carbamidomethyl)	1	1	Q01705	Q01705	Neurogenic locus notch homolog protein 1 OS=Mus musculus OX=10090 GN=Notch1 PE=1 SV=3	1	4	4	1	0	1	1	1	1012.42	4046.66	4046.67	-1.22884	-0.00124317	0	0	684964	HCD (High Energy Collision Dissociation)	MS2	0	100	13.4438	4223	4223	4221	FP081320_7.raw	0/0		6.81853	497.723	497.723	1.2	1.51869e-07	2.37978e-08	0	0
FALSE	High	PMI-Byonic	PMI-Byonic (A2)	A	2	Unambiguous	KCRCPPGWSGKSCQQADPCASNPCANGGQCLPFESSY	[Y].KcRcPPGWsGKScQQADPcASNPcANGGQcLPFESSY.[I]	C2(Carbamidomethyl); C4(Carbamidomethyl); S9(Hex(1)Pent(1)); C13(Carbamidomethyl); C19(Carbamidomethyl); C24(Carbamidomethyl); C30(Carbamidomethyl)	1	1	Q01705	Q01705	Neurogenic locus notch homolog protein 1 OS=Mus musculus OX=10090 GN=Notch1 PE=1 SV=3	2	4	4	1	0	1	1	1	1129.96	4516.82	4512.84	883.407	0.996668	0	0	459295	HCD (High Energy Collision Dissociation)	MS2	0	100	14.5248	4691	4691	4681	FP081320_7.raw	0/0		1.93446	139.701	139.701	1.2	0.011629	0.000958646	0	0
FALSE	High	PMI-Byonic	PMI-Byonic (A2)	A	2	Unambiguous	KCRCPPGWSGKSCQQADPCASNPCANGGQCLPF	[Y].KcRcPPGWsGKScQQADPcASNPcANGGQcLPF.[E]	C2(Carbamidomethyl); C4(Carbamidomethyl); S9(Hex(1)Pent(1)); C13(Carbamidomethyl); C19(Carbamidomethyl); C24(Carbamidomethyl); C30(Carbamidomethyl)	1	1	Q01705	Q01705	Neurogenic locus notch homolog protein 1 OS=Mus musculus OX=10090 GN=Notch1 PE=1 SV=3	1	4	4	1	0	1	1	1	1012.92	4048.66	4046.67	492.342	0.498085	0	0	580413	HCD (High Energy Collision Dissociation)	MS2	0	100	13.5851	4284	4284	4276	FP081320_7.raw	0/0		2.42688	159	159	2.4	0.00374216	0.000284435	0	0
FALSE	High	PMI-Byonic	PMI-Byonic (A2)	A	2	Unambiguous	KCRCPPGWSGKSCQQADPCASNPCANGGQCLPFESSY	[Y].KcRcPPGWSGKScQQADPcAsNPcANGGQcLPFESSY.[I]	C2(Carbamidomethyl); C4(Carbamidomethyl); C13(Carbamidomethyl); C19(Carbamidomethyl); S21(Hex(1)Pent(1)); C24(Carbamidomethyl); C30(Carbamidomethyl)	1	1	Q01705	Q01705	Neurogenic locus notch homolog protein 1 OS=Mus musculus OX=10090 GN=Notch1 PE=1 SV=3	2	4	4	1	0	1	1	1	1128.96	4512.82	4512.84	-3.60294	-0.00406487	0	0	628440	HCD (High Energy Collision Dissociation)	MS2	0.990375	100	14.0167	4468	4468	4463	FP081320_7.raw	0/0		8.54844	745.417	312.408	1.2	2.82855e-09	2.96001e-10	0	0
FALSE	High	PMI-Byonic	PMI-Byonic (A2)	A	2	Unambiguous	KCRCPPGWSGKSCQQADPCASNPCANGGQCLPFESSY	[Y].KcRcPPGWsGKScQQADPcASNPcANGGQcLPFESSY.[I]	C2(Carbamidomethyl); C4(Carbamidomethyl); S9(Hex(1)Pent(1)); C13(Carbamidomethyl); C19(Carbamidomethyl); C24(Carbamidomethyl); C30(Carbamidomethyl)	1	1	Q01705	Q01705	Neurogenic locus notch homolog protein 1 OS=Mus musculus OX=10090 GN=Notch1 PE=1 SV=3	2	4	4	1	0	1	1	1	1129.71	4515.83	4512.84	664.414	0.749597	0	0	2.38494e+06	HCD (High Energy Collision Dissociation)	MS2	33.996	100	14.1391	4522	4522	4517	FP081320_7.raw	0/0		7.29019	697.078	271.664	1.2	5.1264e-08	6.80582e-09	0	0
FALSE	High	PMI-Byonic	PMI-Byonic (A2)	A	2	Unambiguous	KCRCPPGWSGKSCQQADPCASNPCANGGQCLPFESSY	[Y].KcRcPPGWSGKScQQADPcAsNPcANGGQcLPFESSY.[I]	C2(Carbamidomethyl); C4(Carbamidomethyl); C13(Carbamidomethyl); C19(Carbamidomethyl); S21(Hex(1)Pent(1)); C24(Carbamidomethyl); C30(Carbamidomethyl)	1	1	Q01705	Q01705	Neurogenic locus notch homolog protein 1 OS=Mus musculus OX=10090 GN=Notch1 PE=1 SV=3	2	4	4	1	0	1	1	1	1129.21	4513.81	4512.84	216.364	0.244104	0	0	300543	HCD (High Energy Collision Dissociation)	MS2	0	100	14.3878	4630	4630	4626	FP081320_7.raw	0/0		3.59827	414.262	332.253	1.2	0.000252194	2.85926e-05	0	0
FALSE	High	PMI-Byonic	PMI-Byonic (A2)	A	2	Unambiguous	KCRCPPGWSGKSCQQADPCASNPCANGGQCLPFESSY	[Y].KcRcPPGWsGKScQQADPcASNPcANGGQcLPFESSY.[I]	C2(Carbamidomethyl); C4(Carbamidomethyl); S9(Hex(1)Pent(2)); C13(Carbamidomethyl); C19(Carbamidomethyl); C24(Carbamidomethyl); C30(Carbamidomethyl)	1	1	Q01705	Q01705	Neurogenic locus notch homolog protein 1 OS=Mus musculus OX=10090 GN=Notch1 PE=1 SV=3	2	4	4	1	0	1	1	1	1162.72	4647.88	4644.88	645.574	0.749653	0	0	1.11318e+06	HCD (High Energy Collision Dissociation)	MS2	58.2505	100	14.1452	4525	4525	4517	FP081320_7.raw	0/0		3.00896	265.195	265.195	2.4	0.000979578	9.72014e-05	0	0
FALSE	High	PMI-Byonic	PMI-Byonic (A2)	A	2	Unambiguous	SGKSCQQADPCASNPCANGGQCLPFESSY	[W].SGKScQQADPcAsNPcANGGQcLPFESSY.[I]	C5(Carbamidomethyl); C11(Carbamidomethyl); S13(Hex(1)); C16(Carbamidomethyl); C22(Carbamidomethyl)	1	1	Q01705	Q01705	Neurogenic locus notch homolog protein 1 OS=Mus musculus OX=10090 GN=Notch1 PE=1 SV=3	1	3	3	1	0	1	1	1	1113.78	3339.32	3339.33	-1.68081	-0.00187093	0	0	186684	HCD (High Energy Collision Dissociation)	MS2	0	100	15.2109	4985	4985	4978	FP081320_7.raw	0/0		2.69633	188.835	188.835	10.4	0.00201218	0.000162181	0	0
FALSE	High	PMI-Byonic	PMI-Byonic (A2)	A	2	Unambiguous	SGKSCQQADPCASNPCANGGQCLPFESSY	[W].SGKScQQADPcAsNPcANGGQcLPFESSY.[I]	C5(Carbamidomethyl); C11(Carbamidomethyl); S13(Hex(1)Pent(2)); C16(Carbamidomethyl); C22(Carbamidomethyl)	1	1	Q01705	Q01705	Neurogenic locus notch homolog protein 1 OS=Mus musculus OX=10090 GN=Notch1 PE=1 SV=3	1	3	3	1	0	1	1	1	1201.81	3603.41	3603.41	-0.824796	-0.000990694	0	0	994078	HCD (High Energy Collision Dissociation)	MS2	0	100	15.2734	5012	5012	5011	FP081320_7.raw	0/0		8.13995	641.609	641.609	4.54896	7.24515e-09	1.19563e-09	0	0
FALSE	High	PMI-Byonic	PMI-Byonic (A2)	A	2	Unambiguous	SGKSCQQADPCASNPCANGGQCLPFESSY	[W].SGKScQQADPcASNPcANGGQcLPFESSY.[I]	C5(Carbamidomethyl); C11(Carbamidomethyl); C16(Carbamidomethyl); C22(Carbamidomethyl)	1	1	Q01705	Q01705	Neurogenic locus notch homolog protein 1 OS=Mus musculus OX=10090 GN=Notch1 PE=1 SV=3	1	3	3	1	0	1	1	1	1059.76	3177.28	3177.28	1.143	0.00121054	0	0	170376	HCD (High Energy Collision Dissociation)	MS2	0	100	15.2908	5020	5020	5011	FP081320_7.raw	0/0		1.76047	150.217	150.217	150.217	0.0173591	0.00141262	0	0
FALSE	High	PMI-Byonic	PMI-Byonic (A2)	A	2	Unambiguous	SGKSCQQADPCASNPCANGGQCLPF	[W].SGKScQQADPcAsNPcANGGQcLPF.[E]	C5(Carbamidomethyl); C11(Carbamidomethyl); S13(Hex(1)); C16(Carbamidomethyl); C22(Carbamidomethyl)	1	1	Q01705	Q01705	Neurogenic locus notch homolog protein 1 OS=Mus musculus OX=10090 GN=Notch1 PE=1 SV=3	0	3	3	1	0	1	1	1	958.39	2873.16	2873.16	-1.27539	-0.00122146	0	0	369839	HCD (High Energy Collision Dissociation)	MS2	3.18476	100	14.4375	4652	4652	4648	FP081320_7.raw	0/0		3.25744	250.888	250.888	8	0.000552788	6.52661e-05	0	0
FALSE	High	PMI-Byonic	PMI-Byonic (A2)	A	2	Unambiguous	SGKSCQQADPCASNPCANGGQCLPF	[W].SGKScQQADPcAsNPcANGGQcLPF.[E]	C5(Carbamidomethyl); C11(Carbamidomethyl); S13(Hex(1)Pent(1)); C16(Carbamidomethyl); C22(Carbamidomethyl)	1	1	Q01705	Q01705	Neurogenic locus notch homolog protein 1 OS=Mus musculus OX=10090 GN=Notch1 PE=1 SV=3	0	3	3	1	0	1	1	1	1002.4	3005.2	3005.2	-1.20642	-0.00120851	0	0	3400914	HCD (High Energy Collision Dissociation)	MS2	0	85.9527	14.3813	4627	4627	4626	FP081320_7.raw	0/0		8.29758	652.54	652.54	8	5.03987e-09	6.628e-10	0	0
FALSE	High	PMI-Byonic	PMI-Byonic (A2)	A	2	Unambiguous	SGKSCQQADPCASNPCANGGQCLPF	[W].SGKScQQADPcAsNPcANGGQcLPF.[E]	C5(Carbamidomethyl); C11(Carbamidomethyl); S13(Hex(1)); C16(Carbamidomethyl); C22(Carbamidomethyl)	1	1	Q01705	Q01705	Neurogenic locus notch homolog protein 1 OS=Mus musculus OX=10090 GN=Notch1 PE=1 SV=3	0	3	3	1	0	1	1	1	958.389	2873.15	2873.16	-2.54998	-0.00244217	0	0	407837	HCD (High Energy Collision Dissociation)	MS2	16.403	100	14.2986	4592	4592	4582	FP081320_7.raw	0/0		3.17284	188.844	188.844	8	0.00067168	7.15412e-05	0	0
FALSE	High	PMI-Byonic	PMI-Byonic (A2)	A	2	Unambiguous	SGKSCQQADPCASNPCANGGQCLPF	[W].SGKScQQADPcAsNPcANGGQcLPF.[E]	C5(Carbamidomethyl); C11(Carbamidomethyl); S13(Hex(1)Pent(1)); C16(Carbamidomethyl); C22(Carbamidomethyl)	1	1	Q01705	Q01705	Neurogenic locus notch homolog protein 1 OS=Mus musculus OX=10090 GN=Notch1 PE=1 SV=3	0	3	3	1	0	1	1	1	1003.4	3008.19	3005.2	994.686	0.996411	0	0	404378	HCD (High Energy Collision Dissociation)	MS2	0	100	14.6479	4745	4745	4736	FP081320_7.raw	0/0		1.48715	117.382	117.382	8	0.0325721	0.00249284	0	0
FALSE	High	PMI-Byonic	PMI-Byonic (A2)	A	2	Unambiguous	SGKSCQQADPCASNPCANGGQCLPF	[W].SGKScQQADPcAsNPcANGGQcLPF.[E]	C5(Carbamidomethyl); C11(Carbamidomethyl); S13(Hex(1)Pent(2)); C16(Carbamidomethyl); C22(Carbamidomethyl)	1	1	Q01705	Q01705	Neurogenic locus notch homolog protein 1 OS=Mus musculus OX=10090 GN=Notch1 PE=1 SV=3	0	3	3	1	0	1	1	1	1046.42	3137.25	3137.24	0.432445	0.000452228	0	0	253934	HCD (High Energy Collision Dissociation)	MS2	0	100	14.2629	4576	4576	4571	FP081320_7.raw	0/0		3.25744	247.327	247.327	10.4	0.000552788	6.24317e-05	0	0
FALSE	High	PMI-Byonic	PMI-Byonic (A2)	A	2	Unambiguous	SGKSCQQADPCASNPCANGGQCLPFESSY	[W].SGKScQQADPcAsNPcANGGQcLPFESSY.[I]	C5(Carbamidomethyl); C11(Carbamidomethyl); S13(Hex(1)Pent(2)); C16(Carbamidomethyl); C22(Carbamidomethyl)	1	1	Q01705	Q01705	Neurogenic locus notch homolog protein 1 OS=Mus musculus OX=10090 GN=Notch1 PE=1 SV=3	1	3	3	1	0	1	1	1	1201.81	3603.41	3603.41	-1.33294	-0.00160105	0	0	300078	HCD (High Energy Collision Dissociation)	MS2	0	100	15.1521	4959	4959	4956	FP081320_7.raw	0/0		6.01633	391.69	391.69	10.4	9.63094e-07	2.0272e-07	0	0
FALSE	High	PMI-Byonic	PMI-Byonic (A2)	A	2	Unambiguous	SGKSCQQADPCASNPCANGGQCLPFESSY	[W].SGKScQQADPcAsNPcANGGQcLPFESSY.[I]	C5(Carbamidomethyl); C11(Carbamidomethyl); S13(Hex(1)Pent(1)); C16(Carbamidomethyl); C22(Carbamidomethyl)	1	1	Q01705	Q01705	Neurogenic locus notch homolog protein 1 OS=Mus musculus OX=10090 GN=Notch1 PE=1 SV=3	1	3	3	1	0	1	1	1	1157.79	3471.37	3471.37	-0.708979	-0.000820376	0	0	5392772	HCD (High Energy Collision Dissociation)	MS2	0	35.2785	15.3005	5024	5024	5022	FP081320_7.raw	0/0		8.13995	619.972	619.972	5.44922	7.24515e-09	1.37895e-09	0	0
FALSE	High	PMI-Byonic	PMI-Byonic (A2)	A	2	Unambiguous	SGKSCQQADPCASNPCANGGQCLPFESSY	[W].SGKScQQADPcAsNPcANGGQcLPFESSY.[I]	C5(Carbamidomethyl); C11(Carbamidomethyl); S13(Hex(1)); C16(Carbamidomethyl); C22(Carbamidomethyl)	1	1	Q01705	Q01705	Neurogenic locus notch homolog protein 1 OS=Mus musculus OX=10090 GN=Notch1 PE=1 SV=3	1	3	3	1	0	1	1	1	1113.78	3339.33	3339.33	-0.91315	-0.00101644	0	0	860518	HCD (High Energy Collision Dissociation)	MS2	0	100	15.3287	5037	5037	5033	FP081320_7.raw	0/0		6.05479	512.737	512.737	10.4	8.81482e-07	1.76448e-07	0	0
FALSE	High	PMI-Byonic	PMI-Byonic (A2)	A	2	Unambiguous	SGKSCQQADPCASNPCANGGQCLPFESSY	[W].SGKScQQADPcAsNPcANGGQcLPFESSY.[I]	C5(Carbamidomethyl); C11(Carbamidomethyl); S13(Hex(1)Pent(2)); C16(Carbamidomethyl); C22(Carbamidomethyl)	1	1	Q01705	Q01705	Neurogenic locus notch homolog protein 1 OS=Mus musculus OX=10090 GN=Notch1 PE=1 SV=3	1	3	3	1	0	1	1	1	1201.81	3603.41	3603.41	-1.73946	-0.00208933	0	0	139376	HCD (High Energy Collision Dissociation)	MS2	0	100	15.3994	5067	5067	5066	FP081320_7.raw	0/0		3.98094	205.388	205.388	10.4	0.000104487	1.03999e-05	0	0
FALSE	High	PMI-Byonic	PMI-Byonic (A2)	A	2	Unambiguous	SGKSCQQADPCASNPCANGGQCLPFESSY	[W].sGKScQQADPcASNPcANGGQcLPFESSY.[I]	S1(Hex(1)Pent(1)); C5(Carbamidomethyl); C11(Carbamidomethyl); C16(Carbamidomethyl); C22(Carbamidomethyl)	1	1	Q01705	Q01705	Neurogenic locus notch homolog protein 1 OS=Mus musculus OX=10090 GN=Notch1 PE=1 SV=3	1	3	3	1	0	1	1	1	1157.8	3471.37	3471.37	0.662451	0.000766538	0	0	944526	HCD (High Energy Collision Dissociation)	MS2	0	100	15.4256	5078	5078	5077	FP081320_7.raw	0/0		6.05479	489.555	489.555	0.157854	8.81482e-07	1.85046e-07	0	0
FALSE	High	PMI-Byonic	PMI-Byonic (A2)	A	2	Unambiguous	SGKSCQQADPCASNPCANGGQCLPF	[W].SGKScQQADPcAsNPcANGGQcLPF.[E]	C5(Carbamidomethyl); C11(Carbamidomethyl); S13(Hex(1)Pent(1)); C16(Carbamidomethyl); C22(Carbamidomethyl)	1	1	Q01705	Q01705	Neurogenic locus notch homolog protein 1 OS=Mus musculus OX=10090 GN=Notch1 PE=1 SV=3	0	3	3	1	0	1	1	1	1003.07	3007.2	3005.2	665.911	0.667065	0	0	737416	HCD (High Energy Collision Dissociation)	MS2	0	100	14.2716	4580	4580	4571	FP081320_7.raw	0/0		5.27161	437.53	437.53	8	5.35043e-06	6.37945e-07	0	0
FALSE	High	PMI-Byonic	PMI-Byonic (A2)	A	2	Unambiguous	SGKSCQQADPCASNPCANGGQCLPFESSY	[W].SGKScQQADPcAsNPcANGGQcLPFESSY.[I]	C5(Carbamidomethyl); C11(Carbamidomethyl); S13(Hex(1)Pent(1)); C16(Carbamidomethyl); C22(Carbamidomethyl)	1	1	Q01705	Q01705	Neurogenic locus notch homolog protein 1 OS=Mus musculus OX=10090 GN=Notch1 PE=1 SV=3	1	3	3	1	0	1	1	1	1157.79	3471.36	3471.37	-1.97491	-0.00228522	0	0	644880	HCD (High Energy Collision Dissociation)	MS2	0	100	15.1786	4971	4971	4967	FP081320_7.raw	0/0		6.51179	559.416	559.416	10.4	3.07758e-07	6.85087e-08	0	0
FALSE	High	PMI-Byonic	PMI-Byonic (A2)	A	2	Unambiguous	ICRCPPGFHGPTCRQDVNECSQNPGLCRHGGTCHNEIGSY	[Y].IcRcPPGFHGPtcRQDVNEcSQNPGLcRHGGTcHNEIGSY.[R]	C2(Carbamidomethyl); C4(Carbamidomethyl); T12(Fuc(1)); C13(Carbamidomethyl); C20(Carbamidomethyl); C27(Carbamidomethyl); C33(Carbamidomethyl)	1	1	Q01705	Q01705	Neurogenic locus notch homolog protein 1 OS=Mus musculus OX=10090 GN=Notch1 PE=1 SV=3	2	5	5	1	0	1	1	1	967.815	4835.05	4831.05	827.702	0.799734	0	0	2967506	HCD (High Energy Collision Dissociation)	MS2	46.826	100	11.4929	3397	3397	3396	FP081320_7.raw	0/0		4.4799	519.042	519.042	3.6	3.31205e-05	2.63719e-06	0	0
FALSE	High	PMI-Byonic	PMI-Byonic (A2)	A	2	Unambiguous	ICRCPPGFHGPTCRQDVNECSQNPGLCRHGGTCHNEIGSY	[Y].IcRcPPGFHGPtcRQDVNEcSQNPGLcRHGGTcHNEIGSY.[R]	C2(Carbamidomethyl); C4(Carbamidomethyl); T12(Fuc(1)); C13(Carbamidomethyl); C20(Carbamidomethyl); C27(Carbamidomethyl); C33(Carbamidomethyl)	1	1	Q01705	Q01705	Neurogenic locus notch homolog protein 1 OS=Mus musculus OX=10090 GN=Notch1 PE=1 SV=3	2	6	6	1	0	1	1	1	806.679	4835.04	4831.05	826.019	0.665089	0	0	4380019	HCD (High Energy Collision Dissociation)	MS2	47.3661	56.3889	11.5857	3432	3432	3430	FP081320_7.raw	0/0		1.88749	262.025	262.025	3.6	0.0129572	0.00111013	0	0
FALSE	High	PMI-Byonic	PMI-Byonic (A2)	A	2	Unambiguous	ICRCPPGFHGPTCRQDVNECSQNPGLCRHGGTCHNEIGSY	[Y].IcRcPPGFHGPtcRQDVNEcSQNPGLcRHGGTcHNEIGSY.[R]	C2(Carbamidomethyl); C4(Carbamidomethyl); T12(Fuc(1)); C13(Carbamidomethyl); C20(Carbamidomethyl); C27(Carbamidomethyl); C33(Carbamidomethyl)	1	1	Q01705	Q01705	Neurogenic locus notch homolog protein 1 OS=Mus musculus OX=10090 GN=Notch1 PE=1 SV=3	2	5	5	1	0	1	1	1	967.615	4834.05	4831.05	620.568	0.599599	0	0	5.19137e+06	HCD (High Energy Collision Dissociation)	MS2	40.6707	50.6585	11.3836	3362	3362	3361	FP081320_7.raw	0/0		6.24931	609.467	609.467	3.6	5.63236e-07	1.222e-07	0	0
FALSE	High	PMI-Byonic	PMI-Byonic (A2)	A	2	Unambiguous	ICRCPPGFHGPTCRQDVNECSQNPGLCRHGGTCHNEIGSY	[Y].IcRcPPGFHGPtcRQDVNEcSQNPGLcRHGGTcHNEIGSY.[R]	C2(Carbamidomethyl); C4(Carbamidomethyl); T12(Fuc(1)); C13(Carbamidomethyl); C20(Carbamidomethyl); C27(Carbamidomethyl); C33(Carbamidomethyl)	1	1	Q01705	Q01705	Neurogenic locus notch homolog protein 1 OS=Mus musculus OX=10090 GN=Notch1 PE=1 SV=3	2	6	6	1	0	1	1	1	806.012	4831.04	4831.05	-2.43893	-0.00196377	0	0	3.06833e+06	HCD (High Energy Collision Dissociation)	MS2	0	18.3314	11.3618	3355	3355	3354	FP081320_7.raw	0/0		5.92592	579.179	579.179	3.6	1.18599e-06	2.32144e-07	0	0
FALSE	High	PMI-Byonic	PMI-Byonic (A2)	A	2	Unambiguous	ICRCPPGFHGPTCRQDVNECSQNPGL	[Y].IcRcPPGFHGPTcRQDVNEcSQNPGL.[C]	C2(Carbamidomethyl); C4(Carbamidomethyl); C13(Carbamidomethyl); C20(Carbamidomethyl)	1	1	Q01705	Q01705	Neurogenic locus notch homolog protein 1 OS=Mus musculus OX=10090 GN=Notch1 PE=1 SV=3	1	4	4	1	0	1	1	1	765.087	3057.33	3056.33	324.362	0.24784	0	0	1.51967e+06	HCD (High Energy Collision Dissociation)	MS2	30.1418	100	11.9654	3591	3591	3588	FP081320_7.raw	0/0		3.44391	372.548	372.548	372.548	0.000359825	4.7582e-05	0	0
FALSE	High	PMI-Byonic	PMI-Byonic (A2)	A	2	Unambiguous	ICRCPPGFHGPTCRQDVNECSQNPGLCRHGGTCHNEIGSY	[Y].IcRcPPGFHGPtcRQDVNEcSQNPGLcRHGGTcHNEIGSY.[R]	C2(Carbamidomethyl); C4(Carbamidomethyl); T12(Fuc(1)); C13(Carbamidomethyl); C20(Carbamidomethyl); C27(Carbamidomethyl); C33(Carbamidomethyl)	1	1	Q01705	Q01705	Neurogenic locus notch homolog protein 1 OS=Mus musculus OX=10090 GN=Notch1 PE=1 SV=3	2	5	5	1	0	1	1	1	967.416	4833.05	4831.05	414.319	0.40032	0	0	1.06311e+06	HCD (High Energy Collision Dissociation)	MS2	38.8423	100	11.2783	3323	3323	3322	FP081320_7.raw	0/0		1.95874	169.046	169.046	3.6	0.0109967	0.000910581	0	0
FALSE	High	PMI-Byonic	PMI-Byonic (A2)	A	2	Unambiguous	NCRCPPEWTGQYCTEDVDECQLMPNACQNGGTCHNTHGGY	[Y].NcRcPPEWTGQYctEDVDEcQLmPNAcQNGGTcHNTHGGY.[N]	C2(Carbamidomethyl); C4(Carbamidomethyl); C13(Carbamidomethyl); T14(HexNAc(1)Fuc(1)); C20(Carbamidomethyl); M23(Oxidation); C27(Carbamidomethyl); C33(Carbamidomethyl)	1	1	Q01705	Q01705	Neurogenic locus notch homolog protein 1 OS=Mus musculus OX=10090 GN=Notch1 PE=1 SV=3	3	4	4	1	0	1	1	1	1286	5140.96	5138.97	387.363	0.497662	0	0	388655	HCD (High Energy Collision Dissociation)	MS2	0	100	15.0614	4921	4921	4912	FP081320_7.raw	0/0		2.52314	129.284	129.284	4.4	0.00299819	0.000238841	0	0
FALSE	High	PMI-Byonic	PMI-Byonic (A2)	A	2	Unambiguous	NCRCPPEWTGQYCTEDVDECQLMPNACQNGGTCHNTHGGY	[Y].NcRcPPEWTGQYctEDVDEcQLmPNAcQNGGTcHNTHGGY.[N]	C2(Carbamidomethyl); C4(Carbamidomethyl); C13(Carbamidomethyl); T14(Fuc(1)); C20(Carbamidomethyl); M23(Oxidation); C27(Carbamidomethyl); C33(Carbamidomethyl)	1	1	Q01705	Q01705	Neurogenic locus notch homolog protein 1 OS=Mus musculus OX=10090 GN=Notch1 PE=1 SV=3	3	4	4	1	0	1	1	1	1235.48	4938.9	4935.89	608.722	0.751148	0	0	783466	HCD (High Energy Collision Dissociation)	MS2	0	100	15.0098	4899	4899	4890	FP081320_7.raw	0/0		5.65485	433.054	433.054	8.4	2.21384e-06	3.07992e-07	0	0
FALSE	High	PMI-Byonic	PMI-Byonic (A2)	A	2	Unambiguous	NCRCPPEWTGQY	[Y].NcRcPPEWTGQY.[C]	C2(Carbamidomethyl); C4(Carbamidomethyl)	1	1	Q01705	Q01705	Neurogenic locus notch homolog protein 1 OS=Mus musculus OX=10090 GN=Notch1 PE=1 SV=3	1	2	2	1	0	1	1	1	784.323	1567.64	1567.64	-2.34175	-0.00183551	0	0	1.2832e+06	HCD (High Energy Collision Dissociation)	MS2	0	100	13.1632	4101	4101	4100	FP081320_7.raw	0/0		8.00411	577.769	437.264	437.264	9.90589e-09	1.8662e-09	0	0
FALSE	High	PMI-Byonic	PMI-Byonic (A2)	A	2	Unambiguous	NCRCPPEWTGQY	[Y].NcRcPPEWTGQY.[C]	C2(Carbamidomethyl); C4(Carbamidomethyl)	1	1	Q01705	Q01705	Neurogenic locus notch homolog protein 1 OS=Mus musculus OX=10090 GN=Notch1 PE=1 SV=3	1	2	2	1	0	1	1	1	784.322	1567.64	1567.64	-3.19831	-0.0025069	0	0	566489	HCD (High Energy Collision Dissociation)	MS2	0	100	12.7816	3938	3938	3935	FP081320_7.raw	0/0		6.60965	469.578	413.116	413.116	2.45668e-07	5.32447e-08	0	0
FALSE	High	PMI-Byonic	PMI-Byonic (A2)	A	2	Unambiguous	NCRCPPEWTGQYCTEDVDECQLMPNACQNGGTCHNTHGGY	[Y].NcRcPPEWTGQYctEDVDEcQLmPNAcQNGGTcHNTHGGY.[N]	C2(Carbamidomethyl); C4(Carbamidomethyl); C13(Carbamidomethyl); T14(Hex(1)); C20(Carbamidomethyl); M23(Oxidation); C27(Carbamidomethyl); C33(Carbamidomethyl)	1	1	Q01705	Q01705	Neurogenic locus notch homolog protein 1 OS=Mus musculus OX=10090 GN=Notch1 PE=1 SV=3	3	4	4	1	0	1	1	1	1239.48	4954.88	4951.89	604.825	0.748757	0	0	418333	HCD (High Energy Collision Dissociation)	MS2	0	100	13.9434	4437	4437	4430	FP081320_7.raw	0/0		3.55591	165.571	165.571	0.8	0.000278028	3.01916e-05	0	0
FALSE	High	PMI-Byonic	PMI-Byonic (A2)	A	2	Unambiguous	NCRCPPEWTGQYCTEDVDECQLMPNACQNGGTCHNTHGGY	[Y].NcRcPPEWTGQYctEDVDEcQLmPNAcQNGGTcHNTHGGY.[N]	C2(Carbamidomethyl); C4(Carbamidomethyl); C13(Carbamidomethyl); T14(Fuc(1)); C20(Carbamidomethyl); M23(Oxidation); C27(Carbamidomethyl); C33(Carbamidomethyl)	1	1	Q01705	Q01705	Neurogenic locus notch homolog protein 1 OS=Mus musculus OX=10090 GN=Notch1 PE=1 SV=3	3	4	4	1	0	1	1	1	1235.23	4937.88	4935.89	402.564	0.496753	0	0	363028	HCD (High Energy Collision Dissociation)	MS2	11.8325	100	15.293	5021	5021	5011	FP081320_7.raw	0/0		2.52314	68.8661	68.8661	0.8	0.00299819	0.000252708	0	0
FALSE	High	PMI-Byonic	PMI-Byonic (A2)	A	2	Unambiguous	NCRCPPEWTGQY	[Y].NcRcPPEWTGQY.[C]	C2(Carbamidomethyl); C4(Carbamidomethyl)	1	1	Q01705	Q01705	Neurogenic locus notch homolog protein 1 OS=Mus musculus OX=10090 GN=Notch1 PE=1 SV=3	1	2	2	1	0	1	1	1	784.323	1567.64	1567.64	-2.03028	-0.00159137	0	0	430620	HCD (High Energy Collision Dissociation)	MS2	0	100	13.5529	4270	4270	4265	FP081320_7.raw	0/0		5.89331	398.501	372.283	372.283	1.27847e-06	2.44035e-07	0	0
FALSE	High	PMI-Byonic	PMI-Byonic (A2)	A	2	Unambiguous	NCRCPPEWTGQY	[Y].NcRcPPEWTGQY.[C]	C2(Carbamidomethyl); C4(Carbamidomethyl)	1	1	Q01705	Q01705	Neurogenic locus notch homolog protein 1 OS=Mus musculus OX=10090 GN=Notch1 PE=1 SV=3	1	2	2	1	0	1	1	1	784.323	1567.64	1567.64	-2.41962	-0.00189655	0	0	861017	HCD (High Energy Collision Dissociation)	MS2	0	100	13.4267	4216	4216	4210	FP081320_7.raw	0/0		7.37594	528.265	431.183	431.183	4.20781e-08	4.46774e-09	0	0
FALSE	High	PMI-Byonic	PMI-Byonic (A2)	A	2	Unambiguous	NCRCPPEWTGQY	[Y].NcRcPPEWTGQY.[C]	C2(Carbamidomethyl); C4(Carbamidomethyl)	1	1	Q01705	Q01705	Neurogenic locus notch homolog protein 1 OS=Mus musculus OX=10090 GN=Notch1 PE=1 SV=3	1	2	2	1	0	1	1	1	784.322	1567.64	1567.64	-2.7311	-0.00214069	0	0	3725794	HCD (High Energy Collision Dissociation)	MS2	0	81.1444	12.9059	3991	3991	3990	FP081320_7.raw	0/0		9.00411	619.41	414.539	414.539	9.90589e-10	1.518e-10	0	0
FALSE	High	PMI-Byonic	PMI-Byonic (A2)	A	2	Unambiguous	NCRCPPEWTGQYCTEDVDECQLMPNACQNGGTCHNTHGGY	[Y].NcRcPPEWtGQYctEDVDEcQLmPNAcQNGGTcHNTHGGY.[N]	C2(Carbamidomethyl); C4(Carbamidomethyl); T9(HexNAc(1)Hex(1)); C13(Carbamidomethyl); T14(HexNAc(1)); C20(Carbamidomethyl); M23(Oxidation); C27(Carbamidomethyl); C33(Carbamidomethyl)	1	1	Q01705	Q01705	Neurogenic locus notch homolog protein 1 OS=Mus musculus OX=10090 GN=Notch1 PE=1 SV=3	3	5	5	1	0	1	1	1	1073.02	5361.05	5358.05	559.751	0.599834	0	0	525912	HCD (High Energy Collision Dissociation)	MS2	43.0531	100	12.919	3997	3997	3990	FP081320_7.raw	0/0		3.25416	184.418	184.418	1.2	0.000556986	6.80921e-05	0	0
FALSE	High	PMI-Byonic	PMI-Byonic (A2)	A	2	Unambiguous	NCRCPPEWTGQYCTEDVDECQLMPNACQNGGTCHNTHGGY	[Y].NcRcPPEWTGQYctEDVDEcQLMPNAcQNGGTcHNTHGGY.[N]	C2(Carbamidomethyl); C4(Carbamidomethyl); C13(Carbamidomethyl); T14(Hex(1)); C20(Carbamidomethyl); C27(Carbamidomethyl); C33(Carbamidomethyl)	1	1	Q01705	Q01705	Neurogenic locus notch homolog protein 1 OS=Mus musculus OX=10090 GN=Notch1 PE=1 SV=3	3	4	4	1	0	1	1	1	1235.48	4938.89	4935.89	606.645	0.748584	0	0	250573	HCD (High Energy Collision Dissociation)	MS2	0	100	15.4707	5098	5098	5088	FP081320_7.raw	0/0		3.08447	64.7722	64.7722	0.8	0.000823243	8.2734e-05	0	0
FALSE	High	PMI-Byonic	PMI-Byonic (A2)	A	2	Unambiguous	NCRCPPEWTGQYCTEDVDECQLMPNACQNGGTCHNTHGGY	[Y].NcRcPPEWTGQYctEDVDEcQLmPNAcQNGGTcHNTHGGY.[N]	C2(Carbamidomethyl); C4(Carbamidomethyl); C13(Carbamidomethyl); T14(Fuc(1)); C20(Carbamidomethyl); M23(Oxidation); C27(Carbamidomethyl); C33(Carbamidomethyl)	1	1	Q01705	Q01705	Neurogenic locus notch homolog protein 1 OS=Mus musculus OX=10090 GN=Notch1 PE=1 SV=3	3	4	4	1	0	1	1	1	1235.48	4938.9	4935.89	608.129	0.750415	0	0	820986	HCD (High Energy Collision Dissociation)	MS2	20.4207	100	15.1328	4951	4951	4945	FP081320_7.raw	0/0		3.96866	309.208	309.208	7.68074	0.000107483	1.10984e-05	0	0
FALSE	High	PMI-Byonic	PMI-Byonic (A2)	A	2	Unambiguous	NCRCPPEWTGQY	[Y].NcRcPPEWTGQY.[C]	C2(Carbamidomethyl); C4(Carbamidomethyl)	1	1	Q01705	Q01705	Neurogenic locus notch homolog protein 1 OS=Mus musculus OX=10090 GN=Notch1 PE=1 SV=3	1	2	2	1	0	1	1	1	784.323	1567.64	1567.64	-1.32946	-0.00104206	0	0	1.16827e+06	HCD (High Energy Collision Dissociation)	MS2	0	100	13.2958	4159	4159	4155	FP081320_7.raw	0/0		7.29077	536.78	449.377	449.377	5.11949e-08	5.66587e-09	0	0
FALSE	High	PMI-Byonic	PMI-Byonic (A2)	A	2	Unambiguous	NCRCPPEWTGQY	[Y].NcRcPPEWTGQY.[C]	C2(Carbamidomethyl); C4(Carbamidomethyl)	1	1	Q01705	Q01705	Neurogenic locus notch homolog protein 1 OS=Mus musculus OX=10090 GN=Notch1 PE=1 SV=3	1	2	2	1	0	1	1	1	784.323	1567.64	1567.64	-2.49749	-0.00195758	0	0	3547835	HCD (High Energy Collision Dissociation)	MS2	0	80.0724	13.0351	4046	4046	4045	FP081320_7.raw	0/0		8.00411	595.253	391.311	391.311	9.90589e-09	1.62974e-09	0	0
FALSE	High	PMI-Byonic	PMI-Byonic (A2)	A	2	Unambiguous	NCVCVNGWTGEDCSENIDDCASAACF	[Y].NcVcVNGWTGEDcsENIDDcASAAcF.[Q]	C2(Carbamidomethyl); C4(Carbamidomethyl); C13(Carbamidomethyl); S14(HexNAc(1)); C20(Carbamidomethyl); C25(Carbamidomethyl)	1	1	Q01705	Q01705	Neurogenic locus notch homolog protein 1 OS=Mus musculus OX=10090 GN=Notch1 PE=1 SV=3	1	3	3	1	0	1	1	1	1072.06	3214.17	3214.18	-1.58595	-0.00169918	0	0	114880	HCD (High Energy Collision Dissociation)	MS2	0	100	18.5322	6407	6407	6399	FP081320_7.raw	0/0		1.83628	101.74	101.74	3.2	0.0145789	0.00122165	0	0
FALSE	High	PMI-Byonic	PMI-Byonic (A2)	A	2	Unambiguous	NCVCVNGWTGEDCSENIDDCASAACF	[Y].NcVcVNGWTGEDcsENIDDcASAAcF.[Q]	C2(Carbamidomethyl); C4(Carbamidomethyl); C13(Carbamidomethyl); S14(HexNAc(1)); C20(Carbamidomethyl); C25(Carbamidomethyl)	1	1	Q01705	Q01705	Neurogenic locus notch homolog protein 1 OS=Mus musculus OX=10090 GN=Notch1 PE=1 SV=3	1	3	3	1	0	1	1	1	1072.07	3214.18	3214.18	0.692767	0.000742226	0	0	315899	HCD (High Energy Collision Dissociation)	MS2	0	100	18.6465	6455	6455	6454	FP081320_7.raw	0/0		2.35464	215	215	3.2	0.00441932	0.000362779	0	0
FALSE	High	PMI-Byonic	PMI-Byonic (A2)	A	2	Unambiguous	TGEDCSENIDDCASAACF	[W].TGEDcSENIDDcASAAcF.[Q]	C5(Carbamidomethyl); C12(Carbamidomethyl); C17(Carbamidomethyl)	1	1	Q01705	Q01705	Neurogenic locus notch homolog protein 1 OS=Mus musculus OX=10090 GN=Notch1 PE=1 SV=3	0	2	2	1	0	1	1	1	1011.36	2021.71	2021.72	-1.20804	-0.00122116	0	0	887564	HCD (High Energy Collision Dissociation)	MS2	0	100	16.0986	5366	5366	5363	FP081320_7.raw	0/0		5.18439	488.528	488.528	488.528	6.54047e-06	7.4426e-07	0	0
FALSE	High	PMI-Byonic	PMI-Byonic (A2)	A	2	Unambiguous	TGEDCSENIDDCASAACF	[W].TGEDcSENIDDcASAAcF.[Q]	C5(Carbamidomethyl); C12(Carbamidomethyl); C17(Carbamidomethyl)	1	1	Q01705	Q01705	Neurogenic locus notch homolog protein 1 OS=Mus musculus OX=10090 GN=Notch1 PE=1 SV=3	0	2	2	1	0	1	1	1	1011.36	2021.71	2021.72	-2.23449	-0.00225876	0	0	185143	HCD (High Energy Collision Dissociation)	MS2	0	100	15.9783	5315	5315	5308	FP081320_7.raw	0/0		3.70009	286.827	286.827	286.827	0.000199483	2.3442e-05	0	0
FALSE	High	PMI-Byonic	PMI-Byonic (A2)	A	2	Unambiguous	QGATCHDRVASFY	[F].QGATcHDRVAsFY.[C]	C5(Carbamidomethyl); S11(Fuc(1))	1	1	Q01705	Q01705	Neurogenic locus notch homolog protein 1 OS=Mus musculus OX=10090 GN=Notch1 PE=1 SV=3	1	3	3	1	0	1	1	1	553.246	1657.72	1657.73	-2.1625	-0.00119494	0	0	1.12461e+06	HCD (High Energy Collision Dissociation)	MS2	0	100	10.3357	2944	2944	2943	FP081320_7.raw	0/0		3.45616	331.579	331.579	3.08509	0.00034982	4.38193e-05	0	0
FALSE	High	PMI-Byonic	PMI-Byonic (A2)	A	2	Unambiguous	QGATCHDRVASFY	[F].QGATcHDRVAsFY.[C]	C5(Carbamidomethyl); S11(Fuc(1))	1	1	Q01705	Q01705	Neurogenic locus notch homolog protein 1 OS=Mus musculus OX=10090 GN=Notch1 PE=1 SV=3	1	3	3	1	0	1	1	1	553.246	1657.72	1657.73	-2.93569	-0.00162219	0	0	1.37998e+06	HCD (High Energy Collision Dissociation)	MS2	2.34105	100	10.4386	2986	2986	2985	FP081320_7.raw	0/0		5.14201	414.353	414.353	5.61507	7.21093e-06	8.05267e-07	0	0
FALSE	High	PMI-Byonic	PMI-Byonic (A2)	A	2	Unambiguous	QGATCHDRVASFY	[F].QGAtcHDRVASFY.[C]	T4(Fuc(1)); C5(Carbamidomethyl)	1	1	Q01705	Q01705	Neurogenic locus notch homolog protein 1 OS=Mus musculus OX=10090 GN=Notch1 PE=1 SV=3	1	3	3	1	0	1	1	1	553.246	1657.72	1657.73	-1.94159	-0.00107287	0	0	531867	HCD (High Energy Collision Dissociation)	MS2	2.23823	100	10.2245	2899	2899	2897	FP081320_7.raw	0/0		1.88384	156.564	156.564	13.4469	0.0130664	0.0011628	0	0
FALSE	High	PMI-Byonic	PMI-Byonic (A2)	A	2	Unambiguous	QGATCHDRVASFY	[F].QGATcHDRVAsFY.[C]	C5(Carbamidomethyl); S11(Fuc(1))	1	1	Q01705	Q01705	Neurogenic locus notch homolog protein 1 OS=Mus musculus OX=10090 GN=Notch1 PE=1 SV=3	1	3	3	1	0	1	1	1	553.246	1657.72	1657.73	-2.38341	-0.00131702	0	0	5.78593e+06	HCD (High Energy Collision Dissociation)	MS2	0	23.9654	10.7549	3113	3113	3112	FP081320_7.raw	0/0		5.04436	388.899	388.899	2.83767	9.02901e-06	8.82124e-07	0	0
FALSE	High	PMI-Byonic	PMI-Byonic (A2)	A	2	Unambiguous	QGATCHDRVASFY	[F].QGAtcHDRVASFY.[C]	T4(Fuc(1)); C5(Carbamidomethyl)	1	1	Q01705	Q01705	Neurogenic locus notch homolog protein 1 OS=Mus musculus OX=10090 GN=Notch1 PE=1 SV=3	1	2	2	1	0	1	1	1	829.363	1657.72	1657.73	-5.83624	-0.00483745	0	0	262414	HCD (High Energy Collision Dissociation)	MS2	0	100	10.7592	3115	3115	3112	FP081320_7.raw	0/0		2.38327	203.298	203.298	5.02567	0.00413747	0.00030351	0	0
FALSE	High	PMI-Byonic	PMI-Byonic (A2)	A	2	Unambiguous	QGATCHDRVASF	[F].QGAtcHDRVASF.[Y]	T4(Fuc(1)); C5(Carbamidomethyl)	1	1	Q01705	Q01705	Neurogenic locus notch homolog protein 1 OS=Mus musculus OX=10090 GN=Notch1 PE=1 SV=3	0	3	3	1	0	1	1	1	498.892	1494.66	1494.66	-2.375	-0.00118327	0	0	1.61989e+06	HCD (High Energy Collision Dissociation)	MS2	0	82.5189	8.54649	2325	2325	2324	FP081320_7.raw	0/0		6.42646	454.851	418.778	2.78685	3.74574e-07	8.09892e-08	0	0
FALSE	High	PMI-Byonic	PMI-Byonic (A2)	A	2	Unambiguous	QGATCHDRVASF	[F].QGATcHDRVAsF.[Y]	C5(Carbamidomethyl); S11(Fuc(1))	1	1	Q01705	Q01705	Neurogenic locus notch homolog protein 1 OS=Mus musculus OX=10090 GN=Notch1 PE=1 SV=3	0	3	3	1	0	1	1	1	498.892	1494.66	1494.66	-1.94622	-0.000969651	0	0	640963	HCD (High Energy Collision Dissociation)	MS2	0	100	8.64734	2355	2355	2354	FP081320_7.raw	0/0		1.8323	78.6383	78.6383	0.6785	0.0147128	0.00128056	0	0
FALSE	High	PMI-Byonic	PMI-Byonic (A2)	A	2	Unambiguous	QGATCHDRVASF	[F].QGATcHDRVAsF.[Y]	C5(Carbamidomethyl); S11(Fuc(1))	1	1	Q01705	Q01705	Neurogenic locus notch homolog protein 1 OS=Mus musculus OX=10090 GN=Notch1 PE=1 SV=3	0	3	3	1	0	1	1	1	498.892	1494.66	1494.66	-2.25249	-0.00112224	0	0	510049	HCD (High Energy Collision Dissociation)	MS2	0.743954	100	8.23444	2242	2242	2241	FP081320_7.raw	0/0		6.23267	424.889	424.889	25.7348	5.85238e-07	1.28374e-07	0	0
FALSE	High	PMI-Byonic	PMI-Byonic (A2)	A	2	Unambiguous	QGATCHDRVASF	[F].QGAtcHDRVASF.[Y]	T4(Fuc(1)); C5(Carbamidomethyl)	1	1	Q01705	Q01705	Neurogenic locus notch homolog protein 1 OS=Mus musculus OX=10090 GN=Notch1 PE=1 SV=3	0	3	3	1	0	1	1	1	498.892	1494.66	1494.66	-2.06873	-0.00103069	0	0	470379	HCD (High Energy Collision Dissociation)	MS2	0	100	8.75026	2385	2385	2384	FP081320_7.raw	0/0		2.50299	184.858	184.858	23.3357	0.00314057	0.000267147	0	0
FALSE	High	PMI-Byonic	PMI-Byonic (A2)	A	2	Unambiguous	QGATCHDRVASFY	[F].QGATcHDRVASFY.[C]	C5(Carbamidomethyl)	1	1	Q01705	Q01705	Neurogenic locus notch homolog protein 1 OS=Mus musculus OX=10090 GN=Notch1 PE=1 SV=3	1	3	3	1	0	1	1	1	504.56	1511.67	1511.67	-2.25924	-0.00113841	0	0	975015	HCD (High Energy Collision Dissociation)	MS2	0	100	10.8526	3152	3152	3151	FP081320_7.raw	0/0		1.43553	156.393	156.393	156.393	0.0366833	0.00276343	0	0
FALSE	High	PMI-Byonic	PMI-Byonic (A2)	A	2	Unambiguous	QGATCHDRVASFY	[F].QGATcHDRVAsFY.[C]	C5(Carbamidomethyl); S11(Fuc(1))	1	1	Q01705	Q01705	Neurogenic locus notch homolog protein 1 OS=Mus musculus OX=10090 GN=Notch1 PE=1 SV=3	1	3	3	1	0	1	1	1	553.246	1657.72	1657.73	-2.49387	-0.00137805	0	0	1.8201e+06	HCD (High Energy Collision Dissociation)	MS2	4.75715	63.4474	10.5447	3028	3028	3027	FP081320_7.raw	0/0		5.35391	381.221	381.221	19.8476	4.42679e-06	5.48199e-07	0	0
FALSE	High	PMI-Byonic	PMI-Byonic (A2)	A	2	Unambiguous	QGATCHDRVASFY	[F].QGAtcHDRVASFY.[C]	T4(Fuc(1)); C5(Carbamidomethyl)	1	1	Q01705	Q01705	Neurogenic locus notch homolog protein 1 OS=Mus musculus OX=10090 GN=Notch1 PE=1 SV=3	1	3	3	1	0	1	1	1	553.246	1657.72	1657.73	-2.1625	-0.00119494	0	0	1.7109e+06	HCD (High Energy Collision Dissociation)	MS2	0	61.7022	10.869	3159	3159	3158	FP081320_7.raw	0/0		3.00791	283.758	283.758	2.92581	0.00098194	0.000102063	0	0
FALSE	High	PMI-Byonic	PMI-Byonic (A2)	A	2	Unambiguous	QGATCHDRVASFY	[F].QGAtcHDRVASFY.[C]	T4(Fuc(1)); C5(Carbamidomethyl)	1	1	Q01705	Q01705	Neurogenic locus notch homolog protein 1 OS=Mus musculus OX=10090 GN=Notch1 PE=1 SV=3	1	3	3	1	0	1	1	1	553.246	1657.72	1657.73	-2.27295	-0.00125598	0	0	3.57427e+06	HCD (High Energy Collision Dissociation)	MS2	0	57.2929	10.6507	3071	3071	3070	FP081320_7.raw	0/0		3.45295	304.56	304.56	6.26707	0.000352412	4.56896e-05	0	0
FALSE	High	PMI-Byonic	PMI-Byonic (A2)	A	2	Unambiguous	QGATCHDRVASF	[F].QGATcHDRVASF.[Y]	C5(Carbamidomethyl)	1	1	Q01705	Q01705	Neurogenic locus notch homolog protein 1 OS=Mus musculus OX=10090 GN=Notch1 PE=1 SV=3	0	3	3	1	0	1	1	1	450.206	1348.6	1348.61	-2.50645	-0.00112674	0	0	341435	HCD (High Energy Collision Dissociation)	MS2	0	100	8.37385	2278	2278	2277	FP081320_7.raw	0/0		2.36758	195.4	195.4	195.4	0.00428964	0.000323146	0	0
FALSE	High	PMI-Byonic	PMI-Byonic (A2)	A	2	Unambiguous	QGATCHDRVASF	[F].QGAtcHDRVASF.[Y]	T4(Fuc(1)); C5(Carbamidomethyl)	1	1	Q01705	Q01705	Neurogenic locus notch homolog protein 1 OS=Mus musculus OX=10090 GN=Notch1 PE=1 SV=3	0	2	2	1	0	1	1	1	747.834	1494.66	1494.66	-2.65185	-0.00198181	0	0	80057	HCD (High Energy Collision Dissociation)	MS2	17.2379	100	8.53665	2321	2321	2320	FP081320_7.raw	0/0		1.28276	101.976	101.976	9.2	0.052148	0.00359507	0	0
FALSE	High	PMI-Byonic	PMI-Byonic (A2)	A	2	Unambiguous	QGATCHDRVASF	[F].QGATcHDRVAsF.[Y]	C5(Carbamidomethyl); S11(Fuc(1))	1	1	Q01705	Q01705	Neurogenic locus notch homolog protein 1 OS=Mus musculus OX=10090 GN=Notch1 PE=1 SV=3	0	3	3	1	0	1	1	1	498.892	1494.66	1494.66	-1.94622	-0.000969651	0	0	2987121	HCD (High Energy Collision Dissociation)	MS2	0	45.2885	8.44023	2296	2296	2295	FP081320_7.raw	0/0		6.63048	529.849	477.518	6.51746	2.34165e-07	4.32631e-08	0	0
FALSE	High	PMI-Byonic	PMI-Byonic (A2)	A	2	Unambiguous	QGATCHDRVASF	[F].QGATcHDRVAsF.[Y]	C5(Carbamidomethyl); S11(Fuc(1))	1	1	Q01705	Q01705	Neurogenic locus notch homolog protein 1 OS=Mus musculus OX=10090 GN=Notch1 PE=1 SV=3	0	3	3	1	0	1	1	1	498.892	1494.66	1494.66	-2.12998	-0.0010612	0	0	1.58842e+06	HCD (High Energy Collision Dissociation)	MS2	0.383239	100	8.33909	2269	2269	2268	FP081320_7.raw	0/0		7.25864	560.516	560.516	24.0064	5.51265e-08	7.98437e-09	0	0
FALSE	High	PMI-Byonic	PMI-Byonic (A2)	A	2	Unambiguous	QGATCHDRVASF	[F].QGAtcHDRVASF.[Y]	T4(HexNAc(1)Hex(1)Fuc(1)NeuAc(1)); C5(Carbamidomethyl)	1	1	Q01705	Q01705	Neurogenic locus notch homolog protein 1 OS=Mus musculus OX=10090 GN=Notch1 PE=1 SV=3	0	3	3	1	0	1	1	1	717.633	2150.88	2150.89	-3.3305	-0.00238785	0	0	215225	HCD (High Energy Collision Dissociation)	MS2	0	100	10.3668	2957	2957	2953	FP081320_7.raw	0/0		2.65917	75.265	45.4467	11.6	0.00219196	0.000192817	0	0
FALSE	High	PMI-Byonic	PMI-Byonic (A2)	A	2	Unambiguous	QGATCHDRVASF	[F].QGAtcHDRVASF.[Y]	T4(Fuc(1)); C5(Carbamidomethyl)	1	1	Q01705	Q01705	Neurogenic locus notch homolog protein 1 OS=Mus musculus OX=10090 GN=Notch1 PE=1 SV=3	0	2	2	1	0	1	1	1	747.834	1494.66	1494.66	-2.81519	-0.00210388	0	0	165681	HCD (High Energy Collision Dissociation)	MS2	0	100	8.43467	2294	2294	2293	FP081320_7.raw	0/0		2.36134	187.992	187.992	28.8516	0.00435172	0.000342894	0	0
FALSE	High	PMI-Byonic	PMI-Byonic (A2)	A	2	Unambiguous	QGATCHDRVASF	[F].QGAtcHDRVASF.[Y]	T4(Fuc(1)); C5(Carbamidomethyl)	1	1	Q01705	Q01705	Neurogenic locus notch homolog protein 1 OS=Mus musculus OX=10090 GN=Notch1 PE=1 SV=3	0	3	3	1	0	1	1	1	498.893	1494.66	1494.66	-0.782417	-0.000389817	0	0	310695	HCD (High Energy Collision Dissociation)	MS2	3.38529	100	8.12777	2215	2215	2214	FP081320_7.raw	0/0		1.22347	47.0255	47.0255	30.9523	0.059777	0.00421852	0	0
FALSE	High	PMI-Byonic	PMI-Byonic (A2)	A	2	Unambiguous	QGATCHDRVASF	[F].QGATcHDRVASF.[Y]	C5(Carbamidomethyl)	1	1	Q01705	Q01705	Neurogenic locus notch homolog protein 1 OS=Mus musculus OX=10090 GN=Notch1 PE=1 SV=3	0	3	3	1	0	1	1	1	450.206	1348.6	1348.61	-1.75969	-0.000791043	0	0	299362	HCD (High Energy Collision Dissociation)	MS2	8.71654	100	8.2718	2252	2252	2251	FP081320_7.raw	0/0		2.29921	256.337	256.337	256.337	0.00502095	0.000428534	0	0
FALSE	High	PMI-Byonic	PMI-Byonic (A2)	A	2	Unambiguous	QGATCHDRVASFY	[F].QGAtcHDRVASFY.[C]	T4(HexNAc(1)Hex(1)Fuc(1)NeuAc(1)); C5(Carbamidomethyl)	1	1	Q01705	Q01705	Neurogenic locus notch homolog protein 1 OS=Mus musculus OX=10090 GN=Notch1 PE=1 SV=3	1	3	3	1	0	1	1	1	772.654	2315.95	2313.96	861.632	0.664593	0	0	623282	HCD (High Energy Collision Dissociation)	MS2	40.0854	100	12.3031	3732	3732	3726	FP081320_7.raw	0/0		2.79634	151.131	151.131	10.4	0.00159829	0.000143969	0	0
FALSE	High	PMI-Byonic	PMI-Byonic (A2)	A	2	Unambiguous	YCECPHGRTGLL	[F].YcEcPHGRTGLL.[C]	C2(Carbamidomethyl); C4(Carbamidomethyl)	1	1	Q01705	Q01705	Neurogenic locus notch homolog protein 1 OS=Mus musculus OX=10090 GN=Notch1 PE=1 SV=3	2	3	3	1	0	1	1	1	488.222	1462.65	1462.66	-2.60162	-0.00126843	0	0	3775355	HCD (High Energy Collision Dissociation)	MS2	0	58.3023	10.1736	2878	2878	2877	FP081320_7.raw	0/0		7.17193	466.814	466.814	466.814	6.73087e-08	1.16176e-08	0	0
FALSE	High	PMI-Byonic	PMI-Byonic (A2)	A	2	Unambiguous	YCECPHGRTGLL	[F].YcEcPHGRTGLL.[C]	C2(Carbamidomethyl); C4(Carbamidomethyl)	1	1	Q01705	Q01705	Neurogenic locus notch homolog protein 1 OS=Mus musculus OX=10090 GN=Notch1 PE=1 SV=3	2	3	3	1	0	1	1	1	488.223	1462.65	1462.66	-2.41384	-0.00117687	0	0	3.03422e+06	HCD (High Energy Collision Dissociation)	MS2	2.0884	26.0048	10.6052	3052	3052	3051	FP081320_7.raw	0/0		6.25339	448.332	448.332	448.332	5.57975e-07	1.16158e-07	0	0
FALSE	High	PMI-Byonic	PMI-Byonic (A2)	A	2	Unambiguous	YCECPHGRTGLL	[F].YcEcPHGRTGLL.[C]	C2(Carbamidomethyl); C4(Carbamidomethyl)	1	1	Q01705	Q01705	Neurogenic locus notch homolog protein 1 OS=Mus musculus OX=10090 GN=Notch1 PE=1 SV=3	2	2	2	1	0	1	1	1	731.829	1462.65	1462.66	-3.36441	-0.00246049	0	0	356573	HCD (High Energy Collision Dissociation)	MS2	0	100	10.5208	3020	3020	3019	FP081320_7.raw	0/0		5.83921	479.815	479.815	479.815	1.44808e-06	2.69246e-07	0	0
FALSE	High	PMI-Byonic	PMI-Byonic (A2)	A	2	Unambiguous	YCECPHGRTGLL	[F].YcEcPHGRTGLL.[C]	C2(Carbamidomethyl); C4(Carbamidomethyl)	1	1	Q01705	Q01705	Neurogenic locus notch homolog protein 1 OS=Mus musculus OX=10090 GN=Notch1 PE=1 SV=3	2	3	3	1	0	1	1	1	488.223	1462.65	1462.66	-2.35125	-0.00114636	0	0	5.26837e+06	HCD (High Energy Collision Dissociation)	MS2	0.517182	36.9546	10.2832	2922	2922	2921	FP081320_7.raw	0/0		7.17193	473.447	473.447	473.447	6.73087e-08	1.28551e-08	0	0
FALSE	High	PMI-Byonic	PMI-Byonic (A2)	A	2	Unambiguous	YCECPHGRTGLL	[F].YcEcPHGRTGLL.[C]	C2(Carbamidomethyl); C4(Carbamidomethyl)	1	1	Q01705	Q01705	Neurogenic locus notch homolog protein 1 OS=Mus musculus OX=10090 GN=Notch1 PE=1 SV=3	2	3	3	1	0	1	1	1	488.222	1462.65	1462.66	-2.7894	-0.00135998	0	0	12517744	HCD (High Energy Collision Dissociation)	MS2	0.419539	9.2062	10.5005	3012	3012	3011	FP081320_7.raw	0/0		6.05959	428.802	428.802	428.802	8.71784e-07	1.67636e-07	0	0
FALSE	High	PMI-Byonic	PMI-Byonic (A2)	A	2	Unambiguous	YCECPHGRTGLL	[F].YcEcPHGRTGLL.[C]	C2(Carbamidomethyl); C4(Carbamidomethyl)	1	1	Q01705	Q01705	Neurogenic locus notch homolog protein 1 OS=Mus musculus OX=10090 GN=Notch1 PE=1 SV=3	2	2	2	1	0	1	1	1	731.829	1462.65	1462.66	-3.44787	-0.00252153	0	0	159405	HCD (High Energy Collision Dissociation)	MS2	0	100	10.3116	2934	2934	2931	FP081320_7.raw	0/0		4.5606	367.479	367.479	367.479	2.75045e-05	2.11195e-06	0	0
FALSE	High	PMI-Byonic	PMI-Byonic (A2)	A	2	Unambiguous	YCECPHGRTGLL	[F].YcEcPHGRTGLL.[C]	C2(Carbamidomethyl); C4(Carbamidomethyl)	1	1	Q01705	Q01705	Neurogenic locus notch homolog protein 1 OS=Mus musculus OX=10090 GN=Notch1 PE=1 SV=3	2	3	3	1	0	1	1	1	488.222	1462.65	1462.66	-2.72681	-0.00132946	0	0	12560701	HCD (High Energy Collision Dissociation)	MS2	0.450652	17.347	10.3909	2967	2967	2966	FP081320_7.raw	0/0		6.05959	430.918	430.918	430.918	8.71784e-07	1.58722e-07	0	0
FALSE	High	PMI-Byonic	PMI-Byonic (A2)	A	2	Unambiguous	YCECPHGRTGL	[F].YcEcPHGRTGL.[L]	C2(Carbamidomethyl); C4(Carbamidomethyl)	1	1	Q01705	Q01705	Neurogenic locus notch homolog protein 1 OS=Mus musculus OX=10090 GN=Notch1 PE=1 SV=3	1	3	3	1	0	1	1	1	450.528	1349.57	1349.57	-1.63003	-0.000733282	0	0	107517	HCD (High Energy Collision Dissociation)	MS2	2.84182	100	7.91403	2160	2160	2159	FP081320_7.raw	0/0		2.29921	248.982	248.982	248.982	0.00502095	0.000406348	0	0
FALSE	High	PMI-Byonic	PMI-Byonic (A2)	A	2	Unambiguous	YCECPHGRTGLL	[F].YcEcPHGRTGLL.[C]	C2(Carbamidomethyl); C4(Carbamidomethyl)	1	1	Q01705	Q01705	Neurogenic locus notch homolog protein 1 OS=Mus musculus OX=10090 GN=Notch1 PE=1 SV=3	2	3	3	1	0	1	1	1	488.222	1462.65	1462.66	-2.72681	-0.00132946	0	0	1.42567e+06	HCD (High Energy Collision Dissociation)	MS2	0	100	10.7119	3096	3096	3095	FP081320_7.raw	0/0		7.17193	444.69	444.69	444.69	6.73087e-08	1.40389e-08	0	0
FALSE	High	PMI-Byonic	PMI-Byonic (A2)	A	2	Unambiguous	YCECPHGRTGLL	[F].YcEcPHGRTGLL.[C]	C2(Carbamidomethyl); C4(Carbamidomethyl)	1	1	Q01705	Q01705	Neurogenic locus notch homolog protein 1 OS=Mus musculus OX=10090 GN=Notch1 PE=1 SV=3	2	3	3	1	0	1	1	1	488.223	1462.65	1462.66	-2.16347	-0.0010548	0	0	2.48067e+06	HCD (High Energy Collision Dissociation)	MS2	0	84.3249	10.066	2836	2836	2835	FP081320_7.raw	0/0		6.25339	456.579	456.579	456.579	5.57975e-07	1.10022e-07	0	0
FALSE	High	PMI-Byonic	PMI-Byonic (A2)	A	2	Unambiguous	YCECPHGRTGLL	[F].YcEcPHGRTGLL.[C]	C2(Carbamidomethyl); C4(Carbamidomethyl)	1	1	Q01705	Q01705	Neurogenic locus notch homolog protein 1 OS=Mus musculus OX=10090 GN=Notch1 PE=1 SV=3	2	3	3	1	0	1	1	1	488.891	1464.66	1462.66	1368.57	0.66725	0	0	381563	HCD (High Energy Collision Dissociation)	MS2	48.065	100	11.3262	3341	3341	3338	FP081320_7.raw	0/0		1.75526	121.803	121.803	121.803	0.0175689	0.0015513	0	0
FALSE	High	PMI-Byonic	PMI-Byonic (A2)	A	2	Unambiguous	YCECPHGRTGLL	[F].YcEcPHGRTGLL.[C]	C2(Carbamidomethyl); C4(Carbamidomethyl)	1	1	Q01705	Q01705	Neurogenic locus notch homolog protein 1 OS=Mus musculus OX=10090 GN=Notch1 PE=1 SV=3	2	3	3	1	0	1	1	1	488.223	1462.65	1462.66	-1.60013	-0.000780145	0	0	108946	HCD (High Energy Collision Dissociation)	MS2	0	100	11.2947	3330	3330	3328	FP081320_7.raw	0/0		3.51346	290.323	290.323	290.323	0.000306577	3.84228e-05	0	0
FALSE	High	PMI-Byonic	PMI-Byonic (A2)	A	2	Unambiguous	YCECPHGRTGLL	[F].YcEcPHGRTGLL.[C]	C2(Carbamidomethyl); C4(Carbamidomethyl)	1	1	Q01705	Q01705	Neurogenic locus notch homolog protein 1 OS=Mus musculus OX=10090 GN=Notch1 PE=1 SV=3	2	3	3	1	0	1	1	1	488.223	1462.65	1462.66	-1.60013	-0.000780145	0	0	707972	HCD (High Energy Collision Dissociation)	MS2	24.0454	100	11.1814	3284	3284	3281	FP081320_7.raw	0/0		3.53048	294.783	294.783	294.783	0.000294796	3.50524e-05	0	0
FALSE	High	PMI-Byonic	PMI-Byonic (A2)	A	2	Unambiguous	YCECPHGRTGLL	[F].YcEcPHGRTGLL.[C]	C2(Carbamidomethyl); C4(Carbamidomethyl)	1	1	Q01705	Q01705	Neurogenic locus notch homolog protein 1 OS=Mus musculus OX=10090 GN=Notch1 PE=1 SV=3	2	3	3	1	0	1	1	1	488.221	1462.65	1462.66	-4.77844	-0.00232974	0	0	0	HCD (High Energy Collision Dissociation)	MS2		100	11.053	3237	3237	3235	FP081320_7.raw	0/0		3.1521	317.681	317.681	317.681	0.000704536	7.85503e-05	0	0
FALSE	High	PMI-Byonic	PMI-Byonic (A2)	A	2	Unambiguous	YCECPHGRTGLL	[F].YcEcPHGRTGLL.[C]	C2(Carbamidomethyl); C4(Carbamidomethyl)	1	1	Q01705	Q01705	Neurogenic locus notch homolog protein 1 OS=Mus musculus OX=10090 GN=Notch1 PE=1 SV=3	2	2	2	1	0	1	1	1	731.83	1462.65	1462.66	-3.11404	-0.00227739	0	0	132981	HCD (High Energy Collision Dissociation)	MS2	0	100	10.0905	2846	2846	2845	FP081320_7.raw	0/0		2.32574	154.058	154.058	154.058	0.00472347	0.000383947	0	0
FALSE	High	PMI-Byonic	PMI-Byonic (A2)	A	2	Unambiguous	YCECPHGRTGLL	[F].YcEcPHGRTGLL.[C]	C2(Carbamidomethyl); C4(Carbamidomethyl)	1	1	Q01705	Q01705	Neurogenic locus notch homolog protein 1 OS=Mus musculus OX=10090 GN=Notch1 PE=1 SV=3	2	3	3	1	0	1	1	1	488.223	1462.65	1462.66	-1.66272	-0.000810663	0	0	481619	HCD (High Energy Collision Dissociation)	MS2	10.5164	100	10.9265	3183	3183	3182	FP081320_7.raw	0/0		3.71749	294.206	294.206	294.206	0.00019165	2.22684e-05	0	0
FALSE	High	PMI-Byonic	PMI-Byonic (A2)	A	2	Unambiguous	YCECPHGRTGL	[F].YcEcPHGRTGL.[L]	C2(Carbamidomethyl); C4(Carbamidomethyl)	1	1	Q01705	Q01705	Neurogenic locus notch homolog protein 1 OS=Mus musculus OX=10090 GN=Notch1 PE=1 SV=3	1	3	3	1	0	1	1	1	450.528	1349.57	1349.57	-2.1049	-0.000946905	0	0	234020	HCD (High Energy Collision Dissociation)	MS2	17.8972	100	8.01747	2187	2187	2186	FP081320_7.raw	0/0		2.61731	273.701	273.701	273.701	0.00241375	0.000224835	0	0
FALSE	High	PMI-Byonic	PMI-Byonic (A2)	A	2	Unambiguous	YCECPHGRTGLL	[F].YcEcPHGRTGLL.[C]	C2(Carbamidomethyl); C4(Carbamidomethyl)	1	1	Q01705	Q01705	Neurogenic locus notch homolog protein 1 OS=Mus musculus OX=10090 GN=Notch1 PE=1 SV=3	2	3	3	1	0	1	1	1	488.222	1462.65	1462.66	-2.53903	-0.00123791	0	0	1.74525e+06	HCD (High Energy Collision Dissociation)	MS2	0	100	9.96112	2795	2795	2794	FP081320_7.raw	0/0		6.25339	455.296	455.296	455.296	5.57975e-07	1.03713e-07	0	0
FALSE	High	PMI-Byonic	PMI-Byonic (A2)	A	2	Unambiguous	YCECPHGRTGLL	[F].YcEcPHGRTGLL.[C]	C2(Carbamidomethyl); C4(Carbamidomethyl)	1	1	Q01705	Q01705	Neurogenic locus notch homolog protein 1 OS=Mus musculus OX=10090 GN=Notch1 PE=1 SV=3	2	2	2	1	0	1	1	1	732.331	1463.65	1462.66	682.159	0.498882	0	0	46709.9	HCD (High Energy Collision Dissociation)	MS2	33.0365	100	9.98339	2803	2803	2801	FP081320_7.raw	0/0		2.75591	212.616	212.616	212.616	0.00175426	0.000152444	0	0
FALSE	High	PMI-Byonic	PMI-Byonic (A2)	A	2	Unambiguous	YCECPHGRTGLL	[F].YcEcPHGRTGLL.[C]	C2(Carbamidomethyl); C4(Carbamidomethyl)	1	1	Q01705	Q01705	Neurogenic locus notch homolog protein 1 OS=Mus musculus OX=10090 GN=Notch1 PE=1 SV=3	2	3	3	1	0	1	1	1	488.222	1462.65	1462.66	-2.53903	-0.00123791	0	0	123183	HCD (High Energy Collision Dissociation)	MS2	0	100	9.85225	2755	2755	2754	FP081320_7.raw	0/0		1.75526	102.557	102.557	102.557	0.0175689	0.00148226	0	0
FALSE	High	PMI-Byonic	PMI-Byonic (A2)	A	2	Unambiguous	YCECPHGRTGL	[F].YcEcPHGRTGL.[L]	C2(Carbamidomethyl); C4(Carbamidomethyl)	1	1	Q01705	Q01705	Neurogenic locus notch homolog protein 1 OS=Mus musculus OX=10090 GN=Notch1 PE=1 SV=3	1	3	3	1	0	1	1	1	450.528	1349.57	1349.57	-1.83355	-0.000824834	0	0	270939	HCD (High Energy Collision Dissociation)	MS2	40.9249	100	8.12221	2213	2213	2212	FP081320_7.raw	0/0		3.72821	347.682	347.682	347.682	0.000186977	1.88691e-05	0	0
FALSE	High	PMI-Byonic	PMI-Byonic (A2)	A	2	Unambiguous	YCECPHGRTGLL	[F].YcEcPHGRTGLL.[C]	C2(Carbamidomethyl); C4(Carbamidomethyl)	1	1	Q01705	Q01705	Neurogenic locus notch homolog protein 1 OS=Mus musculus OX=10090 GN=Notch1 PE=1 SV=3	2	2	2	1	0	1	1	1	731.83	1462.65	1462.66	-2.61329	-0.00191118	0	0	747625	HCD (High Energy Collision Dissociation)	MS2	0	100	10.4185	2978	2978	2977	FP081320_7.raw	0/0		8.23366	623.967	623.967	623.967	5.83901e-09	8.35339e-10	0	0
FALSE	High	PMI-Byonic	PMI-Byonic (A2)	A	2	Unambiguous	YCECPHGRTGLL	[F].YcEcPHGRTGLL.[C]	C2(Carbamidomethyl); C4(Carbamidomethyl)	1	1	Q01705	Q01705	Neurogenic locus notch homolog protein 1 OS=Mus musculus OX=10090 GN=Notch1 PE=1 SV=3	2	3	3	1	0	1	1	1	488.222	1462.65	1462.66	-2.66422	-0.00129894	0	0	852324	HCD (High Energy Collision Dissociation)	MS2	2.8337	100	10.8181	3138	3138	3137	FP081320_7.raw	0/0		6.97813	422.69	422.69	422.69	1.05164e-07	1.71543e-08	0	0
FALSE	High	PMI-Byonic	PMI-Byonic (A2)	A	2	Unambiguous	CECPHGRTGLL	[Y].cEcPHGRTGLL.[C]	C1(Carbamidomethyl); C3(Carbamidomethyl)	1	1	Q01705	Q01705	Neurogenic locus notch homolog protein 1 OS=Mus musculus OX=10090 GN=Notch1 PE=1 SV=3	1	3	3	1	0	1	1	1	433.869	1299.59	1299.59	-1.56262	-0.000676921	0	0	285023	HCD (High Energy Collision Dissociation)	MS2	1.65131	100	9.18546	2516	2516	2515	FP081320_7.raw	0/0		5.52568	325.916	325.916	325.916	2.98074e-06	4.4931e-07	0	0
FALSE	High	PMI-Byonic	PMI-Byonic (A2)	A	2	Unambiguous	CECPHGRTGLL	[Y].cEcPHGRTGLL.[C]	C1(Carbamidomethyl); C3(Carbamidomethyl)	1	1	Q01705	Q01705	Neurogenic locus notch homolog protein 1 OS=Mus musculus OX=10090 GN=Notch1 PE=1 SV=3	1	3	3	1	0	1	1	1	433.869	1299.59	1299.59	-0.999037	-0.000432781	0	0	110100	HCD (High Energy Collision Dissociation)	MS2	8.61494	100	9.29193	2551	2551	2550	FP081320_7.raw	0/0		3.38584	231.164	231.164	231.164	0.000411302	4.97599e-05	0	0
FALSE	High	PMI-Byonic	PMI-Byonic (A2)	A	2	Unambiguous	CECPHGRTGLL	[Y].cEcPHGRTGLL.[C]	C1(Carbamidomethyl); C3(Carbamidomethyl)	1	1	Q01705	Q01705	Neurogenic locus notch homolog protein 1 OS=Mus musculus OX=10090 GN=Notch1 PE=1 SV=3	1	3	3	1	0	1	1	1	433.868	1299.59	1299.59	-1.9853	-0.000860027	0	0	108555	HCD (High Energy Collision Dissociation)	MS2	10.4056	100	9.39906	2595	2595	2593	FP081320_7.raw	0/0		2.03139	92.996	92.996	92.996	0.00930267	0.000733846	0	0
FALSE	High	PMI-Byonic	PMI-Byonic (A2)	A	2	Unambiguous	CECPHGRTGLL	[Y].cEcPHGRTGLL.[C]	C1(Carbamidomethyl); C3(Carbamidomethyl)	1	1	Q01705	Q01705	Neurogenic locus notch homolog protein 1 OS=Mus musculus OX=10090 GN=Notch1 PE=1 SV=3	1	3	3	1	0	1	1	1	433.869	1299.59	1299.59	-1.35127	-0.000585369	0	0	557352	HCD (High Energy Collision Dissociation)	MS2	0.628528	100	9.0731	2478	2478	2477	FP081320_7.raw	0/0		6.89296	408.347	408.347	408.347	1.27949e-07	2.12364e-08	0	0
FALSE	High	PMI-Byonic	PMI-Byonic (A2)	A	2	Unambiguous	CECPHGRTGLL	[Y].cEcPHGRTGLL.[C]	C1(Carbamidomethyl); C3(Carbamidomethyl)	1	1	Q01705	Q01705	Neurogenic locus notch homolog protein 1 OS=Mus musculus OX=10090 GN=Notch1 PE=1 SV=3	1	3	3	1	0	1	1	1	433.868	1299.59	1299.59	-2.76022	-0.00119572	0	0	798524	HCD (High Energy Collision Dissociation)	MS2	0	100	8.75582	2387	2387	2386	FP081320_7.raw	0/0		7.23469	492.029	492.029	492.029	5.82525e-08	9.18123e-09	0	0
FALSE	High	PMI-Byonic	PMI-Byonic (A2)	A	2	Unambiguous	CECPHGRTGLL	[Y].cEcPHGRTGLL.[C]	C1(Carbamidomethyl); C3(Carbamidomethyl)	1	1	Q01705	Q01705	Neurogenic locus notch homolog protein 1 OS=Mus musculus OX=10090 GN=Notch1 PE=1 SV=3	1	3	3	1	0	1	1	1	433.867	1299.59	1299.59	-5.01453	-0.00217228	0	0	115461	HCD (High Energy Collision Dissociation)	MS2	31.8233	100	8.4291	2292	2292	2290	FP081320_7.raw	0/0		1.67165	141.464	141.464	141.464	0.0212988	0.00177993	0	0
FALSE	High	PMI-Byonic	PMI-Byonic (A2)	A	2	Unambiguous	CECPHGRTGLL	[Y].cEcPHGRTGLL.[C]	C1(Carbamidomethyl); C3(Carbamidomethyl)	1	1	Q01705	Q01705	Neurogenic locus notch homolog protein 1 OS=Mus musculus OX=10090 GN=Notch1 PE=1 SV=3	1	2	2	1	0	1	1	1	650.298	1299.59	1299.59	-2.77335	-0.00180212	0	0	90626.8	HCD (High Energy Collision Dissociation)	MS2	20.7119	100	8.98607	2454	2454	2453	FP081320_7.raw	0/0		4.8372	296.737	296.737	296.737	1.45479e-05	1.28021e-06	0	0
FALSE	High	PMI-Byonic	PMI-Byonic (A2)	A	2	Unambiguous	CECPHGRTGLL	[Y].cEcPHGRTGLL.[C]	C1(Carbamidomethyl); C3(Carbamidomethyl)	1	1	Q01705	Q01705	Neurogenic locus notch homolog protein 1 OS=Mus musculus OX=10090 GN=Notch1 PE=1 SV=3	1	2	2	1	0	1	1	1	650.3	1299.59	1299.59	-0.894761	-0.000581413	0	0	66561.5	HCD (High Energy Collision Dissociation)	MS2	0	100	8.77697	2393	2393	2391	FP081320_7.raw	0/0		2.92528	235.576	235.576	235.576	0.00118772	0.00012401	0	0
FALSE	High	PMI-Byonic	PMI-Byonic (A2)	A	2	Unambiguous	CECPHGRTGLL	[Y].cEcPHGRTGLL.[C]	C1(Carbamidomethyl); C3(Carbamidomethyl)	1	1	Q01705	Q01705	Neurogenic locus notch homolog protein 1 OS=Mus musculus OX=10090 GN=Notch1 PE=1 SV=3	1	3	3	1	0	1	1	1	433.868	1299.59	1299.59	-3.11245	-0.00134831	0	0	2.30448e+06	HCD (High Energy Collision Dissociation)	MS2	0	46.3235	8.85965	2416	2416	2415	FP081320_7.raw	0/0		7.23469	487.732	487.732	487.732	5.82525e-08	1.03224e-08	0	0
FALSE	High	PMI-Byonic	PMI-Byonic (A2)	A	2	Unambiguous	CECPHGRTGLL	[Y].cEcPHGRTGLL.[C]	C1(Carbamidomethyl); C3(Carbamidomethyl)	1	1	Q01705	Q01705	Neurogenic locus notch homolog protein 1 OS=Mus musculus OX=10090 GN=Notch1 PE=1 SV=3	1	3	3	1	0	1	1	1	433.868	1299.59	1299.59	-2.83067	-0.00122624	0	0	1.9245e+06	HCD (High Energy Collision Dissociation)	MS2	0	59.7414	8.96343	2445	2445	2444	FP081320_7.raw	0/0		7.37594	536.245	536.245	536.245	4.20781e-08	3.45125e-09	0	0
FALSE	High	PMI-Byonic	PMI-Byonic (A2)	A	2	Unambiguous	CECPHGRTGLL	[Y].cEcPHGRTGLL.[C]	C1(Carbamidomethyl); C3(Carbamidomethyl)	1	1	Q01705	Q01705	Neurogenic locus notch homolog protein 1 OS=Mus musculus OX=10090 GN=Notch1 PE=1 SV=3	1	3	3	1	0	1	1	1	433.868	1299.59	1299.59	-2.12619	-0.000921062	0	0	381197	HCD (High Energy Collision Dissociation)	MS2	2.42014	100	8.64948	2356	2356	2354	FP081320_7.raw	0/0		5.61085	334.698	334.698	334.698	2.44993e-06	3.71231e-07	0	0
FALSE	High	PMI-Byonic	PMI-Byonic (A2)	A	2	Unambiguous	CECPHGRTGLL	[Y].cEcPHGRTGLL.[C]	C1(Carbamidomethyl); C3(Carbamidomethyl)	1	1	Q01705	Q01705	Neurogenic locus notch homolog protein 1 OS=Mus musculus OX=10090 GN=Notch1 PE=1 SV=3	1	3	3	1	0	1	1	1	433.868	1299.59	1299.59	-2.68977	-0.0011652	0	0	262617	HCD (High Energy Collision Dissociation)	MS2	0	100	8.53879	2322	2322	2320	FP081320_7.raw	0/0		3.47098	236.381	236.381	236.381	0.000338082	4.1942e-05	0	0
FALSE	High	PMI-Byonic	PMI-Byonic (A2)	A	2	Unambiguous	CECPHGRTGLL	[Y].cEcPHGRTGLL.[C]	C1(Carbamidomethyl); C3(Carbamidomethyl)	1	1	Q01705	Q01705	Neurogenic locus notch homolog protein 1 OS=Mus musculus OX=10090 GN=Notch1 PE=1 SV=3	1	2	2	1	0	1	1	1	650.298	1299.59	1299.59	-3.52479	-0.0022904	0	0	223922	HCD (High Energy Collision Dissociation)	MS2	0	100	8.88285	2423	2423	2422	FP081320_7.raw	0/0		5.54776	390.777	390.777	390.777	2.83293e-06	3.96874e-07	0	0
FALSE	High	PMI-Byonic	PMI-Byonic (A2)	A	2	Unambiguous	CHLNDACISNPCNEGSNCDTNPVNGKAICTCPSGY	[L].cHLNDAcISNPcNEGsNcDTNPVNGKAIcTcPSGY.[T]	C1(Carbamidomethyl); C7(Carbamidomethyl); C12(Carbamidomethyl); S16(Hex(1)Pent(1)); C18(Carbamidomethyl); C29(Carbamidomethyl); C31(Carbamidomethyl)	1	1	Q01705	Q01705	Neurogenic locus notch homolog protein 1 OS=Mus musculus OX=10090 GN=Notch1 PE=1 SV=3	1	4	4	1	0	1	1	1	1064.17	4253.66	4250.68	701.952	0.745942	0	0	483935	HCD (High Energy Collision Dissociation)	MS2	0	100	14.2738	4581	4581	4571	FP081320_7.raw	0/0		2.64874	219.23	219.23	0	0.00224522	0.000213667	0	0
FALSE	High	PMI-Byonic	PMI-Byonic (A2)	A	2	Unambiguous	CHLNDACISNPCNEGSNCDTNPVNGKAICTCPSGY	[L].cHLNDAcISNPcNEGsNcDtNPVNGKAIcTcPSGY.[T]	C1(Carbamidomethyl); C7(Carbamidomethyl); C12(Carbamidomethyl); S16(Hex(1)); C18(Carbamidomethyl); T20(Hex(1)); C29(Carbamidomethyl); C31(Carbamidomethyl)	1	1	Q01705	Q01705	Neurogenic locus notch homolog protein 1 OS=Mus musculus OX=10090 GN=Notch1 PE=1 SV=3	1	4	4	1	0	1	1	1	1071.43	4282.69	4280.69	467.343	0.500137	0	0	320172	HCD (High Energy Collision Dissociation)	MS2	10.7951	100	13.8941	4416	4416	4408	FP081320_7.raw	0/0		4.06142	270.87	270.87	12	8.68112e-05	9.0892e-06	0	0
FALSE	High	PMI-Byonic	PMI-Byonic (A2)	A	2	Unambiguous	CHLNDACISNPCNEGSNCDTNPVNGKAICTCPSGY	[L].cHLNDAcISNPcNEGsNcDtNPVNGKAIcTcPSGY.[T]	C1(Carbamidomethyl); C7(Carbamidomethyl); C12(Carbamidomethyl); S16(Hex(1)); C18(Carbamidomethyl); T20(Hex(1)); C29(Carbamidomethyl); C31(Carbamidomethyl)	1	1	Q01705	Q01705	Neurogenic locus notch homolog protein 1 OS=Mus musculus OX=10090 GN=Notch1 PE=1 SV=3	1	3	3	1	0	1	1	1	1427.56	4280.67	4280.69	-4.18907	-0.00597737	0	0	147081	HCD (High Energy Collision Dissociation)	MS2	0	100	13.9412	4436	4436	4430	FP081320_7.raw	0/0		6.69248	579.204	579.204	7.42102	2.03012e-07	3.28956e-08	0	0
FALSE	High	PMI-Byonic	PMI-Byonic (A2)	A	2	Unambiguous	CHLNDACISNPCNEGSNCDTNPVNGKAICTCPSGY	[L].cHLNDAcISNPcNEGsNcDtNPVNGKAIcTcPSGY.[T]	C1(Carbamidomethyl); C7(Carbamidomethyl); C12(Carbamidomethyl); S16(Hex(1)); C18(Carbamidomethyl); T20(Hex(1)); C29(Carbamidomethyl); C31(Carbamidomethyl)	1	1	Q01705	Q01705	Neurogenic locus notch homolog protein 1 OS=Mus musculus OX=10090 GN=Notch1 PE=1 SV=3	1	4	4	1	0	1	1	1	1070.92	4280.67	4280.69	-3.40801	-0.00364716	0	0	516340	HCD (High Energy Collision Dissociation)	MS2	0	100	14.0102	4465	4465	4463	FP081320_7.raw	0/0		8.47577	666.843	666.843	12	3.34372e-09	5.06476e-10	0	0
FALSE	High	PMI-Byonic	PMI-Byonic (A2)	A	2	Unambiguous	CHLNDACISNPCNEGSNCDTNPVNGKAICTCPSGY	[L].cHLNDAcISNPcNEGsNcDTNPVNGKAIcTcPSGY.[T]	C1(Carbamidomethyl); C7(Carbamidomethyl); C12(Carbamidomethyl); S16(Hex(1)); C18(Carbamidomethyl); C29(Carbamidomethyl); C31(Carbamidomethyl)	1	1	Q01705	Q01705	Neurogenic locus notch homolog protein 1 OS=Mus musculus OX=10090 GN=Notch1 PE=1 SV=3	1	4	4	1	0	1	1	1	1030.91	4120.62	4118.63	482.789	0.497108	0	0	975959	HCD (High Energy Collision Dissociation)	MS2	10.4361	100	14.0189	4469	4469	4463	FP081320_7.raw	0/0		4.48041	446.31	342.833	0	3.30818e-05	2.37665e-06	0	0
FALSE	High	PMI-Byonic	PMI-Byonic (A2)	A	2	Unambiguous	CHLNDACISNPCNEGSNCDTNPVNGKAICTCPSGY	[L].cHLNDAcISNPcNEGsNcDTNPVNGKAIcTcPSGY.[T]	C1(Carbamidomethyl); C7(Carbamidomethyl); C12(Carbamidomethyl); S16(Hex(1)Pent(1)); C18(Carbamidomethyl); C29(Carbamidomethyl); C31(Carbamidomethyl)	1	1	Q01705	Q01705	Neurogenic locus notch homolog protein 1 OS=Mus musculus OX=10090 GN=Notch1 PE=1 SV=3	1	4	4	1	0	1	1	1	1063.67	4251.67	4250.68	234.195	0.248872	0	0	894959	HCD (High Energy Collision Dissociation)	MS2	0	100	14.0211	4470	4470	4463	FP081320_7.raw	0/0		6.1207	463.976	463.976	0	7.57355e-07	1.49581e-07	0	0
FALSE	High	PMI-Byonic	PMI-Byonic (A2)	A	2	Unambiguous	CHLNDACISNPCNEGSNCDTNPVNGKAICTCPSGY	[L].cHLNDAcISNPcNEGSNcDtNPVNGKAIcTcPSGY.[T]	C1(Carbamidomethyl); C7(Carbamidomethyl); C12(Carbamidomethyl); C18(Carbamidomethyl); T20(Hex(1)); C29(Carbamidomethyl); C31(Carbamidomethyl)	1	1	Q01705	Q01705	Neurogenic locus notch homolog protein 1 OS=Mus musculus OX=10090 GN=Notch1 PE=1 SV=3	1	3	3	1	0	1	1	1	1373.88	4119.63	4118.63	240.808	0.3306	0	0	826164	HCD (High Energy Collision Dissociation)	MS2	0	100	14.0514	4484	4484	4474	FP081320_7.raw	0/0		3.32257	381.153	368.48	0	0.000475803	5.68848e-05	0	0
FALSE	High	PMI-Byonic	PMI-Byonic (A2)	A	2	Unambiguous	CHLNDACISNPCNEGSNCDTNPVNGKAICTCPSGY	[L].cHLNDAcISNPcNEGsNcDTNPVNGKAIcTcPSGY.[T]	C1(Carbamidomethyl); C7(Carbamidomethyl); C12(Carbamidomethyl); S16(Hex(1)Pent(1)); C18(Carbamidomethyl); C29(Carbamidomethyl); C31(Carbamidomethyl)	1	1	Q01705	Q01705	Neurogenic locus notch homolog protein 1 OS=Mus musculus OX=10090 GN=Notch1 PE=1 SV=3	1	3	3	1	0	1	1	1	1417.56	4250.67	4250.68	-0.613165	-0.000868789	0	0	118252	HCD (High Energy Collision Dissociation)	MS2	0	100	14.0642	4489	4489	4485	FP081320_7.raw	0/0		7.69248	624.764	624.764	0	2.03013e-08	2.37829e-09	0	0
FALSE	High	PMI-Byonic	PMI-Byonic (A2)	A	2	Unambiguous	CHLNDACISNPCNEGSNCDTNPVNGKAICTCPSGY	[L].cHLNDAcISNPcNEGsNcDtNPVNGKAIcTcPSGY.[T]	C1(Carbamidomethyl); C7(Carbamidomethyl); C12(Carbamidomethyl); S16(Hex(1)); C18(Carbamidomethyl); T20(Hex(1)); C29(Carbamidomethyl); C31(Carbamidomethyl)	1	1	Q01705	Q01705	Neurogenic locus notch homolog protein 1 OS=Mus musculus OX=10090 GN=Notch1 PE=1 SV=3	1	4	4	1	0	1	1	1	1071.67	4283.66	4280.69	694.562	0.743301	0	0	781484	HCD (High Energy Collision Dissociation)	MS2	0	100	14.1496	4527	4527	4517	FP081320_7.raw	0/0		2.65231	254.941	254.941	12	0.00222687	0.000203248	0	0
FALSE	High	PMI-Byonic	PMI-Byonic (A2)	A	2	Unambiguous	CHLNDACISNPCNEGSNCDTNPVNGKAICTCPSGY	[L].cHLNDAcISNPcNEGsNcDTNPVNGKAIcTcPSGY.[T]	C1(Carbamidomethyl); C7(Carbamidomethyl); C12(Carbamidomethyl); S16(Hex(1)); C18(Carbamidomethyl); C29(Carbamidomethyl); C31(Carbamidomethyl)	1	1	Q01705	Q01705	Neurogenic locus notch homolog protein 1 OS=Mus musculus OX=10090 GN=Notch1 PE=1 SV=3	1	4	4	1	0	1	1	1	1030.91	4120.63	4118.63	484.093	0.49845	0	0	1.08578e+06	HCD (High Energy Collision Dissociation)	MS2	0	100	14.1474	4526	4526	4517	FP081320_7.raw	0/0		3.7511	337.975	308.72	0	0.00017738	1.77177e-05	0	0
FALSE	High	PMI-Byonic	PMI-Byonic (A2)	A	2	Unambiguous	CHLNDACISNPCNEGSNCDTNPVNGKAICTCPSGY	[L].cHLNDAcISNPcNEGsNcDTNPVNGKAIcTcPSGY.[T]	C1(Carbamidomethyl); C7(Carbamidomethyl); C12(Carbamidomethyl); S16(Hex(1)Pent(2)); C18(Carbamidomethyl); C29(Carbamidomethyl); C31(Carbamidomethyl)	1	1	Q01705	Q01705	Neurogenic locus notch homolog protein 1 OS=Mus musculus OX=10090 GN=Notch1 PE=1 SV=3	1	4	4	1	0	1	1	1	1097.18	4385.71	4382.72	681.411	0.746608	0	0	863894	HCD (High Energy Collision Dissociation)	MS2	73.0303	100	14.0664	4490	4490	4485	FP081320_7.raw	0/0		4.75092	402.196	402.196	0	1.7745e-05	1.54588e-06	0	0
FALSE	High	PMI-Byonic	PMI-Byonic (A2)	A	2	Unambiguous	CHLNDACISNPCNEGSNCDTNPVNGKAICTCPSGY	[L].cHLNDAcISNPcNEGsNcDTNPVNGKAIcTcPSGY.[T]	C1(Carbamidomethyl); C7(Carbamidomethyl); C12(Carbamidomethyl); S16(Hex(1)Pent(1)); C18(Carbamidomethyl); C29(Carbamidomethyl); C31(Carbamidomethyl)	1	1	Q01705	Q01705	Neurogenic locus notch homolog protein 1 OS=Mus musculus OX=10090 GN=Notch1 PE=1 SV=3	1	4	4	1	0	1	1	1	1063.92	4252.67	4250.68	468.533	0.497895	0	0	1.91585e+06	HCD (High Energy Collision Dissociation)	MS2	0	100	14.143	4524	4524	4517	FP081320_7.raw	0/0		6.26863	516.659	516.659	0	5.38732e-07	9.72233e-08	0	0
FALSE	High	PMI-Byonic	PMI-Byonic (A2)	A	2	Unambiguous	TGPACSQDVDECALGANPCEHAGKCL	[Y].TGPAcSQDVDEcALGANPcEHAGKcL.[N]	C5(Carbamidomethyl); C12(Carbamidomethyl); C19(Carbamidomethyl); C25(Carbamidomethyl)	1	1	Q01705	Q01705	Neurogenic locus notch homolog protein 1 OS=Mus musculus OX=10090 GN=Notch1 PE=1 SV=3	1	3	3	1	0	1	1	1	939.725	2817.16	2817.17	-2.98273	-0.00280095	0	0	1.75844e+06	HCD (High Energy Collision Dissociation)	MS2	28.2604	100	13.0608	4057	4057	4056	FP081320_7.raw	0/0		13.2596	890.862	890.862	890.862	5.50008e-14	3.15897e-14	0	0
FALSE	High	PMI-Byonic	PMI-Byonic (A2)	A	2	Unambiguous	TGPACSQDVDECAL	[Y].TGPAcSQDVDEcAL.[G]	C5(Carbamidomethyl); C12(Carbamidomethyl)	1	1	Q01705	Q01705	Neurogenic locus notch homolog protein 1 OS=Mus musculus OX=10090 GN=Notch1 PE=1 SV=3	0	2	2	1	0	1	1	1	761.809	1522.61	1522.61	-3.07306	-0.00233954	0	0	222057	HCD (High Energy Collision Dissociation)	MS2	0	100	13.5637	4275	4275	4265	FP081320_7.raw	0/0		4.32312	367.487	367.487	367.487	4.75201e-05	5.9057e-06	0	0
FALSE	High	PMI-Byonic	PMI-Byonic (A2)	A	2	Unambiguous	NTLGSFECQCLQGY	[L].NTLGsFEcQcLQGY.[T]	S5(Hex(1)); C8(Carbamidomethyl); C10(Carbamidomethyl)	1	1	Q01705	Q01705	Neurogenic locus notch homolog protein 1 OS=Mus musculus OX=10090 GN=Notch1 PE=1 SV=3	3	2	2	1	0	1	1	1	919.884	1838.76	1838.76	1.91782	0.0017632	0	0	234666	HCD (High Energy Collision Dissociation)	MS2	22.1698	100	17.288	5874	5874	5871	FP081320_7.raw	0/0		1.25925	284.72	284.72	38.4754	0.0550494	0.00399805	0	0
FALSE	High	PMI-Byonic	PMI-Byonic (A2)	A	2	Unambiguous	NTLGSFECQCLQGY	[L].NTLGsFEcQcLQGY.[T]	S5(Hex(1)); C8(Carbamidomethyl); C10(Carbamidomethyl)	1	1	Q01705	Q01705	Neurogenic locus notch homolog protein 1 OS=Mus musculus OX=10090 GN=Notch1 PE=1 SV=3	3	2	2	1	0	1	1	1	919.881	1838.76	1838.76	-0.936838	-0.000861309	0	0	1.06338e+06	HCD (High Energy Collision Dissociation)	MS2	3.10521	100	17.4213	5931	5931	5926	FP081320_7.raw	0/0		4.47386	437.276	437.276	37.7297	3.35844e-05	2.89725e-06	0	0
FALSE	High	PMI-Byonic	PMI-Byonic (A2)	A	2	Unambiguous	QCICMPGYEGVY	[F].QcIcmPGYEGVY.[C]	C2(Carbamidomethyl); C4(Carbamidomethyl); M5(Oxidation)	1	1	Q01705	Q01705	Neurogenic locus notch homolog protein 1 OS=Mus musculus OX=10090 GN=Notch1 PE=1 SV=3	1	2	2	1	0	1	1	1	746.797	1492.59	1492.59	-3.21132	-0.0023966	0	0	434402	HCD (High Energy Collision Dissociation)	MS2	0	100	17.667	6038	6038	6036	FP081320_7.raw	0/0		3.91337	342.214	342.214	342.214	0.000122076	1.25962e-05	0	0
FALSE	High	PMI-Byonic	PMI-Byonic (A2)	A	2	Unambiguous	QCICMPGYEGVY	[F].QcIcmPGYEGVY.[C]	C2(Carbamidomethyl); C4(Carbamidomethyl); M5(Oxidation)	1	1	Q01705	Q01705	Neurogenic locus notch homolog protein 1 OS=Mus musculus OX=10090 GN=Notch1 PE=1 SV=3	1	3	3	1	0	1	1	1	746.98	2238.93	1492.59	500028	248.779	0	0	473852	HCD (High Energy Collision Dissociation)	MS2	17.0757	100	17.3655	5907	5907	5904	FP081320_7.raw	0/0		2.27179	143.148	143.148	143.148	0.00534829	0.00049758	0	0
FALSE	High	PMI-Byonic	PMI-Byonic (A2)	A	2	Unambiguous	QCICMPGYEGVY	[F].QcIcMPGYEGVY.[C]	C2(Carbamidomethyl); C4(Carbamidomethyl)	1	1	Q01705	Q01705	Neurogenic locus notch homolog protein 1 OS=Mus musculus OX=10090 GN=Notch1 PE=1 SV=3	1	2	2	1	0	1	1	1	738.802	1476.6	1476.6	0.0891061	6.57869e-05	0	0	662080	HCD (High Energy Collision Dissociation)	MS2	0	100	17.9778	6171	6171	6168	FP081320_7.raw	0/0		6.61706	480.485	437.822	437.822	2.41511e-07	4.66811e-08	0	0
FALSE	High	PMI-Byonic	PMI-Byonic (A2)	A	2	Unambiguous	QCICMPGYEGVY	[F].QcIcmPGYEGVY.[C]	C2(Carbamidomethyl); C4(Carbamidomethyl); M5(Oxidation)	1	1	Q01705	Q01705	Neurogenic locus notch homolog protein 1 OS=Mus musculus OX=10090 GN=Notch1 PE=1 SV=3	1	2	2	1	0	1	1	1	746.798	1492.59	1492.59	-0.839582	-0.000626576	0	0	397381	HCD (High Energy Collision Dissociation)	MS2	7.90405	100	15.505	5112	5112	5110	FP081320_7.raw	0/0		4.38724	306.886	306.886	306.886	4.09982e-05	4.0753e-06	0	0
FALSE	High	PMI-Byonic	PMI-Byonic (A2)	A	2	Unambiguous	QCICMPGYEGVY	[F].QcIcmPGYEGVY.[C]	C2(Carbamidomethyl); C4(Carbamidomethyl); M5(Oxidation)	1	1	Q01705	Q01705	Neurogenic locus notch homolog protein 1 OS=Mus musculus OX=10090 GN=Notch1 PE=1 SV=3	1	2	2	1	0	1	1	1	746.797	1492.59	1492.59	-2.8024	-0.00209142	0	0	251000	HCD (High Energy Collision Dissociation)	MS2	21.3721	100	17.5441	5985	5985	5981	FP081320_7.raw	0/0		3.34929	277.356	277.356	277.356	0.00044741	5.4406e-05	0	0
FALSE	High	PMI-Byonic	PMI-Byonic (A2)	A	2	Unambiguous	QCICMPGYEGVY	[F].QcIcmPGYEGVY.[C]	C2(Carbamidomethyl); C4(Carbamidomethyl); M5(Oxidation)	1	1	Q01705	Q01705	Neurogenic locus notch homolog protein 1 OS=Mus musculus OX=10090 GN=Notch1 PE=1 SV=3	1	2	2	1	0	1	1	1	746.798	1492.59	1492.59	-0.757798	-0.000565541	0	0	149345	HCD (High Energy Collision Dissociation)	MS2	31.131	100	15.3823	5060	5060	5055	FP081320_7.raw	0/0		4.39044	326.627	326.627	326.627	4.06965e-05	3.77265e-06	0	0
FALSE	High	PMI-Byonic	PMI-Byonic (A2)	A	2	Unambiguous	QCICMPGYEGVY	[F].QcIcMPGYEGVY.[C]	C2(Carbamidomethyl); C4(Carbamidomethyl)	1	1	Q01705	Q01705	Neurogenic locus notch homolog protein 1 OS=Mus musculus OX=10090 GN=Notch1 PE=1 SV=3	1	2	2	1	0	1	1	1	738.801	1476.6	1476.6	-0.158904	-0.000117319	0	0	7057086	HCD (High Energy Collision Dissociation)	MS2	0	24.5715	18.1034	6224	6224	6223	FP081320_7.raw	0/0		6.75832	523.16	471.102	471.102	1.74453e-07	2.66951e-08	0	0
FALSE	High	PMI-Byonic	PMI-Byonic (A2)	A	2	Unambiguous	QCICMPGYEGVY	[F].QcIcMPGYEGVY.[C]	C2(Carbamidomethyl); C4(Carbamidomethyl)	1	1	Q01705	Q01705	Neurogenic locus notch homolog protein 1 OS=Mus musculus OX=10090 GN=Notch1 PE=1 SV=3	1	2	2	1	0	1	1	1	738.801	1476.59	1476.6	-1.15095	-0.00084974	0	0	108518	HCD (High Energy Collision Dissociation)	MS2	0	100	18.5064	6396	6396	6388	FP081320_7.raw	0/0		1.46097	89.0941	89.0941	89.0941	0.0345961	0.00262441	0	0
FALSE	High	PMI-Byonic	PMI-Byonic (A2)	A	2	Unambiguous	QCICMPGYEGVY	[F].QcIcmPGYEGVY.[C]	C2(Carbamidomethyl); C4(Carbamidomethyl); M5(Oxidation)	1	1	Q01705	Q01705	Neurogenic locus notch homolog protein 1 OS=Mus musculus OX=10090 GN=Notch1 PE=1 SV=3	1	2	2	1	0	1	1	1	747.316	1493.62	1492.59	692.936	0.517135	0	0	437048	HCD (High Energy Collision Dissociation)	MS2	25.7112	100	18.0301	6193	6193	6190	FP081320_7.raw	0/0		3.76199	299.808	299.808	299.808	0.000172984	1.55252e-05	0	0
FALSE	High	PMI-Byonic	PMI-Byonic (A2)	A	2	Unambiguous	QCICMPGYEGVY	[F].QcIcmPGYEGVY.[C]	C2(Carbamidomethyl); C4(Carbamidomethyl); M5(Oxidation)	1	1	Q01705	Q01705	Neurogenic locus notch homolog protein 1 OS=Mus musculus OX=10090 GN=Notch1 PE=1 SV=3	1	2	2	1	0	1	1	1	746.799	1492.59	1492.59	-0.348877	-0.000260365	0	0	162568	HCD (High Energy Collision Dissociation)	MS2	0	100	17.9233	6148	6148	6146	FP081320_7.raw	0/0		4.07151	315.989	315.989	315.989	8.48186e-05	8.51349e-06	0	0
FALSE	High	PMI-Byonic	PMI-Byonic (A2)	A	2	Unambiguous	QCICMPGYEGVY	[F].QcIcMPGYEGVY.[C]	C2(Carbamidomethyl); C4(Carbamidomethyl)	1	1	Q01705	Q01705	Neurogenic locus notch homolog protein 1 OS=Mus musculus OX=10090 GN=Notch1 PE=1 SV=3	1	2	2	1	0	1	1	1	738.801	1476.59	1476.6	-0.572255	-0.000422494	0	0	859090	HCD (High Energy Collision Dissociation)	MS2	0	100	18.2326	6279	6279	6278	FP081320_7.raw	0/0		6.61706	491.752	491.752	491.752	2.41511e-07	4.99833e-08	0	0
FALSE	High	PMI-Byonic	PMI-Byonic (A2)	A	2	Unambiguous	QCICMPGYEGVY	[F].QcIcMPGYEGVY.[C]	C2(Carbamidomethyl); C4(Carbamidomethyl)	1	1	Q01705	Q01705	Neurogenic locus notch homolog protein 1 OS=Mus musculus OX=10090 GN=Notch1 PE=1 SV=3	1	2	2	1	0	1	1	1	738.801	1476.6	1476.6	-0.158904	-0.000117319	0	0	225413	HCD (High Energy Collision Dissociation)	MS2	22.0063	100	18.366	6336	6336	6333	FP081320_7.raw	0/0		6.36051	407.765	407.765	407.765	4.36002e-07	9.08247e-08	0	0
FALSE	High	PMI-Byonic	PMI-Byonic (A2)	A	2	Unambiguous	QCICMPGYEGVY	[F].QcIcmPGYEGVY.[C]	C2(Carbamidomethyl); C4(Carbamidomethyl); M5(Oxidation)	1	1	Q01705	Q01705	Neurogenic locus notch homolog protein 1 OS=Mus musculus OX=10090 GN=Notch1 PE=1 SV=3	1	2	2	1	0	1	1	1	746.798	1492.59	1492.59	-1.57564	-0.00117589	0	0	308340	HCD (High Energy Collision Dissociation)	MS2	0	100	17.792	6092	6092	6091	FP081320_7.raw	0/0		4.25691	348.813	348.813	348.813	5.53459e-05	6.63438e-06	0	0
FALSE	High	PMI-Byonic	PMI-Byonic (A2)	A	2	Unambiguous	CEINTDECASSPCLHNGHCMDKINEF	[Y].cEINTDEcASsPcLHNGHcmDKINEF.[Q]	C1(Carbamidomethyl); C8(Carbamidomethyl); S11(Hex(1)Pent(2)); C13(Carbamidomethyl); C19(Carbamidomethyl); M20(Oxidation)	1	1	Q01705	Q01705	Neurogenic locus notch homolog protein 1 OS=Mus musculus OX=10090 GN=Notch1 PE=1 SV=3	1	4	4	1	0	1	1	1	896.098	3581.37	3580.38	276.486	0.247481	0	0	732415	HCD (High Energy Collision Dissociation)	MS2	27.1673	100	13.484	4241	4241	4232	FP081320_7.raw	0/0		6.51275	470.664	470.664	1.2	3.07081e-07	6.47111e-08	0	0
FALSE	High	PMI-Byonic	PMI-Byonic (A2)	A	2	Unambiguous	CEINTDECASSPCLHNGHCMDKINEF	[Y].cEINTDEcASsPcLHNGHcmDKINEF.[Q]	C1(Carbamidomethyl); C8(Carbamidomethyl); S11(Hex(1)Pent(1)); C13(Carbamidomethyl); C19(Carbamidomethyl); M20(Oxidation)	1	1	Q01705	Q01705	Neurogenic locus notch homolog protein 1 OS=Mus musculus OX=10090 GN=Notch1 PE=1 SV=3	1	4	4	1	0	1	1	1	863.34	3450.34	3448.34	579.623	0.499684	0	0	734126	HCD (High Energy Collision Dissociation)	MS2	33.0289	100	13.5075	4251	4251	4243	FP081320_7.raw	0/0		6.63159	521.489	521.489	1.2	2.33565e-07	3.98541e-08	0	0
FALSE	High	PMI-Byonic	PMI-Byonic (A2)	A	2	Unambiguous	CEINTDECASSPCLHNGHCMDKINEF	[Y].cEINTDEcASsPcLHNGHcMDKINEF.[Q]	C1(Carbamidomethyl); C8(Carbamidomethyl); S11(Hex(1)Pent(2)); C13(Carbamidomethyl); C19(Carbamidomethyl)	1	1	Q01705	Q01705	Neurogenic locus notch homolog protein 1 OS=Mus musculus OX=10090 GN=Notch1 PE=1 SV=3	1	4	4	1	0	1	1	1	891.851	3564.38	3564.39	-1.10259	-0.000982512	0	0	585545	HCD (High Energy Collision Dissociation)	MS2	0	100	13.1783	4108	4108	4100	FP081320_7.raw	0/0		12.3449	802.147	802.147	1.2	4.51949e-13	2.2927e-13	0	0
FALSE	High	PMI-Byonic	PMI-Byonic (A2)	A	2	Unambiguous	CEINTDECASSPCLHNGHCMDKINEF	[Y].cEINTDEcASsPcLHNGHcMDKINEF.[Q]	C1(Carbamidomethyl); C8(Carbamidomethyl); S11(Hex(1)Pent(2)); C13(Carbamidomethyl); C19(Carbamidomethyl)	1	1	Q01705	Q01705	Neurogenic locus notch homolog protein 1 OS=Mus musculus OX=10090 GN=Notch1 PE=1 SV=3	1	4	4	1	0	1	1	1	892.101	3565.38	3564.39	279.314	0.248895	0	0	1877594	HCD (High Energy Collision Dissociation)	MS2	27.6642	100	13.3023	4162	4162	4155	FP081320_7.raw	0/0		9.34492	696.915	696.915	1.2	4.51934e-10	1.00031e-10	0	0
FALSE	High	PMI-Byonic	PMI-Byonic (A2)	A	2	Unambiguous	CEINTDECASSPCLHNGHCMDKINEF	[Y].cEINTDEcASsPcLHNGHcMDKINEF.[Q]	C1(Carbamidomethyl); C8(Carbamidomethyl); S11(Hex(1)Pent(1)); C13(Carbamidomethyl); C19(Carbamidomethyl)	1	1	Q01705	Q01705	Neurogenic locus notch homolog protein 1 OS=Mus musculus OX=10090 GN=Notch1 PE=1 SV=3	1	4	4	1	0	1	1	1	859.09	3433.34	3432.34	289.852	0.248718	0	0	888111	HCD (High Energy Collision Dissociation)	MS2	27.0606	100	13.3066	4164	4164	4155	FP081320_7.raw	0/0		9.34492	667.331	667.331	1.2	4.51934e-10	1.15331e-10	0	0
FALSE	High	PMI-Byonic	PMI-Byonic (A2)	A	2	Unambiguous	CEINTDECASSPCLHNGHCMDKINEF	[Y].cEINTDEcASsPcLHNGHcMDKINEF.[Q]	C1(Carbamidomethyl); C8(Carbamidomethyl); S11(Hex(1)Pent(1)); C13(Carbamidomethyl); C19(Carbamidomethyl)	1	1	Q01705	Q01705	Neurogenic locus notch homolog protein 1 OS=Mus musculus OX=10090 GN=Notch1 PE=1 SV=3	1	4	4	1	0	1	1	1	858.84	3432.34	3432.34	-1.77856	-0.00152616	0	0	395456	HCD (High Energy Collision Dissociation)	MS2	0	100	13.1697	4104	4104	4100	FP081320_7.raw	0/0		10.3449	714.361	714.361	1.2	4.51935e-11	4.60882e-12	0	0
FALSE	High	PMI-Byonic	PMI-Byonic (A2)	A	2	Unambiguous	QCQCPKGFNGHLCQYDVDECASTPCKNGAKCLDGPNTY	[F].QcQcPKGFNGHLcQYDVDEcAsTPcKNGAKcLDGPNTY.[T]	C2(Carbamidomethyl); C4(Carbamidomethyl); C13(Carbamidomethyl); C20(Carbamidomethyl); S22(Hex(1)Pent(1)); C25(Carbamidomethyl); C31(Carbamidomethyl)	1	1	Q01705	Q01705	Neurogenic locus notch homolog protein 1 OS=Mus musculus OX=10090 GN=Notch1 PE=1 SV=3	4	5	5	1	0	1	1	1	949.797	4744.96	4743.95	213.087	0.202174	0	0	91518.6	HCD (High Energy Collision Dissociation)	MS2	0	100	12.9452	4008	4008	4001	FP081320_7.raw	0/0		2.25731	124.885	124.885	0	0.00552954	0.000521316	0	0
FALSE	High	PMI-Byonic	PMI-Byonic (A2)	A	2	Unambiguous	NGHLCQYDVDECASTPCKNGAKCLDGPNTY	[F].NGHLcQYDVDEcASTPcKNGAKcLDGPNTY.[T]	C5(Carbamidomethyl); C12(Carbamidomethyl); C17(Carbamidomethyl); C23(Carbamidomethyl)	1	1	Q01705	Q01705	Neurogenic locus notch homolog protein 1 OS=Mus musculus OX=10090 GN=Notch1 PE=1 SV=3	3	4	4	1	0	1	1	1	862.112	3445.43	3444.43	287.822	0.247846	0	0	569700	HCD (High Energy Collision Dissociation)	MS2	0	100	12.5543	3840	3840	3832	FP081320_7.raw	0/0		2.66889	135.663	135.663	135.663	0.00214343	0.000182459	0	0
FALSE	High	PMI-Byonic	PMI-Byonic (A2)	A	2	Unambiguous	NGHLCQYDVDECASTPCKNGAKCLDGPNTY	[F].NGHLcQYDVDEcAsTPcKNGAKcLDGPNTY.[T]	C5(Carbamidomethyl); C12(Carbamidomethyl); S14(Hex(1)Pent(1)); C17(Carbamidomethyl); C23(Carbamidomethyl)	1	1	Q01705	Q01705	Neurogenic locus notch homolog protein 1 OS=Mus musculus OX=10090 GN=Notch1 PE=1 SV=3	3	4	4	1	0	1	1	1	935.637	3739.52	3738.53	265.999	0.248612	0	0	5051043	HCD (High Energy Collision Dissociation)	MS2	28.0966	45.8654	12.4531	3797	3797	3795	FP081320_7.raw	0/0		5.99477	475.359	475.359	0.8	1.01211e-06	2.21053e-07	0	0
FALSE	High	PMI-Byonic	PMI-Byonic (A2)	A	2	Unambiguous	NGHLCQYDVDECASTPCKNGAKCLDGPNTY	[F].NGHLcQYDVDEcAsTPcKNGAKcLDGPNTY.[T]	C5(Carbamidomethyl); C12(Carbamidomethyl); S14(Hex(1)Pent(1)); C17(Carbamidomethyl); C23(Carbamidomethyl)	1	1	Q01705	Q01705	Neurogenic locus notch homolog protein 1 OS=Mus musculus OX=10090 GN=Notch1 PE=1 SV=3	3	4	4	1	0	1	1	1	935.386	3738.52	3738.53	-2.39976	-0.00224289	0	0	6.02008e+06	HCD (High Energy Collision Dissociation)	MS2	0.419646	38.6449	12.3434	3749	3749	3748	FP081320_7.raw	0/0		8.91212	656.066	652.362	0.8	1.22428e-09	1.94699e-10	0	0
FALSE	High	PMI-Byonic	PMI-Byonic (A2)	A	2	Unambiguous	NGHLCQYDVDECASTPCKNGAKCLDGPNTY	[F].NGHLcQYDVDEcAsTPcKNGAKcLDGPNTY.[T]	C5(Carbamidomethyl); C12(Carbamidomethyl); S14(Hex(1)Pent(1)); C17(Carbamidomethyl); C23(Carbamidomethyl)	1	1	Q01705	Q01705	Neurogenic locus notch homolog protein 1 OS=Mus musculus OX=10090 GN=Notch1 PE=1 SV=3	3	3	3	1	0	1	1	1	1246.84	3738.52	3738.53	-3.91448	-0.00487813	0	0	347757	HCD (High Energy Collision Dissociation)	MS2	0	100	12.3372	3747	3747	3737	FP081320_7.raw	0/0		4.90858	464.505	464.505	0.8	1.23429e-05	1.15959e-06	0	0
FALSE	High	PMI-Byonic	PMI-Byonic (A2)	A	2	Unambiguous	NGHLCQYDVDECASTPCKNGAKCLDGPNTY	[F].NGHLcQYDVDEcAsTPcKNGAKcLDGPNTY.[T]	C5(Carbamidomethyl); C12(Carbamidomethyl); S14(Hex(1)Pent(2)); C17(Carbamidomethyl); C23(Carbamidomethyl)	1	1	Q01705	Q01705	Neurogenic locus notch homolog protein 1 OS=Mus musculus OX=10090 GN=Notch1 PE=1 SV=3	3	4	4	1	0	1	1	1	968.647	3871.57	3870.57	256.541	0.24824	0	0	1.0071e+06	HCD (High Energy Collision Dissociation)	MS2	35.4307	100	12.3328	3745	3745	3737	FP081320_7.raw	0/0		5.88304	553.966	553.966	0.8	1.30906e-06	2.56001e-07	0	0
FALSE	High	PMI-Byonic	PMI-Byonic (A2)	A	2	Unambiguous	NGHLCQYDVDECASTPCKNGAKCLDGPNTY	[F].NGHLcQYDVDEcAsTPcKNGAKcLDGPNTY.[T]	C5(Carbamidomethyl); C12(Carbamidomethyl); S14(Hex(1)Pent(2)); C17(Carbamidomethyl); C23(Carbamidomethyl)	1	1	Q01705	Q01705	Neurogenic locus notch homolog protein 1 OS=Mus musculus OX=10090 GN=Notch1 PE=1 SV=3	3	4	4	1	0	1	1	1	968.896	3872.56	3870.57	514.585	0.497935	0	0	398874	HCD (High Energy Collision Dissociation)	MS2	28.1948	100	12.2795	3722	3722	3715	FP081320_7.raw	0/0		3.95342	310.064	310.064	0.8	0.000111322	1.18143e-05	0	0
FALSE	High	PMI-Byonic	PMI-Byonic (A2)	A	2	Unambiguous	NGHLCQYDVDECASTPCKNGAKCLDGPNTY	[F].NGHLcQYDVDEcAsTPcKNGAKcLDGPNTY.[T]	C5(Carbamidomethyl); C12(Carbamidomethyl); S14(Hex(1)); C17(Carbamidomethyl); C23(Carbamidomethyl)	1	1	Q01705	Q01705	Neurogenic locus notch homolog protein 1 OS=Mus musculus OX=10090 GN=Notch1 PE=1 SV=3	3	4	4	1	0	1	1	1	902.376	3606.48	3606.49	-2.00761	-0.0018101	0	0	900661	HCD (High Energy Collision Dissociation)	MS2	0	100	12.273	3719	3719	3715	FP081320_7.raw	0/0		4.4305	311.804	311.804	0.8	3.71112e-05	3.18237e-06	0	0
FALSE	High	PMI-Byonic	PMI-Byonic (A2)	A	2	Unambiguous	NGHLCQYDVDECASTPCKNGAKCLDGPNTY	[F].NGHLcQYDVDEcAsTPcKNGAKcLDGPNTY.[T]	C5(Carbamidomethyl); C12(Carbamidomethyl); S14(Hex(1)Pent(1)); C17(Carbamidomethyl); C23(Carbamidomethyl)	1	1	Q01705	Q01705	Neurogenic locus notch homolog protein 1 OS=Mus musculus OX=10090 GN=Notch1 PE=1 SV=3	3	3	3	1	0	1	1	1	1247.51	3740.51	3738.53	529.455	0.659795	0	0	266301	HCD (High Energy Collision Dissociation)	MS2	19.8121	100	12.7689	3933	3933	3924	FP081320_7.raw	0/0		1.39264	51.0461	51.0461	0.8	0.0404915	0.00320538	0	0
FALSE	High	PMI-Byonic	PMI-Byonic (A2)	A	2	Unambiguous	DVDECASTPCKNGAKCLDGPNTY	[Y].DVDEcAStPcKNGAKcLDGPNTY.[T]	C5(Carbamidomethyl); T8(Hex(1)Pent(1)); C10(Carbamidomethyl); C16(Carbamidomethyl)	1	1	Q01705	Q01705	Neurogenic locus notch homolog protein 1 OS=Mus musculus OX=10090 GN=Notch1 PE=1 SV=3	1	3	3	1	0	1	1	1	956.059	2866.16	2866.17	-2.53031	-0.00241743	0	0	539803	HCD (High Energy Collision Dissociation)	MS2	0	100	11.5923	3435	3435	3430	FP081320_7.raw	0/0		6.01323	515.172	515.172	0.4	9.70002e-07	2.11747e-07	0	0
FALSE	High	PMI-Byonic	PMI-Byonic (A2)	A	2	Unambiguous	DVDECASTPCKNGAKCLDGPNTY	[Y].DVDEcAStPcKNGAKcLDGPNTY.[T]	C5(Carbamidomethyl); T8(Hex(1)Pent(1)); C10(Carbamidomethyl); C16(Carbamidomethyl)	1	1	Q01705	Q01705	Neurogenic locus notch homolog protein 1 OS=Mus musculus OX=10090 GN=Notch1 PE=1 SV=3	1	4	4	1	0	1	1	1	956.389	3822.53	2866.17	333673	239.091	0	0	411489	HCD (High Energy Collision Dissociation)	MS2	59.5434	100	11.7089	3483	3483	3482	FP081320_7.raw	0/0		2.95869	254.408	254.408	0.4	0.00109979	0.000112453	0	0
FALSE	High	PMI-Byonic	PMI-Byonic (A2)	A	2	Unambiguous	TCVCTEGYTGTHCEVDIDECDPDPCHY	[Y].TcVcTEGYTGtHcEVDIDEcDPDPcHY.[G]	C2(Carbamidomethyl); C4(Carbamidomethyl); T11(HexNAc(1)); C13(Carbamidomethyl); C20(Carbamidomethyl); C25(Carbamidomethyl)	1	1	Q01705	Q01705	Neurogenic locus notch homolog protein 1 OS=Mus musculus OX=10090 GN=Notch1 PE=1 SV=3	1	3	3	1	0	1	1	1	1165.77	3495.3	3493.29	574.889	0.669418	0	0	142273	HCD (High Energy Collision Dissociation)	MS2	0	100	16.43	5509	5509	5503	FP081320_7.raw	0/0		2.20061	44.0013	44.0013	4.8	0.0063007	0.000548449	0	0
FALSE	High	PMI-Byonic	PMI-Byonic (A2)	A	2	Unambiguous	TCVCTEGYTGTHCEVDIDECDPDPCHY	[Y].TcVcTEGYTGtHcEVDIDEcDPDPcHY.[G]	C2(Carbamidomethyl); C4(Carbamidomethyl); T11(HexNAc(1)Hex(1)); C13(Carbamidomethyl); C20(Carbamidomethyl); C25(Carbamidomethyl)	1	1	Q01705	Q01705	Neurogenic locus notch homolog protein 1 OS=Mus musculus OX=10090 GN=Notch1 PE=1 SV=3	1	3	3	1	0	1	1	1	1219.79	3657.34	3655.34	546.472	0.665848	0	0	732798	HCD (High Energy Collision Dissociation)	MS2	0	100	14.3157	4599	4599	4593	FP081320_7.raw	0/0		9.44183	694.529	694.529	4.8	3.61552e-10	6.54435e-11	0	0
FALSE	High	PMI-Byonic	PMI-Byonic (A2)	A	2	Unambiguous	TCVCTEGYTGTHCEVDIDECDPDPCHY	[Y].TcVcTEGYTGtHcEVDIDEcDPDPcHY.[G]	C2(Carbamidomethyl); C4(Carbamidomethyl); T11(HexNAc(1)); C13(Carbamidomethyl); C20(Carbamidomethyl); C25(Carbamidomethyl)	1	1	Q01705	Q01705	Neurogenic locus notch homolog protein 1 OS=Mus musculus OX=10090 GN=Notch1 PE=1 SV=3	1	3	3	1	0	1	1	1	1165.1	3493.29	3493.29	0.0912655	0.000106272	0	0	266110	HCD (High Energy Collision Dissociation)	MS2	0	100	14.3488	4614	4614	4604	FP081320_7.raw	0/0		13.4418	883.248	883.248	4.8	3.61559e-14	1.98848e-14	0	0
FALSE	High	PMI-Byonic	PMI-Byonic (A2)	A	2	Unambiguous	TCVCTEGYTGTHCEVDIDECDPDPCHY	[Y].TcVcTEGYTGtHcEVDIDEcDPDPcHY.[G]	C2(Carbamidomethyl); C4(Carbamidomethyl); T11(HexNAc(1)Hex(1)); C13(Carbamidomethyl); C20(Carbamidomethyl); C25(Carbamidomethyl)	1	1	Q01705	Q01705	Neurogenic locus notch homolog protein 1 OS=Mus musculus OX=10090 GN=Notch1 PE=1 SV=3	1	4	4	1	0	1	1	1	914.59	3655.34	3655.34	-1.79427	-0.00163966	0	0	548463	HCD (High Energy Collision Dissociation)	MS2	6.03188	100	14.3621	4619	4619	4615	FP081320_7.raw	0/0		6.39295	469.428	452.762	4.8	4.04627e-07	8.57485e-08	0	0
FALSE	High	PMI-Byonic	PMI-Byonic (A2)	A	2	Unambiguous	TCVCTEGYTGTHCEVDIDECDPDPCHY	[Y].TcVcTEGYTGtHcEVDIDEcDPDPcHY.[G]	C2(Carbamidomethyl); C4(Carbamidomethyl); T11(HexNAc(1)); C13(Carbamidomethyl); C20(Carbamidomethyl); C25(Carbamidomethyl)	1	1	Q01705	Q01705	Neurogenic locus notch homolog protein 1 OS=Mus musculus OX=10090 GN=Notch1 PE=1 SV=3	1	4	4	1	0	1	1	1	874.076	3493.28	3493.29	-2.69065	-0.0023498	0	0	192917	HCD (High Energy Collision Dissociation)	MS2	0	100	14.3642	4620	4620	4615	FP081320_7.raw	0/0		6.19915	420.142	420.142	4.8	6.32192e-07	1.35003e-07	0	0
FALSE	High	PMI-Byonic	PMI-Byonic (A2)	A	2	Unambiguous	TCVCTEGYTGTHCEVDIDECDPDPCHY	[Y].TcVcTEGYtGTHcEVDIDEcDPDPcHY.[G]	C2(Carbamidomethyl); C4(Carbamidomethyl); T9(HexNAc(1)Hex(1)); C13(Carbamidomethyl); C20(Carbamidomethyl); C25(Carbamidomethyl)	1	1	Q01705	Q01705	Neurogenic locus notch homolog protein 1 OS=Mus musculus OX=10090 GN=Notch1 PE=1 SV=3	1	3	3	1	0	1	1	1	1219.12	3655.34	3655.34	-1.54012	-0.00187656	0	0	1.82575e+06	HCD (High Energy Collision Dissociation)	MS2	0	100	14.4339	4650	4650	4648	FP081320_7.raw	0/0		12.4418	802.766	779.597	3.30055	3.61559e-13	1.37281e-13	0	0
FALSE	High	PMI-Byonic	PMI-Byonic (A2)	A	2	Unambiguous	TCVCTEGYTGTHCEVDIDECDPDPCHY	[Y].TcVcTEGYTGtHcEVDIDEcDPDPcHY.[G]	C2(Carbamidomethyl); C4(Carbamidomethyl); T11(HexNAc(1)); C13(Carbamidomethyl); C20(Carbamidomethyl); C25(Carbamidomethyl)	1	1	Q01705	Q01705	Neurogenic locus notch homolog protein 1 OS=Mus musculus OX=10090 GN=Notch1 PE=1 SV=3	1	3	3	1	0	1	1	1	1165.1	3493.29	3493.29	-0.432898	-0.000504079	0	0	27795298	HCD (High Energy Collision Dissociation)	MS2	0	21.0406	14.4568	4660	4660	4659	FP081320_7.raw	0/0		14.4418	940.845	940.845	4.8	3.61559e-15	3.61523e-15	0	0
FALSE	High	PMI-Byonic	PMI-Byonic (A2)	A	2	Unambiguous	TCVCTEGYTGTHCEVDIDECDPDPCHY	[Y].TcVcTEGYTGtHcEVDIDEcDPDPcHY.[G]	C2(Carbamidomethyl); C4(Carbamidomethyl); T11(HexNAc(1)); C13(Carbamidomethyl); C20(Carbamidomethyl); C25(Carbamidomethyl)	1	1	Q01705	Q01705	Neurogenic locus notch homolog protein 1 OS=Mus musculus OX=10090 GN=Notch1 PE=1 SV=3	1	4	4	1	0	1	1	1	874.076	3493.28	3493.29	-1.85199	-0.00161738	0	0	7976246	HCD (High Energy Collision Dissociation)	MS2	0	28.5205	14.4806	4671	4671	4670	FP081320_7.raw	0/0		8.22512	607.313	586.408	4.8	5.95494e-09	1.00049e-09	0	0
FALSE	High	PMI-Byonic	PMI-Byonic (A2)	A	2	Unambiguous	TCVCTEGYTGTHCEVDIDECDPDPCHY	[Y].TcVcTEGYTGtHcEVDIDEcDPDPcHY.[G]	C2(Carbamidomethyl); C4(Carbamidomethyl); T11(HexNAc(1)); C13(Carbamidomethyl); C20(Carbamidomethyl); C25(Carbamidomethyl)	1	1	Q01705	Q01705	Neurogenic locus notch homolog protein 1 OS=Mus musculus OX=10090 GN=Notch1 PE=1 SV=3	1	3	3	1	0	1	1	1	1165.44	3494.29	3493.29	287.438	0.334701	0	0	91021.7	HCD (High Energy Collision Dissociation)	MS2	27.6047	100	16.9677	5738	5738	5728	FP081320_7.raw	0/0		3.67487	36.6461	36.6461	4.8	0.000211413	2.58271e-05	0	0
FALSE	High	PMI-Byonic	PMI-Byonic (A2)	A	2	Unambiguous	TCVCTEGYTGTHCEVDIDECDPDPCHY	[Y].TcVcTEGYTGtHcEVDIDEcDPDPcHY.[G]	C2(Carbamidomethyl); C4(Carbamidomethyl); T11(HexNAc(1)); C13(Carbamidomethyl); C20(Carbamidomethyl); C25(Carbamidomethyl)	1	1	Q01705	Q01705	Neurogenic locus notch homolog protein 1 OS=Mus musculus OX=10090 GN=Notch1 PE=1 SV=3	1	3	3	1	0	1	1	1	1165.1	3493.29	3493.29	-1.06189	-0.0012365	0	0	6.12592e+06	HCD (High Energy Collision Dissociation)	MS2	0	28.7694	14.5823	4715	4715	4714	FP081320_7.raw	0/0		12.3566	805.145	766.31	4.8	4.39897e-13	1.75108e-13	0	0
FALSE	High	PMI-Byonic	PMI-Byonic (A2)	A	2	Unambiguous	TCVCTEGYTGTHCEVDIDECDPDPCHY	[Y].TcVcTEGYTGtHcEVDIDEcDPDPcHY.[G]	C2(Carbamidomethyl); C4(Carbamidomethyl); T11(HexNAc(1)); C13(Carbamidomethyl); C20(Carbamidomethyl); C25(Carbamidomethyl)	1	1	Q01705	Q01705	Neurogenic locus notch homolog protein 1 OS=Mus musculus OX=10090 GN=Notch1 PE=1 SV=3	1	4	4	1	0	1	1	1	874.077	3493.29	3493.29	-1.50255	-0.00131221	0	0	1.61629e+06	HCD (High Energy Collision Dissociation)	MS2	0	100	14.6072	4727	4727	4725	FP081320_7.raw	0/0		7.13995	585.228	573.096	4.8	7.24515e-08	1.52817e-08	0	0
FALSE	High	PMI-Byonic	PMI-Byonic (A2)	A	2	Unambiguous	TCVCTEGYTGTHCEVDIDECDPDPCHY	[Y].TcVcTEGYTGtHcEVDIDEcDPDPcHY.[G]	C2(Carbamidomethyl); C4(Carbamidomethyl); T11(HexNAc(1)Hex(1)); C13(Carbamidomethyl); C20(Carbamidomethyl); C25(Carbamidomethyl)	1	1	Q01705	Q01705	Neurogenic locus notch homolog protein 1 OS=Mus musculus OX=10090 GN=Notch1 PE=1 SV=3	1	4	4	1	0	1	1	1	914.589	3655.33	3655.34	-2.32859	-0.00212795	0	0	343434	HCD (High Energy Collision Dissociation)	MS2	8.09278	100	14.4883	4675	4675	4670	FP081320_7.raw	0/0		4.82866	306.98	306.98	4.8	1.48368e-05	1.40125e-06	0	0
FALSE	High	PMI-Byonic	PMI-Byonic (A2)	A	2	Unambiguous	TCVCTEGYTGTHCEVDIDECDPDPCHY	[Y].TcVcTEGYTGtHcEVDIDEcDPDPcHY.[G]	C2(Carbamidomethyl); C4(Carbamidomethyl); T11(HexNAc(1)); C13(Carbamidomethyl); C20(Carbamidomethyl); C25(Carbamidomethyl)	1	1	Q01705	Q01705	Neurogenic locus notch homolog protein 1 OS=Mus musculus OX=10090 GN=Notch1 PE=1 SV=3	1	4	4	1	0	1	1	1	874.078	3493.29	3493.29	-0.663884	-0.000579785	0	0	183423	HCD (High Energy Collision Dissociation)	MS2	0	100	14.8787	4843	4843	4835	FP081320_7.raw	0/0		1.98567	84.9177	84.9177	4.8	0.0103354	0.000777689	0	0
FALSE	High	PMI-Byonic	PMI-Byonic (A2)	A	2	Unambiguous	TCVCTEGYTGTHCEVDIDECDPDPCHY	[Y].TcVcTEGYTGtHcEVDIDEcDPDPcHY.[G]	C2(Carbamidomethyl); C4(Carbamidomethyl); T11(HexNAc(1)); C13(Carbamidomethyl); C20(Carbamidomethyl); C25(Carbamidomethyl)	1	1	Q01705	Q01705	Neurogenic locus notch homolog protein 1 OS=Mus musculus OX=10090 GN=Notch1 PE=1 SV=3	1	3	3	1	0	1	1	1	1165.43	3494.28	3493.29	284.502	0.331283	0	0	0	HCD (High Energy Collision Dissociation)	MS2		100	16.3436	5472	5472	5462	FP081320_7.raw	0/0		3.76002	39.2742	39.2742	4.8	0.000173771	1.66166e-05	0	0
FALSE	High	PMI-Byonic	PMI-Byonic (A2)	A	2	Unambiguous	TCVCTEGYTGTHCEVDIDECDPDPCHY	[Y].TcVcTEGYTGtHcEVDIDEcDPDPcHY.[G]	C2(Carbamidomethyl); C4(Carbamidomethyl); T11(HexNAc(1)); C13(Carbamidomethyl); C20(Carbamidomethyl); C25(Carbamidomethyl)	1	1	Q01705	Q01705	Neurogenic locus notch homolog protein 1 OS=Mus musculus OX=10090 GN=Notch1 PE=1 SV=3	1	3	3	1	0	1	1	1	1165.1	3493.29	3493.29	-0.432898	-0.000504079	0	0	582796	HCD (High Energy Collision Dissociation)	MS2	0	100	14.8372	4825	4825	4824	FP081320_7.raw	0/0		9.35666	658.744	655.578	4.8	4.39887e-10	8.3274e-11	0	0
FALSE	High	PMI-Byonic	PMI-Byonic (A2)	A	2	Unambiguous	TCVCTEGYTGTHCEVDIDECDPDPCHY	[Y].TcVcTEGYTGtHcEVDIDEcDPDPcHY.[G]	C2(Carbamidomethyl); C4(Carbamidomethyl); T11(HexNAc(1)); C13(Carbamidomethyl); C20(Carbamidomethyl); C25(Carbamidomethyl)	1	1	Q01705	Q01705	Neurogenic locus notch homolog protein 1 OS=Mus musculus OX=10090 GN=Notch1 PE=1 SV=3	1	3	3	1	0	1	1	1	1165.1	3493.3	3493.29	2.71208	0.00315803	0	0	148479	HCD (High Energy Collision Dissociation)	MS2	0	100	15.4016	5068	5068	5066	FP081320_7.raw	0/0		4.19763	207.74	207.74	4.8	6.34414e-05	7.48862e-06	0	0
FALSE	High	PMI-Byonic	PMI-Byonic (A2)	A	2	Unambiguous	TCVCTEGYTGTHCEVDIDECDPDPCHY	[Y].TcVcTEGYTGtHcEVDIDEcDPDPcHY.[G]	C2(Carbamidomethyl); C4(Carbamidomethyl); T11(HexNAc(1)); C13(Carbamidomethyl); C20(Carbamidomethyl); C25(Carbamidomethyl)	1	1	Q01705	Q01705	Neurogenic locus notch homolog protein 1 OS=Mus musculus OX=10090 GN=Notch1 PE=1 SV=3	1	3	3	1	0	1	1	1	1166.1	3496.29	3493.29	858.042	0.99913	0	0	247395	HCD (High Energy Collision Dissociation)	MS2	0	100	15.5414	5128	5128	5121	FP081320_7.raw	0/0		3.35922	71.8326	71.8326	4.8	0.000437299	5.20667e-05	0	0
FALSE	High	PMI-Byonic	PMI-Byonic (A2)	A	2	Unambiguous	TCVCTEGYTGTHCEVDIDECDPDPCHY	[Y].TcVcTEGYTGtHcEVDIDEcDPDPcHY.[G]	C2(Carbamidomethyl); C4(Carbamidomethyl); T11(HexNAc(1)); C13(Carbamidomethyl); C20(Carbamidomethyl); C25(Carbamidomethyl)	1	1	Q01705	Q01705	Neurogenic locus notch homolog protein 1 OS=Mus musculus OX=10090 GN=Notch1 PE=1 SV=3	1	4	4	1	0	1	1	1	874.077	3493.29	3493.29	-0.87355	-0.000762891	0	0	86170.4	HCD (High Energy Collision Dissociation)	MS2	0	100	15.0335	4909	4909	4901	FP081320_7.raw	0/0		3.54337	115.619	115.619	4.8	0.000286177	3.34084e-05	0	0
FALSE	High	PMI-Byonic	PMI-Byonic (A2)	A	2	Unambiguous	TCVCTEGYTGTHCEVDIDECDPDPCHY	[Y].TcVcTEGYTGtHcEVDIDEcDPDPcHY.[G]	C2(Carbamidomethyl); C4(Carbamidomethyl); T11(HexNAc(1)); C13(Carbamidomethyl); C20(Carbamidomethyl); C25(Carbamidomethyl)	1	1	Q01705	Q01705	Neurogenic locus notch homolog protein 1 OS=Mus musculus OX=10090 GN=Notch1 PE=1 SV=3	1	3	3	1	0	1	1	1	1165.1	3493.29	3493.29	0.405763	0.000472483	0	0	329862	HCD (High Energy Collision Dissociation)	MS2	0	100	14.971	4882	4882	4879	FP081320_7.raw	0/0		6.52448	467.193	467.193	4.8	2.98895e-07	6.08019e-08	0	0
FALSE	High	PMI-Byonic	PMI-Byonic (A2)	A	2	Unambiguous	TCVCTEGYTGTHCEVDIDECDPDPCHY	[Y].TcVcTEGYTGtHcEVDIDEcDPDPcHY.[G]	C2(Carbamidomethyl); C4(Carbamidomethyl); T11(HexNAc(1)); C13(Carbamidomethyl); C20(Carbamidomethyl); C25(Carbamidomethyl)	1	1	Q01705	Q01705	Neurogenic locus notch homolog protein 1 OS=Mus musculus OX=10090 GN=Notch1 PE=1 SV=3	1	3	3	1	0	1	1	1	1165.1	3493.29	3493.29	-0.642563	-0.00074822	0	0	251060	HCD (High Energy Collision Dissociation)	MS2	0	100	15.1371	4953	4953	4945	FP081320_7.raw	0/0		4.19763	196.088	196.088	4.8	6.34414e-05	7.06473e-06	0	0
FALSE	High	PMI-Byonic	PMI-Byonic (A2)	A	2	Unambiguous	TCVCTEGYTGTHCEVDIDECDPDPCHY	[Y].TcVcTEGYTGtHcEVDIDEcDPDPcHY.[G]	C2(Carbamidomethyl); C4(Carbamidomethyl); T11(HexNAc(1)); C13(Carbamidomethyl); C20(Carbamidomethyl); C25(Carbamidomethyl)	1	1	Q01705	Q01705	Neurogenic locus notch homolog protein 1 OS=Mus musculus OX=10090 GN=Notch1 PE=1 SV=3	1	3	3	1	0	1	1	1	1165.1	3493.29	3493.29	0.405763	0.000472483	0	0	1.17031e+06	HCD (High Energy Collision Dissociation)	MS2	0	100	14.71	4771	4771	4769	FP081320_7.raw	0/0		12.3566	836.055	836.055	4.8	4.39897e-13	2.04528e-13	0	0
FALSE	High	PMI-Byonic	PMI-Byonic (A2)	A	2	Unambiguous	GSCKDGVATF	[Y].GScKDGVATF.[T]	C3(Carbamidomethyl)	1	1	Q01705	Q01705	Neurogenic locus notch homolog protein 1 OS=Mus musculus OX=10090 GN=Notch1 PE=1 SV=3	0	2	2	1	0	1	1	1	521.236	1041.47	1041.47	-1.6455	-0.000856865	0	0	481462	HCD (High Energy Collision Dissociation)	MS2	6.45088	100	9.66514	2698	2698	2697	FP081320_7.raw	0/0		3.54903	317.387	317.387	317.387	0.00028247	3.17984e-05	0	0
FALSE	High	PMI-Byonic	PMI-Byonic (A2)	A	2	Unambiguous	GSCKDGVATF	[Y].GScKDGVATF.[T]	C3(Carbamidomethyl)	1	1	Q01705	Q01705	Neurogenic locus notch homolog protein 1 OS=Mus musculus OX=10090 GN=Notch1 PE=1 SV=3	0	2	2	1	0	1	1	1	521.236	1041.47	1041.47	-1.52829	-0.00079583	0	0	369691	HCD (High Energy Collision Dissociation)	MS2	10.7092	100	9.56098	2660	2660	2659	FP081320_7.raw	0/0		6.04985	387.909	387.909	387.909	8.91562e-07	1.93559e-07	0	0
FALSE	High	PMI-Byonic	PMI-Byonic (A2)	A	2	Unambiguous	GSCKDGVATF	[Y].GScKDGVATF.[T]	C3(Carbamidomethyl)	1	1	Q01705	Q01705	Neurogenic locus notch homolog protein 1 OS=Mus musculus OX=10090 GN=Notch1 PE=1 SV=3	0	2	2	1	0	1	1	1	521.236	1041.47	1041.47	-1.76271	-0.0009179	0	0	307393	HCD (High Energy Collision Dissociation)	MS2	9.93084	100	9.44785	2615	2615	2613	FP081320_7.raw	0/0		2.28281	204.065	204.065	204.065	0.0052142	0.000451432	0	0
FALSE	High	PMI-Byonic	PMI-Byonic (A2)	A	2	Unambiguous	TCLCQPGYTGHHCETNINECHSQPCRHGGTCQDRDNSYL	[F].TcLcQPGYTGHHcEtNINEcHsQPcRHGGTcQDRDNSYL.[C]	C2(Carbamidomethyl); C4(Carbamidomethyl); C13(Carbamidomethyl); T15(Hex(1)Pent(1)R0); C20(Carbamidomethyl); S22(HexNAc(1)Fuc(1)); C25(Carbamidomethyl); C31(Carbamidomethyl)	1	1	Q01705	Q01705	Neurogenic locus notch homolog protein 1 OS=Mus musculus OX=10090 GN=Notch1 PE=1 SV=3	3	6	6	1	0	1	1	1	895.196	5366.14	5363.14	559.591	0.500194	0	0	1.47444e+06	HCD (High Energy Collision Dissociation)	MS2	19.0409	100	10.455	2993	2993	2991	FP081320_7.raw	0/0		3.51404	318.515	318.515	0	0.000306165	3.67468e-05	0	0
FALSE	High	PMI-Byonic	PMI-Byonic (A2)	A	2	Unambiguous	TCLCQPGYTGHHCETNINECHSQPCRHGGTCQDRDNSYL	[F].TcLcQPGYTGHHcEtNINEcHsQPcRHGGTcQDRDNSYL.[C]	C2(Carbamidomethyl); C4(Carbamidomethyl); C13(Carbamidomethyl); T15(HexNAc(1)Hex(1)Fuc(1)); C20(Carbamidomethyl); S22(Hex(1)Pent(1)); C25(Carbamidomethyl); C31(Carbamidomethyl)	1	1	Q01705	Q01705	Neurogenic locus notch homolog protein 1 OS=Mus musculus OX=10090 GN=Notch1 PE=1 SV=3	3	6	6	1	0	1	1	1	922.373	5529.2	5525.19	725.698	0.66827	0	0	530904	HCD (High Energy Collision Dissociation)	MS2	57.3266	100	10.4637	2997	2997	2991	FP081320_7.raw	0/0		1.91803	0.981588	0.981588	0	0.0120773	0.00100828	0	0
FALSE	High	PMI-Byonic	PMI-Byonic (A2)	A	2	Unambiguous	TCLCQPGYTGHHCETNINECHSQPCRHGGTCQDRDNSYL	[F].TcLcQPGYTGHHcEtNINEcHsQPcRHGGTcQDRDNSYL.[C]	C2(Carbamidomethyl); C4(Carbamidomethyl); C13(Carbamidomethyl); T15(HexNAc(1)Fuc(1)); C20(Carbamidomethyl); S22(Hex(1)Pent(2)R0); C25(Carbamidomethyl); C31(Carbamidomethyl)	1	1	Q01705	Q01705	Neurogenic locus notch homolog protein 1 OS=Mus musculus OX=10090 GN=Notch1 PE=1 SV=3	3	6	6	1	0	1	1	1	916.868	5496.17	5495.18	179.92	0.164782	0	0	913931	HCD (High Energy Collision Dissociation)	MS2	48.1067	100	10.4906	3008	3008	3006	FP081320_7.raw	0/0		1.91803	116.336	116.336	0	0.0120773	0.00105748	0	0
FALSE	High	PMI-Byonic	PMI-Byonic (A2)	A	2	Unambiguous	TCRCPEGYHDPTCL	[F].TcRcPEGYHDPTcL.[S]	C2(Carbamidomethyl); C4(Carbamidomethyl); C13(Carbamidomethyl)	1	1	Q01705	Q01705	Neurogenic locus notch homolog protein 1 OS=Mus musculus OX=10090 GN=Notch1 PE=1 SV=3	1	3	3	1	0	1	1	1	589.24	1765.7	1765.71	-2.69982	-0.00158903	0	0	507634	HCD (High Energy Collision Dissociation)	MS2	14.0028	100	10.3788	2962	2962	2959	FP081320_7.raw	0/0		3.82288	289.225	289.225	289.225	0.000150356	1.44241e-05	0	0
FALSE	High	PMI-Byonic	PMI-Byonic (A2)	A	2	Unambiguous	TCRCPEGYHDPTCL	[F].TcRcPEGYHDPTcL.[S]	C2(Carbamidomethyl); C4(Carbamidomethyl); C13(Carbamidomethyl)	1	1	Q01705	Q01705	Neurogenic locus notch homolog protein 1 OS=Mus musculus OX=10090 GN=Notch1 PE=1 SV=3	1	3	3	1	0	1	1	1	589.24	1765.7	1765.71	-2.38871	-0.00140592	0	0	167965	HCD (High Energy Collision Dissociation)	MS2	0	100	10.4884	3007	3007	3006	FP081320_7.raw	0/0		5.00282	325.151	325.151	325.151	9.93534e-06	9.6595e-07	0	0
FALSE	High	PMI-Byonic	PMI-Byonic (A2)	A	2	Unambiguous	TCRCPEGYHDPTCL	[F].TcRcPEGYHDPTcL.[S]	C2(Carbamidomethyl); C4(Carbamidomethyl); C13(Carbamidomethyl)	1	1	Q01705	Q01705	Neurogenic locus notch homolog protein 1 OS=Mus musculus OX=10090 GN=Notch1 PE=1 SV=3	1	3	3	1	0	1	1	1	589.239	1765.7	1765.71	-3.42572	-0.00201628	0	0	562336	HCD (High Energy Collision Dissociation)	MS2	0	100	10.5909	3046	3046	3045	FP081320_7.raw	0/0		3.6981	354.784	354.784	354.784	0.000200402	2.46062e-05	0	0
FALSE	High	PMI-Byonic	PMI-Byonic (A2)	A	2	Unambiguous	TCRCPEGYHDPTCL	[F].TcRcPEGYHDPTcL.[S]	C2(Carbamidomethyl); C4(Carbamidomethyl); C13(Carbamidomethyl)	1	1	Q01705	Q01705	Neurogenic locus notch homolog protein 1 OS=Mus musculus OX=10090 GN=Notch1 PE=1 SV=3	1	3	3	1	0	1	1	1	589.24	1765.71	1765.71	-1.76651	-0.00103971	0	0	766204	HCD (High Energy Collision Dissociation)	MS2	0	100	10.6999	3091	3091	3090	FP081320_7.raw	0/0		6.18728	380.684	380.684	380.684	6.49707e-07	1.41687e-07	0	0
FALSE	High	PMI-Byonic	PMI-Byonic (A2)	A	2	Unambiguous	TCRCPEGYHDPTCL	[F].TcRcPEGYHDPTcL.[S]	C2(Carbamidomethyl); C4(Carbamidomethyl); C13(Carbamidomethyl)	1	1	Q01705	Q01705	Neurogenic locus notch homolog protein 1 OS=Mus musculus OX=10090 GN=Notch1 PE=1 SV=3	1	3	3	1	0	1	1	1	589.24	1765.71	1765.71	-2.28501	-0.00134489	0	0	1.06795e+06	HCD (High Energy Collision Dissociation)	MS2	3.17559	100	10.8039	3132	3132	3131	FP081320_7.raw	0/0		5.64535	443.715	443.715	443.715	2.2628e-06	3.49117e-07	0	0
FALSE	High	PMI-Byonic	PMI-Byonic (A2)	A	2	Unambiguous	TCRCPEGYHDPTCL	[F].TcRcPEGYHDPTcL.[S]	C2(Carbamidomethyl); C4(Carbamidomethyl); C13(Carbamidomethyl)	1	1	Q01705	Q01705	Neurogenic locus notch homolog protein 1 OS=Mus musculus OX=10090 GN=Notch1 PE=1 SV=3	1	3	3	1	0	1	1	1	589.24	1765.7	1765.71	-2.59612	-0.00152799	0	0	317027	HCD (High Energy Collision Dissociation)	MS2	0	100	10.9308	3185	3185	3182	FP081320_7.raw	0/0		1.98485	135.487	135.487	135.487	0.0103551	0.000821223	0	0
[truncated: 7 more columns]

## Sheet: FP112420_5
Checked	Confidence	Identifying Node Type	Identifying Node	Search ID	Identifying Node No	PSM Ambiguity	Sequence	Annotated Sequence	Modifications	# Protein Groups	# Proteins	Master Protein Accessions	Protein Accessions	Protein Descriptions	# Missed Cleavages	Charge	Original Precursor Charge	DeltaScore	DeltaCn	Rank	Search Engine Rank	Concatenated Rank	m/z [Da]	MH+ [Da]	Theo. MH+ [Da]	DeltaM [ppm]	Deltam/z [Da]	Matched Ions	Total Ions	Intensity	Activation Type	MS Order	Isolation Interference [%]	Ion Inject Time [ms]	RT [min]	First Scan	Last Scan	Master Scan(s)	Spectrum File	Ions Matched	Annotation	|Log Prob|	Byonic Score	Delta Byonic Score	Delta Mod Score	PEP 2D	q-Value 2D	FDR 2D	Peptide Group FDR 2D
FALSE	Low	PMI-Byonic	PMI-Byonic (A2)	A	2	Unambiguous	LTPL	[LC].LtPL.[LD]	T2(Hex(1))	1	1	Q01705	Q01705	Neurogenic locus notch homolog protein 1 OS=Mus musculus OX=10090 GN=Notch1 PE=1 SV=3	1	3	3	1	0	1	1	1	605.34	1814.01	605.339	1.99668e+06	402.889	0	0	207573	HCD (High Energy Collision Dissociation)	MS2	29.6111	100	15.0991	5154	5154	5147	FP112420_5.raw	0/0		0.0462837	44.9078	44.9078	44.9078	0.89891	0.0851857	0	0
FALSE	Low	PMI-Byonic	PMI-Byonic (A2)	A	2	Unambiguous	LTPL	[LC].LtPL.[LD]	T2(Fuc(1))	1	1	Q01705	Q01705	Neurogenic locus notch homolog protein 1 OS=Mus musculus OX=10090 GN=Notch1 PE=1 SV=3	1	2	2	1	0	1	1	1	589.799	1178.59	589.344	999832	294.623	0	0	369916	HCD (High Energy Collision Dissociation)	MS2	36.3639	100	12.1564	3921	3921	3915	FP112420_5.raw	0/0		0.023761	14.4158	14.4158	14.4158	0.946758	0.11768	0	0
FALSE	High	PMI-Byonic	PMI-Byonic (A2)	A	2	Unambiguous	VGQRCQDSNPCLSTPCKNAGTCHVVDHGGTVDY	[F].VGQRcQDSNPcLstPcKNAGTcHVVDHGGTVDY.[A]	C5(Carbamidomethyl); C11(Carbamidomethyl); S13(Fuc(1)); T14(Hex(1)Pent(1)); C16(Carbamidomethyl); C22(Carbamidomethyl)	1	1	Q01705	Q01705	Neurogenic locus notch homolog protein 1 OS=Mus musculus OX=10090 GN=Notch1 PE=1 SV=3	1	5	5	1	0	1	1	1	826.758	4129.76	4129.75	3.01791	0.00249265	0	0	5388346	HCD (High Energy Collision Dissociation)	MS2	0	27.1684	9.04586	2585	2585	2584	FP112420_5.raw	0/0		11.5872	807.873	622.972	0	2.58712e-12	2.58686e-12	0	0
FALSE	High	PMI-Byonic	PMI-Byonic (A2)	A	2	Unambiguous	VGQRCQDSNPCLSTPCKNAGTCHVVDHGGTVDY	[F].VGQRcQDSNPcLstPcKNAGTcHVVDHGGTVDY.[A]	C5(Carbamidomethyl); C11(Carbamidomethyl); S13(Fuc(1)); T14(Hex(1)Pent(1)); C16(Carbamidomethyl); C22(Carbamidomethyl)	1	1	Q01705	Q01705	Neurogenic locus notch homolog protein 1 OS=Mus musculus OX=10090 GN=Notch1 PE=1 SV=3	1	5	5	1	0	1	1	1	826.757	4129.76	4129.75	2.13115	0.00176022	0	0	399990	HCD (High Energy Collision Dissociation)	MS2	0	100	9.17379	2641	2641	2639	FP112420_5.raw	0/0		2.81638	308.555	308.555	0	0.00152622	0.000158079	0	0
FALSE	High	PMI-Byonic	PMI-Byonic (A2)	A	2	Unambiguous	VGQRCQDSNPCLSTPCKNAGTCHVVDHGGTVDYACSCPL	[F].VGQRcQDSNPcLStPcKNAGtcHVVDHGGTVDYAcScPL.[G]	C5(Carbamidomethyl); C11(Carbamidomethyl); T14(Hex(1)Pent(1)); C16(Carbamidomethyl); T21(Fuc(1)); C22(Carbamidomethyl); C35(Carbamidomethyl); C37(Carbamidomethyl)	1	1	Q01705	Q01705	Neurogenic locus notch homolog protein 1 OS=Mus musculus OX=10090 GN=Notch1 PE=1 SV=3	2	5	5	1	0	1	1	1	964.411	4818.03	4818.02	2.44874	0.00235961	0	0	271199	HCD (High Energy Collision Dissociation)	MS2	0	100	10.2351	3097	3097	3090	FP112420_5.raw	0/0		3.17692	333.537	333.537	1.2	0.000665395	8.30753e-05	0	0
FALSE	High	PMI-Byonic	PMI-Byonic (A2)	A	2	Unambiguous	VGQRCQDSNPCLSTPCKNAGTCHVVDHGGTVDYACSCPL	[F].VGQRcQDSNPcLsTPcKNAGtcHVVDHGGTVDYAcScPL.[G]	C5(Carbamidomethyl); C11(Carbamidomethyl); S13(Hex(1)Pent(2)); C16(Carbamidomethyl); T21(Fuc(1)); C22(Carbamidomethyl); C35(Carbamidomethyl); C37(Carbamidomethyl)	1	1	Q01705	Q01705	Neurogenic locus notch homolog protein 1 OS=Mus musculus OX=10090 GN=Notch1 PE=1 SV=3	2	5	5	1	0	1	1	1	991.223	4952.08	4950.06	409.337	0.405248	0	0	1.0821e+06	HCD (High Energy Collision Dissociation)	MS2	12.3553	100	10.2565	3106	3106	3101	FP112420_5.raw	0/0		1.37022	225.831	225.831	0	0.0426363	0.0033589	0	0
FALSE	High	PMI-Byonic	PMI-Byonic (A2)	A	2	Unambiguous	VGQRCQDSNPCLSTPCKNAGTCHVVDHGGTVDY	[F].VGQRcQDSNPcLstPcKNAGTcHVVDHGGTVDY.[A]	C5(Carbamidomethyl); C11(Carbamidomethyl); S13(Hex(1)Pent(2)); T14(Fuc(1)); C16(Carbamidomethyl); C22(Carbamidomethyl)	1	1	Q01705	Q01705	Neurogenic locus notch homolog protein 1 OS=Mus musculus OX=10090 GN=Notch1 PE=1 SV=3	1	5	5	1	0	1	1	1	853.167	4261.8	4261.79	3.34874	0.00285432	0	0	278127	HCD (High Energy Collision Dissociation)	MS2	0	100	9.13203	2623	2623	2617	FP112420_5.raw	0/0		6.58719	566.211	539.224	1.2	2.58708e-07	7.87715e-08	0	0
FALSE	High	PMI-Byonic	PMI-Byonic (A2)	A	2	Unambiguous	VGQRCQDSNPCLSTPCKNAGTCHVVDHGGTVDYACSCPL	[F].VGQRcQDSNPcLStPcKNAGtcHVVDHGGTVDYAcScPL.[G]	C5(Carbamidomethyl); C11(Carbamidomethyl); T14(Hex(1)Pent(1)); C16(Carbamidomethyl); T21(Fuc(1)); C22(Carbamidomethyl); C35(Carbamidomethyl); C37(Carbamidomethyl)	1	1	Q01705	Q01705	Neurogenic locus notch homolog protein 1 OS=Mus musculus OX=10090 GN=Notch1 PE=1 SV=3	2	5	5	1	0	1	1	1	964.414	4818.04	4818.02	5.61576	0.00541137	0	0	339518	HCD (High Energy Collision Dissociation)	MS2	0	100	10.3514	3146	3146	3145	FP112420_5.raw	0/0		1.75685	226.598	226.598	1.2	0.0175044	0.0018241	0	0
FALSE	Medium	PMI-Byonic	PMI-Byonic (A2)	A	2	Unambiguous	VGQRCQDSNPCLSTPCKNAGTCHVVDHGGTVDY	[F].VGQRcQDSNPcLStPcKNAGTcHVVDHGGTVDY.[A]	C5(Carbamidomethyl); C11(Carbamidomethyl); T14(Hex(1)Pent(1)); C16(Carbamidomethyl); C22(Carbamidomethyl)	1	1	Q01705	Q01705	Neurogenic locus notch homolog protein 1 OS=Mus musculus OX=10090 GN=Notch1 PE=1 SV=3	1	5	5	1	0	1	1	1	797.948	3985.71	3983.69	506.704	0.403711	0	0	347533	HCD (High Energy Collision Dissociation)	MS2	71.3676	100	9.08872	2604	2604	2595	FP112420_5.raw	0/0		0.739778	4.15057	4.15057	1.2	0.182063	0.0141658	0	0
FALSE	High	PMI-Byonic	PMI-Byonic (A2)	A	2	Unambiguous	VGQRCQDSNPCLSTPCKNAGTCHVVDHGGTVDY	[F].VGQRcQDSNPcLstPcKNAGTcHVVDHGGTVDY.[A]	C5(Carbamidomethyl); C11(Carbamidomethyl); S13(Fuc(1)); T14(Hex(1)Pent(1)); C16(Carbamidomethyl); C22(Carbamidomethyl)	1	1	Q01705	Q01705	Neurogenic locus notch homolog protein 1 OS=Mus musculus OX=10090 GN=Notch1 PE=1 SV=3	1	5	5	1	0	1	1	1	826.955	4130.74	4129.75	241.409	0.199392	0	0	303629	HCD (High Energy Collision Dissociation)	MS2	51.9288	100	8.93716	2539	2539	2529	FP112420_5.raw	0/0		5.72585	430.603	430.603	0	1.87995e-06	6.9615e-07	0	0
FALSE	High	PMI-Byonic	PMI-Byonic (A2)	A	2	Unambiguous	VGQRCQDSNPCLSTPCKNAGTCHVVDHGGTVDY	[F].VGQRcQDSNPcLstPcKNAGTcHVVDHGGTVDY.[A]	C5(Carbamidomethyl); C11(Carbamidomethyl); S13(Hex(1)Pent(2)); T14(Fuc(1)); C16(Carbamidomethyl); C22(Carbamidomethyl)	1	1	Q01705	Q01705	Neurogenic locus notch homolog protein 1 OS=Mus musculus OX=10090 GN=Notch1 PE=1 SV=3	1	5	5	1	0	1	1	1	853.167	4261.8	4261.79	3.34874	0.00285432	0	0	231947	HCD (High Energy Collision Dissociation)	MS2	0	100	9.00338	2567	2567	2562	FP112420_5.raw	0/0		8.49029	668.379	528.224	1.2	3.23377e-09	1.6181e-09	0	0
FALSE	High	PMI-Byonic	PMI-Byonic (A2)	A	2	Unambiguous	VGQRCQDSNPCLSTPCKNAGTCHVVDHGGTVDY	[F].VGQRcQDSNPcLSTPcKNAGtcHVVDHGGtVDY.[A]	C5(Carbamidomethyl); C11(Carbamidomethyl); C16(Carbamidomethyl); T21(Hex(1)Pent(1)); C22(Carbamidomethyl); T30(Fuc(1))	1	1	Q01705	Q01705	Neurogenic locus notch homolog protein 1 OS=Mus musculus OX=10090 GN=Notch1 PE=1 SV=3	1	4	4	1	0	1	1	1	1033.19	4129.76	4129.75	2.45955	0.00253933	0	0	471676	HCD (High Energy Collision Dissociation)	MS2	0	100	9.0209	2574	2574	2573	FP112420_5.raw	0/0		8.26183	670.131	426.867	3.6	5.47236e-09	2.90281e-09	0	0
FALSE	High	PMI-Byonic	PMI-Byonic (A2)	A	2	Unambiguous	ACSCPLGFSGPL	[Y].AcScPLGFSGPL.[C]	C2(Carbamidomethyl); C4(Carbamidomethyl)	1	1	Q01705	Q01705	Neurogenic locus notch homolog protein 1 OS=Mus musculus OX=10090 GN=Notch1 PE=1 SV=3	2	2	2	1	0	1	1	1	633.287	1265.57	1265.57	1.87203	0.00118459	0	0	544359	HCD (High Energy Collision Dissociation)	MS2	0	100	15.8806	5485	5485	5484	FP112420_5.raw	0/0		3.01545	333.673	333.673	333.673	0.000965056	0.000112475	0	0
FALSE	High	PMI-Byonic	PMI-Byonic (A2)	A	2	Unambiguous	ACSCPLGFSGPL	[Y].AcScPLGFSGPL.[C]	C2(Carbamidomethyl); C4(Carbamidomethyl)	1	1	Q01705	Q01705	Neurogenic locus notch homolog protein 1 OS=Mus musculus OX=10090 GN=Notch1 PE=1 SV=3	2	2	2	1	0	1	1	1	633.287	1265.57	1265.57	1.38975	0.00087941	0	0	291131	HCD (High Energy Collision Dissociation)	MS2	22.027	100	15.7622	5435	5435	5429	FP112420_5.raw	0/0		3.45541	308.428	308.428	308.428	0.000350422	4.65772e-05	0	0
FALSE	High	PMI-Byonic	PMI-Byonic (A2)	A	2	Unambiguous	CLTPL	[L].cLTPL.[D]	C1(Carbamidomethyl)	1	1	Q01705	Q01705	Neurogenic locus notch homolog protein 1 OS=Mus musculus OX=10090 GN=Notch1 PE=1 SV=3	1	2	2	1	0	1	1	1	603.842	1206.68	603.317	1.00007e+06	301.68	0	0	0	HCD (High Energy Collision Dissociation)	MS2		100	11.8494	3789	3789	3783	FP112420_5.raw	0/0		2.35483	351.939	305.223	305.223	0.0044174	0.000343988	0	0
FALSE	High	PMI-Byonic	PMI-Byonic (A2)	A	2	Unambiguous	CLTPLDNACL	[L].cLTPLDNAcL.[A]	C1(Carbamidomethyl); C9(Carbamidomethyl)	1	1	Q01705	Q01705	Neurogenic locus notch homolog protein 1 OS=Mus musculus OX=10090 GN=Notch1 PE=1 SV=3	2	2	2	1	0	1	1	1	588.775	1176.54	1176.54	3.30958	0.00194692	0	0	468727	HCD (High Energy Collision Dissociation)	MS2	8.26724	100	14.7445	5010	5010	5009	FP112420_5.raw	0/0		3.73076	469.371	355.59	355.59	0.000185883	1.88476e-05	0	0
FALSE	High	PMI-Byonic	PMI-Byonic (A2)	A	2	Unambiguous	CLTPLDNACL	[L].cLTPLDNAcL.[A]	C1(Carbamidomethyl); C9(Carbamidomethyl)	1	1	Q01705	Q01705	Neurogenic locus notch homolog protein 1 OS=Mus musculus OX=10090 GN=Notch1 PE=1 SV=3	2	2	2	1	0	1	1	1	588.775	1176.54	1176.54	3.10207	0.00182485	0	0	1.7256e+06	HCD (High Energy Collision Dissociation)	MS2	2.75607	59.5921	14.8509	5053	5053	5052	FP112420_5.raw	0/0		4.70592	579.914	362.895	362.895	1.96827e-05	4.71924e-06	0	0
FALSE	Medium	PMI-Byonic	PMI-Byonic (A2)	A	2	Unambiguous	ANPCRNGGTCDLLTLTEY	[L].ANPcRNGGtcDLLTLTEY.[K]	C4(Carbamidomethyl); T9(Fuc(1)); C10(Carbamidomethyl)	1	1	Q01705	Q01705	Neurogenic locus notch homolog protein 1 OS=Mus musculus OX=10090 GN=Notch1 PE=1 SV=3	3	2	2	1	0	1	1	1	1101	2200.99	2200.98	3.99401	0.00439538	0	0	359905	HCD (High Energy Collision Dissociation)	MS2	0	100	14.3011	4828	4828	4826	FP112420_5.raw	0/0		0.168562	156.976	156.976	6.4	0.678325	0.0396151	0	0
FALSE	Low	PMI-Byonic	PMI-Byonic (A2)	A	2	Unambiguous	ANPCRNGGTCDLLTLTEY	[L].ANPcRNGGtcDLLTLTEY.[K]	C4(Carbamidomethyl); T9(Fuc(1)); C10(Carbamidomethyl)	1	1	Q01705	Q01705	Neurogenic locus notch homolog protein 1 OS=Mus musculus OX=10090 GN=Notch1 PE=1 SV=3	3	2	2	1	0	1	1	1	1101	2200.99	2200.98	2.88478	0.00317468	0	0	537425	HCD (High Energy Collision Dissociation)	MS2	0	100	14.4186	4872	4872	4871	FP112420_5.raw	0/0		0.0393673	171.936	171.936	5.14318	0.91334	0.101424	0	0
FALSE	High	PMI-Byonic	PMI-Byonic (A2)	A	2	Unambiguous	KCRCPPGWSGKSCQQADPCASNPCANGGQCLPFESSY	[Y].KcRcPPGWsGKScQQADPcASNPcANGGQcLPFESSY.[I]	C2(Carbamidomethyl); C4(Carbamidomethyl); S9(Hex(1)Pent(2)); C13(Carbamidomethyl); C19(Carbamidomethyl); C24(Carbamidomethyl); C30(Carbamidomethyl)	1	1	Q01705	Q01705	Neurogenic locus notch homolog protein 1 OS=Mus musculus OX=10090 GN=Notch1 PE=1 SV=3	2	4	4	1	0	1	1	1	1161.98	4644.89	4644.88	3.06476	0.00355886	0	0	57369.3	HCD (High Energy Collision Dissociation)	MS2	4.48277	100	11.5995	3682	3682	3673	FP112420_5.raw	0/0		1.07736	106.557	106.557	2.4	0.0836843	0.0070529	0	0
FALSE	High	PMI-Byonic	PMI-Byonic (A2)	A	2	Unambiguous	KCRCPPGWSGKSCQQADPCASNPCANGGQCLPFESSY	[Y].KcRcPPGWSGKScQQADPcAsNPcANGGQcLPFESSY.[I]	C2(Carbamidomethyl); C4(Carbamidomethyl); C13(Carbamidomethyl); C19(Carbamidomethyl); S21(Hex(1)Pent(1)); C24(Carbamidomethyl); C30(Carbamidomethyl)	1	1	Q01705	Q01705	Neurogenic locus notch homolog protein 1 OS=Mus musculus OX=10090 GN=Notch1 PE=1 SV=3	2	4	4	1	0	1	1	1	1128.97	4512.85	4512.84	3.53815	0.00399177	0	0	198418	HCD (High Energy Collision Dissociation)	MS2	0	100	11.5609	3665	3665	3662	FP112420_5.raw	0/0		3.93491	487.404	195.655	1.2	0.000116169	1.15853e-05	0	0
FALSE	High	PMI-Byonic	PMI-Byonic (A2)	A	2	Unambiguous	KCRCPPGWSGKSCQQADPCASNPCANGGQCLPF	[Y].KcRcPPGWSGKscQQADPcASNPcANGGQcLPF.[E]	C2(Carbamidomethyl); C4(Carbamidomethyl); S12(Hex(1)Pent(1)); C13(Carbamidomethyl); C19(Carbamidomethyl); C24(Carbamidomethyl); C30(Carbamidomethyl)	1	1	Q01705	Q01705	Neurogenic locus notch homolog protein 1 OS=Mus musculus OX=10090 GN=Notch1 PE=1 SV=3	1	4	4	1	0	1	1	1	1012.42	4046.68	4046.67	2.87369	0.00290722	0	0	431511	HCD (High Energy Collision Dissociation)	MS2	0	100	11.1321	3482	3482	3475	FP112420_5.raw	0/0		5.86053	455.095	455.095	1.2	1.37871e-06	4.06693e-07	0	0
FALSE	Low	PMI-Byonic	PMI-Byonic (A2)	A	2	Unambiguous	SGKSCQQADPCASNPCANGGQCLPFESSY	[W].SGKScQQADPcAsNPcANGGQcLPFESSY.[I]	C5(Carbamidomethyl); C11(Carbamidomethyl); S13(Hex(1)Pent(1)); C16(Carbamidomethyl); C22(Carbamidomethyl)	1	1	Q01705	Q01705	Neurogenic locus notch homolog protein 1 OS=Mus musculus OX=10090 GN=Notch1 PE=1 SV=3	1	3	3	1	0	1	1	1	1157.8	3471.39	3471.37	4.88224	0.00564935	0	0	172018	HCD (High Energy Collision Dissociation)	MS2	0	100	12.5876	4105	4105	4102	FP112420_5.raw	0/0		0.113273	139.286	139.286	10.4	0.770418	0.0685791	0	0
FALSE	Low	PMI-Byonic	PMI-Byonic (A2)	A	2	Unambiguous	ESSY	[F].ESSY.[I]		1	1	Q01705	Q01705	Neurogenic locus notch homolog protein 1 OS=Mus musculus OX=10090 GN=Notch1 PE=1 SV=3	0	2	2	1	0	1	1	1	485.767	970.528	485.188	1.00031e+06	242.67	0	0	135656	HCD (High Energy Collision Dissociation)	MS2	56.5754	100	17.1208	6012	6012	6009	FP112420_5.raw	0/0		0.023761	6.03496	6.03496	6.03496	0.946758	0.133323	0	0
FALSE	High	PMI-Byonic	PMI-Byonic (A2)	A	2	Unambiguous	ICRCPPGFHGPTCRQDVNECSQNPGLCRHGGTCHNEIGSY	[Y].IcRcPPGFHGPtcRQDVNEcSQNPGLcRHGGTcHNEIGSY.[R]	C2(Carbamidomethyl); C4(Carbamidomethyl); T12(Fuc(1)); C13(Carbamidomethyl); C20(Carbamidomethyl); C27(Carbamidomethyl); C33(Carbamidomethyl)	1	1	Q01705	Q01705	Neurogenic locus notch homolog protein 1 OS=Mus musculus OX=10090 GN=Notch1 PE=1 SV=3	2	6	6	1	0	1	1	1	806.683	4835.06	4831.05	830.567	0.668752	0	0	718863	HCD (High Energy Collision Dissociation)	MS2	41.5285	100	9.5051	2783	2783	2782	FP112420_5.raw	0/0		2.30267	320.482	320.482	3.6	0.00498111	0.000480373	0	0
FALSE	High	PMI-Byonic	PMI-Byonic (A2)	A	2	Unambiguous	ICRCPPGFHGPTCRQDVNECSQNPGLCRHGGTCHNEIGSY	[Y].IcRcPPGFHGPtcRQDVNEcSQNPGLcRHGGTcHNEIGSY.[R]	C2(Carbamidomethyl); C4(Carbamidomethyl); T12(Fuc(1)); C13(Carbamidomethyl); C20(Carbamidomethyl); C27(Carbamidomethyl); C33(Carbamidomethyl)	1	1	Q01705	Q01705	Neurogenic locus notch homolog protein 1 OS=Mus musculus OX=10090 GN=Notch1 PE=1 SV=3	2	6	6	1	0	1	1	1	806.014	4831.05	4831.05	-0.0132167	-1.06418e-05	0	0	405624	HCD (High Energy Collision Dissociation)	MS2	0	100	9.37756	2728	2728	2727	FP112420_5.raw	0/0		5.11614	473.294	473.294	3.6	7.65358e-06	2.65042e-06	0	0
FALSE	High	PMI-Byonic	PMI-Byonic (A2)	A	2	Unambiguous	ICRCPPGFHGPTCRQDVNECSQNPGLCRHGGTCHNEIGSY	[Y].IcRcPPGFHGPtcRQDVNEcSQNPGLcRHGGTcHNEIGSY.[R]	C2(Carbamidomethyl); C4(Carbamidomethyl); T12(Fuc(1)); C13(Carbamidomethyl); C20(Carbamidomethyl); C27(Carbamidomethyl); C33(Carbamidomethyl)	1	1	Q01705	Q01705	Neurogenic locus notch homolog protein 1 OS=Mus musculus OX=10090 GN=Notch1 PE=1 SV=3	2	5	5	1	0	1	1	1	967.018	4831.06	4831.05	1.88466	0.00182097	0	0	156413	HCD (High Energy Collision Dissociation)	MS2	3.09893	100	9.27447	2684	2684	2683	FP112420_5.raw	0/0		6.89809	618.539	618.539	3.6	1.26449e-07	3.37885e-08	0	0
FALSE	Low	PMI-Byonic	PMI-Byonic (A2)	A	2	Unambiguous	ICRCPPGFHGPTCRQDVNECSQNPGLCRHGGTCHNEIGSY	[Y].IcRcPPGFHGPtcRQDVNEcSQNPGLcRHGGTcHNEIGSY.[R]	C2(Carbamidomethyl); C4(Carbamidomethyl); T12(HexNAc(1)); C13(Carbamidomethyl); C20(Carbamidomethyl); C27(Carbamidomethyl); C33(Carbamidomethyl)	1	1	Q01705	Q01705	Neurogenic locus notch homolog protein 1 OS=Mus musculus OX=10090 GN=Notch1 PE=1 SV=3	2	6	6	1	0	1	1	1	815.514	4888.05	4888.07	-4.25427	-0.00346586	0	0	153972	HCD (High Energy Collision Dissociation)	MS2	94.8223	100	9.17597	2642	2642	2639	FP112420_5.raw	0/0		0.137839	51.9814	51.9814	1.2	0.72805	0.0539575	0	0
FALSE	High	PMI-Byonic	PMI-Byonic (A2)	A	2	Unambiguous	ICRCPPGFHGPTCRQDVNECSQNPGLCRHGGTCHNEIGSY	[Y].IcRcPPGFHGPtcRQDVNEcSQNPGLcRHGGTcHNEIGSY.[R]	C2(Carbamidomethyl); C4(Carbamidomethyl); T12(Fuc(1)); C13(Carbamidomethyl); C20(Carbamidomethyl); C27(Carbamidomethyl); C33(Carbamidomethyl)	1	1	Q01705	Q01705	Neurogenic locus notch homolog protein 1 OS=Mus musculus OX=10090 GN=Notch1 PE=1 SV=3	2	5	5	1	0	1	1	1	967.621	4834.07	4831.05	626.064	0.604909	0	0	593376	HCD (High Energy Collision Dissociation)	MS2	37.4265	100	9.16538	2638	2638	2628	FP112420_5.raw	0/0		5.4102	550.788	550.788	3.6	3.88862e-06	1.2443e-06	0	0
FALSE	High	PMI-Byonic	PMI-Byonic (A2)	A	2	Unambiguous	ICRCPPGFHGPTCRQDVNECSQNPGLCRHGGTCHNEIGSY	[Y].IcRcPPGFHGPtcRQDVNEcSQNPGLcRHGGTcHNEIGSY.[R]	C2(Carbamidomethyl); C4(Carbamidomethyl); T12(Fuc(1)); C13(Carbamidomethyl); C20(Carbamidomethyl); C27(Carbamidomethyl); C33(Carbamidomethyl)	1	1	Q01705	Q01705	Neurogenic locus notch homolog protein 1 OS=Mus musculus OX=10090 GN=Notch1 PE=1 SV=3	2	6	6	1	0	1	1	1	806.184	4832.07	4831.05	210.645	0.169606	0	0	541726	HCD (High Energy Collision Dissociation)	MS2	15.4731	100	9.13851	2626	2626	2617	FP112420_5.raw	0/0		3.72949	465.3	465.3	3.6	0.00018643	2.55509e-05	0	0
FALSE	High	PMI-Byonic	PMI-Byonic (A2)	A	2	Unambiguous	ICRCPPGFHGPTCRQDVNECSQNPGLCRHGGTCHNEIGSY	[Y].IcRcPPGFHGPtcRQDVNEcSQNPGLcRHGGTcHNEIGSY.[R]	C2(Carbamidomethyl); C4(Carbamidomethyl); T12(Fuc(1)); C13(Carbamidomethyl); C20(Carbamidomethyl); C27(Carbamidomethyl); C33(Carbamidomethyl)	1	1	Q01705	Q01705	Neurogenic locus notch homolog protein 1 OS=Mus musculus OX=10090 GN=Notch1 PE=1 SV=3	2	6	6	1	0	1	1	1	806.017	4831.06	4831.05	2.94312	0.00236973	0	0	3.30238e+06	HCD (High Energy Collision Dissociation)	MS2	0.456864	25.2573	9.24867	2673	2673	2672	FP112420_5.raw	0/0		5.45181	546.128	546.128	3.6	3.53334e-06	9.79866e-07	0	0
FALSE	High	PMI-Byonic	PMI-Byonic (A2)	A	2	Unambiguous	NCRCPPEWTGQY	[Y].NcRcPPEWTGQY.[C]	C2(Carbamidomethyl); C4(Carbamidomethyl)	1	1	Q01705	Q01705	Neurogenic locus notch homolog protein 1 OS=Mus musculus OX=10090 GN=Notch1 PE=1 SV=3	1	2	2	1	0	1	1	1	784.327	1567.65	1567.64	2.87545	0.00225384	0	0	211341	HCD (High Energy Collision Dissociation)	MS2	0	100	10.9547	3406	3406	3398	FP112420_5.raw	0/0		5.06071	375.016	344.704	344.704	8.69541e-06	3.5736e-06	0	0
FALSE	High	PMI-Byonic	PMI-Byonic (A2)	A	2	Unambiguous	NCRCPPEWTGQY	[Y].NcRcPPEWTGQY.[C]	C2(Carbamidomethyl); C4(Carbamidomethyl)	1	1	Q01705	Q01705	Neurogenic locus notch homolog protein 1 OS=Mus musculus OX=10090 GN=Notch1 PE=1 SV=3	1	2	2	1	0	1	1	1	784.328	1567.65	1567.64	4.43283	0.00347454	0	0	254323	HCD (High Energy Collision Dissociation)	MS2	0	100	11.0674	3454	3454	3453	FP112420_5.raw	0/0		4.65186	409.176	377.316	377.316	2.22913e-05	5.556e-06	0	0
FALSE	Medium	PMI-Byonic	PMI-Byonic (A2)	A	2	Unambiguous	QGATCHDRVASFY	[F].QGATcHDRVASFY.[C]	C5(Carbamidomethyl)	1	1	Q01705	Q01705	Neurogenic locus notch homolog protein 1 OS=Mus musculus OX=10090 GN=Notch1 PE=1 SV=3	1	2	2	1	0	1	1	1	756.34	1511.67	1511.67	1.86801	0.00141191	0	0	171430	HCD (High Energy Collision Dissociation)	MS2	0	100	9.16321	2637	2637	2628	FP112420_5.raw	0/0		0.635342	89.1176	89.1176	89.1176	0.231557	0.0189967	0	0
FALSE	High	PMI-Byonic	PMI-Byonic (A2)	A	2	Unambiguous	QGATCHDRVASFY	[F].QGATcHDRVAsFY.[C]	C5(Carbamidomethyl); S11(Fuc(1))	1	1	Q01705	Q01705	Neurogenic locus notch homolog protein 1 OS=Mus musculus OX=10090 GN=Notch1 PE=1 SV=3	1	3	3	1	0	1	1	1	553.248	1657.73	1657.73	2.03482	0.00112439	0	0	4774976	HCD (High Energy Collision Dissociation)	MS2	1.77492	40.5688	9.12275	2618	2618	2617	FP112420_5.raw	0/0		5.26771	454.031	431.276	31.8578	5.39875e-06	1.5905e-06	0	0
FALSE	High	PMI-Byonic	PMI-Byonic (A2)	A	2	Unambiguous	QGATCHDRVASFY	[F].QGATcHDRVAsFY.[C]	C5(Carbamidomethyl); S11(Fuc(1))	1	1	Q01705	Q01705	Neurogenic locus notch homolog protein 1 OS=Mus musculus OX=10090 GN=Notch1 PE=1 SV=3	1	2	2	1	0	1	1	1	829.368	1657.73	1657.73	1.08565	0.000899853	0	0	537658	HCD (High Energy Collision Dissociation)	MS2	0	100	9.11004	2613	2613	2606	FP112420_5.raw	0/0		4.98391	367.618	367.618	7.50339	1.03774e-05	3.9317e-06	0	0
FALSE	High	PMI-Byonic	PMI-Byonic (A2)	A	2	Unambiguous	QGATCHDRVASFY	[F].QGATcHDRVASFY.[C]	C5(Carbamidomethyl)	1	1	Q01705	Q01705	Neurogenic locus notch homolog protein 1 OS=Mus musculus OX=10090 GN=Notch1 PE=1 SV=3	1	3	3	1	0	1	1	1	504.562	1511.67	1511.67	1.67742	0.000845235	0	0	985624	HCD (High Energy Collision Dissociation)	MS2	8.96253	100	9.10355	2610	2610	2606	FP112420_5.raw	0/0		3.31318	345.886	345.886	345.886	0.000486207	6.22782e-05	0	0
FALSE	High	PMI-Byonic	PMI-Byonic (A2)	A	2	Unambiguous	QGATCHDRVASFY	[F].QGATcHDRVAsFY.[C]	C5(Carbamidomethyl); S11(Fuc(1))	1	1	Q01705	Q01705	Neurogenic locus notch homolog protein 1 OS=Mus musculus OX=10090 GN=Notch1 PE=1 SV=3	1	3	3	1	0	1	1	1	553.249	1657.73	1657.73	2.69755	0.0014906	0	0	1.25072e+06	HCD (High Energy Collision Dissociation)	MS2	2.85258	100	8.99902	2565	2565	2562	FP112420_5.raw	0/0		4.47345	398.493	369.773	4.61597	3.36165e-05	6.83147e-06	0	0
FALSE	High	PMI-Byonic	PMI-Byonic (A2)	A	2	Unambiguous	YCECPHGRTGLL	[F].YcEcPHGRTGLL.[C]	C2(Carbamidomethyl); C4(Carbamidomethyl)	1	1	Q01705	Q01705	Neurogenic locus notch homolog protein 1 OS=Mus musculus OX=10090 GN=Notch1 PE=1 SV=3	2	3	3	1	0	1	1	1	488.225	1462.66	1462.66	1.77992	0.000867804	0	0	1.41739e+06	HCD (High Energy Collision Dissociation)	MS2	26.0732	100	8.79695	2478	2478	2474	FP112420_5.raw	0/0		5.13303	433.505	433.505	433.505	7.36149e-06	2.29306e-06	0	0
FALSE	High	PMI-Byonic	PMI-Byonic (A2)	A	2	Unambiguous	YCECPHGRTGLL	[F].YcEcPHGRTGLL.[C]	C2(Carbamidomethyl); C4(Carbamidomethyl)	1	1	Q01705	Q01705	Neurogenic locus notch homolog protein 1 OS=Mus musculus OX=10090 GN=Notch1 PE=1 SV=3	2	2	2	1	0	1	1	1	731.832	1462.66	1462.66	0.725025	0.000530231	0	0	801842	HCD (High Energy Collision Dissociation)	MS2	0	100	8.84986	2501	2501	2496	FP112420_5.raw	0/0		5.81288	529.191	529.191	529.191	1.53857e-06	5.48176e-07	0	0
FALSE	High	PMI-Byonic	PMI-Byonic (A2)	A	2	Unambiguous	YCECPHGRTGLL	[F].YcEcPHGRTGLL.[C]	C2(Carbamidomethyl); C4(Carbamidomethyl)	1	1	Q01705	Q01705	Neurogenic locus notch homolog protein 1 OS=Mus musculus OX=10090 GN=Notch1 PE=1 SV=3	2	3	3	1	0	1	1	1	488.225	1462.66	1462.66	1.71733	0.000837287	0	0	12743344	HCD (High Energy Collision Dissociation)	MS2	1.25596	13.2896	8.91777	2530	2530	2529	FP112420_5.raw	0/0		5.09165	399.816	399.816	399.816	8.09743e-06	3.27232e-06	0	0
FALSE	High	PMI-Byonic	PMI-Byonic (A2)	A	2	Unambiguous	YCECPHGRTGLL	[F].YcEcPHGRTGLL.[C]	C2(Carbamidomethyl); C4(Carbamidomethyl)	1	1	Q01705	Q01705	Neurogenic locus notch homolog protein 1 OS=Mus musculus OX=10090 GN=Notch1 PE=1 SV=3	2	3	3	1	0	1	1	1	488.224	1462.66	1462.66	1.59214	0.000776251	0	0	663388	HCD (High Energy Collision Dissociation)	MS2	45.2348	100	9.048	2586	2586	2584	FP112420_5.raw	0/0		2.6917	291.472	291.472	291.472	0.00203376	0.000216694	0	0
FALSE	Medium	PMI-Byonic	PMI-Byonic (A2)	A	2	Unambiguous	QCQCPKGFNGHLCQYDVDECASTPCKNGAKCLDGPNTY	[F].QcQcPKGFNGHLcQYDVDEcAsTPcKNGAKcLDGPNTY.[T]	C2(Carbamidomethyl); C4(Carbamidomethyl); C13(Carbamidomethyl); C20(Carbamidomethyl); S22(Hex(1)Pent(1)); C25(Carbamidomethyl); C31(Carbamidomethyl)	1	1	Q01705	Q01705	Neurogenic locus notch homolog protein 1 OS=Mus musculus OX=10090 GN=Notch1 PE=1 SV=3	4	5	5	1	0	1	1	1	950.396	4747.95	4743.95	843.902	0.800685	0	0	637347	HCD (High Energy Collision Dissociation)	MS2	3.61346	100	11.3169	3561	3561	3552	FP112420_5.raw	0/0		0.838602	86.113	86.113	0	0.14501	0.0102612	0	0
FALSE	High	PMI-Byonic	PMI-Byonic (A2)	A	2	Unambiguous	QCQCPKGFNGHLCQYDVDECASTPCKNGAKCLDGPNTY	[F].QcQcPKGFNGHLcQYDVDEcAsTPcKNGAKcLDGPNTY.[T]	C2(Carbamidomethyl); C4(Carbamidomethyl); C13(Carbamidomethyl); C20(Carbamidomethyl); S22(Hex(1)Pent(1)); C25(Carbamidomethyl); C31(Carbamidomethyl)	1	1	Q01705	Q01705	Neurogenic locus notch homolog protein 1 OS=Mus musculus OX=10090 GN=Notch1 PE=1 SV=3	4	5	5	1	0	1	1	1	950.197	4746.96	4743.95	634.96	0.602443	0	0	417166	HCD (High Energy Collision Dissociation)	MS2	0	100	10.746	3317	3317	3310	FP112420_5.raw	0/0		1.10689	102.951	102.951	0	0.078182	0.00518385	0	0
FALSE	High	PMI-Byonic	PMI-Byonic (A2)	A	2	Unambiguous	NGHLCQYDVDECASTPCKNGAKCLDGPNTY	[F].NGHLcQYDVDEcAsTPcKNGAKcLDGPNTY.[T]	C5(Carbamidomethyl); C12(Carbamidomethyl); S14(Hex(1)Pent(1)); C17(Carbamidomethyl); C23(Carbamidomethyl)	1	1	Q01705	Q01705	Neurogenic locus notch homolog protein 1 OS=Mus musculus OX=10090 GN=Notch1 PE=1 SV=3	3	4	4	1	0	1	1	1	935.393	3738.55	3738.53	4.97958	0.00465408	0	0	136086	HCD (High Energy Collision Dissociation)	MS2	0	100	10.1861	3076	3076	3068	FP112420_5.raw	0/0		1.64968	260.81	260.81	0.8	0.0224038	0.00235179	0	0
FALSE	High	PMI-Byonic	PMI-Byonic (A2)	A	2	Unambiguous	TCVCTEGYTGTHCEVDIDECDPDPCHY	[Y].TcVcTEGYTGtHcEVDIDEcDPDPcHY.[G]	C2(Carbamidomethyl); C4(Carbamidomethyl); T11(HexNAc(1)); C13(Carbamidomethyl); C20(Carbamidomethyl); C25(Carbamidomethyl)	1	1	Q01705	Q01705	Neurogenic locus notch homolog protein 1 OS=Mus musculus OX=10090 GN=Notch1 PE=1 SV=3	1	3	3	1	0	1	1	1	1165.11	3493.3	3493.29	3.65558	0.00425666	0	0	255071	HCD (High Energy Collision Dissociation)	MS2	0	100	11.9455	3830	3830	3827	FP112420_5.raw	0/0		2.24421	246.193	246.193	4.8	0.00569884	0.000629472	0	0
FALSE	Medium	PMI-Byonic	PMI-Byonic (A2)	A	2	Unambiguous	TCVCTEGYTGTHCEVDIDECDPDPCHY	[Y].TcVcTEGYTGtHcEVDIDEcDPDPcHY.[G]	C2(Carbamidomethyl); C4(Carbamidomethyl); T11(HexNAc(1)); C13(Carbamidomethyl); C20(Carbamidomethyl); C25(Carbamidomethyl)	1	1	Q01705	Q01705	Neurogenic locus notch homolog protein 1 OS=Mus musculus OX=10090 GN=Notch1 PE=1 SV=3	1	4	4	1	0	1	1	1	874.585	3495.32	3493.29	580.598	0.50705	0	0	379829	HCD (High Energy Collision Dissociation)	MS2	31.0636	100	11.9585	3836	3836	3827	FP112420_5.raw	0/0		0.483153	172.016	172.016	4.8	0.328736	0.0257301	0	0
FALSE	High	PMI-Byonic	PMI-Byonic (A2)	A	2	Unambiguous	TCLCQPGYTGHHCETNINECHSQPCRHGGTCQDRDNSYL	[F].TcLcQPGYTGHHcEtNINEcHsQPcRHGGTcQDRDNSYL.[C]	C2(Carbamidomethyl); C4(Carbamidomethyl); C13(Carbamidomethyl); T15(HexNAc(1)Hex(1)Fuc(1)); C20(Carbamidomethyl); S22(Hex(1)Pent(2)R0); C25(Carbamidomethyl); C31(Carbamidomethyl)	1	1	Q01705	Q01705	Neurogenic locus notch homolog protein 1 OS=Mus musculus OX=10090 GN=Notch1 PE=1 SV=3	3	6	6	1	0	1	1	1	944.215	5660.25	5657.24	533.307	0.502841	0	0	723099	HCD (High Energy Collision Dissociation)	MS2	43.4344	100	8.47025	2337	2337	2331	FP112420_5.raw	0/0		5.24754	403.286	403.286	0	5.65539e-06	1.90318e-06	0	0
FALSE	High	PMI-Byonic	PMI-Byonic (A2)	A	2	Unambiguous	TCLCQPGYTGHHCETNINECHSQPCRHGGTCQDRDNSYL	[F].TcLcQPGYTGHHcEtNINEcHsQPcRHGGTcQDRDNSYL.[C]	C2(Carbamidomethyl); C4(Carbamidomethyl); C13(Carbamidomethyl); T15(Hex(1)Pent(1)); C20(Carbamidomethyl); S22(HexNAc(1)Fuc(1)); C25(Carbamidomethyl); C31(Carbamidomethyl)	1	1	Q01705	Q01705	Neurogenic locus notch homolog protein 1 OS=Mus musculus OX=10090 GN=Notch1 PE=1 SV=3	3	6	6	1	0	1	1	1	895.032	5365.15	5363.14	375.295	0.33546	0	0	677833	HCD (High Energy Collision Dissociation)	MS2	46.9237	100	8.50024	2350	2350	2342	FP112420_5.raw	0/0		1.90609	231.701	231.701	0	0.012414	0.000956819	0	0
FALSE	High	PMI-Byonic	PMI-Byonic (A2)	A	2	Unambiguous	TCLCQPGYTGHHCETNINECHSQPCRHGGTCQDRDNSYL	[F].TcLcQPGYTGHHcEtNINEcHsQPcRHGGTcQDRDNSYL.[C]	C2(Carbamidomethyl); C4(Carbamidomethyl); C13(Carbamidomethyl); T15(Hex(1)Pent(1)R0); C20(Carbamidomethyl); S22(HexNAc(1)Hex(1)Fuc(1)); C25(Carbamidomethyl); C31(Carbamidomethyl)	1	1	Q01705	Q01705	Neurogenic locus notch homolog protein 1 OS=Mus musculus OX=10090 GN=Notch1 PE=1 SV=3	3	6	6	1	0	1	1	1	922.208	5528.21	5525.19	546.741	0.503475	0	0	768072	HCD (High Energy Collision Dissociation)	MS2	16.3132	100	8.46807	2336	2336	2331	FP112420_5.raw	0/0		3.57123	312.665	312.665	0	0.000268393	3.48909e-05	0	0
FALSE	High	PMI-Byonic	PMI-Byonic (A2)	A	2	Ambiguous	TCLCQPGYTGHHCETNINECHSQPCRHGGTCQDRDNSYL	[F].TcLcQPGYTGHHcEtNINEcHsQPcRHGGTcQDRDNSYL.[C]	C2(Carbamidomethyl); C4(Carbamidomethyl); C13(Carbamidomethyl); T15(HexNAc(1)Fuc(1)); C20(Carbamidomethyl); S22(Hex(1)Pent(2)); C25(Carbamidomethyl); C31(Carbamidomethyl)	1	1	Q01705	Q01705	Neurogenic locus notch homolog protein 1 OS=Mus musculus OX=10090 GN=Notch1 PE=1 SV=3	3	6	6	0.6556	0	1	1	1	917.54	5500.2	5495.18	913.583	0.836718	0	0	673655	HCD (High Energy Collision Dissociation)	MS2	16.7511	100	8.50241	2351	2351	2342	FP112420_5.raw	0/0		5.10926	379.68	379.68	0	7.77575e-06	2.97075e-06	0	0
FALSE	High	PMI-Byonic	PMI-Byonic (A2)	A	2	Ambiguous	CQPGYTGHHCETNINECHSQPCRHGGTCQDRDNSYL	[L].cQPGYtGHHcEtNINEcHSQPcRHGGTcQDRDNSYL.[C]	C1(Carbamidomethyl); T6(HexNAc(1)Fuc(1)); C10(Carbamidomethyl); T12(HexNAc(1)Hex(1)Fuc(1)NeuAc(1)); C17(Carbamidomethyl); C22(Carbamidomethyl); C28(Carbamidomethyl)	1	1	Q01705	Q01705	Neurogenic locus notch homolog protein 1 OS=Mus musculus OX=10090 GN=Notch1 PE=1 SV=3	2	6	6		0	2	2	2	917.54	5500.2	5497.17	552.015	0.505753	0	0	673655	HCD (High Energy Collision Dissociation)	MS2	16.7511	100	8.50241	2351	2351	2342	FP112420_5.raw	0/0		1.7603	222.49	222.49	4.05596	0.0173661	0.00140031	0	0
FALSE	High	PMI-Byonic	PMI-Byonic (A2)	A	2	Unambiguous	TCRCPEGYHDPTCL	[F].TcRcPEGYHDPTcL.[S]	C2(Carbamidomethyl); C4(Carbamidomethyl); C13(Carbamidomethyl)	1	1	Q01705	Q01705	Neurogenic locus notch homolog protein 1 OS=Mus musculus OX=10090 GN=Notch1 PE=1 SV=3	1	3	3	1	0	1	1	1	589.242	1765.71	1765.71	1.75932	0.00103548	0	0	556497	HCD (High Energy Collision Dissociation)	MS2	8.19322	100	9.06307	2593	2593	2584	FP112420_5.raw	0/0		5.96887	412.54	412.54	412.54	1.07432e-06	2.44693e-07	0	0
[truncated: 7 more columns]

## Sheet: FP022421_11
Checked	Confidence	Identifying Node Type	Identifying Node	Search ID	Identifying Node No	PSM Ambiguity	Sequence	Annotated Sequence	Modifications	# Protein Groups	# Proteins	Master Protein Accessions	Protein Accessions	Protein Descriptions	# Missed Cleavages	Charge	Original Precursor Charge	DeltaScore	DeltaCn	Rank	Search Engine Rank	Concatenated Rank	m/z [Da]	MH+ [Da]	Theo. MH+ [Da]	DeltaM [ppm]	Deltam/z [Da]	Matched Ions	Total Ions	Intensity	Activation Type	MS Order	Isolation Interference [%]	Ion Inject Time [ms]	RT [min]	First Scan	Last Scan	Master Scan(s)	Spectrum File	Ions Matched	Annotation	|Log Prob|	Byonic Score	Delta Byonic Score	Delta Mod Score	PEP 2D	q-Value 2D	FDR 2D	Peptide Group FDR 2D
FALSE	Medium	PMI-Byonic	PMI-Byonic (A2)	A	2	Unambiguous	VGQRCQDSNPCLSTPCKNAGTCHVVDHGGTVDYACSCPL	[F].VGQRcQDSNPcLStPcKNAGtcHVVDHGGTVDYAcScPL.[G]	C5(Carbamidomethyl); C11(Carbamidomethyl); T14(Hex(1)Pent(1)); C16(Carbamidomethyl); T21(Fuc(1)); C22(Carbamidomethyl); C35(Carbamidomethyl); C37(Carbamidomethyl)	1	1	Q01705	Q01705	Neurogenic locus notch homolog protein 1 OS=Mus musculus OX=10090 GN=Notch1 PE=1 SV=3	2	5	5	1	0	1	1	1	964.41	4818.02	4818.02	1.43529	0.00138305	0	0	888661	HCD (High Energy Collision Dissociation)	MS2	0	64.5095	10.2452	3489	3489	3488	FP022421_11.raw	0/0		0.725776	75.9253	75.9253	1.2	0.188029	0.0151322	0	0
FALSE	High	PMI-Byonic	PMI-Byonic (A2)	A	2	Unambiguous	VGQRCQDSNPCLSTPCKNAGTCHVVDHGGTVDY	[F].VGQRcQDSNPcLstPcKNAGTcHVVDHGGTVDY.[A]	C5(Carbamidomethyl); C11(Carbamidomethyl); S13(Hex(1)Pent(1)); T14(Fuc(1)); C16(Carbamidomethyl); C22(Carbamidomethyl)	1	1	Q01705	Q01705	Neurogenic locus notch homolog protein 1 OS=Mus musculus OX=10090 GN=Notch1 PE=1 SV=3	1	4	4	1	0	1	1	1	1033.69	4131.74	4129.75	482.967	0.498633	0	0	903778	HCD (High Energy Collision Dissociation)	MS2	14.4113	100	8.8412	2886	2886	2882	FP022421_11.raw	0/0		5.06824	391.102	391.102	0	8.54602e-06	1.51308e-06	0	0
FALSE	High	PMI-Byonic	PMI-Byonic (A2)	A	2	Unambiguous	VGQRCQDSNPCLSTPCKNAGTCHVVDHGGTVDY	[F].VGQRcQDSNPcLstPcKNAGTcHVVDHGGTVDY.[A]	C5(Carbamidomethyl); C11(Carbamidomethyl); S13(Hex(1)Pent(2)); T14(Fuc(1)); C16(Carbamidomethyl); C22(Carbamidomethyl)	1	1	Q01705	Q01705	Neurogenic locus notch homolog protein 1 OS=Mus musculus OX=10090 GN=Notch1 PE=1 SV=3	1	5	5	1	0	1	1	1	853.163	4261.78	4261.79	-1.23414	-0.00105193	0	0	2.52611e+06	HCD (High Energy Collision Dissociation)	MS2	0	100	8.91351	2916	2916	2913	FP022421_11.raw	0/0		10.7567	841.626	841.626	1.2	1.75102e-11	7.54492e-12	0	0
FALSE	High	PMI-Byonic	PMI-Byonic (A2)	A	2	Unambiguous	VGQRCQDSNPCLSTPCKNAGTCHVVDHGGTVDY	[F].VGQRcQDSNPcLstPcKNAGTcHVVDHGGTVDY.[A]	C5(Carbamidomethyl); C11(Carbamidomethyl); S13(Fuc(1)); T14(Hex(1)Pent(1)); C16(Carbamidomethyl); C22(Carbamidomethyl)	1	1	Q01705	Q01705	Neurogenic locus notch homolog protein 1 OS=Mus musculus OX=10090 GN=Notch1 PE=1 SV=3	1	5	5	1	0	1	1	1	826.754	4129.74	4129.75	-1.63759	-0.00135257	0	0	504624	HCD (High Energy Collision Dissociation)	MS2	0	100	8.82633	2880	2880	2871	FP022421_11.raw	0/0		10.904	793.593	793.593	0	1.24748e-11	4.22327e-12	0	0
FALSE	High	PMI-Byonic	PMI-Byonic (A2)	A	2	Unambiguous	VGQRCQDSNPCLSTPCKNAGTCHVVDHGGTVDY	[F].VGQRcQDSNPcLstPcKNAGTcHVVDHGGTVDY.[A]	C5(Carbamidomethyl); C11(Carbamidomethyl); S13(Fuc(1)); T14(Hex(1)Pent(1)); C16(Carbamidomethyl); C22(Carbamidomethyl)	1	1	Q01705	Q01705	Neurogenic locus notch homolog protein 1 OS=Mus musculus OX=10090 GN=Notch1 PE=1 SV=3	1	5	5	1	0	1	1	1	827.356	4132.75	4129.75	727.356	0.600759	0	0	8078838	HCD (High Energy Collision Dissociation)	MS2	36.0823	37.2541	8.93595	2925	2925	2924	FP022421_11.raw	0/0		13.808	902.119	902.119	0	1.5558e-14	1.55564e-14	0	0
FALSE	Medium	PMI-Byonic	PMI-Byonic (A2)	A	2	Unambiguous	VGQRCQDSNPCLSTPCKNAGTCHVVDHGGTVDY	[F].VGQRcQDSnPcLsTPcKNAGTcHVVDHGGTVDY.[A]	C5(Carbamidomethyl); N9(Oxidation); C11(Carbamidomethyl); S13(Hex(1)Pent(2)); C16(Carbamidomethyl); C22(Carbamidomethyl)	1	1	Q01705	Q01705	Neurogenic locus notch homolog protein 1 OS=Mus musculus OX=10090 GN=Notch1 PE=1 SV=3	1	4	4	1	0	1	1	1	1033.94	4132.75	4131.73	246.552	0.254671	0	0	248462	HCD (High Energy Collision Dissociation)	MS2	72.866	100	8.9823	2944	2944	2942	FP022421_11.raw	0/0		0.773141	87.1934	87.1934	0	0.168601	0.0133498	0	0
FALSE	High	PMI-Byonic	PMI-Byonic (A2)	A	2	Unambiguous	VGQRCQDSNPCLSTPCKNAGTCHVVDHGGTVDY	[F].VGQRcQDSNPcLstPcKNAGTcHVVDHGGTVDY.[A]	C5(Carbamidomethyl); C11(Carbamidomethyl); S13(Hex(1)Pent(2)); T14(Fuc(1)); C16(Carbamidomethyl); C22(Carbamidomethyl)	1	1	Q01705	Q01705	Neurogenic locus notch homolog protein 1 OS=Mus musculus OX=10090 GN=Notch1 PE=1 SV=3	1	5	5	1	0	1	1	1	853.561	4263.78	4261.79	465.933	0.397141	0	0	488311	HCD (High Energy Collision Dissociation)	MS2	13.1037	100	9.03804	2968	2968	2959	FP022421_11.raw	0/0		5.3712	442.445	442.445	0.28	4.25405e-06	7.69631e-07	0	0
FALSE	High	PMI-Byonic	PMI-Byonic (A2)	A	2	Unambiguous	VGQRCQDSNPCLSTPCKNAGTCHVVDHGGTVDY	[F].VGQRcQDSNPcLstPcKNAGTcHVVDHGGTVDY.[A]	C5(Carbamidomethyl); C11(Carbamidomethyl); S13(Fuc(1)); T14(Hex(1)Pent(1)); C16(Carbamidomethyl); C22(Carbamidomethyl)	1	1	Q01705	Q01705	Neurogenic locus notch homolog protein 1 OS=Mus musculus OX=10090 GN=Notch1 PE=1 SV=3	1	5	5	1	0	1	1	1	827.355	4132.75	4129.75	726.543	0.600088	0	0	1.14824e+06	HCD (High Energy Collision Dissociation)	MS2	0	100	9.06159	2978	2978	2970	FP022421_11.raw	0/0		9.90397	718.578	718.578	0	1.24748e-10	3.08553e-11	0	0
FALSE	High	PMI-Byonic	PMI-Byonic (A2)	A	2	Unambiguous	VGQRCQDSNPCLSTPCKNAGTCHVVDHGGTVDY	[F].VGQRcQDSNPcLstPcKNAGTcHVVDHGGTVDY.[A]	C5(Carbamidomethyl); C11(Carbamidomethyl); S13(Hex(1)Pent(2)); T14(Fuc(1)); C16(Carbamidomethyl); C22(Carbamidomethyl)	1	1	Q01705	Q01705	Neurogenic locus notch homolog protein 1 OS=Mus musculus OX=10090 GN=Notch1 PE=1 SV=3	1	5	5	1	0	1	1	1	853.362	4262.78	4261.79	233.065	0.198655	0	0	906478	HCD (High Energy Collision Dissociation)	MS2	60.4232	100	9.06376	2979	2979	2970	FP022421_11.raw	0/0		3.79092	371.714	371.714	0.28	0.000161839	1.90455e-05	0	0
FALSE	High	PMI-Byonic	PMI-Byonic (A2)	A	2	Unambiguous	VGQRCQDSNPCLSTPCKNAGTCHVVDHGGTVDY	[F].VGQRcQDSNPcLstPcKNAGTcHVVDHGGTVDY.[A]	C5(Carbamidomethyl); C11(Carbamidomethyl); S13(Hex(1)Pent(1)); T14(Fuc(1)); C16(Carbamidomethyl); C22(Carbamidomethyl)	1	1	Q01705	Q01705	Neurogenic locus notch homolog protein 1 OS=Mus musculus OX=10090 GN=Notch1 PE=1 SV=3	1	5	5	1	0	1	1	1	827.354	4132.74	4129.75	724.548	0.59844	0	0	736484	HCD (High Energy Collision Dissociation)	MS2	18.7674	100	9.20899	3042	3042	3036	FP022421_11.raw	0/0		2.61737	264.227	264.227	0	0.00241341	0.000174322	0	0
FALSE	High	PMI-Byonic	PMI-Byonic (A2)	A	2	Unambiguous	VGQRCQDSNPCLSTPCKNAGTCHVVDHGGTVDY	[F].VGQRcQDSNPcLSTPcKNAGtcHVVDHGGtVDY.[A]	C5(Carbamidomethyl); C11(Carbamidomethyl); C16(Carbamidomethyl); T21(Hex(1)Pent(2)); C22(Carbamidomethyl); T30(Fuc(1))	1	1	Q01705	Q01705	Neurogenic locus notch homolog protein 1 OS=Mus musculus OX=10090 GN=Notch1 PE=1 SV=3	1	5	5	1	0	1	1	1	853.362	4262.78	4261.79	232.492	0.198167	0	0	771472	HCD (High Energy Collision Dissociation)	MS2	0	100	8.84552	2888	2888	2882	FP022421_11.raw	0/0		5.97319	445.962	445.962	0.305411	1.06368e-06	1.94903e-07	0	0
FALSE	High	PMI-Byonic	PMI-Byonic (A2)	A	2	Unambiguous	VGQRCQDSNPCLSTPCKNAGTCHVVDHGGTVDY	[F].VGQRcQDSNPcLStPcKNAGTcHVVDHGGTVDY.[A]	C5(Carbamidomethyl); C11(Carbamidomethyl); T14(HexNAc(1)Hex(1)Fuc(1)NeuAc(1)); C16(Carbamidomethyl); C22(Carbamidomethyl)	1	1	Q01705	Q01705	Neurogenic locus notch homolog protein 1 OS=Mus musculus OX=10090 GN=Notch1 PE=1 SV=3	1	5	5	1	0	1	1	1	899.789	4494.92	4491.88	675.791	0.607114	0	0	438584	HCD (High Energy Collision Dissociation)	MS2	25.3901	100	9.873	3328	3328	3323	FP022421_11.raw	0/0		1.46508	240.064	240.064	1.2	0.0342705	0.00279791	0	0
FALSE	High	PMI-Byonic	PMI-Byonic (A2)	A	2	Unambiguous	VGQRCQDSNPCLSTPCKNAGTCHVVDHGGTVDYACSCPL	[F].VGQRcQDSNPcLstPcKNAGTcHVVDHGGTVDYAcScPL.[G]	C5(Carbamidomethyl); C11(Carbamidomethyl); S13(Hex(1)Pent(2)); T14(Fuc(1)); C16(Carbamidomethyl); C22(Carbamidomethyl); C35(Carbamidomethyl); C37(Carbamidomethyl)	1	1	Q01705	Q01705	Neurogenic locus notch homolog protein 1 OS=Mus musculus OX=10090 GN=Notch1 PE=1 SV=3	2	5	5	1	0	1	1	1	991.82	4955.07	4950.06	1012.47	1.00236	0	0	369760	HCD (High Energy Collision Dissociation)	MS2	73.5358	100	10.1568	3451	3451	3444	FP022421_11.raw	0/0		0.994803	34.7972	34.7972	0	0.101204	0.00770037	0	0
FALSE	Low	PMI-Byonic	PMI-Byonic (A2)	A	2	Unambiguous	VGQRCQDSNPCLSTPCKNAGTCHVVDHGGTVDYACSCPL	[F].VGQRcQDSNPcLStPcKNAGtcHVVDHGGTVDYAcScPL.[G]	C5(Carbamidomethyl); C11(Carbamidomethyl); T14(Hex(1)Pent(2)); C16(Carbamidomethyl); T21(Fuc(1)); C22(Carbamidomethyl); C35(Carbamidomethyl); C37(Carbamidomethyl)	1	1	Q01705	Q01705	Neurogenic locus notch homolog protein 1 OS=Mus musculus OX=10090 GN=Notch1 PE=1 SV=3	2	5	5	1	0	1	1	1	991.018	4951.06	4950.06	202.621	0.200597	0	0	1.29274e+06	HCD (High Energy Collision Dissociation)	MS2	31.6889	100	10.1755	3459	3459	3455	FP022421_11.raw	0/0		0.25492	76.7362	28.9824	0	0.556006	0.0620245	0	0
FALSE	Medium	PMI-Byonic	PMI-Byonic (A2)	A	2	Unambiguous	VGQRCQDSNPCLSTPCKNAGTCHVVDHGGTVDYACSCPL	[F].VGQRcQDSNPcLStPcKNAGTchVVDHGGTVDYAcScPL.[G]	C5(Carbamidomethyl); C11(Carbamidomethyl); T14(Hex(1)Pent(2)); C16(Carbamidomethyl); C22(Carbamidomethyl); H23(Oxidation); C35(Carbamidomethyl); C37(Carbamidomethyl)	1	1	Q01705	Q01705	Neurogenic locus notch homolog protein 1 OS=Mus musculus OX=10090 GN=Notch1 PE=1 SV=3	2	5	5	1	0	1	1	1	965.208	4822.01	4819.99	418.573	0.403504	0	0	1.70894e+06	HCD (High Energy Collision Dissociation)	MS2	66.2033	100	10.392	3555	3555	3551	FP022421_11.raw	0/0		0.699612	31.9305	31.9305	0	0.199705	0.0169966	0	0
FALSE	Low	PMI-Byonic	PMI-Byonic (A2)	A	2	Unambiguous	VGQRCQDSNPCLSTPCKNAGTCHVVDHGGTVDYACSCPLGFSGPL	[F].VGQRcQDSNPcLStPcKNAGtcHVVDHGGTVDYAcScPLGFSGPL.[C]	C5(Carbamidomethyl); C11(Carbamidomethyl); T14(Hex(1)Pent(1)); C16(Carbamidomethyl); T21(Fuc(1)); C22(Carbamidomethyl); C35(Carbamidomethyl); C37(Carbamidomethyl)	1	1	Q01705	Q01705	Neurogenic locus notch homolog protein 1 OS=Mus musculus OX=10090 GN=Notch1 PE=1 SV=3	4	5	5	1	0	1	1	1	1076.87	5380.31	5376.3	746.386	0.802558	0	0	437727	HCD (High Energy Collision Dissociation)	MS2	0	100	12.1325	4310	4310	4302	FP022421_11.raw	0/0		0.178694	150.587	150.587	0	0.662683	0.0765744	0	0
FALSE	Low	PMI-Byonic	PMI-Byonic (A2)	A	2	Unambiguous	VGQRCQDSNPCLSTPCKNAGTCHVVDHGGTVDYACSCPLGFSGPL	[F].VGQRcQDSNPcLsTPcKNAGTcHVVDHGGtVDYAcScPLGFSGPL.[C]	C5(Carbamidomethyl); C11(Carbamidomethyl); S13(Hex(1)Pent(2)); C16(Carbamidomethyl); C22(Carbamidomethyl); T30(Fuc(1)); C35(Carbamidomethyl); C37(Carbamidomethyl)	1	1	Q01705	Q01705	Neurogenic locus notch homolog protein 1 OS=Mus musculus OX=10090 GN=Notch1 PE=1 SV=3	4	5	5	1	0	1	1	1	1103.08	5511.35	5508.34	547.545	0.603213	0	0	483283	HCD (High Energy Collision Dissociation)	MS2	32.3242	100	12.1582	4321	4321	4313	FP022421_11.raw	0/0		0.204542	41.6374	41.6374	0	0.624393	0.0713876	0	0
FALSE	Medium	PMI-Byonic	PMI-Byonic (A2)	A	2	Unambiguous	VGQRCQDSNPCLSTPCKNAGTCHVVDHGGTVDYACSCPLGFSGPL	[F].VGQRcQDSNPcLStPcKNAGTcHVVDHGGtVDYAcScPLGFSGPL.[C]	C5(Carbamidomethyl); C11(Carbamidomethyl); T14(Hex(1)Pent(1)); C16(Carbamidomethyl); C22(Carbamidomethyl); T30(Fuc(1)); C35(Carbamidomethyl); C37(Carbamidomethyl)	1	1	Q01705	Q01705	Neurogenic locus notch homolog protein 1 OS=Mus musculus OX=10090 GN=Notch1 PE=1 SV=3	4	5	5	1	0	1	1	1	1076.07	5376.31	5376.3	2.90112	0.00311946	0	0	328848	HCD (High Energy Collision Dissociation)	MS2	0	100	12.2487	4359	4359	4357	FP022421_11.raw	0/0		0.430772	208.653	208.653	0	0.370875	0.0283666	0	0
FALSE	Low	PMI-Byonic	PMI-Byonic (A2)	A	2	Unambiguous	VGQRCQDSNPCLSTPCKNAGTCHVVDHGGTVDYACSCPL	[F].VGQRcQDSNPcLStPcKNAGTchVVDHGGTVDYAcScPL.[G]	C5(Carbamidomethyl); C11(Carbamidomethyl); T14(Hex(1)Pent(2)); C16(Carbamidomethyl); C22(Carbamidomethyl); H23(Oxidation); C35(Carbamidomethyl); C37(Carbamidomethyl)	1	1	Q01705	Q01705	Neurogenic locus notch homolog protein 1 OS=Mus musculus OX=10090 GN=Notch1 PE=1 SV=3	2	5	5	1	0	1	1	1	965.009	4821.02	4819.99	211.914	0.204285	0	0	1.92616e+06	HCD (High Energy Collision Dissociation)	MS2	0	100	10.1293	3439	3439	3433	FP022421_11.raw	0/0		0.0491463	130.643	130.643	0	0.893005	0.132113	0.025	0
FALSE	High	PMI-Byonic	PMI-Byonic (A2)	A	2	Unambiguous	VGQRCQDSNPCLSTPCKNAGTCHVVDHGGTVDY	[F].VGQRcQDSNPcLStPcKnAGtcHVVDHGGTVDY.[A]	C5(Carbamidomethyl); C11(Carbamidomethyl); T14(Hex(1)Pent(1)); C16(Carbamidomethyl); N18(Deamidated); T21(Fuc(1)); C22(Carbamidomethyl)	1	1	Q01705	Q01705	Neurogenic locus notch homolog protein 1 OS=Mus musculus OX=10090 GN=Notch1 PE=1 SV=3	1	4	4	1	0	1	1	1	1034.19	4133.74	4130.73	729.282	0.753117	0	0	735188	HCD (High Energy Collision Dissociation)	MS2	11.7906	100	8.86374	2896	2896	2893	FP022421_11.raw	0/0		2.75523	265.041	265.041	1.2	0.00175699	0.000115237	0	0
FALSE	High	PMI-Byonic	PMI-Byonic (A2)	A	2	Unambiguous	ACSCPLGFSGPL	[Y].AcScPLGFSGPL.[C]	C2(Carbamidomethyl); C4(Carbamidomethyl)	1	1	Q01705	Q01705	Neurogenic locus notch homolog protein 1 OS=Mus musculus OX=10090 GN=Notch1 PE=1 SV=3	2	2	2	1	0	1	1	1	633.287	1265.57	1265.57	1.77557	0.00112355	0	0	669642	HCD (High Energy Collision Dissociation)	MS2	15.9732	100	15.4048	5714	5714	5710	FP022421_11.raw	0/0		7.76038	673.329	673.329	673.329	1.73629e-08	3.2298e-09	0	0
FALSE	High	PMI-Byonic	PMI-Byonic (A2)	A	2	Unambiguous	ACSCPLGFSGPL	[Y].AcScPLGFSGPL.[C]	C2(Carbamidomethyl); C4(Carbamidomethyl)	1	1	Q01705	Q01705	Neurogenic locus notch homolog protein 1 OS=Mus musculus OX=10090 GN=Notch1 PE=1 SV=3	2	2	2	1	0	1	1	1	633.287	1265.57	1265.57	0.81102	0.000513199	0	0	1.17905e+06	HCD (High Energy Collision Dissociation)	MS2	0	100	15.5279	5767	5767	5765	FP022421_11.raw	0/0		8.83292	705.994	705.994	705.994	1.46919e-09	2.40678e-10	0	0
FALSE	High	PMI-Byonic	PMI-Byonic (A2)	A	2	Unambiguous	ACSCPLGFSGPL	[Y].AcScPLGFSGPL.[C]	C2(Carbamidomethyl); C4(Carbamidomethyl)	1	1	Q01705	Q01705	Neurogenic locus notch homolog protein 1 OS=Mus musculus OX=10090 GN=Notch1 PE=1 SV=3	2	2	2	1	0	1	1	1	633.289	1265.57	1265.57	3.51176	0.00222218	0	0	168060	HCD (High Energy Collision Dissociation)	MS2	9.1723	100	15.6617	5824	5824	5820	FP022421_11.raw	0/0		2.48372	302.7	302.7	302.7	0.00328306	0.000293058	0	0
FALSE	Medium	PMI-Byonic	PMI-Byonic (A2)	A	2	Unambiguous	GFSGPLCLTPLDNACL	[L].GFSGPLcLTPLDNAcL.[A]	C7(Carbamidomethyl); C15(Carbamidomethyl)	1	1	Q01705	Q01705	Neurogenic locus notch homolog protein 1 OS=Mus musculus OX=10090 GN=Notch1 PE=1 SV=3	4	2	2	1	0	1	1	1	867.913	1734.82	1734.82	0.318175	0.000275988	0	0	207767	HCD (High Energy Collision Dissociation)	MS2	5.50928	100	18.5649	7083	7083	7074	FP022421_11.raw	0/0		0.576166	242.33	242.33	242.33	0.265359	0.0194802	0	0
FALSE	High	PMI-Byonic	PMI-Byonic (A2)	A	2	Unambiguous	CLTPLDNACL	[L].cLTPLDNAcL.[A]	C1(Carbamidomethyl); C9(Carbamidomethyl)	1	1	Q01705	Q01705	Neurogenic locus notch homolog protein 1 OS=Mus musculus OX=10090 GN=Notch1 PE=1 SV=3	2	2	2	1	0	1	1	1	588.774	1176.54	1176.54	1.75327	0.0010314	0	0	819419	HCD (High Energy Collision Dissociation)	MS2	16.738	100	14.4235	5295	5295	5292	FP022421_11.raw	0/0		4.02845	584.317	223.728	223.728	9.36588e-05	1.108e-05	0	0
FALSE	High	PMI-Byonic	PMI-Byonic (A2)	A	2	Unambiguous	ANPCRNGGTCDLLTLTEY	[L].ANPcRNGGtcDLLTLTEY.[K]	C4(Carbamidomethyl); T9(Fuc(1)); C10(Carbamidomethyl)	1	1	Q01705	Q01705	Neurogenic locus notch homolog protein 1 OS=Mus musculus OX=10090 GN=Notch1 PE=1 SV=3	3	2	2	1	0	1	1	1	1101	2200.99	2200.98	2.10832	0.00232019	0	0	361516	HCD (High Energy Collision Dissociation)	MS2	0	100	14.0376	5131	5131	5127	FP022421_11.raw	0/0		4.60042	384.672	384.672	14.4102	2.50948e-05	4.04228e-06	0	0
FALSE	High	PMI-Byonic	PMI-Byonic (A2)	A	2	Unambiguous	ANPCRNGGTCDLLTLTEY	[L].ANPcRNGGtcDLLTLTEY.[K]	C4(Carbamidomethyl); T9(Fuc(1)); C10(Carbamidomethyl)	1	1	Q01705	Q01705	Neurogenic locus notch homolog protein 1 OS=Mus musculus OX=10090 GN=Notch1 PE=1 SV=3	3	2	2	1	0	1	1	1	1101	2200.99	2200.98	1.88647	0.00207605	0	0	1.01265e+06	HCD (High Energy Collision Dissociation)	MS2	0	100	14.1622	5184	5184	5182	FP022421_11.raw	0/0		4.70954	428.76	428.76	33.9673	1.95191e-05	3.55268e-06	0	0
FALSE	High	PMI-Byonic	PMI-Byonic (A2)	A	2	Unambiguous	ANPCRNGGTCDLLTLTEY	[L].ANPcRnGGTcDLLtLTEY.[K]	C4(Carbamidomethyl); N6(Deamidated); C10(Carbamidomethyl); T14(Fuc(1))	1	1	Q01705	Q01705	Neurogenic locus notch homolog protein 1 OS=Mus musculus OX=10090 GN=Notch1 PE=1 SV=3	3	2	2	1	0	1	1	1	1101.49	2201.97	2201.97	-1.61017	-0.00177278	0	0	211968	HCD (High Energy Collision Dissociation)	MS2	0	100	15.02	5549	5549	5545	FP022421_11.raw	0/0		2.50746	253.141	253.141	0	0.00310841	0.000250343	0	0
FALSE	High	PMI-Byonic	PMI-Byonic (A2)	A	2	Unambiguous	ANPCRNGGTCDLLTLTEY	[L].ANPcRNGGtcDLLTLTEY.[K]	C4(Carbamidomethyl); T9(Fuc(1)); C10(Carbamidomethyl)	1	1	Q01705	Q01705	Neurogenic locus notch homolog protein 1 OS=Mus musculus OX=10090 GN=Notch1 PE=1 SV=3	3	2	2	1	0	1	1	1	1101	2201	2200.98	5.21417	0.00573815	0	0	99569.6	HCD (High Energy Collision Dissociation)	MS2	0	100	14.3095	5247	5247	5237	FP022421_11.raw	0/0		1.76346	170.309	170.309	6.4	0.0172402	0.00181739	0	0
FALSE	High	PMI-Byonic	PMI-Byonic (A2)	A	2	Unambiguous	KCRCPPGWSGKSCQQADPCASNPCANGGQCLPFESSY	[Y].KcRcPPGWsGKScQQADPcASNPcANGGQcLPFESSY.[I]	C2(Carbamidomethyl); C4(Carbamidomethyl); S9(Hex(1)Pent(2)); C13(Carbamidomethyl); C19(Carbamidomethyl); C24(Carbamidomethyl); C30(Carbamidomethyl)	1	1	Q01705	Q01705	Neurogenic locus notch homolog protein 1 OS=Mus musculus OX=10090 GN=Notch1 PE=1 SV=3	2	4	4	1	0	1	1	1	1162.73	4647.88	4644.88	646.835	0.751117	0	0	1.18315e+06	HCD (High Energy Collision Dissociation)	MS2	23.899	100	11.3156	3957	3957	3950	FP022421_11.raw	0/0		9.44271	739.779	693.798	2.4	3.60815e-10	7.20998e-11	0	0
FALSE	High	PMI-Byonic	PMI-Byonic (A2)	A	2	Unambiguous	KCRCPPGWSGKSCQQADPCASNPCANGGQCLPFESSY	[Y].KcRcPPGWsGKScQQADPcASNPcANGGqcLPFESSY.[I]	C2(Carbamidomethyl); C4(Carbamidomethyl); S9(Hex(1)Pent(1)); C13(Carbamidomethyl); C19(Carbamidomethyl); C24(Carbamidomethyl); Q29(Deamidated); C30(Carbamidomethyl)	1	1	Q01705	Q01705	Neurogenic locus notch homolog protein 1 OS=Mus musculus OX=10090 GN=Notch1 PE=1 SV=3	2	4	4	1	0	1	1	1	1129.72	4515.84	4513.82	447.674	0.50518	0	0	406647	HCD (High Energy Collision Dissociation)	MS2	0	100	11.9477	4230	4230	4225	FP022421_11.raw	0/0		2.12233	171.231	171.231	1.2	0.00754511	0.0008383	0	0
FALSE	High	PMI-Byonic	PMI-Byonic (A2)	A	2	Unambiguous	KCRCPPGWSGKSCQQADPCASNPCANGGQCLPFESSY	[Y].KcRcPPGWsGKScQQADPcASNPcANGGQcLPFESSY.[I]	C2(Carbamidomethyl); C4(Carbamidomethyl); S9(Hex(1)Pent(1)); C13(Carbamidomethyl); C19(Carbamidomethyl); C24(Carbamidomethyl); C30(Carbamidomethyl)	1	1	Q01705	Q01705	Neurogenic locus notch homolog protein 1 OS=Mus musculus OX=10090 GN=Notch1 PE=1 SV=3	2	4	4	1	0	1	1	1	1129.46	4514.84	4512.84	443.473	0.50033	0	0	447045	HCD (High Energy Collision Dissociation)	MS2	38.9004	100	11.819	4175	4175	4170	FP022421_11.raw	0/0		5.77156	457.285	457.285	1.2	1.69216e-06	3.70385e-07	0	0
FALSE	High	PMI-Byonic	PMI-Byonic (A2)	A	2	Unambiguous	KCRCPPGWSGKSCQQADPCASNPCANGGQCLPFESSY	[Y].KcRcPPGWsGKScQQADPcASNPcAnGGQcLPFESSY.[I]	C2(Carbamidomethyl); C4(Carbamidomethyl); S9(Hex(1)Pent(2)); C13(Carbamidomethyl); C19(Carbamidomethyl); C24(Carbamidomethyl); N26(Deamidated); C30(Carbamidomethyl)	1	1	Q01705	Q01705	Neurogenic locus notch homolog protein 1 OS=Mus musculus OX=10090 GN=Notch1 PE=1 SV=3	2	4	4	1	0	1	1	1	1162.97	4648.86	4645.86	646.46	0.750841	0	0	914168	HCD (High Energy Collision Dissociation)	MS2	40.5366	100	11.6953	4122	4122	4115	FP022421_11.raw	0/0		5.07268	407.321	407.321	2.4	8.45907e-06	1.31772e-06	0	0
FALSE	High	PMI-Byonic	PMI-Byonic (A2)	A	2	Unambiguous	KCRCPPGWSGKSCQQADPCASNPCANGGQCLPFESSY	[Y].KcRcPPGWsGKScQQADPcASNPcANGGQcLPFESSY.[I]	C2(Carbamidomethyl); C4(Carbamidomethyl); S9(Hex(1)Pent(1)); C13(Carbamidomethyl); C19(Carbamidomethyl); C24(Carbamidomethyl); C30(Carbamidomethyl)	1	1	Q01705	Q01705	Neurogenic locus notch homolog protein 1 OS=Mus musculus OX=10090 GN=Notch1 PE=1 SV=3	2	4	4	1	0	1	1	1	1129.22	4513.84	4512.84	222.423	0.25094	0	0	887441	HCD (High Energy Collision Dissociation)	MS2	0	100	11.6931	4121	4121	4115	FP022421_11.raw	0/0		7.60543	635.559	635.559	1.2	2.48068e-08	5.47642e-09	0	0
FALSE	High	PMI-Byonic	PMI-Byonic (A2)	A	2	Unambiguous	KCRCPPGWSGKSCQQADPCASNPCANGGQCLPF	[Y].KcRcPPGWsGKScQQADPcASNPcANGGQcLPF.[E]	C2(Carbamidomethyl); C4(Carbamidomethyl); S9(Hex(1)Pent(1)); C13(Carbamidomethyl); C19(Carbamidomethyl); C24(Carbamidomethyl); C30(Carbamidomethyl)	1	1	Q01705	Q01705	Neurogenic locus notch homolog protein 1 OS=Mus musculus OX=10090 GN=Notch1 PE=1 SV=3	1	4	4	1	0	1	1	1	1012.42	4046.66	4046.67	-2.49579	-0.00252491	0	0	162629	HCD (High Energy Collision Dissociation)	MS2	50.9667	100	10.8773	3768	3768	3763	FP022421_11.raw	0/0		4.75104	369.417	369.417	2.4	1.77403e-05	2.8125e-06	0	0
FALSE	High	PMI-Byonic	PMI-Byonic (A2)	A	2	Unambiguous	KCRCPPGWSGKSCQQADPCASNPCANGGQCLPFESSY	[Y].KcRcPPGWsGKScQQADPcASNPcANGGQcLPFESSY.[I]	C2(Carbamidomethyl); C4(Carbamidomethyl); S9(Hex(1)Pent(2)); C13(Carbamidomethyl); C19(Carbamidomethyl); C24(Carbamidomethyl); C30(Carbamidomethyl)	1	1	Q01705	Q01705	Neurogenic locus notch homolog protein 1 OS=Mus musculus OX=10090 GN=Notch1 PE=1 SV=3	2	4	4	1	0	1	1	1	1162.47	4646.88	4644.88	430.493	0.499897	0	0	1.66718e+06	HCD (High Energy Collision Dissociation)	MS2	27.3621	100	11.5681	4067	4067	4060	FP022421_11.raw	0/0		7.70233	628.361	559.49	4.30619	1.98457e-08	4.26829e-09	0	0
FALSE	High	PMI-Byonic	PMI-Byonic (A2)	A	2	Unambiguous	KCRCPPGWSGKSCQQADPCASNPCANGGQCLPFESSY	[Y].KcRcPPGWsGKScQQADPcASNPcANGGQcLPFESSY.[I]	C2(Carbamidomethyl); C4(Carbamidomethyl); S9(Hex(1)Pent(1)); C13(Carbamidomethyl); C19(Carbamidomethyl); C24(Carbamidomethyl); C30(Carbamidomethyl)	1	1	Q01705	Q01705	Neurogenic locus notch homolog protein 1 OS=Mus musculus OX=10090 GN=Notch1 PE=1 SV=3	2	4	4	1	0	1	1	1	1128.97	4512.84	4512.84	1.26599	0.0014283	0	0	640079	HCD (High Energy Collision Dissociation)	MS2	1.93162	100	11.5562	4061	4061	4060	FP022421_11.raw	0/0		10.5153	754.637	710.072	1.2	3.05309e-11	1.52068e-11	0	0
FALSE	High	PMI-Byonic	PMI-Byonic (A2)	A	2	Unambiguous	KCRCPPGWSGKSCQQADPCASNPCANGGQCLPF	[Y].KcRcPPGWSGKscQQADPcASNPcANGGQcLPF.[E]	C2(Carbamidomethyl); C4(Carbamidomethyl); S12(Hex(1)Pent(1)); C13(Carbamidomethyl); C19(Carbamidomethyl); C24(Carbamidomethyl); C30(Carbamidomethyl)	1	1	Q01705	Q01705	Neurogenic locus notch homolog protein 1 OS=Mus musculus OX=10090 GN=Notch1 PE=1 SV=3	1	4	4	1	0	1	1	1	1012.67	4047.67	4046.67	247.819	0.25071	0	0	1.49916e+06	HCD (High Energy Collision Dissociation)	MS2	33.0773	100	11.0078	3825	3825	3818	FP022421_11.raw	0/0		4.75339	445.871	445.871	1.2	1.76444e-05	2.4393e-06	0	0
FALSE	High	PMI-Byonic	PMI-Byonic (A2)	A	2	Unambiguous	KCRCPPGWSGKSCQQADPCASNPCANGGQCLPF	[Y].KcRcPPGWsGKScQQADPcASNPcANGGQcLPF.[E]	C2(Carbamidomethyl); C4(Carbamidomethyl); S9(Hex(1)Pent(2)); C13(Carbamidomethyl); C19(Carbamidomethyl); C24(Carbamidomethyl); C30(Carbamidomethyl)	1	1	Q01705	Q01705	Neurogenic locus notch homolog protein 1 OS=Mus musculus OX=10090 GN=Notch1 PE=1 SV=3	1	4	4	1	0	1	1	1	1045.93	4180.72	4178.71	481.102	0.502596	0	0	560834	HCD (High Energy Collision Dissociation)	MS2	15.1807	100	11.0341	3836	3836	3829	FP022421_11.raw	0/0		2.23522	212.68	212.68	2.4	0.00581811	0.000503116	0	0
FALSE	High	PMI-Byonic	PMI-Byonic (A2)	A	2	Unambiguous	KCRCPPGWSGKSCQQADPCASNPCANGGQCLPFESSY	[Y].KcRcPPGWSGKScQQADPcAsNPcANGGQcLPFESSY.[I]	C2(Carbamidomethyl); C4(Carbamidomethyl); C13(Carbamidomethyl); C19(Carbamidomethyl); S21(Hex(1)Pent(2)); C24(Carbamidomethyl); C30(Carbamidomethyl)	1	1	Q01705	Q01705	Neurogenic locus notch homolog protein 1 OS=Mus musculus OX=10090 GN=Notch1 PE=1 SV=3	2	4	4	1	0	1	1	1	1161.98	4644.88	4644.88	0.96231	0.00111745	0	0	1.17942e+06	HCD (High Energy Collision Dissociation)	MS2	0	100	11.4405	4011	4011	4005	FP022421_11.raw	0/0		9.44271	718.063	662.608	0	3.60815e-10	1.04179e-10	0	0
FALSE	High	PMI-Byonic	PMI-Byonic (A2)	A	2	Unambiguous	KCRCPPGWSGKSCQQADPCASNPCANGGQCLPF	[Y].KcRcPPGWsGKScQQADPcASNPcANGGQcLPF.[E]	C2(Carbamidomethyl); C4(Carbamidomethyl); S9(Hex(1)Pent(1)); C13(Carbamidomethyl); C19(Carbamidomethyl); C24(Carbamidomethyl); C30(Carbamidomethyl)	1	1	Q01705	Q01705	Neurogenic locus notch homolog protein 1 OS=Mus musculus OX=10090 GN=Notch1 PE=1 SV=3	1	4	4	1	0	1	1	1	1012.92	4048.67	4046.67	495.298	0.501076	0	0	801864	HCD (High Energy Collision Dissociation)	MS2	0	100	11.137	3880	3880	3873	FP022421_11.raw	0/0		5.67027	376.93	376.93	10.9613	2.13663e-06	4.86649e-07	0	0
FALSE	High	PMI-Byonic	PMI-Byonic (A2)	A	2	Unambiguous	KCRCPPGWSGKSCQQADPCASNPCANGGQCLPFESSY	[Y].KcRcPPGWsGKScQQADPcASNPcANGGQcLPFESSY.[I]	C2(Carbamidomethyl); C4(Carbamidomethyl); S9(Hex(1)Pent(1)); C13(Carbamidomethyl); C19(Carbamidomethyl); C24(Carbamidomethyl); C30(Carbamidomethyl)	1	1	Q01705	Q01705	Neurogenic locus notch homolog protein 1 OS=Mus musculus OX=10090 GN=Notch1 PE=1 SV=3	2	4	4	1	0	1	1	1	1128.97	4512.84	4512.84	1.91518	0.00216072	0	0	2.41336e+06	HCD (High Energy Collision Dissociation)	MS2	0	57.6361	11.4296	4006	4006	4005	FP022421_11.raw	0/0		10.5153	769.341	748.898	7.48711	3.05309e-11	1.2142e-11	0	0
FALSE	High	PMI-Byonic	PMI-Byonic (A2)	A	2	Unambiguous	KCRCPPGWSGKSCQQADPCASNPCANGGQCLPF	[Y].KcRcPPGWsGKScQQADPcASNPcANGGqcLPF.[E]	C2(Carbamidomethyl); C4(Carbamidomethyl); S9(Hex(1)Pent(2)); C13(Carbamidomethyl); C19(Carbamidomethyl); C24(Carbamidomethyl); Q29(Deamidated); C30(Carbamidomethyl)	1	1	Q01705	Q01705	Neurogenic locus notch homolog protein 1 OS=Mus musculus OX=10090 GN=Notch1 PE=1 SV=3	1	4	4	1	0	1	1	1	1046.18	4181.7	4179.69	480.257	0.501832	0	0	397606	HCD (High Energy Collision Dissociation)	MS2	20.0762	100	11.1933	3904	3904	3895	FP022421_11.raw	0/0		2.7364	141.882	141.882	2.4	0.00183486	0.000140903	0	0
FALSE	High	PMI-Byonic	PMI-Byonic (A2)	A	2	Unambiguous	KCRCPPGWSGKSCQQADPCASNPCANGGQCLPF	[Y].KcRcPPGWsGKScQQADPcASNPcANGGQcLPF.[E]	C2(Carbamidomethyl); C4(Carbamidomethyl); S9(Hex(1)Pent(2)); C13(Carbamidomethyl); C19(Carbamidomethyl); C24(Carbamidomethyl); C30(Carbamidomethyl)	1	1	Q01705	Q01705	Neurogenic locus notch homolog protein 1 OS=Mus musculus OX=10090 GN=Notch1 PE=1 SV=3	1	4	4	1	0	1	1	1	1046.18	4181.71	4178.71	719.476	0.75162	0	0	757663	HCD (High Energy Collision Dissociation)	MS2	26.0294	100	10.903	3779	3779	3774	FP022421_11.raw	0/0		5.87629	461.628	461.628	2.4	1.32958e-06	2.7899e-07	0	0
FALSE	High	PMI-Byonic	PMI-Byonic (A2)	A	2	Unambiguous	KCRCPPGWSGKSCQQADPCASNPCANGGQCLPFESSY	[Y].KcRcPPGWsGKScQQADPcASNPcANGGQcLPFESSY.[I]	C2(Carbamidomethyl); C4(Carbamidomethyl); S9(Hex(1)Pent(1)); C13(Carbamidomethyl); C19(Carbamidomethyl); C24(Carbamidomethyl); C30(Carbamidomethyl)	1	1	Q01705	Q01705	Neurogenic locus notch homolog protein 1 OS=Mus musculus OX=10090 GN=Notch1 PE=1 SV=3	2	4	4	1	0	1	1	1	1128.97	4512.84	4512.84	0.941392	0.00106209	0	0	136100	HCD (High Energy Collision Dissociation)	MS2	0	100	11.32	3959	3959	3950	FP022421_11.raw	0/0		8.60543	661.816	650.502	1.2	2.48068e-09	4.44313e-10	0	0
FALSE	High	PMI-Byonic	PMI-Byonic (A2)	A	2	Unambiguous	SGKSCQQADPCASNPCANGGQCLPFESSY	[W].SGKScQQADPcAsNPcANGGQcLPFESSY.[I]	C5(Carbamidomethyl); C11(Carbamidomethyl); S13(Hex(1)Pent(1)); C16(Carbamidomethyl); C22(Carbamidomethyl)	1	1	Q01705	Q01705	Neurogenic locus notch homolog protein 1 OS=Mus musculus OX=10090 GN=Notch1 PE=1 SV=3	1	3	3	1	0	1	1	1	1158.13	3472.38	3471.37	290.245	0.33585	0	0	992307	HCD (High Energy Collision Dissociation)	MS2	0	100	12.3915	4421	4421	4412	FP022421_11.raw	0/0		4.83849	552.94	552.94	7.25265	1.45049e-05	2.04943e-06	0	0
FALSE	Medium	PMI-Byonic	PMI-Byonic (A2)	A	2	Unambiguous	ESSYICRCPPGFHGPTCRQDVNECSQNPGLCRHGGTCHNEIGSY	[F].ESSYIcRcPPGFHGPtcRQDVNEcSQNPGLcRHGGTcHNEIGSY.[R]	C6(Carbamidomethyl); C8(Carbamidomethyl); T16(Fuc(1)); C17(Carbamidomethyl); C24(Carbamidomethyl); C31(Carbamidomethyl); C37(Carbamidomethyl)	1	1	Q01705	Q01705	Neurogenic locus notch homolog protein 1 OS=Mus musculus OX=10090 GN=Notch1 PE=1 SV=3	3	6	6	1	0	1	1	1	884.04	5299.21	5297.22	375.045	0.331116	0	0	574084	HCD (High Energy Collision Dissociation)	MS2	62.4952	100	10.1864	3464	3464	3455	FP022421_11.raw	0/0		0.346636	149.575	149.575	0	0.450157	0.0362884	0	0
FALSE	Medium	PMI-Byonic	PMI-Byonic (A2)	A	2	Unambiguous	ESSYICRCPPGFHGPTCRQDVNECSQNPGLCRHGGTCHNEIGSY	[F].ESSYIcRcPPGFHGPtcRQDVNEcSQNPGLcRHGGTcHNEIGSY.[R]	C6(Carbamidomethyl); C8(Carbamidomethyl); T16(Fuc(1)); C17(Carbamidomethyl); C24(Carbamidomethyl); C31(Carbamidomethyl); C37(Carbamidomethyl)	1	1	Q01705	Q01705	Neurogenic locus notch homolog protein 1 OS=Mus musculus OX=10090 GN=Notch1 PE=1 SV=3	3	6	6	1	0	1	1	1	884.376	5301.22	5297.22	755.067	0.666626	0	0	472093	HCD (High Energy Collision Dissociation)	MS2	22.4828	100	10.028	3395	3395	3389	FP022421_11.raw	0/0		0.296044	134.693	134.693	0	0.505774	0.0488243	0	0
FALSE	Low	PMI-Byonic	PMI-Byonic (A2)	A	2	Unambiguous	ESSY	[F].ESSY.[I]		1	1	Q01705	Q01705	Neurogenic locus notch homolog protein 1 OS=Mus musculus OX=10090 GN=Notch1 PE=1 SV=3	0	2	2	1	0	1	1	1	485.729	970.451	485.188	1.00016e+06	242.632	0	0	73485.1	HCD (High Energy Collision Dissociation)	MS2	21.604	100	14.1258	5169	5169	5160	FP022421_11.raw	0/0		0.129447	18.5664	18.5664	18.5664	0.742256	0.093473	0	0
FALSE	Medium	PMI-Byonic	PMI-Byonic (A2)	A	2	Unambiguous	ICRCPPGFHGPTCRQDVNECSQNPGLCRHGGTCHNEIGSY	[Y].IcRcPPGFHGPtcrQDVNEcSQNPGLcRHGGTcHNEIGSY.[R]	C2(Carbamidomethyl); C4(Carbamidomethyl); T12(Fuc(1)); C13(Carbamidomethyl); R14(Deamidated); C20(Carbamidomethyl); C27(Carbamidomethyl); C33(Carbamidomethyl)	1	1	Q01705	Q01705	Neurogenic locus notch homolog protein 1 OS=Mus musculus OX=10090 GN=Notch1 PE=1 SV=3	2	4	4	1	0	1	1	1	806.348	3222.37	4832.03	-333123	-402.415	0	0	1.58132e+06	HCD (High Energy Collision Dissociation)	MS2	72.2459	100	9.62417	3220	3220	3215	FP022421_11.raw	0/0		0.358161	260.411	260.411	0.873644	0.438369	0.0323089	0	0
FALSE	High	PMI-Byonic	PMI-Byonic (A2)	A	2	Unambiguous	ICRCPPGFHGPTCRQDVNECSQNPGLCRHGGTCHNEIGSY	[Y].IcRcPPGFHGPtcRQDVNEcSQNPGLcRHGGTcHNEIGSY.[R]	C2(Carbamidomethyl); C4(Carbamidomethyl); T12(Fuc(1)); C13(Carbamidomethyl); C20(Carbamidomethyl); C27(Carbamidomethyl); C33(Carbamidomethyl)	1	1	Q01705	Q01705	Neurogenic locus notch homolog protein 1 OS=Mus musculus OX=10090 GN=Notch1 PE=1 SV=3	2	6	6	1	0	1	1	1	806.013	4831.04	4831.05	-1.22607	-0.000987204	0	0	929068	HCD (High Energy Collision Dissociation)	MS2	69.6494	100	9.00612	2954	2954	2950	FP022421_11.raw	0/0		4.22201	380.56	380.56	3.6	5.99775e-05	8.18297e-06	0	0
FALSE	High	PMI-Byonic	PMI-Byonic (A2)	A	2	Unambiguous	ICRCPPGFHGPTCRQDVNECSQNPGLCRHGGTCHNEIGSY	[Y].IcRcPPGFHGPtcRQDVNEcSQNPGLcRHGGTcHNEIGSY.[R]	C2(Carbamidomethyl); C4(Carbamidomethyl); T12(Fuc(1)); C13(Carbamidomethyl); C20(Carbamidomethyl); C27(Carbamidomethyl); C33(Carbamidomethyl)	1	1	Q01705	Q01705	Neurogenic locus notch homolog protein 1 OS=Mus musculus OX=10090 GN=Notch1 PE=1 SV=3	2	5	5	1	0	1	1	1	967.617	4834.05	4831.05	621.832	0.60082	0	0	1.37646e+06	HCD (High Energy Collision Dissociation)	MS2	32.2822	100	9.05723	2976	2976	2970	FP022421_11.raw	0/0		4.00366	499.312	499.312	3.6	9.9161e-05	1.27419e-05	0	0
FALSE	High	PMI-Byonic	PMI-Byonic (A2)	A	2	Unambiguous	ICRCPPGFHGPTCRQDVNECSQNPGLCRHGGTCHNEIGSY	[Y].IcRcPPGFHGPtcRQDVNEcSQNPGLcRHGGTcHNEIGSY.[R]	C2(Carbamidomethyl); C4(Carbamidomethyl); T12(Fuc(1)); C13(Carbamidomethyl); C20(Carbamidomethyl); C27(Carbamidomethyl); C33(Carbamidomethyl)	1	1	Q01705	Q01705	Neurogenic locus notch homolog protein 1 OS=Mus musculus OX=10090 GN=Notch1 PE=1 SV=3	2	6	6	1	0	1	1	1	806.013	4831.04	4831.05	-1.07447	-0.000865134	0	0	5.64429e+06	HCD (High Energy Collision Dissociation)	MS2	0	13.8424	9.12494	3005	3005	3003	FP022421_11.raw	0/0		5.57526	476.141	476.141	3.6	2.65912e-06	5.56728e-07	0	0
FALSE	High	PMI-Byonic	PMI-Byonic (A2)	A	2	Unambiguous	ICRCPPGFHGPTCRQDVNECSQNPGLCRHGGTCHNEIGSY	[Y].IcRcPPGFHGPtcRQDVNEcSQNPGLcRHGGTcHNEIGSY.[R]	C2(Carbamidomethyl); C4(Carbamidomethyl); T12(Fuc(1)); C13(Carbamidomethyl); C20(Carbamidomethyl); C27(Carbamidomethyl); C33(Carbamidomethyl)	1	1	Q01705	Q01705	Neurogenic locus notch homolog protein 1 OS=Mus musculus OX=10090 GN=Notch1 PE=1 SV=3	2	5	5	1	0	1	1	1	967.015	4831.04	4831.05	-1.23672	-0.00119493	0	0	0	HCD (High Energy Collision Dissociation)	MS2		85.9729	9.17679	3028	3028	3025	FP022421_11.raw	0/0		6.96205	635.624	635.624	3.6	1.09132e-07	1.1235e-08	0	0
FALSE	High	PMI-Byonic	PMI-Byonic (A2)	A	2	Unambiguous	ICRCPPGFHGPTCRQDVNECSQNPGLCRHGGTCHNEIGSY	[Y].IcRcPPGFHGPtcRQDVNEcSQNPGLcRHGGTcHNEIGSY.[R]	C2(Carbamidomethyl); C4(Carbamidomethyl); T12(Fuc(1)); C13(Carbamidomethyl); C20(Carbamidomethyl); C27(Carbamidomethyl); C33(Carbamidomethyl)	1	1	Q01705	Q01705	Neurogenic locus notch homolog protein 1 OS=Mus musculus OX=10090 GN=Notch1 PE=1 SV=3	2	6	6	1	0	1	1	1	806.347	4833.05	4831.05	413.495	0.332936	0	0	5414124	HCD (High Energy Collision Dissociation)	MS2	44.5059	50.8555	9.24932	3059	3059	3058	FP022421_11.raw	0/0		5.84622	521.321	521.321	3.6	1.42488e-06	3.2143e-07	0	0
FALSE	High	PMI-Byonic	PMI-Byonic (A2)	A	2	Unambiguous	ICRCPPGFHGPTCRQDVNECSQNPGLCRHGGTCHNEIGSY	[Y].IcRcPPGFHGPtcRQDVNEcSQNPGLcRHGGTcHNEIGSY.[R]	C2(Carbamidomethyl); C4(Carbamidomethyl); T12(Fuc(1)); C13(Carbamidomethyl); C20(Carbamidomethyl); C27(Carbamidomethyl); C33(Carbamidomethyl)	1	1	Q01705	Q01705	Neurogenic locus notch homolog protein 1 OS=Mus musculus OX=10090 GN=Notch1 PE=1 SV=3	2	6	6	1	0	1	1	1	806.513	4834.04	4831.05	619.909	0.499135	0	0	2.8365e+06	HCD (High Energy Collision Dissociation)	MS2	42.9272	100	9.36751	3109	3109	3108	FP022421_11.raw	0/0		5.41058	513.195	513.195	3.6	3.88522e-06	6.60743e-07	0	0
FALSE	Low	PMI-Byonic	PMI-Byonic (A2)	A	2	Unambiguous	ICRCPPGFHGPTCRQDVNECSQNPGLCRHGGTCHNEIGSY	[Y].IcRcPPGFHGPtcRQDVNEcSQNPGLcrHGGTcHNEIGSY.[R]	C2(Carbamidomethyl); C4(Carbamidomethyl); T12(Fuc(1)); C13(Carbamidomethyl); C20(Carbamidomethyl); C27(Carbamidomethyl); R28(Deamidated); C33(Carbamidomethyl)	1	1	Q01705	Q01705	Neurogenic locus notch homolog protein 1 OS=Mus musculus OX=10090 GN=Notch1 PE=1 SV=3	2	5	5	1	0	1	1	1	967.815	4835.05	4832.03	623.699	0.602747	0	0	730065	HCD (High Energy Collision Dissociation)	MS2	19.073	100	9.45531	3147	3147	3141	FP022421_11.raw	0/0		0.25361	51.877	51.877	3.6	0.557686	0.0664501	0	0
FALSE	High	PMI-Byonic	PMI-Byonic (A2)	A	2	Unambiguous	ICRCPPGFHGPTCRQDVNECSQNPGLCRHGGTCHNEIGSY	[Y].IcRcPPGFHGPtcRQDVNEcSQNPGLcRHGGTcHNEIGSY.[R]	C2(Carbamidomethyl); C4(Carbamidomethyl); T12(Fuc(1)); C13(Carbamidomethyl); C20(Carbamidomethyl); C27(Carbamidomethyl); C33(Carbamidomethyl)	1	1	Q01705	Q01705	Neurogenic locus notch homolog protein 1 OS=Mus musculus OX=10090 GN=Notch1 PE=1 SV=3	2	5	5	1	0	1	1	1	967.615	4834.05	4831.05	620.379	0.599416	0	0	1.13752e+06	HCD (High Energy Collision Dissociation)	MS2	35.7121	100	9.30843	3084	3084	3083	FP022421_11.raw	0/0		1.79686	327.995	327.995	3.6	0.015964	0.00145089	0	0
FALSE	High	PMI-Byonic	PMI-Byonic (A2)	A	2	Unambiguous	ICRCPPGFHGPTCRQDVNECSQNPGLCRHGGTCHNEIGSY	[Y].IcRcPPGFHGPtcRQDVNEcSQNPGLcRHGGTcHNEIGSY.[R]	C2(Carbamidomethyl); C4(Carbamidomethyl); T12(Fuc(1)); C13(Carbamidomethyl); C20(Carbamidomethyl); C27(Carbamidomethyl); C33(Carbamidomethyl)	1	1	Q01705	Q01705	Neurogenic locus notch homolog protein 1 OS=Mus musculus OX=10090 GN=Notch1 PE=1 SV=3	2	6	6	1	0	1	1	1	806.015	4831.05	4831.05	0.896426	0.00072178	0	0	177063	HCD (High Energy Collision Dissociation)	MS2	9.44315	100	9.49307	3163	3163	3162	FP022421_11.raw	0/0		3.99813	382.018	382.018	3.6	0.000100432	1.43658e-05	0	0
FALSE	High	PMI-Byonic	PMI-Byonic (A2)	A	2	Unambiguous	HGPTCRQDVNECSQNPGL	[F].HGPtcRQDVNEcsQNPGL.[C]	T4(HexNAc(1)Hex(1)Fuc(1)NeuAc(1)); C5(Carbamidomethyl); C12(Carbamidomethyl); S13(HexNAc(1)Hex(1)Fuc(1)NeuAc(1))	1	1	Q01705	Q01705	Neurogenic locus notch homolog protein 1 OS=Mus musculus OX=10090 GN=Notch1 PE=1 SV=3	0	3	3	1	0	1	1	1	1225.49	3674.45	3673.46	268.158	0.328357	0	0	466757	HCD (High Energy Collision Dissociation)	MS2	0	100	13.0788	4716	4716	4709	FP022421_11.raw	0/0		1.78389	11.5336	11.5336	11.5336	0.0164479	0.00163157	0	0
FALSE	High	PMI-Byonic	PMI-Byonic (A2)	A	2	Unambiguous	NCRCPPEWTGQYCTEDVDECQLMPNACQNGGTCHNTHGGY	[Y].NcRcPPEWTGQYctEDVDEcQLMPNAcQNGGTcHNThGGY.[N]	C2(Carbamidomethyl); C4(Carbamidomethyl); C13(Carbamidomethyl); T14(HexNAc(1)Fuc(1)); C20(Carbamidomethyl); C27(Carbamidomethyl); C33(Carbamidomethyl); H37(Oxidation)	1	1	Q01705	Q01705	Neurogenic locus notch homolog protein 1 OS=Mus musculus OX=10090 GN=Notch1 PE=1 SV=3	3	4	4	1	0	1	1	1	1285.75	5139.96	5138.97	192.391	0.247174	0	0	385161	HCD (High Energy Collision Dissociation)	MS2	26.6582	100	12.1096	4300	4300	4291	FP022421_11.raw	0/0		1.81022	158.061	158.061	0	0.0154805	0.00127171	0	0
FALSE	High	PMI-Byonic	PMI-Byonic (A2)	A	2	Unambiguous	NCRCPPEWTGQYCTEDVDECQLMPNACQNGGTCHNTHGGY	[Y].NcRcPPEWTGQYctEDVDEcQLMPNAcQNGGTcHnTHGGY.[N]	C2(Carbamidomethyl); C4(Carbamidomethyl); C13(Carbamidomethyl); T14(HexNAc(1)Hex(1)Fuc(1)); C20(Carbamidomethyl); C27(Carbamidomethyl); C33(Carbamidomethyl); N35(Oxidation)	1	1	Q01705	Q01705	Neurogenic locus notch homolog protein 1 OS=Mus musculus OX=10090 GN=Notch1 PE=1 SV=3	3	4	4	1	0	1	1	1	1327.01	5305.04	5301.03	756.198	1.00216	0	0	348721	HCD (High Energy Collision Dissociation)	MS2	43.5431	100	12.0056	4255	4255	4247	FP022421_11.raw	0/0		3.88955	313.596	313.596	0	0.000128958	1.64493e-05	0	0
FALSE	High	PMI-Byonic	PMI-Byonic (A2)	A	2	Unambiguous	NCRCPPEWTGQYCTEDVDECQLMPNACQNGGTCHNTHGGY	[Y].NcRcPPEWTGQYctEDVDEcQLMPNAcQNGGTcHnTHGGY.[N]	C2(Carbamidomethyl); C4(Carbamidomethyl); C13(Carbamidomethyl); T14(HexNAc(1)Hex(1)Fuc(1)); C20(Carbamidomethyl); C27(Carbamidomethyl); C33(Carbamidomethyl); N35(Oxidation)	1	1	Q01705	Q01705	Neurogenic locus notch homolog protein 1 OS=Mus musculus OX=10090 GN=Notch1 PE=1 SV=3	3	4	4	1	0	1	1	1	1327.01	5305.03	5301.03	755.553	1.0013	0	0	258692	HCD (High Energy Collision Dissociation)	MS2	45.3969	100	12.1181	4303	4303	4302	FP022421_11.raw	0/0		6.18201	546.315	546.315	3.2	6.57649e-07	5.36253e-08	0	0
FALSE	Low	PMI-Byonic	PMI-Byonic (A2)	A	2	Unambiguous	NCRCPPEW	[Y].NcRcPPEw.[T]	C2(Carbamidomethyl); C4(Carbamidomethyl); W8(Oxidation)	1	1	Q01705	Q01705	Neurogenic locus notch homolog protein 1 OS=Mus musculus OX=10090 GN=Notch1 PE=1 SV=3	0	2	2	1	0	1	1	1	567.721	1134.44	1134.45	-8.6461	-0.00490426	0	0	708329	HCD (High Energy Collision Dissociation)	MS2	16.9101	100	11.5852	4074	4074	4071	FP022421_11.raw	0/0		0.129447	43.0438	43.0438	1.2	0.742256	0.0878801	0	0
FALSE	High	PMI-Byonic	PMI-Byonic (A2)	A	2	Unambiguous	NCRCPPEWTGQYCTEDVDECQLMPNACQNGGTCHNTHGGY	[Y].NcRcPPEWTGQYctEDVDEcQLMPNAcQNGGTcHnTHGGY.[N]	C2(Carbamidomethyl); C4(Carbamidomethyl); C13(Carbamidomethyl); T14(Fuc(1)); C20(Carbamidomethyl); C27(Carbamidomethyl); C33(Carbamidomethyl); N35(Oxidation)	1	1	Q01705	Q01705	Neurogenic locus notch homolog protein 1 OS=Mus musculus OX=10090 GN=Notch1 PE=1 SV=3	3	4	4	1	0	1	1	1	1235.23	4937.89	4935.89	403.652	0.498096	0	0	673342	HCD (High Energy Collision Dissociation)	MS2	0	100	12.1009	4296	4296	4291	FP022421_11.raw	0/0		12.745	865.143	865.143	0.8	1.79903e-13	9.77257e-14	0	0
FALSE	High	PMI-Byonic	PMI-Byonic (A2)	A	2	Unambiguous	NCVCVNGWTGEDCSENIDDCASAACF	[Y].NcVcVnGWTGEDcSENIDDcASAAcF.[Q]	C2(Carbamidomethyl); C4(Carbamidomethyl); N6(Deamidated); C13(Carbamidomethyl); C20(Carbamidomethyl); C25(Carbamidomethyl)	1	1	Q01705	Q01705	Neurogenic locus notch homolog protein 1 OS=Mus musculus OX=10090 GN=Notch1 PE=1 SV=3	1	3	3	1	0	1	1	1	1004.7	3012.09	3012.08	1.84001	0.00184742	0	0	115769	HCD (High Energy Collision Dissociation)	MS2	2.70251	100	16.1681	6039	6039	6029	FP022421_11.raw	0/0		1.27416	302.73	302.73	120.364	0.0531914	0.00337057	0	0
FALSE	High	PMI-Byonic	PMI-Byonic (A2)	A	2	Unambiguous	QGATCHDRVASF	[F].QGAtcHDRVASF.[Y]	T4(HexNAc(1)Hex(1)Fuc(1)NeuAc(1)); C5(Carbamidomethyl)	1	1	Q01705	Q01705	Neurogenic locus notch homolog protein 1 OS=Mus musculus OX=10090 GN=Notch1 PE=1 SV=3	0	3	3	1	0	1	1	1	717.635	2150.89	2150.89	-0.0104258	-7.47495e-06	0	0	328741	HCD (High Energy Collision Dissociation)	MS2	0	100	8.55957	2765	2765	2756	FP022421_11.raw	0/0		1.56902	69.6415	27.4765	11.6	0.0269761	0.00211337	0	0
FALSE	High	PMI-Byonic	PMI-Byonic (A2)	A	2	Unambiguous	QGATCHDRVASFY	[F].QGAtcHDRVASFY.[C]	T4(Fuc(1)); C5(Carbamidomethyl)	1	1	Q01705	Q01705	Neurogenic locus notch homolog protein 1 OS=Mus musculus OX=10090 GN=Notch1 PE=1 SV=3	1	3	3	1	0	1	1	1	553.246	1657.72	1657.73	-1.83113	-0.00101184	0	0	1.0325e+06	HCD (High Energy Collision Dissociation)	MS2	14.9446	100	8.70537	2827	2827	2824	FP022421_11.raw	0/0		7.96196	612.013	583.556	14.4441	1.09155e-08	1.55145e-09	0	0
FALSE	High	PMI-Byonic	PMI-Byonic (A2)	A	2	Unambiguous	QGATCHDRVASFY	[F].QGATcHDRVASFY.[C]	C5(Carbamidomethyl)	1	1	Q01705	Q01705	Neurogenic locus notch homolog protein 1 OS=Mus musculus OX=10090 GN=Notch1 PE=1 SV=3	1	3	3	1	0	1	1	1	504.56	1511.67	1511.67	-2.19867	-0.00110789	0	0	1.16655e+06	HCD (High Energy Collision Dissociation)	MS2	5.32538	100	8.82849	2881	2881	2871	FP022421_11.raw	0/0		2.97113	388.317	282.66	282.66	0.00106874	7.23923e-05	0	0
FALSE	High	PMI-Byonic	PMI-Byonic (A2)	A	2	Unambiguous	QGATCHDRVASFY	[F].QGAtcHDRVASFY.[C]	T4(Fuc(1)); C5(Carbamidomethyl)	1	1	Q01705	Q01705	Neurogenic locus notch homolog protein 1 OS=Mus musculus OX=10090 GN=Notch1 PE=1 SV=3	1	2	2	1	0	1	1	1	829.364	1657.72	1657.73	-4.65805	-0.00386089	0	0	145135	HCD (High Energy Collision Dissociation)	MS2	22.6325	100	8.79224	2865	2865	2857	FP022421_11.raw	0/0		2.59147	366.325	366.325	1.39031	0.00256173	0.000208922	0	0
FALSE	High	PMI-Byonic	PMI-Byonic (A2)	A	2	Unambiguous	QGATCHDRVASFY	[F].QGATcHDRVAsFY.[C]	C5(Carbamidomethyl); S11(Fuc(1))	1	1	Q01705	Q01705	Neurogenic locus notch homolog protein 1 OS=Mus musculus OX=10090 GN=Notch1 PE=1 SV=3	1	3	3	1	0	1	1	1	553.247	1657.73	1657.73	-1.1684	-0.000645628	0	0	9662290	HCD (High Energy Collision Dissociation)	MS2	0	17.9943	8.81048	2872	2872	2871	FP022421_11.raw	0/0		7.96196	636.826	580.034	0.852449	1.09155e-08	2.2203e-09	0	0
FALSE	High	PMI-Byonic	PMI-Byonic (A2)	A	2	Unambiguous	QGATCHDRVASFY	[F].QGATcHDRVAsFY.[C]	C5(Carbamidomethyl); S11(Fuc(1))	1	1	Q01705	Q01705	Neurogenic locus notch homolog protein 1 OS=Mus musculus OX=10090 GN=Notch1 PE=1 SV=3	1	3	3	1	0	1	1	1	553.246	1657.72	1657.73	-1.72068	-0.000950804	0	0	1.79873e+06	HCD (High Energy Collision Dissociation)	MS2	9.39081	57.5156	8.92266	2920	2920	2918	FP022421_11.raw	0/0		4.49856	399.066	399.066	5.26205	3.17276e-05	5.13413e-06	0	0
FALSE	High	PMI-Byonic	PMI-Byonic (A2)	A	2	Unambiguous	YCECPHGRTGLL	[F].YcEcPHGRTGLL.[C]	C2(Carbamidomethyl); C4(Carbamidomethyl)	1	1	Q01705	Q01705	Neurogenic locus notch homolog protein 1 OS=Mus musculus OX=10090 GN=Notch1 PE=1 SV=3	2	2	2	1	0	1	1	1	731.831	1462.66	1462.66	-0.777218	-0.000568402	0	0	340653	HCD (High Energy Collision Dissociation)	MS2	0	100	8.5275	2751	2751	2746	FP022421_11.raw	0/0		8.35992	676.754	621.903	621.903	4.36597e-09	7.71115e-10	0	0
FALSE	High	PMI-Byonic	PMI-Byonic (A2)	A	2	Unambiguous	YCECPHGRTGLL	[F].YcEcPHGRTGLL.[C]	C2(Carbamidomethyl); C4(Carbamidomethyl)	1	1	Q01705	Q01705	Neurogenic locus notch homolog protein 1 OS=Mus musculus OX=10090 GN=Notch1 PE=1 SV=3	2	3	3	1	0	1	1	1	488.223	1462.65	1462.66	-1.47494	-0.00071911	0	0	2.06679e+06	HCD (High Energy Collision Dissociation)	MS2	2.62103	74.2228	8.47206	2727	2727	2724	FP022421_11.raw	0/0		6.12612	518.717	409.167	409.167	7.47963e-07	8.66888e-08	0	0
FALSE	High	PMI-Byonic	PMI-Byonic (A2)	A	2	Unambiguous	YCECPHGRTGLL	[F].YcEcPHGRTGLL.[C]	C2(Carbamidomethyl); C4(Carbamidomethyl)	1	1	Q01705	Q01705	Neurogenic locus notch homolog protein 1 OS=Mus musculus OX=10090 GN=Notch1 PE=1 SV=3	2	5	5	1	0	1	1	1	487.866	2435.3	1462.66	664984	194.529	0	0	1.46071e+06	HCD (High Energy Collision Dissociation)	MS2	25.9712	69.001	8.77976	2859	2859	2857	FP022421_11.raw	0/0		2.91523	291.365	291.365	291.365	0.00121553	8.9979e-05	0	0
FALSE	High	PMI-Byonic	PMI-Byonic (A2)	A	2	Unambiguous	YCECPHGRTGLL	[F].YcEcPHGRTGLL.[C]	C2(Carbamidomethyl); C4(Carbamidomethyl)	1	1	Q01705	Q01705	Neurogenic locus notch homolog protein 1 OS=Mus musculus OX=10090 GN=Notch1 PE=1 SV=3	2	3	3	1	0	1	1	1	488.223	1462.65	1462.66	-1.78791	-0.000871698	0	0	8437971	HCD (High Energy Collision Dissociation)	MS2	43.1765	24.4986	8.59047	2778	2778	2777	FP022421_11.raw	0/0		4.74632	408.299	313.319	313.319	1.79341e-05	3.17253e-06	0	0
FALSE	High	PMI-Byonic	PMI-Byonic (A2)	A	2	Unambiguous	YCECPHGRTGLL	[F].YcEcPHGRTGLL.[C]	C2(Carbamidomethyl); C4(Carbamidomethyl)	1	1	Q01705	Q01705	Neurogenic locus notch homolog protein 1 OS=Mus musculus OX=10090 GN=Notch1 PE=1 SV=3	2	5	5	1	0	1	1	1	487.866	2435.3	1462.66	664985	194.529	0	0	4678802	HCD (High Energy Collision Dissociation)	MS2	33.7842	19.4557	8.64736	2803	2803	2800	FP022421_11.raw	0/0		3.3128	325.813	305.756	305.756	0.000486627	5.65772e-05	0	0
FALSE	High	PMI-Byonic	PMI-Byonic (A2)	A	2	Unambiguous	CECPHGRTGLL	[Y].cEcPHGRTGLL.[C]	C1(Carbamidomethyl); C3(Carbamidomethyl)	1	1	Q01705	Q01705	Neurogenic locus notch homolog protein 1 OS=Mus musculus OX=10090 GN=Notch1 PE=1 SV=3	1	3	3	1	0	1	1	1	433.868	1299.59	1299.59	-2.54888	-0.00110417	0	0	183585	HCD (High Energy Collision Dissociation)	MS2	16.441	100	6.93239	2127	2127	2124	FP022421_11.raw	0/0		4.40166	376.959	376.959	376.959	3.96587e-05	7.12595e-06	0	0
FALSE	High	PMI-Byonic	PMI-Byonic (A2)	A	2	Unambiguous	TGPRCEIDVNECISNPCQNDATCLDQIGEF	[Y].tGPRcEIDVNEcISNPcQNDATcLDQIGEF.[Q]	T1(Hex(1)Pent(2)); C5(Carbamidomethyl); C12(Carbamidomethyl); C17(Carbamidomethyl); C23(Carbamidomethyl)	1	1	Q01705	Q01705	Neurogenic locus notch homolog protein 1 OS=Mus musculus OX=10090 GN=Notch1 PE=1 SV=3	1	3	3	1	0	1	1	1	1314.54	3941.61	3938.62	760.389	0.998295	0	0	133037	HCD (High Energy Collision Dissociation)	MS2	0	100	15.0024	5542	5542	5534	FP022421_11.raw	0/0		1.53001	87.4034	87.4034	0.5	0.0295112	0.00243195	0	0
FALSE	Low	PMI-Byonic	PMI-Byonic (A2)	A	2	Unambiguous	TGPRCEIDVNECISNPCQNDATCLDQIGEF	[Y].TGPRcEIDVNEcIsNPcQNDAtcLDQIGEF.[Q]	C5(Carbamidomethyl); C12(Carbamidomethyl); S14(Fuc(1)); C17(Carbamidomethyl); T22(Hex(1)Pent(1)); C23(Carbamidomethyl)	1	1	Q01705	Q01705	Neurogenic locus notch homolog protein 1 OS=Mus musculus OX=10090 GN=Notch1 PE=1 SV=3	1	3	3	1	0	1	1	1	1319.22	3955.66	3952.64	765.099	1.00805	0	0	166936	HCD (High Energy Collision Dissociation)	MS2	38.4573	100	15.0002	5541	5541	5534	FP022421_11.raw	0/0		0.266129	37.5524	37.5524	0	0.54184	0.0575338	0	0
FALSE	High	PMI-Byonic	PMI-Byonic (A2)	A	2	Unambiguous	TGPRCEIDVNECISNPCQNDATCLDQIGEF	[Y].TGPRcEIDVNEcIsNPcQNDAtcLDQIGEF.[Q]	C5(Carbamidomethyl); C12(Carbamidomethyl); S14(Fuc(1)); C17(Carbamidomethyl); T22(Hex(1)Pent(2)); C23(Carbamidomethyl)	1	1	Q01705	Q01705	Neurogenic locus notch homolog protein 1 OS=Mus musculus OX=10090 GN=Notch1 PE=1 SV=3	1	3	3	1	0	1	1	1	1362.23	4084.68	4084.68	0.678313	0.000923563	0	0	197517	HCD (High Energy Collision Dissociation)	MS2	0	100	14.9513	5520	5520	5512	FP022421_11.raw	0/0		4.47065	430.936	430.936	1.2	3.3834e-05	5.74477e-06	0	0
FALSE	High	PMI-Byonic	PMI-Byonic (A2)	A	2	Unambiguous	QCQCPKGFNGHLCQYDVDECASTPCKNGAKCLDGPNTY	[F].QcQcPKGFnGHLcQYDVDEcAStPcKnGAKcLDGPNTY.[T]	C2(Carbamidomethyl); C4(Carbamidomethyl); N9(Deamidated); C13(Carbamidomethyl); C20(Carbamidomethyl); T23(Hex(1)Pent(2)); C25(Carbamidomethyl); N27(Oxidation); C31(Carbamidomethyl)	1	1	Q01705	Q01705	Neurogenic locus notch homolog protein 1 OS=Mus musculus OX=10090 GN=Notch1 PE=1 SV=3	4	5	5	1	0	1	1	1	980.003	4895.98	4892.97	616.455	0.603259	0	0	647009	HCD (High Energy Collision Dissociation)	MS2	57.3613	100	11.246	3927	3927	3917	FP022421_11.raw	0/0		4.13458	325.271	325.271	0	7.33529e-05	9.46081e-06	0	0
FALSE	High	PMI-Byonic	PMI-Byonic (A2)	A	2	Unambiguous	QCQCPKGFNGHLCQYDVDECASTPCKNGAKCLDGPNTY	[F].QcQcPKGFnGHLcQYDVDEcAStPcKnGAKcLDGPNTY.[T]	C2(Carbamidomethyl); C4(Carbamidomethyl); N9(Deamidated); C13(Carbamidomethyl); C20(Carbamidomethyl); T23(Hex(1)Pent(1)); C25(Carbamidomethyl); N27(Oxidation); C31(Carbamidomethyl)	1	1	Q01705	Q01705	Neurogenic locus notch homolog protein 1 OS=Mus musculus OX=10090 GN=Notch1 PE=1 SV=3	4	5	5	1	0	1	1	1	953.392	4762.93	4760.92	421.257	0.401115	0	0	1.72668e+06	HCD (High Energy Collision Dissociation)	MS2	12.5437	100	11.3048	3952	3952	3950	FP022421_11.raw	0/0		6.67237	588.466	588.466	0	2.12631e-07	2.18347e-08	0	0
FALSE	High	PMI-Byonic	PMI-Byonic (A2)	A	2	Unambiguous	QCQCPKGFNGHLCQYDVDECASTPCKNGAKCLDGPNTY	[F].QcQcPKGFNGHLcQYDVDEcAsTPcKNGAKcLDGPNTY.[T]	C2(Carbamidomethyl); C4(Carbamidomethyl); C13(Carbamidomethyl); C20(Carbamidomethyl); S22(Hex(1)Pent(1)); C25(Carbamidomethyl); C31(Carbamidomethyl)	1	1	Q01705	Q01705	Neurogenic locus notch homolog protein 1 OS=Mus musculus OX=10090 GN=Notch1 PE=1 SV=3	4	5	5	1	0	1	1	1	949.596	4743.95	4743.95	0.73498	0.000697341	0	0	271879	HCD (High Energy Collision Dissociation)	MS2	6.58992	100	10.6625	3672	3672	3664	FP022421_11.raw	0/0		3.32974	344.171	344.171	0	0.000468017	4.96409e-05	0	0
FALSE	High	PMI-Byonic	PMI-Byonic (A2)	A	2	Unambiguous	QCQCPKGFNGHLCQYDVDECASTPCKNGAKCLDGPNTY	[F].QcQcPKGFNGHLcQYDVDEcAsTPcKNGAKcLdGPNTY.[T]	C2(Carbamidomethyl); C4(Carbamidomethyl); C13(Carbamidomethyl); C20(Carbamidomethyl); S22(Hex(1)Pent(1)); C25(Carbamidomethyl); C31(Carbamidomethyl); D33(Oxidation)	1	1	Q01705	Q01705	Neurogenic locus notch homolog protein 1 OS=Mus musculus OX=10090 GN=Notch1 PE=1 SV=3	4	5	5	1	0	1	1	1	953.394	4762.94	4759.94	629.868	0.599627	0	0	537173	HCD (High Energy Collision Dissociation)	MS2	0	100	10.6888	3684	3684	3675	FP022421_11.raw	0/0		5.90431	461.83	461.83	0	1.24649e-06	2.36967e-07	0	0
FALSE	High	PMI-Byonic	PMI-Byonic (A2)	A	2	Unambiguous	QCQCPKGFNGHLCQYDVDECASTPCKNGAKCLDGPNTY	[F].QcQcPKGFNGHLcQYDVDEcAsTPcKNGAKcLdGPNTY.[T]	C2(Carbamidomethyl); C4(Carbamidomethyl); C13(Carbamidomethyl); C20(Carbamidomethyl); S22(Hex(1)Pent(1)); C25(Carbamidomethyl); C31(Carbamidomethyl); D33(Oxidation)	1	1	Q01705	Q01705	Neurogenic locus notch homolog protein 1 OS=Mus musculus OX=10090 GN=Notch1 PE=1 SV=3	4	5	5	1	0	1	1	1	953.197	4761.96	4759.94	423.808	0.40346	0	0	757136	HCD (High Energy Collision Dissociation)	MS2	11.6209	100	10.8063	3736	3736	3730	FP022421_11.raw	0/0		4.40331	355.234	355.234	0	3.95087e-05	6.44818e-06	0	0
FALSE	High	PMI-Byonic	PMI-Byonic (A2)	A	2	Unambiguous	QCQCPKGFNGHLCQYDVDECASTPCKNGAKCLDGPNTY	[F].QcQcPKGFnGHLcQYDVDEcAStPcKNGAKcLdGPNTY.[T]	C2(Carbamidomethyl); C4(Carbamidomethyl); N9(Deamidated); C13(Carbamidomethyl); C20(Carbamidomethyl); T23(Hex(1)Pent(1)); C25(Carbamidomethyl); C31(Carbamidomethyl); D33(Oxidation)	1	1	Q01705	Q01705	Neurogenic locus notch homolog protein 1 OS=Mus musculus OX=10090 GN=Notch1 PE=1 SV=3	4	5	5	1	0	1	1	1	953.795	4764.94	4760.92	844.254	0.803886	0	0	869382	HCD (High Energy Collision Dissociation)	MS2	0	100	11.0598	3847	3847	3840	FP022421_11.raw	0/0		3.4266	328.262	328.262	0	0.000374453	3.67943e-05	0	0
FALSE	High	PMI-Byonic	PMI-Byonic (A2)	A	2	Unambiguous	QCQCPKGFNGHLCQYDVDECASTPCKNGAKCLDGPNTY	[F].QcQcPKGFNGHLcqYDVDEcAStPcKNGAKcLDGPNTY.[T]	C2(Carbamidomethyl); C4(Carbamidomethyl); C13(Carbamidomethyl); Q14(Deamidated); C20(Carbamidomethyl); T23(Hex(1)Pent(1)); C25(Carbamidomethyl); C31(Carbamidomethyl)	1	1	Q01705	Q01705	Neurogenic locus notch homolog protein 1 OS=Mus musculus OX=10090 GN=Notch1 PE=1 SV=3	4	5	5	1	0	1	1	1	950.193	4746.93	4744.93	422.364	0.400818	0	0	484066	HCD (High Energy Collision Dissociation)	MS2	30.8807	100	10.9353	3793	3793	3785	FP022421_11.raw	0/0		4.57541	394.178	394.178	0	2.65823e-05	4.54317e-06	0	0
FALSE	High	PMI-Byonic	PMI-Byonic (A2)	A	2	Unambiguous	QCQCPKGFNGHLCQYDVDECASTPCKNGAKCLDGPNTY	[F].QcQcPKGFnGHLcQYDVDEcAStPcKnGAKcLDGPNTY.[T]	C2(Carbamidomethyl); C4(Carbamidomethyl); N9(Deamidated); C13(Carbamidomethyl); C20(Carbamidomethyl); T23(Hex(1)Pent(1)); C25(Carbamidomethyl); N27(Oxidation); C31(Carbamidomethyl)	1	1	Q01705	Q01705	Neurogenic locus notch homolog protein 1 OS=Mus musculus OX=10090 GN=Notch1 PE=1 SV=3	4	5	5	1	0	1	1	1	953.588	4763.91	4760.92	626.89	0.596916	0	0	562787	HCD (High Energy Collision Dissociation)	MS2	0	100	11.447	4014	4014	4005	FP022421_11.raw	0/0		5.19321	395.254	395.254	0	6.40903e-06	9.35495e-07	0	0
FALSE	High	PMI-Byonic	PMI-Byonic (A2)	A	2	Unambiguous	QCQCPKGFNGHLCQYDVDECASTPCKNGAKCLDGPNTY	[F].QcQcPKGFnGHLcQYDVDEcAsTPcKnGAKcLDGPNTY.[T]	C2(Carbamidomethyl); C4(Carbamidomethyl); N9(Deamidated); C13(Carbamidomethyl); C20(Carbamidomethyl); S22(Hex(1)Pent(1)); C25(Carbamidomethyl); N27(Oxidation); C31(Carbamidomethyl)	1	1	Q01705	Q01705	Neurogenic locus notch homolog protein 1 OS=Mus musculus OX=10090 GN=Notch1 PE=1 SV=3	4	5	5	1	0	1	1	1	953.792	4764.93	4760.92	841.946	0.801688	0	0	1.11061e+06	HCD (High Energy Collision Dissociation)	MS2	38.8527	100	11.1868	3901	3901	3895	FP022421_11.raw	0/0		6.0851	547.874	547.874	0	8.2205e-07	1.20114e-07	0	0
FALSE	Medium	PMI-Byonic	PMI-Byonic (A2)	A	2	Unambiguous	QCQCPKGFNGHLCQYDVDECASTPCKNGAKCLDGPNTY	[F].QcQcPKGFNGHLcQYDVDEcAStPcKnGAKcLdGPNTY.[T]	C2(Carbamidomethyl); C4(Carbamidomethyl); C13(Carbamidomethyl); C20(Carbamidomethyl); T23(Hex(1)Pent(1)); C25(Carbamidomethyl); N27(Deamidated); C31(Carbamidomethyl); D33(Oxidation)	1	1	Q01705	Q01705	Neurogenic locus notch homolog protein 1 OS=Mus musculus OX=10090 GN=Notch1 PE=1 SV=3	4	5	5	1	0	1	1	1	953.796	4764.95	4760.92	845.728	0.80529	0	0	502643	HCD (High Energy Collision Dissociation)	MS2	63.5995	100	10.9331	3792	3792	3785	FP022421_11.raw	0/0		0.864151	80.6335	80.6335	0	0.136725	0.0101746	0	0
FALSE	High	PMI-Byonic	PMI-Byonic (A2)	A	2	Unambiguous	QCQCPKGFNGHLCQYDVDECASTPCKNGAKCLDGPNTY	[F].QcQcPKGFnGHLcQYDVDEcAsTPcKNGAKcLDGPNTY.[T]	C2(Carbamidomethyl); C4(Carbamidomethyl); N9(Deamidated); C13(Carbamidomethyl); C20(Carbamidomethyl); S22(Hex(1)Pent(1)); C25(Carbamidomethyl); C31(Carbamidomethyl)	1	1	Q01705	Q01705	Neurogenic locus notch homolog protein 1 OS=Mus musculus OX=10090 GN=Notch1 PE=1 SV=3	4	5	5	1	0	1	1	1	950.193	4746.94	4744.93	423.136	0.40155	0	0	359454	HCD (High Energy Collision Dissociation)	MS2	7.08494	100	11.0876	3859	3859	3851	FP022421_11.raw	0/0		3.39571	231.455	231.455	0	0.000402062	4.27823e-05	0	0
FALSE	High	PMI-Byonic	PMI-Byonic (A2)	A	2	Unambiguous	QCQCPKGFNGHLCQYDVDECASTPCKNGAKCLDGPNTY	[F].QcQcPKGFnGHLcQYDVDEcAsTPcKNGAKcLDGPNTY.[T]	C2(Carbamidomethyl); C4(Carbamidomethyl); N9(Deamidated); C13(Carbamidomethyl); C20(Carbamidomethyl); S22(Hex(1)Pent(1)); C25(Carbamidomethyl); C31(Carbamidomethyl)	1	1	Q01705	Q01705	Neurogenic locus notch homolog protein 1 OS=Mus musculus OX=10090 GN=Notch1 PE=1 SV=3	4	5	5	1	0	1	1	1	950.394	4747.94	4744.93	634.608	0.602234	0	0	939253	HCD (High Energy Collision Dissociation)	MS2	8.7024	100	11.2103	3911	3911	3906	FP022421_11.raw	0/0		6.01256	547.337	547.337	0	9.715e-07	1.57131e-07	0	0
FALSE	High	PMI-Byonic	PMI-Byonic (A2)	A	2	Unambiguous	QCQCPKGFNGHLCQYDVDECASTPCKNGAKCLDGPNTY	[F].QcQcPKGFnGHLcQYDVDEcAStPcKNGAKcLDGPNTY.[T]	C2(Carbamidomethyl); C4(Carbamidomethyl); N9(Deamidated); C13(Carbamidomethyl); C20(Carbamidomethyl); T23(Hex(1)Pent(1)); C25(Carbamidomethyl); C31(Carbamidomethyl)	1	1	Q01705	Q01705	Neurogenic locus notch homolog protein 1 OS=Mus musculus OX=10090 GN=Notch1 PE=1 SV=3	4	5	5	1	0	1	1	1	950.591	4748.93	4744.93	842.413	0.799439	0	0	454170	HCD (High Energy Collision Dissociation)	MS2	22.4825	100	11.3725	3982	3982	3972	FP022421_11.raw	0/0		1.89054	193.772	193.772	0	0.0128666	0.0010941	0	0
FALSE	High	PMI-Byonic	PMI-Byonic (A2)	A	2	Unambiguous	NGHLCQYDVDECASTPCKNGAKCLDGPNTY	[F].NGHLcQYDVDEcAsTPcKNGAKcLdGPNTY.[T]	C5(Carbamidomethyl); C12(Carbamidomethyl); S14(Hex(1)Pent(1)); C17(Carbamidomethyl); C23(Carbamidomethyl); D25(Oxidation)	1	1	Q01705	Q01705	Neurogenic locus notch homolog protein 1 OS=Mus musculus OX=10090 GN=Notch1 PE=1 SV=3	3	4	4	1	0	1	1	1	940.134	3757.51	3754.52	796.245	0.74738	0	0	636679	HCD (High Energy Collision Dissociation)	MS2	69.685	100	10.2721	3501	3501	3499	FP022421_11.raw	0/0		5.02507	407.847	407.847	0.8	9.43902e-06	1.72166e-06	0	0
FALSE	High	PMI-Byonic	PMI-Byonic (A2)	A	2	Unambiguous	NGHLCQYDVDECASTPCKNGAKCLDGPNTY	[F].NGHLcQYDVDEcAsTPcKNGAKcLDGPNTY.[T]	C5(Carbamidomethyl); C12(Carbamidomethyl); S14(Hex(1)Pent(1)); C17(Carbamidomethyl); C23(Carbamidomethyl)	1	1	Q01705	Q01705	Neurogenic locus notch homolog protein 1 OS=Mus musculus OX=10090 GN=Notch1 PE=1 SV=3	3	4	4	1	0	1	1	1	935.637	3739.53	3738.53	266.456	0.249039	0	0	525643	HCD (High Energy Collision Dissociation)	MS2	62.6758	100	10.2068	3473	3473	3466	FP022421_11.raw	0/0		3.60519	322.853	321.424	0.8	0.000248205	2.30658e-05	0	0
FALSE	High	PMI-Byonic	PMI-Byonic (A2)	A	2	Unambiguous	NGHLCQYDVDECASTPCKNGAKCLDGPNTY	[F].NGHLcQYDVDEcAsTPcKNGAKcLdGPnTY.[T]	C5(Carbamidomethyl); C12(Carbamidomethyl); S14(Hex(1)Pent(1)); C17(Carbamidomethyl); C23(Carbamidomethyl); D25(Oxidation); N28(Deamidated)	1	1	Q01705	Q01705	Neurogenic locus notch homolog protein 1 OS=Mus musculus OX=10090 GN=Notch1 PE=1 SV=3	3	4	4	1	0	1	1	1	940.138	3757.53	3755.51	537.788	0.504916	0	0	480929	HCD (High Energy Collision Dissociation)	MS2	62.4337	100	10.1524	3449	3449	3444	FP022421_11.raw	0/0		0.94415	260.076	217.702	0.8	0.113723	0.00882828	0	0
FALSE	High	PMI-Byonic	PMI-Byonic (A2)	A	2	Unambiguous	NGHLCQYDVDECASTPCKNGAKCLDGPNTY	[F].NGHLcQYDVDEcAsTPcKNGAKcLDGPNTY.[T]	C5(Carbamidomethyl); C12(Carbamidomethyl); S14(Hex(1)Pent(1)); C17(Carbamidomethyl); C23(Carbamidomethyl)	1	1	Q01705	Q01705	Neurogenic locus notch homolog protein 1 OS=Mus musculus OX=10090 GN=Notch1 PE=1 SV=3	3	4	4	1	0	1	1	1	935.638	3739.53	3738.53	267.305	0.249832	0	0	338668	HCD (High Energy Collision Dissociation)	MS2	13.0375	100	10.088	3421	3421	3411	FP022421_11.raw	0/0		5.14436	486.654	426.53	0.8	7.17204e-06	1.11368e-06	0	0
FALSE	High	PMI-Byonic	PMI-Byonic (A2)	A	2	Unambiguous	TCVCTEGYTGTHCEVDIDECDPDPCHY	[Y].TcVcTEGYTGthcEVDIDEcDPDPcHY.[G]	C2(Carbamidomethyl); C4(Carbamidomethyl); T11(HexNAc(1)Fuc(1)); H12(Oxidation); C13(Carbamidomethyl); C20(Carbamidomethyl); C25(Carbamidomethyl)	1	1	Q01705	Q01705	Neurogenic locus notch homolog protein 1 OS=Mus musculus OX=10090 GN=Notch1 PE=1 SV=3	1	3	3	1	0	1	1	1	1219.12	3655.34	3655.34	-0.338004	-0.000411841	0	0	370603	HCD (High Energy Collision Dissociation)	MS2	0	100	11.6761	4114	4114	4104	FP022421_11.raw	0/0		3.56825	336.755	336.755	3.6	0.000270237	3.10713e-05	0	0
FALSE	High	PMI-Byonic	PMI-Byonic (A2)	A	2	Unambiguous	TCVCTEGYTGTHCEVDIDECDPDPCHY	[Y].TcVcTEGYTGthcEVDIDEcDPDPcHY.[G]	C2(Carbamidomethyl); C4(Carbamidomethyl); T11(HexNAc(1)Fuc(1)); H12(Oxidation); C13(Carbamidomethyl); C20(Carbamidomethyl); C25(Carbamidomethyl)	1	1	Q01705	Q01705	Neurogenic locus notch homolog protein 1 OS=Mus musculus OX=10090 GN=Notch1 PE=1 SV=3	1	3	3	1	0	1	1	1	1219.78	3657.34	3655.34	545.671	0.664871	0	0	380268	HCD (High Energy Collision Dissociation)	MS2	0	100	11.8212	4176	4176	4170	FP022421_11.raw	0/0		2.15989	132.428	132.428	4.8	0.00692004	0.000751199	0	0
FALSE	High	PMI-Byonic	PMI-Byonic (A2)	A	2	Unambiguous	TCVCTEGYTGTHCEVDIDECDPDPCHYGSCKDGVATF	[Y].TcVcTEGYTGthcEVDIDEcDPDPcHYGScKdGVATF.[T]	C2(Carbamidomethyl); C4(Carbamidomethyl); T11(HexNAc(1)Fuc(1)); H12(Oxidation); C13(Carbamidomethyl); C20(Carbamidomethyl); C25(Carbamidomethyl); C30(Carbamidomethyl); D32(Oxidation)	1	1	Q01705	Q01705	Neurogenic locus notch homolog protein 1 OS=Mus musculus OX=10090 GN=Notch1 PE=1 SV=3	2	4	4	1	0	1	1	1	1174.7	4695.8	4693.79	427.829	0.502034	0	0	1.08758e+06	HCD (High Energy Collision Dissociation)	MS2	25.5248	100	12.4401	4442	4442	4434	FP022421_11.raw	0/0		5.67942	488.632	488.632	4.8	2.09207e-06	4.29753e-07	0	0
FALSE	High	PMI-Byonic	PMI-Byonic (A2)	A	2	Ambiguous	TCLCQPGYTGHHCETNINECHSQPCRHGGTCQDRDNSYL	[F].TcLcQPGYTGHHcEtNINEcHsQPcRHGGTcQDRDNSYL.[C]	C2(Carbamidomethyl); C4(Carbamidomethyl); C13(Carbamidomethyl); T15(HexNAc(1)Hex(1)Fuc(1)); C20(Carbamidomethyl); S22(Hex(1)Pent(1)); C25(Carbamidomethyl); C31(Carbamidomethyl)	1	1	Q01705	Q01705	Neurogenic locus notch homolog protein 1 OS=Mus musculus OX=10090 GN=Notch1 PE=1 SV=3	3	6	6	0.0556	0	1	1	1	922.54	5530.2	5525.19	906.51	0.834774	0	0	407527	HCD (High Energy Collision Dissociation)	MS2	67.798	100	8.29443	2651	2651	2647	FP022421_11.raw	0/0		1.0767	133.28	133.28	0	0.0838103	0.00570096	0	0
FALSE	Medium	PMI-Byonic	PMI-Byonic (A2)	A	2	Unambiguous	TCLCQPGYTGHHCETNINECHSQPCRHGGTCQDRDNSYLCL	[F].TcLcQPGYTGHHcEtNINEcHsQPcRHGGTcQDRDNSYLcL.[C]	C2(Carbamidomethyl); C4(Carbamidomethyl); C13(Carbamidomethyl); T15(HexNAc(1)Hex(1)Fuc(1)); C20(Carbamidomethyl); S22(Hex(1)Pent(2)); C25(Carbamidomethyl); C31(Carbamidomethyl); C40(Carbamidomethyl)	1	1	Q01705	Q01705	Neurogenic locus notch homolog protein 1 OS=Mus musculus OX=10090 GN=Notch1 PE=1 SV=3	4	6	6	1	0	1	1	1	989.727	5933.33	5930.35	501.63	0.495807	0	0	830384	HCD (High Energy Collision Dissociation)	MS2	37.1806	100	9.32698	3092	3092	3086	FP022421_11.raw	0/0		0.492003	154.484	154.484	0	0.322104	0.0250087	0	0
FALSE	High	PMI-Byonic	PMI-Byonic (A2)	A	2	Unambiguous	TCLCQPGYTGHHCETNINECHSQPCRHGGTCQDRDNSYL	[F].TcLcQPGYTGHHcEtNINEcHsQPcRHGGTcQDRDNSYL.[C]	C2(Carbamidomethyl); C4(Carbamidomethyl); C13(Carbamidomethyl); T15(HexNAc(1)Hex(1)Fuc(1)); C20(Carbamidomethyl); S22(Hex(1)Pent(1)R0); C25(Carbamidomethyl); C31(Carbamidomethyl)	1	1	Q01705	Q01705	Neurogenic locus notch homolog protein 1 OS=Mus musculus OX=10090 GN=Notch1 PE=1 SV=3	3	6	6	1	0	1	1	1	922.204	5528.19	5525.19	541.969	0.499081	0	0	334314	HCD (High Energy Collision Dissociation)	MS2	12.1507	100	8.27313	2642	2642	2636	FP022421_11.raw	0/0		2.16457	55.1675	55.1675	0	0.00684588	0.000587686	0	0
FALSE	High	PMI-Byonic	PMI-Byonic (A2)	A	2	Ambiguous	TCLCQPGYTGHHCETNINECHSQPCRHGGTCQDRDNSYL	[F].TcLcQPGYTGHHcEtNInEcHsQPcRHGGTcQDRDNSYL.[C]	C2(Carbamidomethyl); C4(Carbamidomethyl); C13(Carbamidomethyl); T15(HexNAc(1)Hex(1)Fuc(1)); N18(Deamidated); C20(Carbamidomethyl); S22(Hex(1)Pent(1)); C25(Carbamidomethyl); C31(Carbamidomethyl)	1	1	Q01705	Q01705	Neurogenic locus notch homolog protein 1 OS=Mus musculus OX=10090 GN=Notch1 PE=1 SV=3	3	6	6		0	2	2	2	922.54	5530.2	5526.18	728.284	0.670771	0	0	407527	HCD (High Energy Collision Dissociation)	MS2	67.798	100	8.29443	2651	2651	2647	FP022421_11.raw	0/0		1.01708	62.7345	62.7345	0	0.0961432	0.00668403	0	0
FALSE	Medium	PMI-Byonic	PMI-Byonic (A2)	A	2	Unambiguous	TCLCQPGYTGHHCETNINECHSQPCRHGGTCQDRDNSYLCL	[F].TcLcQPGYTGHHcEtnINEchsQPcRHGGTcQDRDNSYLcL.[C]	C2(Carbamidomethyl); C4(Carbamidomethyl); C13(Carbamidomethyl); T15(HexNAc(1)Fuc(1)); N16(Deamidated); C20(Carbamidomethyl); H21(Oxidation); S22(HexNAc(1)Hex(1)Fuc(1)NeuAc(1)); C25(Carbamidomethyl); C31(Carbamidomethyl); C40(Carbamidomethyl)	1	1	Q01705	Q01705	Neurogenic locus notch homolog protein 1 OS=Mus musculus OX=10090 GN=Notch1 PE=1 SV=3	4	6	6	1	0	1	1	1	1028.91	6168.42	6161.42	1135.85	1.16641	0	0	596522	HCD (High Energy Collision Dissociation)	MS2	69.8865	100	9.33347	3095	3095	3086	FP022421_11.raw	0/0		0.796566	70.9938	70.9938	0	0.159747	0.0117326	0	0
FALSE	High	PMI-Byonic	PMI-Byonic (A2)	A	2	Unambiguous	TCLCQPGYTGHHCETNINECHSQPCRHGGTCQDRDNSYLCL	[F].TcLcQPGYTGHHcEtNINEcHsQPcRHGGTcQDrDNSYLcL.[C]	C2(Carbamidomethyl); C4(Carbamidomethyl); C13(Carbamidomethyl); T15(HexNAc(1)Hex(1)Fuc(1)); C20(Carbamidomethyl); S22(Hex(1)Pent(2)); C25(Carbamidomethyl); C31(Carbamidomethyl); R34(Deamidated); C40(Carbamidomethyl)	1	1	Q01705	Q01705	Neurogenic locus notch homolog protein 1 OS=Mus musculus OX=10090 GN=Notch1 PE=1 SV=3	4	6	6	1	0	1	1	1	989.567	5932.37	5931.33	174.191	0.172197	0	0	803140	HCD (High Energy Collision Dissociation)	MS2	34.1907	100	9.48469	3160	3160	3151	FP022421_11.raw	0/0		1.15999	104.498	104.498	0	0.069184	0.00411004	0	0
FALSE	Low	PMI-Byonic	PMI-Byonic (A2)	A	2	Unambiguous	TCLCQPGYTGHHCETNINECHSQPCRHGGTCQDRDNSYLCL	[F].TcLcQPGYTGHHcEtNINEcHsQPcRHGGTcQDrDNSYLcL.[C]	C2(Carbamidomethyl); C4(Carbamidomethyl); C13(Carbamidomethyl); T15(HexNAc(1)Fuc(1)); C20(Carbamidomethyl); S22(Hex(1)Pent(1)); C25(Carbamidomethyl); C31(Carbamidomethyl); R34(Deamidated); C40(Carbamidomethyl)	1	1	Q01705	Q01705	Neurogenic locus notch homolog protein 1 OS=Mus musculus OX=10090 GN=Notch1 PE=1 SV=3	4	6	6	1	0	1	1	1	940.719	5639.28	5637.24	361.578	0.339717	0	0	565528	HCD (High Energy Collision Dissociation)	MS2	69.4258	100	9.37835	3114	3114	3108	FP022421_11.raw	0/0		0.141253	196.781	196.781	0	0.722348	0.0821898	0	0
FALSE	High	PMI-Byonic	PMI-Byonic (A2)	A	2	Unambiguous	TCLCQPGYTGHHCETNINECHSQPCRHGGTCQDRDNSYLCL	[F].TcLcQPGYTGHHcEtNINEcHsQPcRHGGTcQDrDnSYLcL.[C]	C2(Carbamidomethyl); C4(Carbamidomethyl); C13(Carbamidomethyl); T15(HexNAc(1)Fuc(1)); C20(Carbamidomethyl); S22(Hex(1)Pent(1)); C25(Carbamidomethyl); C31(Carbamidomethyl); R34(Deamidated); N36(Deamidated); C40(Carbamidomethyl)	1	1	Q01705	Q01705	Neurogenic locus notch homolog protein 1 OS=Mus musculus OX=10090 GN=Notch1 PE=1 SV=3	4	6	6	1	0	1	1	1	941.213	5642.24	5638.22	712.901	0.669916	0	0	705688	HCD (High Energy Collision Dissociation)	MS2	40.0275	100	9.4361	3139	3139	3130	FP022421_11.raw	0/0		2.16457	151.741	151.741	0	0.00684588	0.00067003	0	0
FALSE	High	PMI-Byonic	PMI-Byonic (A2)	A	2	Unambiguous	TCLCQPGYTGHHCETNINECHSQPCRHGGTCQDRDNSYLCL	[F].TcLcQPGYTGHHcEtNINEcHsQPcrHGGTcQDRDNSYLcL.[C]	C2(Carbamidomethyl); C4(Carbamidomethyl); C13(Carbamidomethyl); T15(HexNAc(1)Hex(1)Fuc(1)); C20(Carbamidomethyl); S22(Hex(1)Pent(1)); C25(Carbamidomethyl); R26(Deamidated); C31(Carbamidomethyl); C40(Carbamidomethyl)	1	1	Q01705	Q01705	Neurogenic locus notch homolog protein 1 OS=Mus musculus OX=10090 GN=Notch1 PE=1 SV=3	4	6	6	1	0	1	1	1	967.722	5801.3	5799.29	345.712	0.334148	0	0	770962	HCD (High Energy Collision Dissociation)	MS2	5.83419	100	9.48687	3161	3161	3151	FP022421_11.raw	0/0		1.15999	163.993	163.993	0	0.069184	0.00483308	0	0
FALSE	High	PMI-Byonic	PMI-Byonic (A2)	A	2	Unambiguous	TCLCQPGYTGHHCETNINECHSQPCRHGGTCQDRDNSYL	[F].TcLcQPGYTGHHcEtNINEcHsQPcRHGGTcQDRDNSYL.[C]	C2(Carbamidomethyl); C4(Carbamidomethyl); C13(Carbamidomethyl); T15(HexNAc(1)Fuc(1)); C20(Carbamidomethyl); S22(Hex(1)Pent(2)R0); C25(Carbamidomethyl); C31(Carbamidomethyl)	1	1	Q01705	Q01705	Neurogenic locus notch homolog protein 1 OS=Mus musculus OX=10090 GN=Notch1 PE=1 SV=3	3	6	6	1	0	1	1	1	917.201	5498.17	5495.18	543.853	0.498095	0	0	499980	HCD (High Energy Collision Dissociation)	MS2	42.1667	100	8.32882	2666	2666	2658	FP022421_11.raw	0/0		2.29064	238.402	238.402	0	0.00512112	0.000360114	0	0
FALSE	High	PMI-Byonic	PMI-Byonic (A2)	A	2	Unambiguous	TCLCQPGYTGHHCETNINECHSQPCRHGGTCQDRDNSYL	[F].TcLcQPGYTGHHcEtNINEcHsQPcRHGGTcQDRDNSYL.[C]	C2(Carbamidomethyl); C4(Carbamidomethyl); C13(Carbamidomethyl); T15(HexNAc(1)Hex(1)Fuc(1)); C20(Carbamidomethyl); S22(Hex(1)Pent(2)); C25(Carbamidomethyl); C31(Carbamidomethyl)	1	1	Q01705	Q01705	Neurogenic locus notch homolog protein 1 OS=Mus musculus OX=10090 GN=Notch1 PE=1 SV=3	3	6	6	1	0	1	1	1	944.211	5660.23	5657.24	529.164	0.498934	0	0	494718	HCD (High Energy Collision Dissociation)	MS2	0	100	8.33315	2668	2668	2658	FP022421_11.raw	0/0		3.60517	324.685	324.685	0	0.000248218	2.69478e-05	0	0
FALSE	Medium	PMI-Byonic	PMI-Byonic (A2)	A	2	Unambiguous	TCLCQPGYTGHHCETNINECHSQPCRHGGTCQDRDNSYLCL	[F].TcLcQPGYTGHHcEtNINEcHsQPcRHGGTcQDRDNSYLcL.[C]	C2(Carbamidomethyl); C4(Carbamidomethyl); C13(Carbamidomethyl); T15(HexNAc(1)Fuc(1)); C20(Carbamidomethyl); S22(Hex(1)Pent(1)); C25(Carbamidomethyl); C31(Carbamidomethyl); C40(Carbamidomethyl)	1	1	Q01705	Q01705	Neurogenic locus notch homolog protein 1 OS=Mus musculus OX=10090 GN=Notch1 PE=1 SV=3	4	6	6	1	0	1	1	1	940.548	5638.25	5636.26	354.17	0.332699	0	0	1.0216e+06	HCD (High Energy Collision Dissociation)	MS2	7.59987	100	9.50176	3167	3167	3162	FP022421_11.raw	0/0		0.333063	66.7302	66.7302	0	0.464448	0.0403277	0	0
FALSE	High	PMI-Byonic	PMI-Byonic (A2)	A	2	Unambiguous	TCLCQPGYTGHHCETNINECHSQPCRHGGTCQDRDNSYL	[F].TcLcQPGYTGHHcEtNINEcHsQPcrHGGTcQDRDNSYL.[C]	C2(Carbamidomethyl); C4(Carbamidomethyl); C13(Carbamidomethyl); T15(HexNAc(1)Fuc(1)); C20(Carbamidomethyl); S22(Hex(1)Pent(2)); C25(Carbamidomethyl); R26(Deamidated); C31(Carbamidomethyl)	1	1	Q01705	Q01705	Neurogenic locus notch homolog protein 1 OS=Mus musculus OX=10090 GN=Notch1 PE=1 SV=3	3	6	6	1	0	1	1	1	917.367	5499.17	5496.17	545.553	0.499742	0	0	445481	HCD (High Energy Collision Dissociation)	MS2	29.8709	100	8.48074	2731	2731	2724	FP022421_11.raw	0/0		2.26088	40.1367	40.1367	0	0.00548428	0.000430308	0	0
FALSE	Medium	PMI-Byonic	PMI-Byonic (A2)	A	2	Unambiguous	TCLCQPGYTGHHCETNINECHSQPCRHGGTCQDRDNSYLCL	[F].TcLcQPGYTGHHcEtNINEcHsQPcRHGGTcQDRDNSYLcL.[C]	C2(Carbamidomethyl); C4(Carbamidomethyl); C13(Carbamidomethyl); T15(HexNAc(1)Hex(1)Fuc(1)); C20(Carbamidomethyl); S22(Hex(1)Pent(2)); C25(Carbamidomethyl); C31(Carbamidomethyl); C40(Carbamidomethyl)	1	1	Q01705	Q01705	Neurogenic locus notch homolog protein 1 OS=Mus musculus OX=10090 GN=Notch1 PE=1 SV=3	4	6	6	1	0	1	1	1	989.394	5931.33	5930.35	164.958	0.163043	0	0	604317	HCD (High Energy Collision Dissociation)	MS2	65.0099	100	9.3527	3103	3103	3097	FP022421_11.raw	0/0		0.551665	199.569	199.569	0	0.28076	0.0220671	0	0
FALSE	Medium	PMI-Byonic	PMI-Byonic (A2)	A	2	Unambiguous	TCLCQPGYTGHHCETNINECHSQPCRHGGTCQDRDNSYL	[F].TcLcQPGYTGHHcEtNInEcHsQPcRHGGTcQDRDNSYL.[C]	C2(Carbamidomethyl); C4(Carbamidomethyl); C13(Carbamidomethyl); T15(HexNAc(1)Fuc(1)); N18(Deamidated); C20(Carbamidomethyl); S22(Hex(1)Pent(1)); C25(Carbamidomethyl); C31(Carbamidomethyl)	1	1	Q01705	Q01705	Neurogenic locus notch homolog protein 1 OS=Mus musculus OX=10090 GN=Notch1 PE=1 SV=3	3	6	6	1	0	1	1	1	895.027	5365.13	5364.12	186.526	0.166758	0	0	379301	HCD (High Energy Collision Dissociation)	MS2	38.4523	100	8.4305	2709	2709	2705	FP022421_11.raw	0/0		0.307577	6.20848	6.20848	0	0.492519	0.0445538	0	0
FALSE	Low	PMI-Byonic	PMI-Byonic (A2)	A	2	Unambiguous	TCRCPEGY	[F].tcRcPEGY.[H]	T1(Fuc(1)); C2(Carbamidomethyl); C4(Carbamidomethyl)	1	1	Q01705	Q01705	Neurogenic locus notch homolog protein 1 OS=Mus musculus OX=10090 GN=Notch1 PE=1 SV=3	0	2	2	1	0	1	1	1	594.745	1188.48	1188.47	14.8972	0.00885238	0	0	579053	HCD (High Energy Collision Dissociation)	MS2	43.2459	100	13.1935	4767	4767	4764	FP022421_11.raw	0/0		0.0822016	35.494	35.494	35.494	0.827558	0.111358	0.00840335	0.0131579
FALSE	High	PMI-Byonic	PMI-Byonic (A2)	A	2	Unambiguous	TCRCPEGYHDPTCL	[F].TcRcPEGYHDPTcL.[S]	C2(Carbamidomethyl); C4(Carbamidomethyl); C13(Carbamidomethyl)	1	1	Q01705	Q01705	Neurogenic locus notch homolog protein 1 OS=Mus musculus OX=10090 GN=Notch1 PE=1 SV=3	1	4	4	1	0	1	1	1	588.794	2352.16	1765.71	332131	146.612	0	0	486537	HCD (High Energy Collision Dissociation)	MS2	25.5886	100	8.76497	2853	2853	2846	FP022421_11.raw	0/0		2.03273	315.412	315.412	315.412	0.00927414	0.000945083	0	0
[truncated: 7 more columns]

## Sheet: FP030221_12
Checked	Confidence	Identifying Node Type	Identifying Node	Search ID	Identifying Node No	PSM Ambiguity	Sequence	Annotated Sequence	Modifications	# Protein Groups	# Proteins	Master Protein Accessions	Protein Accessions	Protein Descriptions	# Missed Cleavages	Charge	Original Precursor Charge	DeltaScore	DeltaCn	Rank	Search Engine Rank	Concatenated Rank	m/z [Da]	MH+ [Da]	Theo. MH+ [Da]	DeltaM [ppm]	Deltam/z [Da]	Matched Ions	Total Ions	Intensity	Activation Type	MS Order	Isolation Interference [%]	Ion Inject Time [ms]	RT [min]	First Scan	Last Scan	Master Scan(s)	Spectrum File	Ions Matched	Annotation	|Log Prob|	Byonic Score	Delta Byonic Score	Delta Mod Score	PEP 2D	q-Value 2D	FDR 2D	Peptide Group FDR 2D
FALSE	Low	PMI-Byonic	PMI-Byonic (A2)	A	2	Unambiguous	TPLLCLTL	[L].tPLLcLTL.[L]	T1(Hex(1)); C5(Carbamidomethyl)	1	1	Q01705	Q01705	Neurogenic locus notch homolog protein 1 OS=Mus musculus OX=10090 GN=Notch1 PE=1 SV=3	3	2	2	1	0	1	1	1	546.794	1092.58	1092.59	-3.97513	-0.00217159	0	0	758730	HCD (High Energy Collision Dissociation)	MS2	0	100	7.74394	2484	2484	2479	FP030221_12.raw	0/0		0.0315755	34.0229	24.5933	8.3	0.929875	0.0675561	0	0
FALSE	High	PMI-Byonic	PMI-Byonic (A2)	A	2	Unambiguous	VGQRCQDSNPCLSTPCKNAGTCHVVDHGGTVDY	[F].VGQRcQDSNPcLstPcKNAGTcHVVDHGGTVDY.[A]	C5(Carbamidomethyl); C11(Carbamidomethyl); S13(Fuc(1)); T14(Hex(1)Pent(1)); C16(Carbamidomethyl); C22(Carbamidomethyl)	1	1	Q01705	Q01705	Neurogenic locus notch homolog protein 1 OS=Mus musculus OX=10090 GN=Notch1 PE=1 SV=3	1	5	5	1	0	1	1	1	826.757	4129.76	4129.75	2.13115	0.00176022	0	0	15545839	HCD (High Energy Collision Dissociation)	MS2	0	8.67472	8.05387	2615	2615	2614	FP030221_12.raw	0/0		13.8205	866.345	866.345	0	1.51197e-14	2.51992e-15	0	0
FALSE	High	PMI-Byonic	PMI-Byonic (A2)	A	2	Unambiguous	VGQRCQDSNPCLSTPCKNAGTCHVVDHGGTVDYACSCPL	[F].VGQRcQDSNPcLStPcKNAGtcHVVDHGGTVDYAcScPL.[G]	C5(Carbamidomethyl); C11(Carbamidomethyl); T14(Hex(1)Pent(1)); C16(Carbamidomethyl); T21(Fuc(1)); C22(Carbamidomethyl); C35(Carbamidomethyl); C37(Carbamidomethyl)	1	1	Q01705	Q01705	Neurogenic locus notch homolog protein 1 OS=Mus musculus OX=10090 GN=Notch1 PE=1 SV=3	2	5	5	1	0	1	1	1	965.013	4821.04	4818.02	627.177	0.604349	0	0	2.36068e+06	HCD (High Energy Collision Dissociation)	MS2	41.102	100	9.18421	3103	3103	3098	FP030221_12.raw	0/0		0.907467	80.0076	80.0076	1.2	0.123747	0.00606377	0	0
FALSE	High	PMI-Byonic	PMI-Byonic (A2)	A	2	Unambiguous	VGQRCQDSNPCLSTPCKNAGTCHVVDHGGTVDYACSCPL	[F].VGQRcQDSNPcLstPcKNAGTcHVVDHGGTVDYAcScPL.[G]	C5(Carbamidomethyl); C11(Carbamidomethyl); S13(Hex(1)Pent(2)); T14(Fuc(1)); C16(Carbamidomethyl); C22(Carbamidomethyl); C35(Carbamidomethyl); C37(Carbamidomethyl)	1	1	Q01705	Q01705	Neurogenic locus notch homolog protein 1 OS=Mus musculus OX=10090 GN=Notch1 PE=1 SV=3	2	5	5	1	0	1	1	1	991.222	4952.08	4950.06	408.474	0.404394	0	0	2.41573e+06	HCD (High Energy Collision Dissociation)	MS2	20.589	100	9.31337	3159	3159	3155	FP030221_12.raw	0/0		0.952601	54.6864	54.6864	0	0.111532	0.00523502	0	0
FALSE	High	PMI-Byonic	PMI-Byonic (A2)	A	2	Unambiguous	VGQRCQDSNPCLSTPCKNAGTCHVVDHGGTVDY	[F].VGQRcQDSNPcLstPcKNAGTcHVVDHGGTVDY.[A]	C5(Carbamidomethyl); C11(Carbamidomethyl); S13(Hex(1)Pent(1)); T14(Fuc(1)); C16(Carbamidomethyl); C22(Carbamidomethyl)	1	1	Q01705	Q01705	Neurogenic locus notch homolog protein 1 OS=Mus musculus OX=10090 GN=Notch1 PE=1 SV=3	1	5	5	1	0	1	1	1	827.557	4133.76	4129.75	971.068	0.802053	0	0	1.40151e+06	HCD (High Energy Collision Dissociation)	MS2	44.2989	100	8.59442	2847	2847	2840	FP030221_12.raw	0/0		1.44729	59.0458	59.0458	0	0.0357032	0.00186848	0	0
FALSE	High	PMI-Byonic	PMI-Byonic (A2)	A	2	Unambiguous	VGQRCQDSNPCLSTPCKNAGTCHVVDHGGTVDY	[F].VGQRcQDSNPcLstPcKNAGTcHVVDHGGTVDY.[A]	C5(Carbamidomethyl); C11(Carbamidomethyl); S13(Hex(1)Pent(1)); T14(Fuc(1)); C16(Carbamidomethyl); C22(Carbamidomethyl)	1	1	Q01705	Q01705	Neurogenic locus notch homolog protein 1 OS=Mus musculus OX=10090 GN=Notch1 PE=1 SV=3	1	5	5	1	0	1	1	1	827.558	4133.76	4129.75	971.807	0.802664	0	0	1.5547e+06	HCD (High Energy Collision Dissociation)	MS2	45.9727	100	8.45058	2784	2784	2782	FP030221_12.raw	0/0		6.82722	525.966	525.966	0	1.4886e-07	2.42374e-08	0	0
FALSE	High	PMI-Byonic	PMI-Byonic (A2)	A	2	Unambiguous	VGQRCQDSNPCLSTPCKNAGTCHVVDHGGTVDY	[F].VGQRcQDSNPcLstPcKNAGTcHVVDHGGTVDY.[A]	C5(Carbamidomethyl); C11(Carbamidomethyl); S13(Fuc(1)); T14(Hex(1)Pent(1)); C16(Carbamidomethyl); C22(Carbamidomethyl)	1	1	Q01705	Q01705	Neurogenic locus notch homolog protein 1 OS=Mus musculus OX=10090 GN=Notch1 PE=1 SV=3	1	5	5	1	0	1	1	1	827.158	4131.76	4129.75	487.634	0.402761	0	0	1.19175e+06	HCD (High Energy Collision Dissociation)	MS2	9.88464	100	8.33568	2734	2734	2732	FP030221_12.raw	0/0		8.81968	640.095	640.095	0	1.51468e-09	2.32112e-10	0	0
FALSE	High	PMI-Byonic	PMI-Byonic (A2)	A	2	Unambiguous	VGQRCQDSNPCLSTPCKNAGTCHVVDHGGTVDY	[F].VGQRcQDSNPcLstPcKNAGTcHVVDHGGTVDY.[A]	C5(Carbamidomethyl); C11(Carbamidomethyl); S13(Fuc(1)); T14(Hex(1)Pent(1)); C16(Carbamidomethyl); C22(Carbamidomethyl)	1	1	Q01705	Q01705	Neurogenic locus notch homolog protein 1 OS=Mus musculus OX=10090 GN=Notch1 PE=1 SV=3	1	5	5	1	0	1	1	1	827.159	4131.76	4129.75	488.078	0.403127	0	0	1.75685e+06	HCD (High Energy Collision Dissociation)	MS2	0	100	8.28627	2713	2713	2712	FP030221_12.raw	0/0		10.759	745.034	745.034	0	1.74188e-11	3.28765e-12	0	0
FALSE	High	PMI-Byonic	PMI-Byonic (A2)	A	2	Unambiguous	VGQRCQDSNPCLSTPCKNAGTCHVVDHGGTVDY	[F].VGQRcQDSNPcLstPcKNAGTcHVVDHGGTVDY.[A]	C5(Carbamidomethyl); C11(Carbamidomethyl); S13(Hex(1)Pent(2)); T14(Fuc(1)); C16(Carbamidomethyl); C22(Carbamidomethyl)	1	1	Q01705	Q01705	Neurogenic locus notch homolog protein 1 OS=Mus musculus OX=10090 GN=Notch1 PE=1 SV=3	1	5	5	1	0	1	1	1	853.567	4263.81	4261.79	473.165	0.403306	0	0	1.50929e+06	HCD (High Energy Collision Dissociation)	MS2	47.6834	100	8.22427	2687	2687	2685	FP030221_12.raw	0/0		8.75898	619.839	619.839	1.2	1.74188e-09	2.82437e-10	0	0
FALSE	High	PMI-Byonic	PMI-Byonic (A2)	A	2	Unambiguous	VGQRCQDSNPCLSTPCKNAGTCHVVDHGGTVDY	[F].VGQRcQDSNPcLstPcKNAGTcHVVDHGGTVDY.[A]	C5(Carbamidomethyl); C11(Carbamidomethyl); S13(Fuc(1)); T14(Hex(1)Pent(1)); C16(Carbamidomethyl); C22(Carbamidomethyl)	1	1	Q01705	Q01705	Neurogenic locus notch homolog protein 1 OS=Mus musculus OX=10090 GN=Notch1 PE=1 SV=3	1	5	5	1	0	1	1	1	827.158	4131.76	4129.75	487.708	0.402822	0	0	5917523	HCD (High Energy Collision Dissociation)	MS2	0	21.3025	8.17169	2664	2664	2663	FP030221_12.raw	0/0		6.82722	520.181	520.181	0	1.4886e-07	2.17449e-08	0	0
FALSE	High	PMI-Byonic	PMI-Byonic (A2)	A	2	Unambiguous	VGQRCQDSNPCLSTPCKNAGTCHVVDHGGTVDY	[F].VGQRcQDSNPcLstPcKnAGTcHVVDHGGTVDY.[A]	C5(Carbamidomethyl); C11(Carbamidomethyl); S13(Hex(1)Pent(1)); T14(Fuc(1)); C16(Carbamidomethyl); N18(Deamidated); C22(Carbamidomethyl)	1	1	Q01705	Q01705	Neurogenic locus notch homolog protein 1 OS=Mus musculus OX=10090 GN=Notch1 PE=1 SV=3	1	4	4	1	0	1	1	1	1034.2	4133.76	4130.73	733.183	0.757146	0	0	916658	HCD (High Energy Collision Dissociation)	MS2	41.7342	100	8.16612	2662	2662	2655	FP030221_12.raw	0/0		1.38295	148.195	148.195	0	0.0414049	0.00240451	0	0
FALSE	High	PMI-Byonic	PMI-Byonic (A2)	A	2	Unambiguous	VGQRCQDSNPCLSTPCKNAGTCHVVDHGGTVDY	[F].VGQRcQDSNPcLstPcKNAGTcHVVDHGGTVDY.[A]	C5(Carbamidomethyl); C11(Carbamidomethyl); S13(Hex(1)Pent(2)); T14(Fuc(1)); C16(Carbamidomethyl); C22(Carbamidomethyl)	1	1	Q01705	Q01705	Neurogenic locus notch homolog protein 1 OS=Mus musculus OX=10090 GN=Notch1 PE=1 SV=3	1	5	5	1	0	1	1	1	853.167	4261.81	4261.79	3.9932	0.00340364	0	0	1.95546e+06	HCD (High Energy Collision Dissociation)	MS2	0.974884	27.5034	8.10886	2639	2639	2637	FP030221_12.raw	0/0		11.8197	786.906	786.906	1.2	1.51471e-12	2.5482e-13	0	0
FALSE	High	PMI-Byonic	PMI-Byonic (A2)	A	2	Unambiguous	VGQRCQDSNPCLSTPCKNAGTCHVVDHGGTVDY	[F].VGQRcQDSNPcLstPcKNAGTcHVVDHGGTVDY.[A]	C5(Carbamidomethyl); C11(Carbamidomethyl); S13(Hex(1)Pent(2)); T14(Fuc(1)); C16(Carbamidomethyl); C22(Carbamidomethyl)	1	1	Q01705	Q01705	Neurogenic locus notch homolog protein 1 OS=Mus musculus OX=10090 GN=Notch1 PE=1 SV=3	1	5	5	1	0	1	1	1	853.369	4262.82	4261.79	240.942	0.205369	0	0	1.32382e+06	HCD (High Energy Collision Dissociation)	MS2	49.5223	100	7.99793	2592	2592	2587	FP030221_12.raw	0/0		9.81968	684.968	684.968	1.2	1.51468e-10	2.30918e-11	0	0
FALSE	High	PMI-Byonic	PMI-Byonic (A2)	A	2	Unambiguous	VGQRCQDSNPCLSTPCKNAGTCHVVDHGGTVDY	[F].VGQRcQDSNPcLstPcKnAGTcHVVDHGGTVDY.[A]	C5(Carbamidomethyl); C11(Carbamidomethyl); S13(Fuc(1)); T14(Hex(1)Pent(1)); C16(Carbamidomethyl); N18(Deamidated); C22(Carbamidomethyl)	1	1	Q01705	Q01705	Neurogenic locus notch homolog protein 1 OS=Mus musculus OX=10090 GN=Notch1 PE=1 SV=3	1	4	4	1	0	1	1	1	1034.2	4133.76	4130.73	734.247	0.758244	0	0	1.02546e+06	HCD (High Energy Collision Dissociation)	MS2	30.6144	100	8.00013	2593	2593	2587	FP030221_12.raw	0/0		4.64814	510.868	510.868	0	2.24833e-05	1.66806e-06	0	0
FALSE	High	PMI-Byonic	PMI-Byonic (A2)	A	2	Unambiguous	VGQRCQDSNPCLSTPCKNAGTCHVVDHGGTVDY	[F].VGQRcQDSNPcLstPcKNAGTcHVVDHGGTVDY.[A]	C5(Carbamidomethyl); C11(Carbamidomethyl); S13(Hex(1)Pent(2)); T14(Fuc(1)); C16(Carbamidomethyl); C22(Carbamidomethyl)	1	1	Q01705	Q01705	Neurogenic locus notch homolog protein 1 OS=Mus musculus OX=10090 GN=Notch1 PE=1 SV=3	1	4	4	1	0	1	1	1	1066.46	4262.8	4261.79	237.995	0.253571	0	0	2.26539e+06	HCD (High Energy Collision Dissociation)	MS2	0	100	8.08784	2630	2630	2627	FP030221_12.raw	0/0		5.15469	501.919	501.919	1.2	7.00348e-06	5.60091e-07	0	0
FALSE	High	PMI-Byonic	PMI-Byonic (A2)	A	2	Unambiguous	VGQRCQDSNPCLSTPCKNAGTCHVVDHGGTVDY	[F].VGQRcQDSNPcLstPcKNAGTcHVVDHGGTVDY.[A]	C5(Carbamidomethyl); C11(Carbamidomethyl); S13(Fuc(1)); T14(Hex(1)Pent(1)); C16(Carbamidomethyl); C22(Carbamidomethyl)	1	1	Q01705	Q01705	Neurogenic locus notch homolog protein 1 OS=Mus musculus OX=10090 GN=Notch1 PE=1 SV=3	1	5	5	1	0	1	1	1	827.159	4131.77	4129.75	488.816	0.403738	0	0	812065	HCD (High Energy Collision Dissociation)	MS2	25.7941	100	7.94596	2570	2570	2566	FP030221_12.raw	0/0		10.759	721.072	721.072	0	1.74188e-11	2.20064e-12	0	0
FALSE	High	PMI-Byonic	PMI-Byonic (A2)	A	2	Unambiguous	VGQRCQDSNPCLSTPCKNAGTCHVVDHGGTVDY	[F].VGQRcQDSNPcLStPcKNAGTcHVVDHGGTVDY.[A]	C5(Carbamidomethyl); C11(Carbamidomethyl); T14(Hex(1)Pent(1)); C16(Carbamidomethyl); C22(Carbamidomethyl)	1	1	Q01705	Q01705	Neurogenic locus notch homolog protein 1 OS=Mus musculus OX=10090 GN=Notch1 PE=1 SV=3	1	5	5	1	0	1	1	1	797.948	3985.71	3983.69	507.164	0.404077	0	0	1.25041e+06	HCD (High Energy Collision Dissociation)	MS2	12.146	100	8.07144	2623	2623	2622	FP030221_12.raw	0/0		6.46562	420.66	420.66	1.2	3.42279e-07	3.89171e-08	0	0
FALSE	High	PMI-Byonic	PMI-Byonic (A2)	A	2	Unambiguous	ACSCPLGF	[Y].AcScPLGF.[S]	C2(Carbamidomethyl); C4(Carbamidomethyl)	1	1	Q01705	Q01705	Neurogenic locus notch homolog protein 1 OS=Mus musculus OX=10090 GN=Notch1 PE=1 SV=3	1	2	2	1	0	1	1	1	456.225	911.444	911.375	75.3428	0.0343328	0	0	266972	HCD (High Energy Collision Dissociation)	MS2	32.2106	100	12.5898	4586	4586	4576	FP030221_12.raw	0/0		2.99225	297.2	297.2	297.2	0.00101801	8.32327e-05	0	0
FALSE	High	PMI-Byonic	PMI-Byonic (A2)	A	2	Unambiguous	ACSCPLGFSGPL	[Y].AcScPLGFSGPL.[C]	C2(Carbamidomethyl); C4(Carbamidomethyl)	1	1	Q01705	Q01705	Neurogenic locus notch homolog protein 1 OS=Mus musculus OX=10090 GN=Notch1 PE=1 SV=3	2	2	2	1	0	1	1	1	633.289	1265.57	1265.57	4.0905	0.00258839	0	0	303981	HCD (High Energy Collision Dissociation)	MS2	31.048	100	14.7913	5528	5528	5522	FP030221_12.raw	0/0		6.04979	507.029	507.029	507.029	8.9169e-07	1.31898e-07	0	0
FALSE	High	PMI-Byonic	PMI-Byonic (A2)	A	2	Unambiguous	ACSCPLGFSGPL	[Y].AcScPLGFSGPL.[C]	C2(Carbamidomethyl); C4(Carbamidomethyl)	1	1	Q01705	Q01705	Neurogenic locus notch homolog protein 1 OS=Mus musculus OX=10090 GN=Notch1 PE=1 SV=3	2	2	2	1	0	1	1	1	633.289	1265.57	1265.57	4.18695	0.00264943	0	0	174323	HCD (High Energy Collision Dissociation)	MS2	21.054	100	14.9224	5584	5584	5577	FP030221_12.raw	0/0		3.00453	288.789	288.789	288.789	0.000989626	7.48113e-05	0	0
FALSE	Low	PMI-Byonic	PMI-Byonic (A2)	A	2	Unambiguous	ACSCPLGFSGPL	[Y].AcscPLGFSGPL.[C]	C2(Carbamidomethyl); S3(Fuc(1)); C4(Carbamidomethyl)	1	1	Q01705	Q01705	Neurogenic locus notch homolog protein 1 OS=Mus musculus OX=10090 GN=Notch1 PE=1 SV=3	2	2	2	1	0	1	1	1	706.307	1411.61	1411.62	-11.2401	-0.00793342	0	0	111081	HCD (High Energy Collision Dissociation)	MS2	0	100	15.7772	5948	5948	5940	FP030221_12.raw	0/0		0.027585	10.854	10.854	10.854	0.938458	0.0728343	0	0
FALSE	High	PMI-Byonic	PMI-Byonic (A2)	A	2	Unambiguous	GFSGPLCLTPLDNACL	[L].GFSGPLcLtPLdNAcL.[A]	C7(Carbamidomethyl); T9(HexNAc(1)Fuc(1)); D12(Oxidation); C15(Carbamidomethyl)	1	1	Q01705	Q01705	Neurogenic locus notch homolog protein 1 OS=Mus musculus OX=10090 GN=Notch1 PE=1 SV=3	4	2	2	1	0	1	1	1	1050.48	2099.96	2099.95	2.70702	0.0028423	0	0	256754	HCD (High Energy Collision Dissociation)	MS2	0	100	17.3457	6615	6615	6614	FP030221_12.raw	0/0		0.808463	65.6499	65.6499	0	0.155431	0.00906179	0	0
FALSE	High	PMI-Byonic	PMI-Byonic (A2)	A	2	Unambiguous	GFSGPLCLTPLDNACL	[L].GFsGPLcLTPLDnAcL.[A]	S3(HexNAc(1)Fuc(1)); C7(Carbamidomethyl); N13(Oxidation); C15(Carbamidomethyl)	1	1	Q01705	Q01705	Neurogenic locus notch homolog protein 1 OS=Mus musculus OX=10090 GN=Notch1 PE=1 SV=3	4	2	2	1	0	1	1	1	1050.48	2099.96	2099.95	4.33466	0.00455129	0	0	156700	HCD (High Energy Collision Dissociation)	MS2	0	100	17.2379	6570	6570	6567	FP030221_12.raw	0/0		0.968513	108.358	108.358	10.1	0.107519	0.00373882	0	0
FALSE	Medium	PMI-Byonic	PMI-Byonic (A2)	A	2	Unambiguous	SGPL	[F].sGPL.[C]	S1(HexNAc(1)Hex(1)Fuc(1))	1	1	Q01705	Q01705	Neurogenic locus notch homolog protein 1 OS=Mus musculus OX=10090 GN=Notch1 PE=1 SV=3	0	3	3	1	0	1	1	1	884.396	2651.17	884.398	1.99771e+06	588.925	0	0	596872	HCD (High Energy Collision Dissociation)	MS2	26.1231	100	6.06237	1819	1819	1818	FP030221_12.raw	0/0		0.226242	28.5245	28.5245	28.5245	0.593961	0.0305344	0	0
FALSE	High	PMI-Byonic	PMI-Byonic (A2)	A	2	Unambiguous	CLTPLDNACL	[L].cLTPLDNAcL.[A]	C1(Carbamidomethyl); C9(Carbamidomethyl)	1	1	Q01705	Q01705	Neurogenic locus notch homolog protein 1 OS=Mus musculus OX=10090 GN=Notch1 PE=1 SV=3	2	2	2	1	0	1	1	1	588.776	1176.54	1176.54	5.17715	0.00304556	0	0	447002	HCD (High Energy Collision Dissociation)	MS2	5.65773	100	13.9789	5182	5182	5181	FP030221_12.raw	0/0		5.79016	498.04	393.776	393.776	1.62122e-06	2.60204e-07	0	0
FALSE	High	PMI-Byonic	PMI-Byonic (A2)	A	2	Unambiguous	CLTPLDNACL	[L].cLTPLDNAcL.[A]	C1(Carbamidomethyl); C9(Carbamidomethyl)	1	1	Q01705	Q01705	Neurogenic locus notch homolog protein 1 OS=Mus musculus OX=10090 GN=Notch1 PE=1 SV=3	2	2	2	1	0	1	1	1	588.776	1176.54	1176.54	5.2809	0.00310659	0	0	197526	HCD (High Energy Collision Dissociation)	MS2	0	100	14.1238	5244	5244	5236	FP030221_12.raw	0/0		1.54772	224.796	224.796	224.796	0.0283322	0.00139318	0	0
FALSE	High	PMI-Byonic	PMI-Byonic (A2)	A	2	Unambiguous	CLTPLDNACL	[L].cLTPLDNAcL.[A]	C1(Carbamidomethyl); C9(Carbamidomethyl)	1	1	Q01705	Q01705	Neurogenic locus notch homolog protein 1 OS=Mus musculus OX=10090 GN=Notch1 PE=1 SV=3	2	2	2	1	0	1	1	1	588.777	1176.55	1176.54	6.00718	0.00353384	0	0	184925	HCD (High Energy Collision Dissociation)	MS2	17.2796	100	13.7307	5077	5077	5071	FP030221_12.raw	0/0		5.60423	591.641	320.822	320.822	2.48756e-06	3.42783e-07	0	0
FALSE	High	PMI-Byonic	PMI-Byonic (A2)	A	2	Unambiguous	CLTPLDNACL	[L].cLTPLDNAcL.[A]	C1(Carbamidomethyl); C9(Carbamidomethyl)	1	1	Q01705	Q01705	Neurogenic locus notch homolog protein 1 OS=Mus musculus OX=10090 GN=Notch1 PE=1 SV=3	2	2	2	1	0	1	1	1	588.776	1176.54	1176.54	5.07339	0.00298452	0	0	4769715	HCD (High Energy Collision Dissociation)	MS2	0.512293	31.2112	13.8494	5127	5127	5126	FP030221_12.raw	0/0		7.39501	671.311	313.197	313.197	4.02711e-08	2.71609e-09	0	0
FALSE	Low	PMI-Byonic	PMI-Byonic (A2)	A	2	Unambiguous	DNACLANPCRNGGTCDLLTLTEY	[L].DNAcLANPcRNGGtcDLLTLTEY.[K]	C4(Carbamidomethyl); C9(Carbamidomethyl); T14(Fuc(1)); C15(Carbamidomethyl)	1	1	Q01705	Q01705	Neurogenic locus notch homolog protein 1 OS=Mus musculus OX=10090 GN=Notch1 PE=1 SV=3	4	3	3	1	0	1	1	1	925.411	2774.22	2774.21	4.47791	0.00414088	0	0	87065.3	HCD (High Energy Collision Dissociation)	MS2	0	100	15.1797	5694	5694	5687	FP030221_12.raw	0/0		0.0422926	65.4306	65.4306	7.2	0.907209	0.0570306	0	0
FALSE	High	PMI-Byonic	PMI-Byonic (A2)	A	2	Unambiguous	ANPCRNGGTCDLLTLTEY	[L].ANPcRNGGtcDLLTLTEY.[K]	C4(Carbamidomethyl); T9(Fuc(1)); C10(Carbamidomethyl)	1	1	Q01705	Q01705	Neurogenic locus notch homolog protein 1 OS=Mus musculus OX=10090 GN=Notch1 PE=1 SV=3	3	3	3	1	0	1	1	1	734.338	2201	2200.98	5.95679	0.00437027	0	0	361106	HCD (High Energy Collision Dissociation)	MS2	32.6633	100	13.5195	4987	4987	4983	FP030221_12.raw	0/0		0.964945	242.537	242.537	6.4	0.108406	0.00448114	0	0
FALSE	High	PMI-Byonic	PMI-Byonic (A2)	A	2	Unambiguous	ANPCRNGGTCDLLTLTEY	[L].ANPcRNGGtcDLLTLTEY.[K]	C4(Carbamidomethyl); T9(Fuc(1)); C10(Carbamidomethyl)	1	1	Q01705	Q01705	Neurogenic locus notch homolog protein 1 OS=Mus musculus OX=10090 GN=Notch1 PE=1 SV=3	3	2	2	1	0	1	1	1	1101	2201	2200.98	6.87802	0.00756921	0	0	241379	HCD (High Energy Collision Dissociation)	MS2	2.66123	100	13.5928	5018	5018	5016	FP030221_12.raw	0/0		3.16531	257.116	257.116	6.4	0.000683418	3.40042e-05	0	0
FALSE	High	PMI-Byonic	PMI-Byonic (A2)	A	2	Unambiguous	ANPCRNGGTCDLLTLTEY	[L].ANPcRnGGTcDLLtLTEY.[K]	C4(Carbamidomethyl); N6(Deamidated); C10(Carbamidomethyl); T14(Fuc(1))	1	1	Q01705	Q01705	Neurogenic locus notch homolog protein 1 OS=Mus musculus OX=10090 GN=Notch1 PE=1 SV=3	3	2	2	1	0	1	1	1	1101.49	2201.98	2201.97	5.92924	0.00652801	0	0	315060	HCD (High Energy Collision Dissociation)	MS2	0	100	14.3746	5350	5350	5346	FP030221_12.raw	0/0		3.49322	330.738	330.738	0	0.000321201	1.78506e-05	0	0
FALSE	High	PMI-Byonic	PMI-Byonic (A2)	A	2	Unambiguous	ANPCRNGGTCDLLTLTEY	[L].ANPcRNGGtcDLLTLTEY.[K]	C4(Carbamidomethyl); T9(Fuc(1)); C10(Carbamidomethyl)	1	1	Q01705	Q01705	Neurogenic locus notch homolog protein 1 OS=Mus musculus OX=10090 GN=Notch1 PE=1 SV=3	3	2	2	1	0	1	1	1	1101	2200.99	2200.98	3.99401	0.00439538	0	0	338650	HCD (High Energy Collision Dissociation)	MS2	4.78291	100	13.3401	4910	4910	4906	FP030221_12.raw	0/0		5.68482	399.189	399.189	19.3545	2.06622e-06	2.85288e-07	0	0
FALSE	High	PMI-Byonic	PMI-Byonic (A2)	A	2	Unambiguous	ANPCRNGGTCDLLTLTEY	[L].ANPcRnGGTcDLLtLTEY.[K]	C4(Carbamidomethyl); N6(Deamidated); C10(Carbamidomethyl); T14(Fuc(1))	1	1	Q01705	Q01705	Neurogenic locus notch homolog protein 1 OS=Mus musculus OX=10090 GN=Notch1 PE=1 SV=3	3	2	2	1	0	1	1	1	1101.5	2201.99	2201.97	7.8141	0.0086032	0	0	112386	HCD (High Energy Collision Dissociation)	MS2	0	100	13.9382	5165	5165	5159	FP030221_12.raw	0/0		0.829446	78.7845	78.7845	0	0.1481	0.00705013	0	0
FALSE	Medium	PMI-Byonic	PMI-Byonic (A2)	A	2	Unambiguous	ANPCRNGGTCDLLTLTEY	[L].ANPcRNGGTcDLLtLTEY.[K]	C4(Carbamidomethyl); C10(Carbamidomethyl); T14(Fuc(1))	1	1	Q01705	Q01705	Neurogenic locus notch homolog protein 1 OS=Mus musculus OX=10090 GN=Notch1 PE=1 SV=3	3	4	4	1	0	1	1	1	734.864	2936.43	2200.98	334146	183.862	0	0	240585	HCD (High Energy Collision Dissociation)	MS2	22.1664	100	13.3509	4915	4915	4906	FP030221_12.raw	0/0		0.241562	153.904	153.904	0	0.573374	0.0268994	0	0
FALSE	High	PMI-Byonic	PMI-Byonic (A2)	A	2	Unambiguous	ANPCRNGGTCDLLTLTEY	[L].ANPcRNGGtcDLLTLTEY.[K]	C4(Carbamidomethyl); T9(Fuc(1)); C10(Carbamidomethyl)	1	1	Q01705	Q01705	Neurogenic locus notch homolog protein 1 OS=Mus musculus OX=10090 GN=Notch1 PE=1 SV=3	3	2	2	1	0	1	1	1	1101	2201	2200.98	5.10325	0.00561608	0	0	2131640	HCD (High Energy Collision Dissociation)	MS2	0	100	13.4626	4962	4962	4961	FP030221_12.raw	0/0		5.63121	460.064	460.064	23.8626	2.33769e-06	3.13403e-07	0	0
FALSE	High	PMI-Byonic	PMI-Byonic (A2)	A	2	Unambiguous	ANPCRNGGTCDLLTLTEY	[L].ANPcRNGGTcDLLTLTEY.[K]	C4(Carbamidomethyl); C10(Carbamidomethyl)	1	1	Q01705	Q01705	Neurogenic locus notch homolog protein 1 OS=Mus musculus OX=10090 GN=Notch1 PE=1 SV=3	3	2	2	1	0	1	1	1	1027.97	2054.94	2054.93	5.01388	0.00515157	0	0	79709.9	HCD (High Energy Collision Dissociation)	MS2	0	100	13.4305	4949	4949	4939	FP030221_12.raw	0/0		2.40911	153.39	153.39	153.39	0.00389844	0.000338412	0	0
FALSE	High	PMI-Byonic	PMI-Byonic (A2)	A	2	Unambiguous	ANPCRNGGTCDLLTLTEY	[L].ANPcRnGGTcDLLtLTEY.[K]	C4(Carbamidomethyl); N6(Deamidated); C10(Carbamidomethyl); T14(Fuc(1))	1	1	Q01705	Q01705	Neurogenic locus notch homolog protein 1 OS=Mus musculus OX=10090 GN=Notch1 PE=1 SV=3	3	2	2	1	0	1	1	1	1101.49	2201.98	2201.97	5.92924	0.00652801	0	0	266770	HCD (High Energy Collision Dissociation)	MS2	0	100	14.4978	5402	5402	5401	FP030221_12.raw	0/0		3.16531	241.538	241.538	0	0.000683418	4.01307e-05	0	0
FALSE	High	PMI-Byonic	PMI-Byonic (A2)	A	2	Unambiguous	ANPCRNGGTCDLLTLTEY	[L].ANPcRNGGtcDLLTLTEY.[K]	C4(Carbamidomethyl); T9(Fuc(1)); C10(Carbamidomethyl)	1	1	Q01705	Q01705	Neurogenic locus notch homolog protein 1 OS=Mus musculus OX=10090 GN=Notch1 PE=1 SV=3	3	3	3	1	0	1	1	1	734.337	2201	2200.98	4.70891	0.00345474	0	0	1203000	HCD (High Energy Collision Dissociation)	MS2	22.2142	100	13.3895	4931	4931	4928	FP030221_12.raw	0/0		3.84081	392.565	392.565	3.67866	0.000144274	1.17465e-05	0	0
FALSE	Medium	PMI-Byonic	PMI-Byonic (A2)	A	2	Unambiguous	LTLTEY	[L].LtLTEY.[K]	T2(Hex(1))	1	1	Q01705	Q01705	Neurogenic locus notch homolog protein 1 OS=Mus musculus OX=10090 GN=Notch1 PE=1 SV=3	2	2	2	1	0	1	1	1	451.225	901.443	901.44	3.56534	0.00160697	0	0	357796	HCD (High Energy Collision Dissociation)	MS2	0	100	7.54253	2398	2398	2389	FP030221_12.raw	0/0		0.656997	37.3015	37.3015	4	0.220294	0.0137831	0	0
FALSE	High	PMI-Byonic	PMI-Byonic (A2)	A	2	Unambiguous	KCRCPPGWSGKSCQQADPCASNPCANGGQCLPFESSY	[Y].KcRcPPGWsGKScQQADPcASNPcANGGQcLPFESSY.[I]	C2(Carbamidomethyl); C4(Carbamidomethyl); S9(Hex(1)Pent(2)); C13(Carbamidomethyl); C19(Carbamidomethyl); C24(Carbamidomethyl); C30(Carbamidomethyl)	1	1	Q01705	Q01705	Neurogenic locus notch homolog protein 1 OS=Mus musculus OX=10090 GN=Notch1 PE=1 SV=3	2	4	4	1	0	1	1	1	1162.48	4646.9	4644.88	435.434	0.505634	0	0	1.39749e+06	HCD (High Energy Collision Dissociation)	MS2	0	100	10.8138	3808	3808	3806	FP030221_12.raw	0/0		5.97147	476.57	471.747	2.4	1.06791e-06	1.5987e-07	0	0
FALSE	High	PMI-Byonic	PMI-Byonic (A2)	A	2	Unambiguous	KCRCPPGWSGKSCQQADPCASNPCANGGQCLPFESSY	[Y].KcRcPPGWsGKScQQADPcASNPcANGGQcLPFESSY.[I]	C2(Carbamidomethyl); C4(Carbamidomethyl); S9(Hex(1)Pent(1)); C13(Carbamidomethyl); C19(Carbamidomethyl); C24(Carbamidomethyl); C30(Carbamidomethyl)	1	1	Q01705	Q01705	Neurogenic locus notch homolog protein 1 OS=Mus musculus OX=10090 GN=Notch1 PE=1 SV=3	2	4	4	1	0	1	1	1	1128.97	4512.85	4512.84	2.45617	0.00277107	0	0	861610	HCD (High Energy Collision Dissociation)	MS2	2.23248	100	10.7107	3763	3763	3762	FP030221_12.raw	0/0		10.1679	742.124	742.124	1.2	6.79301e-11	1.69786e-11	0	0
[truncated: 121 more rows]
[truncated: 7 more columns]
