# Supplementary material for: Modulation of the NOTCH1 Pathway by LUNATIC FRINGE Is Dominant over That of MANIC or RADICAL FRINGE
Source: Molecules. 2021 Sep 30;26(19):5942. doi: 10.3390/molecules26195942 (PMC8512825; doi:10.3390/molecules26195942)
Supplement: Supplementary file 1 [file molecules-26-05942-s001.zip › Supplement/Table S31.xlsx]

## Sheet: Table S31
	Trypsin digestion of mN1 EGF1-18 + LFNG expressed in U2OS analyzed for Figure 3, 7, S2 ,S3 and S6.
	Tab			Biological replicate number						The peptides used to generate the EICs are highlighted in red and bold
	FP072920_1			1
	FP111620_10-(02)			2
	FP112420_14-(01)			3
	FP120820_2
	FP040121_6			4

## Sheet: FP072920_1
Checked	Confidence	Identifying Node Type	Identifying Node	Search ID	Identifying Node No	PSM Ambiguity	Sequence	Annotated Sequence	Modifications	# Protein Groups	# Proteins	Master Protein Accessions	Protein Accessions	Protein Descriptions	# Missed Cleavages	Charge	Original Precursor Charge	DeltaScore	DeltaCn	Rank	Search Engine Rank	Concatenated Rank	m/z [Da]	MH+ [Da]	Theo. MH+ [Da]	DeltaM [ppm]	Deltam/z [Da]	Matched Ions	Total Ions	Intensity	Activation Type	MS Order	Isolation Interference [%]	Ion Inject Time [ms]	RT [min]	First Scan	Last Scan	Master Scan(s)	Spectrum File	Ions Matched	Annotation	|Log Prob|	Byonic Score	Delta Byonic Score	Delta Mod Score	PEP 2D	q-Value 2D	FDR 2D	Peptide Group FDR 2D
FALSE	High	PMI-Byonic	PMI-Byonic (A2)	A	2	Unambiguous	CSQPSGTCLNGGR	[R].cSQPSGTcLNGGR.[C]	C1(Carbamidomethyl); C8(Carbamidomethyl)	1	1	Q01705	Q01705	Neurogenic locus notch homolog protein 1 OS=Mus musculus OX=10090 GN=Notch1 PE=1 SV=3	0	2	2	1	0	1	1	1	697.299	1393.59	1393.59	-3.45621	-0.00240828	0	0	51427.9	HCD (High Energy Collision Dissociation)	MS2	0	100	7.51356	2454	2454	2449	FP072920_1.raw	0/0		2.44662	148.385	148.385	148.385	0.00357586	0.000102977	0	0
FALSE	High	PMI-Byonic	PMI-Byonic (A2)	A	2	Unambiguous	CSQPSGTCLNGGR	[R].cSQPSGTcLNGGR.[C]	C1(Carbamidomethyl); C8(Carbamidomethyl)	1	1	Q01705	Q01705	Neurogenic locus notch homolog protein 1 OS=Mus musculus OX=10090 GN=Notch1 PE=1 SV=3	0	2	2	1	0	1	1	1	697.791	1394.58	1393.59	703.776	0.49039	0	0	144848	HCD (High Energy Collision Dissociation)	MS2	9.18903	100	7.77222	2563	2563	2559	FP072920_1.raw	0/0		2.57975	194.347	194.347	194.347	0.00263177	6.56343e-05	0	0
FALSE	High	PMI-Byonic	PMI-Byonic (A2)	A	2	Unambiguous	CSQPSGTCLNGGR	[R].cSQPSGTcLNGGR.[C]	C1(Carbamidomethyl); C8(Carbamidomethyl)	1	1	Q01705	Q01705	Neurogenic locus notch homolog protein 1 OS=Mus musculus OX=10090 GN=Notch1 PE=1 SV=3	0	2	2	1	0	1	1	1	697.299	1393.59	1393.59	-2.40508	-0.00167585	0	0	125562	HCD (High Energy Collision Dissociation)	MS2	0	100	7.63548	2505	2505	2504	FP072920_1.raw	0/0		7.51781	512.69	512.69	512.69	3.03525e-08	6.33386e-09	0	0
FALSE	High	PMI-Byonic	PMI-Byonic (A2)	A	2	Unambiguous	CQDSNPCLSTPCK	[R].cQDSNPcLsTPcK.[N]	C1(Carbamidomethyl); C7(Carbamidomethyl); S9(Hex(1)Pent(1)); C12(Carbamidomethyl)	1	1	Q01705	Q01705	Neurogenic locus notch homolog protein 1 OS=Mus musculus OX=10090 GN=Notch1 PE=1 SV=3	0	2	2	1	0	1	1	1	930.866	1860.72	1860.73	-3.05337	-0.00284074	0	0	574560	HCD (High Energy Collision Dissociation)	MS2	6.51736	100	8.32941	2798	2798	2795	FP072920_1.raw	0/0		11.4973	732.402	732.402	0	3.18205e-12	3.9037e-13	0	0
FALSE	High	PMI-Byonic	PMI-Byonic (A2)	A	2	Unambiguous	CQDSNPCLSTPCK	[R].cQDSNPcLsTPcK.[N]	C1(Carbamidomethyl); C7(Carbamidomethyl); S9(Hex(1)Pent(1)); C12(Carbamidomethyl)	1	1	Q01705	Q01705	Neurogenic locus notch homolog protein 1 OS=Mus musculus OX=10090 GN=Notch1 PE=1 SV=3	0	3	3	1	0	1	1	1	620.913	1860.72	1860.73	-3.1262	-0.001939	0	0	82680.2	HCD (High Energy Collision Dissociation)	MS2	0	100	8.31439	2792	2792	2784	FP072920_1.raw	0/0		4.87951	338.374	338.374	0	1.31974e-05	6.03788e-07	0	0
FALSE	High	PMI-Byonic	PMI-Byonic (A2)	A	2	Unambiguous	CQDSNPCLSTPCK	[R].cQDsNPcLSTPcK.[N]	C1(Carbamidomethyl); S4(Hex(1)); C7(Carbamidomethyl); C12(Carbamidomethyl)	1	1	Q01705	Q01705	Neurogenic locus notch homolog protein 1 OS=Mus musculus OX=10090 GN=Notch1 PE=1 SV=3	0	2	2	1	0	1	1	1	864.842	1728.68	1728.69	-5.60404	-0.00484382	0	0	88144.9	HCD (High Energy Collision Dissociation)	MS2	0	100	8.30143	2786	2786	2784	FP072920_1.raw	0/0		2.20479	154.582	154.582	3.72	0.00624036	0.000272395	0	0
FALSE	High	PMI-Byonic	PMI-Byonic (A2)	A	2	Unambiguous	CQDSNPCLSTPCK	[R].cQDsNPcLSTPcK.[N]	C1(Carbamidomethyl); S4(Hex(1)Pent(1)R0); C7(Carbamidomethyl); C12(Carbamidomethyl)	1	1	Q01705	Q01705	Neurogenic locus notch homolog protein 1 OS=Mus musculus OX=10090 GN=Notch1 PE=1 SV=3	0	2	2	1	0	1	1	1	930.865	1860.72	1860.73	-3.64396	-0.00339021	0	0	38396.6	HCD (High Energy Collision Dissociation)	MS2	9.78855	100	8.19906	2743	2743	2737	FP072920_1.raw	0/0		2.11269	79.8831	79.8831	3.72	0.00771451	0.000348335	0	0
FALSE	High	PMI-Byonic	PMI-Byonic (A2)	A	2	Unambiguous	CQDSNPCLSTPCK	[R].cQDSNPcLsTPcK.[N]	C1(Carbamidomethyl); C7(Carbamidomethyl); S9(Hex(1)Pent(1)); C12(Carbamidomethyl)	1	1	Q01705	Q01705	Neurogenic locus notch homolog protein 1 OS=Mus musculus OX=10090 GN=Notch1 PE=1 SV=3	0	3	3	1	0	1	1	1	620.913	1860.73	1860.73	-2.04374	-0.00126761	0	0	253500	HCD (High Energy Collision Dissociation)	MS2	8.80254	100	8.42895	2840	2840	2839	FP072920_1.raw	0/0		6.59245	404.801	404.801	0	2.55592e-07	3.74105e-08	0	0
FALSE	High	PMI-Byonic	PMI-Byonic (A2)	A	2	Unambiguous	CQDSNPCLSTPCK	[R].cQDSNPcLsTPcK.[N]	C1(Carbamidomethyl); C7(Carbamidomethyl); S9(Hex(1)Pent(2)R0); C12(Carbamidomethyl)	1	1	Q01705	Q01705	Neurogenic locus notch homolog protein 1 OS=Mus musculus OX=10090 GN=Notch1 PE=1 SV=3	0	2	2	1	0	1	1	1	996.888	1992.77	1992.77	-1.6986	-0.00169246	0	0	77564.2	HCD (High Energy Collision Dissociation)	MS2	0	100	8.43547	2843	2843	2839	FP072920_1.raw	0/0		4.24946	289.984	289.984	0	5.63037e-05	2.12266e-06	0	0
FALSE	High	PMI-Byonic	PMI-Byonic (A2)	A	2	Unambiguous	CQDSNPCLSTPCK	[R].cQDSNPcLsTPcK.[N]	C1(Carbamidomethyl); C7(Carbamidomethyl); S9(Hex(1)Pent(1)); C12(Carbamidomethyl)	1	1	Q01705	Q01705	Neurogenic locus notch homolog protein 1 OS=Mus musculus OX=10090 GN=Notch1 PE=1 SV=3	0	2	2	1	0	1	1	1	930.866	1860.73	1860.73	-2.26612	-0.00210832	0	0	412527	HCD (High Energy Collision Dissociation)	MS2	2.42969	100	8.45696	2852	2852	2850	FP072920_1.raw	0/0		8.35463	589.867	589.867	0	4.41946e-09	4.82283e-10	0	0
FALSE	High	PMI-Byonic	PMI-Byonic (A2)	A	2	Unambiguous	CQDSNPCLSTPCK	[R].cQDsNPcLSTPcK.[N]	C1(Carbamidomethyl); S4(Hex(1)Pent(1)); C7(Carbamidomethyl); C12(Carbamidomethyl)	1	1	Q01705	Q01705	Neurogenic locus notch homolog protein 1 OS=Mus musculus OX=10090 GN=Notch1 PE=1 SV=3	0	2	2	1	0	1	1	1	931.369	1861.73	1860.73	538.306	0.500821	0	0	92913.4	HCD (High Energy Collision Dissociation)	MS2	51.4594	100	8.59473	2911	2911	2905	FP072920_1.raw	0/0		1.50015	8.1889	8.1889	3.72	0.0316122	0.00152933	0	0
FALSE	High	PMI-Byonic	PMI-Byonic (A2)	A	2	Unambiguous	CQDSNPCLSTPCK	[R].cQDSNPcLsTPcK.[N]	C1(Carbamidomethyl); C7(Carbamidomethyl); S9(Hex(1)); C12(Carbamidomethyl)	1	1	Q01705	Q01705	Neurogenic locus notch homolog protein 1 OS=Mus musculus OX=10090 GN=Notch1 PE=1 SV=3	0	3	3	1	0	1	1	1	576.9	1728.69	1728.69	-0.951266	-0.000548147	0	0	112512	HCD (High Energy Collision Dissociation)	MS2	67.439	100	8.41782	2836	2836	2828	FP072920_1.raw	0/0		0.802711	113.17	113.17	2.84217e-14	0.157503	0.00629357	0	0
FALSE	High	PMI-Byonic	PMI-Byonic (A2)	A	2	Unambiguous	NAGTCHVVDHGGTVDYACSCPLGFSGPLCLTPLDNACLANPCR	[K].NAGTcHVVDHGGTVDYAcscPLGFSGPLcLTPLDNAcLANPcR.[N]	C5(Carbamidomethyl); C18(Carbamidomethyl); S19(Fuc(1)); C20(Carbamidomethyl); C29(Carbamidomethyl); C37(Carbamidomethyl); C42(Carbamidomethyl)	1	1	Q01705	Q01705	Neurogenic locus notch homolog protein 1 OS=Mus musculus OX=10090 GN=Notch1 PE=1 SV=3	0	4	4	1	0	1	1	1	1214.29	4854.12	4850.12	824.897	1.00021	0	0	1041044	HCD (High Energy Collision Dissociation)	MS2	26.8789	100	15.9611	6160	6160	6150	FP072920_1.raw	0/0		9.20574	712.409	712.409	0	6.22673e-10	1.36639e-10	0	0
FALSE	High	PMI-Byonic	PMI-Byonic (A2)	A	2	Unambiguous	NAGTCHVVDHGGTVDYACSCPLGFSGPLCLTPLDNACLANPCR	[K].NAGtcHVVDHGGTVDYAcScPLGFSGPLcLTPLDNAcLANPcR.[N]	T4(Fuc(1)); C5(Carbamidomethyl); C18(Carbamidomethyl); C20(Carbamidomethyl); C29(Carbamidomethyl); C37(Carbamidomethyl); C42(Carbamidomethyl)	1	1	Q01705	Q01705	Neurogenic locus notch homolog protein 1 OS=Mus musculus OX=10090 GN=Notch1 PE=1 SV=3	0	4	4	1	0	1	1	1	1213.29	4850.12	4850.12	-0.227586	-0.000275955	0	0	654979	HCD (High Energy Collision Dissociation)	MS2	0	100	15.7956	6087	6087	6084	FP072920_1.raw	0/0		30.0057	1074.23	1074.23	2.25628	9.86859e-31	9.86843e-31	0	0
FALSE	High	PMI-Byonic	PMI-Byonic (A2)	A	2	Unambiguous	NGGTCDLLTLTEYK	[R].NGGTcDLLTLtEYK.[C]	C5(Carbamidomethyl); T11(Fuc(1))	1	1	Q01705	Q01705	Neurogenic locus notch homolog protein 1 OS=Mus musculus OX=10090 GN=Notch1 PE=1 SV=3	0	2	2	1	0	1	1	1	865.91	1730.81	1730.82	-1.66526	-0.00144113	0	0	4.47101e+06	HCD (High Energy Collision Dissociation)	MS2	21.867	38.2903	13.9907	5284	5284	5281	FP072920_1.raw	0/0		9.35463	626.884	626.884	7.27036	4.41946e-10	8.89592e-11	0	0
FALSE	High	PMI-Byonic	PMI-Byonic (A2)	A	2	Unambiguous	NGGTCDLLTLTEYK	[R].NGGTcDLLtLTEYK.[C]	C5(Carbamidomethyl); T9(Fuc(1))	1	1	Q01705	Q01705	Neurogenic locus notch homolog protein 1 OS=Mus musculus OX=10090 GN=Notch1 PE=1 SV=3	0	3	3	1	0	1	1	1	577.609	1730.81	1730.82	-1.42618	-0.000822821	0	0	1.61868e+06	HCD (High Energy Collision Dissociation)	MS2	16.6159	83.1999	14.023	5300	5300	5292	FP072920_1.raw	0/0		7.59672	561.207	561.207	0	2.53096e-08	3.4403e-09	0	0
FALSE	High	PMI-Byonic	PMI-Byonic (A2)	A	2	Unambiguous	NGGTCDLLTLTEYK	[R].NGGTcDLLtLTEYK.[C]	C5(Carbamidomethyl); T9(HexNAc(1)Fuc(1))	1	1	Q01705	Q01705	Neurogenic locus notch homolog protein 1 OS=Mus musculus OX=10090 GN=Notch1 PE=1 SV=3	0	2	2	1	0	1	1	1	967.449	1933.89	1933.89	-2.0724	-0.0020039	0	0	355692	HCD (High Energy Collision Dissociation)	MS2	0	100	14.0678	5321	5321	5314	FP072920_1.raw	0/0		9.44178	627.164	627.164	0	3.61596e-10	7.29144e-11	0	0
FALSE	High	PMI-Byonic	PMI-Byonic (A2)	A	2	Unambiguous	NGGTCDLLTLTEYK	[R].NGGTcDLLTLtEYK.[C]	C5(Carbamidomethyl); T11(Fuc(1))	1	1	Q01705	Q01705	Neurogenic locus notch homolog protein 1 OS=Mus musculus OX=10090 GN=Notch1 PE=1 SV=3	0	2	2	1	0	1	1	1	865.91	1730.81	1730.82	-1.31262	-0.00113595	0	0	15350030	HCD (High Energy Collision Dissociation)	MS2	2.71412	9.65843	14.1065	5338	5338	5336	FP072920_1.raw	0/0		9.35463	616.223	616.223	6.84068	4.41946e-10	1.03667e-10	0	0
FALSE	High	PMI-Byonic	PMI-Byonic (A2)	A	2	Unambiguous	NGGTCDLLTLTEYK	[R].NGGTcDLLtLTEYK.[C]	C5(Carbamidomethyl); T9(Fuc(1))	1	1	Q01705	Q01705	Neurogenic locus notch homolog protein 1 OS=Mus musculus OX=10090 GN=Notch1 PE=1 SV=3	0	3	3	1	0	1	1	1	577.609	1730.81	1730.82	-0.791436	-0.00045661	0	0	886676	HCD (High Energy Collision Dissociation)	MS2	43.3867	100	14.1586	5365	5365	5358	FP072920_1.raw	0/0		5.92274	443.583	443.583	0	1.1947e-06	1.59342e-07	0	0
FALSE	High	PMI-Byonic	PMI-Byonic (A2)	A	2	Unambiguous	NGGTCDLLTLTEYK	[R].NGGTcDLLTLtEYK.[C]	C5(Carbamidomethyl); T11(Fuc(1))	1	1	Q01705	Q01705	Neurogenic locus notch homolog protein 1 OS=Mus musculus OX=10090 GN=Notch1 PE=1 SV=3	0	2	2	1	0	1	1	1	865.91	1730.81	1730.82	-1.31262	-0.00113595	0	0	1.58645e+06	HCD (High Energy Collision Dissociation)	MS2	3.05058	100	14.2279	5395	5395	5391	FP072920_1.raw	0/0		9.35463	639.682	639.682	5.85745	4.41946e-10	1.17198e-10	0	0
FALSE	High	PMI-Byonic	PMI-Byonic (A2)	A	2	Unambiguous	NGGTCDLLTLTEYK	[R].NGGtcDLLTLTEYK.[C]	T4(HexNAc(1)); C5(Carbamidomethyl)	1	1	Q01705	Q01705	Neurogenic locus notch homolog protein 1 OS=Mus musculus OX=10090 GN=Notch1 PE=1 SV=3	0	2	2	1	0	1	1	1	894.423	1787.84	1787.84	1.06224	0.00094956	0	0	664858	HCD (High Energy Collision Dissociation)	MS2	0	100	14.4302	5486	5486	5479	FP072920_1.raw	0/0		4.59624	326.011	326.011	6.4	2.53375e-05	1.46988e-06	0	0
FALSE	High	PMI-Byonic	PMI-Byonic (A2)	A	2	Unambiguous	NGGTCDLLTLTEYK	[R].NGGTcDLLTLTEYK.[C]	C5(Carbamidomethyl)	1	1	Q01705	Q01705	Neurogenic locus notch homolog protein 1 OS=Mus musculus OX=10090 GN=Notch1 PE=1 SV=3	0	2	2	1	0	1	1	1	793.375	1585.74	1584.76	621.751	0.492662	0	0	435938	HCD (High Energy Collision Dissociation)	MS2	26.5272	100	15.8558	6113	6113	6106	FP072920_1.raw	0/0		5.10662	386.762	386.762	386.762	7.82319e-06	4.42331e-07	0	0
FALSE	High	PMI-Byonic	PMI-Byonic (A2)	A	2	Unambiguous	CRCPPGWSGK	[K].cRcPPGWSGK.[S]	C1(Carbamidomethyl); C3(Carbamidomethyl)	1	1	Q01705	Q01705	Neurogenic locus notch homolog protein 1 OS=Mus musculus OX=10090 GN=Notch1 PE=1 SV=3	1	3	3	1	0	1	1	1	402.182	1204.53	1204.54	-2.40777	-0.000966748	0	0	10728.2	HCD (High Energy Collision Dissociation)	MS2	78.5138	100	7.53354	2462	2462	2460	FP072920_1.raw	0/0		0.803156	6.29491	6.29491	6.29491	0.157342	0.00489348	0	0
FALSE	High	PMI-Byonic	PMI-Byonic (A2)	A	2	Unambiguous	CRCPPGWSGK	[K].cRcPPGWSGK.[S]	C1(Carbamidomethyl); C3(Carbamidomethyl)	1	1	Q01705	Q01705	Neurogenic locus notch homolog protein 1 OS=Mus musculus OX=10090 GN=Notch1 PE=1 SV=3	1	3	3	1	0	1	1	1	402.182	1204.53	1204.54	-2.40777	-0.000966748	0	0	56814.2	HCD (High Energy Collision Dissociation)	MS2	38.6022	100	7.28234	2356	2356	2351	FP072920_1.raw	0/0		2.03343	134.875	134.875	134.875	0.00925909	0.000511546	0	0
FALSE	High	PMI-Byonic	PMI-Byonic (A2)	A	2	Unambiguous	SCQQADPCASNPCANGGQCLPFESSYICR	[K].ScQQADPcAsNPcANGGQcLPFESSYIcR.[C]	C2(Carbamidomethyl); C8(Carbamidomethyl); S10(Hex(1)Pent(1)); C13(Carbamidomethyl); C19(Carbamidomethyl); C28(Carbamidomethyl)	1	1	Q01705	Q01705	Neurogenic locus notch homolog protein 1 OS=Mus musculus OX=10090 GN=Notch1 PE=1 SV=3	0	3	3	1	0	1	1	1	1210.15	3628.44	3628.44	-0.236945	-0.00028658	0	0	1.14967e+06	HCD (High Energy Collision Dissociation)	MS2	0.634594	100	13.4935	5055	5055	5050	FP072920_1.raw	0/0		12.2719	947.107	947.107	2.4	5.34669e-13	8.01873e-14	0	0
FALSE	High	PMI-Byonic	PMI-Byonic (A2)	A	2	Unambiguous	SCQQADPCASNPCANGGQCLPFESSYICR	[K].ScQQADPcAsNPcANGGQcLPFESSYIcR.[C]	C2(Carbamidomethyl); C8(Carbamidomethyl); S10(Hex(1)Pent(1)); C13(Carbamidomethyl); C19(Carbamidomethyl); C28(Carbamidomethyl)	1	1	Q01705	Q01705	Neurogenic locus notch homolog protein 1 OS=Mus musculus OX=10090 GN=Notch1 PE=1 SV=3	0	4	4	1	0	1	1	1	907.865	3628.44	3628.44	-0.156544	-0.000142003	0	0	750895	HCD (High Energy Collision Dissociation)	MS2	28.2894	100	13.5144	5064	5064	5061	FP072920_1.raw	0/0		9.92504	755.327	755.327	2.4	1.18839e-10	1.31875e-11	0	0
FALSE	High	PMI-Byonic	PMI-Byonic (A2)	A	2	Unambiguous	SCQQADPCASNPCANGGQCLPFESSYICR	[K].ScQQADPcAsNPcANGGQcLPFESSYIcR.[C]	C2(Carbamidomethyl); C8(Carbamidomethyl); S10(Hex(1)Pent(1)); C13(Carbamidomethyl); C19(Carbamidomethyl); C28(Carbamidomethyl)	1	1	Q01705	Q01705	Neurogenic locus notch homolog protein 1 OS=Mus musculus OX=10090 GN=Notch1 PE=1 SV=3	0	3	3	1	0	1	1	1	1210.15	3628.44	3628.44	-0.842513	-0.001019	0	0	741250	HCD (High Energy Collision Dissociation)	MS2	5.11992	100	13.6284	5114	5114	5105	FP072920_1.raw	0/0		11.2719	851.737	851.737	2.4	5.34669e-12	1.20582e-12	0	0
FALSE	High	PMI-Byonic	PMI-Byonic (A2)	A	2	Unambiguous	CPPGFHGPTCR	[R].cPPGFHGPTcR.[Q]	C1(Carbamidomethyl); C10(Carbamidomethyl)	1	1	Q01705	Q01705	Neurogenic locus notch homolog protein 1 OS=Mus musculus OX=10090 GN=Notch1 PE=1 SV=3	0	3	3	1	0	1	1	1	429.189	1285.55	1285.56	-2.78592	-0.00119382	0	0	763856	HCD (High Energy Collision Dissociation)	MS2	17.3043	100	7.91687	2624	2624	2623	FP072920_1.raw	0/0		8.49729	568.584	568.584	568.584	3.18206e-09	3.4167e-10	0	0
FALSE	High	PMI-Byonic	PMI-Byonic (A2)	A	2	Unambiguous	CPPGFHGPTCR	[R].cPPGFHGPTcR.[Q]	C1(Carbamidomethyl); C10(Carbamidomethyl)	1	1	Q01705	Q01705	Neurogenic locus notch homolog protein 1 OS=Mus musculus OX=10090 GN=Notch1 PE=1 SV=3	0	3	3	1	0	1	1	1	429.189	1285.55	1285.56	-3.5693	-0.00152951	0	0	217775	HCD (High Energy Collision Dissociation)	MS2	38.5476	100	8.1663	2729	2729	2726	FP072920_1.raw	0/0		6.85309	432.306	432.306	432.306	1.40253e-07	2.1889e-08	0	0
FALSE	High	PMI-Byonic	PMI-Byonic (A2)	A	2	Unambiguous	CPPGFHGPTCR	[R].cPPGFHGPTcR.[Q]	C1(Carbamidomethyl); C10(Carbamidomethyl)	1	1	Q01705	Q01705	Neurogenic locus notch homolog protein 1 OS=Mus musculus OX=10090 GN=Notch1 PE=1 SV=3	0	3	3	1	0	1	1	1	429.189	1285.55	1285.56	-2.92836	-0.00125486	0	0	640820	HCD (High Energy Collision Dissociation)	MS2	24.228	100	8.0421	2677	2677	2675	FP072920_1.raw	0/0		7.57332	505.081	505.081	505.081	2.67104e-08	4.05267e-09	0	0
FALSE	High	PMI-Byonic	PMI-Byonic (A2)	A	2	Unambiguous	CPPGFHGPTCR	[R].cPPGFHGPTcR.[Q]	C1(Carbamidomethyl); C10(Carbamidomethyl)	1	1	Q01705	Q01705	Neurogenic locus notch homolog protein 1 OS=Mus musculus OX=10090 GN=Notch1 PE=1 SV=3	0	3	3	1	0	1	1	1	429.189	1285.55	1285.56	-2.35863	-0.00101072	0	0	352604	HCD (High Energy Collision Dissociation)	MS2	34.0902	100	7.79597	2573	2573	2570	FP072920_1.raw	0/0		7.04077	375.514	375.514	375.514	9.10393e-08	1.37511e-08	0	0
FALSE	High	PMI-Byonic	PMI-Byonic (A2)	A	2	Unambiguous	QDVNECSQNPGLCR	[R].QDVNEcSQNPGLcR.[H]	C6(Carbamidomethyl); C13(Carbamidomethyl)	1	1	Q01705	Q01705	Neurogenic locus notch homolog protein 1 OS=Mus musculus OX=10090 GN=Notch1 PE=1 SV=3	0	3	3	1	0	1	1	1	559.574	1676.71	1676.71	-2.26134	-0.00126387	0	0	2.02124e+06	HCD (High Energy Collision Dissociation)	MS2	1.3153	100	8.63599	2928	2928	2927	FP072920_1.raw	0/0		7.06084	538.963	538.963	538.963	8.6928e-08	1.21737e-08	0	0
FALSE	High	PMI-Byonic	PMI-Byonic (A2)	A	2	Unambiguous	QDVNECSQNPGLCR	[R].QDVNEcSQNPGLcR.[H]	C6(Carbamidomethyl); C13(Carbamidomethyl)	1	1	Q01705	Q01705	Neurogenic locus notch homolog protein 1 OS=Mus musculus OX=10090 GN=Notch1 PE=1 SV=3	0	2	2	1	0	1	1	1	838.857	1676.71	1676.71	-3.09056	-0.00259099	0	0	154559	HCD (High Energy Collision Dissociation)	MS2	6.38221	100	8.48051	2862	2862	2861	FP072920_1.raw	0/0		7.87427	520.578	520.578	520.578	1.33576e-08	1.04282e-09	0	0
FALSE	High	PMI-Byonic	PMI-Byonic (A2)	A	2	Unambiguous	QDVNECSQNPGLCR	[R].QDVNEcSQNPGLcR.[H]	C6(Carbamidomethyl); C13(Carbamidomethyl)	1	1	Q01705	Q01705	Neurogenic locus notch homolog protein 1 OS=Mus musculus OX=10090 GN=Notch1 PE=1 SV=3	0	3	3	1	0	1	1	1	559.573	1676.71	1676.71	-3.35339	-0.00187423	0	0	224309	HCD (High Energy Collision Dissociation)	MS2	39.9094	100	8.77716	2989	2989	2982	FP072920_1.raw	0/0		1.69128	224.737	224.737	224.737	0.0203571	0.000708037	0	0
FALSE	High	PMI-Byonic	PMI-Byonic (A2)	A	2	Unambiguous	QDVNECSQNPGLCR	[R].QDVNEcSQNPGLcR.[H]	C6(Carbamidomethyl); C13(Carbamidomethyl)	1	1	Q01705	Q01705	Neurogenic locus notch homolog protein 1 OS=Mus musculus OX=10090 GN=Notch1 PE=1 SV=3	0	3	3	1	0	1	1	1	559.574	1676.71	1676.71	-2.58896	-0.00144698	0	0	251164	HCD (High Energy Collision Dissociation)	MS2	9.20534	100	8.51538	2877	2877	2872	FP072920_1.raw	0/0		6.33837	376.915	376.915	376.915	4.58806e-07	5.97331e-08	0	0
FALSE	High	PMI-Byonic	PMI-Byonic (A2)	A	2	Unambiguous	QDVNECSQNPGLCR	[R].QDVNEcSQNPGLcR.[H]	C6(Carbamidomethyl); C13(Carbamidomethyl)	1	1	Q01705	Q01705	Neurogenic locus notch homolog protein 1 OS=Mus musculus OX=10090 GN=Notch1 PE=1 SV=3	0	2	2	1	0	1	1	1	838.857	1676.71	1676.71	-2.79935	-0.00234685	0	0	2543820	HCD (High Energy Collision Dissociation)	MS2	1.90912	100	8.61017	2917	2917	2916	FP072920_1.raw	0/0		11.4973	715.433	715.433	715.433	3.18205e-12	6.44157e-13	0	0
FALSE	High	PMI-Byonic	PMI-Byonic (A2)	A	2	Unambiguous	QDVNECSQNPGLCR	[R].QDVNEcSQNPGLcR.[H]	C6(Carbamidomethyl); C13(Carbamidomethyl)	1	1	Q01705	Q01705	Neurogenic locus notch homolog protein 1 OS=Mus musculus OX=10090 GN=Notch1 PE=1 SV=3	0	2	2	1	0	1	1	1	839.357	1677.71	1676.71	593.97	0.497958	0	0	69543.7	HCD (High Energy Collision Dissociation)	MS2	38.885	100	8.36852	2815	2815	2806	FP072920_1.raw	0/0		2.30114	145.241	145.241	145.241	0.00499877	0.000154512	0	0
FALSE	High	PMI-Byonic	PMI-Byonic (A2)	A	2	Unambiguous	QDVNECSQNPGLCR	[R].QDVNEcSQNPGLcR.[H]	C6(Carbamidomethyl); C13(Carbamidomethyl)	1	1	Q01705	Q01705	Neurogenic locus notch homolog protein 1 OS=Mus musculus OX=10090 GN=Notch1 PE=1 SV=3	0	2	2	1	0	1	1	1	839.358	1677.71	1676.71	594.989	0.498813	0	0	199479	HCD (High Energy Collision Dissociation)	MS2	54.0185	100	8.73888	2972	2972	2971	FP072920_1.raw	0/0		7.87427	540.069	540.069	540.069	1.33576e-08	1.42766e-09	0	0
FALSE	High	PMI-Byonic	PMI-Byonic (A2)	A	2	Unambiguous	HGGTCHNEIGSYR	[R].HGGtcHNEIGSYR.[C]	T4(Fuc(1)); C5(Carbamidomethyl)	1	1	Q01705	Q01705	Neurogenic locus notch homolog protein 1 OS=Mus musculus OX=10090 GN=Notch1 PE=1 SV=3	0	3	3	1	0	1	1	1	545.238	1633.7	1633.7	-2.04141	-0.00111169	0	0	110358	HCD (High Energy Collision Dissociation)	MS2	0	100	6.11747	1872	1872	1871	FP072920_1.raw	0/0		2.25937	131.567	131.567	10.4	0.00550336	0.000210229	0	0
FALSE	High	PMI-Byonic	PMI-Byonic (A2)	A	2	Unambiguous	HGGTCHNEIGSYR	[R].HGGtcHNEIGSYR.[C]	T4(Fuc(1)); C5(Carbamidomethyl)	1	1	Q01705	Q01705	Neurogenic locus notch homolog protein 1 OS=Mus musculus OX=10090 GN=Notch1 PE=1 SV=3	0	3	3	1	0	1	1	1	545.238	1633.7	1633.7	-2.37765	-0.00129479	0	0	96649.5	HCD (High Energy Collision Dissociation)	MS2	0	100	6.79037	2150	2150	2149	FP072920_1.raw	0/0		1.55341	20.8387	20.8387	10.4	0.0279631	0.000975243	0	0
FALSE	High	PMI-Byonic	PMI-Byonic (A2)	A	2	Unambiguous	HGGTCHNEIGSYR	[R].HGGtcHNEIGSYR.[C]	T4(Fuc(1)); C5(Carbamidomethyl)	1	1	Q01705	Q01705	Neurogenic locus notch homolog protein 1 OS=Mus musculus OX=10090 GN=Notch1 PE=1 SV=3	0	3	3	1	0	1	1	1	545.238	1633.7	1633.7	-1.92933	-0.00105065	0	0	166061	HCD (High Energy Collision Dissociation)	MS2	0	100	6.66889	2099	2099	2098	FP072920_1.raw	0/0		3.58006	258.343	258.343	10.4	0.000262993	1.00127e-05	0	0
FALSE	High	PMI-Byonic	PMI-Byonic (A2)	A	2	Unambiguous	HGGTCHNEIGSYR	[R].HGGTcHNEIGsYR.[C]	C5(Carbamidomethyl); S11(Fuc(1))	1	1	Q01705	Q01705	Neurogenic locus notch homolog protein 1 OS=Mus musculus OX=10090 GN=Notch1 PE=1 SV=3	0	3	3	1	0	1	1	1	545.238	1633.7	1633.7	-1.48101	-0.00080651	0	0	474270	HCD (High Energy Collision Dissociation)	MS2	0	100	6.54133	2046	2046	2045	FP072920_1.raw	0/0		6.26825	388.943	388.943	6.21637	5.39194e-07	6.72246e-08	0	0
FALSE	High	PMI-Byonic	PMI-Byonic (A2)	A	2	Unambiguous	HGGTCHNEIGSYR	[R].HGGTcHNEIGSYR.[C]	C5(Carbamidomethyl)	1	1	Q01705	Q01705	Neurogenic locus notch homolog protein 1 OS=Mus musculus OX=10090 GN=Notch1 PE=1 SV=3	0	3	3	1	0	1	1	1	496.552	1487.64	1487.64	-2.43553	-0.00120774	0	0	54268.7	HCD (High Energy Collision Dissociation)	MS2	36.486	100	6.51938	2037	2037	2035	FP072920_1.raw	0/0		1.39512	20.3688	20.3688	20.3688	0.0402606	0.0018982	0	0
FALSE	High	PMI-Byonic	PMI-Byonic (A2)	A	2	Unambiguous	HGGTCHNEIGSYR	[R].HGGTcHNEIGsYR.[C]	C5(Carbamidomethyl); S11(Fuc(1))	1	1	Q01705	Q01705	Neurogenic locus notch homolog protein 1 OS=Mus musculus OX=10090 GN=Notch1 PE=1 SV=3	0	3	3	1	0	1	1	1	545.238	1633.7	1633.7	-1.59309	-0.000867545	0	0	1.28978e+06	HCD (High Energy Collision Dissociation)	MS2	0.376004	100	6.43769	2003	2003	2002	FP072920_1.raw	0/0		10.6693	738.087	738.087	22.938	2.1416e-11	2.6494e-12	0	0
FALSE	High	PMI-Byonic	PMI-Byonic (A2)	A	2	Unambiguous	HGGTCHNEIGSYR	[R].HGGTcHNEIGSYR.[C]	C5(Carbamidomethyl)	1	1	Q01705	Q01705	Neurogenic locus notch homolog protein 1 OS=Mus musculus OX=10090 GN=Notch1 PE=1 SV=3	0	3	3	1	0	1	1	1	496.552	1487.64	1487.64	-2.62016	-0.00129929	0	0	175188	HCD (High Energy Collision Dissociation)	MS2	11.4481	100	6.40323	1989	1989	1988	FP072920_1.raw	0/0		7.81192	560.029	560.029	560.029	1.54198e-08	2.83282e-09	0	0
FALSE	High	PMI-Byonic	PMI-Byonic (A2)	A	2	Unambiguous	HGGTCHNEIGSYR	[R].HGGTcHNEIGsYR.[C]	C5(Carbamidomethyl); S11(Fuc(1))	1	1	Q01705	Q01705	Neurogenic locus notch homolog protein 1 OS=Mus musculus OX=10090 GN=Notch1 PE=1 SV=3	0	3	3	1	0	1	1	1	545.238	1633.7	1633.7	-1.81725	-0.000989616	0	0	1.16965e+06	HCD (High Energy Collision Dissociation)	MS2	0.187708	100	6.33192	1960	1960	1959	FP072920_1.raw	0/0		9.66926	653.54	653.54	26.5851	2.14161e-10	3.16072e-11	0	0
FALSE	High	PMI-Byonic	PMI-Byonic (A2)	A	2	Unambiguous	HGGTCHNEIGSYR	[R].HGGtcHNEIGSYR.[C]	T4(Fuc(1)); C5(Carbamidomethyl)	1	1	Q01705	Q01705	Neurogenic locus notch homolog protein 1 OS=Mus musculus OX=10090 GN=Notch1 PE=1 SV=3	0	3	3	1	0	1	1	1	545.569	1634.69	1633.7	606.441	0.330248	0	0	90454.9	HCD (High Energy Collision Dissociation)	MS2	32.7256	100	6.9	2196	2196	2192	FP072920_1.raw	0/0		1.55341	20.7433	20.7433	10.4	0.0279631	0.00123726	0	0
FALSE	High	PMI-Byonic	PMI-Byonic (A2)	A	2	Unambiguous	HGGTCHNEIGSYR	[R].HGGTcHNEIGSYR.[C]	C5(Carbamidomethyl)	1	1	Q01705	Q01705	Neurogenic locus notch homolog protein 1 OS=Mus musculus OX=10090 GN=Notch1 PE=1 SV=3	0	3	3	1	0	1	1	1	496.552	1487.64	1487.64	-1.08161	-0.00053635	0	0	59708.3	HCD (High Energy Collision Dissociation)	MS2	0	100	6.29787	1946	1946	1944	FP072920_1.raw	0/0		4.2118	324.105	324.105	324.105	6.14042e-05	2.82009e-06	0	0
FALSE	High	PMI-Byonic	PMI-Byonic (A2)	A	2	Unambiguous	HGGTCHNEIGSYR	[R].HGGtcHNEIGSYR.[C]	T4(Fuc(1)); C5(Carbamidomethyl)	1	1	Q01705	Q01705	Neurogenic locus notch homolog protein 1 OS=Mus musculus OX=10090 GN=Notch1 PE=1 SV=3	0	3	3	1	0	1	1	1	545.238	1633.7	1633.7	-1.59309	-0.000867545	0	0	321345	HCD (High Energy Collision Dissociation)	MS2	0	100	6.22721	1916	1916	1915	FP072920_1.raw	0/0		4.86491	331.944	331.944	10.4	1.36487e-05	7.66849e-07	0	0
FALSE	High	PMI-Byonic	PMI-Byonic (A2)	A	2	Unambiguous	HGGTCHNEIGSYR	[R].HGGtcHNEIGSYR.[C]	T4(HexNAc(1)); C5(Carbamidomethyl)	1	1	Q01705	Q01705	Neurogenic locus notch homolog protein 1 OS=Mus musculus OX=10090 GN=Notch1 PE=1 SV=3	0	3	3	1	0	1	1	1	564.245	1690.72	1690.72	-2.42965	-0.00136929	0	0	198514	HCD (High Energy Collision Dissociation)	MS2	0	100	7.17994	2313	2313	2311	FP072920_1.raw	0/0		1.0117	17.5565	17.5565	12.4926	0.0973425	0.00346873	0	0
FALSE	High	PMI-Byonic	PMI-Byonic (A2)	A	2	Unambiguous	ATHTGPHCELPYVPCSPSPCQNGGTCRPTGDTTHECACLPGFAGQNCEENVDDCPGNNCK	[R].ATHTGPHcELPYVPcSPSPcQNGGTcRPtGDTTHEcAcLPGFAGQNcEENVDDcPGNNcK.[N]	C8(Carbamidomethyl); C15(Carbamidomethyl); C20(Carbamidomethyl); C26(Carbamidomethyl); T29(HexNAc(1)Fuc(1)); C36(Carbamidomethyl); C38(Carbamidomethyl); C47(Carbamidomethyl); C54(Carbamidomethyl); C59(Carbamidomethyl)	1	1	Q01705	Q01705	Neurogenic locus notch homolog protein 1 OS=Mus musculus OX=10090 GN=Notch1 PE=1 SV=3	0	6	6	1	0	1	1	1	1184.15	7099.83	7094.86	701.52	0.82953	0	0	2169249	HCD (High Energy Collision Dissociation)	MS2	20.1121	100	12.2834	4520	4520	4511	FP072920_1.raw	0/0		6.18465	466.417	466.417	0	6.5365e-07	7.62466e-08	0	0
FALSE	High	PMI-Byonic	PMI-Byonic (A2)	A	2	Unambiguous	ATHTGPHCELPYVPCSPSPCQNGGTCRPTGDTTHECACLPGFAGQNCEENVDDCPGNNCK	[R].ATHTGPHcELPYVPcsPSPcQNGGTcRPTGDTTHEcAcLPGFAGQNcEENVDDcPGNNcK.[N]	C8(Carbamidomethyl); C15(Carbamidomethyl); S16(HexNAc(1)Hex(1)Fuc(1)); C20(Carbamidomethyl); C26(Carbamidomethyl); C36(Carbamidomethyl); C38(Carbamidomethyl); C47(Carbamidomethyl); C54(Carbamidomethyl); C59(Carbamidomethyl)	1	1	Q01705	Q01705	Neurogenic locus notch homolog protein 1 OS=Mus musculus OX=10090 GN=Notch1 PE=1 SV=3	0	6	6	1	0	1	1	1	1210.5	7257.98	7256.91	146.788	0.177538	0	0	2.42887e+06	HCD (High Energy Collision Dissociation)	MS2	100	15.0167	12.1307	4448	4448	4445	FP072920_1.raw	0/0		6.08777	455.201	455.201	0	8.17022e-07	1.08519e-07	0	0
FALSE	High	PMI-Byonic	PMI-Byonic (A2)	A	2	Unambiguous	ATHTGPHCELPYVPCSPSPCQNGGTCRPTGDTTHECACLPGFAGQNCEENVDDCPGNNCK	[R].ATHTGPHcELPYVPcSPSPcQNGGTcRPtGDTTHEcAcLPGFAGQNcEENVDDcPGNNcK.[N]	C8(Carbamidomethyl); C15(Carbamidomethyl); C20(Carbamidomethyl); C26(Carbamidomethyl); T29(HexNAc(1)Fuc(1)); C36(Carbamidomethyl); C38(Carbamidomethyl); C47(Carbamidomethyl); C54(Carbamidomethyl); C59(Carbamidomethyl)	1	1	Q01705	Q01705	Neurogenic locus notch homolog protein 1 OS=Mus musculus OX=10090 GN=Notch1 PE=1 SV=3	0	6	6	1	0	1	1	1	1183.48	7095.83	7094.86	136.836	0.161806	0	0	345604	HCD (High Energy Collision Dissociation)	MS2	14.4631	84.3927	12.1295	4447	4447	4445	FP072920_1.raw	0/0		7.2055	575.89	575.89	0	6.23015e-08	1.06164e-08	0	0
FALSE	High	PMI-Byonic	PMI-Byonic (A2)	A	2	Unambiguous	ATHTGPHCELPYVPCSPSPCQNGGTCRPTGDTTHECACLPGFAGQNCEENVDDCPGNNCK	[R].ATHtGPHcELPYVPcSPSPcQNGGTcRPTGDTTHEcAcLPGFAGQNcEENVDDcPGNNcK.[N]	T4(Fuc(1)); C8(Carbamidomethyl); C15(Carbamidomethyl); C20(Carbamidomethyl); C26(Carbamidomethyl); C36(Carbamidomethyl); C38(Carbamidomethyl); C47(Carbamidomethyl); C54(Carbamidomethyl); C59(Carbamidomethyl)	1	1	Q01705	Q01705	Neurogenic locus notch homolog protein 1 OS=Mus musculus OX=10090 GN=Notch1 PE=1 SV=3	0	6	6	1	0	1	1	1	1149.64	6892.78	6891.78	145.974	0.16767	0	0	218683	HCD (High Energy Collision Dissociation)	MS2	0	100	12.0917	4431	4431	4423	FP072920_1.raw	0/0		5.9506	381.422	381.422	0.812953	1.12047e-06	1.44759e-07	0	0
FALSE	High	PMI-Byonic	PMI-Byonic (A2)	A	2	Unambiguous	ATHTGPHCELPYVPCSPSPCQNGGTCRPTGDTTHECACLPGFAGQNCEENVDDCPGNNCK	[R].ATHTGPHcELPYVPcsPSPcQNGGtcRPTGDTTHEcAcLPGFAGQNcEENVDDcPGNNcK.[N]	C8(Carbamidomethyl); C15(Carbamidomethyl); S16(HexNAc(1)Hex(1)); C20(Carbamidomethyl); T25(Hex(1)Pent(1)); C26(Carbamidomethyl); C36(Carbamidomethyl); C38(Carbamidomethyl); C47(Carbamidomethyl); C54(Carbamidomethyl); C59(Carbamidomethyl)	1	1	Q01705	Q01705	Neurogenic locus notch homolog protein 1 OS=Mus musculus OX=10090 GN=Notch1 PE=1 SV=3	0	6	6	1	0	1	1	1	1235.5	7407.95	7404.95	404.868	0.499671	0	0	1339248	HCD (High Energy Collision Dissociation)	MS2	21.1836	100	12.0697	4421	4421	4412	FP072920_1.raw	0/0		4.73771	394.606	394.606	0	1.82934e-05	1.17881e-06	0	0
FALSE	High	PMI-Byonic	PMI-Byonic (A2)	A	2	Unambiguous	ATHTGPHCELPYVPCSPSPCQNGGTCRPTGDTTHECACLPGFAGQNCEENVDDCPGNNCK	[R].ATHTGPHcELPYVPcsPSPcQNGGTcRPTGDTTHEcAcLPGFAGQNcEENVDDcPGNNcK.[N]	C8(Carbamidomethyl); C15(Carbamidomethyl); S16(HexNAc(1)Hex(1)Fuc(1)); C20(Carbamidomethyl); C26(Carbamidomethyl); C36(Carbamidomethyl); C38(Carbamidomethyl); C47(Carbamidomethyl); C54(Carbamidomethyl); C59(Carbamidomethyl)	1	1	Q01705	Q01705	Neurogenic locus notch homolog protein 1 OS=Mus musculus OX=10090 GN=Notch1 PE=1 SV=3	0	6	6	1	0	1	1	1	1211.32	7262.89	7256.91	824.012	0.99663	0	0	2.04059e+06	HCD (High Energy Collision Dissociation)	MS2	44.6593	85.8188	12.3887	4568	4568	4566	FP072920_1.raw	0/0		6.01721	429.121	429.121	0	9.61157e-07	1.30821e-07	0	0
FALSE	High	PMI-Byonic	PMI-Byonic (A2)	A	2	Unambiguous	ATHTGPHCELPYVPCSPSPCQNGGTCRPTGDTTHECACLPGFAGQNCEENVDDCPGNNCK	[R].ATHTGPHcELPYVPcSPsPcQNGGTcRPTGDTTHEcAcLPGFAGQNcEENVDDcPGNNcK.[N]	C8(Carbamidomethyl); C15(Carbamidomethyl); S18(HexNAc(1)Fuc(1)); C20(Carbamidomethyl); C26(Carbamidomethyl); C36(Carbamidomethyl); C38(Carbamidomethyl); C47(Carbamidomethyl); C54(Carbamidomethyl); C59(Carbamidomethyl)	1	1	Q01705	Q01705	Neurogenic locus notch homolog protein 1 OS=Mus musculus OX=10090 GN=Notch1 PE=1 SV=3	0	6	6	1	0	1	1	1	1183.98	7098.84	7094.86	561.433	0.663881	0	0	1.87047e+06	HCD (High Energy Collision Dissociation)	MS2	16.944	100	12.0195	4397	4397	4390	FP072920_1.raw	0/0		4.76902	361.682	361.682	0	1.70209e-05	9.67516e-07	0	0
FALSE	High	PMI-Byonic	PMI-Byonic (A2)	A	2	Unambiguous	ATHTGPHCELPYVPCSPSPCQNGGTCRPTGDTTHECACLPGFAGQNCEENVDDCPGNNCK	[R].ATHTGPHcELPYVPcsPSPcQNGGTcRPTGDTTHEcAcLPGFAGQNcEENVDDcPGNNcK.[N]	C8(Carbamidomethyl); C15(Carbamidomethyl); S16(HexNAc(1)Hex(1)Fuc(1)); C20(Carbamidomethyl); C26(Carbamidomethyl); C36(Carbamidomethyl); C38(Carbamidomethyl); C47(Carbamidomethyl); C54(Carbamidomethyl); C59(Carbamidomethyl)	1	1	Q01705	Q01705	Neurogenic locus notch homolog protein 1 OS=Mus musculus OX=10090 GN=Notch1 PE=1 SV=3	0	6	6	1	0	1	1	1	1210.99	7260.89	7256.91	548.782	0.663744	0	0	4762612	HCD (High Energy Collision Dissociation)	MS2	45.686	45.5057	11.9927	4385	4385	4379	FP072920_1.raw	0/0		6.42763	492.846	492.846	0	3.73565e-07	4.71664e-08	0	0
FALSE	High	PMI-Byonic	PMI-Byonic (A2)	A	2	Unambiguous	ATHTGPHCELPYVPCSPSPCQNGGTCRPTGDTTHECACLPGFAGQNCEENVDDCPGNNCK	[R].ATHTGPHcELPYVPcsPSPcQNGGTcRPTGDTTHEcAcLPGFAGQNcEENVDDcPGNNcK.[N]	C8(Carbamidomethyl); C15(Carbamidomethyl); S16(HexNAc(1)Hex(1)Fuc(1)NeuAc(1)); C20(Carbamidomethyl); C26(Carbamidomethyl); C36(Carbamidomethyl); C38(Carbamidomethyl); C47(Carbamidomethyl); C54(Carbamidomethyl); C59(Carbamidomethyl)	1	1	Q01705	Q01705	Neurogenic locus notch homolog protein 1 OS=Mus musculus OX=10090 GN=Notch1 PE=1 SV=3	0	6	6	1	0	1	1	1	1259	7548.97	7548.01	128.174	0.161243	0	0	0	HCD (High Energy Collision Dissociation)	MS2		100	12.6402	4682	4682	4676	FP072920_1.raw	0/0		3.75351	285.487	285.487	0	0.000176395	7.13797e-06	0	0
FALSE	High	PMI-Byonic	PMI-Byonic (A2)	A	2	Unambiguous	ATHTGPHCELPYVPCSPSPCQNGGTCRPTGDTTHECACLPGFAGQNCEENVDDCPGNNCK	[R].ATHTGPHcELPYVPcsPSPcQNGGTcRPTGDTTHEcAcLPGFAGQNcEENVDDcPGNNcK.[N]	C8(Carbamidomethyl); C15(Carbamidomethyl); S16(Fuc(1)); C20(Carbamidomethyl); C26(Carbamidomethyl); C36(Carbamidomethyl); C38(Carbamidomethyl); C47(Carbamidomethyl); C54(Carbamidomethyl); C59(Carbamidomethyl)	1	1	Q01705	Q01705	Neurogenic locus notch homolog protein 1 OS=Mus musculus OX=10090 GN=Notch1 PE=1 SV=3	0	6	6	1	0	1	1	1	1149.63	6892.75	6891.78	140.606	0.161504	0	0	0	HCD (High Energy Collision Dissociation)	MS2		97.7467	12.2213	4491	4491	4489	FP072920_1.raw	0/0		6.08777	447.097	447.097	0	8.17022e-07	1.18787e-07	0	0
FALSE	High	PMI-Byonic	PMI-Byonic (A2)	A	2	Unambiguous	ATHTGPHCELPYVPCSPSPCQNGGTCRPTGDTTHECACLPGFAGQNCEENVDDCPGNNCK	[R].ATHTGPHcELPYVPcsPSPcQNGGTcRPTGDTTHEcAcLPGFAGQNcEENVDDcPGNNcK.[N]	C8(Carbamidomethyl); C15(Carbamidomethyl); S16(HexNAc(1)Hex(1)Fuc(1)); C20(Carbamidomethyl); C26(Carbamidomethyl); C36(Carbamidomethyl); C38(Carbamidomethyl); C47(Carbamidomethyl); C54(Carbamidomethyl); C59(Carbamidomethyl)	1	1	Q01705	Q01705	Neurogenic locus notch homolog protein 1 OS=Mus musculus OX=10090 GN=Notch1 PE=1 SV=3	0	6	6	1	0	1	1	1	1210.99	7260.91	7256.91	550.7	0.666063	0	0	1.67182e+06	HCD (High Energy Collision Dissociation)	MS2	0	100	11.8369	4312	4312	4302	FP072920_1.raw	0/0		7.84889	572.77	572.77	0	1.41616e-08	2.47319e-09	0	0
FALSE	High	PMI-Byonic	PMI-Byonic (A2)	A	2	Unambiguous	NGGACVDGVNTYNCR	[K].NGGAcVDGVNTYNcR.[C]	C5(Carbamidomethyl); C14(Carbamidomethyl)	1	1	Q01705	Q01705	Neurogenic locus notch homolog protein 1 OS=Mus musculus OX=10090 GN=Notch1 PE=1 SV=3	0	2	2	1	0	1	1	1	828.844	1656.68	1656.69	-2.70417	-0.00223998	0	0	457871	HCD (High Energy Collision Dissociation)	MS2	0	100	9.12364	3137	3137	3136	FP072920_1.raw	0/0		7.50322	529.885	529.885	529.885	3.13895e-08	6.91655e-09	0	0
FALSE	High	PMI-Byonic	PMI-Byonic (A2)	A	2	Unambiguous	NGGACVDGVNTYNCR	[K].NGGAcVDGVNTYNcR.[C]	C5(Carbamidomethyl); C14(Carbamidomethyl)	1	1	Q01705	Q01705	Neurogenic locus notch homolog protein 1 OS=Mus musculus OX=10090 GN=Notch1 PE=1 SV=3	0	3	3	1	0	1	1	1	552.898	1656.68	1656.69	-2.6386	-0.00145711	0	0	218253	HCD (High Energy Collision Dissociation)	MS2	15.4312	100	9.0335	3099	3099	3092	FP072920_1.raw	0/0		3.26684	328.902	328.902	328.902	0.000540953	2.03506e-05	0	0
FALSE	High	PMI-Byonic	PMI-Byonic (A2)	A	2	Unambiguous	VASFYCECPHGR	[R].VASFYcEcPHGR.[T]	C6(Carbamidomethyl); C8(Carbamidomethyl)	1	1	Q01705	Q01705	Neurogenic locus notch homolog protein 1 OS=Mus musculus OX=10090 GN=Notch1 PE=1 SV=3	0	3	3	1	0	1	1	1	494.878	1482.62	1482.63	-2.96503	-0.00146534	0	0	149707	HCD (High Energy Collision Dissociation)	MS2	0	100	8.38342	2821	2821	2817	FP072920_1.raw	0/0		5.69294	326.817	326.817	326.817	2.02798e-06	1.8494e-07	0	0
FALSE	High	PMI-Byonic	PMI-Byonic (A2)	A	2	Unambiguous	VASFYCECPHGR	[R].VASFYcEcPHGR.[T]	C6(Carbamidomethyl); C8(Carbamidomethyl)	1	1	Q01705	Q01705	Neurogenic locus notch homolog protein 1 OS=Mus musculus OX=10090 GN=Notch1 PE=1 SV=3	0	3	3	1	0	1	1	1	494.879	1482.62	1482.63	-2.53278	-0.00125172	0	0	126148	HCD (High Energy Collision Dissociation)	MS2	9.24456	100	9.28428	3206	3206	3202	FP072920_1.raw	0/0		3.37694	237.322	237.322	237.322	0.000419816	1.45661e-05	0	0
FALSE	High	PMI-Byonic	PMI-Byonic (A2)	A	2	Unambiguous	VASFYCECPHGR	[R].VASFYcEcPHGR.[T]	C6(Carbamidomethyl); C8(Carbamidomethyl)	1	1	Q01705	Q01705	Neurogenic locus notch homolog protein 1 OS=Mus musculus OX=10090 GN=Notch1 PE=1 SV=3	0	3	3	1	0	1	1	1	494.878	1482.62	1482.63	-3.02678	-0.00149586	0	0	303770	HCD (High Energy Collision Dissociation)	MS2	5.14668	100	9.15366	3150	3150	3147	FP072920_1.raw	0/0		7.40588	400.288	400.288	400.288	3.9275e-08	9.51669e-09	0	0
FALSE	High	PMI-Byonic	PMI-Byonic (A2)	A	2	Unambiguous	VASFYCECPHGR	[R].VASFYcEcPHGR.[T]	C6(Carbamidomethyl); C8(Carbamidomethyl)	1	1	Q01705	Q01705	Neurogenic locus notch homolog protein 1 OS=Mus musculus OX=10090 GN=Notch1 PE=1 SV=3	0	3	3	1	0	1	1	1	494.879	1482.62	1482.63	-2.77978	-0.00137379	0	0	500132	HCD (High Energy Collision Dissociation)	MS2	6.94777	100	9.02049	3093	3093	3092	FP072920_1.raw	0/0		7.47644	460.84	460.84	460.84	3.33853e-08	7.51811e-09	0	0
FALSE	High	PMI-Byonic	PMI-Byonic (A2)	A	2	Unambiguous	VASFYCECPHGR	[R].VASFYcEcPHGR.[T]	C6(Carbamidomethyl); C8(Carbamidomethyl)	1	1	Q01705	Q01705	Neurogenic locus notch homolog protein 1 OS=Mus musculus OX=10090 GN=Notch1 PE=1 SV=3	0	3	3	1	0	1	1	1	494.879	1482.62	1482.63	-2.77978	-0.00137379	0	0	1.94047e+06	HCD (High Energy Collision Dissociation)	MS2	2.56365	93.5248	8.8914	3038	3038	3037	FP072920_1.raw	0/0		7.87427	532.214	532.214	532.214	1.33576e-08	1.78917e-09	0	0
FALSE	High	PMI-Byonic	PMI-Byonic (A2)	A	2	Unambiguous	VASFYCECPHGR	[R].VASFYcEcPHGR.[T]	C6(Carbamidomethyl); C8(Carbamidomethyl)	1	1	Q01705	Q01705	Neurogenic locus notch homolog protein 1 OS=Mus musculus OX=10090 GN=Notch1 PE=1 SV=3	0	3	3	1	0	1	1	1	494.878	1482.62	1482.63	-3.21203	-0.00158741	0	0	273313	HCD (High Energy Collision Dissociation)	MS2	3.11605	100	8.51107	2875	2875	2872	FP072920_1.raw	0/0		7.40588	402.508	402.508	402.508	3.9275e-08	8.86977e-09	0	0
FALSE	High	PMI-Byonic	PMI-Byonic (A2)	A	2	Unambiguous	VASFYCECPHGR	[R].VASFYcEcPHGR.[T]	C6(Carbamidomethyl); C8(Carbamidomethyl)	1	1	Q01705	Q01705	Neurogenic locus notch homolog protein 1 OS=Mus musculus OX=10090 GN=Notch1 PE=1 SV=3	0	3	3	1	0	1	1	1	494.879	1482.62	1482.63	-2.59453	-0.00128224	0	0	5.82897e+06	HCD (High Energy Collision Dissociation)	MS2	2.73111	49.4684	8.76462	2983	2983	2982	FP072920_1.raw	0/0		10.4418	675.686	675.686	675.686	3.61595e-11	6.58438e-12	0	0
FALSE	High	PMI-Byonic	PMI-Byonic (A2)	A	2	Unambiguous	VASFYCECPHGR	[R].VASFYcEcPHGR.[T]	C6(Carbamidomethyl); C8(Carbamidomethyl)	1	1	Q01705	Q01705	Neurogenic locus notch homolog protein 1 OS=Mus musculus OX=10090 GN=Notch1 PE=1 SV=3	0	3	3	1	0	1	1	1	494.879	1482.62	1482.63	-2.03877	-0.00100758	0	0	680909	HCD (High Energy Collision Dissociation)	MS2	1.93569	100	8.6397	2930	2930	2927	FP072920_1.raw	0/0		7.42093	476.846	476.846	476.846	3.79376e-08	8.1941e-09	0	0
FALSE	High	PMI-Byonic	PMI-Byonic (A2)	A	2	Unambiguous	TGLLCHLNDACISNPCNEGSNCDTNPVNGK	[R].tGLLcHLNDAcISNPcNEGSNcDTNPVNGK.[A]	T1(Hex(1)); C5(Carbamidomethyl); C11(Carbamidomethyl); C16(Carbamidomethyl); C22(Carbamidomethyl)	1	1	Q01705	Q01705	Neurogenic locus notch homolog protein 1 OS=Mus musculus OX=10090 GN=Notch1 PE=1 SV=3	0	3	3	1	0	1	1	1	1165.5	3494.48	3493.47	287.183	0.334422	0	0	1.24097e+06	HCD (High Energy Collision Dissociation)	MS2	0	100	12.0261	4400	4400	4390	FP072920_1.raw	0/0		8.30245	637.037	637.037	2.8	4.98367e-09	6.32328e-10	0	0
FALSE	High	PMI-Byonic	PMI-Byonic (A2)	A	2	Unambiguous	TGLLCHLNDACISNPCNEGSNCDTNPVNGK	[R].tGLLcHLNDAcISNPcNEGsNcDTNPVNGK.[A]	T1(Hex(1)); C5(Carbamidomethyl); C11(Carbamidomethyl); C16(Carbamidomethyl); S20(Hex(1)); C22(Carbamidomethyl)	1	1	Q01705	Q01705	Neurogenic locus notch homolog protein 1 OS=Mus musculus OX=10090 GN=Notch1 PE=1 SV=3	0	4	4	1	0	1	1	1	915.135	3657.52	3655.53	545.361	0.498395	0	0	1.44296e+06	HCD (High Energy Collision Dissociation)	MS2	0	100	12.0217	4398	4398	4390	FP072920_1.raw	0/0		5.52369	456.896	456.896	4	2.9944e-06	2.5122e-07	0	0
FALSE	High	PMI-Byonic	PMI-Byonic (A2)	A	2	Unambiguous	AICTCPSGYTGPACSQDVDECALGANPCEHAGK	[K].AIcTcPSGYTGPAcSQDVDEcALGANPcEHAGK.[C]	C3(Carbamidomethyl); C5(Carbamidomethyl); C14(Carbamidomethyl); C21(Carbamidomethyl); C28(Carbamidomethyl)	1	1	Q01705	Q01705	Neurogenic locus notch homolog protein 1 OS=Mus musculus OX=10090 GN=Notch1 PE=1 SV=3	0	4	4	1	0	1	1	1	889.118	3553.45	3553.45	-1.52424	-0.00135408	0	0	420843	HCD (High Energy Collision Dissociation)	MS2	3.48523	100	12.0639	4418	4418	4412	FP072920_1.raw	0/0		11.489	805.009	805.009	805.009	3.2433e-12	8.6075e-13	0	0
FALSE	High	PMI-Byonic	PMI-Byonic (A2)	A	2	Unambiguous	AICTCPSGYTGPACSQDVDECALGANPCEHAGK	[K].AIcTcPSGYTGPAcSQDVDEcALGANPcEHAGK.[C]	C3(Carbamidomethyl); C5(Carbamidomethyl); C14(Carbamidomethyl); C21(Carbamidomethyl); C28(Carbamidomethyl)	1	1	Q01705	Q01705	Neurogenic locus notch homolog protein 1 OS=Mus musculus OX=10090 GN=Notch1 PE=1 SV=3	0	3	3	1	0	1	1	1	1185.16	3553.45	3553.45	-0.50706	-0.000600605	0	0	1273779	HCD (High Energy Collision Dissociation)	MS2	0	100	11.958	4367	4367	4357	FP072920_1.raw	0/0		15.4832	1017.47	1017.47	1017.47	3.2869e-16	4.69551e-17	0	0
FALSE	High	PMI-Byonic	PMI-Byonic (A2)	A	2	Unambiguous	AICTCPSGYTGPACSQDVDECALGANPCEHAGK	[K].AIcTcPSGYTGPAcSQDVDEcALGANPcEHAGK.[C]	C3(Carbamidomethyl); C5(Carbamidomethyl); C14(Carbamidomethyl); C21(Carbamidomethyl); C28(Carbamidomethyl)	1	1	Q01705	Q01705	Neurogenic locus notch homolog protein 1 OS=Mus musculus OX=10090 GN=Notch1 PE=1 SV=3	0	4	4	1	0	1	1	1	889.118	3553.45	3553.45	-1.45554	-0.00129305	0	0	1.77404e+06	HCD (High Energy Collision Dissociation)	MS2	27.2606	100	11.9211	4350	4350	4346	FP072920_1.raw	0/0		30.0057	1219.51	1219.51	1219.51	9.86859e-31	9.8684e-31	0	0
FALSE	High	PMI-Byonic	PMI-Byonic (A2)	A	2	Unambiguous	AICTCPSGYTGPACSQDVDECALGANPCEHAGK	[K].AIcTcPSGYTGPAcSQDVDEcALGANPcEHAGK.[C]	C3(Carbamidomethyl); C5(Carbamidomethyl); C14(Carbamidomethyl); C21(Carbamidomethyl); C28(Carbamidomethyl)	1	1	Q01705	Q01705	Neurogenic locus notch homolog protein 1 OS=Mus musculus OX=10090 GN=Notch1 PE=1 SV=3	0	3	3	1	0	1	1	1	1185.16	3553.45	3553.45	-0.816233	-0.000966816	0	0	7.76537e+06	HCD (High Energy Collision Dissociation)	MS2	0	44.9227	11.8182	4303	4303	4302	FP072920_1.raw	0/0		30.0057	1229.89	1229.89	1229.89	9.86859e-31	9.86835e-31	0	0
FALSE	High	PMI-Byonic	PMI-Byonic (A2)	A	2	Unambiguous	AICTCPSGYTGPACSQDVDECALGANPCEHAGK	[K].AIcTcPSGYTGPAcSQDVDEcALGANPcEHAGK.[C]	C3(Carbamidomethyl); C5(Carbamidomethyl); C14(Carbamidomethyl); C21(Carbamidomethyl); C28(Carbamidomethyl)	1	1	Q01705	Q01705	Neurogenic locus notch homolog protein 1 OS=Mus musculus OX=10090 GN=Notch1 PE=1 SV=3	0	4	4	1	0	1	1	1	889.119	3553.45	3553.45	-0.356257	-0.000316486	0	0	8606450	HCD (High Energy Collision Dissociation)	MS2	0	21.5556	11.7945	4292	4292	4291	FP072920_1.raw	0/0		30.0057	1269.26	1269.26	1269.26	9.86859e-31	9.86827e-31	0	0
FALSE	High	PMI-Byonic	PMI-Byonic (A2)	A	2	Unambiguous	AICTCPSGYTGPACSQDVDECALGANPCEHAGK	[K].AIcTcPSGYTGPAcSQDVDEcALGANPcEHAGK.[C]	C3(Carbamidomethyl); C5(Carbamidomethyl); C14(Carbamidomethyl); C21(Carbamidomethyl); C28(Carbamidomethyl)	1	1	Q01705	Q01705	Neurogenic locus notch homolog protein 1 OS=Mus musculus OX=10090 GN=Notch1 PE=1 SV=3	0	3	3	1	0	1	1	1	1185.15	3553.45	3553.45	-2.3621	-0.00279787	0	0	1.51637e+06	HCD (High Energy Collision Dissociation)	MS2	0	100	11.6981	4250	4250	4247	FP072920_1.raw	0/0		30.0057	1168.48	1168.48	1168.48	9.86859e-31	9.8681e-31	0	0
FALSE	High	PMI-Byonic	PMI-Byonic (A2)	A	2	Unambiguous	AICTCPSGYTGPACSQDVDECALGANPCEHAGK	[K].AIcTcPSGYTGPAcSQDVDEcALGANPcEHAGK.[C]	C3(Carbamidomethyl); C5(Carbamidomethyl); C14(Carbamidomethyl); C21(Carbamidomethyl); C28(Carbamidomethyl)	1	1	Q01705	Q01705	Neurogenic locus notch homolog protein 1 OS=Mus musculus OX=10090 GN=Notch1 PE=1 SV=3	0	4	4	1	0	1	1	1	889.118	3553.45	3553.45	-0.974604	-0.000865802	0	0	187795	HCD (High Energy Collision Dissociation)	MS2	0	100	11.6743	4240	4240	4236	FP072920_1.raw	0/0		30.0057	1121.4	1121.4	1121.4	9.86859e-31	9.86761e-31	0	0
FALSE	High	PMI-Byonic	PMI-Byonic (A2)	A	2	Unambiguous	CLNTLGSFECQCLQGYTGPR	[K].cLNTLGSFEcQcLQGYtGPR.[C]	C1(Carbamidomethyl); C10(Carbamidomethyl); C12(Carbamidomethyl); T17(Hex(1))	1	1	Q01705	Q01705	Neurogenic locus notch homolog protein 1 OS=Mus musculus OX=10090 GN=Notch1 PE=1 SV=3	0	3	3	1	0	1	1	1	841.702	2523.09	2523.09	-1.6885	-0.00142008	0	0	1.56895e+06	HCD (High Energy Collision Dissociation)	MS2	0	100	14.0252	5301	5301	5292	FP072920_1.raw	0/0		9.78998	742.961	742.961	1.16987	1.62189e-10	2.14654e-11	0	0
FALSE	High	PMI-Byonic	PMI-Byonic (A2)	A	2	Unambiguous	INEFQCQCPK	[K].INEFQcQcPK.[G]	C6(Carbamidomethyl); C8(Carbamidomethyl)	1	1	Q01705	Q01705	Neurogenic locus notch homolog protein 1 OS=Mus musculus OX=10090 GN=Notch1 PE=1 SV=3	0	2	2	1	0	1	1	1	662.293	1323.58	1323.58	-2.90533	-0.00192272	0	0	506278	HCD (High Energy Collision Dissociation)	MS2	16.8249	100	8.7175	2963	2963	2960	FP072920_1.raw	0/0		7.57332	480.253	480.253	480.253	2.67104e-08	4.63363e-09	0	0
FALSE	High	PMI-Byonic	PMI-Byonic (A2)	A	2	Unambiguous	INEFQCQCPK	[K].INEFQcQcPK.[G]	C6(Carbamidomethyl); C8(Carbamidomethyl)	1	1	Q01705	Q01705	Neurogenic locus notch homolog protein 1 OS=Mus musculus OX=10090 GN=Notch1 PE=1 SV=3	0	2	2	1	0	1	1	1	662.293	1323.58	1323.58	-3.08978	-0.00204479	0	0	312456	HCD (High Energy Collision Dissociation)	MS2	10.4352	100	8.83946	3016	3016	3015	FP072920_1.raw	0/0		7.57332	488.948	488.948	488.948	2.67104e-08	5.18555e-09	0	0
FALSE	High	PMI-Byonic	PMI-Byonic (A2)	A	2	Unambiguous	GFNGHLCQYDVDECASTPCK	[K].GFNGHLcQYDVDEcAsTPcK.[N]	C7(Carbamidomethyl); C14(Carbamidomethyl); S16(Hex(1)Pent(1)); C19(Carbamidomethyl)	1	1	Q01705	Q01705	Neurogenic locus notch homolog protein 1 OS=Mus musculus OX=10090 GN=Notch1 PE=1 SV=3	0	3	3	1	0	1	1	1	884.688	2652.05	2652.05	-1.04284	-0.000921886	0	0	154642	HCD (High Energy Collision Dissociation)	MS2	0	100	10.4209	3694	3694	3686	FP072920_1.raw	0/0		6.36934	402.114	402.114	1.2	4.27229e-07	5.32964e-08	0	0
FALSE	High	PMI-Byonic	PMI-Byonic (A2)	A	2	Unambiguous	GFNGHLCQYDVDECASTPCK	[K].GFNGHLcQYDVDEcAsTPcK.[N]	C7(Carbamidomethyl); C14(Carbamidomethyl); S16(Hex(1)Pent(1)); C19(Carbamidomethyl)	1	1	Q01705	Q01705	Neurogenic locus notch homolog protein 1 OS=Mus musculus OX=10090 GN=Notch1 PE=1 SV=3	0	3	3	1	0	1	1	1	884.688	2652.05	2652.05	-2.00944	-0.00177638	0	0	958544	HCD (High Energy Collision Dissociation)	MS2	0	100	10.6885	3809	3809	3807	FP072920_1.raw	0/0		8.54789	631.459	631.459	1.2	2.83209e-09	2.3647e-10	0	0
FALSE	High	PMI-Byonic	PMI-Byonic (A2)	A	2	Unambiguous	GFNGHLCQYDVDECASTPCK	[K].GFNGHLcQYDVDEcAsTPcK.[N]	C7(Carbamidomethyl); C14(Carbamidomethyl); S16(Hex(1)Pent(1)); C19(Carbamidomethyl)	1	1	Q01705	Q01705	Neurogenic locus notch homolog protein 1 OS=Mus musculus OX=10090 GN=Notch1 PE=1 SV=3	0	3	3	1	0	1	1	1	884.687	2652.05	2652.05	-2.49274	-0.00220362	0	0	161960	HCD (High Energy Collision Dissociation)	MS2	0	100	10.8211	3868	3868	3862	FP072920_1.raw	0/0		5.40662	390.911	390.911	1.2	3.92089e-06	3.46476e-07	0	0
FALSE	High	PMI-Byonic	PMI-Byonic (A2)	A	2	Unambiguous	GFNGHLCQYDVDECASTPCK	[K].GFNGHLcQYDVDEcAsTPcK.[N]	C7(Carbamidomethyl); C14(Carbamidomethyl); S16(Hex(1)Pent(1)); C19(Carbamidomethyl)	1	1	Q01705	Q01705	Neurogenic locus notch homolog protein 1 OS=Mus musculus OX=10090 GN=Notch1 PE=1 SV=3	0	3	3	1	0	1	1	1	884.685	2652.04	2652.05	-4.63307	-0.00409571	0	0	228340	HCD (High Energy Collision Dissociation)	MS2	0	100	10.5679	3757	3757	3752	FP072920_1.raw	0/0		6.83773	536.569	536.569	1.2	1.45303e-07	2.41328e-08	0	0
FALSE	High	PMI-Byonic	PMI-Byonic (A2)	A	2	Unambiguous	CLDGPNTYTCVCTEGYTGTHCEVDIDECDPDPCHYGSCK	[K].cLDGPNTYTcVcTEGYtGTHcEVDIDEcDPDPcHYGScK.[D]	C1(Carbamidomethyl); C10(Carbamidomethyl); C12(Carbamidomethyl); T17(HexNAc(1)); C21(Carbamidomethyl); C28(Carbamidomethyl); C33(Carbamidomethyl); C38(Carbamidomethyl)	1	1	Q01705	Q01705	Neurogenic locus notch homolog protein 1 OS=Mus musculus OX=10090 GN=Notch1 PE=1 SV=3	0	4	4	1	0	1	1	1	1213.22	4849.84	4845.84	826.162	1.00086	0	0	648198	HCD (High Energy Collision Dissociation)	MS2	27.0066	100	12.4754	4609	4609	4599	FP072920_1.raw	0/0		12.7289	905.552	905.552	0	1.86696e-13	2.33778e-14	0	0
FALSE	High	PMI-Byonic	PMI-Byonic (A2)	A	2	Unambiguous	DGVATFTCLCQPGYTGHHCETNINECHSQPCR	[K].DGVATFTcLcQPGYtGHHcEtNINEcHSQPcR.[H]	C8(Carbamidomethyl); C10(Carbamidomethyl); T15(HexNAc(1)); C19(Carbamidomethyl); T21(Hex(1)Pent(1)); C26(Carbamidomethyl); C31(Carbamidomethyl)	1	1	Q01705	Q01705	Neurogenic locus notch homolog protein 1 OS=Mus musculus OX=10090 GN=Notch1 PE=1 SV=3	0	5	5	1	0	1	1	1	861.551	4303.73	4303.74	-2.38305	-0.00205121	0	0	89162.7	HCD (High Energy Collision Dissociation)	MS2	0	100	10.7015	3815	3815	3807	FP072920_1.raw	0/0		2.7904	162.982	162.982	1.2	0.00162032	3.77415e-05	0	0
FALSE	High	PMI-Byonic	PMI-Byonic (A2)	A	2	Unambiguous	HGGTCQDRDNSYLCLCLK	[R].HGGTcQDRDNsYLcLcLK.[G]	C5(Carbamidomethyl); S11(HexNAc(1)Hex(1)Fuc(1)); C14(Carbamidomethyl); C16(Carbamidomethyl)	1	1	Q01705	Q01705	Neurogenic locus notch homolog protein 1 OS=Mus musculus OX=10090 GN=Notch1 PE=1 SV=3	1	4	4	1	0	1	1	1	677.79	2708.14	2708.15	-3.4576	-0.00234092	0	0	1.58838e+06	HCD (High Energy Collision Dissociation)	MS2	6.75903	100	10.8871	3896	3896	3895	FP072920_1.raw	0/0		7.54902	594.232	594.232	11.52	2.82477e-08	5.74804e-09	0	0
FALSE	High	PMI-Byonic	PMI-Byonic (A2)	A	2	Unambiguous	HGGTCQDRDNSYLCLCLK	[R].HGGTcQDRDNsYLcLcLK.[G]	C5(Carbamidomethyl); S11(HexNAc(1)Hex(1)Fuc(1)NeuAc(1)); C14(Carbamidomethyl); C16(Carbamidomethyl)	1	1	Q01705	Q01705	Neurogenic locus notch homolog protein 1 OS=Mus musculus OX=10090 GN=Notch1 PE=1 SV=3	1	3	3	1	0	1	1	1	1000.42	2999.24	2999.24	-1.61785	-0.00161744	0	0	498487	HCD (High Energy Collision Dissociation)	MS2	0	100	11.7507	4273	4273	4269	FP072920_1.raw	0/0		5.62958	415.235	415.235	16.2622	2.3465e-06	2.1415e-07	0	0
FALSE	High	PMI-Byonic	PMI-Byonic (A2)	A	2	Unambiguous	HGGTCQDRDNSYLCLCLK	[R].HGGtcQDRDNSYLcLcLK.[G]	T4(HexNAc(1)Hex(1)Fuc(1)); C5(Carbamidomethyl); C14(Carbamidomethyl); C16(Carbamidomethyl)	1	1	Q01705	Q01705	Neurogenic locus notch homolog protein 1 OS=Mus musculus OX=10090 GN=Notch1 PE=1 SV=3	1	4	4	1	0	1	1	1	677.791	2708.14	2708.15	-1.74474	-0.00118125	0	0	134231	HCD (High Energy Collision Dissociation)	MS2	24.9575	100	10.241	3617	3617	3609	FP072920_1.raw	0/0		4.04148	287.648	287.648	2	9.08913e-05	3.84417e-06	0	0
FALSE	High	PMI-Byonic	PMI-Byonic (A2)	A	2	Unambiguous	HGGTCQDRDNSYLCLCLK	[R].HGGtcQDRDNSYLcLcLK.[G]	T4(HexNAc(1)Hex(1)Fuc(1)); C5(Carbamidomethyl); C14(Carbamidomethyl); C16(Carbamidomethyl)	1	1	Q01705	Q01705	Neurogenic locus notch homolog protein 1 OS=Mus musculus OX=10090 GN=Notch1 PE=1 SV=3	1	4	4	1	0	1	1	1	677.791	2708.14	2708.15	-2.28564	-0.00154746	0	0	271651	HCD (High Energy Collision Dissociation)	MS2	0	100	10.3893	3680	3680	3675	FP072920_1.raw	0/0		6.0925	384.014	384.014	2	8.0817e-07	9.79441e-08	0	0
FALSE	High	PMI-Byonic	PMI-Byonic (A2)	A	2	Unambiguous	HGGTCQDRDNSYLCLCLK	[R].HGGTcQDRDNsYLcLcLK.[G]	C5(Carbamidomethyl); S11(HexNAc(1)Hex(1)Fuc(1)NeuAc(1)); C14(Carbamidomethyl); C16(Carbamidomethyl)	1	1	Q01705	Q01705	Neurogenic locus notch homolog protein 1 OS=Mus musculus OX=10090 GN=Notch1 PE=1 SV=3	1	4	4	1	0	1	1	1	750.564	2999.24	2999.24	-2.70089	-0.00202516	0	0	1393029	HCD (High Energy Collision Dissociation)	MS2	5.14977	100	11.6959	4249	4249	4247	FP072920_1.raw	0/0		10.4935	721.033	721.033	12.8364	3.20994e-11	4.61272e-12	0	0
FALSE	High	PMI-Byonic	PMI-Byonic (A2)	A	2	Unambiguous	HGGTCQDRDNSYLCLCLK	[R].HGGTcQDRDNsYLcLcLK.[G]	C5(Carbamidomethyl); S11(HexNAc(1)Hex(1)Fuc(1)); C14(Carbamidomethyl); C16(Carbamidomethyl)	1	1	Q01705	Q01705	Neurogenic locus notch homolog protein 1 OS=Mus musculus OX=10090 GN=Notch1 PE=1 SV=3	1	4	4	1	0	1	1	1	677.791	2708.14	2708.15	-1.74474	-0.00118125	0	0	442876	HCD (High Energy Collision Dissociation)	MS2	2.32148	100	10.5252	3739	3739	3730	FP072920_1.raw	0/0		6.62505	516.716	516.716	16.6558	2.37112e-07	3.36487e-08	0	0
FALSE	High	PMI-Byonic	PMI-Byonic (A2)	A	2	Unambiguous	HGGTCQDRDNSYLCLCLK	[R].HGGtcQDRDNSYLcLcLK.[G]	T4(HexNAc(1)Fuc(1)); C5(Carbamidomethyl); C14(Carbamidomethyl); C16(Carbamidomethyl)	1	1	Q01705	Q01705	Neurogenic locus notch homolog protein 1 OS=Mus musculus OX=10090 GN=Notch1 PE=1 SV=3	1	4	4	1	0	1	1	1	637.279	2546.09	2546.1	-0.957788	-0.000609655	0	0	118716	HCD (High Energy Collision Dissociation)	MS2	6.02768	100	10.6205	3780	3780	3774	FP072920_1.raw	0/0		2.11021	252.123	252.123	3.2	0.00775874	0.000423188	0	0
FALSE	High	PMI-Byonic	PMI-Byonic (A2)	A	2	Unambiguous	HGGTCQDRDNSYLCLCLK	[R].HGGTcQDRDNsYLcLcLK.[G]	C5(Carbamidomethyl); S11(HexNAc(1)Hex(1)Fuc(1)NeuAc(1)); C14(Carbamidomethyl); C16(Carbamidomethyl)	1	1	Q01705	Q01705	Neurogenic locus notch homolog protein 1 OS=Mus musculus OX=10090 GN=Notch1 PE=1 SV=3	1	4	4	1	0	1	1	1	750.563	2999.23	2999.24	-4.98011	-0.00373414	0	0	489887	HCD (High Energy Collision Dissociation)	MS2	27.5798	100	11.5702	4194	4194	4192	FP072920_1.raw	0/0		6.99622	574.158	574.158	14.3276	1.00874e-07	1.54593e-08	0	0
FALSE	High	PMI-Byonic	PMI-Byonic (A2)	A	2	Unambiguous	HGGTCQDRDNSYLCLCLK	[R].HGGtcQDRDNSYLcLcLK.[G]	T4(HexNAc(1)Hex(1)Fuc(1)); C5(Carbamidomethyl); C14(Carbamidomethyl); C16(Carbamidomethyl)	1	1	Q01705	Q01705	Neurogenic locus notch homolog protein 1 OS=Mus musculus OX=10090 GN=Notch1 PE=1 SV=3	1	4	4	1	0	1	1	1	677.792	2708.15	2708.15	-1.02354	-0.000692972	0	0	469704	HCD (High Energy Collision Dissociation)	MS2	9.4017	100	10.6376	3787	3787	3785	FP072920_1.raw	0/0		6.926	558.158	558.158	2	1.18578e-07	1.74424e-08	0	0
FALSE	High	PMI-Byonic	PMI-Byonic (A2)	A	2	Unambiguous	HGGTCQDRDNSYLCLCLK	[R].HGGtcQDRDNSYLcLcLK.[G]	T4(HexNAc(1)Hex(1)Fuc(1)NeuAc(1)); C5(Carbamidomethyl); C14(Carbamidomethyl); C16(Carbamidomethyl)	1	1	Q01705	Q01705	Neurogenic locus notch homolog protein 1 OS=Mus musculus OX=10090 GN=Notch1 PE=1 SV=3	1	4	4	1	0	1	1	1	750.562	2999.23	2999.24	-5.95692	-0.00446656	0	0	415692	HCD (High Energy Collision Dissociation)	MS2	17.7977	100	11.4468	4141	4141	4137	FP072920_1.raw	0/0		6.87048	524.212	524.212	0.8	1.34747e-07	1.96557e-08	0	0
FALSE	High	PMI-Byonic	PMI-Byonic (A2)	A	2	Unambiguous	HGGTCQDRDNSYLCLCLK	[R].HGGTcQDRDNsYLcLcLK.[G]	C5(Carbamidomethyl); S11(HexNAc(1)Hex(1)Fuc(1)); C14(Carbamidomethyl); C16(Carbamidomethyl)	1	1	Q01705	Q01705	Neurogenic locus notch homolog protein 1 OS=Mus musculus OX=10090 GN=Notch1 PE=1 SV=3	1	3	3	1	0	1	1	1	903.384	2708.14	2708.15	-3.54278	-0.00319813	0	0	677601	HCD (High Energy Collision Dissociation)	MS2	0	100	10.7434	3833	3833	3829	FP072920_1.raw	0/0		6.09797	542.607	542.607	3.71186	7.98058e-07	8.71831e-08	0	0
FALSE	High	PMI-Byonic	PMI-Byonic (A2)	A	2	Unambiguous	HGGTCQDRDNSYLCLCLK	[R].HGGTcQDRDNsYLcLcLK.[G]	C5(Carbamidomethyl); S11(HexNAc(1)Hex(1)Fuc(1)NeuAc(1)); C14(Carbamidomethyl); C16(Carbamidomethyl)	1	1	Q01705	Q01705	Neurogenic locus notch homolog protein 1 OS=Mus musculus OX=10090 GN=Notch1 PE=1 SV=3	1	4	4	1	0	1	1	1	750.564	2999.24	2999.24	-2.78229	-0.00208619	0	0	1.17194e+06	HCD (High Energy Collision Dissociation)	MS2	2.18663	100	11.8204	4304	4304	4302	FP072920_1.raw	0/0		9.4935	653.767	653.767	12.7663	3.20994e-10	5.91677e-11	0	0
FALSE	High	PMI-Byonic	PMI-Byonic (A2)	A	2	Unambiguous	HGGTCQDRDNSYLCLCLK	[R].HGGtcQDRDNSYLcLcLK.[G]	T4(HexNAc(1)Fuc(1)); C5(Carbamidomethyl); C14(Carbamidomethyl); C16(Carbamidomethyl)	1	1	Q01705	Q01705	Neurogenic locus notch homolog protein 1 OS=Mus musculus OX=10090 GN=Notch1 PE=1 SV=3	1	3	3	1	0	1	1	1	849.367	2546.09	2546.1	-3.4456	-0.00292428	0	0	210386	HCD (High Energy Collision Dissociation)	MS2	0	100	10.7751	3847	3847	3840	FP072920_1.raw	0/0		5.40713	385.217	385.217	3.2	3.91627e-06	2.99444e-07	0	0
FALSE	High	PMI-Byonic	PMI-Byonic (A2)	A	2	Unambiguous	HGGTCQDRDNSYLCLCLK	[R].HGGtcQDRDNSYLcLcLK.[G]	T4(HexNAc(1)Fuc(1)); C5(Carbamidomethyl); C14(Carbamidomethyl); C16(Carbamidomethyl)	1	1	Q01705	Q01705	Neurogenic locus notch homolog protein 1 OS=Mus musculus OX=10090 GN=Notch1 PE=1 SV=3	1	4	4	1	0	1	1	1	637.278	2546.09	2546.1	-2.39611	-0.00152518	0	0	522527	HCD (High Energy Collision Dissociation)	MS2	0	100	10.7914	3854	3854	3851	FP072920_1.raw	0/0		6.78334	521.017	521.017	3.2	1.64689e-07	2.66428e-08	0	0
FALSE	High	PMI-Byonic	PMI-Byonic (A2)	A	2	Unambiguous	HGGTCQDRDNSYLCLCLK	[R].HGGTcQDRDNsYLcLcLK.[G]	C5(Carbamidomethyl); S11(HexNAc(1)Hex(1)Fuc(1)NeuAc(1)); C14(Carbamidomethyl); C16(Carbamidomethyl)	1	1	Q01705	Q01705	Neurogenic locus notch homolog protein 1 OS=Mus musculus OX=10090 GN=Notch1 PE=1 SV=3	1	4	4	1	0	1	1	1	750.566	2999.24	2999.24	-0.258869	-0.000194103	0	0	354483	HCD (High Energy Collision Dissociation)	MS2	17.3441	100	11.3202	4086	4086	4082	FP072920_1.raw	0/0		6.52817	476.413	476.413	16.8867	2.96367e-07	4.17264e-08	0	0
FALSE	High	PMI-Byonic	PMI-Byonic (A2)	A	2	Unambiguous	HGGTCQDRDNSYLCLCLK	[R].HGGtcQDRDNSYLcLcLK.[G]	T4(HexNAc(1)Hex(1)Fuc(1)); C5(Carbamidomethyl); C14(Carbamidomethyl); C16(Carbamidomethyl)	1	1	Q01705	Q01705	Neurogenic locus notch homolog protein 1 OS=Mus musculus OX=10090 GN=Notch1 PE=1 SV=3	1	3	3	1	0	1	1	1	903.386	2708.14	2708.15	-1.31156	-0.00118397	0	0	162249	HCD (High Energy Collision Dissociation)	MS2	5.55628	100	10.9186	3911	3911	3906	FP072920_1.raw	0/0		3.91668	332.706	332.706	2.76268	0.000121148	5.19249e-06	0	0
FALSE	High	PMI-Byonic	PMI-Byonic (A2)	A	2	Unambiguous	HGGTCQDRDNSYLCLCLK	[R].HGGTcQDRDNsYLcLcLK.[G]	C5(Carbamidomethyl); S11(HexNAc(1)Hex(1)Fuc(1)); C14(Carbamidomethyl); C16(Carbamidomethyl)	1	1	Q01705	Q01705	Neurogenic locus notch homolog protein 1 OS=Mus musculus OX=10090 GN=Notch1 PE=1 SV=3	1	4	4	1	0	1	1	1	677.791	2708.14	2708.15	-3.00684	-0.00203574	0	0	2840769	HCD (High Energy Collision Dissociation)	MS2	4.83894	68.3329	10.7643	3842	3842	3840	FP072920_1.raw	0/0		9.4935	667.276	667.276	24.622	3.20994e-10	4.60765e-11	0	0
FALSE	High	PMI-Byonic	PMI-Byonic (A2)	A	2	Unambiguous	DNSYLCLCLK	[R].DNSYLcLcLK.[G]	C6(Carbamidomethyl); C8(Carbamidomethyl)	1	1	Q01705	Q01705	Neurogenic locus notch homolog protein 1 OS=Mus musculus OX=10090 GN=Notch1 PE=1 SV=3	0	2	2	1	0	1	1	1	643.298	1285.59	1285.59	-2.69122	-0.0017299	0	0	2601946	HCD (High Energy Collision Dissociation)	MS2	11.997	62.7434	13.9562	5267	5267	5259	FP072920_1.raw	0/0		7.87427	529.801	529.801	529.801	1.33576e-08	2.12942e-09	0	0
FALSE	High	PMI-Byonic	PMI-Byonic (A2)	A	2	Unambiguous	DNSYLCLCLK	[R].DNSYLcLcLK.[G]	C6(Carbamidomethyl); C8(Carbamidomethyl)	1	1	Q01705	Q01705	Neurogenic locus notch homolog protein 1 OS=Mus musculus OX=10090 GN=Notch1 PE=1 SV=3	0	2	2	1	0	1	1	1	643.299	1285.59	1285.59	-0.127496	-8.19538e-05	0	0	737494	HCD (High Energy Collision Dissociation)	MS2	8.69102	100	13.8171	5200	5200	5193	FP072920_1.raw	0/0		6.65263	494.219	494.219	494.219	2.22521e-07	3.00792e-08	0	0
[truncated: 7 more columns]

## Sheet: FP111620_10-(02)
Checked	Confidence	Identifying Node Type	Identifying Node	Search ID	Identifying Node No	PSM Ambiguity	Sequence	Annotated Sequence	Modifications	# Protein Groups	# Proteins	Master Protein Accessions	Protein Accessions	Protein Descriptions	# Missed Cleavages	Charge	Original Precursor Charge	DeltaScore	DeltaCn	Rank	Search Engine Rank	Concatenated Rank	m/z [Da]	MH+ [Da]	Theo. MH+ [Da]	DeltaM [ppm]	Deltam/z [Da]	Matched Ions	Total Ions	Intensity	Activation Type	MS Order	Isolation Interference [%]	Ion Inject Time [ms]	RT [min]	First Scan	Last Scan	Master Scan(s)	Spectrum File	Ions Matched	Annotation	|Log Prob|	Byonic Score	Delta Byonic Score	Delta Mod Score	PEP 2D	q-Value 2D	FDR 2D	Peptide Group FDR 2D
FALSE	High	PMI-Byonic	PMI-Byonic (A2)	A	2	Unambiguous	NGGTCDLLTLTEYK	[R].nGGTcDLLtLTEYK.[C]	N1(Deamidated); C5(Carbamidomethyl); T9(Fuc(1))	1	1	Q01705	Q01705	Neurogenic locus notch homolog protein 1 OS=Mus musculus OX=10090 GN=Notch1 PE=1 SV=3	0	2	2	1	0	1	1	1	866.407	1731.81	1731.8	4.1115	0.00356015	0	0	314146	HCD (High Energy Collision Dissociation)	MS2	0	100	20.1545	6752	6752	6751	FP111620_10.raw	0/0		4.08961	334.012	334.012	0	8.13567e-05	1.1676e-05	0	0
FALSE	High	PMI-Byonic	PMI-Byonic (A2)	A	2	Unambiguous	NGGTCDLLTLTEYK	[R].nGGTcDLLtLTEYK.[C]	N1(Deamidated); C5(Carbamidomethyl); T9(Fuc(1))	1	1	Q01705	Q01705	Neurogenic locus notch homolog protein 1 OS=Mus musculus OX=10090 GN=Notch1 PE=1 SV=3	0	2	2	1	0	1	1	1	866.909	1732.81	1731.8	584.295	0.505941	0	0	163528	HCD (High Energy Collision Dissociation)	MS2	45.7944	100	19.4999	6504	6504	6497	FP111620_10.raw	0/0		5.78616	453.063	453.063	0	1.6362e-06	7.21929e-07	0	0
FALSE	Medium	PMI-Byonic	PMI-Byonic (A2)	A	2	Unambiguous	NGGTCDLLTLTEYK	[R].NGGTcDLLTLTEYK.[C]	C5(Carbamidomethyl)	1	1	Q01705	Q01705	Neurogenic locus notch homolog protein 1 OS=Mus musculus OX=10090 GN=Notch1 PE=1 SV=3	0	2	2	1	0	1	1	1	792.885	1584.76	1584.76	3.6032	0.0028551	0	0	110438	HCD (High Energy Collision Dissociation)	MS2	52.2209	100	18.6938	6170	6170	6160	FP111620_10.raw	0/0		0.625246	82.4829	82.4829	82.4829	0.237003	0.0200287	0	0
FALSE	High	PMI-Byonic	PMI-Byonic (A2)	A	2	Unambiguous	NGGTCDLLTLTEYK	[R].NGGtcDLLTLTEYK.[C]	T4(Fuc(1)); C5(Carbamidomethyl)	1	1	Q01705	Q01705	Neurogenic locus notch homolog protein 1 OS=Mus musculus OX=10090 GN=Notch1 PE=1 SV=3	0	3	3	1	0	1	1	1	577.613	1730.82	1730.82	4.49814	0.00259515	0	0	259819	HCD (High Energy Collision Dissociation)	MS2	36.3005	100	18.6829	6165	6165	6160	FP111620_10.raw	0/0		0.948699	193.549	193.549	6.4	0.112538	0.00730373	0	0
FALSE	High	PMI-Byonic	PMI-Byonic (A2)	A	2	Unambiguous	NGGTCDLLTLTEYK	[R].NGGTcDLLTLtEYK.[C]	C5(Carbamidomethyl); T11(Fuc(1))	1	1	Q01705	Q01705	Neurogenic locus notch homolog protein 1 OS=Mus musculus OX=10090 GN=Notch1 PE=1 SV=3	0	2	2	1	0	1	1	1	865.916	1730.83	1730.82	5.74014	0.00496756	0	0	735267	HCD (High Energy Collision Dissociation)	MS2	0	100	18.655	6153	6153	6149	FP111620_10.raw	0/0		6.52619	566.059	566.059	6.99196	2.9772e-07	1.83083e-07	0	0
FALSE	High	PMI-Byonic	PMI-Byonic (A2)	A	2	Unambiguous	NGGTCDLLTLTEYK	[R].nGGTcDLLtLTEYK.[C]	N1(Deamidated); C5(Carbamidomethyl); T9(Fuc(1))	1	1	Q01705	Q01705	Neurogenic locus notch homolog protein 1 OS=Mus musculus OX=10090 GN=Notch1 PE=1 SV=3	0	2	2	1	0	1	1	1	866.408	1731.81	1731.8	5.2393	0.00453671	0	0	234373	HCD (High Energy Collision Dissociation)	MS2	28.4017	100	20.0465	6712	6712	6707	FP111620_10.raw	0/0		5.79411	512.401	512.401	0	1.60654e-06	5.91322e-07	0	0
FALSE	High	PMI-Byonic	PMI-Byonic (A2)	A	2	Unambiguous	SCQQADPCASNPCANGGQCLPFESSYICR	[K].ScQQADPcAsNPcANGGqcLPFESSYIcR.[C]	C2(Carbamidomethyl); C8(Carbamidomethyl); S10(Hex(1)Pent(1)); C13(Carbamidomethyl); Q18(Deamidated); C19(Carbamidomethyl); C28(Carbamidomethyl)	1	1	Q01705	Q01705	Neurogenic locus notch homolog protein 1 OS=Mus musculus OX=10090 GN=Notch1 PE=1 SV=3	0	4	4	1	0	1	1	1	908.115	3629.44	3629.42	4.51657	0.00409814	0	0	241657	HCD (High Energy Collision Dissociation)	MS2	0	100	18.5099	6091	6091	6083	FP111620_10.raw	0/0		4.39819	470.901	470.901	0	3.99767e-05	8.19201e-06	0	0
FALSE	High	PMI-Byonic	PMI-Byonic (A2)	A	2	Unambiguous	SCQQADPCASNPCANGGQCLPFESSYICR	[K].ScQQADPcAsNPcAnGGQcLPFESSYIcR.[C]	C2(Carbamidomethyl); C8(Carbamidomethyl); S10(Hex(1)Pent(1)); C13(Carbamidomethyl); N15(Deamidated); C19(Carbamidomethyl); C28(Carbamidomethyl)	1	1	Q01705	Q01705	Neurogenic locus notch homolog protein 1 OS=Mus musculus OX=10090 GN=Notch1 PE=1 SV=3	0	3	3	1	0	1	1	1	1210.82	3630.45	3629.42	281.677	0.340775	0	0	288324	HCD (High Energy Collision Dissociation)	MS2	0	100	18.4863	6081	6081	6072	FP111620_10.raw	0/0		4.92096	440.197	440.197	2.4	1.19961e-05	3.90221e-06	0	0
FALSE	High	PMI-Byonic	PMI-Byonic (A2)	A	2	Unambiguous	SCQQADPCASNPCANGGQCLPFESSYICR	[K].ScQQADPcAsNPcANGGQcLPFESSYIcR.[C]	C2(Carbamidomethyl); C8(Carbamidomethyl); S10(Hex(1)Pent(2)R0); C13(Carbamidomethyl); C19(Carbamidomethyl); C28(Carbamidomethyl)	1	1	Q01705	Q01705	Neurogenic locus notch homolog protein 1 OS=Mus musculus OX=10090 GN=Notch1 PE=1 SV=3	0	4	4	1	0	1	1	1	941.376	3762.48	3760.48	532.079	0.500219	0	0	167505	HCD (High Energy Collision Dissociation)	MS2	19.6495	100	18.4362	6059	6059	6050	FP111620_10.raw	0/0		3.92125	456.326	456.326	2.4	0.000119881	2.00429e-05	0	0
FALSE	High	PMI-Byonic	PMI-Byonic (A2)	A	2	Unambiguous	SCQQADPCASNPCANGGQCLPFESSYICR	[K].scQQADPcASnPcANGGQcLPFESSYIcR.[C]	S1(Hex(1)Pent(1)); C2(Carbamidomethyl); C8(Carbamidomethyl); N11(Deamidated); C13(Carbamidomethyl); C19(Carbamidomethyl); C28(Carbamidomethyl)	1	1	Q01705	Q01705	Neurogenic locus notch homolog protein 1 OS=Mus musculus OX=10090 GN=Notch1 PE=1 SV=3	0	3	3	1	0	1	1	1	1210.82	3630.45	3629.42	282.586	0.341874	0	0	84222.5	HCD (High Energy Collision Dissociation)	MS2	30.225	100	18.361	6027	6027	6017	FP111620_10.raw	0/0		2.42601	242.985	242.985	0	0.00374961	0.000224286	0	0
FALSE	High	PMI-Byonic	PMI-Byonic (A2)	A	2	Unambiguous	CPPGFHGPTCRQDVNECSQNPGLCR	[R].cPPGFHGPTcRQDVNEcSQNPGLcR.[H]	C1(Carbamidomethyl); C10(Carbamidomethyl); C17(Carbamidomethyl); C24(Carbamidomethyl)	1	1	Q01705	Q01705	Neurogenic locus notch homolog protein 1 OS=Mus musculus OX=10090 GN=Notch1 PE=1 SV=3	1	4	4	1	0	1	1	1	736.571	2943.26	2943.25	4.39074	0.00323076	0	0	793766	HCD (High Energy Collision Dissociation)	MS2	0	100	14.3477	4305	4305	4300	FP111620_10.raw	0/0		4.44442	521.735	521.735	521.735	3.59404e-05	6.51914e-06	0	0
FALSE	High	PMI-Byonic	PMI-Byonic (A2)	A	2	Unambiguous	CPPGFHGPTCRQDVNECSQNPGLCR	[R].cPPGFHGPTcRQDVNEcSQNPGLcR.[H]	C1(Carbamidomethyl); C10(Carbamidomethyl); C17(Carbamidomethyl); C24(Carbamidomethyl)	1	1	Q01705	Q01705	Neurogenic locus notch homolog protein 1 OS=Mus musculus OX=10090 GN=Notch1 PE=1 SV=3	1	4	4	1	0	1	1	1	736.573	2943.27	2943.25	7.04512	0.00518389	0	0	165876	HCD (High Energy Collision Dissociation)	MS2	13.6299	100	14.4608	4347	4347	4345	FP111620_10.raw	0/0		1.83795	330.182	330.182	330.182	0.0145227	0.000880302	0	0
FALSE	High	PMI-Byonic	PMI-Byonic (A2)	A	2	Unambiguous	QDVNECSQNPGLCR	[R].QDVNEcSQNPGLcR.[H]	C6(Carbamidomethyl); C13(Carbamidomethyl)	1	1	Q01705	Q01705	Neurogenic locus notch homolog protein 1 OS=Mus musculus OX=10090 GN=Notch1 PE=1 SV=3	0	3	3	1	0	1	1	1	559.577	1676.72	1676.71	3.74494	0.00209306	0	0	622530	HCD (High Energy Collision Dissociation)	MS2	48.6542	100	13.9348	4135	4135	4134	FP111620_10.raw	0/0		3.08076	390.946	377.46	377.46	0.00083031	8.86972e-05	0	0
FALSE	High	PMI-Byonic	PMI-Byonic (A2)	A	2	Unambiguous	QDVNECSQNPGLCR	[R].QDVNEcSQNPGLcR.[H]	C6(Carbamidomethyl); C13(Carbamidomethyl)	1	1	Q01705	Q01705	Neurogenic locus notch homolog protein 1 OS=Mus musculus OX=10090 GN=Notch1 PE=1 SV=3	0	2	2	1	0	1	1	1	838.863	1676.72	1676.71	3.97137	0.00332942	0	0	199013	HCD (High Energy Collision Dissociation)	MS2	0	100	13.9447	4139	4139	4136	FP111620_10.raw	0/0		6.56398	573.529	572.097	572.097	2.72912e-07	1.44871e-07	0	0
FALSE	High	PMI-Byonic	PMI-Byonic (A2)	A	2	Unambiguous	NGGACVDGVNTYNCR	[K].nGGAcVDGVNTYNcR.[C]	N1(Deamidated); C5(Carbamidomethyl); C14(Carbamidomethyl)	1	1	Q01705	Q01705	Neurogenic locus notch homolog protein 1 OS=Mus musculus OX=10090 GN=Notch1 PE=1 SV=3	0	2	2	1	0	1	1	1	829.34	1657.67	1657.67	1.63783	0.00135749	0	0	303896	HCD (High Energy Collision Dissociation)	MS2	0	100	14.9032	4541	4541	4533	FP111620_10.raw	0/0		4.66583	449.834	449.834	395.647	2.1586e-05	4.88464e-06	0	0
FALSE	High	PMI-Byonic	PMI-Byonic (A2)	A	2	Unambiguous	NGGACVDGVNTYNCR	[K].nGGAcVDGVNTYNcR.[C]	N1(Deamidated); C5(Carbamidomethyl); C14(Carbamidomethyl)	1	1	Q01705	Q01705	Neurogenic locus notch homolog protein 1 OS=Mus musculus OX=10090 GN=Notch1 PE=1 SV=3	0	2	2	1	0	1	1	1	829.342	1657.68	1657.67	4.58342	0.0037989	0	0	482385	HCD (High Energy Collision Dissociation)	MS2	0	100	15.3214	4725	4725	4720	FP111620_10.raw	0/0		6.2216	573.959	573.959	452.513	6.0034e-07	2.66532e-07	0	0
FALSE	High	PMI-Byonic	PMI-Byonic (A2)	A	2	Unambiguous	NGGACVDGVNTYNCR	[K].NGGAcVDGVNTYNcR.[C]	C5(Carbamidomethyl); C14(Carbamidomethyl)	1	1	Q01705	Q01705	Neurogenic locus notch homolog protein 1 OS=Mus musculus OX=10090 GN=Notch1 PE=1 SV=3	0	2	2	1	0	1	1	1	828.851	1656.69	1656.69	5.10628	0.00422975	0	0	615156	HCD (High Energy Collision Dissociation)	MS2	0	100	14.3034	4285	4285	4280	FP111620_10.raw	0/0		5.92079	526.681	526.681	526.681	1.20008e-06	4.22121e-07	0	0
FALSE	High	PMI-Byonic	PMI-Byonic (A2)	A	2	Unambiguous	NGGACVDGVNTYNCR	[K].NGGAcVDGVNTYNcR.[C]	C5(Carbamidomethyl); C14(Carbamidomethyl)	1	1	Q01705	Q01705	Neurogenic locus notch homolog protein 1 OS=Mus musculus OX=10090 GN=Notch1 PE=1 SV=3	0	3	3	1	0	1	1	1	552.902	1656.69	1656.69	2.99818	0.00165568	0	0	572415	HCD (High Energy Collision Dissociation)	MS2	45.9308	100	14.3231	4293	4293	4292	FP111620_10.raw	0/0		2.30536	339.046	339.046	339.046	0.00495039	0.000393075	0	0
FALSE	High	PMI-Byonic	PMI-Byonic (A2)	A	2	Unambiguous	VASFYCECPHGR	[R].VASFYcEcPHGR.[T]	C6(Carbamidomethyl); C8(Carbamidomethyl)	1	1	Q01705	Q01705	Neurogenic locus notch homolog protein 1 OS=Mus musculus OX=10090 GN=Notch1 PE=1 SV=3	0	3	3	1	0	1	1	1	494.882	1482.63	1482.63	4.44502	0.00219677	0	0	439410	HCD (High Energy Collision Dissociation)	MS2	9.57661	100	14.0084	4160	4160	4159	FP111620_10.raw	0/0		5.04102	490.555	448.796	448.796	9.09863e-06	2.89577e-06	0	0
FALSE	High	PMI-Byonic	PMI-Byonic (A2)	A	2	Unambiguous	VASFYCECPHGR	[R].VASFYcEcPHGR.[T]	C6(Carbamidomethyl); C8(Carbamidomethyl)	1	1	Q01705	Q01705	Neurogenic locus notch homolog protein 1 OS=Mus musculus OX=10090 GN=Notch1 PE=1 SV=3	0	2	2	1	0	1	1	1	741.819	1482.63	1482.63	3.13675	0.00232531	0	0	727441	HCD (High Energy Collision Dissociation)	MS2	0	100	14.0504	4178	4178	4177	FP111620_10.raw	0/0		4.96237	531.571	520.33	520.33	1.09051e-05	3.39635e-06	0	0
FALSE	High	PMI-Byonic	PMI-Byonic (A2)	A	2	Unambiguous	VASFYCECPHGR	[R].VASFYcEcPHGR.[T]	C6(Carbamidomethyl); C8(Carbamidomethyl)	1	1	Q01705	Q01705	Neurogenic locus notch homolog protein 1 OS=Mus musculus OX=10090 GN=Notch1 PE=1 SV=3	0	3	3	1	0	1	1	1	494.883	1482.63	1482.63	5.80353	0.00286815	0	0	146704	HCD (High Energy Collision Dissociation)	MS2	53.3574	100	14.1114	4201	4201	4200	FP111620_10.raw	0/0		3.64471	368.952	368.952	368.952	0.000226614	2.865e-05	0	0
FALSE	High	PMI-Byonic	PMI-Byonic (A2)	A	2	Unambiguous	TGLLCHLNDACISNPCNEGSNCDTNPVNGK	[R].tGLLcHLNDAcIsNPcNEGSNcDTNPVnGK.[A]	T1(Hex(1)); C5(Carbamidomethyl); C11(Carbamidomethyl); S13(Hex(1)); C16(Carbamidomethyl); C22(Carbamidomethyl); N28(Deamidated)	1	1	Q01705	Q01705	Neurogenic locus notch homolog protein 1 OS=Mus musculus OX=10090 GN=Notch1 PE=1 SV=3	0	4	4	1	0	1	1	1	914.889	3656.53	3656.51	6.82255	0.00623668	0	0	109787	HCD (High Energy Collision Dissociation)	MS2	0	100	16.8204	5374	5374	5369	FP111620_10.raw	0/0		1.26489	213.456	213.456	8.12	0.0543389	0.00390908	0	0
FALSE	Medium	PMI-Byonic	PMI-Byonic (A2)	A	2	Unambiguous	TGLLCHLNDACISNPCNEGSNCDTNPVNGK	[R].tGLLcHLNDAcISNPcNEGSNcDTNPVnGK.[A]	T1(Hex(1)Pent(1)); C5(Carbamidomethyl); C11(Carbamidomethyl); C16(Carbamidomethyl); C22(Carbamidomethyl); N28(Deamidated)	1	1	Q01705	Q01705	Neurogenic locus notch homolog protein 1 OS=Mus musculus OX=10090 GN=Notch1 PE=1 SV=3	0	3	3	1	0	1	1	1	1210.52	3629.53	3626.5	836.855	1.01162	0	0	243765	HCD (High Energy Collision Dissociation)	MS2	0	100	16.9303	5422	5422	5413	FP111620_10.raw	0/0		0.677254	114.305	114.305	2.8	0.210255	0.0134537	0	0
FALSE	High	PMI-Byonic	PMI-Byonic (A2)	A	2	Unambiguous	AICTCPSGYTGPACSQDVDECALGANPCEHAGK	[K].AIcTcPSGYTGPAcSQDVDEcALGANPcEHAGK.[C]	C3(Carbamidomethyl); C5(Carbamidomethyl); C14(Carbamidomethyl); C21(Carbamidomethyl); C28(Carbamidomethyl)	1	1	Q01705	Q01705	Neurogenic locus notch homolog protein 1 OS=Mus musculus OX=10090 GN=Notch1 PE=1 SV=3	0	4	4	1	0	1	1	1	889.123	3553.47	3553.45	4.04087	0.00358976	0	0	298639	HCD (High Energy Collision Dissociation)	MS2	0	100	16.41	5198	5198	5193	FP111620_10.raw	0/0		8.78592	735.997	735.997	735.997	1.63712e-09	1.63695e-09	0	0
FALSE	High	PMI-Byonic	PMI-Byonic (A2)	A	2	Unambiguous	AICTCPSGYTGPACSQDVDECALGANPCEHAGK	[K].AIcTcPSGYTGPAcSQDVDEcALGANPcEHAGK.[C]	C3(Carbamidomethyl); C5(Carbamidomethyl); C14(Carbamidomethyl); C21(Carbamidomethyl); C28(Carbamidomethyl)	1	1	Q01705	Q01705	Neurogenic locus notch homolog protein 1 OS=Mus musculus OX=10090 GN=Notch1 PE=1 SV=3	0	4	4	1	0	1	1	1	889.125	3553.48	3553.45	6.92649	0.00615324	0	0	444061	HCD (High Energy Collision Dissociation)	MS2	17.4311	100	16.529	5249	5249	5248	FP111620_10.raw	0/0		5.48511	537.917	537.917	537.917	3.27259e-06	1.26221e-06	0	0
FALSE	High	PMI-Byonic	PMI-Byonic (A2)	A	2	Unambiguous	AICTCPSGYTGPACSQDVDECALGANPCEHAGK	[K].AIcTcPSGYTGPAcSQDVDEcALGANPcEHAGK.[C]	C3(Carbamidomethyl); C5(Carbamidomethyl); C14(Carbamidomethyl); C21(Carbamidomethyl); C28(Carbamidomethyl)	1	1	Q01705	Q01705	Neurogenic locus notch homolog protein 1 OS=Mus musculus OX=10090 GN=Notch1 PE=1 SV=3	0	3	3	1	0	1	1	1	1185.16	3553.47	3553.45	4.64583	0.00550291	0	0	411129	HCD (High Energy Collision Dissociation)	MS2	0	100	16.4329	5208	5208	5204	FP111620_10.raw	0/0		5.78612	537.745	537.745	537.745	1.63638e-06	8.23534e-07	0	0
FALSE	High	PMI-Byonic	PMI-Byonic (A2)	A	2	Unambiguous	CLNTLGSFECQCLQGYTGPR	[K].cLnTLGsFEcQcLQGYTGPR.[C]	C1(Carbamidomethyl); N3(Oxidation); S7(Hex(1)); C10(Carbamidomethyl); C12(Carbamidomethyl)	1	1	Q01705	Q01705	Neurogenic locus notch homolog protein 1 OS=Mus musculus OX=10090 GN=Notch1 PE=1 SV=3	0	3	3	1	0	1	1	1	847.038	2539.1	2539.09	3.54595	0.00300116	0	0	551739	HCD (High Energy Collision Dissociation)	MS2	0	100	18.5248	6097	6097	6094	FP111620_10.raw	0/0		5.22197	537.123	537.123	3.6	5.99827e-06	1.97691e-06	0	0
FALSE	Medium	PMI-Byonic	PMI-Byonic (A2)	A	2	Unambiguous	CLNTLGSFECQCLQGYTGPR	[K].cLntLGSFEcqcLQGYTGPR.[C]	C1(Carbamidomethyl); N3(Oxidation); T4(Hex(1)); C10(Carbamidomethyl); Q11(Deamidated); C12(Carbamidomethyl)	1	1	Q01705	Q01705	Neurogenic locus notch homolog protein 1 OS=Mus musculus OX=10090 GN=Notch1 PE=1 SV=3	0	3	3	1	0	1	1	1	847.367	2540.09	2540.07	5.56016	0.00470774	0	0	122893	HCD (High Energy Collision Dissociation)	MS2	46.7728	100	19.3974	6463	6463	6459	FP111620_10.raw	0/0		0.0931284	72.7211	72.7211	2.4	0.806996	0.0425134	0	0
FALSE	High	PMI-Byonic	PMI-Byonic (A2)	A	2	Unambiguous	GFNGHLCQYDVDECASTPCKNGAK	[K].GFNGHLcqYDVDEcAsTPcKnGAK.[C]	C7(Carbamidomethyl); Q8(Deamidated); C14(Carbamidomethyl); S16(Hex(1)Pent(1)R0); C19(Carbamidomethyl); N21(Deamidated)	1	1	Q01705	Q01705	Neurogenic locus notch homolog protein 1 OS=Mus musculus OX=10090 GN=Notch1 PE=1 SV=3	1	4	4	1	0	1	1	1	757.319	3026.25	3024.22	672.697	0.508595	0	0	189144	HCD (High Energy Collision Dissociation)	MS2	46.3573	100	14.9075	4543	4543	4533	FP111620_10.raw	0/0		3.10335	375.69	375.69	1.2	0.000788224	5.90328e-05	0	0
FALSE	High	PMI-Byonic	PMI-Byonic (A2)	A	2	Unambiguous	GFNGHLCQYDVDECASTPCKNGAK	[K].GFNGHLcqYDVDEcAsTPcKnGAK.[C]	C7(Carbamidomethyl); Q8(Deamidated); C14(Carbamidomethyl); S16(Hex(1)Pent(1)); C19(Carbamidomethyl); N21(Deamidated)	1	1	Q01705	Q01705	Neurogenic locus notch homolog protein 1 OS=Mus musculus OX=10090 GN=Notch1 PE=1 SV=3	1	4	4	1	0	1	1	1	756.812	3024.23	3024.22	2.97288	0.00224766	0	0	727111	HCD (High Energy Collision Dissociation)	MS2	1.83194	100	15.6467	4867	4867	4863	FP111620_10.raw	0/0		6.79566	648.617	648.617	1.2	1.6008e-07	8.08544e-08	0	0
FALSE	High	PMI-Byonic	PMI-Byonic (A2)	A	2	Unambiguous	GFNGHLCQYDVDECASTPCKNGAK	[K].GFNGHLcqYDVDEcAsTPcKnGAK.[C]	C7(Carbamidomethyl); Q8(Deamidated); C14(Carbamidomethyl); S16(Hex(1)Pent(1)); C19(Carbamidomethyl); N21(Deamidated)	1	1	Q01705	Q01705	Neurogenic locus notch homolog protein 1 OS=Mus musculus OX=10090 GN=Notch1 PE=1 SV=3	1	4	4	1	0	1	1	1	756.812	3024.23	3024.22	3.05361	0.0023087	0	0	544764	HCD (High Energy Collision Dissociation)	MS2	2.75707	100	15.3322	4730	4730	4720	FP111620_10.raw	0/0		5.06358	517.128	517.128	1.2	8.63809e-06	2.45271e-06	0	0
FALSE	High	PMI-Byonic	PMI-Byonic (A2)	A	2	Unambiguous	GFNGHLCQYDVDECASTPCKNGAK	[K].GFNGHLcqYDVDEcAsTPcKnGAK.[C]	C7(Carbamidomethyl); Q8(Deamidated); C14(Carbamidomethyl); S16(Hex(1)Pent(1)); C19(Carbamidomethyl); N21(Deamidated)	1	1	Q01705	Q01705	Neurogenic locus notch homolog protein 1 OS=Mus musculus OX=10090 GN=Notch1 PE=1 SV=3	1	4	4	1	0	1	1	1	756.814	3024.23	3024.22	5.47547	0.00413975	0	0	293014	HCD (High Energy Collision Dissociation)	MS2	0	100	15.5268	4815	4815	4808	FP111620_10.raw	0/0		5.49485	520.86	520.86	1.2	3.19999e-06	1.06118e-06	0	0
FALSE	High	PMI-Byonic	PMI-Byonic (A2)	A	2	Unambiguous	HGGTCQDRDNSYLCLCLK	[R].HGGTcQDRDNsYLcLcLK.[G]	C5(Carbamidomethyl); S11(HexNAc(1)Hex(1)Fuc(1)NeuAc(1)); C14(Carbamidomethyl); C16(Carbamidomethyl)	1	1	Q01705	Q01705	Neurogenic locus notch homolog protein 1 OS=Mus musculus OX=10090 GN=Notch1 PE=1 SV=3	1	4	4	1	0	1	1	1	750.57	2999.26	2999.24	4.70658	0.00352904	0	0	366569	HCD (High Energy Collision Dissociation)	MS2	0	100	16.5201	5246	5246	5237	FP111620_10.raw	0/0		4.01813	478.994	478.994	14.6532	9.59113e-05	1.55049e-05	0	0
FALSE	High	PMI-Byonic	PMI-Byonic (A2)	A	2	Unambiguous	HGGTCQDRDNSYLCLCLK	[R].HGGTcQDRDNsYLcLcLK.[G]	C5(Carbamidomethyl); S11(HexNAc(1)Hex(1)Fuc(1)); C14(Carbamidomethyl); C16(Carbamidomethyl)	1	1	Q01705	Q01705	Neurogenic locus notch homolog protein 1 OS=Mus musculus OX=10090 GN=Notch1 PE=1 SV=3	1	4	4	1	0	1	1	1	677.795	2708.16	2708.15	4.29534	0.0029081	0	0	735357	HCD (High Energy Collision Dissociation)	MS2	3.38307	100	15.5687	4833	4833	4830	FP111620_10.raw	0/0		5.23528	537.245	537.245	16.7258	5.81732e-06	1.6418e-06	0	0
[truncated: 7 more columns]

## Sheet: FP112420_14-(01)
Checked	Confidence	Identifying Node Type	Identifying Node	Search ID	Identifying Node No	PSM Ambiguity	Sequence	Annotated Sequence	Modifications	# Protein Groups	# Proteins	Master Protein Accessions	Protein Accessions	Protein Descriptions	# Missed Cleavages	Charge	Original Precursor Charge	DeltaScore	DeltaCn	Rank	Search Engine Rank	Concatenated Rank	m/z [Da]	MH+ [Da]	Theo. MH+ [Da]	DeltaM [ppm]	Deltam/z [Da]	Matched Ions	Total Ions	Intensity	Activation Type	MS Order	Isolation Interference [%]	Ion Inject Time [ms]	RT [min]	First Scan	Last Scan	Master Scan(s)	Spectrum File	Ions Matched	Annotation	|Log Prob|	Byonic Score	Delta Byonic Score	Delta Mod Score	PEP 2D	q-Value 2D	FDR 2D	Peptide Group FDR 2D
FALSE	High	PMI-Byonic	PMI-Byonic (A2)	A	2	Unambiguous	NGGTCDLLTLTEYK	[R].nGGTcDLLtLTEYK.[C]	N1(Deamidated); C5(Carbamidomethyl); T9(Fuc(1))	1	1	Q01705	Q01705	Neurogenic locus notch homolog protein 1 OS=Mus musculus OX=10090 GN=Notch1 PE=1 SV=3	0	2	2	1	0	1	1	1	866.406	1731.8	1731.8	3.05419	0.00264462	0	0	267482	HCD (High Energy Collision Dissociation)	MS2	0	100	15.9636	5344	5344	5343	FP112420_14.raw	0/0		3.11171	312.121	312.121	0	0.000773199	0.000108334	0	0
FALSE	Medium	PMI-Byonic	PMI-Byonic (A2)	A	2	Unambiguous	NGGTCDLLTLTEYK	[R].nGGtcDLLTLTEYK.[C]	N1(Deamidated); T4(Fuc(1)); C5(Carbamidomethyl)	1	1	Q01705	Q01705	Neurogenic locus notch homolog protein 1 OS=Mus musculus OX=10090 GN=Notch1 PE=1 SV=3	0	2	2	1	0	1	1	1	866.406	1731.8	1731.8	3.05419	0.00264462	0	0	59530.7	HCD (High Energy Collision Dissociation)	MS2	0	100	15.1233	5099	5099	5098	FP112420_14.raw	0/0		0.446095	16.0541	16.0541	6.4	0.358018	0.0284374	0	0
FALSE	High	PMI-Byonic	PMI-Byonic (A2)	A	2	Unambiguous	NGGTCDLLTLTEYK	[R].NGGTcDLLtLTEYK.[C]	C5(Carbamidomethyl); T9(Fuc(1))	1	1	Q01705	Q01705	Neurogenic locus notch homolog protein 1 OS=Mus musculus OX=10090 GN=Notch1 PE=1 SV=3	0	2	2	1	0	1	1	1	865.913	1730.82	1730.82	2.28429	0.00197684	0	0	176477	HCD (High Energy Collision Dissociation)	MS2	0	100	14.1328	4780	4780	4779	FP112420_14.raw	0/0		3.74333	345.894	345.894	0	0.00018058	2.65279e-05	0	0
FALSE	High	PMI-Byonic	PMI-Byonic (A2)	A	2	Unambiguous	NGGTCDLLTLTEYK	[R].NGGTcDLLtLTEYK.[C]	C5(Carbamidomethyl); T9(Fuc(1))	1	1	Q01705	Q01705	Neurogenic locus notch homolog protein 1 OS=Mus musculus OX=10090 GN=Notch1 PE=1 SV=3	0	2	2	1	0	1	1	1	865.914	1730.82	1730.82	3.27167	0.00283133	0	0	425368	HCD (High Energy Collision Dissociation)	MS2	0	100	14.0248	4735	4735	4734	FP112420_14.raw	0/0		5.17903	479.475	479.475	1.13687e-13	6.62167e-06	4.33921e-06	0	0
FALSE	High	PMI-Byonic	PMI-Byonic (A2)	A	2	Unambiguous	NGGTCDLLTLTEYKCR	[R].nGGTcDLLtLTEYKcR.[C]	N1(Deamidated); C5(Carbamidomethyl); T9(Fuc(1)); C15(Carbamidomethyl)	1	1	Q01705	Q01705	Neurogenic locus notch homolog protein 1 OS=Mus musculus OX=10090 GN=Notch1 PE=1 SV=3	1	3	3	1	0	1	1	1	683.317	2047.94	2047.93	2.19628	0.00149928	0	0	99633.7	HCD (High Energy Collision Dissociation)	MS2	6.49009	100	13.9343	4698	4698	4697	FP112420_14.raw	0/0		1.26466	185.553	185.553	0	0.0543677	0.00274638	0	0
FALSE	High	PMI-Byonic	PMI-Byonic (A2)	A	2	Unambiguous	NGGTCDLLTLTEYKCR	[R].NGGTcDLLtLTEYKcR.[C]	C5(Carbamidomethyl); T9(Fuc(1)); C15(Carbamidomethyl)	1	1	Q01705	Q01705	Neurogenic locus notch homolog protein 1 OS=Mus musculus OX=10090 GN=Notch1 PE=1 SV=3	1	3	3	1	0	1	1	1	682.988	2046.95	2046.95	1.66414	0.00113547	0	0	164353	HCD (High Energy Collision Dissociation)	MS2	4.04875	100	12.6606	4191	4191	4188	FP112420_14.raw	0/0		4.35218	432.168	432.168	0	4.4445e-05	1.05384e-05	0	0
FALSE	High	PMI-Byonic	PMI-Byonic (A2)	A	2	Unambiguous	NGGTCDLLTLTEYK	[R].nGGtcDLLTLTEYK.[C]	N1(Deamidated); T4(Fuc(1)); C5(Carbamidomethyl)	1	1	Q01705	Q01705	Neurogenic locus notch homolog protein 1 OS=Mus musculus OX=10090 GN=Notch1 PE=1 SV=3	0	2	2	1	0	1	1	1	866.907	1732.81	1731.8	581.898	0.503865	0	0	77264.1	HCD (High Energy Collision Dissociation)	MS2	30.7087	100	15.8553	5309	5309	5306	FP112420_14.raw	0/0		0.971526	145.912	145.912	6.4	0.106776	0.00674751	0	0
FALSE	High	PMI-Byonic	PMI-Byonic (A2)	A	2	Unambiguous	QDVNECSQNPGLCR	[R].QDVNEcSQNPGLcR.[H]	C6(Carbamidomethyl); C13(Carbamidomethyl)	1	1	Q01705	Q01705	Neurogenic locus notch homolog protein 1 OS=Mus musculus OX=10090 GN=Notch1 PE=1 SV=3	0	3	3	1	0	1	1	1	559.576	1676.71	1676.71	1.88845	0.00105546	0	0	386144	HCD (High Energy Collision Dissociation)	MS2	4.26419	100	8.30163	2341	2341	2338	FP112420_14.raw	0/0		2.59767	371.65	371.65	371.65	0.00252541	0.000254085	0	0
FALSE	High	PMI-Byonic	PMI-Byonic (A2)	A	2	Unambiguous	QDVNECSQNPGLCR	[R].QDVNEcSQNPGLcR.[H]	C6(Carbamidomethyl); C13(Carbamidomethyl)	1	1	Q01705	Q01705	Neurogenic locus notch homolog protein 1 OS=Mus musculus OX=10090 GN=Notch1 PE=1 SV=3	0	2	2	1	0	1	1	1	838.861	1676.72	1676.71	2.4425	0.00204768	0	0	466579	HCD (High Energy Collision Dissociation)	MS2	0	100	8.30381	2342	2342	2338	FP112420_14.raw	0/0		6.90983	641.295	628.607	628.607	1.23074e-07	1.23061e-07	0	0
FALSE	High	PMI-Byonic	PMI-Byonic (A2)	A	2	Unambiguous	QDVNECSQNPGLCR	[R].QDVNEcSQNPGLcR.[H]	C6(Carbamidomethyl); C13(Carbamidomethyl)	1	1	Q01705	Q01705	Neurogenic locus notch homolog protein 1 OS=Mus musculus OX=10090 GN=Notch1 PE=1 SV=3	0	2	2	1	0	1	1	1	838.862	1676.72	1676.71	2.7101	0.00227203	0	0	0	HCD (High Energy Collision Dissociation)	MS2		100	8.41802	2390	2390	2389	FP112420_14.raw	0/0		2.98149	270.652	270.652	270.652	0.00104353	0.000150843	0	0
FALSE	Low	PMI-Byonic	PMI-Byonic (A2)	A	2	Unambiguous	NGGACVDGVNTYNCR	[K].NGGAcVDGVNTYNcR.[C]	C5(Carbamidomethyl); C14(Carbamidomethyl)	1	1	Q01705	Q01705	Neurogenic locus notch homolog protein 1 OS=Mus musculus OX=10090 GN=Notch1 PE=1 SV=3	0	3	3	1	0	1	1	1	552.901	1656.69	1656.69	1.45083	0.000801189	0	0	353865	HCD (High Energy Collision Dissociation)	MS2	59.3472	100	8.91283	2601	2601	2591	FP112420_14.raw	0/0		0.138818	170.494	170.494	170.494	0.726411	0.0987333	0	0
FALSE	High	PMI-Byonic	PMI-Byonic (A2)	A	2	Unambiguous	NGGACVDGVNTYNCR	[K].NGGAcVdGVNTYNcR.[C]	C5(Carbamidomethyl); D7(Oxidation); C14(Carbamidomethyl)	1	1	Q01705	Q01705	Neurogenic locus notch homolog protein 1 OS=Mus musculus OX=10090 GN=Notch1 PE=1 SV=3	0	2	2	1	0	1	1	1	836.846	1672.68	1672.68	2.33215	0.00195047	0	0	153898	HCD (High Energy Collision Dissociation)	MS2	0	100	9.1654	2709	2709	2699	FP112420_14.raw	0/0		3.11171	295.021	295.021	147.095	0.000773199	7.50912e-05	0	0
FALSE	High	PMI-Byonic	PMI-Byonic (A2)	A	2	Unambiguous	NGGACVDGVNTYNCR	[K].nGGAcVDGVNTYNcR.[C]	N1(Deamidated); C5(Carbamidomethyl); C14(Carbamidomethyl)	1	1	Q01705	Q01705	Neurogenic locus notch homolog protein 1 OS=Mus musculus OX=10090 GN=Notch1 PE=1 SV=3	0	2	2	1	0	1	1	1	829.338	1657.67	1657.67	0.165035	0.000136786	0	0	236504	HCD (High Energy Collision Dissociation)	MS2	0	100	9.64779	2916	2916	2907	FP112420_14.raw	0/0		5.23139	483.543	483.543	398.85	5.86962e-06	3.5784e-06	0	0
FALSE	High	PMI-Byonic	PMI-Byonic (A2)	A	2	Unambiguous	NGGACVDGVNTYNCR	[K].nGGAcVDGVNTYNcR.[C]	N1(Deamidated); C5(Carbamidomethyl); C14(Carbamidomethyl)	1	1	Q01705	Q01705	Neurogenic locus notch homolog protein 1 OS=Mus musculus OX=10090 GN=Notch1 PE=1 SV=3	0	2	2	1	0	1	1	1	829.341	1657.68	1657.67	3.55246	0.0029444	0	0	503590	HCD (High Energy Collision Dissociation)	MS2	5.04536	100	10.2023	3152	3152	3149	FP112420_14.raw	0/0		5.10649	526.454	526.454	460.574	7.8255e-06	4.93874e-06	0	0
FALSE	High	PMI-Byonic	PMI-Byonic (A2)	A	2	Unambiguous	NGGACVDGVNTYNCR	[K].nGGAcVDGVNTYNcR.[C]	N1(Deamidated); C5(Carbamidomethyl); C14(Carbamidomethyl)	1	1	Q01705	Q01705	Neurogenic locus notch homolog protein 1 OS=Mus musculus OX=10090 GN=Notch1 PE=1 SV=3	0	2	2	1	0	1	1	1	829.341	1657.67	1657.67	3.18426	0.00263923	0	0	216033	HCD (High Energy Collision Dissociation)	MS2	0	100	10.3269	3205	3205	3204	FP112420_14.raw	0/0		5.17903	475.568	475.568	418.886	6.62167e-06	4.01314e-06	0	0
FALSE	High	PMI-Byonic	PMI-Byonic (A2)	A	2	Unambiguous	NGGACVDGVNTYNCR	[K].NGGAcVDGVNTYNcR.[C]	C5(Carbamidomethyl); C14(Carbamidomethyl)	1	1	Q01705	Q01705	Neurogenic locus notch homolog protein 1 OS=Mus musculus OX=10090 GN=Notch1 PE=1 SV=3	0	2	2	1	0	1	1	1	828.848	1656.69	1656.69	2.15894	0.00178834	0	0	477269	HCD (High Energy Collision Dissociation)	MS2	0	100	8.85486	2575	2575	2569	FP112420_14.raw	0/0		5.32828	516.264	516.264	516.264	4.69594e-06	2.44091e-06	0	0
FALSE	Low	PMI-Byonic	PMI-Byonic (A2)	A	2	Unambiguous	VASFYCECPHGR	[R].VASFYcEcPHGR.[T]	C6(Carbamidomethyl); C8(Carbamidomethyl)	1	1	Q01705	Q01705	Neurogenic locus notch homolog protein 1 OS=Mus musculus OX=10090 GN=Notch1 PE=1 SV=3	0	3	3	1	0	1	1	1	495.566	1484.68	1482.63	1388.89	0.686401	0	0	349176	HCD (High Energy Collision Dissociation)	MS2	28.5987	100	8.90635	2598	2598	2591	FP112420_14.raw	0/0		0.113609	45.121	45.121	45.121	0.769823	0.118471	0	0
FALSE	High	PMI-Byonic	PMI-Byonic (A2)	A	2	Unambiguous	VASFYCECPHGR	[R].VASFYcEcPHGR.[T]	C6(Carbamidomethyl); C8(Carbamidomethyl)	1	1	Q01705	Q01705	Neurogenic locus notch homolog protein 1 OS=Mus musculus OX=10090 GN=Notch1 PE=1 SV=3	0	3	3	1	0	1	1	1	494.881	1482.63	1482.63	1.66625	0.000823476	0	0	10985053	HCD (High Energy Collision Dissociation)	MS2	0	11.2768	8.55349	2447	2447	2446	FP112420_14.raw	0/0		5.16442	557.098	501.995	501.995	6.84829e-06	4.61799e-06	0	0
FALSE	High	PMI-Byonic	PMI-Byonic (A2)	A	2	Unambiguous	VASFYCECPHGR	[R].VASFYcEcPHGR.[T]	C6(Carbamidomethyl); C8(Carbamidomethyl)	1	1	Q01705	Q01705	Neurogenic locus notch homolog protein 1 OS=Mus musculus OX=10090 GN=Notch1 PE=1 SV=3	0	3	3	1	0	1	1	1	494.882	1482.63	1482.63	4.13627	0.00204418	0	0	696122	HCD (High Energy Collision Dissociation)	MS2	14.8186	100	8.45006	2404	2404	2400	FP112420_14.raw	0/0		5.44505	576.397	538.665	538.665	3.58878e-06	1.68926e-06	0	0
FALSE	High	PMI-Byonic	PMI-Byonic (A2)	A	2	Unambiguous	VASFYCECPHGR	[R].VASFYcEcPHGR.[T]	C6(Carbamidomethyl); C8(Carbamidomethyl)	1	1	Q01705	Q01705	Neurogenic locus notch homolog protein 1 OS=Mus musculus OX=10090 GN=Notch1 PE=1 SV=3	0	2	2	1	0	1	1	1	741.818	1482.63	1482.63	1.73707	0.00128771	0	0	270690	HCD (High Energy Collision Dissociation)	MS2	16.1981	100	8.48703	2420	2420	2415	FP112420_14.raw	0/0		3.89174	500.135	500.135	500.135	0.000128309	1.74661e-05	0	0
FALSE	Medium	PMI-Byonic	PMI-Byonic (A2)	A	2	Unambiguous	AICTCPSGYTGPACSQDVDECALGANPCEHAGK	[K].AIcTcPSGYTGPAcSQDVDEcALGANPcEHAGK.[C]	C3(Carbamidomethyl); C5(Carbamidomethyl); C14(Carbamidomethyl); C21(Carbamidomethyl); C28(Carbamidomethyl)	1	1	Q01705	Q01705	Neurogenic locus notch homolog protein 1 OS=Mus musculus OX=10090 GN=Notch1 PE=1 SV=3	0	3	3	1	0	1	1	1	1185.83	3555.47	3553.45	567.547	0.672251	0	0	209028	HCD (High Energy Collision Dissociation)	MS2	48.731	100	11.6834	3782	3782	3775	FP112420_14.raw	0/0		0.90627	34.827	34.827	34.827	0.124088	0.0110934	0	0
FALSE	Low	PMI-Byonic	PMI-Byonic (A2)	A	2	Unambiguous	AICTCPSGYTGPACSQDVDECALGANPCEHAGK	[K].AIcTcPSGYTGPAcSQDVDEcALGANPcEHAGK.[C]	C3(Carbamidomethyl); C5(Carbamidomethyl); C14(Carbamidomethyl); C21(Carbamidomethyl); C28(Carbamidomethyl)	1	1	Q01705	Q01705	Neurogenic locus notch homolog protein 1 OS=Mus musculus OX=10090 GN=Notch1 PE=1 SV=3	0	4	4	1	0	1	1	1	889.622	3555.47	3553.45	565.912	0.502735	0	0	333263	HCD (High Energy Collision Dissociation)	MS2	8.01176	100	11.6725	3777	3777	3775	FP112420_14.raw	0/0		0.22476	114.106	114.106	114.106	0.595991	0.0613674	0	0
FALSE	Medium	PMI-Byonic	PMI-Byonic (A2)	A	2	Unambiguous	AICTCPSGYTGPACSQDVDECALGANPCEHAGK	[K].AIcTcPSGYTGPAcSqDVDEcALGANPcEHAGK.[C]	C3(Carbamidomethyl); C5(Carbamidomethyl); C14(Carbamidomethyl); Q16(Deamidated); C21(Carbamidomethyl); C28(Carbamidomethyl)	1	1	Q01705	Q01705	Neurogenic locus notch homolog protein 1 OS=Mus musculus OX=10090 GN=Notch1 PE=1 SV=3	0	4	4	1	0	1	1	1	889.371	3554.46	3554.44	6.68214	0.00593781	0	0	97306.1	HCD (High Energy Collision Dissociation)	MS2	75.1897	100	11.654	3769	3769	3768	FP112420_14.raw	0/0		0.317209	185.777	185.777	130.968	0.481716	0.0435467	0	0
FALSE	High	PMI-Byonic	PMI-Byonic (A2)	A	2	Unambiguous	INEFQCQCPK	[K].INEFQcQcPK.[G]	C6(Carbamidomethyl); C8(Carbamidomethyl)	1	1	Q01705	Q01705	Neurogenic locus notch homolog protein 1 OS=Mus musculus OX=10090 GN=Notch1 PE=1 SV=3	0	2	2	1	0	1	1	1	662.295	1323.58	1323.58	0.507079	0.00033558	0	0	213117	HCD (High Energy Collision Dissociation)	MS2	16.5379	100	8.41244	2388	2388	2382	FP112420_14.raw	0/0		4.63513	448.686	448.686	448.686	2.31672e-05	8.27802e-06	0	0
FALSE	High	PMI-Byonic	PMI-Byonic (A2)	A	2	Unambiguous	GFNGHLCQYDVDECASTPCKNGAK	[K].GFNGHLcqYDVDEcAsTPcKnGAK.[C]	C7(Carbamidomethyl); Q8(Deamidated); C14(Carbamidomethyl); S16(Hex(1)Pent(1)); C19(Carbamidomethyl); N21(Deamidated)	1	1	Q01705	Q01705	Neurogenic locus notch homolog protein 1 OS=Mus musculus OX=10090 GN=Notch1 PE=1 SV=3	1	4	4	1	0	1	1	1	757.312	3026.23	3024.22	663.736	0.50182	0	0	273068	HCD (High Energy Collision Dissociation)	MS2	28.6214	100	10.7503	3386	3386	3380	FP112420_14.raw	0/0		4.70429	409.878	409.878	1.2	1.97566e-05	7.21452e-06	0	0
FALSE	Medium	PMI-Byonic	PMI-Byonic (A2)	A	2	Unambiguous	GFNGHLCQYDVDECASTPCKNGAK	[K].GFNGHLcqYDVDEcAsTPcKnGAK.[C]	C7(Carbamidomethyl); Q8(Deamidated); C14(Carbamidomethyl); S16(Hex(1)); C19(Carbamidomethyl); N21(Deamidated)	1	1	Q01705	Q01705	Neurogenic locus notch homolog protein 1 OS=Mus musculus OX=10090 GN=Notch1 PE=1 SV=3	1	4	4	1	0	1	1	1	724.302	2894.19	2892.18	695.735	0.503047	0	0	229172	HCD (High Energy Collision Dissociation)	MS2	27.1107	100	10.8279	3419	3419	3413	FP112420_14.raw	0/0		0.776905	160.065	160.065	1.2	0.167146	0.0166667	0	0
FALSE	High	PMI-Byonic	PMI-Byonic (A2)	A	2	Unambiguous	GFNGHLCQYDVDECASTPCKNGAK	[K].GFNGHLcqYDVDEcAsTPcKnGAK.[C]	C7(Carbamidomethyl); Q8(Deamidated); C14(Carbamidomethyl); S16(Hex(1)Pent(2)R0); C19(Carbamidomethyl); N21(Deamidated)	1	1	Q01705	Q01705	Neurogenic locus notch homolog protein 1 OS=Mus musculus OX=10090 GN=Notch1 PE=1 SV=3	1	4	4	1	0	1	1	1	790.321	3158.26	3156.26	634.878	0.50096	0	0	409526	HCD (High Energy Collision Dissociation)	MS2	22.2858	100	10.7808	3399	3399	3391	FP112420_14.raw	0/0		2.07323	290.013	290.013	1.2	0.00844827	0.000595508	0	0
FALSE	High	PMI-Byonic	PMI-Byonic (A2)	A	2	Unambiguous	GFNGHLCQYDVDECASTPCKNGAK	[K].GFNGHLcqYDVDEcAsTPcKnGAK.[C]	C7(Carbamidomethyl); Q8(Deamidated); C14(Carbamidomethyl); S16(Hex(1)Pent(1)); C19(Carbamidomethyl); N21(Deamidated)	1	1	Q01705	Q01705	Neurogenic locus notch homolog protein 1 OS=Mus musculus OX=10090 GN=Notch1 PE=1 SV=3	1	4	4	1	0	1	1	1	756.812	3024.23	3024.22	3.37653	0.00255284	0	0	159730	HCD (High Energy Collision Dissociation)	MS2	0	100	10.619	3330	3330	3325	FP112420_14.raw	0/0		5.23379	452.302	452.302	1.2	5.83722e-06	3.12016e-06	0	0
FALSE	High	PMI-Byonic	PMI-Byonic (A2)	A	2	Unambiguous	GFNGHLCQYDVDECASTPCKNGAK	[K].GFnGHLcQYDVDEcAsTPcKNGAK.[C]	N3(Deamidated); C7(Carbamidomethyl); C14(Carbamidomethyl); S16(Hex(1)Pent(1)); C19(Carbamidomethyl)	1	1	Q01705	Q01705	Neurogenic locus notch homolog protein 1 OS=Mus musculus OX=10090 GN=Notch1 PE=1 SV=3	1	4	4	1	0	1	1	1	756.566	3023.24	3023.23	2.37058	0.0017917	0	0	363727	HCD (High Energy Collision Dissociation)	MS2	8.54496	100	10.4598	3262	3262	3259	FP112420_14.raw	0/0		5.06436	508.406	508.406	1.2	8.62259e-06	5.27363e-06	0	0
FALSE	High	PMI-Byonic	PMI-Byonic (A2)	A	2	Unambiguous	GFNGHLCQYDVDECASTPCKNGAK	[K].GFnGHLcQYDVDEcAsTPcKNGAK.[C]	N3(Deamidated); C7(Carbamidomethyl); C14(Carbamidomethyl); S16(Hex(1)Pent(1)); C19(Carbamidomethyl)	1	1	Q01705	Q01705	Neurogenic locus notch homolog protein 1 OS=Mus musculus OX=10090 GN=Notch1 PE=1 SV=3	1	4	4	1	0	1	1	1	756.564	3023.23	3023.23	0.109441	8.27164e-05	0	0	165602	HCD (High Energy Collision Dissociation)	MS2	0	100	9.98067	3058	3058	3050	FP112420_14.raw	0/0		4.92608	417.657	417.657	1.2	1.18556e-05	6.24975e-06	0	0
FALSE	High	PMI-Byonic	PMI-Byonic (A2)	A	2	Unambiguous	GFNGHLCQYDVDECASTPCKNGAK	[K].GFNGHLcQYDVDEcAsTPcKnGAK.[C]	C7(Carbamidomethyl); C14(Carbamidomethyl); S16(Hex(1)Pent(1)R0); C19(Carbamidomethyl); N21(Deamidated)	1	1	Q01705	Q01705	Neurogenic locus notch homolog protein 1 OS=Mus musculus OX=10090 GN=Notch1 PE=1 SV=3	1	4	4	1	0	1	1	1	756.566	3023.24	3023.23	2.45123	0.00185266	0	0	87785.9	HCD (High Energy Collision Dissociation)	MS2	0	100	9.84559	3000	3000	2995	FP112420_14.raw	0/0		5.86771	586.334	586.334	1.2	1.3561e-06	7.39549e-07	0	0
FALSE	Low	PMI-Byonic	PMI-Byonic (A2)	A	2	Unambiguous	GFNGHLCQYDVDECASTPCK	[K].GFnGHLcqYDVDEcAsTPcK.[N]	N3(Deamidated); C7(Carbamidomethyl); Q8(Deamidated); C14(Carbamidomethyl); S16(Hex(1)Pent(1)); C19(Carbamidomethyl)	1	1	Q01705	Q01705	Neurogenic locus notch homolog protein 1 OS=Mus musculus OX=10090 GN=Notch1 PE=1 SV=3	0	3	3	1	0	1	1	1	885.352	2654.04	2654.02	8.05941	0.00712995	0	0	34323.3	HCD (High Energy Collision Dissociation)	MS2	0	100	11.4657	3690	3690	3688	FP112420_14.raw	0/0		0.201071	124.913	124.913	1.2	0.629404	0.0791185	0	0
FALSE	High	PMI-Byonic	PMI-Byonic (A2)	A	2	Unambiguous	GFNGHLCQYDVDECASTPCKNGAK	[K].GFNGHLcqYDVDEcAsTPcKnGAK.[C]	C7(Carbamidomethyl); Q8(Deamidated); C14(Carbamidomethyl); S16(Hex(1)Pent(1)); C19(Carbamidomethyl); N21(Deamidated)	1	1	Q01705	Q01705	Neurogenic locus notch homolog protein 1 OS=Mus musculus OX=10090 GN=Notch1 PE=1 SV=3	1	4	4	1	0	1	1	1	756.813	3024.23	3024.22	4.50673	0.00340733	0	0	59675.9	HCD (High Energy Collision Dissociation)	MS2	0	100	10.3399	3211	3211	3204	FP112420_14.raw	0/0		4.94381	392.94	392.94	1.2	1.13813e-05	5.7826e-06	0	0
FALSE	High	PMI-Byonic	PMI-Byonic (A2)	A	2	Unambiguous	HGGTCQDRDNSYLCLCLK	[R].HGGtcQDRDNSYLcLcLK.[G]	T4(HexNAc(1)Hex(1)Fuc(1)); C5(Carbamidomethyl); C14(Carbamidomethyl); C16(Carbamidomethyl)	1	1	Q01705	Q01705	Neurogenic locus notch homolog protein 1 OS=Mus musculus OX=10090 GN=Notch1 PE=1 SV=3	1	4	4	1	0	1	1	1	677.794	2708.16	2708.15	2.49233	0.0016874	0	0	177212	HCD (High Energy Collision Dissociation)	MS2	33.3986	100	10.677	3355	3355	3347	FP112420_14.raw	0/0		3.60011	368.632	368.632	2	0.000251126	3.83489e-05	0	0
[truncated: 7 more columns]

## Sheet: FP120820_2
Checked	Confidence	Identifying Node Type	Identifying Node	Search ID	Identifying Node No	PSM Ambiguity	Sequence	Annotated Sequence	Modifications	# Protein Groups	# Proteins	Master Protein Accessions	Protein Accessions	Protein Descriptions	# Missed Cleavages	Charge	Original Precursor Charge	DeltaScore	DeltaCn	Rank	Search Engine Rank	Concatenated Rank	m/z [Da]	MH+ [Da]	Theo. MH+ [Da]	DeltaM [ppm]	Deltam/z [Da]	Matched Ions	Total Ions	Intensity	Activation Type	MS Order	Isolation Interference [%]	Ion Inject Time [ms]	RT [min]	First Scan	Last Scan	Master Scan(s)	Spectrum File	Ions Matched	Annotation	|Log Prob|	Byonic Score	Delta Byonic Score	Delta Mod Score	PEP 2D	q-Value 2D	FDR 2D	Peptide Group FDR 2D
FALSE	High	PMI-Byonic	PMI-Byonic (A2)	A	2	Unambiguous	CQDSNPCLSTPCK	[R].cQDsNPcLSTPcK.[N]	C1(Carbamidomethyl); S4(Hex(1)Pent(1)R0); C7(Carbamidomethyl); C12(Carbamidomethyl)	1	1	Q01705	Q01705	Neurogenic locus notch homolog protein 1 OS=Mus musculus OX=10090 GN=Notch1 PE=1 SV=3	0	2	2	1	0	1	1	1	930.869	1860.73	1860.73	0.29225	0.000271899	0	0	359635	HCD (High Energy Collision Dissociation)	MS2	3.87814	100	8.65142	2426	2426	2419	FP120820_2.raw	0/0		2.43327	112.365	112.365	3.72	0.00368751	0.000634809	0	0
FALSE	High	PMI-Byonic	PMI-Byonic (A2)	A	2	Unambiguous	CQDSNPCLSTPCK	[R].cQDSNPcLsTPcK.[N]	C1(Carbamidomethyl); C7(Carbamidomethyl); S9(Hex(1)); C12(Carbamidomethyl)	1	1	Q01705	Q01705	Neurogenic locus notch homolog protein 1 OS=Mus musculus OX=10090 GN=Notch1 PE=1 SV=3	0	3	3	1	0	1	1	1	576.901	1728.69	1728.69	-0.209815	-0.000120901	0	0	278540	HCD (High Energy Collision Dissociation)	MS2	15.5532	100	8.67276	2435	2435	2430	FP120820_2.raw	0/0		2.37563	223.032	223.032	0	0.00421085	0.000736981	0	0
FALSE	High	PMI-Byonic	PMI-Byonic (A2)	A	2	Unambiguous	CQDSNPCLSTPCK	[R].cQDSNPcLsTPcK.[N]	C1(Carbamidomethyl); C7(Carbamidomethyl); S9(Hex(1)Pent(1)); C12(Carbamidomethyl)	1	1	Q01705	Q01705	Neurogenic locus notch homolog protein 1 OS=Mus musculus OX=10090 GN=Notch1 PE=1 SV=3	0	3	3	1	0	1	1	1	620.915	1860.73	1860.73	0.514797	0.000319299	0	0	103464	HCD (High Energy Collision Dissociation)	MS2	11.6258	100	8.6814	2439	2439	2430	FP120820_2.raw	0/0		2.47195	198.511	198.511	0	0.00337328	0.000449434	0	0
FALSE	High	PMI-Byonic	PMI-Byonic (A2)	A	2	Unambiguous	CQDSNPCLSTPCK	[R].cQDSNPcLSTPcK.[N]	C1(Carbamidomethyl); C7(Carbamidomethyl); C12(Carbamidomethyl)	1	1	Q01705	Q01705	Neurogenic locus notch homolog protein 1 OS=Mus musculus OX=10090 GN=Notch1 PE=1 SV=3	0	3	3	1	0	1	1	1	522.883	1566.63	1566.63	0.292884	0.000152948	0	0	344520	HCD (High Energy Collision Dissociation)	MS2	6.26797	100	8.68356	2440	2440	2430	FP120820_2.raw	0/0		5.30646	410.271	410.271	410.271	4.93788e-06	2.36612e-06	0	0
FALSE	High	PMI-Byonic	PMI-Byonic (A2)	A	2	Unambiguous	NGGTCDLLTLTEYK	[R].nGGtcDLLTLTEYK.[C]	N1(Deamidated); T4(Fuc(1)); C5(Carbamidomethyl)	1	1	Q01705	Q01705	Neurogenic locus notch homolog protein 1 OS=Mus musculus OX=10090 GN=Notch1 PE=1 SV=3	0	2	2	1	0	1	1	1	866.405	1731.8	1731.8	1.92639	0.00166806	0	0	540603	HCD (High Energy Collision Dissociation)	MS2	0	100	15.786	5464	5464	5463	FP120820_2.raw	0/0		3.0959	221.961	221.961	6.4	0.000801869	0.00013805	0	0
FALSE	Medium	PMI-Byonic	PMI-Byonic (A2)	A	2	Unambiguous	NGGTCDLLTLTEYK	[R].nGGTcDLLTLTEYK.[C]	N1(Deamidated); C5(Carbamidomethyl)	1	1	Q01705	Q01705	Neurogenic locus notch homolog protein 1 OS=Mus musculus OX=10090 GN=Notch1 PE=1 SV=3	0	2	2	1	0	1	1	1	793.376	1585.74	1585.74	1.97984	0.00156976	0	0	88505.1	HCD (High Energy Collision Dissociation)	MS2	14.6858	100	15.6752	5421	5421	5419	FP120820_2.raw	0/0		0.54671	3.74585	3.74585	3.74585	0.283982	0.0351278	0	0
FALSE	High	PMI-Byonic	PMI-Byonic (A2)	A	2	Unambiguous	NGGTCDLLTLTEYKCR	[R].NGGtcDLLTLTEYKcR.[C]	T4(Fuc(1)); C5(Carbamidomethyl); C15(Carbamidomethyl)	1	1	Q01705	Q01705	Neurogenic locus notch homolog protein 1 OS=Mus musculus OX=10090 GN=Notch1 PE=1 SV=3	1	3	3	1	0	1	1	1	682.988	2046.95	2046.95	1.12742	0.000769258	0	0	336153	HCD (High Energy Collision Dissociation)	MS2	4.97078	100	12.7841	4199	4199	4198	FP120820_2.raw	0/0		3.36588	284.301	284.301	6.4	0.000430643	4.4688e-05	0	0
FALSE	High	PMI-Byonic	PMI-Byonic (A2)	A	2	Unambiguous	NGGTCDLLTLTEYK	[R].NGGTcDLLtLTEYK.[C]	C5(Carbamidomethyl); T9(Fuc(1))	1	1	Q01705	Q01705	Neurogenic locus notch homolog protein 1 OS=Mus musculus OX=10090 GN=Notch1 PE=1 SV=3	0	2	2	1	0	1	1	1	865.913	1730.82	1730.82	2.35481	0.00203787	0	0	318194	HCD (High Energy Collision Dissociation)	MS2	0	100	14.0534	4740	4740	4736	FP120820_2.raw	0/0		1.33068	90.6252	90.6252	1.42109e-14	0.0467001	0.0052827	0	0
FALSE	High	PMI-Byonic	PMI-Byonic (A2)	A	2	Unambiguous	NGGTCDLLTLTEYK	[R].NGGTcDLLTLTEYK.[C]	C5(Carbamidomethyl)	1	1	Q01705	Q01705	Neurogenic locus notch homolog protein 1 OS=Mus musculus OX=10090 GN=Notch1 PE=1 SV=3	0	2	2	1	0	1	1	1	792.882	1584.76	1584.76	-0.171158	-0.000135622	0	0	207946	HCD (High Energy Collision Dissociation)	MS2	0	100	14.077	4750	4750	4747	FP120820_2.raw	0/0		4.65961	334.992	334.992	334.992	2.18974e-05	6.38364e-06	0	0
FALSE	Medium	PMI-Byonic	PMI-Byonic (A2)	A	2	Unambiguous	NGGTCDLLTLTEYK	[R].NGGtcDLLTLTEYK.[C]	T4(Fuc(1)); C5(Carbamidomethyl)	1	1	Q01705	Q01705	Neurogenic locus notch homolog protein 1 OS=Mus musculus OX=10090 GN=Notch1 PE=1 SV=3	0	3	3	1	0	1	1	1	577.61	1730.82	1730.82	-0.0508955	-2.93636e-05	0	0	251610	HCD (High Energy Collision Dissociation)	MS2	10.4471	100	14.1028	4761	4761	4758	FP120820_2.raw	0/0		1.16197	78.099	78.099	6.4	0.0688701	0.0114848	0	0
FALSE	Medium	PMI-Byonic	PMI-Byonic (A2)	A	2	Unambiguous	NGGTCDLLTLTEYK	[R].NGGTcDLLTLTEYK.[C]	C5(Carbamidomethyl)	1	1	Q01705	Q01705	Neurogenic locus notch homolog protein 1 OS=Mus musculus OX=10090 GN=Notch1 PE=1 SV=3	0	3	3	1	0	1	1	1	529.259	1585.76	1584.76	634.606	0.335232	0	0	105885	HCD (High Energy Collision Dissociation)	MS2	22.6274	100	14.1093	4764	4764	4758	FP120820_2.raw	0/0		1.16197	64.094	64.094	64.094	0.0688701	0.01261	0	0
FALSE	High	PMI-Byonic	PMI-Byonic (A2)	A	2	Unambiguous	NGGTCDLLTLTEYK	[R].NGGTcDLLtLTEYK.[C]	C5(Carbamidomethyl); T9(Fuc(1))	1	1	Q01705	Q01705	Neurogenic locus notch homolog protein 1 OS=Mus musculus OX=10090 GN=Notch1 PE=1 SV=3	0	2	2	1	0	1	1	1	865.912	1730.82	1730.82	0.803205	0.0006951	0	0	2350252	HCD (High Energy Collision Dissociation)	MS2	0	67.2418	14.1758	4792	4792	4791	FP120820_2.raw	0/0		4.84537	372.886	372.886	0	1.42768e-05	4.25758e-06	0	0
FALSE	High	PMI-Byonic	PMI-Byonic (A2)	A	2	Unambiguous	NGGTCDLLTLTEYK	[R].nGGtcDLLTLTEYK.[C]	N1(Deamidated); T4(Fuc(1)); C5(Carbamidomethyl)	1	1	Q01705	Q01705	Neurogenic locus notch homolog protein 1 OS=Mus musculus OX=10090 GN=Notch1 PE=1 SV=3	0	2	2	1	0	1	1	1	866.404	1731.8	1731.8	0.798585	0.000691494	0	0	297346	HCD (High Energy Collision Dissociation)	MS2	0	100	15.6627	5416	5416	5415	FP120820_2.raw	0/0		1.31052	46.5607	46.5607	6.4	0.0489195	0.00625241	0	0
FALSE	High	PMI-Byonic	PMI-Byonic (A2)	A	2	Unambiguous	CPPGFHGPTCRQDVNECSQNPGLCR	[R].cPPGFHGPTcRQDVNEcSQNPGLcR.[H]	C1(Carbamidomethyl); C10(Carbamidomethyl); C17(Carbamidomethyl); C24(Carbamidomethyl)	1	1	Q01705	Q01705	Neurogenic locus notch homolog protein 1 OS=Mus musculus OX=10090 GN=Notch1 PE=1 SV=3	1	4	4	1	0	1	1	1	736.569	2943.25	2943.25	1.57047	0.00115557	0	0	134530	HCD (High Energy Collision Dissociation)	MS2	0	100	9.97651	2992	2992	2991	FP120820_2.raw	0/0		1.48958	35.7469	35.7469	35.7469	0.0323905	0.00365116	0	0
FALSE	High	PMI-Byonic	PMI-Byonic (A2)	A	2	Unambiguous	CPPGFHGPTCRQDVNECSQNPGLCR	[R].cPPGFHGPTcRQDVNEcSQNPGLcR.[H]	C1(Carbamidomethyl); C10(Carbamidomethyl); C17(Carbamidomethyl); C24(Carbamidomethyl)	1	1	Q01705	Q01705	Neurogenic locus notch homolog protein 1 OS=Mus musculus OX=10090 GN=Notch1 PE=1 SV=3	1	4	4	1	0	1	1	1	736.571	2943.26	2943.25	4.39074	0.00323076	0	0	190088	HCD (High Energy Collision Dissociation)	MS2	0	100	9.86835	2946	2946	2944	FP120820_2.raw	0/0		1.6729	170.246	170.246	170.246	0.0212372	0.00249302	0	0
FALSE	High	PMI-Byonic	PMI-Byonic (A2)	A	2	Unambiguous	CPPGFHGPTCRQDVNECSQNPGLCR	[R].cPPGFHGPTcRQDVNEcSQNPGLcR.[H]	C1(Carbamidomethyl); C10(Carbamidomethyl); C17(Carbamidomethyl); C24(Carbamidomethyl)	1	1	Q01705	Q01705	Neurogenic locus notch homolog protein 1 OS=Mus musculus OX=10090 GN=Notch1 PE=1 SV=3	1	4	4	1	0	1	1	1	736.569	2943.25	2943.25	0.823923	0.000606253	0	0	669755	HCD (High Energy Collision Dissociation)	MS2	2.44106	100	9.73856	2890	2890	2889	FP120820_2.raw	0/0		4.6854	387.506	387.506	387.506	2.0635e-05	5.3494e-06	0	0
FALSE	High	PMI-Byonic	PMI-Byonic (A2)	A	2	Unambiguous	CPPGFHGPTCRQDVNECSQNPGLCR	[R].cPPGFHGPTcRQDVNEcSQNPGLcR.[H]	C1(Carbamidomethyl); C10(Carbamidomethyl); C17(Carbamidomethyl); C24(Carbamidomethyl)	1	1	Q01705	Q01705	Neurogenic locus notch homolog protein 1 OS=Mus musculus OX=10090 GN=Notch1 PE=1 SV=3	1	4	4	1	0	1	1	1	736.568	2943.25	2943.25	0.575075	0.000423148	0	0	2.30807e+06	HCD (High Energy Collision Dissociation)	MS2	0.484141	100	9.61068	2835	2835	2834	FP120820_2.raw	0/0		4.58844	507.869	507.869	507.869	2.57963e-05	7.52555e-06	0	0
FALSE	High	PMI-Byonic	PMI-Byonic (A2)	A	2	Unambiguous	CPPGFHGPTCRQDVNECSQNPGLCR	[R].cPPGFHGPTcRQDVNEcSQNPGLcR.[H]	C1(Carbamidomethyl); C10(Carbamidomethyl); C17(Carbamidomethyl); C24(Carbamidomethyl)	1	1	Q01705	Q01705	Neurogenic locus notch homolog protein 1 OS=Mus musculus OX=10090 GN=Notch1 PE=1 SV=3	1	4	4	1	0	1	1	1	736.567	2943.25	2943.25	-1.49866	-0.00110273	0	0	208653	HCD (High Energy Collision Dissociation)	MS2	0	100	9.48606	2782	2782	2779	FP120820_2.raw	0/0		4.27302	336.355	336.355	336.355	5.33315e-05	1.31325e-05	0	0
FALSE	High	PMI-Byonic	PMI-Byonic (A2)	A	2	Unambiguous	CPPGFHGPTCR	[R].cPPGFHGPTcR.[Q]	C1(Carbamidomethyl); C10(Carbamidomethyl)	1	1	Q01705	Q01705	Neurogenic locus notch homolog protein 1 OS=Mus musculus OX=10090 GN=Notch1 PE=1 SV=3	0	3	3	1	0	1	1	1	429.19	1285.56	1285.56	-0.86308	-0.000369846	0	0	959708	HCD (High Energy Collision Dissociation)	MS2	31.4268	100	8.15132	2214	2214	2211	FP120820_2.raw	0/0		5.48671	519.643	495.812	495.812	3.26057e-06	1.28033e-06	0	0
FALSE	High	PMI-Byonic	PMI-Byonic (A2)	A	2	Unambiguous	CPPGFHGPTCR	[R].cPPGFHGPTcR.[Q]	C1(Carbamidomethyl); C10(Carbamidomethyl)	1	1	Q01705	Q01705	Neurogenic locus notch homolog protein 1 OS=Mus musculus OX=10090 GN=Notch1 PE=1 SV=3	0	2	2	1	0	1	1	1	643.282	1285.56	1285.56	-0.496539	-0.000319164	0	0	90587.7	HCD (High Energy Collision Dissociation)	MS2	0	100	8.22651	2246	2246	2241	FP120820_2.raw	0/0		1.933	193.969	193.969	193.969	0.0116682	0.00118038	0	0
FALSE	High	PMI-Byonic	PMI-Byonic (A2)	A	2	Unambiguous	CPPGFHGPTCR	[R].cPPGFHGPTcR.[Q]	C1(Carbamidomethyl); C10(Carbamidomethyl)	1	1	Q01705	Q01705	Neurogenic locus notch homolog protein 1 OS=Mus musculus OX=10090 GN=Notch1 PE=1 SV=3	0	3	3	1	0	1	1	1	429.19	1285.56	1285.56	-0.578215	-0.000247776	0	0	2.08645e+06	HCD (High Energy Collision Dissociation)	MS2	16.1392	46.8675	8.26599	2262	2262	2261	FP120820_2.raw	0/0		6.56555	569.486	569.486	569.486	2.71927e-07	2.719e-07	0	0
FALSE	High	PMI-Byonic	PMI-Byonic (A2)	A	2	Unambiguous	CPPGFHGPTCR	[R].cPPGFHGPTcR.[Q]	C1(Carbamidomethyl); C10(Carbamidomethyl)	1	1	Q01705	Q01705	Neurogenic locus notch homolog protein 1 OS=Mus musculus OX=10090 GN=Notch1 PE=1 SV=3	0	3	3	1	0	1	1	1	429.19	1285.56	1285.56	-0.791864	-0.000339329	0	0	980322	HCD (High Energy Collision Dissociation)	MS2	30.642	100	8.39335	2316	2316	2315	FP120820_2.raw	0/0		5.70051	524.909	487.565	487.565	1.99292e-06	8.84285e-07	0	0
FALSE	High	PMI-Byonic	PMI-Byonic (A2)	A	2	Unambiguous	QDVNECSQNPGLCR	[R].QDVNEcSQNPGLcR.[H]	C6(Carbamidomethyl); C13(Carbamidomethyl)	1	1	Q01705	Q01705	Neurogenic locus notch homolog protein 1 OS=Mus musculus OX=10090 GN=Notch1 PE=1 SV=3	0	2	2	1	0	1	1	1	838.858	1676.71	1676.71	-1.48889	-0.00124822	0	0	133883	HCD (High Energy Collision Dissociation)	MS2	0	100	8.82048	2498	2498	2488	FP120820_2.raw	0/0		5.23016	423.856	423.856	423.856	5.88629e-06	2.68614e-06	0	0
FALSE	High	PMI-Byonic	PMI-Byonic (A2)	A	2	Unambiguous	QDVNECSQNPGLCR	[R].QDVNEcSQNPGLcR.[H]	C6(Carbamidomethyl); C13(Carbamidomethyl)	1	1	Q01705	Q01705	Neurogenic locus notch homolog protein 1 OS=Mus musculus OX=10090 GN=Notch1 PE=1 SV=3	0	3	3	1	0	1	1	1	559.575	1676.71	1676.71	0.141169	7.88998e-05	0	0	1.20925e+06	HCD (High Energy Collision Dissociation)	MS2	2.16877	100	8.83107	2502	2502	2499	FP120820_2.raw	0/0		6.07202	573.455	519.739	519.739	8.47185e-07	4.63665e-07	0	0
FALSE	High	PMI-Byonic	PMI-Byonic (A2)	A	2	Unambiguous	QDVNECSQNPGLCR	[R].QDVNEcSQNPGLcR.[H]	C6(Carbamidomethyl); C13(Carbamidomethyl)	1	1	Q01705	Q01705	Neurogenic locus notch homolog protein 1 OS=Mus musculus OX=10090 GN=Notch1 PE=1 SV=3	0	2	2	1	0	1	1	1	838.859	1676.71	1676.71	-0.396837	-0.000332691	0	0	456561	HCD (High Energy Collision Dissociation)	MS2	0	100	8.92989	2544	2544	2543	FP120820_2.raw	0/0		2.70007	179.327	179.327	179.327	0.00199493	0.000296595	0	0
FALSE	High	PMI-Byonic	PMI-Byonic (A2)	A	2	Unambiguous	QDVNECSQNPGLCR	[R].QDVNEcSQNPGLcR.[H]	C6(Carbamidomethyl); C13(Carbamidomethyl)	1	1	Q01705	Q01705	Neurogenic locus notch homolog protein 1 OS=Mus musculus OX=10090 GN=Notch1 PE=1 SV=3	0	3	3	1	0	1	1	1	559.576	1676.71	1676.71	0.577989	0.00032304	0	0	263718	HCD (High Energy Collision Dissociation)	MS2	5.61127	100	8.95746	2556	2556	2554	FP120820_2.raw	0/0		3.30243	343.604	343.604	343.604	0.000498393	6.35923e-05	0	0
FALSE	Medium	PMI-Byonic	PMI-Byonic (A2)	A	2	Unambiguous	QDVNECSQNPGLCR	[R].QDVNEcSQNPGLcR.[H]	C6(Carbamidomethyl); C13(Carbamidomethyl)	1	1	Q01705	Q01705	Neurogenic locus notch homolog protein 1 OS=Mus musculus OX=10090 GN=Notch1 PE=1 SV=3	0	3	3	1	0	1	1	1	559.576	1676.71	1676.71	1.67004	0.000933392	0	0	174318	HCD (High Energy Collision Dissociation)	MS2	14.5139	100	9.14861	2638	2638	2631	FP120820_2.raw	0/0		0.538913	83.0321	83.0321	83.0321	0.289126	0.0392246	0	0
FALSE	High	PMI-Byonic	PMI-Byonic (A2)	A	2	Unambiguous	NGGACVDGVNTYNCR	[K].NGGAcVDGVNTYNcR.[C]	C5(Carbamidomethyl); C14(Carbamidomethyl)	1	1	Q01705	Q01705	Neurogenic locus notch homolog protein 1 OS=Mus musculus OX=10090 GN=Notch1 PE=1 SV=3	0	3	3	1	0	1	1	1	552.9	1656.68	1656.69	-0.649149	-0.000358479	0	0	256860	HCD (High Energy Collision Dissociation)	MS2	67.2677	100	9.32002	2711	2711	2706	FP120820_2.raw	0/0		1.75923	286.505	286.505	286.505	0.0174088	0.00201241	0	0
FALSE	High	PMI-Byonic	PMI-Byonic (A2)	A	2	Unambiguous	NGGACVDGVNTYNCR	[K].NGGAcVDGVNTYNcR.[C]	C5(Carbamidomethyl); C14(Carbamidomethyl)	1	1	Q01705	Q01705	Neurogenic locus notch homolog protein 1 OS=Mus musculus OX=10090 GN=Notch1 PE=1 SV=3	0	2	2	1	0	1	1	1	828.846	1656.69	1656.69	0.0958018	7.93567e-05	0	0	105314	HCD (High Energy Collision Dissociation)	MS2	0	100	9.30296	2704	2704	2695	FP120820_2.raw	0/0		4.50548	358.462	358.462	358.462	3.12262e-05	8.84225e-06	0	0
FALSE	Medium	PMI-Byonic	PMI-Byonic (A2)	A	2	Unambiguous	NGGACVDGVNTYNCR	[K].nGGAcVDGVNTYNcR.[C]	N1(Deamidated); C5(Carbamidomethyl); C14(Carbamidomethyl)	1	1	Q01705	Q01705	Neurogenic locus notch homolog protein 1 OS=Mus musculus OX=10090 GN=Notch1 PE=1 SV=3	0	2	2	1	0	1	1	1	829.337	1657.67	1657.67	-1.23412	-0.00102288	0	0	122907	HCD (High Energy Collision Dissociation)	MS2	0	100	10.4367	3190	3190	3189	FP120820_2.raw	0/0		1.13449	21.0018	21.0018	21.0018	0.0733685	0.0137784	0	0
FALSE	High	PMI-Byonic	PMI-Byonic (A2)	A	2	Unambiguous	NGGACVDGVNTYNCR	[K].nGGAcVDGVNTYNcR.[C]	N1(Deamidated); C5(Carbamidomethyl); C14(Carbamidomethyl)	1	1	Q01705	Q01705	Neurogenic locus notch homolog protein 1 OS=Mus musculus OX=10090 GN=Notch1 PE=1 SV=3	0	2	2	1	0	1	1	1	829.339	1657.67	1657.67	0.459594	0.000380927	0	0	67028.1	HCD (High Energy Collision Dissociation)	MS2	0	100	10.3219	3141	3141	3134	FP120820_2.raw	0/0		5.38505	440.539	440.539	394.184	4.12054e-06	2.08038e-06	0	0
FALSE	Medium	PMI-Byonic	PMI-Byonic (A2)	A	2	Unambiguous	NGGACVDGVNTYNCR	[K].nGGAcVDGVNTYNcR.[C]	N1(Deamidated); C5(Carbamidomethyl); C14(Carbamidomethyl)	1	1	Q01705	Q01705	Neurogenic locus notch homolog protein 1 OS=Mus musculus OX=10090 GN=Notch1 PE=1 SV=3	0	2	2	1	0	1	1	1	829.339	1657.67	1657.67	1.12235	0.000930243	0	0	150392	HCD (High Energy Collision Dissociation)	MS2	11.5137	100	9.93813	2976	2976	2969	FP120820_2.raw	0/0		0.90094	44.6853	44.6853	44.6853	0.12562	0.0196745	0	0
FALSE	Medium	PMI-Byonic	PMI-Byonic (A2)	A	2	Unambiguous	NGGACVDGVNTYNCR	[K].NGGAcVDGVnTYNcR.[C]	C5(Carbamidomethyl); N10(Deamidated); C14(Carbamidomethyl)	1	1	Q01705	Q01705	Neurogenic locus notch homolog protein 1 OS=Mus musculus OX=10090 GN=Notch1 PE=1 SV=3	0	2	2	1	0	1	1	1	829.336	1657.67	1657.67	-2.41236	-0.00199944	0	0	90523	HCD (High Energy Collision Dissociation)	MS2	0	100	9.63852	2847	2847	2845	FP120820_2.raw	0/0		0.817503	56.3055	56.3055	52.064	0.152229	0.0238372	0	0
FALSE	Medium	PMI-Byonic	PMI-Byonic (A2)	A	2	Unambiguous	NGGACVDGVNTYNCR	[K].NGGAcVdGVNTYNcR.[C]	C5(Carbamidomethyl); D7(Oxidation); C14(Carbamidomethyl)	1	1	Q01705	Q01705	Neurogenic locus notch homolog protein 1 OS=Mus musculus OX=10090 GN=Notch1 PE=1 SV=3	0	2	2	1	0	1	1	1	836.842	1672.68	1672.68	-1.90063	-0.00158957	0	0	154629	HCD (High Energy Collision Dissociation)	MS2	14.7218	100	9.50116	2789	2789	2779	FP120820_2.raw	0/0		1.01204	104.319	104.319	104.319	0.0972664	0.0177482	0	0
FALSE	High	PMI-Byonic	PMI-Byonic (A2)	A	2	Unambiguous	NGGACVDGVNTYNCR	[K].NGGAcVDGVNTYNcR.[C]	C5(Carbamidomethyl); C14(Carbamidomethyl)	1	1	Q01705	Q01705	Neurogenic locus notch homolog protein 1 OS=Mus musculus OX=10090 GN=Notch1 PE=1 SV=3	0	2	2	1	0	1	1	1	828.847	1656.69	1656.69	0.316852	0.000262462	0	0	468079	HCD (High Energy Collision Dissociation)	MS2	0	100	9.41364	2751	2751	2750	FP120820_2.raw	0/0		5.46423	416.53	416.53	416.53	3.43375e-06	1.58795e-06	0	0
FALSE	High	PMI-Byonic	PMI-Byonic (A2)	A	2	Unambiguous	VASFYCECPHGR	[R].VASFYcEcPHGR.[T]	C6(Carbamidomethyl); C8(Carbamidomethyl)	1	1	Q01705	Q01705	Neurogenic locus notch homolog protein 1 OS=Mus musculus OX=10090 GN=Notch1 PE=1 SV=3	0	3	3	1	0	1	1	1	494.881	1482.63	1482.63	1.975	0.000976063	0	0	1.14763e+06	HCD (High Energy Collision Dissociation)	MS2	1.073	100	9.09042	2613	2613	2609	FP120820_2.raw	0/0		5.45752	546.492	425.442	425.442	3.48723e-06	1.82536e-06	0	0
FALSE	High	PMI-Byonic	PMI-Byonic (A2)	A	2	Unambiguous	VASFYCECPHGR	[R].VASFYcEcPHGR.[T]	C6(Carbamidomethyl); C8(Carbamidomethyl)	1	1	Q01705	Q01705	Neurogenic locus notch homolog protein 1 OS=Mus musculus OX=10090 GN=Notch1 PE=1 SV=3	0	3	3	1	0	1	1	1	494.881	1482.63	1482.63	1.41925	0.000701405	0	0	171487	HCD (High Energy Collision Dissociation)	MS2	39.2432	100	9.59575	2829	2829	2823	FP120820_2.raw	0/0		2.74318	283.622	283.622	283.622	0.00180642	0.000238032	0	0
FALSE	High	PMI-Byonic	PMI-Byonic (A2)	A	2	Unambiguous	VASFYCECPHGR	[R].VASFYcEcPHGR.[T]	C6(Carbamidomethyl); C8(Carbamidomethyl)	1	1	Q01705	Q01705	Neurogenic locus notch homolog protein 1 OS=Mus musculus OX=10090 GN=Notch1 PE=1 SV=3	0	2	2	1	0	1	1	1	741.817	1482.63	1482.63	0.831399	0.000616326	0	0	49284.4	HCD (High Energy Collision Dissociation)	MS2	67.2763	100	9.23666	2675	2675	2673	FP120820_2.raw	0/0		3.10934	308.001	308.001	308.001	0.000777435	0.000112518	0	0
FALSE	High	PMI-Byonic	PMI-Byonic (A2)	A	2	Unambiguous	VASFYCECPHGR	[R].VASFYcEcPHGR.[T]	C6(Carbamidomethyl); C8(Carbamidomethyl)	1	1	Q01705	Q01705	Neurogenic locus notch homolog protein 1 OS=Mus musculus OX=10090 GN=Notch1 PE=1 SV=3	0	3	3	1	0	1	1	1	494.88	1482.62	1482.63	-0.371512	-0.000183604	0	0	4.17474e+06	HCD (High Energy Collision Dissociation)	MS2	3.67744	39.8654	9.20883	2663	2663	2662	FP120820_2.raw	0/0		6.56555	567.044	512.644	512.644	2.71927e-07	2.71914e-07	0	0
FALSE	High	PMI-Byonic	PMI-Byonic (A2)	A	2	Unambiguous	VASFYCECPHGR	[R].VASFYcEcPHGR.[T]	C6(Carbamidomethyl); C8(Carbamidomethyl)	1	1	Q01705	Q01705	Neurogenic locus notch homolog protein 1 OS=Mus musculus OX=10090 GN=Notch1 PE=1 SV=3	0	2	2	1	0	1	1	1	741.817	1482.63	1482.63	0.584397	0.000433221	0	0	301558	HCD (High Energy Collision Dissociation)	MS2	10.0856	100	9.11652	2624	2624	2620	FP120820_2.raw	0/0		5.03658	488.029	447.981	447.981	9.19226e-06	3.48687e-06	0	0
FALSE	High	PMI-Byonic	PMI-Byonic (A2)	A	2	Unambiguous	VASFYCECPHGR	[R].VASFYcEcPHGR.[T]	C6(Carbamidomethyl); C8(Carbamidomethyl)	1	1	Q01705	Q01705	Neurogenic locus notch homolog protein 1 OS=Mus musculus OX=10090 GN=Notch1 PE=1 SV=3	0	3	3	1	0	1	1	1	494.88	1482.63	1482.63	0.184242	9.10537e-05	0	0	659101	HCD (High Energy Collision Dissociation)	MS2	6.97149	100	9.33923	2719	2719	2717	FP120820_2.raw	0/0		5.98399	509.823	509.823	509.823	1.03756e-06	6.07134e-07	0	0
FALSE	High	PMI-Byonic	PMI-Byonic (A2)	A	2	Unambiguous	VASFYCECPHGR	[R].VASFYcEcPHGR.[T]	C6(Carbamidomethyl); C8(Carbamidomethyl)	1	1	Q01705	Q01705	Neurogenic locus notch homolog protein 1 OS=Mus musculus OX=10090 GN=Notch1 PE=1 SV=3	0	3	3	1	0	1	1	1	494.88	1482.63	1482.63	0.986997	0.000487782	0	0	236244	HCD (High Energy Collision Dissociation)	MS2	37.2561	100	9.46897	2775	2775	2769	FP120820_2.raw	0/0		3.20633	325	325	325	0.000621829	8.59217e-05	0	0
FALSE	High	PMI-Byonic	PMI-Byonic (A2)	A	2	Unambiguous	AICTCPSGYTGPACSQDVDECALGANPCEHAGK	[K].AIcTcPSGYTGPAcSQDVDEcALGANPcEHAGK.[C]	C3(Carbamidomethyl); C5(Carbamidomethyl); C14(Carbamidomethyl); C21(Carbamidomethyl); C28(Carbamidomethyl)	1	1	Q01705	Q01705	Neurogenic locus notch homolog protein 1 OS=Mus musculus OX=10090 GN=Notch1 PE=1 SV=3	0	4	4	1	0	1	1	1	889.12	3553.46	3553.45	0.743025	0.000660077	0	0	733986	HCD (High Energy Collision Dissociation)	MS2	0	100	11.8411	3795	3795	3794	FP120820_2.raw	0/0		2.67556	276.163	276.163	276.163	0.00211078	0.000355117	0	0
FALSE	High	PMI-Byonic	PMI-Byonic (A2)	A	2	Unambiguous	AICTCPSGYTGPACSQDVDECALGANPCEHAGK	[K].AIcTcPSGYTGPAcSQDVDEcALGANPcEHAGK.[C]	C3(Carbamidomethyl); C5(Carbamidomethyl); C14(Carbamidomethyl); C21(Carbamidomethyl); C28(Carbamidomethyl)	1	1	Q01705	Q01705	Neurogenic locus notch homolog protein 1 OS=Mus musculus OX=10090 GN=Notch1 PE=1 SV=3	0	4	4	1	0	1	1	1	889.12	3553.46	3553.45	1.29267	0.00114836	0	0	390029	HCD (High Energy Collision Dissociation)	MS2	0.720001	100	11.7168	3742	3742	3739	FP120820_2.raw	0/0		1.29319	168.877	168.877	168.877	0.0509109	0.00722324	0	0
FALSE	Medium	PMI-Byonic	PMI-Byonic (A2)	A	2	Ambiguous	CLNTLGSFECQCLQGYTGPR	[K].cLntLGSFEcqcLQGYTGPR.[C]	C1(Carbamidomethyl); N3(Oxidation); T4(Hex(1)); C10(Carbamidomethyl); Q11(Deamidated); C12(Carbamidomethyl)	1	1	Q01705	Q01705	Neurogenic locus notch homolog protein 1 OS=Mus musculus OX=10090 GN=Notch1 PE=1 SV=3	0	3	3		0	2	2	2	847.035	2539.09	2540.07	-386.808	-0.327507	0	0	201093	HCD (High Energy Collision Dissociation)	MS2	0	100	13.9439	4693	4693	4692	FP120820_2.raw	0/0		1.08983	223.353	223.353	2.4	0.0813143	0.0162756	0	0
FALSE	High	PMI-Byonic	PMI-Byonic (A2)	A	2	Ambiguous	CLNTLGSFECQCLQGYTGPR	[K].cLntLGSFEcQcLQGYTGPR.[C]	C1(Carbamidomethyl); N3(Oxidation); T4(Hex(1)); C10(Carbamidomethyl); C12(Carbamidomethyl)	1	1	Q01705	Q01705	Neurogenic locus notch homolog protein 1 OS=Mus musculus OX=10090 GN=Notch1 PE=1 SV=3	0	3	3	0.3807	0	1	1	1	847.035	2539.09	2539.09	0.589247	0.000498717	0	0	201093	HCD (High Energy Collision Dissociation)	MS2	0	100	13.9439	4693	4693	4692	FP120820_2.raw	0/0		1.75943	252.228	252.228	2.4	0.017401	0.00160724	0	0
FALSE	High	PMI-Byonic	PMI-Byonic (A2)	A	2	Unambiguous	CLNTLGSFECQCLQGYTGPR	[K].cLnTLGSFEcQcLQGYTGPR.[C]	C1(Carbamidomethyl); N3(Oxidation); C10(Carbamidomethyl); C12(Carbamidomethyl)	1	1	Q01705	Q01705	Neurogenic locus notch homolog protein 1 OS=Mus musculus OX=10090 GN=Notch1 PE=1 SV=3	0	3	3	1	0	1	1	1	793.019	2377.04	2377.04	1.89941	0.00150499	0	0	84767	HCD (High Energy Collision Dissociation)	MS2	0	100	13.8575	4657	4657	4648	FP120820_2.raw	0/0		2.86354	341.845	341.845	341.845	0.00136917	0.000182018	0	0
FALSE	Medium	PMI-Byonic	PMI-Byonic (A2)	A	2	Unambiguous	CLNTLGSFECQCLQGYTGPR	[K].cLntLGSFEcQcLQGYTGPR.[C]	C1(Carbamidomethyl); N3(Oxidation); T4(Hex(1)); C10(Carbamidomethyl); C12(Carbamidomethyl)	1	1	Q01705	Q01705	Neurogenic locus notch homolog protein 1 OS=Mus musculus OX=10090 GN=Notch1 PE=1 SV=3	0	3	3	1	0	1	1	1	847.036	2539.09	2539.09	0.877705	0.000742858	0	0	132785	HCD (High Energy Collision Dissociation)	MS2	17.874	100	13.823	4642	4642	4637	FP120820_2.raw	0/0		0.890905	122.088	122.088	2.4	0.128557	0.0215847	0	0
FALSE	High	PMI-Byonic	PMI-Byonic (A2)	A	2	Unambiguous	INEFQCQCPK	[K].INEFQcQcPK.[G]	C6(Carbamidomethyl); C8(Carbamidomethyl)	1	1	Q01705	Q01705	Neurogenic locus notch homolog protein 1 OS=Mus musculus OX=10090 GN=Notch1 PE=1 SV=3	0	2	2	1	0	1	1	1	662.294	1323.58	1323.58	-0.507421	-0.000335807	0	0	376804	HCD (High Energy Collision Dissociation)	MS2	0	100	9.09689	2616	2616	2609	FP120820_2.raw	0/0		5.18114	363.418	363.418	363.418	6.58968e-06	3.01143e-06	0	0
FALSE	High	PMI-Byonic	PMI-Byonic (A2)	A	2	Unambiguous	GFNGHLCQYDVDECASTPCKNGAK	[K].GFNGHLcQYDVDEcAsTPcKnGAK.[C]	C7(Carbamidomethyl); C14(Carbamidomethyl); S16(Hex(1)Pent(1)); C19(Carbamidomethyl); N21(Deamidated)	1	1	Q01705	Q01705	Neurogenic locus notch homolog protein 1 OS=Mus musculus OX=10090 GN=Notch1 PE=1 SV=3	1	4	4	1	0	1	1	1	756.563	3023.23	3023.23	-1.4249	-0.00107695	0	0	279761	HCD (High Energy Collision Dissociation)	MS2	0	100	10.1964	3087	3087	3079	FP120820_2.raw	0/0		1.6729	113.617	113.617	1.2	0.0212372	0.0029502	0	0
FALSE	High	PMI-Byonic	PMI-Byonic (A2)	A	2	Unambiguous	GFNGHLCQYDVDECASTPCKNGAK	[K].GFNGHLcqYDVDEcAsTPcKnGAK.[C]	C7(Carbamidomethyl); Q8(Deamidated); C14(Carbamidomethyl); S16(Hex(1)Pent(1)); C19(Carbamidomethyl); N21(Deamidated)	1	1	Q01705	Q01705	Neurogenic locus notch homolog protein 1 OS=Mus musculus OX=10090 GN=Notch1 PE=1 SV=3	1	4	4	1	0	1	1	1	756.81	3024.22	3024.22	0.147385	0.000111431	0	0	411122	HCD (High Energy Collision Dissociation)	MS2	0	100	10.9744	3421	3421	3420	FP120820_2.raw	0/0		2.20679	200.502	200.502	1.2	0.00621168	0.000889056	0	0
FALSE	High	PMI-Byonic	PMI-Byonic (A2)	A	2	Unambiguous	GFNGHLCQYDVDECASTPCKNGAK	[K].GFNGHLcqYDVDEcAsTPcKnGAK.[C]	C7(Carbamidomethyl); Q8(Deamidated); C14(Carbamidomethyl); S16(Hex(1)); C19(Carbamidomethyl); N21(Deamidated)	1	1	Q01705	Q01705	Neurogenic locus notch homolog protein 1 OS=Mus musculus OX=10090 GN=Notch1 PE=1 SV=3	1	4	4	1	0	1	1	1	723.801	2892.18	2892.18	1.76565	0.00127664	0	0	216299	HCD (High Energy Collision Dissociation)	MS2	0	100	10.876	3379	3379	3376	FP120820_2.raw	0/0		2.45418	304.146	304.146	1.2	0.00351412	0.000542303	0	0
FALSE	Medium	PMI-Byonic	PMI-Byonic (A2)	A	2	Unambiguous	GFNGHLCQYDVDECASTPCKNGAK	[K].GFNGHLcQYDVDEcAsTPcKnGAK.[C]	C7(Carbamidomethyl); C14(Carbamidomethyl); S16(Hex(1)Pent(1)); C19(Carbamidomethyl); N21(Deamidated)	1	1	Q01705	Q01705	Neurogenic locus notch homolog protein 1 OS=Mus musculus OX=10090 GN=Notch1 PE=1 SV=3	1	4	4	1	0	1	1	1	756.565	3023.24	3023.23	1.15925	0.000876173	0	0	101345	HCD (High Energy Collision Dissociation)	MS2	0	100	10.7219	3312	3312	3310	FP120820_2.raw	0/0		0.608122	2.25243	2.25243	1.2	0.246535	0.0309803	0	0
FALSE	Medium	PMI-Byonic	PMI-Byonic (A2)	A	2	Unambiguous	GFNGHLCQYDVDECASTPCKNGAK	[K].GFnGHLcQYDVDEcAsTPcKNGAK.[C]	N3(Deamidated); C7(Carbamidomethyl); C14(Carbamidomethyl); S16(Hex(1)); C19(Carbamidomethyl)	1	1	Q01705	Q01705	Neurogenic locus notch homolog protein 1 OS=Mus musculus OX=10090 GN=Notch1 PE=1 SV=3	1	4	4	1	0	1	1	1	723.554	2891.19	2891.19	0.290994	0.00021033	0	0	154741	HCD (High Energy Collision Dissociation)	MS2	26.6097	100	10.6509	3282	3282	3277	FP120820_2.raw	0/0		1.19495	144.877	144.877	1.2	0.0638344	0.0103137	0	0
FALSE	High	PMI-Byonic	PMI-Byonic (A2)	A	2	Unambiguous	GFNGHLCQYDVDECASTPCKNGAK	[K].GFnGHLcQYDVDEcAsTPcKNGAK.[C]	N3(Deamidated); C7(Carbamidomethyl); C14(Carbamidomethyl); S16(Hex(1)Pent(1)); C19(Carbamidomethyl)	1	1	Q01705	Q01705	Neurogenic locus notch homolog protein 1 OS=Mus musculus OX=10090 GN=Notch1 PE=1 SV=3	1	4	4	1	0	1	1	1	756.564	3023.23	3023.23	-0.455843	-0.00034453	0	0	239648	HCD (High Energy Collision Dissociation)	MS2	1.1189	100	10.6085	3264	3264	3255	FP120820_2.raw	0/0		4.29966	407.584	407.584	1.2	5.01581e-05	1.10168e-05	0	0
FALSE	High	PMI-Byonic	PMI-Byonic (A2)	A	2	Unambiguous	GFNGHLCQYDVDECASTPCKNGAK	[K].GFNGHLcqYDVDEcAsTPcKnGAK.[C]	C7(Carbamidomethyl); Q8(Deamidated); C14(Carbamidomethyl); S16(Hex(1)Pent(1)); C19(Carbamidomethyl); N21(Deamidated)	1	1	Q01705	Q01705	Neurogenic locus notch homolog protein 1 OS=Mus musculus OX=10090 GN=Notch1 PE=1 SV=3	1	4	4	1	0	1	1	1	757.061	3025.22	3024.22	332.264	0.25121	0	0	214450	HCD (High Energy Collision Dissociation)	MS2	0	100	10.4539	3198	3198	3189	FP120820_2.raw	0/0		1.23792	121.166	121.166	1.2	0.0578198	0.00919865	0	0
FALSE	High	PMI-Byonic	PMI-Byonic (A2)	A	2	Unambiguous	GFNGHLCQYDVDECASTPCKNGAK	[K].GFnGHLcQYDVDEcAsTPcKNGAK.[C]	N3(Deamidated); C7(Carbamidomethyl); C14(Carbamidomethyl); S16(Hex(1)Pent(1)); C19(Carbamidomethyl)	1	1	Q01705	Q01705	Neurogenic locus notch homolog protein 1 OS=Mus musculus OX=10090 GN=Notch1 PE=1 SV=3	1	4	4	1	0	1	1	1	757.316	3026.24	3023.23	994.928	0.751975	0	0	241105	HCD (High Energy Collision Dissociation)	MS2	35.2801	100	10.3197	3140	3140	3134	FP120820_2.raw	0/0		1.48958	52.4462	52.4462	1.2	0.0323905	0.00431951	0	0
FALSE	High	PMI-Byonic	PMI-Byonic (A2)	A	2	Unambiguous	GFNGHLCQYDVDECASTPCKNGAK	[K].GFNGHLcqYDVDEcAsTPcKnGAK.[C]	C7(Carbamidomethyl); Q8(Deamidated); C14(Carbamidomethyl); S16(Hex(1)Pent(1)); C19(Carbamidomethyl); N21(Deamidated)	1	1	Q01705	Q01705	Neurogenic locus notch homolog protein 1 OS=Mus musculus OX=10090 GN=Notch1 PE=1 SV=3	1	4	4	1	0	1	1	1	756.81	3024.22	3024.22	0.0666567	5.03961e-05	0	0	511633	HCD (High Energy Collision Dissociation)	MS2	2.2399	100	10.8526	3369	3369	3365	FP120820_2.raw	0/0		3.59992	334.18	334.18	1.2	0.000251234	2.71447e-05	0	0
FALSE	Medium	PMI-Byonic	PMI-Byonic (A2)	A	2	Unambiguous	HGGTCQDRDNSYLCLCLK	[R].HGGtcQDRDNSYLcLcLK.[G]	T4(HexNAc(1)Hex(1)Fuc(1)); C5(Carbamidomethyl); C14(Carbamidomethyl); C16(Carbamidomethyl)	1	1	Q01705	Q01705	Neurogenic locus notch homolog protein 1 OS=Mus musculus OX=10090 GN=Notch1 PE=1 SV=3	1	4	4	1	0	1	1	1	678.045	2709.16	2708.15	372.56	0.252237	0	0	115103	HCD (High Energy Collision Dissociation)	MS2	24.1086	100	11.1736	3507	3507	3497	FP120820_2.raw	0/0		0.638787	133.993	133.993	2	0.229728	0.0273268	0	0
FALSE	Medium	PMI-Byonic	PMI-Byonic (A2)	A	2	Unambiguous	HGGTCQDRDNSYLCLCLK	[R].HGGTcQDRDNSYLcLcLK.[G]	C5(Carbamidomethyl); C14(Carbamidomethyl); C16(Carbamidomethyl)	1	1	Q01705	Q01705	Neurogenic locus notch homolog protein 1 OS=Mus musculus OX=10090 GN=Notch1 PE=1 SV=3	1	3	3	1	0	1	1	1	732.99	2196.96	2196.96	-1.23668	-0.000905647	0	0	196167	HCD (High Energy Collision Dissociation)	MS2	0	100	11.019	3441	3441	3431	FP120820_2.raw	0/0		1.09102	280.791	280.791	280.791	0.0810919	0.0150485	0	0
FALSE	High	PMI-Byonic	PMI-Byonic (A2)	A	2	Unambiguous	HGGTCQDRDNSYLCLCLK	[R].HGGtcQDRDNSYLcLcLK.[G]	T4(HexNAc(1)Hex(1)Fuc(1)); C5(Carbamidomethyl); C14(Carbamidomethyl); C16(Carbamidomethyl)	1	1	Q01705	Q01705	Neurogenic locus notch homolog protein 1 OS=Mus musculus OX=10090 GN=Notch1 PE=1 SV=3	1	4	4	1	0	1	1	1	677.791	2708.14	2708.15	-1.83489	-0.00124229	0	0	801150	HCD (High Energy Collision Dissociation)	MS2	35.193	100	11.0061	3435	3435	3431	FP120820_2.raw	0/0		4.07935	393.859	393.859	2	8.33015e-05	1.64738e-05	0	0
FALSE	High	PMI-Byonic	PMI-Byonic (A2)	A	2	Unambiguous	HGGTCQDRDNSYLCLCLK	[R].HGGtcQDRDNSYLcLcLK.[G]	T4(HexNAc(1)Hex(1)Fuc(1)NeuAc(1)); C5(Carbamidomethyl); C14(Carbamidomethyl); C16(Carbamidomethyl)	1	1	Q01705	Q01705	Neurogenic locus notch homolog protein 1 OS=Mus musculus OX=10090 GN=Notch1 PE=1 SV=3	1	4	4	1	0	1	1	1	750.566	2999.24	2999.24	-0.747274	-0.000560314	0	0	130756	HCD (High Energy Collision Dissociation)	MS2	0	100	11.9097	3825	3825	3816	FP120820_2.raw	0/0		1.28864	113.513	113.513	0.8	0.0514466	0.00816416	0	0
[truncated: 7 more columns]

## Sheet: FP040121_6
Checked	Confidence	Identifying Node Type	Identifying Node	Search ID	Identifying Node No	PSM Ambiguity	Sequence	Annotated Sequence	Modifications	# Protein Groups	# Proteins	Master Protein Accessions	Protein Accessions	Protein Descriptions	# Missed Cleavages	Charge	Original Precursor Charge	DeltaScore	DeltaCn	Rank	Search Engine Rank	Concatenated Rank	m/z [Da]	MH+ [Da]	Theo. MH+ [Da]	DeltaM [ppm]	Deltam/z [Da]	Matched Ions	Total Ions	Intensity	Activation Type	MS Order	Isolation Interference [%]	Ion Inject Time [ms]	RT [min]	First Scan	Last Scan	Master Scan(s)	Spectrum File	Ions Matched	Annotation	|Log Prob|	Byonic Score	Delta Byonic Score	Delta Mod Score	PEP 2D	q-Value 2D	FDR 2D	Peptide Group FDR 2D
FALSE	High	PMI-Byonic	PMI-Byonic (A2)	A	2	Unambiguous	CSQPSGTCLNGGR	[R].cSQPSGTcLnGGR.[C]	C1(Carbamidomethyl); C8(Carbamidomethyl); N10(Deamidated)	1	1	Q01705	Q01705	Neurogenic locus notch homolog protein 1 OS=Mus musculus OX=10090 GN=Notch1 PE=1 SV=3	0	2	2	1	0	1	1	1	697.797	1394.59	1394.58	5.20673	0.0036306	0	0	53444.2	HCD (High Energy Collision Dissociation)	MS2	16.9176	100	6.97322	2554	2554	2551	FP040121_6.raw	0/0		2.00174	195.499	195.499	55.1602	0.00996003	0.00110007	0	0
FALSE	High	PMI-Byonic	PMI-Byonic (A2)	A	2	Unambiguous	CQDSNPCLSTPCK	[R].cqDSnPcLstPcK.[N]	C1(Carbamidomethyl); Q2(Deamidated); N5(Deamidated); C7(Carbamidomethyl); S9(Fuc(1)); T10(Fuc(1)); C12(Carbamidomethyl)	1	1	Q01705	Q01705	Neurogenic locus notch homolog protein 1 OS=Mus musculus OX=10090 GN=Notch1 PE=1 SV=3	0	2	2	1	0	1	1	1	930.873	1860.74	1860.72	11.1836	0.0104048	0	0	147952	HCD (High Energy Collision Dissociation)	MS2	7.31392	100	8.0033	2951	2951	2948	FP040121_6.raw	0/0		1.2564	57.8587	57.8587	2.28	0.055411	0.00530157	0	0
FALSE	High	PMI-Byonic	PMI-Byonic (A2)	A	2	Unambiguous	NGGTCDLLTLTEYK	[R].nGGTcDLLtLTEYK.[C]	N1(Deamidated); C5(Carbamidomethyl); T9(Fuc(1))	1	1	Q01705	Q01705	Neurogenic locus notch homolog protein 1 OS=Mus musculus OX=10090 GN=Notch1 PE=1 SV=3	0	2	2	1	0	1	1	1	866.408	1731.81	1731.8	5.66223	0.00490292	0	0	184867	HCD (High Energy Collision Dissociation)	MS2	0	100	15.6706	6191	6191	6185	FP040121_6.raw	0/0		4.00532	331.698	331.698	0	9.87827e-05	1.35383e-05	0	0
FALSE	High	PMI-Byonic	PMI-Byonic (A2)	A	2	Unambiguous	NGGTCDLLTLTEYK	[R].NGGtcDLLTLTEYK.[C]	T4(Fuc(1)); C5(Carbamidomethyl)	1	1	Q01705	Q01705	Neurogenic locus notch homolog protein 1 OS=Mus musculus OX=10090 GN=Notch1 PE=1 SV=3	0	2	2	1	0	1	1	1	865.916	1730.82	1730.82	5.3875	0.00466238	0	0	259997	HCD (High Energy Collision Dissociation)	MS2	0	100	14.6757	5766	5766	5757	FP040121_6.raw	0/0		5.21009	418.18	418.18	6.4	6.16464e-06	1.8623e-06	0	0
FALSE	High	PMI-Byonic	PMI-Byonic (A2)	A	2	Unambiguous	NGGTCDLLTLTEYK	[R].NGGTcDLLtLTEYK.[C]	C5(Carbamidomethyl); T9(Fuc(1))	1	1	Q01705	Q01705	Neurogenic locus notch homolog protein 1 OS=Mus musculus OX=10090 GN=Notch1 PE=1 SV=3	0	2	2	1	0	1	1	1	865.912	1730.82	1730.82	0.873733	0.000756135	0	0	298071	HCD (High Energy Collision Dissociation)	MS2	0	100	14.5398	5707	5707	5702	FP040121_6.raw	0/0		5.70482	509.95	509.95	1.13687e-13	1.97325e-06	9.14215e-07	0	0
FALSE	High	PMI-Byonic	PMI-Byonic (A2)	A	2	Unambiguous	NGGTCDLLTLTEYK	[R].nGGTcDLLtLTEYK.[C]	N1(Deamidated); C5(Carbamidomethyl); T9(Fuc(1))	1	1	Q01705	Q01705	Neurogenic locus notch homolog protein 1 OS=Mus musculus OX=10090 GN=Notch1 PE=1 SV=3	0	2	2	1	0	1	1	1	866.408	1731.81	1731.8	5.09833	0.00441464	0	0	170377	HCD (High Energy Collision Dissociation)	MS2	0	100	16.368	6486	6486	6482	FP040121_6.raw	0/0		5.88088	549.387	549.387	0	1.3156e-06	4.1871e-07	0	0
FALSE	High	PMI-Byonic	PMI-Byonic (A2)	A	2	Unambiguous	NGGTCDLLTLTEYK	[R].nGGTcDLLtLTEYK.[C]	N1(Deamidated); C5(Carbamidomethyl); T9(Fuc(1))	1	1	Q01705	Q01705	Neurogenic locus notch homolog protein 1 OS=Mus musculus OX=10090 GN=Notch1 PE=1 SV=3	0	2	2	1	0	1	1	1	866.405	1731.8	1731.8	2.49029	0.00215634	0	0	448663	HCD (High Energy Collision Dissociation)	MS2	0	100	16.4854	6536	6536	6535	FP040121_6.raw	0/0		6.40365	529.19	529.19	0	3.94773e-07	1.6246e-07	0	0
FALSE	High	PMI-Byonic	PMI-Byonic (A2)	A	2	Unambiguous	CPPGFHGPTCR	[R].cPPGFHGPTcR.[Q]	C1(Carbamidomethyl); C10(Carbamidomethyl)	1	1	Q01705	Q01705	Neurogenic locus notch homolog protein 1 OS=Mus musculus OX=10090 GN=Notch1 PE=1 SV=3	0	3	3	1	0	1	1	1	429.526	1286.56	1285.56	784.227	0.336056	0	0	139382	HCD (High Energy Collision Dissociation)	MS2	63.6834	100	10.195	3852	3852	3845	FP040121_6.raw	0/0		2.0182	184.341	184.341	184.341	0.00958952	0.000853964	0	0
FALSE	High	PMI-Byonic	PMI-Byonic (A2)	A	2	Unambiguous	CPPGFHGPTCRQDVNECSQNPGLCR	[R].cPPGFHGPTcRQDVNEcSQNPGLcR.[H]	C1(Carbamidomethyl); C10(Carbamidomethyl); C17(Carbamidomethyl); C24(Carbamidomethyl)	1	1	Q01705	Q01705	Neurogenic locus notch homolog protein 1 OS=Mus musculus OX=10090 GN=Notch1 PE=1 SV=3	1	4	4	1	0	1	1	1	736.569	2943.25	2943.25	1.40457	0.0010335	0	0	256127	HCD (High Energy Collision Dissociation)	MS2	0	100	11.5346	4418	4418	4415	FP040121_6.raw	0/0		5.23552	527.656	527.656	527.656	5.81411e-06	1.62328e-06	0	0
FALSE	High	PMI-Byonic	PMI-Byonic (A2)	A	2	Unambiguous	CPPGFHGPTCRQDVNECSQNPGLCR	[R].cPPGFHGPTcRQDVNEcSQNPGLcR.[H]	C1(Carbamidomethyl); C10(Carbamidomethyl); C17(Carbamidomethyl); C24(Carbamidomethyl)	1	1	Q01705	Q01705	Neurogenic locus notch homolog protein 1 OS=Mus musculus OX=10090 GN=Notch1 PE=1 SV=3	1	4	4	1	0	1	1	1	736.82	2944.26	2943.25	343.073	0.252437	0	0	418796	HCD (High Energy Collision Dissociation)	MS2	20.0158	100	11.4144	4367	4367	4365	FP040121_6.raw	0/0		5.23554	484.032	484.032	484.032	5.81375e-06	1.37677e-06	0	0
FALSE	High	PMI-Byonic	PMI-Byonic (A2)	A	2	Unambiguous	CPPGFHGPTCRQDVNECSQNPGLCR	[R].cPPGFHGPTcRQDVNEcSQNPGLcR.[H]	C1(Carbamidomethyl); C10(Carbamidomethyl); C17(Carbamidomethyl); C24(Carbamidomethyl)	1	1	Q01705	Q01705	Neurogenic locus notch homolog protein 1 OS=Mus musculus OX=10090 GN=Notch1 PE=1 SV=3	1	4	4	1	0	1	1	1	736.57	2943.26	2943.25	2.15111	0.00158282	0	0	203142	HCD (High Energy Collision Dissociation)	MS2	7.13873	100	11.2919	4315	4315	4312	FP040121_6.raw	0/0		5.63339	550.982	550.982	550.982	2.326e-06	1.00833e-06	0	0
FALSE	High	PMI-Byonic	PMI-Byonic (A2)	A	2	Unambiguous	CPPGFHGPTCRQDVNECSQNPGLCR	[R].cPPGFHGPTcRQDVNEcSQNPGLcR.[H]	C1(Carbamidomethyl); C10(Carbamidomethyl); C17(Carbamidomethyl); C24(Carbamidomethyl)	1	1	Q01705	Q01705	Neurogenic locus notch homolog protein 1 OS=Mus musculus OX=10090 GN=Notch1 PE=1 SV=3	1	4	4	1	0	1	1	1	736.57	2943.26	2943.25	2.39996	0.00176592	0	0	102855	HCD (High Energy Collision Dissociation)	MS2	14.7427	100	11.1748	4265	4265	4257	FP040121_6.raw	0/0		3.40503	288.94	288.94	288.94	0.00039352	5.05891e-05	0	0
FALSE	High	PMI-Byonic	PMI-Byonic (A2)	A	2	Unambiguous	CPPGFHGPTCRQDVNECSQNPGLCR	[R].cPPGFHGPTcRQDVNEcSQNPGLcR.[H]	C1(Carbamidomethyl); C10(Carbamidomethyl); C17(Carbamidomethyl); C24(Carbamidomethyl)	1	1	Q01705	Q01705	Neurogenic locus notch homolog protein 1 OS=Mus musculus OX=10090 GN=Notch1 PE=1 SV=3	1	4	4	1	0	1	1	1	736.57	2943.26	2943.25	2.73176	0.00201006	0	0	110055	HCD (High Energy Collision Dissociation)	MS2	0	100	11.6652	4474	4474	4467	FP040121_6.raw	0/0		3.13811	369.358	369.358	369.358	0.000727604	7.31562e-05	0	0
FALSE	Medium	PMI-Byonic	PMI-Byonic (A2)	A	2	Unambiguous	CPPGFHGPTCR	[R].cPPGFHGPTcR.[Q]	C1(Carbamidomethyl); C10(Carbamidomethyl)	1	1	Q01705	Q01705	Neurogenic locus notch homolog protein 1 OS=Mus musculus OX=10090 GN=Notch1 PE=1 SV=3	0	3	3	1	0	1	1	1	429.906	1287.7	1285.56	1671.23	0.716152	0	0	356229	HCD (High Energy Collision Dissociation)	MS2	66.317	100	9.96859	3759	3759	3757	FP040121_6.raw	0/0		0.647897	78.8936	78.8936	78.8936	0.224959	0.0147419	0	0
FALSE	High	PMI-Byonic	PMI-Byonic (A2)	A	2	Unambiguous	CPPGFHGPTCR	[R].cPPGFHGPTcR.[Q]	C1(Carbamidomethyl); C10(Carbamidomethyl)	1	1	Q01705	Q01705	Neurogenic locus notch homolog protein 1 OS=Mus musculus OX=10090 GN=Notch1 PE=1 SV=3	0	3	3	1	0	1	1	1	429.907	1287.71	1285.56	1671.44	0.716244	0	0	342729	HCD (High Energy Collision Dissociation)	MS2	46.2111	100	9.85166	3710	3710	3708	FP040121_6.raw	0/0		1.6189	179.64	179.64	179.64	0.0240492	0.00213039	0	0
FALSE	High	PMI-Byonic	PMI-Byonic (A2)	A	2	Unambiguous	CPPGFHGPTCR	[R].cPPGFHGPTcR.[Q]	C1(Carbamidomethyl); C10(Carbamidomethyl)	1	1	Q01705	Q01705	Neurogenic locus notch homolog protein 1 OS=Mus musculus OX=10090 GN=Notch1 PE=1 SV=3	0	3	3	1	0	1	1	1	429.191	1285.56	1285.56	2.05679	0.000881375	0	0	448900	HCD (High Energy Collision Dissociation)	MS2	17.3272	100	9.82372	3699	3699	3695	FP040121_6.raw	0/0		5.04779	403.433	403.433	403.433	8.958e-06	2.21708e-06	0	0
FALSE	High	PMI-Byonic	PMI-Byonic (A2)	A	2	Unambiguous	CPPGFHGPTCR	[R].cPPGFHGPTcR.[Q]	C1(Carbamidomethyl); C10(Carbamidomethyl)	1	1	Q01705	Q01705	Neurogenic locus notch homolog protein 1 OS=Mus musculus OX=10090 GN=Notch1 PE=1 SV=3	0	3	3	1	0	1	1	1	429.19	1285.56	1285.56	-0.934297	-0.000400364	0	0	430756	HCD (High Energy Collision Dissociation)	MS2	26.8718	100	9.99088	3767	3767	3766	FP040121_6.raw	0/0		4.43114	359.832	359.832	359.832	3.70561e-05	4.99927e-06	0	0
FALSE	High	PMI-Byonic	PMI-Byonic (A2)	A	2	Unambiguous	CPPGFHGPTCR	[R].cPPGFHGPTcR.[Q]	C1(Carbamidomethyl); C10(Carbamidomethyl)	1	1	Q01705	Q01705	Neurogenic locus notch homolog protein 1 OS=Mus musculus OX=10090 GN=Notch1 PE=1 SV=3	0	3	3	1	0	1	1	1	429.191	1285.56	1285.56	1.05976	0.000454128	0	0	248036	HCD (High Energy Collision Dissociation)	MS2	41.9238	100	9.65424	3629	3629	3625	FP040121_6.raw	0/0		4.05505	337.491	337.491	337.491	8.8094e-05	9.98647e-06	0	0
FALSE	High	PMI-Byonic	PMI-Byonic (A2)	A	2	Unambiguous	CPPGFHGPTCRQDVNECSQNPGLCR	[R].cPPGFHGPTcRQDVNEcSQNPGLcR.[H]	C1(Carbamidomethyl); C10(Carbamidomethyl); C17(Carbamidomethyl); C24(Carbamidomethyl)	1	1	Q01705	Q01705	Neurogenic locus notch homolog protein 1 OS=Mus musculus OX=10090 GN=Notch1 PE=1 SV=3	1	4	4	1	0	1	1	1	736.569	2943.25	2943.25	1.32162	0.000972464	0	0	72011.9	HCD (High Energy Collision Dissociation)	MS2	0	100	11.79	4528	4528	4521	FP040121_6.raw	0/0		1.73676	247.085	247.085	247.085	0.0183334	0.00155358	0	0
FALSE	High	PMI-Byonic	PMI-Byonic (A2)	A	2	Unambiguous	QDVNECSQNPGLCR	[R].QDVNEcSQNPGLcR.[H]	C6(Carbamidomethyl); C13(Carbamidomethyl)	1	1	Q01705	Q01705	Neurogenic locus notch homolog protein 1 OS=Mus musculus OX=10090 GN=Notch1 PE=1 SV=3	0	2	2	1	0	1	1	1	838.859	1676.71	1676.71	-0.469641	-0.000393726	0	0	76543.5	HCD (High Energy Collision Dissociation)	MS2	24.8371	100	8.26472	3060	3060	3054	FP040121_6.raw	0/0		5.88088	520.938	520.938	520.938	1.3156e-06	3.06601e-07	0	0
FALSE	High	PMI-Byonic	PMI-Byonic (A2)	A	2	Unambiguous	QDVNECSQNPGLCR	[R].QDVNEcSQNPGLcR.[H]	C6(Carbamidomethyl); C13(Carbamidomethyl)	1	1	Q01705	Q01705	Neurogenic locus notch homolog protein 1 OS=Mus musculus OX=10090 GN=Notch1 PE=1 SV=3	0	2	2	1	0	1	1	1	838.861	1676.72	1676.71	2.29689	0.00192561	0	0	251189	HCD (High Energy Collision Dissociation)	MS2	0	100	8.37853	3107	3107	3106	FP040121_6.raw	0/0		6.40365	522.156	522.156	522.156	3.94773e-07	1.23742e-07	0	0
FALSE	High	PMI-Byonic	PMI-Byonic (A2)	A	2	Unambiguous	QDVNECSQNPGLCR	[R].QDVNEcSQNPGLcR.[H]	C6(Carbamidomethyl); C13(Carbamidomethyl)	1	1	Q01705	Q01705	Neurogenic locus notch homolog protein 1 OS=Mus musculus OX=10090 GN=Notch1 PE=1 SV=3	0	3	3	1	0	1	1	1	559.576	1676.71	1676.71	1.77925	0.000994427	0	0	331902	HCD (High Energy Collision Dissociation)	MS2	0	100	8.38069	3108	3108	3106	FP040121_6.raw	0/0		2.10054	297.729	297.729	297.729	0.00793341	0.000604378	0	0
FALSE	Medium	PMI-Byonic	PMI-Byonic (A2)	A	2	Unambiguous	QDVNECSQNPGLCR	[R].QDVNEcSQNPGLcR.[H]	C6(Carbamidomethyl); C13(Carbamidomethyl)	1	1	Q01705	Q01705	Neurogenic locus notch homolog protein 1 OS=Mus musculus OX=10090 GN=Notch1 PE=1 SV=3	0	3	3	1	0	1	1	1	559.576	1676.71	1676.71	1.45163	0.000811322	0	0	92220.6	HCD (High Energy Collision Dissociation)	MS2	50.2374	100	8.52359	3168	3168	3163	FP040121_6.raw	0/0		0.43521	11.5881	11.5881	11.5881	0.367105	0.0330583	0	0
FALSE	High	PMI-Byonic	PMI-Byonic (A2)	A	2	Unambiguous	QDVNECSQNPGLCR	[R].QDVNEcSQNPGLcR.[H]	C6(Carbamidomethyl); C13(Carbamidomethyl)	1	1	Q01705	Q01705	Neurogenic locus notch homolog protein 1 OS=Mus musculus OX=10090 GN=Notch1 PE=1 SV=3	0	3	3	1	0	1	1	1	559.576	1676.71	1676.71	1.23322	0.000689251	0	0	91906.9	HCD (High Energy Collision Dissociation)	MS2	28.487	100	8.26255	3059	3059	3054	FP040121_6.raw	0/0		1.47964	247.538	247.538	247.538	0.0331408	0.00290565	0	0
FALSE	Medium	PMI-Byonic	PMI-Byonic (A2)	A	2	Unambiguous	HGGTCHNEIGSYR	[R].HGGtcHNEIGSYR.[C]	T4(Fuc(1)); C5(Carbamidomethyl)	1	1	Q01705	Q01705	Neurogenic locus notch homolog protein 1 OS=Mus musculus OX=10090 GN=Notch1 PE=1 SV=3	0	3	3	1	0	1	1	1	545.24	1633.71	1633.7	1.88139	0.00102454	0	0	25539	HCD (High Energy Collision Dissociation)	MS2	0	100	9.04584	3379	3379	3372	FP040121_6.raw	0/0		0.637823	64.7445	64.7445	10.4	0.230238	0.0194266	0	0
FALSE	High	PMI-Byonic	PMI-Byonic (A2)	A	2	Unambiguous	HGGTCHNEIGSYR	[R].HGGtcHNEIGSYR.[C]	T4(Fuc(1)); C5(Carbamidomethyl)	1	1	Q01705	Q01705	Neurogenic locus notch homolog protein 1 OS=Mus musculus OX=10090 GN=Notch1 PE=1 SV=3	0	3	3	1	0	1	1	1	545.572	1634.7	1633.7	611.821	0.333178	0	0	46582.7	HCD (High Energy Collision Dissociation)	MS2	53.6653	100	9.21842	3452	3452	3446	FP040121_6.raw	0/0		0.960229	237.352	237.352	10.4	0.10959	0.00996425	0	0
FALSE	High	PMI-Byonic	PMI-Byonic (A2)	A	2	Unambiguous	ATHTGPHCELPYVPCSPSPCQNGGTCRPTGDTTHECACLPGFAGQNCEENVDDCPGNNCK	[R].ATHTGPHcELPYVPcsPSPcQNGGTcRPTGDTTHEcAcLPGFAGQncEENVDDcPGNNcK.[N]	C8(Carbamidomethyl); C15(Carbamidomethyl); S16(HexNAc(1)Hex(1)Fuc(1)); C20(Carbamidomethyl); C26(Carbamidomethyl); C36(Carbamidomethyl); C38(Carbamidomethyl); N46(Deamidated); C47(Carbamidomethyl); C54(Carbamidomethyl); C59(Carbamidomethyl)	1	1	Q01705	Q01705	Neurogenic locus notch homolog protein 1 OS=Mus musculus OX=10090 GN=Notch1 PE=1 SV=3	0	6	6	1	0	1	1	1	1211.33	7262.93	7257.89	693.771	0.839219	0	0	525984	HCD (High Energy Collision Dissociation)	MS2	36.1752	100	12.801	4962	4962	4954	FP040121_6.raw	0/0		2.28326	129.613	129.613	0	0.00520878	0.000388819	0	0
FALSE	High	PMI-Byonic	PMI-Byonic (A2)	A	2	Unambiguous	ATHTGPHCELPYVPCSPSPCQNGGTCRPTGDTTHECACLPGFAGQNCEENVDDCPGNNCK	[R].ATHTGPHcELPYVPcsPSPcQNGGTcRPTGDTTHEcAcLPGFAGQNcEENVDDcPGNNcK.[N]	C8(Carbamidomethyl); C15(Carbamidomethyl); S16(HexNAc(1)Hex(1)Fuc(1)); C20(Carbamidomethyl); C26(Carbamidomethyl); C36(Carbamidomethyl); C38(Carbamidomethyl); C47(Carbamidomethyl); C54(Carbamidomethyl); C59(Carbamidomethyl)	1	1	Q01705	Q01705	Neurogenic locus notch homolog protein 1 OS=Mus musculus OX=10090 GN=Notch1 PE=1 SV=3	0	6	6	1	0	1	1	1	1211.16	7261.93	7256.91	691.292	0.836107	0	0	311037	HCD (High Energy Collision Dissociation)	MS2	43.0421	100	12.9298	5017	5017	5009	FP040121_6.raw	0/0		2.3797	105.259	105.259	0	0.00417158	0.00024276	0	0
FALSE	High	PMI-Byonic	PMI-Byonic (A2)	A	2	Unambiguous	NGGACVDGVNTYNCR	[K].NGGAcVdGVNTYNcR.[C]	C5(Carbamidomethyl); D7(Oxidation); C14(Carbamidomethyl)	1	1	Q01705	Q01705	Neurogenic locus notch homolog protein 1 OS=Mus musculus OX=10090 GN=Notch1 PE=1 SV=3	0	2	2	1	0	1	1	1	836.846	1672.68	1672.68	2.33215	0.00195047	0	0	68496.9	HCD (High Energy Collision Dissociation)	MS2	0	100	9.14784	3422	3422	3419	FP040121_6.raw	0/0		3.09287	210.742	210.742	127.053	0.00080748	9.6844e-05	0	0
FALSE	Medium	PMI-Byonic	PMI-Byonic (A2)	A	2	Unambiguous	NGGACVDGVNTYNCR	[K].NGGAcVDGVNTYNcR.[C]	C5(Carbamidomethyl); C14(Carbamidomethyl)	1	1	Q01705	Q01705	Neurogenic locus notch homolog protein 1 OS=Mus musculus OX=10090 GN=Notch1 PE=1 SV=3	0	3	3	1	0	1	1	1	552.902	1656.69	1656.69	4.10343	0.00226603	0	0	62106	HCD (High Energy Collision Dissociation)	MS2	48.9602	100	9.06513	3387	3387	3382	FP040121_6.raw	0/0		0.145827	34.916	34.916	34.916	0.714781	0.046971	0	0
FALSE	High	PMI-Byonic	PMI-Byonic (A2)	A	2	Unambiguous	NGGACVDGVNTYNCR	[K].nGGAcVDGVNTYNcR.[C]	N1(Deamidated); C5(Carbamidomethyl); C14(Carbamidomethyl)	1	1	Q01705	Q01705	Neurogenic locus notch homolog protein 1 OS=Mus musculus OX=10090 GN=Notch1 PE=1 SV=3	0	2	2	1	0	1	1	1	830.344	1659.68	1657.67	1213.16	1.00551	0	0	109651	HCD (High Energy Collision Dissociation)	MS2	47.6306	100	10.1994	3854	3854	3845	FP040121_6.raw	0/0		3.53972	287.867	287.867	221.444	0.000288592	3.83417e-05	0	0
FALSE	High	PMI-Byonic	PMI-Byonic (A2)	A	2	Unambiguous	NGGACVDGVNTYNCR	[K].nGGAcVDGVNTYNcR.[C]	N1(Deamidated); C5(Carbamidomethyl); C14(Carbamidomethyl)	1	1	Q01705	Q01705	Neurogenic locus notch homolog protein 1 OS=Mus musculus OX=10090 GN=Notch1 PE=1 SV=3	0	2	2	1	0	1	1	1	829.844	1658.68	1657.67	610.417	0.505935	0	0	107199	HCD (High Energy Collision Dissociation)	MS2	32.4592	100	9.71573	3655	3655	3654	FP040121_6.raw	0/0		3.55993	273.243	273.243	273.243	0.000275465	2.90732e-05	0	0
FALSE	High	PMI-Byonic	PMI-Byonic (A2)	A	2	Unambiguous	NGGACVDGVNTYNCR	[K].nGGAcVDGVNTYNcR.[C]	N1(Deamidated); C5(Carbamidomethyl); C14(Carbamidomethyl)	1	1	Q01705	Q01705	Neurogenic locus notch homolog protein 1 OS=Mus musculus OX=10090 GN=Notch1 PE=1 SV=3	0	2	2	1	0	1	1	1	829.342	1657.68	1657.67	4.06794	0.00337165	0	0	51748	HCD (High Energy Collision Dissociation)	MS2	0	100	10.3053	3897	3897	3896	FP040121_6.raw	0/0		3.76687	315.715	315.715	315.715	0.000171054	1.95966e-05	0	0
FALSE	High	PMI-Byonic	PMI-Byonic (A2)	A	2	Unambiguous	NGGACVDGVNTYNCR	[K].NGGAcVDGVNTYNcR.[C]	C5(Carbamidomethyl); C14(Carbamidomethyl)	1	1	Q01705	Q01705	Neurogenic locus notch homolog protein 1 OS=Mus musculus OX=10090 GN=Notch1 PE=1 SV=3	0	2	2	1	0	1	1	1	828.848	1656.69	1656.69	1.8642	0.0015442	0	0	159653	HCD (High Energy Collision Dissociation)	MS2	6.32869	100	9.05649	3383	3383	3382	FP040121_6.raw	0/0		5.77177	469.58	469.58	469.58	1.69133e-06	5.45971e-07	0	0
FALSE	High	PMI-Byonic	PMI-Byonic (A2)	A	2	Unambiguous	NGGACVDGVNTYNCR	[K].NGGAcVDGVNTYNcR.[C]	C5(Carbamidomethyl); C14(Carbamidomethyl)	1	1	Q01705	Q01705	Neurogenic locus notch homolog protein 1 OS=Mus musculus OX=10090 GN=Notch1 PE=1 SV=3	0	2	2	1	0	1	1	1	828.847	1656.69	1656.69	0.980003	0.000811779	0	0	68744.8	HCD (High Energy Collision Dissociation)	MS2	0	100	8.94673	3337	3337	3334	FP040121_6.raw	0/0		4.54384	355.436	355.436	355.436	2.85866e-05	3.47277e-06	0	0
FALSE	High	PMI-Byonic	PMI-Byonic (A2)	A	2	Unambiguous	VASFYCECPHGR	[R].VASFYcEcPHGR.[T]	C6(Carbamidomethyl); C8(Carbamidomethyl)	1	1	Q01705	Q01705	Neurogenic locus notch homolog protein 1 OS=Mus musculus OX=10090 GN=Notch1 PE=1 SV=3	0	3	3	1	0	1	1	1	494.881	1482.63	1482.63	1.3575	0.000670888	0	0	810200	HCD (High Energy Collision Dissociation)	MS2	2.95882	100	10.3501	3915	3915	3914	FP040121_6.raw	0/0		6.48283	546.434	546.434	546.434	3.28983e-07	6.95365e-08	0	0
FALSE	High	PMI-Byonic	PMI-Byonic (A2)	A	2	Unambiguous	VASFYCECPHGR	[R].VASFYcEcPHGR.[T]	C6(Carbamidomethyl); C8(Carbamidomethyl)	1	1	Q01705	Q01705	Neurogenic locus notch homolog protein 1 OS=Mus musculus OX=10090 GN=Notch1 PE=1 SV=3	0	3	3	1	0	1	1	1	494.882	1482.63	1482.63	3.14826	0.0015559	0	0	257869	HCD (High Energy Collision Dissociation)	MS2	30.5657	100	10.4813	3971	3971	3967	FP040121_6.raw	0/0		5.60795	471.547	471.547	471.547	2.4663e-06	1.09946e-06	0	0
FALSE	High	PMI-Byonic	PMI-Byonic (A2)	A	2	Unambiguous	VASFYCECPHGR	[R].VASFYcEcPHGR.[T]	C6(Carbamidomethyl); C8(Carbamidomethyl)	1	1	Q01705	Q01705	Neurogenic locus notch homolog protein 1 OS=Mus musculus OX=10090 GN=Notch1 PE=1 SV=3	0	3	3	1	0	1	1	1	494.881	1482.63	1482.63	2.46901	0.0012202	0	0	1881460	HCD (High Energy Collision Dissociation)	MS2	2.19559	89.558	10.2362	3869	3869	3868	FP040121_6.raw	0/0		7.77028	639.929	639.929	639.929	1.69716e-08	4.67655e-09	0	0
FALSE	High	PMI-Byonic	PMI-Byonic (A2)	A	2	Unambiguous	VASFYCECPHGR	[R].VASFYcEcPHGR.[T]	C6(Carbamidomethyl); C8(Carbamidomethyl)	1	1	Q01705	Q01705	Neurogenic locus notch homolog protein 1 OS=Mus musculus OX=10090 GN=Notch1 PE=1 SV=3	0	3	3	1	0	1	1	1	494.881	1482.63	1482.63	1.481	0.000731923	0	0	949642	HCD (High Energy Collision Dissociation)	MS2	5.61098	100	10.1224	3821	3821	3820	FP040121_6.raw	0/0		8.81167	683.317	683.317	683.317	1.54288e-09	5.78345e-10	0	0
FALSE	High	PMI-Byonic	PMI-Byonic (A2)	A	2	Unambiguous	VASFYCECPHGR	[R].VASFYcEcPHGR.[T]	C6(Carbamidomethyl); C8(Carbamidomethyl)	1	1	Q01705	Q01705	Neurogenic locus notch homolog protein 1 OS=Mus musculus OX=10090 GN=Notch1 PE=1 SV=3	0	3	3	1	0	1	1	1	495.215	1483.63	1482.63	678.142	0.335144	0	0	315833	HCD (High Energy Collision Dissociation)	MS2	49.6368	100	10.015	3777	3777	3772	FP040121_6.raw	0/0		5.70484	464.516	464.516	464.516	1.97314e-06	8.32751e-07	0	0
FALSE	High	PMI-Byonic	PMI-Byonic (A2)	A	2	Unambiguous	AICTCPSGYTGPACSQDVDECALGANPCEHAGK	[K].AIcTcPSGYTGPAcSQDVDEcALGANPcEHAGK.[C]	C3(Carbamidomethyl); C5(Carbamidomethyl); C14(Carbamidomethyl); C21(Carbamidomethyl); C28(Carbamidomethyl)	1	1	Q01705	Q01705	Neurogenic locus notch homolog protein 1 OS=Mus musculus OX=10090 GN=Notch1 PE=1 SV=3	0	4	4	1	0	1	1	1	889.121	3553.46	3553.45	2.18583	0.00194181	0	0	628594	HCD (High Energy Collision Dissociation)	MS2	0	100	11.9581	4600	4600	4597	FP040121_6.raw	0/0		30.0057	1215.26	1215.26	1215.26	9.86859e-31	9.86761e-31	0	0
FALSE	High	PMI-Byonic	PMI-Byonic (A2)	A	2	Unambiguous	AICTCPSGYTGPACSQDVDECALGANPCEHAGK	[K].AIcTcPSGYTGPAcSQDVDEcALGANPcEHAGK.[C]	C3(Carbamidomethyl); C5(Carbamidomethyl); C14(Carbamidomethyl); C21(Carbamidomethyl); C28(Carbamidomethyl)	1	1	Q01705	Q01705	Neurogenic locus notch homolog protein 1 OS=Mus musculus OX=10090 GN=Notch1 PE=1 SV=3	0	3	3	1	0	1	1	1	1185.16	3553.46	3553.45	2.68773	0.00318358	0	0	896977	HCD (High Energy Collision Dissociation)	MS2	0	100	12.0618	4645	4645	4641	FP040121_6.raw	0/0		5.77045	596.345	596.345	596.345	1.69648e-06	7.3772e-07	0	0
FALSE	High	PMI-Byonic	PMI-Byonic (A2)	A	2	Unambiguous	AICTCPSGYTGPACSQDVDECALGANPCEHAGK	[K].AIcTcPSGYTGPAcSQDVDEcALGANPcEHAGK.[C]	C3(Carbamidomethyl); C5(Carbamidomethyl); C14(Carbamidomethyl); C21(Carbamidomethyl); C28(Carbamidomethyl)	1	1	Q01705	Q01705	Neurogenic locus notch homolog protein 1 OS=Mus musculus OX=10090 GN=Notch1 PE=1 SV=3	0	4	4	1	0	1	1	1	889.122	3553.46	3553.45	2.87288	0.00255217	0	0	511531	HCD (High Energy Collision Dissociation)	MS2	5.15937	100	12.0811	4653	4653	4652	FP040121_6.raw	0/0		9.71623	811.052	811.052	811.052	1.92209e-10	9.60998e-11	0	0
FALSE	High	PMI-Byonic	PMI-Byonic (A2)	A	2	Unambiguous	AICTCPSGYTGPACSQDVDECALGANPCEHAGK	[K].AIcTcPSGYTGPAcSQDVDEcALGANPcEHAGK.[C]	C3(Carbamidomethyl); C5(Carbamidomethyl); C14(Carbamidomethyl); C21(Carbamidomethyl); C28(Carbamidomethyl)	1	1	Q01705	Q01705	Neurogenic locus notch homolog protein 1 OS=Mus musculus OX=10090 GN=Notch1 PE=1 SV=3	0	3	3	1	0	1	1	1	1185.16	3553.46	3553.45	2.06938	0.00245115	0	0	206054	HCD (High Energy Collision Dissociation)	MS2	0	100	11.9349	4590	4590	4586	FP040121_6.raw	0/0		5.77045	586.597	586.597	586.597	1.69648e-06	6.50561e-07	0	0
FALSE	High	PMI-Byonic	PMI-Byonic (A2)	A	2	Unambiguous	INEFQCQCPK	[K].INEFQcQcPK.[G]	C6(Carbamidomethyl); C8(Carbamidomethyl)	1	1	Q01705	Q01705	Neurogenic locus notch homolog protein 1 OS=Mus musculus OX=10090 GN=Notch1 PE=1 SV=3	0	2	2	1	0	1	1	1	662.299	1323.59	1323.58	6.59408	0.0043639	0	0	76336.3	HCD (High Energy Collision Dissociation)	MS2	14.7807	100	8.68312	3229	3229	3226	FP040121_6.raw	0/0		3.0771	225.492	225.492	225.492	0.000837339	0.000119984	0	0
FALSE	High	PMI-Byonic	PMI-Byonic (A2)	A	2	Unambiguous	INEFQCQCPK	[K].INEFQcQcPK.[G]	C6(Carbamidomethyl); C8(Carbamidomethyl)	1	1	Q01705	Q01705	Neurogenic locus notch homolog protein 1 OS=Mus musculus OX=10090 GN=Notch1 PE=1 SV=3	0	2	2	1	0	1	1	1	662.299	1323.59	1323.58	6.59408	0.0043639	0	0	76336.3	HCD (High Energy Collision Dissociation)	MS2	14.7807	100	8.67878	3227	3227	3226	FP040121_6.raw	0/0		1.29218	165.412	165.412	165.412	0.0510294	0.00407939	0	0
FALSE	High	PMI-Byonic	PMI-Byonic (A2)	A	2	Unambiguous	HGGTCQDRDNSYLCLCLK	[R].HGGtcQDRDNSYLcLcLK.[G]	T4(HexNAc(1)Hex(1)Fuc(1)); C5(Carbamidomethyl); C14(Carbamidomethyl); C16(Carbamidomethyl)	1	1	Q01705	Q01705	Neurogenic locus notch homolog protein 1 OS=Mus musculus OX=10090 GN=Notch1 PE=1 SV=3	1	4	4	1	0	1	1	1	677.792	2708.15	2708.15	-0.753084	-0.000509866	0	0	233097	HCD (High Energy Collision Dissociation)	MS2	9.02035	100	11.9393	4592	4592	4586	FP040121_6.raw	0/0		4.38093	385.275	385.275	2	4.15977e-05	6.5905e-06	0	0
FALSE	High	PMI-Byonic	PMI-Byonic (A2)	A	2	Unambiguous	HGGTCQDRDNSYLCLCLK	[R].HGGtcQDRDNSYLcLcLK.[G]	T4(HexNAc(1)Hex(1)Fuc(1)NeuAc(1)); C5(Carbamidomethyl); C14(Carbamidomethyl); C16(Carbamidomethyl)	1	1	Q01705	Q01705	Neurogenic locus notch homolog protein 1 OS=Mus musculus OX=10090 GN=Notch1 PE=1 SV=3	1	4	4	1	0	1	1	1	751.318	3002.25	2999.24	1001.95	0.751271	0	0	311169	HCD (High Energy Collision Dissociation)	MS2	53.7287	100	12.2491	4725	4725	4717	FP040121_6.raw	0/0		0.973993	90.2583	90.2583	0.8	0.106171	0.00764737	0	0
[truncated: 7 more columns]
