# Supplementary material for: Modulation of the NOTCH1 Pathway by LUNATIC FRINGE Is Dominant over That of MANIC or RADICAL FRINGE
Source: Molecules. 2021 Sep 30;26(19):5942. doi: 10.3390/molecules26195942 (PMC8512825; doi:10.3390/molecules26195942)
Supplement: Supplementary file 1 [file molecules-26-05942-s001.zip › Supplement/Table S32.xlsx]

## Sheet: Table S32
	V8 digestion of mN1 EGF1-18 + LFNG expressed in U2OS analyzed for Figure 3, 7, S2 ,S3 and S6.
	Tab			Biological replicate number						The peptides used to generate the EICs are highlighted in red and bold
	FP072920_8			1
	FP072920_8-(01)
	FP030521_7			2
	FP041321_1			3

## Sheet: FP072920_8
Checked	Confidence	Identifying Node Type	Identifying Node	Search ID	Identifying Node No	PSM Ambiguity	Sequence	Annotated Sequence	Modifications	# Protein Groups	# Proteins	Master Protein Accessions	Protein Accessions	Protein Descriptions	# Missed Cleavages	Charge	Original Precursor Charge	DeltaScore	DeltaCn	Rank	Search Engine Rank	Concatenated Rank	m/z [Da]	MH+ [Da]	Theo. MH+ [Da]	DeltaM [ppm]	Deltam/z [Da]	Matched Ions	Total Ions	Intensity	Activation Type	MS Order	Isolation Interference [%]	Ion Inject Time [ms]	RT [min]	First Scan	Last Scan	Master Scan(s)	Spectrum File	Ions Matched	Annotation	|Log Prob|	Byonic Score	Delta Byonic Score	Delta Mod Score	PEP 2D	q-Value 2D	FDR 2D	Peptide Group FDR 2D
FALSE	High	PMI-Byonic	PMI-Byonic (A2)	A	2	Unambiguous	YKCRCPPGWSGKSCQQADPCASNPCANGGQCLPFE	[E].YKcRcPPGWSGKScQQADPcAsNPcANGGQcLPFE.[S]	C3(Carbamidomethyl); C5(Carbamidomethyl); C14(Carbamidomethyl); C20(Carbamidomethyl); S22(Hex(1)Pent(1)); C25(Carbamidomethyl); C31(Carbamidomethyl)	1	1	Q01705	Q01705	Neurogenic locus notch homolog protein 1 OS=Mus musculus OX=10090 GN=Notch1 PE=1 SV=3	0	4	4	1	0	1	1	1	1085.7	4339.77	4338.77	229.455	0.248888	0	0	661065	HCD (High Energy Collision Dissociation)	MS2	0	100	17.9652	6457	6457	6448	FP072920_8.raw	0/0		5.91842	557.875	557.875	0	1.20664e-06	5.26371e-07	0	0
FALSE	High	PMI-Byonic	PMI-Byonic (A2)	A	2	Unambiguous	YKCRCPPGWSGKSCQQADPCASNPCANGGQCLPFESSYICRCPPGFHGPTCRQDVNE	[E].YKcRcPPGWsGKScQQADPcASNPcANGGQcLPFESSYIcRcPPGFHGPTcRQDVNE.[C]	C3(Carbamidomethyl); C5(Carbamidomethyl); S10(Hex(1)Pent(1)); C14(Carbamidomethyl); C20(Carbamidomethyl); C25(Carbamidomethyl); C31(Carbamidomethyl); C40(Carbamidomethyl); C42(Carbamidomethyl); C51(Carbamidomethyl)	1	1	Q01705	Q01705	Neurogenic locus notch homolog protein 1 OS=Mus musculus OX=10090 GN=Notch1 PE=1 SV=3	2	6	6	1	0	1	1	1	1161.16	6961.9	6956.89	720.163	0.835016	0	0	243258	HCD (High Energy Collision Dissociation)	MS2	59.0826	100	18.8596	6843	6843	6833	FP072920_8.raw	0/0		3.03216	244.515	244.515	10.1648	0.000928615	0.000117163	0	0
FALSE	High	PMI-Byonic	PMI-Byonic (A2)	A	2	Unambiguous	YKCRCPPGWSGKSCQQADPCASNPCANGGQCLPFE	[E].YKcRcPPGWsGKScQQADPcASNPcANGGQcLPFE.[S]	C3(Carbamidomethyl); C5(Carbamidomethyl); S10(Hex(1)Pent(1)); C14(Carbamidomethyl); C20(Carbamidomethyl); C25(Carbamidomethyl); C31(Carbamidomethyl)	1	1	Q01705	Q01705	Neurogenic locus notch homolog protein 1 OS=Mus musculus OX=10090 GN=Notch1 PE=1 SV=3	0	4	4	1	0	1	1	1	1085.69	4339.76	4338.77	227.429	0.246691	0	0	245654	HCD (High Energy Collision Dissociation)	MS2	0	100	18.2135	6563	6563	6558	FP072920_8.raw	0/0		5.4994	499.357	499.357	2.4	3.16662e-06	8.79747e-07	0	0
FALSE	High	PMI-Byonic	PMI-Byonic (A2)	A	2	Unambiguous	YKCRCPPGWSGKSCQQADPCASNPCANGGQCLPFE	[E].YKcRcPPGWSGKscQQADPcASNPcANGGQcLPFE.[S]	C3(Carbamidomethyl); C5(Carbamidomethyl); S13(Hex(1)Pent(1)); C14(Carbamidomethyl); C20(Carbamidomethyl); C25(Carbamidomethyl); C31(Carbamidomethyl)	1	1	Q01705	Q01705	Neurogenic locus notch homolog protein 1 OS=Mus musculus OX=10090 GN=Notch1 PE=1 SV=3	0	4	4	1	0	1	1	1	1085.69	4339.76	4338.77	227.204	0.246446	0	0	1.4603e+06	HCD (High Energy Collision Dissociation)	MS2	0	100	18.0768	6504	6504	6503	FP072920_8.raw	0/0		7.10655	644.14	644.14	0	7.82435e-08	5.9526e-08	0	0
FALSE	High	PMI-Byonic	PMI-Byonic (A2)	A	2	Unambiguous	YKCRCPPGWSGKSCQQADPCASNPCANGGQCLPFE	[E].YKcRcPPGWsGKScQQADPcASNPcANGGQcLPFE.[S]	C3(Carbamidomethyl); C5(Carbamidomethyl); S10(Hex(1)Pent(2)); C14(Carbamidomethyl); C20(Carbamidomethyl); C25(Carbamidomethyl); C31(Carbamidomethyl)	1	1	Q01705	Q01705	Neurogenic locus notch homolog protein 1 OS=Mus musculus OX=10090 GN=Notch1 PE=1 SV=3	0	4	4	1	0	1	1	1	1118.96	4472.8	4470.81	445.199	0.4976	0	0	556882	HCD (High Energy Collision Dissociation)	MS2	0	100	17.9928	6469	6469	6459	FP072920_8.raw	0/0		5.14046	377.94	377.94	3.6	7.23668e-06	1.87339e-06	0	0
FALSE	High	PMI-Byonic	PMI-Byonic (A2)	A	2	Unambiguous	YKCRCPPGWSGKSCQQADPCASNPCANGGQCLPFE	[E].YKcRcPPGWSGKScQQADPcAsNPcANGGQcLPFE.[S]	C3(Carbamidomethyl); C5(Carbamidomethyl); C14(Carbamidomethyl); C20(Carbamidomethyl); S22(Hex(1)Pent(1)); C25(Carbamidomethyl); C31(Carbamidomethyl)	1	1	Q01705	Q01705	Neurogenic locus notch homolog protein 1 OS=Mus musculus OX=10090 GN=Notch1 PE=1 SV=3	0	4	4	1	0	1	1	1	1085.45	4338.77	4338.77	-0.350139	-0.000379793	0	0	303074	HCD (High Energy Collision Dissociation)	MS2	0	100	17.8226	6395	6395	6393	FP072920_8.raw	0/0		5.70349	486.878	486.878	0	1.97929e-06	7.59386e-07	0	0
FALSE	High	PMI-Byonic	PMI-Byonic (A2)	A	2	Unambiguous	YKCRCPPGWSGKSCQQADPCASNPCANGGQCLPFE	[E].YKcRcPPGWsGKScQQADPcASNPcANGGQcLPFE.[S]	C3(Carbamidomethyl); C5(Carbamidomethyl); S10(Hex(1)Pent(1)); C14(Carbamidomethyl); C20(Carbamidomethyl); C25(Carbamidomethyl); C31(Carbamidomethyl)	1	1	Q01705	Q01705	Neurogenic locus notch homolog protein 1 OS=Mus musculus OX=10090 GN=Notch1 PE=1 SV=3	0	4	4	1	0	1	1	1	1085.45	4338.79	4338.77	4.26396	0.00462509	0	0	89299.7	HCD (High Energy Collision Dissociation)	MS2	0	100	17.6989	6342	6342	6338	FP072920_8.raw	0/0		3.7099	277.553	277.553	2.4	0.000195029	4.20442e-05	0	0
FALSE	High	PMI-Byonic	PMI-Byonic (A2)	A	2	Unambiguous	SSYICRCPPGFHGPTCRQDVNE	[E].SSYIcRcPPGFHGPTcRQDVNE.[C]	C5(Carbamidomethyl); C7(Carbamidomethyl); C16(Carbamidomethyl)	1	1	Q01705	Q01705	Neurogenic locus notch homolog protein 1 OS=Mus musculus OX=10090 GN=Notch1 PE=1 SV=3	1	4	4	1	0	1	1	1	660.039	2637.14	2637.14	-1.32507	-0.000873599	0	0	4.73752e+06	HCD (High Energy Collision Dissociation)	MS2	1.08043	35.1506	15.6054	5434	5434	5431	FP072920_8.raw	0/0		4.80822	550.865	436.264	436.264	1.55519e-05	2.68308e-06	0	0
FALSE	High	PMI-Byonic	PMI-Byonic (A2)	A	2	Unambiguous	SSYICRCPPGFHGPTCRQDVNE	[E].SSYIcRcPPGFHGPTcRQDVNE.[C]	C5(Carbamidomethyl); C7(Carbamidomethyl); C16(Carbamidomethyl)	1	1	Q01705	Q01705	Neurogenic locus notch homolog protein 1 OS=Mus musculus OX=10090 GN=Notch1 PE=1 SV=3	1	4	4	1	0	1	1	1	660.038	2637.13	2637.14	-3.91725	-0.00258258	0	0	172569	HCD (High Energy Collision Dissociation)	MS2	22.8646	100	15.8639	5544	5544	5540	FP072920_8.raw	0/0		3.47466	347.015	315.043	315.043	0.000335227	5.08653e-05	0	0
FALSE	High	PMI-Byonic	PMI-Byonic (A2)	A	2	Unambiguous	SSYICRCPPGFHGPTCRQDVNE	[E].SSYIcRcPPGFHGPTcRQDVNE.[C]	C5(Carbamidomethyl); C7(Carbamidomethyl); C16(Carbamidomethyl)	1	1	Q01705	Q01705	Neurogenic locus notch homolog protein 1 OS=Mus musculus OX=10090 GN=Notch1 PE=1 SV=3	1	4	4	1	0	1	1	1	660.04	2637.14	2637.14	-0.862182	-0.000568423	0	0	781187	HCD (High Energy Collision Dissociation)	MS2	12.4684	100	15.3559	5327	5327	5323	FP072920_8.raw	0/0		5.81697	503.189	426.303	426.303	1.52415e-06	6.31392e-07	0	0
FALSE	High	PMI-Byonic	PMI-Byonic (A2)	A	2	Unambiguous	SSYICRCPPGFHGPTCRQDVNE	[E].SSYIcRcPPGFHGPTcRQDVNE.[C]	C5(Carbamidomethyl); C7(Carbamidomethyl); C16(Carbamidomethyl)	1	1	Q01705	Q01705	Neurogenic locus notch homolog protein 1 OS=Mus musculus OX=10090 GN=Notch1 PE=1 SV=3	1	4	4	1	0	1	1	1	660.039	2637.14	2637.14	-1.23249	-0.000812564	0	0	982316	HCD (High Energy Collision Dissociation)	MS2	12.161	100	15.7279	5486	5486	5485	FP072920_8.raw	0/0		6.34495	580.339	473.159	473.159	4.51904e-07	1.97297e-07	0	0
FALSE	High	PMI-Byonic	PMI-Byonic (A2)	A	2	Unambiguous	SSYICRCPPGFHGPTCRQDVNECSQNPGLCRHGGTCHNE	[E].SSYIcRcPPGFHGPtcRQDVNEcSQNPGLcRHGGTcHNE.[I]	C5(Carbamidomethyl); C7(Carbamidomethyl); T15(Fuc(1)); C16(Carbamidomethyl); C23(Carbamidomethyl); C30(Carbamidomethyl); C36(Carbamidomethyl)	1	1	Q01705	Q01705	Neurogenic locus notch homolog protein 1 OS=Mus musculus OX=10090 GN=Notch1 PE=1 SV=3	2	6	6	1	0	1	1	1	792.501	4749.97	4747.98	420.502	0.332755	0	0	392488	HCD (High Energy Collision Dissociation)	MS2	23.532	100	14.553	4985	4985	4977	FP072920_8.raw	0/0		2.90091	213.108	213.108	0	0.00125629	0.000164308	0	0
FALSE	High	PMI-Byonic	PMI-Byonic (A2)	A	2	Unambiguous	SSYICRCPPGFHGPTCRQDVNECSQNPGLCRHGGTCHNE	[E].SSYIcRcPPGFHGPtcRQDVNEcSQNPGLcRHGGTcHNE.[I]	C5(Carbamidomethyl); C7(Carbamidomethyl); T15(Fuc(1)); C16(Carbamidomethyl); C23(Carbamidomethyl); C30(Carbamidomethyl); C36(Carbamidomethyl)	1	1	Q01705	Q01705	Neurogenic locus notch homolog protein 1 OS=Mus musculus OX=10090 GN=Notch1 PE=1 SV=3	2	6	6	1	0	1	1	1	792.167	4747.97	4747.98	-1.70758	-0.00135126	0	0	344985	HCD (High Energy Collision Dissociation)	MS2	0	100	14.82	5098	5098	5094	FP072920_8.raw	0/0		5.92144	547.732	547.732	0	1.19827e-06	4.77781e-07	0	0
FALSE	High	PMI-Byonic	PMI-Byonic (A2)	A	2	Unambiguous	SSYICRCPPGFHGPTCRQDVNECSQNPGLCRHGGTCHNE	[E].SSYIcRcPPGFHGPtcRQDVNEcSQNPGLcRHGGTcHNE.[I]	C5(Carbamidomethyl); C7(Carbamidomethyl); T15(Fuc(1)); C16(Carbamidomethyl); C23(Carbamidomethyl); C30(Carbamidomethyl); C36(Carbamidomethyl)	1	1	Q01705	Q01705	Neurogenic locus notch homolog protein 1 OS=Mus musculus OX=10090 GN=Notch1 PE=1 SV=3	2	6	6	1	0	1	1	1	792.333	4748.96	4747.98	207.623	0.164298	0	0	673370	HCD (High Energy Collision Dissociation)	MS2	51.5984	100	14.57	4992	4992	4988	FP072920_8.raw	0/0		5.23486	423.01	423.01	0	5.82291e-06	1.66711e-06	0	0
FALSE	High	PMI-Byonic	PMI-Byonic (A2)	A	2	Unambiguous	SSYICRCPPGFHGPTCRQDVNE	[E].SSYIcRcPPGFHGPTcRQDVNE.[C]	C5(Carbamidomethyl); C7(Carbamidomethyl); C16(Carbamidomethyl)	1	1	Q01705	Q01705	Neurogenic locus notch homolog protein 1 OS=Mus musculus OX=10090 GN=Notch1 PE=1 SV=3	1	4	4	1	0	1	1	1	660.039	2637.14	2637.14	-1.32507	-0.000873599	0	0	247364	HCD (High Energy Collision Dissociation)	MS2	30.1289	100	15.9905	5598	5598	5595	FP072920_8.raw	0/0		1.52924	206.971	206.971	206.971	0.0295635	0.00311902	0	0
FALSE	High	PMI-Byonic	PMI-Byonic (A2)	A	2	Unambiguous	SSYICRCPPGFHGPTCRQDVNECSQNPGLCRHGGTCHNE	[E].SSYIcRcPPGFHGPTcRQDVNEcsQNPGLcRHGGTcHNE.[I]	C5(Carbamidomethyl); C7(Carbamidomethyl); C16(Carbamidomethyl); C23(Carbamidomethyl); S24(Fuc(1)); C30(Carbamidomethyl); C36(Carbamidomethyl)	1	1	Q01705	Q01705	Neurogenic locus notch homolog protein 1 OS=Mus musculus OX=10090 GN=Notch1 PE=1 SV=3	2	6	6	1	0	1	1	1	792.835	4751.97	4747.98	842.016	0.666312	0	0	388336	HCD (High Energy Collision Dissociation)	MS2	46.4348	100	14.9496	5153	5153	5148	FP072920_8.raw	0/0		2.99434	175.339	175.339	0	0.00101312	0.000131614	0	0
FALSE	High	PMI-Byonic	PMI-Byonic (A2)	A	2	Unambiguous	SSYICRCPPGFHGPTCRQDVNECSQNPGLCRHGGTCHNE	[E].SSYIcRcPPGFHGPtcRQDVNEcSQNPGLcRHGGTcHNE.[I]	C5(Carbamidomethyl); C7(Carbamidomethyl); T15(Fuc(1)); C16(Carbamidomethyl); C23(Carbamidomethyl); C30(Carbamidomethyl); C36(Carbamidomethyl)	1	1	Q01705	Q01705	Neurogenic locus notch homolog protein 1 OS=Mus musculus OX=10090 GN=Notch1 PE=1 SV=3	2	6	6	1	0	1	1	1	792.835	4751.97	4747.98	841.554	0.665946	0	0	2.034e+06	HCD (High Energy Collision Dissociation)	MS2	45.7284	80.6226	14.6833	5040	5040	5039	FP072920_8.raw	0/0		7.10956	644.277	644.277	0	7.77035e-08	5.3287e-08	0	0
FALSE	High	PMI-Byonic	PMI-Byonic (A2)	A	2	Unambiguous	SSYICRCPPGFHGPTCRQDVNE	[E].SSYIcRcPPGFHGPTcRQDVNE.[C]	C5(Carbamidomethyl); C7(Carbamidomethyl); C16(Carbamidomethyl)	1	1	Q01705	Q01705	Neurogenic locus notch homolog protein 1 OS=Mus musculus OX=10090 GN=Notch1 PE=1 SV=3	1	4	4	1	0	1	1	1	660.039	2637.13	2637.14	-1.69538	-0.00111774	0	0	6.90335e+06	HCD (High Energy Collision Dissociation)	MS2	0.74085	35.5551	15.4735	5377	5377	5376	FP072920_8.raw	0/0		7.12312	648.729	528.388	528.388	7.53149e-08	4.10793e-08	0	0
FALSE	High	PMI-Byonic	PMI-Byonic (A2)	A	2	Unambiguous	SSYICRCPPGFHGPTCRQDVNE	[E].SSYIcRcPPGFHGPTcRQDVNE.[C]	C5(Carbamidomethyl); C7(Carbamidomethyl); C16(Carbamidomethyl)	1	1	Q01705	Q01705	Neurogenic locus notch homolog protein 1 OS=Mus musculus OX=10090 GN=Notch1 PE=1 SV=3	1	3	3	1	0	1	1	1	879.717	2637.14	2637.14	-1.25054	-0.00109928	0	0	256356	HCD (High Energy Collision Dissociation)	MS2	6.1145	100	15.4843	5382	5382	5376	FP072920_8.raw	0/0		2.86207	466.035	345.76	345.76	0.00137382	0.000182915	0	0
FALSE	High	PMI-Byonic	PMI-Byonic (A2)	A	2	Unambiguous	CSQNPGLCRHGGTCHNE	[E].csQNPGLcRHGGTcHNE.[I]	C1(Carbamidomethyl); S2(Fuc(1)); C8(Carbamidomethyl); C14(Carbamidomethyl)	1	1	Q01705	Q01705	Neurogenic locus notch homolog protein 1 OS=Mus musculus OX=10090 GN=Notch1 PE=1 SV=3	0	4	4	1	0	1	1	1	533.219	2129.85	2129.85	-1.00626	-0.000535795	0	0	164528	HCD (High Energy Collision Dissociation)	MS2	1.83126	100	5.89365	1641	1641	1640	FP072920_8.raw	0/0		2.13479	94.5996	94.5996	7.76825	0.00733173	0.000904527	0	0
FALSE	High	PMI-Byonic	PMI-Byonic (A2)	A	2	Unambiguous	CSQNPGLCRHGGTCHNE	[E].cSQNPGLcRHGGtcHNE.[I]	C1(Carbamidomethyl); C8(Carbamidomethyl); T13(Fuc(1)); C14(Carbamidomethyl)	1	1	Q01705	Q01705	Neurogenic locus notch homolog protein 1 OS=Mus musculus OX=10090 GN=Notch1 PE=1 SV=3	0	4	4	1	0	1	1	1	533.219	2129.85	2129.85	-1.00626	-0.000535795	0	0	110237	HCD (High Energy Collision Dissociation)	MS2	3.36431	100	6.31844	1774	1774	1773	FP072920_8.raw	0/0		1.37238	1.64336	1.64336	1.64336	0.0424253	0.00387587	0	0
FALSE	High	PMI-Byonic	PMI-Byonic (A2)	A	2	Unambiguous	CSQNPGLCRHGGTCHNE	[E].cSQNPGLcRHGGtcHNE.[I]	C1(Carbamidomethyl); C8(Carbamidomethyl); T13(Fuc(1)); C14(Carbamidomethyl)	1	1	Q01705	Q01705	Neurogenic locus notch homolog protein 1 OS=Mus musculus OX=10090 GN=Notch1 PE=1 SV=3	0	4	4	1	0	1	1	1	533.218	2129.85	2129.85	-1.69402	-0.000902006	0	0	220436	HCD (High Energy Collision Dissociation)	MS2	0.58107	100	6.21416	1742	1742	1741	FP072920_8.raw	0/0		4.08222	223.591	223.591	4.36798	8.27514e-05	2.0082e-05	0	0
FALSE	High	PMI-Byonic	PMI-Byonic (A2)	A	2	Unambiguous	CSQNPGLCRHGGTCHNE	[E].cSQNPGLcRHGGtcHNE.[I]	C1(Carbamidomethyl); C8(Carbamidomethyl); T13(Fuc(1)); C14(Carbamidomethyl)	1	1	Q01705	Q01705	Neurogenic locus notch homolog protein 1 OS=Mus musculus OX=10090 GN=Notch1 PE=1 SV=3	0	4	4	1	0	1	1	1	533.218	2129.85	2129.85	-2.03791	-0.00108511	0	0	333445	HCD (High Energy Collision Dissociation)	MS2	0.818202	100	6.10481	1705	1705	1704	FP072920_8.raw	0/0		4.09197	289.653	289.653	68.3831	8.09153e-05	1.86246e-05	0	0
FALSE	High	PMI-Byonic	PMI-Byonic (A2)	A	2	Unambiguous	CSQNPGLCRHGGTCHNE	[E].cSQNPGLcRHGGtcHNE.[I]	C1(Carbamidomethyl); C8(Carbamidomethyl); T13(Fuc(1)); C14(Carbamidomethyl)	1	1	Q01705	Q01705	Neurogenic locus notch homolog protein 1 OS=Mus musculus OX=10090 GN=Notch1 PE=1 SV=3	0	4	4	1	0	1	1	1	533.218	2129.85	2129.85	-1.23551	-0.000657866	0	0	265669	HCD (High Energy Collision Dissociation)	MS2	0	100	5.99916	1672	1672	1671	FP072920_8.raw	0/0		4.35513	318.538	318.538	44.1938	4.41435e-05	9.52132e-06	0	0
FALSE	High	PMI-Byonic	PMI-Byonic (A2)	A	2	Unambiguous	IGSYRCACRATHTGPHCELPYVPCSPSPCQNGGTCRPTGDTTHE	[E].IGsYRcAcRAtHTGPHcELPYVPcSPSPcQNGGTcRPTGDTTHE.[C]	S3(HexNAc(1)Hex(1)); C6(Carbamidomethyl); C8(Carbamidomethyl); T11(HexNAc(1)); C17(Carbamidomethyl); C24(Carbamidomethyl); C29(Carbamidomethyl); C35(Carbamidomethyl)	1	1	Q01705	Q01705	Neurogenic locus notch homolog protein 1 OS=Mus musculus OX=10090 GN=Notch1 PE=1 SV=3	2	6	6	1	0	1	1	1	929.729	5573.34	5570.35	536.457	0.498042	0	0	554246	HCD (High Energy Collision Dissociation)	MS2	39.3417	100	15.8725	5548	5548	5540	FP072920_8.raw	0/0		2.46623	151.849	151.849	5.18997	0.00341802	0.000252446	0	0
FALSE	High	PMI-Byonic	PMI-Byonic (A2)	A	2	Unambiguous	IGSYRCACRATHTGPHCELPYVPCSPSPCQNGGTCRPTGDTTHE	[E].IGSYRcAcRATHTGPHcELPYVPcsPSPcQNGGTcRPTGDTTHE.[C]	C6(Carbamidomethyl); C8(Carbamidomethyl); C17(Carbamidomethyl); C24(Carbamidomethyl); S25(HexNAc(1)Fuc(1)); C29(Carbamidomethyl); C35(Carbamidomethyl)	1	1	Q01705	Q01705	Neurogenic locus notch homolog protein 1 OS=Mus musculus OX=10090 GN=Notch1 PE=1 SV=3	2	6	6	1	0	1	1	1	893.216	5354.26	5351.28	557.998	0.497667	0	0	651980	HCD (High Energy Collision Dissociation)	MS2	41.4456	100	15.8917	5556	5556	5551	FP072920_8.raw	0/0		3.77204	276.001	276.001	0	0.00016903	3.6103e-05	0	0
FALSE	High	PMI-Byonic	PMI-Byonic (A2)	A	2	Unambiguous	IGSYRCACRATHTGPHCELPYVPCSPSPCQNGGTCRPTGDTTHE	[E].IGsYRcAcRATHTGPHcELPYVPcSPSPcQNGGTcRPTGDTTHE.[C]	S3(Fuc(1)); C6(Carbamidomethyl); C8(Carbamidomethyl); C17(Carbamidomethyl); C24(Carbamidomethyl); C29(Carbamidomethyl); C35(Carbamidomethyl)	1	1	Q01705	Q01705	Neurogenic locus notch homolog protein 1 OS=Mus musculus OX=10090 GN=Notch1 PE=1 SV=3	2	6	6	1	0	1	1	1	859.37	5151.18	5148.2	580.37	0.497977	0	0	652310	HCD (High Energy Collision Dissociation)	MS2	35.3006	100	15.8377	5533	5533	5529	FP072920_8.raw	0/0		4.11438	236.225	236.225	1.6	7.68461e-05	1.71415e-05	0	0
FALSE	High	PMI-Byonic	PMI-Byonic (A2)	A	2	Unambiguous	IGSYRCACRATHTGPHCELPYVPCSPSPCQNGGTCRPTGDTTHE	[E].IGSYRcAcRATHTGPHcELPYVPcsPSPcQNGGTcRPTGDTTHE.[C]	C6(Carbamidomethyl); C8(Carbamidomethyl); C17(Carbamidomethyl); C24(Carbamidomethyl); S25(HexNAc(1)Fuc(1)); C29(Carbamidomethyl); C35(Carbamidomethyl)	1	1	Q01705	Q01705	Neurogenic locus notch homolog protein 1 OS=Mus musculus OX=10090 GN=Notch1 PE=1 SV=3	2	6	6	1	0	1	1	1	893.22	5354.28	5351.28	561.694	0.500963	0	0	216626	HCD (High Energy Collision Dissociation)	MS2	9.10543	100	15.7645	5502	5502	5496	FP072920_8.raw	0/0		3.71656	234.435	234.435	0	0.000192062	3.91022e-05	0	0
FALSE	High	PMI-Byonic	PMI-Byonic (A2)	A	2	Unambiguous	IGSYRCACRATHTGPHCELPYVPCSPSPCQNGGTCRPTGDTTHE	[E].IGSYRcAcRATHTGPHcELPYVPcSPSPcQNGGtcRPTGDTTHE.[C]	C6(Carbamidomethyl); C8(Carbamidomethyl); C17(Carbamidomethyl); C24(Carbamidomethyl); C29(Carbamidomethyl); T34(HexNAc(1)Hex(1)Fuc(1)); C35(Carbamidomethyl)	1	1	Q01705	Q01705	Neurogenic locus notch homolog protein 1 OS=Mus musculus OX=10090 GN=Notch1 PE=1 SV=3	2	6	6	1	0	1	1	1	919.89	5514.3	5513.33	176.986	0.16263	0	0	659655	HCD (High Energy Collision Dissociation)	MS2	0	100	15.8831	5552	5552	5551	FP072920_8.raw	0/0		5.40669	376.84	376.84	4.71995	3.9202e-06	1.24885e-06	0	0
FALSE	High	PMI-Byonic	PMI-Byonic (A2)	A	2	Unambiguous	IGSYRCACRATHTGPHCELPYVPCSPSPCQNGGTCRPTGDTTHE	[E].IGSYRcAcRATHTGPHcELPYVPcSPsPcQNGGTcRPTGDTTHE.[C]	C6(Carbamidomethyl); C8(Carbamidomethyl); C17(Carbamidomethyl); C24(Carbamidomethyl); S27(HexNAc(1)Hex(1)Fuc(1)); C29(Carbamidomethyl); C35(Carbamidomethyl)	1	1	Q01705	Q01705	Neurogenic locus notch homolog protein 1 OS=Mus musculus OX=10090 GN=Notch1 PE=1 SV=3	2	5	5	1	0	1	1	1	1103.87	5515.33	5513.33	362.053	0.399224	0	0	154160	HCD (High Energy Collision Dissociation)	MS2	26.9035	100	15.8463	5537	5537	5529	FP072920_8.raw	0/0		2.1634	102	102	0	0.00686431	0.000737135	0	0
FALSE	High	PMI-Byonic	PMI-Byonic (A2)	A	2	Unambiguous	IGSYRCACRATHTGPHCELPYVPCSPSPCQNGGTCRPTGDTTHE	[E].IGSYRcAcRATHTGPHcELPYVPcSPSPcQNGGtcRPTGDTTHE.[C]	C6(Carbamidomethyl); C8(Carbamidomethyl); C17(Carbamidomethyl); C24(Carbamidomethyl); C29(Carbamidomethyl); T34(HexNAc(1)Hex(1)Fuc(1)); C35(Carbamidomethyl)	1	1	Q01705	Q01705	Neurogenic locus notch homolog protein 1 OS=Mus musculus OX=10090 GN=Notch1 PE=1 SV=3	2	6	6	1	0	1	1	1	919.888	5514.29	5513.33	175.06	0.16086	0	0	274902	HCD (High Energy Collision Dissociation)	MS2	0	59.9745	16.0041	5604	5604	5602	FP072920_8.raw	0/0		5.40669	374.967	374.967	4.97658	3.9202e-06	1.36015e-06	0	0
FALSE	High	PMI-Byonic	PMI-Byonic (A2)	A	2	Unambiguous	IGSYRCACRATHTGPHCELPYVPCSPSPCQNGGTCRPTGDTTHE	[E].IGSYRcAcRATHTGPHcELPYVPcsPSPcQNGGTcRPTGDTTHE.[C]	C6(Carbamidomethyl); C8(Carbamidomethyl); C17(Carbamidomethyl); C24(Carbamidomethyl); S25(Fuc(1)); C29(Carbamidomethyl); C35(Carbamidomethyl)	1	1	Q01705	Q01705	Neurogenic locus notch homolog protein 1 OS=Mus musculus OX=10090 GN=Notch1 PE=1 SV=3	2	6	6	1	0	1	1	1	859.704	5153.19	5148.2	969.045	0.831473	0	0	1.04486e+06	HCD (High Energy Collision Dissociation)	MS2	16.4999	100	15.9669	5588	5588	5584	FP072920_8.raw	0/0		4.12413	305.627	305.627	0	7.51392e-05	1.25653e-05	0	0
FALSE	High	PMI-Byonic	PMI-Byonic (A2)	A	2	Unambiguous	IGSYRCACRATHTGPHCELPYVPCSPSPCQNGGTCRPTGDTTHE	[E].IGSYRcAcRATHTGPHcELPYVPcsPSPcQNGGTcRPTGDTTHE.[C]	C6(Carbamidomethyl); C8(Carbamidomethyl); C17(Carbamidomethyl); C24(Carbamidomethyl); S25(HexNAc(1)Hex(1)Fuc(1)); C29(Carbamidomethyl); C35(Carbamidomethyl)	1	1	Q01705	Q01705	Neurogenic locus notch homolog protein 1 OS=Mus musculus OX=10090 GN=Notch1 PE=1 SV=3	2	5	5	1	0	1	1	1	1103.87	5515.31	5513.33	359.396	0.396294	0	0	326253	HCD (High Energy Collision Dissociation)	MS2	63.2567	100	15.9777	5593	5593	5584	FP072920_8.raw	0/0		2.1634	141.165	141.165	0	0.00686431	0.000818831	0	0
FALSE	High	PMI-Byonic	PMI-Byonic (A2)	A	2	Unambiguous	IGSYRCACRATHTGPHCELPYVPCSPSPCQNGGTCRPTGDTTHE	[E].IGSYRcAcRATHTGPHcELPYVPcsPSPcQNGGTcRPTGDTTHE.[C]	C6(Carbamidomethyl); C8(Carbamidomethyl); C17(Carbamidomethyl); C24(Carbamidomethyl); S25(HexNAc(1)Fuc(1)); C29(Carbamidomethyl); C35(Carbamidomethyl)	1	1	Q01705	Q01705	Neurogenic locus notch homolog protein 1 OS=Mus musculus OX=10090 GN=Notch1 PE=1 SV=3	2	6	6	1	0	1	1	1	893.383	5355.26	5351.28	744.961	0.664415	0	0	1.76573e+06	HCD (High Energy Collision Dissociation)	MS2	48.1126	100	16.0084	5606	5606	5602	FP072920_8.raw	0/0		4.66388	354.516	354.516	0	2.1683e-05	3.86212e-06	0	0
FALSE	High	PMI-Byonic	PMI-Byonic (A2)	A	2	Unambiguous	IGSYRCACRATHTGPHCELPYVPCSPSPCQNGGTCRPTGDTTHE	[E].IGSYRcAcRATHTGPHcELPYVPcSPSPcQNGGTcRPTGDTTHE.[C]	C6(Carbamidomethyl); C8(Carbamidomethyl); C17(Carbamidomethyl); C24(Carbamidomethyl); C29(Carbamidomethyl); C35(Carbamidomethyl)	1	1	Q01705	Q01705	Neurogenic locus notch homolog protein 1 OS=Mus musculus OX=10090 GN=Notch1 PE=1 SV=3	2	6	6	1	0	1	1	1	835.025	5005.11	5002.14	594.642	0.495747	0	0	459953	HCD (High Energy Collision Dissociation)	MS2	0	100	16.0106	5607	5607	5602	FP072920_8.raw	0/0		3.81343	230.696	230.696	230.696	0.000153663	3.07342e-05	0	0
FALSE	High	PMI-Byonic	PMI-Byonic (A2)	A	2	Unambiguous	IGSYRCACRATHTGPHCELPYVPCSPSPCQNGGTCRPTGDTTHE	[E].IGsYRcAcRAtHTGPHcELPYVPcSPSPcQNGGTcRPTGDTTHE.[C]	S3(HexNAc(1)Hex(1)); C6(Carbamidomethyl); C8(Carbamidomethyl); T11(HexNAc(1)); C17(Carbamidomethyl); C24(Carbamidomethyl); C29(Carbamidomethyl); C35(Carbamidomethyl)	1	1	Q01705	Q01705	Neurogenic locus notch homolog protein 1 OS=Mus musculus OX=10090 GN=Notch1 PE=1 SV=3	2	6	6	1	0	1	1	1	929.894	5574.33	5570.35	713.963	0.662837	0	0	526377	HCD (High Energy Collision Dissociation)	MS2	33.643	100	16.1093	5650	5650	5648	FP072920_8.raw	0/0		2.34175	87.0267	87.0267	6.01973	0.00455248	0.000377084	0	0
FALSE	High	PMI-Byonic	PMI-Byonic (A2)	A	2	Unambiguous	IGSYRCACRATHTGPHCELPYVPCSPSPCQNGGTCRPTGDTTHE	[E].IGSYRcAcRATHTGPHcELPYVPcsPSPcQNGGTcRPTGDTTHE.[C]	C6(Carbamidomethyl); C8(Carbamidomethyl); C17(Carbamidomethyl); C24(Carbamidomethyl); S25(HexNAc(1)Hex(1)Fuc(1)); C29(Carbamidomethyl); C35(Carbamidomethyl)	1	1	Q01705	Q01705	Neurogenic locus notch homolog protein 1 OS=Mus musculus OX=10090 GN=Notch1 PE=1 SV=3	2	6	6	1	0	1	1	1	920.056	5515.3	5513.33	357.855	0.328829	0	0	1.13055e+06	HCD (High Energy Collision Dissociation)	MS2	35.7831	100	16.1285	5658	5658	5657	FP072920_8.raw	0/0		4.20329	291.569	291.569	0	6.26189e-05	1.09186e-05	0	0
FALSE	High	PMI-Byonic	PMI-Byonic (A2)	A	2	Unambiguous	IGSYRCACRATHTGPHCELPYVPCSPSPCQNGGTCRPTGDTTHE	[E].IGsYRcAcRATHTGPHcELPYVPcSPSPcQNGGTcRPTGDTTHE.[C]	S3(Fuc(1)); C6(Carbamidomethyl); C8(Carbamidomethyl); C17(Carbamidomethyl); C24(Carbamidomethyl); C29(Carbamidomethyl); C35(Carbamidomethyl)	1	1	Q01705	Q01705	Neurogenic locus notch homolog protein 1 OS=Mus musculus OX=10090 GN=Notch1 PE=1 SV=3	2	6	6	1	0	1	1	1	859.537	5152.19	5148.2	774.708	0.664725	0	0	481274	HCD (High Energy Collision Dissociation)	MS2	42.9539	100	16.2173	5697	5697	5689	FP072920_8.raw	0/0		2.24539	67.0652	67.0652	1.6	0.00568338	0.000583338	0	0
FALSE	High	PMI-Byonic	PMI-Byonic (A2)	A	2	Unambiguous	IGSYRCACRATHTGPHCELPYVPCSPSPCQNGGTCRPTGDTTHE	[E].IGSYRcAcRATHTGPHcELPYVPcsPSPcQNGGTcRPTGDTTHE.[C]	C6(Carbamidomethyl); C8(Carbamidomethyl); C17(Carbamidomethyl); C24(Carbamidomethyl); S25(HexNAc(1)Hex(1)Fuc(1)NeuAc(1)); C29(Carbamidomethyl); C35(Carbamidomethyl)	1	1	Q01705	Q01705	Neurogenic locus notch homolog protein 1 OS=Mus musculus OX=10090 GN=Notch1 PE=1 SV=3	2	6	6	1	0	1	1	1	968.575	5806.41	5804.42	342.713	0.331542	0	0	327669	HCD (High Energy Collision Dissociation)	MS2	0	100	16.2216	5699	5699	5689	FP072920_8.raw	0/0		2.10035	116.412	116.412	0	0.00793696	0.000995857	0	0
FALSE	High	PMI-Byonic	PMI-Byonic (A2)	A	2	Unambiguous	IGSYRCACRATHTGPHCELPYVPCSPSPCQNGGTCRPTGDTTHE	[E].IGSYRcAcRATHTGPHcELPYVPcsPSPcQNGGTcRPTGDTTHE.[C]	C6(Carbamidomethyl); C8(Carbamidomethyl); C17(Carbamidomethyl); C24(Carbamidomethyl); S25(HexNAc(1)Hex(1)Fuc(1)); C29(Carbamidomethyl); C35(Carbamidomethyl)	1	1	Q01705	Q01705	Neurogenic locus notch homolog protein 1 OS=Mus musculus OX=10090 GN=Notch1 PE=1 SV=3	2	6	6	1	0	1	1	1	920.225	5516.31	5513.33	540.983	0.497103	0	0	207082	HCD (High Energy Collision Dissociation)	MS2	79.1888	100	16.2884	5728	5728	5722	FP072920_8.raw	0/0		2.24539	78.7293	78.7293	0	0.00568338	0.000653202	0	0
FALSE	High	PMI-Byonic	PMI-Byonic (A2)	A	2	Unambiguous	IGSYRCACRATHTGPHCELPYVPCSPSPCQNGGTCRPTGDTTHE	[E].IGSYRcAcRATHTGPHcELPYVPcsPSPcQNGGTcRPTGDTTHE.[C]	C6(Carbamidomethyl); C8(Carbamidomethyl); C17(Carbamidomethyl); C24(Carbamidomethyl); S25(HexNAc(1)Hex(1)Fuc(1)NeuAc(1)); C29(Carbamidomethyl); C35(Carbamidomethyl)	1	1	Q01705	Q01705	Neurogenic locus notch homolog protein 1 OS=Mus musculus OX=10090 GN=Notch1 PE=1 SV=3	2	6	6	1	0	1	1	1	968.907	5808.41	5804.42	686.31	0.663939	0	0	346607	HCD (High Energy Collision Dissociation)	MS2	36.7908	100	16.3861	5772	5772	5766	FP072920_8.raw	0/0		3.3699	127.578	127.578	0	0.000426681	5.75763e-05	0	0
FALSE	High	PMI-Byonic	PMI-Byonic (A2)	A	2	Unambiguous	IGSYRCACRATHTGPHCELPYVPCSPSPCQNGGTCRPTGDTTHE	[E].IGSYRcAcRATHTGPHcELPYVPcsPSPcQNGGTcRPTGDTTHE.[C]	C6(Carbamidomethyl); C8(Carbamidomethyl); C17(Carbamidomethyl); C24(Carbamidomethyl); S25(HexNAc(1)Hex(1)Fuc(1)NeuAc(1)); C29(Carbamidomethyl); C35(Carbamidomethyl)	1	1	Q01705	Q01705	Neurogenic locus notch homolog protein 1 OS=Mus musculus OX=10090 GN=Notch1 PE=1 SV=3	2	6	6	1	0	1	1	1	968.907	5808.41	5804.42	686.247	0.663878	0	0	497701	HCD (High Energy Collision Dissociation)	MS2	35.3779	100	16.5089	5826	5826	5821	FP072920_8.raw	0/0		3.89259	209.239	209.239	0	0.00012806	2.81731e-05	0	0
FALSE	High	PMI-Byonic	PMI-Byonic (A2)	A	2	Unambiguous	IGSYRCACRATHTGPHCELPYVPCSPSPCQNGGTCRPTGDTTHE	[E].IGSYRcAcRATHTGPHcELPYVPcsPSPcQNGGTcRPTGDTTHE.[C]	C6(Carbamidomethyl); C8(Carbamidomethyl); C17(Carbamidomethyl); C24(Carbamidomethyl); S25(HexNAc(1)Hex(1)Fuc(1)NeuAc(1)); C29(Carbamidomethyl); C35(Carbamidomethyl)	1	1	Q01705	Q01705	Neurogenic locus notch homolog protein 1 OS=Mus musculus OX=10090 GN=Notch1 PE=1 SV=3	2	6	6	1	0	1	1	1	968.741	5807.41	5804.42	513.818	0.497069	0	0	484760	HCD (High Energy Collision Dissociation)	MS2	45.0038	100	16.6397	5883	5883	5876	FP072920_8.raw	0/0		4.4251	305.651	305.651	0	3.75748e-05	6.66639e-06	0	0
FALSE	High	PMI-Byonic	PMI-Byonic (A2)	A	2	Unambiguous	IGSYRCACRATHTGPHCELPYVPCSPSPCQNGGTCRPTGDTTHE	[E].IGsYRcAcRAtHTGPHcELPYVPcSPSPcQNGGTcRPTGDTTHE.[C]	S3(Fuc(1)); C6(Carbamidomethyl); C8(Carbamidomethyl); T11(HexNAc(1)Hex(1)Fuc(1)); C17(Carbamidomethyl); C24(Carbamidomethyl); C29(Carbamidomethyl); C35(Carbamidomethyl)	1	1	Q01705	Q01705	Neurogenic locus notch homolog protein 1 OS=Mus musculus OX=10090 GN=Notch1 PE=1 SV=3	2	6	6	1	0	1	1	1	944.401	5661.37	5659.39	350.855	0.330937	0	0	352718	HCD (High Energy Collision Dissociation)	MS2	68.4683	100	15.9499	5581	5581	5573	FP072920_8.raw	0/0		3.8926	134.76	134.76	4	0.000128057	2.60479e-05	0	0
FALSE	High	PMI-Byonic	PMI-Byonic (A2)	A	2	Unambiguous	IGSYRCACRATHTGPHCELPYVPCSPSPCQNGGTCRPTGDTTHE	[E].IGSYRcAcRATHTGPHcELPYVPcsPSPcQNGGTcRPTGDTTHE.[C]	C6(Carbamidomethyl); C8(Carbamidomethyl); C17(Carbamidomethyl); C24(Carbamidomethyl); S25(HexNAc(1)Hex(1)Fuc(1)); C29(Carbamidomethyl); C35(Carbamidomethyl)	1	1	Q01705	Q01705	Neurogenic locus notch homolog protein 1 OS=Mus musculus OX=10090 GN=Notch1 PE=1 SV=3	2	6	6	1	0	1	1	1	919.89	5514.3	5513.33	176.853	0.162508	0	0	223144	HCD (High Energy Collision Dissociation)	MS2	1.68223	100	15.758	5499	5499	5496	FP072920_8.raw	0/0		5.76564	484.001	484.001	0	1.71539e-06	6.91614e-07	0	0
FALSE	High	PMI-Byonic	PMI-Byonic (A2)	A	2	Unambiguous	IGSYRCACRATHTGPHCELPYVPCSPSPCQNGGTCRPTGDTTHE	[E].IGSYRcAcRATHTGPHcELPYVPcsPSPcQNGGTcRPTGDTTHE.[C]	C6(Carbamidomethyl); C8(Carbamidomethyl); C17(Carbamidomethyl); C24(Carbamidomethyl); S25(HexNAc(1)Fuc(1)); C29(Carbamidomethyl); C35(Carbamidomethyl)	1	1	Q01705	Q01705	Neurogenic locus notch homolog protein 1 OS=Mus musculus OX=10090 GN=Notch1 PE=1 SV=3	2	6	6	1	0	1	1	1	892.879	5352.24	5351.28	179.214	0.159837	0	0	254752	HCD (High Energy Collision Dissociation)	MS2	60.6093	100	15.6377	5448	5448	5442	FP072920_8.raw	0/0		1.82024	196.972	196.972	0	0.0151271	0.0017124	0	0
FALSE	High	PMI-Byonic	PMI-Byonic (A2)	A	2	Unambiguous	IGSYRCACRATHTGPHCELPYVPCSPSPCQNGGTCRPTGDTTHE	[E].IGsYRcAcRATHTGPHcELPYVPcSPSPcQNGGTcRPTGDTTHE.[C]	S3(Fuc(1)); C6(Carbamidomethyl); C8(Carbamidomethyl); C17(Carbamidomethyl); C24(Carbamidomethyl); C29(Carbamidomethyl); C35(Carbamidomethyl)	1	1	Q01705	Q01705	Neurogenic locus notch homolog protein 1 OS=Mus musculus OX=10090 GN=Notch1 PE=1 SV=3	2	6	6	1	0	1	1	1	859.206	5150.2	5148.2	389.02	0.333792	0	0	484025	HCD (High Energy Collision Dissociation)	MS2	39.9852	100	15.7044	5476	5476	5474	FP072920_8.raw	0/0		4.07299	260.589	260.589	1.6	8.45293e-05	2.15141e-05	0	0
FALSE	High	PMI-Byonic	PMI-Byonic (A2)	A	2	Unambiguous	IGSYRCACRATHTGPHCELPYVPCSPSPCQNGGTCRPTGDTTHE	[E].IGSYRcAcRATHTGPHcELPYVPcsPsPcQNGGTcRPTGDTTHE.[C]	C6(Carbamidomethyl); C8(Carbamidomethyl); C17(Carbamidomethyl); C24(Carbamidomethyl); S25(HexNAc(1)); S27(HexNAc(1)Hex(1)); C29(Carbamidomethyl); C35(Carbamidomethyl)	1	1	Q01705	Q01705	Neurogenic locus notch homolog protein 1 OS=Mus musculus OX=10090 GN=Notch1 PE=1 SV=3	2	6	6	1	0	1	1	1	930.062	5575.34	5570.35	895.479	0.831355	0	0	315450	HCD (High Energy Collision Dissociation)	MS2	14.5356	100	15.7366	5490	5490	5485	FP072920_8.raw	0/0		2.34175	60.0603	60.0603	0	0.00455248	0.000315681	0	0
FALSE	High	PMI-Byonic	PMI-Byonic (A2)	A	2	Unambiguous	IGSYRCACRATHTGPHCELPYVPCSPSPCQNGGTCRPTGDTTHE	[E].IGSYRcAcRATHTGPHcELPYVPcsPSPcQNGGTcRPTGDTTHE.[C]	C6(Carbamidomethyl); C8(Carbamidomethyl); C17(Carbamidomethyl); C24(Carbamidomethyl); S25(HexNAc(1)Hex(1)Fuc(1)); C29(Carbamidomethyl); C35(Carbamidomethyl)	1	1	Q01705	Q01705	Neurogenic locus notch homolog protein 1 OS=Mus musculus OX=10090 GN=Notch1 PE=1 SV=3	2	6	6	1	0	1	1	1	920.727	5519.33	5513.33	1087.98	0.999727	0	0	623455	HCD (High Energy Collision Dissociation)	MS2	46.4879	100	15.6333	5446	5446	5442	FP072920_8.raw	0/0		5.93072	476.855	476.855	0	1.17294e-06	4.22359e-07	0	0
FALSE	High	PMI-Byonic	PMI-Byonic (A2)	A	2	Unambiguous	IGSYRCACRATHTGPHCELPYVPCSPSPCQNGGTCRPTGDTTHE	[E].IGSYRcAcRATHTGPHcELPYVPcsPSPcQNGGTcRPTGDTTHE.[C]	C6(Carbamidomethyl); C8(Carbamidomethyl); C17(Carbamidomethyl); C24(Carbamidomethyl); S25(HexNAc(1)Fuc(1)); C29(Carbamidomethyl); C35(Carbamidomethyl)	1	1	Q01705	Q01705	Neurogenic locus notch homolog protein 1 OS=Mus musculus OX=10090 GN=Notch1 PE=1 SV=3	2	6	6	1	0	1	1	1	893.219	5354.28	5351.28	560.53	0.499925	0	0	244580	HCD (High Energy Collision Dissociation)	MS2	72.8934	100	15.6184	5440	5440	5431	FP072920_8.raw	0/0		3.8926	96.5998	96.5998	0	0.000128057	2.38303e-05	0	0
FALSE	High	PMI-Byonic	PMI-Byonic (A2)	A	2	Unambiguous	IGSYRCACRATHTGPHCELPYVPCSPSPCQNGGTCRPTGDTTHE	[E].IGsYRcAcRATHTGPHcELPYVPcSPSPcQNGGTcRPTGDTTHE.[C]	S3(Fuc(1)); C6(Carbamidomethyl); C8(Carbamidomethyl); C17(Carbamidomethyl); C24(Carbamidomethyl); C29(Carbamidomethyl); C35(Carbamidomethyl)	1	1	Q01705	Q01705	Neurogenic locus notch homolog protein 1 OS=Mus musculus OX=10090 GN=Notch1 PE=1 SV=3	2	6	6	1	0	1	1	1	859.541	5152.21	5148.2	779.189	0.66857	0	0	193789	HCD (High Energy Collision Dissociation)	MS2	59.0221	100	15.5954	5430	5430	5420	FP072920_8.raw	0/0		3.19393	77.4525	77.4525	1.6	0.000639832	6.77913e-05	0	0
FALSE	High	PMI-Byonic	PMI-Byonic (A2)	A	2	Unambiguous	IGSYRCACRATHTGPHCELPYVPCSPSPCQNGGTCRPTGDTTHE	[E].IGSYRcAcRATHTGPHcELPYVPcSPsPcQNGGTcRPTGDTTHE.[C]	C6(Carbamidomethyl); C8(Carbamidomethyl); C17(Carbamidomethyl); C24(Carbamidomethyl); S27(HexNAc(1)Hex(1)Fuc(1)); C29(Carbamidomethyl); C35(Carbamidomethyl)	1	1	Q01705	Q01705	Neurogenic locus notch homolog protein 1 OS=Mus musculus OX=10090 GN=Notch1 PE=1 SV=3	2	6	6	1	0	1	1	1	920.56	5518.33	5513.33	906.176	0.832674	0	0	345118	HCD (High Energy Collision Dissociation)	MS2	38.3435	100	15.51	5393	5393	5387	FP072920_8.raw	0/0		4.11438	210.045	210.045	0	7.68452e-05	1.56852e-05	0	0
FALSE	High	PMI-Byonic	PMI-Byonic (A2)	A	2	Unambiguous	CQCLQGYTGPRCE	[E].cQcLQGYTGPRcE.[I]	C1(Carbamidomethyl); C3(Carbamidomethyl); C12(Carbamidomethyl)	1	1	Q01705	Q01705	Neurogenic locus notch homolog protein 1 OS=Mus musculus OX=10090 GN=Notch1 PE=1 SV=3	0	2	2	1	0	1	1	1	814.832	1628.66	1628.66	-2.46292	-0.00200563	0	0	361052	HCD (High Energy Collision Dissociation)	MS2	23.5513	100	14.2885	4873	4873	4872	FP072920_8.raw	0/0		6.41463	504.893	504.893	504.893	3.84917e-07	1.65471e-07	0	0
FALSE	High	PMI-Byonic	PMI-Byonic (A2)	A	2	Unambiguous	CQCLQGYTGPRCE	[E].cQcLQGYTGPRcE.[I]	C1(Carbamidomethyl); C3(Carbamidomethyl); C12(Carbamidomethyl)	1	1	Q01705	Q01705	Neurogenic locus notch homolog protein 1 OS=Mus musculus OX=10090 GN=Notch1 PE=1 SV=3	0	2	2	1	0	1	1	1	815.832	1630.66	1628.66	1225.31	0.997811	0	0	244594	HCD (High Energy Collision Dissociation)	MS2	40.7929	100	13.9371	4725	4725	4721	FP072920_8.raw	0/0		4.42098	278.102	278.102	278.102	3.79336e-05	7.55974e-06	0	0
FALSE	High	PMI-Byonic	PMI-Byonic (A2)	A	2	Unambiguous	CQCLQGYTGPRCE	[E].cQcLQGYTGPRcE.[I]	C1(Carbamidomethyl); C3(Carbamidomethyl); C12(Carbamidomethyl)	1	1	Q01705	Q01705	Neurogenic locus notch homolog protein 1 OS=Mus musculus OX=10090 GN=Notch1 PE=1 SV=3	0	3	3	1	0	1	1	1	543.558	1628.66	1628.66	-0.559921	-0.000303974	0	0	170498	HCD (High Energy Collision Dissociation)	MS2	9.70198	100	14.391	4916	4916	4913	FP072920_8.raw	0/0		2.27952	260.45	260.45	260.45	0.00525384	0.000511507	0	0
FALSE	High	PMI-Byonic	PMI-Byonic (A2)	A	2	Unambiguous	CQCLQGYTGPRCE	[E].cQcLQGYTGPRcE.[I]	C1(Carbamidomethyl); C3(Carbamidomethyl); C12(Carbamidomethyl)	1	1	Q01705	Q01705	Neurogenic locus notch homolog protein 1 OS=Mus musculus OX=10090 GN=Notch1 PE=1 SV=3	0	2	2	1	0	1	1	1	815.334	1629.66	1628.66	613.487	0.499581	0	0	222819	HCD (High Energy Collision Dissociation)	MS2	62.3904	100	13.8592	4692	4692	4688	FP072920_8.raw	0/0		5.98874	401.644	401.644	401.644	1.02627e-06	3.59811e-07	0	0
FALSE	High	PMI-Byonic	PMI-Byonic (A2)	A	2	Unambiguous	CQCLQGYTGPRCE	[E].cQcLQGYTGPRcE.[I]	C1(Carbamidomethyl); C3(Carbamidomethyl); C12(Carbamidomethyl)	1	1	Q01705	Q01705	Neurogenic locus notch homolog protein 1 OS=Mus musculus OX=10090 GN=Notch1 PE=1 SV=3	0	2	2	1	0	1	1	1	814.833	1628.66	1628.66	-2.23807	-0.00182253	0	0	417193	HCD (High Energy Collision Dissociation)	MS2	29.2223	100	14.4146	4926	4926	4924	FP072920_8.raw	0/0		6.53266	547.089	547.089	547.089	2.93316e-07	1.0759e-07	0	0
FALSE	High	PMI-Byonic	PMI-Byonic (A2)	A	2	Unambiguous	CQCLQGYTGPRCE	[E].cQcLQGYTGPRcE.[I]	C1(Carbamidomethyl); C3(Carbamidomethyl); C12(Carbamidomethyl)	1	1	Q01705	Q01705	Neurogenic locus notch homolog protein 1 OS=Mus musculus OX=10090 GN=Notch1 PE=1 SV=3	0	3	3	1	0	1	1	1	543.558	1628.66	1628.66	-1.68419	-0.000914326	0	0	137534	HCD (High Energy Collision Dissociation)	MS2	27.4658	100	14.5186	4970	4970	4966	FP072920_8.raw	0/0		3.14273	329.293	329.293	329.293	0.000719901	8.98622e-05	0	0
FALSE	High	PMI-Byonic	PMI-Byonic (A2)	A	2	Unambiguous	CQCLQGYTGPRCE	[E].cQcLQGYTGPRcE.[I]	C1(Carbamidomethyl); C3(Carbamidomethyl); C12(Carbamidomethyl)	1	1	Q01705	Q01705	Neurogenic locus notch homolog protein 1 OS=Mus musculus OX=10090 GN=Notch1 PE=1 SV=3	0	3	3	1	0	1	1	1	543.557	1628.66	1628.66	-2.47118	-0.00134157	0	0	416493	HCD (High Energy Collision Dissociation)	MS2	6.3152	100	14.6398	5022	5022	5017	FP072920_8.raw	0/0		5.43113	428.115	428.115	428.115	3.7057e-06	1.12742e-06	0	0
FALSE	High	PMI-Byonic	PMI-Byonic (A2)	A	2	Unambiguous	CQCLQGYTGPRCE	[E].cQcLQGYTGPRcE.[I]	C1(Carbamidomethyl); C3(Carbamidomethyl); C12(Carbamidomethyl)	1	1	Q01705	Q01705	Neurogenic locus notch homolog protein 1 OS=Mus musculus OX=10090 GN=Notch1 PE=1 SV=3	0	2	2	1	0	1	1	1	814.833	1628.66	1628.66	-1.1138	-0.000907001	0	0	282403	HCD (High Energy Collision Dissociation)	MS2	8.97694	100	14.1754	4825	4825	4823	FP072920_8.raw	0/0		6.12039	477.462	477.462	477.462	7.57903e-07	2.53357e-07	0	0
FALSE	High	PMI-Byonic	PMI-Byonic (A2)	A	2	Unambiguous	CQCLQGYTGPRCE	[E].cQcLQGYTGPRcE.[I]	C1(Carbamidomethyl); C3(Carbamidomethyl); C12(Carbamidomethyl)	1	1	Q01705	Q01705	Neurogenic locus notch homolog protein 1 OS=Mus musculus OX=10090 GN=Notch1 PE=1 SV=3	0	2	2	1	0	1	1	1	814.833	1628.66	1628.66	-1.41361	-0.00115114	0	0	1.12838e+06	HCD (High Energy Collision Dissociation)	MS2	17.2926	100	14.6497	5026	5026	5025	FP072920_8.raw	0/0		8.16445	616.14	572.81	572.81	6.8478e-09	6.84712e-09	0	0
FALSE	High	PMI-Byonic	PMI-Byonic (A2)	A	2	Unambiguous	CQCLQGYTGPRCE	[E].cQcLQGYTGPRcE.[I]	C1(Carbamidomethyl); C3(Carbamidomethyl); C12(Carbamidomethyl)	1	1	Q01705	Q01705	Neurogenic locus notch homolog protein 1 OS=Mus musculus OX=10090 GN=Notch1 PE=1 SV=3	0	2	2	1	0	1	1	1	814.833	1628.66	1628.66	-2.08817	-0.00170046	0	0	1.40136e+06	HCD (High Energy Collision Dissociation)	MS2	8.14052	100	14.7643	5074	5074	5072	FP072920_8.raw	0/0		6.94261	591.897	577.413	577.413	1.14126e-07	7.04458e-08	0	0
FALSE	High	PMI-Byonic	PMI-Byonic (A2)	A	2	Unambiguous	CQCLQGYTGPRCE	[E].cQcLQGYTGPRcE.[I]	C1(Carbamidomethyl); C3(Carbamidomethyl); C12(Carbamidomethyl)	1	1	Q01705	Q01705	Neurogenic locus notch homolog protein 1 OS=Mus musculus OX=10090 GN=Notch1 PE=1 SV=3	0	3	3	1	0	1	1	1	543.557	1628.66	1628.66	-2.1339	-0.00115847	0	0	384304	HCD (High Energy Collision Dissociation)	MS2	27.0911	100	14.792	5086	5086	5083	FP072920_8.raw	0/0		4.48037	423.864	423.864	423.864	3.30851e-05	4.77533e-06	0	0
FALSE	High	PMI-Byonic	PMI-Byonic (A2)	A	2	Unambiguous	CQCLQGYTGPRCE	[E].cQcLQGYTGPRcE.[I]	C1(Carbamidomethyl); C3(Carbamidomethyl); C12(Carbamidomethyl)	1	1	Q01705	Q01705	Neurogenic locus notch homolog protein 1 OS=Mus musculus OX=10090 GN=Notch1 PE=1 SV=3	0	2	2	1	0	1	1	1	814.831	1628.66	1628.66	-3.7371	-0.00304323	0	0	322280	HCD (High Energy Collision Dissociation)	MS2	32.6529	100	14.8998	5132	5132	5126	FP072920_8.raw	0/0		6.12039	472.153	472.153	472.153	7.57903e-07	2.99224e-07	0	0
FALSE	High	PMI-Byonic	PMI-Byonic (A2)	A	2	Unambiguous	CQCLQGYTGPRCE	[E].cQcLQGYTGPRcE.[I]	C1(Carbamidomethyl); C3(Carbamidomethyl); C12(Carbamidomethyl)	1	1	Q01705	Q01705	Neurogenic locus notch homolog protein 1 OS=Mus musculus OX=10090 GN=Notch1 PE=1 SV=3	0	2	2	1	0	1	1	1	814.833	1628.66	1628.66	-2.01322	-0.00163942	0	0	694092	HCD (High Energy Collision Dissociation)	MS2	0	100	14.5401	4979	4979	4977	FP072920_8.raw	0/0		6.53266	533.494	533.494	533.494	2.93316e-07	1.34122e-07	0	0
FALSE	High	PMI-Byonic	PMI-Byonic (A2)	A	2	Unambiguous	CQCLQGYTGPRCE	[E].cQcLQGYTGPRcE.[I]	C1(Carbamidomethyl); C3(Carbamidomethyl); C12(Carbamidomethyl)	1	1	Q01705	Q01705	Neurogenic locus notch homolog protein 1 OS=Mus musculus OX=10090 GN=Notch1 PE=1 SV=3	0	2	2	1	0	1	1	1	815.832	1630.66	1628.66	1225.61	0.998055	0	0	237070	HCD (High Energy Collision Dissociation)	MS2	56.3345	100	14.048	4771	4771	4770	FP072920_8.raw	0/0		4.69393	312.977	312.977	312.977	2.02333e-05	3.26809e-06	0	0
FALSE	High	PMI-Byonic	PMI-Byonic (A2)	A	2	Unambiguous	IDVNECISNPCQNDATCLDQIGE	[E].IDVNEcIsNPcQNDAtcLDQIGE.[F]	C6(Carbamidomethyl); S8(HexNAc(1)Hex(1)Fuc(1)); C11(Carbamidomethyl); T16(Hex(1)Pent(2)); C17(Carbamidomethyl)	1	1	Q01705	Q01705	Neurogenic locus notch homolog protein 1 OS=Mus musculus OX=10090 GN=Notch1 PE=1 SV=3	4	3	3	1	0	1	1	1	1201.49	3602.45	3602.44	0.275883	0.000331285	0	0	280127	HCD (High Energy Collision Dissociation)	MS2	0	100	20.7745	7661	7661	7658	FP072920_8.raw	0/0		2.29719	213.826	213.826	0	0.00504436	0.000443759	0	0
FALSE	High	PMI-Byonic	PMI-Byonic (A2)	A	2	Unambiguous	FQCICMPGYE	[E].FQcIcMPGYE.[G]	C3(Carbamidomethyl); C5(Carbamidomethyl)	1	1	Q01705	Q01705	Neurogenic locus notch homolog protein 1 OS=Mus musculus OX=10090 GN=Notch1 PE=1 SV=3	0	2	2	1	0	1	1	1	652.758	1304.51	1304.51	-0.964275	-0.000628953	0	0	2.15493e+06	HCD (High Energy Collision Dissociation)	MS2	37.9619	94.0335	21.2358	7857	7857	7856	FP072920_8.raw	0/0		2.95886	428.995	225.735	225.735	0.00109937	0.000146975	0	0
FALSE	High	PMI-Byonic	PMI-Byonic (A2)	A	2	Unambiguous	FQCICMPGYE	[E].FQcIcMPGYE.[G]	C3(Carbamidomethyl); C5(Carbamidomethyl)	1	1	Q01705	Q01705	Neurogenic locus notch homolog protein 1 OS=Mus musculus OX=10090 GN=Notch1 PE=1 SV=3	0	2	2	1	0	1	1	1	652.759	1304.51	1304.51	0.532934	0.000347609	0	0	1.01609e+06	HCD (High Energy Collision Dissociation)	MS2	25.6021	100	21.1106	7804	7804	7801	FP072920_8.raw	0/0		3.0379	430.53	225.32	225.32	0.000916435	0.000103638	0	0
FALSE	High	PMI-Byonic	PMI-Byonic (A2)	A	2	Unambiguous	GVYCEINTDECASSPCLHNGHCMDKINE	[E].GVYcEINTDEcAsSPcLHNGHcMDKINE.[F]	C4(Carbamidomethyl); C11(Carbamidomethyl); S13(Hex(1)Pent(2)); C16(Carbamidomethyl); C22(Carbamidomethyl)	1	1	Q01705	Q01705	Neurogenic locus notch homolog protein 1 OS=Mus musculus OX=10090 GN=Notch1 PE=1 SV=3	4	4	4	1	0	1	1	1	935.124	3737.47	3736.47	268.782	0.251074	0	0	403093	HCD (High Energy Collision Dissociation)	MS2	0	100	16.9668	6025	6025	6019	FP072920_8.raw	0/0		4.44043	429.071	429.071	0	3.62721e-05	5.72978e-06	0	0
FALSE	High	PMI-Byonic	PMI-Byonic (A2)	A	2	Unambiguous	GVYCEINTDECASSPCLHNGHCMDKINE	[E].GVYcEINTDEcASsPcLHNGHcMDKINE.[F]	C4(Carbamidomethyl); C11(Carbamidomethyl); S14(Hex(1)Pent(1)R0); C16(Carbamidomethyl); C22(Carbamidomethyl)	1	1	Q01705	Q01705	Neurogenic locus notch homolog protein 1 OS=Mus musculus OX=10090 GN=Notch1 PE=1 SV=3	4	4	4	1	0	1	1	1	901.863	3604.43	3604.43	0.723765	0.000652189	0	0	103583	HCD (High Energy Collision Dissociation)	MS2	4.05129	100	17.0651	6067	6067	6063	FP072920_8.raw	0/0		2.79416	256.864	256.864	1.2	0.00160634	0.000204482	0	0
FALSE	High	PMI-Byonic	PMI-Byonic (A2)	A	2	Unambiguous	INTDECASSPCLHNGHCMDKINE	[E].INTDEcASsPcLHNGHcMDKINE.[F]	C6(Carbamidomethyl); S9(Hex(1)Pent(2)R0); C11(Carbamidomethyl); C17(Carbamidomethyl)	1	1	Q01705	Q01705	Neurogenic locus notch homolog protein 1 OS=Mus musculus OX=10090 GN=Notch1 PE=1 SV=3	3	4	4	1	0	1	1	1	783.065	3129.24	3128.24	317.649	0.248421	0	0	280834	HCD (High Energy Collision Dissociation)	MS2	43.8025	100	14.3954	4918	4918	4913	FP072920_8.raw	0/0		2.01192	173.204	173.204	1.2	0.00972924	0.00110782	0	0
FALSE	High	PMI-Byonic	PMI-Byonic (A2)	A	2	Unambiguous	FQCQCPKGFNGHLCQYDVDE	[E].FQcQcPKGFNGHLcQYDVDE.[C]	C3(Carbamidomethyl); C5(Carbamidomethyl); C14(Carbamidomethyl)	1	1	Q01705	Q01705	Neurogenic locus notch homolog protein 1 OS=Mus musculus OX=10090 GN=Notch1 PE=1 SV=3	2	3	3	1	0	1	1	1	834.68	2502.03	2502.03	-0.0941672	-7.85363e-05	0	0	547219	HCD (High Energy Collision Dissociation)	MS2	19.0704	100	17.8269	6397	6397	6393	FP072920_8.raw	0/0		3.14395	242.737	237.893	237.893	0.00071787	7.89995e-05	0	0
FALSE	High	PMI-Byonic	PMI-Byonic (A2)	A	2	Unambiguous	FQCQCPKGFNGHLCQYDVDECASTPCKNGAKCLDGPNTYTCVCTE	[E].FQcQcPKGFNGHLcQYDVDEcAsTPcKNGAKcLDGPNTYTcVcTE.[G]	C3(Carbamidomethyl); C5(Carbamidomethyl); C14(Carbamidomethyl); C21(Carbamidomethyl); S23(Hex(1)Pent(1)); C26(Carbamidomethyl); C32(Carbamidomethyl); C41(Carbamidomethyl); C43(Carbamidomethyl)	1	1	Q01705	Q01705	Neurogenic locus notch homolog protein 1 OS=Mus musculus OX=10090 GN=Notch1 PE=1 SV=3	4	5	5	1	0	1	1	1	1129.86	5645.27	5641.28	707.402	0.798131	0	0	542855	HCD (High Energy Collision Dissociation)	MS2	22.6477	100	18.673	6762	6762	6756	FP072920_8.raw	0/0		3.63074	241.947	241.947	0	0.000234024	4.55994e-05	0	0
FALSE	High	PMI-Byonic	PMI-Byonic (A2)	A	2	Unambiguous	FQCQCPKGFNGHLCQYDVDECASTPCKNGAKCLDGPNTYTCVCTE	[E].FQcQcPKGFNGHLcQYDVDEcAsTPcKNGAKcLDGPNTYTcVcTE.[G]	C3(Carbamidomethyl); C5(Carbamidomethyl); C14(Carbamidomethyl); C21(Carbamidomethyl); S23(Hex(1)Pent(1)); C26(Carbamidomethyl); C32(Carbamidomethyl); C41(Carbamidomethyl); C43(Carbamidomethyl)	1	1	Q01705	Q01705	Neurogenic locus notch homolog protein 1 OS=Mus musculus OX=10090 GN=Notch1 PE=1 SV=3	4	5	5	1	0	1	1	1	1129.66	5644.26	5641.28	527.368	0.595006	0	0	344133	HCD (High Energy Collision Dissociation)	MS2	12.0202	100	18.8023	6818	6818	6811	FP072920_8.raw	0/0		1.86994	155.021	155.021	0	0.0134916	0.001397	0	0
FALSE	High	PMI-Byonic	PMI-Byonic (A2)	A	2	Unambiguous	GYHDPTCLSE	[E].GYHDPTcLSE.[V]	C7(Carbamidomethyl)	1	1	Q01705	Q01705	Neurogenic locus notch homolog protein 1 OS=Mus musculus OX=10090 GN=Notch1 PE=1 SV=3	0	2	2	1	0	1	1	1	589.741	1178.47	1178.48	-2.95732	-0.00174257	0	0	413432	HCD (High Energy Collision Dissociation)	MS2	26.0313	100	13.9619	4735	4735	4734	FP072920_8.raw	0/0		4.93271	403.584	352.292	352.292	1.1676e-05	2.22348e-06	0	0
FALSE	High	PMI-Byonic	PMI-Byonic (A2)	A	2	Unambiguous	GYHDPTCLSE	[E].GYHDPTcLSE.[V]	C7(Carbamidomethyl)	1	1	Q01705	Q01705	Neurogenic locus notch homolog protein 1 OS=Mus musculus OX=10090 GN=Notch1 PE=1 SV=3	0	2	2	1	0	1	1	1	589.742	1178.48	1178.48	-1.29999	-0.000766005	0	0	420444	HCD (High Energy Collision Dissociation)	MS2	0	100	14.3092	4882	4882	4880	FP072920_8.raw	0/0		4.11802	345.546	297.465	297.465	7.62036e-05	1.41563e-05	0	0
FALSE	High	PMI-Byonic	PMI-Byonic (A2)	A	2	Unambiguous	GYHDPTCLSE	[E].GYHDPTcLSE.[V]	C7(Carbamidomethyl)	1	1	Q01705	Q01705	Neurogenic locus notch homolog protein 1 OS=Mus musculus OX=10090 GN=Notch1 PE=1 SV=3	0	2	2	1	0	1	1	1	589.742	1178.48	1178.48	-1.71432	-0.00101015	0	0	545727	HCD (High Energy Collision Dissociation)	MS2	13.1158	100	13.8527	4689	4689	4688	FP072920_8.raw	0/0		5.31172	386.535	307.093	307.093	4.8784e-06	1.50088e-06	0	0
FALSE	High	PMI-Byonic	PMI-Byonic (A2)	A	2	Unambiguous	GYHDPTCLSE	[E].GYHDPTcLSE.[V]	C7(Carbamidomethyl)	1	1	Q01705	Q01705	Neurogenic locus notch homolog protein 1 OS=Mus musculus OX=10090 GN=Notch1 PE=1 SV=3	0	2	2	1	0	1	1	1	589.742	1178.48	1178.48	-1.81791	-0.00107118	0	0	211430	HCD (High Energy Collision Dissociation)	MS2	0	100	13.7241	4635	4635	4634	FP072920_8.raw	0/0		4.36097	373.353	308.841	308.841	4.35546e-05	8.55959e-06	0	0
FALSE	High	PMI-Byonic	PMI-Byonic (A2)	A	2	Unambiguous	GYHDPTCLSE	[E].GYHDPTcLSE.[V]	C7(Carbamidomethyl)	1	1	Q01705	Q01705	Neurogenic locus notch homolog protein 1 OS=Mus musculus OX=10090 GN=Notch1 PE=1 SV=3	0	2	2	1	0	1	1	1	589.742	1178.48	1178.48	-0.782076	-0.00046083	0	0	364859	HCD (High Energy Collision Dissociation)	MS2	16.6652	100	13.531	4554	4554	4551	FP072920_8.raw	0/0		3.77924	325.87	318.608	318.608	0.000166248	3.34444e-05	0	0
FALSE	High	PMI-Byonic	PMI-Byonic (A2)	A	2	Unambiguous	GYHDPTCLSE	[E].GYHDPTcLSE.[V]	C7(Carbamidomethyl)	1	1	Q01705	Q01705	Neurogenic locus notch homolog protein 1 OS=Mus musculus OX=10090 GN=Notch1 PE=1 SV=3	0	2	2	1	0	1	1	1	590.741	1180.47	1178.48	1693.63	0.997952	0	0	170620	HCD (High Energy Collision Dissociation)	MS2	69.5255	100	13.3937	4497	4497	4491	FP072920_8.raw	0/0		1.79869	95.1231	95.1231	95.1231	0.0158969	0.0018833	0	0
FALSE	High	PMI-Byonic	PMI-Byonic (A2)	A	2	Unambiguous	GYHDPTCLSE	[E].GYHDPTcLSE.[V]	C7(Carbamidomethyl)	1	1	Q01705	Q01705	Neurogenic locus notch homolog protein 1 OS=Mus musculus OX=10090 GN=Notch1 PE=1 SV=3	0	2	2	1	0	1	1	1	589.742	1178.48	1178.48	-1.29999	-0.000766005	0	0	927121	HCD (High Energy Collision Dissociation)	MS2	25.2245	100	14.0737	4782	4782	4781	FP072920_8.raw	0/0		5.88142	505.947	371.748	371.748	1.31396e-06	5.75595e-07	0	0
FALSE	High	PMI-Byonic	PMI-Byonic (A2)	A	2	Unambiguous	GYHDPTCLSE	[E].GYHDPTcLSE.[V]	C7(Carbamidomethyl)	1	1	Q01705	Q01705	Neurogenic locus notch homolog protein 1 OS=Mus musculus OX=10090 GN=Notch1 PE=1 SV=3	0	2	2	1	0	1	1	1	589.742	1178.48	1178.48	-1.50716	-0.000888076	0	0	1.1399e+06	HCD (High Energy Collision Dissociation)	MS2	3.1619	100	14.1989	4835	4835	4834	FP072920_8.raw	0/0		5.4556	457.871	305.953	305.953	3.50272e-06	1.00465e-06	0	0
[truncated: 7 more columns]

## Sheet: FP072920_8-(01)
Checked	Confidence	Identifying Node Type	Identifying Node	Search ID	Identifying Node No	PSM Ambiguity	Sequence	Annotated Sequence	Modifications	# Protein Groups	# Proteins	Master Protein Accessions	Protein Accessions	Protein Descriptions	# Missed Cleavages	Charge	Original Precursor Charge	DeltaScore	DeltaCn	Rank	Search Engine Rank	Concatenated Rank	m/z [Da]	MH+ [Da]	Theo. MH+ [Da]	DeltaM [ppm]	Deltam/z [Da]	Matched Ions	Total Ions	Intensity	Activation Type	MS Order	Isolation Interference [%]	Ion Inject Time [ms]	RT [min]	First Scan	Last Scan	Master Scan(s)	Spectrum File	Ions Matched	Annotation	|Log Prob|	Byonic Score	Delta Byonic Score	Delta Mod Score	PEP 2D	q-Value 2D	FDR 2D	Peptide Group FDR 2D
FALSE	High	PMI-Byonic	PMI-Byonic (A2)	A	2	Unambiguous	CQCLQGYTGPRCE	[E].cQcLQGYTGPRcE.[I]	C1(Carbamidomethyl); C3(Carbamidomethyl); C12(Carbamidomethyl)	1	1	mN1_11_13	mN1_11_13	mN1_11_13	0	2	2	1	0	1	1	1	815.334	1629.66	1628.66	613.487	0.499581	0	0	222819	HCD (High Energy Collision Dissociation)	MS2	62.3904	100	13.8592	4692	4692	4688	FP072920_8.raw	0/0		5.47388	401.644	401.644	401.644	3.35831e-06	1.6769e-06	0	0
FALSE	High	PMI-Byonic	PMI-Byonic (A2)	A	2	Unambiguous	CQCLQGYTGPRCE	[E].cQcLQGYTGPRcE.[I]	C1(Carbamidomethyl); C3(Carbamidomethyl); C12(Carbamidomethyl)	1	1	mN1_11_13	mN1_11_13	mN1_11_13	0	3	3	1	0	1	1	1	543.557	1628.66	1628.66	-2.1339	-0.00115847	0	0	384304	HCD (High Energy Collision Dissociation)	MS2	27.0911	100	14.792	5086	5086	5083	FP072920_8.raw	0/0		4.69464	423.864	423.864	423.864	2.02005e-05	4.87263e-06	0	0
FALSE	High	PMI-Byonic	PMI-Byonic (A2)	A	2	Unambiguous	CQCLQGYTGPRCE	[E].cQcLQGYTGPRcE.[I]	C1(Carbamidomethyl); C3(Carbamidomethyl); C12(Carbamidomethyl)	1	1	mN1_11_13	mN1_11_13	mN1_11_13	0	2	2	1	0	1	1	1	814.833	1628.66	1628.66	-2.08817	-0.00170046	0	0	1.40136e+06	HCD (High Energy Collision Dissociation)	MS2	8.14052	100	14.7643	5074	5074	5072	FP072920_8.raw	0/0		6.33084	591.897	577.413	577.413	4.6683e-07	2.80076e-07	0	0
FALSE	High	PMI-Byonic	PMI-Byonic (A2)	A	2	Unambiguous	CQCLQGYTGPRCE	[E].cQcLQGYTGPRcE.[I]	C1(Carbamidomethyl); C3(Carbamidomethyl); C12(Carbamidomethyl)	1	1	mN1_11_13	mN1_11_13	mN1_11_13	0	2	2	1	0	1	1	1	814.833	1628.66	1628.66	-1.41361	-0.00115114	0	0	1.12838e+06	HCD (High Energy Collision Dissociation)	MS2	17.2926	100	14.6497	5026	5026	5025	FP072920_8.raw	0/0		7.02988	616.14	572.81	572.81	9.33505e-08	9.33411e-08	0	0
FALSE	High	PMI-Byonic	PMI-Byonic (A2)	A	2	Unambiguous	CQCLQGYTGPRCE	[E].cQcLQGYTGPRcE.[I]	C1(Carbamidomethyl); C3(Carbamidomethyl); C12(Carbamidomethyl)	1	1	mN1_11_13	mN1_11_13	mN1_11_13	0	3	3	1	0	1	1	1	543.557	1628.66	1628.66	-2.47118	-0.00134157	0	0	416493	HCD (High Energy Collision Dissociation)	MS2	6.3152	100	14.6398	5022	5022	5017	FP072920_8.raw	0/0		5.03026	428.115	428.115	428.115	9.32693e-06	3.16956e-06	0	0
FALSE	High	PMI-Byonic	PMI-Byonic (A2)	A	2	Unambiguous	CQCLQGYTGPRCE	[E].cQcLQGYTGPRcE.[I]	C1(Carbamidomethyl); C3(Carbamidomethyl); C12(Carbamidomethyl)	1	1	mN1_11_13	mN1_11_13	mN1_11_13	0	2	2	1	0	1	1	1	814.833	1628.66	1628.66	-2.01322	-0.00163942	0	0	694092	HCD (High Energy Collision Dissociation)	MS2	0	100	14.5401	4979	4979	4977	FP072920_8.raw	0/0		5.99224	533.494	533.494	533.494	1.01802e-06	6.49039e-07	0	0
FALSE	High	PMI-Byonic	PMI-Byonic (A2)	A	2	Unambiguous	CQCLQGYTGPRCE	[E].cQcLQGYTGPRcE.[I]	C1(Carbamidomethyl); C3(Carbamidomethyl); C12(Carbamidomethyl)	1	1	mN1_11_13	mN1_11_13	mN1_11_13	0	3	3	1	0	1	1	1	543.558	1628.66	1628.66	-1.68419	-0.000914326	0	0	137534	HCD (High Energy Collision Dissociation)	MS2	27.4658	100	14.5186	4970	4970	4966	FP072920_8.raw	0/0		2.82271	329.293	329.293	329.293	0.00150415	0.000148836	0	0
FALSE	High	PMI-Byonic	PMI-Byonic (A2)	A	2	Unambiguous	CQCLQGYTGPRCE	[E].cQcLQGYTGPRcE.[I]	C1(Carbamidomethyl); C3(Carbamidomethyl); C12(Carbamidomethyl)	1	1	mN1_11_13	mN1_11_13	mN1_11_13	0	2	2	1	0	1	1	1	814.831	1628.66	1628.66	-3.7371	-0.00304323	0	0	322280	HCD (High Energy Collision Dissociation)	MS2	32.6529	100	14.8998	5132	5132	5126	FP072920_8.raw	0/0		5.12721	472.153	472.153	472.153	7.46094e-06	2.39989e-06	0	0
FALSE	High	PMI-Byonic	PMI-Byonic (A2)	A	2	Unambiguous	CQCLQGYTGPRCE	[E].cQcLQGYTGPRcE.[I]	C1(Carbamidomethyl); C3(Carbamidomethyl); C12(Carbamidomethyl)	1	1	mN1_11_13	mN1_11_13	mN1_11_13	0	3	3	1	0	1	1	1	543.558	1628.66	1628.66	-0.559921	-0.000303974	0	0	170498	HCD (High Energy Collision Dissociation)	MS2	9.70198	100	14.391	4916	4916	4913	FP072920_8.raw	0/0		2.06361	260.45	260.45	260.45	0.00863748	0.00132512	0	0
FALSE	High	PMI-Byonic	PMI-Byonic (A2)	A	2	Unambiguous	CQCLQGYTGPRCE	[E].cQcLQGYTGPRcE.[I]	C1(Carbamidomethyl); C3(Carbamidomethyl); C12(Carbamidomethyl)	1	1	mN1_11_13	mN1_11_13	mN1_11_13	0	2	2	1	0	1	1	1	814.832	1628.66	1628.66	-2.46292	-0.00200563	0	0	361052	HCD (High Energy Collision Dissociation)	MS2	23.5513	100	14.2885	4873	4873	4872	FP072920_8.raw	0/0		5.55305	504.893	504.893	504.893	2.79864e-06	1.07895e-06	0	0
FALSE	High	PMI-Byonic	PMI-Byonic (A2)	A	2	Unambiguous	CQCLQGYTGPRCE	[E].cQcLQGYTGPRcE.[I]	C1(Carbamidomethyl); C3(Carbamidomethyl); C12(Carbamidomethyl)	1	1	mN1_11_13	mN1_11_13	mN1_11_13	0	2	2	1	0	1	1	1	814.833	1628.66	1628.66	-1.1138	-0.000907001	0	0	282403	HCD (High Energy Collision Dissociation)	MS2	8.97694	100	14.1754	4825	4825	4823	FP072920_8.raw	0/0		5.52501	477.462	477.462	477.462	2.98528e-06	1.39667e-06	0	0
FALSE	High	PMI-Byonic	PMI-Byonic (A2)	A	2	Unambiguous	CQCLQGYTGPRCE	[E].cQcLQGYTGPRcE.[I]	C1(Carbamidomethyl); C3(Carbamidomethyl); C12(Carbamidomethyl)	1	1	mN1_11_13	mN1_11_13	mN1_11_13	0	2	2	1	0	1	1	1	815.832	1630.66	1628.66	1225.61	0.998055	0	0	237070	HCD (High Energy Collision Dissociation)	MS2	56.3345	100	14.048	4771	4771	4770	FP072920_8.raw	0/0		3.6294	312.977	312.977	312.977	0.000234749	2.73382e-05	0	0
FALSE	High	PMI-Byonic	PMI-Byonic (A2)	A	2	Unambiguous	CQCLQGYTGPRCE	[E].cQcLQGYTGPRcE.[I]	C1(Carbamidomethyl); C3(Carbamidomethyl); C12(Carbamidomethyl)	1	1	mN1_11_13	mN1_11_13	mN1_11_13	0	2	2	1	0	1	1	1	815.832	1630.66	1628.66	1225.31	0.997811	0	0	244594	HCD (High Energy Collision Dissociation)	MS2	40.7929	100	13.9371	4725	4725	4721	FP072920_8.raw	0/0		3.59944	278.102	278.102	278.102	0.000251513	4.45823e-05	0	0
FALSE	High	PMI-Byonic	PMI-Byonic (A2)	A	2	Unambiguous	CQCLQGYTGPRCE	[E].cQcLQGYTGPRcE.[I]	C1(Carbamidomethyl); C3(Carbamidomethyl); C12(Carbamidomethyl)	1	1	mN1_11_13	mN1_11_13	mN1_11_13	0	2	2	1	0	1	1	1	814.833	1628.66	1628.66	-2.23807	-0.00182253	0	0	417193	HCD (High Energy Collision Dissociation)	MS2	29.2223	100	14.4146	4926	4926	4924	FP072920_8.raw	0/0		5.99224	547.089	547.089	547.089	1.01802e-06	5.2605e-07	0	0
FALSE	High	PMI-Byonic	PMI-Byonic (A2)	A	2	Unambiguous	IDVNECISNPCQNDATCLDQIGE	[E].IDVNEcIsNPcQNDAtcLDQIGE.[F]	C6(Carbamidomethyl); S8(HexNAc(1)Hex(1)Fuc(1)); C11(Carbamidomethyl); T16(Hex(1)Pent(2)); C17(Carbamidomethyl)	1	1	mN1_11_13	mN1_11_13	mN1_11_13	4	3	3	1	0	1	1	1	1201.49	3602.45	3602.44	0.275883	0.000331285	0	0	280127	HCD (High Energy Collision Dissociation)	MS2	0	100	20.7745	7661	7661	7658	FP072920_8.raw	0/0		1.87119	213.826	213.826	0	0.0134528	0.00196342	0	0
FALSE	Medium	PMI-Byonic	PMI-Byonic (A2)	A	2	Unambiguous	IDVNECISNPCQNDATCLDQIGE	[E].IDVNEcIsNPcQNDAtcLDQIGE.[F]	C6(Carbamidomethyl); S8(Hex(1)Pent(1)); C11(Carbamidomethyl); T16(HexNAc(1)Hex(1)Fuc(1)NeuAc(1)); C17(Carbamidomethyl)	1	1	mN1_11_13	mN1_11_13	mN1_11_13	4	3	3	1	0	1	1	1	1254.84	3762.5	3761.5	267.593	0.335517	0	0	122715	HCD (High Energy Collision Dissociation)	MS2	0	100	22.1036	8228	8228	8219	FP072920_8.raw	0/0		1.02653	42.1197	42.1197	2.84217e-14	0.0940743	0.0200665	0	0
FALSE	High	PMI-Byonic	PMI-Byonic (A2)	A	2	Unambiguous	IDVNECISNPCQNDATCLDQIGE	[E].IDVNEcIsNPcQNDAtcLDQIGE.[F]	C6(Carbamidomethyl); S8(Hex(1)Pent(2)); C11(Carbamidomethyl); T16(HexNAc(1)Hex(1)Fuc(1)NeuAc(1)); C17(Carbamidomethyl)	1	1	mN1_11_13	mN1_11_13	mN1_11_13	4	3	3	1	0	1	1	1	1299.19	3895.55	3893.54	516.571	0.67043	0	0	219049	HCD (High Energy Collision Dissociation)	MS2	0	100	22.0451	8203	8203	8197	FP072920_8.raw	0/0		1.39912	190.567	190.567	1.2	0.0398913	0.00557558	0	0
FALSE	Medium	PMI-Byonic	PMI-Byonic (A2)	A	2	Unambiguous	IDVNECISNPCQNDATCLDQIGE	[E].IDVNEcIsNPcQNDATcLDQIGE.[F]	C6(Carbamidomethyl); S8(Hex(1)Pent(1)); C11(Carbamidomethyl); C17(Carbamidomethyl)	1	1	mN1_11_13	mN1_11_13	mN1_11_13	4	3	3	1	0	1	1	1	987.073	2959.21	2959.21	-2.48878	-0.00245494	0	0	328057	HCD (High Energy Collision Dissociation)	MS2	6.86722	100	21.3241	7896	7896	7889	FP072920_8.raw	0/0		0.485572	192.712	192.712	6.12	0.32691	0.0355661	0	0
FALSE	Medium	PMI-Byonic	PMI-Byonic (A2)	A	2	Unambiguous	IDVNECISNPCQNDATCLDQIGE	[E].IDVNEcIsNPcQNDATcLDQIGE.[F]	C6(Carbamidomethyl); S8(Hex(1)Pent(2)); C11(Carbamidomethyl); C17(Carbamidomethyl)	1	1	mN1_11_13	mN1_11_13	mN1_11_13	4	3	3	1	0	1	1	1	1031.09	3091.25	3091.25	0.058507	6.02867e-05	0	0	249652	HCD (High Energy Collision Dissociation)	MS2	0	100	21.2694	7872	7872	7867	FP072920_8.raw	0/0		0.78858	186.57	186.57	7.32	0.162712	0.025161	0	0
FALSE	Medium	PMI-Byonic	PMI-Byonic (A2)	A	2	Unambiguous	IDVNECISNPCQNDATCLDQIGE	[E].IDVNEcIsNPcQNDAtcLDQIGE.[F]	C6(Carbamidomethyl); S8(HexNAc(1)Hex(1)Fuc(1)); C11(Carbamidomethyl); T16(Hex(1)Pent(1)); C17(Carbamidomethyl)	1	1	mN1_11_13	mN1_11_13	mN1_11_13	4	3	3	1	0	1	1	1	1158.14	3472.41	3470.4	577.545	0.668104	0	0	321186	HCD (High Energy Collision Dissociation)	MS2	0	100	20.8048	7674	7674	7669	FP072920_8.raw	0/0		1.23168	206.251	206.251	1.2	0.0586576	0.0111387	0	0
FALSE	Medium	PMI-Byonic	PMI-Byonic (A2)	A	2	Unambiguous	IDVNECISNPCQNDATCLDQIGE	[E].IDVNEcIsNPcQNDAtcLDQIGE.[F]	C6(Carbamidomethyl); S8(Hex(1)Pent(2)); C11(Carbamidomethyl); T16(HexNAc(1)Fuc(1)); C17(Carbamidomethyl)	1	1	mN1_11_13	mN1_11_13	mN1_11_13	4	3	3	1	0	1	1	1	1147.47	3440.39	3440.39	-0.962551	-0.00110385	0	0	163940	HCD (High Energy Collision Dissociation)	MS2	0	100	20.8868	7709	7709	7702	FP072920_8.raw	0/0		1.02653	124.782	124.782	1.2	0.0940743	0.0172201	0	0
FALSE	High	PMI-Byonic	PMI-Byonic (A2)	A	2	Unambiguous	IDVNECISNPCQNDATCLDQIGE	[E].IDVNEcIsNPcQNDAtcLDQIGE.[F]	C6(Carbamidomethyl); S8(HexNAc(1)Fuc(1)); C11(Carbamidomethyl); T16(Hex(1)Pent(1)); C17(Carbamidomethyl)	1	1	mN1_11_13	mN1_11_13	mN1_11_13	4	3	3	1	0	1	1	1	1103.45	3308.34	3308.35	-3.39246	-0.00374115	0	0	182118	HCD (High Energy Collision Dissociation)	MS2	0	100	20.9141	7721	7721	7713	FP072920_8.raw	0/0		1.39912	192.487	192.487	0	0.0398913	0.0038598	0	0
FALSE	High	PMI-Byonic	PMI-Byonic (A2)	A	2	Unambiguous	FQCICMPGYE	[E].FQcIcMPGYE.[G]	C3(Carbamidomethyl); C5(Carbamidomethyl)	1	1	mN1_11_13	mN1_11_13	mN1_11_13	0	2	2	1	0	1	1	1	652.758	1304.51	1304.51	-0.964275	-0.000628953	0	0	2.15493e+06	HCD (High Energy Collision Dissociation)	MS2	37.9619	94.0335	21.2358	7857	7857	7856	FP072920_8.raw	0/0		2.39933	428.995	225.735	225.735	0.00398723	0.000552722	0	0
FALSE	Low	PMI-Byonic	PMI-Byonic (A2)	A	2	Unambiguous	FQCICMPGYEGVYCE	[E].FQcIcMPGYEGVYcE.[I]	C3(Carbamidomethyl); C5(Carbamidomethyl); C14(Carbamidomethyl)	1	1	mN1_11_13	mN1_11_13	mN1_11_13	1	2	2	1	0	1	1	1	956.872	1912.74	1912.74	-0.0231417	-2.2132e-05	0	0	298989	HCD (High Energy Collision Dissociation)	MS2	4.73095	100	22.4769	8385	8385	8384	FP072920_8.raw	0/0		0.361199	167.661	167.661	167.661	0.435312	0.0594995	0	0
FALSE	Medium	PMI-Byonic	PMI-Byonic (A2)	A	2	Unambiguous	FQCICMPGYEGVYCE	[E].FQcIcMPGYEGVYcE.[I]	C3(Carbamidomethyl); C5(Carbamidomethyl); C14(Carbamidomethyl)	1	1	mN1_11_13	mN1_11_13	mN1_11_13	1	2	2	1	0	1	1	1	956.873	1912.74	1912.74	0.359776	0.000344079	0	0	162947	HCD (High Energy Collision Dissociation)	MS2	0	100	22.3514	8332	8332	8329	FP072920_8.raw	0/0		1.0639	227.499	227.499	227.499	0.0863186	0.0141459	0	0
FALSE	High	PMI-Byonic	PMI-Byonic (A2)	A	2	Unambiguous	FQCICMPGYE	[E].FQcIcMPGYE.[G]	C3(Carbamidomethyl); C5(Carbamidomethyl)	1	1	mN1_11_13	mN1_11_13	mN1_11_13	0	2	2	1	0	1	1	1	652.759	1304.51	1304.51	0.532934	0.000347609	0	0	1.01609e+06	HCD (High Energy Collision Dissociation)	MS2	25.6021	100	21.1106	7804	7804	7801	FP072920_8.raw	0/0		2.5571	430.53	225.32	225.32	0.00277266	0.000323756	0	0
FALSE	High	PMI-Byonic	PMI-Byonic (A2)	A	2	Unambiguous	GVYCEINTDECASSPCLHNGHCMDKINE	[E].GVYcEINTDEcASsPcLHNGHcmDKINE.[F]	C4(Carbamidomethyl); C11(Carbamidomethyl); S14(Hex(1)Pent(1)); C16(Carbamidomethyl); C22(Carbamidomethyl); M23(Oxidation)	1	1	mN1_11_13	mN1_11_13	mN1_11_13	4	4	4	1	0	1	1	1	905.86	3620.42	3620.42	-0.774492	-0.000700997	0	0	149560	HCD (High Energy Collision Dissociation)	MS2	15.7254	100	17.1678	6111	6111	6107	FP072920_8.raw	0/0		1.29052	124.522	124.522	1.2	0.0512251	0.0090727	0	0
FALSE	High	PMI-Byonic	PMI-Byonic (A2)	A	2	Unambiguous	GVYCEINTDECASSPCLHNGHCMDKINE	[E].GVYcEINTDEcASsPcLHNGHcMDKINE.[F]	C4(Carbamidomethyl); C11(Carbamidomethyl); S14(Hex(1)Pent(1)R0); C16(Carbamidomethyl); C22(Carbamidomethyl)	1	1	mN1_11_13	mN1_11_13	mN1_11_13	4	4	4	1	0	1	1	1	901.863	3604.43	3604.43	0.723765	0.000652189	0	0	103583	HCD (High Energy Collision Dissociation)	MS2	4.05129	100	17.0651	6067	6067	6063	FP072920_8.raw	0/0		2.19578	256.864	256.864	1.2	0.00637119	0.000894983	0	0
FALSE	High	PMI-Byonic	PMI-Byonic (A2)	A	2	Unambiguous	GVYCEINTDECASSPCLHNGHCMDKINE	[E].GVYcEINTDEcAsSPcLHNGHcMDKINE.[F]	C4(Carbamidomethyl); C11(Carbamidomethyl); S13(Hex(1)Pent(2)); C16(Carbamidomethyl); C22(Carbamidomethyl)	1	1	mN1_11_13	mN1_11_13	mN1_11_13	4	4	4	1	0	1	1	1	935.124	3737.47	3736.47	268.782	0.251074	0	0	403093	HCD (High Energy Collision Dissociation)	MS2	0	100	16.9668	6025	6025	6019	FP072920_8.raw	0/0		4.35081	429.071	429.071	0	4.45855e-05	8.48286e-06	0	0
FALSE	High	PMI-Byonic	PMI-Byonic (A2)	A	2	Unambiguous	INTDECASSPCLHNGHCMDKINE	[E].INTDEcASsPcLHNGHcMDKINE.[F]	C6(Carbamidomethyl); S9(Hex(1)Pent(2)R0); C11(Carbamidomethyl); C17(Carbamidomethyl)	1	1	mN1_11_13	mN1_11_13	mN1_11_13	3	4	4	1	0	1	1	1	783.065	3129.24	3128.24	317.649	0.248421	0	0	280834	HCD (High Energy Collision Dissociation)	MS2	43.8025	100	14.3954	4918	4918	4913	FP072920_8.raw	0/0		1.39405	173.204	173.204	1.2	0.0403603	0.0071567	0	0
[truncated: 7 more columns]

## Sheet: FP030521_7
Checked	Confidence	Identifying Node Type	Identifying Node	Search ID	Identifying Node No	PSM Ambiguity	Sequence	Annotated Sequence	Modifications	# Protein Groups	# Proteins	Master Protein Accessions	Protein Accessions	Protein Descriptions	# Missed Cleavages	Charge	Original Precursor Charge	DeltaScore	DeltaCn	Rank	Search Engine Rank	Concatenated Rank	m/z [Da]	MH+ [Da]	Theo. MH+ [Da]	DeltaM [ppm]	Deltam/z [Da]	Matched Ions	Total Ions	Intensity	Activation Type	MS Order	Isolation Interference [%]	Ion Inject Time [ms]	RT [min]	First Scan	Last Scan	Master Scan(s)	Spectrum File	Ions Matched	Annotation	|Log Prob|	Byonic Score	Delta Byonic Score	Delta Mod Score	PEP 2D	q-Value 2D	FDR 2D	Peptide Group FDR 2D
FALSE	High	PMI-Byonic	PMI-Byonic (A2)	A	2	Unambiguous	YKCRCPPGWSGKSCQQADPCASNPCANGGQCLPFE	[E].YKcRcPPGWsGKScQQADPcASNPcANGGQcLPFE.[S]	C3(Carbamidomethyl); C5(Carbamidomethyl); S10(Hex(1)Pent(1)); C14(Carbamidomethyl); C20(Carbamidomethyl); C25(Carbamidomethyl); C31(Carbamidomethyl)	1	1	Q01705	Q01705	Neurogenic locus notch homolog protein 1 OS=Mus musculus OX=10090 GN=Notch1 PE=1 SV=3	0	4	4	1	0	1	1	1	1086.2	4341.78	4338.77	693.566	0.752306	0	0	3.73029e+06	HCD (High Energy Collision Dissociation)	MS2	30.5277	63.124	10.806	4297	4297	4287	FP030521_7.raw	0/0		7.70314	630.098	630.098	2.4	1.98088e-08	2.61434e-09	0	0
FALSE	High	PMI-Byonic	PMI-Byonic (A2)	A	2	Unambiguous	YKCRCPPGWSGKSCQQADPCASNPCANGGQCLPFE	[E].YKcRcPPGWsGKScQQADPcASNPcANGGQcLPFE.[S]	C3(Carbamidomethyl); C5(Carbamidomethyl); S10(Hex(1)Pent(1)); C14(Carbamidomethyl); C20(Carbamidomethyl); C25(Carbamidomethyl); C31(Carbamidomethyl)	1	1	Q01705	Q01705	Neurogenic locus notch homolog protein 1 OS=Mus musculus OX=10090 GN=Notch1 PE=1 SV=3	0	4	4	1	0	1	1	1	1085.95	4340.8	4338.77	467.137	0.5067	0	0	445926	HCD (High Energy Collision Dissociation)	MS2	27.3934	100	10.2953	4076	4076	4067	FP030521_7.raw	0/0		5.40248	452.57	452.57	2.4	3.95838e-06	3.52462e-07	0	0
FALSE	High	PMI-Byonic	PMI-Byonic (A2)	A	2	Unambiguous	YKCRCPPGWSGKSCQQADPCASNPCANGGQCLPFE	[E].YKcRcPPGWSGKscQQADPcASNPcANGGQcLPFE.[S]	C3(Carbamidomethyl); C5(Carbamidomethyl); S13(Hex(1)Pent(2)); C14(Carbamidomethyl); C20(Carbamidomethyl); C25(Carbamidomethyl); C31(Carbamidomethyl)	1	1	Q01705	Q01705	Neurogenic locus notch homolog protein 1 OS=Mus musculus OX=10090 GN=Notch1 PE=1 SV=3	0	4	4	1	0	1	1	1	1118.46	4470.83	4470.81	4.18757	0.00468046	0	0	362604	HCD (High Energy Collision Dissociation)	MS2	0	100	10.3145	4084	4084	4078	FP030521_7.raw	0/0		7.70314	641.975	641.975	3.62411	1.98088e-08	1.70937e-09	0	0
FALSE	High	PMI-Byonic	PMI-Byonic (A2)	A	2	Unambiguous	YKCRCPPGWSGKSCQQADPCASNPCANGGQCLPFE	[E].YKcRcPPGWsGKScQQADPcASNPcANGGQcLPFE.[S]	C3(Carbamidomethyl); C5(Carbamidomethyl); S10(Hex(1)Pent(1)); C14(Carbamidomethyl); C20(Carbamidomethyl); C25(Carbamidomethyl); C31(Carbamidomethyl)	1	1	Q01705	Q01705	Neurogenic locus notch homolog protein 1 OS=Mus musculus OX=10090 GN=Notch1 PE=1 SV=3	0	4	4	1	0	1	1	1	1085.7	4339.79	4338.77	234.294	0.254137	0	0	200183	HCD (High Energy Collision Dissociation)	MS2	0	100	11.1807	4459	4459	4452	FP030521_7.raw	0/0		3.44026	256.338	256.338	2.4	0.000362863	2.38556e-05	0	0
FALSE	High	PMI-Byonic	PMI-Byonic (A2)	A	2	Unambiguous	YKCRCPPGWSGKSCQQADPCASNPCANGGQCLPFE	[E].YKcRcPPGWsGKScQQADPcASNPcANGGQcLPFE.[S]	C3(Carbamidomethyl); C5(Carbamidomethyl); S10(Hex(1)Pent(1)); C14(Carbamidomethyl); C20(Carbamidomethyl); C25(Carbamidomethyl); C31(Carbamidomethyl)	1	1	Q01705	Q01705	Neurogenic locus notch homolog protein 1 OS=Mus musculus OX=10090 GN=Notch1 PE=1 SV=3	0	4	4	1	0	1	1	1	1085.7	4339.8	4338.77	236.32	0.256334	0	0	180039	HCD (High Energy Collision Dissociation)	MS2	0	100	11.3067	4513	4513	4507	FP030521_7.raw	0/0		2.25765	97.5153	97.5153	2.4	0.00552525	0.000283257	0	0
FALSE	High	PMI-Byonic	PMI-Byonic (A2)	A	2	Unambiguous	YKCRCPPGWSGKSCQQADPCASNPCANGGQCLPFE	[E].YKcRcPPGWSGKscQQADPcASNPcANGGQcLPFE.[S]	C3(Carbamidomethyl); C5(Carbamidomethyl); S13(Hex(1)Pent(2)); C14(Carbamidomethyl); C20(Carbamidomethyl); C25(Carbamidomethyl); C31(Carbamidomethyl)	1	1	Q01705	Q01705	Neurogenic locus notch homolog protein 1 OS=Mus musculus OX=10090 GN=Notch1 PE=1 SV=3	0	4	4	1	0	1	1	1	1118.46	4470.84	4470.81	4.95207	0.00553495	0	0	894129	HCD (High Energy Collision Dissociation)	MS2	0	100	10.4313	4134	4134	4133	FP030521_7.raw	0/0		8.70314	676.162	676.162	3.01522	1.98088e-09	1.13678e-10	0	0
FALSE	High	PMI-Byonic	PMI-Byonic (A2)	A	2	Unambiguous	YKCRCPPGWSGKSCQQADPCASNPCANGGQCLPFE	[E].YKcRcPPGWsGKScQQADPcASNPcANGGQcLPFE.[S]	C3(Carbamidomethyl); C5(Carbamidomethyl); S10(Hex(1)Pent(2)); C14(Carbamidomethyl); C20(Carbamidomethyl); C25(Carbamidomethyl); C31(Carbamidomethyl)	1	1	Q01705	Q01705	Neurogenic locus notch homolog protein 1 OS=Mus musculus OX=10090 GN=Notch1 PE=1 SV=3	0	4	4	1	0	1	1	1	1119.21	4473.82	4470.81	673.568	0.752849	0	0	422867	HCD (High Energy Collision Dissociation)	MS2	30.0895	100	11.1114	4429	4429	4419	FP030521_7.raw	0/0		1.58301	24.0765	24.0765	3.6	0.0261212	0.00221089	0	0
FALSE	High	PMI-Byonic	PMI-Byonic (A2)	A	2	Unambiguous	YKCRCPPGWSGKSCQQADPCASNPCANGGQCLPFE	[E].YKcRcPPGWsGKScQQADPcASNPcANGGQcLPFE.[S]	C3(Carbamidomethyl); C5(Carbamidomethyl); S10(Hex(1)Pent(1)); C14(Carbamidomethyl); C20(Carbamidomethyl); C25(Carbamidomethyl); C31(Carbamidomethyl)	1	1	Q01705	Q01705	Neurogenic locus notch homolog protein 1 OS=Mus musculus OX=10090 GN=Notch1 PE=1 SV=3	0	4	4	1	0	1	1	1	1085.45	4338.8	4338.77	5.95205	0.00645614	0	0	3.97353e+06	HCD (High Energy Collision Dissociation)	MS2	0	34.0393	10.4056	4123	4123	4122	FP030521_7.raw	0/0		9.70314	725.523	725.523	2.4	1.98088e-10	2.19594e-11	0	0
FALSE	High	PMI-Byonic	PMI-Byonic (A2)	A	2	Unambiguous	YKCRCPPGWSGKSCQQAD	[E].YKcRcPPGWSGKScQQAD.[P]	C3(Carbamidomethyl); C5(Carbamidomethyl); C14(Carbamidomethyl)	1	1	Q01705	Q01705	Neurogenic locus notch homolog protein 1 OS=Mus musculus OX=10090 GN=Notch1 PE=1 SV=3	0	4	4	1	0	1	1	1	547.241	2185.94	2184.94	460.345	0.251456	0	0	85712.1	HCD (High Energy Collision Dissociation)	MS2	28.8185	100	5.98788	2222	2222	2218	FP030521_7.raw	0/0		1.60396	196.023	196.023	196.023	0.0248908	0.00170824	0	0
FALSE	High	PMI-Byonic	PMI-Byonic (A2)	A	2	Unambiguous	YKCRCPPGWSGKSCQQADPCASNPCANGGQCLPFE	[E].YKcRcPPGWSGKscQQADPcASNPcANGGQcLPFE.[S]	C3(Carbamidomethyl); C5(Carbamidomethyl); S13(Hex(1)Pent(1)); C14(Carbamidomethyl); C20(Carbamidomethyl); C25(Carbamidomethyl); C31(Carbamidomethyl)	1	1	Q01705	Q01705	Neurogenic locus notch homolog protein 1 OS=Mus musculus OX=10090 GN=Notch1 PE=1 SV=3	0	4	4	1	0	1	1	1	1085.7	4339.79	4338.77	234.519	0.254381	0	0	4.04868e+06	HCD (High Energy Collision Dissociation)	MS2	6.01984	40.4635	10.5493	4186	4186	4177	FP030521_7.raw	0/0		7.70314	637.325	637.325	0	1.98088e-08	1.94443e-09	0	0
FALSE	High	PMI-Byonic	PMI-Byonic (A2)	A	2	Unambiguous	YKCRCPPGWSGKSCQQADPCASNPCANGGQCLPFE	[E].YKcRcPPGWSGKscQQADPcASNPcAnGGQcLPFE.[S]	C3(Carbamidomethyl); C5(Carbamidomethyl); S13(Hex(1)Pent(2)); C14(Carbamidomethyl); C20(Carbamidomethyl); C25(Carbamidomethyl); N27(Deamidated); C31(Carbamidomethyl)	1	1	Q01705	Q01705	Neurogenic locus notch homolog protein 1 OS=Mus musculus OX=10090 GN=Notch1 PE=1 SV=3	0	4	4	1	0	1	1	1	1118.71	4471.82	4471.8	5.24965	0.00586884	0	0	1.24532e+06	HCD (High Energy Collision Dissociation)	MS2	0	80.2176	10.5596	4190	4190	4188	FP030521_7.raw	0/0		6.70314	585.939	585.939	0	1.98087e-07	1.591e-08	0	0
FALSE	High	PMI-Byonic	PMI-Byonic (A2)	A	2	Unambiguous	YKCRCPPGWSGKSCQQADPCASNPCANGGQCLPFE	[E].YKcRcPPGWsGKScQQADPcASNPcANGGQcLPFE.[S]	C3(Carbamidomethyl); C5(Carbamidomethyl); S10(Hex(1)Pent(1)); C14(Carbamidomethyl); C20(Carbamidomethyl); C25(Carbamidomethyl); C31(Carbamidomethyl)	1	1	Q01705	Q01705	Neurogenic locus notch homolog protein 1 OS=Mus musculus OX=10090 GN=Notch1 PE=1 SV=3	0	4	4	1	0	1	1	1	1085.7	4339.77	4338.77	230.805	0.250353	0	0	458306	HCD (High Energy Collision Dissociation)	MS2	0	100	10.9196	4345	4345	4342	FP030521_7.raw	0/0		5.67003	483.366	483.366	2.4	2.1378e-06	2.22576e-07	0	0
FALSE	High	PMI-Byonic	PMI-Byonic (A2)	A	2	Unambiguous	YKCRCPPGWSGKSCQQADPCASNPCANGGQCLPFE	[E].YKcRcPPGWSGKscQQADPcASNPcAnGGQcLPFE.[S]	C3(Carbamidomethyl); C5(Carbamidomethyl); S13(Hex(1)Pent(1)); C14(Carbamidomethyl); C20(Carbamidomethyl); C25(Carbamidomethyl); N27(Deamidated); C31(Carbamidomethyl)	1	1	Q01705	Q01705	Neurogenic locus notch homolog protein 1 OS=Mus musculus OX=10090 GN=Notch1 PE=1 SV=3	0	4	4	1	0	1	1	1	1085.7	4339.79	4339.76	7.38358	0.00801074	0	0	7.10745e+06	HCD (High Energy Collision Dissociation)	MS2	0	21.8989	10.6604	4233	4233	4232	FP030521_7.raw	0/0		7.70314	612.56	612.56	0	1.98088e-08	2.17346e-09	0	0
FALSE	High	PMI-Byonic	PMI-Byonic (A2)	A	2	Unambiguous	YKCRCPPGWSGKSCQQADPCASNPCANGGQCLPFE	[E].YKcRcPPGWsGKScQQADPcASNPcAnGGQcLPFE.[S]	C3(Carbamidomethyl); C5(Carbamidomethyl); S10(Hex(1)Pent(2)); C14(Carbamidomethyl); C20(Carbamidomethyl); C25(Carbamidomethyl); N27(Deamidated); C31(Carbamidomethyl)	1	1	Q01705	Q01705	Neurogenic locus notch homolog protein 1 OS=Mus musculus OX=10090 GN=Notch1 PE=1 SV=3	0	4	4	1	0	1	1	1	1118.71	4471.82	4471.8	4.48531	0.00501435	0	0	1.75582e+06	HCD (High Energy Collision Dissociation)	MS2	0	71.1804	10.6861	4244	4244	4243	FP030521_7.raw	0/0		7.70314	622.106	622.106	3.6	1.98088e-08	2.39669e-09	0	0
FALSE	High	PMI-Byonic	PMI-Byonic (A2)	A	2	Unambiguous	YKCRCPPGWSGKSCQQADPCASNPCANGGQCLPFE	[E].YKcRcPPGWsGKScQQADPcASNPcAnGGQcLPFE.[S]	C3(Carbamidomethyl); C5(Carbamidomethyl); S10(Hex(1)Pent(1)); C14(Carbamidomethyl); C20(Carbamidomethyl); C25(Carbamidomethyl); N27(Deamidated); C31(Carbamidomethyl)	1	1	Q01705	Q01705	Neurogenic locus notch homolog protein 1 OS=Mus musculus OX=10090 GN=Notch1 PE=1 SV=3	0	4	4	1	0	1	1	1	1085.7	4339.78	4339.76	5.69588	0.00617968	0	0	227672	HCD (High Energy Collision Dissociation)	MS2	0	100	11.0514	4403	4403	4397	FP030521_7.raw	0/0		5.24992	380.268	380.268	2.4	5.62448e-06	4.21366e-07	0	0
FALSE	High	PMI-Byonic	PMI-Byonic (A2)	A	2	Unambiguous	SSYICRCPPGFHGPTCRQDVNE	[E].SSYIcRcPPGFHGPTcRQDVNE.[C]	C5(Carbamidomethyl); C7(Carbamidomethyl); C16(Carbamidomethyl)	1	1	Q01705	Q01705	Neurogenic locus notch homolog protein 1 OS=Mus musculus OX=10090 GN=Notch1 PE=1 SV=3	1	4	4	1	0	1	1	1	660.042	2637.15	2637.14	2.5632	0.00168988	0	0	345369	HCD (High Energy Collision Dissociation)	MS2	0	100	9.46212	3717	3717	3715	FP030521_7.raw	0/0		6.27065	511.25	458.882	458.882	5.36224e-07	3.68331e-08	0	0
FALSE	High	PMI-Byonic	PMI-Byonic (A2)	A	2	Unambiguous	SSYICRCPPGFHGPTCRQDVNE	[E].SSYIcRcPPGFHGPTcRQDVNE.[C]	C5(Carbamidomethyl); C7(Carbamidomethyl); C16(Carbamidomethyl)	1	1	Q01705	Q01705	Neurogenic locus notch homolog protein 1 OS=Mus musculus OX=10090 GN=Notch1 PE=1 SV=3	1	4	4	1	0	1	1	1	660.042	2637.15	2637.14	3.21124	0.00211712	0	0	628498	HCD (High Energy Collision Dissociation)	MS2	0	100	9.33127	3661	3661	3660	FP030521_7.raw	0/0		7.30377	565.776	517.227	517.227	4.96853e-08	6.12545e-09	0	0
FALSE	High	PMI-Byonic	PMI-Byonic (A2)	A	2	Unambiguous	SSYICRCPPGFHGPTCRQDVNE	[E].SSYIcRcPPGFHGPTcRQDVNE.[C]	C5(Carbamidomethyl); C7(Carbamidomethyl); C16(Carbamidomethyl)	1	1	Q01705	Q01705	Neurogenic locus notch homolog protein 1 OS=Mus musculus OX=10090 GN=Notch1 PE=1 SV=3	1	4	4	1	0	1	1	1	660.042	2637.15	2637.14	2.37804	0.00156781	0	0	1.03015e+06	HCD (High Energy Collision Dissociation)	MS2	1.22704	100	8.42323	3267	3267	3264	FP030521_7.raw	0/0		10.3038	714.263	606.065	606.065	4.96853e-11	9.00904e-12	0	0
FALSE	High	PMI-Byonic	PMI-Byonic (A2)	A	2	Unambiguous	SSYICRCPPGFHGPTCRQDVNECSQNPGLCRHGGTCHNE	[E].SSYIcRcPPGFHGPtcRQDVNEcSQNPGLcRHGGTcHNE.[I]	C5(Carbamidomethyl); C7(Carbamidomethyl); T15(Fuc(1)); C16(Carbamidomethyl); C23(Carbamidomethyl); C30(Carbamidomethyl); C36(Carbamidomethyl)	1	1	Q01705	Q01705	Neurogenic locus notch homolog protein 1 OS=Mus musculus OX=10090 GN=Notch1 PE=1 SV=3	2	6	6	1	0	1	1	1	792.507	4750	4747.98	427.289	0.338126	0	0	536016	HCD (High Energy Collision Dissociation)	MS2	0	100	8.44506	3276	3276	3275	FP030521_7.raw	0/0		4.01158	282.526	282.526	0	9.73689e-05	5.95345e-06	0	0
FALSE	High	PMI-Byonic	PMI-Byonic (A2)	A	2	Unambiguous	SSYICRCPPGFHGPTCRQDVNE	[E].SSYIcRcPPGFHGPTcRQDVNE.[C]	C5(Carbamidomethyl); C7(Carbamidomethyl); C16(Carbamidomethyl)	1	1	Q01705	Q01705	Neurogenic locus notch homolog protein 1 OS=Mus musculus OX=10090 GN=Notch1 PE=1 SV=3	1	3	3	1	0	1	1	1	879.72	2637.14	2637.14	1.9434	0.00170834	0	0	364309	HCD (High Energy Collision Dissociation)	MS2	0	100	8.45579	3281	3281	3275	FP030521_7.raw	0/0		14.033	925.502	755.951	755.951	9.26813e-15	1.14717e-15	0	0
FALSE	High	PMI-Byonic	PMI-Byonic (A2)	A	2	Unambiguous	SSYICRCPPGFHGPTCRQDVNE	[E].SSYIcRcPPGFHGPTcRQDVNE.[C]	C5(Carbamidomethyl); C7(Carbamidomethyl); C16(Carbamidomethyl)	1	1	Q01705	Q01705	Neurogenic locus notch homolog protein 1 OS=Mus musculus OX=10090 GN=Notch1 PE=1 SV=3	1	4	4	1	0	1	1	1	660.042	2637.15	2637.14	2.74835	0.00181195	0	0	513433	HCD (High Energy Collision Dissociation)	MS2	3.50606	100	9.20751	3608	3608	3605	FP030521_7.raw	0/0		8.30377	618.249	540.202	540.202	4.96853e-09	4.54186e-10	0	0
FALSE	High	PMI-Byonic	PMI-Byonic (A2)	A	2	Unambiguous	SSYICRCPPGFHGPTCRQDVNE	[E].SSYIcRcPPGFHGPTcRQDVNE.[C]	C5(Carbamidomethyl); C7(Carbamidomethyl); C16(Carbamidomethyl)	1	1	Q01705	Q01705	Neurogenic locus notch homolog protein 1 OS=Mus musculus OX=10090 GN=Notch1 PE=1 SV=3	1	4	4	1	0	1	1	1	660.042	2637.15	2637.14	2.84093	0.00187298	0	0	1.28351e+06	HCD (High Energy Collision Dissociation)	MS2	0	100	9.04921	3540	3540	3539	FP030521_7.raw	0/0		9.30377	659.666	571.997	571.997	4.96853e-10	7.26412e-11	0	0
FALSE	High	PMI-Byonic	PMI-Byonic (A2)	A	2	Unambiguous	SSYICRCPPGFHGPTCRQDVNE	[E].SSYIcRcPPGFHGPTcRQDVNE.[C]	C5(Carbamidomethyl); C7(Carbamidomethyl); C16(Carbamidomethyl)	1	1	Q01705	Q01705	Neurogenic locus notch homolog protein 1 OS=Mus musculus OX=10090 GN=Notch1 PE=1 SV=3	1	4	4	1	0	1	1	1	660.043	2637.15	2637.14	4.69249	0.00309369	0	0	60299008	HCD (High Energy Collision Dissociation)	MS2	0.241979	4.44569	8.54531	3320	3320	3319	FP030521_7.raw	0/0		10.3038	743.595	638.412	638.412	4.96853e-11	9.97752e-12	0	0
FALSE	High	PMI-Byonic	PMI-Byonic (A2)	A	2	Unambiguous	SSYICRCPPGFHGPTCRQDVNE	[E].SSYIcRcPPGFHGPTcRQDVNE.[C]	C5(Carbamidomethyl); C7(Carbamidomethyl); C16(Carbamidomethyl)	1	1	Q01705	Q01705	Neurogenic locus notch homolog protein 1 OS=Mus musculus OX=10090 GN=Notch1 PE=1 SV=3	1	3	3	1	0	1	1	1	879.721	2637.15	2637.14	3.1932	0.00280697	0	0	3.31028e+06	HCD (High Energy Collision Dissociation)	MS2	0	69.2037	8.57006	3331	3331	3330	FP030521_7.raw	0/0		18.033	1135.67	897.772	897.772	9.26813e-19	3.2095e-19	0	0
FALSE	High	PMI-Byonic	PMI-Byonic (A2)	A	2	Unambiguous	SSYICRCPPGFHGPTCRQDVNECSQNPGLCRHGGTCHNE	[E].SSYIcRcPPGFHGPTcRQDVNEcsQNPGLcRHGGTcHNE.[I]	C5(Carbamidomethyl); C7(Carbamidomethyl); C16(Carbamidomethyl); C23(Carbamidomethyl); S24(Fuc(1)); C30(Carbamidomethyl); C36(Carbamidomethyl)	1	1	Q01705	Q01705	Neurogenic locus notch homolog protein 1 OS=Mus musculus OX=10090 GN=Notch1 PE=1 SV=3	2	6	6	1	0	1	1	1	792.672	4751	4747.98	636.311	0.503532	0	0	603320	HCD (High Energy Collision Dissociation)	MS2	44.2967	100	8.33128	3228	3228	3220	FP030521_7.raw	0/0		3.05961	322.346	322.346	0	0.000871752	4.01634e-05	0	0
FALSE	High	PMI-Byonic	PMI-Byonic (A2)	A	2	Unambiguous	SSYICRCPPGFHGPTCRQDVNE	[E].SSYIcRcPPGFHGPTcRQDVNE.[C]	C5(Carbamidomethyl); C7(Carbamidomethyl); C16(Carbamidomethyl)	1	1	Q01705	Q01705	Neurogenic locus notch homolog protein 1 OS=Mus musculus OX=10090 GN=Notch1 PE=1 SV=3	1	4	4	1	0	1	1	1	660.042	2637.15	2637.14	2.28546	0.00150677	0	0	12963758	HCD (High Energy Collision Dissociation)	MS2	0	11.3097	8.67039	3375	3375	3374	FP030521_7.raw	0/0		9.30377	667.251	558.271	558.271	4.96853e-10	5.72154e-11	0	0
FALSE	High	PMI-Byonic	PMI-Byonic (A2)	A	2	Unambiguous	SSYICRCPPGFHGPTCRQDVNE	[E].SSYIcRcPPGFHGPTcRQDVNE.[C]	C5(Carbamidomethyl); C7(Carbamidomethyl); C16(Carbamidomethyl)	1	1	Q01705	Q01705	Neurogenic locus notch homolog protein 1 OS=Mus musculus OX=10090 GN=Notch1 PE=1 SV=3	1	3	3	1	0	1	1	1	879.721	2637.15	2637.14	3.74866	0.00329525	0	0	865869	HCD (High Energy Collision Dissociation)	MS2	0	100	8.69584	3386	3386	3385	FP030521_7.raw	0/0		15.033	971.811	814.067	814.067	9.26813e-16	1.3923e-16	0	0
FALSE	High	PMI-Byonic	PMI-Byonic (A2)	A	2	Unambiguous	SSYICRCPPGFHGPTCRQDVNE	[E].SSYIcRcPPGFHGPTcRQDVNE.[C]	C5(Carbamidomethyl); C7(Carbamidomethyl); C16(Carbamidomethyl)	1	1	Q01705	Q01705	Neurogenic locus notch homolog protein 1 OS=Mus musculus OX=10090 GN=Notch1 PE=1 SV=3	1	4	4	1	0	1	1	1	660.042	2637.15	2637.14	3.30382	0.00217816	0	0	2.54915e+06	HCD (High Energy Collision Dissociation)	MS2	0	100	8.92531	3486	3486	3484	FP030521_7.raw	0/0		10.3038	700.857	587.941	587.941	4.96853e-11	1.0901e-11	0	0
FALSE	High	PMI-Byonic	PMI-Byonic (A2)	A	2	Unambiguous	SSYICRCPPGFHGPTCRQDVNE	[E].SSYIcRcPPGFhGPTcRQDVNE.[C]	C5(Carbamidomethyl); C7(Carbamidomethyl); H12(Oxidation); C16(Carbamidomethyl)	1	1	Q01705	Q01705	Neurogenic locus notch homolog protein 1 OS=Mus musculus OX=10090 GN=Notch1 PE=1 SV=3	1	4	4	1	0	1	1	1	664.542	2655.15	2653.13	758.106	0.502839	0	0	708840	HCD (High Energy Collision Dissociation)	MS2	19.0613	100	8.53693	3317	3317	3308	FP030521_7.raw	0/0		2.02519	177.588	177.588	72.9495	0.00943638	0.000493708	0	0
FALSE	High	PMI-Byonic	PMI-Byonic (A2)	A	2	Unambiguous	SSYICRCPPGFHGPTCRQDVNE	[E].SSYIcRcPPGFHGPTcRQDVNE.[C]	C5(Carbamidomethyl); C7(Carbamidomethyl); C16(Carbamidomethyl)	1	1	Q01705	Q01705	Neurogenic locus notch homolog protein 1 OS=Mus musculus OX=10090 GN=Notch1 PE=1 SV=3	1	4	4	1	0	1	1	1	660.294	2638.15	2637.14	384.539	0.253521	0	0	455263	HCD (High Energy Collision Dissociation)	MS2	3.66706	100	9.60488	3779	3779	3770	FP030521_7.raw	0/0		6.27065	492.91	456.452	456.452	5.36224e-07	4.14571e-08	0	0
FALSE	High	PMI-Byonic	PMI-Byonic (A2)	A	2	Unambiguous	SSYICRCPPGFHGPTCRQDVNE	[E].SSYIcRcPPGFHGPTcRQDVNE.[C]	C5(Carbamidomethyl); C7(Carbamidomethyl); C16(Carbamidomethyl)	1	1	Q01705	Q01705	Neurogenic locus notch homolog protein 1 OS=Mus musculus OX=10090 GN=Notch1 PE=1 SV=3	1	4	4	1	0	1	1	1	660.042	2637.15	2637.14	2.47062	0.00162884	0	0	3.83047e+06	HCD (High Energy Collision Dissociation)	MS2	0	46.6009	8.79761	3431	3431	3429	FP030521_7.raw	0/0		9.30377	658.928	572.783	572.783	4.96853e-10	6.5066e-11	0	0
FALSE	High	PMI-Byonic	PMI-Byonic (A2)	A	2	Unambiguous	SSYICRCPPGFHGPTCRQDVNE	[E].SSYIcRcPPGFHGPTcRQDVNE.[C]	C5(Carbamidomethyl); C7(Carbamidomethyl); C16(Carbamidomethyl)	1	1	Q01705	Q01705	Neurogenic locus notch homolog protein 1 OS=Mus musculus OX=10090 GN=Notch1 PE=1 SV=3	1	4	4	1	0	1	1	1	660.042	2637.15	2637.14	3.21124	0.00211712	0	0	128277	HCD (High Energy Collision Dissociation)	MS2	3.95976	100	9.84427	3882	3882	3880	FP030521_7.raw	0/0		5.85052	378.418	378.418	378.418	1.41084e-06	1.63888e-07	0	0
FALSE	High	PMI-Byonic	PMI-Byonic (A2)	A	2	Unambiguous	SSYICRCPPGFHGPTCRQDVNECSQNPGLCRHGGTCHNE	[E].SSYIcRcPPGFHGPTcRQDVNEcsQNPGLcRHGGTcHNE.[I]	C5(Carbamidomethyl); C7(Carbamidomethyl); C16(Carbamidomethyl); C23(Carbamidomethyl); S24(Fuc(1)); C30(Carbamidomethyl); C36(Carbamidomethyl)	1	1	Q01705	Q01705	Neurogenic locus notch homolog protein 1 OS=Mus musculus OX=10090 GN=Notch1 PE=1 SV=3	2	5	5	1	0	1	1	1	950.404	4747.99	4747.98	2.64024	0.00250716	0	0	746924	HCD (High Energy Collision Dissociation)	MS2	29.3056	64.92	7.87457	3030	3030	3029	FP030521_7.raw	0/0		12.5213	874.379	874.379	0	3.01092e-13	3.22729e-14	0	0
FALSE	High	PMI-Byonic	PMI-Byonic (A2)	A	2	Unambiguous	SSYICRCPPGFHGPTCRQDVNECSQNPGLCRHGGTCHNE	[E].SSYIcRcPPGFHGPtcRQDVNEcSQNPGLcRHGGTcHNE.[I]	C5(Carbamidomethyl); C7(Carbamidomethyl); T15(Fuc(1)); C16(Carbamidomethyl); C23(Carbamidomethyl); C30(Carbamidomethyl); C36(Carbamidomethyl)	1	1	Q01705	Q01705	Neurogenic locus notch homolog protein 1 OS=Mus musculus OX=10090 GN=Notch1 PE=1 SV=3	2	6	6	1	0	1	1	1	792.504	4749.98	4747.98	423.124	0.33483	0	0	1.60526e+06	HCD (High Energy Collision Dissociation)	MS2	43.9812	100	8.19294	3167	3167	3165	FP030521_7.raw	0/0		5.90315	515.985	515.985	0	1.24984e-06	1.44573e-07	0	0
FALSE	High	PMI-Byonic	PMI-Byonic (A2)	A	2	Unambiguous	SSYICRCPPGFHGPTCRQDVNECSQNPGLCRHGGTCHNE	[E].SSYIcRcPPGFHGPTcRQDVNEcsQNPGLcRHGGTcHNE.[I]	C5(Carbamidomethyl); C7(Carbamidomethyl); C16(Carbamidomethyl); C23(Carbamidomethyl); S24(Fuc(1)); C30(Carbamidomethyl); C36(Carbamidomethyl)	1	1	Q01705	Q01705	Neurogenic locus notch homolog protein 1 OS=Mus musculus OX=10090 GN=Notch1 PE=1 SV=3	2	6	6	1	0	1	1	1	792.171	4747.99	4747.98	2.53456	0.00200568	0	0	2.61055e+06	HCD (High Energy Collision Dissociation)	MS2	0	35.3566	7.95188	3063	3063	3062	FP030521_7.raw	0/0		9.93626	735.027	735.027	0	1.15808e-10	1.53677e-11	0	0
FALSE	High	PMI-Byonic	PMI-Byonic (A2)	A	2	Unambiguous	SSYICRCPPGFHGPTCRQDVNE	[E].SSYIcRcPPGFHGPTcRQDVNE.[C]	C5(Carbamidomethyl); C7(Carbamidomethyl); C16(Carbamidomethyl)	1	1	Q01705	Q01705	Neurogenic locus notch homolog protein 1 OS=Mus musculus OX=10090 GN=Notch1 PE=1 SV=3	1	3	3	1	0	1	1	1	659.671	1977	2637.14	-250324	-220.047	0	0	228614	HCD (High Energy Collision Dissociation)	MS2	37.8659	100	10.1861	4029	4029	4023	FP030521_7.raw	0/0		1.7757	148.551	148.551	148.551	0.016761	0.000962093	0	0
FALSE	High	PMI-Byonic	PMI-Byonic (A2)	A	2	Unambiguous	SSYICRCPPGFHGPTCRQDVNECSQNPGLCRHGGTCHNE	[E].SSYIcRcPPGFHGPTcRQdVnEcSQNPGLcRHGGTcHNE.[I]	C5(Carbamidomethyl); C7(Carbamidomethyl); C16(Carbamidomethyl); D19(Oxidation); N21(Oxidation); C23(Carbamidomethyl); C30(Carbamidomethyl); C36(Carbamidomethyl)	1	1	Q01705	Q01705	Neurogenic locus notch homolog protein 1 OS=Mus musculus OX=10090 GN=Notch1 PE=1 SV=3	2	6	6	1	0	1	1	1	772.996	4632.94	4633.91	-208.891	-0.16133	0	0	510667	HCD (High Energy Collision Dissociation)	MS2	58.6389	100	7.97888	3075	3075	3073	FP030521_7.raw	0/0		2.53967	197.98	197.98	9.2784	0.0028862	0.000164552	0	0
FALSE	High	PMI-Byonic	PMI-Byonic (A2)	A	2	Unambiguous	SSYICRCPPGFHGPTCRQDVNECSQNPGLCRHGGTCHNE	[E].SSYIcRcPPGFHGPTcRQDVNEcsQNPGLcRHGGTcHNE.[I]	C5(Carbamidomethyl); C7(Carbamidomethyl); C16(Carbamidomethyl); C23(Carbamidomethyl); S24(Fuc(1)); C30(Carbamidomethyl); C36(Carbamidomethyl)	1	1	Q01705	Q01705	Neurogenic locus notch homolog protein 1 OS=Mus musculus OX=10090 GN=Notch1 PE=1 SV=3	2	5	5	1	0	1	1	1	951.204	4751.99	4747.98	845.67	0.803044	0	0	567438	HCD (High Energy Collision Dissociation)	MS2	42.3086	100	7.74339	2973	2973	2963	FP030521_7.raw	0/0		10.5213	752.697	752.697	0	3.01092e-11	6.75756e-12	0	0
FALSE	High	PMI-Byonic	PMI-Byonic (A2)	A	2	Unambiguous	SSYICRCPPGFHGPTCRQDVNECSQNPGLCRHGGTCHNE	[E].SSYIcRcPPGFHGPTcRQDVNEcsQNPGLcRHGGTcHNE.[I]	C5(Carbamidomethyl); C7(Carbamidomethyl); C16(Carbamidomethyl); C23(Carbamidomethyl); S24(Fuc(1)); C30(Carbamidomethyl); C36(Carbamidomethyl)	1	1	Q01705	Q01705	Neurogenic locus notch homolog protein 1 OS=Mus musculus OX=10090 GN=Notch1 PE=1 SV=3	2	6	6	1	0	1	1	1	792.839	4752	4747.98	847.03	0.67028	0	0	426559	HCD (High Energy Collision Dissociation)	MS2	49.9399	100	7.71776	2962	2962	2952	FP030521_7.raw	0/0		7.93626	629.838	629.838	0	1.15808e-08	9.35719e-10	0	0
FALSE	High	PMI-Byonic	PMI-Byonic (A2)	A	2	Unambiguous	SSYICRCPPGFHGPTCRQDVNECSQNPGLCRHGGTCHNE	[E].SSYIcRcPPGFHGPtcRQDVNEcSQNPGLcRHGGTcHNE.[I]	C5(Carbamidomethyl); C7(Carbamidomethyl); T15(Fuc(1)); C16(Carbamidomethyl); C23(Carbamidomethyl); C30(Carbamidomethyl); C36(Carbamidomethyl)	1	1	Q01705	Q01705	Neurogenic locus notch homolog protein 1 OS=Mus musculus OX=10090 GN=Notch1 PE=1 SV=3	2	5	5	1	0	1	1	1	950.405	4748	4747.98	4.24711	0.00403303	0	0	374454	HCD (High Energy Collision Dissociation)	MS2	0	99.001	8.0124	3090	3090	3084	FP030521_7.raw	0/0		10.5213	757.846	757.846	0	3.01092e-11	7.35631e-12	0	0
FALSE	High	PMI-Byonic	PMI-Byonic (A2)	A	2	Unambiguous	SSYICRCPPGFHGPTCRQDVNECSQNPGLCRHGGTCHNE	[E].SSYIcRcPPGFHGPtcRQDVNEcSQNPGLcRHGGTcHNE.[I]	C5(Carbamidomethyl); C7(Carbamidomethyl); T15(Fuc(1)); C16(Carbamidomethyl); C23(Carbamidomethyl); C30(Carbamidomethyl); C36(Carbamidomethyl)	1	1	Q01705	Q01705	Neurogenic locus notch homolog protein 1 OS=Mus musculus OX=10090 GN=Notch1 PE=1 SV=3	2	6	6	1	0	1	1	1	792.171	4747.99	4747.98	3.30586	0.00261603	0	0	5.99758e+06	HCD (High Energy Collision Dissociation)	MS2	0.325977	19.98	7.82536	3008	3008	3007	FP030521_7.raw	0/0		10.9363	776.284	776.284	0	1.15808e-11	1.4545e-12	0	0
FALSE	High	PMI-Byonic	PMI-Byonic (A2)	A	2	Unambiguous	SSYICRCPPGFHGPTCRQDVNECSQNPGLCRHGGTCHNE	[E].SSYIcRcPPGFHGPtcRQDVNEcSQNPGLcRHGGTcHNE.[I]	C5(Carbamidomethyl); C7(Carbamidomethyl); T15(Fuc(1)); C16(Carbamidomethyl); C23(Carbamidomethyl); C30(Carbamidomethyl); C36(Carbamidomethyl)	1	1	Q01705	Q01705	Neurogenic locus notch homolog protein 1 OS=Mus musculus OX=10090 GN=Notch1 PE=1 SV=3	2	6	6	1	0	1	1	1	792.17	4747.98	4747.98	1.18274	0.000935936	0	0	0	HCD (High Energy Collision Dissociation)	MS2		70.4044	8.07875	3118	3118	3117	FP030521_7.raw	0/0		10.9363	789.345	789.345	0	1.15808e-11	1.79205e-12	0	0
FALSE	High	PMI-Byonic	PMI-Byonic (A2)	A	2	Unambiguous	SSYICRCPPGFHGPTCRQDVNECSQNPGLCRHGGTCHNE	[E].SSYIcRcPPGFHGPtcRQDVNEcSQNPGLcRHGGTcHNE.[I]	C5(Carbamidomethyl); C7(Carbamidomethyl); T15(Fuc(1)); C16(Carbamidomethyl); C23(Carbamidomethyl); C30(Carbamidomethyl); C36(Carbamidomethyl)	1	1	Q01705	Q01705	Neurogenic locus notch homolog protein 1 OS=Mus musculus OX=10090 GN=Notch1 PE=1 SV=3	2	5	5	1	0	1	1	1	951.004	4750.99	4747.98	635.363	0.603337	0	0	804490	HCD (High Energy Collision Dissociation)	MS2	16.1178	100	8.14046	3145	3145	3140	FP030521_7.raw	0/0		4.07581	361.415	361.415	0	8.39818e-05	5.38916e-06	0	0
FALSE	High	PMI-Byonic	PMI-Byonic (A2)	A	2	Unambiguous	SSYICRCPPGFHGPTCRQDVNE	[E].SSYIcRcPPGFHGPTcRQDVNE.[C]	C5(Carbamidomethyl); C7(Carbamidomethyl); C16(Carbamidomethyl)	1	1	Q01705	Q01705	Neurogenic locus notch homolog protein 1 OS=Mus musculus OX=10090 GN=Notch1 PE=1 SV=3	1	4	4	1	0	1	1	1	660.04	2637.14	2637.14	-0.399293	-0.000263248	0	0	66604.1	HCD (High Energy Collision Dissociation)	MS2	0	100	9.71589	3827	3827	3825	FP030521_7.raw	0/0		6.00309	459.689	459.689	459.689	9.92903e-07	1.18423e-07	0	0
FALSE	High	PMI-Byonic	PMI-Byonic (A2)	A	2	Unambiguous	IGSYRCACRATHTGPHCELPYVPCSPSPCQNGGTCRPTGDTTHE	[E].IGSYRcAcRATHTGPHcELPYVPcsPSPcQnGGTcRPTGDTTHE.[C]	C6(Carbamidomethyl); C8(Carbamidomethyl); C17(Carbamidomethyl); C24(Carbamidomethyl); S25(HexNAc(1)Hex(1)Fuc(1)); C29(Carbamidomethyl); N31(Deamidated); C35(Carbamidomethyl)	1	1	Q01705	Q01705	Neurogenic locus notch homolog protein 1 OS=Mus musculus OX=10090 GN=Notch1 PE=1 SV=3	2	5	5	1	0	1	1	1	1103.67	5514.32	5514.31	2.12851	0.00234745	0	0	298135	HCD (High Energy Collision Dissociation)	MS2	62.0434	100	8.99845	3518	3518	3517	FP030521_7.raw	0/0		8.13858	622.112	622.112	0	7.26814e-09	7.85788e-10	0	0
FALSE	High	PMI-Byonic	PMI-Byonic (A2)	A	2	Unambiguous	IGSYRCACRATHTGPHCELPYVPCSPSPCQNGGTCRPTGDTTHE	[E].IGSYRcAcRATHTGPHcELPYVPcSPSPcQnGGtcRPTGDTTHE.[C]	C6(Carbamidomethyl); C8(Carbamidomethyl); C17(Carbamidomethyl); C24(Carbamidomethyl); C29(Carbamidomethyl); N31(Deamidated); T34(HexNAc(1)Hex(1)Fuc(1)); C35(Carbamidomethyl)	1	1	Q01705	Q01705	Neurogenic locus notch homolog protein 1 OS=Mus musculus OX=10090 GN=Notch1 PE=1 SV=3	2	6	6	1	0	1	1	1	919.897	5514.34	5514.31	5.41341	0.00497521	0	0	2.77441e+06	HCD (High Energy Collision Dissociation)	MS2	0	18.8964	8.84604	3452	3452	3451	FP030521_7.raw	0/0		9.55354	655.19	655.19	0.507725	2.79552e-10	4.02094e-11	0	0
FALSE	High	PMI-Byonic	PMI-Byonic (A2)	A	2	Unambiguous	IGSYRCACRATHTGPHCELPYVPCSPSPCQNGGTCRPTGDTTHE	[E].IGSYRcAcRATHTGPHcELPYVPcSPSPcQnGGtcRPTGDTTHE.[C]	C6(Carbamidomethyl); C8(Carbamidomethyl); C17(Carbamidomethyl); C24(Carbamidomethyl); C29(Carbamidomethyl); N31(Deamidated); T34(HexNAc(1)Hex(1)Fuc(1)); C35(Carbamidomethyl)	1	1	Q01705	Q01705	Neurogenic locus notch homolog protein 1 OS=Mus musculus OX=10090 GN=Notch1 PE=1 SV=3	2	6	6	1	0	1	1	1	919.897	5514.34	5514.31	5.41341	0.00497521	0	0	1.18422e+06	HCD (High Energy Collision Dissociation)	MS2	1.56314	45.0905	8.98569	3513	3513	3506	FP030521_7.raw	0/0		10.5535	723.868	723.868	5.07378	2.79552e-11	6.12643e-12	0	0
FALSE	High	PMI-Byonic	PMI-Byonic (A2)	A	2	Unambiguous	IGSYRCACRATHTGPHCELPYVPCSPSPCQNGGTCRPTGDTTHE	[E].IGSYRcAcRATHTGPHcELPYVPcsPSPcQnGGTcRPTGDTTHE.[C]	C6(Carbamidomethyl); C8(Carbamidomethyl); C17(Carbamidomethyl); C24(Carbamidomethyl); S25(HexNAc(1)Fuc(1)); C29(Carbamidomethyl); N31(Deamidated); C35(Carbamidomethyl)	1	1	Q01705	Q01705	Neurogenic locus notch homolog protein 1 OS=Mus musculus OX=10090 GN=Notch1 PE=1 SV=3	2	6	6	1	0	1	1	1	892.884	5352.27	5352.26	1.48867	0.00132795	0	0	250188	HCD (High Energy Collision Dissociation)	MS2	0	100	8.859	3458	3458	3451	FP030521_7.raw	0/0		8.55354	613.338	613.338	0	2.79552e-09	2.71038e-10	0	0
FALSE	High	PMI-Byonic	PMI-Byonic (A2)	A	2	Unambiguous	IGSYRCACRATHTGPHCELPYVPCSPSPCQNGGTCRPTGDTTHE	[E].IGSYRcAcRATHTGPHcELPYVPcsPSPcQNGGTcRPTGDTTHE.[C]	C6(Carbamidomethyl); C8(Carbamidomethyl); C17(Carbamidomethyl); C24(Carbamidomethyl); S25(HexNAc(1)Hex(1)Fuc(1)NeuAc(1)); C29(Carbamidomethyl); C35(Carbamidomethyl)	1	1	Q01705	Q01705	Neurogenic locus notch homolog protein 1 OS=Mus musculus OX=10090 GN=Notch1 PE=1 SV=3	2	5	5	1	0	1	1	1	1162.29	5807.44	5804.42	520.055	0.603725	0	0	332651	HCD (High Energy Collision Dissociation)	MS2	6.77959	100	8.95448	3499	3499	3495	FP030521_7.raw	0/0		3.78727	211.882	211.882	0	0.000163202	1.37659e-05	0	0
FALSE	High	PMI-Byonic	PMI-Byonic (A2)	A	2	Unambiguous	IGSYRCACRATHTGPHCELPYVPCSPSPCQNGGTCRPTGDTTHE	[E].IGsYRcAcRAthTGPHcELPYVPcSPSPcqNGGTcRPTGDTTHE.[C]	S3(HexNAc(1)Fuc(1)); C6(Carbamidomethyl); C8(Carbamidomethyl); T11(HexNAc(1)Fuc(1)); H12(Oxidation); C17(Carbamidomethyl); C24(Carbamidomethyl); C29(Carbamidomethyl); Q30(Deamidated); C35(Carbamidomethyl)	1	1	Q01705	Q01705	Neurogenic locus notch homolog protein 1 OS=Mus musculus OX=10090 GN=Notch1 PE=1 SV=3	2	6	6	1	0	1	1	1	954.076	5719.42	5717.39	354.813	0.338101	0	0	540577	HCD (High Energy Collision Dissociation)	MS2	21.5511	100	8.89123	3472	3472	3462	FP030521_7.raw	0/0		3.02603	175.911	175.911	0	0.00094183	4.49595e-05	0	0
FALSE	High	PMI-Byonic	PMI-Byonic (A2)	A	2	Unambiguous	IGSYRCACRATHTGPHCELPYVPCSPSPCQNGGTCRPTGDTTHE	[E].IGSYRcAcRATHTGPHcELPYVPcsPSPcqNGGTcRPTGDTTHE.[C]	C6(Carbamidomethyl); C8(Carbamidomethyl); C17(Carbamidomethyl); C24(Carbamidomethyl); S25(HexNAc(1)Hex(1)Fuc(1)); C29(Carbamidomethyl); Q30(Deamidated); C35(Carbamidomethyl)	1	1	Q01705	Q01705	Neurogenic locus notch homolog protein 1 OS=Mus musculus OX=10090 GN=Notch1 PE=1 SV=3	2	6	6	1	0	1	1	1	920.562	5518.34	5514.31	729.559	0.670503	0	0	249321	HCD (High Energy Collision Dissociation)	MS2	16.2155	100	10.3745	4110	4110	4100	FP030521_7.raw	0/0		4.61859	307.447	307.447	0	2.40661e-05	1.41691e-06	0	0
FALSE	High	PMI-Byonic	PMI-Byonic (A2)	A	2	Unambiguous	IGSYRCACRATHTGPHCELPYVPCSPSPCQNGGTCRPTGDTTHE	[E].IGSYRcAcRATHTGPHcELPYVPcSPSPcQnGGtcRPTGDTTHE.[C]	C6(Carbamidomethyl); C8(Carbamidomethyl); C17(Carbamidomethyl); C24(Carbamidomethyl); C29(Carbamidomethyl); N31(Deamidated); T34(Fuc(1)); C35(Carbamidomethyl)	1	1	Q01705	Q01705	Neurogenic locus notch homolog protein 1 OS=Mus musculus OX=10090 GN=Notch1 PE=1 SV=3	2	6	6	1	0	1	1	1	859.041	5149.21	5149.18	5.89094	0.00505558	0	0	444307	HCD (High Energy Collision Dissociation)	MS2	11.1753	100	8.92749	3487	3487	3484	FP030521_7.raw	0/0		8.55354	618.156	618.156	3.02318	2.79552e-09	3.48714e-10	0	0
FALSE	High	PMI-Byonic	PMI-Byonic (A2)	A	2	Unambiguous	IGSYRCACRATHTGPHCELPYVPCSPSPCQNGGTCRPTGDTTHE	[E].IGSYRcAcRATHTGPHcELPYVPcSPSPcQnGGtcRPTGDTTHE.[C]	C6(Carbamidomethyl); C8(Carbamidomethyl); C17(Carbamidomethyl); C24(Carbamidomethyl); C29(Carbamidomethyl); N31(Deamidated); T34(Fuc(1)); C35(Carbamidomethyl)	1	1	Q01705	Q01705	Neurogenic locus notch homolog protein 1 OS=Mus musculus OX=10090 GN=Notch1 PE=1 SV=3	2	5	5	1	0	1	1	1	1031.05	5151.23	5149.18	397.185	0.409036	0	0	847633	HCD (High Energy Collision Dissociation)	MS2	70.8259	100	8.86551	3461	3461	3451	FP030521_7.raw	0/0		6.84841	613.516	613.516	2.23705	1.41772e-07	1.07842e-08	0	0
FALSE	High	PMI-Byonic	PMI-Byonic (A2)	A	2	Unambiguous	IGSYRCACRATHTGPHCELPYVPCSPSPCQNGGTCRPTGDTTHE	[E].IGSYRcAcRATHTGPHcELPYVPcSPSPcQnGGtcRPTGDTTHE.[C]	C6(Carbamidomethyl); C8(Carbamidomethyl); C17(Carbamidomethyl); C24(Carbamidomethyl); C29(Carbamidomethyl); N31(Deamidated); T34(HexNAc(1)Hex(1)Fuc(1)); C35(Carbamidomethyl)	1	1	Q01705	Q01705	Neurogenic locus notch homolog protein 1 OS=Mus musculus OX=10090 GN=Notch1 PE=1 SV=3	2	5	5	1	0	1	1	1	1103.67	5514.34	5514.31	4.89563	0.00539921	0	0	462814	HCD (High Energy Collision Dissociation)	MS2	19.391	96.2902	8.87387	3464	3464	3462	FP030521_7.raw	0/0		10.1386	728.86	728.86	9.6	7.26814e-11	1.31357e-11	0	0
FALSE	High	PMI-Byonic	PMI-Byonic (A2)	A	2	Unambiguous	IGSYRCACRATHTGPHCELPYVPCSPSPCQNGGTCRPTGDTTHE	[E].IGSYRcAcRATHTGPHcELPYVPcsPSPcQNGGTcRPTGDTTHE.[C]	C6(Carbamidomethyl); C8(Carbamidomethyl); C17(Carbamidomethyl); C24(Carbamidomethyl); S25(HexNAc(1)Hex(1)Fuc(1)NeuAc(1)); C29(Carbamidomethyl); C35(Carbamidomethyl)	1	1	Q01705	Q01705	Neurogenic locus notch homolog protein 1 OS=Mus musculus OX=10090 GN=Notch1 PE=1 SV=3	2	6	6	1	0	1	1	1	968.915	5808.45	5804.42	693.944	0.671325	0	0	1.66288e+06	HCD (High Energy Collision Dissociation)	MS2	16.8599	100	9.01759	3527	3527	3517	FP030521_7.raw	0/0		9.55354	656.111	656.111	0	2.79552e-10	4.47253e-11	0	0
FALSE	High	PMI-Byonic	PMI-Byonic (A2)	A	2	Unambiguous	IGSYRCACRATHTGPHCELPYVPCSPSPCQNGGTCRPTGDTTHE	[E].IGSYRcAcRATHTGPHcELPYVPcSPSPcQnGGTcRPTGDTTHE.[C]	C6(Carbamidomethyl); C8(Carbamidomethyl); C17(Carbamidomethyl); C24(Carbamidomethyl); C29(Carbamidomethyl); N31(Deamidated); C35(Carbamidomethyl)	1	1	Q01705	Q01705	Neurogenic locus notch homolog protein 1 OS=Mus musculus OX=10090 GN=Notch1 PE=1 SV=3	2	6	6	1	0	1	1	1	835.028	5005.13	5003.12	401.065	0.33443	0	0	407039	HCD (High Energy Collision Dissociation)	MS2	10.017	100	8.90826	3479	3479	3473	FP030521_7.raw	0/0		6.25286	478.487	478.487	29.0324	5.58656e-07	6.84647e-08	0	0
FALSE	High	PMI-Byonic	PMI-Byonic (A2)	A	2	Unambiguous	IGSYRCACRATHTGPHCELPYVPCSPSPCQNGGTCRPTGDTTHE	[E].IGsYRcAcRAtHTGPHcELPYVPcSPSPcQnGGTcRPTGDTTHE.[C]	S3(Fuc(1)); C6(Carbamidomethyl); C8(Carbamidomethyl); T11(HexNAc(1)Hex(1)Fuc(1)); C17(Carbamidomethyl); C24(Carbamidomethyl); C29(Carbamidomethyl); N31(Deamidated); C35(Carbamidomethyl)	1	1	Q01705	Q01705	Neurogenic locus notch homolog protein 1 OS=Mus musculus OX=10090 GN=Notch1 PE=1 SV=3	2	6	6	1	0	1	1	1	944.405	5661.4	5660.37	180.962	0.170718	0	0	659115	HCD (High Energy Collision Dissociation)	MS2	73.2421	100	8.88253	3468	3468	3462	FP030521_7.raw	0/0		8.55354	641.577	641.577	0.232316	2.79552e-09	3.10483e-10	0	0
FALSE	High	PMI-Byonic	PMI-Byonic (A2)	A	2	Unambiguous	IGSYRCACRATHTGPHCELPYVPCSPSPCQNGGTCRPTGDTTHE	[E].IGSYRcAcRATHTGPHcELPYVPcSPsPcQNGGTcRPTGDTTHE.[C]	C6(Carbamidomethyl); C8(Carbamidomethyl); C17(Carbamidomethyl); C24(Carbamidomethyl); S27(HexNAc(1)Hex(1)Fuc(1)NeuAc(1)); C29(Carbamidomethyl); C35(Carbamidomethyl)	1	1	Q01705	Q01705	Neurogenic locus notch homolog protein 1 OS=Mus musculus OX=10090 GN=Notch1 PE=1 SV=3	2	6	6	1	0	1	1	1	969.082	5809.46	5804.42	866.753	0.8385	0	0	649764	HCD (High Energy Collision Dissociation)	MS2	69.7415	100	8.8847	3469	3469	3462	FP030521_7.raw	0/0		7.55354	593.887	593.887	0	2.79552e-08	4.50996e-09	0	0
FALSE	High	PMI-Byonic	PMI-Byonic (A2)	A	2	Unambiguous	IGSYRCACRATHTGPHCELPYVPCSPSPCQNGGTCRPTGDTTHE	[E].IGSYRcAcRATHTGPHcELPYVPcsPSPcQnGGTcRPTGDTTHE.[C]	C6(Carbamidomethyl); C8(Carbamidomethyl); C17(Carbamidomethyl); C24(Carbamidomethyl); S25(HexNAc(1)Hex(1)Fuc(1)); C29(Carbamidomethyl); N31(Deamidated); C35(Carbamidomethyl)	1	1	Q01705	Q01705	Neurogenic locus notch homolog protein 1 OS=Mus musculus OX=10090 GN=Notch1 PE=1 SV=3	2	6	6	1	0	1	1	1	920.232	5516.36	5514.31	370.74	0.34073	0	0	623947	HCD (High Energy Collision Dissociation)	MS2	26.9807	100	9.70101	3821	3821	3814	FP030521_7.raw	0/0		6.46746	584.025	584.025	0	3.40832e-07	2.89681e-08	0	0
FALSE	High	PMI-Byonic	PMI-Byonic (A2)	A	2	Unambiguous	IGSYRCACRATHTGPHCELPYVPCSPSPCQNGGTCRPTGDTTHE	[E].IGsYRcAcRAtHTGPHcELPYVPcSPSPcQNGGTcRPTGDTTHE.[C]	S3(Hex(1)Pent(2)); C6(Carbamidomethyl); C8(Carbamidomethyl); T11(Fuc(1)); C17(Carbamidomethyl); C24(Carbamidomethyl); C29(Carbamidomethyl); C35(Carbamidomethyl)	1	1	Q01705	Q01705	Neurogenic locus notch homolog protein 1 OS=Mus musculus OX=10090 GN=Notch1 PE=1 SV=3	2	6	6	1	0	1	1	1	929.734	5573.37	5574.33	-173.581	-0.161266	0	0	830246	HCD (High Energy Collision Dissociation)	MS2	19.3717	100	9.1455	3582	3582	3572	FP030521_7.raw	0/0		4.62838	282.4	282.4	1.13687e-13	2.35298e-05	1.1165e-06	0	0
FALSE	High	PMI-Byonic	PMI-Byonic (A2)	A	2	Unambiguous	IGSYRCACRATHTGPHCELPYVPCSPSPCQNGGTCRPTGDTTHE	[E].IGsYRcAcRAtHTGPHcELPYVPcSPSPcQNGGTcRPTGDTTHE.[C]	S3(HexNAc(1)Fuc(1)); C6(Carbamidomethyl); C8(Carbamidomethyl); T11(HexNAc(1)Hex(1)Fuc(1)); C17(Carbamidomethyl); C24(Carbamidomethyl); C29(Carbamidomethyl); C35(Carbamidomethyl)	1	1	Q01705	Q01705	Neurogenic locus notch homolog protein 1 OS=Mus musculus OX=10090 GN=Notch1 PE=1 SV=3	2	6	6	1	0	1	1	1	978.087	5863.49	5862.47	173.908	0.169922	0	0	538183	HCD (High Energy Collision Dissociation)	MS2	65.5574	100	9.09411	3560	3560	3550	FP030521_7.raw	0/0		4.08363	183.226	183.226	5.16525	8.24841e-05	4.901e-06	0	0
FALSE	High	PMI-Byonic	PMI-Byonic (A2)	A	2	Unambiguous	IGSYRCACRATHTGPHCELPYVPCSPSPCQNGGTCRPTGDTTHE	[E].IGSYRcAcRATHTGPHcELPYVPcSPsPcQnGGTcRPTGDTTHE.[C]	C6(Carbamidomethyl); C8(Carbamidomethyl); C17(Carbamidomethyl); C24(Carbamidomethyl); S27(HexNAc(1)Hex(1)Fuc(1)NeuAc(1)); C29(Carbamidomethyl); N31(Deamidated); C35(Carbamidomethyl)	1	1	Q01705	Q01705	Neurogenic locus notch homolog protein 1 OS=Mus musculus OX=10090 GN=Notch1 PE=1 SV=3	2	6	6	1	0	1	1	1	968.746	5807.44	5805.41	350.16	0.338804	0	0	699900	HCD (High Energy Collision Dissociation)	MS2	48.4738	100	9.5727	3765	3765	3759	FP030521_7.raw	0/0		6.26242	405.14	405.14	0	5.46491e-07	4.60905e-08	0	0
FALSE	High	PMI-Byonic	PMI-Byonic (A2)	A	2	Unambiguous	IGSYRCACRATHTGPHCELPYVPCSPSPCQNGGTCRPTGDTTHE	[E].IGSYRcAcRATHTGPHcELPYVPcsPSPcQnGGTcRPTGDTTHE.[C]	C6(Carbamidomethyl); C8(Carbamidomethyl); C17(Carbamidomethyl); C24(Carbamidomethyl); S25(HexNAc(1)Hex(1)Fuc(1)); C29(Carbamidomethyl); N31(Deamidated); C35(Carbamidomethyl)	1	1	Q01705	Q01705	Neurogenic locus notch homolog protein 1 OS=Mus musculus OX=10090 GN=Notch1 PE=1 SV=3	2	6	6	1	0	1	1	1	920.231	5516.35	5514.31	369.412	0.339509	0	0	763245	HCD (High Energy Collision Dissociation)	MS2	38.1177	100	9.53094	3747	3747	3737	FP030521_7.raw	0/0		6.76089	550.645	550.645	0	1.73424e-07	1.40699e-08	0	0
FALSE	High	PMI-Byonic	PMI-Byonic (A2)	A	2	Unambiguous	IGSYRCACRATHTGPHCELPYVPCSPSPCQNGGTCRPTGDTTHE	[E].IGSYRcAcRATHTGPHcELPYVPcsPSPcQnGGTcRPTGDTTHE.[C]	C6(Carbamidomethyl); C8(Carbamidomethyl); C17(Carbamidomethyl); C24(Carbamidomethyl); S25(HexNAc(1)Hex(1)Fuc(1)); C29(Carbamidomethyl); N31(Deamidated); C35(Carbamidomethyl)	1	1	Q01705	Q01705	Neurogenic locus notch homolog protein 1 OS=Mus musculus OX=10090 GN=Notch1 PE=1 SV=3	2	6	6	1	0	1	1	1	920.396	5517.34	5514.31	548.522	0.504121	0	0	952576	HCD (High Energy Collision Dissociation)	MS2	28.0089	100	9.40192	3692	3692	3682	FP030521_7.raw	0/0		8.55354	628.303	628.303	0	2.79552e-09	3.85787e-10	0	0
FALSE	High	PMI-Byonic	PMI-Byonic (A2)	A	2	Unambiguous	IGSYRCACRATHTGPHCELPYVPCSPSPCQNGGTCRPTGDTTHE	[E].IGSYRcAcRATHTGPHcELPYVPcSPSPcQnGGtcRPTGDTTHE.[C]	C6(Carbamidomethyl); C8(Carbamidomethyl); C17(Carbamidomethyl); C24(Carbamidomethyl); C29(Carbamidomethyl); N31(Deamidated); T34(HexNAc(1)Hex(1)Fuc(1)NeuAc(1)); C35(Carbamidomethyl)	1	1	Q01705	Q01705	Neurogenic locus notch homolog protein 1 OS=Mus musculus OX=10090 GN=Notch1 PE=1 SV=3	2	6	6	1	0	1	1	1	968.413	5805.44	5805.41	5.92727	0.00573503	0	0	378170	HCD (High Energy Collision Dissociation)	MS2	0	100	9.39974	3691	3691	3682	FP030521_7.raw	0/0		7.55354	586.723	586.723	5.82559	2.79552e-08	5.03682e-09	0	0
FALSE	High	PMI-Byonic	PMI-Byonic (A2)	A	2	Unambiguous	IGSYRCACRATHTGPHCELPYVPCSPSPCQNGGTCRPTGDTTHE	[E].IGSYRcAcRATHTGPHcELPYVPcSPSPcQnGGtcRPTGDTTHE.[C]	C6(Carbamidomethyl); C8(Carbamidomethyl); C17(Carbamidomethyl); C24(Carbamidomethyl); C29(Carbamidomethyl); N31(Deamidated); T34(Fuc(1)); C35(Carbamidomethyl)	1	1	Q01705	Q01705	Neurogenic locus notch homolog protein 1 OS=Mus musculus OX=10090 GN=Notch1 PE=1 SV=3	2	6	6	1	0	1	1	1	859.042	5149.22	5149.18	6.88662	0.00591007	0	0	846013	HCD (High Energy Collision Dissociation)	MS2	0	54.1853	8.79902	3432	3432	3429	FP030521_7.raw	0/0		7.55354	593.036	593.036	2.45062	2.79552e-08	4.23734e-09	0	0
FALSE	High	PMI-Byonic	PMI-Byonic (A2)	A	2	Unambiguous	IGSYRCACRATHTGPHCELPYVPCSPSPCQNGGTCRPTGDTTHE	[E].IGSYRcAcRATHTGPHcELPYVPcsPSPcQnGGTcRPTGDTTHE.[C]	C6(Carbamidomethyl); C8(Carbamidomethyl); C17(Carbamidomethyl); C24(Carbamidomethyl); S25(HexNAc(1)Hex(1)Fuc(1)NeuAc(1)); C29(Carbamidomethyl); N31(Deamidated); C35(Carbamidomethyl)	1	1	Q01705	Q01705	Neurogenic locus notch homolog protein 1 OS=Mus musculus OX=10090 GN=Notch1 PE=1 SV=3	2	5	5	1	0	1	1	1	1162.29	5807.44	5805.41	350.362	0.406799	0	0	620149	HCD (High Energy Collision Dissociation)	MS2	35.7915	100	9.33346	3662	3662	3660	FP030521_7.raw	0/0		5.68533	394.363	394.363	0	2.06381e-06	1.93113e-07	0	0
FALSE	High	PMI-Byonic	PMI-Byonic (A2)	A	2	Unambiguous	IGSYRCACRATHTGPHCELPYVPCSPSPCQNGGTCRPTGDTTHE	[E].IGSYRcAcRATHTGPHcELPYVPcsPSPcQnGGTcRPTGDTTHE.[C]	C6(Carbamidomethyl); C8(Carbamidomethyl); C17(Carbamidomethyl); C24(Carbamidomethyl); S25(HexNAc(1)Hex(1)Fuc(1)); C29(Carbamidomethyl); N31(Deamidated); C35(Carbamidomethyl)	1	1	Q01705	Q01705	Neurogenic locus notch homolog protein 1 OS=Mus musculus OX=10090 GN=Notch1 PE=1 SV=3	2	6	6	1	0	1	1	1	920.398	5517.35	5514.31	551.577	0.506928	0	0	409444	HCD (High Energy Collision Dissociation)	MS2	26.9166	100	9.83152	3877	3877	3869	FP030521_7.raw	0/0		6.25286	458.803	458.803	0	5.58656e-07	7.27272e-08	0	0
FALSE	High	PMI-Byonic	PMI-Byonic (A2)	A	2	Unambiguous	IGSYRCACRATHTGPHCELPYVPCSPSPCQNGGTCRPTGDTTHE	[E].IGsYRcAcRATHTGPHcELPYVPcSPSPcQnGGTcRPTGDTTHE.[C]	S3(Fuc(1)); C6(Carbamidomethyl); C8(Carbamidomethyl); C17(Carbamidomethyl); C24(Carbamidomethyl); C29(Carbamidomethyl); N31(Deamidated); C35(Carbamidomethyl)	1	1	Q01705	Q01705	Neurogenic locus notch homolog protein 1 OS=Mus musculus OX=10090 GN=Notch1 PE=1 SV=3	2	6	6	1	0	1	1	1	859.541	5152.21	5149.18	587.797	0.504445	0	0	557206	HCD (High Energy Collision Dissociation)	MS2	48.2201	100	9.09194	3559	3559	3550	FP030521_7.raw	0/0		6.52042	491.72	491.72	1.6	3.01705e-07	2.32291e-08	0	0
FALSE	High	PMI-Byonic	PMI-Byonic (A2)	A	2	Unambiguous	IGSYRCACRATHTGPHCELPYVPCSPSPCQNGGTCRPTGDTTHE	[E].IGsYRcAcRATHTGPHcELPYVPcSPSPcQnGGTcRPTGDTTHE.[C]	S3(Fuc(1)); C6(Carbamidomethyl); C8(Carbamidomethyl); C17(Carbamidomethyl); C24(Carbamidomethyl); C29(Carbamidomethyl); N31(Deamidated); C35(Carbamidomethyl)	1	1	Q01705	Q01705	Neurogenic locus notch homolog protein 1 OS=Mus musculus OX=10090 GN=Notch1 PE=1 SV=3	2	6	6	1	0	1	1	1	859.375	5151.21	5149.18	394.421	0.338491	0	0	345982	HCD (High Energy Collision Dissociation)	MS2	69.2004	100	9.29931	3648	3648	3638	FP030521_7.raw	0/0		4.62838	289.71	289.71	1.6	2.35298e-05	1.26592e-06	0	0
FALSE	High	PMI-Byonic	PMI-Byonic (A2)	A	2	Unambiguous	IGSYRCACRATHTGPHCELPYVPCSPSPCQNGGTCRPTGDTTHE	[E].IGSYRcAcRATHTGPHcELPYVPcSPSPcQnGGtcRPTGDTTHE.[C]	C6(Carbamidomethyl); C8(Carbamidomethyl); C17(Carbamidomethyl); C24(Carbamidomethyl); C29(Carbamidomethyl); N31(Deamidated); T34(HexNAc(1)Hex(1)Fuc(1)NeuAc(1)); C35(Carbamidomethyl)	1	1	Q01705	Q01705	Neurogenic locus notch homolog protein 1 OS=Mus musculus OX=10090 GN=Notch1 PE=1 SV=3	2	6	6	1	0	1	1	1	968.244	5804.42	5805.41	-169.438	-0.163943	0	0	77721.1	HCD (High Energy Collision Dissociation)	MS2	47.8513	76.8417	9.25576	3629	3629	3627	FP030521_7.raw	0/0		11.5535	763.026	763.026	5.66466	2.79552e-12	4.61651e-13	0	0
FALSE	High	PMI-Byonic	PMI-Byonic (A2)	A	2	Unambiguous	IGSYRCACRATHTGPHCELPYVPCSPSPCQNGGTCRPTGDTTHE	[E].IGSYRcAcRATHTGPHcELPYVPcSPSPcQnGGtcRPTGDTTHE.[C]	C6(Carbamidomethyl); C8(Carbamidomethyl); C17(Carbamidomethyl); C24(Carbamidomethyl); C29(Carbamidomethyl); N31(Deamidated); T34(HexNAc(1)Hex(1)Fuc(1)); C35(Carbamidomethyl)	1	1	Q01705	Q01705	Neurogenic locus notch homolog protein 1 OS=Mus musculus OX=10090 GN=Notch1 PE=1 SV=3	2	6	6	1	0	1	1	1	919.893	5514.32	5514.31	1.82722	0.00167931	0	0	530620	HCD (High Energy Collision Dissociation)	MS2	39.3962	100	9.23104	3618	3618	3616	FP030521_7.raw	0/0		7.55354	567.458	567.458	2.01692	2.79552e-08	4.77639e-09	0	0
FALSE	High	PMI-Byonic	PMI-Byonic (A2)	A	2	Unambiguous	IGSYRCACRATHTGPHCELPYVPCSPSPCQNGGTCRPTGDTTHE	[E].IGSYRcAcRATHTGPHcELPYVPcsPSPcQnGGTcRPTGDTTHE.[C]	C6(Carbamidomethyl); C8(Carbamidomethyl); C17(Carbamidomethyl); C24(Carbamidomethyl); S25(HexNAc(1)Hex(1)Fuc(1)NeuAc(1)); C29(Carbamidomethyl); N31(Deamidated); C35(Carbamidomethyl)	1	1	Q01705	Q01705	Neurogenic locus notch homolog protein 1 OS=Mus musculus OX=10090 GN=Notch1 PE=1 SV=3	2	5	5	1	0	1	1	1	1162.49	5808.43	5805.41	520.155	0.603943	0	0	786448	HCD (High Energy Collision Dissociation)	MS2	41.7682	100	9.21618	3612	3612	3605	FP030521_7.raw	0/0		6.10546	506.277	506.277	0	7.84404e-07	9.08207e-08	0	0
FALSE	High	PMI-Byonic	PMI-Byonic (A2)	A	2	Unambiguous	IGSYRCACRATHTGPHCELPYVPCSPSPCQNGGTCRPTGDTTHE	[E].IGSYRcAcRATHTGPHcELPYVPcsPsPcQNGGTcRPTGDTTHE.[C]	C6(Carbamidomethyl); C8(Carbamidomethyl); C17(Carbamidomethyl); C24(Carbamidomethyl); S25(HexNAc(1)Fuc(1)); S27(HexNAc(1)Hex(1)Fuc(1)); C29(Carbamidomethyl); C35(Carbamidomethyl)	1	1	Q01705	Q01705	Neurogenic locus notch homolog protein 1 OS=Mus musculus OX=10090 GN=Notch1 PE=1 SV=3	2	6	6	1	0	1	1	1	978.414	5865.45	5862.47	509.044	0.497375	0	0	452681	HCD (High Energy Collision Dissociation)	MS2	10.4939	100	9.20533	3607	3607	3605	FP030521_7.raw	0/0		3.02603	156.893	156.893	0	0.00094183	4.97049e-05	0	0
FALSE	High	PMI-Byonic	PMI-Byonic (A2)	A	2	Unambiguous	IGSYRCACRATHTGPHCELPYVPCSPSPCQNGGTCRPTGDTTHE	[E].IGSYRcAcRATHTGPHcELPYVPcsPSPcqNGGTcRPTGDTTHE.[C]	C6(Carbamidomethyl); C8(Carbamidomethyl); C17(Carbamidomethyl); C24(Carbamidomethyl); S25(HexNAc(1)Hex(1)Fuc(1)); C29(Carbamidomethyl); Q30(Deamidated); C35(Carbamidomethyl)	1	1	Q01705	Q01705	Neurogenic locus notch homolog protein 1 OS=Mus musculus OX=10090 GN=Notch1 PE=1 SV=3	2	5	5	1	0	1	1	1	1104.27	5517.34	5514.31	549.023	0.605497	0	0	603032	HCD (High Energy Collision Dissociation)	MS2	61.81	100	9.19476	3603	3603	3594	FP030521_7.raw	0/0		4.1925	267.831	267.831	0	6.41952e-05	3.5438e-06	0	0
FALSE	High	PMI-Byonic	PMI-Byonic (A2)	A	2	Unambiguous	IGSYRCACRATHTGPHCELPYVPCSPSPCQNGGTCRPTGDTTHE	[E].IGSYRcAcRATHTGPHcELPYVPcSPSPcqNGGtcRPTGDTTHE.[C]	C6(Carbamidomethyl); C8(Carbamidomethyl); C17(Carbamidomethyl); C24(Carbamidomethyl); C29(Carbamidomethyl); Q30(Deamidated); T34(HexNAc(1)Hex(1)Fuc(1)NeuAc(1)); C35(Carbamidomethyl)	1	1	Q01705	Q01705	Neurogenic locus notch homolog protein 1 OS=Mus musculus OX=10090 GN=Notch1 PE=1 SV=3	2	6	6	1	0	1	1	1	968.912	5808.43	5805.41	521.299	0.504392	0	0	1.01154e+06	HCD (High Energy Collision Dissociation)	MS2	0	100	9.12642	3573	3573	3572	FP030521_7.raw	0/0		6.76089	543.1	543.1	0	1.73424e-07	1.24438e-08	0	0
FALSE	High	PMI-Byonic	PMI-Byonic (A2)	A	2	Unambiguous	IGSYRCACRATHTGPHCELPYVPCSPSPCQNGGTCRPTGDTTHE	[E].IGSYRcAcRATHTGPHcELPYVPcSPSPcQnGGtcRPTGDTTHE.[C]	C6(Carbamidomethyl); C8(Carbamidomethyl); C17(Carbamidomethyl); C24(Carbamidomethyl); C29(Carbamidomethyl); N31(Deamidated); T34(HexNAc(1)Hex(1)Fuc(1)); C35(Carbamidomethyl)	1	1	Q01705	Q01705	Neurogenic locus notch homolog protein 1 OS=Mus musculus OX=10090 GN=Notch1 PE=1 SV=3	2	6	6	1	0	1	1	1	919.895	5514.33	5514.31	3.22185	0.00296105	0	0	455157	HCD (High Energy Collision Dissociation)	MS2	0	100	9.10294	3563	3563	3561	FP030521_7.raw	0/0		9.55354	677.659	677.659	5.06217	2.79552e-10	4.90739e-11	0	0
FALSE	High	PMI-Byonic	PMI-Byonic (A2)	A	2	Unambiguous	IGSYRCACRATHTGPHCELPYVPCSPSPCQNGGTCRPTGDTTHE	[E].IGSYRcAcRATHTGPHcELPYVPcsPSPcQnGGTcRPTGDTTHE.[C]	C6(Carbamidomethyl); C8(Carbamidomethyl); C17(Carbamidomethyl); C24(Carbamidomethyl); S25(HexNAc(1)Hex(1)Fuc(1)); C29(Carbamidomethyl); N31(Deamidated); C35(Carbamidomethyl)	1	1	Q01705	Q01705	Neurogenic locus notch homolog protein 1 OS=Mus musculus OX=10090 GN=Notch1 PE=1 SV=3	2	6	6	1	0	1	1	1	920.229	5516.34	5514.31	367.619	0.337861	0	0	395397	HCD (High Energy Collision Dissociation)	MS2	2.68805	100	9.98506	3943	3943	3935	FP030521_7.raw	0/0		6.26242	415.325	415.325	0	5.46491e-07	5.06396e-08	0	0
FALSE	High	PMI-Byonic	PMI-Byonic (A2)	A	2	Unambiguous	IGSYRCACRATHTGPHCELPYVPCSPSPCQNGGTCRPTGDTTHE	[E].IGsYRcAcRAtHTGPHcELPYVPcSPSPcQnGGTcRPTGDTTHE.[C]	S3(HexNAc(1)Fuc(1)); C6(Carbamidomethyl); C8(Carbamidomethyl); T11(HexNAc(1)Hex(1)Fuc(1)); C17(Carbamidomethyl); C24(Carbamidomethyl); C29(Carbamidomethyl); N31(Deamidated); C35(Carbamidomethyl)	1	1	Q01705	Q01705	Neurogenic locus notch homolog protein 1 OS=Mus musculus OX=10090 GN=Notch1 PE=1 SV=3	2	6	6	1	0	1	1	1	978.584	5866.47	5863.45	514.203	0.502501	0	0	821508	HCD (High Energy Collision Dissociation)	MS2	44.0832	100	9.34429	3667	3667	3660	FP030521_7.raw	0/0		4.6072	278.461	278.461	4.88228	2.47056e-05	1.57013e-06	0	0
FALSE	High	PMI-Byonic	PMI-Byonic (A2)	A	2	Unambiguous	IGSYRCACRATHTGPHCE	[E].IGSYRcAcRATHTGPHcE.[L]	C6(Carbamidomethyl); C8(Carbamidomethyl); C17(Carbamidomethyl)	1	1	Q01705	Q01705	Neurogenic locus notch homolog protein 1 OS=Mus musculus OX=10090 GN=Notch1 PE=1 SV=3	0	4	4	1	0	1	1	1	533.986	2132.92	2132.92	2.86791	0.00152925	0	0	959771	HCD (High Energy Collision Dissociation)	MS2	0	100	2.16818	704	704	703	FP030521_7.raw	0/0		1.60181	280.886	280.886	280.886	0.0250142	0.00180827	0	0
FALSE	High	PMI-Byonic	PMI-Byonic (A2)	A	2	Unambiguous	IGSYRCACRATHTGPHCELPYVPCSPSPCQNGGTCRPTGDTTHE	[E].IGSYRcAcRATHTGPHcELPYVPcSPSPcQnGGTcRPTGDTTHE.[C]	C6(Carbamidomethyl); C8(Carbamidomethyl); C17(Carbamidomethyl); C24(Carbamidomethyl); C29(Carbamidomethyl); N31(Deamidated); C35(Carbamidomethyl)	1	1	Q01705	Q01705	Neurogenic locus notch homolog protein 1 OS=Mus musculus OX=10090 GN=Notch1 PE=1 SV=3	2	6	6	1	0	1	1	1	834.868	5004.17	5003.12	209.217	0.174456	0	0	533252	HCD (High Energy Collision Dissociation)	MS2	71.7565	100	8.78362	3425	3425	3418	FP030521_7.raw	0/0		7.55354	570.837	570.837	22.0569	2.79552e-08	3.95831e-09	0	0
FALSE	High	PMI-Byonic	PMI-Byonic (A2)	A	2	Unambiguous	IGSYRCACRATHTGPHCELPYVPCSPSPCQNGGTCRPTGDTTHE	[E].IGSYRcAcRATHTGPHcELPYVPcsPSPcQNGGTcRPTGDTTHE.[C]	C6(Carbamidomethyl); C8(Carbamidomethyl); C17(Carbamidomethyl); C24(Carbamidomethyl); S25(HexNAc(1)Hex(1)Fuc(1)); C29(Carbamidomethyl); C35(Carbamidomethyl)	1	1	Q01705	Q01705	Neurogenic locus notch homolog protein 1 OS=Mus musculus OX=10090 GN=Notch1 PE=1 SV=3	2	6	6	1	0	1	1	1	920.232	5516.35	5513.33	548.422	0.503939	0	0	1.05594e+06	HCD (High Energy Collision Dissociation)	MS2	0	100	8.35485	3238	3238	3231	FP030521_7.raw	0/0		8.55354	608.313	608.313	0	2.79552e-09	1.88268e-10	0	0
FALSE	High	PMI-Byonic	PMI-Byonic (A2)	A	2	Unambiguous	IGSYRCACRATHTGPHCELPYVPCSPSPCQNGGTCRPTGDTTHE	[E].IGSYrcAcRATHTGPHcELPYVPcsPSPcQNGGTcRPTGDTTHE.[C]	R5(Deamidated); C6(Carbamidomethyl); C8(Carbamidomethyl); C17(Carbamidomethyl); C24(Carbamidomethyl); S25(HexNAc(1)Hex(1)Fuc(1)); C29(Carbamidomethyl); C35(Carbamidomethyl)	1	1	Q01705	Q01705	Neurogenic locus notch homolog protein 1 OS=Mus musculus OX=10090 GN=Notch1 PE=1 SV=3	2	5	5	1	0	1	1	1	1104.48	5518.36	5514.31	734.199	0.80972	0	0	663391	HCD (High Energy Collision Dissociation)	MS2	30.8156	100	8.38271	3250	3250	3242	FP030521_7.raw	0/0		3.4671	344.011	344.011	0	0.000341114	2.19826e-05	0	0
FALSE	High	PMI-Byonic	PMI-Byonic (A2)	A	2	Unambiguous	IGSYRCACRATHTGPHCELPYVPCSPSPCQNGGTCRPTGDTTHE	[E].IGsYRcAcRAtHTGPHcELPYVPcSPSPcQNGGTcRPTGDTTHE.[C]	S3(Fuc(1)); C6(Carbamidomethyl); C8(Carbamidomethyl); T11(HexNAc(1)Hex(1)Fuc(1)); C17(Carbamidomethyl); C24(Carbamidomethyl); C29(Carbamidomethyl); C35(Carbamidomethyl)	1	1	Q01705	Q01705	Neurogenic locus notch homolog protein 1 OS=Mus musculus OX=10090 GN=Notch1 PE=1 SV=3	2	6	6	1	0	1	1	1	944.575	5662.41	5659.39	534.821	0.50446	0	0	456765	HCD (High Energy Collision Dissociation)	MS2	0	100	8.38489	3251	3251	3242	FP030521_7.raw	0/0		6.25286	473.062	473.062	4	5.58656e-07	5.52163e-08	0	0
FALSE	High	PMI-Byonic	PMI-Byonic (A2)	A	2	Unambiguous	IGSYRCACRATHTGPHCELPYVPCSPSPCQNGGTCRPTGDTTHE	[E].IGSYRcAcRATHTGPHcELPYVPcsPSPcQNGGTcRPTGDTTHE.[C]	C6(Carbamidomethyl); C8(Carbamidomethyl); C17(Carbamidomethyl); C24(Carbamidomethyl); S25(Fuc(1)); C29(Carbamidomethyl); C35(Carbamidomethyl)	1	1	Q01705	Q01705	Neurogenic locus notch homolog protein 1 OS=Mus musculus OX=10090 GN=Notch1 PE=1 SV=3	2	6	6	1	0	1	1	1	859.543	5152.22	5148.2	782.177	0.671133	0	0	438574	HCD (High Energy Collision Dissociation)	MS2	37.4156	100	8.43405	3272	3272	3264	FP030521_7.raw	0/0		6.52042	491.595	491.595	0	3.01705e-07	2.04989e-08	0	0
FALSE	High	PMI-Byonic	PMI-Byonic (A2)	A	2	Unambiguous	IGSYRCACRATHTGPHCELPYVPCSPSPCQNGGTCRPTGDTTHE	[E].IGSYRcAcRATHTGPHcELPYVPcsPSPcQNGGTcRPTGDTTHE.[C]	C6(Carbamidomethyl); C8(Carbamidomethyl); C17(Carbamidomethyl); C24(Carbamidomethyl); S25(HexNAc(1)Hex(1)Fuc(1)); C29(Carbamidomethyl); C35(Carbamidomethyl)	1	1	Q01705	Q01705	Neurogenic locus notch homolog protein 1 OS=Mus musculus OX=10090 GN=Notch1 PE=1 SV=3	2	6	6	1	0	1	1	1	919.732	5513.35	5513.33	4.41934	0.00406088	0	0	2.429e+06	HCD (High Energy Collision Dissociation)	MS2	0	28.7351	8.47062	3287	3287	3286	FP030521_7.raw	0/0		11.5535	792.175	792.175	0	2.79552e-12	2.49482e-13	0	0
FALSE	High	PMI-Byonic	PMI-Byonic (A2)	A	2	Unambiguous	IGSYRCACRATHTGPHCELPYVPCSPSPCQNGGTCRPTGDTTHE	[E].IGSYRcAcRATHTGPHcELPYVPcsPSPcQNGGTcRPTGDTTHE.[C]	C6(Carbamidomethyl); C8(Carbamidomethyl); C17(Carbamidomethyl); C24(Carbamidomethyl); S25(HexNAc(1)Fuc(1)); C29(Carbamidomethyl); C35(Carbamidomethyl)	1	1	Q01705	Q01705	Neurogenic locus notch homolog protein 1 OS=Mus musculus OX=10090 GN=Notch1 PE=1 SV=3	2	6	6	1	0	1	1	1	893.056	5353.3	5351.28	378.221	0.337328	0	0	878546	HCD (High Energy Collision Dissociation)	MS2	34.2782	100	8.48845	3296	3296	3286	FP030521_7.raw	0/0		6.25286	461.755	461.755	0	5.58656e-07	5.97113e-08	0	0
FALSE	High	PMI-Byonic	PMI-Byonic (A2)	A	2	Unambiguous	IGSYRCACRATHTGPHCELPYVPCSPSPCQNGGTCRPTGDTTHE	[E].IGSYRcAcRATHTGPHcELPYVPcsPSPcQNGGTcRPTGDTTHE.[C]	C6(Carbamidomethyl); C8(Carbamidomethyl); C17(Carbamidomethyl); C24(Carbamidomethyl); S25(HexNAc(1)Hex(1)Fuc(1)); C29(Carbamidomethyl); C35(Carbamidomethyl)	1	1	Q01705	Q01705	Neurogenic locus notch homolog protein 1 OS=Mus musculus OX=10090 GN=Notch1 PE=1 SV=3	2	5	5	1	0	1	1	1	1103.48	5513.35	5513.33	3.5915	0.00396022	0	0	716298	HCD (High Energy Collision Dissociation)	MS2	0	100	8.49685	3299	3299	3297	FP030521_7.raw	0/0		7.13858	574.638	574.638	0	7.26813e-08	7.39127e-09	0	0
FALSE	High	PMI-Byonic	PMI-Byonic (A2)	A	2	Unambiguous	IGSYRCACRATHTGPHCELPYVPCSPSPCQNGGTCRPTGDTTHE	[E].IGsYRcAcRAtHTGPHcELPYVPcSPSPcQNGGTcRPTGDTTHE.[C]	S3(Fuc(1)); C6(Carbamidomethyl); C8(Carbamidomethyl); T11(HexNAc(1)Hex(1)Fuc(1)); C17(Carbamidomethyl); C24(Carbamidomethyl); C29(Carbamidomethyl); C35(Carbamidomethyl)	1	1	Q01705	Q01705	Neurogenic locus notch homolog protein 1 OS=Mus musculus OX=10090 GN=Notch1 PE=1 SV=3	2	6	6	1	0	1	1	1	944.574	5662.41	5659.39	534.239	0.503911	0	0	1236566	HCD (High Energy Collision Dissociation)	MS2	36.7256	100	8.51198	3306	3306	3297	FP030521_7.raw	0/0		10.5535	703.646	703.646	4	2.79552e-11	4.20037e-12	0	0
FALSE	High	PMI-Byonic	PMI-Byonic (A2)	A	2	Unambiguous	IGSYRCACRATHTGPHCELPYVPCSPSPCQNGGTCRPTGDTTHE	[E].IGsYRcAcRATHTGPHcELPYVPcSPSPcQNGGTcRPTGDTTHE.[C]	S3(Fuc(1)); C6(Carbamidomethyl); C8(Carbamidomethyl); C17(Carbamidomethyl); C24(Carbamidomethyl); C29(Carbamidomethyl); C35(Carbamidomethyl)	1	1	Q01705	Q01705	Neurogenic locus notch homolog protein 1 OS=Mus musculus OX=10090 GN=Notch1 PE=1 SV=3	2	6	6	1	0	1	1	1	859.541	5152.21	5148.2	779.972	0.669241	0	0	1387227	HCD (High Energy Collision Dissociation)	MS2	31.1076	100	8.55297	3324	3324	3319	FP030521_7.raw	0/0		7.55354	595.771	595.771	1.6	2.79552e-08	3.38007e-09	0	0
FALSE	High	PMI-Byonic	PMI-Byonic (A2)	A	2	Unambiguous	IGSYRCACRATHTGPHCELPYVPCSPSPCQNGGTCRPTGDTTHE	[E].IGsYRcAcRATHTGPHcELPYVPcSPSPcQNGGTcRPTGDTTHE.[C]	S3(Fuc(1)); C6(Carbamidomethyl); C8(Carbamidomethyl); C17(Carbamidomethyl); C24(Carbamidomethyl); C29(Carbamidomethyl); C35(Carbamidomethyl)	1	1	Q01705	Q01705	Neurogenic locus notch homolog protein 1 OS=Mus musculus OX=10090 GN=Notch1 PE=1 SV=3	2	5	5	1	0	1	1	1	1031.05	5151.21	5148.2	585.791	0.603153	0	0	795105	HCD (High Energy Collision Dissociation)	MS2	74.4522	100	8.55732	3326	3326	3319	FP030521_7.raw	0/0		6.10546	513.831	513.831	1.6	7.84404e-07	7.88624e-08	0	0
FALSE	High	PMI-Byonic	PMI-Byonic (A2)	A	2	Ambiguous	IGSYRCACRATHTGPHCELPYVPCSPSPCQNGGTCRPTGDTTHE	[E].IGSYRcAcrATHTGPHcELPYVPcSPSPcQnGGtcRPTGDTTHE.[C]	C6(Carbamidomethyl); C8(Carbamidomethyl); R9(Deamidated); C17(Carbamidomethyl); C24(Carbamidomethyl); C29(Carbamidomethyl); N31(Deamidated); T34(HexNAc(1)Hex(1)Fuc(1)); C35(Carbamidomethyl)	1	1	Q01705	Q01705	Neurogenic locus notch homolog protein 1 OS=Mus musculus OX=10090 GN=Notch1 PE=1 SV=3	2	6	6		0	2	2	2	920.396	5517.34	5515.3	370.872	0.340912	0	0	13294175	HCD (High Energy Collision Dissociation)	MS2	25.1554	17.6373	8.60888	3349	3349	3341	FP030521_7.raw	0/0		7.55354	569.896	569.896	1.97159	2.79552e-08	3.67263e-09	0	0
FALSE	High	PMI-Byonic	PMI-Byonic (A2)	A	2	Unambiguous	IGSYRCACRATHTGPHCELPYVPCSPSPCQNGGTCRPTGDTTHE	[E].IGSYRcAcRATHTGPHcELPYVPcSPsPcqNGGTcRPTGDTTHE.[C]	C6(Carbamidomethyl); C8(Carbamidomethyl); C17(Carbamidomethyl); C24(Carbamidomethyl); S27(HexNAc(1)Fuc(1)); C29(Carbamidomethyl); Q30(Deamidated); C35(Carbamidomethyl)	1	1	Q01705	Q01705	Neurogenic locus notch homolog protein 1 OS=Mus musculus OX=10090 GN=Notch1 PE=1 SV=3	2	6	6	1	0	1	1	1	893.387	5355.28	5352.26	564.873	0.503891	0	0	801936	HCD (High Energy Collision Dissociation)	MS2	29.7355	100	8.61106	3350	3350	3341	FP030521_7.raw	0/0		6.25286	461.757	461.757	0	5.58656e-07	6.41267e-08	0	0
FALSE	High	PMI-Byonic	PMI-Byonic (A2)	A	2	Unambiguous	IGSYRCACRATHTGPHCELPYVPCSPSPCQNGGTCRPTGDTTHE	[E].IGSYRcAcRATHTGPHcELPYVPcsPSPcqNGGTcRPTGDTTHE.[C]	C6(Carbamidomethyl); C8(Carbamidomethyl); C17(Carbamidomethyl); C24(Carbamidomethyl); S25(HexNAc(1)Hex(1)Fuc(1)); C29(Carbamidomethyl); Q30(Deamidated); C35(Carbamidomethyl)	1	1	Q01705	Q01705	Neurogenic locus notch homolog protein 1 OS=Mus musculus OX=10090 GN=Notch1 PE=1 SV=3	2	5	5	1	0	1	1	1	1104.28	5517.35	5514.31	550.13	0.606718	0	0	2264584	HCD (High Energy Collision Dissociation)	MS2	42.0676	80.9647	8.62133	3354	3354	3352	FP030521_7.raw	0/0		8.13858	619.231	619.231	0	7.26814e-09	6.93183e-10	0	0
FALSE	High	PMI-Byonic	PMI-Byonic (A2)	A	2	Unambiguous	IGSYRCACRATHTGPHCE	[E].IGSYRcAcRATHTGPHcE.[L]	C6(Carbamidomethyl); C8(Carbamidomethyl); C17(Carbamidomethyl)	1	1	Q01705	Q01705	Neurogenic locus notch homolog protein 1 OS=Mus musculus OX=10090 GN=Notch1 PE=1 SV=3	0	4	4	1	0	1	1	1	533.986	2132.92	2132.92	1.72328	0.000918903	0	0	253268	HCD (High Energy Collision Dissociation)	MS2	23.3506	100	2.48243	830	830	829	FP030521_7.raw	0/0		1.40049	153.374	153.374	153.374	0.0397654	0.00509945	0.00384615	0
FALSE	High	PMI-Byonic	PMI-Byonic (A2)	A	2	Unambiguous	IGSYRCACRATHTGPHCELPYVPCSPSPCQNGGTCRPTGDTTHE	[E].IGsYRcAcRATHTGPHcELPYVPcSPSPcQnGGtcRPTGDTTHE.[C]	S3(Fuc(1)); C6(Carbamidomethyl); C8(Carbamidomethyl); C17(Carbamidomethyl); C24(Carbamidomethyl); C29(Carbamidomethyl); N31(Deamidated); T34(HexNAc(1)Hex(1)Fuc(1)); C35(Carbamidomethyl)	1	1	Q01705	Q01705	Neurogenic locus notch homolog protein 1 OS=Mus musculus OX=10090 GN=Notch1 PE=1 SV=3	2	6	6	1	0	1	1	1	944.906	5664.4	5660.37	711.48	0.671207	0	0	1.66254e+06	HCD (High Energy Collision Dissociation)	MS2	41.9438	100	8.63406	3360	3360	3352	FP030521_7.raw	0/0		10.5535	729.468	729.468	0.0450399	2.79552e-11	5.52008e-12	0	0
FALSE	High	PMI-Byonic	PMI-Byonic (A2)	A	2	Ambiguous	IGSYRCACRATHTGPHCELPYVPCSPSPCQNGGTCRPTGDTTHE	[E].IGSYRcAcRATHTGPHcELPYVPcSPSPcQnGGtcRPTGDTTHE.[C]	C6(Carbamidomethyl); C8(Carbamidomethyl); C17(Carbamidomethyl); C24(Carbamidomethyl); C29(Carbamidomethyl); N31(Deamidated); T34(HexNAc(1)Hex(1)Fuc(1)); C35(Carbamidomethyl)	1	1	Q01705	Q01705	Neurogenic locus notch homolog protein 1 OS=Mus musculus OX=10090 GN=Notch1 PE=1 SV=3	2	6	6	0.2844	0	1	1	1	920.396	5517.34	5514.31	549.386	0.504914	0	0	13294175	HCD (High Energy Collision Dissociation)	MS2	25.1554	17.6373	8.60888	3349	3349	3341	FP030521_7.raw	0/0		10.5535	707.903	707.903	1.9708	2.79552e-11	4.87907e-12	0	0
FALSE	High	PMI-Byonic	PMI-Byonic (A2)	A	2	Unambiguous	IGSYRCACRATHTGPHCELPYVPCSPSPCQNGGTCRPTGDTTHE	[E].IGSYRcAcRATHTGPHcELPYVPcSPsPcqNGGTcRPTGDTTHE.[C]	C6(Carbamidomethyl); C8(Carbamidomethyl); C17(Carbamidomethyl); C24(Carbamidomethyl); S27(HexNAc(1)Fuc(1)); C29(Carbamidomethyl); Q30(Deamidated); C35(Carbamidomethyl)	1	1	Q01705	Q01705	Neurogenic locus notch homolog protein 1 OS=Mus musculus OX=10090 GN=Notch1 PE=1 SV=3	2	5	5	1	0	1	1	1	1071.67	5354.31	5352.26	382.885	0.40986	0	0	628236	HCD (High Energy Collision Dissociation)	MS2	0	100	8.65983	3371	3371	3363	FP030521_7.raw	0/0		2.90989	259.31	259.31	0	0.00123059	7.69144e-05	0	0
FALSE	High	PMI-Byonic	PMI-Byonic (A2)	A	2	Unambiguous	IGSYRCACRATHTGPHCELPYVPCSPSPCQNGGTCRPTGDTTHE	[E].IGSYRcAcRATHTGPHcELPYVPcsPSPcQnGGTcRPTGDTTHE.[C]	C6(Carbamidomethyl); C8(Carbamidomethyl); C17(Carbamidomethyl); C24(Carbamidomethyl); S25(HexNAc(1)Fuc(1)); C29(Carbamidomethyl); N31(Deamidated); C35(Carbamidomethyl)	1	1	Q01705	Q01705	Neurogenic locus notch homolog protein 1 OS=Mus musculus OX=10090 GN=Notch1 PE=1 SV=3	2	5	5	1	0	1	1	1	1071.86	5355.29	5352.26	565.913	0.605783	0	0	942770	HCD (High Energy Collision Dissociation)	MS2	29.2906	100	8.77281	3420	3420	3418	FP030521_7.raw	0/0		6.10546	517.174	517.174	0	7.84404e-07	8.48926e-08	0	0
FALSE	High	PMI-Byonic	PMI-Byonic (A2)	A	2	Unambiguous	IGSYRCACRATHTGPHCELPYVPCSPSPCQNGGTCRPTGDTTHE	[E].IGSYRcAcRAThtGPHcELPYVPcSPsPcQnGGTcRPTGDTTHE.[C]	C6(Carbamidomethyl); C8(Carbamidomethyl); H12(Oxidation); T13(HexNAc(1)Fuc(1)); C17(Carbamidomethyl); C24(Carbamidomethyl); S27(HexNAc(1)Fuc(1)); C29(Carbamidomethyl); N31(Deamidated); C35(Carbamidomethyl)	1	1	Q01705	Q01705	Neurogenic locus notch homolog protein 1 OS=Mus musculus OX=10090 GN=Notch1 PE=1 SV=3	2	6	6	1	0	1	1	1	954.577	5722.43	5717.39	880.232	0.838772	0	0	781343	HCD (High Energy Collision Dissociation)	MS2	43.6688	100	8.75532	3413	3413	3407	FP030521_7.raw	0/0		2.72438	124.529	124.529	0	0.00188636	0.000114067	0	0
FALSE	High	PMI-Byonic	PMI-Byonic (A2)	A	2	Unambiguous	IGSYRCACRATHTGPHCELPYVPCSPSPCQNGGTCRPTGDTTHE	[E].IGsYRcAcRAtHTGPHcELPYVPcSPSPcQnGGTcRPTGDTTHE.[C]	S3(Fuc(1)); C6(Carbamidomethyl); C8(Carbamidomethyl); T11(HexNAc(1)Hex(1)Fuc(1)); C17(Carbamidomethyl); C24(Carbamidomethyl); C29(Carbamidomethyl); N31(Deamidated); C35(Carbamidomethyl)	1	1	Q01705	Q01705	Neurogenic locus notch homolog protein 1 OS=Mus musculus OX=10090 GN=Notch1 PE=1 SV=3	2	6	6	1	0	1	1	1	944.572	5662.39	5660.37	357.391	0.337161	0	0	3092103	HCD (High Energy Collision Dissociation)	MS2	19.0183	57.2498	8.75099	3411	3411	3407	FP030521_7.raw	0/0		9.55354	651.965	651.965	3.51454	2.79552e-10	3.55164e-11	0	0
FALSE	High	PMI-Byonic	PMI-Byonic (A2)	A	2	Unambiguous	IGSYRCACRATHTGPHCELPYVPCSPSPCQNGGTCRPTGDTTHE	[E].IGSYRcAcRATHTGPHcELPYVPcSPSPcQnGGtcRPTGDTTHE.[C]	C6(Carbamidomethyl); C8(Carbamidomethyl); C17(Carbamidomethyl); C24(Carbamidomethyl); C29(Carbamidomethyl); N31(Deamidated); T34(HexNAc(1)Hex(1)Fuc(1)); C35(Carbamidomethyl)	1	1	Q01705	Q01705	Neurogenic locus notch homolog protein 1 OS=Mus musculus OX=10090 GN=Notch1 PE=1 SV=3	2	5	5	1	0	1	1	1	1103.67	5514.34	5514.31	4.78495	0.00527714	0	0	2.00948e+06	HCD (High Energy Collision Dissociation)	MS2	0	28.4471	8.74833	3409	3409	3407	FP030521_7.raw	0/0		7.13858	597.064	597.064	5.14119	7.26813e-08	8.07854e-09	0	0
FALSE	High	PMI-Byonic	PMI-Byonic (A2)	A	2	Unambiguous	IGSYRCACRATHTGPHCELPYVPCSPSPCQNGGTCRPTGDTTHE	[E].IGSYRcAcRATHTGPHcELPYVPcSPSPcQnGGtcRPTGDTTHE.[C]	C6(Carbamidomethyl); C8(Carbamidomethyl); C17(Carbamidomethyl); C24(Carbamidomethyl); C29(Carbamidomethyl); N31(Deamidated); T34(Fuc(1)); C35(Carbamidomethyl)	1	1	Q01705	Q01705	Neurogenic locus notch homolog protein 1 OS=Mus musculus OX=10090 GN=Notch1 PE=1 SV=3	2	5	5	1	0	1	1	1	1031.45	5153.22	5149.18	785.028	0.80845	0	0	1.38048e+06	HCD (High Energy Collision Dissociation)	MS2	35.3022	100	8.73658	3404	3404	3396	FP030521_7.raw	0/0		7.62662	664.699	664.699	4.8	2.36255e-08	3.08038e-09	0	0
FALSE	High	PMI-Byonic	PMI-Byonic (A2)	A	2	Unambiguous	IGSYRCACRATHTGPHCE	[E].IGSYRcAcRATHTGPHcE.[L]	C6(Carbamidomethyl); C8(Carbamidomethyl); C17(Carbamidomethyl)	1	1	Q01705	Q01705	Neurogenic locus notch homolog protein 1 OS=Mus musculus OX=10090 GN=Notch1 PE=1 SV=3	0	5	5	1	0	1	1	1	427.39	2132.92	2132.92	2.23206	0.00095216	0	0	282784	HCD (High Energy Collision Dissociation)	MS2	5.15752	100	2.4561	819	819	818	FP030521_7.raw	0/0		1.5331	163.697	163.697	163.697	0.0293021	0.00286875	0	0
FALSE	High	PMI-Byonic	PMI-Byonic (A2)	A	2	Unambiguous	IGSYRCACRATHTGPHCELPYVPCSPSPCQNGGTCRPTGDTTHE	[E].IGSYRcAcRATHTGPHcELPYVPcSPSPcQnGGtcRPTGDTTHE.[C]	C6(Carbamidomethyl); C8(Carbamidomethyl); C17(Carbamidomethyl); C24(Carbamidomethyl); C29(Carbamidomethyl); N31(Deamidated); T34(HexNAc(1)Hex(1)Fuc(1)); C35(Carbamidomethyl)	1	1	Q01705	Q01705	Neurogenic locus notch homolog protein 1 OS=Mus musculus OX=10090 GN=Notch1 PE=1 SV=3	2	6	6	1	0	1	1	1	919.898	5514.35	5514.31	6.87445	0.00631798	0	0	6261939	HCD (High Energy Collision Dissociation)	MS2	0	12.2686	8.72152	3397	3397	3396	FP030521_7.raw	0/0		11.5535	757.081	757.081	3.25191	2.79552e-12	3.60179e-13	0	0
FALSE	High	PMI-Byonic	PMI-Byonic (A2)	A	2	Unambiguous	IGSYRCACRATHTGPHCE	[E].IGSYRcAcRATHTGPHcE.[L]	C6(Carbamidomethyl); C8(Carbamidomethyl); C17(Carbamidomethyl)	1	1	Q01705	Q01705	Neurogenic locus notch homolog protein 1 OS=Mus musculus OX=10090 GN=Notch1 PE=1 SV=3	0	4	4	1	0	1	1	1	533.986	2132.92	2132.92	2.52452	0.00134615	0	0	1.21051e+06	HCD (High Energy Collision Dissociation)	MS2	0.943626	80.3855	2.27439	747	747	746	FP030521_7.raw	0/0		1.89861	362.838	325.643	325.643	0.0126296	0.000597909	0	0
FALSE	High	PMI-Byonic	PMI-Byonic (A2)	A	2	Unambiguous	IGSYRCACRATHTGPHCELPYVPCSPSPCQNGGTCRPTGDTTHE	[E].IGSYRcAcRATHTGPHcELPYVPcsPSPcQnGGTcRPTGDTTHE.[C]	C6(Carbamidomethyl); C8(Carbamidomethyl); C17(Carbamidomethyl); C24(Carbamidomethyl); S25(HexNAc(1)Fuc(1)); C29(Carbamidomethyl); N31(Deamidated); C35(Carbamidomethyl)	1	1	Q01705	Q01705	Neurogenic locus notch homolog protein 1 OS=Mus musculus OX=10090 GN=Notch1 PE=1 SV=3	2	6	6	1	0	1	1	1	892.884	5352.27	5352.26	1.55709	0.00138899	0	0	397689	HCD (High Energy Collision Dissociation)	MS2	1.74918	100	8.72579	3399	3399	3396	FP030521_7.raw	0/0		9.55354	670.669	670.669	0	2.79552e-10	3.06357e-11	0	0
FALSE	High	PMI-Byonic	PMI-Byonic (A2)	A	2	Unambiguous	IGSYRCACRATHTGPHCELPYVPCSPSPCQNGGTCRPTGDTTHE	[E].IGSYRcAcrATHTGPHcELPYVPcSPSPcQnGGTcRPTGDTTHE.[C]	C6(Carbamidomethyl); C8(Carbamidomethyl); R9(Deamidated); C17(Carbamidomethyl); C24(Carbamidomethyl); C29(Carbamidomethyl); N31(Deamidated); C35(Carbamidomethyl)	1	1	Q01705	Q01705	Neurogenic locus notch homolog protein 1 OS=Mus musculus OX=10090 GN=Notch1 PE=1 SV=3	2	5	5	1	0	1	1	1	1002.63	5009.15	5004.11	1006.85	1.00768	0	0	512767	HCD (High Energy Collision Dissociation)	MS2	43.4642	100	8.78798	3427	3427	3418	FP030521_7.raw	0/0		1.45494	38.886	38.886	0	0.0350798	0.00392703	0	0
FALSE	High	PMI-Byonic	PMI-Byonic (A2)	A	2	Unambiguous	IGSYRCACRATHTGPHCELPYVPCSPSPCQNGGTCRPTGDTTHE	[E].IGSYRcAcRATHTGPHcELPYVPcSPSPcQnGGtcRPTGDTTHE.[C]	C6(Carbamidomethyl); C8(Carbamidomethyl); C17(Carbamidomethyl); C24(Carbamidomethyl); C29(Carbamidomethyl); N31(Deamidated); T34(Fuc(1)); C35(Carbamidomethyl)	1	1	Q01705	Q01705	Neurogenic locus notch homolog protein 1 OS=Mus musculus OX=10090 GN=Notch1 PE=1 SV=3	2	6	6	1	0	1	1	1	859.043	5149.22	5149.18	7.81118	0.00670353	0	0	139907	HCD (High Energy Collision Dissociation)	MS2	20.8102	100	8.67389	3377	3377	3374	FP030521_7.raw	0/0		8.55354	637.837	637.837	4.8	2.79552e-09	2.3032e-10	0	0
FALSE	High	PMI-Byonic	PMI-Byonic (A2)	A	2	Unambiguous	IGSYRCACRATHTGPHCE	[E].IGSYRcAcRATHTGPHcE.[L]	C6(Carbamidomethyl); C8(Carbamidomethyl); C17(Carbamidomethyl)	1	1	Q01705	Q01705	Neurogenic locus notch homolog protein 1 OS=Mus musculus OX=10090 GN=Notch1 PE=1 SV=3	0	4	4	1	0	1	1	1	533.986	2132.92	2132.92	2.98238	0.00159029	0	0	823319	HCD (High Energy Collision Dissociation)	MS2	0	82.489	2.37765	787	787	786	FP030521_7.raw	0/0		1.60181	301.517	263.548	263.548	0.0250142	0.00190744	0	0
FALSE	High	PMI-Byonic	PMI-Byonic (A2)	A	2	Unambiguous	IGSYRCACRATHTGPHCE	[E].IGSYRcAcRATHTGPHcE.[L]	C6(Carbamidomethyl); C8(Carbamidomethyl); C17(Carbamidomethyl)	1	1	Q01705	Q01705	Neurogenic locus notch homolog protein 1 OS=Mus musculus OX=10090 GN=Notch1 PE=1 SV=3	0	5	5	1	0	1	1	1	427.39	2132.92	2132.92	2.16052	0.000921642	0	0	832303	HCD (High Energy Collision Dissociation)	MS2	2.97825	92.6086	2.34881	775	775	774	FP030521_7.raw	0/0		1.44982	176.431	176.431	176.431	0.0354962	0.00417528	0	0
FALSE	High	PMI-Byonic	PMI-Byonic (A2)	A	2	Unambiguous	IGSYRCACRATHTGPHCELPYVPCSPSPCQNGGTCRPTGDTTHE	[E].IGsYRcAcRAtHTGPHcELPYVPcSPSPcQnGGTcRPTGDTTHE.[C]	S3(Fuc(1)); C6(Carbamidomethyl); C8(Carbamidomethyl); T11(HexNAc(1)Hex(1)Fuc(1)); C17(Carbamidomethyl); C24(Carbamidomethyl); C29(Carbamidomethyl); N31(Deamidated); C35(Carbamidomethyl)	1	1	Q01705	Q01705	Neurogenic locus notch homolog protein 1 OS=Mus musculus OX=10090 GN=Notch1 PE=1 SV=3	2	5	5	1	0	1	1	1	1133.89	5665.41	5660.37	891.093	1.00878	0	0	603902	HCD (High Energy Collision Dissociation)	MS2	23.8998	100	8.66418	3373	3373	3363	FP030521_7.raw	0/0		3.78727	218.194	218.194	4	0.000163202	1.29021e-05	0	0
FALSE	High	PMI-Byonic	PMI-Byonic (A2)	A	2	Unambiguous	LPYVPCSPSPCQNGGTCRPTGDTTHE	[E].LPYVPcSPSPcQNGGtcRPTGDTTHE.[C]	C6(Carbamidomethyl); C11(Carbamidomethyl); T16(HexNAc(1)Hex(1)Fuc(1)); C17(Carbamidomethyl)	1	1	Q01705	Q01705	Neurogenic locus notch homolog protein 1 OS=Mus musculus OX=10090 GN=Notch1 PE=1 SV=3	1	4	4	1	0	1	1	1	850.614	3399.43	3399.43	1.10327	0.00093762	0	0	81605.5	HCD (High Energy Collision Dissociation)	MS2	0	100	9.72022	3829	3829	3825	FP030521_7.raw	0/0		6.04408	559.403	559.403	4.8	9.0349e-07	1.04029e-07	0	0
FALSE	High	PMI-Byonic	PMI-Byonic (A2)	A	2	Unambiguous	LPYVPCSPSPCQNGGTCRPTGDTTHE	[E].LPYVPcSPSPcQNGGtcRPTGDTTHE.[C]	C6(Carbamidomethyl); C11(Carbamidomethyl); T16(HexNAc(1)Hex(1)Fuc(1)); C17(Carbamidomethyl)	1	1	Q01705	Q01705	Neurogenic locus notch homolog protein 1 OS=Mus musculus OX=10090 GN=Notch1 PE=1 SV=3	1	3	3	1	0	1	1	1	1134.15	3400.44	3399.43	297.698	0.337335	0	0	595585	HCD (High Energy Collision Dissociation)	MS2	0	100	9.75605	3845	3845	3836	FP030521_7.raw	0/0		6.43977	549.828	549.828	4.8	3.63267e-07	3.21219e-08	0	0
FALSE	High	PMI-Byonic	PMI-Byonic (A2)	A	2	Unambiguous	LPYVPCSPSPCQNGGTCRPTGDTTHE	[E].LPYVPcSPSPcqNGGtcRPTGDTTHE.[C]	C6(Carbamidomethyl); C11(Carbamidomethyl); Q12(Deamidated); T16(HexNAc(1)Hex(1)Fuc(1)); C17(Carbamidomethyl)	1	1	Q01705	Q01705	Neurogenic locus notch homolog protein 1 OS=Mus musculus OX=10090 GN=Notch1 PE=1 SV=3	1	3	3	1	0	1	1	1	1134.15	3400.43	3400.41	4.6767	0.0053009	0	0	200372	HCD (High Energy Collision Dissociation)	MS2	0	100	10.308	4081	4081	4078	FP030521_7.raw	0/0		9.23242	675.248	675.248	5.63166	5.85573e-10	8.14848e-11	0	0
FALSE	High	PMI-Byonic	PMI-Byonic (A2)	A	2	Unambiguous	LPYVPCSPSPCQNGGTCRPTGDTTHE	[E].LPYVPcSPSPcQnGGtcRPTGDTTHE.[C]	C6(Carbamidomethyl); C11(Carbamidomethyl); N13(Deamidated); T16(HexNAc(1)Hex(1)Fuc(1)); C17(Carbamidomethyl)	1	1	Q01705	Q01705	Neurogenic locus notch homolog protein 1 OS=Mus musculus OX=10090 GN=Notch1 PE=1 SV=3	1	4	4	1	0	1	1	1	851.114	3401.43	3400.41	299.885	0.254934	0	0	542413	HCD (High Energy Collision Dissociation)	MS2	3.70754	100	10.2155	4042	4042	4034	FP030521_7.raw	0/0		11.8367	802.49	802.49	4.8	1.4564e-12	1.28243e-13	0	0
FALSE	High	PMI-Byonic	PMI-Byonic (A2)	A	2	Unambiguous	LPYVPCSPSPCQNGGTCRPTGDTTHE	[E].LPYVPcSPSPcQnGGtcRPTGDTTHE.[C]	C6(Carbamidomethyl); C11(Carbamidomethyl); N13(Deamidated); T16(HexNAc(1)Hex(1)Fuc(1)); C17(Carbamidomethyl)	1	1	Q01705	Q01705	Neurogenic locus notch homolog protein 1 OS=Mus musculus OX=10090 GN=Notch1 PE=1 SV=3	1	3	3	1	0	1	1	1	1134.15	3400.43	3400.41	3.81513	0.00432434	0	0	344293	HCD (High Energy Collision Dissociation)	MS2	0	100	10.1818	4027	4027	4023	FP030521_7.raw	0/0		8.23242	619.743	619.743	6.48814	5.85573e-09	5.97894e-10	0	0
FALSE	High	PMI-Byonic	PMI-Byonic (A2)	A	2	Unambiguous	LPYVPCSPSPCQNGGTCRPTGDTTHE	[E].LPYVPcSPSPcqnGGtcRPTGDTTHE.[C]	C6(Carbamidomethyl); C11(Carbamidomethyl); Q12(Deamidated); N13(Deamidated); T16(HexNAc(1)Hex(1)Fuc(1)); C17(Carbamidomethyl)	1	1	Q01705	Q01705	Neurogenic locus notch homolog protein 1 OS=Mus musculus OX=10090 GN=Notch1 PE=1 SV=3	1	3	3	1	0	1	1	1	1134.82	3402.45	3401.4	310.226	0.351734	0	0	310574	HCD (High Energy Collision Dissociation)	MS2	0	100	9.63032	3790	3790	3781	FP030521_7.raw	0/0		2.40117	178.326	178.326	4.8	0.00397033	0.000215284	0	0
FALSE	High	PMI-Byonic	PMI-Byonic (A2)	A	2	Unambiguous	LPYVPCSPSPCQNGGTCRPTGDTTHE	[E].LPYVPcSPSPcQnGGtcRPTGDTTHE.[C]	C6(Carbamidomethyl); C11(Carbamidomethyl); N13(Deamidated); T16(Fuc(1)); C17(Carbamidomethyl)	1	1	Q01705	Q01705	Neurogenic locus notch homolog protein 1 OS=Mus musculus OX=10090 GN=Notch1 PE=1 SV=3	1	3	3	1	0	1	1	1	1012.77	3036.29	3035.28	331.941	0.335845	0	0	251377	HCD (High Energy Collision Dissociation)	MS2	8.59757	100	10.3724	4109	4109	4100	FP030521_7.raw	0/0		7.23242	590.077	590.077	1.5	5.85573e-08	6.68923e-09	0	0
FALSE	High	PMI-Byonic	PMI-Byonic (A2)	A	2	Unambiguous	LPYVPCSPSPCQNGGTCRPTGDTTHE	[E].LPYVPcSPSPcqNGGtcRPTGDTTHE.[C]	C6(Carbamidomethyl); C11(Carbamidomethyl); Q12(Deamidated); T16(HexNAc(1)Hex(1)Fuc(1)); C17(Carbamidomethyl)	1	1	Q01705	Q01705	Neurogenic locus notch homolog protein 1 OS=Mus musculus OX=10090 GN=Notch1 PE=1 SV=3	1	3	3	1	0	1	1	1	1135.15	3403.43	3400.41	888.322	1.00689	0	0	259200	HCD (High Energy Collision Dissociation)	MS2	38.5293	100	9.95716	3931	3931	3924	FP030521_7.raw	0/0		4.29765	310.605	310.605	4.8	5.03912e-05	2.11533e-06	0	0
FALSE	High	PMI-Byonic	PMI-Byonic (A2)	A	2	Unambiguous	GSNCDTNPVNGKAICTCPSGYTGPACSQDVDE	[E].GSNcDTNPVnGKAIcTcPSGYTGPAcSQDVDE.[C]	C4(Carbamidomethyl); N10(Deamidated); C15(Carbamidomethyl); C17(Carbamidomethyl); C26(Carbamidomethyl)	1	1	Q01705	Q01705	Neurogenic locus notch homolog protein 1 OS=Mus musculus OX=10090 GN=Notch1 PE=1 SV=3	3	3	3	1	0	1	1	1	1144.8	3432.39	3432.37	5.90712	0.00675847	0	0	756834	HCD (High Energy Collision Dissociation)	MS2	0	100	11.1177	4431	4431	4430	FP030521_7.raw	0/0		2.97832	336.806	335.131	76.9134	0.00105118	6.00039e-05	0	0
FALSE	High	PMI-Byonic	PMI-Byonic (A2)	A	2	Unambiguous	GSNCDTNPVNGKAICTCPSGYTGPACSQDVDE	[E].GSNcDTNPVnGKAIcTcPSGYTGPAcSQDVDE.[C]	C4(Carbamidomethyl); N10(Deamidated); C15(Carbamidomethyl); C17(Carbamidomethyl); C26(Carbamidomethyl)	1	1	Q01705	Q01705	Neurogenic locus notch homolog protein 1 OS=Mus musculus OX=10090 GN=Notch1 PE=1 SV=3	3	3	3	1	0	1	1	1	1144.8	3432.4	3432.37	7.08074	0.00810125	0	0	528123	HCD (High Energy Collision Dissociation)	MS2	0	100	11.2495	4488	4488	4485	FP030521_7.raw	0/0		3.11801	365.447	345.828	63.9297	0.000762066	3.56925e-05	0	0
FALSE	High	PMI-Byonic	PMI-Byonic (A2)	A	2	Unambiguous	GSNCDTNPVNGKAICTCPSGYTGPACSQDVDE	[E].GSNcDTNPVNGKAIcTcPSGYTGPAcSQDVDE.[C]	C4(Carbamidomethyl); C15(Carbamidomethyl); C17(Carbamidomethyl); C26(Carbamidomethyl)	1	1	Q01705	Q01705	Neurogenic locus notch homolog protein 1 OS=Mus musculus OX=10090 GN=Notch1 PE=1 SV=3	3	3	3	1	0	1	1	1	1145.14	3433.4	3431.39	587.022	0.671434	0	0	512805	HCD (High Energy Collision Dissociation)	MS2	0	100	11.0079	4384	4384	4375	FP030521_7.raw	0/0		2.31793	228.029	228.029	228.029	0.00480914	0.000258055	0	0
FALSE	High	PMI-Byonic	PMI-Byonic (A2)	A	2	Unambiguous	GSNCDTNPVNGKAICTCPSGYTGPACSQDVDE	[E].GSNcDTNPVNGKAIcTcPSGYTGPAcSQDVDE.[C]	C4(Carbamidomethyl); C15(Carbamidomethyl); C17(Carbamidomethyl); C26(Carbamidomethyl)	1	1	Q01705	Q01705	Neurogenic locus notch homolog protein 1 OS=Mus musculus OX=10090 GN=Notch1 PE=1 SV=3	3	3	3	1	0	1	1	1	1144.47	3431.4	3431.39	4.9504	0.00566224	0	0	411472	HCD (High Energy Collision Dissociation)	MS2	0	100	10.8703	4324	4324	4320	FP030521_7.raw	0/0		2.34508	283.452	253.682	253.682	0.00451778	0.000236069	0	0
FALSE	High	PMI-Byonic	PMI-Byonic (A2)	A	2	Unambiguous	ECALGANPCEHAGKCLNTLGSFE	[D].EcALGAnPcEhAGKcLNTLGSFE.[C]	C2(Carbamidomethyl); N7(Oxidation); C9(Carbamidomethyl); H11(Oxidation); C15(Carbamidomethyl)	1	1	Q01705	Q01705	Neurogenic locus notch homolog protein 1 OS=Mus musculus OX=10090 GN=Notch1 PE=1 SV=3	2	2	2	1	0	1	1	1	1284.05	2567.09	2567.1	-1.40275	-0.0018005	0	0	395281	HCD (High Energy Collision Dissociation)	MS2	0	100	12.9928	5236	5236	5233	FP030521_7.raw	0/0		1.75016	157.081	157.081	5.72106	0.0177761	0.00117803	0	0
FALSE	High	PMI-Byonic	PMI-Byonic (A2)	A	2	Unambiguous	ECALGANPCEHAGKCLNTLGSFE	[D].EcALGAnPcEhAGKcLNTLGSFE.[C]	C2(Carbamidomethyl); N7(Oxidation); C9(Carbamidomethyl); H11(Oxidation); C15(Carbamidomethyl)	1	1	Q01705	Q01705	Neurogenic locus notch homolog protein 1 OS=Mus musculus OX=10090 GN=Notch1 PE=1 SV=3	2	2	2	1	0	1	1	1	1284.05	2567.1	2567.1	0.0238029	3.05522e-05	0	0	706171	HCD (High Energy Collision Dissociation)	MS2	0	100	13.1162	5289	5289	5288	FP030521_7.raw	0/0		1.5941	141.474	141.474	46.9133	0.0254626	0.00200767	0	0
FALSE	High	PMI-Byonic	PMI-Byonic (A2)	A	2	Unambiguous	ECALGANPCEHAGKCLNTLGSFE	[D].EcALGAnPcEHAGKcLNTLGSFE.[C]	C2(Carbamidomethyl); N7(Oxidation); C9(Carbamidomethyl); C15(Carbamidomethyl)	1	1	Q01705	Q01705	Neurogenic locus notch homolog protein 1 OS=Mus musculus OX=10090 GN=Notch1 PE=1 SV=3	2	3	3	1	0	1	1	1	851.04	2551.11	2551.1	2.06875	0.0017592	0	0	281724	HCD (High Energy Collision Dissociation)	MS2	0	100	12.9692	5226	5226	5222	FP030521_7.raw	0/0		1.43272	69.6885	69.6885	69.6885	0.0369213	0.0043037	0	0
FALSE	High	PMI-Byonic	PMI-Byonic (A2)	A	2	Unambiguous	ECALGANPCEHAGKCLNTLGSFE	[D].EcALGAnPcEhAGKcLNTLGSFE.[C]	C2(Carbamidomethyl); N7(Oxidation); C9(Carbamidomethyl); H11(Oxidation); C15(Carbamidomethyl)	1	1	Q01705	Q01705	Neurogenic locus notch homolog protein 1 OS=Mus musculus OX=10090 GN=Notch1 PE=1 SV=3	2	3	3	1	0	1	1	1	856.372	2567.1	2567.1	2.72902	0.00233522	0	0	358511	HCD (High Energy Collision Dissociation)	MS2	0	100	13.348	5388	5388	5387	FP030521_7.raw	0/0		1.43272	9.27588	9.27588	9.27588	0.0369213	0.00443111	0	0
FALSE	High	PMI-Byonic	PMI-Byonic (A2)	A	2	Unambiguous	CALGANPCEHAGKCLNTLGSFE	[E].cALGANPcEhAGKcLNtLGSFE.[C]	C1(Carbamidomethyl); C8(Carbamidomethyl); H10(Oxidation); C14(Carbamidomethyl); T17(Fuc(1))	1	1	Q01705	Q01705	Neurogenic locus notch homolog protein 1 OS=Mus musculus OX=10090 GN=Notch1 PE=1 SV=3	1	3	3	1	0	1	1	1	856.7	2568.09	2568.12	-11.9419	-0.0102227	0	0	214400	HCD (High Energy Collision Dissociation)	MS2	0	100	14.0745	5698	5698	5695	FP030521_7.raw	0/0		1.46662	12.1571	12.1571	7.10543e-15	0.0341489	0.00355309	0	0
FALSE	High	PMI-Byonic	PMI-Byonic (A2)	A	2	Unambiguous	CALGANPCEHAGKCLNTLGSFE	[E].cALGANPcEhAGKcLntLGSFE.[C]	C1(Carbamidomethyl); C8(Carbamidomethyl); H10(Oxidation); C14(Carbamidomethyl); N16(Deamidated); T17(Hex(1))	1	1	Q01705	Q01705	Neurogenic locus notch homolog protein 1 OS=Mus musculus OX=10090 GN=Notch1 PE=1 SV=3	1	3	3	1	0	1	1	1	862.374	2585.11	2585.1	4.45608	0.0038398	0	0	494158	HCD (High Energy Collision Dissociation)	MS2	0	100	11.4656	4581	4581	4573	FP030521_7.raw	0/0		6.51113	551.773	521.266	2.0691	3.08229e-07	2.59695e-08	0	0
FALSE	High	PMI-Byonic	PMI-Byonic (A2)	A	2	Unambiguous	CALGANPCEHAGKCLNTLGSFE	[E].cALGANPcEhAGKcLntLGSFE.[C]	C1(Carbamidomethyl); C8(Carbamidomethyl); H10(Oxidation); C14(Carbamidomethyl); N16(Deamidated); T17(Hex(1))	1	1	Q01705	Q01705	Neurogenic locus notch homolog protein 1 OS=Mus musculus OX=10090 GN=Notch1 PE=1 SV=3	1	3	3	1	0	1	1	1	862.375	2585.11	2585.1	5.44772	0.00469429	0	0	431257	HCD (High Energy Collision Dissociation)	MS2	0	100	11.5777	4629	4629	4628	FP030521_7.raw	0/0		6.01266	404.954	397.303	3.04183	9.71281e-07	1.11196e-07	0	0
FALSE	High	PMI-Byonic	PMI-Byonic (A2)	A	2	Unambiguous	CALGANPCEHAGKCLNTLGSFE	[E].cALGANPcEhAGKcLNtLGSFE.[C]	C1(Carbamidomethyl); C8(Carbamidomethyl); H10(Oxidation); C14(Carbamidomethyl); T17(Fuc(1))	1	1	Q01705	Q01705	Neurogenic locus notch homolog protein 1 OS=Mus musculus OX=10090 GN=Notch1 PE=1 SV=3	1	3	3	1	0	1	1	1	856.702	2568.09	2568.12	-9.2325	-0.00790338	0	0	501009	HCD (High Energy Collision Dissociation)	MS2	0	100	13.4803	5445	5445	5442	FP030521_7.raw	0/0		1.4051	96.7887	96.7887	0.432001	0.0393461	0.0049656	0.003861	0
FALSE	High	PMI-Byonic	PMI-Byonic (A2)	A	2	Unambiguous	CALGANPCEHAGKCLNTLGSFE	[E].cALGANPcEHAGKcLntLGSFE.[C]	C1(Carbamidomethyl); C8(Carbamidomethyl); C14(Carbamidomethyl); N16(Oxidation); T17(Fuc(1))	1	1	Q01705	Q01705	Neurogenic locus notch homolog protein 1 OS=Mus musculus OX=10090 GN=Notch1 PE=1 SV=3	1	3	3	1	0	1	1	1	856.7	2568.08	2568.12	-12.3697	-0.0105889	0	0	665391	HCD (High Energy Collision Dissociation)	MS2	0.89528	100	13.9427	5642	5642	5640	FP030521_7.raw	0/0		2.19977	211.894	211.894	3.6	0.00631294	0.000338905	0	0
FALSE	High	PMI-Byonic	PMI-Byonic (A2)	A	2	Unambiguous	CALGANPCEHAGKCLNTLGSFE	[E].cALGANPcEHAGKcLntLGSFE.[C]	C1(Carbamidomethyl); C8(Carbamidomethyl); C14(Carbamidomethyl); N16(Oxidation); T17(Hex(1))	1	1	Q01705	Q01705	Neurogenic locus notch homolog protein 1 OS=Mus musculus OX=10090 GN=Notch1 PE=1 SV=3	1	3	3	1	0	1	1	1	862.047	2584.12	2584.11	5.31087	0.00457462	0	0	176751	HCD (High Energy Collision Dissociation)	MS2	0	100	11.1871	4462	4462	4452	FP030521_7.raw	0/0		3.30868	301.949	301.949	3.6	0.000491268	2.64098e-05	0	0
FALSE	High	PMI-Byonic	PMI-Byonic (A2)	A	2	Unambiguous	CALGANPCEHAGKCLNTLGSFE	[E].cALGANPcEHAGKcLNTLGsFE.[C]	C1(Carbamidomethyl); C8(Carbamidomethyl); C14(Carbamidomethyl); S20(Hex(1))	1	1	Q01705	Q01705	Neurogenic locus notch homolog protein 1 OS=Mus musculus OX=10090 GN=Notch1 PE=1 SV=3	1	2	2	1	0	1	1	1	1285.04	2569.08	2568.12	375.957	0.48275	0	0	207162	HCD (High Energy Collision Dissociation)	MS2	8.99662	100	13.4169	5418	5418	5409	FP030521_7.raw	0/0		1.47903	100.992	100.992	6.67429	0.0331873	0.00342972	0	0
FALSE	High	PMI-Byonic	PMI-Byonic (A2)	A	2	Unambiguous	CALGANPCEHAGKCLNTLGSFE	[E].cALGANPcEHAGKcLntLGSFE.[C]	C1(Carbamidomethyl); C8(Carbamidomethyl); C14(Carbamidomethyl); N16(Oxidation); T17(Hex(1))	1	1	Q01705	Q01705	Neurogenic locus notch homolog protein 1 OS=Mus musculus OX=10090 GN=Notch1 PE=1 SV=3	1	3	3	1	0	1	1	1	862.045	2584.12	2584.11	3.8937	0.00335392	0	0	4.29027e+06	HCD (High Energy Collision Dissociation)	MS2	0	72.3671	10.9411	4354	4354	4353	FP030521_7.raw	0/0		11.3038	775.932	724.824	3.6	4.96853e-12	8.37259e-13	0	0
FALSE	High	PMI-Byonic	PMI-Byonic (A2)	A	2	Unambiguous	CALGANPCEHAGKCLNTLGSFE	[E].cALGANPcEHAGKcLntLGSFE.[C]	C1(Carbamidomethyl); C8(Carbamidomethyl); C14(Carbamidomethyl); N16(Oxidation); T17(Hex(1))	1	1	Q01705	Q01705	Neurogenic locus notch homolog protein 1 OS=Mus musculus OX=10090 GN=Notch1 PE=1 SV=3	1	3	3	1	0	1	1	1	862.044	2584.12	2584.11	2.75997	0.00237736	0	0	399204	HCD (High Energy Collision Dissociation)	MS2	0	100	10.8165	4301	4301	4298	FP030521_7.raw	0/0		10.3038	704.295	704.295	3.6	4.96853e-11	1.17824e-11	0	0
FALSE	High	PMI-Byonic	PMI-Byonic (A2)	A	2	Unambiguous	CALGANPCEHAGKCLNTLGSFE	[E].cALGANPcEHAGKcLntLGSFE.[C]	C1(Carbamidomethyl); C8(Carbamidomethyl); C14(Carbamidomethyl); N16(Oxidation); T17(Fuc(1))	1	1	Q01705	Q01705	Neurogenic locus notch homolog protein 1 OS=Mus musculus OX=10090 GN=Notch1 PE=1 SV=3	1	2	2	1	0	1	1	1	1284.55	2568.08	2568.12	-13.0537	-0.0167617	0	0	205604	HCD (High Energy Collision Dissociation)	MS2	0	100	13.8441	5600	5600	5596	FP030521_7.raw	0/0		3.76094	234.581	234.581	3.6	0.000173405	1.5562e-05	0	0
FALSE	High	PMI-Byonic	PMI-Byonic (A2)	A	2	Unambiguous	CALGANPCEHAGKCLNTLGSFE	[E].cALGANPcEHAGKcLntLGSFE.[C]	C1(Carbamidomethyl); C8(Carbamidomethyl); C14(Carbamidomethyl); N16(Oxidation); T17(Fuc(1))	1	1	Q01705	Q01705	Neurogenic locus notch homolog protein 1 OS=Mus musculus OX=10090 GN=Notch1 PE=1 SV=3	1	3	3	1	0	1	1	1	856.7	2568.09	2568.12	-12.0132	-0.0102837	0	0	342533	HCD (High Energy Collision Dissociation)	MS2	0	100	13.8182	5589	5589	5585	FP030521_7.raw	0/0		1.7757	134.705	134.705	2.32838	0.016761	0.00103262	0	0
FALSE	High	PMI-Byonic	PMI-Byonic (A2)	A	2	Unambiguous	CALGANPCEHAGKCLNTLGSFE	[E].cALGANPcEHAGKcLNtLGSFE.[C]	C1(Carbamidomethyl); C8(Carbamidomethyl); C14(Carbamidomethyl); T17(Hex(1))	1	1	Q01705	Q01705	Neurogenic locus notch homolog protein 1 OS=Mus musculus OX=10090 GN=Notch1 PE=1 SV=3	1	3	3	1	0	1	1	1	856.713	2568.12	2568.12	3.31636	0.00283893	0	0	396316	HCD (High Energy Collision Dissociation)	MS2	0	100	10.8463	4314	4314	4309	FP030521_7.raw	0/0		8.30377	608.13	608.13	3.6	4.96853e-09	5.20573e-10	0	0
FALSE	High	PMI-Byonic	PMI-Byonic (A2)	A	2	Unambiguous	CQCLQGYTGPRCE	[E].cQcLQGYTGPRcE.[I]	C1(Carbamidomethyl); C3(Carbamidomethyl); C12(Carbamidomethyl)	1	1	Q01705	Q01705	Neurogenic locus notch homolog protein 1 OS=Mus musculus OX=10090 GN=Notch1 PE=1 SV=3	0	3	3	1	0	1	1	1	543.56	1628.67	1628.66	2.92532	0.00158812	0	0	613324	HCD (High Energy Collision Dissociation)	MS2	46.6866	100	8.374	3246	3246	3242	FP030521_7.raw	0/0		1.69652	309.47	309.47	309.47	0.0201132	0.00142018	0	0
FALSE	High	PMI-Byonic	PMI-Byonic (A2)	A	2	Unambiguous	CQCLQGYTGPRCE	[E].cQcLQGYTGPRcE.[I]	C1(Carbamidomethyl); C3(Carbamidomethyl); C12(Carbamidomethyl)	1	1	Q01705	Q01705	Neurogenic locus notch homolog protein 1 OS=Mus musculus OX=10090 GN=Notch1 PE=1 SV=3	0	2	2	1	0	1	1	1	814.836	1628.67	1628.66	2.25901	0.00183958	0	0	1.45962e+06	HCD (High Energy Collision Dissociation)	MS2	2.70113	100	8.39327	3254	3254	3253	FP030521_7.raw	0/0		10.6684	767.796	669.751	669.751	2.14594e-11	3.48052e-12	0	0
FALSE	High	PMI-Byonic	PMI-Byonic (A2)	A	2	Unambiguous	CQCLQGYTGPRCE	[E].cqcLQGYTGPRcE.[I]	C1(Carbamidomethyl); Q2(Deamidated); C3(Carbamidomethyl); C12(Carbamidomethyl)	1	1	Q01705	Q01705	Neurogenic locus notch homolog protein 1 OS=Mus musculus OX=10090 GN=Notch1 PE=1 SV=3	0	2	2	1	0	1	1	1	814.864	1628.72	1629.65	-567.632	-0.462519	0	0	264915	HCD (High Energy Collision Dissociation)	MS2	22.5063	100	9.30988	3652	3652	3649	FP030521_7.raw	0/0		1.37257	230.606	230.606	163.646	0.0424065	0.00524239	0.00383142	0.00877192
FALSE	High	PMI-Byonic	PMI-Byonic (A2)	A	2	Unambiguous	CQCLQGYTGPRCE	[E].cQcLQGYTGPRcE.[I]	C1(Carbamidomethyl); C3(Carbamidomethyl); C12(Carbamidomethyl)	1	1	Q01705	Q01705	Neurogenic locus notch homolog protein 1 OS=Mus musculus OX=10090 GN=Notch1 PE=1 SV=3	0	2	2	1	0	1	1	1	814.837	1628.67	1628.66	3.08347	0.00251097	0	0	155111	HCD (High Energy Collision Dissociation)	MS2	17.5677	100	8.28084	3206	3206	3198	FP030521_7.raw	0/0		5.87574	558.234	558.234	558.234	1.33124e-06	1.53991e-07	0	0
FALSE	High	PMI-Byonic	PMI-Byonic (A2)	A	2	Unambiguous	IDVNECISNPCQNDATCLDQIGE	[E].IDVNEcIsNPcQNDAtcLDQIGE.[F]	C6(Carbamidomethyl); S8(Hex(1)Pent(2)); C11(Carbamidomethyl); T16(HexNAc(1)Hex(1)Fuc(1)NeuAc(1)); C17(Carbamidomethyl)	1	1	Q01705	Q01705	Neurogenic locus notch homolog protein 1 OS=Mus musculus OX=10090 GN=Notch1 PE=1 SV=3	4	3	3	1	0	1	1	1	1298.53	3893.56	3893.54	5.94085	0.00771031	0	0	709916	HCD (High Energy Collision Dissociation)	MS2	0	100	14.8984	6048	6048	6047	FP030521_7.raw	0/0		2.74917	321.478	321.478	1.2	0.00178169	0.000105116	0	0
FALSE	High	PMI-Byonic	PMI-Byonic (A2)	A	2	Unambiguous	IDVNECISNPCQNDATCLDQIGE	[E].IDVNEcIsNPcQNDAtcLDQIGE.[F]	C6(Carbamidomethyl); S8(Hex(1)Pent(2)); C11(Carbamidomethyl); T16(HexNAc(1)Hex(1)Fuc(1)); C17(Carbamidomethyl)	1	1	Q01705	Q01705	Neurogenic locus notch homolog protein 1 OS=Mus musculus OX=10090 GN=Notch1 PE=1 SV=3	4	3	3	1	0	1	1	1	1201.49	3602.46	3602.44	3.22391	0.00387132	0	0	823744	HCD (High Energy Collision Dissociation)	MS2	0	100	13.4297	5423	5423	5420	FP030521_7.raw	0/0		1.87396	137.032	137.032	0	0.0133673	0.000714525	0	0
FALSE	High	PMI-Byonic	PMI-Byonic (A2)	A	2	Unambiguous	IDVNECISNPCQNDATCLDQIGE	[E].IDVNEcISNPcQNDAtcLDQIGE.[F]	C6(Carbamidomethyl); C11(Carbamidomethyl); T16(Hex(1)Pent(2)); C17(Carbamidomethyl)	1	1	Q01705	Q01705	Neurogenic locus notch homolog protein 1 OS=Mus musculus OX=10090 GN=Notch1 PE=1 SV=3	4	3	3	1	0	1	1	1	1031.1	3091.27	3091.25	5.86338	0.00604173	0	0	1.00512e+06	HCD (High Energy Collision Dissociation)	MS2	2.27035	100	13.8931	5621	5621	5618	FP030521_7.raw	0/0		4.10395	375.759	375.759	9.24354	7.87129e-05	4.41611e-06	0	0
FALSE	High	PMI-Byonic	PMI-Byonic (A2)	A	2	Unambiguous	IDVNECISNPCQNDATCLDQIGE	[E].IDVNEcIsNPcQNDAtcLDQIGE.[F]	C6(Carbamidomethyl); S8(Hex(1)Pent(2)); C11(Carbamidomethyl); T16(Fuc(1)); C17(Carbamidomethyl)	1	1	Q01705	Q01705	Neurogenic locus notch homolog protein 1 OS=Mus musculus OX=10090 GN=Notch1 PE=1 SV=3	4	3	3	1	0	1	1	1	1079.78	3237.33	3237.31	5.77269	0.00622934	0	0	178949	HCD (High Energy Collision Dissociation)	MS2	0	100	13.8226	5591	5591	5585	FP030521_7.raw	0/0		1.45656	219.878	219.878	0	0.0349495	0.00380291	0	0
FALSE	High	PMI-Byonic	PMI-Byonic (A2)	A	2	Unambiguous	IDVNECISNPCQNDATCLDQIGE	[E].IDVNEcIsNPcQNDAtcLDQIGE.[F]	C6(Carbamidomethyl); S8(Hex(1)Pent(1)); C11(Carbamidomethyl); T16(HexNAc(1)Hex(1)Fuc(1)NeuAc(1)); C17(Carbamidomethyl)	1	1	Q01705	Q01705	Neurogenic locus notch homolog protein 1 OS=Mus musculus OX=10090 GN=Notch1 PE=1 SV=3	4	3	3	1	0	1	1	1	1254.51	3761.52	3761.5	6.09052	0.00763649	0	0	216218	HCD (High Energy Collision Dissociation)	MS2	0	100	15.0534	6114	6114	6113	FP030521_7.raw	0/0		1.42545	95.8057	95.8057	0	0.0375447	0.00483234	0.00387597	0.00884955
FALSE	High	PMI-Byonic	PMI-Byonic (A2)	A	2	Unambiguous	IDVNECISNPCQNDATCLDQIGE	[E].IDVNEcIsNPcQNDAtcLDQIGE.[F]	C6(Carbamidomethyl); S8(Hex(1)Pent(2)); C11(Carbamidomethyl); T16(HexNAc(1)Fuc(1)); C17(Carbamidomethyl)	1	1	Q01705	Q01705	Neurogenic locus notch homolog protein 1 OS=Mus musculus OX=10090 GN=Notch1 PE=1 SV=3	4	3	3	1	0	1	1	1	1147.47	3440.41	3440.39	4.14679	0.00475552	0	0	221946	HCD (High Energy Collision Dissociation)	MS2	0	100	13.4545	5434	5434	5431	FP030521_7.raw	0/0		1.87396	124.804	124.804	1.2	0.0133673	0.000772037	0	0
FALSE	High	PMI-Byonic	PMI-Byonic (A2)	A	2	Unambiguous	IDVNECISNPCQNDATCLDQIGE	[E].IDVNEcIsNPcQNDAtcLDQIGE.[F]	C6(Carbamidomethyl); S8(Hex(1)Pent(2)); C11(Carbamidomethyl); T16(HexNAc(1)Hex(1)Fuc(1)NeuAc(1)); C17(Carbamidomethyl)	1	1	Q01705	Q01705	Neurogenic locus notch homolog protein 1 OS=Mus musculus OX=10090 GN=Notch1 PE=1 SV=3	4	4	4	1	0	1	1	1	974.144	3893.55	3893.54	3.72708	0.00362788	0	0	94068.3	HCD (High Energy Collision Dissociation)	MS2	0	100	14.9157	6056	6056	6047	FP030521_7.raw	0/0		1.53378	57.2754	57.2754	1.2	0.0292565	0.00275952	0	0
FALSE	High	PMI-Byonic	PMI-Byonic (A2)	A	2	Unambiguous	IDVNECISNPCQNDATCLDQIGE	[E].IDVNEcIsNPcQNDAtcLDQIGE.[F]	C6(Carbamidomethyl); S8(HexNAc(1)Hex(1)Fuc(1)); C11(Carbamidomethyl); T16(Hex(1)Pent(1)); C17(Carbamidomethyl)	1	1	Q01705	Q01705	Neurogenic locus notch homolog protein 1 OS=Mus musculus OX=10090 GN=Notch1 PE=1 SV=3	4	3	3	1	0	1	1	1	1157.48	3470.42	3470.4	6.13191	0.0070934	0	0	531847	HCD (High Energy Collision Dissociation)	MS2	0	100	13.4781	5444	5444	5442	FP030521_7.raw	0/0		1.42545	97.1821	97.1821	1.2	0.0375447	0.00470506	0.00389105	0
FALSE	High	PMI-Byonic	PMI-Byonic (A2)	A	2	Unambiguous	IDVNECISNPCQNDATCLDQIGE	[E].IDVNEcIsNPcQNDAtcLDQIGE.[F]	C6(Carbamidomethyl); S8(HexNAc(1)Hex(1)Fuc(1)); C11(Carbamidomethyl); T16(Hex(1)Pent(2)); C17(Carbamidomethyl)	1	1	Q01705	Q01705	Neurogenic locus notch homolog protein 1 OS=Mus musculus OX=10090 GN=Notch1 PE=1 SV=3	4	3	3	1	0	1	1	1	1201.49	3602.47	3602.44	5.96863	0.00716722	0	0	171426	HCD (High Energy Collision Dissociation)	MS2	0	100	13.5577	5478	5478	5475	FP030521_7.raw	0/0		1.53378	45.2768	45.2768	0	0.0292565	0.00264957	0	0
FALSE	High	PMI-Byonic	PMI-Byonic (A2)	A	2	Unambiguous	IDVNECISNPCQNDATCLDQIGE	[E].IDVNEcIsNPcQNDAtcLDQIGE.[F]	C6(Carbamidomethyl); S8(HexNAc(1)Hex(1)Fuc(1)); C11(Carbamidomethyl); T16(Hex(1)Pent(1)); C17(Carbamidomethyl)	1	1	Q01705	Q01705	Neurogenic locus notch homolog protein 1 OS=Mus musculus OX=10090 GN=Notch1 PE=1 SV=3	4	3	3	1	0	1	1	1	1157.48	3470.41	3470.4	3.49381	0.00404164	0	0	38989	HCD (High Energy Collision Dissociation)	MS2	0	100	13.3654	5396	5396	5387	FP030521_7.raw	0/0		1.53378	72.161	72.161	1.2	0.0292565	0.00253871	0	0
FALSE	High	PMI-Byonic	PMI-Byonic (A2)	A	2	Unambiguous	IDVNECISNPCQNDATCLDQIGE	[E].IDVNEcIsNPcQNDAtcLDQIGE.[F]	C6(Carbamidomethyl); S8(Fuc(1)); C11(Carbamidomethyl); T16(Hex(1)Pent(2)); C17(Carbamidomethyl)	1	1	Q01705	Q01705	Neurogenic locus notch homolog protein 1 OS=Mus musculus OX=10090 GN=Notch1 PE=1 SV=3	4	3	3	1	0	1	1	1	1079.78	3237.33	3237.31	5.77269	0.00622934	0	0	829514	HCD (High Energy Collision Dissociation)	MS2	0	100	13.9405	5641	5641	5640	FP030521_7.raw	0/0		2.97595	347.225	347.225	0	0.00105693	6.51963e-05	0	0
FALSE	High	PMI-Byonic	PMI-Byonic (A2)	A	2	Unambiguous	IDVNECISNPCQNDATCLDQIGE	[E].IDVNEcISNPcQNDAtcLDQIGE.[F]	C6(Carbamidomethyl); C11(Carbamidomethyl); T16(Hex(1)Pent(1)); C17(Carbamidomethyl)	1	1	Q01705	Q01705	Neurogenic locus notch homolog protein 1 OS=Mus musculus OX=10090 GN=Notch1 PE=1 SV=3	4	3	3	1	0	1	1	1	987.082	2959.23	2959.21	6.85456	0.00676137	0	0	491523	HCD (High Energy Collision Dissociation)	MS2	0	100	13.9212	5633	5633	5629	FP030521_7.raw	0/0		1.95981	344.622	344.622	9.6664	0.0109696	0.000542207	0	0
FALSE	High	PMI-Byonic	PMI-Byonic (A2)	A	2	Unambiguous	IDVNECISNPCQNDATCLDQIGE	[E].IDVNEcIsNPcQNDAtcLDQIGE.[F]	C6(Carbamidomethyl); S8(Hex(1)Pent(2)); C11(Carbamidomethyl); T16(HexNAc(1)Hex(1)Fuc(1)); C17(Carbamidomethyl)	1	1	Q01705	Q01705	Neurogenic locus notch homolog protein 1 OS=Mus musculus OX=10090 GN=Notch1 PE=1 SV=3	4	3	3	1	0	1	1	1	1201.49	3602.46	3602.44	3.32557	0.00399339	0	0	214079	HCD (High Energy Collision Dissociation)	MS2	0	100	13.3135	5374	5374	5365	FP030521_7.raw	0/0		1.87396	142.876	142.876	0	0.0133673	0.000656485	0	0
FALSE	High	PMI-Byonic	PMI-Byonic (A2)	A	2	Unambiguous	ATCLDQIGE	[D].ATcLDQIGE.[F]	C3(Carbamidomethyl)	1	1	Q01705	Q01705	Neurogenic locus notch homolog protein 1 OS=Mus musculus OX=10090 GN=Notch1 PE=1 SV=3	1	2	2	1	0	1	1	1	503.731	1006.45	1006.45	2.83881	0.00142856	0	0	439800	HCD (High Energy Collision Dissociation)	MS2	31.5862	100	10.5267	4176	4176	4166	FP030521_7.raw	0/0		3.8405	377.235	377.235	377.235	0.000144377	1.11592e-05	0	0
FALSE	High	PMI-Byonic	PMI-Byonic (A2)	A	2	Unambiguous	FQCICMPGYE	[E].FQcIcmPGYE.[G]	C3(Carbamidomethyl); C5(Carbamidomethyl); M6(Oxidation)	1	1	Q01705	Q01705	Neurogenic locus notch homolog protein 1 OS=Mus musculus OX=10090 GN=Notch1 PE=1 SV=3	0	2	2	1	0	1	1	1	660.759	1320.51	1320.51	3.91507	0.00258493	0	0	978753	HCD (High Energy Collision Dissociation)	MS2	1.98209	100	13.5017	5454	5454	5453	FP030521_7.raw	0/0		2.88124	467.772	323.112	323.112	0.0013145	8.92558e-05	0	0
FALSE	High	PMI-Byonic	PMI-Byonic (A2)	A	2	Unambiguous	FQCICMPGYE	[E].FQcIcmPGYE.[G]	C3(Carbamidomethyl); C5(Carbamidomethyl); M6(Oxidation)	1	1	Q01705	Q01705	Neurogenic locus notch homolog protein 1 OS=Mus musculus OX=10090 GN=Notch1 PE=1 SV=3	0	2	2	1	0	1	1	1	660.761	1320.51	1320.51	6.22612	0.00411081	0	0	1.07385e+06	HCD (High Energy Collision Dissociation)	MS2	7.38973	100	13.6309	5509	5509	5508	FP030521_7.raw	0/0		3.95595	433.034	266.472	266.472	0.000110676	7.69017e-06	0	0
FALSE	High	PMI-Byonic	PMI-Byonic (A2)	A	2	Unambiguous	FQCICMPGYEGVYCE	[E].FQcIcMPGYEGVYcE.[I]	C3(Carbamidomethyl); C5(Carbamidomethyl); C14(Carbamidomethyl)	1	1	Q01705	Q01705	Neurogenic locus notch homolog protein 1 OS=Mus musculus OX=10090 GN=Notch1 PE=1 SV=3	1	2	2	1	0	1	1	1	956.877	1912.75	1912.74	4.95479	0.00473861	0	0	115361	HCD (High Energy Collision Dissociation)	MS2	0	100	15.1654	6162	6162	6157	FP030521_7.raw	0/0		1.58407	264.172	264.172	264.172	0.0260571	0.00210958	0	0
FALSE	High	PMI-Byonic	PMI-Byonic (A2)	A	2	Unambiguous	FQCICMPGYE	[E].FQcIcmPGYE.[G]	C3(Carbamidomethyl); C5(Carbamidomethyl); M6(Oxidation)	1	1	Q01705	Q01705	Neurogenic locus notch homolog protein 1 OS=Mus musculus OX=10090 GN=Notch1 PE=1 SV=3	0	2	2	1	0	1	1	1	660.76	1320.51	1320.51	4.93193	0.00325632	0	0	838674	HCD (High Energy Collision Dissociation)	MS2	7.85122	100	13.7622	5565	5565	5563	FP030521_7.raw	0/0		2.81328	461.428	334.505	334.505	0.00153716	9.66056e-05	0	0
FALSE	High	PMI-Byonic	PMI-Byonic (A2)	A	2	Unambiguous	FQCICMPGYE	[E].FQcIcMPGYE.[G]	C3(Carbamidomethyl); C5(Carbamidomethyl)	1	1	Q01705	Q01705	Neurogenic locus notch homolog protein 1 OS=Mus musculus OX=10090 GN=Notch1 PE=1 SV=3	0	2	2	1	0	1	1	1	652.764	1304.52	1304.51	7.83183	0.00510835	0	0	20588062	HCD (High Energy Collision Dissociation)	MS2	0.503798	8.98067	13.7858	5575	5575	5574	FP030521_7.raw	0/0		2.93066	504.655	264.635	264.635	0.00117311	7.09367e-05	0	0
FALSE	High	PMI-Byonic	PMI-Byonic (A2)	A	2	Unambiguous	FQCICMPGYE	[E].FQcIcmPGYE.[G]	C3(Carbamidomethyl); C5(Carbamidomethyl); M6(Oxidation)	1	1	Q01705	Q01705	Neurogenic locus notch homolog protein 1 OS=Mus musculus OX=10090 GN=Notch1 PE=1 SV=3	0	2	2	1	0	1	1	1	660.759	1320.51	1320.51	3.82262	0.0025239	0	0	276659	HCD (High Energy Collision Dissociation)	MS2	8.13774	100	13.8888	5619	5619	5618	FP030521_7.raw	0/0		4.43521	483.89	362.485	362.485	3.67101e-05	1.7998e-06	0	0
FALSE	High	PMI-Byonic	PMI-Byonic (A2)	A	2	Unambiguous	FQCICMPGYEGVYCE	[E].FQcIcmPGYEGVYcE.[I]	C3(Carbamidomethyl); C5(Carbamidomethyl); M6(Oxidation); C14(Carbamidomethyl)	1	1	Q01705	Q01705	Neurogenic locus notch homolog protein 1 OS=Mus musculus OX=10090 GN=Notch1 PE=1 SV=3	1	2	2	1	0	1	1	1	964.876	1928.75	1928.73	6.79067	0.00654869	0	0	80233	HCD (High Energy Collision Dissociation)	MS2	0	100	14.8145	6013	6013	6003	FP030521_7.raw	0/0		1.55597	135.474	135.474	135.474	0.027799	0.00231841	0	0
FALSE	High	PMI-Byonic	PMI-Byonic (A2)	A	2	Unambiguous	FQCICMPGYE	[E].FQcIcmPGYE.[G]	C3(Carbamidomethyl); C5(Carbamidomethyl); M6(Oxidation)	1	1	Q01705	Q01705	Neurogenic locus notch homolog protein 1 OS=Mus musculus OX=10090 GN=Notch1 PE=1 SV=3	0	2	2	1	0	1	1	1	660.761	1320.51	1320.51	6.68833	0.00441599	0	0	40768.2	HCD (High Energy Collision Dissociation)	MS2	58.2948	100	14.2802	5785	5785	5783	FP030521_7.raw	0/0		1.54892	205.22	200.999	200.999	0.0282537	0.00242692	0	0
FALSE	High	PMI-Byonic	PMI-Byonic (A2)	A	2	Unambiguous	FQCICMPGYE	[E].FQcIcMPGYE.[G]	C3(Carbamidomethyl); C5(Carbamidomethyl)	1	1	Q01705	Q01705	Neurogenic locus notch homolog protein 1 OS=Mus musculus OX=10090 GN=Notch1 PE=1 SV=3	0	2	2	1	0	1	1	1	652.763	1304.52	1304.51	6.42819	0.00419282	0	0	337109	HCD (High Energy Collision Dissociation)	MS2	18.1175	100	14.174	5740	5740	5739	FP030521_7.raw	0/0		2.59015	439.305	244.723	244.723	0.00256949	0.000126344	0	0
FALSE	High	PMI-Byonic	PMI-Byonic (A2)	A	2	Unambiguous	FQCICMPGYE	[E].FQcIcmPGYE.[G]	C3(Carbamidomethyl); C5(Carbamidomethyl); M6(Oxidation)	1	1	Q01705	Q01705	Neurogenic locus notch homolog protein 1 OS=Mus musculus OX=10090 GN=Notch1 PE=1 SV=3	0	2	2	1	0	1	1	1	660.76	1320.51	1320.51	5.67147	0.0037446	0	0	581068	HCD (High Energy Collision Dissociation)	MS2	32.8488	100	11.282	4502	4502	4496	FP030521_7.raw	0/0		3.94617	430.084	323.669	323.669	0.000113196	8.32194e-06	0	0
FALSE	High	PMI-Byonic	PMI-Byonic (A2)	A	2	Unambiguous	FQCICMPGYE	[E].FQcIcMPGYE.[G]	C3(Carbamidomethyl); C5(Carbamidomethyl)	1	1	Q01705	Q01705	Neurogenic locus notch homolog protein 1 OS=Mus musculus OX=10090 GN=Notch1 PE=1 SV=3	0	2	2	1	0	1	1	1	652.762	1304.52	1304.51	4.0888	0.00266695	0	0	1.33185e+06	HCD (High Energy Collision Dissociation)	MS2	18.8099	99.1695	14.0443	5685	5685	5684	FP030521_7.raw	0/0		2.58096	456.279	242.964	242.964	0.00262447	0.000151078	0	0
FALSE	High	PMI-Byonic	PMI-Byonic (A2)	A	2	Unambiguous	FQCICMPGYE	[E].FQcIcmPGYE.[G]	C3(Carbamidomethyl); C5(Carbamidomethyl); M6(Oxidation)	1	1	Q01705	Q01705	Neurogenic locus notch homolog protein 1 OS=Mus musculus OX=10090 GN=Notch1 PE=1 SV=3	0	2	2	1	0	1	1	1	660.759	1320.51	1320.51	4.00751	0.00264597	0	0	395359	HCD (High Energy Collision Dissociation)	MS2	39.2429	100	11.4015	4553	4553	4551	FP030521_7.raw	0/0		1.65615	316.455	241.349	241.349	0.0220723	0.00150997	0	0
FALSE	High	PMI-Byonic	PMI-Byonic (A2)	A	2	Unambiguous	FQCICMPGYE	[E].FQcIcmPGYE.[G]	C3(Carbamidomethyl); C5(Carbamidomethyl); M6(Oxidation)	1	1	Q01705	Q01705	Neurogenic locus notch homolog protein 1 OS=Mus musculus OX=10090 GN=Notch1 PE=1 SV=3	0	2	2	1	0	1	1	1	660.759	1320.51	1320.51	4.46972	0.00295114	0	0	245040	HCD (High Energy Collision Dissociation)	MS2	13.6649	100	14.0293	5679	5679	5673	FP030521_7.raw	0/0		1.84449	298.045	287.057	287.057	0.0143058	0.000890927	0	0
FALSE	High	PMI-Byonic	PMI-Byonic (A2)	A	2	Unambiguous	FQCICMPGYE	[E].FQcIcmPGYE.[G]	C3(Carbamidomethyl); C5(Carbamidomethyl); M6(Oxidation)	1	1	Q01705	Q01705	Neurogenic locus notch homolog protein 1 OS=Mus musculus OX=10090 GN=Notch1 PE=1 SV=3	0	2	2	1	0	1	1	1	660.759	1320.51	1320.51	3.5453	0.00234079	0	0	1250092	HCD (High Energy Collision Dissociation)	MS2	1.88484	100	13.3738	5399	5399	5398	FP030521_7.raw	0/0		4.16785	475.45	341.232	341.232	6.79435e-05	3.94883e-06	0	0
FALSE	High	PMI-Byonic	PMI-Byonic (A2)	A	2	Unambiguous	FQCICMPGYE	[E].FQcIcmPGYE.[G]	C3(Carbamidomethyl); C5(Carbamidomethyl); M6(Oxidation)	1	1	Q01705	Q01705	Neurogenic locus notch homolog protein 1 OS=Mus musculus OX=10090 GN=Notch1 PE=1 SV=3	0	2	2	1	0	1	1	1	660.758	1320.51	1320.51	2.62088	0.00173044	0	0	218283	HCD (High Energy Collision Dissociation)	MS2	6.06241	100	12.995	5237	5237	5233	FP030521_7.raw	0/0		2.43541	363.842	247.882	247.882	0.00366933	0.000196967	0	0
FALSE	High	PMI-Byonic	PMI-Byonic (A2)	A	2	Unambiguous	FQCICMPGYE	[E].FQcIcmPGYE.[G]	C3(Carbamidomethyl); C5(Carbamidomethyl); M6(Oxidation)	1	1	Q01705	Q01705	Neurogenic locus notch homolog protein 1 OS=Mus musculus OX=10090 GN=Notch1 PE=1 SV=3	0	2	2	1	0	1	1	1	660.76	1320.51	1320.51	5.11681	0.00337839	0	0	497936	HCD (High Energy Collision Dissociation)	MS2	6.20681	100	13.1183	5290	5290	5288	FP030521_7.raw	0/0		3.79413	381.045	280.653	280.653	0.000160646	1.20283e-05	0	0
FALSE	High	PMI-Byonic	PMI-Byonic (A2)	A	2	Unambiguous	FQCICMPGYE	[E].FQcIcmPGYE.[G]	C3(Carbamidomethyl); C5(Carbamidomethyl); M6(Oxidation)	1	1	Q01705	Q01705	Neurogenic locus notch homolog protein 1 OS=Mus musculus OX=10090 GN=Notch1 PE=1 SV=3	0	2	2	1	0	1	1	1	660.758	1320.51	1320.51	2.80576	0.00185251	0	0	894604	HCD (High Energy Collision Dissociation)	MS2	7.46101	100	13.2445	5344	5344	5343	FP030521_7.raw	0/0		3.93662	461.933	327.044	327.044	0.000115711	8.96116e-06	0	0
FALSE	High	PMI-Byonic	PMI-Byonic (A2)	A	2	Unambiguous	FQCICMPGYE	[E].FQcIcMPGYE.[G]	C3(Carbamidomethyl); C5(Carbamidomethyl)	1	1	Q01705	Q01705	Neurogenic locus notch homolog protein 1 OS=Mus musculus OX=10090 GN=Notch1 PE=1 SV=3	0	2	2	1	0	1	1	1	652.763	1304.52	1304.51	6.61534	0.00431489	0	0	3.09699e+06	HCD (High Energy Collision Dissociation)	MS2	15.0222	54.7753	13.9147	5630	5630	5629	FP030521_7.raw	0/0		2.58096	471.93	240.864	240.864	0.00262447	0.000138773	0	0
FALSE	High	PMI-Byonic	PMI-Byonic (A2)	A	2	Unambiguous	FQCICMPGYEGVYCE	[E].FQcIcmPGYEGVYcE.[I]	C3(Carbamidomethyl); C5(Carbamidomethyl); M6(Oxidation); C14(Carbamidomethyl)	1	1	Q01705	Q01705	Neurogenic locus notch homolog protein 1 OS=Mus musculus OX=10090 GN=Notch1 PE=1 SV=3	1	2	2	1	0	1	1	1	964.876	1928.75	1928.73	6.72738	0.00648765	0	0	84760.4	HCD (High Energy Collision Dissociation)	MS2	0	100	14.989	6087	6087	6080	FP030521_7.raw	0/0		1.52157	169.548	169.548	169.548	0.0300905	0.00319716	0	0
FALSE	High	PMI-Byonic	PMI-Byonic (A2)	A	2	Unambiguous	FQCICMPGYE	[E].FQcIcMPGYE.[G]	C3(Carbamidomethyl); C5(Carbamidomethyl)	1	1	Q01705	Q01705	Neurogenic locus notch homolog protein 1 OS=Mus musculus OX=10090 GN=Notch1 PE=1 SV=3	0	2	2	1	0	1	1	1	652.763	1304.52	1304.51	5.58601	0.00364351	0	0	412179	HCD (High Energy Collision Dissociation)	MS2	27.7133	100	13.6633	5523	5523	5519	FP030521_7.raw	0/0		3.62846	462.646	254.472	254.472	0.000235257	1.87961e-05	0	0
FALSE	High	PMI-Byonic	PMI-Byonic (A2)	A	2	Unambiguous	FQCICMPGYEGVYCE	[E].FQcIcMPGYEGVYcE.[I]	C3(Carbamidomethyl); C5(Carbamidomethyl); C14(Carbamidomethyl)	1	1	Q01705	Q01705	Neurogenic locus notch homolog protein 1 OS=Mus musculus OX=10090 GN=Notch1 PE=1 SV=3	1	2	2	1	0	1	1	1	956.878	1912.75	1912.74	5.65681	0.00541	0	0	273075	HCD (High Energy Collision Dissociation)	MS2	2.7801	100	15.4229	6271	6271	6267	FP030521_7.raw	0/0		2.48085	278.197	278.197	278.197	0.00330485	0.000179945	0	0
FALSE	High	PMI-Byonic	PMI-Byonic (A2)	A	2	Unambiguous	FQCICMPGYEGVYCE	[E].FQcIcMPGYEGVYcE.[I]	C3(Carbamidomethyl); C5(Carbamidomethyl); C14(Carbamidomethyl)	1	1	Q01705	Q01705	Neurogenic locus notch homolog protein 1 OS=Mus musculus OX=10090 GN=Notch1 PE=1 SV=3	1	2	2	1	0	1	1	1	956.878	1912.75	1912.74	5.46535	0.00522689	0	0	1561716	HCD (High Energy Collision Dissociation)	MS2	0	100	15.2893	6214	6214	6212	FP030521_7.raw	0/0		5.67613	520.917	414.507	414.507	2.10801e-06	2.07843e-07	0	0
FALSE	High	PMI-Byonic	PMI-Byonic (A2)	A	2	Unambiguous	GVYCEINTDECASSPCLHNGHCMDKINE	[E].GVYcEINTDEcASsPcLHNGHcMDKINE.[F]	C4(Carbamidomethyl); C11(Carbamidomethyl); S14(Hex(1)Pent(2)); C16(Carbamidomethyl); C22(Carbamidomethyl)	1	1	Q01705	Q01705	Neurogenic locus notch homolog protein 1 OS=Mus musculus OX=10090 GN=Notch1 PE=1 SV=3	4	4	4	1	0	1	1	1	934.879	3736.49	3736.47	6.11541	0.00571251	0	0	126120	HCD (High Energy Collision Dissociation)	MS2	20.2571	100	9.8696	3893	3893	3891	FP030521_7.raw	0/0		10.4843	750.39	750.39	0	3.27894e-11	7.99214e-12	0	0
FALSE	High	PMI-Byonic	PMI-Byonic (A2)	A	2	Unambiguous	GVYCEINTDECASSPCLHNGHCMDKINE	[E].GVYcEINTDEcAsSPcLHNGHcMDKINE.[F]	C4(Carbamidomethyl); C11(Carbamidomethyl); S13(Hex(1)Pent(2)); C16(Carbamidomethyl); C22(Carbamidomethyl)	1	1	Q01705	Q01705	Neurogenic locus notch homolog protein 1 OS=Mus musculus OX=10090 GN=Notch1 PE=1 SV=3	4	4	4	1	0	1	1	1	935.379	3738.5	3736.47	542.229	0.506506	0	0	386704	HCD (High Energy Collision Dissociation)	MS2	33.8431	100	9.62167	3786	3786	3781	FP030521_7.raw	0/0		13.4843	900.397	900.397	0	3.27894e-14	3.25664e-15	0	0
FALSE	High	PMI-Byonic	PMI-Byonic (A2)	A	2	Unambiguous	GVYCEINTDECASSPCLHNGHCMDKINE	[E].GVYcEINTDEcAsSPcLHNGHcMDKINE.[F]	C4(Carbamidomethyl); C11(Carbamidomethyl); S13(Hex(1)Pent(2)); C16(Carbamidomethyl); C22(Carbamidomethyl)	1	1	Q01705	Q01705	Neurogenic locus notch homolog protein 1 OS=Mus musculus OX=10090 GN=Notch1 PE=1 SV=3	4	4	4	1	0	1	1	1	934.877	3736.48	3736.47	3.89386	0.00363732	0	0	1.51205e+06	HCD (High Energy Collision Dissociation)	MS2	0	56.543	9.74088	3838	3838	3836	FP030521_7.raw	0/0		17.4843	1116.35	1114.37	0	3.27894e-18	1.24471e-18	0	0
FALSE	High	PMI-Byonic	PMI-Byonic (A2)	A	2	Unambiguous	GVYCEINTDECASSPCLHNGHCMDKINE	[E].GVYcEINTDEcASsPcLHNGHcMDKINE.[F]	C4(Carbamidomethyl); C11(Carbamidomethyl); S14(Hex(1)Pent(1)); C16(Carbamidomethyl); C22(Carbamidomethyl)	1	1	Q01705	Q01705	Neurogenic locus notch homolog protein 1 OS=Mus musculus OX=10090 GN=Notch1 PE=1 SV=3	4	4	4	1	0	1	1	1	901.866	3604.44	3604.43	3.83959	0.00345988	0	0	1.05877e+06	HCD (High Energy Collision Dissociation)	MS2	4.47425	100	9.75385	3844	3844	3836	FP030521_7.raw	0/0		12.4843	856.662	847.182	1.2	3.27894e-13	4.78318e-14	0	0
FALSE	High	PMI-Byonic	PMI-Byonic (A2)	A	2	Unambiguous	GVYCEINTDECASSPCLHNGHCMDKINE	[E].GVYcEINTDEcASsPcLHnGhcMDKINE.[F]	C4(Carbamidomethyl); C11(Carbamidomethyl); S14(Hex(1)Pent(2)); C16(Carbamidomethyl); N19(Deamidated); H21(Oxidation); C22(Carbamidomethyl)	1	1	Q01705	Q01705	Neurogenic locus notch homolog protein 1 OS=Mus musculus OX=10090 GN=Notch1 PE=1 SV=3	4	4	4	1	0	1	1	1	939.123	3753.47	3753.45	5.2616	0.00493728	0	0	242917	HCD (High Energy Collision Dissociation)	MS2	61.6497	100	9.78005	3855	3855	3847	FP030521_7.raw	0/0		5.19318	434.183	434.183	0	6.40938e-06	5.00755e-07	0	0
FALSE	High	PMI-Byonic	PMI-Byonic (A2)	A	2	Unambiguous	GVYCEINTDECASSPCLHNGHCMDKINE	[E].GVYcEINTDEcASsPcLHnGHcMdKINE.[F]	C4(Carbamidomethyl); C11(Carbamidomethyl); S14(Hex(1)Pent(1)); C16(Carbamidomethyl); N19(Deamidated); C22(Carbamidomethyl); D24(Oxidation)	1	1	Q01705	Q01705	Neurogenic locus notch homolog protein 1 OS=Mus musculus OX=10090 GN=Notch1 PE=1 SV=3	4	4	4	1	0	1	1	1	906.611	3623.42	3621.41	556.653	0.503966	0	0	233709	HCD (High Energy Collision Dissociation)	MS2	0	100	9.78439	3857	3857	3847	FP030521_7.raw	0/0		1.86545	219.725	219.725	0	0.0136317	0.000830226	0	0
FALSE	High	PMI-Byonic	PMI-Byonic (A2)	A	2	Unambiguous	GVYCEINTDECASSPCLHNGHCMDKINE	[E].GVYcEINTDEcASsPcLHNGHcMdKINE.[F]	C4(Carbamidomethyl); C11(Carbamidomethyl); S14(Hex(1)Pent(1)); C16(Carbamidomethyl); C22(Carbamidomethyl); D24(Oxidation)	1	1	Q01705	Q01705	Neurogenic locus notch homolog protein 1 OS=Mus musculus OX=10090 GN=Notch1 PE=1 SV=3	4	4	4	1	0	1	1	1	906.116	3621.44	3620.42	281.708	0.254975	0	0	510664	HCD (High Energy Collision Dissociation)	MS2	0	100	9.88685	3901	3901	3891	FP030521_7.raw	0/0		7.48427	603.627	603.627	1.2	3.27894e-08	5.34518e-09	0	0
FALSE	High	PMI-Byonic	PMI-Byonic (A2)	A	2	Unambiguous	GVYCEINTDECASSPCLHNGHCMDKINE	[E].GVYcEINTDEcAsSPcLHNGHcMdKINE.[F]	C4(Carbamidomethyl); C11(Carbamidomethyl); S13(Hex(1)Pent(2)); C16(Carbamidomethyl); C22(Carbamidomethyl); D24(Oxidation)	1	1	Q01705	Q01705	Neurogenic locus notch homolog protein 1 OS=Mus musculus OX=10090 GN=Notch1 PE=1 SV=3	4	4	4	1	0	1	1	1	938.875	3752.48	3752.46	3.1504	0.00295544	0	0	524136	HCD (High Energy Collision Dissociation)	MS2	0	100	9.89312	3903	3903	3902	FP030521_7.raw	0/0		13.4843	912.804	912.804	0	3.27894e-14	5.10242e-15	0	0
FALSE	High	PMI-Byonic	PMI-Byonic (A2)	A	2	Unambiguous	GVYCEINTDECASSPCLHNGHCMDKINE	[E].GVYcEINTDEcASsPcLHnGHcMDKINE.[F]	C4(Carbamidomethyl); C11(Carbamidomethyl); S14(Hex(1)Pent(1)); C16(Carbamidomethyl); N19(Deamidated); C22(Carbamidomethyl)	1	1	Q01705	Q01705	Neurogenic locus notch homolog protein 1 OS=Mus musculus OX=10090 GN=Notch1 PE=1 SV=3	4	4	4	1	0	1	1	1	902.112	3605.43	3605.41	4.20898	0.00379377	0	0	364370	HCD (High Energy Collision Dissociation)	MS2	0	100	10.0255	3960	3960	3957	FP030521_7.raw	0/0		11.4843	829.629	829.629	1.2	3.27894e-12	5.74342e-13	0	0
FALSE	High	PMI-Byonic	PMI-Byonic (A2)	A	2	Unambiguous	GVYCEINTDECASSPCLHNGHCMDKINE	[E].GVYcEINTDEcASsPcLHnGHcMDKINE.[F]	C4(Carbamidomethyl); C11(Carbamidomethyl); S14(Hex(1)Pent(2)); C16(Carbamidomethyl); N19(Deamidated); C22(Carbamidomethyl)	1	1	Q01705	Q01705	Neurogenic locus notch homolog protein 1 OS=Mus musculus OX=10090 GN=Notch1 PE=1 SV=3	4	4	4	1	0	1	1	1	935.124	3737.48	3737.45	5.81792	0.00543605	0	0	724876	HCD (High Energy Collision Dissociation)	MS2	0	100	10.0384	3966	3966	3957	FP030521_7.raw	0/0		19.4843	1200.54	1125.51	0	3.27894e-20	1.80333e-20	0	0
FALSE	High	PMI-Byonic	PMI-Byonic (A2)	A	2	Unambiguous	GVYCEINTDECASSPCLHNGHCMDKINE	[E].GVYcEINTDEcAsSPcLHnGHcMDKINE.[F]	C4(Carbamidomethyl); C11(Carbamidomethyl); S13(Hex(1)Pent(2)); C16(Carbamidomethyl); N19(Deamidated); C22(Carbamidomethyl)	1	1	Q01705	Q01705	Neurogenic locus notch homolog protein 1 OS=Mus musculus OX=10090 GN=Notch1 PE=1 SV=3	4	4	4	1	0	1	1	1	935.124	3737.47	3737.45	5.16469	0.0048257	0	0	257714	HCD (High Energy Collision Dissociation)	MS2	0	100	10.167	4021	4021	4012	FP030521_7.raw	0/0		5.69163	533.248	533.248	0	2.03408e-06	1.78498e-07	0	0
FALSE	High	PMI-Byonic	PMI-Byonic (A2)	A	2	Unambiguous	GVYCEINTDE	[E].GVYcEINTDE.[C]	C4(Carbamidomethyl)	1	1	Q01705	Q01705	Neurogenic locus notch homolog protein 1 OS=Mus musculus OX=10090 GN=Notch1 PE=1 SV=3	2	2	2	1	0	1	1	1	600.25	1199.49	1199.49	3.72913	0.00223653	0	0	941225	HCD (High Energy Collision Dissociation)	MS2	7.29153	100	10.1796	4026	4026	4023	FP030521_7.raw	0/0		1.61746	358.782	120.771	120.771	0.0241288	0.00160789	0	0
FALSE	High	PMI-Byonic	PMI-Byonic (A2)	A	2	Unambiguous	GVYCEINTDE	[E].GVYcEINTDE.[C]	C4(Carbamidomethyl)	1	1	Q01705	Q01705	Neurogenic locus notch homolog protein 1 OS=Mus musculus OX=10090 GN=Notch1 PE=1 SV=3	2	2	2	1	0	1	1	1	600.25	1199.49	1199.49	3.93267	0.0023586	0	0	1.00034e+06	HCD (High Energy Collision Dissociation)	MS2	0	79.8453	10.3037	4079	4079	4078	FP030521_7.raw	0/0		1.31683	353.062	74.1099	74.1099	0.0482141	0.00629796	0.00373134	0
FALSE	High	PMI-Byonic	PMI-Byonic (A2)	A	2	Unambiguous	GVYCEINTDECASSPCLHNGHCMDKINE	[E].GVYcEINTDEcASsPcLHnGHcMDKINE.[F]	C4(Carbamidomethyl); C11(Carbamidomethyl); S14(Hex(1)Pent(2)); C16(Carbamidomethyl); N19(Deamidated); C22(Carbamidomethyl)	1	1	Q01705	Q01705	Neurogenic locus notch homolog protein 1 OS=Mus musculus OX=10090 GN=Notch1 PE=1 SV=3	4	4	4	1	0	1	1	1	935.125	3737.48	3737.45	6.3405	0.00592433	0	0	144177	HCD (High Energy Collision Dissociation)	MS2	5.18108	100	10.321	4087	4087	4078	FP030521_7.raw	0/0		5.19318	414.019	414.019	0	6.40938e-06	5.42365e-07	0	0
FALSE	High	PMI-Byonic	PMI-Byonic (A2)	A	2	Unambiguous	GVYCEINTDECASSPCLHNGHCMDKINE	[E].GVYcEInTDEcASsPcLHNGHcMDKINE.[F]	C4(Carbamidomethyl); N7(Deamidated); C11(Carbamidomethyl); S14(Hex(1)Pent(1)); C16(Carbamidomethyl); C22(Carbamidomethyl)	1	1	Q01705	Q01705	Neurogenic locus notch homolog protein 1 OS=Mus musculus OX=10090 GN=Notch1 PE=1 SV=3	4	4	4	1	0	1	1	1	902.616	3607.44	3605.41	562.655	0.507151	0	0	304271	HCD (High Energy Collision Dissociation)	MS2	37.5854	100	9.6325	3791	3791	3781	FP030521_7.raw	0/0		5.45117	505.168	505.168	1.2	3.53861e-06	3.02151e-07	0	0
FALSE	High	PMI-Byonic	PMI-Byonic (A2)	A	2	Unambiguous	GVYCEINTDECASSPCLHNGHCMDKINE	[E].GVYcEINTDEcAsSPcLHnGHcMDKINE.[F]	C4(Carbamidomethyl); C11(Carbamidomethyl); S13(Hex(1)Pent(2)); C16(Carbamidomethyl); N19(Deamidated); C22(Carbamidomethyl)	1	1	Q01705	Q01705	Neurogenic locus notch homolog protein 1 OS=Mus musculus OX=10090 GN=Notch1 PE=1 SV=3	4	4	4	1	0	1	1	1	935.123	3737.47	3737.45	4.18485	0.00391017	0	0	1.85127e+06	HCD (High Energy Collision Dissociation)	MS2	0	100	10.7024	4252	4252	4243	FP030521_7.raw	0/0		20.4843	1284.05	1171.34	0	3.27894e-21	3.27861e-21	0	0
FALSE	High	PMI-Byonic	PMI-Byonic (A2)	A	2	Unambiguous	GVYCEINTDE	[E].GVYcEINTDE.[C]	C4(Carbamidomethyl)	1	1	Q01705	Q01705	Neurogenic locus notch homolog protein 1 OS=Mus musculus OX=10090 GN=Notch1 PE=1 SV=3	2	2	2	1	0	1	1	1	600.249	1199.49	1199.49	2.60968	0.00156514	0	0	286626	HCD (High Energy Collision Dissociation)	MS2	0	100	10.4335	4135	4135	4133	FP030521_7.raw	0/0		1.45081	268.046	132.958	132.958	0.0354148	0.00405149	0	0
FALSE	High	PMI-Byonic	PMI-Byonic (A2)	A	2	Unambiguous	GVYCEINTDECASSPCLHNGHCMDKINE	[E].GVYcEINTDEcAsSPcLHnGHcMDKINE.[F]	C4(Carbamidomethyl); C11(Carbamidomethyl); S13(Hex(1)Pent(2)); C16(Carbamidomethyl); N19(Deamidated); C22(Carbamidomethyl)	1	1	Q01705	Q01705	Neurogenic locus notch homolog protein 1 OS=Mus musculus OX=10090 GN=Notch1 PE=1 SV=3	4	4	4	1	0	1	1	1	935.125	3737.48	3737.45	6.60179	0.00616848	0	0	326633	HCD (High Energy Collision Dissociation)	MS2	0	100	10.4457	4141	4141	4133	FP030521_7.raw	0/0		12.4843	886.723	886.723	0	3.27894e-13	6.18348e-14	0	0
FALSE	High	PMI-Byonic	PMI-Byonic (A2)	A	2	Unambiguous	GVYCEINTDECASSPCLHNGHCMDKINE	[E].GVYcEINTDEcASsPcLHnGHcMDKINE.[F]	C4(Carbamidomethyl); C11(Carbamidomethyl); S14(Hex(1)Pent(1)); C16(Carbamidomethyl); N19(Deamidated); C22(Carbamidomethyl)	1	1	Q01705	Q01705	Neurogenic locus notch homolog protein 1 OS=Mus musculus OX=10090 GN=Notch1 PE=1 SV=3	4	4	4	1	0	1	1	1	902.113	3605.43	3605.41	5.08927	0.00458723	0	0	565697	HCD (High Energy Collision Dissociation)	MS2	0	100	10.6894	4246	4246	4243	FP030521_7.raw	0/0		16.4843	1082.31	990.703	1.2	3.27894e-17	9.83109e-18	0	0
FALSE	High	PMI-Byonic	PMI-Byonic (A2)	A	2	Unambiguous	GVYCEINTDECASSPCLHNGHCMDKINE	[E].GVYcEINTDEcASsPcLHnGHcMDKINE.[F]	C4(Carbamidomethyl); C11(Carbamidomethyl); S14(Hex(1)Pent(1)); C16(Carbamidomethyl); N19(Deamidated); C22(Carbamidomethyl)	1	1	Q01705	Q01705	Neurogenic locus notch homolog protein 1 OS=Mus musculus OX=10090 GN=Notch1 PE=1 SV=3	4	4	4	1	0	1	1	1	902.11	3605.42	3605.41	2.24524	0.00202375	0	0	173892	HCD (High Energy Collision Dissociation)	MS2	0	100	10.9004	4337	4337	4331	FP030521_7.raw	0/0		5.45117	518.99	518.99	1.2	3.53861e-06	3.25948e-07	0	0
FALSE	High	PMI-Byonic	PMI-Byonic (A2)	A	2	Unambiguous	GVYCEINTDECASSPCLHNGHCMDKINE	[E].GVYcEINTDEcASsPcLHnGHcMdKINE.[F]	C4(Carbamidomethyl); C11(Carbamidomethyl); S14(Hex(1)Pent(2)); C16(Carbamidomethyl); N19(Deamidated); C22(Carbamidomethyl); D24(Oxidation)	1	1	Q01705	Q01705	Neurogenic locus notch homolog protein 1 OS=Mus musculus OX=10090 GN=Notch1 PE=1 SV=3	4	4	4	1	0	1	1	1	939.12	3753.46	3753.45	2.85496	0.00267898	0	0	324801	HCD (High Energy Collision Dissociation)	MS2	0	100	10.8441	4313	4313	4309	FP030521_7.raw	0/0		14.4843	996.089	996.089	0	3.27894e-15	5.22482e-16	0	0
FALSE	High	PMI-Byonic	PMI-Byonic (A2)	A	2	Unambiguous	GVYCEINTDECASSPCLHNGHCMDKINE	[E].GVYcEINTDEcASsPcLHnGHcMDKINE.[F]	C4(Carbamidomethyl); C11(Carbamidomethyl); S14(Hex(1)Pent(1)); C16(Carbamidomethyl); N19(Deamidated); C22(Carbamidomethyl)	1	1	Q01705	Q01705	Neurogenic locus notch homolog protein 1 OS=Mus musculus OX=10090 GN=Notch1 PE=1 SV=3	4	4	4	1	0	1	1	1	902.363	3606.43	3605.41	282.044	0.254221	0	0	505745	HCD (High Energy Collision Dissociation)	MS2	29.7084	100	10.4969	4163	4163	4155	FP030521_7.raw	0/0		5.19318	438.514	438.514	1.2	6.40938e-06	5.83393e-07	0	0
FALSE	High	PMI-Byonic	PMI-Byonic (A2)	A	2	Unambiguous	GVYCEINTDECASSPCLHNGHCMDKINE	[E].GVYcEINTDEcASsPcLHnGHcMDKINE.[F]	C4(Carbamidomethyl); C11(Carbamidomethyl); S14(Hex(1)Pent(2)); C16(Carbamidomethyl); N19(Deamidated); C22(Carbamidomethyl)	1	1	Q01705	Q01705	Neurogenic locus notch homolog protein 1 OS=Mus musculus OX=10090 GN=Notch1 PE=1 SV=3	4	4	4	1	0	1	1	1	935.121	3737.46	3737.45	2.09453	0.00195705	0	0	388566	HCD (High Energy Collision Dissociation)	MS2	0	100	10.8317	4308	4308	4298	FP030521_7.raw	0/0		15.4843	1049.91	1007.59	0	3.27894e-16	6.04721e-17	0	0
FALSE	High	PMI-Byonic	PMI-Byonic (A2)	A	2	Unambiguous	GVYCEINTDECASSPCLHNGHCMDKINE	[E].GVYcEINTDEcASsPcLHnGHcMDKINE.[F]	C4(Carbamidomethyl); C11(Carbamidomethyl); S14(Hex(1)Pent(2)); C16(Carbamidomethyl); N19(Deamidated); C22(Carbamidomethyl)	1	1	Q01705	Q01705	Neurogenic locus notch homolog protein 1 OS=Mus musculus OX=10090 GN=Notch1 PE=1 SV=3	4	4	4	1	0	1	1	1	935.372	3738.47	3737.45	271.093	0.2533	0	0	753863	HCD (High Energy Collision Dissociation)	MS2	33.462	100	10.9573	4362	4362	4353	FP030521_7.raw	0/0		7.48427	633.899	633.899	0	3.27894e-08	5.64677e-09	0	0
FALSE	High	PMI-Byonic	PMI-Byonic (A2)	A	2	Unambiguous	GVYCEINTDECASSPCLHNGHCMDKINE	[E].GVYcEINTDEcASsPcLHnGHcMdKINE.[F]	C4(Carbamidomethyl); C11(Carbamidomethyl); S14(Hex(1)Pent(1)); C16(Carbamidomethyl); N19(Deamidated); C22(Carbamidomethyl); D24(Oxidation)	1	1	Q01705	Q01705	Neurogenic locus notch homolog protein 1 OS=Mus musculus OX=10090 GN=Notch1 PE=1 SV=3	4	4	4	1	0	1	1	1	906.109	3621.41	3621.41	2.29115	0.0020743	0	0	378002	HCD (High Energy Collision Dissociation)	MS2	0	100	10.8484	4315	4315	4309	FP030521_7.raw	0/0		11.4843	820.806	820.806	1.2	3.27894e-12	6.78365e-13	0	0
FALSE	High	PMI-Byonic	PMI-Byonic (A2)	A	2	Unambiguous	INTDECASSPCLHNGHCMDKINE	[E].INTDEcASsPcLHnGHcMdKINE.[F]	C6(Carbamidomethyl); S9(Hex(1)Pent(1)); C11(Carbamidomethyl); N14(Deamidated); C17(Carbamidomethyl); D19(Oxidation)	1	1	Q01705	Q01705	Neurogenic locus notch homolog protein 1 OS=Mus musculus OX=10090 GN=Notch1 PE=1 SV=3	3	4	4	1	0	1	1	1	754.052	3013.19	3013.18	1.90522	0.0014352	0	0	207655	HCD (High Energy Collision Dissociation)	MS2	6.06438	100	9.16685	3591	3591	3583	FP030521_7.raw	0/0		5.91029	544.484	544.484	1.2	1.22944e-06	1.3566e-07	0	0
FALSE	High	PMI-Byonic	PMI-Byonic (A2)	A	2	Unambiguous	INTDECASSPCLHNGHCMDKINE	[E].INTDEcASsPcLHnGHcMDKINE.[F]	C6(Carbamidomethyl); S9(Hex(1)Pent(2)); C11(Carbamidomethyl); N14(Deamidated); C17(Carbamidomethyl)	1	1	Q01705	Q01705	Neurogenic locus notch homolog protein 1 OS=Mus musculus OX=10090 GN=Notch1 PE=1 SV=3	3	4	4	1	0	1	1	1	783.065	3129.24	3129.23	3.24508	0.00253865	0	0	1.33861e+06	HCD (High Energy Collision Dissociation)	MS2	0	95.1138	9.10076	3562	3562	3561	FP030521_7.raw	0/0		17.7029	1135.54	996.008	1.2	1.98183e-18	7.3616e-19	0	0
FALSE	High	PMI-Byonic	PMI-Byonic (A2)	A	2	Unambiguous	INTDECASSPCLHNGHCMDKINE	[E].INTDEcASsPcLHnGHcMDKINE.[F]	C6(Carbamidomethyl); S9(Hex(1)Pent(1)); C11(Carbamidomethyl); N14(Deamidated); C17(Carbamidomethyl)	1	1	Q01705	Q01705	Neurogenic locus notch homolog protein 1 OS=Mus musculus OX=10090 GN=Notch1 PE=1 SV=3	3	4	4	1	0	1	1	1	750.054	2997.19	2997.19	2.90687	0.00217811	0	0	1.34982e+06	HCD (High Energy Collision Dissociation)	MS2	1.87785	100	9.0747	3551	3551	3550	FP030521_7.raw	0/0		14.7029	987.796	894.572	1.2	1.98183e-15	2.92779e-16	0	0
FALSE	High	PMI-Byonic	PMI-Byonic (A2)	A	2	Unambiguous	INTDECASSPCLHNGHCMDKINE	[E].INTDEcASsPcLHnGHcMDKINE.[F]	C6(Carbamidomethyl); S9(Hex(1)Pent(2)); C11(Carbamidomethyl); N14(Deamidated); C17(Carbamidomethyl)	1	1	Q01705	Q01705	Neurogenic locus notch homolog protein 1 OS=Mus musculus OX=10090 GN=Notch1 PE=1 SV=3	3	4	4	1	0	1	1	1	783.063	3129.23	3129.23	1.45063	0.00113484	0	0	508352	HCD (High Energy Collision Dissociation)	MS2	1.74457	100	8.97795	3509	3509	3506	FP030521_7.raw	0/0		16.7029	1057.98	953.128	1.2	1.98183e-17	6.55138e-18	0	0
FALSE	High	PMI-Byonic	PMI-Byonic (A2)	A	2	Unambiguous	INTDECASSPCLHNGHCMDKINE	[E].INtDEcASSPcLHnGHcMDKINE.[F]	T3(Hex(1)Pent(1)); C6(Carbamidomethyl); C11(Carbamidomethyl); N14(Deamidated); C17(Carbamidomethyl)	1	1	Q01705	Q01705	Neurogenic locus notch homolog protein 1 OS=Mus musculus OX=10090 GN=Notch1 PE=1 SV=3	3	4	4	1	0	1	1	1	750.554	2999.19	2997.19	670.2	0.502178	0	0	300964	HCD (High Energy Collision Dissociation)	MS2	8.45991	100	8.95664	3500	3500	3495	FP030521_7.raw	0/0		9.70293	736.296	735.317	3.09985	1.98183e-10	2.55558e-11	0	0
FALSE	High	PMI-Byonic	PMI-Byonic (A2)	A	2	Unambiguous	INTDECASSPCLHNGHCMDKINE	[E].INTDEcASsPcLHnGHcMDKINE.[F]	C6(Carbamidomethyl); S9(Hex(1)Pent(2)); C11(Carbamidomethyl); N14(Deamidated); C17(Carbamidomethyl)	1	1	Q01705	Q01705	Neurogenic locus notch homolog protein 1 OS=Mus musculus OX=10090 GN=Notch1 PE=1 SV=3	3	4	4	1	0	1	1	1	783.316	3130.24	3129.23	324.841	0.254126	0	0	350702	HCD (High Energy Collision Dissociation)	MS2	7.72581	100	8.65764	3370	3370	3363	FP030521_7.raw	0/0		6.70293	599.756	586.686	1.2	1.98183e-07	1.77147e-08	0	0
FALSE	High	PMI-Byonic	PMI-Byonic (A2)	A	2	Unambiguous	INTDECASSPCLHNGHCMDKINE	[E].INTDEcASsPcLHNGHcMdKINE.[F]	C6(Carbamidomethyl); S9(Hex(1)Pent(2)); C11(Carbamidomethyl); C17(Carbamidomethyl); D19(Oxidation)	1	1	Q01705	Q01705	Neurogenic locus notch homolog protein 1 OS=Mus musculus OX=10090 GN=Notch1 PE=1 SV=3	3	4	4	1	0	1	1	1	786.817	3144.25	3144.24	2.94677	0.00231634	0	0	1.19222e+06	HCD (High Energy Collision Dissociation)	MS2	4.49649	100	8.01457	3091	3091	3084	FP030521_7.raw	0/0		8.70293	690.46	665.904	1.2	1.98183e-09	1.44814e-10	0	0
FALSE	High	PMI-Byonic	PMI-Byonic (A2)	A	2	Unambiguous	INTDECASSPCLHNGHCMDKINE	[E].INTDEcASsPcLHnGHcMDKINE.[F]	C6(Carbamidomethyl); S9(Hex(1)Pent(1)); C11(Carbamidomethyl); N14(Deamidated); C17(Carbamidomethyl)	1	1	Q01705	Q01705	Neurogenic locus notch homolog protein 1 OS=Mus musculus OX=10090 GN=Notch1 PE=1 SV=3	3	4	4	1	0	1	1	1	750.055	2997.2	2997.19	4.37309	0.00327674	0	0	398430	HCD (High Energy Collision Dissociation)	MS2	0	100	8.19628	3169	3169	3165	FP030521_7.raw	0/0		10.7029	762.104	747.168	1.2	1.98183e-11	2.91869e-12	0	0
FALSE	High	PMI-Byonic	PMI-Byonic (A2)	A	2	Unambiguous	INTDECASSPCLHNGHCMDKINE	[E].INTDEcASsPcLHNGHcMdKINE.[F]	C6(Carbamidomethyl); S9(Hex(1)Pent(1)); C11(Carbamidomethyl); C17(Carbamidomethyl); D19(Oxidation)	1	1	Q01705	Q01705	Neurogenic locus notch homolog protein 1 OS=Mus musculus OX=10090 GN=Notch1 PE=1 SV=3	3	4	4	1	0	1	1	1	754.308	3014.21	3012.2	668.348	0.503299	0	0	677423	HCD (High Energy Collision Dissociation)	MS2	5.22523	100	7.98677	3079	3079	3073	FP030521_7.raw	0/0		7.70293	649.181	649.181	1.2	1.98183e-08	2.82673e-09	0	0
FALSE	High	PMI-Byonic	PMI-Byonic (A2)	A	2	Unambiguous	INTDECASSPCLHNGHCMDKINE	[E].INTDEcASsPcLHNGHcMDKINE.[F]	C6(Carbamidomethyl); S9(Hex(1)Pent(2)); C11(Carbamidomethyl); C17(Carbamidomethyl)	1	1	Q01705	Q01705	Neurogenic locus notch homolog protein 1 OS=Mus musculus OX=10090 GN=Notch1 PE=1 SV=3	3	4	4	1	0	1	1	1	782.817	3128.25	3128.24	0.555888	0.000434738	0	0	913350	HCD (High Energy Collision Dissociation)	MS2	11.6147	100	7.95537	3065	3065	3062	FP030521_7.raw	0/0		12.7029	874.159	811.454	1.2	1.98183e-13	1.64601e-14	0	0
FALSE	High	PMI-Byonic	PMI-Byonic (A2)	A	2	Unambiguous	INTDECASSPCLHNGHCMDKINE	[E].INTDEcASsPcLHNGHcMDKINE.[F]	C6(Carbamidomethyl); S9(Hex(1)Pent(1)); C11(Carbamidomethyl); C17(Carbamidomethyl)	1	1	Q01705	Q01705	Neurogenic locus notch homolog protein 1 OS=Mus musculus OX=10090 GN=Notch1 PE=1 SV=3	3	4	4	1	0	1	1	1	749.809	2996.21	2996.2	4.33619	0.00324802	0	0	642389	HCD (High Energy Collision Dissociation)	MS2	0	100	7.90442	3043	3043	3040	FP030521_7.raw	0/0		10.7029	783.819	747.222	1.2	1.98183e-11	2.37354e-12	0	0
FALSE	High	PMI-Byonic	PMI-Byonic (A2)	A	2	Unambiguous	INTDECASSPCLHNGHCMDKINE	[E].INTDEcASsPcLHNGHcMdKINE.[F]	C6(Carbamidomethyl); S9(Hex(1)Pent(2)); C11(Carbamidomethyl); C17(Carbamidomethyl); D19(Oxidation)	1	1	Q01705	Q01705	Neurogenic locus notch homolog protein 1 OS=Mus musculus OX=10090 GN=Notch1 PE=1 SV=3	3	4	4	1	0	1	1	1	787.066	3145.24	3144.24	318.97	0.250729	0	0	356488	HCD (High Energy Collision Dissociation)	MS2	27.4542	100	7.89183	3038	3038	3029	FP030521_7.raw	0/0		5.24971	393.534	393.534	1.2	5.62719e-06	4.58551e-07	0	0
FALSE	High	PMI-Byonic	PMI-Byonic (A2)	A	2	Unambiguous	INTDECASSPCLHNGHCMDKINE	[E].INTDEcASsPcLHNGHcMDKINE.[F]	C6(Carbamidomethyl); S9(Hex(1)Pent(2)); C11(Carbamidomethyl); C17(Carbamidomethyl)	1	1	Q01705	Q01705	Neurogenic locus notch homolog protein 1 OS=Mus musculus OX=10090 GN=Notch1 PE=1 SV=3	3	4	4	1	0	1	1	1	782.816	3128.24	3128.24	-0.224552	-0.000175613	0	0	770239	HCD (High Energy Collision Dissociation)	MS2	16.3724	100	7.83235	3012	3012	3007	FP030521_7.raw	0/0		16.7029	1077.98	895.477	1.2	1.98183e-17	4.34026e-18	0	0
FALSE	High	PMI-Byonic	PMI-Byonic (A2)	A	2	Unambiguous	INTDECASSPCLHNGHCMDKINE	[E].InTDEcASsPcLHNGHcMDKINE.[F]	N2(Deamidated); C6(Carbamidomethyl); S9(Hex(1)Pent(1)); C11(Carbamidomethyl); C17(Carbamidomethyl)	1	1	Q01705	Q01705	Neurogenic locus notch homolog protein 1 OS=Mus musculus OX=10090 GN=Notch1 PE=1 SV=3	3	4	4	1	0	1	1	1	750.058	2997.21	2997.19	7.79427	0.00584022	0	0	318407	HCD (High Energy Collision Dissociation)	MS2	60.4926	100	7.7848	2991	2991	2985	FP030521_7.raw	0/0		3.56345	371.274	371.274	1.2	0.000273242	2.02097e-05	0	0
FALSE	High	PMI-Byonic	PMI-Byonic (A2)	A	2	Unambiguous	INTDECASSPCLHNGHCMDKINE	[E].INTDEcASsPcLHnGHcMDKINE.[F]	C6(Carbamidomethyl); S9(Hex(1)Pent(2)); C11(Carbamidomethyl); N14(Deamidated); C17(Carbamidomethyl)	1	1	Q01705	Q01705	Neurogenic locus notch homolog protein 1 OS=Mus musculus OX=10090 GN=Notch1 PE=1 SV=3	3	4	4	1	0	1	1	1	783.064	3129.24	3129.23	2.46489	0.0019283	0	0	1.04451e+06	HCD (High Energy Collision Dissociation)	MS2	5.14838	100	8.23244	3185	3185	3176	FP030521_7.raw	0/0		15.7029	1039.39	938.582	1.2	1.98183e-16	3.07589e-17	0	0
FALSE	High	PMI-Byonic	PMI-Byonic (A2)	A	2	Unambiguous	INTDECASSPCLHNGHCMDKINE	[E].INTDEcASsPcLHnGHcMDKINE.[F]	C6(Carbamidomethyl); S9(Hex(1)Pent(2)); C11(Carbamidomethyl); N14(Deamidated); C17(Carbamidomethyl)	1	1	Q01705	Q01705	Neurogenic locus notch homolog protein 1 OS=Mus musculus OX=10090 GN=Notch1 PE=1 SV=3	3	4	4	1	0	1	1	1	783.816	3132.24	3129.23	962.806	0.75321	0	0	507863	HCD (High Energy Collision Dissociation)	MS2	23.2193	100	9.2731	3637	3637	3627	FP030521_7.raw	0/0		3.76893	311.097	311.097	1.2	0.000170243	1.46601e-05	0	0
FALSE	High	PMI-Byonic	PMI-Byonic (A2)	A	2	Unambiguous	CASSPCLHNGHCMDKINE	[E].cASsPcLHnGHcMDKINE.[F]	C1(Carbamidomethyl); S4(Hex(1)Pent(2)); C6(Carbamidomethyl); N9(Deamidated); C12(Carbamidomethyl)	1	1	Q01705	Q01705	Neurogenic locus notch homolog protein 1 OS=Mus musculus OX=10090 GN=Notch1 PE=1 SV=3	1	4	4	1	0	1	1	1	640.002	2556.98	2556.98	0.464002	0.000296612	0	0	361111	HCD (High Energy Collision Dissociation)	MS2	0	100	7.98893	3080	3080	3073	FP030521_7.raw	0/0		9.82668	748.912	748.912	16.9016	1.49047e-10	1.8212e-11	0	0
FALSE	High	PMI-Byonic	PMI-Byonic (A2)	A	2	Unambiguous	CASSPCLHNGHCMDKINE	[E].cASsPcLHNGHcMDKINE.[F]	C1(Carbamidomethyl); S4(Hex(1)Pent(2)R0); C6(Carbamidomethyl); C12(Carbamidomethyl)	1	1	Q01705	Q01705	Neurogenic locus notch homolog protein 1 OS=Mus musculus OX=10090 GN=Notch1 PE=1 SV=3	1	4	4	1	0	1	1	1	639.757	2556.01	2556	3.38022	0.00215996	0	0	265940	HCD (High Energy Collision Dissociation)	MS2	24.2837	100	6.53143	2454	2454	2448	FP030521_7.raw	0/0		7.82668	629.04	616.193	18.0329	1.49047e-08	1.46804e-09	0	0
FALSE	High	PMI-Byonic	PMI-Byonic (A2)	A	2	Unambiguous	CASSPCLHNGHCMDKINE	[E].cASsPcLHNGHcMDKINE.[F]	C1(Carbamidomethyl); S4(Hex(1)Pent(1)R0); C6(Carbamidomethyl); C12(Carbamidomethyl)	1	1	Q01705	Q01705	Neurogenic locus notch homolog protein 1 OS=Mus musculus OX=10090 GN=Notch1 PE=1 SV=3	1	4	4	1	0	1	1	1	606.747	2423.96	2423.96	3.07003	0.0018604	0	0	130486	HCD (High Energy Collision Dissociation)	MS2	18.5036	100	6.45307	2420	2420	2415	FP030521_7.raw	0/0		4.23946	333.397	333.397	18.1132	5.76161e-05	2.80263e-06	0	0
FALSE	High	PMI-Byonic	PMI-Byonic (A2)	A	2	Unambiguous	FQCQCPKGFNGHLCQYDVDE	[E].FQcQcPKGFNGHLcQYDVDE.[C]	C3(Carbamidomethyl); C5(Carbamidomethyl); C14(Carbamidomethyl)	1	1	Q01705	Q01705	Neurogenic locus notch homolog protein 1 OS=Mus musculus OX=10090 GN=Notch1 PE=1 SV=3	2	3	3	1	0	1	1	1	834.684	2502.04	2502.03	4.2968	0.00358357	0	0	384918	HCD (High Energy Collision Dissociation)	MS2	0	100	10.3993	4121	4121	4111	FP030521_7.raw	0/0		4.23272	423.834	357.36	357.36	5.85162e-05	3.15749e-06	0	0
FALSE	High	PMI-Byonic	PMI-Byonic (A2)	A	2	Unambiguous	FQCQCPKGFNGHLCQYDVDE	[E].FQcQcPKGFnGHLcQYDVDE.[C]	C3(Carbamidomethyl); C5(Carbamidomethyl); N10(Deamidated); C14(Carbamidomethyl)	1	1	Q01705	Q01705	Neurogenic locus notch homolog protein 1 OS=Mus musculus OX=10090 GN=Notch1 PE=1 SV=3	2	3	3	1	0	1	1	1	835.012	2503.02	2503.01	4.21908	0.00352013	0	0	836057	HCD (High Energy Collision Dissociation)	MS2	2.65939	100	11.1763	4457	4457	4452	FP030521_7.raw	0/0		4.01123	425.463	274.485	66.7872	9.74472e-05	6.51134e-06	0	0
FALSE	High	PMI-Byonic	PMI-Byonic (A2)	A	2	Unambiguous	FQCQCPKGFNGHLCQYDVDE	[E].FQcQcPKGFNGHLcQYDVDE.[C]	C3(Carbamidomethyl); C5(Carbamidomethyl); C14(Carbamidomethyl)	1	1	Q01705	Q01705	Neurogenic locus notch homolog protein 1 OS=Mus musculus OX=10090 GN=Notch1 PE=1 SV=3	2	3	3	1	0	1	1	1	834.684	2502.04	2502.03	4.07726	0.00340047	0	0	896373	HCD (High Energy Collision Dissociation)	MS2	0	100	10.6368	4223	4223	4221	FP030521_7.raw	0/0		3.93215	426.315	329.616	329.616	0.000116911	9.59992e-06	0	0
FALSE	High	PMI-Byonic	PMI-Byonic (A2)	A	2	Unambiguous	FQCQCPKGFNGHLCQYDVDECASTPCKNGAKCLDGPNTYTCVCTE	[E].FQcQcPKGFNGHLcQYDVDEcAStPcKNGAKcLdGPnTYTcVcTE.[G]	C3(Carbamidomethyl); C5(Carbamidomethyl); C14(Carbamidomethyl); C21(Carbamidomethyl); T24(Hex(1)Pent(1)); C26(Carbamidomethyl); C32(Carbamidomethyl); D34(Oxidation); N37(Deamidated); C41(Carbamidomethyl); C43(Carbamidomethyl)	1	1	Q01705	Q01705	Neurogenic locus notch homolog protein 1 OS=Mus musculus OX=10090 GN=Notch1 PE=1 SV=3	4	5	5	1	0	1	1	1	1133.27	5662.31	5658.26	715.497	0.809693	0	0	696100	HCD (High Energy Collision Dissociation)	MS2	33.2257	100	11.2346	4482	4482	4474	FP030521_7.raw	0/0		1.45763	2.37744	2.37744	0	0.0348632	0.00367833	0	0
FALSE	High	PMI-Byonic	PMI-Byonic (A2)	A	2	Unambiguous	FQCQCPKGFNGHLCQYDVDE	[E].FQcQcPKGFnGHLcQYDVDE.[C]	C3(Carbamidomethyl); C5(Carbamidomethyl); N10(Deamidated); C14(Carbamidomethyl)	1	1	Q01705	Q01705	Neurogenic locus notch homolog protein 1 OS=Mus musculus OX=10090 GN=Notch1 PE=1 SV=3	2	3	3	1	0	1	1	1	835.014	2503.03	2503.01	5.97478	0.00498498	0	0	855009	HCD (High Energy Collision Dissociation)	MS2	0	100	11.0426	4398	4398	4397	FP030521_7.raw	0/0		3.84938	387.347	289.922	79.5587	0.000141457	1.03755e-05	0	0
FALSE	High	PMI-Byonic	PMI-Byonic (A2)	A	2	Unambiguous	FQCQCPKGFNGHLCQYDVDE	[E].FQcQcPKGFnGHLcQYDVDE.[C]	C3(Carbamidomethyl); C5(Carbamidomethyl); N10(Deamidated); C14(Carbamidomethyl)	1	1	Q01705	Q01705	Neurogenic locus notch homolog protein 1 OS=Mus musculus OX=10090 GN=Notch1 PE=1 SV=3	2	3	3	1	0	1	1	1	835.013	2503.02	2503.01	4.87747	0.00406945	0	0	8037041	HCD (High Energy Collision Dissociation)	MS2	0.220421	29.2848	11.298	4509	4509	4507	FP030521_7.raw	0/0		5.33179	499.346	260.267	108.617	4.65807e-06	3.83662e-07	0	0
FALSE	High	PMI-Byonic	PMI-Byonic (A2)	A	2	Unambiguous	FQCQCPKGFNGHLCQYDVDE	[E].FQcQcPKGFNGHLcQYDVDE.[C]	C3(Carbamidomethyl); C5(Carbamidomethyl); C14(Carbamidomethyl)	1	1	Q01705	Q01705	Neurogenic locus notch homolog protein 1 OS=Mus musculus OX=10090 GN=Notch1 PE=1 SV=3	2	3	3	1	0	1	1	1	834.684	2502.04	2502.03	4.07726	0.00340047	0	0	7523875	HCD (High Energy Collision Dissociation)	MS2	0.194945	29.4593	10.5074	4167	4167	4166	FP030521_7.raw	0/0		3.7109	432.566	260.987	260.987	0.00019458	1.65734e-05	0	0
FALSE	High	PMI-Byonic	PMI-Byonic (A2)	A	2	Unambiguous	FQCQCPKGFNGHLCQYDVDE	[E].FQcQcPKGFnGHLcQYDVDE.[C]	C3(Carbamidomethyl); C5(Carbamidomethyl); N10(Deamidated); C14(Carbamidomethyl)	1	1	Q01705	Q01705	Neurogenic locus notch homolog protein 1 OS=Mus musculus OX=10090 GN=Notch1 PE=1 SV=3	2	3	3	1	0	1	1	1	835.012	2503.02	2503.01	4.58485	0.00382531	0	0	2.97735e+06	HCD (High Energy Collision Dissociation)	MS2	0	82.2502	11.4253	4563	4563	4562	FP030521_7.raw	0/0		5.57226	548.896	277.695	104.502	2.67759e-06	2.41174e-07	0	0
FALSE	High	PMI-Byonic	PMI-Byonic (A2)	A	2	Unambiguous	FQCQCPKGFNGHLCQYDVDE	[E].FQcQcPKGFnGHLcQYDVDE.[C]	C3(Carbamidomethyl); C5(Carbamidomethyl); N10(Deamidated); C14(Carbamidomethyl)	1	1	Q01705	Q01705	Neurogenic locus notch homolog protein 1 OS=Mus musculus OX=10090 GN=Notch1 PE=1 SV=3	2	3	3	1	0	1	1	1	835.013	2503.03	2503.01	5.75532	0.00480187	0	0	858280	HCD (High Energy Collision Dissociation)	MS2	0	100	11.5541	4619	4619	4617	FP030521_7.raw	0/0		5.06403	417.123	311.416	90.8263	8.62925e-06	6.39267e-07	0	0
FALSE	High	PMI-Byonic	PMI-Byonic (A2)	A	2	Unambiguous	FQCQCPKGFNGHLCQYDVDE	[E].FQcQcPKGFnGHLcQYDVDE.[C]	C3(Carbamidomethyl); C5(Carbamidomethyl); N10(Deamidated); C14(Carbamidomethyl)	1	1	Q01705	Q01705	Neurogenic locus notch homolog protein 1 OS=Mus musculus OX=10090 GN=Notch1 PE=1 SV=3	2	3	3	1	0	1	1	1	835.013	2503.02	2503.01	5.17008	0.00431359	0	0	509728	HCD (High Energy Collision Dissociation)	MS2	20.3788	100	11.687	4676	4676	4672	FP030521_7.raw	0/0		2.90023	291.156	202.491	25.2887	0.00125826	8.29725e-05	0	0
FALSE	High	PMI-Byonic	PMI-Byonic (A2)	A	2	Unambiguous	FQCQCPKGFNGHLCQYDVDE	[E].FQcQcPKGFnGHLcQYDVDE.[C]	C3(Carbamidomethyl); C5(Carbamidomethyl); N10(Deamidated); C14(Carbamidomethyl)	1	1	Q01705	Q01705	Neurogenic locus notch homolog protein 1 OS=Mus musculus OX=10090 GN=Notch1 PE=1 SV=3	2	3	3	1	0	1	1	1	835.012	2503.02	2503.01	3.99962	0.00333703	0	0	2150189	HCD (High Energy Collision Dissociation)	MS2	0	100	10.9283	4349	4349	4342	FP030521_7.raw	0/0		4.26895	491.704	289.644	89.3171	5.38329e-05	2.44899e-06	0	0
FALSE	High	PMI-Byonic	PMI-Byonic (A2)	A	2	Unambiguous	FQCQCPKGFNGHLCQYDVDE	[E].FQcQcPKGFNGHLcqYDVDE.[C]	C3(Carbamidomethyl); C5(Carbamidomethyl); C14(Carbamidomethyl); Q15(Deamidated)	1	1	Q01705	Q01705	Neurogenic locus notch homolog protein 1 OS=Mus musculus OX=10090 GN=Notch1 PE=1 SV=3	2	3	3	1	0	1	1	1	835.011	2503.02	2503.01	3.48754	0.00290978	0	0	185890	HCD (High Energy Collision Dissociation)	MS2	0	100	12.1276	4866	4866	4859	FP030521_7.raw	0/0		2.06589	133.345	133.345	14.7093	0.00859222	0.000410421	0	0
FALSE	High	PMI-Byonic	PMI-Byonic (A2)	A	2	Unambiguous	FQCQCPKGFNGHLCQYDVDE	[E].FQcQcPKGFNGHLcqYDVDE.[C]	C3(Carbamidomethyl); C5(Carbamidomethyl); C14(Carbamidomethyl); Q15(Deamidated)	1	1	Q01705	Q01705	Neurogenic locus notch homolog protein 1 OS=Mus musculus OX=10090 GN=Notch1 PE=1 SV=3	2	3	3	1	0	1	1	1	835.014	2503.03	2503.01	6.85263	0.0057174	0	0	131168	HCD (High Energy Collision Dissociation)	MS2	0	100	12.6187	5076	5076	5068	FP030521_7.raw	0/0		1.72159	76.4557	76.4557	29.1333	0.0189849	0.00125647	0	0
FALSE	High	PMI-Byonic	PMI-Byonic (A2)	A	2	Unambiguous	FQCQCPKGFNGHLCQYDVDE	[E].FQcQcPKGFNGHLcQYDVDE.[C]	C3(Carbamidomethyl); C5(Carbamidomethyl); C14(Carbamidomethyl)	1	1	Q01705	Q01705	Neurogenic locus notch homolog protein 1 OS=Mus musculus OX=10090 GN=Notch1 PE=1 SV=3	2	3	3	1	0	1	1	1	834.683	2502.04	2502.03	3.49179	0.00291219	0	0	213222	HCD (High Energy Collision Dissociation)	MS2	0	100	10.7958	4292	4292	4287	FP030521_7.raw	0/0		3.29326	298.824	285.534	285.534	0.000509032	2.90327e-05	0	0
FALSE	High	PMI-Byonic	PMI-Byonic (A2)	A	2	Unambiguous	CASTPCKNGAKCLDGPNTYTCVCTE	[E].cASTPcKNGAKcLdGPNtYTcVcTE.[G]	C1(Carbamidomethyl); C6(Carbamidomethyl); C12(Carbamidomethyl); D14(Oxidation); T18(Hex(1)Pent(1)); C21(Carbamidomethyl); C23(Carbamidomethyl)	1	1	Q01705	Q01705	Neurogenic locus notch homolog protein 1 OS=Mus musculus OX=10090 GN=Notch1 PE=1 SV=3	1	3	3	1	0	1	1	1	1058.76	3174.27	3174.27	2.32166	0.00245653	0	0	378224	HCD (High Energy Collision Dissociation)	MS2	0	100	8.70881	3392	3392	3385	FP030521_7.raw	0/0		2.13559	188.369	188.369	2.4	0.00731835	0.000371827	0	0
FALSE	High	PMI-Byonic	PMI-Byonic (A2)	A	2	Unambiguous	CASTPCKNGAKCLDGPNTYTCVCTE	[E].cASTPcKNGAKcLDGPNtYTcVcTE.[G]	C1(Carbamidomethyl); C6(Carbamidomethyl); C12(Carbamidomethyl); T18(Hex(1)Pent(1)); C21(Carbamidomethyl); C23(Carbamidomethyl)	1	1	Q01705	Q01705	Neurogenic locus notch homolog protein 1 OS=Mus musculus OX=10090 GN=Notch1 PE=1 SV=3	1	3	3	1	0	1	1	1	1053.42	3158.24	3158.27	-9.28724	-0.00977721	0	0	580638	HCD (High Energy Collision Dissociation)	MS2	0	100	11.2109	4472	4472	4463	FP030521_7.raw	0/0		2.03193	181.78	179.302	2.4	0.00929122	0.00045192	0	0
FALSE	High	PMI-Byonic	PMI-Byonic (A2)	A	2	Unambiguous	CASTPCKNGAKCLDGPNTYTCVCTE	[E].cASTPcKnGAKcLdGPNtYTcVcTE.[G]	C1(Carbamidomethyl); C6(Carbamidomethyl); N8(Deamidated); C12(Carbamidomethyl); D14(Oxidation); T18(Hex(1)Pent(1)); C21(Carbamidomethyl); C23(Carbamidomethyl)	1	1	Q01705	Q01705	Neurogenic locus notch homolog protein 1 OS=Mus musculus OX=10090 GN=Notch1 PE=1 SV=3	1	3	3	1	0	1	1	1	1059.09	3175.25	3175.25	1.05001	0.00111135	0	0	311811	HCD (High Energy Collision Dissociation)	MS2	0	100	9.2928	3645	3645	3638	FP030521_7.raw	0/0		5.9413	423.672	421.433	2.4	1.14472e-06	1.26767e-07	0	0
FALSE	High	PMI-Byonic	PMI-Byonic (A2)	A	2	Unambiguous	CASTPCKNGAKCLDGPNTYTCVCTE	[E].cASTPcKNGAKcLDGPNtYTcVcTE.[G]	C1(Carbamidomethyl); C6(Carbamidomethyl); C12(Carbamidomethyl); T18(Hex(1)Pent(1)); C21(Carbamidomethyl); C23(Carbamidomethyl)	1	1	Q01705	Q01705	Neurogenic locus notch homolog protein 1 OS=Mus musculus OX=10090 GN=Notch1 PE=1 SV=3	1	3	3	1	0	1	1	1	1053.42	3158.24	3158.27	-9.28724	-0.00977721	0	0	559329	HCD (High Energy Collision Dissociation)	MS2	0	100	11.326	4521	4521	4518	FP030521_7.raw	0/0		1.36728	30.3951	30.3951	2.4	0.0429256	0.00538621	0.00381679	0
FALSE	High	PMI-Byonic	PMI-Byonic (A2)	A	2	Unambiguous	CASTPCKNGAKCLDGPNTYTCVCTE	[E].cASTPcKnGAKcLDGPNtYTcVcTE.[G]	C1(Carbamidomethyl); C6(Carbamidomethyl); N8(Deamidated); C12(Carbamidomethyl); T18(Hex(1)Pent(1)); C21(Carbamidomethyl); C23(Carbamidomethyl)	1	1	Q01705	Q01705	Neurogenic locus notch homolog protein 1 OS=Mus musculus OX=10090 GN=Notch1 PE=1 SV=3	1	3	3	1	0	1	1	1	1054.1	3160.28	3159.26	323.395	0.340562	0	0	413079	HCD (High Energy Collision Dissociation)	MS2	9.99756	100	9.17119	3593	3593	3583	FP030521_7.raw	0/0		4.7865	375.761	356.289	2.4	1.63494e-05	9.65057e-07	0	0
FALSE	High	PMI-Byonic	PMI-Byonic (A2)	A	2	Unambiguous	VDIDECDPDPCHYGSCKDGVATFTCLCQPGYTGHHCE	[E].VDIDEcdPDPchYGscKDGVATFTcLcQPGYTGHHcE.[T]	C6(Carbamidomethyl); D7(Oxidation); C11(Carbamidomethyl); H12(Oxidation); S15(HexNAc(1)Fuc(1)); C16(Carbamidomethyl); C25(Carbamidomethyl); C27(Carbamidomethyl); C36(Carbamidomethyl)	1	1	Q01705	Q01705	Neurogenic locus notch homolog protein 1 OS=Mus musculus OX=10090 GN=Notch1 PE=1 SV=3	4	5	5	1	0	1	1	1	948.582	4738.88	4738.84	9.31745	0.00883077	0	0	254857	HCD (High Energy Collision Dissociation)	MS2	8.94491	100	11.7105	4686	4686	4683	FP030521_7.raw	0/0		5.06031	631.512	42.7991	0.8	8.7034e-06	6.94882e-07	0	0
FALSE	High	PMI-Byonic	PMI-Byonic (A2)	A	2	Unambiguous	VDIDECDPDPCHYGSCKDGVATFTCLCQPGYTGHHCE	[E].VDIDEcDPDPcHYGscKdGVATFTcLcqPGYtGHHcE.[T]	C6(Carbamidomethyl); C11(Carbamidomethyl); S15(HexNAc(1)Hex(1)Fuc(1)); C16(Carbamidomethyl); D18(Oxidation); C25(Carbamidomethyl); C27(Carbamidomethyl); Q28(Deamidated); T32(HexNAc(1)Hex(1)Fuc(1)NeuAc(1)); C36(Carbamidomethyl)	1	1	Q01705	Q01705	Neurogenic locus notch homolog protein 1 OS=Mus musculus OX=10090 GN=Notch1 PE=1 SV=3	4	6	6	1	0	1	1	1	949.043	5689.22	5688.16	186.366	0.17668	0	0	521898	HCD (High Energy Collision Dissociation)	MS2	49.6984	100	11.4144	4559	4559	4551	FP030521_7.raw	0/0		2.22218	284.719	284.719	0.8	0.00599546	0.000310458	0	0
FALSE	High	PMI-Byonic	PMI-Byonic (A2)	A	2	Unambiguous	CDPDPCHYGSCKDGVATFTCLCQPGYTGHHCETNINE	[E].cDPDPcHYGScKdGVAtFTcLcQPGYtGHHcETNINE.[C]	C1(Carbamidomethyl); C6(Carbamidomethyl); C11(Carbamidomethyl); D13(Oxidation); T17(HexNAc(1)Fuc(1)); C20(Carbamidomethyl); C22(Carbamidomethyl); T27(Hex(1)Pent(2)); C31(Carbamidomethyl)	1	1	Q01705	Q01705	Neurogenic locus notch homolog protein 1 OS=Mus musculus OX=10090 GN=Notch1 PE=1 SV=3	2	5	5	1	0	1	1	1	1030.42	5148.07	5148.99	-179.457	-0.184804	0	0	228186	HCD (High Energy Collision Dissociation)	MS2	0	100	11.9456	4787	4787	4782	FP030521_7.raw	0/0		4.78695	511.525	511.525	0	1.63323e-05	8.60402e-07	0	0
FALSE	High	PMI-Byonic	PMI-Byonic (A2)	A	2	Unambiguous	CDPDPCHYGSCKDGVATFTCLCQPGYTGHHCETNINE	[E].cDPDPcHYGScKdGVAtFtcLcQPGYTGHHcETNINE.[C]	C1(Carbamidomethyl); C6(Carbamidomethyl); C11(Carbamidomethyl); D13(Oxidation); T17(HexNAc(1)Hex(1)Fuc(1)); T19(Hex(1)Pent(2)); C20(Carbamidomethyl); C22(Carbamidomethyl); C31(Carbamidomethyl)	1	1	Q01705	Q01705	Neurogenic locus notch homolog protein 1 OS=Mus musculus OX=10090 GN=Notch1 PE=1 SV=3	2	5	5	1	0	1	1	1	1062.83	5310.12	5311.04	-174.021	-0.184846	0	0	280804	HCD (High Energy Collision Dissociation)	MS2	0	100	11.9267	4779	4779	4771	FP030521_7.raw	0/0		5.02738	545.927	545.927	0	9.38896e-06	7.5443e-07	0	0
FALSE	High	PMI-Byonic	PMI-Byonic (A2)	A	2	Unambiguous	CDPDPCHYGSCKDGVATFTCLCQPGYTGHHCE	[E].cDPDPcHYGScKdGVAtFTcLcQPGYtGHHcE.[T]	C1(Carbamidomethyl); C6(Carbamidomethyl); C11(Carbamidomethyl); D13(Oxidation); T17(HexNAc(1)Fuc(1)); C20(Carbamidomethyl); C22(Carbamidomethyl); T27(Hex(1)Pent(2)); C31(Carbamidomethyl)	1	1	Q01705	Q01705	Neurogenic locus notch homolog protein 1 OS=Mus musculus OX=10090 GN=Notch1 PE=1 SV=3	1	5	5	1	0	1	1	1	916.167	4576.8	4577.73	-202.025	-0.184963	0	0	214887	HCD (High Energy Collision Dissociation)	MS2	55.3647	100	11.7641	4709	4709	4705	FP030521_7.raw	0/0		11.0972	852.532	852.532	0	7.9938e-12	1.09285e-12	0	0
FALSE	High	PMI-Byonic	PMI-Byonic (A2)	A	2	Unambiguous	TNINECHSQPCRHGGTCQDRD	[E].tNInEcHsQPcRHGGTcQDRD.[N]	T1(Hex(1)Pent(1)); N4(Deamidated); C6(Carbamidomethyl); S8(HexNAc(1)Fuc(1)); C11(Carbamidomethyl); C17(Carbamidomethyl)	1	1	Q01705	Q01705	Neurogenic locus notch homolog protein 1 OS=Mus musculus OX=10090 GN=Notch1 PE=1 SV=3	2	4	4	1	0	1	1	1	797.32	3186.26	3186.25	2.065	0.0016449	0	0	291102	HCD (High Energy Collision Dissociation)	MS2	0	100	7.0301	2664	2664	2658	FP030521_7.raw	0/0		1.5103	13.5284	13.5284	1.2	0.030882	0.00330924	0	0
FALSE	High	PMI-Byonic	PMI-Byonic (A2)	A	2	Unambiguous	TNINECHSQPCRHGGTCQDRD	[E].TNInEcHsQPcRHGGtcQDRD.[N]	N4(Deamidated); C6(Carbamidomethyl); S8(HexNAc(1)Fuc(1)); C11(Carbamidomethyl); T16(Hex(1)Pent(1)); C17(Carbamidomethyl)	1	1	Q01705	Q01705	Neurogenic locus notch homolog protein 1 OS=Mus musculus OX=10090 GN=Notch1 PE=1 SV=3	2	5	5	1	0	1	1	1	638.058	3186.26	3186.25	2.11825	0.00134985	0	0	878775	HCD (High Energy Collision Dissociation)	MS2	51.21	100	6.89713	2609	2609	2605	FP030521_7.raw	0/0		1.52794	7.00645	7.00645	0	0.0296521	0.00297852	0	0
FALSE	High	PMI-Byonic	PMI-Byonic (A2)	A	2	Unambiguous	DGIAGFTCRCPE	[E].DGIAGFTcRcPE.[G]	C8(Carbamidomethyl); C10(Carbamidomethyl)	1	1	Q01705	Q01705	Neurogenic locus notch homolog protein 1 OS=Mus musculus OX=10090 GN=Notch1 PE=1 SV=3	1	2	2	1	0	1	1	1	691.796	1382.59	1382.58	1.98943	0.00137527	0	0	200595	HCD (High Energy Collision Dissociation)	MS2	0	100	10.8023	4295	4295	4287	FP030521_7.raw	0/0		6.06392	540.268	538.452	538.452	8.6313e-07	9.73107e-08	0	0
FALSE	High	PMI-Byonic	PMI-Byonic (A2)	A	2	Unambiguous	DGIAGFTCRCPE	[E].dGIAGFTcRcPE.[G]	D1(Oxidation); C8(Carbamidomethyl); C10(Carbamidomethyl)	1	1	Q01705	Q01705	Neurogenic locus notch homolog protein 1 OS=Mus musculus OX=10090 GN=Notch1 PE=1 SV=3	1	2	2	1	0	1	1	1	699.795	1398.58	1398.58	4.11872	0.00288018	0	0	356381	HCD (High Energy Collision Dissociation)	MS2	16.5536	100	11.38	4544	4544	4540	FP030521_7.raw	0/0		5.56546	429.855	429.855	429.855	2.71982e-06	2.77998e-07	0	0
FALSE	High	PMI-Byonic	PMI-Byonic (A2)	A	2	Unambiguous	GYHDPTCLSE	[E].GYHDPTcLSE.[V]	C7(Carbamidomethyl)	1	1	Q01705	Q01705	Neurogenic locus notch homolog protein 1 OS=Mus musculus OX=10090 GN=Notch1 PE=1 SV=3	0	2	2	1	0	1	1	1	589.745	1178.48	1178.48	3.46483	0.00204161	0	0	430957	HCD (High Energy Collision Dissociation)	MS2	35.8342	100	9.02597	3530	3530	3528	FP030521_7.raw	0/0		2.99339	429.945	292.119	292.119	0.00101534	5.47872e-05	0	0
FALSE	High	PMI-Byonic	PMI-Byonic (A2)	A	2	Unambiguous	GYHDPTCLSE	[E].GYHDPTcLSE.[V]	C7(Carbamidomethyl)	1	1	Q01705	Q01705	Neurogenic locus notch homolog protein 1 OS=Mus musculus OX=10090 GN=Notch1 PE=1 SV=3	0	2	2	1	0	1	1	1	589.745	1178.48	1178.48	3.25766	0.00191954	0	0	252417	HCD (High Energy Collision Dissociation)	MS2	0	100	8.91475	3482	3482	3473	FP030521_7.raw	0/0		3.27187	470.219	323	323	0.000534726	3.17662e-05	0	0
FALSE	High	PMI-Byonic	PMI-Byonic (A2)	A	2	Unambiguous	GYHDPTCLSE	[E].GYHDPTcLSE.[V]	C7(Carbamidomethyl)	1	1	Q01705	Q01705	Neurogenic locus notch homolog protein 1 OS=Mus musculus OX=10090 GN=Notch1 PE=1 SV=3	0	2	2	1	0	1	1	1	589.744	1178.48	1178.48	2.11825	0.00124815	0	0	2.45227e+06	HCD (High Energy Collision Dissociation)	MS2	0	56.9413	7.98032	3076	3076	3073	FP030521_7.raw	0/0		7.85657	626.46	381.761	381.761	1.39134e-08	1.1135e-09	0	0
FALSE	High	PMI-Byonic	PMI-Byonic (A2)	A	2	Unambiguous	GYHDPTCLSE	[E].GYHDPTcLSE.[V]	C7(Carbamidomethyl)	1	1	Q01705	Q01705	Neurogenic locus notch homolog protein 1 OS=Mus musculus OX=10090 GN=Notch1 PE=1 SV=3	0	2	2	1	0	1	1	1	589.745	1178.48	1178.48	2.94691	0.00173644	0	0	16483627	HCD (High Energy Collision Dissociation)	MS2	0	9.44025	8.21544	3177	3177	3176	FP030521_7.raw	0/0		6.8638	625.485	347.586	347.586	1.36835e-07	9.41975e-09	0	0
FALSE	High	PMI-Byonic	PMI-Byonic (A2)	A	2	Unambiguous	GYHDPTCLSE	[E].GYHDPTcLSE.[V]	C7(Carbamidomethyl)	1	1	Q01705	Q01705	Neurogenic locus notch homolog protein 1 OS=Mus musculus OX=10090 GN=Notch1 PE=1 SV=3	0	3	3	1	0	1	1	1	589.295	1765.87	1178.48	498432	195.797	0	0	366117	HCD (High Energy Collision Dissociation)	MS2	24.4925	100	9.24124	3623	3623	3616	FP030521_7.raw	0/0		1.70142	227.878	227.878	227.878	0.0198877	0.00133819	0	0
FALSE	High	PMI-Byonic	PMI-Byonic (A2)	A	2	Unambiguous	GYHDPTCLSE	[E].GYHDPTcLSE.[V]	C7(Carbamidomethyl)	1	1	Q01705	Q01705	Neurogenic locus notch homolog protein 1 OS=Mus musculus OX=10090 GN=Notch1 PE=1 SV=3	0	2	2	1	0	1	1	1	589.744	1178.48	1178.48	2.32541	0.00137023	0	0	1.836e+06	HCD (High Energy Collision Dissociation)	MS2	0	62.1082	8.47557	3290	3290	3286	FP030521_7.raw	0/0		4.00863	555.921	356.486	356.486	9.80333e-05	7.06602e-06	0	0
FALSE	High	PMI-Byonic	PMI-Byonic (A2)	A	2	Unambiguous	GYHDPTCLSE	[E].GYHDPTcLSE.[V]	C7(Carbamidomethyl)	1	1	Q01705	Q01705	Neurogenic locus notch homolog protein 1 OS=Mus musculus OX=10090 GN=Notch1 PE=1 SV=3	0	2	2	1	0	1	1	1	589.744	1178.48	1178.48	2.73975	0.00161437	0	0	1.35464e+06	HCD (High Energy Collision Dissociation)	MS2	0	93.4463	8.60338	3346	3346	3341	FP030521_7.raw	0/0		3.7083	559.599	345.161	345.161	0.000195748	1.758e-05	0	0
FALSE	High	PMI-Byonic	PMI-Byonic (A2)	A	2	Unambiguous	GYHDPTCLSE	[E].GYHDPTcLSE.[V]	C7(Carbamidomethyl)	1	1	Q01705	Q01705	Neurogenic locus notch homolog protein 1 OS=Mus musculus OX=10090 GN=Notch1 PE=1 SV=3	0	2	2	1	0	1	1	1	589.744	1178.48	1178.48	2.11825	0.00124815	0	0	58172120	HCD (High Energy Collision Dissociation)	MS2	0	2.79844	8.1044	3129	3129	3128	FP030521_7.raw	0/0		5.56913	632.709	322.729	322.729	2.69695e-06	2.59639e-07	0	0
FALSE	High	PMI-Byonic	PMI-Byonic (A2)	A	2	Unambiguous	GYHDPTCLSE	[E].GYHDPTcLSE.[V]	C7(Carbamidomethyl)	1	1	Q01705	Q01705	Neurogenic locus notch homolog protein 1 OS=Mus musculus OX=10090 GN=Notch1 PE=1 SV=3	0	3	3	1	0	1	1	1	589.952	1767.84	1178.48	500104	196.454	0	0	143720	HCD (High Energy Collision Dissociation)	MS2	54.0094	100	10.0151	3956	3956	3946	FP030521_7.raw	0/0		1.76572	261.908	206.788	206.788	0.0171507	0.00110426	0	0
FALSE	High	PMI-Byonic	PMI-Byonic (A2)	A	2	Unambiguous	GYHDPTCLSE	[E].GYHDPTcLSE.[V]	C7(Carbamidomethyl)	1	1	Q01705	Q01705	Neurogenic locus notch homolog protein 1 OS=Mus musculus OX=10090 GN=Notch1 PE=1 SV=3	0	2	2	1	0	1	1	1	589.745	1178.48	1178.48	2.94691	0.00173644	0	0	3402209	HCD (High Energy Collision Dissociation)	MS2	0	39.0342	8.34183	3232	3232	3231	FP030521_7.raw	0/0		7.85657	610.143	365.699	365.699	1.39134e-08	1.28647e-09	0	0
[truncated: 7 more columns]

## Sheet: FP041321_1
Checked	Confidence	Identifying Node Type	Identifying Node	Search ID	Identifying Node No	PSM Ambiguity	Sequence	Annotated Sequence	Modifications	# Protein Groups	# Proteins	Master Protein Accessions	Protein Accessions	Protein Descriptions	# Missed Cleavages	Charge	Original Precursor Charge	DeltaScore	DeltaCn	Rank	Search Engine Rank	Concatenated Rank	m/z [Da]	MH+ [Da]	Theo. MH+ [Da]	DeltaM [ppm]	Deltam/z [Da]	Matched Ions	Total Ions	Intensity	Activation Type	MS Order	Isolation Interference [%]	Ion Inject Time [ms]	RT [min]	First Scan	Last Scan	Master Scan(s)	Spectrum File	Ions Matched	Annotation	|Log Prob|	Byonic Score	Delta Byonic Score	Delta Mod Score	PEP 2D	q-Value 2D	FDR 2D	Peptide Group FDR 2D
FALSE	Medium	PMI-Byonic	PMI-Byonic (A2)	A	2	Unambiguous	YKCRCPPGWSGKSCQQADPCASNPCANGGQCLPFE	[E].YKcRcPPGWsGKScQQADPcASNPcANGGQcLPFE.[S]	C3(Carbamidomethyl); C5(Carbamidomethyl); S10(Hex(1)Pent(2)); C14(Carbamidomethyl); C20(Carbamidomethyl); C25(Carbamidomethyl); C31(Carbamidomethyl)	1	1	Q01705	Q01705	Neurogenic locus notch homolog protein 1 OS=Mus musculus OX=10090 GN=Notch1 PE=1 SV=3	0	4	4	1	0	1	1	1	1118.96	4472.81	4470.81	446.619	0.499187	0	0	137468	HCD (High Energy Collision Dissociation)	MS2	62.0206	100	13.0509	4521	4521	4512	FP041321_1.raw	0/0		1.18092	23.7211	23.7211	3.6	0.0659296	0.0210621	0	0
FALSE	Medium	PMI-Byonic	PMI-Byonic (A2)	A	2	Unambiguous	YKCRCPPGWSGKSCQQADPCASNPCANGGQCLPFE	[E].YKcRcPPGWsGKScQQADPcASNPcANGGQcLPFE.[S]	C3(Carbamidomethyl); C5(Carbamidomethyl); S10(Hex(1)Pent(1)); C14(Carbamidomethyl); C20(Carbamidomethyl); C25(Carbamidomethyl); C31(Carbamidomethyl)	1	1	Q01705	Q01705	Neurogenic locus notch homolog protein 1 OS=Mus musculus OX=10090 GN=Notch1 PE=1 SV=3	0	4	4	1	0	1	1	1	1086.45	4342.76	4338.77	919.882	0.997789	0	0	242650	HCD (High Energy Collision Dissociation)	MS2	29.1665	100	13.2165	4590	4590	4589	FP041321_1.raw	0/0		0.857401	43.6067	43.6067	2.4	0.138867	0.0470339	0	0
FALSE	Low	PMI-Byonic	PMI-Byonic (A2)	A	2	Unambiguous	YKCRCPPGWSGKSCQQADPCASNPCANGGQCLPFE	[E].YKcRcPPGWsGKScQQADPcASNPcANGGQcLPFE.[S]	C3(Carbamidomethyl); C5(Carbamidomethyl); S10(Hex(1)Pent(1)); C14(Carbamidomethyl); C20(Carbamidomethyl); C25(Carbamidomethyl); C31(Carbamidomethyl)	1	1	Q01705	Q01705	Neurogenic locus notch homolog protein 1 OS=Mus musculus OX=10090 GN=Notch1 PE=1 SV=3	0	4	4	1	0	1	1	1	1085.7	4339.77	4338.77	229.792	0.249254	0	0	114752	HCD (High Energy Collision Dissociation)	MS2	0	100	12.4499	4266	4266	4259	FP041321_1.raw	0/0		0.710492	133.749	133.749	2.4	0.194764	0.0692571	0	0
FALSE	Medium	PMI-Byonic	PMI-Byonic (A2)	A	2	Unambiguous	YKCRCPPGWSGKSCQQADPCASNPCANGGQCLPFE	[E].YKcRcPPGWsGKScQQADPcASNPcANGGQcLPFE.[S]	C3(Carbamidomethyl); C5(Carbamidomethyl); S10(Hex(1)Pent(1)); C14(Carbamidomethyl); C20(Carbamidomethyl); C25(Carbamidomethyl); C31(Carbamidomethyl)	1	1	Q01705	Q01705	Neurogenic locus notch homolog protein 1 OS=Mus musculus OX=10090 GN=Notch1 PE=1 SV=3	0	4	4	1	0	1	1	1	1086.2	4341.76	4338.77	689.064	0.747423	0	0	381046	HCD (High Energy Collision Dissociation)	MS2	0	100	12.5752	4319	4319	4314	FP041321_1.raw	0/0		1.18092	135.37	135.37	2.4	0.0659296	0.0127533	0	0
FALSE	Medium	PMI-Byonic	PMI-Byonic (A2)	A	2	Unambiguous	YKCRCPPGWSGKSCQQADPCASNPCANGGQCLPFE	[E].YKcRcPPGWsGKScQQADPcASNPcANGGQcLPFE.[S]	C3(Carbamidomethyl); C5(Carbamidomethyl); S10(Hex(1)Pent(2)); C14(Carbamidomethyl); C20(Carbamidomethyl); C25(Carbamidomethyl); C31(Carbamidomethyl)	1	1	Q01705	Q01705	Neurogenic locus notch homolog protein 1 OS=Mus musculus OX=10090 GN=Notch1 PE=1 SV=3	0	4	4	1	0	1	1	1	1119.21	4473.81	4470.81	669.527	0.748333	0	0	129172	HCD (High Energy Collision Dissociation)	MS2	18.9528	100	12.3869	4239	4239	4237	FP041321_1.raw	0/0		1.18092	6.26428	6.26428	3.6	0.0659296	0.0107081	0	0
FALSE	Low	PMI-Byonic	PMI-Byonic (A2)	A	2	Unambiguous	YKCRCPPGWSGKSCQQADPCASNPCANGGQCLPFE	[E].YKcRcPPGWsGKScQQADPcASNPcANGGQcLPFE.[S]	C3(Carbamidomethyl); C5(Carbamidomethyl); S10(Hex(1)Pent(1)); C14(Carbamidomethyl); C20(Carbamidomethyl); C25(Carbamidomethyl); C31(Carbamidomethyl)	1	1	Q01705	Q01705	Neurogenic locus notch homolog protein 1 OS=Mus musculus OX=10090 GN=Notch1 PE=1 SV=3	0	4	4	1	0	1	1	1	1086.2	4341.76	4338.77	689.514	0.747911	0	0	223731	HCD (High Energy Collision Dissociation)	MS2	20.4032	100	12.3224	4212	4212	4204	FP041321_1.raw	0/0		0.612898	19.6435	19.6435	2.4	0.243838	0.0793016	0	0
FALSE	Medium	PMI-Byonic	PMI-Byonic (A2)	A	2	Unambiguous	YKCRCPPGWSGKSCQQADPCASNPCANGGQCLPFE	[E].YKcrcPPGWsGKScQQADPcASNPcANGGQcLPFE.[S]	C3(Carbamidomethyl); R4(Deamidated); C5(Carbamidomethyl); S10(Hex(1)Pent(1)); C14(Carbamidomethyl); C20(Carbamidomethyl); C25(Carbamidomethyl); C31(Carbamidomethyl)	1	1	Q01705	Q01705	Neurogenic locus notch homolog protein 1 OS=Mus musculus OX=10090 GN=Notch1 PE=1 SV=3	0	4	4	1	0	1	1	1	1085.7	4339.77	4339.76	3.10807	0.00337207	0	0	153319	HCD (High Energy Collision Dissociation)	MS2	0	100	12.9622	4483	4483	4479	FP041321_1.raw	0/0		0.907713	20.2528	20.2528	2.4	0.123676	0.0431358	0	0
FALSE	Low	PMI-Byonic	PMI-Byonic (A2)	A	2	Unambiguous	YKCRCPPGWSGKSCQQADPCASNPCANGGQCLPFE	[E].YKcRcPPGWsGKScQQADPcASNPcANGGQcLPFE.[S]	C3(Carbamidomethyl); C5(Carbamidomethyl); S10(Hex(1)Pent(2)); C14(Carbamidomethyl); C20(Carbamidomethyl); C25(Carbamidomethyl); C31(Carbamidomethyl)	1	1	Q01705	Q01705	Neurogenic locus notch homolog protein 1 OS=Mus musculus OX=10090 GN=Notch1 PE=1 SV=3	0	4	4	1	0	1	1	1	1119.46	4474.8	4470.81	892.436	0.997478	0	0	201657	HCD (High Energy Collision Dissociation)	MS2	24.1585	100	12.53	4300	4300	4292	FP041321_1.raw	0/0		0.710492	13.349	13.349	3.6	0.194764	0.071459	0	0
FALSE	Medium	PMI-Byonic	PMI-Byonic (A2)	A	2	Unambiguous	YKCRCPPGWSGKSCQQADPCASNPCANGGQCLPFE	[E].YKcRcPPGWsGKScQQADPcASNPcANGGQcLPFE.[S]	C3(Carbamidomethyl); C5(Carbamidomethyl); S10(Hex(1)Pent(2)); C14(Carbamidomethyl); C20(Carbamidomethyl); C25(Carbamidomethyl); C31(Carbamidomethyl)	1	1	Q01705	Q01705	Neurogenic locus notch homolog protein 1 OS=Mus musculus OX=10090 GN=Notch1 PE=1 SV=3	0	4	4	1	0	1	1	1	1118.7	4471.79	4470.81	217.594	0.243206	0	0	106000	HCD (High Energy Collision Dissociation)	MS2	0	100	12.6444	4348	4348	4347	FP041321_1.raw	0/0		1.18092	68.8187	68.8187	3.6	0.0659296	0.0146524	0	0
FALSE	Medium	PMI-Byonic	PMI-Byonic (A2)	A	2	Unambiguous	YKCRCPPGWSGKSCQQADPCASNPCANGGQCLPFE	[E].YKcRcPPGWsGKScQQADPcASNPcANGGQcLPFE.[S]	C3(Carbamidomethyl); C5(Carbamidomethyl); S10(Hex(1)Pent(1)); C14(Carbamidomethyl); C20(Carbamidomethyl); C25(Carbamidomethyl); C31(Carbamidomethyl)	1	1	Q01705	Q01705	Neurogenic locus notch homolog protein 1 OS=Mus musculus OX=10090 GN=Notch1 PE=1 SV=3	0	4	4	1	0	1	1	1	1085.69	4339.76	4338.77	226.866	0.24608	0	0	170591	HCD (High Energy Collision Dissociation)	MS2	2.73057	100	12.7073	4375	4375	4369	FP041321_1.raw	0/0		1.18092	184.532	184.532	2.4	0.0659296	0.0164206	0	0
FALSE	Medium	PMI-Byonic	PMI-Byonic (A2)	A	2	Unambiguous	YKCRCPPGWSGKSCQQADPCASNPCANGGQCLPFE	[E].YKcRcPPGWsGKScQQADPcASNPcANGGQcLPFE.[S]	C3(Carbamidomethyl); C5(Carbamidomethyl); S10(Hex(1)Pent(2)); C14(Carbamidomethyl); C20(Carbamidomethyl); C25(Carbamidomethyl); C31(Carbamidomethyl)	1	1	Q01705	Q01705	Neurogenic locus notch homolog protein 1 OS=Mus musculus OX=10090 GN=Notch1 PE=1 SV=3	0	4	4	1	0	1	1	1	1118.7	4471.79	4470.81	219.232	0.245037	0	0	97391.8	HCD (High Energy Collision Dissociation)	MS2	0	100	12.7765	4404	4404	4402	FP041321_1.raw	0/0		1.18092	80.558	80.558	3.6	0.0659296	0.0180709	0	0
FALSE	Medium	PMI-Byonic	PMI-Byonic (A2)	A	2	Unambiguous	YKCRCPPGWSGKSCQQADPCASNPCANGGQCLPFE	[E].YKcRcPPGWsGKScQQADPcASNPcANGGQcLPFE.[S]	C3(Carbamidomethyl); C5(Carbamidomethyl); S10(Hex(1)Pent(1)); C14(Carbamidomethyl); C20(Carbamidomethyl); C25(Carbamidomethyl); C31(Carbamidomethyl)	1	1	Q01705	Q01705	Neurogenic locus notch homolog protein 1 OS=Mus musculus OX=10090 GN=Notch1 PE=1 SV=3	0	4	4	1	0	1	1	1	1085.7	4339.76	4338.77	228.329	0.247667	0	0	130946	HCD (High Energy Collision Dissociation)	MS2	0	100	12.8411	4432	4432	4424	FP041321_1.raw	0/0		1.18092	133.241	133.241	2.4	0.0659296	0.0196147	0	0
FALSE	High	PMI-Byonic	PMI-Byonic (A2)	A	2	Unambiguous	SSYICRCPPGFHGPTCRQDVNE	[E].SSYIcRcPPGFHGPTcRQDVNE.[C]	C5(Carbamidomethyl); C7(Carbamidomethyl); C16(Carbamidomethyl)	1	1	Q01705	Q01705	Neurogenic locus notch homolog protein 1 OS=Mus musculus OX=10090 GN=Notch1 PE=1 SV=3	1	4	4	1	0	1	1	1	660.041	2637.14	2637.14	0.989375	0.00065228	0	0	76816.8	HCD (High Energy Collision Dissociation)	MS2	6.34436	100	12.4779	4278	4278	4270	FP041321_1.raw	0/0		1.26392	163.443	163.443	163.443	0.0544609	0.0084992	0	0
FALSE	High	PMI-Byonic	PMI-Byonic (A2)	A	2	Unambiguous	SSYICRCPPGFHGPTCRQDVNE	[E].SSYIcRcPPGFHGPTcRQDVNE.[C]	C5(Carbamidomethyl); C7(Carbamidomethyl); C16(Carbamidomethyl)	1	1	Q01705	Q01705	Neurogenic locus notch homolog protein 1 OS=Mus musculus OX=10090 GN=Notch1 PE=1 SV=3	1	4	4	1	0	1	1	1	660.039	2637.14	2637.14	-1.13992	-0.000751529	0	0	416142	HCD (High Energy Collision Dissociation)	MS2	3.0906	100	11.7011	3950	3950	3947	FP041321_1.raw	0/0		5.20496	438.611	384.551	384.551	6.23792e-06	2.62278e-06	0	0
FALSE	High	PMI-Byonic	PMI-Byonic (A2)	A	2	Unambiguous	SSYICRCPPGFHGPTCRQDVNE	[E].SSYIcRcPPGFHGPTcRQDVNE.[C]	C5(Carbamidomethyl); C7(Carbamidomethyl); C16(Carbamidomethyl)	1	1	Q01705	Q01705	Neurogenic locus notch homolog protein 1 OS=Mus musculus OX=10090 GN=Notch1 PE=1 SV=3	1	4	4	1	0	1	1	1	660.04	2637.14	2637.14	-0.769604	-0.000507388	0	0	362824	HCD (High Energy Collision Dissociation)	MS2	4.28462	100	11.5823	3900	3900	3899	FP041321_1.raw	0/0		5.12583	445.558	399.955	399.955	7.48463e-06	3.2305e-06	0	0
FALSE	High	PMI-Byonic	PMI-Byonic (A2)	A	2	Unambiguous	SSYICRCPPGFHGPTCRQDVNE	[E].SSYIcRcPPGFHGPTcRQDVNE.[C]	C5(Carbamidomethyl); C7(Carbamidomethyl); C16(Carbamidomethyl)	1	1	Q01705	Q01705	Neurogenic locus notch homolog protein 1 OS=Mus musculus OX=10090 GN=Notch1 PE=1 SV=3	1	4	4	1	0	1	1	1	659.792	2636.15	2637.14	-375.895	-0.247822	0	0	49567	HCD (High Energy Collision Dissociation)	MS2	3.89644	100	11.9294	4046	4046	4045	FP041321_1.raw	0/0		3.69506	349.079	349.079	349.079	0.000201811	2.44487e-05	0	0
FALSE	High	PMI-Byonic	PMI-Byonic (A2)	A	2	Unambiguous	SSYICRCPPGFHGPTCRQDVNE	[E].SSYIcRcPPGFHGPTcRQDVNE.[C]	C5(Carbamidomethyl); C7(Carbamidomethyl); C16(Carbamidomethyl)	1	1	Q01705	Q01705	Neurogenic locus notch homolog protein 1 OS=Mus musculus OX=10090 GN=Notch1 PE=1 SV=3	1	4	4	1	0	1	1	1	660.039	2637.13	2637.14	-2.25085	-0.00148395	0	0	694722	HCD (High Energy Collision Dissociation)	MS2	6.73067	100	11.4528	3845	3845	3844	FP041321_1.raw	0/0		5.85263	489.291	406.956	406.956	1.404e-06	9.39374e-07	0	0
FALSE	High	PMI-Byonic	PMI-Byonic (A2)	A	2	Unambiguous	SSYICRCPPGFHGPTCRQDVNE	[E].SSYIcRcPPGFHGPTcRQDVNE.[C]	C5(Carbamidomethyl); C7(Carbamidomethyl); C16(Carbamidomethyl)	1	1	Q01705	Q01705	Neurogenic locus notch homolog protein 1 OS=Mus musculus OX=10090 GN=Notch1 PE=1 SV=3	1	4	4	1	0	1	1	1	660.04	2637.14	2637.14	-0.95476	-0.000629459	0	0	267600	HCD (High Energy Collision Dissociation)	MS2	1.44531	100	11.8243	4002	4002	4001	FP041321_1.raw	0/0		3.54023	329.339	294.848	294.848	0.000288252	4.84306e-05	0	0
FALSE	Medium	PMI-Byonic	PMI-Byonic (A2)	A	2	Unambiguous	SSYICRCPPGFHGPTCRQDVNE	[E].SSYIcRcPPGFHGPTcRQDVNE.[C]	C5(Carbamidomethyl); C7(Carbamidomethyl); C16(Carbamidomethyl)	1	1	Q01705	Q01705	Neurogenic locus notch homolog protein 1 OS=Mus musculus OX=10090 GN=Notch1 PE=1 SV=3	1	4	4	1	0	1	1	1	660.292	2638.14	2637.14	381.207	0.251324	0	0	114198	HCD (High Energy Collision Dissociation)	MS2	24.4884	100	12.3267	4214	4214	4204	FP041321_1.raw	0/0		0.897153	88.7851	88.7851	88.7851	0.126721	0.0449932	0	0
FALSE	High	PMI-Byonic	PMI-Byonic (A2)	A	2	Unambiguous	SSYICRCPPGFHGPTCRQDVNE	[E].SSYIcRcPPGFHGPTcRQDVNE.[C]	C5(Carbamidomethyl); C7(Carbamidomethyl); C16(Carbamidomethyl)	1	1	Q01705	Q01705	Neurogenic locus notch homolog protein 1 OS=Mus musculus OX=10090 GN=Notch1 PE=1 SV=3	1	4	4	1	0	1	1	1	660.04	2637.14	2637.14	-0.0289815	-1.9107e-05	0	0	206451	HCD (High Energy Collision Dissociation)	MS2	2.34972	100	12.0612	4101	4101	4098	FP041321_1.raw	0/0		3.07224	247.564	247.564	247.564	0.000846751	0.000114957	0	0
FALSE	High	PMI-Byonic	PMI-Byonic (A2)	A	2	Unambiguous	SSYICRCPPGFHGPTCRQDVNE	[E].SSYIcRcPPGFHGPTcRQDVNE.[C]	C5(Carbamidomethyl); C7(Carbamidomethyl); C16(Carbamidomethyl)	1	1	Q01705	Q01705	Neurogenic locus notch homolog protein 1 OS=Mus musculus OX=10090 GN=Notch1 PE=1 SV=3	1	4	4	1	0	1	1	1	660.039	2637.14	2637.14	-1.23249	-0.000812564	0	0	116213	HCD (High Energy Collision Dissociation)	MS2	0	100	12.1841	4153	4153	4149	FP041321_1.raw	0/0		2.94746	266.933	266.933	266.933	0.00112859	0.000257565	0	0
FALSE	High	PMI-Byonic	PMI-Byonic (A2)	A	2	Unambiguous	SSYICRCPPGFHGPTCRQDVNE	[E].SSYIcRcPPGFHGPTcRQDVNE.[C]	C5(Carbamidomethyl); C7(Carbamidomethyl); C16(Carbamidomethyl)	1	1	Q01705	Q01705	Neurogenic locus notch homolog protein 1 OS=Mus musculus OX=10090 GN=Notch1 PE=1 SV=3	1	4	4	1	0	1	1	1	660.04	2637.14	2637.14	-0.862182	-0.000568423	0	0	797234	HCD (High Energy Collision Dissociation)	MS2	1.94001	100	11.198	3737	3737	3735	FP041321_1.raw	0/0		7.99072	658.776	582.079	582.079	1.02159e-08	1.02149e-08	0	0
FALSE	High	PMI-Byonic	PMI-Byonic (A2)	A	2	Unambiguous	SSYICRCPPGFHGPTCRQDVNE	[E].SSYIcRcPPGFHGPTcRQDVNE.[C]	C5(Carbamidomethyl); C7(Carbamidomethyl); C16(Carbamidomethyl)	1	1	Q01705	Q01705	Neurogenic locus notch homolog protein 1 OS=Mus musculus OX=10090 GN=Notch1 PE=1 SV=3	1	4	4	1	0	1	1	1	660.039	2637.13	2637.14	-2.25085	-0.00148395	0	0	1.06975e+06	HCD (High Energy Collision Dissociation)	MS2	2.54931	100	11.0826	3688	3688	3687	FP041321_1.raw	0/0		5.55168	514.364	417.182	417.182	2.80753e-06	1.4621e-06	0	0
FALSE	High	PMI-Byonic	PMI-Byonic (A2)	A	2	Unambiguous	SSYICRCPPGFHGPTCRQDVNE	[E].SSYIcRcPPGFHGPTcRQDVNE.[C]	C5(Carbamidomethyl); C7(Carbamidomethyl); C16(Carbamidomethyl)	1	1	Q01705	Q01705	Neurogenic locus notch homolog protein 1 OS=Mus musculus OX=10090 GN=Notch1 PE=1 SV=3	1	4	4	1	0	1	1	1	660.039	2637.13	2637.14	-2.52858	-0.00166706	0	0	1248611	HCD (High Energy Collision Dissociation)	MS2	0	100	10.977	3644	3644	3643	FP041321_1.raw	0/0		5.77342	551.909	448.293	448.293	1.68491e-06	1.12575e-06	0	0
FALSE	High	PMI-Byonic	PMI-Byonic (A2)	A	2	Unambiguous	SSYICRCPPGFHGPTCRQDVNE	[E].SSYIcRcPPGFHGPTcRQDVNE.[C]	C5(Carbamidomethyl); C7(Carbamidomethyl); C16(Carbamidomethyl)	1	1	Q01705	Q01705	Neurogenic locus notch homolog protein 1 OS=Mus musculus OX=10090 GN=Notch1 PE=1 SV=3	1	4	4	1	0	1	1	1	660.039	2637.14	2637.14	-1.13992	-0.000751529	0	0	500994	HCD (High Energy Collision Dissociation)	MS2	1.26682	100	10.8702	3601	3601	3599	FP041321_1.raw	0/0		5.85263	513.686	481.428	481.428	1.404e-06	7.07072e-07	0	0
FALSE	High	PMI-Byonic	PMI-Byonic (A2)	A	2	Unambiguous	SSYICRCPPGFHGPTCRQDVNE	[E].SSYIcRcPPGFHGPTcRQDVNE.[C]	C5(Carbamidomethyl); C7(Carbamidomethyl); C16(Carbamidomethyl)	1	1	Q01705	Q01705	Neurogenic locus notch homolog protein 1 OS=Mus musculus OX=10090 GN=Notch1 PE=1 SV=3	1	4	4	1	0	1	1	1	660.039	2637.13	2637.14	-1.69538	-0.00111774	0	0	284366	HCD (High Energy Collision Dissociation)	MS2	11.2142	100	10.7422	3547	3547	3546	FP041321_1.raw	0/0		4.7738	429.223	360.854	360.854	1.68345e-05	4.74204e-06	0	0
FALSE	Low	PMI-Byonic	PMI-Byonic (A2)	A	2	Unambiguous	SSYICRCPPGFHGPTCRQDVNE	[E].SSYIcRcPPGFHGPTcRQDVNE.[C]	C5(Carbamidomethyl); C7(Carbamidomethyl); C16(Carbamidomethyl)	1	1	Q01705	Q01705	Neurogenic locus notch homolog protein 1 OS=Mus musculus OX=10090 GN=Notch1 PE=1 SV=3	1	4	4	1	0	1	1	1	660.29	2638.14	2637.14	379.355	0.250103	0	0	85388.3	HCD (High Energy Collision Dissociation)	MS2	34.5564	100	10.6132	3493	3493	3485	FP041321_1.raw	0/0		0.757841	30.8414	30.8414	30.8414	0.174646	0.0584399	0	0
FALSE	Low	PMI-Byonic	PMI-Byonic (A2)	A	2	Unambiguous	SSYICRCPPGFHGPTCRQDVNE	[E].SSYIcRcPPGFHGPTcRQDVNE.[C]	C5(Carbamidomethyl); C7(Carbamidomethyl); C16(Carbamidomethyl)	1	1	Q01705	Q01705	Neurogenic locus notch homolog protein 1 OS=Mus musculus OX=10090 GN=Notch1 PE=1 SV=3	1	4	4	1	0	1	1	1	660.539	2639.14	2637.14	757.165	0.499187	0	0	155911	HCD (High Energy Collision Dissociation)	MS2	63.1626	100	12.6316	4343	4343	4336	FP041321_1.raw	0/0		0.757841	102.045	102.045	102.045	0.174646	0.0628251	0	0
FALSE	High	PMI-Byonic	PMI-Byonic (A2)	A	2	Unambiguous	SSYICRCPPGFHGPTCRQDVNE	[E].SSYIcRcPPGFHGPTcRQDVNE.[C]	C5(Carbamidomethyl); C7(Carbamidomethyl); C16(Carbamidomethyl)	1	1	Q01705	Q01705	Neurogenic locus notch homolog protein 1 OS=Mus musculus OX=10090 GN=Notch1 PE=1 SV=3	1	4	4	1	0	1	1	1	660.039	2637.13	2637.14	-1.69538	-0.00111774	0	0	706770	HCD (High Energy Collision Dissociation)	MS2	6.08958	100	11.3255	3791	3791	3790	FP041321_1.raw	0/0		5.31775	485.982	425.079	425.079	4.81115e-06	2.02027e-06	0	0
FALSE	Medium	PMI-Byonic	PMI-Byonic (A2)	A	2	Unambiguous	IGSYRCACRATHTGPHCELPYVPCSPSPCQNGGTCRPTGDTTHE	[E].IGSYRcAcRATHTGPHcELPYVPcsPSPcqNGGTcRPTGDTTHE.[C]	C6(Carbamidomethyl); C8(Carbamidomethyl); C17(Carbamidomethyl); C24(Carbamidomethyl); S25(HexNAc(1)Hex(1)Fuc(1)); C29(Carbamidomethyl); Q30(Deamidated); C35(Carbamidomethyl)	1	1	Q01705	Q01705	Neurogenic locus notch homolog protein 1 OS=Mus musculus OX=10090 GN=Notch1 PE=1 SV=3	2	6	6	1	0	1	1	1	920.391	5517.31	5514.31	543.342	0.49936	0	0	158396	HCD (High Energy Collision Dissociation)	MS2	0	100	12.415	4251	4251	4248	FP041321_1.raw	0/0		0.952824	77.8709	77.8709	0	0.111475	0.0412627	0	0
FALSE	Low	PMI-Byonic	PMI-Byonic (A2)	A	2	Ambiguous	IGSYRCACRATHTGPHCELPYVPCSPSPCQNGGTCRPTGDTTHE	[E].IGSYRcAcRATHTGPHcELPYVPcsPSPcQnGGTcRPTGDTTHE.[C]	C6(Carbamidomethyl); C8(Carbamidomethyl); C17(Carbamidomethyl); C24(Carbamidomethyl); S25(HexNAc(1)Hex(1)Fuc(1)); C29(Carbamidomethyl); N31(Deamidated); C35(Carbamidomethyl)	1	1	Q01705	Q01705	Neurogenic locus notch homolog protein 1 OS=Mus musculus OX=10090 GN=Notch1 PE=1 SV=3	2	6	6		0	2	2	2	920.725	5519.32	5514.31	907.275	0.833833	0	0	145125	HCD (High Energy Collision Dissociation)	MS2	32.8539	100	12.5774	4320	4320	4314	FP041321_1.raw	0/0		0.752143	7.36507	7.36507	0	0.176952	0.0669752	0	0
FALSE	Low	PMI-Byonic	PMI-Byonic (A2)	A	2	Ambiguous	IGSYRCACRATHTGPHCELPYVPCSPSPCQNGGTCRPTGDTTHE	[E].IGSYrcAcRATHTGPHcELPYVPcSPsPcQnGGTcRPTGDTTHE.[C]	R5(Deamidated); C6(Carbamidomethyl); C8(Carbamidomethyl); C17(Carbamidomethyl); C24(Carbamidomethyl); S27(HexNAc(1)Hex(1)Fuc(1)); C29(Carbamidomethyl); N31(Deamidated); C35(Carbamidomethyl)	1	1	Q01705	Q01705	Neurogenic locus notch homolog protein 1 OS=Mus musculus OX=10090 GN=Notch1 PE=1 SV=3	2	6	6	0.0625	0	1	1	1	920.725	5519.32	5515.3	728.697	0.66983	0	0	145125	HCD (High Energy Collision Dissociation)	MS2	32.8539	100	12.5774	4320	4320	4314	FP041321_1.raw	0/0		0.80035	20.9537	20.9537	0	0.158362	0.0516726	0	0
FALSE	Medium	PMI-Byonic	PMI-Byonic (A2)	A	2	Unambiguous	IGSYRCACRATHTGPHCELPYVPCSPSPCQNGGTCRPTGDTTHE	[E].IGSYRcAcRATHTGPHcELPYVPcsPSPcQnGGTcRPTGDTTHE.[C]	C6(Carbamidomethyl); C8(Carbamidomethyl); C17(Carbamidomethyl); C24(Carbamidomethyl); S25(HexNAc(1)Hex(1)Fuc(1)); C29(Carbamidomethyl); N31(Deamidated); C35(Carbamidomethyl)	1	1	Q01705	Q01705	Neurogenic locus notch homolog protein 1 OS=Mus musculus OX=10090 GN=Notch1 PE=1 SV=3	2	6	6	1	0	1	1	1	920.561	5518.33	5514.31	728.297	0.669343	0	0	111033	HCD (High Energy Collision Dissociation)	MS2	47.544	100	12.2836	4195	4195	4193	FP041321_1.raw	0/0		0.80035	66.0084	66.0084	0	0.158362	0.0494026	0	0
FALSE	Low	PMI-Byonic	PMI-Byonic (A2)	A	2	Unambiguous	IGSYRCACRATHTGPHCELPYVPCSPSPCQNGGTCRPTGDTTHE	[E].IGSYRcAcRATHTGPHcELPYVPcsPSPcqNGGTcRPTGDTTHE.[C]	C6(Carbamidomethyl); C8(Carbamidomethyl); C17(Carbamidomethyl); C24(Carbamidomethyl); S25(HexNAc(1)Hex(1)Fuc(1)); C29(Carbamidomethyl); Q30(Deamidated); C35(Carbamidomethyl)	1	1	Q01705	Q01705	Neurogenic locus notch homolog protein 1 OS=Mus musculus OX=10090 GN=Notch1 PE=1 SV=3	2	6	6	1	0	1	1	1	919.891	5514.31	5514.31	-0.165109	-0.000151744	0	0	24605.7	HCD (High Energy Collision Dissociation)	MS2	3.61064	100	12.8045	4416	4416	4413	FP041321_1.raw	0/0		0.563321	48.3475	48.3475	0	0.273324	0.0850848	0	0
FALSE	Medium	PMI-Byonic	PMI-Byonic (A2)	A	2	Unambiguous	IGSYRCACRATHTGPHCELPYVPCSPSPCQNGGTCRPTGDTTHE	[E].IGSYRcAcRATHTGPHcELPYVPcsPSPcqNGGTcRPTGDTTHE.[C]	C6(Carbamidomethyl); C8(Carbamidomethyl); C17(Carbamidomethyl); C24(Carbamidomethyl); S25(HexNAc(1)Hex(1)Fuc(1)); C29(Carbamidomethyl); Q30(Deamidated); C35(Carbamidomethyl)	1	1	Q01705	Q01705	Neurogenic locus notch homolog protein 1 OS=Mus musculus OX=10090 GN=Notch1 PE=1 SV=3	2	6	6	1	0	1	1	1	920.226	5516.32	5514.31	364.166	0.334687	0	0	153794	HCD (High Energy Collision Dissociation)	MS2	0	100	12.5515	4309	4309	4303	FP041321_1.raw	0/0		1.06545	2.52279	2.52279	0	0.0860093	0.026629	0	0
FALSE	Low	PMI-Byonic	PMI-Byonic (A2)	A	2	Unambiguous	IGSYRCACRATHTGPHCELPYVPCSPSPCQNGGTCRPTGDTTHE	[E].IGSYRcAcRATHTGPHcELPYVPcsPSPcqNGGTcRPTGDTTHE.[C]	C6(Carbamidomethyl); C8(Carbamidomethyl); C17(Carbamidomethyl); C24(Carbamidomethyl); S25(HexNAc(1)Hex(1)Fuc(1)); C29(Carbamidomethyl); Q30(Deamidated); C35(Carbamidomethyl)	1	1	Q01705	Q01705	Neurogenic locus notch homolog protein 1 OS=Mus musculus OX=10090 GN=Notch1 PE=1 SV=3	2	6	6	1	0	1	1	1	920.728	5519.33	5514.31	910.396	0.836701	0	0	102606	HCD (High Energy Collision Dissociation)	MS2	15.4258	100	11.8115	3997	3997	3990	FP041321_1.raw	0/0		0.752143	4.63555	4.63555	0	0.176952	0.0649385	0	0
FALSE	Low	PMI-Byonic	PMI-Byonic (A2)	A	2	Unambiguous	IGSYRCACRATHTGPHCELPYVPCSPSPCQNGGTCRPTGDTTHE	[E].IGSYRcAcRATHTGPHcELPYVPcsPSPcQnGGTcRPTGDTTHE.[C]	C6(Carbamidomethyl); C8(Carbamidomethyl); C17(Carbamidomethyl); C24(Carbamidomethyl); S25(HexNAc(1)Hex(1)Fuc(1)); C29(Carbamidomethyl); N31(Deamidated); C35(Carbamidomethyl)	1	1	Q01705	Q01705	Neurogenic locus notch homolog protein 1 OS=Mus musculus OX=10090 GN=Notch1 PE=1 SV=3	2	6	6	1	0	1	1	1	920.057	5515.3	5514.31	179.676	0.165131	0	0	133144	HCD (High Energy Collision Dissociation)	MS2	22.3849	100	12.0354	4090	4090	4087	FP041321_1.raw	0/0		0.612898	19.8755	19.8755	0	0.243838	0.0765129	0	0
FALSE	Medium	PMI-Byonic	PMI-Byonic (A2)	A	2	Unambiguous	IGSYRCACRATHTGPHCELPYVPCSPSPCQNGGTCRPTGDTTHE	[E].IGSYRcAcRATHTGPHcELPYVPcsPSPcQnGGTcRPTGDTTHE.[C]	C6(Carbamidomethyl); C8(Carbamidomethyl); C17(Carbamidomethyl); C24(Carbamidomethyl); S25(HexNAc(1)Hex(1)Fuc(1)); C29(Carbamidomethyl); N31(Deamidated); C35(Carbamidomethyl)	1	1	Q01705	Q01705	Neurogenic locus notch homolog protein 1 OS=Mus musculus OX=10090 GN=Notch1 PE=1 SV=3	2	6	6	1	0	1	1	1	920.223	5516.3	5514.31	360.911	0.331696	0	0	137238	HCD (High Energy Collision Dissociation)	MS2	0	100	12.1535	4140	4140	4138	FP041321_1.raw	0/0		1.06545	92.2649	92.2649	0	0.0860093	0.0248825	0	0
FALSE	Low	PMI-Byonic	PMI-Byonic (A2)	A	2	Unambiguous	IGSYRCACRATHTGPHCELPYVPCSPSPCQNGGTCRPTGDTTHE	[E].IGSYRcAcRATHTGPHcELPYVPcsPSPcQNGGTcrPTGDTTHE.[C]	C6(Carbamidomethyl); C8(Carbamidomethyl); C17(Carbamidomethyl); C24(Carbamidomethyl); S25(HexNAc(1)Hex(1)Fuc(1)); C29(Carbamidomethyl); C35(Carbamidomethyl); R36(Deamidated)	1	1	Q01705	Q01705	Neurogenic locus notch homolog protein 1 OS=Mus musculus OX=10090 GN=Notch1 PE=1 SV=3	2	6	6	1	0	1	1	1	920.059	5515.32	5514.31	181.801	0.167085	0	0	142648	HCD (High Energy Collision Dissociation)	MS2	47.4776	100	13.6153	4759	4759	4757	FP041321_1.raw	0/0		0.80035	9.40013	9.40013	0	0.158362	0.0538499	0	0
FALSE	Low	PMI-Byonic	PMI-Byonic (A2)	A	2	Unambiguous	IGSYRCACRATHTGPHCELPYVPCSPSPCQNGGTCRPTGDTTHE	[E].IGSYRcAcRATHTGPHcELPYVPcsPSPcqNGGTcRPTGDTTHE.[C]	C6(Carbamidomethyl); C8(Carbamidomethyl); C17(Carbamidomethyl); C24(Carbamidomethyl); S25(HexNAc(1)Hex(1)Fuc(1)); C29(Carbamidomethyl); Q30(Deamidated); C35(Carbamidomethyl)	1	1	Q01705	Q01705	Neurogenic locus notch homolog protein 1 OS=Mus musculus OX=10090 GN=Notch1 PE=1 SV=3	2	6	6	1	0	1	1	1	920.393	5517.32	5514.31	545.6	0.501435	0	0	271121	HCD (High Energy Collision Dissociation)	MS2	5.51203	100	13.0723	4530	4530	4523	FP041321_1.raw	0/0		0.612898	1.32478	1.32478	0	0.243838	0.081999	0	0
FALSE	Medium	PMI-Byonic	PMI-Byonic (A2)	A	2	Unambiguous	IGSYRCACRATHTGPHCELPYVPCSPSPCQNGGTCRPTGDTTHE	[E].IGSYRcAcRATHTGPHcELPYVPcsPSPcqNGGTcRPTGDTTHE.[C]	C6(Carbamidomethyl); C8(Carbamidomethyl); C17(Carbamidomethyl); C24(Carbamidomethyl); S25(HexNAc(1)Hex(1)Fuc(1)); C29(Carbamidomethyl); Q30(Deamidated); C35(Carbamidomethyl)	1	1	Q01705	Q01705	Neurogenic locus notch homolog protein 1 OS=Mus musculus OX=10090 GN=Notch1 PE=1 SV=3	2	6	6	1	0	1	1	1	920.393	5517.32	5514.31	545.667	0.501496	0	0	213812	HCD (High Energy Collision Dissociation)	MS2	12.818	100	11.5888	3903	3903	3899	FP041321_1.raw	0/0		1.06545	75.1967	75.1967	0	0.0860093	0.0230302	0	0
FALSE	Medium	PMI-Byonic	PMI-Byonic (A2)	A	2	Unambiguous	IGSYRCACRATHTGPHCELPYVPCSPSPCQNGGTCRPTGDTTHE	[E].IGSYRcAcRATHTGPHcELPYVPcsPSPcqNGGTcRPTGDTTHE.[C]	C6(Carbamidomethyl); C8(Carbamidomethyl); C17(Carbamidomethyl); C24(Carbamidomethyl); S25(HexNAc(1)Hex(1)Fuc(1)); C29(Carbamidomethyl); Q30(Deamidated); C35(Carbamidomethyl)	1	1	Q01705	Q01705	Neurogenic locus notch homolog protein 1 OS=Mus musculus OX=10090 GN=Notch1 PE=1 SV=3	2	6	6	1	0	1	1	1	919.89	5514.3	5514.31	-2.01592	-0.00185274	0	0	0	HCD (High Energy Collision Dissociation)	MS2		100	11.332	3794	3794	3790	FP041321_1.raw	0/0		0.952824	22.1407	22.1407	0	0.111475	0.0359968	0	0
FALSE	Medium	PMI-Byonic	PMI-Byonic (A2)	A	2	Unambiguous	IGSYRCACRATHTGPHCELPYVPCSPSPCQNGGTCRPTGDTTHE	[E].IGSYRcAcRATHTGPHcELPYVPcsPSPcQnGGTcRPTGDTTHE.[C]	C6(Carbamidomethyl); C8(Carbamidomethyl); C17(Carbamidomethyl); C24(Carbamidomethyl); S25(HexNAc(1)Hex(1)Fuc(1)); C29(Carbamidomethyl); N31(Deamidated); C35(Carbamidomethyl)	1	1	Q01705	Q01705	Neurogenic locus notch homolog protein 1 OS=Mus musculus OX=10090 GN=Notch1 PE=1 SV=3	2	6	6	1	0	1	1	1	920.392	5517.31	5514.31	544.139	0.500092	0	0	165734	HCD (High Energy Collision Dissociation)	MS2	73.7711	100	11.7033	3951	3951	3947	FP041321_1.raw	0/0		0.952824	98.0852	98.0852	0	0.111475	0.0378378	0	0
FALSE	Medium	PMI-Byonic	PMI-Byonic (A2)	A	2	Unambiguous	IGSYRCACRATHTGPHCELPYVPCSPSPCQNGGTCRPTGDTTHE	[E].IGSYRcAcRATHTGPHcELPYVPcsPSPcqNGGTcRPTGDTTHE.[C]	C6(Carbamidomethyl); C8(Carbamidomethyl); C17(Carbamidomethyl); C24(Carbamidomethyl); S25(HexNAc(1)Hex(1)Fuc(1)); C29(Carbamidomethyl); Q30(Deamidated); C35(Carbamidomethyl)	1	1	Q01705	Q01705	Neurogenic locus notch homolog protein 1 OS=Mus musculus OX=10090 GN=Notch1 PE=1 SV=3	2	6	6	1	0	1	1	1	920.224	5516.31	5514.31	362.24	0.332917	0	0	178934	HCD (High Energy Collision Dissociation)	MS2	24.3678	100	11.9191	4042	4042	4041	FP041321_1.raw	0/0		0.952824	53.4696	53.4696	0	0.111475	0.039591	0	0
FALSE	High	PMI-Byonic	PMI-Byonic (A2)	A	2	Unambiguous	LPYVPCSPSPCQNGGTCRPTGDTTHE	[E].LPYVPcSPSPcqNGGtcRPTGDTTHE.[C]	C6(Carbamidomethyl); C11(Carbamidomethyl); Q12(Deamidated); T16(HexNAc(1)Hex(1)Fuc(1)); C17(Carbamidomethyl)	1	1	Q01705	Q01705	Neurogenic locus notch homolog protein 1 OS=Mus musculus OX=10090 GN=Notch1 PE=1 SV=3	1	3	3	1	0	1	1	1	1134.14	3400.42	3400.41	1.01504	0.00115051	0	0	32351.1	HCD (High Energy Collision Dissociation)	MS2	0	100	10.096	3275	3275	3273	FP041321_1.raw	0/0		1.46742	31.907	31.907	0	0.0340865	0.00486378	0	0
FALSE	Medium	PMI-Byonic	PMI-Byonic (A2)	A	2	Unambiguous	LPYVPCSPSPCQNGGTCRPTGDTTHE	[E].LPYVPcSPSPcqNGGtcRPTGDTTHE.[C]	C6(Carbamidomethyl); C11(Carbamidomethyl); Q12(Deamidated); T16(HexNAc(1)Hex(1)Fuc(1)); C17(Carbamidomethyl)	1	1	Q01705	Q01705	Neurogenic locus notch homolog protein 1 OS=Mus musculus OX=10090 GN=Notch1 PE=1 SV=3	1	3	3	1	0	1	1	1	1134.48	3401.42	3400.41	295.887	0.335379	0	0	40366.7	HCD (High Energy Collision Dissociation)	MS2	0	100	9.85576	3175	3175	3166	FP041321_1.raw	0/0		0.967051	19.4317	19.4317	0	0.107882	0.0340615	0	0
FALSE	High	PMI-Byonic	PMI-Byonic (A2)	A	2	Unambiguous	LPYVPCSPSPCQNGGTCRPTGDTTHE	[E].LPYVPcSPSPcQnGGtcRPTGDTTHE.[C]	C6(Carbamidomethyl); C11(Carbamidomethyl); N13(Deamidated); T16(HexNAc(1)Hex(1)Fuc(1)); C17(Carbamidomethyl)	1	1	Q01705	Q01705	Neurogenic locus notch homolog protein 1 OS=Mus musculus OX=10090 GN=Notch1 PE=1 SV=3	1	3	3	1	0	1	1	1	1134.48	3401.42	3400.41	295.456	0.334891	0	0	124128	HCD (High Energy Collision Dissociation)	MS2	0	100	9.97247	3223	3223	3218	FP041321_1.raw	0/0		2.8963	270.246	270.246	4.8	0.00126969	0.000325039	0	0
FALSE	High	PMI-Byonic	PMI-Byonic (A2)	A	2	Unambiguous	GSNCDTNPVNGKAICTCPSGYTGPACSQDVDE	[E].GSNcDTNPVnGKAIcTcPSGYTGPAcSQDVDE.[C]	C4(Carbamidomethyl); N10(Deamidated); C15(Carbamidomethyl); C17(Carbamidomethyl); C26(Carbamidomethyl)	1	1	Q01705	Q01705	Neurogenic locus notch homolog protein 1 OS=Mus musculus OX=10090 GN=Notch1 PE=1 SV=3	3	3	3	1	0	1	1	1	1144.8	3432.37	3432.37	-0.281092	-0.000321604	0	0	575430	HCD (High Energy Collision Dissociation)	MS2	0	100	10.4358	3418	3418	3415	FP041321_1.raw	0/0		1.70052	274.787	274.787	50.6307	0.0199288	0.00245683	0	0
FALSE	Medium	PMI-Byonic	PMI-Byonic (A2)	A	2	Unambiguous	ECALGANPCEHAGKCLNTLGSFE	[D].EcALGAnPcEhAGKcLNTLGSFE.[C]	C2(Carbamidomethyl); N7(Oxidation); C9(Carbamidomethyl); H11(Oxidation); C15(Carbamidomethyl)	1	1	Q01705	Q01705	Neurogenic locus notch homolog protein 1 OS=Mus musculus OX=10090 GN=Notch1 PE=1 SV=3	2	3	3	1	0	1	1	1	856.367	2567.09	2567.1	-3.9758	-0.00340208	0	0	880808	HCD (High Energy Collision Dissociation)	MS2	1.71446	100	12.7916	4411	4411	4402	FP041321_1.raw	0/0		1.01909	64.247	64.247	28.5547	0.0956996	0.0303625	0	0
FALSE	High	PMI-Byonic	PMI-Byonic (A2)	A	2	Unambiguous	CALGANPCEHAGKCLNTLGSFE	[E].cALGANPcEhAGKcLNtLGSFE.[C]	C1(Carbamidomethyl); C8(Carbamidomethyl); H10(Oxidation); C14(Carbamidomethyl); T17(Hex(1))	1	1	Q01705	Q01705	Neurogenic locus notch homolog protein 1 OS=Mus musculus OX=10090 GN=Notch1 PE=1 SV=3	1	3	3	1	0	1	1	1	862.042	2584.11	2584.11	-0.145216	-0.000125085	0	0	170372	HCD (High Energy Collision Dissociation)	MS2	46.4757	100	11.5109	3870	3870	3866	FP041321_1.raw	0/0		1.3358	6.29405	6.29405	6.29405	0.0461526	0.00658414	0	0
FALSE	Medium	PMI-Byonic	PMI-Byonic (A2)	A	2	Unambiguous	CALGANPCEHAGKCLNTLGSFE	[E].cALGANPcEhAGKcLNtLGSFE.[C]	C1(Carbamidomethyl); C8(Carbamidomethyl); H10(Oxidation); C14(Carbamidomethyl); T17(Hex(1))	1	1	Q01705	Q01705	Neurogenic locus notch homolog protein 1 OS=Mus musculus OX=10090 GN=Notch1 PE=1 SV=3	1	3	3	1	0	1	1	1	862.042	2584.11	2584.11	-0.0743576	-6.40495e-05	0	0	49625.9	HCD (High Energy Collision Dissociation)	MS2	0	100	11.7571	3974	3974	3968	FP041321_1.raw	0/0		1.01909	3.055	3.055	3.055	0.0956996	0.0285476	0	0
FALSE	Low	PMI-Byonic	PMI-Byonic (A2)	A	2	Unambiguous	CALGANPCEHAGKCLNTLGSFE	[E].cALGANPcEhAGKcLNtLGSFE.[C]	C1(Carbamidomethyl); C8(Carbamidomethyl); H10(Oxidation); C14(Carbamidomethyl); T17(Hex(1))	1	1	Q01705	Q01705	Neurogenic locus notch homolog protein 1 OS=Mus musculus OX=10090 GN=Notch1 PE=1 SV=3	1	3	3	1	0	1	1	1	862.041	2584.11	2584.11	-0.853798	-0.000735436	0	0	201890	HCD (High Energy Collision Dissociation)	MS2	0	100	11.6249	3918	3918	3916	FP041321_1.raw	0/0		0.757841	7.24756	7.24756	4.84665	0.174646	0.0606747	0	0
FALSE	Low	PMI-Byonic	PMI-Byonic (A2)	A	2	Unambiguous	IDVNECISNPCQNDATCLDQIGE	[E].IDVNEcIsNPcQNDAtcLDQIGE.[F]	C6(Carbamidomethyl); S8(Fuc(1)); C11(Carbamidomethyl); T16(Hex(1)Pent(2)); C17(Carbamidomethyl)	1	1	Q01705	Q01705	Neurogenic locus notch homolog protein 1 OS=Mus musculus OX=10090 GN=Notch1 PE=1 SV=3	4	3	3	1	0	1	1	1	1080.11	3238.31	3237.31	307.582	0.331913	0	0	169875	HCD (High Energy Collision Dissociation)	MS2	0	100	13.1301	4554	4554	4547	FP041321_1.raw	0/0		0.704954	66.3914	66.3914	0	0.197263	0.073628	0	0
FALSE	Medium	PMI-Byonic	PMI-Byonic (A2)	A	2	Unambiguous	IDVNECISNPCQNDATCLDQIGE	[E].IDVNEcIsNPcQNDAtcLDQIGE.[F]	C6(Carbamidomethyl); S8(HexNAc(1)Hex(1)Fuc(1)); C11(Carbamidomethyl); T16(Hex(1)Pent(2)); C17(Carbamidomethyl)	1	1	Q01705	Q01705	Neurogenic locus notch homolog protein 1 OS=Mus musculus OX=10090 GN=Notch1 PE=1 SV=3	4	3	3	1	0	1	1	1	1201.48	3602.43	3602.44	-3.79037	-0.00455153	0	0	156834	HCD (High Energy Collision Dissociation)	MS2	0	100	12.6273	4341	4341	4336	FP041321_1.raw	0/0		1.01276	84.5052	84.5052	0	0.0971057	0.0321189	0	0
FALSE	High	PMI-Byonic	PMI-Byonic (A2)	A	2	Unambiguous	FQCICMPGYE	[E].FQcIcMPGYE.[G]	C3(Carbamidomethyl); C5(Carbamidomethyl)	1	1	Q01705	Q01705	Neurogenic locus notch homolog protein 1 OS=Mus musculus OX=10090 GN=Notch1 PE=1 SV=3	0	2	2	1	0	1	1	1	652.758	1304.51	1304.51	-1.6193	-0.0010562	0	0	816535	HCD (High Energy Collision Dissociation)	MS2	18.5109	100	13.2466	4603	4603	4600	FP041321_1.raw	0/0		2.28915	446.182	280.214	280.214	0.00513865	0.000971296	0	0
FALSE	High	PMI-Byonic	PMI-Byonic (A2)	A	2	Unambiguous	FQCICMPGYE	[E].FQcIcMPGYE.[G]	C3(Carbamidomethyl); C5(Carbamidomethyl)	1	1	Q01705	Q01705	Neurogenic locus notch homolog protein 1 OS=Mus musculus OX=10090 GN=Notch1 PE=1 SV=3	0	2	2	1	0	1	1	1	652.759	1304.51	1304.51	-0.496397	-0.000323778	0	0	939789	HCD (High Energy Collision Dissociation)	MS2	2.41583	100	13.3585	4650	4650	4649	FP041321_1.raw	0/0		2.61328	438.203	266.76	266.76	0.00243625	0.000518625	0	0
FALSE	Low	PMI-Byonic	PMI-Byonic (A2)	A	2	Unambiguous	FQCICMPGYEGVYCE	[E].FQcIcMPGYEGVYcE.[I]	C3(Carbamidomethyl); C5(Carbamidomethyl); C14(Carbamidomethyl)	1	1	Q01705	Q01705	Neurogenic locus notch homolog protein 1 OS=Mus musculus OX=10090 GN=Notch1 PE=1 SV=3	1	2	2	1	0	1	1	1	956.872	1912.74	1912.74	-0.788978	-0.000754554	0	0	90263.2	HCD (High Energy Collision Dissociation)	MS2	0	100	14.7315	5225	5225	5222	FP041321_1.raw	0/0		0.261777	180.359	180.359	180.359	0.547297	0.101197	0	0
FALSE	High	PMI-Byonic	PMI-Byonic (A2)	A	2	Unambiguous	GVYCEINTDECASSPCLHNGHCMDKINE	[E].GVYcEINTDEcASsPcLHnGHcMDKINE.[F]	C4(Carbamidomethyl); C11(Carbamidomethyl); S14(Hex(1)Pent(2)); C16(Carbamidomethyl); N19(Deamidated); C22(Carbamidomethyl)	1	1	Q01705	Q01705	Neurogenic locus notch homolog protein 1 OS=Mus musculus OX=10090 GN=Notch1 PE=1 SV=3	4	4	4	1	0	1	1	1	935.119	3737.45	3737.45	0.134846	0.000125995	0	0	159848	HCD (High Energy Collision Dissociation)	MS2	0	100	10.7685	3558	3558	3556	FP041321_1.raw	0/0		2.34685	278.177	278.177	0	0.00449939	0.000739778	0	0
FALSE	High	PMI-Byonic	PMI-Byonic (A2)	A	2	Unambiguous	GVYCEINTDECASSPCLHNGHCMDKINE	[E].GVYcEINTDEcASsPcLHnGHcMDKINE.[F]	C4(Carbamidomethyl); C11(Carbamidomethyl); S14(Hex(1)Pent(2)); C16(Carbamidomethyl); N19(Deamidated); C22(Carbamidomethyl)	1	1	Q01705	Q01705	Neurogenic locus notch homolog protein 1 OS=Mus musculus OX=10090 GN=Notch1 PE=1 SV=3	4	4	4	1	0	1	1	1	935.368	3738.45	3737.45	266.652	0.249149	0	0	285276	HCD (High Energy Collision Dissociation)	MS2	28.9426	100	10.8822	3606	3606	3604	FP041321_1.raw	0/0		2.82252	276.05	276.05	0	0.00150481	0.000398775	0	0
FALSE	High	PMI-Byonic	PMI-Byonic (A2)	A	2	Unambiguous	INTDECASSPCLHNGHCMDKINE	[E].INTDEcASsPcLHnGHcMDKINE.[F]	C6(Carbamidomethyl); S9(Hex(1)Pent(2)R0); C11(Carbamidomethyl); N14(Deamidated); C17(Carbamidomethyl)	1	1	Q01705	Q01705	Neurogenic locus notch homolog protein 1 OS=Mus musculus OX=10090 GN=Notch1 PE=1 SV=3	3	4	4	1	0	1	1	1	783.312	3130.23	3129.23	319.146	0.24967	0	0	174926	HCD (High Energy Collision Dissociation)	MS2	6.60811	100	9.40494	2984	2984	2979	FP041321_1.raw	0/0		1.58191	130.967	130.967	1.2	0.0261872	0.00353548	0	0
FALSE	Low	PMI-Byonic	PMI-Byonic (A2)	A	2	Unambiguous	INTDECASSPCLHNGHCMDKINE	[E].INTDEcASsPcLHnGHcMDKINE.[F]	C6(Carbamidomethyl); S9(Hex(1)Pent(2)); C11(Carbamidomethyl); N14(Deamidated); C17(Carbamidomethyl)	1	1	Q01705	Q01705	Neurogenic locus notch homolog protein 1 OS=Mus musculus OX=10090 GN=Notch1 PE=1 SV=3	3	4	4	1	0	1	1	1	783.062	3129.22	3129.23	-1.04599	-0.000818285	0	0	115993	HCD (High Energy Collision Dissociation)	MS2	9.30135	100	9.53074	3037	3037	3034	FP041321_1.raw	0/0		0.486854	40.1876	40.1876	1.2	0.325946	0.088908	0	0
FALSE	High	PMI-Byonic	PMI-Byonic (A2)	A	2	Unambiguous	FQCQCPKGFNGHLCQYDVDE	[E].FQcQcPKGFnGHLcQYDVDE.[C]	C3(Carbamidomethyl); C5(Carbamidomethyl); N10(Deamidated); C14(Carbamidomethyl)	1	1	Q01705	Q01705	Neurogenic locus notch homolog protein 1 OS=Mus musculus OX=10090 GN=Notch1 PE=1 SV=3	2	3	3	1	0	1	1	1	835.009	2503.01	2503.01	0.195605	0.000163201	0	0	1.07914e+06	HCD (High Energy Collision Dissociation)	MS2	0	100	11.2783	3771	3771	3768	FP041321_1.raw	0/0		1.87909	307.38	258.549	79.7546	0.0132102	0.00158324	0	0
FALSE	Low	PMI-Byonic	PMI-Byonic (A2)	A	2	Unambiguous	FQCQCPKGFNGHLCQYDVDE	[E].FQcQcPKGFNGHLcQYDVDE.[C]	C3(Carbamidomethyl); C5(Carbamidomethyl); C14(Carbamidomethyl)	1	1	Q01705	Q01705	Neurogenic locus notch homolog protein 1 OS=Mus musculus OX=10090 GN=Notch1 PE=1 SV=3	2	3	3	1	0	1	1	1	834.68	2502.03	2502.03	-0.533264	-0.000444747	0	0	320389	HCD (High Energy Collision Dissociation)	MS2	6.87097	100	11.1462	3715	3715	3713	FP041321_1.raw	0/0		0.36721	92.2866	92.2866	92.2866	0.429329	0.0942271	0	0
FALSE	Low	PMI-Byonic	PMI-Byonic (A2)	A	2	Unambiguous	FQCQCPKGFNGHLCQYDVDE	[E].FQcQcPKGFnGHLcQYDVDE.[C]	C3(Carbamidomethyl); C5(Carbamidomethyl); N10(Deamidated); C14(Carbamidomethyl)	1	1	Q01705	Q01705	Neurogenic locus notch homolog protein 1 OS=Mus musculus OX=10090 GN=Notch1 PE=1 SV=3	2	3	3	1	0	1	1	1	835.008	2503.01	2503.01	-1.26748	-0.0010575	0	0	659849	HCD (High Energy Collision Dissociation)	MS2	25.5855	100	11.4034	3824	3824	3823	FP041321_1.raw	0/0		0.776903	238.519	238.519	46.9966	0.167146	0.0561158	0	0
FALSE	Low	PMI-Byonic	PMI-Byonic (A2)	A	2	Unambiguous	CASTPCKNGAKCLDGPNTYTCVCTE	[E].cASTPcKNGAKcLDGPNtYTcVcTE.[G]	C1(Carbamidomethyl); C6(Carbamidomethyl); C12(Carbamidomethyl); T18(Hex(1)Pent(1)R0); C21(Carbamidomethyl); C23(Carbamidomethyl)	1	1	Q01705	Q01705	Neurogenic locus notch homolog protein 1 OS=Mus musculus OX=10090 GN=Notch1 PE=1 SV=3	1	3	3	1	0	1	1	1	1053.41	3158.22	3158.27	-16.9402	-0.017834	0	0	393892	HCD (High Energy Collision Dissociation)	MS2	0	100	10.5981	3486	3486	3485	FP041321_1.raw	0/0		0.224166	7.43643	7.43643	2.4	0.596808	0.115489	0	0
FALSE	Low	PMI-Byonic	PMI-Byonic (A2)	A	2	Unambiguous	INLDD	[E].INLDD.[C]		1	1	Q01705	Q01705	Neurogenic locus notch homolog protein 1 OS=Mus musculus OX=10090 GN=Notch1 PE=1 SV=3	1	2	2	1	0	1	1	1	589.343	1177.68	589.283	998494	294.198	0	0	402638	HCD (High Energy Collision Dissociation)	MS2	19.4935	100	15.8351	5668	5668	5666	FP041321_1.raw	0/0		0.168181	16.2939	16.2939	16.2939	0.67892	0.123775	0	0
FALSE	High	PMI-Byonic	PMI-Byonic (A2)	A	2	Unambiguous	DGIAGFTCRCPE	[E].dGIAGFTcRcPE.[G]	D1(Oxidation); C8(Carbamidomethyl); C10(Carbamidomethyl)	1	1	Q01705	Q01705	Neurogenic locus notch homolog protein 1 OS=Mus musculus OX=10090 GN=Notch1 PE=1 SV=3	1	2	2	1	0	1	1	1	700.293	1399.58	1398.58	716.163	0.500805	0	0	67125.7	HCD (High Energy Collision Dissociation)	MS2	48.5133	100	10.831	3585	3585	3578	FP041321_1.raw	0/0		2.95946	260.817	260.817	260.817	0.00109785	0.000190563	0	0
[truncated: 7 more columns]
