# Supplementary material for: Modulation of the NOTCH1 Pathway by LUNATIC FRINGE Is Dominant over That of MANIC or RADICAL FRINGE
Source: Molecules. 2021 Sep 30;26(19):5942. doi: 10.3390/molecules26195942 (PMC8512825; doi:10.3390/molecules26195942)
Supplement: Supplementary file 1 [file molecules-26-05942-s001.zip › Supplement/Table S33.xlsx]

## Sheet: Table S33
	Chymotrypsin digestion of mN1 EGF1-18 + LFNG expressed in U2OS analyzed for Figure 3, 7, S2 ,S3 and S6.
	Tab			Biological replicate number						The peptides used to generate the EICs are highlighted in red and bold
	FP072920_080420_15			1
	FP112420_2-(01)			2
	FP111620_7-(03)
	FP112420_6-(01)			3
	FP030521_16
	FP040621_4			4

## Sheet: FP072920_080420_15
Checked	Confidence	Identifying Node Type	Identifying Node	Search ID	Identifying Node No	PSM Ambiguity	Sequence	Annotated Sequence	Modifications	# Protein Groups	# Proteins	Master Protein Accessions	Protein Accessions	Protein Descriptions	# Missed Cleavages	Charge	Original Precursor Charge	DeltaScore	DeltaCn	Rank	Search Engine Rank	Concatenated Rank	m/z [Da]	MH+ [Da]	Theo. MH+ [Da]	DeltaM [ppm]	Deltam/z [Da]	Matched Ions	Total Ions	Intensity	Activation Type	MS Order	Isolation Interference [%]	Ion Inject Time [ms]	RT [min]	First Scan	Last Scan	Master Scan(s)	Spectrum File	Ions Matched	Annotation	|Log Prob|	Byonic Score	Delta Byonic Score	Delta Mod Score	PEP 2D	q-Value 2D	FDR 2D	Peptide Group FDR 2D
FALSE	High	PMI-Byonic	PMI-Byonic (A2)	A	2	Unambiguous	VGQRCQDSNPCLSTPCKNAGTCHVVDHGGTVDY	[F].VGQRcQDSNPcLstPcKNAGTcHVVDHGGTVDY.[A]	C5(Carbamidomethyl); C11(Carbamidomethyl); S13(Fuc(1)); T14(Hex(1)); C16(Carbamidomethyl); C22(Carbamidomethyl)	1	1	Q01705	Q01705	Neurogenic locus notch homolog protein 1 OS=Mus musculus OX=10090 GN=Notch1 PE=1 SV=3	1	5	5	1	0	1	1	1	800.746	3999.7	3997.71	498.86	0.398859	0	0	1.15152e+06	HCD (High Energy Collision Dissociation)	MS2	36.6134	100	9.06258	3146	3146	3145	FP072920_080420_15.raw	0/0		6.2494	471.347	471.347	0	5.63118e-07	1.27163e-07	0	0
FALSE	High	PMI-Byonic	PMI-Byonic (A2)	A	2	Unambiguous	VGQRCQDSNPCLSTPCKNAGTCHVVDHGGTVDY	[F].VGQRcQDSNPcLstPcKNAGTcHVVDHGGTVDY.[A]	C5(Carbamidomethyl); C11(Carbamidomethyl); S13(Fuc(1)); T14(Hex(1)Pent(1)); C16(Carbamidomethyl); C22(Carbamidomethyl)	1	1	Q01705	Q01705	Neurogenic locus notch homolog protein 1 OS=Mus musculus OX=10090 GN=Notch1 PE=1 SV=3	1	5	5	1	0	1	1	1	826.956	4130.75	4129.75	243.183	0.200857	0	0	582953	HCD (High Energy Collision Dissociation)	MS2	43.6755	100	8.87662	3064	3064	3057	FP072920_080420_15.raw	0/0		8.49062	676.377	676.377	0	3.23133e-09	4.97088e-10	0	0
FALSE	High	PMI-Byonic	PMI-Byonic (A2)	A	2	Unambiguous	VGQRCQDSNPCLSTPCKNAGTCHVVDHGGTVDY	[F].VGQRcQDSNPcLstPcKNAGTcHVVDHGGTVDY.[A]	C5(Carbamidomethyl); C11(Carbamidomethyl); S13(Fuc(1)); T14(Hex(1)Pent(1)); C16(Carbamidomethyl); C22(Carbamidomethyl)	1	1	Q01705	Q01705	Neurogenic locus notch homolog protein 1 OS=Mus musculus OX=10090 GN=Notch1 PE=1 SV=3	1	4	4	1	0	1	1	1	1033.94	4132.75	4129.75	726.059	0.74961	0	0	926651	HCD (High Energy Collision Dissociation)	MS2	59.7012	100	8.95187	3097	3097	3090	FP072920_080420_15.raw	0/0		6.40117	689.434	663.733	0	3.97034e-07	9.18321e-08	0	0
FALSE	High	PMI-Byonic	PMI-Byonic (A2)	A	2	Unambiguous	VGQRCQDSNPCLSTPCKNAGTCHVVDHGGTVDY	[F].VGQRcQDSNPcLstPcKNAGTcHVVDHGGTVDY.[A]	C5(Carbamidomethyl); C11(Carbamidomethyl); S13(HexNAc(1)Hex(1)Fuc(1)); T14(Hex(1)Pent(1)R0); C16(Carbamidomethyl); C22(Carbamidomethyl)	1	1	Q01705	Q01705	Neurogenic locus notch homolog protein 1 OS=Mus musculus OX=10090 GN=Notch1 PE=1 SV=3	1	5	5	1	0	1	1	1	899.979	4495.87	4494.88	219.682	0.197489	0	0	986914	HCD (High Energy Collision Dissociation)	MS2	26.9068	100	8.85525	3055	3055	3046	FP072920_080420_15.raw	0/0		9.2175	657.919	657.919	1.2	6.06038e-10	7.00758e-11	0	0
FALSE	High	PMI-Byonic	PMI-Byonic (A2)	A	2	Unambiguous	VGQRCQDSNPCLSTPCKNAGTCHVVDHGGTVDY	[F].VGQRcQDSNPcLstPcKNAGTcHVVDHGGTVDY.[A]	C5(Carbamidomethyl); C11(Carbamidomethyl); S13(HexNAc(1)Hex(1)Fuc(1)); T14(Hex(1)Pent(2)R0); C16(Carbamidomethyl); C22(Carbamidomethyl)	1	1	Q01705	Q01705	Neurogenic locus notch homolog protein 1 OS=Mus musculus OX=10090 GN=Notch1 PE=1 SV=3	1	5	5	1	0	1	1	1	926.589	4628.91	4626.92	430.471	0.398351	0	0	668405	HCD (High Energy Collision Dissociation)	MS2	11.0694	100	8.95622	3099	3099	3090	FP072920_080420_15.raw	0/0		6.14504	381.672	381.672	0	7.16084e-07	1.4308e-07	0	0
FALSE	High	PMI-Byonic	PMI-Byonic (A2)	A	2	Unambiguous	VGQRCQDSNPCLSTPCKNAGTCHVVDHGGTVDY	[F].VGQRcQDSNPcLstPcKNAGTcHVVDHGGTVDY.[A]	C5(Carbamidomethyl); C11(Carbamidomethyl); S13(HexNAc(1)Hex(1)Fuc(1)); T14(Hex(1)Pent(1)); C16(Carbamidomethyl); C22(Carbamidomethyl)	1	1	Q01705	Q01705	Neurogenic locus notch homolog protein 1 OS=Mus musculus OX=10090 GN=Notch1 PE=1 SV=3	1	5	5	1	0	1	1	1	899.778	4494.86	4494.88	-3.89309	-0.0034998	0	0	2196350	HCD (High Energy Collision Dissociation)	MS2	1.39174	35.4675	8.97894	3110	3110	3101	FP072920_080420_15.raw	0/0		12.1273	800.044	800.044	1.2	7.45908e-13	3.31581e-13	0	0
FALSE	High	PMI-Byonic	PMI-Byonic (A2)	A	2	Unambiguous	VGQRCQDSNPCLSTPCKNAGTCHVVDHGGTVDY	[F].VGQRcQDSNPcLstPcKNAGTcHVVDHGGTVDY.[A]	C5(Carbamidomethyl); C11(Carbamidomethyl); S13(Hex(1)Pent(2)); T14(Fuc(1)); C16(Carbamidomethyl); C22(Carbamidomethyl)	1	1	Q01705	Q01705	Neurogenic locus notch homolog protein 1 OS=Mus musculus OX=10090 GN=Notch1 PE=1 SV=3	1	5	5	1	0	1	1	1	853.16	4261.77	4261.79	-4.95772	-0.00422576	0	0	612710	HCD (High Energy Collision Dissociation)	MS2	0	100	8.98113	3111	3111	3101	FP072920_080420_15.raw	0/0		12.3751	809.393	809.393	1.2	4.216e-13	1.16983e-13	0	0
FALSE	High	PMI-Byonic	PMI-Byonic (A2)	A	2	Unambiguous	VGQRCQDSNPCLSTPCKNAGTCHVVDHGGTVDY	[F].VGQRcQDSNPcLstPcKNAGTcHVVDHGGTVDY.[A]	C5(Carbamidomethyl); C11(Carbamidomethyl); S13(Fuc(1)); T14(Hex(1)Pent(1)); C16(Carbamidomethyl); C22(Carbamidomethyl)	1	1	Q01705	Q01705	Neurogenic locus notch homolog protein 1 OS=Mus musculus OX=10090 GN=Notch1 PE=1 SV=3	1	5	5	1	0	1	1	1	826.753	4129.74	4129.75	-2.59825	-0.00214603	0	0	12865315	HCD (High Energy Collision Dissociation)	MS2	0	13.0302	8.98734	3113	3113	3112	FP072920_080420_15.raw	0/0		13.3749	850.571	828.378	0	4.21819e-14	1.54479e-14	0	0
FALSE	High	PMI-Byonic	PMI-Byonic (A2)	A	2	Unambiguous	VGQRCQDSNPCLSTPCKNAGTCHVVDHGGTVDY	[F].VGQRcQDSNPcLstPcKNAGTcHVVDHGGTVDY.[A]	C5(Carbamidomethyl); C11(Carbamidomethyl); S13(HexNAc(1)Fuc(1)); T14(Hex(1)Pent(1)); C16(Carbamidomethyl); C22(Carbamidomethyl)	1	1	Q01705	Q01705	Neurogenic locus notch homolog protein 1 OS=Mus musculus OX=10090 GN=Notch1 PE=1 SV=3	1	5	5	1	0	1	1	1	867.97	4335.82	4332.83	690.695	0.598532	0	0	760803	HCD (High Energy Collision Dissociation)	MS2	0	100	9.0477	3140	3140	3134	FP072920_080420_15.raw	0/0		4.62449	309.72	309.72	1.2	2.37418e-05	1.7905e-06	0	0
FALSE	High	PMI-Byonic	PMI-Byonic (A2)	A	2	Unambiguous	VGQRCQDSNPCLSTPCKNAGTCHVVDHGGTVDY	[F].VGQRcQDSNPcLstPcKNAGTcHVVDHGGTVDY.[A]	C5(Carbamidomethyl); C11(Carbamidomethyl); S13(HexNAc(1)Fuc(1)); T14(Hex(1)Pent(1)); C16(Carbamidomethyl); C22(Carbamidomethyl)	1	1	Q01705	Q01705	Neurogenic locus notch homolog protein 1 OS=Mus musculus OX=10090 GN=Notch1 PE=1 SV=3	1	5	5	1	0	1	1	1	867.569	4333.82	4332.83	228.088	0.197653	0	0	906922	HCD (High Energy Collision Dissociation)	MS2	40.1899	100	8.9265	3086	3086	3079	FP072920_080420_15.raw	0/0		5.90297	588.746	588.746	1.2	1.25034e-06	1.97085e-07	0	0
FALSE	High	PMI-Byonic	PMI-Byonic (A2)	A	2	Unambiguous	VGQRCQDSNPCLSTPCKNAGTCHVVDHGGTVDY	[F].VGQRcQDSNPcLstPcKNAGTcHVVDHGGTVDY.[A]	C5(Carbamidomethyl); C11(Carbamidomethyl); S13(Fuc(1)); T14(Hex(1)Pent(1)); C16(Carbamidomethyl); C22(Carbamidomethyl)	1	1	Q01705	Q01705	Neurogenic locus notch homolog protein 1 OS=Mus musculus OX=10090 GN=Notch1 PE=1 SV=3	1	4	4	1	0	1	1	1	1033.69	4131.74	4129.75	481.785	0.497412	0	0	1.07348e+06	HCD (High Energy Collision Dissociation)	MS2	25.6024	100	9.06477	3147	3147	3145	FP072920_080420_15.raw	0/0		5.59466	518.523	518.523	0	2.54296e-06	4.14642e-07	0	0
FALSE	High	PMI-Byonic	PMI-Byonic (A2)	A	2	Unambiguous	VGQRCQDSNPCLSTPCKNAGTCHVVDHGGTVDY	[F].VGQRcQDSNPcLstPcKNAGTcHVVDHGGTVDY.[A]	C5(Carbamidomethyl); C11(Carbamidomethyl); S13(HexNAc(1)Hex(1)Fuc(1)); T14(Hex(1)Pent(1)); C16(Carbamidomethyl); C22(Carbamidomethyl)	1	1	Q01705	Q01705	Neurogenic locus notch homolog protein 1 OS=Mus musculus OX=10090 GN=Notch1 PE=1 SV=3	1	5	5	1	0	1	1	1	900.179	4496.87	4494.88	442.307	0.397623	0	0	1.36237e+06	HCD (High Energy Collision Dissociation)	MS2	39.8173	100	9.1011	3164	3164	3156	FP072920_080420_15.raw	0/0		7.12733	578.576	578.576	1.2	7.45882e-08	9.71775e-09	0	0
FALSE	High	PMI-Byonic	PMI-Byonic (A2)	A	2	Unambiguous	VGQRCQDSNPCLSTPCKNAGTCHVVDHGGTVDY	[F].VGQRcQDSNPcLstPcKNAGTcHVVDHGGTVDY.[A]	C5(Carbamidomethyl); C11(Carbamidomethyl); S13(Fuc(1)); T14(Hex(1)Pent(1)); C16(Carbamidomethyl); C22(Carbamidomethyl)	1	1	Q01705	Q01705	Neurogenic locus notch homolog protein 1 OS=Mus musculus OX=10090 GN=Notch1 PE=1 SV=3	1	5	5	1	0	1	1	1	826.753	4129.74	4129.75	-2.96774	-0.0024512	0	0	5534682	HCD (High Energy Collision Dissociation)	MS2	0.643433	30.2484	9.11143	3168	3168	3167	FP072920_080420_15.raw	0/0		11.1273	781.854	781.854	0	7.45886e-12	1.17235e-12	0	0
FALSE	High	PMI-Byonic	PMI-Byonic (A2)	A	2	Unambiguous	VGQRCQDSNPCLSTPCKNAGTCHVVDHGGTVDY	[F].VGQRcQDSNPcLstPcKNAGTcHVVDHGGTVDY.[A]	C5(Carbamidomethyl); C11(Carbamidomethyl); S13(Hex(1)Pent(2)); T14(Fuc(1)); C16(Carbamidomethyl); C22(Carbamidomethyl)	1	1	Q01705	Q01705	Neurogenic locus notch homolog protein 1 OS=Mus musculus OX=10090 GN=Notch1 PE=1 SV=3	1	5	5	1	0	1	1	1	853.16	4261.77	4261.79	-4.38487	-0.00373748	0	0	195592	HCD (High Energy Collision Dissociation)	MS2	8.67454	100	9.22822	3221	3221	3211	FP072920_080420_15.raw	0/0		3.59207	136.769	136.769	0.28	0.000255819	2.86544e-05	0	0
FALSE	High	PMI-Byonic	PMI-Byonic (A2)	A	2	Unambiguous	VGQRCQDSNPCLSTPCKNAGTCHVVDHGGTVDY	[F].VGQRcQDSNPcLstPcKNAGTcHVVDHGGTVDY.[A]	C5(Carbamidomethyl); C11(Carbamidomethyl); S13(Fuc(1)); T14(Hex(1)Pent(1)); C16(Carbamidomethyl); C22(Carbamidomethyl)	1	1	Q01705	Q01705	Neurogenic locus notch homolog protein 1 OS=Mus musculus OX=10090 GN=Notch1 PE=1 SV=3	1	5	5	1	0	1	1	1	826.954	4130.74	4129.75	240.597	0.198721	0	0	3.28258e+06	HCD (High Energy Collision Dissociation)	MS2	30.1016	100	9.23444	3223	3223	3222	FP072920_080420_15.raw	0/0		12.3751	809.719	809.719	0	4.216e-13	1.77905e-13	0	0
FALSE	High	PMI-Byonic	PMI-Byonic (A2)	A	2	Unambiguous	VGQRCQDSNPCLSTPCKNAGTCHVVDHGGTVDY	[F].VGQRcQDSNPcLstPcKNAGTcHVVDHGGTVDY.[A]	C5(Carbamidomethyl); C11(Carbamidomethyl); S13(Fuc(1)); T14(Hex(1)Pent(1)); C16(Carbamidomethyl); C22(Carbamidomethyl)	1	1	Q01705	Q01705	Neurogenic locus notch homolog protein 1 OS=Mus musculus OX=10090 GN=Notch1 PE=1 SV=3	1	5	5	1	0	1	1	1	827.353	4132.74	4129.75	723.513	0.597585	0	0	1.3746e+06	HCD (High Energy Collision Dissociation)	MS2	5.98728	100	9.37158	3284	3284	3277	FP072920_080420_15.raw	0/0		6.31467	524.995	524.995	0	4.84544e-07	1.03382e-07	0	0
FALSE	High	PMI-Byonic	PMI-Byonic (A2)	A	2	Unambiguous	VGQRCQDSNPCLSTPCKNAGTCHVVDHGGTVDY	[F].VGQRcQDSNPcLstPcKNAGTcHVVDHGGTVDY.[A]	C5(Carbamidomethyl); C11(Carbamidomethyl); S13(Fuc(1)); T14(Hex(1)Pent(1)); C16(Carbamidomethyl); C22(Carbamidomethyl)	1	1	Q01705	Q01705	Neurogenic locus notch homolog protein 1 OS=Mus musculus OX=10090 GN=Notch1 PE=1 SV=3	1	5	5	1	0	1	1	1	827.152	4131.73	4129.75	480.392	0.39678	0	0	1.0551e+06	HCD (High Energy Collision Dissociation)	MS2	32.5849	100	9.54948	3361	3361	3352	FP072920_080420_15.raw	0/0		3.83401	225.313	225.313	1.13687e-13	0.00014655	1.53867e-05	0	0
FALSE	High	PMI-Byonic	PMI-Byonic (A2)	A	2	Unambiguous	VGQRCQDSNPCLSTPCKNAGTCHVVDHGGTVDY	[F].VGQRcQDSNPcLstPcKNAGTcHVVDHGGTVDY.[A]	C5(Carbamidomethyl); C11(Carbamidomethyl); S13(Hex(1)Pent(2)); T14(Fuc(1)); C16(Carbamidomethyl); C22(Carbamidomethyl)	1	1	Q01705	Q01705	Neurogenic locus notch homolog protein 1 OS=Mus musculus OX=10090 GN=Notch1 PE=1 SV=3	1	5	5	1	0	1	1	1	853.161	4261.78	4261.79	-3.09593	-0.00263884	0	0	2.22971e+06	HCD (High Energy Collision Dissociation)	MS2	81.689	100	9.08828	3157	3157	3156	FP072920_080420_15.raw	0/0		14.3806	921.56	921.56	1.2	4.16341e-15	2.0816e-15	0	0
FALSE	High	PMI-Byonic	PMI-Byonic (A2)	A	2	Unambiguous	ACSCPLGF	[Y].AcScPLGF.[S]	C2(Carbamidomethyl); C4(Carbamidomethyl)	1	1	Q01705	Q01705	Neurogenic locus notch homolog protein 1 OS=Mus musculus OX=10090 GN=Notch1 PE=1 SV=3	1	2	2	1	0	1	1	1	456.191	911.374	911.375	-0.936528	-0.000426764	0	0	215342	HCD (High Energy Collision Dissociation)	MS2	21.0052	100	13.3858	5040	5040	5034	FP072920_080420_15.raw	0/0		1.64165	239.274	239.274	239.274	0.0228218	0.00124264	0	0
FALSE	High	PMI-Byonic	PMI-Byonic (A2)	A	2	Unambiguous	GFSGPL	[L].GFSGPL.[C]		1	1	Q01705	Q01705	Neurogenic locus notch homolog protein 1 OS=Mus musculus OX=10090 GN=Notch1 PE=1 SV=3	1	3	3	1	0	1	1	1	579.303	1735.89	577.298	2.00693e+06	386.199	0	0	753851	HCD (High Energy Collision Dissociation)	MS2	19.7708	100	12.0685	4469	4469	4462	FP072920_080420_15.raw	0/0		1.51766	185.31	146.114	146.114	0.0303626	0.00197451	0	0
FALSE	Medium	PMI-Byonic	PMI-Byonic (A2)	A	2	Unambiguous	GFSGPLCLTPL	[L].GFsGPLcLTPL.[D]	S3(HexNAc(1)Hex(1)); C7(Carbamidomethyl)	1	1	Q01705	Q01705	Neurogenic locus notch homolog protein 1 OS=Mus musculus OX=10090 GN=Notch1 PE=1 SV=3	3	2	2	1	0	1	1	1	763.868	1526.73	1526.73	-0.183202	-0.00013985	0	0	83359.8	HCD (High Energy Collision Dissociation)	MS2	25.3075	100	17.2075	6672	6672	6666	FP072920_080420_15.raw	0/0		0.597041	115.417	115.417	11.3	0.252906	0.0146796	0	0
FALSE	High	PMI-Byonic	PMI-Byonic (A2)	A	2	Unambiguous	GFSGPLCLTPLDNACL	[L].GFSGPLcLtPLDNAcL.[A]	C7(Carbamidomethyl); T9(HexNAc(1)Hex(1)); C15(Carbamidomethyl)	1	1	Q01705	Q01705	Neurogenic locus notch homolog protein 1 OS=Mus musculus OX=10090 GN=Notch1 PE=1 SV=3	4	2	2	1	0	1	1	1	1050.48	2099.95	2099.95	0.26573	0.00027901	0	0	523792	HCD (High Energy Collision Dissociation)	MS2	0	100	18.2792	7118	7118	7117	FP072920_080420_15.raw	0/0		1.90086	327.9	327.9	56.2116	0.0125642	0.000842993	0	0
FALSE	High	PMI-Byonic	PMI-Byonic (A2)	A	2	Unambiguous	CLTPLDNACL	[L].cLTPLDNAcL.[A]	C1(Carbamidomethyl); C9(Carbamidomethyl)	1	1	Q01705	Q01705	Neurogenic locus notch homolog protein 1 OS=Mus musculus OX=10090 GN=Notch1 PE=1 SV=3	2	2	2	1	0	1	1	1	588.772	1176.54	1176.54	-1.04808	-0.000616553	0	0	1.36557e+06	HCD (High Energy Collision Dissociation)	MS2	1.21429	91.7459	14.8824	5684	5684	5683	FP072920_080420_15.raw	0/0		4.36816	598.769	322.324	322.324	4.28391e-05	3.48419e-06	0	0
FALSE	High	PMI-Byonic	PMI-Byonic (A2)	A	2	Unambiguous	CLTPLDNACL	[L].cLTPLDNAcL.[A]	C1(Carbamidomethyl); C9(Carbamidomethyl)	1	1	Q01705	Q01705	Neurogenic locus notch homolog protein 1 OS=Mus musculus OX=10090 GN=Notch1 PE=1 SV=3	2	2	2	1	0	1	1	1	588.773	1176.54	1176.54	-0.736818	-0.000433447	0	0	380456	HCD (High Energy Collision Dissociation)	MS2	3.83484	100	15.0124	5739	5739	5738	FP072920_080420_15.raw	0/0		1.99667	333.224	333.224	333.224	0.0100771	0.000481397	0	0
FALSE	High	PMI-Byonic	PMI-Byonic (A2)	A	2	Unambiguous	CLTPLDNACL	[L].cLTPLDNAcL.[A]	C1(Carbamidomethyl); C9(Carbamidomethyl)	1	1	Q01705	Q01705	Neurogenic locus notch homolog protein 1 OS=Mus musculus OX=10090 GN=Notch1 PE=1 SV=3	2	2	2	1	0	1	1	1	588.773	1176.54	1176.54	-0.736818	-0.000433447	0	0	14186024	HCD (High Energy Collision Dissociation)	MS2	0.300305	10.2546	14.7541	5629	5629	5628	FP072920_080420_15.raw	0/0		3.76639	539.316	320.928	320.928	0.000171244	1.76455e-05	0	0
FALSE	High	PMI-Byonic	PMI-Byonic (A2)	A	2	Unambiguous	CLTPLDNACL	[L].cLTPLDNAcL.[A]	C1(Carbamidomethyl); C9(Carbamidomethyl)	1	1	Q01705	Q01705	Neurogenic locus notch homolog protein 1 OS=Mus musculus OX=10090 GN=Notch1 PE=1 SV=3	2	2	2	1	0	1	1	1	588.772	1176.54	1176.54	-1.77436	-0.0010438	0	0	395823	HCD (High Energy Collision Dissociation)	MS2	4.27333	100	14.6327	5577	5577	5573	FP072920_080420_15.raw	0/0		1.95142	364.373	314.675	314.675	0.0111836	0.00059525	0	0
FALSE	High	PMI-Byonic	PMI-Byonic (A2)	A	2	Unambiguous	ANPCRNGGTCDLL	[L].ANPcRNGGtcDLL.[T]	C4(Carbamidomethyl); T9(Fuc(1)); C10(Carbamidomethyl)	1	1	Q01705	Q01705	Neurogenic locus notch homolog protein 1 OS=Mus musculus OX=10090 GN=Notch1 PE=1 SV=3	1	2	2	1	0	1	1	1	797.351	1593.69	1593.7	-3.32904	-0.00265274	0	0	826224	HCD (High Energy Collision Dissociation)	MS2	0	100	9.78159	3463	3463	3459	FP072920_080420_15.raw	0/0		3.93804	310.158	280.764	280.764	0.000115334	1.1623e-05	0	0
FALSE	Medium	PMI-Byonic	PMI-Byonic (A2)	A	2	Unambiguous	ANPCRNGGTCDLLTLTEY	[L].ANPcRNGGTcDLLtLTEY.[K]	C4(Carbamidomethyl); C10(Carbamidomethyl); T14(Fuc(1))	1	1	Q01705	Q01705	Neurogenic locus notch homolog protein 1 OS=Mus musculus OX=10090 GN=Notch1 PE=1 SV=3	3	2	2	1	0	1	1	1	1100.99	2200.98	2200.98	-1.99585	-0.00219642	0	0	127672	HCD (High Energy Collision Dissociation)	MS2	0	100	14.9345	5706	5706	5705	FP072920_080420_15.raw	0/0		0.436362	73.9251	73.9251	1.42109e-14	0.366132	0.0177898	0	0
FALSE	High	PMI-Byonic	PMI-Byonic (A2)	A	2	Unambiguous	ANPCRNGGTCDLLTLTEY	[L].ANPcRNGGtcDLLTLTEY.[K]	C4(Carbamidomethyl); T9(Fuc(1)); C10(Carbamidomethyl)	1	1	Q01705	Q01705	Neurogenic locus notch homolog protein 1 OS=Mus musculus OX=10090 GN=Notch1 PE=1 SV=3	3	2	2	1	0	1	1	1	1100.99	2200.98	2200.98	-1.33031	-0.00146399	0	0	182455	HCD (High Energy Collision Dissociation)	MS2	0	100	14.2994	5435	5435	5430	FP072920_080420_15.raw	0/0		3.44195	268.614	268.614	6.4	0.000361454	3.65655e-05	0	0
FALSE	High	PMI-Byonic	PMI-Byonic (A2)	A	2	Unambiguous	ANPCRNGGTCDLLTLTEY	[L].ANPcRNGGtcDLLTLTEY.[K]	C4(Carbamidomethyl); T9(Fuc(1)); C10(Carbamidomethyl)	1	1	Q01705	Q01705	Neurogenic locus notch homolog protein 1 OS=Mus musculus OX=10090 GN=Notch1 PE=1 SV=3	3	2	2	1	0	1	1	1	1100.99	2200.98	2200.98	-1.88492	-0.00207435	0	0	177985	HCD (High Energy Collision Dissociation)	MS2	0	100	14.8093	5653	5653	5650	FP072920_080420_15.raw	0/0		2.9188	173.265	173.265	6.4	0.00120559	0.000126105	0	0
FALSE	High	PMI-Byonic	PMI-Byonic (A2)	A	2	Unambiguous	ANPCRNGGTCDLLTLTEY	[L].ANPcRNGGtcDLLTLTEY.[K]	C4(Carbamidomethyl); T9(Fuc(1)); C10(Carbamidomethyl)	1	1	Q01705	Q01705	Neurogenic locus notch homolog protein 1 OS=Mus musculus OX=10090 GN=Notch1 PE=1 SV=3	3	2	2	1	0	1	1	1	1100.99	2200.98	2200.98	-2.66139	-0.00292884	0	0	566449	HCD (High Energy Collision Dissociation)	MS2	2.71412	100	14.6821	5598	5598	5595	FP072920_080420_15.raw	0/0		3.53882	257.96	257.96	6.4	0.000289186	3.21751e-05	0	0
FALSE	High	PMI-Byonic	PMI-Byonic (A2)	A	2	Unambiguous	ANPCRNGGTCDLLTLTEY	[L].ANPcRNGGtcDLLTLTEY.[K]	C4(Carbamidomethyl); T9(Fuc(1)); C10(Carbamidomethyl)	1	1	Q01705	Q01705	Neurogenic locus notch homolog protein 1 OS=Mus musculus OX=10090 GN=Notch1 PE=1 SV=3	3	2	2	1	0	1	1	1	1100.99	2200.98	2200.98	-1.10846	-0.00121985	0	0	1.57879e+06	HCD (High Energy Collision Dissociation)	MS2	0	100	14.5499	5541	5541	5540	FP072920_080420_15.raw	0/0		5.08236	385.153	385.153	13.9207	8.2726e-06	1.2056e-06	0	0
FALSE	High	PMI-Byonic	PMI-Byonic (A2)	A	2	Unambiguous	ANPCRNGGTCDLLTLTEY	[L].ANPcRNGGtcDLLTLTEY.[K]	C4(Carbamidomethyl); T9(HexNAc(1)Hex(1)Fuc(1)); C10(Carbamidomethyl)	1	1	Q01705	Q01705	Neurogenic locus notch homolog protein 1 OS=Mus musculus OX=10090 GN=Notch1 PE=1 SV=3	3	3	3	1	0	1	1	1	856.043	2566.12	2566.12	-0.501708	-0.000429147	0	0	242239	HCD (High Energy Collision Dissociation)	MS2	0	100	14.3231	5445	5445	5441	FP072920_080420_15.raw	0/0		0.867188	70.3596	70.3596	8.8	0.135772	0.00697412	0	0
FALSE	High	PMI-Byonic	PMI-Byonic (A2)	A	2	Unambiguous	ANPCRNGGTCDLLTLTEY	[L].ANPcRNGGTcDLLTLTEY.[K]	C4(Carbamidomethyl); C10(Carbamidomethyl)	1	1	Q01705	Q01705	Neurogenic locus notch homolog protein 1 OS=Mus musculus OX=10090 GN=Notch1 PE=1 SV=3	3	2	2	1	0	1	1	1	1027.97	2054.92	2054.93	-1.63934	-0.00168436	0	0	464980	HCD (High Energy Collision Dissociation)	MS2	0	100	14.4784	5511	5511	5507	FP072920_080420_15.raw	0/0		1.25515	117.762	117.762	117.762	0.0555714	0.00291118	0	0
FALSE	Medium	PMI-Byonic	PMI-Byonic (A2)	A	2	Unambiguous	ANPCRNGGTCDLLTLTEY	[L].ANPcRNGGtcDLLTLTEY.[K]	C4(Carbamidomethyl); T9(Fuc(1)); C10(Carbamidomethyl)	1	1	Q01705	Q01705	Neurogenic locus notch homolog protein 1 OS=Mus musculus OX=10090 GN=Notch1 PE=1 SV=3	3	3	3	1	0	1	1	1	734.332	2200.98	2200.98	-1.28096	-0.000939788	0	0	677505	HCD (High Energy Collision Dissociation)	MS2	27.0529	100	14.4762	5510	5510	5507	FP072920_080420_15.raw	0/0		0.635042	158.992	158.992	0.300231	0.231717	0.0125334	0	0
FALSE	High	PMI-Byonic	PMI-Byonic (A2)	A	2	Unambiguous	ANPCRNGGTCDLLTLTEY	[L].ANPcRNGGTcDLLtLTEY.[K]	C4(Carbamidomethyl); C10(Carbamidomethyl); T14(Fuc(1))	1	1	Q01705	Q01705	Neurogenic locus notch homolog protein 1 OS=Mus musculus OX=10090 GN=Notch1 PE=1 SV=3	3	2	2	1	0	1	1	1	1100.99	2200.98	2200.98	-0.997538	-0.00109778	0	0	9271116	HCD (High Energy Collision Dissociation)	MS2	0	60.3776	14.4201	5486	5486	5485	FP072920_080420_15.raw	0/0		5.49727	472.083	472.083	2.27374e-13	3.18219e-06	5.73542e-07	0	0
FALSE	High	PMI-Byonic	PMI-Byonic (A2)	A	2	Unambiguous	ANPCRNGGTCDLLTLTEY	[L].ANPcRNGGTcDLLTLTEY.[K]	C4(Carbamidomethyl); C10(Carbamidomethyl)	1	1	Q01705	Q01705	Neurogenic locus notch homolog protein 1 OS=Mus musculus OX=10090 GN=Notch1 PE=1 SV=3	3	3	3	1	0	1	1	1	685.646	2054.92	2054.93	-1.9132	-0.0013105	0	0	586438	HCD (High Energy Collision Dissociation)	MS2	7.01404	100	14.3749	5467	5467	5463	FP072920_080420_15.raw	0/0		1.06652	195.019	195.019	195.019	0.0857977	0.00473355	0	0
FALSE	Medium	PMI-Byonic	PMI-Byonic (A2)	A	2	Unambiguous	ANPCRNGGTCDLLTLTEY	[L].ANPcRNGGTcDLLTLTEY.[K]	C4(Carbamidomethyl); C10(Carbamidomethyl)	1	1	Q01705	Q01705	Neurogenic locus notch homolog protein 1 OS=Mus musculus OX=10090 GN=Notch1 PE=1 SV=3	3	3	3	1	0	1	1	1	685.646	2054.92	2054.93	-1.20036	-0.000822215	0	0	441830	HCD (High Energy Collision Dissociation)	MS2	8.1	100	14.4977	5519	5519	5518	FP072920_080420_15.raw	0/0		0.644468	110.881	110.881	110.881	0.226742	0.0105408	0	0
FALSE	High	PMI-Byonic	PMI-Byonic (A2)	A	2	Unambiguous	ANPCRNGGTCDLLTLTEY	[L].ANPcRNGGTcDLLTLTEY.[K]	C4(Carbamidomethyl); C10(Carbamidomethyl)	1	1	Q01705	Q01705	Neurogenic locus notch homolog protein 1 OS=Mus musculus OX=10090 GN=Notch1 PE=1 SV=3	3	2	2	1	0	1	1	1	1027.97	2054.92	2054.93	-1.40173	-0.00144022	0	0	217800	HCD (High Energy Collision Dissociation)	MS2	0	100	14.3581	5460	5460	5452	FP072920_080420_15.raw	0/0		3.3348	198.704	198.704	198.704	0.000462591	5.13001e-05	0	0
FALSE	High	PMI-Byonic	PMI-Byonic (A2)	A	2	Unambiguous	ANPCRNGGTCDLLTLTEY	[L].ANPcRNGGtcDLLTLTEY.[K]	C4(Carbamidomethyl); T9(Fuc(1)); C10(Carbamidomethyl)	1	1	Q01705	Q01705	Neurogenic locus notch homolog protein 1 OS=Mus musculus OX=10090 GN=Notch1 PE=1 SV=3	3	3	3	1	0	1	1	1	734.333	2200.98	2200.98	-0.698608	-0.000512542	0	0	374323	HCD (High Energy Collision Dissociation)	MS2	12.9187	100	14.3516	5457	5457	5452	FP072920_080420_15.raw	0/0		1.62339	247.809	247.809	6.4	0.023802	0.00169063	0	0
FALSE	High	PMI-Byonic	PMI-Byonic (A2)	A	2	Unambiguous	KCRCPPGWSGKSCQQADPCASNPCANGGQCLPF	[Y].KcRcPPGWsGKScQQADPcASNPcANGGQcLPF.[E]	C2(Carbamidomethyl); C4(Carbamidomethyl); S9(Hex(1)Pent(1)); C13(Carbamidomethyl); C19(Carbamidomethyl); C24(Carbamidomethyl); C30(Carbamidomethyl)	1	1	Q01705	Q01705	Neurogenic locus notch homolog protein 1 OS=Mus musculus OX=10090 GN=Notch1 PE=1 SV=3	1	4	4	1	0	1	1	1	1013.17	4049.66	4046.67	740.364	0.749001	0	0	582336	HCD (High Energy Collision Dissociation)	MS2	22.7745	100	11.1103	4053	4053	4044	FP072920_080420_15.raw	0/0		4.18613	233.821	233.821	2.4	6.51432e-05	5.4464e-06	0	0
FALSE	High	PMI-Byonic	PMI-Byonic (A2)	A	2	Unambiguous	SGKSCQQADPCASNPCANGGQCLPFESSY	[W].SGKScQQADPcAsNPcANGGQcLPFESSY.[I]	C5(Carbamidomethyl); C11(Carbamidomethyl); S13(Hex(1)Pent(1)); C16(Carbamidomethyl); C22(Carbamidomethyl)	1	1	Q01705	Q01705	Neurogenic locus notch homolog protein 1 OS=Mus musculus OX=10090 GN=Notch1 PE=1 SV=3	1	3	3	1	0	1	1	1	1157.79	3471.36	3471.37	-3.97931	-0.00460456	0	0	211533	HCD (High Energy Collision Dissociation)	MS2	0	100	12.7928	4785	4785	4781	FP072920_080420_15.raw	0/0		3.76519	226.081	226.081	10.4	0.000171716	1.98465e-05	0	0
FALSE	High	PMI-Byonic	PMI-Byonic (A2)	A	2	Unambiguous	SGKSCQQADPCASNPCANGGQCLPF	[W].SGKScQQADPcAsNPcANGGQcLPF.[E]	C5(Carbamidomethyl); C11(Carbamidomethyl); S13(Hex(1)Pent(1)); C16(Carbamidomethyl); C22(Carbamidomethyl)	1	1	Q01705	Q01705	Neurogenic locus notch homolog protein 1 OS=Mus musculus OX=10090 GN=Notch1 PE=1 SV=3	0	3	3	1	0	1	1	1	1002.4	3005.19	3005.2	-2.24222	-0.00224611	0	0	652246	HCD (High Energy Collision Dissociation)	MS2	0	100	11.8835	4389	4389	4385	FP072920_080420_15.raw	0/0		5.36364	543.787	543.787	8	4.32873e-06	7.71632e-07	0	0
FALSE	High	PMI-Byonic	PMI-Byonic (A2)	A	2	Unambiguous	SGKSCQQADPCASNPCANGGQCLPF	[W].SGKScQQADPcAsNPcANGGQcLPF.[E]	C5(Carbamidomethyl); C11(Carbamidomethyl); S13(Hex(1)); C16(Carbamidomethyl); C22(Carbamidomethyl)	1	1	Q01705	Q01705	Neurogenic locus notch homolog protein 1 OS=Mus musculus OX=10090 GN=Notch1 PE=1 SV=3	0	3	3	1	0	1	1	1	958.723	2874.15	2873.16	346.497	0.331847	0	0	323286	HCD (High Energy Collision Dissociation)	MS2	0	100	11.996	4438	4438	4429	FP072920_080420_15.raw	0/0		0.936756	41.6589	41.6589	8	0.115676	0.0057704	0	0
FALSE	High	PMI-Byonic	PMI-Byonic (A2)	A	2	Unambiguous	SGKSCQQADPCASNPCANGGQCLPF	[W].SGKScQQADPcAsNPcANGGQcLPF.[E]	C5(Carbamidomethyl); C11(Carbamidomethyl); S13(Hex(1)Pent(1)); C16(Carbamidomethyl); C22(Carbamidomethyl)	1	1	Q01705	Q01705	Neurogenic locus notch homolog protein 1 OS=Mus musculus OX=10090 GN=Notch1 PE=1 SV=3	0	3	3	1	0	1	1	1	1002.4	3005.19	3005.2	-3.27802	-0.0032837	0	0	969316	HCD (High Energy Collision Dissociation)	MS2	0	100	12.0044	4441	4441	4440	FP072920_080420_15.raw	0/0		5.20976	502.865	502.865	8	6.16941e-06	9.59001e-07	0	0
FALSE	High	PMI-Byonic	PMI-Byonic (A2)	A	2	Unambiguous	SGKSCQQADPCASNPCANGGQCLPFESSY	[W].SGKScQQADPcAsNPcANGGQcLPFESSY.[I]	C5(Carbamidomethyl); C11(Carbamidomethyl); S13(Hex(1)Pent(1)); C16(Carbamidomethyl); C22(Carbamidomethyl)	1	1	Q01705	Q01705	Neurogenic locus notch homolog protein 1 OS=Mus musculus OX=10090 GN=Notch1 PE=1 SV=3	1	3	3	1	0	1	1	1	1157.79	3471.37	3471.37	-1.44744	-0.00167487	0	0	256359	HCD (High Energy Collision Dissociation)	MS2	0	100	12.5445	4675	4675	4671	FP072920_080420_15.raw	0/0		5.77726	455.742	455.742	10.4	1.67008e-06	2.3391e-07	0	0
FALSE	High	PMI-Byonic	PMI-Byonic (A2)	A	2	Unambiguous	SGKSCQQADPCASNPCANGGQCLPFESSY	[W].SGKScQQADPcAsNPcANGGQcLPFESSY.[I]	C5(Carbamidomethyl); C11(Carbamidomethyl); S13(Hex(1)Pent(1)); C16(Carbamidomethyl); C22(Carbamidomethyl)	1	1	Q01705	Q01705	Neurogenic locus notch homolog protein 1 OS=Mus musculus OX=10090 GN=Notch1 PE=1 SV=3	1	3	3	1	0	1	1	1	1157.79	3471.36	3471.37	-3.76832	-0.00436042	0	0	1.35056e+06	HCD (High Energy Collision Dissociation)	MS2	0	100	12.6633	4728	4728	4726	FP072920_080420_15.raw	0/0		6.84766	578.953	578.953	10.4	1.42017e-07	3.4616e-08	0	0
FALSE	High	PMI-Byonic	PMI-Byonic (A2)	A	2	Unambiguous	SGKSCQQADPCASNPCANGGQCLPFESSY	[W].SGKScQQADPcAsNPcANGGQcLPFESSY.[I]	C5(Carbamidomethyl); C11(Carbamidomethyl); S13(Hex(1)); C16(Carbamidomethyl); C22(Carbamidomethyl)	1	1	Q01705	Q01705	Neurogenic locus notch homolog protein 1 OS=Mus musculus OX=10090 GN=Notch1 PE=1 SV=3	1	3	3	1	0	1	1	1	1114.11	3340.33	3339.33	298.914	0.332724	0	0	355512	HCD (High Energy Collision Dissociation)	MS2	0	100	12.6763	4734	4734	4726	FP072920_080420_15.raw	0/0		2.79162	198.068	198.068	10.4	0.00161579	0.000159971	0	0
FALSE	High	PMI-Byonic	PMI-Byonic (A2)	A	2	Unambiguous	ICRCPPGFHGPTCRQDVNECSQNPGL	[Y].IcRcPPGFHGPTcRQDVNEcSQNPGL.[C]	C2(Carbamidomethyl); C4(Carbamidomethyl); C13(Carbamidomethyl); C20(Carbamidomethyl)	1	1	Q01705	Q01705	Neurogenic locus notch homolog protein 1 OS=Mus musculus OX=10090 GN=Notch1 PE=1 SV=3	1	4	4	1	0	1	1	1	764.836	3056.32	3056.33	-3.86564	-0.00295367	0	0	617326	HCD (High Energy Collision Dissociation)	MS2	13.5708	100	9.93917	3533	3533	3525	FP072920_080420_15.raw	0/0		2.93606	217.087	217.087	217.087	0.00115861	0.000100048	0	0
FALSE	High	PMI-Byonic	PMI-Byonic (A2)	A	2	Unambiguous	ICRCPPGFHGPTCRQDVNECSQNPGLCRHGGTCHNEIGSY	[Y].IcRcPPGFHGPtcRQDVNEcSQNPGLcRHGGTcHNEIGSY.[R]	C2(Carbamidomethyl); C4(Carbamidomethyl); T12(Fuc(1)); C13(Carbamidomethyl); C20(Carbamidomethyl); C27(Carbamidomethyl); C33(Carbamidomethyl)	1	1	Q01705	Q01705	Neurogenic locus notch homolog protein 1 OS=Mus musculus OX=10090 GN=Notch1 PE=1 SV=3	2	6	6	1	0	1	1	1	806.513	4834.04	4831.05	618.923	0.498341	0	0	3.38532e+06	HCD (High Energy Collision Dissociation)	MS2	37.6026	100	9.2835	3245	3245	3244	FP072920_080420_15.raw	0/0		2.92691	434.951	434.951	3.6	0.0011833	0.000113099	0	0
FALSE	High	PMI-Byonic	PMI-Byonic (A2)	A	2	Unambiguous	ICRCPPGFHGPTCRQDVNECSQNPGLCRHGGTCHNEIGSY	[Y].IcRcPPGFHGPtcRQDVNEcSQNPGLcRHGGTcHNEIGSY.[R]	C2(Carbamidomethyl); C4(Carbamidomethyl); T12(Fuc(1)); C13(Carbamidomethyl); C20(Carbamidomethyl); C27(Carbamidomethyl); C33(Carbamidomethyl)	1	1	Q01705	Q01705	Neurogenic locus notch homolog protein 1 OS=Mus musculus OX=10090 GN=Notch1 PE=1 SV=3	2	6	6	1	0	1	1	1	806.68	4835.04	4831.05	826.928	0.665822	0	0	993414	HCD (High Energy Collision Dissociation)	MS2	12.8788	100	9.16857	3194	3194	3189	FP072920_080420_15.raw	0/0		1.74402	347.735	347.735	3.6	0.0180293	0.00102017	0	0
FALSE	High	PMI-Byonic	PMI-Byonic (A2)	A	2	Unambiguous	ICRCPPGFHGPTCRQDVNECSQNPGL	[Y].IcRcPPGFHGPTcRQDVNEcSQNPGL.[C]	C2(Carbamidomethyl); C4(Carbamidomethyl); C13(Carbamidomethyl); C20(Carbamidomethyl)	1	1	Q01705	Q01705	Neurogenic locus notch homolog protein 1 OS=Mus musculus OX=10090 GN=Notch1 PE=1 SV=3	1	4	4	1	0	1	1	1	765.087	3057.33	3056.33	324.841	0.248206	0	0	600284	HCD (High Energy Collision Dissociation)	MS2	22.8779	100	9.81411	3478	3478	3470	FP072920_080420_15.raw	0/0		3.37412	293.739	293.739	293.739	0.000422555	4.59587e-05	0	0
FALSE	High	PMI-Byonic	PMI-Byonic (A2)	A	2	Unambiguous	NCRCPPEWTGQYCTEDVDECQLMPNACQNGGTCHNTHGGY	[Y].NcRcPPEWTGQYctEDVDEcQLmPNAcQNGGTcHNTHGGY.[N]	C2(Carbamidomethyl); C4(Carbamidomethyl); C13(Carbamidomethyl); T14(HexNAc(1)Fuc(1)); C20(Carbamidomethyl); M23(Oxidation); C27(Carbamidomethyl); C33(Carbamidomethyl)	1	1	Q01705	Q01705	Neurogenic locus notch homolog protein 1 OS=Mus musculus OX=10090 GN=Notch1 PE=1 SV=3	3	4	4	1	0	1	1	1	1285.75	5139.97	5138.97	192.961	0.247906	0	0	188382	HCD (High Energy Collision Dissociation)	MS2	0	100	12.4803	4648	4648	4638	FP072920_080420_15.raw	0/0		2.44352	1.44835	1.44835	1.44835	0.00360147	0.000320126	0	0
FALSE	High	PMI-Byonic	PMI-Byonic (A2)	A	2	Unambiguous	NCRCPPEWTGQYCTEDVDECQLMPNACQNGGTCHNTHGGY	[Y].NcRcPPEWTGQYctEDVDEcQLmPNAcQNGGTcHNTHGGY.[N]	C2(Carbamidomethyl); C4(Carbamidomethyl); C13(Carbamidomethyl); T14(HexNAc(1)Fuc(1)); C20(Carbamidomethyl); M23(Oxidation); C27(Carbamidomethyl); C33(Carbamidomethyl)	1	1	Q01705	Q01705	Neurogenic locus notch homolog protein 1 OS=Mus musculus OX=10090 GN=Notch1 PE=1 SV=3	3	4	4	1	0	1	1	1	1286.25	5141.98	5138.97	584.139	0.750469	0	0	448818	HCD (High Energy Collision Dissociation)	MS2	43.6788	100	12.3501	4592	4592	4583	FP072920_080420_15.raw	0/0		2.93723	193.392	193.392	4.4	0.0011555	8.69791e-05	0	0
FALSE	High	PMI-Byonic	PMI-Byonic (A2)	A	2	Unambiguous	NCRCPPEWTGQYCTEDVDECQLMPNACQNGGTCHNTHGGY	[Y].NcRcPPEWTGQYctEDVDEcQLmPNAcQNGGTcHNTHGGY.[N]	C2(Carbamidomethyl); C4(Carbamidomethyl); C13(Carbamidomethyl); T14(HexNAc(1)Hex(1)); C20(Carbamidomethyl); M23(Oxidation); C27(Carbamidomethyl); C33(Carbamidomethyl)	1	1	Q01705	Q01705	Neurogenic locus notch homolog protein 1 OS=Mus musculus OX=10090 GN=Notch1 PE=1 SV=3	3	4	4	1	0	1	1	1	1290	5156.96	5154.97	386.768	0.498445	0	0	470205	HCD (High Energy Collision Dissociation)	MS2	2.43671	100	11.5382	4240	4240	4231	FP072920_080420_15.raw	0/0		2.4945	130.526	130.526	7.16386	0.00320261	0.000247184	0	0
FALSE	High	PMI-Byonic	PMI-Byonic (A2)	A	2	Unambiguous	NCRCPPEWTGQYCTEDVDECQLMPNACQNGGTCHNTHGGY	[Y].NcRcPPEWtGQYctEDVDEcQLmPNAcQNGGTcHNTHGGY.[N]	C2(Carbamidomethyl); C4(Carbamidomethyl); T9(Hex(1)); C13(Carbamidomethyl); T14(HexNAc(1)Hex(1)); C20(Carbamidomethyl); M23(Oxidation); C27(Carbamidomethyl); C33(Carbamidomethyl)	1	1	Q01705	Q01705	Neurogenic locus notch homolog protein 1 OS=Mus musculus OX=10090 GN=Notch1 PE=1 SV=3	3	4	4	1	0	1	1	1	1330.01	5317.01	5317.02	-1.82953	-0.00243191	0	0	118361	HCD (High Energy Collision Dissociation)	MS2	0	100	11.5128	4229	4229	4220	FP072920_080420_15.raw	0/0		2.4945	1.94336	1.94336	1.94336	0.00320261	0.000213599	0	0
FALSE	High	PMI-Byonic	PMI-Byonic (A2)	A	2	Unambiguous	NCRCPPEWTGQY	[Y].NcRcPPEWTGQY.[C]	C2(Carbamidomethyl); C4(Carbamidomethyl)	1	1	Q01705	Q01705	Neurogenic locus notch homolog protein 1 OS=Mus musculus OX=10090 GN=Notch1 PE=1 SV=3	1	2	2	1	0	1	1	1	784.32	1567.63	1567.64	-5.06716	-0.00397174	0	0	1.26917e+06	HCD (High Energy Collision Dissociation)	MS2	0	100	10.7923	3909	3909	3901	FP072920_080420_15.raw	0/0		6.72482	559.697	376.22	376.22	1.88442e-07	4.5793e-08	0	0
FALSE	High	PMI-Byonic	PMI-Byonic (A2)	A	2	Unambiguous	NCRCPPEWTGQY	[Y].NcRcPPEWTGQY.[C]	C2(Carbamidomethyl); C4(Carbamidomethyl)	1	1	Q01705	Q01705	Neurogenic locus notch homolog protein 1 OS=Mus musculus OX=10090 GN=Notch1 PE=1 SV=3	1	2	2	1	0	1	1	1	784.322	1567.64	1567.64	-3.43191	-0.00269001	0	0	406448	HCD (High Energy Collision Dissociation)	MS2	15.4007	100	11.1627	4076	4076	4066	FP072920_080420_15.raw	0/0		5.73409	401.677	352.067	352.067	1.84465e-06	2.73196e-07	0	0
FALSE	High	PMI-Byonic	PMI-Byonic (A2)	A	2	Unambiguous	NCRCPPEWTGQY	[Y].NcRcPPEWTGQY.[C]	C2(Carbamidomethyl); C4(Carbamidomethyl)	1	1	Q01705	Q01705	Neurogenic locus notch homolog protein 1 OS=Mus musculus OX=10090 GN=Notch1 PE=1 SV=3	1	2	2	1	0	1	1	1	784.321	1567.64	1567.64	-3.89913	-0.00305622	0	0	696614	HCD (High Energy Collision Dissociation)	MS2	0	100	10.9108	3963	3963	3956	FP072920_080420_15.raw	0/0		6.93566	530.112	397.809	397.809	1.1597e-07	1.98369e-08	0	0
FALSE	High	PMI-Byonic	PMI-Byonic (A2)	A	2	Unambiguous	NCRCPPEWTGQY	[Y].NcRcPPEWTGQY.[C]	C2(Carbamidomethyl); C4(Carbamidomethyl)	1	1	Q01705	Q01705	Neurogenic locus notch homolog protein 1 OS=Mus musculus OX=10090 GN=Notch1 PE=1 SV=3	1	2	2	1	0	1	1	1	784.321	1567.63	1567.64	-4.52208	-0.0035445	0	0	667181	HCD (High Energy Collision Dissociation)	MS2	0	100	11.0287	4017	4017	4011	FP072920_080420_15.raw	0/0		6.51824	470.782	403.614	403.614	3.03224e-07	8.22946e-08	0	0
FALSE	High	PMI-Byonic	PMI-Byonic (A2)	A	2	Unambiguous	NCVCVNGWTGEDCSENIDDCASAACF	[Y].NcVcVNGWTGEDcSENIDDcASAAcF.[Q]	C2(Carbamidomethyl); C4(Carbamidomethyl); C13(Carbamidomethyl); C20(Carbamidomethyl); C25(Carbamidomethyl)	1	1	Q01705	Q01705	Neurogenic locus notch homolog protein 1 OS=Mus musculus OX=10090 GN=Notch1 PE=1 SV=3	1	3	3	1	0	1	1	1	1005.04	3013.11	3011.1	665.768	0.668232	0	0	120356	HCD (High Energy Collision Dissociation)	MS2	66.7379	100	16.0776	6191	6191	6189	FP072920_080420_15.raw	0/0		1.24272	34.5256	34.5256	34.5256	0.0571847	0.00343304	0	0
FALSE	High	PMI-Byonic	PMI-Byonic (A2)	A	2	Unambiguous	TGEDCSENIDDCASAACF	[W].TGEDcSENIDDcASAAcF.[Q]	C5(Carbamidomethyl); C12(Carbamidomethyl); C17(Carbamidomethyl)	1	1	Q01705	Q01705	Neurogenic locus notch homolog protein 1 OS=Mus musculus OX=10090 GN=Notch1 PE=1 SV=3	0	2	2	1	0	1	1	1	1011.36	2021.71	2021.72	-0.664625	-0.000671841	0	0	227776	HCD (High Energy Collision Dissociation)	MS2	0	100	13.3621	5030	5030	5023	FP072920_080420_15.raw	0/0		3.62209	320.227	320.227	320.227	0.000238729	2.54994e-05	0	0
FALSE	High	PMI-Byonic	PMI-Byonic (A2)	A	2	Unambiguous	QGATCHDRVASF	[F].QGAtcHDRVASF.[Y]	T4(HexNAc(1)Hex(1)Fuc(1)NeuAc(1)); C5(Carbamidomethyl)	1	1	Q01705	Q01705	Neurogenic locus notch homolog protein 1 OS=Mus musculus OX=10090 GN=Notch1 PE=1 SV=3	0	3	3	1	0	1	1	1	717.633	2150.88	2150.89	-3.67102	-0.00263199	0	0	492616	HCD (High Energy Collision Dissociation)	MS2	6.62396	100	8.45141	2874	2874	2870	FP072920_080420_15.raw	0/0		4.15455	353.422	305.678	11.6	7.00565e-05	7.49003e-06	0	0
FALSE	High	PMI-Byonic	PMI-Byonic (A2)	A	2	Unambiguous	QGATCHDRVASFY	[F].QGATcHDRVASFY.[C]	C5(Carbamidomethyl)	1	1	Q01705	Q01705	Neurogenic locus notch homolog protein 1 OS=Mus musculus OX=10090 GN=Notch1 PE=1 SV=3	1	3	3	1	0	1	1	1	504.559	1511.66	1511.67	-4.98462	-0.0025117	0	0	826552	HCD (High Energy Collision Dissociation)	MS2	10.9153	100	8.93915	3091	3091	3090	FP072920_080420_15.raw	0/0		1.34819	129.738	129.738	129.738	0.0448545	0.0023949	0	0
FALSE	High	PMI-Byonic	PMI-Byonic (A2)	A	2	Unambiguous	QGATCHDRVASFY	[F].QGATcHDRVAsFY.[C]	C5(Carbamidomethyl); S11(Fuc(1))	1	1	Q01705	Q01705	Neurogenic locus notch homolog protein 1 OS=Mus musculus OX=10090 GN=Notch1 PE=1 SV=3	1	3	3	1	0	1	1	1	553.246	1657.72	1657.73	-3.26706	-0.0018053	0	0	3.41438e+06	HCD (High Energy Collision Dissociation)	MS2	6.13194	58.6558	8.86361	3058	3058	3057	FP072920_080420_15.raw	0/0		6.76601	465.012	465.012	18.7902	1.71393e-07	4.0087e-08	0	0
FALSE	High	PMI-Byonic	PMI-Byonic (A2)	A	2	Unambiguous	QGATCHDRVASFY	[F].QGATcHDRVAsFY.[C]	C5(Carbamidomethyl); S11(HexNAc(1)Hex(1)Fuc(1))	1	1	Q01705	Q01705	Neurogenic locus notch homolog protein 1 OS=Mus musculus OX=10090 GN=Notch1 PE=1 SV=3	1	3	3	1	0	1	1	1	674.956	2022.85	2022.86	-2.91574	-0.00196604	0	0	2.5524e+06	HCD (High Energy Collision Dissociation)	MS2	0	61.7997	8.78921	3025	3025	3024	FP072920_080420_15.raw	0/0		7.78526	568.589	568.589	10.7387	1.63963e-08	2.03809e-09	0	0
FALSE	High	PMI-Byonic	PMI-Byonic (A2)	A	2	Unambiguous	QGATCHDRVASFY	[F].QGAtcHDRVASFY.[C]	T4(HexNAc(1)Hex(1)Fuc(1)); C5(Carbamidomethyl)	1	1	Q01705	Q01705	Neurogenic locus notch homolog protein 1 OS=Mus musculus OX=10090 GN=Notch1 PE=1 SV=3	1	5	5	1	0	1	1	1	675.497	3373.46	2022.86	667667	270.119	0	0	1.28779e+06	HCD (High Energy Collision Dissociation)	MS2	21.8136	100	8.90615	3077	3077	3068	FP072920_080420_15.raw	0/0		1.22972	42.6638	42.6638	9.2	0.0589227	0.00396151	0	0
FALSE	High	PMI-Byonic	PMI-Byonic (A2)	A	2	Unambiguous	QGATCHDRVASFY	[F].QGATcHDRVAsFY.[C]	C5(Carbamidomethyl); S11(Fuc(1))	1	1	Q01705	Q01705	Neurogenic locus notch homolog protein 1 OS=Mus musculus OX=10090 GN=Notch1 PE=1 SV=3	1	3	3	1	0	1	1	1	553.914	1659.73	1657.73	1206.44	0.666652	0	0	1243098	HCD (High Energy Collision Dissociation)	MS2	55.307	100	8.75141	3008	3008	3002	FP072920_080420_15.raw	0/0		5.15726	420.897	394.477	2.82826	6.96203e-06	1.07227e-06	0	0
FALSE	High	PMI-Byonic	PMI-Byonic (A2)	A	2	Unambiguous	QGATCHDRVASFY	[F].QGATcHDRVAsFY.[C]	C5(Carbamidomethyl); S11(HexNAc(1)Hex(1)Fuc(1)NeuAc(1))	1	1	Q01705	Q01705	Neurogenic locus notch homolog protein 1 OS=Mus musculus OX=10090 GN=Notch1 PE=1 SV=3	1	3	3	1	0	1	1	1	771.987	2313.95	2313.96	-3.11093	-0.00239952	0	0	112491	HCD (High Energy Collision Dissociation)	MS2	19.5966	100	10.1639	3632	3632	3624	FP072920_080420_15.raw	0/0		6.55519	391.768	391.768	9.467	2.78489e-07	7.51678e-08	0	0
FALSE	High	PMI-Byonic	PMI-Byonic (A2)	A	2	Unambiguous	QGATCHDRVASFY	[F].QGATcHDRVAsFY.[C]	C5(Carbamidomethyl); S11(HexNAc(1)Fuc(1))	1	1	Q01705	Q01705	Neurogenic locus notch homolog protein 1 OS=Mus musculus OX=10090 GN=Notch1 PE=1 SV=3	1	3	3	1	0	1	1	1	620.939	1860.8	1860.81	-2.82656	-0.00175323	0	0	293622	HCD (High Energy Collision Dissociation)	MS2	0	100	8.72791	2998	2998	2991	FP072920_080420_15.raw	0/0		4.21098	310.37	310.37	20.5829	6.15204e-05	4.45145e-06	0	0
FALSE	High	PMI-Byonic	PMI-Byonic (A2)	A	2	Unambiguous	QGATCHDRVASF	[F].QGAtcHDRVASF.[Y]	T4(HexNAc(1)Hex(1)Fuc(1)NeuAc(1)); C5(Carbamidomethyl)	1	1	Q01705	Q01705	Neurogenic locus notch homolog protein 1 OS=Mus musculus OX=10090 GN=Notch1 PE=1 SV=3	0	3	3	1	0	1	1	1	717.633	2150.88	2150.89	-3.24537	-0.00232681	0	0	1.78078e+06	HCD (High Energy Collision Dissociation)	MS2	0	100	8.70066	2986	2986	2980	FP072920_080420_15.raw	0/0		6.30123	526.442	455.197	5.35563	4.99767e-07	1.14708e-07	0	0
FALSE	High	PMI-Byonic	PMI-Byonic (A2)	A	2	Unambiguous	QGATCHDRVASFY	[F].QGAtcHDRVASFY.[C]	T4(HexNAc(1)Fuc(1)); C5(Carbamidomethyl)	1	1	Q01705	Q01705	Neurogenic locus notch homolog protein 1 OS=Mus musculus OX=10090 GN=Notch1 PE=1 SV=3	1	3	3	1	0	1	1	1	620.94	1860.8	1860.81	-1.15374	-0.000715631	0	0	181696	HCD (High Energy Collision Dissociation)	MS2	68.0554	100	8.84175	3048	3048	3046	FP072920_080420_15.raw	0/0		3.87736	259.848	259.848	3.07348	0.000132629	1.34291e-05	0	0
FALSE	High	PMI-Byonic	PMI-Byonic (A2)	A	2	Unambiguous	QGATCHDRVASFY	[F].QGATcHDRVAsFY.[C]	C5(Carbamidomethyl); S11(HexNAc(1)Hex(1)Fuc(1)NeuAc(1))	1	1	Q01705	Q01705	Neurogenic locus notch homolog protein 1 OS=Mus musculus OX=10090 GN=Notch1 PE=1 SV=3	1	3	3	1	0	1	1	1	771.987	2313.95	2313.96	-3.19006	-0.00246055	0	0	2.36317e+06	HCD (High Energy Collision Dissociation)	MS2	0	75.7779	10.2777	3681	3681	3679	FP072920_080420_15.raw	0/0		7.78526	589.685	589.685	10.9218	1.63963e-08	2.93547e-09	0	0
FALSE	High	PMI-Byonic	PMI-Byonic (A2)	A	2	Unambiguous	QGATCHDRVASFY	[F].QGAtcHDRVAsFY.[C]	T4(Fuc(1)); C5(Carbamidomethyl); S11(HexNAc(1)Hex(1)Fuc(1))	1	1	Q01705	Q01705	Neurogenic locus notch homolog protein 1 OS=Mus musculus OX=10090 GN=Notch1 PE=1 SV=3	1	3	3	1	0	1	1	1	724.31	2170.92	2168.92	921.798	0.666434	0	0	609058	HCD (High Energy Collision Dissociation)	MS2	44.9753	100	8.63417	2956	2956	2947	FP072920_080420_15.raw	0/0		2.25482	123.549	123.549	0	0.00556139	0.000377096	0	0
FALSE	High	PMI-Byonic	PMI-Byonic (A2)	A	2	Unambiguous	QGATCHDRVASF	[F].QGATcHDRVAsF.[Y]	C5(Carbamidomethyl); S11(HexNAc(1)Hex(1)Fuc(1)NeuAc(1))	1	1	Q01705	Q01705	Neurogenic locus notch homolog protein 1 OS=Mus musculus OX=10090 GN=Notch1 PE=1 SV=3	0	3	3	1	0	1	1	1	717.633	2150.88	2150.89	-3.92641	-0.00281509	0	0	12236052	HCD (High Energy Collision Dissociation)	MS2	0.448874	26.6271	8.56998	2926	2926	2925	FP072920_080420_15.raw	0/0		6.65529	560.958	530.208	8.80314	2.2116e-07	6.83905e-08	0	0
FALSE	High	PMI-Byonic	PMI-Byonic (A2)	A	2	Unambiguous	QGATCHDRVASFY	[F].QGATcHDRVAsFY.[C]	C5(Carbamidomethyl); S11(HexNAc(1)Hex(1)Fuc(1))	1	1	Q01705	Q01705	Neurogenic locus notch homolog protein 1 OS=Mus musculus OX=10090 GN=Notch1 PE=1 SV=3	1	3	3	1	0	1	1	1	674.956	2022.85	2022.86	-3.63988	-0.00245432	0	0	1.04616e+06	HCD (High Energy Collision Dissociation)	MS2	0	100	8.6705	2972	2972	2969	FP072920_080420_15.raw	0/0		6.93566	556.846	556.846	21.2633	1.1597e-07	1.50303e-08	0	0
FALSE	High	PMI-Byonic	PMI-Byonic (A2)	A	2	Unambiguous	QGATCHDRVASFY	[F].QGATcHDRVASFY.[C]	C5(Carbamidomethyl)	1	1	Q01705	Q01705	Neurogenic locus notch homolog protein 1 OS=Mus musculus OX=10090 GN=Notch1 PE=1 SV=3	1	3	3	1	0	1	1	1	504.559	1511.66	1511.67	-4.62123	-0.00232859	0	0	979740	HCD (High Energy Collision Dissociation)	MS2	20.6994	100	8.82046	3039	3039	3035	FP072920_080420_15.raw	0/0		2.73599	229.468	229.468	229.468	0.00183659	0.000179243	0	0
FALSE	High	PMI-Byonic	PMI-Byonic (A2)	A	2	Unambiguous	YCECPHGRTGLL	[F].YcEcPHGRTGLL.[C]	C2(Carbamidomethyl); C4(Carbamidomethyl)	1	1	Q01705	Q01705	Neurogenic locus notch homolog protein 1 OS=Mus musculus OX=10090 GN=Notch1 PE=1 SV=3	2	3	3	1	0	1	1	1	488.222	1462.65	1462.66	-3.7909	-0.00184826	0	0	5.1703e+06	HCD (High Energy Collision Dissociation)	MS2	15.6809	19	8.52359	2906	2906	2903	FP072920_080420_15.raw	0/0		5.69456	458.35	458.35	458.35	2.02042e-06	3.14796e-07	0	0
FALSE	High	PMI-Byonic	PMI-Byonic (A2)	A	2	Unambiguous	YCECPHGRTGLL	[F].YcEcPHGRTGLL.[C]	C2(Carbamidomethyl); C4(Carbamidomethyl)	1	1	Q01705	Q01705	Neurogenic locus notch homolog protein 1 OS=Mus musculus OX=10090 GN=Notch1 PE=1 SV=3	2	3	3	1	0	1	1	1	488.222	1462.65	1462.66	-3.66571	-0.00178723	0	0	1.20177e+06	HCD (High Energy Collision Dissociation)	MS2	52.3474	80.3259	8.89539	3072	3072	3068	FP072920_080420_15.raw	0/0		4.12894	338.413	338.413	338.413	7.43119e-05	8.53412e-06	0	0
FALSE	High	PMI-Byonic	PMI-Byonic (A2)	A	2	Unambiguous	YCECPHGRTGLL	[F].YcEcPHGRTGLL.[C]	C2(Carbamidomethyl); C4(Carbamidomethyl)	1	1	Q01705	Q01705	Neurogenic locus notch homolog protein 1 OS=Mus musculus OX=10090 GN=Notch1 PE=1 SV=3	2	3	3	1	0	1	1	1	488.222	1462.65	1462.66	-3.47793	-0.00169567	0	0	5362597	HCD (High Energy Collision Dissociation)	MS2	8.91582	28.4218	8.76739	3015	3015	3013	FP072920_080420_15.raw	0/0		5.40938	377.3	377.3	377.3	3.89604e-06	6.99039e-07	0	0
FALSE	High	PMI-Byonic	PMI-Byonic (A2)	A	2	Unambiguous	YCECPHGRTGLL	[F].YcEcPHGRTGLL.[C]	C2(Carbamidomethyl); C4(Carbamidomethyl)	1	1	Q01705	Q01705	Neurogenic locus notch homolog protein 1 OS=Mus musculus OX=10090 GN=Notch1 PE=1 SV=3	2	3	3	1	0	1	1	1	488.222	1462.65	1462.66	-3.03978	-0.00148205	0	0	538375	HCD (High Energy Collision Dissociation)	MS2	20.56	100	9.09892	3163	3163	3156	FP072920_080420_15.raw	0/0		4.47436	359.56	359.56	359.56	3.35457e-05	2.80565e-06	0	0
FALSE	High	PMI-Byonic	PMI-Byonic (A2)	A	2	Unambiguous	YCECPHGRTGLL	[F].YcEcPHGRTGLL.[C]	C2(Carbamidomethyl); C4(Carbamidomethyl)	1	1	Q01705	Q01705	Neurogenic locus notch homolog protein 1 OS=Mus musculus OX=10090 GN=Notch1 PE=1 SV=3	2	3	3	1	0	1	1	1	488.223	1462.65	1462.66	-2.35125	-0.00114636	0	0	498032	HCD (High Energy Collision Dissociation)	MS2	59.5534	100	9.35283	3276	3276	3266	FP072920_080420_15.raw	0/0		2.45215	209.378	209.378	209.378	0.00353063	0.000283666	0	0
FALSE	High	PMI-Byonic	PMI-Byonic (A2)	A	2	Unambiguous	YCECPHGRTGLL	[F].YcEcPHGRTGLL.[C]	C2(Carbamidomethyl); C4(Carbamidomethyl)	1	1	Q01705	Q01705	Neurogenic locus notch homolog protein 1 OS=Mus musculus OX=10090 GN=Notch1 PE=1 SV=3	2	2	2	1	0	1	1	1	731.829	1462.65	1462.66	-4.53283	-0.00331498	0	0	898178	HCD (High Energy Collision Dissociation)	MS2	0	100	8.67386	2974	2974	2969	FP072920_080420_15.raw	0/0		7.61921	608.998	608.998	608.998	2.4032e-08	4.17643e-09	0	0
FALSE	High	PMI-Byonic	PMI-Byonic (A2)	A	2	Unambiguous	YCECPHGRTGLL	[F].YcEcPHGRTGLL.[C]	C2(Carbamidomethyl); C4(Carbamidomethyl)	1	1	Q01705	Q01705	Neurogenic locus notch homolog protein 1 OS=Mus musculus OX=10090 GN=Notch1 PE=1 SV=3	2	3	3	1	0	1	1	1	488.222	1462.65	1462.66	-3.54052	-0.00172619	0	0	42771152	HCD (High Energy Collision Dissociation)	MS2	2.48366	5.56846	8.64255	2959	2959	2958	FP072920_080420_15.raw	0/0		5.94233	460.706	460.706	460.706	1.14201e-06	1.69368e-07	0	0
FALSE	High	PMI-Byonic	PMI-Byonic (A2)	A	2	Unambiguous	YCECPHGRTGLL	[F].YcEcPHGRTGLL.[C]	C2(Carbamidomethyl); C4(Carbamidomethyl)	1	1	Q01705	Q01705	Neurogenic locus notch homolog protein 1 OS=Mus musculus OX=10090 GN=Notch1 PE=1 SV=3	2	2	2	1	0	1	1	1	731.828	1462.65	1462.66	-5.03357	-0.00368119	0	0	785600	HCD (High Energy Collision Dissociation)	MS2	10.0458	100	8.55729	2921	2921	2914	FP072920_080420_15.raw	0/0		7.40838	637.145	637.145	637.145	3.90501e-08	6.11385e-09	0	0
FALSE	High	PMI-Byonic	PMI-Byonic (A2)	A	2	Unambiguous	CHLNDACISNPCNEGSNCDTNPVNGKAICTCPSGY	[L].cHLNDAcISNPcNEGsNcDTNPVNGKAIcTcPSGY.[T]	C1(Carbamidomethyl); C7(Carbamidomethyl); C12(Carbamidomethyl); S16(Hex(1)Pent(1)); C18(Carbamidomethyl); C29(Carbamidomethyl); C31(Carbamidomethyl)	1	1	Q01705	Q01705	Neurogenic locus notch homolog protein 1 OS=Mus musculus OX=10090 GN=Notch1 PE=1 SV=3	1	4	4	1	0	1	1	1	1063.67	4251.67	4250.68	234.195	0.248872	0	0	427303	HCD (High Energy Collision Dissociation)	MS2	0	100	11.6864	4304	4304	4297	FP072920_080420_15.raw	0/0		5.29098	490.339	490.339	0	5.11704e-06	8.56836e-07	0	0
FALSE	High	PMI-Byonic	PMI-Byonic (A2)	A	2	Unambiguous	CHLNDACISNPCNEGSNCDTNPVNGKAICTCPSGY	[L].cHLNDAcISNPcNEGSNcDtNPVNGKAIcTcPSGY.[T]	C1(Carbamidomethyl); C7(Carbamidomethyl); C12(Carbamidomethyl); C18(Carbamidomethyl); T20(Hex(1)); C29(Carbamidomethyl); C31(Carbamidomethyl)	1	1	Q01705	Q01705	Neurogenic locus notch homolog protein 1 OS=Mus musculus OX=10090 GN=Notch1 PE=1 SV=3	1	4	4	1	0	1	1	1	1031.16	4121.63	4118.63	727.484	0.749061	0	0	380924	HCD (High Energy Collision Dissociation)	MS2	24.341	100	11.6907	4306	4306	4297	FP072920_080420_15.raw	0/0		4.15748	384.163	326.147	0	6.95852e-05	6.4809e-06	0	0
FALSE	High	PMI-Byonic	PMI-Byonic (A2)	A	2	Unambiguous	CHLNDACISNPCNEGSNCDTNPVNGKAICTCPSGY	[L].cHLNDAcISNPcNEGsNcDtNPVNGKAIcTcPSGY.[T]	C1(Carbamidomethyl); C7(Carbamidomethyl); C12(Carbamidomethyl); S16(Hex(1)); C18(Carbamidomethyl); T20(Hex(1)); C29(Carbamidomethyl); C31(Carbamidomethyl)	1	1	Q01705	Q01705	Neurogenic locus notch homolog protein 1 OS=Mus musculus OX=10090 GN=Notch1 PE=1 SV=3	1	4	4	1	0	1	1	1	1070.93	4280.68	4280.69	-1.24075	-0.00132782	0	0	328598	HCD (High Energy Collision Dissociation)	MS2	0	100	11.551	4245	4245	4242	FP072920_080420_15.raw	0/0		5.54623	514.872	514.872	12	2.84293e-06	5.16832e-07	0	0
FALSE	High	PMI-Byonic	PMI-Byonic (A2)	A	2	Unambiguous	TGPACSQDVDECAL	[Y].TGPAcSQDVDEcAL.[G]	C5(Carbamidomethyl); C12(Carbamidomethyl)	1	1	Q01705	Q01705	Neurogenic locus notch homolog protein 1 OS=Mus musculus OX=10090 GN=Notch1 PE=1 SV=3	0	2	2	1	0	1	1	1	761.806	1522.61	1522.61	-6.03941	-0.00459785	0	0	197132	HCD (High Energy Collision Dissociation)	MS2	32.5248	100	11.4398	4197	4197	4187	FP072920_080420_15.raw	0/0		1.90624	250.389	250.389	250.389	0.0124097	0.000719612	0	0
FALSE	High	PMI-Byonic	PMI-Byonic (A2)	A	2	Unambiguous	TGPACSQDVDECALGANPCEHAGKCL	[Y].TGPAcSQDVDEcALGANPcEHAGKcL.[N]	C5(Carbamidomethyl); C12(Carbamidomethyl); C19(Carbamidomethyl); C25(Carbamidomethyl)	1	1	Q01705	Q01705	Neurogenic locus notch homolog protein 1 OS=Mus musculus OX=10090 GN=Notch1 PE=1 SV=3	1	3	3	1	0	1	1	1	939.725	2817.16	2817.17	-3.43771	-0.0032282	0	0	1.71641e+06	HCD (High Energy Collision Dissociation)	MS2	30.7401	100	10.8539	3937	3937	3934	FP072920_080420_15.raw	0/0		30.0057	1079.76	1079.76	1079.76	9.86859e-31	9.86761e-31	0	0
FALSE	High	PMI-Byonic	PMI-Byonic (A2)	A	2	Unambiguous	TGPACSQDVDECALGANPCEHAGKCL	[Y].TGPAcSQDVDEcALGANPcEHAGKcL.[N]	C5(Carbamidomethyl); C12(Carbamidomethyl); C19(Carbamidomethyl); C25(Carbamidomethyl)	1	1	Q01705	Q01705	Neurogenic locus notch homolog protein 1 OS=Mus musculus OX=10090 GN=Notch1 PE=1 SV=3	1	3	3	1	0	1	1	1	940.061	2818.17	2817.17	354.692	0.333076	0	0	931564	HCD (High Energy Collision Dissociation)	MS2	19.1448	100	10.9721	3991	3991	3989	FP072920_080420_15.raw	0/0		8.11277	634.223	634.223	634.223	7.71306e-09	1.01251e-09	0	0
FALSE	High	PMI-Byonic	PMI-Byonic (A2)	A	2	Unambiguous	NTLGSFECQCLQGY	[L].NTLGsFEcQcLQGY.[T]	S5(Hex(1)); C8(Carbamidomethyl); C10(Carbamidomethyl)	1	1	Q01705	Q01705	Neurogenic locus notch homolog protein 1 OS=Mus musculus OX=10090 GN=Notch1 PE=1 SV=3	3	2	2	1	0	1	1	1	919.881	1838.75	1838.76	-1.33516	-0.00122752	0	0	271288	HCD (High Energy Collision Dissociation)	MS2	0	100	14.3559	5459	5459	5452	FP072920_080420_15.raw	0/0		3.682	337.051	337.051	43.1898	0.000207967	2.24961e-05	0	0
FALSE	High	PMI-Byonic	PMI-Byonic (A2)	A	2	Unambiguous	QCICMPGYEGVY	[F].QcIcMPGYEGVY.[C]	C2(Carbamidomethyl); C4(Carbamidomethyl)	1	1	Q01705	Q01705	Neurogenic locus notch homolog protein 1 OS=Mus musculus OX=10090 GN=Notch1 PE=1 SV=3	1	2	2	1	0	1	1	1	738.801	1476.6	1476.6	-0.158904	-0.000117319	0	0	1.85919e+06	HCD (High Energy Collision Dissociation)	MS2	0	97.3421	15.0643	5761	5761	5760	FP072920_080420_15.raw	0/0		6.88547	563.791	487.762	487.762	1.30176e-07	2.48523e-08	0	0
FALSE	High	PMI-Byonic	PMI-Byonic (A2)	A	2	Unambiguous	QCICMPGYEGVY	[F].QcIcMPGYEGVY.[C]	C2(Carbamidomethyl); C4(Carbamidomethyl)	1	1	Q01705	Q01705	Neurogenic locus notch homolog protein 1 OS=Mus musculus OX=10090 GN=Notch1 PE=1 SV=3	1	2	2	1	0	1	1	1	738.801	1476.6	1476.6	-0.324244	-0.000239389	0	0	198892	HCD (High Energy Collision Dissociation)	MS2	0	100	15.1966	5817	5817	5815	FP072920_080420_15.raw	0/0		4.9422	375.941	345.045	345.045	1.14235e-05	1.39139e-06	0	0
FALSE	High	PMI-Byonic	PMI-Byonic (A2)	A	2	Unambiguous	QCICMPGYEGVY	[F].QcIcMPGYEGVY.[C]	C2(Carbamidomethyl); C4(Carbamidomethyl)	1	1	Q01705	Q01705	Neurogenic locus notch homolog protein 1 OS=Mus musculus OX=10090 GN=Notch1 PE=1 SV=3	1	2	2	1	0	1	1	1	738.8	1476.59	1476.6	-1.72964	-0.00127699	0	0	306170	HCD (High Energy Collision Dissociation)	MS2	0	100	14.9389	5708	5708	5705	FP072920_080420_15.raw	0/0		5.46847	453.09	450.135	450.135	3.40041e-06	6.32435e-07	0	0
FALSE	High	PMI-Byonic	PMI-Byonic (A2)	A	2	Unambiguous	QCICMPGYEGVY	[F].QcIcmPGYEGVY.[C]	C2(Carbamidomethyl); C4(Carbamidomethyl); M5(Oxidation)	1	1	Q01705	Q01705	Neurogenic locus notch homolog protein 1 OS=Mus musculus OX=10090 GN=Notch1 PE=1 SV=3	1	2	2	1	0	1	1	1	746.797	1492.59	1492.59	-2.39348	-0.00178624	0	0	318786	HCD (High Energy Collision Dissociation)	MS2	20.275	100	12.8207	4797	4797	4792	FP072920_080420_15.raw	0/0		2.97977	249.628	249.628	249.628	0.00104769	7.36226e-05	0	0
FALSE	High	PMI-Byonic	PMI-Byonic (A2)	A	2	Unambiguous	CEINTDECASSPCLHNGHCMDKINEF	[Y].cEINTDEcASsPcLHNGHcMDKINEF.[Q]	C1(Carbamidomethyl); C8(Carbamidomethyl); S11(Hex(1)Pent(1)); C13(Carbamidomethyl); C19(Carbamidomethyl)	1	1	Q01705	Q01705	Neurogenic locus notch homolog protein 1 OS=Mus musculus OX=10090 GN=Notch1 PE=1 SV=3	1	4	4	1	0	1	1	1	859.089	3433.33	3432.34	288.643	0.24768	0	0	711376	HCD (High Energy Collision Dissociation)	MS2	28.5274	100	10.9862	3998	3998	3989	FP072920_080420_15.raw	0/0		6.66854	538.287	538.287	1.2	2.14515e-07	6.31226e-08	0	0
FALSE	High	PMI-Byonic	PMI-Byonic (A2)	A	2	Unambiguous	CEINTDECASSPCLHNGHCMDKINEF	[Y].cEINTDEcASsPcLHNGHcMDKINEF.[Q]	C1(Carbamidomethyl); C8(Carbamidomethyl); S11(Hex(1)Pent(2)); C13(Carbamidomethyl); C19(Carbamidomethyl)	1	1	Q01705	Q01705	Neurogenic locus notch homolog protein 1 OS=Mus musculus OX=10090 GN=Notch1 PE=1 SV=3	1	4	4	1	0	1	1	1	891.851	3564.38	3564.39	-1.03409	-0.000921477	0	0	484849	HCD (High Energy Collision Dissociation)	MS2	0	100	11.0075	4007	4007	4000	FP072920_080420_15.raw	0/0		9.81177	714.927	714.927	1.2	1.54252e-10	1.64801e-11	0	0
FALSE	High	PMI-Byonic	PMI-Byonic (A2)	A	2	Unambiguous	CEINTDECASSPCLHNGHCMDKINEF	[Y].cEINTDEcASsPcLHNGHcMDKINEF.[Q]	C1(Carbamidomethyl); C8(Carbamidomethyl); S11(Hex(1)Pent(1)); C13(Carbamidomethyl); C19(Carbamidomethyl)	1	1	Q01705	Q01705	Neurogenic locus notch homolog protein 1 OS=Mus musculus OX=10090 GN=Notch1 PE=1 SV=3	1	4	4	1	0	1	1	1	859.339	3434.34	3432.34	580.558	0.498169	0	0	515268	HCD (High Energy Collision Dissociation)	MS2	26.8225	100	11.1124	4054	4054	4044	FP072920_080420_15.raw	0/0		5.57071	421.37	421.37	1.2	2.68712e-06	4.65141e-07	0	0
FALSE	High	PMI-Byonic	PMI-Byonic (A2)	A	2	Unambiguous	NGHLCQYDVDECASTPCKNGAKCLDGPNTY	[F].NGHLcQYDVDEcAsTPcKNGAKcLDGPNTY.[T]	C5(Carbamidomethyl); C12(Carbamidomethyl); S14(Hex(1)Pent(1)); C17(Carbamidomethyl); C23(Carbamidomethyl)	1	1	Q01705	Q01705	Neurogenic locus notch homolog protein 1 OS=Mus musculus OX=10090 GN=Notch1 PE=1 SV=3	3	4	4	1	0	1	1	1	935.385	3738.52	3738.53	-3.0528	-0.00285324	0	0	2.60484e+06	HCD (High Energy Collision Dissociation)	MS2	0.66964	70.6412	10.3012	3691	3691	3690	FP072920_080420_15.raw	0/0		8.60906	673.393	673.393	0.8	2.46003e-09	2.69237e-10	0	0
FALSE	High	PMI-Byonic	PMI-Byonic (A2)	A	2	Unambiguous	NGHLCQYDVDECASTPCKNGAKCLDGPNTY	[F].NGHLcQYDVDEcAsTPcKNGAKcLDGPNTY.[T]	C5(Carbamidomethyl); C12(Carbamidomethyl); S14(Hex(1)Pent(1)); C17(Carbamidomethyl); C23(Carbamidomethyl)	1	1	Q01705	Q01705	Neurogenic locus notch homolog protein 1 OS=Mus musculus OX=10090 GN=Notch1 PE=1 SV=3	3	4	4	1	0	1	1	1	935.385	3738.52	3738.53	-2.85689	-0.00267014	0	0	0	HCD (High Energy Collision Dissociation)	MS2		100	10.4436	3754	3754	3753	FP072920_080420_15.raw	0/0		3.4273	203.125	203.125	0.8	0.00037385	4.10034e-05	0	0
FALSE	High	PMI-Byonic	PMI-Byonic (A2)	A	2	Unambiguous	NGHLCQYDVDECASTPCKNGAKCLDGPNTY	[F].NGHLcQYDVDEcAsTPcKNGAKcLDGPNTY.[T]	C5(Carbamidomethyl); C12(Carbamidomethyl); S14(Hex(1)Pent(2)); C17(Carbamidomethyl); C23(Carbamidomethyl)	1	1	Q01705	Q01705	Neurogenic locus notch homolog protein 1 OS=Mus musculus OX=10090 GN=Notch1 PE=1 SV=3	3	4	4	1	0	1	1	1	968.646	3871.56	3870.57	255.279	0.247019	0	0	184541	HCD (High Energy Collision Dissociation)	MS2	6.81905	100	10.2697	3678	3678	3668	FP072920_080420_15.raw	0/0		3.07535	205.495	205.495	0.8	0.000840712	6.12926e-05	0	0
FALSE	High	PMI-Byonic	PMI-Byonic (A2)	A	2	Unambiguous	NGHLCQYDVDECASTPCKNGAKCLDGPNTY	[F].NGHLcQYDVDEcAsTPcKNGAKcLDGPNTY.[T]	C5(Carbamidomethyl); C12(Carbamidomethyl); S14(Hex(1)Pent(1)); C17(Carbamidomethyl); C23(Carbamidomethyl)	1	1	Q01705	Q01705	Neurogenic locus notch homolog protein 1 OS=Mus musculus OX=10090 GN=Notch1 PE=1 SV=3	3	4	4	1	0	1	1	1	935.882	3740.5	3738.53	528.195	0.493668	0	0	954715	HCD (High Energy Collision Dissociation)	MS2	31.3077	100	10.6663	3854	3854	3846	FP072920_080420_15.raw	0/0		4.53889	401.71	401.71	0.8	2.89144e-05	2.26636e-06	0	0
FALSE	High	PMI-Byonic	PMI-Byonic (A2)	A	2	Unambiguous	NGHLCQYDVDECASTPCKNGAKCLDGPNTY	[F].NGHLcQYDVDEcAsTPcKNGAKcLDGPNTY.[T]	C5(Carbamidomethyl); C12(Carbamidomethyl); S14(Hex(1)); C17(Carbamidomethyl); C23(Carbamidomethyl)	1	1	Q01705	Q01705	Neurogenic locus notch homolog protein 1 OS=Mus musculus OX=10090 GN=Notch1 PE=1 SV=3	3	4	4	1	0	1	1	1	902.376	3606.48	3606.49	-1.66913	-0.00150493	0	0	189075	HCD (High Energy Collision Dissociation)	MS2	0	100	10.2675	3677	3677	3668	FP072920_080420_15.raw	0/0		2.80996	233.437	233.437	0.8	0.00154896	0.000142844	0	0
FALSE	High	PMI-Byonic	PMI-Byonic (A2)	A	2	Unambiguous	NGHLCQYDVDECASTPCKNGAKCLDGPNTY	[F].NGHLcQYDVDEcAsTPcKNGAKcLDGPNTY.[T]	C5(Carbamidomethyl); C12(Carbamidomethyl); S14(Hex(1)Pent(1)); C17(Carbamidomethyl); C23(Carbamidomethyl)	1	1	Q01705	Q01705	Neurogenic locus notch homolog protein 1 OS=Mus musculus OX=10090 GN=Notch1 PE=1 SV=3	3	4	4	1	0	1	1	1	935.886	3740.52	3738.53	532.57	0.497757	0	0	573275	HCD (High Energy Collision Dissociation)	MS2	35.7453	100	10.1901	3643	3643	3635	FP072920_080420_15.raw	0/0		5.60558	507.217	507.217	0.8	2.47984e-06	3.65146e-07	0	0
FALSE	High	PMI-Byonic	PMI-Byonic (A2)	A	2	Unambiguous	DVDECASTPCKNGAKCLDGPNTY	[Y].DVDEcAstPcKNGAKcLDGPNTY.[T]	C5(Carbamidomethyl); S7(HexNAc(1)Hex(1)Fuc(1)); T8(HexNAc(1)Hex(1)Fuc(1)NeuAc(1)); C10(Carbamidomethyl); C16(Carbamidomethyl)	1	1	Q01705	Q01705	Neurogenic locus notch homolog protein 1 OS=Mus musculus OX=10090 GN=Notch1 PE=1 SV=3	1	4	4	1	0	1	1	1	972.895	3888.56	3885.55	774.088	0.75194	0	0	706510	HCD (High Energy Collision Dissociation)	MS2	53.103	100	10.3166	3699	3699	3690	FP072920_080420_15.raw	0/0		0.745827	32.8035	32.8035	0	0.179545	0.00855734	0	0
FALSE	Medium	PMI-Byonic	PMI-Byonic (A2)	A	2	Unambiguous	DVDECASTPCKNGAKCLDGPNTY	[Y].DVDEcAstPcKNGAKcLDGPNTY.[T]	C5(Carbamidomethyl); S7(HexNAc(1)Hex(1)); T8(HexNAc(1)Hex(1)Fuc(1)NeuAc(1)); C10(Carbamidomethyl); C16(Carbamidomethyl)	1	1	Q01705	Q01705	Neurogenic locus notch homolog protein 1 OS=Mus musculus OX=10090 GN=Notch1 PE=1 SV=3	1	4	4	1	0	1	1	1	936.134	3741.52	3739.49	540.837	0.505614	0	0	1.41482e+06	HCD (High Energy Collision Dissociation)	MS2	26.3425	100	10.519	3787	3787	3780	FP072920_080420_15.raw	0/0		0.433577	54.5573	54.5573	0	0.368488	0.0208661	0	0
FALSE	High	PMI-Byonic	PMI-Byonic (A2)	A	2	Unambiguous	DVDECASTPCKNGAKCLDGPNTY	[Y].DVDEcAStPcKNGAKcLDGPNTY.[T]	C5(Carbamidomethyl); T8(Hex(1)Pent(1)); C10(Carbamidomethyl); C16(Carbamidomethyl)	1	1	Q01705	Q01705	Neurogenic locus notch homolog protein 1 OS=Mus musculus OX=10090 GN=Notch1 PE=1 SV=3	1	3	3	1	0	1	1	1	956.396	2867.17	2866.17	349.604	0.334008	0	0	878437	HCD (High Energy Collision Dissociation)	MS2	38.0293	100	9.49614	3338	3338	3335	FP072920_080420_15.raw	0/0		1.62925	179.034	179.034	0.4	0.0234829	0.00146729	0	0
FALSE	High	PMI-Byonic	PMI-Byonic (A2)	A	2	Unambiguous	TCVCTEGYTGTHCEVDIDECDPDPCHY	[Y].TcVcTEGYTGtHcEVDIDEcDPDPcHY.[G]	C2(Carbamidomethyl); C4(Carbamidomethyl); T11(HexNAc(1)); C13(Carbamidomethyl); C20(Carbamidomethyl); C25(Carbamidomethyl)	1	1	Q01705	Q01705	Neurogenic locus notch homolog protein 1 OS=Mus musculus OX=10090 GN=Notch1 PE=1 SV=3	1	3	3	1	0	1	1	1	1165.1	3493.29	3493.29	-1.58606	-0.00184685	0	0	1.2693e+06	HCD (High Energy Collision Dissociation)	MS2	0	100	12.0663	4468	4468	4462	FP072920_080420_15.raw	0/0		12.1128	823.546	768.416	4.8	7.71326e-13	3.86549e-13	0	0
FALSE	High	PMI-Byonic	PMI-Byonic (A2)	A	2	Unambiguous	TCVCTEGYTGTHCEVDIDECDPDPCHY	[Y].TcVcTEGYTGtHcEVDIDEcDPDPcHY.[G]	C2(Carbamidomethyl); C4(Carbamidomethyl); T11(HexNAc(1)); C13(Carbamidomethyl); C20(Carbamidomethyl); C25(Carbamidomethyl)	1	1	Q01705	Q01705	Neurogenic locus notch homolog protein 1 OS=Mus musculus OX=10090 GN=Notch1 PE=1 SV=3	1	4	4	1	0	1	1	1	874.075	3493.28	3493.29	-3.24976	-0.00283809	0	0	1.36605e+06	HCD (High Energy Collision Dissociation)	MS2	0	100	11.9704	4427	4427	4418	FP072920_080420_15.raw	0/0		6.84766	572.719	555.8	4.8	1.42017e-07	2.99464e-08	0	0
FALSE	High	PMI-Byonic	PMI-Byonic (A2)	A	2	Unambiguous	TCVCTEGYTGTHCEVDIDECDPDPCHY	[Y].TcVcTEGYTGtHcEVDIDEcDPDPcHY.[G]	C2(Carbamidomethyl); C4(Carbamidomethyl); T11(HexNAc(1)); C13(Carbamidomethyl); C20(Carbamidomethyl); C25(Carbamidomethyl)	1	1	Q01705	Q01705	Neurogenic locus notch homolog protein 1 OS=Mus musculus OX=10090 GN=Notch1 PE=1 SV=3	1	3	3	1	0	1	1	1	1165.1	3493.29	3493.29	-0.852228	-0.000992361	0	0	383911	HCD (High Energy Collision Dissociation)	MS2	0	100	11.9317	4410	4410	4407	FP072920_080420_15.raw	0/0		12.1639	834.053	834.053	4.8	6.85648e-13	2.62528e-13	0	0
FALSE	High	PMI-Byonic	PMI-Byonic (A2)	A	2	Unambiguous	TCVCTEGYTGTHCEVDIDECDPDPCHY	[Y].TcVcTEGYTGtHcEVDIDEcDPDPcHY.[G]	C2(Carbamidomethyl); C4(Carbamidomethyl); T11(HexNAc(1)); C13(Carbamidomethyl); C20(Carbamidomethyl); C25(Carbamidomethyl)	1	1	Q01705	Q01705	Neurogenic locus notch homolog protein 1 OS=Mus musculus OX=10090 GN=Notch1 PE=1 SV=3	1	4	4	1	0	1	1	1	874.075	3493.28	3493.29	-4.08842	-0.00357051	0	0	194968	HCD (High Energy Collision Dissociation)	MS2	0	100	12.0834	4475	4475	4473	FP072920_080420_15.raw	0/0		3.97633	257.915	257.915	4.8	0.000105601	1.00275e-05	0	0
FALSE	High	PMI-Byonic	PMI-Byonic (A2)	A	2	Unambiguous	TCRCPEGYHDPTCL	[F].TcRcPEGYHDPTcL.[S]	C2(Carbamidomethyl); C4(Carbamidomethyl); C13(Carbamidomethyl)	1	1	Q01705	Q01705	Neurogenic locus notch homolog protein 1 OS=Mus musculus OX=10090 GN=Notch1 PE=1 SV=3	1	3	3	1	0	1	1	1	589.239	1765.7	1765.71	-3.73682	-0.00219938	0	0	3.85181e+06	HCD (High Energy Collision Dissociation)	MS2	0	66.83	8.88927	3069	3069	3068	FP072920_080420_15.raw	0/0		6.67532	481.491	481.491	481.491	2.11193e-07	5.19189e-08	0	0
FALSE	High	PMI-Byonic	PMI-Byonic (A2)	A	2	Unambiguous	TCRCPEGYHDPTCL	[F].TcRcPEGYHDPTcL.[S]	C2(Carbamidomethyl); C4(Carbamidomethyl); C13(Carbamidomethyl)	1	1	Q01705	Q01705	Neurogenic locus notch homolog protein 1 OS=Mus musculus OX=10090 GN=Notch1 PE=1 SV=3	1	3	3	1	0	1	1	1	589.239	1765.7	1765.71	-3.52942	-0.00207731	0	0	1.14861e+06	HCD (High Energy Collision Dissociation)	MS2	0	100	8.77655	3020	3020	3013	FP072920_080420_15.raw	0/0		6.66912	434.058	434.058	434.058	2.14231e-07	5.77157e-08	0	0
[truncated: 7 more columns]

## Sheet: FP112420_2-(01)
Checked	Confidence	Identifying Node Type	Identifying Node	Search ID	Identifying Node No	PSM Ambiguity	Sequence	Annotated Sequence	Modifications	# Protein Groups	# Proteins	Master Protein Accessions	Protein Accessions	Protein Descriptions	# Missed Cleavages	Charge	Original Precursor Charge	DeltaScore	DeltaCn	Rank	Search Engine Rank	Concatenated Rank	m/z [Da]	MH+ [Da]	Theo. MH+ [Da]	DeltaM [ppm]	Deltam/z [Da]	Matched Ions	Total Ions	Intensity	Activation Type	MS Order	Isolation Interference [%]	Ion Inject Time [ms]	RT [min]	First Scan	Last Scan	Master Scan(s)	Spectrum File	Ions Matched	Annotation	|Log Prob|	Byonic Score	Delta Byonic Score	Delta Mod Score	PEP 2D	q-Value 2D	FDR 2D	Peptide Group FDR 2D
FALSE	Medium	PMI-Byonic	PMI-Byonic (A2)	A	2	Unambiguous	VGQRCQDSNPCLSTPCKNAGTCHVVDHGGTVDY	[F].VGQRcQDSNPcLstPcKNAGTcHVVDHGGTVDY.[A]	C5(Carbamidomethyl); C11(Carbamidomethyl); S13(Hex(1)Pent(1)R0); T14(Fuc(1)); C16(Carbamidomethyl); C22(Carbamidomethyl)	1	1	Q01705	Q01705	Neurogenic locus notch homolog protein 1 OS=Mus musculus OX=10090 GN=Notch1 PE=1 SV=3	1	5	5	1	0	1	1	1	827.359	4132.77	4129.75	730.755	0.603567	0	0	310312	HCD (High Energy Collision Dissociation)	MS2	28.2956	100	8.99385	2371	2371	2367	FP112420_2.raw	0/0		0.983801	241.516	241.516	5.68434e-14	0.1038	0.0471334	0	0
FALSE	Low	PMI-Byonic	PMI-Byonic (A2)	A	2	Unambiguous	VGQRCQDSNPCLSTPCKNAGTCHVVDHGGTVDY	[F].VGQRcQDSNPcLstPcKNAGTcHVVDHGGTVDY.[A]	C5(Carbamidomethyl); C11(Carbamidomethyl); S13(Hex(1)Pent(2)R0); T14(Fuc(1)); C16(Carbamidomethyl); C22(Carbamidomethyl)	1	1	Q01705	Q01705	Neurogenic locus notch homolog protein 1 OS=Mus musculus OX=10090 GN=Notch1 PE=1 SV=3	1	5	5	1	0	1	1	1	853.767	4264.8	4261.79	707.178	0.602769	0	0	266733	HCD (High Energy Collision Dissociation)	MS2	0	100	9.03511	2388	2388	2385	FP112420_2.raw	0/0		0.0484514	147.54	147.54	0.28	0.894435	0.425209	0	0
FALSE	Low	PMI-Byonic	PMI-Byonic (A2)	A	2	Unambiguous	VGQRCQDSNPCLSTPCKNAGTCHVVDHGGTVDY	[F].VGQRcQDSNPcLstPcKNAGTcHVVDHGGTVDY.[A]	C5(Carbamidomethyl); C11(Carbamidomethyl); S13(Fuc(1)); T14(Hex(1)Pent(1)); C16(Carbamidomethyl); C22(Carbamidomethyl)	1	1	Q01705	Q01705	Neurogenic locus notch homolog protein 1 OS=Mus musculus OX=10090 GN=Notch1 PE=1 SV=3	1	5	5	1	0	1	1	1	827.159	4131.77	4129.75	488.521	0.403494	0	0	388176	HCD (High Energy Collision Dissociation)	MS2	33.8365	100	9.11601	2422	2422	2420	FP112420_2.raw	0/0		0.181496	132.35	132.35	0	0.658421	0.272443	0	0
FALSE	Low	PMI-Byonic	PMI-Byonic (A2)	A	2	Unambiguous	ACSCPLGFSGPL	[Y].AcScPLGFSGPL.[C]	C2(Carbamidomethyl); C4(Carbamidomethyl)	1	1	Q01705	Q01705	Neurogenic locus notch homolog protein 1 OS=Mus musculus OX=10090 GN=Notch1 PE=1 SV=3	2	2	2	1	0	1	1	1	633.287	1265.57	1265.57	1.77557	0.00112355	0	0	240558	HCD (High Energy Collision Dissociation)	MS2	0	100	15.7207	5018	5018	5016	FP112420_2.raw	0/0		0.018075	96.1304	96.1304	96.1304	0.959235	0.542453	0	0
FALSE	Low	PMI-Byonic	PMI-Byonic (A2)	A	2	Unambiguous	ACSCPLGFSGPL	[Y].AcScPLGFSGPL.[C]	C2(Carbamidomethyl); C4(Carbamidomethyl)	1	1	Q01705	Q01705	Neurogenic locus notch homolog protein 1 OS=Mus musculus OX=10090 GN=Notch1 PE=1 SV=3	2	2	2	1	0	1	1	1	633.287	1265.57	1265.57	0.81102	0.000513199	0	0	104543	HCD (High Energy Collision Dissociation)	MS2	0	100	15.8389	5061	5061	5059	FP112420_2.raw	0/0		0.00573103	20.3591	20.3591	20.3591	0.986891	0.651938	0	0
FALSE	Low	PMI-Byonic	PMI-Byonic (A2)	A	2	Unambiguous	CLTPLDNACL	[L].cLTPLDNAcL.[A]	C1(Carbamidomethyl); C9(Carbamidomethyl)	1	1	Q01705	Q01705	Neurogenic locus notch homolog protein 1 OS=Mus musculus OX=10090 GN=Notch1 PE=1 SV=3	2	2	2	1	0	1	1	1	588.775	1176.54	1176.54	3.20583	0.00188589	0	0	253441	HCD (High Energy Collision Dissociation)	MS2	11.207	100	14.7112	4661	4661	4660	FP112420_2.raw	0/0		0.0113818	126.627	126.627	126.627	0.974133	0.585621	0	0
FALSE	Low	PMI-Byonic	PMI-Byonic (A2)	A	2	Unambiguous	CLTPLDNACL	[L].cLTPLDNAcL.[A]	C1(Carbamidomethyl); C9(Carbamidomethyl)	1	1	Q01705	Q01705	Neurogenic locus notch homolog protein 1 OS=Mus musculus OX=10090 GN=Notch1 PE=1 SV=3	2	2	2		0	1	1	1	588.775	1176.54	1176.54	2.68706	0.00158071	0	0	215571	HCD (High Energy Collision Dissociation)	MS2	13.55	100	14.8259	4697	4697	4694	FP112420_2.raw	0/0		0.00306654	52.3679	52.3679	52.3679	0.992964	0.700655	0	0
FALSE	Low	PMI-Byonic	PMI-Byonic (A2)	A	2	Unambiguous	ICRCPPGFHGPTCRQDVNECSQNPGLCRHGGTCHNEIGSY	[Y].IcRcPPGFHGPtcRQDVNEcSQNPGLcRHGGTcHNEIGSY.[R]	C2(Carbamidomethyl); C4(Carbamidomethyl); T12(Fuc(1)); C13(Carbamidomethyl); C20(Carbamidomethyl); C27(Carbamidomethyl); C33(Carbamidomethyl)	1	1	Q01705	Q01705	Neurogenic locus notch homolog protein 1 OS=Mus musculus OX=10090 GN=Notch1 PE=1 SV=3	2	4	4	1	0	1	1	1	805.6	3219.38	4831.05	-333606	-402.917	0	0	243595	HCD (High Energy Collision Dissociation)	MS2	33.5528	100	9.75525	2689	2689	2685	FP112420_2.raw	0/0		0.0239288	65.6875	65.6875	3.6	0.946392	0.490356	0	0
FALSE	Low	PMI-Byonic	PMI-Byonic (A2)	A	2	Unambiguous	NCRCPPEWTGQY	[Y].NcRcPPEWTGQY.[C]	C2(Carbamidomethyl); C4(Carbamidomethyl)	1	1	Q01705	Q01705	Neurogenic locus notch homolog protein 1 OS=Mus musculus OX=10090 GN=Notch1 PE=1 SV=3	1	2	2	1	0	1	1	1	784.326	1567.64	1567.64	1.86316	0.00146038	0	0	54142.5	HCD (High Energy Collision Dissociation)	MS2	0	100	10.9753	3203	3203	3200	FP112420_2.raw	0/0		0.14277	152.544	152.544	152.544	0.719829	0.347006	0	0
FALSE	Low	PMI-Byonic	PMI-Byonic (A2)	A	2	Unambiguous	QGATCHDRVASFY	[F].QGAtcHDRVASFY.[C]	T4(HexNAc(1)Hex(1)Fuc(1)NeuAc(1)); C5(Carbamidomethyl)	1	1	Q01705	Q01705	Neurogenic locus notch homolog protein 1 OS=Mus musculus OX=10090 GN=Notch1 PE=1 SV=3	1	3	3	1	0	1	1	1	771.99	2313.95	2313.96	-0.420477	-0.000324322	0	0	110914	HCD (High Energy Collision Dissociation)	MS2	0	100	10.3967	2959	2959	2953	FP112420_2.raw	0/0		0.249943	73.7514	73.7514	10.4	0.562415	0.17595	0	0
FALSE	Low	PMI-Byonic	PMI-Byonic (A2)	A	2	Unambiguous	YCECPHGRTGLL	[F].YcEcPHGRTGLL.[C]	C2(Carbamidomethyl); C4(Carbamidomethyl)	1	1	Q01705	Q01705	Neurogenic locus notch homolog protein 1 OS=Mus musculus OX=10090 GN=Notch1 PE=1 SV=3	2	3	3	1	0	1	1	1	488.224	1462.66	1462.66	0.966205	0.000471076	0	0	128995	HCD (High Energy Collision Dissociation)	MS2	32.6292	100	8.70334	2253	2253	2250	FP112420_2.raw	0/0		0.00870221	113.049	113.049	113.049	0.980162	0.621488	0	0
FALSE	High	PMI-Byonic	PMI-Byonic (A2)	A	2	Unambiguous	YCECPHGRTGLL	[F].YcEcPHGRTGLL.[C]	C2(Carbamidomethyl); C4(Carbamidomethyl)	1	1	Q01705	Q01705	Neurogenic locus notch homolog protein 1 OS=Mus musculus OX=10090 GN=Notch1 PE=1 SV=3	2	3	3	1	0	1	1	1	488.225	1462.66	1462.66	2.21807	0.00108143	0	0	654709	HCD (High Energy Collision Dissociation)	MS2	3.04984	100	8.81083	2296	2296	2295	FP112420_2.raw	0/0		2.24927	363.918	363.918	363.918	0.00563284	0.00563227	0	0
FALSE	Medium	PMI-Byonic	PMI-Byonic (A2)	A	2	Unambiguous	YCECPHGRTGLL	[F].YcEcPHGRTGLL.[C]	C2(Carbamidomethyl); C4(Carbamidomethyl)	1	1	Q01705	Q01705	Neurogenic locus notch homolog protein 1 OS=Mus musculus OX=10090 GN=Notch1 PE=1 SV=3	2	3	3	1	0	1	1	1	488.224	1462.66	1462.66	1.27917	0.000623663	0	0	587176	HCD (High Energy Collision Dissociation)	MS2	1.42293	100	8.91436	2339	2339	2338	FP112420_2.raw	0/0		1.49524	337.732	337.732	337.732	0.0319716	0.0188013	0	0
[truncated: 7 more columns]

## Sheet: FP111620_7-(03)
Checked	Confidence	Identifying Node Type	Identifying Node	Search ID	Identifying Node No	PSM Ambiguity	Sequence	Annotated Sequence	Modifications	# Protein Groups	# Proteins	Master Protein Accessions	Protein Accessions	Protein Descriptions	# Missed Cleavages	Charge	Original Precursor Charge	DeltaScore	DeltaCn	Rank	Search Engine Rank	Concatenated Rank	m/z [Da]	MH+ [Da]	Theo. MH+ [Da]	DeltaM [ppm]	Deltam/z [Da]	Matched Ions	Total Ions	Intensity	Activation Type	MS Order	Isolation Interference [%]	Ion Inject Time [ms]	RT [min]	First Scan	Last Scan	Master Scan(s)	Spectrum File	Ions Matched	Annotation	|Log Prob|	Byonic Score	Delta Byonic Score	Delta Mod Score	PEP 2D	q-Value 2D	FDR 2D	Peptide Group FDR 2D
FALSE	High	PMI-Byonic	PMI-Byonic (A2)	A	2	Unambiguous	VGQRCQDSNPCLSTPCKNAGTCHVVDHGGTVDY	[F].VGQRcQDSNPcLstPcKNAGTcHVVDHGGTVDY.[A]	C5(Carbamidomethyl); C11(Carbamidomethyl); S13(Fuc(1)); T14(Hex(1)Pent(1)R0); C16(Carbamidomethyl); C22(Carbamidomethyl)	1	1	Q01705	Q01705	Neurogenic locus notch homolog protein 1 OS=Mus musculus OX=10090 GN=Notch1 PE=1 SV=3	1	5	5	1	0	1	1	1	826.759	4129.77	4129.75	4.34799	0.00359122	0	0	520430	HCD (High Energy Collision Dissociation)	MS2	51.9567	100	14.5953	4086	4086	4081	FP111620_7.raw	0/0		5.13278	454.445	454.445	0	7.36577e-06	2.42069e-06	0	0
FALSE	High	PMI-Byonic	PMI-Byonic (A2)	A	2	Unambiguous	QGATCHDRVASF	[F].QGATcHDRVAsF.[Y]	C5(Carbamidomethyl); S11(HexNAc(1)Hex(1)Fuc(1))	1	1	Q01705	Q01705	Neurogenic locus notch homolog protein 1 OS=Mus musculus OX=10090 GN=Notch1 PE=1 SV=3	0	3	3	1	0	1	1	1	620.606	1859.8	1859.8	3.64081	0.00225705	0	0	1.66876e+06	HCD (High Energy Collision Dissociation)	MS2	16.6519	100	13.8237	3774	3774	3773	FP111620_7.raw	0/0		7.53186	616.064	542.974	26.4816	2.93861e-08	2.93831e-08	0	0
FALSE	High	PMI-Byonic	PMI-Byonic (A2)	A	2	Unambiguous	QGATCHDRVASF	[F].QGATcHDRVAsF.[Y]	C5(Carbamidomethyl); S11(Fuc(1))	1	1	Q01705	Q01705	Neurogenic locus notch homolog protein 1 OS=Mus musculus OX=10090 GN=Notch1 PE=1 SV=3	0	3	3	1	0	1	1	1	498.895	1494.67	1494.66	3.68906	0.00183797	0	0	1.3306e+06	HCD (High Energy Collision Dissociation)	MS2	6.93376	89.5777	13.8355	3779	3779	3776	FP111620_7.raw	0/0		5.62119	433.637	429.456	18.5382	2.39225e-06	1.19156e-06	0	0
FALSE	High	PMI-Byonic	PMI-Byonic (A2)	A	2	Unambiguous	QGATCHDRVASF	[F].QGATcHDRVASF.[Y]	C5(Carbamidomethyl)	1	1	Q01705	Q01705	Neurogenic locus notch homolog protein 1 OS=Mus musculus OX=10090 GN=Notch1 PE=1 SV=3	0	3	3	1	0	1	1	1	450.209	1348.61	1348.61	4.21436	0.0018945	0	0	1.19377e+06	HCD (High Energy Collision Dissociation)	MS2	39.2631	100	13.8512	3784	3784	3783	FP111620_7.raw	0/0		2.00798	274.552	117.531	117.531	0.00981803	0.000854234	0	0
FALSE	High	PMI-Byonic	PMI-Byonic (A2)	A	2	Unambiguous	QGATCHDRVASF	[F].QGATcHDRVAsF.[Y]	C5(Carbamidomethyl); S11(HexNAc(1)Hex(1)Fuc(1)NeuAc(1))	1	1	Q01705	Q01705	Neurogenic locus notch homolog protein 1 OS=Mus musculus OX=10090 GN=Notch1 PE=1 SV=3	0	3	3	1	0	1	1	1	717.638	2150.9	2150.89	3.05426	0.00218979	0	0	417401	HCD (High Energy Collision Dissociation)	MS2	46.6464	100	14.6608	4115	4115	4109	FP111620_7.raw	0/0		5.62119	400.166	400.166	14.0728	2.39225e-06	1.43169e-06	0	0
FALSE	High	PMI-Byonic	PMI-Byonic (A2)	A	2	Unambiguous	QGATCHDRVASFY	[F].QGATcHDRVAsFY.[C]	C5(Carbamidomethyl); S11(HexNAc(1)Hex(1)Fuc(1))	1	1	Q01705	Q01705	Neurogenic locus notch homolog protein 1 OS=Mus musculus OX=10090 GN=Notch1 PE=1 SV=3	1	3	3	1	0	1	1	1	675.294	2023.87	2022.86	498.193	0.335925	0	0	679560	HCD (High Energy Collision Dissociation)	MS2	43.029	100	14.6929	4128	4128	4125	FP111620_7.raw	0/0		3.01565	223.163	223.163	15.5368	0.000964608	0.000164716	0	0
FALSE	High	PMI-Byonic	PMI-Byonic (A2)	A	2	Unambiguous	QGATCHDRVASFY	[F].QGATcHDRVAsFY.[C]	C5(Carbamidomethyl); S11(Fuc(1))	1	1	Q01705	Q01705	Neurogenic locus notch homolog protein 1 OS=Mus musculus OX=10090 GN=Notch1 PE=1 SV=3	1	3	3	1	0	1	1	1	553.249	1657.73	1657.73	3.80211	0.00210095	0	0	1.3487e+06	HCD (High Energy Collision Dissociation)	MS2	3.59576	100	14.7835	4165	4165	4161	FP111620_7.raw	0/0		3.85277	363.63	363.63	14.2459	0.000140356	3.13382e-05	0	0
FALSE	High	PMI-Byonic	PMI-Byonic (A2)	A	2	Unambiguous	QGATCHDRVASFY	[F].QGAtcHDRVASFY.[C]	T4(HexNAc(1)Hex(1)Fuc(1)NeuAc(1)); C5(Carbamidomethyl)	1	1	Q01705	Q01705	Neurogenic locus notch homolog protein 1 OS=Mus musculus OX=10090 GN=Notch1 PE=1 SV=3	1	3	3	1	0	1	1	1	771.994	2313.97	2313.96	4.8813	0.00376503	0	0	698805	HCD (High Energy Collision Dissociation)	MS2	40.5438	100	15.8337	4614	4614	4605	FP111620_7.raw	0/0		3.45706	268.724	268.724	4.7501	0.000349092	6.02246e-05	0	0
FALSE	High	PMI-Byonic	PMI-Byonic (A2)	A	2	Unambiguous	YCECPHGRTGL	[F].YcEcPHGRTGL.[L]	C2(Carbamidomethyl); C4(Carbamidomethyl)	1	1	Q01705	Q01705	Neurogenic locus notch homolog protein 1 OS=Mus musculus OX=10090 GN=Notch1 PE=1 SV=3	1	3	3	1	0	1	1	1	450.53	1349.58	1349.57	2.71162	0.00121984	0	0	693128	HCD (High Energy Collision Dissociation)	MS2	0	100	13.646	3703	3703	3702	FP111620_7.raw	0/0		3.8917	392.875	365.415	365.415	0.000128321	1.92252e-05	0	0
FALSE	High	PMI-Byonic	PMI-Byonic (A2)	A	2	Unambiguous	YCECPHGRTGLL	[F].YcEcPHGRTGLL.[C]	C2(Carbamidomethyl); C4(Carbamidomethyl)	1	1	Q01705	Q01705	Neurogenic locus notch homolog protein 1 OS=Mus musculus OX=10090 GN=Notch1 PE=1 SV=3	2	3	3	1	0	1	1	1	488.225	1462.66	1462.66	3.21957	0.00156971	0	0	1.56265e+06	HCD (High Energy Collision Dissociation)	MS2	1.9495	100	14.5888	4083	4083	4081	FP111620_7.raw	0/0		4.68175	397.563	397.563	397.563	2.08087e-05	5.58837e-06	0	0
FALSE	High	PMI-Byonic	PMI-Byonic (A2)	A	2	Unambiguous	YCECPHGRTGLL	[F].YcEcPHGRTGLL.[C]	C2(Carbamidomethyl); C4(Carbamidomethyl)	1	1	Q01705	Q01705	Neurogenic locus notch homolog protein 1 OS=Mus musculus OX=10090 GN=Notch1 PE=1 SV=3	2	2	2	1	0	1	1	1	731.836	1462.66	1462.66	5.39867	0.0039482	0	0	461377	HCD (High Energy Collision Dissociation)	MS2	9.94045	100	14.622	4098	4098	4092	FP111620_7.raw	0/0		5.02806	447.495	447.495	447.495	9.37442e-06	3.41406e-06	0	0
FALSE	High	PMI-Byonic	PMI-Byonic (A2)	A	2	Unambiguous	CECPHGRTGLL	[Y].cEcPHGRTGLL.[C]	C1(Carbamidomethyl); C3(Carbamidomethyl)	1	1	Q01705	Q01705	Neurogenic locus notch homolog protein 1 OS=Mus musculus OX=10090 GN=Notch1 PE=1 SV=3	1	3	3	1	0	1	1	1	433.549	1298.63	1299.59	-738.441	-0.319891	0	0	0	HCD (High Energy Collision Dissociation)	MS2		100	14.0132	3849	3849	3847	FP111620_7.raw	0/0		5.99787	449.532	449.532	449.532	1.00492e-06	5.17129e-07	0	0
FALSE	High	PMI-Byonic	PMI-Byonic (A2)	A	2	Unambiguous	CECPHGRTGLL	[Y].cEcPHGRTGLL.[C]	C1(Carbamidomethyl); C3(Carbamidomethyl)	1	1	Q01705	Q01705	Neurogenic locus notch homolog protein 1 OS=Mus musculus OX=10090 GN=Notch1 PE=1 SV=3	1	3	3	1	0	1	1	1	433.871	1299.6	1299.59	3.15735	0.00136776	0	0	2.73886e+06	HCD (High Energy Collision Dissociation)	MS2	0	40.0387	14.026	3854	3854	3853	FP111620_7.raw	0/0		5.87296	449.473	449.473	449.473	1.33979e-06	7.91339e-07	0	0
FALSE	High	PMI-Byonic	PMI-Byonic (A2)	A	2	Unambiguous	GSCKDGVATF	[Y].GScKdGVATF.[T]	C3(Carbamidomethyl); D5(Oxidation)	1	1	Q01705	Q01705	Neurogenic locus notch homolog protein 1 OS=Mus musculus OX=10090 GN=Notch1 PE=1 SV=3	0	2	2	1	0	1	1	1	529.236	1057.47	1057.46	3.53439	0.00186874	0	0	1.30972e+06	HCD (High Energy Collision Dissociation)	MS2	10.3866	100	14.7693	4159	4159	4157	FP111620_7.raw	0/0		3.28884	358.162	282.755	282.755	0.000514238	9.80587e-05	0	0
[truncated: 7 more columns]

## Sheet: FP112420_6-(01)
Checked	Confidence	Identifying Node Type	Identifying Node	Search ID	Identifying Node No	PSM Ambiguity	Sequence	Annotated Sequence	Modifications	# Protein Groups	# Proteins	Master Protein Accessions	Protein Accessions	Protein Descriptions	# Missed Cleavages	Charge	Original Precursor Charge	DeltaScore	DeltaCn	Rank	Search Engine Rank	Concatenated Rank	m/z [Da]	MH+ [Da]	Theo. MH+ [Da]	DeltaM [ppm]	Deltam/z [Da]	Matched Ions	Total Ions	Intensity	Activation Type	MS Order	Isolation Interference [%]	Ion Inject Time [ms]	RT [min]	First Scan	Last Scan	Master Scan(s)	Spectrum File	Ions Matched	Annotation	|Log Prob|	Byonic Score	Delta Byonic Score	Delta Mod Score	PEP 2D	q-Value 2D	FDR 2D	Peptide Group FDR 2D
FALSE	High	PMI-Byonic	PMI-Byonic (A2)	A	2	Ambiguous	VGQRCQDSNPCLSTPCKNAGTCHVVDHGGTVDY	[F].VGQRcQDSNPcLStPcKnAGTcHVVDHGGTVDY.[A]	C5(Carbamidomethyl); C11(Carbamidomethyl); T14(Hex(1)Pent(2)); C16(Carbamidomethyl); N18(Oxidation); C22(Carbamidomethyl)	1	1	Q01705	Q01705	Neurogenic locus notch homolog protein 1 OS=Mus musculus OX=10090 GN=Notch1 PE=1 SV=3	1	5	5	1	0	1	2	2	827.757	4134.75	4131.73	732.572	0.605358	0	0	325149	HCD (High Energy Collision Dissociation)	MS2	36.6114	100	9.373	2674	2674	2666	FP112420_6.raw	0/0		1.59943	10.6407	10.6407	0	0.0251521	0.00533954	0	0
FALSE	High	PMI-Byonic	PMI-Byonic (A2)	A	2	Unambiguous	VGQRCQDSNPCLSTPCKNAGTCHVVDHGGTVDY	[F].VGQRcQDSNPcLStPcKNAGTchVVDHGGTVDY.[A]	C5(Carbamidomethyl); C11(Carbamidomethyl); T14(Hex(1)Pent(2)); C16(Carbamidomethyl); C22(Carbamidomethyl); H23(Oxidation)	1	1	Q01705	Q01705	Neurogenic locus notch homolog protein 1 OS=Mus musculus OX=10090 GN=Notch1 PE=1 SV=3	1	5	5	1	0	1	1	1	826.957	4130.75	4131.73	-235.457	-0.194569	0	0	219086	HCD (High Energy Collision Dissociation)	MS2	53.0418	100	9.20904	2605	2605	2603	FP112420_6.raw	0/0		1.59943	41.5356	41.5356	0	0.0251521	0.00392436	0	0
FALSE	High	PMI-Byonic	PMI-Byonic (A2)	A	2	Unambiguous	VGQRCQDSNPCLSTPCKNAGTCHVVDHGGTVDY	[F].VGQRcQDSNPcLstPcKNAGTcHVVDHGGTVDY.[A]	C5(Carbamidomethyl); C11(Carbamidomethyl); S13(Hex(1)Pent(2)); T14(Fuc(1)); C16(Carbamidomethyl); C22(Carbamidomethyl)	1	1	Q01705	Q01705	Neurogenic locus notch homolog protein 1 OS=Mus musculus OX=10090 GN=Notch1 PE=1 SV=3	1	5	5	1	0	1	1	1	853.566	4263.8	4261.79	471.948	0.402268	0	0	436621	HCD (High Energy Collision Dissociation)	MS2	34.5545	100	9.10741	2561	2561	2560	FP112420_6.raw	0/0		2.10481	155.927	155.927	0.28	0.00785583	0.000910581	0	0
FALSE	Medium	PMI-Byonic	PMI-Byonic (A2)	A	2	Unambiguous	VGQRCQDSNPCLSTPCKNAGTCHVVDHGGTVDYACSCPL	[F].VGQRcQDSNPcLStPcKNAGtcHVVDHGGTVDYAcScPL.[G]	C5(Carbamidomethyl); C11(Carbamidomethyl); T14(Hex(1)Pent(1)); C16(Carbamidomethyl); T21(Fuc(1)); C22(Carbamidomethyl); C35(Carbamidomethyl); C37(Carbamidomethyl)	1	1	Q01705	Q01705	Neurogenic locus notch homolog protein 1 OS=Mus musculus OX=10090 GN=Notch1 PE=1 SV=3	2	5	5	1	0	1	1	1	965.213	4822.04	4818.02	834.68	0.804301	0	0	185698	HCD (High Energy Collision Dissociation)	MS2	25.6481	100	10.2354	3042	3042	3032	FP112420_6.raw	0/0		0.363456	41.596	41.596	1.2	0.433056	0.0422164	0	0
FALSE	High	PMI-Byonic	PMI-Byonic (A2)	A	2	Unambiguous	VGQRCQDSNPCLSTPCKNAGTCHVVDHGGTVDY	[F].VGQRcQDSNPcLstPcKNAGTcHVVDHGGTVDY.[A]	C5(Carbamidomethyl); C11(Carbamidomethyl); S13(Fuc(1)); T14(Hex(1)Pent(1)); C16(Carbamidomethyl); C22(Carbamidomethyl)	1	1	Q01705	Q01705	Neurogenic locus notch homolog protein 1 OS=Mus musculus OX=10090 GN=Notch1 PE=1 SV=3	1	5	5	1	0	1	1	1	826.756	4129.75	4129.75	1.31828	0.00108884	0	0	950893	HCD (High Energy Collision Dissociation)	MS2	0	98.4217	9.08131	2550	2550	2549	FP112420_6.raw	0/0		7.71202	679.052	679.052	0	1.9408e-08	1.9406e-08	0	0
FALSE	High	PMI-Byonic	PMI-Byonic (A2)	A	2	Unambiguous	VGQRCQDSNPCLSTPCKNAGTCHVVDHGGTVDY	[F].VGQRcQDSNPcLstPcKNAGTcHVVDHGGTVDY.[A]	C5(Carbamidomethyl); C11(Carbamidomethyl); S13(HexNAc(1)Hex(1)Fuc(1)); T14(Hex(1)Pent(1)); C16(Carbamidomethyl); C22(Carbamidomethyl)	1	1	Q01705	Q01705	Neurogenic locus notch homolog protein 1 OS=Mus musculus OX=10090 GN=Notch1 PE=1 SV=3	1	5	5	1	0	1	1	1	900.183	4496.89	4494.88	446.788	0.401652	0	0	356265	HCD (High Energy Collision Dissociation)	MS2	19.9367	100	9.03218	2529	2529	2527	FP112420_6.raw	0/0		2.8105	211.836	211.836	1.2	0.00154705	0.000450046	0	0
FALSE	High	PMI-Byonic	PMI-Byonic (A2)	A	2	Unambiguous	VGQRCQDSNPCLSTPCKNAGTCHVVDHGGTVDY	[F].VGQRcQDSNPcLstPcKNAGTcHVVDHGGTVDY.[A]	C5(Carbamidomethyl); C11(Carbamidomethyl); S13(Hex(1)); T14(Fuc(1)); C16(Carbamidomethyl); C22(Carbamidomethyl)	1	1	Q01705	Q01705	Neurogenic locus notch homolog protein 1 OS=Mus musculus OX=10090 GN=Notch1 PE=1 SV=3	1	5	5	1	0	1	1	1	800.349	3997.72	3997.71	2.4361	0.00194776	0	0	102248	HCD (High Energy Collision Dissociation)	MS2	0	100	9.02116	2525	2525	2516	FP112420_6.raw	0/0		1.88283	68.8189	68.8189	0	0.0130969	0.00182796	0	0
FALSE	High	PMI-Byonic	PMI-Byonic (A2)	A	2	Unambiguous	VGQRCQDSNPCLSTPCKNAGTCHVVDHGGTVDY	[F].VGQRcQDSNPcLstPcKNAGTcHVVDHGGTVDY.[A]	C5(Carbamidomethyl); C11(Carbamidomethyl); S13(HexNAc(1)Hex(1)Fuc(1)); T14(Hex(1)Pent(1)R0); C16(Carbamidomethyl); C22(Carbamidomethyl)	1	1	Q01705	Q01705	Neurogenic locus notch homolog protein 1 OS=Mus musculus OX=10090 GN=Notch1 PE=1 SV=3	1	5	5	1	0	1	1	1	900.385	4497.9	4494.88	670.974	0.60319	0	0	370850	HCD (High Energy Collision Dissociation)	MS2	0	100	8.91236	2479	2479	2476	FP112420_6.raw	0/0		5.13831	406.417	406.417	1.2	7.27254e-06	2.47678e-06	0	0
FALSE	Low	PMI-Byonic	PMI-Byonic (A2)	A	2	Unambiguous	VGQRCQDSNPCLSTPCKNAGTCHVVDHGGTVDYACSCPL	[F].VGQRcQDSNPcLStPcKNAGtcHVVDHGGTVDYAcScPL.[G]	C5(Carbamidomethyl); C11(Carbamidomethyl); T14(Hex(1)Pent(1)); C16(Carbamidomethyl); T21(Fuc(1)); C22(Carbamidomethyl); C35(Carbamidomethyl); C37(Carbamidomethyl)	1	1	Q01705	Q01705	Neurogenic locus notch homolog protein 1 OS=Mus musculus OX=10090 GN=Notch1 PE=1 SV=3	2	5	5	1	0	1	1	1	965.013	4821.04	4818.02	627.303	0.604471	0	0	583493	HCD (High Energy Collision Dissociation)	MS2	33.0105	100	10.3475	3089	3089	3087	FP112420_6.raw	0/0		0.251786	17.8879	17.8879	1.2	0.560034	0.065531	0	0
FALSE	High	PMI-Byonic	PMI-Byonic (A2)	A	2	Ambiguous	VGQRCQDSNPCLSTPCKNAGTCHVVDHGGTVDY	[F].VGQRcQDSNPcLstPcKnAGTcHVVDHGGTVDY.[A]	C5(Carbamidomethyl); C11(Carbamidomethyl); S13(Fuc(1)); T14(Hex(1)Pent(1)); C16(Carbamidomethyl); N18(Deamidated); C22(Carbamidomethyl)	1	1	Q01705	Q01705	Neurogenic locus notch homolog protein 1 OS=Mus musculus OX=10090 GN=Notch1 PE=1 SV=3	1	5	5	1	0	1	1	1	827.757	4134.75	4130.73	973.687	0.804408	0	0	325149	HCD (High Energy Collision Dissociation)	MS2	36.6114	100	9.373	2674	2674	2666	FP112420_6.raw	0/0		1.59943	38.2038	38.2038	0	0.0251521	0.00465635	0	0
FALSE	High	PMI-Byonic	PMI-Byonic (A2)	A	2	Unambiguous	VGQRCQDSNPCLSTPCKNAGTCHVVDHGGTVDY	[F].VGQRcQDSNPcLstPcKNAGTcHVVDHGGTVDY.[A]	C5(Carbamidomethyl); C11(Carbamidomethyl); S13(Hex(1)Pent(1)); T14(Fuc(1)); C16(Carbamidomethyl); C22(Carbamidomethyl)	1	1	Q01705	Q01705	Neurogenic locus notch homolog protein 1 OS=Mus musculus OX=10090 GN=Notch1 PE=1 SV=3	1	5	5	1	0	1	1	1	826.757	4129.76	4129.75	2.42674	0.00200436	0	0	230841	HCD (High Energy Collision Dissociation)	MS2	0	100	8.95346	2496	2496	2492	FP112420_6.raw	0/0		6.85812	629.342	629.342	0	1.38636e-07	7.90181e-08	0	0
FALSE	High	PMI-Byonic	PMI-Byonic (A2)	A	2	Unambiguous	VGQRCQDSNPCLSTPCKNAGTCHVVDHGGTVDY	[F].VGQRcQDSNPcLstPcKNAGTcHVVDHGGTVDY.[A]	C5(Carbamidomethyl); C11(Carbamidomethyl); S13(Hex(1)Pent(1)); T14(Fuc(1)); C16(Carbamidomethyl); C22(Carbamidomethyl)	1	1	Q01705	Q01705	Neurogenic locus notch homolog protein 1 OS=Mus musculus OX=10090 GN=Notch1 PE=1 SV=3	1	4	4	1	0	1	1	1	1033.19	4129.76	4129.75	1.86838	0.00192898	0	0	79867.1	HCD (High Energy Collision Dissociation)	MS2	0	100	8.98038	2507	2507	2505	FP112420_6.raw	0/0		2.87324	373.088	373.088	0	0.00133894	0.000392309	0	0
FALSE	High	PMI-Byonic	PMI-Byonic (A2)	A	2	Unambiguous	VGQRCQDSNPCLSTPCKNAGTCHVVDHGGTVDY	[F].VGQRcQDSNPcLstPcKNAGTcHVVDHGGTVDY.[A]	C5(Carbamidomethyl); C11(Carbamidomethyl); S13(Hex(1)Pent(2)R0); T14(Fuc(1)); C16(Carbamidomethyl); C22(Carbamidomethyl)	1	1	Q01705	Q01705	Neurogenic locus notch homolog protein 1 OS=Mus musculus OX=10090 GN=Notch1 PE=1 SV=3	1	5	5	1	0	1	1	1	853.766	4264.8	4261.79	706.963	0.602586	0	0	446424	HCD (High Energy Collision Dissociation)	MS2	31.4722	100	8.9847	2509	2509	2505	FP112420_6.raw	0/0		5.08033	416.833	416.833	1.2	8.31132e-06	3.93538e-06	0	0
FALSE	Medium	PMI-Byonic	PMI-Byonic (A2)	A	2	Unambiguous	ACSCPLGFSGPL	[Y].AcScPLGFSGPL.[C]	C2(Carbamidomethyl); C4(Carbamidomethyl)	1	1	Q01705	Q01705	Neurogenic locus notch homolog protein 1 OS=Mus musculus OX=10090 GN=Notch1 PE=1 SV=3	2	2	2	1	0	1	1	1	633.287	1265.57	1265.57	1.10039	0.000696305	0	0	554137	HCD (High Energy Collision Dissociation)	MS2	0	100	15.7369	5335	5335	5332	FP112420_6.raw	0/0		1.07885	215.045	215.045	215.045	0.0833962	0.0129978	0	0
FALSE	Medium	PMI-Byonic	PMI-Byonic (A2)	A	2	Unambiguous	ACSCPLGFSGPL	[Y].AcScPLGFSGPL.[C]	C2(Carbamidomethyl); C4(Carbamidomethyl)	1	1	Q01705	Q01705	Neurogenic locus notch homolog protein 1 OS=Mus musculus OX=10090 GN=Notch1 PE=1 SV=3	2	2	2	1	0	1	1	1	633.287	1265.57	1265.57	1.77557	0.00112355	0	0	477474	HCD (High Energy Collision Dissociation)	MS2	3.26297	100	15.8432	5368	5368	5367	FP112420_6.raw	0/0		0.78661	181.774	181.774	181.774	0.163452	0.024787	0	0
FALSE	Medium	PMI-Byonic	PMI-Byonic (A2)	A	2	Unambiguous	GFSGPL	[L].GFSGPL.[C]		1	1	Q01705	Q01705	Neurogenic locus notch homolog protein 1 OS=Mus musculus OX=10090 GN=Notch1 PE=1 SV=3	1	2	2	1	0	1	1	1	579.778	1158.55	577.298	1.00685e+06	290.625	0	0	127153	HCD (High Energy Collision Dissociation)	MS2	75.4282	100	12.4398	3961	3961	3957	FP112420_6.raw	0/0		0.480008	78.5073	49.3958	49.3958	0.331125	0.0324454	0	0
FALSE	High	PMI-Byonic	PMI-Byonic (A2)	A	2	Unambiguous	GFSGPL	[L].GFSGPL.[C]		1	1	Q01705	Q01705	Neurogenic locus notch homolog protein 1 OS=Mus musculus OX=10090 GN=Notch1 PE=1 SV=3	1	3	3	1	0	1	1	1	577.299	1729.88	577.298	1.99651e+06	384.194	0	0	297108	HCD (High Energy Collision Dissociation)	MS2	34.4938	100	12.5779	4020	4020	4012	FP112420_6.raw	0/0		1.37844	338.34	203.473	203.473	0.041837	0.00727781	0	0
FALSE	Low	PMI-Byonic	PMI-Byonic (A2)	A	2	Unambiguous	CLTPL	[L].cLTPL.[D]	C1(Carbamidomethyl)	1	1	Q01705	Q01705	Neurogenic locus notch homolog protein 1 OS=Mus musculus OX=10090 GN=Notch1 PE=1 SV=3	1	2	2	1	0	1	1	1	603.323	1205.64	603.317	998351	301.161	0	0	237066	HCD (High Energy Collision Dissociation)	MS2	17.4717	100	13.5026	4405	4405	4398	FP112420_6.raw	0/0		0.18725	3.80618	3.80618	3.80618	0.649755	0.101841	0	0
FALSE	High	PMI-Byonic	PMI-Byonic (A2)	A	2	Unambiguous	CLTPLDNACL	[L].cLTPLDNAcL.[A]	C1(Carbamidomethyl); C9(Carbamidomethyl)	1	1	Q01705	Q01705	Neurogenic locus notch homolog protein 1 OS=Mus musculus OX=10090 GN=Notch1 PE=1 SV=3	2	2	2	1	0	1	1	1	588.775	1176.54	1176.54	2.99832	0.00176382	0	0	313641	HCD (High Energy Collision Dissociation)	MS2	0	100	14.7192	4910	4910	4906	FP112420_6.raw	0/0		1.51051	352.916	321.224	321.224	0.030867	0.006163	0	0
FALSE	High	PMI-Byonic	PMI-Byonic (A2)	A	2	Unambiguous	CLTPLDNACL	[L].cLTPLDNAcL.[A]	C1(Carbamidomethyl); C9(Carbamidomethyl)	1	1	Q01705	Q01705	Neurogenic locus notch homolog protein 1 OS=Mus musculus OX=10090 GN=Notch1 PE=1 SV=3	2	2	2	1	0	1	1	1	588.775	1176.54	1176.54	2.79081	0.00164175	0	0	3.90979e+06	HCD (High Energy Collision Dissociation)	MS2	0.921422	64.1213	14.8323	4956	4956	4955	FP112420_6.raw	0/0		3.30949	453.67	441.26	441.26	0.000490358	0.000117517	0	0
FALSE	Low	PMI-Byonic	PMI-Byonic (A2)	A	2	Unambiguous	CLTPLDNACL	[L].cLTPLDNAcL.[A]	C1(Carbamidomethyl); C9(Carbamidomethyl)	1	1	Q01705	Q01705	Neurogenic locus notch homolog protein 1 OS=Mus musculus OX=10090 GN=Notch1 PE=1 SV=3	2	2	2	1	0	1	1	1	588.775	1176.54	1176.54	2.99832	0.00176382	0	0	29108.2	HCD (High Energy Collision Dissociation)	MS2	50.0091	100	14.9512	5006	5006	5004	FP112420_6.raw	0/0		0.106987	80.7926	80.7926	80.7926	0.781651	0.142775	0.0208333	0
FALSE	Low	PMI-Byonic	PMI-Byonic (A2)	A	2	Unambiguous	LTLTEY	[L].LtLtEY.[K]	T2(Fuc(1)); T4(Hex(1)Pent(1))	1	1	Q01705	Q01705	Neurogenic locus notch homolog protein 1 OS=Mus musculus OX=10090 GN=Notch1 PE=1 SV=3	2	2	2	1	0	1	1	1	590.285	1179.56	1179.54	19.224	0.0113377	0	0	105609	HCD (High Energy Collision Dissociation)	MS2	18.6822	100	13.2888	4314	4314	4309	FP112420_6.raw	0/0		0.0761311	31.3591	31.3591	0	0.839207	0.156988	0.0204081	0.0333332
FALSE	Low	PMI-Byonic	PMI-Byonic (A2)	A	2	Unambiguous	ICRCPPGFHGPTCRQDVNECSQNPGLCRHGGTCHNEIGSY	[Y].IcRcPPGFHGPtcRQDVNEcSQNPGLcRHGGTcHNEIGSY.[R]	C2(Carbamidomethyl); C4(Carbamidomethyl); T12(Fuc(1)); C13(Carbamidomethyl); C20(Carbamidomethyl); C27(Carbamidomethyl); C33(Carbamidomethyl)	1	1	Q01705	Q01705	Neurogenic locus notch homolog protein 1 OS=Mus musculus OX=10090 GN=Notch1 PE=1 SV=3	2	6	6	1	0	1	1	1	806.518	4834.07	4831.05	625.594	0.503713	0	0	583434	HCD (High Energy Collision Dissociation)	MS2	19.9441	100	9.11173	2563	2563	2560	FP112420_6.raw	0/0		0.219668	112.147	112.147	3.6	0.60302	0.0777466	0	0
FALSE	Low	PMI-Byonic	PMI-Byonic (A2)	A	2	Unambiguous	ICRCPPGFHGPTCRQDVNECSQNPGLCRHGGTCHNEIGSY	[Y].IcRcPPGFHGPtcRQDVNEcSQNPGLcRHGGTcHNEIGSY.[R]	C2(Carbamidomethyl); C4(Carbamidomethyl); T12(Fuc(1)); C13(Carbamidomethyl); C20(Carbamidomethyl); C27(Carbamidomethyl); C33(Carbamidomethyl)	1	1	Q01705	Q01705	Neurogenic locus notch homolog protein 1 OS=Mus musculus OX=10090 GN=Notch1 PE=1 SV=3	2	6	6	1	0	1	1	1	806.017	4831.06	4831.05	2.94312	0.00236973	0	0	115599	HCD (High Energy Collision Dissociation)	MS2	2.91722	100	9.47786	2719	2719	2710	FP112420_6.raw	0/0		0.211766	52.8898	52.8898	3.6	0.614093	0.0896654	0	0
FALSE	High	PMI-Byonic	PMI-Byonic (A2)	A	2	Unambiguous	ICRCPPGFHGPTCRQDVNECSQNPGLCRHGGTCHNEIGSY	[Y].IcRcPPGFHGPtcRQDVNEcSQNPGLcRHGGTcHNEIGSY.[R]	C2(Carbamidomethyl); C4(Carbamidomethyl); T12(Fuc(1)); C13(Carbamidomethyl); C20(Carbamidomethyl); C27(Carbamidomethyl); C33(Carbamidomethyl)	1	1	Q01705	Q01705	Neurogenic locus notch homolog protein 1 OS=Mus musculus OX=10090 GN=Notch1 PE=1 SV=3	2	6	6	1	0	1	1	1	806.516	4834.06	4831.05	623.396	0.501942	0	0	1533378	HCD (High Energy Collision Dissociation)	MS2	16.641	100	9.23463	2616	2616	2614	FP112420_6.raw	0/0		2.63458	432.141	432.141	3.6	0.00231962	0.000594889	0	0
FALSE	Low	PMI-Byonic	PMI-Byonic (A2)	A	2	Unambiguous	ICRCPPGFHGPTCRQDVNECSQNPGLCRHGGTCHNEIGSY	[Y].IcRcPPGFHGPtcRQDVNEcSQNPGLcRHGGTcHNEIGSY.[R]	C2(Carbamidomethyl); C4(Carbamidomethyl); T12(Fuc(1)); C13(Carbamidomethyl); C20(Carbamidomethyl); C27(Carbamidomethyl); C33(Carbamidomethyl)	1	1	Q01705	Q01705	Neurogenic locus notch homolog protein 1 OS=Mus musculus OX=10090 GN=Notch1 PE=1 SV=3	2	6	6	1	0	1	1	1	806.35	4833.07	4831.05	417.437	0.33611	0	0	590383	HCD (High Energy Collision Dissociation)	MS2	49.8489	100	9.35237	2665	2665	2663	FP112420_6.raw	0/0		0.0570502	187.992	187.992	3.6	0.876899	0.171386	0.02	0
FALSE	High	PMI-Byonic	PMI-Byonic (A2)	A	2	Unambiguous	NCRCPPEWTGQY	[Y].NcRcPPEWTGQY.[C]	C2(Carbamidomethyl); C4(Carbamidomethyl)	1	1	Q01705	Q01705	Neurogenic locus notch homolog protein 1 OS=Mus musculus OX=10090 GN=Notch1 PE=1 SV=3	1	2	2	1	0	1	1	1	784.326	1567.64	1567.64	1.94103	0.00152142	0	0	248261	HCD (High Energy Collision Dissociation)	MS2	0	100	11.0478	3387	3387	3386	FP112420_6.raw	0/0		2.75276	231.79	231.79	231.79	0.00176703	0.000512759	0	0
FALSE	High	PMI-Byonic	PMI-Byonic (A2)	A	2	Unambiguous	NCRCPPEWTGQY	[Y].NcRcPPEWTGQY.[C]	C2(Carbamidomethyl); C4(Carbamidomethyl)	1	1	Q01705	Q01705	Neurogenic locus notch homolog protein 1 OS=Mus musculus OX=10090 GN=Notch1 PE=1 SV=3	1	2	2	1	0	1	1	1	784.327	1567.65	1567.64	2.95332	0.00231488	0	0	213504	HCD (High Energy Collision Dissociation)	MS2	17.8717	100	10.9248	3335	3335	3331	FP112420_6.raw	0/0		3.97355	347.41	301.314	301.314	0.000106278	2.53519e-05	0	0
FALSE	High	PMI-Byonic	PMI-Byonic (A2)	A	2	Unambiguous	QGATCHDRVASFY	[F].QGATcHDRVAsFY.[C]	C5(Carbamidomethyl); S11(HexNAc(1)Hex(1)Fuc(1)NeuAc(1))	1	1	Q01705	Q01705	Neurogenic locus notch homolog protein 1 OS=Mus musculus OX=10090 GN=Notch1 PE=1 SV=3	1	3	3	1	0	1	1	1	771.993	2313.96	2313.96	3.53607	0.00272744	0	0	332564	HCD (High Energy Collision Dissociation)	MS2	0	100	10.3776	3102	3102	3098	FP112420_6.raw	0/0		4.32144	365.7	352.948	13.0612	4.77049e-05	1.52362e-05	0	0
FALSE	High	PMI-Byonic	PMI-Byonic (A2)	A	2	Unambiguous	QGATCHDRVASFY	[F].QGAtcHDRVASFY.[C]	T4(HexNAc(1)Hex(1)Fuc(1)NeuAc(1)); C5(Carbamidomethyl)	1	1	Q01705	Q01705	Neurogenic locus notch homolog protein 1 OS=Mus musculus OX=10090 GN=Notch1 PE=1 SV=3	1	3	3	1	0	1	1	1	771.992	2313.96	2313.96	2.5865	0.00199501	0	0	339018	HCD (High Energy Collision Dissociation)	MS2	0	100	10.5001	3154	3154	3153	FP112420_6.raw	0/0		3.36622	217.445	217.445	10.4	0.000430309	8.64475e-05	0	0
FALSE	Medium	PMI-Byonic	PMI-Byonic (A2)	A	2	Unambiguous	QGATCHDRVASF	[F].QGAtcHDRVASF.[Y]	T4(HexNAc(1)Hex(1)Fuc(1)NeuAc(1)); C5(Carbamidomethyl)	1	1	Q01705	Q01705	Neurogenic locus notch homolog protein 1 OS=Mus musculus OX=10090 GN=Notch1 PE=1 SV=3	0	3	3	1	0	1	1	1	717.637	2150.9	2150.89	2.45834	0.00176254	0	0	178501	HCD (High Energy Collision Dissociation)	MS2	43.9203	100	8.71014	2394	2394	2389	FP112420_6.raw	0/0		1.05152	7.43235	7.43235	7.43235	0.0888145	0.0151038	0	0
FALSE	High	PMI-Byonic	PMI-Byonic (A2)	A	2	Unambiguous	QGATCHDRVASFY	[F].QGATcHDRVASFY.[C]	C5(Carbamidomethyl)	1	1	Q01705	Q01705	Neurogenic locus notch homolog protein 1 OS=Mus musculus OX=10090 GN=Notch1 PE=1 SV=3	1	3	3	1	0	1	1	1	504.562	1511.67	1511.67	0.587269	0.000295919	0	0	399353	HCD (High Energy Collision Dissociation)	MS2	16.9408	100	9.08561	2552	2552	2549	FP112420_6.raw	0/0		1.24584	153.526	149.119	149.119	0.0567759	0.00877775	0	0
FALSE	High	PMI-Byonic	PMI-Byonic (A2)	A	2	Unambiguous	QGATCHDRVASFY	[F].QGATcHDRVAsFY.[C]	C5(Carbamidomethyl); S11(Fuc(1))	1	1	Q01705	Q01705	Neurogenic locus notch homolog protein 1 OS=Mus musculus OX=10090 GN=Notch1 PE=1 SV=3	1	3	3	1	0	1	1	1	553.248	1657.73	1657.73	1.59299	0.00088025	0	0	665797	HCD (High Energy Collision Dissociation)	MS2	0	100	9.01685	2523	2523	2516	FP112420_6.raw	0/0		2.98652	330	330	6.29138	0.00103153	0.000236299	0	0
FALSE	High	PMI-Byonic	PMI-Byonic (A2)	A	2	Unambiguous	QGATCHDRVASF	[F].QGATcHDRVAsF.[Y]	C5(Carbamidomethyl); S11(HexNAc(1)Hex(1)Fuc(1)NeuAc(1))	1	1	Q01705	Q01705	Neurogenic locus notch homolog protein 1 OS=Mus musculus OX=10090 GN=Notch1 PE=1 SV=3	0	3	3	1	0	1	1	1	717.596	2150.77	2150.89	-55.4301	-0.0397414	0	0	78900.2	HCD (High Energy Collision Dissociation)	MS2	64.7495	100	8.7749	2421	2421	2416	FP112420_6.raw	0/0		3.14807	337.841	273.113	11.3698	0.000711095	0.000183283	0	0
FALSE	High	PMI-Byonic	PMI-Byonic (A2)	A	2	Unambiguous	QGATCHDRVASF	[F].QGATcHDRVAsF.[Y]	C5(Carbamidomethyl); S11(HexNAc(1)Hex(1)Fuc(1)NeuAc(1))	1	1	Q01705	Q01705	Neurogenic locus notch homolog protein 1 OS=Mus musculus OX=10090 GN=Notch1 PE=1 SV=3	0	3	3	1	0	1	1	1	717.636	2150.89	2150.89	1.43678	0.00103012	0	0	2356699	HCD (High Energy Collision Dissociation)	MS2	16.8639	83.2857	8.81381	2437	2437	2436	FP112420_6.raw	0/0		4.70011	545.855	467.964	22.053	1.99477e-05	8.10271e-06	0	0
FALSE	High	PMI-Byonic	PMI-Byonic (A2)	A	2	Unambiguous	QGATCHDRVASFY	[F].QGATcHDRVAsFY.[C]	C5(Carbamidomethyl); S11(HexNAc(1)Hex(1)Fuc(1))	1	1	Q01705	Q01705	Neurogenic locus notch homolog protein 1 OS=Mus musculus OX=10090 GN=Notch1 PE=1 SV=3	1	3	3	1	0	1	1	1	674.959	2022.86	2022.86	1.70069	0.00114675	0	0	1.38649e+06	HCD (High Energy Collision Dissociation)	MS2	2.94719	98.5678	8.95129	2495	2495	2492	FP112420_6.raw	0/0		4.88849	402.041	400.801	12.0766	1.29275e-05	5.73376e-06	0	0
FALSE	High	PMI-Byonic	PMI-Byonic (A2)	A	2	Unambiguous	QGATCHDRVASF	[F].QGATcHDRVAsF.[Y]	C5(Carbamidomethyl); S11(HexNAc(1)Hex(1)Fuc(1)NeuAc(1))	1	1	Q01705	Q01705	Neurogenic locus notch homolog protein 1 OS=Mus musculus OX=10090 GN=Notch1 PE=1 SV=3	0	3	3	1	0	1	1	1	717.637	2150.9	2150.89	1.52191	0.00109116	0	0	925459	HCD (High Energy Collision Dissociation)	MS2	10.372	100	8.92008	2482	2482	2480	FP112420_6.raw	0/0		2.97412	331.656	310.97	12.8621	0.00106141	0.000284834	0	0
FALSE	High	PMI-Byonic	PMI-Byonic (A2)	A	2	Unambiguous	QGATCHDRVASFY	[F].QGATcHDRVAsFY.[C]	C5(Carbamidomethyl); S11(Fuc(1))	1	1	Q01705	Q01705	Neurogenic locus notch homolog protein 1 OS=Mus musculus OX=10090 GN=Notch1 PE=1 SV=3	1	3	3	1	0	1	1	1	553.248	1657.73	1657.73	1.59299	0.00088025	0	0	620602	HCD (High Energy Collision Dissociation)	MS2	0	100	9.13094	2571	2571	2570	FP112420_6.raw	0/0		1.70961	161.883	161.883	5.39161	0.0195159	0.00313815	0	0
FALSE	High	PMI-Byonic	PMI-Byonic (A2)	A	2	Unambiguous	QGATCHDRVASFY	[F].QGAtcHDRVAsFY.[C]	T4(HexNAc(1)Hex(1)Fuc(1)); C5(Carbamidomethyl); S11(Fuc(1))	1	1	Q01705	Q01705	Neurogenic locus notch homolog protein 1 OS=Mus musculus OX=10090 GN=Notch1 PE=1 SV=3	1	3	3	1	0	1	1	1	723.979	2169.92	2168.92	463.046	0.334769	0	0	348749	HCD (High Energy Collision Dissociation)	MS2	71.1883	100	8.8682	2460	2460	2458	FP112420_6.raw	0/0		1.93335	134.576	134.576	2.84217e-14	0.0116588	0.00135842	0	0
FALSE	High	PMI-Byonic	PMI-Byonic (A2)	A	2	Unambiguous	YCECPHGRTGLL	[F].YcEcPHGRTGLL.[C]	C2(Carbamidomethyl); C4(Carbamidomethyl)	1	1	Q01705	Q01705	Neurogenic locus notch homolog protein 1 OS=Mus musculus OX=10090 GN=Notch1 PE=1 SV=3	2	3	3	1	0	1	1	1	488.224	1462.66	1462.66	1.40436	0.000684699	0	0	28368230	HCD (High Energy Collision Dissociation)	MS2	0.351271	4.60703	8.88453	2467	2467	2466	FP112420_6.raw	0/0		3.9018	361.083	361.083	361.083	0.000125373	3.53539e-05	0	0
FALSE	Medium	PMI-Byonic	PMI-Byonic (A2)	A	2	Unambiguous	YCECPHGRTGLL	[F].YcEcPhGRTGLL.[C]	C2(Carbamidomethyl); C4(Carbamidomethyl); H6(Oxidation)	1	1	Q01705	Q01705	Neurogenic locus notch homolog protein 1 OS=Mus musculus OX=10090 GN=Notch1 PE=1 SV=3	2	3	3	1	0	1	1	1	493.556	1478.65	1478.65	0.824187	0.000406229	0	0	133338	HCD (High Energy Collision Dissociation)	MS2	71.8649	100	8.76627	2417	2417	2416	FP112420_6.raw	0/0		0.797963	11.2754	11.2754	11.2754	0.159234	0.0211379	0	0
FALSE	High	PMI-Byonic	PMI-Byonic (A2)	A	2	Unambiguous	YCECPHGRTGLL	[F].YcEcPHGRTGLL.[C]	C2(Carbamidomethyl); C4(Carbamidomethyl)	1	1	Q01705	Q01705	Neurogenic locus notch homolog protein 1 OS=Mus musculus OX=10090 GN=Notch1 PE=1 SV=3	2	3	3	1	0	1	1	1	488.224	1462.66	1462.66	1.09139	0.000532111	0	0	291023	HCD (High Energy Collision Dissociation)	MS2	0	100	8.77274	2420	2420	2416	FP112420_6.raw	0/0		3.29206	361.988	356.974	356.974	0.000510439	0.000145583	0	0
FALSE	High	PMI-Byonic	PMI-Byonic (A2)	A	2	Unambiguous	YCECPHGRTGLL	[F].YcEcPHGRTGLL.[C]	C2(Carbamidomethyl); C4(Carbamidomethyl)	1	1	Q01705	Q01705	Neurogenic locus notch homolog protein 1 OS=Mus musculus OX=10090 GN=Notch1 PE=1 SV=3	2	3	3	1	0	1	1	1	488.224	1462.66	1462.66	0.966205	0.000471076	0	0	537903	HCD (High Energy Collision Dissociation)	MS2	0	100	9.14446	2578	2578	2570	FP112420_6.raw	0/0		1.70962	178.689	178.689	178.689	0.0195154	0.00250824	0	0
FALSE	High	PMI-Byonic	PMI-Byonic (A2)	A	2	Unambiguous	YCECPHGRTGLL	[F].YcEcPHGRTGLL.[C]	C2(Carbamidomethyl); C4(Carbamidomethyl)	1	1	Q01705	Q01705	Neurogenic locus notch homolog protein 1 OS=Mus musculus OX=10090 GN=Notch1 PE=1 SV=3	2	3	3	1	0	1	1	1	488.224	1462.66	1462.66	0.590645	0.00028797	0	0	749270	HCD (High Energy Collision Dissociation)	MS2	3.77562	100	9.00606	2518	2518	2516	FP112420_6.raw	0/0		2.89525	358.772	298.267	298.267	0.00127276	0.000339719	0	0
FALSE	High	PMI-Byonic	PMI-Byonic (A2)	A	2	Unambiguous	YCECPHGRTGLL	[F].YcEcPHGRTGLL.[C]	C2(Carbamidomethyl); C4(Carbamidomethyl)	1	1	Q01705	Q01705	Neurogenic locus notch homolog protein 1 OS=Mus musculus OX=10090 GN=Notch1 PE=1 SV=3	2	2	2	1	0	1	1	1	731.833	1462.66	1462.66	1.72652	0.00126265	0	0	487139	HCD (High Energy Collision Dissociation)	MS2	22.254	100	8.81812	2439	2439	2436	FP112420_6.raw	0/0		4.59228	453.688	453.688	453.688	2.55693e-05	1.05979e-05	0	0
FALSE	Low	PMI-Byonic	PMI-Byonic (A2)	A	2	Unambiguous	QCICMPGYEGVY	[F].QcIcMPGYEGVY.[C]	C2(Carbamidomethyl); C4(Carbamidomethyl)	1	1	Q01705	Q01705	Neurogenic locus notch homolog protein 1 OS=Mus musculus OX=10090 GN=Notch1 PE=1 SV=3	1	2	2	1	0	1	1	1	738.803	1476.6	1476.6	2.07319	0.00153063	0	0	139274	HCD (High Energy Collision Dissociation)	MS2	19.8088	100	14.9533	5007	5007	5004	FP112420_6.raw	0/0		0.134243	15.4056	15.4056	15.4056	0.734104	0.129182	0.0212766	0.0344826
FALSE	Low	PMI-Byonic	PMI-Byonic (A2)	A	2	Unambiguous	QCQCPKGFNGHLCQY	[F].QcQcPKGFnGHLcQY.[D]	C2(Carbamidomethyl); C4(Carbamidomethyl); N9(Deamidated); C13(Carbamidomethyl)	1	1	Q01705	Q01705	Neurogenic locus notch homolog protein 1 OS=Mus musculus OX=10090 GN=Notch1 PE=1 SV=3	2	3	3	1	0	1	1	1	633.265	1897.78	1897.78	1.49608	0.000946407	0	0	165017	HCD (High Energy Collision Dissociation)	MS2	4.48709	100	10.3	3069	3069	3065	FP112420_6.raw	0/0		0.278246	1.49039	1.49039	0	0.526931	0.0537571	0	0
FALSE	Medium	PMI-Byonic	PMI-Byonic (A2)	A	2	Unambiguous	NGHLCQYDVDECASTPCKNGAKCLDGPNTY	[F].NGHLcQYDVDEcAsTPcKNGAKcLDGPnTY.[T]	C5(Carbamidomethyl); C12(Carbamidomethyl); S14(Hex(1)Pent(1)); C17(Carbamidomethyl); C23(Carbamidomethyl); N28(Oxidation)	1	1	Q01705	Q01705	Neurogenic locus notch homolog protein 1 OS=Mus musculus OX=10090 GN=Notch1 PE=1 SV=3	3	4	4	1	0	1	1	1	939.891	3756.54	3754.52	536.922	0.503972	0	0	363660	HCD (High Energy Collision Dissociation)	MS2	30.7511	100	10.2829	3062	3062	3054	FP112420_6.raw	0/0		1.08692	132.797	132.797	0	0.081861	0.0109272	0	0
FALSE	Medium	PMI-Byonic	PMI-Byonic (A2)	A	2	Unambiguous	NGHLCQYDVDECASTPCKNGAKCLDGPNTY	[F].NGHLcQYDVDEcAsTPcKNGAKcLDGPNTY.[T]	C5(Carbamidomethyl); C12(Carbamidomethyl); S14(Hex(1)Pent(1)); C17(Carbamidomethyl); C23(Carbamidomethyl)	1	1	Q01705	Q01705	Neurogenic locus notch homolog protein 1 OS=Mus musculus OX=10090 GN=Notch1 PE=1 SV=3	3	4	4	1	0	1	1	1	935.389	3738.54	3738.53	1.64908	0.00154129	0	0	33653.4	HCD (High Energy Collision Dissociation)	MS2	0	100	10.1812	3019	3019	3010	FP112420_6.raw	0/0		0.998831	126.965	126.965	0.8	0.10027	0.0174056	0	0
FALSE	High	PMI-Byonic	PMI-Byonic (A2)	A	2	Unambiguous	TCRCPEGYHDPTCL	[F].TcRcPEGYHDPTcL.[S]	C2(Carbamidomethyl); C4(Carbamidomethyl); C13(Carbamidomethyl)	1	1	Q01705	Q01705	Neurogenic locus notch homolog protein 1 OS=Mus musculus OX=10090 GN=Notch1 PE=1 SV=3	1	3	3	1	0	1	1	1	589.241	1765.71	1765.71	-0.210997	-0.000124186	0	0	776607	HCD (High Energy Collision Dissociation)	MS2	34.7421	100	9.01469	2522	2522	2516	FP112420_6.raw	0/0		3.59598	388.111	388.111	388.111	0.000253527	5.51877e-05	0	0
[truncated: 7 more columns]

## Sheet: FP030521_16
Checked	Confidence	Identifying Node Type	Identifying Node	Search ID	Identifying Node No	PSM Ambiguity	Sequence	Annotated Sequence	Modifications	# Protein Groups	# Proteins	Master Protein Accessions	Protein Accessions	Protein Descriptions	# Missed Cleavages	Charge	Original Precursor Charge	DeltaScore	DeltaCn	Rank	Search Engine Rank	Concatenated Rank	m/z [Da]	MH+ [Da]	Theo. MH+ [Da]	DeltaM [ppm]	Deltam/z [Da]	Matched Ions	Total Ions	Intensity	Activation Type	MS Order	Isolation Interference [%]	Ion Inject Time [ms]	RT [min]	First Scan	Last Scan	Master Scan(s)	Spectrum File	Ions Matched	Annotation	|Log Prob|	Byonic Score	Delta Byonic Score	Delta Mod Score	PEP 2D	q-Value 2D	FDR 2D	Peptide Group FDR 2D
FALSE	Medium	PMI-Byonic	PMI-Byonic (A2)	A	2	Unambiguous	VGQRCQDSNPCLSTPCKNAGTCHVVDHGGTVDYACSCPL	[F].VGQRcQDSNPcLStPcKNAGtcHVVDHGGTVDYAcScPL.[G]	C5(Carbamidomethyl); C11(Carbamidomethyl); T14(HexNAc(1)Fuc(1)); C16(Carbamidomethyl); T21(Fuc(1)); C22(Carbamidomethyl); C35(Carbamidomethyl); C37(Carbamidomethyl)	1	1	Q01705	Q01705	Neurogenic locus notch homolog protein 1 OS=Mus musculus OX=10090 GN=Notch1 PE=1 SV=3	2	5	5	1	0	1	1	1	976.012	4876.03	4873.06	609.992	0.594506	0	0	658238	HCD (High Energy Collision Dissociation)	MS2	63.8436	100	9.48427	3377	3377	3368	FP030521_16.raw	0/0		0.294061	90.6063	90.6063	1.2	0.508089	0.0267656	0	0
FALSE	High	PMI-Byonic	PMI-Byonic (A2)	A	2	Unambiguous	VGQRCQDSNPCLSTPCKNAGTCHVVDHGGTVDY	[F].VGQRcQDSnPcLstPcKNAGTcHVVDHGGTVDY.[A]	C5(Carbamidomethyl); N9(Oxidation); C11(Carbamidomethyl); S13(Fuc(1)); T14(Fuc(1)); C16(Carbamidomethyl); C22(Carbamidomethyl)	1	1	Q01705	Q01705	Neurogenic locus notch homolog protein 1 OS=Mus musculus OX=10090 GN=Notch1 PE=1 SV=3	1	5	5	1	0	1	1	1	800.749	3999.72	3997.71	503.288	0.402399	0	0	772117	HCD (High Energy Collision Dissociation)	MS2	56.2372	100	8.03653	2773	2773	2764	FP030521_16.raw	0/0		4.70425	314.073	314.073	4.8	1.97583e-05	2.91721e-06	0	0
FALSE	High	PMI-Byonic	PMI-Byonic (A2)	A	2	Unambiguous	VGQRCQDSNPCLSTPCKNAGTCHVVDHGGTVDY	[F].VGQRcQDSNPcLstPcKnAGTcHVVDHGGTVDY.[A]	C5(Carbamidomethyl); C11(Carbamidomethyl); S13(HexNAc(1)Fuc(1)); T14(Fuc(1)); C16(Carbamidomethyl); N18(Deamidated); C22(Carbamidomethyl)	1	1	Q01705	Q01705	Neurogenic locus notch homolog protein 1 OS=Mus musculus OX=10090 GN=Notch1 PE=1 SV=3	1	5	5	1	0	1	1	1	838.363	4187.78	4185.77	480.4	0.402169	0	0	734931	HCD (High Energy Collision Dissociation)	MS2	0	100	8.03871	2774	2774	2764	FP030521_16.raw	0/0		2.28175	193.103	193.103	0	0.00522698	0.000505253	0	0
FALSE	High	PMI-Byonic	PMI-Byonic (A2)	A	2	Unambiguous	VGQRCQDSNPCLSTPCKNAGTCHVVDHGGTVDY	[F].VGqrcQDSNPcLStPcKNAGTcHVVDHGGTVDY.[A]	Q3(Deamidated); R4(Deamidated); C5(Carbamidomethyl); C11(Carbamidomethyl); T14(HexNAc(1)Hex(1)Fuc(1)NeuAc(1)); C16(Carbamidomethyl); C22(Carbamidomethyl)	1	1	Q01705	Q01705	Neurogenic locus notch homolog protein 1 OS=Mus musculus OX=10090 GN=Notch1 PE=1 SV=3	1	5	5	1	0	1	1	1	899.784	4494.89	4493.85	232.463	0.20893	0	0	2937126	HCD (High Energy Collision Dissociation)	MS2	0	41.1171	8.07062	2787	2787	2786	FP030521_16.raw	0/0		2.78713	346.796	346.796	0	0.00163257	0.000126355	0	0
FALSE	High	PMI-Byonic	PMI-Byonic (A2)	A	2	Unambiguous	VGQRCQDSNPCLSTPCKNAGTCHVVDHGGTVDY	[F].VGQRcQDSNPcLstPcKnAGTcHVVDHGGTVDY.[A]	C5(Carbamidomethyl); C11(Carbamidomethyl); S13(Fuc(1)); T14(HexNAc(1)Fuc(1)); C16(Carbamidomethyl); N18(Deamidated); C22(Carbamidomethyl)	1	1	Q01705	Q01705	Neurogenic locus notch homolog protein 1 OS=Mus musculus OX=10090 GN=Notch1 PE=1 SV=3	1	5	5	1	0	1	1	1	838.965	4190.8	4185.77	1199.56	1.00422	0	0	924384	HCD (High Energy Collision Dissociation)	MS2	4.34461	100	8.07709	2790	2790	2786	FP030521_16.raw	0/0		2.28956	177.413	177.413	0	0.00513383	0.000474593	0	0
FALSE	High	PMI-Byonic	PMI-Byonic (A2)	A	2	Unambiguous	VGQRCQDSNPCLSTPCKNAGTCHVVDHGGTVDY	[F].VGQRcQDSNPcLStPcKnAGTcHVVDHGGTVDY.[A]	C5(Carbamidomethyl); C11(Carbamidomethyl); T14(HexNAc(1)Hex(1)Fuc(1)NeuAc(1)); C16(Carbamidomethyl); N18(Deamidated); C22(Carbamidomethyl)	1	1	Q01705	Q01705	Neurogenic locus notch homolog protein 1 OS=Mus musculus OX=10090 GN=Notch1 PE=1 SV=3	1	4	4	1	0	1	1	1	1124.73	4495.9	4492.86	675.78	0.759047	0	0	809186	HCD (High Energy Collision Dissociation)	MS2	0	100	8.07929	2791	2791	2786	FP030521_16.raw	0/0		2.20718	51.644	51.644	1.2	0.00620607	0.000572393	0	0
FALSE	High	PMI-Byonic	PMI-Byonic (A2)	A	2	Unambiguous	VGQRCQDSNPCLSTPCKNAGTCHVVDHGGTVDY	[F].VGqRcQDSnPcLstPcKNAGTcHVVDHGGTVDY.[A]	Q3(Deamidated); C5(Carbamidomethyl); N9(Deamidated); C11(Carbamidomethyl); S13(Fuc(1)); T14(Fuc(1)); C16(Carbamidomethyl); C22(Carbamidomethyl)	1	1	Q01705	Q01705	Neurogenic locus notch homolog protein 1 OS=Mus musculus OX=10090 GN=Notch1 PE=1 SV=3	1	5	5	1	0	1	1	1	797.743	3984.69	3983.68	253.123	0.201672	0	0	608877	HCD (High Energy Collision Dissociation)	MS2	0	100	8.08145	2792	2792	2786	FP030521_16.raw	0/0		2.46488	204.138	204.138	0	0.00342859	0.000312771	0	0
FALSE	High	PMI-Byonic	PMI-Byonic (A2)	A	2	Unambiguous	VGQRCQDSNPCLSTPCKNAGTCHVVDHGGTVDY	[F].VGQRcQDSnPcLstPcKNAGTcHVVDHGGTVDY.[A]	C5(Carbamidomethyl); N9(Oxidation); C11(Carbamidomethyl); S13(Fuc(1)); T14(Fuc(1)); C16(Carbamidomethyl); C22(Carbamidomethyl)	1	1	Q01705	Q01705	Neurogenic locus notch homolog protein 1 OS=Mus musculus OX=10090 GN=Notch1 PE=1 SV=3	1	5	5	1	0	1	1	1	800.55	3998.72	3997.71	253.893	0.202997	0	0	597912	HCD (High Energy Collision Dissociation)	MS2	27.5758	100	8.14504	2820	2820	2818	FP030521_16.raw	0/0		3.77561	228.015	228.015	2.28	0.000167645	1.95922e-05	0	0
FALSE	High	PMI-Byonic	PMI-Byonic (A2)	A	2	Unambiguous	VGQRCQDSNPCLSTPCKNAGTCHVVDHGGTVDY	[F].VGQRcqDSnPcLStPcKNAGTcHVVDHGGTVDY.[A]	C5(Carbamidomethyl); Q6(Deamidated); N9(Deamidated); C11(Carbamidomethyl); T14(HexNAc(1)Hex(1)Fuc(1)NeuAc(1)); C16(Carbamidomethyl); C22(Carbamidomethyl)	1	1	Q01705	Q01705	Neurogenic locus notch homolog protein 1 OS=Mus musculus OX=10090 GN=Notch1 PE=1 SV=3	1	5	5	1	0	1	1	1	899.984	4495.89	4493.85	454.731	0.408698	0	0	1.63419e+06	HCD (High Energy Collision Dissociation)	MS2	41.5322	100	8.18966	2839	2839	2838	FP030521_16.raw	0/0		6.01962	480.365	480.365	1.2	9.55834e-07	2.03384e-07	0	0
FALSE	High	PMI-Byonic	PMI-Byonic (A2)	A	2	Unambiguous	VGQRCQDSNPCLSTPCKNAGTCHVVDHGGTVDY	[F].VGqrcQDSNPcLstPcKNAGTcHVVDHGGTVDY.[A]	Q3(Deamidated); R4(Deamidated); C5(Carbamidomethyl); C11(Carbamidomethyl); S13(Fuc(1)); T14(HexNAc(1)Hex(1)Fuc(1)NeuAc(1)); C16(Carbamidomethyl); C22(Carbamidomethyl)	1	1	Q01705	Q01705	Neurogenic locus notch homolog protein 1 OS=Mus musculus OX=10090 GN=Notch1 PE=1 SV=3	1	5	5	1	0	1	1	1	929.597	4643.96	4639.91	873.094	0.810215	0	0	830880	HCD (High Energy Collision Dissociation)	MS2	44.2471	100	7.97928	2748	2748	2744	FP030521_16.raw	0/0		2.06144	204.698	204.698	0	0.00868081	0.000661295	0	0
FALSE	High	PMI-Byonic	PMI-Byonic (A2)	A	2	Unambiguous	VGQRCQDSNPCLSTPCKNAGTCHVVDHGGTVDY	[F].VGQRcQDSNPcLstPcKnAGTcHVVDHGGTVDY.[A]	C5(Carbamidomethyl); C11(Carbamidomethyl); S13(HexNAc(1)Fuc(1)); T14(Fuc(1)); C16(Carbamidomethyl); N18(Deamidated); C22(Carbamidomethyl)	1	1	Q01705	Q01705	Neurogenic locus notch homolog protein 1 OS=Mus musculus OX=10090 GN=Notch1 PE=1 SV=3	1	5	5	1	0	1	1	1	838.765	4189.79	4185.77	960.352	0.803963	0	0	978113	HCD (High Energy Collision Dissociation)	MS2	0	100	8.19185	2840	2840	2838	FP030521_16.raw	0/0		1.69607	130.822	130.822	0	0.0201339	0.00156198	0	0
FALSE	Medium	PMI-Byonic	PMI-Byonic (A2)	A	2	Unambiguous	VGQRCQDSNPCLSTPCKNAGTCHVVDHGGTVDY	[F].VGqRcQDSNPcLSTPcKnAGTcHVVDHGGTVDY.[A]	Q3(Deamidated); C5(Carbamidomethyl); C11(Carbamidomethyl); C16(Carbamidomethyl); N18(Deamidated); C22(Carbamidomethyl)	1	1	Q01705	Q01705	Neurogenic locus notch homolog protein 1 OS=Mus musculus OX=10090 GN=Notch1 PE=1 SV=3	1	4	4	1	0	1	1	1	924.135	3693.52	3691.56	529.885	0.489026	0	0	799162	HCD (High Energy Collision Dissociation)	MS2	51.1573	100	8.74525	3059	3059	3053	FP030521_16.raw	0/0		0.211767	40.1139	40.1139	0	0.614092	0.0345705	0	0
FALSE	Medium	PMI-Byonic	PMI-Byonic (A2)	A	2	Unambiguous	VGQRCQDSNPCLSTPCKNAGTCHVVDHGGTVDY	[F].VGqrcQDSNPcLStPcKNAGTcHVVDHGGTVDY.[A]	Q3(Deamidated); R4(Deamidated); C5(Carbamidomethyl); C11(Carbamidomethyl); T14(HexNAc(1)Hex(1)Fuc(1)NeuAc(1)); C16(Carbamidomethyl); C22(Carbamidomethyl)	1	1	Q01705	Q01705	Neurogenic locus notch homolog protein 1 OS=Mus musculus OX=10090 GN=Notch1 PE=1 SV=3	1	5	5	1	0	1	1	1	900.385	4497.9	4493.85	900.626	0.809455	0	0	1.01902e+06	HCD (High Energy Collision Dissociation)	MS2	52.6617	100	8.30961	2891	2891	2890	FP030521_16.raw	0/0		0.689776	86.0937	86.0937	0	0.204279	0.0113718	0	0
FALSE	High	PMI-Byonic	PMI-Byonic (A2)	A	2	Unambiguous	VGQRCQDSNPCLSTPCKNAGTCHVVDHGGTVDY	[F].VGQRcQDSnPcLStPcKNAGTcHVVDHGGTVDY.[A]	C5(Carbamidomethyl); N9(Deamidated); C11(Carbamidomethyl); T14(HexNAc(1)Hex(1)Fuc(1)NeuAc(1)); C16(Carbamidomethyl); C22(Carbamidomethyl)	1	1	Q01705	Q01705	Neurogenic locus notch homolog protein 1 OS=Mus musculus OX=10090 GN=Notch1 PE=1 SV=3	1	5	5	1	0	1	1	1	899.988	4495.91	4492.86	678.263	0.609469	0	0	387253	HCD (High Energy Collision Dissociation)	MS2	0	100	7.96222	2741	2741	2733	FP030521_16.raw	0/0		6.27464	593.288	593.288	1.2	5.3132e-07	1.13073e-07	0	0
FALSE	High	PMI-Byonic	PMI-Byonic (A2)	A	2	Unambiguous	ACSCPLGF	[Y].AcScPLGF.[S]	C2(Carbamidomethyl); C4(Carbamidomethyl)	1	1	Q01705	Q01705	Neurogenic locus notch homolog protein 1 OS=Mus musculus OX=10090 GN=Notch1 PE=1 SV=3	1	2	2	1	0	1	1	1	456.193	911.38	911.375	4.95687	0.00225878	0	0	469413	HCD (High Energy Collision Dissociation)	MS2	8.7584	100	12.8103	4788	4788	4783	FP030521_16.raw	0/0		6.08459	414.725	414.725	414.725	8.23022e-07	1.62809e-07	0	0
FALSE	High	PMI-Byonic	PMI-Byonic (A2)	A	2	Unambiguous	ACSCPLGFSGPL	[Y].AcScPLGFSGPL.[C]	C2(Carbamidomethyl); C4(Carbamidomethyl)	1	1	Q01705	Q01705	Neurogenic locus notch homolog protein 1 OS=Mus musculus OX=10090 GN=Notch1 PE=1 SV=3	2	2	2	1	0	1	1	1	633.289	1265.57	1265.57	4.95859	0.00313771	0	0	679745	HCD (High Energy Collision Dissociation)	MS2	11.7616	100	15.0742	5749	5749	5746	FP030521_16.raw	0/0		9.82036	701.22	701.22	701.22	1.5123e-10	6.91097e-11	0	0
FALSE	High	PMI-Byonic	PMI-Byonic (A2)	A	2	Unambiguous	ACSCPLGFSGPL	[Y].AcScPLGFSGPL.[C]	C2(Carbamidomethyl); C4(Carbamidomethyl)	1	1	Q01705	Q01705	Neurogenic locus notch homolog protein 1 OS=Mus musculus OX=10090 GN=Notch1 PE=1 SV=3	2	2	2	1	0	1	1	1	633.29	1265.57	1265.57	5.1515	0.00325978	0	0	4944794	HCD (High Energy Collision Dissociation)	MS2	0	34.1346	15.1885	5798	5798	5797	FP030521_16.raw	0/0		8.82036	694.516	694.516	694.516	1.5123e-09	7.25275e-10	0	0
FALSE	High	PMI-Byonic	PMI-Byonic (A2)	A	2	Unambiguous	ACSCPLGFSGPL	[Y].AcScPLGFSGPL.[C]	C2(Carbamidomethyl); C4(Carbamidomethyl)	1	1	Q01705	Q01705	Neurogenic locus notch homolog protein 1 OS=Mus musculus OX=10090 GN=Notch1 PE=1 SV=3	2	2	2	1	0	1	1	1	633.289	1265.57	1265.57	4.47632	0.00283254	0	0	487016	HCD (High Energy Collision Dissociation)	MS2	0	100	15.3181	5853	5853	5852	FP030521_16.raw	0/0		6.82036	591.377	591.377	591.377	1.5123e-07	2.11057e-08	0	0
FALSE	High	PMI-Byonic	PMI-Byonic (A2)	A	2	Unambiguous	ACSCPLGFSGPL	[Y].AcScPLGFSGPL.[C]	C2(Carbamidomethyl); C4(Carbamidomethyl)	1	1	Q01705	Q01705	Neurogenic locus notch homolog protein 1 OS=Mus musculus OX=10090 GN=Notch1 PE=1 SV=3	2	2	2	1	0	1	1	1	633.29	1265.57	1265.57	5.63378	0.00356496	0	0	216151	HCD (High Energy Collision Dissociation)	MS2	5.17822	100	15.4608	5914	5914	5907	FP030521_16.raw	0/0		4.28784	308.011	308.011	308.011	5.15424e-05	5.49226e-06	0	0
FALSE	Low	PMI-Byonic	PMI-Byonic (A2)	A	2	Unambiguous	GFSGPLCLTPLDNACL	[L].GFsGPLcLTPLdNAcL.[A]	S3(HexNAc(1)Fuc(1)); C7(Carbamidomethyl); D12(Oxidation); C15(Carbamidomethyl)	1	1	Q01705	Q01705	Neurogenic locus notch homolog protein 1 OS=Mus musculus OX=10090 GN=Notch1 PE=1 SV=3	4	2	2	1	0	1	1	1	1050.49	2099.96	2099.95	5.84604	0.0061382	0	0	394326	HCD (High Energy Collision Dissociation)	MS2	0	100	17.7179	6870	6870	6869	FP030521_16.raw	0/0		0.0808256	2.92942	2.92942	0	0.830184	0.0795559	0.0044843	0.0104167
FALSE	High	PMI-Byonic	PMI-Byonic (A2)	A	2	Unambiguous	GFSGPL	[L].GFSGPL.[C]		1	1	Q01705	Q01705	Neurogenic locus notch homolog protein 1 OS=Mus musculus OX=10090 GN=Notch1 PE=1 SV=3	1	2	2	1	0	1	1	1	579.824	1158.64	577.298	1.00701e+06	290.672	0	0	244538	HCD (High Energy Collision Dissociation)	MS2	41.0576	100	11.5988	4272	4272	4264	FP030521_16.raw	0/0		1.35544	73.6676	67.862	67.862	0.044112	0.00387412	0	0
FALSE	High	PMI-Byonic	PMI-Byonic (A2)	A	2	Unambiguous	SGPLCLTPLDNACL	[F].sGPLcLtPLDNAcL.[A]	S1(HexNAc(1)Hex(1)Fuc(1)); C5(Carbamidomethyl); T7(HexNAc(1)Fuc(1)); C13(Carbamidomethyl)	1	1	Q01705	Q01705	Neurogenic locus notch homolog protein 1 OS=Mus musculus OX=10090 GN=Notch1 PE=1 SV=3	3	3	3	1	0	1	1	1	797.692	2391.06	2391.06	1.64588	0.0013118	0	0	159760	HCD (High Energy Collision Dissociation)	MS2	2.01132	100	20.3536	7893	7893	7892	FP030521_16.raw	0/0		1.56058	1.39023	1.39023	1.39023	0.0275057	0.00232436	0	0
FALSE	High	PMI-Byonic	PMI-Byonic (A2)	A	2	Unambiguous	CLTPLDNACL	[L].cLTPLDNAcL.[A]	C1(Carbamidomethyl); C9(Carbamidomethyl)	1	1	Q01705	Q01705	Neurogenic locus notch homolog protein 1 OS=Mus musculus OX=10090 GN=Notch1 PE=1 SV=3	2	2	2	1	0	1	1	1	588.776	1176.55	1176.54	5.48841	0.00322866	0	0	11267195	HCD (High Energy Collision Dissociation)	MS2	0.539468	11.076	14.1695	5365	5365	5364	FP030521_16.raw	0/0		5.81291	582.617	344.125	344.125	1.53847e-06	2.66106e-07	0	0
FALSE	High	PMI-Byonic	PMI-Byonic (A2)	A	2	Unambiguous	CLTPLDNACL	[L].cLTPLDNAcL.[A]	C1(Carbamidomethyl); C9(Carbamidomethyl)	1	1	Q01705	Q01705	Neurogenic locus notch homolog protein 1 OS=Mus musculus OX=10090 GN=Notch1 PE=1 SV=3	2	2	2	1	0	1	1	1	588.776	1176.55	1176.54	5.38465	0.00316763	0	0	1.45373e+06	HCD (High Energy Collision Dissociation)	MS2	1.13889	57.1634	14.2815	5412	5412	5411	FP030521_16.raw	0/0		6.67828	634.05	290.493	290.493	2.09758e-07	3.52041e-08	0	0
FALSE	High	PMI-Byonic	PMI-Byonic (A2)	A	2	Unambiguous	CLTPLDNACL	[L].cLTPLDNAcL.[A]	C1(Carbamidomethyl); C9(Carbamidomethyl)	1	1	Q01705	Q01705	Neurogenic locus notch homolog protein 1 OS=Mus musculus OX=10090 GN=Notch1 PE=1 SV=3	2	2	2	1	0	1	1	1	588.776	1176.54	1176.54	5.2809	0.00310659	0	0	332152	HCD (High Energy Collision Dissociation)	MS2	0	100	14.4099	5467	5467	5466	FP030521_16.raw	0/0		3.28905	418.372	289.16	289.16	0.000513985	5.20417e-05	0	0
FALSE	High	PMI-Byonic	PMI-Byonic (A2)	A	2	Unambiguous	CLTPLDNACL	[L].cLTPLDNAcL.[A]	C1(Carbamidomethyl); C9(Carbamidomethyl)	1	1	Q01705	Q01705	Neurogenic locus notch homolog protein 1 OS=Mus musculus OX=10090 GN=Notch1 PE=1 SV=3	2	2	2	1	0	1	1	1	588.777	1176.55	1176.54	6.6297	0.00390005	0	0	181346	HCD (High Energy Collision Dissociation)	MS2	0	100	14.5491	5526	5526	5521	FP030521_16.raw	0/0		3.62265	382.444	347.414	347.414	0.000238426	2.40666e-05	0	0
FALSE	High	PMI-Byonic	PMI-Byonic (A2)	A	2	Unambiguous	CLTPLDNACL	[L].cLTPLDNAcL.[A]	C1(Carbamidomethyl); C9(Carbamidomethyl)	1	1	Q01705	Q01705	Neurogenic locus notch homolog protein 1 OS=Mus musculus OX=10090 GN=Notch1 PE=1 SV=3	2	2	2	1	0	1	1	1	588.777	1176.55	1176.54	6.52595	0.00383901	0	0	597515	HCD (High Energy Collision Dissociation)	MS2	2.2666	100	14.0468	5313	5313	5310	FP030521_16.raw	0/0		3.77127	544.686	237.872	237.872	0.000169327	2.08943e-05	0	0
FALSE	High	PMI-Byonic	PMI-Byonic (A2)	A	2	Unambiguous	CLTPLDNACL	[L].cLTPLdNAcL.[A]	C1(Carbamidomethyl); D6(Oxidation); C9(Carbamidomethyl)	1	1	Q01705	Q01705	Neurogenic locus notch homolog protein 1 OS=Mus musculus OX=10090 GN=Notch1 PE=1 SV=3	2	2	2	1	0	1	1	1	596.775	1192.54	1192.53	7.42686	0.00442839	0	0	41049.7	HCD (High Energy Collision Dissociation)	MS2	21.7857	100	13.9816	5286	5286	5277	FP030521_16.raw	0/0		0.933293	101.901	101.901	0	0.116602	0.00779448	0	0
FALSE	Medium	PMI-Byonic	PMI-Byonic (A2)	A	2	Unambiguous	CLTPLDNACL	[L].cLTPLDNAcL.[A]	C1(Carbamidomethyl); C9(Carbamidomethyl)	1	1	Q01705	Q01705	Neurogenic locus notch homolog protein 1 OS=Mus musculus OX=10090 GN=Notch1 PE=1 SV=3	2	2	2	1	0	1	1	1	588.777	1176.55	1176.54	7.25222	0.00426626	0	0	60228.5	HCD (High Energy Collision Dissociation)	MS2	48.7908	100	14.7675	5619	5619	5609	FP030521_16.raw	0/0		0.25733	8.53969	8.53969	8.53969	0.55293	0.0317976	0	0
FALSE	High	PMI-Byonic	PMI-Byonic (A2)	A	2	Unambiguous	CLTPLDNACL	[L].cLTPLdNAcL.[A]	C1(Carbamidomethyl); D6(Oxidation); C9(Carbamidomethyl)	1	1	Q01705	Q01705	Neurogenic locus notch homolog protein 1 OS=Mus musculus OX=10090 GN=Notch1 PE=1 SV=3	2	2	2	1	0	1	1	1	596.774	1192.54	1192.53	5.27725	0.00314665	0	0	130334	HCD (High Energy Collision Dissociation)	MS2	39.269	100	14.1007	5336	5336	5331	FP030521_16.raw	0/0		1.58575	151.088	151.088	0	0.0259565	0.00218047	0	0
FALSE	High	PMI-Byonic	PMI-Byonic (A2)	A	2	Unambiguous	ANPCRNGGTCDLLTLTEY	[L].ANPcRNGGtcDLLTLTEY.[K]	C4(Carbamidomethyl); T9(Fuc(1)); C10(Carbamidomethyl)	1	1	Q01705	Q01705	Neurogenic locus notch homolog protein 1 OS=Mus musculus OX=10090 GN=Notch1 PE=1 SV=3	3	2	2	1	0	1	1	1	1101	2201	2200.98	6.43433	0.00708093	0	0	203297	HCD (High Energy Collision Dissociation)	MS2	0	100	14.0209	5302	5302	5299	FP030521_16.raw	0/0		1.37097	149.856	149.856	6.4	0.0425627	0.00321592	0	0
FALSE	High	PMI-Byonic	PMI-Byonic (A2)	A	2	Unambiguous	ANPCRNGGTCDLLTLTEY	[L].ANPcRNGGtcDLLTLTEY.[K]	C4(Carbamidomethyl); T9(Fuc(1)); C10(Carbamidomethyl)	1	1	Q01705	Q01705	Neurogenic locus notch homolog protein 1 OS=Mus musculus OX=10090 GN=Notch1 PE=1 SV=3	3	3	3	1	0	1	1	1	734.34	2201	2200.98	9.03492	0.00662857	0	0	276931	HCD (High Energy Collision Dissociation)	MS2	6.5204	100	13.9141	5257	5257	5255	FP030521_16.raw	0/0		0.948317	120.013	120.013	6.4	0.112637	0.00667242	0	0
FALSE	High	PMI-Byonic	PMI-Byonic (A2)	A	2	Unambiguous	ANPCRNGGTCDLLTLTEY	[L].ANPcRNGGTcDLLTLTEY.[K]	C4(Carbamidomethyl); C10(Carbamidomethyl)	1	1	Q01705	Q01705	Neurogenic locus notch homolog protein 1 OS=Mus musculus OX=10090 GN=Notch1 PE=1 SV=3	3	2	2	1	0	1	1	1	1027.97	2054.94	2054.93	5.3703	0.00551778	0	0	151359	HCD (High Energy Collision Dissociation)	MS2	37.4146	100	13.8084	5212	5212	5211	FP030521_16.raw	0/0		1.64362	74.7455	74.7455	74.7455	0.0227188	0.00204382	0	0
FALSE	High	PMI-Byonic	PMI-Byonic (A2)	A	2	Unambiguous	ANPCRNGGTCDLLTLTEY	[L].ANPcRNGGTcDLLTLTEY.[K]	C4(Carbamidomethyl); C10(Carbamidomethyl)	1	1	Q01705	Q01705	Neurogenic locus notch homolog protein 1 OS=Mus musculus OX=10090 GN=Notch1 PE=1 SV=3	3	3	3	1	0	1	1	1	685.65	2054.94	2054.93	4.23508	0.00290093	0	0	370919	HCD (High Energy Collision Dissociation)	MS2	4.72966	100	13.7847	5202	5202	5200	FP030521_16.raw	0/0		1.8847	211.868	211.868	211.868	0.0130408	0.000990716	0	0
FALSE	High	PMI-Byonic	PMI-Byonic (A2)	A	2	Unambiguous	ANPCRNGGTCDLLTLTEY	[L].ANPcRNGGtcDLLTLTEY.[K]	C4(Carbamidomethyl); T9(Fuc(1)); C10(Carbamidomethyl)	1	1	Q01705	Q01705	Neurogenic locus notch homolog protein 1 OS=Mus musculus OX=10090 GN=Notch1 PE=1 SV=3	3	3	3	1	0	1	1	1	734.338	2201	2200.98	6.87191	0.00504166	0	0	2383496	HCD (High Energy Collision Dissociation)	MS2	0	65.4505	13.7825	5201	5201	5200	FP030521_16.raw	0/0		4.01507	377.95	377.95	6.4	9.65885e-05	1.06463e-05	0	0
FALSE	High	PMI-Byonic	PMI-Byonic (A2)	A	2	Unambiguous	ANPCRNGGTCDLLTLTEY	[L].ANPcRNGGtcDLLTLTEY.[K]	C4(Carbamidomethyl); T9(Fuc(1)); C10(Carbamidomethyl)	1	1	Q01705	Q01705	Neurogenic locus notch homolog protein 1 OS=Mus musculus OX=10090 GN=Notch1 PE=1 SV=3	3	2	2	1	0	1	1	1	1101	2201	2200.98	6.43433	0.00708093	0	0	4439039	HCD (High Energy Collision Dissociation)	MS2	0	90.0315	13.7566	5190	5190	5189	FP030521_16.raw	0/0		5.50591	486.908	486.908	26.8172	3.11952e-06	6.0788e-07	0	0
FALSE	High	PMI-Byonic	PMI-Byonic (A2)	A	2	Unambiguous	ANPCRNGGTCDLLTLTEY	[L].ANPcRNGGTcDLLTLTEY.[K]	C4(Carbamidomethyl); C10(Carbamidomethyl)	1	1	Q01705	Q01705	Neurogenic locus notch homolog protein 1 OS=Mus musculus OX=10090 GN=Notch1 PE=1 SV=3	3	2	2	1	0	1	1	1	1027.97	2054.94	2054.93	5.84553	0.00600607	0	0	30953.9	HCD (High Energy Collision Dissociation)	MS2	0	100	13.6916	5163	5163	5156	FP030521_16.raw	0/0		2.35939	110.273	110.273	110.273	0.00437129	0.000387186	0	0
FALSE	High	PMI-Byonic	PMI-Byonic (A2)	A	2	Unambiguous	ANPCRNGGTCDLLTLTEY	[L].ANPcRNGGtcDLLTLTEY.[K]	C4(Carbamidomethyl); T9(Fuc(1)); C10(Carbamidomethyl)	1	1	Q01705	Q01705	Neurogenic locus notch homolog protein 1 OS=Mus musculus OX=10090 GN=Notch1 PE=1 SV=3	3	2	2	1	0	1	1	1	1101	2201	2200.98	6.43433	0.00708093	0	0	131623	HCD (High Energy Collision Dissociation)	MS2	0	100	13.6373	5140	5140	5136	FP030521_16.raw	0/0		3.29254	236.372	236.372	6.4	0.000509868	4.83164e-05	0	0
FALSE	Low	PMI-Byonic	PMI-Byonic (A2)	A	2	Unambiguous	ANPCRNGGTCDLLTLTEY	[L].ANPcRNGGTcDLLTLTEY.[K]	C4(Carbamidomethyl); C10(Carbamidomethyl)	1	1	Q01705	Q01705	Neurogenic locus notch homolog protein 1 OS=Mus musculus OX=10090 GN=Notch1 PE=1 SV=3	3	3	3	1	0	1	1	1	686.313	2056.92	2054.93	971.387	0.665377	0	0	105915	HCD (High Energy Collision Dissociation)	MS2	39.9326	100	13.6653	5152	5152	5146	FP030521_16.raw	0/0		0.0766497	58.4774	58.4774	58.4774	0.838205	0.0829428	0.00446428	0
FALSE	High	PMI-Byonic	PMI-Byonic (A2)	A	2	Unambiguous	ANPCRNGGTCDLLTLTEY	[L].ANPcRNGGtcDLLTLTEY.[K]	C4(Carbamidomethyl); T9(Fuc(1)); C10(Carbamidomethyl)	1	1	Q01705	Q01705	Neurogenic locus notch homolog protein 1 OS=Mus musculus OX=10090 GN=Notch1 PE=1 SV=3	3	2	2	1	0	1	1	1	1101	2201	2200.98	6.7671	0.00744714	0	0	702696	HCD (High Energy Collision Dissociation)	MS2	0	100	13.886	5245	5245	5244	FP030521_16.raw	0/0		4.11481	340.869	340.869	15.3431	7.67704e-05	8.3766e-06	0	0
FALSE	High	PMI-Byonic	PMI-Byonic (A2)	A	2	Unambiguous	ANPCRNGGTCDLLTLTEY	[L].ANPcRNGGtcDLLTLTEY.[K]	C4(Carbamidomethyl); T9(Fuc(1)); C10(Carbamidomethyl)	1	1	Q01705	Q01705	Neurogenic locus notch homolog protein 1 OS=Mus musculus OX=10090 GN=Notch1 PE=1 SV=3	3	3	3	1	0	1	1	1	734.336	2200.99	2200.98	3.6274	0.00266129	0	0	523576	HCD (High Energy Collision Dissociation)	MS2	0	100	13.6545	5147	5147	5146	FP030521_16.raw	0/0		1.8847	221.187	221.187	6.4	0.0130408	0.000916789	0	0
FALSE	High	PMI-Byonic	PMI-Byonic (A2)	A	2	Unambiguous	ANPCRNGGTCDLLTLTEY	[L].ANPcrNGGtcDLLTLTEY.[K]	C4(Carbamidomethyl); R5(Deamidated); T9(Fuc(1)); C10(Carbamidomethyl)	1	1	Q01705	Q01705	Neurogenic locus notch homolog protein 1 OS=Mus musculus OX=10090 GN=Notch1 PE=1 SV=3	3	2	2	1	0	1	1	1	1101.5	2201.98	2201.97	6.81623	0.00750457	0	0	327903	HCD (High Energy Collision Dissociation)	MS2	0	100	14.265	5405	5405	5404	FP030521_16.raw	0/0		2.34668	136.036	136.036	0	0.00450115	0.000414251	0	0
FALSE	Medium	PMI-Byonic	PMI-Byonic (A2)	A	2	Unambiguous	ANPCRNGGTCDLLTLTEY	[L].ANPcRnGGtcDLLTLTEY.[K]	C4(Carbamidomethyl); N6(Deamidated); T9(Fuc(1)); C10(Carbamidomethyl)	1	1	Q01705	Q01705	Neurogenic locus notch homolog protein 1 OS=Mus musculus OX=10090 GN=Notch1 PE=1 SV=3	3	3	3	1	0	1	1	1	734.667	2201.98	2201.97	7.28134	0.00534443	0	0	96839.7	HCD (High Energy Collision Dissociation)	MS2	0	100	14.6636	5575	5575	5565	FP030521_16.raw	0/0		0.257825	19.3826	19.3826	6.4	0.5523	0.0292922	0	0
FALSE	High	PMI-Byonic	PMI-Byonic (A2)	A	2	Unambiguous	ANPCRNGGTCDLLTLTEY	[L].ANPcRnGGTcDLLtLTEY.[K]	C4(Carbamidomethyl); N6(Deamidated); C10(Carbamidomethyl); T14(Fuc(1))	1	1	Q01705	Q01705	Neurogenic locus notch homolog protein 1 OS=Mus musculus OX=10090 GN=Notch1 PE=1 SV=3	3	2	2	1	0	1	1	1	1101.5	2201.98	2201.97	7.14886	0.00787078	0	0	290027	HCD (High Energy Collision Dissociation)	MS2	0	100	14.6743	5579	5579	5576	FP030521_16.raw	0/0		2.75989	246	246	0	0.00173824	0.000160362	0	0
FALSE	Medium	PMI-Byonic	PMI-Byonic (A2)	A	2	Unambiguous	ANPCRNGGTCDLLTLTEY	[L].ANPcrNGGTcDLLTLTEY.[K]	C4(Carbamidomethyl); R5(Deamidated); C10(Carbamidomethyl)	1	1	Q01705	Q01705	Neurogenic locus notch homolog protein 1 OS=Mus musculus OX=10090 GN=Notch1 PE=1 SV=3	3	3	3	1	0	1	1	1	685.98	2055.93	2055.91	6.9905	0.00479062	0	0	44329.9	HCD (High Energy Collision Dissociation)	MS2	0	100	14.7329	5604	5604	5598	FP030521_16.raw	0/0		0.462068	58.7931	58.7931	0	0.34509	0.0168259	0	0
FALSE	High	PMI-Byonic	PMI-Byonic (A2)	A	2	Unambiguous	ANPCRNGGTCDLLTLTEY	[L].ANPcRnGGTcDLLtLTEY.[K]	C4(Carbamidomethyl); N6(Deamidated); C10(Carbamidomethyl); T14(Fuc(1))	1	1	Q01705	Q01705	Neurogenic locus notch homolog protein 1 OS=Mus musculus OX=10090 GN=Notch1 PE=1 SV=3	3	3	3	1	0	1	1	1	734.665	2201.98	2201.97	5.61824	0.00412373	0	0	472561	HCD (High Energy Collision Dissociation)	MS2	0	100	14.7738	5621	5621	5620	FP030521_16.raw	0/0		1.7333	194.544	194.544	0	0.01848	0.00134318	0	0
FALSE	High	PMI-Byonic	PMI-Byonic (A2)	A	2	Unambiguous	ANPCRNGGTCDLLTLTEY	[L].ANPcRnGGtcDLLTLTEY.[K]	C4(Carbamidomethyl); N6(Deamidated); T9(Fuc(1)); C10(Carbamidomethyl)	1	1	Q01705	Q01705	Neurogenic locus notch homolog protein 1 OS=Mus musculus OX=10090 GN=Notch1 PE=1 SV=3	3	2	2	1	0	1	1	1	1101.5	2201.98	2201.97	6.70536	0.0073825	0	0	475892	HCD (High Energy Collision Dissociation)	MS2	0	100	14.8018	5633	5633	5631	FP030521_16.raw	0/0		2.27203	262.627	262.627	5.99123	0.00534532	0.000536279	0	0
FALSE	High	PMI-Byonic	PMI-Byonic (A2)	A	2	Unambiguous	ANPCRNGGTCDLLTLTEY	[L].ANPcRNGGtcDLLTLTEY.[K]	C4(Carbamidomethyl); T9(Fuc(1)); C10(Carbamidomethyl)	1	1	Q01705	Q01705	Neurogenic locus notch homolog protein 1 OS=Mus musculus OX=10090 GN=Notch1 PE=1 SV=3	3	2	2	1	0	1	1	1	1101	2201	2200.98	7.09987	0.00781335	0	0	146299	HCD (High Energy Collision Dissociation)	MS2	0	100	14.1437	5354	5354	5353	FP030521_16.raw	0/0		1.34476	43.1374	43.1374	6.4	0.0452102	0.00409755	0	0
FALSE	High	PMI-Byonic	PMI-Byonic (A2)	A	2	Unambiguous	TEYKCRCPPGWSGKSCQQADPCASNPCANGGQCLPFESSY	[L].TEYKcRcPPGwSGKScQQAdPcASNPcANGGQcLPFESSY.[I]	C5(Carbamidomethyl); C7(Carbamidomethyl); W11(Oxidation); C16(Carbamidomethyl); D20(Oxidation); C22(Carbamidomethyl); C27(Carbamidomethyl); C33(Carbamidomethyl)	1	1	Q01705	Q01705	Neurogenic locus notch homolog protein 1 OS=Mus musculus OX=10090 GN=Notch1 PE=1 SV=3	3	4	4	1	0	1	1	1	1161.98	4644.9	4643.88	218.774	0.25399	0	0	2175669	HCD (High Energy Collision Dissociation)	MS2	0	74.6718	10.9584	3996	3996	3995	FP030521_16.raw	0/0		0.945766	10.404	10.404	10.404	0.113301	0.00722777	0	0
FALSE	Medium	PMI-Byonic	PMI-Byonic (A2)	A	2	Unambiguous	KCRCPPGWSGKSCQQADPCASNPCANGGQCLPFESSY	[Y].KcRcPPGWsGKScQQADPcASNPcAnGGQcLPFESSY.[I]	C2(Carbamidomethyl); C4(Carbamidomethyl); S9(Fuc(1)); C13(Carbamidomethyl); C19(Carbamidomethyl); C24(Carbamidomethyl); N26(Oxidation); C30(Carbamidomethyl)	1	1	Q01705	Q01705	Neurogenic locus notch homolog protein 1 OS=Mus musculus OX=10090 GN=Notch1 PE=1 SV=3	2	4	4	1	0	1	1	1	1096.46	4382.8	4380.79	458.126	0.501739	0	0	596848	HCD (High Energy Collision Dissociation)	MS2	63.4335	100	10.9757	4004	4004	3995	FP030521_16.raw	0/0		0.591492	9.07171	9.07171	0	0.256158	0.0136753	0	0
FALSE	High	PMI-Byonic	PMI-Byonic (A2)	A	2	Unambiguous	SGKSCQQADPCASNPCANGGQCLPFESSY	[W].SGKScQQADPcAsNPcAnGGQcLPFESSY.[I]	C5(Carbamidomethyl); C11(Carbamidomethyl); S13(Fuc(1)); C16(Carbamidomethyl); N18(Oxidation); C22(Carbamidomethyl)	1	1	Q01705	Q01705	Neurogenic locus notch homolog protein 1 OS=Mus musculus OX=10090 GN=Notch1 PE=1 SV=3	1	3	3	1	0	1	1	1	1114.12	3340.35	3339.33	305.603	0.34017	0	0	334336	HCD (High Energy Collision Dissociation)	MS2	0	100	12.0568	4468	4468	4459	FP030521_16.raw	0/0		1.18896	59.2645	59.2645	10.4	0.0647201	0.00442348	0	0
FALSE	High	PMI-Byonic	PMI-Byonic (A2)	A	2	Unambiguous	ICRCPPGFHGPTCRQDVNECSQNPGLCRHGGTCHNEIGSY	[Y].IcRcPPGFHGPtcRQDVNEcSQNPGLcRHGGTcHNEIGSY.[R]	C2(Carbamidomethyl); C4(Carbamidomethyl); T12(Fuc(1)); C13(Carbamidomethyl); C20(Carbamidomethyl); C27(Carbamidomethyl); C33(Carbamidomethyl)	1	1	Q01705	Q01705	Neurogenic locus notch homolog protein 1 OS=Mus musculus OX=10090 GN=Notch1 PE=1 SV=3	2	5	5	1	0	1	1	1	967.018	4831.06	4831.05	2.39001	0.00230926	0	0	3.90779e+06	HCD (High Energy Collision Dissociation)	MS2	0.399316	27.4554	8.38551	2921	2921	2920	FP030521_16.raw	0/0		5.99605	566.936	566.936	3.6	1.00913e-06	2.44169e-07	0	0
FALSE	High	PMI-Byonic	PMI-Byonic (A2)	A	2	Unambiguous	ICRCPPGFHGPTCRQDVNECSQNPGLCRHGGTCHNEIGSY	[Y].IcRcPPGFHGPtcRQDVNEcSQNPGLcRHGGTcHNEIGSY.[R]	C2(Carbamidomethyl); C4(Carbamidomethyl); T12(Fuc(1)); C13(Carbamidomethyl); C20(Carbamidomethyl); C27(Carbamidomethyl); C33(Carbamidomethyl)	1	1	Q01705	Q01705	Neurogenic locus notch homolog protein 1 OS=Mus musculus OX=10090 GN=Notch1 PE=1 SV=3	2	6	6	1	0	1	1	1	806.017	4831.07	4831.05	3.47375	0.00279698	0	0	9272134	HCD (High Energy Collision Dissociation)	MS2	0	5.00833	8.36538	2914	2914	2913	FP030521_16.raw	0/0		4.67265	403.222	403.222	3.6	2.12495e-05	3.11867e-06	0	0
FALSE	High	PMI-Byonic	PMI-Byonic (A2)	A	2	Unambiguous	ICRCPPGFHGPTCRQDVNECSQNPGLCRHGGTCHNEIGSY	[Y].IcRcPPGFHGPtcRQDVNEcSQNPGLcRHGGTcHNEIGSY.[R]	C2(Carbamidomethyl); C4(Carbamidomethyl); T12(Fuc(1)); C13(Carbamidomethyl); C20(Carbamidomethyl); C27(Carbamidomethyl); C33(Carbamidomethyl)	1	1	Q01705	Q01705	Neurogenic locus notch homolog protein 1 OS=Mus musculus OX=10090 GN=Notch1 PE=1 SV=3	2	6	6	1	0	1	1	1	806.184	4832.07	4831.05	210.721	0.169667	0	0	3.01647e+06	HCD (High Energy Collision Dissociation)	MS2	19.5779	81.5803	8.23483	2859	2859	2856	FP030521_16.raw	0/0		2.30214	248.993	248.993	3.6	0.00498725	0.00044414	0	0
FALSE	High	PMI-Byonic	PMI-Byonic (A2)	A	2	Unambiguous	ICRCPPGFHGPTCRQDVNECSQNPGLCRHGGTCHNEIGSY	[Y].IcRcPPGFHGPtcRQDVNEcSQNPGLcRHGGTcHNEIGSY.[R]	C2(Carbamidomethyl); C4(Carbamidomethyl); T12(Fuc(1)); C13(Carbamidomethyl); C20(Carbamidomethyl); C27(Carbamidomethyl); C33(Carbamidomethyl)	1	1	Q01705	Q01705	Neurogenic locus notch homolog protein 1 OS=Mus musculus OX=10090 GN=Notch1 PE=1 SV=3	2	5	5	1	0	1	1	1	967.02	4831.07	4831.05	4.66412	0.00450652	0	0	374119	HCD (High Energy Collision Dissociation)	MS2	0	100	8.26972	2874	2874	2872	FP030521_16.raw	0/0		4.35375	460.47	460.47	3.6	4.42847e-05	4.55388e-06	0	0
FALSE	Medium	PMI-Byonic	PMI-Byonic (A2)	A	2	Unambiguous	ICRCPPGFHGPTCRQDVNECSQNPGLCRHGGTCHNEIGSY	[Y].IcRcPPGFHGPTcRQDVNEcSQnPGLcRHGGTcHNEIGSY.[R]	C2(Carbamidomethyl); C4(Carbamidomethyl); C13(Carbamidomethyl); C20(Carbamidomethyl); N23(Deamidated); C27(Carbamidomethyl); C33(Carbamidomethyl)	1	1	Q01705	Q01705	Neurogenic locus notch homolog protein 1 OS=Mus musculus OX=10090 GN=Notch1 PE=1 SV=3	2	6	6	1	0	1	1	1	782.008	4687.01	4685.98	220.952	0.172563	0	0	1.82686e+06	HCD (High Energy Collision Dissociation)	MS2	48.3242	100	8.43646	2938	2938	2936	FP030521_16.raw	0/0		0.39047	21.785	21.785	3.28677	0.40694	0.0223933	0	0
FALSE	High	PMI-Byonic	PMI-Byonic (A2)	A	2	Unambiguous	ICRCPPGFHGPTCRQDVNECSQNPGLCRHGGTCHNEIGSY	[Y].IcRcPPGFHGPtcRQDVNEcSQNPGLcRHGGTcHNEIGSY.[R]	C2(Carbamidomethyl); C4(Carbamidomethyl); T12(Fuc(1)); C13(Carbamidomethyl); C20(Carbamidomethyl); C27(Carbamidomethyl); C33(Carbamidomethyl)	1	1	Q01705	Q01705	Neurogenic locus notch homolog protein 1 OS=Mus musculus OX=10090 GN=Notch1 PE=1 SV=3	2	6	6	1	0	1	1	1	806.52	4834.08	4831.05	627.944	0.505605	0	0	422604	HCD (High Energy Collision Dissociation)	MS2	19.7192	100	9.99306	3584	3584	3576	FP030521_16.raw	0/0		1.0699	45.8876	45.8876	3.6	0.085134	0.00564403	0	0
FALSE	High	PMI-Byonic	PMI-Byonic (A2)	A	2	Unambiguous	ICRCPPGFHGPTCRQDVNECSQNPGLCRHGGTCHNEIGSY	[Y].IcRcPPGFHGPtcRQDVNEcSQNPGLcRHGGTcHNEIGSY.[R]	C2(Carbamidomethyl); C4(Carbamidomethyl); T12(Fuc(1)); C13(Carbamidomethyl); C20(Carbamidomethyl); C27(Carbamidomethyl); C33(Carbamidomethyl)	1	1	Q01705	Q01705	Neurogenic locus notch homolog protein 1 OS=Mus musculus OX=10090 GN=Notch1 PE=1 SV=3	2	5	5	1	0	1	1	1	967.02	4831.07	4831.05	4.66412	0.00450652	0	0	374119	HCD (High Energy Collision Dissociation)	MS2	0	100	8.27404	2876	2876	2872	FP030521_16.raw	0/0		4.20856	423.13	423.13	3.6	6.18637e-05	7.11826e-06	0	0
FALSE	High	PMI-Byonic	PMI-Byonic (A2)	A	2	Unambiguous	ICRCPPGFHGPTCRQDVNECSQNPGLCRHGGTCHNEIGSY	[Y].IcRcPPGFHGPtcRQDVNEcSQNPGLcRHGGTcHNEIGSY.[R]	C2(Carbamidomethyl); C4(Carbamidomethyl); T12(Fuc(1)); C13(Carbamidomethyl); C20(Carbamidomethyl); C27(Carbamidomethyl); C33(Carbamidomethyl)	1	1	Q01705	Q01705	Neurogenic locus notch homolog protein 1 OS=Mus musculus OX=10090 GN=Notch1 PE=1 SV=3	2	6	6	1	0	1	1	1	806.017	4831.07	4831.05	3.54955	0.00285801	0	0	20542070	HCD (High Energy Collision Dissociation)	MS2	0	5.48915	8.4733	2951	2951	2950	FP030521_16.raw	0/0		5.35852	445.872	445.872	3.6	4.38011e-06	8.26846e-07	0	0
FALSE	High	PMI-Byonic	PMI-Byonic (A2)	A	2	Unambiguous	ICRCPPGFHGPTCRQDVNECSQNPGLCRHGGTCHNEIGSY	[Y].IcRcPPGFHGPtcRQDVNEcSQNPGLcRHGGTcHNEIGSY.[R]	C2(Carbamidomethyl); C4(Carbamidomethyl); T12(Fuc(1)); C13(Carbamidomethyl); C20(Carbamidomethyl); C27(Carbamidomethyl); C33(Carbamidomethyl)	1	1	Q01705	Q01705	Neurogenic locus notch homolog protein 1 OS=Mus musculus OX=10090 GN=Notch1 PE=1 SV=3	2	5	5	1	0	1	1	1	967.421	4833.07	4831.05	419.183	0.405019	0	0	4.69517e+06	HCD (High Energy Collision Dissociation)	MS2	25.4756	67.0343	8.60161	2998	2998	2996	FP030521_16.raw	0/0		4.23905	439.187	439.187	3.6	5.76699e-05	6.0193e-06	0	0
FALSE	High	PMI-Byonic	PMI-Byonic (A2)	A	2	Unambiguous	ICRCPPGFHGPTCRQDVNECSQNPGLCRHGGTCHNEIGSY	[Y].IcRcPPGFHGPtcRQDVNEcSQNPGLcRHGGTcHNEIGSY.[R]	C2(Carbamidomethyl); C4(Carbamidomethyl); T12(Fuc(1)); C13(Carbamidomethyl); C20(Carbamidomethyl); C27(Carbamidomethyl); C33(Carbamidomethyl)	1	1	Q01705	Q01705	Neurogenic locus notch homolog protein 1 OS=Mus musculus OX=10090 GN=Notch1 PE=1 SV=3	2	6	6	1	0	1	1	1	806.018	4831.07	4831.05	4.68661	0.00377354	0	0	2374178	HCD (High Energy Collision Dissociation)	MS2	0	14.7438	8.58571	2991	2991	2990	FP030521_16.raw	0/0		4.59349	381.666	381.666	3.6	2.54984e-05	3.57088e-06	0	0
FALSE	Medium	PMI-Byonic	PMI-Byonic (A2)	A	2	Unambiguous	ICRCPPGFHGPTCRQDVNECSQNPGLCRHGGTCHNEIGSY	[Y].IcRcPPGFhGPTcRQDVnEcSQNPGLcRHGGTcHNEIGSY.[R]	C2(Carbamidomethyl); C4(Carbamidomethyl); H9(Oxidation); C13(Carbamidomethyl); N18(Oxidation); C20(Carbamidomethyl); C27(Carbamidomethyl); C33(Carbamidomethyl)	1	1	Q01705	Q01705	Neurogenic locus notch homolog protein 1 OS=Mus musculus OX=10090 GN=Notch1 PE=1 SV=3	2	6	6	1	0	1	1	1	786.841	4716.01	4716.98	-206.302	-0.162187	0	0	1527102	HCD (High Energy Collision Dissociation)	MS2	76.5739	86.6274	8.65383	3020	3020	3019	FP030521_16.raw	0/0		0.139241	43.8204	43.8204	0	0.725703	0.0492578	0	0
FALSE	High	PMI-Byonic	PMI-Byonic (A2)	A	2	Unambiguous	ICRCPPGFHGPTCRQDVNECSQNPGLCRHGGTCHNEIGSY	[Y].IcRcPPGFHGPtcRQDVNEcSQNPGLcRHGGTcHNEIGSY.[R]	C2(Carbamidomethyl); C4(Carbamidomethyl); T12(Fuc(1)); C13(Carbamidomethyl); C20(Carbamidomethyl); C27(Carbamidomethyl); C33(Carbamidomethyl)	1	1	Q01705	Q01705	Neurogenic locus notch homolog protein 1 OS=Mus musculus OX=10090 GN=Notch1 PE=1 SV=3	2	6	6	1	0	1	1	1	806.519	4834.08	4831.05	626.504	0.504445	0	0	5713411	HCD (High Energy Collision Dissociation)	MS2	17.7336	39.9368	8.70343	3041	3041	3039	FP030521_16.raw	0/0		4.563	399.182	399.182	3.6	2.73528e-05	3.82388e-06	0	0
FALSE	High	PMI-Byonic	PMI-Byonic (A2)	A	2	Unambiguous	ICRCPPGFHGPTCRQDVNECSQNPGLCRHGGTCHNEIGSY	[Y].IcRcPPGFHGPtcRQDVNEcSQNPGLcrHGGTcHNEIGSY.[R]	C2(Carbamidomethyl); C4(Carbamidomethyl); T12(Fuc(1)); C13(Carbamidomethyl); C20(Carbamidomethyl); C27(Carbamidomethyl); R28(Deamidated); C33(Carbamidomethyl)	1	1	Q01705	Q01705	Neurogenic locus notch homolog protein 1 OS=Mus musculus OX=10090 GN=Notch1 PE=1 SV=3	2	5	5	1	0	1	1	1	967.821	4835.07	4832.03	629.257	0.608118	0	0	743957	HCD (High Energy Collision Dissociation)	MS2	0	100	8.71548	3046	3046	3045	FP030521_16.raw	0/0		2.00154	289.33	289.33	0.465775	0.00996454	0.000775031	0	0
FALSE	High	PMI-Byonic	PMI-Byonic (A2)	A	2	Unambiguous	ICRCPPGFHGPTCRQDVNECSQNPGLCRHGGTCHNEIGSY	[Y].IcRcPPGFHGPtcRQDVNEcSQNPGLcRHGGTcHNEIGSY.[R]	C2(Carbamidomethyl); C4(Carbamidomethyl); T12(Fuc(1)); C13(Carbamidomethyl); C20(Carbamidomethyl); C27(Carbamidomethyl); C33(Carbamidomethyl)	1	1	Q01705	Q01705	Neurogenic locus notch homolog protein 1 OS=Mus musculus OX=10090 GN=Notch1 PE=1 SV=3	2	6	6	1	0	1	1	1	806.518	4834.07	4831.05	625.67	0.503774	0	0	2.87577e+06	HCD (High Energy Collision Dissociation)	MS2	9.21788	79.6393	8.82125	3091	3091	3089	FP030521_16.raw	0/0		4.64216	428.84	428.84	3.6	2.27948e-05	3.33254e-06	0	0
FALSE	High	PMI-Byonic	PMI-Byonic (A2)	A	2	Unambiguous	ICRCPPGFHGPTCRQDVNECSQNPGL	[Y].IcRcPPGFHGPTcRQDVNEcSQNPGL.[C]	C2(Carbamidomethyl); C4(Carbamidomethyl); C13(Carbamidomethyl); C20(Carbamidomethyl)	1	1	Q01705	Q01705	Neurogenic locus notch homolog protein 1 OS=Mus musculus OX=10090 GN=Notch1 PE=1 SV=3	1	4	4	1	0	1	1	1	765.091	3057.34	3056.33	329.315	0.251624	0	0	660008	HCD (High Energy Collision Dissociation)	MS2	46.2197	100	9.11519	3217	3217	3216	FP030521_16.raw	0/0		1.79612	265.222	265.222	265.222	0.0159911	0.00124057	0	0
FALSE	High	PMI-Byonic	PMI-Byonic (A2)	A	2	Unambiguous	ICRCPPGFHGPTCRQDVNECSQNPGL	[Y].IcRcPPGFHGPTcRQDVNEcSQNPGL.[C]	C2(Carbamidomethyl); C4(Carbamidomethyl); C13(Carbamidomethyl); C20(Carbamidomethyl)	1	1	Q01705	Q01705	Neurogenic locus notch homolog protein 1 OS=Mus musculus OX=10090 GN=Notch1 PE=1 SV=3	1	4	4	1	0	1	1	1	765.593	3059.35	3056.33	987.048	0.754187	0	0	981185	HCD (High Energy Collision Dissociation)	MS2	52.5432	100	9.00278	3169	3169	3164	FP030521_16.raw	0/0		3.37114	304.218	304.218	304.218	0.000425464	3.02856e-05	0	0
FALSE	Low	PMI-Byonic	PMI-Byonic (A2)	A	2	Unambiguous	ICRCPPGFHGPTCRQDVNECSQNPGLCRHGGTCHNEIGSY	[Y].IcRcPPGFHGPtcRQDVNEcSQNPGLcRHGGTcHNEIGSY.[R]	C2(Carbamidomethyl); C4(Carbamidomethyl); T12(Fuc(1)); C13(Carbamidomethyl); C20(Carbamidomethyl); C27(Carbamidomethyl); C33(Carbamidomethyl)	1	1	Q01705	Q01705	Neurogenic locus notch homolog protein 1 OS=Mus musculus OX=10090 GN=Notch1 PE=1 SV=3	2	5	5	1	0	1	1	1	967.22	4832.07	4831.05	211.482	0.204336	0	0	677265	HCD (High Energy Collision Dissociation)	MS2	30.2919	100	8.83211	3096	3096	3089	FP030521_16.raw	0/0		0.119014	106.975	106.975	3.6	0.760302	0.0560089	0.00462963	0
FALSE	High	PMI-Byonic	PMI-Byonic (A2)	A	2	Unambiguous	ICRCPPGFHGPTCRQDVNECSQNPGLCRHGGTCHNEIGSY	[Y].IcRcPPGFHGPtcrQDVNEcSQNPGLcRHGGTcHNEIGSY.[R]	C2(Carbamidomethyl); C4(Carbamidomethyl); T12(Fuc(1)); C13(Carbamidomethyl); R14(Deamidated); C20(Carbamidomethyl); C27(Carbamidomethyl); C33(Carbamidomethyl)	1	1	Q01705	Q01705	Neurogenic locus notch homolog protein 1 OS=Mus musculus OX=10090 GN=Notch1 PE=1 SV=3	2	5	5	1	0	1	1	1	967.821	4835.07	4832.03	629.194	0.608057	0	0	8619618	HCD (High Energy Collision Dissociation)	MS2	1.37951	19.9432	8.49166	2957	2957	2956	FP030521_16.raw	0/0		2.18049	288.334	288.334	0	0.00659954	0.000610539	0	0
FALSE	High	PMI-Byonic	PMI-Byonic (A2)	A	2	Unambiguous	ICRCPPGFHGPTCRQDVNECSQNPGLCRHGGTCHNEIGSY	[Y].IcRcPPGFHGPtcRQDVNEcSQNPGLcRHGGTcHNEIGSY.[R]	C2(Carbamidomethyl); C4(Carbamidomethyl); T12(Fuc(1)); C13(Carbamidomethyl); C20(Carbamidomethyl); C27(Carbamidomethyl); C33(Carbamidomethyl)	1	1	Q01705	Q01705	Neurogenic locus notch homolog protein 1 OS=Mus musculus OX=10090 GN=Notch1 PE=1 SV=3	2	6	6	1	0	1	1	1	806.352	4833.07	4831.05	418.877	0.33727	0	0	368478	HCD (High Energy Collision Dissociation)	MS2	56.0719	100	10.2486	3694	3694	3686	FP030521_16.raw	0/0		0.885291	42.6564	42.6564	3.6	0.130229	0.00900615	0	0
FALSE	High	PMI-Byonic	PMI-Byonic (A2)	A	2	Unambiguous	HGPTCRQDVNECSQNPGL	[F].HGPtcRQDVNEcsQNPGL.[C]	T4(HexNAc(1)Hex(1)Fuc(1)NeuAc(1)); C5(Carbamidomethyl); C12(Carbamidomethyl); S13(HexNAc(1)Hex(1)Fuc(1)NeuAc(1))	1	1	Q01705	Q01705	Neurogenic locus notch homolog protein 1 OS=Mus musculus OX=10090 GN=Notch1 PE=1 SV=3	0	3	3	1	0	1	1	1	1225.16	3673.47	3673.46	1.18613	0.0014524	0	0	104440	HCD (High Energy Collision Dissociation)	MS2	0	100	12.6341	4713	4713	4706	FP030521_16.raw	0/0		2.0146	5.58506	5.58506	5.58506	0.00966942	0.000717596	0	0
FALSE	Medium	PMI-Byonic	PMI-Byonic (A2)	A	2	Unambiguous	HGPTCRQDVNECSQNPGL	[F].HGPtcRQDVNEcsQNPGL.[C]	T4(HexNAc(1)Hex(1)Fuc(1)NeuAc(1)); C5(Carbamidomethyl); C12(Carbamidomethyl); S13(HexNAc(1)Hex(1)Fuc(1)NeuAc(1))	1	1	Q01705	Q01705	Neurogenic locus notch homolog protein 1 OS=Mus musculus OX=10090 GN=Notch1 PE=1 SV=3	0	3	3	1	0	1	1	1	1225.16	3673.46	3673.46	-2.10367	-0.00257592	0	0	572732	HCD (High Energy Collision Dissociation)	MS2	0	100	12.7521	4763	4763	4761	FP030521_16.raw	0/0		0.812957	23.2957	23.2957	23.2957	0.153831	0.0103925	0	0
FALSE	Medium	PMI-Byonic	PMI-Byonic (A2)	A	2	Unambiguous	HGPTCRQDVNECSQNPGL	[F].HGPtcRQDVNEcsQNPGL.[C]	T4(HexNAc(1)Hex(1)Fuc(1)NeuAc(1)); C5(Carbamidomethyl); C12(Carbamidomethyl); S13(HexNAc(1)Hex(1)Fuc(1)NeuAc(1))	1	1	Q01705	Q01705	Neurogenic locus notch homolog protein 1 OS=Mus musculus OX=10090 GN=Notch1 PE=1 SV=3	0	4	4	1	0	1	1	1	919.12	3673.46	3673.46	-1.75841	-0.00161487	0	0	1.07901e+06	HCD (High Energy Collision Dissociation)	MS2	0	100	12.7849	4777	4777	4772	FP030521_16.raw	0/0		0.201346	4.57993	4.57993	4.57993	0.629004	0.0401511	0	0
FALSE	Low	PMI-Byonic	PMI-Byonic (A2)	A	2	Unambiguous	RCACRATHTGPHCELPY	[Y].RcAcRATHTGPHcELPY.[V]	C2(Carbamidomethyl); C4(Carbamidomethyl); C13(Carbamidomethyl)	1	1	Q01705	Q01705	Neurogenic locus notch homolog protein 1 OS=Mus musculus OX=10090 GN=Notch1 PE=1 SV=3	0	4	4	1	0	1	1	1	522.238	2085.93	2085.92	6.4418	0.00335926	0	0	144021	HCD (High Energy Collision Dissociation)	MS2	5.16431	100	0.503547	169	169	168	FP030521_16.raw	0/0		0.040054	29.7643	29.7643	29.7643	0.911897	0.09022	0.00442478	0.0102041
FALSE	High	PMI-Byonic	PMI-Byonic (A2)	A	2	Unambiguous	NCRCPPEWTGQYCTEDVDECQLMPNACQNGGTCHNTHGGY	[Y].NcRcPPEWTGQYctEDVDEcQLMPNAcQNGGTcHNThGGY.[N]	C2(Carbamidomethyl); C4(Carbamidomethyl); C13(Carbamidomethyl); T14(HexNAc(1)Hex(1)Fuc(1)); C20(Carbamidomethyl); C27(Carbamidomethyl); C33(Carbamidomethyl); H37(Oxidation)	1	1	Q01705	Q01705	Neurogenic locus notch homolog protein 1 OS=Mus musculus OX=10090 GN=Notch1 PE=1 SV=3	3	5	5	1	0	1	1	1	1061.02	5301.08	5301.03	10.5707	0.0112071	0	0	111536	HCD (High Energy Collision Dissociation)	MS2	0	100	11.7261	4326	4326	4319	FP030521_16.raw	0/0		10.2591	771.513	771.513	0	5.50666e-11	3.68023e-11	0	0
FALSE	High	PMI-Byonic	PMI-Byonic (A2)	A	2	Unambiguous	NCRCPPEWTGQYCTEDVDECQLMPNACQNGGTCHNTHGGY	[Y].NcRcPPEWTGQYctEDVDEcQLMPNAcQNGGTcHnTHGGY.[N]	C2(Carbamidomethyl); C4(Carbamidomethyl); C13(Carbamidomethyl); T14(HexNAc(1)Hex(1)Fuc(1)); C20(Carbamidomethyl); C27(Carbamidomethyl); C33(Carbamidomethyl); N35(Oxidation)	1	1	Q01705	Q01705	Neurogenic locus notch homolog protein 1 OS=Mus musculus OX=10090 GN=Notch1 PE=1 SV=3	3	4	4	1	0	1	1	1	1326.02	5301.06	5301.03	6.60093	0.00874792	0	0	316550	HCD (High Energy Collision Dissociation)	MS2	0	100	11.6874	4309	4309	4308	FP030521_16.raw	0/0		10.131	706.535	706.535	3.2	7.39653e-11	4.60928e-11	0	0
FALSE	High	PMI-Byonic	PMI-Byonic (A2)	A	2	Unambiguous	NCRCPPEWTGQYCTEDVDECQLMPNACQNGGTCHNTHGGY	[Y].NcRcPPEWtGQYcTEDVDEcQLMPNAcQNGGTcHnTHGGY.[N]	C2(Carbamidomethyl); C4(Carbamidomethyl); T9(HexNAc(1)Fuc(1)); C13(Carbamidomethyl); C20(Carbamidomethyl); C27(Carbamidomethyl); C33(Carbamidomethyl); N35(Oxidation)	1	1	Q01705	Q01705	Neurogenic locus notch homolog protein 1 OS=Mus musculus OX=10090 GN=Notch1 PE=1 SV=3	3	4	4	1	0	1	1	1	1285.76	5140	5138.97	200.468	0.25755	0	0	403238	HCD (High Energy Collision Dissociation)	MS2	0	100	11.6482	4293	4293	4286	FP030521_16.raw	0/0		2.37031	172.704	172.704	0	0.00426273	0.000360625	0	0
FALSE	High	PMI-Byonic	PMI-Byonic (A2)	A	2	Unambiguous	NCRCPPEWTGQYCTEDVDECQLMPNACQNGGTCHNTHGGY	[Y].NcRcPPEWTGQYctEDVDEcQLMPNAcQNGGTchNTHGGY.[N]	C2(Carbamidomethyl); C4(Carbamidomethyl); C13(Carbamidomethyl); T14(HexNAc(1)Fuc(1)); C20(Carbamidomethyl); C27(Carbamidomethyl); C33(Carbamidomethyl); H34(Oxidation)	1	1	Q01705	Q01705	Neurogenic locus notch homolog protein 1 OS=Mus musculus OX=10090 GN=Notch1 PE=1 SV=3	3	4	4	1	0	1	1	1	1286.01	5141.02	5138.97	398.099	0.511456	0	0	395909	HCD (High Energy Collision Dissociation)	MS2	58.8569	100	11.6245	4283	4283	4275	FP030521_16.raw	0/0		2.76618	108.195	108.195	0	0.00171326	0.000148929	0	0
FALSE	High	PMI-Byonic	PMI-Byonic (A2)	A	2	Unambiguous	NCRCPPEWTGQYCTEDVDECQLMPNACQNGGTCHNTHGGY	[Y].NcRcPPEWTGQYctEDVDEcQLMPNAcQNGGTcHnTHGGY.[N]	C2(Carbamidomethyl); C4(Carbamidomethyl); C13(Carbamidomethyl); T14(HexNAc(1)Hex(1)Fuc(1)); C20(Carbamidomethyl); C27(Carbamidomethyl); C33(Carbamidomethyl); N35(Oxidation)	1	1	Q01705	Q01705	Neurogenic locus notch homolog protein 1 OS=Mus musculus OX=10090 GN=Notch1 PE=1 SV=3	3	5	5	1	0	1	1	1	1061.42	5303.06	5301.03	383.389	0.406471	0	0	712328	HCD (High Energy Collision Dissociation)	MS2	0	100	11.6009	4273	4273	4264	FP030521_16.raw	0/0		9.25911	725.316	725.316	3.2	5.50666e-10	2.11236e-10	0	0
FALSE	High	PMI-Byonic	PMI-Byonic (A2)	A	2	Unambiguous	NCRCPPEWTGQYCTEDVDECQLMPNACQNGGTCHNTHGGY	[Y].NcRcPPEWTGQYctEDVDEcQLMPNAcQnGGTcHNTHGGY.[N]	C2(Carbamidomethyl); C4(Carbamidomethyl); C13(Carbamidomethyl); T14(HexNAc(1)Fuc(1)); C20(Carbamidomethyl); C27(Carbamidomethyl); N29(Oxidation); C33(Carbamidomethyl)	1	1	Q01705	Q01705	Neurogenic locus notch homolog protein 1 OS=Mus musculus OX=10090 GN=Notch1 PE=1 SV=3	3	4	4	1	0	1	1	1	1286.51	5143.01	5138.97	785.762	1.0095	0	0	608442	HCD (High Energy Collision Dissociation)	MS2	0	100	11.7761	4347	4347	4341	FP030521_16.raw	0/0		2.86106	83.7093	83.7093	0	0.00137703	0.000105548	0	0
FALSE	High	PMI-Byonic	PMI-Byonic (A2)	A	2	Unambiguous	NCRCPPEWTGQYCTEDVDECQLMPNACQNGGTCHNTHGGY	[Y].NcRcPPEWTGQYctEDVDEcQLMPNAcQNGGTcHNThGGY.[N]	C2(Carbamidomethyl); C4(Carbamidomethyl); C13(Carbamidomethyl); T14(HexNAc(1)Hex(1)Fuc(1)); C20(Carbamidomethyl); C27(Carbamidomethyl); C33(Carbamidomethyl); H37(Oxidation)	1	1	Q01705	Q01705	Neurogenic locus notch homolog protein 1 OS=Mus musculus OX=10090 GN=Notch1 PE=1 SV=3	3	4	4	1	0	1	1	1	1326.02	5301.07	5301.03	8.0747	0.010701	0	0	207725	HCD (High Energy Collision Dissociation)	MS2	0	100	11.8321	4371	4371	4363	FP030521_16.raw	0/0		3.89528	156.684	156.684	0	0.000127268	1.46576e-05	0	0
FALSE	High	PMI-Byonic	PMI-Byonic (A2)	A	2	Unambiguous	NCRCPPEWTGQYCTEDVDECQLMPNACQNGGTCHNTHGGY	[Y].NcRcPPEWTGQYctEDVDEcQLMPnAcQNGGTcHNTHGGY.[N]	C2(Carbamidomethyl); C4(Carbamidomethyl); C13(Carbamidomethyl); T14(HexNAc(1)Hex(1)Fuc(1)); C20(Carbamidomethyl); N25(Oxidation); C27(Carbamidomethyl); C33(Carbamidomethyl)	1	1	Q01705	Q01705	Neurogenic locus notch homolog protein 1 OS=Mus musculus OX=10090 GN=Notch1 PE=1 SV=3	3	5	5	1	0	1	1	1	1061.62	5304.06	5301.03	571.755	0.606178	0	0	218036	HCD (High Energy Collision Dissociation)	MS2	22.0207	100	11.8628	4384	4384	4374	FP030521_16.raw	0/0		3.21016	102.016	102.016	2.84217e-14	0.000616365	6.0494e-05	0	0
FALSE	High	PMI-Byonic	PMI-Byonic (A2)	A	2	Unambiguous	NCRCPPEWTGQYCTEDVDECQLMPNACQNGGTCHNTHGGY	[Y].NcRcPPEWTGQYctEDVDEcQLMPNAcQNGGTchNTHGGY.[N]	C2(Carbamidomethyl); C4(Carbamidomethyl); C13(Carbamidomethyl); T14(HexNAc(1)Hex(1)Fuc(1)); C20(Carbamidomethyl); C27(Carbamidomethyl); C33(Carbamidomethyl); H34(Oxidation)	1	1	Q01705	Q01705	Neurogenic locus notch homolog protein 1 OS=Mus musculus OX=10090 GN=Notch1 PE=1 SV=3	3	4	4	1	0	1	1	1	1326.77	5304.06	5301.03	572.161	0.75826	0	0	722017	HCD (High Energy Collision Dissociation)	MS2	22.0232	100	11.561	4256	4256	4252	FP030521_16.raw	0/0		3.18443	88.3758	88.3758	0	0.00065399	6.95578e-05	0	0
FALSE	High	PMI-Byonic	PMI-Byonic (A2)	A	2	Unambiguous	NCRCPPEWTGQY	[Y].NcRcPPEWTGQY.[C]	C2(Carbamidomethyl); C4(Carbamidomethyl)	1	1	Q01705	Q01705	Neurogenic locus notch homolog protein 1 OS=Mus musculus OX=10090 GN=Notch1 PE=1 SV=3	1	2	2	1	0	1	1	1	784.326	1567.65	1567.64	2.40824	0.00188763	0	0	839575	HCD (High Energy Collision Dissociation)	MS2	11.4612	100	10.0593	3612	3612	3609	FP030521_16.raw	0/0		7.12181	553.221	523.629	523.629	7.5542e-08	1.08552e-08	0	0
FALSE	High	PMI-Byonic	PMI-Byonic (A2)	A	2	Unambiguous	NCRCPPEWTGQY	[Y].NcRcPPEWTGQY.[C]	C2(Carbamidomethyl); C4(Carbamidomethyl)	1	1	Q01705	Q01705	Neurogenic locus notch homolog protein 1 OS=Mus musculus OX=10090 GN=Notch1 PE=1 SV=3	1	2	2	1	0	1	1	1	784.326	1567.65	1567.64	2.56398	0.0020097	0	0	904390	HCD (High Energy Collision Dissociation)	MS2	0	100	10.1852	3666	3666	3664	FP030521_16.raw	0/0		7.84858	579.25	466.359	466.359	1.41716e-08	3.10701e-09	0	0
FALSE	High	PMI-Byonic	PMI-Byonic (A2)	A	2	Unambiguous	NCRCPPEWTGQY	[Y].NcRcPPEWTGQY.[C]	C2(Carbamidomethyl); C4(Carbamidomethyl)	1	1	Q01705	Q01705	Neurogenic locus notch homolog protein 1 OS=Mus musculus OX=10090 GN=Notch1 PE=1 SV=3	1	2	2	1	0	1	1	1	784.327	1567.65	1567.64	3.65414	0.00286419	0	0	196382	HCD (High Energy Collision Dissociation)	MS2	0	100	10.5508	3823	3823	3819	FP030521_16.raw	0/0		5.34652	311.726	311.726	311.726	4.50275e-06	8.75213e-07	0	0
FALSE	High	PMI-Byonic	PMI-Byonic (A2)	A	2	Unambiguous	NCRCPPEWTGQYCTEDVDECQLMPNACQNGGTCHNTHGGY	[Y].NcRcPPEWTGQYctEDVDEcQLmPNAcQNGGTcHNThGGY.[N]	C2(Carbamidomethyl); C4(Carbamidomethyl); C13(Carbamidomethyl); T14(HexNAc(1)Hex(1)Fuc(1)); C20(Carbamidomethyl); M23(Oxidation); C27(Carbamidomethyl); C33(Carbamidomethyl); H37(Oxidation)	1	1	Q01705	Q01705	Neurogenic locus notch homolog protein 1 OS=Mus musculus OX=10090 GN=Notch1 PE=1 SV=3	3	4	4	1	0	1	1	1	1330.77	5320.05	5317.02	570.018	0.7577	0	0	550335	HCD (High Energy Collision Dissociation)	MS2	24.8115	100	10.8115	3934	3934	3929	FP030521_16.raw	0/0		3.75814	125.052	125.052	0	0.000174524	2.22187e-05	0	0
FALSE	High	PMI-Byonic	PMI-Byonic (A2)	A	2	Unambiguous	NCRCPPEWTGQYCTEDVDECQLMPNACQNGGTCHNTHGGY	[Y].NcRcPPEWtGQYcTEDVDEcQLmPNAcQNGGTcHnTHGGY.[N]	C2(Carbamidomethyl); C4(Carbamidomethyl); T9(HexNAc(1)Fuc(1)); C13(Carbamidomethyl); C20(Carbamidomethyl); M23(Oxidation); C27(Carbamidomethyl); C33(Carbamidomethyl); N35(Oxidation)	1	1	Q01705	Q01705	Neurogenic locus notch homolog protein 1 OS=Mus musculus OX=10090 GN=Notch1 PE=1 SV=3	3	4	4	1	0	1	1	1	1290.26	5158	5154.97	588.807	0.758821	0	0	558182	HCD (High Energy Collision Dissociation)	MS2	0	100	10.8892	3967	3967	3962	FP030521_16.raw	0/0		3.89528	151.946	151.946	0	0.000127268	1.36245e-05	0	0
FALSE	High	PMI-Byonic	PMI-Byonic (A2)	A	2	Unambiguous	NCRCPPEWTGQYCTEDVDECQLMPNACQNGGTCHNTHGGY	[Y].NcRcPPEWTGQYctEDVDEcQLmPNAcQNGGTcHnTHGGY.[N]	C2(Carbamidomethyl); C4(Carbamidomethyl); C13(Carbamidomethyl); T14(HexNAc(1)Hex(1)Fuc(1)); C20(Carbamidomethyl); M23(Oxidation); C27(Carbamidomethyl); C33(Carbamidomethyl); N35(Oxidation)	1	1	Q01705	Q01705	Neurogenic locus notch homolog protein 1 OS=Mus musculus OX=10090 GN=Notch1 PE=1 SV=3	3	5	5	1	0	1	1	1	1064.62	5319.05	5317.02	381.768	0.405974	0	0	355152	HCD (High Energy Collision Dissociation)	MS2	0	100	10.8374	3945	3945	3940	FP030521_16.raw	0/0		8.86416	757.01	757.01	3.2	1.36722e-09	3.07568e-10	0	0
FALSE	High	PMI-Byonic	PMI-Byonic (A2)	A	2	Unambiguous	NCRCPPEWTGQY	[Y].NcRcPPEWTGQY.[C]	C2(Carbamidomethyl); C4(Carbamidomethyl)	1	1	Q01705	Q01705	Neurogenic locus notch homolog protein 1 OS=Mus musculus OX=10090 GN=Notch1 PE=1 SV=3	1	2	2	1	0	1	1	1	784.326	1567.65	1567.64	2.56398	0.0020097	0	0	322026	HCD (High Energy Collision Dissociation)	MS2	0	100	10.3501	3738	3738	3730	FP030521_16.raw	0/0		5.57558	395.525	359.216	359.216	2.65717e-06	4.72578e-07	0	0
FALSE	High	PMI-Byonic	PMI-Byonic (A2)	A	2	Unambiguous	NCRCPPEWTGQYCTEDVDECQLMPNACQNGGTCHNTHGGY	[Y].NcRcPPEWTGQYcTEDVDEcQLmPNAcQNGGtcHnTHGGY.[N]	C2(Carbamidomethyl); C4(Carbamidomethyl); C13(Carbamidomethyl); C20(Carbamidomethyl); M23(Oxidation); C27(Carbamidomethyl); T32(HexNAc(1)Hex(1)Fuc(1)); C33(Carbamidomethyl); N35(Oxidation)	1	1	Q01705	Q01705	Neurogenic locus notch homolog protein 1 OS=Mus musculus OX=10090 GN=Notch1 PE=1 SV=3	3	5	5	1	0	1	1	1	1065.02	5321.06	5317.02	759.549	0.807707	0	0	627424	HCD (High Energy Collision Dissociation)	MS2	40.3702	100	10.87	3959	3959	3951	FP030521_16.raw	0/0		11.5828	817.514	817.514	0.606721	2.61342e-12	2.61315e-12	0	0
FALSE	High	PMI-Byonic	PMI-Byonic (A2)	A	2	Unambiguous	NCVCVNGWTGEDCSENIDDCASAACF	[Y].NcVcVNGWTGEDcSENIDDcASAAcF.[Q]	C2(Carbamidomethyl); C4(Carbamidomethyl); C13(Carbamidomethyl); C20(Carbamidomethyl); C25(Carbamidomethyl)	1	1	Q01705	Q01705	Neurogenic locus notch homolog protein 1 OS=Mus musculus OX=10090 GN=Notch1 PE=1 SV=3	1	3	3	1	0	1	1	1	1004.71	3012.13	3011.1	340.738	0.341999	0	0	51675.8	HCD (High Energy Collision Dissociation)	MS2	0	100	15.5413	5948	5948	5940	FP030521_16.raw	0/0		1.49675	44.6187	44.6187	44.6187	0.0318602	0.00278657	0	0
FALSE	High	PMI-Byonic	PMI-Byonic (A2)	A	2	Unambiguous	NCVCVNGWTGEDCSENIDDCASAACF	[Y].NcVcVnGWTGEDcSENIDDcASAAcF.[Q]	C2(Carbamidomethyl); C4(Carbamidomethyl); N6(Deamidated); C13(Carbamidomethyl); C20(Carbamidomethyl); C25(Carbamidomethyl)	1	1	Q01705	Q01705	Neurogenic locus notch homolog protein 1 OS=Mus musculus OX=10090 GN=Notch1 PE=1 SV=3	1	3	3	1	0	1	1	1	1004.71	3012.11	3012.08	9.31722	0.00935475	0	0	49411.6	HCD (High Energy Collision Dissociation)	MS2	0	100	15.6647	6000	6000	5995	FP030521_16.raw	0/0		1.36709	88.9219	88.9219	53.1545	0.0429449	0.00343421	0	0
FALSE	High	PMI-Byonic	PMI-Byonic (A2)	A	2	Unambiguous	QGATCHDRVASF	[F].QGATcHDRVAsF.[Y]	C5(Carbamidomethyl); S11(Fuc(1))	1	1	Q01705	Q01705	Neurogenic locus notch homolog protein 1 OS=Mus musculus OX=10090 GN=Notch1 PE=1 SV=3	0	3	3	1	0	1	1	1	498.896	1494.67	1494.66	5.5879	0.00278401	0	0	352351	HCD (High Energy Collision Dissociation)	MS2	0.867332	100	1.51854	533	533	532	FP030521_16.raw	0/0		6.38905	493.987	493.987	2.23172	4.08277e-07	7.08866e-08	0	0
FALSE	High	PMI-Byonic	PMI-Byonic (A2)	A	2	Unambiguous	QGATCHDRVASFY	[F].QGAtcHDRVASFY.[C]	T4(HexNAc(1)Hex(1)Fuc(1)NeuAc(1)); C5(Carbamidomethyl)	1	1	Q01705	Q01705	Neurogenic locus notch homolog protein 1 OS=Mus musculus OX=10090 GN=Notch1 PE=1 SV=3	1	3	3	1	0	1	1	1	771.992	2313.96	2313.96	2.90302	0.00223915	0	0	1686362	HCD (High Energy Collision Dissociation)	MS2	0	100	9.63235	3441	3441	3440	FP030521_16.raw	0/0		4.30516	320.553	276.225	10.4	4.95264e-05	5.01751e-06	0	0
FALSE	High	PMI-Byonic	PMI-Byonic (A2)	A	2	Unambiguous	QGATCHDRVASF	[F].QGAtcHDRVASF.[Y]	T4(HexNAc(1)Fuc(1)); C5(Carbamidomethyl)	1	1	Q01705	Q01705	Neurogenic locus notch homolog protein 1 OS=Mus musculus OX=10090 GN=Notch1 PE=1 SV=3	0	3	3	1	0	1	1	1	566.589	1697.75	1697.74	4.47224	0.0025309	0	0	38567.1	HCD (High Energy Collision Dissociation)	MS2	0	100	1.41723	496	496	494	FP030521_16.raw	0/0		1.93495	62.9375	62.9375	9.2	0.0116159	0.00084195	0	0
FALSE	High	PMI-Byonic	PMI-Byonic (A2)	A	2	Unambiguous	QGATCHDRVASFY	[F].QGATcHDRVAsFY.[C]	C5(Carbamidomethyl); S11(HexNAc(1)Hex(1)Fuc(1)NeuAc(1))	1	1	Q01705	Q01705	Neurogenic locus notch homolog protein 1 OS=Mus musculus OX=10090 GN=Notch1 PE=1 SV=3	1	3	3	1	0	1	1	1	771.992	2313.96	2313.96	3.06128	0.00236123	0	0	8681649	HCD (High Energy Collision Dissociation)	MS2	0	33.4899	9.51833	3391	3391	3390	FP030521_16.raw	0/0		6.9246	508.285	464.629	1.50749	1.18959e-07	1.71625e-08	0	0
FALSE	High	PMI-Byonic	PMI-Byonic (A2)	A	2	Unambiguous	QGATCHDRVASF	[F].QGAtcHDRVASF.[Y]	T4(HexNAc(1)Fuc(1)); C5(Carbamidomethyl)	1	1	Q01705	Q01705	Neurogenic locus notch homolog protein 1 OS=Mus musculus OX=10090 GN=Notch1 PE=1 SV=3	0	3	3	1	0	1	1	1	566.589	1697.75	1697.74	6.09002	0.00344643	0	0	95601.7	HCD (High Energy Collision Dissociation)	MS2	0	100	1.53055	538	538	537	FP030521_16.raw	0/0		1.87522	78.9995	78.9995	9.2	0.0133283	0.00106549	0	0
FALSE	High	PMI-Byonic	PMI-Byonic (A2)	A	2	Unambiguous	QGATCHDRVASFY	[F].QGAtcHDRVASFY.[C]	T4(HexNAc(1)Hex(1)Fuc(1)NeuAc(1)); C5(Carbamidomethyl)	1	1	Q01705	Q01705	Neurogenic locus notch homolog protein 1 OS=Mus musculus OX=10090 GN=Notch1 PE=1 SV=3	1	3	3	1	0	1	1	1	771.993	2313.96	2313.96	4.08999	0.00315468	0	0	558790	HCD (High Energy Collision Dissociation)	MS2	9.22552	100	9.40649	3343	3343	3335	FP030521_16.raw	0/0		4.47569	161.103	94.6251	10.4	3.34433e-05	4.13566e-06	0	0
FALSE	High	PMI-Byonic	PMI-Byonic (A2)	A	2	Unambiguous	QGATCHDRVASF	[F].QGAtcHDRVASF.[Y]	T4(Fuc(1)); C5(Carbamidomethyl)	1	1	Q01705	Q01705	Neurogenic locus notch homolog protein 1 OS=Mus musculus OX=10090 GN=Notch1 PE=1 SV=3	0	3	3	1	0	1	1	1	498.895	1494.67	1494.66	4.79161	0.00238728	0	0	29603.6	HCD (High Energy Collision Dissociation)	MS2	14.3846	100	1.31411	458	458	457	FP030521_16.raw	0/0		1.35953	34.3279	34.3279	9.2	0.0436993	0.00365424	0	0
FALSE	High	PMI-Byonic	PMI-Byonic (A2)	A	2	Unambiguous	QGATCHDRVASF	[F].QGATcHDRVAsF.[Y]	C5(Carbamidomethyl); S11(Fuc(1))	1	1	Q01705	Q01705	Neurogenic locus notch homolog protein 1 OS=Mus musculus OX=10090 GN=Notch1 PE=1 SV=3	0	3	3	1	0	1	1	1	498.896	1494.67	1494.66	5.64915	0.00281453	0	0	737733	HCD (High Energy Collision Dissociation)	MS2	1.63472	100	1.41507	495	495	494	FP030521_16.raw	0/0		8.31302	612.722	575.111	16.8182	4.86384e-09	1.06661e-09	0	0
FALSE	High	PMI-Byonic	PMI-Byonic (A2)	A	2	Unambiguous	QGATCHDRVASFY	[F].QGAtcHDRVASFY.[C]	T4(HexNAc(1)Hex(1)Fuc(1)NeuAc(1)); C5(Carbamidomethyl)	1	1	Q01705	Q01705	Neurogenic locus notch homolog protein 1 OS=Mus musculus OX=10090 GN=Notch1 PE=1 SV=3	1	3	3	1	0	1	1	1	771.993	2313.97	2313.96	4.40651	0.00339882	0	0	175470	HCD (High Energy Collision Dissociation)	MS2	11.8523	100	9.75054	3479	3479	3477	FP030521_16.raw	0/0		2.8639	86.488	52.2177	10.4	0.00136804	9.59879e-05	0	0
FALSE	High	PMI-Byonic	PMI-Byonic (A2)	A	2	Unambiguous	QGATCHDRVASF	[F].QGAtcHDRVASF.[Y]	T4(HexNAc(1)Hex(1)Fuc(1)NeuAc(1)); C5(Carbamidomethyl)	1	1	Q01705	Q01705	Neurogenic locus notch homolog protein 1 OS=Mus musculus OX=10090 GN=Notch1 PE=1 SV=3	0	3	3	1	0	1	1	1	717.637	2150.9	2150.89	2.71373	0.00194565	0	0	338302	HCD (High Energy Collision Dissociation)	MS2	8.47134	100	7.58903	2585	2585	2578	FP030521_16.raw	0/0		3.83735	241.527	169.409	11.6	0.000145429	1.58358e-05	0	0
FALSE	High	PMI-Byonic	PMI-Byonic (A2)	A	2	Unambiguous	QGATCHDRVASFY	[F].QGATcHDRVASFY.[C]	C5(Carbamidomethyl)	1	1	Q01705	Q01705	Neurogenic locus notch homolog protein 1 OS=Mus musculus OX=10090 GN=Notch1 PE=1 SV=3	1	3	3	1	0	1	1	1	504.563	1511.67	1511.67	3.13096	0.00157766	0	0	1.51225e+06	HCD (High Energy Collision Dissociation)	MS2	0	100	7.9771	2747	2747	2744	FP030521_16.raw	0/0		5.60432	454.173	454.173	454.173	2.48704e-06	4.38969e-07	0	0
FALSE	High	PMI-Byonic	PMI-Byonic (A2)	A	2	Unambiguous	QGATCHDRVASFY	[F].QGATcHDRVAsFY.[C]	C5(Carbamidomethyl); S11(Fuc(1))	1	1	Q01705	Q01705	Neurogenic locus notch homolog protein 1 OS=Mus musculus OX=10090 GN=Notch1 PE=1 SV=3	1	2	2	1	0	1	1	1	829.37	1657.73	1657.73	3.00021	0.00248677	0	0	382304	HCD (High Energy Collision Dissociation)	MS2	0	100	7.95789	2739	2739	2733	FP030521_16.raw	0/0		4.78694	348.203	348.203	19.3922	1.63328e-05	2.20118e-06	0	0
FALSE	High	PMI-Byonic	PMI-Byonic (A2)	A	2	Unambiguous	QGATCHDRVASFY	[F].QGATcHDRVAsFY.[C]	C5(Carbamidomethyl); S11(Fuc(1))	1	1	Q01705	Q01705	Neurogenic locus notch homolog protein 1 OS=Mus musculus OX=10090 GN=Notch1 PE=1 SV=3	1	3	3	1	0	1	1	1	553.249	1657.73	1657.73	2.80801	0.00155164	0	0	6087718	HCD (High Energy Collision Dissociation)	MS2	0	38.2505	8.01988	2765	2765	2764	FP030521_16.raw	0/0		8.84858	626.586	626.586	1.88206	1.41716e-09	6.33816e-10	0	0
FALSE	High	PMI-Byonic	PMI-Byonic (A2)	A	2	Unambiguous	QGATCHDRVASF	[F].QGATcHDRVAsF.[Y]	C5(Carbamidomethyl); S11(HexNAc(1)Hex(1)Fuc(1))	1	1	Q01705	Q01705	Neurogenic locus notch homolog protein 1 OS=Mus musculus OX=10090 GN=Notch1 PE=1 SV=3	0	3	3	1	0	1	1	1	620.607	1859.81	1859.8	6.10217	0.00378293	0	0	1.22158e+06	HCD (High Energy Collision Dissociation)	MS2	0	100	1.42931	501	501	500	FP030521_16.raw	0/0		7.98934	611.369	563.592	9.45262	1.02486e-08	1.89796e-09	0	0
FALSE	High	PMI-Byonic	PMI-Byonic (A2)	A	2	Unambiguous	QGATCHDRVASFY	[F].QGATcHDRVAsFY.[C]	C5(Carbamidomethyl); S11(HexNAc(1)Hex(1)Fuc(1))	1	1	Q01705	Q01705	Neurogenic locus notch homolog protein 1 OS=Mus musculus OX=10090 GN=Notch1 PE=1 SV=3	1	3	3	1	0	1	1	1	674.96	2022.87	2022.86	3.05846	0.00206228	0	0	2.83449e+06	HCD (High Energy Collision Dissociation)	MS2	7.98517	48.2934	7.94896	2734	2734	2733	FP030521_16.raw	0/0		8.84858	626.182	612.284	13.4142	1.41716e-09	5.84857e-10	0	0
FALSE	High	PMI-Byonic	PMI-Byonic (A2)	A	2	Unambiguous	QGATCHDRVASF	[F].QGAtcHDRVASF.[Y]	T4(HexNAc(1)Hex(1)Fuc(1)NeuAc(1)); C5(Carbamidomethyl)	1	1	Q01705	Q01705	Neurogenic locus notch homolog protein 1 OS=Mus musculus OX=10090 GN=Notch1 PE=1 SV=3	0	3	3	1	0	1	1	1	717.637	2150.9	2150.89	2.37321	0.00170151	0	0	963153	HCD (High Energy Collision Dissociation)	MS2	16.7012	100	7.92536	2724	2724	2723	FP030521_16.raw	0/0		4.74999	314.35	294.962	5.76383	1.77832e-05	2.54014e-06	0	0
FALSE	High	PMI-Byonic	PMI-Byonic (A2)	A	2	Unambiguous	QGATCHDRVASFY	[F].QGATcHDRVAsFY.[C]	C5(Carbamidomethyl); S11(HexNAc(1)Fuc(1))	1	1	Q01705	Q01705	Neurogenic locus notch homolog protein 1 OS=Mus musculus OX=10090 GN=Notch1 PE=1 SV=3	1	3	3	1	0	1	1	1	620.942	1860.81	1860.81	2.3887	0.00148163	0	0	578332	HCD (High Energy Collision Dissociation)	MS2	6.20397	100	7.91047	2718	2718	2714	FP030521_16.raw	0/0		6.63224	413.102	413.102	8.24812	2.33219e-07	4.49532e-08	0	0
FALSE	High	PMI-Byonic	PMI-Byonic (A2)	A	2	Unambiguous	QGATCHDRVASFY	[F].QGATcHDRVASFY.[C]	C5(Carbamidomethyl)	1	1	Q01705	Q01705	Neurogenic locus notch homolog protein 1 OS=Mus musculus OX=10090 GN=Notch1 PE=1 SV=3	1	3	3	1	0	1	1	1	504.562	1511.67	1511.67	2.16193	0.00108938	0	0	2.97285e+06	HCD (High Energy Collision Dissociation)	MS2	2.02701	84.924	8.09637	2798	2798	2797	FP030521_16.raw	0/0		5.45913	420.099	419.583	419.583	3.47435e-06	6.48252e-07	0	0
FALSE	High	PMI-Byonic	PMI-Byonic (A2)	A	2	Unambiguous	QGATCHDRVASF	[F].QGAtcHDRVASF.[Y]	T4(HexNAc(1)Hex(1)Fuc(1)); C5(Carbamidomethyl)	1	1	Q01705	Q01705	Neurogenic locus notch homolog protein 1 OS=Mus musculus OX=10090 GN=Notch1 PE=1 SV=3	0	3	3	1	0	1	1	1	620.607	1859.81	1859.8	5.51145	0.00341672	0	0	165839	HCD (High Energy Collision Dissociation)	MS2	0	100	1.75901	619	619	618	FP030521_16.raw	0/0		2.62477	97.6566	97.6566	9.2	0.00237263	0.000229405	0	0
FALSE	High	PMI-Byonic	PMI-Byonic (A2)	A	2	Unambiguous	QGATCHDRVASF	[F].QGAtcHDRVASF.[Y]	T4(HexNAc(1)Hex(1)Fuc(1)); C5(Carbamidomethyl)	1	1	Q01705	Q01705	Neurogenic locus notch homolog protein 1 OS=Mus musculus OX=10090 GN=Notch1 PE=1 SV=3	0	3	3	1	0	1	1	1	620.607	1859.81	1859.8	6.10217	0.00378293	0	0	236521	HCD (High Energy Collision Dissociation)	MS2	1.88072	100	1.64816	579	579	577	FP030521_16.raw	0/0		5.69383	394.761	394.761	9.2	2.02383e-06	3.43097e-07	0	0
FALSE	High	PMI-Byonic	PMI-Byonic (A2)	A	2	Unambiguous	QGATCHDRVASF	[F].QGATcHDRVAsF.[Y]	C5(Carbamidomethyl); S11(HexNAc(1)Hex(1)Fuc(1))	1	1	Q01705	Q01705	Neurogenic locus notch homolog protein 1 OS=Mus musculus OX=10090 GN=Notch1 PE=1 SV=3	0	3	3	1	0	1	1	1	620.607	1859.81	1859.8	6.00372	0.0037219	0	0	775372	HCD (High Energy Collision Dissociation)	MS2	0	100	1.53611	540	540	539	FP030521_16.raw	0/0		7.98934	615.502	584.167	17.9274	1.02486e-08	2.23198e-09	0	0
FALSE	High	PMI-Byonic	PMI-Byonic (A2)	A	2	Unambiguous	QGATCHDRVASFY	[F].QGAtcHDRVAsFY.[C]	T4(Fuc(1)); C5(Carbamidomethyl); S11(HexNAc(1)Hex(1)Fuc(1))	1	1	Q01705	Q01705	Neurogenic locus notch homolog protein 1 OS=Mus musculus OX=10090 GN=Notch1 PE=1 SV=3	1	3	3	1	0	1	1	1	723.646	2168.92	2168.92	3.28083	0.00237195	0	0	354483	HCD (High Energy Collision Dissociation)	MS2	10.6881	100	7.87265	2702	2702	2700	FP030521_16.raw	0/0		2.46692	82.5197	82.5197	0	0.00341259	0.000291574	0	0
FALSE	High	PMI-Byonic	PMI-Byonic (A2)	A	2	Unambiguous	QGATCHDRVASFY	[F].QGATcHDRVAsFY.[C]	C5(Carbamidomethyl); S11(Fuc(1))	1	1	Q01705	Q01705	Neurogenic locus notch homolog protein 1 OS=Mus musculus OX=10090 GN=Notch1 PE=1 SV=3	1	3	3	1	0	1	1	1	553.249	1657.73	1657.73	2.80801	0.00155164	0	0	1.63432e+06	HCD (High Energy Collision Dissociation)	MS2	6.34412	100	7.90612	2716	2716	2714	FP030521_16.raw	0/0		8.84858	629.793	629.793	0.543184	1.41716e-09	5.29371e-10	0	0
FALSE	High	PMI-Byonic	PMI-Byonic (A2)	A	2	Unambiguous	QGATCHDRVASFY	[F].QGATcHDRVAsFY.[C]	C5(Carbamidomethyl); S11(HexNAc(1)Hex(1)Fuc(1))	1	1	Q01705	Q01705	Neurogenic locus notch homolog protein 1 OS=Mus musculus OX=10090 GN=Notch1 PE=1 SV=3	1	3	3	1	0	1	1	1	674.959	2022.86	2022.86	1.70069	0.00114675	0	0	1.02761e+06	HCD (High Energy Collision Dissociation)	MS2	0	100	7.8288	2683	2683	2678	FP030521_16.raw	0/0		8.84858	639.469	639.469	10.393	1.41716e-09	4.65957e-10	0	0
FALSE	High	PMI-Byonic	PMI-Byonic (A2)	A	2	Unambiguous	QGATCHDRVASF	[F].QGAtcHDRVASF.[Y]	T4(HexNAc(1)Hex(1)Fuc(1)NeuAc(1)); C5(Carbamidomethyl)	1	1	Q01705	Q01705	Neurogenic locus notch homolog protein 1 OS=Mus musculus OX=10090 GN=Notch1 PE=1 SV=3	0	3	3	1	0	1	1	1	717.638	2150.9	2150.89	3.47991	0.00249497	0	0	5287600	HCD (High Energy Collision Dissociation)	MS2	2.52675	17.1035	7.82078	2679	2679	2678	FP030521_16.raw	0/0		4.21346	271.213	225.293	11.6	6.11696e-05	6.57081e-06	0	0
FALSE	High	PMI-Byonic	PMI-Byonic (A2)	A	2	Unambiguous	QGATCHDRVASFY	[F].QGAtcHDRVAsFY.[C]	T4(Fuc(1)); C5(Carbamidomethyl); S11(HexNAc(1)Hex(1)Fuc(1))	1	1	Q01705	Q01705	Neurogenic locus notch homolog protein 1 OS=Mus musculus OX=10090 GN=Notch1 PE=1 SV=3	1	3	3	1	0	1	1	1	723.643	2168.92	2168.92	-1.02472	-0.000740841	0	0	216849	HCD (High Energy Collision Dissociation)	MS2	12.9652	100	7.75287	2654	2654	2651	FP030521_16.raw	0/0		3.81207	199.384	199.384	0	0.000154144	1.8282e-05	0	0
FALSE	High	PMI-Byonic	PMI-Byonic (A2)	A	2	Unambiguous	QGATCHDRVASF	[F].QGAtcHDRVASF.[Y]	T4(Fuc(1)); C5(Carbamidomethyl)	1	1	Q01705	Q01705	Neurogenic locus notch homolog protein 1 OS=Mus musculus OX=10090 GN=Notch1 PE=1 SV=3	0	3	3	1	0	1	1	1	498.896	1494.67	1494.66	6.01667	0.00299763	0	0	114641	HCD (High Energy Collision Dissociation)	MS2	2.00207	100	1.62808	572	572	571	FP030521_16.raw	0/0		3.25091	256.883	256.883	16.072	0.000561158	5.60823e-05	0	0
FALSE	High	PMI-Byonic	PMI-Byonic (A2)	A	2	Unambiguous	QGATCHDRVASF	[F].QGATcHDRVAsF.[Y]	C5(Carbamidomethyl); S11(HexNAc(1)Hex(1)Fuc(1)NeuAc(1))	1	1	Q01705	Q01705	Neurogenic locus notch homolog protein 1 OS=Mus musculus OX=10090 GN=Notch1 PE=1 SV=3	0	3	3	1	0	1	1	1	717.638	2150.9	2150.89	2.88399	0.00206772	0	0	9168698	HCD (High Energy Collision Dissociation)	MS2	0.60341	35.7479	7.70317	2633	2633	2632	FP030521_16.raw	0/0		6.55576	552.377	491.323	6.23016	2.78123e-07	5.07825e-08	0	0
FALSE	High	PMI-Byonic	PMI-Byonic (A2)	A	2	Unambiguous	YCECPHGRTGLL	[F].YcEcPHGRTGLL.[C]	C2(Carbamidomethyl); C4(Carbamidomethyl)	1	1	Q01705	Q01705	Neurogenic locus notch homolog protein 1 OS=Mus musculus OX=10090 GN=Notch1 PE=1 SV=3	2	3	3	1	0	1	1	1	488.225	1462.66	1462.66	3.21957	0.00156971	0	0	13352501	HCD (High Energy Collision Dissociation)	MS2	4.047	8.70248	7.8458	2690	2690	2689	FP030521_16.raw	0/0		6.35343	502.051	502.051	502.051	4.43165e-07	8.73051e-08	0	0
FALSE	High	PMI-Byonic	PMI-Byonic (A2)	A	2	Unambiguous	YCECPHGRTGLL	[F].YcEcPHGRTGLL.[C]	C2(Carbamidomethyl); C4(Carbamidomethyl)	1	1	Q01705	Q01705	Neurogenic locus notch homolog protein 1 OS=Mus musculus OX=10090 GN=Notch1 PE=1 SV=3	2	3	3	1	0	1	1	1	488.225	1462.66	1462.66	2.78142	0.00135609	0	0	2.87676e+06	HCD (High Energy Collision Dissociation)	MS2	3.73315	44.9796	7.95019	2735	2735	2733	FP030521_16.raw	0/0		6.55064	529.442	529.442	529.442	2.81422e-07	5.64078e-08	0	0
FALSE	Medium	PMI-Byonic	PMI-Byonic (A2)	A	2	Unambiguous	YCECPHGRTGLL	[F].YcEcPhGRTGLL.[C]	C2(Carbamidomethyl); C4(Carbamidomethyl); H6(Oxidation)	1	1	Q01705	Q01705	Neurogenic locus notch homolog protein 1 OS=Mus musculus OX=10090 GN=Notch1 PE=1 SV=3	2	3	3	1	0	1	1	1	493.556	1478.65	1478.65	1.07185	0.000528299	0	0	298526	HCD (High Energy Collision Dissociation)	MS2	28.1485	100	7.64522	2609	2609	2600	FP030521_16.raw	0/0		0.414087	19.294	19.294	19.294	0.385401	0.0186415	0	0
FALSE	High	PMI-Byonic	PMI-Byonic (A2)	A	2	Unambiguous	YCECPHGRTGLL	[F].YcEcPHGRTGLL.[C]	C2(Carbamidomethyl); C4(Carbamidomethyl)	1	1	Q01705	Q01705	Neurogenic locus notch homolog protein 1 OS=Mus musculus OX=10090 GN=Notch1 PE=1 SV=3	2	3	3	1	0	1	1	1	488.226	1462.66	1462.66	3.72032	0.00181385	0	0	240013	HCD (High Energy Collision Dissociation)	MS2	41.271	100	8.8877	3120	3120	3111	FP030521_16.raw	0/0		4.17344	306.432	306.432	306.432	6.70752e-05	7.70607e-06	0	0
FALSE	High	PMI-Byonic	PMI-Byonic (A2)	A	2	Unambiguous	YCECPHGRTGLL	[F].YcEcPHGRTGLL.[C]	C2(Carbamidomethyl); C4(Carbamidomethyl)	1	1	Q01705	Q01705	Neurogenic locus notch homolog protein 1 OS=Mus musculus OX=10090 GN=Notch1 PE=1 SV=3	2	2	2	1	0	1	1	1	731.835	1462.66	1462.66	3.72951	0.0027275	0	0	370809	HCD (High Energy Collision Dissociation)	MS2	0	100	7.66015	2615	2615	2611	FP030521_16.raw	0/0		8.13984	682.425	682.425	682.425	7.247e-09	1.53489e-09	0	0
FALSE	High	PMI-Byonic	PMI-Byonic (A2)	A	2	Unambiguous	YCECPHGRTGLL	[F].YcEcPHGRTGLL.[C]	C2(Carbamidomethyl); C4(Carbamidomethyl)	1	1	Q01705	Q01705	Neurogenic locus notch homolog protein 1 OS=Mus musculus OX=10090 GN=Notch1 PE=1 SV=3	2	3	3	1	0	1	1	1	488.225	1462.66	1462.66	3.15698	0.00153919	0	0	98206088	HCD (High Energy Collision Dissociation)	MS2	0	2.645	7.71949	2640	2640	2639	FP030521_16.raw	0/0		6.12912	523.655	523.655	523.655	7.42817e-07	1.36663e-07	0	0
FALSE	High	PMI-Byonic	PMI-Byonic (A2)	A	2	Unambiguous	YCECPHGRTGLL	[F].YcEcPHGRTGLL.[C]	C2(Carbamidomethyl); C4(Carbamidomethyl)	1	1	Q01705	Q01705	Neurogenic locus notch homolog protein 1 OS=Mus musculus OX=10090 GN=Notch1 PE=1 SV=3	2	2	2	1	0	1	1	1	731.834	1462.66	1462.66	2.64456	0.00193404	0	0	3061975	HCD (High Energy Collision Dissociation)	MS2	0	34.427	7.77015	2660	2660	2659	FP030521_16.raw	0/0		10.102	740.062	740.062	740.062	7.90593e-11	5.2686e-11	0	0
FALSE	High	PMI-Byonic	PMI-Byonic (A2)	A	2	Unambiguous	YCECPHGRTGL	[F].YcEcPHGRTGL.[L]	C2(Carbamidomethyl); C4(Carbamidomethyl)	1	1	Q01705	Q01705	Neurogenic locus notch homolog protein 1 OS=Mus musculus OX=10090 GN=Notch1 PE=1 SV=3	1	3	3	1	0	1	1	1	450.532	1349.58	1349.57	6.23921	0.00280676	0	0	30537.2	HCD (High Energy Collision Dissociation)	MS2	53.9282	100	0.693539	233	233	229	FP030521_16.raw	0/0		2.48061	207.361	207.361	207.361	0.00330666	0.000270198	0	0
FALSE	High	PMI-Byonic	PMI-Byonic (A2)	A	2	Unambiguous	YCECPHGRTGLL	[F].YcEcPHGRTGLL.[C]	C2(Carbamidomethyl); C4(Carbamidomethyl)	1	1	Q01705	Q01705	Neurogenic locus notch homolog protein 1 OS=Mus musculus OX=10090 GN=Notch1 PE=1 SV=3	2	3	3	1	0	1	1	1	488.226	1462.66	1462.66	3.9081	0.0019054	0	0	620594	HCD (High Energy Collision Dissociation)	MS2	0	100	8.194	2841	2841	2838	FP030521_16.raw	0/0		6.95509	487.124	487.124	487.124	1.10894e-07	1.39814e-08	0	0
FALSE	High	PMI-Byonic	PMI-Byonic (A2)	A	2	Unambiguous	YCECPHGRTGLL	[F].YcEcPHGRTGLL.[C]	C2(Carbamidomethyl); C4(Carbamidomethyl)	1	1	Q01705	Q01705	Neurogenic locus notch homolog protein 1 OS=Mus musculus OX=10090 GN=Notch1 PE=1 SV=3	2	2	2	1	0	1	1	1	731.835	1462.66	1462.66	4.56409	0.00333785	0	0	75074	HCD (High Energy Collision Dissociation)	MS2	19.4657	100	7.89839	2713	2713	2711	FP030521_16.raw	0/0		5.63739	513.391	513.391	513.391	2.30467e-06	3.74233e-07	0	0
FALSE	High	PMI-Byonic	PMI-Byonic (A2)	A	2	Unambiguous	YCECPHGRTGLL	[F].YcEcPHGRTGLL.[C]	C2(Carbamidomethyl); C4(Carbamidomethyl)	1	1	Q01705	Q01705	Neurogenic locus notch homolog protein 1 OS=Mus musculus OX=10090 GN=Notch1 PE=1 SV=3	2	3	3	1	0	1	1	1	488.225	1462.66	1462.66	2.03029	0.000989874	0	0	1.27833e+06	HCD (High Energy Collision Dissociation)	MS2	4.30603	100	8.07492	2789	2789	2786	FP030521_16.raw	0/0		6.35343	517.781	517.781	517.781	4.43165e-07	9.50411e-08	0	0
FALSE	High	PMI-Byonic	PMI-Byonic (A2)	A	2	Unambiguous	YCECPHGRTGLL	[F].YcEcPHGRTGLL.[C]	C2(Carbamidomethyl); C4(Carbamidomethyl)	1	1	Q01705	Q01705	Neurogenic locus notch homolog protein 1 OS=Mus musculus OX=10090 GN=Notch1 PE=1 SV=3	2	3	3	1	0	1	1	1	488.225	1462.66	1462.66	2.09289	0.00102039	0	0	217299	HCD (High Energy Collision Dissociation)	MS2	11.085	100	7.60653	2592	2592	2589	FP030521_16.raw	0/0		6.77743	472.146	472.146	472.146	1.66945e-07	2.52725e-08	0	0
FALSE	High	PMI-Byonic	PMI-Byonic (A2)	A	2	Unambiguous	CECPHGRTGLL	[Y].cEcPHGRTGLL.[C]	C1(Carbamidomethyl); C3(Carbamidomethyl)	1	1	Q01705	Q01705	Neurogenic locus notch homolog protein 1 OS=Mus musculus OX=10090 GN=Notch1 PE=1 SV=3	1	2	2	1	0	1	1	1	650.302	1299.6	1299.59	2.58064	0.00167689	0	0	96165.9	HCD (High Energy Collision Dissociation)	MS2	13.0791	100	2.63636	917	917	916	FP030521_16.raw	0/0		6.00093	476.576	476.576	476.576	9.97859e-07	2.30748e-07	0	0
FALSE	High	PMI-Byonic	PMI-Byonic (A2)	A	2	Unambiguous	CECPHGRTGLL	[Y].cEcPHGRTGLL.[C]	C1(Carbamidomethyl); C3(Carbamidomethyl)	1	1	Q01705	Q01705	Neurogenic locus notch homolog protein 1 OS=Mus musculus OX=10090 GN=Notch1 PE=1 SV=3	1	3	3	1	0	1	1	1	433.871	1299.6	1299.59	3.86182	0.00167293	0	0	1.32708e+06	HCD (High Energy Collision Dissociation)	MS2	2.53168	95.6324	2.12303	749	749	748	FP030521_16.raw	0/0		10.2779	709.701	709.701	709.701	5.27307e-11	2.76707e-11	0	0
FALSE	High	PMI-Byonic	PMI-Byonic (A2)	A	2	Unambiguous	CECPHGRTGLL	[Y].cEcPHGRTGLL.[C]	C1(Carbamidomethyl); C3(Carbamidomethyl)	1	1	Q01705	Q01705	Neurogenic locus notch homolog protein 1 OS=Mus musculus OX=10090 GN=Notch1 PE=1 SV=3	1	2	2	1	0	1	1	1	650.303	1299.6	1299.59	3.70779	0.00240931	0	0	160088	HCD (High Energy Collision Dissociation)	MS2	0	100	2.20885	776	776	775	FP030521_16.raw	0/0		5.60743	506.628	506.628	506.628	2.46929e-06	4.06968e-07	0	0
FALSE	High	PMI-Byonic	PMI-Byonic (A2)	A	2	Unambiguous	CECPHGRTGLL	[Y].cEcPHGRTGLL.[C]	C1(Carbamidomethyl); C3(Carbamidomethyl)	1	1	Q01705	Q01705	Neurogenic locus notch homolog protein 1 OS=Mus musculus OX=10090 GN=Notch1 PE=1 SV=3	1	3	3	1	0	1	1	1	433.871	1299.6	1299.59	3.0869	0.00133724	0	0	3.73832e+06	HCD (High Energy Collision Dissociation)	MS2	0	31.7757	2.23313	784	784	783	FP030521_16.raw	0/0		8.24745	637.053	637.053	637.053	5.65655e-09	1.27525e-09	0	0
FALSE	High	PMI-Byonic	PMI-Byonic (A2)	A	2	Unambiguous	CECPHGRTGLL	[Y].cEcPHGRTGLL.[C]	C1(Carbamidomethyl); C3(Carbamidomethyl)	1	1	Q01705	Q01705	Neurogenic locus notch homolog protein 1 OS=Mus musculus OX=10090 GN=Notch1 PE=1 SV=3	1	2	2	1	0	1	1	1	650.303	1299.6	1299.59	3.61386	0.00234827	0	0	161094	HCD (High Energy Collision Dissociation)	MS2	0	100	2.31691	812	812	810	FP030521_16.raw	0/0		5.77415	537.076	537.076	537.076	1.68211e-06	2.89706e-07	0	0
FALSE	High	PMI-Byonic	PMI-Byonic (A2)	A	2	Unambiguous	CECPHGRTGLL	[Y].cEcPHGRTGLL.[C]	C1(Carbamidomethyl); C3(Carbamidomethyl)	1	1	Q01705	Q01705	Neurogenic locus notch homolog protein 1 OS=Mus musculus OX=10090 GN=Notch1 PE=1 SV=3	1	3	3	1	0	1	1	1	433.871	1299.6	1299.59	3.15735	0.00136776	0	0	4423534	HCD (High Energy Collision Dissociation)	MS2	0.241325	23.3794	2.34021	820	820	819	FP030521_16.raw	0/0		8.82592	677.418	677.418	677.418	1.49306e-09	6.81551e-10	0	0
FALSE	High	PMI-Byonic	PMI-Byonic (A2)	A	2	Unambiguous	CECPHGRTGLL	[Y].cEcPHGRTGLL.[C]	C1(Carbamidomethyl); C3(Carbamidomethyl)	1	1	Q01705	Q01705	Neurogenic locus notch homolog protein 1 OS=Mus musculus OX=10090 GN=Notch1 PE=1 SV=3	1	2	2	1	0	1	1	1	650.303	1299.6	1299.59	3.80172	0.00247035	0	0	147777	HCD (High Energy Collision Dissociation)	MS2	0	100	2.4233	846	846	845	FP030521_16.raw	0/0		6.1786	519.279	519.279	519.279	6.62831e-07	1.24292e-07	0	0
FALSE	High	PMI-Byonic	PMI-Byonic (A2)	A	2	Unambiguous	CECPHGRTGLL	[Y].cEcPHGRTGLL.[C]	C1(Carbamidomethyl); C3(Carbamidomethyl)	1	1	Q01705	Q01705	Neurogenic locus notch homolog protein 1 OS=Mus musculus OX=10090 GN=Notch1 PE=1 SV=3	1	3	3	1	0	1	1	1	433.871	1299.6	1299.59	3.36869	0.00145931	0	0	4971738	HCD (High Energy Collision Dissociation)	MS2	0.528046	22.9689	2.44479	854	854	853	FP030521_16.raw	0/0		9.81862	663.681	663.681	663.681	1.51839e-10	8.0928e-11	0	0
FALSE	High	PMI-Byonic	PMI-Byonic (A2)	A	2	Unambiguous	CECPHGRTGLL	[Y].cEcPHGRTGLL.[C]	C1(Carbamidomethyl); C3(Carbamidomethyl)	1	1	Q01705	Q01705	Neurogenic locus notch homolog protein 1 OS=Mus musculus OX=10090 GN=Notch1 PE=1 SV=3	1	2	2	1	0	1	1	1	650.302	1299.6	1299.59	3.14421	0.0020431	0	0	144106	HCD (High Energy Collision Dissociation)	MS2	0	100	2.52734	879	879	878	FP030521_16.raw	0/0		6.07939	570.525	570.525	570.525	8.32931e-07	1.75453e-07	0	0
FALSE	High	PMI-Byonic	PMI-Byonic (A2)	A	2	Unambiguous	CECPHGRTGLL	[Y].cEcPHGRTGLL.[C]	C1(Carbamidomethyl); C3(Carbamidomethyl)	1	1	Q01705	Q01705	Neurogenic locus notch homolog protein 1 OS=Mus musculus OX=10090 GN=Notch1 PE=1 SV=3	1	3	3	1	0	1	1	1	433.871	1299.6	1299.59	3.0869	0.00133724	0	0	3.75492e+06	HCD (High Energy Collision Dissociation)	MS2	0.58406	29.3329	2.55121	888	888	887	FP030521_16.raw	0/0		9.81862	694.399	694.399	694.399	1.51839e-10	8.97917e-11	0	0
FALSE	High	PMI-Byonic	PMI-Byonic (A2)	A	2	Unambiguous	CECPHGRTGLL	[Y].cEcPHGRTGLL.[C]	C1(Carbamidomethyl); C3(Carbamidomethyl)	1	1	Q01705	Q01705	Neurogenic locus notch homolog protein 1 OS=Mus musculus OX=10090 GN=Notch1 PE=1 SV=3	1	3	3	1	0	1	1	1	433.871	1299.6	1299.59	4.56629	0.00197811	0	0	25870	HCD (High Energy Collision Dissociation)	MS2	40.432	100	3.59586	1224	1224	1223	FP030521_16.raw	0/0		3.8126	170.217	170.217	170.217	0.000153957	1.7069e-05	0	0
FALSE	High	PMI-Byonic	PMI-Byonic (A2)	A	2	Unambiguous	CECPHGRTGLL	[Y].cEcPHGRTGLL.[C]	C1(Carbamidomethyl); C3(Carbamidomethyl)	1	1	Q01705	Q01705	Neurogenic locus notch homolog protein 1 OS=Mus musculus OX=10090 GN=Notch1 PE=1 SV=3	1	3	3	1	0	1	1	1	433.872	1299.6	1299.59	5.20032	0.00225277	0	0	81489.1	HCD (High Energy Collision Dissociation)	MS2	43.9548	100	3.49236	1192	1192	1191	FP030521_16.raw	0/0		3.44041	169.375	169.375	169.375	0.000362737	2.69367e-05	0	0
FALSE	High	PMI-Byonic	PMI-Byonic (A2)	A	2	Unambiguous	CECPHGRTGLL	[Y].cEcPHGRTGLL.[C]	C1(Carbamidomethyl); C3(Carbamidomethyl)	1	1	Q01705	Q01705	Neurogenic locus notch homolog protein 1 OS=Mus musculus OX=10090 GN=Notch1 PE=1 SV=3	1	3	3	1	0	1	1	1	433.871	1299.6	1299.59	4.35495	0.00188656	0	0	93691.9	HCD (High Energy Collision Dissociation)	MS2	16.5536	100	3.39207	1162	1162	1161	FP030521_16.raw	0/0		4.11048	254.956	254.956	254.956	7.75397e-05	9.04163e-06	0	0
FALSE	High	PMI-Byonic	PMI-Byonic (A2)	A	2	Unambiguous	CECPHGRTGLL	[Y].cEcPHGRTGLL.[C]	C1(Carbamidomethyl); C3(Carbamidomethyl)	1	1	Q01705	Q01705	Neurogenic locus notch homolog protein 1 OS=Mus musculus OX=10090 GN=Notch1 PE=1 SV=3	1	3	3	1	0	1	1	1	433.871	1299.6	1299.59	3.72093	0.0016119	0	0	46438.3	HCD (High Energy Collision Dissociation)	MS2	7.24424	100	3.69755	1251	1251	1250	FP030521_16.raw	0/0		1.65195	19.7671	19.7671	19.7671	0.0222867	0.00168318	0	0
FALSE	High	PMI-Byonic	PMI-Byonic (A2)	A	2	Unambiguous	CECPHGRTGLL	[Y].cEcPHGRTGLL.[C]	C1(Carbamidomethyl); C3(Carbamidomethyl)	1	1	Q01705	Q01705	Neurogenic locus notch homolog protein 1 OS=Mus musculus OX=10090 GN=Notch1 PE=1 SV=3	1	2	2	1	0	1	1	1	650.303	1299.6	1299.59	4.83495	0.00314173	0	0	33263.9	HCD (High Energy Collision Dissociation)	MS2	0	100	2.10777	744	744	743	FP030521_16.raw	0/0		3.13402	295.242	295.242	295.242	0.000734478	7.46726e-05	0	0
FALSE	High	PMI-Byonic	PMI-Byonic (A2)	A	2	Unambiguous	CECPHGRTGLL	[Y].cEcPHGRTGLL.[C]	C1(Carbamidomethyl); C3(Carbamidomethyl)	1	1	Q01705	Q01705	Neurogenic locus notch homolog protein 1 OS=Mus musculus OX=10090 GN=Notch1 PE=1 SV=3	1	3	3	1	0	1	1	1	433.872	1299.6	1299.59	5.55255	0.00240535	0	0	218513	HCD (High Energy Collision Dissociation)	MS2	12.2747	100	3.18491	1096	1096	1095	FP030521_16.raw	0/0		5.38049	371.172	371.172	371.172	4.16403e-06	7.78829e-07	0	0
FALSE	High	PMI-Byonic	PMI-Byonic (A2)	A	2	Unambiguous	CECPHGRTGLL	[Y].cEcPHGRTGLL.[C]	C1(Carbamidomethyl); C3(Carbamidomethyl)	1	1	Q01705	Q01705	Neurogenic locus notch homolog protein 1 OS=Mus musculus OX=10090 GN=Notch1 PE=1 SV=3	1	3	3	1	0	1	1	1	433.871	1299.6	1299.59	3.86182	0.00167293	0	0	2.85113e+06	HCD (High Energy Collision Dissociation)	MS2	0.470661	39.6724	2.65429	923	923	922	FP030521_16.raw	0/0		9.27794	685.807	685.807	685.807	5.27306e-10	1.38404e-10	0	0
FALSE	High	PMI-Byonic	PMI-Byonic (A2)	A	2	Unambiguous	CECPHGRTGLL	[Y].cEcPHGRTGLL.[C]	C1(Carbamidomethyl); C3(Carbamidomethyl)	1	1	Q01705	Q01705	Neurogenic locus notch homolog protein 1 OS=Mus musculus OX=10090 GN=Notch1 PE=1 SV=3	1	3	3	1	0	1	1	1	433.871	1299.6	1299.59	4.56629	0.00197811	0	0	364093	HCD (High Energy Collision Dissociation)	MS2	1.79087	100	3.08103	1065	1065	1064	FP030521_16.raw	0/0		7.12234	520.944	520.944	520.944	7.54505e-08	8.69897e-09	0	0
FALSE	High	PMI-Byonic	PMI-Byonic (A2)	A	2	Unambiguous	CECPHGRTGLL	[Y].cEcPHGRTGLL.[C]	C1(Carbamidomethyl); C3(Carbamidomethyl)	1	1	Q01705	Q01705	Neurogenic locus notch homolog protein 1 OS=Mus musculus OX=10090 GN=Notch1 PE=1 SV=3	1	2	2	1	0	1	1	1	650.302	1299.6	1299.59	2.01706	0.00131068	0	0	69330.6	HCD (High Energy Collision Dissociation)	MS2	12.6699	100	2.74489	953	953	952	FP030521_16.raw	0/0		4.78389	382.042	382.042	382.042	1.6448e-05	2.36493e-06	0	0
FALSE	High	PMI-Byonic	PMI-Byonic (A2)	A	2	Unambiguous	CECPHGRTGLL	[Y].cEcPHGRTGLL.[C]	C1(Carbamidomethyl); C3(Carbamidomethyl)	1	1	Q01705	Q01705	Neurogenic locus notch homolog protein 1 OS=Mus musculus OX=10090 GN=Notch1 PE=1 SV=3	1	3	3	1	0	1	1	1	433.871	1299.6	1299.59	3.79137	0.00164241	0	0	1.77936e+06	HCD (High Energy Collision Dissociation)	MS2	1.39243	58.2147	2.75587	956	956	955	FP030521_16.raw	0/0		7.85641	628.609	628.609	628.609	1.39183e-08	2.68145e-09	0	0
FALSE	High	PMI-Byonic	PMI-Byonic (A2)	A	2	Unambiguous	CECPHGRTGLL	[Y].cEcPHGRTGLL.[C]	C1(Carbamidomethyl); C3(Carbamidomethyl)	1	1	Q01705	Q01705	Neurogenic locus notch homolog protein 1 OS=Mus musculus OX=10090 GN=Notch1 PE=1 SV=3	1	2	2	1	0	1	1	1	650.305	1299.6	1299.59	6.80747	0.00442347	0	0	46731.8	HCD (High Energy Collision Dissociation)	MS2	0	100	2.85508	988	988	987	FP030521_16.raw	0/0		2.50754	245.512	245.512	245.512	0.00310782	0.000249257	0	0
FALSE	High	PMI-Byonic	PMI-Byonic (A2)	A	2	Unambiguous	CECPHGRTGLL	[Y].cEcPHGRTGLL.[C]	C1(Carbamidomethyl); C3(Carbamidomethyl)	1	1	Q01705	Q01705	Neurogenic locus notch homolog protein 1 OS=Mus musculus OX=10090 GN=Notch1 PE=1 SV=3	1	3	3	1	0	1	1	1	433.871	1299.6	1299.59	4.49585	0.00194759	0	0	1.01501e+06	HCD (High Energy Collision Dissociation)	MS2	2.26148	98.2084	2.86316	991	991	990	FP030521_16.raw	0/0		9.27794	688.852	688.852	688.852	5.27306e-10	1.77294e-10	0	0
FALSE	High	PMI-Byonic	PMI-Byonic (A2)	A	2	Unambiguous	CECPHGRTGLL	[Y].cEcPHGRTGLL.[C]	C1(Carbamidomethyl); C3(Carbamidomethyl)	1	1	Q01705	Q01705	Neurogenic locus notch homolog protein 1 OS=Mus musculus OX=10090 GN=Notch1 PE=1 SV=3	1	2	2	1	0	1	1	1	650.304	1299.6	1299.59	5.11674	0.00332484	0	0	31622	HCD (High Energy Collision Dissociation)	MS2	0	100	2.98646	1034	1034	1032	FP030521_16.raw	0/0		1.55561	56.3707	56.3707	56.3707	0.0278222	0.00246842	0	0
FALSE	High	PMI-Byonic	PMI-Byonic (A2)	A	2	Unambiguous	CECPHGRTGLL	[Y].cEcPHGRTGLL.[C]	C1(Carbamidomethyl); C3(Carbamidomethyl)	1	1	Q01705	Q01705	Neurogenic locus notch homolog protein 1 OS=Mus musculus OX=10090 GN=Notch1 PE=1 SV=3	1	3	3	1	0	1	1	1	433.871	1299.6	1299.59	4.56629	0.00197811	0	0	478665	HCD (High Energy Collision Dissociation)	MS2	3.94589	100	2.97151	1028	1028	1027	FP030521_16.raw	0/0		8.84911	633.724	633.724	633.724	1.41545e-09	3.92788e-10	0	0
FALSE	High	PMI-Byonic	PMI-Byonic (A2)	A	2	Unambiguous	CECPHGRTGLL	[Y].cEcPHGRTGLL.[C]	C1(Carbamidomethyl); C3(Carbamidomethyl)	1	1	Q01705	Q01705	Neurogenic locus notch homolog protein 1 OS=Mus musculus OX=10090 GN=Notch1 PE=1 SV=3	1	3	3	1	0	1	1	1	433.871	1299.6	1299.59	4.70719	0.00203914	0	0	172046	HCD (High Energy Collision Dissociation)	MS2	16.7633	100	3.28793	1128	1128	1127	FP030521_16.raw	0/0		5.53399	359.777	359.777	359.777	2.9242e-06	5.71479e-07	0	0
FALSE	High	PMI-Byonic	PMI-Byonic (A2)	A	2	Unambiguous	CHLNDACISNPCNEGSNCDTNPVNGKAICTCPSGY	[L].cHLNDAcISNPcNEGsNcdtnPVNGKAIcTcPSGY.[T]	C1(Carbamidomethyl); C7(Carbamidomethyl); C12(Carbamidomethyl); S16(Fuc(1)); C18(Carbamidomethyl); D19(Oxidation); T20(Fuc(1)); N21(Oxidation); C29(Carbamidomethyl); C31(Carbamidomethyl)	1	1	Q01705	Q01705	Neurogenic locus notch homolog protein 1 OS=Mus musculus OX=10090 GN=Notch1 PE=1 SV=3	1	4	4	1	0	1	1	1	1071.68	4283.7	4280.69	703.687	0.753067	0	0	537728	HCD (High Energy Collision Dissociation)	MS2	25.3236	100	11.286	4137	4137	4127	FP030521_16.raw	0/0		2.45088	156.966	156.966	0	0.00354099	0.000334436	0	0
FALSE	High	PMI-Byonic	PMI-Byonic (A2)	A	2	Unambiguous	CHLNDACISNPCNEGSNCDTNPVNGKAICTCPSGY	[L].cHLNDAcISNPcNEGsNcdTNPVNGKAIcTcPSGY.[T]	C1(Carbamidomethyl); C7(Carbamidomethyl); C12(Carbamidomethyl); S16(Fuc(1)); C18(Carbamidomethyl); D19(Oxidation); C29(Carbamidomethyl); C31(Carbamidomethyl)	1	1	Q01705	Q01705	Neurogenic locus notch homolog protein 1 OS=Mus musculus OX=10090 GN=Notch1 PE=1 SV=3	1	4	4	1	0	1	1	1	1031.17	4121.66	4118.63	733.768	0.75553	0	0	896540	HCD (High Energy Collision Dissociation)	MS2	33.3473	100	11.0155	4021	4021	4017	FP030521_16.raw	0/0		5.23955	407.891	407.891	0	5.7603e-06	9.38656e-07	0	0
FALSE	High	PMI-Byonic	PMI-Byonic (A2)	A	2	Unambiguous	CHLNDACISNPCNEGSNCDTNPVNGKAICTCPSGY	[L].cHLNDAcISNPcNEGsNcDtnPVNGKAIcTcPSGY.[T]	C1(Carbamidomethyl); C7(Carbamidomethyl); C12(Carbamidomethyl); S16(Fuc(1)); C18(Carbamidomethyl); T20(Fuc(1)); N21(Deamidated); C29(Carbamidomethyl); C31(Carbamidomethyl)	1	1	Q01705	Q01705	Neurogenic locus notch homolog protein 1 OS=Mus musculus OX=10090 GN=Notch1 PE=1 SV=3	1	4	4	1	0	1	1	1	1063.93	4252.7	4249.68	710.879	0.755252	0	0	1.9689e+06	HCD (High Energy Collision Dissociation)	MS2	27.9334	100	10.9918	4011	4011	4006	FP030521_16.raw	0/0		8.42541	662.085	662.085	5.03918	3.75485e-09	8.76753e-10	0	0
FALSE	High	PMI-Byonic	PMI-Byonic (A2)	A	2	Unambiguous	CHLNDACISNPCNEGSNCDTNPVNGKAICTCPSGY	[L].cHLNDAcISNPcNEGsncdtNPVNGKAIcTcPSGY.[T]	C1(Carbamidomethyl); C7(Carbamidomethyl); C12(Carbamidomethyl); S16(Fuc(1)); N17(Oxidation); C18(Carbamidomethyl); D19(Oxidation); T20(Fuc(1)); C29(Carbamidomethyl); C31(Carbamidomethyl)	1	1	Q01705	Q01705	Neurogenic locus notch homolog protein 1 OS=Mus musculus OX=10090 GN=Notch1 PE=1 SV=3	1	3	3	1	0	1	1	1	1427.57	4280.69	4280.69	1.11483	0.00159074	0	0	175030	HCD (High Energy Collision Dissociation)	MS2	0	100	10.9521	3994	3994	3984	FP030521_16.raw	0/0		3.3077	97.2277	97.2277	0	0.000492385	4.08022e-05	0	0
FALSE	High	PMI-Byonic	PMI-Byonic (A2)	A	2	Unambiguous	CHLNDACISNPCNEGSNCDTNPVNGKAICTCPSGY	[L].cHLNDAcISNPcNEGsncdtNPVNGKAIcTcPSGY.[T]	C1(Carbamidomethyl); C7(Carbamidomethyl); C12(Carbamidomethyl); S16(Fuc(1)); N17(Oxidation); C18(Carbamidomethyl); D19(Oxidation); T20(Fuc(1)); C29(Carbamidomethyl); C31(Carbamidomethyl)	1	1	Q01705	Q01705	Neurogenic locus notch homolog protein 1 OS=Mus musculus OX=10090 GN=Notch1 PE=1 SV=3	1	4	4	1	0	1	1	1	1070.93	4280.69	4280.69	1.61073	0.00172375	0	0	114177	HCD (High Energy Collision Dissociation)	MS2	0	100	10.8958	3970	3970	3962	FP030521_16.raw	0/0		4.83671	381.134	381.134	0	1.45644e-05	1.7084e-06	0	0
FALSE	High	PMI-Byonic	PMI-Byonic (A2)	A	2	Unambiguous	CHLNDACISNPCNEGSNCDTNPVNGKAICTCPSGY	[L].cHLNDAcISNPcNEGsNcdtnPVNGKAIcTcPSGY.[T]	C1(Carbamidomethyl); C7(Carbamidomethyl); C12(Carbamidomethyl); S16(Fuc(1)); C18(Carbamidomethyl); D19(Oxidation); T20(Fuc(1)); N21(Oxidation); C29(Carbamidomethyl); C31(Carbamidomethyl)	1	1	Q01705	Q01705	Neurogenic locus notch homolog protein 1 OS=Mus musculus OX=10090 GN=Notch1 PE=1 SV=3	1	4	4	1	0	1	1	1	1070.93	4280.71	4280.69	5.37491	0.00575207	0	0	1.01888e+06	HCD (High Energy Collision Dissociation)	MS2	0.823369	100	11.0111	4019	4019	4017	FP030521_16.raw	0/0		5.72913	550.476	550.476	8.94652	1.86583e-06	3.15544e-07	0	0
FALSE	High	PMI-Byonic	PMI-Byonic (A2)	A	2	Unambiguous	TGPACSQDVDECALGANPCEHAGKCL	[Y].TGPAcSqDVDEcALGANPcEHAGKcL.[N]	C5(Carbamidomethyl); Q7(Deamidated); C12(Carbamidomethyl); C19(Carbamidomethyl); C25(Carbamidomethyl)	1	1	Q01705	Q01705	Neurogenic locus notch homolog protein 1 OS=Mus musculus OX=10090 GN=Notch1 PE=1 SV=3	1	4	4	1	0	1	1	1	939.888	3756.53	2818.15	332975	234.594	0	0	1.34662e+06	HCD (High Energy Collision Dissociation)	MS2	43.039	100	10.1917	3669	3669	3664	FP030521_16.raw	0/0		7.33982	594.751	580.161	223.921	4.57274e-08	4.62916e-09	0	0
FALSE	Medium	PMI-Byonic	PMI-Byonic (A2)	A	2	Unambiguous	QCICMPGYEGVY	[F].QcIcmPGYEGVY.[C]	C2(Carbamidomethyl); C4(Carbamidomethyl); M5(Oxidation)	1	1	Q01705	Q01705	Neurogenic locus notch homolog protein 1 OS=Mus musculus OX=10090 GN=Notch1 PE=1 SV=3	1	2	2	1	0	1	1	1	746.804	1492.6	1492.59	7.33884	0.00547694	0	0	82416.1	HCD (High Energy Collision Dissociation)	MS2	8.42248	100	14.0813	5328	5328	5320	FP030521_16.raw	0/0		0.354814	0.939496	0.939496	0.939496	0.44176	0.0244291	0	0
FALSE	High	PMI-Byonic	PMI-Byonic (A2)	A	2	Unambiguous	QCICMPGYEGVY	[F].QcIcMPGYEGVY.[C]	C2(Carbamidomethyl); C4(Carbamidomethyl)	1	1	Q01705	Q01705	Neurogenic locus notch homolog protein 1 OS=Mus musculus OX=10090 GN=Notch1 PE=1 SV=3	1	2	2	1	0	1	1	1	738.805	1476.6	1476.6	5.21465	0.00384997	0	0	105841	HCD (High Energy Collision Dissociation)	MS2	0	100	14.3395	5437	5437	5433	FP030521_16.raw	0/0		2.85131	198.846	198.846	198.846	0.0014083	0.000115198	0	0
FALSE	High	PMI-Byonic	PMI-Byonic (A2)	A	2	Unambiguous	QCICMPGYEGVY	[F].QcIcMPGYEGVY.[C]	C2(Carbamidomethyl); C4(Carbamidomethyl)	1	1	Q01705	Q01705	Neurogenic locus notch homolog protein 1 OS=Mus musculus OX=10090 GN=Notch1 PE=1 SV=3	1	2	2	1	0	1	1	1	738.806	1476.61	1476.6	6.4547	0.00476549	0	0	1.00915e+06	HCD (High Energy Collision Dissociation)	MS2	1.52895	100	14.4622	5489	5489	5488	FP030521_16.raw	0/0		6.28044	522.629	484.049	484.049	5.24276e-07	1.04174e-07	0	0
FALSE	High	PMI-Byonic	PMI-Byonic (A2)	A	2	Unambiguous	QCICMPGYEGVY	[F].QcIcMPGYEGVY.[C]	C2(Carbamidomethyl); C4(Carbamidomethyl)	1	1	Q01705	Q01705	Neurogenic locus notch homolog protein 1 OS=Mus musculus OX=10090 GN=Notch1 PE=1 SV=3	1	2	2	1	0	1	1	1	738.807	1476.61	1476.6	7.03339	0.00519274	0	0	98764.5	HCD (High Energy Collision Dissociation)	MS2	18.5335	100	14.5945	5545	5545	5543	FP030521_16.raw	0/0		3.12476	220.279	220.279	220.279	0.000750312	7.98302e-05	0	0
FALSE	High	PMI-Byonic	PMI-Byonic (A2)	A	2	Unambiguous	CEINTDECASSPCLHNGHCMDKINEF	[Y].cEINtDEcAsSPcLHnGHcMDKInEF.[Q]	C1(Carbamidomethyl); T5(Fuc(1)); C8(Carbamidomethyl); S10(Fuc(1)); C13(Carbamidomethyl); N16(Deamidated); C19(Carbamidomethyl); N24(Oxidation)	1	1	Q01705	Q01705	Neurogenic locus notch homolog protein 1 OS=Mus musculus OX=10090 GN=Notch1 PE=1 SV=3	1	4	4	1	0	1	1	1	863.595	3451.36	3447.34	1165.37	1.00436	0	0	353313	HCD (High Energy Collision Dissociation)	MS2	16.0023	100	10.6114	3849	3849	3841	FP030521_16.raw	0/0		3.36545	119.147	119.147	0.8	0.000431073	3.36255e-05	0	0
FALSE	High	PMI-Byonic	PMI-Byonic (A2)	A	2	Unambiguous	QCQCPKGFNGHLCQYDVDECASTPCKNGAKCLDGPNTY	[F].QcQcPKGFNGHLcQYDVDEcAstPcKnGAKcLDGPNTY.[T]	C2(Carbamidomethyl); C4(Carbamidomethyl); C13(Carbamidomethyl); C20(Carbamidomethyl); S22(Fuc(1)); T23(Fuc(1)); C25(Carbamidomethyl); N27(Deamidated); C31(Carbamidomethyl)	1	1	Q01705	Q01705	Neurogenic locus notch homolog protein 1 OS=Mus musculus OX=10090 GN=Notch1 PE=1 SV=3	4	5	5	1	0	1	1	1	949.593	4743.94	4742.95	208.063	0.197367	0	0	91920.6	HCD (High Energy Collision Dissociation)	MS2	3.12644	100	10.2377	3689	3689	3686	FP030521_16.raw	0/0		2.65978	311.364	311.364	1.61726	0.00218885	0.00019957	0	0
FALSE	High	PMI-Byonic	PMI-Byonic (A2)	A	2	Unambiguous	QCQCPKGFNGHLCQYDVDECASTPCKNGAKCLDGPNTY	[F].QcQcPKGFNGHLcqYDVDEcAstPcKNGAKcLDGPNTY.[T]	C2(Carbamidomethyl); C4(Carbamidomethyl); C13(Carbamidomethyl); Q14(Deamidated); C20(Carbamidomethyl); S22(Fuc(1)); T23(Fuc(1)); C25(Carbamidomethyl); C31(Carbamidomethyl)	1	1	Q01705	Q01705	Neurogenic locus notch homolog protein 1 OS=Mus musculus OX=10090 GN=Notch1 PE=1 SV=3	4	5	5	1	0	1	1	1	950	4745.97	4742.95	636.845	0.604105	0	0	660719	HCD (High Energy Collision Dissociation)	MS2	33.3792	100	9.98872	3582	3582	3576	FP030521_16.raw	0/0		4.71537	415.309	415.309	15.6	1.92587e-05	2.72799e-06	0	0
FALSE	High	PMI-Byonic	PMI-Byonic (A2)	A	2	Unambiguous	QCQCPKGFNGHLCQYDVDECASTPCKNGAKCLDGPNTY	[F].QcQcPKGFNGHLcQYDVDEcAstPcKnGAKcLdGPNTY.[T]	C2(Carbamidomethyl); C4(Carbamidomethyl); C13(Carbamidomethyl); C20(Carbamidomethyl); S22(Fuc(1)); T23(Fuc(1)); C25(Carbamidomethyl); N27(Deamidated); C31(Carbamidomethyl); D33(Oxidation)	1	1	Q01705	Q01705	Neurogenic locus notch homolog protein 1 OS=Mus musculus OX=10090 GN=Notch1 PE=1 SV=3	4	5	5	1	0	1	1	1	953.397	4762.95	4758.95	842.466	0.80185	0	0	1.13685e+06	HCD (High Energy Collision Dissociation)	MS2	44.3372	100	10.3126	3721	3721	3719	FP030521_16.raw	0/0		5.13689	431.047	431.047	4.42258	7.29639e-06	1.02016e-06	0	0
FALSE	High	PMI-Byonic	PMI-Byonic (A2)	A	2	Unambiguous	QCQCPKGFNGHLCQYDVDECASTPCKNGAKCLDGPNTY	[F].QcQcPKGFNGHLcQYDVDEcAstPcKnGAKcLDGPNTY.[T]	C2(Carbamidomethyl); C4(Carbamidomethyl); C13(Carbamidomethyl); C20(Carbamidomethyl); S22(Fuc(1)); T23(Fuc(1)); C25(Carbamidomethyl); N27(Deamidated); C31(Carbamidomethyl)	1	1	Q01705	Q01705	Neurogenic locus notch homolog protein 1 OS=Mus musculus OX=10090 GN=Notch1 PE=1 SV=3	4	5	5	1	0	1	1	1	950.197	4746.96	4742.95	844.416	0.801004	0	0	1.38074e+06	HCD (High Energy Collision Dissociation)	MS2	4.62231	100	10.365	3744	3744	3741	FP030521_16.raw	0/0		6.48528	603.983	603.983	15.6	3.2713e-07	6.28536e-08	0	0
FALSE	High	PMI-Byonic	PMI-Byonic (A2)	A	2	Unambiguous	QCQCPKGFNGHLCQYDVDECASTPCKNGAKCLDGPNTY	[F].QcQcPKGFNGHLcQYDVDEcAstPcKnGAKcLdGPNTY.[T]	C2(Carbamidomethyl); C4(Carbamidomethyl); C13(Carbamidomethyl); C20(Carbamidomethyl); S22(Fuc(1)); T23(Fuc(1)); C25(Carbamidomethyl); N27(Deamidated); C31(Carbamidomethyl); D33(Oxidation)	1	1	Q01705	Q01705	Neurogenic locus notch homolog protein 1 OS=Mus musculus OX=10090 GN=Notch1 PE=1 SV=3	4	5	5	1	0	1	1	1	953.193	4761.94	4758.95	628.347	0.598054	0	0	1.24009e+06	HCD (High Energy Collision Dissociation)	MS2	26.3937	100	10.4252	3769	3769	3767	FP030521_16.raw	0/0		4.93453	540.018	540.018	4.27592	1.1627e-05	1.24944e-06	0	0
FALSE	High	PMI-Byonic	PMI-Byonic (A2)	A	2	Unambiguous	QCQCPKGFNGHLCQYDVDECASTPCKNGAKCLDGPNTY	[F].QcQcPKGFNGHLcqYDVDEcAstPcKnGAKcLDGPNTY.[T]	C2(Carbamidomethyl); C4(Carbamidomethyl); C13(Carbamidomethyl); Q14(Deamidated); C20(Carbamidomethyl); S22(Fuc(1)); T23(Fuc(1)); C25(Carbamidomethyl); N27(Deamidated); C31(Carbamidomethyl)	1	1	Q01705	Q01705	Neurogenic locus notch homolog protein 1 OS=Mus musculus OX=10090 GN=Notch1 PE=1 SV=3	4	5	5	1	0	1	1	1	950.199	4746.97	4743.93	638.873	0.606154	0	0	1.08272e+06	HCD (High Energy Collision Dissociation)	MS2	36.0607	100	10.4957	3799	3799	3797	FP030521_16.raw	0/0		6.03092	516.55	516.55	6.3518	9.31289e-07	1.8945e-07	0	0
FALSE	High	PMI-Byonic	PMI-Byonic (A2)	A	2	Unambiguous	QCQCPKGFNGHLCQYDVDECASTPCKNGAKCLDGPNTY	[F].QcQcPKGFNGHLcqYDVDEcAstPcKNGAKcLdGPNTY.[T]	C2(Carbamidomethyl); C4(Carbamidomethyl); C13(Carbamidomethyl); Q14(Deamidated); C20(Carbamidomethyl); S22(Fuc(1)); T23(Fuc(1)); C25(Carbamidomethyl); C31(Carbamidomethyl); D33(Oxidation)	1	1	Q01705	Q01705	Neurogenic locus notch homolog protein 1 OS=Mus musculus OX=10090 GN=Notch1 PE=1 SV=3	4	5	5	1	0	1	1	1	952.798	4759.96	4758.95	213.575	0.203279	0	0	1.23372e+06	HCD (High Energy Collision Dissociation)	MS2	0	87.7297	10.183	3665	3665	3664	FP030521_16.raw	0/0		5.42926	497.189	497.189	4.50948	3.7217e-06	7.32456e-07	0	0
FALSE	High	PMI-Byonic	PMI-Byonic (A2)	A	2	Unambiguous	QCQCPKGFNGHLCQYDVDECASTPCKNGAKCLDGPNTY	[F].QcQcPKGFNGHLcqYDVDEcAstPcKnGAKcLDGPNTY.[T]	C2(Carbamidomethyl); C4(Carbamidomethyl); C13(Carbamidomethyl); Q14(Deamidated); C20(Carbamidomethyl); S22(Fuc(1)); T23(Fuc(1)); C25(Carbamidomethyl); N27(Deamidated); C31(Carbamidomethyl)	1	1	Q01705	Q01705	Neurogenic locus notch homolog protein 1 OS=Mus musculus OX=10090 GN=Notch1 PE=1 SV=3	4	5	5	1	0	1	1	1	950.598	4748.96	4743.93	1059.2	1.00496	0	0	579081	HCD (High Energy Collision Dissociation)	MS2	39.9382	100	10.6394	3861	3861	3852	FP030521_16.raw	0/0		4.03816	344.191	344.191	15.6	9.15887e-05	9.82779e-06	0	0
FALSE	High	PMI-Byonic	PMI-Byonic (A2)	A	2	Unambiguous	QCQCPKGFNGHLCQYDVDECASTPCKNGAKCLDGPNTY	[F].QcQcPKGFNGHLcQYDVDEcAstPcKnGAKcLdGPNTY.[T]	C2(Carbamidomethyl); C4(Carbamidomethyl); C13(Carbamidomethyl); C20(Carbamidomethyl); S22(Fuc(1)); T23(Fuc(1)); C25(Carbamidomethyl); N27(Deamidated); C31(Carbamidomethyl); D33(Oxidation)	1	1	Q01705	Q01705	Neurogenic locus notch homolog protein 1 OS=Mus musculus OX=10090 GN=Notch1 PE=1 SV=3	4	5	5	1	0	1	1	1	952.798	4759.96	4758.95	213.575	0.203279	0	0	48889.5	HCD (High Energy Collision Dissociation)	MS2	22.2895	100	10.6793	3878	3878	3874	FP030521_16.raw	0/0		3.29801	329.509	329.509	3.592	0.000503489	4.45639e-05	0	0
FALSE	High	PMI-Byonic	PMI-Byonic (A2)	A	2	Unambiguous	QCQCPKGFNGHLCQYDVDECASTPCKNGAKCLDGPNTY	[F].QcQcPKGFnGHLcqYDVDEcAstPcKNGAKcLDGPNTY.[T]	C2(Carbamidomethyl); C4(Carbamidomethyl); N9(Deamidated); C13(Carbamidomethyl); Q14(Deamidated); C20(Carbamidomethyl); S22(Fuc(1)); T23(Fuc(1)); C25(Carbamidomethyl); C31(Carbamidomethyl)	1	1	Q01705	Q01705	Neurogenic locus notch homolog protein 1 OS=Mus musculus OX=10090 GN=Notch1 PE=1 SV=3	4	5	5	1	0	1	1	1	949.796	4744.95	4743.93	214.49	0.203505	0	0	587650	HCD (High Energy Collision Dissociation)	MS2	0	100	10.7593	3912	3912	3907	FP030521_16.raw	0/0		5.05773	363.491	363.491	13.7428	8.75536e-06	1.11808e-06	0	0
FALSE	High	PMI-Byonic	PMI-Byonic (A2)	A	2	Unambiguous	QCQCPKGFNGHLCQYDVDECASTPCKNGAKCLDGPNTY	[F].QcQcPKGFNGHLcqYDVDEcAstPcKNGAKcLDGPNTY.[T]	C2(Carbamidomethyl); C4(Carbamidomethyl); C13(Carbamidomethyl); Q14(Deamidated); C20(Carbamidomethyl); S22(Fuc(1)); T23(Fuc(1)); C25(Carbamidomethyl); C31(Carbamidomethyl)	1	1	Q01705	Q01705	Neurogenic locus notch homolog protein 1 OS=Mus musculus OX=10090 GN=Notch1 PE=1 SV=3	4	5	5	1	0	1	1	1	949.6	4743.97	4742.95	214.626	0.203592	0	0	983339	HCD (High Energy Collision Dissociation)	MS2	0	100	10.106	3632	3632	3631	FP030521_16.raw	0/0		5.42926	517.992	517.992	15.6	3.7217e-06	6.90939e-07	0	0
FALSE	High	PMI-Byonic	PMI-Byonic (A2)	A	2	Unambiguous	QCQCPKGFNGHLCQYDVDECASTPCKNGAKCLDGPNTY	[F].QcQcPKGFNGHLcqYDVDEcAstPcKNGAKcLdGPNTY.[T]	C2(Carbamidomethyl); C4(Carbamidomethyl); C13(Carbamidomethyl); Q14(Deamidated); C20(Carbamidomethyl); S22(Fuc(1)); T23(Fuc(1)); C25(Carbamidomethyl); C31(Carbamidomethyl); D33(Oxidation)	1	1	Q01705	Q01705	Neurogenic locus notch homolog protein 1 OS=Mus musculus OX=10090 GN=Notch1 PE=1 SV=3	4	5	5	1	0	1	1	1	952.797	4759.96	4758.95	212.613	0.202363	0	0	531524	HCD (High Energy Collision Dissociation)	MS2	0	100	10.0679	3616	3616	3609	FP030521_16.raw	0/0		4.86056	443.487	443.487	2.01612	1.3786e-05	1.55162e-06	0	0
FALSE	High	PMI-Byonic	PMI-Byonic (A2)	A	2	Unambiguous	QCQCPKGFNGHLCQYDVDECASTPCKNGAKCLDGPNTY	[F].QcQcPKGFNGHLcqYDVDEcAstPcKnGAKcLDGPNTY.[T]	C2(Carbamidomethyl); C4(Carbamidomethyl); C13(Carbamidomethyl); Q14(Deamidated); C20(Carbamidomethyl); S22(Fuc(1)); T23(Fuc(1)); C25(Carbamidomethyl); N27(Deamidated); C31(Carbamidomethyl)	1	1	Q01705	Q01705	Neurogenic locus notch homolog protein 1 OS=Mus musculus OX=10090 GN=Notch1 PE=1 SV=3	4	5	5	1	0	1	1	1	950.397	4747.96	4743.93	847.751	0.804335	0	0	339813	HCD (High Energy Collision Dissociation)	MS2	29.3417	100	10.8827	3964	3964	3962	FP030521_16.raw	0/0		1.64794	122.701	122.701	15.6	0.0224936	0.00180417	0	0
FALSE	High	PMI-Byonic	PMI-Byonic (A2)	A	2	Unambiguous	QCQCPKGFNGHLCQYDVDECASTPCKNGAKCLDGPNTY	[F].QcQcPKGFNGHLcqYDVDEcAstPcKnGAKcLDGPNTY.[T]	C2(Carbamidomethyl); C4(Carbamidomethyl); C13(Carbamidomethyl); Q14(Deamidated); C20(Carbamidomethyl); S22(Fuc(1)); T23(Fuc(1)); C25(Carbamidomethyl); N27(Deamidated); C31(Carbamidomethyl)	1	1	Q01705	Q01705	Neurogenic locus notch homolog protein 1 OS=Mus musculus OX=10090 GN=Notch1 PE=1 SV=3	4	5	5	1	0	1	1	1	949.989	4745.92	4743.93	417.707	0.396315	0	0	447135	HCD (High Energy Collision Dissociation)	MS2	7.48839	100	11.0285	4027	4027	4017	FP030521_16.raw	0/0		3.34638	342.373	342.373	15.6	0.000450424	3.70701e-05	0	0
FALSE	High	PMI-Byonic	PMI-Byonic (A2)	A	2	Unambiguous	NGHLCQYDVDECASTPCKNGAKCLDGPNTY	[F].NGHLcQYDVDEcAstPcKnGAKcLdGPNTY.[T]	C5(Carbamidomethyl); C12(Carbamidomethyl); S14(Fuc(1)); T15(Fuc(1)); C17(Carbamidomethyl); N19(Deamidated); C23(Carbamidomethyl); D25(Oxidation)	1	1	Q01705	Q01705	Neurogenic locus notch homolog protein 1 OS=Mus musculus OX=10090 GN=Notch1 PE=1 SV=3	3	4	4	1	0	1	1	1	939.642	3755.54	3753.53	536.775	0.5037	0	0	4.46061e+06	HCD (High Energy Collision Dissociation)	MS2	0	67.9538	9.68949	3460	3460	3459	FP030521_16.raw	0/0		3.0266	432.351	238.212	5.65128	0.000940596	8.63511e-05	0	0
FALSE	High	PMI-Byonic	PMI-Byonic (A2)	A	2	Unambiguous	NGHLCQYDVDECASTPCKNGAKCLDGPNTY	[F].NGHLcqYDVDEcAstPcKnGAKcLDGPNTY.[T]	C5(Carbamidomethyl); Q6(Deamidated); C12(Carbamidomethyl); S14(Fuc(1)); T15(Fuc(1)); C17(Carbamidomethyl); N19(Deamidated); C23(Carbamidomethyl)	1	1	Q01705	Q01705	Neurogenic locus notch homolog protein 1 OS=Mus musculus OX=10090 GN=Notch1 PE=1 SV=3	3	4	4	1	0	1	1	1	935.891	3740.54	3738.52	541.715	0.506302	0	0	440896	HCD (High Energy Collision Dissociation)	MS2	56.1927	100	10.3522	3739	3739	3730	FP030521_16.raw	0/0		0.914941	73.2341	73.2341	16.8	0.121635	0.00838129	0	0
FALSE	High	PMI-Byonic	PMI-Byonic (A2)	A	2	Unambiguous	NGHLCQYDVDECASTPCKNGAKCLDGPNTY	[F].NGHLcqYDVDEcAstPcKnGAKcLDGPNTY.[T]	C5(Carbamidomethyl); Q6(Deamidated); C12(Carbamidomethyl); S14(Fuc(1)); T15(Fuc(1)); C17(Carbamidomethyl); N19(Deamidated); C23(Carbamidomethyl)	1	1	Q01705	Q01705	Neurogenic locus notch homolog protein 1 OS=Mus musculus OX=10090 GN=Notch1 PE=1 SV=3	3	4	4	1	0	1	1	1	935.637	3739.53	3738.52	269.919	0.252274	0	0	1414545	HCD (High Energy Collision Dissociation)	MS2	29.614	100	9.82758	3513	3513	3510	FP030521_16.raw	0/0		1.6461	260.44	113.838	16.8	0.0225891	0.00192432	0	0
FALSE	High	PMI-Byonic	PMI-Byonic (A2)	A	2	Unambiguous	NGHLCQYDVDECASTPCKNGAKCLDGPNTY	[F].NGHLcqYDVDEcAstPcKnGAKcLDGPNTY.[T]	C5(Carbamidomethyl); Q6(Deamidated); C12(Carbamidomethyl); S14(Fuc(1)); T15(Fuc(1)); C17(Carbamidomethyl); N19(Deamidated); C23(Carbamidomethyl)	1	1	Q01705	Q01705	Neurogenic locus notch homolog protein 1 OS=Mus musculus OX=10090 GN=Notch1 PE=1 SV=3	3	4	4	1	0	1	1	1	935.639	3739.54	3738.52	271.878	0.254105	0	0	367320	HCD (High Energy Collision Dissociation)	MS2	0	100	10.2213	3682	3682	3675	FP030521_16.raw	0/0		1.02194	92.9415	68.3736	16.8	0.0950726	0.00611471	0	0
FALSE	Medium	PMI-Byonic	PMI-Byonic (A2)	A	2	Unambiguous	NGHLCQYDVDECASTPCKNGAKCLDGPNTY	[F].NGHLcqYDVDEcAstPcKnGAKcLDGPNTY.[T]	C5(Carbamidomethyl); Q6(Deamidated); C12(Carbamidomethyl); S14(Fuc(1)); T15(Fuc(1)); C17(Carbamidomethyl); N19(Deamidated); C23(Carbamidomethyl)	1	1	Q01705	Q01705	Neurogenic locus notch homolog protein 1 OS=Mus musculus OX=10090 GN=Notch1 PE=1 SV=3	3	4	4	1	0	1	1	1	936.142	3741.55	3738.52	809.657	0.75673	0	0	1.16095e+06	HCD (High Energy Collision Dissociation)	MS2	59.3327	100	9.61098	3432	3432	3431	FP030521_16.raw	0/0		0.205352	240.158	83.881	6.40309	0.623229	0.0373603	0	0
FALSE	Medium	PMI-Byonic	PMI-Byonic (A2)	A	2	Unambiguous	NGHLCQYDVDECASTPCKNGAKCLDGPNTY	[F].NGHLcQYDVDEcAStPcKNGAKcLdGPnTY.[T]	C5(Carbamidomethyl); C12(Carbamidomethyl); T15(Fuc(1)); C17(Carbamidomethyl); C23(Carbamidomethyl); D25(Oxidation); N28(Oxidation)	1	1	Q01705	Q01705	Neurogenic locus notch homolog protein 1 OS=Mus musculus OX=10090 GN=Notch1 PE=1 SV=3	3	4	4	1	0	1	1	1	906.375	3622.48	3622.48	-0.7973	-0.000722052	0	0	151131	HCD (High Energy Collision Dissociation)	MS2	0	100	9.58097	3419	3419	3409	FP030521_16.raw	0/0		0.643413	88.8437	88.8437	0.4	0.227293	0.0124568	0	0
FALSE	Low	PMI-Byonic	PMI-Byonic (A2)	A	2	Unambiguous	CQYDVDECASTPCKNGAKCLDGPNTY	[L].cqYdVDEcAstPcKNGAKcLDGPNTY.[T]	C1(Carbamidomethyl); Q2(Deamidated); D4(Oxidation); C8(Carbamidomethyl); S10(HexNAc(1)Fuc(1)); T11(HexNAc(1)Fuc(1)); C13(Carbamidomethyl); C19(Carbamidomethyl)	1	1	Q01705	Q01705	Neurogenic locus notch homolog protein 1 OS=Mus musculus OX=10090 GN=Notch1 PE=1 SV=3	2	4	4	1	0	1	1	1	935.394	3738.55	3738.48	19.3153	0.0180525	0	0	676783	HCD (High Energy Collision Dissociation)	MS2	0	100	9.36991	3327	3327	3324	FP030521_16.raw	0/0		0.0938757	195.183	34.1367	34.12	0.805609	0.0695077	0.00454545	0.0105263
FALSE	Low	PMI-Byonic	PMI-Byonic (A2)	A	2	Unambiguous	DVDECASTPCKNGAKCLDGPNTY	[Y].DVdEcAstPcKnGAKcLDGPNTY.[T]	D3(Oxidation); C5(Carbamidomethyl); S7(HexNAc(1)Fuc(1)); T8(HexNAc(1)Hex(1)Fuc(1)NeuAc(1)); C10(Carbamidomethyl); N12(Oxidation); C16(Carbamidomethyl)	1	1	Q01705	Q01705	Neurogenic locus notch homolog protein 1 OS=Mus musculus OX=10090 GN=Notch1 PE=1 SV=3	1	4	4	1	0	1	1	1	939.641	3755.54	3755.49	14.6791	0.0137818	0	0	1.04241e+06	HCD (High Energy Collision Dissociation)	MS2	4.5098	100	9.92861	3556	3556	3554	FP030521_16.raw	0/0		0.0896493	158.543	158.543	0	0.813487	0.0761747	0.0045045	0
FALSE	Low	PMI-Byonic	PMI-Byonic (A2)	A	2	Unambiguous	DVDECASTPCKNGAKCLDGPNTY	[Y].dVDEcAstPcKNGAKcLDGPNTY.[T]	D1(Oxidation); C5(Carbamidomethyl); S7(HexNAc(1)Fuc(1)); T8(HexNAc(1)Hex(1)Fuc(1)NeuAc(1)); C10(Carbamidomethyl); C16(Carbamidomethyl)	1	1	Q01705	Q01705	Neurogenic locus notch homolog protein 1 OS=Mus musculus OX=10090 GN=Notch1 PE=1 SV=3	1	4	4	1	0	1	1	1	936.141	3741.54	3739.49	548.083	0.512388	0	0	1.11793e+06	HCD (High Energy Collision Dissociation)	MS2	24.5413	100	10.0971	3629	3629	3620	FP030521_16.raw	0/0		0.0971762	109.354	109.354	0	0.79951	0.062782	0.00458715	0.0107527
FALSE	Low	PMI-Byonic	PMI-Byonic (A2)	A	2	Unambiguous	DVDECASTPCKNGAKCLDGPNTY	[Y].DVDEcAstPcKnGAKcLDGPNTY.[T]	C5(Carbamidomethyl); S7(HexNAc(1)Hex(1)Fuc(1)NeuAc(1)); T8(HexNAc(1)Hex(1)Fuc(1)); C10(Carbamidomethyl); N12(Deamidated); C16(Carbamidomethyl)	1	1	Q01705	Q01705	Neurogenic locus notch homolog protein 1 OS=Mus musculus OX=10090 GN=Notch1 PE=1 SV=3	1	4	4	1	0	1	1	1	972.398	3886.57	3886.53	9.50104	0.00923153	0	0	460532	HCD (High Energy Collision Dissociation)	MS2	7.33573	100	9.50121	3384	3384	3379	FP030521_16.raw	0/0		0.102893	59.9176	59.4745	0	0.789054	0.059387	0.00460829	0.0108696
FALSE	Medium	PMI-Byonic	PMI-Byonic (A2)	A	2	Unambiguous	DVDECASTPCKNGAKCLDGPNTY	[Y].DVdEcAstPcKnGAKcLDGPNTY.[T]	D3(Oxidation); C5(Carbamidomethyl); S7(HexNAc(1)Fuc(1)); T8(HexNAc(1)Hex(1)Fuc(1)NeuAc(1)); C10(Carbamidomethyl); N12(Oxidation); C16(Carbamidomethyl)	1	1	Q01705	Q01705	Neurogenic locus notch homolog protein 1 OS=Mus musculus OX=10090 GN=Notch1 PE=1 SV=3	1	4	4	1	0	1	1	1	940.138	3757.53	3755.49	543.463	0.510242	0	0	1.21106e+06	HCD (High Energy Collision Dissociation)	MS2	24.2272	100	10.4463	3778	3778	3776	FP030521_16.raw	0/0		0.398521	108.203	108.203	0	0.399465	0.0205083	0	0
FALSE	Low	PMI-Byonic	PMI-Byonic (A2)	A	2	Unambiguous	DVDECASTPCKNGAKCLDGPNTY	[Y].DVdEcAstPcKNGAKcLDGPnTY.[T]	D3(Oxidation); C5(Carbamidomethyl); S7(HexNAc(1)Fuc(1)); T8(HexNAc(1)Hex(1)Fuc(1)NeuAc(1)); C10(Carbamidomethyl); C16(Carbamidomethyl); N21(Oxidation)	1	1	Q01705	Q01705	Neurogenic locus notch homolog protein 1 OS=Mus musculus OX=10090 GN=Notch1 PE=1 SV=3	1	4	4	1	0	1	1	1	939.639	3755.53	3755.49	12.2087	0.0114624	0	0	1.34749e+06	HCD (High Energy Collision Dissociation)	MS2	0.456802	95.9432	10.055	3610	3610	3609	FP030521_16.raw	0/0		0.0971262	122.391	122.391	0	0.799602	0.0661465	0.00456621	0.0106383
FALSE	Medium	PMI-Byonic	PMI-Byonic (A2)	A	2	Unambiguous	DVDECASTPCKNGAKCLDGPNTY	[Y].DVdEcAstPcKNGAKcLDGPNTY.[T]	D3(Oxidation); C5(Carbamidomethyl); S7(HexNAc(1)Fuc(1)); T8(HexNAc(1)Hex(1)Fuc(1)NeuAc(1)); C10(Carbamidomethyl); C16(Carbamidomethyl)	1	1	Q01705	Q01705	Neurogenic locus notch homolog protein 1 OS=Mus musculus OX=10090 GN=Notch1 PE=1 SV=3	1	4	4	1	0	1	1	1	935.639	3739.53	3739.49	10.9011	0.0101912	0	0	1.90266e+06	HCD (High Energy Collision Dissociation)	MS2	0	95.349	9.95646	3568	3568	3565	FP030521_16.raw	0/0		0.496657	193.535	193.535	0	0.318671	0.0151927	0	0
FALSE	High	PMI-Byonic	PMI-Byonic (A2)	A	2	Unambiguous	TCVCTEGYTGTHCEVDIDECDPDPCHY	[Y].TcVcTEGYtGThcEVDIDEcDPDPcHY.[G]	C2(Carbamidomethyl); C4(Carbamidomethyl); T9(HexNAc(1)Fuc(1)); H12(Oxidation); C13(Carbamidomethyl); C20(Carbamidomethyl); C25(Carbamidomethyl)	1	1	Q01705	Q01705	Neurogenic locus notch homolog protein 1 OS=Mus musculus OX=10090 GN=Notch1 PE=1 SV=3	1	3	3	1	0	1	1	1	1219.12	3655.36	3655.34	3.86977	0.00471511	0	0	875647	HCD (High Energy Collision Dissociation)	MS2	3.12774	100	11.3935	4183	4183	4182	FP030521_16.raw	0/0		4.80728	290.178	290.178	4.69791	1.55854e-05	2.03492e-06	0	0
FALSE	High	PMI-Byonic	PMI-Byonic (A2)	A	2	Unambiguous	TCVCTEGYTGTHCEVDIDECDPDPCHY	[Y].TcVcTEGYTGtHcEVDIdEcDPDPcHY.[G]	C2(Carbamidomethyl); C4(Carbamidomethyl); T11(HexNAc(1)Fuc(1)); C13(Carbamidomethyl); D18(Oxidation); C20(Carbamidomethyl); C25(Carbamidomethyl)	1	1	Q01705	Q01705	Neurogenic locus notch homolog protein 1 OS=Mus musculus OX=10090 GN=Notch1 PE=1 SV=3	1	4	4	1	0	1	1	1	914.595	3655.36	3655.34	3.94958	0.00360927	0	0	681387	HCD (High Energy Collision Dissociation)	MS2	19.918	100	11.3957	4184	4184	4182	FP030521_16.raw	0/0		5.57531	439.711	439.711	4.8	2.65885e-06	5.3688e-07	0	0
FALSE	High	PMI-Byonic	PMI-Byonic (A2)	A	2	Unambiguous	TCVCTEGYTGTHCEVDIDECDPDPCHY	[Y].TcVcTEGYTGthcEVDIDEcDPDPcHY.[G]	C2(Carbamidomethyl); C4(Carbamidomethyl); T11(Fuc(1)); H12(Oxidation); C13(Carbamidomethyl); C20(Carbamidomethyl); C25(Carbamidomethyl)	1	1	Q01705	Q01705	Neurogenic locus notch homolog protein 1 OS=Mus musculus OX=10090 GN=Notch1 PE=1 SV=3	1	3	3	1	0	1	1	1	1151.77	3453.29	3452.26	295.927	0.34054	0	0	442728	HCD (High Energy Collision Dissociation)	MS2	0	100	11.4596	4213	4213	4204	FP030521_16.raw	0/0		3.93648	120.195	120.195	2.4	0.000115749	1.25723e-05	0	0
FALSE	High	PMI-Byonic	PMI-Byonic (A2)	A	2	Unambiguous	TCVCTEGYTGTHCEVDIDECDPDPCHY	[Y].TcVcTEGYTGthcEVDIDEcDPDPcHY.[G]	C2(Carbamidomethyl); C4(Carbamidomethyl); T11(HexNAc(1)Fuc(1)); H12(Oxidation); C13(Carbamidomethyl); C20(Carbamidomethyl); C25(Carbamidomethyl)	1	1	Q01705	Q01705	Neurogenic locus notch homolog protein 1 OS=Mus musculus OX=10090 GN=Notch1 PE=1 SV=3	1	3	3	1	0	1	1	1	1219.12	3655.36	3655.34	4.3707	0.00532546	0	0	779570	HCD (High Energy Collision Dissociation)	MS2	0	100	11.2752	4132	4132	4127	FP030521_16.raw	0/0		4.80728	319.722	319.722	4.8	1.55854e-05	1.87361e-06	0	0
FALSE	High	PMI-Byonic	PMI-Byonic (A2)	A	2	Unambiguous	TCVCTEGYTGTHCEVDIDECDPDPCHY	[Y].TcVctEGYTGTHcEVDIdEcDPDPcHY.[G]	C2(Carbamidomethyl); C4(Carbamidomethyl); T5(HexNAc(1)Fuc(1)); C13(Carbamidomethyl); D18(Oxidation); C20(Carbamidomethyl); C25(Carbamidomethyl)	1	1	Q01705	Q01705	Neurogenic locus notch homolog protein 1 OS=Mus musculus OX=10090 GN=Notch1 PE=1 SV=3	1	4	4	1	0	1	1	1	914.597	3655.36	3655.34	5.75291	0.00525722	0	0	437783	HCD (High Energy Collision Dissociation)	MS2	7.41577	100	11.2708	4130	4130	4127	FP030521_16.raw	0/0		5.57531	401.013	401.013	1.45245	2.65885e-06	5.05209e-07	0	0
FALSE	High	PMI-Byonic	PMI-Byonic (A2)	A	2	Unambiguous	TCVCTEGYTGTHCEVDIDECDPDPCHY	[Y].TcVcTEGYTGthcEVDIDEcDPDPcHY.[G]	C2(Carbamidomethyl); C4(Carbamidomethyl); T11(HexNAc(1)Fuc(1)); H12(Oxidation); C13(Carbamidomethyl); C20(Carbamidomethyl); C25(Carbamidomethyl)	1	1	Q01705	Q01705	Neurogenic locus notch homolog protein 1 OS=Mus musculus OX=10090 GN=Notch1 PE=1 SV=3	1	3	3	1	0	1	1	1	1219.46	3656.35	3655.34	275.572	0.33577	0	0	817671	HCD (High Energy Collision Dissociation)	MS2	30.7176	100	11.517	4237	4237	4236	FP030521_16.raw	0/0		3.19638	126.906	126.906	4.8	0.000636238	6.4992e-05	0	0
FALSE	High	PMI-Byonic	PMI-Byonic (A2)	A	2	Unambiguous	TCVCTEGYTGTHCEVDIDECDPDPCHY	[Y].TcVcTEGYTGthcEVDIDEcDPDPcHY.[G]	C2(Carbamidomethyl); C4(Carbamidomethyl); T11(Fuc(1)); H12(Oxidation); C13(Carbamidomethyl); C20(Carbamidomethyl); C25(Carbamidomethyl)	1	1	Q01705	Q01705	Neurogenic locus notch homolog protein 1 OS=Mus musculus OX=10090 GN=Notch1 PE=1 SV=3	1	3	3	1	0	1	1	1	1151.43	3452.26	3452.26	-0.774409	-0.000891155	0	0	335843	HCD (High Energy Collision Dissociation)	MS2	0	100	11.3338	4158	4158	4149	FP030521_16.raw	0/0		6.01382	398.145	398.145	2.4	9.68669e-07	2.1705e-07	0	0
FALSE	Medium	PMI-Byonic	PMI-Byonic (A2)	A	2	Unambiguous	GSCKDGVATFTCL	[Y].GScKdGVAtFtcL.[C]	C3(Carbamidomethyl); D5(Oxidation); T9(Fuc(1)); T11(HexNAc(1)Hex(1)Fuc(1)); C12(Carbamidomethyl)	1	1	Q01705	Q01705	Neurogenic locus notch homolog protein 1 OS=Mus musculus OX=10090 GN=Notch1 PE=1 SV=3	1	4	4	1	0	1	1	1	1045.44	4178.72	2088.87	1.00047e+06	522.463	0	0	2.39283e+06	HCD (High Energy Collision Dissociation)	MS2	69.6012	100	10.3856	3753	3753	3750	FP030521_16.raw	0/0		0.169828	6.99095	6.99095	0	0.676351	0.0460969	0	0
FALSE	Medium	PMI-Byonic	PMI-Byonic (A2)	A	2	Unambiguous	GSCKDGVATFTCL	[Y].GScKdGVAtFtcL.[C]	C3(Carbamidomethyl); D5(Oxidation); T9(Fuc(1)); T11(HexNAc(1)Hex(1)Fuc(1)); C12(Carbamidomethyl)	1	1	Q01705	Q01705	Neurogenic locus notch homolog protein 1 OS=Mus musculus OX=10090 GN=Notch1 PE=1 SV=3	1	4	4	1	0	1	1	1	1045.44	4178.72	2088.87	1.00047e+06	522.463	0	0	1.097e+06	HCD (High Energy Collision Dissociation)	MS2	67.5951	100	10.2726	3704	3704	3697	FP030521_16.raw	0/0		0.169828	26.1353	26.1353	0	0.676351	0.0431379	0	0
FALSE	High	PMI-Byonic	PMI-Byonic (A2)	A	2	Unambiguous	GSCKDGVATF	[Y].GScKdGVATF.[T]	C3(Carbamidomethyl); D5(Oxidation)	1	1	Q01705	Q01705	Neurogenic locus notch homolog protein 1 OS=Mus musculus OX=10090 GN=Notch1 PE=1 SV=3	0	2	2	1	0	1	1	1	529.738	1058.47	1057.46	952.427	0.503578	0	0	191984	HCD (High Energy Collision Dissociation)	MS2	50.5857	100	6.92652	2306	2306	2301	FP030521_16.raw	0/0		1.70446	123.382	123.382	123.382	0.0197489	0.00145209	0	0
FALSE	High	PMI-Byonic	PMI-Byonic (A2)	A	2	Unambiguous	GSCKDGVATF	[Y].GScKDGVATF.[T]	C3(Carbamidomethyl)	1	1	Q01705	Q01705	Neurogenic locus notch homolog protein 1 OS=Mus musculus OX=10090 GN=Notch1 PE=1 SV=3	0	2	2	1	0	1	1	1	521.24	1041.47	1041.47	6.20757	0.00323249	0	0	71258.1	HCD (High Energy Collision Dissociation)	MS2	59.6917	100	5.2136	1720	1720	1719	FP030521_16.raw	0/0		0.862325	78.127	78.127	78.127	0.137301	0.00966072	0	0
FALSE	High	PMI-Byonic	PMI-Byonic (A2)	A	2	Unambiguous	GSCKDGVATF	[Y].GScKDGVATF.[T]	C3(Carbamidomethyl)	1	1	Q01705	Q01705	Neurogenic locus notch homolog protein 1 OS=Mus musculus OX=10090 GN=Notch1 PE=1 SV=3	0	2	2	1	0	1	1	1	521.28	1041.55	1041.47	82.2768	0.0428443	0	0	62336.1	HCD (High Energy Collision Dissociation)	MS2	62.6921	100	5.23373	1727	1727	1726	FP030521_16.raw	0/0		1.39016	100.035	100.035	100.035	0.0407226	0.00299732	0	0
FALSE	High	PMI-Byonic	PMI-Byonic (A2)	A	2	Unambiguous	GSCKDGVATF	[Y].GScKDGVATF.[T]	C3(Carbamidomethyl)	1	1	Q01705	Q01705	Neurogenic locus notch homolog protein 1 OS=Mus musculus OX=10090 GN=Notch1 PE=1 SV=3	0	2	2	1	0	1	1	1	521.24	1041.47	1041.47	5.62152	0.00292731	0	0	153690	HCD (High Energy Collision Dissociation)	MS2	41.6372	100	5.31876	1756	1756	1755	FP030521_16.raw	0/0		2.7813	225.418	225.418	225.418	0.00165461	0.00013751	0	0
FALSE	High	PMI-Byonic	PMI-Byonic (A2)	A	2	Unambiguous	GSCKDGVATF	[Y].GScKDGVATF.[T]	C3(Carbamidomethyl)	1	1	Q01705	Q01705	Neurogenic locus notch homolog protein 1 OS=Mus musculus OX=10090 GN=Notch1 PE=1 SV=3	0	2	2	1	0	1	1	1	521.24	1041.47	1041.47	6.09036	0.00317146	0	0	170370	HCD (High Energy Collision Dissociation)	MS2	35.0938	100	5.42259	1792	1792	1791	FP030521_16.raw	0/0		2.63398	239.718	239.718	239.718	0.00232285	0.000214418	0	0
FALSE	High	PMI-Byonic	PMI-Byonic (A2)	A	2	Unambiguous	GSCKDGVATF	[Y].GScKDGVATF.[T]	C3(Carbamidomethyl)	1	1	Q01705	Q01705	Neurogenic locus notch homolog protein 1 OS=Mus musculus OX=10090 GN=Notch1 PE=1 SV=3	0	2	2	1	0	1	1	1	521.24	1041.47	1041.47	6.09036	0.00317146	0	0	167160	HCD (High Energy Collision Dissociation)	MS2	31.7679	100	5.53293	1829	1829	1828	FP030521_16.raw	0/0		1.52251	137.398	137.398	137.398	0.0300257	0.00262323	0	0
FALSE	High	PMI-Byonic	PMI-Byonic (A2)	A	2	Unambiguous	GSCKDGVATF	[Y].GScKDGVATF.[T]	C3(Carbamidomethyl)	1	1	Q01705	Q01705	Neurogenic locus notch homolog protein 1 OS=Mus musculus OX=10090 GN=Notch1 PE=1 SV=3	0	2	2	1	0	1	1	1	521.24	1041.47	1041.47	6.32478	0.00329353	0	0	82762.8	HCD (High Energy Collision Dissociation)	MS2	40.7298	100	5.74026	1904	1904	1903	FP030521_16.raw	0/0		2.74317	179.629	179.629	179.629	0.00180648	0.00017212	0	0
FALSE	High	PMI-Byonic	PMI-Byonic (A2)	A	2	Unambiguous	GSCKDGVATF	[Y].GScKDGVATF.[T]	C3(Carbamidomethyl)	1	1	Q01705	Q01705	Neurogenic locus notch homolog protein 1 OS=Mus musculus OX=10090 GN=Notch1 PE=1 SV=3	0	2	2	1	0	1	1	1	521.24	1041.47	1041.47	5.85594	0.00304938	0	0	60441.3	HCD (High Energy Collision Dissociation)	MS2	58.7222	100	5.86294	1947	1947	1945	FP030521_16.raw	0/0		1.07078	71.9807	71.9807	71.9807	0.0849603	0.00522121	0	0
FALSE	High	PMI-Byonic	PMI-Byonic (A2)	A	2	Unambiguous	GSCKDGVATF	[Y].GScKdGVATF.[T]	C3(Carbamidomethyl); D5(Oxidation)	1	1	Q01705	Q01705	Neurogenic locus notch homolog protein 1 OS=Mus musculus OX=10090 GN=Notch1 PE=1 SV=3	0	2	2	1	0	1	1	1	529.237	1057.47	1057.46	5.03507	0.0026622	0	0	911543	HCD (High Energy Collision Dissociation)	MS2	20.2261	100	6.31342	2101	2101	2100	FP030521_16.raw	0/0		6.35908	487.211	462.446	462.446	4.37439e-07	7.92174e-08	0	0
FALSE	High	PMI-Byonic	PMI-Byonic (A2)	A	2	Unambiguous	GSCKDGVATF	[Y].GScKdGVATF.[T]	C3(Carbamidomethyl); D5(Oxidation)	1	1	Q01705	Q01705	Neurogenic locus notch homolog protein 1 OS=Mus musculus OX=10090 GN=Notch1 PE=1 SV=3	0	2	2	1	0	1	1	1	529.237	1057.47	1057.46	3.64983	0.00192978	0	0	2.29582e+06	HCD (High Energy Collision Dissociation)	MS2	7.17074	100	6.41312	2128	2128	2127	FP030521_16.raw	0/0		7.25257	569.576	501.135	501.135	5.59024e-08	6.3972e-09	0	0
FALSE	High	PMI-Byonic	PMI-Byonic (A2)	A	2	Unambiguous	GSCKDGVATF	[Y].GScKdGVATF.[T]	C3(Carbamidomethyl); D5(Oxidation)	1	1	Q01705	Q01705	Neurogenic locus notch homolog protein 1 OS=Mus musculus OX=10090 GN=Notch1 PE=1 SV=3	0	2	2	1	0	1	1	1	529.236	1057.47	1057.46	3.07264	0.0016246	0	0	841063	HCD (High Energy Collision Dissociation)	MS2	0	100	6.5195	2165	2165	2164	FP030521_16.raw	0/0		6.6814	584.577	495.085	495.085	2.08257e-07	3.03554e-08	0	0
FALSE	High	PMI-Byonic	PMI-Byonic (A2)	A	2	Unambiguous	GSCKDGVATF	[Y].GScKdGVATF.[T]	C3(Carbamidomethyl); D5(Oxidation)	1	1	Q01705	Q01705	Neurogenic locus notch homolog protein 1 OS=Mus musculus OX=10090 GN=Notch1 PE=1 SV=3	0	2	2	1	0	1	1	1	529.235	1057.46	1057.46	0.994772	0.000525967	0	0	642684	HCD (High Energy Collision Dissociation)	MS2	31.672	100	6.64161	2203	2203	2201	FP030521_16.raw	0/0		4.86993	463.132	383.668	383.668	1.3492e-05	1.40058e-06	0	0
FALSE	High	PMI-Byonic	PMI-Byonic (A2)	A	2	Unambiguous	GSCKDGVATF	[Y].GScKdGVATF.[T]	C3(Carbamidomethyl); D5(Oxidation)	1	1	Q01705	Q01705	Neurogenic locus notch homolog protein 1 OS=Mus musculus OX=10090 GN=Notch1 PE=1 SV=3	0	2	2	1	0	1	1	1	529.236	1057.46	1057.46	2.49545	0.00131942	0	0	663343	HCD (High Energy Collision Dissociation)	MS2	0	100	6.74779	2237	2237	2236	FP030521_16.raw	0/0		3.94481	348.816	348.816	348.816	0.000113551	1.1608e-05	0	0
FALSE	High	PMI-Byonic	PMI-Byonic (A2)	A	2	Unambiguous	GSCKDGVATF	[Y].GScKDGVATF.[T]	C3(Carbamidomethyl)	1	1	Q01705	Q01705	Neurogenic locus notch homolog protein 1 OS=Mus musculus OX=10090 GN=Notch1 PE=1 SV=3	0	2	2	1	0	1	1	1	521.24	1041.47	1041.47	6.20757	0.00323249	0	0	107966	HCD (High Energy Collision Dissociation)	MS2	34.0536	100	5.637	1867	1867	1866	FP030521_16.raw	0/0		2.68757	241.402	241.402	241.402	0.00205319	0.000185461	0	0
FALSE	High	PMI-Byonic	PMI-Byonic (A2)	A	2	Unambiguous	TCLCQPGYTGHHCETNINECHSQPCRHGGTCQDRDNSYL	[F].TcLcQPGYTGHHcETNINEchsQPcRHGGtcQDRdNSYL.[C]	C2(Carbamidomethyl); C4(Carbamidomethyl); C13(Carbamidomethyl); C20(Carbamidomethyl); H21(Oxidation); S22(HexNAc(1)Hex(1)Fuc(1)); C25(Carbamidomethyl); T30(HexNAc(1)Hex(1)Fuc(1)); C31(Carbamidomethyl); D35(Oxidation)	1	1	Q01705	Q01705	Neurogenic locus notch homolog protein 1 OS=Mus musculus OX=10090 GN=Notch1 PE=1 SV=3	3	6	6	1	0	1	1	1	963.885	5778.27	5774.28	691.431	0.665419	0	0	790532	HCD (High Energy Collision Dissociation)	MS2	43.7209	100	6.78072	2247	2247	2246	FP030521_16.raw	0/0		1.13159	38.1203	15.6935	0	0.0738603	0.0047948	0	0
FALSE	High	PMI-Byonic	PMI-Byonic (A2)	A	2	Unambiguous	TCRCPEGYHDPTCL	[F].TcRcPEGYHDPTcL.[S]	C2(Carbamidomethyl); C4(Carbamidomethyl); C13(Carbamidomethyl)	1	1	Q01705	Q01705	Neurogenic locus notch homolog protein 1 OS=Mus musculus OX=10090 GN=Notch1 PE=1 SV=3	1	3	3	1	0	1	1	1	589.243	1765.72	1765.71	3.72963	0.00219515	0	0	1.11674e+06	HCD (High Energy Collision Dissociation)	MS2	8.21306	100	8.07277	2788	2788	2786	FP030521_16.raw	0/0		6.09156	433.259	433.259	433.259	8.09924e-07	1.49864e-07	0	0
FALSE	High	PMI-Byonic	PMI-Byonic (A2)	A	2	Unambiguous	TCRCPEGYHDPTCL	[F].TcRcPEGYHDPTcL.[S]	C2(Carbamidomethyl); C4(Carbamidomethyl); C13(Carbamidomethyl)	1	1	Q01705	Q01705	Neurogenic locus notch homolog protein 1 OS=Mus musculus OX=10090 GN=Notch1 PE=1 SV=3	1	3	3	1	0	1	1	1	589.244	1765.72	1765.71	3.93704	0.00231722	0	0	742552	HCD (High Energy Collision Dissociation)	MS2	0	100	7.95357	2737	2737	2733	FP030521_16.raw	0/0		6.66273	413.984	413.984	413.984	2.17408e-07	3.99989e-08	0	0
[truncated: 7 more columns]

## Sheet: FP040621_4
Checked	Confidence	Identifying Node Type	Identifying Node	Search ID	Identifying Node No	PSM Ambiguity	Sequence	Annotated Sequence	Modifications	# Protein Groups	# Proteins	Master Protein Accessions	Protein Accessions	Protein Descriptions	# Missed Cleavages	Charge	Original Precursor Charge	DeltaScore	DeltaCn	Rank	Search Engine Rank	Concatenated Rank	m/z [Da]	MH+ [Da]	Theo. MH+ [Da]	DeltaM [ppm]	Deltam/z [Da]	Matched Ions	Total Ions	Intensity	Activation Type	MS Order	Isolation Interference [%]	Ion Inject Time [ms]	RT [min]	First Scan	Last Scan	Master Scan(s)	Spectrum File	Ions Matched	Annotation	|Log Prob|	Byonic Score	Delta Byonic Score	Delta Mod Score	PEP 2D	q-Value 2D	FDR 2D	Peptide Group FDR 2D
FALSE	High	PMI-Byonic	PMI-Byonic (A2)	A	2	Unambiguous	VGQRCQDSNPCLSTPCKNAGTCHVVDHGGTVDY	[F].VGQRcQDSNPcLstPcKNAGTcHVVDHGGTVDY.[A]	C5(Carbamidomethyl); C11(Carbamidomethyl); S13(Hex(1)Pent(2)); T14(Fuc(1)); C16(Carbamidomethyl); C22(Carbamidomethyl)	1	1	Q01705	Q01705	Neurogenic locus notch homolog protein 1 OS=Mus musculus OX=10090 GN=Notch1 PE=1 SV=3	1	5	5	1	0	1	1	1	853.364	4262.79	4261.79	234.927	0.200242	0	0	218093	HCD (High Energy Collision Dissociation)	MS2	34.3929	100	10.481	3583	3583	3581	FP040621_4.raw	0/0		5.85501	407.373	407.373	1.2	1.39633e-06	1.93901e-07	0	0
FALSE	High	PMI-Byonic	PMI-Byonic (A2)	A	2	Unambiguous	VGQRCQDSNPCLSTPCKNAGTCHVVDHGGTVDY	[F].VGQRcQDSNPcLstPcKNAGTcHVVDHGGTVDY.[A]	C5(Carbamidomethyl); C11(Carbamidomethyl); S13(Hex(1)Pent(2)); T14(Fuc(1)); C16(Carbamidomethyl); C22(Carbamidomethyl)	1	1	Q01705	Q01705	Neurogenic locus notch homolog protein 1 OS=Mus musculus OX=10090 GN=Notch1 PE=1 SV=3	1	5	5	1	0	1	1	1	853.564	4263.79	4261.79	469.943	0.400559	0	0	1.83517e+06	HCD (High Energy Collision Dissociation)	MS2	28.09	100	10.1243	3426	3426	3419	FP040621_4.raw	0/0		10.1429	719.682	719.682	1.2	7.19644e-11	1.19464e-11	0	0
FALSE	High	PMI-Byonic	PMI-Byonic (A2)	A	2	Unambiguous	VGQRCQDSNPCLSTPCKNAGTCHVVDHGGTVDY	[F].VGQRcQDSNPcLstPcKNAGTcHVVDHGGTVDY.[A]	C5(Carbamidomethyl); C11(Carbamidomethyl); S13(Fuc(1)); T14(Hex(1)Pent(1)); C16(Carbamidomethyl); C22(Carbamidomethyl)	1	1	Q01705	Q01705	Neurogenic locus notch homolog protein 1 OS=Mus musculus OX=10090 GN=Notch1 PE=1 SV=3	1	5	5	1	0	1	1	1	826.954	4130.74	4129.75	240.523	0.19866	0	0	3.15466e+06	HCD (High Energy Collision Dissociation)	MS2	22.3672	100	10.4297	3560	3560	3559	FP040621_4.raw	0/0		13.0027	857.316	857.316	0	9.9374e-14	3.9405e-14	0	0
FALSE	High	PMI-Byonic	PMI-Byonic (A2)	A	2	Unambiguous	VGQRCQDSNPCLSTPCKNAGTCHVVDHGGTVDY	[F].VGQRcQDSNPcLstPcKNAGTcHVVDHGGTVDY.[A]	C5(Carbamidomethyl); C11(Carbamidomethyl); S13(Hex(1)Pent(2)); T14(Fuc(1)); C16(Carbamidomethyl); C22(Carbamidomethyl)	1	1	Q01705	Q01705	Neurogenic locus notch homolog protein 1 OS=Mus musculus OX=10090 GN=Notch1 PE=1 SV=3	1	5	5	1	0	1	1	1	853.163	4261.79	4261.79	-0.518065	-0.000441577	0	0	637993	HCD (High Energy Collision Dissociation)	MS2	0	100	10.3705	3534	3534	3526	FP040621_4.raw	0/0		8.09546	648.446	648.446	1.2	8.02677e-09	2.50009e-09	0	0
FALSE	High	PMI-Byonic	PMI-Byonic (A2)	A	2	Unambiguous	VGQRCQDSNPCLSTPCKNAGTCHVVDHGGTVDY	[F].VGQRcQDSNPcLstPcKNAGTcHVVDHGGTVDY.[A]	C5(Carbamidomethyl); C11(Carbamidomethyl); S13(Hex(1)Pent(1)); T14(Fuc(1)); C16(Carbamidomethyl); C22(Carbamidomethyl)	1	1	Q01705	Q01705	Neurogenic locus notch homolog protein 1 OS=Mus musculus OX=10090 GN=Notch1 PE=1 SV=3	1	4	4	1	0	1	1	1	1033.44	4130.75	4129.75	243.068	0.250952	0	0	1.42712e+06	HCD (High Energy Collision Dissociation)	MS2	0	100	10.3683	3533	3533	3526	FP040621_4.raw	0/0		5.00881	385.769	385.769	0	9.79916e-06	2.15299e-06	0	0
FALSE	High	PMI-Byonic	PMI-Byonic (A2)	A	2	Unambiguous	VGQRCQDSNPCLSTPCKNAGTCHVVDHGGTVDY	[F].VGQRcQDSNPcLstPcKNAGTcHVVDHGGTVDY.[A]	C5(Carbamidomethyl); C11(Carbamidomethyl); S13(Hex(1)Pent(1)); T14(Fuc(1)); C16(Carbamidomethyl); C22(Carbamidomethyl)	1	1	Q01705	Q01705	Neurogenic locus notch homolog protein 1 OS=Mus musculus OX=10090 GN=Notch1 PE=1 SV=3	1	5	5	1	0	1	1	1	826.755	4129.74	4129.75	-0.898624	-0.000742218	0	0	1.29021e+06	HCD (High Energy Collision Dissociation)	MS2	0.820564	76.1926	10.3071	3506	3506	3504	FP040621_4.raw	0/0		12.0955	839.825	839.825	0	8.02661e-13	3.44701e-13	0	0
FALSE	High	PMI-Byonic	PMI-Byonic (A2)	A	2	Unambiguous	VGQRCQDSNPCLSTPCKNAGTCHVVDHGGTVDY	[F].VGQRcQDSNPcLstPcKNAGTcHVVDHGGTVDY.[A]	C5(Carbamidomethyl); C11(Carbamidomethyl); S13(HexNAc(1)Hex(1)Fuc(1)); T14(Hex(1)Pent(1)); C16(Carbamidomethyl); C22(Carbamidomethyl)	1	1	Q01705	Q01705	Neurogenic locus notch homolog protein 1 OS=Mus musculus OX=10090 GN=Notch1 PE=1 SV=3	1	5	5	1	0	1	1	1	899.98	4495.87	4494.88	220.768	0.198466	0	0	652523	HCD (High Energy Collision Dissociation)	MS2	0	100	10.2487	3481	3481	3471	FP040621_4.raw	0/0		2.55129	219.439	219.439	1.2	0.00281003	0.000190275	0	0
FALSE	High	PMI-Byonic	PMI-Byonic (A2)	A	2	Unambiguous	VGQRCQDSNPCLSTPCKNAGTCHVVDHGGTVDY	[F].VGQRcQDSNPcLstPcKNAGTcHVVDHGGTVDY.[A]	C5(Carbamidomethyl); C11(Carbamidomethyl); S13(Fuc(1)); T14(Hex(1)Pent(1)); C16(Carbamidomethyl); C22(Carbamidomethyl)	1	1	Q01705	Q01705	Neurogenic locus notch homolog protein 1 OS=Mus musculus OX=10090 GN=Notch1 PE=1 SV=3	1	4	4	1	0	1	1	1	1033.19	4129.75	4129.75	-0.378089	-0.000390353	0	0	843602	HCD (High Energy Collision Dissociation)	MS2	55.2496	100	10.2444	3479	3479	3471	FP040621_4.raw	0/0		5.30081	499.56	499.56	0	5.00252e-06	1.10346e-06	0	0
FALSE	High	PMI-Byonic	PMI-Byonic (A2)	A	2	Unambiguous	VGQRCQDSNPCLSTPCKNAGTCHVVDHGGTVDY	[F].VGQRcQDSNPcLstPcKNAGTcHVVDHGGTVDY.[A]	C5(Carbamidomethyl); C11(Carbamidomethyl); S13(Hex(1)Pent(2)); T14(Fuc(1)); C16(Carbamidomethyl); C22(Carbamidomethyl)	1	1	Q01705	Q01705	Neurogenic locus notch homolog protein 1 OS=Mus musculus OX=10090 GN=Notch1 PE=1 SV=3	1	5	5	1	0	1	1	1	853.162	4261.78	4261.79	-2.09343	-0.00178435	0	0	449787	HCD (High Energy Collision Dissociation)	MS2	0	100	10.2383	3476	3476	3471	FP040621_4.raw	0/0		8.82446	744.845	744.845	1.2	1.49809e-09	3.92661e-10	0	0
FALSE	High	PMI-Byonic	PMI-Byonic (A2)	A	2	Unambiguous	VGQRCQDSNPCLSTPCKNAGTCHVVDHGGTVDY	[F].VGQRcQDSNPcLstPcKNAGTcHVVDHGGTVDY.[A]	C5(Carbamidomethyl); C11(Carbamidomethyl); S13(HexNAc(1)Hex(1)Fuc(1)); T14(Hex(1)Pent(1)R0); C16(Carbamidomethyl); C22(Carbamidomethyl)	1	1	Q01705	Q01705	Neurogenic locus notch homolog protein 1 OS=Mus musculus OX=10090 GN=Notch1 PE=1 SV=3	1	5	5	1	0	1	1	1	900.38	4497.87	4494.88	665.95	0.598673	0	0	770722	HCD (High Energy Collision Dissociation)	MS2	35.2415	100	9.94561	3348	3348	3342	FP040621_4.raw	0/0		5.01004	415.146	415.146	1.2	9.77144e-06	1.91069e-06	0	0
FALSE	High	PMI-Byonic	PMI-Byonic (A2)	A	2	Unambiguous	VGQRCQDSNPCLSTPCKNAGTCHVVDHGGTVDY	[F].VGQRcQDSNPcLstPcKNAGTcHVVDHGGTVDY.[A]	C5(Carbamidomethyl); C11(Carbamidomethyl); S13(Hex(1)Pent(1)); T14(Fuc(1)); C16(Carbamidomethyl); C22(Carbamidomethyl)	1	1	Q01705	Q01705	Neurogenic locus notch homolog protein 1 OS=Mus musculus OX=10090 GN=Notch1 PE=1 SV=3	1	5	5	1	0	1	1	1	827.357	4132.75	4129.75	727.799	0.601125	0	0	573968	HCD (High Energy Collision Dissociation)	MS2	23.8361	100	9.95211	3351	3351	3342	FP040621_4.raw	0/0		5.85803	377.235	377.235	0	1.38666e-06	1.60501e-07	0	0
FALSE	High	PMI-Byonic	PMI-Byonic (A2)	A	2	Unambiguous	VGQRCQDSNPCLSTPCKNAGTCHVVDHGGTVDY	[F].VGQRcQDSNPcLstPcKNAGTcHVVDHGGTVDY.[A]	C5(Carbamidomethyl); C11(Carbamidomethyl); S13(HexNAc(1)Hex(1)Fuc(1)); T14(Hex(1)Pent(1)); C16(Carbamidomethyl); C22(Carbamidomethyl)	1	1	Q01705	Q01705	Neurogenic locus notch homolog protein 1 OS=Mus musculus OX=10090 GN=Notch1 PE=1 SV=3	1	5	5	1	0	1	1	1	900.381	4497.87	4494.88	666.154	0.598856	0	0	695790	HCD (High Energy Collision Dissociation)	MS2	25.1905	100	10.1971	3458	3458	3452	FP040621_4.raw	0/0		4.47294	344.105	344.105	1.2	3.36561e-05	3.4934e-06	0	0
FALSE	High	PMI-Byonic	PMI-Byonic (A2)	A	2	Unambiguous	VGQRCQDSNPCLSTPCKNAGTCHVVDHGGTVDY	[F].VGQRcQDSNPcLstPcKNAGTcHVVDHGGTVDY.[A]	C5(Carbamidomethyl); C11(Carbamidomethyl); S13(Hex(1)Pent(2)R0); T14(Fuc(1)); C16(Carbamidomethyl); C22(Carbamidomethyl)	1	1	Q01705	Q01705	Neurogenic locus notch homolog protein 1 OS=Mus musculus OX=10090 GN=Notch1 PE=1 SV=3	1	5	5	1	0	1	1	1	853.565	4263.8	4261.79	470.874	0.401353	0	0	1.15197e+06	HCD (High Energy Collision Dissociation)	MS2	27.3636	100	10.0013	3372	3372	3364	FP040621_4.raw	0/0		5.81827	448.722	448.722	1.2	1.51961e-06	2.28788e-07	0	0
FALSE	High	PMI-Byonic	PMI-Byonic (A2)	A	2	Unambiguous	VGQRCQDSNPCLSTPCKNAGTCHVVDHGGTVDY	[F].VGQRcQDSNPcLstPcKNAGTcHVVDHGGTVDY.[A]	C5(Carbamidomethyl); C11(Carbamidomethyl); S13(Fuc(1)); T14(Hex(1)Pent(1)); C16(Carbamidomethyl); C22(Carbamidomethyl)	1	1	Q01705	Q01705	Neurogenic locus notch homolog protein 1 OS=Mus musculus OX=10090 GN=Notch1 PE=1 SV=3	1	5	5	1	0	1	1	1	826.754	4129.74	4129.75	-1.26811	-0.00104739	0	0	705419	HCD (High Energy Collision Dissociation)	MS2	0	100	10.0629	3398	3398	3397	FP040621_4.raw	0/0		12.0955	808.863	808.863	0	8.02661e-13	2.30214e-13	0	0
FALSE	High	PMI-Byonic	PMI-Byonic (A2)	A	2	Unambiguous	VGQRCQDSNPCLSTPCKNAGTCHVVDHGGTVDY	[F].VGQRcQDSNPcLstPcKNAGTcHVVDHGGTVDY.[A]	C5(Carbamidomethyl); C11(Carbamidomethyl); S13(HexNAc(1)Hex(1)Fuc(1)); T14(Hex(1)Pent(1)); C16(Carbamidomethyl); C22(Carbamidomethyl)	1	1	Q01705	Q01705	Neurogenic locus notch homolog protein 1 OS=Mus musculus OX=10090 GN=Notch1 PE=1 SV=3	1	5	5	1	0	1	1	1	899.978	4495.86	4494.88	218.392	0.196329	0	0	953371	HCD (High Energy Collision Dissociation)	MS2	62.1811	100	10.0708	3402	3402	3397	FP040621_4.raw	0/0		5.01004	428.63	428.63	1.2	9.77144e-06	2.03351e-06	0	0
FALSE	High	PMI-Byonic	PMI-Byonic (A2)	A	2	Unambiguous	VGQRCQDSNPCLSTPCKNAGTCHVVDHGGTVDY	[F].VGQRcQDSNPcLstPcKNAGTcHVVDHGGTVDY.[A]	C5(Carbamidomethyl); C11(Carbamidomethyl); S13(Fuc(1)); T14(Hex(1)Pent(1)); C16(Carbamidomethyl); C22(Carbamidomethyl)	1	1	Q01705	Q01705	Neurogenic locus notch homolog protein 1 OS=Mus musculus OX=10090 GN=Notch1 PE=1 SV=3	1	5	5	1	0	1	1	1	826.753	4129.74	4129.75	-2.52436	-0.00208499	0	0	2.04066e+06	HCD (High Energy Collision Dissociation)	MS2	0	50.484	10.1949	3457	3457	3452	FP040621_4.raw	0/0		11.0027	789.073	789.073	0	9.93784e-12	1.94353e-12	0	0
FALSE	High	PMI-Byonic	PMI-Byonic (A2)	A	2	Unambiguous	VGQRCQDSNPCLSTPCKNAGTCHVVDHGGTVDY	[F].VGQRcQDSNPcLstPcKNAGTcHVVDHGGTVDY.[A]	C5(Carbamidomethyl); C11(Carbamidomethyl); S13(Hex(1)Pent(1)); T14(Fuc(1)); C16(Carbamidomethyl); C22(Carbamidomethyl)	1	1	Q01705	Q01705	Neurogenic locus notch homolog protein 1 OS=Mus musculus OX=10090 GN=Notch1 PE=1 SV=3	1	4	4	1	0	1	1	1	1033.69	4131.75	4129.75	485.687	0.501441	0	0	732834	HCD (High Energy Collision Dissociation)	MS2	0	100	10.517	3600	3600	3592	FP040621_4.raw	0/0		2.97626	207.636	207.636	0	0.00105618	9.68232e-05	0	0
FALSE	High	PMI-Byonic	PMI-Byonic (A2)	A	2	Unambiguous	VGQRCQDSNPCLSTPCKNAGTCHVVDHGGTVDY	[F].VGQRcQDSNPcLstPcKNAGTcHVVDHGGTVDY.[A]	C5(Carbamidomethyl); C11(Carbamidomethyl); S13(Fuc(1)); T14(Hex(1)Pent(1)); C16(Carbamidomethyl); C22(Carbamidomethyl)	1	1	Q01705	Q01705	Neurogenic locus notch homolog protein 1 OS=Mus musculus OX=10090 GN=Notch1 PE=1 SV=3	1	5	5	1	0	1	1	1	826.754	4129.74	4129.75	-1.26811	-0.00104739	0	0	1.04291e+06	HCD (High Energy Collision Dissociation)	MS2	2.15534	100	10.5525	3615	3615	3614	FP040621_4.raw	0/0		8.68825	724.998	700.372	0	2.04999e-09	5.20147e-10	0	0
FALSE	High	PMI-Byonic	PMI-Byonic (A2)	A	2	Unambiguous	VGQRCQDSNPCLSTPCKNAGTCHVVDHGGTVDY	[F].VGQRcQDsNPcLsTPcKNAGTcHVVDHGGTVDY.[A]	C5(Carbamidomethyl); S8(Fuc(1)); C11(Carbamidomethyl); S13(Hex(1)Pent(1)); C16(Carbamidomethyl); C22(Carbamidomethyl)	1	1	Q01705	Q01705	Neurogenic locus notch homolog protein 1 OS=Mus musculus OX=10090 GN=Notch1 PE=1 SV=3	1	4	4	1	0	1	1	1	1033.69	4131.75	4129.75	483.795	0.499488	0	0	967921	HCD (High Energy Collision Dissociation)	MS2	65.1571	100	10.1283	3428	3428	3419	FP040621_4.raw	0/0		5.23871	439.962	439.962	2	5.77146e-06	1.33113e-06	0	0
FALSE	High	PMI-Byonic	PMI-Byonic (A2)	A	2	Unambiguous	VGQRCQDSNPCLSTPCKNAGTCHVVDHGGTVDY	[F].VGQRcQDSNPcLstPcKNAGTcHVVDHGGTVDY.[A]	C5(Carbamidomethyl); C11(Carbamidomethyl); S13(Hex(1)Pent(1)); T14(Fuc(1)); C16(Carbamidomethyl); C22(Carbamidomethyl)	1	1	Q01705	Q01705	Neurogenic locus notch homolog protein 1 OS=Mus musculus OX=10090 GN=Notch1 PE=1 SV=3	1	5	5	1	0	1	1	1	827.152	4131.73	4129.75	480.466	0.396841	0	0	504992	HCD (High Energy Collision Dissociation)	MS2	23.8455	100	10.6804	3671	3671	3669	FP040621_4.raw	0/0		4.17191	345.908	345.908	0	6.73121e-05	8.1443e-06	0	0
FALSE	High	PMI-Byonic	PMI-Byonic (A2)	A	2	Unambiguous	VGQRCQDSNPCLSTPCKNAGTCHVVDHGGTVDYACSCPLGFSGPL	[F].VGQRcQDSNPcLStPcKNAGtcHVVDHGGTVDYAcScPLGFSGPL.[C]	C5(Carbamidomethyl); C11(Carbamidomethyl); T14(Hex(1)Pent(1)); C16(Carbamidomethyl); T21(Fuc(1)); C22(Carbamidomethyl); C35(Carbamidomethyl); C37(Carbamidomethyl)	1	1	Q01705	Q01705	Neurogenic locus notch homolog protein 1 OS=Mus musculus OX=10090 GN=Notch1 PE=1 SV=3	4	5	5	1	0	1	1	1	1076.67	5379.3	5376.3	559.635	0.601752	0	0	823516	HCD (High Energy Collision Dissociation)	MS2	6.29195	100	13.1515	4755	4755	4747	FP040621_4.raw	0/0		0.97362	37.0483	37.0483	0	0.106263	0.00787401	0.00757575	0.0178571
FALSE	High	PMI-Byonic	PMI-Byonic (A2)	A	2	Unambiguous	VGQRCQDSNPCLSTPCKNAGTCHVVDHGGTVDYACSCPL	[F].VGQRcQDSNPcLStPcKNAGtcHVVDHGGTVDYAcScPL.[G]	C5(Carbamidomethyl); C11(Carbamidomethyl); T14(Hex(1)Pent(1)); C16(Carbamidomethyl); T21(Fuc(1)); C22(Carbamidomethyl); C35(Carbamidomethyl); C37(Carbamidomethyl)	1	1	Q01705	Q01705	Neurogenic locus notch homolog protein 1 OS=Mus musculus OX=10090 GN=Notch1 PE=1 SV=3	2	5	5	1	0	1	1	1	964.41	4818.02	4818.02	0.738541	0.00071166	0	0	569157	HCD (High Energy Collision Dissociation)	MS2	0	100	11.3318	3959	3959	3955	FP040621_4.raw	0/0		1.10005	124.528	124.528	1.2	0.0794242	0.00787401	0.00781249	0
FALSE	High	PMI-Byonic	PMI-Byonic (A2)	A	2	Unambiguous	VGQRCQDSNPCLSTPCKNAGTCHVVDHGGTVDYACSCPL	[F].VGQRcQDSNPcLstPcKNAGTcHVVDHGGTVDYAcScPL.[G]	C5(Carbamidomethyl); C11(Carbamidomethyl); S13(Hex(1)Pent(2)); T14(Fuc(1)); C16(Carbamidomethyl); C22(Carbamidomethyl); C35(Carbamidomethyl); C37(Carbamidomethyl)	1	1	Q01705	Q01705	Neurogenic locus notch homolog protein 1 OS=Mus musculus OX=10090 GN=Notch1 PE=1 SV=3	2	5	5	1	0	1	1	1	990.82	4950.07	4950.06	2.81039	0.00278232	0	0	380974	HCD (High Energy Collision Dissociation)	MS2	0	100	11.2045	3902	3902	3900	FP040621_4.raw	0/0		1.31242	142.528	142.528	0	0.0487063	0.003525	0	0
FALSE	High	PMI-Byonic	PMI-Byonic (A2)	A	2	Unambiguous	VGQRCQDSNPCLSTPCKNAGTCHVVDHGGTVDYACSCPL	[F].VGQRcQDSNPcLStPcKNAGtcHVVDHGGTVDYAcScPL.[G]	C5(Carbamidomethyl); C11(Carbamidomethyl); T14(Hex(1)Pent(1)); C16(Carbamidomethyl); T21(Fuc(1)); C22(Carbamidomethyl); C35(Carbamidomethyl); C37(Carbamidomethyl)	1	1	Q01705	Q01705	Neurogenic locus notch homolog protein 1 OS=Mus musculus OX=10090 GN=Notch1 PE=1 SV=3	2	5	5	1	0	1	1	1	964.412	4818.03	4818.02	3.39884	0.00327514	0	0	1.01207e+06	HCD (High Energy Collision Dissociation)	MS2	0	58.055	11.1564	3881	3881	3878	FP040621_4.raw	0/0		1.5644	203.712	203.712	1.2	0.0272649	0.00173494	0	0
FALSE	High	PMI-Byonic	PMI-Byonic (A2)	A	2	Unambiguous	VGQRCQDSNPCLSTPCKNAGTCHVVDHGGTVDYACSCPL	[F].VGQRcQDSNPcLStPcKNAGtcHVVDHGGTVDYAcScPL.[G]	C5(Carbamidomethyl); C11(Carbamidomethyl); T14(Hex(1)Pent(2)); C16(Carbamidomethyl); T21(Fuc(1)); C22(Carbamidomethyl); C35(Carbamidomethyl); C37(Carbamidomethyl)	1	1	Q01705	Q01705	Neurogenic locus notch homolog protein 1 OS=Mus musculus OX=10090 GN=Notch1 PE=1 SV=3	2	5	5	1	0	1	1	1	991.218	4952.06	4950.06	404.528	0.400487	0	0	1.05941e+06	HCD (High Energy Collision Dissociation)	MS2	26.5982	100	11.0736	3844	3844	3834	FP040621_4.raw	0/0		1.22467	100.251	100.251	0	0.0596112	0.00397369	0	0
FALSE	High	PMI-Byonic	PMI-Byonic (A2)	A	2	Unambiguous	VGQRCQDSNPCLSTPCKNAGTCHVVDHGGTVDYACSCPL	[F].VGQRcQDSNPcLStPcKNAGtcHVVDHGGTVDYAcScPL.[G]	C5(Carbamidomethyl); C11(Carbamidomethyl); T14(Hex(1)Pent(1)); C16(Carbamidomethyl); T21(Fuc(1)); C22(Carbamidomethyl); C35(Carbamidomethyl); C37(Carbamidomethyl)	1	1	Q01705	Q01705	Neurogenic locus notch homolog protein 1 OS=Mus musculus OX=10090 GN=Notch1 PE=1 SV=3	2	5	5	1	0	1	1	1	965.01	4821.02	4818.02	623.63	0.600931	0	0	1199616	HCD (High Energy Collision Dissociation)	MS2	34.9744	100	11.0417	3830	3830	3823	FP040621_4.raw	0/0		1.31242	114.827	83.5558	1.2	0.0487063	0.00315768	0	0
FALSE	High	PMI-Byonic	PMI-Byonic (A2)	A	2	Unambiguous	ACSCPLGFSGPL	[Y].AcScPLGFSGPL.[C]	C2(Carbamidomethyl); C4(Carbamidomethyl)	1	1	Q01705	Q01705	Neurogenic locus notch homolog protein 1 OS=Mus musculus OX=10090 GN=Notch1 PE=1 SV=3	2	2	2	1	0	1	1	1	633.286	1265.57	1265.57	0.0393784	2.4918e-05	0	0	561690	HCD (High Energy Collision Dissociation)	MS2	4.55512	100	16.2516	6100	6100	6099	FP040621_4.raw	0/0		5.24457	504.501	504.501	504.501	5.6941e-06	1.25323e-06	0	0
FALSE	High	PMI-Byonic	PMI-Byonic (A2)	A	2	Unambiguous	ACSCPLGFSGPL	[Y].AcScPLGFSGPL.[C]	C2(Carbamidomethyl); C4(Carbamidomethyl)	1	1	Q01705	Q01705	Neurogenic locus notch homolog protein 1 OS=Mus musculus OX=10090 GN=Notch1 PE=1 SV=3	2	2	2	1	0	1	1	1	633.286	1265.56	1265.57	-0.249987	-0.000158187	0	0	341468	HCD (High Energy Collision Dissociation)	MS2	24.2328	100	16.1291	6047	6047	6044	FP040621_4.raw	0/0		5.01812	379.017	379.017	379.017	9.59141e-06	1.7839e-06	0	0
FALSE	High	PMI-Byonic	PMI-Byonic (A2)	A	2	Unambiguous	CLTPLDNACL	[L].cLTPLDNAcL.[A]	C1(Carbamidomethyl); C9(Carbamidomethyl)	1	1	Q01705	Q01705	Neurogenic locus notch homolog protein 1 OS=Mus musculus OX=10090 GN=Notch1 PE=1 SV=3	2	2	2	1	0	1	1	1	588.774	1176.54	1176.54	1.64952	0.000970361	0	0	852590	HCD (High Energy Collision Dissociation)	MS2	26.987	83.739	14.9531	5542	5542	5538	FP040621_4.raw	0/0		3.11473	538.981	304.557	304.557	0.000767842	6.3902e-05	0	0
FALSE	High	PMI-Byonic	PMI-Byonic (A2)	A	2	Unambiguous	ANPCRNGGTCDLLTLTEY	[L].ANPcRNGGtcDLLTLTEY.[K]	C4(Carbamidomethyl); T9(Fuc(1)); C10(Carbamidomethyl)	1	1	Q01705	Q01705	Neurogenic locus notch homolog protein 1 OS=Mus musculus OX=10090 GN=Notch1 PE=1 SV=3	3	2	2	1	0	1	1	1	1101	2200.99	2200.98	0.666312	0.000733272	0	0	779995	HCD (High Energy Collision Dissociation)	MS2	0	100	14.9044	5520	5520	5516	FP040621_4.raw	0/0		3.23399	326.807	326.807	11.2613	0.000583453	4.92736e-05	0	0
FALSE	High	PMI-Byonic	PMI-Byonic (A2)	A	2	Unambiguous	ANPCRNGGTCDLLTLTEY	[L].ANPcRNGGtcDLLTLTEY.[K]	C4(Carbamidomethyl); T9(Fuc(1)); C10(Carbamidomethyl)	1	1	Q01705	Q01705	Neurogenic locus notch homolog protein 1 OS=Mus musculus OX=10090 GN=Notch1 PE=1 SV=3	3	2	2	1	0	1	1	1	1101	2200.99	2200.98	0.444466	0.000489131	0	0	965306	HCD (High Energy Collision Dissociation)	MS2	0	100	14.78	5465	5465	5461	FP040621_4.raw	0/0		4.69047	432.736	432.736	13.2758	2.03954e-05	3.05626e-06	0	0
FALSE	High	PMI-Byonic	PMI-Byonic (A2)	A	2	Unambiguous	ANPCRNGGTCDLLTLTEY	[L].ANPcRnGGTcDLLtLTEY.[K]	C4(Carbamidomethyl); N6(Deamidated); C10(Carbamidomethyl); T14(Fuc(1))	1	1	Q01705	Q01705	Neurogenic locus notch homolog protein 1 OS=Mus musculus OX=10090 GN=Notch1 PE=1 SV=3	3	2	2	1	0	1	1	1	1101.49	2201.97	2201.97	2.04866	0.00225555	0	0	428714	HCD (High Energy Collision Dissociation)	MS2	0	100	15.5918	5817	5817	5813	FP040621_4.raw	0/0		1.51692	283.88	283.88	0	0.0304147	0.00241379	0	0
FALSE	High	PMI-Byonic	PMI-Byonic (A2)	A	2	Unambiguous	LTLTEY	[L].LTLtEY.[K]	T4(Fuc(1))	1	1	Q01705	Q01705	Neurogenic locus notch homolog protein 1 OS=Mus musculus OX=10090 GN=Notch1 PE=1 SV=3	2	2	2	1	0	1	1	1	443.249	885.49	885.445	50.4813	0.0223492	0	0	839107	HCD (High Energy Collision Dissociation)	MS2	40.1412	100	14.0009	5127	5127	5120	FP040621_4.raw	0/0		0.111219	0.343348	0.343348	0.343348	0.774072	0.00787401	0.00645161	0.016129
FALSE	High	PMI-Byonic	PMI-Byonic (A2)	A	2	Unambiguous	KCRCPPGWSGKSCQQADPCASNPCANGGQCLPFESSY	[Y].KcRcPPGWsGKScQQADPcASNPcANGGqcLPFESSY.[I]	C2(Carbamidomethyl); C4(Carbamidomethyl); S9(Hex(1)Pent(1)); C13(Carbamidomethyl); C19(Carbamidomethyl); C24(Carbamidomethyl); Q29(Deamidated); C30(Carbamidomethyl)	1	1	Q01705	Q01705	Neurogenic locus notch homolog protein 1 OS=Mus musculus OX=10090 GN=Notch1 PE=1 SV=3	2	4	4	1	0	1	1	1	1129.72	4515.84	4513.82	447.674	0.50518	0	0	698248	HCD (High Energy Collision Dissociation)	MS2	23.5572	100	13.198	4775	4775	4769	FP040621_4.raw	0/0		2.73116	346.606	346.606	1.2	0.00185713	0.000165085	0	0
FALSE	High	PMI-Byonic	PMI-Byonic (A2)	A	2	Unambiguous	KCRCPPGWSGKSCQQADPCASNPCANGGQCLPFESSY	[Y].KcRcPPGWsGKScQQADPcASNPcANGGQcLPFESSY.[I]	C2(Carbamidomethyl); C4(Carbamidomethyl); S9(Hex(1)Pent(2)); C13(Carbamidomethyl); C19(Carbamidomethyl); C24(Carbamidomethyl); C30(Carbamidomethyl)	1	1	Q01705	Q01705	Neurogenic locus notch homolog protein 1 OS=Mus musculus OX=10090 GN=Notch1 PE=1 SV=3	2	4	4	1	0	1	1	1	1161.98	4644.9	4644.88	5.48258	0.00636648	0	0	237656	HCD (High Energy Collision Dissociation)	MS2	2.85399	100	12.87	4633	4633	4626	FP040621_4.raw	0/0		9.01051	682.477	661.105	2.4	9.76097e-10	2.05476e-10	0	0
FALSE	High	PMI-Byonic	PMI-Byonic (A2)	A	2	Unambiguous	KCRCPPGWSGKSCQQADPCASNPCANGGQCLPFESSY	[Y].KcRcPPGWsGKScQQADPcASNPcANGGQcLPFESSY.[I]	C2(Carbamidomethyl); C4(Carbamidomethyl); S9(Hex(1)Pent(1)); C13(Carbamidomethyl); C19(Carbamidomethyl); C24(Carbamidomethyl); C30(Carbamidomethyl)	1	1	Q01705	Q01705	Neurogenic locus notch homolog protein 1 OS=Mus musculus OX=10090 GN=Notch1 PE=1 SV=3	2	4	4	1	0	1	1	1	1129.46	4514.84	4512.84	443.473	0.50033	0	0	1.48941e+06	HCD (High Energy Collision Dissociation)	MS2	6.92856	100	13.0718	4720	4720	4714	FP040621_4.raw	0/0		7.19414	597.628	597.628	1.2	6.39523e-08	1.31254e-08	0	0
FALSE	High	PMI-Byonic	PMI-Byonic (A2)	A	2	Unambiguous	KCRCPPGWSGKSCQQADPCASNPCANGGQCLPF	[Y].KcRcPPGWsGKScQQADPcASNPcANGGQcLPF.[E]	C2(Carbamidomethyl); C4(Carbamidomethyl); S9(Hex(1)Pent(1)); C13(Carbamidomethyl); C19(Carbamidomethyl); C24(Carbamidomethyl); C30(Carbamidomethyl)	1	1	Q01705	Q01705	Neurogenic locus notch homolog protein 1 OS=Mus musculus OX=10090 GN=Notch1 PE=1 SV=3	1	4	4	1	0	1	1	1	1012.92	4048.68	4046.67	497.349	0.503151	0	0	568934	HCD (High Energy Collision Dissociation)	MS2	75.2104	100	12.5825	4507	4507	4505	FP040621_4.raw	0/0		4.17197	314.257	314.257	2.4	6.73021e-05	7.37589e-06	0	0
FALSE	High	PMI-Byonic	PMI-Byonic (A2)	A	2	Unambiguous	KCRCPPGWSGKSCQQADPCASNPCANGGQCLPFESSY	[Y].KcRcPPGWsGKScQQADPcASNPcAnGGQcLPFESSY.[I]	C2(Carbamidomethyl); C4(Carbamidomethyl); S9(Hex(1)Pent(1)); C13(Carbamidomethyl); C19(Carbamidomethyl); C24(Carbamidomethyl); N26(Deamidated); C30(Carbamidomethyl)	1	1	Q01705	Q01705	Neurogenic locus notch homolog protein 1 OS=Mus musculus OX=10090 GN=Notch1 PE=1 SV=3	2	4	4	1	0	1	1	1	1129.97	4516.84	4513.82	669.757	0.755791	0	0	2.18213e+06	HCD (High Energy Collision Dissociation)	MS2	24.7722	100	12.7911	4599	4599	4593	FP040621_4.raw	0/0		5.76198	647.39	647.39	1.2	1.72989e-06	3.01483e-07	0	0
FALSE	High	PMI-Byonic	PMI-Byonic (A2)	A	2	Unambiguous	KCRCPPGWSGKSCQQADPCASNPCANGGQCLPFESSY	[Y].KcRcPPGWsGKScQQADPcASNPcANGGQcLPFESSY.[I]	C2(Carbamidomethyl); C4(Carbamidomethyl); S9(Hex(1)Pent(2)); C13(Carbamidomethyl); C19(Carbamidomethyl); C24(Carbamidomethyl); C30(Carbamidomethyl)	1	1	Q01705	Q01705	Neurogenic locus notch homolog protein 1 OS=Mus musculus OX=10090 GN=Notch1 PE=1 SV=3	2	4	4	1	0	1	1	1	1161.98	4644.88	4644.88	1.48792	0.0017278	0	0	344435	HCD (High Energy Collision Dissociation)	MS2	0	100	12.7387	4576	4576	4571	FP040621_4.raw	0/0		9.05397	676.61	657.365	2.4	8.8314e-10	1.19852e-10	0	0
FALSE	High	PMI-Byonic	PMI-Byonic (A2)	A	2	Unambiguous	KCRCPPGWSGKSCQQADPCASNPCANGGQCLPFESSY	[Y].KcRcPPGWsGKScQQADPcASNPcANGGQcLPFESSY.[I]	C2(Carbamidomethyl); C4(Carbamidomethyl); S9(Hex(1)Pent(1)); C13(Carbamidomethyl); C19(Carbamidomethyl); C24(Carbamidomethyl); C30(Carbamidomethyl)	1	1	Q01705	Q01705	Neurogenic locus notch homolog protein 1 OS=Mus musculus OX=10090 GN=Notch1 PE=1 SV=3	2	4	4	1	0	1	1	1	1128.97	4512.84	4512.84	0.833193	0.000940016	0	0	249206	HCD (High Energy Collision Dissociation)	MS2	0	100	12.65	4537	4537	4527	FP040621_4.raw	0/0		8.19414	639.534	639.534	1.2	6.39523e-09	1.2671e-09	0	0
FALSE	High	PMI-Byonic	PMI-Byonic (A2)	A	2	Unambiguous	KCRCPPGWSGKSCQQADPCASNPCANGGQCLPF	[Y].KcRcPPGWsGKScQQADPcASNPcANGGQcLPF.[E]	C2(Carbamidomethyl); C4(Carbamidomethyl); S9(Hex(1)Pent(1)); C13(Carbamidomethyl); C19(Carbamidomethyl); C24(Carbamidomethyl); C30(Carbamidomethyl)	1	1	Q01705	Q01705	Neurogenic locus notch homolog protein 1 OS=Mus musculus OX=10090 GN=Notch1 PE=1 SV=3	1	4	4	1	0	1	1	1	1012.42	4046.66	4046.67	-0.44453	-0.000449716	0	0	152657	HCD (High Energy Collision Dissociation)	MS2	8.53086	100	12.4669	4457	4457	4450	FP040621_4.raw	0/0		3.3416	200.551	200.551	2.4	0.000455404	4.34673e-05	0	0
FALSE	High	PMI-Byonic	PMI-Byonic (A2)	A	2	Unambiguous	KCRCPPGWSGKSCQQADPCASNPCANGGQCLPFESSY	[Y].KcRcPPGWsGKScQQADPcASNPcANGGQcLPFESSY.[I]	C2(Carbamidomethyl); C4(Carbamidomethyl); S9(Hex(1)Pent(1)); C13(Carbamidomethyl); C19(Carbamidomethyl); C24(Carbamidomethyl); C30(Carbamidomethyl)	1	1	Q01705	Q01705	Neurogenic locus notch homolog protein 1 OS=Mus musculus OX=10090 GN=Notch1 PE=1 SV=3	2	4	4	1	0	1	1	1	1128.97	4512.84	4512.84	2.13157	0.00240486	0	0	576745	HCD (High Energy Collision Dissociation)	MS2	0	100	12.928	4658	4658	4648	FP040621_4.raw	0/0		8.93588	663.226	663.226	1.2	1.1591e-09	2.92168e-10	0	0
FALSE	High	PMI-Byonic	PMI-Byonic (A2)	A	2	Unambiguous	KCRCPPGWSGKSCQQADPCASNPCANGGQCLPFESSY	[Y].KcRcPPGWsGKScQQADPcASNPcANGGQcLPFESSY.[I]	C2(Carbamidomethyl); C4(Carbamidomethyl); S9(Hex(1)Pent(1)); C13(Carbamidomethyl); C19(Carbamidomethyl); C24(Carbamidomethyl); C30(Carbamidomethyl)	1	1	Q01705	Q01705	Neurogenic locus notch homolog protein 1 OS=Mus musculus OX=10090 GN=Notch1 PE=1 SV=3	2	4	4	1	0	1	1	1	1129.46	4514.83	4512.84	442.715	0.499475	0	0	484447	HCD (High Energy Collision Dissociation)	MS2	27.1067	100	13.332	4833	4833	4824	FP040621_4.raw	0/0		2.24725	118.34	118.34	1.2	0.00565912	0.000347608	0	0
FALSE	High	PMI-Byonic	PMI-Byonic (A2)	A	2	Unambiguous	KCRCPPGWSGKSCQQADPCASNPCANGGQCLPFESSY	[Y].KcRcPPGWsGKScQQADPcASNPcANGGQcLPFESSY.[I]	C2(Carbamidomethyl); C4(Carbamidomethyl); S9(Hex(1)Pent(2)); C13(Carbamidomethyl); C19(Carbamidomethyl); C24(Carbamidomethyl); C30(Carbamidomethyl)	1	1	Q01705	Q01705	Neurogenic locus notch homolog protein 1 OS=Mus musculus OX=10090 GN=Notch1 PE=1 SV=3	2	4	4	1	0	1	1	1	1161.97	4644.88	4644.88	-0.509405	-0.000591531	0	0	175028	HCD (High Energy Collision Dissociation)	MS2	0	100	12.6178	4523	4523	4516	FP040621_4.raw	0/0		7.19414	572.995	572.995	2.4	6.39523e-08	1.10923e-08	0	0
FALSE	High	PMI-Byonic	PMI-Byonic (A2)	A	2	Unambiguous	SGKSCQQADPCASNPCANGGQCLPFESSY	[W].SGKScQQADPcAsNPcANGGQcLPFESSY.[I]	C5(Carbamidomethyl); C11(Carbamidomethyl); S13(Hex(1)Pent(1)); C16(Carbamidomethyl); C22(Carbamidomethyl)	1	1	Q01705	Q01705	Neurogenic locus notch homolog protein 1 OS=Mus musculus OX=10090 GN=Notch1 PE=1 SV=3	1	3	3	1	0	1	1	1	1157.8	3471.37	3471.37	0.451462	0.000522397	0	0	462915	HCD (High Energy Collision Dissociation)	MS2	0	100	12.7637	4587	4587	4582	FP040621_4.raw	0/0		5.36334	550.061	550.061	10.4	4.33167e-06	8.09491e-07	0	0
FALSE	High	PMI-Byonic	PMI-Byonic (A2)	A	2	Unambiguous	SGKSCQQADPCASNPCANGGQCLPFESSY	[W].SGKScQQADPcAsNPcANGGQcLPFESSY.[I]	C5(Carbamidomethyl); C11(Carbamidomethyl); S13(Hex(1)Pent(2)); C16(Carbamidomethyl); C22(Carbamidomethyl)	1	1	Q01705	Q01705	Neurogenic locus notch homolog protein 1 OS=Mus musculus OX=10090 GN=Notch1 PE=1 SV=3	1	3	3	1	0	1	1	1	1201.81	3603.42	3603.41	3.0371	0.00364798	0	0	451694	HCD (High Energy Collision Dissociation)	MS2	0	100	12.7615	4586	4586	4582	FP040621_4.raw	0/0		3.09149	310.11	310.11	9.10197	0.00081004	7.92756e-05	0	0
FALSE	High	PMI-Byonic	PMI-Byonic (A2)	A	2	Unambiguous	SGKSCQQADPCASNPCANGGQCLPF	[W].SGKScQQADPcAsNPcANGGQcLPF.[E]	C5(Carbamidomethyl); C11(Carbamidomethyl); S13(Hex(1)Pent(1)); C16(Carbamidomethyl); C22(Carbamidomethyl)	1	1	Q01705	Q01705	Neurogenic locus notch homolog protein 1 OS=Mus musculus OX=10090 GN=Notch1 PE=1 SV=3	0	3	3	1	0	1	1	1	1002.41	3005.21	3005.2	1.16983	0.00117186	0	0	273820	HCD (High Energy Collision Dissociation)	MS2	0	100	12.2386	4358	4358	4351	FP040621_4.raw	0/0		2.15163	241.734	241.734	8	0.00705294	0.00046161	0	0
FALSE	High	PMI-Byonic	PMI-Byonic (A2)	A	2	Unambiguous	SGKSCQQADPCASNPCANGGQCLPF	[W].SGKScQQADPcAsNPcANGGQcLPF.[E]	C5(Carbamidomethyl); C11(Carbamidomethyl); S13(Hex(1)Pent(1)); C16(Carbamidomethyl); C22(Carbamidomethyl)	1	1	Q01705	Q01705	Neurogenic locus notch homolog protein 1 OS=Mus musculus OX=10090 GN=Notch1 PE=1 SV=3	0	3	3	1	0	1	1	1	1002.74	3006.2	3005.2	330.92	0.331494	0	0	362453	HCD (High Energy Collision Dissociation)	MS2	44.1682	100	12.2194	4350	4350	4340	FP040621_4.raw	0/0		1.63367	168.822	168.822	8	0.0232451	0.00108434	0	0
FALSE	High	PMI-Byonic	PMI-Byonic (A2)	A	2	Unambiguous	SGKSCQQADPCASNPCANGGQCLPFESSY	[W].SGKScQQADPcAsNPcANGGQcLPFESSY.[I]	C5(Carbamidomethyl); C11(Carbamidomethyl); S13(Hex(1)Pent(2)); C16(Carbamidomethyl); C22(Carbamidomethyl)	1	1	Q01705	Q01705	Neurogenic locus notch homolog protein 1 OS=Mus musculus OX=10090 GN=Notch1 PE=1 SV=3	1	3	3	1	0	1	1	1	1202.48	3605.41	3603.41	555.187	0.666856	0	0	468665	HCD (High Energy Collision Dissociation)	MS2	56.9731	100	12.7254	4570	4570	4560	FP040621_4.raw	0/0		3.80708	353.912	353.912	9.2	0.000155927	1.55434e-05	0	0
FALSE	High	PMI-Byonic	PMI-Byonic (A2)	A	2	Unambiguous	ICRCPPGFHGPTCRQDVNECSQNPGLCRHGGTCHNEIGSY	[Y].IcRcPPGFHGPtcRQDVNEcSQNPGLcRHGGTcHNEIGSY.[R]	C2(Carbamidomethyl); C4(Carbamidomethyl); T12(Fuc(1)); C13(Carbamidomethyl); C20(Carbamidomethyl); C27(Carbamidomethyl); C33(Carbamidomethyl)	1	1	Q01705	Q01705	Neurogenic locus notch homolog protein 1 OS=Mus musculus OX=10090 GN=Notch1 PE=1 SV=3	2	6	6	1	0	1	1	1	806.515	4834.06	4831.05	622.183	0.500966	0	0	694534	HCD (High Energy Collision Dissociation)	MS2	8.88747	100	12.7976	4602	4602	4593	FP040621_4.raw	0/0		3.77174	333.897	333.897	3.6	0.000169144	1.7372e-05	0	0
FALSE	High	PMI-Byonic	PMI-Byonic (A2)	A	2	Unambiguous	ICRCPPGFHGPTCRQDVNECSQNPGLCRHGGTCHNEIGSY	[Y].IcRcPPGFHGPtcRQDVNEcSQNPGLcRHGGTcHNEIGSY.[R]	C2(Carbamidomethyl); C4(Carbamidomethyl); T12(Fuc(1)); C13(Carbamidomethyl); C20(Carbamidomethyl); C27(Carbamidomethyl); C33(Carbamidomethyl)	1	1	Q01705	Q01705	Neurogenic locus notch homolog protein 1 OS=Mus musculus OX=10090 GN=Notch1 PE=1 SV=3	2	5	5	1	0	1	1	1	967.613	4834.03	4831.05	617.978	0.597097	0	0	767629	HCD (High Energy Collision Dissociation)	MS2	22.1323	100	11.6998	4119	4119	4109	FP040621_4.raw	0/0		0.311453	145.672	145.672	3.6	0.488143	0.00787401	0.0067114	0
FALSE	High	PMI-Byonic	PMI-Byonic (A2)	A	2	Unambiguous	ICRCPPGFHGPTCRQDVNECSQNPGLCRHGGTCHNEIGSY	[Y].IcRcPPGFHGPtcRQDVNEcSQNPGLcRHGGTcHNEIGSY.[R]	C2(Carbamidomethyl); C4(Carbamidomethyl); T12(Fuc(1)); C13(Carbamidomethyl); C20(Carbamidomethyl); C27(Carbamidomethyl); C33(Carbamidomethyl)	1	1	Q01705	Q01705	Neurogenic locus notch homolog protein 1 OS=Mus musculus OX=10090 GN=Notch1 PE=1 SV=3	2	6	6	1	0	1	1	1	806.181	4832.05	4831.05	206.931	0.166615	0	0	1.43259e+06	HCD (High Energy Collision Dissociation)	MS2	23.644	100	11.718	4127	4127	4120	FP040621_4.raw	0/0		5.78636	523.309	523.309	3.6	1.63548e-06	2.64857e-07	0	0
FALSE	High	PMI-Byonic	PMI-Byonic (A2)	A	2	Unambiguous	ICRCPPGFHGPTCRQDVNECSQNPGLCRHGGTCHNEIGSY	[Y].IcRcPPGFHGPtcRQDVNEcSQNPGLcRHGGTcHNEIGSY.[R]	C2(Carbamidomethyl); C4(Carbamidomethyl); T12(Fuc(1)); C13(Carbamidomethyl); C20(Carbamidomethyl); C27(Carbamidomethyl); C33(Carbamidomethyl)	1	1	Q01705	Q01705	Neurogenic locus notch homolog protein 1 OS=Mus musculus OX=10090 GN=Notch1 PE=1 SV=3	2	6	6	1	0	1	1	1	806.347	4833.05	4831.05	413.571	0.332997	0	0	2.1258e+06	HCD (High Energy Collision Dissociation)	MS2	14.262	100	11.8396	4182	4182	4175	FP040621_4.raw	0/0		5.73893	529.619	529.619	3.6	1.82418e-06	3.72587e-07	0	0
FALSE	High	PMI-Byonic	PMI-Byonic (A2)	A	2	Unambiguous	ICRCPPGFHGPTCRQDVNECSQNPGLCRHGGTCHNEIGSY	[Y].IcRcPPGFHGPtcRQDVNEcSQNPGLcRHGGTcHNEIGSY.[R]	C2(Carbamidomethyl); C4(Carbamidomethyl); T12(Fuc(1)); C13(Carbamidomethyl); C20(Carbamidomethyl); C27(Carbamidomethyl); C33(Carbamidomethyl)	1	1	Q01705	Q01705	Neurogenic locus notch homolog protein 1 OS=Mus musculus OX=10090 GN=Notch1 PE=1 SV=3	2	5	5	1	0	1	1	1	967.419	4833.06	4831.05	416.909	0.402822	0	0	1.06751e+06	HCD (High Energy Collision Dissociation)	MS2	42.4328	100	11.8457	4185	4185	4175	FP040621_4.raw	0/0		0.22812	145.34	145.34	3.6	0.591399	0.00787401	0.00662251	0
FALSE	High	PMI-Byonic	PMI-Byonic (A2)	A	2	Unambiguous	ICRCPPGFHGPTCRQDVNECSQNPGLCRHGGTCHNEIGSY	[Y].IcRcPPGFHGPtcRQDVNEcSQNPGLcRHGGTcHNEIGSY.[R]	C2(Carbamidomethyl); C4(Carbamidomethyl); T12(Fuc(1)); C13(Carbamidomethyl); C20(Carbamidomethyl); C27(Carbamidomethyl); C33(Carbamidomethyl)	1	1	Q01705	Q01705	Neurogenic locus notch homolog protein 1 OS=Mus musculus OX=10090 GN=Notch1 PE=1 SV=3	2	5	5	1	0	1	1	1	967.418	4833.06	4831.05	416.151	0.40209	0	0	1.43372e+06	HCD (High Energy Collision Dissociation)	MS2	50.6503	100	11.9876	4247	4247	4241	FP040621_4.raw	0/0		0.638987	121.398	121.398	3.6	0.229622	0.00787401	0.00729926	0
FALSE	High	PMI-Byonic	PMI-Byonic (A2)	A	2	Unambiguous	ICRCPPGFHGPTCRQDVNECSQNPGLCRHGGTCHNEIGSY	[Y].IcRcPPGFHGPtcRQDVNEcSQNPGLcRHGGTcHNEIGSY.[R]	C2(Carbamidomethyl); C4(Carbamidomethyl); T12(Fuc(1)); C13(Carbamidomethyl); C20(Carbamidomethyl); C27(Carbamidomethyl); C33(Carbamidomethyl)	1	1	Q01705	Q01705	Neurogenic locus notch homolog protein 1 OS=Mus musculus OX=10090 GN=Notch1 PE=1 SV=3	2	6	6	1	0	1	1	1	806.516	4834.06	4831.05	623.168	0.501759	0	0	764632	HCD (High Energy Collision Dissociation)	MS2	48.27	100	12.9452	4665	4665	4659	FP040621_4.raw	0/0		1.00967	175.813	175.813	3.6	0.0977984	0.00787401	0.00775193	0
FALSE	High	PMI-Byonic	PMI-Byonic (A2)	A	2	Unambiguous	ICRCPPGFHGPTCRQDVNECSQNPGLCRHGGTCHNEIGSY	[Y].IcRcPPGFHGPtcRQDVNEcSQNPGLcRHGGTcHNEIGSY.[R]	C2(Carbamidomethyl); C4(Carbamidomethyl); T12(Fuc(1)); C13(Carbamidomethyl); C20(Carbamidomethyl); C27(Carbamidomethyl); C33(Carbamidomethyl)	1	1	Q01705	Q01705	Neurogenic locus notch homolog protein 1 OS=Mus musculus OX=10090 GN=Notch1 PE=1 SV=3	2	6	6	1	0	1	1	1	806.683	4835.06	4831.05	830.491	0.668691	0	0	944158	HCD (High Energy Collision Dissociation)	MS2	23.2089	100	12.6413	4533	4533	4527	FP040621_4.raw	0/0		4.27747	358.01	358.01	3.6	5.27876e-05	6.58739e-06	0	0
FALSE	High	PMI-Byonic	PMI-Byonic (A2)	A	2	Unambiguous	ICRCPPGFHGPTCRQDVNECSQNPGLCRHGGTCHNEIGSY	[Y].IcRcPPGFHGPtcRQDVnEcSQNPGLcRHGGTcHNEIGSY.[R]	C2(Carbamidomethyl); C4(Carbamidomethyl); T12(Fuc(1)); C13(Carbamidomethyl); N18(Deamidated); C20(Carbamidomethyl); C27(Carbamidomethyl); C33(Carbamidomethyl)	1	1	Q01705	Q01705	Neurogenic locus notch homolog protein 1 OS=Mus musculus OX=10090 GN=Notch1 PE=1 SV=3	2	6	6	1	0	1	1	1	806.848	4836.05	4832.03	832.064	0.670093	0	0	1.02373e+06	HCD (High Energy Collision Dissociation)	MS2	48.8258	100	12.0926	4293	4293	4285	FP040621_4.raw	0/0		1.57716	335.758	335.758	3.6	0.0264752	0.00151674	0	0
FALSE	High	PMI-Byonic	PMI-Byonic (A2)	A	2	Unambiguous	ICRCPPGFHGPTCRQDVNECSQNPGLCRHGGTCHNEIGSY	[Y].IcRcPPGFHGPtcRQDVNEcSQNPGLcRHGGTcHNEIGSY.[R]	C2(Carbamidomethyl); C4(Carbamidomethyl); T12(Fuc(1)); C13(Carbamidomethyl); C20(Carbamidomethyl); C27(Carbamidomethyl); C33(Carbamidomethyl)	1	1	Q01705	Q01705	Neurogenic locus notch homolog protein 1 OS=Mus musculus OX=10090 GN=Notch1 PE=1 SV=3	2	5	5	1	0	1	1	1	967.418	4833.06	4831.05	416.278	0.402212	0	0	654826	HCD (High Energy Collision Dissociation)	MS2	31.76	100	12.1399	4314	4314	4307	FP040621_4.raw	0/0		0.81896	154.075	154.075	3.6	0.151719	0.00787401	0.00746268	0
FALSE	High	PMI-Byonic	PMI-Byonic (A2)	A	2	Unambiguous	ICRCPPGFHGPTCRQDVNECSQNPGLCRHGGTCHNEIGSY	[Y].IcRcPPGFHGPtcRQDVNEcSQNPGLcRHGGTcHNEIGSY.[R]	C2(Carbamidomethyl); C4(Carbamidomethyl); T12(Fuc(1)); C13(Carbamidomethyl); C20(Carbamidomethyl); C27(Carbamidomethyl); C33(Carbamidomethyl)	1	1	Q01705	Q01705	Neurogenic locus notch homolog protein 1 OS=Mus musculus OX=10090 GN=Notch1 PE=1 SV=3	2	6	6	1	0	1	1	1	806.516	4834.06	4831.05	622.713	0.501393	0	0	1105961	HCD (High Energy Collision Dissociation)	MS2	29.1929	100	12.2129	4347	4347	4340	FP040621_4.raw	0/0		5.29669	443.823	443.823	3.6	5.05018e-06	1.17393e-06	0	0
FALSE	High	PMI-Byonic	PMI-Byonic (A2)	A	2	Unambiguous	ICRCPPGFHGPTCRQDVNECSQNPGLCRHGGTCHNEIGSY	[Y].IcRcPPGFHGPtcRQDVNEcSQNPGLcRHGGTcHNEIGSY.[R]	C2(Carbamidomethyl); C4(Carbamidomethyl); T12(Fuc(1)); C13(Carbamidomethyl); C20(Carbamidomethyl); C27(Carbamidomethyl); C33(Carbamidomethyl)	1	1	Q01705	Q01705	Neurogenic locus notch homolog protein 1 OS=Mus musculus OX=10090 GN=Notch1 PE=1 SV=3	2	5	5	1	0	1	1	1	967.418	4833.06	4831.05	415.962	0.401906	0	0	771679	HCD (High Energy Collision Dissociation)	MS2	0	100	12.2643	4369	4369	4362	FP040621_4.raw	0/0		0.697579	102.787	102.787	3.6	0.200642	0.00787401	0.00735294	0
FALSE	High	PMI-Byonic	PMI-Byonic (A2)	A	2	Unambiguous	ICRCPPGFHGPTCRQDVNECSQNPGLCRHGGTCHNEIGSY	[Y].IcRcPPGFHGPtcRQDVNEcSQNPGLcRHGGTcHNEIGSY.[R]	C2(Carbamidomethyl); C4(Carbamidomethyl); T12(Fuc(1)); C13(Carbamidomethyl); C20(Carbamidomethyl); C27(Carbamidomethyl); C33(Carbamidomethyl)	1	1	Q01705	Q01705	Neurogenic locus notch homolog protein 1 OS=Mus musculus OX=10090 GN=Notch1 PE=1 SV=3	2	6	6	1	0	1	1	1	806.683	4835.06	4831.05	829.96	0.668263	0	0	1178315	HCD (High Energy Collision Dissociation)	MS2	38.4935	100	12.3266	4396	4396	4395	FP040621_4.raw	0/0		5.3374	423.369	423.369	3.6	4.59835e-06	8.82353e-07	0	0
FALSE	High	PMI-Byonic	PMI-Byonic (A2)	A	2	Unambiguous	ICRCPPGFHGPTCRQDVNECSQNPGLCRHGGTCHNEIGSY	[Y].IcRcPPGFHGPtcRQDVNEcSQNPGLcRHGGTcHNEIGSY.[R]	C2(Carbamidomethyl); C4(Carbamidomethyl); T12(Fuc(1)); C13(Carbamidomethyl); C20(Carbamidomethyl); C27(Carbamidomethyl); C33(Carbamidomethyl)	1	1	Q01705	Q01705	Neurogenic locus notch homolog protein 1 OS=Mus musculus OX=10090 GN=Notch1 PE=1 SV=3	2	6	6	1	0	1	1	1	806.515	4834.05	4831.05	621.501	0.500417	0	0	942053	HCD (High Energy Collision Dissociation)	MS2	21.1418	100	12.4819	4463	4463	4461	FP040621_4.raw	0/0		4.37658	366.517	366.517	3.6	4.20163e-05	5.39576e-06	0	0
FALSE	High	PMI-Byonic	PMI-Byonic (A2)	A	2	Unambiguous	ICRCPPGFHGPTCRQDVNECSQNPGLCRHGGTCHNEIGSY	[Y].IcRcPPGFHGPtcRQDVNEcSQNPGLcRHGGTcHNEIGSY.[R]	C2(Carbamidomethyl); C4(Carbamidomethyl); T12(Fuc(1)); C13(Carbamidomethyl); C20(Carbamidomethyl); C27(Carbamidomethyl); C33(Carbamidomethyl)	1	1	Q01705	Q01705	Neurogenic locus notch homolog protein 1 OS=Mus musculus OX=10090 GN=Notch1 PE=1 SV=3	2	6	6	1	0	1	1	1	806.016	4831.06	4831.05	1.95768	0.00157627	0	0	598796	HCD (High Energy Collision Dissociation)	MS2	3.6296	98.9199	11.9653	4237	4237	4230	FP040621_4.raw	0/0		5.4267	494.604	494.604	3.6	3.74368e-06	7.39047e-07	0	0
FALSE	High	PMI-Byonic	PMI-Byonic (A2)	A	2	Unambiguous	ICRCPPGFHGPTCRQDVNECSQNPGLCRHGGTCHNEIGSY	[Y].IcRcPPGFHGPtcRQDVNEcSQNPGLcRHGGTcHNEIGSY.[R]	C2(Carbamidomethyl); C4(Carbamidomethyl); T12(Fuc(1)); C13(Carbamidomethyl); C20(Carbamidomethyl); C27(Carbamidomethyl); C33(Carbamidomethyl)	1	1	Q01705	Q01705	Neurogenic locus notch homolog protein 1 OS=Mus musculus OX=10090 GN=Notch1 PE=1 SV=3	2	6	6	1	0	1	1	1	806.348	4833.05	4831.05	414.026	0.333363	0	0	851885	HCD (High Energy Collision Dissociation)	MS2	5.45786	100	13.1784	4767	4767	4758	FP040621_4.raw	0/0		1.72157	198.66	198.66	3.6	0.0189857	0.000729811	0	0
FALSE	High	PMI-Byonic	PMI-Byonic (A2)	A	2	Unambiguous	ICRCPPGFHGPTCRQDVNECSQNPGLCRHGGTCHNEIGSY	[Y].IcRcPPGFHGPtcRQDVNEcSQNPGLcRHGGTcHNEIGSY.[R]	C2(Carbamidomethyl); C4(Carbamidomethyl); T12(Fuc(1)); C13(Carbamidomethyl); C20(Carbamidomethyl); C27(Carbamidomethyl); C33(Carbamidomethyl)	1	1	Q01705	Q01705	Neurogenic locus notch homolog protein 1 OS=Mus musculus OX=10090 GN=Notch1 PE=1 SV=3	2	6	6	1	0	1	1	1	806.515	4834.05	4831.05	622.107	0.500905	0	0	922623	HCD (High Energy Collision Dissociation)	MS2	47.6017	100	13.4212	4871	4871	4868	FP040621_4.raw	0/0		1.72157	199.442	199.442	3.6	0.0189857	0.00088995	0	0
FALSE	High	PMI-Byonic	PMI-Byonic (A2)	A	2	Unambiguous	ICRCPPGFHGPTCRQDVNECSQNPGLCRHGGTCHNEIGSY	[Y].IcRcPPGFHGPtcRQDVNEcSQNPGLcRHGGTcHNEIGSY.[R]	C2(Carbamidomethyl); C4(Carbamidomethyl); T12(Fuc(1)); C13(Carbamidomethyl); C20(Carbamidomethyl); C27(Carbamidomethyl); C33(Carbamidomethyl)	1	1	Q01705	Q01705	Neurogenic locus notch homolog protein 1 OS=Mus musculus OX=10090 GN=Notch1 PE=1 SV=3	2	5	5	1	0	1	1	1	967.418	4833.06	4831.05	416.846	0.402761	0	0	571126	HCD (High Energy Collision Dissociation)	MS2	0	100	13.3785	4853	4853	4846	FP040621_4.raw	0/0		0.638987	39.6137	39.6137	3.6	0.229622	0.00787401	0.00724637	0
FALSE	High	PMI-Byonic	PMI-Byonic (A2)	A	2	Unambiguous	ICRCPPGFHGPTCRQDVNECSQNPGLCRHGGTCHNEIGSY	[Y].IcRcPPGFHGPtcRQDVNEcSQNPGLcRHGGTcHNEIGSY.[R]	C2(Carbamidomethyl); C4(Carbamidomethyl); T12(Fuc(1)); C13(Carbamidomethyl); C20(Carbamidomethyl); C27(Carbamidomethyl); C33(Carbamidomethyl)	1	1	Q01705	Q01705	Neurogenic locus notch homolog protein 1 OS=Mus musculus OX=10090 GN=Notch1 PE=1 SV=3	2	6	6	1	0	1	1	1	806.347	4833.05	4831.05	413.42	0.332875	0	0	556020	HCD (High Energy Collision Dissociation)	MS2	27.7777	100	13.8302	5052	5052	5043	FP040621_4.raw	0/0		0.999788	80.3911	80.3911	3.6	0.100049	0.00787401	0.0076923	0
FALSE	High	PMI-Byonic	PMI-Byonic (A2)	A	2	Unambiguous	ICRCPPGFHGPTCRQDVNECSQNPGLCRHGGTCHNEIGSY	[Y].IcRcPPGFHGPtcRQDVNEcSQNPGLcRHGGTcHNEIGSY.[R]	C2(Carbamidomethyl); C4(Carbamidomethyl); T12(Fuc(1)); C13(Carbamidomethyl); C20(Carbamidomethyl); C27(Carbamidomethyl); C33(Carbamidomethyl)	1	1	Q01705	Q01705	Neurogenic locus notch homolog protein 1 OS=Mus musculus OX=10090 GN=Notch1 PE=1 SV=3	2	6	6	1	0	1	1	1	806.682	4835.06	4831.05	829.581	0.667958	0	0	597251	HCD (High Energy Collision Dissociation)	MS2	47.8052	100	13.9548	5107	5107	5098	FP040621_4.raw	0/0		0.999788	64.6511	64.6511	3.6	0.100049	0.00787401	0.00763358	0
FALSE	High	PMI-Byonic	PMI-Byonic (A2)	A	2	Unambiguous	ICRCPPGFHGPTCRQDVNECSQNPGLCRHGGTCHNEIGSY	[Y].IcRcPPGFHGPtcRQDVNEcSQNPGLcRHGGTcHNEIGSY.[R]	C2(Carbamidomethyl); C4(Carbamidomethyl); T12(Fuc(1)); C13(Carbamidomethyl); C20(Carbamidomethyl); C27(Carbamidomethyl); C33(Carbamidomethyl)	1	1	Q01705	Q01705	Neurogenic locus notch homolog protein 1 OS=Mus musculus OX=10090 GN=Notch1 PE=1 SV=3	2	6	6	1	0	1	1	1	806.182	4832.06	4831.05	208.75	0.16808	0	0	673277	HCD (High Energy Collision Dissociation)	MS2	23.3809	100	13.302	4820	4820	4813	FP040621_4.raw	0/0		0.796239	220.352	220.352	3.6	0.159868	0.00787401	0.0074074	0
FALSE	High	PMI-Byonic	PMI-Byonic (A2)	A	2	Unambiguous	HGPTCRQDVNECSQNPGL	[F].HGPtcRQDVNEcsQNPGL.[C]	T4(HexNAc(1)Hex(1)Fuc(1)NeuAc(1)); C5(Carbamidomethyl); C12(Carbamidomethyl); S13(HexNAc(1)Hex(1)Fuc(1)NeuAc(1))	1	1	Q01705	Q01705	Neurogenic locus notch homolog protein 1 OS=Mus musculus OX=10090 GN=Notch1 PE=1 SV=3	0	3	3	1	0	1	1	1	1225.15	3673.44	3673.46	-6.39038	-0.00782494	0	0	404188	HCD (High Energy Collision Dissociation)	MS2	0	100	12.9496	4667	4667	4659	FP040621_4.raw	0/0		0.630087	2.35208	2.35208	2.35208	0.234376	0.00787401	0.00719424	0.0175438
FALSE	High	PMI-Byonic	PMI-Byonic (A2)	A	2	Unambiguous	HGPTCRQDVNECSQNPGL	[F].HGPtcRQDVNEcsQNPGL.[C]	T4(HexNAc(1)Hex(1)Fuc(1)NeuAc(1)); C5(Carbamidomethyl); C12(Carbamidomethyl); S13(HexNAc(1)Hex(1)Fuc(1)NeuAc(1))	1	1	Q01705	Q01705	Neurogenic locus notch homolog protein 1 OS=Mus musculus OX=10090 GN=Notch1 PE=1 SV=3	0	3	3	1	0	1	1	1	1225.15	3673.44	3673.46	-5.79223	-0.00709252	0	0	1.3562e+06	HCD (High Energy Collision Dissociation)	MS2	0	100	13.1874	4770	4770	4769	FP040621_4.raw	0/0		0.630087	17.1819	17.1819	17.1819	0.234376	0.00787401	0.00709219	0.0175438
FALSE	High	PMI-Byonic	PMI-Byonic (A2)	A	2	Unambiguous	HGPTCRQDVNECSQNPGL	[F].hGPtcRQDVNEcsQNPGL.[C]	H1(Oxidation); T4(HexNAc(1)Hex(1)Fuc(1)NeuAc(1)); C5(Carbamidomethyl); C12(Carbamidomethyl); S13(HexNAc(1)Hex(1)Fuc(1)NeuAc(1))	1	1	Q01705	Q01705	Neurogenic locus notch homolog protein 1 OS=Mus musculus OX=10090 GN=Notch1 PE=1 SV=3	0	3	3	1	0	1	1	1	1230.48	3689.44	3689.46	-5.44763	-0.0066996	0	0	613016	HCD (High Energy Collision Dissociation)	MS2	0	100	13.074	4721	4721	4714	FP040621_4.raw	0/0		0.630087	4.67057	4.67057	4.67057	0.234376	0.00787401	0.00714285	0.0172413
FALSE	High	PMI-Byonic	PMI-Byonic (A2)	A	2	Unambiguous	HGPTCRQDVNECSQNPGL	[F].HGPtcRQDVNEcsQNPGL.[C]	T4(HexNAc(1)Hex(1)Fuc(1)NeuAc(1)); C5(Carbamidomethyl); C12(Carbamidomethyl); S13(HexNAc(1)Hex(1)Fuc(1)NeuAc(1))	1	1	Q01705	Q01705	Neurogenic locus notch homolog protein 1 OS=Mus musculus OX=10090 GN=Notch1 PE=1 SV=3	0	3	3	1	0	1	1	1	1225.15	3673.43	3673.46	-7.78605	-0.00953393	0	0	2.12929e+06	HCD (High Energy Collision Dissociation)	MS2	0	91.2913	13.0696	4719	4719	4714	FP040621_4.raw	0/0		0.268532	28.9286	28.9286	28.9286	0.53885	0.00787401	0.00666666	0.0175438
FALSE	High	PMI-Byonic	PMI-Byonic (A2)	A	2	Unambiguous	NCRCPPEWTGQY	[Y].NcRcPPEWTGQY.[C]	C2(Carbamidomethyl); C4(Carbamidomethyl)	1	1	Q01705	Q01705	Neurogenic locus notch homolog protein 1 OS=Mus musculus OX=10090 GN=Notch1 PE=1 SV=3	1	2	2	1	0	1	1	1	784.323	1567.64	1567.64	-1.64093	-0.0012862	0	0	249504	HCD (High Energy Collision Dissociation)	MS2	0	100	11.3844	3982	3982	3977	FP040621_4.raw	0/0		5.31143	377.054	348.411	348.411	4.88169e-06	9.57812e-07	0	0
FALSE	High	PMI-Byonic	PMI-Byonic (A2)	A	2	Unambiguous	NCRCPPEWTGQYCTEDVDECQLMPNACQNGGTCHNTHGGY	[Y].NcRcPPEWTGQYctEDVDEcQLMPNAcQNGGTcHNTHGGY.[N]	C2(Carbamidomethyl); C4(Carbamidomethyl); C13(Carbamidomethyl); T14(HexNAc(1)Hex(1)Fuc(1)); C20(Carbamidomethyl); C27(Carbamidomethyl); C33(Carbamidomethyl)	1	1	Q01705	Q01705	Neurogenic locus notch homolog protein 1 OS=Mus musculus OX=10090 GN=Notch1 PE=1 SV=3	3	4	4	1	0	1	1	1	1322.51	5287.03	5285.03	378.727	0.500397	0	0	530657	HCD (High Energy Collision Dissociation)	MS2	58.2841	100	12.6931	4556	4556	4549	FP040621_4.raw	0/0		3.67681	206.997	206.997	0.434458	0.000210468	1.96437e-05	0	0
FALSE	High	PMI-Byonic	PMI-Byonic (A2)	A	2	Unambiguous	NCRCPPEWTGQYCTEDVDECQLMPNACQNGGTCHNTHGGY	[Y].NcRcPPEWTGQYctEDVDEcQLMPNAcQNGGTcHnTHGGY.[N]	C2(Carbamidomethyl); C4(Carbamidomethyl); C13(Carbamidomethyl); T14(HexNAc(1)Hex(1)Fuc(1)); C20(Carbamidomethyl); C27(Carbamidomethyl); C33(Carbamidomethyl); N35(Oxidation)	1	1	Q01705	Q01705	Neurogenic locus notch homolog protein 1 OS=Mus musculus OX=10090 GN=Notch1 PE=1 SV=3	3	4	4	1	0	1	1	1	1326.01	5301.03	5301.03	0.890064	0.00117956	0	0	307099	HCD (High Energy Collision Dissociation)	MS2	0	100	12.6392	4532	4532	4527	FP040621_4.raw	0/0		14.7562	954.08	954.08	0.5993	1.75301e-15	1.75284e-15	0	0
FALSE	High	PMI-Byonic	PMI-Byonic (A2)	A	2	Unambiguous	NCRCPPEWTGQYCTEDVDECQLMPNACQNGGTCHNTHGGY	[Y].NcRcPPEWTGQYctEDVDEcQLMPNAcQNGGTcHnTHGGY.[N]	C2(Carbamidomethyl); C4(Carbamidomethyl); C13(Carbamidomethyl); T14(HexNAc(1)Hex(1)Fuc(1)); C20(Carbamidomethyl); C27(Carbamidomethyl); C33(Carbamidomethyl); N35(Oxidation)	1	1	Q01705	Q01705	Neurogenic locus notch homolog protein 1 OS=Mus musculus OX=10090 GN=Notch1 PE=1 SV=3	3	4	4	1	0	1	1	1	1326.77	5304.04	5301.03	568.2	0.753011	0	0	839656	HCD (High Energy Collision Dissociation)	MS2	38.8166	100	12.5241	4482	4482	4472	FP040621_4.raw	0/0		13.7672	943.949	943.949	1.8617	1.70919e-14	9.42198e-15	0	0
FALSE	High	PMI-Byonic	PMI-Byonic (A2)	A	2	Unambiguous	NCRCPPEWTGQYCTEDVDECQLMPNACQNGGTCHNTHGGY	[Y].NcRcPPEWTGQYctEDVDEcQLMPNAcQNGGTcHnTHGGY.[N]	C2(Carbamidomethyl); C4(Carbamidomethyl); C13(Carbamidomethyl); T14(HexNAc(1)Hex(1)Fuc(1)); C20(Carbamidomethyl); C27(Carbamidomethyl); C33(Carbamidomethyl); N35(Oxidation)	1	1	Q01705	Q01705	Neurogenic locus notch homolog protein 1 OS=Mus musculus OX=10090 GN=Notch1 PE=1 SV=3	3	4	4	1	0	1	1	1	1326.76	5304.02	5301.03	564.976	0.748738	0	0	820966	HCD (High Energy Collision Dissociation)	MS2	20.7284	100	12.758	4584	4584	4582	FP040621_4.raw	0/0		5.93619	483.069	483.069	3.2	1.15828e-06	1.25468e-07	0	0
FALSE	High	PMI-Byonic	PMI-Byonic (A2)	A	2	Unambiguous	NCRCPPEWTGQYCTEDVDECQLMPNACQNGGTCHNTHGGY	[Y].NcRcPPEWTGQYctEDVDEcQLMPNAcQNGGTcHnTHGGY.[N]	C2(Carbamidomethyl); C4(Carbamidomethyl); C13(Carbamidomethyl); T14(HexNAc(1)Fuc(1)); C20(Carbamidomethyl); C27(Carbamidomethyl); C33(Carbamidomethyl); N35(Oxidation)	1	1	Q01705	Q01705	Neurogenic locus notch homolog protein 1 OS=Mus musculus OX=10090 GN=Notch1 PE=1 SV=3	3	4	4	1	0	1	1	1	1285.5	5138.97	5138.97	-1.24988	-0.00160577	0	0	281660	HCD (High Energy Collision Dissociation)	MS2	0	100	12.6478	4536	4536	4527	FP040621_4.raw	0/0		9.95112	710.483	710.483	8.73767	1.11914e-10	2.44421e-11	0	0
FALSE	High	PMI-Byonic	PMI-Byonic (A2)	A	2	Unambiguous	NCVCVNGWTGEDCSENIDDCASAACF	[Y].NcVcVNGWTGEDcSENIDDcASAAcF.[Q]	C2(Carbamidomethyl); C4(Carbamidomethyl); C13(Carbamidomethyl); C20(Carbamidomethyl); C25(Carbamidomethyl)	1	1	Q01705	Q01705	Neurogenic locus notch homolog protein 1 OS=Mus musculus OX=10090 GN=Notch1 PE=1 SV=3	1	3	3	1	0	1	1	1	1004.37	3011.1	3011.1	0.930855	0.000934299	0	0	270493	HCD (High Energy Collision Dissociation)	MS2	11.0228	100	15.9592	5974	5974	5967	FP040621_4.raw	0/0		2.2009	312.658	312.658	312.658	0.0062965	0.000401689	0	0
FALSE	High	PMI-Byonic	PMI-Byonic (A2)	A	2	Unambiguous	QGATCHDRVASF	[F].QGAtcHDRVASF.[Y]	T4(Fuc(1)); C5(Carbamidomethyl)	1	1	Q01705	Q01705	Neurogenic locus notch homolog protein 1 OS=Mus musculus OX=10090 GN=Notch1 PE=1 SV=3	0	3	3	1	0	1	1	1	498.892	1494.66	1494.66	-1.14994	-0.000572922	0	0	117929	HCD (High Energy Collision Dissociation)	MS2	30.7191	100	7.29247	2245	2245	2242	FP040621_4.raw	0/0		0.830261	15.2854	15.2854	9.2	0.147822	0.00787401	0.00751879	0
FALSE	High	PMI-Byonic	PMI-Byonic (A2)	A	2	Unambiguous	QGATCHDRVASF	[F].qGAtcHDRVASF.[Y]	Q1(Deamidated); T4(HexNAc(1)Hex(1)Fuc(1)); C5(Carbamidomethyl)	1	1	Q01705	Q01705	Neurogenic locus notch homolog protein 1 OS=Mus musculus OX=10090 GN=Notch1 PE=1 SV=3	0	3	3	1	0	1	1	1	620.937	1860.8	1860.78	9.24395	0.00573365	0	0	0	HCD (High Energy Collision Dissociation)	MS2		100	8.48921	2731	2731	2724	FP040621_4.raw	0/0		0.542005	63.1749	63.1749	9.2	0.287075	0.00787401	0.00689655	0.0169491
FALSE	High	PMI-Byonic	PMI-Byonic (A2)	A	2	Unambiguous	QGATCHDRVASF	[F].QGATcHDRVAsF.[Y]	C5(Carbamidomethyl); S11(HexNAc(1)Hex(1)Fuc(1))	1	1	Q01705	Q01705	Neurogenic locus notch homolog protein 1 OS=Mus musculus OX=10090 GN=Notch1 PE=1 SV=3	0	3	3	1	0	1	1	1	620.603	1859.79	1859.8	-1.08501	-0.000672633	0	0	883351	HCD (High Energy Collision Dissociation)	MS2	2.6713	100	8.13144	2583	2583	2582	FP040621_4.raw	0/0		8.15702	620.746	612.464	14.0428	6.96594e-09	1.9003e-09	0	0
FALSE	High	PMI-Byonic	PMI-Byonic (A2)	A	2	Unambiguous	QGATCHDRVASFY	[F].QGAtcHDRVASFY.[C]	T4(Fuc(1)); C5(Carbamidomethyl)	1	1	Q01705	Q01705	Neurogenic locus notch homolog protein 1 OS=Mus musculus OX=10090 GN=Notch1 PE=1 SV=3	1	2	2	1	0	1	1	1	829.366	1657.72	1657.73	-2.15439	-0.00178569	0	0	452568	HCD (High Energy Collision Dissociation)	MS2	20.6976	100	10.3661	3532	3532	3526	FP040621_4.raw	0/0		0.422216	119.823	119.823	9.2	0.378254	0.00787401	0.00680272	0.0166666
FALSE	High	PMI-Byonic	PMI-Byonic (A2)	A	2	Unambiguous	QGATCHDRVASFY	[F].QGATcHDRVAsFY.[C]	C5(Carbamidomethyl); S11(Fuc(1))	1	1	Q01705	Q01705	Neurogenic locus notch homolog protein 1 OS=Mus musculus OX=10090 GN=Notch1 PE=1 SV=3	1	3	3	1	0	1	1	1	553.246	1657.72	1657.73	-1.61022	-0.000889769	0	0	2188877	HCD (High Energy Collision Dissociation)	MS2	4.11268	65.1765	10.3838	3540	3540	3537	FP040621_4.raw	0/0		4.69107	501.039	435.395	6.74781	2.03671e-05	2.80128e-06	0	0
FALSE	High	PMI-Byonic	PMI-Byonic (A2)	A	2	Unambiguous	QGATCHDRVASFY	[F].QGAtcHDRVASFY.[C]	T4(HexNAc(1)Hex(1)Fuc(1)); C5(Carbamidomethyl)	1	1	Q01705	Q01705	Neurogenic locus notch homolog protein 1 OS=Mus musculus OX=10090 GN=Notch1 PE=1 SV=3	1	3	3	1	0	1	1	1	674.957	2022.86	2022.86	-1.92004	-0.00129466	0	0	0	HCD (High Energy Collision Dissociation)	MS2		100	10.3328	3517	3517	3515	FP040621_4.raw	0/0		0.578671	35.9245	35.9245	9.2	0.263833	0.00787401	0.00704225	0
FALSE	High	PMI-Byonic	PMI-Byonic (A2)	A	2	Unambiguous	QGATCHDRVASF	[F].QGATcHDRVAsF.[Y]	C5(Carbamidomethyl); S11(HexNAc(1)Hex(1)Fuc(1)NeuAc(1))	1	1	Q01705	Q01705	Neurogenic locus notch homolog protein 1 OS=Mus musculus OX=10090 GN=Notch1 PE=1 SV=3	0	3	3	1	0	1	1	1	717.634	2150.89	2150.89	-1.96842	-0.00141128	0	0	2616194	HCD (High Energy Collision Dissociation)	MS2	0	97.0621	9.07048	2973	2973	2972	FP040621_4.raw	0/0		7.1096	584.792	496.691	16.4796	7.76967e-08	1.55169e-08	0	0
FALSE	High	PMI-Byonic	PMI-Byonic (A2)	A	2	Unambiguous	QGATCHDRVASFY	[F].QGATcHDRVAsFY.[C]	C5(Carbamidomethyl); S11(Fuc(1))	1	1	Q01705	Q01705	Neurogenic locus notch homolog protein 1 OS=Mus musculus OX=10090 GN=Notch1 PE=1 SV=3	1	3	3	1	0	1	1	1	553.244	1657.72	1657.73	-5.25526	-0.00290393	0	0	871619	HCD (High Energy Collision Dissociation)	MS2	20.7754	100	10.274	3492	3492	3482	FP040621_4.raw	0/0		4.41895	548.641	521.061	6.10069	3.8111e-05	4.42492e-06	0	0
FALSE	High	PMI-Byonic	PMI-Byonic (A2)	A	2	Unambiguous	QGATCHDRVASF	[F].QGAtcHDRVASF.[Y]	T4(HexNAc(1)Hex(1)Fuc(1)NeuAc(1)); C5(Carbamidomethyl)	1	1	Q01705	Q01705	Neurogenic locus notch homolog protein 1 OS=Mus musculus OX=10090 GN=Notch1 PE=1 SV=3	0	3	3	1	0	1	1	1	717.634	2150.89	2150.89	-1.6279	-0.00116714	0	0	403895	HCD (High Energy Collision Dissociation)	MS2	0	100	9.19385	3026	3026	3024	FP040621_4.raw	0/0		3.3905	233.344	171.656	11.6	0.000406915	3.89406e-05	0	0
FALSE	High	PMI-Byonic	PMI-Byonic (A2)	A	2	Unambiguous	QGATCHDRVASFY	[F].QGAtcHDRVASFY.[C]	T4(HexNAc(1)Hex(1)Fuc(1)); C5(Carbamidomethyl)	1	1	Q01705	Q01705	Neurogenic locus notch homolog protein 1 OS=Mus musculus OX=10090 GN=Notch1 PE=1 SV=3	1	3	3	1	0	1	1	1	674.958	2022.86	2022.86	-0.471748	-0.000318093	0	0	1.03408e+06	HCD (High Energy Collision Dissociation)	MS2	11.3256	100	10.2134	3465	3465	3460	FP040621_4.raw	0/0		5.5096	390.329	387.896	4.09004	3.09313e-06	6.18124e-07	0	0
FALSE	High	PMI-Byonic	PMI-Byonic (A2)	A	2	Unambiguous	QGATCHDRVASF	[F].QGATcHDRVAsF.[Y]	C5(Carbamidomethyl); S11(HexNAc(1)Hex(1)Fuc(1)NeuAc(1))	1	1	Q01705	Q01705	Neurogenic locus notch homolog protein 1 OS=Mus musculus OX=10090 GN=Notch1 PE=1 SV=3	0	3	3	1	0	1	1	1	717.636	2150.89	2150.89	0.159834	0.000114595	0	0	244791	HCD (High Energy Collision Dissociation)	MS2	10.0653	100	8.94306	2919	2919	2913	FP040621_4.raw	0/0		3.4379	236.903	176.139	7.79351	0.000364837	3.4852e-05	0	0
FALSE	High	PMI-Byonic	PMI-Byonic (A2)	A	2	Unambiguous	QGATCHDRVASF	[F].QGAtcHDRVASF.[Y]	T4(Fuc(1)); C5(Carbamidomethyl)	1	1	Q01705	Q01705	Neurogenic locus notch homolog protein 1 OS=Mus musculus OX=10090 GN=Notch1 PE=1 SV=3	0	3	3	1	0	1	1	1	498.892	1494.66	1494.66	-1.08868	-0.000542405	0	0	276142	HCD (High Energy Collision Dissociation)	MS2	0	100	8.43652	2709	2709	2707	FP040621_4.raw	0/0		2.87493	230.203	230.203	9.2	0.00133372	0.000119952	0	0
FALSE	High	PMI-Byonic	PMI-Byonic (A2)	A	2	Unambiguous	QGATCHDRVASFY	[F].QGATcHDRVAsFY.[C]	C5(Carbamidomethyl); S11(Fuc(1))	1	1	Q01705	Q01705	Neurogenic locus notch homolog protein 1 OS=Mus musculus OX=10090 GN=Notch1 PE=1 SV=3	1	2	2	1	0	1	1	1	553.789	1106.57	1657.73	-332477	-275.578	0	0	2.98529e+06	HCD (High Energy Collision Dissociation)	MS2	26.2146	45.3896	10.4822	3584	3584	3581	FP040621_4.raw	0/0		0.204501	9.26353	9.26353	5.42164	0.624452	0.00787401	0.00653594	0
FALSE	High	PMI-Byonic	PMI-Byonic (A2)	A	2	Unambiguous	QGATCHDRVASF	[F].QGAtcHDRVASF.[Y]	T4(Fuc(1)); C5(Carbamidomethyl)	1	1	Q01705	Q01705	Neurogenic locus notch homolog protein 1 OS=Mus musculus OX=10090 GN=Notch1 PE=1 SV=3	0	3	3	1	0	1	1	1	498.893	1494.66	1494.66	0.0751258	3.74293e-05	0	0	156913	HCD (High Energy Collision Dissociation)	MS2	0	100	7.4029	2286	2286	2285	FP040621_4.raw	0/0		2.42499	238.351	238.351	9.2	0.00375842	0.000253862	0	0
FALSE	High	PMI-Byonic	PMI-Byonic (A2)	A	2	Unambiguous	QGATCHDRVASF	[F].QGATcHDRVAsF.[Y]	C5(Carbamidomethyl); S11(Fuc(1))	1	1	Q01705	Q01705	Neurogenic locus notch homolog protein 1 OS=Mus musculus OX=10090 GN=Notch1 PE=1 SV=3	0	3	3	1	0	1	1	1	498.893	1494.66	1494.66	-0.537405	-0.000267747	0	0	855195	HCD (High Energy Collision Dissociation)	MS2	7.74178	100	8.18525	2605	2605	2604	FP040621_4.raw	0/0		6.45828	550.88	550.88	18.0184	3.48111e-07	5.58949e-08	0	0
FALSE	High	PMI-Byonic	PMI-Byonic (A2)	A	2	Unambiguous	QGATCHDRVASFY	[F].QGAtcHDRVASFY.[C]	T4(HexNAc(1)Hex(1)Fuc(1)NeuAc(1)); C5(Carbamidomethyl)	1	1	Q01705	Q01705	Neurogenic locus notch homolog protein 1 OS=Mus musculus OX=10090 GN=Notch1 PE=1 SV=3	1	3	3	1	0	1	1	1	771.989	2313.95	2313.96	-0.65787	-0.000507427	0	0	533913	HCD (High Energy Collision Dissociation)	MS2	11.2027	100	10.7112	3685	3685	3680	FP040621_4.raw	0/0		4.73034	412.556	368.256	5.06933	1.86065e-05	2.5391e-06	0	0
FALSE	High	PMI-Byonic	PMI-Byonic (A2)	A	2	Unambiguous	QGATCHDRVASF	[F].QGATcHDRVASF.[Y]	C5(Carbamidomethyl)	1	1	Q01705	Q01705	Neurogenic locus notch homolog protein 1 OS=Mus musculus OX=10090 GN=Notch1 PE=1 SV=3	0	3	3	1	0	1	1	1	450.206	1348.6	1348.61	-1.62392	-0.000730008	0	0	212109	HCD (High Energy Collision Dissociation)	MS2	18.8396	100	8.10285	2571	2571	2570	FP040621_4.raw	0/0		1.5306	191.077	191.077	191.077	0.0294714	0.00218045	0	0
FALSE	High	PMI-Byonic	PMI-Byonic (A2)	A	2	Unambiguous	QGATCHDRVASF	[F].QGATcHDRVAsF.[Y]	C5(Carbamidomethyl); S11(Fuc(1))	1	1	Q01705	Q01705	Neurogenic locus notch homolog protein 1 OS=Mus musculus OX=10090 GN=Notch1 PE=1 SV=3	0	3	3	1	0	1	1	1	498.892	1494.66	1494.66	-1.27244	-0.000633957	0	0	1.09874e+06	HCD (High Energy Collision Dissociation)	MS2	3.57623	100	8.07073	2559	2559	2558	FP040621_4.raw	0/0		8.1096	607.167	607.167	12.29	7.76967e-09	2.20922e-09	0	0
FALSE	High	PMI-Byonic	PMI-Byonic (A2)	A	2	Unambiguous	QGATCHDRVASFY	[F].QGAtcHDRVASFY.[C]	T4(HexNAc(1)Hex(1)Fuc(1)NeuAc(1)); C5(Carbamidomethyl)	1	1	Q01705	Q01705	Neurogenic locus notch homolog protein 1 OS=Mus musculus OX=10090 GN=Notch1 PE=1 SV=3	1	3	3	1	0	1	1	1	771.99	2313.96	2313.96	0.0543086	4.18892e-05	0	0	529776	HCD (High Energy Collision Dissociation)	MS2	0	100	10.8298	3737	3737	3735	FP040621_4.raw	0/0		3.50766	270.684	247.927	10.4	0.000310697	2.78879e-05	0	0
FALSE	High	PMI-Byonic	PMI-Byonic (A2)	A	2	Unambiguous	QGATCHDRVASF	[F].QGATcHDRVASF.[Y]	C5(Carbamidomethyl)	1	1	Q01705	Q01705	Neurogenic locus notch homolog protein 1 OS=Mus musculus OX=10090 GN=Notch1 PE=1 SV=3	0	3	3	1	0	1	1	1	450.207	1348.61	1348.61	-0.334065	-0.000150174	0	0	254409	HCD (High Energy Collision Dissociation)	MS2	29.0827	100	8.21363	2617	2617	2616	FP040621_4.raw	0/0		1.32222	133.626	133.626	133.626	0.0476191	0.00278433	0	0
FALSE	High	PMI-Byonic	PMI-Byonic (A2)	A	2	Unambiguous	QGATCHDRVASF	[F].QGATcHDRVAsF.[Y]	C5(Carbamidomethyl); S11(HexNAc(1)Hex(1)Fuc(1))	1	1	Q01705	Q01705	Neurogenic locus notch homolog protein 1 OS=Mus musculus OX=10090 GN=Notch1 PE=1 SV=3	0	3	3	1	0	1	1	1	620.603	1859.79	1859.8	-1.08501	-0.000672633	0	0	519567	HCD (High Energy Collision Dissociation)	MS2	2.94119	100	8.02085	2538	2538	2537	FP040621_4.raw	0/0		6.31811	553.751	553.751	14.8733	4.80719e-07	6.87683e-08	0	0
FALSE	High	PMI-Byonic	PMI-Byonic (A2)	A	2	Unambiguous	QGATCHDRVASF	[F].QGATcHDRVASF.[Y]	C5(Carbamidomethyl)	1	1	Q01705	Q01705	Neurogenic locus notch homolog protein 1 OS=Mus musculus OX=10090 GN=Notch1 PE=1 SV=3	0	3	3	1	0	1	1	1	450.207	1348.61	1348.61	0.141144	6.34491e-05	0	0	88581.6	HCD (High Energy Collision Dissociation)	MS2	24.466	100	7.99461	2527	2527	2526	FP040621_4.raw	0/0		0.543691	85.3423	85.3423	85.3423	0.285962	0.00787401	0.00694444	0
FALSE	High	PMI-Byonic	PMI-Byonic (A2)	A	2	Unambiguous	QGATCHDRVASF	[F].QGAtcHDRVASF.[Y]	T4(HexNAc(1)Hex(1)Fuc(1)); C5(Carbamidomethyl)	1	1	Q01705	Q01705	Neurogenic locus notch homolog protein 1 OS=Mus musculus OX=10090 GN=Notch1 PE=1 SV=3	0	3	3	1	0	1	1	1	620.602	1859.79	1859.8	-3.25101	-0.00201541	0	0	284440	HCD (High Energy Collision Dissociation)	MS2	20.7848	100	8.36345	2680	2680	2679	FP040621_4.raw	0/0		3.61391	186.604	186.604	9.2	0.000243268	2.46372e-05	0	0
FALSE	High	PMI-Byonic	PMI-Byonic (A2)	A	2	Unambiguous	QGATCHDRVASFY	[F].QGATcHDRVAsFY.[C]	C5(Carbamidomethyl); S11(HexNAc(1)Hex(1)Fuc(1))	1	1	Q01705	Q01705	Neurogenic locus notch homolog protein 1 OS=Mus musculus OX=10090 GN=Notch1 PE=1 SV=3	1	3	3	1	0	1	1	1	674.957	2022.86	2022.86	-2.19159	-0.00147776	0	0	697750	HCD (High Energy Collision Dissociation)	MS2	20.1141	100	10.0922	3411	3411	3408	FP040621_4.raw	0/0		5.7009	455.717	430.777	5.6064	1.99114e-06	4.45243e-07	0	0
FALSE	High	PMI-Byonic	PMI-Byonic (A2)	A	2	Unambiguous	QGATCHDRVASF	[F].QGATcHDRVASF.[Y]	C5(Carbamidomethyl)	1	1	Q01705	Q01705	Neurogenic locus notch homolog protein 1 OS=Mus musculus OX=10090 GN=Notch1 PE=1 SV=3	0	3	3	1	0	1	1	1	450.207	1348.61	1348.61	-0.605613	-0.000272244	0	0	96262.7	HCD (High Energy Collision Dissociation)	MS2	29.0211	100	7.88871	2483	2483	2475	FP040621_4.raw	0/0		0.433908	10.5288	10.5288	10.5288	0.368207	0.00787401	0.00684931	0
FALSE	High	PMI-Byonic	PMI-Byonic (A2)	A	2	Unambiguous	QGATCHDRVASF	[F].QGAtcHDRVASF.[Y]	T4(Fuc(1)); C5(Carbamidomethyl)	1	1	Q01705	Q01705	Neurogenic locus notch homolog protein 1 OS=Mus musculus OX=10090 GN=Notch1 PE=1 SV=3	0	3	3	1	0	1	1	1	498.893	1494.66	1494.66	-0.782417	-0.000389817	0	0	346635	HCD (High Energy Collision Dissociation)	MS2	0	100	7.85158	2467	2467	2466	FP040621_4.raw	0/0		5.04849	369.202	369.202	1.87956	8.94347e-06	1.65591e-06	0	0
FALSE	High	PMI-Byonic	PMI-Byonic (A2)	A	2	Unambiguous	QGATCHDRVASF	[F].QGATcHDRVAsF.[Y]	C5(Carbamidomethyl); S11(Fuc(1))	1	1	Q01705	Q01705	Neurogenic locus notch homolog protein 1 OS=Mus musculus OX=10090 GN=Notch1 PE=1 SV=3	0	3	3	1	0	1	1	1	498.892	1494.66	1494.66	-0.966176	-0.00048137	0	0	246817	HCD (High Energy Collision Dissociation)	MS2	7.71757	100	7.74582	2423	2423	2421	FP040621_4.raw	0/0		2.46522	250.538	250.538	15.3028	0.00342594	0.0002208	0	0
FALSE	High	PMI-Byonic	PMI-Byonic (A2)	A	2	Unambiguous	QGATCHDRVASF	[F].QGAtcHDRVASF.[Y]	T4(Fuc(1)); C5(Carbamidomethyl)	1	1	Q01705	Q01705	Neurogenic locus notch homolog protein 1 OS=Mus musculus OX=10090 GN=Notch1 PE=1 SV=3	0	3	3	1	0	1	1	1	498.893	1494.66	1494.66	-0.292393	-0.000145676	0	0	371363	HCD (High Energy Collision Dissociation)	MS2	4.90472	100	7.62589	2374	2374	2372	FP040621_4.raw	0/0		2.9223	216.147	216.147	9.2	0.00119592	0.000107814	0	0
FALSE	High	PMI-Byonic	PMI-Byonic (A2)	A	2	Unambiguous	QGATCHDRVASF	[F].QGAtcHDRVASF.[Y]	T4(Fuc(1)); C5(Carbamidomethyl)	1	1	Q01705	Q01705	Neurogenic locus notch homolog protein 1 OS=Mus musculus OX=10090 GN=Notch1 PE=1 SV=3	0	3	3	1	0	1	1	1	498.893	1494.66	1494.66	-0.659911	-0.000328782	0	0	231022	HCD (High Energy Collision Dissociation)	MS2	0	100	7.51893	2330	2330	2329	FP040621_4.raw	0/0		2.29526	236.399	236.399	9.2	0.00506691	0.000298427	0	0
FALSE	High	PMI-Byonic	PMI-Byonic (A2)	A	2	Unambiguous	QGATCHDRVASF	[F].QGATcHDRVAsF.[Y]	C5(Carbamidomethyl); S11(HexNAc(1)Hex(1)Fuc(1))	1	1	Q01705	Q01705	Neurogenic locus notch homolog protein 1 OS=Mus musculus OX=10090 GN=Notch1 PE=1 SV=3	0	3	3	1	0	1	1	1	620.604	1859.8	1859.8	0.194899	0.000120824	0	0	395824	HCD (High Energy Collision Dissociation)	MS2	4.19612	100	8.24656	2631	2631	2629	FP040621_4.raw	0/0		6.01604	465.479	451.938	9.76464	9.63739e-07	9.50909e-08	0	0
FALSE	High	PMI-Byonic	PMI-Byonic (A2)	A	2	Unambiguous	QGATCHDRVASFY	[F].QGATcHDRVASFY.[C]	C5(Carbamidomethyl)	1	1	Q01705	Q01705	Neurogenic locus notch homolog protein 1 OS=Mus musculus OX=10090 GN=Notch1 PE=1 SV=3	1	3	3	1	0	1	1	1	504.56	1511.67	1511.67	-2.13811	-0.00107737	0	0	1024989	HCD (High Energy Collision Dissociation)	MS2	7.86286	100	10.4972	3591	3591	3581	FP040621_4.raw	0/0		1.5613	251.145	205.148	205.148	0.0274598	0.00195112	0	0
FALSE	High	PMI-Byonic	PMI-Byonic (A2)	A	2	Unambiguous	QGATCHDRVASF	[F].QGATcHDRVAsF.[Y]	C5(Carbamidomethyl); S11(Fuc(1))	1	1	Q01705	Q01705	Neurogenic locus notch homolog protein 1 OS=Mus musculus OX=10090 GN=Notch1 PE=1 SV=3	0	3	3	1	0	1	1	1	498.892	1494.66	1494.66	-1.57871	-0.000786545	0	0	619353	HCD (High Energy Collision Dissociation)	MS2	9.67459	100	8.31291	2659	2659	2658	FP040621_4.raw	0/0		2.85495	300.466	300.466	8.39567	0.00139652	0.000132467	0	0
FALSE	High	PMI-Byonic	PMI-Byonic (A2)	A	2	Unambiguous	QGATCHDRVASF	[F].QGATcHDRVAsF.[Y]	C5(Carbamidomethyl); S11(HexNAc(1)Hex(1)Fuc(1))	1	1	Q01705	Q01705	Neurogenic locus notch homolog protein 1 OS=Mus musculus OX=10090 GN=Notch1 PE=1 SV=3	0	3	3	1	0	1	1	1	620.604	1859.8	1859.8	-0.100465	-6.22815e-05	0	0	283660	HCD (High Energy Collision Dissociation)	MS2	3.92795	100	7.89936	2487	2487	2486	FP040621_4.raw	0/0		4.44436	296.12	296.12	18.51	3.5945e-05	3.95047e-06	0	0
FALSE	High	PMI-Byonic	PMI-Byonic (A2)	A	2	Unambiguous	QGATCHDRVASF	[F].QGATcHDRVAsF.[Y]	C5(Carbamidomethyl); S11(Fuc(1))	1	1	Q01705	Q01705	Neurogenic locus notch homolog protein 1 OS=Mus musculus OX=10090 GN=Notch1 PE=1 SV=3	0	3	3	1	0	1	1	1	498.892	1494.66	1494.66	-0.904923	-0.000450852	0	0	539302	HCD (High Energy Collision Dissociation)	MS2	2.02624	100	7.96829	2516	2516	2515	FP040621_4.raw	0/0		8.15702	623.861	622.304	3.79666	6.96594e-09	1.60233e-09	0	0
FALSE	High	PMI-Byonic	PMI-Byonic (A2)	A	2	Unambiguous	YCECPHGRTGL	[F].YcEcPHGRTGL.[L]	C2(Carbamidomethyl); C4(Carbamidomethyl)	1	1	Q01705	Q01705	Neurogenic locus notch homolog protein 1 OS=Mus musculus OX=10090 GN=Notch1 PE=1 SV=3	1	3	3	1	0	1	1	1	450.528	1349.57	1349.57	-1.63003	-0.000733282	0	0	26010	HCD (High Energy Collision Dissociation)	MS2	31.8135	100	6.7681	2058	2058	2054	FP040621_4.raw	0/0		0.404555	14.798	14.798	14.798	0.393954	0.00787401	0.00675675	0
FALSE	High	PMI-Byonic	PMI-Byonic (A2)	A	2	Unambiguous	YCECPHGRTGLL	[F].YcEcPHGRTGLL.[C]	C2(Carbamidomethyl); C4(Carbamidomethyl)	1	1	Q01705	Q01705	Neurogenic locus notch homolog protein 1 OS=Mus musculus OX=10090 GN=Notch1 PE=1 SV=3	2	2	2	1	0	1	1	1	731.83	1462.65	1462.66	-3.11404	-0.00227739	0	0	747863	HCD (High Energy Collision Dissociation)	MS2	0	100	10.5354	3608	3608	3603	FP040621_4.raw	0/0		8.61816	678.558	624.696	624.696	2.40903e-09	6.55067e-10	0	0
FALSE	High	PMI-Byonic	PMI-Byonic (A2)	A	2	Unambiguous	YCECPHGRTGL	[F].YcEcPHGRTGL.[L]	C2(Carbamidomethyl); C4(Carbamidomethyl)	1	1	Q01705	Q01705	Neurogenic locus notch homolog protein 1 OS=Mus musculus OX=10090 GN=Notch1 PE=1 SV=3	1	3	3	1	0	1	1	1	450.863	1350.58	1349.57	743.099	0.334289	0	0	37751.9	HCD (High Energy Collision Dissociation)	MS2	32.2953	100	6.89551	2102	2102	2099	FP040621_4.raw	0/0		0.543691	78.8295	78.8295	78.8295	0.285962	0.00787401	0.006993	0
FALSE	High	PMI-Byonic	PMI-Byonic (A2)	A	2	Unambiguous	YCECPHGRTGLL	[F].YcEcPHGRTGLL.[C]	C2(Carbamidomethyl); C4(Carbamidomethyl)	1	1	Q01705	Q01705	Neurogenic locus notch homolog protein 1 OS=Mus musculus OX=10090 GN=Notch1 PE=1 SV=3	2	2	2	1	0	1	1	1	731.83	1462.65	1462.66	-2.44638	-0.0017891	0	0	1.09971e+06	HCD (High Energy Collision Dissociation)	MS2	0	100	10.6674	3666	3666	3658	FP040621_4.raw	0/0		6.65731	626.279	626.279	626.279	2.20136e-07	2.85898e-08	0	0
FALSE	High	PMI-Byonic	PMI-Byonic (A2)	A	2	Unambiguous	YCECPHGRTGLL	[F].YcEcPHGRTGLL.[C]	C2(Carbamidomethyl); C4(Carbamidomethyl)	1	1	Q01705	Q01705	Neurogenic locus notch homolog protein 1 OS=Mus musculus OX=10090 GN=Notch1 PE=1 SV=3	2	3	3	1	0	1	1	1	488.223	1462.65	1462.66	-1.16197	-0.000566522	0	0	5.95249e+06	HCD (High Energy Collision Dissociation)	MS2	0	43.0262	10.7035	3681	3681	3680	FP040621_4.raw	0/0		6.5452	509.267	396.333	396.333	2.8497e-07	3.71358e-08	0	0
FALSE	High	PMI-Byonic	PMI-Byonic (A2)	A	2	Unambiguous	YCECPHGRTGLL	[F].YcEcPHGRTGLL.[C]	C2(Carbamidomethyl); C4(Carbamidomethyl)	1	1	Q01705	Q01705	Neurogenic locus notch homolog protein 1 OS=Mus musculus OX=10090 GN=Notch1 PE=1 SV=3	2	3	3	1	0	1	1	1	488.223	1462.65	1462.66	-1.8505	-0.000902215	0	0	6804641	HCD (High Energy Collision Dissociation)	MS2	11.9192	44.9273	10.4554	3571	3571	3570	FP040621_4.raw	0/0		5.58435	501.876	376.441	376.441	2.60404e-06	5.65465e-07	0	0
FALSE	High	PMI-Byonic	PMI-Byonic (A2)	A	2	Unambiguous	YCECPHGRTGLL	[F].YcEcPHGRTGLL.[C]	C2(Carbamidomethyl); C4(Carbamidomethyl)	1	1	Q01705	Q01705	Neurogenic locus notch homolog protein 1 OS=Mus musculus OX=10090 GN=Notch1 PE=1 SV=3	2	3	3	1	0	1	1	1	488.222	1462.65	1462.66	-2.7894	-0.00135998	0	0	914761	HCD (High Energy Collision Dissociation)	MS2	48.6555	100	10.3392	3520	3520	3515	FP040621_4.raw	0/0		3.49797	456.03	327.05	327.05	0.000317708	3.11443e-05	0	0
FALSE	High	PMI-Byonic	PMI-Byonic (A2)	A	2	Unambiguous	YCECPHGRTGLL	[F].YcEcPHGRTGLL.[C]	C2(Carbamidomethyl); C4(Carbamidomethyl)	1	1	Q01705	Q01705	Neurogenic locus notch homolog protein 1 OS=Mus musculus OX=10090 GN=Notch1 PE=1 SV=3	2	3	3	1	0	1	1	1	488.223	1462.65	1462.66	-1.72531	-0.00084118	0	0	1.38173e+06	HCD (High Energy Collision Dissociation)	MS2	15.565	100	10.8276	3736	3736	3735	FP040621_4.raw	0/0		4.31365	517.962	308.381	308.381	4.85675e-05	5.97139e-06	0	0
FALSE	High	PMI-Byonic	PMI-Byonic (A2)	A	2	Unambiguous	YCECPHGRTGL	[F].YcEcPHGRTGL.[L]	C2(Carbamidomethyl); C4(Carbamidomethyl)	1	1	Q01705	Q01705	Neurogenic locus notch homolog protein 1 OS=Mus musculus OX=10090 GN=Notch1 PE=1 SV=3	1	3	3	1	0	1	1	1	450.528	1349.57	1349.57	-2.9868	-0.00134363	0	0	35815.1	HCD (High Energy Collision Dissociation)	MS2	66.8612	100	7.58885	2359	2359	2357	FP040621_4.raw	0/0		1.91206	215.684	215.684	215.684	0.0122443	0.000566813	0	0
FALSE	High	PMI-Byonic	PMI-Byonic (A2)	A	2	Unambiguous	YCECPHGRTGLL	[F].YcEcPHGRTGLL.[C]	C2(Carbamidomethyl); C4(Carbamidomethyl)	1	1	Q01705	Q01705	Neurogenic locus notch homolog protein 1 OS=Mus musculus OX=10090 GN=Notch1 PE=1 SV=3	2	3	3	1	0	1	1	1	488.223	1462.65	1462.66	-1.97569	-0.000963251	0	0	10210208	HCD (High Energy Collision Dissociation)	MS2	1.79495	22.2064	10.5782	3626	3626	3625	FP040621_4.raw	0/0		4.9367	520.766	362.778	362.778	1.15692e-05	2.29566e-06	0	0
FALSE	High	PMI-Byonic	PMI-Byonic (A2)	A	2	Unambiguous	CECPHGRTGLL	[Y].cEcPHGRTGLL.[C]	C1(Carbamidomethyl); C3(Carbamidomethyl)	1	1	Q01705	Q01705	Neurogenic locus notch homolog protein 1 OS=Mus musculus OX=10090 GN=Notch1 PE=1 SV=3	1	3	3	1	0	1	1	1	433.869	1299.59	1299.59	-1.70351	-0.000737957	0	0	1.21847e+06	HCD (High Energy Collision Dissociation)	MS2	14.2611	86.184	9.76732	3271	3271	3269	FP040621_4.raw	0/0		6.72122	554.725	554.725	554.725	1.90012e-07	2.17489e-08	0	0
FALSE	High	PMI-Byonic	PMI-Byonic (A2)	A	2	Unambiguous	CECPHGRTGLL	[Y].cEcPHGRTGLL.[C]	C1(Carbamidomethyl); C3(Carbamidomethyl)	1	1	Q01705	Q01705	Neurogenic locus notch homolog protein 1 OS=Mus musculus OX=10090 GN=Notch1 PE=1 SV=3	1	3	3	1	0	1	1	1	433.868	1299.59	1299.59	-2.54888	-0.00110417	0	0	1.78608e+06	HCD (High Energy Collision Dissociation)	MS2	3.9614	56.2972	9.65325	3222	3222	3220	FP040621_4.raw	0/0		5.66762	557.954	557.954	557.954	2.1497e-06	4.8312e-07	0	0
FALSE	High	PMI-Byonic	PMI-Byonic (A2)	A	2	Unambiguous	CECPHGRTGLL	[Y].cEcPHGRTGLL.[C]	C1(Carbamidomethyl); C3(Carbamidomethyl)	1	1	Q01705	Q01705	Neurogenic locus notch homolog protein 1 OS=Mus musculus OX=10090 GN=Notch1 PE=1 SV=3	1	3	3	1	0	1	1	1	433.868	1299.59	1299.59	-2.47843	-0.00107365	0	0	2151456	HCD (High Energy Collision Dissociation)	MS2	5.72553	80.0138	9.54529	3176	3176	3175	FP040621_4.raw	0/0		7.36636	628.126	628.126	628.126	4.30171e-08	6.96998e-09	0	0
FALSE	High	PMI-Byonic	PMI-Byonic (A2)	A	2	Unambiguous	CECPHGRTGLL	[Y].cEcPHGRTGLL.[C]	C1(Carbamidomethyl); C3(Carbamidomethyl)	1	1	Q01705	Q01705	Neurogenic locus notch homolog protein 1 OS=Mus musculus OX=10090 GN=Notch1 PE=1 SV=3	1	3	3	1	0	1	1	1	433.868	1299.59	1299.59	-1.91485	-0.000829509	0	0	2.25293e+06	HCD (High Energy Collision Dissociation)	MS2	5.43859	40.4736	9.41914	3122	3122	3121	FP040621_4.raw	0/0		7.41996	564.265	564.265	564.265	3.80226e-08	5.33148e-09	0	0
FALSE	High	PMI-Byonic	PMI-Byonic (A2)	A	2	Unambiguous	CECPHGRTGLL	[Y].cEcPHGRTGLL.[C]	C1(Carbamidomethyl); C3(Carbamidomethyl)	1	1	Q01705	Q01705	Neurogenic locus notch homolog protein 1 OS=Mus musculus OX=10090 GN=Notch1 PE=1 SV=3	1	3	3	1	0	1	1	1	433.868	1299.59	1299.59	-2.54888	-0.00110417	0	0	333767	HCD (High Energy Collision Dissociation)	MS2	57.8855	100	9.19815	3028	3028	3024	FP040621_4.raw	0/0		3.89098	347.03	347.03	347.03	0.000128534	1.03987e-05	0	0
FALSE	High	PMI-Byonic	PMI-Byonic (A2)	A	2	Unambiguous	CECPHGRTGLL	[Y].cEcPHGRTGLL.[C]	C1(Carbamidomethyl); C3(Carbamidomethyl)	1	1	Q01705	Q01705	Neurogenic locus notch homolog protein 1 OS=Mus musculus OX=10090 GN=Notch1 PE=1 SV=3	1	3	3	1	0	1	1	1	433.868	1299.59	1299.59	-2.33753	-0.00101261	0	0	1.19661e+06	HCD (High Energy Collision Dissociation)	MS2	10.4622	100	9.31639	3078	3078	3077	FP040621_4.raw	0/0		8.32721	600.448	600.448	600.448	4.70752e-09	9.25228e-10	0	0
FALSE	High	PMI-Byonic	PMI-Byonic (A2)	A	2	Unambiguous	QCQCPKGFNGHLCQYDVDECASTPCKNGAKCLDGPNTY	[F].QcQcPKGFNGHLcQYDVDEcAStPcKNGAKcLdGPNTY.[T]	C2(Carbamidomethyl); C4(Carbamidomethyl); C13(Carbamidomethyl); C20(Carbamidomethyl); T23(Hex(1)Pent(1)); C25(Carbamidomethyl); C31(Carbamidomethyl); D33(Oxidation)	1	1	Q01705	Q01705	Neurogenic locus notch homolog protein 1 OS=Mus musculus OX=10090 GN=Notch1 PE=1 SV=3	4	5	5	1	0	1	1	1	952.795	4759.94	4759.94	0.851923	0.000811021	0	0	308488	HCD (High Energy Collision Dissociation)	MS2	0	100	11.3931	3986	3986	3977	FP040621_4.raw	0/0		5.12364	378.843	378.843	0	7.52239e-06	1.53445e-06	0	0
FALSE	High	PMI-Byonic	PMI-Byonic (A2)	A	2	Unambiguous	QCQCPKGFNGHLCQYDVDECASTPCKNGAKCLDGPNTY	[F].QcQcPKGFNGHLcQYDVDEcAsTPcKNGAKcLdGPNTY.[T]	C2(Carbamidomethyl); C4(Carbamidomethyl); C13(Carbamidomethyl); C20(Carbamidomethyl); S22(Hex(1)Pent(1)); C25(Carbamidomethyl); C31(Carbamidomethyl); D33(Oxidation)	1	1	Q01705	Q01705	Neurogenic locus notch homolog protein 1 OS=Mus musculus OX=10090 GN=Notch1 PE=1 SV=3	4	5	5	1	0	1	1	1	952.795	4759.94	4759.94	0.659583	0.000627915	0	0	497792	HCD (High Energy Collision Dissociation)	MS2	0	100	11.5152	4038	4038	4032	FP040621_4.raw	0/0		5.70976	545.49	545.49	0	1.95094e-06	4.09292e-07	0	0
FALSE	High	PMI-Byonic	PMI-Byonic (A2)	A	2	Unambiguous	QCQCPKGFNGHLCQYDVDECASTPCKNGAKCLDGPNTY	[F].QcQcPKGFNGHLcQYDVDEcAStPcKNGAKcLDGPNTY.[T]	C2(Carbamidomethyl); C4(Carbamidomethyl); C13(Carbamidomethyl); C20(Carbamidomethyl); T23(Hex(1)Pent(1)); C25(Carbamidomethyl); C31(Carbamidomethyl)	1	1	Q01705	Q01705	Neurogenic locus notch homolog protein 1 OS=Mus musculus OX=10090 GN=Notch1 PE=1 SV=3	4	5	5	1	0	1	1	1	949.794	4744.94	4743.95	209.613	0.198878	0	0	852455	HCD (High Energy Collision Dissociation)	MS2	0	100	11.5987	4075	4075	4065	FP040621_4.raw	0/0		2.7447	337.849	337.849	0	0.0018001	0.000148658	0	0
FALSE	High	PMI-Byonic	PMI-Byonic (A2)	A	2	Unambiguous	QCQCPKGFNGHLCQYDVDECASTPCKNGAKCLDGPNTY	[F].QcQcPKGFNGHLcQYDVDEcAStPcKNGAKcLdGPNTY.[T]	C2(Carbamidomethyl); C4(Carbamidomethyl); C13(Carbamidomethyl); C20(Carbamidomethyl); T23(Hex(1)Pent(1)); C25(Carbamidomethyl); C31(Carbamidomethyl); D33(Oxidation)	1	1	Q01705	Q01705	Neurogenic locus notch homolog protein 1 OS=Mus musculus OX=10090 GN=Notch1 PE=1 SV=3	4	5	5	1	0	1	1	1	953.395	4762.94	4759.94	630.894	0.600604	0	0	1.91922e+06	HCD (High Energy Collision Dissociation)	MS2	45.4457	100	11.6319	4089	4089	4087	FP040621_4.raw	0/0		5.75322	554.991	554.991	0	1.76515e-06	3.37182e-07	0	0
FALSE	High	PMI-Byonic	PMI-Byonic (A2)	A	2	Unambiguous	QCQCPKGFNGHLCQYDVDECASTPCKNGAKCLDGPNTY	[F].QcQcPKGFNGHLcQYDVDEcAsTPcKNGAKcLDGPNTY.[T]	C2(Carbamidomethyl); C4(Carbamidomethyl); C13(Carbamidomethyl); C20(Carbamidomethyl); S22(Hex(1)Pent(1)); C25(Carbamidomethyl); C31(Carbamidomethyl)	1	1	Q01705	Q01705	Neurogenic locus notch homolog protein 1 OS=Mus musculus OX=10090 GN=Notch1 PE=1 SV=3	4	5	5	1	0	1	1	1	950.193	4746.93	4743.95	629.878	0.597621	0	0	1.02594e+06	HCD (High Energy Collision Dissociation)	MS2	16.3072	100	11.7202	4128	4128	4120	FP040621_4.raw	0/0		1.58032	286.53	286.53	0	0.0262835	0.00130158	0	0
FALSE	High	PMI-Byonic	PMI-Byonic (A2)	A	2	Unambiguous	QCQCPKGFNGHLCQYDVDECASTPCKNGAKCLDGPNTY	[F].QcQcPKGFnGHLcQYDVDEcAStPcKNGAKcLdGPNTY.[T]	C2(Carbamidomethyl); C4(Carbamidomethyl); N9(Deamidated); C13(Carbamidomethyl); C20(Carbamidomethyl); T23(Hex(1)Pent(1)); C25(Carbamidomethyl); C31(Carbamidomethyl); D33(Oxidation)	1	1	Q01705	Q01705	Neurogenic locus notch homolog protein 1 OS=Mus musculus OX=10090 GN=Notch1 PE=1 SV=3	4	5	5	1	0	1	1	1	952.992	4760.93	4760.92	1.59379	0.00151759	0	0	339547	HCD (High Energy Collision Dissociation)	MS2	17.1353	100	11.7567	4144	4144	4142	FP040621_4.raw	0/0		5.45115	451.783	451.783	0	3.53874e-06	6.77728e-07	0	0
FALSE	High	PMI-Byonic	PMI-Byonic (A2)	A	2	Unambiguous	QCQCPKGFNGHLCQYDVDECASTPCKNGAKCLDGPNTY	[F].QcQcPKGFnGHLcQYDVDEcAsTPcKNGAKcLdGPNTY.[T]	C2(Carbamidomethyl); C4(Carbamidomethyl); N9(Deamidated); C13(Carbamidomethyl); C20(Carbamidomethyl); S22(Hex(1)Pent(1)); C25(Carbamidomethyl); C31(Carbamidomethyl); D33(Oxidation)	1	1	Q01705	Q01705	Neurogenic locus notch homolog protein 1 OS=Mus musculus OX=10090 GN=Notch1 PE=1 SV=3	4	5	5	1	0	1	1	1	953.39	4762.92	4760.92	418.757	0.398734	0	0	832048	HCD (High Energy Collision Dissociation)	MS2	34.7176	100	11.8912	4205	4205	4197	FP040621_4.raw	0/0		1.21727	157.78	157.78	0	0.0606363	0.00442339	0	0
FALSE	High	PMI-Byonic	PMI-Byonic (A2)	A	2	Unambiguous	QCQCPKGFNGHLCQYDVDECASTPCKNGAKCLDGPNTY	[F].QcQcPKGFNGHLcQYDVDEcAsTPcKnGAKcLDGPNTY.[T]	C2(Carbamidomethyl); C4(Carbamidomethyl); C13(Carbamidomethyl); C20(Carbamidomethyl); S22(Hex(1)Pent(1)); C25(Carbamidomethyl); N27(Deamidated); C31(Carbamidomethyl)	1	1	Q01705	Q01705	Neurogenic locus notch homolog protein 1 OS=Mus musculus OX=10090 GN=Notch1 PE=1 SV=3	4	5	5	1	0	1	1	1	950.192	4746.93	4744.93	421.786	0.400269	0	0	744869	HCD (High Energy Collision Dissociation)	MS2	62.2816	100	11.9374	4225	4225	4219	FP040621_4.raw	0/0		1.14104	47.8945	47.8945	0	0.0722696	0.00495762	0	0
FALSE	High	PMI-Byonic	PMI-Byonic (A2)	A	2	Unambiguous	NGHLCQYDVDECASTPCKNGAKCLDGPNTY	[F].NGHLcQYDVDEcAsTPcKnGAKcLDGPNTY.[T]	C5(Carbamidomethyl); C12(Carbamidomethyl); S14(Hex(1)Pent(2)); C17(Carbamidomethyl); N19(Oxidation); C23(Carbamidomethyl)	1	1	Q01705	Q01705	Neurogenic locus notch homolog protein 1 OS=Mus musculus OX=10090 GN=Notch1 PE=1 SV=3	3	4	4	1	0	1	1	1	972.401	3886.58	3886.57	3.83104	0.0037224	0	0	403415	HCD (High Energy Collision Dissociation)	MS2	0	100	10.8084	3728	3728	3724	FP040621_4.raw	0/0		3.82024	356.292	318.786	0.8	0.000151271	1.38314e-05	0	0
FALSE	High	PMI-Byonic	PMI-Byonic (A2)	A	2	Unambiguous	NGHLCQYDVDECASTPCKNGAKCLDGPNTY	[F].NGHLcQYDVDEcAsTPcKNGAKcLDGPNTY.[T]	C5(Carbamidomethyl); C12(Carbamidomethyl); S14(Hex(1)Pent(1)); C17(Carbamidomethyl); C23(Carbamidomethyl)	1	1	Q01705	Q01705	Neurogenic locus notch homolog protein 1 OS=Mus musculus OX=10090 GN=Notch1 PE=1 SV=3	3	4	4	1	0	1	1	1	935.385	3738.52	3738.53	-2.92219	-0.00273117	0	0	945639	HCD (High Energy Collision Dissociation)	MS2	0	100	10.9566	3792	3792	3790	FP040621_4.raw	0/0		6.48618	563.857	446.152	0.8	3.26453e-07	4.64686e-08	0	0
FALSE	High	PMI-Byonic	PMI-Byonic (A2)	A	2	Unambiguous	NGHLCQYDVDECASTPCKNGAKCLDGPNTY	[F].NGHLcQYDVDEcAsTPcKNGAKcLDGPNTY.[T]	C5(Carbamidomethyl); C12(Carbamidomethyl); S14(Hex(1)Pent(1)); C17(Carbamidomethyl); C23(Carbamidomethyl)	1	1	Q01705	Q01705	Neurogenic locus notch homolog protein 1 OS=Mus musculus OX=10090 GN=Notch1 PE=1 SV=3	3	4	4	1	0	1	1	1	935.89	3740.54	3738.53	537.011	0.501907	0	0	1.51555e+06	HCD (High Energy Collision Dissociation)	MS2	17.3532	100	10.8384	3741	3741	3735	FP040621_4.raw	0/0		5.65123	521.389	450.089	0.8	2.2324e-06	5.21148e-07	0	0
FALSE	High	PMI-Byonic	PMI-Byonic (A2)	A	2	Unambiguous	NGHLCQYDVDECASTPCKNGAKCLDGPNTY	[F].NGHLcQYDVDEcAsTPcKNGAKcLdGPNTY.[T]	C5(Carbamidomethyl); C12(Carbamidomethyl); S14(Hex(1)Pent(1)); C17(Carbamidomethyl); C23(Carbamidomethyl); D25(Oxidation)	1	1	Q01705	Q01705	Neurogenic locus notch homolog protein 1 OS=Mus musculus OX=10090 GN=Notch1 PE=1 SV=3	3	4	4	1	0	1	1	1	939.387	3754.53	3754.52	0.135293	0.00012699	0	0	2548945	HCD (High Energy Collision Dissociation)	MS2	0	65.4872	10.8807	3759	3759	3757	FP040621_4.raw	0/0		7.5336	603.106	603.106	0.8	2.92683e-08	3.77476e-09	0	0
FALSE	High	PMI-Byonic	PMI-Byonic (A2)	A	2	Unambiguous	NGHLCQYDVDECASTPCKNGAKCLDGPNTY	[F].NGHLcQYDVDEcAsTPcKnGAKcLDGPNTY.[T]	C5(Carbamidomethyl); C12(Carbamidomethyl); S14(Hex(1)Pent(2)); C17(Carbamidomethyl); N19(Oxidation); C23(Carbamidomethyl)	1	1	Q01705	Q01705	Neurogenic locus notch homolog protein 1 OS=Mus musculus OX=10090 GN=Notch1 PE=1 SV=3	3	4	4	1	0	1	1	1	972.898	3888.57	3886.57	515.911	0.501281	0	0	1.05579e+06	HCD (High Energy Collision Dissociation)	MS2	16.8424	100	10.9395	3785	3785	3779	FP040621_4.raw	0/0		3.07594	210.127	210.127	0.8	0.000839583	8.70338e-05	0	0
FALSE	High	PMI-Byonic	PMI-Byonic (A2)	A	2	Unambiguous	NGHLCQYDVDECASTPCKNGAKCLDGPNTY	[F].NGHLcQYDVDEcAsTPcKnGAKcLdGPNTY.[T]	C5(Carbamidomethyl); C12(Carbamidomethyl); S14(Hex(1)Pent(1)); C17(Carbamidomethyl); N19(Deamidated); C23(Carbamidomethyl); D25(Oxidation)	1	1	Q01705	Q01705	Neurogenic locus notch homolog protein 1 OS=Mus musculus OX=10090 GN=Notch1 PE=1 SV=3	3	4	4	1	0	1	1	1	939.636	3755.52	3755.51	3.22125	0.00302436	0	0	1.75261e+06	HCD (High Energy Collision Dissociation)	MS2	0	100	11.0126	3817	3817	3812	FP040621_4.raw	0/0		7.27534	635.73	635.73	0.8	5.30473e-08	8.88986e-09	0	0
FALSE	High	PMI-Byonic	PMI-Byonic (A2)	A	2	Unambiguous	NGHLCQYDVDECASTPCKNGAKCLDGPNTY	[F].NGHLcQYDVDEcAsTPcKnGAKcLDGPNTY.[T]	C5(Carbamidomethyl); C12(Carbamidomethyl); S14(Hex(1)Pent(1)); C17(Carbamidomethyl); N19(Deamidated); C23(Carbamidomethyl)	1	1	Q01705	Q01705	Neurogenic locus notch homolog protein 1 OS=Mus musculus OX=10090 GN=Notch1 PE=1 SV=3	3	4	4	1	0	1	1	1	935.637	3739.52	3739.51	2.78924	0.0026076	0	0	544690	HCD (High Energy Collision Dissociation)	MS2	3.87623	100	11.0798	3846	3846	3845	FP040621_4.raw	0/0		5.13436	446.1	380.768	0.8	7.33906e-06	1.43296e-06	0	0
FALSE	High	PMI-Byonic	PMI-Byonic (A2)	A	2	Unambiguous	NGHLCQYDVDECASTPCKNGAKCLDGPNTY	[F].NGHLcQYDVDEcAsTPcKnGAKcLdGPNTY.[T]	C5(Carbamidomethyl); C12(Carbamidomethyl); S14(Hex(1)Pent(1)); C17(Carbamidomethyl); N19(Deamidated); C23(Carbamidomethyl); D25(Oxidation)	1	1	Q01705	Q01705	Neurogenic locus notch homolog protein 1 OS=Mus musculus OX=10090 GN=Notch1 PE=1 SV=3	3	4	4	1	0	1	1	1	939.634	3755.51	3755.51	1.336	0.00125434	0	0	533132	HCD (High Energy Collision Dissociation)	MS2	0	100	11.1346	3871	3871	3867	FP040621_4.raw	0/0		4.16684	389.279	345.64	0.8	6.81026e-05	8.90327e-06	0	0
FALSE	High	PMI-Byonic	PMI-Byonic (A2)	A	2	Unambiguous	NGHLCQYDVDECASTPCKNGAKCLDGPNTY	[F].NGHLcQYDVDEcAsTPcKnGAKcLDGPNTY.[T]	C5(Carbamidomethyl); C12(Carbamidomethyl); S14(Hex(1)Pent(1)); C17(Carbamidomethyl); N19(Oxidation); C23(Carbamidomethyl)	1	1	Q01705	Q01705	Neurogenic locus notch homolog protein 1 OS=Mus musculus OX=10090 GN=Notch1 PE=1 SV=3	3	4	4	1	0	1	1	1	939.633	3755.51	3754.52	262.514	0.246404	0	0	571348	HCD (High Energy Collision Dissociation)	MS2	0	100	10.7717	3712	3712	3702	FP040621_4.raw	0/0		3.82099	297.448	297.448	0.8	0.00015101	1.21346e-05	0	0
FALSE	High	PMI-Byonic	PMI-Byonic (A2)	A	2	Unambiguous	TCVCTEGYTGTHCEVDIDECDPDPCHY	[Y].TcVcTEGYTGtHcEVDIDEcDPDPcHY.[G]	C2(Carbamidomethyl); C4(Carbamidomethyl); T11(Hex(1)); C13(Carbamidomethyl); C20(Carbamidomethyl); C25(Carbamidomethyl)	1	1	Q01705	Q01705	Neurogenic locus notch homolog protein 1 OS=Mus musculus OX=10090 GN=Notch1 PE=1 SV=3	1	3	3	1	0	1	1	1	1152.09	3454.26	3452.26	579.051	0.666345	0	0	710703	HCD (High Energy Collision Dissociation)	MS2	9.22566	100	12.0948	4294	4294	4285	FP040621_4.raw	0/0		3.14242	185.422	185.422	2.4	0.000720403	5.64133e-05	0	0
FALSE	High	PMI-Byonic	PMI-Byonic (A2)	A	2	Unambiguous	TCVCTEGYTGTHCEVDIDECDPDPCHYGSCKDGVATF	[Y].TcVcTEGYTGthcEVDIDEcDPDPcHYGScKdGVATF.[T]	C2(Carbamidomethyl); C4(Carbamidomethyl); T11(HexNAc(1)Fuc(1)); H12(Oxidation); C13(Carbamidomethyl); C20(Carbamidomethyl); C25(Carbamidomethyl); C30(Carbamidomethyl); D32(Oxidation)	1	1	Q01705	Q01705	Neurogenic locus notch homolog protein 1 OS=Mus musculus OX=10090 GN=Notch1 PE=1 SV=3	2	4	4	1	0	1	1	1	1174.96	4696.81	4693.79	644.101	0.755818	0	0	545021	HCD (High Energy Collision Dissociation)	MS2	22.4598	100	12.8253	4614	4614	4604	FP040621_4.raw	0/0		3.09205	274.179	274.179	4.8	0.000809002	7.16635e-05	0	0
FALSE	High	PMI-Byonic	PMI-Byonic (A2)	A	2	Unambiguous	TCVCTEGYTGTHCEVDIDECDPDPCHY	[Y].TcVcTEGYTGthcEVDIDEcDPDPcHY.[G]	C2(Carbamidomethyl); C4(Carbamidomethyl); T11(HexNAc(1)Fuc(1)); H12(Oxidation); C13(Carbamidomethyl); C20(Carbamidomethyl); C25(Carbamidomethyl)	1	1	Q01705	Q01705	Neurogenic locus notch homolog protein 1 OS=Mus musculus OX=10090 GN=Notch1 PE=1 SV=3	1	3	3	1	0	1	1	1	1219.45	3656.33	3655.34	271.164	0.330399	0	0	1.48028e+06	HCD (High Energy Collision Dissociation)	MS2	0	100	11.9689	4239	4239	4230	FP040621_4.raw	0/0		5.30772	398.581	398.581	4.8	4.92354e-06	1.03125e-06	0	0
FALSE	High	PMI-Byonic	PMI-Byonic (A2)	A	2	Unambiguous	TCVCTEGYTGTHCEVDIDECDPDPCHY	[Y].TcVcTEGYTGtHcEVdIDEcDPDPcHY.[G]	C2(Carbamidomethyl); C4(Carbamidomethyl); T11(HexNAc(1)Fuc(1)); C13(Carbamidomethyl); D16(Oxidation); C20(Carbamidomethyl); C25(Carbamidomethyl)	1	1	Q01705	Q01705	Neurogenic locus notch homolog protein 1 OS=Mus musculus OX=10090 GN=Notch1 PE=1 SV=3	1	4	4	1	0	1	1	1	914.843	3656.35	3655.34	274.917	0.251229	0	0	1.23325e+06	HCD (High Energy Collision Dissociation)	MS2	0	100	11.9919	4249	4249	4241	FP040621_4.raw	0/0		3.63741	369.445	369.445	4.8	0.000230456	2.2095e-05	0	0
FALSE	High	PMI-Byonic	PMI-Byonic (A2)	A	2	Unambiguous	TCRCPEGYHDPTCL	[F].TcRcPEGYHDPTcL.[S]	C2(Carbamidomethyl); C4(Carbamidomethyl); C13(Carbamidomethyl)	1	1	Q01705	Q01705	Neurogenic locus notch homolog protein 1 OS=Mus musculus OX=10090 GN=Notch1 PE=1 SV=3	1	3	3	1	0	1	1	1	589.241	1765.71	1765.71	-0.00359487	-2.11583e-06	0	0	601973	HCD (High Energy Collision Dissociation)	MS2	47.1384	100	9.97779	3362	3362	3353	FP040621_4.raw	0/0		4.41256	395.438	395.438	395.438	3.86763e-05	4.89411e-06	0	0
FALSE	High	PMI-Byonic	PMI-Byonic (A2)	A	2	Unambiguous	KCDCAPGW	[Y].KcDcAPGw.[S]	C2(Carbamidomethyl); C4(Carbamidomethyl); W8(Oxidation)	1	1	Q01705	Q01705	Neurogenic locus notch homolog protein 1 OS=Mus musculus OX=10090 GN=Notch1 PE=1 SV=3	0	2	2	1	0	1	1	1	505.202	1009.4	1009.39	9.94741	0.00502039	0	0	1.57239e+06	HCD (High Energy Collision Dissociation)	MS2	49.3466	73.4098	13.5036	4907	4907	4900	FP040621_4.raw	0/0		0.0709817	75.2135	29.9941	1.42109e-14	0.849216	0.00787401	0.00641025	0.015873
[truncated: 7 more columns]
