# Supplementary material for: Modulation of the NOTCH1 Pathway by LUNATIC FRINGE Is Dominant over That of MANIC or RADICAL FRINGE
Source: Molecules. 2021 Sep 30;26(19):5942. doi: 10.3390/molecules26195942 (PMC8512825; doi:10.3390/molecules26195942)
Supplement: Supplementary file 1 [file molecules-26-05942-s001.zip › Supplement/Table S34.xlsx]

## Sheet: Table S34
	Trypsin digestion of mN1 EGF1-18 + MFNG expressed in U2OS analyzed for Figure 3, 7, S2 ,S3 and S6.
	Tab			Biological replicate number						The peptides used to generate the EICs are highlighted in red and bold
	FP072920_2			1
	FP112420_11-(01)			2
	FP121720_14
	FP112420_15-(01)			3
	FP120820_4
	FP031821_7			4

## Sheet: FP072920_2
Checked	Confidence	Identifying Node Type	Identifying Node	Search ID	Identifying Node No	PSM Ambiguity	Sequence	Annotated Sequence	Modifications	# Protein Groups	# Proteins	Master Protein Accessions	Protein Accessions	Protein Descriptions	# Missed Cleavages	Charge	Original Precursor Charge	DeltaScore	DeltaCn	Rank	Search Engine Rank	Concatenated Rank	m/z [Da]	MH+ [Da]	Theo. MH+ [Da]	DeltaM [ppm]	Deltam/z [Da]	Matched Ions	Total Ions	Intensity	Activation Type	MS Order	Isolation Interference [%]	Ion Inject Time [ms]	RT [min]	First Scan	Last Scan	Master Scan(s)	Spectrum File	Ions Matched	Annotation	|Log Prob|	Byonic Score	Delta Byonic Score	Delta Mod Score	PEP 2D	q-Value 2D	FDR 2D	Peptide Group FDR 2D
FALSE	High	PMI-Byonic	PMI-Byonic (A2)	A	2	Unambiguous	CSQPSGTCLNGGR	[R].cSQPSGTcLNGGR.[C]	C1(Carbamidomethyl); C8(Carbamidomethyl)	1	1	Q01705	Q01705	Neurogenic locus notch homolog protein 1 OS=Mus musculus OX=10090 GN=Notch1 PE=1 SV=3	0	2	2	1	0	1	1	1	697.299	1393.59	1393.59	-2.22989	-0.00155378	0	0	40500.2	HCD (High Energy Collision Dissociation)	MS2	40.1441	100	8.52115	2775	2775	2768	FP072920_2.raw	0/0		1.27223	72.5691	72.5691	72.5691	0.0534278	0.00191072	0	0
FALSE	High	PMI-Byonic	PMI-Byonic (A2)	A	2	Unambiguous	CSQPSGTCLNGGR	[R].cSQPSGTcLNGGR.[C]	C1(Carbamidomethyl); C8(Carbamidomethyl)	1	1	Q01705	Q01705	Neurogenic locus notch homolog protein 1 OS=Mus musculus OX=10090 GN=Notch1 PE=1 SV=3	0	2	2	1	0	1	1	1	697.299	1393.59	1393.59	-2.84305	-0.00198103	0	0	148838	HCD (High Energy Collision Dissociation)	MS2	49.691	100	8.75032	2871	2871	2869	FP072920_2.raw	0/0		5.3608	358.892	358.892	358.892	4.35712e-06	3.91008e-07	0	0
FALSE	High	PMI-Byonic	PMI-Byonic (A2)	A	2	Unambiguous	CSQPSGTCLNGGR	[R].cSQPSGTcLNGGR.[C]	C1(Carbamidomethyl); C8(Carbamidomethyl)	1	1	Q01705	Q01705	Neurogenic locus notch homolog protein 1 OS=Mus musculus OX=10090 GN=Notch1 PE=1 SV=3	0	2	2	1	0	1	1	1	697.299	1393.59	1393.59	-2.84305	-0.00198103	0	0	254699	HCD (High Energy Collision Dissociation)	MS2	1.47813	100	8.63419	2822	2822	2820	FP072920_2.raw	0/0		7.26619	559.989	559.989	559.989	5.41759e-08	5.38096e-09	0	0
FALSE	High	PMI-Byonic	PMI-Byonic (A2)	A	2	Unambiguous	CQDSNPCLSTPCK	[R].cQDsNPcLSTPcK.[N]	C1(Carbamidomethyl); S4(Hex(1)Pent(1)R0); C7(Carbamidomethyl); C12(Carbamidomethyl)	1	1	Q01705	Q01705	Neurogenic locus notch homolog protein 1 OS=Mus musculus OX=10090 GN=Notch1 PE=1 SV=3	0	2	2	1	0	1	1	1	930.866	1860.72	1860.73	-3.05353	-0.00284089	0	0	39793.9	HCD (High Energy Collision Dissociation)	MS2	0	100	9.58781	3221	3221	3212	FP072920_2.raw	0/0		1.15243	86.1812	86.1812	3.72	0.0704003	0.00337049	0	0
FALSE	High	PMI-Byonic	PMI-Byonic (A2)	A	2	Unambiguous	CQDSNPCLSTPCK	[R].cQDsNPcLSTPcK.[N]	C1(Carbamidomethyl); S4(Hex(1)Pent(1)); C7(Carbamidomethyl); C12(Carbamidomethyl)	1	1	Q01705	Q01705	Neurogenic locus notch homolog protein 1 OS=Mus musculus OX=10090 GN=Notch1 PE=1 SV=3	0	2	2	1	0	1	1	1	930.867	1860.73	1860.73	-1.08526	-0.00100969	0	0	79857.3	HCD (High Energy Collision Dissociation)	MS2	0	100	9.7148	3274	3274	3270	FP072920_2.raw	0/0		3.8742	259.324	259.324	3.72	0.000133598	6.51916e-06	0	0
FALSE	High	PMI-Byonic	PMI-Byonic (A2)	A	2	Unambiguous	CQDSNPCLSTPCK	[R].cQDSNPcLsTPcK.[N]	C1(Carbamidomethyl); C7(Carbamidomethyl); S9(Hex(1)Pent(1)); C12(Carbamidomethyl)	1	1	Q01705	Q01705	Neurogenic locus notch homolog protein 1 OS=Mus musculus OX=10090 GN=Notch1 PE=1 SV=3	0	2	2	1	0	1	1	1	930.867	1860.73	1860.73	-1.8069	-0.00168108	0	0	134297	HCD (High Energy Collision Dissociation)	MS2	0	100	9.82647	3320	3320	3318	FP072920_2.raw	0/0		4.89159	358.365	358.365	0	1.28355e-05	7.23375e-07	0	0
FALSE	High	PMI-Byonic	PMI-Byonic (A2)	A	2	Unambiguous	CQDSNPCLSTPCK	[R].cQDsNPcLSTPcK.[N]	C1(Carbamidomethyl); S4(Hex(1)); C7(Carbamidomethyl); C12(Carbamidomethyl)	1	1	Q01705	Q01705	Neurogenic locus notch homolog protein 1 OS=Mus musculus OX=10090 GN=Notch1 PE=1 SV=3	0	2	2	1	0	1	1	1	864.845	1728.68	1728.69	-2.28516	-0.00197517	0	0	60261.1	HCD (High Energy Collision Dissociation)	MS2	0	100	9.90077	3351	3351	3348	FP072920_2.raw	0/0		1.41166	47.431	47.431	3.72	0.0387564	0.00143531	0	0
FALSE	High	PMI-Byonic	PMI-Byonic (A2)	A	2	Unambiguous	CQDSNPCLSTPCK	[R].cQDSNPcLsTPcK.[N]	C1(Carbamidomethyl); C7(Carbamidomethyl); S9(Hex(1)Pent(1)); C12(Carbamidomethyl)	1	1	Q01705	Q01705	Neurogenic locus notch homolog protein 1 OS=Mus musculus OX=10090 GN=Notch1 PE=1 SV=3	0	2	2	1	0	1	1	1	930.866	1860.72	1860.73	-2.79095	-0.0025966	0	0	219371	HCD (High Energy Collision Dissociation)	MS2	5.89166	100	9.93915	3367	3367	3365	FP072920_2.raw	0/0		7.26619	524.209	524.209	0	5.41759e-08	7.44272e-09	0	0
FALSE	Medium	PMI-Byonic	PMI-Byonic (A2)	A	2	Unambiguous	CQDSNPCLSTPCK	[R].cQDsNPcLSTPcK.[N]	C1(Carbamidomethyl); S4(Hex(1)); C7(Carbamidomethyl); C12(Carbamidomethyl)	1	1	Q01705	Q01705	Neurogenic locus notch homolog protein 1 OS=Mus musculus OX=10090 GN=Notch1 PE=1 SV=3	0	3	3	1	0	1	1	1	576.899	1728.68	1728.69	-2.01048	-0.0011585	0	0	14894.4	HCD (High Energy Collision Dissociation)	MS2	9.50213	100	9.97614	3383	3383	3376	FP072920_2.raw	0/0		0.433735	104.359	104.359	3.72	0.368353	0.0106035	0	0
FALSE	High	PMI-Byonic	PMI-Byonic (A2)	A	2	Unambiguous	CQDSNPCLSTPCK	[R].cQDSNPcLsTPcK.[N]	C1(Carbamidomethyl); C7(Carbamidomethyl); S9(Hex(1)Pent(1)); C12(Carbamidomethyl)	1	1	Q01705	Q01705	Neurogenic locus notch homolog protein 1 OS=Mus musculus OX=10090 GN=Notch1 PE=1 SV=3	0	3	3	1	0	1	1	1	620.913	1860.73	1860.73	-2.24055	-0.00138969	0	0	172646	HCD (High Energy Collision Dissociation)	MS2	4.20304	100	9.99329	3390	3390	3387	FP072920_2.raw	0/0		5.86543	388.958	388.958	0	1.36324e-06	1.61987e-07	0	0
FALSE	High	PMI-Byonic	PMI-Byonic (A2)	A	2	Unambiguous	CQDSNPCLSTPCK	[R].cQDsNPcLSTPcK.[N]	C1(Carbamidomethyl); S4(Hex(1)); C7(Carbamidomethyl); C12(Carbamidomethyl)	1	1	Q01705	Q01705	Neurogenic locus notch homolog protein 1 OS=Mus musculus OX=10090 GN=Notch1 PE=1 SV=3	0	2	2	1	0	1	1	1	864.845	1728.68	1728.69	-2.92069	-0.00252448	0	0	155886	HCD (High Energy Collision Dissociation)	MS2	3.66402	100	10.0109	3397	3397	3396	FP072920_2.raw	0/0		4.6955	303.964	303.964	3.72	2.01605e-05	1.31746e-06	0	0
FALSE	High	PMI-Byonic	PMI-Byonic (A2)	A	2	Unambiguous	CQDSNPCLSTPCK	[R].cQDSNPcLsTPcK.[N]	C1(Carbamidomethyl); C7(Carbamidomethyl); S9(Hex(1)Pent(1)); C12(Carbamidomethyl)	1	1	Q01705	Q01705	Neurogenic locus notch homolog protein 1 OS=Mus musculus OX=10090 GN=Notch1 PE=1 SV=3	0	2	2	1	0	1	1	1	930.866	1860.73	1860.73	-2.46293	-0.00229143	0	0	1.33052e+06	HCD (High Energy Collision Dissociation)	MS2	0.40617	100	10.0624	3419	3419	3418	FP072920_2.raw	0/0		12.085	767.264	767.264	0	8.22164e-13	1.10847e-13	0	0
FALSE	High	PMI-Byonic	PMI-Byonic (A2)	A	2	Unambiguous	CQDSNPCLSTPCK	[R].cQDsNPcLSTPcK.[N]	C1(Carbamidomethyl); S4(Hex(1)Pent(1)); C7(Carbamidomethyl); C12(Carbamidomethyl)	1	1	Q01705	Q01705	Neurogenic locus notch homolog protein 1 OS=Mus musculus OX=10090 GN=Notch1 PE=1 SV=3	0	2	2	1	0	1	1	1	930.866	1860.72	1860.73	-2.65974	-0.00247453	0	0	89848.7	HCD (High Energy Collision Dissociation)	MS2	0	100	10.4441	3580	3580	3575	FP072920_2.raw	0/0		4.34338	252.59	252.59	3.72	4.53546e-05	3.40662e-06	0	0
FALSE	High	PMI-Byonic	PMI-Byonic (A2)	A	2	Unambiguous	CQDSNPCLSTPCK	[R].cQDSNPcLsTPcK.[N]	C1(Carbamidomethyl); C7(Carbamidomethyl); S9(Hex(1)Pent(1)); C12(Carbamidomethyl)	1	1	Q01705	Q01705	Neurogenic locus notch homolog protein 1 OS=Mus musculus OX=10090 GN=Notch1 PE=1 SV=3	0	3	3	1	0	1	1	1	620.913	1860.72	1860.73	-2.92939	-0.00181693	0	0	860027	HCD (High Energy Collision Dissociation)	MS2	5.42343	100	10.1123	3440	3440	3439	FP072920_2.raw	0/0		6.49501	546.063	546.063	0	3.19883e-07	5.36772e-08	0	0
FALSE	High	PMI-Byonic	PMI-Byonic (A2)	A	2	Unambiguous	CQDSNPCLSTPCK	[R].cQDSNPcLSTPcK.[N]	C1(Carbamidomethyl); C7(Carbamidomethyl); C12(Carbamidomethyl)	1	1	Q01705	Q01705	Neurogenic locus notch homolog protein 1 OS=Mus musculus OX=10090 GN=Notch1 PE=1 SV=3	0	2	2	1	0	1	1	1	784.322	1567.64	1566.63	639.119	0.500633	0	0	36909.3	HCD (High Energy Collision Dissociation)	MS2	48.5677	100	10.1554	3459	3459	3450	FP072920_2.raw	0/0		0.704461	44.3926	44.3926	44.3926	0.197487	0.00756239	0	0
FALSE	High	PMI-Byonic	PMI-Byonic (A2)	A	2	Unambiguous	CQDSNPCLSTPCK	[R].cQDSNPcLsTPcK.[N]	C1(Carbamidomethyl); C7(Carbamidomethyl); S9(Hex(1)Pent(1)); C12(Carbamidomethyl)	1	1	Q01705	Q01705	Neurogenic locus notch homolog protein 1 OS=Mus musculus OX=10090 GN=Notch1 PE=1 SV=3	0	2	2	1	0	1	1	1	930.865	1860.72	1860.73	-3.25018	-0.00302385	0	0	1.41074e+06	HCD (High Energy Collision Dissociation)	MS2	1.3572	100	10.188	3472	3472	3471	FP072920_2.raw	0/0		12.085	780.136	780.136	0	8.22164e-13	1.70123e-13	0	0
FALSE	High	PMI-Byonic	PMI-Byonic (A2)	A	2	Unambiguous	CQDSNPCLSTPCK	[R].cQDsNPcLSTPcK.[N]	C1(Carbamidomethyl); S4(Hex(1)Pent(2)R0); C7(Carbamidomethyl); C12(Carbamidomethyl)	1	1	Q01705	Q01705	Neurogenic locus notch homolog protein 1 OS=Mus musculus OX=10090 GN=Notch1 PE=1 SV=3	0	2	2	1	0	1	1	1	996.888	1992.77	1992.77	-1.63734	-0.00163143	0	0	65828.7	HCD (High Energy Collision Dissociation)	MS2	0	100	10.1988	3477	3477	3471	FP072920_2.raw	0/0		3.3573	318.884	318.884	3.72	0.000439243	1.8081e-05	0	0
FALSE	High	PMI-Byonic	PMI-Byonic (A2)	A	2	Unambiguous	CQDSNPCLSTPCK	[R].cQDSNPcLStPcK.[N]	C1(Carbamidomethyl); C7(Carbamidomethyl); T10(Hex(1)); C12(Carbamidomethyl)	1	1	Q01705	Q01705	Neurogenic locus notch homolog protein 1 OS=Mus musculus OX=10090 GN=Notch1 PE=1 SV=3	0	3	3	1	0	1	1	1	576.899	1728.68	1728.69	-3.59931	-0.00207403	0	0	85749.9	HCD (High Energy Collision Dissociation)	MS2	36.8811	100	10.2137	3483	3483	3481	FP072920_2.raw	0/0		1.63197	253.463	253.463	5.68434e-14	0.0233363	0.000798818	0	0
FALSE	High	PMI-Byonic	PMI-Byonic (A2)	A	2	Unambiguous	CQDSNPCLSTPCK	[R].cQDSNPcLsTPcK.[N]	C1(Carbamidomethyl); C7(Carbamidomethyl); S9(Hex(1)Pent(1)); C12(Carbamidomethyl)	1	1	Q01705	Q01705	Neurogenic locus notch homolog protein 1 OS=Mus musculus OX=10090 GN=Notch1 PE=1 SV=3	0	3	3	1	0	1	1	1	620.913	1860.72	1860.73	-3.1262	-0.001939	0	0	373036	HCD (High Energy Collision Dissociation)	MS2	2.31481	100	10.2279	3489	3489	3488	FP072920_2.raw	0/0		6.08495	457.11	457.11	0	8.22342e-07	1.10266e-07	0	0
FALSE	High	PMI-Byonic	PMI-Byonic (A2)	A	2	Unambiguous	CQDSNPCLSTPCK	[R].cQDSNPcLsTPcK.[N]	C1(Carbamidomethyl); C7(Carbamidomethyl); S9(Hex(1)Pent(1)); C12(Carbamidomethyl)	1	1	Q01705	Q01705	Neurogenic locus notch homolog protein 1 OS=Mus musculus OX=10090 GN=Notch1 PE=1 SV=3	0	2	2	1	0	1	1	1	930.866	1860.72	1860.73	-2.79095	-0.0025966	0	0	347047	HCD (High Energy Collision Dissociation)	MS2	2.46135	100	10.2953	3517	3517	3516	FP072920_2.raw	0/0		6.34156	510.98	510.98	1.13687e-13	4.55447e-07	6.7353e-08	0	0
FALSE	High	PMI-Byonic	PMI-Byonic (A2)	A	2	Unambiguous	CQDSNPCLSTPCK	[R].cQDsNPcLSTPcK.[N]	C1(Carbamidomethyl); S4(Hex(1)Pent(2)); C7(Carbamidomethyl); C12(Carbamidomethyl)	1	1	Q01705	Q01705	Neurogenic locus notch homolog protein 1 OS=Mus musculus OX=10090 GN=Notch1 PE=1 SV=3	0	2	2	1	0	1	1	1	996.886	1992.77	1992.77	-3.41373	-0.0034014	0	0	166095	HCD (High Energy Collision Dissociation)	MS2	3.85491	100	10.3139	3525	3525	3523	FP072920_2.raw	0/0		6.85613	469.074	469.074	3.72	1.39273e-07	2.26784e-08	0	0
FALSE	High	PMI-Byonic	PMI-Byonic (A2)	A	2	Unambiguous	CQDSNPCLSTPCK	[R].cQDSNPcLsTPcK.[N]	C1(Carbamidomethyl); C7(Carbamidomethyl); S9(Hex(1)Pent(2)); C12(Carbamidomethyl)	1	1	Q01705	Q01705	Neurogenic locus notch homolog protein 1 OS=Mus musculus OX=10090 GN=Notch1 PE=1 SV=3	0	6	6	1	0	1	1	1	664.979	3984.84	1992.77	999647	332.011	0	0	143140	HCD (High Energy Collision Dissociation)	MS2	41.5151	100	10.3182	3527	3527	3523	FP072920_2.raw	0/0		2.7113	209.447	209.447	0	0.001944	5.92138e-05	0	0
FALSE	High	PMI-Byonic	PMI-Byonic (A2)	A	2	Unambiguous	CQDSNPCLSTPCK	[R].cQDSNPcLsTPcK.[N]	C1(Carbamidomethyl); C7(Carbamidomethyl); S9(Hex(1)); C12(Carbamidomethyl)	1	1	Q01705	Q01705	Neurogenic locus notch homolog protein 1 OS=Mus musculus OX=10090 GN=Notch1 PE=1 SV=3	0	3	3	1	0	1	1	1	577.234	1729.69	1728.69	577.911	0.333009	0	0	206894	HCD (High Energy Collision Dissociation)	MS2	57.3125	100	10.099	3435	3435	3429	FP072920_2.raw	0/0		4.68004	364.904	364.904	0	2.08911e-05	1.58611e-06	0	0
FALSE	High	PMI-Byonic	PMI-Byonic (A2)	A	2	Unambiguous	CQDSNPCLSTPCK	[R].cQDSNPcLsTPcK.[N]	C1(Carbamidomethyl); C7(Carbamidomethyl); S9(Hex(1)Pent(1)); C12(Carbamidomethyl)	1	1	Q01705	Q01705	Neurogenic locus notch homolog protein 1 OS=Mus musculus OX=10090 GN=Notch1 PE=1 SV=3	0	3	3	1	0	1	1	1	621.247	1861.73	1860.73	536.331	0.332656	0	0	113811	HCD (High Energy Collision Dissociation)	MS2	53.4269	100	10.3509	3541	3541	3535	FP072920_2.raw	0/0		1.38017	136.636	136.636	0	0.0416709	0.00164379	0	0
FALSE	High	PMI-Byonic	PMI-Byonic (A2)	A	2	Unambiguous	NGGTCDLLTLTEYK	[R].NGGTcDLLTLTEYK.[C]	C5(Carbamidomethyl)	1	1	Q01705	Q01705	Neurogenic locus notch homolog protein 1 OS=Mus musculus OX=10090 GN=Notch1 PE=1 SV=3	0	2	2	1	0	1	1	1	793.376	1585.74	1584.76	622.521	0.493273	0	0	1.01153e+06	HCD (High Energy Collision Dissociation)	MS2	19.7565	100	18.6435	7175	7175	7171	FP072920_2.raw	0/0		6.21666	451.631	451.631	451.631	6.07212e-07	8.09078e-08	0	0
FALSE	High	PMI-Byonic	PMI-Byonic (A2)	A	2	Unambiguous	NGGTCDLLTLTEYK	[R].NGGTcDLLTLtEYK.[C]	C5(Carbamidomethyl); T11(Fuc(1))	1	1	Q01705	Q01705	Neurogenic locus notch homolog protein 1 OS=Mus musculus OX=10090 GN=Notch1 PE=1 SV=3	0	2	2	1	0	1	1	1	865.91	1730.81	1730.82	-1.59473	-0.0013801	0	0	31638894	HCD (High Energy Collision Dissociation)	MS2	2.79606	5.33359	17.1508	6523	6523	6522	FP072920_2.raw	0/0		8.6158	615.609	615.609	10.5251	2.42212e-09	3.40697e-10	0	0
FALSE	High	PMI-Byonic	PMI-Byonic (A2)	A	2	Unambiguous	NGGTCDLLTLTEYK	[R].NGGTcDLLtLTEYK.[C]	C5(Carbamidomethyl); T9(Fuc(1))	1	1	Q01705	Q01705	Neurogenic locus notch homolog protein 1 OS=Mus musculus OX=10090 GN=Notch1 PE=1 SV=3	0	3	3	1	0	1	1	1	866.042	2596.11	1730.82	499936	288.433	0	0	276450	HCD (High Energy Collision Dissociation)	MS2	33.9553	100	17.7842	6805	6805	6797	FP072920_2.raw	0/0		2.49725	343.636	343.636	0	0.00318236	0.000134264	0	0
FALSE	High	PMI-Byonic	PMI-Byonic (A2)	A	2	Unambiguous	NGGTCDLLTLTEYK	[R].NGGTcDLLtLTEYK.[C]	C5(Carbamidomethyl); T9(Fuc(1))	1	1	Q01705	Q01705	Neurogenic locus notch homolog protein 1 OS=Mus musculus OX=10090 GN=Notch1 PE=1 SV=3	0	3	3	1	0	1	1	1	866.04	2596.11	1730.82	499933	288.431	0	0	1.27519e+06	HCD (High Energy Collision Dissociation)	MS2	23.5276	100	17.6625	6752	6752	6742	FP072920_2.raw	0/0		1.58793	307.354	307.354	2.91808	0.0258266	0.00093124	0	0
FALSE	High	PMI-Byonic	PMI-Byonic (A2)	A	2	Unambiguous	NGGTCDLLTLTEYK	[R].NGGTcDLLtLTEYK.[C]	C5(Carbamidomethyl); T9(Fuc(1))	1	1	Q01705	Q01705	Neurogenic locus notch homolog protein 1 OS=Mus musculus OX=10090 GN=Notch1 PE=1 SV=3	0	2	2	1	0	1	1	1	865.907	1730.81	1730.82	-4.41584	-0.0038215	0	0	660585	HCD (High Energy Collision Dissociation)	MS2	0	100	17.5651	6707	6707	6698	FP072920_2.raw	0/0		6.62672	551.486	551.486	0	2.362e-07	3.54385e-08	0	0
FALSE	High	PMI-Byonic	PMI-Byonic (A2)	A	2	Unambiguous	NGGTCDLLTLTEYK	[R].NGGTcDLLtLTEYK.[C]	C5(Carbamidomethyl); T9(Fuc(1))	1	1	Q01705	Q01705	Neurogenic locus notch homolog protein 1 OS=Mus musculus OX=10090 GN=Notch1 PE=1 SV=3	0	2	2	1	0	1	1	1	865.91	1730.81	1730.82	-1.38315	-0.00119699	0	0	809553	HCD (High Energy Collision Dissociation)	MS2	10.4554	100	17.4017	6634	6634	6632	FP072920_2.raw	0/0		8.6158	622.711	622.711	0	2.42212e-09	3.84059e-10	0	0
FALSE	High	PMI-Byonic	PMI-Byonic (A2)	A	2	Unambiguous	NGGTCDLLTLTEYK	[R].NGGtcDLLTLTEYK.[C]	T4(HexNAc(1)); C5(Carbamidomethyl)	1	1	Q01705	Q01705	Neurogenic locus notch homolog protein 1 OS=Mus musculus OX=10090 GN=Notch1 PE=1 SV=3	0	2	2	1	0	1	1	1	894.42	1787.83	1787.84	-2.14683	-0.00191909	0	0	517248	HCD (High Energy Collision Dissociation)	MS2	0	100	17.3911	6630	6630	6621	FP072920_2.raw	0/0		4.79237	318.183	318.183	3.58996	1.61297e-05	9.38345e-07	0	0
FALSE	High	PMI-Byonic	PMI-Byonic (A2)	A	2	Unambiguous	NGGTCDLLTLTEYK	[R].NGGTcDLLTLtEYK.[C]	C5(Carbamidomethyl); T11(Fuc(1))	1	1	Q01705	Q01705	Neurogenic locus notch homolog protein 1 OS=Mus musculus OX=10090 GN=Notch1 PE=1 SV=3	0	2	2	1	0	1	1	1	865.91	1730.81	1730.82	-1.03051	-0.000891814	0	0	3.09841e+06	HCD (High Energy Collision Dissociation)	MS2	2.8563	53.4876	17.276	6578	6578	6577	FP072920_2.raw	0/0		9.6158	679.76	679.76	6.21394	2.42212e-10	3.80101e-11	0	0
FALSE	High	PMI-Byonic	PMI-Byonic (A2)	A	2	Unambiguous	NGGTCDLLTLTEYK	[R].NGGTcDLLtLTEYK.[C]	C5(Carbamidomethyl); T9(Fuc(1))	1	1	Q01705	Q01705	Neurogenic locus notch homolog protein 1 OS=Mus musculus OX=10090 GN=Notch1 PE=1 SV=3	0	3	3	1	0	1	1	1	577.609	1730.81	1730.82	-1.42618	-0.000822821	0	0	1.73076e+06	HCD (High Energy Collision Dissociation)	MS2	20.046	42.4975	17.1772	6535	6535	6533	FP072920_2.raw	0/0		6.84462	565.442	565.442	0	1.43015e-07	2.53708e-08	0	0
FALSE	High	PMI-Byonic	PMI-Byonic (A2)	A	2	Unambiguous	NGGTCDLLTLTEYK	[R].NGGTcDLLTLtEYK.[C]	C5(Carbamidomethyl); T11(Fuc(1))	1	1	Q01705	Q01705	Neurogenic locus notch homolog protein 1 OS=Mus musculus OX=10090 GN=Notch1 PE=1 SV=3	0	3	3	1	0	1	1	1	577.609	1730.81	1730.82	-2.16672	-0.00125007	0	0	2.72146e+06	HCD (High Energy Collision Dissociation)	MS2	26.022	52.4675	17.0562	6481	6481	6478	FP072920_2.raw	0/0		7.31384	598.255	598.255	7.75868	4.85471e-08	4.65268e-09	0	0
FALSE	High	PMI-Byonic	PMI-Byonic (A2)	A	2	Unambiguous	NGGTCDLLTLTEYK	[R].NGGTcDLLTLtEYK.[C]	C5(Carbamidomethyl); T11(Fuc(1))	1	1	Q01705	Q01705	Neurogenic locus notch homolog protein 1 OS=Mus musculus OX=10090 GN=Notch1 PE=1 SV=3	0	2	2	1	0	1	1	1	865.909	1730.81	1730.82	-2.65265	-0.00229562	0	0	5.50491e+06	HCD (High Energy Collision Dissociation)	MS2	17.0461	27.0542	17.0317	6470	6470	6467	FP072920_2.raw	0/0		9.08502	631.636	631.636	3.30437	8.22201e-10	2.38174e-10	0	0
FALSE	High	PMI-Byonic	PMI-Byonic (A2)	A	2	Unambiguous	NGGTCDLLTLTEYK	[R].NGGTcDLLTLtEYK.[C]	C5(Carbamidomethyl); T11(HexNAc(1))	1	1	Q01705	Q01705	Neurogenic locus notch homolog protein 1 OS=Mus musculus OX=10090 GN=Notch1 PE=1 SV=3	0	2	2	1	0	1	1	1	894.913	1788.82	1787.84	549.063	0.490818	0	0	584932	HCD (High Energy Collision Dissociation)	MS2	7.28267	100	18.2954	7025	7025	7017	FP072920_2.raw	0/0		0.954775	211.877	211.877	1.79728	0.110975	0.00468059	0	0
FALSE	High	PMI-Byonic	PMI-Byonic (A2)	A	2	Unambiguous	CRCPPGWSGK	[K].cRcPPGWSGK.[S]	C1(Carbamidomethyl); C3(Carbamidomethyl)	1	1	Q01705	Q01705	Neurogenic locus notch homolog protein 1 OS=Mus musculus OX=10090 GN=Notch1 PE=1 SV=3	1	3	3	1	0	1	1	1	402.182	1204.53	1204.54	-1.79972	-0.000722607	0	0	86436.4	HCD (High Energy Collision Dissociation)	MS2	25.0021	100	8.19062	2636	2636	2635	FP072920_2.raw	0/0		2.31388	231.369	231.369	231.369	0.00485421	0.000226448	0	0
FALSE	High	PMI-Byonic	PMI-Byonic (A2)	A	2	Unambiguous	SCQQADPCASNPCANGGQCLPFESSYICR	[K].ScQQADPcAsNPcANGGQcLPFESSYIcR.[C]	C2(Carbamidomethyl); C8(Carbamidomethyl); S10(Hex(1)Pent(1)); C13(Carbamidomethyl); C19(Carbamidomethyl); C28(Carbamidomethyl)	1	1	Q01705	Q01705	Neurogenic locus notch homolog protein 1 OS=Mus musculus OX=10090 GN=Notch1 PE=1 SV=3	0	3	3	1	0	1	1	1	1210.15	3628.44	3628.44	-0.337873	-0.000408651	0	0	1.18334e+06	HCD (High Energy Collision Dissociation)	MS2	2.6246	100	16.5405	6250	6250	6247	FP072920_2.raw	0/0		12.4425	922.931	922.931	2.4	3.61011e-13	3.97163e-14	0	0
FALSE	High	PMI-Byonic	PMI-Byonic (A2)	A	2	Unambiguous	SCQQADPCASNPCANGGQCLPFESSYICR	[K].ScQQADPcAsNPcANGGQcLPFESSYIcR.[C]	C2(Carbamidomethyl); C8(Carbamidomethyl); S10(Hex(1)); C13(Carbamidomethyl); C19(Carbamidomethyl); C28(Carbamidomethyl)	1	1	Q01705	Q01705	Neurogenic locus notch homolog protein 1 OS=Mus musculus OX=10090 GN=Notch1 PE=1 SV=3	0	3	3	1	0	1	1	1	1166.14	3496.4	3496.4	0.738017	0.000860133	0	0	321275	HCD (High Energy Collision Dissociation)	MS2	0	100	16.6185	6284	6284	6280	FP072920_2.raw	0/0		10.9117	842.891	842.891	3.6	1.22552e-11	2.13307e-12	0	0
FALSE	High	PMI-Byonic	PMI-Byonic (A2)	A	2	Unambiguous	SCQQADPCASNPCANGGQCLPFESSYICR	[K].ScQQADPcASNPcANGGQcLPFEsSYIcR.[C]	C2(Carbamidomethyl); C8(Carbamidomethyl); C13(Carbamidomethyl); C19(Carbamidomethyl); S24(Hex(1)Pent(2)); C28(Carbamidomethyl)	1	1	Q01705	Q01705	Neurogenic locus notch homolog protein 1 OS=Mus musculus OX=10090 GN=Notch1 PE=1 SV=3	0	3	3	1	0	1	1	1	1254.16	3760.48	3760.48	-1.43572	-0.00179967	0	0	410027	HCD (High Energy Collision Dissociation)	MS2	0	100	16.599	6276	6276	6269	FP072920_2.raw	0/0		11.4425	860.594	860.594	1.2	3.61022e-12	5.23841e-13	0	0
FALSE	High	PMI-Byonic	PMI-Byonic (A2)	A	2	Unambiguous	SCQQADPCASNPCANGGQCLPFESSYICR	[K].ScQQADPcAsNPcANGGQcLPFESSYIcR.[C]	C2(Carbamidomethyl); C8(Carbamidomethyl); S10(Hex(1)Pent(1)); C13(Carbamidomethyl); C19(Carbamidomethyl); C28(Carbamidomethyl)	1	1	Q01705	Q01705	Neurogenic locus notch homolog protein 1 OS=Mus musculus OX=10090 GN=Notch1 PE=1 SV=3	0	3	3	1	0	1	1	1	1210.15	3628.43	3628.44	-1.34715	-0.00162935	0	0	1.36582e+06	HCD (High Energy Collision Dissociation)	MS2	2.45826	100	16.6635	6303	6303	6302	FP072920_2.raw	0/0		13.4418	951.935	951.935	2.4	3.61559e-14	4.01728e-15	0	0
FALSE	High	PMI-Byonic	PMI-Byonic (A2)	A	2	Unambiguous	SCQQADPCASNPCANGGQCLPFESSYICR	[K].ScQQADPcAsNPcANGGQcLPFESSYIcR.[C]	C2(Carbamidomethyl); C8(Carbamidomethyl); S10(Hex(1)Pent(1)); C13(Carbamidomethyl); C19(Carbamidomethyl); C28(Carbamidomethyl)	1	1	Q01705	Q01705	Neurogenic locus notch homolog protein 1 OS=Mus musculus OX=10090 GN=Notch1 PE=1 SV=3	0	4	4	1	0	1	1	1	907.865	3628.44	3628.44	-0.560256	-0.000508214	0	0	1.13672e+06	HCD (High Energy Collision Dissociation)	MS2	0	100	16.6657	6304	6304	6302	FP072920_2.raw	0/0		7.59749	717.799	717.799	2.4	2.52645e-08	2.52733e-09	0	0
FALSE	High	PMI-Byonic	PMI-Byonic (A2)	A	2	Unambiguous	SCQQADPCASNPCANGGQCLPFESSYICR	[K].ScQQADPcAsNPcANGGQcLPFESSYIcR.[C]	C2(Carbamidomethyl); C8(Carbamidomethyl); S10(Hex(1)Pent(2)); C13(Carbamidomethyl); C19(Carbamidomethyl); C28(Carbamidomethyl)	1	1	Q01705	Q01705	Neurogenic locus notch homolog protein 1 OS=Mus musculus OX=10090 GN=Notch1 PE=1 SV=3	0	4	4	1	0	1	1	1	940.875	3760.48	3760.48	-0.416767	-0.000391812	0	0	375785	HCD (High Energy Collision Dissociation)	MS2	0	100	16.5448	6252	6252	6247	FP072920_2.raw	0/0		6.59749	661.608	661.608	2.4	2.52645e-07	4.63084e-08	0	0
FALSE	High	PMI-Byonic	PMI-Byonic (A2)	A	2	Unambiguous	SCQQADPCASNPCANGGQCLPFESSYICR	[K].ScQQADPcAsNPcANGGQcLPFESSYIcR.[C]	C2(Carbamidomethyl); C8(Carbamidomethyl); S10(Hex(1)Pent(1)); C13(Carbamidomethyl); C19(Carbamidomethyl); C28(Carbamidomethyl)	1	1	Q01705	Q01705	Neurogenic locus notch homolog protein 1 OS=Mus musculus OX=10090 GN=Notch1 PE=1 SV=3	0	4	4	1	0	1	1	1	907.864	3628.44	3628.44	-1.03125	-0.00093546	0	0	534072	HCD (High Energy Collision Dissociation)	MS2	0	100	16.5427	6251	6251	6247	FP072920_2.raw	0/0		8.59749	765.333	765.333	2.4	2.52645e-09	4.27782e-10	0	0
FALSE	High	PMI-Byonic	PMI-Byonic (A2)	A	2	Unambiguous	CPPGFHGPTCR	[R].cPPGFHGPTcR.[Q]	C1(Carbamidomethyl); C10(Carbamidomethyl)	1	1	Q01705	Q01705	Neurogenic locus notch homolog protein 1 OS=Mus musculus OX=10090 GN=Notch1 PE=1 SV=3	0	3	3	1	0	1	1	1	429.189	1285.55	1285.56	-2.50106	-0.00107175	0	0	180899	HCD (High Energy Collision Dissociation)	MS2	35.3934	100	10.041	3410	3410	3407	FP072920_2.raw	0/0		3.37316	261.835	261.835	261.835	0.000423483	1.54813e-05	0	0
FALSE	High	PMI-Byonic	PMI-Byonic (A2)	A	2	Unambiguous	CPPGFHGPTCR	[R].cPPGFHGPTcR.[Q]	C1(Carbamidomethyl); C10(Carbamidomethyl)	1	1	Q01705	Q01705	Neurogenic locus notch homolog protein 1 OS=Mus musculus OX=10090 GN=Notch1 PE=1 SV=3	0	3	3	1	0	1	1	1	429.189	1285.55	1285.56	-3.14201	-0.00134641	0	0	1.18157e+06	HCD (High Energy Collision Dissociation)	MS2	11.9553	85.5494	9.37212	3129	3129	3128	FP072920_2.raw	0/0		9.08502	613.692	613.692	613.692	8.22201e-10	1.61328e-10	0	0
FALSE	High	PMI-Byonic	PMI-Byonic (A2)	A	2	Unambiguous	CPPGFHGPTCR	[R].cPPGFHGPTcR.[Q]	C1(Carbamidomethyl); C10(Carbamidomethyl)	1	1	Q01705	Q01705	Neurogenic locus notch homolog protein 1 OS=Mus musculus OX=10090 GN=Notch1 PE=1 SV=3	0	3	3	1	0	1	1	1	429.189	1285.55	1285.56	-2.85714	-0.00122434	0	0	286018	HCD (High Energy Collision Dissociation)	MS2	29.4289	100	9.84883	3329	3329	3327	FP072920_2.raw	0/0		6.63661	377.205	377.205	377.205	2.3088e-07	3.10846e-08	0	0
FALSE	High	PMI-Byonic	PMI-Byonic (A2)	A	2	Unambiguous	CPPGFHGPTCR	[R].cPPGFHGPTcR.[Q]	C1(Carbamidomethyl); C10(Carbamidomethyl)	1	1	Q01705	Q01705	Neurogenic locus notch homolog protein 1 OS=Mus musculus OX=10090 GN=Notch1 PE=1 SV=3	0	3	3	1	0	1	1	1	429.189	1285.55	1285.56	-2.57227	-0.00110227	0	0	363570	HCD (High Energy Collision Dissociation)	MS2	27.8286	100	9.73624	3283	3283	3281	FP072920_2.raw	0/0		6.61312	401.864	401.864	401.864	2.43711e-07	3.76541e-08	0	0
FALSE	High	PMI-Byonic	PMI-Byonic (A2)	A	2	Unambiguous	CPPGFHGPTCR	[R].cPPGFHGPTcR.[Q]	C1(Carbamidomethyl); C10(Carbamidomethyl)	1	1	Q01705	Q01705	Neurogenic locus notch homolog protein 1 OS=Mus musculus OX=10090 GN=Notch1 PE=1 SV=3	0	3	3	1	0	1	1	1	429.189	1285.55	1285.56	-3.14201	-0.00134641	0	0	450717	HCD (High Energy Collision Dissociation)	MS2	17.3799	100	9.61614	3232	3232	3231	FP072920_2.raw	0/0		6.98104	482.222	482.222	482.222	1.04464e-07	1.33977e-08	0	0
FALSE	High	PMI-Byonic	PMI-Byonic (A2)	A	2	Unambiguous	CPPGFHGPTCR	[R].cPPGFHGPTcR.[Q]	C1(Carbamidomethyl); C10(Carbamidomethyl)	1	1	Q01705	Q01705	Neurogenic locus notch homolog protein 1 OS=Mus musculus OX=10090 GN=Notch1 PE=1 SV=3	0	3	3	1	0	1	1	1	429.189	1285.55	1285.56	-2.57227	-0.00110227	0	0	157510	HCD (High Energy Collision Dissociation)	MS2	34.7244	100	8.91712	2941	2941	2937	FP072920_2.raw	0/0		3.37316	264.6	264.6	264.6	0.000423483	1.29471e-05	0	0
FALSE	High	PMI-Byonic	PMI-Byonic (A2)	A	2	Unambiguous	CPPGFHGPTCR	[R].cPPGFHGPTcR.[Q]	C1(Carbamidomethyl); C10(Carbamidomethyl)	1	1	Q01705	Q01705	Neurogenic locus notch homolog protein 1 OS=Mus musculus OX=10090 GN=Notch1 PE=1 SV=3	0	3	3	1	0	1	1	1	429.189	1285.55	1285.56	-3.35566	-0.00143796	0	0	745829	HCD (High Energy Collision Dissociation)	MS2	12.4039	100	9.49274	3180	3180	3179	FP072920_2.raw	0/0		7.26619	541.103	541.103	541.103	5.41759e-08	6.7751e-09	0	0
FALSE	High	PMI-Byonic	PMI-Byonic (A2)	A	2	Unambiguous	CPPGFHGPTCR	[R].cPPGFHGPTcR.[Q]	C1(Carbamidomethyl); C10(Carbamidomethyl)	1	1	Q01705	Q01705	Neurogenic locus notch homolog protein 1 OS=Mus musculus OX=10090 GN=Notch1 PE=1 SV=3	0	3	3	1	0	1	1	1	429.189	1285.55	1285.56	-2.99957	-0.00128537	0	0	704534	HCD (High Energy Collision Dissociation)	MS2	17.0824	100	9.03759	2991	2991	2990	FP072920_2.raw	0/0		7.26619	526.802	526.802	526.802	5.41759e-08	6.08814e-09	0	0
FALSE	High	PMI-Byonic	PMI-Byonic (A2)	A	2	Unambiguous	CPPGFHGPTCR	[R].cPPGFHGPTcR.[Q]	C1(Carbamidomethyl); C10(Carbamidomethyl)	1	1	Q01705	Q01705	Neurogenic locus notch homolog protein 1 OS=Mus musculus OX=10090 GN=Notch1 PE=1 SV=3	0	3	3	1	0	1	1	1	429.189	1285.55	1285.56	-2.50106	-0.00107175	0	0	1.66946e+06	HCD (High Energy Collision Dissociation)	MS2	11.5624	71.7981	9.26139	3083	3083	3082	FP072920_2.raw	0/0		9.08502	641.412	641.412	641.412	8.22201e-10	1.43467e-10	0	0
FALSE	High	PMI-Byonic	PMI-Byonic (A2)	A	2	Unambiguous	CPPGFHGPTCR	[R].cPPGFHGPTcR.[Q]	C1(Carbamidomethyl); C10(Carbamidomethyl)	1	1	Q01705	Q01705	Neurogenic locus notch homolog protein 1 OS=Mus musculus OX=10090 GN=Notch1 PE=1 SV=3	0	3	3	1	0	1	1	1	429.189	1285.55	1285.56	-3.07079	-0.00131589	0	0	1.49245e+06	HCD (High Energy Collision Dissociation)	MS2	11.4075	88.755	9.1427	3034	3034	3033	FP072920_2.raw	0/0		8.08502	599.865	590.933	590.933	8.22201e-09	9.53253e-10	0	0
FALSE	High	PMI-Byonic	PMI-Byonic (A2)	A	2	Unambiguous	QDVNECSQNPGLCR	[R].QDVNEcSQNPGLcR.[H]	C6(Carbamidomethyl); C13(Carbamidomethyl)	1	1	Q01705	Q01705	Neurogenic locus notch homolog protein 1 OS=Mus musculus OX=10090 GN=Notch1 PE=1 SV=3	0	2	2	1	0	1	1	1	838.858	1676.71	1676.71	-1.7073	-0.00143132	0	0	57457.8	HCD (High Energy Collision Dissociation)	MS2	8.5255	100	9.92574	3362	3362	3355	FP072920_2.raw	0/0		3.48179	224.947	224.947	224.947	0.000329772	1.03812e-05	0	0
FALSE	High	PMI-Byonic	PMI-Byonic (A2)	A	2	Unambiguous	QDVNECSQNPGLCR	[R].QDVNEcSQNPGLcR.[H]	C6(Carbamidomethyl); C13(Carbamidomethyl)	1	1	Q01705	Q01705	Neurogenic locus notch homolog protein 1 OS=Mus musculus OX=10090 GN=Notch1 PE=1 SV=3	0	3	3	1	0	1	1	1	559.574	1676.71	1676.71	-2.47975	-0.00138594	0	0	736200	HCD (High Energy Collision Dissociation)	MS2	4.10521	100	10.64	3663	3663	3661	FP072920_2.raw	0/0		6.08495	450.888	450.888	450.888	8.22342e-07	1.16512e-07	0	0
FALSE	High	PMI-Byonic	PMI-Byonic (A2)	A	2	Unambiguous	QDVNECSQNPGLCR	[R].QDVNEcSQNPGLcR.[H]	C6(Carbamidomethyl); C13(Carbamidomethyl)	1	1	Q01705	Q01705	Neurogenic locus notch homolog protein 1 OS=Mus musculus OX=10090 GN=Notch1 PE=1 SV=3	0	2	2	1	0	1	1	1	838.858	1676.71	1676.71	-1.99851	-0.00167546	0	0	193038	HCD (High Energy Collision Dissociation)	MS2	3.97412	100	10.7413	3706	3706	3703	FP072920_2.raw	0/0		6.98104	499.334	499.334	499.334	1.04464e-07	1.78399e-08	0	0
FALSE	High	PMI-Byonic	PMI-Byonic (A2)	A	2	Unambiguous	QDVNECSQNPGLCR	[R].QDVNEcSQNPGLcR.[H]	C6(Carbamidomethyl); C13(Carbamidomethyl)	1	1	Q01705	Q01705	Neurogenic locus notch homolog protein 1 OS=Mus musculus OX=10090 GN=Notch1 PE=1 SV=3	0	3	3	1	0	1	1	1	559.574	1676.71	1676.71	-2.15214	-0.00120284	0	0	153041	HCD (High Energy Collision Dissociation)	MS2	18.4916	100	10.7675	3717	3717	3714	FP072920_2.raw	0/0		2.60288	276.13	276.13	276.13	0.00249528	8.51868e-05	0	0
FALSE	High	PMI-Byonic	PMI-Byonic (A2)	A	2	Unambiguous	QDVNECSQNPGLCR	[R].QDVNEcSQNPGLcR.[H]	C6(Carbamidomethyl); C13(Carbamidomethyl)	1	1	Q01705	Q01705	Neurogenic locus notch homolog protein 1 OS=Mus musculus OX=10090 GN=Notch1 PE=1 SV=3	0	2	2	1	0	1	1	1	838.857	1676.71	1676.71	-3.09056	-0.00259099	0	0	394823	HCD (High Energy Collision Dissociation)	MS2	0	100	10.2833	3512	3512	3511	FP072920_2.raw	0/0		9.08502	639.235	639.235	639.235	8.22201e-10	1.78274e-10	0	0
FALSE	High	PMI-Byonic	PMI-Byonic (A2)	A	2	Unambiguous	QDVNECSQNPGLCR	[R].QDVNEcSQNPGLcR.[H]	C6(Carbamidomethyl); C13(Carbamidomethyl)	1	1	Q01705	Q01705	Neurogenic locus notch homolog protein 1 OS=Mus musculus OX=10090 GN=Notch1 PE=1 SV=3	0	3	3	1	0	1	1	1	559.574	1676.71	1676.71	-2.37055	-0.00132491	0	0	1.02634e+06	HCD (High Energy Collision Dissociation)	MS2	4.04379	100	10.4157	3568	3568	3565	FP072920_2.raw	0/0		6.20985	488.857	488.857	488.857	6.16808e-07	8.58243e-08	0	0
FALSE	High	PMI-Byonic	PMI-Byonic (A2)	A	2	Unambiguous	QDVNECSQNPGLCR	[R].QDVNEcSQNPGLcR.[H]	C6(Carbamidomethyl); C13(Carbamidomethyl)	1	1	Q01705	Q01705	Neurogenic locus notch homolog protein 1 OS=Mus musculus OX=10090 GN=Notch1 PE=1 SV=3	0	2	2	1	0	1	1	1	838.857	1676.71	1676.71	-2.94496	-0.00246892	0	0	262217	HCD (High Energy Collision Dissociation)	MS2	0	100	10.1617	3461	3461	3460	FP072920_2.raw	0/0		6.98104	489.036	489.036	489.036	1.04464e-07	1.45504e-08	0	0
FALSE	High	PMI-Byonic	PMI-Byonic (A2)	A	2	Unambiguous	QDVNECSQNPGLCR	[R].QDVNEcSQNPGLcR.[H]	C6(Carbamidomethyl); C13(Carbamidomethyl)	1	1	Q01705	Q01705	Neurogenic locus notch homolog protein 1 OS=Mus musculus OX=10090 GN=Notch1 PE=1 SV=3	0	2	2	1	0	1	1	1	838.857	1676.71	1676.71	-3.01776	-0.00252996	0	0	5182728	HCD (High Energy Collision Dissociation)	MS2	0	45.412	10.5011	3604	3604	3603	FP072920_2.raw	0/0		12.085	757.157	757.157	757.157	8.22164e-13	2.2028e-13	0	0
FALSE	High	PMI-Byonic	PMI-Byonic (A2)	A	2	Unambiguous	QDVNECSQNPGLCR	[R].QDVNEcSQNPGLcR.[H]	C6(Carbamidomethyl); C13(Carbamidomethyl)	1	1	Q01705	Q01705	Neurogenic locus notch homolog protein 1 OS=Mus musculus OX=10090 GN=Notch1 PE=1 SV=3	0	2	2	1	0	1	1	1	838.857	1676.71	1676.71	-2.79935	-0.00234685	0	0	802209	HCD (High Energy Collision Dissociation)	MS2	0	100	10.3922	3558	3558	3556	FP072920_2.raw	0/0		10.085	694.755	694.755	694.755	8.22201e-11	1.70149e-11	0	0
FALSE	High	PMI-Byonic	PMI-Byonic (A2)	A	2	Unambiguous	QDVNECSQNPGLCR	[R].QDVNEcSQNPGLcR.[H]	C6(Carbamidomethyl); C13(Carbamidomethyl)	1	1	Q01705	Q01705	Neurogenic locus notch homolog protein 1 OS=Mus musculus OX=10090 GN=Notch1 PE=1 SV=3	0	2	2	1	0	1	1	1	839.352	1677.7	1676.71	587.927	0.492892	0	0	198212	HCD (High Energy Collision Dissociation)	MS2	18.7169	100	10.8729	3762	3762	3758	FP072920_2.raw	0/0		6.34156	502.78	502.78	502.78	4.55447e-07	7.10142e-08	0	0
FALSE	High	PMI-Byonic	PMI-Byonic (A2)	A	2	Unambiguous	QDVNECSQNPGLCR	[R].QDVNEcSQNPGLcR.[H]	C6(Carbamidomethyl); C13(Carbamidomethyl)	1	1	Q01705	Q01705	Neurogenic locus notch homolog protein 1 OS=Mus musculus OX=10090 GN=Notch1 PE=1 SV=3	0	3	3	1	0	1	1	1	559.574	1676.71	1676.71	-2.47975	-0.00138594	0	0	196709	HCD (High Energy Collision Dissociation)	MS2	8.09031	100	10.0732	3424	3424	3418	FP072920_2.raw	0/0		1.51177	140.525	140.525	140.525	0.0307772	0.00123992	0	0
FALSE	High	PMI-Byonic	PMI-Byonic (A2)	A	2	Unambiguous	QDVNECSQNPGLCR	[R].QDVNEcSQNPGLcR.[H]	C6(Carbamidomethyl); C13(Carbamidomethyl)	1	1	Q01705	Q01705	Neurogenic locus notch homolog protein 1 OS=Mus musculus OX=10090 GN=Notch1 PE=1 SV=3	0	2	2	1	0	1	1	1	839.351	1677.69	1676.71	586.107	0.491367	0	0	153955	HCD (High Energy Collision Dissociation)	MS2	20.1947	100	10.9921	3813	3813	3807	FP072920_2.raw	0/0		4.6955	294.986	294.986	294.986	2.01605e-05	1.45016e-06	0	0
FALSE	High	PMI-Byonic	PMI-Byonic (A2)	A	2	Unambiguous	QDVNECSQNPGLCR	[R].QDVNEcSQNPGLcR.[H]	C6(Carbamidomethyl); C13(Carbamidomethyl)	1	1	Q01705	Q01705	Neurogenic locus notch homolog protein 1 OS=Mus musculus OX=10090 GN=Notch1 PE=1 SV=3	0	2	2	1	0	1	1	1	838.856	1676.71	1676.71	-3.74579	-0.00314031	0	0	124716	HCD (High Energy Collision Dissociation)	MS2	0	100	10.0388	3409	3409	3407	FP072920_2.raw	0/0		5.99714	381.346	381.346	381.346	1.0066e-06	1.31838e-07	0	0
FALSE	High	PMI-Byonic	PMI-Byonic (A2)	A	2	Unambiguous	QDVNECSQNPGLCR	[R].QDVNEcSQNPGLcR.[H]	C6(Carbamidomethyl); C13(Carbamidomethyl)	1	1	Q01705	Q01705	Neurogenic locus notch homolog protein 1 OS=Mus musculus OX=10090 GN=Notch1 PE=1 SV=3	0	2	2	1	0	1	1	1	838.857	1676.71	1676.71	-2.87215	-0.00240789	0	0	1.12365e+06	HCD (High Energy Collision Dissociation)	MS2	0.792442	100	10.6122	3651	3651	3650	FP072920_2.raw	0/0		10.085	682.789	682.789	682.789	8.22201e-11	1.96231e-11	0	0
FALSE	High	PMI-Byonic	PMI-Byonic (A2)	A	2	Unambiguous	QDVNECSQNPGLCR	[R].QDVNEcSQNPGLcR.[H]	C6(Carbamidomethyl); C13(Carbamidomethyl)	1	1	Q01705	Q01705	Neurogenic locus notch homolog protein 1 OS=Mus musculus OX=10090 GN=Notch1 PE=1 SV=3	0	3	3	1	0	1	1	1	559.573	1676.71	1676.71	-3.4626	-0.00193526	0	0	243820	HCD (High Energy Collision Dissociation)	MS2	13.0701	100	10.1901	3473	3473	3471	FP072920_2.raw	0/0		2.7506	307.613	307.613	307.613	0.00177582	4.79276e-05	0	0
FALSE	High	PMI-Byonic	PMI-Byonic (A2)	A	2	Unambiguous	QDVNECSQNPGLCR	[R].QDVNEcSQNPGLcR.[H]	C6(Carbamidomethyl); C13(Carbamidomethyl)	1	1	Q01705	Q01705	Neurogenic locus notch homolog protein 1 OS=Mus musculus OX=10090 GN=Notch1 PE=1 SV=3	0	3	3	1	0	1	1	1	559.574	1676.71	1676.71	-2.58896	-0.00144698	0	0	4935781	HCD (High Energy Collision Dissociation)	MS2	1.60869	33.4617	10.5224	3613	3613	3612	FP072920_2.raw	0/0		6.49501	550.036	550.036	550.036	3.19883e-07	5.6287e-08	0	0
FALSE	High	PMI-Byonic	PMI-Byonic (A2)	A	2	Unambiguous	HGGTCHNEIGSYR	[R].HGGtcHNEIGSYR.[C]	T4(Fuc(1)); C5(Carbamidomethyl)	1	1	Q01705	Q01705	Neurogenic locus notch homolog protein 1 OS=Mus musculus OX=10090 GN=Notch1 PE=1 SV=3	0	3	3	1	0	1	1	1	545.238	1633.7	1633.7	-2.60181	-0.00141686	0	0	52487.3	HCD (High Energy Collision Dissociation)	MS2	0	100	5.71782	1679	1679	1678	FP072920_2.raw	0/0		0.808174	29.8731	29.8731	10.4	0.155534	0.00663592	0	0
FALSE	High	PMI-Byonic	PMI-Byonic (A2)	A	2	Unambiguous	HGGTCHNEIGSYR	[R].HGGtcHNEIGSYR.[C]	T4(Fuc(1)); C5(Carbamidomethyl)	1	1	Q01705	Q01705	Neurogenic locus notch homolog protein 1 OS=Mus musculus OX=10090 GN=Notch1 PE=1 SV=3	0	3	3	1	0	1	1	1	545.238	1633.7	1633.7	-1.36893	-0.000745475	0	0	245866	HCD (High Energy Collision Dissociation)	MS2	0	100	6.36407	1895	1895	1894	FP072920_2.raw	0/0		4.46838	360.583	360.583	10.4	3.40108e-05	2.69759e-06	0	0
FALSE	High	PMI-Byonic	PMI-Byonic (A2)	A	2	Unambiguous	HGGTCHNEIGSYR	[R].HGGtcHNEIGSYR.[C]	T4(Fuc(1)); C5(Carbamidomethyl)	1	1	Q01705	Q01705	Neurogenic locus notch homolog protein 1 OS=Mus musculus OX=10090 GN=Notch1 PE=1 SV=3	0	3	3	1	0	1	1	1	545.238	1633.7	1633.7	-2.26557	-0.00123376	0	0	304378	HCD (High Energy Collision Dissociation)	MS2	0	100	7.12805	2197	2197	2196	FP072920_2.raw	0/0		6.12298	384.533	384.533	10.4	7.53383e-07	9.75332e-08	0	0
FALSE	High	PMI-Byonic	PMI-Byonic (A2)	A	2	Unambiguous	HGGTCHNEIGSYR	[R].HGGtcHNEIGSYR.[C]	T4(Fuc(1)); C5(Carbamidomethyl)	1	1	Q01705	Q01705	Neurogenic locus notch homolog protein 1 OS=Mus musculus OX=10090 GN=Notch1 PE=1 SV=3	0	3	3	1	0	1	1	1	545.238	1633.7	1633.7	-1.48101	-0.00080651	0	0	166385	HCD (High Energy Collision Dissociation)	MS2	0	100	6.25437	1857	1857	1856	FP072920_2.raw	0/0		4.12279	341.231	341.231	10.4	7.53721e-05	4.49566e-06	0	0
FALSE	High	PMI-Byonic	PMI-Byonic (A2)	A	2	Unambiguous	HGGTCHNEIGSYR	[R].HGGtcHNEIGSYR.[C]	T4(Fuc(1)); C5(Carbamidomethyl)	1	1	Q01705	Q01705	Neurogenic locus notch homolog protein 1 OS=Mus musculus OX=10090 GN=Notch1 PE=1 SV=3	0	3	3	1	0	1	1	1	545.238	1633.7	1633.7	-2.04141	-0.00111169	0	0	155678	HCD (High Energy Collision Dissociation)	MS2	0	100	7.36201	2294	2294	2293	FP072920_2.raw	0/0		1.27051	64.7386	64.7386	10.4	0.0536404	0.00243857	0	0
FALSE	High	PMI-Byonic	PMI-Byonic (A2)	A	2	Unambiguous	HGGTCHNEIGSYR	[R].HGGtcHNEIGSYR.[C]	T4(Fuc(1)); C5(Carbamidomethyl)	1	1	Q01705	Q01705	Neurogenic locus notch homolog protein 1 OS=Mus musculus OX=10090 GN=Notch1 PE=1 SV=3	0	3	3	1	0	1	1	1	545.238	1633.7	1633.7	-2.15349	-0.00117272	0	0	459115	HCD (High Energy Collision Dissociation)	MS2	0.489372	100	7.01469	2150	2150	2149	FP072920_2.raw	0/0		6.3425	449.864	449.864	10.4	4.54462e-07	6.36213e-08	0	0
FALSE	High	PMI-Byonic	PMI-Byonic (A2)	A	2	Unambiguous	HGGTCHNEIGSYR	[R].HGGTcHNEIGSYR.[C]	C5(Carbamidomethyl)	1	1	Q01705	Q01705	Neurogenic locus notch homolog protein 1 OS=Mus musculus OX=10090 GN=Notch1 PE=1 SV=3	0	3	3	1	0	1	1	1	496.553	1487.65	1487.64	0.456943	0.00022659	0	0	40392.7	HCD (High Energy Collision Dissociation)	MS2	15.6148	100	6.99231	2141	2141	2140	FP072920_2.raw	0/0		2.84411	290.956	290.956	290.956	0.00143183	3.75187e-05	0	0
FALSE	High	PMI-Byonic	PMI-Byonic (A2)	A	2	Unambiguous	HGGTCHNEIGSYR	[R].HGGTcHNEIGsYR.[C]	C5(Carbamidomethyl); S11(Fuc(1))	1	1	Q01705	Q01705	Neurogenic locus notch homolog protein 1 OS=Mus musculus OX=10090 GN=Notch1 PE=1 SV=3	0	3	3	1	0	1	1	1	545.238	1633.7	1633.7	-1.70517	-0.000928581	0	0	1.16034e+06	HCD (High Energy Collision Dissociation)	MS2	0	100	6.8969	2105	2105	2104	FP072920_2.raw	0/0		9.10217	678.474	678.474	41.8487	7.90361e-10	1.24613e-10	0	0
FALSE	High	PMI-Byonic	PMI-Byonic (A2)	A	2	Unambiguous	HGGTCHNEIGSYR	[R].HGGtcHNEIGSYR.[C]	T4(Fuc(1)); C5(Carbamidomethyl)	1	1	Q01705	Q01705	Neurogenic locus notch homolog protein 1 OS=Mus musculus OX=10090 GN=Notch1 PE=1 SV=3	0	3	3	1	0	1	1	1	545.238	1633.7	1633.7	-1.92933	-0.00105065	0	0	86469.1	HCD (High Energy Collision Dissociation)	MS2	0	100	7.58644	2386	2386	2385	FP072920_2.raw	0/0		1.76933	168.021	168.021	10.4	0.0170087	0.000678297	0	0
FALSE	High	PMI-Byonic	PMI-Byonic (A2)	A	2	Unambiguous	HGGTCHNEIGSYR	[R].HGGTcHNEIGSYR.[C]	C5(Carbamidomethyl)	1	1	Q01705	Q01705	Neurogenic locus notch homolog protein 1 OS=Mus musculus OX=10090 GN=Notch1 PE=1 SV=3	0	3	3	1	0	1	1	1	496.551	1487.64	1487.64	-3.48175	-0.00172654	0	0	130007	HCD (High Energy Collision Dissociation)	MS2	10.916	100	6.88918	2102	2102	2101	FP072920_2.raw	0/0		6.75256	520.087	520.087	520.087	1.76781e-07	2.70721e-08	0	0
FALSE	High	PMI-Byonic	PMI-Byonic (A2)	A	2	Unambiguous	HGGTCHNEIGSYR	[R].HGGTcHNEIGSYR.[C]	C5(Carbamidomethyl)	1	1	Q01705	Q01705	Neurogenic locus notch homolog protein 1 OS=Mus musculus OX=10090 GN=Notch1 PE=1 SV=3	0	3	3	1	0	1	1	1	496.552	1487.64	1487.64	-2.37399	-0.00117722	0	0	146666	HCD (High Energy Collision Dissociation)	MS2	5.11034	100	6.77808	2058	2058	2057	FP072920_2.raw	0/0		8.57139	636.553	636.553	636.553	2.68292e-09	5.16218e-10	0	0
FALSE	High	PMI-Byonic	PMI-Byonic (A2)	A	2	Unambiguous	HGGTCHNEIGSYR	[R].HGGTcHNEIGsYR.[C]	C5(Carbamidomethyl); S11(Fuc(1))	1	1	Q01705	Q01705	Neurogenic locus notch homolog protein 1 OS=Mus musculus OX=10090 GN=Notch1 PE=1 SV=3	0	3	3	1	0	1	1	1	545.238	1633.7	1633.7	-1.59309	-0.000867545	0	0	2.0845e+06	HCD (High Energy Collision Dissociation)	MS2	0.123625	77.922	6.68352	2020	2020	2019	FP072920_2.raw	0/0		10.1022	745.775	745.775	20.6043	7.90361e-11	1.12319e-11	0	0
FALSE	High	PMI-Byonic	PMI-Byonic (A2)	A	2	Unambiguous	HGGTCHNEIGSYR	[R].HGGTcHNEIGSYR.[C]	C5(Carbamidomethyl)	1	1	Q01705	Q01705	Neurogenic locus notch homolog protein 1 OS=Mus musculus OX=10090 GN=Notch1 PE=1 SV=3	0	3	3	1	0	1	1	1	496.552	1487.64	1487.64	-2.37399	-0.00117722	0	0	201360	HCD (High Energy Collision Dissociation)	MS2	3.20135	100	6.67351	2016	2016	2015	FP072920_2.raw	0/0		8.57139	619.704	619.704	619.704	2.68292e-09	4.72884e-10	0	0
FALSE	High	PMI-Byonic	PMI-Byonic (A2)	A	2	Unambiguous	HGGTCHNEIGSYR	[R].HGGTcHNEIGsYR.[C]	C5(Carbamidomethyl); S11(Fuc(1))	1	1	Q01705	Q01705	Neurogenic locus notch homolog protein 1 OS=Mus musculus OX=10090 GN=Notch1 PE=1 SV=3	0	3	3	1	0	1	1	1	545.238	1633.7	1633.7	-1.36893	-0.000745475	0	0	1.05001e+06	HCD (High Energy Collision Dissociation)	MS2	0	100	6.57727	1977	1977	1976	FP072920_2.raw	0/0		11.1022	771.261	771.261	38.9923	7.90358e-12	9.85072e-13	0	0
FALSE	High	PMI-Byonic	PMI-Byonic (A2)	A	2	Unambiguous	HGGTCHNEIGSYR	[R].HGGtcHNEIGSYR.[C]	T4(Fuc(1)); C5(Carbamidomethyl)	1	1	Q01705	Q01705	Neurogenic locus notch homolog protein 1 OS=Mus musculus OX=10090 GN=Notch1 PE=1 SV=3	0	3	3	1	0	1	1	1	545.238	1633.7	1633.7	-2.37765	-0.00129479	0	0	153551	HCD (High Energy Collision Dissociation)	MS2	2.14299	100	7.25034	2248	2248	2247	FP072920_2.raw	0/0		1.27051	100.196	100.196	10.4	0.0536404	0.002176	0	0
FALSE	High	PMI-Byonic	PMI-Byonic (A2)	A	2	Unambiguous	HGGTCHNEIGSYR	[R].HGGTcHNEIGSYR.[C]	C5(Carbamidomethyl)	1	1	Q01705	Q01705	Neurogenic locus notch homolog protein 1 OS=Mus musculus OX=10090 GN=Notch1 PE=1 SV=3	0	3	3	1	0	1	1	1	496.552	1487.64	1487.64	-1.69703	-0.000841526	0	0	87936.6	HCD (High Energy Collision Dissociation)	MS2	9.08779	100	6.56083	1970	1970	1969	FP072920_2.raw	0/0		5.87329	466.973	466.973	466.973	1.3388e-06	1.51807e-07	0	0
FALSE	High	PMI-Byonic	PMI-Byonic (A2)	A	2	Unambiguous	HGGTCHNEIGSYR	[R].HGGTcHNEIGsYR.[C]	C5(Carbamidomethyl); S11(Fuc(1))	1	1	Q01705	Q01705	Neurogenic locus notch homolog protein 1 OS=Mus musculus OX=10090 GN=Notch1 PE=1 SV=3	0	3	3	1	0	1	1	1	545.238	1633.7	1633.7	-1.70517	-0.000928581	0	0	2.20593e+06	HCD (High Energy Collision Dissociation)	MS2	0	66.1677	6.79013	2063	2063	2062	FP072920_2.raw	0/0		10.1022	730.243	730.243	22.5582	7.90361e-11	1.41799e-11	0	0
FALSE	High	PMI-Byonic	PMI-Byonic (A2)	A	2	Unambiguous	HGGTCHNEIGSYR	[R].HGGTcHNEIGsYR.[C]	C5(Carbamidomethyl); S11(Fuc(1))	1	1	Q01705	Q01705	Neurogenic locus notch homolog protein 1 OS=Mus musculus OX=10090 GN=Notch1 PE=1 SV=3	0	3	3	1	0	1	1	1	545.238	1633.7	1633.7	-1.59309	-0.000867545	0	0	445100	HCD (High Energy Collision Dissociation)	MS2	0.283878	100	6.46545	1931	1931	1930	FP072920_2.raw	0/0		5.99819	519.198	519.198	1.56221	1.00418e-06	1.24231e-07	0	0
FALSE	High	PMI-Byonic	PMI-Byonic (A2)	A	2	Unambiguous	HGGTCHNEIGSYR	[R].HGGtcHNEIGSYR.[C]	T4(Fuc(1)); C5(Carbamidomethyl)	1	1	Q01705	Q01705	Neurogenic locus notch homolog protein 1 OS=Mus musculus OX=10090 GN=Notch1 PE=1 SV=3	0	3	3	1	0	1	1	1	545.238	1633.7	1633.7	-1.70517	-0.000928581	0	0	111859	HCD (High Energy Collision Dissociation)	MS2	0	100	6.14438	1820	1820	1819	FP072920_2.raw	0/0		0.553899	73.1971	73.1971	10.4	0.279319	0.00887522	0	0
FALSE	High	PMI-Byonic	PMI-Byonic (A2)	A	2	Unambiguous	HGGTCHNEIGSYR	[R].HGGtcHNEIGSYR.[C]	T4(Fuc(1)); C5(Carbamidomethyl)	1	1	Q01705	Q01705	Neurogenic locus notch homolog protein 1 OS=Mus musculus OX=10090 GN=Notch1 PE=1 SV=3	0	3	3	1	0	1	1	1	545.567	1634.69	1633.7	601.622	0.327624	0	0	86815	HCD (High Energy Collision Dissociation)	MS2	22.9802	100	7.91019	2520	2520	2519	FP072920_2.raw	0/0		0.844409	108.734	108.734	10.4	0.143084	0.00590603	0	0
FALSE	High	PMI-Byonic	PMI-Byonic (A2)	A	2	Unambiguous	HGGTCHNEIGSYR	[R].HGGtcHNEIGSYR.[C]	T4(HexNAc(1)); C5(Carbamidomethyl)	1	1	Q01705	Q01705	Neurogenic locus notch homolog protein 1 OS=Mus musculus OX=10090 GN=Notch1 PE=1 SV=3	0	3	3	1	0	1	1	1	564.245	1690.72	1690.72	-2.42965	-0.00136929	0	0	376302	HCD (High Energy Collision Dissociation)	MS2	0	100	8.07121	2587	2587	2586	FP072920_2.raw	0/0		1.06281	149.947	149.947	8.55069	0.086535	0.00415176	0	0
FALSE	High	PMI-Byonic	PMI-Byonic (A2)	A	2	Unambiguous	HGGTCHNEIGSYR	[R].HGGtcHNEIGSYR.[C]	T4(HexNAc(1)); C5(Carbamidomethyl)	1	1	Q01705	Q01705	Neurogenic locus notch homolog protein 1 OS=Mus musculus OX=10090 GN=Notch1 PE=1 SV=3	0	3	3	1	0	1	1	1	564.245	1690.72	1690.72	-2.10475	-0.00118619	0	0	471589	HCD (High Energy Collision Dissociation)	MS2	0	100	7.96284	2542	2542	2541	FP072920_2.raw	0/0		0.934539	90.7899	90.7899	10.4	0.116268	0.00523028	0	0
FALSE	High	PMI-Byonic	PMI-Byonic (A2)	A	2	Unambiguous	HGGTCHNEIGSYR	[R].HGGtcHNEIGSYR.[C]	T4(Fuc(1)); C5(Carbamidomethyl)	1	1	Q01705	Q01705	Neurogenic locus notch homolog protein 1 OS=Mus musculus OX=10090 GN=Notch1 PE=1 SV=3	0	3	3	1	0	1	1	1	545.238	1633.7	1633.7	-1.81725	-0.000989616	0	0	91817.5	HCD (High Energy Collision Dissociation)	MS2	2.40018	100	6.04151	1784	1784	1783	FP072920_2.raw	0/0		1.17972	100.982	100.982	10.4	0.0661112	0.00303195	0	0
FALSE	High	PMI-Byonic	PMI-Byonic (A2)	A	2	Unambiguous	HGGTCHNEIGSYR	[R].HGGTcHNEIGSYR.[C]	C5(Carbamidomethyl)	1	1	Q01705	Q01705	Neurogenic locus notch homolog protein 1 OS=Mus musculus OX=10090 GN=Notch1 PE=1 SV=3	0	3	3	1	0	1	1	1	496.552	1487.64	1487.64	-1.88166	-0.000933078	0	0	37259.2	HCD (High Energy Collision Dissociation)	MS2	2.53364	100	6.45365	1928	1928	1927	FP072920_2.raw	0/0		4.03387	278.99	278.99	278.99	9.24984e-05	5.05978e-06	0	0
FALSE	High	PMI-Byonic	PMI-Byonic (A2)	A	2	Unambiguous	HGGTCHNEIGSYR	[R].HGGtcHNEIGSYR.[C]	T4(Fuc(1)); C5(Carbamidomethyl)	1	1	Q01705	Q01705	Neurogenic locus notch homolog protein 1 OS=Mus musculus OX=10090 GN=Notch1 PE=1 SV=3	0	3	3	1	0	1	1	1	545.566	1634.68	1633.7	601.174	0.32738	0	0	261957	HCD (High Energy Collision Dissociation)	MS2	15.5652	100	7.68923	2428	2428	2427	FP072920_2.raw	0/0		1.90384	169.437	169.437	10.4	0.0124783	0.000590499	0	0
FALSE	High	PMI-Byonic	PMI-Byonic (A2)	A	2	Unambiguous	HGGTCHNEIGSYR	[R].HGGTcHNEIGsYR.[C]	C5(Carbamidomethyl); S11(Fuc(1))	1	1	Q01705	Q01705	Neurogenic locus notch homolog protein 1 OS=Mus musculus OX=10090 GN=Notch1 PE=1 SV=3	0	3	3	1	0	1	1	1	545.566	1634.68	1633.7	600.389	0.326952	0	0	344899	HCD (High Energy Collision Dissociation)	MS2	9.3408	100	7.79753	2473	2473	2472	FP072920_2.raw	0/0		2.85995	268.936	268.936	8.47597	0.00138054	2.90683e-05	0	0
FALSE	High	PMI-Byonic	PMI-Byonic (A2)	A	2	Unambiguous	ATHTGPHCELPYVPCSPSPCQNGGTCRPTGDTTHECACLPGFAGQNCEENVDDCPGNNCK	[R].ATHTGPHcELPYVPcsPSPcQNGGTcRPTGDTTHEcAcLPGFAGQNcEENVDDcPGNNcK.[N]	C8(Carbamidomethyl); C15(Carbamidomethyl); S16(Fuc(1)); C20(Carbamidomethyl); C26(Carbamidomethyl); C36(Carbamidomethyl); C38(Carbamidomethyl); C47(Carbamidomethyl); C54(Carbamidomethyl); C59(Carbamidomethyl)	1	1	Q01705	Q01705	Neurogenic locus notch homolog protein 1 OS=Mus musculus OX=10090 GN=Notch1 PE=1 SV=3	0	6	6	1	0	1	1	1	1150.13	6895.75	6891.78	576.811	0.662543	0	0	7.83561e+06	HCD (High Energy Collision Dissociation)	MS2	40.6364	26.0142	15.2753	5692	5692	5686	FP072920_2.raw	0/0		4.65543	510.861	510.861	0	2.21089e-05	1.72863e-06	0	0
FALSE	High	PMI-Byonic	PMI-Byonic (A2)	A	2	Unambiguous	ATHTGPHCELPYVPCSPSPCQNGGTCRPTGDTTHECACLPGFAGQNCEENVDDCPGNNCK	[R].ATHTGPHcELPYVPcsPSPcQNGGTcRPTGDTTHEcAcLPGFAGQNcEENVDDcPGNNcK.[N]	C8(Carbamidomethyl); C15(Carbamidomethyl); S16(HexNAc(1)Hex(1)Fuc(1)); C20(Carbamidomethyl); C26(Carbamidomethyl); C36(Carbamidomethyl); C38(Carbamidomethyl); C47(Carbamidomethyl); C54(Carbamidomethyl); C59(Carbamidomethyl)	1	1	Q01705	Q01705	Neurogenic locus notch homolog protein 1 OS=Mus musculus OX=10090 GN=Notch1 PE=1 SV=3	0	6	6	1	0	1	1	1	1211.16	7261.9	7256.91	687.255	0.831225	0	0	9904367	HCD (High Energy Collision Dissociation)	MS2	20.4816	23.8319	15.2602	5685	5685	5675	FP072920_2.raw	0/0		5.32631	458.886	458.886	0	4.71723e-06	4.56557e-07	0	0
FALSE	High	PMI-Byonic	PMI-Byonic (A2)	A	2	Unambiguous	ATHTGPHCELPYVPCSPSPCQNGGTCRPTGDTTHECACLPGFAGQNCEENVDDCPGNNCK	[R].ATHTGPHcELPYVPcsPSPcQNGGTcRPTGDTTHEcAcLPGFAGQNcEENVDDcPGNNcK.[N]	C8(Carbamidomethyl); C15(Carbamidomethyl); S16(HexNAc(1)Hex(1)Fuc(1)); C20(Carbamidomethyl); C26(Carbamidomethyl); C36(Carbamidomethyl); C38(Carbamidomethyl); C47(Carbamidomethyl); C54(Carbamidomethyl); C59(Carbamidomethyl)	1	1	Q01705	Q01705	Neurogenic locus notch homolog protein 1 OS=Mus musculus OX=10090 GN=Notch1 PE=1 SV=3	0	6	6	1	0	1	1	1	1211.16	7261.91	7256.91	688.365	0.832567	0	0	4.48002e+06	HCD (High Energy Collision Dissociation)	MS2	37.2895	46.5103	15.3857	5743	5743	5741	FP072920_2.raw	0/0		5.72278	432.59	432.59	0	1.89332e-06	2.03092e-07	0	0
FALSE	High	PMI-Byonic	PMI-Byonic (A2)	A	2	Unambiguous	ATHTGPHCELPYVPCSPSPCQNGGTCRPTGDTTHECACLPGFAGQNCEENVDDCPGNNCK	[R].ATHTGPHcELPYVPcsPSPcQNGGTcRPTGDTTHEcAcLPGFAGQNcEENVDDcPGNNcK.[N]	C8(Carbamidomethyl); C15(Carbamidomethyl); S16(HexNAc(1)); C20(Carbamidomethyl); C26(Carbamidomethyl); C36(Carbamidomethyl); C38(Carbamidomethyl); C47(Carbamidomethyl); C54(Carbamidomethyl); C59(Carbamidomethyl)	1	1	Q01705	Q01705	Neurogenic locus notch homolog protein 1 OS=Mus musculus OX=10090 GN=Notch1 PE=1 SV=3	0	6	6	1	0	1	1	1	1159.63	6952.76	6948.8	569.833	0.659942	0	0	1.27924e+06	HCD (High Energy Collision Dissociation)	MS2	14.2306	100	15.3016	5706	5706	5697	FP072920_2.raw	0/0		2.22444	262.346	262.346	0	0.00596427	0.000312708	0	0
FALSE	High	PMI-Byonic	PMI-Byonic (A2)	A	2	Unambiguous	ATHTGPHCELPYVPCSPSPCQNGGTCRPTGDTTHECACLPGFAGQNCEENVDDCPGNNCK	[R].ATHTGPHcELPYVPcSPsPcQNGGTcRPTGDTTHEcAcLPGFAGQNcEENVDDcPGNNcK.[N]	C8(Carbamidomethyl); C15(Carbamidomethyl); S18(HexNAc(1)Fuc(1)); C20(Carbamidomethyl); C26(Carbamidomethyl); C36(Carbamidomethyl); C38(Carbamidomethyl); C47(Carbamidomethyl); C54(Carbamidomethyl); C59(Carbamidomethyl)	1	1	Q01705	Q01705	Neurogenic locus notch homolog protein 1 OS=Mus musculus OX=10090 GN=Notch1 PE=1 SV=3	0	6	6	1	0	1	1	1	1184.15	7099.84	7094.86	701.726	0.829775	0	0	2.98401e+06	HCD (High Energy Collision Dissociation)	MS2	24.6132	75.9351	15.2075	5660	5660	5653	FP072920_2.raw	0/0		6.5552	562.843	562.843	0	2.78484e-07	4.86536e-08	0	0
FALSE	High	PMI-Byonic	PMI-Byonic (A2)	A	2	Unambiguous	ATHTGPHCELPYVPCSPSPCQNGGTCRPTGDTTHECACLPGFAGQNCEENVDDCPGNNCK	[R].ATHTGPHcELPYVPcsPSPcQNGGTcRPTGDTTHEcAcLPGFAGQNcEENVDDcPGNNcK.[N]	C8(Carbamidomethyl); C15(Carbamidomethyl); S16(Fuc(1)); C20(Carbamidomethyl); C26(Carbamidomethyl); C36(Carbamidomethyl); C38(Carbamidomethyl); C47(Carbamidomethyl); C54(Carbamidomethyl); C59(Carbamidomethyl)	1	1	Q01705	Q01705	Neurogenic locus notch homolog protein 1 OS=Mus musculus OX=10090 GN=Notch1 PE=1 SV=3	0	6	6	1	0	1	1	1	1150.3	6896.74	6891.78	720.07	0.827094	0	0	4371279	HCD (High Energy Collision Dissociation)	MS2	45.1939	59.1802	15.3936	5747	5747	5741	FP072920_2.raw	0/0		4.28754	435.322	435.322	0	5.15779e-05	3.72146e-06	0	0
FALSE	High	PMI-Byonic	PMI-Byonic (A2)	A	2	Unambiguous	ATHTGPHCELPYVPCSPSPCQNGGTCRPTGDTTHECACLPGFAGQNCEENVDDCPGNNCK	[R].ATHTGPHcELPYVPcsPSPcQNGGTcRPTGDTTHEcAcLPGFAGQNcEENVDDcPGNNcK.[N]	C8(Carbamidomethyl); C15(Carbamidomethyl); S16(Fuc(1)); C20(Carbamidomethyl); C26(Carbamidomethyl); C36(Carbamidomethyl); C38(Carbamidomethyl); C47(Carbamidomethyl); C54(Carbamidomethyl); C59(Carbamidomethyl)	1	1	Q01705	Q01705	Neurogenic locus notch homolog protein 1 OS=Mus musculus OX=10090 GN=Notch1 PE=1 SV=3	0	6	6	1	0	1	1	1	1149.63	6892.74	6891.78	139.066	0.159735	0	0	424245	HCD (High Energy Collision Dissociation)	MS2	0	64.7475	15.1406	5630	5630	5620	FP072920_2.raw	0/0		5.32631	449.405	449.405	0	4.71723e-06	4.24033e-07	0	0
FALSE	High	PMI-Byonic	PMI-Byonic (A2)	A	2	Unambiguous	ATHTGPHCELPYVPCSPSPCQNGGTCRPTGDTTHECACLPGFAGQNCEENVDDCPGNNCK	[R].ATHTGPHcELPYVPcsPSPcQNGGTcRPTGDTTHEcAcLPGFAGQNcEENVDDcPGNNcK.[N]	C8(Carbamidomethyl); C15(Carbamidomethyl); S16(HexNAc(1)Hex(1)Fuc(1)); C20(Carbamidomethyl); C26(Carbamidomethyl); C36(Carbamidomethyl); C38(Carbamidomethyl); C47(Carbamidomethyl); C54(Carbamidomethyl); C59(Carbamidomethyl)	1	1	Q01705	Q01705	Neurogenic locus notch homolog protein 1 OS=Mus musculus OX=10090 GN=Notch1 PE=1 SV=3	0	6	6	1	0	1	1	1	1210.49	7257.89	7256.91	134.819	0.163062	0	0	0	HCD (High Energy Collision Dissociation)	MS2		15.9311	15.1263	5623	5623	5620	FP072920_2.raw	0/0		5.45121	501.751	501.751	0	3.53822e-06	3.06173e-07	0	0
FALSE	High	PMI-Byonic	PMI-Byonic (A2)	A	2	Unambiguous	ATHTGPHCELPYVPCSPSPCQNGGTCRPTGDTTHECACLPGFAGQNCEENVDDCPGNNCK	[R].ATHTGPHcELPYVPcsPSPcQNGGTcRPTGDTTHEcAcLPGFAGQNcEENVDDcPGNNcK.[N]	C8(Carbamidomethyl); C15(Carbamidomethyl); S16(Fuc(1)); C20(Carbamidomethyl); C26(Carbamidomethyl); C36(Carbamidomethyl); C38(Carbamidomethyl); C47(Carbamidomethyl); C54(Carbamidomethyl); C59(Carbamidomethyl)	1	1	Q01705	Q01705	Neurogenic locus notch homolog protein 1 OS=Mus musculus OX=10090 GN=Notch1 PE=1 SV=3	0	6	6	1	0	1	1	1	1150.3	6896.78	6891.78	725.171	0.832953	0	0	1.7116e+06	HCD (High Energy Collision Dissociation)	MS2	51.1083	100	14.9209	5531	5531	5521	FP072920_2.raw	0/0		6.09069	481.486	481.486	0	8.11547e-07	1.03908e-07	0	0
FALSE	High	PMI-Byonic	PMI-Byonic (A2)	A	2	Unambiguous	ATHTGPHCELPYVPCSPSPCQNGGTCRPTGDTTHECACLPGFAGQNCEENVDDCPGNNCK	[R].ATHTGPHcELPYVPcsPSPcQNGGTcRPTGDTTHEcAcLPGFAGQNcEENVDDcPGNNcK.[N]	C8(Carbamidomethyl); C15(Carbamidomethyl); S16(HexNAc(1)Hex(1)Fuc(1)); C20(Carbamidomethyl); C26(Carbamidomethyl); C36(Carbamidomethyl); C38(Carbamidomethyl); C47(Carbamidomethyl); C54(Carbamidomethyl); C59(Carbamidomethyl)	1	1	Q01705	Q01705	Neurogenic locus notch homolog protein 1 OS=Mus musculus OX=10090 GN=Notch1 PE=1 SV=3	0	6	6	1	0	1	1	1	1210.32	7256.91	7256.91	-0.666917	-0.000806626	0	0	389391	HCD (High Energy Collision Dissociation)	MS2	0	50.0322	14.8968	5520	5520	5510	FP072920_2.raw	0/0		6.37585	537.69	537.69	0	4.20877e-07	5.98267e-08	0	0
FALSE	High	PMI-Byonic	PMI-Byonic (A2)	A	2	Unambiguous	ATHTGPHCELPYVPCSPSPCQNGGTCRPTGDTTHECACLPGFAGQNCEENVDDCPGNNCK	[R].ATHTGPHcELPYVPcSPSPcQNGGTcRPTGDtTHEcAcLPGFAGQNcEENVDDcPGNNcK.[N]	C8(Carbamidomethyl); C15(Carbamidomethyl); C20(Carbamidomethyl); C26(Carbamidomethyl); T32(HexNAc(1)Fuc(1)); C36(Carbamidomethyl); C38(Carbamidomethyl); C47(Carbamidomethyl); C54(Carbamidomethyl); C59(Carbamidomethyl)	1	1	Q01705	Q01705	Neurogenic locus notch homolog protein 1 OS=Mus musculus OX=10090 GN=Notch1 PE=1 SV=3	0	6	6	1	0	1	1	1	1183.98	7098.82	7094.86	558.542	0.660463	0	0	2142767	HCD (High Energy Collision Dissociation)	MS2	42.0554	98.5934	15.3479	5726	5726	5719	FP072920_2.raw	0/0		5.45121	481.13	481.13	0	3.53822e-06	3.31423e-07	0	0
FALSE	High	PMI-Byonic	PMI-Byonic (A2)	A	2	Unambiguous	NGGACVDGVNTYNCR	[K].NGGAcVDGVNTYNcR.[C]	C5(Carbamidomethyl); C14(Carbamidomethyl)	1	1	Q01705	Q01705	Neurogenic locus notch homolog protein 1 OS=Mus musculus OX=10090 GN=Notch1 PE=1 SV=3	0	2	2	1	0	1	1	1	828.845	1656.68	1656.69	-1.89365	-0.00156859	0	0	181785	HCD (High Energy Collision Dissociation)	MS2	0	100	11.4216	3995	3995	3992	FP072920_2.raw	0/0		6.6	441.351	441.351	441.351	2.51187e-07	4.41812e-08	0	0
FALSE	High	PMI-Byonic	PMI-Byonic (A2)	A	2	Unambiguous	NGGACVDGVNTYNCR	[K].NGGAcVDGVNTYNcR.[C]	C5(Carbamidomethyl); C14(Carbamidomethyl)	1	1	Q01705	Q01705	Neurogenic locus notch homolog protein 1 OS=Mus musculus OX=10090 GN=Notch1 PE=1 SV=3	0	2	2	1	0	1	1	1	828.843	1656.68	1656.69	-4.17784	-0.00346068	0	0	93387.6	HCD (High Energy Collision Dissociation)	MS2	0	100	10.7955	3729	3729	3725	FP072920_2.raw	0/0		5.74101	399.792	399.792	399.792	1.81547e-06	1.89123e-07	0	0
FALSE	High	PMI-Byonic	PMI-Byonic (A2)	A	2	Unambiguous	NGGACVDGVNTYNCR	[K].NGGAcVDGVNTYNcR.[C]	C5(Carbamidomethyl); C14(Carbamidomethyl)	1	1	Q01705	Q01705	Neurogenic locus notch homolog protein 1 OS=Mus musculus OX=10090 GN=Notch1 PE=1 SV=3	0	2	2	1	0	1	1	1	828.845	1656.68	1656.69	-1.2305	-0.00101928	0	0	93406.2	HCD (High Energy Collision Dissociation)	MS2	0	100	10.6765	3679	3679	3672	FP072920_2.raw	0/0		3.97019	309.346	309.346	309.346	0.000107105	5.70975e-06	0	0
FALSE	High	PMI-Byonic	PMI-Byonic (A2)	A	2	Unambiguous	NGGACVDGVNTYNCR	[K].NGGAcVDGVNTYNcR.[C]	C5(Carbamidomethyl); C14(Carbamidomethyl)	1	1	Q01705	Q01705	Neurogenic locus notch homolog protein 1 OS=Mus musculus OX=10090 GN=Notch1 PE=1 SV=3	0	2	2	1	0	1	1	1	828.845	1656.68	1656.69	-1.81997	-0.00150756	0	0	199412	HCD (High Energy Collision Dissociation)	MS2	7.49571	100	11.0378	3832	3832	3827	FP072920_2.raw	0/0		6.72491	517.486	517.486	517.486	1.88406e-07	2.88647e-08	0	0
FALSE	High	PMI-Byonic	PMI-Byonic (A2)	A	2	Unambiguous	NGGACVDGVNTYNCR	[K].NGGAcVDGVNTYNcR.[C]	C5(Carbamidomethyl); C14(Carbamidomethyl)	1	1	Q01705	Q01705	Neurogenic locus notch homolog protein 1 OS=Mus musculus OX=10090 GN=Notch1 PE=1 SV=3	0	2	2	1	0	1	1	1	828.844	1656.68	1656.69	-3.07259	-0.00254515	0	0	628022	HCD (High Energy Collision Dissociation)	MS2	2.05873	100	11.1634	3885	3885	3882	FP072920_2.raw	0/0		7.01006	522.779	522.779	522.779	9.77093e-08	1.10901e-08	0	0
FALSE	High	PMI-Byonic	PMI-Byonic (A2)	A	2	Unambiguous	NGGACVDGVNTYNCR	[K].NGGAcVDGVNTYNcR.[C]	C5(Carbamidomethyl); C14(Carbamidomethyl)	1	1	Q01705	Q01705	Neurogenic locus notch homolog protein 1 OS=Mus musculus OX=10090 GN=Notch1 PE=1 SV=3	0	3	3	1	0	1	1	1	552.899	1656.68	1656.69	-2.1965	-0.00121297	0	0	266807	HCD (High Energy Collision Dissociation)	MS2	5.86538	100	11.1918	3897	3897	3893	FP072920_2.raw	0/0		2.35909	314.146	314.146	314.146	0.0043743	0.000200154	0	0
FALSE	High	PMI-Byonic	PMI-Byonic (A2)	A	2	Unambiguous	NGGACVDGVNTYNCR	[K].NGGAcVDGVNTYNcR.[C]	C5(Carbamidomethyl); C14(Carbamidomethyl)	1	1	Q01705	Q01705	Neurogenic locus notch homolog protein 1 OS=Mus musculus OX=10090 GN=Notch1 PE=1 SV=3	0	2	2	1	0	1	1	1	828.844	1656.68	1656.69	-2.63049	-0.00217894	0	0	1.74077e+06	HCD (High Energy Collision Dissociation)	MS2	0	71.2107	11.2903	3939	3939	3937	FP072920_2.raw	0/0		7.01006	555.888	555.888	555.888	9.77093e-08	1.2215e-08	0	0
FALSE	High	PMI-Byonic	PMI-Byonic (A2)	A	2	Unambiguous	NGGACVDGVNTYNCR	[K].NGGAcVDGVNTYNcR.[C]	C5(Carbamidomethyl); C14(Carbamidomethyl)	1	1	Q01705	Q01705	Neurogenic locus notch homolog protein 1 OS=Mus musculus OX=10090 GN=Notch1 PE=1 SV=3	0	2	2	1	0	1	1	1	828.844	1656.68	1656.69	-2.63049	-0.00217894	0	0	225566	HCD (High Energy Collision Dissociation)	MS2	0	100	10.9129	3779	3779	3776	FP072920_2.raw	0/0		6.6	451.477	451.477	451.477	2.51187e-07	4.20249e-08	0	0
FALSE	High	PMI-Byonic	PMI-Byonic (A2)	A	2	Unambiguous	NGGACVDGVNTYNCR	[K].NGGAcVDGVNTYNcR.[C]	C5(Carbamidomethyl); C14(Carbamidomethyl)	1	1	Q01705	Q01705	Neurogenic locus notch homolog protein 1 OS=Mus musculus OX=10090 GN=Notch1 PE=1 SV=3	0	2	2	1	0	1	1	1	829.339	1657.67	1656.69	594.427	0.492389	0	0	228877	HCD (High Energy Collision Dissociation)	MS2	14.2629	100	11.5489	4049	4049	4047	FP072920_2.raw	0/0		4.63546	345.197	345.197	345.197	2.31493e-05	1.87636e-06	0	0
FALSE	High	PMI-Byonic	PMI-Byonic (A2)	A	2	Unambiguous	NGGACVDGVNTYNCR	[K].NGGAcVDGVNTYNcR.[C]	C5(Carbamidomethyl); C14(Carbamidomethyl)	1	1	Q01705	Q01705	Neurogenic locus notch homolog protein 1 OS=Mus musculus OX=10090 GN=Notch1 PE=1 SV=3	0	3	3	1	0	1	1	1	552.899	1656.68	1656.69	-1.64388	-0.000907795	0	0	266466	HCD (High Energy Collision Dissociation)	MS2	0	100	11.3182	3951	3951	3948	FP072920_2.raw	0/0		2.69068	349.605	349.605	349.605	0.00203855	7.09259e-05	0	0
FALSE	High	PMI-Byonic	PMI-Byonic (A2)	A	2	Unambiguous	VASFYCECPHGR	[R].VASFYcEcPHGR.[T]	C6(Carbamidomethyl); C8(Carbamidomethyl)	1	1	Q01705	Q01705	Neurogenic locus notch homolog protein 1 OS=Mus musculus OX=10090 GN=Notch1 PE=1 SV=3	0	3	3	1	0	1	1	1	494.879	1482.62	1482.63	-2.59453	-0.00128224	0	0	441695	HCD (High Energy Collision Dissociation)	MS2	2.95489	100	11.2925	3940	3940	3937	FP072920_2.raw	0/0		6.98104	503.546	503.546	503.546	1.04464e-07	1.99024e-08	0	0
FALSE	High	PMI-Byonic	PMI-Byonic (A2)	A	2	Unambiguous	VASFYCECPHGR	[R].VASFYcEcPHGR.[T]	C6(Carbamidomethyl); C8(Carbamidomethyl)	1	1	Q01705	Q01705	Neurogenic locus notch homolog protein 1 OS=Mus musculus OX=10090 GN=Notch1 PE=1 SV=3	0	3	3	1	0	1	1	1	494.878	1482.62	1482.63	-3.02678	-0.00149586	0	0	859417	HCD (High Energy Collision Dissociation)	MS2	5.53841	100	10.4354	3576	3576	3575	FP072920_2.raw	0/0		6.98104	483.668	483.668	483.668	1.04464e-07	1.67705e-08	0	0
FALSE	High	PMI-Byonic	PMI-Byonic (A2)	A	2	Unambiguous	VASFYCECPHGR	[R].VASFYcEcPHGR.[T]	C6(Carbamidomethyl); C8(Carbamidomethyl)	1	1	Q01705	Q01705	Neurogenic locus notch homolog protein 1 OS=Mus musculus OX=10090 GN=Notch1 PE=1 SV=3	0	3	3	1	0	1	1	1	494.878	1482.62	1482.63	-3.33553	-0.00164845	0	0	439319	HCD (High Energy Collision Dissociation)	MS2	1.54663	100	10.0882	3430	3430	3429	FP072920_2.raw	0/0		6.85613	458.76	458.76	458.76	1.39273e-07	2.13067e-08	0	0
FALSE	High	PMI-Byonic	PMI-Byonic (A2)	A	2	Unambiguous	VASFYCECPHGR	[R].VASFYcEcPHGR.[T]	C6(Carbamidomethyl); C8(Carbamidomethyl)	1	1	Q01705	Q01705	Neurogenic locus notch homolog protein 1 OS=Mus musculus OX=10090 GN=Notch1 PE=1 SV=3	0	3	3	1	0	1	1	1	494.879	1482.62	1482.63	-2.84153	-0.00140431	0	0	179736	HCD (High Energy Collision Dissociation)	MS2	0	100	9.96536	3378	3378	3376	FP072920_2.raw	0/0		3.52115	291.168	291.168	291.168	0.000301199	8.3725e-06	0	0
FALSE	High	PMI-Byonic	PMI-Byonic (A2)	A	2	Unambiguous	VASFYCECPHGR	[R].VASFYcEcPHGR.[T]	C6(Carbamidomethyl); C8(Carbamidomethyl)	1	1	Q01705	Q01705	Neurogenic locus notch homolog protein 1 OS=Mus musculus OX=10090 GN=Notch1 PE=1 SV=3	0	3	3	1	0	1	1	1	494.879	1482.62	1482.63	-2.77978	-0.00137379	0	0	1.09213e+06	HCD (High Energy Collision Dissociation)	MS2	4.38863	100	10.5481	3624	3624	3623	FP072920_2.raw	0/0		7.26619	528.428	528.428	528.428	5.41759e-08	8.09179e-09	0	0
FALSE	High	PMI-Byonic	PMI-Byonic (A2)	A	2	Unambiguous	VASFYCECPHGR	[R].VASFYcEcPHGR.[T]	C6(Carbamidomethyl); C8(Carbamidomethyl)	1	1	Q01705	Q01705	Neurogenic locus notch homolog protein 1 OS=Mus musculus OX=10090 GN=Notch1 PE=1 SV=3	0	3	3	1	0	1	1	1	494.879	1482.62	1482.63	-2.84153	-0.00140431	0	0	1.61201e+06	HCD (High Energy Collision Dissociation)	MS2	3.07095	100	10.6635	3673	3673	3672	FP072920_2.raw	0/0		9.08502	641.461	641.461	641.461	8.22201e-10	1.94372e-10	0	0
FALSE	High	PMI-Byonic	PMI-Byonic (A2)	A	2	Unambiguous	VASFYCECPHGR	[R].VASFYcEcPHGR.[T]	C6(Carbamidomethyl); C8(Carbamidomethyl)	1	1	Q01705	Q01705	Neurogenic locus notch homolog protein 1 OS=Mus musculus OX=10090 GN=Notch1 PE=1 SV=3	0	3	3	1	0	1	1	1	494.878	1482.62	1482.63	-4.13829	-0.00204518	0	0	163815	HCD (High Energy Collision Dissociation)	MS2	17.3073	100	11.7016	4114	4114	4113	FP072920_2.raw	0/0		2.39465	253.371	253.371	253.371	0.00403039	0.000176302	0	0
FALSE	High	PMI-Byonic	PMI-Byonic (A2)	A	2	Unambiguous	VASFYCECPHGR	[R].VASFYcEcPHGR.[T]	C6(Carbamidomethyl); C8(Carbamidomethyl)	1	1	Q01705	Q01705	Neurogenic locus notch homolog protein 1 OS=Mus musculus OX=10090 GN=Notch1 PE=1 SV=3	0	3	3	1	0	1	1	1	494.878	1482.62	1482.63	-3.76779	-0.00186207	0	0	160024	HCD (High Energy Collision Dissociation)	MS2	48.7733	100	11.8451	4176	4176	4168	FP072920_2.raw	0/0		2.59809	270.867	270.867	270.867	0.00252295	9.94427e-05	0	0
FALSE	High	PMI-Byonic	PMI-Byonic (A2)	A	2	Unambiguous	VASFYCECPHGR	[R].VASFYcEcPHGR.[T]	C6(Carbamidomethyl); C8(Carbamidomethyl)	1	1	Q01705	Q01705	Neurogenic locus notch homolog protein 1 OS=Mus musculus OX=10090 GN=Notch1 PE=1 SV=3	0	3	3	1	0	1	1	1	494.879	1482.62	1482.63	-2.47103	-0.0012212	0	0	8572462	HCD (High Energy Collision Dissociation)	MS2	0.253564	29.3187	10.789	3726	3726	3725	FP072920_2.raw	0/0		9.08502	647.96	632.092	632.092	8.22201e-10	2.09685e-10	0	0
FALSE	High	PMI-Byonic	PMI-Byonic (A2)	A	2	Unambiguous	VASFYCECPHGR	[R].VASFYcEcPHGR.[T]	C6(Carbamidomethyl); C8(Carbamidomethyl)	1	1	Q01705	Q01705	Neurogenic locus notch homolog protein 1 OS=Mus musculus OX=10090 GN=Notch1 PE=1 SV=3	0	3	3	1	0	1	1	1	494.879	1482.62	1482.63	-2.34753	-0.00116017	0	0	10596939	HCD (High Energy Collision Dissociation)	MS2	1.75431	14.7514	10.9086	3777	3777	3776	FP072920_2.raw	0/0		9.08502	620.761	620.761	620.761	8.22201e-10	2.24269e-10	0	0
FALSE	High	PMI-Byonic	PMI-Byonic (A2)	A	2	Unambiguous	VASFYCECPHGR	[R].VASFYcEcPHGR.[T]	C6(Carbamidomethyl); C8(Carbamidomethyl)	1	1	Q01705	Q01705	Neurogenic locus notch homolog protein 1 OS=Mus musculus OX=10090 GN=Notch1 PE=1 SV=3	0	3	3	1	0	1	1	1	494.878	1482.62	1482.63	-3.27378	-0.00161793	0	0	307187	HCD (High Energy Collision Dissociation)	MS2	8.71092	100	10.2116	3482	3482	3481	FP072920_2.raw	0/0		6.61312	433.336	433.336	433.336	2.43711e-07	3.98232e-08	0	0
FALSE	High	PMI-Byonic	PMI-Byonic (A2)	A	2	Unambiguous	VASFYCECPHGR	[R].VASFYcEcPHGR.[T]	C6(Carbamidomethyl); C8(Carbamidomethyl)	1	1	Q01705	Q01705	Neurogenic locus notch homolog protein 1 OS=Mus musculus OX=10090 GN=Notch1 PE=1 SV=3	0	3	3	1	0	1	1	1	494.879	1482.62	1482.63	-2.71803	-0.00134327	0	0	1.83393e+06	HCD (High Energy Collision Dissociation)	MS2	2.80772	74.2747	11.0291	3828	3828	3827	FP072920_2.raw	0/0		6.98104	519.076	519.076	519.076	1.04464e-07	1.88836e-08	0	0
FALSE	High	PMI-Byonic	PMI-Byonic (A2)	A	2	Unambiguous	VASFYCECPHGR	[R].VASFYcEcPHGR.[T]	C6(Carbamidomethyl); C8(Carbamidomethyl)	1	1	Q01705	Q01705	Neurogenic locus notch homolog protein 1 OS=Mus musculus OX=10090 GN=Notch1 PE=1 SV=3	0	3	3	1	0	1	1	1	494.879	1482.62	1482.63	-1.54477	-0.000763438	0	0	191247	HCD (High Energy Collision Dissociation)	MS2	5.35774	100	11.5511	4050	4050	4047	FP072920_2.raw	0/0		6.14391	415.592	415.592	415.592	7.17947e-07	9.15709e-08	0	0
FALSE	High	PMI-Byonic	PMI-Byonic (A2)	A	2	Unambiguous	VASFYCECPHGR	[R].VASFYcEcPHGR.[T]	C6(Carbamidomethyl); C8(Carbamidomethyl)	1	1	Q01705	Q01705	Neurogenic locus notch homolog protein 1 OS=Mus musculus OX=10090 GN=Notch1 PE=1 SV=3	0	3	3	1	0	1	1	1	494.879	1482.62	1482.63	-2.77978	-0.00137379	0	0	776855	HCD (High Energy Collision Dissociation)	MS2	10.488	100	11.1591	3883	3883	3882	FP072920_2.raw	0/0		7.26619	553.209	553.209	553.209	5.41759e-08	9.3373e-09	0	0
FALSE	High	PMI-Byonic	PMI-Byonic (A2)	A	2	Unambiguous	VASFYCECPHGR	[R].VASFYcEcPHGR.[T]	C6(Carbamidomethyl); C8(Carbamidomethyl)	1	1	Q01705	Q01705	Neurogenic locus notch homolog protein 1 OS=Mus musculus OX=10090 GN=Notch1 PE=1 SV=3	0	3	3	1	0	1	1	1	494.879	1482.62	1482.63	-2.40928	-0.00119068	0	0	352658	HCD (High Energy Collision Dissociation)	MS2	6.86387	100	11.4194	3994	3994	3992	FP072920_2.raw	0/0		6.63661	392.81	392.81	392.81	2.3088e-07	3.32563e-08	0	0
FALSE	High	PMI-Byonic	PMI-Byonic (A2)	A	2	Unambiguous	VASFYCECPHGR	[R].VASFYcEcPHGR.[T]	C6(Carbamidomethyl); C8(Carbamidomethyl)	1	1	Q01705	Q01705	Neurogenic locus notch homolog protein 1 OS=Mus musculus OX=10090 GN=Notch1 PE=1 SV=3	0	2	2	1	0	1	1	1	741.813	1482.62	1482.63	-4.0263	-0.00298475	0	0	130865	HCD (High Energy Collision Dissociation)	MS2	41.6435	100	10.8041	3733	3733	3725	FP072920_2.raw	0/0		5.48351	394.333	394.333	394.333	3.28464e-06	2.80521e-07	0	0
FALSE	High	PMI-Byonic	PMI-Byonic (A2)	A	2	Unambiguous	VASFYCECPHGR	[R].VASFYcEcPHGR.[T]	C6(Carbamidomethyl); C8(Carbamidomethyl)	1	1	Q01705	Q01705	Neurogenic locus notch homolog protein 1 OS=Mus musculus OX=10090 GN=Notch1 PE=1 SV=3	0	3	3	1	0	1	1	1	494.879	1482.62	1482.63	-2.77978	-0.00137379	0	0	483891	HCD (High Energy Collision Dissociation)	MS2	3.94564	100	10.3303	3532	3532	3531	FP072920_2.raw	0/0		6.98104	496.825	496.825	496.825	1.04464e-07	1.56743e-08	0	0
FALSE	High	PMI-Byonic	PMI-Byonic (A2)	A	2	Unambiguous	TGLLCHLNDACISNPCNEGSNCDTNPVNGK	[R].TGLLcHLNDAcISNPcNEGSNcDtNPVNGK.[A]	C5(Carbamidomethyl); C11(Carbamidomethyl); C16(Carbamidomethyl); C22(Carbamidomethyl); T24(Hex(1))	1	1	Q01705	Q01705	Neurogenic locus notch homolog protein 1 OS=Mus musculus OX=10090 GN=Notch1 PE=1 SV=3	0	3	3	1	0	1	1	1	1165.16	3493.47	3493.47	-0.986675	-0.00114897	0	0	670699	HCD (High Energy Collision Dissociation)	MS2	0	100	14.9815	5558	5558	5554	FP072920_2.raw	0/0		7.52055	676.412	676.412	1.36107	3.01616e-08	2.95911e-09	0	0
FALSE	High	PMI-Byonic	PMI-Byonic (A2)	A	2	Unambiguous	TGLLCHLNDACISNPCNEGSNCDTNPVNGK	[R].TGLLcHLNDAcISNPcNEGsNcDtNPVNGK.[A]	C5(Carbamidomethyl); C11(Carbamidomethyl); C16(Carbamidomethyl); S20(Hex(1)); C22(Carbamidomethyl); T24(Hex(1))	1	1	Q01705	Q01705	Neurogenic locus notch homolog protein 1 OS=Mus musculus OX=10090 GN=Notch1 PE=1 SV=3	0	3	3	1	0	1	1	1	1219.18	3655.52	3655.53	-0.566595	-0.000690401	0	0	898180	HCD (High Energy Collision Dissociation)	MS2	5.71279	100	14.9306	5535	5535	5532	FP072920_2.raw	0/0		9.85892	706.437	706.437	3.6	1.38382e-10	3.07173e-11	0	0
FALSE	High	PMI-Byonic	PMI-Byonic (A2)	A	2	Unambiguous	AICTCPSGYTGPACSQDVDECALGANPCEHAGK	[K].AIcTcPSGYTGPAcSQDVDEcALGANPcEHAGK.[C]	C3(Carbamidomethyl); C5(Carbamidomethyl); C14(Carbamidomethyl); C21(Carbamidomethyl); C28(Carbamidomethyl)	1	1	Q01705	Q01705	Neurogenic locus notch homolog protein 1 OS=Mus musculus OX=10090 GN=Notch1 PE=1 SV=3	0	3	3	1	0	1	1	1	1185.16	3553.45	3553.45	-0.713175	-0.000844745	0	0	18224170	HCD (High Energy Collision Dissociation)	MS2	0	27.6294	14.7324	5445	5445	5444	FP072920_2.raw	0/0		30.0057	1277.93	1277.93	1277.93	9.86859e-31	9.86827e-31	0	0
FALSE	High	PMI-Byonic	PMI-Byonic (A2)	A	2	Unambiguous	AICTCPSGYTGPACSQDVDECALGANPCEHAGK	[K].AIcTcPSGYTGPAcSQDVDEcALGANPcEHAGK.[C]	C3(Carbamidomethyl); C5(Carbamidomethyl); C14(Carbamidomethyl); C21(Carbamidomethyl); C28(Carbamidomethyl)	1	1	Q01705	Q01705	Neurogenic locus notch homolog protein 1 OS=Mus musculus OX=10090 GN=Notch1 PE=1 SV=3	0	3	3	1	0	1	1	1	1185.15	3553.45	3553.45	-1.53764	-0.00182131	0	0	4203228	HCD (High Energy Collision Dissociation)	MS2	0	61.9902	14.8553	5500	5500	5499	FP072920_2.raw	0/0		30.0057	1186.41	1186.41	1186.41	9.86859e-31	9.8684e-31	0	0
FALSE	High	PMI-Byonic	PMI-Byonic (A2)	A	2	Unambiguous	AICTCPSGYTGPACSQDVDECALGANPCEHAGK	[K].AIcTcPSGYTGPAcSQDVDEcALGANPcEHAGK.[C]	C3(Carbamidomethyl); C5(Carbamidomethyl); C14(Carbamidomethyl); C21(Carbamidomethyl); C28(Carbamidomethyl)	1	1	Q01705	Q01705	Neurogenic locus notch homolog protein 1 OS=Mus musculus OX=10090 GN=Notch1 PE=1 SV=3	0	4	4	1	0	1	1	1	889.118	3553.45	3553.45	-1.24942	-0.00110994	0	0	2.91424e+06	HCD (High Energy Collision Dissociation)	MS2	0	54.7855	14.8796	5511	5511	5510	FP072920_2.raw	0/0		30.0057	1270.06	1270.06	1270.06	9.86859e-31	9.86843e-31	0	0
FALSE	High	PMI-Byonic	PMI-Byonic (A2)	A	2	Unambiguous	AICTCPSGYTGPACSQDVDECALGANPCEHAGK	[K].AIcTcPSGYTGPAcSQDVDEcALGANPcEHAGK.[C]	C3(Carbamidomethyl); C5(Carbamidomethyl); C14(Carbamidomethyl); C21(Carbamidomethyl); C28(Carbamidomethyl)	1	1	Q01705	Q01705	Neurogenic locus notch homolog protein 1 OS=Mus musculus OX=10090 GN=Notch1 PE=1 SV=3	0	4	4	1	0	1	1	1	889.119	3553.45	3553.45	-0.0814366	-7.23453e-05	0	0	15902299	HCD (High Energy Collision Dissociation)	MS2	0	12.8404	14.7569	5456	5456	5455	FP072920_2.raw	0/0		30.0057	1269.03	1269.03	1269.03	9.86859e-31	9.86835e-31	0	0
FALSE	High	PMI-Byonic	PMI-Byonic (A2)	A	2	Unambiguous	AICTCPSGYTGPACSQDVDECALGANPCEHAGK	[K].AIcTcPSGYTGPAcSQDVDEcALGANPcEHAGK.[C]	C3(Carbamidomethyl); C5(Carbamidomethyl); C14(Carbamidomethyl); C21(Carbamidomethyl); C28(Carbamidomethyl)	1	1	Q01705	Q01705	Neurogenic locus notch homolog protein 1 OS=Mus musculus OX=10090 GN=Notch1 PE=1 SV=3	0	4	4	1	0	1	1	1	889.118	3553.45	3553.45	-1.52424	-0.00135408	0	0	1555827	HCD (High Energy Collision Dissociation)	MS2	0	90.6956	14.6366	5403	5403	5400	FP072920_2.raw	0/0		30.0057	1348.55	1348.55	1348.55	9.86859e-31	9.8681e-31	0	0
FALSE	High	PMI-Byonic	PMI-Byonic (A2)	A	2	Unambiguous	AICTCPSGYTGPACSQDVDECALGANPCEHAGK	[K].AIcTcPSGYTGPAcSQDVDEcALGANPcEHAGK.[C]	C3(Carbamidomethyl); C5(Carbamidomethyl); C14(Carbamidomethyl); C21(Carbamidomethyl); C28(Carbamidomethyl)	1	1	Q01705	Q01705	Neurogenic locus notch homolog protein 1 OS=Mus musculus OX=10090 GN=Notch1 PE=1 SV=3	0	4	4	1	0	1	1	1	889.12	3553.46	3553.45	1.22396	0.00108732	0	0	319780	HCD (High Energy Collision Dissociation)	MS2	2.54377	100	15.0567	5592	5592	5587	FP072920_2.raw	0/0		30.0057	1109.44	1109.44	1109.44	9.86859e-31	9.86847e-31	0	0
FALSE	High	PMI-Byonic	PMI-Byonic (A2)	A	2	Unambiguous	AICTCPSGYTGPACSQDVDECALGANPCEHAGK	[K].AIcTcPSGYTGPAcSQDVDEcALGANPcEHAGK.[C]	C3(Carbamidomethyl); C5(Carbamidomethyl); C14(Carbamidomethyl); C21(Carbamidomethyl); C28(Carbamidomethyl)	1	1	Q01705	Q01705	Neurogenic locus notch homolog protein 1 OS=Mus musculus OX=10090 GN=Notch1 PE=1 SV=3	0	3	3	1	0	1	1	1	1185.15	3553.45	3553.45	-1.33152	-0.00157717	0	0	1099094	HCD (High Energy Collision Dissociation)	MS2	0	100	14.978	5556	5556	5554	FP072920_2.raw	0/0		30.0057	1137.2	1137.2	1137.2	9.86859e-31	9.86845e-31	0	0
FALSE	High	PMI-Byonic	PMI-Byonic (A2)	A	2	Unambiguous	AICTCPSGYTGPACSQDVDECALGANPCEHAGK	[K].AIcTcPSGYTGPAcSQDVDEcALGANPcEHAGK.[C]	C3(Carbamidomethyl); C5(Carbamidomethyl); C14(Carbamidomethyl); C21(Carbamidomethyl); C28(Carbamidomethyl)	1	1	Q01705	Q01705	Neurogenic locus notch homolog protein 1 OS=Mus musculus OX=10090 GN=Notch1 PE=1 SV=3	0	3	3	1	0	1	1	1	1185.15	3553.45	3553.45	-1.33152	-0.00157717	0	0	392758	HCD (High Energy Collision Dissociation)	MS2	2.1017	100	14.6136	5393	5393	5389	FP072920_2.raw	0/0		30.0057	1133.29	1133.29	1133.29	9.86859e-31	9.86761e-31	0	0
FALSE	High	PMI-Byonic	PMI-Byonic (A2)	A	2	Unambiguous	CLNTLGSFECQCLQGYTGPR	[K].cLNTLGsFEcQcLQGYTGPR.[C]	C1(Carbamidomethyl); S7(Hex(1)); C10(Carbamidomethyl); C12(Carbamidomethyl)	1	1	Q01705	Q01705	Neurogenic locus notch homolog protein 1 OS=Mus musculus OX=10090 GN=Notch1 PE=1 SV=3	0	3	3	1	0	1	1	1	841.702	2523.09	2523.09	-1.32564	-0.0011149	0	0	677620	HCD (High Energy Collision Dissociation)	MS2	0	100	17.0207	6465	6465	6456	FP072920_2.raw	0/0		7.87428	747.165	747.165	3.6	1.33573e-08	1.48635e-09	0	0
FALSE	High	PMI-Byonic	PMI-Byonic (A2)	A	2	Unambiguous	CLNTLGSFECQCLQGYTGPR	[K].cLNTLGsFEcQcLQGYTGPR.[C]	C1(Carbamidomethyl); S7(Hex(1)); C10(Carbamidomethyl); C12(Carbamidomethyl)	1	1	Q01705	Q01705	Neurogenic locus notch homolog protein 1 OS=Mus musculus OX=10090 GN=Notch1 PE=1 SV=3	0	3	3	1	0	1	1	1	841.702	2523.09	2523.09	-1.6885	-0.00142008	0	0	529842	HCD (High Energy Collision Dissociation)	MS2	8.44405	100	17.1838	6538	6538	6533	FP072920_2.raw	0/0		7.74344	697.282	697.282	3.6	1.80535e-08	2.1606e-09	0	0
FALSE	High	PMI-Byonic	PMI-Byonic (A2)	A	2	Unambiguous	INEFQCQCPK	[K].INEFQcQcPK.[G]	C6(Carbamidomethyl); C8(Carbamidomethyl)	1	1	Q01705	Q01705	Neurogenic locus notch homolog protein 1 OS=Mus musculus OX=10090 GN=Notch1 PE=1 SV=3	0	4	4	1	0	1	1	1	661.573	2643.27	1323.58	997057	329.922	0	0	61776.2	HCD (High Energy Collision Dissociation)	MS2	44.0011	100	10.3204	3528	3528	3523	FP072920_2.raw	0/0		4.54747	268.169	268.169	268.169	2.83486e-05	2.05767e-06	0	0
FALSE	High	PMI-Byonic	PMI-Byonic (A2)	A	2	Unambiguous	INEFQCQCPK	[K].INEFQcQcPK.[G]	C6(Carbamidomethyl); C8(Carbamidomethyl)	1	1	Q01705	Q01705	Neurogenic locus notch homolog protein 1 OS=Mus musculus OX=10090 GN=Notch1 PE=1 SV=3	0	2	2	1	0	1	1	1	662.293	1323.58	1323.58	-2.62865	-0.00173962	0	0	1.47033e+06	HCD (High Energy Collision Dissociation)	MS2	15.2005	100	10.6942	3686	3686	3683	FP072920_2.raw	0/0		7.26619	528.068	528.068	528.068	5.41759e-08	8.72308e-09	0	0
FALSE	High	PMI-Byonic	PMI-Byonic (A2)	A	2	Unambiguous	INEFQCQCPK	[K].INEFQcQcPK.[G]	C6(Carbamidomethyl); C8(Carbamidomethyl)	1	1	Q01705	Q01705	Neurogenic locus notch homolog protein 1 OS=Mus musculus OX=10090 GN=Notch1 PE=1 SV=3	0	2	2	1	0	1	1	1	662.293	1323.58	1323.58	-2.62865	-0.00173962	0	0	547455	HCD (High Energy Collision Dissociation)	MS2	27.687	100	10.8147	3737	3737	3736	FP072920_2.raw	0/0		6.85613	468.671	468.671	468.671	1.39273e-07	2.40186e-08	0	0
FALSE	High	PMI-Byonic	PMI-Byonic (A2)	A	2	Unambiguous	INEFQCQCPK	[K].INEFQcQcPK.[G]	C6(Carbamidomethyl); C8(Carbamidomethyl)	1	1	Q01705	Q01705	Neurogenic locus notch homolog protein 1 OS=Mus musculus OX=10090 GN=Notch1 PE=1 SV=3	0	2	2	1	0	1	1	1	662.292	1323.58	1323.58	-3.8276	-0.00253307	0	0	118623	HCD (High Energy Collision Dissociation)	MS2	26.7448	100	10.939	3790	3790	3786	FP072920_2.raw	0/0		4.46615	337.109	337.109	337.109	3.41865e-05	2.90751e-06	0	0
FALSE	High	PMI-Byonic	PMI-Byonic (A2)	A	2	Unambiguous	GFNGHLCQYDVDECASTPCK	[K].GFNGHLcQYDVDEcAsTPcK.[N]	C7(Carbamidomethyl); C14(Carbamidomethyl); S16(Hex(1)Pent(1)); C19(Carbamidomethyl)	1	1	Q01705	Q01705	Neurogenic locus notch homolog protein 1 OS=Mus musculus OX=10090 GN=Notch1 PE=1 SV=3	0	3	3	1	0	1	1	1	884.687	2652.05	2652.05	-2.21657	-0.00195948	0	0	1.60471e+06	HCD (High Energy Collision Dissociation)	MS2	0	100	13.1277	4733	4733	4729	FP072920_2.raw	0/0		8.98384	682.292	682.292	1.2	1.03791e-09	2.5635e-10	0	0
FALSE	High	PMI-Byonic	PMI-Byonic (A2)	A	2	Unambiguous	GFNGHLCQYDVDECASTPCK	[K].GFNGHLcQYDVDEcAsTPcK.[N]	C7(Carbamidomethyl); C14(Carbamidomethyl); S16(Hex(1)Pent(1)); C19(Carbamidomethyl)	1	1	Q01705	Q01705	Neurogenic locus notch homolog protein 1 OS=Mus musculus OX=10090 GN=Notch1 PE=1 SV=3	0	3	3	1	0	1	1	1	884.688	2652.05	2652.05	-2.00944	-0.00177638	0	0	4.26512e+06	HCD (High Energy Collision Dissociation)	MS2	0	69.0559	13.3684	4840	4840	4839	FP072920_2.raw	0/0		10.9838	763.234	763.234	1.2	1.03791e-11	1.53766e-12	0	0
FALSE	High	PMI-Byonic	PMI-Byonic (A2)	A	2	Unambiguous	GFNGHLCQYDVDECASTPCK	[K].GFNGHLcQYDVDEcAsTPcK.[N]	C7(Carbamidomethyl); C14(Carbamidomethyl); S16(Hex(1)Pent(1)); C19(Carbamidomethyl)	1	1	Q01705	Q01705	Neurogenic locus notch homolog protein 1 OS=Mus musculus OX=10090 GN=Notch1 PE=1 SV=3	0	3	3	1	0	1	1	1	884.688	2652.05	2652.05	-2.07848	-0.00183741	0	0	2.79362e+06	HCD (High Energy Collision Dissociation)	MS2	0	96.8426	13.2479	4787	4787	4784	FP072920_2.raw	0/0		9.98384	708.156	708.156	1.2	1.03791e-10	2.28603e-11	0	0
FALSE	High	PMI-Byonic	PMI-Byonic (A2)	A	2	Unambiguous	GFNGHLCQYDVDECASTPCK	[K].GFNGHLcQYDVDEcAsTPcK.[N]	C7(Carbamidomethyl); C14(Carbamidomethyl); S16(Hex(1)Pent(1)); C19(Carbamidomethyl)	1	1	Q01705	Q01705	Neurogenic locus notch homolog protein 1 OS=Mus musculus OX=10090 GN=Notch1 PE=1 SV=3	0	3	3	1	0	1	1	1	884.689	2652.05	2652.05	-0.628579	-0.000555675	0	0	570663	HCD (High Energy Collision Dissociation)	MS2	0	100	13.0114	4680	4680	4674	FP072920_2.raw	0/0		7.51462	624.074	624.074	1.2	3.05757e-08	3.38398e-09	0	0
FALSE	High	PMI-Byonic	PMI-Byonic (A2)	A	2	Unambiguous	GFNGHLCQYDVDECASTPCK	[K].GFNGHLcQYDVDEcAsTPcK.[N]	C7(Carbamidomethyl); C14(Carbamidomethyl); S16(Hex(1)Pent(1)); C19(Carbamidomethyl)	1	1	Q01705	Q01705	Neurogenic locus notch homolog protein 1 OS=Mus musculus OX=10090 GN=Notch1 PE=1 SV=3	0	3	3	1	0	1	1	1	884.687	2652.05	2652.05	-2.63082	-0.00232569	0	0	986552	HCD (High Energy Collision Dissociation)	MS2	0	100	13.4909	4896	4896	4894	FP072920_2.raw	0/0		8.98384	669.698	669.698	1.2	1.03791e-09	2.73718e-10	0	0
FALSE	High	PMI-Byonic	PMI-Byonic (A2)	A	2	Unambiguous	DGVATFTCLCQPGYTGHHCETNINECHSQPCR	[K].DGVATFTcLcQPGYtGHHcETNINEcHsQPcR.[H]	C8(Carbamidomethyl); C10(Carbamidomethyl); T15(HexNAc(1)); C19(Carbamidomethyl); C26(Carbamidomethyl); S28(Hex(1)Pent(1)); C31(Carbamidomethyl)	1	1	Q01705	Q01705	Neurogenic locus notch homolog protein 1 OS=Mus musculus OX=10090 GN=Notch1 PE=1 SV=3	0	5	5	1	0	1	1	1	861.552	4303.73	4303.74	-1.39032	-0.00119672	0	0	515570	HCD (High Energy Collision Dissociation)	MS2	0	100	13.5966	4943	4943	4938	FP072920_2.raw	0/0		11.8589	833.424	833.424	0	1.38379e-12	3.03387e-13	0	0
FALSE	High	PMI-Byonic	PMI-Byonic (A2)	A	2	Unambiguous	DGVATFTCLCQPGYTGHHCETNINECHSQPCR	[K].DGVATFTcLcQPGYtGHHcEtNINEcHSQPcR.[H]	C8(Carbamidomethyl); C10(Carbamidomethyl); T15(Hex(1)Pent(1)); C19(Carbamidomethyl); T21(HexNAc(1)Hex(1)); C26(Carbamidomethyl); C31(Carbamidomethyl)	1	1	Q01705	Q01705	Neurogenic locus notch homolog protein 1 OS=Mus musculus OX=10090 GN=Notch1 PE=1 SV=3	0	5	5	1	0	1	1	1	893.961	4465.78	4465.79	-2.54888	-0.00227655	0	0	222046	HCD (High Energy Collision Dissociation)	MS2	30.1838	100	13.521	4909	4909	4905	FP072920_2.raw	0/0		4.74756	432.937	432.937	0	1.78831e-05	1.06025e-06	0	0
FALSE	High	PMI-Byonic	PMI-Byonic (A2)	A	2	Unambiguous	DGVATFTCLCQPGYTGHHCETNINECHSQPCR	[K].DGVATFTcLcQPGYtGHHcEtNINEcHSQPcR.[H]	C8(Carbamidomethyl); C10(Carbamidomethyl); T15(HexNAc(1)); C19(Carbamidomethyl); T21(Hex(1)Pent(2)); C26(Carbamidomethyl); C31(Carbamidomethyl)	1	1	Q01705	Q01705	Neurogenic locus notch homolog protein 1 OS=Mus musculus OX=10090 GN=Notch1 PE=1 SV=3	0	5	5	1	0	1	1	1	888.16	4436.77	4435.78	223.411	0.198201	0	0	372539	HCD (High Energy Collision Dissociation)	MS2	0	100	13.5082	4904	4904	4894	FP072920_2.raw	0/0		6.21945	566.692	566.692	1.2	6.03327e-07	7.59891e-08	0	0
FALSE	High	PMI-Byonic	PMI-Byonic (A2)	A	2	Unambiguous	DGVATFTCLCQPGYTGHHCETNINECHSQPCR	[K].DGVATFTcLcQPGYtGHHcEtNINEcHSQPcR.[H]	C8(Carbamidomethyl); C10(Carbamidomethyl); T15(HexNAc(1)); C19(Carbamidomethyl); T21(Hex(1)Pent(1)); C26(Carbamidomethyl); C31(Carbamidomethyl)	1	1	Q01705	Q01705	Neurogenic locus notch homolog protein 1 OS=Mus musculus OX=10090 GN=Notch1 PE=1 SV=3	0	5	5	1	0	1	1	1	862.151	4306.72	4303.74	694.019	0.597375	0	0	567947	HCD (High Energy Collision Dissociation)	MS2	18.9633	100	13.4594	4882	4882	4872	FP072920_2.raw	0/0		8.21945	693.41	693.41	1.2	6.03328e-09	8.21094e-10	0	0
FALSE	High	PMI-Byonic	PMI-Byonic (A2)	A	2	Unambiguous	HGGTCQDRDNSYLCLCLK	[R].HGGTcQDRDNsYLcLcLK.[G]	C5(Carbamidomethyl); S11(HexNAc(1)Hex(1)Fuc(1)); C14(Carbamidomethyl); C16(Carbamidomethyl)	1	1	Q01705	Q01705	Neurogenic locus notch homolog protein 1 OS=Mus musculus OX=10090 GN=Notch1 PE=1 SV=3	1	4	4	1	0	1	1	1	677.791	2708.14	2708.15	-2.28564	-0.00154746	0	0	3.01877e+06	HCD (High Energy Collision Dissociation)	MS2	2.23319	57.9152	13.1959	4763	4763	4762	FP072920_2.raw	0/0		10.3643	709.585	709.585	12.5097	4.3224e-11	4.29574e-12	0	0
FALSE	High	PMI-Byonic	PMI-Byonic (A2)	A	2	Unambiguous	HGGTCQDRDNSYLCLCLK	[R].HGGtcQDRDNSYLcLcLK.[G]	T4(Fuc(1)); C5(Carbamidomethyl); C14(Carbamidomethyl); C16(Carbamidomethyl)	1	1	Q01705	Q01705	Neurogenic locus notch homolog protein 1 OS=Mus musculus OX=10090 GN=Notch1 PE=1 SV=3	1	4	4	1	0	1	1	1	586.508	2343.01	2343.02	-1.86292	-0.00109121	0	0	772524	HCD (High Energy Collision Dissociation)	MS2	16.3705	100	13.2143	4772	4772	4762	FP072920_2.raw	0/0		1.92395	317.855	317.855	6.8	0.0119139	0.00052624	0	0
FALSE	High	PMI-Byonic	PMI-Byonic (A2)	A	2	Unambiguous	HGGTCQDRDNSYLCLCLK	[R].HGGtcQDRDNSYLcLcLK.[G]	T4(Fuc(1)); C5(Carbamidomethyl); C14(Carbamidomethyl); C16(Carbamidomethyl)	1	1	Q01705	Q01705	Neurogenic locus notch homolog protein 1 OS=Mus musculus OX=10090 GN=Notch1 PE=1 SV=3	1	3	3	1	0	1	1	1	781.676	2343.01	2343.02	-1.54458	-0.00120633	0	0	381982	HCD (High Energy Collision Dissociation)	MS2	23.2033	100	13.132	4735	4735	4729	FP072920_2.raw	0/0		5.39235	528.767	528.767	6.8	4.05186e-06	3.60263e-07	0	0
FALSE	High	PMI-Byonic	PMI-Byonic (A2)	A	2	Unambiguous	HGGTCQDRDNSYLCLCLK	[R].HGGtcQDRDNSYLcLcLK.[G]	T4(Fuc(1)); C5(Carbamidomethyl); C14(Carbamidomethyl); C16(Carbamidomethyl)	1	1	Q01705	Q01705	Neurogenic locus notch homolog protein 1 OS=Mus musculus OX=10090 GN=Notch1 PE=1 SV=3	1	3	3	1	0	1	1	1	781.675	2343.01	2343.02	-2.63867	-0.00206082	0	0	514825	HCD (High Energy Collision Dissociation)	MS2	53.2146	100	13.2543	4790	4790	4784	FP072920_2.raw	0/0		4.2834	479.092	479.092	6.8	5.20709e-05	4.03542e-06	0	0
FALSE	High	PMI-Byonic	PMI-Byonic (A2)	A	2	Unambiguous	HGGTCQDRDNSYLCLCLK	[R].HGGtcQDRDNSYLcLcLK.[G]	T4(HexNAc(1)Hex(1)Fuc(1)); C5(Carbamidomethyl); C14(Carbamidomethyl); C16(Carbamidomethyl)	1	1	Q01705	Q01705	Neurogenic locus notch homolog protein 1 OS=Mus musculus OX=10090 GN=Notch1 PE=1 SV=3	1	3	3	1	0	1	1	1	903.384	2708.14	2708.15	-3.54278	-0.00319813	0	0	1.56925e+06	HCD (High Energy Collision Dissociation)	MS2	5.63467	100	13.2565	4791	4791	4784	FP072920_2.raw	0/0		4.47167	558.386	558.386	2.75372	3.37546e-05	2.48601e-06	0	0
FALSE	High	PMI-Byonic	PMI-Byonic (A2)	A	2	Unambiguous	HGGTCQDRDNSYLCLCLK	[R].HGGTcQDRDNsYLcLcLK.[G]	C5(Carbamidomethyl); S11(HexNAc(1)Fuc(1)); C14(Carbamidomethyl); C16(Carbamidomethyl)	1	1	Q01705	Q01705	Neurogenic locus notch homolog protein 1 OS=Mus musculus OX=10090 GN=Notch1 PE=1 SV=3	1	4	4	1	0	1	1	1	637.276	2546.08	2546.1	-4.60154	-0.00292899	0	0	656391	HCD (High Energy Collision Dissociation)	MS2	8.72707	100	13.2014	4766	4766	4762	FP072920_2.raw	0/0		7.36428	587.927	587.927	18.1914	4.3224e-08	3.98762e-09	0	0
FALSE	High	PMI-Byonic	PMI-Byonic (A2)	A	2	Unambiguous	HGGTCQDRDNSYLCLCLK	[R].HGGTcQDRDNsYLcLcLK.[G]	C5(Carbamidomethyl); S11(HexNAc(1)Hex(1)Fuc(1)); C14(Carbamidomethyl); C16(Carbamidomethyl)	1	1	Q01705	Q01705	Neurogenic locus notch homolog protein 1 OS=Mus musculus OX=10090 GN=Notch1 PE=1 SV=3	1	4	4	1	0	1	1	1	677.791	2708.14	2708.15	-2.19549	-0.00148643	0	0	2192833	HCD (High Energy Collision Dissociation)	MS2	0.454663	100	13.5932	4941	4941	4938	FP072920_2.raw	0/0		9.36428	694.42	694.42	13.544	4.3224e-10	9.59849e-11	0	0
FALSE	High	PMI-Byonic	PMI-Byonic (A2)	A	2	Unambiguous	HGGTCQDRDNSYLCLCLK	[R].HGGTcQDRDNsYLcLcLK.[G]	C5(Carbamidomethyl); S11(HexNAc(1)Hex(1)Fuc(1)); C14(Carbamidomethyl); C16(Carbamidomethyl)	1	1	Q01705	Q01705	Neurogenic locus notch homolog protein 1 OS=Mus musculus OX=10090 GN=Notch1 PE=1 SV=3	1	4	4	1	0	1	1	1	677.791	2708.14	2708.15	-2.37579	-0.0016085	0	0	2.75237e+06	HCD (High Energy Collision Dissociation)	MS2	1.60428	79.9646	13.0776	4709	4709	4707	FP072920_2.raw	0/0		9.36428	684.239	684.239	11.2141	4.3224e-10	7.4969e-11	0	0
FALSE	High	PMI-Byonic	PMI-Byonic (A2)	A	2	Unambiguous	HGGTCQDRDNSYLCLCLK	[R].HGGtcQDRDNSYLcLcLK.[G]	T4(HexNAc(1)Fuc(1)); C5(Carbamidomethyl); C14(Carbamidomethyl); C16(Carbamidomethyl)	1	1	Q01705	Q01705	Neurogenic locus notch homolog protein 1 OS=Mus musculus OX=10090 GN=Notch1 PE=1 SV=3	1	3	3	1	0	1	1	1	849.368	2546.09	2546.1	-2.22303	-0.00188668	0	0	167035	HCD (High Energy Collision Dissociation)	MS2	0	100	13.2778	4800	4800	4795	FP072920_2.raw	0/0		4.73928	433.23	433.23	6.79821	1.82271e-05	1.18287e-06	0	0
FALSE	High	PMI-Byonic	PMI-Byonic (A2)	A	2	Unambiguous	HGGTCQDRDNSYLCLCLK	[R].HGGTcQDRDNsYLcLcLK.[G]	C5(Carbamidomethyl); S11(Fuc(1)); C14(Carbamidomethyl); C16(Carbamidomethyl)	1	1	Q01705	Q01705	Neurogenic locus notch homolog protein 1 OS=Mus musculus OX=10090 GN=Notch1 PE=1 SV=3	1	4	4	1	0	1	1	1	586.508	2343.01	2343.02	-1.96712	-0.00115225	0	0	311934	HCD (High Energy Collision Dissociation)	MS2	25.6001	100	13.0566	4700	4700	4696	FP072920_2.raw	0/0		2.06548	331.086	331.086	7.18941	0.00860052	0.000464351	0	0
FALSE	High	PMI-Byonic	PMI-Byonic (A2)	A	2	Unambiguous	HGGTCQDRDNSYLCLCLK	[R].HGGtcQDRDNSYLcLcLK.[G]	T4(HexNAc(1)Fuc(1)); C5(Carbamidomethyl); C14(Carbamidomethyl); C16(Carbamidomethyl)	1	1	Q01705	Q01705	Neurogenic locus notch homolog protein 1 OS=Mus musculus OX=10090 GN=Notch1 PE=1 SV=3	1	4	4	1	0	1	1	1	637.275	2546.08	2546.1	-6.71108	-0.00427176	0	0	357595	HCD (High Energy Collision Dissociation)	MS2	20.0261	100	12.9875	4669	4669	4663	FP072920_2.raw	0/0		5.89238	429.071	429.071	3.2	1.28121e-06	1.41662e-07	0	0
FALSE	High	PMI-Byonic	PMI-Byonic (A2)	A	2	Unambiguous	HGGTCQDRDNSYLCLCLK	[R].HGGtcQDRDNSYLcLcLK.[G]	T4(HexNAc(1)Hex(1)Fuc(1)); C5(Carbamidomethyl); C14(Carbamidomethyl); C16(Carbamidomethyl)	1	1	Q01705	Q01705	Neurogenic locus notch homolog protein 1 OS=Mus musculus OX=10090 GN=Notch1 PE=1 SV=3	1	3	3	1	0	1	1	1	903.384	2708.14	2708.15	-3.88085	-0.0035033	0	0	550294	HCD (High Energy Collision Dissociation)	MS2	0	100	12.9713	4662	4662	4652	FP072920_2.raw	0/0		5.5626	535.211	535.211	2	2.73778e-06	2.56488e-07	0	0
FALSE	High	PMI-Byonic	PMI-Byonic (A2)	A	2	Unambiguous	HGGTCQDRDNSYLCLCLK	[R].HGGTcQDRDNsYLcLcLK.[G]	C5(Carbamidomethyl); S11(HexNAc(1)Hex(1)Fuc(1)); C14(Carbamidomethyl); C16(Carbamidomethyl)	1	1	Q01705	Q01705	Neurogenic locus notch homolog protein 1 OS=Mus musculus OX=10090 GN=Notch1 PE=1 SV=3	1	4	4	1	0	1	1	1	677.791	2708.14	2708.15	-2.10534	-0.00142539	0	0	1.70979e+06	HCD (High Energy Collision Dissociation)	MS2	1.40814	100	12.9561	4655	4655	4652	FP072920_2.raw	0/0		9.36428	656.46	656.46	12.7106	4.3224e-10	6.34442e-11	0	0
FALSE	High	PMI-Byonic	PMI-Byonic (A2)	A	2	Unambiguous	HGGTCQDRDNSYLCLCLK	[R].HGGtcQDRDNSYLcLcLK.[G]	T4(Fuc(1)); C5(Carbamidomethyl); C14(Carbamidomethyl); C16(Carbamidomethyl)	1	1	Q01705	Q01705	Neurogenic locus notch homolog protein 1 OS=Mus musculus OX=10090 GN=Notch1 PE=1 SV=3	1	3	3	1	0	1	1	1	781.675	2343.01	2343.02	-3.02942	-0.00236599	0	0	224359	HCD (High Energy Collision Dissociation)	MS2	29.4666	100	12.9158	4638	4638	4630	FP072920_2.raw	0/0		2.44433	356.919	356.919	6.8	0.00359479	0.000154152	0	0
FALSE	High	PMI-Byonic	PMI-Byonic (A2)	A	2	Unambiguous	HGGTCQDRDNSYLCLCLK	[R].HGGtcQDRDNSYLcLcLK.[G]	T4(HexNAc(1)Fuc(1)); C5(Carbamidomethyl); C14(Carbamidomethyl); C16(Carbamidomethyl)	1	1	Q01705	Q01705	Neurogenic locus notch homolog protein 1 OS=Mus musculus OX=10090 GN=Notch1 PE=1 SV=3	1	4	4	1	0	1	1	1	637.278	2546.09	2546.1	-1.62901	-0.0010369	0	0	212361	HCD (High Energy Collision Dissociation)	MS2	18.6329	100	12.8309	4601	4601	4597	FP072920_2.raw	0/0		5.66617	443.105	443.105	3.2	2.1569e-06	2.18977e-07	0	0
FALSE	High	PMI-Byonic	PMI-Byonic (A2)	A	2	Unambiguous	HGGTCQDRDNSYLCLCLK	[R].HGGTcQDRDNsYLcLcLK.[G]	C5(Carbamidomethyl); S11(HexNAc(1)Hex(1)Fuc(1)); C14(Carbamidomethyl); C16(Carbamidomethyl)	1	1	Q01705	Q01705	Neurogenic locus notch homolog protein 1 OS=Mus musculus OX=10090 GN=Notch1 PE=1 SV=3	1	4	4	1	0	1	1	1	677.791	2708.14	2708.15	-2.91669	-0.00197471	0	0	1.46102e+06	HCD (High Energy Collision Dissociation)	MS2	3.52836	100	12.827	4599	4599	4597	FP072920_2.raw	0/0		9.36428	658.132	658.132	14.1048	4.3224e-10	5.11511e-11	0	0
FALSE	High	PMI-Byonic	PMI-Byonic (A2)	A	2	Unambiguous	HGGTCQDRDNSYLCLCLK	[R].HGGtcQDRDNSYLcLcLK.[G]	T4(HexNAc(1)Hex(1)Fuc(1)); C5(Carbamidomethyl); C14(Carbamidomethyl); C16(Carbamidomethyl)	1	1	Q01705	Q01705	Neurogenic locus notch homolog protein 1 OS=Mus musculus OX=10090 GN=Notch1 PE=1 SV=3	1	3	3	1	0	1	1	1	903.387	2708.15	2708.15	-0.905882	-0.000817755	0	0	292536	HCD (High Energy Collision Dissociation)	MS2	0	100	12.7842	4581	4581	4575	FP072920_2.raw	0/0		5.62176	476.642	476.642	2.76133	2.38915e-06	2.36478e-07	0	0
FALSE	High	PMI-Byonic	PMI-Byonic (A2)	A	2	Unambiguous	HGGTCQDRDNSYLCLCLK	[R].HGGtcQDRDNSYLcLcLK.[G]	T4(HexNAc(1)Hex(1)Fuc(1)); C5(Carbamidomethyl); C14(Carbamidomethyl); C16(Carbamidomethyl)	1	1	Q01705	Q01705	Neurogenic locus notch homolog protein 1 OS=Mus musculus OX=10090 GN=Notch1 PE=1 SV=3	1	4	4	1	0	1	1	1	677.791	2708.14	2708.15	-2.10534	-0.00142539	0	0	487613	HCD (High Energy Collision Dissociation)	MS2	1.9433	100	12.714	4551	4551	4542	FP072920_2.raw	0/0		6.54545	553.344	553.344	2	2.84808e-07	5.10151e-08	0	0
FALSE	High	PMI-Byonic	PMI-Byonic (A2)	A	2	Unambiguous	HGGTCQDRDNSYLCLCLK	[R].HGGtcQDRDNSYLcLcLK.[G]	T4(HexNAc(1)Hex(1)Fuc(1)); C5(Carbamidomethyl); C14(Carbamidomethyl); C16(Carbamidomethyl)	1	1	Q01705	Q01705	Neurogenic locus notch homolog protein 1 OS=Mus musculus OX=10090 GN=Notch1 PE=1 SV=3	1	3	3	1	0	1	1	1	903.385	2708.14	2708.15	-3.47517	-0.00313709	0	0	510912	HCD (High Energy Collision Dissociation)	MS2	6.46034	100	13.1103	4725	4725	4718	FP072920_2.raw	0/0		4.47167	521.148	521.148	2	3.37546e-05	2.2733e-06	0	0
FALSE	High	PMI-Byonic	PMI-Byonic (A2)	A	2	Unambiguous	HGGTCQDRDNSYLCLCLK	[R].HGGTcQDRDNsYLcLcLK.[G]	C5(Carbamidomethyl); S11(HexNAc(1)Hex(1)Fuc(1)); C14(Carbamidomethyl); C16(Carbamidomethyl)	1	1	Q01705	Q01705	Neurogenic locus notch homolog protein 1 OS=Mus musculus OX=10090 GN=Notch1 PE=1 SV=3	1	4	4	1	0	1	1	1	677.791	2708.14	2708.15	-2.10534	-0.00142539	0	0	4.6134e+06	HCD (High Energy Collision Dissociation)	MS2	6.51895	41.5859	13.3215	4819	4819	4817	FP072920_2.raw	0/0		10.3643	727.513	727.513	12.4195	4.3224e-11	6.24214e-12	0	0
FALSE	High	PMI-Byonic	PMI-Byonic (A2)	A	2	Unambiguous	HGGTCQDRDNSYLCLCLK	[R].HGGtcQDRDNsYLcLcLK.[G]	T4(Fuc(1)); C5(Carbamidomethyl); S11(HexNAc(1)Hex(1)Fuc(1)); C14(Carbamidomethyl); C16(Carbamidomethyl)	1	1	Q01705	Q01705	Neurogenic locus notch homolog protein 1 OS=Mus musculus OX=10090 GN=Notch1 PE=1 SV=3	1	4	4	1	0	1	1	1	714.305	2854.2	2854.21	-3.04071	-0.0021697	0	0	265975	HCD (High Energy Collision Dissociation)	MS2	0	100	13.3578	4836	4836	4828	FP072920_2.raw	0/0		1.52227	176.255	176.255	9.1698	0.0300423	0.00108446	0	0
FALSE	High	PMI-Byonic	PMI-Byonic (A2)	A	2	Unambiguous	HGGTCQDRDNSYLCLCLK	[R].HGGtcQDRDNSYLcLcLK.[G]	T4(HexNAc(1)Fuc(1)); C5(Carbamidomethyl); C14(Carbamidomethyl); C16(Carbamidomethyl)	1	1	Q01705	Q01705	Neurogenic locus notch homolog protein 1 OS=Mus musculus OX=10090 GN=Notch1 PE=1 SV=3	1	4	4	1	0	1	1	1	637.278	2546.09	2546.1	-2.39611	-0.00152518	0	0	1171396	HCD (High Energy Collision Dissociation)	MS2	1.79434	100	13.5709	4931	4931	4927	FP072920_2.raw	0/0		8.36428	630.337	630.337	5.94601	4.3224e-09	7.24573e-10	0	0
FALSE	High	PMI-Byonic	PMI-Byonic (A2)	A	2	Unambiguous	HGGTCQDRDNSYLCLCLK	[R].HGGtcQDRDNSYLcLcLK.[G]	T4(Fuc(1)); C5(Carbamidomethyl); C14(Carbamidomethyl); C16(Carbamidomethyl)	1	1	Q01705	Q01705	Neurogenic locus notch homolog protein 1 OS=Mus musculus OX=10090 GN=Notch1 PE=1 SV=3	1	4	4	1	0	1	1	1	586.508	2343.01	2343.02	-3.11331	-0.00182363	0	0	333036	HCD (High Energy Collision Dissociation)	MS2	13.7352	100	13.5988	4944	4944	4938	FP072920_2.raw	0/0		3.32927	353.211	353.211	6.8	0.000468524	2.08276e-05	0	0
FALSE	High	PMI-Byonic	PMI-Byonic (A2)	A	2	Unambiguous	HGGTCQDRDNSYLCLCLK	[R].HGGtcQDRDNSYLcLcLK.[G]	T4(Fuc(1)); C5(Carbamidomethyl); C14(Carbamidomethyl); C16(Carbamidomethyl)	1	1	Q01705	Q01705	Neurogenic locus notch homolog protein 1 OS=Mus musculus OX=10090 GN=Notch1 PE=1 SV=3	1	3	3	1	0	1	1	1	781.675	2343.01	2343.02	-1.93533	-0.0015115	0	0	169652	HCD (High Energy Collision Dissociation)	MS2	8.83288	100	13.6502	4966	4966	4960	FP072920_2.raw	0/0		2.26872	362.86	362.86	6.8	0.00538613	0.000281135	0	0
FALSE	High	PMI-Byonic	PMI-Byonic (A2)	A	2	Unambiguous	HGGTCQDRDNSYLCLCLK	[R].HGGtcQDRDNsYLcLcLK.[G]	T4(HexNAc(1)); C5(Carbamidomethyl); S11(HexNAc(1)Hex(1)); C14(Carbamidomethyl); C16(Carbamidomethyl)	1	1	Q01705	Q01705	Neurogenic locus notch homolog protein 1 OS=Mus musculus OX=10090 GN=Notch1 PE=1 SV=3	1	4	4	1	0	1	1	1	692.047	2765.16	2765.17	-1.87788	-0.00129816	0	0	458842	HCD (High Energy Collision Dissociation)	MS2	20.1411	100	13.6822	4980	4980	4971	FP072920_2.raw	0/0		2.31374	258.356	258.356	2.4	0.0048558	0.000252456	0	0
FALSE	High	PMI-Byonic	PMI-Byonic (A2)	A	2	Unambiguous	HGGTCQDRDNSYLCLCLK	[R].HGGtcQDRDNsYLcLcLK.[G]	T4(HexNAc(1)); C5(Carbamidomethyl); S11(HexNAc(1)Hex(1)); C14(Carbamidomethyl); C16(Carbamidomethyl)	1	1	Q01705	Q01705	Neurogenic locus notch homolog protein 1 OS=Mus musculus OX=10090 GN=Notch1 PE=1 SV=3	1	4	4	1	0	1	1	1	692.047	2765.17	2765.17	-1.52471	-0.00105402	0	0	262224	HCD (High Energy Collision Dissociation)	MS2	10.1506	100	13.831	5046	5046	5037	FP072920_2.raw	0/0		2.51704	261.426	261.426	3.6	0.00304058	0.000116542	0	0
FALSE	High	PMI-Byonic	PMI-Byonic (A2)	A	2	Unambiguous	HGGTCQDRDNSYLCLCLK	[R].HGGtcQDRDNsYLcLcLK.[G]	T4(HexNAc(1)); C5(Carbamidomethyl); S11(HexNAc(1)Hex(1)); C14(Carbamidomethyl); C16(Carbamidomethyl)	1	1	Q01705	Q01705	Neurogenic locus notch homolog protein 1 OS=Mus musculus OX=10090 GN=Notch1 PE=1 SV=3	1	4	4	1	0	1	1	1	692.047	2765.17	2765.17	-1.08326	-0.000748847	0	0	709040	HCD (High Energy Collision Dissociation)	MS2	3.76109	100	13.9626	5105	5105	5103	FP072920_2.raw	0/0		2.18586	267.786	267.786	3.6	0.00651843	0.000379971	0	0
FALSE	High	PMI-Byonic	PMI-Byonic (A2)	A	2	Unambiguous	HGGTCQDRDNSYLCLCLK	[R].HGGtcQDRDNsYLcLcLK.[G]	T4(HexNAc(1)); C5(Carbamidomethyl); S11(HexNAc(1)Hex(1)); C14(Carbamidomethyl); C16(Carbamidomethyl)	1	1	Q01705	Q01705	Neurogenic locus notch homolog protein 1 OS=Mus musculus OX=10090 GN=Notch1 PE=1 SV=3	1	3	3	1	0	1	1	1	922.393	2765.16	2765.17	-2.22618	-0.00205192	0	0	463673	HCD (High Energy Collision Dissociation)	MS2	0	100	14.071	5153	5153	5147	FP072920_2.raw	0/0		1.24983	233.478	233.478	3.6	0.0562559	0.00271175	0	0
FALSE	High	PMI-Byonic	PMI-Byonic (A2)	A	2	Unambiguous	HGGTCQDRDNSYLCLCLK	[R].HGGtcQDRDNsYLcLcLK.[G]	T4(HexNAc(1)); C5(Carbamidomethyl); S11(HexNAc(1)Hex(1)); C14(Carbamidomethyl); C16(Carbamidomethyl)	1	1	Q01705	Q01705	Neurogenic locus notch homolog protein 1 OS=Mus musculus OX=10090 GN=Notch1 PE=1 SV=3	1	4	4	1	0	1	1	1	692.046	2765.16	2765.17	-2.31934	-0.00160334	0	0	1.09594e+06	HCD (High Energy Collision Dissociation)	MS2	6.44822	100	14.0881	5160	5160	5158	FP072920_2.raw	0/0		2.19731	310.999	310.999	3.6	0.00634884	0.000346057	0	0
FALSE	High	PMI-Byonic	PMI-Byonic (A2)	A	2	Unambiguous	HGGTCQDRDNSYLCLCLK	[R].HGGtcQDRDNSYLcLcLK.[G]	T4(HexNAc(1)Hex(1)Fuc(1)); C5(Carbamidomethyl); C14(Carbamidomethyl); C16(Carbamidomethyl)	1	1	Q01705	Q01705	Neurogenic locus notch homolog protein 1 OS=Mus musculus OX=10090 GN=Notch1 PE=1 SV=3	1	4	4	1	0	1	1	1	677.79	2708.14	2708.15	-4.26895	-0.00289024	0	0	188453	HCD (High Energy Collision Dissociation)	MS2	33.6759	100	14.1793	5201	5201	5191	FP072920_2.raw	0/0		2.11434	239.512	239.512	2	0.00768529	0.000419891	0	0
FALSE	High	PMI-Byonic	PMI-Byonic (A2)	A	2	Unambiguous	HGGTCQDRDNSYLCLCLK	[R].HGGtcQDRDNSYLcLcLK.[G]	T4(HexNAc(1)Hex(1)Fuc(1)NeuAc(1)); C5(Carbamidomethyl); C14(Carbamidomethyl); C16(Carbamidomethyl)	1	1	Q01705	Q01705	Neurogenic locus notch homolog protein 1 OS=Mus musculus OX=10090 GN=Notch1 PE=1 SV=3	1	4	4	1	0	1	1	1	750.563	2999.23	2999.24	-5.06151	-0.00379518	0	0	703909	HCD (High Energy Collision Dissociation)	MS2	9.78438	100	14.4134	5304	5304	5301	FP072920_2.raw	0/0		7.89506	606.001	606.001	0.8	1.27333e-08	1.28168e-09	0	0
FALSE	High	PMI-Byonic	PMI-Byonic (A2)	A	2	Unambiguous	HGGTCQDRDNSYLCLCLK	[R].HGGtcQDRDNSYLcLcLK.[G]	T4(HexNAc(1)Hex(1)Fuc(1)NeuAc(1)); C5(Carbamidomethyl); C14(Carbamidomethyl); C16(Carbamidomethyl)	1	1	Q01705	Q01705	Neurogenic locus notch homolog protein 1 OS=Mus musculus OX=10090 GN=Notch1 PE=1 SV=3	1	3	3	1	0	1	1	1	1000.42	2999.25	2999.24	0.579971	0.000579825	0	0	648909	HCD (High Energy Collision Dissociation)	MS2	6.24482	100	14.4737	5331	5331	5323	FP072920_2.raw	0/0		4.90954	423.349	423.349	0.8	1.23158e-05	6.33656e-07	0	0
FALSE	High	PMI-Byonic	PMI-Byonic (A2)	A	2	Unambiguous	HGGTCQDRDNSYLCLCLK	[R].HGGTcQDRDNsYLcLcLK.[G]	C5(Carbamidomethyl); S11(HexNAc(1)Hex(1)Fuc(1)NeuAc(1)); C14(Carbamidomethyl); C16(Carbamidomethyl)	1	1	Q01705	Q01705	Neurogenic locus notch homolog protein 1 OS=Mus musculus OX=10090 GN=Notch1 PE=1 SV=3	1	4	4	1	0	1	1	1	750.566	2999.24	2999.24	-0.991476	-0.000743419	0	0	6.7485e+06	HCD (High Energy Collision Dissociation)	MS2	1.08459	41.3847	14.5348	5357	5357	5356	FP072920_2.raw	0/0		8.89506	699.209	699.209	12.0554	1.27333e-09	2.95448e-10	0	0
FALSE	High	PMI-Byonic	PMI-Byonic (A2)	A	2	Unambiguous	HGGTCQDRDNSYLCLCLK	[R].HGGTcQDRDNsYLcLcLK.[G]	C5(Carbamidomethyl); S11(HexNAc(1)Fuc(1)); C14(Carbamidomethyl); C16(Carbamidomethyl)	1	1	Q01705	Q01705	Neurogenic locus notch homolog protein 1 OS=Mus musculus OX=10090 GN=Notch1 PE=1 SV=3	1	4	4	1	0	1	1	1	637.278	2546.09	2546.1	-2.39611	-0.00152518	0	0	651462	HCD (High Energy Collision Dissociation)	MS2	8.22924	100	13.3295	4823	4823	4817	FP072920_2.raw	0/0		8.36428	600.723	600.723	13.1056	4.3224e-09	6.56689e-10	0	0
FALSE	High	PMI-Byonic	PMI-Byonic (A2)	A	2	Unambiguous	HGGTCQDRDNSYLCLCLK	[R].HGGTcQDRDNsYLcLcLK.[G]	C5(Carbamidomethyl); S11(HexNAc(1)Fuc(1)); C14(Carbamidomethyl); C16(Carbamidomethyl)	1	1	Q01705	Q01705	Neurogenic locus notch homolog protein 1 OS=Mus musculus OX=10090 GN=Notch1 PE=1 SV=3	1	3	3	1	0	1	1	1	849.369	2546.09	2546.1	-0.928535	-0.000788046	0	0	713957	HCD (High Energy Collision Dissociation)	MS2	0	100	13.4717	4888	4888	4883	FP072920_2.raw	0/0		5.74666	484.251	484.251	14.0759	1.79201e-06	1.7557e-07	0	0
FALSE	High	PMI-Byonic	PMI-Byonic (A2)	A	2	Unambiguous	HGGTCQDRDNSYLCLCLK	[R].HGGTcQDRDNsYLcLcLK.[G]	C5(Carbamidomethyl); S11(HexNAc(1)Hex(1)Fuc(1)NeuAc(1)); C14(Carbamidomethyl); C16(Carbamidomethyl)	1	1	Q01705	Q01705	Neurogenic locus notch homolog protein 1 OS=Mus musculus OX=10090 GN=Notch1 PE=1 SV=3	1	3	3	1	0	1	1	1	1000.42	2999.24	2999.24	-0.70209	-0.000701913	0	0	1.84175e+06	HCD (High Energy Collision Dissociation)	MS2	5.06566	100	14.5877	5381	5381	5378	FP072920_2.raw	0/0		5.27744	487.688	487.688	12.4546	5.27906e-06	4.92817e-07	0	0
FALSE	High	PMI-Byonic	PMI-Byonic (A2)	A	2	Unambiguous	HGGTCQDRDNSYLCLCLK	[R].HGGtcQDRDNsYLcLcLK.[G]	T4(HexNAc(1)); C5(Carbamidomethyl); S11(HexNAc(1)Hex(1)); C14(Carbamidomethyl); C16(Carbamidomethyl)	1	1	Q01705	Q01705	Neurogenic locus notch homolog protein 1 OS=Mus musculus OX=10090 GN=Notch1 PE=1 SV=3	1	4	4	1	0	1	1	1	692.046	2765.16	2765.17	-2.14275	-0.00148127	0	0	525834	HCD (High Energy Collision Dissociation)	MS2	32.884	100	13.5553	4924	4924	4916	FP072920_2.raw	0/0		1.11215	231.018	231.018	2.4	0.0772416	0.00373984	0	0
FALSE	High	PMI-Byonic	PMI-Byonic (A2)	A	2	Unambiguous	HGGTCQDRDNSYLCLCLK	[R].HGGTcQDRDNsYLcLcLK.[G]	C5(Carbamidomethyl); S11(HexNAc(1)Hex(1)Fuc(1)NeuAc(1)); C14(Carbamidomethyl); C16(Carbamidomethyl)	1	1	Q01705	Q01705	Neurogenic locus notch homolog protein 1 OS=Mus musculus OX=10090 GN=Notch1 PE=1 SV=3	1	4	4	1	0	1	1	1	750.565	2999.24	2999.24	-1.88688	-0.00141481	0	0	4837285	HCD (High Energy Collision Dissociation)	MS2	0.365364	68.6292	14.657	5412	5412	5411	FP072920_2.raw	0/0		9.89506	715.812	715.812	13.524	1.27333e-10	2.67297e-11	0	0
FALSE	High	PMI-Byonic	PMI-Byonic (A2)	A	2	Unambiguous	HGGTCQDRDNSYLCLCLK	[R].HGGTcQDRDNsYLcLcLK.[G]	C5(Carbamidomethyl); S11(HexNAc(1)Hex(1)Fuc(1)); C14(Carbamidomethyl); C16(Carbamidomethyl)	1	1	Q01705	Q01705	Neurogenic locus notch homolog protein 1 OS=Mus musculus OX=10090 GN=Notch1 PE=1 SV=3	1	3	3	1	0	1	1	1	903.385	2708.14	2708.15	-2.46098	-0.00222156	0	0	1.32881e+06	HCD (High Energy Collision Dissociation)	MS2	0	100	13.5188	4908	4908	4905	FP072920_2.raw	0/0		8.38143	663.929	663.929	11.6424	4.15501e-09	5.86195e-10	0	0
FALSE	High	PMI-Byonic	PMI-Byonic (A2)	A	2	Unambiguous	HGGTCQDRDNSYLCLCLK	[R].HGGTcQDRDNsYLcLcLK.[G]	C5(Carbamidomethyl); S11(Fuc(1)); C14(Carbamidomethyl); C16(Carbamidomethyl)	1	1	Q01705	Q01705	Neurogenic locus notch homolog protein 1 OS=Mus musculus OX=10090 GN=Notch1 PE=1 SV=3	1	3	3	1	0	1	1	1	781.675	2343.01	2343.02	-2.63867	-0.00206082	0	0	568519	HCD (High Energy Collision Dissociation)	MS2	0	100	13.5166	4907	4907	4905	FP072920_2.raw	0/0		7.85065	632.592	632.592	18.0633	1.41044e-08	1.90006e-09	0	0
FALSE	High	PMI-Byonic	PMI-Byonic (A2)	A	2	Unambiguous	HGGTCQDRDNSYLCLCLK	[R].HGGTcQDRDNsYLcLcLK.[G]	C5(Carbamidomethyl); S11(HexNAc(1)Hex(1)Fuc(1)NeuAc(1)); C14(Carbamidomethyl); C16(Carbamidomethyl)	1	1	Q01705	Q01705	Neurogenic locus notch homolog protein 1 OS=Mus musculus OX=10090 GN=Notch1 PE=1 SV=3	1	4	4	1	0	1	1	1	750.564	2999.24	2999.24	-2.78229	-0.00208619	0	0	1.36468e+06	HCD (High Energy Collision Dissociation)	MS2	4.32814	100	14.7811	5467	5467	5466	FP072920_2.raw	0/0		9.36428	667.056	667.056	4.22043	4.3224e-10	1.05592e-10	0	0
FALSE	High	PMI-Byonic	PMI-Byonic (A2)	A	2	Unambiguous	HGGTCQDRDNSYLCLCLK	[R].HGGTcQDRDNsYLcLcLK.[G]	C5(Carbamidomethyl); S11(HexNAc(1)Fuc(1)); C14(Carbamidomethyl); C16(Carbamidomethyl)	1	1	Q01705	Q01705	Neurogenic locus notch homolog protein 1 OS=Mus musculus OX=10090 GN=Notch1 PE=1 SV=3	1	4	4	1	0	1	1	1	637.278	2546.09	2546.1	-2.01256	-0.00128104	0	0	1.66079e+06	HCD (High Energy Collision Dissociation)	MS2	1.78807	100	13.453	4879	4879	4872	FP072920_2.raw	0/0		10.3643	728.5	728.5	11.4291	4.3224e-11	8.00317e-12	0	0
FALSE	High	PMI-Byonic	PMI-Byonic (A2)	A	2	Unambiguous	HGGTCQDRDNSYLCLCLK	[R].HGGTcQDRDNsYLcLcLK.[G]	C5(Carbamidomethyl); S11(HexNAc(1)Hex(1)Fuc(1)); C14(Carbamidomethyl); C16(Carbamidomethyl)	1	1	Q01705	Q01705	Neurogenic locus notch homolog protein 1 OS=Mus musculus OX=10090 GN=Notch1 PE=1 SV=3	1	4	4	1	0	1	1	1	677.791	2708.14	2708.15	-2.28564	-0.00154746	0	0	6924825	HCD (High Energy Collision Dissociation)	MS2	0.273958	26.0483	13.4426	4873	4873	4872	FP072920_2.raw	0/0		9.36428	681.016	681.016	13.9246	4.3224e-10	8.57954e-11	0	0
FALSE	High	PMI-Byonic	PMI-Byonic (A2)	A	2	Unambiguous	HGGTCQDRDNSYLCLCLK	[R].HGGtcQDRDNSYLcLcLK.[G]	T4(Fuc(1)); C5(Carbamidomethyl); C14(Carbamidomethyl); C16(Carbamidomethyl)	1	1	Q01705	Q01705	Neurogenic locus notch homolog protein 1 OS=Mus musculus OX=10090 GN=Notch1 PE=1 SV=3	1	4	4	1	0	1	1	1	586.508	2343.01	2343.02	-1.75872	-0.00103018	0	0	993989	HCD (High Energy Collision Dissociation)	MS2	64.1276	100	13.411	4860	4860	4850	FP072920_2.raw	0/0		4.8244	472.825	472.825	6.8	1.49829e-05	8.27459e-07	0	0
FALSE	High	PMI-Byonic	PMI-Byonic (A2)	A	2	Unambiguous	HGGTCQDRDNSYLCLCLK	[R].HGGTcQDRDNsYLcLcLK.[G]	C5(Carbamidomethyl); S11(Fuc(1)); C14(Carbamidomethyl); C16(Carbamidomethyl)	1	1	Q01705	Q01705	Neurogenic locus notch homolog protein 1 OS=Mus musculus OX=10090 GN=Notch1 PE=1 SV=3	1	3	3	1	0	1	1	1	781.674	2343.01	2343.02	-3.10757	-0.00242703	0	0	739943	HCD (High Energy Collision Dissociation)	MS2	0	100	13.3981	4854	4854	4850	FP072920_2.raw	0/0		7.85065	643.156	643.156	10.2033	1.41044e-08	1.69665e-09	0	0
FALSE	High	PMI-Byonic	PMI-Byonic (A2)	A	2	Unambiguous	HGGTCQDRDNSYLCLCLK	[R].HGGtcQDRDNSYLcLcLK.[G]	T4(HexNAc(1)Hex(1)Fuc(1)); C5(Carbamidomethyl); C14(Carbamidomethyl); C16(Carbamidomethyl)	1	1	Q01705	Q01705	Neurogenic locus notch homolog protein 1 OS=Mus musculus OX=10090 GN=Notch1 PE=1 SV=3	1	3	3	1	0	1	1	1	903.725	2709.16	2708.15	374.142	0.337744	0	0	1.86891e+06	HCD (High Energy Collision Dissociation)	MS2	66.5749	100	13.3854	4849	4849	4839	FP072920_2.raw	0/0		5.11447	581.217	581.217	2	7.68307e-06	5.46475e-07	0	0
FALSE	High	PMI-Byonic	PMI-Byonic (A2)	A	2	Unambiguous	DNSYLCLCLK	[R].DNSYLcLcLK.[G]	C6(Carbamidomethyl); C8(Carbamidomethyl)	1	1	Q01705	Q01705	Neurogenic locus notch homolog protein 1 OS=Mus musculus OX=10090 GN=Notch1 PE=1 SV=3	0	2	2	1	0	1	1	1	643.298	1285.59	1285.59	-2.88112	-0.00185197	0	0	1.15505e+06	HCD (High Energy Collision Dissociation)	MS2	4.12908	100	16.8957	6407	6407	6401	FP072920_2.raw	0/0		7.26619	544.266	544.266	544.266	5.41759e-08	9.93515e-09	0	0
FALSE	High	PMI-Byonic	PMI-Byonic (A2)	A	2	Unambiguous	DNSYLCLCLK	[R].DNSYLcLcLK.[G]	C6(Carbamidomethyl); C8(Carbamidomethyl)	1	1	Q01705	Q01705	Neurogenic locus notch homolog protein 1 OS=Mus musculus OX=10090 GN=Notch1 PE=1 SV=3	0	2	2	1	0	1	1	1	643.298	1285.59	1285.59	-2.50131	-0.00160783	0	0	4463155	HCD (High Energy Collision Dissociation)	MS2	2.25611	38.9999	17.011	6460	6460	6456	FP072920_2.raw	0/0		8.08502	560.731	560.731	560.731	8.22201e-09	1.08078e-09	0	0
FALSE	High	PMI-Byonic	PMI-Byonic (A2)	A	2	Unambiguous	GTTGPNCEINLDDCASNPCDSGTCLDK	[K].GTTGPNcEINLDDcAsNPcDsGTcLDK.[I]	C7(Carbamidomethyl); C14(Carbamidomethyl); S16(Hex(1)Pent(1)); C19(Carbamidomethyl); S21(HexNAc(1)Hex(1)); C24(Carbamidomethyl)	1	1	Q01705	Q01705	Neurogenic locus notch homolog protein 1 OS=Mus musculus OX=10090 GN=Notch1 PE=1 SV=3	0	3	3	1	0	1	1	1	1210.81	3630.4	3630.41	-1.46929	-0.00177804	0	0	99837.9	HCD (High Energy Collision Dissociation)	MS2	0	100	14.5198	5351	5351	5345	FP072920_2.raw	0/0		4.4398	406.033	406.033	0	3.63247e-05	3.12882e-06	0	0
[truncated: 7 more columns]

## Sheet: FP112420_11-(01)
Checked	Confidence	Identifying Node Type	Identifying Node	Search ID	Identifying Node No	PSM Ambiguity	Sequence	Annotated Sequence	Modifications	# Protein Groups	# Proteins	Master Protein Accessions	Protein Accessions	Protein Descriptions	# Missed Cleavages	Charge	Original Precursor Charge	DeltaScore	DeltaCn	Rank	Search Engine Rank	Concatenated Rank	m/z [Da]	MH+ [Da]	Theo. MH+ [Da]	DeltaM [ppm]	Deltam/z [Da]	Matched Ions	Total Ions	Intensity	Activation Type	MS Order	Isolation Interference [%]	Ion Inject Time [ms]	RT [min]	First Scan	Last Scan	Master Scan(s)	Spectrum File	Ions Matched	Annotation	|Log Prob|	Byonic Score	Delta Byonic Score	Delta Mod Score	PEP 2D	q-Value 2D	FDR 2D	Peptide Group FDR 2D
FALSE	High	PMI-Byonic	PMI-Byonic (A2)	A	2	Unambiguous	NGGTCDLLTLTEYK	[R].nGGTcDLLtLTEYK.[C]	N1(Deamidated); C5(Carbamidomethyl); T9(Fuc(1))	1	1	Q01705	Q01705	Neurogenic locus notch homolog protein 1 OS=Mus musculus OX=10090 GN=Notch1 PE=1 SV=3	0	2	2	1	0	1	1	1	866.403	1731.8	1731.8	-0.822629	-0.000712314	0	0	62332.8	HCD (High Energy Collision Dissociation)	MS2	61.0765	100	16.0119	5343	5343	5342	FP112420_11.raw	0/0		3.30225	314.987	314.987	0	0.000498596	7.82798e-05	0	0
FALSE	Medium	PMI-Byonic	PMI-Byonic (A2)	A	2	Unambiguous	NGGTCDLLTLTEYK	[R].nGGtcDLLTLTEYK.[C]	N1(Deamidated); T4(Fuc(1)); C5(Carbamidomethyl)	1	1	Q01705	Q01705	Neurogenic locus notch homolog protein 1 OS=Mus musculus OX=10090 GN=Notch1 PE=1 SV=3	0	2	2	1	0	1	1	1	866.404	1731.8	1731.8	1.08053	0.000935635	0	0	67862	HCD (High Energy Collision Dissociation)	MS2	0	100	15.1902	5051	5051	5049	FP112420_11.raw	0/0		0.654681	53.9861	53.9861	6.4	0.221472	0.0281734	0	0
FALSE	High	PMI-Byonic	PMI-Byonic (A2)	A	2	Unambiguous	NGGTCDLLTLTEYK	[R].NGGTcDLLtLTEYK.[C]	C5(Carbamidomethyl); T9(Fuc(1))	1	1	Q01705	Q01705	Neurogenic locus notch homolog protein 1 OS=Mus musculus OX=10090 GN=Notch1 PE=1 SV=3	0	2	2	1	0	1	1	1	865.914	1730.82	1730.82	3.20114	0.0027703	0	0	174025	HCD (High Energy Collision Dissociation)	MS2	0	100	14.0832	4677	4677	4674	FP112420_11.raw	0/0		4.01309	335.117	335.117	0	9.70317e-05	2.6496e-05	0	0
FALSE	High	PMI-Byonic	PMI-Byonic (A2)	A	2	Unambiguous	NGGTCDLLTLTEYK	[R].nGGTcDLLtLTEYK.[C]	N1(Deamidated); C5(Carbamidomethyl); T9(Fuc(1))	1	1	Q01705	Q01705	Neurogenic locus notch homolog protein 1 OS=Mus musculus OX=10090 GN=Notch1 PE=1 SV=3	0	2	2	1	0	1	1	1	866.405	1731.8	1731.8	2.13785	0.00185116	0	0	93374.8	HCD (High Energy Collision Dissociation)	MS2	22.8041	100	15.9013	5298	5298	5296	FP112420_11.raw	0/0		7.10045	603.142	603.142	0	7.93509e-08	7.9343e-08	0	0
FALSE	High	PMI-Byonic	PMI-Byonic (A2)	A	2	Unambiguous	QDVNECSQNPGLCR	[R].QDVNEcSQNPGLcR.[H]	C6(Carbamidomethyl); C13(Carbamidomethyl)	1	1	Q01705	Q01705	Neurogenic locus notch homolog protein 1 OS=Mus musculus OX=10090 GN=Notch1 PE=1 SV=3	0	3	3	1	0	1	1	1	559.577	1676.72	1676.71	2.76209	0.00154374	0	0	518939	HCD (High Energy Collision Dissociation)	MS2	0	100	8.37582	2315	2315	2314	FP112420_11.raw	0/0		3.55381	367.2	367.2	367.2	0.000279374	4.5948e-05	0	0
FALSE	High	PMI-Byonic	PMI-Byonic (A2)	A	2	Unambiguous	QDVNECSQNPGLCR	[R].QDVNEcSQNPGLcR.[H]	C6(Carbamidomethyl); C13(Carbamidomethyl)	1	1	Q01705	Q01705	Neurogenic locus notch homolog protein 1 OS=Mus musculus OX=10090 GN=Notch1 PE=1 SV=3	0	2	2	1	0	1	1	1	838.861	1676.72	1676.71	2.29689	0.00192561	0	0	582288	HCD (High Energy Collision Dissociation)	MS2	0	100	8.378	2316	2316	2314	FP112420_11.raw	0/0		6.10045	595.631	595.631	595.631	7.93509e-07	4.36408e-07	0	0
FALSE	High	PMI-Byonic	PMI-Byonic (A2)	A	2	Unambiguous	NGGACVDGVNTYNCR	[K].NGGAcVDGVNTYNcR.[C]	C5(Carbamidomethyl); C14(Carbamidomethyl)	1	1	Q01705	Q01705	Neurogenic locus notch homolog protein 1 OS=Mus musculus OX=10090 GN=Notch1 PE=1 SV=3	0	2	2	1	0	1	1	1	828.849	1656.69	1656.69	3.19051	0.00264283	0	0	210884	HCD (High Energy Collision Dissociation)	MS2	0	100	8.91984	2542	2542	2537	FP112420_11.raw	0/0		5.18797	467.561	467.561	467.561	6.48675e-06	2.43948e-06	0	0
FALSE	High	PMI-Byonic	PMI-Byonic (A2)	A	2	Unambiguous	NGGACVDGVNTYNCR	[K].nGGAcVDGVNTYNcR.[C]	N1(Deamidated); C5(Carbamidomethyl); C14(Carbamidomethyl)	1	1	Q01705	Q01705	Neurogenic locus notch homolog protein 1 OS=Mus musculus OX=10090 GN=Notch1 PE=1 SV=3	0	2	2	1	0	1	1	1	829.348	1657.69	1657.67	11.1374	0.00923102	0	0	0	HCD (High Energy Collision Dissociation)	MS2		100	9.02417	2586	2586	2585	FP112420_11.raw	0/0		1.04298	180.598	180.598	34.7495	0.0905778	0.00747347	0	0
FALSE	High	PMI-Byonic	PMI-Byonic (A2)	A	2	Unambiguous	NGGACVDGVNTYNCR	[K].nGGAcVDGVNTYNcR.[C]	N1(Deamidated); C5(Carbamidomethyl); C14(Carbamidomethyl)	1	1	Q01705	Q01705	Neurogenic locus notch homolog protein 1 OS=Mus musculus OX=10090 GN=Notch1 PE=1 SV=3	0	2	2	1	0	1	1	1	829.341	1657.67	1657.67	2.66879	0.00221198	0	0	480417	HCD (High Energy Collision Dissociation)	MS2	1.98494	100	10.3197	3141	3141	3137	FP112420_11.raw	0/0		5.4475	557.923	557.923	469.603	3.56858e-06	1.42769e-06	0	0
FALSE	Low	PMI-Byonic	PMI-Byonic (A2)	A	2	Unambiguous	NGGACVDGVNTYNCR	[K].nGGAcVDGVNTYNcR.[C]	N1(Deamidated); C5(Carbamidomethyl); C14(Carbamidomethyl)	1	1	Q01705	Q01705	Neurogenic locus notch homolog protein 1 OS=Mus musculus OX=10090 GN=Notch1 PE=1 SV=3	0	3	3	1	0	1	1	1	553.229	1657.67	1657.67	2.43975	0.0013481	0	0	105980	HCD (High Energy Collision Dissociation)	MS2	11.604	100	10.352	3155	3155	3148	FP112420_11.raw	0/0		0.0931549	171.077	171.077	85.5949	0.806947	0.11415	0	0
FALSE	High	PMI-Byonic	PMI-Byonic (A2)	A	2	Unambiguous	VASFYCECPHGR	[R].VASFYcEcPHGR.[T]	C6(Carbamidomethyl); C8(Carbamidomethyl)	1	1	Q01705	Q01705	Neurogenic locus notch homolog protein 1 OS=Mus musculus OX=10090 GN=Notch1 PE=1 SV=3	0	3	3	1	0	1	1	1	494.881	1482.63	1482.63	1.29575	0.00064037	0	0	6517223	HCD (High Energy Collision Dissociation)	MS2	0.411678	16.7171	8.62764	2419	2419	2418	FP112420_11.raw	0/0		5.14657	484.339	483.18	483.18	7.13553e-06	3.22214e-06	0	0
FALSE	High	PMI-Byonic	PMI-Byonic (A2)	A	2	Unambiguous	VASFYCECPHGR	[R].VASFYcEcPHGR.[T]	C6(Carbamidomethyl); C8(Carbamidomethyl)	1	1	Q01705	Q01705	Neurogenic locus notch homolog protein 1 OS=Mus musculus OX=10090 GN=Notch1 PE=1 SV=3	0	3	3	1	0	1	1	1	494.88	1482.63	1482.63	0.863496	0.000426747	0	0	241820	HCD (High Energy Collision Dissociation)	MS2	0	100	8.81266	2497	2497	2491	FP112420_11.raw	0/0		1.55436	248.38	248.38	248.38	0.0279025	0.00193322	0	0
FALSE	High	PMI-Byonic	PMI-Byonic (A2)	A	2	Unambiguous	VASFYCECPHGR	[R].VASFYcEcPHGR.[T]	C6(Carbamidomethyl); C8(Carbamidomethyl)	1	1	Q01705	Q01705	Neurogenic locus notch homolog protein 1 OS=Mus musculus OX=10090 GN=Notch1 PE=1 SV=3	0	3	3	1	0	1	1	1	494.881	1482.63	1482.63	1.54275	0.00076244	0	0	1.04824e+06	HCD (High Energy Collision Dissociation)	MS2	6.62931	100	8.51847	2373	2373	2371	FP112420_11.raw	0/0		5.89638	579.576	557.344	557.344	1.26947e-06	7.14085e-07	0	0
FALSE	High	PMI-Byonic	PMI-Byonic (A2)	A	2	Unambiguous	VASFYCECPHGR	[R].VASFYcEcPHGR.[T]	C6(Carbamidomethyl); C8(Carbamidomethyl)	1	1	Q01705	Q01705	Neurogenic locus notch homolog protein 1 OS=Mus musculus OX=10090 GN=Notch1 PE=1 SV=3	0	2	2	1	0	1	1	1	741.817	1482.63	1482.63	1.16073	0.000860467	0	0	372738	HCD (High Energy Collision Dissociation)	MS2	0	100	8.55454	2388	2388	2385	FP112420_11.raw	0/0		4.30168	497.933	459.977	459.977	4.99252e-05	2.00837e-05	0	0
FALSE	Medium	PMI-Byonic	PMI-Byonic (A2)	A	2	Unambiguous	AICTCPSGYTGPACSQDVDECALGANPCEHAGK	[K].AIcTcPSGYTGPAcSQDVDEcALGANPcEHAGK.[C]	C3(Carbamidomethyl); C5(Carbamidomethyl); C14(Carbamidomethyl); C21(Carbamidomethyl); C28(Carbamidomethyl)	1	1	Q01705	Q01705	Neurogenic locus notch homolog protein 1 OS=Mus musculus OX=10090 GN=Notch1 PE=1 SV=3	0	3	3	1	0	1	1	1	1186.16	3556.46	3553.45	846.524	1.0027	0	0	282730	HCD (High Energy Collision Dissociation)	MS2	29.0488	100	11.7075	3732	3732	3728	FP112420_11.raw	0/0		0.779695	110.924	110.924	110.924	0.166075	0.0168029	0	0
FALSE	High	PMI-Byonic	PMI-Byonic (A2)	A	2	Unambiguous	INEFQCQCPK	[K].INEFQcQcPK.[G]	C6(Carbamidomethyl); C8(Carbamidomethyl)	1	1	Q01705	Q01705	Neurogenic locus notch homolog protein 1 OS=Mus musculus OX=10090 GN=Notch1 PE=1 SV=3	0	2	2	1	0	1	1	1	662.296	1323.58	1323.58	1.61381	0.001068	0	0	291328	HCD (High Energy Collision Dissociation)	MS2	0	100	8.4837	2359	2359	2356	FP112420_11.raw	0/0		4.35097	404.905	404.905	404.905	4.45686e-05	1.39567e-05	0	0
FALSE	High	PMI-Byonic	PMI-Byonic (A2)	A	2	Unambiguous	GFNGHLCQYDVDECASTPCKNGAK	[K].GFNGHLcqYDVDEcAsTPcKnGAK.[C]	C7(Carbamidomethyl); Q8(Deamidated); C14(Carbamidomethyl); S16(Hex(1)Pent(1)); C19(Carbamidomethyl); N21(Deamidated)	1	1	Q01705	Q01705	Neurogenic locus notch homolog protein 1 OS=Mus musculus OX=10090 GN=Notch1 PE=1 SV=3	1	4	4	1	0	1	1	1	756.813	3024.23	3024.22	4.426	0.00334629	0	0	183195	HCD (High Energy Collision Dissociation)	MS2	0	100	10.4768	3208	3208	3203	FP112420_11.raw	0/0		4.40882	421.073	421.073	1.2	3.90103e-05	1.01302e-05	0	0
FALSE	High	PMI-Byonic	PMI-Byonic (A2)	A	2	Unambiguous	GFNGHLCQYDVDECASTPCKNGAK	[K].GFNGHLcqYDVDEcAsTPcKnGAK.[C]	C7(Carbamidomethyl); Q8(Deamidated); C14(Carbamidomethyl); S16(Hex(1)Pent(1)); C19(Carbamidomethyl); N21(Deamidated)	1	1	Q01705	Q01705	Neurogenic locus notch homolog protein 1 OS=Mus musculus OX=10090 GN=Notch1 PE=1 SV=3	1	4	4	1	0	1	1	1	756.811	3024.22	3024.22	0.873942	0.000660748	0	0	139697	HCD (High Energy Collision Dissociation)	MS2	0	100	10.836	3361	3361	3357	FP112420_11.raw	0/0		4.64399	451.595	451.595	1.2	2.26992e-05	6.00454e-06	0	0
FALSE	High	PMI-Byonic	PMI-Byonic (A2)	A	2	Unambiguous	GFNGHLCQYDVDECASTPCKNGAK	[K].GFNGHLcQYDVDEcAsTPcKnGAK.[C]	C7(Carbamidomethyl); C14(Carbamidomethyl); S16(Hex(1)Pent(1)R0); C19(Carbamidomethyl); N21(Deamidated)	1	1	Q01705	Q01705	Neurogenic locus notch homolog protein 1 OS=Mus musculus OX=10090 GN=Notch1 PE=1 SV=3	1	4	4	1	0	1	1	1	756.565	3023.24	3023.23	1.72444	0.00130334	0	0	215036	HCD (High Energy Collision Dissociation)	MS2	0	100	9.92036	2970	2970	2961	FP112420_11.raw	0/0		4.34308	473.875	473.875	1.2	4.5386e-05	1.70996e-05	0	0
[truncated: 7 more columns]

## Sheet: FP121720_14
Checked	Confidence	Identifying Node Type	Identifying Node	Search ID	Identifying Node No	PSM Ambiguity	Sequence	Annotated Sequence	Modifications	# Protein Groups	# Proteins	Master Protein Accessions	Protein Accessions	Protein Descriptions	# Missed Cleavages	Charge	Original Precursor Charge	DeltaScore	DeltaCn	Rank	Search Engine Rank	Concatenated Rank	m/z [Da]	MH+ [Da]	Theo. MH+ [Da]	DeltaM [ppm]	Deltam/z [Da]	Matched Ions	Total Ions	Intensity	Activation Type	MS Order	Isolation Interference [%]	Ion Inject Time [ms]	RT [min]	First Scan	Last Scan	Master Scan(s)	Spectrum File	Ions Matched	Annotation	|Log Prob|	Byonic Score	Delta Byonic Score	Delta Mod Score	PEP 2D	q-Value 2D	FDR 2D	Peptide Group FDR 2D
FALSE	High	PMI-Byonic	PMI-Byonic (A2)	A	2	Unambiguous	CSQPSGTCLNGGR	[R].cSQPSGTcLnGGR.[C]	C1(Carbamidomethyl); C8(Carbamidomethyl); N10(Deamidated)	1	1	Q01705	Q01705	Neurogenic locus notch homolog protein 1 OS=Mus musculus OX=10090 GN=Notch1 PE=1 SV=3	0	2	2	1	0	1	1	1	697.792	1394.58	1394.58	-1.88336	-0.00131325	0	0	91425.3	HCD (High Energy Collision Dissociation)	MS2	0	100	7.67565	2512	2512	2509	FP121720_14.raw	0/0		2.64813	238.351	238.351	119.74	0.00224837	0.000387802	0	0
FALSE	Medium	PMI-Byonic	PMI-Byonic (A2)	A	2	Unambiguous	CSQPSGTCLNGGR	[R].cSQPSGTcLnGGR.[C]	C1(Carbamidomethyl); C8(Carbamidomethyl); N10(Deamidated)	1	1	Q01705	Q01705	Neurogenic locus notch homolog protein 1 OS=Mus musculus OX=10090 GN=Notch1 PE=1 SV=3	0	2	2	1	0	1	1	1	697.792	1394.58	1394.58	-0.832978	-0.000580826	0	0	95881.7	HCD (High Energy Collision Dissociation)	MS2	15.0449	100	7.79703	2563	2563	2559	FP121720_14.raw	0/0		1.08922	88.0284	88.0284	88.0284	0.0814284	0.0134073	0	0
FALSE	High	PMI-Byonic	PMI-Byonic (A2)	A	2	Unambiguous	CQDSNPCLSTPCK	[R].cQDsNPcLSTPcK.[N]	C1(Carbamidomethyl); S4(Hex(1)Pent(1)R0); C7(Carbamidomethyl); C12(Carbamidomethyl)	1	1	Q01705	Q01705	Neurogenic locus notch homolog protein 1 OS=Mus musculus OX=10090 GN=Notch1 PE=1 SV=3	0	2	2	1	0	1	1	1	930.867	1860.73	1860.73	-1.74146	-0.00162019	0	0	83097.4	HCD (High Energy Collision Dissociation)	MS2	0	100	8.36064	2796	2796	2790	FP121720_14.raw	0/0		1.33699	40.7261	40.7261	3.72	0.0460264	0.00646705	0	0
FALSE	Medium	PMI-Byonic	PMI-Byonic (A2)	A	2	Unambiguous	CQDSNPCLSTPCK	[R].cQDsNPcLSTPcK.[N]	C1(Carbamidomethyl); S4(Hex(1)Pent(1)); C7(Carbamidomethyl); C12(Carbamidomethyl)	1	1	Q01705	Q01705	Neurogenic locus notch homolog protein 1 OS=Mus musculus OX=10090 GN=Notch1 PE=1 SV=3	0	3	3	1	0	1	1	1	620.915	1860.73	1860.73	-0.17404	-0.000107947	0	0	57674.9	HCD (High Energy Collision Dissociation)	MS2	30.9204	100	8.36496	2798	2798	2790	FP121720_14.raw	0/0		0.840306	49.5978	49.5978	3.72	0.144442	0.0240589	0	0
FALSE	High	PMI-Byonic	PMI-Byonic (A2)	A	2	Unambiguous	CQDSNPCLSTPCK	[R].cQDSNPcLSTPcK.[N]	C1(Carbamidomethyl); C7(Carbamidomethyl); C12(Carbamidomethyl)	1	1	Q01705	Q01705	Neurogenic locus notch homolog protein 1 OS=Mus musculus OX=10090 GN=Notch1 PE=1 SV=3	0	3	3	1	0	1	1	1	522.883	1566.63	1566.63	0.176006	9.19124e-05	0	0	132968	HCD (High Energy Collision Dissociation)	MS2	29.1358	100	8.38418	2806	2806	2799	FP121720_14.raw	0/0		1.23765	109.607	109.607	109.607	0.0578566	0.0097647	0	0
FALSE	Medium	PMI-Byonic	PMI-Byonic (A2)	A	2	Unambiguous	NGGTCDLLTLTEYK	[R].nGGtcDLLTLTEYK.[C]	N1(Deamidated); T4(Fuc(1)); C5(Carbamidomethyl)	1	1	Q01705	Q01705	Neurogenic locus notch homolog protein 1 OS=Mus musculus OX=10090 GN=Notch1 PE=1 SV=3	0	2	2	1	0	1	1	1	866.404	1731.8	1731.8	1.292	0.00111874	0	0	119576	HCD (High Energy Collision Dissociation)	MS2	9.4626	100	15.1281	5519	5519	5516	FP121720_14.raw	0/0		1.23428	44.0685	44.0685	6.4	0.0583072	0.0112816	0	0
FALSE	High	PMI-Byonic	PMI-Byonic (A2)	A	2	Unambiguous	NGGTCDLLTLTEYK	[R].NGGTcDLLtLTEYK.[C]	C5(Carbamidomethyl); T9(Fuc(1))	1	1	Q01705	Q01705	Neurogenic locus notch homolog protein 1 OS=Mus musculus OX=10090 GN=Notch1 PE=1 SV=3	0	2	2	1	0	1	1	1	865.912	1730.82	1730.82	1.36743	0.00118338	0	0	560866	HCD (High Energy Collision Dissociation)	MS2	0	100	14.1613	5197	5197	5196	FP121720_14.raw	0/0		5.58999	462.572	462.572	0	2.57044e-06	1.89208e-06	0	0
FALSE	Medium	PMI-Byonic	PMI-Byonic (A2)	A	2	Unambiguous	NGGTCDLLTLTEYK	[R].NGGTcDLLTLTEYK.[C]	C5(Carbamidomethyl)	1	1	Q01705	Q01705	Neurogenic locus notch homolog protein 1 OS=Mus musculus OX=10090 GN=Notch1 PE=1 SV=3	0	2	2	1	0	1	1	1	793.384	1585.76	1584.76	633.459	0.50194	0	0	102994	HCD (High Energy Collision Dissociation)	MS2	44.6367	100	14.0931	5171	5171	5167	FP121720_14.raw	0/0		0.823253	66.4131	66.4131	66.4131	0.150227	0.0273791	0	0
FALSE	Medium	PMI-Byonic	PMI-Byonic (A2)	A	2	Unambiguous	NGGTCDLLTLTEYKCR	[R].NGGTcDLLtLTEYKcR.[C]	C5(Carbamidomethyl); T9(Fuc(1)); C15(Carbamidomethyl)	1	1	Q01705	Q01705	Neurogenic locus notch homolog protein 1 OS=Mus musculus OX=10090 GN=Notch1 PE=1 SV=3	1	3	3	1	0	1	1	1	682.987	2046.95	2046.95	0.143439	9.78708e-05	0	0	111522	HCD (High Energy Collision Dissociation)	MS2	0	100	12.7517	4650	4650	4644	FP121720_14.raw	0/0		1.00727	145.576	145.576	0	0.098341	0.0178513	0	0
FALSE	High	PMI-Byonic	PMI-Byonic (A2)	A	2	Unambiguous	NGGTCDLLTLTEYK	[R].nGGTcDLLTLTEYK.[C]	N1(Deamidated); C5(Carbamidomethyl)	1	1	Q01705	Q01705	Neurogenic locus notch homolog protein 1 OS=Mus musculus OX=10090 GN=Notch1 PE=1 SV=3	0	2	2	1	0	1	1	1	793.377	1585.75	1585.74	3.13454	0.00248528	0	0	56359	HCD (High Energy Collision Dissociation)	MS2	0	100	15.8228	5741	5741	5737	FP121720_14.raw	0/0		1.37309	70.7219	70.7219	70.7219	0.0423559	0.00353674	0	0
FALSE	High	PMI-Byonic	PMI-Byonic (A2)	A	2	Unambiguous	NGGTCDLLTLTEYK	[R].nGGTcDLLtLTEYK.[C]	N1(Deamidated); C5(Carbamidomethyl); T9(Fuc(1))	1	1	Q01705	Q01705	Neurogenic locus notch homolog protein 1 OS=Mus musculus OX=10090 GN=Notch1 PE=1 SV=3	0	2	2	1	0	1	1	1	866.404	1731.8	1731.8	1.01005	0.0008746	0	0	843955	HCD (High Energy Collision Dissociation)	MS2	0	100	15.8996	5768	5768	5767	FP121720_14.raw	0/0		4.33778	367.349	367.349	0	4.59435e-05	1.09773e-05	0	0
FALSE	Medium	PMI-Byonic	PMI-Byonic (A2)	A	2	Unambiguous	SCQQADPCASNPCANGGQCLPFESSYICR	[K].scQQADPcASnPcANGGQcLPFESSYIcR.[C]	S1(Hex(1)Pent(1)); C2(Carbamidomethyl); C8(Carbamidomethyl); N11(Deamidated); C13(Carbamidomethyl); C19(Carbamidomethyl); C28(Carbamidomethyl)	1	1	Q01705	Q01705	Neurogenic locus notch homolog protein 1 OS=Mus musculus OX=10090 GN=Notch1 PE=1 SV=3	0	4	4	1	0	1	1	1	908.613	3631.43	3629.42	552.878	0.501657	0	0	179773	HCD (High Energy Collision Dissociation)	MS2	12.8594	100	13.9397	5109	5109	5107	FP121720_14.raw	0/0		1.07566	36.6994	36.6994	0	0.0840125	0.0154839	0	0
FALSE	High	PMI-Byonic	PMI-Byonic (A2)	A	2	Unambiguous	CPPGFHGPTCR	[R].cPPGFHGPTcR.[Q]	C1(Carbamidomethyl); C10(Carbamidomethyl)	1	1	Q01705	Q01705	Neurogenic locus notch homolog protein 1 OS=Mus musculus OX=10090 GN=Notch1 PE=1 SV=3	0	3	3	1	0	1	1	1	429.19	1285.56	1285.56	0.13395	5.73999e-05	0	0	397979	HCD (High Energy Collision Dissociation)	MS2	26.686	100	7.6998	2522	2522	2519	FP121720_14.raw	0/0		5.57241	387.551	387.551	387.551	2.67666e-06	2.08822e-06	0	0
FALSE	High	PMI-Byonic	PMI-Byonic (A2)	A	2	Unambiguous	CPPGFHGPTCR	[R].cPPGFHGPTcR.[Q]	C1(Carbamidomethyl); C10(Carbamidomethyl)	1	1	Q01705	Q01705	Neurogenic locus notch homolog protein 1 OS=Mus musculus OX=10090 GN=Notch1 PE=1 SV=3	0	3	3	1	0	1	1	1	429.19	1285.56	1285.56	-0.791864	-0.000339329	0	0	498686	HCD (High Energy Collision Dissociation)	MS2	20.2305	100	7.80474	2566	2566	2565	FP121720_14.raw	0/0		5.47552	435.546	422.518	422.518	3.34566e-06	2.3397e-06	0	0
FALSE	High	PMI-Byonic	PMI-Byonic (A2)	A	2	Unambiguous	CPPGFHGPTCR	[R].cPPGFHGPTcR.[Q]	C1(Carbamidomethyl); C10(Carbamidomethyl)	1	1	Q01705	Q01705	Neurogenic locus notch homolog protein 1 OS=Mus musculus OX=10090 GN=Notch1 PE=1 SV=3	0	3	3	1	0	1	1	1	429.19	1285.56	1285.56	-0.150916	-6.46704e-05	0	0	371536	HCD (High Energy Collision Dissociation)	MS2	34.2524	100	7.90749	2609	2609	2608	FP121720_14.raw	0/0		2.89212	282.815	282.815	282.815	0.00128199	0.00013494	0	0
FALSE	High	PMI-Byonic	PMI-Byonic (A2)	A	2	Unambiguous	CPPGFHGPTCR	[R].cPPGFHGPTcR.[Q]	C1(Carbamidomethyl); C10(Carbamidomethyl)	1	1	Q01705	Q01705	Neurogenic locus notch homolog protein 1 OS=Mus musculus OX=10090 GN=Notch1 PE=1 SV=3	0	3	3	1	0	1	1	1	429.19	1285.56	1285.56	-0.293349	-0.000125706	0	0	236276	HCD (High Energy Collision Dissociation)	MS2	27.6421	100	8.04642	2663	2663	2659	FP121720_14.raw	0/0		1.33699	181.144	181.144	181.144	0.0460264	0.00505422	0	0
FALSE	High	PMI-Byonic	PMI-Byonic (A2)	A	2	Unambiguous	CPPGFHGPTCRQDVNECSQNPGLCR	[R].cPPGFHGPTcRQDVNEcSQNPGLcR.[H]	C1(Carbamidomethyl); C10(Carbamidomethyl); C17(Carbamidomethyl); C24(Carbamidomethyl)	1	1	Q01705	Q01705	Neurogenic locus notch homolog protein 1 OS=Mus musculus OX=10090 GN=Notch1 PE=1 SV=3	1	4	4	1	0	1	1	1	737.07	2945.26	2943.25	682.004	0.501827	0	0	430199	HCD (High Energy Collision Dissociation)	MS2	43.3257	100	9.535	3294	3294	3288	FP121720_14.raw	0/0		1.58404	281.072	281.072	281.072	0.026059	0.0020437	0	0
FALSE	Low	PMI-Byonic	PMI-Byonic (A2)	A	2	Unambiguous	CPPGFHGPTCRQDVNECSQNPGLCR	[R].cPPGFHGPTcRQDVNEcSQNPGLcR.[H]	C1(Carbamidomethyl); C10(Carbamidomethyl); C17(Carbamidomethyl); C24(Carbamidomethyl)	1	1	Q01705	Q01705	Neurogenic locus notch homolog protein 1 OS=Mus musculus OX=10090 GN=Notch1 PE=1 SV=3	1	4	4	1	0	1	1	1	737.319	2946.26	2943.25	1021.18	0.7514	0	0	273491	HCD (High Energy Collision Dissociation)	MS2	49.7529	100	9.30942	3198	3198	3194	FP121720_14.raw	0/0		0.247928	133.332	133.332	133.332	0.56503	0.0581683	0	0
FALSE	High	PMI-Byonic	PMI-Byonic (A2)	A	2	Unambiguous	CPPGFHGPTCRQDVNECSQNPGLCR	[R].cPPGFHGPTcRQDVNEcSQNPGLcR.[H]	C1(Carbamidomethyl); C10(Carbamidomethyl); C17(Carbamidomethyl); C24(Carbamidomethyl)	1	1	Q01705	Q01705	Neurogenic locus notch homolog protein 1 OS=Mus musculus OX=10090 GN=Notch1 PE=1 SV=3	1	4	4	1	0	1	1	1	736.569	2943.25	2943.25	0.740974	0.000545218	0	0	799438	HCD (High Energy Collision Dissociation)	MS2	0	100	9.41856	3244	3244	3242	FP121720_14.raw	0/0		5.00822	441.947	441.947	441.947	9.81256e-06	4.5378e-06	0	0
FALSE	High	PMI-Byonic	PMI-Byonic (A2)	A	2	Unambiguous	QDVNECSQNPGLCR	[R].QDVNEcSQNPGLcR.[H]	C6(Carbamidomethyl); C13(Carbamidomethyl)	1	1	Q01705	Q01705	Neurogenic locus notch homolog protein 1 OS=Mus musculus OX=10090 GN=Notch1 PE=1 SV=3	0	3	3	1	0	1	1	1	559.576	1676.71	1676.71	0.250374	0.000139935	0	0	521194	HCD (High Energy Collision Dissociation)	MS2	0	100	8.72761	2951	2951	2950	FP121720_14.raw	0/0		4.07818	339.608	339.608	339.608	8.35248e-05	1.82313e-05	0	0
FALSE	High	PMI-Byonic	PMI-Byonic (A2)	A	2	Unambiguous	QDVNECSQNPGLCR	[R].QDVNEcSQNPGLcR.[H]	C6(Carbamidomethyl); C13(Carbamidomethyl)	1	1	Q01705	Q01705	Neurogenic locus notch homolog protein 1 OS=Mus musculus OX=10090 GN=Notch1 PE=1 SV=3	0	2	2	1	0	1	1	1	838.86	1676.71	1676.71	0.404	0.000338696	0	0	374730	HCD (High Energy Collision Dissociation)	MS2	8.62982	100	8.73192	2953	2953	2950	FP121720_14.raw	0/0		4.90193	367.281	367.281	367.281	1.25335e-05	6.19154e-06	0	0
FALSE	High	PMI-Byonic	PMI-Byonic (A2)	A	2	Unambiguous	QDVNECSQNPGLCR	[R].QDVNEcSQNPGLcR.[H]	C6(Carbamidomethyl); C13(Carbamidomethyl)	1	1	Q01705	Q01705	Neurogenic locus notch homolog protein 1 OS=Mus musculus OX=10090 GN=Notch1 PE=1 SV=3	0	3	3	1	0	1	1	1	559.576	1676.71	1676.71	0.359579	0.00020097	0	0	148386	HCD (High Energy Collision Dissociation)	MS2	0	100	8.61447	2904	2904	2898	FP121720_14.raw	0/0		5.30481	421.87	421.87	421.87	4.95663e-06	2.77585e-06	0	0
FALSE	High	PMI-Byonic	PMI-Byonic (A2)	A	2	Unambiguous	QDVNECSQNPGLCR	[R].QDVNEcSQNPGLcR.[H]	C6(Carbamidomethyl); C13(Carbamidomethyl)	1	1	Q01705	Q01705	Neurogenic locus notch homolog protein 1 OS=Mus musculus OX=10090 GN=Notch1 PE=1 SV=3	0	2	2	1	0	1	1	1	838.859	1676.71	1676.71	-0.469641	-0.000393726	0	0	139037	HCD (High Energy Collision Dissociation)	MS2	0	100	8.61231	2903	2903	2898	FP121720_14.raw	0/0		5.26348	418.771	418.771	418.771	5.4516e-06	3.15809e-06	0	0
FALSE	High	PMI-Byonic	PMI-Byonic (A2)	A	2	Unambiguous	NGGACVDGVNTYNCR	[K].nGGAcVDGVNTYNcR.[C]	N1(Deamidated); C5(Carbamidomethyl); C14(Carbamidomethyl)	1	1	Q01705	Q01705	Neurogenic locus notch homolog protein 1 OS=Mus musculus OX=10090 GN=Notch1 PE=1 SV=3	0	2	2	1	0	1	1	1	829.339	1657.67	1657.67	0.680513	0.000564033	0	0	230822	HCD (High Energy Collision Dissociation)	MS2	0	100	9.91282	3457	3457	3449	FP121720_14.raw	0/0		1.9015	193.211	193.211	193.211	0.0125459	0.00108309	0	0
FALSE	High	PMI-Byonic	PMI-Byonic (A2)	A	2	Unambiguous	NGGACVDGVNTYNCR	[K].nGGAcVDGVNTYNcR.[C]	N1(Deamidated); C5(Carbamidomethyl); C14(Carbamidomethyl)	1	1	Q01705	Q01705	Neurogenic locus notch homolog protein 1 OS=Mus musculus OX=10090 GN=Notch1 PE=1 SV=3	0	2	2	1	0	1	1	1	829.339	1657.67	1657.67	1.19599	0.000991279	0	0	322210	HCD (High Energy Collision Dissociation)	MS2	0	100	10.3861	3658	3658	3655	FP121720_14.raw	0/0		5.58999	470.379	470.379	404.239	2.57044e-06	1.55292e-06	0	0
FALSE	Medium	PMI-Byonic	PMI-Byonic (A2)	A	2	Unambiguous	NGGACVDGVNTYNCR	[K].NGGAcVDGVNTYNcR.[C]	C5(Carbamidomethyl); C14(Carbamidomethyl)	1	1	Q01705	Q01705	Neurogenic locus notch homolog protein 1 OS=Mus musculus OX=10090 GN=Notch1 PE=1 SV=3	0	3	3	1	0	1	1	1	552.9	1656.69	1656.69	0.566628	0.000312908	0	0	194518	HCD (High Energy Collision Dissociation)	MS2	8.27695	100	9.17028	3139	3139	3133	FP121720_14.raw	0/0		0.917416	171.464	171.464	171.464	0.120944	0.0207149	0	0
FALSE	High	PMI-Byonic	PMI-Byonic (A2)	A	2	Unambiguous	NGGACVDGVNTYNCR	[K].NGGAcVDGVNTYNcR.[C]	C5(Carbamidomethyl); C14(Carbamidomethyl)	1	1	Q01705	Q01705	Neurogenic locus notch homolog protein 1 OS=Mus musculus OX=10090 GN=Notch1 PE=1 SV=3	0	2	2	1	0	1	1	1	828.847	1656.69	1656.69	0.316852	0.000262462	0	0	149547	HCD (High Energy Collision Dissociation)	MS2	9.83232	100	9.13907	3126	3126	3121	FP121720_14.raw	0/0		3.07876	186.546	186.546	186.546	0.000834144	7.12158e-05	0	0
FALSE	High	PMI-Byonic	PMI-Byonic (A2)	A	2	Unambiguous	NGGACVDGVNTYNCR	[K].NGGAcVDGVNTYNcR.[C]	C5(Carbamidomethyl); C14(Carbamidomethyl)	1	1	Q01705	Q01705	Neurogenic locus notch homolog protein 1 OS=Mus musculus OX=10090 GN=Notch1 PE=1 SV=3	0	2	2	1	0	1	1	1	828.846	1656.69	1656.69	0.243169	0.000201427	0	0	62857.7	HCD (High Energy Collision Dissociation)	MS2	0	100	9.25499	3175	3175	3174	FP121720_14.raw	0/0		2.46168	150.484	150.484	150.484	0.00345396	0.000605473	0	0
FALSE	High	PMI-Byonic	PMI-Byonic (A2)	A	2	Unambiguous	VASFYCECPHGR	[R].VASFYcEcPHGR.[T]	C6(Carbamidomethyl); C8(Carbamidomethyl)	1	1	Q01705	Q01705	Neurogenic locus notch homolog protein 1 OS=Mus musculus OX=10090 GN=Notch1 PE=1 SV=3	0	3	3	1	0	1	1	1	494.88	1482.63	1482.63	0.616494	0.000304677	0	0	87439.6	HCD (High Energy Collision Dissociation)	MS2	26.3935	100	9.22151	3161	3161	3155	FP121720_14.raw	0/0		1.24181	209.481	209.481	209.481	0.057305	0.00816164	0	0
FALSE	High	PMI-Byonic	PMI-Byonic (A2)	A	2	Unambiguous	VASFYCECPHGR	[R].VASFYcEcPHGR.[T]	C6(Carbamidomethyl); C8(Carbamidomethyl)	1	1	Q01705	Q01705	Neurogenic locus notch homolog protein 1 OS=Mus musculus OX=10090 GN=Notch1 PE=1 SV=3	0	3	3	1	0	1	1	1	494.88	1482.63	1482.63	0.307742	0.000152089	0	0	438398	HCD (High Energy Collision Dissociation)	MS2	4.60231	100	9.08165	3102	3102	3096	FP121720_14.raw	0/0		4.95419	396.427	396.427	396.427	1.11123e-05	5.615e-06	0	0
FALSE	High	PMI-Byonic	PMI-Byonic (A2)	A	2	Unambiguous	VASFYCECPHGR	[R].VASFYcEcPHGR.[T]	C6(Carbamidomethyl); C8(Carbamidomethyl)	1	1	Q01705	Q01705	Neurogenic locus notch homolog protein 1 OS=Mus musculus OX=10090 GN=Notch1 PE=1 SV=3	0	3	3	1	0	1	1	1	494.88	1482.63	1482.63	0.245992	0.000121571	0	0	4.52118e+06	HCD (High Energy Collision Dissociation)	MS2	0.276725	30.5095	8.90218	3025	3025	3024	FP121720_14.raw	0/0		6.2712	535.379	495.58	495.58	5.35547e-07	5.35494e-07	0	0
FALSE	High	PMI-Byonic	PMI-Byonic (A2)	A	2	Unambiguous	VASFYCECPHGR	[R].VASFYcEcPHGR.[T]	C6(Carbamidomethyl); C8(Carbamidomethyl)	1	1	Q01705	Q01705	Neurogenic locus notch homolog protein 1 OS=Mus musculus OX=10090 GN=Notch1 PE=1 SV=3	0	2	2	1	0	1	1	1	741.816	1482.62	1482.63	-0.732945	-0.000543342	0	0	117817	HCD (High Energy Collision Dissociation)	MS2	0	100	8.84381	3000	3000	2996	FP121720_14.raw	0/0		4.47573	423.72	423.72	423.72	3.34405e-05	8.28759e-06	0	0
FALSE	High	PMI-Byonic	PMI-Byonic (A2)	A	2	Unambiguous	VASFYCECPHGR	[R].VASFYcEcPHGR.[T]	C6(Carbamidomethyl); C8(Carbamidomethyl)	1	1	Q01705	Q01705	Neurogenic locus notch homolog protein 1 OS=Mus musculus OX=10090 GN=Notch1 PE=1 SV=3	0	3	3	1	0	1	1	1	494.88	1482.62	1482.63	-0.556764	-0.000275157	0	0	73043.5	HCD (High Energy Collision Dissociation)	MS2	11.687	100	8.78058	2973	2973	2969	FP121720_14.raw	0/0		3.80675	355.818	355.818	355.818	0.000156045	2.6338e-05	0	0
FALSE	High	PMI-Byonic	PMI-Byonic (A2)	A	2	Unambiguous	AICTCPSGYTGPACSQDVDECALGANPCEHAGK	[K].AIcTcPSGYTGPAcSQDVDEcALGANPcEHAGK.[C]	C3(Carbamidomethyl); C5(Carbamidomethyl); C14(Carbamidomethyl); C21(Carbamidomethyl); C28(Carbamidomethyl)	1	1	Q01705	Q01705	Neurogenic locus notch homolog protein 1 OS=Mus musculus OX=10090 GN=Notch1 PE=1 SV=3	0	4	4	1	0	1	1	1	889.12	3553.46	3553.45	1.49878	0.00133146	0	0	391399	HCD (High Energy Collision Dissociation)	MS2	1.98426	100	11.8381	4277	4277	4276	FP121720_14.raw	0/0		4.26364	432.393	432.393	432.393	5.44949e-05	1.38784e-05	0	0
FALSE	High	PMI-Byonic	PMI-Byonic (A2)	A	2	Unambiguous	AICTCPSGYTGPACSQDVDECALGANPCEHAGK	[K].AIcTcPSGYTGPAcSQDVDEcALGANPcEHAGK.[C]	C3(Carbamidomethyl); C5(Carbamidomethyl); C14(Carbamidomethyl); C21(Carbamidomethyl); C28(Carbamidomethyl)	1	1	Q01705	Q01705	Neurogenic locus notch homolog protein 1 OS=Mus musculus OX=10090 GN=Notch1 PE=1 SV=3	0	4	4	1	0	1	1	1	889.121	3553.46	3553.45	1.7049	0.00151457	0	0	136054	HCD (High Energy Collision Dissociation)	MS2	0	100	11.7261	4230	4230	4221	FP121720_14.raw	0/0		5.04958	484.112	484.112	484.112	8.9211e-06	3.87846e-06	0	0
FALSE	High	PMI-Byonic	PMI-Byonic (A2)	A	2	Unambiguous	INEFQCQCPK	[K].INEFQcQcPK.[G]	C6(Carbamidomethyl); C8(Carbamidomethyl)	1	1	Q01705	Q01705	Neurogenic locus notch homolog protein 1 OS=Mus musculus OX=10090 GN=Notch1 PE=1 SV=3	0	2	2	1	0	1	1	1	662.295	1323.58	1323.58	0.13817	9.14395e-05	0	0	82554	HCD (High Energy Collision Dissociation)	MS2	0	100	8.82528	2992	2992	2988	FP121720_14.raw	0/0		2.59418	198.553	198.553	198.553	0.00254577	0.000481626	0	0
FALSE	High	PMI-Byonic	PMI-Byonic (A2)	A	2	Unambiguous	GFNGHLCQYDVDECASTPCKNGAK	[K].GFNGHLcqYDVDEcAsTPcKnGAK.[C]	C7(Carbamidomethyl); Q8(Deamidated); C14(Carbamidomethyl); S16(Hex(1)Pent(1)); C19(Carbamidomethyl); N21(Deamidated)	1	1	Q01705	Q01705	Neurogenic locus notch homolog protein 1 OS=Mus musculus OX=10090 GN=Notch1 PE=1 SV=3	1	4	4	1	0	1	1	1	756.811	3024.22	3024.22	1.43904	0.00108799	0	0	309438	HCD (High Energy Collision Dissociation)	MS2	0	100	10.5672	3735	3735	3732	FP121720_14.raw	0/0		2.81235	316.42	316.42	1.2	0.00154045	0.000205216	0	0
FALSE	Medium	PMI-Byonic	PMI-Byonic (A2)	A	2	Unambiguous	GFNGHLCQYDVDECASTPCKNGAK	[K].GFNGHLcqYDVDEcAsTPcKnGAK.[C]	C7(Carbamidomethyl); Q8(Deamidated); C14(Carbamidomethyl); S16(Hex(1)Pent(1)); C19(Carbamidomethyl); N21(Deamidated)	1	1	Q01705	Q01705	Neurogenic locus notch homolog protein 1 OS=Mus musculus OX=10090 GN=Notch1 PE=1 SV=3	1	4	4	1	0	1	1	1	756.811	3024.22	3024.22	1.51977	0.00114903	0	0	309645	HCD (High Energy Collision Dissociation)	MS2	6.15338	100	10.8179	3842	3842	3837	FP121720_14.raw	0/0		0.519554	189.119	189.119	1.2	0.302305	0.0458058	0	0
FALSE	High	PMI-Byonic	PMI-Byonic (A2)	A	2	Unambiguous	GFNGHLCQYDVDECASTPCKNGAK	[K].GFNGHLcqYDVDEcAsTPcKnGAK.[C]	C7(Carbamidomethyl); Q8(Deamidated); C14(Carbamidomethyl); S16(Hex(1)Pent(1)); C19(Carbamidomethyl); N21(Deamidated)	1	1	Q01705	Q01705	Neurogenic locus notch homolog protein 1 OS=Mus musculus OX=10090 GN=Notch1 PE=1 SV=3	1	4	4	1	0	1	1	1	756.81	3024.22	3024.22	0.631756	0.000477642	0	0	972359	HCD (High Energy Collision Dissociation)	MS2	0	100	10.9389	3893	3893	3892	FP121720_14.raw	0/0		5.00822	460.229	460.229	1.2	9.81256e-06	5.06527e-06	0	0
FALSE	Medium	PMI-Byonic	PMI-Byonic (A2)	A	2	Unambiguous	GFNGHLCQYDVDECASTPCKNGAK	[K].GFNGHLcQYDVDEcAsTPcKnGAK.[C]	C7(Carbamidomethyl); C14(Carbamidomethyl); S16(Hex(1)Pent(1)); C19(Carbamidomethyl); N21(Deamidated)	1	1	Q01705	Q01705	Neurogenic locus notch homolog protein 1 OS=Mus musculus OX=10090 GN=Notch1 PE=1 SV=3	1	4	4	1	0	1	1	1	756.564	3023.24	3023.23	0.59397	0.000448927	0	0	146027	HCD (High Energy Collision Dissociation)	MS2	0	100	10.1405	3554	3554	3548	FP121720_14.raw	0/0		0.519554	91.771	91.771	1.2	0.302305	0.0393933	0	0
FALSE	High	PMI-Byonic	PMI-Byonic (A2)	A	2	Unambiguous	HGGTCQDRDNSYLCLCLK	[R].HGGtcQDRDNSYLcLcLK.[G]	T4(HexNAc(1)Hex(1)Fuc(1)); C5(Carbamidomethyl); C14(Carbamidomethyl); C16(Carbamidomethyl)	1	1	Q01705	Q01705	Neurogenic locus notch homolog protein 1 OS=Mus musculus OX=10090 GN=Notch1 PE=1 SV=3	1	4	4	1	0	1	1	1	677.793	2708.15	2708.15	0.418871	0.000283591	0	0	317746	HCD (High Energy Collision Dissociation)	MS2	1.05969	100	10.8913	3873	3873	3870	FP121720_14.raw	0/0		2.66174	327.562	327.562	2	0.00217899	0.000299204	0	0
FALSE	Low	PMI-Byonic	PMI-Byonic (A2)	A	2	Unambiguous	HGGTCQDRDNSYLCLCLK	[R].HGGtcQDRDNSYLcLcLK.[G]	T4(Fuc(1)); C5(Carbamidomethyl); C14(Carbamidomethyl); C16(Carbamidomethyl)	1	1	Q01705	Q01705	Neurogenic locus notch homolog protein 1 OS=Mus musculus OX=10090 GN=Notch1 PE=1 SV=3	1	4	4	1	0	1	1	1	586.51	2343.02	2343.02	0.637866	0.000373633	0	0	122609	HCD (High Energy Collision Dissociation)	MS2	6.42224	100	10.9021	3878	3878	3870	FP121720_14.raw	0/0		0.200391	67.1609	67.1609	6.8	0.630389	0.0714757	0	0
FALSE	Low	PMI-Byonic	PMI-Byonic (A2)	A	2	Unambiguous	HGGTCQDRDNSYLCLCLK	[R].HGGTcQDRDNSYLcLcLK.[G]	C5(Carbamidomethyl); C14(Carbamidomethyl); C16(Carbamidomethyl)	1	1	Q01705	Q01705	Neurogenic locus notch homolog protein 1 OS=Mus musculus OX=10090 GN=Notch1 PE=1 SV=3	1	3	3	1	0	1	1	1	732.991	2196.96	2196.96	-0.153198	-0.00011219	0	0	76731.4	HCD (High Energy Collision Dissociation)	MS2	0	100	10.9541	3900	3900	3892	FP121720_14.raw	0/0		0.0322107	17.9136	17.9136	17.9136	0.928516	0.0909538	0	0
FALSE	Medium	PMI-Byonic	PMI-Byonic (A2)	A	2	Unambiguous	DNSYLCLCLK	[R].DNSYLcLcLK.[G]	C6(Carbamidomethyl); C8(Carbamidomethyl)	1	1	Q01705	Q01705	Neurogenic locus notch homolog protein 1 OS=Mus musculus OX=10090 GN=Notch1 PE=1 SV=3	0	2	2	1	0	1	1	1	643.299	1285.59	1285.59	-0.412354	-0.000265059	0	0	82881.5	HCD (High Energy Collision Dissociation)	MS2	0	100	14.0295	5145	5145	5143	FP121720_14.raw	0/0		0.6326	63.3223	63.3223	63.3223	0.233023	0.032652	0	0
[truncated: 7 more columns]

## Sheet: FP112420_15-(01)
Checked	Confidence	Identifying Node Type	Identifying Node	Search ID	Identifying Node No	PSM Ambiguity	Sequence	Annotated Sequence	Modifications	# Protein Groups	# Proteins	Master Protein Accessions	Protein Accessions	Protein Descriptions	# Missed Cleavages	Charge	Original Precursor Charge	DeltaScore	DeltaCn	Rank	Search Engine Rank	Concatenated Rank	m/z [Da]	MH+ [Da]	Theo. MH+ [Da]	DeltaM [ppm]	Deltam/z [Da]	Matched Ions	Total Ions	Intensity	Activation Type	MS Order	Isolation Interference [%]	Ion Inject Time [ms]	RT [min]	First Scan	Last Scan	Master Scan(s)	Spectrum File	Ions Matched	Annotation	|Log Prob|	Byonic Score	Delta Byonic Score	Delta Mod Score	PEP 2D	q-Value 2D	FDR 2D	Peptide Group FDR 2D
FALSE	Medium	PMI-Byonic	PMI-Byonic (A2)	A	2	Unambiguous	NGGTCDLLTLTEYK	[R].nGGtcDLLTLTEYK.[C]	N1(Deamidated); T4(Fuc(1)); C5(Carbamidomethyl)	1	1	Q01705	Q01705	Neurogenic locus notch homolog protein 1 OS=Mus musculus OX=10090 GN=Notch1 PE=1 SV=3	0	2	2	1	0	1	1	1	866.411	1731.81	1731.8	8.48173	0.00734433	0	0	79511.9	HCD (High Energy Collision Dissociation)	MS2	0	100	16.4499	6076	6076	6068	FP112420_15.raw	0/0		0.0544679	11.038	11.038	6.4	0.882129	0.0333888	0	0
FALSE	High	PMI-Byonic	PMI-Byonic (A2)	A	2	Unambiguous	NGGTCDLLTLTEYKCR	[R].nGGTcDLLtLTEYKcR.[C]	N1(Deamidated); C5(Carbamidomethyl); T9(Fuc(1)); C15(Carbamidomethyl)	1	1	Q01705	Q01705	Neurogenic locus notch homolog protein 1 OS=Mus musculus OX=10090 GN=Notch1 PE=1 SV=3	1	3	3	1	0	1	1	1	683.317	2047.94	2047.93	3.09038	0.00210963	0	0	1168764	HCD (High Energy Collision Dissociation)	MS2	14.1799	100	14.0118	5026	5026	5023	FP112420_15.raw	0/0		12.0525	872.242	872.242	0	8.86149e-13	5.25002e-13	0	0
FALSE	High	PMI-Byonic	PMI-Byonic (A2)	A	2	Unambiguous	NGGTCDLLTLTEYK	[R].NGGTcDLLTLtEYK.[C]	C5(Carbamidomethyl); T11(Fuc(1))	1	1	Q01705	Q01705	Neurogenic locus notch homolog protein 1 OS=Mus musculus OX=10090 GN=Notch1 PE=1 SV=3	0	2	2	1	0	1	1	1	865.914	1730.82	1730.82	2.77798	0.00240408	0	0	2.04088e+06	HCD (High Energy Collision Dissociation)	MS2	2.05504	77.3661	14.0886	5059	5059	5056	FP112420_15.raw	0/0		8.07657	614.63	614.63	8.41532	8.38368e-09	2.14171e-09	0	0
FALSE	High	PMI-Byonic	PMI-Byonic (A2)	A	2	Unambiguous	NGGTCDLLTLTEYK	[R].NGGTcDLLTLTEYK.[C]	C5(Carbamidomethyl)	1	1	Q01705	Q01705	Neurogenic locus notch homolog protein 1 OS=Mus musculus OX=10090 GN=Notch1 PE=1 SV=3	0	2	2	1	0	1	1	1	792.884	1584.76	1584.76	1.67751	0.00132922	0	0	479718	HCD (High Energy Collision Dissociation)	MS2	14.7004	100	14.1286	5077	5077	5067	FP112420_15.raw	0/0		6.10901	550.619	550.619	550.619	7.7801e-07	1.32395e-07	0	0
FALSE	High	PMI-Byonic	PMI-Byonic (A2)	A	2	Unambiguous	NGGTCDLLTLTEYK	[R].NGGtcDLLTLTEYK.[C]	T4(Fuc(1)); C5(Carbamidomethyl)	1	1	Q01705	Q01705	Neurogenic locus notch homolog protein 1 OS=Mus musculus OX=10090 GN=Notch1 PE=1 SV=3	0	3	3	1	0	1	1	1	577.611	1730.82	1730.82	2.4881	0.00143548	0	0	415061	HCD (High Energy Collision Dissociation)	MS2	10.5768	100	14.1477	5085	5085	5078	FP112420_15.raw	0/0		3.0182	378.793	378.793	6.4	0.000958962	3.93434e-05	0	0
FALSE	High	PMI-Byonic	PMI-Byonic (A2)	A	2	Unambiguous	NGGTCDLLTLTEYKCR	[R].NGGTcDLLtLTEYKcR.[C]	C5(Carbamidomethyl); T9(Fuc(1)); C15(Carbamidomethyl)	1	1	Q01705	Q01705	Neurogenic locus notch homolog protein 1 OS=Mus musculus OX=10090 GN=Notch1 PE=1 SV=3	1	3	3	1	0	1	1	1	682.988	2046.95	2046.95	1.39578	0.000952363	0	0	1.27108e+06	HCD (High Energy Collision Dissociation)	MS2	2.55539	100	12.692	4444	4444	4440	FP112420_15.raw	0/0		11.0525	824.419	824.419	0	8.86116e-12	3.23859e-12	0	0
FALSE	High	PMI-Byonic	PMI-Byonic (A2)	A	2	Unambiguous	NGGTCDLLTLTEYK	[R].nGGTcDLLtLTEYK.[C]	N1(Deamidated); C5(Carbamidomethyl); T9(Fuc(1))	1	1	Q01705	Q01705	Neurogenic locus notch homolog protein 1 OS=Mus musculus OX=10090 GN=Notch1 PE=1 SV=3	0	2	2	1	0	1	1	1	866.407	1731.81	1731.8	4.6754	0.00404843	0	0	269968	HCD (High Energy Collision Dissociation)	MS2	5.65766	100	15.1865	5536	5536	5529	FP112420_15.raw	0/0		6.66165	589.318	589.318	0	2.17949e-07	2.78311e-08	0	0
FALSE	High	PMI-Byonic	PMI-Byonic (A2)	A	2	Unambiguous	NGGTCDLLTLTEYK	[R].nGGTcDLLtLTEYK.[C]	N1(Deamidated); C5(Carbamidomethyl); T9(Fuc(1))	1	1	Q01705	Q01705	Neurogenic locus notch homolog protein 1 OS=Mus musculus OX=10090 GN=Notch1 PE=1 SV=3	0	2	2	1	0	1	1	1	866.407	1731.81	1731.8	4.18199	0.00362118	0	0	234241	HCD (High Energy Collision Dissociation)	MS2	9.03642	100	15.3012	5585	5585	5584	FP112420_15.raw	0/0		3.74093	336.458	336.458	0	0.000181581	1.16174e-05	0	0
FALSE	High	PMI-Byonic	PMI-Byonic (A2)	A	2	Unambiguous	NGGTCDLLTLTEYK	[R].NGGTcDLLtLTEYK.[C]	C5(Carbamidomethyl); T9(Fuc(1))	1	1	Q01705	Q01705	Neurogenic locus notch homolog protein 1 OS=Mus musculus OX=10090 GN=Notch1 PE=1 SV=3	0	2	2	1	0	1	1	1	865.914	1730.82	1730.82	3.27167	0.00283133	0	0	3.46629e+06	HCD (High Energy Collision Dissociation)	MS2	0	100	14.2109	5112	5112	5111	FP112420_15.raw	0/0		6.30529	549.826	549.826	0	4.95123e-07	6.11263e-08	0	0
FALSE	High	PMI-Byonic	PMI-Byonic (A2)	A	2	Unambiguous	NGGTCDLLTLTEYK	[R].nGGTcDLLTLTEYK.[C]	N1(Deamidated); C5(Carbamidomethyl)	1	1	Q01705	Q01705	Neurogenic locus notch homolog protein 1 OS=Mus musculus OX=10090 GN=Notch1 PE=1 SV=3	0	2	2	1	0	1	1	1	793.377	1585.75	1585.74	3.2885	0.00260736	0	0	321333	HCD (High Energy Collision Dissociation)	MS2	0	100	15.9983	5882	5882	5881	FP112420_15.raw	0/0		6.06233	518.256	518.256	518.256	8.66311e-07	1.62974e-07	0	0
FALSE	High	PMI-Byonic	PMI-Byonic (A2)	A	2	Unambiguous	NGGTCDLLTLTEYK	[R].nGGTcDLLTLtEYK.[C]	N1(Deamidated); C5(Carbamidomethyl); T11(Fuc(1))	1	1	Q01705	Q01705	Neurogenic locus notch homolog protein 1 OS=Mus musculus OX=10090 GN=Notch1 PE=1 SV=3	0	2	2	1	0	1	1	1	866.406	1731.8	1731.8	2.9837	0.00258358	0	0	2.63657e+06	HCD (High Energy Collision Dissociation)	MS2	0	71.4989	16.0241	5893	5893	5892	FP112420_15.raw	0/0		9.07657	670.67	670.67	8.1626	8.38368e-10	2.49187e-10	0	0
FALSE	High	PMI-Byonic	PMI-Byonic (A2)	A	2	Unambiguous	NGGTCDLLTLTEYK	[R].nGGTcDLLtLTEYK.[C]	N1(Deamidated); C5(Carbamidomethyl); T9(Fuc(1))	1	1	Q01705	Q01705	Neurogenic locus notch homolog protein 1 OS=Mus musculus OX=10090 GN=Notch1 PE=1 SV=3	0	2	2	1	0	1	1	1	866.406	1731.81	1731.8	3.5476	0.00307187	0	0	279896	HCD (High Energy Collision Dissociation)	MS2	10.4917	100	16.1554	5950	5950	5947	FP112420_15.raw	0/0		5.85825	447.092	447.092	0	1.38596e-06	2.78448e-07	0	0
FALSE	High	PMI-Byonic	PMI-Byonic (A2)	A	2	Unambiguous	NGGTCDLLTLTEYK	[R].nGGTcDLLtLTEYK.[C]	N1(Deamidated); C5(Carbamidomethyl); T9(Fuc(1))	1	1	Q01705	Q01705	Neurogenic locus notch homolog protein 1 OS=Mus musculus OX=10090 GN=Notch1 PE=1 SV=3	0	2	2	1	0	1	1	1	866.406	1731.8	1731.8	2.56077	0.00221737	0	0	380794	HCD (High Energy Collision Dissociation)	MS2	0	100	15.9012	5841	5841	5837	FP112420_15.raw	0/0		7.07657	588.093	588.093	0	8.38368e-08	8.37357e-09	0	0
FALSE	High	PMI-Byonic	PMI-Byonic (A2)	A	2	Unambiguous	NGGTCDLLTLTEYK	[R].nGGTcDLLtLTEYK.[C]	N1(Deamidated); C5(Carbamidomethyl); T9(Fuc(1))	1	1	Q01705	Q01705	Neurogenic locus notch homolog protein 1 OS=Mus musculus OX=10090 GN=Notch1 PE=1 SV=3	0	2	2	1	0	1	1	1	866.406	1731.8	1731.8	2.56077	0.00221737	0	0	177489	HCD (High Energy Collision Dissociation)	MS2	18.5747	100	16.28	6003	6003	6002	FP112420_15.raw	0/0		3.59092	309.496	309.496	0	0.000256494	1.74478e-05	0	0
FALSE	High	PMI-Byonic	PMI-Byonic (A2)	A	2	Unambiguous	SCQQADPCASNPCANGGQCLPFESSYICR	[K].ScQQADPcAsNPcAnGGQcLPFESSYIcR.[C]	C2(Carbamidomethyl); C8(Carbamidomethyl); S10(Hex(1)Pent(1)); C13(Carbamidomethyl); N15(Deamidated); C19(Carbamidomethyl); C28(Carbamidomethyl)	1	1	Q01705	Q01705	Neurogenic locus notch homolog protein 1 OS=Mus musculus OX=10090 GN=Notch1 PE=1 SV=3	0	3	3	1	0	1	1	1	1210.48	3629.44	3629.42	4.09986	0.00496004	0	0	1207940	HCD (High Energy Collision Dissociation)	MS2	0	100	13.9366	4993	4993	4990	FP112420_15.raw	0/0		10.2625	761.431	761.431	2.4	5.46421e-11	1.35191e-11	0	0
FALSE	High	PMI-Byonic	PMI-Byonic (A2)	A	2	Unambiguous	SCQQADPCASNPCANGGQCLPFESSYICR	[K].scQQADPcASnPcANGGQcLPFESSYIcR.[C]	S1(Hex(1)Pent(1)); C2(Carbamidomethyl); C8(Carbamidomethyl); N11(Deamidated); C13(Carbamidomethyl); C19(Carbamidomethyl); C28(Carbamidomethyl)	1	1	Q01705	Q01705	Neurogenic locus notch homolog protein 1 OS=Mus musculus OX=10090 GN=Notch1 PE=1 SV=3	0	4	4	1	0	1	1	1	908.614	3631.44	3629.42	554.627	0.503244	0	0	910321	HCD (High Energy Collision Dissociation)	MS2	0	100	13.7971	4932	4932	4924	FP112420_15.raw	0/0		2.97213	368.875	368.875	0	0.00106627	6.26826e-05	0	0
FALSE	High	PMI-Byonic	PMI-Byonic (A2)	A	2	Unambiguous	SCQQADPCASNPCANGGQCLPFESSYICR	[K].ScQQADPcAsNPcAnGGQcLPFESSYIcR.[C]	C2(Carbamidomethyl); C8(Carbamidomethyl); S10(Hex(1)Pent(1)); C13(Carbamidomethyl); N15(Deamidated); C19(Carbamidomethyl); C28(Carbamidomethyl)	1	1	Q01705	Q01705	Neurogenic locus notch homolog protein 1 OS=Mus musculus OX=10090 GN=Notch1 PE=1 SV=3	0	3	3	1	0	1	1	1	1210.48	3629.44	3629.42	3.49445	0.00422762	0	0	246841	HCD (High Energy Collision Dissociation)	MS2	0	100	13.7675	4919	4919	4913	FP112420_15.raw	0/0		6.26247	576.228	576.228	2.4	5.46421e-07	1.03049e-07	0	0
FALSE	High	PMI-Byonic	PMI-Byonic (A2)	A	2	Unambiguous	SCQQADPCASNPCANGGQCLPFESSYICR	[K].scQQADPcASnPcANGGQcLPFESSYIcR.[C]	S1(Hex(1)Pent(1)); C2(Carbamidomethyl); C8(Carbamidomethyl); N11(Deamidated); C13(Carbamidomethyl); C19(Carbamidomethyl); C28(Carbamidomethyl)	1	1	Q01705	Q01705	Neurogenic locus notch homolog protein 1 OS=Mus musculus OX=10090 GN=Notch1 PE=1 SV=3	0	4	4	1	0	1	1	1	908.117	3629.45	3629.42	6.66912	0.00605126	0	0	89194.4	HCD (High Energy Collision Dissociation)	MS2	0	100	13.625	4857	4857	4847	FP112420_15.raw	0/0		2.17971	346.591	346.591	0	0.00661138	0.000208209	0	0
FALSE	High	PMI-Byonic	PMI-Byonic (A2)	A	2	Unambiguous	SCQQADPCASNPCANGGQCLPFESSYICR	[K].ScQQADPcAsNPcANGGQcLPFESSYIcR.[C]	C2(Carbamidomethyl); C8(Carbamidomethyl); S10(Hex(1)Pent(1)); C13(Carbamidomethyl); C19(Carbamidomethyl); C28(Carbamidomethyl)	1	1	Q01705	Q01705	Neurogenic locus notch homolog protein 1 OS=Mus musculus OX=10090 GN=Notch1 PE=1 SV=3	0	3	3	1	0	1	1	1	1210.16	3628.45	3628.44	4.20388	0.00508451	0	0	690009	HCD (High Energy Collision Dissociation)	MS2	0	100	13.5623	4829	4829	4825	FP112420_15.raw	0/0		8.84755	708.798	708.798	2.4	1.42052e-09	3.95602e-10	0	0
FALSE	High	PMI-Byonic	PMI-Byonic (A2)	A	2	Unambiguous	SCQQADPCASNPCANGGQCLPFESSYICR	[K].ScQQADPcAsNPcANGGQcLPFESSYIcR.[C]	C2(Carbamidomethyl); C8(Carbamidomethyl); S10(Hex(1)Pent(2)R0); C13(Carbamidomethyl); C19(Carbamidomethyl); C28(Carbamidomethyl)	1	1	Q01705	Q01705	Neurogenic locus notch homolog protein 1 OS=Mus musculus OX=10090 GN=Notch1 PE=1 SV=3	0	3	3	1	0	1	1	1	1254.17	3760.5	3760.48	4.01776	0.00503623	0	0	220486	HCD (High Energy Collision Dissociation)	MS2	0	100	13.5217	4812	4812	4803	FP112420_15.raw	0/0		4.94727	439.81	439.81	2.4	1.12909e-05	1.44547e-06	0	0
FALSE	High	PMI-Byonic	PMI-Byonic (A2)	A	2	Unambiguous	QDVNECSQNPGLCR	[R].QDVNEcSQNPGLcR.[H]	C6(Carbamidomethyl); C13(Carbamidomethyl)	1	1	Q01705	Q01705	Neurogenic locus notch homolog protein 1 OS=Mus musculus OX=10090 GN=Notch1 PE=1 SV=3	0	3	3	1	0	1	1	1	559.576	1676.71	1676.71	0.687194	0.000384076	0	0	0	HCD (High Energy Collision Dissociation)	MS2		100	8.46323	2525	2525	2523	FP112420_15.raw	0/0		1.54852	333.259	333.259	333.259	0.0282802	0.000818467	0	0
FALSE	High	PMI-Byonic	PMI-Byonic (A2)	A	2	Unambiguous	QDVNECSQNPGLCR	[R].QDVNEcSQNPGLcR.[H]	C6(Carbamidomethyl); C13(Carbamidomethyl)	1	1	Q01705	Q01705	Neurogenic locus notch homolog protein 1 OS=Mus musculus OX=10090 GN=Notch1 PE=1 SV=3	0	2	2	1	0	1	1	1	838.86	1676.71	1676.71	0.62241	0.000521801	0	0	148021	HCD (High Energy Collision Dissociation)	MS2	76.6211	100	8.46107	2524	2524	2523	FP112420_15.raw	0/0		5.96291	538.698	538.698	538.698	1.08915e-06	2.00021e-07	0	0
FALSE	High	PMI-Byonic	PMI-Byonic (A2)	A	2	Unambiguous	QDVNECSQNPGLCR	[R].QDVNEcSQNPGLcR.[H]	C6(Carbamidomethyl); C13(Carbamidomethyl)	1	1	Q01705	Q01705	Neurogenic locus notch homolog protein 1 OS=Mus musculus OX=10090 GN=Notch1 PE=1 SV=3	0	3	3	1	0	1	1	1	559.576	1676.71	1676.71	1.99766	0.0011165	0	0	1.03377e+06	HCD (High Energy Collision Dissociation)	MS2	11.2215	100	8.3458	2474	2474	2468	FP112420_15.raw	0/0		5.54478	523.171	467.435	467.435	2.85247e-06	5.20732e-07	0	0
FALSE	High	PMI-Byonic	PMI-Byonic (A2)	A	2	Unambiguous	QDVNECSQNPGLCR	[R].QDVNEcSQNPGLcR.[H]	C6(Carbamidomethyl); C13(Carbamidomethyl)	1	1	Q01705	Q01705	Neurogenic locus notch homolog protein 1 OS=Mus musculus OX=10090 GN=Notch1 PE=1 SV=3	0	2	2	1	0	1	1	1	838.862	1676.72	1676.71	3.09773	0.002597	0	0	1.05565e+06	HCD (High Energy Collision Dissociation)	MS2	16.6836	100	8.34365	2473	2473	2468	FP112420_15.raw	0/0		9.07657	681.009	664.633	664.633	8.38368e-10	1.50992e-10	0	0
FALSE	Low	PMI-Byonic	PMI-Byonic (A2)	A	2	Unambiguous	HGGTCHNEIGSYR	[R].HGGtcHNEIGSYR.[C]	T4(Fuc(1)); C5(Carbamidomethyl)	1	1	Q01705	Q01705	Neurogenic locus notch homolog protein 1 OS=Mus musculus OX=10090 GN=Notch1 PE=1 SV=3	0	3	3	1	0	1	1	1	545.24	1633.71	1633.7	2.66595	0.00145179	0	0	84393.2	HCD (High Energy Collision Dissociation)	MS2	20.0504	100	6.1965	1594	1594	1591	FP112420_15.raw	0/0		0.0526745	42.2987	42.2987	10.4	0.885779	0.0507845	0	0
FALSE	High	PMI-Byonic	PMI-Byonic (A2)	A	2	Unambiguous	NGGACVDGVNTYNCR	[K].nGGAcVDGVNTYNcR.[C]	N1(Deamidated); C5(Carbamidomethyl); C14(Carbamidomethyl)	1	1	Q01705	Q01705	Neurogenic locus notch homolog protein 1 OS=Mus musculus OX=10090 GN=Notch1 PE=1 SV=3	0	2	2	1	0	1	1	1	829.341	1657.68	1657.67	3.6261	0.00300544	0	0	707100	HCD (High Energy Collision Dissociation)	MS2	0	100	10.259	3336	3336	3329	FP112420_15.raw	0/0		6.64503	585.046	585.046	468.29	2.26447e-07	3.82845e-08	0	0
FALSE	High	PMI-Byonic	PMI-Byonic (A2)	A	2	Unambiguous	NGGACVDGVNTYNCR	[K].NGGAcVDGVNTYNcR.[C]	C5(Carbamidomethyl); C14(Carbamidomethyl)	1	1	Q01705	Q01705	Neurogenic locus notch homolog protein 1 OS=Mus musculus OX=10090 GN=Notch1 PE=1 SV=3	0	2	2	1	0	1	1	1	828.846	1656.69	1656.69	0.243169	0.000201427	0	0	1.33226e+06	HCD (High Energy Collision Dissociation)	MS2	9.69346	100	8.9132	2729	2729	2724	FP112420_15.raw	0/0		6.30266	565.09	565.09	565.09	4.98129e-07	8.19359e-08	0	0
FALSE	Medium	PMI-Byonic	PMI-Byonic (A2)	A	2	Unambiguous	NGGACVDGVNTYNCR	[K].NGGAcVDGVNTYNcR.[C]	C5(Carbamidomethyl); C14(Carbamidomethyl)	1	1	Q01705	Q01705	Neurogenic locus notch homolog protein 1 OS=Mus musculus OX=10090 GN=Notch1 PE=1 SV=3	0	3	3	1	0	1	1	1	552.967	1656.89	1656.69	121.039	0.0668412	0	0	958662	HCD (High Energy Collision Dissociation)	MS2	47.8952	100	8.93706	2739	2739	2735	FP112420_15.raw	0/0		0.16565	251.269	251.269	251.269	0.682889	0.0153306	0	0
FALSE	High	PMI-Byonic	PMI-Byonic (A2)	A	2	Unambiguous	NGGACVDGVNTYNCR	[K].NGGAcVdGVNTYNcR.[C]	C5(Carbamidomethyl); D7(Oxidation); C14(Carbamidomethyl)	1	1	Q01705	Q01705	Neurogenic locus notch homolog protein 1 OS=Mus musculus OX=10090 GN=Notch1 PE=1 SV=3	0	2	2	1	0	1	1	1	836.844	1672.68	1672.68	0.288741	0.000241486	0	0	272902	HCD (High Energy Collision Dissociation)	MS2	22.0111	100	9.21464	2864	2864	2856	FP112420_15.raw	0/0		5.15689	459.321	459.321	144.966	6.96803e-06	9.81065e-07	0	0
FALSE	High	PMI-Byonic	PMI-Byonic (A2)	A	2	Unambiguous	NGGACVDGVNTYNCR	[K].nGGAcVDGVNTYNcR.[C]	N1(Deamidated); C5(Carbamidomethyl); C14(Carbamidomethyl)	1	1	Q01705	Q01705	Neurogenic locus notch homolog protein 1 OS=Mus musculus OX=10090 GN=Notch1 PE=1 SV=3	0	2	2	1	0	1	1	1	829.338	1657.67	1657.67	-0.350443	-0.00029046	0	0	380302	HCD (High Energy Collision Dissociation)	MS2	0	100	9.71478	3092	3092	3087	FP112420_15.raw	0/0		5.38213	540.457	540.457	418.133	4.14825e-06	6.34092e-07	0	0
FALSE	High	PMI-Byonic	PMI-Byonic (A2)	A	2	Unambiguous	NGGACVDGVNTYNCR	[K].nGGAcVDGVNTYNcR.[C]	N1(Deamidated); C5(Carbamidomethyl); C14(Carbamidomethyl)	1	1	Q01705	Q01705	Neurogenic locus notch homolog protein 1 OS=Mus musculus OX=10090 GN=Notch1 PE=1 SV=3	0	2	2	1	0	1	1	1	829.341	1657.68	1657.67	3.47882	0.00288337	0	0	591998	HCD (High Energy Collision Dissociation)	MS2	0	100	10.3804	3392	3392	3384	FP112420_15.raw	0/0		5.9463	523.23	523.23	429.937	1.13162e-06	2.35852e-07	0	0
FALSE	High	PMI-Byonic	PMI-Byonic (A2)	A	2	Unambiguous	VASFYCECPHGR	[R].VASFYcEcPHGR.[T]	C6(Carbamidomethyl); C8(Carbamidomethyl)	1	1	Q01705	Q01705	Neurogenic locus notch homolog protein 1 OS=Mus musculus OX=10090 GN=Notch1 PE=1 SV=3	0	3	3	1	0	1	1	1	494.883	1482.63	1482.63	5.18603	0.00256298	0	0	4.29135e+06	HCD (High Energy Collision Dissociation)	MS2	20.7631	28.7696	8.48936	2537	2537	2534	FP112420_15.raw	0/0		5.75875	578.08	508.693	508.693	1.74283e-06	3.72447e-07	0	0
FALSE	High	PMI-Byonic	PMI-Byonic (A2)	A	2	Unambiguous	VASFYCECPHGR	[R].VASFYcEcPHGR.[T]	C6(Carbamidomethyl); C8(Carbamidomethyl)	1	1	Q01705	Q01705	Neurogenic locus notch homolog protein 1 OS=Mus musculus OX=10090 GN=Notch1 PE=1 SV=3	0	2	2	1	0	1	1	1	741.817	1482.63	1482.63	1.0784	0.000799432	0	0	2.60415e+06	HCD (High Energy Collision Dissociation)	MS2	12.3043	48.7588	8.54663	2563	2563	2559	FP112420_15.raw	0/0		4.14368	551.912	471.778	471.778	7.18317e-05	4.46245e-06	0	0
FALSE	High	PMI-Byonic	PMI-Byonic (A2)	A	2	Unambiguous	VASFYCECPHGR	[R].VASFYcEcPHGR.[T]	C6(Carbamidomethyl); C8(Carbamidomethyl)	1	1	Q01705	Q01705	Neurogenic locus notch homolog protein 1 OS=Mus musculus OX=10090 GN=Notch1 PE=1 SV=3	0	3	3	1	0	1	1	1	494.881	1482.63	1482.63	1.66625	0.000823476	0	0	8957331	HCD (High Energy Collision Dissociation)	MS2	3.40907	16.1245	8.61588	2593	2593	2592	FP112420_15.raw	0/0		5.60393	545.805	489.69	489.69	2.48929e-06	4.43008e-07	0	0
FALSE	High	PMI-Byonic	PMI-Byonic (A2)	A	2	Unambiguous	TGLLCHLNDACISNPCNEGSNCDTNPVNGK	[R].TGLLcHLNDAcISNPcNEGsNcDtNPVnGK.[A]	C5(Carbamidomethyl); C11(Carbamidomethyl); C16(Carbamidomethyl); S20(Hex(1)); C22(Carbamidomethyl); T24(Hex(1)); N28(Deamidated)	1	1	Q01705	Q01705	Neurogenic locus notch homolog protein 1 OS=Mus musculus OX=10090 GN=Notch1 PE=1 SV=3	0	3	3	1	0	1	1	1	1219.51	3656.52	3656.51	2.53633	0.00309137	0	0	622757	HCD (High Energy Collision Dissociation)	MS2	0	100	12.0846	4166	4166	4165	FP112420_15.raw	0/0		5.81247	502.734	502.734	3.6	1.54003e-06	3.23505e-07	0	0
FALSE	High	PMI-Byonic	PMI-Byonic (A2)	A	2	Unambiguous	TGLLCHLNDACISNPCNEGSNCDTNPVNGK	[R].TGLLcHLNDAcIsNPcNEGSNcDTNPVnGK.[A]	C5(Carbamidomethyl); C11(Carbamidomethyl); S13(Hex(1)Pent(1)); C16(Carbamidomethyl); C22(Carbamidomethyl); N28(Deamidated)	1	1	Q01705	Q01705	Neurogenic locus notch homolog protein 1 OS=Mus musculus OX=10090 GN=Notch1 PE=1 SV=3	0	3	3	1	0	1	1	1	1209.51	3626.52	3626.5	4.76373	0.00575855	0	0	800033	HCD (High Energy Collision Dissociation)	MS2	0	100	12.2067	4221	4221	4220	FP112420_15.raw	0/0		6.82671	562.529	562.529	2.4	1.49036e-07	1.66478e-08	0	0
FALSE	High	PMI-Byonic	PMI-Byonic (A2)	A	2	Unambiguous	AICTCPSGYTGPACSQDVDECALGANPCEHAGK	[K].AIcTcPSGYTGPAcSQDVDEcALGANPcEHAGK.[C]	C3(Carbamidomethyl); C5(Carbamidomethyl); C14(Carbamidomethyl); C21(Carbamidomethyl); C28(Carbamidomethyl)	1	1	Q01705	Q01705	Neurogenic locus notch homolog protein 1 OS=Mus musculus OX=10090 GN=Notch1 PE=1 SV=3	0	4	4	1	0	1	1	1	889.122	3553.47	3553.45	3.83476	0.00340666	0	0	640790	HCD (High Energy Collision Dissociation)	MS2	0	100	11.8135	4045	4045	4044	FP112420_15.raw	0/0		11.5166	898.571	898.571	898.571	3.04345e-12	1.36446e-12	0	0
FALSE	High	PMI-Byonic	PMI-Byonic (A2)	A	2	Unambiguous	AICTCPSGYTGPACSQDVDECALGANPCEHAGK	[K].AIcTcPSGYTGPAcSQDVDEcALGANPcEHAGK.[C]	C3(Carbamidomethyl); C5(Carbamidomethyl); C14(Carbamidomethyl); C21(Carbamidomethyl); C28(Carbamidomethyl)	1	1	Q01705	Q01705	Neurogenic locus notch homolog protein 1 OS=Mus musculus OX=10090 GN=Notch1 PE=1 SV=3	0	3	3	1	0	1	1	1	1185.16	3553.46	3553.45	2.48161	0.00293943	0	0	244624	HCD (High Energy Collision Dissociation)	MS2	0	100	11.8254	4051	4051	4044	FP112420_15.raw	0/0		5.13137	475.161	475.161	475.161	7.38973e-06	1.16417e-06	0	0
FALSE	High	PMI-Byonic	PMI-Byonic (A2)	A	2	Unambiguous	AICTCPSGYTGPACSQDVDECALGANPCEHAGK	[K].AIcTcPSGYTGPAcSQDVDEcALGANPcEHAGK.[C]	C3(Carbamidomethyl); C5(Carbamidomethyl); C14(Carbamidomethyl); C21(Carbamidomethyl); C28(Carbamidomethyl)	1	1	Q01705	Q01705	Neurogenic locus notch homolog protein 1 OS=Mus musculus OX=10090 GN=Notch1 PE=1 SV=3	0	4	4	1	0	1	1	1	889.121	3553.46	3553.45	2.59806	0.00230803	0	0	1.13565e+06	HCD (High Energy Collision Dissociation)	MS2	0	100	11.6934	3992	3992	3989	FP112420_15.raw	0/0		12.7854	943.553	943.553	943.553	1.63907e-13	1.6389e-13	0	0
FALSE	High	PMI-Byonic	PMI-Byonic (A2)	A	2	Unambiguous	AICTCPSGYTGPACSQDVDECALGANPCEHAGK	[K].AIcTcPSGYTGPAcSQDVDEcALGANPcEHAGK.[C]	C3(Carbamidomethyl); C5(Carbamidomethyl); C14(Carbamidomethyl); C21(Carbamidomethyl); C28(Carbamidomethyl)	1	1	Q01705	Q01705	Neurogenic locus notch homolog protein 1 OS=Mus musculus OX=10090 GN=Notch1 PE=1 SV=3	0	3	3	1	0	1	1	1	1185.16	3553.47	3553.45	3.92442	0.00464842	0	0	987512	HCD (High Energy Collision Dissociation)	MS2	0	100	11.6975	3994	3994	3989	FP112420_15.raw	0/0		8.27714	665.15	665.15	665.15	5.28275e-09	1.15389e-09	0	0
FALSE	High	PMI-Byonic	PMI-Byonic (A2)	A	2	Unambiguous	INEFQCQCPK	[K].INEFQcQcPK.[G]	C6(Carbamidomethyl); C8(Carbamidomethyl)	1	1	Q01705	Q01705	Neurogenic locus notch homolog protein 1 OS=Mus musculus OX=10090 GN=Notch1 PE=1 SV=3	0	2	2	1	0	1	1	1	662.295	1323.58	1323.58	0.322624	0.00021351	0	0	1.01874e+06	HCD (High Energy Collision Dissociation)	MS2	9.2345	100	8.47336	2530	2530	2523	FP112420_15.raw	0/0		5.21486	498.425	498.425	498.425	6.09729e-06	7.99643e-07	0	0
FALSE	High	PMI-Byonic	PMI-Byonic (A2)	A	2	Unambiguous	GFNGHLCQYDVDECASTPCKNGAK	[K].GFnGHLcQYDVDEcAsTPcKNGAK.[C]	N3(Deamidated); C7(Carbamidomethyl); C14(Carbamidomethyl); S16(Hex(1)Pent(1)); C19(Carbamidomethyl)	1	1	Q01705	Q01705	Neurogenic locus notch homolog protein 1 OS=Mus musculus OX=10090 GN=Notch1 PE=1 SV=3	1	4	4	1	0	1	1	1	756.818	3024.25	3023.23	335.726	0.253745	0	0	574591	HCD (High Energy Collision Dissociation)	MS2	0	100	10.0766	3254	3254	3252	FP112420_15.raw	0/0		7.69557	683.266	683.266	1.2	2.0157e-08	3.34273e-09	0	0
FALSE	High	PMI-Byonic	PMI-Byonic (A2)	A	2	Unambiguous	GFNGHLCQYDVDECASTPCKNGAK	[K].GFNGHLcQYDVDEcAsTPcKnGAK.[C]	C7(Carbamidomethyl); C14(Carbamidomethyl); S16(Hex(1)Pent(1)R0); C19(Carbamidomethyl); N21(Deamidated)	1	1	Q01705	Q01705	Neurogenic locus notch homolog protein 1 OS=Mus musculus OX=10090 GN=Notch1 PE=1 SV=3	1	4	4	1	0	1	1	1	756.564	3023.24	3023.23	0.351606	0.000265747	0	0	318768	HCD (High Energy Collision Dissociation)	MS2	0	100	9.88536	3169	3169	3164	FP112420_15.raw	0/0		8.59869	704.247	704.247	1.2	2.5195e-09	7.78547e-10	0	0
FALSE	High	PMI-Byonic	PMI-Byonic (A2)	A	2	Unambiguous	GFNGHLCQYDVDECASTPCKNGAK	[K].GFNGHLcqYDVDEcAsTPcKnGAK.[C]	C7(Carbamidomethyl); Q8(Deamidated); C14(Carbamidomethyl); S16(Hex(1)Pent(1)); C19(Carbamidomethyl); N21(Deamidated)	1	1	Q01705	Q01705	Neurogenic locus notch homolog protein 1 OS=Mus musculus OX=10090 GN=Notch1 PE=1 SV=3	1	4	4	1	0	1	1	1	756.813	3024.23	3024.22	3.78017	0.00285801	0	0	954690	HCD (High Energy Collision Dissociation)	MS2	0	100	10.42	3409	3409	3406	FP112420_15.raw	0/0		8.84168	706.133	706.133	1.2	1.43987e-09	5.1163e-10	0	0
FALSE	High	PMI-Byonic	PMI-Byonic (A2)	A	2	Unambiguous	GFNGHLCQYDVDECASTPCKNGAK	[K].GFnGHLcqYDVDEcAsTPcKNGAK.[C]	N3(Deamidated); C7(Carbamidomethyl); Q8(Deamidated); C14(Carbamidomethyl); S16(Hex(1)); C19(Carbamidomethyl)	1	1	Q01705	Q01705	Neurogenic locus notch homolog protein 1 OS=Mus musculus OX=10090 GN=Notch1 PE=1 SV=3	1	4	4	1	0	1	1	1	723.802	2892.19	2892.18	3.45393	0.00249735	0	0	474981	HCD (High Energy Collision Dissociation)	MS2	54.2893	100	10.4834	3438	3438	3428	FP112420_15.raw	0/0		4.41515	394.291	394.291	1.2	3.84457e-05	2.68958e-06	0	0
FALSE	High	PMI-Byonic	PMI-Byonic (A2)	A	2	Unambiguous	GFNGHLCQYDVDECASTPCKNGAK	[K].GFNGHLcqYDVDEcAsTPcKnGAK.[C]	C7(Carbamidomethyl); Q8(Deamidated); C14(Carbamidomethyl); S16(Hex(1)Pent(1)); C19(Carbamidomethyl); N21(Deamidated)	1	1	Q01705	Q01705	Neurogenic locus notch homolog protein 1 OS=Mus musculus OX=10090 GN=Notch1 PE=1 SV=3	1	4	4	1	0	1	1	1	756.813	3024.23	3024.22	3.78017	0.00285801	0	0	901757	HCD (High Energy Collision Dissociation)	MS2	0	100	10.6521	3515	3515	3505	FP112420_15.raw	0/0		8.84168	706.2	706.2	1.2	1.43987e-09	6.04453e-10	0	0
FALSE	High	PMI-Byonic	PMI-Byonic (A2)	A	2	Unambiguous	GFNGHLCQYDVDECASTPCKNGAK	[K].GFNGHLcqYDVDEcAsTPcKnGAK.[C]	C7(Carbamidomethyl); Q8(Deamidated); C14(Carbamidomethyl); S16(Hex(1)Pent(1)); C19(Carbamidomethyl); N21(Deamidated)	1	1	Q01705	Q01705	Neurogenic locus notch homolog protein 1 OS=Mus musculus OX=10090 GN=Notch1 PE=1 SV=3	1	4	4	1	0	1	1	1	756.812	3024.22	3024.22	2.32706	0.00175938	0	0	3573553	HCD (High Energy Collision Dissociation)	MS2	0	60.5397	10.807	3585	3585	3582	FP112420_15.raw	0/0		8.11049	693.869	693.869	1.2	7.75366e-09	1.66156e-09	0	0
FALSE	High	PMI-Byonic	PMI-Byonic (A2)	A	2	Unambiguous	GFNGHLCQYDVDECASTPCKNGAK	[K].GFNGHLcqYDVDEcAsTPcKnGAK.[C]	C7(Carbamidomethyl); Q8(Deamidated); C14(Carbamidomethyl); S16(Hex(1)); C19(Carbamidomethyl); N21(Deamidated)	1	1	Q01705	Q01705	Neurogenic locus notch homolog protein 1 OS=Mus musculus OX=10090 GN=Notch1 PE=1 SV=3	1	4	4	1	0	1	1	1	723.803	2892.19	2892.18	4.38249	0.00316873	0	0	325972	HCD (High Energy Collision Dissociation)	MS2	0	100	10.8522	3606	3606	3604	FP112420_15.raw	0/0		3.9183	407.513	407.513	1.2	0.000120698	7.36833e-06	0	0
FALSE	High	PMI-Byonic	PMI-Byonic (A2)	A	2	Unambiguous	GFNGHLCQYDVDECASTPCK	[K].GFnGHLcQYDVDEcAsTPcK.[N]	N3(Deamidated); C7(Carbamidomethyl); C14(Carbamidomethyl); S16(Hex(1)Pent(1)); C19(Carbamidomethyl)	1	1	Q01705	Q01705	Neurogenic locus notch homolog protein 1 OS=Mus musculus OX=10090 GN=Notch1 PE=1 SV=3	0	3	3	1	0	1	1	1	885.021	2653.05	2653.04	4.20015	0.00371438	0	0	98951.9	HCD (High Energy Collision Dissociation)	MS2	0	100	11.5486	3924	3924	3923	FP112420_15.raw	0/0		4.93101	403.647	403.647	1.2	1.17217e-05	1.7232e-06	0	0
[truncated: 7 more columns]

## Sheet: FP120820_4
Checked	Confidence	Identifying Node Type	Identifying Node	Search ID	Identifying Node No	PSM Ambiguity	Sequence	Annotated Sequence	Modifications	# Protein Groups	# Proteins	Master Protein Accessions	Protein Accessions	Protein Descriptions	# Missed Cleavages	Charge	Original Precursor Charge	DeltaScore	DeltaCn	Rank	Search Engine Rank	Concatenated Rank	m/z [Da]	MH+ [Da]	Theo. MH+ [Da]	DeltaM [ppm]	Deltam/z [Da]	Matched Ions	Total Ions	Intensity	Activation Type	MS Order	Isolation Interference [%]	Ion Inject Time [ms]	RT [min]	First Scan	Last Scan	Master Scan(s)	Spectrum File	Ions Matched	Annotation	|Log Prob|	Byonic Score	Delta Byonic Score	Delta Mod Score	PEP 2D	q-Value 2D	FDR 2D	Peptide Group FDR 2D
FALSE	High	PMI-Byonic	PMI-Byonic (A2)	A	2	Unambiguous	CSQPSGTCLNGGR	[R].cSQPSGTcLnGGR.[C]	C1(Carbamidomethyl); C8(Carbamidomethyl); N10(Deamidated)	1	1	Q01705	Q01705	Neurogenic locus notch homolog protein 1 OS=Mus musculus OX=10090 GN=Notch1 PE=1 SV=3	0	2	2	1	0	1	1	1	697.793	1394.58	1394.58	0.304939	0.000212631	0	0	280303	HCD (High Energy Collision Dissociation)	MS2	23.4846	100	8.37038	2383	2383	2376	FP120820_4.raw	0/0		6.16491	443.667	443.667	96.5763	6.84053e-07	3.5752e-07	0	0
FALSE	High	PMI-Byonic	PMI-Byonic (A2)	A	2	Unambiguous	CQDSNPCLSTPCK	[R].cQDSNPcLsTPcK.[N]	C1(Carbamidomethyl); C7(Carbamidomethyl); S9(Hex(1)Pent(1)R0); C12(Carbamidomethyl)	1	1	Q01705	Q01705	Neurogenic locus notch homolog protein 1 OS=Mus musculus OX=10090 GN=Notch1 PE=1 SV=3	0	2	2	1	0	1	1	1	930.87	1860.73	1860.73	1.93234	0.00179778	0	0	368902	HCD (High Energy Collision Dissociation)	MS2	0	100	8.86099	2592	2592	2583	FP120820_4.raw	0/0		6.12858	482.206	482.206	5.68434e-14	7.43739e-07	4.12346e-07	0	0
FALSE	High	PMI-Byonic	PMI-Byonic (A2)	A	2	Unambiguous	CQDSNPCLSTPCK	[R].cQDsNPcLSTPcK.[N]	C1(Carbamidomethyl); S4(Hex(1)Pent(1)); C7(Carbamidomethyl); C12(Carbamidomethyl)	1	1	Q01705	Q01705	Neurogenic locus notch homolog protein 1 OS=Mus musculus OX=10090 GN=Notch1 PE=1 SV=3	0	2	2	1	0	1	1	1	930.867	1860.73	1860.73	-1.7413	-0.00162004	0	0	156444	HCD (High Energy Collision Dissociation)	MS2	63.7279	100	8.97166	2640	2640	2638	FP120820_4.raw	0/0		0.830457	135.784	135.784	3.72	0.147755	0.00752668	0	0
FALSE	High	PMI-Byonic	PMI-Byonic (A2)	A	2	Unambiguous	NGGTCDLLTLTEYK	[R].nGGTcDLLtLTEYK.[C]	N1(Deamidated); C5(Carbamidomethyl); T9(Fuc(1))	1	1	Q01705	Q01705	Neurogenic locus notch homolog protein 1 OS=Mus musculus OX=10090 GN=Notch1 PE=1 SV=3	0	2	2	1	0	1	1	1	866.404	1731.8	1731.8	0.798585	0.000691494	0	0	708031	HCD (High Energy Collision Dissociation)	MS2	0	100	15.9652	5658	5658	5657	FP120820_4.raw	0/0		6.03806	400.483	400.483	0	9.16092e-07	5.1463e-07	0	0
FALSE	High	PMI-Byonic	PMI-Byonic (A2)	A	2	Unambiguous	NGGTCDLLTLTEYKCR	[R].NGGTcDLLtLTEYKcR.[C]	C5(Carbamidomethyl); T9(Fuc(1)); C15(Carbamidomethyl)	1	1	Q01705	Q01705	Neurogenic locus notch homolog protein 1 OS=Mus musculus OX=10090 GN=Notch1 PE=1 SV=3	1	3	3	1	0	1	1	1	682.986	2046.94	2046.95	-1.46671	-0.00100076	0	0	345990	HCD (High Energy Collision Dissociation)	MS2	8.18317	100	12.9723	4377	4377	4369	FP120820_4.raw	0/0		6.98196	616.283	616.283	0	1.04242e-07	5.40271e-08	0	0
FALSE	High	PMI-Byonic	PMI-Byonic (A2)	A	2	Unambiguous	NGGTCDLLTLTEYK	[R].NGGTcDLLtLTEYK.[C]	C5(Carbamidomethyl); T9(Fuc(1))	1	1	Q01705	Q01705	Neurogenic locus notch homolog protein 1 OS=Mus musculus OX=10090 GN=Notch1 PE=1 SV=3	0	2	2	1	0	1	1	1	865.913	1730.82	1730.82	1.57901	0.00136649	0	0	171463	HCD (High Energy Collision Dissociation)	MS2	0	100	14.1967	4905	4905	4896	FP120820_4.raw	0/0		5.94932	458.03	458.03	0	1.12377e-06	5.89988e-07	0	0
FALSE	High	PMI-Byonic	PMI-Byonic (A2)	A	2	Unambiguous	NGGTCDLLTLTEYK	[R].NGGTcDLLTLTEYK.[C]	C5(Carbamidomethyl)	1	1	Q01705	Q01705	Neurogenic locus notch homolog protein 1 OS=Mus musculus OX=10090 GN=Notch1 PE=1 SV=3	0	2	2	1	0	1	1	1	792.883	1584.76	1584.76	0.368037	0.000291625	0	0	411399	HCD (High Energy Collision Dissociation)	MS2	7.20018	100	14.2384	4923	4923	4918	FP120820_4.raw	0/0		6.16491	474.733	474.733	474.733	6.84053e-07	3.8473e-07	0	0
FALSE	High	PMI-Byonic	PMI-Byonic (A2)	A	2	Unambiguous	NGGTCDLLTLTEYK	[R].NGGTcDLLtLTEYK.[C]	C5(Carbamidomethyl); T9(Fuc(1))	1	1	Q01705	Q01705	Neurogenic locus notch homolog protein 1 OS=Mus musculus OX=10090 GN=Notch1 PE=1 SV=3	0	2	2	1	0	1	1	1	865.912	1730.82	1730.82	0.521094	0.000450959	0	0	5281899	HCD (High Energy Collision Dissociation)	MS2	0	34.9726	14.3067	4952	4952	4951	FP120820_4.raw	0/0		6.34417	501.967	501.967	2.27374e-13	4.52723e-07	2.06521e-07	0	0
FALSE	High	PMI-Byonic	PMI-Byonic (A2)	A	2	Unambiguous	NGGTCDLLTLTEYK	[R].NGGTcDLLTLTEYK.[C]	C5(Carbamidomethyl)	1	1	Q01705	Q01705	Neurogenic locus notch homolog protein 1 OS=Mus musculus OX=10090 GN=Notch1 PE=1 SV=3	0	2	2	1	0	1	1	1	792.882	1584.76	1584.76	-0.556296	-0.000440797	0	0	127500	HCD (High Energy Collision Dissociation)	MS2	0	100	14.3617	4976	4976	4973	FP120820_4.raw	0/0		3.77396	320.496	320.496	320.496	0.000168285	1.96884e-05	0	0
FALSE	High	PMI-Byonic	PMI-Byonic (A2)	A	2	Unambiguous	NGGTCDLLTLTEYK	[R].NGGTcDLLtLTEYK.[C]	C5(Carbamidomethyl); T9(Fuc(1))	1	1	Q01705	Q01705	Neurogenic locus notch homolog protein 1 OS=Mus musculus OX=10090 GN=Notch1 PE=1 SV=3	0	2	2	1	0	1	1	1	865.913	1730.82	1730.82	1.57901	0.00136649	0	0	736084	HCD (High Energy Collision Dissociation)	MS2	9.28966	100	14.4436	5011	5011	5004	FP120820_4.raw	0/0		3.92005	320.937	320.937	0	0.000120213	1.61504e-05	0	0
FALSE	High	PMI-Byonic	PMI-Byonic (A2)	A	2	Unambiguous	NGGTCDLLTLTEYK	[R].nGGTcDLLTLtEYK.[C]	N1(Deamidated); C5(Carbamidomethyl); T11(Fuc(1))	1	1	Q01705	Q01705	Neurogenic locus notch homolog protein 1 OS=Mus musculus OX=10090 GN=Notch1 PE=1 SV=3	0	2	2	1	0	1	1	1	866.404	1731.8	1731.8	0.446147	0.000386318	0	0	308572	HCD (High Energy Collision Dissociation)	MS2	4.46595	100	15.2058	5336	5336	5333	FP120820_4.raw	0/0		2.14143	199.799	199.799	8.52651e-14	0.00722052	0.000515767	0	0
FALSE	High	PMI-Byonic	PMI-Byonic (A2)	A	2	Unambiguous	NGGTCDLLTLTEYK	[R].nGGTcDLLTLTEYK.[C]	N1(Deamidated); C5(Carbamidomethyl)	1	1	Q01705	Q01705	Neurogenic locus notch homolog protein 1 OS=Mus musculus OX=10090 GN=Notch1 PE=1 SV=3	0	2	2	1	0	1	1	1	793.373	1585.74	1585.74	-1.17634	-0.000932684	0	0	215356	HCD (High Energy Collision Dissociation)	MS2	9.78165	100	15.8667	5617	5617	5611	FP120820_4.raw	0/0		4.17438	361.602	361.602	361.602	6.69302e-05	8.78064e-06	0	0
FALSE	High	PMI-Byonic	PMI-Byonic (A2)	A	2	Unambiguous	NGGTCDLLTLTEYK	[R].nGGTcDLLtLTEYK.[C]	N1(Deamidated); C5(Carbamidomethyl); T9(Fuc(1))	1	1	Q01705	Q01705	Neurogenic locus notch homolog protein 1 OS=Mus musculus OX=10090 GN=Notch1 PE=1 SV=3	0	2	2	1	0	1	1	1	866.404	1731.8	1731.8	0.728097	0.000630459	0	0	515414	HCD (High Energy Collision Dissociation)	MS2	0	100	15.836	5604	5604	5601	FP120820_4.raw	0/0		6.03806	401.463	401.463	0	9.16092e-07	4.89539e-07	0	0
FALSE	High	PMI-Byonic	PMI-Byonic (A2)	A	2	Unambiguous	SCQQADPCASNPCANGGQCLPFESSYICR	[K].ScQQADPcAsNPcANGGQcLPFESSYIcR.[C]	C2(Carbamidomethyl); C8(Carbamidomethyl); S10(Hex(1)Pent(1)); C13(Carbamidomethyl); C19(Carbamidomethyl); C28(Carbamidomethyl)	1	1	Q01705	Q01705	Neurogenic locus notch homolog protein 1 OS=Mus musculus OX=10090 GN=Notch1 PE=1 SV=3	0	4	4	1	0	1	1	1	908.117	3629.45	3628.44	277.732	0.251933	0	0	630254	HCD (High Energy Collision Dissociation)	MS2	16.9336	100	13.5981	4645	4645	4644	FP120820_4.raw	0/0		3.71996	439.907	439.907	2.4	0.000190564	2.35719e-05	0	0
FALSE	Medium	PMI-Byonic	PMI-Byonic (A2)	A	2	Unambiguous	SCQQADPCASNPCANGGQCLPFESSYICR	[K].scQQADPcASNPcANGGQcLPFESSYIcR.[C]	S1(Hex(1)Pent(1)); C2(Carbamidomethyl); C8(Carbamidomethyl); C13(Carbamidomethyl); C19(Carbamidomethyl); C28(Carbamidomethyl)	1	1	Q01705	Q01705	Neurogenic locus notch homolog protein 1 OS=Mus musculus OX=10090 GN=Notch1 PE=1 SV=3	0	3	3	1	0	1	1	1	1210.16	3628.45	3628.44	3.9011	0.0047183	0	0	325318	HCD (High Energy Collision Dissociation)	MS2	0	100	13.6133	4652	4652	4644	FP120820_4.raw	0/0		0.763297	60.366	60.366	0.12	0.172466	0.0175464	0	0
FALSE	High	PMI-Byonic	PMI-Byonic (A2)	A	2	Unambiguous	CPPGFHGPTCR	[R].cPPGFHGPTcR.[Q]	C1(Carbamidomethyl); C10(Carbamidomethyl)	1	1	Q01705	Q01705	Neurogenic locus notch homolog protein 1 OS=Mus musculus OX=10090 GN=Notch1 PE=1 SV=3	0	2	2	1	0	1	1	1	643.282	1285.56	1285.56	0.642924	0.000413258	0	0	207384	HCD (High Energy Collision Dissociation)	MS2	0	100	8.47392	2426	2426	2421	FP120820_4.raw	0/0		1.83281	304.128	304.128	304.128	0.0146956	0.00105035	0	0
FALSE	High	PMI-Byonic	PMI-Byonic (A2)	A	2	Unambiguous	CPPGFHGPTCRQDVNECSQNPGLCR	[R].cPPGFHGPTcRQDVNEcSQNPGLcR.[H]	C1(Carbamidomethyl); C10(Carbamidomethyl); C17(Carbamidomethyl); C24(Carbamidomethyl)	1	1	Q01705	Q01705	Neurogenic locus notch homolog protein 1 OS=Mus musculus OX=10090 GN=Notch1 PE=1 SV=3	1	4	4	1	0	1	1	1	736.566	2943.24	2943.25	-3.0747	-0.0022624	0	0	534015	HCD (High Energy Collision Dissociation)	MS2	6.88588	100	10.0573	3109	3109	3105	FP120820_4.raw	0/0		4.20706	383.584	383.584	383.584	6.20784e-05	7.25039e-06	0	0
FALSE	High	PMI-Byonic	PMI-Byonic (A2)	A	2	Unambiguous	CPPGFHGPTCRQDVNECSQNPGLCR	[R].cPPGFHGPTcRQDVNEcSQNPGLcR.[H]	C1(Carbamidomethyl); C10(Carbamidomethyl); C17(Carbamidomethyl); C24(Carbamidomethyl)	1	1	Q01705	Q01705	Neurogenic locus notch homolog protein 1 OS=Mus musculus OX=10090 GN=Notch1 PE=1 SV=3	1	4	4	1	0	1	1	1	736.569	2943.25	2943.25	1.07277	0.000789359	0	0	927121	HCD (High Energy Collision Dissociation)	MS2	1.1124	100	9.9239	3051	3051	3050	FP120820_4.raw	0/0		6.23606	541.56	541.56	541.56	5.80683e-07	2.89667e-07	0	0
FALSE	High	PMI-Byonic	PMI-Byonic (A2)	A	2	Unambiguous	CPPGFHGPTCR	[R].cPPGFHGPTcR.[Q]	C1(Carbamidomethyl); C10(Carbamidomethyl)	1	1	Q01705	Q01705	Neurogenic locus notch homolog protein 1 OS=Mus musculus OX=10090 GN=Notch1 PE=1 SV=3	0	3	3	1	0	1	1	1	429.19	1285.56	1285.56	-0.578215	-0.000247776	0	0	1.36178e+06	HCD (High Energy Collision Dissociation)	MS2	15.9204	77.2109	8.41261	2401	2401	2398	FP120820_4.raw	0/0		6.09029	533.597	469.72	469.72	8.12293e-07	4.61102e-07	0	0
FALSE	High	PMI-Byonic	PMI-Byonic (A2)	A	2	Unambiguous	CPPGFHGPTCRQDVNECSQNPGLCR	[R].cPPGFHGPTcRQDVNEcSQNPGLcR.[H]	C1(Carbamidomethyl); C10(Carbamidomethyl); C17(Carbamidomethyl); C24(Carbamidomethyl)	1	1	Q01705	Q01705	Neurogenic locus notch homolog protein 1 OS=Mus musculus OX=10090 GN=Notch1 PE=1 SV=3	1	4	4	1	0	1	1	1	736.569	2943.25	2943.25	1.23867	0.000911429	0	0	3.52555e+06	HCD (High Energy Collision Dissociation)	MS2	0.319539	100	9.79683	2996	2996	2995	FP120820_4.raw	0/0		6.23606	548.255	548.255	548.255	5.80683e-07	2.53291e-07	0	0
FALSE	High	PMI-Byonic	PMI-Byonic (A2)	A	2	Unambiguous	CPPGFHGPTCRQDVNECSQNPGLCR	[R].cPPGFHGPTcRQDVNEcSQNPGLcR.[H]	C1(Carbamidomethyl); C10(Carbamidomethyl); C17(Carbamidomethyl); C24(Carbamidomethyl)	1	1	Q01705	Q01705	Neurogenic locus notch homolog protein 1 OS=Mus musculus OX=10090 GN=Notch1 PE=1 SV=3	1	4	4	1	0	1	1	1	736.566	2943.24	2943.25	-2.16225	-0.00159101	0	0	131611	HCD (High Energy Collision Dissociation)	MS2	12.6439	100	9.67994	2946	2946	2940	FP120820_4.raw	0/0		6.01174	490.297	490.297	490.297	9.73329e-07	5.61894e-07	0	0
FALSE	Medium	PMI-Byonic	PMI-Byonic (A2)	A	2	Unambiguous	CPPGFHGPTCRQDVNECSQNPGLCR	[R].cPPGFHGPTcrQDVNEcSQNPGLcR.[H]	C1(Carbamidomethyl); C10(Carbamidomethyl); R11(Deamidated); C17(Carbamidomethyl); C24(Carbamidomethyl)	1	1	Q01705	Q01705	Neurogenic locus notch homolog protein 1 OS=Mus musculus OX=10090 GN=Notch1 PE=1 SV=3	1	4	4	1	0	1	1	1	736.818	2944.25	2944.23	4.8429	0.00356466	0	0	220265	HCD (High Energy Collision Dissociation)	MS2	0	100	10.1788	3162	3162	3160	FP120820_4.raw	0/0		0.416612	168.348	168.348	0	0.383167	0.0257758	0	0
FALSE	High	PMI-Byonic	PMI-Byonic (A2)	A	2	Unambiguous	CPPGFHGPTCR	[R].cPPGFHGPTcR.[Q]	C1(Carbamidomethyl); C10(Carbamidomethyl)	1	1	Q01705	Q01705	Neurogenic locus notch homolog protein 1 OS=Mus musculus OX=10090 GN=Notch1 PE=1 SV=3	0	3	3	1	0	1	1	1	429.19	1285.55	1285.56	-1.43281	-0.000613987	0	0	2.54928e+06	HCD (High Energy Collision Dissociation)	MS2	14.0539	34.7002	8.52484	2447	2447	2446	FP120820_4.raw	0/0		5.9354	551.172	532.718	532.718	1.16037e-06	6.17148e-07	0	0
FALSE	High	PMI-Byonic	PMI-Byonic (A2)	A	2	Unambiguous	CPPGFHGPTCR	[R].cPPGFHGPTcR.[Q]	C1(Carbamidomethyl); C10(Carbamidomethyl)	1	1	Q01705	Q01705	Neurogenic locus notch homolog protein 1 OS=Mus musculus OX=10090 GN=Notch1 PE=1 SV=3	0	3	3	1	0	1	1	1	429.19	1285.56	1285.56	0.347599	0.000148953	0	0	1445397	HCD (High Energy Collision Dissociation)	MS2	22.9378	100	8.64744	2500	2500	2499	FP120820_4.raw	0/0		6.45199	548.837	521.299	521.299	3.53191e-07	1.65488e-07	0	0
FALSE	High	PMI-Byonic	PMI-Byonic (A2)	A	2	Unambiguous	CPPGFHGPTCR	[R].cPPGFHGPTcR.[Q]	C1(Carbamidomethyl); C10(Carbamidomethyl)	1	1	Q01705	Q01705	Neurogenic locus notch homolog protein 1 OS=Mus musculus OX=10090 GN=Notch1 PE=1 SV=3	0	3	3	1	0	1	1	1	429.19	1285.56	1285.56	-0.649431	-0.000278293	0	0	707540	HCD (High Energy Collision Dissociation)	MS2	59.0572	100	8.77171	2553	2553	2552	FP120820_4.raw	0/0		2.81544	339.445	339.445	339.445	0.00152953	6.48755e-05	0	0
FALSE	High	PMI-Byonic	PMI-Byonic (A2)	A	2	Unambiguous	CPPGFHGPTCR	[R].cPPGFHGPTcR.[Q]	C1(Carbamidomethyl); C10(Carbamidomethyl)	1	1	Q01705	Q01705	Neurogenic locus notch homolog protein 1 OS=Mus musculus OX=10090 GN=Notch1 PE=1 SV=3	0	3	3	1	0	1	1	1	429.19	1285.56	1285.56	-0.86308	-0.000369846	0	0	407111	HCD (High Energy Collision Dissociation)	MS2	63.4677	100	8.93577	2625	2625	2616	FP120820_4.raw	0/0		1.8336	250.322	250.322	250.322	0.0146689	0.000787941	0	0
FALSE	High	PMI-Byonic	PMI-Byonic (A2)	A	2	Unambiguous	QDVNECSQNPGLCR	[R].QDVNEcSQNPGLcR.[H]	C6(Carbamidomethyl); C13(Carbamidomethyl)	1	1	Q01705	Q01705	Neurogenic locus notch homolog protein 1 OS=Mus musculus OX=10090 GN=Notch1 PE=1 SV=3	0	2	2	1	0	1	1	1	838.861	1676.71	1676.71	1.78726	0.00149836	0	0	291758	HCD (High Energy Collision Dissociation)	MS2	11.4932	100	9.04008	2670	2670	2660	FP120820_4.raw	0/0		6.19269	582.023	562.808	562.808	6.41663e-07	3.24867e-07	0	0
FALSE	High	PMI-Byonic	PMI-Byonic (A2)	A	2	Unambiguous	QDVNECSQNPGLCR	[R].QDVNEcSQNPGLcR.[H]	C6(Carbamidomethyl); C13(Carbamidomethyl)	1	1	Q01705	Q01705	Neurogenic locus notch homolog protein 1 OS=Mus musculus OX=10090 GN=Notch1 PE=1 SV=3	0	3	3	1	0	1	1	1	559.576	1676.71	1676.71	0.468784	0.000262005	0	0	2309266	HCD (High Energy Collision Dissociation)	MS2	4.04286	72.3543	9.05016	2674	2674	2671	FP120820_4.raw	0/0		5.87833	525.596	485.512	485.512	1.32335e-06	6.73104e-07	0	0
FALSE	Medium	PMI-Byonic	PMI-Byonic (A2)	A	2	Unambiguous	QDVNECSQNPGLCR	[R].QDVNEcSQNPGLcR.[H]	C6(Carbamidomethyl); C13(Carbamidomethyl)	1	1	Q01705	Q01705	Neurogenic locus notch homolog protein 1 OS=Mus musculus OX=10090 GN=Notch1 PE=1 SV=3	0	3	3	1	0	1	1	1	559.575	1676.71	1676.71	0.0319637	1.78646e-05	0	0	62211.3	HCD (High Energy Collision Dissociation)	MS2	56.1366	100	9.28308	2774	2774	2773	FP120820_4.raw	0/0		0.409815	200.812	200.812	200.812	0.389211	0.0313671	0	0
FALSE	High	PMI-Byonic	PMI-Byonic (A2)	A	2	Unambiguous	QDVNECSQNPGLCR	[R].QDVNEcSQNPGLcR.[H]	C6(Carbamidomethyl); C13(Carbamidomethyl)	1	1	Q01705	Q01705	Neurogenic locus notch homolog protein 1 OS=Mus musculus OX=10090 GN=Notch1 PE=1 SV=3	0	2	2	1	0	1	1	1	838.861	1676.71	1676.71	1.56885	0.00131526	0	0	543864	HCD (High Energy Collision Dissociation)	MS2	0	100	9.14961	2717	2717	2715	FP120820_4.raw	0/0		6.12858	492.348	492.348	492.348	7.43739e-07	4.36017e-07	0	0
FALSE	High	PMI-Byonic	PMI-Byonic (A2)	A	2	Unambiguous	QDVNECSQNPGLCR	[R].QDVNEcSQNPGLcR.[H]	C6(Carbamidomethyl); C13(Carbamidomethyl)	1	1	Q01705	Q01705	Neurogenic locus notch homolog protein 1 OS=Mus musculus OX=10090 GN=Notch1 PE=1 SV=3	0	3	3	1	0	1	1	1	559.575	1676.71	1676.71	-1.06009	-0.000592487	0	0	323022	HCD (High Energy Collision Dissociation)	MS2	18.9872	100	9.17305	2727	2727	2726	FP120820_4.raw	0/0		3.93956	401.747	401.747	401.747	0.000114931	1.36123e-05	0	0
FALSE	Medium	PMI-Byonic	PMI-Byonic (A2)	A	2	Unambiguous	HGGTCHNEIGSYR	[R].HGGtcHNEIGSYR.[C]	T4(Fuc(1)); C5(Carbamidomethyl)	1	1	Q01705	Q01705	Neurogenic locus notch homolog protein 1 OS=Mus musculus OX=10090 GN=Notch1 PE=1 SV=3	0	3	3	1	0	1	1	1	545.24	1633.71	1633.7	1.99347	0.00108558	0	0	72546.9	HCD (High Energy Collision Dissociation)	MS2	18.3002	100	7.62682	2074	2074	2070	FP120820_4.raw	0/0		0.391765	131.99	131.99	10.4	0.405728	0.0370392	0	0
FALSE	High	PMI-Byonic	PMI-Byonic (A2)	A	2	Unambiguous	NGGACVDGVNTYNCR	[K].NGGAcVDGVNTYNcR.[C]	C5(Carbamidomethyl); C14(Carbamidomethyl)	1	1	Q01705	Q01705	Neurogenic locus notch homolog protein 1 OS=Mus musculus OX=10090 GN=Notch1 PE=1 SV=3	0	3	3	1	0	1	1	1	552.899	1656.68	1656.69	-1.42283	-0.000785725	0	0	432950	HCD (High Energy Collision Dissociation)	MS2	44.0223	100	9.57441	2900	2900	2896	FP120820_4.raw	0/0		1.62854	331.06	331.06	331.06	0.0235213	0.00146648	0	0
FALSE	High	PMI-Byonic	PMI-Byonic (A2)	A	2	Unambiguous	NGGACVDGVNTYNCR	[K].nGGAcVDGVNTYNcR.[C]	N1(Deamidated); C5(Carbamidomethyl); C14(Carbamidomethyl)	1	1	Q01705	Q01705	Neurogenic locus notch homolog protein 1 OS=Mus musculus OX=10090 GN=Notch1 PE=1 SV=3	0	2	2	1	0	1	1	1	829.338	1657.67	1657.67	-0.865922	-0.000717706	0	0	207589	HCD (High Energy Collision Dissociation)	MS2	0	100	10.143	3147	3147	3138	FP120820_4.raw	0/0		3.70186	335.274	335.274	335.274	0.000198673	2.74631e-05	0	0
FALSE	High	PMI-Byonic	PMI-Byonic (A2)	A	2	Unambiguous	NGGACVDGVNTYNCR	[K].nGGAcVDGVNTYNcR.[C]	N1(Deamidated); C5(Carbamidomethyl); C14(Carbamidomethyl)	1	1	Q01705	Q01705	Neurogenic locus notch homolog protein 1 OS=Mus musculus OX=10090 GN=Notch1 PE=1 SV=3	0	2	2	1	0	1	1	1	829.341	1657.67	1657.67	3.11062	0.00257819	0	0	265485	HCD (High Energy Collision Dissociation)	MS2	6.78615	100	10.5442	3321	3321	3314	FP120820_4.raw	0/0		5.00749	498.284	498.284	365.649	9.82907e-06	1.92558e-06	0	0
FALSE	High	PMI-Byonic	PMI-Byonic (A2)	A	2	Unambiguous	NGGACVDGVNTYNCR	[K].nGGAcVDGVNTYNcR.[C]	N1(Deamidated); C5(Carbamidomethyl); C14(Carbamidomethyl)	1	1	Q01705	Q01705	Neurogenic locus notch homolog protein 1 OS=Mus musculus OX=10090 GN=Notch1 PE=1 SV=3	0	2	2	1	0	1	1	1	829.339	1657.67	1657.67	0.238674	0.000197822	0	0	265391	HCD (High Energy Collision Dissociation)	MS2	12.2863	100	10.6617	3371	3371	3369	FP120820_4.raw	0/0		2.32731	194.258	194.258	194.258	0.0047064	0.000161574	0	0
FALSE	High	PMI-Byonic	PMI-Byonic (A2)	A	2	Unambiguous	NGGACVDGVNTYNCR	[K].NGGAcVDGVNTYNcR.[C]	C5(Carbamidomethyl); C14(Carbamidomethyl)	1	1	Q01705	Q01705	Neurogenic locus notch homolog protein 1 OS=Mus musculus OX=10090 GN=Notch1 PE=1 SV=3	0	2	2	1	0	1	1	1	828.846	1656.69	1656.69	0.169485	0.000140392	0	0	1.1157e+06	HCD (High Energy Collision Dissociation)	MS2	2.46528	100	9.5466	2888	2888	2885	FP120820_4.raw	0/0		5.48446	519.427	519.427	519.427	3.27747e-06	8.19566e-07	0	0
FALSE	High	PMI-Byonic	PMI-Byonic (A2)	A	2	Unambiguous	NGGACVDGVNTYNCR	[K].NGGAcVdGVNTYNcR.[C]	C5(Carbamidomethyl); D7(Oxidation); C14(Carbamidomethyl)	1	1	Q01705	Q01705	Neurogenic locus notch homolog protein 1 OS=Mus musculus OX=10090 GN=Notch1 PE=1 SV=3	0	2	2	1	0	1	1	1	836.844	1672.68	1672.68	0.580656	0.000485626	0	0	346891	HCD (High Energy Collision Dissociation)	MS2	0	100	9.73019	2968	2968	2962	FP120820_4.raw	0/0		5.76188	404.438	404.438	119.233	1.7303e-06	7.17154e-07	0	0
FALSE	High	PMI-Byonic	PMI-Byonic (A2)	A	2	Unambiguous	NGGACVDGVNTYNCR	[K].NGGAcVDGVNTYNcR.[C]	C5(Carbamidomethyl); C14(Carbamidomethyl)	1	1	Q01705	Q01705	Neurogenic locus notch homolog protein 1 OS=Mus musculus OX=10090 GN=Notch1 PE=1 SV=3	0	2	2	1	0	1	1	1	828.845	1656.68	1656.69	-1.81997	-0.00150756	0	0	366224	HCD (High Energy Collision Dissociation)	MS2	14.7914	100	9.70886	2959	2959	2951	FP120820_4.raw	0/0		3.54701	332.094	332.094	332.094	0.000283782	3.30352e-05	0	0
FALSE	High	PMI-Byonic	PMI-Byonic (A2)	A	2	Unambiguous	VASFYCECPHGR	[R].VASFYcEcPHGR.[T]	C6(Carbamidomethyl); C8(Carbamidomethyl)	1	1	Q01705	Q01705	Neurogenic locus notch homolog protein 1 OS=Mus musculus OX=10090 GN=Notch1 PE=1 SV=3	0	3	3	1	0	1	1	1	494.881	1482.63	1482.63	1.78975	0.000884511	0	0	212352	HCD (High Energy Collision Dissociation)	MS2	50.6498	100	9.80764	3001	3001	2995	FP120820_4.raw	0/0		4.25916	402.532	402.532	402.532	5.50604e-05	5.76856e-06	0	0
FALSE	High	PMI-Byonic	PMI-Byonic (A2)	A	2	Unambiguous	VASFYCECPHGR	[R].VASFYcEcPHGR.[T]	C6(Carbamidomethyl); C8(Carbamidomethyl)	1	1	Q01705	Q01705	Neurogenic locus notch homolog protein 1 OS=Mus musculus OX=10090 GN=Notch1 PE=1 SV=3	0	3	3	1	0	1	1	1	494.881	1482.63	1482.63	1.3575	0.000670888	0	0	3996185	HCD (High Energy Collision Dissociation)	MS2	8.12957	39.8016	9.31203	2787	2787	2784	FP120820_4.raw	0/0		6.62019	574.911	501.902	501.902	2.39781e-07	1.27949e-07	0	0
FALSE	High	PMI-Byonic	PMI-Byonic (A2)	A	2	Unambiguous	VASFYCECPHGR	[R].VASFYcEcPHGR.[T]	C6(Carbamidomethyl); C8(Carbamidomethyl)	1	1	Q01705	Q01705	Neurogenic locus notch homolog protein 1 OS=Mus musculus OX=10090 GN=Notch1 PE=1 SV=3	0	2	2	1	0	1	1	1	741.817	1482.63	1482.63	1.40774	0.00104357	0	0	651457	HCD (High Energy Collision Dissociation)	MS2	0	100	9.33732	2798	2798	2795	FP120820_4.raw	0/0		5.14837	538.003	514.815	514.815	7.10609e-06	1.47184e-06	0	0
FALSE	High	PMI-Byonic	PMI-Byonic (A2)	A	2	Unambiguous	VASFYCECPHGR	[R].VASFYcEcPHGR.[T]	C6(Carbamidomethyl); C8(Carbamidomethyl)	1	1	Q01705	Q01705	Neurogenic locus notch homolog protein 1 OS=Mus musculus OX=10090 GN=Notch1 PE=1 SV=3	0	3	3	1	0	1	1	1	494.88	1482.63	1482.63	0.307742	0.000152089	0	0	5503331	HCD (High Energy Collision Dissociation)	MS2	2.53297	34.4828	9.44152	2843	2843	2842	FP120820_4.raw	0/0		6.83577	562.198	517.485	517.485	1.45958e-07	8.46696e-08	0	0
FALSE	High	PMI-Byonic	PMI-Byonic (A2)	A	2	Unambiguous	VASFYCECPHGR	[R].VASFYcEcPHGR.[T]	C6(Carbamidomethyl); C8(Carbamidomethyl)	1	1	Q01705	Q01705	Neurogenic locus notch homolog protein 1 OS=Mus musculus OX=10090 GN=Notch1 PE=1 SV=3	0	3	3	1	0	1	1	1	494.88	1482.63	1482.63	0.492994	0.000243642	0	0	788867	HCD (High Energy Collision Dissociation)	MS2	21.798	100	9.57008	2898	2898	2896	FP120820_4.raw	0/0		6.83577	594.843	541.577	541.577	1.45958e-07	9.99912e-08	0	0
FALSE	Medium	PMI-Byonic	PMI-Byonic (A2)	A	2	Unambiguous	TGLLCHLNDACISNPCNEGSNCDTNPVNGK	[R].tGLLcHLNDAcISNPcNEGSNcDTNPVnGK.[A]	T1(Hex(1)Pent(1)); C5(Carbamidomethyl); C11(Carbamidomethyl); C16(Carbamidomethyl); C22(Carbamidomethyl); N28(Deamidated)	1	1	Q01705	Q01705	Neurogenic locus notch homolog protein 1 OS=Mus musculus OX=10090 GN=Notch1 PE=1 SV=3	0	4	4	1	0	1	1	1	907.382	3626.5	3626.5	1.57909	0.00143164	0	0	159962	HCD (High Energy Collision Dissociation)	MS2	0	100	12.432	4140	4140	4138	FP120820_4.raw	0/0		0.763297	165.786	165.786	2.8	0.172466	0.0150067	0	0
FALSE	High	PMI-Byonic	PMI-Byonic (A2)	A	2	Unambiguous	AICTCPSGYTGPACSQDVDECALGANPCEHAGK	[K].AIcTcPSGYTGPAcSQDVDEcALGANPcEHAGK.[C]	C3(Carbamidomethyl); C5(Carbamidomethyl); C14(Carbamidomethyl); C21(Carbamidomethyl); C28(Carbamidomethyl)	1	1	Q01705	Q01705	Neurogenic locus notch homolog protein 1 OS=Mus musculus OX=10090 GN=Notch1 PE=1 SV=3	0	3	3	1	0	1	1	1	1185.16	3553.47	3553.45	2.9969	0.00354979	0	0	753803	HCD (High Energy Collision Dissociation)	MS2	0	100	12.0224	3964	3964	3962	FP120820_4.raw	0/0		0.826022	173.782	173.782	173.782	0.149272	0.00992914	0	0
FALSE	High	PMI-Byonic	PMI-Byonic (A2)	A	2	Unambiguous	AICTCPSGYTGPACSQDVDECALGANPCEHAGK	[K].AIcTcPSGYTGPAcSQDVDEcALGANPcEHAGK.[C]	C3(Carbamidomethyl); C5(Carbamidomethyl); C14(Carbamidomethyl); C21(Carbamidomethyl); C28(Carbamidomethyl)	1	1	Q01705	Q01705	Neurogenic locus notch homolog protein 1 OS=Mus musculus OX=10090 GN=Notch1 PE=1 SV=3	0	4	4	1	0	1	1	1	889.371	3554.46	3553.45	284.083	0.252369	0	0	1.0566e+06	HCD (High Energy Collision Dissociation)	MS2	29.7654	100	11.9063	3914	3914	3907	FP120820_4.raw	0/0		8.41822	716.894	716.894	716.894	3.81754e-09	3.81716e-09	0	0
FALSE	High	PMI-Byonic	PMI-Byonic (A2)	A	2	Unambiguous	AICTCPSGYTGPACSQDVDECALGANPCEHAGK	[K].AIcTcPSGYTGPAcSQDVDEcALGANPcEHAGK.[C]	C3(Carbamidomethyl); C5(Carbamidomethyl); C14(Carbamidomethyl); C21(Carbamidomethyl); C28(Carbamidomethyl)	1	1	Q01705	Q01705	Neurogenic locus notch homolog protein 1 OS=Mus musculus OX=10090 GN=Notch1 PE=1 SV=3	0	4	4	1	0	1	1	1	889.12	3553.46	3553.45	1.08655	0.000965252	0	0	1.30733e+06	HCD (High Energy Collision Dissociation)	MS2	0	89.0755	12.0202	3963	3963	3962	FP120820_4.raw	0/0		5.41822	586.237	586.237	586.237	3.81753e-06	1.02208e-06	0	0
FALSE	Low	PMI-Byonic	PMI-Byonic (A2)	A	2	Unambiguous	AICTCPSGYTGPACSQDVDECALGANPCEHAGK	[K].AIcTcPSGYTGPAcSQDVDEcALGANPcEHAGK.[C]	C3(Carbamidomethyl); C5(Carbamidomethyl); C14(Carbamidomethyl); C21(Carbamidomethyl); C28(Carbamidomethyl)	1	1	Q01705	Q01705	Neurogenic locus notch homolog protein 1 OS=Mus musculus OX=10090 GN=Notch1 PE=1 SV=3	0	3	3	1	0	1	1	1	1185.49	3554.46	3553.45	284.035	0.336436	0	0	620543	HCD (High Energy Collision Dissociation)	MS2	0	100	11.9085	3915	3915	3907	FP120820_4.raw	0/0		0.279866	55.7955	55.7955	55.7955	0.524969	0.0504351	0	0
FALSE	High	PMI-Byonic	PMI-Byonic (A2)	A	2	Unambiguous	CLNTLGSFECQCLQGYTGPR	[K].cLnTLGsFEcQcLQGYTGPR.[C]	C1(Carbamidomethyl); N3(Oxidation); S7(Hex(1)); C10(Carbamidomethyl); C12(Carbamidomethyl)	1	1	Q01705	Q01705	Neurogenic locus notch homolog protein 1 OS=Mus musculus OX=10090 GN=Notch1 PE=1 SV=3	0	3	3	1	0	1	1	1	847.037	2539.1	2539.09	2.24788	0.00190253	0	0	543801	HCD (High Energy Collision Dissociation)	MS2	38.7667	100	14.019	4828	4828	4819	FP120820_4.raw	0/0		5.11722	567.761	567.761	3.6	7.63449e-06	1.67063e-06	0	0
FALSE	High	PMI-Byonic	PMI-Byonic (A2)	A	2	Unambiguous	CLNTLGSFECQCLQGYTGPR	[K].cLntLGSFEcQcLQGYTGPR.[C]	C1(Carbamidomethyl); N3(Oxidation); T4(Hex(1)); C10(Carbamidomethyl); C12(Carbamidomethyl)	1	1	Q01705	Q01705	Neurogenic locus notch homolog protein 1 OS=Mus musculus OX=10090 GN=Notch1 PE=1 SV=3	0	3	3	1	0	1	1	1	847.037	2539.1	2539.09	3.04114	0.00257391	0	0	321528	HCD (High Energy Collision Dissociation)	MS2	8.62308	100	14.1317	4876	4876	4874	FP120820_4.raw	0/0		4.35791	431.87	431.87	2.4	4.38623e-05	4.39934e-06	0	0
FALSE	High	PMI-Byonic	PMI-Byonic (A2)	A	2	Unambiguous	CLNTLGSFECQCLQGYTGPR	[K].cLnTLGSFEcQcLQGYTGPR.[C]	C1(Carbamidomethyl); N3(Oxidation); C10(Carbamidomethyl); C12(Carbamidomethyl)	1	1	Q01705	Q01705	Neurogenic locus notch homolog protein 1 OS=Mus musculus OX=10090 GN=Notch1 PE=1 SV=3	0	3	3	1	0	1	1	1	793.018	2377.04	2377.04	1.05207	0.000833601	0	0	290331	HCD (High Energy Collision Dissociation)	MS2	0	100	14.0362	4835	4835	4830	FP120820_4.raw	0/0		4.84645	449.92	449.92	449.92	1.42414e-05	2.60719e-06	0	0
FALSE	High	PMI-Byonic	PMI-Byonic (A2)	A	2	Unambiguous	INEFQCQCPK	[K].INEFQcQcPK.[G]	C6(Carbamidomethyl); C8(Carbamidomethyl)	1	1	Q01705	Q01705	Neurogenic locus notch homolog protein 1 OS=Mus musculus OX=10090 GN=Notch1 PE=1 SV=3	0	2	2	1	0	1	1	1	662.295	1323.58	1323.58	0.968215	0.000640756	0	0	401481	HCD (High Energy Collision Dissociation)	MS2	0	100	9.29599	2780	2780	2773	FP120820_4.raw	0/0		5.92156	407.76	407.76	407.76	1.19794e-06	6.43548e-07	0	0
FALSE	High	PMI-Byonic	PMI-Byonic (A2)	A	2	Unambiguous	GFNGHLCQYDVDECASTPCKNGAK	[K].GFNGHLcQYDVDEcAsTPcKnGAK.[C]	C7(Carbamidomethyl); C14(Carbamidomethyl); S16(Hex(1)Pent(1)); C19(Carbamidomethyl); N21(Deamidated)	1	1	Q01705	Q01705	Neurogenic locus notch homolog protein 1 OS=Mus musculus OX=10090 GN=Notch1 PE=1 SV=3	1	4	4	1	0	1	1	1	756.565	3023.24	3023.23	1.40152	0.00105928	0	0	294072	HCD (High Energy Collision Dissociation)	MS2	11.2928	100	10.4062	3261	3261	3259	FP120820_4.raw	0/0		1.0692	190.04	190.04	1.2	0.0852711	0.00506653	0	0
FALSE	High	PMI-Byonic	PMI-Byonic (A2)	A	2	Unambiguous	GFNGHLCQYDVDECASTPCK	[K].GFnGHLcQYDVDEcAsTPcK.[N]	N3(Deamidated); C7(Carbamidomethyl); C14(Carbamidomethyl); S16(Hex(1)Pent(1)); C19(Carbamidomethyl)	1	1	Q01705	Q01705	Neurogenic locus notch homolog protein 1 OS=Mus musculus OX=10090 GN=Notch1 PE=1 SV=3	0	3	3	1	0	1	1	1	885.017	2653.04	2653.04	-0.00990822	-8.76229e-06	0	0	199470	HCD (High Energy Collision Dissociation)	MS2	0	100	11.7518	3847	3847	3841	FP120820_4.raw	0/0		1.22019	76.071	76.071	1.2	0.0602292	0.00253489	0	0
FALSE	High	PMI-Byonic	PMI-Byonic (A2)	A	2	Unambiguous	GFNGHLCQYDVDECASTPCKNGAK	[K].GFNGHLcqYDVDEcAsTPcKnGAK.[C]	C7(Carbamidomethyl); Q8(Deamidated); C14(Carbamidomethyl); S16(Hex(1)Pent(1)); C19(Carbamidomethyl); N21(Deamidated)	1	1	Q01705	Q01705	Neurogenic locus notch homolog protein 1 OS=Mus musculus OX=10090 GN=Notch1 PE=1 SV=3	1	4	4	1	0	1	1	1	756.81	3024.22	3024.22	0.712485	0.000538677	0	0	397710	HCD (High Energy Collision Dissociation)	MS2	0	100	11.1734	3593	3593	3589	FP120820_4.raw	0/0		5.32547	386.898	386.898	1.2	4.72639e-06	1.27755e-06	0	0
FALSE	High	PMI-Byonic	PMI-Byonic (A2)	A	2	Unambiguous	GFNGHLCQYDVDECASTPCKNGAK	[K].GFNGHLcqYDVDEcAsTPcKnGAK.[C]	C7(Carbamidomethyl); Q8(Deamidated); C14(Carbamidomethyl); S16(Hex(1)); C19(Carbamidomethyl); N21(Deamidated)	1	1	Q01705	Q01705	Neurogenic locus notch homolog protein 1 OS=Mus musculus OX=10090 GN=Notch1 PE=1 SV=3	1	4	4	1	0	1	1	1	723.8	2892.18	2892.18	0.246194	0.000178009	0	0	571955	HCD (High Energy Collision Dissociation)	MS2	4.26678	100	11.1099	3566	3566	3556	FP120820_4.raw	0/0		4.58721	416.983	416.983	1.2	2.58697e-05	3.27183e-06	0	0
FALSE	High	PMI-Byonic	PMI-Byonic (A2)	A	2	Unambiguous	GFNGHLCQYDVDECASTPCKNGAK	[K].GFNGHLcqYDVDEcASTPcKnGAK.[C]	C7(Carbamidomethyl); Q8(Deamidated); C14(Carbamidomethyl); C19(Carbamidomethyl); N21(Deamidated)	1	1	Q01705	Q01705	Neurogenic locus notch homolog protein 1 OS=Mus musculus OX=10090 GN=Notch1 PE=1 SV=3	1	4	4	1	0	1	1	1	683.288	2730.13	2730.12	3.06562	0.00209238	0	0	280151	HCD (High Energy Collision Dissociation)	MS2	0	100	11.1013	3562	3562	3556	FP120820_4.raw	0/0		2.25728	285.643	285.643	285.643	0.00552991	0.000271131	0	0
FALSE	High	PMI-Byonic	PMI-Byonic (A2)	A	2	Unambiguous	GFNGHLCQYDVDECASTPCKNGAK	[K].GFNGHLcqYDVDEcAsTPcKnGAK.[C]	C7(Carbamidomethyl); Q8(Deamidated); C14(Carbamidomethyl); S16(Hex(1)Pent(1)); C19(Carbamidomethyl); N21(Deamidated)	1	1	Q01705	Q01705	Neurogenic locus notch homolog protein 1 OS=Mus musculus OX=10090 GN=Notch1 PE=1 SV=3	1	4	4	1	0	1	1	1	756.811	3024.22	3024.22	1.84268	0.00139317	0	0	784707	HCD (High Energy Collision Dissociation)	MS2	3.37356	100	11.0541	3542	3542	3534	FP120820_4.raw	0/0		6.02047	555.972	555.972	1.2	9.53952e-07	5.39037e-07	0	0
FALSE	High	PMI-Byonic	PMI-Byonic (A2)	A	2	Unambiguous	GFNGHLCQYDVDECASTPCKNGAK	[K].GFnGHLcQYDVDEcAsTPcKNGAK.[C]	N3(Deamidated); C7(Carbamidomethyl); C14(Carbamidomethyl); S16(Hex(1)Pent(1)); C19(Carbamidomethyl)	1	1	Q01705	Q01705	Neurogenic locus notch homolog protein 1 OS=Mus musculus OX=10090 GN=Notch1 PE=1 SV=3	1	4	4	1	0	1	1	1	756.565	3023.24	3023.23	1.24001	0.000937209	0	0	335244	HCD (High Energy Collision Dissociation)	MS2	0	100	10.891	3470	3470	3468	FP120820_4.raw	0/0		5.32547	383.856	383.856	1.2	4.72639e-06	1.15438e-06	0	0
FALSE	High	PMI-Byonic	PMI-Byonic (A2)	A	2	Unambiguous	GFNGHLCQYDVDECASTPCKNGAK	[K].GFnGHLcQYDVDEcAsTPcKNGAK.[C]	N3(Deamidated); C7(Carbamidomethyl); C14(Carbamidomethyl); S16(Hex(1)Pent(2)R0); C19(Carbamidomethyl)	1	1	Q01705	Q01705	Neurogenic locus notch homolog protein 1 OS=Mus musculus OX=10090 GN=Notch1 PE=1 SV=3	1	4	4	1	0	1	1	1	789.576	3155.28	3155.28	1.95465	0.00154187	0	0	141214	HCD (High Energy Collision Dissociation)	MS2	0	100	10.8121	3436	3436	3435	FP120820_4.raw	0/0		1.19312	164.15	164.15	1.2	0.0641027	0.00363431	0	0
FALSE	Medium	PMI-Byonic	PMI-Byonic (A2)	A	2	Unambiguous	GFNGHLCQYDVDECASTPCKNGAK	[K].GFNGHLcQYDVDEcASTPcKnGAK.[C]	C7(Carbamidomethyl); C14(Carbamidomethyl); C19(Carbamidomethyl); N21(Deamidated)	1	1	Q01705	Q01705	Neurogenic locus notch homolog protein 1 OS=Mus musculus OX=10090 GN=Notch1 PE=1 SV=3	1	4	4	1	0	1	1	1	683.538	2731.13	2729.14	729.952	0.498035	0	0	208576	HCD (High Energy Collision Dissociation)	MS2	36.4314	100	10.7803	3423	3423	3413	FP120820_4.raw	0/0		0.337212	34.552	34.552	15.5759	0.460032	0.0433525	0	0
FALSE	Medium	PMI-Byonic	PMI-Byonic (A2)	A	2	Unambiguous	GFNGHLCQYDVDECASTPCKNGAK	[K].GFNGHLcqYDVDEcAsTPcKnGAK.[C]	C7(Carbamidomethyl); Q8(Deamidated); C14(Carbamidomethyl); S16(Hex(1)); C19(Carbamidomethyl); N21(Deamidated)	1	1	Q01705	Q01705	Neurogenic locus notch homolog protein 1 OS=Mus musculus OX=10090 GN=Notch1 PE=1 SV=3	1	4	4	1	0	1	1	1	723.8	2892.18	2892.18	0.246194	0.000178009	0	0	132631	HCD (High Energy Collision Dissociation)	MS2	0	100	10.7716	3419	3419	3413	FP120820_4.raw	0/0		0.748095	237.6	237.6	1.2	0.17861	0.0201029	0	0
FALSE	High	PMI-Byonic	PMI-Byonic (A2)	A	2	Unambiguous	GFNGHLCQYDVDECASTPCKNGAK	[K].GFNGHLcqYDVDEcAsTPcKnGAK.[C]	C7(Carbamidomethyl); Q8(Deamidated); C14(Carbamidomethyl); S16(Hex(1)Pent(1)); C19(Carbamidomethyl); N21(Deamidated)	1	1	Q01705	Q01705	Neurogenic locus notch homolog protein 1 OS=Mus musculus OX=10090 GN=Notch1 PE=1 SV=3	1	4	4	1	0	1	1	1	756.811	3024.22	3024.22	2.00414	0.00151524	0	0	918926	HCD (High Energy Collision Dissociation)	MS2	0	100	10.7673	3417	3417	3413	FP120820_4.raw	0/0		4.89331	488.404	488.404	1.2	1.27847e-05	2.25465e-06	0	0
FALSE	Medium	PMI-Byonic	PMI-Byonic (A2)	A	2	Unambiguous	GFNGHLCQYDVDECASTPCKNGAK	[K].GFNGHLcQYDVDEcAsTPcKnGAK.[C]	C7(Carbamidomethyl); C14(Carbamidomethyl); S16(Hex(1)Pent(1)); C19(Carbamidomethyl); N21(Deamidated)	1	1	Q01705	Q01705	Neurogenic locus notch homolog protein 1 OS=Mus musculus OX=10090 GN=Notch1 PE=1 SV=3	1	4	4	1	0	1	1	1	756.565	3023.24	3023.23	1.64378	0.00124238	0	0	106103	HCD (High Energy Collision Dissociation)	MS2	18.1927	100	10.2947	3213	3213	3204	FP120820_4.raw	0/0		0.803753	154.497	154.497	1.2	0.157126	0.0123824	0	0
FALSE	High	PMI-Byonic	PMI-Byonic (A2)	A	2	Unambiguous	GFNGHLCQYDVDECASTPCKNGAK	[K].GFnGHLcQYDVDEcAsTPcKNGAK.[C]	N3(Deamidated); C7(Carbamidomethyl); C14(Carbamidomethyl); S16(Hex(1)Pent(1)); C19(Carbamidomethyl)	1	1	Q01705	Q01705	Neurogenic locus notch homolog protein 1 OS=Mus musculus OX=10090 GN=Notch1 PE=1 SV=3	1	4	4	1	0	1	1	1	756.564	3023.24	3023.23	0.351705	0.000265822	0	0	133597	HCD (High Energy Collision Dissociation)	MS2	0	100	10.5312	3315	3315	3314	FP120820_4.raw	0/0		3.99685	364.475	364.475	1.2	0.000100728	1.10793e-05	0	0
FALSE	High	PMI-Byonic	PMI-Byonic (A2)	A	2	Unambiguous	HGGTCQDRDNSYLCLCLK	[R].HGGTcQDRDNsYLcLcLK.[G]	C5(Carbamidomethyl); S11(Fuc(1)); C14(Carbamidomethyl); C16(Carbamidomethyl)	1	1	Q01705	Q01705	Neurogenic locus notch homolog protein 1 OS=Mus musculus OX=10090 GN=Notch1 PE=1 SV=3	1	3	3	1	0	1	1	1	781.679	2343.02	2343.02	2.12845	0.00166233	0	0	183541	HCD (High Energy Collision Dissociation)	MS2	0	100	11.2077	3608	3608	3600	FP120820_4.raw	0/0		2.23671	408.026	408.026	12.1362	0.0057982	0.000381673	0	0
FALSE	High	PMI-Byonic	PMI-Byonic (A2)	A	2	Unambiguous	HGGTCQDRDNSYLCLCLK	[R].HGGTcQDRDNsYLcLcLK.[G]	C5(Carbamidomethyl); S11(HexNAc(1)Hex(1)Fuc(1)); C14(Carbamidomethyl); C16(Carbamidomethyl)	1	1	Q01705	Q01705	Neurogenic locus notch homolog protein 1 OS=Mus musculus OX=10090 GN=Notch1 PE=1 SV=3	1	4	4	1	0	1	1	1	677.792	2708.15	2708.15	-0.392483	-0.000265725	0	0	941362	HCD (High Energy Collision Dissociation)	MS2	24.9122	100	11.1969	3603	3603	3600	FP120820_4.raw	0/0		5.48285	548.041	548.041	16.3996	3.28962e-06	9.14568e-07	0	0
[truncated: 7 more columns]

## Sheet: FP031821_7
Checked	Confidence	Identifying Node Type	Identifying Node	Search ID	Identifying Node No	PSM Ambiguity	Sequence	Annotated Sequence	Modifications	# Protein Groups	# Proteins	Master Protein Accessions	Protein Accessions	Protein Descriptions	# Missed Cleavages	Charge	Original Precursor Charge	DeltaScore	DeltaCn	Rank	Search Engine Rank	Concatenated Rank	m/z [Da]	MH+ [Da]	Theo. MH+ [Da]	DeltaM [ppm]	Deltam/z [Da]	Matched Ions	Total Ions	Intensity	Activation Type	MS Order	Isolation Interference [%]	Ion Inject Time [ms]	RT [min]	First Scan	Last Scan	Master Scan(s)	Spectrum File	Ions Matched	Annotation	|Log Prob|	Byonic Score	Delta Byonic Score	Delta Mod Score	PEP 2D	q-Value 2D	FDR 2D	Peptide Group FDR 2D
FALSE	Medium	PMI-Byonic	PMI-Byonic (A2)	A	2	Unambiguous	CQDSNPCLSTPCK	[R].cqDSnPcLstPcK.[N]	C1(Carbamidomethyl); Q2(Deamidated); N5(Deamidated); C7(Carbamidomethyl); S9(Fuc(1)); T10(Fuc(1)); C12(Carbamidomethyl)	1	1	Q01705	Q01705	Neurogenic locus notch homolog protein 1 OS=Mus musculus OX=10090 GN=Notch1 PE=1 SV=3	0	2	2	1	0	1	1	1	930.873	1860.74	1860.72	10.5932	0.00985546	0	0	859169	HCD (High Energy Collision Dissociation)	MS2	27.8564	100	7.6311	2538	2538	2530	FP031821_7.raw	0/0		0.860735	171.908	171.908	8.16351	0.137805	0.0103808	0	0
FALSE	High	PMI-Byonic	PMI-Byonic (A2)	A	2	Unambiguous	CQDSNPCLSTPCK	[R].cqDSnPcLstPcK.[N]	C1(Carbamidomethyl); Q2(Deamidated); N5(Deamidated); C7(Carbamidomethyl); S9(Fuc(1)); T10(Fuc(1)); C12(Carbamidomethyl)	1	1	Q01705	Q01705	Neurogenic locus notch homolog protein 1 OS=Mus musculus OX=10090 GN=Notch1 PE=1 SV=3	0	2	2	1	0	1	1	1	930.87	1860.73	1860.72	7.31299	0.00680371	0	0	663313	HCD (High Energy Collision Dissociation)	MS2	23.0074	100	7.75451	2592	2592	2591	FP031821_7.raw	0/0		1.04354	181.331	181.331	7.41376	0.0904611	0.00814528	0	0
FALSE	High	PMI-Byonic	PMI-Byonic (A2)	A	2	Unambiguous	NGGTCDLLTLTEYK	[R].nGGtcDLLTLTEYK.[C]	N1(Deamidated); T4(Fuc(1)); C5(Carbamidomethyl)	1	1	Q01705	Q01705	Neurogenic locus notch homolog protein 1 OS=Mus musculus OX=10090 GN=Notch1 PE=1 SV=3	0	2	2	1	0	1	1	1	866.412	1731.82	1731.8	9.60953	0.00832089	0	0	33274.1	HCD (High Energy Collision Dissociation)	MS2	0	100	15.9883	6200	6200	6197	FP031821_7.raw	0/0		1.1635	103.147	103.147	6.4	0.0686274	0.00667535	0	0
FALSE	High	PMI-Byonic	PMI-Byonic (A2)	A	2	Unambiguous	NGGTCDLLTLTEYK	[R].nGGtcDLLTLTEYK.[C]	N1(Deamidated); T4(Fuc(1)); C5(Carbamidomethyl)	1	1	Q01705	Q01705	Neurogenic locus notch homolog protein 1 OS=Mus musculus OX=10090 GN=Notch1 PE=1 SV=3	0	2	2	1	0	1	1	1	866.412	1731.82	1731.8	10.4554	0.00905331	0	0	53781.3	HCD (High Energy Collision Dissociation)	MS2	29.894	100	15.8555	6144	6144	6142	FP031821_7.raw	0/0		1.1635	108.68	108.68	6.4	0.0686274	0.00554895	0	0
FALSE	High	PMI-Byonic	PMI-Byonic (A2)	A	2	Unambiguous	NGGTCDLLTLTEYK	[R].NGGTcDLLTLtEYK.[C]	C5(Carbamidomethyl); T11(Fuc(1))	1	1	Q01705	Q01705	Neurogenic locus notch homolog protein 1 OS=Mus musculus OX=10090 GN=Notch1 PE=1 SV=3	0	2	2	1	0	1	1	1	865.915	1730.82	1730.82	4.82328	0.0041741	0	0	301442	HCD (High Energy Collision Dissociation)	MS2	0	100	13.3598	5083	5083	5075	FP031821_7.raw	0/0		10.9085	766.738	766.738	7.47951	1.23456e-11	2.08726e-12	0	0
FALSE	High	PMI-Byonic	PMI-Byonic (A2)	A	2	Unambiguous	NGGTCDLLTLTEYK	[R].NGGTcDLLtLTEYK.[C]	C5(Carbamidomethyl); T9(Fuc(1))	1	1	Q01705	Q01705	Neurogenic locus notch homolog protein 1 OS=Mus musculus OX=10090 GN=Notch1 PE=1 SV=3	0	3	3	1	0	1	1	1	577.612	1730.82	1730.82	4.39235	0.00253411	0	0	334007	HCD (High Energy Collision Dissociation)	MS2	15.5048	100	13.4088	5104	5104	5097	FP031821_7.raw	0/0		6.40725	573.771	573.771	0	3.91513e-07	2.70066e-08	0	0
FALSE	High	PMI-Byonic	PMI-Byonic (A2)	A	2	Unambiguous	NGGTCDLLTLTEYK	[R].NGGTcDLLTLtEYK.[C]	C5(Carbamidomethyl); T11(Fuc(1))	1	1	Q01705	Q01705	Neurogenic locus notch homolog protein 1 OS=Mus musculus OX=10090 GN=Notch1 PE=1 SV=3	0	2	2	1	0	1	1	1	865.915	1730.82	1730.82	4.47064	0.00386893	0	0	2.58864e+06	HCD (High Energy Collision Dissociation)	MS2	1.33081	58.051	13.4763	5133	5133	5130	FP031821_7.raw	0/0		11.1303	759.952	759.952	5.81271	7.40791e-12	9.47457e-13	0	0
FALSE	High	PMI-Byonic	PMI-Byonic (A2)	A	2	Unambiguous	NGGTCDLLTLTEYK	[R].NGGTcDLLtLTEYK.[C]	C5(Carbamidomethyl); T9(Fuc(1))	1	1	Q01705	Q01705	Neurogenic locus notch homolog protein 1 OS=Mus musculus OX=10090 GN=Notch1 PE=1 SV=3	0	2	2	1	0	1	1	1	865.915	1730.82	1730.82	4.82328	0.0041741	0	0	438198	HCD (High Energy Collision Dissociation)	MS2	0	100	13.6063	5189	5189	5185	FP031821_7.raw	0/0		6.01563	553.395	553.395	0	9.64654e-07	5.45844e-08	0	0
FALSE	High	PMI-Byonic	PMI-Byonic (A2)	A	2	Unambiguous	NGGTCDLLTLTEYK	[R].nGGTcDLLtLTEYK.[C]	N1(Deamidated); C5(Carbamidomethyl); T9(Fuc(1))	1	1	Q01705	Q01705	Neurogenic locus notch homolog protein 1 OS=Mus musculus OX=10090 GN=Notch1 PE=1 SV=3	0	2	2	1	0	1	1	1	866.408	1731.81	1731.8	5.73271	0.00496396	0	0	225917	HCD (High Energy Collision Dissociation)	MS2	0	100	14.5285	5586	5586	5581	FP031821_7.raw	0/0		9.73243	736.683	736.683	0	1.85169e-10	2.80224e-11	0	0
FALSE	High	PMI-Byonic	PMI-Byonic (A2)	A	2	Unambiguous	NGGTCDLLTLTEYK	[R].nGGTcDLLtLTEYK.[C]	N1(Deamidated); C5(Carbamidomethyl); T9(Fuc(1))	1	1	Q01705	Q01705	Neurogenic locus notch homolog protein 1 OS=Mus musculus OX=10090 GN=Notch1 PE=1 SV=3	0	2	2	1	0	1	1	1	866.407	1731.81	1731.8	4.74589	0.00410946	0	0	309657	HCD (High Energy Collision Dissociation)	MS2	5.14681	100	14.6497	5637	5637	5636	FP031821_7.raw	0/0		8.90849	683.686	683.686	0	1.23456e-09	1.90767e-10	0	0
FALSE	High	PMI-Byonic	PMI-Byonic (A2)	A	2	Unambiguous	NGGTCDLLTLTEYK	[R].nGGTcDLLTLtEYK.[C]	N1(Deamidated); C5(Carbamidomethyl); T11(Fuc(1))	1	1	Q01705	Q01705	Neurogenic locus notch homolog protein 1 OS=Mus musculus OX=10090 GN=Notch1 PE=1 SV=3	0	2	2	1	0	1	1	1	866.409	1731.81	1731.8	6.64905	0.00575741	0	0	176558	HCD (High Energy Collision Dissociation)	MS2	0	100	15.2308	5882	5882	5878	FP031821_7.raw	0/0		10.8293	758.296	758.296	1.07413	1.48143e-11	3.24425e-12	0	0
FALSE	High	PMI-Byonic	PMI-Byonic (A2)	A	2	Unambiguous	NGGTCDLLTLTEYK	[R].nGGTcDLLtLTEYK.[C]	N1(Deamidated); C5(Carbamidomethyl); T9(Fuc(1))	1	1	Q01705	Q01705	Neurogenic locus notch homolog protein 1 OS=Mus musculus OX=10090 GN=Notch1 PE=1 SV=3	0	3	3	1	0	1	1	1	577.941	1731.81	1731.8	5.76019	0.00332517	0	0	159537	HCD (High Energy Collision Dissociation)	MS2	20.2853	100	15.2834	5904	5904	5900	FP031821_7.raw	0/0		4.85337	507.874	507.874	0	1.40163e-05	9.44465e-07	0	0
FALSE	High	PMI-Byonic	PMI-Byonic (A2)	A	2	Unambiguous	NGGTCDLLTLTEYK	[R].NGGTcDLLTLTEYK.[C]	C5(Carbamidomethyl)	1	1	Q01705	Q01705	Neurogenic locus notch homolog protein 1 OS=Mus musculus OX=10090 GN=Notch1 PE=1 SV=3	0	2	2	1	0	1	1	1	792.884	1584.76	1584.76	2.52481	0.00200061	0	0	69592.6	HCD (High Energy Collision Dissociation)	MS2	26.258	100	15.3073	5914	5914	5911	FP031821_7.raw	0/0		1.4441	202.943	202.943	202.943	0.0359665	0.00123867	0	0
FALSE	High	PMI-Byonic	PMI-Byonic (A2)	A	2	Unambiguous	NGGTCDLLTLTEYK	[R].nGGTcDLLTLtEYK.[C]	N1(Deamidated); C5(Carbamidomethyl); T11(Fuc(1))	1	1	Q01705	Q01705	Neurogenic locus notch homolog protein 1 OS=Mus musculus OX=10090 GN=Notch1 PE=1 SV=3	0	2	2	1	0	1	1	1	866.409	1731.81	1731.8	6.3671	0.00551327	0	0	1.95358e+06	HCD (High Energy Collision Dissociation)	MS2	0	69.9984	15.355	5934	5934	5933	FP031821_7.raw	0/0		12.8294	872.458	872.458	4.4137	1.4813e-13	4.23222e-14	0	0
FALSE	High	PMI-Byonic	PMI-Byonic (A2)	A	2	Unambiguous	NGGTCDLLTLTEYK	[R].nGGTcDLLTLTEYK.[C]	N1(Deamidated); C5(Carbamidomethyl)	1	1	Q01705	Q01705	Neurogenic locus notch homolog protein 1 OS=Mus musculus OX=10090 GN=Notch1 PE=1 SV=3	0	2	2	1	0	1	1	1	793.38	1585.75	1585.74	6.82958	0.00541497	0	0	77958.7	HCD (High Energy Collision Dissociation)	MS2	21.7386	100	15.4337	5967	5967	5966	FP031821_7.raw	0/0		1.32436	150.137	150.137	150.137	0.0473845	0.00212608	0	0
FALSE	High	PMI-Byonic	PMI-Byonic (A2)	A	2	Unambiguous	NGGTCDLLTLTEYK	[R].nGGTcDLLtLTEYK.[C]	N1(Deamidated); C5(Carbamidomethyl); T9(Fuc(1))	1	1	Q01705	Q01705	Neurogenic locus notch homolog protein 1 OS=Mus musculus OX=10090 GN=Notch1 PE=1 SV=3	0	2	2	1	0	1	1	1	866.409	1731.81	1731.8	6.43759	0.00557431	0	0	202560	HCD (High Energy Collision Dissociation)	MS2	0	100	15.488	5990	5990	5988	FP031821_7.raw	0/0		9.82932	712.063	712.063	0	1.48142e-10	1.59343e-11	0	0
FALSE	High	PMI-Byonic	PMI-Byonic (A2)	A	2	Unambiguous	NGGTCDLLTLTEYK	[R].nGGTcDLLtLTEYK.[C]	N1(Deamidated); C5(Carbamidomethyl); T9(Fuc(1))	1	1	Q01705	Q01705	Neurogenic locus notch homolog protein 1 OS=Mus musculus OX=10090 GN=Notch1 PE=1 SV=3	0	2	2	1	0	1	1	1	866.408	1731.81	1731.8	5.94418	0.00514706	0	0	114293	HCD (High Energy Collision Dissociation)	MS2	0	100	15.6194	6045	6045	6043	FP031821_7.raw	0/0		5.93646	522.14	522.14	0	1.15755e-06	8.60975e-08	0	0
FALSE	High	PMI-Byonic	PMI-Byonic (A2)	A	2	Unambiguous	NGGTCDLLTLTEYK	[R].nGGtcDLLTLTEYK.[C]	N1(Deamidated); T4(Fuc(1)); C5(Carbamidomethyl)	1	1	Q01705	Q01705	Neurogenic locus notch homolog protein 1 OS=Mus musculus OX=10090 GN=Notch1 PE=1 SV=3	0	2	2	1	0	1	1	1	866.407	1731.81	1731.8	4.74589	0.00410946	0	0	61546.9	HCD (High Energy Collision Dissociation)	MS2	33.2889	100	15.748	6099	6099	6098	FP031821_7.raw	0/0		3.01448	238.36	238.36	6.4	0.000967217	2.95275e-05	0	0
FALSE	High	PMI-Byonic	PMI-Byonic (A2)	A	2	Unambiguous	NGGTCDLLTLTEYK	[R].nGGTcDLLtLTEYK.[C]	N1(Deamidated); C5(Carbamidomethyl); T9(Fuc(1))	1	1	Q01705	Q01705	Neurogenic locus notch homolog protein 1 OS=Mus musculus OX=10090 GN=Notch1 PE=1 SV=3	0	2	2	1	0	1	1	1	866.979	1732.95	1731.8	665.426	0.576192	0	0	40456.8	HCD (High Energy Collision Dissociation)	MS2	75.3802	100	15.7918	6118	6118	6109	FP031821_7.raw	0/0		1.1635	133	133	0	0.0686274	0.00438084	0	0
FALSE	High	PMI-Byonic	PMI-Byonic (A2)	A	2	Unambiguous	CPPGFHGPTCRQDVNECSQNPGLCR	[R].cPPGFHGPTcRQDVNEcSQNPGLcR.[H]	C1(Carbamidomethyl); C10(Carbamidomethyl); C17(Carbamidomethyl); C24(Carbamidomethyl)	1	1	Q01705	Q01705	Neurogenic locus notch homolog protein 1 OS=Mus musculus OX=10090 GN=Notch1 PE=1 SV=3	1	4	4	1	0	1	1	1	737.07	2945.26	2943.25	682.336	0.502071	0	0	410471	HCD (High Energy Collision Dissociation)	MS2	51.5825	100	9.00662	3152	3152	3150	FP031821_7.raw	0/0		4.14012	425.869	425.869	425.869	7.24237e-05	3.61914e-06	0	0
FALSE	High	PMI-Byonic	PMI-Byonic (A2)	A	2	Unambiguous	CPPGFHGPTCRQDVNECSQNPGLCR	[R].cPPGFHGPTcRQDVNEcSQNPGLcR.[H]	C1(Carbamidomethyl); C10(Carbamidomethyl); C17(Carbamidomethyl); C24(Carbamidomethyl)	1	1	Q01705	Q01705	Neurogenic locus notch homolog protein 1 OS=Mus musculus OX=10090 GN=Notch1 PE=1 SV=3	1	4	4	1	0	1	1	1	736.821	2944.26	2943.25	343.488	0.252742	0	0	1230917	HCD (High Energy Collision Dissociation)	MS2	30.1499	100	8.81222	3064	3064	3062	FP031821_7.raw	0/0		7.97915	697.121	697.121	697.121	1.04918e-08	1.27452e-09	0	0
FALSE	High	PMI-Byonic	PMI-Byonic (A2)	A	2	Unambiguous	CPPGFHGPTCR	[R].cPPGFHGPTcR.[Q]	C1(Carbamidomethyl); C10(Carbamidomethyl)	1	1	Q01705	Q01705	Neurogenic locus notch homolog protein 1 OS=Mus musculus OX=10090 GN=Notch1 PE=1 SV=3	0	3	3	1	0	1	1	1	429.191	1285.56	1285.56	1.34463	0.000576199	0	0	139085	HCD (High Energy Collision Dissociation)	MS2	7.79006	100	6.55398	2083	2083	2077	FP031821_7.raw	0/0		5.48421	542.147	539.261	539.261	3.27935e-06	1.74799e-07	0	0
FALSE	High	PMI-Byonic	PMI-Byonic (A2)	A	2	Unambiguous	CPPGFHGPTCRQDVNECSQNPGLCR	[R].cPPGFHGPTcRQDVNEcSQNPGLcR.[H]	C1(Carbamidomethyl); C10(Carbamidomethyl); C17(Carbamidomethyl); C24(Carbamidomethyl)	1	1	Q01705	Q01705	Neurogenic locus notch homolog protein 1 OS=Mus musculus OX=10090 GN=Notch1 PE=1 SV=3	1	4	4	1	0	1	1	1	736.822	2944.27	2943.25	345.561	0.254268	0	0	1.61321e+06	HCD (High Energy Collision Dissociation)	MS2	0	100	8.69725	3011	3011	3007	FP031821_7.raw	0/0		7.80308	650.672	650.672	650.672	1.57368e-08	2.92786e-09	0	0
FALSE	High	PMI-Byonic	PMI-Byonic (A2)	A	2	Unambiguous	CPPGFHGPTCR	[R].cPPGFHGPTcR.[Q]	C1(Carbamidomethyl); C10(Carbamidomethyl)	1	1	Q01705	Q01705	Neurogenic locus notch homolog protein 1 OS=Mus musculus OX=10090 GN=Notch1 PE=1 SV=3	0	3	3	1	0	1	1	1	429.191	1285.56	1285.56	1.48706	0.000637234	0	0	631958	HCD (High Energy Collision Dissociation)	MS2	18.2176	100	6.89123	2223	2223	2222	FP031821_7.raw	0/0		7.37707	624.928	624.928	624.928	4.19692e-08	6.24306e-09	0	0
FALSE	High	PMI-Byonic	PMI-Byonic (A2)	A	2	Unambiguous	CPPGFHGPTCR	[R].cPPGFHGPTcR.[Q]	C1(Carbamidomethyl); C10(Carbamidomethyl)	1	1	Q01705	Q01705	Neurogenic locus notch homolog protein 1 OS=Mus musculus OX=10090 GN=Notch1 PE=1 SV=3	0	3	3	1	0	1	1	1	429.191	1285.56	1285.56	1.2022	0.000515164	0	0	1248043	HCD (High Energy Collision Dissociation)	MS2	9.12229	100	6.65895	2127	2127	2126	FP031821_7.raw	0/0		9.28018	706.874	668.581	668.581	5.24588e-10	7.188e-11	0	0
FALSE	High	PMI-Byonic	PMI-Byonic (A2)	A	2	Unambiguous	CPPGFHGPTCR	[R].cPPGFHGPTcR.[Q]	C1(Carbamidomethyl); C10(Carbamidomethyl)	1	1	Q01705	Q01705	Neurogenic locus notch homolog protein 1 OS=Mus musculus OX=10090 GN=Notch1 PE=1 SV=3	0	3	3	1	0	1	1	1	429.191	1285.56	1285.56	0.91733	0.000393093	0	0	1.05735e+06	HCD (High Energy Collision Dissociation)	MS2	24.0719	100	6.78307	2179	2179	2178	FP031821_7.raw	0/0		8.28018	680.081	670.291	670.291	5.24588e-09	6.4649e-10	0	0
FALSE	High	PMI-Byonic	PMI-Byonic (A2)	A	2	Unambiguous	QDVNECSQNPGLCR	[R].QDVNEcSQNPGLcR.[H]	C6(Carbamidomethyl); C13(Carbamidomethyl)	1	1	Q01705	Q01705	Neurogenic locus notch homolog protein 1 OS=Mus musculus OX=10090 GN=Notch1 PE=1 SV=3	0	3	3	1	0	1	1	1	559.576	1676.71	1676.71	1.88845	0.00105546	0	0	1118281	HCD (High Energy Collision Dissociation)	MS2	34.388	100	8.07461	2735	2735	2726	FP031821_7.raw	0/0		5.21341	536.778	536.778	536.778	6.11772e-06	6.17668e-07	0	0
FALSE	High	PMI-Byonic	PMI-Byonic (A2)	A	2	Unambiguous	QDVNECSQNPGLCR	[R].QDVNEcSQNPGLcR.[H]	C6(Carbamidomethyl); C13(Carbamidomethyl)	1	1	Q01705	Q01705	Neurogenic locus notch homolog protein 1 OS=Mus musculus OX=10090 GN=Notch1 PE=1 SV=3	0	2	2	1	0	1	1	1	838.861	1676.71	1676.71	1.42325	0.00119319	0	0	1849032	HCD (High Energy Collision Dissociation)	MS2	0	86.3793	8.06024	2728	2728	2726	FP031821_7.raw	0/0		12.8294	850.281	850.281	850.281	1.4813e-13	2.46879e-14	0	0
FALSE	High	PMI-Byonic	PMI-Byonic (A2)	A	2	Unambiguous	QDVNECSQNPGLCR	[R].QDVNEcSQNPGLcR.[H]	C6(Carbamidomethyl); C13(Carbamidomethyl)	1	1	Q01705	Q01705	Neurogenic locus notch homolog protein 1 OS=Mus musculus OX=10090 GN=Notch1 PE=1 SV=3	0	2	2	1	0	1	1	1	838.862	1676.72	1676.71	2.80651	0.00235286	0	0	3.74686e+06	HCD (High Energy Collision Dissociation)	MS2	5.20214	34.5071	7.94104	2674	2674	2671	FP031821_7.raw	0/0		12.0846	848.713	848.713	848.713	8.2304e-13	1.39911e-13	0	0
FALSE	High	PMI-Byonic	PMI-Byonic (A2)	A	2	Unambiguous	QDVNECSQNPGLCR	[R].QDVNEcSQNPGLcR.[H]	C6(Carbamidomethyl); C13(Carbamidomethyl)	1	1	Q01705	Q01705	Neurogenic locus notch homolog protein 1 OS=Mus musculus OX=10090 GN=Notch1 PE=1 SV=3	0	3	3	1	0	1	1	1	559.577	1676.72	1676.71	2.76209	0.00154374	0	0	3668839	HCD (High Energy Collision Dissociation)	MS2	8.52868	48.8739	7.94235	2675	2675	2671	FP031821_7.raw	0/0		7.3615	637.494	637.494	637.494	4.3501e-08	8.59751e-09	0	0
FALSE	High	PMI-Byonic	PMI-Byonic (A2)	A	2	Unambiguous	NGGACVDGVNTYNCR	[K].nGGAcVDGVNTYNcR.[C]	N1(Deamidated); C5(Carbamidomethyl); C14(Carbamidomethyl)	1	1	Q01705	Q01705	Neurogenic locus notch homolog protein 1 OS=Mus musculus OX=10090 GN=Notch1 PE=1 SV=3	0	2	2	1	0	1	1	1	829.342	1657.68	1657.67	4.06794	0.00337165	0	0	1.21924e+06	HCD (High Energy Collision Dissociation)	MS2	0	100	9.947	3569	3569	3568	FP031821_7.raw	0/0		8.85412	678.068	678.068	573.073	1.39919e-09	2.54368e-10	0	0
FALSE	High	PMI-Byonic	PMI-Byonic (A2)	A	2	Unambiguous	NGGACVDGVNTYNCR	[K].nGGAcVDGVNTYNcR.[C]	N1(Deamidated); C5(Carbamidomethyl); C14(Carbamidomethyl)	1	1	Q01705	Q01705	Neurogenic locus notch homolog protein 1 OS=Mus musculus OX=10090 GN=Notch1 PE=1 SV=3	0	3	3	1	0	1	1	1	553.23	1657.68	1657.67	3.98619	0.00220259	0	0	423801	HCD (High Energy Collision Dissociation)	MS2	36.1624	100	9.88673	3543	3543	3535	FP031821_7.raw	0/0		1.93995	361.065	361.065	259.349	0.011483	0.000544111	0	0
FALSE	High	PMI-Byonic	PMI-Byonic (A2)	A	2	Unambiguous	NGGACVDGVNTYNCR	[K].NGGAcVDGVNTYNcR.[C]	C5(Carbamidomethyl); C14(Carbamidomethyl)	1	1	Q01705	Q01705	Neurogenic locus notch homolog protein 1 OS=Mus musculus OX=10090 GN=Notch1 PE=1 SV=3	0	3	3	1	0	1	1	1	552.901	1656.69	1656.69	2.77713	0.00153361	0	0	466034	HCD (High Energy Collision Dissociation)	MS2	38.744	100	8.5065	2926	2926	2919	FP031821_7.raw	0/0		2.09867	372.145	372.145	372.145	0.00796765	0.000320869	0	0
FALSE	High	PMI-Byonic	PMI-Byonic (A2)	A	2	Unambiguous	NGGACVDGVNTYNCR	[K].nGGAcVDGVNTYNcR.[C]	N1(Deamidated); C5(Carbamidomethyl); C14(Carbamidomethyl)	1	1	Q01705	Q01705	Neurogenic locus notch homolog protein 1 OS=Mus musculus OX=10090 GN=Notch1 PE=1 SV=3	0	2	2	1	0	1	1	1	829.341	1657.68	1657.67	3.69974	0.00306647	0	0	1.25028e+06	HCD (High Energy Collision Dissociation)	MS2	0	100	9.82601	3515	3515	3513	FP031821_7.raw	0/0		8.45625	665.182	665.182	620.6	3.49745e-09	4.16521e-10	0	0
FALSE	High	PMI-Byonic	PMI-Byonic (A2)	A	2	Unambiguous	NGGACVDGVNTYNCR	[K].nGGAcVDGVNTYNcR.[C]	N1(Deamidated); C5(Carbamidomethyl); C14(Carbamidomethyl)	1	1	Q01705	Q01705	Neurogenic locus notch homolog protein 1 OS=Mus musculus OX=10090 GN=Notch1 PE=1 SV=3	0	2	2	1	0	1	1	1	829.339	1657.67	1657.67	1.41691	0.00117438	0	0	421180	HCD (High Energy Collision Dissociation)	MS2	10.5235	100	9.2646	3268	3268	3260	FP031821_7.raw	0/0		7.55314	628.574	628.574	543.489	2.7981e-08	3.85575e-09	0	0
FALSE	High	PMI-Byonic	PMI-Byonic (A2)	A	2	Unambiguous	NGGACVDGVNTYNCR	[K].NGGAcVdGVNTYNcR.[C]	C5(Carbamidomethyl); D7(Oxidation); C14(Carbamidomethyl)	1	1	Q01705	Q01705	Neurogenic locus notch homolog protein 1 OS=Mus musculus OX=10090 GN=Notch1 PE=1 SV=3	0	2	2	1	0	1	1	1	836.847	1672.69	1672.68	3.57279	0.00298807	0	0	514615	HCD (High Energy Collision Dissociation)	MS2	0	100	8.7482	3035	3035	3029	FP031821_7.raw	0/0		5.30023	511.442	511.442	143.278	5.00921e-06	4.76642e-07	0	0
FALSE	High	PMI-Byonic	PMI-Byonic (A2)	A	2	Unambiguous	NGGACVDGVNTYNCR	[K].NGGAcVDGVNTYNcR.[C]	C5(Carbamidomethyl); C14(Carbamidomethyl)	1	1	Q01705	Q01705	Neurogenic locus notch homolog protein 1 OS=Mus musculus OX=10090 GN=Notch1 PE=1 SV=3	0	2	2	1	0	1	1	1	828.847	1656.69	1656.69	0.68527	0.000567638	0	0	547776	HCD (High Energy Collision Dissociation)	MS2	0	100	8.42343	2890	2890	2886	FP031821_7.raw	0/0		7.45625	621.718	621.718	621.718	3.49745e-08	4.96713e-09	0	0
FALSE	High	PMI-Byonic	PMI-Byonic (A2)	A	2	Unambiguous	NGGACVDGVNTYNCR	[K].NGGAcVDGVNTYNcR.[C]	C5(Carbamidomethyl); C14(Carbamidomethyl)	1	1	Q01705	Q01705	Neurogenic locus notch homolog protein 1 OS=Mus musculus OX=10090 GN=Notch1 PE=1 SV=3	0	2	2	1	0	1	1	1	828.849	1656.69	1656.69	2.82209	0.00233766	0	0	1.0267e+06	HCD (High Energy Collision Dissociation)	MS2	0	100	8.5434	2942	2942	2941	FP031821_7.raw	0/0		7.80837	620.943	620.943	620.943	1.55464e-08	2.4155e-09	0	0
FALSE	High	PMI-Byonic	PMI-Byonic (A2)	A	2	Unambiguous	VASFYCECPHGR	[R].VASFYcEcPHGR.[T]	C6(Carbamidomethyl); C8(Carbamidomethyl)	1	1	Q01705	Q01705	Neurogenic locus notch homolog protein 1 OS=Mus musculus OX=10090 GN=Notch1 PE=1 SV=3	0	3	3	1	0	1	1	1	494.881	1482.63	1482.63	2.83951	0.00140331	0	0	3.17389e+06	HCD (High Energy Collision Dissociation)	MS2	6.91042	53.8038	7.96501	2685	2685	2682	FP031821_7.raw	0/0		10.6323	755.232	755.232	755.232	2.33183e-11	4.91707e-12	0	0
FALSE	High	PMI-Byonic	PMI-Byonic (A2)	A	2	Unambiguous	VASFYCECPHGR	[R].VASFYcEcPHGR.[T]	C6(Carbamidomethyl); C8(Carbamidomethyl)	1	1	Q01705	Q01705	Neurogenic locus notch homolog protein 1 OS=Mus musculus OX=10090 GN=Notch1 PE=1 SV=3	0	2	2	1	0	1	1	1	741.82	1482.63	1482.63	4.45409	0.00330187	0	0	538441	HCD (High Energy Collision Dissociation)	MS2	8.66053	100	7.99312	2698	2698	2693	FP031821_7.raw	0/0		7.8089	695.002	695.002	695.002	1.55275e-08	1.86839e-09	0	0
FALSE	High	PMI-Byonic	PMI-Byonic (A2)	A	2	Unambiguous	VASFYCECPHGR	[R].VASFYcEcPHGR.[T]	C6(Carbamidomethyl); C8(Carbamidomethyl)	1	1	Q01705	Q01705	Neurogenic locus notch homolog protein 1 OS=Mus musculus OX=10090 GN=Notch1 PE=1 SV=3	0	3	3	1	0	1	1	1	494.881	1482.63	1482.63	2.77776	0.00137279	0	0	14945012	HCD (High Energy Collision Dissociation)	MS2	7.92865	8.09201	8.08297	2738	2738	2737	FP031821_7.raw	0/0		9.6323	732.423	732.423	732.423	2.33183e-10	4.16997e-11	0	0
FALSE	High	PMI-Byonic	PMI-Byonic (A2)	A	2	Unambiguous	VASFYCECPHGR	[R].VASFYcEcPHGR.[T]	C6(Carbamidomethyl); C8(Carbamidomethyl)	1	1	Q01705	Q01705	Neurogenic locus notch homolog protein 1 OS=Mus musculus OX=10090 GN=Notch1 PE=1 SV=3	0	3	3	1	0	1	1	1	494.881	1482.63	1482.63	2.16025	0.00106762	0	0	3121914	HCD (High Energy Collision Dissociation)	MS2	9.31663	45.8468	8.19771	2789	2789	2788	FP031821_7.raw	0/0		8.28018	697.488	697.488	697.488	5.24588e-09	8.55552e-10	0	0
FALSE	High	PMI-Byonic	PMI-Byonic (A2)	A	2	Unambiguous	VASFYCECPHGR	[R].VASFYcEcPHGR.[T]	C6(Carbamidomethyl); C8(Carbamidomethyl)	1	1	Q01705	Q01705	Neurogenic locus notch homolog protein 1 OS=Mus musculus OX=10090 GN=Notch1 PE=1 SV=3	0	3	3	1	0	1	1	1	494.881	1482.63	1482.63	2.59251	0.00128124	0	0	596114	HCD (High Energy Collision Dissociation)	MS2	48.2975	100	8.44522	2899	2899	2897	FP031821_7.raw	0/0		5.39714	478.944	478.944	478.944	4.00742e-06	3.57364e-07	0	0
FALSE	High	PMI-Byonic	PMI-Byonic (A2)	A	2	Unambiguous	AICTCPSGYTGPACSQDVDECALGANPCEHAGK	[K].AIcTcPSGYTGPAcSQDVDEcALGANPcEHAGK.[C]	C3(Carbamidomethyl); C5(Carbamidomethyl); C14(Carbamidomethyl); C21(Carbamidomethyl); C28(Carbamidomethyl)	1	1	Q01705	Q01705	Neurogenic locus notch homolog protein 1 OS=Mus musculus OX=10090 GN=Notch1 PE=1 SV=3	0	4	4	1	0	1	1	1	889.124	3553.47	3553.45	5.62109	0.00499357	0	0	752953	HCD (High Energy Collision Dissociation)	MS2	0	100	11.3975	4218	4218	4217	FP031821_7.raw	0/0		30.0057	1514.38	1514.38	1514.38	9.86859e-31	9.86835e-31	0	0
FALSE	High	PMI-Byonic	PMI-Byonic (A2)	A	2	Unambiguous	AICTCPSGYTGPACSQDVDECALGANPCEHAGK	[K].AIcTcPSGYTGPAcSQDVDEcALGANPcEHAGK.[C]	C3(Carbamidomethyl); C5(Carbamidomethyl); C14(Carbamidomethyl); C21(Carbamidomethyl); C28(Carbamidomethyl)	1	1	Q01705	Q01705	Neurogenic locus notch homolog protein 1 OS=Mus musculus OX=10090 GN=Notch1 PE=1 SV=3	0	3	3	1	0	1	1	1	1185.16	3553.48	3553.45	6.08863	0.0072119	0	0	3.01611e+06	HCD (High Energy Collision Dissociation)	MS2	0	100	11.3461	4196	4196	4195	FP031821_7.raw	0/0		30.0057	1593.75	1593.75	1593.75	9.86859e-31	9.86827e-31	0	0
FALSE	High	PMI-Byonic	PMI-Byonic (A2)	A	2	Unambiguous	AICTCPSGYTGPACSQDVDECALGANPCEHAGK	[K].AIcTcPSGYTGPAcSQDVDEcALGANPcEHAGK.[C]	C3(Carbamidomethyl); C5(Carbamidomethyl); C14(Carbamidomethyl); C21(Carbamidomethyl); C28(Carbamidomethyl)	1	1	Q01705	Q01705	Neurogenic locus notch homolog protein 1 OS=Mus musculus OX=10090 GN=Notch1 PE=1 SV=3	0	4	4	1	0	1	1	1	889.125	3553.48	3553.45	6.51426	0.00578703	0	0	1.90377e+06	HCD (High Energy Collision Dissociation)	MS2	0	98.5584	11.273	4165	4165	4162	FP031821_7.raw	0/0		30.0057	1555.79	1555.79	1555.79	9.86859e-31	9.8681e-31	0	0
FALSE	High	PMI-Byonic	PMI-Byonic (A2)	A	2	Unambiguous	AICTCPSGYTGPACSQDVDECALGANPCEHAGK	[K].AIcTcPSGYTGPAcSQDVDEcALGANPcEHAGK.[C]	C3(Carbamidomethyl); C5(Carbamidomethyl); C14(Carbamidomethyl); C21(Carbamidomethyl); C28(Carbamidomethyl)	1	1	Q01705	Q01705	Neurogenic locus notch homolog protein 1 OS=Mus musculus OX=10090 GN=Notch1 PE=1 SV=3	0	3	3	1	0	1	1	1	1185.17	3553.48	3553.45	8.04673	0.00953123	0	0	253710	HCD (High Energy Collision Dissociation)	MS2	0	100	11.2233	4144	4144	4140	FP031821_7.raw	0/0		30.0057	1302.38	1302.38	1302.38	9.86859e-31	9.86761e-31	0	0
FALSE	High	PMI-Byonic	PMI-Byonic (A2)	A	2	Unambiguous	AICTCPSGYTGPACSQDVDECALGANPCEHAGK	[K].AIcTcPSGYTGPAcSQDVDEcALGANPcEHAGK.[C]	C3(Carbamidomethyl); C5(Carbamidomethyl); C14(Carbamidomethyl); C21(Carbamidomethyl); C28(Carbamidomethyl)	1	1	Q01705	Q01705	Neurogenic locus notch homolog protein 1 OS=Mus musculus OX=10090 GN=Notch1 PE=1 SV=3	0	3	3	1	0	1	1	1	1185.16	3553.47	3553.45	5.05806	0.00599119	0	0	444659	HCD (High Energy Collision Dissociation)	MS2	0	100	11.4772	4252	4252	4250	FP031821_7.raw	0/0		30.0057	1169.96	1169.96	1169.96	9.86859e-31	9.8684e-31	0	0
FALSE	High	PMI-Byonic	PMI-Byonic (A2)	A	2	Unambiguous	INEFQCQCPK	[K].INEFQcQcPK.[G]	C6(Carbamidomethyl); C8(Carbamidomethyl)	1	1	Q01705	Q01705	Neurogenic locus notch homolog protein 1 OS=Mus musculus OX=10090 GN=Notch1 PE=1 SV=3	0	2	2	1	0	1	1	1	662.297	1323.59	1323.58	3.08944	0.00204456	0	0	993581	HCD (High Energy Collision Dissociation)	MS2	9.86941	100	8.01951	2710	2710	2704	FP031821_7.raw	0/0		6.6323	576.705	576.705	576.705	2.33183e-07	1.56158e-08	0	0
FALSE	High	PMI-Byonic	PMI-Byonic (A2)	A	2	Unambiguous	GFNGHLCQYDVDECASTPCK	[K].GFnGHLcqYDVDEcAstPcK.[N]	N3(Deamidated); C7(Carbamidomethyl); Q8(Deamidated); C14(Carbamidomethyl); S16(Fuc(1)); T17(Fuc(1)); C19(Carbamidomethyl)	1	1	Q01705	Q01705	Neurogenic locus notch homolog protein 1 OS=Mus musculus OX=10090 GN=Notch1 PE=1 SV=3	0	3	3	1	0	1	1	1	884.691	2652.06	2652.04	6.16134	0.00544671	0	0	149230	HCD (High Energy Collision Dissociation)	MS2	0	100	10.1733	3669	3669	3667	FP031821_7.raw	0/0		2.26681	279.608	279.608	279.608	0.00540991	0.000161561	0	0
FALSE	High	PMI-Byonic	PMI-Byonic (A2)	A	2	Unambiguous	HGGTCQDRDNSYLCLCLK	[R].HGGtcQDRDNSYLcLcLK.[G]	T4(HexNAc(1)Hex(1)Fuc(1)NeuAc(1)); C5(Carbamidomethyl); C14(Carbamidomethyl); C16(Carbamidomethyl)	1	1	Q01705	Q01705	Neurogenic locus notch homolog protein 1 OS=Mus musculus OX=10090 GN=Notch1 PE=1 SV=3	1	4	4	1	0	1	1	1	750.572	2999.27	2999.24	7.3114	0.00548217	0	0	259633	HCD (High Energy Collision Dissociation)	MS2	0	100	11.3118	4182	4182	4173	FP031821_7.raw	0/0		3.00578	324.876	324.876	0.8	0.00098677	4.98943e-05	0	0
FALSE	High	PMI-Byonic	PMI-Byonic (A2)	A	2	Unambiguous	HGGTCQDRDNSYLCLCLK	[R].HGGtcQDRDNSYLcLcLK.[G]	T4(HexNAc(1)Hex(1)Fuc(1)NeuAc(1)); C5(Carbamidomethyl); C14(Carbamidomethyl); C16(Carbamidomethyl)	1	1	Q01705	Q01705	Neurogenic locus notch homolog protein 1 OS=Mus musculus OX=10090 GN=Notch1 PE=1 SV=3	1	3	3	1	0	1	1	1	1000.43	2999.26	2999.24	6.62398	0.00662231	0	0	164775	HCD (High Energy Collision Dissociation)	MS2	0	100	11.2104	4139	4139	4129	FP031821_7.raw	0/0		1.24123	228.34	228.34	0.8	0.0573816	0.00316864	0	0
FALSE	High	PMI-Byonic	PMI-Byonic (A2)	A	2	Unambiguous	HGGTCQDRDNSYLCLCLK	[R].HGGtcQDRDNSYLcLcLK.[G]	T4(HexNAc(1)Hex(1)Fuc(1)NeuAc(1)); C5(Carbamidomethyl); C14(Carbamidomethyl); C16(Carbamidomethyl)	1	1	Q01705	Q01705	Neurogenic locus notch homolog protein 1 OS=Mus musculus OX=10090 GN=Notch1 PE=1 SV=3	1	4	4	1	0	1	1	1	750.571	2999.26	2999.24	6.00899	0.0045056	0	0	256976	HCD (High Energy Collision Dissociation)	MS2	26.9685	100	11.1598	4117	4117	4107	FP031821_7.raw	0/0		5.48417	556.136	556.136	0.8	3.27968e-06	2.58714e-07	0	0
FALSE	High	PMI-Byonic	PMI-Byonic (A2)	A	2	Unambiguous	HGGTCQDRDNSYLCLCLK	[R].HGGtcQDRDNSYLcLcLK.[G]	T4(HexNAc(1)Hex(1)Fuc(1)); C5(Carbamidomethyl); C14(Carbamidomethyl); C16(Carbamidomethyl)	1	1	Q01705	Q01705	Neurogenic locus notch homolog protein 1 OS=Mus musculus OX=10090 GN=Notch1 PE=1 SV=3	1	4	4	1	0	1	1	1	677.795	2708.16	2708.15	3.39383	0.00229775	0	0	989757	HCD (High Energy Collision Dissociation)	MS2	5.9793	100	10.1989	3680	3680	3678	FP031821_7.raw	0/0		7.37703	621.55	621.55	2	4.19734e-08	7.43406e-09	0	0
FALSE	High	PMI-Byonic	PMI-Byonic (A2)	A	2	Unambiguous	HGGTCQDRDNSYLCLCLK	[R].HGGtcQDRDNSYLcLcLK.[G]	T4(Fuc(1)); C5(Carbamidomethyl); C14(Carbamidomethyl); C16(Carbamidomethyl)	1	1	Q01705	Q01705	Neurogenic locus notch homolog protein 1 OS=Mus musculus OX=10090 GN=Notch1 PE=1 SV=3	1	4	4	1	0	1	1	1	586.512	2343.03	2343.02	3.97224	0.00232676	0	0	447967	HCD (High Energy Collision Dissociation)	MS2	8.66588	100	10.0872	3631	3631	3623	FP031821_7.raw	0/0		3.89039	405.756	405.756	15.7836	0.000128709	8.68999e-06	0	0
FALSE	High	PMI-Byonic	PMI-Byonic (A2)	A	2	Unambiguous	HGGTCQDRDNSYLCLCLK	[R].HGGtcQDRDNSYLcLcLK.[G]	T4(HexNAc(1)Hex(1)Fuc(1)); C5(Carbamidomethyl); C14(Carbamidomethyl); C16(Carbamidomethyl)	1	1	Q01705	Q01705	Neurogenic locus notch homolog protein 1 OS=Mus musculus OX=10090 GN=Notch1 PE=1 SV=3	1	3	3	1	0	1	1	1	903.391	2708.16	2708.15	3.15088	0.00284435	0	0	628077	HCD (High Energy Collision Dissociation)	MS2	2.08906	100	10.0788	3627	3627	3623	FP031821_7.raw	0/0		4.35187	492.859	492.859	2	4.44765e-05	1.98094e-06	0	0
FALSE	High	PMI-Byonic	PMI-Byonic (A2)	A	2	Unambiguous	HGGTCQDRDNSYLCLCLK	[R].HGGtcQDRDNSYLcLcLK.[G]	T4(Fuc(1)); C5(Carbamidomethyl); C14(Carbamidomethyl); C16(Carbamidomethyl)	1	1	Q01705	Q01705	Neurogenic locus notch homolog protein 1 OS=Mus musculus OX=10090 GN=Notch1 PE=1 SV=3	1	3	3	1	0	1	1	1	781.68	2343.02	2343.02	3.37884	0.00263889	0	0	315405	HCD (High Energy Collision Dissociation)	MS2	0	100	10.0662	3622	3622	3612	FP031821_7.raw	0/0		3.97176	466.844	466.844	6.8	0.000106719	5.9623e-06	0	0
FALSE	High	PMI-Byonic	PMI-Byonic (A2)	A	2	Unambiguous	HGGTCQDRDNSYLCLCLK	[R].HGGTcQDRDNsYLcLcLK.[G]	C5(Carbamidomethyl); S11(HexNAc(1)Hex(1)Fuc(1)); C14(Carbamidomethyl); C16(Carbamidomethyl)	1	1	Q01705	Q01705	Neurogenic locus notch homolog protein 1 OS=Mus musculus OX=10090 GN=Notch1 PE=1 SV=3	1	4	4	1	0	1	1	1	677.795	2708.16	2708.15	3.48398	0.00235879	0	0	2.19534e+06	HCD (High Energy Collision Dissociation)	MS2	0	90.3835	10.0766	3626	3626	3623	FP031821_7.raw	0/0		8.97915	739.263	739.263	12.1347	1.04918e-09	1.29368e-10	0	0
[truncated: 7 more columns]
