# Supplementary material for: Modulation of the NOTCH1 Pathway by LUNATIC FRINGE Is Dominant over That of MANIC or RADICAL FRINGE
Source: Molecules. 2021 Sep 30;26(19):5942. doi: 10.3390/molecules26195942 (PMC8512825; doi:10.3390/molecules26195942)
Supplement: Supplementary file 1 [file molecules-26-05942-s001.zip › Supplement/Table S35.xlsx]

## Sheet: Table S35
	V8 digestion of mN1 EGF1-18 + MFNG expressed in U2OS analyzed for Figure 3, 7, S2 ,S3 and S6.
	Tab			Biological replicate number						The peptides used to generate the EICs are highlighted in red and bold
	FP072920_9			1
	FP072920_9-2
	FP030521_8			2
	FP112420_23-(01)
	FP031821_16-(01)			3

## Sheet: FP072920_9
Checked	Confidence	Identifying Node Type	Identifying Node	Search ID	Identifying Node No	PSM Ambiguity	Sequence	Annotated Sequence	Modifications	# Protein Groups	# Proteins	Master Protein Accessions	Protein Accessions	Protein Descriptions	# Missed Cleavages	Charge	Original Precursor Charge	DeltaScore	DeltaCn	Rank	Search Engine Rank	Concatenated Rank	m/z [Da]	MH+ [Da]	Theo. MH+ [Da]	DeltaM [ppm]	Deltam/z [Da]	Matched Ions	Total Ions	Intensity	Activation Type	MS Order	Isolation Interference [%]	Ion Inject Time [ms]	RT [min]	First Scan	Last Scan	Master Scan(s)	Spectrum File	Ions Matched	Annotation	|Log Prob|	Byonic Score	Delta Byonic Score	Delta Mod Score	PEP 2D	q-Value 2D	FDR 2D	Peptide Group FDR 2D
FALSE	High	PMI-Byonic	PMI-Byonic (A2)	A	2	Unambiguous	YKCRCPPGWSGKSCQQADPCASNPCANGGQCLPFE	[E].YKcRcPPGWsGKScQQADPcASNPcANGGQcLPFE.[S]	C3(Carbamidomethyl); C5(Carbamidomethyl); S10(Hex(1)Pent(1)); C14(Carbamidomethyl); C20(Carbamidomethyl); C25(Carbamidomethyl); C31(Carbamidomethyl)	1	1	Q01705	Q01705	Neurogenic locus notch homolog protein 1 OS=Mus musculus OX=10090 GN=Notch1 PE=1 SV=3	0	4	4	1	0	1	1	1	1086.7	4343.76	4338.77	1150.36	1.24779	0	0	307399	HCD (High Energy Collision Dissociation)	MS2	32.2198	100	15.884	5724	5724	5714	FP072920_9.raw	0/0		1.02244	87.9549	87.9549	2.4	0.0949643	0.00632696	0	0
FALSE	High	PMI-Byonic	PMI-Byonic (A2)	A	2	Unambiguous	YKCRCPPGWSGKSCQQADPCASNPCANGGQCLPFE	[E].YKcRcPPGWSGKScQQADPcAsNPcANGGQcLPFE.[S]	C3(Carbamidomethyl); C5(Carbamidomethyl); C14(Carbamidomethyl); C20(Carbamidomethyl); S22(Hex(1)Pent(1)); C25(Carbamidomethyl); C31(Carbamidomethyl)	1	1	Q01705	Q01705	Neurogenic locus notch homolog protein 1 OS=Mus musculus OX=10090 GN=Notch1 PE=1 SV=3	0	4	4	1	0	1	1	1	1085.7	4339.77	4338.77	230.017	0.249498	0	0	2.28425e+06	HCD (High Energy Collision Dissociation)	MS2	0	58.8357	15.2844	5463	5463	5461	FP072920_9.raw	0/0		7.83863	648.556	648.556	0	1.45002e-08	2.30647e-09	0	0
FALSE	High	PMI-Byonic	PMI-Byonic (A2)	A	2	Unambiguous	YKCRCPPGWSGKSCQQADPCASNPCANGGQCLPFE	[E].YKcRcPPGWSGKscQQADPcASNPcANGGQcLPFE.[S]	C3(Carbamidomethyl); C5(Carbamidomethyl); S13(Hex(1)Pent(2)); C14(Carbamidomethyl); C20(Carbamidomethyl); C25(Carbamidomethyl); C31(Carbamidomethyl)	1	1	Q01705	Q01705	Neurogenic locus notch homolog protein 1 OS=Mus musculus OX=10090 GN=Notch1 PE=1 SV=3	0	4	4	1	0	1	1	1	1118.71	4471.8	4470.81	221.526	0.2476	0	0	811502	HCD (High Energy Collision Dissociation)	MS2	0	100	15.3387	5487	5487	5483	FP072920_9.raw	0/0		7.83863	644.924	644.924	6.75203	1.45002e-08	2.94824e-09	0	0
FALSE	High	PMI-Byonic	PMI-Byonic (A2)	A	2	Unambiguous	YKCRCPPGWSGKSCQQADPCASNPCANGGQCLPFE	[E].YKcRcPPGWSGKscQQADPcASNPcANGGQcLPFE.[S]	C3(Carbamidomethyl); C5(Carbamidomethyl); S13(Hex(1)Pent(2)); C14(Carbamidomethyl); C20(Carbamidomethyl); C25(Carbamidomethyl); C31(Carbamidomethyl)	1	1	Q01705	Q01705	Neurogenic locus notch homolog protein 1 OS=Mus musculus OX=10090 GN=Notch1 PE=1 SV=3	0	4	4	1	0	1	1	1	1118.46	4470.82	4470.81	1.5664	0.00175077	0	0	181382	HCD (High Energy Collision Dissociation)	MS2	0	100	15.0849	5378	5378	5373	FP072920_9.raw	0/0		5.22836	455.996	455.996	3.81307	5.91069e-06	1.05267e-06	0	0
FALSE	High	PMI-Byonic	PMI-Byonic (A2)	A	2	Unambiguous	YKCRCPPGWSGKSCQQADPCASNPCANGGQCLPFE	[E].YKcRcPPGWSGKScQQADPcAsNPcANGGQcLPFE.[S]	C3(Carbamidomethyl); C5(Carbamidomethyl); C14(Carbamidomethyl); C20(Carbamidomethyl); S22(Hex(1)Pent(1)); C25(Carbamidomethyl); C31(Carbamidomethyl)	1	1	Q01705	Q01705	Neurogenic locus notch homolog protein 1 OS=Mus musculus OX=10090 GN=Notch1 PE=1 SV=3	0	4	4	1	0	1	1	1	1085.45	4338.76	4338.77	-2.03823	-0.00221085	0	0	203919	HCD (High Energy Collision Dissociation)	MS2	3.50128	100	15.0447	5361	5361	5351	FP072920_9.raw	0/0		7.92971	636.88	636.88	0	1.1757e-08	1.5892e-09	0	0
FALSE	High	PMI-Byonic	PMI-Byonic (A2)	A	2	Unambiguous	YKCRCPPGWSGKSCQQADPCASNPCANGGQCLPFE	[E].YKcRcPPGWsGKScQQADPcASNPcANGGQcLPFE.[S]	C3(Carbamidomethyl); C5(Carbamidomethyl); S10(Hex(1)); C14(Carbamidomethyl); C20(Carbamidomethyl); C25(Carbamidomethyl); C31(Carbamidomethyl)	1	1	Q01705	Q01705	Neurogenic locus notch homolog protein 1 OS=Mus musculus OX=10090 GN=Notch1 PE=1 SV=3	0	4	4	1	0	1	1	1	1053.18	4209.71	4206.73	709.711	0.746391	0	0	489061	HCD (High Energy Collision Dissociation)	MS2	35.0551	100	15.3514	5493	5493	5483	FP072920_9.raw	0/0		5.2793	395.329	395.329	2.4	5.25648e-06	8.7074e-07	0	0
FALSE	Medium	PMI-Byonic	PMI-Byonic (A2)	A	2	Unambiguous	YKCRCPPGWSGKSCQQADPCASNPCANGGQCLPFE	[E].YKcRcPPGWsGKScQQADPcASNPcANGGQcLPFE.[S]	C3(Carbamidomethyl); C5(Carbamidomethyl); S10(Hex(1)Pent(1)); C14(Carbamidomethyl); C20(Carbamidomethyl); C25(Carbamidomethyl); C31(Carbamidomethyl)	1	1	Q01705	Q01705	Neurogenic locus notch homolog protein 1 OS=Mus musculus OX=10090 GN=Notch1 PE=1 SV=3	0	5	5	1	0	1	1	1	869.158	4341.76	4338.77	689.019	0.597899	0	0	444010	HCD (High Energy Collision Dissociation)	MS2	44.3338	100	15.3771	5504	5504	5494	FP072920_9.raw	0/0		0.621184	114.438	114.438	2.4	0.23923	0.0123317	0	0
FALSE	High	PMI-Byonic	PMI-Byonic (A2)	A	2	Unambiguous	YKCRCPPGWSGKSCQQADPCASNPCANGGQCLPFE	[E].YKcRcPPGWSGKScQQADPcAsNPcANGGQcLPFE.[S]	C3(Carbamidomethyl); C5(Carbamidomethyl); C14(Carbamidomethyl); C20(Carbamidomethyl); S22(Hex(1)Pent(1)); C25(Carbamidomethyl); C31(Carbamidomethyl)	1	1	Q01705	Q01705	Neurogenic locus notch homolog protein 1 OS=Mus musculus OX=10090 GN=Notch1 PE=1 SV=3	0	4	4	1	0	1	1	1	1085.69	4339.76	4338.77	227.316	0.246568	0	0	2.82019e+06	HCD (High Energy Collision Dissociation)	MS2	0	43.8753	15.4097	5518	5518	5516	FP072920_9.raw	0/0		7.64027	600.956	600.956	0	2.28945e-08	6.18476e-09	0	0
FALSE	High	PMI-Byonic	PMI-Byonic (A2)	A	2	Unambiguous	YKCRCPPGWSGKSCQQADPCASNPCANGGQCLPFE	[E].YKcRcPPGWSGKscQQADPcASNPcANGGQcLPFE.[S]	C3(Carbamidomethyl); C5(Carbamidomethyl); S13(Hex(1)Pent(2)); C14(Carbamidomethyl); C20(Carbamidomethyl); C25(Carbamidomethyl); C31(Carbamidomethyl)	1	1	Q01705	Q01705	Neurogenic locus notch homolog protein 1 OS=Mus musculus OX=10090 GN=Notch1 PE=1 SV=3	0	4	4	1	0	1	1	1	1119.46	4474.81	4470.81	894.183	0.999431	0	0	582125	HCD (High Energy Collision Dissociation)	MS2	35.3449	100	15.4768	5547	5547	5538	FP072920_9.raw	0/0		3.87279	301.914	301.914	3.79228	0.000134034	1.44397e-05	0	0
FALSE	High	PMI-Byonic	PMI-Byonic (A2)	A	2	Unambiguous	YKCRCPPGWSGKSCQQADPCASNPCANGGQCLPFE	[E].YKcRcPPGWSGKscQQADPcASNPcANGGQcLPFE.[S]	C3(Carbamidomethyl); C5(Carbamidomethyl); S13(Hex(1)Pent(1)); C14(Carbamidomethyl); C20(Carbamidomethyl); C25(Carbamidomethyl); C31(Carbamidomethyl)	1	1	Q01705	Q01705	Neurogenic locus notch homolog protein 1 OS=Mus musculus OX=10090 GN=Notch1 PE=1 SV=3	0	4	4	1	0	1	1	1	1085.69	4339.76	4338.77	226.866	0.24608	0	0	723584	HCD (High Energy Collision Dissociation)	MS2	0	100	15.5399	5574	5574	5571	FP072920_9.raw	0/0		7.40292	620.526	620.526	0	3.95436e-08	7.57471e-09	0	0
FALSE	High	PMI-Byonic	PMI-Byonic (A2)	A	2	Unambiguous	YKCRCPPGWSGKSCQQADPCASNPCANGGQCLPFE	[E].YKcRcPPGWSGKscQQADPcASNPcANGGQcLPFE.[S]	C3(Carbamidomethyl); C5(Carbamidomethyl); S13(Hex(1)Pent(1)); C14(Carbamidomethyl); C20(Carbamidomethyl); C25(Carbamidomethyl); C31(Carbamidomethyl)	1	1	Q01705	Q01705	Neurogenic locus notch homolog protein 1 OS=Mus musculus OX=10090 GN=Notch1 PE=1 SV=3	0	4	4	1	0	1	1	1	1085.69	4339.76	4338.77	226.866	0.24608	0	0	177002	HCD (High Energy Collision Dissociation)	MS2	0	100	15.6755	5634	5634	5626	FP072920_9.raw	0/0		5.2793	388.764	388.764	0	5.25648e-06	9.28447e-07	0	0
FALSE	High	PMI-Byonic	PMI-Byonic (A2)	A	2	Unambiguous	YKCRCPPGWSGKSCQQADPCASNPCANGGQCLPFE	[E].YKcRcPPGWSGKscQQADPcASNPcANGGQcLPFE.[S]	C3(Carbamidomethyl); C5(Carbamidomethyl); S13(Hex(1)Pent(2)); C14(Carbamidomethyl); C20(Carbamidomethyl); C25(Carbamidomethyl); C31(Carbamidomethyl)	1	1	Q01705	Q01705	Neurogenic locus notch homolog protein 1 OS=Mus musculus OX=10090 GN=Notch1 PE=1 SV=3	0	4	4	1	0	1	1	1	1119.21	4473.81	4470.81	670.947	0.74992	0	0	780058	HCD (High Energy Collision Dissociation)	MS2	24.9772	100	15.2251	5438	5438	5428	FP072920_9.raw	0/0		5.63657	434.853	434.853	3.25139	2.30901e-06	5.69068e-07	0	0
FALSE	High	PMI-Byonic	PMI-Byonic (A2)	A	2	Unambiguous	YKCRCPPGWSGKSCQQADPCASNPCANGGQCLPFESSYICRCPPGFHGPTCRQDVNE	[E].YKcRcPPGWsGKScQQADPcASNPcANGGQcLPFESSYIcRcPPGFHGPTcRQDVNE.[C]	C3(Carbamidomethyl); C5(Carbamidomethyl); S10(Hex(1)Pent(1)); C14(Carbamidomethyl); C20(Carbamidomethyl); C25(Carbamidomethyl); C31(Carbamidomethyl); C40(Carbamidomethyl); C42(Carbamidomethyl); C51(Carbamidomethyl)	1	1	Q01705	Q01705	Neurogenic locus notch homolog protein 1 OS=Mus musculus OX=10090 GN=Notch1 PE=1 SV=3	2	6	6	1	0	1	1	1	1160.99	6960.88	6956.89	573.823	0.665338	0	0	478091	HCD (High Energy Collision Dissociation)	MS2	46.6451	100	15.9847	5768	5768	5758	FP072920_9.raw	0/0		9.87899	768.446	768.446	2.4	1.32131e-10	5.20108e-11	0	0
FALSE	High	PMI-Byonic	PMI-Byonic (A2)	A	2	Unambiguous	YKCRCPPGWSGKSCQQADPCASNPCANGGQCLPFESSYICRCPPGFHGPTCRQDVNE	[E].YKcRcPPGWsGKScQQADPcASNPcANGGQcLPFESSYIcRcPPGFHGPTcRQDVNE.[C]	C3(Carbamidomethyl); C5(Carbamidomethyl); S10(Hex(1)Pent(1)); C14(Carbamidomethyl); C20(Carbamidomethyl); C25(Carbamidomethyl); C31(Carbamidomethyl); C40(Carbamidomethyl); C42(Carbamidomethyl); C51(Carbamidomethyl)	1	1	Q01705	Q01705	Neurogenic locus notch homolog protein 1 OS=Mus musculus OX=10090 GN=Notch1 PE=1 SV=3	2	6	6	1	0	1	1	1	1160.99	6960.89	6956.89	574.245	0.665826	0	0	676187	HCD (High Energy Collision Dissociation)	MS2	0	100	16.108	5821	5821	5813	FP072920_9.raw	0/0		11.0251	810.796	810.796	10.2136	9.43801e-12	5.44585e-12	0	0
FALSE	High	PMI-Byonic	PMI-Byonic (A2)	A	2	Unambiguous	YKCRCPPGWSGKSCQQADPCASNPCANGGQCLPFE	[E].YKcRcPPGWSGKScQQADPcAsNPcANGGQcLPFE.[S]	C3(Carbamidomethyl); C5(Carbamidomethyl); C14(Carbamidomethyl); C20(Carbamidomethyl); S22(Hex(1)Pent(1)); C25(Carbamidomethyl); C31(Carbamidomethyl)	1	1	Q01705	Q01705	Neurogenic locus notch homolog protein 1 OS=Mus musculus OX=10090 GN=Notch1 PE=1 SV=3	0	4	4	1	0	1	1	1	1085.45	4338.79	4338.77	3.36365	0.00364853	0	0	922728	HCD (High Energy Collision Dissociation)	MS2	0	100	15.1603	5410	5410	5406	FP072920_9.raw	0/0		7.13972	641.024	641.024	0	7.24911e-08	1.45412e-08	0	0
FALSE	High	PMI-Byonic	PMI-Byonic (A2)	A	2	Unambiguous	SSYICRCPPGFHGPTCRQDVNECSQNPGLCRHGGTCHNE	[E].SSYIcRcPPGFHGPtcRQDVNEcSQNPGLcRHGGTcHNE.[I]	C5(Carbamidomethyl); C7(Carbamidomethyl); T15(HexNAc(1)); C16(Carbamidomethyl); C23(Carbamidomethyl); C30(Carbamidomethyl); C36(Carbamidomethyl)	1	1	Q01705	Q01705	Neurogenic locus notch homolog protein 1 OS=Mus musculus OX=10090 GN=Notch1 PE=1 SV=3	2	6	6	1	0	1	1	1	801.675	4805.01	4805	3.22012	0.00257878	0	0	381996	HCD (High Energy Collision Dissociation)	MS2	2.37683	100	12.3096	4170	4170	4165	FP072920_9.raw	0/0		5.54525	384.184	384.184	0	2.84939e-06	6.61162e-07	0	0
FALSE	High	PMI-Byonic	PMI-Byonic (A2)	A	2	Unambiguous	SSYICRCPPGFHGPTCRQDVNECSQNPGLCRHGGTCHNE	[E].SSYIcRcPPGFHGPtcRQDVNEcSQNPGLcRHGGTcHNE.[I]	C5(Carbamidomethyl); C7(Carbamidomethyl); T15(Fuc(1)); C16(Carbamidomethyl); C23(Carbamidomethyl); C30(Carbamidomethyl); C36(Carbamidomethyl)	1	1	Q01705	Q01705	Neurogenic locus notch homolog protein 1 OS=Mus musculus OX=10090 GN=Notch1 PE=1 SV=3	2	6	6	1	0	1	1	1	792.169	4747.98	4747.98	-0.0107222	-8.48479e-06	0	0	3485834	HCD (High Energy Collision Dissociation)	MS2	0.218792	37.4538	12.3267	4177	4177	4176	FP072920_9.raw	0/0		9.66887	749.113	706.525	0	2.14354e-10	7.00487e-11	0	0
FALSE	High	PMI-Byonic	PMI-Byonic (A2)	A	2	Unambiguous	SSYICRCPPGFHGPTCRQDVNECSQNPGLCRHGGTCHNE	[E].SSYIcRcPPGFHGPtcRQDVNEcSQNPGLcRHGGTcHNE.[I]	C5(Carbamidomethyl); C7(Carbamidomethyl); T15(Fuc(1)); C16(Carbamidomethyl); C23(Carbamidomethyl); C30(Carbamidomethyl); C36(Carbamidomethyl)	1	1	Q01705	Q01705	Neurogenic locus notch homolog protein 1 OS=Mus musculus OX=10090 GN=Notch1 PE=1 SV=3	2	6	6	1	0	1	1	1	792.334	4748.97	4747.98	209.166	0.165519	0	0	471114	HCD (High Energy Collision Dissociation)	MS2	9.33349	100	12.583	4287	4287	4284	FP072920_9.raw	0/0		5.9943	553.389	553.389	0	1.01321e-06	2.64673e-07	0	0
FALSE	High	PMI-Byonic	PMI-Byonic (A2)	A	2	Unambiguous	SSYICRCPPGFHGPTCRQDVNE	[E].SSYIcRcPPGFHGPTcRQDVNE.[C]	C5(Carbamidomethyl); C7(Carbamidomethyl); C16(Carbamidomethyl)	1	1	Q01705	Q01705	Neurogenic locus notch homolog protein 1 OS=Mus musculus OX=10090 GN=Notch1 PE=1 SV=3	1	4	4	1	0	1	1	1	660.04	2637.14	2637.14	-0.0289815	-1.9107e-05	0	0	211333	HCD (High Energy Collision Dissociation)	MS2	0	100	13.8862	4854	4854	4845	FP072920_9.raw	0/0		4.39042	330.907	330.907	330.907	4.06986e-05	4.62933e-06	0	0
FALSE	High	PMI-Byonic	PMI-Byonic (A2)	A	2	Unambiguous	SSYICRCPPGFHGPTCRQDVNECSQNPGLCRHGGTCHNE	[E].SSYIcRcPPGFHGPTcRQDVNEcsQNPGLcRHGGTcHNE.[I]	C5(Carbamidomethyl); C7(Carbamidomethyl); C16(Carbamidomethyl); C23(Carbamidomethyl); S24(Fuc(1)); C30(Carbamidomethyl); C36(Carbamidomethyl)	1	1	Q01705	Q01705	Neurogenic locus notch homolog protein 1 OS=Mus musculus OX=10090 GN=Notch1 PE=1 SV=3	2	5	5	1	0	1	1	1	951.001	4750.98	4747.98	632.277	0.600408	0	0	522001	HCD (High Energy Collision Dissociation)	MS2	29.8397	100	12.3795	4200	4200	4198	FP072920_9.raw	0/0		8.22661	673.486	673.486	0	5.93456e-09	9.53721e-10	0	0
FALSE	High	PMI-Byonic	PMI-Byonic (A2)	A	2	Unambiguous	SSYICRCPPGFHGPTCRQDVNE	[E].SSYIcRcPPGFHGPTcRQDVNE.[C]	C5(Carbamidomethyl); C7(Carbamidomethyl); C16(Carbamidomethyl)	1	1	Q01705	Q01705	Neurogenic locus notch homolog protein 1 OS=Mus musculus OX=10090 GN=Notch1 PE=1 SV=3	1	4	4	1	0	1	1	1	660.291	2638.14	2637.14	379.91	0.250469	0	0	149341	HCD (High Energy Collision Dissociation)	MS2	45.7344	100	13.7132	4778	4778	4768	FP072920_9.raw	0/0		2.99524	321.188	296.548	296.548	0.00101103	6.60324e-05	0	0
FALSE	High	PMI-Byonic	PMI-Byonic (A2)	A	2	Unambiguous	SSYICRCPPGFHGPTCRQDVNECSQNPGLCRHGGTCHNE	[E].SSYIcRcPPGFHGPtcRQDVNEcSQNPGLcRHGGTcHNE.[I]	C5(Carbamidomethyl); C7(Carbamidomethyl); T15(HexNAc(1)); C16(Carbamidomethyl); C23(Carbamidomethyl); C30(Carbamidomethyl); C36(Carbamidomethyl)	1	1	Q01705	Q01705	Neurogenic locus notch homolog protein 1 OS=Mus musculus OX=10090 GN=Notch1 PE=1 SV=3	2	6	6	1	0	1	1	1	802.506	4810	4805	1040.96	0.833633	0	0	769792	HCD (High Energy Collision Dissociation)	MS2	42.0162	100	12.4292	4221	4221	4218	FP072920_9.raw	0/0		3.95642	306.839	306.839	0	0.000110555	1.12703e-05	0	0
FALSE	High	PMI-Byonic	PMI-Byonic (A2)	A	2	Unambiguous	SSYICRCPPGFHGPTCRQDVNECSQNPGLCRHGGTCHNE	[E].SSYIcRcPPGFHGPtcRQDVNEcSQNPGLcRHGGTcHNE.[I]	C5(Carbamidomethyl); C7(Carbamidomethyl); T15(HexNAc(1)); C16(Carbamidomethyl); C23(Carbamidomethyl); C30(Carbamidomethyl); C36(Carbamidomethyl)	1	1	Q01705	Q01705	Neurogenic locus notch homolog protein 1 OS=Mus musculus OX=10090 GN=Notch1 PE=1 SV=3	2	6	6	1	0	1	1	1	802.173	4808	4805	624.75	0.50032	0	0	549511	HCD (High Energy Collision Dissociation)	MS2	14.994	100	12.5617	4278	4278	4273	FP072920_9.raw	0/0		1.34641	109.272	109.272	0	0.0450396	0.00291338	0	0
FALSE	High	PMI-Byonic	PMI-Byonic (A2)	A	2	Unambiguous	SSYICRCPPGFHGPTCRQDVNE	[E].SSYIcRcPPGFHGPTcRQDVNE.[C]	C5(Carbamidomethyl); C7(Carbamidomethyl); C16(Carbamidomethyl)	1	1	Q01705	Q01705	Neurogenic locus notch homolog protein 1 OS=Mus musculus OX=10090 GN=Notch1 PE=1 SV=3	1	4	4	1	0	1	1	1	660.04	2637.14	2637.14	-0.399293	-0.000263248	0	0	1.70753e+06	HCD (High Energy Collision Dissociation)	MS2	5.34887	100	13.3176	4604	4604	4603	FP072920_9.raw	0/0		7.71291	613.663	504.162	504.162	1.93681e-08	3.76923e-09	0	0
FALSE	High	PMI-Byonic	PMI-Byonic (A2)	A	2	Unambiguous	SSYICRCPPGFHGPTCRQDVNECSQNPGLCRHGGTCHNE	[E].SSYIcRcPPGFHGPtcRQDVNEcSQNPGLcRHGGTcHNE.[I]	C5(Carbamidomethyl); C7(Carbamidomethyl); T15(Fuc(1)); C16(Carbamidomethyl); C23(Carbamidomethyl); C30(Carbamidomethyl); C36(Carbamidomethyl)	1	1	Q01705	Q01705	Neurogenic locus notch homolog protein 1 OS=Mus musculus OX=10090 GN=Notch1 PE=1 SV=3	2	6	6	1	0	1	1	1	792.335	4748.97	4747.98	209.551	0.165824	0	0	305324	HCD (High Energy Collision Dissociation)	MS2	0	100	12.1569	4105	4105	4099	FP072920_9.raw	0/0		1.22891	139.156	139.156	0	0.0590321	0.00457479	0	0
FALSE	High	PMI-Byonic	PMI-Byonic (A2)	A	2	Unambiguous	SSYICRCPPGFHGPTCRQDVNECSQNPGLCRHGGTCHNE	[E].SSYIcRcPPGFHGPtcRQDVNEcSQNPGLcRHGGTcHNE.[I]	C5(Carbamidomethyl); C7(Carbamidomethyl); T15(Fuc(1)); C16(Carbamidomethyl); C23(Carbamidomethyl); C30(Carbamidomethyl); C36(Carbamidomethyl)	1	1	Q01705	Q01705	Neurogenic locus notch homolog protein 1 OS=Mus musculus OX=10090 GN=Notch1 PE=1 SV=3	2	6	6	1	0	1	1	1	792.836	4751.98	4747.98	843.559	0.667533	0	0	1192065	HCD (High Energy Collision Dissociation)	MS2	36.1315	100	12.2084	4127	4127	4121	FP072920_9.raw	0/0		8.72391	668.362	668.362	0	1.88836e-09	3.75558e-10	0	0
FALSE	High	PMI-Byonic	PMI-Byonic (A2)	A	2	Unambiguous	SSYICRCPPGFHGPTCRQDVNECSQNPGLCRHGGTCHNE	[E].SSYIcRcPPGFHGPtcRQDVNEcSQNPGLcRHGGTcHNE.[I]	C5(Carbamidomethyl); C7(Carbamidomethyl); T15(HexNAc(1)); C16(Carbamidomethyl); C23(Carbamidomethyl); C30(Carbamidomethyl); C36(Carbamidomethyl)	1	1	Q01705	Q01705	Neurogenic locus notch homolog protein 1 OS=Mus musculus OX=10090 GN=Notch1 PE=1 SV=3	2	6	6	1	0	1	1	1	802.17	4807.98	4805	621.321	0.497574	0	0	317387	HCD (High Energy Collision Dissociation)	MS2	57.5948	100	12.1826	4116	4116	4110	FP072920_9.raw	0/0		0.906874	49.426	49.426	0	0.123916	0.00706189	0	0
FALSE	High	PMI-Byonic	PMI-Byonic (A2)	A	2	Unambiguous	SSYICRCPPGFHGPTCRQDVNECSQNPGLCRHGGTCHNE	[E].SSYIcRcPPGFHGPtcRQDVNEcSQNPGLcRHGGTcHNE.[I]	C5(Carbamidomethyl); C7(Carbamidomethyl); T15(Fuc(1)); C16(Carbamidomethyl); C23(Carbamidomethyl); C30(Carbamidomethyl); C36(Carbamidomethyl)	1	1	Q01705	Q01705	Neurogenic locus notch homolog protein 1 OS=Mus musculus OX=10090 GN=Notch1 PE=1 SV=3	2	6	6	1	0	1	1	1	792.168	4747.97	4747.98	-0.859151	-0.000679872	0	0	1.04868e+06	HCD (High Energy Collision Dissociation)	MS2	0.562545	66.2819	12.4544	4232	4232	4229	FP072920_9.raw	0/0		11.7239	828.847	828.847	0	1.88833e-12	1.88814e-12	0	0
FALSE	High	PMI-Byonic	PMI-Byonic (A2)	A	2	Unambiguous	SSYICRCPPGFHGPTCRQDVNECSQNPGLCRHGGTCHNE	[E].SSYIcRcPPGFHGPTcRQDVNEcsQNPGLcRHGGTcHNE.[I]	C5(Carbamidomethyl); C7(Carbamidomethyl); C16(Carbamidomethyl); C23(Carbamidomethyl); S24(Fuc(1)); C30(Carbamidomethyl); C36(Carbamidomethyl)	1	1	Q01705	Q01705	Neurogenic locus notch homolog protein 1 OS=Mus musculus OX=10090 GN=Notch1 PE=1 SV=3	2	6	6	1	0	1	1	1	792.836	4751.98	4747.98	843.482	0.667472	0	0	448014	HCD (High Energy Collision Dissociation)	MS2	31.2536	100	12.7251	4348	4348	4339	FP072920_9.raw	0/0		3.31569	223.921	223.921	0	0.000483405	2.3545e-05	0	0
FALSE	High	PMI-Byonic	PMI-Byonic (A2)	A	2	Unambiguous	SSYICRCPPGFHGPTCRQDVNE	[E].SSYIcRcPPGFHGPTcRQDVNE.[C]	C5(Carbamidomethyl); C7(Carbamidomethyl); C16(Carbamidomethyl)	1	1	Q01705	Q01705	Neurogenic locus notch homolog protein 1 OS=Mus musculus OX=10090 GN=Notch1 PE=1 SV=3	1	4	4	1	0	1	1	1	660.038	2637.13	2637.14	-3.91725	-0.00258258	0	0	1.12133e+06	HCD (High Energy Collision Dissociation)	MS2	16.856	100	12.9414	4441	4441	4438	FP072920_9.raw	0/0		4.92488	541.622	403.466	403.466	1.18882e-05	1.35292e-06	0	0
FALSE	High	PMI-Byonic	PMI-Byonic (A2)	A	2	Unambiguous	SSYICRCPPGFHGPTCRQDVNE	[E].SSYIcRcPPGFHGPTcRQDVNE.[C]	C5(Carbamidomethyl); C7(Carbamidomethyl); C16(Carbamidomethyl)	1	1	Q01705	Q01705	Neurogenic locus notch homolog protein 1 OS=Mus musculus OX=10090 GN=Notch1 PE=1 SV=3	1	3	3	1	0	1	1	1	880.05	2638.14	2637.14	377.717	0.332031	0	0	294704	HCD (High Energy Collision Dissociation)	MS2	5.96907	100	13.0213	4476	4476	4471	FP072920_9.raw	0/0		7.3907	631.738	480.084	480.084	4.06722e-08	8.8986e-09	0	0
FALSE	High	PMI-Byonic	PMI-Byonic (A2)	A	2	Unambiguous	SSYICRCPPGFHGPTCRQDVNE	[E].SSYIcRcPPGFHGPTcRQDVNE.[C]	C5(Carbamidomethyl); C7(Carbamidomethyl); C16(Carbamidomethyl)	1	1	Q01705	Q01705	Neurogenic locus notch homolog protein 1 OS=Mus musculus OX=10090 GN=Notch1 PE=1 SV=3	1	4	4	1	0	1	1	1	660.039	2637.14	2637.14	-1.32507	-0.000873599	0	0	668404	HCD (High Energy Collision Dissociation)	MS2	0	100	13.5847	4720	4720	4713	FP072920_9.raw	0/0		5.45708	469.281	443.162	443.162	3.49079e-06	7.66476e-07	0	0
FALSE	High	PMI-Byonic	PMI-Byonic (A2)	A	2	Unambiguous	SSYICRCPPGFHGPTCRQDVNE	[E].SSYIcRcPPGFHGPTcRQDVNE.[C]	C5(Carbamidomethyl); C7(Carbamidomethyl); C16(Carbamidomethyl)	1	1	Q01705	Q01705	Neurogenic locus notch homolog protein 1 OS=Mus musculus OX=10090 GN=Notch1 PE=1 SV=3	1	4	4	1	0	1	1	1	660.041	2637.14	2637.14	1.08195	0.000713315	0	0	19080570	HCD (High Energy Collision Dissociation)	MS2	0.219071	13.0586	13.0635	4494	4494	4493	FP072920_9.raw	0/0		7.65787	635.997	520.276	520.276	2.19853e-08	4.63666e-09	0	0
FALSE	High	PMI-Byonic	PMI-Byonic (A2)	A	2	Unambiguous	SSYICRCPPGFHGPTCRQDVNE	[E].SSYIcRcPPGFHGPTcRQDVNE.[C]	C5(Carbamidomethyl); C7(Carbamidomethyl); C16(Carbamidomethyl)	1	1	Q01705	Q01705	Neurogenic locus notch homolog protein 1 OS=Mus musculus OX=10090 GN=Notch1 PE=1 SV=3	1	3	3	1	0	1	1	1	879.717	2637.14	2637.14	-0.625639	-0.000549965	0	0	550922	HCD (High Energy Collision Dissociation)	MS2	8.81091	100	13.1476	4531	4531	4526	FP072920_9.raw	0/0		8.3907	695.853	601.456	601.456	4.06722e-09	6.21667e-10	0	0
FALSE	High	PMI-Byonic	PMI-Byonic (A2)	A	2	Unambiguous	SSYICRCPPGFHGPTCRQDVNE	[E].SSYIcRcPPGFHGPTcRQDVNE.[C]	C5(Carbamidomethyl); C7(Carbamidomethyl); C16(Carbamidomethyl)	1	1	Q01705	Q01705	Neurogenic locus notch homolog protein 1 OS=Mus musculus OX=10090 GN=Notch1 PE=1 SV=3	1	4	4	1	0	1	1	1	660.04	2637.14	2637.14	-0.95476	-0.000629459	0	0	232886	HCD (High Energy Collision Dissociation)	MS2	20.2126	100	13.4529	4662	4662	4658	FP072920_9.raw	0/0		5.92646	500.078	422.361	422.361	1.18451e-06	3.69752e-07	0	0
FALSE	High	PMI-Byonic	PMI-Byonic (A2)	A	2	Unambiguous	SSYICRCPPGFHGPTCRQDVNE	[E].SSYIcRcPPGFHGPTcRQDVNE.[C]	C5(Carbamidomethyl); C7(Carbamidomethyl); C16(Carbamidomethyl)	1	1	Q01705	Q01705	Neurogenic locus notch homolog protein 1 OS=Mus musculus OX=10090 GN=Notch1 PE=1 SV=3	1	4	4	1	0	1	1	1	660.041	2637.14	2637.14	0.433908	0.000286069	0	0	7.31579e+06	HCD (High Energy Collision Dissociation)	MS2	0.623044	23.6802	13.1903	4549	4549	4548	FP072920_9.raw	0/0		7.65787	643.636	495.86	495.86	2.19853e-08	5.42523e-09	0	0
FALSE	High	PMI-Byonic	PMI-Byonic (A2)	A	2	Unambiguous	SSYICRCPPGFHGPTCRQDVNECSQNPGLCRHGGTCHNE	[E].SSYIcRcPPGFHGPtcRQDVNEcSQNPGLcRHGGTcHNE.[I]	C5(Carbamidomethyl); C7(Carbamidomethyl); T15(Fuc(1)); C16(Carbamidomethyl); C23(Carbamidomethyl); C30(Carbamidomethyl); C36(Carbamidomethyl)	1	1	Q01705	Q01705	Neurogenic locus notch homolog protein 1 OS=Mus musculus OX=10090 GN=Notch1 PE=1 SV=3	2	5	5	1	0	1	1	1	950.801	4749.98	4747.98	421.263	0.400029	0	0	234558	HCD (High Energy Collision Dissociation)	MS2	38.9213	100	12.2554	4147	4147	4143	FP072920_9.raw	0/0		6.22661	562.803	562.803	0	5.93456e-07	1.23319e-07	0	0
FALSE	High	PMI-Byonic	PMI-Byonic (A2)	A	2	Unambiguous	SSYICRCPPGFHGPTCRQDVNECSQNPGLCRHGGTCHNE	[E].SSYIcRcPPGFHGPtcRQDVNEcSQNPGLcRHGGTcHNE.[I]	C5(Carbamidomethyl); C7(Carbamidomethyl); T15(Fuc(1)); C16(Carbamidomethyl); C23(Carbamidomethyl); C30(Carbamidomethyl); C36(Carbamidomethyl)	1	1	Q01705	Q01705	Neurogenic locus notch homolog protein 1 OS=Mus musculus OX=10090 GN=Notch1 PE=1 SV=3	2	5	5	1	0	1	1	1	951.201	4751.98	4747.98	842.585	0.800115	0	0	158889	HCD (High Energy Collision Dissociation)	MS2	85.3607	100	12.5036	4253	4253	4251	FP072920_9.raw	0/0		2.64981	196.707	196.707	0	0.00223969	0.000110943	0	0
FALSE	High	PMI-Byonic	PMI-Byonic (A2)	A	2	Unambiguous	CSQNPGLCRHGGTCHNE	[E].cSQNPGLcRHGGtcHNE.[I]	C1(Carbamidomethyl); C8(Carbamidomethyl); T13(Fuc(1)); C14(Carbamidomethyl)	1	1	Q01705	Q01705	Neurogenic locus notch homolog protein 1 OS=Mus musculus OX=10090 GN=Notch1 PE=1 SV=3	0	4	4	1	0	1	1	1	533.219	2129.85	2129.85	-0.31849	-0.000169585	0	0	343199	HCD (High Energy Collision Dissociation)	MS2	2.64949	100	5.74067	1573	1573	1572	FP072920_9.raw	0/0		4.5315	322.154	322.154	59.2529	2.94102e-05	3.55408e-06	0	0
FALSE	High	PMI-Byonic	PMI-Byonic (A2)	A	2	Unambiguous	CSQNPGLCRHGGTCHNE	[E].cSQNPGLcRHGGtcHNE.[I]	C1(Carbamidomethyl); C8(Carbamidomethyl); T13(Fuc(1)); C14(Carbamidomethyl)	1	1	Q01705	Q01705	Neurogenic locus notch homolog protein 1 OS=Mus musculus OX=10090 GN=Notch1 PE=1 SV=3	0	4	4	1	0	1	1	1	533.218	2129.85	2129.85	-1.5794	-0.000840971	0	0	966605	HCD (High Energy Collision Dissociation)	MS2	0	100	6.15899	1702	1702	1701	FP072920_9.raw	0/0		5.70544	454.64	454.64	87.1558	1.97041e-06	4.92306e-07	0	0
FALSE	High	PMI-Byonic	PMI-Byonic (A2)	A	2	Unambiguous	CSQNPGLCRHGGTCHNE	[E].cSQNPGLcRHGGtcHNE.[I]	C1(Carbamidomethyl); C8(Carbamidomethyl); T13(Fuc(1)); C14(Carbamidomethyl)	1	1	Q01705	Q01705	Neurogenic locus notch homolog protein 1 OS=Mus musculus OX=10090 GN=Notch1 PE=1 SV=3	0	4	4	1	0	1	1	1	533.219	2129.85	2129.85	-1.00626	-0.000535795	0	0	1.09832e+06	HCD (High Energy Collision Dissociation)	MS2	0	95.4868	5.95135	1636	1636	1635	FP072920_9.raw	0/0		5.56087	429.521	407.651	39.1758	2.74873e-06	6.29448e-07	0	0
FALSE	High	PMI-Byonic	PMI-Byonic (A2)	A	2	Unambiguous	CSQNPGLCRHGGTCHNE	[E].cSQNPGLcRHGGtcHNE.[I]	C1(Carbamidomethyl); C8(Carbamidomethyl); T13(Fuc(1)); C14(Carbamidomethyl)	1	1	Q01705	Q01705	Neurogenic locus notch homolog protein 1 OS=Mus musculus OX=10090 GN=Notch1 PE=1 SV=3	0	4	4	1	0	1	1	1	533.219	2129.85	2129.85	-1.12089	-0.000596831	0	0	1.42012e+06	HCD (High Energy Collision Dissociation)	MS2	0	75.8081	6.05377	1669	1669	1668	FP072920_9.raw	0/0		5.85157	466.038	449.413	33.7535	1.40745e-06	4.46095e-07	0	0
FALSE	High	PMI-Byonic	PMI-Byonic (A2)	A	2	Unambiguous	CSQNPGLCRHGGTCHNE	[E].cSQNPGLcRHGGtcHNE.[I]	C1(Carbamidomethyl); C8(Carbamidomethyl); T13(Fuc(1)); C14(Carbamidomethyl)	1	1	Q01705	Q01705	Neurogenic locus notch homolog protein 1 OS=Mus musculus OX=10090 GN=Notch1 PE=1 SV=3	0	4	4	1	0	1	1	1	533.219	2129.85	2129.85	-0.547746	-0.000291655	0	0	519797	HCD (High Energy Collision Dissociation)	MS2	1.83675	100	5.84585	1604	1604	1603	FP072920_9.raw	0/0		4.58655	334.96	334.96	42.4478	2.59092e-05	3.26995e-06	0	0
FALSE	Medium	PMI-Byonic	PMI-Byonic (A2)	A	2	Unambiguous	CSQNPGLCRHGGTCHNE	[E].cSQNPGLcRHGGtcHNE.[I]	C1(Carbamidomethyl); C8(Carbamidomethyl); T13(Fuc(1)); C14(Carbamidomethyl)	1	1	Q01705	Q01705	Neurogenic locus notch homolog protein 1 OS=Mus musculus OX=10090 GN=Notch1 PE=1 SV=3	0	4	4	1	0	1	1	1	533.218	2129.85	2129.85	-1.80865	-0.000963042	0	0	197939	HCD (High Energy Collision Dissociation)	MS2	7.62986	100	6.35978	1766	1766	1765	FP072920_9.raw	0/0		0.373871	10.7912	10.7912	10.7912	0.422794	0.0170998	0	0
FALSE	High	PMI-Byonic	PMI-Byonic (A2)	A	2	Unambiguous	CSQNPGLCRHGGTCHNE	[E].cSQNPGLcRHGGtcHNE.[I]	C1(Carbamidomethyl); C8(Carbamidomethyl); T13(Fuc(1)); C14(Carbamidomethyl)	1	1	Q01705	Q01705	Neurogenic locus notch homolog protein 1 OS=Mus musculus OX=10090 GN=Notch1 PE=1 SV=3	0	3	3	1	0	1	1	1	710.622	2129.85	2129.85	-1.45846	-0.00103543	0	0	94149.5	HCD (High Energy Collision Dissociation)	MS2	0	100	6.07985	1679	1679	1678	FP072920_9.raw	0/0		0.896223	72.0487	72.0487	2.56488	0.126992	0.00780679	0	0
FALSE	High	PMI-Byonic	PMI-Byonic (A2)	A	2	Unambiguous	CSQNPGLCRHGGTCHNE	[E].cSQNPGLcRHGGtcHNE.[I]	C1(Carbamidomethyl); C8(Carbamidomethyl); T13(Fuc(1)); C14(Carbamidomethyl)	1	1	Q01705	Q01705	Neurogenic locus notch homolog protein 1 OS=Mus musculus OX=10090 GN=Notch1 PE=1 SV=3	0	4	4	1	0	1	1	1	533.218	2129.85	2129.85	-1.80865	-0.000963042	0	0	427254	HCD (High Energy Collision Dissociation)	MS2	2.34862	100	6.25999	1734	1734	1733	FP072920_9.raw	0/0		2.54423	242.743	242.743	50.3046	0.00285606	0.000149678	0	0
FALSE	Medium	PMI-Byonic	PMI-Byonic (A2)	A	2	Unambiguous	CSQNPGLCRHGGTCHNE	[E].cSQNPGLcRHGGtcHNE.[I]	C1(Carbamidomethyl); C8(Carbamidomethyl); T13(Fuc(1)); C14(Carbamidomethyl)	1	1	Q01705	Q01705	Neurogenic locus notch homolog protein 1 OS=Mus musculus OX=10090 GN=Notch1 PE=1 SV=3	0	3	3	1	0	1	1	1	710.622	2129.85	2129.85	-1.11457	-0.000791292	0	0	106878	HCD (High Energy Collision Dissociation)	MS2	0	100	5.97485	1645	1645	1644	FP072920_9.raw	0/0		0.363712	9.16909	9.16909	5.17592	0.432801	0.0195742	0	0
FALSE	High	PMI-Byonic	PMI-Byonic (A2)	A	2	Unambiguous	IGSYRCACRATHTGPHCELPYVPCSPSPCQNGGTCRPTGDTTHE	[E].IGSYRcAcRATHTGPHcELPYVPcSPSPcQNGGtcRPTGDTTHE.[C]	C6(Carbamidomethyl); C8(Carbamidomethyl); C17(Carbamidomethyl); C24(Carbamidomethyl); C29(Carbamidomethyl); T34(HexNAc(1)Fuc(1)); C35(Carbamidomethyl)	1	1	Q01705	Q01705	Neurogenic locus notch homolog protein 1 OS=Mus musculus OX=10090 GN=Notch1 PE=1 SV=3	2	6	6	1	0	1	1	1	892.884	5352.27	5351.28	184.894	0.164903	0	0	438422	HCD (High Energy Collision Dissociation)	MS2	47.4932	100	13.4464	4659	4659	4658	FP072920_9.raw	0/0		5.96335	398.546	398.546	2.1261	1.08806e-06	3.11279e-07	0	0
FALSE	High	PMI-Byonic	PMI-Byonic (A2)	A	2	Unambiguous	IGSYRCACRATHTGPHCELPYVPCSPSPCQNGGTCRPTGDTTHE	[E].IGSYRcAcRATHTGPHcELPYVPcSPSPcQNGGTcRPTGDTTHE.[C]	C6(Carbamidomethyl); C8(Carbamidomethyl); C17(Carbamidomethyl); C24(Carbamidomethyl); C29(Carbamidomethyl); C35(Carbamidomethyl)	1	1	Q01705	Q01705	Neurogenic locus notch homolog protein 1 OS=Mus musculus OX=10090 GN=Notch1 PE=1 SV=3	2	6	6	1	0	1	1	1	835.36	5007.12	5002.14	996.13	0.830463	0	0	424635	HCD (High Energy Collision Dissociation)	MS2	44.5738	100	13.4396	4657	4657	4647	FP072920_9.raw	0/0		5.93827	443.077	443.077	443.077	1.15274e-06	3.40702e-07	0	0
FALSE	High	PMI-Byonic	PMI-Byonic (A2)	A	2	Unambiguous	IGSYRCACRATHTGPHCELPYVPCSPSPCQNGGTCRPTGDTTHE	[E].IGSYRcAcRATHTGPHcELPYVPcSPSPcQNGGtcRPTGDTTHE.[C]	C6(Carbamidomethyl); C8(Carbamidomethyl); C17(Carbamidomethyl); C24(Carbamidomethyl); C29(Carbamidomethyl); T34(HexNAc(1)Hex(1)Fuc(1)); C35(Carbamidomethyl)	1	1	Q01705	Q01705	Neurogenic locus notch homolog protein 1 OS=Mus musculus OX=10090 GN=Notch1 PE=1 SV=3	2	5	5	1	0	1	1	1	1104.27	5517.32	5513.33	723.726	0.798028	0	0	477306	HCD (High Energy Collision Dissociation)	MS2	0	100	13.4331	4654	4654	4647	FP072920_9.raw	0/0		5.38761	417.366	417.366	3.84148	4.09627e-06	8.11473e-07	0	0
FALSE	High	PMI-Byonic	PMI-Byonic (A2)	A	2	Unambiguous	IGSYRCACRATHTGPHCELPYVPCSPSPCQNGGTCRPTGDTTHE	[E].IGSYRcAcRATHTGPHcELPYVPcsPSPcQNGGTcRPTGDTTHE.[C]	C6(Carbamidomethyl); C8(Carbamidomethyl); C17(Carbamidomethyl); C24(Carbamidomethyl); S25(HexNAc(1)Hex(1)Fuc(1)NeuAc(1)); C29(Carbamidomethyl); C35(Carbamidomethyl)	1	1	Q01705	Q01705	Neurogenic locus notch homolog protein 1 OS=Mus musculus OX=10090 GN=Notch1 PE=1 SV=3	2	6	6	1	0	1	1	1	968.91	5808.42	5804.42	688.645	0.666198	0	0	617604	HCD (High Energy Collision Dissociation)	MS2	36.429	100	13.7293	4785	4785	4779	FP072920_9.raw	0/0		6.08327	414.026	414.026	0	8.2552e-07	2.03887e-07	0	0
FALSE	High	PMI-Byonic	PMI-Byonic (A2)	A	2	Unambiguous	IGSYRCACRATHTGPHCELPYVPCSPSPCQNGGTCRPTGDTTHE	[E].IGsYRcAcRATHTGPHcELPYVPcSPSPcQNGGTcRPTGDTTHE.[C]	S3(Fuc(1)); C6(Carbamidomethyl); C8(Carbamidomethyl); C17(Carbamidomethyl); C24(Carbamidomethyl); C29(Carbamidomethyl); C35(Carbamidomethyl)	1	1	Q01705	Q01705	Neurogenic locus notch homolog protein 1 OS=Mus musculus OX=10090 GN=Notch1 PE=1 SV=3	2	6	6	1	0	1	1	1	859.036	5149.18	5148.2	191.482	0.164298	0	0	1.49039e+06	HCD (High Energy Collision Dissociation)	MS2	0	44.1264	13.4223	4649	4649	4647	FP072920_9.raw	0/0		5.96335	391.557	391.557	1.6	1.08806e-06	2.96341e-07	0	0
FALSE	High	PMI-Byonic	PMI-Byonic (A2)	A	2	Unambiguous	IGSYRCACRATHTGPHCELPYVPCSPSPCQNGGTCRPTGDTTHE	[E].IGSYRcAcRATHtGPHcELPYVPcSPsPcQNGGTcRPTGDTTHE.[C]	C6(Carbamidomethyl); C8(Carbamidomethyl); T13(HexNAc(1)); C17(Carbamidomethyl); C24(Carbamidomethyl); S27(HexNAc(1)); C29(Carbamidomethyl); C35(Carbamidomethyl)	1	1	Q01705	Q01705	Neurogenic locus notch homolog protein 1 OS=Mus musculus OX=10090 GN=Notch1 PE=1 SV=3	2	6	6	1	0	1	1	1	902.721	5411.29	5408.3	553.293	0.498728	0	0	595847	HCD (High Energy Collision Dissociation)	MS2	16.2383	100	13.404	4641	4641	4636	FP072920_9.raw	0/0		1.77033	99.4015	99.4015	0	0.0169694	0.00102258	0	0
FALSE	High	PMI-Byonic	PMI-Byonic (A2)	A	2	Unambiguous	IGSYRCACRATHTGPHCELPYVPCSPSPCQNGGTCRPTGDTTHE	[E].IGSYRcAcRATHTGPHcELPYVPcsPSPcQNGGtcRPTGDTTHE.[C]	C6(Carbamidomethyl); C8(Carbamidomethyl); C17(Carbamidomethyl); C24(Carbamidomethyl); S25(Hex(1)Pent(1)); C29(Carbamidomethyl); T34(HexNAc(1)Hex(1)); C35(Carbamidomethyl)	1	1	Q01705	Q01705	Neurogenic locus notch homolog protein 1 OS=Mus musculus OX=10090 GN=Notch1 PE=1 SV=3	2	6	6	1	0	1	1	1	944.738	5663.39	5661.37	357.607	0.337424	0	0	394461	HCD (High Energy Collision Dissociation)	MS2	0	100	13.3975	4638	4638	4636	FP072920_9.raw	0/0		3.81894	312.483	312.483	0	0.000151726	1.56878e-05	0	0
FALSE	High	PMI-Byonic	PMI-Byonic (A2)	A	2	Unambiguous	IGSYRCACRATHTGPHCELPYVPCSPSPCQNGGTCRPTGDTTHE	[E].IGSYRcAcRATHTGPHcELPYVPcsPSPcQNGGTcRPTGDTTHE.[C]	C6(Carbamidomethyl); C8(Carbamidomethyl); C17(Carbamidomethyl); C24(Carbamidomethyl); S25(HexNAc(1)); C29(Carbamidomethyl); C35(Carbamidomethyl)	1	1	Q01705	Q01705	Neurogenic locus notch homolog protein 1 OS=Mus musculus OX=10090 GN=Notch1 PE=1 SV=3	2	6	6	1	0	1	1	1	869.04	5209.2	5205.22	765.686	0.66426	0	0	1.09398e+06	HCD (High Energy Collision Dissociation)	MS2	30.6774	100	13.3953	4637	4637	4636	FP072920_9.raw	0/0		4.31945	293.624	293.624	0	4.79239e-05	5.87816e-06	0	0
FALSE	High	PMI-Byonic	PMI-Byonic (A2)	A	2	Unambiguous	IGSYRCACRATHTGPHCELPYVPCSPSPCQNGGTCRPTGDTTHE	[E].IGSYRcAcRATHTGPHcELPYVPcSPSPcQNGGtcRPTGDTTHE.[C]	C6(Carbamidomethyl); C8(Carbamidomethyl); C17(Carbamidomethyl); C24(Carbamidomethyl); C29(Carbamidomethyl); T34(Fuc(1)); C35(Carbamidomethyl)	1	1	Q01705	Q01705	Neurogenic locus notch homolog protein 1 OS=Mus musculus OX=10090 GN=Notch1 PE=1 SV=3	2	5	5	1	0	1	1	1	1031.25	5152.2	5148.2	777.378	0.800419	0	0	456516	HCD (High Energy Collision Dissociation)	MS2	78.9363	100	13.3804	4631	4631	4625	FP072920_9.raw	0/0		6.00157	487.952	487.952	4.8	9.96391e-07	2.49396e-07	0	0
FALSE	High	PMI-Byonic	PMI-Byonic (A2)	A	2	Unambiguous	IGSYRCACRATHTGPHCELPYVPCSPSPCQNGGTCRPTGDTTHE	[E].IGSYRcAcRATHTGPHcELPYVPcsPSPcQNGGTcRPTGDTTHE.[C]	C6(Carbamidomethyl); C8(Carbamidomethyl); C17(Carbamidomethyl); C24(Carbamidomethyl); S25(HexNAc(1)Fuc(1)); C29(Carbamidomethyl); C35(Carbamidomethyl)	1	1	Q01705	Q01705	Neurogenic locus notch homolog protein 1 OS=Mus musculus OX=10090 GN=Notch1 PE=1 SV=3	2	5	5	1	0	1	1	1	1071.66	5354.26	5351.28	557.487	0.596654	0	0	239704	HCD (High Energy Collision Dissociation)	MS2	11.887	100	13.3633	4624	4624	4614	FP072920_9.raw	0/0		2.92119	175.207	175.207	0	0.00119897	8.38753e-05	0	0
FALSE	High	PMI-Byonic	PMI-Byonic (A2)	A	2	Unambiguous	IGSYRCACRATHTGPHCELPYVPCSPSPCQNGGTCRPTGDTTHE	[E].IGSYRcAcRATHTGPHcELPYVPcSPSPcQNGGTcRPTGDTTHE.[C]	C6(Carbamidomethyl); C8(Carbamidomethyl); C17(Carbamidomethyl); C24(Carbamidomethyl); C29(Carbamidomethyl); C35(Carbamidomethyl)	1	1	Q01705	Q01705	Neurogenic locus notch homolog protein 1 OS=Mus musculus OX=10090 GN=Notch1 PE=1 SV=3	2	5	5	1	0	1	1	1	1001.83	5005.11	5002.14	594.571	0.594825	0	0	306908	HCD (High Energy Collision Dissociation)	MS2	28.3481	100	13.3568	4621	4621	4614	FP072920_9.raw	0/0		1.53532	227.232	227.232	227.232	0.0291529	0.00137439	0	0
FALSE	High	PMI-Byonic	PMI-Byonic (A2)	A	2	Unambiguous	IGSYRCACRATHTGPHCELPYVPCSPSPCQNGGTCRPTGDTTHE	[E].IGSYRcAcRATHTGPHcELPYVPcsPSPcQNGGtcRPTGDTTHE.[C]	C6(Carbamidomethyl); C8(Carbamidomethyl); C17(Carbamidomethyl); C24(Carbamidomethyl); S25(HexNAc(1)); C29(Carbamidomethyl); T34(HexNAc(1)Hex(1)); C35(Carbamidomethyl)	1	1	Q01705	Q01705	Neurogenic locus notch homolog protein 1 OS=Mus musculus OX=10090 GN=Notch1 PE=1 SV=3	2	6	6	1	0	1	1	1	929.394	5571.33	5570.35	175.068	0.162532	0	0	388884	HCD (High Energy Collision Dissociation)	MS2	1.82665	100	13.4288	4652	4652	4647	FP072920_9.raw	0/0		4.31945	288.939	288.939	0	4.79239e-05	6.30287e-06	0	0
FALSE	High	PMI-Byonic	PMI-Byonic (A2)	A	2	Unambiguous	IGSYRCACRATHTGPHCELPYVPCSPSPCQNGGTCRPTGDTTHE	[E].IGSYRcAcRATHTGPHcELPYVPcSPSPcQNGGtcRPTGDTTHE.[C]	C6(Carbamidomethyl); C8(Carbamidomethyl); C17(Carbamidomethyl); C24(Carbamidomethyl); C29(Carbamidomethyl); T34(Fuc(1)); C35(Carbamidomethyl)	1	1	Q01705	Q01705	Neurogenic locus notch homolog protein 1 OS=Mus musculus OX=10090 GN=Notch1 PE=1 SV=3	2	5	5	1	0	1	1	1	1030.64	5149.18	5148.2	190.998	0.196659	0	0	158454	HCD (High Energy Collision Dissociation)	MS2	0	100	13.4967	4681	4681	4680	FP072920_9.raw	0/0		4.75777	339.663	339.663	4.8	1.74676e-05	2.11211e-06	0	0
FALSE	High	PMI-Byonic	PMI-Byonic (A2)	A	2	Unambiguous	IGSYRCACRATHTGPHCELPYVPCSPSPCQNGGTCRPTGDTTHE	[E].IGSYRcAcRATHtGPHcELPYVPcsPSPcQNGGTcRPTGDTTHE.[C]	C6(Carbamidomethyl); C8(Carbamidomethyl); T13(HexNAc(1)); C17(Carbamidomethyl); C24(Carbamidomethyl); S25(HexNAc(1)); C29(Carbamidomethyl); C35(Carbamidomethyl)	1	1	Q01705	Q01705	Neurogenic locus notch homolog protein 1 OS=Mus musculus OX=10090 GN=Notch1 PE=1 SV=3	2	6	6	1	0	1	1	1	903.053	5413.28	5408.3	921.989	0.831065	0	0	768835	HCD (High Energy Collision Dissociation)	MS2	36.2245	100	13.5337	4697	4697	4691	FP072920_9.raw	0/0		0.71143	41.3215	41.3215	0	0.194343	0.00971645	0	0
FALSE	High	PMI-Byonic	PMI-Byonic (A2)	A	2	Unambiguous	IGSYRCACRATHTGPHCELPYVPCSPSPCQNGGTCRPTGDTTHE	[E].IGSYRcAcRATHTGPHcELPYVPcsPSPcQNGGTcRPTGDTTHE.[C]	C6(Carbamidomethyl); C8(Carbamidomethyl); C17(Carbamidomethyl); C24(Carbamidomethyl); S25(HexNAc(1)Fuc(1)); C29(Carbamidomethyl); C35(Carbamidomethyl)	1	1	Q01705	Q01705	Neurogenic locus notch homolog protein 1 OS=Mus musculus OX=10090 GN=Notch1 PE=1 SV=3	2	6	6	1	0	1	1	1	893.551	5356.27	5351.28	933.566	0.832628	0	0	1.15088e+06	HCD (High Energy Collision Dissociation)	MS2	39.9478	100	13.322	4606	4606	4603	FP072920_9.raw	0/0		5.88491	410.981	410.981	0	1.30343e-06	4.00739e-07	0	0
FALSE	High	PMI-Byonic	PMI-Byonic (A2)	A	2	Unambiguous	IGSYRCACRATHTGPHCELPYVPCSPSPCQNGGTCRPTGDTTHE	[E].IGSYRcAcRATHTGPHcELPYVPcsPSPcQNGGTcRPTGDTTHE.[C]	C6(Carbamidomethyl); C8(Carbamidomethyl); C17(Carbamidomethyl); C24(Carbamidomethyl); S25(Fuc(1)); C29(Carbamidomethyl); C35(Carbamidomethyl)	1	1	Q01705	Q01705	Neurogenic locus notch homolog protein 1 OS=Mus musculus OX=10090 GN=Notch1 PE=1 SV=3	2	6	6	1	0	1	1	1	859.036	5149.18	5148.2	191.41	0.164236	0	0	927564	HCD (High Energy Collision Dissociation)	MS2	0	33.404	13.5497	4704	4704	4702	FP072920_9.raw	0/0		4.67324	330.574	330.574	0	2.12205e-05	2.53643e-06	0	0
FALSE	High	PMI-Byonic	PMI-Byonic (A2)	A	2	Unambiguous	IGSYRCACRATHTGPHCELPYVPCSPSPCQNGGTCRPTGDTTHE	[E].IGSYRcAcRATHTGPHcELPYVPcSPSPcQNGGtcRPTGDTTHE.[C]	C6(Carbamidomethyl); C8(Carbamidomethyl); C17(Carbamidomethyl); C24(Carbamidomethyl); C29(Carbamidomethyl); T34(HexNAc(1)Hex(1)Fuc(1)); C35(Carbamidomethyl)	1	1	Q01705	Q01705	Neurogenic locus notch homolog protein 1 OS=Mus musculus OX=10090 GN=Notch1 PE=1 SV=3	2	6	6	1	0	1	1	1	919.89	5514.3	5513.33	176.654	0.162325	0	0	694788	HCD (High Energy Collision Dissociation)	MS2	1.00267	80.8591	13.5516	4705	4705	4702	FP072920_9.raw	0/0		5.93827	464.996	464.996	3.85992	1.15274e-06	3.55203e-07	0	0
FALSE	High	PMI-Byonic	PMI-Byonic (A2)	A	2	Unambiguous	IGSYRCACRATHTGPHCELPYVPCSPSPCQNGGTCRPTGDTTHE	[E].IGSYRcAcRATHTGPHcELPYVPcsPSPcQNGGtcRPTGDTTHE.[C]	C6(Carbamidomethyl); C8(Carbamidomethyl); C17(Carbamidomethyl); C24(Carbamidomethyl); S25(HexNAc(1)); C29(Carbamidomethyl); T34(HexNAc(1)Hex(1)); C35(Carbamidomethyl)	1	1	Q01705	Q01705	Neurogenic locus notch homolog protein 1 OS=Mus musculus OX=10090 GN=Notch1 PE=1 SV=3	2	6	6	1	0	1	1	1	929.395	5571.33	5570.35	175.989	0.163386	0	0	703474	HCD (High Energy Collision Dissociation)	MS2	0	100	13.5601	4709	4709	4702	FP072920_9.raw	0/0		2.41627	174.085	174.085	0	0.00383469	0.000280108	0	0
FALSE	High	PMI-Byonic	PMI-Byonic (A2)	A	2	Unambiguous	IGSYRCACRATHTGPHCELPYVPCSPSPCQNGGTCRPTGDTTHE	[E].IGSYRcAcRATHTGPHcELPYVPcsPSPcQNGGTcRPTGDTTHE.[C]	C6(Carbamidomethyl); C8(Carbamidomethyl); C17(Carbamidomethyl); C24(Carbamidomethyl); S25(HexNAc(1)Fuc(1)); C29(Carbamidomethyl); C35(Carbamidomethyl)	1	1	Q01705	Q01705	Neurogenic locus notch homolog protein 1 OS=Mus musculus OX=10090 GN=Notch1 PE=1 SV=3	2	6	6	1	0	1	1	1	893.216	5354.26	5351.28	557.382	0.497118	0	0	1.03261e+06	HCD (High Energy Collision Dissociation)	MS2	19.8529	100	13.5761	4716	4716	4713	FP072920_9.raw	0/0		4.91059	331.506	331.506	0	1.22861e-05	1.48625e-06	0	0
FALSE	High	PMI-Byonic	PMI-Byonic (A2)	A	2	Unambiguous	IGSYRCACRATHTGPHCELPYVPCSPSPCQNGGTCRPTGDTTHE	[E].IGSYRcAcRATHTGPHcELPYVPcsPSPcQNGGTcRPTGDTTHE.[C]	C6(Carbamidomethyl); C8(Carbamidomethyl); C17(Carbamidomethyl); C24(Carbamidomethyl); S25(HexNAc(1)Hex(1)Fuc(1)NeuAc(1)); C29(Carbamidomethyl); C35(Carbamidomethyl)	1	1	Q01705	Q01705	Neurogenic locus notch homolog protein 1 OS=Mus musculus OX=10090 GN=Notch1 PE=1 SV=3	2	6	6	1	0	1	1	1	968.911	5808.43	5804.42	690.348	0.667846	0	0	442221	HCD (High Energy Collision Dissociation)	MS2	68.6293	100	13.6075	4731	4731	4724	FP072920_9.raw	0/0		6.16171	381.332	381.332	0	6.8912e-07	1.60517e-07	0	0
FALSE	High	PMI-Byonic	PMI-Byonic (A2)	A	2	Unambiguous	IGSYRCACRATHTGPHCELPYVPCSPSPCQNGGTCRPTGDTTHE	[E].IGSYRcAcRATHTGPHcELPYVPcSPsPcQNGGTcRPTGDTTHE.[C]	C6(Carbamidomethyl); C8(Carbamidomethyl); C17(Carbamidomethyl); C24(Carbamidomethyl); S27(HexNAc(1)); C29(Carbamidomethyl); C35(Carbamidomethyl)	1	1	Q01705	Q01705	Neurogenic locus notch homolog protein 1 OS=Mus musculus OX=10090 GN=Notch1 PE=1 SV=3	2	6	6	1	0	1	1	1	869.206	5210.2	5205.22	956.839	0.830093	0	0	1.08674e+06	HCD (High Energy Collision Dissociation)	MS2	34.6634	100	13.6461	4748	4748	4746	FP072920_9.raw	0/0		2.14618	138.299	138.299	0	0.00714208	0.000367143	0	0
FALSE	High	PMI-Byonic	PMI-Byonic (A2)	A	2	Unambiguous	IGSYRCACRATHTGPHCELPYVPCSPSPCQNGGTCRPTGDTTHE	[E].IGSYRcAcRATHTGPHcELPYVPcsPSPcQNGGTcRPTGDTTHE.[C]	C6(Carbamidomethyl); C8(Carbamidomethyl); C17(Carbamidomethyl); C24(Carbamidomethyl); S25(Fuc(1)); C29(Carbamidomethyl); C35(Carbamidomethyl)	1	1	Q01705	Q01705	Neurogenic locus notch homolog protein 1 OS=Mus musculus OX=10090 GN=Notch1 PE=1 SV=3	2	6	6	1	0	1	1	1	859.537	5152.19	5148.2	775.206	0.665152	0	0	1.2106e+06	HCD (High Energy Collision Dissociation)	MS2	47.404	100	13.6756	4761	4761	4757	FP072920_9.raw	0/0		5.88491	420.659	420.659	0	1.30343e-06	4.30335e-07	0	0
FALSE	High	PMI-Byonic	PMI-Byonic (A2)	A	2	Unambiguous	IGSYRCACRATHTGPHCELPYVPCSPSPCQNGGTCRPTGDTTHE	[E].IGsYRcAcRAtHTGPHcELPYVPcSPSPcQNGGTcRPTGDTTHE.[C]	S3(HexNAc(1)Hex(1)); C6(Carbamidomethyl); C8(Carbamidomethyl); T11(HexNAc(1)); C17(Carbamidomethyl); C24(Carbamidomethyl); C29(Carbamidomethyl); C35(Carbamidomethyl)	1	1	Q01705	Q01705	Neurogenic locus notch homolog protein 1 OS=Mus musculus OX=10090 GN=Notch1 PE=1 SV=3	2	6	6	1	0	1	1	1	929.896	5574.34	5570.35	715.672	0.664424	0	0	775841	HCD (High Energy Collision Dissociation)	MS2	38.4903	100	13.6778	4762	4762	4757	FP072920_9.raw	0/0		1.31326	45.138	45.138	2.32204	0.0486112	0.00321601	0	0
FALSE	High	PMI-Byonic	PMI-Byonic (A2)	A	2	Unambiguous	IGSYRCACRATHTGPHCELPYVPCSPSPCQNGGTCRPTGDTTHE	[E].IGSYRcAcRATHTGPHcELPYVPcSPsPcQNGGTcRPTGDTTHE.[C]	C6(Carbamidomethyl); C8(Carbamidomethyl); C17(Carbamidomethyl); C24(Carbamidomethyl); S27(HexNAc(1)Hex(1)Fuc(1)); C29(Carbamidomethyl); C35(Carbamidomethyl)	1	1	Q01705	Q01705	Neurogenic locus notch homolog protein 1 OS=Mus musculus OX=10090 GN=Notch1 PE=1 SV=3	2	6	6	1	0	1	1	1	920.226	5516.32	5513.33	542.245	0.498263	0	0	739554	HCD (High Energy Collision Dissociation)	MS2	3.54644	100	13.68	4763	4763	4757	FP072920_9.raw	0/0		6.08327	419.85	419.85	0	8.2552e-07	1.90073e-07	0	0
FALSE	High	PMI-Byonic	PMI-Byonic (A2)	A	2	Unambiguous	IGSYRCACRATHTGPHCELPYVPCSPSPCQNGGTCRPTGDTTHE	[E].IGSYRcAcRATHTGPHcELPYVPcSPSPcQNGGtcRPTGDTTHE.[C]	C6(Carbamidomethyl); C8(Carbamidomethyl); C17(Carbamidomethyl); C24(Carbamidomethyl); C29(Carbamidomethyl); T34(HexNAc(1)Hex(1)Fuc(1)NeuAc(1)); C35(Carbamidomethyl)	1	1	Q01705	Q01705	Neurogenic locus notch homolog protein 1 OS=Mus musculus OX=10090 GN=Notch1 PE=1 SV=3	2	6	6	1	0	1	1	1	968.909	5808.42	5804.42	687.509	0.665099	0	0	848471	HCD (High Energy Collision Dissociation)	MS2	14.8065	100	13.9869	4898	4898	4889	FP072920_9.raw	0/0		5.96335	391.914	391.914	6.04343	1.08806e-06	3.25664e-07	0	0
FALSE	High	PMI-Byonic	PMI-Byonic (A2)	A	2	Unambiguous	IGSYRCACRATHTGPHCELPYVPCSPSPCQNGGTCRPTGDTTHE	[E].IGsYRcAcRATHTGPHcELPYVPcSPSPcQNGGTcRPTGDTTHE.[C]	S3(Fuc(1)); C6(Carbamidomethyl); C8(Carbamidomethyl); C17(Carbamidomethyl); C24(Carbamidomethyl); C29(Carbamidomethyl); C35(Carbamidomethyl)	1	1	Q01705	Q01705	Neurogenic locus notch homolog protein 1 OS=Mus musculus OX=10090 GN=Notch1 PE=1 SV=3	2	6	6	1	0	1	1	1	859.035	5149.18	5148.2	190.13	0.163138	0	0	123732	HCD (High Energy Collision Dissociation)	MS2	12.2285	100	13.8628	4844	4844	4834	FP072920_9.raw	0/0		2.44916	138.01	138.01	1.6	0.00355499	0.000199712	0	0
FALSE	High	PMI-Byonic	PMI-Byonic (A2)	A	2	Unambiguous	IGSYRCACRATHTGPHCELPYVPCSPSPCQNGGTCRPTGDTTHE	[E].IGSYRcAcRATHTGPHcELPYVPcSPSPcQNGGtcRPTGDTTHE.[C]	C6(Carbamidomethyl); C8(Carbamidomethyl); C17(Carbamidomethyl); C24(Carbamidomethyl); C29(Carbamidomethyl); T34(HexNAc(1)Hex(1)Fuc(1)NeuAc(1)); C35(Carbamidomethyl)	1	1	Q01705	Q01705	Neurogenic locus notch homolog protein 1 OS=Mus musculus OX=10090 GN=Notch1 PE=1 SV=3	2	6	6	1	0	1	1	1	968.91	5808.42	5804.42	689.149	0.666686	0	0	1.02715e+06	HCD (High Energy Collision Dissociation)	MS2	16.7673	100	13.8562	4841	4841	4834	FP072920_9.raw	0/0		6.37397	473.735	473.735	7.2	4.22697e-07	9.11021e-08	0	0
FALSE	High	PMI-Byonic	PMI-Byonic (A2)	A	2	Unambiguous	IGSYRCACRATHTGPHCELPYVPCSPSPCQNGGTCRPTGDTTHE	[E].IGSYRcAcRATHTGPHcELPYVPcsPSPcQNGGTcRPTGDTTHE.[C]	C6(Carbamidomethyl); C8(Carbamidomethyl); C17(Carbamidomethyl); C24(Carbamidomethyl); S25(HexNAc(1)); C29(Carbamidomethyl); C35(Carbamidomethyl)	1	1	Q01705	Q01705	Neurogenic locus notch homolog protein 1 OS=Mus musculus OX=10090 GN=Notch1 PE=1 SV=3	2	6	6	1	0	1	1	1	868.707	5207.2	5205.22	381.268	0.330764	0	0	901520	HCD (High Energy Collision Dissociation)	MS2	46.8972	100	13.525	4693	4693	4691	FP072920_9.raw	0/0		1.45436	242.098	242.098	0	0.035127	0.00182766	0	0
FALSE	High	PMI-Byonic	PMI-Byonic (A2)	A	2	Unambiguous	IGSYRCACRATHTGPHCELPYVPCSPSPCQNGGTCRPTGDTTHE	[E].IGSYRcAcRATHTGPHcELPYVPcsPSPcQNGGTcRPTGDTTHE.[C]	C6(Carbamidomethyl); C8(Carbamidomethyl); C17(Carbamidomethyl); C24(Carbamidomethyl); S25(HexNAc(1)Fuc(1)); C29(Carbamidomethyl); C35(Carbamidomethyl)	1	1	Q01705	Q01705	Neurogenic locus notch homolog protein 1 OS=Mus musculus OX=10090 GN=Notch1 PE=1 SV=3	2	6	6	1	0	1	1	1	893.554	5356.29	5351.28	936.166	0.834947	0	0	375388	HCD (High Energy Collision Dissociation)	MS2	73.311	100	13.7359	4788	4788	4779	FP072920_9.raw	0/0		0.877638	33.3438	33.3438	0	0.132545	0.00857678	0	0
FALSE	High	PMI-Byonic	PMI-Byonic (A2)	A	2	Unambiguous	IGSYRCACRATHTGPHCELPYVPCSPSPCQNGGTCRPTGDTTHE	[E].IGSYRcAcRATHTGPHcELPYVPcSPSPcQNGGtcRPTGDTTHE.[C]	C6(Carbamidomethyl); C8(Carbamidomethyl); C17(Carbamidomethyl); C24(Carbamidomethyl); C29(Carbamidomethyl); T34(HexNAc(1)Hex(1)Fuc(1)); C35(Carbamidomethyl)	1	1	Q01705	Q01705	Neurogenic locus notch homolog protein 1 OS=Mus musculus OX=10090 GN=Notch1 PE=1 SV=3	2	6	6	1	0	1	1	1	919.891	5514.31	5513.33	177.717	0.163302	0	0	2381588	HCD (High Energy Collision Dissociation)	MS2	0	36.4831	13.4211	4648	4648	4647	FP072920_9.raw	0/0		5.88491	413.379	413.379	5.40388	1.30343e-06	4.15784e-07	0	0
FALSE	High	PMI-Byonic	PMI-Byonic (A2)	A	2	Unambiguous	IGSYRCACRATHTGPHCELPYVPCSPSPCQNGGTCRPTGDTTHE	[E].IGSYRcAcRATHTGPHcELPYVPcSPSPcQNGGtcRPTGDTTHE.[C]	C6(Carbamidomethyl); C8(Carbamidomethyl); C17(Carbamidomethyl); C24(Carbamidomethyl); C29(Carbamidomethyl); T34(HexNAc(1)Hex(1)Fuc(1)); C35(Carbamidomethyl)	1	1	Q01705	Q01705	Neurogenic locus notch homolog protein 1 OS=Mus musculus OX=10090 GN=Notch1 PE=1 SV=3	2	5	5	1	0	1	1	1	1103.67	5514.31	5513.33	177.509	0.195733	0	0	122853	HCD (High Energy Collision Dissociation)	MS2	0	100	13.3049	4599	4599	4592	FP072920_9.raw	0/0		5.6644	386.986	386.986	3.40781	2.1657e-06	5.42705e-07	0	0
FALSE	High	PMI-Byonic	PMI-Byonic (A2)	A	2	Unambiguous	IGSYRCACRATHTGPHCELPYVPCSPSPCQNGGTCRPTGDTTHE	[E].IGSYRcAcRATHTGPHcELPYVPcSPSPcQNGGTcRPTGDTTHE.[C]	C6(Carbamidomethyl); C8(Carbamidomethyl); C17(Carbamidomethyl); C24(Carbamidomethyl); C29(Carbamidomethyl); C35(Carbamidomethyl)	1	1	Q01705	Q01705	Neurogenic locus notch homolog protein 1 OS=Mus musculus OX=10090 GN=Notch1 PE=1 SV=3	2	6	6	1	0	1	1	1	835.031	5005.15	5002.14	601.377	0.501362	0	0	250363	HCD (High Energy Collision Dissociation)	MS2	11.1613	100	13.3093	4601	4601	4592	FP072920_9.raw	0/0		6.46505	472.873	472.873	472.873	3.4273e-07	5.45059e-08	0	0
FALSE	High	PMI-Byonic	PMI-Byonic (A2)	A	2	Unambiguous	IGSYRCACRATHTGPHCELPYVPCSPSPCQNGGTCRPTGDTTHE	[E].IGsYRcAcRATHTGPHcELPYVPcSPSPcQNGGTcRPTGDTTHE.[C]	S3(HexNAc(1)Hex(1)Fuc(1)); C6(Carbamidomethyl); C8(Carbamidomethyl); C17(Carbamidomethyl); C24(Carbamidomethyl); C29(Carbamidomethyl); C35(Carbamidomethyl)	1	1	Q01705	Q01705	Neurogenic locus notch homolog protein 1 OS=Mus musculus OX=10090 GN=Notch1 PE=1 SV=3	2	6	6	1	0	1	1	1	919.726	5513.32	5513.33	-2.02367	-0.00185953	0	0	309593	HCD (High Energy Collision Dissociation)	MS2	20.1499	58.4148	13.042	4485	4485	4482	FP072920_9.raw	0/0		7.3764	587.314	587.314	0.598873	4.20335e-08	1.0173e-08	0	0
FALSE	High	PMI-Byonic	PMI-Byonic (A2)	A	2	Unambiguous	IGSYRCACRATHTGPHCELPYVPCSPSPCQNGGTCRPTGDTTHE	[E].IGsYRcAcRATHTGPHcELPYVPcSPSPcQNGGTcRPTGDTTHE.[C]	S3(Fuc(1)); C6(Carbamidomethyl); C8(Carbamidomethyl); C17(Carbamidomethyl); C24(Carbamidomethyl); C29(Carbamidomethyl); C35(Carbamidomethyl)	1	1	Q01705	Q01705	Neurogenic locus notch homolog protein 1 OS=Mus musculus OX=10090 GN=Notch1 PE=1 SV=3	2	6	6	1	0	1	1	1	859.206	5150.2	5148.2	389.518	0.334219	0	0	660887	HCD (High Energy Collision Dissociation)	MS2	0	100	13.0485	4488	4488	4482	FP072920_9.raw	0/0		6.52009	468.417	468.417	1.6	3.01929e-07	3.71199e-08	0	0
FALSE	High	PMI-Byonic	PMI-Byonic (A2)	A	2	Unambiguous	IGSYRCACRATHTGPHCELPYVPCSPSPCQNGGTCRPTGDTTHE	[E].IGSYRcAcRATHTGPHcELPYVPcsPSPcQNGGTcRPTGDTTHE.[C]	C6(Carbamidomethyl); C8(Carbamidomethyl); C17(Carbamidomethyl); C24(Carbamidomethyl); S25(HexNAc(1)Hex(1)Fuc(1)); C29(Carbamidomethyl); C35(Carbamidomethyl)	1	1	Q01705	Q01705	Neurogenic locus notch homolog protein 1 OS=Mus musculus OX=10090 GN=Notch1 PE=1 SV=3	2	5	5	1	0	1	1	1	1104.07	5516.34	5513.33	546.045	0.602105	0	0	419939	HCD (High Energy Collision Dissociation)	MS2	19.2409	100	13.0507	4489	4489	4482	FP072920_9.raw	0/0		1.98922	212.51	212.51	0	0.0102513	0.000504149	0	0
FALSE	High	PMI-Byonic	PMI-Byonic (A2)	A	2	Unambiguous	IGSYRCACRATHTGPHCELPYVPCSPSPCQNGGTCRPTGDTTHE	[E].IGSYRcAcRATHTGPHcELPYVPcsPsPcQNGGTcRPTGDTTHE.[C]	C6(Carbamidomethyl); C8(Carbamidomethyl); C17(Carbamidomethyl); C24(Carbamidomethyl); S25(HexNAc(1)); S27(HexNAc(1)Hex(1)); C29(Carbamidomethyl); C35(Carbamidomethyl)	1	1	Q01705	Q01705	Neurogenic locus notch homolog protein 1 OS=Mus musculus OX=10090 GN=Notch1 PE=1 SV=3	2	6	6	1	0	1	1	1	930.066	5575.36	5570.35	899.358	0.834956	0	0	410790	HCD (High Energy Collision Dissociation)	MS2	69.2344	100	13.0529	4490	4490	4482	FP072920_9.raw	0/0		1.21613	116.121	116.121	0	0.0607954	0.00493518	0	0
FALSE	High	PMI-Byonic	PMI-Byonic (A2)	A	2	Unambiguous	IGSYRCACRATHTGPHCELPYVPCSPSPCQNGGTCRPTGDTTHE	[E].IGSYRcAcRATHTGPHcELPYVPcsPSPcQNGGTcRPTGDTTHE.[C]	C6(Carbamidomethyl); C8(Carbamidomethyl); C17(Carbamidomethyl); C24(Carbamidomethyl); S25(HexNAc(1)Fuc(1)); C29(Carbamidomethyl); C35(Carbamidomethyl)	1	1	Q01705	Q01705	Neurogenic locus notch homolog protein 1 OS=Mus musculus OX=10090 GN=Notch1 PE=1 SV=3	2	6	6	1	0	1	1	1	892.723	5351.3	5351.28	5.25417	0.00468609	0	0	172232	HCD (High Energy Collision Dissociation)	MS2	89.3974	100	13.0754	4500	4500	4493	FP072920_9.raw	0/0		6.30783	390.83	390.83	0	4.92233e-07	1.11264e-07	0	0
FALSE	High	PMI-Byonic	PMI-Byonic (A2)	A	2	Unambiguous	IGSYRCACRATHTGPHCELPYVPCSPSPCQNGGTCRPTGDTTHE	[E].IGsYRcAcRATHTGPHcELPYVPcSPSPcQNGGTcRPTGDTTHE.[C]	S3(Fuc(1)); C6(Carbamidomethyl); C8(Carbamidomethyl); C17(Carbamidomethyl); C24(Carbamidomethyl); C29(Carbamidomethyl); C35(Carbamidomethyl)	1	1	Q01705	Q01705	Neurogenic locus notch homolog protein 1 OS=Mus musculus OX=10090 GN=Notch1 PE=1 SV=3	2	5	5	1	0	1	1	1	1031.05	5151.2	5148.2	583.657	0.600956	0	0	224810	HCD (High Energy Collision Dissociation)	MS2	0	100	13.1327	4525	4525	4515	FP072920_9.raw	0/0		3.91143	257.896	257.896	1.6	0.000122621	1.2311e-05	0	0
FALSE	High	PMI-Byonic	PMI-Byonic (A2)	A	2	Unambiguous	IGSYRCACRATHTGPHCELPYVPCSPSPCQNGGTCRPTGDTTHE	[E].IGSYRcAcRATHTGPHcELPYVPcsPSPcQNGGTcRPTGDTTHE.[C]	C6(Carbamidomethyl); C8(Carbamidomethyl); C17(Carbamidomethyl); C24(Carbamidomethyl); S25(HexNAc(1)Hex(1)Fuc(1)); C29(Carbamidomethyl); C35(Carbamidomethyl)	1	1	Q01705	Q01705	Neurogenic locus notch homolog protein 1 OS=Mus musculus OX=10090 GN=Notch1 PE=1 SV=3	2	6	6	1	0	1	1	1	919.727	5513.33	5513.33	-0.562368	-0.000516753	0	0	320734	HCD (High Energy Collision Dissociation)	MS2	1.86806	91.5162	13.1667	4539	4539	4537	FP072920_9.raw	0/0		9.43145	661.193	661.193	0	3.70297e-10	1.00073e-10	0	0
FALSE	High	PMI-Byonic	PMI-Byonic (A2)	A	2	Unambiguous	IGSYRCACRATHTGPHCELPYVPCSPSPCQNGGTCRPTGDTTHE	[E].IGSYRcAcRATHTGPHcELPYVPcsPSPcQNGGTcRPTGDTTHE.[C]	C6(Carbamidomethyl); C8(Carbamidomethyl); C17(Carbamidomethyl); C24(Carbamidomethyl); S25(Fuc(1)); C29(Carbamidomethyl); C35(Carbamidomethyl)	1	1	Q01705	Q01705	Neurogenic locus notch homolog protein 1 OS=Mus musculus OX=10090 GN=Notch1 PE=1 SV=3	2	6	6	1	0	1	1	1	858.872	5148.2	5148.2	-0.152913	-0.000131204	0	0	351032	HCD (High Energy Collision Dissociation)	MS2	0	100	13.1689	4540	4540	4537	FP072920_9.raw	0/0		9.3764	687.424	687.424	0	4.20335e-10	1.29188e-10	0	0
FALSE	High	PMI-Byonic	PMI-Byonic (A2)	A	2	Unambiguous	IGSYRCACRATHTGPHCELPYVPCSPSPCQNGGTCRPTGDTTHE	[E].IGsYRcAcRAtHTGPHcELPYVPcSPSPcQNGGTcRPTGDTTHE.[C]	S3(HexNAc(1)Hex(1)); C6(Carbamidomethyl); C8(Carbamidomethyl); T11(HexNAc(1)); C17(Carbamidomethyl); C24(Carbamidomethyl); C29(Carbamidomethyl); C35(Carbamidomethyl)	1	1	Q01705	Q01705	Neurogenic locus notch homolog protein 1 OS=Mus musculus OX=10090 GN=Notch1 PE=1 SV=3	2	6	6	1	0	1	1	1	930.065	5575.35	5570.35	897.977	0.833675	0	0	671271	HCD (High Energy Collision Dissociation)	MS2	47.122	100	13.1754	4543	4543	4537	FP072920_9.raw	0/0		4.35366	267.717	267.717	3.97103	4.42938e-05	5.4447e-06	0	0
FALSE	High	PMI-Byonic	PMI-Byonic (A2)	A	2	Unambiguous	IGSYRCACRATHTGPHCELPYVPCSPSPCQNGGTCRPTGDTTHE	[E].IGSYRcAcRATHTGPHcELPYVPcsPSPcQNGGTcRPTGDTTHE.[C]	C6(Carbamidomethyl); C8(Carbamidomethyl); C17(Carbamidomethyl); C24(Carbamidomethyl); S25(HexNAc(1)); C29(Carbamidomethyl); C35(Carbamidomethyl)	1	1	Q01705	Q01705	Neurogenic locus notch homolog protein 1 OS=Mus musculus OX=10090 GN=Notch1 PE=1 SV=3	2	6	6	1	0	1	1	1	868.711	5207.23	5205.22	386.334	0.335159	0	0	240383	HCD (High Energy Collision Dissociation)	MS2	27.0128	100	13.152	4533	4533	4526	FP072920_9.raw	0/0		1.19148	50.0677	50.0677	0	0.0643457	0.00531359	0	0
FALSE	High	PMI-Byonic	PMI-Byonic (A2)	A	2	Unambiguous	IGSYRCACRATHTGPHCELPYVPCSPSPCQNGGTCRPTGDTTHE	[E].IGSYRcAcRATHTGPHcELPYVPcsPSPcQNGGTcRPTGDTTHE.[C]	C6(Carbamidomethyl); C8(Carbamidomethyl); C17(Carbamidomethyl); C24(Carbamidomethyl); S25(HexNAc(1)Fuc(1)); C29(Carbamidomethyl); C35(Carbamidomethyl)	1	1	Q01705	Q01705	Neurogenic locus notch homolog protein 1 OS=Mus musculus OX=10090 GN=Notch1 PE=1 SV=3	2	6	6	1	0	1	1	1	893.219	5354.28	5351.28	560.393	0.499803	0	0	716634	HCD (High Energy Collision Dissociation)	MS2	16.549	100	13.2024	4555	4555	4548	FP072920_9.raw	0/0		6.645	481.284	481.284	0	2.26466e-07	2.82929e-08	0	0
FALSE	High	PMI-Byonic	PMI-Byonic (A2)	A	2	Unambiguous	IGSYRCACRATHTGPHCELPYVPCSPSPCQNGGTCRPTGDTTHE	[E].IGsYRcAcRAtHTGPHcELPYVPcSPSPcQNGGTcRPTGDTTHE.[C]	S3(HexNAc(1)Hex(1)); C6(Carbamidomethyl); C8(Carbamidomethyl); T11(HexNAc(1)); C17(Carbamidomethyl); C24(Carbamidomethyl); C29(Carbamidomethyl); C35(Carbamidomethyl)	1	1	Q01705	Q01705	Neurogenic locus notch homolog protein 1 OS=Mus musculus OX=10090 GN=Notch1 PE=1 SV=3	2	6	6	1	0	1	1	1	930.063	5575.34	5570.35	896.005	0.831843	0	0	1.31133e+06	HCD (High Energy Collision Dissociation)	MS2	0	100	13.3027	4598	4598	4592	FP072920_9.raw	0/0		5.96335	367.183	367.183	0.627005	1.08806e-06	2.80817e-07	0	0
FALSE	High	PMI-Byonic	PMI-Byonic (A2)	A	2	Unambiguous	IGSYRCACRATHTGPHCELPYVPCSPSPCQNGGTCRPTGDTTHE	[E].IGSYRcAcRATHTGPHcELPYVPcSPSPcQNGGtcRPTGDTTHE.[C]	C6(Carbamidomethyl); C8(Carbamidomethyl); C17(Carbamidomethyl); C24(Carbamidomethyl); C29(Carbamidomethyl); T34(Fuc(1)); C35(Carbamidomethyl)	1	1	Q01705	Q01705	Neurogenic locus notch homolog protein 1 OS=Mus musculus OX=10090 GN=Notch1 PE=1 SV=3	2	6	6	1	0	1	1	1	859.039	5149.2	5148.2	194.185	0.166617	0	0	850643	HCD (High Energy Collision Dissociation)	MS2	0	86.036	13.3005	4597	4597	4592	FP072920_9.raw	0/0		6.08327	439.255	439.255	3.80523	8.2552e-07	1.75631e-07	0	0
FALSE	High	PMI-Byonic	PMI-Byonic (A2)	A	2	Unambiguous	IGSYRCACRATHTGPHCELPYVPCSPSPCQNGGTCRPTGDTTHE	[E].IGSYRcAcRATHTGPHcELPYVPcsPSPcQNGGTcRPTGDTTHE.[C]	C6(Carbamidomethyl); C8(Carbamidomethyl); C17(Carbamidomethyl); C24(Carbamidomethyl); S25(HexNAc(1)Hex(1)Fuc(1)); C29(Carbamidomethyl); C35(Carbamidomethyl)	1	1	Q01705	Q01705	Neurogenic locus notch homolog protein 1 OS=Mus musculus OX=10090 GN=Notch1 PE=1 SV=3	2	5	5	1	0	1	1	1	1104.07	5516.33	5513.33	543.831	0.599663	0	0	298502	HCD (High Energy Collision Dissociation)	MS2	36.8651	100	13.1776	4544	4544	4537	FP072920_9.raw	0/0		4.02052	299.448	299.448	0	9.5384e-05	9.41175e-06	0	0
FALSE	High	PMI-Byonic	PMI-Byonic (A2)	A	2	Unambiguous	IGSYRCACRATHTGPHCELPYVPCSPSPCQNGGTCRPTGDTTHE	[E].IGSYRcAcRATHtGPHcELPYVPcsPSPcQNGGTcRPTGDTTHE.[C]	C6(Carbamidomethyl); C8(Carbamidomethyl); T13(HexNAc(1)); C17(Carbamidomethyl); C24(Carbamidomethyl); S25(HexNAc(1)); C29(Carbamidomethyl); C35(Carbamidomethyl)	1	1	Q01705	Q01705	Neurogenic locus notch homolog protein 1 OS=Mus musculus OX=10090 GN=Notch1 PE=1 SV=3	2	6	6	1	0	1	1	1	902.558	5410.31	5408.3	372.635	0.335887	0	0	329606	HCD (High Energy Collision Dissociation)	MS2	73.5892	100	13.2815	4589	4589	4581	FP072920_9.raw	0/0		1.47109	40.1915	40.1915	0	0.0337995	0.00159801	0	0
FALSE	High	PMI-Byonic	PMI-Byonic (A2)	A	2	Unambiguous	IGSYRCACRATHTGPHCELPYVPCSPSPCQNGGTCRPTGDTTHE	[E].IGSYRcAcRATHTGPHcELPYVPcSPsPcQNGGTcRPTGDTTHE.[C]	C6(Carbamidomethyl); C8(Carbamidomethyl); C17(Carbamidomethyl); C24(Carbamidomethyl); S27(HexNAc(1)); C29(Carbamidomethyl); C35(Carbamidomethyl)	1	1	Q01705	Q01705	Neurogenic locus notch homolog protein 1 OS=Mus musculus OX=10090 GN=Notch1 PE=1 SV=3	2	6	6	1	0	1	1	1	868.544	5206.23	5205.22	193.844	0.168167	0	0	231116	HCD (High Energy Collision Dissociation)	MS2	0	100	13.2793	4588	4588	4581	FP072920_9.raw	0/0		5.726	377.018	377.018	0	1.87931e-06	4.68844e-07	0	0
FALSE	High	PMI-Byonic	PMI-Byonic (A2)	A	2	Unambiguous	IGSYRCACRATHTGPHCELPYVPCSPSPCQNGGTCRPTGDTTHE	[E].IGSYRcAcRATHTGPHcELPYVPcSPSPcQNGGtcRPTGDTTHE.[C]	C6(Carbamidomethyl); C8(Carbamidomethyl); C17(Carbamidomethyl); C24(Carbamidomethyl); C29(Carbamidomethyl); T34(HexNAc(1)Hex(1)Fuc(1)); C35(Carbamidomethyl)	1	1	Q01705	Q01705	Neurogenic locus notch homolog protein 1 OS=Mus musculus OX=10090 GN=Notch1 PE=1 SV=3	2	6	6	1	0	1	1	1	919.892	5514.32	5513.33	179.178	0.164644	0	0	1.4929e+06	HCD (High Energy Collision Dissociation)	MS2	0.647955	52.9617	13.2921	4593	4593	4592	FP072920_9.raw	0/0		6.17561	444.753	444.753	3.90794	6.67403e-07	1.47931e-07	0	0
FALSE	High	PMI-Byonic	PMI-Byonic (A2)	A	2	Unambiguous	IGSYRCACRATHTGPHCELPYVPCSPSPCQNGGTCRPTGDTTHE	[E].IGsYRcAcRAtHTGPHcELPYVPcSPSPcQNGGTcRPTGDTTHE.[C]	S3(Fuc(1)); C6(Carbamidomethyl); C8(Carbamidomethyl); T11(HexNAc(1)Hex(1)Fuc(1)); C17(Carbamidomethyl); C24(Carbamidomethyl); C29(Carbamidomethyl); C35(Carbamidomethyl)	1	1	Q01705	Q01705	Neurogenic locus notch homolog protein 1 OS=Mus musculus OX=10090 GN=Notch1 PE=1 SV=3	2	6	6	1	0	1	1	1	944.569	5662.38	5659.39	528.35	0.498356	0	0	820461	HCD (High Energy Collision Dissociation)	MS2	40.0768	100	13.2771	4587	4587	4581	FP072920_9.raw	0/0		5.10894	329.779	329.779	4	7.78139e-06	1.13784e-06	0	0
FALSE	High	PMI-Byonic	PMI-Byonic (A2)	A	2	Unambiguous	IGSYRCACRATHTGPHCELPYVPCSPSPCQNGGTCRPTGDTTHE	[E].IGsYRcAcRATHTGPHcELPYVPcSPSPcQNGGTcRPTGDTTHE.[C]	S3(Fuc(1)); C6(Carbamidomethyl); C8(Carbamidomethyl); C17(Carbamidomethyl); C24(Carbamidomethyl); C29(Carbamidomethyl); C35(Carbamidomethyl)	1	1	Q01705	Q01705	Neurogenic locus notch homolog protein 1 OS=Mus musculus OX=10090 GN=Notch1 PE=1 SV=3	2	5	5	1	0	1	1	1	1031.25	5152.2	5148.2	777.971	0.801029	0	0	354250	HCD (High Energy Collision Dissociation)	MS2	11.6326	100	13.2553	4578	4578	4570	FP072920_9.raw	0/0		3.91143	277.666	277.666	1.6	0.000122621	1.33324e-05	0	0
FALSE	Medium	PMI-Byonic	PMI-Byonic (A2)	A	2	Unambiguous	CALGANPCEHAGKCLNTLGSFE	[E].cALGANPcEHAGKcLNtLGSFE.[C]	C1(Carbamidomethyl); C8(Carbamidomethyl); C14(Carbamidomethyl); T17(Hex(1))	1	1	Q01705	Q01705	Neurogenic locus notch homolog protein 1 OS=Mus musculus OX=10090 GN=Notch1 PE=1 SV=3	1	3	3	1	0	1	1	1	856.711	2568.12	2568.12	1.24867	0.00106891	0	0	566644	HCD (High Energy Collision Dissociation)	MS2	0	100	15.653	5624	5624	5615	FP072920_9.raw	0/0		0.674247	133.225	133.225	13.4834	0.211716	0.0109482	0	0
FALSE	High	PMI-Byonic	PMI-Byonic (A2)	A	2	Unambiguous	CQCLQGYTGPRCE	[E].cQcLQGYTGPRcE.[I]	C1(Carbamidomethyl); C3(Carbamidomethyl); C12(Carbamidomethyl)	1	1	Q01705	Q01705	Neurogenic locus notch homolog protein 1 OS=Mus musculus OX=10090 GN=Notch1 PE=1 SV=3	0	2	2	1	0	1	1	1	814.834	1628.66	1628.66	-0.289335	-0.000235615	0	0	584138	HCD (High Energy Collision Dissociation)	MS2	20.2627	100	12.1526	4103	4103	4099	FP072920_9.raw	0/0		6.51535	525.478	525.478	525.478	3.05249e-07	4.54989e-08	0	0
FALSE	High	PMI-Byonic	PMI-Byonic (A2)	A	2	Unambiguous	CQCLQGYTGPRCE	[E].cQcLQGYTGPRcE.[I]	C1(Carbamidomethyl); C3(Carbamidomethyl); C12(Carbamidomethyl)	1	1	Q01705	Q01705	Neurogenic locus notch homolog protein 1 OS=Mus musculus OX=10090 GN=Notch1 PE=1 SV=3	0	2	2	1	0	1	1	1	814.833	1628.66	1628.66	-1.33865	-0.00109011	0	0	4382098	HCD (High Energy Collision Dissociation)	MS2	1.27529	67.1182	12.3987	4208	4208	4207	FP072920_9.raw	0/0		11.3	756.619	635.126	635.126	5.01176e-12	3.44987e-12	0	0
FALSE	High	PMI-Byonic	PMI-Byonic (A2)	A	2	Unambiguous	CQCLQGYTGPRCEIDVNECISNPCQNDATCLDQIGE	[E].cQcLQGYtGPRcEIDVNEcIsNPcQNDATcLDQIGE.[F]	C1(Carbamidomethyl); C3(Carbamidomethyl); T8(Hex(1)Pent(1)); C12(Carbamidomethyl); C19(Carbamidomethyl); S21(Fuc(1)); C24(Carbamidomethyl); C30(Carbamidomethyl)	1	1	Q01705	Q01705	Neurogenic locus notch homolog protein 1 OS=Mus musculus OX=10090 GN=Notch1 PE=1 SV=3	5	4	4	1	0	1	1	1	1179.99	4716.92	4714.91	425.987	0.502123	0	0	398136	HCD (High Energy Collision Dissociation)	MS2	28.9113	100	18.3346	6776	6776	6770	FP072920_9.raw	0/0		1.95881	232.447	232.447	8.4	0.0109948	0.000580723	0	0
FALSE	High	PMI-Byonic	PMI-Byonic (A2)	A	2	Unambiguous	CQCLQGYTGPRCE	[E].cQcLQGYTGPRcE.[I]	C1(Carbamidomethyl); C3(Carbamidomethyl); C12(Carbamidomethyl)	1	1	Q01705	Q01705	Neurogenic locus notch homolog protein 1 OS=Mus musculus OX=10090 GN=Notch1 PE=1 SV=3	0	3	3	1	0	1	1	1	543.558	1628.66	1628.66	-0.559921	-0.000303974	0	0	408950	HCD (High Energy Collision Dissociation)	MS2	15.4897	100	12.2106	4128	4128	4121	FP072920_9.raw	0/0		4.10697	366.42	366.42	366.42	7.81687e-05	7.87951e-06	0	0
FALSE	High	PMI-Byonic	PMI-Byonic (A2)	A	2	Unambiguous	CQCLQGYTGPRCE	[E].cQcLQGYTGPRcE.[I]	C1(Carbamidomethyl); C3(Carbamidomethyl); C12(Carbamidomethyl)	1	1	Q01705	Q01705	Neurogenic locus notch homolog protein 1 OS=Mus musculus OX=10090 GN=Notch1 PE=1 SV=3	0	2	2	1	0	1	1	1	814.833	1628.66	1628.66	-1.63846	-0.00133425	0	0	2.28196e+06	HCD (High Energy Collision Dissociation)	MS2	1.82663	100	12.2753	4155	4155	4154	FP072920_9.raw	0/0		10.3	720.51	620.209	620.209	5.01179e-11	1.66136e-11	0	0
FALSE	High	PMI-Byonic	PMI-Byonic (A2)	A	2	Unambiguous	CQCLQGYTGPRCE	[E].cQcLQGYTGPRcE.[I]	C1(Carbamidomethyl); C3(Carbamidomethyl); C12(Carbamidomethyl)	1	1	Q01705	Q01705	Neurogenic locus notch homolog protein 1 OS=Mus musculus OX=10090 GN=Notch1 PE=1 SV=3	0	3	3	1	0	1	1	1	543.558	1628.66	1628.66	-0.897202	-0.000487079	0	0	1.54431e+06	HCD (High Energy Collision Dissociation)	MS2	15.927	100	12.3311	4179	4179	4176	FP072920_9.raw	0/0		4.89478	513.333	465.013	465.013	1.27414e-05	1.62185e-06	0	0
FALSE	High	PMI-Byonic	PMI-Byonic (A2)	A	2	Unambiguous	CQCLQGYTGPRCE	[E].cQcLQGYTGPRcE.[I]	C1(Carbamidomethyl); C3(Carbamidomethyl); C12(Carbamidomethyl)	1	1	Q01705	Q01705	Neurogenic locus notch homolog protein 1 OS=Mus musculus OX=10090 GN=Notch1 PE=1 SV=3	0	3	3	1	0	1	1	1	543.558	1628.66	1628.66	-0.784775	-0.000426044	0	0	1.75453e+06	HCD (High Energy Collision Dissociation)	MS2	6.80884	100	12.4506	4230	4230	4229	FP072920_9.raw	0/0		5.89815	509.001	436.669	436.669	1.2643e-06	3.85175e-07	0	0
FALSE	High	PMI-Byonic	PMI-Byonic (A2)	A	2	Unambiguous	CQCLQGYTGPRCE	[E].cQcLQGYTGPRcE.[I]	C1(Carbamidomethyl); C3(Carbamidomethyl); C12(Carbamidomethyl)	1	1	Q01705	Q01705	Neurogenic locus notch homolog protein 1 OS=Mus musculus OX=10090 GN=Notch1 PE=1 SV=3	0	2	2	1	0	1	1	1	814.833	1628.66	1628.66	-1.03885	-0.000845966	0	0	8.27894e+06	HCD (High Energy Collision Dissociation)	MS2	0.448319	41.7076	12.5273	4263	4263	4262	FP072920_9.raw	0/0		10.3	719.665	577.6	577.6	5.01179e-11	2.33143e-11	0	0
FALSE	High	PMI-Byonic	PMI-Byonic (A2)	A	2	Unambiguous	CQCLQGYTGPRCE	[E].cQcLQGYTGPRcE.[I]	C1(Carbamidomethyl); C3(Carbamidomethyl); C12(Carbamidomethyl)	1	1	Q01705	Q01705	Neurogenic locus notch homolog protein 1 OS=Mus musculus OX=10090 GN=Notch1 PE=1 SV=3	0	2	2	1	0	1	1	1	814.833	1628.66	1628.66	-1.78836	-0.00145632	0	0	947731	HCD (High Energy Collision Dissociation)	MS2	6.91134	100	12.8021	4381	4381	4372	FP072920_9.raw	0/0		7.15388	599.187	596.6	596.6	7.01644e-08	1.23949e-08	0	0
FALSE	High	PMI-Byonic	PMI-Byonic (A2)	A	2	Unambiguous	CQCLQGYTGPRCE	[E].cQcLQGYTGPRcE.[I]	C1(Carbamidomethyl); C3(Carbamidomethyl); C12(Carbamidomethyl)	1	1	Q01705	Q01705	Neurogenic locus notch homolog protein 1 OS=Mus musculus OX=10090 GN=Notch1 PE=1 SV=3	0	2	2	1	0	1	1	1	814.833	1628.66	1628.66	-1.86331	-0.00151735	0	0	171522	HCD (High Energy Collision Dissociation)	MS2	27.6105	100	13.0798	4502	4502	4493	FP072920_9.raw	0/0		6.03026	399.1	399.1	399.1	9.32692e-07	2.33834e-07	0	0
FALSE	High	PMI-Byonic	PMI-Byonic (A2)	A	2	Unambiguous	CQCLQGYTGPRCE	[E].cQcLQGYTGPRcE.[I]	C1(Carbamidomethyl); C3(Carbamidomethyl); C12(Carbamidomethyl)	1	1	Q01705	Q01705	Neurogenic locus notch homolog protein 1 OS=Mus musculus OX=10090 GN=Notch1 PE=1 SV=3	0	2	2	1	0	1	1	1	814.834	1628.66	1628.66	-0.289335	-0.000235615	0	0	449507	HCD (High Energy Collision Dissociation)	MS2	27.3605	100	12.9239	4434	4434	4427	FP072920_9.raw	0/0		6.45851	503.02	503.02	503.02	3.4793e-07	6.3136e-08	0	0
FALSE	High	PMI-Byonic	PMI-Byonic (A2)	A	2	Unambiguous	CQCLQGYTGPRCE	[E].cQcLQGYTGPRcE.[I]	C1(Carbamidomethyl); C3(Carbamidomethyl); C12(Carbamidomethyl)	1	1	Q01705	Q01705	Neurogenic locus notch homolog protein 1 OS=Mus musculus OX=10090 GN=Notch1 PE=1 SV=3	0	3	3	1	0	1	1	1	543.559	1628.66	1628.66	-0.22264	-0.000120868	0	0	608552	HCD (High Energy Collision Dissociation)	MS2	16.3815	100	12.7208	4346	4346	4339	FP072920_9.raw	0/0		4.09839	402.653	402.653	402.653	7.97276e-05	8.57707e-06	0	0
FALSE	High	PMI-Byonic	PMI-Byonic (A2)	A	2	Unambiguous	CQCLQGYTGPRCE	[E].cQcLQGYTGPRcE.[I]	C1(Carbamidomethyl); C3(Carbamidomethyl); C12(Carbamidomethyl)	1	1	Q01705	Q01705	Neurogenic locus notch homolog protein 1 OS=Mus musculus OX=10090 GN=Notch1 PE=1 SV=3	0	2	2	1	0	1	1	1	814.834	1628.66	1628.66	-0.289335	-0.000235615	0	0	4.09715e+06	HCD (High Energy Collision Dissociation)	MS2	1.8457	64.3373	12.6561	4318	4318	4317	FP072920_9.raw	0/0		10.245	715.141	607.569	607.569	5.68905e-11	2.89103e-11	0	0
FALSE	High	PMI-Byonic	PMI-Byonic (A2)	A	2	Unambiguous	CQCLQGYTGPRCE	[E].cQcLQGYTGPRcE.[I]	C1(Carbamidomethyl); C3(Carbamidomethyl); C12(Carbamidomethyl)	1	1	Q01705	Q01705	Neurogenic locus notch homolog protein 1 OS=Mus musculus OX=10090 GN=Notch1 PE=1 SV=3	0	2	2	1	0	1	1	1	814.837	1628.67	1628.66	3.53318	0.00287718	0	0	280866	HCD (High Energy Collision Dissociation)	MS2	13.0767	100	16.4087	5950	5950	5945	FP072920_9.raw	0/0		5.66852	491.318	491.318	491.318	2.14527e-06	5.17736e-07	0	0
FALSE	High	PMI-Byonic	PMI-Byonic (A2)	A	2	Unambiguous	CQCLQGYTGPRCE	[E].cQcLQGYTGPRcE.[I]	C1(Carbamidomethyl); C3(Carbamidomethyl); C12(Carbamidomethyl)	1	1	Q01705	Q01705	Neurogenic locus notch homolog protein 1 OS=Mus musculus OX=10090 GN=Notch1 PE=1 SV=3	0	3	3	1	0	1	1	1	543.558	1628.66	1628.66	-0.447494	-0.000242939	0	0	2513808	HCD (High Energy Collision Dissociation)	MS2	4.58389	95.8563	12.5787	4285	4285	4284	FP072920_9.raw	0/0		4.89478	501.378	374.158	374.158	1.27414e-05	1.75423e-06	0	0
FALSE	High	PMI-Byonic	PMI-Byonic (A2)	A	2	Unambiguous	IDVNECISNPCQNDATCLDQIGE	[E].IDVNEcIsNPcQNDATcLDQIGE.[F]	C6(Carbamidomethyl); S8(Hex(1)); C11(Carbamidomethyl); C17(Carbamidomethyl)	1	1	Q01705	Q01705	Neurogenic locus notch homolog protein 1 OS=Mus musculus OX=10090 GN=Notch1 PE=1 SV=3	4	3	3	1	0	1	1	1	943.063	2827.17	2827.17	1.33198	0.00125525	0	0	225452	HCD (High Energy Collision Dissociation)	MS2	0	100	18.5177	6856	6856	6847	FP072920_9.raw	0/0		1.40566	214.671	214.671	7.32	0.0392954	0.00208254	0	0
FALSE	High	PMI-Byonic	PMI-Byonic (A2)	A	2	Unambiguous	IDVNECISNPCQNDATCLDQIGE	[E].IDVNEcIsNPcQNDAtcLDQIGE.[F]	C6(Carbamidomethyl); S8(HexNAc(1)Hex(1)Fuc(1)); C11(Carbamidomethyl); T16(Hex(1)Pent(2)); C17(Carbamidomethyl)	1	1	Q01705	Q01705	Neurogenic locus notch homolog protein 1 OS=Mus musculus OX=10090 GN=Notch1 PE=1 SV=3	4	3	3	1	0	1	1	1	1202.49	3605.47	3602.44	838.635	1.00705	0	0	463164	HCD (High Energy Collision Dissociation)	MS2	0	100	18.0307	6647	6647	6638	FP072920_9.raw	0/0		1.88862	167.548	167.548	0	0.0129235	0.000909482	0	0
FALSE	High	PMI-Byonic	PMI-Byonic (A2)	A	2	Unambiguous	IDVNECISNPCQNDATCLDQIGE	[E].IDVNEcIsNPcQNDAtcLDQIGE.[F]	C6(Carbamidomethyl); S8(HexNAc(1)Hex(1)Fuc(1)); C11(Carbamidomethyl); T16(Hex(1)Pent(1)); C17(Carbamidomethyl)	1	1	Q01705	Q01705	Neurogenic locus notch homolog protein 1 OS=Mus musculus OX=10090 GN=Notch1 PE=1 SV=3	4	3	3	1	0	1	1	1	1157.48	3470.42	3470.4	5.39324	0.00623891	0	0	281806	HCD (High Energy Collision Dissociation)	MS2	5.5382	100	18.0543	6657	6657	6649	FP072920_9.raw	0/0		3.13721	260.22	260.22	1.2	0.000729112	4.57736e-05	0	0
FALSE	High	PMI-Byonic	PMI-Byonic (A2)	A	2	Unambiguous	IDVNECISNPCQNDATCLDQIGE	[E].IDVNEcIsNPcQNDAtcLDQIGE.[F]	C6(Carbamidomethyl); S8(Hex(1)Pent(1)); C11(Carbamidomethyl); T16(HexNAc(1)Hex(1)Fuc(1)NeuAc(1)); C17(Carbamidomethyl)	1	1	Q01705	Q01705	Neurogenic locus notch homolog protein 1 OS=Mus musculus OX=10090 GN=Notch1 PE=1 SV=3	4	3	3	1	0	1	1	1	1255.17	3763.51	3761.5	533.867	0.66938	0	0	283579	HCD (High Energy Collision Dissociation)	MS2	0	100	19.355	7213	7213	7204	FP072920_9.raw	0/0		2.04021	103.499	103.499	0	0.00911573	0.000431947	0	0
FALSE	High	PMI-Byonic	PMI-Byonic (A2)	A	2	Unambiguous	IDVNECISNPCQNDATCLDQIGE	[E].IDVNEcIsNPcQNDAtcLDQIGE.[F]	C6(Carbamidomethyl); S8(Hex(1)Pent(2)); C11(Carbamidomethyl); T16(HexNAc(1)Fuc(1)); C17(Carbamidomethyl)	1	1	Q01705	Q01705	Neurogenic locus notch homolog protein 1 OS=Mus musculus OX=10090 GN=Notch1 PE=1 SV=3	4	3	3	1	0	1	1	1	1148.14	3442.4	3440.39	582.46	0.667964	0	0	307029	HCD (High Energy Collision Dissociation)	MS2	0	100	18.132	6690	6690	6682	FP072920_9.raw	0/0		1.2702	121.95	121.95	1.2	0.0536781	0.003548	0	0
FALSE	High	PMI-Byonic	PMI-Byonic (A2)	A	2	Unambiguous	IDVNECISNPCQNDATCLDQIGE	[E].IDVNEcIsNPcQNDAtcLDQIGE.[F]	C6(Carbamidomethyl); S8(HexNAc(1)Fuc(1)); C11(Carbamidomethyl); T16(Hex(1)Pent(1)); C17(Carbamidomethyl)	1	1	Q01705	Q01705	Neurogenic locus notch homolog protein 1 OS=Mus musculus OX=10090 GN=Notch1 PE=1 SV=3	4	3	3	1	0	1	1	1	1103.45	3308.35	3308.35	-0.625139	-0.000689392	0	0	127737	HCD (High Energy Collision Dissociation)	MS2	0	100	18.1363	6692	6692	6682	FP072920_9.raw	0/0		2.29407	279.848	279.848	0	0.00508083	0.000316204	0	0
FALSE	High	PMI-Byonic	PMI-Byonic (A2)	A	2	Unambiguous	IDVNECISNPCQNDATCLDQIGE	[E].IDVNEcIsNPcQNDAtcLDQIGE.[F]	C6(Carbamidomethyl); S8(Hex(1)Pent(1)); C11(Carbamidomethyl); T16(Fuc(1)); C17(Carbamidomethyl)	1	1	Q01705	Q01705	Neurogenic locus notch homolog protein 1 OS=Mus musculus OX=10090 GN=Notch1 PE=1 SV=3	4	3	3	1	0	1	1	1	1035.76	3105.27	3105.27	0.286098	0.000296137	0	0	4.2198e+06	HCD (High Energy Collision Dissociation)	MS2	0	83.1242	18.5307	6861	6861	6858	FP072920_9.raw	0/0		3.65194	369.834	369.834	2.16774	0.000222875	1.75543e-05	0	0
FALSE	High	PMI-Byonic	PMI-Byonic (A2)	A	2	Unambiguous	IDVNECISNPCQNDATCLDQIGE	[E].IDVNEcIsNPcQNDAtcLDQIGE.[F]	C6(Carbamidomethyl); S8(Fuc(1)); C11(Carbamidomethyl); T16(Hex(1)Pent(1)); C17(Carbamidomethyl)	1	1	Q01705	Q01705	Neurogenic locus notch homolog protein 1 OS=Mus musculus OX=10090 GN=Notch1 PE=1 SV=3	4	3	3	1	0	1	1	1	1035.76	3105.27	3105.27	-1.01115	-0.00104664	0	0	192468	HCD (High Energy Collision Dissociation)	MS2	0	100	18.657	6915	6915	6913	FP072920_9.raw	0/0		1.36306	184.981	184.981	1.2	0.0433452	0.00263065	0	0
FALSE	High	PMI-Byonic	PMI-Byonic (A2)	A	2	Unambiguous	IDVNECISNPCQNDATCLDQIGE	[E].IDVNEcIsNPcQNDAtcLDQIGE.[F]	C6(Carbamidomethyl); S8(Hex(1)Pent(2)); C11(Carbamidomethyl); T16(HexNAc(1)Hex(1)Fuc(1)NeuAc(1)); C17(Carbamidomethyl)	1	1	Q01705	Q01705	Neurogenic locus notch homolog protein 1 OS=Mus musculus OX=10090 GN=Notch1 PE=1 SV=3	4	3	3	1	0	1	1	1	1299.19	3895.55	3893.54	516.759	0.670674	0	0	184350	HCD (High Energy Collision Dissociation)	MS2	0	100	19.271	7177	7177	7171	FP072920_9.raw	0/0		1.2702	95.2019	95.2019	1.2	0.0536781	0.00387565	0	0
FALSE	High	PMI-Byonic	PMI-Byonic (A2)	A	2	Unambiguous	IDVNECISNPCQNDATCLDQIGE	[E].IDVNEcIsNPcQNDAtcLDQIGE.[F]	C6(Carbamidomethyl); S8(Fuc(1)); C11(Carbamidomethyl); T16(Hex(1)Pent(2)); C17(Carbamidomethyl)	1	1	Q01705	Q01705	Neurogenic locus notch homolog protein 1 OS=Mus musculus OX=10090 GN=Notch1 PE=1 SV=3	4	3	3	1	0	1	1	1	1079.78	3237.31	3237.31	0.116596	0.00012582	0	0	329817	HCD (High Energy Collision Dissociation)	MS2	0	100	18.5777	6881	6881	6880	FP072920_9.raw	0/0		3.0822	263.29	263.29	0	0.000827556	5.81574e-05	0	0
FALSE	High	PMI-Byonic	PMI-Byonic (A2)	A	2	Unambiguous	IDVNECISNPCQNDATCLDQIGE	[E].IDVNEcIsNPcQNDAtcLDQIGE.[F]	C6(Carbamidomethyl); S8(Fuc(1)); C11(Carbamidomethyl); T16(Hex(1)Pent(1)); C17(Carbamidomethyl)	1	1	Q01705	Q01705	Neurogenic locus notch homolog protein 1 OS=Mus musculus OX=10090 GN=Notch1 PE=1 SV=3	4	2	2	1	0	1	1	1	1553.14	3105.26	3105.27	-2.32373	-0.00360791	0	0	323451	HCD (High Energy Collision Dissociation)	MS2	0	100	18.5351	6863	6863	6858	FP072920_9.raw	0/0		2.94778	320.099	320.099	1.2	0.00112777	7.47352e-05	0	0
FALSE	High	PMI-Byonic	PMI-Byonic (A2)	A	2	Unambiguous	IDVNECISNPCQNDATCLDQIGE	[E].IDVNEcIsNPcQNDAtcLDQIGE.[F]	C6(Carbamidomethyl); S8(Fuc(1)); C11(Carbamidomethyl); T16(Hex(1)Pent(2)); C17(Carbamidomethyl)	1	1	Q01705	Q01705	Neurogenic locus notch homolog protein 1 OS=Mus musculus OX=10090 GN=Notch1 PE=1 SV=3	4	3	3	1	0	1	1	1	1079.78	3237.31	3237.31	0.229718	0.00024789	0	0	1.74348e+06	HCD (High Energy Collision Dissociation)	MS2	0	100	18.456	6828	6828	6825	FP072920_9.raw	0/0		3.97766	364.412	364.412	0	0.000105278	1.03248e-05	0	0
FALSE	High	PMI-Byonic	PMI-Byonic (A2)	A	2	Unambiguous	IDVNECISNPCQNDATCLDQIGE	[E].IDVNEcISNPcQNDAtcLDQIGE.[F]	C6(Carbamidomethyl); C11(Carbamidomethyl); T16(Hex(1)Pent(1)); C17(Carbamidomethyl)	1	1	Q01705	Q01705	Neurogenic locus notch homolog protein 1 OS=Mus musculus OX=10090 GN=Notch1 PE=1 SV=3	4	3	3	1	0	1	1	1	987.077	2959.22	2959.21	1.10005	0.0010851	0	0	917624	HCD (High Energy Collision Dissociation)	MS2	0	100	18.509	6852	6852	6847	FP072920_9.raw	0/0		1.24346	314.93	314.93	12.5066	0.0570871	0.00422117	0	0
FALSE	High	PMI-Byonic	PMI-Byonic (A2)	A	2	Unambiguous	FQCICMPGYE	[E].FQcIcmPGYE.[G]	C3(Carbamidomethyl); C5(Carbamidomethyl); M6(Oxidation)	1	1	Q01705	Q01705	Neurogenic locus notch homolog protein 1 OS=Mus musculus OX=10090 GN=Notch1 PE=1 SV=3	0	2	2	1	0	1	1	1	660.755	1320.5	1320.51	-1.53902	-0.00101614	0	0	285888	HCD (High Energy Collision Dissociation)	MS2	51.6247	100	18.328	6773	6773	6770	FP072920_9.raw	0/0		1.90129	288.931	169.739	169.739	0.0125519	0.000823667	0	0
FALSE	High	PMI-Byonic	PMI-Byonic (A2)	A	2	Unambiguous	FQCICMPGYE	[E].FQcIcmPGYE.[G]	C3(Carbamidomethyl); C5(Carbamidomethyl); M6(Oxidation)	1	1	Q01705	Q01705	Neurogenic locus notch homolog protein 1 OS=Mus musculus OX=10090 GN=Notch1 PE=1 SV=3	0	2	2	1	0	1	1	1	660.755	1320.5	1320.51	-2.74077	-0.0018096	0	0	201071	HCD (High Energy Collision Dissociation)	MS2	29.4641	100	18.0995	6676	6676	6671	FP072920_9.raw	0/0		1.92422	318.738	237.856	237.856	0.0119064	0.000739291	0	0
FALSE	High	PMI-Byonic	PMI-Byonic (A2)	A	2	Unambiguous	FQCICMPGYE	[E].FQcIcMPGYE.[G]	C3(Carbamidomethyl); C5(Carbamidomethyl)	1	1	Q01705	Q01705	Neurogenic locus notch homolog protein 1 OS=Mus musculus OX=10090 GN=Notch1 PE=1 SV=3	0	2	2	1	0	1	1	1	652.759	1304.51	1304.51	0.0650562	4.24333e-05	0	0	10019981	HCD (High Energy Collision Dissociation)	MS2	16.0229	24.9061	18.4273	6815	6815	6814	FP072920_9.raw	0/0		2.64108	434.54	209.028	209.028	0.00228517	0.000128199	0	0
FALSE	High	PMI-Byonic	PMI-Byonic (A2)	A	2	Unambiguous	FQCICMPGYEGVYCEINTDECASSPCLHNGHCMDKINE	[E].FQcIcMPGYEGVYcEINTDEcASsPcLHNGHcMDKINE.[F]	C3(Carbamidomethyl); C5(Carbamidomethyl); C14(Carbamidomethyl); C21(Carbamidomethyl); S24(Hex(1)Pent(2)); C26(Carbamidomethyl); C32(Carbamidomethyl)	1	1	Q01705	Q01705	Neurogenic locus notch homolog protein 1 OS=Mus musculus OX=10090 GN=Notch1 PE=1 SV=3	5	4	4	1	0	1	1	1	1256.99	5024.95	5021.96	595.058	0.74709	0	0	369238	HCD (High Energy Collision Dissociation)	MS2	22.8933	100	17.9552	6615	6615	6605	FP072920_9.raw	0/0		6.66722	605.585	605.585	0	2.1517e-07	2.14594e-08	0	0
FALSE	High	PMI-Byonic	PMI-Byonic (A2)	A	2	Unambiguous	FQCICMPGYE	[E].FQcIcMPGYE.[G]	C3(Carbamidomethyl); C5(Carbamidomethyl)	1	1	Q01705	Q01705	Neurogenic locus notch homolog protein 1 OS=Mus musculus OX=10090 GN=Notch1 PE=1 SV=3	0	2	2	1	0	1	1	1	652.76	1304.51	1304.51	0.813661	0.000530715	0	0	635516	HCD (High Energy Collision Dissociation)	MS2	48.4614	100	18.3022	6762	6762	6759	FP072920_9.raw	0/0		3.12491	447.691	257.858	257.858	0.000750057	5.16919e-05	0	0
FALSE	High	PMI-Byonic	PMI-Byonic (A2)	A	2	Unambiguous	FQCICMPGYEGVYCEINTDECASSPCLHNGHCMDKINE	[E].FQcIcMPGYEGVYcEINtDEcASSPcLHNGHcMDKINE.[F]	C3(Carbamidomethyl); C5(Carbamidomethyl); C14(Carbamidomethyl); T18(Hex(1)Pent(1)); C21(Carbamidomethyl); C26(Carbamidomethyl); C32(Carbamidomethyl)	1	1	Q01705	Q01705	Neurogenic locus notch homolog protein 1 OS=Mus musculus OX=10090 GN=Notch1 PE=1 SV=3	5	4	4	1	0	1	1	1	1223.74	4891.92	4889.92	409.575	0.500697	0	0	783206	HCD (High Energy Collision Dissociation)	MS2	0	100	17.9147	6597	6597	6594	FP072920_9.raw	0/0		9.95665	791.351	791.351	0	1.10496e-10	4.05651e-11	0	0
FALSE	High	PMI-Byonic	PMI-Byonic (A2)	A	2	Unambiguous	FQCICMPGYEGVYCE	[E].FQcIcMPGYEGVYcE.[I]	C3(Carbamidomethyl); C5(Carbamidomethyl); C14(Carbamidomethyl)	1	1	Q01705	Q01705	Neurogenic locus notch homolog protein 1 OS=Mus musculus OX=10090 GN=Notch1 PE=1 SV=3	1	2	2	1	0	1	1	1	956.875	1912.74	1912.74	2.72111	0.00260238	0	0	817475	HCD (High Energy Collision Dissociation)	MS2	22.4867	100	19.7215	7366	7366	7365	FP072920_9.raw	0/0		1.37174	366.908	266.694	266.694	0.0424876	0.00235555	0	0
FALSE	High	PMI-Byonic	PMI-Byonic (A2)	A	2	Unambiguous	FQCICMPGYEGVYCE	[E].FQcIcMPGYEGVYcE.[I]	C3(Carbamidomethyl); C5(Carbamidomethyl); C14(Carbamidomethyl)	1	1	Q01705	Q01705	Neurogenic locus notch homolog protein 1 OS=Mus musculus OX=10090 GN=Notch1 PE=1 SV=3	1	2	2	1	0	1	1	1	956.872	1912.74	1912.74	0.168317	0.000160973	0	0	899170	HCD (High Energy Collision Dissociation)	MS2	18.7985	100	19.5973	7314	7314	7312	FP072920_9.raw	0/0		3.27212	405.378	312.191	312.191	0.000534411	3.99331e-05	0	0
FALSE	Medium	PMI-Byonic	PMI-Byonic (A2)	A	2	Unambiguous	FQCICMPGYE	[E].FQcIcmPGYE.[G]	C3(Carbamidomethyl); C5(Carbamidomethyl); M6(Oxidation)	1	1	Q01705	Q01705	Neurogenic locus notch homolog protein 1 OS=Mus musculus OX=10090 GN=Notch1 PE=1 SV=3	0	2	2	1	0	1	1	1	661.833	1322.66	1320.51	1630.53	1.07656	0	0	312608	HCD (High Energy Collision Dissociation)	MS2	27.0572	100	15.8012	5688	5688	5681	FP072920_9.raw	0/0		0.399965	191.275	188.905	188.905	0.39814	0.0146558	0	0
FALSE	High	PMI-Byonic	PMI-Byonic (A2)	A	2	Unambiguous	FQCICMPGYE	[E].FQcIcmPGYE.[G]	C3(Carbamidomethyl); C5(Carbamidomethyl); M6(Oxidation)	1	1	Q01705	Q01705	Neurogenic locus notch homolog protein 1 OS=Mus musculus OX=10090 GN=Notch1 PE=1 SV=3	0	2	2	1	0	1	1	1	660.757	1320.51	1320.51	0.309824	0.000204562	0	0	378461	HCD (High Energy Collision Dissociation)	MS2	13.6719	100	15.8226	5697	5697	5692	FP072920_9.raw	0/0		2.44527	336.946	220.881	220.881	0.00358697	0.000225768	0	0
FALSE	High	PMI-Byonic	PMI-Byonic (A2)	A	2	Unambiguous	GVYCEINTDECASSPCLHNGHCMDKINE	[E].GVYcEINTDEcASsPcLHNGHcMDKINE.[F]	C4(Carbamidomethyl); C11(Carbamidomethyl); S14(Hex(1)Pent(1)); C16(Carbamidomethyl); C22(Carbamidomethyl)	1	1	Q01705	Q01705	Neurogenic locus notch homolog protein 1 OS=Mus musculus OX=10090 GN=Notch1 PE=1 SV=3	4	4	4	1	0	1	1	1	902.613	3607.43	3604.43	832.83	0.750469	0	0	720408	HCD (High Energy Collision Dissociation)	MS2	38.7172	100	14.277	5025	5025	5021	FP072920_9.raw	0/0		6.03974	578.746	578.746	1.2	9.12547e-07	2.18965e-07	0	0
FALSE	High	PMI-Byonic	PMI-Byonic (A2)	A	2	Unambiguous	GVYCEINTDECASSPCLHNGHCMDKINE	[E].GVYcEINTDEcAsSPcLHNGHcMDKINE.[F]	C4(Carbamidomethyl); C11(Carbamidomethyl); S13(Hex(1)Pent(2)); C16(Carbamidomethyl); C22(Carbamidomethyl)	1	1	Q01705	Q01705	Neurogenic locus notch homolog protein 1 OS=Mus musculus OX=10090 GN=Notch1 PE=1 SV=3	4	4	4	1	0	1	1	1	934.873	3736.47	3736.47	-0.0918787	-8.58255e-05	0	0	503290	HCD (High Energy Collision Dissociation)	MS2	2.20455	100	14.3973	5077	5077	5076	FP072920_9.raw	0/0		9.03974	731.322	731.322	0	9.12548e-10	1.94467e-10	0	0
FALSE	High	PMI-Byonic	PMI-Byonic (A2)	A	2	Unambiguous	GVYCEINTDECASSPCLHNGHCMDKINE	[E].GVYcEINTDEcASsPcLHNGHcMDKINE.[F]	C4(Carbamidomethyl); C11(Carbamidomethyl); S14(Hex(1)Pent(1)); C16(Carbamidomethyl); C22(Carbamidomethyl)	1	1	Q01705	Q01705	Neurogenic locus notch homolog protein 1 OS=Mus musculus OX=10090 GN=Notch1 PE=1 SV=3	4	4	4	1	0	1	1	1	901.863	3604.43	3604.43	0.859315	0.000774335	0	0	540196	HCD (High Energy Collision Dissociation)	MS2	0	100	14.4097	5083	5083	5076	FP072920_9.raw	0/0		8.9847	732.791	732.791	1.2	1.03586e-09	2.59189e-10	0	0
FALSE	High	PMI-Byonic	PMI-Byonic (A2)	A	2	Unambiguous	GVYCEINTDECASSPCLHNGHCMDKINE	[E].GVYcEINTDEcAsSPcLHNGHcmDKINE.[F]	C4(Carbamidomethyl); C11(Carbamidomethyl); S13(Hex(1)Pent(2)); C16(Carbamidomethyl); C22(Carbamidomethyl); M23(Oxidation)	1	1	Q01705	Q01705	Neurogenic locus notch homolog protein 1 OS=Mus musculus OX=10090 GN=Notch1 PE=1 SV=3	4	4	4	1	0	1	1	1	938.871	3752.46	3752.46	-0.68822	-0.00064563	0	0	154844	HCD (High Energy Collision Dissociation)	MS2	50.9996	100	14.488	5117	5117	5109	FP072920_9.raw	0/0		4.69157	437.968	437.968	0	2.03435e-05	2.32167e-06	0	0
FALSE	High	PMI-Byonic	PMI-Byonic (A2)	A	2	Unambiguous	INTDECASSPCLHNGHCMDKINE	[E].INTDEcASsPcLHNGHcMDKINE.[F]	C6(Carbamidomethyl); S9(Hex(1)Pent(2)R0); C11(Carbamidomethyl); C17(Carbamidomethyl)	1	1	Q01705	Q01705	Neurogenic locus notch homolog protein 1 OS=Mus musculus OX=10090 GN=Notch1 PE=1 SV=3	3	4	4	1	0	1	1	1	782.814	3128.23	3128.24	-3.19026	-0.00249497	0	0	320230	HCD (High Energy Collision Dissociation)	MS2	4.97768	100	12.1548	4104	4104	4099	FP072920_9.raw	0/0		6.32211	581.289	562.353	1.2	4.76305e-07	1.01239e-07	0	0
FALSE	High	PMI-Byonic	PMI-Byonic (A2)	A	2	Unambiguous	INTDECASSPCLHNGHCMDKINE	[E].INTDEcASsPcLHNGHcmDKINE.[F]	C6(Carbamidomethyl); S9(Hex(1)Pent(1)); C11(Carbamidomethyl); C17(Carbamidomethyl); M18(Oxidation)	1	1	Q01705	Q01705	Neurogenic locus notch homolog protein 1 OS=Mus musculus OX=10090 GN=Notch1 PE=1 SV=3	3	4	4	1	0	1	1	1	754.554	3015.19	3012.2	994.739	0.749087	0	0	217184	HCD (High Energy Collision Dissociation)	MS2	37.6136	100	12.2926	4163	4163	4154	FP072920_9.raw	0/0		1.94707	197.756	197.756	1.2	0.0112961	0.00065837	0	0
FALSE	High	PMI-Byonic	PMI-Byonic (A2)	A	2	Unambiguous	INTDECASSPCLHNGHCMDKINE	[E].INTDEcASsPcLHNGHcMDKINE.[F]	C6(Carbamidomethyl); S9(Hex(1)Pent(2)); C11(Carbamidomethyl); C17(Carbamidomethyl)	1	1	Q01705	Q01705	Neurogenic locus notch homolog protein 1 OS=Mus musculus OX=10090 GN=Notch1 PE=1 SV=3	3	4	4	1	0	1	1	1	783.567	3131.25	3128.24	959.482	0.750374	0	0	378887	HCD (High Energy Collision Dissociation)	MS2	43.4904	100	12.2818	4158	4158	4154	FP072920_9.raw	0/0		3.29957	279.69	279.69	1.2	0.000501688	3.56703e-05	0	0
FALSE	High	PMI-Byonic	PMI-Byonic (A2)	A	2	Unambiguous	INTDECASSPCLHNGHCMDKINE	[E].INTDEcASsPcLHNGHcMDKINE.[F]	C6(Carbamidomethyl); S9(Hex(1)Pent(1)); C11(Carbamidomethyl); C17(Carbamidomethyl)	1	1	Q01705	Q01705	Neurogenic locus notch homolog protein 1 OS=Mus musculus OX=10090 GN=Notch1 PE=1 SV=3	3	4	4	1	0	1	1	1	749.808	2996.21	2996.2	2.46207	0.00184422	0	0	380591	HCD (High Energy Collision Dissociation)	MS2	2.62709	100	12.1997	4123	4123	4121	FP072920_9.raw	0/0		5.5925	550.398	550.398	1.2	2.55564e-06	5.98282e-07	0	0
FALSE	High	PMI-Byonic	PMI-Byonic (A2)	A	2	Unambiguous	INTDECASSPCLHNGHCMDKINE	[E].INTDEcASsPcLHNGHcMDKINE.[F]	C6(Carbamidomethyl); S9(Hex(1)Pent(1)R0); C11(Carbamidomethyl); C17(Carbamidomethyl)	1	1	Q01705	Q01705	Neurogenic locus notch homolog protein 1 OS=Mus musculus OX=10090 GN=Notch1 PE=1 SV=3	3	4	4	1	0	1	1	1	749.806	2996.2	2996.2	-0.0640142	-4.79498e-05	0	0	118935	HCD (High Energy Collision Dissociation)	MS2	32.9524	100	12.0799	4072	4072	4066	FP072920_9.raw	0/0		5.10742	389.272	389.272	1.2	7.80875e-06	1.22123e-06	0	0
FALSE	High	PMI-Byonic	PMI-Byonic (A2)	A	2	Unambiguous	FQCQCPKGFNGHLCQYDVDE	[E].FQcQcPKGFNGHLcQYDVDE.[C]	C3(Carbamidomethyl); C5(Carbamidomethyl); C14(Carbamidomethyl)	1	1	Q01705	Q01705	Neurogenic locus notch homolog protein 1 OS=Mus musculus OX=10090 GN=Notch1 PE=1 SV=3	2	3	3	1	0	1	1	1	834.682	2502.03	2502.03	1.44267	0.0012032	0	0	945815	HCD (High Energy Collision Dissociation)	MS2	28.6988	100	15.1325	5398	5398	5395	FP072920_9.raw	0/0		3.31548	341.549	254.592	254.592	0.000483633	2.75809e-05	0	0
FALSE	High	PMI-Byonic	PMI-Byonic (A2)	A	2	Unambiguous	FQCQCPKGFNGHLCQYDVDE	[E].FQcQcPKGFNGHLcQYDVDE.[C]	C3(Carbamidomethyl); C5(Carbamidomethyl); C14(Carbamidomethyl)	1	1	Q01705	Q01705	Neurogenic locus notch homolog protein 1 OS=Mus musculus OX=10090 GN=Notch1 PE=1 SV=3	2	3	3	1	0	1	1	1	834.681	2502.03	2502.03	0.85721	0.000714921	0	0	608163	HCD (High Energy Collision Dissociation)	MS2	10.2346	100	15.2576	5451	5451	5450	FP072920_9.raw	0/0		2.88223	315.26	271.701	271.701	0.00131151	9.37756e-05	0	0
FALSE	High	PMI-Byonic	PMI-Byonic (A2)	A	2	Unambiguous	FQCQCPKGFNGHLCQYDVDECASTPCKNGAKCLDGPNTYTCVCTE	[E].FQcQcPKGFNGHLcQYDVDEcAStPcKNGAKcLDGPNTYTcVcTE.[G]	C3(Carbamidomethyl); C5(Carbamidomethyl); C14(Carbamidomethyl); C21(Carbamidomethyl); T24(Hex(1)Pent(1)); C26(Carbamidomethyl); C32(Carbamidomethyl); C41(Carbamidomethyl); C43(Carbamidomethyl)	1	1	Q01705	Q01705	Neurogenic locus notch homolog protein 1 OS=Mus musculus OX=10090 GN=Notch1 PE=1 SV=3	4	5	5	1	0	1	1	1	1130.06	5646.28	5641.28	885.273	0.998814	0	0	1400414	HCD (High Energy Collision Dissociation)	MS2	25.7879	100	15.9931	5771	5771	5769	FP072920_9.raw	0/0		6.21258	480.684	460.896	0	6.12946e-07	1.35261e-07	0	0
FALSE	High	PMI-Byonic	PMI-Byonic (A2)	A	2	Unambiguous	FQCQCPKGFNGHLCQYDVDECASTPCKNGAKCLDGPNTYTCVCTE	[E].FQcQcPKGFNGHLcQYDVDEcAStPcKNGAKcLDGPNTYTcVcTE.[G]	C3(Carbamidomethyl); C5(Carbamidomethyl); C14(Carbamidomethyl); C21(Carbamidomethyl); T24(Hex(1)Pent(1)); C26(Carbamidomethyl); C32(Carbamidomethyl); C41(Carbamidomethyl); C43(Carbamidomethyl)	1	1	Q01705	Q01705	Neurogenic locus notch homolog protein 1 OS=Mus musculus OX=10090 GN=Notch1 PE=1 SV=3	4	5	5	1	0	1	1	1	1129.26	5642.28	5641.28	176.171	0.198766	0	0	209594	HCD (High Energy Collision Dissociation)	MS2	93.4835	100	16.1186	5825	5825	5824	FP072920_9.raw	0/0		4.7742	360.028	360.028	0	1.68191e-05	1.93146e-06	0	0
FALSE	High	PMI-Byonic	PMI-Byonic (A2)	A	2	Unambiguous	FQCQCPKGFNGHLCQYDVDECASTPCKNGAKCLDGPNTYTCVCTE	[E].FQcQcPKGFNGHLcQYDVDEcAStPcKNGAKcLDGPNTYTcVcTE.[G]	C3(Carbamidomethyl); C5(Carbamidomethyl); C14(Carbamidomethyl); C21(Carbamidomethyl); T24(Hex(1)Pent(1)); C26(Carbamidomethyl); C32(Carbamidomethyl); C41(Carbamidomethyl); C43(Carbamidomethyl)	1	1	Q01705	Q01705	Neurogenic locus notch homolog protein 1 OS=Mus musculus OX=10090 GN=Notch1 PE=1 SV=3	4	5	5	1	0	1	1	1	1129.86	5645.25	5641.28	704.048	0.794347	0	0	1.32423e+06	HCD (High Energy Collision Dissociation)	MS2	0	100	16.3938	5944	5944	5934	FP072920_9.raw	0/0		2.49502	343.958	343.958	0	0.00319876	0.000173499	0	0
FALSE	High	PMI-Byonic	PMI-Byonic (A2)	A	2	Unambiguous	FQCQCPKGFNGHLCQYDVDECASTPCKNGAKCLDGPNTYTCVCTE	[E].FQcQcPKGFNGHLcQYDVDEcAStPcKNGAKcLDGPNTYTcVcTE.[G]	C3(Carbamidomethyl); C5(Carbamidomethyl); C14(Carbamidomethyl); C21(Carbamidomethyl); T24(Hex(1)Pent(1)); C26(Carbamidomethyl); C32(Carbamidomethyl); C41(Carbamidomethyl); C43(Carbamidomethyl)	1	1	Q01705	Q01705	Neurogenic locus notch homolog protein 1 OS=Mus musculus OX=10090 GN=Notch1 PE=1 SV=3	4	5	5	1	0	1	1	1	1129.86	5645.27	5641.28	707.727	0.798497	0	0	342999	HCD (High Energy Collision Dissociation)	MS2	0	100	15.8754	5720	5720	5714	FP072920_9.raw	0/0		4.62429	325.361	325.361	0	2.37523e-05	2.77481e-06	0	0
FALSE	High	PMI-Byonic	PMI-Byonic (A2)	A	2	Unambiguous	FQCQCPKGFNGHLCQYDVDECASTPCKNGAKCLDGPNTYTCVCTE	[E].FQcQcPKGFNGHLcQYDVDEcAsTPcKNGAKcLDGPNTYTcVcTE.[G]	C3(Carbamidomethyl); C5(Carbamidomethyl); C14(Carbamidomethyl); C21(Carbamidomethyl); S23(Hex(1)Pent(1)); C26(Carbamidomethyl); C32(Carbamidomethyl); C41(Carbamidomethyl); C43(Carbamidomethyl)	1	1	Q01705	Q01705	Neurogenic locus notch homolog protein 1 OS=Mus musculus OX=10090 GN=Notch1 PE=1 SV=3	4	5	5	1	0	1	1	1	1130.06	5646.27	5641.28	883.866	0.997228	0	0	1.16058e+06	HCD (High Energy Collision Dissociation)	MS2	13.966	100	16.2486	5881	5881	5879	FP072920_9.raw	0/0		4.43635	395.059	395.059	0	3.66143e-05	4.24561e-06	0	0
FALSE	High	PMI-Byonic	PMI-Byonic (A2)	A	2	Unambiguous	GYTGTHCEVDIDECDPDPCHYGSCKDGVATFTCLCQPGYTGHHCETNINE	[E].GYtGtHcEVDIDEcDPDPcHYGScKDGVATFTcLcQPGYTGHHcETNINE.[C]	T3(HexNAc(1)Hex(1)); T5(HexNAc(1)); C7(Carbamidomethyl); C14(Carbamidomethyl); C19(Carbamidomethyl); C24(Carbamidomethyl); C33(Carbamidomethyl); C35(Carbamidomethyl); C44(Carbamidomethyl)	1	1	Q01705	Q01705	Neurogenic locus notch homolog protein 1 OS=Mus musculus OX=10090 GN=Notch1 PE=1 SV=3	6	6	6	1	0	1	1	1	1068.59	6406.53	6402.51	626.681	0.668722	0	0	719562	HCD (High Energy Collision Dissociation)	MS2	10.0266	100	16.3683	5933	5933	5923	FP072920_9.raw	0/0		4.35599	368.424	368.424	0	4.40566e-05	5.04003e-06	0	0
FALSE	High	PMI-Byonic	PMI-Byonic (A2)	A	2	Unambiguous	GYTGTHCEVDIDECDPDPCHYGSCKDGVATFTCLCQPGYTGHHCETNINE	[E].GYTGTHcEVDIDEcDPDPcHYGscKDGVATFtcLcQPGYTGHHcETNINE.[C]	C7(Carbamidomethyl); C14(Carbamidomethyl); C19(Carbamidomethyl); S23(Hex(1)Pent(1)); C24(Carbamidomethyl); T32(HexNAc(1)Fuc(1)); C33(Carbamidomethyl); C35(Carbamidomethyl); C44(Carbamidomethyl)	1	1	Q01705	Q01705	Neurogenic locus notch homolog protein 1 OS=Mus musculus OX=10090 GN=Notch1 PE=1 SV=3	6	6	6	1	0	1	1	1	1080.76	6479.53	6477.53	307.755	0.332249	0	0	1217596	HCD (High Energy Collision Dissociation)	MS2	39.7731	100	16.552	6013	6013	6011	FP072920_9.raw	0/0		1.11471	285.224	285.224	0	0.076788	0.00576596	0	0
FALSE	High	PMI-Byonic	PMI-Byonic (A2)	A	2	Unambiguous	GYTGTHCEVDIDECDPDPCHYGSCKDGVATFTCLCQPGYTGHHCETNINE	[E].GYTGTHcEVDIDEcDPDPcHYGscKDGVAtFTcLcQPGYTGHHcETNINE.[C]	C7(Carbamidomethyl); C14(Carbamidomethyl); C19(Carbamidomethyl); S23(Hex(1)Pent(1)); C24(Carbamidomethyl); T30(HexNAc(1)Fuc(1)); C33(Carbamidomethyl); C35(Carbamidomethyl); C44(Carbamidomethyl)	1	1	Q01705	Q01705	Neurogenic locus notch homolog protein 1 OS=Mus musculus OX=10090 GN=Notch1 PE=1 SV=3	6	6	6	1	0	1	1	1	1080.93	6480.53	6477.53	462.549	0.499363	0	0	1171314	HCD (High Energy Collision Dissociation)	MS2	48.0626	100	16.4393	5963	5963	5956	FP072920_9.raw	0/0		1.62795	297.371	297.371	0	0.0235531	0.00118014	0	0
FALSE	High	PMI-Byonic	PMI-Byonic (A2)	A	2	Unambiguous	GYTGTHCEVDIDECDPDPCHYGSCKDGVATFTCLCQPGYTGHHCETNINE	[E].GYTGTHcEVDIDEcDPDPcHYGscKDGVATFtcLcQPGYTGHHcETNINE.[C]	C7(Carbamidomethyl); C14(Carbamidomethyl); C19(Carbamidomethyl); S23(HexNAc(1)); C24(Carbamidomethyl); T32(HexNAc(1)); C33(Carbamidomethyl); C35(Carbamidomethyl); C44(Carbamidomethyl)	1	1	Q01705	Q01705	Neurogenic locus notch homolog protein 1 OS=Mus musculus OX=10090 GN=Notch1 PE=1 SV=3	6	6	6	1	0	1	1	1	1041.42	6243.47	6240.46	482.764	0.502111	0	0	1.12159e+06	HCD (High Energy Collision Dissociation)	MS2	31.0052	100	16.4109	5951	5951	5945	FP072920_9.raw	0/0		4.27756	401.799	401.799	0	5.27764e-05	7.18358e-06	0	0
FALSE	High	PMI-Byonic	PMI-Byonic (A2)	A	2	Unambiguous	GYTGTHCEVDIDECDPDPCHYGSCKDGVATFTCLCQPGYTGHHCE	[E].GYTGTHcEVDIDEcDPDPcHYGscKDGVATFtcLcQPGYTGHHcE.[T]	C7(Carbamidomethyl); C14(Carbamidomethyl); C19(Carbamidomethyl); S23(HexNAc(1)); C24(Carbamidomethyl); T32(HexNAc(1)Hex(1)); C33(Carbamidomethyl); C35(Carbamidomethyl); C44(Carbamidomethyl)	1	1	Q01705	Q01705	Neurogenic locus notch homolog protein 1 OS=Mus musculus OX=10090 GN=Notch1 PE=1 SV=3	5	6	6	1	0	1	1	1	973.386	5835.28	5831.25	690.219	0.670807	0	0	448883	HCD (High Energy Collision Dissociation)	MS2	56.9473	100	16.1843	5854	5854	5846	FP072920_9.raw	0/0		2.42138	92.7259	92.7259	0	0.00378979	0.000252974	0	0
FALSE	High	PMI-Byonic	PMI-Byonic (A2)	A	2	Unambiguous	GYTGTHCEVDIDECDPDPCHYGSCKDGVATFTCLCQPGYTGHHCE	[E].GYTGTHcEVDIDEcDPDPcHYGscKDGVAtFTcLcQPGYTGHHcE.[T]	C7(Carbamidomethyl); C14(Carbamidomethyl); C19(Carbamidomethyl); S23(HexNAc(1)); C24(Carbamidomethyl); T30(HexNAc(1)); C33(Carbamidomethyl); C35(Carbamidomethyl); C44(Carbamidomethyl)	1	1	Q01705	Q01705	Neurogenic locus notch homolog protein 1 OS=Mus musculus OX=10090 GN=Notch1 PE=1 SV=3	5	6	6	1	0	1	1	1	946.208	5672.21	5669.2	530.645	0.501388	0	0	553447	HCD (High Energy Collision Dissociation)	MS2	33.9989	100	16.1317	5831	5831	5824	FP072920_9.raw	0/0		4.31175	344.848	344.848	0	4.87812e-05	6.72765e-06	0	0
FALSE	High	PMI-Byonic	PMI-Byonic (A2)	A	2	Unambiguous	GYHDPTCLSE	[E].GYHDPTcLSE.[V]	C7(Carbamidomethyl)	1	1	Q01705	Q01705	Neurogenic locus notch homolog protein 1 OS=Mus musculus OX=10090 GN=Notch1 PE=1 SV=3	0	2	2	1	0	1	1	1	589.741	1178.48	1178.48	-2.54299	-0.00149843	0	0	645537	HCD (High Energy Collision Dissociation)	MS2	11.974	100	11.4634	3808	3808	3805	FP072920_9.raw	0/0		3.64082	383.423	305.919	305.919	0.000228655	1.94392e-05	0	0
FALSE	High	PMI-Byonic	PMI-Byonic (A2)	A	2	Unambiguous	GYHDPTCLSE	[E].GYHDPTcLSE.[V]	C7(Carbamidomethyl)	1	1	Q01705	Q01705	Neurogenic locus notch homolog protein 1 OS=Mus musculus OX=10090 GN=Notch1 PE=1 SV=3	0	2	2	1	0	1	1	1	589.742	1178.48	1178.48	-0.885659	-0.000521865	0	0	350306	HCD (High Energy Collision Dissociation)	MS2	40.0104	100	12.463	4236	4236	4229	FP072920_9.raw	0/0		3.30817	328.054	261.703	261.703	0.000491849	3.1618e-05	0	0
FALSE	High	PMI-Byonic	PMI-Byonic (A2)	A	2	Unambiguous	GYHDPTCLSE	[E].GYHDPTcLSE.[V]	C7(Carbamidomethyl)	1	1	Q01705	Q01705	Neurogenic locus notch homolog protein 1 OS=Mus musculus OX=10090 GN=Notch1 PE=1 SV=3	0	2	2	1	0	1	1	1	589.742	1178.48	1178.48	-0.989242	-0.0005829	0	0	959634	HCD (High Energy Collision Dissociation)	MS2	14.6455	100	12.3289	4178	4178	4176	FP072920_9.raw	0/0		4.60733	480.032	350.598	350.598	2.46983e-05	3.0184e-06	0	0
FALSE	High	PMI-Byonic	PMI-Byonic (A2)	A	2	Unambiguous	GYHDPTCLSE	[E].GYHDPTcLSE.[V]	C7(Carbamidomethyl)	1	1	Q01705	Q01705	Neurogenic locus notch homolog protein 1 OS=Mus musculus OX=10090 GN=Notch1 PE=1 SV=3	0	2	2	1	0	1	1	1	589.742	1178.48	1178.48	-0.678493	-0.000399795	0	0	2.74342e+06	HCD (High Energy Collision Dissociation)	MS2	12.2235	92.2371	11.8117	3957	3957	3956	FP072920_9.raw	0/0		5.51	552.833	304.271	304.271	3.09031e-06	6.95375e-07	0	0
FALSE	High	PMI-Byonic	PMI-Byonic (A2)	A	2	Unambiguous	GYHDPTCLSE	[E].GYHDPTcLSE.[V]	C7(Carbamidomethyl)	1	1	Q01705	Q01705	Neurogenic locus notch homolog protein 1 OS=Mus musculus OX=10090 GN=Notch1 PE=1 SV=3	0	2	2	1	0	1	1	1	589.742	1178.48	1178.48	-0.782076	-0.00046083	0	0	5.3898e+06	HCD (High Energy Collision Dissociation)	MS2	0.577023	36.0679	12.1976	4122	4122	4121	FP072920_9.raw	0/0		6.39715	563.28	330.402	330.402	4.0073e-07	8.18912e-08	0	0
FALSE	High	PMI-Byonic	PMI-Byonic (A2)	A	2	Unambiguous	GYHDPTCLSE	[E].GYHDPTcLSE.[V]	C7(Carbamidomethyl)	1	1	Q01705	Q01705	Neurogenic locus notch homolog protein 1 OS=Mus musculus OX=10090 GN=Notch1 PE=1 SV=3	0	2	2	1	0	1	1	1	589.742	1178.48	1178.48	-1.29999	-0.000766005	0	0	3.71722e+06	HCD (High Energy Collision Dissociation)	MS2	5.34225	49.7118	12.0691	4067	4067	4066	FP072920_9.raw	0/0		6.39715	570.544	338.554	338.554	4.0073e-07	7.27815e-08	0	0
FALSE	High	PMI-Byonic	PMI-Byonic (A2)	A	2	Unambiguous	GYHDPTCLSE	[E].GYHDPTcLSE.[V]	C7(Carbamidomethyl)	1	1	Q01705	Q01705	Neurogenic locus notch homolog protein 1 OS=Mus musculus OX=10090 GN=Notch1 PE=1 SV=3	0	2	2	1	0	1	1	1	589.742	1178.48	1178.48	-0.885659	-0.000521865	0	0	1.81979e+06	HCD (High Energy Collision Dissociation)	MS2	30.2676	68.7614	11.5768	3857	3857	3855	FP072920_9.raw	0/0		5.24908	491.768	272.784	272.784	5.63533e-06	9.89575e-07	0	0
FALSE	High	PMI-Byonic	PMI-Byonic (A2)	A	2	Unambiguous	GYHDPTCLSE	[E].GYHDPTcLSE.[V]	C7(Carbamidomethyl)	1	1	Q01705	Q01705	Neurogenic locus notch homolog protein 1 OS=Mus musculus OX=10090 GN=Notch1 PE=1 SV=3	0	2	2	1	0	1	1	1	589.742	1178.48	1178.48	-1.29999	-0.000766005	0	0	2.46236e+06	HCD (High Energy Collision Dissociation)	MS2	4.75233	59.6723	11.6819	3902	3902	3901	FP072920_9.raw	0/0		4.4498	486.807	291.842	291.842	3.54976e-05	3.89756e-06	0	0
FALSE	High	PMI-Byonic	PMI-Byonic (A2)	A	2	Unambiguous	GYHDPTCLSE	[E].GYHDPTcLSE.[V]	C7(Carbamidomethyl)	1	1	Q01705	Q01705	Neurogenic locus notch homolog protein 1 OS=Mus musculus OX=10090 GN=Notch1 PE=1 SV=3	0	2	2	1	0	1	1	1	589.742	1178.48	1178.48	-0.678493	-0.000399795	0	0	3177263	HCD (High Energy Collision Dissociation)	MS2	3.06934	66.2742	11.9405	4012	4012	4011	FP072920_9.raw	0/0		5.51	526.035	304.319	304.319	3.09031e-06	7.28638e-07	0	0
[truncated: 7 more columns]

## Sheet: FP072920_9-2
Checked	Confidence	Identifying Node Type	Identifying Node	Search ID	Identifying Node No	PSM Ambiguity	Sequence	Annotated Sequence	Modifications	# Protein Groups	# Proteins	Master Protein Accessions	Protein Accessions	Protein Descriptions	# Missed Cleavages	Charge	Original Precursor Charge	DeltaScore	DeltaCn	Rank	Search Engine Rank	Concatenated Rank	m/z [Da]	MH+ [Da]	Theo. MH+ [Da]	DeltaM [ppm]	Deltam/z [Da]	Matched Ions	Total Ions	Intensity	Activation Type	MS Order	Isolation Interference [%]	Ion Inject Time [ms]	RT [min]	First Scan	Last Scan	Master Scan(s)	Spectrum File	Ions Matched	Annotation	|Log Prob|	Byonic Score	Delta Byonic Score	Delta Mod Score	PEP 2D	q-Value 2D	FDR 2D	Peptide Group FDR 2D
FALSE	High	PMI-Byonic	PMI-Byonic (A2)	A	2	Unambiguous	YKCRCPPGWSGKSCQQADPCASNPCANGGQCLPFE	[E].YKcRcPPGWSGKScQQADPcAsNPcANGGqcLPFE.[S]	C3(Carbamidomethyl); C5(Carbamidomethyl); C14(Carbamidomethyl); C20(Carbamidomethyl); S22(Hex(1)Pent(1)); C25(Carbamidomethyl); Q30(Deamidated); C31(Carbamidomethyl)	1	1	Q01705	Q01705	Neurogenic locus notch homolog protein 1 OS=Mus musculus OX=10090 GN=Notch1 PE=1 SV=3	0	4	4	1	0	1	1	1	1085.7	4339.77	4339.76	3.22058	0.00349414	0	0	2.28425e+06	HCD (High Energy Collision Dissociation)	MS2	0	58.8357	15.2844	5463	5463	5461	FP072920_9-2.raw	0/0		7.48436	649.366	649.366	0	3.27826e-08	6.54721e-09	0	0
FALSE	High	PMI-Byonic	PMI-Byonic (A2)	A	2	Unambiguous	YKCRCPPGWSGKSCQQADPCASNPCANGGQCLPFE	[E].YKcRcPPGWSGKscQQADPcASNPcANGGQcLPFE.[S]	C3(Carbamidomethyl); C5(Carbamidomethyl); S13(Hex(1)Pent(1)); C14(Carbamidomethyl); C20(Carbamidomethyl); C25(Carbamidomethyl); C31(Carbamidomethyl)	1	1	Q01705	Q01705	Neurogenic locus notch homolog protein 1 OS=Mus musculus OX=10090 GN=Notch1 PE=1 SV=3	0	4	4	1	0	1	1	1	1085.45	4338.76	4338.77	-2.03823	-0.00221085	0	0	203919	HCD (High Energy Collision Dissociation)	MS2	3.50128	100	15.0447	5361	5361	5351	FP072920_9-2.raw	0/0		7.48436	636.88	636.88	0	3.27826e-08	5.45407e-09	0	0
FALSE	High	PMI-Byonic	PMI-Byonic (A2)	A	2	Unambiguous	YKCRCPPGWSGKSCQQADPCASNPCANGGQCLPFE	[E].YKcRcPPGWSGKscQQADPcASNPcANGGQcLPFE.[S]	C3(Carbamidomethyl); C5(Carbamidomethyl); S13(Hex(1)Pent(2)); C14(Carbamidomethyl); C20(Carbamidomethyl); C25(Carbamidomethyl); C31(Carbamidomethyl)	1	1	Q01705	Q01705	Neurogenic locus notch homolog protein 1 OS=Mus musculus OX=10090 GN=Notch1 PE=1 SV=3	0	4	4	1	0	1	1	1	1118.46	4470.82	4470.81	1.5664	0.00175077	0	0	181382	HCD (High Energy Collision Dissociation)	MS2	0	100	15.0849	5378	5378	5373	FP072920_9-2.raw	0/0		5.21	455.996	455.996	3.81307	6.1659e-06	8.19147e-07	0	0
FALSE	High	PMI-Byonic	PMI-Byonic (A2)	A	2	Unambiguous	YKCRCPPGWSGKSCQQADPCASNPCANGGQCLPFE	[E].YKcRcPPGWSGKscQQADPcASNPcANGGQcLPFE.[S]	C3(Carbamidomethyl); C5(Carbamidomethyl); S13(Hex(1)Pent(1)); C14(Carbamidomethyl); C20(Carbamidomethyl); C25(Carbamidomethyl); C31(Carbamidomethyl)	1	1	Q01705	Q01705	Neurogenic locus notch homolog protein 1 OS=Mus musculus OX=10090 GN=Notch1 PE=1 SV=3	0	4	4	1	0	1	1	1	1085.45	4338.79	4338.77	3.36365	0.00364853	0	0	922728	HCD (High Energy Collision Dissociation)	MS2	0	100	15.1603	5410	5410	5406	FP072920_9-2.raw	0/0		7.48436	641.024	641.024	0	3.27826e-08	6.0118e-09	0	0
FALSE	High	PMI-Byonic	PMI-Byonic (A2)	A	2	Unambiguous	YKCRCPPGWSGKSCQQADPCASNPCANGGQCLPFE	[E].YKcRcPPGWSGKscQQADPcASNPcANGGQcLPFE.[S]	C3(Carbamidomethyl); C5(Carbamidomethyl); S13(Hex(1)Pent(2)); C14(Carbamidomethyl); C20(Carbamidomethyl); C25(Carbamidomethyl); C31(Carbamidomethyl)	1	1	Q01705	Q01705	Neurogenic locus notch homolog protein 1 OS=Mus musculus OX=10090 GN=Notch1 PE=1 SV=3	0	4	4	1	0	1	1	1	1119.21	4473.81	4470.81	670.947	0.74992	0	0	780058	HCD (High Energy Collision Dissociation)	MS2	24.9772	100	15.2251	5438	5438	5428	FP072920_9-2.raw	0/0		5.20488	434.853	434.853	3.25139	6.23907e-06	8.74452e-07	0	0
FALSE	High	PMI-Byonic	PMI-Byonic (A2)	A	2	Unambiguous	YKCRCPPGWSGKSCQQADPCASNPCANGGQCLPFE	[E].YKcRcPPGWSGKscQQADPcASNPcAnGGQcLPFE.[S]	C3(Carbamidomethyl); C5(Carbamidomethyl); S13(Hex(1)Pent(2)); C14(Carbamidomethyl); C20(Carbamidomethyl); C25(Carbamidomethyl); N27(Deamidated); C31(Carbamidomethyl)	1	1	Q01705	Q01705	Neurogenic locus notch homolog protein 1 OS=Mus musculus OX=10090 GN=Notch1 PE=1 SV=3	0	4	4	1	0	1	1	1	1118.71	4471.8	4471.8	1.42795	0.00159638	0	0	811502	HCD (High Energy Collision Dissociation)	MS2	0	100	15.3387	5487	5487	5483	FP072920_9-2.raw	0/0		8.48436	667.664	667.664	0	3.27826e-09	5.99138e-10	0	0
FALSE	High	PMI-Byonic	PMI-Byonic (A2)	A	2	Unambiguous	YKCRCPPGWSGKSCQQADPCASNPCANGGQCLPFE	[E].YKcRcPPGWsGKScQQADPcASNPcANGGQcLPFE.[S]	C3(Carbamidomethyl); C5(Carbamidomethyl); S10(Hex(1)); C14(Carbamidomethyl); C20(Carbamidomethyl); C25(Carbamidomethyl); C31(Carbamidomethyl)	1	1	Q01705	Q01705	Neurogenic locus notch homolog protein 1 OS=Mus musculus OX=10090 GN=Notch1 PE=1 SV=3	0	4	4	1	0	1	1	1	1053.18	4209.71	4206.73	709.711	0.746391	0	0	489061	HCD (High Energy Collision Dissociation)	MS2	35.0551	100	15.3514	5493	5493	5483	FP072920_9-2.raw	0/0		5.10453	395.329	395.329	2.4	7.86093e-06	1.06045e-06	0	0
FALSE	Low	PMI-Byonic	PMI-Byonic (A2)	A	2	Unambiguous	YKCRCPPGWSGKSCQQADPCASNPCANGGQCLPFE	[E].YKcRcPPGWsGKScQQADPcASNPcANGGQcLPFE.[S]	C3(Carbamidomethyl); C5(Carbamidomethyl); S10(Hex(1)Pent(1)); C14(Carbamidomethyl); C20(Carbamidomethyl); C25(Carbamidomethyl); C31(Carbamidomethyl)	1	1	Q01705	Q01705	Neurogenic locus notch homolog protein 1 OS=Mus musculus OX=10090 GN=Notch1 PE=1 SV=3	0	5	5	1	0	1	1	1	869.158	4341.76	4338.77	689.019	0.597899	0	0	444010	HCD (High Energy Collision Dissociation)	MS2	44.3338	100	15.3771	5504	5504	5494	FP072920_9-2.raw	0/0		0.102973	114.438	114.438	2.4	0.788908	0.0513447	0	0
FALSE	Medium	PMI-Byonic	PMI-Byonic (A2)	A	2	Unambiguous	YKCRCPPGWSGKSCQQADPCASNPCANGGQCLPFE	[E].YKcrcPPGWSGKScQQADPcAsNPcANGGqcLPFE.[S]	C3(Carbamidomethyl); R4(Deamidated); C5(Carbamidomethyl); C14(Carbamidomethyl); C20(Carbamidomethyl); S22(HexNAc(1)Fuc(1)); C25(Carbamidomethyl); Q30(Deamidated); C31(Carbamidomethyl)	1	1	Q01705	Q01705	Neurogenic locus notch homolog protein 1 OS=Mus musculus OX=10090 GN=Notch1 PE=1 SV=3	0	4	4	1	0	1	1	1	1099.95	4396.79	4395.78	229.594	0.252311	0	0	868456	HCD (High Energy Collision Dissociation)	MS2	0	100	15.3577	5495	5495	5494	FP072920_9-2.raw	0/0		0.335441	131.132	131.132	0	0.461912	0.0173659	0	0
FALSE	High	PMI-Byonic	PMI-Byonic (A2)	A	2	Unambiguous	YKCRCPPGWSGKSCQQADPCASNPCANGGQCLPFE	[E].YKcRcPPGWsGKScQQADPcASNPcAnGGQcLPFE.[S]	C3(Carbamidomethyl); C5(Carbamidomethyl); S10(Hex(1)Pent(2)); C14(Carbamidomethyl); C20(Carbamidomethyl); C25(Carbamidomethyl); N27(Deamidated); C31(Carbamidomethyl)	1	1	Q01705	Q01705	Neurogenic locus notch homolog protein 1 OS=Mus musculus OX=10090 GN=Notch1 PE=1 SV=3	0	4	4	1	0	1	1	1	1119.46	4474.81	4471.8	673.937	0.753427	0	0	582125	HCD (High Energy Collision Dissociation)	MS2	35.3449	100	15.4768	5547	5547	5538	FP072920_9-2.raw	0/0		3.86747	356.394	356.394	3.6	0.000135683	1.07264e-05	0	0
FALSE	High	PMI-Byonic	PMI-Byonic (A2)	A	2	Unambiguous	YKCRCPPGWSGKSCQQADPCASNPCANGGQCLPFE	[E].YKcRcPPGWSGKscQQADPcASNPcANGGQcLPFE.[S]	C3(Carbamidomethyl); C5(Carbamidomethyl); S13(Hex(1)Pent(1)); C14(Carbamidomethyl); C20(Carbamidomethyl); C25(Carbamidomethyl); C31(Carbamidomethyl)	1	1	Q01705	Q01705	Neurogenic locus notch homolog protein 1 OS=Mus musculus OX=10090 GN=Notch1 PE=1 SV=3	0	4	4	1	0	1	1	1	1085.69	4339.76	4338.77	226.866	0.24608	0	0	723584	HCD (High Energy Collision Dissociation)	MS2	0	100	15.5399	5574	5574	5571	FP072920_9-2.raw	0/0		7.48436	620.526	620.526	0	3.27826e-08	7.55627e-09	0	0
FALSE	High	PMI-Byonic	PMI-Byonic (A2)	A	2	Unambiguous	YKCRCPPGWSGKSCQQADPCASNPCANGGQCLPFE	[E].YKcRcPPGWSGKscQQADPcASNPcANGGQcLPFE.[S]	C3(Carbamidomethyl); C5(Carbamidomethyl); S13(Hex(1)Pent(1)); C14(Carbamidomethyl); C20(Carbamidomethyl); C25(Carbamidomethyl); C31(Carbamidomethyl)	1	1	Q01705	Q01705	Neurogenic locus notch homolog protein 1 OS=Mus musculus OX=10090 GN=Notch1 PE=1 SV=3	0	4	4	1	0	1	1	1	1085.69	4339.76	4338.77	226.866	0.24608	0	0	177002	HCD (High Energy Collision Dissociation)	MS2	0	100	15.6755	5634	5634	5626	FP072920_9-2.raw	0/0		5.10453	388.764	388.764	0	7.86093e-06	1.12712e-06	0	0
FALSE	High	PMI-Byonic	PMI-Byonic (A2)	A	2	Unambiguous	YKCRCPPGWSGKSCQQADPCASNPCANGGQCLPFE	[E].YKcRcPPGWsGKScQQADPcASNPcAnGGQcLPFE.[S]	C3(Carbamidomethyl); C5(Carbamidomethyl); S10(Hex(1)Pent(1)); C14(Carbamidomethyl); C20(Carbamidomethyl); C25(Carbamidomethyl); N27(Deamidated); C31(Carbamidomethyl)	1	1	Q01705	Q01705	Neurogenic locus notch homolog protein 1 OS=Mus musculus OX=10090 GN=Notch1 PE=1 SV=3	0	4	4	1	0	1	1	1	1086.7	4343.76	4339.76	923.356	1.00179	0	0	307399	HCD (High Energy Collision Dissociation)	MS2	32.2198	100	15.884	5724	5724	5714	FP072920_9-2.raw	0/0		1.02955	95.8495	95.8495	2.4	0.0934232	0.00360289	0	0
FALSE	High	PMI-Byonic	PMI-Byonic (A2)	A	2	Unambiguous	YKCRCPPGWSGKSCQQADPCASNPCANGGQCLPFESSYICRCPPGFHGPTCRQDVNE	[E].YKcRcPPGWsGKScQQADPcASNPcAnGGQcLPFESSYIcRcPPGFHGPTcRQDVNE.[C]	C3(Carbamidomethyl); C5(Carbamidomethyl); S10(Hex(1)Pent(1)); C14(Carbamidomethyl); C20(Carbamidomethyl); C25(Carbamidomethyl); N27(Deamidated); C31(Carbamidomethyl); C40(Carbamidomethyl); C42(Carbamidomethyl); C51(Carbamidomethyl)	1	1	Q01705	Q01705	Neurogenic locus notch homolog protein 1 OS=Mus musculus OX=10090 GN=Notch1 PE=1 SV=3	2	6	6	1	0	1	1	1	1160.99	6960.88	6957.88	432.318	0.501335	0	0	478091	HCD (High Energy Collision Dissociation)	MS2	46.6451	100	15.9847	5768	5768	5758	FP072920_9-2.raw	0/0		8.96652	743.325	743.325	2.4	1.08015e-09	2.44038e-10	0	0
FALSE	High	PMI-Byonic	PMI-Byonic (A2)	A	2	Unambiguous	YKCRCPPGWSGKSCQQADPCASNPCANGGQCLPFESSYICRCPPGFHGPTCRQDVNE	[E].YKcRcPPGWsGKScQQADPcASNPcANGGQcLPFESSYIcRcPPGFHGPTcRQDVNE.[C]	C3(Carbamidomethyl); C5(Carbamidomethyl); S10(Hex(1)Pent(1)); C14(Carbamidomethyl); C20(Carbamidomethyl); C25(Carbamidomethyl); C31(Carbamidomethyl); C40(Carbamidomethyl); C42(Carbamidomethyl); C51(Carbamidomethyl)	1	1	Q01705	Q01705	Neurogenic locus notch homolog protein 1 OS=Mus musculus OX=10090 GN=Notch1 PE=1 SV=3	2	6	6	1	0	1	1	1	1160.99	6960.89	6956.89	574.245	0.665826	0	0	676187	HCD (High Energy Collision Dissociation)	MS2	0	100	16.108	5821	5821	5813	FP072920_9-2.raw	0/0		9.96652	764.453	764.453	3.04845	1.08015e-10	3.47696e-11	0	0
FALSE	High	PMI-Byonic	PMI-Byonic (A2)	A	2	Unambiguous	YKCRCPPGWSGKSCQQADPCASNPCANGGQCLPFE	[E].YKcRcPPGWSGKScQQADPcAsNPcANGGqcLPFE.[S]	C3(Carbamidomethyl); C5(Carbamidomethyl); C14(Carbamidomethyl); C20(Carbamidomethyl); S22(Hex(1)Pent(1)); C25(Carbamidomethyl); Q30(Deamidated); C31(Carbamidomethyl)	1	1	Q01705	Q01705	Neurogenic locus notch homolog protein 1 OS=Mus musculus OX=10090 GN=Notch1 PE=1 SV=3	0	4	4	1	0	1	1	1	1085.69	4339.76	4339.76	0.520259	0.000564449	0	0	2.82019e+06	HCD (High Energy Collision Dissociation)	MS2	0	43.8753	15.4097	5518	5518	5516	FP072920_9-2.raw	0/0		7.48436	634.706	634.706	0	3.27826e-08	7.06163e-09	0	0
FALSE	High	PMI-Byonic	PMI-Byonic (A2)	A	2	Unambiguous	SSYICRCPPGFHGPTCRQDVNE	[E].SSYIcRcPPGFHGPTcRQDVNE.[C]	C5(Carbamidomethyl); C7(Carbamidomethyl); C16(Carbamidomethyl)	1	1	Q01705	Q01705	Neurogenic locus notch homolog protein 1 OS=Mus musculus OX=10090 GN=Notch1 PE=1 SV=3	1	4	4	1	0	1	1	1	660.038	2637.13	2637.14	-3.91725	-0.00258258	0	0	1.12133e+06	HCD (High Energy Collision Dissociation)	MS2	16.856	100	12.9414	4441	4441	4438	FP072920_9-2.raw	0/0		5.17097	541.622	403.466	403.466	6.74577e-06	9.33758e-07	0	0
FALSE	High	PMI-Byonic	PMI-Byonic (A2)	A	2	Unambiguous	SSYICRCPPGFHGPTCRQDVNE	[E].SSYIcRcPPGFHGPTcRQDVNE.[C]	C5(Carbamidomethyl); C7(Carbamidomethyl); C16(Carbamidomethyl)	1	1	Q01705	Q01705	Neurogenic locus notch homolog protein 1 OS=Mus musculus OX=10090 GN=Notch1 PE=1 SV=3	1	3	3	1	0	1	1	1	880.05	2638.14	2637.14	377.717	0.332031	0	0	294704	HCD (High Energy Collision Dissociation)	MS2	5.96907	100	13.0213	4476	4476	4471	FP072920_9-2.raw	0/0		7.74588	631.738	480.084	480.084	1.79522e-08	3.21205e-09	0	0
FALSE	High	PMI-Byonic	PMI-Byonic (A2)	A	2	Unambiguous	SSYICRCPPGFHGPTCRQDVNECSQNPGLCRHGGTCHNE	[E].SSYIcRcPPGFHGPtcRQDVNEcSQNPGLcRHGGTcHNE.[I]	C5(Carbamidomethyl); C7(Carbamidomethyl); T15(Fuc(1)); C16(Carbamidomethyl); C23(Carbamidomethyl); C30(Carbamidomethyl); C36(Carbamidomethyl)	1	1	Q01705	Q01705	Neurogenic locus notch homolog protein 1 OS=Mus musculus OX=10090 GN=Notch1 PE=1 SV=3	2	6	6	1	0	1	1	1	792.836	4751.98	4747.98	843.482	0.667472	0	0	448014	HCD (High Energy Collision Dissociation)	MS2	31.2536	100	12.7251	4348	4348	4339	FP072920_9-2.raw	0/0		2.78931	223.921	223.921	0	0.00162439	0.000117501	0	0
FALSE	High	PMI-Byonic	PMI-Byonic (A2)	A	2	Unambiguous	SSYICRCPPGFHGPTCRQDVNE	[E].SSYIcRcPPGFHGPTcRQDVNE.[C]	C5(Carbamidomethyl); C7(Carbamidomethyl); C16(Carbamidomethyl)	1	1	Q01705	Q01705	Neurogenic locus notch homolog protein 1 OS=Mus musculus OX=10090 GN=Notch1 PE=1 SV=3	1	4	4	1	0	1	1	1	660.291	2638.14	2637.14	379.91	0.250469	0	0	149341	HCD (High Energy Collision Dissociation)	MS2	45.7344	100	13.7132	4778	4778	4768	FP072920_9-2.raw	0/0		3.03182	321.188	296.548	296.548	0.000929349	9.91346e-05	0	0
FALSE	High	PMI-Byonic	PMI-Byonic (A2)	A	2	Unambiguous	SSYICRCPPGFHGPTCRQDVNECSQNPGLCRHGGTCHNE	[E].SSYIcRcPPGFHGPtcRQDVNEcSQNPGLcRHGGTcHNE.[I]	C5(Carbamidomethyl); C7(Carbamidomethyl); T15(Fuc(1)); C16(Carbamidomethyl); C23(Carbamidomethyl); C30(Carbamidomethyl); C36(Carbamidomethyl)	1	1	Q01705	Q01705	Neurogenic locus notch homolog protein 1 OS=Mus musculus OX=10090 GN=Notch1 PE=1 SV=3	2	5	5	1	0	1	1	1	951.201	4751.98	4747.98	842.585	0.800115	0	0	158889	HCD (High Energy Collision Dissociation)	MS2	85.3607	100	12.5036	4253	4253	4251	FP072920_9-2.raw	0/0		2.24739	196.707	196.707	0	0.00565729	0.000347572	0	0
FALSE	High	PMI-Byonic	PMI-Byonic (A2)	A	2	Unambiguous	SSYICRCPPGFHGPTCRQDVNECSQNPGLCRHGGTCHNE	[E].SSYIcRcPPGFHGPTcRQDVNEcsQNPGLcRHGGTcHNE.[I]	C5(Carbamidomethyl); C7(Carbamidomethyl); C16(Carbamidomethyl); C23(Carbamidomethyl); S24(Fuc(1)); C30(Carbamidomethyl); C36(Carbamidomethyl)	1	1	Q01705	Q01705	Neurogenic locus notch homolog protein 1 OS=Mus musculus OX=10090 GN=Notch1 PE=1 SV=3	2	6	6	1	0	1	1	1	792.169	4747.98	4747.98	-0.0107222	-8.48479e-06	0	0	3485834	HCD (High Energy Collision Dissociation)	MS2	0.218792	37.4538	12.3267	4177	4177	4176	FP072920_9-2.raw	0/0		9.3924	749.113	749.113	0	4.05139e-10	1.23643e-10	0	0
FALSE	High	PMI-Byonic	PMI-Byonic (A2)	A	2	Unambiguous	SSYICRCPPGFHGPTCRQDVNECSQNPGLCRHGGTCHNE	[E].SSYIcRcPPGFHGPtcRQDVNEcSQNPGLcRHGGTcHNE.[I]	C5(Carbamidomethyl); C7(Carbamidomethyl); T15(Fuc(1)); C16(Carbamidomethyl); C23(Carbamidomethyl); C30(Carbamidomethyl); C36(Carbamidomethyl)	1	1	Q01705	Q01705	Neurogenic locus notch homolog protein 1 OS=Mus musculus OX=10090 GN=Notch1 PE=1 SV=3	2	5	5	1	0	1	1	1	950.801	4749.98	4747.98	421.263	0.400029	0	0	234558	HCD (High Energy Collision Dissociation)	MS2	38.9213	100	12.2554	4147	4147	4143	FP072920_9-2.raw	0/0		5.98224	562.803	562.803	0	1.04174e-06	9.32447e-08	0	0
FALSE	High	PMI-Byonic	PMI-Byonic (A2)	A	2	Unambiguous	SSYICRCPPGFHGPTCRQDVNECSQNPGLCRHGGTCHNE	[E].SSYIcRcPPGFHGPtcRQDVNEcSQNPGLcRHGGTcHNE.[I]	C5(Carbamidomethyl); C7(Carbamidomethyl); T15(Fuc(1)); C16(Carbamidomethyl); C23(Carbamidomethyl); C30(Carbamidomethyl); C36(Carbamidomethyl)	1	1	Q01705	Q01705	Neurogenic locus notch homolog protein 1 OS=Mus musculus OX=10090 GN=Notch1 PE=1 SV=3	2	6	6	1	0	1	1	1	792.334	4748.97	4747.98	209.166	0.165519	0	0	471114	HCD (High Energy Collision Dissociation)	MS2	9.33349	100	12.583	4287	4287	4284	FP072920_9-2.raw	0/0		5.44379	553.389	553.389	0	3.59927e-06	4.18936e-07	0	0
FALSE	High	PMI-Byonic	PMI-Byonic (A2)	A	2	Unambiguous	SSYICRCPPGFHGPTCRQDVNE	[E].SSYIcRcPPGFHGPTcRQDVNE.[C]	C5(Carbamidomethyl); C7(Carbamidomethyl); C16(Carbamidomethyl)	1	1	Q01705	Q01705	Neurogenic locus notch homolog protein 1 OS=Mus musculus OX=10090 GN=Notch1 PE=1 SV=3	1	4	4	1	0	1	1	1	660.041	2637.14	2637.14	1.08195	0.000713315	0	0	19080570	HCD (High Energy Collision Dissociation)	MS2	0.219071	13.0586	13.0635	4494	4494	4493	FP072920_9-2.raw	0/0		8.1808	635.997	520.276	520.276	6.5948e-09	1.96238e-09	0	0
FALSE	High	PMI-Byonic	PMI-Byonic (A2)	A	2	Unambiguous	SSYICRCPPGFHGPTCRQDVNE	[E].SSYIcRcPPGFHGPTcRQDVNE.[C]	C5(Carbamidomethyl); C7(Carbamidomethyl); C16(Carbamidomethyl)	1	1	Q01705	Q01705	Neurogenic locus notch homolog protein 1 OS=Mus musculus OX=10090 GN=Notch1 PE=1 SV=3	1	4	4	1	0	1	1	1	660.04	2637.14	2637.14	-0.0289815	-1.9107e-05	0	0	211333	HCD (High Energy Collision Dissociation)	MS2	0	100	13.8862	4854	4854	4845	FP072920_9-2.raw	0/0		4.56387	330.907	330.907	330.907	2.7298e-05	2.9215e-06	0	0
FALSE	High	PMI-Byonic	PMI-Byonic (A2)	A	2	Unambiguous	SSYICRCPPGFHGPTCRQDVNE	[E].SSYIcRcPPGFHGPTcRQDVNE.[C]	C5(Carbamidomethyl); C7(Carbamidomethyl); C16(Carbamidomethyl)	1	1	Q01705	Q01705	Neurogenic locus notch homolog protein 1 OS=Mus musculus OX=10090 GN=Notch1 PE=1 SV=3	1	3	3	1	0	1	1	1	879.717	2637.14	2637.14	-0.625639	-0.000549965	0	0	550922	HCD (High Energy Collision Dissociation)	MS2	8.81091	100	13.1476	4531	4531	4526	FP072920_9-2.raw	0/0		8.74588	695.853	601.456	601.456	1.79522e-09	3.06085e-10	0	0
FALSE	High	PMI-Byonic	PMI-Byonic (A2)	A	2	Unambiguous	SSYICRCPPGFHGPTCRQDVNE	[E].SSYIcRcPPGFHGPTcRQDVNE.[C]	C5(Carbamidomethyl); C7(Carbamidomethyl); C16(Carbamidomethyl)	1	1	Q01705	Q01705	Neurogenic locus notch homolog protein 1 OS=Mus musculus OX=10090 GN=Notch1 PE=1 SV=3	1	4	4	1	0	1	1	1	660.041	2637.14	2637.14	0.433908	0.000286069	0	0	7.31579e+06	HCD (High Energy Collision Dissociation)	MS2	0.623044	23.6802	13.1903	4549	4549	4548	FP072920_9-2.raw	0/0		8.1808	643.636	495.86	495.86	6.5948e-09	2.08116e-09	0	0
FALSE	High	PMI-Byonic	PMI-Byonic (A2)	A	2	Unambiguous	SSYICRCPPGFHGPTCRQDVNE	[E].SSYIcRcPPGFHGPTcRQDVNE.[C]	C5(Carbamidomethyl); C7(Carbamidomethyl); C16(Carbamidomethyl)	1	1	Q01705	Q01705	Neurogenic locus notch homolog protein 1 OS=Mus musculus OX=10090 GN=Notch1 PE=1 SV=3	1	4	4	1	0	1	1	1	660.04	2637.14	2637.14	-0.399293	-0.000263248	0	0	1.70753e+06	HCD (High Energy Collision Dissociation)	MS2	5.34887	100	13.3176	4604	4604	4603	FP072920_9-2.raw	0/0		8.1808	613.663	504.162	504.162	6.5948e-09	2.194e-09	0	0
FALSE	High	PMI-Byonic	PMI-Byonic (A2)	A	2	Unambiguous	SSYICRCPPGFHGPTCRQDVNECSQNPGLCRHGGTCHNE	[E].SSYIcRcPPGFHGPtcRQDVNEcSQNPGLcRHGGTcHNE.[I]	C5(Carbamidomethyl); C7(Carbamidomethyl); T15(Fuc(1)); C16(Carbamidomethyl); C23(Carbamidomethyl); C30(Carbamidomethyl); C36(Carbamidomethyl)	1	1	Q01705	Q01705	Neurogenic locus notch homolog protein 1 OS=Mus musculus OX=10090 GN=Notch1 PE=1 SV=3	2	6	6	1	0	1	1	1	792.335	4748.97	4747.98	209.551	0.165824	0	0	305324	HCD (High Energy Collision Dissociation)	MS2	0	100	12.1569	4105	4105	4099	FP072920_9-2.raw	0/0		2.13546	139.156	139.156	0	0.00732054	0.000429836	0	0
FALSE	High	PMI-Byonic	PMI-Byonic (A2)	A	2	Unambiguous	SSYICRCPPGFHGPTCRQDVNE	[E].SSYIcRcPPGFHGPTcRQDVNE.[C]	C5(Carbamidomethyl); C7(Carbamidomethyl); C16(Carbamidomethyl)	1	1	Q01705	Q01705	Neurogenic locus notch homolog protein 1 OS=Mus musculus OX=10090 GN=Notch1 PE=1 SV=3	1	4	4	1	0	1	1	1	660.04	2637.14	2637.14	-0.95476	-0.000629459	0	0	232886	HCD (High Energy Collision Dissociation)	MS2	20.2126	100	13.4529	4662	4662	4658	FP072920_9-2.raw	0/0		6.21586	500.078	422.361	422.361	6.08329e-07	6.81464e-08	0	0
FALSE	High	PMI-Byonic	PMI-Byonic (A2)	A	2	Unambiguous	SSYICRCPPGFHGPTCRQDVNE	[E].SSYIcRcPPGFHGPTcRQDVNE.[C]	C5(Carbamidomethyl); C7(Carbamidomethyl); C16(Carbamidomethyl)	1	1	Q01705	Q01705	Neurogenic locus notch homolog protein 1 OS=Mus musculus OX=10090 GN=Notch1 PE=1 SV=3	1	4	4	1	0	1	1	1	660.039	2637.14	2637.14	-1.32507	-0.000873599	0	0	668404	HCD (High Energy Collision Dissociation)	MS2	0	100	13.5847	4720	4720	4713	FP072920_9-2.raw	0/0		5.90644	469.281	443.162	443.162	1.24038e-06	1.72688e-07	0	0
FALSE	High	PMI-Byonic	PMI-Byonic (A2)	A	2	Unambiguous	SSYICRCPPGFHGPTCRQDVNECSQNPGLCRHGGTCHNE	[E].SSYIcRcPPGFHGPtcRQDVNEcSQNPGLcRHGGTcHNE.[I]	C5(Carbamidomethyl); C7(Carbamidomethyl); T15(Fuc(1)); C16(Carbamidomethyl); C23(Carbamidomethyl); C30(Carbamidomethyl); C36(Carbamidomethyl)	1	1	Q01705	Q01705	Neurogenic locus notch homolog protein 1 OS=Mus musculus OX=10090 GN=Notch1 PE=1 SV=3	2	6	6	1	0	1	1	1	792.168	4747.97	4747.98	-0.859151	-0.000679872	0	0	1.04868e+06	HCD (High Energy Collision Dissociation)	MS2	0.562545	66.2819	12.4544	4232	4232	4229	FP072920_9-2.raw	0/0		11.3924	828.847	828.847	0	4.05144e-12	8.57131e-13	0	0
FALSE	High	PMI-Byonic	PMI-Byonic (A2)	A	2	Unambiguous	SSYICRCPPGFHGPTCRQDVNECSQNPGLCRHGGTCHNE	[E].SSYIcRcPPGFHGPtcRQDVNEcSQNPGLcRHGGTcHNE.[I]	C5(Carbamidomethyl); C7(Carbamidomethyl); T15(Fuc(1)); C16(Carbamidomethyl); C23(Carbamidomethyl); C30(Carbamidomethyl); C36(Carbamidomethyl)	1	1	Q01705	Q01705	Neurogenic locus notch homolog protein 1 OS=Mus musculus OX=10090 GN=Notch1 PE=1 SV=3	2	6	6	1	0	1	1	1	792.836	4751.98	4747.98	843.559	0.667533	0	0	1192065	HCD (High Energy Collision Dissociation)	MS2	36.1315	100	12.2084	4127	4127	4121	FP072920_9-2.raw	0/0		8.3924	668.362	668.362	0	4.05139e-09	7.18181e-10	0	0
FALSE	High	PMI-Byonic	PMI-Byonic (A2)	A	2	Unambiguous	SSYICRCPPGFHGPTCRQDVNECSQNPGLCRHGGTCHNE	[E].SSYIcRcPPGFHGPtcRQDVNEcSQNPGLcRHGGTcHNE.[I]	C5(Carbamidomethyl); C7(Carbamidomethyl); T15(Fuc(1)); C16(Carbamidomethyl); C23(Carbamidomethyl); C30(Carbamidomethyl); C36(Carbamidomethyl)	1	1	Q01705	Q01705	Neurogenic locus notch homolog protein 1 OS=Mus musculus OX=10090 GN=Notch1 PE=1 SV=3	2	5	5	1	0	1	1	1	951.001	4750.98	4747.98	632.277	0.600408	0	0	522001	HCD (High Energy Collision Dissociation)	MS2	29.8397	100	12.3795	4200	4200	4198	FP072920_9-2.raw	0/0		7.98224	673.486	673.486	0	1.04174e-08	2.57676e-09	0	0
FALSE	High	PMI-Byonic	PMI-Byonic (A2)	A	2	Unambiguous	CSQNPGLCRHGGTCHNE	[E].cSQNPGLcRHGGtcHNE.[I]	C1(Carbamidomethyl); C8(Carbamidomethyl); T13(Fuc(1)); C14(Carbamidomethyl)	1	1	Q01705	Q01705	Neurogenic locus notch homolog protein 1 OS=Mus musculus OX=10090 GN=Notch1 PE=1 SV=3	0	4	4	1	0	1	1	1	533.219	2129.85	2129.85	-0.31849	-0.000169585	0	0	343199	HCD (High Energy Collision Dissociation)	MS2	2.64949	100	5.74067	1573	1573	1572	FP072920_9-2.raw	0/0		3.90223	322.154	322.154	59.2529	0.000125248	8.77942e-06	0	0
FALSE	Medium	PMI-Byonic	PMI-Byonic (A2)	A	2	Unambiguous	CSQNPGLCRHGGTCHNE	[E].cSQNPGLcRHGGtcHNE.[I]	C1(Carbamidomethyl); C8(Carbamidomethyl); T13(Fuc(1)); C14(Carbamidomethyl)	1	1	Q01705	Q01705	Neurogenic locus notch homolog protein 1 OS=Mus musculus OX=10090 GN=Notch1 PE=1 SV=3	0	4	4	1	0	1	1	1	533.218	2129.85	2129.85	-1.80865	-0.000963042	0	0	197939	HCD (High Energy Collision Dissociation)	MS2	7.62986	100	6.35978	1766	1766	1765	FP072920_9-2.raw	0/0		0.115959	10.7912	10.7912	10.7912	0.765669	0.0439343	0	0
FALSE	High	PMI-Byonic	PMI-Byonic (A2)	A	2	Unambiguous	CSQNPGLCRHGGTCHNE	[E].cSQNPGLcRHGGtcHNE.[I]	C1(Carbamidomethyl); C8(Carbamidomethyl); T13(Fuc(1)); C14(Carbamidomethyl)	1	1	Q01705	Q01705	Neurogenic locus notch homolog protein 1 OS=Mus musculus OX=10090 GN=Notch1 PE=1 SV=3	0	4	4	1	0	1	1	1	533.218	2129.85	2129.85	-1.5794	-0.000840971	0	0	966605	HCD (High Energy Collision Dissociation)	MS2	0	100	6.15899	1702	1702	1701	FP072920_9-2.raw	0/0		5.24476	454.64	454.64	87.1558	5.69164e-06	7.10865e-07	0	0
FALSE	Medium	PMI-Byonic	PMI-Byonic (A2)	A	2	Unambiguous	CSQNPGLCRHGGTCHNE	[E].cSQNPGLcRHGGtcHNE.[I]	C1(Carbamidomethyl); C8(Carbamidomethyl); T13(Fuc(1)); C14(Carbamidomethyl)	1	1	Q01705	Q01705	Neurogenic locus notch homolog protein 1 OS=Mus musculus OX=10090 GN=Notch1 PE=1 SV=3	0	3	3	1	0	1	1	1	710.622	2129.85	2129.85	-1.45846	-0.00103543	0	0	94149.5	HCD (High Energy Collision Dissociation)	MS2	0	100	6.07985	1679	1679	1678	FP072920_9-2.raw	0/0		0.271845	72.0487	72.0487	2.56488	0.534756	0.0225736	0	0
FALSE	High	PMI-Byonic	PMI-Byonic (A2)	A	2	Unambiguous	CSQNPGLCRHGGTCHNE	[E].cSQNPGLcRHGGtcHNE.[I]	C1(Carbamidomethyl); C8(Carbamidomethyl); T13(Fuc(1)); C14(Carbamidomethyl)	1	1	Q01705	Q01705	Neurogenic locus notch homolog protein 1 OS=Mus musculus OX=10090 GN=Notch1 PE=1 SV=3	0	4	4	1	0	1	1	1	533.219	2129.85	2129.85	-1.12089	-0.000596831	0	0	1.42012e+06	HCD (High Energy Collision Dissociation)	MS2	0	75.8081	6.05377	1669	1669	1668	FP072920_9-2.raw	0/0		5.24476	466.038	449.413	33.7535	5.69164e-06	6.57878e-07	0	0
FALSE	Low	PMI-Byonic	PMI-Byonic (A2)	A	2	Unambiguous	CSQNPGLCRHGGTCHNE	[E].cSQNPGLcRHGGtcHNE.[I]	C1(Carbamidomethyl); C8(Carbamidomethyl); T13(Fuc(1)); C14(Carbamidomethyl)	1	1	Q01705	Q01705	Neurogenic locus notch homolog protein 1 OS=Mus musculus OX=10090 GN=Notch1 PE=1 SV=3	0	3	3	1	0	1	1	1	710.622	2129.85	2129.85	-1.11457	-0.000791292	0	0	106878	HCD (High Energy Collision Dissociation)	MS2	0	100	5.97485	1645	1645	1644	FP072920_9-2.raw	0/0		0.054961	9.16909	9.16909	5.17592	0.881128	0.0631924	0	0
FALSE	High	PMI-Byonic	PMI-Byonic (A2)	A	2	Unambiguous	CSQNPGLCRHGGTCHNE	[E].cSQNPGLcRHGGtcHNE.[I]	C1(Carbamidomethyl); C8(Carbamidomethyl); T13(Fuc(1)); C14(Carbamidomethyl)	1	1	Q01705	Q01705	Neurogenic locus notch homolog protein 1 OS=Mus musculus OX=10090 GN=Notch1 PE=1 SV=3	0	4	4	1	0	1	1	1	533.219	2129.85	2129.85	-1.00626	-0.000535795	0	0	1.09832e+06	HCD (High Energy Collision Dissociation)	MS2	0	95.4868	5.95135	1636	1636	1635	FP072920_9-2.raw	0/0		5.23964	429.521	407.651	39.1758	5.75918e-06	7.63451e-07	0	0
FALSE	High	PMI-Byonic	PMI-Byonic (A2)	A	2	Unambiguous	CSQNPGLCRHGGTCHNE	[E].cSQNPGLcRHGGtcHNE.[I]	C1(Carbamidomethyl); C8(Carbamidomethyl); T13(Fuc(1)); C14(Carbamidomethyl)	1	1	Q01705	Q01705	Neurogenic locus notch homolog protein 1 OS=Mus musculus OX=10090 GN=Notch1 PE=1 SV=3	0	4	4	1	0	1	1	1	533.218	2129.85	2129.85	-1.80865	-0.000963042	0	0	427254	HCD (High Energy Collision Dissociation)	MS2	2.34862	100	6.25999	1734	1734	1733	FP072920_9-2.raw	0/0		2.15813	242.743	242.743	50.3046	0.00694815	0.00038782	0	0
FALSE	High	PMI-Byonic	PMI-Byonic (A2)	A	2	Unambiguous	CSQNPGLCRHGGTCHNE	[E].cSQNPGLcRHGGtcHNE.[I]	C1(Carbamidomethyl); C8(Carbamidomethyl); T13(Fuc(1)); C14(Carbamidomethyl)	1	1	Q01705	Q01705	Neurogenic locus notch homolog protein 1 OS=Mus musculus OX=10090 GN=Notch1 PE=1 SV=3	0	4	4	1	0	1	1	1	533.219	2129.85	2129.85	-0.547746	-0.000291655	0	0	519797	HCD (High Energy Collision Dissociation)	MS2	1.83675	100	5.84585	1604	1604	1603	FP072920_9-2.raw	0/0		3.90223	334.96	334.96	42.4478	0.000125248	9.71869e-06	0	0
FALSE	High	PMI-Byonic	PMI-Byonic (A2)	A	2	Unambiguous	IGSYRCACRATHTGPHCELPYVPCSPSPCQNGGTCRPTGDTTHE	[E].IGSYRcAcRATHTGPHcELPYVPcSPSPcQnGGTcRPTGDTTHE.[C]	C6(Carbamidomethyl); C8(Carbamidomethyl); C17(Carbamidomethyl); C24(Carbamidomethyl); C29(Carbamidomethyl); N31(Deamidated); C35(Carbamidomethyl)	1	1	Q01705	Q01705	Neurogenic locus notch homolog protein 1 OS=Mus musculus OX=10090 GN=Notch1 PE=1 SV=3	2	6	6	1	0	1	1	1	835.36	5007.12	5003.12	799.254	0.666461	0	0	424635	HCD (High Energy Collision Dissociation)	MS2	44.5738	100	13.4396	4657	4657	4647	FP072920_9-2.raw	0/0		8.22962	627.495	627.495	33.4109	5.89356e-09	1.60539e-09	0	0
FALSE	High	PMI-Byonic	PMI-Byonic (A2)	A	2	Unambiguous	IGSYRCACRATHTGPHCELPYVPCSPSPCQNGGTCRPTGDTTHE	[E].IGSYRcAcRATHTGPHcELPYVPcSPSPcQnGGtcRPTGDTTHE.[C]	C6(Carbamidomethyl); C8(Carbamidomethyl); C17(Carbamidomethyl); C24(Carbamidomethyl); C29(Carbamidomethyl); N31(Deamidated); T34(HexNAc(1)Hex(1)Fuc(1)); C35(Carbamidomethyl)	1	1	Q01705	Q01705	Neurogenic locus notch homolog protein 1 OS=Mus musculus OX=10090 GN=Notch1 PE=1 SV=3	2	5	5	1	0	1	1	1	1104.27	5517.32	5514.31	545.149	0.601224	0	0	477306	HCD (High Energy Collision Dissociation)	MS2	0	100	13.4331	4654	4654	4647	FP072920_9-2.raw	0/0		7.81947	603.403	603.403	3.84148	1.51542e-08	2.86926e-09	0	0
FALSE	High	PMI-Byonic	PMI-Byonic (A2)	A	2	Unambiguous	IGSYRCACRATHTGPHCELPYVPCSPSPCQNGGTCRPTGDTTHE	[E].IGsYRcAcRATHTGPHcELPYVPcSPSPcQnGGTcRPTGDTTHE.[C]	S3(Fuc(1)); C6(Carbamidomethyl); C8(Carbamidomethyl); C17(Carbamidomethyl); C24(Carbamidomethyl); C29(Carbamidomethyl); N31(Deamidated); C35(Carbamidomethyl)	1	1	Q01705	Q01705	Neurogenic locus notch homolog protein 1 OS=Mus musculus OX=10090 GN=Notch1 PE=1 SV=3	2	6	6	1	0	1	1	1	859.036	5149.18	5149.18	0.343558	0.00029484	0	0	1.49039e+06	HCD (High Energy Collision Dissociation)	MS2	0	44.1264	13.4223	4649	4649	4647	FP072920_9-2.raw	0/0		8.22962	641.976	641.976	1.6	5.89356e-09	1.47926e-09	0	0
FALSE	High	PMI-Byonic	PMI-Byonic (A2)	A	2	Unambiguous	IGSYRCACRATHTGPHCELPYVPCSPSPCQNGGTCRPTGDTTHE	[E].IGSYRcAcRATHTGPHcELPYVPcSPSPcQnGGtcRPTGDTTHE.[C]	C6(Carbamidomethyl); C8(Carbamidomethyl); C17(Carbamidomethyl); C24(Carbamidomethyl); C29(Carbamidomethyl); N31(Deamidated); T34(HexNAc(1)Hex(1)Fuc(1)); C35(Carbamidomethyl)	1	1	Q01705	Q01705	Neurogenic locus notch homolog protein 1 OS=Mus musculus OX=10090 GN=Notch1 PE=1 SV=3	2	6	6	1	0	1	1	1	919.891	5514.31	5514.31	-0.762808	-0.00070106	0	0	2381588	HCD (High Energy Collision Dissociation)	MS2	0	36.4831	13.4211	4648	4648	4647	FP072920_9-2.raw	0/0		9.22962	682.727	682.727	5.40388	5.89356e-10	1.46929e-10	0	0
FALSE	High	PMI-Byonic	PMI-Byonic (A2)	A	2	Unambiguous	IGSYRCACRATHTGPHCELPYVPCSPSPCQNGGTCRPTGDTTHE	[E].IGsYRcAcRATHTGPHcELPYVPcSPSPcQnGGtcRPTGDTTHE.[C]	S3(Fuc(1)); C6(Carbamidomethyl); C8(Carbamidomethyl); C17(Carbamidomethyl); C24(Carbamidomethyl); C29(Carbamidomethyl); N31(Deamidated); T34(HexNAc(1)Hex(1)Fuc(1)); C35(Carbamidomethyl)	1	1	Q01705	Q01705	Neurogenic locus notch homolog protein 1 OS=Mus musculus OX=10090 GN=Notch1 PE=1 SV=3	2	6	6	1	0	1	1	1	944.738	5663.39	5660.37	533.498	0.503299	0	0	394461	HCD (High Energy Collision Dissociation)	MS2	0	100	13.3975	4638	4638	4636	FP072920_9-2.raw	0/0		5.95527	466.354	466.354	1.6	1.10849e-06	1.06964e-07	0	0
FALSE	High	PMI-Byonic	PMI-Byonic (A2)	A	2	Unambiguous	IGSYRCACRATHTGPHCELPYVPCSPSPCQNGGTCRPTGDTTHE	[E].IGSYRcAcRATHTGPHcELPYVPcsPSPcqNGGTcRPTGDTTHE.[C]	C6(Carbamidomethyl); C8(Carbamidomethyl); C17(Carbamidomethyl); C24(Carbamidomethyl); S25(HexNAc(1)Fuc(1)); C29(Carbamidomethyl); Q30(Deamidated); C35(Carbamidomethyl)	1	1	Q01705	Q01705	Neurogenic locus notch homolog protein 1 OS=Mus musculus OX=10090 GN=Notch1 PE=1 SV=3	2	5	5	1	0	1	1	1	1071.66	5354.26	5352.26	373.534	0.399851	0	0	239704	HCD (High Energy Collision Dissociation)	MS2	11.887	100	13.3633	4624	4624	4614	FP072920_9-2.raw	0/0		3.86385	284.251	284.251	0	0.000136819	1.17271e-05	0	0
FALSE	High	PMI-Byonic	PMI-Byonic (A2)	A	2	Unambiguous	IGSYRCACRATHTGPHCELPYVPCSPSPCQNGGTCRPTGDTTHE	[E].IGSYRcAcRATHTGPHcELPYVPcSPSPcQnGGTcRPTGDTTHE.[C]	C6(Carbamidomethyl); C8(Carbamidomethyl); C17(Carbamidomethyl); C24(Carbamidomethyl); C29(Carbamidomethyl); N31(Deamidated); C35(Carbamidomethyl)	1	1	Q01705	Q01705	Neurogenic locus notch homolog protein 1 OS=Mus musculus OX=10090 GN=Notch1 PE=1 SV=3	2	5	5	1	0	1	1	1	1001.83	5005.11	5003.12	397.774	0.398022	0	0	306908	HCD (High Energy Collision Dissociation)	MS2	28.3481	100	13.3568	4621	4621	4614	FP072920_9-2.raw	0/0		4.02655	320.147	320.147	10.9762	9.40704e-05	6.91948e-06	0	0
FALSE	High	PMI-Byonic	PMI-Byonic (A2)	A	2	Unambiguous	IGSYRCACRATHTGPHCELPYVPCSPSPCQNGGTCRPTGDTTHE	[E].IGSYRcAcRATHTGPHcELPYVPcsPSPcQnGGTcRPTGDTTHE.[C]	C6(Carbamidomethyl); C8(Carbamidomethyl); C17(Carbamidomethyl); C24(Carbamidomethyl); S25(HexNAc(1)Fuc(1)); C29(Carbamidomethyl); N31(Deamidated); C35(Carbamidomethyl)	1	1	Q01705	Q01705	Neurogenic locus notch homolog protein 1 OS=Mus musculus OX=10090 GN=Notch1 PE=1 SV=3	2	6	6	1	0	1	1	1	893.551	5356.27	5352.26	749.544	0.668625	0	0	1.15088e+06	HCD (High Energy Collision Dissociation)	MS2	39.9478	100	13.322	4606	4606	4603	FP072920_9-2.raw	0/0		8.22962	619.603	619.603	0	5.89356e-09	1.3455e-09	0	0
FALSE	High	PMI-Byonic	PMI-Byonic (A2)	A	2	Unambiguous	IGSYRCACRATHTGPHCELPYVPCSPSPCQNGGTCRPTGDTTHE	[E].IGSYRcAcRATHTGPHcELPYVPcSPSPcQnGGTcRPTGDTTHE.[C]	C6(Carbamidomethyl); C8(Carbamidomethyl); C17(Carbamidomethyl); C24(Carbamidomethyl); C29(Carbamidomethyl); N31(Deamidated); C35(Carbamidomethyl)	1	1	Q01705	Q01705	Neurogenic locus notch homolog protein 1 OS=Mus musculus OX=10090 GN=Notch1 PE=1 SV=3	2	6	6	1	0	1	1	1	835.031	5005.15	5003.12	404.578	0.337359	0	0	250363	HCD (High Energy Collision Dissociation)	MS2	11.1613	100	13.3093	4601	4601	4592	FP072920_9-2.raw	0/0		7.11832	647.577	647.577	37.0113	7.6151e-08	1.40628e-08	0	0
FALSE	High	PMI-Byonic	PMI-Byonic (A2)	A	2	Unambiguous	IGSYRCACRATHTGPHCELPYVPCSPSPCQNGGTCRPTGDTTHE	[E].IGSYRcAcRATHTGPHcELPYVPcSPSPcQnGGtcRPTGDTTHE.[C]	C6(Carbamidomethyl); C8(Carbamidomethyl); C17(Carbamidomethyl); C24(Carbamidomethyl); C29(Carbamidomethyl); N31(Deamidated); T34(HexNAc(1)Hex(1)Fuc(1)); C35(Carbamidomethyl)	1	1	Q01705	Q01705	Neurogenic locus notch homolog protein 1 OS=Mus musculus OX=10090 GN=Notch1 PE=1 SV=3	2	5	5	1	0	1	1	1	1103.67	5514.31	5514.31	-0.970671	-0.00107052	0	0	122853	HCD (High Energy Collision Dissociation)	MS2	0	100	13.3049	4599	4599	4592	FP072920_9-2.raw	0/0		6.81947	561.069	561.069	3.40781	1.51542e-07	1.77329e-08	0	0
FALSE	High	PMI-Byonic	PMI-Byonic (A2)	A	2	Unambiguous	IGSYRCACRATHTGPHCELPYVPCSPSPCQNGGTCRPTGDTTHE	[E].IGSYRcAcRATHTGPHcELPYVPcSPSPcQnGGtcRPTGDTTHE.[C]	C6(Carbamidomethyl); C8(Carbamidomethyl); C17(Carbamidomethyl); C24(Carbamidomethyl); C29(Carbamidomethyl); N31(Deamidated); T34(HexNAc(1)Fuc(1)); C35(Carbamidomethyl)	1	1	Q01705	Q01705	Neurogenic locus notch homolog protein 1 OS=Mus musculus OX=10090 GN=Notch1 PE=1 SV=3	2	6	6	1	0	1	1	1	892.884	5352.27	5352.26	1.00971	0.000900708	0	0	438422	HCD (High Energy Collision Dissociation)	MS2	47.4932	100	13.4464	4659	4659	4658	FP072920_9-2.raw	0/0		9.22962	665.227	665.227	2.1261	5.89356e-10	1.67997e-10	0	0
FALSE	High	PMI-Byonic	PMI-Byonic (A2)	A	2	Unambiguous	IGSYRCACRATHTGPHCELPYVPCSPSPCQNGGTCRPTGDTTHE	[E].IGSYRcAcRATHTGPHcELPYVPcSPSPcQnGGtcRPTGDTTHE.[C]	C6(Carbamidomethyl); C8(Carbamidomethyl); C17(Carbamidomethyl); C24(Carbamidomethyl); C29(Carbamidomethyl); N31(Deamidated); T34(Fuc(1)); C35(Carbamidomethyl)	1	1	Q01705	Q01705	Neurogenic locus notch homolog protein 1 OS=Mus musculus OX=10090 GN=Notch1 PE=1 SV=3	2	5	5	1	0	1	1	1	1030.64	5149.18	5149.18	-0.139819	-0.000143991	0	0	158454	HCD (High Energy Collision Dissociation)	MS2	0	100	13.4967	4681	4681	4680	FP072920_9-2.raw	0/0		4.74324	486.506	486.506	4.8	1.80618e-05	1.46378e-06	0	0
FALSE	High	PMI-Byonic	PMI-Byonic (A2)	A	2	Unambiguous	IGSYRCACRATHTGPHCELPYVPCSPSPCQNGGTCRPTGDTTHE	[E].IGSYRcAcRATHTGPHcELPYVPcsPSPcQnGGTcRPTGDTTHE.[C]	C6(Carbamidomethyl); C8(Carbamidomethyl); C17(Carbamidomethyl); C24(Carbamidomethyl); S25(HexNAc(1)Fuc(1)); C29(Carbamidomethyl); N31(Deamidated); C35(Carbamidomethyl)	1	1	Q01705	Q01705	Neurogenic locus notch homolog protein 1 OS=Mus musculus OX=10090 GN=Notch1 PE=1 SV=3	2	6	6	1	0	1	1	1	893.216	5354.26	5352.26	373.429	0.333115	0	0	1.03261e+06	HCD (High Energy Collision Dissociation)	MS2	19.8529	100	13.5761	4716	4716	4713	FP072920_9-2.raw	0/0		7.22962	571.053	571.053	0	5.89356e-08	1.03588e-08	0	0
FALSE	High	PMI-Byonic	PMI-Byonic (A2)	A	2	Unambiguous	IGSYRCACRATHTGPHCELPYVPCSPSPCQNGGTCRPTGDTTHE	[E].IGSYRcAcRATHTGPHcELPYVPcSPSPcQnGGtcRPTGDTTHE.[C]	C6(Carbamidomethyl); C8(Carbamidomethyl); C17(Carbamidomethyl); C24(Carbamidomethyl); C29(Carbamidomethyl); N31(Deamidated); T34(HexNAc(1)Hex(1)Fuc(1)); C35(Carbamidomethyl)	1	1	Q01705	Q01705	Neurogenic locus notch homolog protein 1 OS=Mus musculus OX=10090 GN=Notch1 PE=1 SV=3	2	6	6	1	0	1	1	1	919.89	5514.3	5514.31	-1.82538	-0.00167762	0	0	694788	HCD (High Energy Collision Dissociation)	MS2	1.00267	80.8591	13.5516	4705	4705	4702	FP072920_9-2.raw	0/0		9.22962	688.655	688.655	3.85992	5.89356e-10	1.87149e-10	0	0
FALSE	High	PMI-Byonic	PMI-Byonic (A2)	A	2	Unambiguous	IGSYRCACRATHTGPHCELPYVPCSPSPCQNGGTCRPTGDTTHE	[E].IGSYRcAcRATHTGPHcELPYVPcSPSPcQnGGtcRPTGDTTHE.[C]	C6(Carbamidomethyl); C8(Carbamidomethyl); C17(Carbamidomethyl); C24(Carbamidomethyl); C29(Carbamidomethyl); N31(Deamidated); T34(Fuc(1)); C35(Carbamidomethyl)	1	1	Q01705	Q01705	Neurogenic locus notch homolog protein 1 OS=Mus musculus OX=10090 GN=Notch1 PE=1 SV=3	2	6	6	1	0	1	1	1	859.039	5149.2	5149.18	3.04613	0.00261418	0	0	850643	HCD (High Energy Collision Dissociation)	MS2	0	86.036	13.3005	4597	4597	4592	FP072920_9-2.raw	0/0		8.22962	607.019	607.019	3.80523	5.89356e-09	1.20337e-09	0	0
FALSE	High	PMI-Byonic	PMI-Byonic (A2)	A	2	Unambiguous	IGSYRCACRATHTGPHCELPYVPCSPSPCQNGGTCRPTGDTTHE	[E].IGSYRcAcRATHTGPHcELPYVPcsPSPcQNGGTcRPTGDTTHE.[C]	C6(Carbamidomethyl); C8(Carbamidomethyl); C17(Carbamidomethyl); C24(Carbamidomethyl); S25(HexNAc(1)Hex(1)Fuc(1)NeuAc(1)); C29(Carbamidomethyl); C35(Carbamidomethyl)	1	1	Q01705	Q01705	Neurogenic locus notch homolog protein 1 OS=Mus musculus OX=10090 GN=Notch1 PE=1 SV=3	2	6	6	1	0	1	1	1	968.911	5808.43	5804.42	690.348	0.667846	0	0	442221	HCD (High Energy Collision Dissociation)	MS2	68.6293	100	13.6075	4731	4731	4724	FP072920_9-2.raw	0/0		4.61269	337.209	337.209	0	2.43955e-05	2.28554e-06	0	0
FALSE	High	PMI-Byonic	PMI-Byonic (A2)	A	2	Unambiguous	IGSYRCACRATHTGPHCELPYVPCSPSPCQNGGTCRPTGDTTHE	[E].IGSYRcAcRATHTGPHcELPYVPcSPsPcQnGGTcRPTGDTTHE.[C]	C6(Carbamidomethyl); C8(Carbamidomethyl); C17(Carbamidomethyl); C24(Carbamidomethyl); S27(Fuc(1)); C29(Carbamidomethyl); N31(Deamidated); C35(Carbamidomethyl)	1	1	Q01705	Q01705	Neurogenic locus notch homolog protein 1 OS=Mus musculus OX=10090 GN=Notch1 PE=1 SV=3	2	6	6	1	0	1	1	1	859.537	5152.19	5149.18	583.956	0.501149	0	0	1.2106e+06	HCD (High Energy Collision Dissociation)	MS2	47.404	100	13.6756	4761	4761	4757	FP072920_9-2.raw	0/0		8.22962	634.126	634.126	0	5.89356e-09	1.7245e-09	0	0
FALSE	High	PMI-Byonic	PMI-Byonic (A2)	A	2	Unambiguous	IGSYRCACRATHTGPHCELPYVPCSPSPCQNGGTCRPTGDTTHE	[E].IGSYRcAcRATHTGPHcELPYVPcsPSPcQnGGTcRPTGDTTHE.[C]	C6(Carbamidomethyl); C8(Carbamidomethyl); C17(Carbamidomethyl); C24(Carbamidomethyl); S25(HexNAc(1)Hex(1)Fuc(1)); C29(Carbamidomethyl); N31(Deamidated); C35(Carbamidomethyl)	1	1	Q01705	Q01705	Neurogenic locus notch homolog protein 1 OS=Mus musculus OX=10090 GN=Notch1 PE=1 SV=3	2	6	6	1	0	1	1	1	920.226	5516.32	5514.31	363.701	0.33426	0	0	739554	HCD (High Energy Collision Dissociation)	MS2	3.54644	100	13.68	4763	4763	4757	FP072920_9-2.raw	0/0		7.22962	567.869	567.869	0	5.89356e-08	1.12262e-08	0	0
FALSE	High	PMI-Byonic	PMI-Byonic (A2)	A	2	Unambiguous	IGSYRCACRATHTGPHCELPYVPCSPSPCQNGGTCRPTGDTTHE	[E].IGSYRcAcRATHTGPHcELPYVPcSPsPcqNGGTcRPTGDTTHE.[C]	C6(Carbamidomethyl); C8(Carbamidomethyl); C17(Carbamidomethyl); C24(Carbamidomethyl); S27(HexNAc(1)Hex(1)Fuc(1)NeuAc(1)); C29(Carbamidomethyl); Q30(Deamidated); C35(Carbamidomethyl)	1	1	Q01705	Q01705	Neurogenic locus notch homolog protein 1 OS=Mus musculus OX=10090 GN=Notch1 PE=1 SV=3	2	6	6	1	0	1	1	1	968.91	5808.42	5805.41	519.028	0.502195	0	0	617604	HCD (High Energy Collision Dissociation)	MS2	36.429	100	13.7293	4785	4785	4779	FP072920_9-2.raw	0/0		5.95014	432.262	432.262	0	1.12165e-06	1.58999e-07	0	0
FALSE	High	PMI-Byonic	PMI-Byonic (A2)	A	2	Unambiguous	IGSYRCACRATHTGPHCELPYVPCSPSPCQNGGTCRPTGDTTHE	[E].IGSYRcAcRATHTGPHcELPYVPcsPSPcqNGGTcRPTGDTTHE.[C]	C6(Carbamidomethyl); C8(Carbamidomethyl); C17(Carbamidomethyl); C24(Carbamidomethyl); S25(HexNAc(1)Fuc(1)); C29(Carbamidomethyl); Q30(Deamidated); C35(Carbamidomethyl)	1	1	Q01705	Q01705	Neurogenic locus notch homolog protein 1 OS=Mus musculus OX=10090 GN=Notch1 PE=1 SV=3	2	6	6	1	0	1	1	1	893.554	5356.29	5352.26	752.144	0.670945	0	0	375388	HCD (High Energy Collision Dissociation)	MS2	73.311	100	13.7359	4788	4788	4779	FP072920_9-2.raw	0/0		2.44294	81.2312	81.2312	0	0.0036063	0.00026617	0	0
FALSE	High	PMI-Byonic	PMI-Byonic (A2)	A	2	Unambiguous	IGSYRCACRATHTGPHCELPYVPCSPSPCQNGGTCRPTGDTTHE	[E].IGSYRcAcRATHTGPHcELPYVPcsPSPcQnGGTcRPTGDTTHE.[C]	C6(Carbamidomethyl); C8(Carbamidomethyl); C17(Carbamidomethyl); C24(Carbamidomethyl); S25(HexNAc(1)Hex(1)Fuc(1)); C29(Carbamidomethyl); N31(Deamidated); C35(Carbamidomethyl)	1	1	Q01705	Q01705	Neurogenic locus notch homolog protein 1 OS=Mus musculus OX=10090 GN=Notch1 PE=1 SV=3	2	6	6	1	0	1	1	1	920.559	5518.32	5514.31	725.773	0.667024	0	0	522126	HCD (High Energy Collision Dissociation)	MS2	33.0863	100	13.8101	4821	4821	4812	FP072920_9-2.raw	0/0		4.61269	351.119	351.119	0	2.43955e-05	2.48654e-06	0	0
FALSE	High	PMI-Byonic	PMI-Byonic (A2)	A	2	Unambiguous	IGSYRCACRATHTGPHCELPYVPCSPSPCQNGGTCRPTGDTTHE	[E].IGSYRcAcRATHTGPHcELPYVPcSPSPcQnGGtcRPTGDTTHE.[C]	C6(Carbamidomethyl); C8(Carbamidomethyl); C17(Carbamidomethyl); C24(Carbamidomethyl); C29(Carbamidomethyl); N31(Deamidated); T34(HexNAc(1)Hex(1)Fuc(1)NeuAc(1)); C35(Carbamidomethyl)	1	1	Q01705	Q01705	Neurogenic locus notch homolog protein 1 OS=Mus musculus OX=10090 GN=Notch1 PE=1 SV=3	2	6	6	1	0	1	1	1	968.91	5808.42	5805.41	519.533	0.502683	0	0	1.02715e+06	HCD (High Energy Collision Dissociation)	MS2	16.7673	100	13.8562	4841	4841	4834	FP072920_9-2.raw	0/0		8.22962	623.439	623.439	7.2	5.89356e-09	1.83718e-09	0	0
FALSE	High	PMI-Byonic	PMI-Byonic (A2)	A	2	Unambiguous	IGSYRCACRATHTGPHCELPYVPCSPSPCQNGGTCRPTGDTTHE	[E].IGsYRcAcRATHTGPHcELPYVPcSPSPcQnGGTcRPTGDTTHE.[C]	S3(Fuc(1)); C6(Carbamidomethyl); C8(Carbamidomethyl); C17(Carbamidomethyl); C24(Carbamidomethyl); C29(Carbamidomethyl); N31(Deamidated); C35(Carbamidomethyl)	1	1	Q01705	Q01705	Neurogenic locus notch homolog protein 1 OS=Mus musculus OX=10090 GN=Notch1 PE=1 SV=3	2	6	6	1	0	1	1	1	859.035	5149.18	5149.18	-1.00773	-0.000864828	0	0	123732	HCD (High Energy Collision Dissociation)	MS2	12.2285	100	13.8628	4844	4844	4834	FP072920_9-2.raw	0/0		3.62593	238.13	238.13	1.6	0.000236628	1.82246e-05	0	0
FALSE	High	PMI-Byonic	PMI-Byonic (A2)	A	2	Unambiguous	IGSYRCACRATHTGPHCELPYVPCSPSPCQNGGTCRPTGDTTHE	[E].IGsYRcAcRAtHTGPHcELPYVPcSPSPcQnGGTcRPTGDTTHE.[C]	S3(HexNAc(1)Fuc(1)); C6(Carbamidomethyl); C8(Carbamidomethyl); T11(HexNAc(1)Hex(1)Fuc(1)); C17(Carbamidomethyl); C24(Carbamidomethyl); C29(Carbamidomethyl); N31(Deamidated); C35(Carbamidomethyl)	1	1	Q01705	Q01705	Neurogenic locus notch homolog protein 1 OS=Mus musculus OX=10090 GN=Notch1 PE=1 SV=3	2	6	6	1	0	1	1	1	978.582	5866.45	5863.45	512.392	0.500731	0	0	345588	HCD (High Energy Collision Dissociation)	MS2	51.7501	100	13.9383	4877	4877	4867	FP072920_9-2.raw	0/0		1.0394	9.00675	9.00675	0	0.0913273	0.00309255	0	0
FALSE	High	PMI-Byonic	PMI-Byonic (A2)	A	2	Unambiguous	IGSYRCACRATHTGPHCELPYVPCSPSPCQNGGTCRPTGDTTHE	[E].IGSYRcAcRATHTGPHcELPYVPcSPSPcQnGGtcRPTGDTTHE.[C]	C6(Carbamidomethyl); C8(Carbamidomethyl); C17(Carbamidomethyl); C24(Carbamidomethyl); C29(Carbamidomethyl); N31(Deamidated); T34(HexNAc(1)Hex(1)Fuc(1)NeuAc(1)); C35(Carbamidomethyl)	1	1	Q01705	Q01705	Neurogenic locus notch homolog protein 1 OS=Mus musculus OX=10090 GN=Notch1 PE=1 SV=3	2	6	6	1	0	1	1	1	968.909	5808.42	5805.41	517.893	0.501096	0	0	848471	HCD (High Energy Collision Dissociation)	MS2	14.8065	100	13.9869	4898	4898	4889	FP072920_9-2.raw	0/0		7.22962	597.12	597.12	6.04343	5.89356e-08	1.20632e-08	0	0
FALSE	High	PMI-Byonic	PMI-Byonic (A2)	A	2	Unambiguous	IGSYRCACRATHTGPHCELPYVPCSPSPCQNGGTCRPTGDTTHE	[E].IGSYRcAcRATHTGPHcELPYVPcSPsPcQnGGTcRPTGDTTHE.[C]	C6(Carbamidomethyl); C8(Carbamidomethyl); C17(Carbamidomethyl); C24(Carbamidomethyl); S27(Fuc(1)); C29(Carbamidomethyl); N31(Deamidated); C35(Carbamidomethyl)	1	1	Q01705	Q01705	Neurogenic locus notch homolog protein 1 OS=Mus musculus OX=10090 GN=Notch1 PE=1 SV=3	2	6	6	1	0	1	1	1	859.036	5149.18	5149.18	0.272437	0.000233805	0	0	927564	HCD (High Energy Collision Dissociation)	MS2	0	33.404	13.5497	4704	4704	4702	FP072920_9-2.raw	0/0		7.22962	579.9	579.9	0	5.89356e-08	9.4592e-09	0	0
FALSE	High	PMI-Byonic	PMI-Byonic (A2)	A	2	Unambiguous	IGSYRCACRATHTGPHCELPYVPCSPSPCQNGGTCRPTGDTTHE	[E].IGSYRcAcRATHTGPHcELPYVPcSPSPcQnGGtcRPTGDTTHE.[C]	C6(Carbamidomethyl); C8(Carbamidomethyl); C17(Carbamidomethyl); C24(Carbamidomethyl); C29(Carbamidomethyl); N31(Deamidated); T34(HexNAc(1)Hex(1)Fuc(1)); C35(Carbamidomethyl)	1	1	Q01705	Q01705	Neurogenic locus notch homolog protein 1 OS=Mus musculus OX=10090 GN=Notch1 PE=1 SV=3	2	6	6	1	0	1	1	1	919.892	5514.32	5514.31	0.698234	0.000641713	0	0	1.4929e+06	HCD (High Energy Collision Dissociation)	MS2	0.647955	52.9617	13.2921	4593	4593	4592	FP072920_9-2.raw	0/0		7.22962	594.452	594.452	3.90794	5.89356e-08	8.52569e-09	0	0
FALSE	High	PMI-Byonic	PMI-Byonic (A2)	A	2	Unambiguous	IGSYRCACRATHTGPHCELPYVPCSPSPCQNGGTCRPTGDTTHE	[E].IGSYRcAcRATHTGPHcELPYVPcSPSPcQnGGtcRPTGDTTHE.[C]	C6(Carbamidomethyl); C8(Carbamidomethyl); C17(Carbamidomethyl); C24(Carbamidomethyl); C29(Carbamidomethyl); N31(Deamidated); T34(Fuc(1)); C35(Carbamidomethyl)	1	1	Q01705	Q01705	Neurogenic locus notch homolog protein 1 OS=Mus musculus OX=10090 GN=Notch1 PE=1 SV=3	2	5	5	1	0	1	1	1	1031.25	5152.2	5149.18	586.128	0.603616	0	0	456516	HCD (High Energy Collision Dissociation)	MS2	78.9363	100	13.3804	4631	4631	4625	FP072920_9-2.raw	0/0		6.70817	641.839	641.839	4.8	1.95808e-07	2.31856e-08	0	0
FALSE	High	PMI-Byonic	PMI-Byonic (A2)	A	2	Unambiguous	IGSYRCACRATHTGPHCELPYVPCSPSPCQNGGTCRPTGDTTHE	[E].IGsYRcAcRATHTGPHcELPYVPcSPSPcqNGGTcRPTGDTTHE.[C]	S3(Fuc(1)); C6(Carbamidomethyl); C8(Carbamidomethyl); C17(Carbamidomethyl); C24(Carbamidomethyl); C29(Carbamidomethyl); Q30(Deamidated); C35(Carbamidomethyl)	1	1	Q01705	Q01705	Neurogenic locus notch homolog protein 1 OS=Mus musculus OX=10090 GN=Notch1 PE=1 SV=3	2	5	5	1	0	1	1	1	1031.25	5152.2	5149.18	586.721	0.604226	0	0	354250	HCD (High Energy Collision Dissociation)	MS2	11.6326	100	13.2553	4578	4578	4570	FP072920_9-2.raw	0/0		2.45322	309.214	309.214	0	0.00352195	0.000224145	0	0
FALSE	High	PMI-Byonic	PMI-Byonic (A2)	A	2	Unambiguous	IGSYRCACRATHTGPHCELPYVPCSPSPCQNGGTCRPTGDTTHE	[E].IGsYRcAcRATHTGPHcELPYVPcSPSPcQNGGTcRPTGDTTHE.[C]	S3(HexNAc(1)Hex(1)Fuc(1)); C6(Carbamidomethyl); C8(Carbamidomethyl); C17(Carbamidomethyl); C24(Carbamidomethyl); C29(Carbamidomethyl); C35(Carbamidomethyl)	1	1	Q01705	Q01705	Neurogenic locus notch homolog protein 1 OS=Mus musculus OX=10090 GN=Notch1 PE=1 SV=3	2	6	6	1	0	1	1	1	919.726	5513.32	5513.33	-2.02367	-0.00185953	0	0	309593	HCD (High Energy Collision Dissociation)	MS2	20.1499	58.4148	13.042	4485	4485	4482	FP072920_9-2.raw	0/0		6.28101	537.398	537.398	0.598873	5.23588e-07	4.60384e-08	0	0
FALSE	High	PMI-Byonic	PMI-Byonic (A2)	A	2	Unambiguous	IGSYRCACRATHTGPHCELPYVPCSPSPCQNGGTCRPTGDTTHE	[E].IGsYRcAcRATHTGPHcELPYVPcSPSPcQNGGTcRPTGDTTHE.[C]	S3(Fuc(1)); C6(Carbamidomethyl); C8(Carbamidomethyl); C17(Carbamidomethyl); C24(Carbamidomethyl); C29(Carbamidomethyl); C35(Carbamidomethyl)	1	1	Q01705	Q01705	Neurogenic locus notch homolog protein 1 OS=Mus musculus OX=10090 GN=Notch1 PE=1 SV=3	2	6	6	1	0	1	1	1	859.206	5150.2	5148.2	389.518	0.334219	0	0	660887	HCD (High Energy Collision Dissociation)	MS2	0	100	13.0485	4488	4488	4482	FP072920_9-2.raw	0/0		5.95014	419.923	419.923	1.6	1.12165e-06	1.20493e-07	0	0
FALSE	High	PMI-Byonic	PMI-Byonic (A2)	A	2	Unambiguous	IGSYRCACRATHTGPHCELPYVPCSPSPCQNGGTCRPTGDTTHE	[E].IGSYRcAcRATHTGPHcELPYVPcSPsPcQNGGTcRPTGDTTHE.[C]	C6(Carbamidomethyl); C8(Carbamidomethyl); C17(Carbamidomethyl); C24(Carbamidomethyl); S27(HexNAc(1)Fuc(1)); C29(Carbamidomethyl); C35(Carbamidomethyl)	1	1	Q01705	Q01705	Neurogenic locus notch homolog protein 1 OS=Mus musculus OX=10090 GN=Notch1 PE=1 SV=3	2	6	6	1	0	1	1	1	892.723	5351.3	5351.28	5.25417	0.00468609	0	0	172232	HCD (High Energy Collision Dissociation)	MS2	89.3974	100	13.0754	4500	4500	4493	FP072920_9-2.raw	0/0		4.61269	344.547	344.547	0	2.43955e-05	2.08082e-06	0	0
FALSE	High	PMI-Byonic	PMI-Byonic (A2)	A	2	Unambiguous	IGSYRCACRATHTGPHCELPYVPCSPSPCQNGGTCRPTGDTTHE	[E].IGsYRcAcRATHTGPHcELPYVPcSPSPcQNGGTcRPTGDTTHE.[C]	S3(Fuc(1)); C6(Carbamidomethyl); C8(Carbamidomethyl); C17(Carbamidomethyl); C24(Carbamidomethyl); C29(Carbamidomethyl); C35(Carbamidomethyl)	1	1	Q01705	Q01705	Neurogenic locus notch homolog protein 1 OS=Mus musculus OX=10090 GN=Notch1 PE=1 SV=3	2	5	5	1	0	1	1	1	1031.05	5151.2	5148.2	583.657	0.600956	0	0	224810	HCD (High Energy Collision Dissociation)	MS2	0	100	13.1327	4525	4525	4515	FP072920_9-2.raw	0/0		3.21594	209.365	209.365	1.6	0.00060822	4.58171e-05	0	0
FALSE	High	PMI-Byonic	PMI-Byonic (A2)	A	2	Unambiguous	IGSYRCACRATHTGPHCELPYVPCSPSPCQNGGTCRPTGDTTHE	[E].IGSYRcAcRATHTGPHcELPYVPcsPSPcQNGGTcRPTGDTTHE.[C]	C6(Carbamidomethyl); C8(Carbamidomethyl); C17(Carbamidomethyl); C24(Carbamidomethyl); S25(HexNAc(1)Hex(1)Fuc(1)); C29(Carbamidomethyl); C35(Carbamidomethyl)	1	1	Q01705	Q01705	Neurogenic locus notch homolog protein 1 OS=Mus musculus OX=10090 GN=Notch1 PE=1 SV=3	2	6	6	1	0	1	1	1	919.727	5513.33	5513.33	-0.562368	-0.000516753	0	0	320734	HCD (High Energy Collision Dissociation)	MS2	1.86806	91.5162	13.1667	4539	4539	4537	FP072920_9-2.raw	0/0		8.22962	615.87	615.87	0	5.89356e-09	8.90693e-10	0	0
FALSE	High	PMI-Byonic	PMI-Byonic (A2)	A	2	Unambiguous	IGSYRCACRATHTGPHCELPYVPCSPSPCQNGGTCRPTGDTTHE	[E].IGSYRcAcRATHTGPHcELPYVPcsPSPcQNGGTcRPTGDTTHE.[C]	C6(Carbamidomethyl); C8(Carbamidomethyl); C17(Carbamidomethyl); C24(Carbamidomethyl); S25(HexNAc(1)Hex(1)Fuc(1)); C29(Carbamidomethyl); C35(Carbamidomethyl)	1	1	Q01705	Q01705	Neurogenic locus notch homolog protein 1 OS=Mus musculus OX=10090 GN=Notch1 PE=1 SV=3	2	5	5	1	0	1	1	1	1104.07	5516.34	5513.33	546.045	0.602105	0	0	419939	HCD (High Energy Collision Dissociation)	MS2	19.2409	100	13.0507	4489	4489	4482	FP072920_9-2.raw	0/0		3.08251	167.309	167.309	0	0.000826964	6.5702e-05	0	0
FALSE	High	PMI-Byonic	PMI-Byonic (A2)	A	2	Unambiguous	IGSYRCACRATHTGPHCELPYVPCSPSPCQNGGTCRPTGDTTHE	[E].IGSYRcAcRATHTGPHcELPYVPcsPSPcQNGGTcRPTGDTTHE.[C]	C6(Carbamidomethyl); C8(Carbamidomethyl); C17(Carbamidomethyl); C24(Carbamidomethyl); S25(HexNAc(1)Fuc(1)); C29(Carbamidomethyl); C35(Carbamidomethyl)	1	1	Q01705	Q01705	Neurogenic locus notch homolog protein 1 OS=Mus musculus OX=10090 GN=Notch1 PE=1 SV=3	2	6	6	1	0	1	1	1	893.219	5354.28	5351.28	560.393	0.499803	0	0	716634	HCD (High Energy Collision Dissociation)	MS2	16.549	100	13.2024	4555	4555	4548	FP072920_9-2.raw	0/0		5.95014	435.733	435.733	0	1.12165e-06	1.33666e-07	0	0
FALSE	High	PMI-Byonic	PMI-Byonic (A2)	A	2	Unambiguous	IGSYRCACRATHTGPHCELPYVPCSPSPCQNGGTCRPTGDTTHE	[E].IGSYRcAcRATHTGPHcELPYVPcSPsPcQNGGTcRPTGDTTHE.[C]	C6(Carbamidomethyl); C8(Carbamidomethyl); C17(Carbamidomethyl); C24(Carbamidomethyl); S27(Fuc(1)); C29(Carbamidomethyl); C35(Carbamidomethyl)	1	1	Q01705	Q01705	Neurogenic locus notch homolog protein 1 OS=Mus musculus OX=10090 GN=Notch1 PE=1 SV=3	2	6	6	1	0	1	1	1	858.872	5148.2	5148.2	-0.152913	-0.000131204	0	0	351032	HCD (High Energy Collision Dissociation)	MS2	0	100	13.1689	4540	4540	4537	FP072920_9-2.raw	0/0		8.22962	637.932	637.932	0	5.89356e-09	1.05208e-09	0	0
FALSE	High	PMI-Byonic	PMI-Byonic (A2)	A	2	Unambiguous	IGSYRCACRATHTGPHCELPYVPCSPSPCQNGGTCRPTGDTTHE	[E].IGsYRcAcRAtHTGPHcELPYVPcSPSPcQnGGTcRPTGDTTHE.[C]	S3(Fuc(1)); C6(Carbamidomethyl); C8(Carbamidomethyl); T11(HexNAc(1)Hex(1)Fuc(1)); C17(Carbamidomethyl); C24(Carbamidomethyl); C29(Carbamidomethyl); N31(Deamidated); C35(Carbamidomethyl)	1	1	Q01705	Q01705	Neurogenic locus notch homolog protein 1 OS=Mus musculus OX=10090 GN=Notch1 PE=1 SV=3	2	6	6	1	0	1	1	1	944.569	5662.38	5660.37	354.415	0.334354	0	0	820461	HCD (High Energy Collision Dissociation)	MS2	40.0768	100	13.2771	4587	4587	4581	FP072920_9-2.raw	0/0		5.95014	408.793	408.793	4	1.12165e-06	1.46497e-07	0	0
FALSE	High	PMI-Byonic	PMI-Byonic (A2)	A	2	Unambiguous	IGSYRCACRATHTGPHCELPYVPCSPSPCQNGGTCRPTGDTTHE	[E].IGSYRcAcRATHTGPHcELPYVPcsPSPcQnGGTcRPTGDTTHE.[C]	C6(Carbamidomethyl); C8(Carbamidomethyl); C17(Carbamidomethyl); C24(Carbamidomethyl); S25(HexNAc(1)Hex(1)Fuc(1)); C29(Carbamidomethyl); N31(Deamidated); C35(Carbamidomethyl)	1	1	Q01705	Q01705	Neurogenic locus notch homolog protein 1 OS=Mus musculus OX=10090 GN=Notch1 PE=1 SV=3	2	5	5	1	0	1	1	1	1104.07	5516.33	5514.31	365.286	0.40286	0	0	298502	HCD (High Energy Collision Dissociation)	MS2	36.8651	100	13.1776	4544	4544	4537	FP072920_9-2.raw	0/0		2.75326	285.376	285.376	0	0.00176496	0.000138475	0	0
FALSE	High	PMI-Byonic	PMI-Byonic (A2)	A	2	Unambiguous	GSNCDTNPVNGKAICTCPSGYTGPACSQDVDE	[E].GSNcDTNPVnGKAIcTcPSGYTGPAcSQDVDE.[C]	C4(Carbamidomethyl); N10(Deamidated); C15(Carbamidomethyl); C17(Carbamidomethyl); C26(Carbamidomethyl)	1	1	Q01705	Q01705	Neurogenic locus notch homolog protein 1 OS=Mus musculus OX=10090 GN=Notch1 PE=1 SV=3	3	3	3	1	0	1	1	1	1144.79	3432.37	3432.37	-1.34802	-0.00154231	0	0	240103	HCD (High Energy Collision Dissociation)	MS2	0	100	15.697	5643	5643	5637	FP072920_9-2.raw	0/0		1.14039	272.082	210.897	53.7578	0.0723779	0.00212346	0	0
FALSE	High	PMI-Byonic	PMI-Byonic (A2)	A	2	Unambiguous	CALGANPCEHAGKCLNTLGSFE	[E].cALGANPcEHAGKcLntLGSFE.[C]	C1(Carbamidomethyl); C8(Carbamidomethyl); C14(Carbamidomethyl); N16(Oxidation); T17(Hex(1))	1	1	Q01705	Q01705	Neurogenic locus notch homolog protein 1 OS=Mus musculus OX=10090 GN=Notch1 PE=1 SV=3	1	3	3	1	0	1	1	1	862.042	2584.11	2584.11	-0.286932	-0.000247155	0	0	508143	HCD (High Energy Collision Dissociation)	MS2	0	100	15.5893	5596	5596	5593	FP072920_9-2.raw	0/0		7.1808	586.096	550.382	3.6	6.5948e-08	1.29923e-08	0	0
FALSE	High	PMI-Byonic	PMI-Byonic (A2)	A	2	Unambiguous	CALGANPCEHAGKCLNTLGSFE	[E].cALGANPcEHAGKcLnTLGsFE.[C]	C1(Carbamidomethyl); C8(Carbamidomethyl); C14(Carbamidomethyl); N16(Oxidation); S20(Hex(1))	1	1	Q01705	Q01705	Neurogenic locus notch homolog protein 1 OS=Mus musculus OX=10090 GN=Notch1 PE=1 SV=3	1	3	3	1	0	1	1	1	862.042	2584.11	2584.11	0.209075	0.000180091	0	0	2.66693e+06	HCD (High Energy Collision Dissociation)	MS2	5.29034	100	15.7119	5649	5649	5648	FP072920_9-2.raw	0/0		9.1808	677.436	589.589	0.0792513	6.5948e-10	2.07685e-10	0	0
FALSE	High	PMI-Byonic	PMI-Byonic (A2)	A	2	Unambiguous	CALGANPCEHAGKCLNTLGSFE	[E].cALGANPcEhAGKcLNtLGSFE.[C]	C1(Carbamidomethyl); C8(Carbamidomethyl); H10(Oxidation); C14(Carbamidomethyl); T17(Hex(1))	1	1	Q01705	Q01705	Neurogenic locus notch homolog protein 1 OS=Mus musculus OX=10090 GN=Notch1 PE=1 SV=3	1	3	3	1	0	1	1	1	862.375	2585.11	2584.11	387.237	0.333554	0	0	397191	HCD (High Energy Collision Dissociation)	MS2	34.6108	100	15.841	5705	5705	5703	FP072920_9-2.raw	0/0		3.04534	248.076	248.076	13.2016	0.00090087	8.78579e-05	0	0
FALSE	High	PMI-Byonic	PMI-Byonic (A2)	A	2	Unambiguous	CALGANPCEHAGKCLNTLGSFE	[E].cALGANPcEhAGKcLntLGSFE.[C]	C1(Carbamidomethyl); C8(Carbamidomethyl); H10(Oxidation); C14(Carbamidomethyl); N16(Deamidated); T17(Hex(1))	1	1	Q01705	Q01705	Neurogenic locus notch homolog protein 1 OS=Mus musculus OX=10090 GN=Notch1 PE=1 SV=3	1	3	3	1	0	1	1	1	862.37	2585.1	2585.1	0.0645437	5.56172e-05	0	0	406479	HCD (High Energy Collision Dissociation)	MS2	4.8971	100	16.266	5889	5889	5879	FP072920_9-2.raw	0/0		5.90132	411.79	401.525	13.3323	1.2551e-06	1.86218e-07	0	0
FALSE	High	PMI-Byonic	PMI-Byonic (A2)	A	2	Unambiguous	CALGANPCEHAGKCLNTLGSFE	[E].cALGANPcEHAGKcLNtLGSFE.[C]	C1(Carbamidomethyl); C8(Carbamidomethyl); C14(Carbamidomethyl); T17(Hex(1))	1	1	Q01705	Q01705	Neurogenic locus notch homolog protein 1 OS=Mus musculus OX=10090 GN=Notch1 PE=1 SV=3	1	3	3	1	0	1	1	1	856.711	2568.12	2568.12	1.24867	0.00106891	0	0	566644	HCD (High Energy Collision Dissociation)	MS2	0	100	15.653	5624	5624	5615	FP072920_9-2.raw	0/0		0.83192	133.225	133.225	13.4834	0.147258	0.00625441	0	0
FALSE	High	PMI-Byonic	PMI-Byonic (A2)	A	2	Unambiguous	CQCLQGYTGPRCE	[E].cQcLQGYTGPRcE.[I]	C1(Carbamidomethyl); C3(Carbamidomethyl); C12(Carbamidomethyl)	1	1	Q01705	Q01705	Neurogenic locus notch homolog protein 1 OS=Mus musculus OX=10090 GN=Notch1 PE=1 SV=3	0	3	3	1	0	1	1	1	543.559	1628.66	1628.66	-0.22264	-0.000120868	0	0	608552	HCD (High Energy Collision Dissociation)	MS2	16.3815	100	12.7208	4346	4346	4339	FP072920_9-2.raw	0/0		2.77492	402.653	402.653	402.653	0.00167912	0.000127775	0	0
FALSE	High	PMI-Byonic	PMI-Byonic (A2)	A	2	Unambiguous	CQCLQGYTGPRCE	[E].cQcLQGYTGPRcE.[I]	C1(Carbamidomethyl); C3(Carbamidomethyl); C12(Carbamidomethyl)	1	1	Q01705	Q01705	Neurogenic locus notch homolog protein 1 OS=Mus musculus OX=10090 GN=Notch1 PE=1 SV=3	0	2	2	1	0	1	1	1	814.833	1628.66	1628.66	-1.33865	-0.00109011	0	0	4382098	HCD (High Energy Collision Dissociation)	MS2	1.27529	67.1182	12.3987	4208	4208	4207	FP072920_9-2.raw	0/0		10.4468	756.619	635.126	635.126	3.5741e-11	4.73307e-12	0	0
FALSE	High	PMI-Byonic	PMI-Byonic (A2)	A	2	Unambiguous	CQCLQGYTGPRCE	[E].cQcLQGYTGPRcE.[I]	C1(Carbamidomethyl); C3(Carbamidomethyl); C12(Carbamidomethyl)	1	1	Q01705	Q01705	Neurogenic locus notch homolog protein 1 OS=Mus musculus OX=10090 GN=Notch1 PE=1 SV=3	0	3	3	1	0	1	1	1	543.558	1628.66	1628.66	-0.784775	-0.000426044	0	0	1.75453e+06	HCD (High Energy Collision Dissociation)	MS2	6.80884	100	12.4506	4230	4230	4229	FP072920_9-2.raw	0/0		4.44517	509.001	436.669	436.669	3.58785e-05	3.48941e-06	0	0
FALSE	High	PMI-Byonic	PMI-Byonic (A2)	A	2	Unambiguous	CQCLQGYTGPRCE	[E].cQcLqGYTGPRcE.[I]	C1(Carbamidomethyl); C3(Carbamidomethyl); Q5(Deamidated); C12(Carbamidomethyl)	1	1	Q01705	Q01705	Neurogenic locus notch homolog protein 1 OS=Mus musculus OX=10090 GN=Notch1 PE=1 SV=3	0	2	2	1	0	1	1	1	815.334	1629.66	1629.65	8.99477	0.00732914	0	0	201645	HCD (High Energy Collision Dissociation)	MS2	0	100	12.1148	4087	4087	4077	FP072920_9-2.raw	0/0		2.41929	337.722	337.722	36.7832	0.00380808	0.000288169	0	0
FALSE	High	PMI-Byonic	PMI-Byonic (A2)	A	2	Unambiguous	CQCLQGYTGPRCE	[E].cQcLQGYTGPRcE.[I]	C1(Carbamidomethyl); C3(Carbamidomethyl); C12(Carbamidomethyl)	1	1	Q01705	Q01705	Neurogenic locus notch homolog protein 1 OS=Mus musculus OX=10090 GN=Notch1 PE=1 SV=3	0	2	2	1	0	1	1	1	814.833	1628.66	1628.66	-1.03885	-0.000845966	0	0	8.27894e+06	HCD (High Energy Collision Dissociation)	MS2	0.448319	41.7076	12.5273	4263	4263	4262	FP072920_9-2.raw	0/0		9.44683	719.665	577.6	577.6	3.5741e-10	9.33339e-11	0	0
FALSE	High	PMI-Byonic	PMI-Byonic (A2)	A	2	Unambiguous	CQCLQGYTGPRCE	[E].cQcLQGYTGPRcE.[I]	C1(Carbamidomethyl); C3(Carbamidomethyl); C12(Carbamidomethyl)	1	1	Q01705	Q01705	Neurogenic locus notch homolog protein 1 OS=Mus musculus OX=10090 GN=Notch1 PE=1 SV=3	0	3	3	1	0	1	1	1	543.558	1628.66	1628.66	-0.447494	-0.000242939	0	0	2513808	HCD (High Energy Collision Dissociation)	MS2	4.58389	95.8563	12.5787	4285	4285	4284	FP072920_9-2.raw	0/0		3.38411	501.378	374.158	374.158	0.000412945	3.36021e-05	0	0
FALSE	High	PMI-Byonic	PMI-Byonic (A2)	A	2	Unambiguous	CQCLQGYTGPRCE	[E].cQcLQGYTGPRcE.[I]	C1(Carbamidomethyl); C3(Carbamidomethyl); C12(Carbamidomethyl)	1	1	Q01705	Q01705	Neurogenic locus notch homolog protein 1 OS=Mus musculus OX=10090 GN=Notch1 PE=1 SV=3	0	2	2	1	0	1	1	1	814.834	1628.66	1628.66	-0.289335	-0.000235615	0	0	4.09715e+06	HCD (High Energy Collision Dissociation)	MS2	1.8457	64.3373	12.6561	4318	4318	4317	FP072920_9-2.raw	0/0		9.44683	715.141	607.569	607.569	3.5741e-10	1.08005e-10	0	0
FALSE	Low	PMI-Byonic	PMI-Byonic (A2)	A	2	Unambiguous	CQCLQGYTGPRCEIDVNE	[E].cQcLQGYTGPRcEIDVNE.[C]	C1(Carbamidomethyl); C3(Carbamidomethyl); C12(Carbamidomethyl)	1	1	Q01705	Q01705	Neurogenic locus notch homolog protein 1 OS=Mus musculus OX=10090 GN=Notch1 PE=1 SV=3	2	5	5	1	0	1	1	1	734.358	3667.76	2198.93	667977	293.767	0	0	777138	HCD (High Energy Collision Dissociation)	MS2	55.3995	100	15.6487	5622	5622	5615	FP072920_9-2.raw	0/0		0.0467068	89.8084	89.8084	89.8084	0.898035	0.0673049	0	0
FALSE	High	PMI-Byonic	PMI-Byonic (A2)	A	2	Unambiguous	CQCLQGYTGPRCE	[E].cQcLQGYTGPRcE.[I]	C1(Carbamidomethyl); C3(Carbamidomethyl); C12(Carbamidomethyl)	1	1	Q01705	Q01705	Neurogenic locus notch homolog protein 1 OS=Mus musculus OX=10090 GN=Notch1 PE=1 SV=3	0	3	3	1	0	1	1	1	543.558	1628.66	1628.66	-0.897202	-0.000487079	0	0	1.54431e+06	HCD (High Energy Collision Dissociation)	MS2	15.927	100	12.3311	4179	4179	4176	FP072920_9-2.raw	0/0		3.38411	513.333	465.013	465.013	0.000412945	3.07921e-05	0	0
FALSE	High	PMI-Byonic	PMI-Byonic (A2)	A	2	Unambiguous	CQCLQGYTGPRCE	[E].cQcLQGYTGPRcE.[I]	C1(Carbamidomethyl); C3(Carbamidomethyl); C12(Carbamidomethyl)	1	1	Q01705	Q01705	Neurogenic locus notch homolog protein 1 OS=Mus musculus OX=10090 GN=Notch1 PE=1 SV=3	0	2	2	1	0	1	1	1	814.833	1628.66	1628.66	-1.78836	-0.00145632	0	0	947731	HCD (High Energy Collision Dissociation)	MS2	6.91134	100	12.8021	4381	4381	4372	FP072920_9-2.raw	0/0		6.44683	599.187	596.6	596.6	3.5741e-07	3.89109e-08	0	0
FALSE	High	PMI-Byonic	PMI-Byonic (A2)	A	2	Unambiguous	CQCLQGYTGPRCE	[E].cQcLQGYTGPRcE.[I]	C1(Carbamidomethyl); C3(Carbamidomethyl); C12(Carbamidomethyl)	1	1	Q01705	Q01705	Neurogenic locus notch homolog protein 1 OS=Mus musculus OX=10090 GN=Notch1 PE=1 SV=3	0	2	2	1	0	1	1	1	814.834	1628.66	1628.66	-0.289335	-0.000235615	0	0	584138	HCD (High Energy Collision Dissociation)	MS2	20.2627	100	12.1526	4103	4103	4099	FP072920_9-2.raw	0/0		5.49822	525.478	525.478	525.478	3.17524e-06	3.12058e-07	0	0
FALSE	High	PMI-Byonic	PMI-Byonic (A2)	A	2	Unambiguous	CQCLQGYTGPRCE	[E].cQcLQGYTGPRcE.[I]	C1(Carbamidomethyl); C3(Carbamidomethyl); C12(Carbamidomethyl)	1	1	Q01705	Q01705	Neurogenic locus notch homolog protein 1 OS=Mus musculus OX=10090 GN=Notch1 PE=1 SV=3	0	2	2	1	0	1	1	1	814.833	1628.66	1628.66	-1.86331	-0.00151735	0	0	171522	HCD (High Energy Collision Dissociation)	MS2	27.6105	100	13.0798	4502	4502	4493	FP072920_9-2.raw	0/0		5.067	399.1	399.1	399.1	8.5703e-06	1.19938e-06	0	0
FALSE	High	PMI-Byonic	PMI-Byonic (A2)	A	2	Unambiguous	CQCLQGYTGPRCE	[E].cQcLQGYTGPRcE.[I]	C1(Carbamidomethyl); C3(Carbamidomethyl); C12(Carbamidomethyl)	1	1	Q01705	Q01705	Neurogenic locus notch homolog protein 1 OS=Mus musculus OX=10090 GN=Notch1 PE=1 SV=3	0	2	2	1	0	1	1	1	814.834	1628.66	1628.66	-0.289335	-0.000235615	0	0	449507	HCD (High Energy Collision Dissociation)	MS2	27.3605	100	12.9239	4434	4434	4427	FP072920_9-2.raw	0/0		5.4819	503.02	503.02	503.02	3.29687e-06	3.46765e-07	0	0
FALSE	High	PMI-Byonic	PMI-Byonic (A2)	A	2	Unambiguous	CQCLQGYTGPRCE	[E].cQcLQGYTGPRcE.[I]	C1(Carbamidomethyl); C3(Carbamidomethyl); C12(Carbamidomethyl)	1	1	Q01705	Q01705	Neurogenic locus notch homolog protein 1 OS=Mus musculus OX=10090 GN=Notch1 PE=1 SV=3	0	3	3	1	0	1	1	1	543.558	1628.66	1628.66	-0.559921	-0.000303974	0	0	408950	HCD (High Energy Collision Dissociation)	MS2	15.4897	100	12.2106	4128	4128	4121	FP072920_9-2.raw	0/0		2.44783	366.42	366.42	366.42	0.00356595	0.000245163	0	0
FALSE	High	PMI-Byonic	PMI-Byonic (A2)	A	2	Unambiguous	CQCLQGYTGPRCE	[E].cQcLQGYTGPRcE.[I]	C1(Carbamidomethyl); C3(Carbamidomethyl); C12(Carbamidomethyl)	1	1	Q01705	Q01705	Neurogenic locus notch homolog protein 1 OS=Mus musculus OX=10090 GN=Notch1 PE=1 SV=3	0	2	2	1	0	1	1	1	814.837	1628.67	1628.66	3.53318	0.00287718	0	0	280866	HCD (High Energy Collision Dissociation)	MS2	13.0767	100	16.4087	5950	5950	5945	FP072920_9-2.raw	0/0		4.37062	491.318	491.318	491.318	4.25974e-05	3.82948e-06	0	0
FALSE	High	PMI-Byonic	PMI-Byonic (A2)	A	2	Unambiguous	CQCLQGYTGPRCE	[E].cQcLQGYTGPRcE.[I]	C1(Carbamidomethyl); C3(Carbamidomethyl); C12(Carbamidomethyl)	1	1	Q01705	Q01705	Neurogenic locus notch homolog protein 1 OS=Mus musculus OX=10090 GN=Notch1 PE=1 SV=3	0	2	2	1	0	1	1	1	814.833	1628.66	1628.66	-1.63846	-0.00133425	0	0	2.28196e+06	HCD (High Energy Collision Dissociation)	MS2	1.82663	100	12.2753	4155	4155	4154	FP072920_9-2.raw	0/0		9.44683	720.51	620.209	620.209	3.5741e-10	7.68293e-11	0	0
FALSE	Medium	PMI-Byonic	PMI-Byonic (A2)	A	2	Unambiguous	IDVNECISNPCQNDATCLDQIGE	[E].IDVNEcIsNPcQNDAtcLDQIGE.[F]	C6(Carbamidomethyl); S8(HexNAc(1)Hex(1)Fuc(1)); C11(Carbamidomethyl); T16(Hex(1)Pent(2)); C17(Carbamidomethyl)	1	1	Q01705	Q01705	Neurogenic locus notch homolog protein 1 OS=Mus musculus OX=10090 GN=Notch1 PE=1 SV=3	4	3	3	1	0	1	1	1	1202.49	3605.47	3602.44	838.635	1.00705	0	0	463164	HCD (High Energy Collision Dissociation)	MS2	0	100	18.0307	6647	6647	6638	FP072920_9-2.raw	0/0		0.590813	167.548	163.793	0	0.256559	0.0117832	0	0
FALSE	High	PMI-Byonic	PMI-Byonic (A2)	A	2	Unambiguous	IDVNECISNPCQNDATCLDQIGE	[E].IDVNEcIsNPcQNDAtcLDQIGE.[F]	C6(Carbamidomethyl); S8(HexNAc(1)Hex(1)Fuc(1)NeuAc(1)); C11(Carbamidomethyl); T16(Hex(1)Pent(1)); C17(Carbamidomethyl)	1	1	Q01705	Q01705	Neurogenic locus notch homolog protein 1 OS=Mus musculus OX=10090 GN=Notch1 PE=1 SV=3	4	3	3	1	0	1	1	1	1255.17	3763.51	3761.5	533.867	0.66938	0	0	283579	HCD (High Energy Collision Dissociation)	MS2	0	100	19.355	7213	7213	7204	FP072920_9-2.raw	0/0		1.70673	103.499	103.499	0	0.0196457	0.000754626	0	0
FALSE	High	PMI-Byonic	PMI-Byonic (A2)	A	2	Unambiguous	IDVNECISNPCQNDATCLDQIGE	[E].IDVNEcIsNPcQNDAtcLDQIGE.[F]	C6(Carbamidomethyl); S8(HexNAc(1)Fuc(1)); C11(Carbamidomethyl); T16(Hex(1)Pent(1)); C17(Carbamidomethyl)	1	1	Q01705	Q01705	Neurogenic locus notch homolog protein 1 OS=Mus musculus OX=10090 GN=Notch1 PE=1 SV=3	4	3	3	1	0	1	1	1	1103.45	3308.35	3308.35	-0.625139	-0.000689392	0	0	127737	HCD (High Energy Collision Dissociation)	MS2	0	100	18.1363	6692	6692	6682	FP072920_9-2.raw	0/0		1.65723	279.848	279.848	0	0.0220177	0.000879703	0	0
FALSE	High	PMI-Byonic	PMI-Byonic (A2)	A	2	Unambiguous	IDVNECISNPCQNDATCLDQIGE	[E].IDVNEcIsNPcQNDAtcLDQIGE.[F]	C6(Carbamidomethyl); S8(Hex(1)Pent(2)); C11(Carbamidomethyl); T16(HexNAc(1)Hex(1)Fuc(1)NeuAc(1)); C17(Carbamidomethyl)	1	1	Q01705	Q01705	Neurogenic locus notch homolog protein 1 OS=Mus musculus OX=10090 GN=Notch1 PE=1 SV=3	4	3	3	1	0	1	1	1	1299.19	3895.55	3893.54	516.759	0.670674	0	0	184350	HCD (High Energy Collision Dissociation)	MS2	0	100	19.271	7177	7177	7171	FP072920_9-2.raw	0/0		0.68682	95.2019	95.2019	1.2	0.205674	0.0092931	0	0
FALSE	High	PMI-Byonic	PMI-Byonic (A2)	A	2	Unambiguous	IDVNECISNPCQNDATCLDQIGE	[E].IDVNEcIsNPcQNDAtcLDQIGE.[F]	C6(Carbamidomethyl); S8(Hex(1)Pent(2)); C11(Carbamidomethyl); T16(HexNAc(1)Fuc(1)); C17(Carbamidomethyl)	1	1	Q01705	Q01705	Neurogenic locus notch homolog protein 1 OS=Mus musculus OX=10090 GN=Notch1 PE=1 SV=3	4	3	3	1	0	1	1	1	1148.14	3442.4	3440.39	582.46	0.667964	0	0	307029	HCD (High Energy Collision Dissociation)	MS2	0	100	18.132	6690	6690	6682	FP072920_9-2.raw	0/0		0.68682	121.95	121.95	1.2	0.205674	0.00821998	0	0
FALSE	High	PMI-Byonic	PMI-Byonic (A2)	A	2	Unambiguous	IDVNECISNPCQNDATCLDQIGE	[E].IDVNEcIsNPcQNDAtcLDQIGE.[F]	C6(Carbamidomethyl); S8(Fuc(1)); C11(Carbamidomethyl); T16(Hex(1)Pent(1)); C17(Carbamidomethyl)	1	1	Q01705	Q01705	Neurogenic locus notch homolog protein 1 OS=Mus musculus OX=10090 GN=Notch1 PE=1 SV=3	4	3	3	1	0	1	1	1	1035.76	3105.27	3105.27	-1.01115	-0.00104664	0	0	192468	HCD (High Energy Collision Dissociation)	MS2	0	100	18.657	6915	6915	6913	FP072920_9-2.raw	0/0		1.07842	184.981	184.981	1.2	0.0834786	0.00258835	0	0
FALSE	High	PMI-Byonic	PMI-Byonic (A2)	A	2	Unambiguous	IDVNECISNPCQNDATCLDQIGE	[E].IDVNEcIsNPcQNDAtcLDQIGE.[F]	C6(Carbamidomethyl); S8(Fuc(1)); C11(Carbamidomethyl); T16(Hex(1)Pent(2)); C17(Carbamidomethyl)	1	1	Q01705	Q01705	Neurogenic locus notch homolog protein 1 OS=Mus musculus OX=10090 GN=Notch1 PE=1 SV=3	4	3	3	1	0	1	1	1	1079.78	3237.31	3237.31	0.116596	0.00012582	0	0	329817	HCD (High Energy Collision Dissociation)	MS2	0	100	18.5777	6881	6881	6880	FP072920_9-2.raw	0/0		3.06005	263.29	263.29	0	0.000870867	7.68077e-05	0	0
FALSE	High	PMI-Byonic	PMI-Byonic (A2)	A	2	Unambiguous	IDVNECISNPCQNDATCLDQIGE	[E].IDVNEcIsNPcQNDAtcLDQIGE.[F]	C6(Carbamidomethyl); S8(Fuc(1)); C11(Carbamidomethyl); T16(Hex(1)Pent(1)); C17(Carbamidomethyl)	1	1	Q01705	Q01705	Neurogenic locus notch homolog protein 1 OS=Mus musculus OX=10090 GN=Notch1 PE=1 SV=3	4	2	2	1	0	1	1	1	1553.14	3105.26	3105.27	-2.32373	-0.00360791	0	0	323451	HCD (High Energy Collision Dissociation)	MS2	0	100	18.5351	6863	6863	6858	FP072920_9-2.raw	0/0		2.49537	320.099	320.099	1.2	0.00319614	0.00020314	0	0
FALSE	High	PMI-Byonic	PMI-Byonic (A2)	A	2	Unambiguous	IDVNECISNPCQNDATCLDQIGE	[E].IDVNEcIsNPcQNDAtcLDQIGE.[F]	C6(Carbamidomethyl); S8(HexNAc(1)Hex(1)Fuc(1)); C11(Carbamidomethyl); T16(Hex(1)Pent(1)); C17(Carbamidomethyl)	1	1	Q01705	Q01705	Neurogenic locus notch homolog protein 1 OS=Mus musculus OX=10090 GN=Notch1 PE=1 SV=3	4	3	3	1	0	1	1	1	1157.48	3470.42	3470.4	5.39324	0.00623891	0	0	281806	HCD (High Energy Collision Dissociation)	MS2	5.5382	100	18.0543	6657	6657	6649	FP072920_9-2.raw	0/0		3.06005	260.22	260.22	1.2	0.000870867	7.12934e-05	0	0
FALSE	High	PMI-Byonic	PMI-Byonic (A2)	A	2	Unambiguous	IDVNECISNPCQNDATCLDQIGE	[E].IDVNEcIsNPcQNDAtcLDQIGE.[F]	C6(Carbamidomethyl); S8(Hex(1)Pent(1)); C11(Carbamidomethyl); T16(Fuc(1)); C17(Carbamidomethyl)	1	1	Q01705	Q01705	Neurogenic locus notch homolog protein 1 OS=Mus musculus OX=10090 GN=Notch1 PE=1 SV=3	4	3	3	1	0	1	1	1	1035.76	3105.27	3105.27	0.286098	0.000296137	0	0	4.2198e+06	HCD (High Energy Collision Dissociation)	MS2	0	83.1242	18.5307	6861	6861	6858	FP072920_9-2.raw	0/0		3.39822	369.834	369.834	2.16774	0.000399742	2.79403e-05	0	0
FALSE	High	PMI-Byonic	PMI-Byonic (A2)	A	2	Unambiguous	IDVNECISNPCQNDATCLDQIGE	[E].IDVNEcIsNPcQNDATcLDQIGE.[F]	C6(Carbamidomethyl); S8(Hex(1)); C11(Carbamidomethyl); C17(Carbamidomethyl)	1	1	Q01705	Q01705	Neurogenic locus notch homolog protein 1 OS=Mus musculus OX=10090 GN=Notch1 PE=1 SV=3	4	3	3	1	0	1	1	1	943.063	2827.17	2827.17	1.33198	0.00125525	0	0	225452	HCD (High Energy Collision Dissociation)	MS2	0	100	18.5177	6856	6856	6847	FP072920_9-2.raw	0/0		0.993064	214.671	214.671	7.32	0.10161	0.00415349	0	0
FALSE	High	PMI-Byonic	PMI-Byonic (A2)	A	2	Unambiguous	IDVNECISNPCQNDATCLDQIGE	[E].IDVNEcISNPcQNDAtcLDQIGE.[F]	C6(Carbamidomethyl); C11(Carbamidomethyl); T16(Hex(1)Pent(1)); C17(Carbamidomethyl)	1	1	Q01705	Q01705	Neurogenic locus notch homolog protein 1 OS=Mus musculus OX=10090 GN=Notch1 PE=1 SV=3	4	3	3	1	0	1	1	1	987.077	2959.22	2959.21	1.10005	0.0010851	0	0	917624	HCD (High Energy Collision Dissociation)	MS2	0	100	18.509	6852	6852	6847	FP072920_9-2.raw	0/0		1.8287	314.93	314.93	12.5066	0.0148354	0.000642179	0	0
FALSE	High	PMI-Byonic	PMI-Byonic (A2)	A	2	Unambiguous	IDVNECISNPCQNDATCLDQIGE	[E].IDVNEcIsNPcQNDAtcLDQIGE.[F]	C6(Carbamidomethyl); S8(Fuc(1)); C11(Carbamidomethyl); T16(Hex(1)Pent(2)); C17(Carbamidomethyl)	1	1	Q01705	Q01705	Neurogenic locus notch homolog protein 1 OS=Mus musculus OX=10090 GN=Notch1 PE=1 SV=3	4	3	3	1	0	1	1	1	1079.78	3237.31	3237.31	0.229718	0.00024789	0	0	1.74348e+06	HCD (High Energy Collision Dissociation)	MS2	0	100	18.456	6828	6828	6825	FP072920_9-2.raw	0/0		3.69333	364.412	364.412	0	0.000202612	1.32302e-05	0	0
FALSE	Medium	PMI-Byonic	PMI-Byonic (A2)	A	2	Unambiguous	FQCICMPGYE	[E].FQcIcmPGYE.[G]	C3(Carbamidomethyl); C5(Carbamidomethyl); M6(Oxidation)	1	1	Q01705	Q01705	Neurogenic locus notch homolog protein 1 OS=Mus musculus OX=10090 GN=Notch1 PE=1 SV=3	0	2	2	1	0	1	1	1	660.755	1320.5	1320.51	-2.74077	-0.0018096	0	0	201071	HCD (High Energy Collision Dissociation)	MS2	29.4641	100	18.0995	6676	6676	6671	FP072920_9-2.raw	0/0		0.647475	318.738	237.856	237.856	0.225178	0.01046	0	0
FALSE	High	PMI-Byonic	PMI-Byonic (A2)	A	2	Unambiguous	FQCICMPGYE	[E].FQcIcmPGYE.[G]	C3(Carbamidomethyl); C5(Carbamidomethyl); M6(Oxidation)	1	1	Q01705	Q01705	Neurogenic locus notch homolog protein 1 OS=Mus musculus OX=10090 GN=Notch1 PE=1 SV=3	0	2	2	1	0	1	1	1	660.757	1320.51	1320.51	0.309824	0.000204562	0	0	378461	HCD (High Energy Collision Dissociation)	MS2	13.6719	100	15.8226	5697	5697	5692	FP072920_9-2.raw	0/0		0.778499	336.946	220.881	220.881	0.166533	0.00713506	0	0
FALSE	Medium	PMI-Byonic	PMI-Byonic (A2)	A	2	Unambiguous	FQCICMPGYE	[E].FQcIcmPGYE.[G]	C3(Carbamidomethyl); C5(Carbamidomethyl); M6(Oxidation)	1	1	Q01705	Q01705	Neurogenic locus notch homolog protein 1 OS=Mus musculus OX=10090 GN=Notch1 PE=1 SV=3	0	2	2	1	0	1	1	1	660.755	1320.5	1320.51	-1.53902	-0.00101614	0	0	285888	HCD (High Energy Collision Dissociation)	MS2	51.6247	100	18.328	6773	6773	6770	FP072920_9-2.raw	0/0		0.5478	288.931	169.739	169.739	0.28327	0.0132349	0	0
FALSE	High	PMI-Byonic	PMI-Byonic (A2)	A	2	Unambiguous	FQCICMPGYE	[E].FQcIcMPGYE.[G]	C3(Carbamidomethyl); C5(Carbamidomethyl)	1	1	Q01705	Q01705	Neurogenic locus notch homolog protein 1 OS=Mus musculus OX=10090 GN=Notch1 PE=1 SV=3	0	2	2	1	0	1	1	1	652.76	1304.51	1304.51	0.813661	0.000530715	0	0	635516	HCD (High Energy Collision Dissociation)	MS2	48.4614	100	18.3022	6762	6762	6759	FP072920_9-2.raw	0/0		1.49648	447.691	257.858	257.858	0.0318798	0.00106099	0	0
FALSE	High	PMI-Byonic	PMI-Byonic (A2)	A	2	Unambiguous	FQCICMPGYE	[E].FQcIcMPGYE.[G]	C3(Carbamidomethyl); C5(Carbamidomethyl)	1	1	Q01705	Q01705	Neurogenic locus notch homolog protein 1 OS=Mus musculus OX=10090 GN=Notch1 PE=1 SV=3	0	2	2	1	0	1	1	1	652.759	1304.51	1304.51	0.0650562	4.24333e-05	0	0	10019981	HCD (High Energy Collision Dissociation)	MS2	16.0229	24.9061	18.4273	6815	6815	6814	FP072920_9-2.raw	0/0		1.27294	434.54	209.028	209.028	0.0533412	0.00136494	0	0
FALSE	High	PMI-Byonic	PMI-Byonic (A2)	A	2	Unambiguous	FQCICMPGYEGVYCE	[E].FQcIcMPGYEGVYcE.[I]	C3(Carbamidomethyl); C5(Carbamidomethyl); C14(Carbamidomethyl)	1	1	Q01705	Q01705	Neurogenic locus notch homolog protein 1 OS=Mus musculus OX=10090 GN=Notch1 PE=1 SV=3	1	2	2	1	0	1	1	1	956.875	1912.74	1912.74	2.72111	0.00260238	0	0	817475	HCD (High Energy Collision Dissociation)	MS2	22.4867	100	19.7215	7366	7366	7365	FP072920_9-2.raw	0/0		0.879216	366.908	266.694	266.694	0.132064	0.00547105	0	0
FALSE	High	PMI-Byonic	PMI-Byonic (A2)	A	2	Unambiguous	FQCICMPGYEGVYCE	[E].FQcIcMPGYEGVYcE.[I]	C3(Carbamidomethyl); C5(Carbamidomethyl); C14(Carbamidomethyl)	1	1	Q01705	Q01705	Neurogenic locus notch homolog protein 1 OS=Mus musculus OX=10090 GN=Notch1 PE=1 SV=3	1	2	2	1	0	1	1	1	956.872	1912.74	1912.74	0.168317	0.000160973	0	0	899170	HCD (High Energy Collision Dissociation)	MS2	18.7985	100	19.5973	7314	7314	7312	FP072920_9-2.raw	0/0		3.19645	405.378	312.191	312.191	0.000636132	5.00337e-05	0	0
FALSE	High	PMI-Byonic	PMI-Byonic (A2)	A	2	Unambiguous	GVYCEINTDECASSPCLHNGHCMDKINE	[E].GVYcEINTDEcASsPcLHNGHcMDKINE.[F]	C4(Carbamidomethyl); C11(Carbamidomethyl); S14(Hex(1)Pent(1)); C16(Carbamidomethyl); C22(Carbamidomethyl)	1	1	Q01705	Q01705	Neurogenic locus notch homolog protein 1 OS=Mus musculus OX=10090 GN=Notch1 PE=1 SV=3	4	4	4	1	0	1	1	1	902.613	3607.43	3604.43	832.83	0.750469	0	0	720408	HCD (High Energy Collision Dissociation)	MS2	38.7172	100	14.277	5025	5025	5021	FP072920_9-2.raw	0/0		6.99798	578.746	578.746	1.2	1.00465e-07	1.55028e-08	0	0
FALSE	High	PMI-Byonic	PMI-Byonic (A2)	A	2	Unambiguous	GVYCEINTDECASSPCLHNGHCMDKINE	[E].GVYcEInTDEcASsPcLHNGHcMDKINE.[F]	C4(Carbamidomethyl); N7(Deamidated); C11(Carbamidomethyl); S14(Hex(1)Pent(2)); C16(Carbamidomethyl); C22(Carbamidomethyl)	1	1	Q01705	Q01705	Neurogenic locus notch homolog protein 1 OS=Mus musculus OX=10090 GN=Notch1 PE=1 SV=3	4	4	4	1	0	1	1	1	935.373	3738.47	3737.45	271.485	0.253666	0	0	460407	HCD (High Energy Collision Dissociation)	MS2	35.2662	100	14.2835	5028	5028	5021	FP072920_9-2.raw	0/0		4.31154	478.752	478.752	0	4.88047e-05	4.21719e-06	0	0
FALSE	High	PMI-Byonic	PMI-Byonic (A2)	A	2	Unambiguous	GVYCEINTDECASSPCLHNGHCMDKINE	[E].GVYcEINTDEcAsSPcLHNGHcMDKINE.[F]	C4(Carbamidomethyl); C11(Carbamidomethyl); S13(Hex(1)Pent(2)); C16(Carbamidomethyl); C22(Carbamidomethyl)	1	1	Q01705	Q01705	Neurogenic locus notch homolog protein 1 OS=Mus musculus OX=10090 GN=Notch1 PE=1 SV=3	4	4	4	1	0	1	1	1	934.873	3736.47	3736.47	-0.0918787	-8.58255e-05	0	0	503290	HCD (High Energy Collision Dissociation)	MS2	2.20455	100	14.3973	5077	5077	5076	FP072920_9-2.raw	0/0		9.99798	731.322	731.322	0	1.00465e-10	1.43062e-11	0	0
FALSE	High	PMI-Byonic	PMI-Byonic (A2)	A	2	Unambiguous	GVYCEINTDECASSPCLHNGHCMDKINE	[E].GVYcEINTDEcASsPcLHNGHcMDKINE.[F]	C4(Carbamidomethyl); C11(Carbamidomethyl); S14(Hex(1)Pent(1)); C16(Carbamidomethyl); C22(Carbamidomethyl)	1	1	Q01705	Q01705	Neurogenic locus notch homolog protein 1 OS=Mus musculus OX=10090 GN=Notch1 PE=1 SV=3	4	4	4	1	0	1	1	1	901.863	3604.43	3604.43	0.859315	0.000774335	0	0	540196	HCD (High Energy Collision Dissociation)	MS2	0	100	14.4097	5083	5083	5076	FP072920_9-2.raw	0/0		9.99798	732.791	732.791	1.2	1.00465e-10	2.21388e-11	0	0
FALSE	High	PMI-Byonic	PMI-Byonic (A2)	A	2	Unambiguous	GVYCEINTDECASSPCLHNGHCMDKINE	[E].GVYcEINTDEcASsPcLHnGHcMDKINE.[F]	C4(Carbamidomethyl); C11(Carbamidomethyl); S14(Hex(1)Pent(2)); C16(Carbamidomethyl); N19(Deamidated); C22(Carbamidomethyl)	1	1	Q01705	Q01705	Neurogenic locus notch homolog protein 1 OS=Mus musculus OX=10090 GN=Notch1 PE=1 SV=3	4	4	4	1	0	1	1	1	935.621	3739.46	3737.45	537.022	0.501774	0	0	315308	HCD (High Energy Collision Dissociation)	MS2	38.3684	100	14.6661	5195	5195	5186	FP072920_9-2.raw	0/0		6.03305	505.776	505.776	0	9.2673e-07	8.00712e-08	0	0
FALSE	High	PMI-Byonic	PMI-Byonic (A2)	A	2	Unambiguous	GVYCEINTDECASSPCLHNGHCMDKINE	[E].GVYcEINTDEcASsPcLHnGHcMDKINE.[F]	C4(Carbamidomethyl); C11(Carbamidomethyl); S14(Hex(1)Pent(1)); C16(Carbamidomethyl); N19(Deamidated); C22(Carbamidomethyl)	1	1	Q01705	Q01705	Neurogenic locus notch homolog protein 1 OS=Mus musculus OX=10090 GN=Notch1 PE=1 SV=3	4	4	4	1	0	1	1	1	902.111	3605.42	3605.41	2.44838	0.00220686	0	0	465920	HCD (High Energy Collision Dissociation)	MS2	0	100	15.5659	5586	5586	5582	FP072920_9-2.raw	0/0		9.99798	708.24	708.24	1.2	1.00465e-10	2.86659e-11	0	0
FALSE	High	PMI-Byonic	PMI-Byonic (A2)	A	2	Unambiguous	GVYCEINTDECASSPCLHNGHCMDKINE	[E].GVYcEINTDEcAsSPcLHnGHcMdKINE.[F]	C4(Carbamidomethyl); C11(Carbamidomethyl); S13(Hex(1)Pent(2)); C16(Carbamidomethyl); N19(Deamidated); C22(Carbamidomethyl); D24(Oxidation)	1	1	Q01705	Q01705	Neurogenic locus notch homolog protein 1 OS=Mus musculus OX=10090 GN=Notch1 PE=1 SV=3	4	4	4	1	0	1	1	1	939.116	3753.44	3753.45	-1.30788	-0.00122727	0	0	406843	HCD (High Energy Collision Dissociation)	MS2	3.09077	100	15.5464	5577	5577	5571	FP072920_9-2.raw	0/0		11.998	834.557	834.557	0	1.0047e-12	2.51261e-13	0	0
FALSE	High	PMI-Byonic	PMI-Byonic (A2)	A	2	Unambiguous	GVYCEINTDECASSPCLHNGHCMDKINE	[E].GVYcEINTDEcASsPcLHnGHcMdKINE.[F]	C4(Carbamidomethyl); C11(Carbamidomethyl); S14(Hex(1)Pent(1)); C16(Carbamidomethyl); N19(Deamidated); C22(Carbamidomethyl); D24(Oxidation)	1	1	Q01705	Q01705	Neurogenic locus notch homolog protein 1 OS=Mus musculus OX=10090 GN=Notch1 PE=1 SV=3	4	4	4	1	0	1	1	1	906.107	3621.41	3621.41	-0.000989429	-8.95781e-07	0	0	462141	HCD (High Energy Collision Dissociation)	MS2	32.5094	100	15.5442	5576	5576	5571	FP072920_9-2.raw	0/0		11.8867	889.949	889.949	1.2	1.29811e-12	4.00809e-13	0	0
FALSE	High	PMI-Byonic	PMI-Byonic (A2)	A	2	Unambiguous	GVYCEINTDECASSPCLHNGHCMDKINE	[E].GVYcEINTDEcASsPcLHnGHcMDKINE.[F]	C4(Carbamidomethyl); C11(Carbamidomethyl); S14(Hex(1)Pent(1)); C16(Carbamidomethyl); N19(Deamidated); C22(Carbamidomethyl)	1	1	Q01705	Q01705	Neurogenic locus notch homolog protein 1 OS=Mus musculus OX=10090 GN=Notch1 PE=1 SV=3	4	4	4	1	0	1	1	1	902.36	3606.42	3605.41	278.726	0.25123	0	0	737246	HCD (High Energy Collision Dissociation)	MS2	26.0403	100	14.6858	5203	5203	5197	FP072920_9-2.raw	0/0		7.99798	645.079	645.079	1.2	1.00465e-08	2.38553e-09	0	0
FALSE	High	PMI-Byonic	PMI-Byonic (A2)	A	2	Unambiguous	GVYCEINTDECASSPCLHNGHCMDKINE	[E].GVYcEINTDEcAsSPcLHnGHcMDKINE.[F]	C4(Carbamidomethyl); C11(Carbamidomethyl); S13(Hex(1)Pent(2)); C16(Carbamidomethyl); N19(Deamidated); C22(Carbamidomethyl)	1	1	Q01705	Q01705	Neurogenic locus notch homolog protein 1 OS=Mus musculus OX=10090 GN=Notch1 PE=1 SV=3	4	4	4	1	0	1	1	1	935.119	3737.45	3737.45	-0.0611225	-5.71106e-05	0	0	389478	HCD (High Energy Collision Dissociation)	MS2	0	100	15.5131	5562	5562	5560	FP072920_9-2.raw	0/0		12.998	887.367	864.059	0	1.0047e-13	7.99245e-14	0	0
FALSE	High	PMI-Byonic	PMI-Byonic (A2)	A	2	Unambiguous	GVYCEINTDECASSPCLHNGHCMDKINE	[E].GVYcEINTDEcASsPcLHnGHcMDKINE.[F]	C4(Carbamidomethyl); C11(Carbamidomethyl); S14(Hex(1)Pent(1)); C16(Carbamidomethyl); N19(Deamidated); C22(Carbamidomethyl)	1	1	Q01705	Q01705	Neurogenic locus notch homolog protein 1 OS=Mus musculus OX=10090 GN=Notch1 PE=1 SV=3	4	4	4	1	0	1	1	1	902.359	3606.41	3605.41	277.71	0.250315	0	0	763341	HCD (High Energy Collision Dissociation)	MS2	0	100	14.8141	5260	5260	5252	FP072920_9-2.raw	0/0		5.71851	424.698	424.698	1.2	1.91203e-06	2.44896e-07	0	0
FALSE	High	PMI-Byonic	PMI-Byonic (A2)	A	2	Unambiguous	GVYCEINTDECASSPCLHNGHCMDKINE	[E].GVYcEInTDEcASsPcLHNGHcMdKINE.[F]	C4(Carbamidomethyl); N7(Deamidated); C11(Carbamidomethyl); S14(Hex(1)Pent(1)); C16(Carbamidomethyl); C22(Carbamidomethyl); D24(Oxidation)	1	1	Q01705	Q01705	Neurogenic locus notch homolog protein 1 OS=Mus musculus OX=10090 GN=Notch1 PE=1 SV=3	4	4	4	1	0	1	1	1	906.357	3622.41	3621.41	276.067	0.249938	0	0	281578	HCD (High Energy Collision Dissociation)	MS2	0	100	14.4354	5094	5094	5087	FP072920_9-2.raw	0/0		2.33708	250.228	250.228	0	0.00460171	0.000314796	0	0
FALSE	High	PMI-Byonic	PMI-Byonic (A2)	A	2	Unambiguous	GVYCEINTDECASSPCLHNGHCMDKINE	[E].GVYcEINTDEcASsPcLHNGHcMdKINE.[F]	C4(Carbamidomethyl); C11(Carbamidomethyl); S14(Hex(1)Pent(2)); C16(Carbamidomethyl); C22(Carbamidomethyl); D24(Oxidation)	1	1	Q01705	Q01705	Neurogenic locus notch homolog protein 1 OS=Mus musculus OX=10090 GN=Notch1 PE=1 SV=3	4	4	4	1	0	1	1	1	938.871	3752.46	3752.46	-0.68822	-0.00064563	0	0	154844	HCD (High Energy Collision Dissociation)	MS2	50.9996	100	14.488	5117	5117	5109	FP072920_9-2.raw	0/0		5.72363	453.173	453.173	0	1.88961e-06	2.24565e-07	0	0
FALSE	High	PMI-Byonic	PMI-Byonic (A2)	A	2	Unambiguous	GVYCEINTDECASSPCLHNGHCMDKINE	[E].GVYcEINTDEcASsPcLHnGHcMDKINE.[F]	C4(Carbamidomethyl); C11(Carbamidomethyl); S14(Hex(1)Pent(2)); C16(Carbamidomethyl); N19(Deamidated); C22(Carbamidomethyl)	1	1	Q01705	Q01705	Neurogenic locus notch homolog protein 1 OS=Mus musculus OX=10090 GN=Notch1 PE=1 SV=3	4	4	4	1	0	1	1	1	935.119	3737.46	3737.45	0.461459	0.000431171	0	0	407176	HCD (High Energy Collision Dissociation)	MS2	1.82026	100	15.3914	5510	5510	5505	FP072920_9-2.raw	0/0		12.998	868.122	868.122	0	1.0047e-13	5.93804e-14	0	0
FALSE	High	PMI-Byonic	PMI-Byonic (A2)	A	2	Unambiguous	GVYCEINTDECASSPCLHNGHCMDKINE	[E].GVYcEINTDEcASsPcLHnGHcMDKINE.[F]	C4(Carbamidomethyl); C11(Carbamidomethyl); S14(Hex(1)Pent(1)); C16(Carbamidomethyl); N19(Deamidated); C22(Carbamidomethyl)	1	1	Q01705	Q01705	Neurogenic locus notch homolog protein 1 OS=Mus musculus OX=10090 GN=Notch1 PE=1 SV=3	4	4	4	1	0	1	1	1	902.109	3605.41	3605.41	0.552363	0.000497874	0	0	749920	HCD (High Energy Collision Dissociation)	MS2	0	100	15.4205	5523	5523	5516	FP072920_9-2.raw	0/0		12.998	892.288	809.244	1.2	1.0047e-13	7.30764e-14	0	0
FALSE	High	PMI-Byonic	PMI-Byonic (A2)	A	2	Unambiguous	INTDECASSPCLHNGHCMDKINE	[E].INTDEcASsPcLHnGHcMDKINE.[F]	C6(Carbamidomethyl); S9(Hex(1)Pent(2)); C11(Carbamidomethyl); N14(Deamidated); C17(Carbamidomethyl)	1	1	Q01705	Q01705	Neurogenic locus notch homolog protein 1 OS=Mus musculus OX=10090 GN=Notch1 PE=1 SV=3	3	4	4	1	0	1	1	1	783.061	3129.22	3129.23	-1.35807	-0.00106243	0	0	1.12608e+06	HCD (High Energy Collision Dissociation)	MS2	0	100	13.6735	4760	4760	4757	FP072920_9-2.raw	0/0		13.7376	919.013	865.548	1.2	1.82971e-14	1.82953e-14	0	0
FALSE	High	PMI-Byonic	PMI-Byonic (A2)	A	2	Unambiguous	INTDECASSPCLHNGHCMDKINE	[E].INTDEcASsPcLHnGHcMDKINE.[F]	C6(Carbamidomethyl); S9(Hex(1)Pent(1)); C11(Carbamidomethyl); N14(Deamidated); C17(Carbamidomethyl)	1	1	Q01705	Q01705	Neurogenic locus notch homolog protein 1 OS=Mus musculus OX=10090 GN=Notch1 PE=1 SV=3	3	4	4	1	0	1	1	1	750.552	2999.19	2997.19	667.837	0.500408	0	0	1.65711e+06	HCD (High Energy Collision Dissociation)	MS2	34.9574	100	13.6439	4747	4747	4746	FP072920_9-2.raw	0/0		12.7371	867.427	812.866	1.2	1.8319e-13	1.00577e-13	0	0
FALSE	High	PMI-Byonic	PMI-Byonic (A2)	A	2	Unambiguous	INTDECASSPCLHNGHCMDKINE	[E].INTDEcASsPcLHnGHcMDKINE.[F]	C6(Carbamidomethyl); S9(Hex(1)Pent(2)); C11(Carbamidomethyl); N14(Deamidated); C17(Carbamidomethyl)	1	1	Q01705	Q01705	Neurogenic locus notch homolog protein 1 OS=Mus musculus OX=10090 GN=Notch1 PE=1 SV=3	3	4	4	1	0	1	1	1	783.063	3129.23	3129.23	0.904497	0.000707594	0	0	109801	HCD (High Energy Collision Dissociation)	MS2	24.2111	100	13.5622	4710	4710	4702	FP072920_9-2.raw	0/0		9.62583	784.537	784.537	1.2	2.36682e-10	5.81241e-11	0	0
FALSE	High	PMI-Byonic	PMI-Byonic (A2)	A	2	Unambiguous	INTDECASSPCLHNGHCMDKINE	[E].INTDEcASsPcLHnGHcMDKINE.[F]	C6(Carbamidomethyl); S9(Hex(1)Pent(1)); C11(Carbamidomethyl); N14(Deamidated); C17(Carbamidomethyl)	1	1	Q01705	Q01705	Neurogenic locus notch homolog protein 1 OS=Mus musculus OX=10090 GN=Notch1 PE=1 SV=3	3	4	4	1	0	1	1	1	750.051	2997.18	2997.19	-1.16596	-0.000873652	0	0	193762	HCD (High Energy Collision Dissociation)	MS2	14.8609	100	13.5359	4698	4698	4691	FP072920_9-2.raw	0/0		9.73713	720.171	720.171	1.2	1.83176e-10	4.537e-11	0	0
FALSE	High	PMI-Byonic	PMI-Byonic (A2)	A	2	Unambiguous	INTDECASSPCLHNGHCMDKINE	[E].INTDEcASsPcLHNGHcMDKINE.[F]	C6(Carbamidomethyl); S9(Hex(1)Pent(2)R0); C11(Carbamidomethyl); C17(Carbamidomethyl)	1	1	Q01705	Q01705	Neurogenic locus notch homolog protein 1 OS=Mus musculus OX=10090 GN=Notch1 PE=1 SV=3	3	4	4	1	0	1	1	1	782.814	3128.23	3128.24	-3.19026	-0.00249497	0	0	320230	HCD (High Energy Collision Dissociation)	MS2	4.97768	100	12.1548	4104	4104	4099	FP072920_9-2.raw	0/0		6.73713	581.289	562.353	1.2	1.83176e-07	2.04014e-08	0	0
FALSE	High	PMI-Byonic	PMI-Byonic (A2)	A	2	Unambiguous	INTDECASSPCLHNGHCMDKINE	[E].INTDEcASsPcLhNGHcMDKINE.[F]	C6(Carbamidomethyl); S9(Hex(1)Pent(1)); C11(Carbamidomethyl); H13(Oxidation); C17(Carbamidomethyl)	1	1	Q01705	Q01705	Neurogenic locus notch homolog protein 1 OS=Mus musculus OX=10090 GN=Notch1 PE=1 SV=3	3	4	4	1	0	1	1	1	754.554	3015.19	3012.2	994.739	0.749087	0	0	217184	HCD (High Energy Collision Dissociation)	MS2	37.6136	100	12.2926	4163	4163	4154	FP072920_9-2.raw	0/0		1.94357	202.769	202.769	0	0.0113875	0.00055719	0	0
FALSE	High	PMI-Byonic	PMI-Byonic (A2)	A	2	Unambiguous	INTDECASSPCLHNGHCMDKINE	[E].INTDEcASsPcLHNGHcMDKINE.[F]	C6(Carbamidomethyl); S9(Hex(1)Pent(1)R0); C11(Carbamidomethyl); C17(Carbamidomethyl)	1	1	Q01705	Q01705	Neurogenic locus notch homolog protein 1 OS=Mus musculus OX=10090 GN=Notch1 PE=1 SV=3	3	4	4	1	0	1	1	1	749.806	2996.2	2996.2	-0.0640142	-4.79498e-05	0	0	118935	HCD (High Energy Collision Dissociation)	MS2	32.9524	100	12.0799	4072	4072	4066	FP072920_9-2.raw	0/0		5.3573	389.272	389.272	1.2	4.39237e-06	6.03751e-07	0	0
FALSE	High	PMI-Byonic	PMI-Byonic (A2)	A	2	Unambiguous	INTDECASSPCLHNGHCMDKINE	[E].INTDEcASsPcLHNGHcMDKINE.[F]	C6(Carbamidomethyl); S9(Hex(1)Pent(2)); C11(Carbamidomethyl); C17(Carbamidomethyl)	1	1	Q01705	Q01705	Neurogenic locus notch homolog protein 1 OS=Mus musculus OX=10090 GN=Notch1 PE=1 SV=3	3	4	4	1	0	1	1	1	783.567	3131.25	3128.24	959.482	0.750374	0	0	378887	HCD (High Energy Collision Dissociation)	MS2	43.4904	100	12.2818	4158	4158	4154	FP072920_9-2.raw	0/0		3.6626	279.69	279.69	1.2	0.000217473	1.48258e-05	0	0
FALSE	Medium	PMI-Byonic	PMI-Byonic (A2)	A	2	Unambiguous	INTDECASSPCLHNGHCMDKINE	[E].InTDEcASsPcLHnGHcMDKINE.[F]	N2(Deamidated); C6(Carbamidomethyl); S9(Hex(1)Pent(2)); C11(Carbamidomethyl); N14(Oxidation); C17(Carbamidomethyl)	1	1	Q01705	Q01705	Neurogenic locus notch homolog protein 1 OS=Mus musculus OX=10090 GN=Notch1 PE=1 SV=3	3	4	4	1	0	1	1	1	787.067	3145.25	3145.22	7.48449	0.00588509	0	0	360652	HCD (High Energy Collision Dissociation)	MS2	22.0118	100	12.3689	4196	4196	4187	FP072920_9-2.raw	0/0		0.305697	143.04	143.04	0	0.494656	0.019878	0	0
FALSE	High	PMI-Byonic	PMI-Byonic (A2)	A	2	Unambiguous	INTDECASSPCLHNGHCMDKINE	[E].INTDEcASsPcLHNGHcMDKINE.[F]	C6(Carbamidomethyl); S9(Hex(1)Pent(1)); C11(Carbamidomethyl); C17(Carbamidomethyl)	1	1	Q01705	Q01705	Neurogenic locus notch homolog protein 1 OS=Mus musculus OX=10090 GN=Notch1 PE=1 SV=3	3	4	4	1	0	1	1	1	749.808	2996.21	2996.2	2.46207	0.00184422	0	0	380591	HCD (High Energy Collision Dissociation)	MS2	2.62709	100	12.1997	4123	4123	4121	FP072920_9-2.raw	0/0		5.78852	550.398	550.398	1.2	1.62734e-06	2.04009e-07	0	0
FALSE	High	PMI-Byonic	PMI-Byonic (A2)	A	2	Unambiguous	INTDECASSPCLHNGHCMDKINE	[E].INTDEcASsPcLHnGHcMDKINE.[F]	C6(Carbamidomethyl); S9(Hex(1)Pent(1)); C11(Carbamidomethyl); N14(Deamidated); C17(Carbamidomethyl)	1	1	Q01705	Q01705	Neurogenic locus notch homolog protein 1 OS=Mus musculus OX=10090 GN=Notch1 PE=1 SV=3	3	4	4	1	0	1	1	1	750.553	2999.19	2997.19	668.408	0.500835	0	0	531160	HCD (High Energy Collision Dissociation)	MS2	50.894	100	12.6199	4303	4303	4295	FP072920_9-2.raw	0/0		5.46278	459.101	459.101	1.2	3.44526e-06	3.8238e-07	0	0
FALSE	High	PMI-Byonic	PMI-Byonic (A2)	A	2	Unambiguous	INTDECASSPCLHNGHCMDKINE	[E].INTDEcASsPcLHnGHcMDKINE.[F]	C6(Carbamidomethyl); S9(Hex(1)Pent(2)); C11(Carbamidomethyl); N14(Deamidated); C17(Carbamidomethyl)	1	1	Q01705	Q01705	Neurogenic locus notch homolog protein 1 OS=Mus musculus OX=10090 GN=Notch1 PE=1 SV=3	3	4	4	1	0	1	1	1	783.316	3130.24	3129.23	323.671	0.25321	0	0	146425	HCD (High Energy Collision Dissociation)	MS2	26.5196	100	12.6389	4311	4311	4306	FP072920_9-2.raw	0/0		4.04558	420.454	420.454	1.2	9.00364e-05	6.19322e-06	0	0
FALSE	High	PMI-Byonic	PMI-Byonic (A2)	A	2	Unambiguous	CASSPCLHNGHCMDKINE	[E].cASsPcLHnGHcMDKINE.[F]	C1(Carbamidomethyl); S4(Hex(1)Pent(1)); C6(Carbamidomethyl); N9(Deamidated); C12(Carbamidomethyl)	1	1	Q01705	Q01705	Neurogenic locus notch homolog protein 1 OS=Mus musculus OX=10090 GN=Notch1 PE=1 SV=3	1	4	4	1	0	1	1	1	606.989	2424.94	2424.94	-2.21972	-0.00134567	0	0	485325	HCD (High Energy Collision Dissociation)	MS2	2.40049	100	12.3075	4169	4169	4165	FP072920_9-2.raw	0/0		5.42935	454.121	454.121	17.693	3.72095e-06	5.27378e-07	0	0
FALSE	High	PMI-Byonic	PMI-Byonic (A2)	A	2	Unambiguous	CASSPCLHNGHCMDKINE	[E].cASsPcLHnGHcMDKINE.[F]	C1(Carbamidomethyl); S4(Hex(1)Pent(2)); C6(Carbamidomethyl); N9(Deamidated); C12(Carbamidomethyl)	1	1	Q01705	Q01705	Neurogenic locus notch homolog protein 1 OS=Mus musculus OX=10090 GN=Notch1 PE=1 SV=3	1	4	4	1	0	1	1	1	640.001	2556.98	2556.98	-0.395317	-0.000252705	0	0	339237	HCD (High Energy Collision Dissociation)	MS2	64.0308	100	12.284	4159	4159	4154	FP072920_9-2.raw	0/0		4.62747	481.615	481.615	17.806	2.3579e-05	1.87227e-06	0	0
FALSE	High	PMI-Byonic	PMI-Byonic (A2)	A	2	Unambiguous	CASSPCLHNGHCMDKINE	[E].cAsSPcLHnGHcMDKINE.[F]	C1(Carbamidomethyl); S3(Hex(1)Pent(2)); C6(Carbamidomethyl); N9(Deamidated); C12(Carbamidomethyl)	1	1	Q01705	Q01705	Neurogenic locus notch homolog protein 1 OS=Mus musculus OX=10090 GN=Notch1 PE=1 SV=3	1	4	4	1	0	1	1	1	640.001	2556.98	2556.98	-1.15916	-0.000740986	0	0	172697	HCD (High Energy Collision Dissociation)	MS2	38.6324	100	12.4052	4211	4211	4207	FP072920_9-2.raw	0/0		3.62917	270.227	270.227	0.8	0.000234871	1.65316e-05	0	0
FALSE	Medium	PMI-Byonic	PMI-Byonic (A2)	A	2	Unambiguous	CASSPCLHNGHCMDKINE	[E].cAsSPcLHNGHcMdKINE.[F]	C1(Carbamidomethyl); S3(Hex(1)Pent(2)); C6(Carbamidomethyl); C12(Carbamidomethyl); D14(Oxidation)	1	1	Q01705	Q01705	Neurogenic locus notch homolog protein 1 OS=Mus musculus OX=10090 GN=Notch1 PE=1 SV=3	1	4	4	1	0	1	1	1	644.001	2572.98	2571.99	383.508	0.246595	0	0	217894	HCD (High Energy Collision Dissociation)	MS2	66.9997	100	12.44	4226	4226	4218	FP072920_9-2.raw	0/0		0.111467	16.3765	16.3765	1.42109e-14	0.77363	0.0476197	0	0
FALSE	High	PMI-Byonic	PMI-Byonic (A2)	A	2	Unambiguous	CASSPCLHNGHCMDKINE	[E].cAsSPcLHnGHcMDKINE.[F]	C1(Carbamidomethyl); S3(Hex(1)Pent(1)); C6(Carbamidomethyl); N9(Deamidated); C12(Carbamidomethyl)	1	1	Q01705	Q01705	Neurogenic locus notch homolog protein 1 OS=Mus musculus OX=10090 GN=Notch1 PE=1 SV=3	1	4	4	1	0	1	1	1	606.99	2424.94	2424.94	-0.810209	-0.000491177	0	0	208117	HCD (High Energy Collision Dissociation)	MS2	20.7901	100	12.1762	4113	4113	4110	FP072920_9-2.raw	0/0		5.42422	413.457	413.457	0.8	3.7651e-06	5.62571e-07	0	0
FALSE	High	PMI-Byonic	PMI-Byonic (A2)	A	2	Unambiguous	FQCQCPKGFNGHLCQYDVDECASTPCKNGAKCLDGPNTYTCVCTE	[E].FQcQcPKGFnGHLcQYDVDEcAStPcKNGAKcLDGPnTYTcVcTE.[G]	C3(Carbamidomethyl); C5(Carbamidomethyl); N10(Deamidated); C14(Carbamidomethyl); C21(Carbamidomethyl); T24(Hex(1)Pent(1)); C26(Carbamidomethyl); C32(Carbamidomethyl); N37(Oxidation); C41(Carbamidomethyl); C43(Carbamidomethyl)	1	1	Q01705	Q01705	Neurogenic locus notch homolog protein 1 OS=Mus musculus OX=10090 GN=Notch1 PE=1 SV=3	4	5	5	1	0	1	1	1	1133.46	5663.25	5658.26	881.831	0.997926	0	0	623327	HCD (High Energy Collision Dissociation)	MS2	0	100	16.7909	6117	6117	6110	FP072920_9-2.raw	0/0		3.93047	231.555	231.555	0	0.000117364	7.82476e-06	0	0
FALSE	High	PMI-Byonic	PMI-Byonic (A2)	A	2	Unambiguous	FQCQCPKGFNGHLCQYDVDECASTPCKNGAKCLDGPNTYTCVCTE	[E].FQcQcPKGFnGHLcQYDVDEcAStPcKNGAKcLDGPnTYTcVcTE.[G]	C3(Carbamidomethyl); C5(Carbamidomethyl); N10(Deamidated); C14(Carbamidomethyl); C21(Carbamidomethyl); T24(Hex(1)Pent(1)); C26(Carbamidomethyl); C32(Carbamidomethyl); N37(Oxidation); C41(Carbamidomethyl); C43(Carbamidomethyl)	1	1	Q01705	Q01705	Neurogenic locus notch homolog protein 1 OS=Mus musculus OX=10090 GN=Notch1 PE=1 SV=3	4	5	5	1	0	1	1	1	1132.46	5658.28	5658.26	3.66838	0.00415133	0	0	234153	HCD (High Energy Collision Dissociation)	MS2	0.710055	98.5742	16.2811	5895	5895	5890	FP072920_9-2.raw	0/0		7.53421	565.461	565.461	0	2.92276e-08	4.34316e-09	0	0
FALSE	High	PMI-Byonic	PMI-Byonic (A2)	A	2	Unambiguous	FQCQCPKGFNGHLCQYDVDECASTPCKNGAKCLDGPNTYTCVCTE	[E].FQcQcPKGFnGHLcQYDVDEcAsTPcKNGAKcLDGPNTYTcVcTE.[G]	C3(Carbamidomethyl); C5(Carbamidomethyl); N10(Deamidated); C14(Carbamidomethyl); C21(Carbamidomethyl); S23(Hex(1)Pent(1)); C26(Carbamidomethyl); C32(Carbamidomethyl); C41(Carbamidomethyl); C43(Carbamidomethyl)	1	1	Q01705	Q01705	Neurogenic locus notch homolog protein 1 OS=Mus musculus OX=10090 GN=Notch1 PE=1 SV=3	4	5	5	1	0	1	1	1	1129.46	5643.26	5642.27	176.009	0.198618	0	0	394729	HCD (High Energy Collision Dissociation)	MS2	2.84614	100	16.6377	6051	6051	6044	FP072920_9-2.raw	0/0		4.91727	331.339	331.339	0	1.20984e-05	1.30418e-06	0	0
FALSE	High	PMI-Byonic	PMI-Byonic (A2)	A	2	Unambiguous	FQCQCPKGFNGHLCQYDVDECASTPCKNGAKCLDGPNTYTCVCTE	[E].FQcQcPKGFnGHLcQYDVDEcAStPcKNGAKcLDGPnTYTcVcTE.[G]	C3(Carbamidomethyl); C5(Carbamidomethyl); N10(Deamidated); C14(Carbamidomethyl); C21(Carbamidomethyl); T24(Hex(1)); C26(Carbamidomethyl); C32(Carbamidomethyl); N37(Oxidation); C41(Carbamidomethyl); C43(Carbamidomethyl)	1	1	Q01705	Q01705	Neurogenic locus notch homolog protein 1 OS=Mus musculus OX=10090 GN=Notch1 PE=1 SV=3	4	5	5	1	0	1	1	1	1106.85	5530.22	5526.22	723.761	0.799932	0	0	686946	HCD (High Energy Collision Dissociation)	MS2	0	100	16.5915	6031	6031	6022	FP072920_9-2.raw	0/0		2.73647	169.242	169.242	0	0.00183455	0.000149489	0	0
FALSE	High	PMI-Byonic	PMI-Byonic (A2)	A	2	Unambiguous	FQCQCPKGFNGHLCQYDVDECASTPCKNGAKCLDGPNTYTCVCTE	[E].FQcQcPKGFnGHLcQYDVDEcAsTPcKNGAKcLDGPnTYTcVcTE.[G]	C3(Carbamidomethyl); C5(Carbamidomethyl); N10(Deamidated); C14(Carbamidomethyl); C21(Carbamidomethyl); S23(Hex(1)Pent(1)); C26(Carbamidomethyl); C32(Carbamidomethyl); N37(Oxidation); C41(Carbamidomethyl); C43(Carbamidomethyl)	1	1	Q01705	Q01705	Neurogenic locus notch homolog protein 1 OS=Mus musculus OX=10090 GN=Notch1 PE=1 SV=3	4	5	5	1	0	1	1	1	1132.66	5659.25	5658.26	174.209	0.197144	0	0	1.06415e+06	HCD (High Energy Collision Dissociation)	MS2	0	51.6512	16.5283	6002	6002	6000	FP072920_9-2.raw	0/0		6.5856	529.501	529.501	0	2.5966e-07	3.04617e-08	0	0
FALSE	High	PMI-Byonic	PMI-Byonic (A2)	A	2	Unambiguous	FQCQCPKGFNGHLCQYDVDECASTPCKNGAKCLDGPNTYTCVCTE	[E].FQcQcPKGFnGHLcQYDVDEcAsTPcKNGAKcLDGPNTYTcVcTE.[G]	C3(Carbamidomethyl); C5(Carbamidomethyl); N10(Deamidated); C14(Carbamidomethyl); C21(Carbamidomethyl); S23(Hex(1)Pent(1)); C26(Carbamidomethyl); C32(Carbamidomethyl); C41(Carbamidomethyl); C43(Carbamidomethyl)	1	1	Q01705	Q01705	Neurogenic locus notch homolog protein 1 OS=Mus musculus OX=10090 GN=Notch1 PE=1 SV=3	4	5	5	1	0	1	1	1	1130.26	5647.26	5642.27	885.095	0.998789	0	0	3.69757e+06	HCD (High Energy Collision Dissociation)	MS2	25.0813	76.3851	16.5142	5996	5996	5989	FP072920_9-2.raw	0/0		7.53421	580.488	580.488	0	2.92276e-08	4.87261e-09	0	0
FALSE	High	PMI-Byonic	PMI-Byonic (A2)	A	2	Unambiguous	FQCQCPKGFNGHLCQYDVDECASTPCKNGAKCLDGPNTYTCVCTE	[E].FQcQcPKGFnGHLcqYDVDEcAStPcKNGAKcLDGPNTYTcVcTE.[G]	C3(Carbamidomethyl); C5(Carbamidomethyl); N10(Deamidated); C14(Carbamidomethyl); Q15(Deamidated); C21(Carbamidomethyl); T24(HexNAc(1)Fuc(1)); C26(Carbamidomethyl); C32(Carbamidomethyl); C41(Carbamidomethyl); C43(Carbamidomethyl)	1	1	Q01705	Q01705	Neurogenic locus notch homolog protein 1 OS=Mus musculus OX=10090 GN=Notch1 PE=1 SV=3	4	5	5	1	0	1	1	1	1141.46	5703.27	5698.29	874.106	0.996182	0	0	1.01797e+06	HCD (High Energy Collision Dissociation)	MS2	0	100	16.4909	5986	5986	5978	FP072920_9-2.raw	0/0		2.57515	207.262	207.262	0	0.0026598	0.000165684	0	0
FALSE	High	PMI-Byonic	PMI-Byonic (A2)	A	2	Unambiguous	FQCQCPKGFNGHLCQYDVDECASTPCKNGAKCLDGPNTYTCVCTE	[E].FQcQcPKGFnGHLcQYDVDEcAsTPcKNGAKcLDGPnTYTcVcTE.[G]	C3(Carbamidomethyl); C5(Carbamidomethyl); N10(Deamidated); C14(Carbamidomethyl); C21(Carbamidomethyl); S23(Hex(1)Pent(1)); C26(Carbamidomethyl); C32(Carbamidomethyl); N37(Oxidation); C41(Carbamidomethyl); C43(Carbamidomethyl)	1	1	Q01705	Q01705	Neurogenic locus notch homolog protein 1 OS=Mus musculus OX=10090 GN=Notch1 PE=1 SV=3	4	5	5	1	0	1	1	1	1132.66	5659.26	5658.26	176.475	0.199708	0	0	827916	HCD (High Energy Collision Dissociation)	MS2	42.6816	100	16.4	5946	5946	5945	FP072920_9-2.raw	0/0		6.5856	558.157	558.157	0	2.5966e-07	2.68805e-08	0	0
FALSE	High	PMI-Byonic	PMI-Byonic (A2)	A	2	Unambiguous	FQCQCPKGFNGHLCQYDVDECASTPCKNGAKCLDGPNTYTCVCTE	[E].FQcQcPKGFnGHLcQYDVDEcAsTPcKNGAKcLDGPNTYTcVcTE.[G]	C3(Carbamidomethyl); C5(Carbamidomethyl); N10(Deamidated); C14(Carbamidomethyl); C21(Carbamidomethyl); S23(Hex(1)Pent(1)); C26(Carbamidomethyl); C32(Carbamidomethyl); C41(Carbamidomethyl); C43(Carbamidomethyl)	1	1	Q01705	Q01705	Neurogenic locus notch homolog protein 1 OS=Mus musculus OX=10090 GN=Notch1 PE=1 SV=3	4	5	5	1	0	1	1	1	1129.86	5645.25	5642.27	529.524	0.597544	0	0	1.32423e+06	HCD (High Energy Collision Dissociation)	MS2	0	100	16.3938	5944	5944	5934	FP072920_9-2.raw	0/0		6.56927	500.78	500.78	0	2.69606e-07	3.40851e-08	0	0
FALSE	High	PMI-Byonic	PMI-Byonic (A2)	A	2	Unambiguous	FQCQCPKGFNGHLCQYDVDECASTPCKNGAKCLDGPNTYTCVCTE	[E].FQcQcPKGFnGHLcQYDVDEcAsTPcKNGAKcLDGPnTYTcVcTE.[G]	C3(Carbamidomethyl); C5(Carbamidomethyl); N10(Deamidated); C14(Carbamidomethyl); C21(Carbamidomethyl); S23(Hex(1)Pent(1)); C26(Carbamidomethyl); C32(Carbamidomethyl); N37(Oxidation); C41(Carbamidomethyl); C43(Carbamidomethyl)	1	1	Q01705	Q01705	Neurogenic locus notch homolog protein 1 OS=Mus musculus OX=10090 GN=Notch1 PE=1 SV=3	4	5	5	1	0	1	1	1	1132.66	5659.25	5658.26	175.396	0.198487	0	0	631498	HCD (High Energy Collision Dissociation)	MS2	0	100	16.6562	6059	6059	6055	FP072920_9-2.raw	0/0		8.53421	605.456	605.456	0	2.92276e-09	4.99912e-10	0	0
FALSE	High	PMI-Byonic	PMI-Byonic (A2)	A	2	Unambiguous	FQCQCPKGFNGHLCQYDVDE	[E].FQcQcPKGFnGHLcQYDVDE.[C]	C3(Carbamidomethyl); C5(Carbamidomethyl); N10(Deamidated); C14(Carbamidomethyl)	1	1	Q01705	Q01705	Neurogenic locus notch homolog protein 1 OS=Mus musculus OX=10090 GN=Notch1 PE=1 SV=3	2	3	3	1	0	1	1	1	835.009	2503.01	2503.01	0.341913	0.000285271	0	0	2933579	HCD (High Energy Collision Dissociation)	MS2	8.25381	93.9079	16.0935	5814	5814	5813	FP072920_9-2.raw	0/0		3.22103	423.868	195.095	134.525	0.000601136	4.17417e-05	0	0
FALSE	High	PMI-Byonic	PMI-Byonic (A2)	A	2	Unambiguous	FQCQCPKGFNGHLCQYDVDE	[E].FQcQcPKGFnGHLcQYDVDE.[C]	C3(Carbamidomethyl); C5(Carbamidomethyl); N10(Deamidated); C14(Carbamidomethyl)	1	1	Q01705	Q01705	Neurogenic locus notch homolog protein 1 OS=Mus musculus OX=10090 GN=Notch1 PE=1 SV=3	2	3	3	1	0	1	1	1	835.422	2504.25	2503.01	495.01	0.413005	0	0	406286	HCD (High Energy Collision Dissociation)	MS2	68.6395	100	16.2228	5870	5870	5868	FP072920_9-2.raw	0/0		0.945369	158.888	158.888	6.56575	0.113405	0.00476383	0	0
FALSE	High	PMI-Byonic	PMI-Byonic (A2)	A	2	Unambiguous	FQCQCPKGFNGHLCQYDVDE	[E].FQcQcPKGFNGHLcQYDVDE.[C]	C3(Carbamidomethyl); C5(Carbamidomethyl); C14(Carbamidomethyl)	1	1	Q01705	Q01705	Neurogenic locus notch homolog protein 1 OS=Mus musculus OX=10090 GN=Notch1 PE=1 SV=3	2	3	3	1	0	1	1	1	834.681	2502.03	2502.03	0.85721	0.000714921	0	0	608163	HCD (High Energy Collision Dissociation)	MS2	10.2346	100	15.2576	5451	5451	5450	FP072920_9-2.raw	0/0		2.87058	315.26	271.701	271.701	0.00134717	0.000107455	0	0
FALSE	High	PMI-Byonic	PMI-Byonic (A2)	A	2	Unambiguous	FQCQCPKGFNGHLCQYDVDE	[E].FQcQcPKGFnGHLcQYDVDE.[C]	C3(Carbamidomethyl); C5(Carbamidomethyl); N10(Deamidated); C14(Carbamidomethyl)	1	1	Q01705	Q01705	Neurogenic locus notch homolog protein 1 OS=Mus musculus OX=10090 GN=Notch1 PE=1 SV=3	2	3	3	1	0	1	1	1	835.009	2503.01	2503.01	0.0492971	4.11304e-05	0	0	749481	HCD (High Energy Collision Dissociation)	MS2	24.0331	100	15.6421	5619	5619	5615	FP072920_9-2.raw	0/0		3.0979	284.784	262.973	58.4462	0.00079818	6.0341e-05	0	0
FALSE	Medium	PMI-Byonic	PMI-Byonic (A2)	A	2	Unambiguous	FQCQCPKGFNGHLCQYDVDE	[E].FQcQcPKGFnGHLcqYDVDE.[C]	C3(Carbamidomethyl); C5(Carbamidomethyl); N10(Deamidated); C14(Carbamidomethyl); Q15(Deamidated)	1	1	Q01705	Q01705	Neurogenic locus notch homolog protein 1 OS=Mus musculus OX=10090 GN=Notch1 PE=1 SV=3	2	3	3	1	0	1	1	1	835.342	2504.01	2504	6.1158	0.00510464	0	0	467681	HCD (High Energy Collision Dissociation)	MS2	13.9712	100	15.779	5678	5678	5670	FP072920_9-2.raw	0/0		0.142178	131.402	131.402	74.028	0.720812	0.0293897	0	0
FALSE	High	PMI-Byonic	PMI-Byonic (A2)	A	2	Unambiguous	FQCQCPKGFNGHLCQYDVDECASTPCKNGAKCLDGPNTYTCVCTE	[E].FQcQcPKGFnGHLcQYDVDEcAsTPcKNGAKcLDGPNTYTcVcTE.[G]	C3(Carbamidomethyl); C5(Carbamidomethyl); N10(Deamidated); C14(Carbamidomethyl); C21(Carbamidomethyl); S23(Hex(1)Pent(1)); C26(Carbamidomethyl); C32(Carbamidomethyl); C41(Carbamidomethyl); C43(Carbamidomethyl)	1	1	Q01705	Q01705	Neurogenic locus notch homolog protein 1 OS=Mus musculus OX=10090 GN=Notch1 PE=1 SV=3	4	5	5	1	0	1	1	1	1130.06	5646.27	5642.27	709.311	0.800424	0	0	1.16058e+06	HCD (High Energy Collision Dissociation)	MS2	13.966	100	16.2486	5881	5881	5879	FP072920_9-2.raw	0/0		6.25985	452.84	452.84	0	5.49728e-07	6.04296e-08	0	0
FALSE	High	PMI-Byonic	PMI-Byonic (A2)	A	2	Unambiguous	FQCQCPKGFNGHLCQYDVDECASTPCKNGAKCLDGPNTYTCVCTE	[E].FQcQcPKGFNGHLcQYDVDEcAsTPcKNGAKcLDGPNTYTcVcTE.[G]	C3(Carbamidomethyl); C5(Carbamidomethyl); C14(Carbamidomethyl); C21(Carbamidomethyl); S23(Hex(1)Pent(1)); C26(Carbamidomethyl); C32(Carbamidomethyl); C41(Carbamidomethyl); C43(Carbamidomethyl)	1	1	Q01705	Q01705	Neurogenic locus notch homolog protein 1 OS=Mus musculus OX=10090 GN=Notch1 PE=1 SV=3	4	5	5	1	0	1	1	1	1129.86	5645.27	5641.28	707.727	0.798497	0	0	342999	HCD (High Energy Collision Dissociation)	MS2	0	100	15.8754	5720	5720	5714	FP072920_9-2.raw	0/0		4.57855	283.972	283.972	0	2.63908e-05	2.70189e-06	0	0
FALSE	High	PMI-Byonic	PMI-Byonic (A2)	A	2	Unambiguous	FQCQCPKGFNGHLCQYDVDE	[E].FQcQcPKGFnGHLcQYDVDE.[C]	C3(Carbamidomethyl); C5(Carbamidomethyl); N10(Deamidated); C14(Carbamidomethyl)	1	1	Q01705	Q01705	Neurogenic locus notch homolog protein 1 OS=Mus musculus OX=10090 GN=Notch1 PE=1 SV=3	2	3	3	1	0	1	1	1	835.01	2503.01	2503.01	1.14661	0.000956658	0	0	702565	HCD (High Energy Collision Dissociation)	MS2	17.3566	100	15.9782	5765	5765	5758	FP072920_9-2.raw	0/0		3.55558	330.554	252.137	71.347	0.000278238	2.02095e-05	0	0
FALSE	High	PMI-Byonic	PMI-Byonic (A2)	A	2	Unambiguous	FQCQCPKGFNGHLCQYDVDECASTPCKNGAKCLDGPNTYTCVCTE	[E].FQcQcPKGFNGHLcQYDVDEcAsTPcKNGAKcLDGPnTYTcVcTE.[G]	C3(Carbamidomethyl); C5(Carbamidomethyl); C14(Carbamidomethyl); C21(Carbamidomethyl); S23(Hex(1)Pent(1)); C26(Carbamidomethyl); C32(Carbamidomethyl); N37(Oxidation); C41(Carbamidomethyl); C43(Carbamidomethyl)	1	1	Q01705	Q01705	Neurogenic locus notch homolog protein 1 OS=Mus musculus OX=10090 GN=Notch1 PE=1 SV=3	4	5	5	1	0	1	1	1	1132.86	5660.28	5657.28	530.724	0.600491	0	0	506919	HCD (High Energy Collision Dissociation)	MS2	14.1346	100	15.7833	5680	5680	5670	FP072920_9-2.raw	0/0		4.45959	267.839	267.839	0	3.47064e-05	3.20278e-06	0	0
FALSE	High	PMI-Byonic	PMI-Byonic (A2)	A	2	Unambiguous	FQCQCPKGFNGHLCQYDVDE	[E].FQcQcPKGFNGHLcQYDVDE.[C]	C3(Carbamidomethyl); C5(Carbamidomethyl); C14(Carbamidomethyl)	1	1	Q01705	Q01705	Neurogenic locus notch homolog protein 1 OS=Mus musculus OX=10090 GN=Notch1 PE=1 SV=3	2	3	3	1	0	1	1	1	834.682	2502.03	2502.03	1.44267	0.0012032	0	0	945815	HCD (High Energy Collision Dissociation)	MS2	28.6988	100	15.1325	5398	5398	5395	FP072920_9-2.raw	0/0		3.03311	341.549	254.592	254.592	0.000926601	9.35251e-05	0	0
FALSE	High	PMI-Byonic	PMI-Byonic (A2)	A	2	Unambiguous	FQCQCPKGFNGHLCQYDVDECASTPCKNGAKCLDGPNTYTCVCTE	[E].FQcQcPKGFNGHLcQYDVDEcAStPcKnGAKcLDGPnTYTcVcTE.[G]	C3(Carbamidomethyl); C5(Carbamidomethyl); C14(Carbamidomethyl); C21(Carbamidomethyl); T24(Hex(1)Pent(1)); C26(Carbamidomethyl); N28(Deamidated); C32(Carbamidomethyl); N37(Oxidation); C41(Carbamidomethyl); C43(Carbamidomethyl)	1	1	Q01705	Q01705	Neurogenic locus notch homolog protein 1 OS=Mus musculus OX=10090 GN=Notch1 PE=1 SV=3	4	5	5	1	0	1	1	1	1132.46	5658.28	5658.26	2.91329	0.00329683	0	0	552530	HCD (High Energy Collision Dissociation)	MS2	1.14404	100	16.0168	5781	5781	5780	FP072920_9-2.raw	0/0		7.53421	576.845	576.845	0	2.92276e-08	3.79017e-09	0	0
FALSE	High	PMI-Byonic	PMI-Byonic (A2)	A	2	Unambiguous	FQCQCPKGFNGHLCQYDVDECASTPCKNGAKCLDGPNTYTCVCTE	[E].FQcQcPKGFNGHLcQYDVDEcAsTPcKnGAKcLDGPNTYTcVcTE.[G]	C3(Carbamidomethyl); C5(Carbamidomethyl); C14(Carbamidomethyl); C21(Carbamidomethyl); S23(Hex(1)Pent(1)); C26(Carbamidomethyl); N28(Deamidated); C32(Carbamidomethyl); C41(Carbamidomethyl); C43(Carbamidomethyl)	1	1	Q01705	Q01705	Neurogenic locus notch homolog protein 1 OS=Mus musculus OX=10090 GN=Notch1 PE=1 SV=3	4	5	5	1	0	1	1	1	1130.06	5646.28	5642.27	710.717	0.802011	0	0	1400414	HCD (High Energy Collision Dissociation)	MS2	25.7879	100	15.9931	5771	5771	5769	FP072920_9-2.raw	0/0		6.25985	473.823	473.823	0	5.49728e-07	5.33383e-08	0	0
FALSE	High	PMI-Byonic	PMI-Byonic (A2)	A	2	Unambiguous	FQCQCPKGFNGHLCQYDVDECASTPCKNGAKCLDGPNTYTCVCTE	[E].FQcQcPKGFNGHLcQYDVDEcAsTPcKNGAKcLdGPNTYTcVcTE.[G]	C3(Carbamidomethyl); C5(Carbamidomethyl); C14(Carbamidomethyl); C21(Carbamidomethyl); S23(Hex(1)Pent(1)); C26(Carbamidomethyl); C32(Carbamidomethyl); D34(Oxidation); C41(Carbamidomethyl); C43(Carbamidomethyl)	1	1	Q01705	Q01705	Neurogenic locus notch homolog protein 1 OS=Mus musculus OX=10090 GN=Notch1 PE=1 SV=3	4	5	5	1	0	1	1	1	1132.46	5658.26	5657.28	172.968	0.195706	0	0	158071	HCD (High Energy Collision Dissociation)	MS2	0	100	16.1444	5836	5836	5835	FP072920_9-2.raw	0/0		8.53421	618.639	618.639	0	2.92276e-09	4.06726e-10	0	0
FALSE	High	PMI-Byonic	PMI-Byonic (A2)	A	2	Unambiguous	FQCQCPKGFNGHLCQYDVDECASTPCKNGAKCLDGPNTYTCVCTE	[E].FQcQcPKGFNGHLcQYDVDEcAsTPcKNGAKcLDGPNTYTcVcTE.[G]	C3(Carbamidomethyl); C5(Carbamidomethyl); C14(Carbamidomethyl); C21(Carbamidomethyl); S23(Hex(1)Pent(1)); C26(Carbamidomethyl); C32(Carbamidomethyl); C41(Carbamidomethyl); C43(Carbamidomethyl)	1	1	Q01705	Q01705	Neurogenic locus notch homolog protein 1 OS=Mus musculus OX=10090 GN=Notch1 PE=1 SV=3	4	5	5	1	0	1	1	1	1129.26	5642.28	5641.28	176.171	0.198766	0	0	209594	HCD (High Energy Collision Dissociation)	MS2	93.4835	100	16.1186	5825	5825	5824	FP072920_9-2.raw	0/0		3.51745	319.25	319.25	0	0.000303776	2.23577e-05	0	0
FALSE	High	PMI-Byonic	PMI-Byonic (A2)	A	2	Unambiguous	CASTPCKNGAKCLDGPNTYTCVCTE	[E].cASTPcKnGAKcLDGPNtYTcVcTE.[G]	C1(Carbamidomethyl); C6(Carbamidomethyl); N8(Deamidated); C12(Carbamidomethyl); T18(Hex(1)Pent(1)); C21(Carbamidomethyl); C23(Carbamidomethyl)	1	1	Q01705	Q01705	Neurogenic locus notch homolog protein 1 OS=Mus musculus OX=10090 GN=Notch1 PE=1 SV=3	1	3	3	1	0	1	1	1	1053.76	3159.25	3159.26	-0.824701	-0.000868481	0	0	462604	HCD (High Energy Collision Dissociation)	MS2	0	100	13.7315	4786	4786	4779	FP072920_9-2.raw	0/0		3.11604	333.7	333.7	2.4	0.000765526	5.51081e-05	0	0
FALSE	High	PMI-Byonic	PMI-Byonic (A2)	A	2	Unambiguous	CASTPCKNGAKCLDGPNTYTCVCTE	[E].cASTPcKnGAKcLdGPNtYTcVcTE.[G]	C1(Carbamidomethyl); C6(Carbamidomethyl); N8(Deamidated); C12(Carbamidomethyl); D14(Oxidation); T18(Hex(1)Pent(1)); C21(Carbamidomethyl); C23(Carbamidomethyl)	1	1	Q01705	Q01705	Neurogenic locus notch homolog protein 1 OS=Mus musculus OX=10090 GN=Notch1 PE=1 SV=3	1	3	3	1	0	1	1	1	1059.09	3175.25	3175.25	-1.02598	-0.00108592	0	0	469668	HCD (High Energy Collision Dissociation)	MS2	7.62385	100	13.8057	4819	4819	4812	FP072920_9-2.raw	0/0		5.51952	443.388	443.388	2.4	3.02332e-06	2.77973e-07	0	0
FALSE	Low	PMI-Byonic	PMI-Byonic (A2)	A	2	Unambiguous	CASTPCKNGAKCLDGPNTYTCVCTE	[E].cASTPcKNGAKcLDGPNtYTcVcTE.[G]	C1(Carbamidomethyl); C6(Carbamidomethyl); C12(Carbamidomethyl); T18(Hex(1)Pent(1)); C21(Carbamidomethyl); C23(Carbamidomethyl)	1	1	Q01705	Q01705	Neurogenic locus notch homolog protein 1 OS=Mus musculus OX=10090 GN=Notch1 PE=1 SV=3	1	3	3	1	0	1	1	1	1053.41	3158.23	3158.27	-14.5051	-0.0152704	0	0	473296	HCD (High Energy Collision Dissociation)	MS2	3.94517	100	15.8561	5712	5712	5703	FP072920_9-2.raw	0/0		0.0990268	15.1771	15.1771	2.4	0.79611	0.0550686	0	0
FALSE	High	PMI-Byonic	PMI-Byonic (A2)	A	2	Unambiguous	CASTPCKNGAKCLDGPNTYTCVCTE	[E].cASTPcKnGAKcLDGPNtYTcVcTE.[G]	C1(Carbamidomethyl); C6(Carbamidomethyl); N8(Deamidated); C12(Carbamidomethyl); T18(Hex(1)Pent(1)); C21(Carbamidomethyl); C23(Carbamidomethyl)	1	1	Q01705	Q01705	Neurogenic locus notch homolog protein 1 OS=Mus musculus OX=10090 GN=Notch1 PE=1 SV=3	1	3	3	1	0	1	1	1	1053.75	3159.24	3159.26	-5.57729	-0.00587336	0	0	145114	HCD (High Energy Collision Dissociation)	MS2	0	100	13.8458	4836	4836	4834	FP072920_9-2.raw	0/0		1.20527	138.592	138.592	2.4	0.0623345	0.00171737	0	0
FALSE	High	PMI-Byonic	PMI-Byonic (A2)	A	2	Unambiguous	CASTPCKNGAKCLDGPNTYTCVCTE	[E].cASTPcKnGAKcLdGPNtYTcVcTE.[G]	C1(Carbamidomethyl); C6(Carbamidomethyl); N8(Deamidated); C12(Carbamidomethyl); D14(Oxidation); T18(Hex(1)Pent(1)); C21(Carbamidomethyl); C23(Carbamidomethyl)	1	1	Q01705	Q01705	Neurogenic locus notch homolog protein 1 OS=Mus musculus OX=10090 GN=Notch1 PE=1 SV=3	1	3	3	1	0	1	1	1	1059.09	3175.25	3175.25	-1.14131	-0.00120799	0	0	400789	HCD (High Energy Collision Dissociation)	MS2	0	100	13.9274	4872	4872	4867	FP072920_9-2.raw	0/0		3.05694	200.495	200.495	2.4	0.000877125	8.22893e-05	0	0
FALSE	Medium	PMI-Byonic	PMI-Byonic (A2)	A	2	Unambiguous	GVATFTCLCQPGYTGHHCE	[D].GVAtFtcLcqPGYTGHHcE.[T]	T4(Hex(1)Pent(2)); T6(Hex(1)Pent(1)); C7(Carbamidomethyl); C9(Carbamidomethyl); Q10(Deamidated); C18(Carbamidomethyl)	1	1	Q01705	Q01705	Neurogenic locus notch homolog protein 1 OS=Mus musculus OX=10090 GN=Notch1 PE=1 SV=3	0	6	6	1	0	1	1	1	973.386	5835.28	2916.13	1.00104e+06	486.525	0	0	448883	HCD (High Energy Collision Dissociation)	MS2	56.9473	100	16.1843	5854	5854	5846	FP072920_9-2.raw	0/0		0.135846	35.3685	35.3685	1.42109e-14	0.731398	0.0330083	0	0
FALSE	Medium	PMI-Byonic	PMI-Byonic (A2)	A	2	Unambiguous	TNINECHSQPCRHGGTCQDRD	[E].TNInEcHsQPcRHGGTcQDRD.[N]	N4(Deamidated); C6(Carbamidomethyl); S8(HexNAc(1)Hex(1)Fuc(1)); C11(Carbamidomethyl); C17(Carbamidomethyl)	1	1	Q01705	Q01705	Neurogenic locus notch homolog protein 1 OS=Mus musculus OX=10090 GN=Notch1 PE=1 SV=3	2	5	5	1	0	1	1	1	611.645	3054.2	3054.21	-4.57745	-0.0027961	0	0	95859.5	HCD (High Energy Collision Dissociation)	MS2	46.4368	100	10.8361	3543	3543	3538	FP072920_9-2.raw	0/0		0.461793	6.4289	6.4289	6	0.345308	0.0150013	0	0
FALSE	High	PMI-Byonic	PMI-Byonic (A2)	A	2	Unambiguous	CAGSPCHNGGTCEDGIAGFTCRCPE	[E].cAGSPcHnGGtcEdGIAGFTcRcPE.[G]	C1(Carbamidomethyl); C6(Carbamidomethyl); N8(Deamidated); T11(Fuc(1)); C12(Carbamidomethyl); D14(Oxidation); C21(Carbamidomethyl); C23(Carbamidomethyl)	1	1	Q01705	Q01705	Neurogenic locus notch homolog protein 1 OS=Mus musculus OX=10090 GN=Notch1 PE=1 SV=3	2	3	3	1	0	1	1	1	978.371	2933.1	2933.09	2.80919	0.00274653	0	0	192229	HCD (High Energy Collision Dissociation)	MS2	0	100	15.1111	5389	5389	5384	FP072920_9-2.raw	0/0		4.63719	384.612	384.612	3.6	2.30572e-05	1.66749e-06	0	0
FALSE	High	PMI-Byonic	PMI-Byonic (A2)	A	2	Unambiguous	DGIAGFTCRCPE	[E].dGIAGFTcRcPE.[G]	D1(Oxidation); C8(Carbamidomethyl); C10(Carbamidomethyl)	1	1	Q01705	Q01705	Neurogenic locus notch homolog protein 1 OS=Mus musculus OX=10090 GN=Notch1 PE=1 SV=3	1	2	2	1	0	1	1	1	699.792	1398.58	1398.58	-0.681775	-0.000476757	0	0	230121	HCD (High Energy Collision Dissociation)	MS2	30.8638	100	15.9578	5756	5756	5747	FP072920_9-2.raw	0/0		5.16736	438.771	438.771	438.771	6.80208e-06	9.92441e-07	0	0
FALSE	High	PMI-Byonic	PMI-Byonic (A2)	A	2	Unambiguous	GYHDPTCLSE	[E].GYHDPTcLSE.[V]	C7(Carbamidomethyl)	1	1	Q01705	Q01705	Neurogenic locus notch homolog protein 1 OS=Mus musculus OX=10090 GN=Notch1 PE=1 SV=3	0	2	2	1	0	1	1	1	589.742	1178.48	1178.48	-0.782076	-0.00046083	0	0	5.3898e+06	HCD (High Energy Collision Dissociation)	MS2	0.577023	36.0679	12.1976	4122	4122	4121	FP072920_9-2.raw	0/0		5.43156	563.28	330.402	330.402	3.70206e-06	4.91894e-07	0	0
FALSE	High	PMI-Byonic	PMI-Byonic (A2)	A	2	Unambiguous	GYHDPTCLSE	[E].GYHDPTcLSE.[V]	C7(Carbamidomethyl)	1	1	Q01705	Q01705	Neurogenic locus notch homolog protein 1 OS=Mus musculus OX=10090 GN=Notch1 PE=1 SV=3	0	2	2	1	0	1	1	1	589.741	1178.48	1178.48	-2.54299	-0.00149843	0	0	645537	HCD (High Energy Collision Dissociation)	MS2	11.974	100	11.4634	3808	3808	3805	FP072920_9-2.raw	0/0		2.52059	383.423	305.919	305.919	0.00301583	0.000183954	0	0
FALSE	High	PMI-Byonic	PMI-Byonic (A2)	A	2	Unambiguous	GYHDPTCLSE	[E].GYHDPTcLSE.[V]	C7(Carbamidomethyl)	1	1	Q01705	Q01705	Neurogenic locus notch homolog protein 1 OS=Mus musculus OX=10090 GN=Notch1 PE=1 SV=3	0	2	2	1	0	1	1	1	589.742	1178.48	1178.48	-0.885659	-0.000521865	0	0	1.81979e+06	HCD (High Energy Collision Dissociation)	MS2	30.2676	68.7614	11.5768	3857	3857	3855	FP072920_9-2.raw	0/0		4.18503	491.768	272.784	272.784	6.53088e-05	5.48866e-06	0	0
FALSE	High	PMI-Byonic	PMI-Byonic (A2)	A	2	Unambiguous	GYHDPTCLSE	[E].GYHDPTcLSE.[V]	C7(Carbamidomethyl)	1	1	Q01705	Q01705	Neurogenic locus notch homolog protein 1 OS=Mus musculus OX=10090 GN=Notch1 PE=1 SV=3	0	2	2	1	0	1	1	1	589.742	1178.48	1178.48	-1.29999	-0.000766005	0	0	2.46236e+06	HCD (High Energy Collision Dissociation)	MS2	4.75233	59.6723	11.6819	3902	3902	3901	FP072920_9-2.raw	0/0		3.22963	486.807	291.842	291.842	0.000589341	3.76586e-05	0	0
FALSE	High	PMI-Byonic	PMI-Byonic (A2)	A	2	Unambiguous	GYHDPTCLSE	[E].GYHDPTcLSE.[V]	C7(Carbamidomethyl)	1	1	Q01705	Q01705	Neurogenic locus notch homolog protein 1 OS=Mus musculus OX=10090 GN=Notch1 PE=1 SV=3	0	2	2	1	0	1	1	1	589.742	1178.48	1178.48	-0.885659	-0.000521865	0	0	350306	HCD (High Energy Collision Dissociation)	MS2	40.0104	100	12.463	4236	4236	4229	FP072920_9-2.raw	0/0		1.96898	328.054	261.703	261.703	0.0107403	0.000491947	0	0
FALSE	High	PMI-Byonic	PMI-Byonic (A2)	A	2	Unambiguous	GYHDPTCLSE	[E].GYHDPTcLSE.[V]	C7(Carbamidomethyl)	1	1	Q01705	Q01705	Neurogenic locus notch homolog protein 1 OS=Mus musculus OX=10090 GN=Notch1 PE=1 SV=3	0	2	2	1	0	1	1	1	589.742	1178.48	1178.48	-0.989242	-0.0005829	0	0	959634	HCD (High Energy Collision Dissociation)	MS2	14.6455	100	12.3289	4178	4178	4176	FP072920_9-2.raw	0/0		3.40557	480.032	350.598	350.598	0.000393037	2.51448e-05	0	0
FALSE	High	PMI-Byonic	PMI-Byonic (A2)	A	2	Unambiguous	GYHDPTCLSE	[E].GYHDPTcLSE.[V]	C7(Carbamidomethyl)	1	1	Q01705	Q01705	Neurogenic locus notch homolog protein 1 OS=Mus musculus OX=10090 GN=Notch1 PE=1 SV=3	0	2	2	1	0	1	1	1	589.742	1178.48	1178.48	-0.678493	-0.000399795	0	0	2.74342e+06	HCD (High Energy Collision Dissociation)	MS2	12.2235	92.2371	11.8117	3957	3957	3956	FP072920_9-2.raw	0/0		4.30695	552.833	304.271	304.271	4.93236e-05	4.60272e-06	0	0
FALSE	High	PMI-Byonic	PMI-Byonic (A2)	A	2	Unambiguous	GYHDPTCLSE	[E].GYHDPTcLSE.[V]	C7(Carbamidomethyl)	1	1	Q01705	Q01705	Neurogenic locus notch homolog protein 1 OS=Mus musculus OX=10090 GN=Notch1 PE=1 SV=3	0	2	2	1	0	1	1	1	589.742	1178.48	1178.48	-0.678493	-0.000399795	0	0	3177263	HCD (High Energy Collision Dissociation)	MS2	3.06934	66.2742	11.9405	4012	4012	4011	FP072920_9-2.raw	0/0		4.30695	526.035	304.319	304.319	4.93236e-05	4.98171e-06	0	0
FALSE	High	PMI-Byonic	PMI-Byonic (A2)	A	2	Unambiguous	GYHDPTCLSE	[E].GYHDPTcLSE.[V]	C7(Carbamidomethyl)	1	1	Q01705	Q01705	Neurogenic locus notch homolog protein 1 OS=Mus musculus OX=10090 GN=Notch1 PE=1 SV=3	0	2	2	1	0	1	1	1	589.742	1178.48	1178.48	-1.29999	-0.000766005	0	0	3.71722e+06	HCD (High Energy Collision Dissociation)	MS2	5.34225	49.7118	12.0691	4067	4067	4066	FP072920_9-2.raw	0/0		5.43156	570.544	338.554	338.554	3.70206e-06	4.55825e-07	0	0
[truncated: 7 more columns]

## Sheet: FP030521_8
Checked	Confidence	Identifying Node Type	Identifying Node	Search ID	Identifying Node No	PSM Ambiguity	Sequence	Annotated Sequence	Modifications	# Protein Groups	# Proteins	Master Protein Accessions	Protein Accessions	Protein Descriptions	# Missed Cleavages	Charge	Original Precursor Charge	DeltaScore	DeltaCn	Rank	Search Engine Rank	Concatenated Rank	m/z [Da]	MH+ [Da]	Theo. MH+ [Da]	DeltaM [ppm]	Deltam/z [Da]	Matched Ions	Total Ions	Intensity	Activation Type	MS Order	Isolation Interference [%]	Ion Inject Time [ms]	RT [min]	First Scan	Last Scan	Master Scan(s)	Spectrum File	Ions Matched	Annotation	|Log Prob|	Byonic Score	Delta Byonic Score	Delta Mod Score	PEP 2D	q-Value 2D	FDR 2D	Peptide Group FDR 2D
FALSE	High	PMI-Byonic	PMI-Byonic (A2)	A	2	Unambiguous	YKCRCPPGWSGKSCQQADPCASNPCANGGQCLPFE	[E].YKcRcPPGWsGKScQQADPcASNPcANGGQcLPFE.[S]	C3(Carbamidomethyl); C5(Carbamidomethyl); S10(Hex(1)Pent(2)); C14(Carbamidomethyl); C20(Carbamidomethyl); C25(Carbamidomethyl); C31(Carbamidomethyl)	1	1	Q01705	Q01705	Neurogenic locus notch homolog protein 1 OS=Mus musculus OX=10090 GN=Notch1 PE=1 SV=3	0	4	4	1	0	1	1	1	1118.46	4470.82	4470.81	2.00326	0.00223905	0	0	184523	HCD (High Energy Collision Dissociation)	MS2	0	100	10.2425	4063	4063	4059	FP030521_8.raw	0/0		5.32275	426.339	426.339	3.6	4.75614e-06	3.6111e-07	0	0
FALSE	High	PMI-Byonic	PMI-Byonic (A2)	A	2	Unambiguous	YKCRCPPGWSGKSCQQADPCASNPCANGGQCLPFE	[E].YKcRcPPGWsGKScQQADPcASNPcANGGQcLPFE.[S]	C3(Carbamidomethyl); C5(Carbamidomethyl); S10(Hex(1)Pent(1)); C14(Carbamidomethyl); C20(Carbamidomethyl); C25(Carbamidomethyl); C31(Carbamidomethyl)	1	1	Q01705	Q01705	Neurogenic locus notch homolog protein 1 OS=Mus musculus OX=10090 GN=Notch1 PE=1 SV=3	0	4	4	1	0	1	1	1	1086.21	4341.8	4338.77	697.842	0.756944	0	0	866948	HCD (High Energy Collision Dissociation)	MS2	35.1391	100	10.2447	4064	4064	4059	FP030521_8.raw	0/0		5.03055	465.039	465.039	2.4	9.32069e-06	5.02339e-07	0	0
FALSE	High	PMI-Byonic	PMI-Byonic (A2)	A	2	Unambiguous	YKCRCPPGWSGKSCQQADPCASNPCANGGQCLPFE	[E].YKcRcPPGWSGKScQQADPcAsNPcANGGQcLPFE.[S]	C3(Carbamidomethyl); C5(Carbamidomethyl); C14(Carbamidomethyl); C20(Carbamidomethyl); S22(Hex(1)Pent(2)); C25(Carbamidomethyl); C31(Carbamidomethyl)	1	1	Q01705	Q01705	Neurogenic locus notch homolog protein 1 OS=Mus musculus OX=10090 GN=Notch1 PE=1 SV=3	0	4	4	1	0	1	1	1	1118.46	4470.84	4470.81	4.95207	0.00553495	0	0	714500	HCD (High Energy Collision Dissociation)	MS2	0	99.2669	10.3636	4116	4116	4114	FP030521_8.raw	0/0		6.09506	548.556	548.556	0	8.03411e-07	4.74424e-08	0	0
FALSE	High	PMI-Byonic	PMI-Byonic (A2)	A	2	Unambiguous	YKCRCPPGWSGKSCQQADPCASNPCANGGQCLPFE	[E].YKcRcPPGWsGKScQQADPcASNPcANGGQcLPFE.[S]	C3(Carbamidomethyl); C5(Carbamidomethyl); S10(Hex(1)Pent(1)); C14(Carbamidomethyl); C20(Carbamidomethyl); C25(Carbamidomethyl); C31(Carbamidomethyl)	1	1	Q01705	Q01705	Neurogenic locus notch homolog protein 1 OS=Mus musculus OX=10090 GN=Notch1 PE=1 SV=3	0	4	4	1	0	1	1	1	1085.45	4338.79	4338.77	4.3765	0.00474716	0	0	2.48772e+06	HCD (High Energy Collision Dissociation)	MS2	0	55.761	10.378	4123	4123	4114	FP030521_8.raw	0/0		9.06096	674.898	674.898	2.4	8.69035e-10	1.32638e-10	0	0
FALSE	High	PMI-Byonic	PMI-Byonic (A2)	A	2	Unambiguous	YKCRCPPGWSGKSCQQADPCASNPCANGGQCLPFE	[E].YKcRcPPGWsGKScQQADPcASNPcAnGGQcLPFE.[S]	C3(Carbamidomethyl); C5(Carbamidomethyl); S10(Hex(1)Pent(2)); C14(Carbamidomethyl); C20(Carbamidomethyl); C25(Carbamidomethyl); N27(Deamidated); C31(Carbamidomethyl)	1	1	Q01705	Q01705	Neurogenic locus notch homolog protein 1 OS=Mus musculus OX=10090 GN=Notch1 PE=1 SV=3	0	4	4	1	0	1	1	1	1119.21	4473.81	4471.8	450.968	0.50416	0	0	1.58778e+06	HCD (High Energy Collision Dissociation)	MS2	0	100	10.4968	4175	4175	4169	FP030521_8.raw	0/0		5.65366	519.117	519.117	3.12687	2.21991e-06	1.78372e-07	0	0
FALSE	High	PMI-Byonic	PMI-Byonic (A2)	A	2	Unambiguous	YKCRCPPGWSGKSCQQADPCASNPCANGGQCLPFE	[E].YKcRcPPGWsGKScQQADPcASNPcANGGQcLPFE.[S]	C3(Carbamidomethyl); C5(Carbamidomethyl); S10(Hex(1)); C14(Carbamidomethyl); C20(Carbamidomethyl); C25(Carbamidomethyl); C31(Carbamidomethyl)	1	1	Q01705	Q01705	Neurogenic locus notch homolog protein 1 OS=Mus musculus OX=10090 GN=Notch1 PE=1 SV=3	0	3	3	1	0	1	1	1	1053.09	3157.25	4206.73	-249477	-349.827	0	0	759046	HCD (High Energy Collision Dissociation)	MS2	31.3081	100	10.5982	4220	4220	4213	FP030521_8.raw	0/0		2.46658	281.692	281.692	2.4	0.00341524	0.000133067	0	0
FALSE	High	PMI-Byonic	PMI-Byonic (A2)	A	2	Unambiguous	YKCRCPPGWSGKSCQQADPCASNPCANGGQCLPFE	[E].YKcRcPPGWsGKScQQADPcASNPcAnGGQcLPFE.[S]	C3(Carbamidomethyl); C5(Carbamidomethyl); S10(Hex(1)Pent(1)); C14(Carbamidomethyl); C20(Carbamidomethyl); C25(Carbamidomethyl); N27(Deamidated); C31(Carbamidomethyl)	1	1	Q01705	Q01705	Neurogenic locus notch homolog protein 1 OS=Mus musculus OX=10090 GN=Notch1 PE=1 SV=3	0	4	4	1	0	1	1	1	1085.7	4339.78	4339.76	6.59599	0.00715625	0	0	5.86562e+06	HCD (High Energy Collision Dissociation)	MS2	0	26.0413	10.611	4225	4225	4224	FP030521_8.raw	0/0		7.06096	587.408	587.408	2.4	8.69035e-08	5.53457e-09	0	0
FALSE	High	PMI-Byonic	PMI-Byonic (A2)	A	2	Unambiguous	YKCRCPPGWSGKSCQQADPCASNPCANGGQCLPFE	[E].YKcRcPPGWSGKscQQADPcASNPcANGGQcLPFE.[S]	C3(Carbamidomethyl); C5(Carbamidomethyl); S13(Hex(1)Pent(2)); C14(Carbamidomethyl); C20(Carbamidomethyl); C25(Carbamidomethyl); C31(Carbamidomethyl)	1	1	Q01705	Q01705	Neurogenic locus notch homolog protein 1 OS=Mus musculus OX=10090 GN=Notch1 PE=1 SV=3	0	4	4	1	0	1	1	1	1118.71	4471.82	4470.81	224.147	0.25053	0	0	1.85128e+06	HCD (High Energy Collision Dissociation)	MS2	0	51.9451	10.6123	4226	4226	4224	FP030521_8.raw	0/0		7.06096	578.307	578.307	3.34096	8.69035e-08	6.60521e-09	0	0
FALSE	High	PMI-Byonic	PMI-Byonic (A2)	A	2	Unambiguous	YKCRCPPGWSGKSCQQADPCASNPCANGGQCLPFE	[E].YKcRcPPGWSGKscQQADPcASNPcAnGGQcLPFE.[S]	C3(Carbamidomethyl); C5(Carbamidomethyl); S13(Hex(1)Pent(1)); C14(Carbamidomethyl); C20(Carbamidomethyl); C25(Carbamidomethyl); N27(Deamidated); C31(Carbamidomethyl)	1	1	Q01705	Q01705	Neurogenic locus notch homolog protein 1 OS=Mus musculus OX=10090 GN=Notch1 PE=1 SV=3	0	4	4	1	0	1	1	1	1085.7	4339.77	4339.76	4.00818	0.00434863	0	0	1.14583e+06	HCD (High Energy Collision Dissociation)	MS2	0	100	10.7345	4280	4280	4279	FP030521_8.raw	0/0		7.06096	573.663	573.663	0	8.69035e-08	7.64805e-09	0	0
FALSE	High	PMI-Byonic	PMI-Byonic (A2)	A	2	Unambiguous	YKCRCPPGWSGKSCQQADPCASNPCANGGQCLPFE	[E].YKcRcPPGWsGKScQQADPcASNPcANGGQcLPFE.[S]	C3(Carbamidomethyl); C5(Carbamidomethyl); S10(Hex(1)Pent(1)); C14(Carbamidomethyl); C20(Carbamidomethyl); C25(Carbamidomethyl); C31(Carbamidomethyl)	1	1	Q01705	Q01705	Neurogenic locus notch homolog protein 1 OS=Mus musculus OX=10090 GN=Notch1 PE=1 SV=3	0	4	4	1	0	1	1	1	1086.2	4341.78	4338.77	693.228	0.75194	0	0	4.12116e+06	HCD (High Energy Collision Dissociation)	MS2	37.1852	57.6862	10.4886	4171	4171	4169	FP030521_8.raw	0/0		9.06096	661.376	661.376	2.4	8.69035e-10	1.47667e-10	0	0
FALSE	High	PMI-Byonic	PMI-Byonic (A2)	A	2	Unambiguous	YKCRCPPGWSGKSCQQADPCASNPCANGGQCLPFE	[E].YKcRcPPGWsGKScQQADPcASNPcANGGQcLPFE.[S]	C3(Carbamidomethyl); C5(Carbamidomethyl); S10(Hex(1)Pent(1)); C14(Carbamidomethyl); C20(Carbamidomethyl); C25(Carbamidomethyl); C31(Carbamidomethyl)	1	1	Q01705	Q01705	Neurogenic locus notch homolog protein 1 OS=Mus musculus OX=10090 GN=Notch1 PE=1 SV=3	0	4	4	1	0	1	1	1	1085.7	4339.78	4338.77	233.168	0.252916	0	0	439888	HCD (High Energy Collision Dissociation)	MS2	0	100	10.858	4335	4335	4334	FP030521_8.raw	0/0		5.63927	419.666	419.666	2.4	2.29472e-06	2.0019e-07	0	0
FALSE	High	PMI-Byonic	PMI-Byonic (A2)	A	2	Unambiguous	YKCRCPPGWSGKSCQQADPCASNPCANGGQCLPFESSYICRCPPGFHGPTCRQDVNE	[E].YKcRcPPGWsGKScQQADPcASNPcANGGQcLPFESSYIcRcPPGFHGPTcRQDVNE.[C]	C3(Carbamidomethyl); C5(Carbamidomethyl); S10(Hex(1)Pent(1)); C14(Carbamidomethyl); C20(Carbamidomethyl); C25(Carbamidomethyl); C31(Carbamidomethyl); C40(Carbamidomethyl); C42(Carbamidomethyl); C51(Carbamidomethyl)	1	1	Q01705	Q01705	Neurogenic locus notch homolog protein 1 OS=Mus musculus OX=10090 GN=Notch1 PE=1 SV=3	2	6	6	1	0	1	1	1	1160.33	6956.94	6956.89	7.14958	0.00828981	0	0	0	HCD (High Energy Collision Dissociation)	MS2		100	10.9128	4359	4359	4356	FP030521_8.raw	0/0		14.0154	974.598	974.598	2.4	9.65138e-15	1.81862e-15	0	0
FALSE	High	PMI-Byonic	PMI-Byonic (A2)	A	2	Unambiguous	YKCRCPPGWSGKSCQQADPCASNPCANGGQCLPFESSYICRCPPGFHGPTCRQDVNE	[E].YKcRcPPGWsGKScQQADPcASNPcANGGQcLPFESSYIcRcPPGFHGPTcRQDVNE.[C]	C3(Carbamidomethyl); C5(Carbamidomethyl); S10(Hex(1)Pent(2)); C14(Carbamidomethyl); C20(Carbamidomethyl); C25(Carbamidomethyl); C31(Carbamidomethyl); C40(Carbamidomethyl); C42(Carbamidomethyl); C51(Carbamidomethyl)	1	1	Q01705	Q01705	Neurogenic locus notch homolog protein 1 OS=Mus musculus OX=10090 GN=Notch1 PE=1 SV=3	2	6	6	1	0	1	1	1	1183.17	7093.98	7088.93	711.532	0.840668	0	0	559378	HCD (High Energy Collision Dissociation)	MS2	18.7348	100	11.0005	4397	4397	4389	FP030521_8.raw	0/0		5.34591	494.263	494.263	3.6	4.50906e-06	3.17159e-07	0	0
FALSE	High	PMI-Byonic	PMI-Byonic (A2)	A	2	Unambiguous	YKCRCPPGWSGKSCQQADPCASNPCANGGQCLPFESSYICRCPPGFHGPTCRQDVNE	[E].YKcRcPPGWsGKScQQADPcASNPcAnGGQcLPFESSYIcRcPPGFHGPTcRQDVNE.[C]	C3(Carbamidomethyl); C5(Carbamidomethyl); S10(Hex(1)Pent(1)); C14(Carbamidomethyl); C20(Carbamidomethyl); C25(Carbamidomethyl); N27(Deamidated); C31(Carbamidomethyl); C40(Carbamidomethyl); C42(Carbamidomethyl); C51(Carbamidomethyl)	1	1	Q01705	Q01705	Neurogenic locus notch homolog protein 1 OS=Mus musculus OX=10090 GN=Notch1 PE=1 SV=3	2	6	6	1	0	1	1	1	1161.33	6962.92	6957.88	724.955	0.840691	0	0	1.04495e+06	HCD (High Energy Collision Dissociation)	MS2	0	100	11.0551	4421	4421	4411	FP030521_8.raw	0/0		16.0154	1079.4	1079.4	2.4	9.65138e-17	2.53673e-17	0	0
FALSE	High	PMI-Byonic	PMI-Byonic (A2)	A	2	Unambiguous	YKCRCPPGWSGKSCQQADPCASNPCANGGQCLPFE	[E].YKcRcPPGWsGKScQQADPcASNPcAnGGQcLPFE.[S]	C3(Carbamidomethyl); C5(Carbamidomethyl); S10(Hex(1)Pent(2)); C14(Carbamidomethyl); C20(Carbamidomethyl); C25(Carbamidomethyl); N27(Deamidated); C31(Carbamidomethyl)	1	1	Q01705	Q01705	Neurogenic locus notch homolog protein 1 OS=Mus musculus OX=10090 GN=Notch1 PE=1 SV=3	0	4	4	1	0	1	1	1	1119.46	4474.82	4471.8	675.466	0.755136	0	0	1062703	HCD (High Energy Collision Dissociation)	MS2	21.7675	100	10.7431	4284	4284	4279	FP030521_8.raw	0/0		5.36824	381.979	381.979	2.32127	4.2831e-06	2.74817e-07	0	0
FALSE	High	PMI-Byonic	PMI-Byonic (A2)	A	2	Unambiguous	SSYICRCPPGFHGPTCRQDVNECSQNPGLCRHGGTCHNE	[E].SSYIcRcPPGFHGPtcRQDVNEcSQNPGLcRHGGTcHNE.[I]	C5(Carbamidomethyl); C7(Carbamidomethyl); T15(Fuc(1)); C16(Carbamidomethyl); C23(Carbamidomethyl); C30(Carbamidomethyl); C36(Carbamidomethyl)	1	1	Q01705	Q01705	Neurogenic locus notch homolog protein 1 OS=Mus musculus OX=10090 GN=Notch1 PE=1 SV=3	2	6	6	1	0	1	1	1	792.172	4747.99	4747.98	3.69151	0.0029212	0	0	1.54043e+06	HCD (High Energy Collision Dissociation)	MS2	0	39.5572	7.9724	3057	3057	3048	FP030521_8.raw	0/0		8.98058	683.376	683.376	0	1.04572e-09	1.98562e-10	0	0
FALSE	High	PMI-Byonic	PMI-Byonic (A2)	A	2	Unambiguous	SSYICRCPPGFHGPTCRQDVNE	[E].SSYIcRcPPGFHGPTcRQDVNE.[C]	C5(Carbamidomethyl); C7(Carbamidomethyl); C16(Carbamidomethyl)	1	1	Q01705	Q01705	Neurogenic locus notch homolog protein 1 OS=Mus musculus OX=10090 GN=Notch1 PE=1 SV=3	1	3	3	1	0	1	1	1	879.721	2637.15	2637.14	3.47093	0.00305111	0	0	2863216	HCD (High Energy Collision Dissociation)	MS2	0	100	8.54273	3312	3312	3311	FP030521_8.raw	0/0		18.8612	1165.85	965.562	965.562	1.37647e-19	1.21847e-19	0	0
FALSE	High	PMI-Byonic	PMI-Byonic (A2)	A	2	Unambiguous	SSYICRCPPGFHGPTCRQDVNE	[E].SSYIcRcPPGFHGPTcRQDVNE.[C]	C5(Carbamidomethyl); C7(Carbamidomethyl); C16(Carbamidomethyl)	1	1	Q01705	Q01705	Neurogenic locus notch homolog protein 1 OS=Mus musculus OX=10090 GN=Notch1 PE=1 SV=3	1	4	4	1	0	1	1	1	660.044	2637.15	2637.14	5.71084	0.00376507	0	0	39957296	HCD (High Energy Collision Dissociation)	MS2	0.143453	6.02878	8.5185	3301	3301	3300	FP030521_8.raw	0/0		9.16226	687.612	585.436	585.436	6.88247e-10	1.04551e-10	0	0
FALSE	High	PMI-Byonic	PMI-Byonic (A2)	A	2	Unambiguous	SSYICRCPPGFHGPTCRQDVNE	[E].SSYIcRcPPGFHGPTcRQDVNE.[C]	C5(Carbamidomethyl); C7(Carbamidomethyl); C16(Carbamidomethyl)	1	1	Q01705	Q01705	Neurogenic locus notch homolog protein 1 OS=Mus musculus OX=10090 GN=Notch1 PE=1 SV=3	1	4	4	1	0	1	1	1	660.042	2637.15	2637.14	2.84093	0.00187298	0	0	1.03571e+06	HCD (High Energy Collision Dissociation)	MS2	0	100	8.88308	3467	3467	3465	FP030521_8.raw	0/0		10.1623	714.278	628.564	628.564	6.88247e-11	1.48443e-11	0	0
FALSE	High	PMI-Byonic	PMI-Byonic (A2)	A	2	Unambiguous	SSYICRCPPGFHGPTCRQDVNE	[E].SSYIcRcPPGFHGPTcRQDVNE.[C]	C5(Carbamidomethyl); C7(Carbamidomethyl); C16(Carbamidomethyl)	1	1	Q01705	Q01705	Neurogenic locus notch homolog protein 1 OS=Mus musculus OX=10090 GN=Notch1 PE=1 SV=3	1	4	4	1	0	1	1	1	660.044	2637.15	2637.14	5.52569	0.003643	0	0	657313	HCD (High Energy Collision Dissociation)	MS2	6.34911	100	9.00567	3521	3521	3520	FP030521_8.raw	0/0		8.16226	606.912	538.009	538.009	6.88247e-09	6.869e-10	0	0
FALSE	High	PMI-Byonic	PMI-Byonic (A2)	A	2	Unambiguous	SSYICRCPPGFHGPTCRQDVNE	[E].SSYIcRcPPGFHGPTcRQDVNE.[C]	C5(Carbamidomethyl); C7(Carbamidomethyl); C16(Carbamidomethyl)	1	1	Q01705	Q01705	Neurogenic locus notch homolog protein 1 OS=Mus musculus OX=10090 GN=Notch1 PE=1 SV=3	1	3	3	1	0	1	1	1	879.72	2637.15	2637.14	2.42943	0.00213558	0	0	645372	HCD (High Energy Collision Dissociation)	MS2	0	100	8.42844	3261	3261	3256	FP030521_8.raw	0/0		15.5447	1022.52	842.005	842.005	2.85299e-16	5.78584e-17	0	0
FALSE	High	PMI-Byonic	PMI-Byonic (A2)	A	2	Unambiguous	SSYICRCPPGFHGPTCRQDVNE	[E].SSYIcRcPPGFHGPTcRQDVNE.[C]	C5(Carbamidomethyl); C7(Carbamidomethyl); C16(Carbamidomethyl)	1	1	Q01705	Q01705	Neurogenic locus notch homolog protein 1 OS=Mus musculus OX=10090 GN=Notch1 PE=1 SV=3	1	4	4	1	0	1	1	1	660.042	2637.15	2637.14	3.30382	0.00217816	0	0	1.82684e+06	HCD (High Energy Collision Dissociation)	MS2	14.2082	89.1771	8.40057	3248	3248	3245	FP030521_8.raw	0/0		10.1623	721.985	599.385	599.385	6.88247e-11	1.14705e-11	0	0
FALSE	High	PMI-Byonic	PMI-Byonic (A2)	A	2	Unambiguous	SSYICRCPPGFHGPTCRQDVNE	[E].SSYIcRcPPGFHGPTcRQDVNE.[C]	C5(Carbamidomethyl); C7(Carbamidomethyl); C16(Carbamidomethyl)	1	1	Q01705	Q01705	Neurogenic locus notch homolog protein 1 OS=Mus musculus OX=10090 GN=Notch1 PE=1 SV=3	1	4	4	1	0	1	1	1	660.042	2637.15	2637.14	3.02609	0.00199505	0	0	8794607	HCD (High Energy Collision Dissociation)	MS2	0	24.7288	8.64028	3356	3356	3355	FP030521_8.raw	0/0		9.16226	686.326	580.761	580.761	6.88247e-10	1.1697e-10	0	0
FALSE	High	PMI-Byonic	PMI-Byonic (A2)	A	2	Unambiguous	SSYICRCPPGFHGPTCRQDVNE	[E].SSYIcRcPPGFHGPTcRQDVNE.[C]	C5(Carbamidomethyl); C7(Carbamidomethyl); C16(Carbamidomethyl)	1	1	Q01705	Q01705	Neurogenic locus notch homolog protein 1 OS=Mus musculus OX=10090 GN=Notch1 PE=1 SV=3	1	4	4	1	0	1	1	1	660.043	2637.15	2637.14	3.95187	0.0026054	0	0	2.31999e+06	HCD (High Energy Collision Dissociation)	MS2	0.943476	100	8.76175	3411	3411	3410	FP030521_8.raw	0/0		10.1623	747.339	629.572	629.572	6.88247e-11	1.32085e-11	0	0
FALSE	High	PMI-Byonic	PMI-Byonic (A2)	A	2	Unambiguous	SSYICRCPPGFHGPTCRQDVNE	[E].SSYIcRcPPGFHGPTcRQDVNE.[C]	C5(Carbamidomethyl); C7(Carbamidomethyl); C16(Carbamidomethyl)	1	1	Q01705	Q01705	Neurogenic locus notch homolog protein 1 OS=Mus musculus OX=10090 GN=Notch1 PE=1 SV=3	1	4	4	1	0	1	1	1	660.045	2637.16	2637.14	6.54404	0.00431439	0	0	1.3059e+06	HCD (High Energy Collision Dissociation)	MS2	74.1034	100	9.16484	3593	3593	3586	FP030521_8.raw	0/0		4.76223	489.845	394.984	394.984	1.72891e-05	1.16723e-06	0	0
FALSE	High	PMI-Byonic	PMI-Byonic (A2)	A	2	Unambiguous	SSYICRCPPGFHGPTCRQDVNE	[E].SSYIcRcPPGFHGPTcRQDVNE.[C]	C5(Carbamidomethyl); C7(Carbamidomethyl); C16(Carbamidomethyl)	1	1	Q01705	Q01705	Neurogenic locus notch homolog protein 1 OS=Mus musculus OX=10090 GN=Notch1 PE=1 SV=3	1	3	3	1	0	1	1	1	879.721	2637.15	2637.14	3.4015	0.00299007	0	0	498315	HCD (High Energy Collision Dissociation)	MS2	16.6075	100	8.67294	3372	3372	3366	FP030521_8.raw	0/0		9.85287	780.274	612.272	612.272	1.40324e-10	1.84294e-11	0	0
FALSE	High	PMI-Byonic	PMI-Byonic (A2)	A	2	Unambiguous	SSYICRCPPGFHGPTCRQDVNECSQNPGLCRHGGTCHNE	[E].SSYIcRcPPGFHGPtcRQDVNEcSQNPGLcRHGGTcHNE.[I]	C5(Carbamidomethyl); C7(Carbamidomethyl); T15(Fuc(1)); C16(Carbamidomethyl); C23(Carbamidomethyl); C30(Carbamidomethyl); C36(Carbamidomethyl)	1	1	Q01705	Q01705	Neurogenic locus notch homolog protein 1 OS=Mus musculus OX=10090 GN=Notch1 PE=1 SV=3	2	6	6	1	0	1	1	1	792.337	4748.99	4747.98	213.253	0.168754	0	0	653941	HCD (High Energy Collision Dissociation)	MS2	25.2279	100	8.22913	3170	3170	3168	FP030521_8.raw	0/0		2.33935	254.669	254.669	0	0.00457776	0.000167257	0	0
FALSE	High	PMI-Byonic	PMI-Byonic (A2)	A	2	Unambiguous	SSYICRCPPGFHGPTCRQDVNECSQNPGLCRHGGTCHNE	[E].SSYIcRcPPGFHGPTcRQDVNEcsQNPGLcRHGGTcHNE.[I]	C5(Carbamidomethyl); C7(Carbamidomethyl); C16(Carbamidomethyl); C23(Carbamidomethyl); S24(Fuc(1)); C30(Carbamidomethyl); C36(Carbamidomethyl)	1	1	Q01705	Q01705	Neurogenic locus notch homolog protein 1 OS=Mus musculus OX=10090 GN=Notch1 PE=1 SV=3	2	6	6	1	0	1	1	1	792.839	4752	4747.98	847.647	0.670768	0	0	1.78073e+06	HCD (High Energy Collision Dissociation)	MS2	15.8152	100	7.71413	2943	2943	2938	FP030521_8.raw	0/0		13.9806	903.988	903.988	0	1.04572e-14	2.5385e-15	0	0
FALSE	High	PMI-Byonic	PMI-Byonic (A2)	A	2	Unambiguous	SSYICRCPPGFHGPTCRQDVNECSQNPGLCRHGGTCHNE	[E].SSYIcRcPPGFHGPtcRQDVNEcSQNPGLcRHGGTcHNE.[I]	C5(Carbamidomethyl); C7(Carbamidomethyl); T15(Fuc(1)); C16(Carbamidomethyl); C23(Carbamidomethyl); C30(Carbamidomethyl); C36(Carbamidomethyl)	1	1	Q01705	Q01705	Neurogenic locus notch homolog protein 1 OS=Mus musculus OX=10090 GN=Notch1 PE=1 SV=3	2	5	5	1	0	1	1	1	951.006	4751	4747.98	637.034	0.604924	0	0	871662	HCD (High Energy Collision Dissociation)	MS2	14.2395	100	7.72063	2946	2946	2938	FP030521_8.raw	0/0		11.5169	814.596	814.596	0	3.04192e-12	5.62284e-13	0	0
FALSE	High	PMI-Byonic	PMI-Byonic (A2)	A	2	Unambiguous	SSYICRCPPGFHGPTCRQDVNECSQNPGLCRHGGTCHNE	[E].SSYIcRcPPGFHGPTcRQDVNEcsQNPGLcRHGGTcHNE.[I]	C5(Carbamidomethyl); C7(Carbamidomethyl); C16(Carbamidomethyl); C23(Carbamidomethyl); S24(Fuc(1)); C30(Carbamidomethyl); C36(Carbamidomethyl)	1	1	Q01705	Q01705	Neurogenic locus notch homolog protein 1 OS=Mus musculus OX=10090 GN=Notch1 PE=1 SV=3	2	6	6	1	0	1	1	1	792.172	4748	4747.98	4.46281	0.00353155	0	0	3979730	HCD (High Energy Collision Dissociation)	MS2	0	25.6946	7.83057	2994	2994	2993	FP030521_8.raw	0/0		8.98058	698.032	698.032	0	1.04572e-09	1.81951e-10	0	0
FALSE	High	PMI-Byonic	PMI-Byonic (A2)	A	2	Unambiguous	SSYICRCPPGFHGPTCRQDVNECSQNPGLCRHGGTCHNE	[E].SSYIcRcPPGFHGPTcRQDVNEcsQNPGLcRHGGTcHNE.[I]	C5(Carbamidomethyl); C7(Carbamidomethyl); C16(Carbamidomethyl); C23(Carbamidomethyl); S24(Fuc(1)); C30(Carbamidomethyl); C36(Carbamidomethyl)	1	1	Q01705	Q01705	Neurogenic locus notch homolog protein 1 OS=Mus musculus OX=10090 GN=Notch1 PE=1 SV=3	2	5	5	1	0	1	1	1	950.404	4747.99	4747.98	2.70451	0.00256819	0	0	1.44156e+06	HCD (High Energy Collision Dissociation)	MS2	45.6873	50.4619	7.83192	2995	2995	2993	FP030521_8.raw	0/0		9.51685	727.614	727.614	0	3.04192e-10	4.57224e-11	0	0
FALSE	High	PMI-Byonic	PMI-Byonic (A2)	A	2	Unambiguous	SSYICRCPPGFHGPTCRQDVNECSQNPGLCRHGGTCHNE	[E].SSYIcRcPPGFHGPtcRQDVNEcSQNPGLcRHGGTcHNE.[I]	C5(Carbamidomethyl); C7(Carbamidomethyl); T15(Fuc(1)); C16(Carbamidomethyl); C23(Carbamidomethyl); C30(Carbamidomethyl); C36(Carbamidomethyl)	1	1	Q01705	Q01705	Neurogenic locus notch homolog protein 1 OS=Mus musculus OX=10090 GN=Notch1 PE=1 SV=3	2	6	6	1	0	1	1	1	792.504	4749.99	4747.98	423.432	0.335075	0	0	1.61282e+06	HCD (High Energy Collision Dissociation)	MS2	36.6472	100	8.0866	3107	3107	3103	FP030521_8.raw	0/0		6.01468	548.246	548.246	0	9.66755e-07	5.77717e-08	0	0
FALSE	High	PMI-Byonic	PMI-Byonic (A2)	A	2	Unambiguous	SSYICRCPPGFHGPTCRQDVNECSQNPGLCRHGGTCHNE	[E].SSYIcRcPPGFHGPtcRQDVNEcSQNPGLcRHGGTcHNE.[I]	C5(Carbamidomethyl); C7(Carbamidomethyl); T15(Fuc(1)); C16(Carbamidomethyl); C23(Carbamidomethyl); C30(Carbamidomethyl); C36(Carbamidomethyl)	1	1	Q01705	Q01705	Neurogenic locus notch homolog protein 1 OS=Mus musculus OX=10090 GN=Notch1 PE=1 SV=3	2	5	5	1	0	1	1	1	950.407	4748	4747.98	5.98253	0.00568098	0	0	220433	HCD (High Energy Collision Dissociation)	MS2	11.66	100	7.98295	3061	3061	3059	FP030521_8.raw	0/0		7.51685	625.458	625.458	0	3.04192e-08	2.64507e-09	0	0
FALSE	High	PMI-Byonic	PMI-Byonic (A2)	A	2	Unambiguous	SSYICRCPPGFHGPTCRQDVNE	[E].SSYIcRcPPGFHGPTcRQDVNE.[C]	C5(Carbamidomethyl); C7(Carbamidomethyl); C16(Carbamidomethyl)	1	1	Q01705	Q01705	Neurogenic locus notch homolog protein 1 OS=Mus musculus OX=10090 GN=Notch1 PE=1 SV=3	1	4	4	1	0	1	1	1	660.045	2637.16	2637.14	6.54404	0.00431439	0	0	353491	HCD (High Energy Collision Dissociation)	MS2	3.53819	100	9.3904	3693	3693	3685	FP030521_8.raw	0/0		4.36664	450.716	434.579	434.579	4.29892e-05	1.7084e-06	0	0
FALSE	High	PMI-Byonic	PMI-Byonic (A2)	A	2	Unambiguous	IGSYRCACRATHTGPHCELPYVPCSPSPCQNGGTCRPTGDTTHE	[E].IGSYRcAcRATHTGPHcELPYVPcSPSPcQnGGtcRPTGDTTHE.[C]	C6(Carbamidomethyl); C8(Carbamidomethyl); C17(Carbamidomethyl); C24(Carbamidomethyl); C29(Carbamidomethyl); N31(Deamidated); T34(Fuc(1)); C35(Carbamidomethyl)	1	1	Q01705	Q01705	Neurogenic locus notch homolog protein 1 OS=Mus musculus OX=10090 GN=Notch1 PE=1 SV=3	2	6	6	1	0	1	1	1	859.04	5149.2	5149.18	4.39741	0.00377384	0	0	2.481e+06	HCD (High Energy Collision Dissociation)	MS2	0.30066	22.537	8.7651	3413	3413	3410	FP030521_8.raw	0/0		8.74822	617.295	617.295	4.72302	1.78559e-09	3.86853e-10	0	0
FALSE	High	PMI-Byonic	PMI-Byonic (A2)	A	2	Unambiguous	IGSYRCACRATHTGPHCELPYVPCSPSPCQNGGTCRPTGDTTHE	[E].IGSYRcAcRATHTGPHcELPYVPcSPSPcQnGGtcRPTGDTTHE.[C]	C6(Carbamidomethyl); C8(Carbamidomethyl); C17(Carbamidomethyl); C24(Carbamidomethyl); C29(Carbamidomethyl); N31(Deamidated); T34(HexNAc(1)Hex(1)Fuc(1)); C35(Carbamidomethyl)	1	1	Q01705	Q01705	Neurogenic locus notch homolog protein 1 OS=Mus musculus OX=10090 GN=Notch1 PE=1 SV=3	2	6	6	1	0	1	1	1	919.896	5514.34	5514.31	4.94854	0.00454796	0	0	1.26051e+06	HCD (High Energy Collision Dissociation)	MS2	0	45.2905	8.81257	3434	3434	3432	FP030521_8.raw	0/0		10.7482	705.54	705.54	4.99236	1.78559e-11	1.25403e-12	0	0
FALSE	High	PMI-Byonic	PMI-Byonic (A2)	A	2	Unambiguous	IGSYRCACRATHTGPHCELPYVPCSPSPCQNGGTCRPTGDTTHE	[E].IGSYRcAcRATHTGPHcELPYVPcSPSPcQnGGtcRPTGDTTHE.[C]	C6(Carbamidomethyl); C8(Carbamidomethyl); C17(Carbamidomethyl); C24(Carbamidomethyl); C29(Carbamidomethyl); N31(Deamidated); T34(HexNAc(1)Hex(1)Fuc(1)); C35(Carbamidomethyl)	1	1	Q01705	Q01705	Neurogenic locus notch homolog protein 1 OS=Mus musculus OX=10090 GN=Notch1 PE=1 SV=3	2	5	5	1	0	1	1	1	1104.47	5518.34	5514.31	729.439	0.804471	0	0	897186	HCD (High Energy Collision Dissociation)	MS2	7.48999	100	8.7965	3427	3427	3421	FP030521_8.raw	0/0		9.28449	661.71	661.71	4.44263	5.19414e-10	6.77545e-11	0	0
FALSE	High	PMI-Byonic	PMI-Byonic (A2)	A	2	Unambiguous	IGSYRCACRATHTGPHCELPYVPCSPSPCQNGGTCRPTGDTTHE	[E].IGSYRcAcRATHTGPHcELPYVPcSPSPcQnGGtcRPTGDTTHE.[C]	C6(Carbamidomethyl); C8(Carbamidomethyl); C17(Carbamidomethyl); C24(Carbamidomethyl); C29(Carbamidomethyl); N31(Deamidated); T34(Fuc(1)); C35(Carbamidomethyl)	1	1	Q01705	Q01705	Neurogenic locus notch homolog protein 1 OS=Mus musculus OX=10090 GN=Notch1 PE=1 SV=3	2	5	5	1	0	1	1	1	1031.45	5153.22	5149.18	783.842	0.807229	0	0	1.79284e+06	HCD (High Energy Collision Dissociation)	MS2	42.0958	100	8.83293	3444	3444	3443	FP030521_8.raw	0/0		9.28449	669.288	669.288	4.30186	5.19414e-10	7.80195e-11	0	0
FALSE	High	PMI-Byonic	PMI-Byonic (A2)	A	2	Unambiguous	IGSYRCACRATHTGPHCE	[E].IGSYRcAcRATHTGPHcE.[L]	C6(Carbamidomethyl); C8(Carbamidomethyl); C17(Carbamidomethyl)	1	1	Q01705	Q01705	Neurogenic locus notch homolog protein 1 OS=Mus musculus OX=10090 GN=Notch1 PE=1 SV=3	0	4	4	1	0	1	1	1	533.985	2132.92	2132.92	1.37989	0.000735798	0	0	1.10581e+06	HCD (High Energy Collision Dissociation)	MS2	6.12845	100	3.24558	1077	1077	1073	FP030521_8.raw	0/0		1.7362	330.754	271.477	271.477	0.018357	0.000563348	0	0
FALSE	High	PMI-Byonic	PMI-Byonic (A2)	A	2	Unambiguous	IGSYRCACRATHTGPHCELPYVPCSPSPCQNGGTCRPTGDTTHE	[E].IGSYRcAcRATHTGPHcELPYVPcSPSPcQnGGtcRPTGDTTHE.[C]	C6(Carbamidomethyl); C8(Carbamidomethyl); C17(Carbamidomethyl); C24(Carbamidomethyl); C29(Carbamidomethyl); N31(Deamidated); T34(Fuc(1)); C35(Carbamidomethyl)	1	1	Q01705	Q01705	Neurogenic locus notch homolog protein 1 OS=Mus musculus OX=10090 GN=Notch1 PE=1 SV=3	2	6	6	1	0	1	1	1	859.04	5149.2	5149.18	4.46853	0.00383488	0	0	868644	HCD (High Energy Collision Dissociation)	MS2	2.08231	93.4358	8.88092	3466	3466	3465	FP030521_8.raw	0/0		7.74822	584.327	584.327	3.5271	1.78559e-08	1.45566e-09	0	0
FALSE	High	PMI-Byonic	PMI-Byonic (A2)	A	2	Unambiguous	IGSYRCACRATHTGPHCELPYVPCSPSPCQNGGTCRPTGDTTHE	[E].IGSYRcAcRATHTGPHcELPYVPcsPSPcQnGGTcRPTGDTTHE.[C]	C6(Carbamidomethyl); C8(Carbamidomethyl); C17(Carbamidomethyl); C24(Carbamidomethyl); S25(HexNAc(1)Hex(1)Fuc(1)); C29(Carbamidomethyl); N31(Deamidated); C35(Carbamidomethyl)	1	1	Q01705	Q01705	Neurogenic locus notch homolog protein 1 OS=Mus musculus OX=10090 GN=Notch1 PE=1 SV=3	2	6	6	1	0	1	1	1	920.397	5517.34	5514.31	549.718	0.505219	0	0	2.88235e+06	HCD (High Energy Collision Dissociation)	MS2	42.1369	91.6236	8.94692	3496	3496	3487	FP030521_8.raw	0/0		9.74822	685.189	685.189	0	1.78559e-10	3.10712e-11	0	0
FALSE	High	PMI-Byonic	PMI-Byonic (A2)	A	2	Unambiguous	IGSYRCACRATHTGPHCELPYVPCSPSPCQNGGTCRPTGDTTHE	[E].IGsYRcAcRATHTGPHcELPYVPcSPSPcQnGGTcRPTGDTTHE.[C]	S3(Fuc(1)); C6(Carbamidomethyl); C8(Carbamidomethyl); C17(Carbamidomethyl); C24(Carbamidomethyl); C29(Carbamidomethyl); N31(Deamidated); C35(Carbamidomethyl)	1	1	Q01705	Q01705	Neurogenic locus notch homolog protein 1 OS=Mus musculus OX=10090 GN=Notch1 PE=1 SV=3	2	6	6	1	0	1	1	1	859.541	5152.21	5149.18	587.654	0.504323	0	0	1.24483e+06	HCD (High Energy Collision Dissociation)	MS2	24.5817	100	9.0241	3530	3530	3520	FP030521_8.raw	0/0		7.74822	574.824	574.824	1.6	1.78559e-08	1.69684e-09	0	0
FALSE	High	PMI-Byonic	PMI-Byonic (A2)	A	2	Unambiguous	IGSYRCACRATHTGPHCELPYVPCSPSPCQNGGTCRPTGDTTHE	[E].IGSYRcAcRATHTGPHcELPYVPcSPSPcQnGGtcRPTGDTTHE.[C]	C6(Carbamidomethyl); C8(Carbamidomethyl); C17(Carbamidomethyl); C24(Carbamidomethyl); C29(Carbamidomethyl); N31(Deamidated); T34(HexNAc(1)Hex(1)Fuc(1)); C35(Carbamidomethyl)	1	1	Q01705	Q01705	Neurogenic locus notch homolog protein 1 OS=Mus musculus OX=10090 GN=Notch1 PE=1 SV=3	2	6	6	1	0	1	1	1	920.396	5517.34	5514.31	548.39	0.503999	0	0	1.28529e+06	HCD (High Energy Collision Dissociation)	MS2	17.7895	100	9.06818	3550	3550	3542	FP030521_8.raw	0/0		9.74822	671.593	671.593	1.12363	1.78559e-10	3.48529e-11	0	0
FALSE	High	PMI-Byonic	PMI-Byonic (A2)	A	2	Unambiguous	IGSYRCACRATHTGPHCELPYVPCSPSPCQNGGTCRPTGDTTHE	[E].IGSYRcAcRATHTGPHcELPYVPcsPSPcQnGGTcRPTGDTTHE.[C]	C6(Carbamidomethyl); C8(Carbamidomethyl); C17(Carbamidomethyl); C24(Carbamidomethyl); S25(HexNAc(1)Hex(1)Fuc(1)NeuAc(1)); C29(Carbamidomethyl); N31(Deamidated); C35(Carbamidomethyl)	1	1	Q01705	Q01705	Neurogenic locus notch homolog protein 1 OS=Mus musculus OX=10090 GN=Notch1 PE=1 SV=3	2	6	6	1	0	1	1	1	968.913	5808.44	5805.41	522.687	0.505735	0	0	1.03735e+06	HCD (High Energy Collision Dissociation)	MS2	0	100	9.09256	3561	3561	3553	FP030521_8.raw	0/0		6.78232	533.671	533.671	0	1.65076e-07	1.29142e-08	0	0
FALSE	High	PMI-Byonic	PMI-Byonic (A2)	A	2	Unambiguous	IGSYRCACRATHTGPHCELPYVPCSPSPCQNGGTCRPTGDTTHE	[E].IGSYRcAcRATHTGPHcELPYVPcsPSPcQnGGTcRPTGDTTHE.[C]	C6(Carbamidomethyl); C8(Carbamidomethyl); C17(Carbamidomethyl); C24(Carbamidomethyl); S25(HexNAc(1)Fuc(1)); C29(Carbamidomethyl); N31(Deamidated); C35(Carbamidomethyl)	1	1	Q01705	Q01705	Neurogenic locus notch homolog protein 1 OS=Mus musculus OX=10090 GN=Notch1 PE=1 SV=3	2	6	6	1	0	1	1	1	893.22	5354.28	5352.26	377.945	0.337143	0	0	938125	HCD (High Energy Collision Dissociation)	MS2	42.0713	100	8.74856	3406	3406	3399	FP030521_8.raw	0/0		8.74822	633.59	633.59	0	1.78559e-09	3.62737e-10	0	0
FALSE	High	PMI-Byonic	PMI-Byonic (A2)	A	2	Unambiguous	IGSYRCACRATHTGPHCELPYVPCSPSPCQNGGTCRPTGDTTHE	[E].IGSYRcAcRATHTGPHcELPYVPcsPSPcQNGGTcRPTGDTTHE.[C]	C6(Carbamidomethyl); C8(Carbamidomethyl); C17(Carbamidomethyl); C24(Carbamidomethyl); S25(HexNAc(1)Hex(1)Fuc(1)NeuAc(1)); C29(Carbamidomethyl); C35(Carbamidomethyl)	1	1	Q01705	Q01705	Neurogenic locus notch homolog protein 1 OS=Mus musculus OX=10090 GN=Notch1 PE=1 SV=3	2	6	6	1	0	1	1	1	968.747	5807.44	5804.42	520.064	0.503112	0	0	970307	HCD (High Energy Collision Dissociation)	MS2	0	100	8.87255	3463	3463	3454	FP030521_8.raw	0/0		8.74822	605.232	605.232	0	1.78559e-09	4.10166e-10	0	0
FALSE	High	PMI-Byonic	PMI-Byonic (A2)	A	2	Unambiguous	IGSYRCACRATHTGPHCELPYVPCSPSPCQNGGTCRPTGDTTHE	[E].IGSYRcAcRATHTGPHcELPYVPcSPSPcQnGGTcRPTGDTTHE.[C]	C6(Carbamidomethyl); C8(Carbamidomethyl); C17(Carbamidomethyl); C24(Carbamidomethyl); C29(Carbamidomethyl); N31(Deamidated); C35(Carbamidomethyl)	1	1	Q01705	Q01705	Neurogenic locus notch homolog protein 1 OS=Mus musculus OX=10090 GN=Notch1 PE=1 SV=3	2	6	6	1	0	1	1	1	835.031	5005.15	5003.12	405.091	0.337786	0	0	948887	HCD (High Energy Collision Dissociation)	MS2	37.9755	100	8.72686	3396	3396	3388	FP030521_8.raw	0/0		8.74822	631.061	631.061	30.8956	1.78559e-09	3.37775e-10	0	0
FALSE	High	PMI-Byonic	PMI-Byonic (A2)	A	2	Unambiguous	IGSYRCACRATHTGPHCELPYVPCSPSPCQNGGTCRPTGDTTHE	[E].IGSYRcAcRATHTGPHcELPYVPcSPSPcQnGGtcRPTGDTTHE.[C]	C6(Carbamidomethyl); C8(Carbamidomethyl); C17(Carbamidomethyl); C24(Carbamidomethyl); C29(Carbamidomethyl); N31(Deamidated); T34(HexNAc(1)Hex(1)Fuc(1)NeuAc(1)); C35(Carbamidomethyl)	1	1	Q01705	Q01705	Neurogenic locus notch homolog protein 1 OS=Mus musculus OX=10090 GN=Notch1 PE=1 SV=3	2	6	6	1	0	1	1	1	968.411	5805.43	5805.41	3.34095	0.00323259	0	0	222336	HCD (High Energy Collision Dissociation)	MS2	0	100	9.20193	3609	3609	3608	FP030521_8.raw	0/0		11.7482	751.439	751.439	7.07674	1.78559e-12	2.92524e-13	0	0
FALSE	High	PMI-Byonic	PMI-Byonic (A2)	A	2	Unambiguous	IGSYRCACRATHTGPHCELPYVPCSPSPCQNGGTCRPTGDTTHE	[E].IGSYRcAcRATHTGPHcELPYVPcSPSPcQnGGtcRPTGDTTHE.[C]	C6(Carbamidomethyl); C8(Carbamidomethyl); C17(Carbamidomethyl); C24(Carbamidomethyl); C29(Carbamidomethyl); N31(Deamidated); T34(Fuc(1)); C35(Carbamidomethyl)	1	1	Q01705	Q01705	Neurogenic locus notch homolog protein 1 OS=Mus musculus OX=10090 GN=Notch1 PE=1 SV=3	2	5	5	1	0	1	1	1	1031.05	5151.21	5149.18	394.459	0.406228	0	0	4.42271e+06	HCD (High Energy Collision Dissociation)	MS2	42.8417	47.6321	8.72033	3393	3393	3388	FP030521_8.raw	0/0		10.2845	704.226	704.226	4.8	5.19414e-11	7.64691e-12	0	0
FALSE	High	PMI-Byonic	PMI-Byonic (A2)	A	2	Unambiguous	IGSYRCACRATHTGPHCE	[E].IGSYRcAcRATHTGPHcE.[L]	C6(Carbamidomethyl); C8(Carbamidomethyl); C17(Carbamidomethyl)	1	1	Q01705	Q01705	Neurogenic locus notch homolog protein 1 OS=Mus musculus OX=10090 GN=Notch1 PE=1 SV=3	0	4	4	1	0	1	1	1	533.986	2132.92	2132.92	1.49435	0.000796833	0	0	2.09417e+06	HCD (High Energy Collision Dissociation)	MS2	11.5798	100	3.35173	1119	1119	1118	FP030521_8.raw	0/0		1.65549	284.467	254.389	254.389	0.0221062	0.00116142	0	0
FALSE	High	PMI-Byonic	PMI-Byonic (A2)	A	2	Unambiguous	IGSYRCACRATHTGPHCELPYVPCSPSPCQNGGTCRPTGDTTHE	[E].IGSYRcAcRATHTGPHcELPYVPcsPSPcQNGGTcRPTGDTTHE.[C]	C6(Carbamidomethyl); C8(Carbamidomethyl); C17(Carbamidomethyl); C24(Carbamidomethyl); S25(HexNAc(1)Hex(1)Fuc(1)); C29(Carbamidomethyl); C35(Carbamidomethyl)	1	1	Q01705	Q01705	Neurogenic locus notch homolog protein 1 OS=Mus musculus OX=10090 GN=Notch1 PE=1 SV=3	2	6	6	1	0	1	1	1	920.066	5515.36	5513.33	368.084	0.338228	0	0	1503519	HCD (High Energy Collision Dissociation)	MS2	4.38576	100	8.30998	3208	3208	3201	FP030521_8.raw	0/0		11.7482	776.951	776.951	0	1.78559e-12	1.3536e-13	0	0
FALSE	High	PMI-Byonic	PMI-Byonic (A2)	A	2	Unambiguous	IGSYRCACRATHTGPHCELPYVPCSPSPCQNGGTCRPTGDTTHE	[E].IGSYrcAcRATHTGPHcELPYVPcsPSPcQNGGTcRPTGDTTHE.[C]	R5(Deamidated); C6(Carbamidomethyl); C8(Carbamidomethyl); C17(Carbamidomethyl); C24(Carbamidomethyl); S25(HexNAc(1)Hex(1)Fuc(1)); C29(Carbamidomethyl); C35(Carbamidomethyl)	1	1	Q01705	Q01705	Neurogenic locus notch homolog protein 1 OS=Mus musculus OX=10090 GN=Notch1 PE=1 SV=3	2	5	5	1	0	1	1	1	1104.48	5518.36	5514.31	734.531	0.810087	0	0	840716	HCD (High Energy Collision Dissociation)	MS2	8.56167	100	8.35471	3228	3228	3223	FP030521_8.raw	0/0		5.69331	475.7	475.7	0	2.02622e-06	1.36932e-07	0	0
FALSE	High	PMI-Byonic	PMI-Byonic (A2)	A	2	Unambiguous	IGSYRCACRATHTGPHCELPYVPCSPSPCQNGGTCRPTGDTTHE	[E].IGsYRcAcRATHTGPHcELPYVPcSPSPcQNGGTcRPTGDTTHE.[C]	S3(Fuc(1)); C6(Carbamidomethyl); C8(Carbamidomethyl); C17(Carbamidomethyl); C24(Carbamidomethyl); C29(Carbamidomethyl); C35(Carbamidomethyl)	1	1	Q01705	Q01705	Neurogenic locus notch homolog protein 1 OS=Mus musculus OX=10090 GN=Notch1 PE=1 SV=3	2	6	6	1	0	1	1	1	859.21	5150.22	5148.2	393.288	0.337454	0	0	824120	HCD (High Energy Collision Dissociation)	MS2	20.8479	100	8.35689	3229	3229	3223	FP030521_8.raw	0/0		7.74822	586.467	586.467	1.6	1.78559e-08	9.51038e-10	0	0
FALSE	High	PMI-Byonic	PMI-Byonic (A2)	A	2	Unambiguous	IGSYRCACRATHTGPHCELPYVPCSPSPCQNGGTCRPTGDTTHE	[E].IGsYRcAcRAtHTGPHcELPYVPcSPSPcQNGGTcRPTGDTTHE.[C]	S3(Fuc(1)); C6(Carbamidomethyl); C8(Carbamidomethyl); T11(HexNAc(1)Hex(1)Fuc(1)); C17(Carbamidomethyl); C24(Carbamidomethyl); C29(Carbamidomethyl); C35(Carbamidomethyl)	1	1	Q01705	Q01705	Neurogenic locus notch homolog protein 1 OS=Mus musculus OX=10090 GN=Notch1 PE=1 SV=3	2	6	6	1	0	1	1	1	944.573	5662.4	5659.39	532.556	0.502324	0	0	659889	HCD (High Energy Collision Dissociation)	MS2	28.4408	100	8.36122	3231	3231	3223	FP030521_8.raw	0/0		6.65745	503.64	503.64	4	2.20067e-07	1.96293e-08	0	0
FALSE	High	PMI-Byonic	PMI-Byonic (A2)	A	2	Unambiguous	IGSYRCACRATHTGPHCELPYVPCSPSPCQNGGTCRPTGDTTHE	[E].IGSYRcAcRATHTGPHcELPYVPcsPSPcQNGGTcRPTGDTTHE.[C]	C6(Carbamidomethyl); C8(Carbamidomethyl); C17(Carbamidomethyl); C24(Carbamidomethyl); S25(HexNAc(1)Hex(1)Fuc(1)); C29(Carbamidomethyl); C35(Carbamidomethyl)	1	1	Q01705	Q01705	Neurogenic locus notch homolog protein 1 OS=Mus musculus OX=10090 GN=Notch1 PE=1 SV=3	2	6	6	1	0	1	1	1	919.733	5513.36	5513.33	5.41569	0.00497641	0	0	1.92185e+06	HCD (High Energy Collision Dissociation)	MS2	0	20.3744	8.42191	3258	3258	3256	FP030521_8.raw	0/0		8.74822	636.22	636.22	0	1.78559e-09	2.28506e-10	0	0
FALSE	High	PMI-Byonic	PMI-Byonic (A2)	A	2	Unambiguous	IGSYRCACRATHTGPHCELPYVPCSPSPCQNGGTCRPTGDTTHE	[E].IGsYRcAcRATHTGPHcELPYVPcSPSPcQNGGTcRPTGDTTHE.[C]	S3(Fuc(1)); C6(Carbamidomethyl); C8(Carbamidomethyl); C17(Carbamidomethyl); C24(Carbamidomethyl); C29(Carbamidomethyl); C35(Carbamidomethyl)	1	1	Q01705	Q01705	Neurogenic locus notch homolog protein 1 OS=Mus musculus OX=10090 GN=Notch1 PE=1 SV=3	2	5	5	1	0	1	1	1	1030.85	5150.21	5148.2	391.477	0.40308	0	0	1.54326e+06	HCD (High Energy Collision Dissociation)	MS2	33.3983	100	8.43708	3265	3265	3256	FP030521_8.raw	0/0		8.28449	625.157	625.157	1.6	5.19414e-09	5.09994e-10	0	0
FALSE	High	PMI-Byonic	PMI-Byonic (A2)	A	2	Unambiguous	IGSYRCACRATHTGPHCELPYVPCSPSPCQNGGTCRPTGDTTHE	[E].IGSYRcAcRATHTGPHcELPYVPcsPSPcQNGGTcRPTGDTTHE.[C]	C6(Carbamidomethyl); C8(Carbamidomethyl); C17(Carbamidomethyl); C24(Carbamidomethyl); S25(HexNAc(1)Fuc(1)); C29(Carbamidomethyl); C35(Carbamidomethyl)	1	1	Q01705	Q01705	Neurogenic locus notch homolog protein 1 OS=Mus musculus OX=10090 GN=Notch1 PE=1 SV=3	2	6	6	1	0	1	1	1	893.39	5355.3	5351.28	752.078	0.670763	0	0	1.0614e+06	HCD (High Energy Collision Dissociation)	MS2	0	100	8.46504	3277	3277	3267	FP030521_8.raw	0/0		6.78232	524.923	524.923	0	1.65076e-07	1.09881e-08	0	0
FALSE	High	PMI-Byonic	PMI-Byonic (A2)	A	2	Unambiguous	IGSYRCACRATHTGPHCELPYVPCSPSPCQNGGTCRPTGDTTHE	[E].IGsYRcAcRAtHTGPHcELPYVPcSPSPcQnGGTcRPTGDTTHE.[C]	S3(Fuc(1)); C6(Carbamidomethyl); C8(Carbamidomethyl); T11(HexNAc(1)Hex(1)Fuc(1)); C17(Carbamidomethyl); C24(Carbamidomethyl); C29(Carbamidomethyl); N31(Deamidated); C35(Carbamidomethyl)	1	1	Q01705	Q01705	Neurogenic locus notch homolog protein 1 OS=Mus musculus OX=10090 GN=Notch1 PE=1 SV=3	2	6	6	1	0	1	1	1	944.739	5663.4	5660.37	534.403	0.504153	0	0	1.44119e+06	HCD (High Energy Collision Dissociation)	MS2	0	100	8.7225	3394	3394	3388	FP030521_8.raw	0/0		9.74822	674.943	674.943	4	1.78559e-10	2.7085e-11	0	0
FALSE	High	PMI-Byonic	PMI-Byonic (A2)	A	2	Unambiguous	IGSYRCACRATHTGPHCELPYVPCSPSPCQNGGTCRPTGDTTHE	[E].IGSYRcAcRATHTGPHcELPYVPcSPSPcQnGGtcRPTGDTTHE.[C]	C6(Carbamidomethyl); C8(Carbamidomethyl); C17(Carbamidomethyl); C24(Carbamidomethyl); C29(Carbamidomethyl); N31(Deamidated); T34(HexNAc(1)Hex(1)Fuc(1)); C35(Carbamidomethyl)	1	1	Q01705	Q01705	Neurogenic locus notch homolog protein 1 OS=Mus musculus OX=10090 GN=Notch1 PE=1 SV=3	2	5	5	1	0	1	1	1	1103.67	5514.34	5514.31	4.12084	0.00454472	0	0	674349	HCD (High Energy Collision Dissociation)	MS2	0	100	8.54708	3314	3314	3311	FP030521_8.raw	0/0		10.2845	706.713	706.713	2.66921	5.19414e-11	4.48303e-12	0	0
FALSE	High	PMI-Byonic	PMI-Byonic (A2)	A	2	Unambiguous	IGSYRCACRATHTGPHCELPYVPCSPSPCQNGGTCRPTGDTTHE	[E].IGSYRcAcRATHTGPHcELPYVPcsPSPcQnGGTcRPTGDTTHE.[C]	C6(Carbamidomethyl); C8(Carbamidomethyl); C17(Carbamidomethyl); C24(Carbamidomethyl); S25(HexNAc(1)Hex(1)Fuc(1)); C29(Carbamidomethyl); N31(Deamidated); C35(Carbamidomethyl)	1	1	Q01705	Q01705	Neurogenic locus notch homolog protein 1 OS=Mus musculus OX=10090 GN=Notch1 PE=1 SV=3	2	6	6	1	0	1	1	1	919.896	5514.34	5514.31	5.08136	0.00467003	0	0	5790395	HCD (High Energy Collision Dissociation)	MS2	0.203395	12.5062	8.68774	3378	3378	3377	FP030521_8.raw	0/0		9.74822	677.67	677.67	0	1.78559e-10	2.28774e-11	0	0
FALSE	High	PMI-Byonic	PMI-Byonic (A2)	A	2	Unambiguous	IGSYRCACRATHTGPHCELPYVPCSPSPCQNGGTCRPTGDTTHE	[E].IGSYRcAcRATHTGPHcELPYVPcSPSPcQnGGtcRPTGDTTHE.[C]	C6(Carbamidomethyl); C8(Carbamidomethyl); C17(Carbamidomethyl); C24(Carbamidomethyl); C29(Carbamidomethyl); N31(Deamidated); T34(HexNAc(1)Hex(1)Fuc(1)); C35(Carbamidomethyl)	1	1	Q01705	Q01705	Neurogenic locus notch homolog protein 1 OS=Mus musculus OX=10090 GN=Notch1 PE=1 SV=3	2	6	6	1	0	1	1	1	919.898	5514.35	5514.31	7.07369	0.00650109	0	0	2.53046e+06	HCD (High Energy Collision Dissociation)	MS2	1.47597	31.4724	8.559	3321	3321	3311	FP030521_8.raw	0/0		11.7482	781.47	781.47	0.404495	1.78559e-12	2.17871e-13	0	0
FALSE	High	PMI-Byonic	PMI-Byonic (A2)	A	2	Unambiguous	IGSYRCACRATHTGPHCELPYVPCSPSPCQNGGTCRPTGDTTHE	[E].IGsYRcAcRAtHTGPHcELPYVPcSPSPcQnGGTcRPTGDTTHE.[C]	S3(Fuc(1)); C6(Carbamidomethyl); C8(Carbamidomethyl); T11(HexNAc(1)Hex(1)Fuc(1)); C17(Carbamidomethyl); C24(Carbamidomethyl); C29(Carbamidomethyl); N31(Deamidated); C35(Carbamidomethyl)	1	1	Q01705	Q01705	Neurogenic locus notch homolog protein 1 OS=Mus musculus OX=10090 GN=Notch1 PE=1 SV=3	2	6	6	1	0	1	1	1	944.74	5663.4	5660.37	535.956	0.505618	0	0	1.167e+06	HCD (High Energy Collision Dissociation)	MS2	6.23792	100	8.58348	3332	3332	3322	FP030521_8.raw	0/0		7.74822	594.209	594.209	4	1.78559e-08	1.20717e-09	0	0
FALSE	High	PMI-Byonic	PMI-Byonic (A2)	A	2	Unambiguous	IGSYRCACRATHTGPHCELPYVPCSPSPCQNGGTCRPTGDTTHE	[E].IGSYRcAcRATHTGPHcELPYVPcSPSPcQnGGtcRPTGDTTHE.[C]	C6(Carbamidomethyl); C8(Carbamidomethyl); C17(Carbamidomethyl); C24(Carbamidomethyl); C29(Carbamidomethyl); N31(Deamidated); T34(HexNAc(1)Hex(1)Fuc(1)); C35(Carbamidomethyl)	1	1	Q01705	Q01705	Neurogenic locus notch homolog protein 1 OS=Mus musculus OX=10090 GN=Notch1 PE=1 SV=3	2	5	5	1	0	1	1	1	1103.67	5514.33	5514.31	3.01399	0.00332401	0	0	1.12884e+06	HCD (High Energy Collision Dissociation)	MS2	0	34.5518	8.6676	3369	3369	3366	FP030521_8.raw	0/0		9.28449	665.409	665.409	3.52329	5.19414e-10	5.70008e-11	0	0
FALSE	High	PMI-Byonic	PMI-Byonic (A2)	A	2	Unambiguous	IGSYRCACRATHTGPHCELPYVPCSPSPCQNGGTCRPTGDTTHE	[E].IGSYRcAcRATHTGPHcELPYVPcSPsPcQNGGTcRPTGDTTHE.[C]	C6(Carbamidomethyl); C8(Carbamidomethyl); C17(Carbamidomethyl); C24(Carbamidomethyl); S27(Fuc(1)); C29(Carbamidomethyl); C35(Carbamidomethyl)	1	1	Q01705	Q01705	Neurogenic locus notch homolog protein 1 OS=Mus musculus OX=10090 GN=Notch1 PE=1 SV=3	2	6	6	1	0	1	1	1	858.876	5148.22	5148.2	3.90172	0.0033478	0	0	1.6011e+06	HCD (High Energy Collision Dissociation)	MS2	0.529698	42.6702	8.48541	3287	3287	3278	FP030521_8.raw	0/0		8.74822	649.925	649.925	0	1.78559e-09	2.57341e-10	0	0
FALSE	High	PMI-Byonic	PMI-Byonic (A2)	A	2	Unambiguous	IGSYRCACRATHTGPHCELPYVPCSPSPCQNGGTCRPTGDTTHE	[E].IGSYRcAcRATHTGPHcELPYVPcSPSPcQnGGtcRPTGDTTHE.[C]	C6(Carbamidomethyl); C8(Carbamidomethyl); C17(Carbamidomethyl); C24(Carbamidomethyl); C29(Carbamidomethyl); N31(Deamidated); T34(Fuc(1)); C35(Carbamidomethyl)	1	1	Q01705	Q01705	Neurogenic locus notch homolog protein 1 OS=Mus musculus OX=10090 GN=Notch1 PE=1 SV=3	2	5	5	1	0	1	1	1	1031.25	5152.21	5149.18	587.313	0.604836	0	0	1.16242e+06	HCD (High Energy Collision Dissociation)	MS2	18.9837	100	8.60309	3340	3340	3333	FP030521_8.raw	0/0		10.2845	700.972	700.972	4.18433	5.19414e-11	6.11952e-12	0	0
FALSE	High	PMI-Byonic	PMI-Byonic (A2)	A	2	Unambiguous	IGSYRCACRATHTGPHCELPYVPCSPSPCQNGGTCRPTGDTTHE	[E].IGSYRcAcRATHTGPHcELPYVPcSPsPcQnGGTcRPTGDTTHE.[C]	C6(Carbamidomethyl); C8(Carbamidomethyl); C17(Carbamidomethyl); C24(Carbamidomethyl); S27(Fuc(1)); C29(Carbamidomethyl); N31(Deamidated); C35(Carbamidomethyl)	1	1	Q01705	Q01705	Neurogenic locus notch homolog protein 1 OS=Mus musculus OX=10090 GN=Notch1 PE=1 SV=3	2	6	6	1	0	1	1	1	859.041	5149.21	5149.18	5.67758	0.00487248	0	0	747025	HCD (High Energy Collision Dissociation)	MS2	0	67.8856	8.63194	3353	3353	3344	FP030521_8.raw	0/0		8.74822	643.006	643.006	0	1.78559e-09	3.11921e-10	0	0
FALSE	High	PMI-Byonic	PMI-Byonic (A2)	A	2	Unambiguous	IGSYRCACRATHTGPHCELPYVPCSPSPCQNGGTCRPTGDTTHE	[E].IGSYRcAcRATHTGPHcELPYVPcSPsPcQnGGTcRPTGDTTHE.[C]	C6(Carbamidomethyl); C8(Carbamidomethyl); C17(Carbamidomethyl); C24(Carbamidomethyl); S27(HexNAc(1)Fuc(1)); C29(Carbamidomethyl); N31(Deamidated); C35(Carbamidomethyl)	1	1	Q01705	Q01705	Neurogenic locus notch homolog protein 1 OS=Mus musculus OX=10090 GN=Notch1 PE=1 SV=3	2	6	6	1	0	1	1	1	893.384	5355.27	5352.26	562.273	0.501572	0	0	520307	HCD (High Energy Collision Dissociation)	MS2	22.2414	100	8.60959	3343	3343	3333	FP030521_8.raw	0/0		8.74822	640.61	640.61	0	1.78559e-09	2.85127e-10	0	0
FALSE	High	PMI-Byonic	PMI-Byonic (A2)	A	2	Unambiguous	LPYVPCSPSPCQNGGTCRPTGDTTHE	[E].LPYVPcSPSPcQnGGtcRPTGDTTHE.[C]	C6(Carbamidomethyl); C11(Carbamidomethyl); N13(Deamidated); T16(Fuc(1)); C17(Carbamidomethyl)	1	1	Q01705	Q01705	Neurogenic locus notch homolog protein 1 OS=Mus musculus OX=10090 GN=Notch1 PE=1 SV=3	1	3	3	1	0	1	1	1	1012.44	3035.3	3035.28	4.79491	0.0048513	0	0	320132	HCD (High Energy Collision Dissociation)	MS2	0	100	10.4006	4133	4133	4125	FP030521_8.raw	0/0		4.97502	415.128	415.128	1.5	1.05919e-05	5.99355e-07	0	0
FALSE	High	PMI-Byonic	PMI-Byonic (A2)	A	2	Unambiguous	LPYVPCSPSPCQNGGTCRPTGDTTHE	[E].LPYVPcSPSPcQNGGtcRPTGDTTHE.[C]	C6(Carbamidomethyl); C11(Carbamidomethyl); T16(HexNAc(1)Hex(1)Fuc(1)); C17(Carbamidomethyl)	1	1	Q01705	Q01705	Neurogenic locus notch homolog protein 1 OS=Mus musculus OX=10090 GN=Notch1 PE=1 SV=3	1	3	3	1	0	1	1	1	1134.49	3401.45	3399.43	595.133	0.674371	0	0	410406	HCD (High Energy Collision Dissociation)	MS2	0	100	9.69759	3827	3827	3817	FP030521_8.raw	0/0		4.80873	388.885	388.885	4.8	1.55334e-05	8.69522e-07	0	0
FALSE	High	PMI-Byonic	PMI-Byonic (A2)	A	2	Unambiguous	CALGANPCEHAGKCLNTLGSFE	[E].cALGANPcEHAGKcLntLGSFE.[C]	C1(Carbamidomethyl); C8(Carbamidomethyl); C14(Carbamidomethyl); N16(Oxidation); T17(Fuc(1))	1	1	Q01705	Q01705	Neurogenic locus notch homolog protein 1 OS=Mus musculus OX=10090 GN=Notch1 PE=1 SV=3	1	2	2	1	0	1	1	1	1284.54	2568.08	2568.12	-15.7155	-0.0201796	0	0	366412	HCD (High Energy Collision Dissociation)	MS2	0	100	13.8818	5652	5652	5643	FP030521_8.raw	0/0		1.67561	194.72	194.72	3.49621	0.021105	0.00100853	0	0
FALSE	High	PMI-Byonic	PMI-Byonic (A2)	A	2	Unambiguous	CALGANPCEHAGKCLNTLGSFE	[E].cALGANPcEHAGKcLNtLGSFE.[C]	C1(Carbamidomethyl); C8(Carbamidomethyl); C14(Carbamidomethyl); T17(Hex(1))	1	1	Q01705	Q01705	Neurogenic locus notch homolog protein 1 OS=Mus musculus OX=10090 GN=Notch1 PE=1 SV=3	1	3	3	1	0	1	1	1	856.717	2568.14	2568.12	8.09343	0.00692829	0	0	370403	HCD (High Energy Collision Dissociation)	MS2	6.60491	100	10.827	4322	4322	4312	FP030521_8.raw	0/0		4.3111	413.564	413.564	3.6	4.88535e-05	2.52481e-06	0	0
FALSE	High	PMI-Byonic	PMI-Byonic (A2)	A	2	Unambiguous	CALGANPCEHAGKCLNTLGSFE	[E].cALGANPcEHAGKcLntLGSFE.[C]	C1(Carbamidomethyl); C8(Carbamidomethyl); C14(Carbamidomethyl); N16(Oxidation); T17(Hex(1))	1	1	Q01705	Q01705	Neurogenic locus notch homolog protein 1 OS=Mus musculus OX=10090 GN=Notch1 PE=1 SV=3	1	3	3	1	0	1	1	1	862.05	2584.13	2584.11	8.99549	0.00774845	0	0	2.04006e+06	HCD (High Energy Collision Dissociation)	MS2	0	100	10.9084	4357	4357	4356	FP030521_8.raw	0/0		9.00081	735.191	689.439	3.6	9.98136e-10	1.64676e-10	0	0
FALSE	High	PMI-Byonic	PMI-Byonic (A2)	A	2	Unambiguous	CALGANPCEHAGKCLNTLGSFE	[E].cALGANPcEHAGKcLntLGSFE.[C]	C1(Carbamidomethyl); C8(Carbamidomethyl); C14(Carbamidomethyl); N16(Oxidation); T17(Fuc(1))	1	1	Q01705	Q01705	Neurogenic locus notch homolog protein 1 OS=Mus musculus OX=10090 GN=Notch1 PE=1 SV=3	1	3	3	1	0	1	1	1	856.699	2568.08	2568.12	-13.5818	-0.0116265	0	0	490193	HCD (High Energy Collision Dissociation)	MS2	3.87952	100	13.8215	5625	5625	5621	FP030521_8.raw	0/0		1.18763	164.826	164.826	3.6	0.0649189	0.00192972	0	0
FALSE	High	PMI-Byonic	PMI-Byonic (A2)	A	2	Unambiguous	CALGANPCEHAGKCLNTLGSFE	[E].cALGANPcEhAGKcLntLGSFE.[C]	C1(Carbamidomethyl); C8(Carbamidomethyl); H10(Oxidation); C14(Carbamidomethyl); N16(Deamidated); T17(Hex(1))	1	1	Q01705	Q01705	Neurogenic locus notch homolog protein 1 OS=Mus musculus OX=10090 GN=Notch1 PE=1 SV=3	1	3	3	1	0	1	1	1	862.382	2585.13	2585.1	14.2308	0.0122626	0	0	456132	HCD (High Energy Collision Dissociation)	MS2	12.4979	100	11.4735	4601	4601	4598	FP030521_8.raw	0/0		3.69831	451.569	441.79	4.79423	0.000200303	5.10805e-06	0	0
FALSE	High	PMI-Byonic	PMI-Byonic (A2)	A	2	Unambiguous	CALGANPCEHAGKCLNTLGSFE	[E].cALGANPcEHAGKcLntLGSFE.[C]	C1(Carbamidomethyl); C8(Carbamidomethyl); C14(Carbamidomethyl); N16(Oxidation); T17(Hex(1))	1	1	Q01705	Q01705	Neurogenic locus notch homolog protein 1 OS=Mus musculus OX=10090 GN=Notch1 PE=1 SV=3	1	3	3	1	0	1	1	1	862.047	2584.13	2584.11	5.45258	0.00469669	0	0	443725	HCD (High Energy Collision Dissociation)	MS2	17.2694	100	10.7988	4309	4309	4301	FP030521_8.raw	0/0		8.741	652.367	652.367	2.87338	1.81553e-09	4.33204e-10	0	0
FALSE	High	PMI-Byonic	PMI-Byonic (A2)	A	2	Unambiguous	HAGKCLNTLGSFE	[E].HAGKcLntLGSFE.[C]	C5(Carbamidomethyl); N7(Oxidation); T8(Hex(1))	1	1	Q01705	Q01705	Neurogenic locus notch homolog protein 1 OS=Mus musculus OX=10090 GN=Notch1 PE=1 SV=3	0	3	3	1	0	1	1	1	537.918	1611.74	1611.73	3.82088	0.00205274	0	0	1312403	HCD (High Energy Collision Dissociation)	MS2	8.88283	100	8.21217	3163	3163	3157	FP030521_8.raw	0/0		1.78898	240.948	240.948	6	0.0162562	0.000429561	0	0
FALSE	High	PMI-Byonic	PMI-Byonic (A2)	A	2	Unambiguous	CQCLQGYTGPRCE	[E].cQcLQGYTGPRcE.[I]	C1(Carbamidomethyl); C3(Carbamidomethyl); C12(Carbamidomethyl)	1	1	Q01705	Q01705	Neurogenic locus notch homolog protein 1 OS=Mus musculus OX=10090 GN=Notch1 PE=1 SV=3	0	2	2	1	0	1	1	1	814.835	1628.66	1628.66	0.61008	0.000496807	0	0	588772	HCD (High Energy Collision Dissociation)	MS2	9.82489	100	8.28912	3198	3198	3190	FP030521_8.raw	0/0		9.16226	671.658	607.445	607.445	6.88247e-10	9.15801e-11	0	0
FALSE	High	PMI-Byonic	PMI-Byonic (A2)	A	2	Unambiguous	CQCLQGYTGPRCE	[E].cQcLQGYTGPRcE.[I]	C1(Carbamidomethyl); C3(Carbamidomethyl); C12(Carbamidomethyl)	1	1	Q01705	Q01705	Neurogenic locus notch homolog protein 1 OS=Mus musculus OX=10090 GN=Notch1 PE=1 SV=3	0	2	2	1	0	1	1	1	814.837	1628.67	1628.66	3.53318	0.00287718	0	0	892585	HCD (High Energy Collision Dissociation)	MS2	20.7391	100	8.39859	3247	3247	3245	FP030521_8.raw	0/0		10.1623	705.948	652.044	652.044	6.88247e-11	9.62038e-12	0	0
FALSE	High	PMI-Byonic	PMI-Byonic (A2)	A	2	Unambiguous	IDVNECISNPCQNDATCLDQIGE	[E].IDVNEcIsNPcQNDAtcLDQIGE.[F]	C6(Carbamidomethyl); S8(Fuc(1)); C11(Carbamidomethyl); T16(Hex(1)Pent(1)); C17(Carbamidomethyl)	1	1	Q01705	Q01705	Neurogenic locus notch homolog protein 1 OS=Mus musculus OX=10090 GN=Notch1 PE=1 SV=3	4	3	3	1	0	1	1	1	1035.76	3105.28	3105.27	2.64474	0.00273754	0	0	982504	HCD (High Energy Collision Dissociation)	MS2	0	100	14.0598	5730	5730	5720	FP030521_8.raw	0/0		1.6888	266.105	266.105	1.2	0.0204741	0.000710834	0	0
FALSE	High	PMI-Byonic	PMI-Byonic (A2)	A	2	Unambiguous	IDVNECISNPCQNDATCLDQIGE	[E].IDVNEcISNPcQNDAtcLDQIGE.[F]	C6(Carbamidomethyl); C11(Carbamidomethyl); T16(Hex(1)Pent(2)); C17(Carbamidomethyl)	1	1	Q01705	Q01705	Neurogenic locus notch homolog protein 1 OS=Mus musculus OX=10090 GN=Notch1 PE=1 SV=3	4	3	3	1	0	1	1	1	1031.09	3091.26	3091.25	1.71704	0.00176927	0	0	615288	HCD (High Energy Collision Dissociation)	MS2	0	100	14.0102	5708	5708	5698	FP030521_8.raw	0/0		1.34711	196.807	196.807	11.1915	0.0449666	0.00147656	0	0
FALSE	High	PMI-Byonic	PMI-Byonic (A2)	A	2	Unambiguous	IDVNECISNPCQNDATCLDQIGE	[E].IDVNEcISNPcQNDAtcLDQIGE.[F]	C6(Carbamidomethyl); C11(Carbamidomethyl); T16(Hex(1)Pent(2)); C17(Carbamidomethyl)	1	1	Q01705	Q01705	Neurogenic locus notch homolog protein 1 OS=Mus musculus OX=10090 GN=Notch1 PE=1 SV=3	4	3	3	1	0	1	1	1	1031.09	3091.27	3091.25	4.56024	0.00469896	0	0	492859	HCD (High Energy Collision Dissociation)	MS2	13.068	100	13.8687	5646	5646	5643	FP030521_8.raw	0/0		2.86631	311.998	311.998	9.46472	0.00136048	5.77788e-05	0	0
FALSE	High	PMI-Byonic	PMI-Byonic (A2)	A	2	Unambiguous	IDVNECISNPCQNDATCLDQIGE	[E].IDVNEcIsNPcQNDAtcLDQIGE.[F]	C6(Carbamidomethyl); S8(Fuc(1)); C11(Carbamidomethyl); T16(Hex(1)Pent(2)); C17(Carbamidomethyl)	1	1	Q01705	Q01705	Neurogenic locus notch homolog protein 1 OS=Mus musculus OX=10090 GN=Notch1 PE=1 SV=3	4	3	3	1	0	1	1	1	1079.78	3237.33	3237.31	4.41523	0.00476449	0	0	1.92179e+06	HCD (High Energy Collision Dissociation)	MS2	0	100	13.9693	5690	5690	5687	FP030521_8.raw	0/0		4.84457	433.356	433.356	0	1.43031e-05	7.29867e-07	0	0
FALSE	High	PMI-Byonic	PMI-Byonic (A2)	A	2	Unambiguous	IDVNECISNPCQNDATCLDQIGE	[E].IDVNEcIsNPcQNDAtcLDQIGE.[F]	C6(Carbamidomethyl); S8(Hex(1)Pent(2)); C11(Carbamidomethyl); T16(Fuc(1)); C17(Carbamidomethyl)	1	1	Q01705	Q01705	Neurogenic locus notch homolog protein 1 OS=Mus musculus OX=10090 GN=Notch1 PE=1 SV=3	4	3	3	1	0	1	1	1	1079.78	3237.33	3237.31	5.88581	0.00635141	0	0	926975	HCD (High Energy Collision Dissociation)	MS2	0	100	13.8454	5636	5636	5632	FP030521_8.raw	0/0		4.77982	464.26	464.26	0	1.66026e-05	1.01656e-06	0	0
FALSE	High	PMI-Byonic	PMI-Byonic (A2)	A	2	Unambiguous	IDVNECISNPCQNDATCLDQIGE	[E].IDVNEcIsNPcQNDAtcLDQIGE.[F]	C6(Carbamidomethyl); S8(Fuc(1)); C11(Carbamidomethyl); T16(Hex(1)Pent(1)); C17(Carbamidomethyl)	1	1	Q01705	Q01705	Neurogenic locus notch homolog protein 1 OS=Mus musculus OX=10090 GN=Notch1 PE=1 SV=3	4	3	3	1	0	1	1	1	1035.77	3105.28	3105.27	3.35233	0.00346997	0	0	1.62096e+06	HCD (High Energy Collision Dissociation)	MS2	0	100	13.9201	5668	5668	5665	FP030521_8.raw	0/0		1.90299	349.967	349.967	1.2	0.0125028	0.000309662	0	0
FALSE	High	PMI-Byonic	PMI-Byonic (A2)	A	2	Unambiguous	FQCICMPGYE	[E].FQcIcmPGYE.[G]	C3(Carbamidomethyl); C5(Carbamidomethyl); M6(Oxidation)	1	1	Q01705	Q01705	Neurogenic locus notch homolog protein 1 OS=Mus musculus OX=10090 GN=Notch1 PE=1 SV=3	0	2	2	1	0	1	1	1	660.759	1320.51	1320.51	4.00751	0.00264597	0	0	435691	HCD (High Energy Collision Dissociation)	MS2	18.7105	100	13.6967	5570	5570	5566	FP030521_8.raw	0/0		2.17854	409.421	239.601	239.601	0.00662921	0.000216585	0	0
FALSE	High	PMI-Byonic	PMI-Byonic (A2)	A	2	Unambiguous	FQCICMPGYE	[E].FQcIcMPGYE.[G]	C3(Carbamidomethyl); C5(Carbamidomethyl)	1	1	Q01705	Q01705	Neurogenic locus notch homolog protein 1 OS=Mus musculus OX=10090 GN=Notch1 PE=1 SV=3	0	2	2	1	0	1	1	1	652.762	1304.52	1304.51	5.21171	0.00339937	0	0	9888601	HCD (High Energy Collision Dissociation)	MS2	21.56	17.0396	13.7193	5580	5580	5577	FP030521_8.raw	0/0		3.49449	494.196	256.935	256.935	0.000320262	1.20674e-05	0	0
FALSE	High	PMI-Byonic	PMI-Byonic (A2)	A	2	Unambiguous	FQCICMPGYE	[E].FQcIcMPGYE.[G]	C3(Carbamidomethyl); C5(Carbamidomethyl)	1	1	Q01705	Q01705	Neurogenic locus notch homolog protein 1 OS=Mus musculus OX=10090 GN=Notch1 PE=1 SV=3	0	2	2	1	0	1	1	1	652.762	1304.52	1304.51	5.02456	0.0032773	0	0	6788136	HCD (High Energy Collision Dissociation)	MS2	8.39062	24.8191	13.8408	5633	5633	5632	FP030521_8.raw	0/0		2.49658	501.082	261.759	261.759	0.00318729	8.24205e-05	0	0
FALSE	High	PMI-Byonic	PMI-Byonic (A2)	A	2	Unambiguous	FQCICMPGYE	[E].FQcIcmPGYE.[G]	C3(Carbamidomethyl); C5(Carbamidomethyl); M6(Oxidation)	1	1	Q01705	Q01705	Neurogenic locus notch homolog protein 1 OS=Mus musculus OX=10090 GN=Notch1 PE=1 SV=3	0	2	2	1	0	1	1	1	660.761	1320.51	1320.51	6.13368	0.00404978	0	0	691043	HCD (High Energy Collision Dissociation)	MS2	6.12723	100	13.5775	5517	5517	5511	FP030521_8.raw	0/0		2.94685	424.736	299.112	299.112	0.00113019	4.73571e-05	0	0
FALSE	High	PMI-Byonic	PMI-Byonic (A2)	A	2	Unambiguous	FQCICMPGYE	[E].FQcIcmPGYE.[G]	C3(Carbamidomethyl); C5(Carbamidomethyl); M6(Oxidation)	1	1	Q01705	Q01705	Neurogenic locus notch homolog protein 1 OS=Mus musculus OX=10090 GN=Notch1 PE=1 SV=3	0	2	2	1	0	1	1	1	660.759	1320.51	1320.51	3.26797	0.00215769	0	0	856092	HCD (High Energy Collision Dissociation)	MS2	5.55833	100	13.4504	5461	5461	5456	FP030521_8.raw	0/0		3.26127	425.691	275.105	275.105	0.00054793	3.03029e-05	0	0
FALSE	High	PMI-Byonic	PMI-Byonic (A2)	A	2	Unambiguous	FQCICMPGYEGVYCE	[E].FQcIcMPGYEGVYcE.[I]	C3(Carbamidomethyl); C5(Carbamidomethyl); C14(Carbamidomethyl)	1	1	Q01705	Q01705	Neurogenic locus notch homolog protein 1 OS=Mus musculus OX=10090 GN=Notch1 PE=1 SV=3	1	2	2	1	0	1	1	1	956.875	1912.74	1912.74	2.52965	0.00241927	0	0	1.50907e+06	HCD (High Energy Collision Dissociation)	MS2	0	100	15.3382	6282	6282	6281	FP030521_8.raw	0/0		3.46974	410.249	311.12	311.12	0.000339047	1.48384e-05	0	0
FALSE	High	PMI-Byonic	PMI-Byonic (A2)	A	2	Unambiguous	FQCICMPGYEGVYCE	[E].FQcIcMPGYEGVYcE.[I]	C3(Carbamidomethyl); C5(Carbamidomethyl); C14(Carbamidomethyl)	1	1	Q01705	Q01705	Neurogenic locus notch homolog protein 1 OS=Mus musculus OX=10090 GN=Notch1 PE=1 SV=3	1	2	2	1	0	1	1	1	956.876	1912.75	1912.74	4.25278	0.00406722	0	0	558050	HCD (High Energy Collision Dissociation)	MS2	38.9194	100	15.2205	6230	6230	6226	FP030521_8.raw	0/0		3.45675	418.824	366.986	366.986	0.000349339	2.3025e-05	0	0
FALSE	High	PMI-Byonic	PMI-Byonic (A2)	A	2	Unambiguous	GVYCEINTDECASSPCLHNGHCMDKINE	[E].GVYcEINTDEcASsPcLHnGHcMDKINE.[F]	C4(Carbamidomethyl); C11(Carbamidomethyl); S14(Hex(1)Pent(1)); C16(Carbamidomethyl); N19(Deamidated); C22(Carbamidomethyl)	1	1	Q01705	Q01705	Neurogenic locus notch homolog protein 1 OS=Mus musculus OX=10090 GN=Notch1 PE=1 SV=3	4	4	4	1	0	1	1	1	902.113	3605.43	3605.41	5.08927	0.00458723	0	0	389847	HCD (High Energy Collision Dissociation)	MS2	0	100	10.6642	4250	4250	4246	FP030521_8.raw	0/0		13.9745	924.258	879.877	1.2	1.06058e-14	3.15906e-15	0	0
FALSE	High	PMI-Byonic	PMI-Byonic (A2)	A	2	Unambiguous	GVYCEINTDECASSPCLHNGHCMDKINE	[E].GVYcEINTDEcASsPcLHnGHcMDKINE.[F]	C4(Carbamidomethyl); C11(Carbamidomethyl); S14(Hex(1)Pent(2)); C16(Carbamidomethyl); N19(Deamidated); C22(Carbamidomethyl)	1	1	Q01705	Q01705	Neurogenic locus notch homolog protein 1 OS=Mus musculus OX=10090 GN=Notch1 PE=1 SV=3	4	4	4	1	0	1	1	1	935.124	3737.47	3737.45	4.9034	0.00458156	0	0	619317	HCD (High Energy Collision Dissociation)	MS2	0	100	9.99189	3954	3954	3949	FP030521_8.raw	0/0		14.6579	955.318	955.318	0	2.19826e-15	2.95678e-16	0	0
FALSE	High	PMI-Byonic	PMI-Byonic (A2)	A	2	Unambiguous	GVYCEINTDECASSPCLHNGHCMDKINE	[E].GVYcEINTDEcASsPcLHNGHcMdKINE.[F]	C4(Carbamidomethyl); C11(Carbamidomethyl); S14(Hex(1)Pent(2)); C16(Carbamidomethyl); C22(Carbamidomethyl); D24(Oxidation)	1	1	Q01705	Q01705	Neurogenic locus notch homolog protein 1 OS=Mus musculus OX=10090 GN=Notch1 PE=1 SV=3	4	4	4	1	0	1	1	1	939.378	3754.49	3752.46	540.167	0.50674	0	0	495843	HCD (High Energy Collision Dissociation)	MS2	40.0819	100	9.88399	3907	3907	3905	FP030521_8.raw	0/0		7.65792	634.252	634.252	0	2.19826e-08	2.2483e-09	0	0
FALSE	High	PMI-Byonic	PMI-Byonic (A2)	A	2	Unambiguous	GVYCEINTDECASSPCLHNGHCMDKINE	[E].GVYcEINTDEcAsSPcLHnGHcMDKINE.[F]	C4(Carbamidomethyl); C11(Carbamidomethyl); S13(Hex(1)Pent(2)); C16(Carbamidomethyl); N19(Deamidated); C22(Carbamidomethyl)	1	1	Q01705	Q01705	Neurogenic locus notch homolog protein 1 OS=Mus musculus OX=10090 GN=Notch1 PE=1 SV=3	4	4	4	1	0	1	1	1	935.129	3737.49	3737.45	10.5212	0.00983058	0	0	99104.8	HCD (High Energy Collision Dissociation)	MS2	0	100	10.9279	4366	4366	4356	FP030521_8.raw	0/0		5.69203	520.456	520.456	0	2.03224e-06	1.56882e-07	0	0
FALSE	High	PMI-Byonic	PMI-Byonic (A2)	A	2	Unambiguous	GVYCEINTDECASSPCLHNGHCMDKINE	[E].GVYcEINTDEcASsPcLHnGHcMdKINE.[F]	C4(Carbamidomethyl); C11(Carbamidomethyl); S14(Hex(1)Pent(2)); C16(Carbamidomethyl); N19(Deamidated); C22(Carbamidomethyl); D24(Oxidation)	1	1	Q01705	Q01705	Neurogenic locus notch homolog protein 1 OS=Mus musculus OX=10090 GN=Notch1 PE=1 SV=3	4	4	4	1	0	1	1	1	939.125	3753.48	3753.45	7.66824	0.00719558	0	0	83926.7	HCD (High Energy Collision Dissociation)	MS2	29.6761	100	9.77083	3859	3859	3850	FP030521_8.raw	0/0		3.46613	329.724	329.724	0	0.000341876	1.75866e-05	0	0
FALSE	High	PMI-Byonic	PMI-Byonic (A2)	A	2	Unambiguous	GVYCEINTDECASSPCLHNGHCMDKINE	[E].GVYcEINTDEcASsPcLHNGHcMDKINE.[F]	C4(Carbamidomethyl); C11(Carbamidomethyl); S14(Hex(1)Pent(2)); C16(Carbamidomethyl); C22(Carbamidomethyl)	1	1	Q01705	Q01705	Neurogenic locus notch homolog protein 1 OS=Mus musculus OX=10090 GN=Notch1 PE=1 SV=3	4	4	4	1	0	1	1	1	934.878	3736.49	3736.47	5.06997	0.00473595	0	0	348200	HCD (High Energy Collision Dissociation)	MS2	0	100	9.75785	3853	3853	3850	FP030521_8.raw	0/0		12.5532	861.223	858.618	0	2.79773e-13	4.36815e-14	0	0
FALSE	High	PMI-Byonic	PMI-Byonic (A2)	A	2	Unambiguous	GVYCEINTDECASSPCLHNGHCMDKINE	[E].GVYcEINTDEcASsPcLHNGHcMDKINE.[F]	C4(Carbamidomethyl); C11(Carbamidomethyl); S14(Hex(1)Pent(1)); C16(Carbamidomethyl); C22(Carbamidomethyl)	1	1	Q01705	Q01705	Neurogenic locus notch homolog protein 1 OS=Mus musculus OX=10090 GN=Notch1 PE=1 SV=3	4	4	4	1	0	1	1	1	901.867	3604.45	3604.43	4.92333	0.00443644	0	0	777510	HCD (High Energy Collision Dissociation)	MS2	0	100	9.65915	3810	3810	3806	FP030521_8.raw	0/0		13.6579	926.798	919.545	1.2	2.19826e-14	5.61111e-15	0	0
FALSE	High	PMI-Byonic	PMI-Byonic (A2)	A	2	Unambiguous	GVYCEINTDECASSPCLHNGHCMDKINE	[E].GVYcEINTDEcAsSPcLHNGHcMDKINE.[F]	C4(Carbamidomethyl); C11(Carbamidomethyl); S13(Hex(1)Pent(2)); C16(Carbamidomethyl); C22(Carbamidomethyl)	1	1	Q01705	Q01705	Neurogenic locus notch homolog protein 1 OS=Mus musculus OX=10090 GN=Notch1 PE=1 SV=3	4	4	4	1	0	1	1	1	934.879	3736.49	3736.47	6.18075	0.00577355	0	0	1.5586e+06	HCD (High Energy Collision Dissociation)	MS2	0	100	9.63448	3799	3799	3795	FP030521_8.raw	0/0		16.9745	1063.27	1008.52	0	1.06058e-17	3.6164e-18	0	0
FALSE	High	PMI-Byonic	PMI-Byonic (A2)	A	2	Unambiguous	GVYCEINTDECASSPCLHNGHCMDKINE	[E].GVYcEINTDEcASsPcLHnGHcMdKINE.[F]	C4(Carbamidomethyl); C11(Carbamidomethyl); S14(Hex(1)Pent(2)); C16(Carbamidomethyl); N19(Deamidated); C22(Carbamidomethyl); D24(Oxidation)	1	1	Q01705	Q01705	Neurogenic locus notch homolog protein 1 OS=Mus musculus OX=10090 GN=Notch1 PE=1 SV=3	4	4	4	1	0	1	1	1	939.126	3753.48	3753.45	8.83904	0.00829422	0	0	286241	HCD (High Energy Collision Dissociation)	MS2	0	100	10.8162	4317	4317	4312	FP030521_8.raw	0/0		14.1139	979.54	979.54	0	7.69252e-15	1.03536e-15	0	0
FALSE	High	PMI-Byonic	PMI-Byonic (A2)	A	2	Unambiguous	GVYCEINTDECASSPCLHNGHCMDKINE	[E].GVYcEINTDEcASsPcLHnGHcMDKINE.[F]	C4(Carbamidomethyl); C11(Carbamidomethyl); S14(Hex(1)Pent(1)); C16(Carbamidomethyl); N19(Deamidated); C22(Carbamidomethyl)	1	1	Q01705	Q01705	Neurogenic locus notch homolog protein 1 OS=Mus musculus OX=10090 GN=Notch1 PE=1 SV=3	4	4	4	1	0	1	1	1	902.111	3605.42	3605.41	2.78696	0.00251203	0	0	628284	HCD (High Energy Collision Dissociation)	MS2	3.36336	100	10.7923	4306	4306	4301	FP030521_8.raw	0/0		11.6579	823.53	823.53	1.2	2.19826e-12	4.54474e-13	0	0
FALSE	High	PMI-Byonic	PMI-Byonic (A2)	A	2	Unambiguous	GVYCEINTDECASSPCLHNGHCMDKINE	[E].GVYcEINTDEcASsPcLHnGHcMDKINE.[F]	C4(Carbamidomethyl); C11(Carbamidomethyl); S14(Hex(1)Pent(2)); C16(Carbamidomethyl); N19(Deamidated); C22(Carbamidomethyl)	1	1	Q01705	Q01705	Neurogenic locus notch homolog protein 1 OS=Mus musculus OX=10090 GN=Notch1 PE=1 SV=3	4	4	4	1	0	1	1	1	935.122	3737.47	3737.45	3.20501	0.00299465	0	0	485876	HCD (High Energy Collision Dissociation)	MS2	0	100	10.7845	4302	4302	4301	FP030521_8.raw	0/0		16.5532	1080.92	1055.28	0	2.79773e-17	1.35098e-17	0	0
FALSE	High	PMI-Byonic	PMI-Byonic (A2)	A	2	Unambiguous	GVYCEINTDECASSPCLHNGHCMDKINE	[E].GVYcEINTDEcASsPcLHnGHcMDKINE.[F]	C4(Carbamidomethyl); C11(Carbamidomethyl); S14(Hex(1)Pent(2)); C16(Carbamidomethyl); N19(Deamidated); C22(Carbamidomethyl)	1	1	Q01705	Q01705	Neurogenic locus notch homolog protein 1 OS=Mus musculus OX=10090 GN=Notch1 PE=1 SV=3	4	4	4	1	0	1	1	1	935.123	3737.47	3737.45	4.51147	0.00421535	0	0	976055	HCD (High Energy Collision Dissociation)	MS2	0	100	10.662	4249	4249	4246	FP030521_8.raw	0/0		18.9745	1197.6	1158.06	0	1.06058e-19	1.06048e-19	0	0
FALSE	High	PMI-Byonic	PMI-Byonic (A2)	A	2	Unambiguous	GVYCEINTDECASSPCLHNGHCMDKINE	[E].GVYcEINTDEcASsPcLHnGHcMDKINE.[F]	C4(Carbamidomethyl); C11(Carbamidomethyl); S14(Hex(1)Pent(1)); C16(Carbamidomethyl); N19(Deamidated); C22(Carbamidomethyl)	1	1	Q01705	Q01705	Neurogenic locus notch homolog protein 1 OS=Mus musculus OX=10090 GN=Notch1 PE=1 SV=3	4	4	4	1	0	1	1	1	902.113	3605.43	3605.41	4.7507	0.00428205	0	0	340204	HCD (High Energy Collision Dissociation)	MS2	4.36907	100	10.0617	3984	3984	3982	FP030521_8.raw	0/0		5.80454	478.631	478.631	1.2	1.56841e-06	9.66652e-08	0	0
FALSE	High	PMI-Byonic	PMI-Byonic (A2)	A	2	Unambiguous	INTDECASSPCLHNGHCMDKINE	[E].INTDEcASsPcLHnGHcMdKINE.[F]	C6(Carbamidomethyl); S9(Hex(1)Pent(2)); C11(Carbamidomethyl); N14(Deamidated); C17(Carbamidomethyl); D19(Oxidation)	1	1	Q01705	Q01705	Neurogenic locus notch homolog protein 1 OS=Mus musculus OX=10090 GN=Notch1 PE=1 SV=3	3	4	4	1	0	1	1	1	787.563	3147.23	3145.22	638.014	0.501674	0	0	930501	HCD (High Energy Collision Dissociation)	MS2	19.0556	100	9.16917	3595	3595	3586	FP030521_8.raw	0/0		9.67538	729.334	729.334	1.2	2.11165e-10	3.92607e-11	0	0
FALSE	High	PMI-Byonic	PMI-Byonic (A2)	A	2	Unambiguous	INTDECASSPCLHNGHCMDKINE	[E].INTDEcASsPcLHnGHcMDKINE.[F]	C6(Carbamidomethyl); S9(Hex(1)Pent(2)); C11(Carbamidomethyl); N14(Deamidated); C17(Carbamidomethyl)	1	1	Q01705	Q01705	Neurogenic locus notch homolog protein 1 OS=Mus musculus OX=10090 GN=Notch1 PE=1 SV=3	3	4	4	1	0	1	1	1	783.065	3129.24	3129.23	2.933	0.00229451	0	0	681475	HCD (High Energy Collision Dissociation)	MS2	3.52754	100	9.14442	3584	3584	3575	FP030521_8.raw	0/0		12.6754	861.83	790.114	1.2	2.11165e-13	2.97938e-14	0	0
FALSE	High	PMI-Byonic	PMI-Byonic (A2)	A	2	Unambiguous	INTDECASSPCLHNGHCMDKINE	[E].INTDEcASsPcLHnGHcMDKINE.[F]	C6(Carbamidomethyl); S9(Hex(1)Pent(1)); C11(Carbamidomethyl); N14(Deamidated); C17(Carbamidomethyl)	1	1	Q01705	Q01705	Neurogenic locus notch homolog protein 1 OS=Mus musculus OX=10090 GN=Notch1 PE=1 SV=3	3	4	4	1	0	1	1	1	750.056	2997.2	2997.19	5.59494	0.00419227	0	0	613667	HCD (High Energy Collision Dissociation)	MS2	0	100	9.08414	3557	3557	3553	FP030521_8.raw	0/0		10.6754	757.968	757.968	1.2	2.11165e-11	2.72532e-12	0	0
FALSE	High	PMI-Byonic	PMI-Byonic (A2)	A	2	Unambiguous	INTDECASSPCLHNGHCMDKINE	[E].INTDEcASsPcLHnGHcMDKINE.[F]	C6(Carbamidomethyl); S9(Hex(1)Pent(2)); C11(Carbamidomethyl); N14(Deamidated); C17(Carbamidomethyl)	1	1	Q01705	Q01705	Neurogenic locus notch homolog protein 1 OS=Mus musculus OX=10090 GN=Notch1 PE=1 SV=3	3	4	4	1	0	1	1	1	783.314	3130.23	3129.23	321.564	0.251562	0	0	732825	HCD (High Energy Collision Dissociation)	MS2	23.3301	100	8.97479	3508	3508	3498	FP030521_8.raw	0/0		16.6754	1071.34	893.672	1.2	2.11165e-17	1.06163e-17	0	0
FALSE	High	PMI-Byonic	PMI-Byonic (A2)	A	2	Unambiguous	INTDECASSPCLHNGHCMDKINE	[E].INTDEcASsPcLHnGHcMDKINE.[F]	C6(Carbamidomethyl); S9(Hex(1)Pent(1)); C11(Carbamidomethyl); N14(Deamidated); C17(Carbamidomethyl)	1	1	Q01705	Q01705	Neurogenic locus notch homolog protein 1 OS=Mus musculus OX=10090 GN=Notch1 PE=1 SV=3	3	4	4	1	0	1	1	1	750.555	2999.2	2997.19	672.155	0.503643	0	0	129532	HCD (High Energy Collision Dissociation)	MS2	28.9581	100	8.97044	3506	3506	3498	FP030521_8.raw	0/0		11.6754	835.409	767.501	1.2	2.11165e-12	3.75212e-13	0	0
FALSE	High	PMI-Byonic	PMI-Byonic (A2)	A	2	Unambiguous	INTDECASSPCLHNGHCMDKINE	[E].INTDEcASsPcLHNGHcMdKINE.[F]	C6(Carbamidomethyl); S9(Hex(1)Pent(2)); C11(Carbamidomethyl); C17(Carbamidomethyl); D19(Oxidation)	1	1	Q01705	Q01705	Neurogenic locus notch homolog protein 1 OS=Mus musculus OX=10090 GN=Notch1 PE=1 SV=3	3	4	4	1	0	1	1	1	787.317	3146.25	3144.24	638.254	0.501706	0	0	636186	HCD (High Energy Collision Dissociation)	MS2	58.9155	100	8.04782	3090	3090	3081	FP030521_8.raw	0/0		5.70948	541.842	541.842	1.2	1.95218e-06	1.16617e-07	0	0
FALSE	High	PMI-Byonic	PMI-Byonic (A2)	A	2	Unambiguous	INTDECASSPCLHNGHCMDKINE	[E].INTDEcASsPcLHNGHcMdKINE.[F]	C6(Carbamidomethyl); S9(Hex(1)Pent(1)); C11(Carbamidomethyl); C17(Carbamidomethyl); D19(Oxidation)	1	1	Q01705	Q01705	Neurogenic locus notch homolog protein 1 OS=Mus musculus OX=10090 GN=Notch1 PE=1 SV=3	3	4	4	1	0	1	1	1	753.806	3012.2	3012.2	2.43507	0.00183373	0	0	185238	HCD (High Energy Collision Dissociation)	MS2	13.3805	100	7.9997	3069	3069	3059	FP030521_8.raw	0/0		3.57502	337.658	337.658	1.2	0.000266062	9.41055e-06	0	0
FALSE	High	PMI-Byonic	PMI-Byonic (A2)	A	2	Ambiguous	INTDECASSPCLHNGHCMDKINE	[E].InTDEcASsPcLHNGHcMDKINE.[F]	N2(Deamidated); C6(Carbamidomethyl); S9(Hex(1)Pent(2)); C11(Carbamidomethyl); C17(Carbamidomethyl)	1	1	Q01705	Q01705	Neurogenic locus notch homolog protein 1 OS=Mus musculus OX=10090 GN=Notch1 PE=1 SV=3	3	4	4		0	2	2	2	782.819	3128.25	3129.23	-311.407	-0.243616	0	0	468237	HCD (High Energy Collision Dissociation)	MS2	15.7242	100	7.96039	3050	3050	3048	FP030521_8.raw	0/0		4.72415	496.186	496.186	1.2	1.88735e-05	1.32967e-06	0	0
FALSE	High	PMI-Byonic	PMI-Byonic (A2)	A	2	Unambiguous	INTDECASSPCLHNGHCMDKINE	[E].INTDEcASsPcLHNGHcMDKINE.[F]	C6(Carbamidomethyl); S9(Hex(1)Pent(2)R0); C11(Carbamidomethyl); C17(Carbamidomethyl)	1	1	Q01705	Q01705	Neurogenic locus notch homolog protein 1 OS=Mus musculus OX=10090 GN=Notch1 PE=1 SV=3	3	4	4	1	0	1	1	1	782.819	3128.25	3128.24	2.89718	0.00226577	0	0	1.94801e+06	HCD (High Energy Collision Dissociation)	MS2	8.57881	100	7.83409	2996	2996	2993	FP030521_8.raw	0/0		16.6754	1088.1	936.931	1.2	2.11165e-17	7.99132e-18	0	0
FALSE	High	PMI-Byonic	PMI-Byonic (A2)	A	2	Unambiguous	INTDECASSPCLHNGHCMDKINE	[E].INTDEcASsPcLHnGHcMDKINE.[F]	C6(Carbamidomethyl); S9(Hex(1)Pent(2)); C11(Carbamidomethyl); N14(Deamidated); C17(Carbamidomethyl)	1	1	Q01705	Q01705	Neurogenic locus notch homolog protein 1 OS=Mus musculus OX=10090 GN=Notch1 PE=1 SV=3	3	4	4	1	0	1	1	1	783.067	3129.25	3129.23	5.58566	0.0043697	0	0	415937	HCD (High Energy Collision Dissociation)	MS2	0	100	8.20571	3160	3160	3157	FP030521_8.raw	0/0		12.6754	898.022	808.013	1.2	2.11165e-13	1.84582e-14	0	0
FALSE	High	PMI-Byonic	PMI-Byonic (A2)	A	2	Ambiguous	INTDECASSPCLHNGHCMDKINE	[E].INTDEcASsPcLHNGHcMDKINE.[F]	C6(Carbamidomethyl); S9(Hex(1)Pent(2)); C11(Carbamidomethyl); C17(Carbamidomethyl)	1	1	Q01705	Q01705	Neurogenic locus notch homolog protein 1 OS=Mus musculus OX=10090 GN=Notch1 PE=1 SV=3	3	4	4	0.5581	0	1	1	1	782.819	3128.25	3128.24	3.0533	0.00238786	0	0	468237	HCD (High Energy Collision Dissociation)	MS2	15.7242	100	7.96039	3050	3050	3048	FP030521_8.raw	0/0		10.6754	751.412	672.892	1.2	2.11165e-11	2.01797e-12	0	0
FALSE	High	PMI-Byonic	PMI-Byonic (A2)	A	2	Unambiguous	INTDECASSPCLHNGHCMDKINE	[E].INTDEcASsPcLHNGHcMDKINE.[F]	C6(Carbamidomethyl); S9(Hex(1)Pent(1)R0); C11(Carbamidomethyl); C17(Carbamidomethyl)	1	1	Q01705	Q01705	Neurogenic locus notch homolog protein 1 OS=Mus musculus OX=10090 GN=Notch1 PE=1 SV=3	3	4	4	1	0	1	1	1	749.809	2996.21	2996.2	3.84719	0.00288174	0	0	997395	HCD (High Energy Collision Dissociation)	MS2	1.66816	100	7.84684	3002	3002	2993	FP030521_8.raw	0/0		13.6754	947.304	847.195	1.2	2.11165e-14	4.44173e-15	0	0
FALSE	High	PMI-Byonic	PMI-Byonic (A2)	A	2	Unambiguous	FQCQCPKGFNGHLCQYDVDECASTPCKNGAKCLDGPNTYTCVCTE	[E].FQcQcPKGFNGHLcQYDVDEcAsTPcKnGAKcLDGPNTYTcVcTE.[G]	C3(Carbamidomethyl); C5(Carbamidomethyl); C14(Carbamidomethyl); C21(Carbamidomethyl); S23(Hex(1)Pent(1)); C26(Carbamidomethyl); N28(Oxidation); C32(Carbamidomethyl); C41(Carbamidomethyl); C43(Carbamidomethyl)	1	1	Q01705	Q01705	Neurogenic locus notch homolog protein 1 OS=Mus musculus OX=10090 GN=Notch1 PE=1 SV=3	4	5	5	1	0	1	1	1	1132.47	5658.31	5657.28	181.923	0.205837	0	0	366170	HCD (High Energy Collision Dissociation)	MS2	0	100	11.1421	4458	4458	4455	FP030521_8.raw	0/0		6.7182	558.37	558.37	0	1.91336e-07	1.7185e-08	0	0
FALSE	High	PMI-Byonic	PMI-Byonic (A2)	A	2	Unambiguous	FQCQCPKGFNGHLCQYDVDE	[E].FQcQcPKGFNGHLcQYDVDE.[C]	C3(Carbamidomethyl); C5(Carbamidomethyl); C14(Carbamidomethyl)	1	1	Q01705	Q01705	Neurogenic locus notch homolog protein 1 OS=Mus musculus OX=10090 GN=Notch1 PE=1 SV=3	2	3	3	1	0	1	1	1	834.684	2502.04	2502.03	3.56498	0.00297322	0	0	909523	HCD (High Energy Collision Dissociation)	MS2	7.7319	100	10.6212	4231	4231	4224	FP030521_8.raw	0/0		3.46359	360.431	303.293	303.293	0.00034388	2.03057e-05	0	0
FALSE	High	PMI-Byonic	PMI-Byonic (A2)	A	2	Unambiguous	FQCQCPKGFNGHLCQYDVDE	[E].FQcQcPKGFnGHLcQYDVDE.[C]	C3(Carbamidomethyl); C5(Carbamidomethyl); N10(Deamidated); C14(Carbamidomethyl)	1	1	Q01705	Q01705	Neurogenic locus notch homolog protein 1 OS=Mus musculus OX=10090 GN=Notch1 PE=1 SV=3	2	3	3	1	0	1	1	1	835.016	2503.03	2503.01	8.68148	0.00724328	0	0	404621	HCD (High Energy Collision Dissociation)	MS2	5.70634	100	10.8645	4338	4338	4334	FP030521_8.raw	0/0		3.40528	413.794	291.283	77.0663	0.000393297	2.606e-05	0	0
FALSE	High	PMI-Byonic	PMI-Byonic (A2)	A	2	Unambiguous	FQCQCPKGFNGHLCQYDVDE	[E].FQcQcPKGFNGHLcQYDVDE.[C]	C3(Carbamidomethyl); C5(Carbamidomethyl); C14(Carbamidomethyl)	1	1	Q01705	Q01705	Neurogenic locus notch homolog protein 1 OS=Mus musculus OX=10090 GN=Notch1 PE=1 SV=3	2	3	3	1	0	1	1	1	834.683	2502.04	2502.03	3.27224	0.00272908	0	0	2.74935e+06	HCD (High Energy Collision Dissociation)	MS2	0	80.0985	10.4872	4170	4170	4169	FP030521_8.raw	0/0		6.59313	494.158	377.76	377.76	2.55195e-07	2.24337e-08	0	0
FALSE	High	PMI-Byonic	PMI-Byonic (A2)	A	2	Unambiguous	FQCQCPKGFNGHLCQYDVDECASTPCKNGAKCLDGPNTYTCVCTE	[E].FQcQcPKGFNGHLcQYDVDEcAsTPcKNGAKcLdGPNTYTcVcTE.[G]	C3(Carbamidomethyl); C5(Carbamidomethyl); C14(Carbamidomethyl); C21(Carbamidomethyl); S23(Hex(1)Pent(1)); C26(Carbamidomethyl); C32(Carbamidomethyl); D34(Oxidation); C41(Carbamidomethyl); C43(Carbamidomethyl)	1	1	Q01705	Q01705	Neurogenic locus notch homolog protein 1 OS=Mus musculus OX=10090 GN=Notch1 PE=1 SV=3	4	5	5	1	0	1	1	1	1132.27	5657.3	5657.28	3.47609	0.00393304	0	0	225496	HCD (High Energy Collision Dissociation)	MS2	0	100	10.9792	4388	4388	4378	FP030521_8.raw	0/0		6.26241	402.623	402.623	0	5.46505e-07	3.18273e-08	0	0
FALSE	High	PMI-Byonic	PMI-Byonic (A2)	A	2	Unambiguous	FQCQCPKGFNGHLCQYDVDE	[E].FQcQcPKGFnGHLcQYDVDE.[C]	C3(Carbamidomethyl); C5(Carbamidomethyl); N10(Deamidated); C14(Carbamidomethyl)	1	1	Q01705	Q01705	Neurogenic locus notch homolog protein 1 OS=Mus musculus OX=10090 GN=Notch1 PE=1 SV=3	2	3	3	1	0	1	1	1	835.015	2503.03	2503.01	7.58417	0.00632775	0	0	960966	HCD (High Energy Collision Dissociation)	MS2	0	100	10.9877	4391	4391	4389	FP030521_8.raw	0/0		3.61396	400.764	324.118	87.4928	0.000243245	7.1788e-06	0	0
FALSE	High	PMI-Byonic	PMI-Byonic (A2)	A	2	Unambiguous	FQCQCPKGFNGHLCQYDVDE	[E].FQcQcPKGFNGHLcQYDVDE.[C]	C3(Carbamidomethyl); C5(Carbamidomethyl); C14(Carbamidomethyl)	1	1	Q01705	Q01705	Neurogenic locus notch homolog protein 1 OS=Mus musculus OX=10090 GN=Notch1 PE=1 SV=3	2	3	3	1	0	1	1	1	834.685	2502.04	2502.03	5.02863	0.00419392	0	0	759234	HCD (High Energy Collision Dissociation)	MS2	0	100	10.3658	4117	4117	4114	FP030521_8.raw	0/0		6.51398	476.977	368.314	368.314	3.06211e-07	2.57722e-08	0	0
FALSE	High	PMI-Byonic	PMI-Byonic (A2)	A	2	Unambiguous	FQCQCPKGFNGHLCQYDVDECASTPCKNGAKCLDGPNTYTCVCTE	[E].FQcQcPKGFNGHLcQYDVDEcAStPcKNGAKcLDGPNTYTcVcTE.[G]	C3(Carbamidomethyl); C5(Carbamidomethyl); C14(Carbamidomethyl); C21(Carbamidomethyl); T24(Hex(1)Pent(1)); C26(Carbamidomethyl); C32(Carbamidomethyl); C41(Carbamidomethyl); C43(Carbamidomethyl)	1	1	Q01705	Q01705	Neurogenic locus notch homolog protein 1 OS=Mus musculus OX=10090 GN=Notch1 PE=1 SV=3	4	5	5	1	0	1	1	1	1129.67	5644.31	5641.28	536.672	0.605504	0	0	657470	HCD (High Energy Collision Dissociation)	MS2	32.0525	100	10.9983	4396	4396	4389	FP030521_8.raw	0/0		5.99137	390.938	390.938	0	1.02006e-06	6.84638e-08	0	0
FALSE	High	PMI-Byonic	PMI-Byonic (A2)	A	2	Unambiguous	FQCQCPKGFNGHLCQYDVDECASTPCKNGAKCLDGPNTYTCVCTE	[E].FQcQcPKGFnGHLcQYDVDEcAStPcKNGAKcLDGPNTYTcVcTE.[G]	C3(Carbamidomethyl); C5(Carbamidomethyl); N10(Deamidated); C14(Carbamidomethyl); C21(Carbamidomethyl); T24(Hex(1)Pent(1)); C26(Carbamidomethyl); C32(Carbamidomethyl); C41(Carbamidomethyl); C43(Carbamidomethyl)	1	1	Q01705	Q01705	Neurogenic locus notch homolog protein 1 OS=Mus musculus OX=10090 GN=Notch1 PE=1 SV=3	4	5	5	1	0	1	1	1	1129.47	5643.31	5642.27	184.338	0.208017	0	0	505059	HCD (High Energy Collision Dissociation)	MS2	0	100	11.6538	4678	4678	4675	FP030521_8.raw	0/0		7.26285	599.098	599.098	0	5.45953e-08	4.43499e-09	0	0
FALSE	High	PMI-Byonic	PMI-Byonic (A2)	A	2	Unambiguous	FQCQCPKGFNGHLCQYDVDECASTPCKNGAKCLDGPNTYTCVCTE	[E].FQcQcPKGFnGHLcQYDVDEcAsTPcKNGAKcLDGPnTYTcVcTE.[G]	C3(Carbamidomethyl); C5(Carbamidomethyl); N10(Deamidated); C14(Carbamidomethyl); C21(Carbamidomethyl); S23(Hex(1)Pent(1)); C26(Carbamidomethyl); C32(Carbamidomethyl); N37(Oxidation); C41(Carbamidomethyl); C43(Carbamidomethyl)	1	1	Q01705	Q01705	Neurogenic locus notch homolog protein 1 OS=Mus musculus OX=10090 GN=Notch1 PE=1 SV=3	4	5	5	1	0	1	1	1	1132.67	5659.3	5658.26	184.457	0.208741	0	0	407955	HCD (High Energy Collision Dissociation)	MS2	0	100	11.6494	4676	4676	4675	FP030521_8.raw	0/0		8.26284	612.859	612.859	0	5.45953e-09	5.88557e-10	0	0
FALSE	High	PMI-Byonic	PMI-Byonic (A2)	A	2	Unambiguous	FQCQCPKGFNGHLCQYDVDECASTPCKNGAKCLDGPNTYTCVCTE	[E].FQcQcPKGFnGHLcQYDVDEcAStPcKNGAKcLdGPNTYTcVcTE.[G]	C3(Carbamidomethyl); C5(Carbamidomethyl); N10(Deamidated); C14(Carbamidomethyl); C21(Carbamidomethyl); T24(Hex(1)Pent(1)); C26(Carbamidomethyl); C32(Carbamidomethyl); D34(Oxidation); C41(Carbamidomethyl); C43(Carbamidomethyl)	1	1	Q01705	Q01705	Neurogenic locus notch homolog protein 1 OS=Mus musculus OX=10090 GN=Notch1 PE=1 SV=3	4	5	5	1	0	1	1	1	1132.67	5659.31	5658.26	184.996	0.209352	0	0	294033	HCD (High Energy Collision Dissociation)	MS2	0	100	11.5257	4623	4623	4620	FP030521_8.raw	0/0		7.36757	581.955	581.955	0	4.28971e-08	3.20413e-09	0	0
FALSE	High	PMI-Byonic	PMI-Byonic (A2)	A	2	Unambiguous	FQCQCPKGFNGHLCQYDVDE	[E].FQcQcPKGFnGHLcQYDVDE.[C]	C3(Carbamidomethyl); C5(Carbamidomethyl); N10(Deamidated); C14(Carbamidomethyl)	1	1	Q01705	Q01705	Neurogenic locus notch homolog protein 1 OS=Mus musculus OX=10090 GN=Notch1 PE=1 SV=3	2	3	3	1	0	1	1	1	835.018	2503.04	2503.01	11.5345	0.00962365	0	0	1.16195e+06	HCD (High Energy Collision Dissociation)	MS2	0	100	11.3938	4567	4567	4565	FP030521_8.raw	0/0		4.00333	508.277	297.36	123.635	9.92363e-05	3.38066e-06	0	0
FALSE	High	PMI-Byonic	PMI-Byonic (A2)	A	2	Unambiguous	FQCQCPKGFNGHLCQYDVDECASTPCKNGAKCLDGPNTYTCVCTE	[E].FQcQcPKGFNGHLcQYDVDEcAsTPcKNGAKcLDGPNTYTcVcTE.[G]	C3(Carbamidomethyl); C5(Carbamidomethyl); C14(Carbamidomethyl); C21(Carbamidomethyl); S23(Hex(1)Pent(1)); C26(Carbamidomethyl); C32(Carbamidomethyl); C41(Carbamidomethyl); C43(Carbamidomethyl)	1	1	Q01705	Q01705	Neurogenic locus notch homolog protein 1 OS=Mus musculus OX=10090 GN=Notch1 PE=1 SV=3	4	5	5	1	0	1	1	1	1129.27	5642.31	5641.28	182.446	0.205846	0	0	252175	HCD (High Energy Collision Dissociation)	MS2	1.87319	100	11.3488	4548	4548	4543	FP030521_8.raw	0/0		2.97379	324.998	324.998	0	0.0010622	3.86246e-05	0	0
FALSE	High	PMI-Byonic	PMI-Byonic (A2)	A	2	Unambiguous	FQCQCPKGFNGHLCQYDVDECASTPCKNGAKCLDGPNTYTCVCTE	[E].FQcQcPKGFNGHLcQYDVDEcAsTPcKnGAKcLDGPnTYTcVcTE.[G]	C3(Carbamidomethyl); C5(Carbamidomethyl); C14(Carbamidomethyl); C21(Carbamidomethyl); S23(Hex(1)Pent(1)); C26(Carbamidomethyl); N28(Oxidation); C32(Carbamidomethyl); N37(Deamidated); C41(Carbamidomethyl); C43(Carbamidomethyl)	1	1	Q01705	Q01705	Neurogenic locus notch homolog protein 1 OS=Mus musculus OX=10090 GN=Notch1 PE=1 SV=3	4	5	5	1	0	1	1	1	1132.46	5658.28	5658.26	3.99198	0.00451754	0	0	175794	HCD (High Energy Collision Dissociation)	MS2	0	100	11.2975	4525	4525	4521	FP030521_8.raw	0/0		6.19765	466.267	466.267	0	6.34375e-07	3.87531e-08	0	0
FALSE	High	PMI-Byonic	PMI-Byonic (A2)	A	2	Unambiguous	FQCQCPKGFNGHLCQYDVDECASTPCKNGAKCLDGPNTYTCVCTE	[E].FQcQcPKGFNGHLcQYDVDEcAsTPcKnGAKcLDGPNTYTcVcTE.[G]	C3(Carbamidomethyl); C5(Carbamidomethyl); C14(Carbamidomethyl); C21(Carbamidomethyl); S23(Hex(1)Pent(1)); C26(Carbamidomethyl); N28(Deamidated); C32(Carbamidomethyl); C41(Carbamidomethyl); C43(Carbamidomethyl)	1	1	Q01705	Q01705	Neurogenic locus notch homolog protein 1 OS=Mus musculus OX=10090 GN=Notch1 PE=1 SV=3	4	5	5	1	0	1	1	1	1129.27	5642.31	5642.27	8.44591	0.00953081	0	0	232205	HCD (High Energy Collision Dissociation)	MS2	0	100	11.1694	4470	4470	4466	FP030521_8.raw	0/0		7.69868	605.61	605.61	0	2.00134e-08	1.9623e-09	0	0
FALSE	High	PMI-Byonic	PMI-Byonic (A2)	A	2	Unambiguous	FQCQCPKGFNGHLCQYDVDE	[E].FQcQcPKGFnGHLcQYDVDE.[C]	C3(Carbamidomethyl); C5(Carbamidomethyl); N10(Deamidated); C14(Carbamidomethyl)	1	1	Q01705	Q01705	Neurogenic locus notch homolog protein 1 OS=Mus musculus OX=10090 GN=Notch1 PE=1 SV=3	2	3	3	1	0	1	1	1	835.017	2503.04	2503.01	10.2177	0.00852502	0	0	451496	HCD (High Energy Collision Dissociation)	MS2	4.00156	100	11.1507	4462	4462	4455	FP030521_8.raw	0/0		2.48373	369.88	264.133	56.3434	0.00328299	0.000107425	0	0
FALSE	High	PMI-Byonic	PMI-Byonic (A2)	A	2	Unambiguous	FQCQCPKGFNGHLCQYDVDECASTPCKNGAKCLDGPNTYTCVCTE	[E].FQcQcPKGFnGHLcQYDVDEcAStPcKNGAKcLDGPnTYTcVcTE.[G]	C3(Carbamidomethyl); C5(Carbamidomethyl); N10(Deamidated); C14(Carbamidomethyl); C21(Carbamidomethyl); T24(Hex(1)Pent(1)); C26(Carbamidomethyl); C32(Carbamidomethyl); N37(Oxidation); C41(Carbamidomethyl); C43(Carbamidomethyl)	1	1	Q01705	Q01705	Neurogenic locus notch homolog protein 1 OS=Mus musculus OX=10090 GN=Notch1 PE=1 SV=3	4	5	5	1	0	1	1	1	1132.67	5659.31	5658.26	185.536	0.209962	0	0	262815	HCD (High Energy Collision Dissociation)	MS2	0	100	11.7794	4732	4732	4730	FP030521_8.raw	0/0		7.36757	561.297	561.297	0	4.28971e-08	3.74787e-09	0	0
FALSE	High	PMI-Byonic	PMI-Byonic (A2)	A	2	Unambiguous	FQCQCPKGFNGHLCQYDVDE	[E].FQcQcPKGFnGHLcQYDVDE.[C]	C3(Carbamidomethyl); C5(Carbamidomethyl); N10(Deamidated); C14(Carbamidomethyl)	1	1	Q01705	Q01705	Neurogenic locus notch homolog protein 1 OS=Mus musculus OX=10090 GN=Notch1 PE=1 SV=3	2	3	3	1	0	1	1	1	835.017	2503.04	2503.01	10.4372	0.00870812	0	0	4.01857e+06	HCD (High Energy Collision Dissociation)	MS2	0	54.724	11.2674	4512	4512	4510	FP030521_8.raw	0/0		4.33723	549.846	305.347	127.178	4.60017e-05	2.10744e-06	0	0
FALSE	High	PMI-Byonic	PMI-Byonic (A2)	A	2	Unambiguous	PDPCHYGSCKDGVATFTCLCQPGYTGHHCETNINE	[D].PDPcHYGscKDGVAtFTcLcQPGYTGHHcETNINE.[C]	C4(Carbamidomethyl); S8(HexNAc(1)Hex(1)Fuc(1)NeuAc(1)); C9(Carbamidomethyl); T15(Hex(1)Pent(2)); C18(Carbamidomethyl); C20(Carbamidomethyl); C29(Carbamidomethyl)	1	1	Q01705	Q01705	Neurogenic locus notch homolog protein 1 OS=Mus musculus OX=10090 GN=Notch1 PE=1 SV=3	2	5	5	1	0	1	1	1	1062.84	5310.16	5311.08	-174.399	-0.18525	0	0	58618.8	HCD (High Energy Collision Dissociation)	MS2	0	100	11.8633	4768	4768	4763	FP030521_8.raw	0/0		5.45527	530.197	530.197	0.240349	3.50534e-06	2.33916e-07	0	0
FALSE	High	PMI-Byonic	PMI-Byonic (A2)	A	2	Unambiguous	ECAGSPCHNGGTCEDGIAGFTCRCPE	[D].EcAGSPcHNGGTcEdGIAGFTcRcPE.[G]	C2(Carbamidomethyl); C7(Carbamidomethyl); C13(Carbamidomethyl); D15(Oxidation); C22(Carbamidomethyl); C24(Carbamidomethyl)	1	1	Q01705	Q01705	Neurogenic locus notch homolog protein 1 OS=Mus musculus OX=10090 GN=Notch1 PE=1 SV=3	3	3	3	1	0	1	1	1	972.375	2915.11	2915.09	7.24549	0.00704042	0	0	465264	HCD (High Energy Collision Dissociation)	MS2	0	100	11.7597	4724	4724	4719	FP030521_8.raw	0/0		5.22562	384.715	384.715	44.4355	5.94818e-06	4.15885e-07	0	0
FALSE	High	PMI-Byonic	PMI-Byonic (A2)	A	2	Unambiguous	GYHDPTCLSE	[E].GYHDPTcLSE.[V]	C7(Carbamidomethyl)	1	1	Q01705	Q01705	Neurogenic locus notch homolog protein 1 OS=Mus musculus OX=10090 GN=Notch1 PE=1 SV=3	0	2	2	1	0	1	1	1	589.745	1178.48	1178.48	3.36124	0.00198058	0	0	13770433	HCD (High Energy Collision Dissociation)	MS2	1.94263	12.5257	8.22697	3169	3169	3168	FP030521_8.raw	0/0		5.9344	603.642	309.291	309.291	1.16304e-06	8.04922e-08	0	0
FALSE	High	PMI-Byonic	PMI-Byonic (A2)	A	2	Unambiguous	GYHDPTCLSE	[E].GYHDPTcLSE.[V]	C7(Carbamidomethyl)	1	1	Q01705	Q01705	Neurogenic locus notch homolog protein 1 OS=Mus musculus OX=10090 GN=Notch1 PE=1 SV=3	0	2	2	1	0	1	1	1	589.744	1178.48	1178.48	2.63616	0.00155333	0	0	45063428	HCD (High Energy Collision Dissociation)	MS2	0.226659	59.1315	8.11509	3120	3120	3114	FP030521_8.raw	0/0		1.67569	297.064	200.718	200.718	0.0211015	0.000860766	0	0
FALSE	High	PMI-Byonic	PMI-Byonic (A2)	A	2	Unambiguous	GYHDPTCLSE	[E].GYHDPTcLSE.[V]	C7(Carbamidomethyl)	1	1	Q01705	Q01705	Neurogenic locus notch homolog protein 1 OS=Mus musculus OX=10090 GN=Notch1 PE=1 SV=3	0	2	2	1	0	1	1	1	589.744	1178.48	1178.48	2.22183	0.00130919	0	0	1.32416e+06	HCD (High Energy Collision Dissociation)	MS2	7.17535	84.4392	7.98485	3062	3062	3059	FP030521_8.raw	0/0		6.73355	604.834	295.431	295.431	1.84693e-07	1.5035e-08	0	0
FALSE	High	PMI-Byonic	PMI-Byonic (A2)	A	2	Unambiguous	GYHDPTCLSE	[E].GYHDPTcLSE.[V]	C7(Carbamidomethyl)	1	1	Q01705	Q01705	Neurogenic locus notch homolog protein 1 OS=Mus musculus OX=10090 GN=Notch1 PE=1 SV=3	0	2	2	1	0	1	1	1	589.744	1178.48	1178.48	2.63616	0.00155333	0	0	45063428	HCD (High Energy Collision Dissociation)	MS2	0.226659	3.52274	8.10539	3115	3115	3114	FP030521_8.raw	0/0		6.94277	635.235	317.556	317.556	1.14086e-07	9.01264e-09	0	0
[truncated: 7 more columns]

## Sheet: FP112420_23-(01)
Checked	Confidence	Identifying Node Type	Identifying Node	Search ID	Identifying Node No	PSM Ambiguity	Sequence	Annotated Sequence	Modifications	# Protein Groups	# Proteins	Master Protein Accessions	Protein Accessions	Protein Descriptions	# Missed Cleavages	Charge	Original Precursor Charge	DeltaScore	DeltaCn	Rank	Search Engine Rank	Concatenated Rank	m/z [Da]	MH+ [Da]	Theo. MH+ [Da]	DeltaM [ppm]	Deltam/z [Da]	Matched Ions	Total Ions	Intensity	Activation Type	MS Order	Isolation Interference [%]	Ion Inject Time [ms]	RT [min]	First Scan	Last Scan	Master Scan(s)	Spectrum File	Ions Matched	Annotation	|Log Prob|	Byonic Score	Delta Byonic Score	Delta Mod Score	PEP 2D	q-Value 2D	FDR 2D	Peptide Group FDR 2D
FALSE	Medium	PMI-Byonic	PMI-Byonic (A2)	A	2	Unambiguous	ACVCSGAFVGQRCQD	[E].AcVcSGAFVGQRcQD.[S]	C2(Carbamidomethyl); C4(Carbamidomethyl); C13(Carbamidomethyl)	1	1	Q01705	Q01705	Neurogenic locus notch homolog protein 1 OS=Mus musculus OX=10090 GN=Notch1 PE=1 SV=3	0	3	3	1	0	1	1	1	572.242	1714.71	1714.71	1.937	0.00110713	0	0	159264	HCD (High Energy Collision Dissociation)	MS2	22.5194	100	9.68533	3172	3172	3165	FP112420_23.raw	0/0		0.45739	43.8665	43.8665	43.8665	0.348827	0.028721	0	0
FALSE	Low	PMI-Byonic	PMI-Byonic (A2)	A	2	Unambiguous	HGGTVDYACSCPLGFSGPLCLTPLD	[D].HGGTVDYAcScPLGFSGPLcLTPLD.[N]	C9(Carbamidomethyl); C11(Carbamidomethyl); C20(Carbamidomethyl)	1	1	Q01705	Q01705	Neurogenic locus notch homolog protein 1 OS=Mus musculus OX=10090 GN=Notch1 PE=1 SV=3	1	4	4	1	0	1	1	1	674.297	2694.17	2694.2	-12.8008	-0.00862198	0	0	1.12163e+06	HCD (High Energy Collision Dissociation)	MS2	14.1607	68.4251	9.62604	3146	3146	3143	FP112420_23.raw	0/0		0.0483314	1.52633	1.52633	1.52633	0.894682	0.124078	0.0175438	0.0303029
FALSE	Medium	PMI-Byonic	PMI-Byonic (A2)	A	2	Unambiguous	LLTLTE	[D].LLtLtE.[Y]	T3(Fuc(1)); T5(Hex(1)Pent(1))	1	1	Q01705	Q01705	Neurogenic locus notch homolog protein 1 OS=Mus musculus OX=10090 GN=Notch1 PE=1 SV=3	0	2	2	1	0	1	1	1	565.284	1129.56	1129.56	-0.660015	-0.000372764	0	0	957032	HCD (High Energy Collision Dissociation)	MS2	24.8911	100	13.4171	4810	4810	4804	FP112420_23.raw	0/0		0.284777	85.7508	85.7508	0	0.519067	0.0465459	0	0
FALSE	High	PMI-Byonic	PMI-Byonic (A2)	A	2	Unambiguous	YKCRCPPGWSGKSCQQADPCASNPCANGGQCLPFE	[E].YKcRcPPGWSGKscQQADPcASNPcANGGQcLPFE.[S]	C3(Carbamidomethyl); C5(Carbamidomethyl); S13(Hex(1)Pent(1)); C14(Carbamidomethyl); C20(Carbamidomethyl); C25(Carbamidomethyl); C31(Carbamidomethyl)	1	1	Q01705	Q01705	Neurogenic locus notch homolog protein 1 OS=Mus musculus OX=10090 GN=Notch1 PE=1 SV=3	0	4	4	1	0	1	1	1	1085.7	4339.76	4338.77	228.892	0.248277	0	0	271185	HCD (High Energy Collision Dissociation)	MS2	0	100	11.4489	3954	3954	3946	FP112420_23.raw	0/0		4.75393	511.138	511.138	0	1.76225e-05	4.02018e-06	0	0
FALSE	High	PMI-Byonic	PMI-Byonic (A2)	A	2	Unambiguous	YKCRCPPGWSGKSCQQADPCASNPCANGGQCLPFE	[E].YKcRcPPGWSGKscQQADPcASNPcANGGQcLPFE.[S]	C3(Carbamidomethyl); C5(Carbamidomethyl); S13(Hex(1)Pent(1)R0); C14(Carbamidomethyl); C20(Carbamidomethyl); C25(Carbamidomethyl); C31(Carbamidomethyl)	1	1	Q01705	Q01705	Neurogenic locus notch homolog protein 1 OS=Mus musculus OX=10090 GN=Notch1 PE=1 SV=3	0	4	4	1	0	1	1	1	1085.45	4338.79	4338.77	3.47612	0.00377052	0	0	318896	HCD (High Energy Collision Dissociation)	MS2	0	100	11.2384	3860	3860	3858	FP112420_23.raw	0/0		5.93181	454.558	454.558	0	1.17001e-06	6.1179e-07	0	0
FALSE	High	PMI-Byonic	PMI-Byonic (A2)	A	2	Unambiguous	SSYICRCPPGFHGPTCRQDVNE	[E].SSYIcRcPPGFHGPTcRQDVNE.[C]	C5(Carbamidomethyl); C7(Carbamidomethyl); C16(Carbamidomethyl)	1	1	Q01705	Q01705	Neurogenic locus notch homolog protein 1 OS=Mus musculus OX=10090 GN=Notch1 PE=1 SV=3	1	4	4	1	0	1	1	1	660.042	2637.15	2637.14	2.28546	0.00150677	0	0	871288	HCD (High Energy Collision Dissociation)	MS2	0	100	9.82305	3233	3233	3231	FP112420_23.raw	0/0		4.55922	460.189	330.721	330.721	2.75919e-05	6.26509e-06	0	0
FALSE	High	PMI-Byonic	PMI-Byonic (A2)	A	2	Unambiguous	SSYICRCPPGFHGPTCRQDVNE	[E].SSYIcRcPPGFHGPTcRQDVNE.[C]	C5(Carbamidomethyl); C7(Carbamidomethyl); C16(Carbamidomethyl)	1	1	Q01705	Q01705	Neurogenic locus notch homolog protein 1 OS=Mus musculus OX=10090 GN=Notch1 PE=1 SV=3	1	4	4	1	0	1	1	1	660.042	2637.15	2637.14	3.3964	0.00223919	0	0	16104192	HCD (High Energy Collision Dissociation)	MS2	0.223064	9.38129	9.69803	3177	3177	3176	FP112420_23.raw	0/0		4.55922	463.713	356.041	356.041	2.75919e-05	5.19876e-06	0	0
FALSE	High	PMI-Byonic	PMI-Byonic (A2)	A	2	Unambiguous	SSYICRCPPGFHGPTCRQDVNE	[E].SSYIcRcPPGFHGPTcRQDVNE.[C]	C5(Carbamidomethyl); C7(Carbamidomethyl); C16(Carbamidomethyl)	1	1	Q01705	Q01705	Neurogenic locus notch homolog protein 1 OS=Mus musculus OX=10090 GN=Notch1 PE=1 SV=3	1	3	3	1	0	1	1	1	879.72	2637.15	2637.14	2.36	0.00207455	0	0	1.33257e+06	HCD (High Energy Collision Dissociation)	MS2	0	100	9.62822	3147	3147	3143	FP112420_23.raw	0/0		10.4087	757.226	606.246	606.246	3.90174e-11	3.90135e-11	0	0
FALSE	High	PMI-Byonic	PMI-Byonic (A2)	A	2	Unambiguous	SSYICRCPPGFHGPTCRQDVNE	[E].SSYIcRcPPGFHGPTcRQDVNE.[C]	C5(Carbamidomethyl); C7(Carbamidomethyl); C16(Carbamidomethyl)	1	1	Q01705	Q01705	Neurogenic locus notch homolog protein 1 OS=Mus musculus OX=10090 GN=Notch1 PE=1 SV=3	1	4	4	1	0	1	1	1	660.042	2637.15	2637.14	2.84093	0.00187298	0	0	648960	HCD (High Energy Collision Dissociation)	MS2	66.1393	100	9.96179	3296	3296	3286	FP112420_23.raw	0/0		3.24413	356.117	274.996	274.996	0.00056999	4.78539e-05	0	0
FALSE	High	PMI-Byonic	PMI-Byonic (A2)	A	2	Unambiguous	SSYICRCPPGFHGPTCRQDVNE	[E].SSYIcRcPPGFHGPTcRQDVNE.[C]	C5(Carbamidomethyl); C7(Carbamidomethyl); C16(Carbamidomethyl)	1	1	Q01705	Q01705	Neurogenic locus notch homolog protein 1 OS=Mus musculus OX=10090 GN=Notch1 PE=1 SV=3	1	4	4	1	0	1	1	1	660.042	2637.15	2637.14	2.28546	0.00150677	0	0	3045182	HCD (High Energy Collision Dissociation)	MS2	0.960382	72.4916	9.57755	3125	3125	3121	FP112420_23.raw	0/0		5.31824	504.125	360.902	360.902	4.80577e-06	1.41073e-06	0	0
FALSE	High	PMI-Byonic	PMI-Byonic (A2)	A	2	Unambiguous	IGSYRCACRATHTGPHCELPYVPCSPSPCQNGGTCRPTGDTTHE	[E].IGSYRcAcRATHTGPHcELPYVPcsPSPcQNGGTcRPTGDTTHE.[C]	C6(Carbamidomethyl); C8(Carbamidomethyl); C17(Carbamidomethyl); C24(Carbamidomethyl); S25(HexNAc(1)Hex(1)Fuc(1)); C29(Carbamidomethyl); C35(Carbamidomethyl)	1	1	Q01705	Q01705	Neurogenic locus notch homolog protein 1 OS=Mus musculus OX=10090 GN=Notch1 PE=1 SV=3	2	6	6	1	0	1	1	1	919.731	5513.35	5513.33	3.68869	0.0033895	0	0	227317	HCD (High Energy Collision Dissociation)	MS2	0	100	9.59047	3131	3131	3121	FP112420_23.raw	0/0		6.4379	598.185	598.185	0	3.64839e-07	1.2304e-07	0	0
FALSE	High	PMI-Byonic	PMI-Byonic (A2)	A	2	Unambiguous	IGSYRCACRATHTGPHCELPYVPCSPSPCQNGGTCRPTGDTTHE	[E].IGSYRcAcRATHTGPHcELPYVPcSPSPcQnGGtcRPTGDTTHE.[C]	C6(Carbamidomethyl); C8(Carbamidomethyl); C17(Carbamidomethyl); C24(Carbamidomethyl); C29(Carbamidomethyl); N31(Deamidated); T34(HexNAc(1)Hex(1)Fuc(1)); C35(Carbamidomethyl)	1	1	Q01705	Q01705	Neurogenic locus notch homolog protein 1 OS=Mus musculus OX=10090 GN=Notch1 PE=1 SV=3	2	6	6	1	0	1	1	1	920.229	5516.34	5514.31	366.822	0.337129	0	0	2.4283e+06	HCD (High Energy Collision Dissociation)	MS2	24.072	90.0178	9.70004	3178	3178	3176	FP112420_23.raw	0/0		6.37108	632.741	632.741	1.02031	4.25515e-07	2.31893e-07	0	0
FALSE	High	PMI-Byonic	PMI-Byonic (A2)	A	2	Unambiguous	IGSYRCACRATHTGPHCELPYVPCSPSPCQNGGTCRPTGDTTHE	[E].IGSYRcAcRATHTGPHcELPYVPcSPsPcQnGGTcRPTGDTTHE.[C]	C6(Carbamidomethyl); C8(Carbamidomethyl); C17(Carbamidomethyl); C24(Carbamidomethyl); S27(Fuc(1)); C29(Carbamidomethyl); N31(Deamidated); C35(Carbamidomethyl)	1	1	Q01705	Q01705	Neurogenic locus notch homolog protein 1 OS=Mus musculus OX=10090 GN=Notch1 PE=1 SV=3	2	6	6	1	0	1	1	1	859.707	5153.2	5149.18	781.173	0.6704	0	0	2.11986e+06	HCD (High Energy Collision Dissociation)	MS2	17.9782	100	9.78691	3218	3218	3209	FP112420_23.raw	0/0		5.93753	553.794	553.794	0	1.15471e-06	4.7415e-07	0	0
FALSE	High	PMI-Byonic	PMI-Byonic (A2)	A	2	Unambiguous	IGSYRCACRATHTGPHCELPYVPCSPSPCQNGGTCRPTGDTTHE	[E].IGSYRcAcRATHTGPHcELPYVPcSPSPcQnGGtcRPTGDTTHE.[C]	C6(Carbamidomethyl); C8(Carbamidomethyl); C17(Carbamidomethyl); C24(Carbamidomethyl); C29(Carbamidomethyl); N31(Deamidated); T34(HexNAc(1)Hex(1)Fuc(1)); C35(Carbamidomethyl)	1	1	Q01705	Q01705	Neurogenic locus notch homolog protein 1 OS=Mus musculus OX=10090 GN=Notch1 PE=1 SV=3	2	6	6	1	0	1	1	1	920.562	5518.34	5514.31	729.891	0.670808	0	0	1.73807e+06	HCD (High Energy Collision Dissociation)	MS2	55.9223	100	9.86418	3252	3252	3242	FP112420_23.raw	0/0		6.4379	599.03	599.03	5.39735	3.64839e-07	1.83488e-07	0	0
FALSE	High	PMI-Byonic	PMI-Byonic (A2)	A	2	Unambiguous	IGSYRCACRATHTGPHCELPYVPCSPSPCQNGGTCRPTGDTTHE	[E].IGSYRcAcRATHTGPHcELPYVPcSPsPcQnGGTcRPTGDTTHE.[C]	C6(Carbamidomethyl); C8(Carbamidomethyl); C17(Carbamidomethyl); C24(Carbamidomethyl); S27(Fuc(1)); C29(Carbamidomethyl); N31(Deamidated); C35(Carbamidomethyl)	1	1	Q01705	Q01705	Neurogenic locus notch homolog protein 1 OS=Mus musculus OX=10090 GN=Notch1 PE=1 SV=3	2	6	6	1	0	1	1	1	859.54	5152.2	5149.18	586.872	0.503652	0	0	2.24667e+06	HCD (High Energy Collision Dissociation)	MS2	1.13411	100	9.91288	3274	3274	3264	FP112420_23.raw	0/0		5.93753	548.589	548.589	0	1.15471e-06	5.49766e-07	0	0
FALSE	High	PMI-Byonic	PMI-Byonic (A2)	A	2	Unambiguous	IGSYRCACRATHTGPHCELPYVPCSPSPCQNGGTCRPTGDTTHE	[E].IGSYRcAcRATHTGPHcELPYVPcSPsPcQNGGTcRPTGDTTHE.[C]	C6(Carbamidomethyl); C8(Carbamidomethyl); C17(Carbamidomethyl); C24(Carbamidomethyl); S27(Fuc(1)); C29(Carbamidomethyl); C35(Carbamidomethyl)	1	1	Q01705	Q01705	Neurogenic locus notch homolog protein 1 OS=Mus musculus OX=10090 GN=Notch1 PE=1 SV=3	2	6	6	1	0	1	1	1	859.376	5151.22	5148.2	586.772	0.50347	0	0	912607	HCD (High Energy Collision Dissociation)	MS2	7.02562	100	9.59932	3134	3134	3132	FP112420_23.raw	0/0		5.72372	502.699	502.699	0	1.88919e-06	7.27916e-07	0	0
FALSE	High	PMI-Byonic	PMI-Byonic (A2)	A	2	Unambiguous	LPYVPCSPSPCQNGGTCRPTGDTTHE	[E].LPYVPcSPSPcQnGGtcRPTGDTTHE.[C]	C6(Carbamidomethyl); C11(Carbamidomethyl); N13(Deamidated); T16(HexNAc(1)Hex(1)Fuc(1)); C17(Carbamidomethyl)	1	1	Q01705	Q01705	Neurogenic locus notch homolog protein 1 OS=Mus musculus OX=10090 GN=Notch1 PE=1 SV=3	1	4	4	1	0	1	1	1	850.862	3400.42	3400.41	3.29065	0.00279739	0	0	244387	HCD (High Energy Collision Dissociation)	MS2	0	100	11.1225	3809	3809	3803	FP112420_23.raw	0/0		5.26748	456.846	456.846	4.8	5.40159e-06	1.67679e-06	0	0
FALSE	High	PMI-Byonic	PMI-Byonic (A2)	A	2	Unambiguous	GSNCDTNPVNGKAICTCPSGYTGPACSQDVDE	[E].GSNcDTNPVnGKAIcTcPSGYTGPAcSQDVDE.[C]	C4(Carbamidomethyl); N10(Deamidated); C15(Carbamidomethyl); C17(Carbamidomethyl); C26(Carbamidomethyl)	1	1	Q01705	Q01705	Neurogenic locus notch homolog protein 1 OS=Mus musculus OX=10090 GN=Notch1 PE=1 SV=3	3	3	3	1	0	1	1	1	1144.8	3432.38	3432.37	3.55986	0.00407293	0	0	918857	HCD (High Energy Collision Dissociation)	MS2	0	100	11.7836	4101	4101	4100	FP112420_23.raw	0/0		2.1853	280.513	219.667	32.3367	0.00652673	0.00101437	0	0
FALSE	Low	PMI-Byonic	PMI-Byonic (A2)	A	2	Unambiguous	GSNCDTNPVNGKAICTCPSGYTGPACSQDVDE	[E].GSNcDTNPVNGKAIcTcPSGYTGPAcSQDVDE.[C]	C4(Carbamidomethyl); C15(Carbamidomethyl); C17(Carbamidomethyl); C26(Carbamidomethyl)	1	1	Q01705	Q01705	Neurogenic locus notch homolog protein 1 OS=Mus musculus OX=10090 GN=Notch1 PE=1 SV=3	3	3	3	1	0	1	1	1	1144.47	3431.41	3431.39	5.69746	0.00651674	0	0	278137	HCD (High Energy Collision Dissociation)	MS2	0	100	11.6628	4049	4049	4045	FP112420_23.raw	0/0		0.157106	66.4671	58.3148	58.3148	0.696456	0.110318	0.0178571	0.0312499
FALSE	Low	PMI-Byonic	PMI-Byonic (A2)	A	2	Unambiguous	ECALGANPCEHAGKCLNTLGSFE	[D].EcALGANPcEhAGKcLnTLGSFE.[C]	C2(Carbamidomethyl); C9(Carbamidomethyl); H11(Oxidation); C15(Carbamidomethyl); N17(Oxidation)	1	1	Q01705	Q01705	Neurogenic locus notch homolog protein 1 OS=Mus musculus OX=10090 GN=Notch1 PE=1 SV=3	2	3	3	1	0	1	1	1	856.369	2567.09	2567.1	-1.62198	-0.00138792	0	0	411763	HCD (High Energy Collision Dissociation)	MS2	0	100	13.725	4942	4942	4936	FP112420_23.raw	0/0		0.267723	1.96588	1.96588	1.96588	0.539855	0.0560326	0	0
FALSE	High	PMI-Byonic	PMI-Byonic (A2)	A	2	Unambiguous	CALGANPCEHAGKCLNTLGSFE	[E].cALGANPcEHAGKcLNtLGSFE.[C]	C1(Carbamidomethyl); C8(Carbamidomethyl); C14(Carbamidomethyl); T17(Hex(1))	1	1	Q01705	Q01705	Neurogenic locus notch homolog protein 1 OS=Mus musculus OX=10090 GN=Notch1 PE=1 SV=3	1	2	2	1	0	1	1	1	1284.54	2568.07	2568.12	-17.6167	-0.0226209	0	0	97953.9	HCD (High Energy Collision Dissociation)	MS2	0	100	14.5381	5288	5288	5281	FP112420_23.raw	0/0		1.17413	86.2276	86.2276	3.6	0.0669684	0.00591718	0	0
FALSE	High	PMI-Byonic	PMI-Byonic (A2)	A	2	Unambiguous	CALGANPCEHAGKCLNTLGSFE	[E].cALGANPcEHAGKcLNtLGSFE.[C]	C1(Carbamidomethyl); C8(Carbamidomethyl); C14(Carbamidomethyl); T17(Hex(1))	1	1	Q01705	Q01705	Neurogenic locus notch homolog protein 1 OS=Mus musculus OX=10090 GN=Notch1 PE=1 SV=3	1	3	3	1	0	1	1	1	856.698	2568.08	2568.12	-14.0094	-0.0119926	0	0	400722	HCD (High Energy Collision Dissociation)	MS2	4.8783	100	14.5549	5295	5295	5292	FP112420_23.raw	0/0		1.03067	64.6122	64.6122	11.0323	0.0931811	0.00785638	0	0
FALSE	High	PMI-Byonic	PMI-Byonic (A2)	A	2	Unambiguous	CALGANPCEHAGKCLNTLGSFE	[E].cALGANPcEHAGKcLntLGSFE.[C]	C1(Carbamidomethyl); C8(Carbamidomethyl); C14(Carbamidomethyl); N16(Oxidation); T17(Hex(1))	1	1	Q01705	Q01705	Neurogenic locus notch homolog protein 1 OS=Mus musculus OX=10090 GN=Notch1 PE=1 SV=3	1	3	3	1	0	1	1	1	862.044	2584.12	2584.11	2.40568	0.00207218	0	0	627607	HCD (High Energy Collision Dissociation)	MS2	2.28789	100	11.7135	4071	4071	4067	FP112420_23.raw	0/0		3.18424	218.854	218.854	3.6	0.00065427	7.21105e-05	0	0
FALSE	Medium	PMI-Byonic	PMI-Byonic (A2)	A	2	Unambiguous	QIGE	[D].qIGE.[F]	Q1(Deamidated)	1	1	Q01705	Q01705	Neurogenic locus notch homolog protein 1 OS=Mus musculus OX=10090 GN=Notch1 PE=1 SV=3	0	2	2	1	0	1	1	1	448.218	895.429	447.209	1.00226e+06	224.11	0	0	105683	HCD (High Energy Collision Dissociation)	MS2	35.3113	100	15.6612	5765	5765	5763	FP112420_23.raw	0/0		0.570145	38.3292	38.3292	38.3292	0.269064	0.0156197	0	0
FALSE	High	PMI-Byonic	PMI-Byonic (A2)	A	2	Unambiguous	FQCICMPGYE	[E].FQcIcMPGYE.[G]	C3(Carbamidomethyl); C5(Carbamidomethyl)	1	1	Q01705	Q01705	Neurogenic locus notch homolog protein 1 OS=Mus musculus OX=10090 GN=Notch1 PE=1 SV=3	0	2	2	1	0	1	1	1	652.761	1304.51	1304.51	2.31087	0.00150728	0	0	234675	HCD (High Energy Collision Dissociation)	MS2	27.1079	100	14.7493	5378	5378	5374	FP112420_23.raw	0/0		2.4322	198.225	87.2238	87.2238	0.00369658	0.00059464	0	0
FALSE	Medium	PMI-Byonic	PMI-Byonic (A2)	A	2	Unambiguous	FQCICMPGYE	[E].FQcIcMPGYE.[G]	C3(Carbamidomethyl); C5(Carbamidomethyl)	1	1	Q01705	Q01705	Neurogenic locus notch homolog protein 1 OS=Mus musculus OX=10090 GN=Notch1 PE=1 SV=3	0	2	2	1	0	1	1	1	652.762	1304.52	1304.51	4.83741	0.00315523	0	0	19561.5	HCD (High Energy Collision Dissociation)	MS2	80.1037	100	14.8817	5434	5434	5432	FP112420_23.raw	0/0		0.349254	124.175	29.8066	29.8066	0.447451	0.0370955	0	0
FALSE	High	PMI-Byonic	PMI-Byonic (A2)	A	2	Unambiguous	FQCICMPGYE	[E].FQcIcmPGYE.[G]	C3(Carbamidomethyl); C5(Carbamidomethyl); M6(Oxidation)	1	1	Q01705	Q01705	Neurogenic locus notch homolog protein 1 OS=Mus musculus OX=10090 GN=Notch1 PE=1 SV=3	0	2	2	1	0	1	1	1	660.758	1320.51	1320.51	2.52843	0.00166941	0	0	309562	HCD (High Energy Collision Dissociation)	MS2	15.0016	100	14.5009	5272	5272	5270	FP112420_23.raw	0/0		2.99523	294.271	107.333	107.333	0.00101105	0.000135816	0	0
FALSE	High	PMI-Byonic	PMI-Byonic (A2)	A	2	Unambiguous	FQCICMPGYE	[E].FQcIcmPGYE.[G]	C3(Carbamidomethyl); C5(Carbamidomethyl); M6(Oxidation)	1	1	Q01705	Q01705	Neurogenic locus notch homolog protein 1 OS=Mus musculus OX=10090 GN=Notch1 PE=1 SV=3	0	2	2	1	0	1	1	1	660.759	1320.51	1320.51	3.73018	0.00246286	0	0	148948	HCD (High Energy Collision Dissociation)	MS2	6.37477	100	14.3719	5217	5217	5215	FP112420_23.raw	0/0		2.21147	215.557	39.227	39.227	0.00614516	0.00085687	0	0
FALSE	High	PMI-Byonic	PMI-Byonic (A2)	A	2	Unambiguous	FQCICMPGYE	[E].FQcIcmPGYE.[G]	C3(Carbamidomethyl); C5(Carbamidomethyl); M6(Oxidation)	1	1	Q01705	Q01705	Neurogenic locus notch homolog protein 1 OS=Mus musculus OX=10090 GN=Notch1 PE=1 SV=3	0	2	2	1	0	1	1	1	660.758	1320.51	1320.51	2.15867	0.00142527	0	0	314123	HCD (High Energy Collision Dissociation)	MS2	0	100	14.2453	5164	5164	5161	FP112420_23.raw	0/0		2.4322	187.292	107.963	107.963	0.00369658	0.000497705	0	0
FALSE	High	PMI-Byonic	PMI-Byonic (A2)	A	2	Unambiguous	FQCICMPGYE	[E].FQcIcmPGYE.[G]	C3(Carbamidomethyl); C5(Carbamidomethyl); M6(Oxidation)	1	1	Q01705	Q01705	Neurogenic locus notch homolog protein 1 OS=Mus musculus OX=10090 GN=Notch1 PE=1 SV=3	0	2	2	1	0	1	1	1	660.757	1320.51	1320.51	1.23424	0.000814914	0	0	419958	HCD (High Energy Collision Dissociation)	MS2	42.6486	100	14.0926	5100	5100	5090	FP112420_23.raw	0/0		3.42085	302.992	176.222	176.222	0.000379448	2.51524e-05	0	0
FALSE	High	PMI-Byonic	PMI-Byonic (A2)	A	2	Unambiguous	FQCICMPGYE	[E].FQcIcmPGYE.[G]	C3(Carbamidomethyl); C5(Carbamidomethyl); M6(Oxidation)	1	1	Q01705	Q01705	Neurogenic locus notch homolog protein 1 OS=Mus musculus OX=10090 GN=Notch1 PE=1 SV=3	0	2	2	1	0	1	1	1	660.758	1320.51	1320.51	2.62088	0.00173044	0	0	315737	HCD (High Energy Collision Dissociation)	MS2	0	100	13.9517	5039	5039	5035	FP112420_23.raw	0/0		3.06893	254.116	185.518	185.518	0.000853235	0.000102154	0	0
FALSE	High	PMI-Byonic	PMI-Byonic (A2)	A	2	Unambiguous	FQCICMPGYE	[E].FQcIcmPGYE.[G]	C3(Carbamidomethyl); C5(Carbamidomethyl); M6(Oxidation)	1	1	Q01705	Q01705	Neurogenic locus notch homolog protein 1 OS=Mus musculus OX=10090 GN=Notch1 PE=1 SV=3	0	3	3	1	0	1	1	1	660.334	1978.99	1320.51	498660	219.494	0	0	741660	HCD (High Energy Collision Dissociation)	MS2	34.313	100	12.1489	4263	4263	4254	FP112420_23.raw	0/0		2.37446	163.45	151.309	151.309	0.00422218	0.000701332	0	0
FALSE	High	PMI-Byonic	PMI-Byonic (A2)	A	2	Unambiguous	FQCICMPGYE	[E].FQcIcMPGYE.[G]	C3(Carbamidomethyl); C5(Carbamidomethyl)	1	1	Q01705	Q01705	Neurogenic locus notch homolog protein 1 OS=Mus musculus OX=10090 GN=Notch1 PE=1 SV=3	0	2	2	1	0	1	1	1	652.761	1304.51	1304.51	2.68517	0.00175142	0	0	474619	HCD (High Energy Collision Dissociation)	MS2	18.6359	100	14.4515	5251	5251	5248	FP112420_23.raw	0/0		2.18505	261.552	59.9478	59.9478	0.00653053	0.00116345	0	0
FALSE	High	PMI-Byonic	PMI-Byonic (A2)	A	2	Unambiguous	FQCICMPGYE	[E].FQcIcMPGYE.[G]	C3(Carbamidomethyl); C5(Carbamidomethyl)	1	1	Q01705	Q01705	Neurogenic locus notch homolog protein 1 OS=Mus musculus OX=10090 GN=Notch1 PE=1 SV=3	0	2	2	1	0	1	1	1	652.761	1304.51	1304.51	2.31087	0.00150728	0	0	5.52511e+06	HCD (High Energy Collision Dissociation)	MS2	21.1429	21.3705	14.5763	5304	5304	5303	FP112420_23.raw	0/0		2.77806	287.281	62.4676	62.4676	0.00166703	0.000190502	0	0
FALSE	High	PMI-Byonic	PMI-Byonic (A2)	A	2	Unambiguous	GVYCEINTDE	[E].GVYcEINTDE.[C]	C4(Carbamidomethyl)	1	1	Q01705	Q01705	Neurogenic locus notch homolog protein 1 OS=Mus musculus OX=10090 GN=Notch1 PE=1 SV=3	2	2	2	1	0	1	1	1	600.249	1199.49	1199.49	2.50791	0.0015041	0	0	850179	HCD (High Energy Collision Dissociation)	MS2	25.3169	100	11.1918	3840	3840	3836	FP112420_23.raw	0/0		1.44935	170.043	8.75118	8.75118	0.0355342	0.00333087	0	0
FALSE	High	PMI-Byonic	PMI-Byonic (A2)	A	2	Unambiguous	INTDECASSPCLHNGHCMDKINE	[E].INTDEcASsPcLHnGHcMDKINE.[F]	C6(Carbamidomethyl); S9(Hex(1)Pent(2)R0); C11(Carbamidomethyl); N14(Deamidated); C17(Carbamidomethyl)	1	1	Q01705	Q01705	Neurogenic locus notch homolog protein 1 OS=Mus musculus OX=10090 GN=Notch1 PE=1 SV=3	3	4	4	1	0	1	1	1	783.065	3129.24	3129.23	2.85495	0.00223345	0	0	959470	HCD (High Energy Collision Dissociation)	MS2	0	100	10.0718	3344	3344	3341	FP112420_23.raw	0/0		8.37102	697.685	624.521	1.2	4.25583e-09	2.14732e-09	0	0
FALSE	High	PMI-Byonic	PMI-Byonic (A2)	A	2	Unambiguous	FQCQCPKGFNGHLCQYDVDE	[E].FQcQcPKGFnGHLcQYDVDE.[C]	C3(Carbamidomethyl); C5(Carbamidomethyl); N10(Deamidated); C14(Carbamidomethyl)	1	1	Q01705	Q01705	Neurogenic locus notch homolog protein 1 OS=Mus musculus OX=10090 GN=Notch1 PE=1 SV=3	2	3	3	1	0	1	1	1	835.011	2503.02	2503.01	3.26808	0.00272668	0	0	2191007	HCD (High Energy Collision Dissociation)	MS2	0	100	11.7113	4070	4070	4067	FP112420_23.raw	0/0		2.60082	214.534	148.747	61.0316	0.00250716	0.000324094	0	0
FALSE	High	PMI-Byonic	PMI-Byonic (A2)	A	2	Unambiguous	FQCQCPKGFNGHLCQYDVDE	[E].FQcQcPKGFnGHLcQYDVDE.[C]	C3(Carbamidomethyl); C5(Carbamidomethyl); N10(Deamidated); C14(Carbamidomethyl)	1	1	Q01705	Q01705	Neurogenic locus notch homolog protein 1 OS=Mus musculus OX=10090 GN=Notch1 PE=1 SV=3	2	3	3	1	0	1	1	1	835.01	2503.02	2503.01	2.31707	0.00193322	0	0	6.84661e+06	HCD (High Energy Collision Dissociation)	MS2	0.653049	33.353	12.0816	4233	4233	4232	FP112420_23.raw	0/0		2.60082	222.71	123.339	54.0999	0.00250716	0.000394516	0	0
FALSE	Medium	PMI-Byonic	PMI-Byonic (A2)	A	2	Unambiguous	FQCQCPKGFNGHLCQYDVDE	[E].FQcQcPKGFnGHLcQYDVDE.[C]	C3(Carbamidomethyl); C5(Carbamidomethyl); N10(Deamidated); C14(Carbamidomethyl)	1	1	Q01705	Q01705	Neurogenic locus notch homolog protein 1 OS=Mus musculus OX=10090 GN=Notch1 PE=1 SV=3	2	3	3	1	0	1	1	1	834.416	2501.23	2503.01	-710.057	-0.592427	0	0	639826	HCD (High Energy Collision Dissociation)	MS2	45.2322	100	11.9925	4194	4194	4188	FP112420_23.raw	0/0		0.952629	8.51911	8.51911	8.51911	0.111525	0.01011	0	0
FALSE	High	PMI-Byonic	PMI-Byonic (A2)	A	2	Unambiguous	FQCQCPKGFNGHLCQYDVDE	[E].FQcQcPKGFnGHLcQYDVDE.[C]	C3(Carbamidomethyl); C5(Carbamidomethyl); N10(Deamidated); C14(Carbamidomethyl)	1	1	Q01705	Q01705	Neurogenic locus notch homolog protein 1 OS=Mus musculus OX=10090 GN=Notch1 PE=1 SV=3	2	3	3	1	0	1	1	1	835.01	2503.02	2503.01	2.02446	0.00168908	0	0	379090	HCD (High Energy Collision Dissociation)	MS2	26.0913	100	11.9721	4185	4185	4177	FP112420_23.raw	0/0		2.05955	104.125	103.143	10.4278	0.00871862	0.00149506	0	0
FALSE	High	PMI-Byonic	PMI-Byonic (A2)	A	2	Unambiguous	FQCQCPKGFNGHLCQYDVDE	[E].FQcQcPKGFNGHLcQYDVDE.[C]	C3(Carbamidomethyl); C5(Carbamidomethyl); C14(Carbamidomethyl)	1	1	Q01705	Q01705	Neurogenic locus notch homolog protein 1 OS=Mus musculus OX=10090 GN=Notch1 PE=1 SV=3	2	3	3	1	0	1	1	1	834.683	2502.04	2502.03	3.19906	0.00266805	0	0	899685	HCD (High Energy Collision Dissociation)	MS2	2.24805	100	11.2952	3885	3885	3880	FP112420_23.raw	0/0		2.72547	226.406	199.029	199.029	0.00188162	0.000248817	0	0
FALSE	Low	PMI-Byonic	PMI-Byonic (A2)	A	2	Unambiguous	CASTPCKNGAKCLDGPNTYTCVCTE	[E].cASTPcKNGAKcLDGPNtYTcVcTE.[G]	C1(Carbamidomethyl); C6(Carbamidomethyl); C12(Carbamidomethyl); T18(Hex(1)Pent(1)); C21(Carbamidomethyl); C23(Carbamidomethyl)	1	1	Q01705	Q01705	Neurogenic locus notch homolog protein 1 OS=Mus musculus OX=10090 GN=Notch1 PE=1 SV=3	1	3	3	1	0	1	1	1	1053.42	3158.24	3158.27	-11.8382	-0.0124628	0	0	752012	HCD (High Energy Collision Dissociation)	MS2	0	100	11.9366	4169	4169	4166	FP112420_23.raw	0/0		0.214599	22.8853	22.8853	2.4	0.6101	0.0664867	0	0
FALSE	High	PMI-Byonic	PMI-Byonic (A2)	A	2	Unambiguous	CDPDPCHYGSCKDGVATFTCLCQPGYTGHHCE	[E].cDPDPchYGScKDGVAtFtcLcQPGYTGHHcE.[T]	C1(Carbamidomethyl); C6(Carbamidomethyl); H7(Oxidation); C11(Carbamidomethyl); T17(Hex(1)Pent(2)); T19(HexNAc(1)Fuc(1)); C20(Carbamidomethyl); C22(Carbamidomethyl); C31(Carbamidomethyl)	1	1	Q01705	Q01705	Neurogenic locus notch homolog protein 1 OS=Mus musculus OX=10090 GN=Notch1 PE=1 SV=3	1	5	5	1	0	1	1	1	916.767	4579.81	4577.73	453.695	0.415379	0	0	1.00549e+06	HCD (High Energy Collision Dissociation)	MS2	0	100	12.4748	4405	4405	4397	FP112420_23.raw	0/0		1.46441	311.504	135.878	0	0.0343237	0.00254542	0	0
FALSE	Medium	PMI-Byonic	PMI-Byonic (A2)	A	2	Unambiguous	CHSQPCRHGGTCQDRDNSYLCLCLKGTTGPNCE	[E].cHSqPcRHGGtcQDRDNsYLcLcLKGTTGPNcE.[I]	C1(Carbamidomethyl); Q4(Deamidated); C6(Carbamidomethyl); T11(HexNAc(1)Hex(1)Fuc(1)NeuAc(1)); C12(Carbamidomethyl); S18(HexNAc(1)Fuc(1)); C21(Carbamidomethyl); C23(Carbamidomethyl); C32(Carbamidomethyl)	1	1	Q01705	Q01705	Neurogenic locus notch homolog protein 1 OS=Mus musculus OX=10090 GN=Notch1 PE=1 SV=3	2	5	5	1	0	1	1	1	1019.21	5092.02	5091.04	192.794	0.196304	0	0	72296.7	HCD (High Energy Collision Dissociation)	MS2	0	100	10.1279	3369	3369	3363	FP112420_23.raw	0/0		0.488951	60.6964	60.6964	2.4	0.324376	0.0220521	0	0
FALSE	High	PMI-Byonic	PMI-Byonic (A2)	A	2	Unambiguous	CAGSPCHNGGTCEDGIAGFTCRCPE	[E].cAGsPcHNGGTcEDGIAGFTcRcPE.[G]	C1(Carbamidomethyl); S4(Fuc(1)); C6(Carbamidomethyl); C12(Carbamidomethyl); C21(Carbamidomethyl); C23(Carbamidomethyl)	1	1	Q01705	Q01705	Neurogenic locus notch homolog protein 1 OS=Mus musculus OX=10090 GN=Notch1 PE=1 SV=3	2	3	3	1	0	1	1	1	972.694	2916.07	2916.11	-14.467	-0.0140624	0	0	361043	HCD (High Energy Collision Dissociation)	MS2	0	100	13.3481	4781	4781	4771	FP112420_23.raw	0/0		1.93066	178.29	0.0940436	0.0940436	0.0117312	0.00175097	0	0
FALSE	High	PMI-Byonic	PMI-Byonic (A2)	A	2	Unambiguous	DGIAGFTCRCPE	[E].dGIAGFTcRcPE.[G]	D1(Oxidation); C8(Carbamidomethyl); C10(Carbamidomethyl)	1	1	Q01705	Q01705	Neurogenic locus notch homolog protein 1 OS=Mus musculus OX=10090 GN=Notch1 PE=1 SV=3	1	2	2	1	0	1	1	1	699.795	1398.58	1398.58	3.07134	0.00214775	0	0	386166	HCD (High Energy Collision Dissociation)	MS2	6.96173	100	12.4626	4399	4399	4397	FP112420_23.raw	0/0		6.26496	430.226	430.226	430.226	5.43299e-07	2.83793e-07	0	0
FALSE	High	PMI-Byonic	PMI-Byonic (A2)	A	2	Unambiguous	DGIAGFTCRCPE	[E].DGIAGFTcRcPE.[G]	C8(Carbamidomethyl); C10(Carbamidomethyl)	1	1	Q01705	Q01705	Neurogenic locus notch homolog protein 1 OS=Mus musculus OX=10090 GN=Notch1 PE=1 SV=3	1	2	2	1	0	1	1	1	691.797	1382.59	1382.58	2.87234	0.00198563	0	0	713023	HCD (High Energy Collision Dissociation)	MS2	26.3695	100	11.7157	4072	4072	4067	FP112420_23.raw	0/0		5.40929	444.795	338.421	338.421	3.89682e-06	1.14958e-06	0	0
FALSE	High	PMI-Byonic	PMI-Byonic (A2)	A	2	Unambiguous	DGIAGFTCRCPE	[E].dGIAGFTcRcPE.[G]	D1(Oxidation); C8(Carbamidomethyl); C10(Carbamidomethyl)	1	1	Q01705	Q01705	Neurogenic locus notch homolog protein 1 OS=Mus musculus OX=10090 GN=Notch1 PE=1 SV=3	1	2	2	1	0	1	1	1	699.793	1398.58	1398.58	1.32571	0.000927051	0	0	1.22621e+06	HCD (High Energy Collision Dissociation)	MS2	43.5563	100	12.2213	4295	4295	4287	FP112420_23.raw	0/0		6.02884	453.471	450.377	450.377	9.35748e-07	3.76928e-07	0	0
FALSE	High	PMI-Byonic	PMI-Byonic (A2)	A	2	Unambiguous	DGIAGFTCRCPE	[E].dGIAGFTcRcPE.[G]	D1(Oxidation); C8(Carbamidomethyl); C10(Carbamidomethyl)	1	1	Q01705	Q01705	Neurogenic locus notch homolog protein 1 OS=Mus musculus OX=10090 GN=Notch1 PE=1 SV=3	1	2	2	1	0	1	1	1	699.794	1398.58	1398.58	2.63493	0.00184258	0	0	896286	HCD (High Energy Collision Dissociation)	MS2	8.9058	100	12.336	4344	4344	4342	FP112420_23.raw	0/0		5.51703	392.376	392.376	392.376	3.04065e-06	9.20642e-07	0	0
FALSE	High	PMI-Byonic	PMI-Byonic (A2)	A	2	Unambiguous	GYHDPTCLSE	[E].GYHDPTcLSE.[V]	C7(Carbamidomethyl)	1	1	Q01705	Q01705	Neurogenic locus notch homolog protein 1 OS=Mus musculus OX=10090 GN=Notch1 PE=1 SV=3	0	2	2	1	0	1	1	1	589.744	1178.48	1178.48	2.84333	0.0016754	0	0	563998	HCD (High Energy Collision Dissociation)	MS2	24.3434	100	9.51795	3098	3098	3088	FP112420_23.raw	0/0		4.17074	391.251	250.569	250.569	6.74933e-05	9.04818e-06	0	0
FALSE	High	PMI-Byonic	PMI-Byonic (A2)	A	2	Unambiguous	GYHDPTCLSE	[E].GYHDPTcLSE.[V]	C7(Carbamidomethyl)	1	1	Q01705	Q01705	Neurogenic locus notch homolog protein 1 OS=Mus musculus OX=10090 GN=Notch1 PE=1 SV=3	0	2	2	1	0	1	1	1	589.744	1178.48	1178.48	2.53258	0.0014923	0	0	2.20123e+06	HCD (High Energy Collision Dissociation)	MS2	15.0053	66.7819	9.37168	3034	3034	3033	FP112420_23.raw	0/0		4.98168	443.628	282.829	282.829	1.04308e-05	2.70666e-06	0	0
FALSE	High	PMI-Byonic	PMI-Byonic (A2)	A	2	Unambiguous	GYHDPTCLSE	[E].GYHdPTcLSE.[V]	D4(Oxidation); C7(Carbamidomethyl)	1	1	Q01705	Q01705	Neurogenic locus notch homolog protein 1 OS=Mus musculus OX=10090 GN=Notch1 PE=1 SV=3	0	3	3	1	0	1	1	1	596.95	1788.84	1194.47	497594	198.121	0	0	666231	HCD (High Energy Collision Dissociation)	MS2	18.8687	100	9.2783	2994	2994	2989	FP112420_23.raw	0/0		2.18434	60.5924	60.5924	40.9486	0.00654124	0.00130497	0	0
FALSE	High	PMI-Byonic	PMI-Byonic (A2)	A	2	Unambiguous	GYHDPTCLSE	[E].GYHDPTcLSE.[V]	C7(Carbamidomethyl)	1	1	Q01705	Q01705	Neurogenic locus notch homolog protein 1 OS=Mus musculus OX=10090 GN=Notch1 PE=1 SV=3	0	2	2	1	0	1	1	1	589.744	1178.48	1178.48	2.73975	0.00161437	0	0	30847684	HCD (High Energy Collision Dissociation)	MS2	0.436937	5.75454	9.24575	2979	2979	2978	FP112420_23.raw	0/0		4.89457	462.598	313.771	313.771	1.27477e-05	3.26449e-06	0	0
FALSE	High	PMI-Byonic	PMI-Byonic (A2)	A	2	Unambiguous	GYHDPTCLSE	[E].GYHDPTcLSE.[V]	C7(Carbamidomethyl)	1	1	Q01705	Q01705	Neurogenic locus notch homolog protein 1 OS=Mus musculus OX=10090 GN=Notch1 PE=1 SV=3	0	2	2	1	0	1	1	1	589.744	1178.48	1178.48	2.11825	0.00124815	0	0	861294	HCD (High Energy Collision Dissociation)	MS2	24.7826	100	9.12507	2927	2927	2923	FP112420_23.raw	0/0		4.98168	469.956	310.219	310.219	1.04308e-05	2.22391e-06	0	0
[truncated: 7 more columns]

## Sheet: FP031821_16-(01)
Checked	Confidence	Identifying Node Type	Identifying Node	Search ID	Identifying Node No	PSM Ambiguity	Sequence	Annotated Sequence	Modifications	# Protein Groups	# Proteins	Master Protein Accessions	Protein Accessions	Protein Descriptions	# Missed Cleavages	Charge	Original Precursor Charge	DeltaScore	DeltaCn	Rank	Search Engine Rank	Concatenated Rank	m/z [Da]	MH+ [Da]	Theo. MH+ [Da]	DeltaM [ppm]	Deltam/z [Da]	Matched Ions	Total Ions	Intensity	Activation Type	MS Order	Isolation Interference [%]	Ion Inject Time [ms]	RT [min]	First Scan	Last Scan	Master Scan(s)	Spectrum File	Ions Matched	Annotation	|Log Prob|	Byonic Score	Delta Byonic Score	Delta Mod Score	PEP 2D	q-Value 2D	FDR 2D	Peptide Group FDR 2D
FALSE	High	PMI-Byonic	PMI-Byonic (A2)	A	2	Unambiguous	YKCRCPPGWSGKSCQQADPCASNPCANGGQCLPFE	[E].YKcRcPPGWsGKScQQADPcASNPcAnGGQcLPFE.[S]	C3(Carbamidomethyl); C5(Carbamidomethyl); S10(Hex(1)Pent(1)); C14(Carbamidomethyl); C20(Carbamidomethyl); C25(Carbamidomethyl); N27(Deamidated); C31(Carbamidomethyl)	1	1	Q01705	Q01705	Neurogenic locus notch homolog protein 1 OS=Mus musculus OX=10090 GN=Notch1 PE=1 SV=3	0	4	4	1	0	1	1	1	1085.7	4339.8	4339.76	9.85888	0.0106963	0	0	1.59344e+06	HCD (High Energy Collision Dissociation)	MS2	0	79.9908	11.0685	4346	4346	4343	FP031821_16.raw	0/0		9.32503	712.575	712.575	2.4	4.73123e-10	7.09431e-11	0	0
FALSE	High	PMI-Byonic	PMI-Byonic (A2)	A	2	Unambiguous	YKCRCPPGWSGKSCQQADPCASNPCANGGQCLPFESSYICRCPPGFHGPTCRQDVNE	[E].YKcRcPPGWSGKscQQADPcASNPcANGGQcLPFESSYIcRcPPGFHGPTcRQDVNE.[C]	C3(Carbamidomethyl); C5(Carbamidomethyl); S13(Hex(1)Pent(1)); C14(Carbamidomethyl); C20(Carbamidomethyl); C25(Carbamidomethyl); C31(Carbamidomethyl); C40(Carbamidomethyl); C42(Carbamidomethyl); C51(Carbamidomethyl)	1	1	Q01705	Q01705	Neurogenic locus notch homolog protein 1 OS=Mus musculus OX=10090 GN=Notch1 PE=1 SV=3	2	6	6	1	0	1	1	1	1160.49	6957.92	6956.89	148.305	0.171957	0	0	0	HCD (High Energy Collision Dissociation)	MS2		100	11.4896	4528	4528	4519	FP031821_16.raw	0/0		7.30584	602.889	602.889	0	4.94496e-08	9.61467e-09	0	0
FALSE	High	PMI-Byonic	PMI-Byonic (A2)	A	2	Unambiguous	YKCRCPPGWSGKSCQQADPCASNPCANGGQCLPFE	[E].YKcRcPPGWsGKScQQADPcASNPcAnGGQcLPFE.[S]	C3(Carbamidomethyl); C5(Carbamidomethyl); S10(Hex(1)Pent(1)); C14(Carbamidomethyl); C20(Carbamidomethyl); C25(Carbamidomethyl); N27(Deamidated); C31(Carbamidomethyl)	1	1	Q01705	Q01705	Neurogenic locus notch homolog protein 1 OS=Mus musculus OX=10090 GN=Notch1 PE=1 SV=3	0	4	4	1	0	1	1	1	1085.7	4339.79	4339.76	7.60861	0.00825488	0	0	364973	HCD (High Energy Collision Dissociation)	MS2	0	100	11.3288	4458	4458	4453	FP031821_16.raw	0/0		6.32503	585.302	585.302	2.4	4.73121e-07	8.63334e-08	0	0
FALSE	High	PMI-Byonic	PMI-Byonic (A2)	A	2	Unambiguous	YKCRCPPGWSGKSCQQADPCASNPCANGGQCLPFE	[E].YKcRcPPGWsGKScQQADPcASNPcANGGQcLPFE.[S]	C3(Carbamidomethyl); C5(Carbamidomethyl); S10(Hex(1)Pent(2)); C14(Carbamidomethyl); C20(Carbamidomethyl); C25(Carbamidomethyl); C31(Carbamidomethyl)	1	1	Q01705	Q01705	Neurogenic locus notch homolog protein 1 OS=Mus musculus OX=10090 GN=Notch1 PE=1 SV=3	0	4	4	1	0	1	1	1	1118.72	4471.86	4470.81	233.321	0.260784	0	0	165817	HCD (High Energy Collision Dissociation)	MS2	51.4694	100	11.2979	4444	4444	4442	FP031821_16.raw	0/0		5.3014	401.412	401.412	3.6	4.99579e-06	8.0879e-07	0	0
FALSE	High	PMI-Byonic	PMI-Byonic (A2)	A	2	Unambiguous	YKCRCPPGWSGKSCQQADPCASNPCANGGQCLPFE	[E].YKcRcPPGWsGKScQQADPcASNPcANGGqcLPFE.[S]	C3(Carbamidomethyl); C5(Carbamidomethyl); S10(Hex(1)Pent(1)); C14(Carbamidomethyl); C20(Carbamidomethyl); C25(Carbamidomethyl); Q30(Deamidated); C31(Carbamidomethyl)	1	1	Q01705	Q01705	Neurogenic locus notch homolog protein 1 OS=Mus musculus OX=10090 GN=Notch1 PE=1 SV=3	0	4	4	1	0	1	1	1	1085.71	4339.8	4339.76	11.3216	0.0122832	0	0	1648380	HCD (High Energy Collision Dissociation)	MS2	0	71.1924	11.1924	4399	4399	4398	FP031821_16.raw	0/0		8.95709	717.281	717.281	2.4	1.10385e-09	2.45287e-10	0	0
FALSE	High	PMI-Byonic	PMI-Byonic (A2)	A	2	Unambiguous	YKCRCPPGWSGKSCQQADPCASNPCANGGQCLPFE	[E].YKcRcPPGWsGKScQQADPcASNPcAnGGQcLPFE.[S]	C3(Carbamidomethyl); C5(Carbamidomethyl); S10(Hex(1)Pent(2)); C14(Carbamidomethyl); C20(Carbamidomethyl); C25(Carbamidomethyl); N27(Deamidated); C31(Carbamidomethyl)	1	1	Q01705	Q01705	Neurogenic locus notch homolog protein 1 OS=Mus musculus OX=10090 GN=Notch1 PE=1 SV=3	0	4	4	1	0	1	1	1	1118.72	4471.84	4471.8	9.83568	0.0109958	0	0	744535	HCD (High Energy Collision Dissociation)	MS2	0	100	11.1666	4388	4388	4387	FP031821_16.raw	0/0		7.25808	640.737	640.737	3.6	5.5197e-08	1.09553e-08	0	0
FALSE	High	PMI-Byonic	PMI-Byonic (A2)	A	2	Unambiguous	YKCRCPPGWSGKSCQQADPCASNPCANGGQCLPFE	[E].YKcRcPPGWsGKScQQADPcASNPcAnGGQcLPFE.[S]	C3(Carbamidomethyl); C5(Carbamidomethyl); S10(Hex(1)Pent(2)); C14(Carbamidomethyl); C20(Carbamidomethyl); C25(Carbamidomethyl); N27(Deamidated); C31(Carbamidomethyl)	1	1	Q01705	Q01705	Neurogenic locus notch homolog protein 1 OS=Mus musculus OX=10090 GN=Notch1 PE=1 SV=3	0	4	4	1	0	1	1	1	1118.71	4471.82	4471.8	5.57722	0.00623505	0	0	557876	HCD (High Energy Collision Dissociation)	MS2	0	100	11.0434	4335	4335	4332	FP031821_16.raw	0/0		6.32503	587.864	587.864	3.6	4.73121e-07	7.75428e-08	0	0
FALSE	High	PMI-Byonic	PMI-Byonic (A2)	A	2	Unambiguous	YKCRCPPGWSGKSCQQADPCASNPCANGGQCLPFE	[E].YKcRcPPGWsGKScQQADPcASNPcANGGQcLPFE.[S]	C3(Carbamidomethyl); C5(Carbamidomethyl); S10(Hex(1)Pent(2)); C14(Carbamidomethyl); C20(Carbamidomethyl); C25(Carbamidomethyl); C31(Carbamidomethyl)	1	1	Q01705	Q01705	Neurogenic locus notch homolog protein 1 OS=Mus musculus OX=10090 GN=Notch1 PE=1 SV=3	0	4	4	1	0	1	1	1	1118.47	4470.85	4470.81	8.44696	0.0094412	0	0	244617	HCD (High Energy Collision Dissociation)	MS2	2.10949	100	10.8778	4262	4262	4255	FP031821_16.raw	0/0		6.25809	585.494	585.494	3.6	5.51968e-07	9.64559e-08	0	0
FALSE	High	PMI-Byonic	PMI-Byonic (A2)	A	2	Unambiguous	YKCRCPPGWSGKSCQQADPCASNPCANGGQCLPFE	[E].YKcRcPPGWsGKScQQADPcASNPcANGGQcLPFE.[S]	C3(Carbamidomethyl); C5(Carbamidomethyl); S10(Hex(1)Pent(1)); C14(Carbamidomethyl); C20(Carbamidomethyl); C25(Carbamidomethyl); C31(Carbamidomethyl)	1	1	Q01705	Q01705	Neurogenic locus notch homolog protein 1 OS=Mus musculus OX=10090 GN=Notch1 PE=1 SV=3	0	4	4	1	0	1	1	1	1085.46	4338.8	4338.77	7.5276	0.00816513	0	0	662164	HCD (High Energy Collision Dissociation)	MS2	5.33922	100	10.8735	4260	4260	4255	FP031821_16.raw	0/0		5.34992	504.373	504.373	2.4	4.46771e-06	6.12727e-07	0	0
FALSE	High	PMI-Byonic	PMI-Byonic (A2)	A	2	Unambiguous	SSYICRCPPGFHGPTCRQDVNE	[E].SSYIcRcPPGFHGPTcRQDVNE.[C]	C5(Carbamidomethyl); C7(Carbamidomethyl); C16(Carbamidomethyl)	1	1	Q01705	Q01705	Neurogenic locus notch homolog protein 1 OS=Mus musculus OX=10090 GN=Notch1 PE=1 SV=3	1	4	4	1	0	1	1	1	660.043	2637.15	2637.14	4.41475	0.00291058	0	0	785632	HCD (High Energy Collision Dissociation)	MS2	0	100	9.5781	3700	3700	3694	FP031821_16.raw	0/0		8.02262	638.353	567.868	567.868	9.49253e-09	1.50097e-09	0	0
FALSE	High	PMI-Byonic	PMI-Byonic (A2)	A	2	Unambiguous	SSYICRCPPGFHGPTCRQDVNE	[E].SSYIcRcPPGFHGPTcRQDVNE.[C]	C5(Carbamidomethyl); C7(Carbamidomethyl); C16(Carbamidomethyl)	1	1	Q01705	Q01705	Neurogenic locus notch homolog protein 1 OS=Mus musculus OX=10090 GN=Notch1 PE=1 SV=3	1	4	4	1	0	1	1	1	660.043	2637.15	2637.14	4.59991	0.00303265	0	0	6.18836e+06	HCD (High Energy Collision Dissociation)	MS2	0.381791	23.9948	9.32154	3585	3585	3584	FP031821_16.raw	0/0		9.02262	658.674	576.724	576.724	9.49253e-10	1.33679e-10	0	0
FALSE	High	PMI-Byonic	PMI-Byonic (A2)	A	2	Unambiguous	SSYICRCPPGFHGPTCRQDVNE	[E].SSYIcRcPPGFHGPTcRQDVNE.[C]	C5(Carbamidomethyl); C7(Carbamidomethyl); C16(Carbamidomethyl)	1	1	Q01705	Q01705	Neurogenic locus notch homolog protein 1 OS=Mus musculus OX=10090 GN=Notch1 PE=1 SV=3	1	4	4	1	0	1	1	1	660.046	2637.16	2637.14	8.02529	0.00529095	0	0	494774	HCD (High Energy Collision Dissociation)	MS2	17.9917	100	9.71066	3758	3758	3749	FP031821_16.raw	0/0		6.21988	524.004	512.526	512.526	6.02727e-07	1.07228e-07	0	0
FALSE	High	PMI-Byonic	PMI-Byonic (A2)	A	2	Unambiguous	SSYICRCPPGFHGPTCRQDVNE	[E].SSYIcRcPPGFHGPTcRQDVNE.[C]	C5(Carbamidomethyl); C7(Carbamidomethyl); C16(Carbamidomethyl)	1	1	Q01705	Q01705	Neurogenic locus notch homolog protein 1 OS=Mus musculus OX=10090 GN=Notch1 PE=1 SV=3	1	3	3	1	0	1	1	1	879.722	2637.15	2637.14	5.0679	0.00445492	0	0	1.13535e+06	HCD (High Energy Collision Dissociation)	MS2	0	100	9.27324	3564	3564	3562	FP031821_16.raw	0/0		15.8822	1032.82	884.079	884.079	1.31149e-16	1.31136e-16	0	0
FALSE	High	PMI-Byonic	PMI-Byonic (A2)	A	2	Unambiguous	SSYICRCPPGFHGPTCRQDVNE	[E].SSYIcRcPPGFHGPTcRQDVNE.[C]	C5(Carbamidomethyl); C7(Carbamidomethyl); C16(Carbamidomethyl)	1	1	Q01705	Q01705	Neurogenic locus notch homolog protein 1 OS=Mus musculus OX=10090 GN=Notch1 PE=1 SV=3	1	4	4	1	0	1	1	1	660.046	2637.16	2637.14	8.58076	0.00565716	0	0	20440730	HCD (High Energy Collision Dissociation)	MS2	0.377346	14.5087	9.19673	3530	3530	3529	FP031821_16.raw	0/0		10.6567	758.906	660.762	660.762	2.2046e-11	4.65406e-12	0	0
FALSE	High	PMI-Byonic	PMI-Byonic (A2)	A	2	Unambiguous	SSYICRCPPGFHGPTCRQDVNE	[E].SSYIcRcPPGFHGPTcRQDVNE.[C]	C5(Carbamidomethyl); C7(Carbamidomethyl); C16(Carbamidomethyl)	1	1	Q01705	Q01705	Neurogenic locus notch homolog protein 1 OS=Mus musculus OX=10090 GN=Notch1 PE=1 SV=3	1	3	3	1	0	1	1	1	879.725	2637.16	2637.14	7.9841	0.00701839	0	0	442596	HCD (High Energy Collision Dissociation)	MS2	0	100	9.15403	3512	3512	3507	FP031821_16.raw	0/0		14.5163	953.786	802.527	802.527	3.04588e-15	1.14606e-15	0	0
FALSE	High	PMI-Byonic	PMI-Byonic (A2)	A	2	Unambiguous	SSYICRCPPGFHGPTCRQDVNE	[E].SSYIcRcPPGFHGPTcRQDVNE.[C]	C5(Carbamidomethyl); C7(Carbamidomethyl); C16(Carbamidomethyl)	1	1	Q01705	Q01705	Neurogenic locus notch homolog protein 1 OS=Mus musculus OX=10090 GN=Notch1 PE=1 SV=3	1	4	4	1	0	1	1	1	660.045	2637.16	2637.14	6.91436	0.00455853	0	0	133715	HCD (High Energy Collision Dissociation)	MS2	36.1034	100	9.084	3482	3482	3474	FP031821_16.raw	0/0		7.02262	573.891	484.79	484.79	9.49252e-08	1.33545e-08	0	0
FALSE	High	PMI-Byonic	PMI-Byonic (A2)	A	2	Unambiguous	SSYICRCPPGFHGPTCRQDVNECSQNPGLCRHGGTCHNE	[E].SSYIcRcPPGFHGPtcRQDVNEcSQNPGLcRHGGTcHNE.[I]	C5(Carbamidomethyl); C7(Carbamidomethyl); T15(Fuc(1)); C16(Carbamidomethyl); C23(Carbamidomethyl); C30(Carbamidomethyl); C36(Carbamidomethyl)	1	1	Q01705	Q01705	Neurogenic locus notch homolog protein 1 OS=Mus musculus OX=10090 GN=Notch1 PE=1 SV=3	2	6	6	1	0	1	1	1	792.34	4749	4747.98	216.184	0.171073	0	0	494112	HCD (High Energy Collision Dissociation)	MS2	2.48416	100	8.6424	3289	3289	3287	FP031821_16.raw	0/0		7.70365	610.792	610.792	0	1.97858e-08	3.75492e-09	0	0
FALSE	High	PMI-Byonic	PMI-Byonic (A2)	A	2	Unambiguous	SSYICRCPPGFHGPTCRQDVNECSQNPGLCRHGGTCHNE	[E].SSYIcRcPPGFHGPtcRQDVNEcSQNPGLcRHGGTcHNE.[I]	C5(Carbamidomethyl); C7(Carbamidomethyl); T15(Fuc(1)); C16(Carbamidomethyl); C23(Carbamidomethyl); C30(Carbamidomethyl); C36(Carbamidomethyl)	1	1	Q01705	Q01705	Neurogenic locus notch homolog protein 1 OS=Mus musculus OX=10090 GN=Notch1 PE=1 SV=3	2	6	6	1	0	1	1	1	792.175	4748.01	4747.98	8.08792	0.00640021	0	0	548057	HCD (High Energy Collision Dissociation)	MS2	0	100	8.51152	3233	3233	3232	FP031821_16.raw	0/0		7.70365	648.687	648.687	0	1.97858e-08	3.16119e-09	0	0
FALSE	High	PMI-Byonic	PMI-Byonic (A2)	A	2	Unambiguous	SSYICRCPPGFHGPTCRQDVNECSQNPGLCRHGGTCHNE	[E].SSYIcRcPPGFHGPTcRQDVNEcsQNPGLcRHGGTcHNE.[I]	C5(Carbamidomethyl); C7(Carbamidomethyl); C16(Carbamidomethyl); C23(Carbamidomethyl); S24(Fuc(1)); C30(Carbamidomethyl); C36(Carbamidomethyl)	1	1	Q01705	Q01705	Neurogenic locus notch homolog protein 1 OS=Mus musculus OX=10090 GN=Notch1 PE=1 SV=3	2	5	5	1	0	1	1	1	950.808	4750.01	4747.98	428.719	0.407109	0	0	265328	HCD (High Energy Collision Dissociation)	MS2	0	100	8.4281	3198	3198	3188	FP031821_16.raw	0/0		3.48089	322.301	322.301	0	0.000330451	2.28986e-05	0	0
FALSE	High	PMI-Byonic	PMI-Byonic (A2)	A	2	Unambiguous	SSYICRCPPGFHGPTCRQDVNECSQNPGLCRHGGTCHNE	[E].SSYIcRcPPGFHGPtcRQDVNEcSQNPGLcRHGGTcHNE.[I]	C5(Carbamidomethyl); C7(Carbamidomethyl); T15(Fuc(1)); C16(Carbamidomethyl); C23(Carbamidomethyl); C30(Carbamidomethyl); C36(Carbamidomethyl)	1	1	Q01705	Q01705	Neurogenic locus notch homolog protein 1 OS=Mus musculus OX=10090 GN=Notch1 PE=1 SV=3	2	6	6	1	0	1	1	1	792.173	4748	4747.98	5.38837	0.00426398	0	0	175635	HCD (High Energy Collision Dissociation)	MS2	0	100	8.38731	3180	3180	3177	FP031821_16.raw	0/0		5.31407	409.758	409.758	0	4.85213e-06	6.78968e-07	0	0
FALSE	High	PMI-Byonic	PMI-Byonic (A2)	A	2	Unambiguous	SSYICRCPPGFHGPTCRQDVNE	[E].SSYIcRcPPGFHGPTcRQDVNE.[C]	C5(Carbamidomethyl); C7(Carbamidomethyl); C16(Carbamidomethyl)	1	1	Q01705	Q01705	Neurogenic locus notch homolog protein 1 OS=Mus musculus OX=10090 GN=Notch1 PE=1 SV=3	1	4	4	1	0	1	1	1	660.043	2637.15	2637.14	4.69249	0.00309369	0	0	2.45298e+06	HCD (High Energy Collision Dissociation)	MS2	2.64244	100	9.44685	3641	3641	3639	FP031821_16.raw	0/0		9.02262	661.185	553.659	553.659	9.49253e-10	1.8805e-10	0	0
FALSE	High	PMI-Byonic	PMI-Byonic (A2)	A	2	Unambiguous	IGSYRCACRATHTGPHCELPYVPCSPSPCQNGGTCRPTGDTTHE	[E].IGSYRcAcRATHTGPHcELPYVPcSPSPcQnGGtcRPTGDTTHE.[C]	C6(Carbamidomethyl); C8(Carbamidomethyl); C17(Carbamidomethyl); C24(Carbamidomethyl); C29(Carbamidomethyl); N31(Deamidated); T34(HexNAc(1)Hex(1)Fuc(1)NeuAc(1)); C35(Carbamidomethyl)	1	1	Q01705	Q01705	Neurogenic locus notch homolog protein 1 OS=Mus musculus OX=10090 GN=Notch1 PE=1 SV=3	2	6	6	1	0	1	1	1	968.417	5805.47	5805.41	9.83829	0.00951921	0	0	290780	HCD (High Energy Collision Dissociation)	MS2	0	100	9.94904	3861	3861	3859	FP031821_16.raw	0/0		8.41958	630.557	630.557	2.24685	3.80557e-09	7.12919e-10	0	0
FALSE	High	PMI-Byonic	PMI-Byonic (A2)	A	2	Unambiguous	IGSYRCACRATHTGPHCELPYVPCSPSPCQNGGTCRPTGDTTHE	[E].IGSYRcAcRATHTGPHcELPYVPcsPSPcQnGGTcRPTGDTTHE.[C]	C6(Carbamidomethyl); C8(Carbamidomethyl); C17(Carbamidomethyl); C24(Carbamidomethyl); S25(HexNAc(1)Hex(1)Fuc(1)NeuAc(1)); C29(Carbamidomethyl); N31(Deamidated); C35(Carbamidomethyl)	1	1	Q01705	Q01705	Neurogenic locus notch homolog protein 1 OS=Mus musculus OX=10090 GN=Notch1 PE=1 SV=3	2	6	6	1	0	1	1	1	969.08	5809.45	5805.41	695.466	0.67291	0	0	443112	HCD (High Energy Collision Dissociation)	MS2	41.5673	100	9.83539	3812	3812	3804	FP031821_16.raw	0/0		6.5114	515.487	515.487	0	3.08036e-07	4.68695e-08	0	0
FALSE	High	PMI-Byonic	PMI-Byonic (A2)	A	2	Unambiguous	IGSYRCACRATHTGPHCELPYVPCSPSPCQNGGTCRPTGDTTHE	[E].IGSYRcAcRATHTGPHcELPYVPcsPSPcQnGGTcRPTGDTTHE.[C]	C6(Carbamidomethyl); C8(Carbamidomethyl); C17(Carbamidomethyl); C24(Carbamidomethyl); S25(HexNAc(1)Hex(1)Fuc(1)); C29(Carbamidomethyl); N31(Deamidated); C35(Carbamidomethyl)	1	1	Q01705	Q01705	Neurogenic locus notch homolog protein 1 OS=Mus musculus OX=10090 GN=Notch1 PE=1 SV=3	2	6	6	1	0	1	1	1	920.398	5517.35	5514.31	550.98	0.506379	0	0	688952	HCD (High Energy Collision Dissociation)	MS2	0	100	9.71283	3759	3759	3749	FP031821_16.raw	0/0		6.5114	513.95	513.95	0	3.08036e-07	4.0173e-08	0	0
FALSE	High	PMI-Byonic	PMI-Byonic (A2)	A	2	Unambiguous	IGSYRCACRATHTGPHCELPYVPCSPSPCQNGGTCRPTGDTTHE	[E].IGsYRcAcRATHTGPHcELPYVPcSPSPcQnGGTcRPTGDTTHE.[C]	S3(Fuc(1)); C6(Carbamidomethyl); C8(Carbamidomethyl); C17(Carbamidomethyl); C24(Carbamidomethyl); C29(Carbamidomethyl); N31(Deamidated); C35(Carbamidomethyl)	1	1	Q01705	Q01705	Neurogenic locus notch homolog protein 1 OS=Mus musculus OX=10090 GN=Notch1 PE=1 SV=3	2	6	6	1	0	1	1	1	859.543	5152.22	5149.18	590.286	0.506581	0	0	754166	HCD (High Energy Collision Dissociation)	MS2	31.2627	100	9.65303	3733	3733	3727	FP031821_16.raw	0/0		7.41958	574.178	574.178	1.6	3.80557e-08	7.07434e-09	0	0
FALSE	High	PMI-Byonic	PMI-Byonic (A2)	A	2	Unambiguous	IGSYRCACRATHTGPHCELPYVPCSPSPCQNGGTCRPTGDTTHE	[E].IGSYRcAcRATHTGPHcELPYVPcSPSPcQnGGtcRPTGDTTHE.[C]	C6(Carbamidomethyl); C8(Carbamidomethyl); C17(Carbamidomethyl); C24(Carbamidomethyl); C29(Carbamidomethyl); N31(Deamidated); T34(Fuc(1)); C35(Carbamidomethyl)	1	1	Q01705	Q01705	Neurogenic locus notch homolog protein 1 OS=Mus musculus OX=10090 GN=Notch1 PE=1 SV=3	2	5	5	1	0	1	1	1	1031.05	5151.21	5149.18	394.459	0.406228	0	0	889419	HCD (High Energy Collision Dissociation)	MS2	9.84387	100	9.55549	3690	3690	3683	FP031821_16.raw	0/0		6.13976	531.383	531.383	4.4032	7.24834e-07	1.53967e-07	0	0
FALSE	High	PMI-Byonic	PMI-Byonic (A2)	A	2	Unambiguous	IGSYRCACRATHTGPHCELPYVPCSPSPCQNGGTCRPTGDTTHE	[E].IGSYRcAcRATHTGPHcELPYVPcSPSPcQnGGtcRPTGDTTHE.[C]	C6(Carbamidomethyl); C8(Carbamidomethyl); C17(Carbamidomethyl); C24(Carbamidomethyl); C29(Carbamidomethyl); N31(Deamidated); T34(HexNAc(1)Hex(1)Fuc(1)); C35(Carbamidomethyl)	1	1	Q01705	Q01705	Neurogenic locus notch homolog protein 1 OS=Mus musculus OX=10090 GN=Notch1 PE=1 SV=3	2	6	6	1	0	1	1	1	919.896	5514.34	5514.31	5.347	0.00491417	0	0	365009	HCD (High Energy Collision Dissociation)	MS2	0	59.1703	9.54687	3686	3686	3683	FP031821_16.raw	0/0		7.41958	562.37	562.37	0.474552	3.80557e-08	6.04163e-09	0	0
FALSE	High	PMI-Byonic	PMI-Byonic (A2)	A	2	Unambiguous	IGSYRCACRATHTGPHCELPYVPCSPSPCQNGGTCRPTGDTTHE	[E].IGSYRcAcRATHTGPHcELPYVPcSPSPcQnGGtcRPTGDTTHE.[C]	C6(Carbamidomethyl); C8(Carbamidomethyl); C17(Carbamidomethyl); C24(Carbamidomethyl); C29(Carbamidomethyl); N31(Deamidated); T34(Fuc(1)); C35(Carbamidomethyl)	1	1	Q01705	Q01705	Neurogenic locus notch homolog protein 1 OS=Mus musculus OX=10090 GN=Notch1 PE=1 SV=3	2	6	6	1	0	1	1	1	859.041	5149.21	5149.18	5.81982	0.00499455	0	0	745879	HCD (High Energy Collision Dissociation)	MS2	0.609623	41.9424	9.525	3676	3676	3672	FP031821_16.raw	0/0		7.41958	568.179	568.179	1.577	3.80557e-08	4.9377e-09	0	0
FALSE	High	PMI-Byonic	PMI-Byonic (A2)	A	2	Unambiguous	IGSYRCACRATHTGPHCELPYVPCSPSPCQNGGTCRPTGDTTHE	[E].IGSYRcAcRATHTGPHcELPYVPcSPSPcqNGGtcRPTGDTTHE.[C]	C6(Carbamidomethyl); C8(Carbamidomethyl); C17(Carbamidomethyl); C24(Carbamidomethyl); C29(Carbamidomethyl); Q30(Deamidated); T34(HexNAc(1)Hex(1)Fuc(1)); C35(Carbamidomethyl)	1	1	Q01705	Q01705	Neurogenic locus notch homolog protein 1 OS=Mus musculus OX=10090 GN=Notch1 PE=1 SV=3	2	5	5	1	0	1	1	1	1104.08	5516.35	5514.31	369.713	0.407743	0	0	1.80182e+06	HCD (High Energy Collision Dissociation)	MS2	2.30632	100	9.45335	3644	3644	3639	FP031821_16.raw	0/0		7.9425	635.262	635.262	8.12142	1.14156e-08	1.89756e-09	0	0
FALSE	High	PMI-Byonic	PMI-Byonic (A2)	A	2	Unambiguous	IGSYRCACRATHTGPHCE	[E].IGSYRcAcRATHTGPHcE.[L]	C6(Carbamidomethyl); C8(Carbamidomethyl); C17(Carbamidomethyl)	1	1	Q01705	Q01705	Neurogenic locus notch homolog protein 1 OS=Mus musculus OX=10090 GN=Notch1 PE=1 SV=3	0	4	4	1	0	1	1	1	533.987	2132.92	2132.92	3.32577	0.0017734	0	0	1.19169e+06	HCD (High Energy Collision Dissociation)	MS2	5.41644	100	5.73601	2043	2043	2042	FP031821_16.raw	0/0		1.42696	340.631	315.344	315.344	0.0374149	0.00214532	0	0
FALSE	High	PMI-Byonic	PMI-Byonic (A2)	A	2	Unambiguous	IGSYRCACRATHTGPHCELPYVPCSPSPCQNGGTCRPTGDTTHE	[E].IGSYRcAcRATHTGPHcELPYVPcSPSPcQnGGtcRPTGDTTHE.[C]	C6(Carbamidomethyl); C8(Carbamidomethyl); C17(Carbamidomethyl); C24(Carbamidomethyl); C29(Carbamidomethyl); N31(Deamidated); T34(HexNAc(1)Hex(1)Fuc(1)); C35(Carbamidomethyl)	1	1	Q01705	Q01705	Neurogenic locus notch homolog protein 1 OS=Mus musculus OX=10090 GN=Notch1 PE=1 SV=3	2	6	6	1	0	1	1	1	919.897	5514.35	5514.31	6.40958	0.00589074	0	0	1.48481e+06	HCD (High Energy Collision Dissociation)	MS2	0.475544	27.698	9.4248	3631	3631	3628	FP031821_16.raw	0/0		8.41958	646.514	646.514	4.49403	3.80557e-09	5.58287e-10	0	0
FALSE	High	PMI-Byonic	PMI-Byonic (A2)	A	2	Unambiguous	IGSYRCACRATHTGPHCELPYVPCSPSPCQNGGTCRPTGDTTHE	[E].IGSYRcAcRATHTGPHcELPYVPcSPSPcQnGGtcRPTGDTTHE.[C]	C6(Carbamidomethyl); C8(Carbamidomethyl); C17(Carbamidomethyl); C24(Carbamidomethyl); C29(Carbamidomethyl); N31(Deamidated); T34(Fuc(1)); C35(Carbamidomethyl)	1	1	Q01705	Q01705	Neurogenic locus notch homolog protein 1 OS=Mus musculus OX=10090 GN=Notch1 PE=1 SV=3	2	6	6	1	0	1	1	1	859.041	5149.21	5149.18	5.67758	0.00487248	0	0	370536	HCD (High Energy Collision Dissociation)	MS2	0	99.6407	9.39879	3619	3619	3617	FP031821_16.raw	0/0		9.41958	652.537	652.537	4.8	3.80558e-10	3.74284e-11	0	0
FALSE	High	PMI-Byonic	PMI-Byonic (A2)	A	2	Unambiguous	IGSYRCACRATHTGPHCELPYVPCSPSPCQNGGTCRPTGDTTHE	[E].IGsYRcAcRATHTGPHcELPYVPcSPSPcQnGGTcRPTGDTTHE.[C]	S3(Fuc(1)); C6(Carbamidomethyl); C8(Carbamidomethyl); C17(Carbamidomethyl); C24(Carbamidomethyl); C29(Carbamidomethyl); N31(Deamidated); C35(Carbamidomethyl)	1	1	Q01705	Q01705	Neurogenic locus notch homolog protein 1 OS=Mus musculus OX=10090 GN=Notch1 PE=1 SV=3	2	5	5	1	0	1	1	1	1031.05	5151.24	5149.18	400.741	0.412698	0	0	543389	HCD (High Energy Collision Dissociation)	MS2	74.0088	100	9.36562	3605	3605	3595	FP031821_16.raw	0/0		4.60183	445.09	445.09	0	2.50133e-05	1.98516e-06	0	0
FALSE	High	PMI-Byonic	PMI-Byonic (A2)	A	2	Unambiguous	IGSYRCACRATHTGPHCELPYVPCSPSPCQNGGTCRPTGDTTHE	[E].IGsYRcAcRATHTGPHcELPYVPcSPSPcQnGGtcRPTGDTTHE.[C]	S3(Fuc(1)); C6(Carbamidomethyl); C8(Carbamidomethyl); C17(Carbamidomethyl); C24(Carbamidomethyl); C29(Carbamidomethyl); N31(Deamidated); T34(HexNAc(1)Hex(1)Fuc(1)); C35(Carbamidomethyl)	1	1	Q01705	Q01705	Neurogenic locus notch homolog protein 1 OS=Mus musculus OX=10090 GN=Notch1 PE=1 SV=3	2	6	6	1	0	1	1	1	944.906	5664.4	5660.37	711.868	0.671573	0	0	395750	HCD (High Energy Collision Dissociation)	MS2	23.3541	100	9.33871	3593	3593	3584	FP031821_16.raw	0/0		6.5114	494.874	494.874	0.532978	3.08036e-07	3.31239e-08	0	0
FALSE	High	PMI-Byonic	PMI-Byonic (A2)	A	2	Unambiguous	IGSYRCACRATHTGPHCELPYVPCSPSPCQNGGTCRPTGDTTHE	[E].IGSYRcAcRATHTGPHcELPYVPcsPSPcqNGGTcRPTGDTTHE.[C]	C6(Carbamidomethyl); C8(Carbamidomethyl); C17(Carbamidomethyl); C24(Carbamidomethyl); S25(HexNAc(1)Hex(1)Fuc(1)); C29(Carbamidomethyl); Q30(Deamidated); C35(Carbamidomethyl)	1	1	Q01705	Q01705	Neurogenic locus notch homolog protein 1 OS=Mus musculus OX=10090 GN=Notch1 PE=1 SV=3	2	5	5	1	0	1	1	1	1104.28	5517.36	5514.31	552.011	0.608793	0	0	635115	HCD (High Energy Collision Dissociation)	MS2	22.3549	100	9.33222	3590	3590	3584	FP031821_16.raw	0/0		6.13976	532.034	532.034	0	7.24834e-07	1.4255e-07	0	0
FALSE	High	PMI-Byonic	PMI-Byonic (A2)	A	2	Unambiguous	IGSYRCACRATHTGPHCELPYVPCSPSPCQNGGTCRPTGDTTHE	[E].IGSYRcAcRATHTGPHcELPYVPcSPSPcQnGGtcRPTGDTTHE.[C]	C6(Carbamidomethyl); C8(Carbamidomethyl); C17(Carbamidomethyl); C24(Carbamidomethyl); C29(Carbamidomethyl); N31(Deamidated); T34(HexNAc(1)Hex(1)Fuc(1)); C35(Carbamidomethyl)	1	1	Q01705	Q01705	Neurogenic locus notch homolog protein 1 OS=Mus musculus OX=10090 GN=Notch1 PE=1 SV=3	2	6	6	1	0	1	1	1	919.896	5514.34	5514.31	4.48366	0.00412072	0	0	473858	HCD (High Energy Collision Dissociation)	MS2	19.0875	100	9.29673	3574	3574	3573	FP031821_16.raw	0/0		11.4196	775.517	775.517	3.87731	3.80558e-12	7.19611e-13	0	0
FALSE	High	PMI-Byonic	PMI-Byonic (A2)	A	2	Unambiguous	IGSYRCACRATHTGPHCELPYVPCSPSPCQNGGTCRPTGDTTHE	[E].IGsYRcAcRATHTGPHcELPYVPcSPSPcQnGGTcRPTGDTTHE.[C]	S3(Fuc(1)); C6(Carbamidomethyl); C8(Carbamidomethyl); C17(Carbamidomethyl); C24(Carbamidomethyl); C29(Carbamidomethyl); N31(Deamidated); C35(Carbamidomethyl)	1	1	Q01705	Q01705	Neurogenic locus notch homolog protein 1 OS=Mus musculus OX=10090 GN=Notch1 PE=1 SV=3	2	6	6	1	0	1	1	1	859.042	5149.22	5149.18	6.95774	0.00597111	0	0	240592	HCD (High Energy Collision Dissociation)	MS2	0	100	9.28834	3571	3571	3562	FP031821_16.raw	0/0		6.18395	537.436	537.436	1.6	6.54709e-07	1.18633e-07	0	0
FALSE	High	PMI-Byonic	PMI-Byonic (A2)	A	2	Unambiguous	IGSYRCACRATHTGPHCELPYVPCSPSPCQNGGTCRPTGDTTHE	[E].IGSYRcAcRATHTGPHcELPYVPcSPSPcQnGGtcRPTGDTTHE.[C]	C6(Carbamidomethyl); C8(Carbamidomethyl); C17(Carbamidomethyl); C24(Carbamidomethyl); C29(Carbamidomethyl); N31(Deamidated); T34(Fuc(1)); C35(Carbamidomethyl)	1	1	Q01705	Q01705	Neurogenic locus notch homolog protein 1 OS=Mus musculus OX=10090 GN=Notch1 PE=1 SV=3	2	5	5	1	0	1	1	1	1031.25	5152.22	5149.18	589.921	0.607522	0	0	810618	HCD (High Energy Collision Dissociation)	MS2	34.9668	100	9.43581	3637	3637	3628	FP031821_16.raw	0/0		8.9425	670.434	670.434	4.22669	1.14156e-09	2.98009e-10	0	0
FALSE	High	PMI-Byonic	PMI-Byonic (A2)	A	2	Unambiguous	IGSYRCACRATHTGPHCELPYVPCSPSPCQNGGTCRPTGDTTHE	[E].IGSYRcAcRATHTGPHcELPYVPcsPSPcQNGGTcRPTGDTTHE.[C]	C6(Carbamidomethyl); C8(Carbamidomethyl); C17(Carbamidomethyl); C24(Carbamidomethyl); S25(HexNAc(1)Hex(1)Fuc(1)); C29(Carbamidomethyl); C35(Carbamidomethyl)	1	1	Q01705	Q01705	Neurogenic locus notch homolog protein 1 OS=Mus musculus OX=10090 GN=Notch1 PE=1 SV=3	2	6	6	1	0	1	1	1	920.064	5515.35	5513.33	366.158	0.336458	0	0	494862	HCD (High Energy Collision Dissociation)	MS2	38.717	100	9.05442	3469	3469	3463	FP031821_16.raw	0/0		6.61684	542.962	542.962	0	2.41635e-07	1.96956e-08	0	0
FALSE	High	PMI-Byonic	PMI-Byonic (A2)	A	2	Unambiguous	IGSYRCACRATHTGPHCELPYVPCSPSPCQNGGTCRPTGDTTHE	[E].IGsYRcAcRATHTGPHcELPYVPcSPSPcQNGGTcRPTGDTTHE.[C]	S3(Fuc(1)); C6(Carbamidomethyl); C8(Carbamidomethyl); C17(Carbamidomethyl); C24(Carbamidomethyl); C29(Carbamidomethyl); C35(Carbamidomethyl)	1	1	Q01705	Q01705	Neurogenic locus notch homolog protein 1 OS=Mus musculus OX=10090 GN=Notch1 PE=1 SV=3	2	6	6	1	0	1	1	1	859.378	5151.23	5148.2	589.902	0.506155	0	0	345331	HCD (High Energy Collision Dissociation)	MS2	23.7527	100	9.13749	3505	3505	3496	FP031821_16.raw	0/0		6.02999	406.864	406.864	1.6	9.33276e-07	1.80393e-07	0	0
FALSE	High	PMI-Byonic	PMI-Byonic (A2)	A	2	Unambiguous	IGSYRCACRATHTGPHCELPYVPCSPSPCQNGGTCRPTGDTTHE	[E].IGSYRcAcRATHTGPHcELPYVPcsPSPcQNGGTcRPTGDTTHE.[C]	C6(Carbamidomethyl); C8(Carbamidomethyl); C17(Carbamidomethyl); C24(Carbamidomethyl); S25(HexNAc(1)Hex(1)Fuc(1)); C29(Carbamidomethyl); C35(Carbamidomethyl)	1	1	Q01705	Q01705	Neurogenic locus notch homolog protein 1 OS=Mus musculus OX=10090 GN=Notch1 PE=1 SV=3	2	6	6	1	0	1	1	1	920.234	5516.37	5513.33	550.814	0.506136	0	0	910307	HCD (High Energy Collision Dissociation)	MS2	44.8439	100	9.17105	3519	3519	3518	FP031821_16.raw	0/0		6.61684	543.661	543.661	0	2.41635e-07	2.56939e-08	0	0
FALSE	High	PMI-Byonic	PMI-Byonic (A2)	A	2	Unambiguous	LPYVPCSPSPCQNGGTCRPTGDTTHE	[E].LPYVPcSPSPcqNGGtcRPTGDTTHE.[C]	C6(Carbamidomethyl); C11(Carbamidomethyl); Q12(Deamidated); T16(HexNAc(1)Hex(1)Fuc(1)); C17(Carbamidomethyl)	1	1	Q01705	Q01705	Neurogenic locus notch homolog protein 1 OS=Mus musculus OX=10090 GN=Notch1 PE=1 SV=3	1	3	3	1	0	1	1	1	1134.15	3400.45	3400.41	9.41532	0.010672	0	0	263553	HCD (High Energy Collision Dissociation)	MS2	11.8279	100	10.8479	4249	4249	4244	FP031821_16.raw	0/0		11.1398	810.352	810.352	2.68435	7.24795e-12	1.53564e-12	0	0
FALSE	High	PMI-Byonic	PMI-Byonic (A2)	A	2	Unambiguous	GSNCDTNPVNGKAICTCPSGYTGPACSQDVDE	[E].GSNcDTNPVnGKAIcTcPSGYTGPAcSQDVDE.[C]	C4(Carbamidomethyl); N10(Deamidated); C15(Carbamidomethyl); C17(Carbamidomethyl); C26(Carbamidomethyl)	1	1	Q01705	Q01705	Neurogenic locus notch homolog protein 1 OS=Mus musculus OX=10090 GN=Notch1 PE=1 SV=3	3	3	3	1	0	1	1	1	1144.81	3432.42	3432.37	12.7355	0.014571	0	0	212677	HCD (High Energy Collision Dissociation)	MS2	84.2581	100	11.7592	4642	4642	4640	FP031821_16.raw	0/0		1.39967	300.001	300.001	51.703	0.0398409	0.00249761	0	0
FALSE	High	PMI-Byonic	PMI-Byonic (A2)	A	2	Unambiguous	GSNCDTNPVNGKAICTCPSGYTGPACSQDVDE	[E].GSNcDTNPVnGKAIcTcPSGYTGPAcSQDVDE.[C]	C4(Carbamidomethyl); N10(Deamidated); C15(Carbamidomethyl); C17(Carbamidomethyl); C26(Carbamidomethyl)	1	1	Q01705	Q01705	Neurogenic locus notch homolog protein 1 OS=Mus musculus OX=10090 GN=Notch1 PE=1 SV=3	3	3	3	1	0	1	1	1	1144.8	3432.4	3432.37	7.40082	0.00846746	0	0	251800	HCD (High Energy Collision Dissociation)	MS2	5.29411	100	11.5123	4538	4538	4530	FP031821_16.raw	0/0		8.14981	722.526	633.808	57.5056	7.08259e-09	1.15352e-09	0	0
FALSE	High	PMI-Byonic	PMI-Byonic (A2)	A	2	Unambiguous	GSNCDTNPVNGKAICTCPSGYTGPACSQDVDE	[E].GSNcDTNPVnGKAIcTcPSGYTGPAcSQDVDE.[C]	C4(Carbamidomethyl); N10(Deamidated); C15(Carbamidomethyl); C17(Carbamidomethyl); C26(Carbamidomethyl)	1	1	Q01705	Q01705	Neurogenic locus notch homolog protein 1 OS=Mus musculus OX=10090 GN=Notch1 PE=1 SV=3	3	3	3	1	0	1	1	1	1144.81	3432.4	3432.37	8.89453	0.0101764	0	0	324898	HCD (High Energy Collision Dissociation)	MS2	7.26068	100	11.6355	4590	4590	4585	FP031821_16.raw	0/0		6.14981	615.456	556.286	69.9009	7.08256e-07	1.30667e-07	0	0
FALSE	High	PMI-Byonic	PMI-Byonic (A2)	A	2	Unambiguous	TNPVNGKAICTCPSGYTGPACSQDVDECALGANPCEHAGKCLNTLGSFE	[D].TNPVNGKAIcTcPSGYtGPAcsQDVDEcALGANPcEhAGKcLNTLGSFE.[C]	C10(Carbamidomethyl); C12(Carbamidomethyl); T17(HexNAc(1)Fuc(1)); C21(Carbamidomethyl); S22(HexNAc(1)Fuc(1)); C28(Carbamidomethyl); C35(Carbamidomethyl); H37(Oxidation); C41(Carbamidomethyl)	1	1	Q01705	Q01705	Neurogenic locus notch homolog protein 1 OS=Mus musculus OX=10090 GN=Notch1 PE=1 SV=3	4	5	5	1	0	1	1	1	1200.5	5998.49	5999.55	-175.994	-0.211177	0	0	0	HCD (High Energy Collision Dissociation)	MS2		100	13.3096	5307	5307	5300	FP031821_16.raw	0/0		4.47843	418.335	418.335	2.4	3.32327e-05	2.4018e-06	0	0
FALSE	High	PMI-Byonic	PMI-Byonic (A2)	A	2	Unambiguous	TNPVNGKAICTCPSGYTGPACSQDVDECALGANPCEHAGKCLNTLGSFE	[D].TNPVNGKAIcTcPSGYtGPAcsQDVDEcALGANPcEHAGKcLnTLGSFE.[C]	C10(Carbamidomethyl); C12(Carbamidomethyl); T17(HexNAc(1)Fuc(1)); C21(Carbamidomethyl); S22(HexNAc(1)Fuc(1)); C28(Carbamidomethyl); C35(Carbamidomethyl); C41(Carbamidomethyl); N43(Oxidation)	1	1	Q01705	Q01705	Neurogenic locus notch homolog protein 1 OS=Mus musculus OX=10090 GN=Notch1 PE=1 SV=3	4	4	4	1	0	1	1	1	1500.39	5998.52	5999.55	-171.328	-0.256973	0	0	192940	HCD (High Energy Collision Dissociation)	MS2	100	100	13.3304	5316	5316	5311	FP031821_16.raw	0/0		2.84631	339.839	339.839	2.4	0.0014246	7.62049e-05	0	0
FALSE	High	PMI-Byonic	PMI-Byonic (A2)	A	2	Unambiguous	CALGANPCEHAGKCLNTLGSFE	[E].cALGANPcEHAGKcLNTLGsFE.[C]	C1(Carbamidomethyl); C8(Carbamidomethyl); C14(Carbamidomethyl); S20(Hex(1))	1	1	Q01705	Q01705	Neurogenic locus notch homolog protein 1 OS=Mus musculus OX=10090 GN=Notch1 PE=1 SV=3	1	2	2	1	0	1	1	1	1284.55	2568.08	2568.12	-13.0535	-0.0167615	0	0	165133	HCD (High Energy Collision Dissociation)	MS2	0	100	14.0759	5640	5640	5630	FP031821_16.raw	0/0		3.23432	205.164	205.164	3.29235	0.000583014	4.29211e-05	0	0
FALSE	High	PMI-Byonic	PMI-Byonic (A2)	A	2	Unambiguous	CALGANPCEHAGKCLNTLGSFE	[E].cALGANPcEHAGKcLntLGSFE.[C]	C1(Carbamidomethyl); C8(Carbamidomethyl); C14(Carbamidomethyl); N16(Oxidation); T17(Hex(1))	1	1	Q01705	Q01705	Neurogenic locus notch homolog protein 1 OS=Mus musculus OX=10090 GN=Notch1 PE=1 SV=3	1	3	3	1	0	1	1	1	862.048	2584.13	2584.11	7.08232	0.0061005	0	0	764900	HCD (High Energy Collision Dissociation)	MS2	4.49099	100	11.331	4459	4459	4453	FP031821_16.raw	0/0		10.6567	789.083	736.276	2.409	2.2046e-11	6.23513e-12	0	0
FALSE	High	PMI-Byonic	PMI-Byonic (A2)	A	2	Unambiguous	CALGANPCEHAGKCLNTLGSFE	[E].cALGANPcEHAGKcLntLGSFE.[C]	C1(Carbamidomethyl); C8(Carbamidomethyl); C14(Carbamidomethyl); N16(Oxidation); T17(Fuc(1))	1	1	Q01705	Q01705	Neurogenic locus notch homolog protein 1 OS=Mus musculus OX=10090 GN=Notch1 PE=1 SV=3	1	3	3	1	0	1	1	1	856.702	2568.09	2568.12	-9.6603	-0.00826959	0	0	425946	HCD (High Energy Collision Dissociation)	MS2	0	100	13.6666	5461	5461	5454	FP031821_16.raw	0/0		1.59863	220.687	220.687	3.6	0.0251984	0.000952229	0	0
FALSE	High	PMI-Byonic	PMI-Byonic (A2)	A	2	Unambiguous	CALGANPCEHAGKCLNTLGSFE	[E].cALGANPcEHAGKcLntLGSFE.[C]	C1(Carbamidomethyl); C8(Carbamidomethyl); C14(Carbamidomethyl); N16(Oxidation); T17(Fuc(1))	1	1	Q01705	Q01705	Neurogenic locus notch homolog protein 1 OS=Mus musculus OX=10090 GN=Notch1 PE=1 SV=3	1	3	3	1	0	1	1	1	856.7	2568.09	2568.12	-11.6567	-0.00997857	0	0	515800	HCD (High Energy Collision Dissociation)	MS2	6.5467	100	14.0628	5634	5634	5630	FP031821_16.raw	0/0		2.18243	275.969	275.969	2.29487	0.00657003	0.000288577	0	0
FALSE	High	PMI-Byonic	PMI-Byonic (A2)	A	2	Unambiguous	CALGANPCEHAGKCLNTLGSFE	[E].cALGANPcEHAGKcLntLGSFE.[C]	C1(Carbamidomethyl); C8(Carbamidomethyl); C14(Carbamidomethyl); N16(Oxidation); T17(Hex(1))	1	1	Q01705	Q01705	Neurogenic locus notch homolog protein 1 OS=Mus musculus OX=10090 GN=Notch1 PE=1 SV=3	1	3	3	1	0	1	1	1	862.046	2584.12	2584.11	4.38971	0.00378117	0	0	212579	HCD (High Energy Collision Dissociation)	MS2	7.62038	100	11.4617	4516	4516	4508	FP031821_16.raw	0/0		5.78699	528.006	528.006	3.6	1.63308e-06	2.71082e-07	0	0
FALSE	High	PMI-Byonic	PMI-Byonic (A2)	A	2	Unambiguous	CALGANPCEHAGKCLNTLGSFE	[E].cALGANPcEhAGKcLnTLGsFE.[C]	C1(Carbamidomethyl); C8(Carbamidomethyl); H10(Oxidation); C14(Carbamidomethyl); N16(Deamidated); S20(Hex(1))	1	1	Q01705	Q01705	Neurogenic locus notch homolog protein 1 OS=Mus musculus OX=10090 GN=Notch1 PE=1 SV=3	1	3	3	1	0	1	1	1	862.378	2585.12	2585.1	9.20177	0.00792915	0	0	417339	HCD (High Energy Collision Dissociation)	MS2	0	100	11.9218	4712	4712	4706	FP031821_16.raw	0/0		5.38056	485.77	449.482	11.5855	4.16328e-06	4.86421e-07	0	0
FALSE	High	PMI-Byonic	PMI-Byonic (A2)	A	2	Unambiguous	CALGANPCEHAGKCLNTLGSFE	[E].cALGANPcEHAGKcLnTLGsFE.[C]	C1(Carbamidomethyl); C8(Carbamidomethyl); C14(Carbamidomethyl); N16(Oxidation); S20(Fuc(1))	1	1	Q01705	Q01705	Neurogenic locus notch homolog protein 1 OS=Mus musculus OX=10090 GN=Notch1 PE=1 SV=3	1	3	3	1	0	1	1	1	856.701	2568.09	2568.12	-11.1576	-0.00955133	0	0	1.06827e+06	HCD (High Energy Collision Dissociation)	MS2	1.28394	100	14.1925	5690	5690	5685	FP031821_16.raw	0/0		1.48959	225.386	225.386	1.62072	0.0323898	0.00149751	0	0
FALSE	High	PMI-Byonic	PMI-Byonic (A2)	A	2	Unambiguous	IDVNECISNPCQNDATCLDQIGE	[E].IDVnEcIsNPcQNDAtcLDQIGE.[F]	N4(Deamidated); C6(Carbamidomethyl); S8(Hex(1)Pent(2)); C11(Carbamidomethyl); T16(Fuc(1)); C17(Carbamidomethyl)	1	1	Q01705	Q01705	Neurogenic locus notch homolog protein 1 OS=Mus musculus OX=10090 GN=Notch1 PE=1 SV=3	4	3	3	1	0	1	1	1	1080.45	3239.32	3238.3	316.194	0.34131	0	0	527646	HCD (High Energy Collision Dissociation)	MS2	20.233	100	14.531	5835	5835	5828	FP031821_16.raw	0/0		2.93494	211.846	211.846	0	0.0011616	6.13874e-05	0	0
FALSE	High	PMI-Byonic	PMI-Byonic (A2)	A	2	Unambiguous	IDVNECISNPCQNDATCLDQIGE	[E].IDVNEcISNPcQNDAtcLDQIGE.[F]	C6(Carbamidomethyl); C11(Carbamidomethyl); T16(Hex(1)Pent(2)); C17(Carbamidomethyl)	1	1	Q01705	Q01705	Neurogenic locus notch homolog protein 1 OS=Mus musculus OX=10090 GN=Notch1 PE=1 SV=3	4	3	3	1	0	1	1	1	1031.1	3091.27	3091.25	6.45571	0.00665208	0	0	524620	HCD (High Energy Collision Dissociation)	MS2	9.85447	100	14.1785	5684	5684	5674	FP031821_16.raw	0/0		4.70519	380.502	380.502	7.90173	1.97156e-05	1.66971e-06	0	0
FALSE	High	PMI-Byonic	PMI-Byonic (A2)	A	2	Unambiguous	IDVNECISNPCQNDATCLDQIGE	[E].IDVNEcIsNPcQNDAtcLDQIGE.[F]	C6(Carbamidomethyl); S8(Fuc(1)); C11(Carbamidomethyl); T16(Hex(1)Pent(1)); C17(Carbamidomethyl)	1	1	Q01705	Q01705	Neurogenic locus notch homolog protein 1 OS=Mus musculus OX=10090 GN=Notch1 PE=1 SV=3	4	3	3	1	0	1	1	1	1035.77	3105.29	3105.27	7.00823	0.00725415	0	0	814368	HCD (High Energy Collision Dissociation)	MS2	0	100	14.2033	5695	5695	5685	FP031821_16.raw	0/0		5.08532	443.711	443.711	1.2	8.21645e-06	1.06506e-06	0	0
FALSE	High	PMI-Byonic	PMI-Byonic (A2)	A	2	Unambiguous	IDVNECISNPCQNDATCLDQIGE	[E].IDVNEcISNPcQNDAtcLDQIGE.[F]	C6(Carbamidomethyl); C11(Carbamidomethyl); T16(Hex(1)Pent(1)); C17(Carbamidomethyl)	1	1	Q01705	Q01705	Neurogenic locus notch homolog protein 1 OS=Mus musculus OX=10090 GN=Notch1 PE=1 SV=3	4	3	3	1	0	1	1	1	987.085	2959.24	2959.21	9.32962	0.00920277	0	0	328621	HCD (High Energy Collision Dissociation)	MS2	0	100	14.2204	5702	5702	5696	FP031821_16.raw	0/0		1.88889	271.664	271.664	5.6543	0.0129154	0.000512095	0	0
FALSE	High	PMI-Byonic	PMI-Byonic (A2)	A	2	Unambiguous	IDVNECISNPCQNDATCLDQIGE	[E].IDVNEcIsNPcQNDAtcLDQIGE.[F]	C6(Carbamidomethyl); S8(Hex(1)Pent(2)); C11(Carbamidomethyl); T16(Fuc(1)); C17(Carbamidomethyl)	1	1	Q01705	Q01705	Neurogenic locus notch homolog protein 1 OS=Mus musculus OX=10090 GN=Notch1 PE=1 SV=3	4	3	3	1	0	1	1	1	1079.78	3237.34	3237.31	7.24328	0.00781625	0	0	584684	HCD (High Energy Collision Dissociation)	MS2	2.71451	100	14.2354	5708	5708	5707	FP031821_16.raw	0/0		5.30711	490.663	490.663	0	4.93045e-06	7.44375e-07	0	0
FALSE	High	PMI-Byonic	PMI-Byonic (A2)	A	2	Unambiguous	IDVNECISNPCQNDATCLDQIGE	[E].IDVNEcIsNPcQNDAtcLDQIGE.[F]	C6(Carbamidomethyl); S8(Hex(1)Pent(2)); C11(Carbamidomethyl); T16(Fuc(1)); C17(Carbamidomethyl)	1	1	Q01705	Q01705	Neurogenic locus notch homolog protein 1 OS=Mus musculus OX=10090 GN=Notch1 PE=1 SV=3	4	3	3	1	0	1	1	1	1079.78	3237.33	3237.31	4.18898	0.00452035	0	0	138873	HCD (High Energy Collision Dissociation)	MS2	0	100	14.3761	5768	5768	5762	FP031821_16.raw	0/0		3.71025	288.554	288.554	0	0.000194871	1.28302e-05	0	0
FALSE	High	PMI-Byonic	PMI-Byonic (A2)	A	2	Unambiguous	IDVNECISNPCQNDATCLDQIGE	[E].IDVNEcIsNPcQNDAtcLDQIGE.[F]	C6(Carbamidomethyl); S8(Hex(1)Pent(2)); C11(Carbamidomethyl); T16(Fuc(1)); C17(Carbamidomethyl)	1	1	Q01705	Q01705	Neurogenic locus notch homolog protein 1 OS=Mus musculus OX=10090 GN=Notch1 PE=1 SV=3	4	3	3	1	0	1	1	1	1079.78	3237.33	3237.31	5.77269	0.00622934	0	0	582490	HCD (High Energy Collision Dissociation)	MS2	0	100	14.1122	5655	5655	5652	FP031821_16.raw	0/0		5.67305	518.905	512.041	0	2.12298e-06	3.03011e-07	0	0
FALSE	High	PMI-Byonic	PMI-Byonic (A2)	A	2	Unambiguous	FQCICMPGYE	[E].FQcIcmPGYE.[G]	C3(Carbamidomethyl); C5(Carbamidomethyl); M6(Oxidation)	1	1	Q01705	Q01705	Neurogenic locus notch homolog protein 1 OS=Mus musculus OX=10090 GN=Notch1 PE=1 SV=3	0	2	2	1	0	1	1	1	660.76	1320.51	1320.51	4.93193	0.00325632	0	0	348088	HCD (High Energy Collision Dissociation)	MS2	32.7638	100	13.9425	5582	5582	5575	FP031821_16.raw	0/0		1.68362	406.335	257.275	257.275	0.0207195	0.000712168	0	0
FALSE	High	PMI-Byonic	PMI-Byonic (A2)	A	2	Unambiguous	FQCICMPGYE	[E].FQcIcmPGYE.[G]	C3(Carbamidomethyl); C5(Carbamidomethyl); M6(Oxidation)	1	1	Q01705	Q01705	Neurogenic locus notch homolog protein 1 OS=Mus musculus OX=10090 GN=Notch1 PE=1 SV=3	0	2	2	1	0	1	1	1	660.758	1320.51	1320.51	2.52843	0.00166941	0	0	277816	HCD (High Energy Collision Dissociation)	MS2	28.3171	100	13.8161	5527	5527	5520	FP031821_16.raw	0/0		2.26217	411.502	293.042	293.042	0.00546801	0.000223819	0	0
FALSE	High	PMI-Byonic	PMI-Byonic (A2)	A	2	Unambiguous	FQCICMPGYE	[E].FQcIcmPGYE.[G]	C3(Carbamidomethyl); C5(Carbamidomethyl); M6(Oxidation)	1	1	Q01705	Q01705	Neurogenic locus notch homolog protein 1 OS=Mus musculus OX=10090 GN=Notch1 PE=1 SV=3	0	2	2	1	0	1	1	1	660.76	1320.51	1320.51	5.39414	0.0035615	0	0	592078	HCD (High Energy Collision Dissociation)	MS2	46.111	100	13.6944	5474	5474	5465	FP031821_16.raw	0/0		1.5813	377.314	264.072	264.072	0.0262239	0.00119758	0	0
FALSE	High	PMI-Byonic	PMI-Byonic (A2)	A	2	Unambiguous	FQCICMPGYEGVYCE	[E].FQcIcMPGYEGVYcE.[I]	C3(Carbamidomethyl); C5(Carbamidomethyl); C14(Carbamidomethyl)	1	1	Q01705	Q01705	Neurogenic locus notch homolog protein 1 OS=Mus musculus OX=10090 GN=Notch1 PE=1 SV=3	1	2	2	1	0	1	1	1	956.878	1912.75	1912.74	5.52917	0.00528793	0	0	246114	HCD (High Energy Collision Dissociation)	MS2	36.4097	100	15.4028	6209	6209	6202	FP031821_16.raw	0/0		3.37578	416.347	360.641	360.641	0.000420941	3.10305e-05	0	0
FALSE	High	PMI-Byonic	PMI-Byonic (A2)	A	2	Unambiguous	GVYCEINTDECASSPCLHNGHCMDKINE	[E].GVYcEINTDEcASsPcLHNGHcMDKINE.[F]	C4(Carbamidomethyl); C11(Carbamidomethyl); S14(Hex(1)Pent(2)); C16(Carbamidomethyl); C22(Carbamidomethyl)	1	1	Q01705	Q01705	Neurogenic locus notch homolog protein 1 OS=Mus musculus OX=10090 GN=Notch1 PE=1 SV=3	4	4	4	1	0	1	1	1	935.129	3737.5	3736.47	274.401	0.256323	0	0	443042	HCD (High Energy Collision Dissociation)	MS2	0	100	10.344	4033	4033	4024	FP031821_16.raw	0/0		5.81045	470.608	470.608	0	1.54723e-06	2.4676e-07	0	0
FALSE	High	PMI-Byonic	PMI-Byonic (A2)	A	2	Unambiguous	GVYCEINTDECASSPCLHNGHCMDKINE	[E].GVYcEINTDEcASsPcLHnGHcMDKINE.[F]	C4(Carbamidomethyl); C11(Carbamidomethyl); S14(Hex(1)Pent(2)); C16(Carbamidomethyl); N19(Deamidated); C22(Carbamidomethyl)	1	1	Q01705	Q01705	Neurogenic locus notch homolog protein 1 OS=Mus musculus OX=10090 GN=Notch1 PE=1 SV=3	4	4	4	1	0	1	1	1	935.126	3737.48	3737.45	7.12438	0.00665676	0	0	172837	HCD (High Energy Collision Dissociation)	MS2	0	100	10.6411	4160	4160	4156	FP031821_16.raw	0/0		8.94043	699.367	699.367	0	1.14702e-09	3.45176e-10	0	0
FALSE	High	PMI-Byonic	PMI-Byonic (A2)	A	2	Unambiguous	GVYCEINTDECASSPCLHNGHCMDKINE	[E].GVYcEINTDEcAsSPcLHnGHcMDKINE.[F]	C4(Carbamidomethyl); C11(Carbamidomethyl); S13(Hex(1)Pent(2)); C16(Carbamidomethyl); N19(Deamidated); C22(Carbamidomethyl)	1	1	Q01705	Q01705	Neurogenic locus notch homolog protein 1 OS=Mus musculus OX=10090 GN=Notch1 PE=1 SV=3	4	4	4	1	0	1	1	1	935.128	3737.49	3737.45	9.86793	0.00922023	0	0	312926	HCD (High Energy Collision Dissociation)	MS2	2.20884	100	11.203	4404	4404	4398	FP031821_16.raw	0/0		15.7297	1053.54	1053.54	0	1.86346e-16	1.5874e-16	0	0
FALSE	High	PMI-Byonic	PMI-Byonic (A2)	A	2	Unambiguous	GVYCEINTDECASSPCLHNGHCMDKINE	[E].GVYcEINTDEcASsPcLHnGHcMDKINE.[F]	C4(Carbamidomethyl); C11(Carbamidomethyl); S14(Hex(1)Pent(1)); C16(Carbamidomethyl); N19(Deamidated); C22(Carbamidomethyl)	1	1	Q01705	Q01705	Neurogenic locus notch homolog protein 1 OS=Mus musculus OX=10090 GN=Notch1 PE=1 SV=3	4	4	4	1	0	1	1	1	902.116	3605.44	3605.41	8.74588	0.00788313	0	0	243885	HCD (High Energy Collision Dissociation)	MS2	0	100	11.2244	4413	4413	4409	FP031821_16.raw	0/0		14.2065	954.934	954.934	1.2	6.21516e-15	2.15986e-15	0	0
FALSE	High	PMI-Byonic	PMI-Byonic (A2)	A	2	Unambiguous	GVYCEINTDECASSPCLHNGHCMDKINE	[E].GVYcEINTDEcASsPcLHnGHcMDKINE.[F]	C4(Carbamidomethyl); C11(Carbamidomethyl); S14(Hex(1)Pent(2)); C16(Carbamidomethyl); N19(Deamidated); C22(Carbamidomethyl)	1	1	Q01705	Q01705	Neurogenic locus notch homolog protein 1 OS=Mus musculus OX=10090 GN=Notch1 PE=1 SV=3	4	4	4	1	0	1	1	1	935.122	3737.47	3737.45	3.4663	0.00323879	0	0	189549	HCD (High Energy Collision Dissociation)	MS2	0	100	11.3353	4461	4461	4453	FP031821_16.raw	0/0		8.94043	677.958	677.958	0	1.14702e-09	3.87378e-10	0	0
FALSE	High	PMI-Byonic	PMI-Byonic (A2)	A	2	Unambiguous	INTDECASSPCLHNGHCMDKINE	[E].INtDEcASSPcLHnGHcMDKINE.[F]	T3(Hex(1)Pent(1)R0); C6(Carbamidomethyl); C11(Carbamidomethyl); N14(Deamidated); C17(Carbamidomethyl)	1	1	Q01705	Q01705	Neurogenic locus notch homolog protein 1 OS=Mus musculus OX=10090 GN=Notch1 PE=1 SV=3	3	4	4	1	0	1	1	1	750.056	2997.2	2997.19	5.1061	0.00382598	0	0	602623	HCD (High Energy Collision Dissociation)	MS2	3.65111	100	9.75468	3777	3777	3771	FP031821_16.raw	0/0		10.9133	799.197	758.3	4.6176	1.22097e-11	2.72164e-12	0	0
FALSE	High	PMI-Byonic	PMI-Byonic (A2)	A	2	Unambiguous	INTDECASSPCLHNGHCMDKINE	[E].INTDEcASsPcLHnGHcMdKINE.[F]	C6(Carbamidomethyl); S9(Hex(1)Pent(1)); C11(Carbamidomethyl); N14(Deamidated); C17(Carbamidomethyl); D19(Oxidation)	1	1	Q01705	Q01705	Neurogenic locus notch homolog protein 1 OS=Mus musculus OX=10090 GN=Notch1 PE=1 SV=3	3	4	4	1	0	1	1	1	754.308	3014.21	3013.18	341.964	0.2576	0	0	443920	HCD (High Energy Collision Dissociation)	MS2	64.5922	100	9.88732	3835	3835	3826	FP031821_16.raw	0/0		5.35043	463.211	463.211	1.2	4.46243e-06	5.5055e-07	0	0
FALSE	High	PMI-Byonic	PMI-Byonic (A2)	A	2	Unambiguous	INTDECASSPCLHNGHCMDKINE	[E].INTDEcASsPcLHnGHcMDKINE.[F]	C6(Carbamidomethyl); S9(Hex(1)Pent(2)); C11(Carbamidomethyl); N14(Deamidated); C17(Carbamidomethyl)	1	1	Q01705	Q01705	Neurogenic locus notch homolog protein 1 OS=Mus musculus OX=10090 GN=Notch1 PE=1 SV=3	3	4	4	1	0	1	1	1	783.066	3129.24	3129.23	4.64943	0.00363728	0	0	458239	HCD (High Energy Collision Dissociation)	MS2	0	100	9.8727	3828	3828	3826	FP031821_16.raw	0/0		11.9133	820.942	757.87	1.2	1.22097e-12	2.05292e-13	0	0
FALSE	High	PMI-Byonic	PMI-Byonic (A2)	A	2	Unambiguous	INTDECASSPCLHNGHCMDKINE	[E].INTDEcASsPcLHnGHcMDKINE.[F]	C6(Carbamidomethyl); S9(Hex(1)Pent(2)); C11(Carbamidomethyl); N14(Deamidated); C17(Carbamidomethyl)	1	1	Q01705	Q01705	Neurogenic locus notch homolog protein 1 OS=Mus musculus OX=10090 GN=Notch1 PE=1 SV=3	3	4	4	1	0	1	1	1	783.819	3132.26	3129.23	967.488	0.756872	0	0	419302	HCD (High Energy Collision Dissociation)	MS2	76.969	100	8.93664	3418	3418	3408	FP031821_16.raw	0/0		3.80119	321.395	321.395	1.2	0.000158057	6.60981e-06	0	0
FALSE	High	PMI-Byonic	PMI-Byonic (A2)	A	2	Unambiguous	INTDECASSPCLHNGHCMDKINE	[E].INTDEcASsPcLHnGHcMDKINE.[F]	C6(Carbamidomethyl); S9(Hex(1)Pent(2)R0); C11(Carbamidomethyl); N14(Deamidated); C17(Carbamidomethyl)	1	1	Q01705	Q01705	Neurogenic locus notch homolog protein 1 OS=Mus musculus OX=10090 GN=Notch1 PE=1 SV=3	3	4	4	1	0	1	1	1	783.065	3129.24	3129.23	3.24505	0.00253862	0	0	192688	HCD (High Energy Collision Dissociation)	MS2	17.533	100	8.911	3407	3407	3397	FP031821_16.raw	0/0		6.11056	522.212	522.212	1.2	7.75253e-07	1.65915e-07	0	0
FALSE	High	PMI-Byonic	PMI-Byonic (A2)	A	2	Unambiguous	INTDECASSPCLHNGHCMDKINE	[E].INTDEcASsPcLHnGHcMDKINE.[F]	C6(Carbamidomethyl); S9(Hex(1)Pent(2)); C11(Carbamidomethyl); N14(Deamidated); C17(Carbamidomethyl)	1	1	Q01705	Q01705	Neurogenic locus notch homolog protein 1 OS=Mus musculus OX=10090 GN=Notch1 PE=1 SV=3	3	4	4	1	0	1	1	1	783.068	3129.25	3129.23	6.67794	0.0052242	0	0	488893	HCD (High Energy Collision Dissociation)	MS2	5.38243	100	9.75904	3779	3779	3771	FP031821_16.raw	0/0		14.9133	985.93	849.764	1.2	1.22097e-15	5.12805e-16	0	0
FALSE	High	PMI-Byonic	PMI-Byonic (A2)	A	2	Unambiguous	FQCQCPKGFNGHLCQYDVDE	[E].FQcQcPKGFnGHLcQYDVDE.[C]	C3(Carbamidomethyl); C5(Carbamidomethyl); N10(Deamidated); C14(Carbamidomethyl)	1	1	Q01705	Q01705	Neurogenic locus notch homolog protein 1 OS=Mus musculus OX=10090 GN=Notch1 PE=1 SV=3	2	3	3	1	0	1	1	1	835.015	2503.03	2503.01	7.3647	0.00614465	0	0	332072	HCD (High Energy Collision Dissociation)	MS2	4.58423	100	11.5273	4544	4544	4541	FP031821_16.raw	0/0		5.39233	397.461	397.461	67.0745	4.05202e-06	4.2514e-07	0	0
FALSE	High	PMI-Byonic	PMI-Byonic (A2)	A	2	Unambiguous	FQCQCPKGFNGHLCQYDVDE	[E].FQcQcPKGFNGHLcQYDVDE.[C]	C3(Carbamidomethyl); C5(Carbamidomethyl); C14(Carbamidomethyl)	1	1	Q01705	Q01705	Neurogenic locus notch homolog protein 1 OS=Mus musculus OX=10090 GN=Notch1 PE=1 SV=3	2	3	3	1	0	1	1	1	834.687	2502.05	2502.03	8.17549	0.00681844	0	0	270296	HCD (High Energy Collision Dissociation)	MS2	0	100	10.9487	4293	4293	4288	FP031821_16.raw	0/0		4.07903	417.356	335.039	335.039	8.33624e-05	4.66819e-06	0	0
FALSE	High	PMI-Byonic	PMI-Byonic (A2)	A	2	Unambiguous	FQCQCPKGFNGHLCQYDVDE	[E].FQcQcPKGFNGHLcQYDVDE.[C]	C3(Carbamidomethyl); C5(Carbamidomethyl); C14(Carbamidomethyl)	1	1	Q01705	Q01705	Neurogenic locus notch homolog protein 1 OS=Mus musculus OX=10090 GN=Notch1 PE=1 SV=3	2	3	3	1	0	1	1	1	834.688	2502.05	2502.03	8.61459	0.00718465	0	0	767131	HCD (High Energy Collision Dissociation)	MS2	10.2434	100	11.0645	4344	4344	4343	FP031821_16.raw	0/0		5.21259	456.04	337.338	337.338	6.12923e-06	9.59891e-07	0	0
FALSE	High	PMI-Byonic	PMI-Byonic (A2)	A	2	Unambiguous	FQCQCPKGFNGHLCQYDVDE	[E].FQcQcPKGFnGHLcQYDVDE.[C]	C3(Carbamidomethyl); C5(Carbamidomethyl); N10(Deamidated); C14(Carbamidomethyl)	1	1	Q01705	Q01705	Neurogenic locus notch homolog protein 1 OS=Mus musculus OX=10090 GN=Notch1 PE=1 SV=3	2	3	3	1	0	1	1	1	835.016	2503.03	2503.01	9.41302	0.00785363	0	0	955439	HCD (High Energy Collision Dissociation)	MS2	0	100	11.3797	4480	4480	4475	FP031821_16.raw	0/0		3.77145	450.518	281.74	80.3019	0.000169257	1.05828e-05	0	0
FALSE	High	PMI-Byonic	PMI-Byonic (A2)	A	2	Unambiguous	FQCQCPKGFNGHLCQYDVDECASTPCKNGAKCLDGPNTYTCVCTE	[E].FQcQcPKGFnGHLcQYDVDEcAStPcKNGAKcLDGPnTYTcVcTE.[G]	C3(Carbamidomethyl); C5(Carbamidomethyl); N10(Deamidated); C14(Carbamidomethyl); C21(Carbamidomethyl); T24(Hex(1)Pent(1)); C26(Carbamidomethyl); C32(Carbamidomethyl); N37(Oxidation); C41(Carbamidomethyl); C43(Carbamidomethyl)	1	1	Q01705	Q01705	Neurogenic locus notch homolog protein 1 OS=Mus musculus OX=10090 GN=Notch1 PE=1 SV=3	4	5	5	1	0	1	1	1	1132.66	5659.29	5658.26	181.976	0.205934	0	0	334753	HCD (High Energy Collision Dissociation)	MS2	0	100	12.1461	4808	4808	4805	FP031821_16.raw	0/0		7.31399	598.343	598.343	0	4.85301e-08	8.36983e-09	0	0
FALSE	High	PMI-Byonic	PMI-Byonic (A2)	A	2	Unambiguous	FQCQCPKGFNGHLCQYDVDE	[E].FQcQcPKGFnGHLcQYDVDE.[C]	C3(Carbamidomethyl); C5(Carbamidomethyl); N10(Deamidated); C14(Carbamidomethyl)	1	1	Q01705	Q01705	Neurogenic locus notch homolog protein 1 OS=Mus musculus OX=10090 GN=Notch1 PE=1 SV=3	2	3	3	1	0	1	1	1	835.018	2503.04	2503.01	10.8761	0.00907433	0	0	522266	HCD (High Energy Collision Dissociation)	MS2	5.16822	100	11.911	4707	4707	4706	FP031821_16.raw	0/0		5.05886	462.591	308.714	82.2154	8.73257e-06	1.17459e-06	0	0
FALSE	High	PMI-Byonic	PMI-Byonic (A2)	A	2	Unambiguous	FQCQCPKGFNGHLCQYDVDECASTPCKNGAKCLDGPNTYTCVCTE	[E].FQcQcPKGFnGHLcQYDVDEcAsTPcKNGAKcLDGPNTYTcVcTE.[G]	C3(Carbamidomethyl); C5(Carbamidomethyl); N10(Deamidated); C14(Carbamidomethyl); C21(Carbamidomethyl); S23(Hex(1)Pent(1)); C26(Carbamidomethyl); C32(Carbamidomethyl); C41(Carbamidomethyl); C43(Carbamidomethyl)	1	1	Q01705	Q01705	Neurogenic locus notch homolog protein 1 OS=Mus musculus OX=10090 GN=Notch1 PE=1 SV=3	4	5	5	1	0	1	1	1	1129.45	5643.24	5642.27	173.088	0.195322	0	0	139163	HCD (High Energy Collision Dissociation)	MS2	94.9295	100	11.9046	4705	4705	4695	FP031821_16.raw	0/0		3.78048	338.467	338.467	0	0.000165777	8.5994e-06	0	0
FALSE	High	PMI-Byonic	PMI-Byonic (A2)	A	2	Unambiguous	FQCQCPKGFNGHLCQYDVDECASTPCKNGAKCLDGPNTYTCVCTE	[E].FQcQcPKGFNGHLcQYDVDEcAStPcKnGAKcLDGPNTYTcVcTE.[G]	C3(Carbamidomethyl); C5(Carbamidomethyl); C14(Carbamidomethyl); C21(Carbamidomethyl); T24(Hex(1)Pent(1)); C26(Carbamidomethyl); N28(Oxidation); C32(Carbamidomethyl); C41(Carbamidomethyl); C43(Carbamidomethyl)	1	1	Q01705	Q01705	Neurogenic locus notch homolog protein 1 OS=Mus musculus OX=10090 GN=Notch1 PE=1 SV=3	4	5	5	1	0	1	1	1	1132.47	5658.34	5657.28	187.209	0.211819	0	0	89200.3	HCD (High Energy Collision Dissociation)	MS2	8.18795	100	11.6096	4579	4579	4574	FP031821_16.raw	0/0		5.81806	451.373	451.373	0	1.52035e-06	2.23115e-07	0	0
FALSE	High	PMI-Byonic	PMI-Byonic (A2)	A	2	Unambiguous	FQCQCPKGFNGHLCQYDVDE	[E].FQcQcPKGFnGHLcQYDVDE.[C]	C3(Carbamidomethyl); C5(Carbamidomethyl); N10(Deamidated); C14(Carbamidomethyl)	1	1	Q01705	Q01705	Neurogenic locus notch homolog protein 1 OS=Mus musculus OX=10090 GN=Notch1 PE=1 SV=3	2	3	3	1	0	1	1	1	835.018	2503.04	2503.01	11.7539	0.00980676	0	0	538979	HCD (High Energy Collision Dissociation)	MS2	3.47089	100	11.6527	4597	4597	4596	FP031821_16.raw	0/0		3.56243	484.742	298.799	79.7903	0.000273887	1.59755e-05	0	0
FALSE	High	PMI-Byonic	PMI-Byonic (A2)	A	2	Unambiguous	FQCQCPKGFNGHLCQYDVDECASTPCKNGAKCLDGPNTYTCVCTE	[E].FQcQcPKGFnGHLcQYDVDEcAsTPcKNGAKcLDGPNTYTcVcTE.[G]	C3(Carbamidomethyl); C5(Carbamidomethyl); N10(Deamidated); C14(Carbamidomethyl); C21(Carbamidomethyl); S23(Hex(1)Pent(1)); C26(Carbamidomethyl); C32(Carbamidomethyl); C41(Carbamidomethyl); C43(Carbamidomethyl)	1	1	Q01705	Q01705	Neurogenic locus notch homolog protein 1 OS=Mus musculus OX=10090 GN=Notch1 PE=1 SV=3	4	5	5	1	0	1	1	1	1129.46	5643.29	5642.27	181.309	0.204599	0	0	200937	HCD (High Energy Collision Dissociation)	MS2	100	100	12.0453	4765	4765	4761	FP031821_16.raw	0/0		4.98331	412.697	412.697	0	1.03919e-05	1.41907e-06	0	0
FALSE	High	PMI-Byonic	PMI-Byonic (A2)	A	2	Unambiguous	FQCQCPKGFNGHLCQYDVDE	[E].FQcQcPKGFnGHLcQYDVDE.[C]	C3(Carbamidomethyl); C5(Carbamidomethyl); N10(Deamidated); C14(Carbamidomethyl)	1	1	Q01705	Q01705	Neurogenic locus notch homolog protein 1 OS=Mus musculus OX=10090 GN=Notch1 PE=1 SV=3	2	3	3	1	0	1	1	1	835.018	2503.04	2503.01	11.0956	0.00925744	0	0	4.34652e+06	HCD (High Energy Collision Dissociation)	MS2	0	66.3897	11.7828	4652	4652	4651	FP031821_16.raw	0/0		5.41097	566.215	296.747	124.914	3.88176e-06	3.63667e-07	0	0
FALSE	High	PMI-Byonic	PMI-Byonic (A2)	A	2	Unambiguous	FQCQCPKGFNGHLCQYDVDECASTPCKNGAKCLDGPNTYTCVCTE	[E].FQcQcPKGFnGHLcQYDVDEcAStPcKNGAKcLDGPnTYTcVcTE.[G]	C3(Carbamidomethyl); C5(Carbamidomethyl); N10(Deamidated); C14(Carbamidomethyl); C21(Carbamidomethyl); T24(Hex(1)Pent(1)); C26(Carbamidomethyl); C32(Carbamidomethyl); N37(Oxidation); C41(Carbamidomethyl); C43(Carbamidomethyl)	1	1	Q01705	Q01705	Neurogenic locus notch homolog protein 1 OS=Mus musculus OX=10090 GN=Notch1 PE=1 SV=3	4	5	5	1	0	1	1	1	1132.66	5659.28	5658.26	180.789	0.204591	0	0	180207	HCD (High Energy Collision Dissociation)	MS2	0	100	11.8916	4699	4699	4695	FP031821_16.raw	0/0		6.51125	526.975	526.975	0	3.08142e-07	5.3242e-08	0	0
FALSE	High	PMI-Byonic	PMI-Byonic (A2)	A	2	Unambiguous	FQCQCPKGFNGHLCQYDVDECASTPCKNGAKCLDGPNTYTCVCTE	[E].FQcQcPKGFnGHLcQYDVDEcAStPcKnGAKcLDGPNTYTcVcTE.[G]	C3(Carbamidomethyl); C5(Carbamidomethyl); N10(Deamidated); C14(Carbamidomethyl); C21(Carbamidomethyl); T24(Hex(1)Pent(1)); C26(Carbamidomethyl); N28(Oxidation); C32(Carbamidomethyl); C41(Carbamidomethyl); C43(Carbamidomethyl)	1	1	Q01705	Q01705	Neurogenic locus notch homolog protein 1 OS=Mus musculus OX=10090 GN=Notch1 PE=1 SV=3	4	5	5	1	0	1	1	1	1132.66	5659.29	5658.26	181.868	0.205811	0	0	193235	HCD (High Energy Collision Dissociation)	MS2	0	100	12.0217	4755	4755	4750	FP031821_16.raw	0/0		6.51125	540.745	540.745	0	3.08142e-07	5.9311e-08	0	0
FALSE	High	PMI-Byonic	PMI-Byonic (A2)	A	2	Unambiguous	FQCQCPKGFNGHLCQYDVDECASTPCKNGAKCLDGPNTYTCVCTE	[E].FQcQcPKGFnGHLcQYDVDEcAStPcKnGAKcLDGPNTYTcVcTE.[G]	C3(Carbamidomethyl); C5(Carbamidomethyl); N10(Deamidated); C14(Carbamidomethyl); C21(Carbamidomethyl); T24(Hex(1)Pent(2)); C26(Carbamidomethyl); N28(Oxidation); C32(Carbamidomethyl); C41(Carbamidomethyl); C43(Carbamidomethyl)	1	1	Q01705	Q01705	Neurogenic locus notch homolog protein 1 OS=Mus musculus OX=10090 GN=Notch1 PE=1 SV=3	4	5	5	1	0	1	1	1	1159.67	5794.34	5790.3	698.017	0.808346	0	0	554159	HCD (High Energy Collision Dissociation)	MS2	43.1432	100	12.0817	4781	4781	4772	FP031821_16.raw	0/0		5.9244	429.682	429.682	0	1.19015e-06	1.99093e-07	0	0
FALSE	High	PMI-Byonic	PMI-Byonic (A2)	A	2	Unambiguous	CASTPCKNGAKCLDGPNTYTCVCTE	[E].cASTPcKNGAKcLDGPNtYTcVcTE.[G]	C1(Carbamidomethyl); C6(Carbamidomethyl); C12(Carbamidomethyl); T18(Hex(1)Pent(1)); C21(Carbamidomethyl); C23(Carbamidomethyl)	1	1	Q01705	Q01705	Neurogenic locus notch homolog protein 1 OS=Mus musculus OX=10090 GN=Notch1 PE=1 SV=3	1	3	3	1	0	1	1	1	1053.43	3158.26	3158.27	-3.48959	-0.00367369	0	0	435169	HCD (High Energy Collision Dissociation)	MS2	0	100	11.6877	4612	4612	4607	FP031821_16.raw	0/0		1.35476	238.354	186.197	2.4	0.0441819	0.00288358	0	0
FALSE	High	PMI-Byonic	PMI-Byonic (A2)	A	2	Unambiguous	CASTPCKNGAKCLDGPNTYTCVCTE	[E].cASTPcKNGAKcLDGPNtYTcVcTE.[G]	C1(Carbamidomethyl); C6(Carbamidomethyl); C12(Carbamidomethyl); T18(Hex(1)Pent(2)); C21(Carbamidomethyl); C23(Carbamidomethyl)	1	1	Q01705	Q01705	Neurogenic locus notch homolog protein 1 OS=Mus musculus OX=10090 GN=Notch1 PE=1 SV=3	1	3	3	1	0	1	1	1	1097.44	3290.31	3290.31	-0.611051	-0.000670184	0	0	117988	HCD (High Energy Collision Dissociation)	MS2	0	100	11.6942	4615	4615	4607	FP031821_16.raw	0/0		1.46537	210.717	189.385	2.4	0.0342477	0.00180942	0	0
FALSE	High	PMI-Byonic	PMI-Byonic (A2)	A	2	Unambiguous	CASTPCKNGAKCLDGPNTYTCVCTE	[E].cASTPcKnGAKcLdGPNtYTcVcTE.[G]	C1(Carbamidomethyl); C6(Carbamidomethyl); N8(Deamidated); C12(Carbamidomethyl); D14(Oxidation); T18(Hex(1)Pent(1)); C21(Carbamidomethyl); C23(Carbamidomethyl)	1	1	Q01705	Q01705	Neurogenic locus notch homolog protein 1 OS=Mus musculus OX=10090 GN=Notch1 PE=1 SV=3	1	3	3	1	0	1	1	1	1059.1	3175.27	3175.25	7.27799	0.00770315	0	0	148490	HCD (High Energy Collision Dissociation)	MS2	11.3732	100	10.1174	3935	3935	3925	FP031821_16.raw	0/0		3.26977	306.252	306.252	2.4	0.000537312	3.67837e-05	0	0
FALSE	High	PMI-Byonic	PMI-Byonic (A2)	A	2	Unambiguous	VDIDECDPDPCHYGSCKDGVATFTCLCQPGYTGHHCE	[E].VDIDEcdPDPchYGscKDGVATFTcLcQPGYTGHHcE.[T]	C6(Carbamidomethyl); D7(Oxidation); C11(Carbamidomethyl); H12(Oxidation); S15(HexNAc(1)Fuc(1)); C16(Carbamidomethyl); C25(Carbamidomethyl); C27(Carbamidomethyl); C36(Carbamidomethyl)	1	1	Q01705	Q01705	Neurogenic locus notch homolog protein 1 OS=Mus musculus OX=10090 GN=Notch1 PE=1 SV=3	4	5	5	1	0	1	1	1	948.983	4740.89	4738.84	433.191	0.410564	0	0	711051	HCD (High Energy Collision Dissociation)	MS2	35.8355	100	12.0583	4771	4771	4761	FP031821_16.raw	0/0		7.74166	723.75	181.251	0.8	1.81274e-08	2.52178e-09	0	0
FALSE	High	PMI-Byonic	PMI-Byonic (A2)	A	2	Unambiguous	CDPDPCHYGSCKDGVATFTCLCQPGYTGHHCETNINE	[E].cDPDPcHYGScKdGVAtFTcLcQPGYtGHHcETNINE.[C]	C1(Carbamidomethyl); C6(Carbamidomethyl); C11(Carbamidomethyl); D13(Oxidation); T17(Hex(1)Pent(2)); C20(Carbamidomethyl); C22(Carbamidomethyl); T27(HexNAc(1)Fuc(1)); C31(Carbamidomethyl)	1	1	Q01705	Q01705	Neurogenic locus notch homolog protein 1 OS=Mus musculus OX=10090 GN=Notch1 PE=1 SV=3	2	5	5	1	0	1	1	1	1030.43	5148.1	5148.99	-172.937	-0.17809	0	0	94637.1	HCD (High Energy Collision Dissociation)	MS2	0	100	12.3124	4880	4880	4871	FP031821_16.raw	0/0		6.34901	586.789	586.789	0	4.47701e-07	6.83433e-08	0	0
FALSE	High	PMI-Byonic	PMI-Byonic (A2)	A	2	Unambiguous	CDPDPCHYGSCKDGVATFTCLCQPGYTGHHCETNINE	[E].cDPDPcHYGScKdGVAtFtcLcQPGYTGHHcETNINE.[C]	C1(Carbamidomethyl); C6(Carbamidomethyl); C11(Carbamidomethyl); D13(Oxidation); T17(Hex(1)Pent(2)); T19(HexNAc(1)Hex(1)Fuc(1)); C20(Carbamidomethyl); C22(Carbamidomethyl); C31(Carbamidomethyl)	1	1	Q01705	Q01705	Neurogenic locus notch homolog protein 1 OS=Mus musculus OX=10090 GN=Notch1 PE=1 SV=3	2	5	5	1	0	1	1	1	1062.83	5310.14	5311.04	-170.228	-0.180818	0	0	167559	HCD (High Energy Collision Dissociation)	MS2	25.6959	100	12.2526	4854	4854	4849	FP031821_16.raw	0/0		8.34901	663.474	663.474	0	4.47703e-09	8.84014e-10	0	0
FALSE	High	PMI-Byonic	PMI-Byonic (A2)	A	2	Unambiguous	CDPDPCHYGSCKDGVATFTCLCQPGYTGHHCETNINE	[E].cDPDPcHYGscKdGVATFtcLcQPGYTGHHcETNINE.[C]	C1(Carbamidomethyl); C6(Carbamidomethyl); S10(HexNAc(1)Hex(1)Fuc(1)); C11(Carbamidomethyl); D13(Oxidation); T19(Hex(1)Pent(2)); C20(Carbamidomethyl); C22(Carbamidomethyl); C31(Carbamidomethyl)	1	1	Q01705	Q01705	Neurogenic locus notch homolog protein 1 OS=Mus musculus OX=10090 GN=Notch1 PE=1 SV=3	2	5	5	1	0	1	1	1	1062.83	5310.14	5311.04	-169.363	-0.179899	0	0	0	HCD (High Energy Collision Dissociation)	MS2		100	12.3725	4905	4905	4904	FP031821_16.raw	0/0		3.47842	291.919	291.919	0	0.000332337	2.64967e-05	0	0
FALSE	High	PMI-Byonic	PMI-Byonic (A2)	A	2	Unambiguous	ECAGSPCHNGGTCEDGIAGFTCRCPE	[D].EcAGSPcHnGGTcEDGIAGFTcRcPE.[G]	C2(Carbamidomethyl); C7(Carbamidomethyl); N9(Deamidated); C13(Carbamidomethyl); C22(Carbamidomethyl); C24(Carbamidomethyl)	1	1	Q01705	Q01705	Neurogenic locus notch homolog protein 1 OS=Mus musculus OX=10090 GN=Notch1 PE=1 SV=3	3	3	3	1	0	1	1	1	967.373	2900.1	2900.08	8.19995	0.00792684	0	0	148710	HCD (High Energy Collision Dissociation)	MS2	26.3874	100	12.7654	5073	5073	5069	FP031821_16.raw	0/0		1.99941	199.633	199.633	199.633	0.0100136	0.000386809	0	0
FALSE	High	PMI-Byonic	PMI-Byonic (A2)	A	2	Unambiguous	ECAGSPCHNGGTCEDGIAGFTCRCPE	[D].EcAGSPcHNGGTcEdGIAGFTcRcPE.[G]	C2(Carbamidomethyl); C7(Carbamidomethyl); C13(Carbamidomethyl); D15(Oxidation); C22(Carbamidomethyl); C24(Carbamidomethyl)	1	1	Q01705	Q01705	Neurogenic locus notch homolog protein 1 OS=Mus musculus OX=10090 GN=Notch1 PE=1 SV=3	3	3	3	1	0	1	1	1	972.373	2915.1	2915.09	4.41891	0.00429384	0	0	196033	HCD (High Energy Collision Dissociation)	MS2	0	100	12.234	4846	4846	4838	FP031821_16.raw	0/0		3.53766	225.579	225.579	9.49576	0.000289963	1.92373e-05	0	0
FALSE	High	PMI-Byonic	PMI-Byonic (A2)	A	2	Unambiguous	CAGSPCHNGGTCEDGIAGFTCRCPE	[E].cAGsPcHNGGTcEDGIAGFTcRcPE.[G]	C1(Carbamidomethyl); S4(Fuc(1)); C6(Carbamidomethyl); C12(Carbamidomethyl); C21(Carbamidomethyl); C23(Carbamidomethyl)	1	1	Q01705	Q01705	Neurogenic locus notch homolog protein 1 OS=Mus musculus OX=10090 GN=Notch1 PE=1 SV=3	2	3	3	1	0	1	1	1	972.702	2916.09	2916.11	-7.18322	-0.00698236	0	0	560003	HCD (High Energy Collision Dissociation)	MS2	0	100	12.9958	5171	5171	5168	FP031821_16.raw	0/0		2.84211	356.934	9.67625	4.9	0.00143845	9.08527e-05	0	0
FALSE	High	PMI-Byonic	PMI-Byonic (A2)	A	2	Unambiguous	CAGSPCHNGGTCEDGIAGFTCRCPE	[E].cAGsPcHNGGtcEdGIAGFTcRcPE.[G]	C1(Carbamidomethyl); S4(Fuc(1)); C6(Carbamidomethyl); T11(HexNAc(1)Fuc(1)); C12(Carbamidomethyl); D14(Oxidation); C21(Carbamidomethyl); C23(Carbamidomethyl)	1	1	Q01705	Q01705	Neurogenic locus notch homolog protein 1 OS=Mus musculus OX=10090 GN=Notch1 PE=1 SV=3	2	3	3	1	0	1	1	1	1094.41	3281.23	3281.24	-4.0756	-0.00445768	0	0	125742	HCD (High Energy Collision Dissociation)	MS2	0	100	12.8536	5111	5111	5102	FP031821_16.raw	0/0		2.46757	58.6475	58.6475	2.22093	0.00340749	0.000169192	0	0
FALSE	High	PMI-Byonic	PMI-Byonic (A2)	A	2	Unambiguous	CAGSPCHNGGTCEDGIAGFTCRCPE	[E].cAGSPcHNGGtcEDGIAGFTcRcPE.[G]	C1(Carbamidomethyl); C6(Carbamidomethyl); T11(HexNAc(1)Hex(1)Fuc(1)NeuAc(1)); C12(Carbamidomethyl); C21(Carbamidomethyl); C23(Carbamidomethyl)	1	1	Q01705	Q01705	Neurogenic locus notch homolog protein 1 OS=Mus musculus OX=10090 GN=Notch1 PE=1 SV=3	2	3	3	1	0	1	1	1	1191.44	3572.32	3572.34	-6.56773	-0.00782072	0	0	182884	HCD (High Energy Collision Dissociation)	MS2	0	100	14.3047	5738	5738	5729	FP031821_16.raw	0/0		2.59009	80.3413	69.4871	2.3	0.00256985	0.000135105	0	0
FALSE	High	PMI-Byonic	PMI-Byonic (A2)	A	2	Unambiguous	GYHDPTCLSE	[E].GYHDPTcLSE.[V]	C7(Carbamidomethyl)	1	1	Q01705	Q01705	Neurogenic locus notch homolog protein 1 OS=Mus musculus OX=10090 GN=Notch1 PE=1 SV=3	0	2	2	1	0	1	1	1	589.745	1178.48	1178.48	4.18991	0.00246886	0	0	256547	HCD (High Energy Collision Dissociation)	MS2	32.1832	100	8.70406	3316	3316	3309	FP031821_16.raw	0/0		5.23933	584.036	339.108	339.108	5.76324e-06	8.82737e-07	0	0
FALSE	High	PMI-Byonic	PMI-Byonic (A2)	A	2	Unambiguous	GYHDPTCLSE	[E].GYHDPTcLSE.[V]	C7(Carbamidomethyl)	1	1	Q01705	Q01705	Neurogenic locus notch homolog protein 1 OS=Mus musculus OX=10090 GN=Notch1 PE=1 SV=3	0	2	2	1	0	1	1	1	589.746	1178.48	1178.48	4.70782	0.00277403	0	0	8488529	HCD (High Energy Collision Dissociation)	MS2	0	13.5525	8.94404	3421	3421	3419	FP031821_16.raw	0/0		4.29834	591.38	327.74	327.74	5.03108e-05	3.03218e-06	0	0
FALSE	High	PMI-Byonic	PMI-Byonic (A2)	A	2	Unambiguous	GYHDPTCLSE	[E].GYHDPTcLSE.[V]	C7(Carbamidomethyl)	1	1	Q01705	Q01705	Neurogenic locus notch homolog protein 1 OS=Mus musculus OX=10090 GN=Notch1 PE=1 SV=3	0	2	2	1	0	1	1	1	589.746	1178.48	1178.48	5.32932	0.00314024	0	0	450664	HCD (High Energy Collision Dissociation)	MS2	24.3541	100	9.32785	3588	3588	3584	FP031821_16.raw	0/0		2.74092	465.64	307.139	307.139	0.00181585	0.000109204	0	0
FALSE	High	PMI-Byonic	PMI-Byonic (A2)	A	2	Unambiguous	GYHDPTCLSE	[E].GYHDPTcLSE.[V]	C7(Carbamidomethyl)	1	1	Q01705	Q01705	Neurogenic locus notch homolog protein 1 OS=Mus musculus OX=10090 GN=Notch1 PE=1 SV=3	0	2	2	1	0	1	1	1	589.747	1178.49	1178.48	6.57232	0.00387267	0	0	761101	HCD (High Energy Collision Dissociation)	MS2	10.646	100	9.20531	3534	3534	3529	FP031821_16.raw	0/0		3.21848	528.538	346.128	346.128	0.000604667	4.91628e-05	0	0
FALSE	High	PMI-Byonic	PMI-Byonic (A2)	A	2	Unambiguous	GYHDPTCLSE	[E].GYHDPTcLSE.[V]	C7(Carbamidomethyl)	1	1	Q01705	Q01705	Neurogenic locus notch homolog protein 1 OS=Mus musculus OX=10090 GN=Notch1 PE=1 SV=3	0	2	2	1	0	1	1	1	589.746	1178.48	1178.48	5.4329	0.00320128	0	0	1.66614e+06	HCD (High Energy Collision Dissociation)	MS2	9.93366	75.7128	9.07107	3476	3476	3474	FP031821_16.raw	0/0		4.29834	593.765	332.663	332.663	5.03108e-05	3.64619e-06	0	0
FALSE	High	PMI-Byonic	PMI-Byonic (A2)	A	2	Unambiguous	GYHDPTCLSE	[E].GYHDPTcLSE.[V]	C7(Carbamidomethyl)	1	1	Q01705	Q01705	Neurogenic locus notch homolog protein 1 OS=Mus musculus OX=10090 GN=Notch1 PE=1 SV=3	0	2	2	1	0	1	1	1	589.746	1178.48	1178.48	5.12216	0.00301817	0	0	31545278	HCD (High Energy Collision Dissociation)	MS2	0.362217	8.07492	8.8174	3365	3365	3364	FP031821_16.raw	0/0		5.01955	604.263	332.538	332.538	9.55985e-06	1.2927e-06	0	0
[truncated: 7 more columns]
