# Supplementary material for: Modulation of the NOTCH1 Pathway by LUNATIC FRINGE Is Dominant over That of MANIC or RADICAL FRINGE
Source: Molecules. 2021 Sep 30;26(19):5942. doi: 10.3390/molecules26195942 (PMC8512825; doi:10.3390/molecules26195942)
Supplement: Supplementary file 1 [file molecules-26-05942-s001.zip › Supplement/Table S36.xlsx]

## Sheet: Table S36
	Chymotrypsin digestion of mN1 EGF1-18 + MFNG expressed in U2OS analyzed for Figure 3, 7, S2 ,S3 and S6.
	Tab			Biological replicate number						The peptides used to generate the EICs are highlighted in red and bold
	FP072920_080420_16			1
	FP112420_3			2
	FP112420_7			3
	FP030521_17
	FP031821_25			4

## Sheet: FP072920_080420_16
Checked	Confidence	Identifying Node Type	Identifying Node	Search ID	Identifying Node No	PSM Ambiguity	Sequence	Annotated Sequence	Modifications	# Protein Groups	# Proteins	Master Protein Accessions	Protein Accessions	Protein Descriptions	# Missed Cleavages	Charge	Original Precursor Charge	DeltaScore	DeltaCn	Rank	Search Engine Rank	Concatenated Rank	m/z [Da]	MH+ [Da]	Theo. MH+ [Da]	DeltaM [ppm]	Deltam/z [Da]	Matched Ions	Total Ions	Intensity	Activation Type	MS Order	Isolation Interference [%]	Ion Inject Time [ms]	RT [min]	First Scan	Last Scan	Master Scan(s)	Spectrum File	Ions Matched	Annotation	|Log Prob|	Byonic Score	Delta Byonic Score	Delta Mod Score	PEP 2D	q-Value 2D	FDR 2D	Peptide Group FDR 2D
FALSE	High	PMI-Byonic	PMI-Byonic (A2)	A	2	Unambiguous	VGQRCQDSNPCLSTPCKNAGTCHVVDHGGTVDY	[F].VGQRcQDSNPcLStPcKNAGTcHVVDHGGTVDY.[A]	C5(Carbamidomethyl); C11(Carbamidomethyl); T14(Fuc(1)); C16(Carbamidomethyl); C22(Carbamidomethyl)	1	1	Q01705	Q01705	Neurogenic locus notch homolog protein 1 OS=Mus musculus OX=10090 GN=Notch1 PE=1 SV=3	1	5	5	1	0	1	1	1	768.333	3837.64	3835.65	517.366	0.396887	0	0	947374	HCD (High Energy Collision Dissociation)	MS2	35.7856	100	9.22606	3111	3111	3101	FP072920_080420_16.raw	0/0		1.81635	169.128	169.128	1.2	0.0152635	0.000692263	0	0
FALSE	High	PMI-Byonic	PMI-Byonic (A2)	A	2	Unambiguous	VGQRCQDSNPCLSTPCKNAGTCHVVDHGGTVDY	[F].VGQRcQDSNPcLstPcKNAGTcHVVDHGGTVDY.[A]	C5(Carbamidomethyl); C11(Carbamidomethyl); S13(Hex(1)Pent(2)); T14(Fuc(1)); C16(Carbamidomethyl); C22(Carbamidomethyl)	1	1	Q01705	Q01705	Neurogenic locus notch homolog protein 1 OS=Mus musculus OX=10090 GN=Notch1 PE=1 SV=3	1	5	5	1	0	1	1	1	853.762	4264.78	4261.79	702.309	0.598618	0	0	2.24032e+06	HCD (High Energy Collision Dissociation)	MS2	40.6779	100	9.30785	3147	3147	3145	FP072920_080420_16.raw	0/0		11.3731	766.136	766.136	1.2	4.23572e-12	5.32091e-13	0	0
FALSE	High	PMI-Byonic	PMI-Byonic (A2)	A	2	Unambiguous	VGQRCQDSNPCLSTPCKNAGTCHVVDHGGTVDY	[F].VGQRcQDSNPcLSTPcKNAGtcHVVDHGGtVDY.[A]	C5(Carbamidomethyl); C11(Carbamidomethyl); C16(Carbamidomethyl); T21(Hex(1)Pent(1)); C22(Carbamidomethyl); T30(Fuc(1))	1	1	Q01705	Q01705	Neurogenic locus notch homolog protein 1 OS=Mus musculus OX=10090 GN=Notch1 PE=1 SV=3	1	4	4	1	0	1	1	1	1033.69	4131.74	4129.75	482.612	0.498267	0	0	851885	HCD (High Energy Collision Dissociation)	MS2	0	100	9.29518	3142	3142	3134	FP072920_080420_16.raw	0/0		5.91296	558.439	558.439	3.6	1.22191e-06	1.89706e-07	0	0
FALSE	High	PMI-Byonic	PMI-Byonic (A2)	A	2	Unambiguous	VGQRCQDSNPCLSTPCKNAGTCHVVDHGGTVDY	[F].VGQRcQDSNPcLstPcKNAGTcHVVDHGGTVDY.[A]	C5(Carbamidomethyl); C11(Carbamidomethyl); S13(Fuc(1)); T14(Hex(1)Pent(1)); C16(Carbamidomethyl); C22(Carbamidomethyl)	1	1	Q01705	Q01705	Neurogenic locus notch homolog protein 1 OS=Mus musculus OX=10090 GN=Notch1 PE=1 SV=3	1	5	5	1	0	1	1	1	826.754	4129.74	4129.75	-2.08098	-0.00171878	0	0	16970662	HCD (High Energy Collision Dissociation)	MS2	0.230573	9.32966	9.23228	3113	3113	3112	FP072920_080420_16.raw	0/0		13.2684	868.275	860.418	0	5.39052e-14	2.41819e-14	0	0
FALSE	High	PMI-Byonic	PMI-Byonic (A2)	A	2	Unambiguous	VGQRCQDSNPCLSTPCKNAGTCHVVDHGGTVDY	[F].VGQRcQDSNPcLstPcKNAGTcHVVDHGGTVDY.[A]	C5(Carbamidomethyl); C11(Carbamidomethyl); S13(Hex(1)Pent(2)); T14(Fuc(1)); C16(Carbamidomethyl); C22(Carbamidomethyl)	1	1	Q01705	Q01705	Neurogenic locus notch homolog protein 1 OS=Mus musculus OX=10090 GN=Notch1 PE=1 SV=3	1	5	5	1	0	1	1	1	853.162	4261.78	4261.79	-2.23664	-0.00190642	0	0	4825489	HCD (High Energy Collision Dissociation)	MS2	0	29.0265	9.18558	3092	3092	3090	FP072920_080420_16.raw	0/0		12.2684	830.895	830.895	1.13622	5.39052e-13	1.47252e-13	0	0
FALSE	High	PMI-Byonic	PMI-Byonic (A2)	A	2	Unambiguous	VGQRCQDSNPCLSTPCKNAGTCHVVDHGGTVDY	[F].VGQRcQDSNPcLStPcKNAGtcHVVDHGGTVDY.[A]	C5(Carbamidomethyl); C11(Carbamidomethyl); T14(Hex(1)Pent(1)); C16(Carbamidomethyl); T21(Fuc(1)); C22(Carbamidomethyl)	1	1	Q01705	Q01705	Neurogenic locus notch homolog protein 1 OS=Mus musculus OX=10090 GN=Notch1 PE=1 SV=3	1	4	4	1	0	1	1	1	1033.19	4129.73	4129.75	-3.21573	-0.00332004	0	0	968700	HCD (High Energy Collision Dissociation)	MS2	40.8081	95.7662	9.15976	3080	3080	3079	FP072920_080420_16.raw	0/0		12.6683	899.742	808.881	1.2	2.14635e-13	5.30282e-14	0	0
FALSE	High	PMI-Byonic	PMI-Byonic (A2)	A	2	Unambiguous	VGQRCQDSNPCLSTPCKNAGTCHVVDHGGTVDY	[F].VGQRcQDSNPcLstPcKNAGTcHVVDHGGTVDY.[A]	C5(Carbamidomethyl); C11(Carbamidomethyl); S13(HexNAc(1)Hex(1)Fuc(1)); T14(Hex(1)Pent(1)); C16(Carbamidomethyl); C22(Carbamidomethyl)	1	1	Q01705	Q01705	Neurogenic locus notch homolog protein 1 OS=Mus musculus OX=10090 GN=Notch1 PE=1 SV=3	1	5	5	1	0	1	1	1	900.381	4497.87	4494.88	666.086	0.598795	0	0	1.53455e+06	HCD (High Energy Collision Dissociation)	MS2	23.5764	100	9.14696	3075	3075	3068	FP072920_080420_16.raw	0/0		7.02744	618.902	618.902	1.2	9.38765e-08	9.93865e-09	0	0
FALSE	High	PMI-Byonic	PMI-Byonic (A2)	A	2	Unambiguous	VGQRCQDSNPCLSTPCKNAGTCHVVDHGGTVDY	[F].VGQRcQDSNPcLstPcKNAGTcHVVDHGGTVDY.[A]	C5(Carbamidomethyl); C11(Carbamidomethyl); S13(Fuc(1)); T14(Hex(1)Pent(1)); C16(Carbamidomethyl); C22(Carbamidomethyl)	1	1	Q01705	Q01705	Neurogenic locus notch homolog protein 1 OS=Mus musculus OX=10090 GN=Notch1 PE=1 SV=3	1	5	5	1	0	1	1	1	826.753	4129.74	4129.75	-2.37656	-0.00196292	0	0	2.64772e+06	HCD (High Energy Collision Dissociation)	MS2	24.1708	56.9959	9.35564	3168	3168	3167	FP072920_080420_16.raw	0/0		12.2684	846.31	815.929	0	5.39052e-13	1.75238e-13	0	0
FALSE	High	PMI-Byonic	PMI-Byonic (A2)	A	2	Unambiguous	VGQRCQDSNPCLSTPCKNAGTCHVVDHGGTVDY	[F].VGQRcQDSNPcLstPcKNAGTcHVVDHGGTVDY.[A]	C5(Carbamidomethyl); C11(Carbamidomethyl); S13(Fuc(1)); T14(Hex(1)); C16(Carbamidomethyl); C22(Carbamidomethyl)	1	1	Q01705	Q01705	Neurogenic locus notch homolog protein 1 OS=Mus musculus OX=10090 GN=Notch1 PE=1 SV=3	1	5	5	1	0	1	1	1	800.346	3997.7	3997.71	-1.76247	-0.00140917	0	0	1.71656e+06	HCD (High Energy Collision Dissociation)	MS2	0.903469	54.0291	9.13616	3070	3070	3068	FP072920_080420_16.raw	0/0		9.26834	671.636	671.636	0	5.39087e-10	7.30832e-11	0	0
FALSE	High	PMI-Byonic	PMI-Byonic (A2)	A	2	Unambiguous	VGQRCQDSNPCLSTPCKNAGTCHVVDHGGTVDY	[F].VGQRcQDSNPcLstPcKNAGTcHVVDHGGTVDY.[A]	C5(Carbamidomethyl); C11(Carbamidomethyl); S13(HexNAc(1)Hex(1)Fuc(1)); T14(Hex(1)Pent(1)); C16(Carbamidomethyl); C22(Carbamidomethyl)	1	1	Q01705	Q01705	Neurogenic locus notch homolog protein 1 OS=Mus musculus OX=10090 GN=Notch1 PE=1 SV=3	1	5	5	1	0	1	1	1	900.381	4497.87	4494.88	666.289	0.598978	0	0	1.22801e+06	HCD (High Energy Collision Dissociation)	MS2	37.3447	100	9.00329	3011	3011	3002	FP072920_080420_16.raw	0/0		9.73886	729.133	729.133	1.2	1.8245e-10	2.2438e-11	0	0
FALSE	High	PMI-Byonic	PMI-Byonic (A2)	A	2	Unambiguous	VGQRCQDSNPCLSTPCKNAGTCHVVDHGGTVDY	[F].VGQRcQDSNPcLstPcKNAGTcHVVDHGGTVDY.[A]	C5(Carbamidomethyl); C11(Carbamidomethyl); S13(Fuc(1)); T14(Hex(1)); C16(Carbamidomethyl); C22(Carbamidomethyl)	1	1	Q01705	Q01705	Neurogenic locus notch homolog protein 1 OS=Mus musculus OX=10090 GN=Notch1 PE=1 SV=3	1	5	5	1	0	1	1	1	800.547	3998.71	3997.71	250.228	0.200068	0	0	513755	HCD (High Energy Collision Dissociation)	MS2	3.3712	100	9.02576	3021	3021	3013	FP072920_080420_16.raw	0/0		9.26834	667.805	667.805	0	5.39087e-10	5.44431e-11	0	0
FALSE	Medium	PMI-Byonic	PMI-Byonic (A2)	A	2	Unambiguous	VGQRCQDSNPCLSTPCKNAGTCHVVDHGGTVDY	[F].VGQRcQDSNPcLstPcKNAGTcHVVDHGGTVDY.[A]	C5(Carbamidomethyl); C11(Carbamidomethyl); S13(Hex(1)); T14(Hex(1)Pent(1)); C16(Carbamidomethyl); C22(Carbamidomethyl)	1	1	Q01705	Q01705	Neurogenic locus notch homolog protein 1 OS=Mus musculus OX=10090 GN=Notch1 PE=1 SV=3	1	5	5	1	0	1	1	1	830.151	4146.73	4145.74	237.524	0.196942	0	0	1.54342e+06	HCD (High Energy Collision Dissociation)	MS2	6.84475	100	9.1264	3066	3066	3057	FP072920_080420_16.raw	0/0		0.39746	133.237	133.237	0	0.400442	0.0144231	0	0
FALSE	High	PMI-Byonic	PMI-Byonic (A2)	A	2	Unambiguous	VGQRCQDSNPCLSTPCKNAGTCHVVDHGGTVDY	[F].VGQRcQDSNPcLSTPcKNAGtcHVVDHGGtVDY.[A]	C5(Carbamidomethyl); C11(Carbamidomethyl); C16(Carbamidomethyl); T21(Hex(1)Pent(1)); C22(Carbamidomethyl); T30(Fuc(1))	1	1	Q01705	Q01705	Neurogenic locus notch homolog protein 1 OS=Mus musculus OX=10090 GN=Notch1 PE=1 SV=3	1	4	4	1	0	1	1	1	1033.69	4131.73	4129.75	480.839	0.496436	0	0	1.63441e+06	HCD (High Energy Collision Dissociation)	MS2	34.4001	100	9.04548	3030	3030	3024	FP072920_080420_16.raw	0/0		13.034	902.481	832.475	2.64626	9.24715e-14	3.50721e-14	0	0
FALSE	High	PMI-Byonic	PMI-Byonic (A2)	A	2	Unambiguous	VGQRCQDSNPCLSTPCKNAGTCHVVDHGGTVDY	[F].VGQRcQDSNPcLstPcKNAGTcHVVDHGGTVDY.[A]	C5(Carbamidomethyl); C11(Carbamidomethyl); S13(Hex(1)Pent(2)); T14(Fuc(1)); C16(Carbamidomethyl); C22(Carbamidomethyl)	1	1	Q01705	Q01705	Neurogenic locus notch homolog protein 1 OS=Mus musculus OX=10090 GN=Notch1 PE=1 SV=3	1	5	5	1	0	1	1	1	853.561	4263.78	4261.79	466.506	0.39763	0	0	1.22662e+06	HCD (High Energy Collision Dissociation)	MS2	19.3619	100	9.05414	3034	3034	3024	FP072920_080420_16.raw	0/0		11.7389	822.37	822.37	1.2	1.82445e-12	2.85184e-13	0	0
FALSE	High	PMI-Byonic	PMI-Byonic (A2)	A	2	Unambiguous	VGQRCQDSNPCLSTPCKNAGTCHVVDHGGTVDY	[F].VGQRcQDSNPcLstPcKNAGTcHVVDHGGTVDY.[A]	C5(Carbamidomethyl); C11(Carbamidomethyl); S13(Fuc(1)); T14(Hex(1)Pent(1)); C16(Carbamidomethyl); C22(Carbamidomethyl)	1	1	Q01705	Q01705	Neurogenic locus notch homolog protein 1 OS=Mus musculus OX=10090 GN=Notch1 PE=1 SV=3	1	5	5	1	0	1	1	1	826.755	4129.75	4129.75	-0.529139	-0.000437042	0	0	51084504	HCD (High Energy Collision Dissociation)	MS2	0.201524	3.98732	9.11033	3058	3058	3057	FP072920_080420_16.raw	0/0		13.2684	896.992	841.57	0	5.39052e-14	1.92281e-14	0	0
FALSE	High	PMI-Byonic	PMI-Byonic (A2)	A	2	Unambiguous	VGQRCQDSNPCLSTPCKNAGTCHVVDHGGTVDY	[F].VGQRcQDSNPcLSTPcKNAGtcHVVDHGGtVDY.[A]	C5(Carbamidomethyl); C11(Carbamidomethyl); C16(Carbamidomethyl); T21(Hex(1)Pent(1)); C22(Carbamidomethyl); T30(Fuc(1))	1	1	Q01705	Q01705	Neurogenic locus notch homolog protein 1 OS=Mus musculus OX=10090 GN=Notch1 PE=1 SV=3	1	5	5	1	0	1	1	1	826.754	4129.74	4129.75	-1.85928	-0.00153568	0	0	749279	HCD (High Energy Collision Dissociation)	MS2	4.60085	57.9294	8.99993	3009	3009	3002	FP072920_080420_16.raw	0/0		12.2684	841.061	835.249	3.6	5.39052e-13	1.14602e-13	0	0
FALSE	High	PMI-Byonic	PMI-Byonic (A2)	A	2	Unambiguous	VGQRCQDSNPCLSTPCKNAGTCHVVDHGGTVDY	[F].VGQRcQDSNPcLstPcKNAGTcHVVDHGGTVDY.[A]	C5(Carbamidomethyl); C11(Carbamidomethyl); S13(HexNAc(1)Fuc(1)); T14(Hex(1)Pent(1)); C16(Carbamidomethyl); C22(Carbamidomethyl)	1	1	Q01705	Q01705	Neurogenic locus notch homolog protein 1 OS=Mus musculus OX=10090 GN=Notch1 PE=1 SV=3	1	5	5	1	0	1	1	1	867.971	4335.82	4332.83	691.61	0.599326	0	0	984977	HCD (High Energy Collision Dissociation)	MS2	34.4746	100	9.10411	3056	3056	3046	FP072920_080420_16.raw	0/0		5.85988	379.21	379.21	1.2	1.38078e-06	2.49329e-07	0	0
FALSE	High	PMI-Byonic	PMI-Byonic (A2)	A	2	Unambiguous	VGQRCQDSNPCLSTPCKNAGTCHVVDHGGTVDY	[F].VGQRcQDSNPcLstPcKNAGTcHVVDHGGTVDY.[A]	C5(Carbamidomethyl); C11(Carbamidomethyl); S13(Hex(1)Pent(2)); T14(Fuc(1)); C16(Carbamidomethyl); C22(Carbamidomethyl)	1	1	Q01705	Q01705	Neurogenic locus notch homolog protein 1 OS=Mus musculus OX=10090 GN=Notch1 PE=1 SV=3	1	5	5	1	0	1	1	1	853.362	4262.78	4261.79	232.349	0.198045	0	0	907126	HCD (High Energy Collision Dissociation)	MS2	16.6508	100	9.44882	3210	3210	3202	FP072920_080420_16.raw	0/0		1.03551	160.793	160.793	0.28	0.0921495	0.00526073	0	0
FALSE	High	PMI-Byonic	PMI-Byonic (A2)	A	2	Unambiguous	VGQRCQDSNPCLSTPCKNAGTCHVVDHGGTVDY	[F].VGQRcQDSNPcLstPcKNAGTcHVVDHGGTVDY.[A]	C5(Carbamidomethyl); C11(Carbamidomethyl); S13(Fuc(1)); T14(Hex(1)Pent(1)); C16(Carbamidomethyl); C22(Carbamidomethyl)	1	1	Q01705	Q01705	Neurogenic locus notch homolog protein 1 OS=Mus musculus OX=10090 GN=Notch1 PE=1 SV=3	1	5	5	1	0	1	1	1	826.953	4130.74	4129.75	239.193	0.197561	0	0	1.26058e+06	HCD (High Energy Collision Dissociation)	MS2	4.24338	100	9.6084	3281	3281	3279	FP072920_080420_16.raw	0/0		10.2683	742.666	742.666	0	5.39087e-11	6.73673e-12	0	0
FALSE	High	PMI-Byonic	PMI-Byonic (A2)	A	2	Unambiguous	VGQRCQDSNPCLSTPCKNAGTCHVVDHGGTVDY	[F].VGQRcQDSNPcLSTPcKNAGtcHVVDHGGtVDY.[A]	C5(Carbamidomethyl); C11(Carbamidomethyl); C16(Carbamidomethyl); T21(Hex(1)Pent(1)); C22(Carbamidomethyl); T30(Fuc(1))	1	1	Q01705	Q01705	Neurogenic locus notch homolog protein 1 OS=Mus musculus OX=10090 GN=Notch1 PE=1 SV=3	1	5	5	1	0	1	1	1	826.753	4129.73	4129.75	-3.33722	-0.00275638	0	0	1.74504e+06	HCD (High Energy Collision Dissociation)	MS2	0	77.5806	9.48662	3226	3226	3224	FP072920_080420_16.raw	0/0		13.2684	889.679	870.974	3.6	5.39052e-14	2.78972e-14	0	0
FALSE	High	PMI-Byonic	PMI-Byonic (A2)	A	2	Unambiguous	VGQRCQDSNPCLSTPCKNAGTCHVVDHGGTVDYACSCPL	[F].VGQRcQDSNPcLSTPcKNAGtcHVVDHGGtVDYAcScPL.[G]	C5(Carbamidomethyl); C11(Carbamidomethyl); C16(Carbamidomethyl); T21(Hex(1)Pent(1)); C22(Carbamidomethyl); T30(Fuc(1)); C35(Carbamidomethyl); C37(Carbamidomethyl)	1	1	Q01705	Q01705	Neurogenic locus notch homolog protein 1 OS=Mus musculus OX=10090 GN=Notch1 PE=1 SV=3	2	5	5	1	0	1	1	1	964.609	4819.01	4818.02	207.292	0.199747	0	0	850111	HCD (High Energy Collision Dissociation)	MS2	0	100	10.4347	3652	3652	3642	FP072920_080420_16.raw	0/0		1.08345	7.30083	7.30083	0	0.0825188	0.0041482	0	0
FALSE	High	PMI-Byonic	PMI-Byonic (A2)	A	2	Unambiguous	VGQRCQDSNPCLSTPCKNAGTCHVVDHGGTVDY	[F].VGQRcQDSNPcLstPcKNAGTcHVVDHGGTVDY.[A]	C5(Carbamidomethyl); C11(Carbamidomethyl); S13(HexNAc(1)); T14(Hex(1)Pent(1)); C16(Carbamidomethyl); C22(Carbamidomethyl)	1	1	Q01705	Q01705	Neurogenic locus notch homolog protein 1 OS=Mus musculus OX=10090 GN=Notch1 PE=1 SV=3	1	5	5	1	0	1	1	1	838.158	4186.76	4186.77	-2.12059	-0.00177569	0	0	652208	HCD (High Energy Collision Dissociation)	MS2	21.2341	100	9.09113	3050	3050	3046	FP072920_080420_16.raw	0/0		4.70371	399.063	399.063	0	1.97828e-05	1.76616e-06	0	0
FALSE	High	PMI-Byonic	PMI-Byonic (A2)	A	2	Unambiguous	VGQRCQDSNPCLSTPCKNAGTCHVVDHGGTVDY	[F].VGQRcQDSNPcLstPcKNAGTcHVVDHGGTVDY.[A]	C5(Carbamidomethyl); C11(Carbamidomethyl); S13(Fuc(1)); T14(Hex(1)Pent(1)); C16(Carbamidomethyl); C22(Carbamidomethyl)	1	1	Q01705	Q01705	Neurogenic locus notch homolog protein 1 OS=Mus musculus OX=10090 GN=Notch1 PE=1 SV=3	1	5	5	1	0	1	1	1	827.153	4131.74	4129.75	481.87	0.398	0	0	1.16429e+06	HCD (High Energy Collision Dissociation)	MS2	30.1336	100	9.91871	3419	3419	3411	FP072920_080420_16.raw	0/0		6.15291	407.644	407.644	0	7.03221e-07	1.06088e-07	0	0
FALSE	High	PMI-Byonic	PMI-Byonic (A2)	A	2	Unambiguous	VGQRCQDSNPCLSTPCKNAGTCHVVDHGGTVDY	[F].VGQRcQDSNPcLstPcKNAGTcHVVDHGGTVDY.[A]	C5(Carbamidomethyl); C11(Carbamidomethyl); S13(Fuc(1)); T14(Hex(1)Pent(1)); C16(Carbamidomethyl); C22(Carbamidomethyl)	1	1	Q01705	Q01705	Neurogenic locus notch homolog protein 1 OS=Mus musculus OX=10090 GN=Notch1 PE=1 SV=3	1	5	5	1	0	1	1	1	826.953	4130.74	4129.75	239.193	0.197561	0	0	1.41936e+06	HCD (High Energy Collision Dissociation)	MS2	50.8081	100	9.73222	3336	3336	3334	FP072920_080420_16.raw	0/0		8.73886	662.772	662.772	0	1.8245e-09	2.64976e-10	0	0
FALSE	High	PMI-Byonic	PMI-Byonic (A2)	A	2	Unambiguous	VGQRCQDSNPCLSTPCKNAGTCHVVDHGGTVDY	[F].VGQRcQDSNPcLstPcKNAGTcHVVDHGGTVDY.[A]	C5(Carbamidomethyl); C11(Carbamidomethyl); S13(Fuc(1)); T14(Hex(1)Pent(1)); C16(Carbamidomethyl); C22(Carbamidomethyl)	1	1	Q01705	Q01705	Neurogenic locus notch homolog protein 1 OS=Mus musculus OX=10090 GN=Notch1 PE=1 SV=3	1	5	5	1	0	1	1	1	827.356	4132.75	4129.75	726.839	0.600332	0	0	680198	HCD (High Energy Collision Dissociation)	MS2	17.4789	100	10.0884	3497	3497	3488	FP072920_080420_16.raw	0/0		6.25764	428.404	428.404	0	5.52534e-07	7.81777e-08	0	0
FALSE	High	PMI-Byonic	PMI-Byonic (A2)	A	2	Unambiguous	STPCKNAGTCHVVDHGGTVDY	[L].StPcKNAGtcHVVDHGGTVDY.[A]	T2(Fuc(1)); C4(Carbamidomethyl); T9(Hex(1)Pent(1)); C10(Carbamidomethyl)	1	1	Q01705	Q01705	Neurogenic locus notch homolog protein 1 OS=Mus musculus OX=10090 GN=Notch1 PE=1 SV=3	0	4	4	1	0	1	1	1	679.538	2715.13	2715.14	-3.44789	-0.00234037	0	0	1.33127e+06	HCD (High Energy Collision Dissociation)	MS2	0	100	7.83484	2511	2511	2507	FP072920_080420_16.raw	0/0		4.71359	506.605	506.605	1.2	1.9338e-05	1.57848e-06	0	0
FALSE	High	PMI-Byonic	PMI-Byonic (A2)	A	2	Unambiguous	ACSCPLGF	[Y].AcScPLGF.[S]	C2(Carbamidomethyl); C4(Carbamidomethyl)	1	1	Q01705	Q01705	Neurogenic locus notch homolog protein 1 OS=Mus musculus OX=10090 GN=Notch1 PE=1 SV=3	1	2	2	1	0	1	1	1	456.19	911.374	911.375	-1.60623	-0.00073194	0	0	242636	HCD (High Energy Collision Dissociation)	MS2	0	100	13.3818	4947	4947	4940	FP072920_080420_16.raw	0/0		4.90738	388.28	388.28	388.28	1.23771e-05	9.48981e-07	0	0
FALSE	High	PMI-Byonic	PMI-Byonic (A2)	A	2	Unambiguous	ACSCPLGF	[Y].AcScPLGF.[S]	C2(Carbamidomethyl); C4(Carbamidomethyl)	1	1	Q01705	Q01705	Neurogenic locus notch homolog protein 1 OS=Mus musculus OX=10090 GN=Notch1 PE=1 SV=3	1	2	2	1	0	1	1	1	456.19	911.373	911.375	-1.6732	-0.000762458	0	0	434404	HCD (High Energy Collision Dissociation)	MS2	29.6788	100	13.5048	5000	5000	4995	FP072920_080420_16.raw	0/0		2.73863	328.591	328.591	328.591	0.00182544	0.000117712	0	0
FALSE	High	PMI-Byonic	PMI-Byonic (A2)	A	2	Unambiguous	GFSGPLCLTPL	[L].GFSGPLcLtPL.[D]	C7(Carbamidomethyl); T9(HexNAc(1)Hex(1))	1	1	Q01705	Q01705	Neurogenic locus notch homolog protein 1 OS=Mus musculus OX=10090 GN=Notch1 PE=1 SV=3	3	2	2	1	0	1	1	1	763.865	1526.72	1526.73	-4.02106	-0.00306954	0	0	81038.9	HCD (High Energy Collision Dissociation)	MS2	0	100	17.2448	6596	6596	6588	FP072920_080420_16.raw	0/0		3.0044	266.053	266.053	47.6115	0.000989919	5.12546e-05	0	0
FALSE	Low	PMI-Byonic	PMI-Byonic (A2)	A	2	Unambiguous	GFSGPLCLTPLDNACL	[L].GFsGPLcLTPLDNAcL.[A]	S3(HexNAc(1)Hex(1)Fuc(1)); C7(Carbamidomethyl); C15(Carbamidomethyl)	1	1	Q01705	Q01705	Neurogenic locus notch homolog protein 1 OS=Mus musculus OX=10090 GN=Notch1 PE=1 SV=3	4	2	2	1	0	1	1	1	1123.51	2246.01	2246.01	0.553382	0.00062145	0	0	49856.5	HCD (High Energy Collision Dissociation)	MS2	0	100	18.1137	6966	6966	6960	FP072920_080420_16.raw	0/0		0.0404935	62.2156	62.2156	5.18845	0.910975	0.0588639	0.00558659	0.0117647
FALSE	Low	PMI-Byonic	PMI-Byonic (A2)	A	2	Unambiguous	GFSGPLCLTPLDNACL	[L].GFsGPLcLtPLDNAcL.[A]	S3(Fuc(1)); C7(Carbamidomethyl); T9(HexNAc(1)Hex(1)); C15(Carbamidomethyl)	1	1	Q01705	Q01705	Neurogenic locus notch homolog protein 1 OS=Mus musculus OX=10090 GN=Notch1 PE=1 SV=3	4	2	2	1	0	1	1	1	1123.51	2246.01	2246.01	0.335982	0.000377309	0	0	36686.2	HCD (High Energy Collision Dissociation)	MS2	0	100	18.2354	7018	7018	7011	FP072920_080420_16.raw	0/0		0.0404935	77.6556	77.6556	1.2	0.910975	0.0635978	0.00555555	0.0116279
FALSE	High	PMI-Byonic	PMI-Byonic (A2)	A	2	Unambiguous	GFSGPLCLTPLDNACL	[L].GFSGPLcLtPLDNAcL.[A]	C7(Carbamidomethyl); T9(HexNAc(1)Hex(1)); C15(Carbamidomethyl)	1	1	Q01705	Q01705	Neurogenic locus notch homolog protein 1 OS=Mus musculus OX=10090 GN=Notch1 PE=1 SV=3	4	2	2	1	0	1	1	1	1050.48	2099.95	2099.95	-0.0830504	-8.72009e-05	0	0	1.1181e+06	HCD (High Energy Collision Dissociation)	MS2	0	100	18.3267	7056	7056	7055	FP072920_080420_16.raw	0/0		2.39777	447.432	314.275	77.0536	0.00400157	0.000236004	0	0
FALSE	Low	PMI-Byonic	PMI-Byonic (A2)	A	2	Unambiguous	GFSGPLCLTPLDNACL	[L].GFSGPLcLtPLDNAcL.[A]	C7(Carbamidomethyl); T9(HexNAc(1)Hex(1)); C15(Carbamidomethyl)	1	1	Q01705	Q01705	Neurogenic locus notch homolog protein 1 OS=Mus musculus OX=10090 GN=Notch1 PE=1 SV=3	4	3	3	1	0	1	1	1	700.656	2099.95	2099.95	1.3638	0.000954637	0	0	270169	HCD (High Energy Collision Dissociation)	MS2	0	100	18.3631	7071	7071	7068	FP072920_080420_16.raw	0/0		0.0417786	155.384	155.384	29.9644	0.908283	0.0540767	0.00561797	0
FALSE	Low	PMI-Byonic	PMI-Byonic (A2)	A	2	Unambiguous	GFSGPLCLTPLDNACL	[L].GFsGPLcLTPLDNAcL.[A]	S3(HexNAc(1)Hex(1)); C7(Carbamidomethyl); C15(Carbamidomethyl)	1	1	Q01705	Q01705	Neurogenic locus notch homolog protein 1 OS=Mus musculus OX=10090 GN=Notch1 PE=1 SV=3	4	2	2	1	0	1	1	1	1050.48	2099.95	2099.95	0.730771	0.000767291	0	0	207061	HCD (High Energy Collision Dissociation)	MS2	0	100	18.4418	7104	7104	7101	FP072920_080420_16.raw	0/0		0.0157468	121.818	121.818	10.1	0.964391	0.0828075	0.00543478	0.0112359
FALSE	Low	PMI-Byonic	PMI-Byonic (A2)	A	2	Unambiguous	GFSGPLCLTPLDNACL	[L].GFsGPLcLTPLDNAcL.[A]	S3(HexNAc(1)); C7(Carbamidomethyl); C15(Carbamidomethyl)	1	1	Q01705	Q01705	Neurogenic locus notch homolog protein 1 OS=Mus musculus OX=10090 GN=Notch1 PE=1 SV=3	4	2	2	1	0	1	1	1	969.454	1937.9	1937.9	0.900861	0.000872889	0	0	145500	HCD (High Energy Collision Dissociation)	MS2	0	100	18.5375	7144	7144	7142	FP072920_080420_16.raw	0/0		0.0244515	18.4207	18.4207	11.3	0.945254	0.0732249	0.0054945	0.0113636
FALSE	Low	PMI-Byonic	PMI-Byonic (A2)	A	2	Unambiguous	GFSGPLCLTPLDNACL	[L].GFsGPLcLTPLDNAcL.[A]	S3(HexNAc(1)Hex(1)); C7(Carbamidomethyl); C15(Carbamidomethyl)	1	1	Q01705	Q01705	Neurogenic locus notch homolog protein 1 OS=Mus musculus OX=10090 GN=Notch1 PE=1 SV=3	4	2	2	1	0	1	1	1	1050.48	2099.95	2099.95	0.49825	0.000523151	0	0	68855.9	HCD (High Energy Collision Dissociation)	MS2	0	100	18.5872	7165	7165	7164	FP072920_080420_16.raw	0/0		0.0244515	21.3348	21.3348	10.1	0.945254	0.0779901	0.00546448	0.0112359
FALSE	High	PMI-Byonic	PMI-Byonic (A2)	A	2	Unambiguous	GFSGPLCLTPL	[L].GFSGPLcLtPL.[D]	C7(Carbamidomethyl); T9(HexNAc(1)Hex(1))	1	1	Q01705	Q01705	Neurogenic locus notch homolog protein 1 OS=Mus musculus OX=10090 GN=Notch1 PE=1 SV=3	3	2	2	1	0	1	1	1	763.869	1526.73	1526.73	1.09609	0.000836713	0	0	220379	HCD (High Energy Collision Dissociation)	MS2	2.84249	100	17.3604	6644	6644	6643	FP072920_080420_16.raw	0/0		1.13893	191.516	191.516	13.7866	0.0726226	0.00315862	0	0
FALSE	Medium	PMI-Byonic	PMI-Byonic (A2)	A	2	Unambiguous	SGPLCLTPL	[F].sGPLcLtPL.[D]	S1(HexNAc(1)Fuc(1)); C5(Carbamidomethyl); T7(HexNAc(1)Hex(1)Fuc(1))	1	1	Q01705	Q01705	Neurogenic locus notch homolog protein 1 OS=Mus musculus OX=10090 GN=Notch1 PE=1 SV=3	2	2	2	1	0	1	1	1	909.417	1817.83	1817.83	-4.70152	-0.00427329	0	0	393899	HCD (High Energy Collision Dissociation)	MS2	0	100	20.1973	7812	7812	7811	FP072920_080420_16.raw	0/0		0.272013	5.49633	5.49633	0	0.534548	0.0247997	0	0
FALSE	High	PMI-Byonic	PMI-Byonic (A2)	A	2	Unambiguous	SGPLCLTPLDNACL	[F].sGPLcLtPLDNAcL.[A]	S1(HexNAc(1)Fuc(1)); C5(Carbamidomethyl); T7(HexNAc(1)Hex(1)Fuc(1)); C13(Carbamidomethyl)	1	1	Q01705	Q01705	Neurogenic locus notch homolog protein 1 OS=Mus musculus OX=10090 GN=Notch1 PE=1 SV=3	3	2	2	1	0	1	1	1	1196.03	2391.04	2391.06	-5.113	-0.00611273	0	0	51986.9	HCD (High Energy Collision Dissociation)	MS2	4.6873	100	20.8508	8045	8045	8044	FP072920_080420_16.raw	0/0		1.65432	21.8822	21.8822	3.6	0.0221656	0.00131193	0	0
FALSE	High	PMI-Byonic	PMI-Byonic (A2)	A	2	Unambiguous	CLTPLDNACL	[L].cLTPLDNAcL.[A]	C1(Carbamidomethyl); C9(Carbamidomethyl)	1	1	Q01705	Q01705	Neurogenic locus notch homolog protein 1 OS=Mus musculus OX=10090 GN=Notch1 PE=1 SV=3	2	2	2	1	0	1	1	1	588.773	1176.54	1176.54	0.819489	0.00048208	0	0	113603	HCD (High Energy Collision Dissociation)	MS2	37.8251	100	15.2993	5767	5767	5765	FP072920_080420_16.raw	0/0		0.85842	217.555	217.555	217.555	0.138542	0.00924192	0	0
FALSE	Medium	PMI-Byonic	PMI-Byonic (A2)	A	2	Unambiguous	CLTPLDNACL	[L].cLTPLDNAcL.[A]	C1(Carbamidomethyl); C9(Carbamidomethyl)	1	1	Q01705	Q01705	Neurogenic locus notch homolog protein 1 OS=Mus musculus OX=10090 GN=Notch1 PE=1 SV=3	2	2	2	1	0	1	1	1	588.773	1176.54	1176.54	-0.52931	-0.000311377	0	0	118591	HCD (High Energy Collision Dissociation)	MS2	6.54985	100	15.4333	5824	5824	5820	FP072920_080420_16.raw	0/0		0.143264	97.3703	97.3703	97.3703	0.719011	0.0359564	0	0
FALSE	High	PMI-Byonic	PMI-Byonic (A2)	A	2	Unambiguous	CLTPLDNACL	[L].cLTPLDNAcL.[A]	C1(Carbamidomethyl); C9(Carbamidomethyl)	1	1	Q01705	Q01705	Neurogenic locus notch homolog protein 1 OS=Mus musculus OX=10090 GN=Notch1 PE=1 SV=3	2	2	2	1	0	1	1	1	588.773	1176.54	1176.54	0.30072	0.000176904	0	0	284284	HCD (High Energy Collision Dissociation)	MS2	7.45433	100	15.1693	5712	5712	5710	FP072920_080420_16.raw	0/0		1.03656	247.757	242.603	242.603	0.0919269	0.0047073	0	0
FALSE	High	PMI-Byonic	PMI-Byonic (A2)	A	2	Unambiguous	CLTPLDNACL	[L].cLTPLDNAcL.[A]	C1(Carbamidomethyl); C9(Carbamidomethyl)	1	1	Q01705	Q01705	Neurogenic locus notch homolog protein 1 OS=Mus musculus OX=10090 GN=Notch1 PE=1 SV=3	2	2	2	1	0	1	1	1	588.773	1176.54	1176.54	-0.425556	-0.000250342	0	0	560269	HCD (High Energy Collision Dissociation)	MS2	0	100	15.0398	5657	5657	5655	FP072920_080420_16.raw	0/0		2.96269	448.397	311.12	311.12	0.00108971	5.96293e-05	0	0
FALSE	High	PMI-Byonic	PMI-Byonic (A2)	A	2	Unambiguous	CLTPLDNACL	[L].cLTPLDNAcL.[A]	C1(Carbamidomethyl); C9(Carbamidomethyl)	1	1	Q01705	Q01705	Neurogenic locus notch homolog protein 1 OS=Mus musculus OX=10090 GN=Notch1 PE=1 SV=3	2	2	2	1	0	1	1	1	588.773	1176.54	1176.54	-0.52931	-0.000311377	0	0	152650	HCD (High Energy Collision Dissociation)	MS2	27.3905	100	14.6682	5500	5500	5490	FP072920_080420_16.raw	0/0		2.74119	470.432	290.084	290.084	0.00181474	0.00010437	0	0
FALSE	High	PMI-Byonic	PMI-Byonic (A2)	A	2	Unambiguous	CLTPLDNACL	[L].cLTPLDNAcL.[A]	C1(Carbamidomethyl); C9(Carbamidomethyl)	1	1	Q01705	Q01705	Neurogenic locus notch homolog protein 1 OS=Mus musculus OX=10090 GN=Notch1 PE=1 SV=3	2	2	2	1	0	1	1	1	588.773	1176.54	1176.54	-0.52931	-0.000311377	0	0	2.39961e+06	HCD (High Energy Collision Dissociation)	MS2	0.324368	51.7491	14.9078	5601	5601	5600	FP072920_080420_16.raw	0/0		4.65187	572.507	311.442	311.442	2.2291e-05	2.15796e-06	0	0
FALSE	High	PMI-Byonic	PMI-Byonic (A2)	A	2	Unambiguous	CLTPLDNACL	[L].cLTPLDNAcL.[A]	C1(Carbamidomethyl); C9(Carbamidomethyl)	1	1	Q01705	Q01705	Neurogenic locus notch homolog protein 1 OS=Mus musculus OX=10090 GN=Notch1 PE=1 SV=3	2	2	2	1	0	1	1	1	588.773	1176.54	1176.54	-0.321803	-0.000189307	0	0	25449276	HCD (High Energy Collision Dissociation)	MS2	0.203661	6.03896	14.7781	5546	5546	5545	FP072920_080420_16.raw	0/0		4.35327	536.831	359.551	359.551	4.43331e-05	4.48257e-06	0	0
FALSE	High	PMI-Byonic	PMI-Byonic (A2)	A	2	Unambiguous	DNACLANPCRNGGTCDLLTLTEY	[L].DNAcLANPcRNGGtcDLLTLTEY.[K]	C4(Carbamidomethyl); C9(Carbamidomethyl); T14(Fuc(1)); C15(Carbamidomethyl)	1	1	Q01705	Q01705	Neurogenic locus notch homolog protein 1 OS=Mus musculus OX=10090 GN=Notch1 PE=1 SV=3	4	2	2	1	0	1	1	1	1388.61	2776.21	2774.21	721.889	1.00134	0	0	282238	HCD (High Energy Collision Dissociation)	MS2	0	100	16.1938	6147	6147	6139	FP072920_080420_16.raw	0/0		2.25979	219.598	219.598	7.2	0.00549802	0.000372112	0	0
FALSE	High	PMI-Byonic	PMI-Byonic (A2)	A	2	Unambiguous	ANPCRNGGTCDLLTLTEY	[L].ANPcRNGGtcDLLTLTEY.[K]	C4(Carbamidomethyl); T9(Fuc(1)); C10(Carbamidomethyl)	1	1	Q01705	Q01705	Neurogenic locus notch homolog protein 1 OS=Mus musculus OX=10090 GN=Notch1 PE=1 SV=3	3	2	2	1	0	1	1	1	1101	2200.98	2200.98	-0.442921	-0.000487431	0	0	54661.2	HCD (High Energy Collision Dissociation)	MS2	0	100	15.3145	5774	5774	5765	FP072920_080420_16.raw	0/0		1.01138	30.1299	30.1299	6.4	0.0974146	0.00638414	0	0
FALSE	High	PMI-Byonic	PMI-Byonic (A2)	A	2	Unambiguous	ANPCRNGGTCDLL	[L].ANPcRNGGtcDLL.[T]	C4(Carbamidomethyl); T9(Fuc(1)); C10(Carbamidomethyl)	1	1	Q01705	Q01705	Neurogenic locus notch homolog protein 1 OS=Mus musculus OX=10090 GN=Notch1 PE=1 SV=3	1	2	2	1	0	1	1	1	797.352	1593.7	1593.7	-2.1801	-0.00173721	0	0	651198	HCD (High Energy Collision Dissociation)	MS2	0	100	9.96521	3440	3440	3433	FP072920_080420_16.raw	0/0		4.78724	254.402	254.402	254.402	1.63214e-05	1.39154e-06	0	0
FALSE	Medium	PMI-Byonic	PMI-Byonic (A2)	A	2	Unambiguous	ANPCRNGGTCDLLTLTEY	[L].ANPcRNGGtcDLLTLTEY.[K]	C4(Carbamidomethyl); T9(Fuc(1)); C10(Carbamidomethyl)	1	1	Q01705	Q01705	Neurogenic locus notch homolog protein 1 OS=Mus musculus OX=10090 GN=Notch1 PE=1 SV=3	3	3	3	1	0	1	1	1	734.335	2200.99	2200.98	2.04675	0.00150162	0	0	114786	HCD (High Energy Collision Dissociation)	MS2	27.4395	100	14.3503	5365	5365	5358	FP072920_080420_16.raw	0/0		0.724055	152.083	152.083	6.4	0.188775	0.0121116	0	0
FALSE	High	PMI-Byonic	PMI-Byonic (A2)	A	2	Unambiguous	ANPCRNGGTCDLL	[L].ANPcRNGGtcDLL.[T]	C4(Carbamidomethyl); T9(Fuc(1)); C10(Carbamidomethyl)	1	1	Q01705	Q01705	Neurogenic locus notch homolog protein 1 OS=Mus musculus OX=10090 GN=Notch1 PE=1 SV=3	1	2	2	1	0	1	1	1	797.352	1593.7	1593.7	-2.10351	-0.00167618	0	0	1.11435e+06	HCD (High Energy Collision Dissociation)	MS2	0	100	9.83568	3382	3382	3378	FP072920_080420_16.raw	0/0		7.02668	441.402	396.938	396.938	9.40425e-08	1.17281e-08	0	0
FALSE	High	PMI-Byonic	PMI-Byonic (A2)	A	2	Unambiguous	ANPCRNGGTCDLLTLTEY	[L].ANPcRNGGtcDLLTLTEY.[K]	C4(Carbamidomethyl); T9(Fuc(1)); C10(Carbamidomethyl)	1	1	Q01705	Q01705	Neurogenic locus notch homolog protein 1 OS=Mus musculus OX=10090 GN=Notch1 PE=1 SV=3	3	2	2	1	0	1	1	1	1100.99	2200.98	2200.98	-1.33031	-0.00146399	0	0	75403.1	HCD (High Energy Collision Dissociation)	MS2	0	100	15.1498	5704	5704	5699	FP072920_080420_16.raw	0/0		1.10695	96.1629	96.1629	6.4	0.0781722	0.00364258	0	0
FALSE	High	PMI-Byonic	PMI-Byonic (A2)	A	2	Unambiguous	ANPCRNGGTCDLLTLTEY	[L].ANPcRNGGtcDLLTLTEY.[K]	C4(Carbamidomethyl); T9(Fuc(1)); C10(Carbamidomethyl)	1	1	Q01705	Q01705	Neurogenic locus notch homolog protein 1 OS=Mus musculus OX=10090 GN=Notch1 PE=1 SV=3	3	2	2	1	0	1	1	1	1100.99	2200.98	2200.98	-0.997538	-0.00109778	0	0	304892	HCD (High Energy Collision Dissociation)	MS2	0	100	14.8363	5571	5571	5567	FP072920_080420_16.raw	0/0		2.80418	219.522	219.522	6.4	0.00156971	9.09025e-05	0	0
FALSE	High	PMI-Byonic	PMI-Byonic (A2)	A	2	Unambiguous	ANPCRNGGTCDLLTLTEY	[L].ANPcRNGGTcDLLTLTEY.[K]	C4(Carbamidomethyl); C10(Carbamidomethyl)	1	1	Q01705	Q01705	Neurogenic locus notch homolog protein 1 OS=Mus musculus OX=10090 GN=Notch1 PE=1 SV=3	3	3	3	1	0	1	1	1	685.647	2054.93	2054.93	-0.0419844	-2.87583e-05	0	0	348959	HCD (High Energy Collision Dissociation)	MS2	0	100	14.368	5372	5372	5369	FP072920_080420_16.raw	0/0		0.904838	74.7905	74.7905	74.7905	0.124498	0.00773231	0	0
FALSE	High	PMI-Byonic	PMI-Byonic (A2)	A	2	Unambiguous	ANPCRNGGTCDLLTLTEY	[L].ANPcRNGGTcDLLTLTEY.[K]	C4(Carbamidomethyl); C10(Carbamidomethyl)	1	1	Q01705	Q01705	Neurogenic locus notch homolog protein 1 OS=Mus musculus OX=10090 GN=Notch1 PE=1 SV=3	3	3	3	1	0	1	1	1	685.646	2054.92	2054.93	-1.28946	-0.00088325	0	0	1.26511e+06	HCD (High Energy Collision Dissociation)	MS2	0.529427	94.9975	14.4931	5425	5425	5424	FP072920_080420_16.raw	0/0		1.93731	252.183	252.183	252.183	0.0115528	0.000589649	0	0
FALSE	High	PMI-Byonic	PMI-Byonic (A2)	A	2	Unambiguous	ANPCRNGGTCDLLTLTEY	[L].ANPcRNGGtcDLLTLTEY.[K]	C4(Carbamidomethyl); T9(Fuc(1)); C10(Carbamidomethyl)	1	1	Q01705	Q01705	Neurogenic locus notch homolog protein 1 OS=Mus musculus OX=10090 GN=Notch1 PE=1 SV=3	3	2	2	1	0	1	1	1	1101	2200.98	2200.98	0.000772381	8.5e-07	0	0	82050.1	HCD (High Energy Collision Dissociation)	MS2	0	100	14.3288	5356	5356	5347	FP072920_080420_16.raw	0/0		2.53284	248.984	248.984	6.4	0.00293198	0.000156916	0	0
FALSE	High	PMI-Byonic	PMI-Byonic (A2)	A	2	Unambiguous	ANPCRNGGTCDLLTLTEY	[L].ANPcRNGGtcDLLTLTEY.[K]	C4(Carbamidomethyl); T9(Fuc(1)); C10(Carbamidomethyl)	1	1	Q01705	Q01705	Neurogenic locus notch homolog protein 1 OS=Mus musculus OX=10090 GN=Notch1 PE=1 SV=3	3	3	3	1	0	1	1	1	734.333	2200.98	2200.98	-0.532223	-0.000390471	0	0	401899	HCD (High Energy Collision Dissociation)	MS2	0	100	14.597	5469	5469	5468	FP072920_080420_16.raw	0/0		0.904838	75.9925	75.9925	6.4	0.124498	0.00844867	0	0
FALSE	High	PMI-Byonic	PMI-Byonic (A2)	A	2	Unambiguous	ANPCRNGGTCDLLTLTEY	[L].ANPcRNGGTcDLLTLTEY.[K]	C4(Carbamidomethyl); C10(Carbamidomethyl)	1	1	Q01705	Q01705	Neurogenic locus notch homolog protein 1 OS=Mus musculus OX=10090 GN=Notch1 PE=1 SV=3	3	2	2	1	0	1	1	1	1027.97	2054.93	2054.93	1.33084	0.00136739	0	0	240110	HCD (High Energy Collision Dissociation)	MS2	0	100	14.3702	5373	5373	5369	FP072920_080420_16.raw	0/0		1.55379	157.67	157.67	157.67	0.0279388	0.00165742	0	0
FALSE	High	PMI-Byonic	PMI-Byonic (A2)	A	2	Unambiguous	ANPCRNGGTCDLLTLTEY	[L].ANPcRNGGtcDLLTLTEY.[K]	C4(Carbamidomethyl); T9(Fuc(1)); C10(Carbamidomethyl)	1	1	Q01705	Q01705	Neurogenic locus notch homolog protein 1 OS=Mus musculus OX=10090 GN=Notch1 PE=1 SV=3	3	2	2	1	0	1	1	1	1101	2200.98	2200.98	-0.775691	-0.000853642	0	0	983731	HCD (High Energy Collision Dissociation)	MS2	0	100	14.703	5514	5514	5512	FP072920_080420_16.raw	0/0		4.49518	350.118	350.118	15.6419	3.1976e-05	2.71639e-06	0	0
FALSE	High	PMI-Byonic	PMI-Byonic (A2)	A	2	Unambiguous	ANPCRNGGTCDLLTLTEY	[L].ANPcRNGGtcDLLTLTEY.[K]	C4(Carbamidomethyl); T9(Fuc(1)); C10(Carbamidomethyl)	1	1	Q01705	Q01705	Neurogenic locus notch homolog protein 1 OS=Mus musculus OX=10090 GN=Notch1 PE=1 SV=3	3	2	2	1	0	1	1	1	1101	2200.98	2200.98	-0.221074	-0.000243291	0	0	4.17798e+06	HCD (High Energy Collision Dissociation)	MS2	0	88.8585	14.5712	5458	5458	5457	FP072920_080420_16.raw	0/0		4.54149	408.669	408.669	8.78753	2.87415e-05	2.4238e-06	0	0
FALSE	High	PMI-Byonic	PMI-Byonic (A2)	A	2	Unambiguous	ANPCRNGGTCDLLTLTEY	[L].ANPcRNGGTcDLLTLTEY.[K]	C4(Carbamidomethyl); C10(Carbamidomethyl)	1	1	Q01705	Q01705	Neurogenic locus notch homolog protein 1 OS=Mus musculus OX=10090 GN=Notch1 PE=1 SV=3	3	2	2	1	0	1	1	1	1027.97	2054.93	2054.93	-0.688882	-0.000707801	0	0	951645	HCD (High Energy Collision Dissociation)	MS2	0	100	14.4953	5426	5426	5424	FP072920_080420_16.raw	0/0		2.92765	320.009	320.009	320.009	0.00118126	6.86023e-05	0	0
FALSE	High	PMI-Byonic	PMI-Byonic (A2)	A	2	Unambiguous	ANPCRNGGTCDLLTLTEY	[L].ANPcRNGGTcDLLtLTEY.[K]	C4(Carbamidomethyl); C10(Carbamidomethyl); T14(Fuc(1))	1	1	Q01705	Q01705	Neurogenic locus notch homolog protein 1 OS=Mus musculus OX=10090 GN=Notch1 PE=1 SV=3	3	3	3	1	0	1	1	1	734.333	2200.98	2200.98	-0.7818	-0.000573577	0	0	2.22098e+06	HCD (High Energy Collision Dissociation)	MS2	2.58085	71.3227	14.4673	5414	5414	5413	FP072920_080420_16.raw	0/0		4.05	376.794	376.794	0	8.91257e-05	7.26795e-06	0	0
FALSE	High	PMI-Byonic	PMI-Byonic (A2)	A	2	Unambiguous	ANPCRNGGTCDLLTLTEY	[L].ANPcRNGGtcDLLTLTEY.[K]	C4(Carbamidomethyl); T9(Fuc(1)); C10(Carbamidomethyl)	1	1	Q01705	Q01705	Neurogenic locus notch homolog protein 1 OS=Mus musculus OX=10090 GN=Notch1 PE=1 SV=3	3	2	2	1	0	1	1	1	1101	2200.99	2200.98	0.666312	0.000733272	0	0	17944932	HCD (High Energy Collision Dissociation)	MS2	0	38.3693	14.4414	5403	5403	5402	FP072920_080420_16.raw	0/0		5.64398	489.142	489.142	6.31082	2.26999e-06	3.34793e-07	0	0
FALSE	High	PMI-Byonic	PMI-Byonic (A2)	A	2	Unambiguous	KCRCPPGWSGKSCQQADPCASNPCANGGQCLPFESSY	[Y].KcRcPPGWSGKScQQADPcAsNPcANGGQcLPFESSY.[I]	C2(Carbamidomethyl); C4(Carbamidomethyl); C13(Carbamidomethyl); C19(Carbamidomethyl); S21(Hex(1)Pent(1)); C24(Carbamidomethyl); C30(Carbamidomethyl)	1	1	Q01705	Q01705	Neurogenic locus notch homolog protein 1 OS=Mus musculus OX=10090 GN=Notch1 PE=1 SV=3	2	4	4	1	0	1	1	1	1128.96	4512.83	4512.84	-1.43897	-0.00162346	0	0	52012.1	HCD (High Energy Collision Dissociation)	MS2	2.60954	100	11.6885	4213	4213	4203	FP072920_080420_16.raw	0/0		4.4111	495.109	229.975	1.2	3.88062e-05	3.37903e-06	0	0
FALSE	High	PMI-Byonic	PMI-Byonic (A2)	A	2	Unambiguous	KCRCPPGWSGKSCQQADPCASNPCANGGQCLPF	[Y].KcRcPPGWSGKscQQADPcASNPcANGGQcLPF.[E]	C2(Carbamidomethyl); C4(Carbamidomethyl); S12(Hex(1)Pent(1)); C13(Carbamidomethyl); C19(Carbamidomethyl); C24(Carbamidomethyl); C30(Carbamidomethyl)	1	1	Q01705	Q01705	Neurogenic locus notch homolog protein 1 OS=Mus musculus OX=10090 GN=Notch1 PE=1 SV=3	1	4	4	1	0	1	1	1	1012.42	4046.67	4046.67	0.0984514	9.96e-05	0	0	366341	HCD (High Energy Collision Dissociation)	MS2	0	100	11.1715	3986	3986	3983	FP072920_080420_16.raw	0/0		6.92593	594.357	594.357	0.131933	1.18596e-07	2.11021e-08	0	0
FALSE	High	PMI-Byonic	PMI-Byonic (A2)	A	2	Unambiguous	SGKSCQQADPCASNPCANGGQCLPF	[W].SGKScQQADPcAsNPcANGGQcLPF.[E]	C5(Carbamidomethyl); C11(Carbamidomethyl); S13(Hex(1)Pent(1)); C16(Carbamidomethyl); C22(Carbamidomethyl)	1	1	Q01705	Q01705	Neurogenic locus notch homolog protein 1 OS=Mus musculus OX=10090 GN=Notch1 PE=1 SV=3	0	3	3	1	0	1	1	1	1002.4	3005.2	3005.2	-0.84084	-0.000842298	0	0	5.33404e+06	HCD (High Energy Collision Dissociation)	MS2	0	61.2157	12.0484	4370	4370	4368	FP072920_080420_16.raw	0/0		6.52203	585.891	585.891	7.5625	3.0059e-07	4.20106e-08	0	0
FALSE	Medium	PMI-Byonic	PMI-Byonic (A2)	A	2	Unambiguous	SGKSCQQADPCASNPCANGGQCLPF	[W].SGKScQQADPcASNPcANGGQcLPF.[E]	C5(Carbamidomethyl); C11(Carbamidomethyl); C16(Carbamidomethyl); C22(Carbamidomethyl)	1	1	Q01705	Q01705	Neurogenic locus notch homolog protein 1 OS=Mus musculus OX=10090 GN=Notch1 PE=1 SV=3	0	3	3	1	0	1	1	1	904.372	2711.1	2711.11	-1.9266	-0.00174107	0	0	184729	HCD (High Energy Collision Dissociation)	MS2	0	100	12.0056	4351	4351	4346	FP072920_080420_16.raw	0/0		0.317928	112.535	112.535	112.535	0.480919	0.0218187	0	0
FALSE	High	PMI-Byonic	PMI-Byonic (A2)	A	2	Unambiguous	SGKSCQQADPCASNPCANGGQCLPFESSY	[W].SGKScQQADPcAsNPcANGGQcLPFESSY.[I]	C5(Carbamidomethyl); C11(Carbamidomethyl); S13(Hex(1)Pent(1)); C16(Carbamidomethyl); C22(Carbamidomethyl)	1	1	Q01705	Q01705	Neurogenic locus notch homolog protein 1 OS=Mus musculus OX=10090 GN=Notch1 PE=1 SV=3	1	3	3	1	0	1	1	1	1157.79	3471.37	3471.37	-0.392495	-0.000454165	0	0	1210351	HCD (High Energy Collision Dissociation)	MS2	0	100	12.5854	4602	4602	4599	FP072920_080420_16.raw	0/0		8.09182	626.522	626.522	10.4	8.09436e-09	9.81178e-10	0	0
FALSE	High	PMI-Byonic	PMI-Byonic (A2)	A	2	Unambiguous	SGKSCQQADPCASNPCANGGQCLPFESSY	[W].SGKScQQADPcAsNPcANGGQcLPFESSY.[I]	C5(Carbamidomethyl); C11(Carbamidomethyl); S13(Hex(1)); C16(Carbamidomethyl); C22(Carbamidomethyl)	1	1	Q01705	Q01705	Neurogenic locus notch homolog protein 1 OS=Mus musculus OX=10090 GN=Notch1 PE=1 SV=3	1	3	3	1	0	1	1	1	1113.78	3339.33	3339.33	0.512509	0.000570478	0	0	107067	HCD (High Energy Collision Dissociation)	MS2	0	100	12.6213	4618	4618	4610	FP072920_080420_16.raw	0/0		4.69832	365.051	365.051	10.4	2.00299e-05	1.95252e-06	0	0
FALSE	High	PMI-Byonic	PMI-Byonic (A2)	A	2	Unambiguous	SGKSCQQADPCASNPCANGGQCLPFESSY	[W].SGKScQQADPcAsNPcANGGQcLPFESSY.[I]	C5(Carbamidomethyl); C11(Carbamidomethyl); S13(Hex(1)Pent(2)); C16(Carbamidomethyl); C22(Carbamidomethyl)	1	1	Q01705	Q01705	Neurogenic locus notch homolog protein 1 OS=Mus musculus OX=10090 GN=Notch1 PE=1 SV=3	1	3	3	1	0	1	1	1	1201.81	3603.42	3603.41	0.699637	0.000840361	0	0	437004	HCD (High Energy Collision Dissociation)	MS2	0	100	12.6893	4649	4649	4643	FP072920_080420_16.raw	0/0		4.35184	340.485	340.485	7.84023	4.44793e-05	4.85637e-06	0	0
FALSE	High	PMI-Byonic	PMI-Byonic (A2)	A	2	Unambiguous	SGKSCQQADPCASNPCANGGQCLPFESSY	[W].SGKScQQADPcAsNPcANGGQcLPFESSY.[I]	C5(Carbamidomethyl); C11(Carbamidomethyl); S13(Hex(1)Pent(2)); C16(Carbamidomethyl); C22(Carbamidomethyl)	1	1	Q01705	Q01705	Neurogenic locus notch homolog protein 1 OS=Mus musculus OX=10090 GN=Notch1 PE=1 SV=3	1	3	3	1	0	1	1	1	1201.81	3603.41	3603.41	-0.316651	-0.000380342	0	0	271444	HCD (High Energy Collision Dissociation)	MS2	0	100	12.5691	4595	4595	4588	FP072920_080420_16.raw	0/0		5.81797	497.082	497.082	9.2	1.52064e-06	2.65628e-07	0	0
FALSE	High	PMI-Byonic	PMI-Byonic (A2)	A	2	Unambiguous	SGKSCQQADPCASNPCANGGQCLPF	[W].SGKScQQADPcAsNPcANGGQcLPF.[E]	C5(Carbamidomethyl); C11(Carbamidomethyl); S13(Hex(1)); C16(Carbamidomethyl); C22(Carbamidomethyl)	1	1	Q01705	Q01705	Neurogenic locus notch homolog protein 1 OS=Mus musculus OX=10090 GN=Notch1 PE=1 SV=3	0	3	3	1	0	1	1	1	958.389	2873.15	2873.16	-1.91268	-0.00183181	0	0	356763	HCD (High Energy Collision Dissociation)	MS2	0	100	11.98	4340	4340	4335	FP072920_080420_16.raw	0/0		5.40659	420.08	420.08	8	3.92108e-06	5.56395e-07	0	0
FALSE	High	PMI-Byonic	PMI-Byonic (A2)	A	2	Unambiguous	SGKSCQQADPCASNPCANGGQCLPF	[W].SGKScQQADPcAsNPcANGGQcLPF.[E]	C5(Carbamidomethyl); C11(Carbamidomethyl); S13(Hex(1)Pent(1)); C16(Carbamidomethyl); C22(Carbamidomethyl)	1	1	Q01705	Q01705	Neurogenic locus notch homolog protein 1 OS=Mus musculus OX=10090 GN=Notch1 PE=1 SV=3	0	2	2	1	0	1	1	1	1503.1	3005.2	3005.2	-0.369239	-0.000554819	0	0	351462	HCD (High Energy Collision Dissociation)	MS2	0	100	12.0627	4377	4377	4368	FP072920_080420_16.raw	0/0		3.82812	299.43	299.43	8	0.000148553	1.26387e-05	0	0
FALSE	High	PMI-Byonic	PMI-Byonic (A2)	A	2	Unambiguous	SGKSCQQADPCASNPCANGGQCLPF	[W].SGKScQQADPcAsNPcANGGQcLPF.[E]	C5(Carbamidomethyl); C11(Carbamidomethyl); S13(Hex(1)Pent(2)); C16(Carbamidomethyl); C22(Carbamidomethyl)	1	1	Q01705	Q01705	Neurogenic locus notch homolog protein 1 OS=Mus musculus OX=10090 GN=Notch1 PE=1 SV=3	0	3	3	1	0	1	1	1	1046.42	3137.24	3137.24	-1.08505	-0.00113469	0	0	502179	HCD (High Energy Collision Dissociation)	MS2	0	100	11.938	4322	4322	4313	FP072920_080420_16.raw	0/0		7.52203	614.585	614.585	10.4	3.0059e-08	2.82765e-09	0	0
FALSE	High	PMI-Byonic	PMI-Byonic (A2)	A	2	Unambiguous	SGKSCQQADPCASNPCANGGQCLPFESSY	[W].SGKScQQADPcAsNPcANGGQcLPFESSY.[I]	C5(Carbamidomethyl); C11(Carbamidomethyl); S13(Hex(1)); C16(Carbamidomethyl); C22(Carbamidomethyl)	1	1	Q01705	Q01705	Neurogenic locus notch homolog protein 1 OS=Mus musculus OX=10090 GN=Notch1 PE=1 SV=3	1	3	3	1	0	1	1	1	1113.78	3339.32	3339.33	-1.68081	-0.00187093	0	0	305490	HCD (High Energy Collision Dissociation)	MS2	0	100	12.7368	4670	4670	4665	FP072920_080420_16.raw	0/0		5.57862	374.407	374.407	7.9743	2.63863e-06	3.62889e-07	0	0
FALSE	High	PMI-Byonic	PMI-Byonic (A2)	A	2	Unambiguous	SGKSCQQADPCASNPCANGGQCLPFESSY	[W].SGKScQQADPcAsNPcANGGQcLPFESSY.[I]	C5(Carbamidomethyl); C11(Carbamidomethyl); S13(Hex(1)Pent(1)); C16(Carbamidomethyl); C22(Carbamidomethyl)	1	1	Q01705	Q01705	Neurogenic locus notch homolog protein 1 OS=Mus musculus OX=10090 GN=Notch1 PE=1 SV=3	1	3	3	1	0	1	1	1	1157.79	3471.37	3471.37	-0.708979	-0.000820376	0	0	478346	HCD (High Energy Collision Dissociation)	MS2	0	100	12.8302	4710	4710	4709	FP072920_080420_16.raw	0/0		6.26512	506.869	506.869	10.4	5.43102e-07	7.04014e-08	0	0
FALSE	High	PMI-Byonic	PMI-Byonic (A2)	A	2	Unambiguous	SGKSCQQADPCASNPCANGGQCLPF	[W].SGKScQQADPcAsNPcANGGQcLPF.[E]	C5(Carbamidomethyl); C11(Carbamidomethyl); S13(Hex(1)Pent(1)); C16(Carbamidomethyl); C22(Carbamidomethyl)	1	1	Q01705	Q01705	Neurogenic locus notch homolog protein 1 OS=Mus musculus OX=10090 GN=Notch1 PE=1 SV=3	0	3	3	1	0	1	1	1	1002.4	3005.2	3005.2	-1.32828	-0.00133058	0	0	959334	HCD (High Energy Collision Dissociation)	MS2	0	100	11.9255	4316	4316	4313	FP072920_080420_16.raw	0/0		6.52203	583.077	583.077	8	3.0059e-07	3.73931e-08	0	0
FALSE	Low	PMI-Byonic	PMI-Byonic (A2)	A	2	Unambiguous	SGKSCQQADPCASNPCANGGQCL	[W].SGKscQQADPcAsNPcANGGQcL.[P]	S4(HexNAc(1)); C5(Carbamidomethyl); C11(Carbamidomethyl); S13(HexNAc(1)Hex(1)Fuc(1)NeuAc(1)); C16(Carbamidomethyl); C22(Carbamidomethyl)	1	1	Q01705	Q01705	Neurogenic locus notch homolog protein 1 OS=Mus musculus OX=10090 GN=Notch1 PE=1 SV=3	0	3	3	1	0	1	1	1	1158.12	3472.36	3472.35	1.88731	0.00218447	0	0	1.29936e+06	HCD (High Energy Collision Dissociation)	MS2	0	100	13.0036	4785	4785	4775	FP072920_080420_16.raw	0/0		0.0296161	93.3017	93.3017	1.2	0.93408	0.0684071	0.00552486	0.0114942
FALSE	High	PMI-Byonic	PMI-Byonic (A2)	A	2	Unambiguous	SGKSCQQADPCASNPCANGGQCLPFESSY	[W].SGKScQQADPcAsNPcANGGQcLPFESSY.[I]	C5(Carbamidomethyl); C11(Carbamidomethyl); S13(Hex(1)Pent(1)); C16(Carbamidomethyl); C22(Carbamidomethyl)	1	1	Q01705	Q01705	Neurogenic locus notch homolog protein 1 OS=Mus musculus OX=10090 GN=Notch1 PE=1 SV=3	1	3	3	1	0	1	1	1	1157.79	3471.37	3471.37	-1.55294	-0.00179694	0	0	2783810	HCD (High Energy Collision Dissociation)	MS2	0	42.5033	12.7042	4655	4655	4654	FP072920_080420_16.raw	0/0		8.09182	631.157	631.157	10.4	8.09436e-09	1.17343e-09	0	0
FALSE	High	PMI-Byonic	PMI-Byonic (A2)	A	2	Unambiguous	SGKSCQQADPCASNPCANGGQCLPF	[W].SGKScQQADPcAsNPcANGGQcLPF.[E]	C5(Carbamidomethyl); C11(Carbamidomethyl); S13(Hex(1)Pent(1)); C16(Carbamidomethyl); C22(Carbamidomethyl)	1	1	Q01705	Q01705	Neurogenic locus notch homolog protein 1 OS=Mus musculus OX=10090 GN=Notch1 PE=1 SV=3	0	3	3	1	0	1	1	1	1002.41	3005.2	3005.2	0.0731029	7.32296e-05	0	0	660415	HCD (High Energy Collision Dissociation)	MS2	0	100	12.1838	4429	4429	4423	FP072920_080420_16.raw	0/0		4.12855	364.194	364.194	8	7.43784e-05	6.52379e-06	0	0
FALSE	High	PMI-Byonic	PMI-Byonic (A2)	A	2	Unambiguous	ICRCPPGFHGPTCRQDVNECSQNPGLCRHGGTCHNEIGSY	[Y].IcRcPPGFHGPtcRQDVNEcSQNPGLcRHGGTcHNEIGSY.[R]	C2(Carbamidomethyl); C4(Carbamidomethyl); T12(Fuc(1)); C13(Carbamidomethyl); C20(Carbamidomethyl); C27(Carbamidomethyl); C33(Carbamidomethyl)	1	1	Q01705	Q01705	Neurogenic locus notch homolog protein 1 OS=Mus musculus OX=10090 GN=Notch1 PE=1 SV=3	2	5	5	1	0	1	1	1	967.617	4834.06	4831.05	622.211	0.601186	0	0	1.24746e+06	HCD (High Energy Collision Dissociation)	MS2	41.1553	100	9.318	3152	3152	3145	FP072920_080420_16.raw	0/0		1.8062	264.665	264.665	3.6	0.0156241	0.000795957	0	0
FALSE	High	PMI-Byonic	PMI-Byonic (A2)	A	2	Unambiguous	ICRCPPGFHGPTCRQDVNECSQNPGL	[Y].IcRcPPGFHGPTcRQDVNEcSQNPGL.[C]	C2(Carbamidomethyl); C4(Carbamidomethyl); C13(Carbamidomethyl); C20(Carbamidomethyl)	1	1	Q01705	Q01705	Neurogenic locus notch homolog protein 1 OS=Mus musculus OX=10090 GN=Notch1 PE=1 SV=3	1	4	4	1	0	1	1	1	764.837	3056.33	3056.33	-2.50768	-0.00191608	0	0	1.55588e+06	HCD (High Energy Collision Dissociation)	MS2	7.59254	100	10.0021	3457	3457	3455	FP072920_080420_16.raw	0/0		3.87026	367.269	367.269	367.269	0.000134814	1.03383e-05	0	0
FALSE	High	PMI-Byonic	PMI-Byonic (A2)	A	2	Unambiguous	ICRCPPGFHGPTCRQDVNECSQNPGL	[Y].IcRcPPGFHGPTcRQDVNEcSQNPGL.[C]	C2(Carbamidomethyl); C4(Carbamidomethyl); C13(Carbamidomethyl); C20(Carbamidomethyl)	1	1	Q01705	Q01705	Neurogenic locus notch homolog protein 1 OS=Mus musculus OX=10090 GN=Notch1 PE=1 SV=3	1	4	4	1	0	1	1	1	764.838	3056.33	3056.33	-1.86864	-0.0014278	0	0	970472	HCD (High Energy Collision Dissociation)	MS2	4.85724	100	9.88325	3403	3403	3400	FP072920_080420_16.raw	0/0		5.48047	420.433	420.433	420.433	3.30776e-06	5.17721e-07	0	0
FALSE	High	PMI-Byonic	PMI-Byonic (A2)	A	2	Unambiguous	ICRCPPGFHGPTCRQDVNECSQNPGLCRHGGTCHNEIGSY	[Y].IcRcPPGFHGPtcRQDVNEcSQNPGLcRHGGTcHNEIGSY.[R]	C2(Carbamidomethyl); C4(Carbamidomethyl); T12(Fuc(1)); C13(Carbamidomethyl); C20(Carbamidomethyl); C27(Carbamidomethyl); C33(Carbamidomethyl)	1	1	Q01705	Q01705	Neurogenic locus notch homolog protein 1 OS=Mus musculus OX=10090 GN=Notch1 PE=1 SV=3	2	6	6	1	0	1	1	1	806.012	4831.03	4831.05	-3.42438	-0.00275722	0	0	204390	HCD (High Energy Collision Dissociation)	MS2	0	59.6619	9.51161	3237	3237	3235	FP072920_080420_16.raw	0/0		2.21659	266.839	266.839	3.6	0.00607312	0.000452513	0	0
FALSE	High	PMI-Byonic	PMI-Byonic (A2)	A	2	Unambiguous	ICRCPPGFHGPTCRQDVNECSQNPGLCRHGGTCHNEIGSY	[Y].IcRcPPGFHGPtcRQDVNEcSQNPGLcRHGGTcHNEIGSY.[R]	C2(Carbamidomethyl); C4(Carbamidomethyl); T12(Fuc(1)); C13(Carbamidomethyl); C20(Carbamidomethyl); C27(Carbamidomethyl); C33(Carbamidomethyl)	1	1	Q01705	Q01705	Neurogenic locus notch homolog protein 1 OS=Mus musculus OX=10090 GN=Notch1 PE=1 SV=3	2	6	6	1	0	1	1	1	806.68	4835.04	4831.05	826.549	0.665517	0	0	1.29449e+06	HCD (High Energy Collision Dissociation)	MS2	45.5205	100	9.26297	3128	3128	3123	FP072920_080420_16.raw	0/0		1.66705	405.369	405.369	3.6	0.0215254	0.00117007	0	0
FALSE	High	PMI-Byonic	PMI-Byonic (A2)	A	2	Unambiguous	ICRCPPGFHGPTCRQDVNECSQNPGLCRHGGTCHNEIGSY	[Y].IcRcPPGFHGPtcRQDVNEcSQNPGLcRHGGTcHNEIGSY.[R]	C2(Carbamidomethyl); C4(Carbamidomethyl); T12(Fuc(1)); C13(Carbamidomethyl); C20(Carbamidomethyl); C27(Carbamidomethyl); C33(Carbamidomethyl)	1	1	Q01705	Q01705	Neurogenic locus notch homolog protein 1 OS=Mus musculus OX=10090 GN=Notch1 PE=1 SV=3	2	6	6	1	0	1	1	1	806.013	4831.04	4831.05	-2.13572	-0.00171963	0	0	2917357	HCD (High Energy Collision Dissociation)	MS2	0	32.9283	9.37933	3179	3179	3177	FP072920_080420_16.raw	0/0		5.22274	471.617	471.617	3.6	5.98769e-06	6.17421e-07	0	0
FALSE	High	PMI-Byonic	PMI-Byonic (A2)	A	2	Unambiguous	NCRCPPEWTGQYCTEDVDECQLMPNACQNGGTCHNTHGGY	[Y].NcRcPPEWTGQYctEDVDEcQLmPNAcQNGGTcHNTHGGY.[N]	C2(Carbamidomethyl); C4(Carbamidomethyl); C13(Carbamidomethyl); T14(HexNAc(1)Hex(1)Fuc(1)); C20(Carbamidomethyl); M23(Oxidation); C27(Carbamidomethyl); C33(Carbamidomethyl)	1	1	Q01705	Q01705	Neurogenic locus notch homolog protein 1 OS=Mus musculus OX=10090 GN=Notch1 PE=1 SV=3	3	4	4	1	0	1	1	1	1326.76	5304.02	5301.03	565.068	0.74886	0	0	493834	HCD (High Energy Collision Dissociation)	MS2	0	100	12.3186	4487	4487	4478	FP072920_080420_16.raw	0/0		5.96088	421.504	421.504	10.037	1.09427e-06	1.7537e-07	0	0
FALSE	High	PMI-Byonic	PMI-Byonic (A2)	A	2	Unambiguous	NCRCPPEWTGQYCTEDVDECQLMPNACQNGGTCHNTHGGY	[Y].NcRcPPEWTGQYctEDVDEcQLmPNAcQNGGTcHNTHGGY.[N]	C2(Carbamidomethyl); C4(Carbamidomethyl); C13(Carbamidomethyl); T14(HexNAc(1)Hex(1)Fuc(1)); C20(Carbamidomethyl); M23(Oxidation); C27(Carbamidomethyl); C33(Carbamidomethyl)	1	1	Q01705	Q01705	Neurogenic locus notch homolog protein 1 OS=Mus musculus OX=10090 GN=Notch1 PE=1 SV=3	3	5	5	1	0	1	1	1	1061.61	5304.03	5301.03	565.538	0.599586	0	0	529281	HCD (High Energy Collision Dissociation)	MS2	9.92977	100	12.3164	4486	4486	4478	FP072920_080420_16.raw	0/0		3.85707	262.406	262.406	1.77273	0.000138974	1.14568e-05	0	0
FALSE	High	PMI-Byonic	PMI-Byonic (A2)	A	2	Unambiguous	NCRCPPEWTGQYCTEDVDECQLMPNACQNGGTCHNTHGGY	[Y].NcRcPPEWTGQYctEDVDEcQLmPNAcQNGGTcHNTHGGY.[N]	C2(Carbamidomethyl); C4(Carbamidomethyl); C13(Carbamidomethyl); T14(Fuc(1)); C20(Carbamidomethyl); M23(Oxidation); C27(Carbamidomethyl); C33(Carbamidomethyl)	1	1	Q01705	Q01705	Neurogenic locus notch homolog protein 1 OS=Mus musculus OX=10090 GN=Notch1 PE=1 SV=3	3	4	4	1	0	1	1	1	1234.73	4935.89	4935.89	-0.15822	-0.000195239	0	0	157792	HCD (High Energy Collision Dissociation)	MS2	0	100	12.3854	4516	4516	4511	FP072920_080420_16.raw	0/0		6.30516	477.91	477.91	5.67469	4.95269e-07	5.4414e-08	0	0
FALSE	High	PMI-Byonic	PMI-Byonic (A2)	A	2	Unambiguous	NCRCPPEWTGQYCTEDVDECQLMPNACQNGGTCHNTHGGY	[Y].NcRcPPEWTGQYctEDVDEcQLmPNAcQNGGTcHNTHGGY.[N]	C2(Carbamidomethyl); C4(Carbamidomethyl); C13(Carbamidomethyl); T14(HexNAc(1)Hex(1)Fuc(1)); C20(Carbamidomethyl); M23(Oxidation); C27(Carbamidomethyl); C33(Carbamidomethyl)	1	1	Q01705	Q01705	Neurogenic locus notch homolog protein 1 OS=Mus musculus OX=10090 GN=Notch1 PE=1 SV=3	3	4	4	1	0	1	1	1	1326.01	5301.03	5301.03	1.1664	0.00154577	0	0	158424	HCD (High Energy Collision Dissociation)	MS2	0	100	12.4309	4535	4535	4533	FP072920_080420_16.raw	0/0		3.61868	260.467	260.467	3.2	0.000240614	1.61018e-05	0	0
FALSE	High	PMI-Byonic	PMI-Byonic (A2)	A	2	Unambiguous	NCRCPPEWTGQYCTEDVDECQLMPNACQNGGTCHNTHGGY	[Y].NcRcPPEWtGQYcTEDVDEcQLmPNAcQNGGTcHNTHGGY.[N]	C2(Carbamidomethyl); C4(Carbamidomethyl); T9(Fuc(1)); C13(Carbamidomethyl); C20(Carbamidomethyl); M23(Oxidation); C27(Carbamidomethyl); C33(Carbamidomethyl)	1	1	Q01705	Q01705	Neurogenic locus notch homolog protein 1 OS=Mus musculus OX=10090 GN=Notch1 PE=1 SV=3	3	4	4	1	0	1	1	1	1234.73	4935.89	4935.89	-0.059295	-7.31684e-05	0	0	153481	HCD (High Energy Collision Dissociation)	MS2	0	100	12.5136	4571	4571	4566	FP072920_080420_16.raw	0/0		4.38311	312.428	312.428	1.26417	4.13896e-05	4.10304e-06	0	0
FALSE	High	PMI-Byonic	PMI-Byonic (A2)	A	2	Unambiguous	NCRCPPEWTGQYCTEDVDECQLMPNACQNGGTCHNTHGGY	[Y].NcRcPPEWTGQYctEDVDEcQLmPNAcQNGGTcHNTHGGY.[N]	C2(Carbamidomethyl); C4(Carbamidomethyl); C13(Carbamidomethyl); T14(HexNAc(1)Fuc(1)); C20(Carbamidomethyl); M23(Oxidation); C27(Carbamidomethyl); C33(Carbamidomethyl)	1	1	Q01705	Q01705	Neurogenic locus notch homolog protein 1 OS=Mus musculus OX=10090 GN=Notch1 PE=1 SV=3	3	4	4	1	0	1	1	1	1286	5140.96	5138.97	386.793	0.496929	0	0	393322	HCD (High Energy Collision Dissociation)	MS2	0	100	12.5501	4587	4587	4577	FP072920_080420_16.raw	0/0		3.88054	234.393	234.393	4.4	0.000131661	9.2367e-06	0	0
FALSE	High	PMI-Byonic	PMI-Byonic (A2)	A	2	Unambiguous	NCRCPPEWTGQYCTEDVDECQLMPNACQNGGTCHNTHGGY	[Y].NcRcPPEWTGQYctEDVDEcQLmPNAcQNGGTcHNTHGGY.[N]	C2(Carbamidomethyl); C4(Carbamidomethyl); C13(Carbamidomethyl); T14(Hex(1)); C20(Carbamidomethyl); M23(Oxidation); C27(Carbamidomethyl); C33(Carbamidomethyl)	1	1	Q01705	Q01705	Neurogenic locus notch homolog protein 1 OS=Mus musculus OX=10090 GN=Notch1 PE=1 SV=3	3	4	4	1	0	1	1	1	1238.73	4951.88	4951.89	-1.57349	-0.00194794	0	0	0	HCD (High Energy Collision Dissociation)	MS2		100	11.6239	4185	4185	4181	FP072920_080420_16.raw	0/0		4.38311	293.31	293.31	7.34608	4.13896e-05	3.74452e-06	0	0
FALSE	High	PMI-Byonic	PMI-Byonic (A2)	A	2	Unambiguous	NCRCPPEWTGQYCTEDVDECQLMPNACQNGGTCHNTHGGY	[Y].NcRcPPEWTGQYctEDVDEcQLmPNAcQNGGTcHNTHGGY.[N]	C2(Carbamidomethyl); C4(Carbamidomethyl); C13(Carbamidomethyl); T14(HexNAc(1)Fuc(1)); C20(Carbamidomethyl); M23(Oxidation); C27(Carbamidomethyl); C33(Carbamidomethyl)	1	1	Q01705	Q01705	Neurogenic locus notch homolog protein 1 OS=Mus musculus OX=10090 GN=Notch1 PE=1 SV=3	3	4	4	1	0	1	1	1	1285.5	5138.98	5138.97	0.745443	0.000957704	0	0	319943	HCD (High Energy Collision Dissociation)	MS2	0	100	12.381	4514	4514	4511	FP072920_080420_16.raw	0/0		7.18104	570.709	570.709	11.0155	6.59109e-08	5.1344e-09	0	0
FALSE	High	PMI-Byonic	PMI-Byonic (A2)	A	2	Unambiguous	NCRCPPEWTGQY	[Y].NcRcPPEWTGQY.[C]	C2(Carbamidomethyl); C4(Carbamidomethyl)	1	1	Q01705	Q01705	Neurogenic locus notch homolog protein 1 OS=Mus musculus OX=10090 GN=Notch1 PE=1 SV=3	1	2	2	1	0	1	1	1	784.322	1567.64	1567.64	-3.12044	-0.00244587	0	0	174003	HCD (High Energy Collision Dissociation)	MS2	17.4757	100	11.5095	4135	4135	4126	FP072920_080420_16.raw	0/0		3.02932	184.963	184.963	184.963	0.000934713	3.57604e-05	0	0
FALSE	High	PMI-Byonic	PMI-Byonic (A2)	A	2	Unambiguous	NCRCPPEWTGQY	[Y].NcRcPPEWTGQY.[C]	C2(Carbamidomethyl); C4(Carbamidomethyl)	1	1	Q01705	Q01705	Neurogenic locus notch homolog protein 1 OS=Mus musculus OX=10090 GN=Notch1 PE=1 SV=3	1	2	2	1	0	1	1	1	784.322	1567.64	1567.64	-3.27618	-0.00256794	0	0	876177	HCD (High Energy Collision Dissociation)	MS2	5.63996	100	11.2204	4007	4007	4005	FP072920_080420_16.raw	0/0		7.14715	533.147	420.868	420.868	7.12612e-08	8.07337e-09	0	0
FALSE	High	PMI-Byonic	PMI-Byonic (A2)	A	2	Unambiguous	NCRCPPEWTGQY	[Y].NcRcPPEWTGQY.[C]	C2(Carbamidomethyl); C4(Carbamidomethyl)	1	1	Q01705	Q01705	Neurogenic locus notch homolog protein 1 OS=Mus musculus OX=10090 GN=Notch1 PE=1 SV=3	1	2	2	1	0	1	1	1	784.324	1567.64	1567.64	-0.239296	-0.000187565	0	0	375172	HCD (High Energy Collision Dissociation)	MS2	0	100	11.3836	4080	4080	4071	FP072920_080420_16.raw	0/0		5.03761	413.677	341.092	341.092	9.1705e-06	7.12455e-07	0	0
FALSE	High	PMI-Byonic	PMI-Byonic (A2)	A	2	Unambiguous	NCRCPPEWTGQY	[Y].NcRcPPEWTGQY.[C]	C2(Carbamidomethyl); C4(Carbamidomethyl)	1	1	Q01705	Q01705	Neurogenic locus notch homolog protein 1 OS=Mus musculus OX=10090 GN=Notch1 PE=1 SV=3	1	2	2	1	0	1	1	1	784.323	1567.64	1567.64	-2.18601	-0.00171344	0	0	1.00538e+06	HCD (High Energy Collision Dissociation)	MS2	0	100	11.0931	3951	3951	3950	FP072920_080420_16.raw	0/0		6.26684	547.124	370.792	370.792	5.40954e-07	6.2523e-08	0	0
FALSE	High	PMI-Byonic	PMI-Byonic (A2)	A	2	Unambiguous	NCRCPPEWTGQYCTEDVDECQLMPNACQNGGTCHNTHGGY	[Y].NcRcPPEWTGQYctEDVDEcQLmPNAcQNGGTcHNTHGGY.[N]	C2(Carbamidomethyl); C4(Carbamidomethyl); C13(Carbamidomethyl); T14(HexNAc(1)); C20(Carbamidomethyl); M23(Oxidation); C27(Carbamidomethyl); C33(Carbamidomethyl)	1	1	Q01705	Q01705	Neurogenic locus notch homolog protein 1 OS=Mus musculus OX=10090 GN=Notch1 PE=1 SV=3	3	5	5	1	0	1	1	1	999.388	4992.91	4992.92	-1.35296	-0.00135104	0	0	177123	HCD (High Energy Collision Dissociation)	MS2	37.2542	100	10.9095	3868	3868	3862	FP072920_080420_16.raw	0/0		3.00551	102.861	102.861	5.6	0.000987392	4.35606e-05	0	0
FALSE	High	PMI-Byonic	PMI-Byonic (A2)	A	2	Unambiguous	NCRCPPEWTGQY	[Y].NcRcPPEWTGQY.[C]	C2(Carbamidomethyl); C4(Carbamidomethyl)	1	1	Q01705	Q01705	Neurogenic locus notch homolog protein 1 OS=Mus musculus OX=10090 GN=Notch1 PE=1 SV=3	1	2	2	1	0	1	1	1	784.323	1567.64	1567.64	-1.79667	-0.00140827	0	0	3364012	HCD (High Energy Collision Dissociation)	MS2	0	55.9696	10.849	3839	3839	3829	FP072920_080420_16.raw	0/0		8.90256	611.374	445.534	445.534	1.25153e-09	1.74883e-10	0	0
FALSE	High	PMI-Byonic	PMI-Byonic (A2)	A	2	Unambiguous	NCRCPPEWTGQY	[Y].NcRcPPEWTGQY.[C]	C2(Carbamidomethyl); C4(Carbamidomethyl)	1	1	Q01705	Q01705	Neurogenic locus notch homolog protein 1 OS=Mus musculus OX=10090 GN=Notch1 PE=1 SV=3	1	2	2	1	0	1	1	1	784.323	1567.64	1567.64	-1.79667	-0.00140827	0	0	3.47011e+06	HCD (High Energy Collision Dissociation)	MS2	0	75.6696	10.9729	3896	3896	3895	FP072920_080420_16.raw	0/0		7.90256	572.504	400.686	400.686	1.25153e-08	1.47189e-09	0	0
FALSE	High	PMI-Byonic	PMI-Byonic (A2)	A	2	Unambiguous	CTEDVDECQLMPNACQNGGTCHNTHGGY	[Y].cTEDVDEcQLmPNAcQNGGtcHNTHGGY.[N]	C1(Carbamidomethyl); C8(Carbamidomethyl); M11(Oxidation); C15(Carbamidomethyl); T20(Fuc(1)); C21(Carbamidomethyl)	1	1	Q01705	Q01705	Neurogenic locus notch homolog protein 1 OS=Mus musculus OX=10090 GN=Notch1 PE=1 SV=3	1	3	3	1	0	1	1	1	1130.09	3388.26	3387.27	293.368	0.331239	0	0	391473	HCD (High Energy Collision Dissociation)	MS2	27.7988	100	10.7669	3802	3802	3796	FP072920_080420_16.raw	0/0		3.2288	89.1942	89.1942	4.8	0.000590468	2.09284e-05	0	0
FALSE	High	PMI-Byonic	PMI-Byonic (A2)	A	2	Unambiguous	NCVCVNGW	[Y].NcVcVNGW.[T]	C2(Carbamidomethyl); C4(Carbamidomethyl)	1	1	Q01705	Q01705	Neurogenic locus notch homolog protein 1 OS=Mus musculus OX=10090 GN=Notch1 PE=1 SV=3	0	2	2	1	0	1	1	1	504.704	1008.4	1008.4	-1.77792	-0.000896428	0	0	612088	HCD (High Energy Collision Dissociation)	MS2	37.5536	100	12.6482	4630	4630	4621	FP072920_080420_16.raw	0/0		1.18029	229.83	229.83	229.83	0.0660248	0.00270461	0	0
FALSE	High	PMI-Byonic	PMI-Byonic (A2)	A	2	Unambiguous	TGEDCSENIDDCASAACF	[W].TGEDcSENIDDcASAAcF.[Q]	C5(Carbamidomethyl); C12(Carbamidomethyl); C17(Carbamidomethyl)	1	1	Q01705	Q01705	Neurogenic locus notch homolog protein 1 OS=Mus musculus OX=10090 GN=Notch1 PE=1 SV=3	0	2	2	1	0	1	1	1	1011.36	2021.71	2021.72	-1.38918	-0.00140426	0	0	377844	HCD (High Energy Collision Dissociation)	MS2	0	100	13.3775	4945	4945	4940	FP072920_080420_16.raw	0/0		5.51925	515.747	515.747	515.747	3.02518e-06	4.53416e-07	0	0
FALSE	High	PMI-Byonic	PMI-Byonic (A2)	A	2	Unambiguous	TGEDCSENIDDCASAACF	[W].TGEDcSENIDDcASAAcF.[Q]	C5(Carbamidomethyl); C12(Carbamidomethyl); C17(Carbamidomethyl)	1	1	Q01705	Q01705	Neurogenic locus notch homolog protein 1 OS=Mus musculus OX=10090 GN=Notch1 PE=1 SV=3	0	2	2	1	0	1	1	1	1011.36	2021.71	2021.72	-2.17411	-0.00219772	0	0	280476	HCD (High Energy Collision Dissociation)	MS2	0	100	13.5113	5003	5003	4995	FP072920_080420_16.raw	0/0		1.5766	137.184	137.184	137.184	0.0265092	0.00148104	0	0
FALSE	High	PMI-Byonic	PMI-Byonic (A2)	A	2	Unambiguous	QGATCHDRVASFY	[F].QGAtcHDRVASFY.[C]	T4(HexNAc(1)Fuc(1)); C5(Carbamidomethyl)	1	1	Q01705	Q01705	Neurogenic locus notch homolog protein 1 OS=Mus musculus OX=10090 GN=Notch1 PE=1 SV=3	1	3	3	1	0	1	1	1	620.939	1860.8	1860.81	-1.64575	-0.00102081	0	0	257306	HCD (High Energy Collision Dissociation)	MS2	0	100	8.87053	2951	2951	2947	FP072920_080420_16.raw	0/0		2.27797	188.759	188.759	2.58269	0.00527269	0.000334696	0	0
FALSE	High	PMI-Byonic	PMI-Byonic (A2)	A	2	Unambiguous	QGATCHDRVASFY	[F].QGATcHDRVAsFY.[C]	C5(Carbamidomethyl); S11(HexNAc(1)Hex(1)Fuc(1))	1	1	Q01705	Q01705	Neurogenic locus notch homolog protein 1 OS=Mus musculus OX=10090 GN=Notch1 PE=1 SV=3	1	3	3	1	0	1	1	1	674.957	2022.86	2022.86	-1.739	-0.00117259	0	0	485865	HCD (High Energy Collision Dissociation)	MS2	0	100	8.89369	2961	2961	2958	FP072920_080420_16.raw	0/0		4.29087	309.088	309.088	8.12816	5.11839e-05	5.28533e-06	0	0
FALSE	High	PMI-Byonic	PMI-Byonic (A2)	A	2	Unambiguous	QGATCHDRVASFY	[F].QGATcHDRVAsFY.[C]	C5(Carbamidomethyl); S11(Fuc(1))	1	1	Q01705	Q01705	Neurogenic locus notch homolog protein 1 OS=Mus musculus OX=10090 GN=Notch1 PE=1 SV=3	1	2	2	1	0	1	1	1	829.364	1657.72	1657.73	-3.55349	-0.00294536	0	0	700413	HCD (High Energy Collision Dissociation)	MS2	0	100	8.97928	3000	3000	2991	FP072920_080420_16.raw	0/0		3.04488	304.958	304.958	16.4243	0.000901812	2.82691e-05	0	0
FALSE	High	PMI-Byonic	PMI-Byonic (A2)	A	2	Unambiguous	QGATCHDRVASFY	[F].QGATcHDRVAsFY.[C]	C5(Carbamidomethyl); S11(Fuc(1))	1	1	Q01705	Q01705	Neurogenic locus notch homolog protein 1 OS=Mus musculus OX=10090 GN=Notch1 PE=1 SV=3	1	3	3	1	0	1	1	1	553.246	1657.72	1657.73	-2.71478	-0.00150012	0	0	10639300	HCD (High Energy Collision Dissociation)	MS2	0	17.5825	8.98766	3003	3003	3002	FP072920_080420_16.raw	0/0		6.97113	487.196	487.196	16.5303	1.06874e-07	1.91905e-08	0	0
FALSE	High	PMI-Byonic	PMI-Byonic (A2)	A	2	Unambiguous	QGATCHDRVASFY	[F].QGAtcHDRVASFY.[C]	T4(HexNAc(1)Hex(1)Fuc(1)NeuAc(1)); C5(Carbamidomethyl)	1	1	Q01705	Q01705	Neurogenic locus notch homolog protein 1 OS=Mus musculus OX=10090 GN=Notch1 PE=1 SV=3	1	3	3	1	0	1	1	1	771.987	2313.95	2313.96	-3.50658	-0.00270469	0	0	464830	HCD (High Energy Collision Dissociation)	MS2	0	100	10.411	3641	3641	3631	FP072920_080420_16.raw	0/0		2.05426	136.652	136.652	10.4	0.00882555	0.000511896	0	0
FALSE	High	PMI-Byonic	PMI-Byonic (A2)	A	2	Unambiguous	QGATCHDRVASFY	[F].QGATcHDRVASFY.[C]	C5(Carbamidomethyl)	1	1	Q01705	Q01705	Neurogenic locus notch homolog protein 1 OS=Mus musculus OX=10090 GN=Notch1 PE=1 SV=3	1	3	3	1	0	1	1	1	504.56	1511.67	1511.67	-2.68319	-0.00135203	0	0	1636355	HCD (High Energy Collision Dissociation)	MS2	6.51524	100	9.0625	3037	3037	3035	FP072920_080420_16.raw	0/0		2.22714	162.557	162.557	162.557	0.00592731	0.000412077	0	0
FALSE	High	PMI-Byonic	PMI-Byonic (A2)	A	2	Unambiguous	QGATCHDRVASFY	[F].QGATcHDRVAsFY.[C]	C5(Carbamidomethyl); S11(HexNAc(1)Hex(1)Fuc(1)NeuAc(1))	1	1	Q01705	Q01705	Neurogenic locus notch homolog protein 1 OS=Mus musculus OX=10090 GN=Notch1 PE=1 SV=3	1	3	3	1	0	1	1	1	771.988	2313.95	2313.96	-2.0031	-0.00154502	0	0	615759	HCD (High Energy Collision Dissociation)	MS2	0	100	10.2826	3584	3584	3576	FP072920_080420_16.raw	0/0		6.4941	397.823	397.823	6.48539	3.20556e-07	4.68131e-08	0	0
FALSE	High	PMI-Byonic	PMI-Byonic (A2)	A	2	Unambiguous	QGATCHDRVASFY	[F].QGATcHDRVAsFY.[C]	C5(Carbamidomethyl); S11(Fuc(1))	1	1	Q01705	Q01705	Neurogenic locus notch homolog protein 1 OS=Mus musculus OX=10090 GN=Notch1 PE=1 SV=3	1	3	3	1	0	1	1	1	553.246	1657.72	1657.73	-2.82523	-0.00156116	0	0	1.54969e+06	HCD (High Energy Collision Dissociation)	MS2	0	100	9.11994	3063	3063	3057	FP072920_080420_16.raw	0/0		6.10818	469.191	469.191	6.10356	7.79507e-07	1.44541e-07	0	0
FALSE	High	PMI-Byonic	PMI-Byonic (A2)	A	2	Unambiguous	QGATCHDRVASFY	[F].QGATcHDRVASFY.[C]	C5(Carbamidomethyl)	1	1	Q01705	Q01705	Neurogenic locus notch homolog protein 1 OS=Mus musculus OX=10090 GN=Notch1 PE=1 SV=3	1	3	3	1	0	1	1	1	504.56	1511.67	1511.67	-2.92544	-0.0014741	0	0	5230554	HCD (High Energy Collision Dissociation)	MS2	3.46262	47.5795	8.93833	2981	2981	2980	FP072920_080420_16.raw	0/0		5.86863	430.407	430.407	430.407	1.35322e-06	2.34442e-07	0	0
FALSE	High	PMI-Byonic	PMI-Byonic (A2)	A	2	Unambiguous	QGATCHDRVASFY	[F].QGATcHDRVAsFY.[C]	C5(Carbamidomethyl); S11(Fuc(1))	1	1	Q01705	Q01705	Neurogenic locus notch homolog protein 1 OS=Mus musculus OX=10090 GN=Notch1 PE=1 SV=3	1	2	2	1	0	1	1	1	829.866	1658.73	1657.73	601.744	0.498764	0	0	1.30119e+06	HCD (High Energy Collision Dissociation)	MS2	43.8842	100	8.8519	2943	2943	2936	FP072920_080420_16.raw	0/0		8.19786	601.627	601.627	13.3905	6.34073e-09	5.98393e-10	0	0
FALSE	High	PMI-Byonic	PMI-Byonic (A2)	A	2	Unambiguous	QGATCHDRVASFY	[F].QGATcHDRVAsFY.[C]	C5(Carbamidomethyl); S11(Fuc(1))	1	1	Q01705	Q01705	Neurogenic locus notch homolog protein 1 OS=Mus musculus OX=10090 GN=Notch1 PE=1 SV=3	1	3	3	1	0	1	1	1	553.246	1657.72	1657.73	-2.60432	-0.00143909	0	0	38145216	HCD (High Energy Collision Dissociation)	MS2	0.568556	7.47694	8.86456	2948	2948	2947	FP072920_080420_16.raw	0/0		7.79783	562.576	562.576	3.67566	1.59284e-08	2.14687e-09	0	0
FALSE	High	PMI-Byonic	PMI-Byonic (A2)	A	2	Unambiguous	QGATCHDRVASFY	[F].QGATcHDRVAsFY.[C]	C5(Carbamidomethyl); S11(Fuc(1))	1	1	Q01705	Q01705	Neurogenic locus notch homolog protein 1 OS=Mus musculus OX=10090 GN=Notch1 PE=1 SV=3	1	3	3	1	0	1	1	1	553.245	1657.72	1657.73	-3.37751	-0.00186633	0	0	1.61405e+06	HCD (High Energy Collision Dissociation)	MS2	13.4574	100	9.24816	3122	3122	3112	FP072920_080420_16.raw	0/0		2.40235	204.001	204.001	6.51359	0.00395958	0.000207691	0	0
FALSE	High	PMI-Byonic	PMI-Byonic (A2)	A	2	Unambiguous	QGATCHDRVASFY	[F].QGATcHDRVAsFY.[C]	C5(Carbamidomethyl); S11(HexNAc(1)Hex(1)Fuc(1))	1	1	Q01705	Q01705	Neurogenic locus notch homolog protein 1 OS=Mus musculus OX=10090 GN=Notch1 PE=1 SV=3	1	3	3	1	0	1	1	1	674.957	2022.86	2022.86	-1.10537	-0.000745339	0	0	1.68692e+06	HCD (High Energy Collision Dissociation)	MS2	16.1858	100	8.7661	2904	2904	2902	FP072920_080420_16.raw	0/0		7.14715	554.446	554.446	12.8776	7.12612e-08	6.63728e-09	0	0
FALSE	High	PMI-Byonic	PMI-Byonic (A2)	A	2	Unambiguous	QGATCHDRVASFY	[F].QGATcHDRVAsFY.[C]	C5(Carbamidomethyl); S11(Fuc(1))	1	1	Q01705	Q01705	Neurogenic locus notch homolog protein 1 OS=Mus musculus OX=10090 GN=Notch1 PE=1 SV=3	1	3	3	1	0	1	1	1	553.247	1657.73	1657.73	-1.1684	-0.000645628	0	0	1.31167e+06	HCD (High Energy Collision Dissociation)	MS2	8.67113	100	8.75373	2900	2900	2896	FP072920_080420_16.raw	0/0		5.53644	439.924	439.924	5.04923	2.90774e-06	4.228e-07	0	0
FALSE	High	PMI-Byonic	PMI-Byonic (A2)	A	2	Unambiguous	QGATCHDRVASF	[F].QGATcHDRVAsF.[Y]	C5(Carbamidomethyl); S11(HexNAc(1)Hex(1)Fuc(1)NeuAc(1))	1	1	Q01705	Q01705	Neurogenic locus notch homolog protein 1 OS=Mus musculus OX=10090 GN=Notch1 PE=1 SV=3	0	3	3	1	0	1	1	1	717.634	2150.89	2150.89	-2.22381	-0.00159439	0	0	1067496	HCD (High Energy Collision Dissociation)	MS2	9.17617	100	8.69169	2873	2873	2865	FP072920_080420_16.raw	0/0		5.89874	436.141	386.008	12.0304	1.26259e-06	2.04204e-07	0	0
FALSE	High	PMI-Byonic	PMI-Byonic (A2)	A	2	Unambiguous	QGATCHDRVASF	[F].QGATcHDRVAsF.[Y]	C5(Carbamidomethyl); S11(HexNAc(1)Hex(1)Fuc(1)NeuAc(1))	1	1	Q01705	Q01705	Neurogenic locus notch homolog protein 1 OS=Mus musculus OX=10090 GN=Notch1 PE=1 SV=3	0	3	3	1	0	1	1	1	717.633	2150.89	2150.89	-2.90485	-0.00208267	0	0	935065	HCD (High Energy Collision Dissociation)	MS2	31.8655	100	8.57271	2817	2817	2810	FP072920_080420_16.raw	0/0		6.18747	516.82	455.228	11.4861	6.49423e-07	8.72451e-08	0	0
FALSE	High	PMI-Byonic	PMI-Byonic (A2)	A	2	Unambiguous	QGATCHDRVASFY	[F].QGATcHDRVASFY.[C]	C5(Carbamidomethyl)	1	1	Q01705	Q01705	Neurogenic locus notch homolog protein 1 OS=Mus musculus OX=10090 GN=Notch1 PE=1 SV=3	1	3	3	1	0	1	1	1	504.56	1511.67	1511.67	-2.86488	-0.00144358	0	0	1.25315e+06	HCD (High Energy Collision Dissociation)	MS2	37.9942	100	8.82315	2930	2930	2925	FP072920_080420_16.raw	0/0		3.71374	348.864	348.864	348.864	0.000193313	1.41829e-05	0	0
FALSE	High	PMI-Byonic	PMI-Byonic (A2)	A	2	Unambiguous	YCECPHGRTGLL	[F].YcEcPHGRTGLL.[C]	C2(Carbamidomethyl); C4(Carbamidomethyl)	1	1	Q01705	Q01705	Neurogenic locus notch homolog protein 1 OS=Mus musculus OX=10090 GN=Notch1 PE=1 SV=3	2	3	3	1	0	1	1	1	488.222	1462.65	1462.66	-3.7283	-0.00181774	0	0	914518	HCD (High Energy Collision Dissociation)	MS2	17.036	100	9.1674	3084	3084	3079	FP072920_080420_16.raw	0/0		6.10818	450.08	450.08	450.08	7.79507e-07	1.53612e-07	0	0
FALSE	High	PMI-Byonic	PMI-Byonic (A2)	A	2	Unambiguous	YCECPHGRTGLL	[F].YcEcPHGRTGLL.[C]	C2(Carbamidomethyl); C4(Carbamidomethyl)	1	1	Q01705	Q01705	Neurogenic locus notch homolog protein 1 OS=Mus musculus OX=10090 GN=Notch1 PE=1 SV=3	2	3	3	1	0	1	1	1	488.557	1463.66	1462.66	683.297	0.333143	0	0	827395	HCD (High Energy Collision Dissociation)	MS2	46.9479	100	9.6962	3321	3321	3312	FP072920_080420_16.raw	0/0		1.78157	281.419	281.419	281.419	0.0165361	0.000904509	0	0
FALSE	High	PMI-Byonic	PMI-Byonic (A2)	A	2	Unambiguous	YCECPHGRTGLL	[F].YcEcPHGRTGLL.[C]	C2(Carbamidomethyl); C4(Carbamidomethyl)	1	1	Q01705	Q01705	Neurogenic locus notch homolog protein 1 OS=Mus musculus OX=10090 GN=Notch1 PE=1 SV=3	2	3	3	1	0	1	1	1	488.222	1462.65	1462.66	-3.22756	-0.0015736	0	0	7437097	HCD (High Energy Collision Dissociation)	MS2	11.745	22.7209	8.56541	2813	2813	2810	FP072920_080420_16.raw	0/0		6.97113	503.529	503.529	503.529	1.06874e-07	1.37103e-08	0	0
FALSE	High	PMI-Byonic	PMI-Byonic (A2)	A	2	Unambiguous	YCECPHGRTGLL	[F].YcEcPHGRTGLL.[C]	C2(Carbamidomethyl); C4(Carbamidomethyl)	1	1	Q01705	Q01705	Neurogenic locus notch homolog protein 1 OS=Mus musculus OX=10090 GN=Notch1 PE=1 SV=3	2	3	3	1	0	1	1	1	488.223	1462.65	1462.66	-1.34975	-0.000658075	0	0	1.52649e+06	HCD (High Energy Collision Dissociation)	MS2	30.0354	62.162	9.03778	3026	3026	3024	FP072920_080420_16.raw	0/0		5.68033	382.398	382.398	382.398	2.08769e-06	3.10604e-07	0	0
FALSE	High	PMI-Byonic	PMI-Byonic (A2)	A	2	Unambiguous	YCECPHGRTGLL	[F].YcEcPHGRTGLL.[C]	C2(Carbamidomethyl); C4(Carbamidomethyl)	1	1	Q01705	Q01705	Neurogenic locus notch homolog protein 1 OS=Mus musculus OX=10090 GN=Notch1 PE=1 SV=3	2	3	3	1	0	1	1	1	488.223	1462.65	1462.66	-2.47643	-0.00120739	0	0	21375416	HCD (High Energy Collision Dissociation)	MS2	4.18355	5.21788	8.79194	2915	2915	2914	FP072920_080420_16.raw	0/0		5.86863	403.24	403.24	403.24	1.35322e-06	2.19525e-07	0	0
FALSE	High	PMI-Byonic	PMI-Byonic (A2)	A	2	Unambiguous	YCECPHGRTGLL	[F].YcEcPHGRTGLL.[C]	C2(Carbamidomethyl); C4(Carbamidomethyl)	1	1	Q01705	Q01705	Neurogenic locus notch homolog protein 1 OS=Mus musculus OX=10090 GN=Notch1 PE=1 SV=3	2	3	3	1	0	1	1	1	488.222	1462.65	1462.66	-2.66422	-0.00129894	0	0	5.9534e+06	HCD (High Energy Collision Dissociation)	MS2	19.7345	42.1879	8.91498	2970	2970	2969	FP072920_080420_16.raw	0/0		6.10818	445.158	445.158	445.158	7.79507e-07	1.35204e-07	0	0
FALSE	High	PMI-Byonic	PMI-Byonic (A2)	A	2	Unambiguous	YCECPHGRTGLL	[F].YcEcPHGRTGLL.[C]	C2(Carbamidomethyl); C4(Carbamidomethyl)	1	1	Q01705	Q01705	Neurogenic locus notch homolog protein 1 OS=Mus musculus OX=10090 GN=Notch1 PE=1 SV=3	2	2	2	1	0	1	1	1	732.331	1463.65	1462.66	682.243	0.498943	0	0	730354	HCD (High Energy Collision Dissociation)	MS2	48.9533	100	8.59317	2826	2826	2821	FP072920_080420_16.raw	0/0		8.56364	682.812	682.812	682.812	2.73123e-09	3.42047e-10	0	0
FALSE	High	PMI-Byonic	PMI-Byonic (A2)	A	2	Unambiguous	YCECPHGRTGLL	[F].YcEcPHGRTGLL.[C]	C2(Carbamidomethyl); C4(Carbamidomethyl)	1	1	Q01705	Q01705	Neurogenic locus notch homolog protein 1 OS=Mus musculus OX=10090 GN=Notch1 PE=1 SV=3	2	3	3	1	0	1	1	1	488.222	1462.65	1462.66	-2.60162	-0.00126843	0	0	128227992	HCD (High Energy Collision Dissociation)	MS2	0.398328	2.15869	8.68134	2866	2866	2865	FP072920_080420_16.raw	0/0		6.10818	461.451	461.451	461.451	7.79507e-07	1.25587e-07	0	0
FALSE	High	PMI-Byonic	PMI-Byonic (A2)	A	2	Unambiguous	YCECPHGRTGLL	[F].YcEcPHGRTGLL.[C]	C2(Carbamidomethyl); C4(Carbamidomethyl)	1	1	Q01705	Q01705	Neurogenic locus notch homolog protein 1 OS=Mus musculus OX=10090 GN=Notch1 PE=1 SV=3	2	2	2	1	0	1	1	1	731.829	1462.65	1462.66	-3.44787	-0.00252153	0	0	2587812	HCD (High Energy Collision Dissociation)	MS2	0	61.1519	8.70372	2878	2878	2876	FP072920_080420_16.raw	0/0		9.09313	681.02	681.02	681.02	8.06998e-10	1.00265e-10	0	0
FALSE	High	PMI-Byonic	PMI-Byonic (A2)	A	2	Unambiguous	YCECPHGRTGLL	[F].YcEcPHGRTGLL.[C]	C2(Carbamidomethyl); C4(Carbamidomethyl)	1	1	Q01705	Q01705	Neurogenic locus notch homolog protein 1 OS=Mus musculus OX=10090 GN=Notch1 PE=1 SV=3	2	3	3	1	0	1	1	1	488.222	1462.65	1462.66	-2.66422	-0.00129894	0	0	633176	HCD (High Energy Collision Dissociation)	MS2	13.9995	100	9.29084	3140	3140	3134	FP072920_080420_16.raw	0/0		6.10818	457.221	457.221	457.221	7.79507e-07	1.62428e-07	0	0
FALSE	High	PMI-Byonic	PMI-Byonic (A2)	A	2	Unambiguous	LCHLNDACISNPCNEGSNCDTNPVNGKAICTCPSGY	[L].LcHLNDAcISNPcNEGsNcDTNPVNGKAIcTcPSGY.[T]	C2(Carbamidomethyl); C8(Carbamidomethyl); C13(Carbamidomethyl); S17(Hex(1)Pent(1)); C19(Carbamidomethyl); C30(Carbamidomethyl); C32(Carbamidomethyl)	1	1	Q01705	Q01705	Neurogenic locus notch homolog protein 1 OS=Mus musculus OX=10090 GN=Notch1 PE=1 SV=3	2	4	4	1	0	1	1	1	1091.7	4363.76	4363.76	-0.604601	-0.000659583	0	0	270815	HCD (High Energy Collision Dissociation)	MS2	0	100	12.1259	4404	4404	4401	FP072920_080420_16.raw	0/0		4.85306	431.131	355.629	0	1.40261e-05	1.0896e-06	0	0
FALSE	High	PMI-Byonic	PMI-Byonic (A2)	A	2	Unambiguous	CHLNDACISNPCNEGSNCDTNPVNGKAICTCPSGY	[L].cHLNDAcISNPcNEGsNcDTNPVNGKAIcTcPSGY.[T]	C1(Carbamidomethyl); C7(Carbamidomethyl); C12(Carbamidomethyl); S16(Hex(1)Pent(1)); C18(Carbamidomethyl); C29(Carbamidomethyl); C31(Carbamidomethyl)	1	1	Q01705	Q01705	Neurogenic locus notch homolog protein 1 OS=Mus musculus OX=10090 GN=Notch1 PE=1 SV=3	1	3	3	1	0	1	1	1	1417.56	4250.67	4250.68	-1.56085	-0.00221156	0	0	350564	HCD (High Energy Collision Dissociation)	MS2	0	100	11.7265	4229	4229	4225	FP072920_080420_16.raw	0/0		8.16224	648.618	648.618	0	6.88269e-09	7.77944e-10	0	0
FALSE	High	PMI-Byonic	PMI-Byonic (A2)	A	2	Unambiguous	CHLNDACISNPCNEGSNCDTNPVNGKAICTCPSGY	[L].cHLNDAcISNPcNEGSNcDtNPVNGKAIcTcPSGY.[T]	C1(Carbamidomethyl); C7(Carbamidomethyl); C12(Carbamidomethyl); C18(Carbamidomethyl); T20(Hex(1)Pent(1)); C29(Carbamidomethyl); C31(Carbamidomethyl)	1	1	Q01705	Q01705	Neurogenic locus notch homolog protein 1 OS=Mus musculus OX=10090 GN=Notch1 PE=1 SV=3	1	4	4	1	0	1	1	1	1064.17	4253.67	4250.68	704.823	0.748994	0	0	913137	HCD (High Energy Collision Dissociation)	MS2	33.7843	100	11.6863	4212	4212	4203	FP072920_080420_16.raw	0/0		10.9535	798.166	798.166	0	1.11293e-11	1.15546e-12	0	0
FALSE	High	PMI-Byonic	PMI-Byonic (A2)	A	2	Unambiguous	CHLNDACISNPCNEGSNCDTNPVNGKAICTCPSGY	[L].cHLNDAcISNPcNEGSNcDtNPVNGKAIcTcPSGY.[T]	C1(Carbamidomethyl); C7(Carbamidomethyl); C12(Carbamidomethyl); C18(Carbamidomethyl); T20(Hex(1)); C29(Carbamidomethyl); C31(Carbamidomethyl)	1	1	Q01705	Q01705	Neurogenic locus notch homolog protein 1 OS=Mus musculus OX=10090 GN=Notch1 PE=1 SV=3	1	4	4	1	0	1	1	1	1030.41	4118.64	4118.63	0.391825	0.000403446	0	0	210322	HCD (High Energy Collision Dissociation)	MS2	2.87816	100	11.6755	4207	4207	4203	FP072920_080420_16.raw	0/0		9.95353	703.4	540.366	0	1.11294e-10	1.51648e-11	0	0
FALSE	High	PMI-Byonic	PMI-Byonic (A2)	A	2	Unambiguous	CHLNDACISNPCNEGSNCDTNPVNGKAICTCPSGY	[L].cHLNDAcISNPcNEGsNcDtNPVNGKAIcTcPSGY.[T]	C1(Carbamidomethyl); C7(Carbamidomethyl); C12(Carbamidomethyl); S16(Hex(1)); C18(Carbamidomethyl); T20(Hex(1)); C29(Carbamidomethyl); C31(Carbamidomethyl)	1	1	Q01705	Q01705	Neurogenic locus notch homolog protein 1 OS=Mus musculus OX=10090 GN=Notch1 PE=1 SV=3	1	3	3	1	0	1	1	1	1427.57	4280.68	4280.69	-1.62259	-0.00231526	0	0	127520	HCD (High Energy Collision Dissociation)	MS2	0	100	11.6283	4187	4187	4181	FP072920_080420_16.raw	0/0		10.0575	735.053	735.053	7.75599	8.75975e-11	1.05872e-11	0	0
FALSE	High	PMI-Byonic	PMI-Byonic (A2)	A	2	Unambiguous	CHLNDACISNPCNEGSNCDTNPVNGKAICTCPSGY	[L].cHLNDAcISNPcNEGsNcDtNPVNGKAIcTcPSGY.[T]	C1(Carbamidomethyl); C7(Carbamidomethyl); C12(Carbamidomethyl); S16(Hex(1)); C18(Carbamidomethyl); T20(Hex(1)); C29(Carbamidomethyl); C31(Carbamidomethyl)	1	1	Q01705	Q01705	Neurogenic locus notch homolog protein 1 OS=Mus musculus OX=10090 GN=Notch1 PE=1 SV=3	1	4	4	1	0	1	1	1	1070.93	4280.69	4280.69	-0.214159	-0.000229187	0	0	731957	HCD (High Energy Collision Dissociation)	MS2	0	100	11.5965	4173	4173	4170	FP072920_080420_16.raw	0/0		8.95353	657.554	657.554	12	1.11294e-09	1.36432e-10	0	0
FALSE	High	PMI-Byonic	PMI-Byonic (A2)	A	2	Unambiguous	CHLNDACISNPCNEGSNCDTNPVNGKAICTCPSGY	[L].cHLNDAcISNPcNEGsNcDtNPVNGKAIcTcPSGY.[T]	C1(Carbamidomethyl); C7(Carbamidomethyl); C12(Carbamidomethyl); S16(Hex(1)); C18(Carbamidomethyl); T20(Hex(1)); C29(Carbamidomethyl); C31(Carbamidomethyl)	1	1	Q01705	Q01705	Neurogenic locus notch homolog protein 1 OS=Mus musculus OX=10090 GN=Notch1 PE=1 SV=3	1	4	4	1	0	1	1	1	1071.18	4281.69	4280.69	233.507	0.249893	0	0	258493	HCD (High Energy Collision Dissociation)	MS2	0	100	11.8657	4290	4290	4280	FP072920_080420_16.raw	0/0		2.61274	266.418	266.418	12	0.00243925	0.00013557	0	0
FALSE	High	PMI-Byonic	PMI-Byonic (A2)	A	2	Unambiguous	CHLNDACISNPCNEGSNCDTNPVNGKAICTCPSGY	[L].cHLNDAcISNPcNEGsNcDTNPVNGKAIcTcPSGY.[T]	C1(Carbamidomethyl); C7(Carbamidomethyl); C12(Carbamidomethyl); S16(Hex(1)Pent(2)); C18(Carbamidomethyl); C29(Carbamidomethyl); C31(Carbamidomethyl)	1	1	Q01705	Q01705	Neurogenic locus notch homolog protein 1 OS=Mus musculus OX=10090 GN=Notch1 PE=1 SV=3	1	4	4	1	0	1	1	1	1096.44	4382.73	4382.72	1.5835	0.00173501	0	0	170617	HCD (High Energy Collision Dissociation)	MS2	0	100	11.7629	4246	4246	4236	FP072920_080420_16.raw	0/0		5.54507	391.933	391.933	0	2.85058e-06	3.92861e-07	0	0
FALSE	High	PMI-Byonic	PMI-Byonic (A2)	A	2	Unambiguous	TGPACSQDVDECAL	[Y].TGPAcSQDVDEcAL.[G]	C5(Carbamidomethyl); C12(Carbamidomethyl)	1	1	Q01705	Q01705	Neurogenic locus notch homolog protein 1 OS=Mus musculus OX=10090 GN=Notch1 PE=1 SV=3	0	2	2	1	0	1	1	1	761.809	1522.61	1522.61	-3.07306	-0.00233954	0	0	192656	HCD (High Energy Collision Dissociation)	MS2	0	100	11.4859	4125	4125	4115	FP072920_080420_16.raw	0/0		5.69003	414.672	414.672	414.672	2.04161e-06	2.88109e-07	0	0
FALSE	High	PMI-Byonic	PMI-Byonic (A2)	A	2	Unambiguous	TGPACSQDVDECALGANPCEHAGKCL	[Y].TGPAcSQDVDEcALGANPcEHAGKcL.[N]	C5(Carbamidomethyl); C12(Carbamidomethyl); C19(Carbamidomethyl); C25(Carbamidomethyl)	1	1	Q01705	Q01705	Neurogenic locus notch homolog protein 1 OS=Mus musculus OX=10090 GN=Notch1 PE=1 SV=3	1	3	3	1	0	1	1	1	939.727	2817.17	2817.17	-1.55281	-0.00145818	0	0	2.08335e+06	HCD (High Energy Collision Dissociation)	MS2	26.5241	100	11.0439	3929	3929	3928	FP072920_080420_16.raw	0/0		30.0057	1038.39	1038.39	1038.39	9.86859e-31	9.8681e-31	0	0
FALSE	High	PMI-Byonic	PMI-Byonic (A2)	A	2	Unambiguous	TGPACSQDVDECALGANPCEHAGKCL	[Y].TGPAcSQDVDEcALGANPcEHAGKcL.[N]	C5(Carbamidomethyl); C12(Carbamidomethyl); C19(Carbamidomethyl); C25(Carbamidomethyl)	1	1	Q01705	Q01705	Neurogenic locus notch homolog protein 1 OS=Mus musculus OX=10090 GN=Notch1 PE=1 SV=3	1	3	3	1	0	1	1	1	939.727	2817.17	2817.17	-1.29283	-0.00121404	0	0	3.03569e+06	HCD (High Energy Collision Dissociation)	MS2	25.8121	70.3869	10.9278	3876	3876	3873	FP072920_080420_16.raw	0/0		30.0057	1086.02	1086.02	1086.02	9.86859e-31	9.86761e-31	0	0
FALSE	High	PMI-Byonic	PMI-Byonic (A2)	A	2	Unambiguous	NTLGSFECQCLQGY	[L].NTLGsFEcQcLQGY.[T]	S5(Hex(1)); C8(Carbamidomethyl); C10(Carbamidomethyl)	1	1	Q01705	Q01705	Neurogenic locus notch homolog protein 1 OS=Mus musculus OX=10090 GN=Notch1 PE=1 SV=3	3	2	2	1	0	1	1	1	919.881	1838.76	1838.76	-1.06961	-0.000983379	0	0	180895	HCD (High Energy Collision Dissociation)	MS2	0	100	14.3767	5376	5376	5369	FP072920_080420_16.raw	0/0		2.50761	241.08	241.08	45.4788	0.00310736	0.000179268	0	0
FALSE	High	PMI-Byonic	PMI-Byonic (A2)	A	2	Unambiguous	NTLGSFECQCLQGY	[L].NTLGsFEcQcLQGY.[T]	S5(Hex(1)); C8(Carbamidomethyl); C10(Carbamidomethyl)	1	1	Q01705	Q01705	Neurogenic locus notch homolog protein 1 OS=Mus musculus OX=10090 GN=Notch1 PE=1 SV=3	3	2	2	1	0	1	1	1	919.882	1838.76	1838.76	-0.272964	-0.000250957	0	0	255382	HCD (High Energy Collision Dissociation)	MS2	6.1435	100	14.5019	5429	5429	5424	FP072920_080420_16.raw	0/0		1.29151	159.044	159.044	56.38	0.0511077	0.00228803	0	0
FALSE	Low	PMI-Byonic	PMI-Byonic (A2)	A	2	Unambiguous	GSFECQCLQGY	[L].GsFEcQcLQGY.[T]	S2(Hex(1)); C5(Carbamidomethyl); C7(Carbamidomethyl)	1	1	Q01705	Q01705	Neurogenic locus notch homolog protein 1 OS=Mus musculus OX=10090 GN=Notch1 PE=1 SV=3	2	2	2	1	0	1	1	1	755.876	1510.74	1510.58	107.541	0.0812245	0	0	583055	HCD (High Energy Collision Dissociation)	MS2	47.406	100	12.409	4526	4526	4522	FP072920_080420_16.raw	0/0		0.014837	62.7709	62.7709	62.7709	0.966413	0.0875838	0.0054054	0.0111111
FALSE	High	PMI-Byonic	PMI-Byonic (A2)	A	2	Unambiguous	QCICMPGYEGVY	[F].QcIcmPGYEGVY.[C]	C2(Carbamidomethyl); C4(Carbamidomethyl); M5(Oxidation)	1	1	Q01705	Q01705	Neurogenic locus notch homolog protein 1 OS=Mus musculus OX=10090 GN=Notch1 PE=1 SV=3	1	2	2	1	0	1	1	1	746.798	1492.59	1492.59	-1.73921	-0.00129796	0	0	328202	HCD (High Energy Collision Dissociation)	MS2	39.1334	100	12.8195	4706	4706	4698	FP072920_080420_16.raw	0/0		4.14012	341.797	341.797	341.797	7.24234e-05	5.90127e-06	0	0
FALSE	High	PMI-Byonic	PMI-Byonic (A2)	A	2	Unambiguous	QCICMPGYEGVY	[F].QcIcMPGYEGVY.[C]	C2(Carbamidomethyl); C4(Carbamidomethyl)	1	1	Q01705	Q01705	Neurogenic locus notch homolog protein 1 OS=Mus musculus OX=10090 GN=Notch1 PE=1 SV=3	1	2	2	1	0	1	1	1	738.8	1476.59	1476.6	-1.39896	-0.00103285	0	0	147935	HCD (High Energy Collision Dissociation)	MS2	0	100	14.9661	5626	5626	5622	FP072920_080420_16.raw	0/0		4.45744	348.135	348.135	348.135	3.48784e-05	3.03171e-06	0	0
FALSE	Medium	PMI-Byonic	PMI-Byonic (A2)	A	2	Unambiguous	QCICMPGYEGVY	[F].QcIcmPGYEGVY.[C]	C2(Carbamidomethyl); C4(Carbamidomethyl); M5(Oxidation)	1	1	Q01705	Q01705	Neurogenic locus notch homolog protein 1 OS=Mus musculus OX=10090 GN=Notch1 PE=1 SV=3	1	2	2	1	0	1	1	1	746.798	1492.59	1492.59	-1.2485	-0.000931752	0	0	115939	HCD (High Energy Collision Dissociation)	MS2	0	100	14.8493	5577	5577	5567	FP072920_080420_16.raw	0/0		0.798349	12.2599	12.2599	12.2599	0.159093	0.0101501	0	0
FALSE	High	PMI-Byonic	PMI-Byonic (A2)	A	2	Unambiguous	QCICMPGYEGVY	[F].QcIcMPGYEGVY.[C]	C2(Carbamidomethyl); C4(Carbamidomethyl)	1	1	Q01705	Q01705	Neurogenic locus notch homolog protein 1 OS=Mus musculus OX=10090 GN=Notch1 PE=1 SV=3	1	2	2	1	0	1	1	1	738.802	1476.6	1476.6	0.171776	0.000126822	0	0	593328	HCD (High Energy Collision Dissociation)	MS2	0.977424	100	15.2191	5733	5733	5732	FP072920_080420_16.raw	0/0		6.13127	436.991	436.991	436.991	7.39144e-07	1.15679e-07	0	0
FALSE	High	PMI-Byonic	PMI-Byonic (A2)	A	2	Unambiguous	QCICMPGYEGVY	[F].QcIcMPGYEGVY.[C]	C2(Carbamidomethyl); C4(Carbamidomethyl)	1	1	Q01705	Q01705	Neurogenic locus notch homolog protein 1 OS=Mus musculus OX=10090 GN=Notch1 PE=1 SV=3	1	2	2	1	0	1	1	1	738.847	1476.69	1476.6	62.0917	0.0458422	0	0	201258	HCD (High Energy Collision Dissociation)	MS2	46.0251	100	15.3534	5790	5790	5787	FP072920_080420_16.raw	0/0		1.31822	145.773	145.773	145.773	0.0480597	0.00196472	0	0
FALSE	Medium	PMI-Byonic	PMI-Byonic (A2)	A	2	Unambiguous	QCICMPGYEGVY	[F].QcIcMPGYEGVY.[C]	C2(Carbamidomethyl); C4(Carbamidomethyl)	1	1	Q01705	Q01705	Neurogenic locus notch homolog protein 1 OS=Mus musculus OX=10090 GN=Notch1 PE=1 SV=3	1	2	2	1	0	1	1	1	738.847	1476.69	1476.6	61.513	0.0454149	0	0	137498	HCD (High Energy Collision Dissociation)	MS2	31.1415	100	15.4806	5844	5844	5842	FP072920_080420_16.raw	0/0		0.798349	27.6528	27.6528	27.6528	0.159093	0.0110473	0	0
FALSE	High	PMI-Byonic	PMI-Byonic (A2)	A	2	Unambiguous	QCICMPGYEGVY	[F].QcIcMPGYEGVY.[C]	C2(Carbamidomethyl); C4(Carbamidomethyl)	1	1	Q01705	Q01705	Neurogenic locus notch homolog protein 1 OS=Mus musculus OX=10090 GN=Notch1 PE=1 SV=3	1	2	2	1	0	1	1	1	738.802	1476.6	1476.6	0.0891061	6.57869e-05	0	0	4279718	HCD (High Energy Collision Dissociation)	MS2	0.306299	45.3464	15.0896	5678	5678	5677	FP072920_080420_16.raw	0/0		6.59602	522.084	424.277	424.277	2.53499e-07	3.26078e-08	0	0
FALSE	High	PMI-Byonic	PMI-Byonic (A2)	A	2	Unambiguous	CEINTDECASSPCLHNGHCMDKINEF	[Y].cEINTDEcASsPcLHNGHcMDKINEF.[Q]	C1(Carbamidomethyl); C8(Carbamidomethyl); S11(Hex(1)Pent(2)); C13(Carbamidomethyl); C19(Carbamidomethyl)	1	1	Q01705	Q01705	Neurogenic locus notch homolog protein 1 OS=Mus musculus OX=10090 GN=Notch1 PE=1 SV=3	1	4	4	1	0	1	1	1	891.851	3564.38	3564.39	-0.82861	-0.000738371	0	0	671127	HCD (High Energy Collision Dissociation)	MS2	0	100	11.1693	3985	3985	3983	FP072920_080420_16.raw	0/0		12.5144	822.224	822.224	1.2	3.05901e-13	7.60164e-14	0	0
FALSE	High	PMI-Byonic	PMI-Byonic (A2)	A	2	Unambiguous	CEINTDECASSPCLHNGHCMDKINEF	[Y].cEINTDEcASsPcLHNGHcmDKINEF.[Q]	C1(Carbamidomethyl); C8(Carbamidomethyl); S11(Hex(1)Pent(2)); C13(Carbamidomethyl); C19(Carbamidomethyl); M20(Oxidation)	1	1	Q01705	Q01705	Neurogenic locus notch homolog protein 1 OS=Mus musculus OX=10090 GN=Notch1 PE=1 SV=3	1	4	4	1	0	1	1	1	895.85	3580.38	3580.38	-0.0865528	-7.7473e-05	0	0	286683	HCD (High Energy Collision Dissociation)	MS2	0	100	11.3322	4058	4058	4049	FP072920_080420_16.raw	0/0		9.51439	679.979	679.979	1.2	3.05919e-10	3.42497e-11	0	0
FALSE	High	PMI-Byonic	PMI-Byonic (A2)	A	2	Unambiguous	CEINTDECASSPCLHNGHCMDKINEF	[Y].cEINTDEcASsPcLHNGHcmDKINEF.[Q]	C1(Carbamidomethyl); C8(Carbamidomethyl); S11(Hex(1)Pent(1)); C13(Carbamidomethyl); C19(Carbamidomethyl); M20(Oxidation)	1	1	Q01705	Q01705	Neurogenic locus notch homolog protein 1 OS=Mus musculus OX=10090 GN=Notch1 PE=1 SV=3	1	4	4	1	0	1	1	1	862.835	3448.32	3448.34	-5.25166	-0.00452737	0	0	480871	HCD (High Energy Collision Dissociation)	MS2	0	100	11.3257	4055	4055	4049	FP072920_080420_16.raw	0/0		8.51439	635.157	635.157	1.2	3.05919e-09	4.24384e-10	0	0
FALSE	High	PMI-Byonic	PMI-Byonic (A2)	A	2	Unambiguous	CEINTDECASSPCLHNGHCMDKINEF	[Y].cEINTDEcASsPcLHNGHcMDKINEF.[Q]	C1(Carbamidomethyl); C8(Carbamidomethyl); S11(Hex(1)Pent(1)); C13(Carbamidomethyl); C19(Carbamidomethyl)	1	1	Q01705	Q01705	Neurogenic locus notch homolog protein 1 OS=Mus musculus OX=10090 GN=Notch1 PE=1 SV=3	1	4	4	1	0	1	1	1	858.84	3432.34	3432.34	-1.84969	-0.0015872	0	0	1.29823e+06	HCD (High Energy Collision Dissociation)	MS2	1.11101	100	11.0986	3954	3954	3950	FP072920_080420_16.raw	0/0		15.4832	951.91	951.91	1.2	3.2869e-16	1.0956e-16	0	0
FALSE	High	PMI-Byonic	PMI-Byonic (A2)	A	2	Unambiguous	CEINTDECASSPCLHNGHCMDKINEF	[Y].cEINTDEcASsPcLHNGHcMDKINEF.[Q]	C1(Carbamidomethyl); C8(Carbamidomethyl); S11(Hex(1)Pent(2)); C13(Carbamidomethyl); C19(Carbamidomethyl)	1	1	Q01705	Q01705	Neurogenic locus notch homolog protein 1 OS=Mus musculus OX=10090 GN=Notch1 PE=1 SV=3	1	4	4	1	0	1	1	1	892.351	3566.38	3564.39	560.483	0.499445	0	0	1132636	HCD (High Energy Collision Dissociation)	MS2	26.3728	100	11.0594	3937	3937	3928	FP072920_080420_16.raw	0/0		13.5147	868.895	868.895	1.2	3.05682e-14	7.72403e-15	0	0
FALSE	High	PMI-Byonic	PMI-Byonic (A2)	A	2	Unambiguous	QCQCPKGFNGHLCQYDVDECASTPCKNGAKCLDGPNTY	[F].QcQcPKGFNGHLcQYDVDEcAsTPcKNGAKcLDGPNTY.[T]	C2(Carbamidomethyl); C4(Carbamidomethyl); C13(Carbamidomethyl); C20(Carbamidomethyl); S22(Hex(1)Pent(1)); C25(Carbamidomethyl); C31(Carbamidomethyl)	1	1	Q01705	Q01705	Neurogenic locus notch homolog protein 1 OS=Mus musculus OX=10090 GN=Notch1 PE=1 SV=3	4	5	5	1	0	1	1	1	949.786	4744.9	4743.95	201.765	0.191432	0	0	348686	HCD (High Energy Collision Dissociation)	MS2	0	100	11.4273	4099	4099	4093	FP072920_080420_16.raw	0/0		2.37314	224.085	224.085	0	0.00423504	0.000265626	0	0
FALSE	High	PMI-Byonic	PMI-Byonic (A2)	A	2	Unambiguous	NGHLCQYDVDECASTPCKNGAKCLDGPNTY	[F].NGHLcQYDVDEcAsTPcKNGAKcLDGPNTY.[T]	C5(Carbamidomethyl); C12(Carbamidomethyl); S14(Hex(1)Pent(1)); C17(Carbamidomethyl); C23(Carbamidomethyl)	1	1	Q01705	Q01705	Neurogenic locus notch homolog protein 1 OS=Mus musculus OX=10090 GN=Notch1 PE=1 SV=3	3	4	4	1	0	1	1	1	936.134	3741.52	3738.53	798.618	0.746414	0	0	2.0196e+06	HCD (High Energy Collision Dissociation)	MS2	17.5175	100	10.6037	3729	3729	3719	FP072920_080420_16.raw	0/0		4.83736	398.181	398.181	0.8	1.45427e-05	1.23271e-06	0	0
FALSE	High	PMI-Byonic	PMI-Byonic (A2)	A	2	Unambiguous	NGHLCQYDVDECASTPCKNGAKCLDGPNTY	[F].NGHLcQYDVDEcAsTPcKNGAKcLDGPNTY.[T]	C5(Carbamidomethyl); C12(Carbamidomethyl); S14(Hex(1)Pent(1)); C17(Carbamidomethyl); C23(Carbamidomethyl)	1	1	Q01705	Q01705	Neurogenic locus notch homolog protein 1 OS=Mus musculus OX=10090 GN=Notch1 PE=1 SV=3	3	4	4	1	0	1	1	1	935.386	3738.52	3738.53	-1.87733	-0.00175461	0	0	5613779	HCD (High Energy Collision Dissociation)	MS2	0	28.4302	10.3433	3610	3610	3609	FP072920_080420_16.raw	0/0		8.88003	666.002	666.002	0.8	1.31816e-09	2.12992e-10	0	0
FALSE	High	PMI-Byonic	PMI-Byonic (A2)	A	2	Unambiguous	NGHLCQYDVDECASTPCKNGAKCLDGPNTY	[F].NGHLcQYDVDEcAsTPcKNGAKcLDGPNTY.[T]	C5(Carbamidomethyl); C12(Carbamidomethyl); S14(Hex(1)Pent(2)); C17(Carbamidomethyl); C23(Carbamidomethyl)	1	1	Q01705	Q01705	Neurogenic locus notch homolog protein 1 OS=Mus musculus OX=10090 GN=Notch1 PE=1 SV=3	3	4	4	1	0	1	1	1	968.647	3871.56	3870.57	256.351	0.248057	0	0	637374	HCD (High Energy Collision Dissociation)	MS2	68.0489	100	10.2869	3586	3586	3576	FP072920_080420_16.raw	0/0		3.97739	312.406	312.406	0.8	0.000105343	8.14363e-06	0	0
FALSE	Medium	PMI-Byonic	PMI-Byonic (A2)	A	2	Unambiguous	CQYDVDECASTPCKNGAKCLDGPNTY	[L].cQYDVDEcAstPcKNGAKcLDGPNTY.[T]	C1(Carbamidomethyl); C8(Carbamidomethyl); S10(HexNAc(1)Fuc(1)); T11(HexNAc(1)Hex(1)); C13(Carbamidomethyl); C19(Carbamidomethyl)	1	1	Q01705	Q01705	Neurogenic locus notch homolog protein 1 OS=Mus musculus OX=10090 GN=Notch1 PE=1 SV=3	2	4	4	1	0	1	1	1	935.637	3739.53	3737.5	543.172	0.507526	0	0	3.04002e+06	HCD (High Energy Collision Dissociation)	MS2	0	100	10.4677	3666	3666	3664	FP072920_080420_16.raw	0/0		0.206243	176.607	176.607	0	0.621952	0.0282514	0	0
FALSE	Medium	PMI-Byonic	PMI-Byonic (A2)	A	2	Unambiguous	CQYDVDECASTPCKNGAKCLDGPNTY	[L].cQYDVDEcAstPcKNGAKcLDGPNTY.[T]	C1(Carbamidomethyl); C8(Carbamidomethyl); S10(HexNAc(1)Fuc(1)); T11(HexNAc(1)Hex(1)); C13(Carbamidomethyl); C19(Carbamidomethyl)	1	1	Q01705	Q01705	Neurogenic locus notch homolog protein 1 OS=Mus musculus OX=10090 GN=Notch1 PE=1 SV=3	2	4	4	1	0	1	1	1	935.133	3737.51	3737.5	3.48183	0.00325333	0	0	275805	HCD (High Energy Collision Dissociation)	MS2	0	100	10.2334	3562	3562	3554	FP072920_080420_16.raw	0/0		0.380106	213.313	213.313	0	0.416768	0.0191181	0	0
FALSE	High	PMI-Byonic	PMI-Byonic (A2)	A	2	Unambiguous	DVDECASTPCKNGAKCLDGPNTY	[Y].DVDEcAStPcKNGAKcLDGPNTY.[T]	C5(Carbamidomethyl); T8(Hex(1)Pent(1)); C10(Carbamidomethyl); C16(Carbamidomethyl)	1	1	Q01705	Q01705	Neurogenic locus notch homolog protein 1 OS=Mus musculus OX=10090 GN=Notch1 PE=1 SV=3	1	3	3	1	0	1	1	1	956.06	2866.17	2866.17	-1.57203	-0.0015019	0	0	1.32629e+06	HCD (High Energy Collision Dissociation)	MS2	22.2595	100	9.66416	3307	3307	3301	FP072920_080420_16.raw	0/0		7.85342	623.203	551.493	0.4	1.40145e-08	1.7935e-09	0	0
FALSE	Medium	PMI-Byonic	PMI-Byonic (A2)	A	2	Unambiguous	DVDECASTPCKNGAKCLDGPNTY	[Y].DVDEcAstPcKNGAKcLDGPNTY.[T]	C5(Carbamidomethyl); S7(HexNAc(1)Hex(1)); T8(HexNAc(1)Hex(1)Fuc(1)NeuAc(1)); C10(Carbamidomethyl); C16(Carbamidomethyl)	1	1	Q01705	Q01705	Neurogenic locus notch homolog protein 1 OS=Mus musculus OX=10090 GN=Notch1 PE=1 SV=3	1	4	4	1	0	1	1	1	935.632	3739.51	3739.49	3.98079	0.00372154	0	0	1.47223e+06	HCD (High Energy Collision Dissociation)	MS2	0	100	10.7411	3791	3791	3785	FP072920_080420_16.raw	0/0		0.105759	153.911	153.911	0	0.783865	0.0402059	0	0
FALSE	High	PMI-Byonic	PMI-Byonic (A2)	A	2	Unambiguous	TCVCTEGYTGTHCEVDIDECDPDPCHY	[Y].TcVcTEGYTGtHcEVDIDEcDPDPcHY.[G]	C2(Carbamidomethyl); C4(Carbamidomethyl); T11(HexNAc(1)); C13(Carbamidomethyl); C20(Carbamidomethyl); C25(Carbamidomethyl)	1	1	Q01705	Q01705	Neurogenic locus notch homolog protein 1 OS=Mus musculus OX=10090 GN=Notch1 PE=1 SV=3	1	4	4	1	0	1	1	1	874.076	3493.28	3493.29	-2.69065	-0.0023498	0	0	999815	HCD (High Energy Collision Dissociation)	MS2	0	100	12.0013	4349	4349	4346	FP072920_080420_16.raw	0/0		6.655	545.014	521.045	4.8	2.21309e-07	2.48796e-08	0	0
FALSE	High	PMI-Byonic	PMI-Byonic (A2)	A	2	Unambiguous	TCVCTEGYTGTHCEVDIDECDPDPCHY	[Y].TcVcTEGYTGtHcEVDIDEcDPDPcHY.[G]	C2(Carbamidomethyl); C4(Carbamidomethyl); T11(HexNAc(1)); C13(Carbamidomethyl); C20(Carbamidomethyl); C25(Carbamidomethyl)	1	1	Q01705	Q01705	Neurogenic locus notch homolog protein 1 OS=Mus musculus OX=10090 GN=Notch1 PE=1 SV=3	1	3	3	1	0	1	1	1	1165.1	3493.29	3493.29	-0.1184	-0.000137868	0	0	478756	HCD (High Energy Collision Dissociation)	MS2	0	100	11.9535	4328	4328	4324	FP072920_080420_16.raw	0/0		13.5147	858.315	858.315	4.8	3.05682e-14	1.22928e-14	0	0
FALSE	High	PMI-Byonic	PMI-Byonic (A2)	A	2	Unambiguous	TCVCTEGYTGTHCEVDIDECDPDPCHY	[Y].TcVcTEGYTGtHcEVDIDEcDPDPcHY.[G]	C2(Carbamidomethyl); C4(Carbamidomethyl); T11(HexNAc(1)); C13(Carbamidomethyl); C20(Carbamidomethyl); C25(Carbamidomethyl)	1	1	Q01705	Q01705	Neurogenic locus notch homolog protein 1 OS=Mus musculus OX=10090 GN=Notch1 PE=1 SV=3	1	3	3	1	0	1	1	1	1165.1	3493.29	3493.29	-0.852228	-0.000992361	0	0	6367114	HCD (High Energy Collision Dissociation)	MS2	0	33.8645	12.0711	4380	4380	4379	FP072920_080420_16.raw	0/0		10.5144	720.335	720.335	4.8	3.05919e-11	2.7908e-12	0	0
FALSE	High	PMI-Byonic	PMI-Byonic (A2)	A	2	Unambiguous	TCVCTEGYTGTHCEVDIDECDPDPCHY	[Y].TcVcTEGYTGtHcEVDIDEcDPDPcHY.[G]	C2(Carbamidomethyl); C4(Carbamidomethyl); T11(HexNAc(1)); C13(Carbamidomethyl); C20(Carbamidomethyl); C25(Carbamidomethyl)	1	1	Q01705	Q01705	Neurogenic locus notch homolog protein 1 OS=Mus musculus OX=10090 GN=Notch1 PE=1 SV=3	1	4	4	1	0	1	1	1	874.077	3493.29	3493.29	-1.08322	-0.000945996	0	0	1.73038e+06	HCD (High Energy Collision Dissociation)	MS2	0	100	12.1237	4403	4403	4401	FP072920_080420_16.raw	0/0		6.655	548.305	531.748	4.8	2.21309e-07	2.85172e-08	0	0
FALSE	High	PMI-Byonic	PMI-Byonic (A2)	A	2	Unambiguous	TCVCTEGYTGTHCEVDIDECDPDPCHY	[Y].TcVcTEGYTGtHcEVDIDEcDPDPcHY.[G]	C2(Carbamidomethyl); C4(Carbamidomethyl); T11(HexNAc(1)); C13(Carbamidomethyl); C20(Carbamidomethyl); C25(Carbamidomethyl)	1	1	Q01705	Q01705	Neurogenic locus notch homolog protein 1 OS=Mus musculus OX=10090 GN=Notch1 PE=1 SV=3	1	3	3	1	0	1	1	1	1165.1	3493.29	3493.29	-1.58606	-0.00184685	0	0	429762	HCD (High Energy Collision Dissociation)	MS2	0	100	12.2009	4436	4436	4434	FP072920_080420_16.raw	0/0		10.5144	747.49	747.49	4.8	3.05919e-11	4.25401e-12	0	0
FALSE	High	PMI-Byonic	PMI-Byonic (A2)	A	2	Unambiguous	TCVCTEGYTGTHCEVDIDECDPDPCHY	[Y].TcVcTEGYTGtHcEVDIDEcDPDPcHY.[G]	C2(Carbamidomethyl); C4(Carbamidomethyl); T11(HexNAc(1)Hex(1)); C13(Carbamidomethyl); C20(Carbamidomethyl); C25(Carbamidomethyl)	1	1	Q01705	Q01705	Neurogenic locus notch homolog protein 1 OS=Mus musculus OX=10090 GN=Notch1 PE=1 SV=3	1	3	3	1	0	1	1	1	1219.45	3656.34	3655.34	272.366	0.331864	0	0	675177	HCD (High Energy Collision Dissociation)	MS2	0	100	12.0122	4354	4354	4346	FP072920_080420_16.raw	0/0		7.40966	575.667	565.884	4.8	3.89349e-08	3.68735e-09	0	0
FALSE	Medium	PMI-Byonic	PMI-Byonic (A2)	A	2	Unambiguous	GSCKDGVATFTCL	[Y].GScKDGVAtFtcL.[C]	C3(Carbamidomethyl); T9(Hex(1)); T11(HexNAc(1)Hex(1)Fuc(1)); C12(Carbamidomethyl)	1	1	Q01705	Q01705	Neurogenic locus notch homolog protein 1 OS=Mus musculus OX=10090 GN=Notch1 PE=1 SV=3	1	2	2	1	0	1	1	1	1044.93	2088.85	2088.87	-10.4847	-0.0109506	0	0	859043	HCD (High Energy Collision Dissociation)	MS2	0	100	11.0318	3924	3924	3917	FP072920_080420_16.raw	0/0		0.163762	3.33952	3.33952	1.81648	0.685864	0.0320308	0	0
FALSE	High	PMI-Byonic	PMI-Byonic (A2)	A	2	Unambiguous	TCLCQPGYTGHHCETNINECHSQPCRHGGTCQDRDNSY	[F].tcLcQPGYtGHHcETNINEcHSQPcRHGGTcQDRDNSY.[L]	T1(Hex(1)Pent(1)R0); C2(Carbamidomethyl); C4(Carbamidomethyl); T9(HexNAc(1)Fuc(1)); C13(Carbamidomethyl); C20(Carbamidomethyl); C25(Carbamidomethyl); C31(Carbamidomethyl)	1	1	Q01705	Q01705	Neurogenic locus notch homolog protein 1 OS=Mus musculus OX=10090 GN=Notch1 PE=1 SV=3	2	3	3	1	0	1	1	1	876.014	2626.03	5250.06	-499810	-874.676	0	0	427499	HCD (High Energy Collision Dissociation)	MS2		100	7.8083	2499	2499	2497	FP072920_080420_16.raw	0/0		0.971938	218.193	218.193	5.26853	0.106675	0.00700706	0	0
FALSE	High	PMI-Byonic	PMI-Byonic (A2)	A	2	Unambiguous	TCLCQPGYTGHHCETNINECHSQPCRHGGTCQDRDNSY	[F].tcLcQPGYtGHHcETNINEcHSQPcRHGGTcQDRDNSY.[L]	T1(HexNAc(1)Fuc(1)); C2(Carbamidomethyl); C4(Carbamidomethyl); T9(Hex(1)Pent(1)); C13(Carbamidomethyl); C20(Carbamidomethyl); C25(Carbamidomethyl); C31(Carbamidomethyl)	1	1	Q01705	Q01705	Neurogenic locus notch homolog protein 1 OS=Mus musculus OX=10090 GN=Notch1 PE=1 SV=3	2	6	6	1	0	1	1	1	876.179	5252.03	5250.06	376.814	0.329716	0	0	1.23792e+06	HCD (High Energy Collision Dissociation)	MS2	46.7637	100	7.82033	2505	2505	2497	FP072920_080420_16.raw	0/0		1.03221	237.807	237.807	3.31487	0.0928526	0.00581162	0	0
FALSE	High	PMI-Byonic	PMI-Byonic (A2)	A	2	Unambiguous	TCLCQPGYTGHHCETNINECHSQPCRHGGTCQDRDNSYL	[F].TcLcQPGYtGHHcETNINEcHsQPcRHGGTcQDRDNSYL.[C]	C2(Carbamidomethyl); C4(Carbamidomethyl); T9(HexNAc(1)Hex(1)); C13(Carbamidomethyl); C20(Carbamidomethyl); S22(HexNAc(1)Hex(1)Fuc(1)NeuAc(1)); C25(Carbamidomethyl); C31(Carbamidomethyl)	1	1	Q01705	Q01705	Neurogenic locus notch homolog protein 1 OS=Mus musculus OX=10090 GN=Notch1 PE=1 SV=3	3	6	6	1	0	1	1	1	982.725	5891.31	5887.33	676.94	0.664228	0	0	2.02115e+06	HCD (High Energy Collision Dissociation)	MS2	24.4851	100	8.49894	2784	2784	2777	FP072920_080420_16.raw	0/0		4.96625	440.845	440.845	0	1.08082e-05	8.23397e-07	0	0
FALSE	High	PMI-Byonic	PMI-Byonic (A2)	A	2	Unambiguous	TCLCQPGYTGHHCETNINECHSQPCRHGGTCQDRDNSYL	[F].TcLcQPGYTGHHcEtNINEcHsQPcRHGGTcQDRDNSYL.[C]	C2(Carbamidomethyl); C4(Carbamidomethyl); C13(Carbamidomethyl); T15(HexNAc(1)Fuc(1)); C20(Carbamidomethyl); S22(Hex(1)Pent(1)); C25(Carbamidomethyl); C31(Carbamidomethyl)	1	1	Q01705	Q01705	Neurogenic locus notch homolog protein 1 OS=Mus musculus OX=10090 GN=Notch1 PE=1 SV=3	3	6	6	1	0	1	1	1	895.359	5367.12	5363.14	742.111	0.663341	0	0	1926758	HCD (High Energy Collision Dissociation)	MS2	31.7326	100	8.51589	2791	2791	2788	FP072920_080420_16.raw	0/0		5.49573	461.959	461.959	0	3.19354e-06	4.85278e-07	0	0
FALSE	High	PMI-Byonic	PMI-Byonic (A2)	A	2	Unambiguous	TCLCQPGYTGHHCETNINECHSQPCRHGGTCQDRDNSYL	[F].TcLcQPGYTGHHcEtNINEcHsQPcRHGGTcQDRDNSYL.[C]	C2(Carbamidomethyl); C4(Carbamidomethyl); C13(Carbamidomethyl); T15(HexNAc(1)); C20(Carbamidomethyl); S22(HexNAc(1)Hex(1)Fuc(1)NeuAc(1)); C25(Carbamidomethyl); C31(Carbamidomethyl)	1	1	Q01705	Q01705	Neurogenic locus notch homolog protein 1 OS=Mus musculus OX=10090 GN=Notch1 PE=1 SV=3	3	5	5	1	0	1	1	1	1147.26	5732.27	5725.27	1221.85	1.39908	0	0	835091	HCD (High Energy Collision Dissociation)	MS2	62.3062	100	8.57708	2819	2819	2810	FP072920_080420_16.raw	0/0		1.71398	128.779	128.779	0	0.0193206	0.00103065	0	0
FALSE	High	PMI-Byonic	PMI-Byonic (A2)	A	2	Unambiguous	TCLCQPGYTGHHCETNINECHSQPCRHGGTCQDRDNSYL	[F].TcLcQPGYTGHHcEtNINEcHsQPcRHGGTcQDRDNSYL.[C]	C2(Carbamidomethyl); C4(Carbamidomethyl); C13(Carbamidomethyl); T15(Hex(1)Pent(2)R0); C20(Carbamidomethyl); S22(HexNAc(1)Fuc(1)); C25(Carbamidomethyl); C31(Carbamidomethyl)	1	1	Q01705	Q01705	Neurogenic locus notch homolog protein 1 OS=Mus musculus OX=10090 GN=Notch1 PE=1 SV=3	3	6	6	1	0	1	1	1	917.369	5499.18	5495.18	726.719	0.665575	0	0	1.18595e+06	HCD (High Energy Collision Dissociation)	MS2	50.1881	100	8.57055	2816	2816	2810	FP072920_080420_16.raw	0/0		2.85399	234.414	191.943	0	0.00139962	7.91659e-05	0	0
FALSE	High	PMI-Byonic	PMI-Byonic (A2)	A	2	Unambiguous	TCLCQPGYTGHHCETNINECHSQPCRHGGTCQDRDNSYL	[F].TcLcQPGYTGHHcEtNINEcHsQPcRHGGTcQDRDNSYL.[C]	C2(Carbamidomethyl); C4(Carbamidomethyl); C13(Carbamidomethyl); T15(HexNAc(1)Fuc(1)); C20(Carbamidomethyl); S22(Hex(1)Pent(1)); C25(Carbamidomethyl); C31(Carbamidomethyl)	1	1	Q01705	Q01705	Neurogenic locus notch homolog protein 1 OS=Mus musculus OX=10090 GN=Notch1 PE=1 SV=3	3	6	6	1	0	1	1	1	894.86	5364.12	5363.14	182.942	0.163524	0	0	647613	HCD (High Energy Collision Dissociation)	MS2	38.7525	100	8.65606	2855	2855	2854	FP072920_080420_16.raw	0/0		2.32595	206.036	206.036	0	0.00472115	0.000298388	0	0
FALSE	Medium	PMI-Byonic	PMI-Byonic (A2)	A	2	Unambiguous	TGHHCETNINECHSQPCRHGGTCQDRDNSYL	[Y].TGHHcETNINEcHsQPcRHGGTcQDRDNSYL.[C]	C5(Carbamidomethyl); C12(Carbamidomethyl); S14(HexNAc(1)Hex(1)Fuc(1)); C17(Carbamidomethyl); C23(Carbamidomethyl)	1	1	Q01705	Q01705	Neurogenic locus notch homolog protein 1 OS=Mus musculus OX=10090 GN=Notch1 PE=1 SV=3	1	5	5	1	0	1	1	1	851.539	4253.67	4251.71	460.736	0.391783	0	0	694214	HCD (High Energy Collision Dissociation)	MS2	55.1848	100	7.51151	2402	2402	2397	FP072920_080420_16.raw	0/0		0.0944915	83.288	83.288	6	0.804468	0.0445238	0	0
FALSE	High	PMI-Byonic	PMI-Byonic (A2)	A	2	Unambiguous	TCRCPEGYHDPTCL	[F].TcRcPEGYHDPTcL.[S]	C2(Carbamidomethyl); C4(Carbamidomethyl); C13(Carbamidomethyl)	1	1	Q01705	Q01705	Neurogenic locus notch homolog protein 1 OS=Mus musculus OX=10090 GN=Notch1 PE=1 SV=3	1	3	3	1	0	1	1	1	589.24	1765.7	1765.71	-2.49241	-0.00146696	0	0	9909070	HCD (High Energy Collision Dissociation)	MS2	1.29602	25.9509	8.9631	2992	2992	2991	FP072920_080420_16.raw	0/0		6.97113	512.389	512.389	512.389	1.06874e-07	1.74368e-08	0	0
FALSE	High	PMI-Byonic	PMI-Byonic (A2)	A	2	Unambiguous	TCRCPEGYHDPTCL	[F].TcRcPEGYHDPTcL.[S]	C2(Carbamidomethyl); C4(Carbamidomethyl); C13(Carbamidomethyl)	1	1	Q01705	Q01705	Neurogenic locus notch homolog protein 1 OS=Mus musculus OX=10090 GN=Notch1 PE=1 SV=3	1	3	3	1	0	1	1	1	589.239	1765.7	1765.71	-3.32202	-0.00195524	0	0	1.47728e+06	HCD (High Energy Collision Dissociation)	MS2	17.8011	100	8.84758	2941	2941	2936	FP072920_080420_16.raw	0/0		6.97113	484.103	484.103	484.103	1.06874e-07	1.56116e-08	0	0
FALSE	High	PMI-Byonic	PMI-Byonic (A2)	A	2	Unambiguous	TCRCPEGYHDPTCL	[F].TcRcPEGYHDPTcL.[S]	C2(Carbamidomethyl); C4(Carbamidomethyl); C13(Carbamidomethyl)	1	1	Q01705	Q01705	Neurogenic locus notch homolog protein 1 OS=Mus musculus OX=10090 GN=Notch1 PE=1 SV=3	1	3	3	1	0	1	1	1	589.239	1765.7	1765.71	-3.11462	-0.00183317	0	0	2.35458e+06	HCD (High Energy Collision Dissociation)	MS2	12.0644	100	9.08503	3047	3047	3046	FP072920_080420_16.raw	0/0		6.15736	485.819	485.819	485.819	6.96041e-07	9.67575e-08	0	0
[truncated: 7 more columns]

## Sheet: FP112420_3
Checked	Confidence	Identifying Node Type	Identifying Node	Search ID	Identifying Node No	PSM Ambiguity	Sequence	Annotated Sequence	Modifications	# Protein Groups	# Proteins	Master Protein Accessions	Protein Accessions	Protein Descriptions	# Missed Cleavages	Charge	Original Precursor Charge	DeltaScore	DeltaCn	Rank	Search Engine Rank	Concatenated Rank	m/z [Da]	MH+ [Da]	Theo. MH+ [Da]	DeltaM [ppm]	Deltam/z [Da]	Matched Ions	Total Ions	Intensity	Activation Type	MS Order	Isolation Interference [%]	Ion Inject Time [ms]	RT [min]	First Scan	Last Scan	Master Scan(s)	Spectrum File	Ions Matched	Annotation	|Log Prob|	Byonic Score	Delta Byonic Score	Delta Mod Score	PEP 2D	q-Value 2D	FDR 2D	Peptide Group FDR 2D
FALSE	High	PMI-Byonic	PMI-Byonic (A2)	A	2	Unambiguous	VGQRCQDSNPCLSTPCKNAGTCHVVDHGGTVDY	[F].VGQRcQDSNPcLstPcKNAGTcHVVDHGGTVDY.[A]	C5(Carbamidomethyl); C11(Carbamidomethyl); S13(Fuc(1)); T14(Hex(1)Pent(1)); C16(Carbamidomethyl); C22(Carbamidomethyl)	1	1	Q01705	Q01705	Neurogenic locus notch homolog protein 1 OS=Mus musculus OX=10090 GN=Notch1 PE=1 SV=3	1	5	5	1	0	1	1	1	827.159	4131.76	4129.75	488.225	0.403249	0	0	345530	HCD (High Energy Collision Dissociation)	MS2	11.6597	100	9.08888	2527	2527	2526	FP112420_3.raw	0/0		2.47637	127.218	127.218	0	0.00333913	0.000748116	0	0
FALSE	High	PMI-Byonic	PMI-Byonic (A2)	A	2	Unambiguous	VGQRCQDSNPCLSTPCKNAGTCHVVDHGGTVDYACSCPL	[F].VGQRcQDSNPcLStPcKNAGtcHVVDHGGTVDYAcScPL.[G]	C5(Carbamidomethyl); C11(Carbamidomethyl); T14(Hex(1)Pent(1)); C16(Carbamidomethyl); T21(Fuc(1)); C22(Carbamidomethyl); C35(Carbamidomethyl); C37(Carbamidomethyl)	1	1	Q01705	Q01705	Neurogenic locus notch homolog protein 1 OS=Mus musculus OX=10090 GN=Notch1 PE=1 SV=3	2	5	5	1	0	1	1	1	965.013	4821.03	4818.02	626.48	0.603678	0	0	1.39755e+06	HCD (High Energy Collision Dissociation)	MS2	22.0145	100	10.2495	3020	3020	3012	FP112420_3.raw	0/0		1.71317	142.247	142.247	1.2	0.0193567	0.00280393	0	0
FALSE	High	PMI-Byonic	PMI-Byonic (A2)	A	2	Unambiguous	VGQRCQDSNPCLSTPCKNAGTCHVVDHGGTVDYACSCPL	[F].VGQRcQDSNPcLStPcKNAGtcHVVDHGGTVDYAcScPL.[G]	C5(Carbamidomethyl); C11(Carbamidomethyl); T14(Hex(1)Pent(1)); C16(Carbamidomethyl); T21(Fuc(1)); C22(Carbamidomethyl); C35(Carbamidomethyl); C37(Carbamidomethyl)	1	1	Q01705	Q01705	Neurogenic locus notch homolog protein 1 OS=Mus musculus OX=10090 GN=Notch1 PE=1 SV=3	2	5	5	1	0	1	1	1	964.812	4820.03	4818.02	418.026	0.402811	0	0	250689	HCD (High Energy Collision Dissociation)	MS2	32.8638	100	10.1227	2966	2966	2957	FP112420_3.raw	0/0		2.07623	99.7538	99.7538	1.2	0.00839009	0.00125697	0	0
FALSE	High	PMI-Byonic	PMI-Byonic (A2)	A	2	Unambiguous	VGQRCQDSNPCLSTPCKNAGTCHVVDHGGTVDY	[F].VGQRcQDSNPcLstPcKNAGTcHVVDHGGTVDY.[A]	C5(Carbamidomethyl); C11(Carbamidomethyl); S13(Hex(1)Pent(1)); T14(Fuc(1)); C16(Carbamidomethyl); C22(Carbamidomethyl)	1	1	Q01705	Q01705	Neurogenic locus notch homolog protein 1 OS=Mus musculus OX=10090 GN=Notch1 PE=1 SV=3	1	5	5	1	0	1	1	1	827.357	4132.75	4129.75	728.095	0.60137	0	0	329478	HCD (High Energy Collision Dissociation)	MS2	44.7459	100	9.2858	2609	2609	2605	FP112420_3.raw	0/0		2.01	110.192	110.192	2.84217e-14	0.00977239	0.00179804	0	0
FALSE	High	PMI-Byonic	PMI-Byonic (A2)	A	2	Unambiguous	VGQRCQDSNPCLSTPCKNAGTCHVVDHGGTVDY	[F].VGQRcQDSNPcLstPcKNAGTcHVVDHGGTVDY.[A]	C5(Carbamidomethyl); C11(Carbamidomethyl); S13(Hex(1)Pent(2)); T14(Fuc(1)); C16(Carbamidomethyl); C22(Carbamidomethyl)	1	1	Q01705	Q01705	Neurogenic locus notch homolog protein 1 OS=Mus musculus OX=10090 GN=Notch1 PE=1 SV=3	1	5	5	1	0	1	1	1	853.367	4262.8	4261.79	238.006	0.202867	0	0	445570	HCD (High Energy Collision Dissociation)	MS2	29.799	100	9.0206	2498	2498	2493	FP112420_3.raw	0/0		2.07403	123.445	123.445	0.28	0.00843271	0.00151324	0	0
FALSE	High	PMI-Byonic	PMI-Byonic (A2)	A	2	Unambiguous	VGQRCQDSNPCLSTPCKNAGTCHVVDHGGTVDY	[F].VGQRcQDSNPcLstPcKNAGTcHVVDHGGTVDY.[A]	C5(Carbamidomethyl); C11(Carbamidomethyl); S13(Fuc(1)); T14(Hex(1)Pent(1)); C16(Carbamidomethyl); C22(Carbamidomethyl)	1	1	Q01705	Q01705	Neurogenic locus notch homolog protein 1 OS=Mus musculus OX=10090 GN=Notch1 PE=1 SV=3	1	5	5	1	0	1	1	1	826.758	4129.76	4129.75	2.57453	0.00212643	0	0	1.69425e+06	HCD (High Energy Collision Dissociation)	MS2	0	49.3926	8.96015	2472	2472	2471	FP112420_3.raw	0/0		8.68249	667.839	522.853	0	2.07736e-09	1.04589e-09	0	0
FALSE	High	PMI-Byonic	PMI-Byonic (A2)	A	2	Unambiguous	VGQRCQDSNPCLSTPCKNAGTCHVVDHGGTVDY	[F].VGQRcQDSNPcLstPcKNAGTcHVVDHGGTVDY.[A]	C5(Carbamidomethyl); C11(Carbamidomethyl); S13(Hex(1)Pent(2)R0); T14(Fuc(1)); C16(Carbamidomethyl); C22(Carbamidomethyl)	1	1	Q01705	Q01705	Neurogenic locus notch homolog protein 1 OS=Mus musculus OX=10090 GN=Notch1 PE=1 SV=3	1	5	5	1	0	1	1	1	853.767	4264.8	4261.79	707.25	0.60283	0	0	1.52486e+06	HCD (High Energy Collision Dissociation)	MS2	35.9064	100	8.89627	2445	2445	2440	FP112420_3.raw	0/0		10.8378	815.718	649.068	1.2	1.45291e-11	1.45276e-11	0	0
FALSE	High	PMI-Byonic	PMI-Byonic (A2)	A	2	Unambiguous	VGQRCQDSNPCLSTPCKNAGTCHVVDHGGTVDY	[F].VGQRcQDSNPcLstPcKNAGTcHVVDHGGTVDY.[A]	C5(Carbamidomethyl); C11(Carbamidomethyl); S13(Fuc(1)); T14(Hex(1)Pent(1)R0); C16(Carbamidomethyl); C22(Carbamidomethyl)	1	1	Q01705	Q01705	Neurogenic locus notch homolog protein 1 OS=Mus musculus OX=10090 GN=Notch1 PE=1 SV=3	1	5	5	1	0	1	1	1	826.958	4130.76	4129.75	245.326	0.202627	0	0	490440	HCD (High Energy Collision Dissociation)	MS2	28.4873	100	8.83676	2420	2420	2416	FP112420_3.raw	0/0		7.68249	609.862	552.544	0	2.07736e-08	7.62158e-09	0	0
FALSE	High	PMI-Byonic	PMI-Byonic (A2)	A	2	Unambiguous	VGQRCQDSNPCLSTPCKNAGTCHVVDHGGTVDY	[F].VGQRcQDSNPcLstPcKNAGTcHVVDHGGTVDY.[A]	C5(Carbamidomethyl); C11(Carbamidomethyl); S13(HexNAc(1)Hex(1)Fuc(1)); T14(Hex(1)Pent(1)); C16(Carbamidomethyl); C22(Carbamidomethyl)	1	1	Q01705	Q01705	Neurogenic locus notch homolog protein 1 OS=Mus musculus OX=10090 GN=Notch1 PE=1 SV=3	1	5	5	1	0	1	1	1	900.383	4497.89	4494.88	668.937	0.601359	0	0	269775	HCD (High Energy Collision Dissociation)	MS2	25.9587	100	8.84539	2424	2424	2416	FP112420_3.raw	0/0		3.37784	73.7826	73.7826	1.2	0.000418947	9.25049e-05	0	0
FALSE	High	PMI-Byonic	PMI-Byonic (A2)	A	2	Unambiguous	VGQRCQDSNPCLSTPCKNAGTCHVVDHGGTVDY	[F].VGQRcQDSNPcLstPcKNAGTcHVVDHGGTVDY.[A]	C5(Carbamidomethyl); C11(Carbamidomethyl); S13(Fuc(1)); T14(Hex(1)Pent(1)); C16(Carbamidomethyl); C22(Carbamidomethyl)	1	1	Q01705	Q01705	Neurogenic locus notch homolog protein 1 OS=Mus musculus OX=10090 GN=Notch1 PE=1 SV=3	1	4	4	1	0	1	1	1	1033.19	4129.76	4129.75	1.86838	0.00192898	0	0	72329	HCD (High Energy Collision Dissociation)	MS2	0	100	8.86722	2433	2433	2427	FP112420_3.raw	0/0		5.79607	533.004	492.005	0	1.59931e-06	4.05535e-07	0	0
FALSE	High	PMI-Byonic	PMI-Byonic (A2)	A	2	Unambiguous	ACSCPLGFSGPL	[Y].AcScPLGFSGPL.[C]	C2(Carbamidomethyl); C4(Carbamidomethyl)	1	1	Q01705	Q01705	Neurogenic locus notch homolog protein 1 OS=Mus musculus OX=10090 GN=Notch1 PE=1 SV=3	2	2	2	1	0	1	1	1	633.288	1265.57	1265.57	2.06494	0.00130666	0	0	392844	HCD (High Energy Collision Dissociation)	MS2	5.87516	100	15.6772	5250	5250	5246	FP112420_3.raw	0/0		1.81185	250.273	250.273	250.273	0.0154222	0.00225218	0	0
FALSE	High	PMI-Byonic	PMI-Byonic (A2)	A	2	Unambiguous	CLTPLDNACL	[L].cLTPLDNAcL.[A]	C1(Carbamidomethyl); C9(Carbamidomethyl)	1	1	Q01705	Q01705	Neurogenic locus notch homolog protein 1 OS=Mus musculus OX=10090 GN=Notch1 PE=1 SV=3	2	2	2	1	0	1	1	1	588.775	1176.54	1176.54	2.99832	0.00176382	0	0	1.37179e+06	HCD (High Energy Collision Dissociation)	MS2	1.94465	59.5702	14.7394	4879	4879	4878	FP112420_3.raw	0/0		3.49248	465.258	352.318	352.318	0.000321755	5.30744e-05	0	0
FALSE	High	PMI-Byonic	PMI-Byonic (A2)	A	2	Unambiguous	ANPCRNGGTCDLLTLTEY	[L].ANPcRNGGTcDLLtLTEY.[K]	C4(Carbamidomethyl); C10(Carbamidomethyl); T14(Fuc(1))	1	1	Q01705	Q01705	Neurogenic locus notch homolog protein 1 OS=Mus musculus OX=10090 GN=Notch1 PE=1 SV=3	3	2	2	1	0	1	1	1	1101	2200.99	2200.98	3.10663	0.00341882	0	0	177458	HCD (High Energy Collision Dissociation)	MS2	0	100	14.2015	4665	4665	4663	FP112420_3.raw	0/0		1.45727	148.286	148.286	0	0.0348926	0.00435448	0	0
FALSE	High	PMI-Byonic	PMI-Byonic (A2)	A	2	Unambiguous	KCRCPPGWSGKSCQQADPCASNPCANGGQCLPF	[Y].KcRcPPGWsGKScQQADPcASNPcANGGQcLPF.[E]	C2(Carbamidomethyl); C4(Carbamidomethyl); S9(Hex(1)Pent(1)); C13(Carbamidomethyl); C19(Carbamidomethyl); C24(Carbamidomethyl); C30(Carbamidomethyl)	1	1	Q01705	Q01705	Neurogenic locus notch homolog protein 1 OS=Mus musculus OX=10090 GN=Notch1 PE=1 SV=3	1	4	4	1	0	1	1	1	1012.43	4046.68	4046.67	3.658	0.00370067	0	0	127709	HCD (High Energy Collision Dissociation)	MS2	0	100	11.0321	3352	3352	3346	FP112420_3.raw	0/0		4.2594	228.88	228.88	2.4	5.50299e-05	1.66403e-05	0	0
FALSE	High	PMI-Byonic	PMI-Byonic (A2)	A	2	Unambiguous	KCRCPPGWSGKSCQQADPCASNPCANGGQCLPF	[Y].KcRcPPGWsGKScQQADPcASNPcANGGQcLPF.[E]	C2(Carbamidomethyl); C4(Carbamidomethyl); S9(Hex(1)Pent(1)); C13(Carbamidomethyl); C19(Carbamidomethyl); C24(Carbamidomethyl); C30(Carbamidomethyl)	1	1	Q01705	Q01705	Neurogenic locus notch homolog protein 1 OS=Mus musculus OX=10090 GN=Notch1 PE=1 SV=3	1	4	4	1	0	1	1	1	1013.17	4049.68	4046.67	743.923	0.752602	0	0	192672	HCD (High Energy Collision Dissociation)	MS2	0	100	11.015	3345	3345	3335	FP112420_3.raw	0/0		3.95847	226.485	226.485	2.4	0.000110035	2.38245e-05	0	0
FALSE	High	PMI-Byonic	PMI-Byonic (A2)	A	2	Unambiguous	ICRCPPGFHGPTCRQDVNECSQNPGLCRHGGTCHNEIGSY	[Y].IcRcPPGFHGPtcRQDVNEcSQNPGLcRHGGTcHNEIGSY.[R]	C2(Carbamidomethyl); C4(Carbamidomethyl); T12(Fuc(1)); C13(Carbamidomethyl); C20(Carbamidomethyl); C27(Carbamidomethyl); C33(Carbamidomethyl)	1	1	Q01705	Q01705	Neurogenic locus notch homolog protein 1 OS=Mus musculus OX=10090 GN=Notch1 PE=1 SV=3	2	6	6	1	0	1	1	1	806.517	4834.07	4831.05	624.836	0.503102	0	0	427637	HCD (High Energy Collision Dissociation)	MS2	5.79799	100	9.02276	2499	2499	2493	FP112420_3.raw	0/0		2.16461	237.065	237.065	3.6	0.0068452	0.000982619	0	0
FALSE	High	PMI-Byonic	PMI-Byonic (A2)	A	2	Unambiguous	ICRCPPGFHGPTCRQDVNECSQNPGLCRHGGTCHNEIGSY	[Y].IcRcPPGFHGPtcRQDVNEcSQNPGLcRHGGTcHNEIGSY.[R]	C2(Carbamidomethyl); C4(Carbamidomethyl); T12(Fuc(1)); C13(Carbamidomethyl); C20(Carbamidomethyl); C27(Carbamidomethyl); C33(Carbamidomethyl)	1	1	Q01705	Q01705	Neurogenic locus notch homolog protein 1 OS=Mus musculus OX=10090 GN=Notch1 PE=1 SV=3	2	5	5	1	0	1	1	1	967.618	4834.06	4831.05	622.906	0.601858	0	0	214416	HCD (High Energy Collision Dissociation)	MS2	28.8937	100	9.05494	2513	2513	2504	FP112420_3.raw	0/0		2.61834	179.159	179.159	3.6	0.002408	0.000318324	0	0
FALSE	High	PMI-Byonic	PMI-Byonic (A2)	A	2	Unambiguous	ICRCPPGFHGPTCRQDVNECSQNPGLCRHGGTCHNEIGSY	[Y].IcRcPPGFHGPtcRQDVNEcSQNPGLcRHGGTcHNEIGSY.[R]	C2(Carbamidomethyl); C4(Carbamidomethyl); T12(Fuc(1)); C13(Carbamidomethyl); C20(Carbamidomethyl); C27(Carbamidomethyl); C33(Carbamidomethyl)	1	1	Q01705	Q01705	Neurogenic locus notch homolog protein 1 OS=Mus musculus OX=10090 GN=Notch1 PE=1 SV=3	2	6	6	1	0	1	1	1	806.015	4831.06	4831.05	1.19964	0.000965921	0	0	1.27124e+06	HCD (High Energy Collision Dissociation)	MS2	0.991533	74.6562	9.13974	2549	2549	2546	FP112420_3.raw	0/0		4.34271	466.097	466.097	3.6	4.54246e-05	1.31504e-05	0	0
FALSE	High	PMI-Byonic	PMI-Byonic (A2)	A	2	Unambiguous	ICRCPPGFHGPTCRQDVNECSQNPGLCRHGGTCHNEIGSY	[Y].IcRcPPGFHGPtcRQDVNEcSQNPGLcRHGGTcHNEIGSY.[R]	C2(Carbamidomethyl); C4(Carbamidomethyl); T12(Fuc(1)); C13(Carbamidomethyl); C20(Carbamidomethyl); C27(Carbamidomethyl); C33(Carbamidomethyl)	1	1	Q01705	Q01705	Neurogenic locus notch homolog protein 1 OS=Mus musculus OX=10090 GN=Notch1 PE=1 SV=3	2	5	5	1	0	1	1	1	967.62	4834.07	4831.05	625.559	0.604421	0	0	415749	HCD (High Energy Collision Dissociation)	MS2	20.6548	100	9.1801	2566	2566	2563	FP112420_3.raw	0/0		2.52172	155.019	155.019	3.6	0.00300799	0.000640158	0	0
FALSE	High	PMI-Byonic	PMI-Byonic (A2)	A	2	Unambiguous	ICRCPPGFHGPTCRQDVNECSQNPGLCRHGGTCHNEIGSY	[Y].IcRcPPGFHGPtcRQDVNEcSQNPGLcRHGGTcHNEIGSY.[R]	C2(Carbamidomethyl); C4(Carbamidomethyl); T12(Fuc(1)); C13(Carbamidomethyl); C20(Carbamidomethyl); C27(Carbamidomethyl); C33(Carbamidomethyl)	1	1	Q01705	Q01705	Neurogenic locus notch homolog protein 1 OS=Mus musculus OX=10090 GN=Notch1 PE=1 SV=3	2	6	6	1	0	1	1	1	806.349	4833.06	4831.05	416.149	0.335072	0	0	1.05441e+06	HCD (High Energy Collision Dissociation)	MS2	39.6432	100	9.26179	2599	2599	2594	FP112420_3.raw	0/0		3.78345	354.821	354.821	3.6	0.000164646	3.38831e-05	0	0
FALSE	High	PMI-Byonic	PMI-Byonic (A2)	A	2	Unambiguous	NCRCPPEWTGQY	[Y].NcRcPPEWTGQY.[C]	C2(Carbamidomethyl); C4(Carbamidomethyl)	1	1	Q01705	Q01705	Neurogenic locus notch homolog protein 1 OS=Mus musculus OX=10090 GN=Notch1 PE=1 SV=3	1	2	2	1	0	1	1	1	784.326	1567.64	1567.64	1.31808	0.00103314	0	0	102591	HCD (High Energy Collision Dissociation)	MS2	0	100	11.075	3370	3370	3368	FP112420_3.raw	0/0		2.52735	106.639	106.639	106.639	0.00296926	0.000537209	0	0
FALSE	High	PMI-Byonic	PMI-Byonic (A2)	A	2	Unambiguous	NCRCPPEWTGQY	[Y].NcRcPPEWTGQY.[C]	C2(Carbamidomethyl); C4(Carbamidomethyl)	1	1	Q01705	Q01705	Neurogenic locus notch homolog protein 1 OS=Mus musculus OX=10090 GN=Notch1 PE=1 SV=3	1	2	2	1	0	1	1	1	784.326	1567.64	1567.64	1.62955	0.00127728	0	0	283795	HCD (High Energy Collision Dissociation)	MS2	4.83154	100	10.9527	3318	3318	3313	FP112420_3.raw	0/0		4.74191	321.609	321.609	321.609	1.81171e-05	5.86206e-06	0	0
FALSE	High	PMI-Byonic	PMI-Byonic (A2)	A	2	Unambiguous	NCRCPPEWTGQY	[Y].NcRcPPEWTGQY.[C]	C2(Carbamidomethyl); C4(Carbamidomethyl)	1	1	Q01705	Q01705	Neurogenic locus notch homolog protein 1 OS=Mus musculus OX=10090 GN=Notch1 PE=1 SV=3	1	2	2	1	0	1	1	1	784.827	1568.65	1567.64	641.088	0.502498	0	0	139810	HCD (High Energy Collision Dissociation)	MS2	39.0054	100	10.8318	3267	3267	3258	FP112420_3.raw	0/0		4.52013	331.203	331.203	331.203	3.01908e-05	9.92297e-06	0	0
FALSE	High	PMI-Byonic	PMI-Byonic (A2)	A	2	Unambiguous	QGATCHDRVASFY	[F].QGATcHDRVAsFY.[C]	C5(Carbamidomethyl); S11(Fuc(1))	1	1	Q01705	Q01705	Neurogenic locus notch homolog protein 1 OS=Mus musculus OX=10090 GN=Notch1 PE=1 SV=3	1	3	3	1	0	1	1	1	553.248	1657.73	1657.73	1.26163	0.000697145	0	0	2.37395e+06	HCD (High Energy Collision Dissociation)	MS2	1.0017	100	8.93469	2461	2461	2460	FP112420_3.raw	0/0		4.65477	488.592	469.02	32.0726	2.21428e-05	7.67101e-06	0	0
FALSE	High	PMI-Byonic	PMI-Byonic (A2)	A	2	Unambiguous	QGATCHDRVASFY	[F].QGATcHDRVAsFY.[C]	C5(Carbamidomethyl); S11(Fuc(1))	1	1	Q01705	Q01705	Neurogenic locus notch homolog protein 1 OS=Mus musculus OX=10090 GN=Notch1 PE=1 SV=3	1	3	3	1	0	1	1	1	553.249	1657.73	1657.73	2.80801	0.00155164	0	0	673416	HCD (High Energy Collision Dissociation)	MS2	13.0257	100	8.81401	2410	2410	2405	FP112420_3.raw	0/0		2.56835	214.691	214.691	16.5665	0.00270176	0.000426662	0	0
FALSE	High	PMI-Byonic	PMI-Byonic (A2)	A	2	Unambiguous	YCECPHGRTGLL	[F].YcEcPHGRTGLL.[C]	C2(Carbamidomethyl); C4(Carbamidomethyl)	1	1	Q01705	Q01705	Neurogenic locus notch homolog protein 1 OS=Mus musculus OX=10090 GN=Notch1 PE=1 SV=3	2	3	3	1	0	1	1	1	488.224	1462.66	1462.66	1.40436	0.000684699	0	0	403076	HCD (High Energy Collision Dissociation)	MS2	41.4386	100	8.6026	2322	2322	2318	FP112420_3.raw	0/0		3.36771	299.158	299.158	299.158	0.000428831	0.00011119	0	0
FALSE	High	PMI-Byonic	PMI-Byonic (A2)	A	2	Unambiguous	YCECPHGRTGLL	[F].YcEcPHGRTGLL.[C]	C2(Carbamidomethyl); C4(Carbamidomethyl)	1	1	Q01705	Q01705	Neurogenic locus notch homolog protein 1 OS=Mus musculus OX=10090 GN=Notch1 PE=1 SV=3	2	2	2	1	0	1	1	1	732.335	1463.66	1462.66	687.834	0.503033	0	0	138753	HCD (High Energy Collision Dissociation)	MS2	32.0392	100	8.72264	2371	2371	2369	FP112420_3.raw	0/0		3.44669	309.115	309.115	309.115	0.000357524	7.21024e-05	0	0
FALSE	High	PMI-Byonic	PMI-Byonic (A2)	A	2	Unambiguous	YCECPHGRTGLL	[F].YcEcPHGRTGLL.[C]	C2(Carbamidomethyl); C4(Carbamidomethyl)	1	1	Q01705	Q01705	Neurogenic locus notch homolog protein 1 OS=Mus musculus OX=10090 GN=Notch1 PE=1 SV=3	2	3	3	1	0	1	1	1	488.225	1462.66	1462.66	1.90511	0.000928839	0	0	1.74535e+06	HCD (High Energy Collision Dissociation)	MS2	2.22614	91.9652	8.83102	2417	2417	2416	FP112420_3.raw	0/0		5.21574	399.766	399.766	399.766	6.08504e-06	1.54141e-06	0	0
FALSE	High	PMI-Byonic	PMI-Byonic (A2)	A	2	Unambiguous	YCECPHGRTGLL	[F].YcEcPHGRTGLL.[C]	C2(Carbamidomethyl); C4(Carbamidomethyl)	1	1	Q01705	Q01705	Neurogenic locus notch homolog protein 1 OS=Mus musculus OX=10090 GN=Notch1 PE=1 SV=3	2	3	3	1	0	1	1	1	488.224	1462.66	1462.66	1.34177	0.000654181	0	0	5171166	HCD (High Energy Collision Dissociation)	MS2	0.533242	32.5931	8.72046	2370	2370	2369	FP112420_3.raw	0/0		4.86903	427.889	427.889	427.889	1.35199e-05	4.11136e-06	0	0
FALSE	High	PMI-Byonic	PMI-Byonic (A2)	A	2	Unambiguous	NGHLCQYDVDECASTPCKNGAKCLDGPNTY	[F].NGHLcQYDVDEcAsTPcKNGAKcLDGPNTY.[T]	C5(Carbamidomethyl); C12(Carbamidomethyl); S14(Hex(1)Pent(1)); C17(Carbamidomethyl); C23(Carbamidomethyl)	1	1	Q01705	Q01705	Neurogenic locus notch homolog protein 1 OS=Mus musculus OX=10090 GN=Notch1 PE=1 SV=3	3	4	4	1	0	1	1	1	935.892	3740.55	3738.53	539.361	0.504105	0	0	189491	HCD (High Energy Collision Dissociation)	MS2	35.8329	100	10.0409	2931	2931	2924	FP112420_3.raw	0/0		1.65988	153.229	153.229	0.8	0.0218834	0.00340017	0	0
FALSE	High	PMI-Byonic	PMI-Byonic (A2)	A	2	Unambiguous	TCVCTEGYTGTHCEVDIDECDPDPCHY	[Y].TcVcTEGYTGtHcEVDIDEcDPDPcHY.[G]	C2(Carbamidomethyl); C4(Carbamidomethyl); T11(HexNAc(1)); C13(Carbamidomethyl); C20(Carbamidomethyl); C25(Carbamidomethyl)	1	1	Q01705	Q01705	Neurogenic locus notch homolog protein 1 OS=Mus musculus OX=10090 GN=Notch1 PE=1 SV=3	1	3	3	1	0	1	1	1	1166.11	3496.31	3493.29	863.598	1.0056	0	0	129547	HCD (High Energy Collision Dissociation)	MS2	0	100	11.8503	3701	3701	3693	FP112420_3.raw	0/0		2.77663	33.6726	33.6726	4.8	0.0016725	0.000213841	0	0
FALSE	High	PMI-Byonic	PMI-Byonic (A2)	A	2	Unambiguous	TCRCPEGYHDPTCL	[F].TcRcPEGYHDPTcL.[S]	C2(Carbamidomethyl); C4(Carbamidomethyl); C13(Carbamidomethyl)	1	1	Q01705	Q01705	Neurogenic locus notch homolog protein 1 OS=Mus musculus OX=10090 GN=Notch1 PE=1 SV=3	1	4	4	1	0	1	1	1	588.796	2352.16	1765.71	332134	146.613	0	0	76088.8	HCD (High Energy Collision Dissociation)	MS2	29.1955	100	8.79265	2401	2401	2394	FP112420_3.raw	0/0		3.21974	208.914	208.914	208.914	0.000602915	0.00013707	0	0
FALSE	High	PMI-Byonic	PMI-Byonic (A2)	A	2	Unambiguous	TCRCPEGYHDPTCL	[F].TcRcPEGYHDPTcL.[S]	C2(Carbamidomethyl); C4(Carbamidomethyl); C13(Carbamidomethyl)	1	1	Q01705	Q01705	Neurogenic locus notch homolog protein 1 OS=Mus musculus OX=10090 GN=Notch1 PE=1 SV=3	1	3	3	1	0	1	1	1	589.243	1765.71	1765.71	2.58893	0.00152376	0	0	198810	HCD (High Energy Collision Dissociation)	MS2	31.3565	100	8.82047	2413	2413	2405	FP112420_3.raw	0/0		5.12189	376.232	376.232	376.232	7.55288e-06	2.54331e-06	0	0
[truncated: 7 more columns]

## Sheet: FP112420_7
Checked	Confidence	Identifying Node Type	Identifying Node	Search ID	Identifying Node No	PSM Ambiguity	Sequence	Annotated Sequence	Modifications	# Protein Groups	# Proteins	Master Protein Accessions	Protein Accessions	Protein Descriptions	# Missed Cleavages	Charge	Original Precursor Charge	DeltaScore	DeltaCn	Rank	Search Engine Rank	Concatenated Rank	m/z [Da]	MH+ [Da]	Theo. MH+ [Da]	DeltaM [ppm]	Deltam/z [Da]	Matched Ions	Total Ions	Intensity	Activation Type	MS Order	Isolation Interference [%]	Ion Inject Time [ms]	RT [min]	First Scan	Last Scan	Master Scan(s)	Spectrum File	Ions Matched	Annotation	|Log Prob|	Byonic Score	Delta Byonic Score	Delta Mod Score	PEP 2D	q-Value 2D	FDR 2D	Peptide Group FDR 2D
FALSE	High	PMI-Byonic	PMI-Byonic (A2)	A	2	Unambiguous	VGQRCQDSNPCLSTPCKNAGTCHVVDHGGTVDY	[F].VGQRcQDSNPcLstPcKNAGTcHVVDHGGTVDY.[A]	C5(Carbamidomethyl); C11(Carbamidomethyl); S13(Fuc(1)); T14(Hex(1)Pent(1)); C16(Carbamidomethyl); C22(Carbamidomethyl)	1	1	Q01705	Q01705	Neurogenic locus notch homolog protein 1 OS=Mus musculus OX=10090 GN=Notch1 PE=1 SV=3	1	5	5	1	0	1	1	1	827.16	4131.77	4129.75	489.555	0.404348	0	0	895246	HCD (High Energy Collision Dissociation)	MS2	14.7898	100	9.3309	2806	2806	2797	FP112420_7.raw	0/0		3.85901	329.302	329.302	0	0.000138352	2.15951e-05	0	0
FALSE	High	PMI-Byonic	PMI-Byonic (A2)	A	2	Unambiguous	VGQRCQDSNPCLSTPCKNAGTCHVVDHGGTVDYACSCPL	[F].VGQRcQDSNPcLStPcKNAGtcHVVDHGGTVDYAcScPL.[G]	C5(Carbamidomethyl); C11(Carbamidomethyl); T14(Hex(1)Pent(1)); C16(Carbamidomethyl); T21(Fuc(1)); C22(Carbamidomethyl); C35(Carbamidomethyl); C37(Carbamidomethyl)	1	1	Q01705	Q01705	Neurogenic locus notch homolog protein 1 OS=Mus musculus OX=10090 GN=Notch1 PE=1 SV=3	2	5	5	1	0	1	1	1	964.412	4818.03	4818.02	3.65221	0.00351928	0	0	225819	HCD (High Energy Collision Dissociation)	MS2	0	100	10.3029	3236	3236	3226	FP112420_7.raw	0/0		3.10736	320.821	320.821	1.2	0.000780975	7.98279e-05	0	0
FALSE	High	PMI-Byonic	PMI-Byonic (A2)	A	2	Unambiguous	VGQRCQDSNPCLSTPCKNAGTCHVVDHGGTVDYACSCPL	[F].VGQRcQDSNPcLStPcKNAGtcHVVDHGGTVDYAcScPL.[G]	C5(Carbamidomethyl); C11(Carbamidomethyl); T14(Hex(1)Pent(2)); C16(Carbamidomethyl); T21(Fuc(1)); C22(Carbamidomethyl); C35(Carbamidomethyl); C37(Carbamidomethyl)	1	1	Q01705	Q01705	Neurogenic locus notch homolog protein 1 OS=Mus musculus OX=10090 GN=Notch1 PE=1 SV=3	2	5	5	1	0	1	1	1	990.819	4950.07	4950.06	1.88563	0.00186679	0	0	100035	HCD (High Energy Collision Dissociation)	MS2	0	100	10.3242	3245	3245	3237	FP112420_7.raw	0/0		1.29284	174.075	174.075	0	0.0509521	0.00332717	0	0
FALSE	High	PMI-Byonic	PMI-Byonic (A2)	A	2	Unambiguous	VGQRCQDSNPCLSTPCKNAGTCHVVDHGGTVDYACSCPL	[F].VGQRcQDSNPcLStPcKNAGtcHVVDHGGTVDYAcScPL.[G]	C5(Carbamidomethyl); C11(Carbamidomethyl); T14(Hex(1)Pent(1)); C16(Carbamidomethyl); T21(Fuc(1)); C22(Carbamidomethyl); C35(Carbamidomethyl); C37(Carbamidomethyl)	1	1	Q01705	Q01705	Neurogenic locus notch homolog protein 1 OS=Mus musculus OX=10090 GN=Notch1 PE=1 SV=3	2	5	5	1	0	1	1	1	964.413	4818.03	4818.02	3.84223	0.00370238	0	0	1.21088e+06	HCD (High Energy Collision Dissociation)	MS2	0	58.0443	10.41	3282	3282	3281	FP112420_7.raw	0/0		4.72309	376.577	376.577	1.2	1.89196e-05	4.44514e-06	0	0
FALSE	Low	PMI-Byonic	PMI-Byonic (A2)	A	2	Ambiguous	VGQRCQDSNPCLSTPCKNAGTCHVVDHGGTVDYACSCPLGF	[F].VGQRcQDSNPcLStPcKNAGtcHVVDHGGTVDYAcScPLGF.[S]	C5(Carbamidomethyl); C11(Carbamidomethyl); T14(HexNAc(1)); C16(Carbamidomethyl); T21(Hex(1)); C22(Carbamidomethyl); C35(Carbamidomethyl); C37(Carbamidomethyl)	1	1	Q01705	Q01705	Neurogenic locus notch homolog protein 1 OS=Mus musculus OX=10090 GN=Notch1 PE=1 SV=3	3	5	5		0	2	2	2	990.82	4950.07	4947.08	603.623	0.597234	0	0	319833	HCD (High Energy Collision Dissociation)	MS2	77.5172	100	10.4349	3293	3293	3292	FP112420_7.raw	0/0		0.0804483	76.2946	76.2946	1.2	0.830906	0.0944129	0.0178571	0.0277777
FALSE	High	PMI-Byonic	PMI-Byonic (A2)	A	2	Ambiguous	VGQRCQDSNPCLSTPCKNAGTCHVVDHGGTVDYACSCPL	[F].VGQRcQDSNPcLStPcKNAGtcHVVDHGGTVDYAcScPL.[G]	C5(Carbamidomethyl); C11(Carbamidomethyl); T14(Hex(1)Pent(2)); C16(Carbamidomethyl); T21(Fuc(1)); C22(Carbamidomethyl); C35(Carbamidomethyl); C37(Carbamidomethyl)	1	1	Q01705	Q01705	Neurogenic locus notch homolog protein 1 OS=Mus musculus OX=10090 GN=Notch1 PE=1 SV=3	2	5	5	0.9524	0	1	1	1	990.82	4950.07	4950.06	2.62544	0.00259922	0	0	319833	HCD (High Energy Collision Dissociation)	MS2	77.5172	100	10.4349	3293	3293	3292	FP112420_7.raw	0/0		1.68062	124.871	124.871	0	0.0208632	0.00185779	0	0
FALSE	High	PMI-Byonic	PMI-Byonic (A2)	A	2	Unambiguous	VGQRCQDSNPCLSTPCKNAGTCHVVDHGGTVDY	[F].VGQRcQDSNPcLstPcKNAGTcHVVDHGGTVDY.[A]	C5(Carbamidomethyl); C11(Carbamidomethyl); S13(Fuc(1)); T14(Hex(1)Pent(1)); C16(Carbamidomethyl); C22(Carbamidomethyl)	1	1	Q01705	Q01705	Neurogenic locus notch homolog protein 1 OS=Mus musculus OX=10090 GN=Notch1 PE=1 SV=3	1	5	5	1	0	1	1	1	826.757	4129.76	4129.75	2.27894	0.00188229	0	0	1.04302e+06	HCD (High Energy Collision Dissociation)	MS2	1.01581	100	9.05083	2679	2679	2676	FP112420_7.raw	0/0		11.1066	807.96	623.691	0	7.82381e-12	6.84556e-12	0	0
FALSE	High	PMI-Byonic	PMI-Byonic (A2)	A	2	Unambiguous	VGQRCQDSNPCLSTPCKNAGTCHVVDHGGTVDY	[F].VGQRcQDSNPcLstPcKNAGTcHVVDHGGTVDY.[A]	C5(Carbamidomethyl); C11(Carbamidomethyl); S13(HexNAc(1)Hex(1)Fuc(1)); T14(Hex(1)Pent(1)); C16(Carbamidomethyl); C22(Carbamidomethyl)	1	1	Q01705	Q01705	Neurogenic locus notch homolog protein 1 OS=Mus musculus OX=10090 GN=Notch1 PE=1 SV=3	1	5	5	1	0	1	1	1	900.387	4497.9	4494.88	672.875	0.604899	0	0	594356	HCD (High Energy Collision Dissociation)	MS2	43.6953	100	9.06598	2686	2686	2676	FP112420_7.raw	0/0		5.29101	393.165	393.165	1.2	5.11674e-06	1.60712e-06	0	0
FALSE	High	PMI-Byonic	PMI-Byonic (A2)	A	2	Unambiguous	VGQRCQDSNPCLSTPCKNAGTCHVVDHGGTVDY	[F].VGQRcQDSNPcLstPcKNAGTcHVVDHGGTVDY.[A]	C5(Carbamidomethyl); C11(Carbamidomethyl); S13(Fuc(1)); T14(Hex(1)Pent(1)); C16(Carbamidomethyl); C22(Carbamidomethyl)	1	1	Q01705	Q01705	Neurogenic locus notch homolog protein 1 OS=Mus musculus OX=10090 GN=Notch1 PE=1 SV=3	1	4	4	1	0	1	1	1	1033.2	4129.76	4129.75	3.05073	0.00314969	0	0	1.28764e+06	HCD (High Energy Collision Dissociation)	MS2	0	100	9.09646	2699	2699	2698	FP112420_7.raw	0/0		10.891	817.527	570.66	0	1.2853e-11	8.84797e-12	0	0
FALSE	High	PMI-Byonic	PMI-Byonic (A2)	A	2	Unambiguous	VGQRCQDSNPCLSTPCKNAGTCHVVDHGGTVDY	[F].VGQRcQDSNPcLstPcKNAGTcHVVDHGGTVDY.[A]	C5(Carbamidomethyl); C11(Carbamidomethyl); S13(Fuc(1)); T14(Hex(1)Pent(1)); C16(Carbamidomethyl); C22(Carbamidomethyl)	1	1	Q01705	Q01705	Neurogenic locus notch homolog protein 1 OS=Mus musculus OX=10090 GN=Notch1 PE=1 SV=3	1	5	5	1	0	1	1	1	826.758	4129.76	4129.75	3.3874	0.00279782	0	0	3.65488e+06	HCD (High Energy Collision Dissociation)	MS2	1.73659	26.6343	9.16847	2732	2732	2731	FP112420_7.raw	0/0		9.15234	745.196	488.132	0	7.04149e-10	2.25036e-10	0	0
FALSE	High	PMI-Byonic	PMI-Byonic (A2)	A	2	Unambiguous	VGQRCQDSNPCLSTPCKNAGTCHVVDHGGTVDY	[F].VGQRcQDSNPcLstPcKNAGTcHVVDHGGTVDY.[A]	C5(Carbamidomethyl); C11(Carbamidomethyl); S13(HexNAc(1)); T14(Hex(1)Pent(1)); C16(Carbamidomethyl); C22(Carbamidomethyl)	1	1	Q01705	Q01705	Neurogenic locus notch homolog protein 1 OS=Mus musculus OX=10090 GN=Notch1 PE=1 SV=3	1	5	5	1	0	1	1	1	838.564	4188.79	4186.77	483.403	0.404779	0	0	638259	HCD (High Energy Collision Dissociation)	MS2	47.8513	100	9.16224	2730	2730	2720	FP112420_7.raw	0/0		0.795391	138.731	138.731	0	0.16018	0.00816858	0	0
FALSE	High	PMI-Byonic	PMI-Byonic (A2)	A	2	Unambiguous	VGQRCQDSNPCLSTPCKNAGTCHVVDHGGTVDY	[F].VGQRcQDSNPcLstPcKNAGTcHVVDHGGTVDY.[A]	C5(Carbamidomethyl); C11(Carbamidomethyl); S13(Hex(1)Pent(2)); T14(Fuc(1)); C16(Carbamidomethyl); C22(Carbamidomethyl)	1	1	Q01705	Q01705	Neurogenic locus notch homolog protein 1 OS=Mus musculus OX=10090 GN=Notch1 PE=1 SV=3	1	5	5	1	0	1	1	1	853.167	4261.8	4261.79	3.13391	0.00267122	0	0	1.46673e+06	HCD (High Energy Collision Dissociation)	MS2	0	50.5531	9.12996	2715	2715	2709	FP112420_7.raw	0/0		11.2315	812.386	720.975	1.2	5.868e-12	5.86741e-12	0	0
FALSE	High	PMI-Byonic	PMI-Byonic (A2)	A	2	Unambiguous	VGQRCQDSNPCLSTPCKNAGTCHVVDHGGTVDY	[F].VGQRcQDSNPcLstPcKNAGTcHVVDHGGTVDY.[A]	C5(Carbamidomethyl); C11(Carbamidomethyl); S13(Fuc(1)); T14(Hex(1)); C16(Carbamidomethyl); C22(Carbamidomethyl)	1	1	Q01705	Q01705	Neurogenic locus notch homolog protein 1 OS=Mus musculus OX=10090 GN=Notch1 PE=1 SV=3	1	5	5	1	0	1	1	1	800.949	4000.71	3997.71	752.607	0.60174	0	0	925907	HCD (High Energy Collision Dissociation)	MS2	16.1417	100	9.13642	2718	2718	2709	FP112420_7.raw	0/0		2.30468	244.766	244.766	0	0.00495812	0.000615135	0	0
FALSE	High	PMI-Byonic	PMI-Byonic (A2)	A	2	Unambiguous	VGQRCQDSNPCLSTPCKNAGTCHVVDHGGTVDY	[F].VGQRcQDSNPcLStPcKNAGTcHVVDHGGTVDY.[A]	C5(Carbamidomethyl); C11(Carbamidomethyl); T14(Hex(1)Pent(1)); C16(Carbamidomethyl); C22(Carbamidomethyl)	1	1	Q01705	Q01705	Neurogenic locus notch homolog protein 1 OS=Mus musculus OX=10090 GN=Notch1 PE=1 SV=3	1	5	5	1	0	1	1	1	797.543	3983.69	3983.69	-0.582569	-0.000464155	0	0	132692	HCD (High Energy Collision Dissociation)	MS2	5.00706	100	9.15792	2728	2728	2720	FP112420_7.raw	0/0		1.05284	147.764	147.764	1.2	0.0885449	0.00506631	0	0
FALSE	High	PMI-Byonic	PMI-Byonic (A2)	A	2	Unambiguous	ACSCPLGFSGPL	[Y].AcScPLGFSGPL.[C]	C2(Carbamidomethyl); C4(Carbamidomethyl)	1	1	Q01705	Q01705	Neurogenic locus notch homolog protein 1 OS=Mus musculus OX=10090 GN=Notch1 PE=1 SV=3	2	2	2	1	0	1	1	1	633.288	1265.57	1265.57	1.96848	0.00124562	0	0	791894	HCD (High Energy Collision Dissociation)	MS2	5.36561	100	15.8924	5677	5677	5676	FP112420_7.raw	0/0		2.94221	286.266	286.266	286.266	0.00114233	0.000111078	0	0
FALSE	High	PMI-Byonic	PMI-Byonic (A2)	A	2	Unambiguous	ACSCPLGFSGPL	[Y].AcScPLGFSGPL.[C]	C2(Carbamidomethyl); C4(Carbamidomethyl)	1	1	Q01705	Q01705	Neurogenic locus notch homolog protein 1 OS=Mus musculus OX=10090 GN=Notch1 PE=1 SV=3	2	2	2	1	0	1	1	1	633.288	1265.57	1265.57	2.54721	0.00161183	0	0	1.33969e+06	HCD (High Energy Collision Dissociation)	MS2	0	100	15.7889	5633	5633	5632	FP112420_7.raw	0/0		3.92208	367.111	367.111	367.111	0.000119653	1.72708e-05	0	0
FALSE	High	PMI-Byonic	PMI-Byonic (A2)	A	2	Unambiguous	GFSGPL	[L].GFSGPL.[C]		1	1	Q01705	Q01705	Neurogenic locus notch homolog protein 1 OS=Mus musculus OX=10090 GN=Notch1 PE=1 SV=3	1	3	3	1	0	1	1	1	577.3	1729.89	577.298	1.99652e+06	384.196	0	0	1.99366e+06	HCD (High Energy Collision Dissociation)	MS2	19.2217	68.0924	12.5696	4245	4245	4238	FP112420_7.raw	0/0		1.63276	364.186	164.167	164.167	0.023294	0.00231388	0	0
FALSE	High	PMI-Byonic	PMI-Byonic (A2)	A	2	Unambiguous	CLTPLDNACL	[L].cLTPLDNAcL.[A]	C1(Carbamidomethyl); C9(Carbamidomethyl)	1	1	Q01705	Q01705	Neurogenic locus notch homolog protein 1 OS=Mus musculus OX=10090 GN=Notch1 PE=1 SV=3	2	2	2	1	0	1	1	1	588.776	1176.54	1176.54	4.24336	0.00249624	0	0	173828	HCD (High Energy Collision Dissociation)	MS2	23.3546	100	14.7488	5191	5191	5182	FP112420_7.raw	0/0		3.44519	475.261	283.471	283.471	0.000358764	5.79171e-05	0	0
FALSE	High	PMI-Byonic	PMI-Byonic (A2)	A	2	Unambiguous	CLTPLDNACL	[L].cLTPLDNAcL.[A]	C1(Carbamidomethyl); C9(Carbamidomethyl)	1	1	Q01705	Q01705	Neurogenic locus notch homolog protein 1 OS=Mus musculus OX=10090 GN=Notch1 PE=1 SV=3	2	2	2	1	0	1	1	1	588.775	1176.54	1176.54	2.99832	0.00176382	0	0	2.92122e+06	HCD (High Energy Collision Dissociation)	MS2	2.97894	36.4224	14.8592	5238	5238	5237	FP112420_7.raw	0/0		4.51034	498.293	314.816	314.816	3.08788e-05	5.70388e-06	0	0
FALSE	Medium	PMI-Byonic	PMI-Byonic (A2)	A	2	Unambiguous	CLTPLDNACL	[L].cLTPLDNAcL.[A]	C1(Carbamidomethyl); C9(Carbamidomethyl)	1	1	Q01705	Q01705	Neurogenic locus notch homolog protein 1 OS=Mus musculus OX=10090 GN=Notch1 PE=1 SV=3	2	2	2	1	0	1	1	1	588.775	1176.54	1176.54	3.20583	0.00188589	0	0	136360	HCD (High Energy Collision Dissociation)	MS2	43.1038	100	15.0201	5307	5307	5300	FP112420_7.raw	0/0		0.203385	114.222	114.222	114.222	0.626059	0.0294161	0	0
FALSE	High	PMI-Byonic	PMI-Byonic (A2)	A	2	Unambiguous	ANPCRNGGTCDLLTLTEY	[L].ANPcRNGGTcDLLtLTEY.[K]	C4(Carbamidomethyl); C10(Carbamidomethyl); T14(Fuc(1))	1	1	Q01705	Q01705	Neurogenic locus notch homolog protein 1 OS=Mus musculus OX=10090 GN=Notch1 PE=1 SV=3	3	2	2	1	0	1	1	1	1101	2200.99	2200.98	3.66124	0.00402917	0	0	538065	HCD (High Energy Collision Dissociation)	MS2	12.2957	100	14.2955	4997	4997	4993	FP112420_7.raw	0/0		1.78687	258.466	258.466	0	0.0163355	0.00143545	0	0
FALSE	Medium	PMI-Byonic	PMI-Byonic (A2)	A	2	Unambiguous	ANPCRNGGTCDLLTLTEY	[L].ANPcRNGGTcDLLTLTEY.[K]	C4(Carbamidomethyl); C10(Carbamidomethyl)	1	1	Q01705	Q01705	Neurogenic locus notch homolog protein 1 OS=Mus musculus OX=10090 GN=Notch1 PE=1 SV=3	3	2	2	1	0	1	1	1	1027.97	2054.93	2054.93	3.11296	0.00319845	0	0	235614	HCD (High Energy Collision Dissociation)	MS2	0	100	14.3317	5013	5013	5004	FP112420_7.raw	0/0		0.188895	26.0732	26.0732	26.0732	0.647299	0.0410743	0	0
FALSE	High	PMI-Byonic	PMI-Byonic (A2)	A	2	Unambiguous	ANPCRNGGTCDLLTLTEY	[L].ANPcRNGGTcDLLtLTEY.[K]	C4(Carbamidomethyl); C10(Carbamidomethyl); T14(Fuc(1))	1	1	Q01705	Q01705	Neurogenic locus notch homolog protein 1 OS=Mus musculus OX=10090 GN=Notch1 PE=1 SV=3	3	2	2	1	0	1	1	1	1101	2200.99	2200.98	3.32847	0.00366296	0	0	1.68983e+06	HCD (High Energy Collision Dissociation)	MS2	0	100	14.4107	5046	5046	5045	FP112420_7.raw	0/0		1.91646	261.668	261.668	0	0.012121	0.00109681	0	0
FALSE	High	PMI-Byonic	PMI-Byonic (A2)	A	2	Unambiguous	KCRCPPGWSGKSCQQADPCASNPCANGGQCLPFESSY	[Y].KcRcPPGWSGKScQQADPcAsNPcANGGQcLPFESSY.[I]	C2(Carbamidomethyl); C4(Carbamidomethyl); C13(Carbamidomethyl); C19(Carbamidomethyl); S21(Hex(1)Pent(1)); C24(Carbamidomethyl); C30(Carbamidomethyl)	1	1	Q01705	Q01705	Neurogenic locus notch homolog protein 1 OS=Mus musculus OX=10090 GN=Notch1 PE=1 SV=3	2	4	4	1	0	1	1	1	1129.47	4514.86	4512.84	448.666	0.506189	0	0	2584220	HCD (High Energy Collision Dissociation)	MS2	12.996	100	11.5179	3778	3778	3776	FP112420_7.raw	0/0		6.44631	675.815	210.71	1.2	3.57841e-07	8.48151e-08	0	0
FALSE	High	PMI-Byonic	PMI-Byonic (A2)	A	2	Unambiguous	KCRCPPGWSGKSCQQADPCASNPCANGGQCLPF	[Y].KcRcPPGWSGKscQQADPcASNPcANGGQcLPF.[E]	C2(Carbamidomethyl); C4(Carbamidomethyl); S12(Hex(1)Pent(1)); C13(Carbamidomethyl); C19(Carbamidomethyl); C24(Carbamidomethyl); C30(Carbamidomethyl)	1	1	Q01705	Q01705	Neurogenic locus notch homolog protein 1 OS=Mus musculus OX=10090 GN=Notch1 PE=1 SV=3	1	4	4	1	0	1	1	1	1012.42	4046.68	4046.67	2.63237	0.00266308	0	0	294768	HCD (High Energy Collision Dissociation)	MS2	0	100	11.0921	3588	3588	3578	FP112420_7.raw	0/0		5.34643	553.918	553.918	1.2	4.50366e-06	1.33715e-06	0	0
FALSE	High	PMI-Byonic	PMI-Byonic (A2)	A	2	Unambiguous	KCRCPPGWSGKSCQQADPCASNPCANGGQCLPFESSY	[Y].KcRcPPGWSGKscQQADPcASNPcANGGQcLPFESSY.[I]	C2(Carbamidomethyl); C4(Carbamidomethyl); S12(Hex(1)Pent(2)); C13(Carbamidomethyl); C19(Carbamidomethyl); C24(Carbamidomethyl); C30(Carbamidomethyl)	1	1	Q01705	Q01705	Neurogenic locus notch homolog protein 1 OS=Mus musculus OX=10090 GN=Notch1 PE=1 SV=3	2	4	4	1	0	1	1	1	1162.73	4647.9	4644.88	651.671	0.756733	0	0	876945	HCD (High Energy Collision Dissociation)	MS2	38.5816	100	11.5328	3785	3785	3776	FP112420_7.raw	0/0		5.65865	457.611	457.611	0	2.19457e-06	4.62075e-07	0	0
FALSE	High	PMI-Byonic	PMI-Byonic (A2)	A	2	Unambiguous	SGKSCQQADPCASNPCANGGQCLPFESSY	[W].SGKScQQADPcAsNPcANGGQcLPFESSY.[I]	C5(Carbamidomethyl); C11(Carbamidomethyl); S13(Hex(1)Pent(1)); C16(Carbamidomethyl); C22(Carbamidomethyl)	1	1	Q01705	Q01705	Neurogenic locus notch homolog protein 1 OS=Mus musculus OX=10090 GN=Notch1 PE=1 SV=3	1	3	3	1	0	1	1	1	1157.8	3471.38	3471.37	3.72179	0.00430658	0	0	321732	HCD (High Energy Collision Dissociation)	MS2	0	100	12.5867	4252	4252	4249	FP112420_7.raw	0/0		2.46901	300.797	300.797	10.4	0.00339617	0.000509209	0	0
FALSE	Medium	PMI-Byonic	PMI-Byonic (A2)	A	2	Unambiguous	ESSYICRCPPGFHGPTCRQDVNECSQNPGLCRHGGTCHNEIGSY	[F].ESSYIcRcPPGFHGPTcRQDVNEcsQNPGLcRHGGTcHNEIGSY.[R]	C6(Carbamidomethyl); C8(Carbamidomethyl); C17(Carbamidomethyl); C24(Carbamidomethyl); S25(Fuc(1)); C31(Carbamidomethyl); C37(Carbamidomethyl)	1	1	Q01705	Q01705	Neurogenic locus notch homolog protein 1 OS=Mus musculus OX=10090 GN=Notch1 PE=1 SV=3	3	6	6	1	0	1	1	1	884.046	5299.24	5297.22	381.889	0.337159	0	0	570128	HCD (High Energy Collision Dissociation)	MS2	42.1016	100	10.1775	3181	3181	3171	FP112420_7.raw	0/0		0.30526	213.123	213.123	0	0.495153	0.0177173	0	0
FALSE	High	PMI-Byonic	PMI-Byonic (A2)	A	2	Unambiguous	ICRCPPGFHGPTCRQDVNECSQNPGLCRHGGTCHNEIGSY	[Y].IcRcPPGFHGPtcRQDVNEcSQNPGLcRHGGTcHNEIGSY.[R]	C2(Carbamidomethyl); C4(Carbamidomethyl); T12(Fuc(1)); C13(Carbamidomethyl); C20(Carbamidomethyl); C27(Carbamidomethyl); C33(Carbamidomethyl)	1	1	Q01705	Q01705	Neurogenic locus notch homolog protein 1 OS=Mus musculus OX=10090 GN=Notch1 PE=1 SV=3	2	6	6	1	0	1	1	1	806.016	4831.06	4831.05	1.65446	0.00133213	0	0	183866	HCD (High Energy Collision Dissociation)	MS2	13.0471	100	9.58335	2917	2917	2907	FP112420_7.raw	0/0		2.61514	272.374	272.374	3.6	0.00242585	0.000308081	0	0
FALSE	High	PMI-Byonic	PMI-Byonic (A2)	A	2	Unambiguous	ICRCPPGFHGPTCRQDVNECSQNPGLCRHGGTCHNEIGSY	[Y].IcRcPPGFHGPtcRQDVNEcSQNPGLcRHGGTcHNEIGSY.[R]	C2(Carbamidomethyl); C4(Carbamidomethyl); T12(Fuc(1)); C13(Carbamidomethyl); C20(Carbamidomethyl); C27(Carbamidomethyl); C33(Carbamidomethyl)	1	1	Q01705	Q01705	Neurogenic locus notch homolog protein 1 OS=Mus musculus OX=10090 GN=Notch1 PE=1 SV=3	2	6	6	1	0	1	1	1	806.349	4833.06	4831.05	415.845	0.334828	0	0	3.16989e+06	HCD (High Energy Collision Dissociation)	MS2	50.5652	87.7204	9.41541	2843	2843	2841	FP112420_7.raw	0/0		4.91033	512.929	512.929	3.6	1.22934e-05	3.68333e-06	0	0
FALSE	High	PMI-Byonic	PMI-Byonic (A2)	A	2	Unambiguous	ICRCPPGFHGPTCRQDVNECSQNPGLCRHGGTCHNEIGSY	[Y].IcRcPPGFHGPtcRQDVNEcSQNPGLcRHGGTcHNEIGSY.[R]	C2(Carbamidomethyl); C4(Carbamidomethyl); T12(Fuc(1)); C13(Carbamidomethyl); C20(Carbamidomethyl); C27(Carbamidomethyl); C33(Carbamidomethyl)	1	1	Q01705	Q01705	Neurogenic locus notch homolog protein 1 OS=Mus musculus OX=10090 GN=Notch1 PE=1 SV=3	2	6	6	1	0	1	1	1	806.017	4831.07	4831.05	3.24634	0.00261387	0	0	8710012	HCD (High Energy Collision Dissociation)	MS2	0	10.1997	9.28938	2787	2787	2786	FP112420_7.raw	0/0		5.51228	509.654	509.654	3.6	3.07413e-06	1.07327e-06	0	0
FALSE	High	PMI-Byonic	PMI-Byonic (A2)	A	2	Unambiguous	ICRCPPGFHGPTCRQDVNECSQNPGLCRHGGTCHNEIGSY	[Y].IcRcPPGFHGPTcRQDVNEcSQNPGLcRHGGTcHNEIGSY.[R]	C2(Carbamidomethyl); C4(Carbamidomethyl); C13(Carbamidomethyl); C20(Carbamidomethyl); C27(Carbamidomethyl); C33(Carbamidomethyl)	1	1	Q01705	Q01705	Neurogenic locus notch homolog protein 1 OS=Mus musculus OX=10090 GN=Notch1 PE=1 SV=3	2	6	6	1	0	1	1	1	782.007	4687.01	4684.99	430.409	0.336077	0	0	1.31811e+06	HCD (High Energy Collision Dissociation)	MS2	31.446	100	9.27238	2780	2780	2775	FP112420_7.raw	0/0		2.6863	257.571	257.571	257.571	0.0020592	0.000250844	0	0
FALSE	High	PMI-Byonic	PMI-Byonic (A2)	A	2	Unambiguous	ICRCPPGFHGPTCRQDVNECSQNPGLCRHGGTCHNEIGSY	[Y].IcRcPPGFHGPtcRQDVNEcSQNPGLcRHGGTcHNEIGSY.[R]	C2(Carbamidomethyl); C4(Carbamidomethyl); T12(HexNAc(1)); C13(Carbamidomethyl); C20(Carbamidomethyl); C27(Carbamidomethyl); C33(Carbamidomethyl)	1	1	Q01705	Q01705	Neurogenic locus notch homolog protein 1 OS=Mus musculus OX=10090 GN=Notch1 PE=1 SV=3	2	6	6	1	0	1	1	1	815.69	4889.11	4888.07	211.588	0.172376	0	0	737371	HCD (High Energy Collision Dissociation)	MS2	24.2615	100	9.24269	2766	2766	2764	FP112420_7.raw	0/0		4.31013	410.91	410.91	1.2	4.8963e-05	1.13863e-05	0	0
FALSE	High	PMI-Byonic	PMI-Byonic (A2)	A	2	Unambiguous	ICRCPPGFHGPTCRQDVNECSQNPGLCRHGGTCHNEIGSY	[Y].IcRcPPGFHGPtcRQDVNEcSQNPGLcRHGGTcHNEIGSY.[R]	C2(Carbamidomethyl); C4(Carbamidomethyl); T12(Fuc(1)); C13(Carbamidomethyl); C20(Carbamidomethyl); C27(Carbamidomethyl); C33(Carbamidomethyl)	1	1	Q01705	Q01705	Neurogenic locus notch homolog protein 1 OS=Mus musculus OX=10090 GN=Notch1 PE=1 SV=3	2	5	5	1	0	1	1	1	967.018	4831.06	4831.05	2.89537	0.00279754	0	0	1.19296e+06	HCD (High Energy Collision Dissociation)	MS2	0	50.9609	9.23292	2762	2762	2753	FP112420_7.raw	0/0		9.40394	751.476	751.476	3.6	3.94508e-10	1.05261e-10	0	0
FALSE	High	PMI-Byonic	PMI-Byonic (A2)	A	2	Unambiguous	ICRCPPGFHGPTCRQDVNECSQNPGLCRHGGTCHNEIGSY	[Y].IcRcPPGFHGPtcRQDVNEcSQNPGLcRHGGTcHNEIGSY.[R]	C2(Carbamidomethyl); C4(Carbamidomethyl); T12(Fuc(1)); C13(Carbamidomethyl); C20(Carbamidomethyl); C27(Carbamidomethyl); C33(Carbamidomethyl)	1	1	Q01705	Q01705	Neurogenic locus notch homolog protein 1 OS=Mus musculus OX=10090 GN=Notch1 PE=1 SV=3	2	6	6	1	0	1	1	1	806.35	4833.07	4831.05	417.361	0.336049	0	0	899139	HCD (High Energy Collision Dissociation)	MS2	22.1455	100	9.17279	2734	2734	2731	FP112420_7.raw	0/0		5.11441	429.683	429.683	3.6	7.68402e-06	2.24053e-06	0	0
FALSE	High	PMI-Byonic	PMI-Byonic (A2)	A	2	Unambiguous	ICRCPPGFHGPTCRQDVNECSQNPGLCRHGGTCHNEIGSY	[Y].IcRcPPGFHGPtcRQDVNEcSQNPGLcRHGGTcHNEIGSY.[R]	C2(Carbamidomethyl); C4(Carbamidomethyl); T12(Fuc(1)); C13(Carbamidomethyl); C20(Carbamidomethyl); C27(Carbamidomethyl); C33(Carbamidomethyl)	1	1	Q01705	Q01705	Neurogenic locus notch homolog protein 1 OS=Mus musculus OX=10090 GN=Notch1 PE=1 SV=3	2	5	5	1	0	1	1	1	967.619	4834.07	4831.05	624.738	0.603628	0	0	1.31568e+06	HCD (High Energy Collision Dissociation)	MS2	0	100	9.38015	2828	2828	2819	FP112420_7.raw	0/0		4.97827	403.726	403.726	3.6	1.05131e-05	2.72714e-06	0	0
FALSE	High	PMI-Byonic	PMI-Byonic (A2)	A	2	Unambiguous	NCRCPPEWTGQY	[Y].NcRcPPEWTGQY.[C]	C2(Carbamidomethyl); C4(Carbamidomethyl)	1	1	Q01705	Q01705	Neurogenic locus notch homolog protein 1 OS=Mus musculus OX=10090 GN=Notch1 PE=1 SV=3	1	2	2	1	0	1	1	1	784.327	1567.65	1567.64	2.95332	0.00231488	0	0	1.02675e+06	HCD (High Energy Collision Dissociation)	MS2	5.98653	100	11.0342	3561	3561	3556	FP112420_7.raw	0/0		6.6294	578.053	411.481	411.481	2.34748e-07	3.93115e-08	0	0
FALSE	High	PMI-Byonic	PMI-Byonic (A2)	A	2	Unambiguous	QGATCHDRVASFY	[F].QGATcHDRVAsFY.[C]	C5(Carbamidomethyl); S11(Fuc(1))	1	1	Q01705	Q01705	Neurogenic locus notch homolog protein 1 OS=Mus musculus OX=10090 GN=Notch1 PE=1 SV=3	1	3	3	1	0	1	1	1	553.249	1657.73	1657.73	2.25573	0.00124646	0	0	3.7488e+06	HCD (High Energy Collision Dissociation)	MS2	9.98679	42.5442	9.21732	2754	2754	2753	FP112420_7.raw	0/0		5.24681	444.169	444.169	7.35502	5.66483e-06	1.87763e-06	0	0
FALSE	High	PMI-Byonic	PMI-Byonic (A2)	A	2	Unambiguous	QGATCHDRVASFY	[F].QGATcHDRVAsFY.[C]	C5(Carbamidomethyl); S11(Fuc(1))	1	1	Q01705	Q01705	Neurogenic locus notch homolog protein 1 OS=Mus musculus OX=10090 GN=Notch1 PE=1 SV=3	1	2	2	1	0	1	1	1	829.369	1657.73	1657.73	1.89565	0.00157124	0	0	686372	HCD (High Energy Collision Dissociation)	MS2	0	100	9.20082	2747	2747	2742	FP112420_7.raw	0/0		5.55248	387.522	387.522	7.52741	2.80232e-06	6.96097e-07	0	0
FALSE	High	PMI-Byonic	PMI-Byonic (A2)	A	2	Unambiguous	QGATCHDRVASFY	[F].QGATcHDRVASFY.[C]	C5(Carbamidomethyl)	1	1	Q01705	Q01705	Neurogenic locus notch homolog protein 1 OS=Mus musculus OX=10090 GN=Notch1 PE=1 SV=3	1	3	3	1	0	1	1	1	504.562	1511.67	1511.67	1.67742	0.000845235	0	0	825471	HCD (High Energy Collision Dissociation)	MS2	21.061	100	9.17495	2735	2735	2731	FP112420_7.raw	0/0		2.49875	291.533	291.533	291.533	0.00317136	0.000437035	0	0
FALSE	High	PMI-Byonic	PMI-Byonic (A2)	A	2	Unambiguous	QGATCHDRVASFY	[F].QGATcHDRVAsFY.[C]	C5(Carbamidomethyl); S11(Fuc(1))	1	1	Q01705	Q01705	Neurogenic locus notch homolog protein 1 OS=Mus musculus OX=10090 GN=Notch1 PE=1 SV=3	1	3	3	1	0	1	1	1	553.249	1657.73	1657.73	2.36618	0.0013075	0	0	3025893	HCD (High Energy Collision Dissociation)	MS2	12.6072	58.0037	9.10008	2701	2701	2698	FP112420_7.raw	0/0		5.54604	503.944	479.584	24.976	2.84422e-06	8.91379e-07	0	0
FALSE	Low	PMI-Byonic	PMI-Byonic (A2)	A	2	Unambiguous	QGATCHDRVASF	[F].QGAtcHDRVAsF.[Y]	T4(Fuc(1)); C5(Carbamidomethyl); S11(Fuc(1))	1	1	Q01705	Q01705	Neurogenic locus notch homolog protein 1 OS=Mus musculus OX=10090 GN=Notch1 PE=1 SV=3	0	3	3	1	0	1	1	1	820.721	2460.15	1640.72	499430	273.142	0	0	1.1736e+06	HCD (High Energy Collision Dissociation)	MS2	15.5959	100	11.2006	3637	3637	3633	FP112420_7.raw	0/0		0.0907375	22.5111	22.5111	22.5111	0.811451	0.0810222	0.0181818	0.0285713
FALSE	High	PMI-Byonic	PMI-Byonic (A2)	A	2	Unambiguous	YCECPHGRTGLL	[F].YcEcPHGRTGLL.[C]	C2(Carbamidomethyl); C4(Carbamidomethyl)	1	1	Q01705	Q01705	Neurogenic locus notch homolog protein 1 OS=Mus musculus OX=10090 GN=Notch1 PE=1 SV=3	2	3	3	1	0	1	1	1	488.225	1462.66	1462.66	2.34326	0.00114246	0	0	925317	HCD (High Energy Collision Dissociation)	MS2	66.3024	100	9.12215	2711	2711	2709	FP112420_7.raw	0/0		2.85011	297.447	297.447	297.447	0.00141218	0.000148252	0	0
FALSE	High	PMI-Byonic	PMI-Byonic (A2)	A	2	Unambiguous	YCECPHGRTGLL	[F].YcEcPHGRTGLL.[C]	C2(Carbamidomethyl); C4(Carbamidomethyl)	1	1	Q01705	Q01705	Neurogenic locus notch homolog protein 1 OS=Mus musculus OX=10090 GN=Notch1 PE=1 SV=3	2	2	2	1	0	1	1	1	731.834	1462.66	1462.66	2.89493	0.00211715	0	0	524247	HCD (High Energy Collision Dissociation)	MS2	0	100	8.88099	2604	2604	2599	FP112420_7.raw	0/0		5.86314	532.171	532.171	532.171	1.37043e-06	2.45515e-07	0	0
FALSE	High	PMI-Byonic	PMI-Byonic (A2)	A	2	Unambiguous	YCECPHGRTGLL	[F].YcEcPHGRTGLL.[C]	C2(Carbamidomethyl); C4(Carbamidomethyl)	1	1	Q01705	Q01705	Neurogenic locus notch homolog protein 1 OS=Mus musculus OX=10090 GN=Notch1 PE=1 SV=3	2	3	3	1	0	1	1	1	488.225	1462.66	1462.66	1.90511	0.000928839	0	0	9003083	HCD (High Energy Collision Dissociation)	MS2	6.05022	17.4417	8.99647	2655	2655	2654	FP112420_7.raw	0/0		4.34898	361.61	361.61	361.61	4.47733e-05	9.82059e-06	0	0
FALSE	High	PMI-Byonic	PMI-Byonic (A2)	A	2	Unambiguous	YCECPHGRTGLL	[F].YcEcPHGRTGLL.[C]	C2(Carbamidomethyl); C4(Carbamidomethyl)	1	1	Q01705	Q01705	Neurogenic locus notch homolog protein 1 OS=Mus musculus OX=10090 GN=Notch1 PE=1 SV=3	2	3	3	1	0	1	1	1	488.225	1462.66	1462.66	2.59364	0.00126453	0	0	12813407	HCD (High Energy Collision Dissociation)	MS2	3.34354	12.8773	8.87667	2602	2602	2599	FP112420_7.raw	0/0		4.94583	429.57	429.57	429.57	1.13285e-05	3.20499e-06	0	0
FALSE	High	PMI-Byonic	PMI-Byonic (A2)	A	2	Unambiguous	QCICMPGYEGVY	[F].QcIcMPGYEGVY.[C]	C2(Carbamidomethyl); C4(Carbamidomethyl)	1	1	Q01705	Q01705	Neurogenic locus notch homolog protein 1 OS=Mus musculus OX=10090 GN=Notch1 PE=1 SV=3	1	2	2	1	0	1	1	1	738.804	1476.6	1476.6	3.06523	0.00226305	0	0	519050	HCD (High Energy Collision Dissociation)	MS2	19.4471	100	15.0115	5303	5303	5300	FP112420_7.raw	0/0		4.2076	383.524	383.524	383.524	6.20007e-05	1.3333e-05	0	0
FALSE	High	PMI-Byonic	PMI-Byonic (A2)	A	2	Unambiguous	QCQCPKGFNGHLCQYDVDECASTPCKNGAKCLDGPNTY	[F].QcQcPKGFNGHLcQYDVDEcASTPcKNGAKcLDGPNtY.[T]	C2(Carbamidomethyl); C4(Carbamidomethyl); C13(Carbamidomethyl); C20(Carbamidomethyl); C25(Carbamidomethyl); C31(Carbamidomethyl); T37(Hex(1)Pent(1))	1	1	Q01705	Q01705	Neurogenic locus notch homolog protein 1 OS=Mus musculus OX=10090 GN=Notch1 PE=1 SV=3	4	5	5	1	0	1	1	1	949.797	4744.96	4743.95	212.765	0.201869	0	0	294610	HCD (High Energy Collision Dissociation)	MS2	0	100	11.2491	3658	3658	3655	FP112420_7.raw	0/0		3.59809	416.422	416.422	3.16377	0.000252298	2.95503e-05	0	0
FALSE	High	PMI-Byonic	PMI-Byonic (A2)	A	2	Unambiguous	TCVCTEGYTGTHCEVDIDECDPDPCHY	[Y].TcVcTEGYTGtHcEVDIDEcDPDPcHY.[G]	C2(Carbamidomethyl); C4(Carbamidomethyl); T11(HexNAc(1)); C13(Carbamidomethyl); C20(Carbamidomethyl); C25(Carbamidomethyl)	1	1	Q01705	Q01705	Neurogenic locus notch homolog protein 1 OS=Mus musculus OX=10090 GN=Notch1 PE=1 SV=3	1	3	3	1	0	1	1	1	1165.11	3493.31	3493.29	4.59907	0.0053553	0	0	400764	HCD (High Energy Collision Dissociation)	MS2	0	100	11.8973	3947	3947	3941	FP112420_7.raw	0/0		2.69181	273.577	248.858	4.8	0.00203323	0.000200612	0	0
FALSE	High	PMI-Byonic	PMI-Byonic (A2)	A	2	Unambiguous	TCVCTEGYTGTHCEVDIDECDPDPCHY	[Y].TcVcTEGYTGtHcEVDIDEcDPDPcHY.[G]	C2(Carbamidomethyl); C4(Carbamidomethyl); T11(HexNAc(1)); C13(Carbamidomethyl); C20(Carbamidomethyl); C25(Carbamidomethyl)	1	1	Q01705	Q01705	Neurogenic locus notch homolog protein 1 OS=Mus musculus OX=10090 GN=Notch1 PE=1 SV=3	1	4	4	1	0	1	1	1	874.332	3494.31	3493.29	290.561	0.253754	0	0	976737	HCD (High Energy Collision Dissociation)	MS2	0	100	11.9393	3965	3965	3963	FP112420_7.raw	0/0		1.98703	223.738	223.738	4.8	0.0103031	0.000840437	0	0
FALSE	Low	PMI-Byonic	PMI-Byonic (A2)	A	2	Unambiguous	GSCKDGVATFTCL	[Y].GScKDGVAtFtcL.[C]	C3(Carbamidomethyl); T9(Hex(1)); T11(HexNAc(1)Hex(1)Fuc(1)); C12(Carbamidomethyl)	1	1	Q01705	Q01705	Neurogenic locus notch homolog protein 1 OS=Mus musculus OX=10090 GN=Notch1 PE=1 SV=3	1	2	2	1	0	1	1	1	1044.94	2088.86	2088.87	-4.17334	-0.00435878	0	0	931780	HCD (High Energy Collision Dissociation)	MS2	4.11022	100	11.1565	3617	3617	3611	FP112420_7.raw	0/0		0.140421	0.542887	0.542887	7.10543e-15	0.723734	0.0537161	0	0
FALSE	High	PMI-Byonic	PMI-Byonic (A2)	A	2	Unambiguous	TCLCQPGYTGHHCETNINECHSQPCRHGGTCQDRDNSYL	[F].TcLcQPGYTGHHcEtNINEcHsQPcRHGGTcQDRDNSYL.[C]	C2(Carbamidomethyl); C4(Carbamidomethyl); C13(Carbamidomethyl); T15(HexNAc(1)Fuc(1)); C20(Carbamidomethyl); S22(Hex(1)Pent(2)); C25(Carbamidomethyl); C31(Carbamidomethyl)	1	1	Q01705	Q01705	Neurogenic locus notch homolog protein 1 OS=Mus musculus OX=10090 GN=Notch1 PE=1 SV=3	3	6	6	1	0	1	1	1	916.706	5495.2	5495.18	2.98463	0.00273352	0	0	89731.3	HCD (High Energy Collision Dissociation)	MS2	5.81676	100	8.52181	2447	2447	2445	FP112420_7.raw	0/0		4.5063	354.68	354.68	0	3.11675e-05	6.86131e-06	0	0
FALSE	High	PMI-Byonic	PMI-Byonic (A2)	A	2	Unambiguous	TCLCQPGYTGHHCETNINECHSQPCRHGGTCQDRDNSYL	[F].TcLcQPGYTGHHcEtNINEcHsQPcRHGGTcQDRDNSYL.[C]	C2(Carbamidomethyl); C4(Carbamidomethyl); C13(Carbamidomethyl); T15(HexNAc(1)Hex(1)Fuc(1)); C20(Carbamidomethyl); S22(Hex(1)Pent(2)R0); C25(Carbamidomethyl); C31(Carbamidomethyl)	1	1	Q01705	Q01705	Neurogenic locus notch homolog protein 1 OS=Mus musculus OX=10090 GN=Notch1 PE=1 SV=3	3	6	6	1	0	1	1	1	944.05	5659.26	5657.24	358.204	0.337741	0	0	471112	HCD (High Energy Collision Dissociation)	MS2	28.5326	100	8.48712	2432	2432	2423	FP112420_7.raw	0/0		2.58453	222.859	222.859	0	0.00260297	0.000366924	0	0
FALSE	High	PMI-Byonic	PMI-Byonic (A2)	A	2	Unambiguous	TCLCQPGYTGHHCETNINECHSQPCRHGGTCQDRDNSYL	[F].TcLcQPGYTGHHcEtNINEcHsQPcRHGGTcQDRDNSYL.[C]	C2(Carbamidomethyl); C4(Carbamidomethyl); C13(Carbamidomethyl); T15(Hex(1)Pent(1)); C20(Carbamidomethyl); S22(HexNAc(1)Fuc(1)); C25(Carbamidomethyl); C31(Carbamidomethyl)	1	1	Q01705	Q01705	Neurogenic locus notch homolog protein 1 OS=Mus musculus OX=10090 GN=Notch1 PE=1 SV=3	3	6	6	1	0	1	1	1	895.366	5367.16	5363.14	749.418	0.669872	0	0	579773	HCD (High Energy Collision Dissociation)	MS2	20.4701	100	8.48279	2430	2430	2423	FP112420_7.raw	0/0		3.51994	264.237	264.237	0	0.00030204	3.86333e-05	0	0
FALSE	High	PMI-Byonic	PMI-Byonic (A2)	A	2	Unambiguous	TCLCQPGYTGHHCETNINECHSQPCRHGGTCQDRDNSYL	[F].TcLcQPGYTGHHcEtNINEcHsQPcRHGGTcQDRDNSYL.[C]	C2(Carbamidomethyl); C4(Carbamidomethyl); C13(Carbamidomethyl); T15(Hex(1)Pent(1)R0); C20(Carbamidomethyl); S22(HexNAc(1)Hex(1)Fuc(1)); C25(Carbamidomethyl); C31(Carbamidomethyl)	1	1	Q01705	Q01705	Neurogenic locus notch homolog protein 1 OS=Mus musculus OX=10090 GN=Notch1 PE=1 SV=3	3	6	6	1	0	1	1	1	922.045	5527.23	5525.19	369.11	0.339901	0	0	375362	HCD (High Energy Collision Dissociation)	MS2	38.4588	100	8.4614	2421	2421	2412	FP112420_7.raw	0/0		3.4742	262.912	262.912	0	0.000335585	4.82124e-05	0	0
FALSE	High	PMI-Byonic	PMI-Byonic (A2)	A	2	Unambiguous	TCRCPEGYHDPTCL	[F].TcRcPEGYHDPTcL.[S]	C2(Carbamidomethyl); C4(Carbamidomethyl); C13(Carbamidomethyl)	1	1	Q01705	Q01705	Neurogenic locus notch homolog protein 1 OS=Mus musculus OX=10090 GN=Notch1 PE=1 SV=3	1	3	3	1	0	1	1	1	589.242	1765.71	1765.71	1.86302	0.00109652	0	0	923816	HCD (High Energy Collision Dissociation)	MS2	18.0112	100	9.13858	2719	2719	2709	FP112420_7.raw	0/0		4.39824	430.214	430.214	430.214	3.99725e-05	8.30092e-06	0	0
FALSE	Low	PMI-Byonic	PMI-Byonic (A2)	A	2	Unambiguous	TCRCPEGY	[F].tcRcPEGY.[H]	T1(Fuc(1)); C2(Carbamidomethyl); C4(Carbamidomethyl)	1	1	Q01705	Q01705	Neurogenic locus notch homolog protein 1 OS=Mus musculus OX=10090 GN=Notch1 PE=1 SV=3	0	2	2	1	0	1	1	1	594.747	1188.49	1188.47	17.8758	0.0106224	0	0	881578	HCD (High Energy Collision Dissociation)	MS2	16.8436	100	13.5909	4694	4694	4689	FP112420_7.raw	0/0		0.0319596	8.92268	8.92268	8.92268	0.929053	0.109056	0.0175438	0.027027
[truncated: 7 more columns]

## Sheet: FP030521_17
Checked	Confidence	Identifying Node Type	Identifying Node	Search ID	Identifying Node No	PSM Ambiguity	Sequence	Annotated Sequence	Modifications	# Protein Groups	# Proteins	Master Protein Accessions	Protein Accessions	Protein Descriptions	# Missed Cleavages	Charge	Original Precursor Charge	DeltaScore	DeltaCn	Rank	Search Engine Rank	Concatenated Rank	m/z [Da]	MH+ [Da]	Theo. MH+ [Da]	DeltaM [ppm]	Deltam/z [Da]	Matched Ions	Total Ions	Intensity	Activation Type	MS Order	Isolation Interference [%]	Ion Inject Time [ms]	RT [min]	First Scan	Last Scan	Master Scan(s)	Spectrum File	Ions Matched	Annotation	|Log Prob|	Byonic Score	Delta Byonic Score	Delta Mod Score	PEP 2D	q-Value 2D	FDR 2D	Peptide Group FDR 2D
FALSE	High	PMI-Byonic	PMI-Byonic (A2)	A	2	Unambiguous	VGQRCQDSNPCLSTPCKNAGTCHVVDHGGTVDY	[F].VGQRcQdSnPcLstPcKNAGTcHVVDHGGTVDY.[A]	C5(Carbamidomethyl); D7(Oxidation); N9(Deamidated); C11(Carbamidomethyl); S13(Fuc(1)); T14(Fuc(1)); C16(Carbamidomethyl); C22(Carbamidomethyl)	1	1	Q01705	Q01705	Neurogenic locus notch homolog protein 1 OS=Mus musculus OX=10090 GN=Notch1 PE=1 SV=3	1	5	5	1	0	1	1	1	800.551	3998.72	3998.69	8.66123	0.00692672	0	0	1.31188e+06	HCD (High Energy Collision Dissociation)	MS2	61.7324	100	8.1218	2940	2940	2931	FP030521_17.raw	0/0		5.05852	492.261	492.261	2.28	8.73935e-06	1.72666e-06	0	0
FALSE	High	PMI-Byonic	PMI-Byonic (A2)	A	2	Unambiguous	VGQRCQDSNPCLSTPCKNAGTCHVVDHGGTVDY	[F].VGQRcqDSNPcLstPcKnAGTcHVVDHGGTVDY.[A]	C5(Carbamidomethyl); Q6(Deamidated); C11(Carbamidomethyl); S13(HexNAc(1)Fuc(1)); T14(Fuc(1)); C16(Carbamidomethyl); N18(Deamidated); C22(Carbamidomethyl)	1	1	Q01705	Q01705	Neurogenic locus notch homolog protein 1 OS=Mus musculus OX=10090 GN=Notch1 PE=1 SV=3	1	5	5	1	0	1	1	1	838.962	4190.78	4186.76	960.897	0.804609	0	0	1.69366e+06	HCD (High Energy Collision Dissociation)	MS2	30.9982	100	8.16052	2958	2958	2953	FP030521_17.raw	0/0		1.08655	148.297	148.297	0	0.0819308	0.00575915	0	0
FALSE	High	PMI-Byonic	PMI-Byonic (A2)	A	2	Unambiguous	VGQRCQDSNPCLSTPCKNAGTCHVVDHGGTVDY	[F].VGQRcqDSnPcLstPcKNAGTcHVVDHGGTVDY.[A]	C5(Carbamidomethyl); Q6(Deamidated); N9(Deamidated); C11(Carbamidomethyl); S13(Fuc(1)); T14(Fuc(1)); C16(Carbamidomethyl); C22(Carbamidomethyl)	1	1	Q01705	Q01705	Neurogenic locus notch homolog protein 1 OS=Mus musculus OX=10090 GN=Notch1 PE=1 SV=3	1	5	5	1	0	1	1	1	797.948	3985.71	3983.68	509.525	0.405957	0	0	1992745	HCD (High Energy Collision Dissociation)	MS2	23.8074	100	8.18209	2969	2969	2964	FP030521_17.raw	0/0		3.45854	344.148	344.148	2.28	0.000347907	1.60117e-05	0	0
FALSE	High	PMI-Byonic	PMI-Byonic (A2)	A	2	Unambiguous	VGQRCQDSNPCLSTPCKNAGTCHVVDHGGTVDY	[F].VGQRcQDSnPcLstPcKNAGTcHVVDHGGTVDY.[A]	C5(Carbamidomethyl); N9(Oxidation); C11(Carbamidomethyl); S13(Fuc(1)); T14(Fuc(1)); C16(Carbamidomethyl); C22(Carbamidomethyl)	1	1	Q01705	Q01705	Neurogenic locus notch homolog protein 1 OS=Mus musculus OX=10090 GN=Notch1 PE=1 SV=3	1	5	5	1	0	1	1	1	800.349	3997.71	3997.71	2.207	0.00176458	0	0	2.53567e+06	HCD (High Energy Collision Dissociation)	MS2	56.9787	100	8.22358	2988	2988	2984	FP030521_17.raw	0/0		1.9492	181.432	181.432	4.8	0.0112408	0.000752982	0	0
FALSE	Medium	PMI-Byonic	PMI-Byonic (A2)	A	2	Unambiguous	VGQRCQDSNPCLSTPCKNAGTCHVVDHGGTVDYACSCPL	[F].VGQRcQDsNPcLsTPcKnAGTcHVVDHGGTVDYAcScPL.[G]	C5(Carbamidomethyl); S8(Fuc(1)); C11(Carbamidomethyl); S13(HexNAc(1)Fuc(1)); C16(Carbamidomethyl); N18(Deamidated); C22(Carbamidomethyl); C35(Carbamidomethyl); C37(Carbamidomethyl)	1	1	Q01705	Q01705	Neurogenic locus notch homolog protein 1 OS=Mus musculus OX=10090 GN=Notch1 PE=1 SV=3	2	5	5	1	0	1	1	1	976.62	4879.07	4874.04	1031.41	1.00543	0	0	2.18327e+06	HCD (High Energy Collision Dissociation)	MS2	23.8253	100	9.49659	3579	3579	3570	FP030521_17.raw	0/0		0.678723	45.1638	45.1638	0.8	0.209545	0.0131134	0	0
FALSE	High	PMI-Byonic	PMI-Byonic (A2)	A	2	Unambiguous	VGQRCQDSNPCLSTPCKNAGTCHVVDHGGTVDY	[F].VGQRcQDSnPcLStPcKNAGTcHVVDHGGTVDY.[A]	C5(Carbamidomethyl); N9(Deamidated); C11(Carbamidomethyl); T14(HexNAc(1)Hex(1)Fuc(1)NeuAc(1)); C16(Carbamidomethyl); C22(Carbamidomethyl)	1	1	Q01705	Q01705	Neurogenic locus notch homolog protein 1 OS=Mus musculus OX=10090 GN=Notch1 PE=1 SV=3	1	5	5	1	0	1	1	1	899.984	4495.89	4492.86	673.305	0.605013	0	0	1.54258e+06	HCD (High Energy Collision Dissociation)	MS2	15.2363	100	8.06986	2916	2916	2909	FP030521_17.raw	0/0		5.83135	476.436	476.436	1.2	1.47453e-06	2.1893e-07	0	0
FALSE	High	PMI-Byonic	PMI-Byonic (A2)	A	2	Unambiguous	ACSCPLGFSGPL	[Y].AcScPLGFSGPL.[C]	C2(Carbamidomethyl); C4(Carbamidomethyl)	1	1	Q01705	Q01705	Neurogenic locus notch homolog protein 1 OS=Mus musculus OX=10090 GN=Notch1 PE=1 SV=3	2	2	2	1	0	1	1	1	633.291	1265.58	1265.57	7.85225	0.00496877	0	0	316267	HCD (High Energy Collision Dissociation)	MS2	16.8536	100	15.1828	6157	6157	6155	FP030521_17.raw	0/0		5.60022	469.291	469.291	469.291	2.51063e-06	5.65335e-07	0	0
FALSE	High	PMI-Byonic	PMI-Byonic (A2)	A	2	Unambiguous	ACSCPLGFSGPL	[Y].AcScPLGFSGPL.[C]	C2(Carbamidomethyl); C4(Carbamidomethyl)	1	1	Q01705	Q01705	Neurogenic locus notch homolog protein 1 OS=Mus musculus OX=10090 GN=Notch1 PE=1 SV=3	2	2	2	1	0	1	1	1	633.289	1265.57	1265.57	3.80113	0.00240529	0	0	4.41266e+06	HCD (High Energy Collision Dissociation)	MS2	8.50222	50.1182	15.054	6101	6101	6100	FP030521_17.raw	0/0		9.64284	727.195	727.195	727.195	2.27594e-10	2.65105e-11	0	0
FALSE	High	PMI-Byonic	PMI-Byonic (A2)	A	2	Unambiguous	ACSCPLGFSGPL	[Y].AcScPLGFSGPL.[C]	C2(Carbamidomethyl); C4(Carbamidomethyl)	1	1	Q01705	Q01705	Neurogenic locus notch homolog protein 1 OS=Mus musculus OX=10090 GN=Notch1 PE=1 SV=3	2	2	2	1	0	1	1	1	633.289	1265.57	1265.57	4.57277	0.00289357	0	0	628090	HCD (High Energy Collision Dissociation)	MS2	20.2828	100	14.9359	6050	6050	6045	FP030521_17.raw	0/0		7.64284	644.523	644.523	644.523	2.27594e-08	3.15256e-09	0	0
FALSE	High	PMI-Byonic	PMI-Byonic (A2)	A	2	Unambiguous	GFSGPLCLTPLDNACL	[L].GFSGPLcLtPLDnAcL.[A]	C7(Carbamidomethyl); T9(HexNAc(1)Fuc(1)); N13(Oxidation); C15(Carbamidomethyl)	1	1	Q01705	Q01705	Neurogenic locus notch homolog protein 1 OS=Mus musculus OX=10090 GN=Notch1 PE=1 SV=3	4	2	2	1	0	1	1	1	1050.48	2099.96	2099.95	5.14848	0.00540578	0	0	237358	HCD (High Energy Collision Dissociation)	MS2	0	100	17.4189	7120	7120	7112	FP030521_17.raw	0/0		1.84042	156.121	156.121	11.4038	0.0144405	0.00093308	0	0
FALSE	Medium	PMI-Byonic	PMI-Byonic (A2)	A	2	Unambiguous	GFSGPLCLTPLDNACL	[L].GFSGPLcLtPLDnAcL.[A]	C7(Carbamidomethyl); T9(HexNAc(1)Fuc(1)); N13(Oxidation); C15(Carbamidomethyl)	1	1	Q01705	Q01705	Neurogenic locus notch homolog protein 1 OS=Mus musculus OX=10090 GN=Notch1 PE=1 SV=3	4	2	2	1	0	1	1	1	1050.49	2099.96	2099.95	5.84604	0.0061382	0	0	369197	HCD (High Energy Collision Dissociation)	MS2	0	100	17.5427	7172	7172	7167	FP030521_17.raw	0/0		0.555057	81.1288	81.1288	20.2184	0.278575	0.0255782	0	0
FALSE	High	PMI-Byonic	PMI-Byonic (A2)	A	2	Unambiguous	GFSGPL	[L].GFSGPL.[C]		1	1	Q01705	Q01705	Neurogenic locus notch homolog protein 1 OS=Mus musculus OX=10090 GN=Notch1 PE=1 SV=3	1	3	3	1	0	1	1	1	579.307	1735.91	577.298	2.00695e+06	386.203	0	0	2.92517e+06	HCD (High Energy Collision Dissociation)	MS2	31.5614	55.4332	11.3854	4467	4467	4461	FP030521_17.raw	0/0		1.42648	241.631	168.542	168.542	0.0374555	0.0019001	0	0
FALSE	High	PMI-Byonic	PMI-Byonic (A2)	A	2	Unambiguous	GFSGPLCLTPLDNACL	[L].GFSGPLcLtPLDnAcL.[A]	C7(Carbamidomethyl); T9(HexNAc(1)Fuc(1)); N13(Oxidation); C15(Carbamidomethyl)	1	1	Q01705	Q01705	Neurogenic locus notch homolog protein 1 OS=Mus musculus OX=10090 GN=Notch1 PE=1 SV=3	4	3	3	1	0	1	1	1	700.66	2099.96	2099.95	6.24655	0.00437248	0	0	205026	HCD (High Energy Collision Dissociation)	MS2	9.70301	100	17.4474	7132	7132	7123	FP030521_17.raw	0/0		2.66559	285.875	285.875	19.1992	0.00215979	9.28589e-05	0	0
FALSE	Medium	PMI-Byonic	PMI-Byonic (A2)	A	2	Unambiguous	SGPLCLTPLDNACL	[F].sGPLcLtPLDNAcL.[A]	S1(HexNAc(1)Hex(1)Fuc(1)); C5(Carbamidomethyl); T7(HexNAc(1)Fuc(1)); C13(Carbamidomethyl)	1	1	Q01705	Q01705	Neurogenic locus notch homolog protein 1 OS=Mus musculus OX=10090 GN=Notch1 PE=1 SV=3	3	2	2	1	0	1	1	1	1196.04	2391.07	2391.06	7.13969	0.0085357	0	0	165745	HCD (High Energy Collision Dissociation)	MS2	33.5547	100	19.9937	8204	8204	8201	FP030521_17.raw	0/0		0.620352	55.7293	55.7293	27.4506	0.239689	0.020344	0	0
FALSE	High	PMI-Byonic	PMI-Byonic (A2)	A	2	Unambiguous	CLTPLDNACL	[L].cLTPLDNAcL.[A]	C1(Carbamidomethyl); C9(Carbamidomethyl)	1	1	Q01705	Q01705	Neurogenic locus notch homolog protein 1 OS=Mus musculus OX=10090 GN=Notch1 PE=1 SV=3	2	2	2	1	0	1	1	1	588.777	1176.55	1176.54	6.00718	0.00353384	0	0	500219	HCD (High Energy Collision Dissociation)	MS2	15.8838	100	14.2179	5739	5739	5737	FP030521_17.raw	0/0		4.67747	584.64	326.416	326.416	2.10152e-05	2.60782e-06	0	0
FALSE	High	PMI-Byonic	PMI-Byonic (A2)	A	2	Unambiguous	CLTPLDNACL	[L].cLTPLDNAcL.[A]	C1(Carbamidomethyl); C9(Carbamidomethyl)	1	1	Q01705	Q01705	Neurogenic locus notch homolog protein 1 OS=Mus musculus OX=10090 GN=Notch1 PE=1 SV=3	2	2	2	1	0	1	1	1	588.777	1176.55	1176.54	7.04471	0.00414419	0	0	3.9722e+06	HCD (High Energy Collision Dissociation)	MS2	8.29414	59.5364	14.0868	5683	5683	5682	FP030521_17.raw	0/0		8.37069	701.93	279.068	279.068	4.25906e-09	7.08041e-10	0	0
FALSE	High	PMI-Byonic	PMI-Byonic (A2)	A	2	Unambiguous	CLTPLDNACL	[L].cLTPLDNAcL.[A]	C1(Carbamidomethyl); C9(Carbamidomethyl)	1	1	Q01705	Q01705	Neurogenic locus notch homolog protein 1 OS=Mus musculus OX=10090 GN=Notch1 PE=1 SV=3	2	2	2	1	0	1	1	1	588.778	1176.55	1176.54	8.08225	0.00475454	0	0	1.47978e+06	HCD (High Energy Collision Dissociation)	MS2	13.4193	75.5495	13.9637	5630	5630	5627	FP030521_17.raw	0/0		7.37069	663.197	285.421	285.421	4.25906e-08	5.22824e-09	0	0
FALSE	High	PMI-Byonic	PMI-Byonic (A2)	A	2	Unambiguous	ANPCRNGGTCDLLTLTEY	[L].ANPcRnGGTcDLLtLTEY.[K]	C4(Carbamidomethyl); N6(Deamidated); C10(Carbamidomethyl); T14(Fuc(1))	1	1	Q01705	Q01705	Neurogenic locus notch homolog protein 1 OS=Mus musculus OX=10090 GN=Notch1 PE=1 SV=3	3	3	3	1	0	1	1	1	734.665	2201.98	2201.97	5.28561	0.00387959	0	0	806810	HCD (High Energy Collision Dissociation)	MS2	5.88144	100	14.6081	5907	5907	5902	FP030521_17.raw	0/0		2.10531	278.907	278.907	0	0.00784673	0.000361782	0	0
FALSE	High	PMI-Byonic	PMI-Byonic (A2)	A	2	Unambiguous	ANPCRNGGTCDLLTLTEY	[L].ANPcRNGGtcDLLTLTEY.[K]	C4(Carbamidomethyl); T9(Fuc(1)); C10(Carbamidomethyl)	1	1	Q01705	Q01705	Neurogenic locus notch homolog protein 1 OS=Mus musculus OX=10090 GN=Notch1 PE=1 SV=3	3	3	3	1	0	1	1	1	734.339	2201	2200.98	8.20299	0.00601822	0	0	562999	HCD (High Energy Collision Dissociation)	MS2	42.7901	100	13.7095	5519	5519	5517	FP030521_17.raw	0/0		1.63035	258.387	258.387	6.4	0.0234233	0.00144426	0	0
FALSE	High	PMI-Byonic	PMI-Byonic (A2)	A	2	Unambiguous	ANPCRNGGTCDLLTLTEY	[L].ANPcRNGGtcDLLTLTEY.[K]	C4(Carbamidomethyl); T9(Fuc(1)); C10(Carbamidomethyl)	1	1	Q01705	Q01705	Neurogenic locus notch homolog protein 1 OS=Mus musculus OX=10090 GN=Notch1 PE=1 SV=3	3	2	2	1	0	1	1	1	1101	2201	2200.98	7.09987	0.00781335	0	0	4.64927e+06	HCD (High Energy Collision Dissociation)	MS2	0	100	13.6614	5497	5497	5495	FP030521_17.raw	0/0		5.58678	533.028	533.028	22.4325	2.58951e-06	6.18603e-07	0	0
FALSE	High	PMI-Byonic	PMI-Byonic (A2)	A	2	Unambiguous	ANPCRNGGTCDLLTLTEY	[L].ANPcRNGGtcDLLTLTEY.[K]	C4(Carbamidomethyl); T9(Fuc(1)); C10(Carbamidomethyl)	1	1	Q01705	Q01705	Neurogenic locus notch homolog protein 1 OS=Mus musculus OX=10090 GN=Notch1 PE=1 SV=3	3	3	3	1	0	1	1	1	734.339	2201	2200.98	7.95341	0.00583511	0	0	1.08351e+06	HCD (High Energy Collision Dissociation)	MS2	44.8579	85.3733	13.5871	5465	5465	5462	FP030521_17.raw	0/0		1.73719	307.493	307.493	6.4	0.0183153	0.00115882	0	0
FALSE	High	PMI-Byonic	PMI-Byonic (A2)	A	2	Unambiguous	ANPCRNGGTCDLLTLTEY	[L].ANPcRnGGtcDLLTLTEY.[K]	C4(Carbamidomethyl); N6(Deamidated); T9(Fuc(1)); C10(Carbamidomethyl)	1	1	Q01705	Q01705	Neurogenic locus notch homolog protein 1 OS=Mus musculus OX=10090 GN=Notch1 PE=1 SV=3	3	2	2	1	0	1	1	1	1101.49	2201.98	2201.97	5.92924	0.00652801	0	0	1.54021e+06	HCD (High Energy Collision Dissociation)	MS2	0	100	14.6037	5905	5905	5902	FP030521_17.raw	0/0		4.93496	406.379	406.379	10.6855	1.16156e-05	2.2469e-06	0	0
FALSE	High	PMI-Byonic	PMI-Byonic (A2)	A	2	Unambiguous	ANPCRNGGTCDLLTLTEY	[L].ANPcRNGGtcDLLTLTEY.[K]	C4(Carbamidomethyl); T9(Fuc(1)); C10(Carbamidomethyl)	1	1	Q01705	Q01705	Neurogenic locus notch homolog protein 1 OS=Mus musculus OX=10090 GN=Notch1 PE=1 SV=3	3	2	2	1	0	1	1	1	1101	2201	2200.98	7.54356	0.00830163	0	0	279933	HCD (High Energy Collision Dissociation)	MS2	0	100	13.5524	5450	5450	5440	FP030521_17.raw	0/0		4.61695	456.582	456.582	31.9988	2.41575e-05	3.01442e-06	0	0
FALSE	High	PMI-Byonic	PMI-Byonic (A2)	A	2	Unambiguous	KCRCPPGWSGKSCQQADPCASNPCANGGQCLPFESSY	[Y].KcRcPPGWsGKScQQADPcASNPcAnGGQcLPFESSY.[I]	C2(Carbamidomethyl); C4(Carbamidomethyl); S9(Fuc(1)); C13(Carbamidomethyl); C19(Carbamidomethyl); C24(Carbamidomethyl); N26(Oxidation); C30(Carbamidomethyl)	1	1	Q01705	Q01705	Neurogenic locus notch homolog protein 1 OS=Mus musculus OX=10090 GN=Notch1 PE=1 SV=3	2	4	4	1	0	1	1	1	1096.71	4383.82	4380.79	691.3	0.75711	0	0	1.22814e+06	HCD (High Energy Collision Dissociation)	MS2	25.7784	100	10.8719	4227	4227	4219	FP030521_17.raw	0/0		2.5412	218.141	218.141	5.68434e-14	0.00287606	0.000133195	0	0
FALSE	High	PMI-Byonic	PMI-Byonic (A2)	A	2	Unambiguous	ICRCPPGFHGPTCRQDVNECSQNPGLCRHGGTCHNEIGSY	[Y].IcRcPPGFHGPtcRQDVNEcSQNPGLcRHGGTcHNEIGSY.[R]	C2(Carbamidomethyl); C4(Carbamidomethyl); T12(Fuc(1)); C13(Carbamidomethyl); C20(Carbamidomethyl); C27(Carbamidomethyl); C33(Carbamidomethyl)	1	1	Q01705	Q01705	Neurogenic locus notch homolog protein 1 OS=Mus musculus OX=10090 GN=Notch1 PE=1 SV=3	2	6	6	1	0	1	1	1	806.186	4832.08	4831.05	212.995	0.171498	0	0	2.5024e+06	HCD (High Energy Collision Dissociation)	MS2	76.6581	100	8.74512	3227	3227	3225	FP030521_17.raw	0/0		6.43603	569.282	569.282	3.6	3.66415e-07	2.96876e-08	0	0
FALSE	High	PMI-Byonic	PMI-Byonic (A2)	A	2	Unambiguous	ICRCPPGFHGPTCRQDVNECSQNPGLCRHGGTCHNEIGSY	[Y].IcRcPPGFHGPtcRQDVNEcSQNPGLcRHGGTcHNEIGSY.[R]	C2(Carbamidomethyl); C4(Carbamidomethyl); T12(Fuc(1)); C13(Carbamidomethyl); C20(Carbamidomethyl); C27(Carbamidomethyl); C33(Carbamidomethyl)	1	1	Q01705	Q01705	Neurogenic locus notch homolog protein 1 OS=Mus musculus OX=10090 GN=Notch1 PE=1 SV=3	2	5	5	1	0	1	1	1	967.42	4833.07	4831.05	418.678	0.404531	0	0	3.16848e+06	HCD (High Energy Collision Dissociation)	MS2	40.7363	96.7322	8.50337	3117	3117	3115	FP030521_17.raw	0/0		5.34649	554.942	554.942	3.6	4.50307e-06	9.41067e-07	0	0
FALSE	High	PMI-Byonic	PMI-Byonic (A2)	A	2	Unambiguous	ICRCPPGFHGPTCRQDVNECSQNPGLCRHGGTCHNEIGSY	[Y].IcRcPPGFHGPtcRQDVNEcSQNPGLcRHGGTcHNEIGSY.[R]	C2(Carbamidomethyl); C4(Carbamidomethyl); T12(Fuc(1)); C13(Carbamidomethyl); C20(Carbamidomethyl); C27(Carbamidomethyl); C33(Carbamidomethyl)	1	1	Q01705	Q01705	Neurogenic locus notch homolog protein 1 OS=Mus musculus OX=10090 GN=Notch1 PE=1 SV=3	2	6	6	1	0	1	1	1	806.016	4831.06	4831.05	1.88187	0.00151524	0	0	2.23713e+06	HCD (High Energy Collision Dissociation)	MS2	0	23.1441	8.50125	3116	3116	3115	FP030521_17.raw	0/0		5.66772	517.932	517.932	3.6	2.1492e-06	4.63535e-07	0	0
FALSE	High	PMI-Byonic	PMI-Byonic (A2)	A	2	Unambiguous	ICRCPPGFHGPTCRQDVNECSQNPGLCRHGGTCHNEIGSY	[Y].IcRcPPGFHGPTcRQDVNEcSQNPGLcRHGGTcHNEIGSY.[R]	C2(Carbamidomethyl); C4(Carbamidomethyl); C13(Carbamidomethyl); C20(Carbamidomethyl); C27(Carbamidomethyl); C33(Carbamidomethyl)	1	1	Q01705	Q01705	Neurogenic locus notch homolog protein 1 OS=Mus musculus OX=10090 GN=Notch1 PE=1 SV=3	2	6	6	1	0	1	1	1	782.009	4687.02	4684.99	432.207	0.337481	0	0	1.39364e+06	HCD (High Energy Collision Dissociation)	MS2	61.7347	100	8.38996	3065	3065	3060	FP030521_17.raw	0/0		2.29265	210.198	210.198	32.4398	0.00509742	0.00025636	0	0
FALSE	High	PMI-Byonic	PMI-Byonic (A2)	A	2	Unambiguous	ICRCPPGFHGPTCRQDVNECSQNPGLCRHGGTCHNEIGSY	[Y].IcRcPPGFHGPtcRQDVNEcSQNPGLcRHGGTcHNEIGSY.[R]	C2(Carbamidomethyl); C4(Carbamidomethyl); T12(Fuc(1)); C13(Carbamidomethyl); C20(Carbamidomethyl); C27(Carbamidomethyl); C33(Carbamidomethyl)	1	1	Q01705	Q01705	Neurogenic locus notch homolog protein 1 OS=Mus musculus OX=10090 GN=Notch1 PE=1 SV=3	2	5	5	1	0	1	1	1	967.62	4834.07	4831.05	625.18	0.604055	0	0	8692978	HCD (High Energy Collision Dissociation)	MS2	24.1657	30.2214	8.38562	3063	3063	3060	FP030521_17.raw	0/0		9.05746	710.604	710.604	3.6	8.76076e-10	1.46766e-10	0	0
FALSE	High	PMI-Byonic	PMI-Byonic (A2)	A	2	Unambiguous	ICRCPPGFHGPTCRQDVNECSQNPGLCRHGGTCHNEIGSY	[Y].IcRcPPGFHGPtcRQDVNEcSQNPGLcRHGGTcHNEIGSY.[R]	C2(Carbamidomethyl); C4(Carbamidomethyl); T12(Fuc(1)); C13(Carbamidomethyl); C20(Carbamidomethyl); C27(Carbamidomethyl); C33(Carbamidomethyl)	1	1	Q01705	Q01705	Neurogenic locus notch homolog protein 1 OS=Mus musculus OX=10090 GN=Notch1 PE=1 SV=3	2	6	6	1	0	1	1	1	806.518	4834.07	4831.05	625.442	0.50359	0	0	8.09888e+06	HCD (High Energy Collision Dissociation)	MS2	50.5025	34.4762	8.62563	3172	3172	3170	FP030521_17.raw	0/0		3.43034	366.469	366.469	3.6	0.000371245	2.16503e-05	0	0
FALSE	High	PMI-Byonic	PMI-Byonic (A2)	A	2	Unambiguous	ICRCPPGFHGPTCRQDVNECSQNPGLCRHGGTCHNEIGSY	[Y].IcRcPPGFHGPtcRQDVNEcSQNPGLcRHGGTcHNEIGSY.[R]	C2(Carbamidomethyl); C4(Carbamidomethyl); T12(Fuc(1)); C13(Carbamidomethyl); C20(Carbamidomethyl); C27(Carbamidomethyl); C33(Carbamidomethyl)	1	1	Q01705	Q01705	Neurogenic locus notch homolog protein 1 OS=Mus musculus OX=10090 GN=Notch1 PE=1 SV=3	2	5	5	1	0	1	1	1	967.62	4834.07	4831.05	625.811	0.604665	0	0	5.24251e+06	HCD (High Energy Collision Dissociation)	MS2	41.2141	50.5714	8.26465	3009	3009	3006	FP030521_17.raw	0/0		7.05746	625.102	625.102	3.6	8.76076e-08	1.50474e-08	0	0
FALSE	High	PMI-Byonic	PMI-Byonic (A2)	A	2	Unambiguous	ICRCPPGFHGPTCRQDVNECSQNPGLCRHGGTCHNEIGSY	[Y].IcRcPPGFHGPtcRQDVNEcSQNPGLcRHGGTcHNEIGSY.[R]	C2(Carbamidomethyl); C4(Carbamidomethyl); T12(Fuc(1)); C13(Carbamidomethyl); C20(Carbamidomethyl); C27(Carbamidomethyl); C33(Carbamidomethyl)	1	1	Q01705	Q01705	Neurogenic locus notch homolog protein 1 OS=Mus musculus OX=10090 GN=Notch1 PE=1 SV=3	2	6	6	1	0	1	1	1	806.016	4831.06	4831.05	2.71571	0.00218662	0	0	1570378	HCD (High Energy Collision Dissociation)	MS2	0	43.3907	8.25326	3003	3003	2995	FP030521_17.raw	0/0		7.3111	614.14	614.14	3.6	4.88545e-08	9.3562e-09	0	0
FALSE	High	PMI-Byonic	PMI-Byonic (A2)	A	2	Unambiguous	ICRCPPGFHGPTCRQDVNECSQNPGLCRHGGTCHNEIGSY	[Y].IcRcPPGFHGPtcRQDVNEcSQNPGLcRHGGTcHNEIGSY.[R]	C2(Carbamidomethyl); C4(Carbamidomethyl); T12(Fuc(1)); C13(Carbamidomethyl); C20(Carbamidomethyl); C27(Carbamidomethyl); C33(Carbamidomethyl)	1	1	Q01705	Q01705	Neurogenic locus notch homolog protein 1 OS=Mus musculus OX=10090 GN=Notch1 PE=1 SV=3	2	6	6	1	0	1	1	1	806.017	4831.07	4831.05	3.70116	0.00298008	0	0	12148977	HCD (High Energy Collision Dissociation)	MS2	0.605723	7.00284	8.38443	3062	3062	3060	FP030521_17.raw	0/0		5.66772	519.335	519.335	3.6	2.1492e-06	4.13956e-07	0	0
FALSE	High	PMI-Byonic	PMI-Byonic (A2)	A	2	Unambiguous	NCRCPPEWTGQYCTEDVDECQLMPNACQNGGTCHNTHGGY	[Y].NcRcPPEWTGQYctEDVDEcQLMPNAcQNGGTcHnTHGGY.[N]	C2(Carbamidomethyl); C4(Carbamidomethyl); C13(Carbamidomethyl); T14(HexNAc(1)Hex(1)Fuc(1)); C20(Carbamidomethyl); C27(Carbamidomethyl); C33(Carbamidomethyl); N35(Oxidation)	1	1	Q01705	Q01705	Neurogenic locus notch homolog protein 1 OS=Mus musculus OX=10090 GN=Notch1 PE=1 SV=3	3	4	4	1	0	1	1	1	1326.02	5301.07	5301.03	8.16681	0.0108231	0	0	599213	HCD (High Energy Collision Dissociation)	MS2	0	84.7996	11.5208	4531	4531	4527	FP030521_17.raw	0/0		13.5085	929.209	929.209	3.2	3.10064e-14	5.16765e-15	0	0
FALSE	High	PMI-Byonic	PMI-Byonic (A2)	A	2	Unambiguous	NCRCPPEWTGQYCTEDVDECQLMPNACQNGGTCHNTHGGY	[Y].NcRcPPEWTGQYctEDVDEcQLMPNAcQNGGTcHnTHGGY.[N]	C2(Carbamidomethyl); C4(Carbamidomethyl); C13(Carbamidomethyl); T14(HexNAc(1)Hex(1)Fuc(1)); C20(Carbamidomethyl); C27(Carbamidomethyl); C33(Carbamidomethyl); N35(Oxidation)	1	1	Q01705	Q01705	Neurogenic locus notch homolog protein 1 OS=Mus musculus OX=10090 GN=Notch1 PE=1 SV=3	3	5	5	1	0	1	1	1	1061.02	5301.06	5301.03	6.19541	0.0065684	0	0	384134	HCD (High Energy Collision Dissociation)	MS2	0	94.2202	11.5442	4541	4541	4538	FP030521_17.raw	0/0		30.0057	1348.7	1348.7	9.6	9.86859e-31	9.86761e-31	0	0
FALSE	High	PMI-Byonic	PMI-Byonic (A2)	A	2	Unambiguous	NCRCPPEWTGQYCTEDVDECQLMPNACQNGGTCHNTHGGY	[Y].NcRcPPEWTGQYctEDVDEcQLMPNAcQNGGTcHnTHGGY.[N]	C2(Carbamidomethyl); C4(Carbamidomethyl); C13(Carbamidomethyl); T14(Fuc(1)); C20(Carbamidomethyl); C27(Carbamidomethyl); C33(Carbamidomethyl); N35(Oxidation)	1	1	Q01705	Q01705	Neurogenic locus notch homolog protein 1 OS=Mus musculus OX=10090 GN=Notch1 PE=1 SV=3	3	4	4	1	0	1	1	1	1235.24	4937.93	4935.89	412.555	0.509082	0	0	3566645	HCD (High Energy Collision Dissociation)	MS2	8.47491	79.6067	11.6048	4569	4569	4560	FP030521_17.raw	0/0		30.0057	1377.52	1377.52	2.21669	9.86859e-31	9.8681e-31	0	0
FALSE	High	PMI-Byonic	PMI-Byonic (A2)	A	2	Unambiguous	NCRCPPEWTGQYCTEDVDECQLMPNACQNGGTCHNTHGGY	[Y].NcRcPPEWTGQYctEDVDEcQLMPNAcQNGGTcHnTHGGY.[N]	C2(Carbamidomethyl); C4(Carbamidomethyl); C13(Carbamidomethyl); T14(HexNAc(1)Fuc(1)); C20(Carbamidomethyl); C27(Carbamidomethyl); C33(Carbamidomethyl); N35(Oxidation)	1	1	Q01705	Q01705	Neurogenic locus notch homolog protein 1 OS=Mus musculus OX=10090 GN=Notch1 PE=1 SV=3	3	4	4	1	0	1	1	1	1285.51	5139.03	5138.97	10.532	0.0135309	0	0	680565	HCD (High Energy Collision Dissociation)	MS2	0	81.1259	11.6067	4570	4570	4560	FP030521_17.raw	0/0		30.0057	1218.37	1218.37	11.6151	9.86859e-31	9.86827e-31	0	0
FALSE	High	PMI-Byonic	PMI-Byonic (A2)	A	2	Unambiguous	NCRCPPEWTGQYCTEDVDECQLMPNACQNGGTCHNTHGGY	[Y].NcRcPPEWTGQYctEDVDEcQLMPNAcQNGGTcHnTHGGY.[N]	C2(Carbamidomethyl); C4(Carbamidomethyl); C13(Carbamidomethyl); T14(HexNAc(1)Hex(1)Fuc(1)); C20(Carbamidomethyl); C27(Carbamidomethyl); C33(Carbamidomethyl); N35(Oxidation)	1	1	Q01705	Q01705	Neurogenic locus notch homolog protein 1 OS=Mus musculus OX=10090 GN=Notch1 PE=1 SV=3	3	4	4	1	0	1	1	1	1326.02	5301.07	5301.03	7.79837	0.0103348	0	0	694622	HCD (High Energy Collision Dissociation)	MS2	0	65.8311	11.6393	4584	4584	4582	FP030521_17.raw	0/0		12.5085	889.507	889.507	10.0383	3.10064e-13	4.87237e-14	0	0
FALSE	High	PMI-Byonic	PMI-Byonic (A2)	A	2	Unambiguous	NCRCPPEWTGQYCTEDVDECQLMPNACQNGGTCHNTHGGY	[Y].NcRcPPEWTGQYctEDVDEcQLMPNAcqNGGTcHnTHGGY.[N]	C2(Carbamidomethyl); C4(Carbamidomethyl); C13(Carbamidomethyl); T14(HexNAc(1)Hex(1)Fuc(1)); C20(Carbamidomethyl); C27(Carbamidomethyl); Q28(Deamidated); C33(Carbamidomethyl); N35(Oxidation)	1	1	Q01705	Q01705	Neurogenic locus notch homolog protein 1 OS=Mus musculus OX=10090 GN=Notch1 PE=1 SV=3	3	4	4	1	0	1	1	1	1326.26	5302.03	5302.01	4.45717	0.00590798	0	0	147185	HCD (High Energy Collision Dissociation)	MS2	0	100	11.9042	4700	4700	4692	FP030521_17.raw	0/0		5.71373	466.112	466.112	3.2	1.93318e-06	3.61373e-07	0	0
FALSE	High	PMI-Byonic	PMI-Byonic (A2)	A	2	Unambiguous	NCRCPPEWTGQYCTEDVDECQLMPNACQNGGTCHNTHGGY	[Y].NcRcPPEWTGQYctEDVDEcQLMPNAcQNGGTcHnTHGGY.[N]	C2(Carbamidomethyl); C4(Carbamidomethyl); C13(Carbamidomethyl); T14(HexNAc(1)Hex(1)Fuc(1)); C20(Carbamidomethyl); C27(Carbamidomethyl); C33(Carbamidomethyl); N35(Oxidation)	1	1	Q01705	Q01705	Neurogenic locus notch homolog protein 1 OS=Mus musculus OX=10090 GN=Notch1 PE=1 SV=3	3	5	5	1	0	1	1	1	1061.02	5301.07	5301.03	7.92248	0.00839946	0	0	214221	HCD (High Energy Collision Dissociation)	MS2	0	100	11.6742	4600	4600	4593	FP030521_17.raw	0/0		30.0057	1224.44	1224.44	9.5371	9.86859e-31	9.86835e-31	0	0
FALSE	High	PMI-Byonic	PMI-Byonic (A2)	A	2	Unambiguous	NCRCPPEWTGQYCTEDVDECQLMPNACQNGGTCHNTHGGY	[Y].NcRcPPEWTGQYctEDVDEcQLMPNAcQNGGTcHnTHGGY.[N]	C2(Carbamidomethyl); C4(Carbamidomethyl); C13(Carbamidomethyl); T14(Fuc(1)); C20(Carbamidomethyl); C27(Carbamidomethyl); C33(Carbamidomethyl); N35(Oxidation)	1	1	Q01705	Q01705	Neurogenic locus notch homolog protein 1 OS=Mus musculus OX=10090 GN=Notch1 PE=1 SV=3	3	4	4	1	0	1	1	1	1234.74	4935.94	4935.89	8.25037	0.0101807	0	0	145374	HCD (High Energy Collision Dissociation)	MS2	0	100	11.749	4632	4632	4626	FP030521_17.raw	0/0		30.0057	1150.1	1150.1	7.2	9.86859e-31	9.8684e-31	0	0
FALSE	High	PMI-Byonic	PMI-Byonic (A2)	A	2	Unambiguous	NCVCVNGWTGEDCSENIDDCASAACF	[Y].NcVcVNGWTGEDcSENIDDcASAAcF.[Q]	C2(Carbamidomethyl); C4(Carbamidomethyl); C13(Carbamidomethyl); C20(Carbamidomethyl); C25(Carbamidomethyl)	1	1	Q01705	Q01705	Neurogenic locus notch homolog protein 1 OS=Mus musculus OX=10090 GN=Notch1 PE=1 SV=3	1	2	2	1	0	1	1	1	1506.06	3011.12	3011.1	5.96229	0.00897653	0	0	257717	HCD (High Energy Collision Dissociation)	MS2	0	100	15.3656	6236	6236	6232	FP030521_17.raw	0/0		4.5249	329.464	329.464	329.464	2.98605e-05	3.88995e-06	0	0
FALSE	High	PMI-Byonic	PMI-Byonic (A2)	A	2	Unambiguous	NCVCVNGWTGEDCSENIDDCASAACF	[Y].NcVcVNGWTGEDcSENIDDcASAAcF.[Q]	C2(Carbamidomethyl); C4(Carbamidomethyl); C13(Carbamidomethyl); C20(Carbamidomethyl); C25(Carbamidomethyl)	1	1	Q01705	Q01705	Neurogenic locus notch homolog protein 1 OS=Mus musculus OX=10090 GN=Notch1 PE=1 SV=3	1	3	3	1	0	1	1	1	1004.38	3011.12	3011.1	6.46458	0.0064885	0	0	861029	HCD (High Energy Collision Dissociation)	MS2	0	100	15.3139	6214	6214	6210	FP030521_17.raw	0/0		5.41077	510.163	510.163	510.163	3.88359e-06	7.73618e-07	0	0
FALSE	High	PMI-Byonic	PMI-Byonic (A2)	A	2	Unambiguous	NCVCVNGWTGEDCSENIDDCASAACF	[Y].NcVcVnGWTGEDcSENIDDcASAAcF.[Q]	C2(Carbamidomethyl); C4(Carbamidomethyl); N6(Deamidated); C13(Carbamidomethyl); C20(Carbamidomethyl); C25(Carbamidomethyl)	1	1	Q01705	Q01705	Neurogenic locus notch homolog protein 1 OS=Mus musculus OX=10090 GN=Notch1 PE=1 SV=3	1	3	3	1	0	1	1	1	1004.71	3012.11	3012.08	7.18956	0.00721852	0	0	558079	HCD (High Energy Collision Dissociation)	MS2	0	100	15.7779	6412	6412	6408	FP030521_17.raw	0/0		5.06405	425.083	425.083	164.126	8.62882e-06	1.57746e-06	0	0
FALSE	High	PMI-Byonic	PMI-Byonic (A2)	A	2	Unambiguous	NCVCVNGWTGEDCSENIDDCASAACF	[Y].NcVcVnGWTGEDcSENIDDcASAAcF.[Q]	C2(Carbamidomethyl); C4(Carbamidomethyl); N6(Deamidated); C13(Carbamidomethyl); C20(Carbamidomethyl); C25(Carbamidomethyl)	1	1	Q01705	Q01705	Neurogenic locus notch homolog protein 1 OS=Mus musculus OX=10090 GN=Notch1 PE=1 SV=3	1	3	3	1	0	1	1	1	1004.71	3012.1	3012.08	5.48743	0.00550953	0	0	993564	HCD (High Energy Collision Dissociation)	MS2	0	100	15.9121	6471	6471	6463	FP030521_17.raw	0/0		3.8406	326.202	326.202	147.991	0.000144346	1.05708e-05	0	0
FALSE	High	PMI-Byonic	PMI-Byonic (A2)	A	2	Unambiguous	NCVCVNGWTGEDCSENIDDCASAACF	[Y].NcVcVNGWTGEDcSENIDDcASAAcF.[Q]	C2(Carbamidomethyl); C4(Carbamidomethyl); C13(Carbamidomethyl); C20(Carbamidomethyl); C25(Carbamidomethyl)	1	1	Q01705	Q01705	Neurogenic locus notch homolog protein 1 OS=Mus musculus OX=10090 GN=Notch1 PE=1 SV=3	1	3	3	1	0	1	1	1	1004.38	3011.12	3011.1	7.13349	0.00715988	0	0	1.74052e+06	HCD (High Energy Collision Dissociation)	MS2	0	100	15.4371	6266	6266	6265	FP030521_17.raw	0/0		6.23977	574.345	574.345	574.345	5.75751e-07	6.6641e-08	0	0
FALSE	High	PMI-Byonic	PMI-Byonic (A2)	A	2	Unambiguous	NCVCVNGWTGEDCSENIDDCASAACF	[Y].NcVcVnGWTGEDcSENIDDcASAAcF.[Q]	C2(Carbamidomethyl); C4(Carbamidomethyl); N6(Deamidated); C13(Carbamidomethyl); C20(Carbamidomethyl); C25(Carbamidomethyl)	1	1	Q01705	Q01705	Neurogenic locus notch homolog protein 1 OS=Mus musculus OX=10090 GN=Notch1 PE=1 SV=3	1	3	3	1	0	1	1	1	1004.71	3012.11	3012.08	9.01326	0.00904957	0	0	1.19697e+06	HCD (High Energy Collision Dissociation)	MS2	0	100	15.5831	6329	6329	6320	FP030521_17.raw	0/0		5.25784	443.71	443.71	50.3414	5.52283e-06	1.13483e-06	0	0
FALSE	Medium	PMI-Byonic	PMI-Byonic (A2)	A	2	Unambiguous	QGATCHDRVASF	[F].QGATcHDRVAsF.[Y]	C5(Carbamidomethyl); S11(HexNAc(1)Hex(1)Fuc(1)NeuAc(1))	1	1	Q01705	Q01705	Neurogenic locus notch homolog protein 1 OS=Mus musculus OX=10090 GN=Notch1 PE=1 SV=3	0	3	3	1	0	1	1	1	718.307	2152.91	2150.89	936.59	0.671501	0	0	1.09858e+06	HCD (High Energy Collision Dissociation)	MS2	34.0886	100	7.47907	2659	2659	2650	FP030521_17.raw	0/0		0.432194	117.843	71.4052	5.13947	0.369663	0.0292387	0	0
FALSE	High	PMI-Byonic	PMI-Byonic (A2)	A	2	Unambiguous	QGATCHDRVASF	[F].QGAtcHDRVASF.[Y]	T4(HexNAc(1)Hex(1)Fuc(1)NeuAc(1)); C5(Carbamidomethyl)	1	1	Q01705	Q01705	Neurogenic locus notch homolog protein 1 OS=Mus musculus OX=10090 GN=Notch1 PE=1 SV=3	0	3	3	1	0	1	1	1	717.636	2150.89	2150.89	0.926004	0.000663912	0	0	1168174	HCD (High Energy Collision Dissociation)	MS2	42.5267	100	7.44465	2644	2644	2639	FP030521_17.raw	0/0		2.40741	220.21	189.5	11.6	0.00391372	0.000187203	0	0
FALSE	High	PMI-Byonic	PMI-Byonic (A2)	A	2	Unambiguous	QGATCHDRVASFY	[F].QGATcHDRVAsFY.[C]	C5(Carbamidomethyl); S11(Fuc(1))	1	1	Q01705	Q01705	Neurogenic locus notch homolog protein 1 OS=Mus musculus OX=10090 GN=Notch1 PE=1 SV=3	1	3	3	1	0	1	1	1	553.249	1657.73	1657.73	2.36618	0.0013075	0	0	1.94296e+06	HCD (High Energy Collision Dissociation)	MS2	10.0178	37.5801	7.72138	2761	2761	2759	FP030521_17.raw	0/0		8.84947	667.519	667.519	2.98515	1.41427e-09	2.44265e-10	0	0
FALSE	High	PMI-Byonic	PMI-Byonic (A2)	A	2	Unambiguous	QGATCHDRVASFY	[F].QGATcHDRVAsFY.[C]	C5(Carbamidomethyl); S11(HexNAc(1)Hex(1)Fuc(1))	1	1	Q01705	Q01705	Neurogenic locus notch homolog protein 1 OS=Mus musculus OX=10090 GN=Notch1 PE=1 SV=3	1	3	3	1	0	1	1	1	674.961	2022.87	2022.86	3.69209	0.00248952	0	0	1.17266e+06	HCD (High Energy Collision Dissociation)	MS2	45.7637	100	7.75569	2777	2777	2770	FP030521_17.raw	0/0		5.85938	407.896	407.896	6.34105	1.38237e-06	1.75634e-07	0	0
FALSE	High	PMI-Byonic	PMI-Byonic (A2)	A	2	Unambiguous	QGATCHDRVASFY	[F].QGATcHDRVAsFY.[C]	C5(Carbamidomethyl); S11(Fuc(1))	1	1	Q01705	Q01705	Neurogenic locus notch homolog protein 1 OS=Mus musculus OX=10090 GN=Notch1 PE=1 SV=3	1	3	3	1	0	1	1	1	553.249	1657.73	1657.73	2.69755	0.0014906	0	0	6.7088e+06	HCD (High Energy Collision Dissociation)	MS2	11.4193	24.3581	7.94279	2859	2859	2858	FP030521_17.raw	0/0		8.03509	600.676	600.676	14.7319	9.2237e-09	1.24027e-09	0	0
FALSE	High	PMI-Byonic	PMI-Byonic (A2)	A	2	Unambiguous	QGATCHDRVASFY	[F].QGATcHDRVAsFY.[C]	C5(Carbamidomethyl); S11(Fuc(1))	1	1	Q01705	Q01705	Neurogenic locus notch homolog protein 1 OS=Mus musculus OX=10090 GN=Notch1 PE=1 SV=3	1	3	3	1	0	1	1	1	553.249	1657.73	1657.73	2.47664	0.00136853	0	0	44523932	HCD (High Energy Collision Dissociation)	MS2	1.66254	7.78907	7.84239	2815	2815	2814	FP030521_17.raw	0/0		7.84947	644.462	644.462	1.60778	1.41427e-08	1.99923e-09	0	0
FALSE	High	PMI-Byonic	PMI-Byonic (A2)	A	2	Unambiguous	QGATCHDRVASFY	[F].QGATcHDRVASFY.[C]	C5(Carbamidomethyl)	1	1	Q01705	Q01705	Neurogenic locus notch homolog protein 1 OS=Mus musculus OX=10090 GN=Notch1 PE=1 SV=3	1	3	3	1	0	1	1	1	504.563	1511.67	1511.67	2.64644	0.00133352	0	0	2371569	HCD (High Energy Collision Dissociation)	MS2	5.88243	100	7.81689	2804	2804	2803	FP030521_17.raw	0/0		5.31114	489.385	489.385	489.385	4.885e-06	1.03279e-06	0	0
FALSE	High	PMI-Byonic	PMI-Byonic (A2)	A	2	Unambiguous	QGATCHDRVASFY	[F].QGATcHDRVAsFY.[C]	C5(Carbamidomethyl); S11(Fuc(1))	1	1	Q01705	Q01705	Neurogenic locus notch homolog protein 1 OS=Mus musculus OX=10090 GN=Notch1 PE=1 SV=3	1	2	2	1	0	1	1	1	829.371	1657.73	1657.73	4.17841	0.00346333	0	0	2.10678e+06	HCD (High Energy Collision Dissociation)	MS2	0	100	7.79792	2796	2796	2792	FP030521_17.raw	0/0		8.49673	672.83	672.83	3.69641	3.18616e-09	4.54399e-10	0	0
FALSE	High	PMI-Byonic	PMI-Byonic (A2)	A	2	Unambiguous	QGATCHDRVASFY	[F].QGATcHDRVASFY.[C]	C5(Carbamidomethyl)	1	1	Q01705	Q01705	Neurogenic locus notch homolog protein 1 OS=Mus musculus OX=10090 GN=Notch1 PE=1 SV=3	1	3	3	1	0	1	1	1	504.564	1511.68	1511.67	5.67464	0.0028594	0	0	8253191	HCD (High Energy Collision Dissociation)	MS2	13.9897	47.0393	7.94436	2860	2860	2858	FP030521_17.raw	0/0		4.22382	407.355	407.355	407.355	5.97287e-05	6.63366e-06	0	0
FALSE	Medium	PMI-Byonic	PMI-Byonic (A2)	A	2	Unambiguous	YCECPHGRTGLL	[F].YcEcPhGRTGLL.[C]	C2(Carbamidomethyl); C4(Carbamidomethyl); H6(Oxidation)	1	1	Q01705	Q01705	Neurogenic locus notch homolog protein 1 OS=Mus musculus OX=10090 GN=Notch1 PE=1 SV=3	2	3	3	1	0	1	1	1	493.556	1478.65	1478.65	1.93868	0.000955545	0	0	936970	HCD (High Energy Collision Dissociation)	MS2	25.038	100	7.4511	2647	2647	2639	FP030521_17.raw	0/0		0.732495	109.021	109.021	109.021	0.185142	0.0108556	0	0
FALSE	High	PMI-Byonic	PMI-Byonic (A2)	A	2	Unambiguous	YCECPHGRTGLL	[F].YcEcPHGRTGLL.[C]	C2(Carbamidomethyl); C4(Carbamidomethyl)	1	1	Q01705	Q01705	Neurogenic locus notch homolog protein 1 OS=Mus musculus OX=10090 GN=Notch1 PE=1 SV=3	2	3	3	1	0	1	1	1	488.225	1462.66	1462.66	2.84401	0.0013866	0	0	31973094	HCD (High Energy Collision Dissociation)	MS2	2.25489	3.25663	7.64915	2730	2730	2729	FP030521_17.raw	0/0		6.35221	511.494	511.494	511.494	4.44415e-07	4.62766e-08	0	0
FALSE	High	PMI-Byonic	PMI-Byonic (A2)	A	2	Unambiguous	YCECPHGRTGLL	[F].YcEcPHGRTGLL.[C]	C2(Carbamidomethyl); C4(Carbamidomethyl)	1	1	Q01705	Q01705	Neurogenic locus notch homolog protein 1 OS=Mus musculus OX=10090 GN=Notch1 PE=1 SV=3	2	3	3	1	0	1	1	1	488.225	1462.66	1462.66	2.21807	0.00108143	0	0	2.83366e+06	HCD (High Energy Collision Dissociation)	MS2	4.38435	62.0694	7.41677	2632	2632	2628	FP030521_17.raw	0/0		5.38965	526.157	526.157	526.157	4.07704e-06	8.54189e-07	0	0
FALSE	High	PMI-Byonic	PMI-Byonic (A2)	A	2	Unambiguous	YCECPHGRTGLL	[F].YcEcPHGRTGLL.[C]	C2(Carbamidomethyl); C4(Carbamidomethyl)	1	1	Q01705	Q01705	Neurogenic locus notch homolog protein 1 OS=Mus musculus OX=10090 GN=Notch1 PE=1 SV=3	2	2	2	1	0	1	1	1	731.834	1462.66	1462.66	3.22876	0.00236129	0	0	5177467	HCD (High Energy Collision Dissociation)	MS2	8.49186	87.9109	7.49608	2667	2667	2661	FP030521_17.raw	0/0		11.6429	844.621	844.621	844.621	2.27585e-12	3.27111e-13	0	0
FALSE	High	PMI-Byonic	PMI-Byonic (A2)	A	2	Unambiguous	YCECPHGRTGLL	[F].YcEcPHGRTGLL.[C]	C2(Carbamidomethyl); C4(Carbamidomethyl)	1	1	Q01705	Q01705	Neurogenic locus notch homolog protein 1 OS=Mus musculus OX=10090 GN=Notch1 PE=1 SV=3	2	3	3	1	0	1	1	1	488.224	1462.66	1462.66	0.903612	0.000440558	0	0	3.44215e+06	HCD (High Energy Collision Dissociation)	MS2	42.9141	46.3186	7.76836	2782	2782	2781	FP030521_17.raw	0/0		5.81986	429.586	429.586	429.586	1.51403e-06	2.60707e-07	0	0
FALSE	High	PMI-Byonic	PMI-Byonic (A2)	A	2	Unambiguous	YCECPHGRTGLL	[F].YcEcPHGRTGLL.[C]	C2(Carbamidomethyl); C4(Carbamidomethyl)	1	1	Q01705	Q01705	Neurogenic locus notch homolog protein 1 OS=Mus musculus OX=10090 GN=Notch1 PE=1 SV=3	2	2	2	1	0	1	1	1	731.834	1462.66	1462.66	2.31073	0.0016899	0	0	4261028	HCD (High Energy Collision Dissociation)	MS2	0	29.8538	7.60768	2711	2711	2710	FP030521_17.raw	0/0		10.4572	788.271	788.271	788.271	3.48963e-11	4.16809e-12	0	0
FALSE	High	PMI-Byonic	PMI-Byonic (A2)	A	2	Unambiguous	YCECPHGRTGLL	[F].YcEcPHGRTGLL.[C]	C2(Carbamidomethyl); C4(Carbamidomethyl)	1	1	Q01705	Q01705	Neurogenic locus notch homolog protein 1 OS=Mus musculus OX=10090 GN=Notch1 PE=1 SV=3	2	5	5	1	0	1	1	1	487.868	2435.31	1462.66	664992	194.531	0	0	1.90492e+06	HCD (High Energy Collision Dissociation)	MS2	37.2998	67.2843	7.84773	2819	2819	2814	FP030521_17.raw	0/0		5.14043	432.327	432.327	432.327	7.23719e-06	1.27044e-06	0	0
FALSE	High	PMI-Byonic	PMI-Byonic (A2)	A	2	Unambiguous	YCECPHGRTGLL	[F].YcEcPHGRTGLL.[C]	C2(Carbamidomethyl); C4(Carbamidomethyl)	1	1	Q01705	Q01705	Neurogenic locus notch homolog protein 1 OS=Mus musculus OX=10090 GN=Notch1 PE=1 SV=3	2	3	3	1	0	1	1	1	488.225	1462.66	1462.66	2.71882	0.00132557	0	0	148675152	HCD (High Energy Collision Dissociation)	MS2	0.778139	2.59791	7.53505	2684	2684	2683	FP030521_17.raw	0/0		7.31615	608.528	608.528	608.528	4.82895e-08	7.38129e-09	0	0
FALSE	High	PMI-Byonic	PMI-Byonic (A2)	A	2	Unambiguous	CHLNDACISNPCNEGSNCDTNPVNGKAICTCPSGY	[L].cHLNDAcISNPcNEGsNcDtNPVNGKAIcTcPSGY.[T]	C1(Carbamidomethyl); C7(Carbamidomethyl); C12(Carbamidomethyl); S16(Fuc(1)); C18(Carbamidomethyl); T20(Fuc(1)); C29(Carbamidomethyl); C31(Carbamidomethyl)	1	1	Q01705	Q01705	Neurogenic locus notch homolog protein 1 OS=Mus musculus OX=10090 GN=Notch1 PE=1 SV=3	1	4	4	1	0	1	1	1	1063.68	4251.7	4248.7	706.707	0.750646	0	0	1.45016e+06	HCD (High Energy Collision Dissociation)	MS2	25.8021	100	10.986	4281	4281	4274	FP030521_17.raw	0/0		6.03815	584.008	584.008	12	9.15897e-07	9.80948e-08	0	0
FALSE	High	PMI-Byonic	PMI-Byonic (A2)	A	2	Unambiguous	CHLNDACISNPCNEGSNCDTNPVNGKAICTCPSGY	[L].cHLNDAcISNPcNEGsncDtNPVNGKAIcTcPSGY.[T]	C1(Carbamidomethyl); C7(Carbamidomethyl); C12(Carbamidomethyl); S16(Fuc(1)); N17(Deamidated); C18(Carbamidomethyl); T20(Fuc(1)); C29(Carbamidomethyl); C31(Carbamidomethyl)	1	1	Q01705	Q01705	Neurogenic locus notch homolog protein 1 OS=Mus musculus OX=10090 GN=Notch1 PE=1 SV=3	1	4	4	1	0	1	1	1	1064.43	4254.71	4249.68	1182.65	1.25647	0	0	1.35397e+06	HCD (High Energy Collision Dissociation)	MS2	45.5993	100	10.9194	4251	4251	4241	FP030521_17.raw	0/0		4.30308	351.166	351.166	0	4.97644e-05	5.71823e-06	0	0
FALSE	High	PMI-Byonic	PMI-Byonic (A2)	A	2	Unambiguous	CHLNDACISNPCNEGSNCDTNPVNGKAICTCPSGY	[L].cHLNDAcISNPcNEGsncdtNPVNGKAIcTcPSGY.[T]	C1(Carbamidomethyl); C7(Carbamidomethyl); C12(Carbamidomethyl); S16(Fuc(1)); N17(Oxidation); C18(Carbamidomethyl); D19(Oxidation); T20(Fuc(1)); C29(Carbamidomethyl); C31(Carbamidomethyl)	1	1	Q01705	Q01705	Neurogenic locus notch homolog protein 1 OS=Mus musculus OX=10090 GN=Notch1 PE=1 SV=3	1	4	4	1	0	1	1	1	1071.43	4282.71	4280.69	472.704	0.505874	0	0	1.24087e+06	HCD (High Energy Collision Dissociation)	MS2	0	100	10.8697	4226	4226	4219	FP030521_17.raw	0/0		5.71892	465.762	465.762	0	1.91023e-06	3.12255e-07	0	0
FALSE	High	PMI-Byonic	PMI-Byonic (A2)	A	2	Unambiguous	TGPACSQDVDECALGANPCEHAGKCLNTLGSFECQCL	[Y].TGPAcSQDVdEcALGANPcEHAGKcLntLGSFEcQcL.[Q]	C5(Carbamidomethyl); D10(Oxidation); C12(Carbamidomethyl); C19(Carbamidomethyl); C25(Carbamidomethyl); N27(Oxidation); T28(Fuc(1)); C34(Carbamidomethyl); C36(Carbamidomethyl)	1	1	Q01705	Q01705	Neurogenic locus notch homolog protein 1 OS=Mus musculus OX=10090 GN=Notch1 PE=1 SV=3	4	4	4	1	0	1	1	1	1076.96	4304.8	4304.76	9.87804	0.0106306	0	0	191354	HCD (High Energy Collision Dissociation)	MS2	0	100	13.2165	5306	5306	5297	FP030521_17.raw	0/0		3.96222	332.393	332.393	1.5	0.000109089	8.34124e-06	0	0
FALSE	Medium	PMI-Byonic	PMI-Byonic (A2)	A	2	Unambiguous	TGPACSQDVDECALGANPCEHAGKCLNTLGSFECQCL	[Y].TGPAcSQDVDEcALGANPcEHAGKcLntLGSFEcQcL.[Q]	C5(Carbamidomethyl); C12(Carbamidomethyl); C19(Carbamidomethyl); C25(Carbamidomethyl); N27(Oxidation); T28(HexNAc(1)Hex(1)Fuc(1)); C34(Carbamidomethyl); C36(Carbamidomethyl)	1	1	Q01705	Q01705	Neurogenic locus notch homolog protein 1 OS=Mus musculus OX=10090 GN=Notch1 PE=1 SV=3	4	4	4	1	0	1	1	1	1163.99	4652.93	4653.9	-207.221	-0.241097	0	0	772588	HCD (High Energy Collision Dissociation)	MS2	0	100	13.6635	5498	5498	5495	FP030521_17.raw	0/0		0.650253	259.587	259.587	6.28423	0.223742	0.01548	0	0
FALSE	High	PMI-Byonic	PMI-Byonic (A2)	A	2	Unambiguous	QCQCPKGFNGHLCQYDVDECASTPCKNGAKCLDGPNTY	[F].QcQcPKGFNGHLcqYDVDEcAstPcKNGAKcLDGPNTY.[T]	C2(Carbamidomethyl); C4(Carbamidomethyl); C13(Carbamidomethyl); Q14(Deamidated); C20(Carbamidomethyl); S22(Fuc(1)); T23(Fuc(1)); C25(Carbamidomethyl); C31(Carbamidomethyl)	1	1	Q01705	Q01705	Neurogenic locus notch homolog protein 1 OS=Mus musculus OX=10090 GN=Notch1 PE=1 SV=3	4	5	5	1	0	1	1	1	949.601	4743.98	4742.95	216.17	0.205057	0	0	826573	HCD (High Energy Collision Dissociation)	MS2	0	100	10.1233	3877	3877	3867	FP030521_17.raw	0/0		4.9934	451.903	451.903	15.6	1.01532e-05	2.05952e-06	0	0
FALSE	High	PMI-Byonic	PMI-Byonic (A2)	A	2	Unambiguous	QCQCPKGFNGHLCQYDVDECASTPCKNGAKCLDGPNTY	[F].QcQcPKGFnGHLcQYDVDEcAstPcKNGAKcLDGPNTY.[T]	C2(Carbamidomethyl); C4(Carbamidomethyl); N9(Deamidated); C13(Carbamidomethyl); C20(Carbamidomethyl); S22(Fuc(1)); T23(Fuc(1)); C25(Carbamidomethyl); C31(Carbamidomethyl)	1	1	Q01705	Q01705	Neurogenic locus notch homolog protein 1 OS=Mus musculus OX=10090 GN=Notch1 PE=1 SV=3	4	5	5	1	0	1	1	1	950.199	4746.97	4742.95	846.861	0.803324	0	0	1.45894e+06	HCD (High Energy Collision Dissociation)	MS2	44.797	100	10.5445	4075	4075	4065	FP030521_17.raw	0/0		7.20759	625.693	625.693	15.6	6.20019e-08	1.17492e-08	0	0
FALSE	High	PMI-Byonic	PMI-Byonic (A2)	A	2	Unambiguous	QCQCPKGFNGHLCQYDVDECASTPCKNGAKCLDGPNTY	[F].QcQcPKGFNGHLcQYDVDEcAstPcKnGAKcLDGPNTY.[T]	C2(Carbamidomethyl); C4(Carbamidomethyl); C13(Carbamidomethyl); C20(Carbamidomethyl); S22(Fuc(1)); T23(Fuc(1)); C25(Carbamidomethyl); N27(Deamidated); C31(Carbamidomethyl)	1	1	Q01705	Q01705	Neurogenic locus notch homolog protein 1 OS=Mus musculus OX=10090 GN=Notch1 PE=1 SV=3	4	5	5	1	0	1	1	1	950.196	4746.95	4742.95	843.129	0.799784	0	0	3.38184e+06	HCD (High Energy Collision Dissociation)	MS2	7.13012	100	10.4008	4006	4006	3999	FP030521_17.raw	0/0		9.20759	708.383	708.383	15.6	6.20019e-10	8.04653e-11	0	0
FALSE	High	PMI-Byonic	PMI-Byonic (A2)	A	2	Unambiguous	QCQCPKGFNGHLCQYDVDECASTPCKNGAKCLDGPNTY	[F].QcQcPKGFNGHLcqYDVDEcAstPcKnGAKcLDGPNTY.[T]	C2(Carbamidomethyl); C4(Carbamidomethyl); C13(Carbamidomethyl); Q14(Deamidated); C20(Carbamidomethyl); S22(Fuc(1)); T23(Fuc(1)); C25(Carbamidomethyl); N27(Deamidated); C31(Carbamidomethyl)	1	1	Q01705	Q01705	Neurogenic locus notch homolog protein 1 OS=Mus musculus OX=10090 GN=Notch1 PE=1 SV=3	4	5	5	1	0	1	1	1	950.196	4746.95	4743.93	636.042	0.603469	0	0	2.18627e+06	HCD (High Energy Collision Dissociation)	MS2	7.23857	100	10.2612	3941	3941	3933	FP030521_17.raw	0/0		2.94365	296.362	296.362	15.6	0.00113853	6.20093e-05	0	0
FALSE	High	PMI-Byonic	PMI-Byonic (A2)	A	2	Unambiguous	QCQCPKGFNGHLCQYDVDECASTPCKNGAKCLDGPNTY	[F].QcQcPKGFNGHLcqYDVDEcAstPcKNGAKcLdGPNTY.[T]	C2(Carbamidomethyl); C4(Carbamidomethyl); C13(Carbamidomethyl); Q14(Deamidated); C20(Carbamidomethyl); S22(Fuc(1)); T23(Fuc(1)); C25(Carbamidomethyl); C31(Carbamidomethyl); D33(Oxidation)	1	1	Q01705	Q01705	Neurogenic locus notch homolog protein 1 OS=Mus musculus OX=10090 GN=Notch1 PE=1 SV=3	4	5	5	1	0	1	1	1	952.801	4759.98	4758.95	216.653	0.206208	0	0	1328531	HCD (High Energy Collision Dissociation)	MS2	28.7626	43.5803	10.1761	3902	3902	3900	FP030521_17.raw	0/0		4.61399	404.833	404.833	4.84579	2.43228e-05	3.40902e-06	0	0
FALSE	High	PMI-Byonic	PMI-Byonic (A2)	A	2	Unambiguous	QCQCPKGFNGHLCQYDVDECASTPCKNGAKCLDGPNTY	[F].QcQcPKGFNGHLcqYDVDEcAstPcKNGAKcLdGPNTY.[T]	C2(Carbamidomethyl); C4(Carbamidomethyl); C13(Carbamidomethyl); Q14(Deamidated); C20(Carbamidomethyl); S22(Fuc(1)); T23(Fuc(1)); C25(Carbamidomethyl); C31(Carbamidomethyl); D33(Oxidation)	1	1	Q01705	Q01705	Neurogenic locus notch homolog protein 1 OS=Mus musculus OX=10090 GN=Notch1 PE=1 SV=3	4	5	5	1	0	1	1	1	953.4	4762.97	4758.95	845.609	0.804841	0	0	4.18303e+06	HCD (High Energy Collision Dissociation)	MS2	21.6642	55.9803	10.0501	3842	3842	3834	FP030521_17.raw	0/0		5.97369	535.998	535.998	4.7149	1.06245e-06	1.32536e-07	0	0
FALSE	High	PMI-Byonic	PMI-Byonic (A2)	A	2	Unambiguous	QCQCPKGFNGHLCQYDVDECASTPCKNGAKCLDGPNTY	[F].QcQcPKGFNGHLcqYDVDEcAstPcKNGAKcLDGPNTY.[T]	C2(Carbamidomethyl); C4(Carbamidomethyl); C13(Carbamidomethyl); Q14(Deamidated); C20(Carbamidomethyl); S22(Fuc(1)); T23(Fuc(1)); C25(Carbamidomethyl); C31(Carbamidomethyl)	1	1	Q01705	Q01705	Neurogenic locus notch homolog protein 1 OS=Mus musculus OX=10090 GN=Notch1 PE=1 SV=3	4	5	5	1	0	1	1	1	950.399	4747.97	4742.95	1057.26	1.00291	0	0	2.73815e+06	HCD (High Energy Collision Dissociation)	MS2	26.3953	100	9.97777	3808	3808	3801	FP030521_17.raw	0/0		5.07873	540.822	540.822	8.91309	8.34198e-06	1.42417e-06	0	0
FALSE	High	PMI-Byonic	PMI-Byonic (A2)	A	2	Unambiguous	NGHLCQYDVDECASTPCKNGAKCLDGPNTY	[F].NGHLcQYDVDEcAstPcKNGAKcLDGPnTY.[T]	C5(Carbamidomethyl); C12(Carbamidomethyl); S14(Fuc(1)); T15(Fuc(1)); C17(Carbamidomethyl); C23(Carbamidomethyl); N28(Deamidated)	1	1	Q01705	Q01705	Neurogenic locus notch homolog protein 1 OS=Mus musculus OX=10090 GN=Notch1 PE=1 SV=3	3	4	4	1	0	1	1	1	936.143	3741.55	3737.53	1074.52	1.00402	0	0	1.36247e+06	HCD (High Energy Collision Dissociation)	MS2	53.7922	100	9.34776	3509	3509	3504	FP030521_17.raw	0/0		3.22285	467.042	251.634	2.67279	0.000598615	4.56984e-05	0	0
FALSE	High	PMI-Byonic	PMI-Byonic (A2)	A	2	Unambiguous	NGHLCQYDVDECASTPCKNGAKCLDGPNTY	[F].NGHLcqYDVDEcAstPcKnGAKcLDGPNTY.[T]	C5(Carbamidomethyl); Q6(Deamidated); C12(Carbamidomethyl); S14(Fuc(1)); T15(Fuc(1)); C17(Carbamidomethyl); N19(Deamidated); C23(Carbamidomethyl)	1	1	Q01705	Q01705	Neurogenic locus notch homolog protein 1 OS=Mus musculus OX=10090 GN=Notch1 PE=1 SV=3	3	4	4	1	0	1	1	1	935.383	3738.51	3738.52	-2.5299	-0.00236452	0	0	448779	HCD (High Energy Collision Dissociation)	MS2	6.53448	100	9.81297	3728	3728	3724	FP030521_17.raw	0/0		1.18769	255.974	138.532	16.8	0.0649101	0.00409755	0	0
FALSE	High	PMI-Byonic	PMI-Byonic (A2)	A	2	Unambiguous	DVDECASTPCKNGAKCLDGPNTY	[Y].DVdEcAstPcKNGAKcLDGPNTY.[T]	D3(Oxidation); C5(Carbamidomethyl); S7(HexNAc(1)Fuc(1)); T8(HexNAc(1)Hex(1)Fuc(1)NeuAc(1)); C10(Carbamidomethyl); C16(Carbamidomethyl)	1	1	Q01705	Q01705	Neurogenic locus notch homolog protein 1 OS=Mus musculus OX=10090 GN=Notch1 PE=1 SV=3	1	4	4	1	0	1	1	1	935.639	3739.53	3739.49	10.9011	0.0101912	0	0	1.40418e+06	HCD (High Energy Collision Dissociation)	MS2	0	100	9.95207	3795	3795	3790	FP030521_17.raw	0/0		1.19183	203.557	203.557	0	0.0642944	0.00334678	0	0
FALSE	High	PMI-Byonic	PMI-Byonic (A2)	A	2	Unambiguous	DVDECASTPCKNGAKCLDGPNTY	[Y].DVdEcAstPcKNGAKcLDGPnTY.[T]	D3(Oxidation); C5(Carbamidomethyl); S7(HexNAc(1)Fuc(1)); T8(HexNAc(1)Hex(1)Fuc(1)NeuAc(1)); C10(Carbamidomethyl); C16(Carbamidomethyl); N21(Oxidation)	1	1	Q01705	Q01705	Neurogenic locus notch homolog protein 1 OS=Mus musculus OX=10090 GN=Notch1 PE=1 SV=3	1	4	4	1	0	1	1	1	939.638	3755.53	3755.49	11.4936	0.010791	0	0	3.03079e+06	HCD (High Energy Collision Dissociation)	MS2	0	100	9.93706	3788	3788	3779	FP030521_17.raw	0/0		1.0295	187.053	187.053	0	0.0934332	0.0067906	0	0
FALSE	High	PMI-Byonic	PMI-Byonic (A2)	A	2	Unambiguous	TCVCTEGYTGTHCEVDIDECDPDPCHY	[Y].TcVcTEGYTGthcEVDIDEcDPDPcHY.[G]	C2(Carbamidomethyl); C4(Carbamidomethyl); T11(Fuc(1)); H12(Oxidation); C13(Carbamidomethyl); C20(Carbamidomethyl); C25(Carbamidomethyl)	1	1	Q01705	Q01705	Neurogenic locus notch homolog protein 1 OS=Mus musculus OX=10090 GN=Notch1 PE=1 SV=3	1	3	3	1	0	1	1	1	1152.1	3454.28	3452.26	585.309	0.673547	0	0	1.55529e+06	HCD (High Energy Collision Dissociation)	MS2	0	100	11.3232	4437	4437	4428	FP030521_17.raw	0/0		5.44925	363.358	363.358	2.4	3.55424e-06	6.93876e-07	0	0
FALSE	High	PMI-Byonic	PMI-Byonic (A2)	A	2	Unambiguous	TCVCTEGYTGTHCEVDIDECDPDPCHY	[Y].TcVcTEGYTGthcEVDIDEcDPDPcHY.[G]	C2(Carbamidomethyl); C4(Carbamidomethyl); T11(HexNAc(1)Fuc(1)); H12(Oxidation); C13(Carbamidomethyl); C20(Carbamidomethyl); C25(Carbamidomethyl)	1	1	Q01705	Q01705	Neurogenic locus notch homolog protein 1 OS=Mus musculus OX=10090 GN=Notch1 PE=1 SV=3	1	3	3	1	0	1	1	1	1219.13	3655.36	3655.34	5.6731	0.00691238	0	0	1.21262e+06	HCD (High Energy Collision Dissociation)	MS2	0	100	11.2337	4394	4394	4384	FP030521_17.raw	0/0		4.4203	345.668	345.668	4.8	3.79926e-05	4.94549e-06	0	0
FALSE	High	PMI-Byonic	PMI-Byonic (A2)	A	2	Unambiguous	TCVCTEGYTGTHCEVDIDECDPDPCHY	[Y].TcVcTEGYTGthcEVDIDEcDPDPcHY.[G]	C2(Carbamidomethyl); C4(Carbamidomethyl); T11(HexNAc(1)Fuc(1)); H12(Oxidation); C13(Carbamidomethyl); C20(Carbamidomethyl); C25(Carbamidomethyl)	1	1	Q01705	Q01705	Neurogenic locus notch homolog protein 1 OS=Mus musculus OX=10090 GN=Notch1 PE=1 SV=3	1	4	4	1	0	1	1	1	914.846	3656.36	3655.34	278.857	0.25483	0	0	2.46372e+06	HCD (High Energy Collision Dissociation)	MS2	29.1703	100	11.274	4414	4414	4406	FP030521_17.raw	0/0		5.66093	458.671	458.671	4.8	2.18308e-06	5.113e-07	0	0
FALSE	High	PMI-Byonic	PMI-Byonic (A2)	A	2	Unambiguous	TCVCTEGYTGTHCEVDIDECDPDPCHY	[Y].TcVcTEGYTGtHcEVDIdEcDPDPcHY.[G]	C2(Carbamidomethyl); C4(Carbamidomethyl); T11(HexNAc(1)Fuc(1)); C13(Carbamidomethyl); D18(Oxidation); C20(Carbamidomethyl); C25(Carbamidomethyl)	1	1	Q01705	Q01705	Neurogenic locus notch homolog protein 1 OS=Mus musculus OX=10090 GN=Notch1 PE=1 SV=3	1	4	4	1	0	1	1	1	915.098	3657.37	3655.34	554.233	0.506478	0	0	1.32301e+06	HCD (High Energy Collision Dissociation)	MS2	47.6095	100	11.4159	4481	4481	4472	FP030521_17.raw	0/0		3.27585	243.738	243.738	4.8	0.000529851	3.7192e-05	0	0
FALSE	High	PMI-Byonic	PMI-Byonic (A2)	A	2	Unambiguous	TCLCQPGY	[F].tcLcQPGY.[T]	T1(HexNAc(1)Hex(1)Fuc(1)NeuAc(1)); C2(Carbamidomethyl); C4(Carbamidomethyl)	1	1	Q01705	Q01705	Neurogenic locus notch homolog protein 1 OS=Mus musculus OX=10090 GN=Notch1 PE=1 SV=3	1	2	2	1	0	1	1	1	900.858	1800.71	1800.69	8.75441	0.007882	0	0	1.36776e+06	HCD (High Energy Collision Dissociation)	MS2	34.0046	100	9.00537	3350	3350	3340	FP030521_17.raw	0/0		0.739704	141.664	141.664	141.664	0.182094	0.00882901	0	0
FALSE	High	PMI-Byonic	PMI-Byonic (A2)	A	2	Unambiguous	TCLCQPGYTGHHCETNINECHSQPCRHGGTCQDRDNSYLCL	[F].TcLcQPGYTGHHcEtNINEcHSqPcRHGGTcQDrDNSYLcL.[C]	C2(Carbamidomethyl); C4(Carbamidomethyl); C13(Carbamidomethyl); T15(HexNAc(1)Hex(1)Fuc(1)NeuAc(1)); C20(Carbamidomethyl); Q23(Deamidated); C25(Carbamidomethyl); C31(Carbamidomethyl); R34(Deamidated); C40(Carbamidomethyl)	1	1	Q01705	Q01705	Neurogenic locus notch homolog protein 1 OS=Mus musculus OX=10090 GN=Notch1 PE=1 SV=3	4	6	6	1	0	1	1	1	967.725	5801.31	5797.28	696.49	0.672958	0	0	2482098	HCD (High Energy Collision Dissociation)	MS2	53.2761	100	8.63237	3176	3176	3170	FP030521_17.raw	0/0		1.9618	219.052	219.052	0	0.0109195	0.000611255	0	0
FALSE	High	PMI-Byonic	PMI-Byonic (A2)	A	2	Unambiguous	TCLCQPGYTGHHCETNINECHSQPCRHGGTCQDRDNSYLCL	[F].TcLcQPGYTGHHcEtNINEchsQPcRHGGTcqDRDNSYLcL.[C]	C2(Carbamidomethyl); C4(Carbamidomethyl); C13(Carbamidomethyl); T15(HexNAc(1)Fuc(1)); C20(Carbamidomethyl); H21(Oxidation); S22(HexNAc(1)Hex(1)Fuc(1)NeuAc(1)); C25(Carbamidomethyl); C31(Carbamidomethyl); Q32(Deamidated); C40(Carbamidomethyl)	1	1	Q01705	Q01705	Neurogenic locus notch homolog protein 1 OS=Mus musculus OX=10090 GN=Notch1 PE=1 SV=3	4	6	6	1	0	1	1	1	1028.42	6165.47	6161.42	656.32	0.673977	0	0	5780800	HCD (High Energy Collision Dissociation)	MS2	45.8306	60.9772	8.62445	3171	3171	3170	FP030521_17.raw	0/0		1.24652	149.956	149.956	0	0.0566869	0.00258494	0	0
FALSE	High	PMI-Byonic	PMI-Byonic (A2)	A	2	Unambiguous	TCLCQPGYTGHHCETNINECHSQPCRHGGTCQDRDNSY	[F].TcLcQPGYTGHHcEtnINEcHSQPcRHGGtcQDRDNSY.[L]	C2(Carbamidomethyl); C4(Carbamidomethyl); C13(Carbamidomethyl); T15(HexNAc(1)Fuc(1)); N16(Oxidation); C20(Carbamidomethyl); C25(Carbamidomethyl); T30(HexNAc(1)Hex(1)Fuc(1)NeuAc(1)); C31(Carbamidomethyl)	1	1	Q01705	Q01705	Neurogenic locus notch homolog protein 1 OS=Mus musculus OX=10090 GN=Notch1 PE=1 SV=3	2	6	6	1	0	1	1	1	963.883	5778.26	5774.24	696.025	0.669836	0	0	1.18263e+06	HCD (High Energy Collision Dissociation)	MS2	15.03	100	6.71804	2331	2331	2328	FP030521_17.raw	0/0		2.08275	18.3416	18.3416	0	0.00826505	0.000470046	0	0
FALSE	High	PMI-Byonic	PMI-Byonic (A2)	A	2	Unambiguous	TCLCQPGYTGHHCETNINECHSQPCRHGGTCQDRDNSY	[F].TcLcQPGYTGHHcEtnInEcHsQPcRHGGTcQDRDNSY.[L]	C2(Carbamidomethyl); C4(Carbamidomethyl); C13(Carbamidomethyl); T15(HexNAc(1)Fuc(1)); N16(Deamidated); N18(Oxidation); C20(Carbamidomethyl); S22(HexNAc(1)Hex(1)Fuc(1)NeuAc(1)); C25(Carbamidomethyl); C31(Carbamidomethyl)	1	1	Q01705	Q01705	Neurogenic locus notch homolog protein 1 OS=Mus musculus OX=10090 GN=Notch1 PE=1 SV=3	2	3	3	1	0	1	1	1	964.383	2891.14	5775.23	-499390	-961.363	0	0	437388	HCD (High Energy Collision Dissociation)	MS2	84.7773	100	6.71587	2330	2330	2328	FP030521_17.raw	0/0		1.18152	59.7942	59.7942	0	0.0658383	0.00484142	0	0
FALSE	High	PMI-Byonic	PMI-Byonic (A2)	A	2	Unambiguous	LCLCL	[Y].LcLcL.[K]	C2(Carbamidomethyl); C4(Carbamidomethyl)	1	1	Q01705	Q01705	Neurogenic locus notch homolog protein 1 OS=Mus musculus OX=10090 GN=Notch1 PE=1 SV=3	2	5	5	1	0	1	1	1	677.97	3385.82	678.331	3.9914e+06	541.498	0	0	403352	HCD (High Energy Collision Dissociation)	MS2	24.666	100	14.1723	5720	5720	5715	FP030521_17.raw	0/0		3.28095	369.604	369.604	369.604	0.000523657	2.94942e-05	0	0
FALSE	High	PMI-Byonic	PMI-Byonic (A2)	A	2	Unambiguous	TCRCPEGYHDPTCL	[F].TcRcPEGYHDPTcL.[S]	C2(Carbamidomethyl); C4(Carbamidomethyl); C13(Carbamidomethyl)	1	1	Q01705	Q01705	Neurogenic locus notch homolog protein 1 OS=Mus musculus OX=10090 GN=Notch1 PE=1 SV=3	1	3	3	1	0	1	1	1	589.242	1765.71	1765.71	2.17412	0.00127962	0	0	1.06459e+06	HCD (High Energy Collision Dissociation)	MS2	22.3839	100	8.08687	2923	2923	2920	FP030521_17.raw	0/0		4.52356	382.008	382.008	382.008	2.99531e-05	4.35537e-06	0	0
FALSE	High	PMI-Byonic	PMI-Byonic (A2)	A	2	Unambiguous	TCRCPEGYHDPTCL	[F].TcRcPEGYHDPTcL.[S]	C2(Carbamidomethyl); C4(Carbamidomethyl); C13(Carbamidomethyl)	1	1	Q01705	Q01705	Neurogenic locus notch homolog protein 1 OS=Mus musculus OX=10090 GN=Notch1 PE=1 SV=3	1	3	3	1	0	1	1	1	589.243	1765.71	1765.71	2.48522	0.00146273	0	0	2525829	HCD (High Energy Collision Dissociation)	MS2	19.5388	39.9613	7.96209	2868	2868	2866	FP030521_17.raw	0/0		5.00248	445.938	445.938	445.938	9.94305e-06	1.89435e-06	0	0
[truncated: 7 more columns]

## Sheet: FP031821_25
Checked	Confidence	Identifying Node Type	Identifying Node	Search ID	Identifying Node No	PSM Ambiguity	Sequence	Annotated Sequence	Modifications	# Protein Groups	# Proteins	Master Protein Accessions	Protein Accessions	Protein Descriptions	# Missed Cleavages	Charge	Original Precursor Charge	DeltaScore	DeltaCn	Rank	Search Engine Rank	Concatenated Rank	m/z [Da]	MH+ [Da]	Theo. MH+ [Da]	DeltaM [ppm]	Deltam/z [Da]	Matched Ions	Total Ions	Intensity	Activation Type	MS Order	Isolation Interference [%]	Ion Inject Time [ms]	RT [min]	First Scan	Last Scan	Master Scan(s)	Spectrum File	Ions Matched	Annotation	|Log Prob|	Byonic Score	Delta Byonic Score	Delta Mod Score	PEP 2D	q-Value 2D	FDR 2D	Peptide Group FDR 2D
FALSE	High	PMI-Byonic	PMI-Byonic (A2)	A	2	Unambiguous	RCSQPSGTCL	[L].RcSQPSGTcL.[N]	C2(Carbamidomethyl); C9(Carbamidomethyl)	1	1	Q01705	Q01705	Neurogenic locus notch homolog protein 1 OS=Mus musculus OX=10090 GN=Notch1 PE=1 SV=3	0	2	2	1	0	1	1	1	583.263	1165.52	1165.51	8.67892	0.00505768	0	0	257043	HCD (High Energy Collision Dissociation)	MS2	27.7443	100	8.97791	3049	3049	3043	FP031821_25.raw	0/0		9.10599	678.123	482.743	482.743	7.83446e-10	5.71046e-11	0	0
FALSE	High	PMI-Byonic	PMI-Byonic (A2)	A	2	Unambiguous	RCSQPSGTCL	[L].RcSQPSGTcL.[N]	C2(Carbamidomethyl); C9(Carbamidomethyl)	1	1	Q01705	Q01705	Neurogenic locus notch homolog protein 1 OS=Mus musculus OX=10090 GN=Notch1 PE=1 SV=3	0	2	2	1	0	1	1	1	583.263	1165.52	1165.51	7.63156	0.00444733	0	0	378840	HCD (High Energy Collision Dissociation)	MS2	17.8209	100	9.0948	3099	3099	3098	FP031821_25.raw	0/0		8.6499	648.813	509.997	509.997	2.23922e-09	1.06698e-10	0	0
FALSE	High	PMI-Byonic	PMI-Byonic (A2)	A	2	Unambiguous	VGQRCQDSNPCLSTPCKNAGTCHVVDHGGTVDYACSCPL	[F].VGQRcQDSNPcLstPcKNAGTcHVVDHGGTVDYAcScPL.[G]	C5(Carbamidomethyl); C11(Carbamidomethyl); S13(Hex(1)Pent(2)); T14(Fuc(1)); C16(Carbamidomethyl); C22(Carbamidomethyl); C35(Carbamidomethyl); C37(Carbamidomethyl)	1	1	Q01705	Q01705	Neurogenic locus notch homolog protein 1 OS=Mus musculus OX=10090 GN=Notch1 PE=1 SV=3	2	5	5	1	0	1	1	1	990.823	4950.09	4950.06	5.76964	0.00571201	0	0	1.39747e+06	HCD (High Energy Collision Dissociation)	MS2	0	34.9626	10.8417	3920	3920	3912	FP031821_25.raw	0/0		1.43138	118.733	118.733	0	0.0370352	0.00105821	0	0
FALSE	High	PMI-Byonic	PMI-Byonic (A2)	A	2	Unambiguous	VGQRCQDSNPCLSTPCKNAGTCHVVDHGGTVDYACSCPL	[F].VGQRcQDSNPcLStPcKNAGtcHVVDHGGTVDYAcScPL.[G]	C5(Carbamidomethyl); C11(Carbamidomethyl); T14(Hex(1)Pent(1)); C16(Carbamidomethyl); T21(Fuc(1)); C22(Carbamidomethyl); C35(Carbamidomethyl); C37(Carbamidomethyl)	1	1	Q01705	Q01705	Neurogenic locus notch homolog protein 1 OS=Mus musculus OX=10090 GN=Notch1 PE=1 SV=3	2	4	4	1	0	1	1	1	1205.26	4818.04	4818.02	4.40242	0.00530273	0	0	448949	HCD (High Energy Collision Dissociation)	MS2	2.23575	94.0334	10.8438	3921	3921	3912	FP031821_25.raw	0/0		5.41916	443.809	443.809	1.2	3.80925e-06	2.86221e-07	0	0
FALSE	High	PMI-Byonic	PMI-Byonic (A2)	A	2	Unambiguous	VGQRCQDSNPCLSTPCKNAGTCHVVDHGGTVDYACSCPL	[F].VGQRcQDSNPcLStPcKNAGtcHVVDHGGTVDYAcScPL.[G]	C5(Carbamidomethyl); C11(Carbamidomethyl); T14(Hex(1)Pent(1)); C16(Carbamidomethyl); T21(Fuc(1)); C22(Carbamidomethyl); C35(Carbamidomethyl); C37(Carbamidomethyl)	1	1	Q01705	Q01705	Neurogenic locus notch homolog protein 1 OS=Mus musculus OX=10090 GN=Notch1 PE=1 SV=3	2	5	5	1	0	1	1	1	965.014	4821.04	4818.02	628.444	0.60557	0	0	1.61271e+06	HCD (High Energy Collision Dissociation)	MS2	12.0262	100	10.9515	3968	3968	3967	FP031821_25.raw	0/0		1.43138	58.1227	58.1227	1.2	0.0370352	0.00145795	0	0
FALSE	High	PMI-Byonic	PMI-Byonic (A2)	A	2	Unambiguous	VGQRCQDSNPCLSTPCKNAGTCHVVDHGGTVDY	[F].VGQRcQDSNPcLstPcKNAGTcHVVDHGGTVDY.[A]	C5(Carbamidomethyl); C11(Carbamidomethyl); S13(Fuc(1)); T14(Hex(1)Pent(1)); C16(Carbamidomethyl); C22(Carbamidomethyl)	1	1	Q01705	Q01705	Neurogenic locus notch homolog protein 1 OS=Mus musculus OX=10090 GN=Notch1 PE=1 SV=3	1	5	5	1	0	1	1	1	826.758	4129.76	4129.75	2.64843	0.00218747	0	0	555058	HCD (High Energy Collision Dissociation)	MS2	4.33418	80.285	9.95888	3496	3496	3494	FP031821_25.raw	0/0		13.6093	888.857	888.857	0	2.45864e-14	3.02119e-15	0	0
FALSE	High	PMI-Byonic	PMI-Byonic (A2)	A	2	Unambiguous	VGQRCQDSNPCLSTPCKNAGTCHVVDHGGTVDY	[F].VGQRcQDSNPcLstPcKNAGTcHVVDHGGTVDY.[A]	C5(Carbamidomethyl); C11(Carbamidomethyl); S13(Hex(1)Pent(2)); T14(Fuc(1)); C16(Carbamidomethyl); C22(Carbamidomethyl)	1	1	Q01705	Q01705	Neurogenic locus notch homolog protein 1 OS=Mus musculus OX=10090 GN=Notch1 PE=1 SV=3	1	4	4	1	0	1	1	1	1066.21	4261.81	4261.79	4.15389	0.00442576	0	0	586562	HCD (High Energy Collision Dissociation)	MS2	0	100	9.9222	3480	3480	3472	FP031821_25.raw	0/0		4.36458	361.352	361.352	0.28	4.31941e-05	1.2761e-06	0	0
FALSE	High	PMI-Byonic	PMI-Byonic (A2)	A	2	Unambiguous	VGQRCQDSNPCLSTPCKNAGTCHVVDHGGTVDY	[F].VGQRcQDSNPcLstPcKNAGTcHVVDHGGTVDY.[A]	C5(Carbamidomethyl); C11(Carbamidomethyl); S13(Hex(1)Pent(2)R0); T14(Fuc(1)); C16(Carbamidomethyl); C22(Carbamidomethyl)	1	1	Q01705	Q01705	Neurogenic locus notch homolog protein 1 OS=Mus musculus OX=10090 GN=Notch1 PE=1 SV=3	1	5	5	1	0	1	1	1	853.168	4261.81	4261.79	4.49443	0.00383086	0	0	2890259	HCD (High Energy Collision Dissociation)	MS2	0	42.0887	9.8669	3453	3453	3450	FP031821_25.raw	0/0		16.6093	1026.05	1026.05	1.2	2.45864e-17	6.2907e-18	0	0
FALSE	High	PMI-Byonic	PMI-Byonic (A2)	A	2	Unambiguous	VGQRCQDSNPCLSTPCKNAGTCHVVDHGGTVDY	[F].VGQRcQDSNPcLstPcKnAGTcHVVDHGGTVDY.[A]	C5(Carbamidomethyl); C11(Carbamidomethyl); S13(Fuc(1)); T14(HexNAc(1)Fuc(1)); C16(Carbamidomethyl); N18(Deamidated); C22(Carbamidomethyl)	1	1	Q01705	Q01705	Neurogenic locus notch homolog protein 1 OS=Mus musculus OX=10090 GN=Notch1 PE=1 SV=3	1	5	5	1	0	1	1	1	838.162	4186.78	4185.77	240.533	0.201363	0	0	291539	HCD (High Energy Collision Dissociation)	MS2	3.11116	100	9.85732	3449	3449	3439	FP031821_25.raw	0/0		2.13175	226.226	226.226	0	0.00738327	0.000178667	0	0
FALSE	High	PMI-Byonic	PMI-Byonic (A2)	A	2	Unambiguous	VGQRCQDSNPCLSTPCKNAGTCHVVDHGGTVDY	[F].VGQRcQDSNPcLstPcKNAGTcHVVDHGGTVDY.[A]	C5(Carbamidomethyl); C11(Carbamidomethyl); S13(Fuc(1)); T14(Hex(1)Pent(1)); C16(Carbamidomethyl); C22(Carbamidomethyl)	1	1	Q01705	Q01705	Neurogenic locus notch homolog protein 1 OS=Mus musculus OX=10090 GN=Notch1 PE=1 SV=3	1	4	4	1	0	1	1	1	1033.2	4129.77	4129.75	5.17896	0.00534695	0	0	607443	HCD (High Energy Collision Dissociation)	MS2	0	100	9.8477	3444	3444	3439	FP031821_25.raw	0/0		10.9669	767.286	767.286	0	1.0793e-11	1.79507e-12	0	0
FALSE	High	PMI-Byonic	PMI-Byonic (A2)	A	2	Unambiguous	VGQRCQDSNPCLSTPCKNAGTCHVVDHGGTVDY	[F].VGQRcQDSNPcLstPcKNAGTcHVVDHGGTVDY.[A]	C5(Carbamidomethyl); C11(Carbamidomethyl); S13(Fuc(1)); T14(Hex(1)Pent(1)R0); C16(Carbamidomethyl); C22(Carbamidomethyl)	1	1	Q01705	Q01705	Neurogenic locus notch homolog protein 1 OS=Mus musculus OX=10090 GN=Notch1 PE=1 SV=3	1	5	5	1	0	1	1	1	826.76	4129.77	4129.75	5.53034	0.00456778	0	0	7.76391e+06	HCD (High Energy Collision Dissociation)	MS2	0.403226	18.742	9.84315	3441	3441	3439	FP031821_25.raw	0/0		14.6799	924.577	924.577	0	2.08987e-15	4.05226e-16	0	0
FALSE	High	PMI-Byonic	PMI-Byonic (A2)	A	2	Unambiguous	VGQRCQDSNPCLSTPCKNAGTCHVVDHGGTVDYACSCPLGFSGPL	[F].VGQRcQDSNPcLStPcKNAGTcHVVDHGGtVDYAcScPLGFSGPL.[C]	C5(Carbamidomethyl); C11(Carbamidomethyl); T14(Hex(1)Pent(1)); C16(Carbamidomethyl); C22(Carbamidomethyl); T30(Fuc(1)); C35(Carbamidomethyl); C37(Carbamidomethyl)	1	1	Q01705	Q01705	Neurogenic locus notch homolog protein 1 OS=Mus musculus OX=10090 GN=Notch1 PE=1 SV=3	4	5	5	1	0	1	1	1	1076.07	5376.32	5376.3	5.51223	0.00592708	0	0	131207	HCD (High Energy Collision Dissociation)	MS2	0	100	12.8403	4855	4855	4847	FP031821_25.raw	0/0		2.87433	326.162	326.162	0	0.00133559	2.01898e-05	0	0
FALSE	High	PMI-Byonic	PMI-Byonic (A2)	A	2	Unambiguous	VGQRCQDSNPCLSTPCKNAGTCHVVDHGGTVDYACSCPL	[F].VGQRcQDSNPcLStPcKNAGtcHVVDHGGTVDYAcScPL.[G]	C5(Carbamidomethyl); C11(Carbamidomethyl); T14(Hex(1)Pent(1)); C16(Carbamidomethyl); T21(Fuc(1)); C22(Carbamidomethyl); C35(Carbamidomethyl); C37(Carbamidomethyl)	1	1	Q01705	Q01705	Neurogenic locus notch homolog protein 1 OS=Mus musculus OX=10090 GN=Notch1 PE=1 SV=3	2	5	5	1	0	1	1	1	964.412	4818.03	4818.02	3.14548	0.003031	0	0	2477800	HCD (High Energy Collision Dissociation)	MS2	0	31.0493	10.8198	3909	3909	3901	FP031821_25.raw	0/0		1.85902	162.602	162.602	1.2	0.013835	0.000465193	0	0
FALSE	High	PMI-Byonic	PMI-Byonic (A2)	A	2	Unambiguous	ACSCPLGFSGPL	[Y].AcScPLGFSGPL.[C]	C2(Carbamidomethyl); C4(Carbamidomethyl)	1	1	Q01705	Q01705	Neurogenic locus notch homolog protein 1 OS=Mus musculus OX=10090 GN=Notch1 PE=1 SV=3	2	2	2	1	0	1	1	1	633.288	1265.57	1265.57	3.41531	0.00216115	0	0	1283471	HCD (High Energy Collision Dissociation)	MS2	9.00798	100	15.9591	6245	6245	6244	FP031821_25.raw	0/0		8.32061	600.035	600.035	600.035	4.77959e-09	2.1054e-10	0	0
FALSE	High	PMI-Byonic	PMI-Byonic (A2)	A	2	Unambiguous	ACSCPLGFSGPL	[Y].AcScPLGFSGPL.[C]	C2(Carbamidomethyl); C4(Carbamidomethyl)	1	1	Q01705	Q01705	Neurogenic locus notch homolog protein 1 OS=Mus musculus OX=10090 GN=Notch1 PE=1 SV=3	2	2	2	1	0	1	1	1	633.289	1265.57	1265.57	3.99404	0.00252736	0	0	621610	HCD (High Energy Collision Dissociation)	MS2	43.3435	100	15.8421	6195	6195	6189	FP031821_25.raw	0/0		9.39119	660.503	660.503	660.503	4.06268e-10	3.98108e-11	0	0
FALSE	High	PMI-Byonic	PMI-Byonic (A2)	A	2	Unambiguous	CLTPLDNACL	[L].cLTPLDNAcL.[A]	C1(Carbamidomethyl); C9(Carbamidomethyl)	1	1	Q01705	Q01705	Neurogenic locus notch homolog protein 1 OS=Mus musculus OX=10090 GN=Notch1 PE=1 SV=3	2	2	2	1	0	1	1	1	588.776	1176.54	1176.54	4.76213	0.00280142	0	0	663648	HCD (High Energy Collision Dissociation)	MS2	30.2317	100	14.9202	5795	5795	5793	FP031821_25.raw	0/0		4.20364	512.576	340.678	340.678	6.25693e-05	2.05197e-06	0	0
FALSE	High	PMI-Byonic	PMI-Byonic (A2)	A	2	Unambiguous	CLTPLDNACL	[L].cLTPLDNAcL.[A]	C1(Carbamidomethyl); C9(Carbamidomethyl)	1	1	Q01705	Q01705	Neurogenic locus notch homolog protein 1 OS=Mus musculus OX=10090 GN=Notch1 PE=1 SV=3	2	2	2	1	0	1	1	1	588.775	1176.54	1176.54	3.72459	0.00219106	0	0	1.1622e+06	HCD (High Energy Collision Dissociation)	MS2	22.2323	83.7424	14.8026	5744	5744	5738	FP031821_25.raw	0/0		7.84067	668.911	265.596	265.596	1.44321e-08	1.13747e-09	0	0
FALSE	High	PMI-Byonic	PMI-Byonic (A2)	A	2	Unambiguous	ANPCRNGGTCDLLTLTEY	[L].ANPcRnGGtcDLLTLTEY.[K]	C4(Carbamidomethyl); N6(Deamidated); T9(Fuc(1)); C10(Carbamidomethyl)	1	1	Q01705	Q01705	Neurogenic locus notch homolog protein 1 OS=Mus musculus OX=10090 GN=Notch1 PE=1 SV=3	3	2	2	1	0	1	1	1	1101.49	2201.98	2201.97	4.37701	0.00481902	0	0	593968	HCD (High Energy Collision Dissociation)	MS2	9.66934	100	15.2837	5952	5952	5947	FP031821_25.raw	0/0		5.38618	426.174	426.174	22.8254	4.10984e-06	3.85608e-07	0	0
FALSE	High	PMI-Byonic	PMI-Byonic (A2)	A	2	Unambiguous	ANPCRNGGTCDLLTLTEY	[L].ANPcRNGGtcDLLTLTEY.[K]	C4(Carbamidomethyl); T9(Fuc(1)); C10(Carbamidomethyl)	1	1	Q01705	Q01705	Neurogenic locus notch homolog protein 1 OS=Mus musculus OX=10090 GN=Notch1 PE=1 SV=3	3	2	2	1	0	1	1	1	1101	2201	2200.98	4.99232	0.00549401	0	0	2.96456e+06	HCD (High Energy Collision Dissociation)	MS2	0	100	14.6251	5665	5665	5661	FP031821_25.raw	0/0		6.41594	525.655	525.655	25.8658	3.83757e-07	2.34687e-08	0	0
FALSE	High	PMI-Byonic	PMI-Byonic (A2)	A	2	Unambiguous	ANPCRNGGTCDLLTLTEY	[L].ANPcRNGGtcDLLTLTEY.[K]	C4(Carbamidomethyl); T9(Fuc(1)); C10(Carbamidomethyl)	1	1	Q01705	Q01705	Neurogenic locus notch homolog protein 1 OS=Mus musculus OX=10090 GN=Notch1 PE=1 SV=3	3	2	2	1	0	1	1	1	1101	2201	2200.98	4.8814	0.00537194	0	0	965578	HCD (High Energy Collision Dissociation)	MS2	0	100	14.7428	5717	5717	5716	FP031821_25.raw	0/0		5.93895	457.356	457.356	27.4858	1.15094e-06	7.82014e-08	0	0
FALSE	High	PMI-Byonic	PMI-Byonic (A2)	A	2	Unambiguous	KCRCPPGWSGKSCQQADPCASNPCANGGQCLPFESSY	[Y].KcRcPPGWsGKScQQADPcASNPcANGGqcLPFESSY.[I]	C2(Carbamidomethyl); C4(Carbamidomethyl); S9(Hex(1)Pent(2)); C13(Carbamidomethyl); C19(Carbamidomethyl); C24(Carbamidomethyl); Q29(Deamidated); C30(Carbamidomethyl)	1	1	Q01705	Q01705	Neurogenic locus notch homolog protein 1 OS=Mus musculus OX=10090 GN=Notch1 PE=1 SV=3	2	4	4	1	0	1	1	1	1162.23	4645.9	4645.86	7.976	0.00926384	0	0	867862	HCD (High Energy Collision Dissociation)	MS2	0	100	12.172	4546	4546	4539	FP031821_25.raw	0/0		9.80116	686.843	686.843	2.4	1.58066e-10	1.95431e-11	0	0
FALSE	High	PMI-Byonic	PMI-Byonic (A2)	A	2	Unambiguous	KCRCPPGW	[Y].KcRcPPGW.[S]	C2(Carbamidomethyl); C4(Carbamidomethyl)	1	1	Q01705	Q01705	Neurogenic locus notch homolog protein 1 OS=Mus musculus OX=10090 GN=Notch1 PE=1 SV=3	0	2	2	1	0	1	1	1	530.747	1060.49	1060.48	4.23693	0.00224659	0	0	491316	HCD (High Energy Collision Dissociation)	MS2	14.0407	100	8.93263	3030	3030	3021	FP031821_25.raw	0/0		6.10872	569.371	562.232	562.232	7.78544e-07	6.16978e-08	0	0
FALSE	High	PMI-Byonic	PMI-Byonic (A2)	A	2	Unambiguous	KCRCPPGWSGKSCQQADPCASNPCANGGQCLPF	[Y].KcRcPPGWsGKScQQADPcASNPcANGGQcLPF.[E]	C2(Carbamidomethyl); C4(Carbamidomethyl); S9(Hex(1)Pent(1)); C13(Carbamidomethyl); C19(Carbamidomethyl); C24(Carbamidomethyl); C30(Carbamidomethyl)	1	1	Q01705	Q01705	Neurogenic locus notch homolog protein 1 OS=Mus musculus OX=10090 GN=Notch1 PE=1 SV=3	1	4	4	1	0	1	1	1	1012.43	4046.68	4046.67	4.56297	0.0046162	0	0	2.08936e+06	HCD (High Energy Collision Dissociation)	MS2	0	68.6097	11.6228	4289	4289	4286	FP031821_25.raw	0/0		7.22399	597.859	597.859	5.58419	5.97049e-08	6.21879e-09	0	0
FALSE	High	PMI-Byonic	PMI-Byonic (A2)	A	2	Unambiguous	KCRCPPGWSGKSCQQADPCASNPCANGGQCLPF	[Y].KcRcPPGWsGKScQQADPcASNPcAnGGQcLPF.[E]	C2(Carbamidomethyl); C4(Carbamidomethyl); S9(Hex(1)Pent(1)); C13(Carbamidomethyl); C19(Carbamidomethyl); C24(Carbamidomethyl); N26(Deamidated); C30(Carbamidomethyl)	1	1	Q01705	Q01705	Neurogenic locus notch homolog protein 1 OS=Mus musculus OX=10090 GN=Notch1 PE=1 SV=3	1	4	4	1	0	1	1	1	1013.18	4049.69	4047.65	502.987	0.508978	0	0	2103294	HCD (High Energy Collision Dissociation)	MS2	33.9206	100	11.7779	4360	4360	4352	FP031821_25.raw	0/0		6.17093	507.557	507.557	2.4	6.74634e-07	5.04971e-08	0	0
FALSE	High	PMI-Byonic	PMI-Byonic (A2)	A	2	Unambiguous	KCRCPPGWSGKSCQQADPCASNPCANGGQCLPFESSY	[Y].KcRcPPGWsGKScQQADPcASNPcANGGQcLPFESSY.[I]	C2(Carbamidomethyl); C4(Carbamidomethyl); S9(Hex(1)Pent(1)); C13(Carbamidomethyl); C19(Carbamidomethyl); C24(Carbamidomethyl); C30(Carbamidomethyl)	1	1	Q01705	Q01705	Neurogenic locus notch homolog protein 1 OS=Mus musculus OX=10090 GN=Notch1 PE=1 SV=3	2	4	4	1	0	1	1	1	1128.97	4512.85	4512.84	4.29554	0.00484627	0	0	804027	HCD (High Energy Collision Dissociation)	MS2	9.54528	100	11.9342	4434	4434	4429	FP031821_25.raw	0/0		11.8012	772.337	772.337	2.34274	1.58066e-12	2.34162e-13	0	0
FALSE	High	PMI-Byonic	PMI-Byonic (A2)	A	2	Unambiguous	KCRCPPGWSGKSCQQADPCASNPCANGGQCLPFESSY	[Y].KcRcPPGWsGKScQQADPcASNPcANGGQcLPFESSY.[I]	C2(Carbamidomethyl); C4(Carbamidomethyl); S9(Hex(1)Pent(2)); C13(Carbamidomethyl); C19(Carbamidomethyl); C24(Carbamidomethyl); C30(Carbamidomethyl)	1	1	Q01705	Q01705	Neurogenic locus notch homolog protein 1 OS=Mus musculus OX=10090 GN=Notch1 PE=1 SV=3	2	4	4	1	0	1	1	1	1161.98	4644.9	4644.88	5.5877	0.00648855	0	0	3.40675e+06	HCD (High Energy Collision Dissociation)	MS2	0	29.8224	11.9525	4443	4443	4440	FP031821_25.raw	0/0		10.6463	710.285	577.149	2.4	2.25803e-11	3.48919e-12	0	0
FALSE	High	PMI-Byonic	PMI-Byonic (A2)	A	2	Unambiguous	KCRCPPGWSGKSCQQADPCASNPCANGGQCLPFESSY	[Y].KcRcPPGWSGKScQQADPcAsNPcANGGQcLPFESSY.[I]	C2(Carbamidomethyl); C4(Carbamidomethyl); C13(Carbamidomethyl); C19(Carbamidomethyl); S21(Hex(1)Pent(1)); C24(Carbamidomethyl); C30(Carbamidomethyl)	1	1	Q01705	Q01705	Neurogenic locus notch homolog protein 1 OS=Mus musculus OX=10090 GN=Notch1 PE=1 SV=3	2	4	4	1	0	1	1	1	1128.97	4512.85	4512.84	3.97094	0.00448005	0	0	3.23388e+06	HCD (High Energy Collision Dissociation)	MS2	2.12975	29.6574	12.045	4485	4485	4484	FP031821_25.raw	0/0		9.64627	676.142	631.619	1.2	2.25803e-10	2.46996e-11	0	0
FALSE	High	PMI-Byonic	PMI-Byonic (A2)	A	2	Unambiguous	KCRCPPGW	[Y].KcRcPPGW.[S]	C2(Carbamidomethyl); C4(Carbamidomethyl)	1	1	Q01705	Q01705	Neurogenic locus notch homolog protein 1 OS=Mus musculus OX=10090 GN=Notch1 PE=1 SV=3	0	2	2	1	0	1	1	1	530.748	1060.49	1060.48	6.19377	0.00328419	0	0	149878	HCD (High Energy Collision Dissociation)	MS2	45.3879	100	9.11293	3108	3108	3098	FP031821_25.raw	0/0		4.06016	457.369	457.369	457.369	8.70651e-05	3.95035e-06	0	0
FALSE	High	PMI-Byonic	PMI-Byonic (A2)	A	2	Unambiguous	KCRCPPGWSGKSCQQADPCASNPCANGGQCLPFESSY	[Y].KcRcPPGWsGKScQQADPcASNPcAnGGQcLPFESSY.[I]	C2(Carbamidomethyl); C4(Carbamidomethyl); S9(Hex(1)Pent(1)); C13(Carbamidomethyl); C19(Carbamidomethyl); C24(Carbamidomethyl); N26(Deamidated); C30(Carbamidomethyl)	1	1	Q01705	Q01705	Neurogenic locus notch homolog protein 1 OS=Mus musculus OX=10090 GN=Notch1 PE=1 SV=3	2	4	4	1	0	1	1	1	1129.22	4513.85	4513.82	6.42946	0.00725535	0	0	1.92686e+06	HCD (High Energy Collision Dissociation)	MS2	0	49.6978	12.1612	4541	4541	4539	FP031821_25.raw	0/0		10.3453	715.856	715.856	3.36057	4.51574e-11	7.55257e-12	0	0
FALSE	High	PMI-Byonic	PMI-Byonic (A2)	A	2	Unambiguous	SGKSCQQADPCASNPCANGGQCLPFESSY	[W].SGKScQQADPcAsNPcANGGqcLPFESSY.[I]	C5(Carbamidomethyl); C11(Carbamidomethyl); S13(Hex(1)Pent(1)); C16(Carbamidomethyl); Q21(Deamidated); C22(Carbamidomethyl)	1	1	Q01705	Q01705	Neurogenic locus notch homolog protein 1 OS=Mus musculus OX=10090 GN=Notch1 PE=1 SV=3	1	3	3	1	0	1	1	1	1158.13	3472.37	3472.36	5.51156	0.00637937	0	0	290915	HCD (High Energy Collision Dissociation)	MS2	0	100	13.0522	4953	4953	4946	FP031821_25.raw	0/0		5.48114	512.118	512.118	0	3.30262e-06	2.36601e-07	0	0
FALSE	High	PMI-Byonic	PMI-Byonic (A2)	A	2	Unambiguous	SGKSCQQADPCASNPCANGGQCLPFESSY	[W].SGKScQQADPcAsNPcANGGQcLPFESSY.[I]	C5(Carbamidomethyl); C11(Carbamidomethyl); S13(Hex(1)Pent(1)); C16(Carbamidomethyl); C22(Carbamidomethyl)	1	1	Q01705	Q01705	Neurogenic locus notch homolog protein 1 OS=Mus musculus OX=10090 GN=Notch1 PE=1 SV=3	1	3	3	1	0	1	1	1	1157.8	3471.39	3471.37	5.72619	0.00662591	0	0	1.44491e+06	HCD (High Energy Collision Dissociation)	MS2	0	100	12.8557	4861	4861	4858	FP031821_25.raw	0/0		11.5342	846.285	846.285	10.4	2.92285e-12	4.35226e-13	0	0
FALSE	High	PMI-Byonic	PMI-Byonic (A2)	A	2	Unambiguous	SGKSCQQADPCASNPCANGGQCLPFESSY	[W].SGKScQQADPcAsNPcANGGQcLPFESSY.[I]	C5(Carbamidomethyl); C11(Carbamidomethyl); S13(Hex(1)Pent(2)); C16(Carbamidomethyl); C22(Carbamidomethyl)	1	1	Q01705	Q01705	Neurogenic locus notch homolog protein 1 OS=Mus musculus OX=10090 GN=Notch1 PE=1 SV=3	1	3	3	1	0	1	1	1	1201.81	3603.43	3603.41	3.7485	0.00450247	0	0	792433	HCD (High Energy Collision Dissociation)	MS2	0	100	12.8135	4843	4843	4836	FP031821_25.raw	0/0		11.8352	804.686	754.725	10.4	1.46153e-12	1.59357e-13	0	0
FALSE	High	PMI-Byonic	PMI-Byonic (A2)	A	2	Unambiguous	SGKSCQQADPCASNPCANGGQCLPF	[W].SGKScQQADPcAsNPcANGGQcLPF.[E]	C5(Carbamidomethyl); C11(Carbamidomethyl); S13(Hex(1)Pent(1)); C16(Carbamidomethyl); C22(Carbamidomethyl)	1	1	Q01705	Q01705	Neurogenic locus notch homolog protein 1 OS=Mus musculus OX=10090 GN=Notch1 PE=1 SV=3	0	3	3	1	0	1	1	1	1002.41	3005.21	3005.2	2.14471	0.00214842	0	0	518345	HCD (High Energy Collision Dissociation)	MS2	0	100	12.4154	4657	4657	4649	FP031821_25.raw	0/0		6.30707	560.06	560.06	8	4.93097e-07	3.10434e-08	0	0
FALSE	High	PMI-Byonic	PMI-Byonic (A2)	A	2	Unambiguous	ICRCPPGFHGPTCRQDVNECSQNPGLCRHGGTCHNEIGSY	[Y].IcRcPPGFHGPtcRQDVNEcSQNPGLcRHGGTcHNEIGSY.[R]	C2(Carbamidomethyl); C4(Carbamidomethyl); T12(Fuc(1)); C13(Carbamidomethyl); C20(Carbamidomethyl); C27(Carbamidomethyl); C33(Carbamidomethyl)	1	1	Q01705	Q01705	Neurogenic locus notch homolog protein 1 OS=Mus musculus OX=10090 GN=Notch1 PE=1 SV=3	2	6	6	1	0	1	1	1	806.018	4831.07	4831.05	4.38339	0.0035294	0	0	3.03342e+06	HCD (High Energy Collision Dissociation)	MS2	0.253455	28.8519	9.96006	3497	3497	3494	FP031821_25.raw	0/0		10.6766	705.964	705.964	3.6	2.10548e-11	2.80736e-12	0	0
FALSE	High	PMI-Byonic	PMI-Byonic (A2)	A	2	Unambiguous	ICRCPPGFHGPTCRQDVNECSQNPGLCRHGGTCHNEIGSY	[Y].IcRcPPGFHGPtcRQDVNEcSQNPGLcRHGGTcHNEIGSY.[R]	C2(Carbamidomethyl); C4(Carbamidomethyl); T12(Fuc(1)); C13(Carbamidomethyl); C20(Carbamidomethyl); C27(Carbamidomethyl); C33(Carbamidomethyl)	1	1	Q01705	Q01705	Neurogenic locus notch homolog protein 1 OS=Mus musculus OX=10090 GN=Notch1 PE=1 SV=3	2	6	6	1	0	1	1	1	806.016	4831.06	4831.05	2.18509	0.00175938	0	0	1991717	HCD (High Energy Collision Dissociation)	MS2	1.26156	24.943	10.0733	3550	3550	3549	FP031821_25.raw	0/0		5.0086	382.758	382.758	3.6	9.80399e-06	5.77002e-07	0	0
FALSE	High	PMI-Byonic	PMI-Byonic (A2)	A	2	Unambiguous	ICRCPPGFHGPTCRQDVNECSQNPGLCRHGGTCHNEIGSY	[Y].IcRcPPGFHGPtcRQDVNEcSQNPGLcRHGGTcHNEIGSY.[R]	C2(Carbamidomethyl); C4(Carbamidomethyl); T12(Fuc(1)); C13(Carbamidomethyl); C20(Carbamidomethyl); C27(Carbamidomethyl); C33(Carbamidomethyl)	1	1	Q01705	Q01705	Neurogenic locus notch homolog protein 1 OS=Mus musculus OX=10090 GN=Notch1 PE=1 SV=3	2	5	5	1	0	1	1	1	967.02	4831.07	4831.05	4.15876	0.00401824	0	0	5.97654e+06	HCD (High Energy Collision Dissociation)	MS2	0	14.7986	9.98288	3508	3508	3505	FP031821_25.raw	0/0		7.79334	626.352	626.352	3.6	1.60938e-08	1.43073e-09	0	0
FALSE	High	PMI-Byonic	PMI-Byonic (A2)	A	2	Unambiguous	CRHGGTCHNEIGSY	[L].cRHGGtcHNEIGSY.[R]	C1(Carbamidomethyl); T6(Fuc(1)); C7(Carbamidomethyl)	1	1	Q01705	Q01705	Neurogenic locus notch homolog protein 1 OS=Mus musculus OX=10090 GN=Notch1 PE=1 SV=3	0	3	3	1	0	1	1	1	598.584	1793.74	1793.73	2.76347	0.00165231	0	0	235650	HCD (High Energy Collision Dissociation)	MS2	70.7066	100	8.34243	2765	2765	2758	FP031821_25.raw	0/0		1.37205	136.178	136.178	21.0472	0.0424568	0.00233242	0	0
FALSE	High	PMI-Byonic	PMI-Byonic (A2)	A	2	Unambiguous	NCRCPPEWTGQYCTEDVDECQLMPNACQNGGTCHNTHGGY	[Y].NcRcPPEWTGQYctEDVDEcQLMPNAcQNGGTcHnTHGGY.[N]	C2(Carbamidomethyl); C4(Carbamidomethyl); C13(Carbamidomethyl); T14(HexNAc(1)Hex(1)Fuc(1)); C20(Carbamidomethyl); C27(Carbamidomethyl); C33(Carbamidomethyl); N35(Oxidation)	1	1	Q01705	Q01705	Neurogenic locus notch homolog protein 1 OS=Mus musculus OX=10090 GN=Notch1 PE=1 SV=3	3	4	4	1	0	1	1	1	1326.02	5301.05	5301.03	4.6666	0.00618445	0	0	1.09956e+06	HCD (High Energy Collision Dissociation)	MS2	0	53.9423	12.5233	4706	4706	4704	FP031821_25.raw	0/0		20.9074	1201.15	1201.15	6.01129	1.23752e-21	4.53782e-22	0	0
FALSE	High	PMI-Byonic	PMI-Byonic (A2)	A	2	Unambiguous	NCRCPPEWTGQYCTEDVDECQLMPNACQNGGTCHNTHGGY	[Y].NcRcPPEWTGQYctEDVDEcQLMPNAcQNGGTcHNTHGGY.[N]	C2(Carbamidomethyl); C4(Carbamidomethyl); C13(Carbamidomethyl); T14(HexNAc(1)Hex(1)Fuc(1)); C20(Carbamidomethyl); C27(Carbamidomethyl); C33(Carbamidomethyl)	1	1	Q01705	Q01705	Neurogenic locus notch homolog protein 1 OS=Mus musculus OX=10090 GN=Notch1 PE=1 SV=3	3	4	4	1	0	1	1	1	1322.02	5285.04	5285.03	2.24034	0.00296007	0	0	136427	HCD (High Energy Collision Dissociation)	MS2	0	100	12.5847	4736	4736	4726	FP031821_25.raw	0/0		15.7526	988.845	988.845	3.2	1.76784e-16	2.76021e-17	0	0
FALSE	High	PMI-Byonic	PMI-Byonic (A2)	A	2	Unambiguous	NCRCPPEWTGQYCTEDVDECQLMPNACQNGGTCHNTHGGY	[Y].NcRcPPEWTGQYcTEDVDEcQLMPNAcQNGGtcHnTHGGY.[N]	C2(Carbamidomethyl); C4(Carbamidomethyl); C13(Carbamidomethyl); C20(Carbamidomethyl); C27(Carbamidomethyl); T32(Fuc(1)); C33(Carbamidomethyl); N35(Oxidation)	1	1	Q01705	Q01705	Neurogenic locus notch homolog protein 1 OS=Mus musculus OX=10090 GN=Notch1 PE=1 SV=3	3	4	4	1	0	1	1	1	1234.74	4935.92	4935.89	4.78801	0.00590828	0	0	785746	HCD (High Energy Collision Dissociation)	MS2	0	65.327	12.5952	4740	4740	4737	FP031821_25.raw	0/0		24.9074	1408.26	1408.26	0.966163	1.23753e-25	1.2374e-25	0	0
FALSE	High	PMI-Byonic	PMI-Byonic (A2)	A	2	Unambiguous	NCRCPPEWTGQYCTEDVDECQLMPNACQNGGTCHNTHGGY	[Y].NcRcPPEWTGQYctEDVDEcQLMPNAcQNGGTcHnTHGGY.[N]	C2(Carbamidomethyl); C4(Carbamidomethyl); C13(Carbamidomethyl); T14(HexNAc(1)Fuc(1)); C20(Carbamidomethyl); C27(Carbamidomethyl); C33(Carbamidomethyl); N35(Oxidation)	1	1	Q01705	Q01705	Neurogenic locus notch homolog protein 1 OS=Mus musculus OX=10090 GN=Notch1 PE=1 SV=3	3	4	4	1	0	1	1	1	1285.5	5139	5138.97	4.26101	0.00547431	0	0	267366	HCD (High Energy Collision Dissociation)	MS2	28.0064	100	12.6331	4758	4758	4748	FP031821_25.raw	0/0		16.7526	1044.65	1044.65	3.30596	1.76784e-17	3.24146e-18	0	0
FALSE	High	PMI-Byonic	PMI-Byonic (A2)	A	2	Unambiguous	NCRCPPEWTGQYCTEDVDECQLMPNACQNGGTCHNTHGGY	[Y].NcRcPPEWTGQYcTEDVDEcQLMPNAcQnGGtcHnTHGGY.[N]	C2(Carbamidomethyl); C4(Carbamidomethyl); C13(Carbamidomethyl); C20(Carbamidomethyl); C27(Carbamidomethyl); N29(Deamidated); T32(Fuc(1)); C33(Carbamidomethyl); N35(Oxidation)	1	1	Q01705	Q01705	Neurogenic locus notch homolog protein 1 OS=Mus musculus OX=10090 GN=Notch1 PE=1 SV=3	3	4	4	1	0	1	1	1	1235.48	4938.91	4936.88	411.556	0.507951	0	0	1.48747e+06	HCD (High Energy Collision Dissociation)	MS2	0	100	12.8667	4866	4866	4858	FP031821_25.raw	0/0		17.7526	1061.39	1061.39	2.72145	1.76784e-18	3.54125e-19	0	0
FALSE	High	PMI-Byonic	PMI-Byonic (A2)	A	2	Unambiguous	NCRCPPEWTGQYCTEDVDECQLMPNACQNGGTCHNTHGGY	[Y].NcRcPPEWTGQYctEDVDEcQLMPNAcQNGGTcHnTHGGY.[N]	C2(Carbamidomethyl); C4(Carbamidomethyl); C13(Carbamidomethyl); T14(Fuc(1)); C20(Carbamidomethyl); C27(Carbamidomethyl); C33(Carbamidomethyl); N35(Oxidation)	1	1	Q01705	Q01705	Neurogenic locus notch homolog protein 1 OS=Mus musculus OX=10090 GN=Notch1 PE=1 SV=3	3	4	4	1	0	1	1	1	1235.23	4937.92	4935.89	409.785	0.505664	0	0	1.01926e+06	HCD (High Energy Collision Dissociation)	MS2	24.982	100	12.7111	4794	4794	4792	FP031821_25.raw	0/0		20.8369	1209.85	1209.85	7.10598	1.45589e-21	7.04303e-22	0	0
FALSE	High	PMI-Byonic	PMI-Byonic (A2)	A	2	Unambiguous	NCRCPPEWTGQYCTEDVDECQLMPNACQNGGTCHNTHGGY	[Y].NcRcPPEWTGQYctEDVDEcQLMPNAcQnGGTcHnTHGGY.[N]	C2(Carbamidomethyl); C4(Carbamidomethyl); C13(Carbamidomethyl); T14(HexNAc(1)Hex(1)Fuc(1)); C20(Carbamidomethyl); C27(Carbamidomethyl); N29(Deamidated); C33(Carbamidomethyl); N35(Oxidation)	1	1	Q01705	Q01705	Neurogenic locus notch homolog protein 1 OS=Mus musculus OX=10090 GN=Notch1 PE=1 SV=3	3	4	4	1	0	1	1	1	1327.02	5305.04	5302.01	571.477	0.757495	0	0	2.4272e+06	HCD (High Energy Collision Dissociation)	MS2	0	100	12.796	4835	4835	4825	FP031821_25.raw	0/0		21.9074	1265.88	1265.88	3.2	1.23752e-22	6.19346e-23	0	0
FALSE	High	PMI-Byonic	PMI-Byonic (A2)	A	2	Unambiguous	NCRCPPEWTGQY	[Y].NcRcPPEWTGQY.[C]	C2(Carbamidomethyl); C4(Carbamidomethyl)	1	1	Q01705	Q01705	Neurogenic locus notch homolog protein 1 OS=Mus musculus OX=10090 GN=Notch1 PE=1 SV=3	1	2	2	1	0	1	1	1	784.327	1567.65	1567.64	3.18693	0.00249798	0	0	793836	HCD (High Energy Collision Dissociation)	MS2	52.9975	100	11.4723	4218	4218	4209	FP031821_25.raw	0/0		7.2995	530.928	441.835	441.835	5.01768e-08	4.43652e-09	0	0
FALSE	High	PMI-Byonic	PMI-Byonic (A2)	A	2	Unambiguous	QGATCHDRVASFY	[F].QGATcHDRVASFY.[C]	C5(Carbamidomethyl)	1	1	Q01705	Q01705	Neurogenic locus notch homolog protein 1 OS=Mus musculus OX=10090 GN=Notch1 PE=1 SV=3	1	3	3	1	0	1	1	1	504.563	1511.67	1511.67	2.8887	0.00145559	0	0	2.91255e+06	HCD (High Energy Collision Dissociation)	MS2	52.359	52.4958	10.2414	3633	3633	3626	FP031821_25.raw	0/0		5.62239	429.39	429.39	429.39	2.38567e-06	1.92801e-07	0	0
FALSE	High	PMI-Byonic	PMI-Byonic (A2)	A	2	Unambiguous	QGATCHDRVASF	[F].QGATcHDRVASF.[Y]	C5(Carbamidomethyl)	1	1	Q01705	Q01705	Neurogenic locus notch homolog protein 1 OS=Mus musculus OX=10090 GN=Notch1 PE=1 SV=3	0	3	3	1	0	1	1	1	450.209	1348.61	1348.61	4.14647	0.00186399	0	0	221387	HCD (High Energy Collision Dissociation)	MS2	64.5898	100	9.3175	3199	3199	3197	FP031821_25.raw	0/0		1.77797	143.647	143.647	143.647	0.0166737	0.00064938	0	0
FALSE	High	PMI-Byonic	PMI-Byonic (A2)	A	2	Unambiguous	QGATCHDRVASFY	[F].QGATcHDRVAsFY.[C]	C5(Carbamidomethyl); S11(Fuc(1))	1	1	Q01705	Q01705	Neurogenic locus notch homolog protein 1 OS=Mus musculus OX=10090 GN=Notch1 PE=1 SV=3	1	3	3	1	0	1	1	1	553.249	1657.73	1657.73	2.5871	0.00142957	0	0	2.47321e+06	HCD (High Energy Collision Dissociation)	MS2	5.86663	63.3527	10.1523	3588	3588	3582	FP031821_25.raw	0/0		10.1144	681.016	629.516	1.96684	7.68432e-11	1.41122e-11	0	0
FALSE	High	PMI-Byonic	PMI-Byonic (A2)	A	2	Unambiguous	QGATCHDRVASFY	[F].QGATcHDRVAsFY.[C]	C5(Carbamidomethyl); S11(Fuc(1))	1	1	Q01705	Q01705	Neurogenic locus notch homolog protein 1 OS=Mus musculus OX=10090 GN=Notch1 PE=1 SV=3	1	2	2	1	0	1	1	1	829.37	1657.73	1657.73	2.70566	0.00224263	0	0	1399066	HCD (High Energy Collision Dissociation)	MS2	0	100	10.1923	3607	3607	3604	FP031821_25.raw	0/0		9.55626	682.411	630.205	14.5808	2.77802e-10	3.08729e-11	0	0
FALSE	High	PMI-Byonic	PMI-Byonic (A2)	A	2	Unambiguous	QGATCHDRVASF	[F].QGATcHDRVASF.[Y]	C5(Carbamidomethyl)	1	1	Q01705	Q01705	Neurogenic locus notch homolog protein 1 OS=Mus musculus OX=10090 GN=Notch1 PE=1 SV=3	0	2	2	1	0	1	1	1	674.81	1348.61	1348.61	4.88057	0.00329098	0	0	375685	HCD (High Energy Collision Dissociation)	MS2	15.3555	100	9.21324	3152	3152	3142	FP031821_25.raw	0/0		10.6101	753.755	628.299	628.299	2.4542e-11	4.19095e-12	0	0
FALSE	High	PMI-Byonic	PMI-Byonic (A2)	A	2	Unambiguous	QGATCHDRVASF	[F].QGATcHDRVASF.[Y]	C5(Carbamidomethyl)	1	1	Q01705	Q01705	Neurogenic locus notch homolog protein 1 OS=Mus musculus OX=10090 GN=Notch1 PE=1 SV=3	0	3	3	1	0	1	1	1	450.209	1348.61	1348.61	4.48591	0.00201657	0	0	4.41718e+06	HCD (High Energy Collision Dissociation)	MS2	2.12313	23.9549	9.19818	3145	3145	3142	FP031821_25.raw	0/0		7.99281	603.188	331.934	331.934	1.0167e-08	8.66153e-10	0	0
FALSE	High	PMI-Byonic	PMI-Byonic (A2)	A	2	Unambiguous	QGATCHDRVASF	[F].QGATcHDRVAsF.[Y]	C5(Carbamidomethyl); S11(Fuc(1))	1	1	Q01705	Q01705	Neurogenic locus notch homolog protein 1 OS=Mus musculus OX=10090 GN=Notch1 PE=1 SV=3	0	2	2	1	0	1	1	1	747.84	1494.67	1494.66	6.16859	0.00460999	0	0	1.29162e+06	HCD (High Energy Collision Dissociation)	MS2	9.66696	100	9.17523	3135	3135	3131	FP031821_25.raw	0/0		11.1198	751.496	700.604	24.6233	7.58926e-12	8.9771e-13	0	0
FALSE	High	PMI-Byonic	PMI-Byonic (A2)	A	2	Unambiguous	QGATCHDRVASFY	[F].QGATcHDRVAsFY.[C]	C5(Carbamidomethyl); S11(Fuc(1))	1	1	Q01705	Q01705	Neurogenic locus notch homolog protein 1 OS=Mus musculus OX=10090 GN=Notch1 PE=1 SV=3	1	3	3	1	0	1	1	1	553.249	1657.73	1657.73	2.69755	0.0014906	0	0	2.39282e+06	HCD (High Energy Collision Dissociation)	MS2	7.18173	61.8228	10.2798	3650	3650	3648	FP031821_25.raw	0/0		7.2995	533.541	532.32	11.6555	5.01768e-08	3.58948e-09	0	0
FALSE	High	PMI-Byonic	PMI-Byonic (A2)	A	2	Unambiguous	QGATCHDRVASF	[F].QGATcHDRVAsF.[Y]	C5(Carbamidomethyl); S11(Fuc(1))	1	1	Q01705	Q01705	Neurogenic locus notch homolog protein 1 OS=Mus musculus OX=10090 GN=Notch1 PE=1 SV=3	0	3	3	1	0	1	1	1	498.895	1494.67	1494.66	4.42409	0.00220418	0	0	1.43675e+06	HCD (High Energy Collision Dissociation)	MS2	7.49624	100	9.15039	3124	3124	3120	FP031821_25.raw	0/0		12.1338	795.279	664.289	22.6178	7.34814e-13	8.27596e-14	0	0
FALSE	High	PMI-Byonic	PMI-Byonic (A2)	A	2	Unambiguous	QGATCHDRVASF	[F].QGATcHDRVAsF.[Y]	C5(Carbamidomethyl); S11(HexNAc(1)Hex(1)Fuc(1))	1	1	Q01705	Q01705	Neurogenic locus notch homolog protein 1 OS=Mus musculus OX=10090 GN=Notch1 PE=1 SV=3	0	3	3	1	0	1	1	1	620.608	1859.81	1859.8	6.6929	0.00414914	0	0	456015	HCD (High Energy Collision Dissociation)	MS2	19.0701	100	9.12786	3114	3114	3109	FP031821_25.raw	0/0		7.67793	573.155	532.198	13.3676	2.09927e-08	1.80692e-09	0	0
FALSE	High	PMI-Byonic	PMI-Byonic (A2)	A	2	Unambiguous	QGATCHDRVASF	[F].QGATcHDRVAsF.[Y]	C5(Carbamidomethyl); S11(Fuc(1))	1	1	Q01705	Q01705	Neurogenic locus notch homolog protein 1 OS=Mus musculus OX=10090 GN=Notch1 PE=1 SV=3	0	3	3	1	0	1	1	1	498.895	1494.67	1494.66	4.30159	0.00214314	0	0	2.70683e+06	HCD (High Energy Collision Dissociation)	MS2	12.792	40.9571	9.26643	3177	3177	3175	FP031821_25.raw	0/0		10.1338	675.883	602.31	13.0967	7.34814e-11	1.05472e-11	0	0
FALSE	High	PMI-Byonic	PMI-Byonic (A2)	A	2	Unambiguous	YCECPHGRTGL	[F].YcEcPHGRTGL.[L]	C2(Carbamidomethyl); C4(Carbamidomethyl)	1	1	Q01705	Q01705	Neurogenic locus notch homolog protein 1 OS=Mus musculus OX=10090 GN=Notch1 PE=1 SV=3	1	3	3	1	0	1	1	1	450.53	1349.58	1349.57	1.9654	0.00088415	0	0	2.84965e+06	HCD (High Energy Collision Dissociation)	MS2	40.841	27.909	8.83049	2982	2982	2977	FP031821_25.raw	0/0		5.41825	510.379	456.198	456.198	3.81725e-06	3.34591e-07	0	0
FALSE	High	PMI-Byonic	PMI-Byonic (A2)	A	2	Unambiguous	YCECPHGRTGLL	[F].YcEcPHGRTGLL.[C]	C2(Carbamidomethyl); C4(Carbamidomethyl)	1	1	Q01705	Q01705	Neurogenic locus notch homolog protein 1 OS=Mus musculus OX=10090 GN=Notch1 PE=1 SV=3	2	3	3	1	0	1	1	1	488.225	1462.66	1462.66	2.71882	0.00132557	0	0	6393919	HCD (High Energy Collision Dissociation)	MS2	16.0896	23.5672	9.98406	3509	3509	3505	FP031821_25.raw	0/0		7.30369	592.537	592.537	592.537	4.96952e-08	2.71047e-09	0	0
FALSE	High	PMI-Byonic	PMI-Byonic (A2)	A	2	Unambiguous	YCECPHGRTGLL	[F].YcEcPHGRTGLL.[C]	C2(Carbamidomethyl); C4(Carbamidomethyl)	1	1	Q01705	Q01705	Neurogenic locus notch homolog protein 1 OS=Mus musculus OX=10090 GN=Notch1 PE=1 SV=3	2	3	3	1	0	1	1	1	488.225	1462.66	1462.66	2.03029	0.000989874	0	0	1.33857e+06	HCD (High Energy Collision Dissociation)	MS2	0	80.8549	10.2203	3621	3621	3615	FP031821_25.raw	0/0		5.25859	462.575	462.575	462.575	5.51322e-06	4.53976e-07	0	0
FALSE	High	PMI-Byonic	PMI-Byonic (A2)	A	2	Unambiguous	YCECPHGRTGLL	[F].YcEcPHGRTGLL.[C]	C2(Carbamidomethyl); C4(Carbamidomethyl)	1	1	Q01705	Q01705	Neurogenic locus notch homolog protein 1 OS=Mus musculus OX=10090 GN=Notch1 PE=1 SV=3	2	3	3	1	0	1	1	1	488.225	1462.66	1462.66	2.78142	0.00135609	0	0	8603041	HCD (High Energy Collision Dissociation)	MS2	8.69425	16.5968	10.097	3561	3561	3560	FP031821_25.raw	0/0		6.48879	548.982	548.982	548.982	3.24498e-07	1.7464e-08	0	0
FALSE	High	PMI-Byonic	PMI-Byonic (A2)	A	2	Unambiguous	YCECPHGRTGLL	[F].YcEcPHGRTGLL.[C]	C2(Carbamidomethyl); C4(Carbamidomethyl)	1	1	Q01705	Q01705	Neurogenic locus notch homolog protein 1 OS=Mus musculus OX=10090 GN=Notch1 PE=1 SV=3	2	2	2	1	0	1	1	1	731.834	1462.66	1462.66	3.14531	0.00230025	0	0	3005397	HCD (High Energy Collision Dissociation)	MS2	9.75989	64.1991	10.0095	3521	3521	3516	FP031821_25.raw	0/0		12.7456	855.672	855.672	855.672	1.79657e-13	1.86847e-14	0	0
FALSE	High	PMI-Byonic	PMI-Byonic (A2)	A	2	Unambiguous	CECPHGRTGLL	[Y].cEcPHGRTGLL.[C]	C1(Carbamidomethyl); C3(Carbamidomethyl)	1	1	Q01705	Q01705	Neurogenic locus notch homolog protein 1 OS=Mus musculus OX=10090 GN=Notch1 PE=1 SV=3	1	3	3	1	0	1	1	1	433.87	1299.6	1299.59	2.59377	0.00112362	0	0	2.43254e+06	HCD (High Energy Collision Dissociation)	MS2	2.38313	44.215	9.50512	3286	3286	3285	FP031821_25.raw	0/0		10.0864	697.158	697.158	697.158	8.19657e-11	1.58978e-11	0	0
FALSE	High	PMI-Byonic	PMI-Byonic (A2)	A	2	Unambiguous	CECPHGRTGLL	[Y].cEcPHGRTGLL.[C]	C1(Carbamidomethyl); C3(Carbamidomethyl)	1	1	Q01705	Q01705	Neurogenic locus notch homolog protein 1 OS=Mus musculus OX=10090 GN=Notch1 PE=1 SV=3	1	2	2	1	0	1	1	1	650.3	1299.59	1299.59	-0.237254	-0.000154167	0	0	1.7397e+06	HCD (High Energy Collision Dissociation)	MS2	0	100	9.43085	3253	3253	3252	FP031821_25.raw	0/0		13.599	902.644	902.644	902.644	2.51762e-14	4.72541e-15	0	0
FALSE	High	PMI-Byonic	PMI-Byonic (A2)	A	2	Unambiguous	CECPHGRTGLL	[Y].cEcPHGRTGLL.[C]	C1(Carbamidomethyl); C3(Carbamidomethyl)	1	1	Q01705	Q01705	Neurogenic locus notch homolog protein 1 OS=Mus musculus OX=10090 GN=Notch1 PE=1 SV=3	1	3	3	1	0	1	1	1	433.87	1299.6	1299.59	1.39617	0.000604817	0	0	1.70363e+06	HCD (High Energy Collision Dissociation)	MS2	20.312	46.9029	9.3929	3235	3235	3230	FP031821_25.raw	0/0		10.3332	715.786	715.786	715.786	4.64345e-11	8.69616e-12	0	0
FALSE	High	PMI-Byonic	PMI-Byonic (A2)	A	2	Unambiguous	QCICMPGYEGVYCEINTDECASSPCLHNGHCMDKINEF	[F].QcIcMPGYEGVYcEINTDEcAsSPcLHNGHcMDKINEF.[Q]	C2(Carbamidomethyl); C4(Carbamidomethyl); C13(Carbamidomethyl); C20(Carbamidomethyl); S22(Hex(1)Pent(2)); C25(Carbamidomethyl); C31(Carbamidomethyl)	1	1	Q01705	Q01705	Neurogenic locus notch homolog protein 1 OS=Mus musculus OX=10090 GN=Notch1 PE=1 SV=3	3	4	4	1	0	1	1	1	1256.25	5022	5021.96	6.91904	0.00868679	0	0	214630	HCD (High Energy Collision Dissociation)	MS2	0	100	14.433	5578	5578	5573	FP031821_25.raw	0/0		11.7526	798.295	798.295	0	1.76784e-12	3.10846e-13	0	0
FALSE	High	PMI-Byonic	PMI-Byonic (A2)	A	2	Unambiguous	QCQCPKGFNGHLCQYDVDECASTPCKNGAKCLDGPNTY	[F].QcQcPKGFnGHLcQYDVDEcAStPcKNGAKcLdGPNTY.[T]	C2(Carbamidomethyl); C4(Carbamidomethyl); N9(Deamidated); C13(Carbamidomethyl); C20(Carbamidomethyl); T23(Hex(1)Pent(1)); C25(Carbamidomethyl); C31(Carbamidomethyl); D33(Oxidation)	1	1	Q01705	Q01705	Neurogenic locus notch homolog protein 1 OS=Mus musculus OX=10090 GN=Notch1 PE=1 SV=3	4	5	5	1	0	1	1	1	953.396	4762.95	4760.92	425.231	0.404899	0	0	1.99272e+06	HCD (High Energy Collision Dissociation)	MS2	3.93849	100	11.7062	4328	4328	4319	FP031821_25.raw	0/0		11.1183	735.608	735.608	0	7.61585e-12	1.43516e-12	0	0
FALSE	High	PMI-Byonic	PMI-Byonic (A2)	A	2	Unambiguous	QCQCPKGFNGHLCQYDVDECASTPCKNGAKCLDGPNTY	[F].QcQcPKGFNGHLcQYDVDEcAStPcKNGAKcLDGPNTY.[T]	C2(Carbamidomethyl); C4(Carbamidomethyl); C13(Carbamidomethyl); C20(Carbamidomethyl); T23(Hex(1)Pent(1)); C25(Carbamidomethyl); C31(Carbamidomethyl)	1	1	Q01705	Q01705	Neurogenic locus notch homolog protein 1 OS=Mus musculus OX=10090 GN=Notch1 PE=1 SV=3	4	5	5	1	0	1	1	1	950.198	4746.96	4743.95	635.603	0.603053	0	0	1.56869e+06	HCD (High Energy Collision Dissociation)	MS2	36.0164	100	11.7084	4329	4329	4319	FP031821_25.raw	0/0		7.2945	594.086	594.086	0	5.0758e-08	5.26369e-09	0	0
FALSE	High	PMI-Byonic	PMI-Byonic (A2)	A	2	Unambiguous	QCQCPKGF	[F].QcQcPKGF.[N]	C2(Carbamidomethyl); C4(Carbamidomethyl)	1	1	Q01705	Q01705	Neurogenic locus notch homolog protein 1 OS=Mus musculus OX=10090 GN=Notch1 PE=1 SV=3	0	2	2	1	0	1	1	1	512.724	1024.44	1024.43	7.13789	0.00365615	0	0	1.01572e+06	HCD (High Energy Collision Dissociation)	MS2	14.2642	100	9.07504	3091	3091	3087	FP031821_25.raw	0/0		5.694	528.979	321.477	321.477	2.02303e-06	1.28305e-07	0	0
FALSE	High	PMI-Byonic	PMI-Byonic (A2)	A	2	Unambiguous	QCQCPKGFNGHLCQYDVDECASTPCKNGAKCLDGPNTY	[F].QcQcPKGFNGHLcQYDVDEcAStPcKnGAKcLdGPNTY.[T]	C2(Carbamidomethyl); C4(Carbamidomethyl); C13(Carbamidomethyl); C20(Carbamidomethyl); T23(Hex(1)Pent(1)); C25(Carbamidomethyl); N27(Deamidated); C31(Carbamidomethyl); D33(Oxidation)	1	1	Q01705	Q01705	Neurogenic locus notch homolog protein 1 OS=Mus musculus OX=10090 GN=Notch1 PE=1 SV=3	4	5	5	1	0	1	1	1	952.997	4760.96	4760.92	6.5295	0.00621729	0	0	1.20385e+06	HCD (High Energy Collision Dissociation)	MS2	0	69.9841	11.4635	4213	4213	4209	FP031821_25.raw	0/0		11.1183	738.433	738.433	0	7.61585e-12	1.17763e-12	0	0
FALSE	High	PMI-Byonic	PMI-Byonic (A2)	A	2	Unambiguous	QCQCPKGFNGHLCQYDVDECASTPCKNGAKCLDGPNTY	[F].QcQcPKGFNGHLcQYDVDEcAsTPcKNGAKcLdGPNTY.[T]	C2(Carbamidomethyl); C4(Carbamidomethyl); C13(Carbamidomethyl); C20(Carbamidomethyl); S22(Hex(1)Pent(2)); C25(Carbamidomethyl); C31(Carbamidomethyl); D33(Oxidation)	1	1	Q01705	Q01705	Neurogenic locus notch homolog protein 1 OS=Mus musculus OX=10090 GN=Notch1 PE=1 SV=3	4	5	5	1	0	1	1	1	979.201	4891.98	4891.98	-1.17196	-0.00114664	0	0	463790	HCD (High Energy Collision Dissociation)	MS2	93.7835	100	11.2133	4093	4093	4088	FP031821_25.raw	0/0		10.1183	663.967	663.967	0	7.61585e-11	1.23697e-11	0	0
FALSE	High	PMI-Byonic	PMI-Byonic (A2)	A	2	Unambiguous	QCQCPKGF	[F].QcQcPKGF.[N]	C2(Carbamidomethyl); C4(Carbamidomethyl)	1	1	Q01705	Q01705	Neurogenic locus notch homolog protein 1 OS=Mus musculus OX=10090 GN=Notch1 PE=1 SV=3	0	2	2	1	0	1	1	1	512.723	1024.44	1024.43	4.75472	0.00243545	0	0	1.09419e+06	HCD (High Energy Collision Dissociation)	MS2	53.2263	100	9.19484	3143	3143	3142	FP031821_25.raw	0/0		4.14992	392.523	306.76	306.76	7.08083e-05	2.91142e-06	0	0
FALSE	High	PMI-Byonic	PMI-Byonic (A2)	A	2	Unambiguous	QCQCPKGFNGHLCQYDVDECASTPCKNGAKCLDGPNTY	[F].QcQcPKGFNGHLcQYDVDEcAsTPcKNGAKcLdGPNTY.[T]	C2(Carbamidomethyl); C4(Carbamidomethyl); C13(Carbamidomethyl); C20(Carbamidomethyl); S22(Hex(1)Pent(1)); C25(Carbamidomethyl); C31(Carbamidomethyl); D33(Oxidation)	1	1	Q01705	Q01705	Neurogenic locus notch homolog protein 1 OS=Mus musculus OX=10090 GN=Notch1 PE=1 SV=3	4	5	5	1	0	1	1	1	952.999	4760.97	4759.94	215.439	0.205096	0	0	4700613	HCD (High Energy Collision Dissociation)	MS2	45.7255	56.4211	11.1994	4087	4087	4077	FP031821_25.raw	0/0		14.1183	879.003	879.003	0	7.61585e-15	1.06073e-15	0	0
FALSE	High	PMI-Byonic	PMI-Byonic (A2)	A	2	Unambiguous	QCQCPKGFNGHLCQYDVDECASTPCKNGAKCLDGPNTY	[F].QcQcPKGFNGHLcQYDVDEcAsTPcKNGAKcLDGPNTY.[T]	C2(Carbamidomethyl); C4(Carbamidomethyl); C13(Carbamidomethyl); C20(Carbamidomethyl); S22(Hex(1)Pent(1)); C25(Carbamidomethyl); C31(Carbamidomethyl)	1	1	Q01705	Q01705	Neurogenic locus notch homolog protein 1 OS=Mus musculus OX=10090 GN=Notch1 PE=1 SV=3	4	5	5	1	0	1	1	1	949.599	4743.97	4743.95	4.59475	0.00435945	0	0	1.61437e+06	HCD (High Energy Collision Dissociation)	MS2	1.82982	46.9951	11.198	4086	4086	4077	FP031821_25.raw	0/0		10.9634	747.652	747.652	0	1.08796e-11	2.13154e-12	0	0
FALSE	High	PMI-Byonic	PMI-Byonic (A2)	A	2	Unambiguous	QCQCPKGFNGHLCQYDVDECASTPCKNGAKCLDGPNTY	[F].QcQcPKGFNGHLcQYDVDEcAsTPcKnGAKcLDGPNTY.[T]	C2(Carbamidomethyl); C4(Carbamidomethyl); C13(Carbamidomethyl); C20(Carbamidomethyl); S22(Hex(1)Pent(1)); C25(Carbamidomethyl); N27(Deamidated); C31(Carbamidomethyl)	1	1	Q01705	Q01705	Neurogenic locus notch homolog protein 1 OS=Mus musculus OX=10090 GN=Notch1 PE=1 SV=3	4	5	5	1	0	1	1	1	950.395	4747.95	4744.93	635.766	0.603333	0	0	1.52637e+06	HCD (High Energy Collision Dissociation)	MS2	36.9579	100	11.4986	4230	4230	4220	FP031821_25.raw	0/0		8.11828	584.373	584.373	0	7.61585e-09	4.90499e-10	0	0
FALSE	High	PMI-Byonic	PMI-Byonic (A2)	A	2	Unambiguous	NGHLCQYDVDECASTPCKNGAKCLDGPNTY	[F].NGHLcQYDVDEcAsTPcKNGAKcLDGPNTY.[T]	C5(Carbamidomethyl); C12(Carbamidomethyl); S14(Hex(1)Pent(1)); C17(Carbamidomethyl); C23(Carbamidomethyl)	1	1	Q01705	Q01705	Neurogenic locus notch homolog protein 1 OS=Mus musculus OX=10090 GN=Notch1 PE=1 SV=3	3	4	4	1	0	1	1	1	935.392	3738.54	3738.53	3.93472	0.00367752	0	0	2.33787e+06	HCD (High Energy Collision Dissociation)	MS2	0	67.6925	10.722	3860	3860	3857	FP031821_25.raw	0/0		13.4069	877.936	611.725	0.8	3.91836e-14	7.18669e-15	0	0
FALSE	High	PMI-Byonic	PMI-Byonic (A2)	A	2	Unambiguous	NGHLCQYDVDECASTPCKNGAKCLDGPNTY	[F].NGHLcQYDVDEcAsTPcKNGAKcLdGPNTY.[T]	C5(Carbamidomethyl); C12(Carbamidomethyl); S14(Hex(1)Pent(1)); C17(Carbamidomethyl); C23(Carbamidomethyl); D25(Oxidation)	1	1	Q01705	Q01705	Neurogenic locus notch homolog protein 1 OS=Mus musculus OX=10090 GN=Notch1 PE=1 SV=3	3	4	4	1	0	1	1	1	939.391	3754.54	3754.52	4.23191	0.0039722	0	0	1.95523e+06	HCD (High Energy Collision Dissociation)	MS2	0	66.3625	10.7458	3872	3872	3868	FP031821_25.raw	0/0		12.4069	828.547	733.464	0.8	3.91836e-13	4.20064e-14	0	0
FALSE	High	PMI-Byonic	PMI-Byonic (A2)	A	2	Unambiguous	NGHLCQYDVDECASTPCKNGAKCLDGPNTY	[F].NGHLcQYDVDEcAsTPcKNGAKcLDGPNTY.[T]	C5(Carbamidomethyl); C12(Carbamidomethyl); S14(Hex(1)Pent(1)); C17(Carbamidomethyl); C23(Carbamidomethyl)	1	1	Q01705	Q01705	Neurogenic locus notch homolog protein 1 OS=Mus musculus OX=10090 GN=Notch1 PE=1 SV=3	3	4	4	1	0	1	1	1	935.892	3740.55	3738.53	539.231	0.503983	0	0	598581	HCD (High Energy Collision Dissociation)	MS2	23.3131	100	10.832	3914	3914	3912	FP031821_25.raw	0/0		4.90344	464.181	341.329	0.8	1.24899e-05	7.31715e-07	0	0
FALSE	High	PMI-Byonic	PMI-Byonic (A2)	A	2	Unambiguous	NGHLCQYDVDECASTPCKNGAKCLDGPNTY	[F].NGHLcQYDVDEcAsTPcKnGAKcLDGPNTY.[T]	C5(Carbamidomethyl); C12(Carbamidomethyl); S14(Hex(1)Pent(1)); C17(Carbamidomethyl); N19(Oxidation); C23(Carbamidomethyl)	1	1	Q01705	Q01705	Neurogenic locus notch homolog protein 1 OS=Mus musculus OX=10090 GN=Notch1 PE=1 SV=3	3	4	4	1	0	1	1	1	939.39	3754.54	3754.52	3.06145	0.00287357	0	0	682786	HCD (High Energy Collision Dissociation)	MS2	39.3626	100	10.8786	3936	3936	3934	FP031821_25.raw	0/0		6.19894	497.1	497.1	0.8	6.32492e-07	4.05902e-08	0	0
FALSE	High	PMI-Byonic	PMI-Byonic (A2)	A	2	Unambiguous	NGHLCQYDVDECASTPCKNGAKCLDGPNTY	[F].NGHLcQYDVDEcAsTPcKnGAKcLdGPNTY.[T]	C5(Carbamidomethyl); C12(Carbamidomethyl); S14(Hex(1)Pent(1)); C17(Carbamidomethyl); N19(Deamidated); C23(Carbamidomethyl); D25(Oxidation)	1	1	Q01705	Q01705	Neurogenic locus notch homolog protein 1 OS=Mus musculus OX=10090 GN=Notch1 PE=1 SV=3	3	4	4	1	0	1	1	1	940.388	3758.53	3755.51	804.128	0.754977	0	0	2.10367e+06	HCD (High Energy Collision Dissociation)	MS2	25.3249	100	11.0081	3995	3995	3989	FP031821_25.raw	0/0		10.4069	732.732	732.732	0.8	3.91836e-11	6.37743e-12	0	0
FALSE	High	PMI-Byonic	PMI-Byonic (A2)	A	2	Unambiguous	NGHLCQYDVDECASTPCKNGAKCLDGPNTY	[F].NGHLcQYDVDEcAsTPcKNGAKcLDGPNTY.[T]	C5(Carbamidomethyl); C12(Carbamidomethyl); S14(Hex(1)Pent(1)); C17(Carbamidomethyl); C23(Carbamidomethyl)	1	1	Q01705	Q01705	Neurogenic locus notch homolog protein 1 OS=Mus musculus OX=10090 GN=Notch1 PE=1 SV=3	3	4	4	1	0	1	1	1	935.637	3739.53	3738.53	266.783	0.249344	0	0	1.21044e+06	HCD (High Energy Collision Dissociation)	MS2	8.48986	100	11.0102	3996	3996	3989	FP031821_25.raw	0/0		10.4071	759.507	424.77	0.8	3.91659e-11	5.31917e-12	0	0
FALSE	High	PMI-Byonic	PMI-Byonic (A2)	A	2	Unambiguous	NGHLCQYDVDECASTPCKNGAKCLDGPNTY	[F].NGHLcQYDVDEcAsTPcKNGAKcLdGPNTY.[T]	C5(Carbamidomethyl); C12(Carbamidomethyl); S14(Hex(1)Pent(2)); C17(Carbamidomethyl); C23(Carbamidomethyl); D25(Oxidation)	1	1	Q01705	Q01705	Neurogenic locus notch homolog protein 1 OS=Mus musculus OX=10090 GN=Notch1 PE=1 SV=3	3	4	4	1	0	1	1	1	972.402	3886.58	3886.57	4.58484	0.00445482	0	0	1.65363e+06	HCD (High Energy Collision Dissociation)	MS2	0	65.0633	10.7892	3894	3894	3890	FP031821_25.raw	0/0		11.4069	780.848	736.881	0.8	3.91836e-12	5.9355e-13	0	0
FALSE	High	PMI-Byonic	PMI-Byonic (A2)	A	2	Unambiguous	TCVCTEGYTGTHCEVDIDECDPDPCHYGSCKDGVATF	[Y].TcVcTEGYTGThcEVDIDEcDPDPcHYGscKdGVATF.[T]	C2(Carbamidomethyl); C4(Carbamidomethyl); H12(Oxidation); C13(Carbamidomethyl); C20(Carbamidomethyl); C25(Carbamidomethyl); S29(HexNAc(1)Fuc(1)); C30(Carbamidomethyl); D32(Oxidation)	1	1	Q01705	Q01705	Neurogenic locus notch homolog protein 1 OS=Mus musculus OX=10090 GN=Notch1 PE=1 SV=3	2	4	4	1	0	1	1	1	1174.71	4695.82	4693.79	432.094	0.507039	0	0	1737979	HCD (High Energy Collision Dissociation)	MS2	35.1209	100	12.8425	4856	4856	4847	FP031821_25.raw	0/0		6.59321	501.579	501.579	2.7604	2.55146e-07	1.226e-08	0	0
FALSE	High	PMI-Byonic	PMI-Byonic (A2)	A	2	Unambiguous	TCVCTEGYTGTHCEVDIDECDPDPCHY	[Y].TcVcTEGYTGtHcEVDIDEcDPDPcHY.[G]	C2(Carbamidomethyl); C4(Carbamidomethyl); T11(Hex(1)); C13(Carbamidomethyl); C20(Carbamidomethyl); C25(Carbamidomethyl)	1	1	Q01705	Q01705	Neurogenic locus notch homolog protein 1 OS=Mus musculus OX=10090 GN=Notch1 PE=1 SV=3	1	3	3	1	0	1	1	1	1152.1	3454.28	3452.26	585.309	0.673547	0	0	2.24314e+06	HCD (High Energy Collision Dissociation)	MS2	7.07714	100	12.1248	4525	4525	4517	FP031821_25.raw	0/0		14.759	932.267	932.267	2.4	1.74161e-15	2.18046e-16	0	0
FALSE	High	PMI-Byonic	PMI-Byonic (A2)	A	2	Unambiguous	TCVCTEGYTGTHCEVDIDECDPDPCHY	[Y].TcVcTEGYTGthcEVDIDEcDPDPcHY.[G]	C2(Carbamidomethyl); C4(Carbamidomethyl); T11(HexNAc(1)Fuc(1)); H12(Oxidation); C13(Carbamidomethyl); C20(Carbamidomethyl); C25(Carbamidomethyl)	1	1	Q01705	Q01705	Neurogenic locus notch homolog protein 1 OS=Mus musculus OX=10090 GN=Notch1 PE=1 SV=3	1	3	3	1	0	1	1	1	1219.12	3655.35	3655.34	3.06829	0.00373855	0	0	2.59698e+06	HCD (High Energy Collision Dissociation)	MS2	1.76461	93.8267	12.0801	4502	4502	4495	FP031821_25.raw	0/0		6.94415	524.337	524.337	4.8	1.13723e-07	8.07232e-09	0	0
FALSE	High	PMI-Byonic	PMI-Byonic (A2)	A	2	Unambiguous	GSCKDGVATF	[Y].GScKDGVATF.[T]	C3(Carbamidomethyl)	1	1	Q01705	Q01705	Neurogenic locus notch homolog protein 1 OS=Mus musculus OX=10090 GN=Notch1 PE=1 SV=3	0	4	4	1	0	1	1	1	521.035	2081.12	1041.47	998257	259.913	0	0	2.39643e+06	HCD (High Energy Collision Dissociation)	MS2	34.469	21.7801	10.1	3563	3563	3560	FP031821_25.raw	0/0		2.59117	272.723	272.723	272.723	0.00256349	5.0832e-05	0	0
FALSE	High	PMI-Byonic	PMI-Byonic (A2)	A	2	Unambiguous	GSCKDGVATF	[Y].GScKdGVATF.[T]	C3(Carbamidomethyl); D5(Oxidation)	1	1	Q01705	Q01705	Neurogenic locus notch homolog protein 1 OS=Mus musculus OX=10090 GN=Notch1 PE=1 SV=3	0	2	2	1	0	1	1	1	529.236	1057.46	1057.46	2.84177	0.00150253	0	0	9784659	HCD (High Energy Collision Dissociation)	MS2	4.31905	12.5833	10.2135	3616	3616	3615	FP031821_25.raw	0/0		8.03522	597.978	501.799	501.799	9.22108e-09	6.72386e-10	0	0
FALSE	High	PMI-Byonic	PMI-Byonic (A2)	A	2	Unambiguous	GSCKDGVATF	[Y].GScKdGVATF.[T]	C3(Carbamidomethyl); D5(Oxidation)	1	1	Q01705	Q01705	Neurogenic locus notch homolog protein 1 OS=Mus musculus OX=10090 GN=Notch1 PE=1 SV=3	0	2	2	1	0	1	1	1	529.236	1057.47	1057.46	3.18808	0.00168563	0	0	1.76415e+06	HCD (High Energy Collision Dissociation)	MS2	3.33646	90.5731	10.1032	3565	3565	3560	FP031821_25.raw	0/0		8.22451	618.635	484.934	484.934	5.96336e-09	3.35601e-10	0	0
FALSE	High	PMI-Byonic	PMI-Byonic (A2)	A	2	Unambiguous	TCLCQPGYTGHHCETNINECHSQPCRHGGTCQDRDNSYLCL	[F].TcLcQPGYTGHHcEtNINEcHsqPcRHGGTcQDRDNSYLcL.[C]	C2(Carbamidomethyl); C4(Carbamidomethyl); C13(Carbamidomethyl); T15(HexNAc(1)Fuc(1)); C20(Carbamidomethyl); S22(Hex(1)Pent(2)); Q23(Deamidated); C25(Carbamidomethyl); C31(Carbamidomethyl); C40(Carbamidomethyl)	1	1	Q01705	Q01705	Neurogenic locus notch homolog protein 1 OS=Mus musculus OX=10090 GN=Notch1 PE=1 SV=3	4	6	6	1	0	1	1	1	962.894	5772.33	5769.28	528.471	0.50815	0	0	1.54474e+06	HCD (High Energy Collision Dissociation)	MS2	50.8999	100	10.2994	3660	3660	3659	FP031821_25.raw	0/0		2.44559	265.539	265.539	0	0.00358436	9.28977e-05	0	0
FALSE	High	PMI-Byonic	PMI-Byonic (A2)	A	2	Unambiguous	TCLCQPGYTGHHCETNINECHSQPCRHGGTCQDRDNSYLCL	[F].TcLcQPGYTGHHcEtNINEcHsQPcRHGGTcQDRDNSYLcL.[C]	C2(Carbamidomethyl); C4(Carbamidomethyl); C13(Carbamidomethyl); T15(Hex(1)Pent(2)); C20(Carbamidomethyl); S22(HexNAc(1)Fuc(1)); C25(Carbamidomethyl); C31(Carbamidomethyl); C40(Carbamidomethyl)	1	1	Q01705	Q01705	Neurogenic locus notch homolog protein 1 OS=Mus musculus OX=10090 GN=Notch1 PE=1 SV=3	4	6	6	1	0	1	1	1	962.561	5770.33	5768.3	352.386	0.338778	0	0	1.75464e+06	HCD (High Energy Collision Dissociation)	MS2	36.1168	100	10.2699	3646	3646	3637	FP031821_25.raw	0/0		1.35881	292.756	225.402	0	0.043771	0.002778	0	0
FALSE	High	PMI-Byonic	PMI-Byonic (A2)	A	2	Unambiguous	TCLCQPGYTGHHCETNINECHSQPCRHGGTCQDRDNSYLCL	[F].TcLcQPGYTGHHcEtNINEcHsQPcrHGGTcqDRDNSYLcL.[C]	C2(Carbamidomethyl); C4(Carbamidomethyl); C13(Carbamidomethyl); T15(HexNAc(1)Hex(1)Fuc(1)); C20(Carbamidomethyl); S22(Hex(1)Pent(2)); C25(Carbamidomethyl); R26(Deamidated); C31(Carbamidomethyl); Q32(Deamidated); C40(Carbamidomethyl)	1	1	Q01705	Q01705	Neurogenic locus notch homolog protein 1 OS=Mus musculus OX=10090 GN=Notch1 PE=1 SV=3	4	6	6	1	0	1	1	1	989.739	5933.4	5932.32	181.815	0.179765	0	0	2162583	HCD (High Energy Collision Dissociation)	MS2	26.0193	100	10.2677	3645	3645	3637	FP031821_25.raw	0/0		1.94119	307.76	307.76	0	0.0114502	0.000309731	0	0
FALSE	High	PMI-Byonic	PMI-Byonic (A2)	A	2	Unambiguous	TCLCQPGYTGHHCETNINECHSQPCRHGGTCQDRDNSYLCL	[F].TcLcQPGYTGHHcEtNINEcHsQPcRHGGTcqDRDNSYLcL.[C]	C2(Carbamidomethyl); C4(Carbamidomethyl); C13(Carbamidomethyl); T15(HexNAc(1)Hex(1)Fuc(1)); C20(Carbamidomethyl); S22(Hex(1)Pent(1)); C25(Carbamidomethyl); C31(Carbamidomethyl); Q32(Deamidated); C40(Carbamidomethyl)	1	1	Q01705	Q01705	Neurogenic locus notch homolog protein 1 OS=Mus musculus OX=10090 GN=Notch1 PE=1 SV=3	4	6	6	1	0	1	1	1	967.728	5801.33	5799.29	351.711	0.339946	0	0	2.2916e+06	HCD (High Energy Collision Dissociation)	MS2	55.1111	100	10.2655	3644	3644	3637	FP031821_25.raw	0/0		5.81237	461.785	461.785	0	1.5404e-06	1.00025e-07	0	0
FALSE	High	PMI-Byonic	PMI-Byonic (A2)	A	2	Unambiguous	TCRCPEGYHDPTCL	[F].TcRcPEGYHDPTcL.[S]	C2(Carbamidomethyl); C4(Carbamidomethyl); C13(Carbamidomethyl)	1	1	Q01705	Q01705	Neurogenic locus notch homolog protein 1 OS=Mus musculus OX=10090 GN=Notch1 PE=1 SV=3	1	3	3	1	0	1	1	1	589.243	1765.71	1765.71	2.58893	0.00152376	0	0	1113629	HCD (High Energy Collision Dissociation)	MS2	11.2905	100	10.0135	3523	3523	3516	FP031821_25.raw	0/0		5.62239	426.474	426.474	426.474	2.38567e-06	1.6102e-07	0	0
[truncated: 7 more columns]
