# Supplementary material for: Modulation of the NOTCH1 Pathway by LUNATIC FRINGE Is Dominant over That of MANIC or RADICAL FRINGE
Source: Molecules. 2021 Sep 30;26(19):5942. doi: 10.3390/molecules26195942 (PMC8512825; doi:10.3390/molecules26195942)
Supplement: Supplementary file 1 [file molecules-26-05942-s001.zip › Supplement/Table S37.xlsx]

## Sheet: Table S37
	Trypsin digestion of mN1 EGF1-18 + RFNG expressed in U2OS analyzed for Figure 3, 7, S2 ,S3 and S6.
	Tab			Biological replicate number						The peptides used to generate the EICs are highlighted in red and bold
	FP072920_3			1
	FP112420_12-(01)			2
	FP120820_5
	FP112420_16-(01)			3
	FP120820_6
	FP031821_8			4

## Sheet: FP072920_3
Checked	Confidence	Identifying Node Type	Identifying Node	Search ID	Identifying Node No	PSM Ambiguity	Sequence	Annotated Sequence	Modifications	# Protein Groups	# Proteins	Master Protein Accessions	Protein Accessions	Protein Descriptions	# Missed Cleavages	Charge	Original Precursor Charge	DeltaScore	DeltaCn	Rank	Search Engine Rank	Concatenated Rank	m/z [Da]	MH+ [Da]	Theo. MH+ [Da]	DeltaM [ppm]	Deltam/z [Da]	Matched Ions	Total Ions	Intensity	Activation Type	MS Order	Isolation Interference [%]	Ion Inject Time [ms]	RT [min]	First Scan	Last Scan	Master Scan(s)	Spectrum File	Ions Matched	Annotation	|Log Prob|	Byonic Score	Delta Byonic Score	Delta Mod Score	PEP 2D	q-Value 2D	FDR 2D	Peptide Group FDR 2D
FALSE	High	PMI-Byonic	PMI-Byonic (A2)	A	2	Unambiguous	CSQPSGTCLNGGR	[R].cSQPSGTcLNGGR.[C]	C1(Carbamidomethyl); C8(Carbamidomethyl)	1	1	Q01705	Q01705	Neurogenic locus notch homolog protein 1 OS=Mus musculus OX=10090 GN=Notch1 PE=1 SV=3	0	2	2	1	0	1	1	1	697.3	1393.59	1393.59	-1.87952	-0.00130964	0	0	52932.5	HCD (High Energy Collision Dissociation)	MS2	0	100	7.61004	2468	2468	2459	FP072920_3.raw	0/0		6.10283	395.172	395.172	395.172	7.8917e-07	1.03904e-07	0	0
FALSE	High	PMI-Byonic	PMI-Byonic (A2)	A	2	Unambiguous	CSQPSGTCLNGGR	[R].cSQPSGTcLNGGR.[C]	C1(Carbamidomethyl); C8(Carbamidomethyl)	1	1	Q01705	Q01705	Neurogenic locus notch homolog protein 1 OS=Mus musculus OX=10090 GN=Notch1 PE=1 SV=3	0	2	2	1	0	1	1	1	697.3	1393.59	1393.59	-1.70433	-0.00118757	0	0	298300	HCD (High Energy Collision Dissociation)	MS2	0	100	7.7252	2516	2516	2514	FP072920_3.raw	0/0		7.75241	563.307	563.307	563.307	1.76844e-08	2.73657e-09	0	0
FALSE	High	PMI-Byonic	PMI-Byonic (A2)	A	2	Unambiguous	CQDSNPCLSTPCK	[R].cQDSNPcLsTPcK.[N]	C1(Carbamidomethyl); C7(Carbamidomethyl); S9(Hex(1)Pent(1)R0); C12(Carbamidomethyl)	1	1	Q01705	Q01705	Neurogenic locus notch homolog protein 1 OS=Mus musculus OX=10090 GN=Notch1 PE=1 SV=3	0	2	2	1	0	1	1	1	930.865	1860.72	1860.73	-3.38154	-0.00314607	0	0	70227.1	HCD (High Energy Collision Dissociation)	MS2	13.4836	100	8.25074	2740	2740	2734	FP072920_3.raw	0/0		5.24557	380.063	380.063	0	5.68102e-06	5.89294e-07	0	0
FALSE	High	PMI-Byonic	PMI-Byonic (A2)	A	2	Unambiguous	CQDSNPCLSTPCK	[R].cQDSNPcLStPcK.[N]	C1(Carbamidomethyl); C7(Carbamidomethyl); T10(Hex(1)Pent(1)); C12(Carbamidomethyl)	1	1	Q01705	Q01705	Neurogenic locus notch homolog protein 1 OS=Mus musculus OX=10090 GN=Notch1 PE=1 SV=3	0	3	3	1	0	1	1	1	620.913	1860.73	1860.73	-2.24055	-0.00138969	0	0	72885.2	HCD (High Energy Collision Dissociation)	MS2	0	100	8.27911	2752	2752	2745	FP072920_3.raw	0/0		1.19265	223.036	223.036	2.84217e-14	0.0641733	0.00152632	0	0
FALSE	High	PMI-Byonic	PMI-Byonic (A2)	A	2	Unambiguous	CQDSNPCLSTPCK	[R].cQDSNPcLsTPcK.[N]	C1(Carbamidomethyl); C7(Carbamidomethyl); S9(Hex(1)Pent(1)); C12(Carbamidomethyl)	1	1	Q01705	Q01705	Neurogenic locus notch homolog protein 1 OS=Mus musculus OX=10090 GN=Notch1 PE=1 SV=3	0	2	2	1	0	1	1	1	930.867	1860.73	1860.73	-1.8725	-0.00174211	0	0	504955	HCD (High Energy Collision Dissociation)	MS2	2.49072	100	8.3751	2793	2793	2789	FP072920_3.raw	0/0		9.79817	690.874	690.874	0	1.5916e-10	2.88776e-11	0	0
FALSE	High	PMI-Byonic	PMI-Byonic (A2)	A	2	Unambiguous	CQDSNPCLSTPCK	[R].cQDSNPcLsTPcK.[N]	C1(Carbamidomethyl); C7(Carbamidomethyl); S9(Hex(1)); C12(Carbamidomethyl)	1	1	Q01705	Q01705	Neurogenic locus notch homolog protein 1 OS=Mus musculus OX=10090 GN=Notch1 PE=1 SV=3	0	2	2	1	0	1	1	1	864.844	1728.68	1728.69	-4.26237	-0.00368415	0	0	148334	HCD (High Energy Collision Dissociation)	MS2	0	100	8.3837	2797	2797	2789	FP072920_3.raw	0/0		4.84777	395.581	395.581	0	1.41982e-05	1.13089e-06	0	0
FALSE	High	PMI-Byonic	PMI-Byonic (A2)	A	2	Unambiguous	CQDSNPCLSTPCK	[R].cQDSNPcLsTPcK.[N]	C1(Carbamidomethyl); C7(Carbamidomethyl); S9(Hex(1)Pent(1)); C12(Carbamidomethyl)	1	1	Q01705	Q01705	Neurogenic locus notch homolog protein 1 OS=Mus musculus OX=10090 GN=Notch1 PE=1 SV=3	0	3	3	1	0	1	1	1	620.914	1860.73	1860.73	-1.74852	-0.00108451	0	0	317977	HCD (High Energy Collision Dissociation)	MS2	3.26957	100	8.39865	2803	2803	2800	FP072920_3.raw	0/0		5.7022	547.181	547.181	0	1.98517e-06	2.75281e-07	0	0
FALSE	High	PMI-Byonic	PMI-Byonic (A2)	A	2	Unambiguous	CQDSNPCLSTPCK	[R].cQDSNPcLsTPcK.[N]	C1(Carbamidomethyl); C7(Carbamidomethyl); S9(Hex(1)); C12(Carbamidomethyl)	1	1	Q01705	Q01705	Neurogenic locus notch homolog protein 1 OS=Mus musculus OX=10090 GN=Notch1 PE=1 SV=3	0	3	3	1	0	1	1	1	576.899	1728.68	1728.69	-2.1164	-0.00121953	0	0	74363.3	HCD (High Energy Collision Dissociation)	MS2	30.6036	100	8.40725	2807	2807	2800	FP072920_3.raw	0/0		2.32168	287.013	287.013	0	0.00476786	0.000133975	0	0
FALSE	High	PMI-Byonic	PMI-Byonic (A2)	A	2	Unambiguous	CQDSNPCLSTPCK	[R].cQDSNPcLsTPcK.[N]	C1(Carbamidomethyl); C7(Carbamidomethyl); S9(Hex(1)Pent(1)); C12(Carbamidomethyl)	1	1	Q01705	Q01705	Neurogenic locus notch homolog protein 1 OS=Mus musculus OX=10090 GN=Notch1 PE=1 SV=3	0	2	2	1	0	1	1	1	930.867	1860.73	1860.73	-1.28207	-0.00119279	0	0	1.81634e+06	HCD (High Energy Collision Dissociation)	MS2	0	100	8.49769	2845	2845	2844	FP072920_3.raw	0/0		14.7842	900.056	900.056	0	1.64345e-15	2.34775e-16	0	0
FALSE	High	PMI-Byonic	PMI-Byonic (A2)	A	2	Unambiguous	CQDSNPCLSTPCK	[R].cQDSNPcLsTPcK.[N]	C1(Carbamidomethyl); C7(Carbamidomethyl); S9(Hex(1)Pent(2)R0); C12(Carbamidomethyl)	1	1	Q01705	Q01705	Neurogenic locus notch homolog protein 1 OS=Mus musculus OX=10090 GN=Notch1 PE=1 SV=3	0	2	2	1	0	1	1	1	996.888	1992.77	1992.77	-1.88237	-0.00187557	0	0	184497	HCD (High Energy Collision Dissociation)	MS2	10.6011	100	8.50634	2849	2849	2844	FP072920_3.raw	0/0		7.79817	595.72	595.72	0	1.5916e-08	1.83625e-09	0	0
FALSE	High	PMI-Byonic	PMI-Byonic (A2)	A	2	Unambiguous	CQDSNPCLSTPCK	[R].cQDSNPcLsTPcK.[N]	C1(Carbamidomethyl); C7(Carbamidomethyl); S9(Hex(1)Pent(1)); C12(Carbamidomethyl)	1	1	Q01705	Q01705	Neurogenic locus notch homolog protein 1 OS=Mus musculus OX=10090 GN=Notch1 PE=1 SV=3	0	3	3	1	0	1	1	1	620.914	1860.73	1860.73	-1.15809	-0.000718298	0	0	580758	HCD (High Energy Collision Dissociation)	MS2	4.38203	100	8.5239	2856	2856	2855	FP072920_3.raw	0/0		5.45155	497.125	497.125	0	3.53546e-06	4.36499e-07	0	0
FALSE	High	PMI-Byonic	PMI-Byonic (A2)	A	2	Unambiguous	CQDSNPCLSTPCK	[R].cQDSNPcLsTPcK.[N]	C1(Carbamidomethyl); C7(Carbamidomethyl); S9(Hex(1)Pent(1)); C12(Carbamidomethyl)	1	1	Q01705	Q01705	Neurogenic locus notch homolog protein 1 OS=Mus musculus OX=10090 GN=Notch1 PE=1 SV=3	0	2	2	1	0	1	1	1	930.868	1860.73	1860.73	-0.363624	-0.000338303	0	0	173810	HCD (High Energy Collision Dissociation)	MS2	5.2077	100	8.62946	2901	2901	2899	FP072920_3.raw	0/0		6.6994	482.633	482.633	5.68434e-14	1.99802e-07	1.45634e-08	0	0
FALSE	High	PMI-Byonic	PMI-Byonic (A2)	A	2	Unambiguous	CQDSNPCLSTPCK	[R].cQDSNPcLsTPcK.[N]	C1(Carbamidomethyl); C7(Carbamidomethyl); S9(Hex(1)Pent(2)); C12(Carbamidomethyl)	1	1	Q01705	Q01705	Neurogenic locus notch homolog protein 1 OS=Mus musculus OX=10090 GN=Notch1 PE=1 SV=3	0	3	3	1	0	1	1	1	664.928	1992.77	1992.77	-1.24587	-0.000827581	0	0	214948	HCD (High Energy Collision Dissociation)	MS2	33.3686	100	8.53471	2861	2861	2855	FP072920_3.raw	0/0		4.02677	350.24	350.24	0	9.40225e-05	4.11535e-06	0	0
FALSE	High	PMI-Byonic	PMI-Byonic (A2)	A	2	Unambiguous	NAGTCHVVDHGGTVDYACSCPLGFSGPLCLTPLDNACLANPCR	[K].NAGTcHVVDHGGTVDYAcscPLGFSGPLcLTPLDNAcLANPcR.[N]	C5(Carbamidomethyl); C18(Carbamidomethyl); S19(Fuc(1)); C20(Carbamidomethyl); C29(Carbamidomethyl); C37(Carbamidomethyl); C42(Carbamidomethyl)	1	1	Q01705	Q01705	Neurogenic locus notch homolog protein 1 OS=Mus musculus OX=10090 GN=Notch1 PE=1 SV=3	0	4	4	1	0	1	1	1	1213.29	4850.12	4850.12	0.477132	0.000578537	0	0	563194	HCD (High Energy Collision Dissociation)	MS2	0	100	15.8546	6158	6158	6155	FP072920_3.raw	0/0		14.4163	1046.51	1046.51	0	3.83472e-15	6.84763e-16	0	0
FALSE	High	PMI-Byonic	PMI-Byonic (A2)	A	2	Unambiguous	NGGTCDLLTLTEYK	[R].NGGtcDLLTLTEYK.[C]	T4(HexNAc(1)); C5(Carbamidomethyl)	1	1	Q01705	Q01705	Neurogenic locus notch homolog protein 1 OS=Mus musculus OX=10090 GN=Notch1 PE=1 SV=3	0	2	2	1	0	1	1	1	894.42	1787.83	1787.84	-1.80544	-0.00161392	0	0	786141	HCD (High Energy Collision Dissociation)	MS2	5.24104	100	14.5023	5560	5560	5550	FP072920_3.raw	0/0		4.53793	326.918	326.918	5.75487	2.89781e-05	1.69682e-06	0	0
FALSE	High	PMI-Byonic	PMI-Byonic (A2)	A	2	Unambiguous	NGGTCDLLTLTEYK	[R].NGGTcDLLTLtEYK.[C]	C5(Carbamidomethyl); T11(Fuc(1))	1	1	Q01705	Q01705	Neurogenic locus notch homolog protein 1 OS=Mus musculus OX=10090 GN=Notch1 PE=1 SV=3	0	2	2	1	0	1	1	1	865.909	1730.81	1730.82	-2.08843	-0.00180734	0	0	2.90651e+06	HCD (High Energy Collision Dissociation)	MS2	28.0373	77.0307	14.0864	5368	5368	5363	FP072920_3.raw	0/0		9.75241	666.719	666.719	9.67111	1.76844e-10	4.15252e-11	0	0
FALSE	High	PMI-Byonic	PMI-Byonic (A2)	A	2	Unambiguous	NGGTCDLLTLTEYK	[R].NGGTcDLLTLtEYK.[C]	C5(Carbamidomethyl); T11(Fuc(1))	1	1	Q01705	Q01705	Neurogenic locus notch homolog protein 1 OS=Mus musculus OX=10090 GN=Notch1 PE=1 SV=3	0	2	2	1	0	1	1	1	865.91	1730.81	1730.82	-1.2421	-0.00107492	0	0	29756060	HCD (High Energy Collision Dissociation)	MS2	3.59615	4.94041	14.2003	5420	5420	5418	FP072920_3.raw	0/0		8.79817	629.247	629.247	3.3476	1.5916e-09	3.37524e-10	0	0
FALSE	High	PMI-Byonic	PMI-Byonic (A2)	A	2	Unambiguous	NGGTCDLLTLTEYK	[R].NGGTcDLLtLTEYK.[C]	C5(Carbamidomethyl); T9(Fuc(1))	1	1	Q01705	Q01705	Neurogenic locus notch homolog protein 1 OS=Mus musculus OX=10090 GN=Notch1 PE=1 SV=3	0	3	3	1	0	1	1	1	577.61	1730.82	1730.82	-0.156687	-9.03987e-05	0	0	1.34067e+06	HCD (High Energy Collision Dissociation)	MS2	31.8809	72.264	14.2604	5449	5449	5440	FP072920_3.raw	0/0		5.10918	513.108	513.108	0	7.77714e-06	7.83647e-07	0	0
FALSE	High	PMI-Byonic	PMI-Byonic (A2)	A	2	Unambiguous	NGGTCDLLTLTEYK	[R].NGGTcDLLtLTEYK.[C]	C5(Carbamidomethyl); T9(Fuc(1))	1	1	Q01705	Q01705	Neurogenic locus notch homolog protein 1 OS=Mus musculus OX=10090 GN=Notch1 PE=1 SV=3	0	2	2	1	0	1	1	1	865.911	1730.81	1730.82	-0.677875	-0.000586639	0	0	3.46369e+06	HCD (High Energy Collision Dissociation)	MS2	3.50823	43.1253	14.3221	5477	5477	5473	FP072920_3.raw	0/0		9.23753	679.691	679.691	0	5.78726e-10	1.08333e-10	0	0
FALSE	High	PMI-Byonic	PMI-Byonic (A2)	A	2	Unambiguous	NGGTCDLLTLTEYK	[R].NGGTcDLLTLtEYK.[C]	C5(Carbamidomethyl); T11(Fuc(1))	1	1	Q01705	Q01705	Neurogenic locus notch homolog protein 1 OS=Mus musculus OX=10090 GN=Notch1 PE=1 SV=3	0	2	2	1	0	1	1	1	865.911	1730.81	1730.82	-0.325237	-0.000281463	0	0	884576	HCD (High Energy Collision Dissociation)	MS2	11.518	100	14.476	5548	5548	5539	FP072920_3.raw	0/0		8.23753	614.283	614.283	8.81626	5.78726e-09	8.87516e-10	0	0
FALSE	Medium	PMI-Byonic	PMI-Byonic (A2)	A	2	Unambiguous	NGGTCDLLTLTEYK	[R].NGGtcDLLTLTEYK.[C]	T4(Fuc(1)); C5(Carbamidomethyl)	1	1	Q01705	Q01705	Neurogenic locus notch homolog protein 1 OS=Mus musculus OX=10090 GN=Notch1 PE=1 SV=3	0	2	2	1	0	1	1	1	866.406	1731.8	1730.82	571.583	0.494653	0	0	26976.1	HCD (High Energy Collision Dissociation)	MS2	15.1885	100	0.374184	143	143	140	FP072920_3.raw	0/0		0.473767	55.2855	55.2855	6.4	0.335918	0.0118066	0	0
FALSE	High	PMI-Byonic	PMI-Byonic (A2)	A	2	Unambiguous	CRCPPGWSGK	[K].cRcPPGWSGK.[S]	C1(Carbamidomethyl); C3(Carbamidomethyl)	1	1	Q01705	Q01705	Neurogenic locus notch homolog protein 1 OS=Mus musculus OX=10090 GN=Notch1 PE=1 SV=3	1	3	3	1	0	1	1	1	402.183	1204.53	1204.54	-1.11566	-0.000447949	0	0	117643	HCD (High Energy Collision Dissociation)	MS2	25.4651	100	7.39558	2377	2377	2371	FP072920_3.raw	0/0		2.87377	315.535	315.535	315.535	0.00133732	3.64079e-05	0	0
FALSE	High	PMI-Byonic	PMI-Byonic (A2)	A	2	Unambiguous	CRCPPGWSGK	[K].cRcPPGWSGK.[S]	C1(Carbamidomethyl); C3(Carbamidomethyl)	1	1	Q01705	Q01705	Neurogenic locus notch homolog protein 1 OS=Mus musculus OX=10090 GN=Notch1 PE=1 SV=3	1	3	3	1	0	1	1	1	402.183	1204.53	1204.54	-1.6477	-0.000661572	0	0	85792.7	HCD (High Energy Collision Dissociation)	MS2	44.7389	100	7.51884	2429	2429	2426	FP072920_3.raw	0/0		2.27161	259.394	259.394	259.394	0.00535049	0.000178945	0	0
FALSE	High	PMI-Byonic	PMI-Byonic (A2)	A	2	Unambiguous	SCQQADPCASNPCANGGQCLPFESSYICR	[K].ScQQADPcAsNPcANGGQcLPFESSYIcR.[C]	C2(Carbamidomethyl); C8(Carbamidomethyl); S10(Hex(1)Pent(1)); C13(Carbamidomethyl); C19(Carbamidomethyl); C28(Carbamidomethyl)	1	1	Q01705	Q01705	Neurogenic locus notch homolog protein 1 OS=Mus musculus OX=10090 GN=Notch1 PE=1 SV=3	0	3	3	1	0	1	1	1	1210.15	3628.44	3628.44	-0.842513	-0.001019	0	0	1.58379e+06	HCD (High Energy Collision Dissociation)	MS2	2.2514	100	13.7047	5190	5190	5187	FP072920_3.raw	0/0		13.2855	957.436	957.436	2.4	5.18235e-14	6.36678e-15	0	0
FALSE	High	PMI-Byonic	PMI-Byonic (A2)	A	2	Unambiguous	SCQQADPCASNPCANGGQCLPFESSYICR	[K].ScQQADPcASNPcANGGQcLPFEsSYIcR.[C]	C2(Carbamidomethyl); C8(Carbamidomethyl); C13(Carbamidomethyl); C19(Carbamidomethyl); S24(Hex(1)Pent(2)); C28(Carbamidomethyl)	1	1	Q01705	Q01705	Neurogenic locus notch homolog protein 1 OS=Mus musculus OX=10090 GN=Notch1 PE=1 SV=3	0	3	3	1	0	1	1	1	1254.16	3760.48	3760.48	-0.948804	-0.00118932	0	0	474280	HCD (High Energy Collision Dissociation)	MS2	0	100	13.5964	5142	5142	5132	FP072920_3.raw	0/0		11.7247	918.172	918.172	1.2	1.88504e-12	2.08346e-13	0	0
FALSE	High	PMI-Byonic	PMI-Byonic (A2)	A	2	Unambiguous	SCQQADPCASNPCANGGQCLPFESSYICR	[K].ScQQADPcAsNPcANGGQcLPFESSYIcR.[C]	C2(Carbamidomethyl); C8(Carbamidomethyl); S10(Hex(1)Pent(1)); C13(Carbamidomethyl); C19(Carbamidomethyl); C28(Carbamidomethyl)	1	1	Q01705	Q01705	Neurogenic locus notch homolog protein 1 OS=Mus musculus OX=10090 GN=Notch1 PE=1 SV=3	0	4	4	1	0	1	1	1	907.865	3628.44	3628.44	0.112597	0.000102138	0	0	1.11645e+06	HCD (High Energy Collision Dissociation)	MS2	0	100	13.6553	5168	5168	5165	FP072920_3.raw	0/0		8.72467	797.938	797.938	2.4	1.88508e-09	4.18023e-10	0	0
FALSE	High	PMI-Byonic	PMI-Byonic (A2)	A	2	Unambiguous	SCQQADPCASNPCANGGQCLPFESSYICR	[K].ScQQADPcAsNPcANGGQcLPFESSYIcR.[C]	C2(Carbamidomethyl); C8(Carbamidomethyl); S10(Hex(1)Pent(1)); C13(Carbamidomethyl); C19(Carbamidomethyl); C28(Carbamidomethyl)	1	1	Q01705	Q01705	Neurogenic locus notch homolog protein 1 OS=Mus musculus OX=10090 GN=Notch1 PE=1 SV=3	0	3	3	1	0	1	1	1	1210.15	3628.44	3628.44	-0.539729	-0.000652791	0	0	1.09575e+06	HCD (High Energy Collision Dissociation)	MS2	0	100	13.5856	5137	5137	5132	FP072920_3.raw	0/0		12.7246	965.686	965.686	2.4	1.88559e-13	2.77292e-14	0	0
FALSE	High	PMI-Byonic	PMI-Byonic (A2)	A	2	Unambiguous	CPPGFHGPTCR	[R].cPPGFHGPTcR.[Q]	C1(Carbamidomethyl); C10(Carbamidomethyl)	1	1	Q01705	Q01705	Neurogenic locus notch homolog protein 1 OS=Mus musculus OX=10090 GN=Notch1 PE=1 SV=3	0	3	3	1	0	1	1	1	429.189	1285.55	1285.56	-2.35863	-0.00101072	0	0	380034	HCD (High Energy Collision Dissociation)	MS2	38.303	100	7.83102	2561	2561	2558	FP072920_3.raw	0/0		5.69267	393.943	393.943	393.943	2.0292e-06	2.96412e-07	0	0
FALSE	High	PMI-Byonic	PMI-Byonic (A2)	A	2	Unambiguous	CPPGFHGPTCR	[R].cPPGFHGPTcR.[Q]	C1(Carbamidomethyl); C10(Carbamidomethyl)	1	1	Q01705	Q01705	Neurogenic locus notch homolog protein 1 OS=Mus musculus OX=10090 GN=Notch1 PE=1 SV=3	0	3	3	1	0	1	1	1	429.189	1285.55	1285.56	-2.50106	-0.00107175	0	0	1.96149e+06	HCD (High Energy Collision Dissociation)	MS2	6.80755	68.137	7.9565	2614	2614	2613	FP072920_3.raw	0/0		9.34225	668.217	668.217	668.217	4.54722e-10	7.43008e-11	0	0
FALSE	High	PMI-Byonic	PMI-Byonic (A2)	A	2	Unambiguous	CPPGFHGPTCR	[R].cPPGFHGPTcR.[Q]	C1(Carbamidomethyl); C10(Carbamidomethyl)	1	1	Q01705	Q01705	Neurogenic locus notch homolog protein 1 OS=Mus musculus OX=10090 GN=Notch1 PE=1 SV=3	0	3	3	1	0	1	1	1	429.189	1285.55	1285.56	-2.64349	-0.00113279	0	0	1117650	HCD (High Energy Collision Dissociation)	MS2	19.5241	100	8.08513	2669	2669	2668	FP072920_3.raw	0/0		8.34225	614.668	614.668	614.668	4.54722e-09	5.72583e-10	0	0
FALSE	High	PMI-Byonic	PMI-Byonic (A2)	A	2	Unambiguous	CPPGFHGPTCR	[R].cPPGFHGPTcR.[Q]	C1(Carbamidomethyl); C10(Carbamidomethyl)	1	1	Q01705	Q01705	Neurogenic locus notch homolog protein 1 OS=Mus musculus OX=10090 GN=Notch1 PE=1 SV=3	0	3	3	1	0	1	1	1	429.189	1285.55	1285.56	-2.35863	-0.00101072	0	0	478215	HCD (High Energy Collision Dissociation)	MS2	24.6409	100	8.21407	2724	2724	2723	FP072920_3.raw	0/0		4.85844	438.824	438.824	438.824	1.38534e-05	9.9477e-07	0	0
FALSE	High	PMI-Byonic	PMI-Byonic (A2)	A	2	Unambiguous	CPPGFHGPTCR	[R].cPPGFHGPTcR.[Q]	C1(Carbamidomethyl); C10(Carbamidomethyl)	1	1	Q01705	Q01705	Neurogenic locus notch homolog protein 1 OS=Mus musculus OX=10090 GN=Notch1 PE=1 SV=3	0	3	3	1	0	1	1	1	429.189	1285.55	1285.56	-2.85714	-0.00122434	0	0	353139	HCD (High Energy Collision Dissociation)	MS2	28.7093	100	8.34374	2779	2779	2778	FP072920_3.raw	0/0		6.14491	462.11	462.11	462.11	7.16287e-07	9.42524e-08	0	0
FALSE	High	PMI-Byonic	PMI-Byonic (A2)	A	2	Unambiguous	CPPGFHGPTCR	[R].cPPGFHGPTcR.[Q]	C1(Carbamidomethyl); C10(Carbamidomethyl)	1	1	Q01705	Q01705	Neurogenic locus notch homolog protein 1 OS=Mus musculus OX=10090 GN=Notch1 PE=1 SV=3	0	3	3	1	0	1	1	1	429.189	1285.55	1285.56	-2.21619	-0.00094968	0	0	242385	HCD (High Energy Collision Dissociation)	MS2	40.316	100	8.47412	2835	2835	2833	FP072920_3.raw	0/0		2.77542	307.56	307.56	307.56	0.00167718	5.10576e-05	0	0
FALSE	High	PMI-Byonic	PMI-Byonic (A2)	A	2	Unambiguous	QDVNECSQNPGLCR	[R].QDVNEcSQNPGLcR.[H]	C6(Carbamidomethyl); C13(Carbamidomethyl)	1	1	Q01705	Q01705	Neurogenic locus notch homolog protein 1 OS=Mus musculus OX=10090 GN=Notch1 PE=1 SV=3	0	2	2	1	0	1	1	1	838.858	1676.71	1676.71	-2.14412	-0.00179753	0	0	4460498	HCD (High Energy Collision Dissociation)	MS2	0.944115	56.0578	8.70427	2933	2933	2932	FP072920_3.raw	0/0		10.7524	736.727	736.727	736.727	1.76844e-11	2.47688e-12	0	0
FALSE	High	PMI-Byonic	PMI-Byonic (A2)	A	2	Unambiguous	QDVNECSQNPGLCR	[R].QDVNEcSQNPGLcR.[H]	C6(Carbamidomethyl); C13(Carbamidomethyl)	1	1	Q01705	Q01705	Neurogenic locus notch homolog protein 1 OS=Mus musculus OX=10090 GN=Notch1 PE=1 SV=3	0	3	3	1	0	1	1	1	559.574	1676.71	1676.71	-1.60611	-0.000897663	0	0	348944	HCD (High Energy Collision Dissociation)	MS2	16.1239	100	8.51711	2854	2854	2844	FP072920_3.raw	0/0		5.86786	475.35	475.35	475.35	1.35563e-06	1.58134e-07	0	0
FALSE	High	PMI-Byonic	PMI-Byonic (A2)	A	2	Unambiguous	QDVNECSQNPGLCR	[R].QDVNEcSQNPGLcR.[H]	C6(Carbamidomethyl); C13(Carbamidomethyl)	1	1	Q01705	Q01705	Neurogenic locus notch homolog protein 1 OS=Mus musculus OX=10090 GN=Notch1 PE=1 SV=3	0	3	3	1	0	1	1	1	559.574	1676.71	1676.71	-1.60611	-0.000897663	0	0	1.49249e+06	HCD (High Energy Collision Dissociation)	MS2	3.528	100	8.7557	2955	2955	2954	FP072920_3.raw	0/0		6.21708	544.881	544.881	544.881	6.0662e-07	7.6517e-08	0	0
FALSE	High	PMI-Byonic	PMI-Byonic (A2)	A	2	Unambiguous	QDVNECSQNPGLCR	[R].QDVNEcSQNPGLcR.[H]	C6(Carbamidomethyl); C13(Carbamidomethyl)	1	1	Q01705	Q01705	Neurogenic locus notch homolog protein 1 OS=Mus musculus OX=10090 GN=Notch1 PE=1 SV=3	0	2	2	1	0	1	1	1	838.858	1676.71	1676.71	-1.7073	-0.00143132	0	0	156797	HCD (High Energy Collision Dissociation)	MS2	15.9629	100	8.45492	2827	2827	2822	FP072920_3.raw	0/0		6.90429	548.087	548.087	548.087	1.24655e-07	9.19375e-09	0	0
FALSE	High	PMI-Byonic	PMI-Byonic (A2)	A	2	Unambiguous	QDVNECSQNPGLCR	[R].QDVNEcSQNPGLcR.[H]	C6(Carbamidomethyl); C13(Carbamidomethyl)	1	1	Q01705	Q01705	Neurogenic locus notch homolog protein 1 OS=Mus musculus OX=10090 GN=Notch1 PE=1 SV=3	0	2	2	1	0	1	1	1	838.857	1676.71	1676.71	-2.36253	-0.00198064	0	0	598320	HCD (High Energy Collision Dissociation)	MS2	0	100	8.58404	2882	2882	2877	FP072920_3.raw	0/0		9.34225	674.25	674.25	674.25	4.54722e-10	8.95176e-11	0	0
FALSE	High	PMI-Byonic	PMI-Byonic (A2)	A	2	Unambiguous	QDVNECSQNPGLCR	[R].QDVNEcSQNPGLcR.[H]	C6(Carbamidomethyl); C13(Carbamidomethyl)	1	1	Q01705	Q01705	Neurogenic locus notch homolog protein 1 OS=Mus musculus OX=10090 GN=Notch1 PE=1 SV=3	0	2	2	1	0	1	1	1	838.857	1676.71	1676.71	-2.65374	-0.00222478	0	0	434900	HCD (High Energy Collision Dissociation)	MS2	0	100	8.839	2991	2991	2987	FP072920_3.raw	0/0		8.34225	627.255	627.255	627.255	4.54722e-09	6.71949e-10	0	0
FALSE	High	PMI-Byonic	PMI-Byonic (A2)	A	2	Unambiguous	QDVNECSQNPGLCR	[R].QDVNEcSQNPGLcR.[H]	C6(Carbamidomethyl); C13(Carbamidomethyl)	1	1	Q01705	Q01705	Neurogenic locus notch homolog protein 1 OS=Mus musculus OX=10090 GN=Notch1 PE=1 SV=3	0	3	3	1	0	1	1	1	559.575	1676.71	1676.71	-1.49691	-0.000836628	0	0	1.38537e+06	HCD (High Energy Collision Dissociation)	MS2	3.36733	100	8.62727	2900	2900	2899	FP072920_3.raw	0/0		7.11096	586.623	586.623	586.623	7.74539e-08	5.07193e-09	0	0
FALSE	High	PMI-Byonic	PMI-Byonic (A2)	A	2	Unambiguous	QDVNECSQNPGLCR	[R].QDVNEcSQNPGLcR.[H]	C6(Carbamidomethyl); C13(Carbamidomethyl)	1	1	Q01705	Q01705	Neurogenic locus notch homolog protein 1 OS=Mus musculus OX=10090 GN=Notch1 PE=1 SV=3	0	2	2	1	0	1	1	1	838.857	1676.71	1676.71	-2.72655	-0.00228582	0	0	197681	HCD (High Energy Collision Dissociation)	MS2	0	100	8.97906	3052	3052	3042	FP072920_3.raw	0/0		6.49414	527.142	527.142	527.142	3.20527e-07	3.36213e-08	0	0
FALSE	High	PMI-Byonic	PMI-Byonic (A2)	A	2	Unambiguous	QDVNECSQNPGLCR	[R].QDVNEcSQNPGLcR.[H]	C6(Carbamidomethyl); C13(Carbamidomethyl)	1	1	Q01705	Q01705	Neurogenic locus notch homolog protein 1 OS=Mus musculus OX=10090 GN=Notch1 PE=1 SV=3	0	3	3	1	0	1	1	1	559.574	1676.71	1676.71	-3.02578	-0.00169112	0	0	283835	HCD (High Energy Collision Dissociation)	MS2	14.8438	100	8.92478	3028	3028	3020	FP072920_3.raw	0/0		3.35643	398.877	398.877	398.877	0.000440117	1.36125e-05	0	0
FALSE	High	PMI-Byonic	PMI-Byonic (A2)	A	2	Unambiguous	HGGTCHNEIGSYR	[R].HGGtcHNEIGSYR.[C]	T4(Fuc(1)); C5(Carbamidomethyl)	1	1	Q01705	Q01705	Neurogenic locus notch homolog protein 1 OS=Mus musculus OX=10090 GN=Notch1 PE=1 SV=3	0	3	3	1	0	1	1	1	545.238	1633.7	1633.7	-1.36893	-0.000745475	0	0	249716	HCD (High Energy Collision Dissociation)	MS2	0	100	6.23752	1894	1894	1893	FP072920_3.raw	0/0		5.73243	390.11	390.11	10.4	1.85169e-06	2.3411e-07	0	0
FALSE	High	PMI-Byonic	PMI-Byonic (A2)	A	2	Unambiguous	HGGTCHNEIGSYR	[R].HGGTcHNEIGsYR.[C]	C5(Carbamidomethyl); S11(Fuc(1))	1	1	Q01705	Q01705	Neurogenic locus notch homolog protein 1 OS=Mus musculus OX=10090 GN=Notch1 PE=1 SV=3	0	3	3	1	0	1	1	1	545.238	1633.7	1633.7	-1.25685	-0.00068444	0	0	142004	HCD (High Energy Collision Dissociation)	MS2	0	100	6.13473	1852	1852	1851	FP072920_3.raw	0/0		3.69057	262.849	262.849	1.92641	0.000203904	9.62645e-06	0	0
FALSE	High	PMI-Byonic	PMI-Byonic (A2)	A	2	Unambiguous	HGGTCHNEIGSYR	[R].HGGTcHNEIGSYR.[C]	C5(Carbamidomethyl)	1	1	Q01705	Q01705	Neurogenic locus notch homolog protein 1 OS=Mus musculus OX=10090 GN=Notch1 PE=1 SV=3	0	3	3	1	0	1	1	1	496.552	1487.64	1487.64	-1.14315	-0.000566867	0	0	80152.8	HCD (High Energy Collision Dissociation)	MS2	12.074	100	6.3916	1956	1956	1955	FP072920_3.raw	0/0		6.28324	488.786	488.786	488.786	5.20901e-07	6.12271e-08	0	0
FALSE	High	PMI-Byonic	PMI-Byonic (A2)	A	2	Unambiguous	HGGTCHNEIGSYR	[R].HGGTcHNEIGsYR.[C]	C5(Carbamidomethyl); S11(Fuc(1))	1	1	Q01705	Q01705	Neurogenic locus notch homolog protein 1 OS=Mus musculus OX=10090 GN=Notch1 PE=1 SV=3	0	3	3	1	0	1	1	1	545.238	1633.7	1633.7	-0.920611	-0.000501335	0	0	640181	HCD (High Energy Collision Dissociation)	MS2	0.340114	100	6.34295	1936	1936	1935	FP072920_3.raw	0/0		9.38201	676.818	676.818	23.8894	4.14944e-10	5.77608e-11	0	0
FALSE	High	PMI-Byonic	PMI-Byonic (A2)	A	2	Unambiguous	HGGTCHNEIGSYR	[R].HGGTcHNEIGSYR.[C]	C5(Carbamidomethyl)	1	1	Q01705	Q01705	Neurogenic locus notch homolog protein 1 OS=Mus musculus OX=10090 GN=Notch1 PE=1 SV=3	0	3	3	1	0	1	1	1	496.552	1487.64	1487.64	-1.75857	-0.000872043	0	0	30235.9	HCD (High Energy Collision Dissociation)	MS2	24.6786	100	6.28253	1912	1912	1909	FP072920_3.raw	0/0		1.81921	182.85	182.85	182.85	0.0151631	0.000398492	0	0
FALSE	High	PMI-Byonic	PMI-Byonic (A2)	A	2	Unambiguous	HGGTCHNEIGSYR	[R].HGGtcHNEIGSYR.[C]	T4(Fuc(1)); C5(Carbamidomethyl)	1	1	Q01705	Q01705	Neurogenic locus notch homolog protein 1 OS=Mus musculus OX=10090 GN=Notch1 PE=1 SV=3	0	3	3	1	0	1	1	1	545.238	1633.7	1633.7	-1.36893	-0.000745475	0	0	92776.9	HCD (High Energy Collision Dissociation)	MS2	1.71542	100	6.02646	1810	1810	1808	FP072920_3.raw	0/0		3.69057	265.728	265.728	10.4	0.000203904	7.79364e-06	0	0
FALSE	High	PMI-Byonic	PMI-Byonic (A2)	A	2	Unambiguous	HGGTCHNEIGSYR	[R].HGGTcHNEIGsYR.[C]	C5(Carbamidomethyl); S11(Fuc(1))	1	1	Q01705	Q01705	Neurogenic locus notch homolog protein 1 OS=Mus musculus OX=10090 GN=Notch1 PE=1 SV=3	0	3	3	1	0	1	1	1	545.239	1633.7	1633.7	-0.69645	-0.000379264	0	0	2.28582e+06	HCD (High Energy Collision Dissociation)	MS2	0	74.9372	6.44824	1979	1979	1978	FP072920_3.raw	0/0		10.8214	773.608	773.608	37.3763	1.50879e-11	1.46305e-12	0	0
FALSE	High	PMI-Byonic	PMI-Byonic (A2)	A	2	Unambiguous	HGGTCHNEIGSYR	[R].HGGtcHNEIGSYR.[C]	T4(Fuc(1)); C5(Carbamidomethyl)	1	1	Q01705	Q01705	Neurogenic locus notch homolog protein 1 OS=Mus musculus OX=10090 GN=Notch1 PE=1 SV=3	0	3	3	1	0	1	1	1	545.238	1633.7	1633.7	-2.04141	-0.00111169	0	0	50030.4	HCD (High Energy Collision Dissociation)	MS2	14.8463	100	7.57705	2454	2454	2448	FP072920_3.raw	0/0		1.03128	74.2442	74.2442	10.4	0.0930509	0.00227043	0	0
FALSE	High	PMI-Byonic	PMI-Byonic (A2)	A	2	Unambiguous	HGGTCHNEIGSYR	[R].HGGtcHNEIGSYR.[C]	T4(Fuc(1)); C5(Carbamidomethyl)	1	1	Q01705	Q01705	Neurogenic locus notch homolog protein 1 OS=Mus musculus OX=10090 GN=Notch1 PE=1 SV=3	0	3	3	1	0	1	1	1	545.238	1633.7	1633.7	-2.15349	-0.00117272	0	0	38756.1	HCD (High Energy Collision Dissociation)	MS2	0	100	7.30882	2340	2340	2338	FP072920_3.raw	0/0		3.23132	230.516	230.516	10.4	0.000587055	1.88734e-05	0	0
FALSE	High	PMI-Byonic	PMI-Byonic (A2)	A	2	Unambiguous	HGGTCHNEIGSYR	[R].HGGtcHNEIGSYR.[C]	T4(HexNAc(1)); C5(Carbamidomethyl)	1	1	Q01705	Q01705	Neurogenic locus notch homolog protein 1 OS=Mus musculus OX=10090 GN=Notch1 PE=1 SV=3	0	3	3	1	0	1	1	1	564.245	1690.72	1690.72	-1.88815	-0.00106412	0	0	706791	HCD (High Energy Collision Dissociation)	MS2	1.4484	100	7.20295	2295	2295	2294	FP072920_3.raw	0/0		1.95463	210.765	210.765	10.4	0.0111013	0.000272299	0	0
FALSE	High	PMI-Byonic	PMI-Byonic (A2)	A	2	Unambiguous	HGGTCHNEIGSYR	[R].HGGTcHNEIGSYR.[C]	C5(Carbamidomethyl)	1	1	Q01705	Q01705	Neurogenic locus notch homolog protein 1 OS=Mus musculus OX=10090 GN=Notch1 PE=1 SV=3	0	3	3	1	0	1	1	1	496.88	1488.63	1487.64	660.373	0.327467	0	0	21895.6	HCD (High Energy Collision Dissociation)	MS2	44.4975	100	7.03503	2225	2225	2217	FP072920_3.raw	0/0		0.690135	145.865	145.865	145.865	0.20411	0.00766756	0	0
FALSE	High	PMI-Byonic	PMI-Byonic (A2)	A	2	Unambiguous	HGGTCHNEIGSYR	[R].HGGtcHNEIGSYR.[C]	T4(Fuc(1)); C5(Carbamidomethyl)	1	1	Q01705	Q01705	Neurogenic locus notch homolog protein 1 OS=Mus musculus OX=10090 GN=Notch1 PE=1 SV=3	0	3	3	1	0	1	1	1	545.238	1633.7	1633.7	-1.36893	-0.000745475	0	0	110407	HCD (High Energy Collision Dissociation)	MS2	3.34229	100	6.94135	2185	2185	2184	FP072920_3.raw	0/0		1.38203	123.88	123.88	10.4	0.0414926	0.00100858	0	0
FALSE	High	PMI-Byonic	PMI-Byonic (A2)	A	2	Unambiguous	HGGTCHNEIGSYR	[R].HGGtcHNEIGSYR.[C]	T4(Fuc(1)); C5(Carbamidomethyl)	1	1	Q01705	Q01705	Neurogenic locus notch homolog protein 1 OS=Mus musculus OX=10090 GN=Notch1 PE=1 SV=3	0	3	3	1	0	1	1	1	545.238	1633.7	1633.7	-2.04141	-0.00111169	0	0	202136	HCD (High Energy Collision Dissociation)	MS2	4.20453	100	6.81058	2130	2130	2129	FP072920_3.raw	0/0		4.12179	338.341	338.341	10.4	7.55449e-05	3.24246e-06	0	0
FALSE	High	PMI-Byonic	PMI-Byonic (A2)	A	2	Unambiguous	HGGTCHNEIGSYR	[R].HGGTcHNEIGsYR.[C]	C5(Carbamidomethyl); S11(Fuc(1))	1	1	Q01705	Q01705	Neurogenic locus notch homolog protein 1 OS=Mus musculus OX=10090 GN=Notch1 PE=1 SV=3	0	3	3	1	0	1	1	1	545.566	1634.68	1633.7	601.061	0.327318	0	0	372334	HCD (High Energy Collision Dissociation)	MS2	11.0287	100	7.04589	2229	2229	2228	FP072920_3.raw	0/0		3.71169	339.864	339.864	7.7712	0.000194227	5.92593e-06	0	0
FALSE	High	PMI-Byonic	PMI-Byonic (A2)	A	2	Unambiguous	HGGTCHNEIGSYR	[R].HGGTcHNEIGsYR.[C]	C5(Carbamidomethyl); S11(Fuc(1))	1	1	Q01705	Q01705	Neurogenic locus notch homolog protein 1 OS=Mus musculus OX=10090 GN=Notch1 PE=1 SV=3	0	3	3	1	0	1	1	1	545.238	1633.7	1633.7	-1.48101	-0.00080651	0	0	555579	HCD (High Energy Collision Dissociation)	MS2	0.335442	100	6.68359	2077	2077	2076	FP072920_3.raw	0/0		6.00347	436.917	436.917	8.69128	9.92052e-07	1.1607e-07	0	0
FALSE	High	PMI-Byonic	PMI-Byonic (A2)	A	2	Unambiguous	HGGTCHNEIGSYR	[R].HGGtcHNEIGSYR.[C]	T4(Fuc(1)); C5(Carbamidomethyl)	1	1	Q01705	Q01705	Neurogenic locus notch homolog protein 1 OS=Mus musculus OX=10090 GN=Notch1 PE=1 SV=3	0	3	3	1	0	1	1	1	545.238	1633.7	1633.7	-1.92933	-0.00105065	0	0	45480.4	HCD (High Energy Collision Dissociation)	MS2	0	100	5.68451	1680	1680	1679	FP072920_3.raw	0/0		0.810147	44.8553	44.8553	10.4	0.154829	0.00350074	0	0
FALSE	High	PMI-Byonic	PMI-Byonic (A2)	A	2	Unambiguous	HGGTCHNEIGSYR	[R].HGGTcHNEIGSYR.[C]	C5(Carbamidomethyl)	1	1	Q01705	Q01705	Neurogenic locus notch homolog protein 1 OS=Mus musculus OX=10090 GN=Notch1 PE=1 SV=3	0	3	3	1	0	1	1	1	496.552	1487.64	1487.64	-1.82011	-0.000902561	0	0	102824	HCD (High Energy Collision Dissociation)	MS2	16.0066	100	6.61529	2049	2049	2046	FP072920_3.raw	0/0		5.95771	414.336	414.336	414.336	1.10228e-06	1.42168e-07	0	0
FALSE	High	PMI-Byonic	PMI-Byonic (A2)	A	2	Unambiguous	HGGTCHNEIGSYR	[R].HGGTcHNEIGsYR.[C]	C5(Carbamidomethyl); S11(Fuc(1))	1	1	Q01705	Q01705	Neurogenic locus notch homolog protein 1 OS=Mus musculus OX=10090 GN=Notch1 PE=1 SV=3	0	3	3	1	0	1	1	1	545.238	1633.7	1633.7	-1.59309	-0.000867545	0	0	1.76641e+06	HCD (High Energy Collision Dissociation)	MS2	0	80.0983	6.57551	2032	2032	2031	FP072920_3.raw	0/0		11.382	775.761	775.761	33.9778	4.14949e-12	4.89854e-13	0	0
FALSE	High	PMI-Byonic	PMI-Byonic (A2)	A	2	Unambiguous	HGGTCHNEIGSYR	[R].HGGTcHNEIGSYR.[C]	C5(Carbamidomethyl)	1	1	Q01705	Q01705	Neurogenic locus notch homolog protein 1 OS=Mus musculus OX=10090 GN=Notch1 PE=1 SV=3	0	3	3	1	0	1	1	1	496.552	1487.64	1487.64	-1.88166	-0.000933078	0	0	232513	HCD (High Energy Collision Dissociation)	MS2	4.57491	100	6.50089	2001	2001	2000	FP072920_3.raw	0/0		8.33625	646.248	646.248	646.248	4.61048e-09	7.6801e-10	0	0
FALSE	Medium	PMI-Byonic	PMI-Byonic (A2)	A	2	Unambiguous	HGGTCHNEIGSYR	[R].HGGTcHNEIGSYR.[C]	C5(Carbamidomethyl)	1	1	Q01705	Q01705	Neurogenic locus notch homolog protein 1 OS=Mus musculus OX=10090 GN=Notch1 PE=1 SV=3	0	3	3	1	0	1	1	1	496.553	1487.64	1487.64	-0.712357	-0.000353244	0	0	26528.1	HCD (High Energy Collision Dissociation)	MS2	32.2349	100	6.73593	2099	2099	2096	FP072920_3.raw	0/0		0.426194	64.7332	64.7332	64.7332	0.374806	0.0145989	0	0
FALSE	Medium	PMI-Byonic	PMI-Byonic (A2)	A	2	Unambiguous	HGGTCHNEIGSYR	[R].HGGtcHNEIGSYR.[C]	T4(Fuc(1)); C5(Carbamidomethyl)	1	1	Q01705	Q01705	Neurogenic locus notch homolog protein 1 OS=Mus musculus OX=10090 GN=Notch1 PE=1 SV=3	0	3	3	1	0	1	1	1	545.239	1633.7	1633.7	-0.36021	-0.000196159	0	0	51352.9	HCD (High Energy Collision Dissociation)	MS2	20.856	100	7.4384	2395	2395	2393	FP072920_3.raw	0/0		0.340748	7.95173	7.95173	7.95173	0.456302	0.0179707	0	0
FALSE	High	PMI-Byonic	PMI-Byonic (A2)	A	2	Unambiguous	ATHTGPHCELPYVPCSPSPCQNGGTCRPTGDTTHECACLPGFAGQNCEENVDDCPGNNCK	[R].ATHTGPHcELPYVPcsPSPcQNGGTcRPTGDTTHEcAcLPGFAGQNcEENVDDcPGNNcK.[N]	C8(Carbamidomethyl); C15(Carbamidomethyl); S16(HexNAc(1)Hex(1)Fuc(1)); C20(Carbamidomethyl); C26(Carbamidomethyl); C36(Carbamidomethyl); C38(Carbamidomethyl); C47(Carbamidomethyl); C54(Carbamidomethyl); C59(Carbamidomethyl)	1	1	Q01705	Q01705	Neurogenic locus notch homolog protein 1 OS=Mus musculus OX=10090 GN=Notch1 PE=1 SV=3	0	6	6	1	0	1	1	1	1210.49	7257.88	7256.91	134.195	0.162307	0	0	0	HCD (High Energy Collision Dissociation)	MS2		68.3673	12.1159	4465	4465	4461	FP072920_3.raw	0/0		4.77488	466.07	466.07	0	1.67927e-05	1.42125e-06	0	0
FALSE	High	PMI-Byonic	PMI-Byonic (A2)	A	2	Unambiguous	ATHTGPHCELPYVPCSPSPCQNGGTCRPTGDTTHECACLPGFAGQNCEENVDDCPGNNCK	[R].ATHTGPHcELPYVPcsPSPcQNGGTcRPTGDTTHEcAcLPGFAGQNcEENVDDcPGNNcK.[N]	C8(Carbamidomethyl); C15(Carbamidomethyl); S16(Fuc(1)); C20(Carbamidomethyl); C26(Carbamidomethyl); C36(Carbamidomethyl); C38(Carbamidomethyl); C47(Carbamidomethyl); C54(Carbamidomethyl); C59(Carbamidomethyl)	1	1	Q01705	Q01705	Neurogenic locus notch homolog protein 1 OS=Mus musculus OX=10090 GN=Notch1 PE=1 SV=3	0	6	6	1	0	1	1	1	1150.3	6896.75	6891.78	721.026	0.828192	0	0	6364765	HCD (High Energy Collision Dissociation)	MS2	15.7272	39.7921	12.509	4651	4651	4648	FP072920_3.raw	0/0		6.5744	604.894	604.894	0	2.66437e-07	2.89179e-08	0	0
FALSE	High	PMI-Byonic	PMI-Byonic (A2)	A	2	Unambiguous	ATHTGPHCELPYVPCSPSPCQNGGTCRPTGDTTHECACLPGFAGQNCEENVDDCPGNNCK	[R].ATHTGPHcELPYVPcSPSPcQNGGTcRPtGDTTHEcAcLPGFAGQNcEENVDDcPGNNcK.[N]	C8(Carbamidomethyl); C15(Carbamidomethyl); C20(Carbamidomethyl); C26(Carbamidomethyl); T29(HexNAc(1)); C36(Carbamidomethyl); C38(Carbamidomethyl); C47(Carbamidomethyl); C54(Carbamidomethyl); C59(Carbamidomethyl)	1	1	Q01705	Q01705	Neurogenic locus notch homolog protein 1 OS=Mus musculus OX=10090 GN=Notch1 PE=1 SV=3	0	6	6	1	0	1	1	1	1159.8	6953.79	6948.8	718.45	0.832061	0	0	1.85759e+06	HCD (High Energy Collision Dissociation)	MS2	42.2391	100	12.4732	4634	4634	4626	FP072920_3.raw	0/0		3.18926	362.921	362.921	0	0.000646761	2.45815e-05	0	0
FALSE	High	PMI-Byonic	PMI-Byonic (A2)	A	2	Unambiguous	ATHTGPHCELPYVPCSPSPCQNGGTCRPTGDTTHECACLPGFAGQNCEENVDDCPGNNCK	[R].ATHTGPHcELPYVPcsPSPcQNGGTcRPTGDTTHEcAcLPGFAGQNcEENVDDcPGNNcK.[N]	C8(Carbamidomethyl); C15(Carbamidomethyl); S16(Fuc(1)); C20(Carbamidomethyl); C26(Carbamidomethyl); C36(Carbamidomethyl); C38(Carbamidomethyl); C47(Carbamidomethyl); C54(Carbamidomethyl); C59(Carbamidomethyl)	1	1	Q01705	Q01705	Neurogenic locus notch homolog protein 1 OS=Mus musculus OX=10090 GN=Notch1 PE=1 SV=3	0	6	6	1	0	1	1	1	1149.63	6892.75	6891.78	140.979	0.161932	0	0	718351	HCD (High Energy Collision Dissociation)	MS2	0	11.2806	12.381	4591	4591	4582	FP072920_3.raw	0/0		4.32266	390.133	390.133	0	4.75713e-05	2.53361e-06	0	0
FALSE	High	PMI-Byonic	PMI-Byonic (A2)	A	2	Unambiguous	ATHTGPHCELPYVPCSPSPCQNGGTCRPTGDTTHECACLPGFAGQNCEENVDDCPGNNCK	[R].ATHTGPHcELPYVPcsPSPcQNGGTcRPTGDTTHEcAcLPGFAGQNcEENVDDcPGNNcK.[N]	C8(Carbamidomethyl); C15(Carbamidomethyl); S16(HexNAc(1)); C20(Carbamidomethyl); C26(Carbamidomethyl); C36(Carbamidomethyl); C38(Carbamidomethyl); C47(Carbamidomethyl); C54(Carbamidomethyl); C59(Carbamidomethyl)	1	1	Q01705	Q01705	Neurogenic locus notch homolog protein 1 OS=Mus musculus OX=10090 GN=Notch1 PE=1 SV=3	0	6	6	1	0	1	1	1	1159.13	6949.75	6948.8	136.944	0.158599	0	0	494618	HCD (High Energy Collision Dissociation)	MS2	0	52.8032	12.3505	4575	4575	4571	FP072920_3.raw	0/0		2.75848	337.301	337.301	0	0.00174389	6.60385e-05	0	0
FALSE	High	PMI-Byonic	PMI-Byonic (A2)	A	2	Unambiguous	ATHTGPHCELPYVPCSPSPCQNGGTCRPTGDTTHECACLPGFAGQNCEENVDDCPGNNCK	[R].ATHTGPHcELPYVPcsPSPcQNGGTcRPTGDTTHEcAcLPGFAGQNcEENVDDcPGNNcK.[N]	C8(Carbamidomethyl); C15(Carbamidomethyl); S16(HexNAc(1)Hex(1)Fuc(1)); C20(Carbamidomethyl); C26(Carbamidomethyl); C36(Carbamidomethyl); C38(Carbamidomethyl); C47(Carbamidomethyl); C54(Carbamidomethyl); C59(Carbamidomethyl)	1	1	Q01705	Q01705	Neurogenic locus notch homolog protein 1 OS=Mus musculus OX=10090 GN=Notch1 PE=1 SV=3	0	6	6	1	0	1	1	1	1210.51	7257.99	7256.91	149.311	0.18059	0	0	4.48847e+06	HCD (High Energy Collision Dissociation)	MS2	100	51.4265	12.2288	4517	4517	4516	FP072920_3.raw	0/0		5.73071	481.778	481.778	0	1.85906e-06	2.54171e-07	0	0
FALSE	High	PMI-Byonic	PMI-Byonic (A2)	A	2	Unambiguous	ATHTGPHCELPYVPCSPSPCQNGGTCRPTGDTTHECACLPGFAGQNCEENVDDCPGNNCK	[R].ATHTGPHcELPYVPcsPSPcQNGGTcRPTGDTTHEcAcLPGFAGQNcEENVDDcPGNNcK.[N]	C8(Carbamidomethyl); C15(Carbamidomethyl); S16(Fuc(1)); C20(Carbamidomethyl); C26(Carbamidomethyl); C36(Carbamidomethyl); C38(Carbamidomethyl); C47(Carbamidomethyl); C54(Carbamidomethyl); C59(Carbamidomethyl)	1	1	Q01705	Q01705	Neurogenic locus notch homolog protein 1 OS=Mus musculus OX=10090 GN=Notch1 PE=1 SV=3	0	6	6	1	0	1	1	1	1149.63	6892.77	6891.78	143.742	0.165106	0	0	1.42108e+06	HCD (High Energy Collision Dissociation)	MS2	0	15.666	12.2083	4508	4508	4505	FP072920_3.raw	0/0		5.20327	542.306	542.306	0	6.2623e-06	7.08448e-07	0	0
FALSE	High	PMI-Byonic	PMI-Byonic (A2)	A	2	Unambiguous	NGGACVDGVNTYNCR	[K].NGGAcVDGVNTYNcR.[C]	C5(Carbamidomethyl); C14(Carbamidomethyl)	1	1	Q01705	Q01705	Neurogenic locus notch homolog protein 1 OS=Mus musculus OX=10090 GN=Notch1 PE=1 SV=3	0	2	2	1	0	1	1	1	828.845	1656.68	1656.69	-1.15682	-0.000958241	0	0	1.25513e+06	HCD (High Energy Collision Dissociation)	MS2	1.17329	100	9.21791	3153	3153	3152	FP072920_3.raw	0/0		7.50358	579.789	579.789	579.789	3.13635e-08	3.67998e-09	0	0
FALSE	High	PMI-Byonic	PMI-Byonic (A2)	A	2	Unambiguous	NGGACVDGVNTYNCR	[K].NGGAcVDGVNTYNcR.[C]	C5(Carbamidomethyl); C14(Carbamidomethyl)	1	1	Q01705	Q01705	Neurogenic locus notch homolog protein 1 OS=Mus musculus OX=10090 GN=Notch1 PE=1 SV=3	0	3	3	1	0	1	1	1	552.899	1656.68	1656.69	-1.20178	-0.000663654	0	0	164902	HCD (High Energy Collision Dissociation)	MS2	38.0357	100	9.12754	3115	3115	3108	FP072920_3.raw	0/0		2.49799	347.505	347.505	347.505	0.00317697	9.33273e-05	0	0
FALSE	High	PMI-Byonic	PMI-Byonic (A2)	A	2	Unambiguous	NGGACVDGVNTYNCR	[K].NGGAcVDGVNTYNcR.[C]	C5(Carbamidomethyl); C14(Carbamidomethyl)	1	1	Q01705	Q01705	Neurogenic locus notch homolog protein 1 OS=Mus musculus OX=10090 GN=Notch1 PE=1 SV=3	0	2	2	1	0	1	1	1	828.845	1656.68	1656.69	-2.04102	-0.00169066	0	0	603745	HCD (High Energy Collision Dissociation)	MS2	0	100	9.0927	3100	3100	3097	FP072920_3.raw	0/0		6.6097	521.187	521.187	521.187	2.45639e-07	2.49593e-08	0	0
FALSE	High	PMI-Byonic	PMI-Byonic (A2)	A	2	Unambiguous	NGGACVDGVNTYNCR	[K].NGGAcVDGVNTYNcR.[C]	C5(Carbamidomethyl); C14(Carbamidomethyl)	1	1	Q01705	Q01705	Neurogenic locus notch homolog protein 1 OS=Mus musculus OX=10090 GN=Notch1 PE=1 SV=3	0	2	2	1	0	1	1	1	828.844	1656.68	1656.69	-2.33575	-0.0019348	0	0	161265	HCD (High Energy Collision Dissociation)	MS2	0	100	8.9704	3048	3048	3042	FP072920_3.raw	0/0		5.85032	478.671	478.671	478.671	1.41149e-06	1.74411e-07	0	0
FALSE	High	PMI-Byonic	PMI-Byonic (A2)	A	2	Unambiguous	NGGACVDGVNTYNCR	[K].NGGAcVDGVNTYNcR.[C]	C5(Carbamidomethyl); C14(Carbamidomethyl)	1	1	Q01705	Q01705	Neurogenic locus notch homolog protein 1 OS=Mus musculus OX=10090 GN=Notch1 PE=1 SV=3	0	3	3	1	0	1	1	1	552.899	1656.68	1656.69	-1.7544	-0.00096883	0	0	164858	HCD (High Energy Collision Dissociation)	MS2	22.1259	100	9.25654	3170	3170	3163	FP072920_3.raw	0/0		1.79983	290.006	290.006	290.006	0.015855	0.000528378	0	0
FALSE	High	PMI-Byonic	PMI-Byonic (A2)	A	2	Unambiguous	NGGACVDGVNTYNCR	[K].NGGAcVDGVNTYNcR.[C]	C5(Carbamidomethyl); C14(Carbamidomethyl)	1	1	Q01705	Q01705	Neurogenic locus notch homolog protein 1 OS=Mus musculus OX=10090 GN=Notch1 PE=1 SV=3	0	2	2	1	0	1	1	1	828.847	1656.69	1656.69	0.390536	0.000323497	0	0	103322	HCD (High Energy Collision Dissociation)	MS2	0	100	8.852	2997	2997	2987	FP072920_3.raw	0/0		5.22202	438.723	438.723	438.723	5.99764e-06	6.48081e-07	0	0
FALSE	High	PMI-Byonic	PMI-Byonic (A2)	A	2	Unambiguous	VASFYCECPHGR	[R].VASFYcEcPHGR.[T]	C6(Carbamidomethyl); C8(Carbamidomethyl)	1	1	Q01705	Q01705	Neurogenic locus notch homolog protein 1 OS=Mus musculus OX=10090 GN=Notch1 PE=1 SV=3	0	3	3	1	0	1	1	1	494.879	1482.62	1482.63	-1.23602	-0.000610851	0	0	8877347	HCD (High Energy Collision Dissociation)	MS2	5.80516	31.3308	8.83286	2988	2988	2987	FP072920_3.raw	0/0		9.79817	675.969	666.352	666.352	1.5916e-10	3.50815e-11	0	0
FALSE	High	PMI-Byonic	PMI-Byonic (A2)	A	2	Unambiguous	VASFYCECPHGR	[R].VASFYcEcPHGR.[T]	C6(Carbamidomethyl); C8(Carbamidomethyl)	1	1	Q01705	Q01705	Neurogenic locus notch homolog protein 1 OS=Mus musculus OX=10090 GN=Notch1 PE=1 SV=3	0	3	3	1	0	1	1	1	494.879	1482.62	1482.63	-0.927266	-0.000458263	0	0	200642	HCD (High Energy Collision Dissociation)	MS2	12.4597	100	8.46352	2831	2831	2822	FP072920_3.raw	0/0		6.41962	430.482	430.482	430.482	3.80522e-07	4.40668e-08	0	0
FALSE	High	PMI-Byonic	PMI-Byonic (A2)	A	2	Unambiguous	VASFYCECPHGR	[R].VASFYcEcPHGR.[T]	C6(Carbamidomethyl); C8(Carbamidomethyl)	1	1	Q01705	Q01705	Neurogenic locus notch homolog protein 1 OS=Mus musculus OX=10090 GN=Notch1 PE=1 SV=3	0	3	3	1	0	1	1	1	494.879	1482.62	1482.63	-0.927266	-0.000458263	0	0	401180	HCD (High Energy Collision Dissociation)	MS2	7.51932	100	9.22221	3155	3155	3152	FP072920_3.raw	0/0		6.41962	436.089	436.089	436.089	3.80522e-07	4.9243e-08	0	0
FALSE	High	PMI-Byonic	PMI-Byonic (A2)	A	2	Unambiguous	VASFYCECPHGR	[R].VASFYcEcPHGR.[T]	C6(Carbamidomethyl); C8(Carbamidomethyl)	1	1	Q01705	Q01705	Neurogenic locus notch homolog protein 1 OS=Mus musculus OX=10090 GN=Notch1 PE=1 SV=3	0	3	3	1	0	1	1	1	494.879	1482.62	1482.63	-1.54477	-0.000763438	0	0	740259	HCD (High Energy Collision Dissociation)	MS2	10.0741	100	8.58187	2881	2881	2877	FP072920_3.raw	0/0		6.95005	540.635	540.635	540.635	1.1219e-07	7.05559e-09	0	0
FALSE	High	PMI-Byonic	PMI-Byonic (A2)	A	2	Unambiguous	VASFYCECPHGR	[R].VASFYcEcPHGR.[T]	C6(Carbamidomethyl); C8(Carbamidomethyl)	1	1	Q01705	Q01705	Neurogenic locus notch homolog protein 1 OS=Mus musculus OX=10090 GN=Notch1 PE=1 SV=3	0	3	3	1	0	1	1	1	494.879	1482.62	1482.63	-0.989016	-0.00048878	0	0	150750	HCD (High Energy Collision Dissociation)	MS2	28.2904	100	9.50692	3278	3278	3273	FP072920_3.raw	0/0		6.41962	424.762	424.762	424.762	3.80522e-07	5.42624e-08	0	0
FALSE	High	PMI-Byonic	PMI-Byonic (A2)	A	2	Unambiguous	VASFYCECPHGR	[R].VASFYcEcPHGR.[T]	C6(Carbamidomethyl); C8(Carbamidomethyl)	1	1	Q01705	Q01705	Neurogenic locus notch homolog protein 1 OS=Mus musculus OX=10090 GN=Notch1 PE=1 SV=3	0	3	3	1	0	1	1	1	494.879	1482.62	1482.63	-1.60652	-0.000793956	0	0	1.46861e+06	HCD (High Energy Collision Dissociation)	MS2	5.78554	100	8.70641	2934	2934	2932	FP072920_3.raw	0/0		7.79817	599.157	599.157	599.157	1.5916e-08	2.12958e-09	0	0
FALSE	High	PMI-Byonic	PMI-Byonic (A2)	A	2	Unambiguous	VASFYCECPHGR	[R].VASFYcEcPHGR.[T]	C6(Carbamidomethyl); C8(Carbamidomethyl)	1	1	Q01705	Q01705	Neurogenic locus notch homolog protein 1 OS=Mus musculus OX=10090 GN=Notch1 PE=1 SV=3	0	3	3	1	0	1	1	1	494.879	1482.62	1482.63	-1.79177	-0.000885509	0	0	842860	HCD (High Energy Collision Dissociation)	MS2	5.2962	100	9.09052	3099	3099	3097	FP072920_3.raw	0/0		6.90429	558.917	556.961	556.961	1.24655e-07	1.12555e-08	0	0
FALSE	High	PMI-Byonic	PMI-Byonic (A2)	A	2	Unambiguous	VASFYCECPHGR	[R].VASFYcEcPHGR.[T]	C6(Carbamidomethyl); C8(Carbamidomethyl)	1	1	Q01705	Q01705	Neurogenic locus notch homolog protein 1 OS=Mus musculus OX=10090 GN=Notch1 PE=1 SV=3	0	3	3	1	0	1	1	1	494.879	1482.62	1482.63	-1.97702	-0.000977062	0	0	4.04737e+06	HCD (High Energy Collision Dissociation)	MS2	2.62667	45.8436	8.96131	3043	3043	3042	FP072920_3.raw	0/0		8.75241	614.101	614.101	614.101	1.76844e-09	3.77272e-10	0	0
FALSE	High	PMI-Byonic	PMI-Byonic (A2)	A	2	Unambiguous	VASFYCECPHGR	[R].VASFYcEcPHGR.[T]	C6(Carbamidomethyl); C8(Carbamidomethyl)	1	1	Q01705	Q01705	Neurogenic locus notch homolog protein 1 OS=Mus musculus OX=10090 GN=Notch1 PE=1 SV=3	0	2	2	1	0	1	1	1	741.817	1482.63	1482.63	0.502063	0.000372186	0	0	174310	HCD (High Energy Collision Dissociation)	MS2	35.3112	100	8.82659	2986	2986	2976	FP072920_3.raw	0/0		5.63088	531.19	531.19	531.19	2.33949e-06	3.20735e-07	0	0
FALSE	High	PMI-Byonic	PMI-Byonic (A2)	A	2	Unambiguous	VASFYCECPHGR	[R].VASFYcEcPHGR.[T]	C6(Carbamidomethyl); C8(Carbamidomethyl)	1	1	Q01705	Q01705	Neurogenic locus notch homolog protein 1 OS=Mus musculus OX=10090 GN=Notch1 PE=1 SV=3	0	3	3	1	0	1	1	1	494.879	1482.62	1482.63	-2.53278	-0.00125172	0	0	131622	HCD (High Energy Collision Dissociation)	MS2	13.9617	100	9.34907	3209	3209	3207	FP072920_3.raw	0/0		5.96371	408.832	408.832	408.832	1.08715e-06	1.29193e-07	0	0
FALSE	High	PMI-Byonic	PMI-Byonic (A2)	A	2	Unambiguous	TGLLCHLNDACISNPCNEGSNCDTNPVNGK	[R].TGLLcHLNDAcISNPcNEGsNcDtNPVNGK.[A]	C5(Carbamidomethyl); C11(Carbamidomethyl); C16(Carbamidomethyl); S20(Hex(1)); C22(Carbamidomethyl); T24(Hex(1))	1	1	Q01705	Q01705	Neurogenic locus notch homolog protein 1 OS=Mus musculus OX=10090 GN=Notch1 PE=1 SV=3	0	3	3	1	0	1	1	1	1219.18	3655.52	3655.53	-0.967316	-0.00117868	0	0	460853	HCD (High Energy Collision Dissociation)	MS2	0	100	12.0992	4457	4457	4450	FP072920_3.raw	0/0		6.44948	621.245	621.245	3.6	3.55235e-07	3.87262e-08	0	0
FALSE	High	PMI-Byonic	PMI-Byonic (A2)	A	2	Unambiguous	AICTCPSGYTGPACSQDVDECALGANPCEHAGK	[K].AIcTcPSGYTGPAcSQDVDEcALGANPcEHAGK.[C]	C3(Carbamidomethyl); C5(Carbamidomethyl); C14(Carbamidomethyl); C21(Carbamidomethyl); C28(Carbamidomethyl)	1	1	Q01705	Q01705	Neurogenic locus notch homolog protein 1 OS=Mus musculus OX=10090 GN=Notch1 PE=1 SV=3	0	3	3	1	0	1	1	1	1185.16	3553.45	3553.45	-0.300944	-0.000356464	0	0	12982454	HCD (High Energy Collision Dissociation)	MS2	0	29.3525	11.9306	4374	4374	4373	FP072920_3.raw	0/0		30.0057	1328.2	1328.2	1328.2	9.86859e-31	9.86835e-31	0	0
FALSE	High	PMI-Byonic	PMI-Byonic (A2)	A	2	Unambiguous	AICTCPSGYTGPACSQDVDECALGANPCEHAGK	[K].AIcTcPSGYTGPAcSQDVDEcALGANPcEHAGK.[C]	C3(Carbamidomethyl); C5(Carbamidomethyl); C14(Carbamidomethyl); C21(Carbamidomethyl); C28(Carbamidomethyl)	1	1	Q01705	Q01705	Neurogenic locus notch homolog protein 1 OS=Mus musculus OX=10090 GN=Notch1 PE=1 SV=3	0	3	3	1	0	1	1	1	1185.16	3553.45	3553.45	-0.713175	-0.000844745	0	0	2.01875e+06	HCD (High Energy Collision Dissociation)	MS2	0	95.8525	12.0445	4430	4430	4428	FP072920_3.raw	0/0		30.0057	1202.44	1202.44	1202.44	9.86859e-31	9.86843e-31	0	0
FALSE	High	PMI-Byonic	PMI-Byonic (A2)	A	2	Unambiguous	AICTCPSGYTGPACSQDVDECALGANPCEHAGK	[K].AIcTcPSGYTGPAcSQDVDEcALGANPcEHAGK.[C]	C3(Carbamidomethyl); C5(Carbamidomethyl); C14(Carbamidomethyl); C21(Carbamidomethyl); C28(Carbamidomethyl)	1	1	Q01705	Q01705	Neurogenic locus notch homolog protein 1 OS=Mus musculus OX=10090 GN=Notch1 PE=1 SV=3	0	4	4	1	0	1	1	1	889.119	3553.45	3553.45	-0.0127314	-1.13102e-05	0	0	826441	HCD (High Energy Collision Dissociation)	MS2	3.04057	100	11.793	4311	4311	4307	FP072920_3.raw	0/0		30.0057	1290.73	1290.73	1290.73	9.86859e-31	9.86761e-31	0	0
FALSE	High	PMI-Byonic	PMI-Byonic (A2)	A	2	Unambiguous	AICTCPSGYTGPACSQDVDECALGANPCEHAGK	[K].AIcTcPSGYTGPAcSQDVDEcALGANPcEHAGK.[C]	C3(Carbamidomethyl); C5(Carbamidomethyl); C14(Carbamidomethyl); C21(Carbamidomethyl); C28(Carbamidomethyl)	1	1	Q01705	Q01705	Neurogenic locus notch homolog protein 1 OS=Mus musculus OX=10090 GN=Notch1 PE=1 SV=3	0	4	4	1	0	1	1	1	889.117	3553.45	3553.45	-1.86777	-0.00165926	0	0	2.3092e+06	HCD (High Energy Collision Dissociation)	MS2	0	57.8883	12.0226	4419	4419	4417	FP072920_3.raw	0/0		30.0057	1247.25	1247.25	1247.25	9.86859e-31	9.8684e-31	0	0
FALSE	High	PMI-Byonic	PMI-Byonic (A2)	A	2	Unambiguous	AICTCPSGYTGPACSQDVDECALGANPCEHAGK	[K].AIcTcPSGYTGPAcSQDVDEcALGANPcEHAGK.[C]	C3(Carbamidomethyl); C5(Carbamidomethyl); C14(Carbamidomethyl); C21(Carbamidomethyl); C28(Carbamidomethyl)	1	1	Q01705	Q01705	Neurogenic locus notch homolog protein 1 OS=Mus musculus OX=10090 GN=Notch1 PE=1 SV=3	0	3	3	1	0	1	1	1	1185.16	3553.45	3553.45	-0.610117	-0.000722675	0	0	4.15505e+06	HCD (High Energy Collision Dissociation)	MS2	0	50.2325	11.8149	4321	4321	4318	FP072920_3.raw	0/0		30.0057	1254.21	1254.21	1254.21	9.86859e-31	9.8681e-31	0	0
FALSE	High	PMI-Byonic	PMI-Byonic (A2)	A	2	Unambiguous	AICTCPSGYTGPACSQDVDECALGANPCEHAGK	[K].AIcTcPSGYTGPAcSQDVDEcALGANPcEHAGK.[C]	C3(Carbamidomethyl); C5(Carbamidomethyl); C14(Carbamidomethyl); C21(Carbamidomethyl); C28(Carbamidomethyl)	1	1	Q01705	Q01705	Neurogenic locus notch homolog protein 1 OS=Mus musculus OX=10090 GN=Notch1 PE=1 SV=3	0	4	4	1	0	1	1	1	889.119	3553.45	3553.45	-0.218847	-0.000194416	0	0	13547178	HCD (High Energy Collision Dissociation)	MS2	0	13.4139	11.9061	4363	4363	4362	FP072920_3.raw	0/0		30.0057	1277.04	1277.04	1277.04	9.86859e-31	9.86827e-31	0	0
FALSE	High	PMI-Byonic	PMI-Byonic (A2)	A	2	Unambiguous	AICTCPSGYTGPACSQDVDECALGANPCEHAGK	[K].AIcTcPSGYTGPAcSQDVDEcALGANPcEHAGK.[C]	C3(Carbamidomethyl); C5(Carbamidomethyl); C14(Carbamidomethyl); C21(Carbamidomethyl); C28(Carbamidomethyl)	1	1	Q01705	Q01705	Neurogenic locus notch homolog protein 1 OS=Mus musculus OX=10090 GN=Notch1 PE=1 SV=3	0	4	4	1	0	1	1	1	889.118	3553.45	3553.45	-0.837193	-0.000743732	0	0	514326	HCD (High Energy Collision Dissociation)	MS2	0	100	12.1635	4487	4487	4483	FP072920_3.raw	0/0		12.2853	956.657	956.657	956.657	5.18454e-13	6.86226e-14	0	0
FALSE	High	PMI-Byonic	PMI-Byonic (A2)	A	2	Unambiguous	CLNTLGSFECQCLQGYTGPR	[K].cLNTLGsFEcQcLQGYTGPR.[C]	C1(Carbamidomethyl); S7(Hex(1)); C10(Carbamidomethyl); C12(Carbamidomethyl)	1	1	Q01705	Q01705	Neurogenic locus notch homolog protein 1 OS=Mus musculus OX=10090 GN=Notch1 PE=1 SV=3	0	3	3	1	0	1	1	1	841.703	2523.1	2523.09	0.19837	0.000166835	0	0	739672	HCD (High Energy Collision Dissociation)	MS2	0	100	14.1085	5378	5378	5374	FP072920_3.raw	0/0		10.13	768.501	768.501	3.6	7.41249e-11	6.69144e-12	0	0
FALSE	High	PMI-Byonic	PMI-Byonic (A2)	A	2	Unambiguous	CLNTLGSFECQCLQGYTGPR	[K].cLNTLGsFEcQcLQGYTGPR.[C]	C1(Carbamidomethyl); S7(Hex(1)); C10(Carbamidomethyl); C12(Carbamidomethyl)	1	1	Q01705	Q01705	Neurogenic locus notch homolog protein 1 OS=Mus musculus OX=10090 GN=Notch1 PE=1 SV=3	0	3	3	1	0	1	1	1	841.703	2523.09	2523.09	-0.672491	-0.000565586	0	0	1.03858e+06	HCD (High Energy Collision Dissociation)	MS2	0	100	14.2261	5432	5432	5429	FP072920_3.raw	0/0		8.22702	700.696	700.696	3.6	5.92896e-09	1.00476e-09	0	0
FALSE	High	PMI-Byonic	PMI-Byonic (A2)	A	2	Unambiguous	INEFQCQCPK	[K].INEFQcQcPK.[G]	C6(Carbamidomethyl); C8(Carbamidomethyl)	1	1	Q01705	Q01705	Neurogenic locus notch homolog protein 1 OS=Mus musculus OX=10090 GN=Notch1 PE=1 SV=3	0	2	2	1	0	1	1	1	662.293	1323.58	1323.58	-1.98306	-0.00131237	0	0	776040	HCD (High Energy Collision Dissociation)	MS2	5.75139	100	8.91397	3023	3023	3020	FP072920_3.raw	0/0		6.65364	503.149	503.149	503.149	2.22002e-07	2.12189e-08	0	0
FALSE	High	PMI-Byonic	PMI-Byonic (A2)	A	2	Unambiguous	INEFQCQCPK	[K].INEFQcQcPK.[G]	C6(Carbamidomethyl); C8(Carbamidomethyl)	1	1	Q01705	Q01705	Neurogenic locus notch homolog protein 1 OS=Mus musculus OX=10090 GN=Notch1 PE=1 SV=3	0	2	2	1	0	1	1	1	662.294	1323.58	1323.58	-0.968557	-0.000640982	0	0	697271	HCD (High Energy Collision Dissociation)	MS2	18.3686	100	8.78574	2968	2968	2965	FP072920_3.raw	0/0		6.6994	506.177	506.177	506.177	1.99802e-07	1.77571e-08	0	0
FALSE	High	PMI-Byonic	PMI-Byonic (A2)	A	2	Unambiguous	GFNGHLCQYDVDECASTPCK	[K].GFNGHLcQYDVDEcAsTPcK.[N]	C7(Carbamidomethyl); C14(Carbamidomethyl); S16(Hex(1)Pent(1)); C19(Carbamidomethyl)	1	1	Q01705	Q01705	Neurogenic locus notch homolog protein 1 OS=Mus musculus OX=10090 GN=Notch1 PE=1 SV=3	0	3	3	1	0	1	1	1	884.688	2652.05	2652.05	-2.00944	-0.00177638	0	0	3481544	HCD (High Energy Collision Dissociation)	MS2	0	79.2531	10.792	3848	3848	3845	FP072920_3.raw	0/0		9.81724	741.089	741.089	1.2	1.5232e-10	2.20206e-11	0	0
FALSE	High	PMI-Byonic	PMI-Byonic (A2)	A	2	Unambiguous	GFNGHLCQYDVDECASTPCK	[K].GFNGHLcQYDVDEcAsTPcK.[N]	C7(Carbamidomethyl); C14(Carbamidomethyl); S16(Hex(1)); C19(Carbamidomethyl)	1	1	Q01705	Q01705	Neurogenic locus notch homolog protein 1 OS=Mus musculus OX=10090 GN=Notch1 PE=1 SV=3	0	3	3	1	0	1	1	1	840.674	2520.01	2520.01	-1.62152	-0.00136209	0	0	172887	HCD (High Energy Collision Dissociation)	MS2	0	100	10.6822	3799	3799	3790	FP072920_3.raw	0/0		5.57415	450.941	450.941	1.2	2.66595e-06	3.71723e-07	0	0
FALSE	High	PMI-Byonic	PMI-Byonic (A2)	A	2	Unambiguous	GFNGHLCQYDVDECASTPCK	[K].GFNGHLcQYDVDEcAsTPcK.[N]	C7(Carbamidomethyl); C14(Carbamidomethyl); S16(Hex(1)Pent(1)); C19(Carbamidomethyl)	1	1	Q01705	Q01705	Neurogenic locus notch homolog protein 1 OS=Mus musculus OX=10090 GN=Notch1 PE=1 SV=3	0	3	3	1	0	1	1	1	884.688	2652.05	2652.05	-1.45709	-0.0012881	0	0	3.04971e+06	HCD (High Energy Collision Dissociation)	MS2	0	90.8146	10.6708	3793	3793	3790	FP072920_3.raw	0/0		9.81724	741.427	741.427	1.2	1.5232e-10	1.47818e-11	0	0
FALSE	High	PMI-Byonic	PMI-Byonic (A2)	A	2	Unambiguous	GFNGHLCQYDVDECASTPCK	[K].GFNGHLcQYDVDEcAsTPcK.[N]	C7(Carbamidomethyl); C14(Carbamidomethyl); S16(Hex(1)Pent(1)); C19(Carbamidomethyl)	1	1	Q01705	Q01705	Neurogenic locus notch homolog protein 1 OS=Mus musculus OX=10090 GN=Notch1 PE=1 SV=3	0	3	3	1	0	1	1	1	884.69	2652.05	2652.05	0.268979	0.000237782	0	0	707465	HCD (High Energy Collision Dissociation)	MS2	0	100	10.5545	3740	3740	3735	FP072920_3.raw	0/0		7.77149	632.335	632.335	1.2	1.69243e-08	2.43151e-09	0	0
FALSE	High	PMI-Byonic	PMI-Byonic (A2)	A	2	Unambiguous	DGVATFTCLCQPGYTGHHCETNINECHSQPCR	[K].DGVATFTcLcQPGYtGHHcETNINEcHsQPcR.[H]	C8(Carbamidomethyl); C10(Carbamidomethyl); T15(HexNAc(1)); C19(Carbamidomethyl); C26(Carbamidomethyl); S28(Hex(1)Pent(1)); C31(Carbamidomethyl)	1	1	Q01705	Q01705	Neurogenic locus notch homolog protein 1 OS=Mus musculus OX=10090 GN=Notch1 PE=1 SV=3	0	5	5	1	0	1	1	1	861.551	4303.72	4303.74	-3.02124	-0.00260052	0	0	310371	HCD (High Energy Collision Dissociation)	MS2	0	100	10.8204	3861	3861	3856	FP072920_3.raw	0/0		13.2279	905.019	905.019	0	5.91642e-14	1.16465e-14	0	0
FALSE	High	PMI-Byonic	PMI-Byonic (A2)	A	2	Unambiguous	HGGTCQDRDNSYLCLCLK	[R].HGGtcQDRDNSYLcLcLK.[G]	T4(HexNAc(1)Hex(1)Fuc(1)); C5(Carbamidomethyl); C14(Carbamidomethyl); C16(Carbamidomethyl)	1	1	Q01705	Q01705	Neurogenic locus notch homolog protein 1 OS=Mus musculus OX=10090 GN=Notch1 PE=1 SV=3	1	3	3	1	0	1	1	1	903.386	2708.14	2708.15	-1.71724	-0.00155018	0	0	330407	HCD (High Energy Collision Dissociation)	MS2	0	100	10.3914	3665	3665	3658	FP072920_3.raw	0/0		5.53637	512.396	512.396	2	2.90825e-06	4.00879e-07	0	0
FALSE	High	PMI-Byonic	PMI-Byonic (A2)	A	2	Unambiguous	HGGTCQDRDNSYLCLCLK	[R].HGGTcQDRDNsYLcLcLK.[G]	C5(Carbamidomethyl); S11(HexNAc(1)Hex(1)Fuc(1)NeuAc(1)); C14(Carbamidomethyl); C16(Carbamidomethyl)	1	1	Q01705	Q01705	Neurogenic locus notch homolog protein 1 OS=Mus musculus OX=10090 GN=Notch1 PE=1 SV=3	1	4	4	1	0	1	1	1	750.565	2999.24	2999.24	-1.39848	-0.0010486	0	0	6.73779e+06	HCD (High Energy Collision Dissociation)	MS2	1.49273	28.7172	11.8114	4319	4319	4318	FP072920_3.raw	0/0		9.05129	687.125	687.125	12.2387	8.88612e-10	2.34184e-10	0	0
FALSE	High	PMI-Byonic	PMI-Byonic (A2)	A	2	Unambiguous	HGGTCQDRDNSYLCLCLK	[R].HGGTcQDRDNsYLcLcLK.[G]	C5(Carbamidomethyl); S11(HexNAc(1)Hex(1)Fuc(1)); C14(Carbamidomethyl); C16(Carbamidomethyl)	1	1	Q01705	Q01705	Neurogenic locus notch homolog protein 1 OS=Mus musculus OX=10090 GN=Notch1 PE=1 SV=3	1	4	4	1	0	1	1	1	677.792	2708.14	2708.15	-1.38414	-0.000937112	0	0	919393	HCD (High Energy Collision Dissociation)	MS2	6.83135	100	10.3411	3643	3643	3636	FP072920_3.raw	0/0		8.05129	632.604	632.604	13.2672	8.88612e-09	1.34477e-09	0	0
FALSE	High	PMI-Byonic	PMI-Byonic (A2)	A	2	Unambiguous	HGGTCQDRDNSYLCLCLK	[R].HGGTcQDRDNsYLcLcLK.[G]	C5(Carbamidomethyl); S11(HexNAc(1)Hex(1)Fuc(1)); C14(Carbamidomethyl); C16(Carbamidomethyl)	1	1	Q01705	Q01705	Neurogenic locus notch homolog protein 1 OS=Mus musculus OX=10090 GN=Notch1 PE=1 SV=3	1	4	4	1	0	1	1	1	677.791	2708.14	2708.15	-1.74474	-0.00118125	0	0	1.20143e+06	HCD (High Energy Collision Dissociation)	MS2	4.07366	100	10.4818	3705	3705	3702	FP072920_3.raw	0/0		9.05129	657.192	657.192	13.1656	8.88612e-10	1.37232e-10	0	0
FALSE	Medium	PMI-Byonic	PMI-Byonic (A2)	A	2	Unambiguous	HGGTCQDRDNSYLCLCLK	[R].HGGtcQDRDNSYLcLcLK.[G]	T4(Fuc(1)); C5(Carbamidomethyl); C14(Carbamidomethyl); C16(Carbamidomethyl)	1	1	Q01705	Q01705	Neurogenic locus notch homolog protein 1 OS=Mus musculus OX=10090 GN=Notch1 PE=1 SV=3	1	4	4	1	0	1	1	1	587.03	2345.1	2343.02	887.999	0.520149	0	0	413851	HCD (High Energy Collision Dissociation)	MS2	30.4564	100	10.5588	3742	3742	3735	FP072920_3.raw	0/0		0.285315	210.097	210.097	6.8	0.518424	0.021762	0	0
FALSE	High	PMI-Byonic	PMI-Byonic (A2)	A	2	Unambiguous	HGGTCQDRDNSYLCLCLK	[R].HGGtcQDRDNSYLcLcLK.[G]	T4(Fuc(1)); C5(Carbamidomethyl); C14(Carbamidomethyl); C16(Carbamidomethyl)	1	1	Q01705	Q01705	Neurogenic locus notch homolog protein 1 OS=Mus musculus OX=10090 GN=Notch1 PE=1 SV=3	1	3	3	1	0	1	1	1	781.674	2343.01	2343.02	-3.34202	-0.00261013	0	0	335397	HCD (High Energy Collision Dissociation)	MS2	24.7505	100	10.5874	3755	3755	3746	FP072920_3.raw	0/0		4.38536	506.802	506.802	6.8	4.11758e-05	2.0877e-06	0	0
FALSE	High	PMI-Byonic	PMI-Byonic (A2)	A	2	Unambiguous	HGGTCQDRDNSYLCLCLK	[R].HGGTcQDRDNsYLcLcLK.[G]	C5(Carbamidomethyl); S11(HexNAc(1)Hex(1)Fuc(1)); C14(Carbamidomethyl); C16(Carbamidomethyl)	1	1	Q01705	Q01705	Neurogenic locus notch homolog protein 1 OS=Mus musculus OX=10090 GN=Notch1 PE=1 SV=3	1	4	4	1	0	1	1	1	677.792	2708.14	2708.15	-1.47429	-0.000998147	0	0	2.96743e+06	HCD (High Energy Collision Dissociation)	MS2	2.30829	100	10.5963	3758	3758	3757	FP072920_3.raw	0/0		9.05129	675.059	675.059	4.74189	8.88612e-10	1.64067e-10	0	0
FALSE	High	PMI-Byonic	PMI-Byonic (A2)	A	2	Unambiguous	HGGTCQDRDNSYLCLCLK	[R].HGGtcQDRDNSYLcLcLK.[G]	T4(HexNAc(1)Fuc(1)); C5(Carbamidomethyl); C14(Carbamidomethyl); C16(Carbamidomethyl)	1	1	Q01705	Q01705	Neurogenic locus notch homolog protein 1 OS=Mus musculus OX=10090 GN=Notch1 PE=1 SV=3	1	3	3	1	0	1	1	1	849.368	2546.09	2546.1	-2.94219	-0.00249703	0	0	265937	HCD (High Energy Collision Dissociation)	MS2	0	100	10.7075	3810	3810	3801	FP072920_3.raw	0/0		5.25659	427.118	427.118	3.2	5.53873e-06	5.3272e-07	0	0
FALSE	High	PMI-Byonic	PMI-Byonic (A2)	A	2	Unambiguous	HGGTCQDRDNSYLCLCLK	[R].HGGTcQDRDNsYLcLcLK.[G]	C5(Carbamidomethyl); S11(HexNAc(1)Hex(1)Fuc(1)); C14(Carbamidomethyl); C16(Carbamidomethyl)	1	1	Q01705	Q01705	Neurogenic locus notch homolog protein 1 OS=Mus musculus OX=10090 GN=Notch1 PE=1 SV=3	1	4	4	1	0	1	1	1	677.792	2708.14	2708.15	-1.47429	-0.000998147	0	0	3235987	HCD (High Energy Collision Dissociation)	MS2	3.74281	66.0718	10.7158	3813	3813	3812	FP072920_3.raw	0/0		9.05129	688.617	688.617	11.1944	8.88612e-10	1.89051e-10	0	0
FALSE	High	PMI-Byonic	PMI-Byonic (A2)	A	2	Unambiguous	HGGTCQDRDNSYLCLCLK	[R].HGGtcQDRDNSYLcLcLK.[G]	T4(HexNAc(1)Fuc(1)); C5(Carbamidomethyl); C14(Carbamidomethyl); C16(Carbamidomethyl)	1	1	Q01705	Q01705	Neurogenic locus notch homolog protein 1 OS=Mus musculus OX=10090 GN=Notch1 PE=1 SV=3	1	4	4	1	0	1	1	1	637.279	2546.09	2546.1	-0.957788	-0.000609655	0	0	445624	HCD (High Energy Collision Dissociation)	MS2	2.75715	100	10.7523	3830	3830	3823	FP072920_3.raw	0/0		6.15741	559.386	559.386	3.2	6.95963e-07	8.53662e-08	0	0
FALSE	High	PMI-Byonic	PMI-Byonic (A2)	A	2	Unambiguous	HGGTCQDRDNSYLCLCLK	[R].HGGTcQDRDNsYLcLcLK.[G]	C5(Carbamidomethyl); S11(Fuc(1)); C14(Carbamidomethyl); C16(Carbamidomethyl)	1	1	Q01705	Q01705	Neurogenic locus notch homolog protein 1 OS=Mus musculus OX=10090 GN=Notch1 PE=1 SV=3	1	3	3	1	0	1	1	1	781.674	2343.01	2343.02	-3.34202	-0.00261013	0	0	620563	HCD (High Energy Collision Dissociation)	MS2	0	100	10.7697	3838	3838	3834	FP072920_3.raw	0/0		7.63513	618.48	618.48	7.23422	2.31669e-08	3.13717e-09	0	0
FALSE	High	PMI-Byonic	PMI-Byonic (A2)	A	2	Unambiguous	HGGTCQDRDNSYLCLCLK	[R].HGGTcQDRDNsYLcLcLK.[G]	C5(Carbamidomethyl); S11(Fuc(1)); C14(Carbamidomethyl); C16(Carbamidomethyl)	1	1	Q01705	Q01705	Neurogenic locus notch homolog protein 1 OS=Mus musculus OX=10090 GN=Notch1 PE=1 SV=3	1	4	4	1	0	1	1	1	586.509	2343.01	2343.02	-1.02932	-0.00060293	0	0	628760	HCD (High Energy Collision Dissociation)	MS2	9.83145	100	10.7741	3840	3840	3834	FP072920_3.raw	0/0		4.84726	517.426	517.426	7.81412	1.42149e-05	1.2644e-06	0	0
FALSE	High	PMI-Byonic	PMI-Byonic (A2)	A	2	Unambiguous	HGGTCQDRDNSYLCLCLK	[R].HGGTcQDRDNsYLcLcLK.[G]	C5(Carbamidomethyl); S11(HexNAc(1)Hex(1)Fuc(1)NeuAc(1)); C14(Carbamidomethyl); C16(Carbamidomethyl)	1	1	Q01705	Q01705	Neurogenic locus notch homolog protein 1 OS=Mus musculus OX=10090 GN=Notch1 PE=1 SV=3	1	4	4	1	0	1	1	1	750.565	2999.24	2999.24	-2.45669	-0.00184205	0	0	1.80675e+06	HCD (High Energy Collision Dissociation)	MS2	1.03807	100	11.9371	4378	4378	4373	FP072920_3.raw	0/0		9.00553	651.61	651.61	12.9501	9.87344e-10	3.00639e-10	0	0
FALSE	High	PMI-Byonic	PMI-Byonic (A2)	A	2	Unambiguous	HGGTCQDRDNSYLCLCLK	[R].HGGTcQDRDNsYLcLcLK.[G]	C5(Carbamidomethyl); S11(HexNAc(1)Hex(1)Fuc(1)); C14(Carbamidomethyl); C16(Carbamidomethyl)	1	1	Q01705	Q01705	Neurogenic locus notch homolog protein 1 OS=Mus musculus OX=10090 GN=Notch1 PE=1 SV=3	1	4	4	1	0	1	1	1	677.791	2708.14	2708.15	-1.74474	-0.00118125	0	0	6967387	HCD (High Energy Collision Dissociation)	MS2	0	33.1192	10.8374	3868	3868	3867	FP072920_3.raw	0/0		9.00553	695.31	695.31	10.7602	9.87344e-10	2.5772e-10	0	0
FALSE	High	PMI-Byonic	PMI-Byonic (A2)	A	2	Unambiguous	HGGTCQDRDNSYLCLCLK	[R].HGGTcQDRDNsYLcLcLK.[G]	C5(Carbamidomethyl); S11(Fuc(1)); C14(Carbamidomethyl); C16(Carbamidomethyl)	1	1	Q01705	Q01705	Neurogenic locus notch homolog protein 1 OS=Mus musculus OX=10090 GN=Notch1 PE=1 SV=3	1	3	3	1	0	1	1	1	781.675	2343.01	2343.02	-2.32607	-0.00181668	0	0	1.14382e+06	HCD (High Energy Collision Dissociation)	MS2	2.49127	100	10.8869	3892	3892	3889	FP072920_3.raw	0/0		8.63513	676.934	676.934	8.57271	2.31669e-09	4.67988e-10	0	0
FALSE	High	PMI-Byonic	PMI-Byonic (A2)	A	2	Unambiguous	HGGTCQDRDNSYLCLCLK	[R].HGGtcQDRDNSYLcLcLK.[G]	T4(HexNAc(1)Fuc(1)); C5(Carbamidomethyl); C14(Carbamidomethyl); C16(Carbamidomethyl)	1	1	Q01705	Q01705	Neurogenic locus notch homolog protein 1 OS=Mus musculus OX=10090 GN=Notch1 PE=1 SV=3	1	3	3	1	0	1	1	1	849.369	2546.09	2546.1	-1.07237	-0.000910117	0	0	714191	HCD (High Energy Collision Dissociation)	MS2	0	100	10.8934	3895	3895	3889	FP072920_3.raw	0/0		5.74126	520.52	520.52	4.48813	1.81443e-06	2.13634e-07	0	0
FALSE	High	PMI-Byonic	PMI-Byonic (A2)	A	2	Unambiguous	HGGTCQDRDNSYLCLCLK	[R].HGGTcQDRDNsYLcLcLK.[G]	C5(Carbamidomethyl); S11(HexNAc(1)Fuc(1)); C14(Carbamidomethyl); C16(Carbamidomethyl)	1	1	Q01705	Q01705	Neurogenic locus notch homolog protein 1 OS=Mus musculus OX=10090 GN=Notch1 PE=1 SV=3	1	4	4	1	0	1	1	1	637.278	2546.09	2546.1	-1.53312	-0.000975866	0	0	1.2981e+06	HCD (High Energy Collision Dissociation)	MS2	0	100	10.9168	3906	3906	3900	FP072920_3.raw	0/0		8.00553	607.537	607.537	12.1236	9.87344e-09	1.53017e-09	0	0
FALSE	High	PMI-Byonic	PMI-Byonic (A2)	A	2	Unambiguous	HGGTCQDRDNSYLCLCLK	[R].HGGTcQDRDNsYLcLcLK.[G]	C5(Carbamidomethyl); S11(Fuc(1)); C14(Carbamidomethyl); C16(Carbamidomethyl)	1	1	Q01705	Q01705	Neurogenic locus notch homolog protein 1 OS=Mus musculus OX=10090 GN=Notch1 PE=1 SV=3	1	4	4	1	0	1	1	1	586.509	2343.01	2343.02	-1.02932	-0.00060293	0	0	1.4143e+06	HCD (High Energy Collision Dissociation)	MS2	9.26191	100	10.9212	3908	3908	3900	FP072920_3.raw	0/0		5.0979	542.075	542.075	2.94176	7.98173e-06	8.59416e-07	0	0
FALSE	High	PMI-Byonic	PMI-Byonic (A2)	A	2	Unambiguous	HGGTCQDRDNSYLCLCLK	[R].HGGTcQDRDNsYLcLcLK.[G]	C5(Carbamidomethyl); S11(HexNAc(1)Hex(1)Fuc(1)); C14(Carbamidomethyl); C16(Carbamidomethyl)	1	1	Q01705	Q01705	Neurogenic locus notch homolog protein 1 OS=Mus musculus OX=10090 GN=Notch1 PE=1 SV=3	1	4	4	1	0	1	1	1	677.791	2708.14	2708.15	-2.10534	-0.00142539	0	0	3.67221e+06	HCD (High Energy Collision Dissociation)	MS2	14.0922	68.4452	10.9551	3924	3924	3922	FP072920_3.raw	0/0		9.00553	657.209	657.209	9.54173	9.87344e-10	2.7983e-10	0	0
FALSE	High	PMI-Byonic	PMI-Byonic (A2)	A	2	Unambiguous	HGGTCQDRDNSYLCLCLK	[R].HGGtcQDRDNsYLcLcLK.[G]	T4(HexNAc(1)); C5(Carbamidomethyl); S11(HexNAc(1)Hex(1)); C14(Carbamidomethyl); C16(Carbamidomethyl)	1	1	Q01705	Q01705	Neurogenic locus notch homolog protein 1 OS=Mus musculus OX=10090 GN=Notch1 PE=1 SV=3	1	4	4	1	0	1	1	1	692.048	2765.17	2765.17	0.59428	0.000410821	0	0	559183	HCD (High Energy Collision Dissociation)	MS2	23.6887	100	11.2479	4058	4058	4054	FP072920_3.raw	0/0		1.75279	286.581	286.581	2.4	0.0176689	0.000671215	0	0
FALSE	High	PMI-Byonic	PMI-Byonic (A2)	A	2	Unambiguous	HGGTCQDRDNSYLCLCLK	[R].HGGtcQDRDNsYLcLcLK.[G]	T4(HexNAc(1)); C5(Carbamidomethyl); S11(HexNAc(1)Hex(1)); C14(Carbamidomethyl); C16(Carbamidomethyl)	1	1	Q01705	Q01705	Neurogenic locus notch homolog protein 1 OS=Mus musculus OX=10090 GN=Notch1 PE=1 SV=3	1	4	4	1	0	1	1	1	692.048	2765.17	2765.17	-0.288634	-0.00019953	0	0	1.32153e+06	HCD (High Energy Collision Dissociation)	MS2	11.9468	100	11.3686	4114	4114	4109	FP072920_3.raw	0/0		0.781518	255.062	255.062	2.4	0.165379	0.00479577	0	0
FALSE	High	PMI-Byonic	PMI-Byonic (A2)	A	2	Unambiguous	HGGTCQDRDNSYLCLCLK	[R].HGGtcQDRDNsYLcLcLK.[G]	T4(HexNAc(1)); C5(Carbamidomethyl); S11(HexNAc(1)Hex(1)); C14(Carbamidomethyl); C16(Carbamidomethyl)	1	1	Q01705	Q01705	Neurogenic locus notch homolog protein 1 OS=Mus musculus OX=10090 GN=Notch1 PE=1 SV=3	1	3	3	1	0	1	1	1	922.394	2765.17	2765.17	-0.90181	-0.00083122	0	0	517673	HCD (High Energy Collision Dissociation)	MS2	0	100	11.3773	4118	4118	4109	FP072920_3.raw	0/0		0.769043	212.015	212.015	2.4	0.170199	0.00610849	0	0
FALSE	High	PMI-Byonic	PMI-Byonic (A2)	A	2	Unambiguous	HGGTCQDRDNSYLCLCLK	[R].HGGTcQDRDNsYLcLcLK.[G]	C5(Carbamidomethyl); S11(HexNAc(1)Hex(1)Fuc(1)NeuAc(1)); C14(Carbamidomethyl); C16(Carbamidomethyl)	1	1	Q01705	Q01705	Neurogenic locus notch homolog protein 1 OS=Mus musculus OX=10090 GN=Notch1 PE=1 SV=3	1	4	4	1	0	1	1	1	750.565	2999.24	2999.24	-1.96828	-0.00147584	0	0	1.47726e+06	HCD (High Energy Collision Dissociation)	MS2	0	100	11.6962	4266	4266	4263	FP072920_3.raw	0/0		9.05129	660.118	660.118	12.4475	8.88612e-10	2.1237e-10	0	0
FALSE	High	PMI-Byonic	PMI-Byonic (A2)	A	2	Unambiguous	HGGTCQDRDNSYLCLCLK	[R].HGGTcQDRDNsYLcLcLK.[G]	C5(Carbamidomethyl); S11(HexNAc(1)Hex(1)Fuc(1)NeuAc(1)); C14(Carbamidomethyl); C16(Carbamidomethyl)	1	1	Q01705	Q01705	Neurogenic locus notch homolog protein 1 OS=Mus musculus OX=10090 GN=Notch1 PE=1 SV=3	1	3	3	1	0	1	1	1	1000.42	2999.24	2999.24	-0.335787	-0.000335702	0	0	1557572	HCD (High Energy Collision Dissociation)	MS2	6.31187	100	11.7714	4301	4301	4296	FP072920_3.raw	0/0		5.78702	549.768	549.768	9.06043	1.63299e-06	1.93111e-07	0	0
FALSE	High	PMI-Byonic	PMI-Byonic (A2)	A	2	Unambiguous	HGGTCQDRDNSYLCLCLK	[R].HGGtcQDRDNSYLcLcLK.[G]	T4(HexNAc(1)Hex(1)Fuc(1)); C5(Carbamidomethyl); C14(Carbamidomethyl); C16(Carbamidomethyl)	1	1	Q01705	Q01705	Neurogenic locus notch homolog protein 1 OS=Mus musculus OX=10090 GN=Notch1 PE=1 SV=3	1	3	3	1	0	1	1	1	903.384	2708.14	2708.15	-3.88085	-0.0035033	0	0	2.60328e+06	HCD (High Energy Collision Dissociation)	MS2	0	90.4573	10.8636	3881	3881	3878	FP072920_3.raw	0/0		8.07449	694.434	694.434	6.48911	8.42377e-09	1.17337e-09	0	0
FALSE	High	PMI-Byonic	PMI-Byonic (A2)	A	2	Unambiguous	HGGTCQDRDNSYLCLCLK	[R].HGGtcQDRDNSYLcLcLK.[G]	T4(HexNAc(1)Fuc(1)); C5(Carbamidomethyl); C14(Carbamidomethyl); C16(Carbamidomethyl)	1	1	Q01705	Q01705	Neurogenic locus notch homolog protein 1 OS=Mus musculus OX=10090 GN=Notch1 PE=1 SV=3	1	4	4	1	0	1	1	1	637.277	2546.09	2546.1	-3.54677	-0.0022576	0	0	407534	HCD (High Energy Collision Dissociation)	MS2	12.2646	100	10.5809	3752	3752	3746	FP072920_3.raw	0/0		5.62699	433.092	433.092	3.73825	2.36055e-06	3.44732e-07	0	0
FALSE	High	PMI-Byonic	PMI-Byonic (A2)	A	2	Unambiguous	DNSYLCLCLK	[R].DNSYLcLcLK.[G]	C6(Carbamidomethyl); C8(Carbamidomethyl)	1	1	Q01705	Q01705	Neurogenic locus notch homolog protein 1 OS=Mus musculus OX=10090 GN=Notch1 PE=1 SV=3	0	2	2	1	0	1	1	1	643.296	1285.58	1285.59	-5.44484	-0.00349992	0	0	779989	HCD (High Energy Collision Dissociation)	MS2	6.62844	100	13.9567	5306	5306	5297	FP072920_3.raw	0/0		5.39858	510.003	510.003	510.003	3.99413e-06	4.76472e-07	0	0
FALSE	High	PMI-Byonic	PMI-Byonic (A2)	A	2	Unambiguous	DNSYLCLCLK	[R].DNSYLcLcLK.[G]	C6(Carbamidomethyl); C8(Carbamidomethyl)	1	1	Q01705	Q01705	Neurogenic locus notch homolog protein 1 OS=Mus musculus OX=10090 GN=Notch1 PE=1 SV=3	0	2	2	1	0	1	1	1	643.298	1285.59	1285.59	-2.31141	-0.00148576	0	0	2.89393e+06	HCD (High Energy Collision Dissociation)	MS2	10.2386	56.1928	14.0878	5369	5369	5363	FP072920_3.raw	0/0		6.24349	504.454	504.454	504.454	5.70837e-07	6.87214e-08	0	0
[truncated: 7 more columns]

## Sheet: FP112420_12-(01)
Checked	Confidence	Identifying Node Type	Identifying Node	Search ID	Identifying Node No	PSM Ambiguity	Sequence	Annotated Sequence	Modifications	# Protein Groups	# Proteins	Master Protein Accessions	Protein Accessions	Protein Descriptions	# Missed Cleavages	Charge	Original Precursor Charge	DeltaScore	DeltaCn	Rank	Search Engine Rank	Concatenated Rank	m/z [Da]	MH+ [Da]	Theo. MH+ [Da]	DeltaM [ppm]	Deltam/z [Da]	Matched Ions	Total Ions	Intensity	Activation Type	MS Order	Isolation Interference [%]	Ion Inject Time [ms]	RT [min]	First Scan	Last Scan	Master Scan(s)	Spectrum File	Ions Matched	Annotation	|Log Prob|	Byonic Score	Delta Byonic Score	Delta Mod Score	PEP 2D	q-Value 2D	FDR 2D	Peptide Group FDR 2D
FALSE	High	PMI-Byonic	PMI-Byonic (A2)	A	2	Unambiguous	NGGTCDLLTLTEYK	[R].NGGTcDLLtLTEYK.[C]	C5(Carbamidomethyl); T9(Fuc(1))	1	1	Q01705	Q01705	Neurogenic locus notch homolog protein 1 OS=Mus musculus OX=10090 GN=Notch1 PE=1 SV=3	0	2	2	1	0	1	1	1	865.916	1730.83	1730.82	5.74014	0.00496756	0	0	199211	HCD (High Energy Collision Dissociation)	MS2	0	100	14.036	5067	5067	5063	FP112420_12.raw	0/0		4.94592	495.541	495.541	0	1.13262e-05	5.36371e-06	0	0
FALSE	High	PMI-Byonic	PMI-Byonic (A2)	A	2	Unambiguous	NGGTCDLLTLTEYK	[R].nGGTcDLLtLTEYK.[C]	N1(Deamidated); C5(Carbamidomethyl); T9(Fuc(1))	1	1	Q01705	Q01705	Neurogenic locus notch homolog protein 1 OS=Mus musculus OX=10090 GN=Notch1 PE=1 SV=3	0	2	2	1	0	1	1	1	866.404	1731.8	1731.8	0.516634	0.000447354	0	0	400290	HCD (High Energy Collision Dissociation)	MS2	0	100	15.9537	5875	5875	5872	FP112420_12.raw	0/0		4.94592	514.374	514.374	0	1.13262e-05	6.55618e-06	0	0
FALSE	High	PMI-Byonic	PMI-Byonic (A2)	A	2	Unambiguous	NGGTCDLLTLTEYK	[R].nGGTcDLLtLTEYK.[C]	N1(Deamidated); C5(Carbamidomethyl); T9(Fuc(1))	1	1	Q01705	Q01705	Neurogenic locus notch homolog protein 1 OS=Mus musculus OX=10090 GN=Notch1 PE=1 SV=3	0	2	2	1	0	1	1	1	865.996	1730.98	1731.8	-470.272	-0.407208	0	0	0	HCD (High Energy Collision Dissociation)	MS2		100	15.9658	5880	5880	5879	FP112420_12.raw	0/0		5.08415	541.974	541.974	0	8.23854e-06	3.3763e-06	0	0
FALSE	High	PMI-Byonic	PMI-Byonic (A2)	A	2	Unambiguous	NGGACVDGVNTYNCR	[K].nGGAcVDGVNTYNcR.[C]	N1(Deamidated); C5(Carbamidomethyl); C14(Carbamidomethyl)	1	1	Q01705	Q01705	Neurogenic locus notch homolog protein 1 OS=Mus musculus OX=10090 GN=Notch1 PE=1 SV=3	0	2	2	1	0	1	1	1	829.341	1657.67	1657.67	2.96334	0.00245612	0	0	392711	HCD (High Energy Collision Dissociation)	MS2	0	100	10.2203	3394	3394	3391	FP112420_12.raw	0/0		4.54812	518.994	518.994	401.68	2.83064e-05	1.01812e-05	0	0
FALSE	High	PMI-Byonic	PMI-Byonic (A2)	A	2	Unambiguous	VASFYCECPHGR	[R].VASFYcEcPHGR.[T]	C6(Carbamidomethyl); C8(Carbamidomethyl)	1	1	Q01705	Q01705	Neurogenic locus notch homolog protein 1 OS=Mus musculus OX=10090 GN=Notch1 PE=1 SV=3	0	3	3	1	0	1	1	1	494.881	1482.63	1482.63	2.0985	0.0010371	0	0	2.0189e+06	HCD (High Energy Collision Dissociation)	MS2	21.8452	68.087	8.44327	2610	2610	2608	FP112420_12.raw	0/0		5.72367	591.199	500.768	500.768	1.88944e-06	9.45302e-07	0	0
FALSE	High	PMI-Byonic	PMI-Byonic (A2)	A	2	Unambiguous	AICTCPSGYTGPACSQDVDECALGANPCEHAGK	[K].AIcTcPSGYTGPAcSQDVDEcALGANPcEHAGK.[C]	C3(Carbamidomethyl); C5(Carbamidomethyl); C14(Carbamidomethyl); C21(Carbamidomethyl); C28(Carbamidomethyl)	1	1	Q01705	Q01705	Neurogenic locus notch homolog protein 1 OS=Mus musculus OX=10090 GN=Notch1 PE=1 SV=3	0	4	4	1	0	1	1	1	889.121	3553.46	3553.45	2.04842	0.00181974	0	0	802109	HCD (High Energy Collision Dissociation)	MS2	0	100	11.7109	4057	4057	4051	FP112420_12.raw	0/0		8.89998	765.896	765.896	765.896	1.25899e-09	1.25886e-09	0	0
FALSE	High	PMI-Byonic	PMI-Byonic (A2)	A	2	Unambiguous	AICTCPSGYTGPACSQDVDECALGANPCEHAGK	[K].AIcTcPSGYTGPAcSqDVDEcALGANPcEHAGK.[C]	C3(Carbamidomethyl); C5(Carbamidomethyl); C14(Carbamidomethyl); Q16(Deamidated); C21(Carbamidomethyl); C28(Carbamidomethyl)	1	1	Q01705	Q01705	Neurogenic locus notch homolog protein 1 OS=Mus musculus OX=10090 GN=Notch1 PE=1 SV=3	0	3	3	1	0	1	1	1	1185.16	3553.47	3554.44	-273.639	-0.324211	0	0	448529	HCD (High Energy Collision Dissociation)	MS2	0	100	11.7132	4058	4058	4051	FP112420_12.raw	0/0		4.20136	424.715	424.715	185.407	6.28978e-05	2.06447e-05	0	0
FALSE	High	PMI-Byonic	PMI-Byonic (A2)	A	2	Unambiguous	GFNGHLCQYDVDECASTPCKNGAK	[K].GFNGHLcqYDVDEcAsTPcKnGAK.[C]	C7(Carbamidomethyl); Q8(Deamidated); C14(Carbamidomethyl); S16(Hex(1)Pent(1)R0); C19(Carbamidomethyl); N21(Deamidated)	1	1	Q01705	Q01705	Neurogenic locus notch homolog protein 1 OS=Mus musculus OX=10090 GN=Notch1 PE=1 SV=3	1	4	4	1	0	1	1	1	757.312	3026.23	3024.22	664.22	0.502187	0	0	626231	HCD (High Energy Collision Dissociation)	MS2	26.7391	100	10.7513	3630	3630	3622	FP112420_12.raw	0/0		4.38538	546.055	546.055	1.2	4.11738e-05	1.46086e-05	0	0
[truncated: 7 more columns]

## Sheet: FP120820_5
Checked	Confidence	Identifying Node Type	Identifying Node	Search ID	Identifying Node No	PSM Ambiguity	Sequence	Annotated Sequence	Modifications	# Protein Groups	# Proteins	Master Protein Accessions	Protein Accessions	Protein Descriptions	# Missed Cleavages	Charge	Original Precursor Charge	DeltaScore	DeltaCn	Rank	Search Engine Rank	Concatenated Rank	m/z [Da]	MH+ [Da]	Theo. MH+ [Da]	DeltaM [ppm]	Deltam/z [Da]	Matched Ions	Total Ions	Intensity	Activation Type	MS Order	Isolation Interference [%]	Ion Inject Time [ms]	RT [min]	First Scan	Last Scan	Master Scan(s)	Spectrum File	Ions Matched	Annotation	|Log Prob|	Byonic Score	Delta Byonic Score	Delta Mod Score	PEP 2D	q-Value 2D	FDR 2D	Peptide Group FDR 2D
FALSE	High	PMI-Byonic	PMI-Byonic (A2)	A	2	Unambiguous	CQDSNPCLSTPCK	[R].cQDsNPcLSTPcK.[N]	C1(Carbamidomethyl); S4(Hex(1)Pent(1)R0); C7(Carbamidomethyl); C12(Carbamidomethyl)	1	1	Q01705	Q01705	Neurogenic locus notch homolog protein 1 OS=Mus musculus OX=10090 GN=Notch1 PE=1 SV=3	0	2	2	1	0	1	1	1	930.869	1860.73	1860.73	0.948284	0.00088225	0	0	149726	HCD (High Energy Collision Dissociation)	MS2	0	100	8.69297	2600	2600	2598	FP120820_5.raw	0/0		2.02799	131.209	131.209	3.72	0.00937594	0.00161383	0	0
FALSE	High	PMI-Byonic	PMI-Byonic (A2)	A	2	Unambiguous	NGGTCDLLTLTEYK	[R].nGGtcDLLTLTEYK.[C]	N1(Deamidated); T4(Fuc(1)); C5(Carbamidomethyl)	1	1	Q01705	Q01705	Neurogenic locus notch homolog protein 1 OS=Mus musculus OX=10090 GN=Notch1 PE=1 SV=3	0	2	2	1	0	1	1	1	866.402	1731.8	1731.8	-1.03409	-0.00089542	0	0	310786	HCD (High Energy Collision Dissociation)	MS2	0	100	15.8651	5371	5371	5370	FP120820_5.raw	0/0		1.49743	70.4821	70.4821	6.4	0.0318101	0.00652802	0	0
FALSE	High	PMI-Byonic	PMI-Byonic (A2)	A	2	Unambiguous	NGGTCDLLTLTEYK	[R].NGGtcDLLTLTEYK.[C]	T4(Fuc(1)); C5(Carbamidomethyl)	1	1	Q01705	Q01705	Neurogenic locus notch homolog protein 1 OS=Mus musculus OX=10090 GN=Notch1 PE=1 SV=3	0	2	2	1	0	1	1	1	865.912	1730.82	1730.82	0.309511	0.000267854	0	0	260443	HCD (High Energy Collision Dissociation)	MS2	0	100	14.1416	4855	4855	4854	FP120820_5.raw	0/0		2.51364	177.348	177.348	6.4	0.0030645	0.000701956	0	0
FALSE	Medium	PMI-Byonic	PMI-Byonic (A2)	A	2	Unambiguous	NGGTCDLLTLTEYKCR	[R].NGGtcDLLTLTEYKcR.[C]	T4(Fuc(1)); C5(Carbamidomethyl); C15(Carbamidomethyl)	1	1	Q01705	Q01705	Neurogenic locus notch homolog protein 1 OS=Mus musculus OX=10090 GN=Notch1 PE=1 SV=3	1	3	3	1	0	1	1	1	682.988	2046.95	2046.95	0.501251	0.000342011	0	0	118541	HCD (High Energy Collision Dissociation)	MS2	42.476	100	12.9003	4381	4381	4373	FP120820_5.raw	0/0		0.555157	54.9482	54.9482	6.4	0.278511	0.0440943	0	0
FALSE	High	PMI-Byonic	PMI-Byonic (A2)	A	2	Unambiguous	NGGTCDLLTLTEYK	[R].NGGtcDLLTLTEYK.[C]	T4(Fuc(1)); C5(Carbamidomethyl)	1	1	Q01705	Q01705	Neurogenic locus notch homolog protein 1 OS=Mus musculus OX=10090 GN=Notch1 PE=1 SV=3	0	2	2	1	0	1	1	1	865.912	1730.82	1730.82	1.22637	0.00106131	0	0	327024	HCD (High Energy Collision Dissociation)	MS2	0	100	14.2522	4892	4892	4891	FP120820_5.raw	0/0		3.69479	263.783	263.783	6.4	0.000201935	6.11711e-05	0	0
FALSE	Medium	PMI-Byonic	PMI-Byonic (A2)	A	2	Unambiguous	CPPGFHGPTCRQDVNECSQNPGLCR	[R].cPPGFHGPTcRQDVNEcSQNPGLcR.[H]	C1(Carbamidomethyl); C10(Carbamidomethyl); C17(Carbamidomethyl); C24(Carbamidomethyl)	1	1	Q01705	Q01705	Neurogenic locus notch homolog protein 1 OS=Mus musculus OX=10090 GN=Notch1 PE=1 SV=3	1	4	4	1	0	1	1	1	736.568	2943.25	2943.25	0.575075	0.000423148	0	0	165808	HCD (High Energy Collision Dissociation)	MS2	0	100	9.85224	3094	3094	3088	FP120820_5.raw	0/0		1.1704	185.401	185.401	185.401	0.0675466	0.0121959	0	0
FALSE	High	PMI-Byonic	PMI-Byonic (A2)	A	2	Unambiguous	CPPGFHGPTCRQDVNECSQNPGLCR	[R].cPPGFHGPTcRQDVNEcSQNPGLcR.[H]	C1(Carbamidomethyl); C10(Carbamidomethyl); C17(Carbamidomethyl); C24(Carbamidomethyl)	1	1	Q01705	Q01705	Neurogenic locus notch homolog protein 1 OS=Mus musculus OX=10090 GN=Notch1 PE=1 SV=3	1	4	4	1	0	1	1	1	736.569	2943.25	2943.25	1.15572	0.000850394	0	0	440420	HCD (High Energy Collision Dissociation)	MS2	0.648	100	9.7128	3034	3034	3033	FP120820_5.raw	0/0		2.53551	324.885	324.885	324.885	0.00291403	0.000505079	0	0
FALSE	Medium	PMI-Byonic	PMI-Byonic (A2)	A	2	Unambiguous	CPPGFHGPTCRQDVNECSQNPGLCR	[R].cPPGFHGPTcrQDVNEcSQNPGLcR.[H]	C1(Carbamidomethyl); C10(Carbamidomethyl); R11(Deamidated); C17(Carbamidomethyl); C24(Carbamidomethyl)	1	1	Q01705	Q01705	Neurogenic locus notch homolog protein 1 OS=Mus musculus OX=10090 GN=Notch1 PE=1 SV=3	1	4	4	1	0	1	1	1	736.82	2944.26	2944.23	7.66223	0.00563985	0	0	100154	HCD (High Energy Collision Dissociation)	MS2	0	100	9.59803	2986	2986	2978	FP120820_5.raw	0/0		0.897848	162.87	162.87	0	0.126518	0.0173923	0	0
FALSE	High	PMI-Byonic	PMI-Byonic (A2)	A	2	Unambiguous	CPPGFHGPTCR	[R].cPPGFHGPTcR.[Q]	C1(Carbamidomethyl); C10(Carbamidomethyl)	1	1	Q01705	Q01705	Neurogenic locus notch homolog protein 1 OS=Mus musculus OX=10090 GN=Notch1 PE=1 SV=3	0	3	3	1	0	1	1	1	429.19	1285.56	1285.56	0.0627332	2.68823e-05	0	0	469320	HCD (High Energy Collision Dissociation)	MS2	28.2596	100	8.24057	2408	2408	2405	FP120820_5.raw	0/0		5.26295	404.068	404.068	404.068	5.45824e-06	3.04598e-06	0	0
FALSE	High	PMI-Byonic	PMI-Byonic (A2)	A	2	Unambiguous	CPPGFHGPTCR	[R].cPPGFHGPTcR.[Q]	C1(Carbamidomethyl); C10(Carbamidomethyl)	1	1	Q01705	Q01705	Neurogenic locus notch homolog protein 1 OS=Mus musculus OX=10090 GN=Notch1 PE=1 SV=3	0	3	3	1	0	1	1	1	429.19	1285.55	1285.56	-1.57524	-0.000675022	0	0	312442	HCD (High Energy Collision Dissociation)	MS2	45.283	100	8.36571	2461	2461	2460	FP120820_5.raw	0/0		3.25909	313.236	313.236	313.236	0.000550691	0.000131609	0	0
FALSE	High	PMI-Byonic	PMI-Byonic (A2)	A	2	Unambiguous	QDVNECSQNPGLCR	[R].QDVNEcSQNPGLcR.[H]	C6(Carbamidomethyl); C13(Carbamidomethyl)	1	1	Q01705	Q01705	Neurogenic locus notch homolog protein 1 OS=Mus musculus OX=10090 GN=Notch1 PE=1 SV=3	0	2	2	1	0	1	1	1	838.86	1676.71	1676.71	0.404	0.000338696	0	0	238244	HCD (High Energy Collision Dissociation)	MS2	2.69341	100	8.88106	2680	2680	2675	FP120820_5.raw	0/0		5.63962	481.738	481.738	481.738	2.29287e-06	2.21645e-06	0	0
FALSE	High	PMI-Byonic	PMI-Byonic (A2)	A	2	Unambiguous	QDVNECSQNPGLCR	[R].QDVNEcSQNPGLcR.[H]	C6(Carbamidomethyl); C13(Carbamidomethyl)	1	1	Q01705	Q01705	Neurogenic locus notch homolog protein 1 OS=Mus musculus OX=10090 GN=Notch1 PE=1 SV=3	0	3	3	1	0	1	1	1	559.576	1676.71	1676.71	0.250374	0.000139935	0	0	277229	HCD (High Energy Collision Dissociation)	MS2	0	100	8.87888	2679	2679	2675	FP120820_5.raw	0/0		3.68697	365.645	364.661	364.661	0.000205602	7.92247e-05	0	0
FALSE	Medium	PMI-Byonic	PMI-Byonic (A2)	A	2	Unambiguous	QDVNECSQNPGLCR	[R].QDVNEcSQNPGLcR.[H]	C6(Carbamidomethyl); C13(Carbamidomethyl)	1	1	Q01705	Q01705	Neurogenic locus notch homolog protein 1 OS=Mus musculus OX=10090 GN=Notch1 PE=1 SV=3	0	3	3	1	0	1	1	1	559.575	1676.71	1676.71	0.0319637	1.78646e-05	0	0	80867.4	HCD (High Energy Collision Dissociation)	MS2	0	100	9.01347	2737	2737	2730	FP120820_5.raw	0/0		0.875356	63.1832	63.1832	63.1832	0.133243	0.0224292	0	0
FALSE	High	PMI-Byonic	PMI-Byonic (A2)	A	2	Unambiguous	NGGACVDGVNTYNCR	[K].NGGAcVDGVNTYNcR.[C]	C5(Carbamidomethyl); C14(Carbamidomethyl)	1	1	Q01705	Q01705	Neurogenic locus notch homolog protein 1 OS=Mus musculus OX=10090 GN=Notch1 PE=1 SV=3	0	2	2	1	0	1	1	1	828.847	1656.69	1656.69	1.12737	0.000933849	0	0	114897	HCD (High Energy Collision Dissociation)	MS2	5.73978	100	9.39526	2899	2899	2895	FP120820_5.raw	0/0		4.15597	349.038	349.038	349.038	6.98288e-05	1.64023e-05	0	0
FALSE	High	PMI-Byonic	PMI-Byonic (A2)	A	2	Unambiguous	NGGACVDGVNTYNCR	[K].NGGAcVDGVNTYNcR.[C]	C5(Carbamidomethyl); C14(Carbamidomethyl)	1	1	Q01705	Q01705	Neurogenic locus notch homolog protein 1 OS=Mus musculus OX=10090 GN=Notch1 PE=1 SV=3	0	3	3	1	0	1	1	1	552.9	1656.68	1656.69	-0.538624	-0.000297444	0	0	125849	HCD (High Energy Collision Dissociation)	MS2	10.3192	100	9.45158	2923	2923	2917	FP120820_5.raw	0/0		1.67622	238.699	238.699	238.699	0.0210756	0.00380103	0	0
FALSE	High	PMI-Byonic	PMI-Byonic (A2)	A	2	Unambiguous	NGGACVDGVNTYNCR	[K].NGGAcVDGVNTYNcR.[C]	C5(Carbamidomethyl); C14(Carbamidomethyl)	1	1	Q01705	Q01705	Neurogenic locus notch homolog protein 1 OS=Mus musculus OX=10090 GN=Notch1 PE=1 SV=3	0	2	2	1	0	1	1	1	828.847	1656.69	1656.69	0.980003	0.000811779	0	0	127087	HCD (High Energy Collision Dissociation)	MS2	8.0193	100	9.52136	2953	2953	2948	FP120820_5.raw	0/0		1.71366	74.6369	74.6369	74.6369	0.0193346	0.00272137	0	0
FALSE	High	PMI-Byonic	PMI-Byonic (A2)	A	2	Unambiguous	NGGACVDGVNTYNCR	[K].nGGAcVDGVNTYNcR.[C]	N1(Deamidated); C5(Carbamidomethyl); C14(Carbamidomethyl)	1	1	Q01705	Q01705	Neurogenic locus notch homolog protein 1 OS=Mus musculus OX=10090 GN=Notch1 PE=1 SV=3	0	2	2	1	0	1	1	1	829.339	1657.67	1657.67	0.238674	0.000197822	0	0	114214	HCD (High Energy Collision Dissociation)	MS2	5.85067	100	10.4395	3346	3346	3343	FP120820_5.raw	0/0		3.84087	275.312	275.312	241.36	0.000144256	3.77109e-05	0	0
FALSE	High	PMI-Byonic	PMI-Byonic (A2)	A	2	Unambiguous	NGGACVDGVNTYNCR	[K].NGGAcVdGVNTYNcR.[C]	C5(Carbamidomethyl); D7(Oxidation); C14(Carbamidomethyl)	1	1	Q01705	Q01705	Neurogenic locus notch homolog protein 1 OS=Mus musculus OX=10090 GN=Notch1 PE=1 SV=3	0	2	2	1	0	1	1	1	836.844	1672.68	1672.68	0.872572	0.000729767	0	0	35659.2	HCD (High Energy Collision Dissociation)	MS2	0	100	9.60237	2988	2988	2978	FP120820_5.raw	0/0		1.55901	41.0331	41.0331	41.0331	0.0276052	0.00512347	0	0
FALSE	High	PMI-Byonic	PMI-Byonic (A2)	A	2	Unambiguous	VASFYCECPHGR	[R].VASFYcEcPHGR.[T]	C6(Carbamidomethyl); C8(Carbamidomethyl)	1	1	Q01705	Q01705	Neurogenic locus notch homolog protein 1 OS=Mus musculus OX=10090 GN=Notch1 PE=1 SV=3	0	3	3	1	0	1	1	1	494.88	1482.63	1482.63	0.554744	0.000274159	0	0	1002267	HCD (High Energy Collision Dissociation)	MS2	3.10431	100	9.28752	2853	2853	2851	FP120820_5.raw	0/0		5.63962	491.616	470.918	470.918	2.29287e-06	2.24192e-06	0	0
FALSE	High	PMI-Byonic	PMI-Byonic (A2)	A	2	Unambiguous	VASFYCECPHGR	[R].VASFYcEcPHGR.[T]	C6(Carbamidomethyl); C8(Carbamidomethyl)	1	1	Q01705	Q01705	Neurogenic locus notch homolog protein 1 OS=Mus musculus OX=10090 GN=Notch1 PE=1 SV=3	0	3	3	1	0	1	1	1	494.88	1482.63	1482.63	0.863496	0.000426747	0	0	622028	HCD (High Energy Collision Dissociation)	MS2	1.52896	100	9.16208	2800	2800	2796	FP120820_5.raw	0/0		5.66954	528.901	508.254	508.254	2.14025e-06	2.14003e-06	0	0
FALSE	High	PMI-Byonic	PMI-Byonic (A2)	A	2	Unambiguous	VASFYCECPHGR	[R].VASFYcEcPHGR.[T]	C6(Carbamidomethyl); C8(Carbamidomethyl)	1	1	Q01705	Q01705	Neurogenic locus notch homolog protein 1 OS=Mus musculus OX=10090 GN=Notch1 PE=1 SV=3	0	3	3	1	0	1	1	1	494.88	1482.63	1482.63	0.616494	0.000304677	0	0	189210	HCD (High Energy Collision Dissociation)	MS2	32.1412	100	9.41669	2908	2908	2906	FP120820_5.raw	0/0		3.03307	283.097	283.097	283.097	0.000926685	0.000211116	0	0
FALSE	High	PMI-Byonic	PMI-Byonic (A2)	A	2	Unambiguous	VASFYCECPHGR	[R].VASFYcEcPHGR.[T]	C6(Carbamidomethyl); C8(Carbamidomethyl)	1	1	Q01705	Q01705	Neurogenic locus notch homolog protein 1 OS=Mus musculus OX=10090 GN=Notch1 PE=1 SV=3	0	2	2	1	0	1	1	1	741.816	1482.62	1482.63	-0.321276	-0.000238166	0	0	51076.8	HCD (High Energy Collision Dissociation)	MS2	0	100	9.1905	2812	2812	2807	FP120820_5.raw	0/0		2.98473	312.707	312.707	312.707	0.00103578	0.000286085	0	0
FALSE	Medium	PMI-Byonic	PMI-Byonic (A2)	A	2	Unambiguous	VASFYCECPHGR	[R].VASFYcEcPHGR.[T]	C6(Carbamidomethyl); C8(Carbamidomethyl)	1	1	Q01705	Q01705	Neurogenic locus notch homolog protein 1 OS=Mus musculus OX=10090 GN=Notch1 PE=1 SV=3	0	3	3	1	0	1	1	1	494.881	1482.63	1482.63	1.54275	0.00076244	0	0	44648.8	HCD (High Energy Collision Dissociation)	MS2	62.1717	100	9.57002	2974	2974	2967	FP120820_5.raw	0/0		0.677589	69.9878	69.9878	69.9878	0.210093	0.0347176	0	0
FALSE	High	PMI-Byonic	PMI-Byonic (A2)	A	2	Unambiguous	AICTCPSGYTGPACSQDVDECALGANPCEHAGK	[K].AIcTcPSGYTGPAcSQDVDEcALGANPcEHAGK.[C]	C3(Carbamidomethyl); C5(Carbamidomethyl); C14(Carbamidomethyl); C21(Carbamidomethyl); C28(Carbamidomethyl)	1	1	Q01705	Q01705	Neurogenic locus notch homolog protein 1 OS=Mus musculus OX=10090 GN=Notch1 PE=1 SV=3	0	4	4	1	0	1	1	1	889.119	3553.45	3553.45	-0.356257	-0.000316486	0	0	157444	HCD (High Energy Collision Dissociation)	MS2	0	100	11.8569	3949	3949	3945	FP120820_5.raw	0/0		2.24365	275.889	275.889	275.889	0.00570618	0.0010594	0	0
FALSE	High	PMI-Byonic	PMI-Byonic (A2)	A	2	Unambiguous	INEFQCQCPK	[K].INEFQcQcPK.[G]	C6(Carbamidomethyl); C8(Carbamidomethyl)	1	1	Q01705	Q01705	Neurogenic locus notch homolog protein 1 OS=Mus musculus OX=10090 GN=Notch1 PE=1 SV=3	0	2	2	1	0	1	1	1	662.295	1323.58	1323.58	0.0459426	3.04044e-05	0	0	66739.1	HCD (High Energy Collision Dissociation)	MS2	0	100	9.14715	2794	2794	2785	FP120820_5.raw	0/0		1.19021	34.9696	34.9696	34.9696	0.0645344	0.00942833	0	0
FALSE	Low	PMI-Byonic	PMI-Byonic (A2)	A	2	Unambiguous	GFNGHLCQYDVDECASTPCKNGAK	[K].GFNGHLcQYDVDEcAsTPcKNGAK.[C]	C7(Carbamidomethyl); C14(Carbamidomethyl); S16(Hex(1)Pent(1)); C19(Carbamidomethyl)	1	1	Q01705	Q01705	Neurogenic locus notch homolog protein 1 OS=Mus musculus OX=10090 GN=Notch1 PE=1 SV=3	1	4	4	1	0	1	1	1	756.82	3024.26	3022.25	663.93	0.501641	0	0	99946.6	HCD (High Energy Collision Dissociation)	MS2	22.5521	100	10.0279	3170	3170	3161	FP120820_5.raw	0/0		0.280313	4.73124	4.73124	1.2	0.52443	0.0787438	0	0
FALSE	Low	PMI-Byonic	PMI-Byonic (A2)	A	2	Unambiguous	GFNGHLCQYDVDECASTPCKNGAK	[K].GFNGHLcQYDVDEcAsTPcKnGAK.[C]	C7(Carbamidomethyl); C14(Carbamidomethyl); S16(Hex(1)Pent(1)); C19(Carbamidomethyl); N21(Deamidated)	1	1	Q01705	Q01705	Neurogenic locus notch homolog protein 1 OS=Mus musculus OX=10090 GN=Notch1 PE=1 SV=3	1	4	4	1	0	1	1	1	756.564	3023.24	3023.23	0.43246	0.000326857	0	0	97945.4	HCD (High Energy Collision Dissociation)	MS2	0	100	10.2592	3270	3270	3260	FP120820_5.raw	0/0		0.551294	195.346	195.346	1.2	0.281	0.0528685	0	0
FALSE	Medium	PMI-Byonic	PMI-Byonic (A2)	A	2	Unambiguous	GFNGHLCQYDVDECASTPCKNGAK	[K].GFNGHLcqYDVDEcAsTPcKnGAK.[C]	C7(Carbamidomethyl); Q8(Deamidated); C14(Carbamidomethyl); S16(Hex(1)Pent(1)); C19(Carbamidomethyl); N21(Deamidated)	1	1	Q01705	Q01705	Neurogenic locus notch homolog protein 1 OS=Mus musculus OX=10090 GN=Notch1 PE=1 SV=3	1	4	4	1	0	1	1	1	756.81	3024.22	3024.22	0.389571	0.000294537	0	0	319457	HCD (High Energy Collision Dissociation)	MS2	0	100	11.0304	3597	3597	3595	FP120820_5.raw	0/0		0.847782	143.773	143.773	1.2	0.141977	0.0274104	0	0
FALSE	Low	PMI-Byonic	PMI-Byonic (A2)	A	2	Unambiguous	HGGTCQDRDNSYLCLCLK	[R].HGGtcQDRDNSYLcLcLK.[G]	T4(HexNAc(1)Hex(1)Fuc(1)); C5(Carbamidomethyl); C14(Carbamidomethyl); C16(Carbamidomethyl)	1	1	Q01705	Q01705	Neurogenic locus notch homolog protein 1 OS=Mus musculus OX=10090 GN=Notch1 PE=1 SV=3	1	4	4	1	0	1	1	1	677.793	2708.15	2708.15	0.0582691	3.94503e-05	0	0	127167	HCD (High Energy Collision Dissociation)	MS2	0	100	11.1341	3641	3641	3639	FP120820_5.raw	0/0		0.479263	123.326	123.326	2	0.331693	0.0628265	0	0
[truncated: 7 more columns]

## Sheet: FP112420_16-(01)
Checked	Confidence	Identifying Node Type	Identifying Node	Search ID	Identifying Node No	PSM Ambiguity	Sequence	Annotated Sequence	Modifications	# Protein Groups	# Proteins	Master Protein Accessions	Protein Accessions	Protein Descriptions	# Missed Cleavages	Charge	Original Precursor Charge	DeltaScore	DeltaCn	Rank	Search Engine Rank	Concatenated Rank	m/z [Da]	MH+ [Da]	Theo. MH+ [Da]	DeltaM [ppm]	Deltam/z [Da]	Matched Ions	Total Ions	Intensity	Activation Type	MS Order	Isolation Interference [%]	Ion Inject Time [ms]	RT [min]	First Scan	Last Scan	Master Scan(s)	Spectrum File	Ions Matched	Annotation	|Log Prob|	Byonic Score	Delta Byonic Score	Delta Mod Score	PEP 2D	q-Value 2D	FDR 2D	Peptide Group FDR 2D
FALSE	High	PMI-Byonic	PMI-Byonic (A2)	A	2	Unambiguous	NGGTCDLLTLTEYK	[R].NGGTcDLLtLTEYK.[C]	C5(Carbamidomethyl); T9(Fuc(1))	1	1	Q01705	Q01705	Neurogenic locus notch homolog protein 1 OS=Mus musculus OX=10090 GN=Notch1 PE=1 SV=3	0	2	2	1	0	1	1	1	865.913	1730.82	1730.82	2.21376	0.0019158	0	0	1.01792e+06	HCD (High Energy Collision Dissociation)	MS2	0	100	13.9642	5282	5282	5274	FP112420_16.raw	0/0		5.86026	578.543	578.543	0	1.37956e-06	4.20015e-07	0	0
FALSE	High	PMI-Byonic	PMI-Byonic (A2)	A	2	Unambiguous	NGGTCDLLTLTEYK	[R].nGGTcDLLtLTEYK.[C]	N1(Deamidated); C5(Carbamidomethyl); T9(Fuc(1))	1	1	Q01705	Q01705	Neurogenic locus notch homolog protein 1 OS=Mus musculus OX=10090 GN=Notch1 PE=1 SV=3	0	2	2	1	0	1	1	1	866.407	1731.81	1731.8	4.53443	0.00392636	0	0	268029	HCD (High Energy Collision Dissociation)	MS2	24.0937	100	15.1273	5790	5790	5780	FP112420_16.raw	0/0		5.38337	531.128	531.128	0	4.13648e-06	9.50931e-07	0	0
FALSE	High	PMI-Byonic	PMI-Byonic (A2)	A	2	Unambiguous	NGGTCDLLTLTEYK	[R].nGGTcDLLtLTEYK.[C]	N1(Deamidated); C5(Carbamidomethyl); T9(Fuc(1))	1	1	Q01705	Q01705	Neurogenic locus notch homolog protein 1 OS=Mus musculus OX=10090 GN=Notch1 PE=1 SV=3	0	2	2	1	0	1	1	1	866.406	1731.81	1731.8	3.40662	0.0029498	0	0	693880	HCD (High Energy Collision Dissociation)	MS2	1.71989	100	15.8313	6091	6091	6088	FP112420_16.raw	0/0		7.16118	610.456	610.456	0	6.89956e-08	3.22017e-08	0	0
FALSE	Medium	PMI-Byonic	PMI-Byonic (A2)	A	2	Unambiguous	NGGTCDLLTLTEYK	[R].nGGTcDLLTLTEYK.[C]	N1(Deamidated); C5(Carbamidomethyl)	1	1	Q01705	Q01705	Neurogenic locus notch homolog protein 1 OS=Mus musculus OX=10090 GN=Notch1 PE=1 SV=3	0	2	2	1	0	1	1	1	793.378	1585.75	1585.74	4.0583	0.00321771	0	0	104578	HCD (High Energy Collision Dissociation)	MS2	45.4859	100	15.889	6116	6116	6110	FP112420_16.raw	0/0		0.684508	73.0855	73.0855	73.0855	0.206772	0.0275774	0	0
FALSE	High	PMI-Byonic	PMI-Byonic (A2)	A	2	Unambiguous	NGGTCDLLTLTEYK	[R].nGGTcDLLtLTEYK.[C]	N1(Deamidated); C5(Carbamidomethyl); T9(Fuc(1))	1	1	Q01705	Q01705	Neurogenic locus notch homolog protein 1 OS=Mus musculus OX=10090 GN=Notch1 PE=1 SV=3	0	2	2	1	0	1	1	1	866.403	1731.8	1731.8	-0.329216	-0.000285068	0	0	135852	HCD (High Energy Collision Dissociation)	MS2	0	100	15.9621	6147	6147	6143	FP112420_16.raw	0/0		3.60951	337.928	337.928	0	0.000245748	4.47664e-05	0	0
FALSE	High	PMI-Byonic	PMI-Byonic (A2)	A	2	Unambiguous	QDVNECSQNPGLCR	[R].QDVNEcSQNPGLcR.[H]	C6(Carbamidomethyl); C13(Carbamidomethyl)	1	1	Q01705	Q01705	Neurogenic locus notch homolog protein 1 OS=Mus musculus OX=10090 GN=Notch1 PE=1 SV=3	0	3	3	1	0	1	1	1	559.576	1676.71	1676.71	1.34243	0.000750287	0	0	517710	HCD (High Energy Collision Dissociation)	MS2	10.4672	100	8.24585	2550	2550	2543	FP112420_16.raw	0/0		3.82247	423.327	423.327	423.327	0.000150497	1.9644e-05	0	0
FALSE	High	PMI-Byonic	PMI-Byonic (A2)	A	2	Unambiguous	VASFYCECPHGR	[R].VASFYcEcPHGR.[T]	C6(Carbamidomethyl); C8(Carbamidomethyl)	1	1	Q01705	Q01705	Neurogenic locus notch homolog protein 1 OS=Mus musculus OX=10090 GN=Notch1 PE=1 SV=3	0	3	3	1	0	1	1	1	494.881	1482.63	1482.63	1.481	0.000731923	0	0	9303212	HCD (High Energy Collision Dissociation)	MS2	10.8661	16.6694	8.35624	2601	2601	2598	FP112420_16.raw	0/0		6.03628	596.497	486.646	486.646	9.19864e-07	2.28109e-07	0	0
FALSE	High	PMI-Byonic	PMI-Byonic (A2)	A	2	Unambiguous	VASFYCECPHGR	[R].VASFYcEcPHGR.[T]	C6(Carbamidomethyl); C8(Carbamidomethyl)	1	1	Q01705	Q01705	Neurogenic locus notch homolog protein 1 OS=Mus musculus OX=10090 GN=Notch1 PE=1 SV=3	0	2	2	1	0	1	1	1	494.289	987.57	1482.63	-333904	-247.527	0	0	1.1328e+06	HCD (High Energy Collision Dissociation)	MS2	23.0155	100	8.53263	2683	2683	2675	FP112420_16.raw	0/0		1.01692	204.365	204.365	204.365	0.0961792	0.00965812	0	0
FALSE	High	PMI-Byonic	PMI-Byonic (A2)	A	2	Unambiguous	AICTCPSGYTGPACSQDVDECALGANPCEHAGK	[K].AIcTcPSGYTGPAcSQDVDEcALGANPcEHAGK.[C]	C3(Carbamidomethyl); C5(Carbamidomethyl); C14(Carbamidomethyl); C21(Carbamidomethyl); C28(Carbamidomethyl)	1	1	Q01705	Q01705	Neurogenic locus notch homolog protein 1 OS=Mus musculus OX=10090 GN=Notch1 PE=1 SV=3	0	3	3	1	0	1	1	1	1185.16	3553.47	3553.45	3.51219	0.00416014	0	0	840402	HCD (High Energy Collision Dissociation)	MS2	0	100	11.6213	4189	4189	4185	FP112420_16.raw	0/0		7.55928	694.708	694.708	694.708	2.75879e-08	1.38057e-08	0	0
FALSE	High	PMI-Byonic	PMI-Byonic (A2)	A	2	Unambiguous	AICTCPSGYTGPACSQDVDECALGANPCEHAGK	[K].AIcTcPSGYTGPAcSQDVDEcALGANPcEHAGK.[C]	C3(Carbamidomethyl); C5(Carbamidomethyl); C14(Carbamidomethyl); C21(Carbamidomethyl); C28(Carbamidomethyl)	1	1	Q01705	Q01705	Neurogenic locus notch homolog protein 1 OS=Mus musculus OX=10090 GN=Notch1 PE=1 SV=3	0	4	4	1	0	1	1	1	889.12	3553.46	3553.45	1.15526	0.00102629	0	0	1.34728e+06	HCD (High Energy Collision Dissociation)	MS2	0	100	11.6343	4195	4195	4185	FP112420_16.raw	0/0		10.6053	882.536	882.536	882.536	2.48133e-11	2.48108e-11	0	0
FALSE	High	PMI-Byonic	PMI-Byonic (A2)	A	2	Unambiguous	GFNGHLCQYDVDECASTPCKNGAK	[K].GFNGHLcqYDVDEcAsTPcKnGAK.[C]	C7(Carbamidomethyl); Q8(Deamidated); C14(Carbamidomethyl); S16(Hex(1)Pent(1)R0); C19(Carbamidomethyl); N21(Deamidated)	1	1	Q01705	Q01705	Neurogenic locus notch homolog protein 1 OS=Mus musculus OX=10090 GN=Notch1 PE=1 SV=3	1	4	4	1	0	1	1	1	756.812	3024.23	3024.22	2.81133	0.00212552	0	0	940053	HCD (High Energy Collision Dissociation)	MS2	6.42085	100	10.7112	3740	3740	3734	FP112420_16.raw	0/0		6.90624	697.148	697.148	1.2	1.24097e-07	5.5175e-08	0	0
[truncated: 7 more columns]

## Sheet: FP120820_6
Checked	Confidence	Identifying Node Type	Identifying Node	Search ID	Identifying Node No	PSM Ambiguity	Sequence	Annotated Sequence	Modifications	# Protein Groups	# Proteins	Master Protein Accessions	Protein Accessions	Protein Descriptions	# Missed Cleavages	Charge	Original Precursor Charge	DeltaScore	DeltaCn	Rank	Search Engine Rank	Concatenated Rank	m/z [Da]	MH+ [Da]	Theo. MH+ [Da]	DeltaM [ppm]	Deltam/z [Da]	Matched Ions	Total Ions	Intensity	Activation Type	MS Order	Isolation Interference [%]	Ion Inject Time [ms]	RT [min]	First Scan	Last Scan	Master Scan(s)	Spectrum File	Ions Matched	Annotation	|Log Prob|	Byonic Score	Delta Byonic Score	Delta Mod Score	PEP 2D	q-Value 2D	FDR 2D	Peptide Group FDR 2D
FALSE	High	PMI-Byonic	PMI-Byonic (A2)	A	2	Unambiguous	CQDSNPCLSTPCK	[R].cQDsNPcLSTPcK.[N]	C1(Carbamidomethyl); S4(Hex(1)Pent(1)R0); C7(Carbamidomethyl); C12(Carbamidomethyl)	1	1	Q01705	Q01705	Neurogenic locus notch homolog protein 1 OS=Mus musculus OX=10090 GN=Notch1 PE=1 SV=3	0	2	2	1	0	1	1	1	930.87	1860.73	1860.73	1.2107	0.00112639	0	0	235283	HCD (High Energy Collision Dissociation)	MS2	0	100	8.60566	2757	2757	2754	FP120820_6.raw	0/0		1.28759	122.055	122.055	3.72	0.0515711	0.00348204	0	0
FALSE	High	PMI-Byonic	PMI-Byonic (A2)	A	2	Unambiguous	CQDSNPCLSTPCK	[R].cQDSNPcLsTPcK.[N]	C1(Carbamidomethyl); C7(Carbamidomethyl); S9(Hex(1)); C12(Carbamidomethyl)	1	1	Q01705	Q01705	Neurogenic locus notch homolog protein 1 OS=Mus musculus OX=10090 GN=Notch1 PE=1 SV=3	0	3	3	1	0	1	1	1	576.9	1728.69	1728.69	-0.951266	-0.000548147	0	0	106649	HCD (High Energy Collision Dissociation)	MS2	0	100	8.64325	2773	2773	2766	FP120820_6.raw	0/0		2.72486	342.14	342.14	0	0.00188424	0.000146414	0	0
FALSE	High	PMI-Byonic	PMI-Byonic (A2)	A	2	Unambiguous	CQDSNPCLSTPCK	[R].cQDSNPcLSTPcK.[N]	C1(Carbamidomethyl); C7(Carbamidomethyl); C12(Carbamidomethyl)	1	1	Q01705	Q01705	Neurogenic locus notch homolog protein 1 OS=Mus musculus OX=10090 GN=Notch1 PE=1 SV=3	0	3	3	1	0	1	1	1	522.883	1566.63	1566.63	-0.174629	-9.1193e-05	0	0	78648.1	HCD (High Energy Collision Dissociation)	MS2	19.4669	100	8.69923	2797	2797	2788	FP120820_6.raw	0/0		1.9431	265.641	265.641	265.641	0.0113999	0.000821506	0	0
FALSE	High	PMI-Byonic	PMI-Byonic (A2)	A	2	Unambiguous	NGGTCDLLTLTEYK	[R].nGGTcDLLtLTEYK.[C]	N1(Deamidated); C5(Carbamidomethyl); T9(Fuc(1))	1	1	Q01705	Q01705	Neurogenic locus notch homolog protein 1 OS=Mus musculus OX=10090 GN=Notch1 PE=1 SV=3	0	2	2	1	0	1	1	1	866.404	1731.8	1731.8	1.01005	0.0008746	0	0	851451	HCD (High Energy Collision Dissociation)	MS2	0	100	15.8773	5765	5765	5764	FP120820_6.raw	0/0		4.36478	365.198	365.198	0	4.31735e-05	1.00325e-05	0	0
FALSE	High	PMI-Byonic	PMI-Byonic (A2)	A	2	Unambiguous	NGGTCDLLTLTEYK	[R].NGGTcDLLtLTEYK.[C]	C5(Carbamidomethyl); T9(Fuc(1))	1	1	Q01705	Q01705	Neurogenic locus notch homolog protein 1 OS=Mus musculus OX=10090 GN=Notch1 PE=1 SV=3	0	2	2	1	0	1	1	1	865.912	1730.82	1730.82	1.08532	0.00093924	0	0	1.51485e+06	HCD (High Energy Collision Dissociation)	MS2	0	85.0619	14.2595	5172	5172	5171	FP120820_6.raw	0/0		5.41563	462.625	462.625	0	3.84037e-06	1.73871e-06	0	0
FALSE	High	PMI-Byonic	PMI-Byonic (A2)	A	2	Unambiguous	NGGTCDLLTLTEYK	[R].NGGtcDLLTLTEYK.[C]	T4(Fuc(1)); C5(Carbamidomethyl)	1	1	Q01705	Q01705	Neurogenic locus notch homolog protein 1 OS=Mus musculus OX=10090 GN=Notch1 PE=1 SV=3	0	3	3	1	0	1	1	1	577.61	1730.82	1730.82	0.689645	0.000397883	0	0	70949.2	HCD (High Energy Collision Dissociation)	MS2	68.8929	100	14.174	5137	5137	5127	FP120820_6.raw	0/0		0.896673	141	141	6.4	0.126861	0.00912752	0	0
FALSE	High	PMI-Byonic	PMI-Byonic (A2)	A	2	Unambiguous	NGGTCDLLTLTEYK	[R].NGGTcDLLTLTEYK.[C]	C5(Carbamidomethyl)	1	1	Q01705	Q01705	Neurogenic locus notch homolog protein 1 OS=Mus musculus OX=10090 GN=Notch1 PE=1 SV=3	0	2	2	1	0	1	1	1	792.882	1584.76	1584.76	-0.556296	-0.000440797	0	0	162985	HCD (High Energy Collision Dissociation)	MS2	21.2752	100	14.1589	5130	5130	5127	FP120820_6.raw	0/0		2.40495	189.575	189.575	189.575	0.00393592	0.000376691	0	0
FALSE	High	PMI-Byonic	PMI-Byonic (A2)	A	2	Unambiguous	NGGTCDLLTLTEYK	[R].NGGtcDLLTLTEYK.[C]	T4(Fuc(1)); C5(Carbamidomethyl)	1	1	Q01705	Q01705	Neurogenic locus notch homolog protein 1 OS=Mus musculus OX=10090 GN=Notch1 PE=1 SV=3	0	2	2	1	0	1	1	1	865.912	1730.82	1730.82	1.22637	0.00106131	0	0	245901	HCD (High Energy Collision Dissociation)	MS2	0	100	14.1381	5121	5121	5119	FP120820_6.raw	0/0		3.87988	276.676	276.676	6.4	0.000131863	2.78498e-05	0	0
FALSE	High	PMI-Byonic	PMI-Byonic (A2)	A	2	Unambiguous	NGGTCDLLTLTEYKCR	[R].NGGTcDLLtLTEYKcR.[C]	C5(Carbamidomethyl); T9(Fuc(1)); C15(Carbamidomethyl)	1	1	Q01705	Q01705	Neurogenic locus notch homolog protein 1 OS=Mus musculus OX=10090 GN=Notch1 PE=1 SV=3	1	3	3	1	0	1	1	1	682.987	2046.95	2046.95	-0.12492	-8.52346e-05	0	0	250688	HCD (High Energy Collision Dissociation)	MS2	2.54935	100	12.8753	4587	4587	4582	FP120820_6.raw	0/0		4.62033	477.953	477.953	0	2.39698e-05	7.07949e-06	0	0
FALSE	High	PMI-Byonic	PMI-Byonic (A2)	A	2	Unambiguous	NGGTCDLLTLTEYK	[R].NGGTcDLLTLTEYK.[C]	C5(Carbamidomethyl)	1	1	Q01705	Q01705	Neurogenic locus notch homolog protein 1 OS=Mus musculus OX=10090 GN=Notch1 PE=1 SV=3	0	2	2	1	0	1	1	1	792.884	1584.76	1584.76	2.37076	0.00187854	0	0	192939	HCD (High Energy Collision Dissociation)	MS2	0	100	14.2716	5177	5177	5176	FP120820_6.raw	0/0		1.89293	239.584	239.584	239.584	0.0127959	0.00112086	0	0
FALSE	Medium	PMI-Byonic	PMI-Byonic (A2)	A	2	Ambiguous	CPPGFHGPTCRQDVNECSQNPGLCR	[R].cPPGFHGPTcRQDVnEcSQNPGLcR.[H]	C1(Carbamidomethyl); C10(Carbamidomethyl); N15(Deamidated); C17(Carbamidomethyl); C24(Carbamidomethyl)	1	1	Q01705	Q01705	Neurogenic locus notch homolog protein 1 OS=Mus musculus OX=10090 GN=Notch1 PE=1 SV=3	1	4	4		0	2	2	2	736.819	2944.25	2944.23	6.33549	0.00466329	0	0	281317	HCD (High Energy Collision Dissociation)	MS2	15.218	100	9.93197	3326	3326	3317	FP120820_6.raw	0/0		0.750926	207.012	207.012	4.68509	0.177449	0.0127867	0	0
FALSE	High	PMI-Byonic	PMI-Byonic (A2)	A	2	Ambiguous	CPPGFHGPTCRQDVNECSQNPGLCR	[R].cPPGFHGPTcRQDVNEcSQNPGLcR.[H]	C1(Carbamidomethyl); C10(Carbamidomethyl); C17(Carbamidomethyl); C24(Carbamidomethyl)	1	1	Q01705	Q01705	Neurogenic locus notch homolog protein 1 OS=Mus musculus OX=10090 GN=Notch1 PE=1 SV=3	1	4	4	0.4231	0	1	1	1	736.819	2944.25	2943.25	340.667	0.250667	0	0	281317	HCD (High Energy Collision Dissociation)	MS2	15.218	100	9.93197	3326	3326	3317	FP120820_6.raw	0/0		1.30242	232.19	232.19	232.19	0.0498402	0.00230914	0	0
FALSE	High	PMI-Byonic	PMI-Byonic (A2)	A	2	Unambiguous	CPPGFHGPTCRQDVNECSQNPGLCR	[R].cPPGFHGPTcRQDVNEcSQNPGLcR.[H]	C1(Carbamidomethyl); C10(Carbamidomethyl); C17(Carbamidomethyl); C24(Carbamidomethyl)	1	1	Q01705	Q01705	Neurogenic locus notch homolog protein 1 OS=Mus musculus OX=10090 GN=Notch1 PE=1 SV=3	1	4	4	1	0	1	1	1	736.568	2943.25	2943.25	0.409177	0.000301077	0	0	1267410	HCD (High Energy Collision Dissociation)	MS2	0.784532	100	9.66141	3208	3208	3206	FP120820_6.raw	0/0		5.30138	512.896	512.896	512.896	4.99597e-06	2.39154e-06	0	0
FALSE	High	PMI-Byonic	PMI-Byonic (A2)	A	2	Unambiguous	CPPGFHGPTCRQDVNECSQNPGLCR	[R].cPPGFHGPTcRQDVNEcSQNPGLcR.[H]	C1(Carbamidomethyl); C10(Carbamidomethyl); C17(Carbamidomethyl); C24(Carbamidomethyl)	1	1	Q01705	Q01705	Neurogenic locus notch homolog protein 1 OS=Mus musculus OX=10090 GN=Notch1 PE=1 SV=3	1	4	4	1	0	1	1	1	736.568	2943.25	2943.25	-0.586215	-0.000431345	0	0	434706	HCD (High Energy Collision Dissociation)	MS2	1.10016	100	9.53586	3154	3154	3151	FP120820_6.raw	0/0		5.30138	493.956	493.956	493.956	4.99597e-06	2.1912e-06	0	0
FALSE	High	PMI-Byonic	PMI-Byonic (A2)	A	2	Unambiguous	CPPGFHGPTCRQDVNECSQNPGLCR	[R].cPPGFHGPTcRQDVNEcSQNPGLcR.[H]	C1(Carbamidomethyl); C10(Carbamidomethyl); C17(Carbamidomethyl); C24(Carbamidomethyl)	1	1	Q01705	Q01705	Neurogenic locus notch homolog protein 1 OS=Mus musculus OX=10090 GN=Notch1 PE=1 SV=3	1	4	4	1	0	1	1	1	736.568	2943.25	2943.25	-0.586215	-0.000431345	0	0	268644	HCD (High Energy Collision Dissociation)	MS2	37.3809	100	9.79574	3266	3266	3264	FP120820_6.raw	0/0		4.62809	395.589	395.589	395.589	2.35459e-05	6.23498e-06	0	0
FALSE	High	PMI-Byonic	PMI-Byonic (A2)	A	2	Unambiguous	CPPGFHGPTCR	[R].cPPGFHGPTcR.[Q]	C1(Carbamidomethyl); C10(Carbamidomethyl)	1	1	Q01705	Q01705	Neurogenic locus notch homolog protein 1 OS=Mus musculus OX=10090 GN=Notch1 PE=1 SV=3	0	3	3	1	0	1	1	1	429.19	1285.55	1285.56	-1.21916	-0.000522434	0	0	519294	HCD (High Energy Collision Dissociation)	MS2	20.4127	100	8.09821	2552	2552	2549	FP120820_6.raw	0/0		5.6245	495.528	495.528	495.528	2.37413e-06	1.13428e-06	0	0
FALSE	High	PMI-Byonic	PMI-Byonic (A2)	A	2	Unambiguous	CPPGFHGPTCR	[R].cPPGFHGPTcR.[Q]	C1(Carbamidomethyl); C10(Carbamidomethyl)	1	1	Q01705	Q01705	Neurogenic locus notch homolog protein 1 OS=Mus musculus OX=10090 GN=Notch1 PE=1 SV=3	0	3	3	1	0	1	1	1	429.19	1285.56	1285.56	-0.934297	-0.000400364	0	0	2.52081e+06	HCD (High Energy Collision Dissociation)	MS2	9.24658	44.6812	8.20266	2592	2592	2591	FP120820_6.raw	0/0		5.92549	493.75	493.75	493.75	1.18715e-06	7.22752e-07	0	0
FALSE	High	PMI-Byonic	PMI-Byonic (A2)	A	2	Unambiguous	CPPGFHGPTCR	[R].cPPGFHGPTcR.[Q]	C1(Carbamidomethyl); C10(Carbamidomethyl)	1	1	Q01705	Q01705	Neurogenic locus notch homolog protein 1 OS=Mus musculus OX=10090 GN=Notch1 PE=1 SV=3	0	3	3	1	0	1	1	1	429.19	1285.56	1285.56	-0.720647	-0.000308811	0	0	1.20362e+06	HCD (High Energy Collision Dissociation)	MS2	15.0053	71.1924	8.30812	2635	2635	2634	FP120820_6.raw	0/0		5.92549	503.651	503.651	503.651	1.18715e-06	8.0015e-07	0	0
FALSE	High	PMI-Byonic	PMI-Byonic (A2)	A	2	Unambiguous	CPPGFHGPTCR	[R].cPPGFHGPTcR.[Q]	C1(Carbamidomethyl); C10(Carbamidomethyl)	1	1	Q01705	Q01705	Neurogenic locus notch homolog protein 1 OS=Mus musculus OX=10090 GN=Notch1 PE=1 SV=3	0	3	3	1	0	1	1	1	429.19	1285.55	1285.56	-1.43281	-0.000613987	0	0	351905	HCD (High Energy Collision Dissociation)	MS2	37.3828	100	8.42075	2679	2679	2677	FP120820_6.raw	0/0		4.40999	393.82	393.82	393.82	3.8905e-05	8.5261e-06	0	0
FALSE	High	PMI-Byonic	PMI-Byonic (A2)	A	2	Unambiguous	QDVNECSQNPGLCR	[R].QDVNEcSQNPGLcR.[H]	C6(Carbamidomethyl); C13(Carbamidomethyl)	1	1	Q01705	Q01705	Neurogenic locus notch homolog protein 1 OS=Mus musculus OX=10090 GN=Notch1 PE=1 SV=3	0	3	3	1	0	1	1	1	559.575	1676.71	1676.71	-0.732472	-0.000409381	0	0	418945	HCD (High Energy Collision Dissociation)	MS2	0	100	8.79282	2837	2837	2832	FP120820_6.raw	0/0		5.1185	456.019	456.019	456.019	7.61211e-06	3.03935e-06	0	0
FALSE	High	PMI-Byonic	PMI-Byonic (A2)	A	2	Unambiguous	QDVNECSQNPGLCR	[R].QDVNEcSQNPGLcR.[H]	C6(Carbamidomethyl); C13(Carbamidomethyl)	1	1	Q01705	Q01705	Neurogenic locus notch homolog protein 1 OS=Mus musculus OX=10090 GN=Notch1 PE=1 SV=3	0	2	2	1	0	1	1	1	838.859	1676.71	1676.71	-0.615247	-0.000515796	0	0	310094	HCD (High Energy Collision Dissociation)	MS2	0	100	8.79934	2840	2840	2832	FP120820_6.raw	0/0		6.38549	531.8	531.8	531.8	4.11632e-07	4.11591e-07	0	0
FALSE	High	PMI-Byonic	PMI-Byonic (A2)	A	2	Unambiguous	QDVNECSQNPGLCR	[R].QDVNEcSQNPGLcR.[H]	C6(Carbamidomethyl); C13(Carbamidomethyl)	1	1	Q01705	Q01705	Neurogenic locus notch homolog protein 1 OS=Mus musculus OX=10090 GN=Notch1 PE=1 SV=3	0	3	3	1	0	1	1	1	559.575	1676.71	1676.71	0.0319637	1.78646e-05	0	0	606642	HCD (High Energy Collision Dissociation)	MS2	3.45148	100	8.90365	2884	2884	2883	FP120820_6.raw	0/0		4.69507	407.133	407.133	407.133	2.01806e-05	4.3778e-06	0	0
FALSE	High	PMI-Byonic	PMI-Byonic (A2)	A	2	Unambiguous	QDVNECSQNPGLCR	[R].QDVNEcSQNPGLcR.[H]	C6(Carbamidomethyl); C13(Carbamidomethyl)	1	1	Q01705	Q01705	Neurogenic locus notch homolog protein 1 OS=Mus musculus OX=10090 GN=Notch1 PE=1 SV=3	0	2	2	1	0	1	1	1	838.858	1676.71	1676.71	-1.99851	-0.00167546	0	0	272101	HCD (High Energy Collision Dissociation)	MS2	10.2234	100	8.90583	2885	2885	2883	FP120820_6.raw	0/0		4.03584	319.241	319.241	319.241	9.20781e-05	2.05059e-05	0	0
FALSE	High	PMI-Byonic	PMI-Byonic (A2)	A	2	Unambiguous	NGGACVDGVNTYNCR	[K].nGGAcVDGVNTYNcR.[C]	N1(Deamidated); C5(Carbamidomethyl); C14(Carbamidomethyl)	1	1	Q01705	Q01705	Neurogenic locus notch homolog protein 1 OS=Mus musculus OX=10090 GN=Notch1 PE=1 SV=3	0	2	2	1	0	1	1	1	829.338	1657.67	1657.67	-0.865922	-0.000717706	0	0	175576	HCD (High Energy Collision Dissociation)	MS2	0	100	10.503	3572	3572	3571	FP120820_6.raw	0/0		1.23568	97.9597	97.9597	97.9597	0.058119	0.00475266	0	0
FALSE	High	PMI-Byonic	PMI-Byonic (A2)	A	2	Unambiguous	NGGACVDGVNTYNCR	[K].nGGAcVDGVNTYNcR.[C]	N1(Deamidated); C5(Carbamidomethyl); C14(Carbamidomethyl)	1	1	Q01705	Q01705	Neurogenic locus notch homolog protein 1 OS=Mus musculus OX=10090 GN=Notch1 PE=1 SV=3	0	2	2	1	0	1	1	1	829.339	1657.67	1657.67	0.827792	0.000686103	0	0	116181	HCD (High Energy Collision Dissociation)	MS2	0	100	10.3918	3524	3524	3516	FP120820_6.raw	0/0		5.36013	403.288	403.288	361.749	4.36387e-06	1.95748e-06	0	0
FALSE	High	PMI-Byonic	PMI-Byonic (A2)	A	2	Unambiguous	NGGACVDGVNTYNCR	[K].NGGAcVDGVNTYNcR.[C]	C5(Carbamidomethyl); C14(Carbamidomethyl)	1	1	Q01705	Q01705	Neurogenic locus notch homolog protein 1 OS=Mus musculus OX=10090 GN=Notch1 PE=1 SV=3	0	2	2	1	0	1	1	1	828.845	1656.68	1656.69	-1.6726	-0.00138549	0	0	848842	HCD (High Energy Collision Dissociation)	MS2	4.00232	100	9.37199	3084	3084	3077	FP120820_6.raw	0/0		5.54054	507.02	507.02	507.02	2.88047e-06	1.3283e-06	0	0
FALSE	Medium	PMI-Byonic	PMI-Byonic (A2)	A	2	Unambiguous	NGGACVDGVNTYNCR	[K].NGGAcVDGVnTYNcR.[C]	C5(Carbamidomethyl); N10(Deamidated); C14(Carbamidomethyl)	1	1	Q01705	Q01705	Neurogenic locus notch homolog protein 1 OS=Mus musculus OX=10090 GN=Notch1 PE=1 SV=3	0	2	2	1	0	1	1	1	829.34	1657.67	1657.67	1.56419	0.00129645	0	0	104296	HCD (High Energy Collision Dissociation)	MS2	0	100	9.6774	3216	3216	3206	FP120820_6.raw	0/0		0.627614	77.8825	77.8825	0	0.235715	0.0175298	0	0
FALSE	High	PMI-Byonic	PMI-Byonic (A2)	A	2	Unambiguous	NGGACVDGVNTYNCR	[K].NGGAcVDGVNTYNcR.[C]	C5(Carbamidomethyl); C14(Carbamidomethyl)	1	1	Q01705	Q01705	Neurogenic locus notch homolog protein 1 OS=Mus musculus OX=10090 GN=Notch1 PE=1 SV=3	0	2	2	1	0	1	1	1	828.846	1656.68	1656.69	-0.641033	-0.000530995	0	0	187893	HCD (High Energy Collision Dissociation)	MS2	44.4583	100	9.49802	3138	3138	3129	FP120820_6.raw	0/0		4.27089	293.745	293.745	293.745	5.35938e-05	1.18476e-05	0	0
FALSE	High	PMI-Byonic	PMI-Byonic (A2)	A	2	Unambiguous	NGGACVDGVNTYNCR	[K].NGGAcVdGVNTYNcR.[C]	C5(Carbamidomethyl); D7(Oxidation); C14(Carbamidomethyl)	1	1	Q01705	Q01705	Neurogenic locus notch homolog protein 1 OS=Mus musculus OX=10090 GN=Notch1 PE=1 SV=3	0	2	2	1	0	1	1	1	837.344	1673.68	1672.68	598.205	0.500303	0	0	156618	HCD (High Energy Collision Dissociation)	MS2	32.6338	100	9.55096	3161	3161	3151	FP120820_6.raw	0/0		3.88784	252.77	252.77	146.315	0.000129466	2.42632e-05	0	0
FALSE	High	PMI-Byonic	PMI-Byonic (A2)	A	2	Unambiguous	VASFYCECPHGR	[R].VASFYcEcPHGR.[T]	C6(Carbamidomethyl); C8(Carbamidomethyl)	1	1	Q01705	Q01705	Neurogenic locus notch homolog protein 1 OS=Mus musculus OX=10090 GN=Notch1 PE=1 SV=3	0	3	3	1	0	1	1	1	494.88	1482.62	1482.63	-0.742015	-0.00036671	0	0	341126	HCD (High Energy Collision Dissociation)	MS2	26.7169	100	9.44886	3117	3117	3109	FP120820_6.raw	0/0		5.72142	442.991	442.991	442.991	1.89925e-06	9.57162e-07	0	0
FALSE	High	PMI-Byonic	PMI-Byonic (A2)	A	2	Unambiguous	VASFYCECPHGR	[R].VASFYcEcPHGR.[T]	C6(Carbamidomethyl); C8(Carbamidomethyl)	1	1	Q01705	Q01705	Neurogenic locus notch homolog protein 1 OS=Mus musculus OX=10090 GN=Notch1 PE=1 SV=3	0	2	2	1	0	1	1	1	741.817	1482.63	1482.63	0.337395	0.000250115	0	0	305062	HCD (High Energy Collision Dissociation)	MS2	0	100	9.13426	2983	2983	2980	FP120820_6.raw	0/0		4.65066	445.679	426.791	426.791	2.23534e-05	5.32388e-06	0	0
FALSE	High	PMI-Byonic	PMI-Byonic (A2)	A	2	Unambiguous	VASFYCECPHGR	[R].VASFYcEcPHGR.[T]	C6(Carbamidomethyl); C8(Carbamidomethyl)	1	1	Q01705	Q01705	Neurogenic locus notch homolog protein 1 OS=Mus musculus OX=10090 GN=Notch1 PE=1 SV=3	0	3	3	1	0	1	1	1	494.88	1482.62	1482.63	-0.742015	-0.00036671	0	0	732092	HCD (High Energy Collision Dissociation)	MS2	0	100	9.30805	3057	3057	3056	FP120820_6.raw	0/0		6.32335	539.64	503.019	503.019	4.74955e-07	4.39506e-07	0	0
FALSE	High	PMI-Byonic	PMI-Byonic (A2)	A	2	Unambiguous	VASFYCECPHGR	[R].VASFYcEcPHGR.[T]	C6(Carbamidomethyl); C8(Carbamidomethyl)	1	1	Q01705	Q01705	Neurogenic locus notch homolog protein 1 OS=Mus musculus OX=10090 GN=Notch1 PE=1 SV=3	0	3	3	1	0	1	1	1	494.88	1482.62	1482.63	-0.433263	-0.000214122	0	0	5.65494e+06	HCD (High Energy Collision Dissociation)	MS2	0.31311	24.9752	9.20111	3012	3012	3010	FP120820_6.raw	0/0		6.36454	561.605	506.975	506.975	4.31975e-07	4.21782e-07	0	0
FALSE	High	PMI-Byonic	PMI-Byonic (A2)	A	2	Unambiguous	VASFYCECPHGR	[R].VASFYcEcPHGR.[T]	C6(Carbamidomethyl); C8(Carbamidomethyl)	1	1	Q01705	Q01705	Neurogenic locus notch homolog protein 1 OS=Mus musculus OX=10090 GN=Notch1 PE=1 SV=3	0	3	3	1	0	1	1	1	494.879	1482.62	1482.63	-1.73002	-0.000854991	0	0	112465	HCD (High Energy Collision Dissociation)	MS2	35.0369	100	9.56798	3168	3168	3162	FP120820_6.raw	0/0		2.54836	309.441	309.441	309.441	0.00282904	0.000277824	0	0
FALSE	High	PMI-Byonic	PMI-Byonic (A2)	A	2	Unambiguous	VASFYCECPHGR	[R].VASFYcEcPHGR.[T]	C6(Carbamidomethyl); C8(Carbamidomethyl)	1	1	Q01705	Q01705	Neurogenic locus notch homolog protein 1 OS=Mus musculus OX=10090 GN=Notch1 PE=1 SV=3	0	3	3	1	0	1	1	1	494.88	1482.63	1482.63	-0.0627601	-3.10166e-05	0	0	1.17211e+06	HCD (High Energy Collision Dissociation)	MS2	12.0432	100	9.08472	2962	2962	2958	FP120820_6.raw	0/0		5.95541	532.576	474.299	474.299	1.10812e-06	6.06656e-07	0	0
FALSE	High	PMI-Byonic	PMI-Byonic (A2)	A	2	Unambiguous	AICTCPSGYTGPACSQDVDECALGANPCEHAGK	[K].AIcTcPSGYTGPAcSQDVDEcALGANPcEHAGK.[C]	C3(Carbamidomethyl); C5(Carbamidomethyl); C14(Carbamidomethyl); C21(Carbamidomethyl); C28(Carbamidomethyl)	1	1	Q01705	Q01705	Neurogenic locus notch homolog protein 1 OS=Mus musculus OX=10090 GN=Notch1 PE=1 SV=3	0	4	4	1	0	1	1	1	889.371	3554.46	3553.45	283.121	0.251515	0	0	648022	HCD (High Energy Collision Dissociation)	MS2	24.3268	100	11.977	4206	4206	4198	FP120820_6.raw	0/0		2.8844	265.878	265.878	265.878	0.00130498	9.37525e-05	0	0
FALSE	High	PMI-Byonic	PMI-Byonic (A2)	A	2	Unambiguous	AICTCPSGYTGPACSQDVDECALGANPCEHAGK	[K].AIcTcPSGYTGPAcSQDVDEcALGANPcEHAGK.[C]	C3(Carbamidomethyl); C5(Carbamidomethyl); C14(Carbamidomethyl); C21(Carbamidomethyl); C28(Carbamidomethyl)	1	1	Q01705	Q01705	Neurogenic locus notch homolog protein 1 OS=Mus musculus OX=10090 GN=Notch1 PE=1 SV=3	0	4	4	1	0	1	1	1	889.12	3553.46	3553.45	0.81173	0.000721112	0	0	885354	HCD (High Energy Collision Dissociation)	MS2	0	100	11.8392	4147	4147	4143	FP120820_6.raw	0/0		4.2558	489.953	489.953	489.953	5.54877e-05	1.35932e-05	0	0
FALSE	High	PMI-Byonic	PMI-Byonic (A2)	A	2	Unambiguous	GFNGHLCQYDVDECASTPCKNGAK	[K].GFNGHLcQYDVDEcAsTPcKnGAK.[C]	C7(Carbamidomethyl); C14(Carbamidomethyl); S16(Hex(1)Pent(1)); C19(Carbamidomethyl); N21(Deamidated)	1	1	Q01705	Q01705	Neurogenic locus notch homolog protein 1 OS=Mus musculus OX=10090 GN=Notch1 PE=1 SV=3	1	4	4	1	0	1	1	1	756.566	3023.24	3023.23	2.77435	0.00209688	0	0	78056.2	HCD (High Energy Collision Dissociation)	MS2	0	100	10.2114	3447	3447	3438	FP120820_6.raw	0/0		3.15625	284.608	284.608	1.2	0.00069783	5.59019e-05	0	0
FALSE	High	PMI-Byonic	PMI-Byonic (A2)	A	2	Unambiguous	GFNGHLCQYDVDECASTPCKNGAK	[K].GFNGHLcqYDVDEcAsTPcKnGAK.[C]	C7(Carbamidomethyl); Q8(Deamidated); C14(Carbamidomethyl); S16(Hex(1)Pent(1)); C19(Carbamidomethyl); N21(Deamidated)	1	1	Q01705	Q01705	Neurogenic locus notch homolog protein 1 OS=Mus musculus OX=10090 GN=Notch1 PE=1 SV=3	1	4	4	1	0	1	1	1	756.811	3024.22	3024.22	0.95467	0.000721783	0	0	411773	HCD (High Energy Collision Dissociation)	MS2	1.25339	100	10.6366	3629	3629	3626	FP120820_6.raw	0/0		5.00042	378.625	378.625	1.2	9.99037e-06	3.44823e-06	0	0
FALSE	High	PMI-Byonic	PMI-Byonic (A2)	A	2	Unambiguous	GFNGHLCQYDVDECASTPCKNGAK	[K].GFNGHLcqYDVDEcAsTPcKnGAK.[C]	C7(Carbamidomethyl); Q8(Deamidated); C14(Carbamidomethyl); S16(Hex(1)Pent(1)); C19(Carbamidomethyl); N21(Deamidated)	1	1	Q01705	Q01705	Neurogenic locus notch homolog protein 1 OS=Mus musculus OX=10090 GN=Notch1 PE=1 SV=3	1	4	4	1	0	1	1	1	756.81	3024.22	3024.22	0.147385	0.000111431	0	0	967929	HCD (High Energy Collision Dissociation)	MS2	0	100	11.0152	3792	3792	3791	FP120820_6.raw	0/0		5.47745	497.03	497.03	1.2	3.33084e-06	1.52855e-06	0	0
FALSE	High	PMI-Byonic	PMI-Byonic (A2)	A	2	Unambiguous	GFNGHLCQYDVDECASTPCKNGAK	[K].GFNGHLcqYDVDEcAsTPcKnGAK.[C]	C7(Carbamidomethyl); Q8(Deamidated); C14(Carbamidomethyl); S16(Hex(1)); C19(Carbamidomethyl); N21(Deamidated)	1	1	Q01705	Q01705	Neurogenic locus notch homolog protein 1 OS=Mus musculus OX=10090 GN=Notch1 PE=1 SV=3	1	4	4	1	0	1	1	1	723.799	2892.18	2892.18	-0.175876	-0.000127166	0	0	374406	HCD (High Energy Collision Dissociation)	MS2	9.78984	100	10.9955	3784	3784	3780	FP120820_6.raw	0/0		4.08431	334.725	334.725	1.2	8.23544e-05	1.78551e-05	0	0
FALSE	High	PMI-Byonic	PMI-Byonic (A2)	A	2	Unambiguous	GFNGHLCQYDVDECASTPCKNGAK	[K].GFNGHLcqYDVDEcAsTPcKnGAK.[C]	C7(Carbamidomethyl); Q8(Deamidated); C14(Carbamidomethyl); S16(Hex(1)Pent(1)); C19(Carbamidomethyl); N21(Deamidated)	1	1	Q01705	Q01705	Neurogenic locus notch homolog protein 1 OS=Mus musculus OX=10090 GN=Notch1 PE=1 SV=3	1	4	4	1	0	1	1	1	756.811	3024.22	3024.22	1.0354	0.000782818	0	0	357792	HCD (High Energy Collision Dissociation)	MS2	1.72523	100	10.8904	3739	3739	3736	FP120820_6.raw	0/0		4.22253	360.651	360.651	1.2	5.99057e-05	1.53744e-05	0	0
FALSE	High	PMI-Byonic	PMI-Byonic (A2)	A	2	Unambiguous	GFNGHLCQYDVDECASTPCKNGAK	[K].GFnGHLcQYDVDEcAsTPcKNGAK.[C]	N3(Deamidated); C7(Carbamidomethyl); C14(Carbamidomethyl); S16(Hex(1)Pent(1)); C19(Carbamidomethyl)	1	1	Q01705	Q01705	Neurogenic locus notch homolog protein 1 OS=Mus musculus OX=10090 GN=Notch1 PE=1 SV=3	1	4	4	1	0	1	1	1	756.563	3023.23	3023.23	-0.617352	-0.0004666	0	0	308795	HCD (High Energy Collision Dissociation)	MS2	0	100	10.7605	3682	3682	3681	FP120820_6.raw	0/0		3.59255	285.855	285.855	1.2	0.000255537	3.51946e-05	0	0
FALSE	High	PMI-Byonic	PMI-Byonic (A2)	A	2	Unambiguous	GFNGHLCQYDVDECASTPCKNGAK	[K].GFnGHLcQYDVDEcAsTPcKNGAK.[C]	N3(Deamidated); C7(Carbamidomethyl); C14(Carbamidomethyl); S16(Hex(1)); C19(Carbamidomethyl)	1	1	Q01705	Q01705	Neurogenic locus notch homolog protein 1 OS=Mus musculus OX=10090 GN=Notch1 PE=1 SV=3	1	4	4	1	0	1	1	1	723.553	2891.19	2891.19	-0.215664	-0.000155881	0	0	75155.1	HCD (High Energy Collision Dissociation)	MS2	0	100	10.7009	3657	3657	3648	FP120820_6.raw	0/0		2.65865	278.243	278.243	1.2	0.00219456	0.000204932	0	0
FALSE	High	PMI-Byonic	PMI-Byonic (A2)	A	2	Unambiguous	GFNGHLCQYDVDECASTPCKNGAK	[K].GFnGHLcQYDVDEcAsTPcKNGAK.[C]	N3(Deamidated); C7(Carbamidomethyl); C14(Carbamidomethyl); S16(Hex(1)Pent(1)); C19(Carbamidomethyl)	1	1	Q01705	Q01705	Neurogenic locus notch homolog protein 1 OS=Mus musculus OX=10090 GN=Notch1 PE=1 SV=3	1	4	4	1	0	1	1	1	756.566	3023.24	3023.23	2.20907	0.00166963	0	0	113067	HCD (High Energy Collision Dissociation)	MS2	30.6688	100	10.3704	3515	3515	3505	FP120820_6.raw	0/0		2.17384	254.922	254.922	1.2	0.00670134	0.000543129	0	0
FALSE	Medium	PMI-Byonic	PMI-Byonic (A2)	A	2	Unambiguous	HGGTCQDRDNSYLCLCLK	[R].HGGtcQDRDNSYLcLcLK.[G]	T4(Fuc(1)); C5(Carbamidomethyl); C14(Carbamidomethyl); C16(Carbamidomethyl)	1	1	Q01705	Q01705	Neurogenic locus notch homolog protein 1 OS=Mus musculus OX=10090 GN=Notch1 PE=1 SV=3	1	3	3	1	0	1	1	1	781.674	2343.01	2343.02	-4.27981	-0.00334256	0	0	166585	HCD (High Energy Collision Dissociation)	MS2	0	100	11.1027	3830	3830	3824	FP120820_6.raw	0/0		0.342952	223.36	223.36	6.8	0.453992	0.0350921	0	0
FALSE	High	PMI-Byonic	PMI-Byonic (A2)	A	2	Unambiguous	HGGTCQDRDNSYLCLCLK	[R].HGGTcQDRDNsYLcLcLK.[G]	C5(Carbamidomethyl); S11(HexNAc(1)Hex(1)Fuc(1)); C14(Carbamidomethyl); C16(Carbamidomethyl)	1	1	Q01705	Q01705	Neurogenic locus notch homolog protein 1 OS=Mus musculus OX=10090 GN=Notch1 PE=1 SV=3	1	4	4	1	0	1	1	1	677.792	2708.15	2708.15	-0.212182	-0.000143655	0	0	708315	HCD (High Energy Collision Dissociation)	MS2	17.8279	100	11.1005	3829	3829	3824	FP120820_6.raw	0/0		5.12286	442.205	442.205	13.1471	7.53591e-06	2.7345e-06	0	0
[truncated: 7 more columns]

## Sheet: FP031821_8
Checked	Confidence	Identifying Node Type	Identifying Node	Search ID	Identifying Node No	PSM Ambiguity	Sequence	Annotated Sequence	Modifications	# Protein Groups	# Proteins	Master Protein Accessions	Protein Accessions	Protein Descriptions	# Missed Cleavages	Charge	Original Precursor Charge	DeltaScore	DeltaCn	Rank	Search Engine Rank	Concatenated Rank	m/z [Da]	MH+ [Da]	Theo. MH+ [Da]	DeltaM [ppm]	Deltam/z [Da]	Matched Ions	Total Ions	Intensity	Activation Type	MS Order	Isolation Interference [%]	Ion Inject Time [ms]	RT [min]	First Scan	Last Scan	Master Scan(s)	Spectrum File	Ions Matched	Annotation	|Log Prob|	Byonic Score	Delta Byonic Score	Delta Mod Score	PEP 2D	q-Value 2D	FDR 2D	Peptide Group FDR 2D
FALSE	Medium	PMI-Byonic	PMI-Byonic (A2)	A	2	Unambiguous	GLRCSQPSGTCLNGGRCEVANGTEACVCSGAFVGQR	[R].GLrcSQPSGTcLNGGRcEVAnGtEAcVcSGAFVGQR.[C]	R3(Deamidated); C4(Carbamidomethyl); C11(Carbamidomethyl); C17(Carbamidomethyl); N21(Oxidation); T23(HexNAc(1)Hex(1)Fuc(1)NeuAc(1)); C26(Carbamidomethyl); C28(Carbamidomethyl)	1	1	Q01705	Q01705	Neurogenic locus notch homolog protein 1 OS=Mus musculus OX=10090 GN=Notch1 PE=1 SV=3	2	3	3	1	0	1	1	1	1174.17	3520.49	4691.97	-249678	-390.494	0	0	1.37552e+06	HCD (High Energy Collision Dissociation)	MS2	24.2996	100	11.3582	4332	4332	4328	FP031821_8.raw	0/0		0.1284	167.22	167.22	0	0.744046	0.0403116	0	0
FALSE	High	PMI-Byonic	PMI-Byonic (A2)	A	2	Unambiguous	CQDSNPCLSTPCK	[R].cqDSnPcLstPcK.[N]	C1(Carbamidomethyl); Q2(Deamidated); N5(Deamidated); C7(Carbamidomethyl); S9(Fuc(1)); T10(Fuc(1)); C12(Carbamidomethyl)	1	1	Q01705	Q01705	Neurogenic locus notch homolog protein 1 OS=Mus musculus OX=10090 GN=Notch1 PE=1 SV=3	0	2	2	1	0	1	1	1	930.873	1860.74	1860.72	11.446	0.0106489	0	0	1.23899e+06	HCD (High Energy Collision Dissociation)	MS2	0	100	7.56769	2610	2610	2607	FP031821_8.raw	0/0		1.06164	186.828	186.828	8.87377	0.0867672	0.00287942	0	0
FALSE	High	PMI-Byonic	PMI-Byonic (A2)	A	2	Ambiguous	CQDSNPCLSTPCK	[R].cQDSNPcLstPcK.[N]	C1(Carbamidomethyl); C7(Carbamidomethyl); S9(Fuc(1)); T10(Fuc(1)); C12(Carbamidomethyl)	1	1	Q01705	Q01705	Neurogenic locus notch homolog protein 1 OS=Mus musculus OX=10090 GN=Notch1 PE=1 SV=3	0	3	3	0.9754	0	1	1	1	620.915	1860.73	1858.75	1065.55	0.660196	0	0	1.41819e+06	HCD (High Energy Collision Dissociation)	MS2	0	100	7.594	2622	2622	2617	FP031821_8.raw	0/0		6.91474	646.373	646.373	22.8341	1.21692e-07	5.75987e-09	0	0
FALSE	Medium	PMI-Byonic	PMI-Byonic (A2)	A	2	Ambiguous	CQDSNPCLSTPCK	[R].cqDSnPcLstPcK.[N]	C1(Carbamidomethyl); Q2(Deamidated); N5(Deamidated); C7(Carbamidomethyl); S9(Fuc(1)); T10(Fuc(1)); C12(Carbamidomethyl)	1	1	Q01705	Q01705	Neurogenic locus notch homolog protein 1 OS=Mus musculus OX=10090 GN=Notch1 PE=1 SV=3	0	3	3		0	2	2	2	620.915	1860.73	1860.72	6.74813	0.00418546	0	0	1.41819e+06	HCD (High Energy Collision Dissociation)	MS2	0	100	7.594	2622	2622	2617	FP031821_8.raw	0/0		0.165089	160.603	160.603	2.28	0.683772	0.0206231	0	0
FALSE	High	PMI-Byonic	PMI-Byonic (A2)	A	2	Unambiguous	CQDSNPCLSTPCK	[R].cqDSnPcLstPcK.[N]	C1(Carbamidomethyl); Q2(Deamidated); N5(Deamidated); C7(Carbamidomethyl); S9(Fuc(1)); T10(Fuc(1)); C12(Carbamidomethyl)	1	1	Q01705	Q01705	Neurogenic locus notch homolog protein 1 OS=Mus musculus OX=10090 GN=Notch1 PE=1 SV=3	0	2	2	1	0	1	1	1	930.871	1860.73	1860.72	8.55946	0.00796337	0	0	1.77323e+06	HCD (High Energy Collision Dissociation)	MS2	0	100	7.69023	2664	2664	2662	FP031821_8.raw	0/0		1.41921	189.161	189.161	7.57958	0.0380877	0.00156867	0	0
FALSE	High	PMI-Byonic	PMI-Byonic (A2)	A	2	Unambiguous	CQDSNPCLSTPCK	[R].cqDsnPcLSTPcK.[N]	C1(Carbamidomethyl); Q2(Deamidated); S4(HexNAc(1)Fuc(1)); N5(Deamidated); C7(Carbamidomethyl); C12(Carbamidomethyl)	1	1	Q01705	Q01705	Neurogenic locus notch homolog protein 1 OS=Mus musculus OX=10090 GN=Notch1 PE=1 SV=3	0	2	2	1	0	1	1	1	959.881	1918.76	1917.74	529.381	0.507607	0	0	697757	HCD (High Energy Collision Dissociation)	MS2	13.1151	100	7.94789	2781	2781	2771	FP031821_8.raw	0/0		1.86947	145.41	145.41	3.72	0.0135062	0.000313695	0	0
FALSE	High	PMI-Byonic	PMI-Byonic (A2)	A	2	Unambiguous	NAGTCHVVDHGGTVDYACSCPLGFSGPLCLTPLDNACLANPCR	[K].NAGTcHVVDHGGTVDYAcscPLGFSGPLcLTPLDNAcLANPcR.[N]	C5(Carbamidomethyl); C18(Carbamidomethyl); S19(Fuc(1)); C20(Carbamidomethyl); C29(Carbamidomethyl); C37(Carbamidomethyl); C42(Carbamidomethyl)	1	1	Q01705	Q01705	Neurogenic locus notch homolog protein 1 OS=Mus musculus OX=10090 GN=Notch1 PE=1 SV=3	0	4	4	1	0	1	1	1	1213.29	4850.15	4850.12	7.12162	0.00863518	0	0	282498	HCD (High Energy Collision Dissociation)	MS2	0	100	14.9193	5924	5924	5923	FP031821_8.raw	0/0		15.1822	1025.32	1025.32	0	6.5738e-16	9.58668e-17	0	0
FALSE	High	PMI-Byonic	PMI-Byonic (A2)	A	2	Unambiguous	NAGTCHVVDHGGTVDYACSCPLGFSGPLCLTPLDNACLANPCR	[K].NAGtcHVVDHGGTVDYAcScPLGFSGPLcLTPLDNAcLANPcR.[N]	T4(Fuc(1)); C5(Carbamidomethyl); C18(Carbamidomethyl); C20(Carbamidomethyl); C29(Carbamidomethyl); C37(Carbamidomethyl); C42(Carbamidomethyl)	1	1	Q01705	Q01705	Neurogenic locus notch homolog protein 1 OS=Mus musculus OX=10090 GN=Notch1 PE=1 SV=3	0	4	4	1	0	1	1	1	1213.29	4850.14	4850.12	5.20881	0.00631584	0	0	225562	HCD (High Energy Collision Dissociation)	MS2	0	100	14.7969	5872	5872	5868	FP031821_8.raw	0/0		15.9603	1089.53	1089.53	18.2347	1.09563e-16	1.56517e-17	0	0
FALSE	High	PMI-Byonic	PMI-Byonic (A2)	A	2	Unambiguous	NGGTCDLLTLTEYK	[R].nGGTcDLLtLTEYK.[C]	N1(Deamidated); C5(Carbamidomethyl); T9(Fuc(1))	1	1	Q01705	Q01705	Neurogenic locus notch homolog protein 1 OS=Mus musculus OX=10090 GN=Notch1 PE=1 SV=3	0	2	2	1	0	1	1	1	866.406	1731.8	1731.8	2.77224	0.00240048	0	0	85544.1	HCD (High Energy Collision Dissociation)	MS2	30.7368	100	15.7342	6270	6270	6264	FP031821_8.raw	0/0		5.93443	387.515	387.515	0	1.16297e-06	5.8024e-08	0	0
FALSE	High	PMI-Byonic	PMI-Byonic (A2)	A	2	Unambiguous	NGGTCDLLTLTEYK	[R].nGGTcDLLtLTEYK.[C]	N1(Deamidated); C5(Carbamidomethyl); T9(Fuc(1))	1	1	Q01705	Q01705	Neurogenic locus notch homolog protein 1 OS=Mus musculus OX=10090 GN=Notch1 PE=1 SV=3	0	2	2	1	0	1	1	1	866.405	1731.8	1731.8	2.13785	0.00185116	0	0	189799	HCD (High Energy Collision Dissociation)	MS2	10.2984	100	15.5574	6195	6195	6187	FP031821_8.raw	0/0		9.70337	658.718	658.718	0	1.97984e-10	3.80893e-11	0	0
FALSE	High	PMI-Byonic	PMI-Byonic (A2)	A	2	Unambiguous	NGGTCDLLTLTEYK	[R].NGGTcDLLTLtEYK.[C]	C5(Carbamidomethyl); T11(Fuc(1))	1	1	Q01705	Q01705	Neurogenic locus notch homolog protein 1 OS=Mus musculus OX=10090 GN=Notch1 PE=1 SV=3	0	2	2	1	0	1	1	1	865.914	1730.82	1730.82	3.62431	0.00313651	0	0	1.75975e+06	HCD (High Energy Collision Dissociation)	MS2	15.5981	95.9592	13.364	5244	5244	5241	FP031821_8.raw	0/0		11.5784	779.917	779.917	11.1978	2.63971e-12	4.66799e-13	0	0
FALSE	High	PMI-Byonic	PMI-Byonic (A2)	A	2	Unambiguous	NGGTCDLLTLTEYK	[R].NGGTcDLLtLTEYK.[C]	C5(Carbamidomethyl); T9(Fuc(1))	1	1	Q01705	Q01705	Neurogenic locus notch homolog protein 1 OS=Mus musculus OX=10090 GN=Notch1 PE=1 SV=3	0	3	3	1	0	1	1	1	577.612	1730.82	1730.82	4.39235	0.00253411	0	0	744752	HCD (High Energy Collision Dissociation)	MS2	11.1909	100	13.4227	5272	5272	5263	FP031821_8.raw	0/0		5.83206	524.117	524.117	0	1.47211e-06	8.57511e-08	0	0
FALSE	High	PMI-Byonic	PMI-Byonic (A2)	A	2	Unambiguous	NGGTCDLLTLTEYK	[R].NGGTcDLLTLtEYK.[C]	C5(Carbamidomethyl); T11(Fuc(1))	1	1	Q01705	Q01705	Neurogenic locus notch homolog protein 1 OS=Mus musculus OX=10090 GN=Notch1 PE=1 SV=3	0	2	2	1	0	1	1	1	865.915	1730.82	1730.82	3.90642	0.00338065	0	0	3006352	HCD (High Energy Collision Dissociation)	MS2	2.98038	46.1855	13.482	5297	5297	5296	FP031821_8.raw	0/0		11.5784	774.991	774.991	12.8478	2.63971e-12	5.94616e-13	0	0
FALSE	High	PMI-Byonic	PMI-Byonic (A2)	A	2	Unambiguous	NGGTCDLLTLTEYK	[R].nGGTcDLLtLTEYK.[C]	N1(Deamidated); C5(Carbamidomethyl); T9(Fuc(1))	1	1	Q01705	Q01705	Neurogenic locus notch homolog protein 1 OS=Mus musculus OX=10090 GN=Notch1 PE=1 SV=3	0	2	2	1	0	1	1	1	866.407	1731.81	1731.8	3.90004	0.00337704	0	0	589067	HCD (High Energy Collision Dissociation)	MS2	23.1244	100	14.5872	5782	5782	5780	FP031821_8.raw	0/0		10.5784	747.167	747.167	0	2.63975e-11	5.28135e-12	0	0
FALSE	High	PMI-Byonic	PMI-Byonic (A2)	A	2	Unambiguous	NGGTCDLLTLTEYK	[R].nGGTcDLLtLTEYK.[C]	N1(Deamidated); C5(Carbamidomethyl); T9(Fuc(1))	1	1	Q01705	Q01705	Neurogenic locus notch homolog protein 1 OS=Mus musculus OX=10090 GN=Notch1 PE=1 SV=3	0	2	2	1	0	1	1	1	866.406	1731.81	1731.8	3.61809	0.0031329	0	0	1.34803e+06	HCD (High Energy Collision Dissociation)	MS2	1.31245	100	15.1576	6025	6025	6022	FP031821_8.raw	0/0		13.5783	863.737	863.737	0	2.64048e-14	4.66138e-15	0	0
FALSE	High	PMI-Byonic	PMI-Byonic (A2)	A	2	Unambiguous	NGGTCDLLTLTEYK	[R].nGGTcDLLtLTEYK.[C]	N1(Deamidated); C5(Carbamidomethyl); T9(Fuc(1))	1	1	Q01705	Q01705	Neurogenic locus notch homolog protein 1 OS=Mus musculus OX=10090 GN=Notch1 PE=1 SV=3	0	3	3	1	0	1	1	1	577.94	1731.81	1731.8	3.85703	0.00222653	0	0	275389	HCD (High Energy Collision Dissociation)	MS2	6.99776	100	15.1877	6038	6038	6033	FP031821_8.raw	0/0		7.86879	606.398	606.398	0	1.35274e-08	7.05709e-10	0	0
FALSE	High	PMI-Byonic	PMI-Byonic (A2)	A	2	Unambiguous	NGGTCDLLTLTEYK	[R].nGGTcDLLtLTEYK.[C]	N1(Deamidated); C5(Carbamidomethyl); T9(Fuc(1))	1	1	Q01705	Q01705	Neurogenic locus notch homolog protein 1 OS=Mus musculus OX=10090 GN=Notch1 PE=1 SV=3	0	2	2	1	0	1	1	1	866.407	1731.81	1731.8	4.1115	0.00356015	0	0	3.13899e+06	HCD (High Energy Collision Dissociation)	MS2	8.36308	52.3052	15.2826	6078	6078	6077	FP031821_8.raw	0/0		13.5783	894.762	894.762	0	2.64048e-14	6.47332e-15	0	0
FALSE	High	PMI-Byonic	PMI-Byonic (A2)	A	2	Unambiguous	NGGTCDLLTLTEYK	[R].nGGTcDLLtLTEYK.[C]	N1(Deamidated); C5(Carbamidomethyl); T9(Fuc(1))	1	1	Q01705	Q01705	Neurogenic locus notch homolog protein 1 OS=Mus musculus OX=10090 GN=Notch1 PE=1 SV=3	0	2	2	1	0	1	1	1	867.971	1734.93	1731.8	1810.36	1.56759	0	0	405962	HCD (High Energy Collision Dissociation)	MS2	25.0561	100	15.4469	6148	6148	6143	FP031821_8.raw	0/0		1.84002	85.2555	85.2555	2.84217e-14	0.0144536	0.000541758	0	0
FALSE	High	PMI-Byonic	PMI-Byonic (A2)	A	2	Unambiguous	NGGTCDLLTLTEYK	[R].nGGTcDLLTLtEYK.[C]	N1(Deamidated); C5(Carbamidomethyl); T11(Fuc(1))	1	1	Q01705	Q01705	Neurogenic locus notch homolog protein 1 OS=Mus musculus OX=10090 GN=Notch1 PE=1 SV=3	0	2	2	1	0	1	1	1	866.408	1731.81	1731.8	5.73271	0.00496396	0	0	587324	HCD (High Energy Collision Dissociation)	MS2	0	100	14.4648	5730	5730	5725	FP031821_8.raw	0/0		12.1014	809.373	809.373	0.43809	7.91815e-13	6.68837e-14	0	0
FALSE	High	PMI-Byonic	PMI-Byonic (A2)	A	2	Unambiguous	CPPGFHGPTCRQDVNECSQNPGLCR	[R].cPPGFHGPTcRQDVNEcSQNPGLcR.[H]	C1(Carbamidomethyl); C10(Carbamidomethyl); C17(Carbamidomethyl); C24(Carbamidomethyl)	1	1	Q01705	Q01705	Neurogenic locus notch homolog protein 1 OS=Mus musculus OX=10090 GN=Notch1 PE=1 SV=3	1	4	4	1	0	1	1	1	736.57	2943.26	2943.25	3.3124	0.00243731	0	0	1.33227e+06	HCD (High Energy Collision Dissociation)	MS2	3.48922	100	8.71991	3131	3131	3130	FP031821_8.raw	0/0		9.49395	736.441	736.441	736.441	3.20666e-10	6.39066e-11	0	0
FALSE	Medium	PMI-Byonic	PMI-Byonic (A2)	A	2	Unambiguous	CPPGFHGPTCRQDVNECSQNPGLCR	[R].cPPGFHGPTcrqDVNEcSQNPGLcR.[H]	C1(Carbamidomethyl); C10(Carbamidomethyl); R11(Deamidated); Q12(Deamidated); C17(Carbamidomethyl); C24(Carbamidomethyl)	1	1	Q01705	Q01705	Neurogenic locus notch homolog protein 1 OS=Mus musculus OX=10090 GN=Notch1 PE=1 SV=3	1	4	4	1	0	1	1	1	737.067	2945.25	2945.22	9.85391	0.00725548	0	0	611807	HCD (High Energy Collision Dissociation)	MS2	0	100	9.08685	3304	3304	3294	FP031821_8.raw	0/0		0.157964	163.013	163.013	0	0.695081	0.0302582	0	0
FALSE	High	PMI-Byonic	PMI-Byonic (A2)	A	2	Unambiguous	CPPGFHGPTCRQDVNECSQNPGLCR	[R].cPPGFHGPTcRQDVNEcSQNPGLcR.[H]	C1(Carbamidomethyl); C10(Carbamidomethyl); C17(Carbamidomethyl); C24(Carbamidomethyl)	1	1	Q01705	Q01705	Neurogenic locus notch homolog protein 1 OS=Mus musculus OX=10090 GN=Notch1 PE=1 SV=3	1	4	4	1	0	1	1	1	736.57	2943.26	2943.25	3.1465	0.00231524	0	0	747724	HCD (High Energy Collision Dissociation)	MS2	2.3311	100	8.84732	3192	3192	3185	FP031821_8.raw	0/0		7.49395	600.295	600.295	600.295	3.20666e-08	2.2769e-09	0	0
FALSE	High	PMI-Byonic	PMI-Byonic (A2)	A	2	Unambiguous	CPPGFHGPTCRQDVNECSQNPGLCR	[R].cPPGFHGPTcRQDVNEcSQNPGLcR.[H]	C1(Carbamidomethyl); C10(Carbamidomethyl); C17(Carbamidomethyl); C24(Carbamidomethyl)	1	1	Q01705	Q01705	Neurogenic locus notch homolog protein 1 OS=Mus musculus OX=10090 GN=Notch1 PE=1 SV=3	1	4	4	1	0	1	1	1	736.569	2943.26	2943.25	1.90226	0.00139971	0	0	444509	HCD (High Energy Collision Dissociation)	MS2	0	100	8.58911	3074	3074	3070	FP031821_8.raw	0/0		6.49395	597.079	597.079	597.079	3.20666e-07	1.73908e-08	0	0
FALSE	High	PMI-Byonic	PMI-Byonic (A2)	A	2	Unambiguous	CPPGFHGPTCR	[R].cPPGFHGPTcR.[Q]	C1(Carbamidomethyl); C10(Carbamidomethyl)	1	1	Q01705	Q01705	Neurogenic locus notch homolog protein 1 OS=Mus musculus OX=10090 GN=Notch1 PE=1 SV=3	0	3	3	1	0	1	1	1	429.191	1285.56	1285.56	1.05976	0.000454128	0	0	532468	HCD (High Energy Collision Dissociation)	MS2	11.3607	100	6.50129	2166	2166	2163	FP031821_8.raw	0/0		9.70337	673.845	649.426	649.426	1.97984e-10	1.8902e-11	0	0
FALSE	High	PMI-Byonic	PMI-Byonic (A2)	A	2	Unambiguous	CPPGFHGPTCR	[R].cPPGFHGPTcR.[Q]	C1(Carbamidomethyl); C10(Carbamidomethyl)	1	1	Q01705	Q01705	Neurogenic locus notch homolog protein 1 OS=Mus musculus OX=10090 GN=Notch1 PE=1 SV=3	0	3	3	1	0	1	1	1	429.191	1285.56	1285.56	1.2022	0.000515164	0	0	2.24177e+06	HCD (High Energy Collision Dissociation)	MS2	15.8919	47.6636	6.61813	2215	2215	2214	FP031821_8.raw	0/0		9.70337	698.881	658.635	658.635	1.97984e-10	2.57897e-11	0	0
FALSE	High	PMI-Byonic	PMI-Byonic (A2)	A	2	Unambiguous	CPPGFHGPTCR	[R].cPPGFHGPTcR.[Q]	C1(Carbamidomethyl); C10(Carbamidomethyl)	1	1	Q01705	Q01705	Neurogenic locus notch homolog protein 1 OS=Mus musculus OX=10090 GN=Notch1 PE=1 SV=3	0	3	3	1	0	1	1	1	429.191	1285.56	1285.56	1.13098	0.000484646	0	0	1.72736e+06	HCD (High Energy Collision Dissociation)	MS2	21.8932	54.593	6.72654	2260	2260	2259	FP031821_8.raw	0/0		8.70337	621.175	583.508	583.508	1.97984e-09	2.36801e-10	0	0
FALSE	High	PMI-Byonic	PMI-Byonic (A2)	A	2	Unambiguous	CPPGFHGPTCR	[R].cPPGFHGPTcR.[Q]	C1(Carbamidomethyl); C10(Carbamidomethyl)	1	1	Q01705	Q01705	Neurogenic locus notch homolog protein 1 OS=Mus musculus OX=10090 GN=Notch1 PE=1 SV=3	0	3	3	1	0	1	1	1	429.191	1285.56	1285.56	0.846114	0.000362576	0	0	1.01679e+06	HCD (High Energy Collision Dissociation)	MS2	10.303	84.6281	6.83708	2304	2304	2303	FP031821_8.raw	0/0		9.70337	651.89	630.38	630.38	1.97984e-10	3.21673e-11	0	0
FALSE	High	PMI-Byonic	PMI-Byonic (A2)	A	2	Unambiguous	CPPGFHGPTCR	[R].cPPGFHGPTcR.[Q]	C1(Carbamidomethyl); C10(Carbamidomethyl)	1	1	Q01705	Q01705	Neurogenic locus notch homolog protein 1 OS=Mus musculus OX=10090 GN=Notch1 PE=1 SV=3	0	3	3	1	0	1	1	1	429.19	1285.56	1285.56	0.276382	0.000118435	0	0	467863	HCD (High Energy Collision Dissociation)	MS2	0	100	6.95718	2355	2355	2349	FP031821_8.raw	0/0		6.31457	478.778	478.778	478.778	4.84647e-07	3.54742e-08	0	0
FALSE	High	PMI-Byonic	PMI-Byonic (A2)	A	2	Unambiguous	CPPGFHGPTCR	[R].cPPGFHGPTcR.[Q]	C1(Carbamidomethyl); C10(Carbamidomethyl)	1	1	Q01705	Q01705	Neurogenic locus notch homolog protein 1 OS=Mus musculus OX=10090 GN=Notch1 PE=1 SV=3	0	3	3	1	0	1	1	1	429.246	1285.72	1285.56	129.534	0.0555078	0	0	1.44436e+06	HCD (High Energy Collision Dissociation)	MS2	39.2994	100	7.01674	2380	2380	2376	FP031821_8.raw	0/0		2.72361	373.523	366.941	366.941	0.00188968	3.71195e-05	0	0
FALSE	High	PMI-Byonic	PMI-Byonic (A2)	A	2	Unambiguous	QDVNECSQNPGLCR	[R].QDVNEcSQNPGLcR.[H]	C6(Carbamidomethyl); C13(Carbamidomethyl)	1	1	Q01705	Q01705	Neurogenic locus notch homolog protein 1 OS=Mus musculus OX=10090 GN=Notch1 PE=1 SV=3	0	2	2	1	0	1	1	1	838.861	1676.71	1676.71	1.78726	0.00149836	0	0	2.26715e+06	HCD (High Energy Collision Dissociation)	MS2	9.56791	100	7.86305	2742	2742	2739	FP031821_8.raw	0/0		13.7027	865.916	865.916	865.916	1.9831e-14	2.48706e-15	0	0
FALSE	High	PMI-Byonic	PMI-Byonic (A2)	A	2	Unambiguous	QDVNECSQNPGLCR	[R].QDVNEcSQNPGLcR.[H]	C6(Carbamidomethyl); C13(Carbamidomethyl)	1	1	Q01705	Q01705	Neurogenic locus notch homolog protein 1 OS=Mus musculus OX=10090 GN=Notch1 PE=1 SV=3	0	2	2	1	0	1	1	1	838.861	1676.71	1676.71	1.78726	0.00149836	0	0	1.31033e+06	HCD (High Energy Collision Dissociation)	MS2	0	100	8.10606	2854	2854	2846	FP031821_8.raw	0/0		10.7034	740.356	740.356	740.356	1.97984e-11	2.61606e-12	0	0
FALSE	High	PMI-Byonic	PMI-Byonic (A2)	A	2	Unambiguous	QDVNECSQNPGLCR	[R].QDVNEcSQNPGLcR.[H]	C6(Carbamidomethyl); C13(Carbamidomethyl)	1	1	Q01705	Q01705	Neurogenic locus notch homolog protein 1 OS=Mus musculus OX=10090 GN=Notch1 PE=1 SV=3	0	3	3	1	0	1	1	1	559.577	1676.72	1676.71	2.9805	0.00166581	0	0	1.14739e+06	HCD (High Energy Collision Dissociation)	MS2	0	100	8.09397	2848	2848	2846	FP031821_8.raw	0/0		5.70179	490.124	490.124	490.124	1.98704e-06	1.85993e-07	0	0
FALSE	High	PMI-Byonic	PMI-Byonic (A2)	A	2	Unambiguous	QDVNECSQNPGLCR	[R].QDVNEcSQNPGLcR.[H]	C6(Carbamidomethyl); C13(Carbamidomethyl)	1	1	Q01705	Q01705	Neurogenic locus notch homolog protein 1 OS=Mus musculus OX=10090 GN=Notch1 PE=1 SV=3	0	3	3	1	0	1	1	1	559.577	1676.72	1676.71	2.43448	0.00136064	0	0	2571391	HCD (High Energy Collision Dissociation)	MS2	13.1228	59.0162	7.86822	2745	2745	2739	FP031821_8.raw	0/0		8.99372	699.161	699.161	699.161	1.01457e-09	1.02777e-10	0	0
FALSE	High	PMI-Byonic	PMI-Byonic (A2)	A	2	Unambiguous	QDVNECSQNPGLCR	[R].QDVNEcSQNPGLcR.[H]	C6(Carbamidomethyl); C13(Carbamidomethyl)	1	1	Q01705	Q01705	Neurogenic locus notch homolog protein 1 OS=Mus musculus OX=10090 GN=Notch1 PE=1 SV=3	0	2	2	1	0	1	1	1	838.861	1676.72	1676.71	2.4425	0.00204768	0	0	5.5976e+06	HCD (High Energy Collision Dissociation)	MS2	1.92366	40.8977	7.97785	2794	2794	2793	FP031821_8.raw	0/0		11.7034	798.961	798.961	798.961	1.97981e-12	2.0352e-13	0	0
FALSE	High	PMI-Byonic	PMI-Byonic (A2)	A	2	Unambiguous	QDVNECSQNPGLCR	[R].QDVNEcSQNPGLcR.[H]	C6(Carbamidomethyl); C13(Carbamidomethyl)	1	1	Q01705	Q01705	Neurogenic locus notch homolog protein 1 OS=Mus musculus OX=10090 GN=Notch1 PE=1 SV=3	0	3	3	1	0	1	1	1	559.577	1676.72	1676.71	2.76209	0.00154374	0	0	3.4421e+06	HCD (High Energy Collision Dissociation)	MS2	6.66818	32.9548	7.97903	2795	2795	2793	FP031821_8.raw	0/0		8.99372	666.843	666.843	666.843	1.01457e-09	1.29594e-10	0	0
FALSE	High	PMI-Byonic	PMI-Byonic (A2)	A	2	Unambiguous	ATHTGPHCELPYVPCSPSPCQNGGTCRPTGDTTHECACLPGFAGQNCEENVDDCPGNNCK	[R].ATHTGPHcELPYVPcsPSPcQNGGTcRPTGDTTHEcAcLPGFAGQNcEENVDDcPGNNcK.[N]	C8(Carbamidomethyl); C15(Carbamidomethyl); S16(HexNAc(1)Hex(1)Fuc(1)); C20(Carbamidomethyl); C26(Carbamidomethyl); C36(Carbamidomethyl); C38(Carbamidomethyl); C47(Carbamidomethyl); C54(Carbamidomethyl); C59(Carbamidomethyl)	1	1	Q01705	Q01705	Neurogenic locus notch homolog protein 1 OS=Mus musculus OX=10090 GN=Notch1 PE=1 SV=3	0	6	6	1	0	1	1	1	1211.33	7262.94	7256.91	830.774	1.00481	0	0	2.50661e+06	HCD (High Energy Collision Dissociation)	MS2	0	88.4417	11.4679	4382	4382	4372	FP031821_8.raw	0/0		5.71253	546.662	546.662	0	1.93852e-06	1.52011e-07	0	0
FALSE	High	PMI-Byonic	PMI-Byonic (A2)	A	2	Unambiguous	ATHTGPHCELPYVPCSPSPCQNGGTCRPTGDTTHECACLPGFAGQNCEENVDDCPGNNCK	[R].ATHTGPHcELPYVPcsPSPcQNGGTcRPTGDTTHEcAcLPGFAGQNcEENVDDcPGNNcK.[N]	C8(Carbamidomethyl); C15(Carbamidomethyl); S16(Fuc(1)); C20(Carbamidomethyl); C26(Carbamidomethyl); C36(Carbamidomethyl); C38(Carbamidomethyl); C47(Carbamidomethyl); C54(Carbamidomethyl); C59(Carbamidomethyl)	1	1	Q01705	Q01705	Neurogenic locus notch homolog protein 1 OS=Mus musculus OX=10090 GN=Notch1 PE=1 SV=3	0	6	6	1	0	1	1	1	1150.31	6896.8	6891.78	728.784	0.837103	0	0	4.37967e+06	HCD (High Energy Collision Dissociation)	MS2	21.2993	50.337	11.4659	4381	4381	4372	FP031821_8.raw	0/0		7.74926	631.056	631.056	0	1.78133e-08	1.12297e-09	0	0
FALSE	High	PMI-Byonic	PMI-Byonic (A2)	A	2	Unambiguous	NGGACVDGVNTYNCR	[K].NGGAcVDGVNTYNcR.[C]	C5(Carbamidomethyl); C14(Carbamidomethyl)	1	1	Q01705	Q01705	Neurogenic locus notch homolog protein 1 OS=Mus musculus OX=10090 GN=Notch1 PE=1 SV=3	0	2	2	1	0	1	1	1	828.848	1656.69	1656.69	2.30631	0.00191041	0	0	1.65644e+06	HCD (High Energy Collision Dissociation)	MS2	32.9827	100	8.39185	2984	2984	2978	FP031821_8.raw	0/0		9.52729	673.308	673.308	673.308	2.96971e-10	4.70162e-11	0	0
FALSE	High	PMI-Byonic	PMI-Byonic (A2)	A	2	Unambiguous	NGGACVDGVNTYNCR	[K].NGGAcVDGVNTYNcR.[C]	C5(Carbamidomethyl); C14(Carbamidomethyl)	1	1	Q01705	Q01705	Neurogenic locus notch homolog protein 1 OS=Mus musculus OX=10090 GN=Notch1 PE=1 SV=3	0	2	2	1	0	1	1	1	828.848	1656.69	1656.69	2.30631	0.00191041	0	0	2.43769e+06	HCD (High Energy Collision Dissociation)	MS2	8.65468	100	8.50323	3034	3034	3033	FP031821_8.raw	0/0		9.52729	651.989	651.989	651.989	2.96971e-10	5.5348e-11	0	0
FALSE	High	PMI-Byonic	PMI-Byonic (A2)	A	2	Unambiguous	NGGACVDGVNTYNCR	[K].nGGAcVDGVNTYNcr.[C]	N1(Deamidated); C5(Carbamidomethyl); C14(Carbamidomethyl); R15(Deamidated)	1	1	Q01705	Q01705	Neurogenic locus notch homolog protein 1 OS=Mus musculus OX=10090 GN=Notch1 PE=1 SV=3	0	2	2	1	0	1	1	1	830.349	1659.69	1658.65	625.359	0.518627	0	0	3442759	HCD (High Energy Collision Dissociation)	MS2	11.311	77.4736	10.1399	3779	3779	3778	FP031821_8.raw	0/0		1.54184	208.56	208.56	208.56	0.0287184	0.000989005	0	0
FALSE	High	PMI-Byonic	PMI-Byonic (A2)	A	2	Unambiguous	NGGACVDGVNTYNCR	[K].nGGAcVDGVNTYNcR.[C]	N1(Deamidated); C5(Carbamidomethyl); C14(Carbamidomethyl)	1	1	Q01705	Q01705	Neurogenic locus notch homolog protein 1 OS=Mus musculus OX=10090 GN=Notch1 PE=1 SV=3	0	2	2	1	0	1	1	1	829.341	1657.68	1657.67	3.69974	0.00306647	0	0	498883	HCD (High Energy Collision Dissociation)	MS2	8.2651	100	10.0132	3722	3722	3712	FP031821_8.raw	0/0		7.40235	575.592	575.592	500.383	3.95956e-08	3.12505e-09	0	0
FALSE	High	PMI-Byonic	PMI-Byonic (A2)	A	2	Unambiguous	NGGACVDGVNTYNCR	[K].nGGAcVDGVNTYNcR.[C]	N1(Deamidated); C5(Carbamidomethyl); C14(Carbamidomethyl)	1	1	Q01705	Q01705	Neurogenic locus notch homolog protein 1 OS=Mus musculus OX=10090 GN=Notch1 PE=1 SV=3	0	3	3	1	0	1	1	1	553.232	1657.68	1657.67	7.07906	0.00391158	0	0	496020	HCD (High Energy Collision Dissociation)	MS2	37.7794	100	9.81507	3633	3633	3624	FP031821_8.raw	0/0		4.13687	489.843	489.843	378.359	7.2968e-05	1.85676e-06	0	0
FALSE	High	PMI-Byonic	PMI-Byonic (A2)	A	2	Unambiguous	NGGACVDGVNTYNCR	[K].nGGAcVDGVNTYNcR.[C]	N1(Deamidated); C5(Carbamidomethyl); C14(Carbamidomethyl)	1	1	Q01705	Q01705	Neurogenic locus notch homolog protein 1 OS=Mus musculus OX=10090 GN=Notch1 PE=1 SV=3	0	2	2	1	0	1	1	1	829.341	1657.67	1657.67	3.2579	0.00270026	0	0	2.11878e+06	HCD (High Energy Collision Dissociation)	MS2	2.28083	51.835	9.87152	3659	3659	3657	FP031821_8.raw	0/0		9.40235	677.624	677.624	581.761	3.95956e-10	7.42831e-11	0	0
FALSE	High	PMI-Byonic	PMI-Byonic (A2)	A	2	Unambiguous	NGGACVDGVNTYNCR	[K].nGGAcVDGVNTYNcR.[C]	N1(Deamidated); C5(Carbamidomethyl); C14(Carbamidomethyl)	1	1	Q01705	Q01705	Neurogenic locus notch homolog protein 1 OS=Mus musculus OX=10090 GN=Notch1 PE=1 SV=3	0	2	2	1	0	1	1	1	829.341	1657.68	1657.67	3.47882	0.00288337	0	0	1.00193e+06	HCD (High Energy Collision Dissociation)	MS2	6.47484	100	9.76127	3609	3609	3602	FP031821_8.raw	0/0		10.4024	714.928	714.928	621.543	3.95956e-11	6.77327e-12	0	0
FALSE	High	PMI-Byonic	PMI-Byonic (A2)	A	2	Unambiguous	NGGACVDGVNTYNCR	[K].nGGAcVDGVNTYNcR.[C]	N1(Deamidated); C5(Carbamidomethyl); C14(Carbamidomethyl)	1	1	Q01705	Q01705	Neurogenic locus notch homolog protein 1 OS=Mus musculus OX=10090 GN=Notch1 PE=1 SV=3	0	2	2	1	0	1	1	1	829.341	1657.67	1657.67	2.96334	0.00245612	0	0	884069	HCD (High Energy Collision Dissociation)	MS2	0	100	9.20298	3358	3358	3349	FP031821_8.raw	0/0		8.40235	612.242	612.242	529.385	3.95956e-09	3.76949e-10	0	0
FALSE	High	PMI-Byonic	PMI-Byonic (A2)	A	2	Unambiguous	NGGACVDGVNTYNCR	[K].NGGAcVdGVNTYNcR.[C]	C5(Carbamidomethyl); D7(Oxidation); C14(Carbamidomethyl)	1	1	Q01705	Q01705	Neurogenic locus notch homolog protein 1 OS=Mus musculus OX=10090 GN=Notch1 PE=1 SV=3	0	2	2	1	0	1	1	1	836.842	1672.68	1672.68	-1.60871	-0.00134543	0	0	425992	HCD (High Energy Collision Dissociation)	MS2	13.5001	100	8.70719	3126	3126	3119	FP031821_8.raw	0/0		6.62432	592.914	592.914	142.847	2.37507e-07	1.07978e-08	0	0
FALSE	High	PMI-Byonic	PMI-Byonic (A2)	A	2	Unambiguous	NGGACVDGVNTYNCR	[K].nGGAcVDGVNTYNcR.[C]	N1(Deamidated); C5(Carbamidomethyl); C14(Carbamidomethyl)	1	1	Q01705	Q01705	Neurogenic locus notch homolog protein 1 OS=Mus musculus OX=10090 GN=Notch1 PE=1 SV=3	0	2	2	1	0	1	1	1	829.34	1657.67	1657.67	2.44787	0.00202888	0	0	223290	HCD (High Energy Collision Dissociation)	MS2	0	100	9.33227	3416	3416	3415	FP031821_8.raw	0/0		6.36029	509.344	509.344	472.49	4.36222e-07	2.61164e-08	0	0
FALSE	High	PMI-Byonic	PMI-Byonic (A2)	A	2	Unambiguous	VASFYCECPHGR	[R].VASFYcEcPHGR.[T]	C6(Carbamidomethyl); C8(Carbamidomethyl)	1	1	Q01705	Q01705	Neurogenic locus notch homolog protein 1 OS=Mus musculus OX=10090 GN=Notch1 PE=1 SV=3	0	3	3	1	0	1	1	1	494.881	1482.63	1482.63	2.22201	0.00109813	0	0	4.08363e+06	HCD (High Energy Collision Dissociation)	MS2	0	58.9782	8.14121	2869	2869	2868	FP031821_8.raw	0/0		10.7034	730.712	725.756	725.756	1.97984e-11	3.47517e-12	0	0
FALSE	High	PMI-Byonic	PMI-Byonic (A2)	A	2	Unambiguous	VASFYCECPHGR	[R].VASFYcEcPHGR.[T]	C6(Carbamidomethyl); C8(Carbamidomethyl)	1	1	Q01705	Q01705	Neurogenic locus notch homolog protein 1 OS=Mus musculus OX=10090 GN=Notch1 PE=1 SV=3	0	3	3	1	0	1	1	1	494.881	1482.63	1482.63	1.3575	0.000670888	0	0	6575066	HCD (High Energy Collision Dissociation)	MS2	3.37996	25.3966	7.90911	2763	2763	2760	FP031821_8.raw	0/0		10.7034	741.897	741.897	741.897	1.97984e-11	1.66149e-12	0	0
FALSE	High	PMI-Byonic	PMI-Byonic (A2)	A	2	Unambiguous	VASFYCECPHGR	[R].VASFYcEcPHGR.[T]	C6(Carbamidomethyl); C8(Carbamidomethyl)	1	1	Q01705	Q01705	Neurogenic locus notch homolog protein 1 OS=Mus musculus OX=10090 GN=Notch1 PE=1 SV=3	0	2	2	1	0	1	1	1	741.818	1482.63	1482.63	2.39574	0.00177599	0	0	1.49001e+06	HCD (High Energy Collision Dissociation)	MS2	5.10743	100	7.94354	2779	2779	2771	FP031821_8.raw	0/0		10.6927	781.48	717.772	717.772	2.02888e-11	4.27582e-12	0	0
FALSE	High	PMI-Byonic	PMI-Byonic (A2)	A	2	Unambiguous	VASFYCECPHGR	[R].VASFYcEcPHGR.[T]	C6(Carbamidomethyl); C8(Carbamidomethyl)	1	1	Q01705	Q01705	Neurogenic locus notch homolog protein 1 OS=Mus musculus OX=10090 GN=Notch1 PE=1 SV=3	0	3	3	1	0	1	1	1	494.881	1482.63	1482.63	1.8515	0.000915028	0	0	488064	HCD (High Energy Collision Dissociation)	MS2	48.5682	100	8.51754	3041	3041	3033	FP031821_8.raw	0/0		5.30589	418.518	418.518	418.518	4.94439e-06	2.72509e-07	0	0
FALSE	High	PMI-Byonic	PMI-Byonic (A2)	A	2	Unambiguous	VASFYCECPHGR	[R].VASFYcEcPHGR.[T]	C6(Carbamidomethyl); C8(Carbamidomethyl)	1	1	Q01705	Q01705	Neurogenic locus notch homolog protein 1 OS=Mus musculus OX=10090 GN=Notch1 PE=1 SV=3	0	3	3	1	0	1	1	1	494.881	1482.63	1482.63	2.59251	0.00128124	0	0	1.43619e+06	HCD (High Energy Collision Dissociation)	MS2	8.20831	60.2968	8.26694	2928	2928	2923	FP031821_8.raw	0/0		8.70337	633.909	628.961	628.961	1.97984e-09	2.8267e-10	0	0
FALSE	High	PMI-Byonic	PMI-Byonic (A2)	A	2	Unambiguous	VASFYCECPHGR	[R].VASFYcEcPHGR.[T]	C6(Carbamidomethyl); C8(Carbamidomethyl)	1	1	Q01705	Q01705	Neurogenic locus notch homolog protein 1 OS=Mus musculus OX=10090 GN=Notch1 PE=1 SV=3	0	3	3	1	0	1	1	1	494.881	1482.63	1482.63	1.91325	0.000945546	0	0	30097246	HCD (High Energy Collision Dissociation)	MS2	5.02121	6.28446	8.02478	2816	2816	2815	FP031821_8.raw	0/0		11.7034	754.769	754.769	754.769	1.97981e-12	3.21939e-13	0	0
FALSE	High	PMI-Byonic	PMI-Byonic (A2)	A	2	Unambiguous	AICTCPSGYTGPACSQDVDECALGANPCEHAGK	[K].AIcTcPSGYTGPAcSQDVDEcALGANPcEHAGK.[C]	C3(Carbamidomethyl); C5(Carbamidomethyl); C14(Carbamidomethyl); C21(Carbamidomethyl); C28(Carbamidomethyl)	1	1	Q01705	Q01705	Neurogenic locus notch homolog protein 1 OS=Mus musculus OX=10090 GN=Notch1 PE=1 SV=3	0	3	3	1	0	1	1	1	1185.16	3553.47	3553.45	3.40913	0.00403807	0	0	514778	HCD (High Energy Collision Dissociation)	MS2	0	100	11.4279	4363	4363	4361	FP031821_8.raw	0/0		30.0057	1245.82	1245.82	1245.82	9.86859e-31	9.8684e-31	0	0
FALSE	High	PMI-Byonic	PMI-Byonic (A2)	A	2	Unambiguous	AICTCPSGYTGPACSQDVDECALGANPCEHAGK	[K].AIcTcPSGYTGPAcSQDVDEcALGANPcEHAGK.[C]	C3(Carbamidomethyl); C5(Carbamidomethyl); C14(Carbamidomethyl); C21(Carbamidomethyl); C28(Carbamidomethyl)	1	1	Q01705	Q01705	Neurogenic locus notch homolog protein 1 OS=Mus musculus OX=10090 GN=Notch1 PE=1 SV=3	0	4	4	1	0	1	1	1	889.126	3553.48	3553.45	8.16318	0.00725187	0	0	295641	HCD (High Energy Collision Dissociation)	MS2	28.2672	100	11.4388	4369	4369	4361	FP031821_8.raw	0/0		30.0057	1250.59	1250.59	1250.59	9.86859e-31	9.86843e-31	0	0
FALSE	High	PMI-Byonic	PMI-Byonic (A2)	A	2	Unambiguous	AICTCPSGYTGPACSQDVDECALGANPCEHAGK	[K].AIcTcPSGYTGPAcSQDVDEcALGANPcEHAGK.[C]	C3(Carbamidomethyl); C5(Carbamidomethyl); C14(Carbamidomethyl); C21(Carbamidomethyl); C28(Carbamidomethyl)	1	1	Q01705	Q01705	Neurogenic locus notch homolog protein 1 OS=Mus musculus OX=10090 GN=Notch1 PE=1 SV=3	0	4	4	1	0	1	1	1	889.125	3553.48	3553.45	6.37685	0.00566496	0	0	1.9086e+06	HCD (High Energy Collision Dissociation)	MS2	0	57.21	11.3044	4308	4308	4306	FP031821_8.raw	0/0		30.0057	1535	1535	1535	9.86859e-31	9.86835e-31	0	0
FALSE	High	PMI-Byonic	PMI-Byonic (A2)	A	2	Unambiguous	AICTCPSGYTGPACSQDVDECALGANPCEHAGK	[K].AIcTcPSGYTGPAcSQDVDEcALGANPcEHAGK.[C]	C3(Carbamidomethyl); C5(Carbamidomethyl); C14(Carbamidomethyl); C21(Carbamidomethyl); C28(Carbamidomethyl)	1	1	Q01705	Q01705	Neurogenic locus notch homolog protein 1 OS=Mus musculus OX=10090 GN=Notch1 PE=1 SV=3	0	3	3	1	0	1	1	1	1185.16	3553.47	3553.45	3.82136	0.00452635	0	0	267759	HCD (High Energy Collision Dissociation)	MS2	0	100	11.5646	4426	4426	4416	FP031821_8.raw	0/0		14.3693	1014.48	1014.48	1014.48	4.27297e-15	5.59985e-16	0	0
FALSE	High	PMI-Byonic	PMI-Byonic (A2)	A	2	Unambiguous	AICTCPSGYTGPACSQDVDECALGANPCEHAGK	[K].AIcTcPSGYTGPAcSQDVDEcALGANPcEHAGK.[C]	C3(Carbamidomethyl); C5(Carbamidomethyl); C14(Carbamidomethyl); C21(Carbamidomethyl); C28(Carbamidomethyl)	1	1	Q01705	Q01705	Neurogenic locus notch homolog protein 1 OS=Mus musculus OX=10090 GN=Notch1 PE=1 SV=3	0	3	3	1	0	1	1	1	1185.16	3553.48	3553.45	6.29475	0.00745604	0	0	3712206	HCD (High Energy Collision Dissociation)	MS2	0	44.928	11.303	4307	4307	4306	FP031821_8.raw	0/0		30.0057	1415.64	1415.64	1415.64	9.86859e-31	9.86827e-31	0	0
FALSE	High	PMI-Byonic	PMI-Byonic (A2)	A	2	Unambiguous	AICTCPSGYTGPACSQDVDECALGANPCEHAGK	[K].AIcTcPSGYTGPAcSQDVDEcALGANPcEHAGK.[C]	C3(Carbamidomethyl); C5(Carbamidomethyl); C14(Carbamidomethyl); C21(Carbamidomethyl); C28(Carbamidomethyl)	1	1	Q01705	Q01705	Neurogenic locus notch homolog protein 1 OS=Mus musculus OX=10090 GN=Notch1 PE=1 SV=3	0	4	4	1	0	1	1	1	889.122	3553.47	3553.45	3.62864	0.00322355	0	0	571069	HCD (High Energy Collision Dissociation)	MS2	0	100	11.1842	4256	4256	4251	FP031821_8.raw	0/0		30.0057	1460.64	1460.64	1460.64	9.86859e-31	9.8681e-31	0	0
FALSE	High	PMI-Byonic	PMI-Byonic (A2)	A	2	Unambiguous	AICTCPSGYTGPACSQDVDECALGANPCEHAGK	[K].AIcTcPSGYTGPAcSQDVDEcALGANPcEHAGK.[C]	C3(Carbamidomethyl); C5(Carbamidomethyl); C14(Carbamidomethyl); C21(Carbamidomethyl); C28(Carbamidomethyl)	1	1	Q01705	Q01705	Neurogenic locus notch homolog protein 1 OS=Mus musculus OX=10090 GN=Notch1 PE=1 SV=3	0	3	3	1	0	1	1	1	1185.16	3553.48	3553.45	5.77946	0.00684568	0	0	820523	HCD (High Energy Collision Dissociation)	MS2	0	100	11.182	4255	4255	4251	FP031821_8.raw	0/0		30.0057	1434.77	1434.77	1434.77	9.86859e-31	9.86761e-31	0	0
FALSE	High	PMI-Byonic	PMI-Byonic (A2)	A	2	Unambiguous	INEFQCQCPK	[K].INEFQcQcPK.[G]	C6(Carbamidomethyl); C8(Carbamidomethyl)	1	1	Q01705	Q01705	Neurogenic locus notch homolog protein 1 OS=Mus musculus OX=10090 GN=Notch1 PE=1 SV=3	0	2	2	1	0	1	1	1	662.296	1323.58	1323.58	1.33712	0.000884897	0	0	1.90493e+06	HCD (High Energy Collision Dissociation)	MS2	10.2798	100	7.95626	2784	2784	2782	FP031821_8.raw	0/0		7.70337	583.776	583.776	583.776	1.97984e-08	1.56762e-09	0	0
FALSE	High	PMI-Byonic	PMI-Byonic (A2)	A	2	Unambiguous	INEFQCQCPK	[K].InEFQcqcPK.[G]	N2(Deamidated); C6(Carbamidomethyl); Q7(Deamidated); C8(Carbamidomethyl)	1	1	Q01705	Q01705	Neurogenic locus notch homolog protein 1 OS=Mus musculus OX=10090 GN=Notch1 PE=1 SV=3	0	2	2	1	0	1	1	1	663.281	1325.56	1325.55	4.08697	0.00270874	0	0	576361	HCD (High Energy Collision Dissociation)	MS2	0	100	9.66186	3564	3564	3558	FP031821_8.raw	0/0		0.668052	103.187	10.9967	10.9967	0.214757	0.00782789	0	0
FALSE	Medium	PMI-Byonic	PMI-Byonic (A2)	A	2	Unambiguous	INEFQCQCPK	[K].InEFQcqcPK.[G]	N2(Deamidated); C6(Carbamidomethyl); Q7(Deamidated); C8(Carbamidomethyl)	1	1	Q01705	Q01705	Neurogenic locus notch homolog protein 1 OS=Mus musculus OX=10090 GN=Notch1 PE=1 SV=3	0	2	2	1	0	1	1	1	663.282	1325.56	1325.55	5.28414	0.0035022	0	0	341801	HCD (High Energy Collision Dissociation)	MS2	18.1316	100	9.84547	3647	3647	3646	FP031821_8.raw	0/0		0.668052	104.288	39.7879	19.1273	0.214757	0.010871	0	0
FALSE	High	PMI-Byonic	PMI-Byonic (A2)	A	2	Unambiguous	GFNGHLCQYDVDECASTPCK	[K].GFnGHLcqYDVDEcAstPcK.[N]	N3(Deamidated); C7(Carbamidomethyl); Q8(Deamidated); C14(Carbamidomethyl); S16(Fuc(1)); T17(Fuc(1)); C19(Carbamidomethyl)	1	1	Q01705	Q01705	Neurogenic locus notch homolog protein 1 OS=Mus musculus OX=10090 GN=Notch1 PE=1 SV=3	0	3	3	1	0	1	1	1	884.693	2652.06	2652.04	8.02551	0.00709466	0	0	254679	HCD (High Energy Collision Dissociation)	MS2	0	100	10.1092	3766	3766	3756	FP031821_8.raw	0/0		0.911688	228.394	228.394	228.394	0.12255	0.0046926	0	0
FALSE	High	PMI-Byonic	PMI-Byonic (A2)	A	2	Unambiguous	HGGTCQDRDNSYLCLCLK	[R].HGGtcQDRDNSYLcLcLK.[G]	T4(HexNAc(1)Hex(1)Fuc(1)); C5(Carbamidomethyl); C14(Carbamidomethyl); C16(Carbamidomethyl)	1	1	Q01705	Q01705	Neurogenic locus notch homolog protein 1 OS=Mus musculus OX=10090 GN=Notch1 PE=1 SV=3	1	3	3	1	0	1	1	1	903.39	2708.15	2708.15	2.20431	0.00198986	0	0	1.3222e+06	HCD (High Energy Collision Dissociation)	MS2	0	100	10.0482	3737	3737	3734	FP031821_8.raw	0/0		4.74764	517.196	517.196	2	1.78796e-05	5.86921e-07	0	0
FALSE	High	PMI-Byonic	PMI-Byonic (A2)	A	2	Unambiguous	HGGTCQDRDNSYLCLCLK	[R].HGGTcQDRDNsYLcLcLK.[G]	C5(Carbamidomethyl); S11(HexNAc(1)Hex(1)Fuc(1)); C14(Carbamidomethyl); C16(Carbamidomethyl)	1	1	Q01705	Q01705	Neurogenic locus notch homolog protein 1 OS=Mus musculus OX=10090 GN=Notch1 PE=1 SV=3	1	4	4	1	0	1	1	1	677.794	2708.15	2708.15	1.59083	0.00107705	0	0	1.03135e+06	HCD (High Energy Collision Dissociation)	MS2	0	100	9.974	3704	3704	3701	FP031821_8.raw	0/0		8.92525	694.158	694.158	12.5879	1.18781e-09	1.59828e-10	0	0
FALSE	High	PMI-Byonic	PMI-Byonic (A2)	A	2	Unambiguous	HGGTCQDRDNSYLCLCLK	[R].HGGTcQDRDNsYLcLcLK.[G]	C5(Carbamidomethyl); S11(Fuc(1)); C14(Carbamidomethyl); C16(Carbamidomethyl)	1	1	Q01705	Q01705	Neurogenic locus notch homolog protein 1 OS=Mus musculus OX=10090 GN=Notch1 PE=1 SV=3	1	4	4	1	0	1	1	1	586.511	2343.02	2343.02	3.13865	0.00183848	0	0	796345	HCD (High Energy Collision Dissociation)	MS2	2.32371	100	10.0005	3716	3716	3712	FP031821_8.raw	0/0		5.75826	496.03	496.03	2.24261	1.74477e-06	1.17655e-07	0	0
FALSE	High	PMI-Byonic	PMI-Byonic (A2)	A	2	Unambiguous	HGGTCQDRDNSYLCLCLK	[R].HGGtcQDRDNSYLcLcLK.[G]	T4(Fuc(1)); C5(Carbamidomethyl); C14(Carbamidomethyl); C16(Carbamidomethyl)	1	1	Q01705	Q01705	Neurogenic locus notch homolog protein 1 OS=Mus musculus OX=10090 GN=Notch1 PE=1 SV=3	1	4	4	1	0	1	1	1	586.511	2343.02	2343.02	2.72185	0.00159434	0	0	392227	HCD (High Energy Collision Dissociation)	MS2	25.6616	100	10.1176	3769	3769	3767	FP031821_8.raw	0/0		2.46354	348.511	348.511	6.8	0.00343923	9.38212e-05	0	0
FALSE	High	PMI-Byonic	PMI-Byonic (A2)	A	2	Unambiguous	HGGTCQDRDNSYLCLCLK	[R].HGGTcQDRDNsYLcLcLK.[G]	C5(Carbamidomethyl); S11(HexNAc(1)Hex(1)Fuc(1)); C14(Carbamidomethyl); C16(Carbamidomethyl)	1	1	Q01705	Q01705	Neurogenic locus notch homolog protein 1 OS=Mus musculus OX=10090 GN=Notch1 PE=1 SV=3	1	4	4	1	0	1	1	1	677.795	2708.16	2708.15	3.12338	0.00211465	0	0	1.89142e+06	HCD (High Energy Collision Dissociation)	MS2	27.8492	86.2886	10.092	3757	3757	3756	FP031821_8.raw	0/0		9.92525	706.785	706.785	12.3305	1.18781e-10	1.14402e-11	0	0
FALSE	High	PMI-Byonic	PMI-Byonic (A2)	A	2	Unambiguous	HGGTCQDRDNSYLCLCLK	[R].HGGtcQDRDNSYLcLcLK.[G]	T4(Fuc(1)); C5(Carbamidomethyl); C14(Carbamidomethyl); C16(Carbamidomethyl)	1	1	Q01705	Q01705	Neurogenic locus notch homolog protein 1 OS=Mus musculus OX=10090 GN=Notch1 PE=1 SV=3	1	3	3	1	0	1	1	1	781.679	2343.02	2343.02	3.14439	0.00245578	0	0	820677	HCD (High Energy Collision Dissociation)	MS2	2.6871	100	10.0027	3717	3717	3712	FP031821_8.raw	0/0		3.71099	539.611	539.611	6.8	0.000194539	5.17887e-06	0	0
FALSE	High	PMI-Byonic	PMI-Byonic (A2)	A	2	Unambiguous	HGGTCQDRDNSYLCLCLK	[R].HGGtcQDRDNSYLcLcLK.[G]	T4(HexNAc(1)Hex(1)Fuc(1)NeuAc(1)); C5(Carbamidomethyl); C14(Carbamidomethyl); C16(Carbamidomethyl)	1	1	Q01705	Q01705	Neurogenic locus notch homolog protein 1 OS=Mus musculus OX=10090 GN=Notch1 PE=1 SV=3	1	4	4	1	0	1	1	1	750.57	2999.26	2999.24	5.19498	0.00389525	0	0	1.85697e+06	HCD (High Energy Collision Dissociation)	MS2	3.8267	100	11.1554	4243	4243	4240	FP031821_8.raw	0/0		8.92525	670.967	670.967	3.38092	1.18781e-09	1.88383e-10	0	0
[truncated: 7 more columns]
