# Supplementary material for: Modulation of the NOTCH1 Pathway by LUNATIC FRINGE Is Dominant over That of MANIC or RADICAL FRINGE
Source: Molecules. 2021 Sep 30;26(19):5942. doi: 10.3390/molecules26195942 (PMC8512825; doi:10.3390/molecules26195942)
Supplement: Supplementary file 1 [file molecules-26-05942-s001.zip › Supplement/Table S38.xlsx]

## Sheet: Table S38
	V8 digestion of mN1 EGF1-18 + RFNG expressed in U2OS analyzed for Figure 3, 7, S2 ,S3 and S6.
	Tab			Biological replicate number						The peptides used to generate the EICs are highlighted in red and bold
	FP072920_10			1
	FP072920_10-2
	FP030521_9			2
	FP112420_24-(01)
	FP031821_17-(01)			3

## Sheet: FP072920_10
Checked	Confidence	Identifying Node Type	Identifying Node	Search ID	Identifying Node No	PSM Ambiguity	Sequence	Annotated Sequence	Modifications	# Protein Groups	# Proteins	Master Protein Accessions	Protein Accessions	Protein Descriptions	# Missed Cleavages	Charge	Original Precursor Charge	DeltaScore	DeltaCn	Rank	Search Engine Rank	Concatenated Rank	m/z [Da]	MH+ [Da]	Theo. MH+ [Da]	DeltaM [ppm]	Deltam/z [Da]	Matched Ions	Total Ions	Intensity	Activation Type	MS Order	Isolation Interference [%]	Ion Inject Time [ms]	RT [min]	First Scan	Last Scan	Master Scan(s)	Spectrum File	Ions Matched	Annotation	|Log Prob|	Byonic Score	Delta Byonic Score	Delta Mod Score	PEP 2D	q-Value 2D	FDR 2D	Peptide Group FDR 2D
FALSE	High	PMI-Byonic	PMI-Byonic (A2)	A	2	Unambiguous	YKCRCPPGWSGKSCQQADPCASNPCANGGQCLPFE	[E].YKcRcPPGWSGKscQQADPcASNPcANGGQcLPFE.[S]	C3(Carbamidomethyl); C5(Carbamidomethyl); S13(Hex(1)Pent(1)); C14(Carbamidomethyl); C20(Carbamidomethyl); C25(Carbamidomethyl); C31(Carbamidomethyl)	1	1	Q01705	Q01705	Neurogenic locus notch homolog protein 1 OS=Mus musculus OX=10090 GN=Notch1 PE=1 SV=3	0	4	4	1	0	1	1	1	1085.69	4339.75	4338.77	226.191	0.245348	0	0	1.89148e+06	HCD (High Energy Collision Dissociation)	MS2	1.27931	58.9519	11.7437	4272	4272	4271	FP072920_10.raw	0/0		7.22392	614.135	614.135	0	5.97145e-08	1.00782e-08	0	0
FALSE	High	PMI-Byonic	PMI-Byonic (A2)	A	2	Unambiguous	YKCRCPPGWSGKSCQQADPCASNPCANGGQCLPFE	[E].YKcRcPPGWSGKscQQADPcASNPcANGGQcLPFE.[S]	C3(Carbamidomethyl); C5(Carbamidomethyl); S13(Hex(1)Pent(1)); C14(Carbamidomethyl); C20(Carbamidomethyl); C25(Carbamidomethyl); C31(Carbamidomethyl)	1	1	Q01705	Q01705	Neurogenic locus notch homolog protein 1 OS=Mus musculus OX=10090 GN=Notch1 PE=1 SV=3	0	4	4	1	0	1	1	1	1085.69	4339.76	4338.77	226.866	0.24608	0	0	3.04612e+06	HCD (High Energy Collision Dissociation)	MS2	0	55.7694	11.6222	4217	4217	4216	FP072920_10.raw	0/0		5.93532	525.476	525.476	0	1.16059e-06	2.89455e-07	0	0
FALSE	High	PMI-Byonic	PMI-Byonic (A2)	A	2	Unambiguous	YKCRCPPGWSGKSCQQADPCASNPCANGGQCLPFE	[E].YKcRcPPGWsGKScQQADPcASNPcANGGQcLPFE.[S]	C3(Carbamidomethyl); C5(Carbamidomethyl); S10(Hex(1)Pent(2)); C14(Carbamidomethyl); C20(Carbamidomethyl); C25(Carbamidomethyl); C31(Carbamidomethyl)	1	1	Q01705	Q01705	Neurogenic locus notch homolog protein 1 OS=Mus musculus OX=10090 GN=Notch1 PE=1 SV=3	0	4	4	1	0	1	1	1	1119.21	4473.81	4470.81	670.51	0.749431	0	0	694944	HCD (High Energy Collision Dissociation)	MS2	58.3629	100	11.4186	4127	4127	4117	FP072920_10.raw	0/0		5.75241	387.95	387.95	3.6	1.76842e-06	5.74342e-07	0	0
FALSE	High	PMI-Byonic	PMI-Byonic (A2)	A	2	Unambiguous	YKCRCPPGWSGKSCQQADPCASNPCANGGQCLPFE	[E].YKcRcPPGWSGKScQQADPcAsNPcANGGQcLPFE.[S]	C3(Carbamidomethyl); C5(Carbamidomethyl); C14(Carbamidomethyl); C20(Carbamidomethyl); S22(Hex(1)Pent(1)); C25(Carbamidomethyl); C31(Carbamidomethyl)	1	1	Q01705	Q01705	Neurogenic locus notch homolog protein 1 OS=Mus musculus OX=10090 GN=Notch1 PE=1 SV=3	0	4	4	1	0	1	1	1	1085.95	4340.78	4338.77	462.748	0.50194	0	0	1.1536e+06	HCD (High Energy Collision Dissociation)	MS2	24.4087	100	11.3821	4111	4111	4106	FP072920_10.raw	0/0		6.01964	548.767	548.767	0	9.55789e-07	1.73544e-07	0	0
FALSE	High	PMI-Byonic	PMI-Byonic (A2)	A	2	Unambiguous	YKCRCPPGWSGKSCQQADPCASNPCANGGQCLPFE	[E].YKcRcPPGWsGKScQQADPcASNPcANGGQcLPFE.[S]	C3(Carbamidomethyl); C5(Carbamidomethyl); S10(Hex(1)); C14(Carbamidomethyl); C20(Carbamidomethyl); C25(Carbamidomethyl); C31(Carbamidomethyl)	1	1	Q01705	Q01705	Neurogenic locus notch homolog protein 1 OS=Mus musculus OX=10090 GN=Notch1 PE=1 SV=3	0	4	4	1	0	1	1	1	1053.18	4209.72	4206.73	710.176	0.746879	0	0	646730	HCD (High Energy Collision Dissociation)	MS2	34.8684	100	11.6638	4236	4236	4227	FP072920_10.raw	0/0		5.60958	461.052	461.052	2.4	2.45709e-06	8.91909e-07	0	0
FALSE	High	PMI-Byonic	PMI-Byonic (A2)	A	2	Unambiguous	YKCRCPPGWSGKSCQQADPCASNPCANGGQCLPFE	[E].YKcRcPPGWSGKscQQADPcASNPcANGGQcLPFE.[S]	C3(Carbamidomethyl); C5(Carbamidomethyl); S13(Hex(1)Pent(2)); C14(Carbamidomethyl); C20(Carbamidomethyl); C25(Carbamidomethyl); C31(Carbamidomethyl)	1	1	Q01705	Q01705	Neurogenic locus notch homolog protein 1 OS=Mus musculus OX=10090 GN=Notch1 PE=1 SV=3	0	4	4	1	0	1	1	1	1118.71	4471.81	4470.81	223.82	0.250164	0	0	549633	HCD (High Energy Collision Dissociation)	MS2	0	100	11.6722	4239	4239	4238	FP072920_10.raw	0/0		7.52492	608.914	608.914	6.84649	2.98594e-08	5.94191e-09	0	0
FALSE	High	PMI-Byonic	PMI-Byonic (A2)	A	2	Unambiguous	YKCRCPPGWSGKSCQQADPCASNPCANGGQCLPFE	[E].YKcRcPPGWSGKscQQADPcASNPcANGGQcLPFE.[S]	C3(Carbamidomethyl); C5(Carbamidomethyl); S13(Hex(1)Pent(2)); C14(Carbamidomethyl); C20(Carbamidomethyl); C25(Carbamidomethyl); C31(Carbamidomethyl)	1	1	Q01705	Q01705	Neurogenic locus notch homolog protein 1 OS=Mus musculus OX=10090 GN=Notch1 PE=1 SV=3	0	4	4	1	0	1	1	1	1118.95	4472.8	4470.81	443.561	0.495769	0	0	732679	HCD (High Energy Collision Dissociation)	MS2	0	100	11.5471	4184	4184	4183	FP072920_10.raw	0/0		5.35361	410.828	410.828	3.76079	4.42985e-06	1.15932e-06	0	0
FALSE	High	PMI-Byonic	PMI-Byonic (A2)	A	2	Unambiguous	YKCRCPPGWSGKSCQQADPCASNPCANGGQCLPFE	[E].YKcRcPPGWSGKscQQADPcASNPcANGGQcLPFE.[S]	C3(Carbamidomethyl); C5(Carbamidomethyl); S13(Hex(1)Pent(1)); C14(Carbamidomethyl); C20(Carbamidomethyl); C25(Carbamidomethyl); C31(Carbamidomethyl)	1	1	Q01705	Q01705	Neurogenic locus notch homolog protein 1 OS=Mus musculus OX=10090 GN=Notch1 PE=1 SV=3	0	4	4	1	0	1	1	1	1085.45	4338.77	4338.77	0.437634	0.000474699	0	0	857928	HCD (High Energy Collision Dissociation)	MS2	0	90.0774	11.4996	4163	4163	4161	FP072920_10.raw	0/0		8.60923	669.916	669.916	0	2.45904e-09	6.80565e-10	0	0
FALSE	High	PMI-Byonic	PMI-Byonic (A2)	A	2	Unambiguous	YKCRCPPGWSGKSCQQADPCASNPCANGGQCLPFE	[E].YKcRcPPGWsGKScQQADPcASNPcANGGQcLPFE.[S]	C3(Carbamidomethyl); C5(Carbamidomethyl); S10(Hex(1)Pent(1)); C14(Carbamidomethyl); C20(Carbamidomethyl); C25(Carbamidomethyl); C31(Carbamidomethyl)	1	1	Q01705	Q01705	Neurogenic locus notch homolog protein 1 OS=Mus musculus OX=10090 GN=Notch1 PE=1 SV=3	0	4	4	1	0	1	1	1	1085.69	4339.75	4338.77	225.741	0.244859	0	0	314581	HCD (High Energy Collision Dissociation)	MS2	0	100	11.8693	4329	4329	4326	FP072920_10.raw	0/0		5.65017	514.081	514.081	2.4	2.23786e-06	7.58955e-07	0	0
FALSE	High	PMI-Byonic	PMI-Byonic (A2)	A	2	Unambiguous	SSYICRCPPGFHGPTCRQDVNE	[E].SSYIcRcPPGFHGPTcRQDVNE.[C]	C5(Carbamidomethyl); C7(Carbamidomethyl); C16(Carbamidomethyl)	1	1	Q01705	Q01705	Neurogenic locus notch homolog protein 1 OS=Mus musculus OX=10090 GN=Notch1 PE=1 SV=3	1	4	4	1	0	1	1	1	660.039	2637.13	2637.14	-2.52858	-0.00166706	0	0	105002	HCD (High Energy Collision Dissociation)	MS2	0	100	10.4121	3684	3684	3677	FP072920_10.raw	0/0		3.65833	405.317	336.038	336.038	0.000219617	2.59049e-05	0	0
FALSE	High	PMI-Byonic	PMI-Byonic (A2)	A	2	Unambiguous	SSYICRCPPGFHGPTCRQDVNE	[E].SSYIcRcPPGFHGPTcRQDVNE.[C]	C5(Carbamidomethyl); C7(Carbamidomethyl); C16(Carbamidomethyl)	1	1	Q01705	Q01705	Neurogenic locus notch homolog protein 1 OS=Mus musculus OX=10090 GN=Notch1 PE=1 SV=3	1	4	4	1	0	1	1	1	660.039	2637.14	2637.14	-1.23249	-0.000812564	0	0	1320413	HCD (High Energy Collision Dissociation)	MS2	1.54635	100	9.78351	3405	3405	3402	FP072920_10.raw	0/0		6.68573	602.086	472.674	472.674	2.06191e-07	4.02994e-08	0	0
FALSE	High	PMI-Byonic	PMI-Byonic (A2)	A	2	Unambiguous	SSYICRCPPGFHGPTCRQDVNE	[E].SSYIcRcPPGFHGPTcRQDVNE.[C]	C5(Carbamidomethyl); C7(Carbamidomethyl); C16(Carbamidomethyl)	1	1	Q01705	Q01705	Neurogenic locus notch homolog protein 1 OS=Mus musculus OX=10090 GN=Notch1 PE=1 SV=3	1	4	4	1	0	1	1	1	660.04	2637.14	2637.14	-0.769604	-0.000507388	0	0	264265	HCD (High Energy Collision Dissociation)	MS2	31.1522	100	10.5401	3741	3741	3732	FP072920_10.raw	0/0		2.55673	275.742	275.742	275.742	0.00277505	0.000315644	0	0
FALSE	High	PMI-Byonic	PMI-Byonic (A2)	A	2	Unambiguous	SSYICRCPPGFHGPTCRQDVNE	[E].SSYIcRcPPGFHGPTcRQDVNE.[C]	C5(Carbamidomethyl); C7(Carbamidomethyl); C16(Carbamidomethyl)	1	1	Q01705	Q01705	Neurogenic locus notch homolog protein 1 OS=Mus musculus OX=10090 GN=Notch1 PE=1 SV=3	1	4	4	1	0	1	1	1	660.039	2637.14	2637.14	-1.13992	-0.000751529	0	0	634822	HCD (High Energy Collision Dissociation)	MS2	2.90173	100	10.2921	3630	3630	3622	FP072920_10.raw	0/0		6.16343	542.244	424.011	424.011	6.86395e-07	1.00505e-07	0	0
FALSE	High	PMI-Byonic	PMI-Byonic (A2)	A	2	Unambiguous	SSYICRCPPGFHGPTCRQDVNE	[E].SSYIcRcPPGFHGPTcRQDVNE.[C]	C5(Carbamidomethyl); C7(Carbamidomethyl); C16(Carbamidomethyl)	1	1	Q01705	Q01705	Neurogenic locus notch homolog protein 1 OS=Mus musculus OX=10090 GN=Notch1 PE=1 SV=3	1	3	3	1	0	1	1	1	879.717	2637.14	2637.14	-0.556205	-0.00048893	0	0	393375	HCD (High Energy Collision Dissociation)	MS2	0	100	9.86367	3441	3441	3435	FP072920_10.raw	0/0		12.5509	853.509	681.406	681.406	2.81249e-13	2.81221e-13	0	0
FALSE	High	PMI-Byonic	PMI-Byonic (A2)	A	2	Unambiguous	SSYICRCPPGFHGPTCRQDVNE	[E].SSYIcRcPPGFHGPTcRQDVNE.[C]	C5(Carbamidomethyl); C7(Carbamidomethyl); C16(Carbamidomethyl)	1	1	Q01705	Q01705	Neurogenic locus notch homolog protein 1 OS=Mus musculus OX=10090 GN=Notch1 PE=1 SV=3	1	4	4	1	0	1	1	1	660.04	2637.14	2637.14	-0.0289815	-1.9107e-05	0	0	23207066	HCD (High Energy Collision Dissociation)	MS2	0.13841	10.9941	9.90426	3458	3458	3457	FP072920_10.raw	0/0		7.75302	638.88	489.811	489.811	1.76595e-08	2.37844e-09	0	0
FALSE	High	PMI-Byonic	PMI-Byonic (A2)	A	2	Unambiguous	SSYICRCPPGFHGPTCRQDVNE	[E].SSYIcRcPPGFHGPTcRQDVNE.[C]	C5(Carbamidomethyl); C7(Carbamidomethyl); C16(Carbamidomethyl)	1	1	Q01705	Q01705	Neurogenic locus notch homolog protein 1 OS=Mus musculus OX=10090 GN=Notch1 PE=1 SV=3	1	4	4	1	0	1	1	1	660.04	2637.14	2637.14	-0.769604	-0.000507388	0	0	1.22559e+06	HCD (High Energy Collision Dissociation)	MS2	0	100	10.1535	3569	3569	3567	FP072920_10.raw	0/0		5.81345	589.717	480.817	480.817	1.53657e-06	4.54169e-07	0	0
FALSE	High	PMI-Byonic	PMI-Byonic (A2)	A	2	Unambiguous	SSYICRCPPGFHGPTCRQDVNE	[E].SSYIcRcPPGFHGPTcRQDVNE.[C]	C5(Carbamidomethyl); C7(Carbamidomethyl); C16(Carbamidomethyl)	1	1	Q01705	Q01705	Neurogenic locus notch homolog protein 1 OS=Mus musculus OX=10090 GN=Notch1 PE=1 SV=3	1	4	4	1	0	1	1	1	660.04	2637.14	2637.14	-1.04734	-0.000690494	0	0	5.8653e+06	HCD (High Energy Collision Dissociation)	MS2	0.915585	31.3383	10.0281	3513	3513	3512	FP072920_10.raw	0/0		7.75302	613.935	465.527	465.527	1.76595e-08	3.76761e-09	0	0
FALSE	High	PMI-Byonic	PMI-Byonic (A2)	A	2	Unambiguous	SSYICRCPPGFHGPTCRQDVNECSQNPGLCRHGGTCHNE	[E].SSYIcRcPPGFHGPtcRQDVNEcSQNPGLcRHGGTcHNE.[I]	C5(Carbamidomethyl); C7(Carbamidomethyl); T15(Fuc(1)); C16(Carbamidomethyl); C23(Carbamidomethyl); C30(Carbamidomethyl); C36(Carbamidomethyl)	1	1	Q01705	Q01705	Neurogenic locus notch homolog protein 1 OS=Mus musculus OX=10090 GN=Notch1 PE=1 SV=3	2	6	6	1	0	1	1	1	792.165	4747.95	4747.98	-4.94704	-0.00391473	0	0	219324	HCD (High Energy Collision Dissociation)	MS2	1.00226	100	9.39725	3238	3238	3237	FP072920_10.raw	0/0		9.00846	720.243	697.699	0	9.80714e-10	3.78837e-10	0	0
FALSE	High	PMI-Byonic	PMI-Byonic (A2)	A	2	Unambiguous	SSYICRCPPGFHGPTCRQDVNECSQNPGLCRHGGTCHNE	[E].SSYIcRcPPGFHGPtcRQDVNEcSQNPGLcRHGGTcHNE.[I]	C5(Carbamidomethyl); C7(Carbamidomethyl); T15(Fuc(1)); C16(Carbamidomethyl); C23(Carbamidomethyl); C30(Carbamidomethyl); C36(Carbamidomethyl)	1	1	Q01705	Q01705	Neurogenic locus notch homolog protein 1 OS=Mus musculus OX=10090 GN=Notch1 PE=1 SV=3	2	6	6	1	0	1	1	1	792.502	4749.98	4747.98	421.504	0.333549	0	0	633730	HCD (High Energy Collision Dissociation)	MS2	14.842	100	9.53141	3296	3296	3292	FP072920_10.raw	0/0		4.11137	330.16	330.16	0	7.73801e-05	9.31141e-06	0	0
FALSE	High	PMI-Byonic	PMI-Byonic (A2)	A	2	Unambiguous	SSYICRCPPGFHGPTCRQDVNE	[E].SSYIcRcPPGFHGPTcRQDVNE.[C]	C5(Carbamidomethyl); C7(Carbamidomethyl); C16(Carbamidomethyl)	1	1	Q01705	Q01705	Neurogenic locus notch homolog protein 1 OS=Mus musculus OX=10090 GN=Notch1 PE=1 SV=3	1	3	3	1	0	1	1	1	879.717	2637.14	2637.14	-0.833939	-0.000733071	0	0	132522	HCD (High Energy Collision Dissociation)	MS2	8.8236	100	10.0439	3522	3522	3512	FP072920_10.raw	0/0		2.41933	344.638	307.654	307.654	0.00380774	0.000404006	0	0
FALSE	High	PMI-Byonic	PMI-Byonic (A2)	A	2	Unambiguous	SSYICRCPPGFHGPTCRQDVNECSQNPGLCRHGGTCHNE	[E].SSYIcRcPPGFHGPtcRQDVNEcSQNPGLcRHGGTcHNE.[I]	C5(Carbamidomethyl); C7(Carbamidomethyl); T15(Fuc(1)); C16(Carbamidomethyl); C23(Carbamidomethyl); C30(Carbamidomethyl); C36(Carbamidomethyl)	1	1	Q01705	Q01705	Neurogenic locus notch homolog protein 1 OS=Mus musculus OX=10090 GN=Notch1 PE=1 SV=3	2	6	6	1	0	1	1	1	792.169	4747.98	4747.98	-0.0878521	-6.95199e-05	0	0	1.87981e+06	HCD (High Energy Collision Dissociation)	MS2	0.278425	61.7803	9.26935	3183	3183	3182	FP072920_10.raw	0/0		12.2389	873.205	822.596	0	5.76961e-13	4.29084e-13	0	0
FALSE	High	PMI-Byonic	PMI-Byonic (A2)	A	2	Unambiguous	SSYICRCPPGFHGPTCRQDVNECSQNPGLCRHGGTCHNE	[E].SSYIcRcPPGFHGPtcRQDVNEcSQNPGLcRHGGTcHNE.[I]	C5(Carbamidomethyl); C7(Carbamidomethyl); T15(Fuc(1)); C16(Carbamidomethyl); C23(Carbamidomethyl); C30(Carbamidomethyl); C36(Carbamidomethyl)	1	1	Q01705	Q01705	Neurogenic locus notch homolog protein 1 OS=Mus musculus OX=10090 GN=Notch1 PE=1 SV=3	2	5	5	1	0	1	1	1	950.403	4747.99	4747.98	2.19031	0.00207991	0	0	241083	HCD (High Energy Collision Dissociation)	MS2	0	100	9.25229	3176	3176	3171	FP072920_10.raw	0/0		3.8531	423.704	423.704	0	0.000140247	1.48623e-05	0	0
FALSE	High	PMI-Byonic	PMI-Byonic (A2)	A	2	Unambiguous	SSYICRCPPGFHGPTCRQDVNECSQNPGLCRHGGTCHNE	[E].SSYIcRcPPGFHGPtcRQDVNEcSQNPGLcRHGGTcHNE.[I]	C5(Carbamidomethyl); C7(Carbamidomethyl); T15(HexNAc(1)); C16(Carbamidomethyl); C23(Carbamidomethyl); C30(Carbamidomethyl); C36(Carbamidomethyl)	1	1	Q01705	Q01705	Neurogenic locus notch homolog protein 1 OS=Mus musculus OX=10090 GN=Notch1 PE=1 SV=3	2	6	6	1	0	1	1	1	801.673	4805	4805	0.400178	0.000320476	0	0	218675	HCD (High Energy Collision Dissociation)	MS2	10.4414	100	9.19917	3153	3153	3149	FP072920_10.raw	0/0		2.59031	225.608	225.608	0	0.00256854	0.000252588	0	0
FALSE	High	PMI-Byonic	PMI-Byonic (A2)	A	2	Unambiguous	SSYICRCPPGFHGPTCRQDVNECSQNPGLCRHGGTCHNE	[E].SSYIcRcPPGFHGPtcRQDVNEcSQNPGLcRHGGTcHNE.[I]	C5(Carbamidomethyl); C7(Carbamidomethyl); T15(Fuc(1)); C16(Carbamidomethyl); C23(Carbamidomethyl); C30(Carbamidomethyl); C36(Carbamidomethyl)	1	1	Q01705	Q01705	Neurogenic locus notch homolog protein 1 OS=Mus musculus OX=10090 GN=Notch1 PE=1 SV=3	2	6	6	1	0	1	1	1	792.503	4749.98	4747.98	421.813	0.333793	0	0	374446	HCD (High Energy Collision Dissociation)	MS2	36.1758	100	9.15375	3134	3134	3127	FP072920_10.raw	0/0		5.91019	552.859	552.859	0	1.22972e-06	3.28633e-07	0	0
FALSE	High	PMI-Byonic	PMI-Byonic (A2)	A	2	Unambiguous	SSYICRCPPGFHGPTCRQDVNECSQNPGLCRHGGTCHNE	[E].SSYIcRcPPGFHGPtcRQDVNEcSQNPGLcRHGGTcHNE.[I]	C5(Carbamidomethyl); C7(Carbamidomethyl); T15(HexNAc(1)); C16(Carbamidomethyl); C23(Carbamidomethyl); C30(Carbamidomethyl); C36(Carbamidomethyl)	1	1	Q01705	Q01705	Neurogenic locus notch homolog protein 1 OS=Mus musculus OX=10090 GN=Notch1 PE=1 SV=3	2	6	6	1	0	1	1	1	802.339	4809	4805	832.435	0.666641	0	0	881391	HCD (High Energy Collision Dissociation)	MS2	20.603	100	9.33046	3210	3210	3204	FP072920_10.raw	0/0		3.8505	330.597	330.597	0	0.000141092	1.70386e-05	0	0
FALSE	High	PMI-Byonic	PMI-Byonic (A2)	A	2	Unambiguous	CSQNPGLCRHGGTCHNE	[E].cSQNPGLcRHGGtcHNE.[I]	C1(Carbamidomethyl); C8(Carbamidomethyl); T13(Fuc(1)); C14(Carbamidomethyl)	1	1	Q01705	Q01705	Neurogenic locus notch homolog protein 1 OS=Mus musculus OX=10090 GN=Notch1 PE=1 SV=3	0	4	4	1	0	1	1	1	533.218	2129.85	2129.85	-1.35014	-0.000718901	0	0	274377	HCD (High Energy Collision Dissociation)	MS2	5.105	100	5.80086	1762	1762	1761	FP072920_10.raw	0/0		2.36447	145.688	145.688	45.2315	0.00432048	0.000589613	0	0
FALSE	High	PMI-Byonic	PMI-Byonic (A2)	A	2	Unambiguous	CSQNPGLCRHGGTCHNE	[E].cSQNPGLcRHGGtcHNE.[I]	C1(Carbamidomethyl); C8(Carbamidomethyl); T13(Fuc(1)); C14(Carbamidomethyl)	1	1	Q01705	Q01705	Neurogenic locus notch homolog protein 1 OS=Mus musculus OX=10090 GN=Notch1 PE=1 SV=3	0	4	4	1	0	1	1	1	533.218	2129.85	2129.85	-1.80865	-0.000963042	0	0	718182	HCD (High Energy Collision Dissociation)	MS2	2.58052	100	5.90404	1797	1797	1796	FP072920_10.raw	0/0		5.30858	450.367	450.367	49.2593	4.91381e-06	1.32111e-06	0	0
FALSE	High	PMI-Byonic	PMI-Byonic (A2)	A	2	Unambiguous	CSQNPGLCRHGGTCHNE	[E].cSQNPGLcRHGGtcHNE.[I]	C1(Carbamidomethyl); C8(Carbamidomethyl); T13(Fuc(1)); C14(Carbamidomethyl)	1	1	Q01705	Q01705	Neurogenic locus notch homolog protein 1 OS=Mus musculus OX=10090 GN=Notch1 PE=1 SV=3	0	4	4	1	0	1	1	1	533.219	2129.85	2129.85	-1.12089	-0.000596831	0	0	1.22749e+06	HCD (High Energy Collision Dissociation)	MS2	0.813237	81.2108	6.00854	1834	1834	1833	FP072920_10.raw	0/0		5.8405	504.096	504.096	84.8286	1.44378e-06	4.12538e-07	0	0
FALSE	High	PMI-Byonic	PMI-Byonic (A2)	A	2	Unambiguous	CSQNPGLCRHGGTCHNE	[E].csQNPGLcRHGGTcHNE.[I]	C1(Carbamidomethyl); S2(Fuc(1)); C8(Carbamidomethyl); C14(Carbamidomethyl)	1	1	Q01705	Q01705	Neurogenic locus notch homolog protein 1 OS=Mus musculus OX=10090 GN=Notch1 PE=1 SV=3	0	3	3	1	0	1	1	1	710.622	2129.85	2129.85	-1.71637	-0.00121854	0	0	132801	HCD (High Energy Collision Dissociation)	MS2	0	100	6.02419	1840	1840	1839	FP072920_10.raw	0/0		1.92181	191.169	191.169	20.1	0.0119727	0.000959299	0	0
FALSE	High	PMI-Byonic	PMI-Byonic (A2)	A	2	Unambiguous	CSQNPGLCRHGGTCHNE	[E].cSQNPGLcRHGGtcHNE.[I]	C1(Carbamidomethyl); C8(Carbamidomethyl); T13(Fuc(1)); C14(Carbamidomethyl)	1	1	Q01705	Q01705	Neurogenic locus notch homolog protein 1 OS=Mus musculus OX=10090 GN=Notch1 PE=1 SV=3	0	4	4	1	0	1	1	1	533.219	2129.85	2129.85	-1.12089	-0.000596831	0	0	139193	HCD (High Energy Collision Dissociation)	MS2	7.91945	100	5.69856	1727	1727	1726	FP072920_10.raw	0/0		2.36447	138.164	138.164	15.8723	0.00432048	0.000544115	0	0
FALSE	High	PMI-Byonic	PMI-Byonic (A2)	A	2	Unambiguous	CSQNPGLCRHGGTCHNE	[E].cSQNPGLcRHGGtcHNE.[I]	C1(Carbamidomethyl); C8(Carbamidomethyl); T13(Fuc(1)); C14(Carbamidomethyl)	1	1	Q01705	Q01705	Neurogenic locus notch homolog protein 1 OS=Mus musculus OX=10090 GN=Notch1 PE=1 SV=3	0	4	4	1	0	1	1	1	533.218	2129.85	2129.85	-1.92328	-0.00102408	0	0	257714	HCD (High Energy Collision Dissociation)	MS2	6.36211	100	6.2192	1909	1909	1908	FP072920_10.raw	0/0		3.73095	263.318	263.318	39.2763	0.000185803	1.9899e-05	0	0
FALSE	High	PMI-Byonic	PMI-Byonic (A2)	A	2	Unambiguous	CSQNPGLCRHGGTCHNE	[E].cSQNPGLcRHGGtcHNE.[I]	C1(Carbamidomethyl); C8(Carbamidomethyl); T13(Fuc(1)); C14(Carbamidomethyl)	1	1	Q01705	Q01705	Neurogenic locus notch homolog protein 1 OS=Mus musculus OX=10090 GN=Notch1 PE=1 SV=3	0	4	4	1	0	1	1	1	533.218	2129.85	2129.85	-1.35014	-0.000718901	0	0	1.00511e+06	HCD (High Energy Collision Dissociation)	MS2	0.953247	100	6.11664	1873	1873	1872	FP072920_10.raw	0/0		6.71525	587.774	568.145	69.4513	1.9264e-07	2.924e-08	0	0
FALSE	High	PMI-Byonic	PMI-Byonic (A2)	A	2	Unambiguous	IGSYRCACRATHTGPHCELPYVPCSPSPCQNGGTCRPTGDTTHE	[E].IGSYRcAcRATHTGPHcELPYVPcSPSPcQNGGtcRPTGDTTHE.[C]	C6(Carbamidomethyl); C8(Carbamidomethyl); C17(Carbamidomethyl); C24(Carbamidomethyl); C29(Carbamidomethyl); T34(Fuc(1)); C35(Carbamidomethyl)	1	1	Q01705	Q01705	Neurogenic locus notch homolog protein 1 OS=Mus musculus OX=10090 GN=Notch1 PE=1 SV=3	2	6	6	1	0	1	1	1	859.036	5149.18	5148.2	190.557	0.163504	0	0	1.06056e+06	HCD (High Energy Collision Dissociation)	MS2	0	51.1727	10.2791	3624	3624	3622	FP072920_10.raw	0/0		5.53952	406.52	406.52	2.43679	2.8872e-06	1.07955e-06	0	0
FALSE	High	PMI-Byonic	PMI-Byonic (A2)	A	2	Unambiguous	IGSYRCACRATHTGPHCELPYVPCSPSPCQNGGTCRPTGDTTHE	[E].IGSYRcAcRATHTGPHcELPYVPcSPsPcQNGGTcRPTGDTTHE.[C]	C6(Carbamidomethyl); C8(Carbamidomethyl); C17(Carbamidomethyl); C24(Carbamidomethyl); S27(HexNAc(1)); C29(Carbamidomethyl); C35(Carbamidomethyl)	1	1	Q01705	Q01705	Neurogenic locus notch homolog protein 1 OS=Mus musculus OX=10090 GN=Notch1 PE=1 SV=3	2	6	6	1	0	1	1	1	868.541	5206.21	5205.22	189.974	0.16481	0	0	578278	HCD (High Energy Collision Dissociation)	MS2	0.624025	100	10.2022	3590	3590	3589	FP072920_10.raw	0/0		1.22112	103.705	103.705	0	0.0601007	0.00383343	0	0
FALSE	High	PMI-Byonic	PMI-Byonic (A2)	A	2	Unambiguous	IGSYRCACRATHTGPHCELPYVPCSPSPCQNGGTCRPTGDTTHE	[E].IGSYRcAcRATHTGPHcELPYVPcSPSPcQNGGtcRPTGDTTHE.[C]	C6(Carbamidomethyl); C8(Carbamidomethyl); C17(Carbamidomethyl); C24(Carbamidomethyl); C29(Carbamidomethyl); T34(HexNAc(1)); C35(Carbamidomethyl)	1	1	Q01705	Q01705	Neurogenic locus notch homolog protein 1 OS=Mus musculus OX=10090 GN=Notch1 PE=1 SV=3	2	6	6	1	0	1	1	1	868.539	5206.2	5205.22	188.215	0.163284	0	0	84497.7	HCD (High Energy Collision Dissociation)	MS2	0	100	10.3295	3646	3646	3644	FP072920_10.raw	0/0		1.37142	148.073	148.073	0.239563	0.0425182	0.00325336	0	0
FALSE	High	PMI-Byonic	PMI-Byonic (A2)	A	2	Unambiguous	IGSYRCACRATHTGPHCELPYVPCSPSPCQNGGTCRPTGDTTHE	[E].IGSYRcAcRATHTGPHcELPYVPcsPSPcQNGGTcRPTGDTTHE.[C]	C6(Carbamidomethyl); C8(Carbamidomethyl); C17(Carbamidomethyl); C24(Carbamidomethyl); S25(HexNAc(1)Hex(1)Fuc(1)); C29(Carbamidomethyl); C35(Carbamidomethyl)	1	1	Q01705	Q01705	Neurogenic locus notch homolog protein 1 OS=Mus musculus OX=10090 GN=Notch1 PE=1 SV=3	2	6	6	1	0	1	1	1	919.891	5514.31	5513.33	177.451	0.163057	0	0	189111	HCD (High Energy Collision Dissociation)	MS2	2.45106	100	10.1557	3570	3570	3567	FP072920_10.raw	0/0		5.56948	421.405	421.405	0	2.69473e-06	9.39351e-07	0	0
FALSE	High	PMI-Byonic	PMI-Byonic (A2)	A	2	Unambiguous	IGSYRCACRATHTGPHCELPYVPCSPSPCQNGGTCRPTGDTTHE	[E].IGsYRcAcRATHTGPHcELPYVPcSPSPcQNGGTcRPTGDTTHE.[C]	S3(Fuc(1)); C6(Carbamidomethyl); C8(Carbamidomethyl); C17(Carbamidomethyl); C24(Carbamidomethyl); C29(Carbamidomethyl); C35(Carbamidomethyl)	1	1	Q01705	Q01705	Neurogenic locus notch homolog protein 1 OS=Mus musculus OX=10090 GN=Notch1 PE=1 SV=3	2	6	6	1	0	1	1	1	859.202	5150.18	5148.2	384.397	0.329825	0	0	462996	HCD (High Energy Collision Dissociation)	MS2	44.7177	100	10.538	3740	3740	3732	FP072920_10.raw	0/0		3.62494	275.645	275.645	1.6	0.000237167	2.93124e-05	0	0
FALSE	High	PMI-Byonic	PMI-Byonic (A2)	A	2	Unambiguous	IGSYRCACRATHTGPHCELPYVPCSPSPCQNGGTCRPTGDTTHE	[E].IGsYRcAcRATHTGPHcELPYVPcSPSPcQNGGTcRPTGDTTHE.[C]	S3(Fuc(1)); C6(Carbamidomethyl); C8(Carbamidomethyl); C17(Carbamidomethyl); C24(Carbamidomethyl); C29(Carbamidomethyl); C35(Carbamidomethyl)	1	1	Q01705	Q01705	Neurogenic locus notch homolog protein 1 OS=Mus musculus OX=10090 GN=Notch1 PE=1 SV=3	2	6	6	1	0	1	1	1	859.369	5151.18	5148.2	578.805	0.496634	0	0	744718	HCD (High Energy Collision Dissociation)	MS2	11.9429	100	10.7156	3818	3818	3809	FP072920_10.raw	0/0		3.15473	150.54	150.54	1.6	0.000700283	5.21633e-05	0	0
FALSE	High	PMI-Byonic	PMI-Byonic (A2)	A	2	Unambiguous	IGSYRCACRATHTGPHCELPYVPCSPSPCQNGGTCRPTGDTTHE	[E].IGsYRcAcRATHTGPHcELPYVPcSPSPcQNGGTcRPTGDTTHE.[C]	S3(Fuc(1)); C6(Carbamidomethyl); C8(Carbamidomethyl); C17(Carbamidomethyl); C24(Carbamidomethyl); C29(Carbamidomethyl); C35(Carbamidomethyl)	1	1	Q01705	Q01705	Neurogenic locus notch homolog protein 1 OS=Mus musculus OX=10090 GN=Notch1 PE=1 SV=3	2	6	6	1	0	1	1	1	859.037	5149.19	5148.2	192.406	0.165091	0	0	3.72868e+06	HCD (High Energy Collision Dissociation)	MS2	0	23.3913	10.1513	3568	3568	3567	FP072920_10.raw	0/0		5.85541	456.258	456.258	1.09527	1.39504e-06	3.71289e-07	0	0
FALSE	High	PMI-Byonic	PMI-Byonic (A2)	A	2	Unambiguous	IGSYRCACRATHTGPHCELPYVPCSPSPCQNGGTCRPTGDTTHE	[E].IGSYRcAcRATHTGPHcELPYVPcsPSPcQNGGTcRPTGDTTHE.[C]	C6(Carbamidomethyl); C8(Carbamidomethyl); C17(Carbamidomethyl); C24(Carbamidomethyl); S25(HexNAc(1)Fuc(1)); C29(Carbamidomethyl); C35(Carbamidomethyl)	1	1	Q01705	Q01705	Neurogenic locus notch homolog protein 1 OS=Mus musculus OX=10090 GN=Notch1 PE=1 SV=3	2	6	6	1	0	1	1	1	893.384	5355.27	5351.28	745.645	0.665025	0	0	1.16723e+06	HCD (High Energy Collision Dissociation)	MS2	22.5801	100	10.1342	3561	3561	3556	FP072920_10.raw	0/0		4.05813	288.577	288.577	0	8.74716e-05	1.07325e-05	0	0
FALSE	High	PMI-Byonic	PMI-Byonic (A2)	A	2	Unambiguous	IGSYRCACRATHTGPHCELPYVPCSPSPCQNGGTCRPTGDTTHE	[E].IGSYRcAcRATHTGPHcELPYVPcSPSPcQNGGTcRPTGDTTHE.[C]	C6(Carbamidomethyl); C8(Carbamidomethyl); C17(Carbamidomethyl); C24(Carbamidomethyl); C29(Carbamidomethyl); C35(Carbamidomethyl)	1	1	Q01705	Q01705	Neurogenic locus notch homolog protein 1 OS=Mus musculus OX=10090 GN=Notch1 PE=1 SV=3	2	6	6	1	0	1	1	1	835.027	5005.13	5002.14	597.204	0.497883	0	0	495349	HCD (High Energy Collision Dissociation)	MS2	5.17949	100	10.1172	3554	3554	3545	FP072920_10.raw	0/0		4.4492	348.218	348.218	348.218	3.55469e-05	3.85016e-06	0	0
FALSE	High	PMI-Byonic	PMI-Byonic (A2)	A	2	Unambiguous	IGSYRCACRATHTGPHCELPYVPCSPSPCQNGGTCRPTGDTTHE	[E].IGsYRcAcRAtHTGPHcELPYVPcSPSPcQNGGTcRPTGDTTHE.[C]	S3(HexNAc(1)Hex(1)); C6(Carbamidomethyl); C8(Carbamidomethyl); T11(HexNAc(1)); C17(Carbamidomethyl); C24(Carbamidomethyl); C29(Carbamidomethyl); C35(Carbamidomethyl)	1	1	Q01705	Q01705	Neurogenic locus notch homolog protein 1 OS=Mus musculus OX=10090 GN=Notch1 PE=1 SV=3	2	6	6	1	0	1	1	1	929.896	5574.34	5570.35	716.132	0.664851	0	0	719659	HCD (High Energy Collision Dissociation)	MS2	0	100	10.0931	3543	3543	3534	FP072920_10.raw	0/0		2.41974	137.077	137.077	6.4	0.00380413	0.000360368	0	0
FALSE	High	PMI-Byonic	PMI-Byonic (A2)	A	2	Unambiguous	IGSYRCACRATHTGPHCELPYVPCSPSPCQNGGTCRPTGDTTHE	[E].IGSYRcAcRATHTGPHcELPYVPcSPSPcQNGGtcRPTGDTTHE.[C]	C6(Carbamidomethyl); C8(Carbamidomethyl); C17(Carbamidomethyl); C24(Carbamidomethyl); C29(Carbamidomethyl); T34(Fuc(1)); C35(Carbamidomethyl)	1	1	Q01705	Q01705	Neurogenic locus notch homolog protein 1 OS=Mus musculus OX=10090 GN=Notch1 PE=1 SV=3	2	5	5	1	0	1	1	1	1030.64	5149.17	5148.2	189.694	0.195316	0	0	241083	HCD (High Energy Collision Dissociation)	MS2	0	100	10.0779	3536	3536	3534	FP072920_10.raw	0/0		4.96992	384.02	384.02	4.28158	1.07172e-05	1.52991e-06	0	0
FALSE	High	PMI-Byonic	PMI-Byonic (A2)	A	2	Unambiguous	IGSYRCACRATHTGPHCELPYVPCSPSPCQNGGTCRPTGDTTHE	[E].IGSYRcAcRATHTGPHcELPYVPcSPSPcQNGGtcRPTGDTTHE.[C]	C6(Carbamidomethyl); C8(Carbamidomethyl); C17(Carbamidomethyl); C24(Carbamidomethyl); C29(Carbamidomethyl); T34(Fuc(1)); C35(Carbamidomethyl)	1	1	Q01705	Q01705	Neurogenic locus notch homolog protein 1 OS=Mus musculus OX=10090 GN=Notch1 PE=1 SV=3	2	5	5	1	0	1	1	1	1031.24	5152.19	5148.2	775.244	0.798222	0	0	717036	HCD (High Energy Collision Dissociation)	MS2	5.13276	100	10.2146	3596	3596	3589	FP072920_10.raw	0/0		3.72923	332.652	332.652	0.0188932	0.000186541	2.26764e-05	0	0
FALSE	High	PMI-Byonic	PMI-Byonic (A2)	A	2	Unambiguous	IGSYRCACRATHTGPHCELPYVPCSPSPCQNGGTCRPTGDTTHE	[E].IGSYRcAcRATHTGPHcELPYVPcSPsPcQNGGTcRPTGDTTHE.[C]	C6(Carbamidomethyl); C8(Carbamidomethyl); C17(Carbamidomethyl); C24(Carbamidomethyl); S27(HexNAc(1)); C29(Carbamidomethyl); C35(Carbamidomethyl)	1	1	Q01705	Q01705	Neurogenic locus notch homolog protein 1 OS=Mus musculus OX=10090 GN=Notch1 PE=1 SV=3	2	6	6	1	0	1	1	1	868.54	5206.2	5205.22	188.778	0.163772	0	0	829480	HCD (High Energy Collision Dissociation)	MS2	1.42638	100	10.0888	3541	3541	3534	FP072920_10.raw	0/0		1.84806	144.727	144.727	0	0.0141887	0.00110963	0	0
FALSE	High	PMI-Byonic	PMI-Byonic (A2)	A	2	Unambiguous	IGSYRCACRATHTGPHCELPYVPCSPSPCQNGGTCRPTGDTTHE	[E].IGSYRcAcRATHTGPHcELPYVPcSPSPcQNGGtcRPTGDTTHE.[C]	C6(Carbamidomethyl); C8(Carbamidomethyl); C17(Carbamidomethyl); C24(Carbamidomethyl); C29(Carbamidomethyl); T34(Fuc(1)); C35(Carbamidomethyl)	1	1	Q01705	Q01705	Neurogenic locus notch homolog protein 1 OS=Mus musculus OX=10090 GN=Notch1 PE=1 SV=3	2	6	6	1	0	1	1	1	859.036	5149.18	5148.2	191.339	0.164175	0	0	2.46513e+06	HCD (High Energy Collision Dissociation)	MS2	0	21.4319	10.0292	3514	3514	3512	FP072920_10.raw	0/0		5.53952	402.006	402.006	4.8	2.8872e-06	1.03436e-06	0	0
FALSE	High	PMI-Byonic	PMI-Byonic (A2)	A	2	Unambiguous	IGSYRCACRATHTGPHCELPYVPCSPSPCQNGGTCRPTGDTTHE	[E].IGSYRcAcRATHTGPHcELPYVPcSPsPcQNGGTcRPTGDTTHE.[C]	C6(Carbamidomethyl); C8(Carbamidomethyl); C17(Carbamidomethyl); C24(Carbamidomethyl); S27(HexNAc(1)Hex(1)Fuc(1)); C29(Carbamidomethyl); C35(Carbamidomethyl)	1	1	Q01705	Q01705	Neurogenic locus notch homolog protein 1 OS=Mus musculus OX=10090 GN=Notch1 PE=1 SV=3	2	6	6	1	0	1	1	1	920.225	5516.31	5513.33	541.315	0.497408	0	0	3.10612e+06	HCD (High Energy Collision Dissociation)	MS2	55.1059	47.3985	10.0417	3521	3521	3512	FP072920_10.raw	0/0		4.35236	335.032	335.032	0	4.44263e-05	4.66169e-06	0	0
FALSE	High	PMI-Byonic	PMI-Byonic (A2)	A	2	Unambiguous	IGSYRCACRATHTGPHCELPYVPCSPSPCQNGGTCRPTGDTTHE	[E].IGSYRcAcRATHTGPHcELPYVPcsPSPcQNGGTcRPTGDTTHE.[C]	C6(Carbamidomethyl); C8(Carbamidomethyl); C17(Carbamidomethyl); C24(Carbamidomethyl); S25(Fuc(1)); C29(Carbamidomethyl); C35(Carbamidomethyl)	1	1	Q01705	Q01705	Neurogenic locus notch homolog protein 1 OS=Mus musculus OX=10090 GN=Notch1 PE=1 SV=3	2	6	6	1	0	1	1	1	859.37	5151.18	5148.2	579.73	0.497427	0	0	417692	HCD (High Energy Collision Dissociation)	MS2	58.8279	100	9.77389	3401	3401	3391	FP072920_10.raw	0/0		6.1512	548.379	548.379	0	7.05998e-07	1.32373e-07	0	0
FALSE	High	PMI-Byonic	PMI-Byonic (A2)	A	2	Unambiguous	IGSYRCACRATHTGPHCELPYVPCSPSPCQNGGTCRPTGDTTHE	[E].IGSYRcAcRATHTGPHcELPYVPcSPsPcQNGGTcRPTGDTTHE.[C]	C6(Carbamidomethyl); C8(Carbamidomethyl); C17(Carbamidomethyl); C24(Carbamidomethyl); S27(HexNAc(1)Fuc(1)); C29(Carbamidomethyl); C35(Carbamidomethyl)	1	1	Q01705	Q01705	Neurogenic locus notch homolog protein 1 OS=Mus musculus OX=10090 GN=Notch1 PE=1 SV=3	2	6	6	1	0	1	1	1	893.383	5355.26	5351.28	744.687	0.664171	0	0	916186	HCD (High Energy Collision Dissociation)	MS2	31.3882	100	10.0154	3508	3508	3501	FP072920_10.raw	0/0		5.62307	385.14	385.14	0	2.38193e-06	8.48432e-07	0	0
FALSE	High	PMI-Byonic	PMI-Byonic (A2)	A	2	Unambiguous	IGSYRCACRATHTGPHCELPYVPCSPSPCQNGGTCRPTGDTTHE	[E].IGsYRcAcRATHTGPHcELPYVPcSPSPcQNGGTcRPTGDTTHE.[C]	S3(Fuc(1)); C6(Carbamidomethyl); C8(Carbamidomethyl); C17(Carbamidomethyl); C24(Carbamidomethyl); C29(Carbamidomethyl); C35(Carbamidomethyl)	1	1	Q01705	Q01705	Neurogenic locus notch homolog protein 1 OS=Mus musculus OX=10090 GN=Notch1 PE=1 SV=3	2	5	5	1	0	1	1	1	1031.44	5153.19	5148.2	970.388	0.999149	0	0	535399	HCD (High Energy Collision Dissociation)	MS2	19.5178	100	9.96286	3485	3485	3479	FP072920_10.raw	0/0		3.07434	292.24	292.24	1.6	0.000842666	0.000106432	0	0
FALSE	High	PMI-Byonic	PMI-Byonic (A2)	A	2	Unambiguous	IGSYRCACRATHTGPHCELPYVPCSPSPCQNGGTCRPTGDTTHE	[E].IGSYRcAcRATHTGPHcELPYVPcSPsPcQNGGTcRPTGDTTHE.[C]	C6(Carbamidomethyl); C8(Carbamidomethyl); C17(Carbamidomethyl); C24(Carbamidomethyl); S27(HexNAc(1)); C29(Carbamidomethyl); C35(Carbamidomethyl)	1	1	Q01705	Q01705	Neurogenic locus notch homolog protein 1 OS=Mus musculus OX=10090 GN=Notch1 PE=1 SV=3	2	6	6	1	0	1	1	1	869.041	5209.21	5205.22	766.882	0.665298	0	0	850483	HCD (High Energy Collision Dissociation)	MS2	26.5606	100	9.9521	3480	3480	3479	FP072920_10.raw	0/0		5.65303	399.153	399.153	0	2.22314e-06	7.14139e-07	0	0
FALSE	High	PMI-Byonic	PMI-Byonic (A2)	A	2	Unambiguous	IGSYRCACRATHTGPHCELPYVPCSPSPCQNGGTCRPTGDTTHE	[E].IGSYRcAcRATHTGPHcELPYVPcsPSPcQNGGTcRPTGDTTHE.[C]	C6(Carbamidomethyl); C8(Carbamidomethyl); C17(Carbamidomethyl); C24(Carbamidomethyl); S25(HexNAc(1)Hex(1)Fuc(1)); C29(Carbamidomethyl); C35(Carbamidomethyl)	1	1	Q01705	Q01705	Neurogenic locus notch homolog protein 1 OS=Mus musculus OX=10090 GN=Notch1 PE=1 SV=3	2	6	6	1	0	1	1	1	920.061	5515.33	5513.33	363.169	0.333712	0	0	640003	HCD (High Energy Collision Dissociation)	MS2	60.6671	100	9.79366	3410	3410	3402	FP072920_10.raw	0/0		5.67934	454.724	454.724	0	2.09248e-06	6.66983e-07	0	0
FALSE	High	PMI-Byonic	PMI-Byonic (A2)	A	2	Unambiguous	IGSYRCACRATHTGPHCELPYVPCSPSPCQNGGTCRPTGDTTHE	[E].IGSYRcAcRATHTGPHcELPYVPcsPSPcQNGGTcRPTGDTTHE.[C]	C6(Carbamidomethyl); C8(Carbamidomethyl); C17(Carbamidomethyl); C24(Carbamidomethyl); S25(Fuc(1)); C29(Carbamidomethyl); C35(Carbamidomethyl)	1	1	Q01705	Q01705	Neurogenic locus notch homolog protein 1 OS=Mus musculus OX=10090 GN=Notch1 PE=1 SV=3	2	6	6	1	0	1	1	1	858.873	5148.2	5148.2	0.771827	0.000662253	0	0	666575	HCD (High Energy Collision Dissociation)	MS2	0	72.2407	9.90836	3461	3461	3457	FP072920_10.raw	0/0		9.59468	745.257	745.257	0	2.54286e-10	8.06416e-11	0	0
FALSE	High	PMI-Byonic	PMI-Byonic (A2)	A	2	Unambiguous	IGSYRCACRATHTGPHCELPYVPCSPSPCQNGGTCRPTGDTTHE	[E].IGsYRcAcRATHTGPHcELPYVPcSPSPcQNGGTcRPTGDTTHE.[C]	S3(Fuc(1)); C6(Carbamidomethyl); C8(Carbamidomethyl); C17(Carbamidomethyl); C24(Carbamidomethyl); C29(Carbamidomethyl); C35(Carbamidomethyl)	1	1	Q01705	Q01705	Neurogenic locus notch homolog protein 1 OS=Mus musculus OX=10090 GN=Notch1 PE=1 SV=3	2	5	5	1	0	1	1	1	1030.85	5150.2	5148.2	389.106	0.400639	0	0	495177	HCD (High Energy Collision Dissociation)	MS2	0	100	9.89369	3454	3454	3446	FP072920_10.raw	0/0		3.10359	271.76	271.76	1.6	0.000787782	7.39498e-05	0	0
FALSE	High	PMI-Byonic	PMI-Byonic (A2)	A	2	Unambiguous	IGSYRCACRATHTGPHCELPYVPCSPSPCQNGGTCRPTGDTTHE	[E].IGSYRcAcRATHTGPHcELPYVPcsPSPcQNGGTcRPTGDTTHE.[C]	C6(Carbamidomethyl); C8(Carbamidomethyl); C17(Carbamidomethyl); C24(Carbamidomethyl); S25(HexNAc(1)); C29(Carbamidomethyl); C35(Carbamidomethyl)	1	1	Q01705	Q01705	Neurogenic locus notch homolog protein 1 OS=Mus musculus OX=10090 GN=Notch1 PE=1 SV=3	2	6	6	1	0	1	1	1	868.874	5208.21	5205.22	574.04	0.498	0	0	549872	HCD (High Energy Collision Dissociation)	MS2	36.1231	100	9.83754	3429	3429	3424	FP072920_10.raw	0/0		4.32434	311.358	311.358	0	4.73873e-05	5.49944e-06	0	0
FALSE	High	PMI-Byonic	PMI-Byonic (A2)	A	2	Unambiguous	CALGANPCEHAGKCLNTLGSFE	[E].cALGANPcEHAGKcLNtLGSFE.[C]	C1(Carbamidomethyl); C8(Carbamidomethyl); C14(Carbamidomethyl); T17(Hex(1))	1	1	Q01705	Q01705	Neurogenic locus notch homolog protein 1 OS=Mus musculus OX=10090 GN=Notch1 PE=1 SV=3	1	3	3	1	0	1	1	1	856.711	2568.12	2568.12	0.535678	0.000458561	0	0	286348	HCD (High Energy Collision Dissociation)	MS2	0	100	11.9195	4351	4351	4348	FP072920_10.raw	0/0		1.84682	182.294	182.294	13.0328	0.0142291	0.00125704	0	0
FALSE	High	PMI-Byonic	PMI-Byonic (A2)	A	2	Unambiguous	CQCLQGYTGPRCE	[E].cQcLQGYTGPRcE.[I]	C1(Carbamidomethyl); C3(Carbamidomethyl); C12(Carbamidomethyl)	1	1	Q01705	Q01705	Neurogenic locus notch homolog protein 1 OS=Mus musculus OX=10090 GN=Notch1 PE=1 SV=3	0	2	2	1	0	1	1	1	814.834	1628.66	1628.66	-0.963897	-0.000784931	0	0	2.03686e+06	HCD (High Energy Collision Dissociation)	MS2	1.84422	78.4545	9.80601	3415	3415	3413	FP072920_10.raw	0/0		9.17114	681.5	606.844	606.844	6.74304e-10	2.78526e-10	0	0
FALSE	High	PMI-Byonic	PMI-Byonic (A2)	A	2	Unambiguous	CQCLQGYTGPRCE	[E].cQcLQGYTGPRcE.[I]	C1(Carbamidomethyl); C3(Carbamidomethyl); C12(Carbamidomethyl)	1	1	Q01705	Q01705	Neurogenic locus notch homolog protein 1 OS=Mus musculus OX=10090 GN=Notch1 PE=1 SV=3	0	2	2	1	0	1	1	1	814.834	1628.66	1628.66	0.0104699	8.52594e-06	0	0	250360	HCD (High Energy Collision Dissociation)	MS2	22.9928	100	10.0844	3539	3539	3534	FP072920_10.raw	0/0		5.9949	460.282	460.282	460.282	1.01181e-06	2.13461e-07	0	0
FALSE	High	PMI-Byonic	PMI-Byonic (A2)	A	2	Unambiguous	CQCLQGYTGPRCE	[E].cQcLQGYTGPRcE.[I]	C1(Carbamidomethyl); C3(Carbamidomethyl); C12(Carbamidomethyl)	1	1	Q01705	Q01705	Neurogenic locus notch homolog protein 1 OS=Mus musculus OX=10090 GN=Notch1 PE=1 SV=3	0	2	2	1	0	1	1	1	814.834	1628.66	1628.66	-0.514189	-0.00041872	0	0	965752	HCD (High Energy Collision Dissociation)	MS2	17.1166	100	9.56141	3309	3309	3303	FP072920_10.raw	0/0		9.17114	684.316	599.93	599.93	6.74304e-10	1.99372e-10	0	0
FALSE	High	PMI-Byonic	PMI-Byonic (A2)	A	2	Unambiguous	CQCLQGYTGPRCE	[E].cQcLQGYTGPRcE.[I]	C1(Carbamidomethyl); C3(Carbamidomethyl); C12(Carbamidomethyl)	1	1	Q01705	Q01705	Neurogenic locus notch homolog protein 1 OS=Mus musculus OX=10090 GN=Notch1 PE=1 SV=3	0	3	3	1	0	1	1	1	543.558	1628.66	1628.66	-1.34691	-0.00073122	0	0	392840	HCD (High Energy Collision Dissociation)	MS2	44.7212	100	9.83315	3427	3427	3424	FP072920_10.raw	0/0		4.49882	388.311	388.223	388.223	3.17086e-05	3.18982e-06	0	0
FALSE	High	PMI-Byonic	PMI-Byonic (A2)	A	2	Unambiguous	CQCLQGYTGPRCE	[E].cQcLQGYTGPRcE.[I]	C1(Carbamidomethyl); C3(Carbamidomethyl); C12(Carbamidomethyl)	1	1	Q01705	Q01705	Neurogenic locus notch homolog protein 1 OS=Mus musculus OX=10090 GN=Notch1 PE=1 SV=3	0	3	3	1	0	1	1	1	543.559	1628.66	1628.66	-0.110213	-5.98333e-05	0	0	824322	HCD (High Energy Collision Dissociation)	MS2	24.5438	100	9.58063	3317	3317	3314	FP072920_10.raw	0/0		4.56802	472.734	413.555	413.555	2.70384e-05	2.58303e-06	0	0
FALSE	High	PMI-Byonic	PMI-Byonic (A2)	A	2	Unambiguous	CQCLQGYTGPRCE	[E].cQcLQGYTGPRcE.[I]	C1(Carbamidomethyl); C3(Carbamidomethyl); C12(Carbamidomethyl)	1	1	Q01705	Q01705	Neurogenic locus notch homolog protein 1 OS=Mus musculus OX=10090 GN=Notch1 PE=1 SV=3	0	2	2	1	0	1	1	1	814.834	1628.66	1628.66	-0.739043	-0.000601826	0	0	12469925	HCD (High Energy Collision Dissociation)	MS2	0.33255	22.2922	9.67853	3359	3359	3358	FP072920_10.raw	0/0		10.1711	719.317	607.375	607.375	6.74305e-11	2.27621e-11	0	0
FALSE	High	PMI-Byonic	PMI-Byonic (A2)	A	2	Unambiguous	CQCLQGYTGPRCE	[E].cQcLQGYTGPRcE.[I]	C1(Carbamidomethyl); C3(Carbamidomethyl); C12(Carbamidomethyl)	1	1	Q01705	Q01705	Neurogenic locus notch homolog protein 1 OS=Mus musculus OX=10090 GN=Notch1 PE=1 SV=3	0	3	3	1	0	1	1	1	543.558	1628.66	1628.66	-1.23448	-0.000670185	0	0	3.0658e+06	HCD (High Energy Collision Dissociation)	MS2	8.76285	72.7833	9.70425	3370	3370	3369	FP072920_10.raw	0/0		5.80907	495.764	390.071	390.071	1.55213e-06	4.93382e-07	0	0
FALSE	High	PMI-Byonic	PMI-Byonic (A2)	A	2	Unambiguous	CQCLQGYTGPRCE	[E].cQcLQGYTGPRcE.[I]	C1(Carbamidomethyl); C3(Carbamidomethyl); C12(Carbamidomethyl)	1	1	Q01705	Q01705	Neurogenic locus notch homolog protein 1 OS=Mus musculus OX=10090 GN=Notch1 PE=1 SV=3	0	2	2	1	0	1	1	1	814.835	1628.66	1628.66	0.759983	0.000618877	0	0	722934	HCD (High Energy Collision Dissociation)	MS2	11.697	100	9.93529	3473	3473	3468	FP072920_10.raw	0/0		6.32065	548.97	548.97	548.97	4.77919e-07	6.60415e-08	0	0
FALSE	High	PMI-Byonic	PMI-Byonic (A2)	A	2	Unambiguous	IDVNECISNPCQNDATCLDQIGE	[E].IDVNEcIsNPcQNDAtcLDQIGE.[F]	C6(Carbamidomethyl); S8(HexNAc(1)Hex(1)Fuc(1)); C11(Carbamidomethyl); T16(Hex(1)Pent(2)); C17(Carbamidomethyl)	1	1	Q01705	Q01705	Neurogenic locus notch homolog protein 1 OS=Mus musculus OX=10090 GN=Notch1 PE=1 SV=3	4	3	3	1	0	1	1	1	1201.48	3602.43	3602.44	-3.28208	-0.00394118	0	0	191791	HCD (High Energy Collision Dissociation)	MS2	6.654	100	14.1372	5309	5309	5305	FP072920_10.raw	0/0		2.84938	187.854	187.854	5.68434e-14	0.00141456	0.000124856	0	0
FALSE	High	PMI-Byonic	PMI-Byonic (A2)	A	2	Unambiguous	IDVNECISNPCQNDATCLDQIGE	[E].IDVNEcIsNPcQNDATcLDQIGE.[F]	C6(Carbamidomethyl); S8(Hex(1)Pent(1)); C11(Carbamidomethyl); C17(Carbamidomethyl)	1	1	Q01705	Q01705	Neurogenic locus notch homolog protein 1 OS=Mus musculus OX=10090 GN=Notch1 PE=1 SV=3	4	3	3	1	0	1	1	1	987.074	2959.21	2959.21	-1.62251	-0.00160045	0	0	562987	HCD (High Energy Collision Dissociation)	MS2	3.89778	100	14.7102	5555	5555	5547	FP072920_10.raw	0/0		1.50011	224.072	224.072	6.12	0.0316146	0.00284435	0	0
FALSE	High	PMI-Byonic	PMI-Byonic (A2)	A	2	Unambiguous	IDVNECISNPCQNDATCLDQIGE	[E].IDVNEcISNPcQNDAtcLDQIGE.[F]	C6(Carbamidomethyl); C11(Carbamidomethyl); T16(Hex(1)Pent(2)); C17(Carbamidomethyl)	1	1	Q01705	Q01705	Neurogenic locus notch homolog protein 1 OS=Mus musculus OX=10090 GN=Notch1 PE=1 SV=3	4	3	3	1	0	1	1	1	1031.09	3091.25	3091.25	-0.889227	-0.000916276	0	0	527414	HCD (High Energy Collision Dissociation)	MS2	0	100	14.7059	5553	5553	5547	FP072920_10.raw	0/0		2.09941	251.212	251.212	3.35695	0.00795412	0.000746183	0	0
FALSE	High	PMI-Byonic	PMI-Byonic (A2)	A	2	Unambiguous	IDVNECISNPCQNDATCLDQIGE	[E].IDVNEcIsNPcQNDAtcLDQIGE.[F]	C6(Carbamidomethyl); S8(Fuc(1)); C11(Carbamidomethyl); T16(Hex(1)Pent(2)); C17(Carbamidomethyl)	1	1	Q01705	Q01705	Neurogenic locus notch homolog protein 1 OS=Mus musculus OX=10090 GN=Notch1 PE=1 SV=3	4	3	3	1	0	1	1	1	1079.77	3237.31	3237.31	-0.901501	-0.000972813	0	0	1.44954e+06	HCD (High Energy Collision Dissociation)	MS2	1.48711	100	14.7015	5551	5551	5547	FP072920_10.raw	0/0		4.14287	362.538	362.538	0	7.19663e-05	6.77765e-06	0	0
FALSE	High	PMI-Byonic	PMI-Byonic (A2)	A	2	Unambiguous	IDVNECISNPCQNDATCLDQIGE	[E].IDVNEcIsNPcQNDAtcLDQIGE.[F]	C6(Carbamidomethyl); S8(HexNAc(1)Hex(1)Fuc(1)NeuAc(1)); C11(Carbamidomethyl); T16(Hex(1)Pent(1)); C17(Carbamidomethyl)	1	1	Q01705	Q01705	Neurogenic locus notch homolog protein 1 OS=Mus musculus OX=10090 GN=Notch1 PE=1 SV=3	4	3	3	1	0	1	1	1	1254.84	3762.5	3761.5	267.593	0.335517	0	0	323284	HCD (High Energy Collision Dissociation)	MS2	6.42756	100	15.6882	5975	5975	5965	FP072920_10.raw	0/0		2.60243	146.289	146.289	0	0.00249786	0.000189696	0	0
FALSE	High	PMI-Byonic	PMI-Byonic (A2)	A	2	Unambiguous	IDVNECISNPCQNDATCLDQIGE	[E].IDVNEcIsNPcQNDAtcLDQIGE.[F]	C6(Carbamidomethyl); S8(HexNAc(1)Fuc(1)); C11(Carbamidomethyl); T16(Hex(1)Pent(1)); C17(Carbamidomethyl)	1	1	Q01705	Q01705	Neurogenic locus notch homolog protein 1 OS=Mus musculus OX=10090 GN=Notch1 PE=1 SV=3	4	3	3	1	0	1	1	1	1103.45	3308.34	3308.35	-1.84276	-0.00203217	0	0	223354	HCD (High Energy Collision Dissociation)	MS2	10.5933	100	14.305	5381	5381	5371	FP072920_10.raw	0/0		2.37276	128.368	128.368	0	0.00423878	0.000497493	0	0
FALSE	High	PMI-Byonic	PMI-Byonic (A2)	A	2	Unambiguous	IDVNECISNPCQNDATCLDQIGE	[E].IDVNEcIsNPcQNDAtcLDQIGE.[F]	C6(Carbamidomethyl); S8(HexNAc(1)Hex(1)Fuc(1)); C11(Carbamidomethyl); T16(Hex(1)Pent(1)); C17(Carbamidomethyl)	1	1	Q01705	Q01705	Neurogenic locus notch homolog protein 1 OS=Mus musculus OX=10090 GN=Notch1 PE=1 SV=3	4	3	3	1	0	1	1	1	1157.47	3470.4	3470.4	-1.3603	-0.00157359	0	0	172924	HCD (High Energy Collision Dissociation)	MS2	0	100	14.1936	5333	5333	5327	FP072920_10.raw	0/0		3.11	192.174	192.174	1.2	0.000776244	6.31341e-05	0	0
FALSE	High	PMI-Byonic	PMI-Byonic (A2)	A	2	Unambiguous	IDVNECISNPCQNDATCLDQIGE	[E].IDVNEcIsNPcQNDAtcLDQIGE.[F]	C6(Carbamidomethyl); S8(Fuc(1)); C11(Carbamidomethyl); T16(Hex(1)Pent(1)); C17(Carbamidomethyl)	1	1	Q01705	Q01705	Neurogenic locus notch homolog protein 1 OS=Mus musculus OX=10090 GN=Notch1 PE=1 SV=3	4	2	2	1	0	1	1	1	1553.14	3105.27	3105.27	-0.908548	-0.00141064	0	0	291038	HCD (High Energy Collision Dissociation)	MS2	0	100	14.7146	5557	5557	5547	FP072920_10.raw	0/0		3.09134	269.935	269.935	1.2	0.000810319	8.47787e-05	0	0
FALSE	High	PMI-Byonic	PMI-Byonic (A2)	A	2	Unambiguous	FQCICMPGYE	[E].FQcIcmPGYE.[G]	C3(Carbamidomethyl); C5(Carbamidomethyl); M6(Oxidation)	1	1	Q01705	Q01705	Neurogenic locus notch homolog protein 1 OS=Mus musculus OX=10090 GN=Notch1 PE=1 SV=3	0	2	2	1	0	1	1	1	660.756	1320.51	1320.51	-0.429713	-0.000283719	0	0	277547	HCD (High Energy Collision Dissociation)	MS2	48.2866	100	14.5513	5486	5486	5481	FP072920_10.raw	0/0		1.7591	267.938	206.286	206.286	0.0174141	0.00157766	0	0
FALSE	High	PMI-Byonic	PMI-Byonic (A2)	A	2	Unambiguous	FQCICMPGYE	[E].FQcIcMPGYE.[G]	C3(Carbamidomethyl); C5(Carbamidomethyl)	1	1	Q01705	Q01705	Neurogenic locus notch homolog protein 1 OS=Mus musculus OX=10090 GN=Notch1 PE=1 SV=3	0	2	2	1	0	1	1	1	652.759	1304.51	1304.51	0.0650562	4.24333e-05	0	0	495716	HCD (High Energy Collision Dissociation)	MS2	33.6762	100	14.4949	5462	5462	5459	FP072920_10.raw	0/0		2.38282	376.003	176.075	176.075	0.0041417	0.000450727	0	0
FALSE	High	PMI-Byonic	PMI-Byonic (A2)	A	2	Unambiguous	FQCICMPGYE	[E].FQcIcmPGYE.[G]	C3(Carbamidomethyl); C5(Carbamidomethyl); M6(Oxidation)	1	1	Q01705	Q01705	Neurogenic locus notch homolog protein 1 OS=Mus musculus OX=10090 GN=Notch1 PE=1 SV=3	0	2	2	1	0	1	1	1	660.757	1320.51	1320.51	0.58715	0.000387668	0	0	364360	HCD (High Energy Collision Dissociation)	MS2	19.2036	100	14.3199	5387	5387	5382	FP072920_10.raw	0/0		2.09362	352.974	244.073	244.073	0.00806077	0.000831236	0	0
FALSE	High	PMI-Byonic	PMI-Byonic (A2)	A	2	Unambiguous	FQCICMPGYE	[E].FQcIcmPGYE.[G]	C3(Carbamidomethyl); C5(Carbamidomethyl); M6(Oxidation)	1	1	Q01705	Q01705	Neurogenic locus notch homolog protein 1 OS=Mus musculus OX=10090 GN=Notch1 PE=1 SV=3	0	2	2	1	0	1	1	1	660.756	1320.51	1320.51	-0.152386	-0.000100614	0	0	203343	HCD (High Energy Collision Dissociation)	MS2	31.5904	100	14.1957	5334	5334	5327	FP072920_10.raw	0/0		1.84539	321.422	204.203	204.203	0.0142762	0.0014017	0	0
FALSE	High	PMI-Byonic	PMI-Byonic (A2)	A	2	Unambiguous	FQCICMPGYE	[E].FQcIcMPGYE.[G]	C3(Carbamidomethyl); C5(Carbamidomethyl)	1	1	Q01705	Q01705	Neurogenic locus notch homolog protein 1 OS=Mus musculus OX=10090 GN=Notch1 PE=1 SV=3	0	2	2	1	0	1	1	1	652.759	1304.51	1304.51	-0.496397	-0.000323778	0	0	9686080	HCD (High Energy Collision Dissociation)	MS2	3.55192	25.7153	14.6202	5515	5515	5514	FP072920_10.raw	0/0		3.23269	442.898	230.76	230.76	0.000585213	4.20364e-05	0	0
FALSE	High	PMI-Byonic	PMI-Byonic (A2)	A	2	Unambiguous	FQCICMPGYEGVYCE	[E].FQcIcMPGYEGVYcE.[I]	C3(Carbamidomethyl); C5(Carbamidomethyl); C14(Carbamidomethyl)	1	1	Q01705	Q01705	Neurogenic locus notch homolog protein 1 OS=Mus musculus OX=10090 GN=Notch1 PE=1 SV=3	1	2	2	1	0	1	1	1	956.874	1912.74	1912.74	2.08291	0.00199203	0	0	1.12129e+06	HCD (High Energy Collision Dissociation)	MS2	4.14303	100	16.0595	6131	6131	6130	FP072920_10.raw	0/0		1.66796	423.732	321.833	321.833	0.0214803	0.00179399	0	0
FALSE	High	PMI-Byonic	PMI-Byonic (A2)	A	2	Unambiguous	GVYCEINTDECASSPCLHNGHCMDKINE	[E].GVYcEINTDEcASsPcLHNGHcMDKINE.[F]	C4(Carbamidomethyl); C11(Carbamidomethyl); S14(Hex(1)Pent(1)); C16(Carbamidomethyl); C22(Carbamidomethyl)	1	1	Q01705	Q01705	Neurogenic locus notch homolog protein 1 OS=Mus musculus OX=10090 GN=Notch1 PE=1 SV=3	4	4	4	1	0	1	1	1	901.861	3604.42	3604.43	-1.37589	-0.00123983	0	0	239095	HCD (High Energy Collision Dissociation)	MS2	0	100	10.8121	3861	3861	3853	FP072920_10.raw	0/0		6.93951	619.982	619.982	1.2	1.14944e-07	1.75686e-08	0	0
FALSE	High	PMI-Byonic	PMI-Byonic (A2)	A	2	Unambiguous	GVYCEINTDECASSPCLHNGHCMDKINE	[E].GVYcEINTDEcASsPcLHNGHcMDKINE.[F]	C4(Carbamidomethyl); C11(Carbamidomethyl); S14(Hex(1)Pent(1)); C16(Carbamidomethyl); C22(Carbamidomethyl)	1	1	Q01705	Q01705	Neurogenic locus notch homolog protein 1 OS=Mus musculus OX=10090 GN=Notch1 PE=1 SV=3	4	4	4	1	0	1	1	1	901.861	3604.42	3604.43	-1.10496	-0.000995685	0	0	219248	HCD (High Energy Collision Dissociation)	MS2	40.4807	100	10.9238	3910	3910	3908	FP072920_10.raw	0/0		8.99387	704.433	704.433	1.2	1.01422e-09	4.58259e-10	0	0
FALSE	High	PMI-Byonic	PMI-Byonic (A2)	A	2	Unambiguous	GVYCEINTDECASSPCLHNGHCMDKINE	[E].GVYcEINTDEcAsSPcLHNGHcMDKINE.[F]	C4(Carbamidomethyl); C11(Carbamidomethyl); S13(Hex(1)Pent(2)); C16(Carbamidomethyl); C22(Carbamidomethyl)	1	1	Q01705	Q01705	Neurogenic locus notch homolog protein 1 OS=Mus musculus OX=10090 GN=Notch1 PE=1 SV=3	4	4	4	1	0	1	1	1	935.626	3739.48	3736.47	805.745	0.752661	0	0	558170	HCD (High Energy Collision Dissociation)	MS2	27.3018	100	10.9581	3925	3925	3919	FP072920_10.raw	0/0		3.93325	341.982	341.982	0	0.000116614	1.26232e-05	0	0
FALSE	High	PMI-Byonic	PMI-Byonic (A2)	A	2	Unambiguous	GVYCEINTDECASSPCLHNGHCMDKINE	[E].GVYcEINTDEcASsPcLHNGHcmDKINE.[F]	C4(Carbamidomethyl); C11(Carbamidomethyl); S14(Hex(1)Pent(1)); C16(Carbamidomethyl); C22(Carbamidomethyl); M23(Oxidation)	1	1	Q01705	Q01705	Neurogenic locus notch homolog protein 1 OS=Mus musculus OX=10090 GN=Notch1 PE=1 SV=3	4	4	4	1	0	1	1	1	905.862	3620.42	3620.42	0.506759	0.000458671	0	0	217452	HCD (High Energy Collision Dissociation)	MS2	0	100	11.0035	3945	3945	3941	FP072920_10.raw	0/0		5.99387	593.305	593.305	1.2	1.01422e-06	2.49859e-07	0	0
FALSE	High	PMI-Byonic	PMI-Byonic (A2)	A	2	Unambiguous	INTDECASSPCLHNGHCMDKINE	[E].INTDEcASsPcLHNGHcMDKINE.[F]	C6(Carbamidomethyl); S9(Hex(1)Pent(1)R0); C11(Carbamidomethyl); C17(Carbamidomethyl)	1	1	Q01705	Q01705	Neurogenic locus notch homolog protein 1 OS=Mus musculus OX=10090 GN=Notch1 PE=1 SV=3	3	4	4	1	0	1	1	1	749.806	2996.2	2996.2	0.832303	0.000623437	0	0	62946.5	HCD (High Energy Collision Dissociation)	MS2	29.7757	100	9.18598	3148	3148	3138	FP072920_10.raw	0/0		5.78327	545.634	545.634	1.2	1.64715e-06	5.33167e-07	0	0
FALSE	High	PMI-Byonic	PMI-Byonic (A2)	A	2	Unambiguous	INTDECASSPCLHNGHCMDKINE	[E].INTDEcASsPcLHNGHcMDKINE.[F]	C6(Carbamidomethyl); S9(Hex(1)Pent(1)); C11(Carbamidomethyl); C17(Carbamidomethyl)	1	1	Q01705	Q01705	Neurogenic locus notch homolog protein 1 OS=Mus musculus OX=10090 GN=Notch1 PE=1 SV=3	3	4	4	1	0	1	1	1	750.306	2998.2	2996.2	667.692	0.500135	0	0	354968	HCD (High Energy Collision Dissociation)	MS2	65.3551	100	9.3005	3197	3197	3193	FP072920_10.raw	0/0		3.07437	192.831	192.831	1.2	0.00084261	9.57618e-05	0	0
FALSE	High	PMI-Byonic	PMI-Byonic (A2)	A	2	Unambiguous	INTDECASSPCLHNGHCMDKINE	[E].INTDEcASsPcLHNGHcMDKINE.[F]	C6(Carbamidomethyl); S9(Hex(1)Pent(2)); C11(Carbamidomethyl); C17(Carbamidomethyl)	1	1	Q01705	Q01705	Neurogenic locus notch homolog protein 1 OS=Mus musculus OX=10090 GN=Notch1 PE=1 SV=3	3	4	4	1	0	1	1	1	783.316	3130.24	3128.24	638.722	0.499519	0	0	370931	HCD (High Energy Collision Dissociation)	MS2	68.9158	100	9.33264	3211	3211	3204	FP072920_10.raw	0/0		2.59726	268.791	268.791	1.2	0.0025278	0.000221292	0	0
FALSE	High	PMI-Byonic	PMI-Byonic (A2)	A	2	Unambiguous	INTDECASSPCLHNGHCMDKINE	[E].INTDEcASsPcLHNGHcMDKINE.[F]	C6(Carbamidomethyl); S9(Hex(1)Pent(2)R0); C11(Carbamidomethyl); C17(Carbamidomethyl)	1	1	Q01705	Q01705	Neurogenic locus notch homolog protein 1 OS=Mus musculus OX=10090 GN=Notch1 PE=1 SV=3	3	4	4	1	0	1	1	1	783.318	3130.25	3128.24	641.687	0.501839	0	0	286861	HCD (High Energy Collision Dissociation)	MS2	41.4402	100	9.20566	3156	3156	3149	FP072920_10.raw	0/0		4.59315	534.67	530.703	1.2	2.55183e-05	2.0514e-06	0	0
FALSE	High	PMI-Byonic	PMI-Byonic (A2)	A	2	Unambiguous	FQCQCPKGFNGHLCQYDVDECASTPCKNGAKCLDGPNTYTCVCTE	[E].FQcQcPKGFNGHLcQYDVDEcAStPcKNGAKcLDGPNTYTcVcTE.[G]	C3(Carbamidomethyl); C5(Carbamidomethyl); C14(Carbamidomethyl); C21(Carbamidomethyl); T24(Hex(1)Pent(1)); C26(Carbamidomethyl); C32(Carbamidomethyl); C41(Carbamidomethyl); C43(Carbamidomethyl)	1	1	Q01705	Q01705	Neurogenic locus notch homolog protein 1 OS=Mus musculus OX=10090 GN=Notch1 PE=1 SV=3	4	5	5	1	0	1	1	1	1129.86	5645.26	5641.28	704.481	0.794835	0	0	854321	HCD (High Energy Collision Dissociation)	MS2	17.8046	100	12.5144	4610	4610	4601	FP072920_10.raw	0/0		2.58747	278.688	278.688	0	0.0025854	0.000283283	0	0
FALSE	High	PMI-Byonic	PMI-Byonic (A2)	A	2	Unambiguous	FQCQCPKGFNGHLCQYDVDECASTPCKNGAKCLDGPNTYTCVCTE	[E].FQcQcPKGFNGHLcQYDVDEcAStPcKNGAKcLDGPNTYTcVcTE.[G]	C3(Carbamidomethyl); C5(Carbamidomethyl); C14(Carbamidomethyl); C21(Carbamidomethyl); T24(Hex(1)Pent(1)); C26(Carbamidomethyl); C32(Carbamidomethyl); C41(Carbamidomethyl); C43(Carbamidomethyl)	1	1	Q01705	Q01705	Neurogenic locus notch homolog protein 1 OS=Mus musculus OX=10090 GN=Notch1 PE=1 SV=3	4	5	5	1	0	1	1	1	1129.86	5645.27	5641.28	706.212	0.796788	0	0	771573	HCD (High Energy Collision Dissociation)	MS2	34.9147	100	12.3829	4553	4553	4546	FP072920_10.raw	0/0		2.60465	219.018	219.018	0	0.00248516	0.000157638	0	0
FALSE	High	PMI-Byonic	PMI-Byonic (A2)	A	2	Unambiguous	FQCQCPKGFNGHLCQYDVDECASTPCKNGAKCLDGPNTYTCVCTE	[E].FQcQcPKGFNGHLcQYDVDEcAsTPcKNGAKcLDGPNTYTcVcTE.[G]	C3(Carbamidomethyl); C5(Carbamidomethyl); C14(Carbamidomethyl); C21(Carbamidomethyl); S23(Hex(1)Pent(1)); C26(Carbamidomethyl); C32(Carbamidomethyl); C41(Carbamidomethyl); C43(Carbamidomethyl)	1	1	Q01705	Q01705	Neurogenic locus notch homolog protein 1 OS=Mus musculus OX=10090 GN=Notch1 PE=1 SV=3	4	5	5	1	0	1	1	1	1129.66	5644.27	5641.28	529.964	0.597936	0	0	913652	HCD (High Energy Collision Dissociation)	MS2	7.3626	100	12.2116	4479	4479	4469	FP072920_10.raw	0/0		5.55412	372.716	372.716	0	2.7918e-06	9.8685e-07	0	0
FALSE	High	PMI-Byonic	PMI-Byonic (A2)	A	2	Unambiguous	FQCQCPKGFNGHLCQYDVDE	[E].FQcQcPKGFNGHLcQYDVDE.[C]	C3(Carbamidomethyl); C5(Carbamidomethyl); C14(Carbamidomethyl)	1	1	Q01705	Q01705	Neurogenic locus notch homolog protein 1 OS=Mus musculus OX=10090 GN=Notch1 PE=1 SV=3	2	3	3	1	0	1	1	1	835.344	2504.02	2502.03	795.111	0.663129	0	0	763581	HCD (High Energy Collision Dissociation)	MS2	65.9078	100	11.6363	4224	4224	4216	FP072920_10.raw	0/0		1.62507	137.219	137.219	137.219	0.0237099	0.00202965	0	0
FALSE	High	PMI-Byonic	PMI-Byonic (A2)	A	2	Unambiguous	FQCQCPKGFNGHLCQYDVDE	[E].FQcQcPKGFNGHLcQYDVDE.[C]	C3(Carbamidomethyl); C5(Carbamidomethyl); C14(Carbamidomethyl)	1	1	Q01705	Q01705	Neurogenic locus notch homolog protein 1 OS=Mus musculus OX=10090 GN=Notch1 PE=1 SV=3	2	3	3	1	0	1	1	1	834.679	2502.02	2502.03	-2.0701	-0.00172649	0	0	1229830	HCD (High Energy Collision Dissociation)	MS2	54.1153	100	11.51	4168	4168	4161	FP072920_10.raw	0/0		2.18485	293.02	213.415	213.415	0.00653354	0.000660374	0	0
FALSE	High	PMI-Byonic	PMI-Byonic (A2)	A	2	Unambiguous	GYHDPTCLSE	[E].GYHDPTcLSE.[V]	C7(Carbamidomethyl)	1	1	Q01705	Q01705	Neurogenic locus notch homolog protein 1 OS=Mus musculus OX=10090 GN=Notch1 PE=1 SV=3	0	2	2	1	0	1	1	1	589.742	1178.48	1178.48	-0.471327	-0.000277724	0	0	2961928	HCD (High Energy Collision Dissociation)	MS2	10.4961	91.028	9.24413	3172	3172	3171	FP072920_10.raw	0/0		5.69449	548.877	341.166	341.166	2.02073e-06	6.20999e-07	0	0
FALSE	High	PMI-Byonic	PMI-Byonic (A2)	A	2	Unambiguous	GYHDPTCLSE	[E].GYHDPTcLSE.[V]	C7(Carbamidomethyl)	1	1	Q01705	Q01705	Neurogenic locus notch homolog protein 1 OS=Mus musculus OX=10090 GN=Notch1 PE=1 SV=3	0	2	2	1	0	1	1	1	589.742	1178.48	1178.48	-2.02507	-0.00119325	0	0	280104	HCD (High Energy Collision Dissociation)	MS2	55.304	100	9.13526	3126	3126	3116	FP072920_10.raw	0/0		3.54098	383.069	312.558	312.558	0.000287751	3.34146e-05	0	0
FALSE	High	PMI-Byonic	PMI-Byonic (A2)	A	2	Unambiguous	GYHDPTCLSE	[E].GYHDPTcLSE.[V]	C7(Carbamidomethyl)	1	1	Q01705	Q01705	Neurogenic locus notch homolog protein 1 OS=Mus musculus OX=10090 GN=Notch1 PE=1 SV=3	0	2	2	1	0	1	1	1	589.743	1178.48	1178.48	-0.367744	-0.000216689	0	0	8774971	HCD (High Energy Collision Dissociation)	MS2	1.05266	28.3604	9.37155	3227	3227	3226	FP072920_10.raw	0/0		5.34451	573.519	353.221	353.221	4.52362e-06	1.23756e-06	0	0
FALSE	High	PMI-Byonic	PMI-Byonic (A2)	A	2	Unambiguous	GYHDPTCLSE	[E].GYHDPTcLSE.[V]	C7(Carbamidomethyl)	1	1	Q01705	Q01705	Neurogenic locus notch homolog protein 1 OS=Mus musculus OX=10090 GN=Notch1 PE=1 SV=3	0	2	2	1	0	1	1	1	589.742	1178.48	1178.48	-0.885659	-0.000521865	0	0	10617496	HCD (High Energy Collision Dissociation)	MS2	1.82536	19.8916	9.5001	3282	3282	3281	FP072920_10.raw	0/0		5.62761	523.018	327.839	327.839	2.35716e-06	8.04617e-07	0	0
FALSE	High	PMI-Byonic	PMI-Byonic (A2)	A	2	Unambiguous	GYHDPTCLSE	[E].GYHDPTcLSE.[V]	C7(Carbamidomethyl)	1	1	Q01705	Q01705	Neurogenic locus notch homolog protein 1 OS=Mus musculus OX=10090 GN=Notch1 PE=1 SV=3	0	2	2	1	0	1	1	1	589.742	1178.48	1178.48	-1.19641	-0.00070497	0	0	1.24778e+06	HCD (High Energy Collision Dissociation)	MS2	4.46922	100	9.62758	3337	3337	3336	FP072920_10.raw	0/0		4.13669	499.318	290.061	290.061	7.29984e-05	8.02709e-06	0	0
[truncated: 7 more columns]

## Sheet: FP072920_10-2
Checked	Confidence	Identifying Node Type	Identifying Node	Search ID	Identifying Node No	PSM Ambiguity	Sequence	Annotated Sequence	Modifications	# Protein Groups	# Proteins	Master Protein Accessions	Protein Accessions	Protein Descriptions	# Missed Cleavages	Charge	Original Precursor Charge	DeltaScore	DeltaCn	Rank	Search Engine Rank	Concatenated Rank	m/z [Da]	MH+ [Da]	Theo. MH+ [Da]	DeltaM [ppm]	Deltam/z [Da]	Matched Ions	Total Ions	Intensity	Activation Type	MS Order	Isolation Interference [%]	Ion Inject Time [ms]	RT [min]	First Scan	Last Scan	Master Scan(s)	Spectrum File	Ions Matched	Annotation	|Log Prob|	Byonic Score	Delta Byonic Score	Delta Mod Score	PEP 2D	q-Value 2D	FDR 2D	Peptide Group FDR 2D
FALSE	High	PMI-Byonic	PMI-Byonic (A2)	A	2	Unambiguous	YKCRCPPGWSGKSCQQADPCASNPCANGGQCLPFE	[E].YKcRcPPGWSGKscQQADPcASNPcANGGQcLPFE.[S]	C3(Carbamidomethyl); C5(Carbamidomethyl); S13(Hex(1)Pent(1)); C14(Carbamidomethyl); C20(Carbamidomethyl); C25(Carbamidomethyl); C31(Carbamidomethyl)	1	1	Q01705	Q01705	Neurogenic locus notch homolog protein 1 OS=Mus musculus OX=10090 GN=Notch1 PE=1 SV=3	0	4	4	1	0	1	1	1	1085.95	4340.78	4338.77	462.748	0.50194	0	0	1.1536e+06	HCD (High Energy Collision Dissociation)	MS2	24.4087	100	11.3821	4111	4111	4106	FP072920_10-2.raw	0/0		5.68777	548.767	548.767	0	2.05225e-06	3.68555e-07	0	0
FALSE	High	PMI-Byonic	PMI-Byonic (A2)	A	2	Unambiguous	YKCRCPPGWSGKSCQQADPCASNPCANGGQCLPFE	[E].YKcRcPPGWsGKScQQADPcASNPcANGGQcLPFE.[S]	C3(Carbamidomethyl); C5(Carbamidomethyl); S10(Hex(1)Pent(1)); C14(Carbamidomethyl); C20(Carbamidomethyl); C25(Carbamidomethyl); C31(Carbamidomethyl)	1	1	Q01705	Q01705	Neurogenic locus notch homolog protein 1 OS=Mus musculus OX=10090 GN=Notch1 PE=1 SV=3	0	4	4	1	0	1	1	1	1085.69	4339.75	4338.77	225.741	0.244859	0	0	314581	HCD (High Energy Collision Dissociation)	MS2	0	100	11.8693	4329	4329	4326	FP072920_10-2.raw	0/0		5.67171	514.081	514.081	2.4	2.12955e-06	4.25048e-07	0	0
FALSE	Medium	PMI-Byonic	PMI-Byonic (A2)	A	2	Unambiguous	YKCRCPPGWSGKSCQQADPCASNPCANGGQCLPFE	[E].YKcRcPPGWSGKScQqADPcAsnPcANGGQcLPFE.[S]	C3(Carbamidomethyl); C5(Carbamidomethyl); C14(Carbamidomethyl); Q16(Deamidated); C20(Carbamidomethyl); S22(HexNAc(1)Fuc(1)); N23(Deamidated); C25(Carbamidomethyl); C31(Carbamidomethyl)	1	1	Q01705	Q01705	Neurogenic locus notch homolog protein 1 OS=Mus musculus OX=10090 GN=Notch1 PE=1 SV=3	0	4	4	1	0	1	1	1	1100.45	4398.77	4395.78	679.244	0.746452	0	0	999732	HCD (High Energy Collision Dissociation)	MS2	28.3244	100	11.7847	4291	4291	4282	FP072920_10-2.raw	0/0		0.306124	11.3529	11.3529	0	0.494169	0.0197229	0	0
FALSE	High	PMI-Byonic	PMI-Byonic (A2)	A	2	Unambiguous	YKCRCPPGWSGKSCQQADPCASNPCANGGQCLPFESSYICRCPPGFHGPTCRQDVNE	[E].YKcRcPPGWsGKScQQADPcASNPcANGGqcLPFESSYIcRcPPGFHGPTcRQDVNE.[C]	C3(Carbamidomethyl); C5(Carbamidomethyl); S10(Hex(1)Pent(1)); C14(Carbamidomethyl); C20(Carbamidomethyl); C25(Carbamidomethyl); Q30(Deamidated); C31(Carbamidomethyl); C40(Carbamidomethyl); C42(Carbamidomethyl); C51(Carbamidomethyl)	1	1	Q01705	Q01705	Neurogenic locus notch homolog protein 1 OS=Mus musculus OX=10090 GN=Notch1 PE=1 SV=3	2	6	6	1	0	1	1	1	1161.32	6962.89	6957.88	720.112	0.835076	0	0	587946	HCD (High Energy Collision Dissociation)	MS2	0	100	12.2373	4490	4490	4480	FP072920_10-2.raw	0/0		7.84194	697.842	697.842	2.4	1.43898e-08	3.08413e-09	0	0
FALSE	High	PMI-Byonic	PMI-Byonic (A2)	A	2	Unambiguous	YKCRCPPGWSGKSCQQADPCASNPCANGGQCLPFE	[E].YKcRcPPGWSGKscQQADPcASNPcAnGGQcLPFE.[S]	C3(Carbamidomethyl); C5(Carbamidomethyl); S13(Hex(1)Pent(2)); C14(Carbamidomethyl); C20(Carbamidomethyl); C25(Carbamidomethyl); N27(Deamidated); C31(Carbamidomethyl)	1	1	Q01705	Q01705	Neurogenic locus notch homolog protein 1 OS=Mus musculus OX=10090 GN=Notch1 PE=1 SV=3	0	4	4	1	0	1	1	1	1118.71	4471.81	4471.8	3.72097	0.00415985	0	0	549633	HCD (High Energy Collision Dissociation)	MS2	0	100	11.6722	4239	4239	4238	FP072920_10-2.raw	0/0		8.09208	622.967	622.967	0	8.08944e-09	1.41788e-09	0	0
FALSE	High	PMI-Byonic	PMI-Byonic (A2)	A	2	Unambiguous	YKCRCPPGWSGKSCQQADPCASNPCANGGQCLPFE	[E].YKcRcPPGWsGKScQQADPcASNPcANGGQcLPFE.[S]	C3(Carbamidomethyl); C5(Carbamidomethyl); S10(Hex(1)); C14(Carbamidomethyl); C20(Carbamidomethyl); C25(Carbamidomethyl); C31(Carbamidomethyl)	1	1	Q01705	Q01705	Neurogenic locus notch homolog protein 1 OS=Mus musculus OX=10090 GN=Notch1 PE=1 SV=3	0	4	4	1	0	1	1	1	1053.18	4209.72	4206.73	710.176	0.746879	0	0	646730	HCD (High Energy Collision Dissociation)	MS2	34.8684	100	11.6638	4236	4236	4227	FP072920_10-2.raw	0/0		5.54681	461.052	461.052	2.4	2.83916e-06	5.80996e-07	0	0
FALSE	High	PMI-Byonic	PMI-Byonic (A2)	A	2	Unambiguous	YKCRCPPGWSGKSCQQADPCASNPCANGGQCLPFE	[E].YKcRcPPGWSGKscQQADPcASNPcAnGGQcLPFE.[S]	C3(Carbamidomethyl); C5(Carbamidomethyl); S13(Hex(1)Pent(1)); C14(Carbamidomethyl); C20(Carbamidomethyl); C25(Carbamidomethyl); N27(Deamidated); C31(Carbamidomethyl)	1	1	Q01705	Q01705	Neurogenic locus notch homolog protein 1 OS=Mus musculus OX=10090 GN=Notch1 PE=1 SV=3	0	4	4	1	0	1	1	1	1085.69	4339.75	4339.76	-0.604877	-0.000656254	0	0	1.89148e+06	HCD (High Energy Collision Dissociation)	MS2	1.27931	58.9519	11.7437	4272	4272	4271	FP072920_10-2.raw	0/0		7.87024	624.106	624.106	0	1.34822e-08	2.6654e-09	0	0
FALSE	High	PMI-Byonic	PMI-Byonic (A2)	A	2	Unambiguous	YKCRCPPGWSGKSCQQADPCASNPCANGGQCLPFE	[E].YKcRcPPGWSGKScQQADPcAsnPcANGGqcLPFE.[S]	C3(Carbamidomethyl); C5(Carbamidomethyl); C14(Carbamidomethyl); C20(Carbamidomethyl); S22(HexNAc(1)Fuc(1)); N23(Deamidated); C25(Carbamidomethyl); Q30(Deamidated); C31(Carbamidomethyl)	1	1	Q01705	Q01705	Neurogenic locus notch homolog protein 1 OS=Mus musculus OX=10090 GN=Notch1 PE=1 SV=3	0	4	4	1	0	1	1	1	1099.94	4396.76	4395.78	221.93	0.243889	0	0	326872	HCD (High Energy Collision Dissociation)	MS2	17.8276	100	11.6051	4210	4210	4205	FP072920_10-2.raw	0/0		0.703531	92.1905	92.1905	0	0.197911	0.00536882	0	0
FALSE	High	PMI-Byonic	PMI-Byonic (A2)	A	2	Unambiguous	YKCRCPPGWSGKSCQQADPCASNPCANGGQCLPFE	[E].YKcRcPPGWSGKscQQADPcASNPcANGGQcLPFE.[S]	C3(Carbamidomethyl); C5(Carbamidomethyl); S13(Hex(1)Pent(2)); C14(Carbamidomethyl); C20(Carbamidomethyl); C25(Carbamidomethyl); C31(Carbamidomethyl)	1	1	Q01705	Q01705	Neurogenic locus notch homolog protein 1 OS=Mus musculus OX=10090 GN=Notch1 PE=1 SV=3	0	4	4	1	0	1	1	1	1118.95	4472.8	4470.81	443.561	0.495769	0	0	732679	HCD (High Energy Collision Dissociation)	MS2	0	100	11.5471	4184	4184	4183	FP072920_10-2.raw	0/0		5.29867	410.828	410.828	0.605442	5.0273e-06	8.66424e-07	0	0
FALSE	High	PMI-Byonic	PMI-Byonic (A2)	A	2	Unambiguous	YKCRCPPGWSGKSCQQADPCASNPCANGGQCLPFE	[E].YKcRcPPGWSGKscQQADPcASNPcANGGQcLPFE.[S]	C3(Carbamidomethyl); C5(Carbamidomethyl); S13(Hex(1)Pent(1)); C14(Carbamidomethyl); C20(Carbamidomethyl); C25(Carbamidomethyl); C31(Carbamidomethyl)	1	1	Q01705	Q01705	Neurogenic locus notch homolog protein 1 OS=Mus musculus OX=10090 GN=Notch1 PE=1 SV=3	0	4	4	1	0	1	1	1	1085.45	4338.77	4338.77	0.437634	0.000474699	0	0	857928	HCD (High Energy Collision Dissociation)	MS2	0	90.0774	11.4996	4163	4163	4161	FP072920_10-2.raw	0/0		9.09208	669.916	669.916	0	8.08944e-10	1.5169e-10	0	0
FALSE	High	PMI-Byonic	PMI-Byonic (A2)	A	2	Unambiguous	YKCRCPPGWSGKSCQQADPCASNPCANGGQCLPFE	[E].YKcRcPPGWsGKScQQADPcASNPcANGGQcLPFE.[S]	C3(Carbamidomethyl); C5(Carbamidomethyl); S10(Hex(1)Pent(2)); C14(Carbamidomethyl); C20(Carbamidomethyl); C25(Carbamidomethyl); C31(Carbamidomethyl)	1	1	Q01705	Q01705	Neurogenic locus notch homolog protein 1 OS=Mus musculus OX=10090 GN=Notch1 PE=1 SV=3	0	4	4	1	0	1	1	1	1119.21	4473.81	4470.81	670.51	0.749431	0	0	694944	HCD (High Energy Collision Dissociation)	MS2	58.3629	100	11.4186	4127	4127	4117	FP072920_10-2.raw	0/0		5.59186	387.95	387.95	3.6	2.55939e-06	5.46781e-07	0	0
FALSE	High	PMI-Byonic	PMI-Byonic (A2)	A	2	Unambiguous	YKCRCPPGWSGKSCQQADPCASNPCANGGQCLPFE	[E].YKcRcPPGWSGKscQQADPcASNPcANGGQcLPFE.[S]	C3(Carbamidomethyl); C5(Carbamidomethyl); S13(Hex(1)Pent(1)); C14(Carbamidomethyl); C20(Carbamidomethyl); C25(Carbamidomethyl); C31(Carbamidomethyl)	1	1	Q01705	Q01705	Neurogenic locus notch homolog protein 1 OS=Mus musculus OX=10090 GN=Notch1 PE=1 SV=3	0	4	4	1	0	1	1	1	1085.69	4339.76	4338.77	226.866	0.24608	0	0	3.04612e+06	HCD (High Energy Collision Dissociation)	MS2	0	55.7694	11.6222	4217	4217	4216	FP072920_10-2.raw	0/0		5.89603	525.476	525.476	0	1.27048e-06	2.53429e-07	0	0
FALSE	High	PMI-Byonic	PMI-Byonic (A2)	A	2	Unambiguous	SSYICRCPPGFHGPTCRQDVNE	[E].SSYIcRcPPGFHGPTcRQDVNE.[C]	C5(Carbamidomethyl); C7(Carbamidomethyl); C16(Carbamidomethyl)	1	1	Q01705	Q01705	Neurogenic locus notch homolog protein 1 OS=Mus musculus OX=10090 GN=Notch1 PE=1 SV=3	1	4	4	1	0	1	1	1	660.04	2637.14	2637.14	-0.769604	-0.000507388	0	0	264265	HCD (High Energy Collision Dissociation)	MS2	31.1522	100	10.5401	3741	3741	3732	FP072920_10-2.raw	0/0		2.6574	275.742	275.742	275.742	0.00220088	0.000133056	0	0
FALSE	High	PMI-Byonic	PMI-Byonic (A2)	A	2	Unambiguous	SSYICRCPPGFHGPTCRQDVNE	[E].SSYIcRcPPGFHGPTcRQDVNE.[C]	C5(Carbamidomethyl); C7(Carbamidomethyl); C16(Carbamidomethyl)	1	1	Q01705	Q01705	Neurogenic locus notch homolog protein 1 OS=Mus musculus OX=10090 GN=Notch1 PE=1 SV=3	1	4	4	1	0	1	1	1	660.039	2637.13	2637.14	-2.52858	-0.00166706	0	0	105002	HCD (High Energy Collision Dissociation)	MS2	0	100	10.4121	3684	3684	3677	FP072920_10-2.raw	0/0		3.91406	405.317	336.038	336.038	0.000121881	9.08772e-06	0	0
FALSE	High	PMI-Byonic	PMI-Byonic (A2)	A	2	Unambiguous	SSYICRCPPGFHGPTCRQDVNE	[E].SSYIcRcPPGFHGPTcRQDVNE.[C]	C5(Carbamidomethyl); C7(Carbamidomethyl); C16(Carbamidomethyl)	1	1	Q01705	Q01705	Neurogenic locus notch homolog protein 1 OS=Mus musculus OX=10090 GN=Notch1 PE=1 SV=3	1	4	4	1	0	1	1	1	660.039	2637.14	2637.14	-1.13992	-0.000751529	0	0	634822	HCD (High Energy Collision Dissociation)	MS2	2.90173	100	10.2921	3630	3630	3622	FP072920_10-2.raw	0/0		6.69328	542.244	424.011	424.011	2.02636e-07	2.67801e-08	0	0
FALSE	High	PMI-Byonic	PMI-Byonic (A2)	A	2	Unambiguous	SSYICRCPPGFHGPTCRQDVNE	[E].SSYIcRcPPGFHGPTcRQDVNE.[C]	C5(Carbamidomethyl); C7(Carbamidomethyl); C16(Carbamidomethyl)	1	1	Q01705	Q01705	Neurogenic locus notch homolog protein 1 OS=Mus musculus OX=10090 GN=Notch1 PE=1 SV=3	1	4	4	1	0	1	1	1	660.04	2637.14	2637.14	-0.769604	-0.000507388	0	0	1.22559e+06	HCD (High Energy Collision Dissociation)	MS2	0	100	10.1535	3569	3569	3567	FP072920_10-2.raw	0/0		6.4758	589.717	480.817	480.817	3.34348e-07	4.57732e-08	0	0
FALSE	High	PMI-Byonic	PMI-Byonic (A2)	A	2	Unambiguous	SSYICRCPPGFHGPTCRQDVNE	[E].SSYIcRcPPGFHGPTcRQDVNE.[C]	C5(Carbamidomethyl); C7(Carbamidomethyl); C16(Carbamidomethyl)	1	1	Q01705	Q01705	Neurogenic locus notch homolog protein 1 OS=Mus musculus OX=10090 GN=Notch1 PE=1 SV=3	1	3	3	1	0	1	1	1	879.717	2637.14	2637.14	-0.833939	-0.000733071	0	0	132522	HCD (High Energy Collision Dissociation)	MS2	8.8236	100	10.0439	3522	3522	3512	FP072920_10-2.raw	0/0		2.39651	344.638	307.654	307.654	0.0040132	0.000214398	0	0
FALSE	High	PMI-Byonic	PMI-Byonic (A2)	A	2	Unambiguous	SSYICRCPPGFHGPTCRQDVNE	[E].SSYIcRcPPGFHGPTcRQDVNE.[C]	C5(Carbamidomethyl); C7(Carbamidomethyl); C16(Carbamidomethyl)	1	1	Q01705	Q01705	Neurogenic locus notch homolog protein 1 OS=Mus musculus OX=10090 GN=Notch1 PE=1 SV=3	1	4	4	1	0	1	1	1	660.04	2637.14	2637.14	-1.04734	-0.000690494	0	0	5.8653e+06	HCD (High Energy Collision Dissociation)	MS2	0.915585	31.3383	10.0281	3513	3513	3512	FP072920_10-2.raw	0/0		8.24936	613.935	465.527	465.527	5.63172e-09	8.99532e-10	0	0
FALSE	High	PMI-Byonic	PMI-Byonic (A2)	A	2	Unambiguous	SSYICRCPPGFHGPTCRQDVNE	[E].SSYIcRcPPGFHGPTcRQDVNE.[C]	C5(Carbamidomethyl); C7(Carbamidomethyl); C16(Carbamidomethyl)	1	1	Q01705	Q01705	Neurogenic locus notch homolog protein 1 OS=Mus musculus OX=10090 GN=Notch1 PE=1 SV=3	1	4	4	1	0	1	1	1	660.04	2637.14	2637.14	-0.0289815	-1.9107e-05	0	0	23207066	HCD (High Energy Collision Dissociation)	MS2	0.13841	10.9941	9.90426	3458	3458	3457	FP072920_10-2.raw	0/0		8.4712	638.88	489.811	489.811	3.37907e-09	5.1997e-10	0	0
FALSE	High	PMI-Byonic	PMI-Byonic (A2)	A	2	Unambiguous	SSYICRCPPGFHGPTCRQDVNE	[E].SSYIcRcPPGFHGPTcRQDVNE.[C]	C5(Carbamidomethyl); C7(Carbamidomethyl); C16(Carbamidomethyl)	1	1	Q01705	Q01705	Neurogenic locus notch homolog protein 1 OS=Mus musculus OX=10090 GN=Notch1 PE=1 SV=3	1	4	4	1	0	1	1	1	660.039	2637.14	2637.14	-1.23249	-0.000812564	0	0	1320413	HCD (High Energy Collision Dissociation)	MS2	1.54635	100	9.78351	3405	3405	3402	FP072920_10-2.raw	0/0		7.29978	602.086	472.674	472.674	5.01438e-08	6.22575e-09	0	0
FALSE	High	PMI-Byonic	PMI-Byonic (A2)	A	2	Unambiguous	SSYICRCPPGFHGPTCRQDVNECSQNPGLCRHGGTCHNE	[E].SSYIcRcPPGFHGPtcRQDVNEcSQNPGLcRHGGTcHNE.[I]	C5(Carbamidomethyl); C7(Carbamidomethyl); T15(Fuc(1)); C16(Carbamidomethyl); C23(Carbamidomethyl); C30(Carbamidomethyl); C36(Carbamidomethyl)	1	1	Q01705	Q01705	Neurogenic locus notch homolog protein 1 OS=Mus musculus OX=10090 GN=Notch1 PE=1 SV=3	2	6	6	1	0	1	1	1	792.502	4749.98	4747.98	421.504	0.333549	0	0	633730	HCD (High Energy Collision Dissociation)	MS2	14.842	100	9.53141	3296	3296	3292	FP072920_10-2.raw	0/0		3.4071	330.16	330.16	0	0.00039165	2.90842e-05	0	0
FALSE	High	PMI-Byonic	PMI-Byonic (A2)	A	2	Unambiguous	SSYICRCPPGFHGPTCRQDVNECSQNPGLCRHGGTCHNE	[E].SSYIcRcPPGFHGPtcRQDVNEcSQNPGLcRHGGTcHNE.[I]	C5(Carbamidomethyl); C7(Carbamidomethyl); T15(Fuc(1)); C16(Carbamidomethyl); C23(Carbamidomethyl); C30(Carbamidomethyl); C36(Carbamidomethyl)	1	1	Q01705	Q01705	Neurogenic locus notch homolog protein 1 OS=Mus musculus OX=10090 GN=Notch1 PE=1 SV=3	2	6	6	1	0	1	1	1	792.165	4747.95	4747.98	-4.94704	-0.00391473	0	0	219324	HCD (High Energy Collision Dissociation)	MS2	1.00226	100	9.39725	3238	3238	3237	FP072920_10-2.raw	0/0		9.01791	720.243	720.243	0	9.59599e-10	2.0555e-10	0	0
FALSE	High	PMI-Byonic	PMI-Byonic (A2)	A	2	Unambiguous	SSYICRCPPGFHGPTCRQDVNE	[E].SSYIcRcPPGFHGPTcRQDVNE.[C]	C5(Carbamidomethyl); C7(Carbamidomethyl); C16(Carbamidomethyl)	1	1	Q01705	Q01705	Neurogenic locus notch homolog protein 1 OS=Mus musculus OX=10090 GN=Notch1 PE=1 SV=3	1	3	3	1	0	1	1	1	879.717	2637.14	2637.14	-0.556205	-0.00048893	0	0	393375	HCD (High Energy Collision Dissociation)	MS2	0	100	9.86367	3441	3441	3435	FP072920_10-2.raw	0/0		12.933	853.509	681.406	681.406	1.16685e-13	5.52186e-14	0	0
FALSE	High	PMI-Byonic	PMI-Byonic (A2)	A	2	Unambiguous	SSYICRCPPGFHGPTCRQDVNECSQNPGLCRHGGTCHNE	[E].SSYIcRcPPGFHGPTcRQDVNEcsQNPGLcRHGGTcHNE.[I]	C5(Carbamidomethyl); C7(Carbamidomethyl); C16(Carbamidomethyl); C23(Carbamidomethyl); S24(Fuc(1)); C30(Carbamidomethyl); C36(Carbamidomethyl)	1	1	Q01705	Q01705	Neurogenic locus notch homolog protein 1 OS=Mus musculus OX=10090 GN=Notch1 PE=1 SV=3	2	6	6	1	0	1	1	1	792.169	4747.98	4747.98	-0.0878521	-6.95199e-05	0	0	1.87981e+06	HCD (High Energy Collision Dissociation)	MS2	0.278425	61.7803	9.26935	3183	3183	3182	FP072920_10-2.raw	0/0		12.2398	873.205	873.205	0	5.75756e-13	1.59324e-13	0	0
FALSE	High	PMI-Byonic	PMI-Byonic (A2)	A	2	Unambiguous	SSYICRCPPGFHGPTCRQDVNECSQNPGLCRHGGTCHNE	[E].SSYIcRcPPGFHGPtcRQDVNEcSQNPGLcRHGGTcHNE.[I]	C5(Carbamidomethyl); C7(Carbamidomethyl); T15(Fuc(1)); C16(Carbamidomethyl); C23(Carbamidomethyl); C30(Carbamidomethyl); C36(Carbamidomethyl)	1	1	Q01705	Q01705	Neurogenic locus notch homolog protein 1 OS=Mus musculus OX=10090 GN=Notch1 PE=1 SV=3	2	5	5	1	0	1	1	1	950.403	4747.99	4747.98	2.19031	0.00207991	0	0	241083	HCD (High Energy Collision Dissociation)	MS2	0	100	9.25229	3176	3176	3171	FP072920_10-2.raw	0/0		3.67395	423.704	423.704	0	0.000211863	1.57358e-05	0	0
FALSE	High	PMI-Byonic	PMI-Byonic (A2)	A	2	Unambiguous	SSYICRCPPGFHGPTCRQDVNECSQNPGLCRHGGTCHNE	[E].SSYIcRcPPGFHGPtcRQDVNEcSQNPGLcRHGGTcHNE.[I]	C5(Carbamidomethyl); C7(Carbamidomethyl); T15(Fuc(1)); C16(Carbamidomethyl); C23(Carbamidomethyl); C30(Carbamidomethyl); C36(Carbamidomethyl)	1	1	Q01705	Q01705	Neurogenic locus notch homolog protein 1 OS=Mus musculus OX=10090 GN=Notch1 PE=1 SV=3	2	6	6	1	0	1	1	1	792.503	4749.98	4747.98	421.813	0.333793	0	0	374446	HCD (High Energy Collision Dissociation)	MS2	36.1758	100	9.15375	3134	3134	3127	FP072920_10-2.raw	0/0		5.46184	552.859	552.859	0	3.45274e-06	6.23228e-07	0	0
FALSE	Low	PMI-Byonic	PMI-Byonic (A2)	A	2	Unambiguous	SSYICRCPPGFHGPTCRQDVNECSQNPGLCRHGGTCHNE	[E].SSYIcRcPPGFHGPtcRQDVNEcSQNPGLcRHGGTcHNE.[I]	C5(Carbamidomethyl); C7(Carbamidomethyl); T15(Fuc(1)); C16(Carbamidomethyl); C23(Carbamidomethyl); C30(Carbamidomethyl); C36(Carbamidomethyl)	1	1	Q01705	Q01705	Neurogenic locus notch homolog protein 1 OS=Mus musculus OX=10090 GN=Notch1 PE=1 SV=3	2	3	3	1	0	1	1	1	950.395	2849.17	4747.98	-399919	-632.936	0	0	487034	HCD (High Energy Collision Dissociation)	MS2	39.3941	100	9.361	3223	3223	3215	FP072920_10-2.raw	0/0		0.00665969	87.8503	87.8503	0	0.984782	0.132619	0.054054	0
FALSE	High	PMI-Byonic	PMI-Byonic (A2)	A	2	Unambiguous	CSQNPGLCRHGGTCHNE	[E].cSQNPGLcRHGGtcHNE.[I]	C1(Carbamidomethyl); C8(Carbamidomethyl); T13(Fuc(1)); C14(Carbamidomethyl)	1	1	Q01705	Q01705	Neurogenic locus notch homolog protein 1 OS=Mus musculus OX=10090 GN=Notch1 PE=1 SV=3	0	4	4	1	0	1	1	1	533.219	2129.85	2129.85	-1.12089	-0.000596831	0	0	139193	HCD (High Energy Collision Dissociation)	MS2	7.91945	100	5.69856	1727	1727	1726	FP072920_10-2.raw	0/0		1.83046	138.164	138.164	15.8723	0.0147754	0.000904537	0	0
FALSE	High	PMI-Byonic	PMI-Byonic (A2)	A	2	Unambiguous	CSQNPGLCRHGGTCHNE	[E].cSQNPGLcRHGGtcHNE.[I]	C1(Carbamidomethyl); C8(Carbamidomethyl); T13(Fuc(1)); C14(Carbamidomethyl)	1	1	Q01705	Q01705	Neurogenic locus notch homolog protein 1 OS=Mus musculus OX=10090 GN=Notch1 PE=1 SV=3	0	4	4	1	0	1	1	1	533.218	2129.85	2129.85	-1.35014	-0.000718901	0	0	1.00511e+06	HCD (High Energy Collision Dissociation)	MS2	0.953247	100	6.11664	1873	1873	1872	FP072920_10-2.raw	0/0		6.94941	587.774	568.145	69.4513	1.12354e-07	1.81958e-08	0	0
FALSE	High	PMI-Byonic	PMI-Byonic (A2)	A	2	Unambiguous	CSQNPGLCRHGGTCHNE	[E].csQNPGLcRHGGTcHNE.[I]	C1(Carbamidomethyl); S2(Fuc(1)); C8(Carbamidomethyl); C14(Carbamidomethyl)	1	1	Q01705	Q01705	Neurogenic locus notch homolog protein 1 OS=Mus musculus OX=10090 GN=Notch1 PE=1 SV=3	0	3	3	1	0	1	1	1	710.622	2129.85	2129.85	-1.71637	-0.00121854	0	0	132801	HCD (High Energy Collision Dissociation)	MS2	0	100	6.02419	1840	1840	1839	FP072920_10-2.raw	0/0		1.6936	191.169	191.169	20.1	0.0202488	0.00144538	0	0
FALSE	High	PMI-Byonic	PMI-Byonic (A2)	A	2	Unambiguous	CSQNPGLCRHGGTCHNE	[E].cSQNPGLcRHGGtcHNE.[I]	C1(Carbamidomethyl); C8(Carbamidomethyl); T13(Fuc(1)); C14(Carbamidomethyl)	1	1	Q01705	Q01705	Neurogenic locus notch homolog protein 1 OS=Mus musculus OX=10090 GN=Notch1 PE=1 SV=3	0	4	4	1	0	1	1	1	533.218	2129.85	2129.85	-1.92328	-0.00102408	0	0	257714	HCD (High Energy Collision Dissociation)	MS2	6.36211	100	6.2192	1909	1909	1908	FP072920_10-2.raw	0/0		3.80346	263.318	263.318	39.2763	0.000157231	1.19955e-05	0	0
FALSE	Medium	PMI-Byonic	PMI-Byonic (A2)	A	2	Unambiguous	CSQNPGLCRHGGTCHNE	[E].cSQNPGLcRHGGtcHNE.[I]	C1(Carbamidomethyl); C8(Carbamidomethyl); T13(Fuc(1)); C14(Carbamidomethyl)	1	1	Q01705	Q01705	Neurogenic locus notch homolog protein 1 OS=Mus musculus OX=10090 GN=Notch1 PE=1 SV=3	0	3	3	1	0	1	1	1	710.622	2129.85	2129.85	-1.54443	-0.00109647	0	0	67735.3	HCD (High Energy Collision Dissociation)	MS2	0	100	5.92015	1803	1803	1802	FP072920_10-2.raw	0/0		0.381626	6.62255	6.62255	5.20939	0.415311	0.0128446	0	0
FALSE	High	PMI-Byonic	PMI-Byonic (A2)	A	2	Unambiguous	CSQNPGLCRHGGTCHNE	[E].cSQNPGLcRHGGtcHNE.[I]	C1(Carbamidomethyl); C8(Carbamidomethyl); T13(Fuc(1)); C14(Carbamidomethyl)	1	1	Q01705	Q01705	Neurogenic locus notch homolog protein 1 OS=Mus musculus OX=10090 GN=Notch1 PE=1 SV=3	0	4	4	1	0	1	1	1	533.218	2129.85	2129.85	-1.80865	-0.000963042	0	0	718182	HCD (High Energy Collision Dissociation)	MS2	2.58052	100	5.90404	1797	1797	1796	FP072920_10-2.raw	0/0		5.82227	450.367	450.367	49.2593	1.50567e-06	3.1417e-07	0	0
FALSE	High	PMI-Byonic	PMI-Byonic (A2)	A	2	Unambiguous	CSQNPGLCRHGGTCHNE	[E].cSQNPGLcRHGGtcHNE.[I]	C1(Carbamidomethyl); C8(Carbamidomethyl); T13(Fuc(1)); C14(Carbamidomethyl)	1	1	Q01705	Q01705	Neurogenic locus notch homolog protein 1 OS=Mus musculus OX=10090 GN=Notch1 PE=1 SV=3	0	4	4	1	0	1	1	1	533.218	2129.85	2129.85	-1.35014	-0.000718901	0	0	274377	HCD (High Energy Collision Dissociation)	MS2	5.105	100	5.80086	1762	1762	1761	FP072920_10-2.raw	0/0		1.83046	145.688	145.688	45.2315	0.0147754	0.00101823	0	0
FALSE	High	PMI-Byonic	PMI-Byonic (A2)	A	2	Unambiguous	CSQNPGLCRHGGTCHNE	[E].cSQNPGLcRHGGtcHNE.[I]	C1(Carbamidomethyl); C8(Carbamidomethyl); T13(Fuc(1)); C14(Carbamidomethyl)	1	1	Q01705	Q01705	Neurogenic locus notch homolog protein 1 OS=Mus musculus OX=10090 GN=Notch1 PE=1 SV=3	0	4	4	1	0	1	1	1	533.219	2129.85	2129.85	-1.12089	-0.000596831	0	0	1.22749e+06	HCD (High Energy Collision Dissociation)	MS2	0.813237	81.2108	6.00854	1834	1834	1833	FP072920_10-2.raw	0/0		5.94717	504.096	504.096	84.8286	1.12935e-06	2.15669e-07	0	0
FALSE	High	PMI-Byonic	PMI-Byonic (A2)	A	2	Unambiguous	IGSYRCACRATHTGPHCELPYVPCSPSPCQNGGTCRPTGDTTHE	[E].IGsYRcAcRATHTGPHcELPYVPcSPSPcQnGGTcRPTGDTTHE.[C]	S3(Fuc(1)); C6(Carbamidomethyl); C8(Carbamidomethyl); C17(Carbamidomethyl); C24(Carbamidomethyl); C29(Carbamidomethyl); N31(Deamidated); C35(Carbamidomethyl)	1	1	Q01705	Q01705	Neurogenic locus notch homolog protein 1 OS=Mus musculus OX=10090 GN=Notch1 PE=1 SV=3	2	6	6	1	0	1	1	1	859.202	5150.18	5149.18	193.222	0.165822	0	0	462996	HCD (High Energy Collision Dissociation)	MS2	44.7177	100	10.538	3740	3740	3732	FP072920_10-2.raw	0/0		4.18825	479.744	479.744	1.6	6.48255e-05	5.65271e-06	0	0
FALSE	High	PMI-Byonic	PMI-Byonic (A2)	A	2	Unambiguous	IGSYRCACRATHTGPHCELPYVPCSPSPCQNGGTCRPTGDTTHE	[E].IGsYRcAcRATHTGPHcELPYVPcSPSPcQnGGTcRPTGDTTHE.[C]	S3(Fuc(1)); C6(Carbamidomethyl); C8(Carbamidomethyl); C17(Carbamidomethyl); C24(Carbamidomethyl); C29(Carbamidomethyl); N31(Deamidated); C35(Carbamidomethyl)	1	1	Q01705	Q01705	Neurogenic locus notch homolog protein 1 OS=Mus musculus OX=10090 GN=Notch1 PE=1 SV=3	2	6	6	1	0	1	1	1	859.369	5151.18	5149.18	387.593	0.332631	0	0	744718	HCD (High Energy Collision Dissociation)	MS2	11.9429	100	10.7156	3818	3818	3809	FP072920_10-2.raw	0/0		2.17228	249.781	249.781	1.6	0.0067254	0.00044546	0	0
FALSE	High	PMI-Byonic	PMI-Byonic (A2)	A	2	Unambiguous	IGSYRCACRATHTGPHCELPYVPCSPSPCQNGGTCRPTGDTTHE	[E].IGSYRcAcRATHTGPHcELPYVPcsPSPcqNGGTcRPTGDTTHE.[C]	C6(Carbamidomethyl); C8(Carbamidomethyl); C17(Carbamidomethyl); C24(Carbamidomethyl); S25(HexNAc(1)Hex(1)Fuc(1)NeuAc(1)); C29(Carbamidomethyl); Q30(Deamidated); C35(Carbamidomethyl)	1	1	Q01705	Q01705	Neurogenic locus notch homolog protein 1 OS=Mus musculus OX=10090 GN=Notch1 PE=1 SV=3	2	6	6	1	0	1	1	1	969.076	5809.42	5805.41	690.671	0.668272	0	0	772852	HCD (High Energy Collision Dissociation)	MS2	8.73257	100	10.4856	3717	3717	3710	FP072920_10-2.raw	0/0		4.36105	358.002	358.002	0	4.35463e-05	3.68253e-06	0	0
FALSE	High	PMI-Byonic	PMI-Byonic (A2)	A	2	Unambiguous	IGSYRCACRATHTGPHCELPYVPCSPSPCQNGGTCRPTGDTTHE	[E].IGSYRcAcRATHTGPHcELPYVPcsPSPcQnGGTcRPTGDTTHE.[C]	C6(Carbamidomethyl); C8(Carbamidomethyl); C17(Carbamidomethyl); C24(Carbamidomethyl); S25(HexNAc(1)Hex(1)Fuc(1)); C29(Carbamidomethyl); N31(Deamidated); C35(Carbamidomethyl)	1	1	Q01705	Q01705	Neurogenic locus notch homolog protein 1 OS=Mus musculus OX=10090 GN=Notch1 PE=1 SV=3	2	6	6	1	0	1	1	1	920.225	5516.31	5514.31	362.771	0.333405	0	0	3.10612e+06	HCD (High Energy Collision Dissociation)	MS2	55.1059	47.3985	10.0417	3521	3521	3512	FP072920_10-2.raw	0/0		6.01807	523.576	523.576	0	9.59245e-07	1.64995e-07	0	0
FALSE	High	PMI-Byonic	PMI-Byonic (A2)	A	2	Unambiguous	IGSYRCACRATHTGPHCELPYVPCSPSPCQNGGTCRPTGDTTHE	[E].IGSYRcAcRATHTGPHcELPYVPcSPsPcQnGGTcRPTGDTTHE.[C]	C6(Carbamidomethyl); C8(Carbamidomethyl); C17(Carbamidomethyl); C24(Carbamidomethyl); S27(Fuc(1)); C29(Carbamidomethyl); N31(Deamidated); C35(Carbamidomethyl)	1	1	Q01705	Q01705	Neurogenic locus notch homolog protein 1 OS=Mus musculus OX=10090 GN=Notch1 PE=1 SV=3	2	6	6	1	0	1	1	1	859.702	5153.18	5149.18	776.336	0.666249	0	0	884198	HCD (High Energy Collision Dissociation)	MS2	44.8619	100	10.4099	3683	3683	3677	FP072920_10-2.raw	0/0		6.79599	581.998	581.998	0	1.5996e-07	2.20272e-08	0	0
FALSE	High	PMI-Byonic	PMI-Byonic (A2)	A	2	Unambiguous	IGSYRCACRATHTGPHCELPYVPCSPSPCQNGGTCRPTGDTTHE	[E].IGSYRcAcRATHTGPHcELPYVPcSPSPcQnGGtcRPTGDTTHE.[C]	C6(Carbamidomethyl); C8(Carbamidomethyl); C17(Carbamidomethyl); C24(Carbamidomethyl); C29(Carbamidomethyl); N31(Deamidated); T34(Fuc(1)); C35(Carbamidomethyl)	1	1	Q01705	Q01705	Neurogenic locus notch homolog protein 1 OS=Mus musculus OX=10090 GN=Notch1 PE=1 SV=3	2	6	6	1	0	1	1	1	859.036	5149.18	5149.18	-0.581005	-0.000498617	0	0	1.06056e+06	HCD (High Energy Collision Dissociation)	MS2	0	51.1727	10.2791	3624	3624	3622	FP072920_10-2.raw	0/0		8.01783	601.517	601.517	2.43679	9.59771e-09	2.24937e-09	0	0
FALSE	High	PMI-Byonic	PMI-Byonic (A2)	A	2	Unambiguous	IGSYRCACRATHTGPHCELPYVPCSPSPCQNGGTCRPTGDTTHE	[E].IGSYRcAcRATHTGPHcELPYVPcSPSPcQnGGtcRPTGDTTHE.[C]	C6(Carbamidomethyl); C8(Carbamidomethyl); C17(Carbamidomethyl); C24(Carbamidomethyl); C29(Carbamidomethyl); N31(Deamidated); T34(Fuc(1)); C35(Carbamidomethyl)	1	1	Q01705	Q01705	Neurogenic locus notch homolog protein 1 OS=Mus musculus OX=10090 GN=Notch1 PE=1 SV=3	2	5	5	1	0	1	1	1	1031.24	5152.19	5149.18	583.994	0.601419	0	0	717036	HCD (High Energy Collision Dissociation)	MS2	5.13276	100	10.2146	3596	3596	3589	FP072920_10-2.raw	0/0		5.6757	524.776	524.776	0.0188932	2.11011e-06	3.97105e-07	0	0
FALSE	High	PMI-Byonic	PMI-Byonic (A2)	A	2	Unambiguous	IGSYRCACRATHTGPHCELPYVPCSPSPCQNGGTCRPTGDTTHE	[E].IGSYRcAcRATHTGPHcELPYVPcsPSPcQnGGTcRPTGDTTHE.[C]	C6(Carbamidomethyl); C8(Carbamidomethyl); C17(Carbamidomethyl); C24(Carbamidomethyl); S25(HexNAc(1)Hex(1)Fuc(1)); C29(Carbamidomethyl); N31(Deamidated); C35(Carbamidomethyl)	1	1	Q01705	Q01705	Neurogenic locus notch homolog protein 1 OS=Mus musculus OX=10090 GN=Notch1 PE=1 SV=3	2	6	6	1	0	1	1	1	919.891	5514.31	5514.31	-1.02845	-0.000945201	0	0	189111	HCD (High Energy Collision Dissociation)	MS2	2.45106	100	10.1557	3570	3570	3567	FP072920_10-2.raw	0/0		9.01783	657.83	657.83	0	9.59771e-10	2.94281e-10	0	0
FALSE	High	PMI-Byonic	PMI-Byonic (A2)	A	2	Unambiguous	IGSYRCACRATHTGPHCELPYVPCSPSPCQNGGTCRPTGDTTHE	[E].IGsYRcAcRATHTGPHcELPYVPcSPSPcQnGGTcRPTGDTTHE.[C]	S3(Fuc(1)); C6(Carbamidomethyl); C8(Carbamidomethyl); C17(Carbamidomethyl); C24(Carbamidomethyl); C29(Carbamidomethyl); N31(Deamidated); C35(Carbamidomethyl)	1	1	Q01705	Q01705	Neurogenic locus notch homolog protein 1 OS=Mus musculus OX=10090 GN=Notch1 PE=1 SV=3	2	6	6	1	0	1	1	1	859.037	5149.19	5149.18	1.26812	0.0010883	0	0	3.72868e+06	HCD (High Energy Collision Dissociation)	MS2	0	23.3913	10.1513	3568	3568	3567	FP072920_10-2.raw	0/0		9.01783	691.143	691.143	1.09527	9.59771e-10	2.52689e-10	0	0
FALSE	High	PMI-Byonic	PMI-Byonic (A2)	A	2	Unambiguous	IGSYRCACRATHTGPHCELPYVPCSPSPCQNGGTCRPTGDTTHE	[E].IGSYRcAcRATHTGPHcELPYVPcsPSPcQnGGTcRPTGDTTHE.[C]	C6(Carbamidomethyl); C8(Carbamidomethyl); C17(Carbamidomethyl); C24(Carbamidomethyl); S25(HexNAc(1)Fuc(1)); C29(Carbamidomethyl); N31(Deamidated); C35(Carbamidomethyl)	1	1	Q01705	Q01705	Neurogenic locus notch homolog protein 1 OS=Mus musculus OX=10090 GN=Notch1 PE=1 SV=3	2	6	6	1	0	1	1	1	893.384	5355.27	5352.26	561.657	0.501023	0	0	1.16723e+06	HCD (High Energy Collision Dissociation)	MS2	22.5801	100	10.1342	3561	3561	3556	FP072920_10-2.raw	0/0		5.89069	463.988	463.988	0	1.2862e-06	2.71872e-07	0	0
FALSE	High	PMI-Byonic	PMI-Byonic (A2)	A	2	Unambiguous	IGSYRCACRATHTGPHCELPYVPCSPSPCQNGGTCRPTGDTTHE	[E].IGSYRcAcRATHTGPHcELPYVPcSPSPcQnGGTcRPTGDTTHE.[C]	C6(Carbamidomethyl); C8(Carbamidomethyl); C17(Carbamidomethyl); C24(Carbamidomethyl); C29(Carbamidomethyl); N31(Deamidated); C35(Carbamidomethyl)	1	1	Q01705	Q01705	Neurogenic locus notch homolog protein 1 OS=Mus musculus OX=10090 GN=Notch1 PE=1 SV=3	2	6	6	1	0	1	1	1	835.027	5005.13	5003.12	400.406	0.33388	0	0	495349	HCD (High Energy Collision Dissociation)	MS2	5.17949	100	10.1172	3554	3554	3545	FP072920_10-2.raw	0/0		4.7593	525.669	525.669	38.0051	1.7406e-05	1.48433e-06	0	0
FALSE	High	PMI-Byonic	PMI-Byonic (A2)	A	2	Unambiguous	IGSYRCACRATHTGPHCELPYVPCSPSPCQNGGTCRPTGDTTHE	[E].IGSYRcAcRATHTGPHcELPYVPcSPSPcQnGGtcRPTGDTTHE.[C]	C6(Carbamidomethyl); C8(Carbamidomethyl); C17(Carbamidomethyl); C24(Carbamidomethyl); C29(Carbamidomethyl); N31(Deamidated); T34(Fuc(1)); C35(Carbamidomethyl)	1	1	Q01705	Q01705	Neurogenic locus notch homolog protein 1 OS=Mus musculus OX=10090 GN=Notch1 PE=1 SV=3	2	6	6	1	0	1	1	1	859.036	5149.18	5149.18	0.201317	0.00017277	0	0	2.46513e+06	HCD (High Energy Collision Dissociation)	MS2	0	21.4319	10.0292	3514	3514	3512	FP072920_10-2.raw	0/0		7.01783	577.251	577.251	4.8	9.59771e-08	1.28974e-08	0	0
FALSE	High	PMI-Byonic	PMI-Byonic (A2)	A	2	Unambiguous	IGSYRCACRATHTGPHCELPYVPCSPSPCQNGGTCRPTGDTTHE	[E].IGSYRcAcRATHTGPHcELPYVPcSPSPcQnGGtcRPTGDTTHE.[C]	C6(Carbamidomethyl); C8(Carbamidomethyl); C17(Carbamidomethyl); C24(Carbamidomethyl); C29(Carbamidomethyl); N31(Deamidated); T34(Fuc(1)); C35(Carbamidomethyl)	1	1	Q01705	Q01705	Neurogenic locus notch homolog protein 1 OS=Mus musculus OX=10090 GN=Notch1 PE=1 SV=3	2	5	5	1	0	1	1	1	1030.64	5149.17	5149.18	-1.44369	-0.00148676	0	0	241083	HCD (High Energy Collision Dissociation)	MS2	0	100	10.0779	3536	3536	3534	FP072920_10-2.raw	0/0		7.45361	609.582	609.582	4.8	3.51873e-08	4.76182e-09	0	0
FALSE	High	PMI-Byonic	PMI-Byonic (A2)	A	2	Unambiguous	IGSYRCACRATHTGPHCELPYVPCSPSPCQNGGTCRPTGDTTHE	[E].IGSYRcAcRATHTGPHcELPYVPcsPSPcQnGGTcRPTGDTTHE.[C]	C6(Carbamidomethyl); C8(Carbamidomethyl); C17(Carbamidomethyl); C24(Carbamidomethyl); S25(HexNAc(1)Fuc(1)); C29(Carbamidomethyl); N31(Deamidated); C35(Carbamidomethyl)	1	1	Q01705	Q01705	Neurogenic locus notch homolog protein 1 OS=Mus musculus OX=10090 GN=Notch1 PE=1 SV=3	2	6	6	1	0	1	1	1	893.383	5355.26	5352.26	560.7	0.500168	0	0	916186	HCD (High Energy Collision Dissociation)	MS2	31.3882	100	10.0154	3508	3508	3501	FP072920_10-2.raw	0/0		6.01807	557.786	557.786	0	9.59245e-07	1.48786e-07	0	0
FALSE	High	PMI-Byonic	PMI-Byonic (A2)	A	2	Unambiguous	IGSYRCACRATHTGPHCELPYVPCSPSPCQNGGTCRPTGDTTHE	[E].IGSYRcAcRATHTGPHcELPYVPcSPsPcQNGGTcRPTGDTTHE.[C]	C6(Carbamidomethyl); C8(Carbamidomethyl); C17(Carbamidomethyl); C24(Carbamidomethyl); S27(Fuc(1)); C29(Carbamidomethyl); C35(Carbamidomethyl)	1	1	Q01705	Q01705	Neurogenic locus notch homolog protein 1 OS=Mus musculus OX=10090 GN=Notch1 PE=1 SV=3	2	6	6	1	0	1	1	1	859.37	5151.18	5148.2	579.73	0.497427	0	0	417692	HCD (High Energy Collision Dissociation)	MS2	58.8279	100	9.77389	3401	3401	3391	FP072920_10-2.raw	0/0		5.59746	509.955	509.955	0	2.5266e-06	5.15818e-07	0	0
FALSE	High	PMI-Byonic	PMI-Byonic (A2)	A	2	Unambiguous	IGSYRCACRATHTGPHCELPYVPCSPSPCQNGGTCRPTGDTTHE	[E].IGsYRcAcRATHTGPHcELPYVPcSPSPcQNGGTcRPTGDTTHE.[C]	S3(Fuc(1)); C6(Carbamidomethyl); C8(Carbamidomethyl); C17(Carbamidomethyl); C24(Carbamidomethyl); C29(Carbamidomethyl); C35(Carbamidomethyl)	1	1	Q01705	Q01705	Neurogenic locus notch homolog protein 1 OS=Mus musculus OX=10090 GN=Notch1 PE=1 SV=3	2	5	5	1	0	1	1	1	1030.85	5150.2	5148.2	389.106	0.400639	0	0	495177	HCD (High Energy Collision Dissociation)	MS2	0	100	9.89369	3454	3454	3446	FP072920_10-2.raw	0/0		2.54875	233.299	233.299	1.6	0.00282651	0.000179546	0	0
FALSE	High	PMI-Byonic	PMI-Byonic (A2)	A	2	Unambiguous	IGSYRCACRATHTGPHCELPYVPCSPSPCQNGGTCRPTGDTTHE	[E].IGSYRcAcRATHTGPHcELPYVPcSPsPcQNGGTcRPTGDTTHE.[C]	C6(Carbamidomethyl); C8(Carbamidomethyl); C17(Carbamidomethyl); C24(Carbamidomethyl); S27(Fuc(1)); C29(Carbamidomethyl); C35(Carbamidomethyl)	1	1	Q01705	Q01705	Neurogenic locus notch homolog protein 1 OS=Mus musculus OX=10090 GN=Notch1 PE=1 SV=3	2	6	6	1	0	1	1	1	858.873	5148.2	5148.2	0.771827	0.000662253	0	0	666575	HCD (High Energy Collision Dissociation)	MS2	0	72.2407	9.90836	3461	3461	3457	FP072920_10-2.raw	0/0		9.79599	700.608	700.608	0	1.5996e-10	3.0235e-11	0	0
FALSE	High	PMI-Byonic	PMI-Byonic (A2)	A	2	Unambiguous	IGSYRCACRATHTGPHCELPYVPCSPSPCQNGGTCRPTGDTTHE	[E].IGSYRcAcRATHTGPHcELPYVPcsPSPcQNGGTcRPTGDTTHE.[C]	C6(Carbamidomethyl); C8(Carbamidomethyl); C17(Carbamidomethyl); C24(Carbamidomethyl); S25(HexNAc(1)Hex(1)Fuc(1)); C29(Carbamidomethyl); C35(Carbamidomethyl)	1	1	Q01705	Q01705	Neurogenic locus notch homolog protein 1 OS=Mus musculus OX=10090 GN=Notch1 PE=1 SV=3	2	6	6	1	0	1	1	1	920.061	5515.33	5513.33	363.169	0.333712	0	0	640003	HCD (High Energy Collision Dissociation)	MS2	60.6671	100	9.79366	3410	3410	3402	FP072920_10-2.raw	0/0		5.4207	412.147	412.147	0	3.79575e-06	7.1035e-07	0	0
FALSE	High	PMI-Byonic	PMI-Byonic (A2)	A	2	Unambiguous	IGSYRCACRATHTGPHCELPYVPCSPSPCQNGGTCRPTGDTTHE	[E].IGsYRcAcRATHTGPHcELPYVPcSPSPcQnGGTcRPTGDTTHE.[C]	S3(Fuc(1)); C6(Carbamidomethyl); C8(Carbamidomethyl); C17(Carbamidomethyl); C24(Carbamidomethyl); C29(Carbamidomethyl); N31(Deamidated); C35(Carbamidomethyl)	1	1	Q01705	Q01705	Neurogenic locus notch homolog protein 1 OS=Mus musculus OX=10090 GN=Notch1 PE=1 SV=3	2	5	5	1	0	1	1	1	1031.44	5153.19	5149.18	779.101	0.802346	0	0	535399	HCD (High Energy Collision Dissociation)	MS2	19.5178	100	9.96286	3485	3485	3479	FP072920_10-2.raw	0/0		4.9534	382.029	382.029	1.6	1.11327e-05	1.27755e-06	0	0
FALSE	High	PMI-Byonic	PMI-Byonic (A2)	A	2	Unambiguous	LPYVPCSPSPCQNGGTCRPTGDTTHE	[E].LPYVPcSPSPcQnGGtcRPTGDTTHE.[C]	C6(Carbamidomethyl); C11(Carbamidomethyl); N13(Deamidated); T16(Fuc(1)); C17(Carbamidomethyl)	1	1	Q01705	Q01705	Neurogenic locus notch homolog protein 1 OS=Mus musculus OX=10090 GN=Notch1 PE=1 SV=3	1	3	3	1	0	1	1	1	1013.1	3037.28	3035.28	658.243	0.665984	0	0	859233	HCD (High Energy Collision Dissociation)	MS2	0	100	11.4121	4124	4124	4117	FP072920_10-2.raw	0/0		6.59884	593.893	593.893	1.5	2.51863e-07	3.25514e-08	0	0
FALSE	Low	PMI-Byonic	PMI-Byonic (A2)	A	2	Unambiguous	WTGQYCTE	[E].WtGQYctE.[D]	T2(Hex(1)Pent(2)); C6(Carbamidomethyl); T7(Hex(1))	1	1	Q01705	Q01705	Neurogenic locus notch homolog protein 1 OS=Mus musculus OX=10090 GN=Notch1 PE=1 SV=3	0	2	2	1	0	1	1	1	817.433	1633.86	1632.6	771.784	0.630007	0	0	255140	HCD (High Energy Collision Dissociation)	MS2	9.14871	100	14.5534	5487	5487	5481	FP072920_10-2.raw	0/0		0.0596016	12.9344	12.9344	7.10543e-15	0.871763	0.0591628	0.0212766	0.0384615
FALSE	High	PMI-Byonic	PMI-Byonic (A2)	A	2	Unambiguous	GSNCDTNPVNGKAICTCPSGYTGPACSQDVDE	[E].GSNcDTNPVnGKAIcTcPSGYTGPAcSQDVDE.[C]	C4(Carbamidomethyl); N10(Deamidated); C15(Carbamidomethyl); C17(Carbamidomethyl); C26(Carbamidomethyl)	1	1	Q01705	Q01705	Neurogenic locus notch homolog protein 1 OS=Mus musculus OX=10090 GN=Notch1 PE=1 SV=3	3	3	3	1	0	1	1	1	1144.8	3432.39	3432.37	3.98664	0.00456121	0	0	582116	HCD (High Energy Collision Dissociation)	MS2	0	100	11.9772	4377	4377	4370	FP072920_10-2.raw	0/0		2.83485	390.101	314.351	50.5946	0.00146267	9.91848e-05	0	0
FALSE	Medium	PMI-Byonic	PMI-Byonic (A2)	A	2	Unambiguous	ECALGANPCEHAGKCLNTLGSFE	[D].EcALGAnPcEhAGKcLNTLGSFE.[C]	C2(Carbamidomethyl); N7(Oxidation); C9(Carbamidomethyl); H11(Oxidation); C15(Carbamidomethyl)	1	1	Q01705	Q01705	Neurogenic locus notch homolog protein 1 OS=Mus musculus OX=10090 GN=Notch1 PE=1 SV=3	2	2	2	1	0	1	1	1	1284.04	2567.08	2567.1	-6.34815	-0.00814816	0	0	166583	HCD (High Energy Collision Dissociation)	MS2	0	100	13.9665	5236	5236	5228	FP072920_10-2.raw	0/0		0.232836	9.44154	9.44154	9.44154	0.585011	0.0277097	0	0
FALSE	High	PMI-Byonic	PMI-Byonic (A2)	A	2	Unambiguous	CALGANPCEHAGKCLNTLGSFE	[E].cALGANPcEhAGKcLntLGSFE.[C]	C1(Carbamidomethyl); C8(Carbamidomethyl); H10(Oxidation); C14(Carbamidomethyl); N16(Deamidated); T17(Hex(1))	1	1	Q01705	Q01705	Neurogenic locus notch homolog protein 1 OS=Mus musculus OX=10090 GN=Notch1 PE=1 SV=3	1	3	3	1	0	1	1	1	862.373	2585.1	2585.1	3.53527	0.00304634	0	0	309388	HCD (High Energy Collision Dissociation)	MS2	22.1846	100	12.4662	4589	4589	4579	FP072920_10-2.raw	0/0		6.19283	382.657	382.657	13.2646	6.41464e-07	9.72745e-08	0	0
FALSE	Medium	PMI-Byonic	PMI-Byonic (A2)	A	2	Unambiguous	CALGANPCEHAGKCLNTLGSFE	[E].cALGANPcEhAGKcLNtLGSFE.[C]	C1(Carbamidomethyl); C8(Carbamidomethyl); H10(Oxidation); C14(Carbamidomethyl); T17(Hex(1))	1	1	Q01705	Q01705	Neurogenic locus notch homolog protein 1 OS=Mus musculus OX=10090 GN=Notch1 PE=1 SV=3	1	3	3	1	0	1	1	1	862.046	2584.12	2584.11	4.53143	0.00390324	0	0	189240	HCD (High Energy Collision Dissociation)	MS2	14.36	100	12.1867	4468	4468	4458	FP072920_10-2.raw	0/0		0.254439	13.2962	13.2962	8.91531	0.556623	0.0236419	0	0
FALSE	High	PMI-Byonic	PMI-Byonic (A2)	A	2	Unambiguous	CALGANPCEHAGKCLNTLGSFE	[E].cALGANPcEHAGKcLnTLGsFE.[C]	C1(Carbamidomethyl); C8(Carbamidomethyl); C14(Carbamidomethyl); N16(Oxidation); S20(Hex(1))	1	1	Q01705	Q01705	Neurogenic locus notch homolog protein 1 OS=Mus musculus OX=10090 GN=Notch1 PE=1 SV=3	1	3	3	1	0	1	1	1	862.041	2584.11	2584.11	-0.712081	-0.000613366	0	0	2316491	HCD (High Energy Collision Dissociation)	MS2	2.39736	100	11.9899	4382	4382	4381	FP072920_10-2.raw	0/0		8.4712	611.509	543.318	3.57086	3.37907e-09	6.62924e-10	0	0
FALSE	High	PMI-Byonic	PMI-Byonic (A2)	A	2	Unambiguous	CALGANPCEHAGKCLNTLGSFE	[E].cALGANPcEHAGKcLntLGSFE.[C]	C1(Carbamidomethyl); C8(Carbamidomethyl); C14(Carbamidomethyl); N16(Oxidation); T17(Hex(1))	1	1	Q01705	Q01705	Neurogenic locus notch homolog protein 1 OS=Mus musculus OX=10090 GN=Notch1 PE=1 SV=3	1	3	3	1	0	1	1	1	862.041	2584.11	2584.11	-1.27895	-0.00110165	0	0	1011824	HCD (High Energy Collision Dissociation)	MS2	0	100	11.8758	4332	4332	4326	FP072920_10-2.raw	0/0		8.24936	639.655	571.575	3.6	5.63172e-09	1.11463e-09	0	0
FALSE	High	PMI-Byonic	PMI-Byonic (A2)	A	2	Unambiguous	CALGANPCEHAGKCLNTLGSFE	[E].cALGANPcEHAGKcLNtLGSFE.[C]	C1(Carbamidomethyl); C8(Carbamidomethyl); C14(Carbamidomethyl); T17(Hex(1))	1	1	Q01705	Q01705	Neurogenic locus notch homolog protein 1 OS=Mus musculus OX=10090 GN=Notch1 PE=1 SV=3	1	3	3	1	0	1	1	1	856.711	2568.12	2568.12	0.535678	0.000458561	0	0	286348	HCD (High Energy Collision Dissociation)	MS2	0	100	11.9195	4351	4351	4348	FP072920_10-2.raw	0/0		2.17921	182.294	182.294	13.0328	0.00661889	0.000390373	0	0
FALSE	High	PMI-Byonic	PMI-Byonic (A2)	A	2	Unambiguous	CQCLQGYTGPRCE	[E].cQcLQGYTGPRcE.[I]	C1(Carbamidomethyl); C3(Carbamidomethyl); C12(Carbamidomethyl)	1	1	Q01705	Q01705	Neurogenic locus notch homolog protein 1 OS=Mus musculus OX=10090 GN=Notch1 PE=1 SV=3	0	2	2	1	0	1	1	1	814.834	1628.66	1628.66	-0.514189	-0.00041872	0	0	965752	HCD (High Energy Collision Dissociation)	MS2	17.1166	100	9.56141	3309	3309	3303	FP072920_10-2.raw	0/0		9.41428	684.316	599.93	599.93	3.85231e-10	7.74574e-11	0	0
FALSE	High	PMI-Byonic	PMI-Byonic (A2)	A	2	Unambiguous	CQCLQGYTGPRCE	[E].cQcLQGYTGPRcE.[I]	C1(Carbamidomethyl); C3(Carbamidomethyl); C12(Carbamidomethyl)	1	1	Q01705	Q01705	Neurogenic locus notch homolog protein 1 OS=Mus musculus OX=10090 GN=Notch1 PE=1 SV=3	0	3	3	1	0	1	1	1	543.559	1628.66	1628.66	-0.110213	-5.98333e-05	0	0	824322	HCD (High Energy Collision Dissociation)	MS2	24.5438	100	9.58063	3317	3317	3314	FP072920_10-2.raw	0/0		4.61507	472.734	413.555	413.555	2.4262e-05	1.77265e-06	0	0
FALSE	High	PMI-Byonic	PMI-Byonic (A2)	A	2	Unambiguous	CQCLQGYTGPRCE	[E].cQcLQGYTGPRcE.[I]	C1(Carbamidomethyl); C3(Carbamidomethyl); C12(Carbamidomethyl)	1	1	Q01705	Q01705	Neurogenic locus notch homolog protein 1 OS=Mus musculus OX=10090 GN=Notch1 PE=1 SV=3	0	2	2	1	0	1	1	1	814.834	1628.66	1628.66	-0.739043	-0.000601826	0	0	12469925	HCD (High Energy Collision Dissociation)	MS2	0.33255	22.2922	9.67853	3359	3359	3358	FP072920_10-2.raw	0/0		10.4143	719.317	607.375	607.375	3.85231e-11	7.62733e-12	0	0
FALSE	High	PMI-Byonic	PMI-Byonic (A2)	A	2	Unambiguous	CQCLQGYTGPRCE	[E].cQcLQGYTGPRcE.[I]	C1(Carbamidomethyl); C3(Carbamidomethyl); C12(Carbamidomethyl)	1	1	Q01705	Q01705	Neurogenic locus notch homolog protein 1 OS=Mus musculus OX=10090 GN=Notch1 PE=1 SV=3	0	3	3	1	0	1	1	1	543.558	1628.66	1628.66	-1.23448	-0.000670185	0	0	3.0658e+06	HCD (High Energy Collision Dissociation)	MS2	8.76285	72.7833	9.70425	3370	3370	3369	FP072920_10-2.raw	0/0		5.73537	495.764	390.071	390.071	1.83922e-06	3.40018e-07	0	0
FALSE	High	PMI-Byonic	PMI-Byonic (A2)	A	2	Unambiguous	CQCLQGYTGPRCE	[E].cQcLQGYTGPRcE.[I]	C1(Carbamidomethyl); C3(Carbamidomethyl); C12(Carbamidomethyl)	1	1	Q01705	Q01705	Neurogenic locus notch homolog protein 1 OS=Mus musculus OX=10090 GN=Notch1 PE=1 SV=3	0	2	2	1	0	1	1	1	814.834	1628.66	1628.66	0.0104699	8.52594e-06	0	0	250360	HCD (High Energy Collision Dissociation)	MS2	22.9928	100	10.0844	3539	3539	3534	FP072920_10-2.raw	0/0		6.28714	460.282	460.282	460.282	5.16255e-07	6.38465e-08	0	0
FALSE	High	PMI-Byonic	PMI-Byonic (A2)	A	2	Unambiguous	CQCLQGYTGPRCE	[E].cQcLQGYTGPRcE.[I]	C1(Carbamidomethyl); C3(Carbamidomethyl); C12(Carbamidomethyl)	1	1	Q01705	Q01705	Neurogenic locus notch homolog protein 1 OS=Mus musculus OX=10090 GN=Notch1 PE=1 SV=3	0	2	2	1	0	1	1	1	814.835	1628.66	1628.66	0.759983	0.000618877	0	0	722934	HCD (High Energy Collision Dissociation)	MS2	11.697	100	9.93529	3473	3473	3468	FP072920_10-2.raw	0/0		6.00997	548.97	548.97	548.97	9.77314e-07	1.80923e-07	0	0
FALSE	High	PMI-Byonic	PMI-Byonic (A2)	A	2	Unambiguous	CQCLQGYTGPRCE	[E].cQcLQGYTGPRcE.[I]	C1(Carbamidomethyl); C3(Carbamidomethyl); C12(Carbamidomethyl)	1	1	Q01705	Q01705	Neurogenic locus notch homolog protein 1 OS=Mus musculus OX=10090 GN=Notch1 PE=1 SV=3	0	2	2	1	0	1	1	1	814.834	1628.66	1628.66	-0.963897	-0.000784931	0	0	2.03686e+06	HCD (High Energy Collision Dissociation)	MS2	1.84422	78.4545	9.80601	3415	3415	3413	FP072920_10-2.raw	0/0		9.41428	681.5	606.844	606.844	3.85231e-10	1.01132e-10	0	0
FALSE	High	PMI-Byonic	PMI-Byonic (A2)	A	2	Unambiguous	CQCLQGYTGPRCE	[E].cQcLQGYTGPRcE.[I]	C1(Carbamidomethyl); C3(Carbamidomethyl); C12(Carbamidomethyl)	1	1	Q01705	Q01705	Neurogenic locus notch homolog protein 1 OS=Mus musculus OX=10090 GN=Notch1 PE=1 SV=3	0	3	3	1	0	1	1	1	543.558	1628.66	1628.66	-1.34691	-0.00073122	0	0	392840	HCD (High Energy Collision Dissociation)	MS2	44.7212	100	9.83315	3427	3427	3424	FP072920_10-2.raw	0/0		4.066	388.311	388.223	388.223	8.59004e-05	6.5751e-06	0	0
FALSE	High	PMI-Byonic	PMI-Byonic (A2)	A	2	Unambiguous	IDVNECISNPCQNDATCLDQIGE	[E].IDVNEcIsNPcQNDAtcLDQIGE.[F]	C6(Carbamidomethyl); S8(Fuc(1)); C11(Carbamidomethyl); T16(Hex(1)Pent(1)); C17(Carbamidomethyl)	1	1	Q01705	Q01705	Neurogenic locus notch homolog protein 1 OS=Mus musculus OX=10090 GN=Notch1 PE=1 SV=3	4	2	2	1	0	1	1	1	1553.14	3105.27	3105.27	-0.908548	-0.00141064	0	0	291038	HCD (High Energy Collision Dissociation)	MS2	0	100	14.7146	5557	5557	5547	FP072920_10-2.raw	0/0		3.30315	269.935	269.935	1.2	0.00049757	3.80596e-05	0	0
FALSE	High	PMI-Byonic	PMI-Byonic (A2)	A	2	Unambiguous	IDVNECISNPCQNDATCLDQIGE	[E].IDVNEcIsNPcQNDATcLDQIGE.[F]	C6(Carbamidomethyl); S8(Hex(1)Pent(1)); C11(Carbamidomethyl); C17(Carbamidomethyl)	1	1	Q01705	Q01705	Neurogenic locus notch homolog protein 1 OS=Mus musculus OX=10090 GN=Notch1 PE=1 SV=3	4	3	3	1	0	1	1	1	987.074	2959.21	2959.21	-1.62251	-0.00160045	0	0	562987	HCD (High Energy Collision Dissociation)	MS2	3.89778	100	14.7102	5555	5555	5547	FP072920_10-2.raw	0/0		1.60562	224.072	224.072	6.12	0.024796	0.00178956	0	0
FALSE	High	PMI-Byonic	PMI-Byonic (A2)	A	2	Unambiguous	IDVNECISNPCQNDATCLDQIGE	[E].IDVNEcISNPcQNDAtcLDQIGE.[F]	C6(Carbamidomethyl); C11(Carbamidomethyl); T16(Hex(1)Pent(2)); C17(Carbamidomethyl)	1	1	Q01705	Q01705	Neurogenic locus notch homolog protein 1 OS=Mus musculus OX=10090 GN=Notch1 PE=1 SV=3	4	3	3	1	0	1	1	1	1031.09	3091.25	3091.25	-0.889227	-0.000916276	0	0	527414	HCD (High Energy Collision Dissociation)	MS2	0	100	14.7059	5553	5553	5547	FP072920_10-2.raw	0/0		2.03086	251.212	251.212	3.35695	0.00931412	0.000706035	0	0
FALSE	High	PMI-Byonic	PMI-Byonic (A2)	A	2	Unambiguous	IDVNECISNPCQNDATCLDQIGE	[E].IDVNEcIsNPcQNDAtcLDQIGE.[F]	C6(Carbamidomethyl); S8(Fuc(1)); C11(Carbamidomethyl); T16(Hex(1)Pent(2)); C17(Carbamidomethyl)	1	1	Q01705	Q01705	Neurogenic locus notch homolog protein 1 OS=Mus musculus OX=10090 GN=Notch1 PE=1 SV=3	4	3	3	1	0	1	1	1	1079.77	3237.31	3237.31	-0.901501	-0.000972813	0	0	1.44954e+06	HCD (High Energy Collision Dissociation)	MS2	1.48711	100	14.7015	5551	5551	5547	FP072920_10-2.raw	0/0		4.27724	362.538	362.538	0	5.28156e-05	4.26744e-06	0	0
FALSE	High	PMI-Byonic	PMI-Byonic (A2)	A	2	Unambiguous	IDVNECISNPCQNDATCLDQIGE	[E].IDVNEcIsNPcQNDAtcLDQIGE.[F]	C6(Carbamidomethyl); S8(HexNAc(1)Fuc(1)); C11(Carbamidomethyl); T16(Hex(1)Pent(1)); C17(Carbamidomethyl)	1	1	Q01705	Q01705	Neurogenic locus notch homolog protein 1 OS=Mus musculus OX=10090 GN=Notch1 PE=1 SV=3	4	3	3	1	0	1	1	1	1103.45	3308.34	3308.35	-1.84276	-0.00203217	0	0	223354	HCD (High Energy Collision Dissociation)	MS2	10.5933	100	14.305	5381	5381	5371	FP072920_10-2.raw	0/0		2.17133	128.368	128.368	0	0.00674016	0.000499724	0	0
FALSE	High	PMI-Byonic	PMI-Byonic (A2)	A	2	Unambiguous	IDVNECISNPCQNDATCLDQIGE	[E].IDVNEcIsNPcQNDAtcLDQIGE.[F]	C6(Carbamidomethyl); S8(HexNAc(1)Hex(1)Fuc(1)); C11(Carbamidomethyl); T16(Hex(1)Pent(2)); C17(Carbamidomethyl)	1	1	Q01705	Q01705	Neurogenic locus notch homolog protein 1 OS=Mus musculus OX=10090 GN=Notch1 PE=1 SV=3	4	3	3	1	0	1	1	1	1201.48	3602.43	3602.44	-3.28208	-0.00394118	0	0	191791	HCD (High Energy Collision Dissociation)	MS2	6.654	100	14.1372	5309	5309	5305	FP072920_10-2.raw	0/0		2.38657	187.854	187.854	5.68434e-14	0.00410612	0.000249458	0	0
FALSE	High	PMI-Byonic	PMI-Byonic (A2)	A	2	Unambiguous	IDVNECISNPCQNDATCLDQIGE	[E].IDVNEcIsNPcQNDAtcLDQIGE.[F]	C6(Carbamidomethyl); S8(HexNAc(1)Hex(1)Fuc(1)NeuAc(1)); C11(Carbamidomethyl); T16(Hex(1)Pent(1)); C17(Carbamidomethyl)	1	1	Q01705	Q01705	Neurogenic locus notch homolog protein 1 OS=Mus musculus OX=10090 GN=Notch1 PE=1 SV=3	4	3	3	1	0	1	1	1	1254.84	3762.5	3761.5	267.593	0.335517	0	0	323284	HCD (High Energy Collision Dissociation)	MS2	6.42756	100	15.6882	5975	5975	5965	FP072920_10-2.raw	0/0		1.77126	146.289	146.289	0	0.0169333	0.00114762	0	0
FALSE	High	PMI-Byonic	PMI-Byonic (A2)	A	2	Unambiguous	IDVNECISNPCQNDATCLDQIGE	[E].IDVNEcIsNPcQNDAtcLDQIGE.[F]	C6(Carbamidomethyl); S8(HexNAc(1)Hex(1)Fuc(1)); C11(Carbamidomethyl); T16(Hex(1)Pent(1)); C17(Carbamidomethyl)	1	1	Q01705	Q01705	Neurogenic locus notch homolog protein 1 OS=Mus musculus OX=10090 GN=Notch1 PE=1 SV=3	4	3	3	1	0	1	1	1	1157.47	3470.4	3470.4	-1.3603	-0.00157359	0	0	172924	HCD (High Energy Collision Dissociation)	MS2	0	100	14.1936	5333	5333	5327	FP072920_10-2.raw	0/0		2.79004	192.174	192.174	1.2	0.00162167	0.000113548	0	0
FALSE	Low	PMI-Byonic	PMI-Byonic (A2)	A	2	Unambiguous	ATCLD	[D].ATcLD.[Q]	C3(Carbamidomethyl)	1	1	Q01705	Q01705	Neurogenic locus notch homolog protein 1 OS=Mus musculus OX=10090 GN=Notch1 PE=1 SV=3	0	2	2	1	0	1	1	1	579.257	1157.51	579.244	998305	289.131	0	0	137582	HCD (High Energy Collision Dissociation)	MS2	41.4762	100	18.0289	6962	6962	6956	FP072920_10-2.raw	0/0		0.0122872	29.7839	1	1	0.972104	0.120142	0.047619	0.0714285
FALSE	High	PMI-Byonic	PMI-Byonic (A2)	A	2	Unambiguous	FQCICMPGYEGVYCE	[E].FQcIcMPGYEGVYcE.[I]	C3(Carbamidomethyl); C5(Carbamidomethyl); C14(Carbamidomethyl)	1	1	Q01705	Q01705	Neurogenic locus notch homolog protein 1 OS=Mus musculus OX=10090 GN=Notch1 PE=1 SV=3	1	2	2	1	0	1	1	1	956.874	1912.74	1912.74	2.08291	0.00199203	0	0	1.12129e+06	HCD (High Energy Collision Dissociation)	MS2	4.14303	100	16.0595	6131	6131	6130	FP072920_10-2.raw	0/0		2.12522	423.732	321.833	321.833	0.00749523	0.000559515	0	0
FALSE	High	PMI-Byonic	PMI-Byonic (A2)	A	2	Unambiguous	FQCICMPGYEGVYCE	[E].FQcIcMPGYEGVYcE.[I]	C3(Carbamidomethyl); C5(Carbamidomethyl); C14(Carbamidomethyl)	1	1	Q01705	Q01705	Neurogenic locus notch homolog protein 1 OS=Mus musculus OX=10090 GN=Notch1 PE=1 SV=3	1	2	2	1	0	1	1	1	956.874	1912.74	1912.74	2.14673	0.00205306	0	0	124316	HCD (High Energy Collision Dissociation)	MS2	0	100	15.9359	6079	6079	6075	FP072920_10-2.raw	0/0		0.730269	200.595	200.595	200.595	0.186094	0.00388773	0	0
FALSE	High	PMI-Byonic	PMI-Byonic (A2)	A	2	Unambiguous	FQCICMPGYE	[E].FQcIcMPGYE.[G]	C3(Carbamidomethyl); C5(Carbamidomethyl)	1	1	Q01705	Q01705	Neurogenic locus notch homolog protein 1 OS=Mus musculus OX=10090 GN=Notch1 PE=1 SV=3	0	2	2	1	0	1	1	1	652.759	1304.51	1304.51	-0.496397	-0.000323778	0	0	9686080	HCD (High Energy Collision Dissociation)	MS2	3.55192	25.7153	14.6202	5515	5515	5514	FP072920_10-2.raw	0/0		2.86201	442.898	230.76	230.76	0.00137401	8.60744e-05	0	0
FALSE	High	PMI-Byonic	PMI-Byonic (A2)	A	2	Unambiguous	FQCICMPGYE	[E].FQcIcmPGYE.[G]	C3(Carbamidomethyl); C5(Carbamidomethyl); M6(Oxidation)	1	1	Q01705	Q01705	Neurogenic locus notch homolog protein 1 OS=Mus musculus OX=10090 GN=Notch1 PE=1 SV=3	0	2	2	1	0	1	1	1	660.756	1320.51	1320.51	-0.429713	-0.000283719	0	0	277547	HCD (High Energy Collision Dissociation)	MS2	48.2866	100	14.5513	5486	5486	5481	FP072920_10-2.raw	0/0		1.40555	267.938	206.286	206.286	0.0393051	0.00208265	0	0
FALSE	High	PMI-Byonic	PMI-Byonic (A2)	A	2	Unambiguous	FQCICMPGYE	[E].FQcIcMPGYE.[G]	C3(Carbamidomethyl); C5(Carbamidomethyl)	1	1	Q01705	Q01705	Neurogenic locus notch homolog protein 1 OS=Mus musculus OX=10090 GN=Notch1 PE=1 SV=3	0	2	2	1	0	1	1	1	652.759	1304.51	1304.51	0.0650562	4.24333e-05	0	0	495716	HCD (High Energy Collision Dissociation)	MS2	33.6762	100	14.4949	5462	5462	5459	FP072920_10-2.raw	0/0		2.31853	376.003	176.075	176.075	0.0048025	0.00029011	0	0
FALSE	High	PMI-Byonic	PMI-Byonic (A2)	A	2	Unambiguous	FQCICMPGYE	[E].FQcIcmPGYE.[G]	C3(Carbamidomethyl); C5(Carbamidomethyl); M6(Oxidation)	1	1	Q01705	Q01705	Neurogenic locus notch homolog protein 1 OS=Mus musculus OX=10090 GN=Notch1 PE=1 SV=3	0	2	2	1	0	1	1	1	660.757	1320.51	1320.51	0.58715	0.000387668	0	0	364360	HCD (High Energy Collision Dissociation)	MS2	19.2036	100	14.3199	5387	5387	5382	FP072920_10-2.raw	0/0		2.03429	352.974	244.073	244.073	0.00924079	0.000633085	0	0
FALSE	High	PMI-Byonic	PMI-Byonic (A2)	A	2	Unambiguous	FQCICMPGYE	[E].FQcIcmPGYE.[G]	C3(Carbamidomethyl); C5(Carbamidomethyl); M6(Oxidation)	1	1	Q01705	Q01705	Neurogenic locus notch homolog protein 1 OS=Mus musculus OX=10090 GN=Notch1 PE=1 SV=3	0	2	2	1	0	1	1	1	660.756	1320.51	1320.51	-0.152386	-0.000100614	0	0	203343	HCD (High Energy Collision Dissociation)	MS2	31.5904	100	14.1957	5334	5334	5327	FP072920_10-2.raw	0/0		1.7152	321.422	204.203	204.203	0.0192665	0.00129374	0	0
FALSE	Medium	PMI-Byonic	PMI-Byonic (A2)	A	2	Unambiguous	FQCICMPGYEGVYCE	[E].FQcIcMPGYEGVYcE.[I]	C3(Carbamidomethyl); C5(Carbamidomethyl); C14(Carbamidomethyl)	1	1	Q01705	Q01705	Neurogenic locus notch homolog protein 1 OS=Mus musculus OX=10090 GN=Notch1 PE=1 SV=3	1	2	2	1	0	1	1	1	957.375	1913.74	1912.74	525.66	0.502724	0	0	122397	HCD (High Energy Collision Dissociation)	MS2	41.6822	100	16.1922	6187	6187	6185	FP072920_10-2.raw	0/0		0.330714	166.461	163.092	163.092	0.466967	0.0162085	0	0
FALSE	High	PMI-Byonic	PMI-Byonic (A2)	A	2	Unambiguous	GVYCEINTDECASSPCLHNGHCMDKINE	[E].GVYcEINTDEcASsPcLHnGHcMDKINE.[F]	C4(Carbamidomethyl); C11(Carbamidomethyl); S14(Hex(1)Pent(1)); C16(Carbamidomethyl); N19(Deamidated); C22(Carbamidomethyl)	1	1	Q01705	Q01705	Neurogenic locus notch homolog protein 1 OS=Mus musculus OX=10090 GN=Notch1 PE=1 SV=3	4	4	4	1	0	1	1	1	902.11	3605.42	3605.41	1.56809	0.0014134	0	0	351029	HCD (High Energy Collision Dissociation)	MS2	27.6039	100	11.1313	4000	4000	3996	FP072920_10-2.raw	0/0		8.08951	612.934	612.934	1.2	8.13742e-09	1.95544e-09	0	0
FALSE	High	PMI-Byonic	PMI-Byonic (A2)	A	2	Unambiguous	GVYCEINTDECASSPCLHNGHCMDKINE	[E].GVYcEINTDEcASsPcLHNGHcMdKINE.[F]	C4(Carbamidomethyl); C11(Carbamidomethyl); S14(Hex(1)Pent(1)); C16(Carbamidomethyl); C22(Carbamidomethyl); D24(Oxidation)	1	1	Q01705	Q01705	Neurogenic locus notch homolog protein 1 OS=Mus musculus OX=10090 GN=Notch1 PE=1 SV=3	4	4	4	1	0	1	1	1	905.862	3620.42	3620.42	0.506759	0.000458671	0	0	217452	HCD (High Energy Collision Dissociation)	MS2	0	100	11.0035	3945	3945	3941	FP072920_10-2.raw	0/0		8.08951	618.427	618.427	1.2	8.13742e-09	1.69786e-09	0	0
FALSE	High	PMI-Byonic	PMI-Byonic (A2)	A	2	Unambiguous	GVYCEINTDECASSPCLHNGHCMDKINE	[E].GVYcEINTDEcASsPcLHnGHcMdKINE.[F]	C4(Carbamidomethyl); C11(Carbamidomethyl); S14(Hex(1)Pent(2)); C16(Carbamidomethyl); N19(Deamidated); C22(Carbamidomethyl); D24(Oxidation)	1	1	Q01705	Q01705	Neurogenic locus notch homolog protein 1 OS=Mus musculus OX=10090 GN=Notch1 PE=1 SV=3	4	4	4	1	0	1	1	1	939.116	3753.44	3753.45	-1.56806	-0.00147141	0	0	303230	HCD (High Energy Collision Dissociation)	MS2	0	100	11.8316	4312	4312	4304	FP072920_10-2.raw	0/0		10.8677	778.814	778.814	0	1.35622e-11	3.2137e-12	0	0
FALSE	High	PMI-Byonic	PMI-Byonic (A2)	A	2	Unambiguous	GVYCEINTDECASSPCLHNGHCMDKINE	[E].GVYcEINTDEcASsPcLHnGHcMdKINE.[F]	C4(Carbamidomethyl); C11(Carbamidomethyl); S14(Hex(1)Pent(1)); C16(Carbamidomethyl); N19(Deamidated); C22(Carbamidomethyl); D24(Oxidation)	1	1	Q01705	Q01705	Neurogenic locus notch homolog protein 1 OS=Mus musculus OX=10090 GN=Notch1 PE=1 SV=3	4	4	4	1	0	1	1	1	906.102	3621.39	3621.41	-5.19202	-0.0047006	0	0	339594	HCD (High Energy Collision Dissociation)	MS2	0	100	11.8104	4302	4302	4293	FP072920_10-2.raw	0/0		11.0895	767.272	767.272	1.2	8.13738e-12	1.48898e-12	0	0
FALSE	High	PMI-Byonic	PMI-Byonic (A2)	A	2	Unambiguous	GVYCEINTDECASSPCLHNGHCMDKINE	[E].GVYcEINTDEcASsPcLHnGHcMDKINE.[F]	C4(Carbamidomethyl); C11(Carbamidomethyl); S14(Hex(1)Pent(1)); C16(Carbamidomethyl); N19(Deamidated); C22(Carbamidomethyl)	1	1	Q01705	Q01705	Neurogenic locus notch homolog protein 1 OS=Mus musculus OX=10090 GN=Notch1 PE=1 SV=3	4	4	4	1	0	1	1	1	902.358	3606.41	3605.41	277.236	0.249888	0	0	3.14868e+06	HCD (High Energy Collision Dissociation)	MS2	26.982	100	11.7374	4270	4270	4260	FP072920_10-2.raw	0/0		14.0911	904.821	808.839	1.2	8.10769e-15	4.4371e-15	0	0
FALSE	High	PMI-Byonic	PMI-Byonic (A2)	A	2	Unambiguous	GVYCEINTDECASSPCLHNGHCMDKINE	[E].GVYcEINTDEcAsSPcLHnGHcMDKINE.[F]	C4(Carbamidomethyl); C11(Carbamidomethyl); S13(Hex(1)Pent(2)); C16(Carbamidomethyl); N19(Deamidated); C22(Carbamidomethyl)	1	1	Q01705	Q01705	Neurogenic locus notch homolog protein 1 OS=Mus musculus OX=10090 GN=Notch1 PE=1 SV=3	4	4	4	1	0	1	1	1	935.37	3738.46	3737.45	268.219	0.250614	0	0	921363	HCD (High Energy Collision Dissociation)	MS2	40.9579	100	11.6916	4248	4248	4238	FP072920_10-2.raw	0/0		15.1152	968.239	906.399	0	7.66944e-16	7.66867e-16	0	0
FALSE	Medium	PMI-Byonic	PMI-Byonic (A2)	A	2	Unambiguous	GVYCEINTDECASSPCLHNGHCMDKINE	[E].GVYcEInTDEcASsPcLHNGHcMDKINE.[F]	C4(Carbamidomethyl); N7(Deamidated); C11(Carbamidomethyl); S14(HexNAc(1)Fuc(1)); C16(Carbamidomethyl); C22(Carbamidomethyl)	1	1	Q01705	Q01705	Neurogenic locus notch homolog protein 1 OS=Mus musculus OX=10090 GN=Notch1 PE=1 SV=3	4	5	5	1	0	1	1	1	733.497	3663.46	3660.45	820.371	0.600586	0	0	579310	HCD (High Energy Collision Dissociation)	MS2	27.0848	100	9.4599	3265	3265	3259	FP072920_10-2.raw	0/0		0.113914	17.4035	17.4035	1.2	0.769284	0.0425575	0.0143885	0.0263158
FALSE	High	PMI-Byonic	PMI-Byonic (A2)	A	2	Unambiguous	GVYCEINTDECASSPCLHNGHCMDKINE	[E].GVYcEInTDEcASsPcLHNGHcMDKINE.[F]	C4(Carbamidomethyl); N7(Deamidated); C11(Carbamidomethyl); S14(Hex(1)Pent(2)); C16(Carbamidomethyl); C22(Carbamidomethyl)	1	1	Q01705	Q01705	Neurogenic locus notch homolog protein 1 OS=Mus musculus OX=10090 GN=Notch1 PE=1 SV=3	4	4	4	1	0	1	1	1	935.623	3739.47	3737.45	539.57	0.504154	0	0	345539	HCD (High Energy Collision Dissociation)	MS2	24.743	100	10.8165	3863	3863	3853	FP072920_10-2.raw	0/0		5.82641	568.596	568.596	0	1.49139e-06	2.93267e-07	0	0
FALSE	High	PMI-Byonic	PMI-Byonic (A2)	A	2	Unambiguous	GVYCEINTDECASSPCLHNGHCMDKINE	[E].GVYcEINTDEcASsPcLHNGHcMDKINE.[F]	C4(Carbamidomethyl); C11(Carbamidomethyl); S14(Hex(1)Pent(1)); C16(Carbamidomethyl); C22(Carbamidomethyl)	1	1	Q01705	Q01705	Neurogenic locus notch homolog protein 1 OS=Mus musculus OX=10090 GN=Notch1 PE=1 SV=3	4	4	4	1	0	1	1	1	901.861	3604.42	3604.43	-1.10496	-0.000995685	0	0	219248	HCD (High Energy Collision Dissociation)	MS2	40.4807	100	10.9238	3910	3910	3908	FP072920_10-2.raw	0/0		10.0895	704.433	704.433	1.2	8.13742e-11	1.58213e-11	0	0
FALSE	High	PMI-Byonic	PMI-Byonic (A2)	A	2	Unambiguous	GVYCEINTDECASSPCLHNGHCMDKINE	[E].GVYcEINTDEcASsPcLHNGHcMDKINE.[F]	C4(Carbamidomethyl); C11(Carbamidomethyl); S14(Hex(1)Pent(1)); C16(Carbamidomethyl); C22(Carbamidomethyl)	1	1	Q01705	Q01705	Neurogenic locus notch homolog protein 1 OS=Mus musculus OX=10090 GN=Notch1 PE=1 SV=3	4	4	4	1	0	1	1	1	901.861	3604.42	3604.43	-1.37589	-0.00123983	0	0	239095	HCD (High Energy Collision Dissociation)	MS2	0	100	10.8121	3861	3861	3853	FP072920_10-2.raw	0/0		7.67138	619.982	619.982	1.2	2.13117e-08	3.71267e-09	0	0
FALSE	High	PMI-Byonic	PMI-Byonic (A2)	A	2	Unambiguous	GVYCEINTDECASSPCLHNGHCMDKINE	[E].GVYcEINTDEcASsPcLHNGHcMDKINE.[F]	C4(Carbamidomethyl); C11(Carbamidomethyl); S14(Hex(1)Pent(2)); C16(Carbamidomethyl); C22(Carbamidomethyl)	1	1	Q01705	Q01705	Neurogenic locus notch homolog protein 1 OS=Mus musculus OX=10090 GN=Notch1 PE=1 SV=3	4	4	4	1	0	1	1	1	935.626	3739.48	3736.47	805.745	0.752661	0	0	558170	HCD (High Energy Collision Dissociation)	MS2	27.3018	100	10.9581	3925	3925	3919	FP072920_10-2.raw	0/0		4.43273	341.982	341.982	0	3.6921e-05	2.212e-06	0	0
FALSE	High	PMI-Byonic	PMI-Byonic (A2)	A	2	Unambiguous	GVYCEINTDE	[E].GVYcEINTDE.[C]	C4(Carbamidomethyl)	1	1	Q01705	Q01705	Neurogenic locus notch homolog protein 1 OS=Mus musculus OX=10090 GN=Notch1 PE=1 SV=3	2	2	2	1	0	1	1	1	600.248	1199.49	1199.49	-0.545151	-0.000326951	0	0	1.73622e+06	HCD (High Energy Collision Dissociation)	MS2	36.4905	89.0787	11.2803	4066	4066	4062	FP072920_10-2.raw	0/0		0.451143	263.626	88.3587	88.3587	0.353881	0.00981852	0	0
FALSE	High	PMI-Byonic	PMI-Byonic (A2)	A	2	Unambiguous	INTDECASSPCLHNGHCMDKINE	[E].INTDEcASsPcLHNGHcMDKINE.[F]	C6(Carbamidomethyl); S9(Hex(1)Pent(1)); C11(Carbamidomethyl); C17(Carbamidomethyl)	1	1	Q01705	Q01705	Neurogenic locus notch homolog protein 1 OS=Mus musculus OX=10090 GN=Notch1 PE=1 SV=3	3	4	4	1	0	1	1	1	750.306	2998.2	2996.2	667.692	0.500135	0	0	354968	HCD (High Energy Collision Dissociation)	MS2	65.3551	100	9.3005	3197	3197	3193	FP072920_10-2.raw	0/0		3.06182	192.831	192.831	1.2	0.000867322	6.12515e-05	0	0
FALSE	High	PMI-Byonic	PMI-Byonic (A2)	A	2	Unambiguous	INTDECASSPCLHNGHCMDKINE	[E].INTDEcASsPcLHnGHcMdKINE.[F]	C6(Carbamidomethyl); S9(Hex(1)Pent(2)); C11(Carbamidomethyl); N14(Deamidated); C17(Carbamidomethyl); D19(Oxidation)	1	1	Q01705	Q01705	Neurogenic locus notch homolog protein 1 OS=Mus musculus OX=10090 GN=Notch1 PE=1 SV=3	3	4	4	1	0	1	1	1	787.06	3145.22	3145.22	-1.67499	-0.00131705	0	0	321082	HCD (High Energy Collision Dissociation)	MS2	5.44858	100	10.3861	3672	3672	3666	FP072920_10-2.raw	0/0		5.20172	534.111	534.111	1.2	6.28469e-06	9.39644e-07	0	0
FALSE	Low	PMI-Byonic	PMI-Byonic (A2)	A	2	Unambiguous	INTDECASSPCLHNGHCMDKINE	[E].InTDEcASsPcLHnGHcMDKINE.[F]	N2(Deamidated); C6(Carbamidomethyl); S9(Hex(1)Pent(2)); C11(Carbamidomethyl); N14(Oxidation); C17(Carbamidomethyl)	1	1	Q01705	Q01705	Neurogenic locus notch homolog protein 1 OS=Mus musculus OX=10090 GN=Notch1 PE=1 SV=3	3	4	4	1	0	1	1	1	787.066	3145.24	3145.22	6.86351	0.00539681	0	0	353832	HCD (High Energy Collision Dissociation)	MS2	25.3989	100	9.41459	3246	3246	3237	FP072920_10-2.raw	0/0		0.0400575	3.89711	3.89711	1.42109e-14	0.91189	0.0713508	0.028169	0.0379746
FALSE	High	PMI-Byonic	PMI-Byonic (A2)	A	2	Unambiguous	INTDECASSPCLHNGHCMDKINE	[E].INTDEcASsPcLHNGHcMDKINE.[F]	C6(Carbamidomethyl); S9(Hex(1)Pent(2)); C11(Carbamidomethyl); C17(Carbamidomethyl)	1	1	Q01705	Q01705	Neurogenic locus notch homolog protein 1 OS=Mus musculus OX=10090 GN=Notch1 PE=1 SV=3	3	4	4	1	0	1	1	1	783.316	3130.24	3128.24	638.722	0.499519	0	0	370931	HCD (High Energy Collision Dissociation)	MS2	68.9158	100	9.33264	3211	3211	3204	FP072920_10-2.raw	0/0		3.47047	268.791	268.791	1.2	0.000338476	2.18917e-05	0	0
FALSE	High	PMI-Byonic	PMI-Byonic (A2)	A	2	Unambiguous	INTDECASSPCLHNGHCMDKINE	[E].INTDEcASsPcLHNGHcMDKINE.[F]	C6(Carbamidomethyl); S9(Hex(1)Pent(1)R0); C11(Carbamidomethyl); C17(Carbamidomethyl)	1	1	Q01705	Q01705	Neurogenic locus notch homolog protein 1 OS=Mus musculus OX=10090 GN=Notch1 PE=1 SV=3	3	4	4	1	0	1	1	1	749.806	2996.2	2996.2	0.832303	0.000623437	0	0	62946.5	HCD (High Energy Collision Dissociation)	MS2	29.7757	100	9.18598	3148	3148	3138	FP072920_10-2.raw	0/0		6.24297	545.634	545.634	1.2	5.71512e-07	8.51814e-08	0	0
FALSE	High	PMI-Byonic	PMI-Byonic (A2)	A	2	Unambiguous	INTDECASSPCLHNGHCMDKINE	[E].INTDEcASsPcLHnGHcMDKINE.[F]	C6(Carbamidomethyl); S9(Hex(1)Pent(1)); C11(Carbamidomethyl); N14(Deamidated); C17(Carbamidomethyl)	1	1	Q01705	Q01705	Neurogenic locus notch homolog protein 1 OS=Mus musculus OX=10090 GN=Notch1 PE=1 SV=3	3	4	4	1	0	1	1	1	750.301	2998.18	2997.19	331.992	0.24876	0	0	265091	HCD (High Energy Collision Dissociation)	MS2	47.4417	100	9.51641	3290	3290	3281	FP072920_10-2.raw	0/0		4.36411	339.289	339.289	1.2	4.32405e-05	3.19638e-06	0	0
FALSE	High	PMI-Byonic	PMI-Byonic (A2)	A	2	Unambiguous	INTDECASSPCLHNGHCMDKINE	[E].INTDEcASsPcLHNGHcMDKINE.[F]	C6(Carbamidomethyl); S9(Hex(1)Pent(2)R0); C11(Carbamidomethyl); C17(Carbamidomethyl)	1	1	Q01705	Q01705	Neurogenic locus notch homolog protein 1 OS=Mus musculus OX=10090 GN=Notch1 PE=1 SV=3	3	4	4	1	0	1	1	1	783.318	3130.25	3128.24	641.687	0.501839	0	0	286861	HCD (High Energy Collision Dissociation)	MS2	41.4402	100	9.20566	3156	3156	3149	FP072920_10-2.raw	0/0		5.0257	534.67	530.703	1.2	9.42544e-06	1.14788e-06	0	0
FALSE	High	PMI-Byonic	PMI-Byonic (A2)	A	2	Unambiguous	INTDECASSPCLHNGHCMDKINE	[E].IntDEcAsSPcLHnGHcMDKINE.[F]	N2(Oxidation); T3(HexNAc(1)Hex(1)Fuc(1)); C6(Carbamidomethyl); S8(HexNAc(1)Hex(1)Fuc(1)); C11(Carbamidomethyl); N14(Deamidated); C17(Carbamidomethyl)	1	1	Q01705	Q01705	Neurogenic locus notch homolog protein 1 OS=Mus musculus OX=10090 GN=Notch1 PE=1 SV=3	3	4	4	1	0	1	1	1	936.12	3741.46	3741.47	-2.43848	-0.00228087	0	0	526161	HCD (High Energy Collision Dissociation)	MS2	66.1151	100	11.14	4004	4004	3996	FP072920_10-2.raw	0/0		1.97243	160.407	160.407	2	0.0106555	0.000788947	0	0
FALSE	High	PMI-Byonic	PMI-Byonic (A2)	A	2	Unambiguous	INTDECASSPCLHNGHCMDKINE	[E].INTDEcASsPcLHnGHcMDKINE.[F]	C6(Carbamidomethyl); S9(Hex(1)Pent(1)); C11(Carbamidomethyl); N14(Deamidated); C17(Carbamidomethyl)	1	1	Q01705	Q01705	Neurogenic locus notch homolog protein 1 OS=Mus musculus OX=10090 GN=Notch1 PE=1 SV=3	3	4	4	1	0	1	1	1	750.051	2997.18	2997.19	-0.432854	-0.000324336	0	0	353668	HCD (High Energy Collision Dissociation)	MS2	15.3423	100	10.2404	3607	3607	3600	FP072920_10-2.raw	0/0		9.61634	707.063	707.063	1.2	2.41912e-10	4.94782e-11	0	0
FALSE	High	PMI-Byonic	PMI-Byonic (A2)	A	2	Unambiguous	INTDECASSPCLHNGHCMDKINE	[E].INTDEcASsPcLHnGHcMDKINE.[F]	C6(Carbamidomethyl); S9(Hex(1)Pent(2)); C11(Carbamidomethyl); N14(Deamidated); C17(Carbamidomethyl)	1	1	Q01705	Q01705	Neurogenic locus notch homolog protein 1 OS=Mus musculus OX=10090 GN=Notch1 PE=1 SV=3	3	4	4	1	0	1	1	1	783.063	3129.23	3129.23	1.13855	0.000890699	0	0	544625	HCD (High Energy Collision Dissociation)	MS2	0	100	10.2651	3618	3618	3611	FP072920_10-2.raw	0/0		13.0208	864.448	793.64	1.2	9.53202e-14	3.47304e-14	0	0
FALSE	High	PMI-Byonic	PMI-Byonic (A2)	A	2	Unambiguous	INTDECASSPCLHNGHCMDKINE	[E].INTDEcASsPcLHnGHcMDKINE.[F]	C6(Carbamidomethyl); S9(Hex(1)Pent(2)); C11(Carbamidomethyl); N14(Deamidated); C17(Carbamidomethyl)	1	1	Q01705	Q01705	Neurogenic locus notch homolog protein 1 OS=Mus musculus OX=10090 GN=Notch1 PE=1 SV=3	3	4	4	1	0	1	1	1	783.566	3131.24	3129.23	643.941	0.503759	0	0	314509	HCD (High Energy Collision Dissociation)	MS2	48.3855	100	9.56576	3311	3311	3303	FP072920_10-2.raw	0/0		5.33797	389.889	389.889	1.2	4.5923e-06	8.08634e-07	0	0
FALSE	High	PMI-Byonic	PMI-Byonic (A2)	A	2	Unambiguous	INTDECASSPCLHNGHCMDKINE	[E].INTDEcASsPcLHnGHcMDKINE.[F]	C6(Carbamidomethyl); S9(Hex(1)Pent(1)); C11(Carbamidomethyl); N14(Deamidated); C17(Carbamidomethyl)	1	1	Q01705	Q01705	Neurogenic locus notch homolog protein 1 OS=Mus musculus OX=10090 GN=Notch1 PE=1 SV=3	3	4	4	1	0	1	1	1	750.049	2997.17	2997.19	-3.69112	-0.00276574	0	0	551280	HCD (High Energy Collision Dissociation)	MS2	30.6418	100	10.3554	3657	3657	3655	FP072920_10-2.raw	0/0		7.24274	591.019	591.019	1.2	5.71825e-08	7.81814e-09	0	0
FALSE	High	PMI-Byonic	PMI-Byonic (A2)	A	2	Unambiguous	INTDECASSPCLHNGHCMDKINE	[E].INTDEcASsPcLHnGHcMDKINE.[F]	C6(Carbamidomethyl); S9(Hex(1)Pent(2)); C11(Carbamidomethyl); N14(Deamidated); C17(Carbamidomethyl)	1	1	Q01705	Q01705	Neurogenic locus notch homolog protein 1 OS=Mus musculus OX=10090 GN=Notch1 PE=1 SV=3	3	4	4	1	0	1	1	1	783.06	3129.22	3129.23	-3.23053	-0.00252727	0	0	543353	HCD (High Energy Collision Dissociation)	MS2	4.97786	100	10.3839	3671	3671	3666	FP072920_10-2.raw	0/0		8.82461	687.283	687.283	1.2	1.49759e-09	3.61132e-10	0	0
FALSE	High	PMI-Byonic	PMI-Byonic (A2)	A	2	Unambiguous	CASSPCLHNGHCMDKINE	[E].cASsPcLHnGHcMDKINE.[F]	C1(Carbamidomethyl); S4(Hex(1)Pent(1)); C6(Carbamidomethyl); N9(Deamidated); C12(Carbamidomethyl)	1	1	Q01705	Q01705	Neurogenic locus notch homolog protein 1 OS=Mus musculus OX=10090 GN=Notch1 PE=1 SV=3	1	4	4	1	0	1	1	1	606.989	2424.93	2424.94	-2.92447	-0.00177292	0	0	291292	HCD (High Energy Collision Dissociation)	MS2	39.2709	100	9.33696	3213	3213	3204	FP072920_10-2.raw	0/0		6.56408	563.644	563.644	15.7998	2.7285e-07	3.85588e-08	0	0
FALSE	High	PMI-Byonic	PMI-Byonic (A2)	A	2	Unambiguous	CASSPCLHNGHCMDKINE	[E].cASsPcLHnGHcMDKINE.[F]	C1(Carbamidomethyl); S4(Hex(1)Pent(2)); C6(Carbamidomethyl); N9(Deamidated); C12(Carbamidomethyl)	1	1	Q01705	Q01705	Neurogenic locus notch homolog protein 1 OS=Mus musculus OX=10090 GN=Notch1 PE=1 SV=3	1	4	4	1	0	1	1	1	640.251	2557.98	2556.98	391.359	0.250175	0	0	351327	HCD (High Energy Collision Dissociation)	MS2	46.8185	100	9.36316	3224	3224	3215	FP072920_10-2.raw	0/0		6.98221	592.073	592.073	20.7807	1.04182e-07	1.55055e-08	0	0
FALSE	High	PMI-Byonic	PMI-Byonic (A2)	A	2	Unambiguous	FQCQCPKGFNGHLCQYDVDE	[E].FQcQcPKGFNGHLcQYDVDE.[C]	C3(Carbamidomethyl); C5(Carbamidomethyl); C14(Carbamidomethyl)	1	1	Q01705	Q01705	Neurogenic locus notch homolog protein 1 OS=Mus musculus OX=10090 GN=Notch1 PE=1 SV=3	2	3	3	1	0	1	1	1	834.679	2502.02	2502.03	-2.0701	-0.00172649	0	0	1229830	HCD (High Energy Collision Dissociation)	MS2	54.1153	100	11.51	4168	4168	4161	FP072920_10-2.raw	0/0		3.09736	293.02	213.415	213.415	0.000799164	4.56706e-05	0	0
FALSE	High	PMI-Byonic	PMI-Byonic (A2)	A	2	Unambiguous	FQCQCPKGFNGHLCQYDVDE	[E].FQcQcPKGFNGHLcQYDVDE.[C]	C3(Carbamidomethyl); C5(Carbamidomethyl); C14(Carbamidomethyl)	1	1	Q01705	Q01705	Neurogenic locus notch homolog protein 1 OS=Mus musculus OX=10090 GN=Notch1 PE=1 SV=3	2	3	3	1	0	1	1	1	835.344	2504.02	2502.03	795.111	0.663129	0	0	763581	HCD (High Energy Collision Dissociation)	MS2	65.9078	100	11.6363	4224	4224	4216	FP072920_10-2.raw	0/0		1.27793	137.219	137.219	137.219	0.0527319	0.00247528	0	0
FALSE	High	PMI-Byonic	PMI-Byonic (A2)	A	2	Unambiguous	FQCQCPKGFNGHLCQYDVDECASTPCKNGAKCLDGPNTYTCVCTE	[E].FQcQcPKGFnGHLcQYDVDEcAsTPcKnGAKcLDGPNTYTcVcTE.[G]	C3(Carbamidomethyl); C5(Carbamidomethyl); N10(Deamidated); C14(Carbamidomethyl); C21(Carbamidomethyl); S23(Hex(1)Pent(1)); C26(Carbamidomethyl); N28(Oxidation); C32(Carbamidomethyl); C41(Carbamidomethyl); C43(Carbamidomethyl)	1	1	Q01705	Q01705	Neurogenic locus notch homolog protein 1 OS=Mus musculus OX=10090 GN=Notch1 PE=1 SV=3	4	5	5	1	0	1	1	1	1133.46	5663.26	5658.26	883.449	0.999757	0	0	522830	HCD (High Energy Collision Dissociation)	MS2	19.4871	100	12.8467	4754	4754	4744	FP072920_10-2.raw	0/0		3.93971	287.408	287.408	0	0.000114893	7.80598e-06	0	0
FALSE	High	PMI-Byonic	PMI-Byonic (A2)	A	2	Unambiguous	FQCQCPKGFNGHLCQYDVDECASTPCKNGAKCLDGPNTYTCVCTE	[E].FQcQcPKGFnGHLcQYDVDEcAsTPcKNGAKcLDGPnTYTcVcTE.[G]	C3(Carbamidomethyl); C5(Carbamidomethyl); N10(Deamidated); C14(Carbamidomethyl); C21(Carbamidomethyl); S23(Hex(1)Pent(1)); C26(Carbamidomethyl); C32(Carbamidomethyl); N37(Oxidation); C41(Carbamidomethyl); C43(Carbamidomethyl)	1	1	Q01705	Q01705	Neurogenic locus notch homolog protein 1 OS=Mus musculus OX=10090 GN=Notch1 PE=1 SV=3	4	5	5	1	0	1	1	1	1132.66	5659.25	5658.26	174.749	0.197755	0	0	322533	HCD (High Energy Collision Dissociation)	MS2	0	100	12.7016	4690	4690	4689	FP072920_10-2.raw	0/0		7.03454	596.298	596.298	0	9.23545e-08	1.03798e-08	0	0
FALSE	High	PMI-Byonic	PMI-Byonic (A2)	A	2	Unambiguous	FQCQCPKGFNGHLCQYDVDECASTPCKNGAKCLDGPNTYTCVCTE	[E].FQcQcPKGFnGHLcQYDVDEcAStPcKNGAKcLDGPNTYTcVcTE.[G]	C3(Carbamidomethyl); C5(Carbamidomethyl); N10(Deamidated); C14(Carbamidomethyl); C21(Carbamidomethyl); T24(Hex(1)Pent(1)); C26(Carbamidomethyl); C32(Carbamidomethyl); C41(Carbamidomethyl); C43(Carbamidomethyl)	1	1	Q01705	Q01705	Neurogenic locus notch homolog protein 1 OS=Mus musculus OX=10090 GN=Notch1 PE=1 SV=3	4	5	5	1	0	1	1	1	1129.45	5643.24	5642.27	172.331	0.194467	0	0	406323	HCD (High Energy Collision Dissociation)	MS2	2.37224	100	12.6427	4665	4665	4656	FP072920_10-2.raw	0/0		5.9074	452.514	452.514	0	1.23766e-06	2.34595e-07	0	0
FALSE	High	PMI-Byonic	PMI-Byonic (A2)	A	2	Unambiguous	FQCQCPKGFNGHLCQYDVDECASTPCKNGAKCLDGPNTYTCVCTE	[E].FQcQcPKGFnGHLcQYDVDEcAsTPcKNGAKcLDGPnTYTcVcTE.[G]	C3(Carbamidomethyl); C5(Carbamidomethyl); N10(Deamidated); C14(Carbamidomethyl); C21(Carbamidomethyl); S23(Hex(1)Pent(1)); C26(Carbamidomethyl); C32(Carbamidomethyl); N37(Oxidation); C41(Carbamidomethyl); C43(Carbamidomethyl)	1	1	Q01705	Q01705	Neurogenic locus notch homolog protein 1 OS=Mus musculus OX=10090 GN=Notch1 PE=1 SV=3	4	5	5	1	0	1	1	1	1133.46	5663.25	5658.26	882.37	0.998536	0	0	1705710	HCD (High Energy Collision Dissociation)	MS2	35.4926	100	12.5738	4635	4635	4634	FP072920_10-2.raw	0/0		6.0323	499.985	499.985	0	9.2832e-07	1.31901e-07	0	0
FALSE	High	PMI-Byonic	PMI-Byonic (A2)	A	2	Unambiguous	FQCQCPKGFNGHLCQYDVDE	[E].FQcQcPKGFnGHLcQYDVDE.[C]	C3(Carbamidomethyl); C5(Carbamidomethyl); N10(Deamidated); C14(Carbamidomethyl)	1	1	Q01705	Q01705	Neurogenic locus notch homolog protein 1 OS=Mus musculus OX=10090 GN=Notch1 PE=1 SV=3	2	3	3	1	0	1	1	1	835.011	2503.02	2503.01	2.53654	0.00211633	0	0	299151	HCD (High Energy Collision Dissociation)	MS2	12.3539	100	12.0179	4394	4394	4392	FP072920_10-2.raw	0/0		2.60083	257.627	257.627	63.7226	0.00250708	0.000155037	0	0
FALSE	High	PMI-Byonic	PMI-Byonic (A2)	A	2	Unambiguous	FQCQCPKGFNGHLCQYDVDECASTPCKNGAKCLDGPNTYTCVCTE	[E].FQcQcPKGFnGHLcQYDVDEcAsTPcKNGAKcLDGPNTYTcVcTE.[G]	C3(Carbamidomethyl); C5(Carbamidomethyl); N10(Deamidated); C14(Carbamidomethyl); C21(Carbamidomethyl); S23(Hex(1)Pent(1)); C26(Carbamidomethyl); C32(Carbamidomethyl); C41(Carbamidomethyl); C43(Carbamidomethyl)	1	1	Q01705	Q01705	Neurogenic locus notch homolog protein 1 OS=Mus musculus OX=10090 GN=Notch1 PE=1 SV=3	4	5	5	1	0	1	1	1	1129.86	5645.27	5642.27	531.688	0.599985	0	0	771573	HCD (High Energy Collision Dissociation)	MS2	34.9147	100	12.3829	4553	4553	4546	FP072920_10-2.raw	0/0		3.08976	264.995	264.995	0	0.000813272	5.32706e-05	0	0
FALSE	High	PMI-Byonic	PMI-Byonic (A2)	A	2	Unambiguous	FQCQCPKGFNGHLCQYDVDE	[E].FQcQcPKGFnGHLcQYDVDE.[C]	C3(Carbamidomethyl); C5(Carbamidomethyl); N10(Deamidated); C14(Carbamidomethyl)	1	1	Q01705	Q01705	Neurogenic locus notch homolog protein 1 OS=Mus musculus OX=10090 GN=Notch1 PE=1 SV=3	2	3	3	1	0	1	1	1	835.008	2503.01	2503.01	-0.682244	-0.000569221	0	0	1.38302e+06	HCD (High Energy Collision Dissociation)	MS2	4.87321	100	12.3452	4536	4536	4535	FP072920_10-2.raw	0/0		3.45616	406.202	203.528	106.679	0.000349814	2.53075e-05	0	0
FALSE	High	PMI-Byonic	PMI-Byonic (A2)	A	2	Unambiguous	FQCQCPKGFNGHLCQYDVDECASTPCKNGAKCLDGPNTYTCVCTE	[E].FQcQcPKGFNGHLcQYDVDEcAStPcKNGAKcLdGPNTYTcVcTE.[G]	C3(Carbamidomethyl); C5(Carbamidomethyl); C14(Carbamidomethyl); C21(Carbamidomethyl); T24(Hex(1)Pent(1)); C26(Carbamidomethyl); C32(Carbamidomethyl); D34(Oxidation); C41(Carbamidomethyl); C43(Carbamidomethyl)	1	1	Q01705	Q01705	Neurogenic locus notch homolog protein 1 OS=Mus musculus OX=10090 GN=Notch1 PE=1 SV=3	4	5	5	1	0	1	1	1	1132.46	5658.26	5657.28	173.461	0.196263	0	0	0	HCD (High Energy Collision Dissociation)	MS2		100	12.322	4526	4526	4524	FP072920_10-2.raw	0/0		6.0323	510.988	510.988	0	9.2832e-07	1.14956e-07	0	0
FALSE	High	PMI-Byonic	PMI-Byonic (A2)	A	2	Unambiguous	FQCQCPKGFNGHLCQYDVDE	[E].FQcQcPKGFnGHLcQYDVDE.[C]	C3(Carbamidomethyl); C5(Carbamidomethyl); N10(Deamidated); C14(Carbamidomethyl)	1	1	Q01705	Q01705	Neurogenic locus notch homolog protein 1 OS=Mus musculus OX=10090 GN=Notch1 PE=1 SV=3	2	3	3	1	0	1	1	1	835.008	2503.01	2503.01	-0.755398	-0.000630256	0	0	1.0529e+06	HCD (High Energy Collision Dissociation)	MS2	22.124	100	12.2221	4483	4483	4480	FP072920_10-2.raw	0/0		3.79595	397.719	227.05	114.157	0.000159975	1.36039e-05	0	0
FALSE	High	PMI-Byonic	PMI-Byonic (A2)	A	2	Unambiguous	FQCQCPKGFNGHLCQYDVDECASTPCKNGAKCLDGPNTYTCVCTE	[E].FQcQcPKGFNGHLcQYDVDEcAsTPcKNGAKcLDGPNTYTcVcTE.[G]	C3(Carbamidomethyl); C5(Carbamidomethyl); C14(Carbamidomethyl); C21(Carbamidomethyl); S23(Hex(1)Pent(1)); C26(Carbamidomethyl); C32(Carbamidomethyl); C41(Carbamidomethyl); C43(Carbamidomethyl)	1	1	Q01705	Q01705	Neurogenic locus notch homolog protein 1 OS=Mus musculus OX=10090 GN=Notch1 PE=1 SV=3	4	5	5	1	0	1	1	1	1129.66	5644.27	5641.28	529.964	0.597936	0	0	913652	HCD (High Energy Collision Dissociation)	MS2	7.3626	100	12.2116	4479	4479	4469	FP072920_10-2.raw	0/0		4.20175	331.731	331.731	0	6.28424e-05	4.95656e-06	0	0
FALSE	High	PMI-Byonic	PMI-Byonic (A2)	A	2	Unambiguous	FQCQCPKGFNGHLCQYDVDECASTPCKNGAKCLDGPNTYTCVCTE	[E].FQcQcPKGFNGHLcQYDVDEcAsTPcKnGAKcLdGPNTYTcVcTE.[G]	C3(Carbamidomethyl); C5(Carbamidomethyl); C14(Carbamidomethyl); C21(Carbamidomethyl); S23(Hex(1)Pent(1)); C26(Carbamidomethyl); N28(Deamidated); C32(Carbamidomethyl); D34(Oxidation); C41(Carbamidomethyl); C43(Carbamidomethyl)	1	1	Q01705	Q01705	Neurogenic locus notch homolog protein 1 OS=Mus musculus OX=10090 GN=Notch1 PE=1 SV=3	4	5	5	1	0	1	1	1	1133.46	5663.27	5658.26	884.959	1.00147	0	0	1.52063e+06	HCD (High Energy Collision Dissociation)	MS2	37.0041	100	12.2094	4478	4478	4469	FP072920_10-2.raw	0/0		5.08199	430.775	430.775	0	8.27966e-06	1.03751e-06	0	0
FALSE	High	PMI-Byonic	PMI-Byonic (A2)	A	2	Unambiguous	FQCQCPKGFNGHLCQYDVDE	[E].FQcQcPKGFnGHLcQYDVDE.[C]	C3(Carbamidomethyl); C5(Carbamidomethyl); N10(Deamidated); C14(Carbamidomethyl)	1	1	Q01705	Q01705	Neurogenic locus notch homolog protein 1 OS=Mus musculus OX=10090 GN=Notch1 PE=1 SV=3	2	3	3	1	0	1	1	1	835.007	2503.01	2503.01	-1.34063	-0.00111854	0	0	505469	HCD (High Energy Collision Dissociation)	MS2	16.4605	100	11.9026	4344	4344	4337	FP072920_10-2.raw	0/0		3.3476	331.573	268.582	82.9727	0.00044916	3.33707e-05	0	0
FALSE	High	PMI-Byonic	PMI-Byonic (A2)	A	2	Unambiguous	FQCQCPKGFNGHLCQYDVDECASTPCKNGAKCLDGPNTYTCVCTE	[E].FQcQcPKGFnGHLcQYDVDEcAStPcKNGAKcLDGPnTYTcVcTE.[G]	C3(Carbamidomethyl); C5(Carbamidomethyl); N10(Deamidated); C14(Carbamidomethyl); C21(Carbamidomethyl); T24(Hex(1)Pent(1)); C26(Carbamidomethyl); C32(Carbamidomethyl); N37(Oxidation); C41(Carbamidomethyl); C43(Carbamidomethyl)	1	1	Q01705	Q01705	Neurogenic locus notch homolog protein 1 OS=Mus musculus OX=10090 GN=Notch1 PE=1 SV=3	4	5	5	1	0	1	1	1	1132.46	5658.25	5658.26	-1.35393	-0.00153218	0	0	0	HCD (High Energy Collision Dissociation)	MS2		100	12.4467	4580	4580	4579	FP072920_10-2.raw	0/0		6.45291	527.286	527.286	0	3.52444e-07	5.30749e-08	0	0
FALSE	High	PMI-Byonic	PMI-Byonic (A2)	A	2	Unambiguous	FQCQCPKGFNGHLCQYDVDECASTPCKNGAKCLDGPNTYTCVCTE	[E].FQcQcPKGFnGHLcQYDVDEcAsTPcKNGAKcLDGPNTYTcVcTE.[G]	C3(Carbamidomethyl); C5(Carbamidomethyl); N10(Deamidated); C14(Carbamidomethyl); C21(Carbamidomethyl); S23(Hex(1)Pent(1)); C26(Carbamidomethyl); C32(Carbamidomethyl); C41(Carbamidomethyl); C43(Carbamidomethyl)	1	1	Q01705	Q01705	Neurogenic locus notch homolog protein 1 OS=Mus musculus OX=10090 GN=Notch1 PE=1 SV=3	4	5	5	1	0	1	1	1	1129.86	5645.26	5642.27	529.957	0.598032	0	0	854321	HCD (High Energy Collision Dissociation)	MS2	17.8046	100	12.5144	4610	4610	4601	FP072920_10-2.raw	0/0		4.37776	353.171	353.171	0	4.19028e-05	2.70201e-06	0	0
FALSE	High	PMI-Byonic	PMI-Byonic (A2)	A	2	Unambiguous	CASTPCKNGAKCLDGPNTYTCVCTE	[E].cASTPcKnGAKcLDGPNtYTcVcTE.[G]	C1(Carbamidomethyl); C6(Carbamidomethyl); N8(Deamidated); C12(Carbamidomethyl); T18(Hex(1)Pent(1)); C21(Carbamidomethyl); C23(Carbamidomethyl)	1	1	Q01705	Q01705	Neurogenic locus notch homolog protein 1 OS=Mus musculus OX=10090 GN=Notch1 PE=1 SV=3	1	3	3	1	0	1	1	1	1054.42	3161.26	3159.26	633.704	0.667344	0	0	439251	HCD (High Energy Collision Dissociation)	MS2	0	100	10.4164	3686	3686	3677	FP072920_10-2.raw	0/0		2.87613	252.293	252.293	2.4	0.00133007	7.35701e-05	0	0
FALSE	High	PMI-Byonic	PMI-Byonic (A2)	A	2	Unambiguous	CASTPCKNGAKCLDGPNTYTCVCTE	[E].cASTPcKnGAKcLdGPNtYTcVcTE.[G]	C1(Carbamidomethyl); C6(Carbamidomethyl); N8(Deamidated); C12(Carbamidomethyl); D14(Oxidation); T18(Hex(1)Pent(1)); C21(Carbamidomethyl); C23(Carbamidomethyl)	1	1	Q01705	Q01705	Neurogenic locus notch homolog protein 1 OS=Mus musculus OX=10090 GN=Notch1 PE=1 SV=3	1	3	3	1	0	1	1	1	1059.09	3175.25	3175.25	0.242681	0.000256858	0	0	496255	HCD (High Energy Collision Dissociation)	MS2	0	100	10.4878	3718	3718	3710	FP072920_10-2.raw	0/0		5.64168	439.446	439.446	2.4	2.28203e-06	4.54524e-07	0	0
FALSE	High	PMI-Byonic	PMI-Byonic (A2)	A	2	Unambiguous	CASTPCKNGAKCLDGPNTYTCVCTE	[E].cASTPcKnGAKcLdGPNtYTcVcTE.[G]	C1(Carbamidomethyl); C6(Carbamidomethyl); N8(Deamidated); C12(Carbamidomethyl); D14(Oxidation); T18(Hex(1)Pent(1)); C21(Carbamidomethyl); C23(Carbamidomethyl)	1	1	Q01705	Q01705	Neurogenic locus notch homolog protein 1 OS=Mus musculus OX=10090 GN=Notch1 PE=1 SV=3	1	3	3	1	0	1	1	1	1059.09	3175.25	3175.25	-0.564649	-0.000597634	0	0	154937	HCD (High Energy Collision Dissociation)	MS2	0	100	10.6168	3775	3775	3765	FP072920_10-2.raw	0/0		1.66144	160.412	160.412	2.4	0.0218051	0.00160697	0	0
FALSE	High	PMI-Byonic	PMI-Byonic (A2)	A	2	Unambiguous	GYTGTHCEVDIDECDPD	[E].GYtGtHcEVDIDEcDPD.[P]	T3(HexNAc(1)Fuc(1)); T5(HexNAc(1)Hex(1)Fuc(1)); C7(Carbamidomethyl); C14(Carbamidomethyl)	1	1	Q01705	Q01705	Neurogenic locus notch homolog protein 1 OS=Mus musculus OX=10090 GN=Notch1 PE=1 SV=3	4	6	6	1	0	1	1	1	948.873	5688.2	2843.07	1.00073e+06	474.19	0	0	2.20433e+06	HCD (High Energy Collision Dissociation)	MS2	47.956	100	12.525	4614	4614	4612	FP072920_10-2.raw	0/0		0.604379	241.282	241.282	0	0.248668	0.00721199	0	0
FALSE	Low	PMI-Byonic	PMI-Byonic (A2)	A	2	Unambiguous	TNINECHSQPCRHGGTCQDRD	[E].TNInEcHsQPcrHGGTcQDRD.[N]	N4(Deamidated); C6(Carbamidomethyl); S8(HexNAc(1)Hex(1)Fuc(1)); C11(Carbamidomethyl); R12(Deamidated); C17(Carbamidomethyl)	1	1	Q01705	Q01705	Neurogenic locus notch homolog protein 1 OS=Mus musculus OX=10090 GN=Notch1 PE=1 SV=3	2	5	5	1	0	1	1	1	611.648	3054.21	3055.19	-321.362	-0.196364	0	0	90151.9	HCD (High Energy Collision Dissociation)	MS2	29.5618	100	8.45087	2830	2830	2825	FP072920_10-2.raw	0/0		0.105781	27.2338	27.2338	0	0.783825	0.0533585	0.0214286	0.038961
FALSE	Low	PMI-Byonic	PMI-Byonic (A2)	A	2	Unambiguous	PGYTGSMCNVNIDE	[E].PGYtGsMcNVNIDE.[C]	T4(Fuc(1)); S6(Hex(1)); C8(Carbamidomethyl)	1	1	Q01705	Q01705	Neurogenic locus notch homolog protein 1 OS=Mus musculus OX=10090 GN=Notch1 PE=1 SV=3	1	2	2	1	0	1	1	1	932.881	1864.76	1864.75	4.88917	0.00455853	0	0	263026	HCD (High Energy Collision Dissociation)	MS2	23.831	100	15.3725	5839	5839	5833	FP072920_10-2.raw	0/0		0.0394873	62.8239	56.6578	0	0.913088	0.0772371	0.027972	0.0375
FALSE	High	PMI-Byonic	PMI-Byonic (A2)	A	2	Unambiguous	CAGSPCHNGGTCEDGIAGFTCRCPE	[E].cAGSPcHnGGtcEdGIAGFTcRcPE.[G]	C1(Carbamidomethyl); C6(Carbamidomethyl); N8(Deamidated); T11(Fuc(1)); C12(Carbamidomethyl); D14(Oxidation); C21(Carbamidomethyl); C23(Carbamidomethyl)	1	1	Q01705	Q01705	Neurogenic locus notch homolog protein 1 OS=Mus musculus OX=10090 GN=Notch1 PE=1 SV=3	2	3	3	1	0	1	1	1	978.699	2934.08	2933.09	338.732	0.331177	0	0	641271	HCD (High Energy Collision Dissociation)	MS2	42.5663	100	11.5409	4182	4182	4172	FP072920_10-2.raw	0/0		5.96897	519.073	519.073	3.6	1.07407e-06	1.98099e-07	0	0
FALSE	High	PMI-Byonic	PMI-Byonic (A2)	A	2	Unambiguous	CAGSPCHNGGTCEDGIAGFTCRCPE	[E].cAGSPcHnGGtcEdGIAGFTcRcPE.[G]	C1(Carbamidomethyl); C6(Carbamidomethyl); N8(Deamidated); T11(Fuc(1)); C12(Carbamidomethyl); D14(Oxidation); C21(Carbamidomethyl); C23(Carbamidomethyl)	1	1	Q01705	Q01705	Neurogenic locus notch homolog protein 1 OS=Mus musculus OX=10090 GN=Notch1 PE=1 SV=3	2	3	3	1	0	1	1	1	978.712	2934.12	2933.09	351.404	0.343567	0	0	389876	HCD (High Energy Collision Dissociation)	MS2	0	100	10.8378	3872	3872	3864	FP072920_10-2.raw	0/0		2.26831	239.489	239.489	3.6	0.00539124	0.000335253	0	0
FALSE	High	PMI-Byonic	PMI-Byonic (A2)	A	2	Unambiguous	DGIAGFTCRCPE	[E].dGIAGFTcRcPE.[G]	D1(Oxidation); C8(Carbamidomethyl); C10(Carbamidomethyl)	1	1	Q01705	Q01705	Neurogenic locus notch homolog protein 1 OS=Mus musculus OX=10090 GN=Notch1 PE=1 SV=3	1	2	2	1	0	1	1	1	699.793	1398.58	1398.58	0.627452	0.00043877	0	0	650052	HCD (High Energy Collision Dissociation)	MS2	29.0024	100	12.355	4541	4541	4535	FP072920_10-2.raw	0/0		6.28714	474.526	474.526	474.526	5.16255e-07	7.41284e-08	0	0
FALSE	High	PMI-Byonic	PMI-Byonic (A2)	A	2	Unambiguous	GYHDPTCLSE	[E].GYHDPTcLSE.[V]	C7(Carbamidomethyl)	1	1	Q01705	Q01705	Neurogenic locus notch homolog protein 1 OS=Mus musculus OX=10090 GN=Notch1 PE=1 SV=3	0	2	2	1	0	1	1	1	589.743	1178.48	1178.48	-0.367744	-0.000216689	0	0	8774971	HCD (High Energy Collision Dissociation)	MS2	1.05266	28.3604	9.37155	3227	3227	3226	FP072920_10-2.raw	0/0		5.40839	573.519	353.221	353.221	3.90486e-06	7.55343e-07	0	0
FALSE	High	PMI-Byonic	PMI-Byonic (A2)	A	2	Unambiguous	GYHDPTCLSE	[E].GYHDPTcLSE.[V]	C7(Carbamidomethyl)	1	1	Q01705	Q01705	Neurogenic locus notch homolog protein 1 OS=Mus musculus OX=10090 GN=Notch1 PE=1 SV=3	0	2	2	1	0	1	1	1	589.742	1178.48	1178.48	-0.471327	-0.000277724	0	0	2961928	HCD (High Energy Collision Dissociation)	MS2	10.4961	91.028	9.24413	3172	3172	3171	FP072920_10-2.raw	0/0		5.62588	548.877	341.166	341.166	2.3666e-06	4.844e-07	0	0
FALSE	High	PMI-Byonic	PMI-Byonic (A2)	A	2	Unambiguous	GYHDPTCLSE	[E].GYHDPTcLSE.[V]	C7(Carbamidomethyl)	1	1	Q01705	Q01705	Neurogenic locus notch homolog protein 1 OS=Mus musculus OX=10090 GN=Notch1 PE=1 SV=3	0	2	2	1	0	1	1	1	589.742	1178.48	1178.48	-0.885659	-0.000521865	0	0	10617496	HCD (High Energy Collision Dissociation)	MS2	1.82536	19.8916	9.5001	3282	3282	3281	FP072920_10-2.raw	0/0		5.44986	523.018	327.839	327.839	3.5493e-06	6.65634e-07	0	0
FALSE	High	PMI-Byonic	PMI-Byonic (A2)	A	2	Unambiguous	GYHDPTCLSE	[E].GYHDPTcLSE.[V]	C7(Carbamidomethyl)	1	1	Q01705	Q01705	Neurogenic locus notch homolog protein 1 OS=Mus musculus OX=10090 GN=Notch1 PE=1 SV=3	0	2	2	1	0	1	1	1	589.742	1178.48	1178.48	-2.02507	-0.00119325	0	0	280104	HCD (High Energy Collision Dissociation)	MS2	55.304	100	9.13526	3126	3126	3116	FP072920_10-2.raw	0/0		3.55626	383.069	312.558	312.558	0.000277807	1.85237e-05	0	0
FALSE	High	PMI-Byonic	PMI-Byonic (A2)	A	2	Unambiguous	GYHDPTCLSE	[E].GYHDPTcLSE.[V]	C7(Carbamidomethyl)	1	1	Q01705	Q01705	Neurogenic locus notch homolog protein 1 OS=Mus musculus OX=10090 GN=Notch1 PE=1 SV=3	0	2	2	1	0	1	1	1	589.742	1178.48	1178.48	-1.19641	-0.00070497	0	0	1.24778e+06	HCD (High Energy Collision Dissociation)	MS2	4.46922	100	9.62758	3337	3337	3336	FP072920_10-2.raw	0/0		3.90118	499.318	290.061	290.061	0.00012555	1.03818e-05	0	0
[truncated: 7 more columns]

## Sheet: FP030521_9
Checked	Confidence	Identifying Node Type	Identifying Node	Search ID	Identifying Node No	PSM Ambiguity	Sequence	Annotated Sequence	Modifications	# Protein Groups	# Proteins	Master Protein Accessions	Protein Accessions	Protein Descriptions	# Missed Cleavages	Charge	Original Precursor Charge	DeltaScore	DeltaCn	Rank	Search Engine Rank	Concatenated Rank	m/z [Da]	MH+ [Da]	Theo. MH+ [Da]	DeltaM [ppm]	Deltam/z [Da]	Matched Ions	Total Ions	Intensity	Activation Type	MS Order	Isolation Interference [%]	Ion Inject Time [ms]	RT [min]	First Scan	Last Scan	Master Scan(s)	Spectrum File	Ions Matched	Annotation	|Log Prob|	Byonic Score	Delta Byonic Score	Delta Mod Score	PEP 2D	q-Value 2D	FDR 2D	Peptide Group FDR 2D
FALSE	High	PMI-Byonic	PMI-Byonic (A2)	A	2	Unambiguous	YKCRCPPGWSGKSCQQADPCASNPCANGGQCLPFE	[E].YKcRcPPGWSGKscQQADPcASNPcANGGQcLPFE.[S]	C3(Carbamidomethyl); C5(Carbamidomethyl); S13(Hex(1)Pent(2)); C14(Carbamidomethyl); C20(Carbamidomethyl); C25(Carbamidomethyl); C31(Carbamidomethyl)	1	1	Q01705	Q01705	Neurogenic locus notch homolog protein 1 OS=Mus musculus OX=10090 GN=Notch1 PE=1 SV=3	0	4	4	1	0	1	1	1	1118.46	4470.82	4470.81	2.44012	0.00272733	0	0	662145	HCD (High Energy Collision Dissociation)	MS2	0	100	10.2294	4178	4178	4174	FP030521_9.raw	0/0		6.78564	582.686	582.686	3.48763	1.63818e-07	7.37428e-09	0	0
FALSE	High	PMI-Byonic	PMI-Byonic (A2)	A	2	Unambiguous	YKCRCPPGWSGKSCQQADPCASNPCANGGQCLPFE	[E].YKcRcPPGWsGKScQQADPcASNPcANGGQcLPFE.[S]	C3(Carbamidomethyl); C5(Carbamidomethyl); S10(Hex(1)Pent(1)); C14(Carbamidomethyl); C20(Carbamidomethyl); C25(Carbamidomethyl); C31(Carbamidomethyl)	1	1	Q01705	Q01705	Neurogenic locus notch homolog protein 1 OS=Mus musculus OX=10090 GN=Notch1 PE=1 SV=3	0	4	4	1	0	1	1	1	1085.7	4339.78	4338.77	232.718	0.252428	0	0	622789	HCD (High Energy Collision Dissociation)	MS2	0	100	10.8354	4452	4452	4449	FP030521_9.raw	0/0		4.16833	362.396	362.396	2.4	6.78683e-05	3.31953e-06	0	0
FALSE	High	PMI-Byonic	PMI-Byonic (A2)	A	2	Unambiguous	YKCRCPPGWSGKSCQQADPCASNPCANGGQCLPFESSYICRCPPGFHGPTCRQDVNE	[E].YKcRcPPGWsGKScQQADPcASNPcAnGGQcLPFESSYIcRcPPGFHGPTcRQDVNE.[C]	C3(Carbamidomethyl); C5(Carbamidomethyl); S10(Hex(1)Pent(1)); C14(Carbamidomethyl); C20(Carbamidomethyl); C25(Carbamidomethyl); N27(Deamidated); C31(Carbamidomethyl); C40(Carbamidomethyl); C42(Carbamidomethyl); C51(Carbamidomethyl)	1	1	Q01705	Q01705	Neurogenic locus notch homolog protein 1 OS=Mus musculus OX=10090 GN=Notch1 PE=1 SV=3	2	6	6	1	0	1	1	1	1160.49	6957.91	6957.88	5.00292	0.00580162	0	0	0	HCD (High Energy Collision Dissociation)	MS2		100	11.1253	4582	4582	4581	FP030521_9.raw	0/0		16.1504	1081.14	1081.14	0.6591	7.07233e-17	1.6056e-17	0	0
FALSE	High	PMI-Byonic	PMI-Byonic (A2)	A	2	Unambiguous	YKCRCPPGWSGKSCQQADPCASNPCANGGQCLPFESSYICRCPPGFHGPTCRQDVNE	[E].YKcRcPPGWsGKScQQADPcASNPcANGGQcLPFESSYIcRcPPGFHGPTcRQDVNE.[C]	C3(Carbamidomethyl); C5(Carbamidomethyl); S10(Hex(1)Pent(2)); C14(Carbamidomethyl); C20(Carbamidomethyl); C25(Carbamidomethyl); C31(Carbamidomethyl); C40(Carbamidomethyl); C42(Carbamidomethyl); C51(Carbamidomethyl)	1	1	Q01705	Q01705	Neurogenic locus notch homolog protein 1 OS=Mus musculus OX=10090 GN=Notch1 PE=1 SV=3	2	6	6	1	0	1	1	1	1183	7092.95	7088.93	566.576	0.669403	0	0	1.5236e+06	HCD (High Energy Collision Dissociation)	MS2	6.57596	100	11.0193	4535	4535	4526	FP030521_9.raw	0/0		13.1504	928.88	928.88	3.6	7.07233e-14	7.2895e-15	0	0
FALSE	High	PMI-Byonic	PMI-Byonic (A2)	A	2	Unambiguous	YKCRCPPGWSGKSCQQADPCASNPCANGGQCLPFE	[E].YKcRcPPGWSGKscQQADPcASNPcANGGQcLPFE.[S]	C3(Carbamidomethyl); C5(Carbamidomethyl); S13(Hex(1)Pent(1)); C14(Carbamidomethyl); C20(Carbamidomethyl); C25(Carbamidomethyl); C31(Carbamidomethyl)	1	1	Q01705	Q01705	Neurogenic locus notch homolog protein 1 OS=Mus musculus OX=10090 GN=Notch1 PE=1 SV=3	0	4	4	1	0	1	1	1	1085.45	4338.78	4338.77	2.46334	0.00267196	0	0	1.24818e+06	HCD (High Energy Collision Dissociation)	MS2	0	72.8983	10.2272	4177	4177	4174	FP030521_9.raw	0/0		7.78564	639.874	639.874	0	1.63819e-08	7.03641e-10	0	0
FALSE	High	PMI-Byonic	PMI-Byonic (A2)	A	2	Unambiguous	YKCRCPPGWSGKSCQQADPCASNPCANGGQCLPFESSYICRCPPGFHGPTCRQDVNE	[E].YKcRcPPGWsGKScQQADPcASNPcANGGQcLPFESSYIcRcPPGFHGPTcRQDVNE.[C]	C3(Carbamidomethyl); C5(Carbamidomethyl); S10(Hex(1)Pent(1)); C14(Carbamidomethyl); C20(Carbamidomethyl); C25(Carbamidomethyl); C31(Carbamidomethyl); C40(Carbamidomethyl); C42(Carbamidomethyl); C51(Carbamidomethyl)	1	1	Q01705	Q01705	Neurogenic locus notch homolog protein 1 OS=Mus musculus OX=10090 GN=Notch1 PE=1 SV=3	2	6	6	1	0	1	1	1	1160.99	6960.92	6956.89	579.193	0.671564	0	0	2.47811e+06	HCD (High Energy Collision Dissociation)	MS2	45.8782	100	11.0149	4533	4533	4526	FP030521_9.raw	0/0		16.1504	1068.64	1068.64	2.4	7.07233e-17	1.15004e-17	0	0
FALSE	High	PMI-Byonic	PMI-Byonic (A2)	A	2	Unambiguous	YKCRCPPGWSGKSCQQADPCASNPCANGGQCLPFE	[E].YKcRcPPGWSGKscQQADPcASNPcANGGQcLPFE.[S]	C3(Carbamidomethyl); C5(Carbamidomethyl); S13(Hex(1)Pent(2)); C14(Carbamidomethyl); C20(Carbamidomethyl); C25(Carbamidomethyl); C31(Carbamidomethyl)	1	1	Q01705	Q01705	Neurogenic locus notch homolog protein 1 OS=Mus musculus OX=10090 GN=Notch1 PE=1 SV=3	0	4	4	1	0	1	1	1	1118.46	4470.84	4470.81	4.95207	0.00553495	0	0	1.39859e+06	HCD (High Energy Collision Dissociation)	MS2	0	77.9961	10.3473	4231	4231	4229	FP030521_9.raw	0/0		6.78564	564.626	564.626	3.61361	1.63818e-07	1.16025e-08	0	0
FALSE	High	PMI-Byonic	PMI-Byonic (A2)	A	2	Unambiguous	YKCRCPPGWSGKSCQQADPCASNPCANGGQCLPFE	[E].YKcRcPPGWsGKScQQADPcASNPcAnGGQcLPFE.[S]	C3(Carbamidomethyl); C5(Carbamidomethyl); S10(Hex(1)Pent(1)); C14(Carbamidomethyl); C20(Carbamidomethyl); C25(Carbamidomethyl); N27(Deamidated); C31(Carbamidomethyl)	1	1	Q01705	Q01705	Neurogenic locus notch homolog protein 1 OS=Mus musculus OX=10090 GN=Notch1 PE=1 SV=3	0	4	4	1	0	1	1	1	1086.45	4342.78	4339.76	697.204	0.756424	0	0	902922	HCD (High Energy Collision Dissociation)	MS2	25.0164	100	10.972	4514	4514	4504	FP030521_9.raw	0/0		2.82422	143.419	143.419	2.4	0.00149892	4.00709e-05	0	0
FALSE	High	PMI-Byonic	PMI-Byonic (A2)	A	2	Unambiguous	YKCRCPPGWSGKSCQQADPCASNPCANGGQCLPFE	[E].YKcRcPPGWSGKscQQADPcASNPcANGGQcLPFE.[S]	C3(Carbamidomethyl); C5(Carbamidomethyl); S13(Hex(1)Pent(2)); C14(Carbamidomethyl); C20(Carbamidomethyl); C25(Carbamidomethyl); C31(Carbamidomethyl)	1	1	Q01705	Q01705	Neurogenic locus notch homolog protein 1 OS=Mus musculus OX=10090 GN=Notch1 PE=1 SV=3	0	4	4	1	0	1	1	1	1118.71	4471.82	4470.81	225.239	0.251751	0	0	954131	HCD (High Energy Collision Dissociation)	MS2	0	66.7869	10.4692	4287	4287	4284	FP030521_9.raw	0/0		6.03254	520.777	520.777	3.69782	9.27809e-07	1.05847e-07	0	0
FALSE	High	PMI-Byonic	PMI-Byonic (A2)	A	2	Unambiguous	YKCRCPPGWSGKSCQQADPCASNPCANGGQCLPFE	[E].YKcRcPPGWsGKScQQADPcASNPcANGGQcLPFE.[S]	C3(Carbamidomethyl); C5(Carbamidomethyl); S10(Hex(1)Pent(1)); C14(Carbamidomethyl); C20(Carbamidomethyl); C25(Carbamidomethyl); C31(Carbamidomethyl)	1	1	Q01705	Q01705	Neurogenic locus notch homolog protein 1 OS=Mus musculus OX=10090 GN=Notch1 PE=1 SV=3	0	4	4	1	0	1	1	1	1085.45	4338.79	4338.77	5.27681	0.00572372	0	0	3.93714e+06	HCD (High Energy Collision Dissociation)	MS2	0	35.63	10.3455	4230	4230	4229	FP030521_9.raw	0/0		6.78564	590.257	590.257	2.4	1.63818e-07	9.51735e-09	0	0
FALSE	High	PMI-Byonic	PMI-Byonic (A2)	A	2	Unambiguous	YKCRCPPGWSGKSCQQADPCASNPCANGGQCLPFESSYICRCPPGFHGPTCRQDVNE	[E].YKcRcPPGWsGKScQQADPcASNPcANGGQcLPFESSYIcRcPPGFHGPTcRQDVNE.[C]	C3(Carbamidomethyl); C5(Carbamidomethyl); S10(Hex(1)Pent(2)); C14(Carbamidomethyl); C20(Carbamidomethyl); C25(Carbamidomethyl); C31(Carbamidomethyl); C40(Carbamidomethyl); C42(Carbamidomethyl); C51(Carbamidomethyl)	1	1	Q01705	Q01705	Neurogenic locus notch homolog protein 1 OS=Mus musculus OX=10090 GN=Notch1 PE=1 SV=3	2	6	6	1	0	1	1	1	1183	7092.98	7088.93	570.192	0.673676	0	0	1.22473e+06	HCD (High Energy Collision Dissociation)	MS2	34.7554	100	10.8966	4480	4480	4471	FP030521_9.raw	0/0		7.15044	626.194	626.194	3.6	7.07232e-08	3.71576e-09	0	0
FALSE	High	PMI-Byonic	PMI-Byonic (A2)	A	2	Unambiguous	YKCRCPPGWSGKSCQQADPCASNPCANGGQCLPFE	[E].YKcRcPPGWsGKScQQADPcASNPcANGGQcLPFE.[S]	C3(Carbamidomethyl); C5(Carbamidomethyl); S10(Hex(1)); C14(Carbamidomethyl); C20(Carbamidomethyl); C25(Carbamidomethyl); C31(Carbamidomethyl)	1	1	Q01705	Q01705	Neurogenic locus notch homolog protein 1 OS=Mus musculus OX=10090 GN=Notch1 PE=1 SV=3	0	3	3	1	0	1	1	1	1053.09	3157.25	4206.73	-249476	-349.826	0	0	1163942	HCD (High Energy Collision Dissociation)	MS2	29.5372	100	10.571	4334	4334	4328	FP030521_9.raw	0/0		1.51667	214.639	214.639	2.4	0.0304322	0.00173348	0	0
FALSE	High	PMI-Byonic	PMI-Byonic (A2)	A	2	Unambiguous	YKCRCPPGWSGKSCQQADPCASNPCANGGQCLPFE	[E].YKcRcPPGWSGKscQQADPcASNPcAnGGQcLPFE.[S]	C3(Carbamidomethyl); C5(Carbamidomethyl); S13(Hex(1)Pent(1)); C14(Carbamidomethyl); C20(Carbamidomethyl); C25(Carbamidomethyl); N27(Deamidated); C31(Carbamidomethyl)	1	1	Q01705	Q01705	Neurogenic locus notch homolog protein 1 OS=Mus musculus OX=10090 GN=Notch1 PE=1 SV=3	0	4	4	1	0	1	1	1	1085.7	4339.78	4339.76	5.0208	0.00544726	0	0	4290754	HCD (High Energy Collision Dissociation)	MS2	0	19.2266	10.5865	4341	4341	4339	FP030521_9.raw	0/0		6.03254	551.9	551.9	0	9.27809e-07	1.14685e-07	0	0
FALSE	High	PMI-Byonic	PMI-Byonic (A2)	A	2	Unambiguous	YKCRCPPGWSGKSCQQADPCASNPCANGGQCLPFE	[E].YKcRcPPGWsGKScQQADPcASNPcAnGGQcLPFE.[S]	C3(Carbamidomethyl); C5(Carbamidomethyl); S10(Hex(1)Pent(2)); C14(Carbamidomethyl); C20(Carbamidomethyl); C25(Carbamidomethyl); N27(Deamidated); C31(Carbamidomethyl)	1	1	Q01705	Q01705	Neurogenic locus notch homolog protein 1 OS=Mus musculus OX=10090 GN=Notch1 PE=1 SV=3	0	4	4	1	0	1	1	1	1118.71	4471.82	4471.8	4.48531	0.00501435	0	0	1.78697e+06	HCD (High Energy Collision Dissociation)	MS2	0	70.5885	10.5882	4342	4342	4339	FP030521_9.raw	0/0		7.78564	601.819	601.819	2.98735	1.63819e-08	1.18605e-09	0	0
FALSE	High	PMI-Byonic	PMI-Byonic (A2)	A	2	Unambiguous	YKCRCPPGWSGKSCQQADPCASNPCANGGQCLPFESSYICRCPPGFHGPTCRQDVNE	[E].YKcRcPPGWSGKscQQADPcASNPcANGGQcLPFESSYIcRcPPGFHGPTcRQDVNE.[C]	C3(Carbamidomethyl); C5(Carbamidomethyl); S13(Hex(1)Pent(1)); C14(Carbamidomethyl); C20(Carbamidomethyl); C25(Carbamidomethyl); C31(Carbamidomethyl); C40(Carbamidomethyl); C42(Carbamidomethyl); C51(Carbamidomethyl)	1	1	Q01705	Q01705	Neurogenic locus notch homolog protein 1 OS=Mus musculus OX=10090 GN=Notch1 PE=1 SV=3	2	6	6	1	0	1	1	1	1160.83	6959.94	6956.89	437.486	0.507257	0	0	1.7981e+06	HCD (High Energy Collision Dissociation)	MS2	0	100	10.8798	4472	4472	4471	FP030521_9.raw	0/0		18.1504	1179.11	1179.11	0	7.07233e-19	2.74799e-19	0	0
FALSE	High	PMI-Byonic	PMI-Byonic (A2)	A	2	Unambiguous	YKCRCPPGWSGKSCQQADPCASNPCANGGQCLPFE	[E].YKcRcPPGWsGKScQQADPcASNPcANGGQcLPFE.[S]	C3(Carbamidomethyl); C5(Carbamidomethyl); S10(Hex(1)Pent(1)); C14(Carbamidomethyl); C20(Carbamidomethyl); C25(Carbamidomethyl); C31(Carbamidomethyl)	1	1	Q01705	Q01705	Neurogenic locus notch homolog protein 1 OS=Mus musculus OX=10090 GN=Notch1 PE=1 SV=3	0	4	4	1	0	1	1	1	1085.7	4339.78	4338.77	231.368	0.250963	0	0	1.64974e+06	HCD (High Energy Collision Dissociation)	MS2	0	49.0227	10.7103	4396	4396	4394	FP030521_9.raw	0/0		5.43063	422.27	422.27	2.4	3.70993e-06	2.65348e-07	0	0
FALSE	High	PMI-Byonic	PMI-Byonic (A2)	A	2	Unambiguous	YKCRCPPGWSGKSCQQADPCASNPCANGGQCLPFE	[E].YKcRcPPGWsGKScQQADPcASNPcANGGQcLPFE.[S]	C3(Carbamidomethyl); C5(Carbamidomethyl); S10(Hex(1)Pent(2)); C14(Carbamidomethyl); C20(Carbamidomethyl); C25(Carbamidomethyl); C31(Carbamidomethyl)	1	1	Q01705	Q01705	Neurogenic locus notch homolog protein 1 OS=Mus musculus OX=10090 GN=Notch1 PE=1 SV=3	0	4	4	1	0	1	1	1	1118.71	4471.82	4470.81	225.895	0.252483	0	0	975849	HCD (High Energy Collision Dissociation)	MS2	0	100	10.7199	4401	4401	4394	FP030521_9.raw	0/0		5.43063	438.675	438.675	3.6	3.70993e-06	2.99453e-07	0	0
FALSE	High	PMI-Byonic	PMI-Byonic (A2)	A	2	Unambiguous	YKCRCPPGWSGKSCQQADPCASNPCANGGQCLPFE	[E].YKcRcPPGWsGKScQQADPcASNPcANGGQcLPFE.[S]	C3(Carbamidomethyl); C5(Carbamidomethyl); S10(Hex(1)Pent(1)); C14(Carbamidomethyl); C20(Carbamidomethyl); C25(Carbamidomethyl); C31(Carbamidomethyl)	1	1	Q01705	Q01705	Neurogenic locus notch homolog protein 1 OS=Mus musculus OX=10090 GN=Notch1 PE=1 SV=3	0	4	4	1	0	1	1	1	1085.7	4339.78	4338.77	232.606	0.252306	0	0	3958851	HCD (High Energy Collision Dissociation)	MS2	2.46935	46.8464	10.4784	4292	4292	4284	FP030521_9.raw	0/0		7.78564	627.326	627.326	2.4	1.63819e-08	9.48612e-10	0	0
FALSE	High	PMI-Byonic	PMI-Byonic (A2)	A	2	Unambiguous	SSYICRCPPGFHGPTCRQDVNE	[E].SSYIcRcPPGFHGPTcRQDVNE.[C]	C5(Carbamidomethyl); C7(Carbamidomethyl); C16(Carbamidomethyl)	1	1	Q01705	Q01705	Neurogenic locus notch homolog protein 1 OS=Mus musculus OX=10090 GN=Notch1 PE=1 SV=3	1	3	3	1	0	1	1	1	879.722	2637.15	2637.14	4.51243	0.00396664	0	0	959140	HCD (High Energy Collision Dissociation)	MS2	0	100	8.52069	3416	3416	3415	FP030521_9.raw	0/0		18.0109	1104.58	919.227	919.227	9.75266e-19	4.49912e-19	0	0
FALSE	High	PMI-Byonic	PMI-Byonic (A2)	A	2	Unambiguous	SSYICRCPPGFHGPTCRQDVNE	[E].SSYIcRcPPGFHGPTcRQDVNE.[C]	C5(Carbamidomethyl); C7(Carbamidomethyl); C16(Carbamidomethyl)	1	1	Q01705	Q01705	Neurogenic locus notch homolog protein 1 OS=Mus musculus OX=10090 GN=Notch1 PE=1 SV=3	1	5	5	1	0	1	1	1	659.75	3294.72	2637.14	249354	131.516	0	0	485276	HCD (High Energy Collision Dissociation)	MS2	25.3638	100	9.94587	4052	4052	4042	FP030521_9.raw	0/0		1.60697	136.515	136.515	136.515	0.0247187	0.000994505	0	0
FALSE	High	PMI-Byonic	PMI-Byonic (A2)	A	2	Unambiguous	SSYICRCPPGFHGPTCRQDVNE	[E].SSYIcRcPPGFHGPTcRQDVNE.[C]	C5(Carbamidomethyl); C7(Carbamidomethyl); C16(Carbamidomethyl)	1	1	Q01705	Q01705	Neurogenic locus notch homolog protein 1 OS=Mus musculus OX=10090 GN=Notch1 PE=1 SV=3	1	4	4	1	0	1	1	1	660.043	2637.15	2637.14	4.59991	0.00303265	0	0	221010	HCD (High Energy Collision Dissociation)	MS2	5.63103	100	9.49289	3854	3854	3844	FP030521_9.raw	0/0		6.17695	451.838	451.838	451.838	6.65349e-07	8.16622e-08	0	0
FALSE	High	PMI-Byonic	PMI-Byonic (A2)	A	2	Unambiguous	SSYICRCPPGFHGPTCRQDVNE	[E].SSYIcRcPPGFHGPTcRQDVNE.[C]	C5(Carbamidomethyl); C7(Carbamidomethyl); C16(Carbamidomethyl)	1	1	Q01705	Q01705	Neurogenic locus notch homolog protein 1 OS=Mus musculus OX=10090 GN=Notch1 PE=1 SV=3	1	4	4	1	0	1	1	1	660.045	2637.16	2637.14	7.46982	0.00492474	0	0	233824	HCD (High Energy Collision Dissociation)	MS2	15.9104	100	9.33463	3785	3785	3778	FP030521_9.raw	0/0		6.57932	530.523	514.888	514.888	2.63437e-07	1.95117e-08	0	0
FALSE	High	PMI-Byonic	PMI-Byonic (A2)	A	2	Unambiguous	SSYICRCPPGFHGPTCRQDVNE	[E].SSYIcRcPPGFHGPTcRQDVNE.[C]	C5(Carbamidomethyl); C7(Carbamidomethyl); C16(Carbamidomethyl)	1	1	Q01705	Q01705	Neurogenic locus notch homolog protein 1 OS=Mus musculus OX=10090 GN=Notch1 PE=1 SV=3	1	4	4	1	0	1	1	1	660.043	2637.15	2637.14	3.76671	0.00248333	0	0	1.25726e+06	HCD (High Energy Collision Dissociation)	MS2	30.5761	100	8.93052	3603	3603	3602	FP030521_9.raw	0/0		10.3324	722.472	646.781	646.781	4.65135e-11	8.12962e-12	0	0
FALSE	High	PMI-Byonic	PMI-Byonic (A2)	A	2	Unambiguous	SSYICRCPPGFHGPTCRQDVNE	[E].SSYIcRcPPGFHGPTcRQDVNE.[C]	C5(Carbamidomethyl); C7(Carbamidomethyl); C16(Carbamidomethyl)	1	1	Q01705	Q01705	Neurogenic locus notch homolog protein 1 OS=Mus musculus OX=10090 GN=Notch1 PE=1 SV=3	1	4	4	1	0	1	1	1	660.043	2637.15	2637.14	4.04444	0.00266644	0	0	3573209	HCD (High Energy Collision Dissociation)	MS2	0.862188	62.1445	8.69024	3493	3493	3492	FP030521_9.raw	0/0		9.33242	692.726	583.726	583.726	4.65135e-10	7.88669e-11	0	0
FALSE	High	PMI-Byonic	PMI-Byonic (A2)	A	2	Unambiguous	SSYICRCPPGFHGPTCRQDVNE	[E].SSYIcRcPPGFHGPTcRQDVNE.[C]	C5(Carbamidomethyl); C7(Carbamidomethyl); C16(Carbamidomethyl)	1	1	Q01705	Q01705	Neurogenic locus notch homolog protein 1 OS=Mus musculus OX=10090 GN=Notch1 PE=1 SV=3	1	4	4	1	0	1	1	1	660.043	2637.15	2637.14	4.32218	0.00284955	0	0	15583619	HCD (High Energy Collision Dissociation)	MS2	0.381475	13.8568	8.56787	3438	3438	3437	FP030521_9.raw	0/0		9.33242	669.7	569.178	569.178	4.65135e-10	7.14387e-11	0	0
FALSE	High	PMI-Byonic	PMI-Byonic (A2)	A	2	Unambiguous	SSYICRCPPGFHGPTCRQDVNE	[E].SSYIcRcPPGFHGPTcRQDVNE.[C]	C5(Carbamidomethyl); C7(Carbamidomethyl); C16(Carbamidomethyl)	1	1	Q01705	Q01705	Neurogenic locus notch homolog protein 1 OS=Mus musculus OX=10090 GN=Notch1 PE=1 SV=3	1	4	4	1	0	1	1	1	660.045	2637.16	2637.14	7.84013	0.00516888	0	0	51204676	HCD (High Energy Collision Dissociation)	MS2	0.106677	4.79313	8.44656	3383	3383	3382	FP030521_9.raw	0/0		9.33242	654.388	572.694	572.694	4.65135e-10	6.37192e-11	0	0
FALSE	High	PMI-Byonic	PMI-Byonic (A2)	A	2	Unambiguous	SSYICRCPPGFHGPTCRQDVNE	[E].SSYIcRcPPGFHGPTcRQDVNE.[C]	C5(Carbamidomethyl); C7(Carbamidomethyl); C16(Carbamidomethyl)	1	1	Q01705	Q01705	Neurogenic locus notch homolog protein 1 OS=Mus musculus OX=10090 GN=Notch1 PE=1 SV=3	1	4	4	1	0	1	1	1	660.043	2637.15	2637.14	3.67413	0.0024223	0	0	1.79139e+06	HCD (High Energy Collision Dissociation)	MS2	2.01679	100	8.81696	3552	3552	3547	FP030521_9.raw	0/0		10.3324	718.082	645.891	645.891	4.65135e-11	7.11952e-12	0	0
FALSE	High	PMI-Byonic	PMI-Byonic (A2)	A	2	Unambiguous	SSYICRCPPGFHGPTCRQDVNECSQNPGLCRHGGTCHNE	[E].SSYIcRcPPGFHGPtcRQDVNEcSQNPGLcRHGGTcHNE.[I]	C5(Carbamidomethyl); C7(Carbamidomethyl); T15(Fuc(1)); C16(Carbamidomethyl); C23(Carbamidomethyl); C30(Carbamidomethyl); C36(Carbamidomethyl)	1	1	Q01705	Q01705	Neurogenic locus notch homolog protein 1 OS=Mus musculus OX=10090 GN=Notch1 PE=1 SV=3	2	6	6	1	0	1	1	1	792.171	4747.99	4747.98	3.30586	0.00261603	0	0	399955	HCD (High Energy Collision Dissociation)	MS2	0	96.1497	7.98476	3176	3176	3173	FP030521_9.raw	0/0		7.62741	610.916	610.916	0	2.35823e-08	1.79625e-09	0	0
FALSE	High	PMI-Byonic	PMI-Byonic (A2)	A	2	Unambiguous	SSYICRCPPGFHGPTCRQDVNECSQNPGLCRHGGTCHNE	[E].SSYIcRcPPGFHGPtcRQDVNEcSQNPGLcRHGGTcHNE.[I]	C5(Carbamidomethyl); C7(Carbamidomethyl); T15(Fuc(1)); C16(Carbamidomethyl); C23(Carbamidomethyl); C30(Carbamidomethyl); C36(Carbamidomethyl)	1	1	Q01705	Q01705	Neurogenic locus notch homolog protein 1 OS=Mus musculus OX=10090 GN=Notch1 PE=1 SV=3	2	6	6	1	0	1	1	1	792.84	4752	4747.98	847.801	0.67089	0	0	904793	HCD (High Energy Collision Dissociation)	MS2	50.6673	100	8.10614	3230	3230	3228	FP030521_9.raw	0/0		5.43206	506.416	506.416	0	3.69778e-06	2.30555e-07	0	0
FALSE	High	PMI-Byonic	PMI-Byonic (A2)	A	2	Unambiguous	SSYICRCPPGFHGPTCRQDVNECSQNPGLCRHGGTCHNE	[E].SSYIcRcPPGFHGPtcRQDVNEcSQNPGLcRHGGTcHNE.[I]	C5(Carbamidomethyl); C7(Carbamidomethyl); T15(Fuc(1)); C16(Carbamidomethyl); C23(Carbamidomethyl); C30(Carbamidomethyl); C36(Carbamidomethyl)	1	1	Q01705	Q01705	Neurogenic locus notch homolog protein 1 OS=Mus musculus OX=10090 GN=Notch1 PE=1 SV=3	2	5	5	1	0	1	1	1	951.005	4751	4747.98	636.52	0.604436	0	0	1.00711e+06	HCD (High Energy Collision Dissociation)	MS2	22.7635	100	7.93268	3153	3153	3151	FP030521_9.raw	0/0		5.2861	559.339	559.339	0	5.17482e-06	4.16079e-07	0	0
FALSE	High	PMI-Byonic	PMI-Byonic (A2)	A	2	Unambiguous	SSYICRCPPGFHGPTCRQDVNECSQNPGLCRHGGTCHNE	[E].SSYIcRcPPGFHGPtcRQDVNEcSQNPGLcRHGGTcHNE.[I]	C5(Carbamidomethyl); C7(Carbamidomethyl); T15(Fuc(1)); C16(Carbamidomethyl); C23(Carbamidomethyl); C30(Carbamidomethyl); C36(Carbamidomethyl)	1	1	Q01705	Q01705	Neurogenic locus notch homolog protein 1 OS=Mus musculus OX=10090 GN=Notch1 PE=1 SV=3	2	6	6	1	0	1	1	1	792.173	4748	4747.98	5.77402	0.00456915	0	0	1.27387e+06	HCD (High Energy Collision Dissociation)	MS2	0	47.1939	7.85677	3119	3119	3118	FP030521_9.raw	0/0		9.62741	718.262	718.262	0	2.35823e-10	3.05201e-11	0	0
FALSE	High	PMI-Byonic	PMI-Byonic (A2)	A	2	Unambiguous	SSYICRCPPGFHGPTCRQDVNE	[E].SSYIcRcPPGFHGPTcRQDVNE.[C]	C5(Carbamidomethyl); C7(Carbamidomethyl); C16(Carbamidomethyl)	1	1	Q01705	Q01705	Neurogenic locus notch homolog protein 1 OS=Mus musculus OX=10090 GN=Notch1 PE=1 SV=3	1	4	4	1	0	1	1	1	660.294	2638.15	2637.14	384.91	0.253765	0	0	1.4764e+06	HCD (High Energy Collision Dissociation)	MS2	33.643	100	8.3395	3336	3336	3327	FP030521_9.raw	0/0		10.3324	707.411	586.996	586.996	4.65135e-11	6.05482e-12	0	0
FALSE	High	PMI-Byonic	PMI-Byonic (A2)	A	2	Unambiguous	SSYICRCPPGFHGPTCRQDVNECSQNPGLCRHGGTCHNE	[E].SSYIcRcPPGFHGPtcRQDVNEcSQNPGLcRHGGTcHNE.[I]	C5(Carbamidomethyl); C7(Carbamidomethyl); T15(Fuc(1)); C16(Carbamidomethyl); C23(Carbamidomethyl); C30(Carbamidomethyl); C36(Carbamidomethyl)	1	1	Q01705	Q01705	Neurogenic locus notch homolog protein 1 OS=Mus musculus OX=10090 GN=Notch1 PE=1 SV=3	2	5	5	1	0	1	1	1	950.404	4747.99	4747.98	3.54009	0.00336165	0	0	1.18898e+06	HCD (High Energy Collision Dissociation)	MS2	51.2334	88.1592	7.78497	3088	3088	3085	FP030521_9.raw	0/0		12.0392	868.662	868.662	0	9.13729e-13	6.58942e-14	0	0
FALSE	High	PMI-Byonic	PMI-Byonic (A2)	A	2	Unambiguous	SSYICRCPPGFHGPTCRQDVNECSQNPGLCRHGGTCHNE	[E].SSYIcRcPPGFHGPTcRQDVNEcsQNPGLcRHGGTcHNE.[I]	C5(Carbamidomethyl); C7(Carbamidomethyl); C16(Carbamidomethyl); C23(Carbamidomethyl); S24(Fuc(1)); C30(Carbamidomethyl); C36(Carbamidomethyl)	1	1	Q01705	Q01705	Neurogenic locus notch homolog protein 1 OS=Mus musculus OX=10090 GN=Notch1 PE=1 SV=3	2	6	6	1	0	1	1	1	792.172	4748	4747.98	4.38568	0.00347052	0	0	5.38643e+06	HCD (High Energy Collision Dissociation)	MS2	0	21.324	7.73418	3064	3064	3063	FP030521_9.raw	0/0		11.6274	837.105	837.105	0	2.35823e-12	2.54326e-13	0	0
FALSE	High	PMI-Byonic	PMI-Byonic (A2)	A	2	Unambiguous	SSYICRCPPGFHGPTCRQDVNE	[E].SSYIcRcPPGFHGPTcRQDVNE.[C]	C5(Carbamidomethyl); C7(Carbamidomethyl); C16(Carbamidomethyl)	1	1	Q01705	Q01705	Neurogenic locus notch homolog protein 1 OS=Mus musculus OX=10090 GN=Notch1 PE=1 SV=3	1	3	3	1	0	1	1	1	879.721	2637.15	2637.14	3.67923	0.00323421	0	0	2.24071e+06	HCD (High Energy Collision Dissociation)	MS2	0	100	8.4006	3363	3363	3360	FP030521_9.raw	0/0		19.0109	1189.41	958.409	958.409	9.75266e-20	5.85936e-20	0	0
FALSE	High	PMI-Byonic	PMI-Byonic (A2)	A	2	Unambiguous	SSYICRCPPGFHGPTCRQDVNECSQNPGLCRHGGTCHNE	[E].SSYIcRcPPGFHGPTcRQDVNEcsQNPGLcRHGGTcHNE.[I]	C5(Carbamidomethyl); C7(Carbamidomethyl); C16(Carbamidomethyl); C23(Carbamidomethyl); S24(Fuc(1)); C30(Carbamidomethyl); C36(Carbamidomethyl)	1	1	Q01705	Q01705	Neurogenic locus notch homolog protein 1 OS=Mus musculus OX=10090 GN=Notch1 PE=1 SV=3	2	5	5	1	0	1	1	1	950.805	4749.99	4747.98	425.119	0.403691	0	0	834944	HCD (High Energy Collision Dissociation)	MS2	23.5617	100	7.65238	3029	3029	3019	FP030521_9.raw	0/0		10.0392	776.546	776.546	0	9.13729e-11	1.10961e-11	0	0
FALSE	High	PMI-Byonic	PMI-Byonic (A2)	A	2	Unambiguous	SSYICRCPPGFHGPTCRQDVNECSQNPGLCRHGGTCHNE	[E].SSYIcRcPPGFHGPtcRQDVNEcSQNPGLcRHGGTcHNE.[I]	C5(Carbamidomethyl); C7(Carbamidomethyl); T15(Fuc(1)); C16(Carbamidomethyl); C23(Carbamidomethyl); C30(Carbamidomethyl); C36(Carbamidomethyl)	1	1	Q01705	Q01705	Neurogenic locus notch homolog protein 1 OS=Mus musculus OX=10090 GN=Notch1 PE=1 SV=3	2	6	6	1	0	1	1	1	792.173	4748	4747.98	5.54263	0.00438605	0	0	175369	HCD (High Energy Collision Dissociation)	MS2	5.33055	100	7.61638	3013	3013	3008	FP030521_9.raw	0/0		5.87432	553.259	553.259	0	1.33561e-06	1.47987e-07	0	0
FALSE	High	PMI-Byonic	PMI-Byonic (A2)	A	2	Unambiguous	IGSYRCACRATHTGPHCELPYVPCSPSPCQNGGTCRPTGDTTHE	[E].IGSYRcAcRATHTGPHcELPYVPcsPSPcQnGGTcRPTGDTTHE.[C]	C6(Carbamidomethyl); C8(Carbamidomethyl); C17(Carbamidomethyl); C24(Carbamidomethyl); S25(HexNAc(1)Hex(1)Fuc(1)); C29(Carbamidomethyl); N31(Deamidated); C35(Carbamidomethyl)	1	1	Q01705	Q01705	Neurogenic locus notch homolog protein 1 OS=Mus musculus OX=10090 GN=Notch1 PE=1 SV=3	2	6	6	1	0	1	1	1	920.063	5515.34	5514.31	186.516	0.171418	0	0	1135553	HCD (High Energy Collision Dissociation)	MS2	15.9875	100	8.84552	3565	3565	3558	FP030521_9.raw	0/0		6.55874	566.186	566.186	0	2.76225e-07	2.5862e-08	0	0
FALSE	High	PMI-Byonic	PMI-Byonic (A2)	A	2	Unambiguous	IGSYRCACRATHTGPHCELPYVPCSPSPCQNGGTCRPTGDTTHE	[E].IGSYRcAcRATHTGPHcELPYVPcSPsPcQNGGTcRPTGDTTHE.[C]	C6(Carbamidomethyl); C8(Carbamidomethyl); C17(Carbamidomethyl); C24(Carbamidomethyl); S27(HexNAc(1)Hex(1)Fuc(1)NeuAc(1)); C29(Carbamidomethyl); C35(Carbamidomethyl)	1	1	Q01705	Q01705	Neurogenic locus notch homolog protein 1 OS=Mus musculus OX=10090 GN=Notch1 PE=1 SV=3	2	6	6	1	0	1	1	1	968.749	5807.46	5804.42	522.272	0.505248	0	0	928703	HCD (High Energy Collision Dissociation)	MS2	17.8402	100	8.852	3568	3568	3558	FP030521_9.raw	0/0		6.26662	495.142	495.142	0	5.41232e-07	7.50294e-08	0	0
FALSE	High	PMI-Byonic	PMI-Byonic (A2)	A	2	Unambiguous	IGSYRCACRATHTGPHCELPYVPCSPSPCQNGGTCRPTGDTTHE	[E].IGsYRcAcRATHTGPHcELPYVPcSPSPcQNGGTcRPTGDTTHE.[C]	S3(Fuc(1)); C6(Carbamidomethyl); C8(Carbamidomethyl); C17(Carbamidomethyl); C24(Carbamidomethyl); C29(Carbamidomethyl); C35(Carbamidomethyl)	1	1	Q01705	Q01705	Neurogenic locus notch homolog protein 1 OS=Mus musculus OX=10090 GN=Notch1 PE=1 SV=3	2	6	6	1	0	1	1	1	858.877	5148.23	5148.2	5.53779	0.00475161	0	0	428755	HCD (High Energy Collision Dissociation)	MS2	0	100	8.27659	3308	3308	3305	FP030521_9.raw	0/0		9.46198	677.402	677.402	1.6	3.45156e-10	3.72144e-11	0	0
FALSE	High	PMI-Byonic	PMI-Byonic (A2)	A	2	Unambiguous	IGSYRCACRATHTGPHCELPYVPCSPSPCQNGGTCRPTGDTTHE	[E].IGSYRcAcRATHTGPHcELPYVPcSPsPcQnGGTcRPTGDTTHE.[C]	C6(Carbamidomethyl); C8(Carbamidomethyl); C17(Carbamidomethyl); C24(Carbamidomethyl); S27(HexNAc(1)Hex(1)Fuc(1)NeuAc(1)); C29(Carbamidomethyl); N31(Deamidated); C35(Carbamidomethyl)	1	1	Q01705	Q01705	Neurogenic locus notch homolog protein 1 OS=Mus musculus OX=10090 GN=Notch1 PE=1 SV=3	2	6	6	1	0	1	1	1	969.246	5810.44	5805.41	866.667	0.83856	0	0	504448	HCD (High Energy Collision Dissociation)	MS2	67.2707	100	9.18345	3718	3718	3712	FP030521_9.raw	0/0		6.10697	404.297	404.297	0	7.81681e-07	9.68146e-08	0	0
FALSE	High	PMI-Byonic	PMI-Byonic (A2)	A	2	Unambiguous	IGSYRCACRATHTGPHCELPYVPCSPSPCQNGGTCRPTGDTTHE	[E].IGsYRcAcRATHTGPHcELPYVPcSPSPcQnGGTcRPTGDTTHE.[C]	S3(Fuc(1)); C6(Carbamidomethyl); C8(Carbamidomethyl); C17(Carbamidomethyl); C24(Carbamidomethyl); C29(Carbamidomethyl); N31(Deamidated); C35(Carbamidomethyl)	1	1	Q01705	Q01705	Neurogenic locus notch homolog protein 1 OS=Mus musculus OX=10090 GN=Notch1 PE=1 SV=3	2	6	6	1	0	1	1	1	859.54	5152.2	5149.18	586.943	0.503713	0	0	2.71594e+06	HCD (High Energy Collision Dissociation)	MS2	6.44986	75.0276	9.0374	3652	3652	3646	FP030521_9.raw	0/0		7.46199	587.539	587.539	1.6	3.45156e-08	2.74463e-09	0	0
FALSE	High	PMI-Byonic	PMI-Byonic (A2)	A	2	Unambiguous	IGSYRCACRATHTGPHCELPYVPCSPSPCQNGGTCRPTGDTTHE	[E].IGSYRcAcRATHTGPHcELPYVPcSPsPcQnGGTcRPTGDTTHE.[C]	C6(Carbamidomethyl); C8(Carbamidomethyl); C17(Carbamidomethyl); C24(Carbamidomethyl); S27(Fuc(1)); C29(Carbamidomethyl); N31(Deamidated); C35(Carbamidomethyl)	1	1	Q01705	Q01705	Neurogenic locus notch homolog protein 1 OS=Mus musculus OX=10090 GN=Notch1 PE=1 SV=3	2	6	6	1	0	1	1	1	859.039	5149.2	5149.18	3.74869	0.00321712	0	0	0	HCD (High Energy Collision Dissociation)	MS2		100	9.15016	3703	3703	3701	FP030521_9.raw	0/0		8.46198	614.774	614.774	0	3.45156e-09	4.50767e-10	0	0
FALSE	High	PMI-Byonic	PMI-Byonic (A2)	A	2	Unambiguous	IGSYRCACRATHTGPHCELPYVPCSPSPCQNGGTCRPTGDTTHE	[E].IGSYRcAcRATHTGPHcELPYVPcSPSPcQnGGtcRPTGDTTHE.[C]	C6(Carbamidomethyl); C8(Carbamidomethyl); C17(Carbamidomethyl); C24(Carbamidomethyl); C29(Carbamidomethyl); N31(Deamidated); T34(Fuc(1)); C35(Carbamidomethyl)	1	1	Q01705	Q01705	Neurogenic locus notch homolog protein 1 OS=Mus musculus OX=10090 GN=Notch1 PE=1 SV=3	2	5	5	1	0	1	1	1	1030.65	5149.2	5149.18	4.36446	0.00449468	0	0	1.13427e+06	HCD (High Energy Collision Dissociation)	MS2	50.4161	86.8895	8.83399	3559	3559	3558	FP030521_9.raw	0/0		9.87375	746.569	746.569	4.8	1.33735e-10	1.40161e-11	0	0
FALSE	High	PMI-Byonic	PMI-Byonic (A2)	A	2	Unambiguous	IGSYRCACRATHTGPHCELPYVPCSPSPCQNGGTCRPTGDTTHE	[E].IGsYRcAcRATHTGPHcELPYVPcSPSPcQnGGTcRPTGDTTHE.[C]	S3(Fuc(1)); C6(Carbamidomethyl); C8(Carbamidomethyl); C17(Carbamidomethyl); C24(Carbamidomethyl); C29(Carbamidomethyl); N31(Deamidated); C35(Carbamidomethyl)	1	1	Q01705	Q01705	Neurogenic locus notch homolog protein 1 OS=Mus musculus OX=10090 GN=Notch1 PE=1 SV=3	2	5	5	1	0	1	1	1	858.609	4289.02	5149.18	-167049	-172.033	0	0	198526	HCD (High Energy Collision Dissociation)	MS2	17.0274	100	9.63352	3916	3916	3910	FP030521_9.raw	0/0		2.46566	229.755	229.755	1.6	0.00342244	0.000128444	0	0
FALSE	High	PMI-Byonic	PMI-Byonic (A2)	A	2	Unambiguous	IGSYRCACRATHTGPHCELPYVPCSPSPCQNGGTCRPTGDTTHE	[E].IGSYRcAcRATHTGPHcELPYVPcSPSPcQnGGtcRPTGDTTHE.[C]	C6(Carbamidomethyl); C8(Carbamidomethyl); C17(Carbamidomethyl); C24(Carbamidomethyl); C29(Carbamidomethyl); N31(Deamidated); T34(Fuc(1)); C35(Carbamidomethyl)	1	1	Q01705	Q01705	Neurogenic locus notch homolog protein 1 OS=Mus musculus OX=10090 GN=Notch1 PE=1 SV=3	2	5	5	1	0	1	1	1	1031.05	5151.21	5149.18	393.629	0.405374	0	0	885937	HCD (High Energy Collision Dissociation)	MS2	0	100	8.95521	3614	3614	3613	FP030521_9.raw	0/0		6.97051	636.286	636.286	3.0918	1.07027e-07	5.17085e-09	0	0
FALSE	High	PMI-Byonic	PMI-Byonic (A2)	A	2	Unambiguous	IGSYRCACRATHTGPHCELPYVPCSPSPCQNGGTCRPTGDTTHE	[E].IGSYRcAcRATHTGPHcELPYVPcsPSPcQNGGTcRPTGDTTHE.[C]	C6(Carbamidomethyl); C8(Carbamidomethyl); C17(Carbamidomethyl); C24(Carbamidomethyl); S25(HexNAc(1)Hex(1)Fuc(1)); C29(Carbamidomethyl); C35(Carbamidomethyl)	1	1	Q01705	Q01705	Neurogenic locus notch homolog protein 1 OS=Mus musculus OX=10090 GN=Notch1 PE=1 SV=3	2	6	6	1	0	1	1	1	919.733	5513.36	5513.33	5.88065	0.00540366	0	0	297771	HCD (High Energy Collision Dissociation)	MS2	2.40454	100	8.30169	3319	3319	3316	FP030521_9.raw	0/0		10.462	747.153	747.153	0	3.45156e-11	3.19071e-12	0	0
FALSE	High	PMI-Byonic	PMI-Byonic (A2)	A	2	Unambiguous	IGSYRCACRATHTGPHCELPYVPCSPSPCQNGGTCRPTGDTTHE	[E].IGSYRcAcRATHTGPHcELPYVPcSPSPcQnGGtcRPTGDTTHE.[C]	C6(Carbamidomethyl); C8(Carbamidomethyl); C17(Carbamidomethyl); C24(Carbamidomethyl); C29(Carbamidomethyl); N31(Deamidated); T34(Fuc(1)); C35(Carbamidomethyl)	1	1	Q01705	Q01705	Neurogenic locus notch homolog protein 1 OS=Mus musculus OX=10090 GN=Notch1 PE=1 SV=3	2	6	6	1	0	1	1	1	859.041	5149.21	5149.18	6.03318	0.00517765	0	0	1.05152e+06	HCD (High Energy Collision Dissociation)	MS2	1.24861	71.5705	8.90579	3592	3592	3591	FP030521_9.raw	0/0		8.46198	626.458	626.458	4.8	3.45156e-09	4.01573e-10	0	0
FALSE	High	PMI-Byonic	PMI-Byonic (A2)	A	2	Unambiguous	IGSYRCACRATHTGPHCELPYVPCSPSPCQNGGTCRPTGDTTHE	[E].IGSYRcAcRATHTGPHcELPYVPcSPSPcQnGGtcRPTGDTTHE.[C]	C6(Carbamidomethyl); C8(Carbamidomethyl); C17(Carbamidomethyl); C24(Carbamidomethyl); C29(Carbamidomethyl); N31(Deamidated); T34(Fuc(1)); C35(Carbamidomethyl)	1	1	Q01705	Q01705	Neurogenic locus notch homolog protein 1 OS=Mus musculus OX=10090 GN=Notch1 PE=1 SV=3	2	6	6	1	0	1	1	1	859.04	5149.2	5149.18	4.32629	0.00371281	0	0	2.73126e+06	HCD (High Energy Collision Dissociation)	MS2	0	17.3441	8.78472	3537	3537	3536	FP030521_9.raw	0/0		8.46198	615.311	615.311	2.84055	3.45156e-09	3.5074e-10	0	0
FALSE	High	PMI-Byonic	PMI-Byonic (A2)	A	2	Unambiguous	IGSYRCACRATHTGPHCELPYVPCSPSPCQNGGTCRPTGDTTHE	[E].IGSYRcAcRATHTGPHcELPYVPcsPSPcqNGGTcRPTGDTTHE.[C]	C6(Carbamidomethyl); C8(Carbamidomethyl); C17(Carbamidomethyl); C24(Carbamidomethyl); S25(HexNAc(1)Hex(1)Fuc(1)); C29(Carbamidomethyl); Q30(Deamidated); C35(Carbamidomethyl)	1	1	Q01705	Q01705	Neurogenic locus notch homolog protein 1 OS=Mus musculus OX=10090 GN=Notch1 PE=1 SV=3	2	6	6	1	0	1	1	1	920.231	5516.35	5514.31	369.014	0.339143	0	0	2.49896e+06	HCD (High Energy Collision Dissociation)	MS2	44.8495	91.8641	8.47229	3395	3395	3393	FP030521_9.raw	0/0		8.55874	658.784	658.784	0	2.76226e-09	1.9082e-10	0	0
FALSE	High	PMI-Byonic	PMI-Byonic (A2)	A	2	Unambiguous	IGSYRCACRATHTGPHCELPYVPCSPSPCQNGGTCRPTGDTTHE	[E].IGSYRcAcRATHTGPHcELPYVPcsPSPcqNGGTcRPTGDTTHE.[C]	C6(Carbamidomethyl); C8(Carbamidomethyl); C17(Carbamidomethyl); C24(Carbamidomethyl); S25(HexNAc(1)Hex(1)Fuc(1)); C29(Carbamidomethyl); Q30(Deamidated); C35(Carbamidomethyl)	1	1	Q01705	Q01705	Neurogenic locus notch homolog protein 1 OS=Mus musculus OX=10090 GN=Notch1 PE=1 SV=3	2	5	5	1	0	1	1	1	1103.87	5515.34	5514.31	186.972	0.206205	0	0	530741	HCD (High Energy Collision Dissociation)	MS2	0	100	8.51182	3413	3413	3404	FP030521_9.raw	0/0		4.23146	487.598	487.598	0	5.86873e-05	2.77711e-06	0	0
FALSE	High	PMI-Byonic	PMI-Byonic (A2)	A	2	Unambiguous	IGSYRCACRATHTGPHCELPYVPCSPSPCQNGGTCRPTGDTTHE	[E].IGsYRcAcRATHTGPHcELPYVPcSPSPcQNGGTcRPTGDTTHE.[C]	S3(Fuc(1)); C6(Carbamidomethyl); C8(Carbamidomethyl); C17(Carbamidomethyl); C24(Carbamidomethyl); C29(Carbamidomethyl); C35(Carbamidomethyl)	1	1	Q01705	Q01705	Neurogenic locus notch homolog protein 1 OS=Mus musculus OX=10090 GN=Notch1 PE=1 SV=3	2	6	6	1	0	1	1	1	858.877	5148.22	5148.2	5.32439	0.0045685	0	0	2.65888e+06	HCD (High Energy Collision Dissociation)	MS2	0	26.1369	8.39625	3361	3361	3360	FP030521_9.raw	0/0		9.46198	696.589	696.589	1.6	3.45156e-10	4.36298e-11	0	0
FALSE	High	PMI-Byonic	PMI-Byonic (A2)	A	2	Unambiguous	IGSYRCACRATHTGPHCELPYVPCSPSPCQNGGTCRPTGDTTHE	[E].IGsYRcAcRATHTGPHcELPYVPcSPSPcQnGGTcRPTGDTTHE.[C]	S3(Fuc(1)); C6(Carbamidomethyl); C8(Carbamidomethyl); C17(Carbamidomethyl); C24(Carbamidomethyl); C29(Carbamidomethyl); N31(Deamidated); C35(Carbamidomethyl)	1	1	Q01705	Q01705	Neurogenic locus notch homolog protein 1 OS=Mus musculus OX=10090 GN=Notch1 PE=1 SV=3	2	6	6	1	0	1	1	1	859.041	5149.21	5149.18	5.53533	0.00475041	0	0	2.28397e+06	HCD (High Energy Collision Dissociation)	MS2	2.2893	36.2951	8.53689	3424	3424	3415	FP030521_9.raw	0/0		9.46198	666.134	666.134	1.30486	3.45156e-10	4.97834e-11	0	0
FALSE	High	PMI-Byonic	PMI-Byonic (A2)	A	2	Unambiguous	IGSYRCACRATHTGPHCELPYVPCSPSPCQNGGTCRPTGDTTHE	[E].IGSYRcAcRATHTGPHcELPYVPcSPSPcQnGGTcRPTGDTTHE.[C]	C6(Carbamidomethyl); C8(Carbamidomethyl); C17(Carbamidomethyl); C24(Carbamidomethyl); C29(Carbamidomethyl); N31(Deamidated); C35(Carbamidomethyl)	1	1	Q01705	Q01705	Neurogenic locus notch homolog protein 1 OS=Mus musculus OX=10090 GN=Notch1 PE=1 SV=3	2	6	6	1	0	1	1	1	835.198	5006.15	5003.12	605.43	0.50484	0	0	921556	HCD (High Energy Collision Dissociation)	MS2	29.5894	100	8.58558	3447	3447	3437	FP030521_9.raw	0/0		6.30651	477.126	477.126	12.6706	4.93726e-07	4.1632e-08	0	0
FALSE	High	PMI-Byonic	PMI-Byonic (A2)	A	2	Unambiguous	IGSYRCACRATHTGPHCELPYVPCSPSPCQNGGTCRPTGDTTHE	[E].IGSYRcAcRATHTGPHcELPYVPcsPSPcQnGGTcRPTGDTTHE.[C]	C6(Carbamidomethyl); C8(Carbamidomethyl); C17(Carbamidomethyl); C24(Carbamidomethyl); S25(HexNAc(1)Hex(1)Fuc(1)); C29(Carbamidomethyl); N31(Deamidated); C35(Carbamidomethyl)	1	1	Q01705	Q01705	Neurogenic locus notch homolog protein 1 OS=Mus musculus OX=10090 GN=Notch1 PE=1 SV=3	2	5	5	1	0	1	1	1	1104.47	5518.34	5514.31	730.436	0.80557	0	0	331073	HCD (High Energy Collision Dissociation)	MS2	53.479	100	8.78691	3538	3538	3536	FP030521_9.raw	0/0		3.96251	326.5	326.5	0	0.000109015	4.97874e-06	0	0
FALSE	High	PMI-Byonic	PMI-Byonic (A2)	A	2	Unambiguous	IGSYRCACRATHTGPHCELPYVPCSPSPCQNGGTCRPTGDTTHE	[E].IGSYRcAcRATHTGPHcELPYVPcSPSPcQnGGtcRPTGDTTHE.[C]	C6(Carbamidomethyl); C8(Carbamidomethyl); C17(Carbamidomethyl); C24(Carbamidomethyl); C29(Carbamidomethyl); N31(Deamidated); T34(Fuc(1)); C35(Carbamidomethyl)	1	1	Q01705	Q01705	Neurogenic locus notch homolog protein 1 OS=Mus musculus OX=10090 GN=Notch1 PE=1 SV=3	2	5	5	1	0	1	1	1	1031.65	5154.21	5149.18	977.289	1.00645	0	0	1902367	HCD (High Energy Collision Dissociation)	MS2	0	100	8.60045	3453	3453	3448	FP030521_9.raw	0/0		8.87375	685.789	685.789	4.8	1.33735e-09	1.2322e-10	0	0
FALSE	High	PMI-Byonic	PMI-Byonic (A2)	A	2	Unambiguous	IGSYRCACRATHTGPHCELPYVPCSPSPCQNGGTCRPTGDTTHE	[E].IGsYRcAcRAtHTGPHcELPYVPcSPSPcQNGGTcRPTGDTTHE.[C]	S3(Hex(1)Pent(2)); C6(Carbamidomethyl); C8(Carbamidomethyl); T11(Fuc(1)); C17(Carbamidomethyl); C24(Carbamidomethyl); C29(Carbamidomethyl); C35(Carbamidomethyl)	1	1	Q01705	Q01705	Neurogenic locus notch homolog protein 1 OS=Mus musculus OX=10090 GN=Notch1 PE=1 SV=3	2	6	6	1	0	1	1	1	930.234	5576.37	5574.33	365.257	0.339344	0	0	769519	HCD (High Energy Collision Dissociation)	MS2	66.3669	100	8.60263	3454	3454	3448	FP030521_9.raw	0/0		2.46566	228.572	228.572	0	0.00342244	0.000104224	0	0
FALSE	High	PMI-Byonic	PMI-Byonic (A2)	A	2	Unambiguous	IGSYRCACRATHTGPHCELPYVPCSPSPCQNGGTCRPTGDTTHE	[E].IGSYRcAcRATHTGPHcELPYVPcSPSPcQnGGtcRPTGDTTHE.[C]	C6(Carbamidomethyl); C8(Carbamidomethyl); C17(Carbamidomethyl); C24(Carbamidomethyl); C29(Carbamidomethyl); N31(Deamidated); T34(HexNAc(1)Hex(1)Fuc(1)); C35(Carbamidomethyl)	1	1	Q01705	Q01705	Neurogenic locus notch homolog protein 1 OS=Mus musculus OX=10090 GN=Notch1 PE=1 SV=3	2	5	5	1	0	1	1	1	1103.68	5514.36	5514.31	8.88029	0.00979374	0	0	260126	HCD (High Energy Collision Dissociation)	MS2	3.59125	92.5064	8.64546	3473	3473	3470	FP030521_9.raw	0/0		8.87375	655.054	655.054	3.79174	1.33735e-09	1.44901e-10	0	0
FALSE	High	PMI-Byonic	PMI-Byonic (A2)	A	2	Unambiguous	IGSYRCACRATHTGPHCELPYVPCSPSPCQNGGTCRPTGDTTHE	[E].IGSYRcAcRATHTGPHcELPYVPcSPSPcQnGGtcRPTGDTTHE.[C]	C6(Carbamidomethyl); C8(Carbamidomethyl); C17(Carbamidomethyl); C24(Carbamidomethyl); C29(Carbamidomethyl); N31(Deamidated); T34(HexNAc(1)Hex(1)Fuc(1)); C35(Carbamidomethyl)	1	1	Q01705	Q01705	Neurogenic locus notch homolog protein 1 OS=Mus musculus OX=10090 GN=Notch1 PE=1 SV=3	2	6	6	1	0	1	1	1	919.894	5514.33	5514.31	2.8898	0.00265587	0	0	735092	HCD (High Energy Collision Dissociation)	MS2	49.5719	43.9842	8.5918	3449	3449	3448	FP030521_9.raw	0/0		10.462	746.41	746.41	3.63082	3.45156e-11	4.0857e-12	0	0
FALSE	High	PMI-Byonic	PMI-Byonic (A2)	A	2	Ambiguous	IGSYRCACRATHTGPHCELPYVPCSPSPCQNGGTCRPTGDTTHE	[E].IGsYRcAcRAtHTGPHcELPYVPcSPSPcQnGGTcRPTGDTTHE.[C]	S3(HexNAc(1)Hex(1)Fuc(1)); C6(Carbamidomethyl); C8(Carbamidomethyl); T11(Fuc(1)); C17(Carbamidomethyl); C24(Carbamidomethyl); C29(Carbamidomethyl); N31(Deamidated); C35(Carbamidomethyl)	1	1	Q01705	Q01705	Neurogenic locus notch homolog protein 1 OS=Mus musculus OX=10090 GN=Notch1 PE=1 SV=3	2	6	6	0.3046	0	1	1	1	945.075	5665.41	5660.37	890.886	0.840457	0	0	817129	HCD (High Energy Collision Dissociation)	MS2	22.7245	100	8.6606	3480	3480	3470	FP030521_9.raw	0/0		6.26662	492.395	492.395	0.446224	5.41232e-07	6.96707e-08	0	0
FALSE	High	PMI-Byonic	PMI-Byonic (A2)	A	2	Unambiguous	IGSYRCACRATHTGPHCELPYVPCSPSPCQNGGTCRPTGDTTHE	[E].IGSYRcAcRATHTGPHcELPYVPcSPSPcQnGGTcRPTGDTTHE.[C]	C6(Carbamidomethyl); C8(Carbamidomethyl); C17(Carbamidomethyl); C24(Carbamidomethyl); C29(Carbamidomethyl); N31(Deamidated); C35(Carbamidomethyl)	1	1	Q01705	Q01705	Neurogenic locus notch homolog protein 1 OS=Mus musculus OX=10090 GN=Notch1 PE=1 SV=3	2	6	6	1	0	1	1	1	835.031	5005.15	5003.12	404.505	0.337298	0	0	1.38526e+06	HCD (High Energy Collision Dissociation)	MS2	2.26923	100	8.72743	3512	3512	3503	FP030521_9.raw	0/0		7.46199	565.782	565.782	32.8399	3.45156e-08	2.27741e-09	0	0
FALSE	High	PMI-Byonic	PMI-Byonic (A2)	A	2	Unambiguous	IGSYRCACRATHTGPHCELPYVPCSPSPCQNGGTCRPTGDTTHE	[E].IGSYRcAcRATHTGPHcELPYVPcSPSPcQnGGtcRPTGDTTHE.[C]	C6(Carbamidomethyl); C8(Carbamidomethyl); C17(Carbamidomethyl); C24(Carbamidomethyl); C29(Carbamidomethyl); N31(Deamidated); T34(HexNAc(1)Hex(1)Fuc(1)); C35(Carbamidomethyl)	1	1	Q01705	Q01705	Neurogenic locus notch homolog protein 1 OS=Mus musculus OX=10090 GN=Notch1 PE=1 SV=3	2	6	6	1	0	1	1	1	919.896	5514.34	5514.31	5.28059	0.00485314	0	0	1.44184e+06	HCD (High Energy Collision Dissociation)	MS2	1.69602	53.3032	8.7135	3505	3505	3503	FP030521_9.raw	0/0		10.462	711.799	711.799	5.18758	3.45156e-11	4.93097e-12	0	0
FALSE	High	PMI-Byonic	PMI-Byonic (A2)	A	2	Unambiguous	IGSYRCACRATHTGPHCELPYVPCSPSPCQNGGTCRPTGDTTHE	[E].IGSYRcAcRATHTGPHcELPYVPcSPSPcQnGGtcRPTGDTTHE.[C]	C6(Carbamidomethyl); C8(Carbamidomethyl); C17(Carbamidomethyl); C24(Carbamidomethyl); C29(Carbamidomethyl); N31(Deamidated); T34(Fuc(1)); C35(Carbamidomethyl)	1	1	Q01705	Q01705	Neurogenic locus notch homolog protein 1 OS=Mus musculus OX=10090 GN=Notch1 PE=1 SV=3	2	5	5	1	0	1	1	1	1030.65	5149.2	5149.18	4.60153	0.00473882	0	0	2.97865e+06	HCD (High Energy Collision Dissociation)	MS2	0	25.0827	8.7121	3504	3504	3503	FP030521_9.raw	0/0		13.8738	932.106	932.106	4.8	1.33735e-14	8.33658e-16	0	0
FALSE	High	PMI-Byonic	PMI-Byonic (A2)	A	2	Unambiguous	IGSYRCACRATHTGPHCELPYVPCSPSPCQNGGTCRPTGDTTHE	[E].IGSYRcAcRATHTGPHcELPYVPcSPSPcQNGGtcRPTGDTTHE.[C]	C6(Carbamidomethyl); C8(Carbamidomethyl); C17(Carbamidomethyl); C24(Carbamidomethyl); C29(Carbamidomethyl); T34(Fuc(1)); C35(Carbamidomethyl)	1	1	Q01705	Q01705	Neurogenic locus notch homolog protein 1 OS=Mus musculus OX=10090 GN=Notch1 PE=1 SV=3	2	5	5	1	0	1	1	1	1030.45	5148.21	5148.2	2.49351	0.00256741	0	0	1.11206e+06	HCD (High Energy Collision Dissociation)	MS2	0	82.0557	8.46402	3392	3392	3382	FP030521_9.raw	0/0		10.8738	775.116	775.116	0.497556	1.33735e-11	8.19364e-13	0	0
FALSE	High	PMI-Byonic	PMI-Byonic (A2)	A	2	Unambiguous	IGSYRCACRATHTGPHCELPYVPCSPSPCQNGGTCRPTGDTTHE	[E].IGSYRcAcRATHTGPHcELPYVPcSPSPcQnGGtcRPTGDTTHE.[C]	C6(Carbamidomethyl); C8(Carbamidomethyl); C17(Carbamidomethyl); C24(Carbamidomethyl); C29(Carbamidomethyl); N31(Deamidated); T34(Fuc(1)); C35(Carbamidomethyl)	1	1	Q01705	Q01705	Neurogenic locus notch homolog protein 1 OS=Mus musculus OX=10090 GN=Notch1 PE=1 SV=3	2	6	6	1	0	1	1	1	859.043	5149.22	5149.18	7.8823	0.00676457	0	0	9707285	HCD (High Energy Collision Dissociation)	MS2	7.59846	9.06556	8.66683	3482	3482	3481	FP030521_9.raw	0/0		9.46198	663.606	663.606	4.8	3.45156e-10	5.56909e-11	0	0
FALSE	High	PMI-Byonic	PMI-Byonic (A2)	A	2	Ambiguous	IGSYRCACRATHTGPHCELPYVPCSPSPCQNGGTCRPTGDTTHE	[E].IGsYRcAcrAtHTGPHcELPYVPcSPSPcQnGGTcRPTGDTTHE.[C]	S3(HexNAc(1)Hex(1)Fuc(1)); C6(Carbamidomethyl); C8(Carbamidomethyl); R9(Deamidated); T11(Fuc(1)); C17(Carbamidomethyl); C24(Carbamidomethyl); C29(Carbamidomethyl); N31(Deamidated); C35(Carbamidomethyl)	1	1	Q01705	Q01705	Neurogenic locus notch homolog protein 1 OS=Mus musculus OX=10090 GN=Notch1 PE=1 SV=3	2	6	6		0	2	2	2	945.075	5665.41	5661.35	716.918	0.676455	0	0	817129	HCD (High Energy Collision Dissociation)	MS2	22.7245	100	8.6606	3480	3480	3470	FP030521_9.raw	0/0		4.35898	378.792	378.792	0.447337	4.37538e-05	1.87489e-06	0	0
FALSE	High	PMI-Byonic	PMI-Byonic (A2)	A	2	Unambiguous	IGSYRCACRATHTGPHCELPYVPCSPSPCQNGGTCRPTGDTTHE	[E].IGSYRcAcRATHTGPHcELPYVPcSPSPcQNGGtcRPTGDTTHE.[C]	C6(Carbamidomethyl); C8(Carbamidomethyl); C17(Carbamidomethyl); C24(Carbamidomethyl); C29(Carbamidomethyl); T34(Fuc(1)); C35(Carbamidomethyl)	1	1	Q01705	Q01705	Neurogenic locus notch homolog protein 1 OS=Mus musculus OX=10090 GN=Notch1 PE=1 SV=3	2	5	5	1	0	1	1	1	1030.45	5148.21	5148.2	1.90072	0.00195706	0	0	377151	HCD (High Energy Collision Dissociation)	MS2	38.4791	100	8.3287	3331	3331	3327	FP030521_9.raw	0/0		11.8738	802.5	802.5	4.8	1.33735e-12	1.12985e-13	0	0
FALSE	High	PMI-Byonic	PMI-Byonic (A2)	A	2	Unambiguous	LPYVPCSPSPCQNGGTCRPTGDTTHE	[E].LPYVPcSPSPcQnGGtcRPTGDTTHE.[C]	C6(Carbamidomethyl); C11(Carbamidomethyl); N13(Deamidated); T16(Fuc(1)); C17(Carbamidomethyl)	1	1	Q01705	Q01705	Neurogenic locus notch homolog protein 1 OS=Mus musculus OX=10090 GN=Notch1 PE=1 SV=3	1	3	3	1	0	1	1	1	1012.44	3035.3	3035.28	5.51882	0.00558372	0	0	909349	HCD (High Energy Collision Dissociation)	MS2	0	100	10.2641	4194	4194	4185	FP030521_9.raw	0/0		12.6094	895.673	895.673	0.344471	2.45828e-13	3.1981e-14	0	0
FALSE	High	PMI-Byonic	PMI-Byonic (A2)	A	2	Unambiguous	LPYVPCSPSPCQNGGTCRPTGDTTHE	[E].LPYVPcSPSPcQNGGtcRPTGDTTHE.[C]	C6(Carbamidomethyl); C11(Carbamidomethyl); T16(Fuc(1)); C17(Carbamidomethyl)	1	1	Q01705	Q01705	Neurogenic locus notch homolog protein 1 OS=Mus musculus OX=10090 GN=Notch1 PE=1 SV=3	1	3	3	1	0	1	1	1	1012.12	3034.33	3034.3	11.4368	0.0115676	0	0	340497	HCD (High Energy Collision Dissociation)	MS2	0	100	9.74129	3963	3963	3954	FP030521_9.raw	0/0		9.70612	783.156	783.156	2.4	1.96735e-10	2.59578e-11	0	0
FALSE	High	PMI-Byonic	PMI-Byonic (A2)	A	2	Unambiguous	LPYVPCSPSPCQNGGTCRPTGDTTHE	[E].LPYVPcSPSPcQnGGtcRPTGDTTHE.[C]	C6(Carbamidomethyl); C11(Carbamidomethyl); N13(Deamidated); T16(Fuc(1)); C17(Carbamidomethyl)	1	1	Q01705	Q01705	Neurogenic locus notch homolog protein 1 OS=Mus musculus OX=10090 GN=Notch1 PE=1 SV=3	1	3	3	1	0	1	1	1	1012.77	3036.31	3035.28	337.551	0.341521	0	0	696620	HCD (High Energy Collision Dissociation)	MS2	28.7553	100	10.3961	4253	4253	4251	FP030521_9.raw	0/0		10.7061	842.362	842.362	4.8	1.96735e-11	1.40855e-12	0	0
FALSE	High	PMI-Byonic	PMI-Byonic (A2)	A	2	Unambiguous	LPYVPCSPSPCQNGGTCRPTGDTTHE	[E].LPYVPcSPSPcqNGGtcRPTGDTTHE.[C]	C6(Carbamidomethyl); C11(Carbamidomethyl); Q12(Deamidated); T16(Fuc(1)); C17(Carbamidomethyl)	1	1	Q01705	Q01705	Neurogenic locus notch homolog protein 1 OS=Mus musculus OX=10090 GN=Notch1 PE=1 SV=3	1	3	3	1	0	1	1	1	1012.43	3035.29	3035.28	2.32155	0.00234886	0	0	222859	HCD (High Energy Collision Dissociation)	MS2	0	100	10.0548	4099	4099	4097	FP030521_9.raw	0/0		7.70612	664.06	664.06	1.5	1.96735e-08	1.46616e-09	0	0
FALSE	High	PMI-Byonic	PMI-Byonic (A2)	A	2	Unambiguous	GSNCDTNPVNGKAICTCPSGYTGPACSQDVDE	[E].GSNcDTNPVNGKAIcTcPSGYTGPAcSQDVDE.[C]	C4(Carbamidomethyl); C15(Carbamidomethyl); C17(Carbamidomethyl); C26(Carbamidomethyl)	1	1	Q01705	Q01705	Neurogenic locus notch homolog protein 1 OS=Mus musculus OX=10090 GN=Notch1 PE=1 SV=3	3	3	3	1	0	1	1	1	1144.47	3431.4	3431.39	4.84367	0.00554017	0	0	1.16207e+06	HCD (High Energy Collision Dissociation)	MS2	11.8505	100	10.8819	4473	4473	4471	FP030521_9.raw	0/0		3.64856	433.155	368.141	368.141	0.000224616	1.10294e-05	0	0
FALSE	High	PMI-Byonic	PMI-Byonic (A2)	A	2	Unambiguous	GSNCDTNPVNGKAICTCPSGYTGPACSQDVDE	[E].GSNcDTNPVnGKAIcTcPSGYTGPAcSQDVDE.[C]	C4(Carbamidomethyl); N10(Deamidated); C15(Carbamidomethyl); C17(Carbamidomethyl); C26(Carbamidomethyl)	1	1	Q01705	Q01705	Neurogenic locus notch homolog protein 1 OS=Mus musculus OX=10090 GN=Notch1 PE=1 SV=3	3	3	3	1	0	1	1	1	1144.47	3431.4	3432.37	-283.658	-0.32454	0	0	889823	HCD (High Energy Collision Dissociation)	MS2	0	100	11.0448	4546	4546	4537	FP030521_9.raw	0/0		3.84777	470.562	470.562	61.2826	0.00014198	6.09257e-06	0	0
FALSE	High	PMI-Byonic	PMI-Byonic (A2)	A	2	Unambiguous	ECALGANPCEHAGKCLNTLGSFE	[D].EcALGAnPcEhAGKcLNTLGSFE.[C]	C2(Carbamidomethyl); N7(Oxidation); C9(Carbamidomethyl); H11(Oxidation); C15(Carbamidomethyl)	1	1	Q01705	Q01705	Neurogenic locus notch homolog protein 1 OS=Mus musculus OX=10090 GN=Notch1 PE=1 SV=3	2	2	2	1	0	1	1	1	1284.06	2567.11	2567.1	4.39858	0.00564579	0	0	1.3243e+06	HCD (High Energy Collision Dissociation)	MS2	11.4115	100	12.9158	5388	5388	5384	FP030521_9.raw	0/0		1.45739	171.4	171.4	34.7976	0.0348829	0.00195015	0	0
FALSE	High	PMI-Byonic	PMI-Byonic (A2)	A	2	Unambiguous	CALGANPCEHAGKCLNTLGSFE	[E].cALGANPcEHAGKcLNtLGSFE.[C]	C1(Carbamidomethyl); C8(Carbamidomethyl); C14(Carbamidomethyl); T17(Hex(1))	1	1	Q01705	Q01705	Neurogenic locus notch homolog protein 1 OS=Mus musculus OX=10090 GN=Notch1 PE=1 SV=3	1	3	3	1	0	1	1	1	856.715	2568.13	2568.12	5.31275	0.00454792	0	0	466436	HCD (High Energy Collision Dissociation)	MS2	10.0067	100	10.844	4456	4456	4449	FP030521_9.raw	0/0		4.90585	471.9	471.9	3.6	1.24207e-05	9.97085e-07	0	0
FALSE	High	PMI-Byonic	PMI-Byonic (A2)	A	2	Unambiguous	CALGANPCEHAGKCLNTLGSFE	[E].cALGANPcEHAGKcLNTLGsFE.[C]	C1(Carbamidomethyl); C8(Carbamidomethyl); C14(Carbamidomethyl); S20(Hex(1))	1	1	Q01705	Q01705	Neurogenic locus notch homolog protein 1 OS=Mus musculus OX=10090 GN=Notch1 PE=1 SV=3	1	2	2	1	0	1	1	1	1284.54	2568.08	2568.12	-14.9548	-0.0192029	0	0	589729	HCD (High Energy Collision Dissociation)	MS2	0	100	13.8134	5790	5790	5780	FP030521_9.raw	0/0		3.68955	280.213	280.213	8.12276	0.000204384	7.69169e-06	0	0
FALSE	High	PMI-Byonic	PMI-Byonic (A2)	A	2	Unambiguous	CALGANPCEHAGKCLNTLGSFE	[E].cALGANPcEHAGKcLntLGSFE.[C]	C1(Carbamidomethyl); C8(Carbamidomethyl); C14(Carbamidomethyl); N16(Oxidation); T17(Hex(1))	1	1	Q01705	Q01705	Neurogenic locus notch homolog protein 1 OS=Mus musculus OX=10090 GN=Notch1 PE=1 SV=3	1	3	3	1	0	1	1	1	862.045	2584.12	2584.11	4.03542	0.00347599	0	0	2.11058e+06	HCD (High Energy Collision Dissociation)	MS2	0	100	10.9071	4484	4484	4482	FP030521_9.raw	0/0		11.3324	796.515	755.578	3.6	4.65135e-12	4.00893e-13	0	0
FALSE	High	PMI-Byonic	PMI-Byonic (A2)	A	2	Unambiguous	CALGANPCEHAGKCLNTLGSFE	[E].cALGANPcEHAGKcLntLGSFE.[C]	C1(Carbamidomethyl); C8(Carbamidomethyl); C14(Carbamidomethyl); N16(Oxidation); T17(Hex(1))	1	1	Q01705	Q01705	Neurogenic locus notch homolog protein 1 OS=Mus musculus OX=10090 GN=Notch1 PE=1 SV=3	1	3	3	1	0	1	1	1	862.046	2584.12	2584.11	4.88572	0.00420841	0	0	1.68488e+06	HCD (High Energy Collision Dissociation)	MS2	0	100	10.7871	4430	4430	4427	FP030521_9.raw	0/0		10.3324	737.47	712.161	3.6	4.65135e-11	9.08921e-12	0	0
FALSE	High	PMI-Byonic	PMI-Byonic (A2)	A	2	Unambiguous	CALGANPCEHAGKCLNTLGSFE	[E].cALGANPcEHAGKcLntLGSFE.[C]	C1(Carbamidomethyl); C8(Carbamidomethyl); C14(Carbamidomethyl); N16(Oxidation); T17(Fuc(1))	1	1	Q01705	Q01705	Neurogenic locus notch homolog protein 1 OS=Mus musculus OX=10090 GN=Notch1 PE=1 SV=3	1	3	3	1	0	1	1	1	856.7	2568.09	2568.12	-11.7993	-0.0101006	0	0	750690	HCD (High Energy Collision Dissociation)	MS2	0	100	13.7566	5764	5764	5758	FP030521_9.raw	0/0		1.69917	175.478	175.478	3.6	0.0199908	0.000833116	0	0
FALSE	High	PMI-Byonic	PMI-Byonic (A2)	A	2	Unambiguous	CALGANPCEHAGKCLNTLGSFE	[E].cALGANPcEhAGKcLntLGSFE.[C]	C1(Carbamidomethyl); C8(Carbamidomethyl); H10(Oxidation); C14(Carbamidomethyl); N16(Deamidated); T17(Hex(1))	1	1	Q01705	Q01705	Neurogenic locus notch homolog protein 1 OS=Mus musculus OX=10090 GN=Notch1 PE=1 SV=3	1	3	3	1	0	1	1	1	862.375	2585.11	2585.1	5.30605	0.00457222	0	0	1.17467e+06	HCD (High Energy Collision Dissociation)	MS2	17.4315	100	11.4473	4728	4728	4724	FP030521_9.raw	0/0		5.22336	543.157	504.844	4.79422	5.97911e-06	5.65318e-07	0	0
FALSE	High	PMI-Byonic	PMI-Byonic (A2)	A	2	Unambiguous	HAGKCLNTLGSFE	[E].HAGKcLntLGSFE.[C]	C5(Carbamidomethyl); N7(Oxidation); T8(Hex(1))	1	1	Q01705	Q01705	Neurogenic locus notch homolog protein 1 OS=Mus musculus OX=10090 GN=Notch1 PE=1 SV=3	0	3	3	1	0	1	1	1	537.917	1611.74	1611.73	3.48005	0.00186964	0	0	1.14699e+06	HCD (High Energy Collision Dissociation)	MS2	7.81597	100	8.13455	3244	3244	3239	FP030521_9.raw	0/0		1.56661	264.327	264.327	6	0.027126	0.00116988	0	0
FALSE	High	PMI-Byonic	PMI-Byonic (A2)	A	2	Unambiguous	CQCLQGYTGPRCE	[E].cQcLQGYTGPRcE.[I]	C1(Carbamidomethyl); C3(Carbamidomethyl); C12(Carbamidomethyl)	1	1	Q01705	Q01705	Neurogenic locus notch homolog protein 1 OS=Mus musculus OX=10090 GN=Notch1 PE=1 SV=3	0	2	2	1	0	1	1	1	814.839	1628.67	1628.66	5.10716	0.00415892	0	0	990560	HCD (High Energy Collision Dissociation)	MS2	5.29051	100	8.23639	3290	3290	3283	FP030521_9.raw	0/0		10.5392	750.784	704.599	704.599	2.88949e-11	2.24147e-12	0	0
FALSE	High	PMI-Byonic	PMI-Byonic (A2)	A	2	Unambiguous	IDVNECISNPCQNDATCLDQIGE	[E].IDVNEcIsNPcQNDAtcLDQIGE.[F]	C6(Carbamidomethyl); S8(Fuc(1)); C11(Carbamidomethyl); T16(Hex(1)Pent(2)); C17(Carbamidomethyl)	1	1	Q01705	Q01705	Neurogenic locus notch homolog protein 1 OS=Mus musculus OX=10090 GN=Notch1 PE=1 SV=3	4	3	3	1	0	1	1	1	1079.78	3237.33	3237.31	4.30211	0.00464242	0	0	4103961	HCD (High Energy Collision Dissociation)	MS2	0	52.6188	13.799	5783	5783	5780	FP030521_9.raw	0/0		5.16019	471.431	471.431	0	6.91526e-06	7.30867e-07	0	0
FALSE	High	PMI-Byonic	PMI-Byonic (A2)	A	2	Unambiguous	IDVNECISNPCQNDATCLDQIGE	[E].IDVNEcIsNPcQNDAtcLDQIGE.[F]	C6(Carbamidomethyl); S8(Hex(1)Pent(2)); C11(Carbamidomethyl); T16(HexNAc(1)Hex(1)Fuc(1)NeuAc(1)); C17(Carbamidomethyl)	1	1	Q01705	Q01705	Neurogenic locus notch homolog protein 1 OS=Mus musculus OX=10090 GN=Notch1 PE=1 SV=3	4	3	3	1	0	1	1	1	1298.86	3894.56	3893.54	261.397	0.339253	0	0	684531	HCD (High Energy Collision Dissociation)	MS2	0	100	14.8153	6228	6228	6220	FP030521_9.raw	0/0		2.08796	110.96	110.96	1.2	0.0081666	0.000333461	0	0
FALSE	High	PMI-Byonic	PMI-Byonic (A2)	A	2	Unambiguous	IDVNECISNPCQNDATCLDQIGE	[E].IDVNEcIsNPcQNDAtcLDQIGE.[F]	C6(Carbamidomethyl); S8(HexNAc(1)Hex(1)Fuc(1)); C11(Carbamidomethyl); T16(Hex(1)Pent(1)); C17(Carbamidomethyl)	1	1	Q01705	Q01705	Neurogenic locus notch homolog protein 1 OS=Mus musculus OX=10090 GN=Notch1 PE=1 SV=3	4	3	3	1	0	1	1	1	1157.48	3470.42	3470.4	6.34296	0.00733754	0	0	154208	HCD (High Energy Collision Dissociation)	MS2	0	100	13.3614	5589	5589	5582	FP030521_9.raw	0/0		2.08796	93.6593	93.6593	1.2	0.0081666	0.00027751	0	0
FALSE	High	PMI-Byonic	PMI-Byonic (A2)	A	2	Unambiguous	IDVNECISNPCQNDATCLDQIGE	[E].IDVNEcIsNPcQNDAtcLDQIGE.[F]	C6(Carbamidomethyl); S8(Fuc(1)); C11(Carbamidomethyl); T16(Hex(1)Pent(2)); C17(Carbamidomethyl)	1	1	Q01705	Q01705	Neurogenic locus notch homolog protein 1 OS=Mus musculus OX=10090 GN=Notch1 PE=1 SV=3	4	3	3	1	0	1	1	1	1079.78	3237.33	3237.31	4.18898	0.00452035	0	0	1.1926e+06	HCD (High Energy Collision Dissociation)	MS2	0	100	13.9266	5840	5840	5835	FP030521_9.raw	0/0		3.58103	348.175	332.454	0	0.000262404	1.30087e-05	0	0
FALSE	High	PMI-Byonic	PMI-Byonic (A2)	A	2	Unambiguous	IDVNECISNPCQNDATCLDQIGE	[E].IDVNEcIsNPcQNDAtcLDQIGE.[F]	C6(Carbamidomethyl); S8(Fuc(1)); C11(Carbamidomethyl); T16(Hex(1)Pent(1)); C17(Carbamidomethyl)	1	1	Q01705	Q01705	Neurogenic locus notch homolog protein 1 OS=Mus musculus OX=10090 GN=Notch1 PE=1 SV=3	4	3	3	1	0	1	1	1	1035.77	3105.29	3105.27	4.88545	0.00505688	0	0	2.02039e+06	HCD (High Energy Collision Dissociation)	MS2	0	100	13.849	5805	5805	5802	FP030521_9.raw	0/0		4.96066	405.503	405.503	1.2	1.0948e-05	8.95088e-07	0	0
FALSE	High	PMI-Byonic	PMI-Byonic (A2)	A	2	Unambiguous	IDVNECISNPCQNDATCLDQIGE	[E].IDVNEcISNPcQNDAtcLDQIGE.[F]	C6(Carbamidomethyl); C11(Carbamidomethyl); T16(Hex(1)Pent(2)); C17(Carbamidomethyl)	1	1	Q01705	Q01705	Neurogenic locus notch homolog protein 1 OS=Mus musculus OX=10090 GN=Notch1 PE=1 SV=3	4	3	3	1	0	1	1	1	1031.1	3091.27	3091.25	6.21878	0.00640794	0	0	1.15322e+06	HCD (High Energy Collision Dissociation)	MS2	12.1612	100	13.8363	5800	5800	5791	FP030521_9.raw	0/0		2.4717	356.679	356.679	8.10365	0.00337523	7.96444e-05	0	0
FALSE	High	PMI-Byonic	PMI-Byonic (A2)	A	2	Unambiguous	IDVNECISNPCQNDATCLDQIGE	[E].IDVNEcIsNPcQNDAtcLDQIGE.[F]	C6(Carbamidomethyl); S8(HexNAc(1)Hex(1)Fuc(1)); C11(Carbamidomethyl); T16(Hex(1)Pent(2)); C17(Carbamidomethyl)	1	1	Q01705	Q01705	Neurogenic locus notch homolog protein 1 OS=Mus musculus OX=10090 GN=Notch1 PE=1 SV=3	4	3	3	1	0	1	1	1	1202.16	3604.46	3602.44	558.978	0.67123	0	0	985307	HCD (High Energy Collision Dissociation)	MS2	0	100	13.2918	5557	5557	5549	FP030521_9.raw	0/0		2.08796	122.709	122.709	0	0.0081666	0.000220754	0	0
FALSE	High	PMI-Byonic	PMI-Byonic (A2)	A	2	Unambiguous	FQCICMPGYE	[E].FQcIcMPGYE.[G]	C3(Carbamidomethyl); C5(Carbamidomethyl)	1	1	Q01705	Q01705	Neurogenic locus notch homolog protein 1 OS=Mus musculus OX=10090 GN=Notch1 PE=1 SV=3	0	2	2	1	0	1	1	1	652.762	1304.52	1304.51	5.21171	0.00339937	0	0	10956344	HCD (High Energy Collision Dissociation)	MS2	22.2216	15.593	13.6502	5717	5717	5714	FP030521_9.raw	0/0		3.34368	502.824	282.91	282.91	0.000453228	2.17475e-05	0	0
FALSE	High	PMI-Byonic	PMI-Byonic (A2)	A	2	Unambiguous	FQCICMPGYE	[E].FQcIcmPGYE.[G]	C3(Carbamidomethyl); C5(Carbamidomethyl); M6(Oxidation)	1	1	Q01705	Q01705	Neurogenic locus notch homolog protein 1 OS=Mus musculus OX=10090 GN=Notch1 PE=1 SV=3	0	2	2	1	0	1	1	1	660.759	1320.51	1320.51	3.5453	0.00234079	0	0	1.10259e+06	HCD (High Energy Collision Dissociation)	MS2	26.5708	100	13.2577	5542	5542	5538	FP030521_9.raw	0/0		3.38342	450.712	284.574	284.574	0.000413598	1.84027e-05	0	0
FALSE	High	PMI-Byonic	PMI-Byonic (A2)	A	2	Unambiguous	FQCICMPGYE	[E].FQcIcmPGYE.[G]	C3(Carbamidomethyl); C5(Carbamidomethyl); M6(Oxidation)	1	1	Q01705	Q01705	Neurogenic locus notch homolog protein 1 OS=Mus musculus OX=10090 GN=Notch1 PE=1 SV=3	0	2	2	1	0	1	1	1	660.759	1320.51	1320.51	3.17553	0.00209665	0	0	1.16237e+06	HCD (High Energy Collision Dissociation)	MS2	26.284	100	13.3741	5594	5594	5593	FP030521_9.raw	0/0		2.30792	437.77	310.848	310.848	0.00492134	0.000163175	0	0
FALSE	High	PMI-Byonic	PMI-Byonic (A2)	A	2	Unambiguous	FQCICMPGYE	[E].FQcIcmPGYE.[G]	C3(Carbamidomethyl); C5(Carbamidomethyl); M6(Oxidation)	1	1	Q01705	Q01705	Neurogenic locus notch homolog protein 1 OS=Mus musculus OX=10090 GN=Notch1 PE=1 SV=3	0	2	2	1	0	1	1	1	660.759	1320.51	1320.51	3.26797	0.00215769	0	0	1.01758e+06	HCD (High Energy Collision Dissociation)	MS2	5.1767	100	13.4987	5650	5650	5648	FP030521_9.raw	0/0		2.08772	434.622	302.68	302.68	0.00817109	0.000388655	0	0
FALSE	High	PMI-Byonic	PMI-Byonic (A2)	A	2	Unambiguous	FQCICMPGYE	[E].FQcIcmPGYE.[G]	C3(Carbamidomethyl); C5(Carbamidomethyl); M6(Oxidation)	1	1	Q01705	Q01705	Neurogenic locus notch homolog protein 1 OS=Mus musculus OX=10090 GN=Notch1 PE=1 SV=3	0	2	2	1	0	1	1	1	660.759	1320.51	1320.51	3.45286	0.00227976	0	0	662312	HCD (High Energy Collision Dissociation)	MS2	40.3476	100	13.6214	5704	5704	5703	FP030521_9.raw	0/0		2.08772	417.957	300.007	300.007	0.00817109	0.000443078	0	0
FALSE	High	PMI-Byonic	PMI-Byonic (A2)	A	2	Unambiguous	FQCICMPGYE	[E].FQcIcmPGYE.[G]	C3(Carbamidomethyl); C5(Carbamidomethyl); M6(Oxidation)	1	1	Q01705	Q01705	Neurogenic locus notch homolog protein 1 OS=Mus musculus OX=10090 GN=Notch1 PE=1 SV=3	0	2	2	1	0	1	1	1	660.76	1320.51	1320.51	4.56216	0.00301218	0	0	662051	HCD (High Energy Collision Dissociation)	MS2	41.8884	100	11.2648	4646	4646	4636	FP030521_9.raw	0/0		1.82374	393.942	286.655	286.655	0.015006	0.000701899	0	0
FALSE	High	PMI-Byonic	PMI-Byonic (A2)	A	2	Unambiguous	FQCICMPGYE	[E].FQcIcMPGYE.[G]	C3(Carbamidomethyl); C5(Carbamidomethyl)	1	1	Q01705	Q01705	Neurogenic locus notch homolog protein 1 OS=Mus musculus OX=10090 GN=Notch1 PE=1 SV=3	0	2	2	1	0	1	1	1	652.762	1304.52	1304.51	5.21171	0.00339937	0	0	10669644	HCD (High Energy Collision Dissociation)	MS2	9.41581	20.9635	13.7716	5770	5770	5769	FP030521_9.raw	0/0		3.34368	500.042	276.514	276.514	0.000453228	2.50412e-05	0	0
FALSE	High	PMI-Byonic	PMI-Byonic (A2)	A	2	Unambiguous	FQCICMPGYEGVYCE	[E].FQcIcMPGYEGVYcE.[I]	C3(Carbamidomethyl); C5(Carbamidomethyl); C14(Carbamidomethyl)	1	1	Q01705	Q01705	Neurogenic locus notch homolog protein 1 OS=Mus musculus OX=10090 GN=Notch1 PE=1 SV=3	1	2	2	1	0	1	1	1	956.875	1912.74	1912.74	3.16784	0.00302963	0	0	1.33002e+06	HCD (High Energy Collision Dissociation)	MS2	0	100	15.2107	6398	6398	6396	FP030521_9.raw	0/0		4.63119	502.326	430.801	430.801	2.33783e-05	1.51386e-06	0	0
FALSE	High	PMI-Byonic	PMI-Byonic (A2)	A	2	Unambiguous	FQCICMPGYEGVYCE	[E].FQcIcMPGYEGVYcE.[I]	C3(Carbamidomethyl); C5(Carbamidomethyl); C14(Carbamidomethyl)	1	1	Q01705	Q01705	Neurogenic locus notch homolog protein 1 OS=Mus musculus OX=10090 GN=Notch1 PE=1 SV=3	1	2	2	1	0	1	1	1	956.878	1912.75	1912.74	6.42265	0.00614242	0	0	909078	HCD (High Energy Collision Dissociation)	MS2	22.6281	100	15.0907	6346	6346	6341	FP030521_9.raw	0/0		3.51112	432.648	339.971	339.971	0.000308234	1.53152e-05	0	0
FALSE	High	PMI-Byonic	PMI-Byonic (A2)	A	2	Unambiguous	GVYCEINTDECASSPCLHNGHCMDKINE	[E].GVYcEINTDEcASsPcLHnGHcMDKINE.[F]	C4(Carbamidomethyl); C11(Carbamidomethyl); S14(Hex(1)Pent(1)); C16(Carbamidomethyl); N19(Deamidated); C22(Carbamidomethyl)	1	1	Q01705	Q01705	Neurogenic locus notch homolog protein 1 OS=Mus musculus OX=10090 GN=Notch1 PE=1 SV=3	4	4	4	1	0	1	1	1	902.365	3606.44	3605.41	284.617	0.25654	0	0	859684	HCD (High Energy Collision Dissociation)	MS2	25.5127	100	9.96832	4062	4062	4053	FP030521_9.raw	0/0		12.7063	861.531	852.048	1.2	1.96665e-13	1.55232e-14	0	0
FALSE	High	PMI-Byonic	PMI-Byonic (A2)	A	2	Unambiguous	GVYCEINTDECASSPCLHNGHCMDKINE	[E].GVYcEINTDEcASsPcLHNGHcMdKINE.[F]	C4(Carbamidomethyl); C11(Carbamidomethyl); S14(Hex(1)Pent(2)); C16(Carbamidomethyl); C22(Carbamidomethyl); D24(Oxidation)	1	1	Q01705	Q01705	Neurogenic locus notch homolog protein 1 OS=Mus musculus OX=10090 GN=Notch1 PE=1 SV=3	4	4	4	1	0	1	1	1	938.876	3752.48	3752.46	4.32151	0.00405408	0	0	197680	HCD (High Energy Collision Dissociation)	MS2	0	100	9.79099	3984	3984	3976	FP030521_9.raw	0/0		13.7063	922.611	922.611	0	1.96665e-14	4.26886e-15	0	0
FALSE	High	PMI-Byonic	PMI-Byonic (A2)	A	2	Unambiguous	GVYCEINTDECASSPCLHNGHCMDKINE	[E].GVYcEINTDEcASsPcLHNGHcMDKINE.[F]	C4(Carbamidomethyl); C11(Carbamidomethyl); S14(Hex(1)Pent(1)); C16(Carbamidomethyl); C22(Carbamidomethyl)	1	1	Q01705	Q01705	Neurogenic locus notch homolog protein 1 OS=Mus musculus OX=10090 GN=Notch1 PE=1 SV=3	4	4	4	1	0	1	1	1	901.867	3604.44	3604.43	4.78786	0.00431437	0	0	633770	HCD (High Energy Collision Dissociation)	MS2	3.43746	100	9.61547	3908	3908	3899	FP030521_9.raw	0/0		15.7063	1008.72	983.968	1.2	1.96665e-16	2.89565e-17	0	0
FALSE	High	PMI-Byonic	PMI-Byonic (A2)	A	2	Unambiguous	GVYCEINTDECASSPCLHNGHCMDKINE	[E].GVYcEINTDEcAsSPcLHNGHcMDKINE.[F]	C4(Carbamidomethyl); C11(Carbamidomethyl); S13(Hex(1)Pent(2)); C16(Carbamidomethyl); C22(Carbamidomethyl)	1	1	Q01705	Q01705	Neurogenic locus notch homolog protein 1 OS=Mus musculus OX=10090 GN=Notch1 PE=1 SV=3	4	4	4	1	0	1	1	1	934.875	3736.48	3736.47	2.58706	0.00241662	0	0	323800	HCD (High Energy Collision Dissociation)	MS2	2.28378	100	9.5768	3891	3891	3888	FP030521_9.raw	0/0		16.7063	1091.48	1039.61	0	1.96665e-17	4.76157e-18	0	0
FALSE	High	PMI-Byonic	PMI-Byonic (A2)	A	2	Unambiguous	GVYCEINTDECASSPCLHNGHCMDKINE	[E].GVYcEINTDEcASsPcLhNGHcMDKINE.[F]	C4(Carbamidomethyl); C11(Carbamidomethyl); S14(Hex(1)Pent(1)); C16(Carbamidomethyl); H18(Oxidation); C22(Carbamidomethyl)	1	1	Q01705	Q01705	Neurogenic locus notch homolog protein 1 OS=Mus musculus OX=10090 GN=Notch1 PE=1 SV=3	4	4	4	1	0	1	1	1	906.619	3623.46	3620.42	837.703	0.75821	0	0	602656	HCD (High Energy Collision Dissociation)	MS2	61.1776	100	9.84547	4008	4008	3998	FP030521_9.raw	0/0		5.0503	382.969	382.969	0	8.90646e-06	8.04521e-07	0	0
FALSE	High	PMI-Byonic	PMI-Byonic (A2)	A	2	Unambiguous	GVYCEINTDECASSPCLHNGHCMDKINE	[E].GVYcEINTDEcASsPcLHnGHcMDKINE.[F]	C4(Carbamidomethyl); C11(Carbamidomethyl); S14(Hex(1)Pent(2)); C16(Carbamidomethyl); N19(Deamidated); C22(Carbamidomethyl)	1	1	Q01705	Q01705	Neurogenic locus notch homolog protein 1 OS=Mus musculus OX=10090 GN=Notch1 PE=1 SV=3	4	4	4	1	0	1	1	1	935.126	3737.48	3737.45	7.51631	0.00702297	0	0	284809	HCD (High Energy Collision Dissociation)	MS2	0	100	9.94371	4051	4051	4042	FP030521_9.raw	0/0		15.7063	1032.56	1032.56	0	1.96665e-16	4.99199e-17	0	0
FALSE	High	PMI-Byonic	PMI-Byonic (A2)	A	2	Unambiguous	GVYCEINTDECASSPCLHNGHCMDKINE	[E].GVYcEINTDEcAsSPcLHNGHcMDKINE.[F]	C4(Carbamidomethyl); C11(Carbamidomethyl); S13(Hex(1)Pent(2)); C16(Carbamidomethyl); C22(Carbamidomethyl)	1	1	Q01705	Q01705	Neurogenic locus notch homolog protein 1 OS=Mus musculus OX=10090 GN=Notch1 PE=1 SV=3	4	4	4	1	0	1	1	1	934.879	3736.49	3736.47	6.31143	0.00589562	0	0	981406	HCD (High Energy Collision Dissociation)	MS2	0	100	9.69859	3944	3944	3943	FP030521_9.raw	0/0		15.7063	1047.66	991.904	0	1.96665e-16	4.0137e-17	0	0
FALSE	High	PMI-Byonic	PMI-Byonic (A2)	A	2	Unambiguous	GVYCEINTDECASSPCLHNGHCMDKINE	[E].GVYcEINTDEcASsPcLHnGHcMDKINE.[F]	C4(Carbamidomethyl); C11(Carbamidomethyl); S14(Hex(1)Pent(2)); C16(Carbamidomethyl); N19(Deamidated); C22(Carbamidomethyl)	1	1	Q01705	Q01705	Neurogenic locus notch homolog protein 1 OS=Mus musculus OX=10090 GN=Notch1 PE=1 SV=3	4	4	4	1	0	1	1	1	935.624	3739.47	3737.45	540.55	0.50507	0	0	1.05192e+06	HCD (High Energy Collision Dissociation)	MS2	0	100	10.4124	4261	4261	4251	FP030521_9.raw	0/0		9.70627	712.522	712.522	0	1.96665e-10	2.20765e-11	0	0
FALSE	High	PMI-Byonic	PMI-Byonic (A2)	A	2	Unambiguous	GVYCEINTDECASSPCLHNGHCMDKINE	[E].GVYcEINTDEcASsPcLHnGHcMDKINE.[F]	C4(Carbamidomethyl); C11(Carbamidomethyl); S14(Hex(1)Pent(1)); C16(Carbamidomethyl); N19(Deamidated); C22(Carbamidomethyl)	1	1	Q01705	Q01705	Neurogenic locus notch homolog protein 1 OS=Mus musculus OX=10090 GN=Notch1 PE=1 SV=3	4	4	4	1	0	1	1	1	902.112	3605.43	3605.41	4.41212	0.00397688	0	0	303050	HCD (High Energy Collision Dissociation)	MS2	31.9911	100	10.7937	4434	4434	4427	FP030521_9.raw	0/0		11.7063	800.867	800.867	1.2	1.96665e-12	1.79187e-13	0	0
FALSE	High	PMI-Byonic	PMI-Byonic (A2)	A	2	Unambiguous	GVYCEINTDECASSPCLHNGHCMDKINE	[E].GVYcEINTDEcASsPcLHnGHcMdKINE.[F]	C4(Carbamidomethyl); C11(Carbamidomethyl); S14(Hex(1)Pent(2)); C16(Carbamidomethyl); N19(Deamidated); C22(Carbamidomethyl); D24(Oxidation)	1	1	Q01705	Q01705	Neurogenic locus notch homolog protein 1 OS=Mus musculus OX=10090 GN=Notch1 PE=1 SV=3	4	4	4	1	0	1	1	1	939.123	3753.47	3753.45	5.45673	0.00512039	0	0	445126	HCD (High Energy Collision Dissociation)	MS2	0	100	10.8397	4454	4454	4449	FP030521_9.raw	0/0		12.7063	855.766	855.766	0	1.96665e-13	2.30707e-14	0	0
FALSE	High	PMI-Byonic	PMI-Byonic (A2)	A	2	Unambiguous	GVYCEINTDECASSPCLHNGHCMDKINE	[E].GVYcEINTDEcASsPcLHnGHcMDKINE.[F]	C4(Carbamidomethyl); C11(Carbamidomethyl); S14(Hex(1)Pent(2)); C16(Carbamidomethyl); N19(Deamidated); C22(Carbamidomethyl)	1	1	Q01705	Q01705	Neurogenic locus notch homolog protein 1 OS=Mus musculus OX=10090 GN=Notch1 PE=1 SV=3	4	4	4	1	0	1	1	1	935.125	3737.48	3737.45	6.07921	0.00568019	0	0	1.28814e+06	HCD (High Energy Collision Dissociation)	MS2	0	100	10.7603	4418	4418	4416	FP030521_9.raw	0/0		17.7063	1146.74	1090.76	0	1.96665e-18	1.16838e-18	0	0
FALSE	High	PMI-Byonic	PMI-Byonic (A2)	A	2	Unambiguous	GVYCEINTDECASSPCLHNGHCMDKINE	[E].GVYcEINTDEcASsPcLHnGHcMDKINE.[F]	C4(Carbamidomethyl); C11(Carbamidomethyl); S14(Hex(1)Pent(2)); C16(Carbamidomethyl); N19(Deamidated); C22(Carbamidomethyl)	1	1	Q01705	Q01705	Neurogenic locus notch homolog protein 1 OS=Mus musculus OX=10090 GN=Notch1 PE=1 SV=3	4	4	4	1	0	1	1	1	935.122	3737.46	3737.45	2.94372	0.00275051	0	0	1.03907e+06	HCD (High Energy Collision Dissociation)	MS2	2.48384	100	10.6501	4369	4369	4361	FP030521_9.raw	0/0		19.7063	1207.3	1140.33	0	1.96665e-20	1.96645e-20	0	0
FALSE	High	PMI-Byonic	PMI-Byonic (A2)	A	2	Unambiguous	GVYCEINTDECASSPCLHNGHCMDKINE	[E].GVYcEINTDEcASsPcLHnGHcMDKINE.[F]	C4(Carbamidomethyl); C11(Carbamidomethyl); S14(Hex(1)Pent(1)); C16(Carbamidomethyl); N19(Deamidated); C22(Carbamidomethyl)	1	1	Q01705	Q01705	Neurogenic locus notch homolog protein 1 OS=Mus musculus OX=10090 GN=Notch1 PE=1 SV=3	4	4	4	1	0	1	1	1	902.11	3605.42	3605.41	2.17752	0.00196272	0	0	277324	HCD (High Energy Collision Dissociation)	MS2	18.1221	100	10.6523	4370	4370	4361	FP030521_9.raw	0/0		16.7063	1093.64	1029.73	1.2	1.96665e-17	6.11655e-18	0	0
FALSE	High	PMI-Byonic	PMI-Byonic (A2)	A	2	Unambiguous	INTDECASSPCLHNGHCMDKINE	[E].INTDEcASsPcLHNGHcMDKINE.[F]	C6(Carbamidomethyl); S9(Hex(1)Pent(2)R0); C11(Carbamidomethyl); C17(Carbamidomethyl)	1	1	Q01705	Q01705	Neurogenic locus notch homolog protein 1 OS=Mus musculus OX=10090 GN=Notch1 PE=1 SV=3	3	4	4	1	0	1	1	1	782.821	3128.26	3128.24	6.40916	0.00501235	0	0	418618	HCD (High Energy Collision Dissociation)	MS2	23.0405	100	7.76813	3081	3081	3074	FP030521_9.raw	0/0		16.7304	1056.88	907.455	1.2	1.86026e-17	3.10549e-18	0	0
FALSE	High	PMI-Byonic	PMI-Byonic (A2)	A	2	Unambiguous	INTDECASSPCLHNGHCMDKINE	[E].INTDEcASsPcLHNGHcMdKINE.[F]	C6(Carbamidomethyl); S9(Hex(1)Pent(2)); C11(Carbamidomethyl); C17(Carbamidomethyl); D19(Oxidation)	1	1	Q01705	Q01705	Neurogenic locus notch homolog protein 1 OS=Mus musculus OX=10090 GN=Notch1 PE=1 SV=3	3	4	4	1	0	1	1	1	786.818	3144.25	3144.24	3.56795	0.00280462	0	0	617768	HCD (High Energy Collision Dissociation)	MS2	0	100	7.97427	3172	3172	3162	FP030521_9.raw	0/0		9.73043	705.379	687.728	1.2	1.86026e-10	1.80163e-11	0	0
FALSE	High	PMI-Byonic	PMI-Byonic (A2)	A	2	Unambiguous	INTDECASSPCLHNGHCMDKINE	[E].INTDEcASsPcLHnGHcMdKINE.[F]	C6(Carbamidomethyl); S9(Hex(1)Pent(2)); C11(Carbamidomethyl); N14(Deamidated); C17(Carbamidomethyl); D19(Oxidation)	1	1	Q01705	Q01705	Neurogenic locus notch homolog protein 1 OS=Mus musculus OX=10090 GN=Notch1 PE=1 SV=3	3	4	4	1	0	1	1	1	787.063	3145.23	3145.22	2.12852	0.00167367	0	0	748778	HCD (High Energy Collision Dissociation)	MS2	0	100	9.08252	3672	3672	3668	FP030521_9.raw	0/0		13.7304	911.017	911.017	1.2	1.86026e-14	3.49899e-15	0	0
FALSE	High	PMI-Byonic	PMI-Byonic (A2)	A	2	Unambiguous	INTDECASSPCLHNGHCMDKINE	[E].INTDEcASsPcLHnGHcMDKINE.[F]	C6(Carbamidomethyl); S9(Hex(1)Pent(2)); C11(Carbamidomethyl); N14(Deamidated); C17(Carbamidomethyl)	1	1	Q01705	Q01705	Neurogenic locus notch homolog protein 1 OS=Mus musculus OX=10090 GN=Notch1 PE=1 SV=3	3	4	4	1	0	1	1	1	783.067	3129.25	3129.23	5.89774	0.00461384	0	0	580721	HCD (High Energy Collision Dissociation)	MS2	0	100	8.13673	3245	3245	3239	FP030521_9.raw	0/0		13.7304	937.938	849.72	1.2	1.86026e-14	2.70406e-15	0	0
FALSE	High	PMI-Byonic	PMI-Byonic (A2)	A	2	Unambiguous	INTDECASSPCLHNGHCMDKINE	[E].INTDEcASsPcLHnGHcMDKINE.[F]	C6(Carbamidomethyl); S9(Hex(1)Pent(2)); C11(Carbamidomethyl); N14(Deamidated); C17(Carbamidomethyl)	1	1	Q01705	Q01705	Neurogenic locus notch homolog protein 1 OS=Mus musculus OX=10090 GN=Notch1 PE=1 SV=3	3	4	4	1	0	1	1	1	783.066	3129.24	3129.23	4.33735	0.00339314	0	0	1.07697e+06	HCD (High Energy Collision Dissociation)	MS2	1.24951	100	9.054	3659	3659	3657	FP030521_9.raw	0/0		17.7304	1100.55	979.976	1.2	1.86026e-18	1.05434e-18	0	0
FALSE	High	PMI-Byonic	PMI-Byonic (A2)	A	2	Unambiguous	INTDECASSPCLHNGHCMDKINE	[E].INTDEcASsPcLHNGHcMdKINE.[F]	C6(Carbamidomethyl); S9(Hex(1)Pent(1)); C11(Carbamidomethyl); C17(Carbamidomethyl); D19(Oxidation)	1	1	Q01705	Q01705	Neurogenic locus notch homolog protein 1 OS=Mus musculus OX=10090 GN=Notch1 PE=1 SV=3	3	4	4	1	0	1	1	1	753.809	3012.21	3012.2	5.92025	0.00445824	0	0	208688	HCD (High Energy Collision Dissociation)	MS2	19.4822	100	7.91952	3148	3148	3140	FP030521_9.raw	0/0		4.67179	463.948	463.948	1.2	2.12917e-05	1.32374e-06	0	0
FALSE	High	PMI-Byonic	PMI-Byonic (A2)	A	2	Unambiguous	INTDECASSPCLHNGHCMDKINE	[E].INTDEcASsPcLHnGHcMDKINE.[F]	C6(Carbamidomethyl); S9(Hex(1)Pent(2)); C11(Carbamidomethyl); N14(Deamidated); C17(Carbamidomethyl)	1	1	Q01705	Q01705	Neurogenic locus notch homolog protein 1 OS=Mus musculus OX=10090 GN=Notch1 PE=1 SV=3	3	4	4	1	0	1	1	1	783.065	3129.24	3129.23	3.79122	0.00296589	0	0	946325	HCD (High Energy Collision Dissociation)	MS2	12.3493	100	8.93817	3607	3607	3602	FP030521_9.raw	0/0		17.7304	1148.87	982.023	1.2	1.86026e-18	9.2002e-19	0	0
FALSE	High	PMI-Byonic	PMI-Byonic (A2)	A	2	Unambiguous	INTDECASSPCLHNGHCMDKINE	[E].INTDEcASsPcLHnGHcMDKINE.[F]	C6(Carbamidomethyl); S9(Hex(1)Pent(1)); C11(Carbamidomethyl); N14(Deamidated); C17(Carbamidomethyl)	1	1	Q01705	Q01705	Neurogenic locus notch homolog protein 1 OS=Mus musculus OX=10090 GN=Notch1 PE=1 SV=3	3	4	4	1	0	1	1	1	750.056	2997.2	2997.19	5.67639	0.0042533	0	0	984650	HCD (High Energy Collision Dissociation)	MS2	1.90603	100	8.936	3606	3606	3602	FP030521_9.raw	0/0		17.7304	1107.47	1001.7	1.2	1.86026e-18	7.31976e-19	0	0
FALSE	High	PMI-Byonic	PMI-Byonic (A2)	A	2	Unambiguous	INTDECASSPCLHNGHCMDKINE	[E].INTDEcASsPcLHNGHcMDKINE.[F]	C6(Carbamidomethyl); S9(Hex(1)Pent(1)R0); C11(Carbamidomethyl); C17(Carbamidomethyl)	1	1	Q01705	Q01705	Neurogenic locus notch homolog protein 1 OS=Mus musculus OX=10090 GN=Notch1 PE=1 SV=3	3	4	4	1	0	1	1	1	750.31	2998.22	2996.2	673.233	0.504286	0	0	1.01671e+06	HCD (High Energy Collision Dissociation)	MS2	31.4356	100	7.77029	3082	3082	3074	FP030521_9.raw	0/0		13.7304	928.245	853.337	1.2	1.86026e-14	1.82082e-15	0	0
FALSE	High	PMI-Byonic	PMI-Byonic (A2)	A	2	Unambiguous	FQCQCPKGFNGHLCQYDVDECASTPCKNGAKCLDGPNTYTCVCTE	[E].FQcQcPKGFnGHLcQYDVDEcAsTPcKnGAKcLDGPNTYTcVcTE.[G]	C3(Carbamidomethyl); C5(Carbamidomethyl); N10(Deamidated); C14(Carbamidomethyl); C21(Carbamidomethyl); S23(Hex(1)Pent(1)); C26(Carbamidomethyl); N28(Oxidation); C32(Carbamidomethyl); C41(Carbamidomethyl); C43(Carbamidomethyl)	1	1	Q01705	Q01705	Neurogenic locus notch homolog protein 1 OS=Mus musculus OX=10090 GN=Notch1 PE=1 SV=3	4	5	5	1	0	1	1	1	1133.26	5662.28	5658.26	709.887	0.803346	0	0	2.26149e+06	HCD (High Energy Collision Dissociation)	MS2	23.9905	80.586	11.7781	4879	4879	4878	FP030521_9.raw	0/0		6.27854	510.302	510.302	0	5.26575e-07	6.41875e-08	0	0
FALSE	High	PMI-Byonic	PMI-Byonic (A2)	A	2	Unambiguous	FQCQCPKGFNGHLCQYDVDECASTPCKNGAKCLDGPNTYTCVCTE	[E].FQcQcPKGFnGHLcQYDVDEcAStPcKNGAKcLDGPNTYTcVcTE.[G]	C3(Carbamidomethyl); C5(Carbamidomethyl); N10(Deamidated); C14(Carbamidomethyl); C21(Carbamidomethyl); T24(Hex(1)Pent(1)); C26(Carbamidomethyl); C32(Carbamidomethyl); C41(Carbamidomethyl); C43(Carbamidomethyl)	1	1	Q01705	Q01705	Neurogenic locus notch homolog protein 1 OS=Mus musculus OX=10090 GN=Notch1 PE=1 SV=3	4	5	5	1	0	1	1	1	1130.26	5647.28	5642.27	888.665	1.00282	0	0	2.15818e+06	HCD (High Energy Collision Dissociation)	MS2	24.0214	87.6411	11.7465	4865	4865	4856	FP030521_9.raw	0/0		1.92921	138.02	138.02	0	0.0117703	0.000521739	0	0
FALSE	High	PMI-Byonic	PMI-Byonic (A2)	A	2	Unambiguous	FQCQCPKGFNGHLCQYDVDECASTPCKNGAKCLDGPNTYTCVCTE	[E].FQcQcPKGFnGHLcQYDVDEcAsTPcKnGAKcLDGPNTYTcVcTE.[G]	C3(Carbamidomethyl); C5(Carbamidomethyl); N10(Deamidated); C14(Carbamidomethyl); C21(Carbamidomethyl); S23(Hex(1)Pent(1)); C26(Carbamidomethyl); N28(Oxidation); C32(Carbamidomethyl); C41(Carbamidomethyl); C43(Carbamidomethyl)	1	1	Q01705	Q01705	Neurogenic locus notch homolog protein 1 OS=Mus musculus OX=10090 GN=Notch1 PE=1 SV=3	4	5	5	1	0	1	1	1	1132.66	5659.27	5658.26	178.416	0.201905	0	0	631007	HCD (High Energy Collision Dissociation)	MS2	0	47.645	11.6578	4825	4825	4823	FP030521_9.raw	0/0		8.47391	616.205	616.205	0	3.35809e-09	2.98184e-10	0	0
FALSE	High	PMI-Byonic	PMI-Byonic (A2)	A	2	Unambiguous	FQCQCPKGFNGHLCQYDVDE	[E].FQcQcPKGFnGHLcQYDVDE.[C]	C3(Carbamidomethyl); C5(Carbamidomethyl); N10(Deamidated); C14(Carbamidomethyl)	1	1	Q01705	Q01705	Neurogenic locus notch homolog protein 1 OS=Mus musculus OX=10090 GN=Notch1 PE=1 SV=3	2	3	3	1	0	1	1	1	835.015	2503.03	2503.01	7.87678	0.00657189	0	0	285920	HCD (High Energy Collision Dissociation)	MS2	52.671	100	11.6338	4814	4814	4812	FP030521_9.raw	0/0		1.45204	195.767	195.767	27.5076	0.0353148	0.0021668	0	0
FALSE	High	PMI-Byonic	PMI-Byonic (A2)	A	2	Unambiguous	FQCQCPKGFNGHLCQYDVDECASTPCKNGAKCLDGPNTYTCVCTE	[E].FQcQcPKGFnGHLcQYDVDEcAStPcKNGAKcLDGPNTYTcVcTE.[G]	C3(Carbamidomethyl); C5(Carbamidomethyl); N10(Deamidated); C14(Carbamidomethyl); C21(Carbamidomethyl); T24(Hex(1)Pent(1)); C26(Carbamidomethyl); C32(Carbamidomethyl); C41(Carbamidomethyl); C43(Carbamidomethyl)	1	1	Q01705	Q01705	Neurogenic locus notch homolog protein 1 OS=Mus musculus OX=10090 GN=Notch1 PE=1 SV=3	4	5	5	1	0	1	1	1	1129.86	5645.28	5642.27	534.609	0.603281	0	0	5329257	HCD (High Energy Collision Dissociation)	MS2	22.5821	48.4504	11.5999	4799	4799	4790	FP030521_9.raw	0/0		6.27854	507.681	507.681	0	5.26575e-07	5.87476e-08	0	0
FALSE	High	PMI-Byonic	PMI-Byonic (A2)	A	2	Unambiguous	FQCQCPKGFNGHLCQYDVDE	[E].FQcQcPKGFnGHLcQYDVDE.[C]	C3(Carbamidomethyl); C5(Carbamidomethyl); N10(Deamidated); C14(Carbamidomethyl)	1	1	Q01705	Q01705	Neurogenic locus notch homolog protein 1 OS=Mus musculus OX=10090 GN=Notch1 PE=1 SV=3	2	3	3	1	0	1	1	1	835.017	2503.04	2503.01	9.99825	0.00834191	0	0	379450	HCD (High Energy Collision Dissociation)	MS2	6.12378	100	10.8204	4446	4446	4438	FP030521_9.raw	0/0		3.67506	388.198	329.085	73.3353	0.000211321	9.32072e-06	0	0
FALSE	High	PMI-Byonic	PMI-Byonic (A2)	A	2	Unambiguous	FQCQCPKGFNGHLCQYDVDE	[E].FQcQcPKGFnGHLcQYDVDE.[C]	C3(Carbamidomethyl); C5(Carbamidomethyl); N10(Deamidated); C14(Carbamidomethyl)	1	1	Q01705	Q01705	Neurogenic locus notch homolog protein 1 OS=Mus musculus OX=10090 GN=Notch1 PE=1 SV=3	2	3	3	1	0	1	1	1	835.013	2503.03	2503.01	5.90162	0.00492394	0	0	905771	HCD (High Energy Collision Dissociation)	MS2	5.83657	100	11.5039	4755	4755	4746	FP030521_9.raw	0/0		5.24637	419.048	306.011	91.3847	5.67057e-06	5.14244e-07	0	0
FALSE	High	PMI-Byonic	PMI-Byonic (A2)	A	2	Unambiguous	FQCQCPKGFNGHLCQYDVDECASTPCKNGAKCLDGPNTYTCVCTE	[E].FQcQcPKGFnGHLcQYDVDEcAsTPcKNGAKcLDGPNTYTcVcTE.[G]	C3(Carbamidomethyl); C5(Carbamidomethyl); N10(Deamidated); C14(Carbamidomethyl); C21(Carbamidomethyl); S23(Hex(1)Pent(1)); C26(Carbamidomethyl); C32(Carbamidomethyl); C41(Carbamidomethyl); C43(Carbamidomethyl)	1	1	Q01705	Q01705	Neurogenic locus notch homolog protein 1 OS=Mus musculus OX=10090 GN=Notch1 PE=1 SV=3	4	5	5	1	0	1	1	1	1129.86	5645.29	5642.27	535.258	0.604013	0	0	3.18101e+06	HCD (High Energy Collision Dissociation)	MS2	44.2611	49.1231	11.4083	4711	4711	4702	FP030521_9.raw	0/0		3.25955	300.955	300.955	0	0.000550107	2.9019e-05	0	0
FALSE	High	PMI-Byonic	PMI-Byonic (A2)	A	2	Unambiguous	FQCQCPKGFNGHLCQYDVDECASTPCKNGAKCLDGPNTYTCVCTE	[E].FQcQcPKGFNGHLcQYDVDEcAsTPcKNGAKcLDGPNTYTcVcTE.[G]	C3(Carbamidomethyl); C5(Carbamidomethyl); C14(Carbamidomethyl); C21(Carbamidomethyl); S23(Hex(1)Pent(1)); C26(Carbamidomethyl); C32(Carbamidomethyl); C41(Carbamidomethyl); C43(Carbamidomethyl)	1	1	Q01705	Q01705	Neurogenic locus notch homolog protein 1 OS=Mus musculus OX=10090 GN=Notch1 PE=1 SV=3	4	5	5	1	0	1	1	1	1129.67	5644.31	5641.28	537.213	0.606114	0	0	1.53155e+06	HCD (High Energy Collision Dissociation)	MS2	37.4368	100	10.8248	4448	4448	4438	FP030521_9.raw	0/0		4.73832	359.653	359.653	0	1.82674e-05	1.14858e-06	0	0
FALSE	High	PMI-Byonic	PMI-Byonic (A2)	A	2	Unambiguous	FQCQCPKGFNGHLCQYDVDECASTPCKNGAKCLDGPNTYTCVCTE	[E].FQcQcPKGFNGHLcQYDVDEcAsTPcKnGAKcLDGPNTYTcVcTE.[G]	C3(Carbamidomethyl); C5(Carbamidomethyl); C14(Carbamidomethyl); C21(Carbamidomethyl); S23(Hex(1)Pent(1)); C26(Carbamidomethyl); N28(Oxidation); C32(Carbamidomethyl); C41(Carbamidomethyl); C43(Carbamidomethyl)	1	1	Q01705	Q01705	Neurogenic locus notch homolog protein 1 OS=Mus musculus OX=10090 GN=Notch1 PE=1 SV=3	4	5	5	1	0	1	1	1	1132.27	5657.31	5657.28	4.98652	0.00564203	0	0	242155	HCD (High Energy Collision Dissociation)	MS2	1.67556	100	10.8735	4470	4470	4460	FP030521_9.raw	0/0		6.27854	518.81	518.81	0	5.26575e-07	4.74747e-08	0	0
FALSE	High	PMI-Byonic	PMI-Byonic (A2)	A	2	Unambiguous	FQCQCPKGFNGHLCQYDVDE	[E].FQcQcPKGFNGHLcQYDVDE.[C]	C3(Carbamidomethyl); C5(Carbamidomethyl); C14(Carbamidomethyl)	1	1	Q01705	Q01705	Neurogenic locus notch homolog protein 1 OS=Mus musculus OX=10090 GN=Notch1 PE=1 SV=3	2	3	3	1	0	1	1	1	834.684	2502.04	2502.03	3.85771	0.00321736	0	0	400689	HCD (High Energy Collision Dissociation)	MS2	0	100	10.6266	4359	4359	4350	FP030521_9.raw	0/0		3.9998	396.402	353.684	353.684	0.000100047	4.11893e-06	0	0
FALSE	High	PMI-Byonic	PMI-Byonic (A2)	A	2	Unambiguous	FQCQCPKGFNGHLCQYDVDE	[E].FQcQcPKGFNGHLcQYDVDE.[C]	C3(Carbamidomethyl); C5(Carbamidomethyl); C14(Carbamidomethyl)	1	1	Q01705	Q01705	Neurogenic locus notch homolog protein 1 OS=Mus musculus OX=10090 GN=Notch1 PE=1 SV=3	2	3	3	1	0	1	1	1	834.684	2502.04	2502.03	3.85771	0.00321736	0	0	3.28546e+06	HCD (High Energy Collision Dissociation)	MS2	1.99531	93.6687	10.488	4296	4296	4295	FP030521_9.raw	0/0		5.40601	500.373	312.144	312.144	3.92632e-06	3.69878e-07	0	0
FALSE	High	PMI-Byonic	PMI-Byonic (A2)	A	2	Unambiguous	FQCQCPKGFNGHLCQYDVDE	[E].FQcQcPKGFnGHLcQYDVDE.[C]	C3(Carbamidomethyl); C5(Carbamidomethyl); N10(Deamidated); C14(Carbamidomethyl)	1	1	Q01705	Q01705	Neurogenic locus notch homolog protein 1 OS=Mus musculus OX=10090 GN=Notch1 PE=1 SV=3	2	3	3	1	0	1	1	1	835.013	2503.02	2503.01	5.17008	0.00431359	0	0	2.77007e+06	HCD (High Energy Collision Dissociation)	MS2	0	100	10.9294	4494	4494	4493	FP030521_9.raw	0/0		6.02429	520.063	334.705	90.0309	9.456e-07	1.23525e-07	0	0
FALSE	High	PMI-Byonic	PMI-Byonic (A2)	A	2	Unambiguous	FQCQCPKGFNGHLCQYDVDECASTPCKNGAKCLDGPNTYTCVCTE	[E].FQcQcPKGFNGHLcQYDVDEcAsTPcKNGAKcLDGPNTYTcVcTE.[G]	C3(Carbamidomethyl); C5(Carbamidomethyl); C14(Carbamidomethyl); C21(Carbamidomethyl); S23(Hex(1)Pent(1)); C26(Carbamidomethyl); C32(Carbamidomethyl); C41(Carbamidomethyl); C43(Carbamidomethyl)	1	1	Q01705	Q01705	Neurogenic locus notch homolog protein 1 OS=Mus musculus OX=10090 GN=Notch1 PE=1 SV=3	4	5	5	1	0	1	1	1	1129.67	5644.3	5641.28	535.049	0.603673	0	0	1.31056e+06	HCD (High Energy Collision Dissociation)	MS2	0	100	10.9698	4513	4513	4504	FP030521_9.raw	0/0		6.11889	410.735	410.735	0	7.60513e-07	8.9205e-08	0	0
FALSE	High	PMI-Byonic	PMI-Byonic (A2)	A	2	Unambiguous	FQCQCPKGFNGHLCQYDVDE	[E].FQcQcPKGFNGHLcQYDVDE.[C]	C3(Carbamidomethyl); C5(Carbamidomethyl); C14(Carbamidomethyl)	1	1	Q01705	Q01705	Neurogenic locus notch homolog protein 1 OS=Mus musculus OX=10090 GN=Notch1 PE=1 SV=3	2	3	3	1	0	1	1	1	834.684	2502.04	2502.03	4.36999	0.00364461	0	0	6200340	HCD (High Energy Collision Dissociation)	MS2	0	47.9443	10.3814	4247	4247	4240	FP030521_9.raw	0/0		5.40601	502.008	307.781	307.781	3.92632e-06	3.35011e-07	0	0
FALSE	High	PMI-Byonic	PMI-Byonic (A2)	A	2	Unambiguous	FQCQCPKGFNGHLCQYDVDECASTPCKNGAKCLDGPNTYTCVCTE	[E].FQcQcPKGFnGHLcQYDVDEcAStPcKNGAKcLDGPnTYTcVcTE.[G]	C3(Carbamidomethyl); C5(Carbamidomethyl); N10(Deamidated); C14(Carbamidomethyl); C21(Carbamidomethyl); T24(Hex(1)Pent(1)); C26(Carbamidomethyl); C32(Carbamidomethyl); N37(Oxidation); C41(Carbamidomethyl); C43(Carbamidomethyl)	1	1	Q01705	Q01705	Neurogenic locus notch homolog protein 1 OS=Mus musculus OX=10090 GN=Notch1 PE=1 SV=3	4	5	5	1	0	1	1	1	1132.66	5659.28	5658.26	179.279	0.202882	0	0	788674	HCD (High Energy Collision Dissociation)	MS2	0	52.0736	11.5384	4770	4770	4768	FP030521_9.raw	0/0		6.72081	537.308	537.308	0	1.90191e-07	1.63022e-08	0	0
FALSE	High	PMI-Byonic	PMI-Byonic (A2)	A	2	Unambiguous	FQCQCPKGFNGHLCQYDVDECASTPCKNGAKCLDGPNTYTCVCTE	[E].FQcQcPKGFNGHLcQYDVDEcAsTPcKnGAKcLDGPNTYTcVcTE.[G]	C3(Carbamidomethyl); C5(Carbamidomethyl); C14(Carbamidomethyl); C21(Carbamidomethyl); S23(Hex(1)Pent(1)); C26(Carbamidomethyl); N28(Deamidated); C32(Carbamidomethyl); C41(Carbamidomethyl); C43(Carbamidomethyl)	1	1	Q01705	Q01705	Neurogenic locus notch homolog protein 1 OS=Mus musculus OX=10090 GN=Notch1 PE=1 SV=3	4	5	5	1	0	1	1	1	1129.26	5642.28	5642.27	3.14534	0.00354936	0	0	865825	HCD (High Energy Collision Dissociation)	MS2	0	69.9182	11.0951	4569	4569	4559	FP030521_9.raw	0/0		8.47391	604.335	604.335	0	3.35809e-09	2.45427e-10	0	0
FALSE	High	PMI-Byonic	PMI-Byonic (A2)	A	2	Unambiguous	FQCQCPKGFNGHLCQYDVDECASTPCKNGAKCLDGPNTYTCVCTE	[E].FQcQcPKGFNGHLcQYDVDEcAsTPcKNGAKcLdGPNTYTcVcTE.[G]	C3(Carbamidomethyl); C5(Carbamidomethyl); C14(Carbamidomethyl); C21(Carbamidomethyl); S23(Hex(1)Pent(1)); C26(Carbamidomethyl); C32(Carbamidomethyl); D34(Oxidation); C41(Carbamidomethyl); C43(Carbamidomethyl)	1	1	Q01705	Q01705	Neurogenic locus notch homolog protein 1 OS=Mus musculus OX=10090 GN=Notch1 PE=1 SV=3	4	5	5	1	0	1	1	1	1133.07	5661.31	5657.28	712.299	0.805935	0	0	1.80783e+06	HCD (High Energy Collision Dissociation)	MS2	24.5278	100	11.0426	4545	4545	4537	FP030521_9.raw	0/0		6.31844	447.134	447.134	0	4.80356e-07	3.60506e-08	0	0
FALSE	High	PMI-Byonic	PMI-Byonic (A2)	A	2	Unambiguous	FQCQCPKGFNGHLCQYDVDECASTPCKNGAKCLDGPNTYTCVCTE	[E].FQcQcPKGFNGHLcQYDVDEcAsTPcKNGAKcLdGPNTYTcVcTE.[G]	C3(Carbamidomethyl); C5(Carbamidomethyl); C14(Carbamidomethyl); C21(Carbamidomethyl); S23(Hex(1)Pent(1)); C26(Carbamidomethyl); C32(Carbamidomethyl); D34(Oxidation); C41(Carbamidomethyl); C43(Carbamidomethyl)	1	1	Q01705	Q01705	Neurogenic locus notch homolog protein 1 OS=Mus musculus OX=10090 GN=Notch1 PE=1 SV=3	4	5	5	1	0	1	1	1	1132.46	5658.29	5657.28	179.01	0.202541	0	0	1691242	HCD (High Energy Collision Dissociation)	MS2	0	27.8594	11.1534	4595	4595	4592	FP030521_9.raw	0/0		6.72081	541.366	541.366	0	1.90191e-07	1.39837e-08	0	0
FALSE	High	PMI-Byonic	PMI-Byonic (A2)	A	2	Unambiguous	FQCQCPKGFNGHLCQYDVDE	[E].FQcQcPKGFnGHLcQYDVDE.[C]	C3(Carbamidomethyl); C5(Carbamidomethyl); N10(Deamidated); C14(Carbamidomethyl)	1	1	Q01705	Q01705	Neurogenic locus notch homolog protein 1 OS=Mus musculus OX=10090 GN=Notch1 PE=1 SV=3	2	3	3	1	0	1	1	1	835.013	2503.02	2503.01	4.95062	0.00413049	0	0	4098642	HCD (High Energy Collision Dissociation)	MS2	1.13915	59.8903	11.2255	4628	4628	4625	FP030521_9.raw	0/0		5.84828	527.652	319.54	91.8263	1.41816e-06	1.61082e-07	0	0
FALSE	High	PMI-Byonic	PMI-Byonic (A2)	A	2	Unambiguous	FQCQCPKGFNGHLCQYDVDECASTPCKNGAKCLDGPNTYTCVCTE	[E].FQcQcPKGFnGHLcQYDVDEcAsTPcKNGAKcLDGPNTYTcVcTE.[G]	C3(Carbamidomethyl); C5(Carbamidomethyl); N10(Deamidated); C14(Carbamidomethyl); C21(Carbamidomethyl); S23(Hex(1)Pent(1)); C26(Carbamidomethyl); C32(Carbamidomethyl); C41(Carbamidomethyl); C43(Carbamidomethyl)	1	1	Q01705	Q01705	Neurogenic locus notch homolog protein 1 OS=Mus musculus OX=10090 GN=Notch1 PE=1 SV=3	4	5	5	1	0	1	1	1	1129.27	5642.3	5642.27	5.63336	0.00635698	0	0	394346	HCD (High Energy Collision Dissociation)	MS2	3.88084	100	11.2802	4652	4652	4647	FP030521_9.raw	0/0		6.27854	519.953	519.953	0	5.26575e-07	5.31783e-08	0	0
FALSE	High	PMI-Byonic	PMI-Byonic (A2)	A	2	Unambiguous	FQCQCPKGFNGHLCQYDVDE	[E].FQcQcPKGFnGHLcQYDVDE.[C]	C3(Carbamidomethyl); C5(Carbamidomethyl); N10(Deamidated); C14(Carbamidomethyl)	1	1	Q01705	Q01705	Neurogenic locus notch homolog protein 1 OS=Mus musculus OX=10090 GN=Notch1 PE=1 SV=3	2	3	3	1	0	1	1	1	835.012	2503.02	2503.01	4.14593	0.0034591	0	0	2378437	HCD (High Energy Collision Dissociation)	MS2	0	51.3035	11.3464	4681	4681	4680	FP030521_9.raw	0/0		5.17847	504.334	264.334	101.175	6.63032e-06	6.7413e-07	0	0
FALSE	High	PMI-Byonic	PMI-Byonic (A2)	A	2	Unambiguous	FQCQCPKGFNGHLCQYDVDECASTPCKNGAKCLDGPNTYTCVCTE	[E].FQcQcPKGFnGHLcQYDVDEcAsTPcKNGAKcLDGPnTYTcVcTE.[G]	C3(Carbamidomethyl); C5(Carbamidomethyl); N10(Deamidated); C14(Carbamidomethyl); C21(Carbamidomethyl); S23(Hex(1)Pent(1)); C26(Carbamidomethyl); C32(Carbamidomethyl); N37(Oxidation); C41(Carbamidomethyl); C43(Carbamidomethyl)	1	1	Q01705	Q01705	Neurogenic locus notch homolog protein 1 OS=Mus musculus OX=10090 GN=Notch1 PE=1 SV=3	4	5	5	1	0	1	1	1	1132.46	5658.29	5658.26	4.42346	0.00500582	0	0	968210	HCD (High Energy Collision Dissociation)	MS2	0	56.4875	11.3956	4704	4704	4702	FP030521_9.raw	0/0		5.19648	459.235	459.235	0	6.36086e-06	6.1898e-07	0	0
FALSE	High	PMI-Byonic	PMI-Byonic (A2)	A	2	Unambiguous	FQCQCPKGFNGHLCQYDVDECASTPCKNGAKCLDGPNTYTCVCTE	[E].FQcQcPKGFNGHLcQYDVDEcAStPcKNGAKcLDGPNTYTcVcTE.[G]	C3(Carbamidomethyl); C5(Carbamidomethyl); C14(Carbamidomethyl); C21(Carbamidomethyl); T24(Hex(1)Pent(2)); C26(Carbamidomethyl); C32(Carbamidomethyl); C41(Carbamidomethyl); C43(Carbamidomethyl)	1	1	Q01705	Q01705	Neurogenic locus notch homolog protein 1 OS=Mus musculus OX=10090 GN=Notch1 PE=1 SV=3	4	5	5	1	0	1	1	1	1156.27	5777.33	5773.32	694.602	0.802033	0	0	659729	HCD (High Energy Collision Dissociation)	MS2	31.5823	100	11.1438	4591	4591	4581	FP030521_9.raw	0/0		1.90865	101.065	101.065	0	0.0123409	0.00060325	0	0
FALSE	High	PMI-Byonic	PMI-Byonic (A2)	A	2	Unambiguous	CASTPCKNGAKCLDGPNTYTCVCTE	[E].cASTPcKnGAKcLdGPNtYTcVcTE.[G]	C1(Carbamidomethyl); C6(Carbamidomethyl); N8(Deamidated); C12(Carbamidomethyl); D14(Oxidation); T18(Hex(1)Pent(1)); C21(Carbamidomethyl); C23(Carbamidomethyl)	1	1	Q01705	Q01705	Neurogenic locus notch homolog protein 1 OS=Mus musculus OX=10090 GN=Notch1 PE=1 SV=3	1	3	3	1	0	1	1	1	1059.1	3175.27	3175.25	7.27799	0.00770315	0	0	413801	HCD (High Energy Collision Dissociation)	MS2	0	100	9.29124	3766	3766	3756	FP030521_9.raw	0/0		5.25437	426.676	426.676	2.4	5.56708e-06	4.65136e-07	0	0
FALSE	High	PMI-Byonic	PMI-Byonic (A2)	A	2	Unambiguous	ECDPDPCHYGSCKDGVATFTCLCQPGYTGHHCETNINE	[D].EcDPDPcHYGScKdGVATFTcLcQPGYtGHHcEtNINE.[C]	C2(Carbamidomethyl); C7(Carbamidomethyl); C12(Carbamidomethyl); D14(Oxidation); C21(Carbamidomethyl); C23(Carbamidomethyl); T28(Hex(1)Pent(1)); C32(Carbamidomethyl); T34(HexNAc(1)Fuc(1))	1	1	Q01705	Q01705	Neurogenic locus notch homolog protein 1 OS=Mus musculus OX=10090 GN=Notch1 PE=1 SV=3	3	5	5	1	0	1	1	1	1030.82	5150.07	5145.99	793.451	0.816619	0	0	1.90473e+06	HCD (High Energy Collision Dissociation)	MS2	31.5627	100	11.9205	4943	4943	4933	FP030521_9.raw	0/0		5.8997	583.141	583.141	1.2	1.2598e-06	1.35486e-07	0	0
FALSE	High	PMI-Byonic	PMI-Byonic (A2)	A	2	Unambiguous	CDPDPCHYGSCKDGVATFTCLCQPGYTGHHCETNINE	[E].cDPDPcHYGScKdGVAtFtcLcQPGYTGHHcETNINE.[C]	C1(Carbamidomethyl); C6(Carbamidomethyl); C11(Carbamidomethyl); D13(Oxidation); T17(HexNAc(1)Hex(1)Fuc(1)); T19(Hex(1)Pent(2)); C20(Carbamidomethyl); C22(Carbamidomethyl); C31(Carbamidomethyl)	1	1	Q01705	Q01705	Neurogenic locus notch homolog protein 1 OS=Mus musculus OX=10090 GN=Notch1 PE=1 SV=3	2	5	5	1	0	1	1	1	1063.43	5313.13	5311.04	392.656	0.417083	0	0	1.96838e+06	HCD (High Energy Collision Dissociation)	MS2	20.6481	100	11.8415	4908	4908	4900	FP030521_9.raw	0/0		8.89969	700.745	700.745	0	1.25981e-09	1.00736e-10	0	0
FALSE	High	PMI-Byonic	PMI-Byonic (A2)	A	2	Unambiguous	TNINECHSQPCRHGGTCQDRD	[E].TNInEcHsQPcRHGGTcQDRD.[N]	N4(Deamidated); C6(Carbamidomethyl); S8(HexNAc(1)Hex(1)Fuc(1)); C11(Carbamidomethyl); C17(Carbamidomethyl)	1	1	Q01705	Q01705	Neurogenic locus notch homolog protein 1 OS=Mus musculus OX=10090 GN=Notch1 PE=1 SV=3	2	5	5	1	0	1	1	1	611.651	3054.22	3054.21	4.41532	0.00269706	0	0	234056	HCD (High Energy Collision Dissociation)	MS2	18.3185	100	6.93873	2709	2709	2704	FP030521_9.raw	0/0		1.53206	44.2606	44.2606	6	0.0293724	0.00154343	0	0
FALSE	High	PMI-Byonic	PMI-Byonic (A2)	A	2	Unambiguous	TNINECHSQPCRHGGTCQDRD	[E].TNInEcHsQPcRHGGTcQDRD.[N]	N4(Deamidated); C6(Carbamidomethyl); S8(HexNAc(1)Hex(1)Fuc(1)); C11(Carbamidomethyl); C17(Carbamidomethyl)	1	1	Q01705	Q01705	Neurogenic locus notch homolog protein 1 OS=Mus musculus OX=10090 GN=Notch1 PE=1 SV=3	2	5	5	1	0	1	1	1	611.648	3054.21	3054.21	-0.180987	-0.000110555	0	0	187044	HCD (High Energy Collision Dissociation)	MS2	26.8957	100	6.43613	2488	2488	2481	FP030521_9.raw	0/0		1.53206	4.22408	4.22408	3.52406	0.0293724	0.0013579	0	0
FALSE	High	PMI-Byonic	PMI-Byonic (A2)	A	2	Unambiguous	ECAGSPCHNGGTCEDGIAGFTCRCPE	[D].EcAGSPcHnGGTcEdGIAGFTcRcPE.[G]	C2(Carbamidomethyl); C7(Carbamidomethyl); N9(Deamidated); C13(Carbamidomethyl); D15(Oxidation); C22(Carbamidomethyl); C24(Carbamidomethyl)	1	1	Q01705	Q01705	Neurogenic locus notch homolog protein 1 OS=Mus musculus OX=10090 GN=Notch1 PE=1 SV=3	3	3	3	1	0	1	1	1	973.031	2917.08	2916.07	344.432	0.334797	0	0	972594	HCD (High Energy Collision Dissociation)	MS2	0	100	12.5814	5238	5238	5230	FP030521_9.raw	0/0		2.68881	277.442	56.9188	45.0632	0.00204733	5.50504e-05	0	0
FALSE	High	PMI-Byonic	PMI-Byonic (A2)	A	2	Unambiguous	ECAGSPCHNGGTCEDGIAGFTCRCPE	[D].EcAGSPcHNGGTcEdGIAGFTcRcPE.[G]	C2(Carbamidomethyl); C7(Carbamidomethyl); C13(Carbamidomethyl); D15(Oxidation); C22(Carbamidomethyl); C24(Carbamidomethyl)	1	1	Q01705	Q01705	Neurogenic locus notch homolog protein 1 OS=Mus musculus OX=10090 GN=Notch1 PE=1 SV=3	3	3	3	1	0	1	1	1	972.37	2915.1	2915.09	1.71795	0.00166933	0	0	1040464	HCD (High Energy Collision Dissociation)	MS2	0	100	11.738	4861	4861	4856	FP030521_9.raw	0/0		4.28045	349.26	349.26	29.669	5.24268e-05	2.30329e-06	0	0
FALSE	High	PMI-Byonic	PMI-Byonic (A2)	A	2	Unambiguous	GYHDPTCLSE	[E].GYHDPTcLSE.[V]	C7(Carbamidomethyl)	1	1	Q01705	Q01705	Neurogenic locus notch homolog protein 1 OS=Mus musculus OX=10090 GN=Notch1 PE=1 SV=3	0	2	2	1	0	1	1	1	589.745	1178.48	1178.48	3.98274	0.00234679	0	0	8.1813e+06	HCD (High Energy Collision Dissociation)	MS2	5.84716	12.1915	8.17815	3263	3263	3261	FP030521_9.raw	0/0		6.4016	607.518	318.145	318.145	3.96643e-07	3.04968e-08	0	0
FALSE	High	PMI-Byonic	PMI-Byonic (A2)	A	2	Unambiguous	GYHDPTCLSE	[E].GYHDPTcLSE.[V]	C7(Carbamidomethyl)	1	1	Q01705	Q01705	Neurogenic locus notch homolog protein 1 OS=Mus musculus OX=10090 GN=Notch1 PE=1 SV=3	0	2	2	1	0	1	1	1	589.745	1178.48	1178.48	3.77558	0.00222472	0	0	75877064	HCD (High Energy Collision Dissociation)	MS2	0.250373	2.9815	8.05429	3207	3207	3206	FP030521_9.raw	0/0		5.45566	629.845	336.995	336.995	3.50223e-06	1.95175e-07	0	0
FALSE	High	PMI-Byonic	PMI-Byonic (A2)	A	2	Unambiguous	GYHDPTCLSE	[E].GYHDPTcLSE.[V]	C7(Carbamidomethyl)	1	1	Q01705	Q01705	Neurogenic locus notch homolog protein 1 OS=Mus musculus OX=10090 GN=Notch1 PE=1 SV=3	0	2	2	1	0	1	1	1	589.745	1178.48	1178.48	4.18991	0.00246886	0	0	2.22698e+06	HCD (High Energy Collision Dissociation)	MS2	4.9596	52.2129	7.93404	3154	3154	3151	FP030521_9.raw	0/0		6.57762	612.746	350.589	350.589	2.64473e-07	2.26523e-08	0	0
[truncated: 7 more columns]

## Sheet: FP112420_24-(01)
Checked	Confidence	Identifying Node Type	Identifying Node	Search ID	Identifying Node No	PSM Ambiguity	Sequence	Annotated Sequence	Modifications	# Protein Groups	# Proteins	Master Protein Accessions	Protein Accessions	Protein Descriptions	# Missed Cleavages	Charge	Original Precursor Charge	DeltaScore	DeltaCn	Rank	Search Engine Rank	Concatenated Rank	m/z [Da]	MH+ [Da]	Theo. MH+ [Da]	DeltaM [ppm]	Deltam/z [Da]	Matched Ions	Total Ions	Intensity	Activation Type	MS Order	Isolation Interference [%]	Ion Inject Time [ms]	RT [min]	First Scan	Last Scan	Master Scan(s)	Spectrum File	Ions Matched	Annotation	|Log Prob|	Byonic Score	Delta Byonic Score	Delta Mod Score	PEP 2D	q-Value 2D	FDR 2D	Peptide Group FDR 2D
FALSE	High	PMI-Byonic	PMI-Byonic (A2)	A	2	Unambiguous	VANGTE	[E].VAnGTE.[A]	N3(Deamidated)	1	1	Q01705	Q01705	Neurogenic locus notch homolog protein 1 OS=Mus musculus OX=10090 GN=Notch1 PE=1 SV=3	0	2	2	1	0	1	1	1	590.808	1180.61	591.262	996761	294.673	0	0	300373	HCD (High Energy Collision Dissociation)	MS2	10.6499	100	11.9907	4215	4215	4211	FP112420_24.raw	0/0		1.26028	28.9045	2.00421	2.00421	0.054919	0.00722578	0	0
FALSE	High	PMI-Byonic	PMI-Byonic (A2)	A	2	Unambiguous	YKCRCPPGWSGKSCQQADPCASNPCANGGQCLPFE	[E].YKcRcPPGWSGKscQQADPcASNPcANGGQcLPFE.[S]	C3(Carbamidomethyl); C5(Carbamidomethyl); S13(Hex(1)Pent(1)); C14(Carbamidomethyl); C20(Carbamidomethyl); C25(Carbamidomethyl); C31(Carbamidomethyl)	1	1	Q01705	Q01705	Neurogenic locus notch homolog protein 1 OS=Mus musculus OX=10090 GN=Notch1 PE=1 SV=3	0	4	4	1	0	1	1	1	1085.7	4339.76	4338.77	228.442	0.247789	0	0	479944	HCD (High Energy Collision Dissociation)	MS2	0	100	11.479	3990	3990	3980	FP112420_24.raw	0/0		4.57232	473.19	473.19	0	2.6772e-05	5.049e-06	0	0
FALSE	High	PMI-Byonic	PMI-Byonic (A2)	A	2	Unambiguous	SSYICRCPPGFHGPTCRQDVNECSQNPGLCRHGGTCHNE	[E].SSYIcRcPPGFHGPtcRQDVNEcSQNPGLcRHGGTcHNE.[I]	C5(Carbamidomethyl); C7(Carbamidomethyl); T15(Fuc(1)); C16(Carbamidomethyl); C23(Carbamidomethyl); C30(Carbamidomethyl); C36(Carbamidomethyl)	1	1	Q01705	Q01705	Neurogenic locus notch homolog protein 1 OS=Mus musculus OX=10090 GN=Notch1 PE=1 SV=3	2	6	6	1	0	1	1	1	792.834	4751.97	4747.98	841.245	0.665702	0	0	478118	HCD (High Energy Collision Dissociation)	MS2	7.6356	100	8.96185	2883	2883	2876	FP112420_24.raw	0/0		2.64274	249.053	249.053	0	0.00227648	0.00031154	0	0
FALSE	High	PMI-Byonic	PMI-Byonic (A2)	A	2	Unambiguous	SSYICRCPPGFHGPTCRQDVNE	[E].SSYIcRcPPGFHGPTcRQDVNE.[C]	C5(Carbamidomethyl); C7(Carbamidomethyl); C16(Carbamidomethyl)	1	1	Q01705	Q01705	Neurogenic locus notch homolog protein 1 OS=Mus musculus OX=10090 GN=Notch1 PE=1 SV=3	1	4	4	1	0	1	1	1	660.041	2637.14	2637.14	1.63742	0.00107953	0	0	5.09969e+06	HCD (High Energy Collision Dissociation)	MS2	0.268799	52.307	9.52864	3132	3132	3129	FP112420_24.raw	0/0		4.04306	487.991	358.527	358.527	9.05618e-05	1.48186e-05	0	0
FALSE	High	PMI-Byonic	PMI-Byonic (A2)	A	2	Unambiguous	SSYICRCPPGFHGPTCRQDVNE	[E].SSYIcRcPPGFHGPTcRQDVNE.[C]	C5(Carbamidomethyl); C7(Carbamidomethyl); C16(Carbamidomethyl)	1	1	Q01705	Q01705	Neurogenic locus notch homolog protein 1 OS=Mus musculus OX=10090 GN=Notch1 PE=1 SV=3	1	3	3	1	0	1	1	1	879.719	2637.14	2637.14	1.24906	0.00109798	0	0	979810	HCD (High Energy Collision Dissociation)	MS2	0	100	9.55746	3145	3145	3140	FP112420_24.raw	0/0		10.0669	757.226	651.089	651.089	8.57295e-11	8.5721e-11	0	0
FALSE	High	PMI-Byonic	PMI-Byonic (A2)	A	2	Unambiguous	SSYICRCPPGFHGPTCRQDVNE	[E].SSYIcRcPPGFHGPTcRQDVNE.[C]	C5(Carbamidomethyl); C7(Carbamidomethyl); C16(Carbamidomethyl)	1	1	Q01705	Q01705	Neurogenic locus notch homolog protein 1 OS=Mus musculus OX=10090 GN=Notch1 PE=1 SV=3	1	4	4	1	0	1	1	1	660.042	2637.14	2637.14	2.00773	0.00132367	0	0	12780736	HCD (High Energy Collision Dissociation)	MS2	0	11.7843	9.65145	3185	3185	3184	FP112420_24.raw	0/0		4.47554	477.516	390.892	390.892	3.3455e-05	7.74919e-06	0	0
FALSE	High	PMI-Byonic	PMI-Byonic (A2)	A	2	Unambiguous	IGSYRCACRATHTGPHCELPYVPCSPSPCQNGGTCRPTGDTTHE	[E].IGsYRcAcRATHTGPHcELPYVPcSPSPcQnGGTcRPTGDTTHE.[C]	S3(Fuc(1)); C6(Carbamidomethyl); C8(Carbamidomethyl); C17(Carbamidomethyl); C24(Carbamidomethyl); C29(Carbamidomethyl); N31(Deamidated); C35(Carbamidomethyl)	1	1	Q01705	Q01705	Neurogenic locus notch homolog protein 1 OS=Mus musculus OX=10090 GN=Notch1 PE=1 SV=3	2	6	6	1	0	1	1	1	859.539	5152.2	5149.18	585.805	0.502736	0	0	532670	HCD (High Energy Collision Dissociation)	MS2	0	100	10.001	3340	3340	3338	FP112420_24.raw	0/0		4.13433	225.524	225.524	1.6	7.33958e-05	1.10315e-05	0	0
FALSE	High	PMI-Byonic	PMI-Byonic (A2)	A	2	Unambiguous	IGSYRCACRATHTGPHCELPYVPCSPSPCQNGGTCRPTGDTTHE	[E].IGSYRcAcRATHTGPHcELPYVPcSPSPcQnGGtcRPTGDTTHE.[C]	C6(Carbamidomethyl); C8(Carbamidomethyl); C17(Carbamidomethyl); C24(Carbamidomethyl); C29(Carbamidomethyl); N31(Deamidated); T34(Fuc(1)); C35(Carbamidomethyl)	1	1	Q01705	Q01705	Neurogenic locus notch homolog protein 1 OS=Mus musculus OX=10090 GN=Notch1 PE=1 SV=3	2	6	6	1	0	1	1	1	859.538	5152.19	5149.18	584.952	0.502004	0	0	3717473	HCD (High Energy Collision Dissociation)	MS2	39.0784	68.7296	9.88295	3288	3288	3283	FP112420_24.raw	0/0		8.66886	659.076	659.076	4.8	2.14358e-09	1.27688e-09	0	0
FALSE	High	PMI-Byonic	PMI-Byonic (A2)	A	2	Unambiguous	IGSYRCACRATHTGPHCELPYVPCSPSPCQNGGTCRPTGDTTHE	[E].IGSYRcAcRATHTGPHcELPYVPcSPSPcQnGGtcRPTGDTTHE.[C]	C6(Carbamidomethyl); C8(Carbamidomethyl); C17(Carbamidomethyl); C24(Carbamidomethyl); C29(Carbamidomethyl); N31(Deamidated); T34(Fuc(1)); C35(Carbamidomethyl)	1	1	Q01705	Q01705	Neurogenic locus notch homolog protein 1 OS=Mus musculus OX=10090 GN=Notch1 PE=1 SV=3	2	5	5	1	0	1	1	1	1031.65	5154.2	5149.18	974.326	1.0034	0	0	1.39871e+06	HCD (High Energy Collision Dissociation)	MS2	33.7482	100	9.8367	3268	3268	3261	FP112420_24.raw	0/0		5.31137	463.536	463.536	3.47378	4.88236e-06	1.37534e-06	0	0
FALSE	High	PMI-Byonic	PMI-Byonic (A2)	A	2	Unambiguous	IGSYRCACRATHTGPHCELPYVPCSPSPCQNGGTCRPTGDTTHE	[E].IGSYRcAcRATHTGPHcELPYVPcSPsPcQNGGTcRPTGDTTHE.[C]	C6(Carbamidomethyl); C8(Carbamidomethyl); C17(Carbamidomethyl); C24(Carbamidomethyl); S27(Fuc(1)); C29(Carbamidomethyl); C35(Carbamidomethyl)	1	1	Q01705	Q01705	Neurogenic locus notch homolog protein 1 OS=Mus musculus OX=10090 GN=Notch1 PE=1 SV=3	2	6	6	1	0	1	1	1	859.374	5151.21	5148.2	585.278	0.502188	0	0	999511	HCD (High Energy Collision Dissociation)	MS2	5.21136	100	9.49279	3117	3117	3107	FP112420_24.raw	0/0		8.66886	660.282	660.282	0	2.14358e-09	9.87986e-10	0	0
FALSE	High	PMI-Byonic	PMI-Byonic (A2)	A	2	Unambiguous	IGSYRCACRATHTGPHCELPYVPCSPSPCQNGGTCRPTGDTTHE	[E].IGSYRcAcRATHTGPHcELPYVPcSPSPcQnGGtcRPTGDTTHE.[C]	C6(Carbamidomethyl); C8(Carbamidomethyl); C17(Carbamidomethyl); C24(Carbamidomethyl); C29(Carbamidomethyl); N31(Deamidated); T34(Fuc(1)); C35(Carbamidomethyl)	1	1	Q01705	Q01705	Neurogenic locus notch homolog protein 1 OS=Mus musculus OX=10090 GN=Notch1 PE=1 SV=3	2	6	6	1	0	1	1	1	859.538	5152.19	5149.18	584.739	0.501821	0	0	3.12342e+06	HCD (High Energy Collision Dissociation)	MS2	52.4868	68.6653	9.75205	3230	3230	3228	FP112420_24.raw	0/0		6.41379	611.408	611.408	2.77117	3.85662e-07	7.1251e-08	0	0
FALSE	High	PMI-Byonic	PMI-Byonic (A2)	A	2	Unambiguous	IGSYRCACRATHTGPHCELPYVPCSPSPCQNGGTCRPTGDTTHE	[E].IGSYRcAcRATHTGPHcELPYVPcsPSPcQnGGTcRPTGDTTHE.[C]	C6(Carbamidomethyl); C8(Carbamidomethyl); C17(Carbamidomethyl); C24(Carbamidomethyl); S25(Fuc(1)); C29(Carbamidomethyl); N31(Deamidated); C35(Carbamidomethyl)	1	1	Q01705	Q01705	Neurogenic locus notch homolog protein 1 OS=Mus musculus OX=10090 GN=Notch1 PE=1 SV=3	2	6	6	1	0	1	1	1	859.041	5149.21	5149.18	5.03749	0.00432316	0	0	290891	HCD (High Energy Collision Dissociation)	MS2	0	100	9.64092	3181	3181	3173	FP112420_24.raw	0/0		6.08931	551.233	551.233	0	8.14114e-07	2.85609e-07	0	0
FALSE	High	PMI-Byonic	PMI-Byonic (A2)	A	2	Unambiguous	IGSYRCACRATHTGPHCELPYVPCSPSPCQNGGTCRPTGDTTHE	[E].IGSYRcAcRATHTGPHcELPYVPcsPSPcQnGGTcRPTGDTTHE.[C]	C6(Carbamidomethyl); C8(Carbamidomethyl); C17(Carbamidomethyl); C24(Carbamidomethyl); S25(HexNAc(1)Hex(1)Fuc(1)); C29(Carbamidomethyl); N31(Deamidated); C35(Carbamidomethyl)	1	1	Q01705	Q01705	Neurogenic locus notch homolog protein 1 OS=Mus musculus OX=10090 GN=Notch1 PE=1 SV=3	2	6	6	1	0	1	1	1	920.395	5517.33	5514.31	547.725	0.503388	0	0	841842	HCD (High Energy Collision Dissociation)	MS2	16.5176	100	9.689	3202	3202	3195	FP112420_24.raw	0/0		5.51544	397.006	397.006	0	3.05183e-06	5.62228e-07	0	0
FALSE	High	PMI-Byonic	PMI-Byonic (A2)	A	2	Unambiguous	IGSYRCACRATHTGPHCELPYVPCSPSPCQNGGTCRPTGDTTHE	[E].IGsYRcAcRATHTGPHcELPYVPcSPSPcqNGGTcRPTGDTTHE.[C]	S3(Fuc(1)); C6(Carbamidomethyl); C8(Carbamidomethyl); C17(Carbamidomethyl); C24(Carbamidomethyl); C29(Carbamidomethyl); Q30(Deamidated); C35(Carbamidomethyl)	1	1	Q01705	Q01705	Neurogenic locus notch homolog protein 1 OS=Mus musculus OX=10090 GN=Notch1 PE=1 SV=3	2	5	5	1	0	1	1	1	1031.45	5153.21	5149.18	781.827	0.805154	0	0	509103	HCD (High Energy Collision Dissociation)	MS2	6.49339	100	9.69551	3205	3205	3195	FP112420_24.raw	0/0		3.49898	333.869	333.869	0	0.000316968	2.85526e-05	0	0
FALSE	High	PMI-Byonic	PMI-Byonic (A2)	A	2	Unambiguous	LPYVPCSPSPCQNGGTCRPTGDTTHE	[E].LPYVPcSPSPcQnGGTcRPTGDTtHE.[C]	C6(Carbamidomethyl); C11(Carbamidomethyl); N13(Deamidated); C17(Carbamidomethyl); T24(Fuc(1))	1	1	Q01705	Q01705	Neurogenic locus notch homolog protein 1 OS=Mus musculus OX=10090 GN=Notch1 PE=1 SV=3	1	3	3	1	0	1	1	1	1012.44	3035.29	3035.28	3.16611	0.00320335	0	0	321293	HCD (High Energy Collision Dissociation)	MS2	0	100	11.3042	3912	3912	3903	FP112420_24.raw	0/0		7.43482	601.343	601.343	0.959687	3.67435e-08	8.37007e-09	0	0
FALSE	High	PMI-Byonic	PMI-Byonic (A2)	A	2	Unambiguous	LPYVPCSPSPCQNGGTCRPTGDTTHE	[E].LPYVPcSPSPcQnGGtcRPTGDTTHE.[C]	C6(Carbamidomethyl); C11(Carbamidomethyl); N13(Deamidated); T16(Fuc(1)); C17(Carbamidomethyl)	1	1	Q01705	Q01705	Neurogenic locus notch homolog protein 1 OS=Mus musculus OX=10090 GN=Notch1 PE=1 SV=3	1	4	4	1	0	1	1	1	759.577	3035.29	3035.28	1.47256	0.00111741	0	0	234123	HCD (High Energy Collision Dissociation)	MS2	3.21916	100	11.2746	3899	3899	3892	FP112420_24.raw	0/0		5.37819	547.032	547.032	1.8753	4.18606e-06	1.08309e-06	0	0
FALSE	High	PMI-Byonic	PMI-Byonic (A2)	A	2	Unambiguous	CALGANPCEHAGKCLNTLGSFE	[E].cALGANPcEHAGKcLntLGSFE.[C]	C1(Carbamidomethyl); C8(Carbamidomethyl); C14(Carbamidomethyl); N16(Oxidation); T17(Hex(1))	1	1	Q01705	Q01705	Neurogenic locus notch homolog protein 1 OS=Mus musculus OX=10090 GN=Notch1 PE=1 SV=3	1	3	3	1	0	1	1	1	862.043	2584.12	2584.11	1.6971	0.00146183	0	0	378920	HCD (High Energy Collision Dissociation)	MS2	17.402	100	11.7165	4095	4095	4090	FP112420_24.raw	0/0		2.44284	145.555	145.555	3.6	0.00360709	0.000512514	0	0
FALSE	High	PMI-Byonic	PMI-Byonic (A2)	A	2	Unambiguous	HAGKCLNTLGSFE	[E].HAGKcLnTLGSFE.[C]	C5(Carbamidomethyl); N7(Oxidation)	1	1	Q01705	Q01705	Neurogenic locus notch homolog protein 1 OS=Mus musculus OX=10090 GN=Notch1 PE=1 SV=3	0	3	3	1	0	1	1	1	483.953	1449.84	1449.68	114.387	0.0552746	0	0	1.21692e+06	HCD (High Energy Collision Dissociation)	MS2	55.5464	91.1146	9.45578	3100	3100	3096	FP112420_24.raw	0/0		1.93407	94.8129	94.8129	94.8129	0.0116394	0.00177034	0	0
FALSE	High	PMI-Byonic	PMI-Byonic (A2)	A	2	Unambiguous	HAGKCLNTLGSFE	[E].HAGKcLnTLGSFE.[C]	C5(Carbamidomethyl); N7(Oxidation)	1	1	Q01705	Q01705	Neurogenic locus notch homolog protein 1 OS=Mus musculus OX=10090 GN=Notch1 PE=1 SV=3	0	4	4	1	0	1	1	1	483.984	1932.91	1449.68	333338	120.808	0	0	462164	HCD (High Energy Collision Dissociation)	MS2	35.9777	100	9.38152	3067	3067	3063	FP112420_24.raw	0/0		1.93407	81.6377	81.6377	81.6377	0.0116394	0.00148837	0	0
FALSE	High	PMI-Byonic	PMI-Byonic (A2)	A	2	Unambiguous	FQCICMPGYE	[E].FQcIcmPGYE.[G]	C3(Carbamidomethyl); C5(Carbamidomethyl); M6(Oxidation)	1	1	Q01705	Q01705	Neurogenic locus notch homolog protein 1 OS=Mus musculus OX=10090 GN=Notch1 PE=1 SV=3	0	2	2	1	0	1	1	1	661.259	1321.51	1320.51	761.478	0.502768	0	0	266988	HCD (High Energy Collision Dissociation)	MS2	42.8609	100	14.3786	5237	5237	5234	FP112420_24.raw	0/0		1.60394	199.333	116.532	116.532	0.0248919	0.00331689	0	0
FALSE	High	PMI-Byonic	PMI-Byonic (A2)	A	2	Unambiguous	FQCICMPGYE	[E].FQcIcmPGYE.[G]	C3(Carbamidomethyl); C5(Carbamidomethyl); M6(Oxidation)	1	1	Q01705	Q01705	Neurogenic locus notch homolog protein 1 OS=Mus musculus OX=10090 GN=Notch1 PE=1 SV=3	0	2	2	1	0	1	1	1	660.758	1320.51	1320.51	2.25111	0.0014863	0	0	185941	HCD (High Energy Collision Dissociation)	MS2	15.0026	100	14.0426	5102	5102	5097	FP112420_24.raw	0/0		2.33417	191.212	119.144	119.144	0.00463268	0.00074449	0	0
FALSE	High	PMI-Byonic	PMI-Byonic (A2)	A	2	Unambiguous	FQCICMPGYE	[E].FQcIcmPGYE.[G]	C3(Carbamidomethyl); C5(Carbamidomethyl); M6(Oxidation)	1	1	Q01705	Q01705	Neurogenic locus notch homolog protein 1 OS=Mus musculus OX=10090 GN=Notch1 PE=1 SV=3	0	2	2	1	0	1	1	1	660.757	1320.51	1320.51	1.32669	0.000875949	0	0	196130	HCD (High Energy Collision Dissociation)	MS2	32.374	100	13.9229	5051	5051	5045	FP112420_24.raw	0/0		1.90628	156.217	106.624	106.624	0.0124084	0.00205786	0	0
FALSE	High	PMI-Byonic	PMI-Byonic (A2)	A	2	Unambiguous	FQCICMPGYE	[E].FQcIcMPGYE.[G]	C3(Carbamidomethyl); C5(Carbamidomethyl)	1	1	Q01705	Q01705	Neurogenic locus notch homolog protein 1 OS=Mus musculus OX=10090 GN=Notch1 PE=1 SV=3	0	2	2	1	0	1	1	1	652.761	1304.51	1304.51	2.49802	0.00162935	0	0	3.67235e+06	HCD (High Energy Collision Dissociation)	MS2	8.72166	43.584	14.6029	5331	5331	5330	FP112420_24.raw	0/0		2.41844	369.184	135.116	135.116	0.0038156	0.000619065	0	0
FALSE	High	PMI-Byonic	PMI-Byonic (A2)	A	2	Unambiguous	FQCICMPGYE	[E].FQcIcmPGYE.[G]	C3(Carbamidomethyl); C5(Carbamidomethyl); M6(Oxidation)	1	1	Q01705	Q01705	Neurogenic locus notch homolog protein 1 OS=Mus musculus OX=10090 GN=Notch1 PE=1 SV=3	0	2	2	1	0	1	1	1	660.758	1320.51	1320.51	1.88134	0.00124216	0	0	251547	HCD (High Energy Collision Dissociation)	MS2	7.3458	100	14.4994	5287	5287	5286	FP112420_24.raw	0/0		2.51638	237.159	150.936	150.936	0.00304522	0.000405805	0	0
FALSE	High	PMI-Byonic	PMI-Byonic (A2)	A	2	Unambiguous	INTDECASSPCLHNGHCMDKINE	[E].INTDEcASsPcLHnGHcMDKINE.[F]	C6(Carbamidomethyl); S9(Hex(1)Pent(2)); C11(Carbamidomethyl); N14(Deamidated); C17(Carbamidomethyl)	1	1	Q01705	Q01705	Neurogenic locus notch homolog protein 1 OS=Mus musculus OX=10090 GN=Notch1 PE=1 SV=3	3	4	4	1	0	1	1	1	783.063	3129.23	3129.23	1.45063	0.00113484	0	0	974092	HCD (High Energy Collision Dissociation)	MS2	0	100	10.0738	3373	3373	3371	FP112420_24.raw	0/0		9.13386	713.908	678.301	1.2	7.34748e-10	4.10218e-10	0	0
FALSE	High	PMI-Byonic	PMI-Byonic (A2)	A	2	Unambiguous	INTDECASSPCLHNGHCMDKINE	[E].INTDEcASsPcLHnGHcMDKINE.[F]	C6(Carbamidomethyl); S9(Hex(1)Pent(1)R0); C11(Carbamidomethyl); N14(Deamidated); C17(Carbamidomethyl)	1	1	Q01705	Q01705	Neurogenic locus notch homolog protein 1 OS=Mus musculus OX=10090 GN=Notch1 PE=1 SV=3	3	4	4	1	0	1	1	1	750.054	2997.19	2997.19	2.90677	0.00217803	0	0	366285	HCD (High Energy Collision Dissociation)	MS2	0	100	10.0838	3378	3378	3371	FP112420_24.raw	0/0		2.72537	225.273	225.273	1.2	0.00188206	0.000169755	0	0
FALSE	High	PMI-Byonic	PMI-Byonic (A2)	A	2	Unambiguous	CASSPCLHNGHCMDKINE	[E].cAsSPcLHnGHcMDKINE.[F]	C1(Carbamidomethyl); S3(Hex(1)Pent(2)R0); C6(Carbamidomethyl); N9(Deamidated); C12(Carbamidomethyl)	1	1	Q01705	Q01705	Neurogenic locus notch homolog protein 1 OS=Mus musculus OX=10090 GN=Notch1 PE=1 SV=3	1	4	4	1	0	1	1	1	640.002	2556.99	2556.98	0.750403	0.000479692	0	0	77294.3	HCD (High Energy Collision Dissociation)	MS2	0	100	9.08848	2939	2939	2931	FP112420_24.raw	0/0		1.31502	67.7039	67.7039	0.8	0.0484149	0.00495468	0	0
FALSE	High	PMI-Byonic	PMI-Byonic (A2)	A	2	Unambiguous	FQCQCPKGFNGHLCQYDVDE	[E].FQcQcPKGFNGHLcQYDVDE.[C]	C3(Carbamidomethyl); C5(Carbamidomethyl); C14(Carbamidomethyl)	1	1	Q01705	Q01705	Neurogenic locus notch homolog protein 1 OS=Mus musculus OX=10090 GN=Notch1 PE=1 SV=3	2	3	3	1	0	1	1	1	834.683	2502.03	2502.03	2.90633	0.00242391	0	0	822896	HCD (High Energy Collision Dissociation)	MS2	0	100	11.3429	3929	3929	3925	FP112420_24.raw	0/0		1.88877	209.469	193.744	193.744	0.0129191	0.00234368	0	0
FALSE	High	PMI-Byonic	PMI-Byonic (A2)	A	2	Unambiguous	FQCQCPKGFNGHLCQYDVDE	[E].FQcQcPKGFnGHLcQYDVDE.[C]	C3(Carbamidomethyl); C5(Carbamidomethyl); N10(Deamidated); C14(Carbamidomethyl)	1	1	Q01705	Q01705	Neurogenic locus notch homolog protein 1 OS=Mus musculus OX=10090 GN=Notch1 PE=1 SV=3	2	3	3	1	0	1	1	1	835.011	2503.02	2503.01	2.90231	0.0024215	0	0	495407	HCD (High Energy Collision Dissociation)	MS2	70.8395	100	12.2363	4322	4322	4320	FP112420_24.raw	0/0		1.7276	69.6428	69.6428	29.6238	0.018724	0.00276369	0	0
FALSE	High	PMI-Byonic	PMI-Byonic (A2)	A	2	Unambiguous	FQCQCPKGFNGHLCQYDVDE	[E].FQcQcPKGFnGHLcQYDVDE.[C]	C3(Carbamidomethyl); C5(Carbamidomethyl); N10(Deamidated); C14(Carbamidomethyl)	1	1	Q01705	Q01705	Neurogenic locus notch homolog protein 1 OS=Mus musculus OX=10090 GN=Notch1 PE=1 SV=3	2	3	3	1	0	1	1	1	835.01	2503.02	2503.01	1.87815	0.00156701	0	0	4.00263e+06	HCD (High Energy Collision Dissociation)	MS2	6.11893	86.3801	12.1096	4266	4266	4265	FP112420_24.raw	0/0		2.06978	224.7	99.7963	41.2135	0.00851569	0.00118981	0	0
FALSE	High	PMI-Byonic	PMI-Byonic (A2)	A	2	Unambiguous	FQCQCPKGFNGHLCQYDVDE	[E].FQcQcPKGFnGHLcQYDVDE.[C]	C3(Carbamidomethyl); C5(Carbamidomethyl); N10(Deamidated); C14(Carbamidomethyl)	1	1	Q01705	Q01705	Neurogenic locus notch homolog protein 1 OS=Mus musculus OX=10090 GN=Notch1 PE=1 SV=3	2	3	3	1	0	1	1	1	835.011	2503.02	2503.01	2.82915	0.00236047	0	0	628480	HCD (High Energy Collision Dissociation)	MS2	0	100	11.7122	4093	4093	4090	FP112420_24.raw	0/0		2.09074	218.276	153.799	68.0839	0.00811438	0.000967819	0	0
FALSE	High	PMI-Byonic	PMI-Byonic (A2)	A	2	Unambiguous	ECAGSPCHNGGTCEDGIAGFTCRCPE	[D].EcAGSPchNGGTcEDGIAGFTcRcPE.[G]	C2(Carbamidomethyl); C7(Carbamidomethyl); H8(Oxidation); C13(Carbamidomethyl); C22(Carbamidomethyl); C24(Carbamidomethyl)	1	1	Q01705	Q01705	Neurogenic locus notch homolog protein 1 OS=Mus musculus OX=10090 GN=Notch1 PE=1 SV=3	3	3	3	1	0	1	1	1	972.369	2915.09	2915.09	1.08982	0.00105898	0	0	149605	HCD (High Energy Collision Dissociation)	MS2	0	100	12.5704	4466	4466	4462	FP112420_24.raw	0/0		3.22622	179.71	179.71	0	0.000593986	6.83759e-05	0	0
FALSE	High	PMI-Byonic	PMI-Byonic (A2)	A	2	Unambiguous	ECAGSPCHNGGTCEDGIAGFTCRCPE	[D].EcAGSPchnGGTcEDGIAGFTcRcPE.[G]	C2(Carbamidomethyl); C7(Carbamidomethyl); H8(Oxidation); N9(Deamidated); C13(Carbamidomethyl); C22(Carbamidomethyl); C24(Carbamidomethyl)	1	1	Q01705	Q01705	Neurogenic locus notch homolog protein 1 OS=Mus musculus OX=10090 GN=Notch1 PE=1 SV=3	3	3	3	1	0	1	1	1	972.695	2916.07	2916.07	-1.86423	-0.00181208	0	0	268930	HCD (High Energy Collision Dissociation)	MS2	4.4185	100	13.3576	4806	4806	4803	FP112420_24.raw	0/0		2.69186	178.275	41.7829	12.6078	0.00203301	0.000238765	0	0
FALSE	High	PMI-Byonic	PMI-Byonic (A2)	A	2	Unambiguous	CAGSPCHNGGTCEDGIAGFTCRCPE	[E].cAGsPcHNGGTcEDGIAGFTcRcPE.[G]	C1(Carbamidomethyl); S4(Fuc(1)); C6(Carbamidomethyl); C12(Carbamidomethyl); C21(Carbamidomethyl); C23(Carbamidomethyl)	1	1	Q01705	Q01705	Neurogenic locus notch homolog protein 1 OS=Mus musculus OX=10090 GN=Notch1 PE=1 SV=3	2	3	3	1	0	1	1	1	972.693	2916.07	2916.11	-15.66	-0.0152221	0	0	114785	HCD (High Energy Collision Dissociation)	MS2	0	100	12.8841	4603	4603	4594	FP112420_24.raw	0/0		1.56854	56.7483	35.3792	4.9	0.027006	0.00389467	0	0
FALSE	High	PMI-Byonic	PMI-Byonic (A2)	A	2	Unambiguous	CAGSPCHNGGTCEDGIAGFTCRCPE	[E].cAGSPcHNGGTcEDGIAGFTcRcPE.[G]	C1(Carbamidomethyl); C6(Carbamidomethyl); C12(Carbamidomethyl); C21(Carbamidomethyl); C23(Carbamidomethyl)	1	1	Q01705	Q01705	Neurogenic locus notch homolog protein 1 OS=Mus musculus OX=10090 GN=Notch1 PE=1 SV=3	2	3	3	1	0	1	1	1	924.344	2771.02	2770.05	347.862	0.321199	0	0	250204	HCD (High Energy Collision Dissociation)	MS2	66.9347	100	13.3811	4816	4816	4814	FP112420_24.raw	0/0		3.05033	170.324	170.324	170.324	0.000890566	0.000101263	0	0
FALSE	High	PMI-Byonic	PMI-Byonic (A2)	A	2	Unambiguous	DGIAGFTCRCPE	[E].DGIAGFTcRcPE.[G]	C8(Carbamidomethyl); C10(Carbamidomethyl)	1	1	Q01705	Q01705	Neurogenic locus notch homolog protein 1 OS=Mus musculus OX=10090 GN=Notch1 PE=1 SV=3	1	4	4	1	0	1	1	1	691.852	2764.39	1382.58	999436	345.451	0	0	159499	HCD (High Energy Collision Dissociation)	MS2	43.1051	100	11.7777	4122	4122	4112	FP112420_24.raw	0/0		4.90596	413.661	366.728	366.728	1.24176e-05	2.77284e-06	0	0
FALSE	High	PMI-Byonic	PMI-Byonic (A2)	A	2	Unambiguous	DGIAGFTCRCPE	[E].dGIAGFTcRcPE.[G]	D1(Oxidation); C8(Carbamidomethyl); C10(Carbamidomethyl)	1	1	Q01705	Q01705	Neurogenic locus notch homolog protein 1 OS=Mus musculus OX=10090 GN=Notch1 PE=1 SV=3	1	2	2	1	0	1	1	1	699.793	1398.58	1398.58	1.32571	0.000927051	0	0	1.05852e+06	HCD (High Energy Collision Dissociation)	MS2	26.8942	100	12.2897	4345	4345	4342	FP112420_24.raw	0/0		6.17754	425.562	415.736	415.736	6.64442e-07	1.55991e-07	0	0
FALSE	High	PMI-Byonic	PMI-Byonic (A2)	A	2	Unambiguous	DGIAGFTCRCPE	[E].dGIAGFTcRcPE.[G]	D1(Oxidation); C8(Carbamidomethyl); C10(Carbamidomethyl)	1	1	Q01705	Q01705	Neurogenic locus notch homolog protein 1 OS=Mus musculus OX=10090 GN=Notch1 PE=1 SV=3	1	2	2	1	0	1	1	1	699.792	1398.58	1398.58	0.0164792	1.15238e-05	0	0	399215	HCD (High Energy Collision Dissociation)	MS2	11.3193	100	12.5533	4459	4459	4451	FP112420_24.raw	0/0		5.49637	406.415	406.415	406.415	3.18881e-06	8.01006e-07	0	0
FALSE	High	PMI-Byonic	PMI-Byonic (A2)	A	2	Unambiguous	DGIAGFTCRCPE	[E].dGIAGFTcRcPE.[G]	D1(Oxidation); C8(Carbamidomethyl); C10(Carbamidomethyl)	1	1	Q01705	Q01705	Neurogenic locus notch homolog protein 1 OS=Mus musculus OX=10090 GN=Notch1 PE=1 SV=3	1	2	2	1	0	1	1	1	699.793	1398.58	1398.58	1.23842	0.000866016	0	0	546928	HCD (High Energy Collision Dissociation)	MS2	23.0386	100	12.4118	4397	4397	4396	FP112420_24.raw	0/0		6.17754	426.543	426.543	426.543	6.64442e-07	2.19547e-07	0	0
FALSE	High	PMI-Byonic	PMI-Byonic (A2)	A	2	Unambiguous	GYHDPTCLSE	[E].GYHDPTcLSE.[V]	C7(Carbamidomethyl)	1	1	Q01705	Q01705	Neurogenic locus notch homolog protein 1 OS=Mus musculus OX=10090 GN=Notch1 PE=1 SV=3	0	2	2	1	0	1	1	1	589.744	1178.48	1178.48	1.70392	0.00100401	0	0	20310992	HCD (High Energy Collision Dissociation)	MS2	0.224192	7.33997	9.25009	3009	3009	3008	FP112420_24.raw	0/0		4.55367	458.957	297.705	297.705	2.79469e-05	6.3211e-06	0	0
FALSE	High	PMI-Byonic	PMI-Byonic (A2)	A	2	Unambiguous	GYHDPTCLSE	[E].GYHDPTcLSE.[V]	C7(Carbamidomethyl)	1	1	Q01705	Q01705	Neurogenic locus notch homolog protein 1 OS=Mus musculus OX=10090 GN=Notch1 PE=1 SV=3	0	2	2	1	0	1	1	1	589.744	1178.48	1178.48	1.70392	0.00100401	0	0	2.21897e+06	HCD (High Energy Collision Dissociation)	MS2	3.77605	62.2301	9.12865	2956	2956	2953	FP112420_24.raw	0/0		4.75774	485.948	327.92	327.92	1.74687e-05	3.69133e-06	0	0
FALSE	High	PMI-Byonic	PMI-Byonic (A2)	A	2	Unambiguous	GYHDPTCLSE	[E].GYHDPTcLSE.[V]	C7(Carbamidomethyl)	1	1	Q01705	Q01705	Neurogenic locus notch homolog protein 1 OS=Mus musculus OX=10090 GN=Notch1 PE=1 SV=3	0	2	2	1	0	1	1	1	589.743	1178.48	1178.48	1.08242	0.000637803	0	0	1.15503e+06	HCD (High Energy Collision Dissociation)	MS2	15.9466	100	9.37508	3064	3064	3063	FP112420_24.raw	0/0		4.94709	461.454	329.396	329.396	1.12957e-05	2.08393e-06	0	0
FALSE	High	PMI-Byonic	PMI-Byonic (A2)	A	2	Unambiguous	GYHDPTCLSE	[E].GYHDPTcLSE.[V]	C7(Carbamidomethyl)	1	1	Q01705	Q01705	Neurogenic locus notch homolog protein 1 OS=Mus musculus OX=10090 GN=Notch1 PE=1 SV=3	0	2	2	1	0	1	1	1	589.742	1178.48	1178.48	-0.678493	-0.000399795	0	0	367338	HCD (High Energy Collision Dissociation)	MS2	6.71189	100	9.49903	3119	3119	3118	FP112420_24.raw	0/0		3.37791	385.933	292.169	292.169	0.000418882	4.55234e-05	0	0
[truncated: 7 more columns]

## Sheet: FP031821_17-(01)
Checked	Confidence	Identifying Node Type	Identifying Node	Search ID	Identifying Node No	PSM Ambiguity	Sequence	Annotated Sequence	Modifications	# Protein Groups	# Proteins	Master Protein Accessions	Protein Accessions	Protein Descriptions	# Missed Cleavages	Charge	Original Precursor Charge	DeltaScore	DeltaCn	Rank	Search Engine Rank	Concatenated Rank	m/z [Da]	MH+ [Da]	Theo. MH+ [Da]	DeltaM [ppm]	Deltam/z [Da]	Matched Ions	Total Ions	Intensity	Activation Type	MS Order	Isolation Interference [%]	Ion Inject Time [ms]	RT [min]	First Scan	Last Scan	Master Scan(s)	Spectrum File	Ions Matched	Annotation	|Log Prob|	Byonic Score	Delta Byonic Score	Delta Mod Score	PEP 2D	q-Value 2D	FDR 2D	Peptide Group FDR 2D
FALSE	High	PMI-Byonic	PMI-Byonic (A2)	A	2	Unambiguous	YKCRCPPGWSGKSCQQADPCASNPCANGGQCLPFESSYICRCPPGFHGPTCRQDVNE	[E].YKcRcPPGWsGKScQQADPcASNPcANGGQcLPFESSYIcRcPPGFHGPTcRQDVNE.[C]	C3(Carbamidomethyl); C5(Carbamidomethyl); S10(Hex(1)Pent(2)); C14(Carbamidomethyl); C20(Carbamidomethyl); C25(Carbamidomethyl); C31(Carbamidomethyl); C40(Carbamidomethyl); C42(Carbamidomethyl); C51(Carbamidomethyl)	1	1	Q01705	Q01705	Neurogenic locus notch homolog protein 1 OS=Mus musculus OX=10090 GN=Notch1 PE=1 SV=3	2	6	6	1	0	1	1	1	1183	7092.95	7088.93	566.886	0.669769	0	0	252695	HCD (High Energy Collision Dissociation)	MS2	20.8281	100	11.3504	4479	4479	4469	FP031821_17.raw	0/0		1.88105	239.03	239.03	3.6	0.0131508	0.0010807	0	0
FALSE	High	PMI-Byonic	PMI-Byonic (A2)	A	2	Unambiguous	YKCRCPPGWSGKSCQQADPCASNPCANGGQCLPFE	[E].YKcRcPPGWsGKScQQADPcASNPcAnGGQcLPFE.[S]	C3(Carbamidomethyl); C5(Carbamidomethyl); S10(Hex(1)Pent(1)); C14(Carbamidomethyl); C20(Carbamidomethyl); C25(Carbamidomethyl); N27(Deamidated); C31(Carbamidomethyl)	1	1	Q01705	Q01705	Neurogenic locus notch homolog protein 1 OS=Mus musculus OX=10090 GN=Notch1 PE=1 SV=3	0	4	4	1	0	1	1	1	1085.7	4339.8	4339.76	9.52134	0.0103301	0	0	828237	HCD (High Energy Collision Dissociation)	MS2	0	100	10.849	4263	4263	4260	FP031821_17.raw	0/0		6.56731	608.588	608.588	2.4	2.70826e-07	4.39482e-08	0	0
FALSE	High	PMI-Byonic	PMI-Byonic (A2)	A	2	Unambiguous	YKCRCPPGWSGKSCQQADPCASNPCANGGQCLPFE	[E].YKcRcPPGWsGKScQQADPcASNPcAnGGQcLPFE.[S]	C3(Carbamidomethyl); C5(Carbamidomethyl); S10(Hex(1)Pent(2)); C14(Carbamidomethyl); C20(Carbamidomethyl); C25(Carbamidomethyl); N27(Deamidated); C31(Carbamidomethyl)	1	1	Q01705	Q01705	Neurogenic locus notch homolog protein 1 OS=Mus musculus OX=10090 GN=Notch1 PE=1 SV=3	0	4	4	1	0	1	1	1	1118.71	4471.84	4471.8	8.41619	0.00940888	0	0	241266	HCD (High Energy Collision Dissociation)	MS2	0	100	11.1088	4375	4375	4370	FP031821_17.raw	0/0		4.2253	378.34	378.34	2.7697	5.9525e-05	8.16153e-06	0	0
FALSE	High	PMI-Byonic	PMI-Byonic (A2)	A	2	Unambiguous	YKCRCPPGWSGKSCQQADPCASNPCANGGQCLPFE	[E].YKcRcPPGWsGKScQQADPcASNPcANGGQcLPFE.[S]	C3(Carbamidomethyl); C5(Carbamidomethyl); S10(Hex(1)Pent(1)); C14(Carbamidomethyl); C20(Carbamidomethyl); C25(Carbamidomethyl); C31(Carbamidomethyl)	1	1	Q01705	Q01705	Neurogenic locus notch homolog protein 1 OS=Mus musculus OX=10090 GN=Notch1 PE=1 SV=3	0	4	4	1	0	1	1	1	1085.7	4339.77	4338.77	230.467	0.249986	0	0	190930	HCD (High Energy Collision Dissociation)	MS2	0	100	11.231	4427	4427	4425	FP031821_17.raw	0/0		2.88489	316.13	316.13	2.4	0.00130351	0.00010941	0	0
FALSE	High	PMI-Byonic	PMI-Byonic (A2)	A	2	Unambiguous	YKCRCPPGWSGKSCQQADPCASNPCANGGQCLPFE	[E].YKcRcPPGWsGKScQQADPcASNPcAnGGQcLPFE.[S]	C3(Carbamidomethyl); C5(Carbamidomethyl); S10(Hex(1)Pent(1)); C14(Carbamidomethyl); C20(Carbamidomethyl); C25(Carbamidomethyl); N27(Deamidated); C31(Carbamidomethyl)	1	1	Q01705	Q01705	Neurogenic locus notch homolog protein 1 OS=Mus musculus OX=10090 GN=Notch1 PE=1 SV=3	0	4	4	1	0	1	1	1	1085.7	4339.78	4339.76	6.03342	0.00654589	0	0	483507	HCD (High Energy Collision Dissociation)	MS2	0	100	11.1001	4371	4371	4370	FP031821_17.raw	0/0		6.56731	608.94	608.94	2.4	2.70826e-07	6.28546e-08	0	0
FALSE	High	PMI-Byonic	PMI-Byonic (A2)	A	2	Unambiguous	YKCRCPPGWSGKSCQQADPCASNPCANGGQCLPFE	[E].YKcRcPPGWsGKScQQADPcASNPcANGGQcLPFE.[S]	C3(Carbamidomethyl); C5(Carbamidomethyl); S10(Hex(1)Pent(2)); C14(Carbamidomethyl); C20(Carbamidomethyl); C25(Carbamidomethyl); C31(Carbamidomethyl)	1	1	Q01705	Q01705	Neurogenic locus notch homolog protein 1 OS=Mus musculus OX=10090 GN=Notch1 PE=1 SV=3	0	4	4	1	0	1	1	1	1119.22	4473.84	4470.81	678.046	0.757854	0	0	803033	HCD (High Energy Collision Dissociation)	MS2	21.3529	100	10.737	4215	4215	4205	FP031821_17.raw	0/0		4.6775	495.852	495.852	3.6	2.10136e-05	4.10983e-06	0	0
FALSE	High	PMI-Byonic	PMI-Byonic (A2)	A	2	Unambiguous	YKCRCPPGWSGKSCQQADPCASNPCANGGQCLPFE	[E].YKcRcPPGWSGKscQQADPcASNPcANGGQcLPFE.[S]	C3(Carbamidomethyl); C5(Carbamidomethyl); S13(Hex(1)Pent(1)); C14(Carbamidomethyl); C20(Carbamidomethyl); C25(Carbamidomethyl); C31(Carbamidomethyl)	1	1	Q01705	Q01705	Neurogenic locus notch homolog protein 1 OS=Mus musculus OX=10090 GN=Notch1 PE=1 SV=3	0	4	4	1	0	1	1	1	1085.46	4338.81	4338.77	9.44076	0.0102403	0	0	280113	HCD (High Energy Collision Dissociation)	MS2	2.55178	100	10.7326	4213	4213	4205	FP031821_17.raw	0/0		6.56731	644.712	644.712	0	2.70826e-07	3.31446e-08	0	0
FALSE	High	PMI-Byonic	PMI-Byonic (A2)	A	2	Unambiguous	YKCRCPPGWSGKSCQQADPCASNPCANGGQCLPFE	[E].YKcRcPPGWsGKScQQADPcASNPcANGGQcLPFE.[S]	C3(Carbamidomethyl); C5(Carbamidomethyl); S10(Hex(1)Pent(1)); C14(Carbamidomethyl); C20(Carbamidomethyl); C25(Carbamidomethyl); C31(Carbamidomethyl)	1	1	Q01705	Q01705	Neurogenic locus notch homolog protein 1 OS=Mus musculus OX=10090 GN=Notch1 PE=1 SV=3	0	4	4	1	0	1	1	1	1085.7	4339.77	4338.77	231.255	0.250841	0	0	2.02851e+06	HCD (High Energy Collision Dissociation)	MS2	0	49.0055	10.9722	4316	4316	4315	FP031821_17.raw	0/0		7.56731	678.907	678.907	2.4	2.70826e-08	3.40406e-09	0	0
FALSE	High	PMI-Byonic	PMI-Byonic (A2)	A	2	Unambiguous	YKCRCPPGWSGKSCQQADPCASNPCANGGQCLPFE	[E].YKcRcPPGWsGKScQQADPcASNPcAnGGQcLPFE.[S]	C3(Carbamidomethyl); C5(Carbamidomethyl); S10(Hex(1)Pent(2)); C14(Carbamidomethyl); C20(Carbamidomethyl); C25(Carbamidomethyl); N27(Deamidated); C31(Carbamidomethyl)	1	1	Q01705	Q01705	Neurogenic locus notch homolog protein 1 OS=Mus musculus OX=10090 GN=Notch1 PE=1 SV=3	0	4	4	1	0	1	1	1	1118.71	4471.82	4471.8	5.35884	0.00599091	0	0	987702	HCD (High Energy Collision Dissociation)	MS2	0	100	10.984	4322	4322	4315	FP031821_17.raw	0/0		6.56731	607.96	607.96	3.6	2.70826e-07	5.38124e-08	0	0
FALSE	High	PMI-Byonic	PMI-Byonic (A2)	A	2	Unambiguous	YKCRCPPGWSGKSCQQADPCASNPCANGGQCLPFESSYICRCPPGFHGPTCRQDVNE	[E].YKcRcPPGWsGKScQQADPcASNPcAnGGQcLPFESSYIcRcPPGFHGPTcRQDVNE.[C]	C3(Carbamidomethyl); C5(Carbamidomethyl); S10(Hex(1)Pent(1)); C14(Carbamidomethyl); C20(Carbamidomethyl); C25(Carbamidomethyl); N27(Deamidated); C31(Carbamidomethyl); C40(Carbamidomethyl); C42(Carbamidomethyl); C51(Carbamidomethyl)	1	1	Q01705	Q01705	Neurogenic locus notch homolog protein 1 OS=Mus musculus OX=10090 GN=Notch1 PE=1 SV=3	2	6	6	1	0	1	1	1	1161.16	6961.92	6957.88	581.794	0.674675	0	0	390974	HCD (High Energy Collision Dissociation)	MS2	12.4084	100	11.3394	4474	4474	4469	FP031821_17.raw	0/0		5.19916	594.71	594.71	2.4	6.32177e-06	1.45048e-06	0	0
FALSE	High	PMI-Byonic	PMI-Byonic (A2)	A	2	Unambiguous	YKCRCPPGWSGKSCQQADPCASNPCANGGQCLPFE	[E].YKcRcPPGWSGKscQQADPcASNPcAnGGQcLPFE.[S]	C3(Carbamidomethyl); C5(Carbamidomethyl); S13(Hex(1)Pent(2)); C14(Carbamidomethyl); C20(Carbamidomethyl); C25(Carbamidomethyl); N27(Deamidated); C31(Carbamidomethyl)	1	1	Q01705	Q01705	Neurogenic locus notch homolog protein 1 OS=Mus musculus OX=10090 GN=Notch1 PE=1 SV=3	0	4	4	1	0	1	1	1	1119.46	4474.82	4471.8	676.776	0.756601	0	0	1.49067e+06	HCD (High Energy Collision Dissociation)	MS2	2.44897	100	10.8619	4269	4269	4260	FP031821_17.raw	0/0		4.82719	525.35	525.35	0	1.48872e-05	2.56783e-06	0	0
FALSE	High	PMI-Byonic	PMI-Byonic (A2)	A	2	Unambiguous	SSYICRCPPGFHGPTCRQDVNE	[E].SSYIcRcPPGFHGPTcRQDVNE.[C]	C5(Carbamidomethyl); C7(Carbamidomethyl); C16(Carbamidomethyl)	1	1	Q01705	Q01705	Neurogenic locus notch homolog protein 1 OS=Mus musculus OX=10090 GN=Notch1 PE=1 SV=3	1	4	4	1	0	1	1	1	660.043	2637.15	2637.14	4.78507	0.00315472	0	0	195402	HCD (High Energy Collision Dissociation)	MS2	22.0003	100	9.49615	3683	3683	3677	FP031821_17.raw	0/0		5.55017	503.04	459.121	459.121	2.81729e-06	3.78437e-07	0	0
FALSE	High	PMI-Byonic	PMI-Byonic (A2)	A	2	Unambiguous	SSYICRCPPGFHGPTCRQDVNE	[E].SSYIcRcPPGFHGPTcRQDVNE.[C]	C5(Carbamidomethyl); C7(Carbamidomethyl); C16(Carbamidomethyl)	1	1	Q01705	Q01705	Neurogenic locus notch homolog protein 1 OS=Mus musculus OX=10090 GN=Notch1 PE=1 SV=3	1	4	4	1	0	1	1	1	660.042	2637.15	2637.14	3.11866	0.00205609	0	0	3.28602e+06	HCD (High Energy Collision Dissociation)	MS2	0	42.201	9.23751	3569	3569	3567	FP031821_17.raw	0/0		7.43999	640.727	545.994	545.994	3.63088e-08	7.51713e-09	0	0
FALSE	High	PMI-Byonic	PMI-Byonic (A2)	A	2	Unambiguous	SSYICRCPPGFHGPTCRQDVNE	[E].SSYIcRcPPGFHGPTcRQDVNE.[C]	C5(Carbamidomethyl); C7(Carbamidomethyl); C16(Carbamidomethyl)	1	1	Q01705	Q01705	Neurogenic locus notch homolog protein 1 OS=Mus musculus OX=10090 GN=Notch1 PE=1 SV=3	1	4	4	1	0	1	1	1	660.043	2637.15	2637.14	4.78507	0.00315472	0	0	168800	HCD (High Energy Collision Dissociation)	MS2	7.34408	100	9.61612	3735	3735	3732	FP031821_17.raw	0/0		5.55017	493.977	472.187	472.187	2.81729e-06	4.52341e-07	0	0
FALSE	High	PMI-Byonic	PMI-Byonic (A2)	A	2	Unambiguous	SSYICRCPPGFHGPTCRQDVNE	[E].SSYIcRcPPGFHGPTcRQDVNE.[C]	C5(Carbamidomethyl); C7(Carbamidomethyl); C16(Carbamidomethyl)	1	1	Q01705	Q01705	Neurogenic locus notch homolog protein 1 OS=Mus musculus OX=10090 GN=Notch1 PE=1 SV=3	1	3	3	1	0	1	1	1	879.725	2637.16	2637.14	7.63693	0.00671322	0	0	758614	HCD (High Energy Collision Dissociation)	MS2	0	100	9.1599	3535	3535	3534	FP031821_17.raw	0/0		11.9629	882.63	750.702	750.702	1.08928e-12	2.75271e-13	0	0
FALSE	High	PMI-Byonic	PMI-Byonic (A2)	A	2	Unambiguous	SSYICRCPPGFHGPTCRQDVNE	[E].SSYIcRcPPGFHGPTcRQDVNE.[C]	C5(Carbamidomethyl); C7(Carbamidomethyl); C16(Carbamidomethyl)	1	1	Q01705	Q01705	Neurogenic locus notch homolog protein 1 OS=Mus musculus OX=10090 GN=Notch1 PE=1 SV=3	1	4	4	1	0	1	1	1	660.043	2637.15	2637.14	3.76671	0.00248333	0	0	813424	HCD (High Energy Collision Dissociation)	MS2	2.34822	100	9.36229	3624	3624	3622	FP031821_17.raw	0/0		7.43999	627.661	500.836	500.836	3.63088e-08	9.21075e-09	0	0
FALSE	High	PMI-Byonic	PMI-Byonic (A2)	A	2	Unambiguous	SSYICRCPPGFHGPTCRQDVNE	[E].SSYIcRcPPGFHGPTcRQDVNE.[C]	C5(Carbamidomethyl); C7(Carbamidomethyl); C16(Carbamidomethyl)	1	1	Q01705	Q01705	Neurogenic locus notch homolog protein 1 OS=Mus musculus OX=10090 GN=Notch1 PE=1 SV=3	1	3	3	1	0	1	1	1	879.722	2637.15	2637.14	4.99846	0.00439388	0	0	190227	HCD (High Energy Collision Dissociation)	MS2	5.80976	100	9.0417	3484	3484	3479	FP031821_17.raw	0/0		13.9647	974.442	830.102	830.102	1.08468e-14	3.94415e-15	0	0
FALSE	High	PMI-Byonic	PMI-Byonic (A2)	A	2	Unambiguous	SSYICRCPPGFHGPTCRQDVNE	[E].SSYIcRcPPGFHGPTcRQDVNE.[C]	C5(Carbamidomethyl); C7(Carbamidomethyl); C16(Carbamidomethyl)	1	1	Q01705	Q01705	Neurogenic locus notch homolog protein 1 OS=Mus musculus OX=10090 GN=Notch1 PE=1 SV=3	1	4	4	1	0	1	1	1	660.041	2637.14	2637.14	0.989375	0.00065228	0	0	460463	HCD (High Energy Collision Dissociation)	MS2	8.76695	100	8.99035	3462	3462	3457	FP031821_17.raw	0/0		7.43999	611.513	516.651	516.651	3.63088e-08	5.59769e-09	0	0
FALSE	High	PMI-Byonic	PMI-Byonic (A2)	A	2	Unambiguous	SSYICRCPPGFHGPTCRQDVNECSQNPGLCRHGGTCHNE	[E].SSYIcRcPPGFHGPtcRQDVNEcSQNPGLcRHGGTcHNE.[I]	C5(Carbamidomethyl); C7(Carbamidomethyl); T15(Fuc(1)); C16(Carbamidomethyl); C23(Carbamidomethyl); C30(Carbamidomethyl); C36(Carbamidomethyl)	1	1	Q01705	Q01705	Neurogenic locus notch homolog protein 1 OS=Mus musculus OX=10090 GN=Notch1 PE=1 SV=3	2	6	6	1	0	1	1	1	792.671	4750.99	4747.98	634.229	0.501884	0	0	830010	HCD (High Energy Collision Dissociation)	MS2	40.8018	100	8.61736	3301	3301	3300	FP031821_17.raw	0/0		2.38887	255.073	255.073	0	0.00408446	0.000252755	0	0
FALSE	High	PMI-Byonic	PMI-Byonic (A2)	A	2	Unambiguous	SSYICRCPPGFHGPTCRQDVNECSQNPGLCRHGGTCHNE	[E].SSYIcRcPPGFHGPtcRQDVNEcSQNPGLcRHGGTcHNE.[I]	C5(Carbamidomethyl); C7(Carbamidomethyl); T15(Fuc(1)); C16(Carbamidomethyl); C23(Carbamidomethyl); C30(Carbamidomethyl); C36(Carbamidomethyl)	1	1	Q01705	Q01705	Neurogenic locus notch homolog protein 1 OS=Mus musculus OX=10090 GN=Notch1 PE=1 SV=3	2	6	6	1	0	1	1	1	792.337	4748.99	4747.98	213.022	0.168571	0	0	752223	HCD (High Energy Collision Dissociation)	MS2	1.32715	100	8.49959	3250	3250	3249	FP031821_17.raw	0/0		6.42095	625.885	625.885	0	3.79359e-07	8.5119e-08	0	0
FALSE	High	PMI-Byonic	PMI-Byonic (A2)	A	2	Unambiguous	SSYICRCPPGFHGPTCRQDVNECSQNPGLCRHGGTCHNE	[E].SSYIcRcPPGFHGPtcRQDVNEcSQNPGLcRHGGTcHNE.[I]	C5(Carbamidomethyl); C7(Carbamidomethyl); T15(Fuc(1)); C16(Carbamidomethyl); C23(Carbamidomethyl); C30(Carbamidomethyl); C36(Carbamidomethyl)	1	1	Q01705	Q01705	Neurogenic locus notch homolog protein 1 OS=Mus musculus OX=10090 GN=Notch1 PE=1 SV=3	2	5	5	1	0	1	1	1	951.006	4751	4747.98	637.034	0.604924	0	0	670152	HCD (High Energy Collision Dissociation)	MS2	0	100	8.39921	3207	3207	3205	FP031821_17.raw	0/0		2.32547	321.193	321.193	0	0.00472639	0.000356681	0	0
FALSE	High	PMI-Byonic	PMI-Byonic (A2)	A	2	Unambiguous	SSYICRCPPGFHGPTCRQDVNECSQNPGLCRHGGTCHNE	[E].SSYIcRcPPGFHGPtcRQDVNEcSQNPGLcRHGGTcHNE.[I]	C5(Carbamidomethyl); C7(Carbamidomethyl); T15(Fuc(1)); C16(Carbamidomethyl); C23(Carbamidomethyl); C30(Carbamidomethyl); C36(Carbamidomethyl)	1	1	Q01705	Q01705	Neurogenic locus notch homolog protein 1 OS=Mus musculus OX=10090 GN=Notch1 PE=1 SV=3	2	6	6	1	0	1	1	1	792.172	4748	4747.98	4.15429	0.00328741	0	0	970905	HCD (High Energy Collision Dissociation)	MS2	3.22059	100	8.37136	3195	3195	3194	FP031821_17.raw	0/0		8.42095	736.033	736.033	0	3.79359e-09	1.14992e-09	0	0
FALSE	High	PMI-Byonic	PMI-Byonic (A2)	A	2	Unambiguous	SSYICRCPPGFHGPTCRQDVNE	[E].SSYIcRcPPGFHGPTcRQDVNE.[C]	C5(Carbamidomethyl); C7(Carbamidomethyl); C16(Carbamidomethyl)	1	1	Q01705	Q01705	Neurogenic locus notch homolog protein 1 OS=Mus musculus OX=10090 GN=Notch1 PE=1 SV=3	1	4	4	1	0	1	1	1	660.043	2637.15	2637.14	4.2296	0.00278851	0	0	15466277	HCD (High Energy Collision Dissociation)	MS2	0	17.147	9.1101	3513	3513	3512	FP031821_17.raw	0/0		8.43999	697.603	595.448	595.448	3.63088e-09	6.37459e-10	0	0
FALSE	High	PMI-Byonic	PMI-Byonic (A2)	A	2	Unambiguous	IGSYRCACRATHTGPHCELPYVPCSPSPCQNGGTCRPTGDTTHE	[E].IGSYRcAcRATHTGPHcELPYVPcsPSPcqNGGTcRPTGDTTHE.[C]	C6(Carbamidomethyl); C8(Carbamidomethyl); C17(Carbamidomethyl); C24(Carbamidomethyl); S25(HexNAc(1)Hex(1)Fuc(1)NeuAc(1)); C29(Carbamidomethyl); Q30(Deamidated); C35(Carbamidomethyl)	1	1	Q01705	Q01705	Neurogenic locus notch homolog protein 1 OS=Mus musculus OX=10090 GN=Notch1 PE=1 SV=3	2	6	6	1	0	1	1	1	969.084	5809.47	5805.41	699.377	0.676695	0	0	285714	HCD (High Energy Collision Dissociation)	MS2	37.2436	100	9.77652	3804	3804	3798	FP031821_17.raw	0/0		4.82704	389.847	389.847	0	1.48923e-05	3.27886e-06	0	0
FALSE	High	PMI-Byonic	PMI-Byonic (A2)	A	2	Unambiguous	IGSYRCACRATHTGPHCELPYVPCSPSPCQNGGTCRPTGDTTHE	[E].IGsYRcAcRATHTGPHcELPYVPcSPSPcQnGGTcRPTGDTTHE.[C]	S3(Fuc(1)); C6(Carbamidomethyl); C8(Carbamidomethyl); C17(Carbamidomethyl); C24(Carbamidomethyl); C29(Carbamidomethyl); N31(Deamidated); C35(Carbamidomethyl)	1	1	Q01705	Q01705	Neurogenic locus notch homolog protein 1 OS=Mus musculus OX=10090 GN=Notch1 PE=1 SV=3	2	6	6	1	0	1	1	1	859.544	5152.22	5149.18	591.139	0.507314	0	0	353918	HCD (High Energy Collision Dissociation)	MS2	0	100	9.7589	3797	3797	3787	FP031821_17.raw	0/0		4.82704	385.925	385.925	1.6	1.48923e-05	3.05115e-06	0	0
FALSE	High	PMI-Byonic	PMI-Byonic (A2)	A	2	Unambiguous	IGSYRCACRATHTGPHCELPYVPCSPSPCQNGGTCRPTGDTTHE	[E].IGsYRcAcRATHTGPHcELPYVPcSPSPcQnGGTcRPTGDTTHE.[C]	S3(Fuc(1)); C6(Carbamidomethyl); C8(Carbamidomethyl); C17(Carbamidomethyl); C24(Carbamidomethyl); C29(Carbamidomethyl); N31(Deamidated); C35(Carbamidomethyl)	1	1	Q01705	Q01705	Neurogenic locus notch homolog protein 1 OS=Mus musculus OX=10090 GN=Notch1 PE=1 SV=3	2	6	6	1	0	1	1	1	859.708	5153.21	5149.18	782.311	0.671376	0	0	616542	HCD (High Energy Collision Dissociation)	MS2	32.2307	100	9.62477	3739	3739	3732	FP031821_17.raw	0/0		6.16907	578.368	578.368	1.6	6.77538e-07	1.46403e-07	0	0
FALSE	High	PMI-Byonic	PMI-Byonic (A2)	A	2	Unambiguous	IGSYRCACRATHTGPHCELPYVPCSPSPCQNGGTCRPTGDTTHE	[E].IGSYRcAcRATHTGPHcELPYVPcSPSPcQnGGtcRPTGDTTHE.[C]	C6(Carbamidomethyl); C8(Carbamidomethyl); C17(Carbamidomethyl); C24(Carbamidomethyl); C29(Carbamidomethyl); N31(Deamidated); T34(Fuc(1)); C35(Carbamidomethyl)	1	1	Q01705	Q01705	Neurogenic locus notch homolog protein 1 OS=Mus musculus OX=10090 GN=Notch1 PE=1 SV=3	2	5	5	1	0	1	1	1	1030.65	5149.22	5149.18	7.32781	0.00754644	0	0	128316	HCD (High Energy Collision Dissociation)	MS2	5.62614	100	9.52965	3698	3698	3688	FP031821_17.raw	0/0		3.30575	337.152	337.152	0	0.000494593	5.41984e-05	0	0
FALSE	High	PMI-Byonic	PMI-Byonic (A2)	A	2	Unambiguous	IGSYRCACRATHTGPHCELPYVPCSPSPCQNGGTCRPTGDTTHE	[E].IGSYRcAcRATHTGPHcELPYVPcSPSPcQnGGtcRPTGDTTHE.[C]	C6(Carbamidomethyl); C8(Carbamidomethyl); C17(Carbamidomethyl); C24(Carbamidomethyl); C29(Carbamidomethyl); N31(Deamidated); T34(Fuc(1)); C35(Carbamidomethyl)	1	1	Q01705	Q01705	Neurogenic locus notch homolog protein 1 OS=Mus musculus OX=10090 GN=Notch1 PE=1 SV=3	2	5	5	1	0	1	1	1	1031.25	5152.21	5149.18	589.091	0.606668	0	0	1287060	HCD (High Energy Collision Dissociation)	MS2	26.7752	100	9.39455	3639	3639	3633	FP031821_17.raw	0/0		9.79343	754.116	754.116	3.20927	1.60904e-10	4.38624e-11	0	0
FALSE	High	PMI-Byonic	PMI-Byonic (A2)	A	2	Unambiguous	IGSYRCACRATHTGPHCELPYVPCSPSPCQNGGTCRPTGDTTHE	[E].IGSYRcAcRATHTGPHcELPYVPcSPSPcQnGGtcRPTGDTTHE.[C]	C6(Carbamidomethyl); C8(Carbamidomethyl); C17(Carbamidomethyl); C24(Carbamidomethyl); C29(Carbamidomethyl); N31(Deamidated); T34(Fuc(1)); C35(Carbamidomethyl)	1	1	Q01705	Q01705	Neurogenic locus notch homolog protein 1 OS=Mus musculus OX=10090 GN=Notch1 PE=1 SV=3	2	6	6	1	0	1	1	1	859.04	5149.2	5149.18	4.68189	0.00401798	0	0	347484	HCD (High Energy Collision Dissociation)	MS2	1.41345	95.6637	9.48753	3679	3679	3677	FP031821_17.raw	0/0		6.16907	575.159	575.159	4.72196	6.77538e-07	1.27434e-07	0	0
FALSE	High	PMI-Byonic	PMI-Byonic (A2)	A	2	Unambiguous	IGSYRCACRATHTGPHCELPYVPCSPSPCQNGGTCRPTGDTTHE	[E].IGSYRcAcRATHTGPHcELPYVPcSPSPcQnGGTcRPTGDTTHE.[C]	C6(Carbamidomethyl); C8(Carbamidomethyl); C17(Carbamidomethyl); C24(Carbamidomethyl); C29(Carbamidomethyl); N31(Deamidated); C35(Carbamidomethyl)	1	1	Q01705	Q01705	Neurogenic locus notch homolog protein 1 OS=Mus musculus OX=10090 GN=Notch1 PE=1 SV=3	2	6	6	1	0	1	1	1	834.858	5004.11	5003.12	198.164	0.16524	0	0	339094	HCD (High Energy Collision Dissociation)	MS2	21.9008	100	9.34743	3618	3618	3611	FP031821_17.raw	0/0		4.82704	398.245	398.245	10.3105	1.48923e-05	2.81432e-06	0	0
FALSE	High	PMI-Byonic	PMI-Byonic (A2)	A	2	Unambiguous	IGSYRCACRATHTGPHCELPYVPCSPSPCQNGGTCRPTGDTTHE	[E].IGSYRcAcRATHTGPHcELPYVPcsPSPcqNGGTcRPTGDTTHE.[C]	C6(Carbamidomethyl); C8(Carbamidomethyl); C17(Carbamidomethyl); C24(Carbamidomethyl); S25(HexNAc(1)Hex(1)Fuc(1)); C29(Carbamidomethyl); Q30(Deamidated); C35(Carbamidomethyl)	1	1	Q01705	Q01705	Neurogenic locus notch homolog protein 1 OS=Mus musculus OX=10090 GN=Notch1 PE=1 SV=3	2	5	5	1	0	1	1	1	1103.88	5515.36	5514.31	190.404	0.209989	0	0	366055	HCD (High Energy Collision Dissociation)	MS2	68.8844	100	9.34308	3616	3616	3611	FP031821_17.raw	0/0		2.28	198.816	198.816	0	0.00524813	0.000413558	0	0
FALSE	High	PMI-Byonic	PMI-Byonic (A2)	A	2	Unambiguous	IGSYRCACRATHTGPHCELPYVPCSPSPCQNGGTCRPTGDTTHE	[E].IGSYRcAcRATHTGPHcELPYVPcsPSPcQNGGTcRPTGDTTHE.[C]	C6(Carbamidomethyl); C8(Carbamidomethyl); C17(Carbamidomethyl); C24(Carbamidomethyl); S25(Fuc(1)); C29(Carbamidomethyl); C35(Carbamidomethyl)	1	1	Q01705	Q01705	Neurogenic locus notch homolog protein 1 OS=Mus musculus OX=10090 GN=Notch1 PE=1 SV=3	2	6	6	1	0	1	1	1	859.543	5152.22	5148.2	781.394	0.670462	0	0	330049	HCD (High Energy Collision Dissociation)	MS2	44.2512	100	8.99901	3466	3466	3457	FP031821_17.raw	0/0		5.27925	482.334	482.334	0	5.25717e-06	9.90947e-07	0	0
FALSE	High	PMI-Byonic	PMI-Byonic (A2)	A	2	Unambiguous	IGSYRCACRATHTGPHCELPYVPCSPSPCQNGGTCRPTGDTTHE	[E].IGSYRcAcRATHTGPHcELPYVPcsPSPcQNGGTcRPTGDTTHE.[C]	C6(Carbamidomethyl); C8(Carbamidomethyl); C17(Carbamidomethyl); C24(Carbamidomethyl); S25(HexNAc(1)Hex(1)Fuc(1)); C29(Carbamidomethyl); C35(Carbamidomethyl)	1	1	Q01705	Q01705	Neurogenic locus notch homolog protein 1 OS=Mus musculus OX=10090 GN=Notch1 PE=1 SV=3	2	6	6	1	0	1	1	1	920.069	5515.37	5513.33	371.073	0.340975	0	0	268884	HCD (High Energy Collision Dissociation)	MS2	43.6879	100	9.04603	3486	3486	3479	FP031821_17.raw	0/0		3.13552	243.213	243.213	0	0.000731943	7.96623e-05	0	0
FALSE	High	PMI-Byonic	PMI-Byonic (A2)	A	2	Unambiguous	IGSYRCACRATHTGPHCELPYVPCSPSPCQNGGTCRPTGDTTHE	[E].IGSYRcAcRATHTGPHcELPYVPcSPSPcQnGGtcRPTGDTTHE.[C]	C6(Carbamidomethyl); C8(Carbamidomethyl); C17(Carbamidomethyl); C24(Carbamidomethyl); C29(Carbamidomethyl); N31(Deamidated); T34(Fuc(1)); C35(Carbamidomethyl)	1	1	Q01705	Q01705	Neurogenic locus notch homolog protein 1 OS=Mus musculus OX=10090 GN=Notch1 PE=1 SV=3	2	6	6	1	0	1	1	1	859.04	5149.2	5149.18	3.97069	0.00340763	0	0	2201633	HCD (High Energy Collision Dissociation)	MS2	0	36.5417	9.36013	3623	3623	3622	FP031821_17.raw	0/0		8.16907	656.825	656.825	4.21964	6.77538e-09	1.58264e-09	0	0
FALSE	High	PMI-Byonic	PMI-Byonic (A2)	A	2	Unambiguous	IGSYRCACRATHTGPHCELPYVPCSPSPCQNGGTCRPTGDTTHE	[E].IGSYRcAcRATHTGPHcELPYVPcsPSPcqNGGTcRPTGDTTHE.[C]	C6(Carbamidomethyl); C8(Carbamidomethyl); C17(Carbamidomethyl); C24(Carbamidomethyl); S25(HexNAc(1)Hex(1)Fuc(1)); C29(Carbamidomethyl); Q30(Deamidated); C35(Carbamidomethyl)	1	1	Q01705	Q01705	Neurogenic locus notch homolog protein 1 OS=Mus musculus OX=10090 GN=Notch1 PE=1 SV=3	2	6	6	1	0	1	1	1	920.564	5518.35	5514.31	732.016	0.672761	0	0	912753	HCD (High Energy Collision Dissociation)	MS2	33.1148	100	9.15149	3532	3532	3523	FP031821_17.raw	0/0		6.16907	580.808	580.808	0	6.77538e-07	1.0706e-07	0	0
FALSE	High	PMI-Byonic	PMI-Byonic (A2)	A	2	Unambiguous	IGSYRCACRATHTGPHCELPYVPCSPSPCQNGGTCRPTGDTTHE	[E].IGsYRcAcRATHTGPHcELPYVPcSPSPcQnGGTcRPTGDTTHE.[C]	S3(Fuc(1)); C6(Carbamidomethyl); C8(Carbamidomethyl); C17(Carbamidomethyl); C24(Carbamidomethyl); C29(Carbamidomethyl); N31(Deamidated); C35(Carbamidomethyl)	1	1	Q01705	Q01705	Neurogenic locus notch homolog protein 1 OS=Mus musculus OX=10090 GN=Notch1 PE=1 SV=3	2	5	5	1	0	1	1	1	1031.45	5153.21	5149.18	783.012	0.806375	0	0	634538	HCD (High Energy Collision Dissociation)	MS2	54.4083	100	9.15367	3533	3533	3523	FP031821_17.raw	0/0		4.75239	475.309	475.309	0	1.76851e-05	3.79679e-06	0	0
FALSE	High	PMI-Byonic	PMI-Byonic (A2)	A	2	Unambiguous	IGSYRCACRATHTGPHCELPYVPCSPSPCQNGGTCRPTGDTTHE	[E].IGsYRcAcRATHTGPHcELPYVPcSPSPcQNGGTcRPTGDTTHE.[C]	S3(Fuc(1)); C6(Carbamidomethyl); C8(Carbamidomethyl); C17(Carbamidomethyl); C24(Carbamidomethyl); C29(Carbamidomethyl); C35(Carbamidomethyl)	1	1	Q01705	Q01705	Neurogenic locus notch homolog protein 1 OS=Mus musculus OX=10090 GN=Notch1 PE=1 SV=3	2	6	6	1	0	1	1	1	858.875	5148.21	5148.2	2.69244	0.0023102	0	0	191730	HCD (High Energy Collision Dissociation)	MS2	3.13874	100	9.11228	3514	3514	3512	FP031821_17.raw	0/0		7.16907	602.49	602.49	1.6	6.77538e-08	1.24631e-08	0	0
FALSE	High	PMI-Byonic	PMI-Byonic (A2)	A	2	Unambiguous	IGSYRCACRATHTGPHCELPYVPCSPSPCQNGGTCRPTGDTTHE	[E].IGSYRcAcRATHTGPHcELPYVPcSPSPcQnGGtcRPTGDTTHE.[C]	C6(Carbamidomethyl); C8(Carbamidomethyl); C17(Carbamidomethyl); C24(Carbamidomethyl); C29(Carbamidomethyl); N31(Deamidated); T34(Fuc(1)); C35(Carbamidomethyl)	1	1	Q01705	Q01705	Neurogenic locus notch homolog protein 1 OS=Mus musculus OX=10090 GN=Notch1 PE=1 SV=3	2	6	6	1	0	1	1	1	859.707	5153.21	5149.18	782.026	0.671132	0	0	4.10752e+06	HCD (High Energy Collision Dissociation)	MS2	49.7283	48.0753	9.24306	3572	3572	3567	FP031821_17.raw	0/0		7.16907	630.235	630.235	4.8	6.77538e-08	1.53731e-08	0	0
FALSE	High	PMI-Byonic	PMI-Byonic (A2)	A	2	Unambiguous	IGSYRCACRATHTGPHCELPYVPCSPSPCQNGGTCRPTGDTTHE	[E].IGSYRcAcRATHTGPHcELPYVPcsPSPcqNGGTcRPTGDTTHE.[C]	C6(Carbamidomethyl); C8(Carbamidomethyl); C17(Carbamidomethyl); C24(Carbamidomethyl); S25(HexNAc(1)Hex(1)Fuc(1)); C29(Carbamidomethyl); Q30(Deamidated); C35(Carbamidomethyl)	1	1	Q01705	Q01705	Neurogenic locus notch homolog protein 1 OS=Mus musculus OX=10090 GN=Notch1 PE=1 SV=3	2	5	5	1	0	1	1	1	1104.47	5518.34	5514.31	729.993	0.805082	0	0	397423	HCD (High Energy Collision Dissociation)	MS2	17.4489	100	9.22576	3564	3564	3556	FP031821_17.raw	0/0		2.47104	218.868	218.868	0	0.00338031	0.000206027	0	0
FALSE	High	PMI-Byonic	PMI-Byonic (A2)	A	2	Unambiguous	IGSYRCACRATHTGPHCELPYVPCSPSPCQNGGTCRPTGDTTHE	[E].IGSYRcAcRATHTGPHcELPYVPcSPsPcQnGGTcRPTGDTTHE.[C]	C6(Carbamidomethyl); C8(Carbamidomethyl); C17(Carbamidomethyl); C24(Carbamidomethyl); S27(HexNAc(1)Fuc(1)); C29(Carbamidomethyl); N31(Deamidated); C35(Carbamidomethyl)	1	1	Q01705	Q01705	Neurogenic locus notch homolog protein 1 OS=Mus musculus OX=10090 GN=Notch1 PE=1 SV=3	2	6	6	1	0	1	1	1	893.384	5355.27	5352.26	562.342	0.501633	0	0	293726	HCD (High Energy Collision Dissociation)	MS2	71.1817	100	9.30319	3599	3599	3589	FP031821_17.raw	0/0		2.19487	134.446	134.446	0	0.00638453	0.000667117	0	0
FALSE	High	PMI-Byonic	PMI-Byonic (A2)	A	2	Unambiguous	IGSYRCACRATHTGPHCELPYVPCSPSPCQNGGTCRPTGDTTHE	[E].IGSYRcAcRATHTGPHcELPYVPcSPSPcQnGGtcRPTGDTTHE.[C]	C6(Carbamidomethyl); C8(Carbamidomethyl); C17(Carbamidomethyl); C24(Carbamidomethyl); C29(Carbamidomethyl); N31(Deamidated); T34(HexNAc(1)Hex(1)Fuc(1)); C35(Carbamidomethyl)	1	1	Q01705	Q01705	Neurogenic locus notch homolog protein 1 OS=Mus musculus OX=10090 GN=Notch1 PE=1 SV=3	2	6	6	1	0	1	1	1	919.894	5514.33	5514.31	2.8898	0.00265587	0	0	248569	HCD (High Energy Collision Dissociation)	MS2	9.07912	100	9.2656	3582	3582	3578	FP031821_17.raw	0/0		9.16907	730.067	730.067	4.5615	6.77538e-10	1.4184e-10	0	0
FALSE	High	PMI-Byonic	PMI-Byonic (A2)	A	2	Unambiguous	IGSYRCACRATHTGPHCELPYVPCSPSPCQNGGTCRPTGDTTHE	[E].IGSYRcAcRATHTGPHcELPYVPcSPSPcQnGGtcRPTGDTTHE.[C]	C6(Carbamidomethyl); C8(Carbamidomethyl); C17(Carbamidomethyl); C24(Carbamidomethyl); C29(Carbamidomethyl); N31(Deamidated); T34(Fuc(1)); C35(Carbamidomethyl)	1	1	Q01705	Q01705	Neurogenic locus notch homolog protein 1 OS=Mus musculus OX=10090 GN=Notch1 PE=1 SV=3	2	5	5	1	0	1	1	1	1031.25	5152.21	5149.18	588.854	0.606423	0	0	1.67202e+06	HCD (High Energy Collision Dissociation)	MS2	34.3766	100	9.27428	3586	3586	3578	FP031821_17.raw	0/0		8.79343	719.171	719.171	2.60144	1.60904e-09	3.0486e-10	0	0
FALSE	High	PMI-Byonic	PMI-Byonic (A2)	A	2	Unambiguous	LPYVPCSPSPCQNGGTCRPTGDTTHE	[E].LPYVPcSPSPcQnGGtcRPTGDTTHE.[C]	C6(Carbamidomethyl); C11(Carbamidomethyl); N13(Deamidated); T16(Fuc(1)); C17(Carbamidomethyl)	1	1	Q01705	Q01705	Neurogenic locus notch homolog protein 1 OS=Mus musculus OX=10090 GN=Notch1 PE=1 SV=3	1	3	3	1	0	1	1	1	1013.1	3037.3	3035.28	664.456	0.672271	0	0	733472	HCD (High Energy Collision Dissociation)	MS2	0	100	10.7829	4235	4235	4227	FP031821_17.raw	0/0		6.87575	646.611	646.611	4.8	1.33122e-07	2.12605e-08	0	0
FALSE	High	PMI-Byonic	PMI-Byonic (A2)	A	2	Unambiguous	LPYVPCSPSPCQNGGTCRPTGDTTHE	[E].LPYVPcSPSPcQnGGtcRPTGDTTHE.[C]	C6(Carbamidomethyl); C11(Carbamidomethyl); N13(Deamidated); T16(Fuc(1)); C17(Carbamidomethyl)	1	1	Q01705	Q01705	Neurogenic locus notch homolog protein 1 OS=Mus musculus OX=10090 GN=Notch1 PE=1 SV=3	1	3	3	1	0	1	1	1	1012.44	3035.3	3035.28	5.63947	0.00570579	0	0	93883.1	HCD (High Energy Collision Dissociation)	MS2	0	100	10.575	4145	4145	4139	FP031821_17.raw	0/0		5.13563	523.357	523.357	0	7.31769e-06	1.58383e-06	0	0
FALSE	High	PMI-Byonic	PMI-Byonic (A2)	A	2	Unambiguous	LPYVPCSPSPCQNGGTCRPTGDTTHE	[E].LPYVPcSPSPcQnGGtcRPTGDTTHE.[C]	C6(Carbamidomethyl); C11(Carbamidomethyl); N13(Deamidated); T16(Fuc(1)); C17(Carbamidomethyl)	1	1	Q01705	Q01705	Neurogenic locus notch homolog protein 1 OS=Mus musculus OX=10090 GN=Notch1 PE=1 SV=3	1	3	3	1	0	1	1	1	1013.1	3037.29	3035.28	660.354	0.66812	0	0	302626	HCD (High Energy Collision Dissociation)	MS2	0	100	10.8982	4284	4284	4282	FP031821_17.raw	0/0		4.83471	471.652	471.652	4.8	1.46316e-05	2.31118e-06	0	0
FALSE	High	PMI-Byonic	PMI-Byonic (A2)	A	2	Unambiguous	GSNCDTNPVNGKAICTCPSGYTGPACSQDVDE	[E].GSNcDTNPVnGKAIcTcPSGYTGPAcSQDVDE.[C]	C4(Carbamidomethyl); N10(Deamidated); C15(Carbamidomethyl); C17(Carbamidomethyl); C26(Carbamidomethyl)	1	1	Q01705	Q01705	Neurogenic locus notch homolog protein 1 OS=Mus musculus OX=10090 GN=Notch1 PE=1 SV=3	3	3	3	1	0	1	1	1	1144.8	3432.39	3432.37	3.98664	0.00456121	0	0	263622	HCD (High Energy Collision Dissociation)	MS2	5.53522	100	11.3941	4498	4498	4491	FP031821_17.raw	0/0		3.70806	533.351	483.307	48.1858	0.000195856	1.89194e-05	0	0
FALSE	High	PMI-Byonic	PMI-Byonic (A2)	A	2	Unambiguous	GSNCDTNPVNGKAICTCPSGYTGPACSQDVDE	[E].GSNcDTNPVnGKAIcTcPSGYTGPAcSQDVDE.[C]	C4(Carbamidomethyl); N10(Deamidated); C15(Carbamidomethyl); C17(Carbamidomethyl); C26(Carbamidomethyl)	1	1	Q01705	Q01705	Neurogenic locus notch homolog protein 1 OS=Mus musculus OX=10090 GN=Notch1 PE=1 SV=3	3	3	3	1	0	1	1	1	1144.8	3432.39	3432.37	4.6268	0.00529363	0	0	281834	HCD (High Energy Collision Dissociation)	MS2	14.0039	100	11.5171	4551	4551	4546	FP031821_17.raw	0/0		3.40723	468.466	441.287	36.3972	0.000391537	2.96572e-05	0	0
FALSE	High	PMI-Byonic	PMI-Byonic (A2)	A	2	Unambiguous	TNPVNGKAICTCPSGYTGPACSQDVDECALGANPCEHAGKCLNTLGSFE	[D].TNPVNGKAIcTcPSGYtGPAcsQDVDEcALGANPcEhAGKcLNTLGSFE.[C]	C10(Carbamidomethyl); C12(Carbamidomethyl); T17(HexNAc(1)Fuc(1)); C21(Carbamidomethyl); S22(HexNAc(1)Fuc(1)); C28(Carbamidomethyl); C35(Carbamidomethyl); H37(Oxidation); C41(Carbamidomethyl)	1	1	Q01705	Q01705	Neurogenic locus notch homolog protein 1 OS=Mus musculus OX=10090 GN=Notch1 PE=1 SV=3	4	5	5	1	0	1	1	1	1200.9	6000.49	5999.55	157.033	0.188425	0	0	583892	HCD (High Energy Collision Dissociation)	MS2	18.3065	100	13.2374	5288	5288	5283	FP031821_17.raw	0/0		1.1102	147.059	147.059	2.4	0.0775883	0.00520603	0	0
FALSE	High	PMI-Byonic	PMI-Byonic (A2)	A	2	Unambiguous	TNPVNGKAICTCPSGYTGPACSQDVDECALGANPCEHAGKCLNTLGSFE	[D].TNPVNGKAIcTcPSGYtGPAcsQDVDEcALGANPcEhAGKcLnTLGSFE.[C]	C10(Carbamidomethyl); C12(Carbamidomethyl); T17(HexNAc(1)Fuc(1)); C21(Carbamidomethyl); S22(HexNAc(1)Fuc(1)); C28(Carbamidomethyl); C35(Carbamidomethyl); H37(Oxidation); C41(Carbamidomethyl); N43(Deamidated)	1	1	Q01705	Q01705	Neurogenic locus notch homolog protein 1 OS=Mus musculus OX=10090 GN=Notch1 PE=1 SV=3	4	4	4	1	0	1	1	1	1501.63	6003.49	6000.53	493.17	0.739821	0	0	607897	HCD (High Energy Collision Dissociation)	MS2	21.2406	100	13.1948	5270	5270	5261	FP031821_17.raw	0/0		4.30086	469.98	469.98	2.4	5.00195e-05	5.75237e-06	0	0
FALSE	Low	PMI-Byonic	PMI-Byonic (A2)	A	2	Unambiguous	ECALGANPCEHAGKCLNTLGSFE	[D].EcALGAnPcEhAGKcLNTLGSFE.[C]	C2(Carbamidomethyl); N7(Oxidation); C9(Carbamidomethyl); H11(Oxidation); C15(Carbamidomethyl)	1	1	Q01705	Q01705	Neurogenic locus notch homolog protein 1 OS=Mus musculus OX=10090 GN=Notch1 PE=1 SV=3	2	3	3	1	0	1	1	1	856.37	2567.1	2567.1	-0.0527629	-4.51492e-05	0	0	1.45216e+06	HCD (High Energy Collision Dissociation)	MS2	3.56194	100	13.1563	5253	5253	5250	FP031821_17.raw	0/0		0.233036	118.081	118.081	58.05	0.584741	0.0576395	0	0
FALSE	Medium	PMI-Byonic	PMI-Byonic (A2)	A	2	Unambiguous	ECALGANPCEHAGKCLNTLGSFE	[D].EcALGAnPcEhAGKcLNTLGSFE.[C]	C2(Carbamidomethyl); N7(Oxidation); C9(Carbamidomethyl); H11(Oxidation); C15(Carbamidomethyl)	1	1	Q01705	Q01705	Neurogenic locus notch homolog protein 1 OS=Mus musculus OX=10090 GN=Notch1 PE=1 SV=3	2	2	2	1	0	1	1	1	1284.05	2567.09	2567.1	-0.832131	-0.00106808	0	0	469572	HCD (High Energy Collision Dissociation)	MS2	0	100	13.1903	5268	5268	5261	FP031821_17.raw	0/0		0.490828	151.324	151.324	1.32721	0.322977	0.0279165	0	0
FALSE	Low	PMI-Byonic	PMI-Byonic (A2)	A	2	Unambiguous	ECALGANPCEHAGKCLNTLGSFE	[D].EcALGAnPcEHAGKcLNTLGSFE.[C]	C2(Carbamidomethyl); N7(Oxidation); C9(Carbamidomethyl); C15(Carbamidomethyl)	1	1	Q01705	Q01705	Neurogenic locus notch homolog protein 1 OS=Mus musculus OX=10090 GN=Notch1 PE=1 SV=3	2	3	3	1	0	1	1	1	851.039	2551.1	2551.1	1.0639	0.000904708	0	0	213290	HCD (High Energy Collision Dissociation)	MS2	28.8785	100	13.1672	5258	5258	5250	FP031821_17.raw	0/0		0.203893	26.4885	26.4885	26.4885	0.625327	0.0710136	0	0
FALSE	Medium	PMI-Byonic	PMI-Byonic (A2)	A	2	Unambiguous	ECALGANPCEHAGKCLNTLGSFE	[D].EcALGAnPcEhAGKcLNTLGSFE.[C]	C2(Carbamidomethyl); N7(Oxidation); C9(Carbamidomethyl); H11(Oxidation); C15(Carbamidomethyl)	1	1	Q01705	Q01705	Neurogenic locus notch homolog protein 1 OS=Mus musculus OX=10090 GN=Notch1 PE=1 SV=3	2	3	3	1	0	1	1	1	856.373	2567.11	2567.1	3.58496	0.00306764	0	0	187939	HCD (High Energy Collision Dissociation)	MS2	0	100	13.4176	5365	5365	5360	FP031821_17.raw	0/0		0.410352	2.35685	2.35685	2.35685	0.38873	0.0336708	0	0
FALSE	Medium	PMI-Byonic	PMI-Byonic (A2)	A	2	Unambiguous	ECALGANPCEHAGKCLNTLGSFE	[D].EcALGAnPcEhAGKcLNTLGSFE.[C]	C2(Carbamidomethyl); N7(Oxidation); C9(Carbamidomethyl); H11(Oxidation); C15(Carbamidomethyl)	1	1	Q01705	Q01705	Neurogenic locus notch homolog protein 1 OS=Mus musculus OX=10090 GN=Notch1 PE=1 SV=3	2	3	3	1	0	1	1	1	856.372	2567.1	2567.1	2.44371	0.00209108	0	0	1.40606e+06	HCD (High Energy Collision Dissociation)	MS2	1.80969	100	13.2824	5307	5307	5305	FP031821_17.raw	0/0		0.314933	119.328	119.328	64.0808	0.484247	0.04449	0	0
FALSE	High	PMI-Byonic	PMI-Byonic (A2)	A	2	Unambiguous	CALGANPCEHAGKCLNTLGSFE	[E].cALGANPcEhAGKcLNtLGSFE.[C]	C1(Carbamidomethyl); C8(Carbamidomethyl); H10(Oxidation); C14(Carbamidomethyl); T17(Fuc(1))	1	1	Q01705	Q01705	Neurogenic locus notch homolog protein 1 OS=Mus musculus OX=10090 GN=Notch1 PE=1 SV=3	1	3	3	1	0	1	1	1	856.698	2568.08	2568.12	-13.7957	-0.0118096	0	0	350606	HCD (High Energy Collision Dissociation)	MS2	0	100	13.5693	5430	5430	5426	FP031821_17.raw	0/0		1.1441	154.073	154.073	0.652623	0.0717635	0.00379766	0	0
FALSE	High	PMI-Byonic	PMI-Byonic (A2)	A	2	Unambiguous	CALGANPCEHAGKCLNTLGSFE	[E].cALGANPcEhAGKcLntLGSFE.[C]	C1(Carbamidomethyl); C8(Carbamidomethyl); H10(Oxidation); C14(Carbamidomethyl); N16(Deamidated); T17(Hex(1))	1	1	Q01705	Q01705	Neurogenic locus notch homolog protein 1 OS=Mus musculus OX=10090 GN=Notch1 PE=1 SV=3	1	3	3	1	0	1	1	1	862.376	2585.11	2585.1	6.86434	0.00591499	0	0	270376	HCD (High Energy Collision Dissociation)	MS2	9.61506	100	11.8007	4673	4673	4667	FP031821_17.raw	0/0		5.3532	407.806	407.806	3.6	4.43404e-06	8.78679e-07	0	0
FALSE	High	PMI-Byonic	PMI-Byonic (A2)	A	2	Unambiguous	CALGANPCEHAGKCLNTLGSFE	[E].cALGANPcEHAGKcLntLGSFE.[C]	C1(Carbamidomethyl); C8(Carbamidomethyl); C14(Carbamidomethyl); N16(Oxidation); T17(Fuc(1))	1	1	Q01705	Q01705	Neurogenic locus notch homolog protein 1 OS=Mus musculus OX=10090 GN=Notch1 PE=1 SV=3	1	3	3	1	0	1	1	1	856.699	2568.08	2568.12	-13.5818	-0.0116265	0	0	835658	HCD (High Energy Collision Dissociation)	MS2	2.404	100	13.9795	5605	5605	5602	FP031821_17.raw	0/0		1.13276	231.814	221.635	3.6	0.0736613	0.00448938	0	0
FALSE	High	PMI-Byonic	PMI-Byonic (A2)	A	2	Unambiguous	CALGANPCEHAGKCLNTLGSFE	[E].cALGANPcEHAGKcLNTLGsFE.[C]	C1(Carbamidomethyl); C8(Carbamidomethyl); C14(Carbamidomethyl); S20(Hex(1))	1	1	Q01705	Q01705	Neurogenic locus notch homolog protein 1 OS=Mus musculus OX=10090 GN=Notch1 PE=1 SV=3	1	2	2	1	0	1	1	1	1284.54	2568.08	2568.12	-14.5746	-0.0187146	0	0	215114	HCD (High Energy Collision Dissociation)	MS2	0	100	13.986	5608	5608	5602	FP031821_17.raw	0/0		2.92953	243.817	243.817	6.77662	0.00117617	9.39026e-05	0	0
FALSE	Medium	PMI-Byonic	PMI-Byonic (A2)	A	2	Unambiguous	CALGANPCEHAGKCLNTLGSFE	[E].cALGANPcEhAGKcLNtLGSFE.[C]	C1(Carbamidomethyl); C8(Carbamidomethyl); H10(Oxidation); C14(Carbamidomethyl); T17(Fuc(1))	1	1	Q01705	Q01705	Neurogenic locus notch homolog protein 1 OS=Mus musculus OX=10090 GN=Notch1 PE=1 SV=3	1	3	3	1	0	1	1	1	856.7	2568.09	2568.12	-11.6567	-0.00997857	0	0	310162	HCD (High Energy Collision Dissociation)	MS2	2.84971	100	14.1111	5661	5661	5657	FP031821_17.raw	0/0		0.490879	57.1605	57.1605	0.0544582	0.32294	0.025282	0	0
FALSE	High	PMI-Byonic	PMI-Byonic (A2)	A	2	Unambiguous	CALGANPCEHAGKCLNTLGSFE	[E].cALGANPcEHAGKcLntLGSFE.[C]	C1(Carbamidomethyl); C8(Carbamidomethyl); C14(Carbamidomethyl); N16(Oxidation); T17(Hex(1))	1	1	Q01705	Q01705	Neurogenic locus notch homolog protein 1 OS=Mus musculus OX=10090 GN=Notch1 PE=1 SV=3	1	3	3	1	0	1	1	1	862.047	2584.13	2584.11	5.73601	0.00494083	0	0	220553	HCD (High Energy Collision Dissociation)	MS2	0	100	11.2797	4448	4448	4447	FP031821_17.raw	0/0		5.55017	502.86	502.86	2.08137	2.81729e-06	5.21898e-07	0	0
FALSE	High	PMI-Byonic	PMI-Byonic (A2)	A	2	Unambiguous	CALGANPCEHAGKCLNTLGSFE	[E].cALGANPcEHAGKcLntLGSFE.[C]	C1(Carbamidomethyl); C8(Carbamidomethyl); C14(Carbamidomethyl); N16(Oxidation); T17(Hex(1))	1	1	Q01705	Q01705	Neurogenic locus notch homolog protein 1 OS=Mus musculus OX=10090 GN=Notch1 PE=1 SV=3	1	3	3	1	0	1	1	1	862.046	2584.12	2584.11	4.88572	0.00420841	0	0	463857	HCD (High Energy Collision Dissociation)	MS2	7.58683	100	11.1646	4399	4399	4392	FP031821_17.raw	0/0		8.43999	657.276	656.145	3.08034	3.63088e-09	9.09587e-10	0	0
FALSE	High	PMI-Byonic	PMI-Byonic (A2)	A	2	Unambiguous	HAGKCLNTLGSFECQCLQGYTGPRCE	[E].hAGKcLntLGSFEcQcLQGYTGPRcE.[I]	H1(Oxidation); C5(Carbamidomethyl); N7(Oxidation); T8(Hex(1)Pent(1)); C14(Carbamidomethyl); C16(Carbamidomethyl); C25(Carbamidomethyl)	1	1	Q01705	Q01705	Neurogenic locus notch homolog protein 1 OS=Mus musculus OX=10090 GN=Notch1 PE=1 SV=3	1	2	2	1	0	1	1	1	843.347	1685.69	3369.41	-499709	-841.863	0	0	386098	HCD (High Energy Collision Dissociation)	MS2	34.4748	100	9.64406	3747	3747	3743	FP031821_17.raw	0/0		2.25333	175.693	175.693	2.4	0.0055805	0.000472948	0	0
FALSE	High	PMI-Byonic	PMI-Byonic (A2)	A	2	Unambiguous	IDVNECISNPCQNDATCLDQIGE	[E].IDVNEcIsNPcQNDAtcLDQIGE.[F]	C6(Carbamidomethyl); S8(HexNAc(1)Hex(1)Fuc(1)); C11(Carbamidomethyl); T16(Hex(1)Pent(2)); C17(Carbamidomethyl)	1	1	Q01705	Q01705	Neurogenic locus notch homolog protein 1 OS=Mus musculus OX=10090 GN=Notch1 PE=1 SV=3	4	3	3	1	0	1	1	1	1201.49	3602.46	3602.44	4.24048	0.00509203	0	0	206512	HCD (High Energy Collision Dissociation)	MS2	4.13728	100	13.5737	5432	5432	5426	FP031821_17.raw	0/0		2.04793	220.379	220.379	0	0.00895504	0.000834013	0	0
FALSE	High	PMI-Byonic	PMI-Byonic (A2)	A	2	Unambiguous	IDVNECISNPCQNDATCLDQIGE	[E].IDVNEcIsNPcQNDAtcLDQIGE.[F]	C6(Carbamidomethyl); S8(Fuc(1)); C11(Carbamidomethyl); T16(Hex(1)Pent(1)); C17(Carbamidomethyl)	1	1	Q01705	Q01705	Neurogenic locus notch homolog protein 1 OS=Mus musculus OX=10090 GN=Notch1 PE=1 SV=3	4	3	3	1	0	1	1	1	1036.1	3106.29	3105.27	327.783	0.339285	0	0	645890	HCD (High Energy Collision Dissociation)	MS2	0	100	14.0934	5654	5654	5646	FP031821_17.raw	0/0		4.28112	404.816	404.816	1.2	5.23455e-05	7.30547e-06	0	0
FALSE	High	PMI-Byonic	PMI-Byonic (A2)	A	2	Unambiguous	IDVNECISNPCQNDATCLDQIGE	[E].IDVNEcISNPcQNDAtcLDQIGE.[F]	C6(Carbamidomethyl); C11(Carbamidomethyl); T16(Hex(1)Pent(1)); C17(Carbamidomethyl)	1	1	Q01705	Q01705	Neurogenic locus notch homolog protein 1 OS=Mus musculus OX=10090 GN=Notch1 PE=1 SV=3	4	3	3	1	0	1	1	1	987.083	2959.23	2959.21	7.34957	0.00724965	0	0	263777	HCD (High Energy Collision Dissociation)	MS2	9.89993	100	14.1089	5660	5660	5657	FP031821_17.raw	0/0		1.25796	289.544	289.544	10.4958	0.0552127	0.0024552	0	0
FALSE	High	PMI-Byonic	PMI-Byonic (A2)	A	2	Unambiguous	IDVNECISNPCQNDATCLDQIGE	[E].IDVNEcIsNPcQNDAtcLDQIGE.[F]	C6(Carbamidomethyl); S8(Hex(1)Pent(1)); C11(Carbamidomethyl); T16(HexNAc(1)Hex(1)Fuc(1)NeuAc(1)); C17(Carbamidomethyl)	1	1	Q01705	Q01705	Neurogenic locus notch homolog protein 1 OS=Mus musculus OX=10090 GN=Notch1 PE=1 SV=3	4	3	3	1	0	1	1	1	1255.18	3763.52	3761.5	538.151	0.674751	0	0	142278	HCD (High Energy Collision Dissociation)	MS2	0	100	15.1767	6114	6114	6108	FP031821_17.raw	0/0		1.17138	71.8003	71.8003	2.84217e-14	0.0673935	0.00311114	0	0
FALSE	High	PMI-Byonic	PMI-Byonic (A2)	A	2	Unambiguous	IDVNECISNPCQNDATCLDQIGE	[E].IDVNEcIsNPcQNDAtcLDQIGE.[F]	C6(Carbamidomethyl); S8(Hex(1)Pent(2)); C11(Carbamidomethyl); T16(HexNAc(1)Hex(1)Fuc(1)NeuAc(1)); C17(Carbamidomethyl)	1	1	Q01705	Q01705	Neurogenic locus notch homolog protein 1 OS=Mus musculus OX=10090 GN=Notch1 PE=1 SV=3	4	3	3	1	0	1	1	1	1298.86	3894.56	3893.54	262.62	0.34084	0	0	164935	HCD (High Energy Collision Dissociation)	MS2	0	100	15.0519	6061	6061	6053	FP031821_17.raw	0/0		2.33603	250.307	250.307	1.2	0.00461283	0.00030466	0	0
FALSE	Medium	PMI-Byonic	PMI-Byonic (A2)	A	2	Unambiguous	IDVNECISNPCQNDATCLDQIGE	[E].IDVnEcIsNPcQNDAtcLDQIGE.[F]	N4(Deamidated); C6(Carbamidomethyl); S8(Fuc(1)); C11(Carbamidomethyl); T16(Hex(1)Pent(2)); C17(Carbamidomethyl)	1	1	Q01705	Q01705	Neurogenic locus notch homolog protein 1 OS=Mus musculus OX=10090 GN=Notch1 PE=1 SV=3	4	3	3	1	0	1	1	1	1080.11	3238.32	3238.3	7.6912	0.00830213	0	0	263091	HCD (High Energy Collision Dissociation)	MS2	0	100	14.4004	5784	5784	5778	FP031821_17.raw	0/0		0.500196	131.721	131.721	2.84217e-14	0.316085	0.0226004	0	0
FALSE	Medium	PMI-Byonic	PMI-Byonic (A2)	A	2	Unambiguous	IDVNECISNPCQNDATCLDQIGE	[E].IDVNEcIsNPcQNDAtcLDQIGE.[F]	C6(Carbamidomethyl); S8(Fuc(1)); C11(Carbamidomethyl); T16(Hex(1)Pent(1)); C17(Carbamidomethyl)	1	1	Q01705	Q01705	Neurogenic locus notch homolog protein 1 OS=Mus musculus OX=10090 GN=Notch1 PE=1 SV=3	4	3	3	1	0	1	1	1	1036.43	3107.27	3105.27	645.257	0.667899	0	0	145307	HCD (High Energy Collision Dissociation)	MS2	0	100	14.3746	5773	5773	5767	FP031821_17.raw	0/0		0.345808	93.663	93.663	1.2	0.451016	0.0407314	0	0
FALSE	Medium	PMI-Byonic	PMI-Byonic (A2)	A	2	Ambiguous	IDVNECISNPCQNDATCLDQIGE	[E].IDVNEcIsNPcQnDAtcLDQIGE.[F]	C6(Carbamidomethyl); S8(Fuc(1)); C11(Carbamidomethyl); N13(Deamidated); T16(Hex(1)Pent(2)); C17(Carbamidomethyl)	1	1	Q01705	Q01705	Neurogenic locus notch homolog protein 1 OS=Mus musculus OX=10090 GN=Notch1 PE=1 SV=3	4	3	3		0	2	2	2	1079.78	3237.33	3238.3	-299.002	-0.322753	0	0	74120.2	HCD (High Energy Collision Dissociation)	MS2	0	100	14.262	5725	5725	5723	FP031821_17.raw	0/0		0.535836	172.426	172.426	0	0.291182	0.0172945	0	0
FALSE	High	PMI-Byonic	PMI-Byonic (A2)	A	2	Unambiguous	IDVNECISNPCQNDATCLDQIGE	[E].IDVNEcIsNPcQNDAtcLDQIGE.[F]	C6(Carbamidomethyl); S8(Hex(1)Pent(2)); C11(Carbamidomethyl); T16(Fuc(1)); C17(Carbamidomethyl)	1	1	Q01705	Q01705	Neurogenic locus notch homolog protein 1 OS=Mus musculus OX=10090 GN=Notch1 PE=1 SV=3	4	3	3	1	0	1	1	1	1079.78	3237.33	3237.31	4.98084	0.00537484	0	0	242588	HCD (High Energy Collision Dissociation)	MS2	59.8874	100	14.0096	5618	5618	5613	FP031821_17.raw	0/0		2.88056	337.249	337.249	0	0.00131655	0.000124691	0	0
FALSE	High	PMI-Byonic	PMI-Byonic (A2)	A	2	Unambiguous	IDVNECISNPCQNDATCLDQIGE	[E].IDVNEcISNPcQNDAtcLDQIGE.[F]	C6(Carbamidomethyl); C11(Carbamidomethyl); T16(Hex(1)Pent(2)); C17(Carbamidomethyl)	1	1	Q01705	Q01705	Neurogenic locus notch homolog protein 1 OS=Mus musculus OX=10090 GN=Notch1 PE=1 SV=3	4	3	3	1	0	1	1	1	1031.09	3091.27	3091.25	4.91564	0.00506517	0	0	488872	HCD (High Energy Collision Dissociation)	MS2	11.6111	100	14.072	5645	5645	5635	FP031821_17.raw	0/0		4.28112	400.049	400.049	11.7147	5.23455e-05	6.54208e-06	0	0
FALSE	High	PMI-Byonic	PMI-Byonic (A2)	A	2	Ambiguous	IDVNECISNPCQNDATCLDQIGE	[E].IDVNEcIsNPcQNDAtcLDQIGE.[F]	C6(Carbamidomethyl); S8(Hex(1)Pent(2)); C11(Carbamidomethyl); T16(Fuc(1)); C17(Carbamidomethyl)	1	1	Q01705	Q01705	Neurogenic locus notch homolog protein 1 OS=Mus musculus OX=10090 GN=Notch1 PE=1 SV=3	4	3	3	0.7097	0	1	1	1	1079.78	3237.33	3237.31	4.86772	0.00525277	0	0	74120.2	HCD (High Energy Collision Dissociation)	MS2	0	100	14.262	5725	5725	5723	FP031821_17.raw	0/0		1.85822	188.264	188.264	0	0.0138604	0.00121522	0	0
FALSE	High	PMI-Byonic	PMI-Byonic (A2)	A	2	Unambiguous	IDVNECISNPCQNDATCLDQIGE	[E].IDVNEcIsNPcQNDAtcLDQIGE.[F]	C6(Carbamidomethyl); S8(Hex(1)Pent(2)); C11(Carbamidomethyl); T16(Fuc(1)); C17(Carbamidomethyl)	1	1	Q01705	Q01705	Neurogenic locus notch homolog protein 1 OS=Mus musculus OX=10090 GN=Notch1 PE=1 SV=3	4	3	3	1	0	1	1	1	1079.78	3237.33	3237.31	5.09396	0.00549691	0	0	634575	HCD (High Energy Collision Dissociation)	MS2	0	100	14.1303	5669	5669	5668	FP031821_17.raw	0/0		4.02589	373.593	373.593	0	9.42123e-05	9.54944e-06	0	0
FALSE	High	PMI-Byonic	PMI-Byonic (A2)	A	2	Unambiguous	FQCICMPGYEGVYCE	[E].FQcIcMPGYEGVYcE.[I]	C3(Carbamidomethyl); C5(Carbamidomethyl); C14(Carbamidomethyl)	1	1	Q01705	Q01705	Neurogenic locus notch homolog protein 1 OS=Mus musculus OX=10090 GN=Notch1 PE=1 SV=3	1	2	2	1	0	1	1	1	956.879	1912.75	1912.74	6.93321	0.0066307	0	0	94959.9	HCD (High Energy Collision Dissociation)	MS2	0	100	15.2525	6146	6146	6141	FP031821_17.raw	0/0		0.818648	285.431	276.002	276.002	0.151828	0.00845436	0	0
FALSE	Low	PMI-Byonic	PMI-Byonic (A2)	A	2	Unambiguous	FQCICMPGYE	[E].FQcIcmPGYE.[G]	C3(Carbamidomethyl); C5(Carbamidomethyl); M6(Oxidation)	1	1	Q01705	Q01705	Neurogenic locus notch homolog protein 1 OS=Mus musculus OX=10090 GN=Notch1 PE=1 SV=3	0	2	2	1	0	1	1	1	660.759	1320.51	1320.51	4.00751	0.00264597	0	0	191788	HCD (High Energy Collision Dissociation)	MS2	28.984	100	13.4198	5366	5366	5360	FP031821_17.raw	0/0		0.127186	322.421	171.679	171.679	0.74613	0.0908157	0	0
FALSE	Low	PMI-Byonic	PMI-Byonic (A2)	A	2	Unambiguous	FQCICMPGYE	[E].FQcIcmPGYE.[G]	C3(Carbamidomethyl); C5(Carbamidomethyl); M6(Oxidation)	1	1	Q01705	Q01705	Neurogenic locus notch homolog protein 1 OS=Mus musculus OX=10090 GN=Notch1 PE=1 SV=3	0	2	2	1	0	1	1	1	660.759	1320.51	1320.51	3.17553	0.00209665	0	0	254700	HCD (High Energy Collision Dissociation)	MS2	38.9637	100	13.5402	5417	5417	5415	FP031821_17.raw	0/0		0.214024	351.292	241.352	241.352	0.610908	0.066507	0	0
FALSE	High	PMI-Byonic	PMI-Byonic (A2)	A	2	Unambiguous	FQCICMPGYE	[E].FQcIcMPGYE.[G]	C3(Carbamidomethyl); C5(Carbamidomethyl)	1	1	Q01705	Q01705	Neurogenic locus notch homolog protein 1 OS=Mus musculus OX=10090 GN=Notch1 PE=1 SV=3	0	2	2	1	0	1	1	1	652.763	1304.52	1304.51	5.49244	0.00358247	0	0	2933169	HCD (High Energy Collision Dissociation)	MS2	4.82927	69.3274	13.9755	5603	5603	5602	FP031821_17.raw	0/0		2.20539	512.958	261.355	261.355	0.0062317	0.000538388	0	0
FALSE	High	PMI-Byonic	PMI-Byonic (A2)	A	2	Unambiguous	FQCICMPGYE	[E].FQcIcMPGYE.[G]	C3(Carbamidomethyl); C5(Carbamidomethyl)	1	1	Q01705	Q01705	Neurogenic locus notch homolog protein 1 OS=Mus musculus OX=10090 GN=Notch1 PE=1 SV=3	0	2	2	1	0	1	1	1	652.763	1304.52	1304.51	5.58601	0.00364351	0	0	647254	HCD (High Energy Collision Dissociation)	MS2	31.6436	100	13.8504	5550	5550	5547	FP031821_17.raw	0/0		1.03752	469.259	259.498	259.498	0.0917237	0.00604601	0	0
FALSE	Low	PMI-Byonic	PMI-Byonic (A2)	A	2	Unambiguous	FQCICMPGYE	[E].FQcIcmPGYE.[G]	C3(Carbamidomethyl); C5(Carbamidomethyl); M6(Oxidation)	1	1	Q01705	Q01705	Neurogenic locus notch homolog protein 1 OS=Mus musculus OX=10090 GN=Notch1 PE=1 SV=3	0	2	2	1	0	1	1	1	660.76	1320.51	1320.51	4.74704	0.00313425	0	0	205413	HCD (High Energy Collision Dissociation)	MS2	12.6546	100	13.8312	5542	5542	5536	FP031821_17.raw	0/0		0.225423	346.845	222.481	222.481	0.595082	0.0620447	0	0
FALSE	Medium	PMI-Byonic	PMI-Byonic (A2)	A	2	Unambiguous	FQCICMPGYE	[E].FQcIcmPGYE.[G]	C3(Carbamidomethyl); C5(Carbamidomethyl); M6(Oxidation)	1	1	Q01705	Q01705	Neurogenic locus notch homolog protein 1 OS=Mus musculus OX=10090 GN=Notch1 PE=1 SV=3	0	2	2	1	0	1	1	1	660.762	1320.52	1320.51	8.44473	0.00557566	0	0	150539	HCD (High Energy Collision Dissociation)	MS2	29.4805	100	13.6658	5471	5471	5470	FP031821_17.raw	0/0		0.483004	337.952	282.154	282.154	0.328848	0.0305563	0	0
FALSE	Low	PMI-Byonic	PMI-Byonic (A2)	A	2	Unambiguous	FQCICMPGYEGVYCE	[E].FQcIcMPGYEGVYcE.[I]	C3(Carbamidomethyl); C5(Carbamidomethyl); C14(Carbamidomethyl)	1	1	Q01705	Q01705	Neurogenic locus notch homolog protein 1 OS=Mus musculus OX=10090 GN=Notch1 PE=1 SV=3	1	2	2	1	0	1	1	1	956.878	1912.75	1912.74	5.72063	0.00547103	0	0	141572	HCD (High Energy Collision Dissociation)	MS2	0	100	15.3866	6203	6203	6196	FP031821_17.raw	0/0		0.132796	172.5	172.5	172.5	0.736552	0.0856558	0	0
FALSE	High	PMI-Byonic	PMI-Byonic (A2)	A	2	Unambiguous	GVYCEINTDECASSPCLHNGHCMDKINE	[E].GVYcEINTDEcASsPcLHnGHcMdKINE.[F]	C4(Carbamidomethyl); C11(Carbamidomethyl); S14(Hex(1)Pent(1)); C16(Carbamidomethyl); N19(Deamidated); C22(Carbamidomethyl); D24(Oxidation)	1	1	Q01705	Q01705	Neurogenic locus notch homolog protein 1 OS=Mus musculus OX=10090 GN=Notch1 PE=1 SV=3	4	4	4	1	0	1	1	1	906.615	3623.44	3621.41	561.372	0.508239	0	0	315820	HCD (High Energy Collision Dissociation)	MS2	26.92	100	11.1969	4413	4413	4403	FP031821_17.raw	0/0		4.95389	457.475	457.475	1.2	1.11202e-05	2.04904e-06	0	0
FALSE	High	PMI-Byonic	PMI-Byonic (A2)	A	2	Unambiguous	GVYCEINTDECASSPCLHNGHCMDKINE	[E].GVYcEInTDEcAsSPcLHNGHcMDKINE.[F]	C4(Carbamidomethyl); N7(Deamidated); C11(Carbamidomethyl); S13(Hex(1)Pent(2)); C16(Carbamidomethyl); C22(Carbamidomethyl)	1	1	Q01705	Q01705	Neurogenic locus notch homolog protein 1 OS=Mus musculus OX=10090 GN=Notch1 PE=1 SV=3	4	4	4	1	0	1	1	1	935.129	3737.49	3737.45	10.7824	0.0100747	0	0	408314	HCD (High Energy Collision Dissociation)	MS2	6.89106	100	10.1938	3983	3983	3974	FP031821_17.raw	0/0		3.31215	308.403	308.403	0	0.000487355	4.80818e-05	0	0
FALSE	High	PMI-Byonic	PMI-Byonic (A2)	A	2	Unambiguous	GVYCEINTDECASSPCLHNGHCMDKINE	[E].GVYcEINTDEcAsSPcLHnGHcMDKINE.[F]	C4(Carbamidomethyl); C11(Carbamidomethyl); S13(Hex(1)Pent(2)); C16(Carbamidomethyl); N19(Deamidated); C22(Carbamidomethyl)	1	1	Q01705	Q01705	Neurogenic locus notch homolog protein 1 OS=Mus musculus OX=10090 GN=Notch1 PE=1 SV=3	4	4	4	1	0	1	1	1	935.125	3737.48	3737.45	6.14454	0.00574123	0	0	465207	HCD (High Energy Collision Dissociation)	MS2	7.48332	100	11.0359	4344	4344	4337	FP031821_17.raw	0/0		30.0057	1102.85	1102.85	0	9.86859e-31	9.86761e-31	0	0
FALSE	High	PMI-Byonic	PMI-Byonic (A2)	A	2	Unambiguous	GVYCEINTDECASSPCLHNGHCMDKINE	[E].GVYcEINTDEcASsPcLHnGHcMDKINE.[F]	C4(Carbamidomethyl); C11(Carbamidomethyl); S14(Hex(1)Pent(1)); C16(Carbamidomethyl); N19(Deamidated); C22(Carbamidomethyl)	1	1	Q01705	Q01705	Neurogenic locus notch homolog protein 1 OS=Mus musculus OX=10090 GN=Notch1 PE=1 SV=3	4	4	4	1	0	1	1	1	902.112	3605.43	3605.41	4.27669	0.00385481	0	0	228023	HCD (High Energy Collision Dissociation)	MS2	0	100	11.0573	4353	4353	4348	FP031821_17.raw	0/0		9.99493	793.894	793.894	1.2	1.01174e-10	2.04546e-11	0	0
FALSE	High	PMI-Byonic	PMI-Byonic (A2)	A	2	Unambiguous	GVYCEINTDECASSPCLHNGHCMDKINE	[E].GVYcEINTDEcASsPcLHnGHcMDKINE.[F]	C4(Carbamidomethyl); C11(Carbamidomethyl); S14(Hex(1)Pent(2)); C16(Carbamidomethyl); N19(Deamidated); C22(Carbamidomethyl)	1	1	Q01705	Q01705	Neurogenic locus notch homolog protein 1 OS=Mus musculus OX=10090 GN=Notch1 PE=1 SV=3	4	4	4	1	0	1	1	1	935.122	3737.47	3737.45	3.07437	0.00287258	0	0	104023	HCD (High Energy Collision Dissociation)	MS2	20.5872	100	11.1667	4400	4400	4392	FP031821_17.raw	0/0		5.10512	485.348	485.348	0	7.85027e-06	1.85185e-06	0	0
FALSE	Low	PMI-Byonic	PMI-Byonic (A2)	A	2	Unambiguous	GVYCEINTDECASSPCLHNGHCMDKINE	[E].GVYcEINTDEcAsSPcLHNGHcMDKInE.[F]	C4(Carbamidomethyl); C11(Carbamidomethyl); S13(Hex(1)Pent(2)); C16(Carbamidomethyl); C22(Carbamidomethyl); N27(Deamidated)	1	1	Q01705	Q01705	Neurogenic locus notch homolog protein 1 OS=Mus musculus OX=10090 GN=Notch1 PE=1 SV=3	4	5	5	1	0	1	1	1	935.011	4671.02	3737.45	249788	186.714	0	0	491184	HCD (High Energy Collision Dissociation)	MS2	74.5037	100	10.5579	4138	4138	4128	FP031821_17.raw	0/0		0.243634	26.2116	26.2116	0	0.570645	0.053247	0	0
FALSE	Low	PMI-Byonic	PMI-Byonic (A2)	A	2	Unambiguous	GVYCEINTDE	[E].GVYcEINTDE.[C]	C4(Carbamidomethyl)	1	1	Q01705	Q01705	Neurogenic locus notch homolog protein 1 OS=Mus musculus OX=10090 GN=Notch1 PE=1 SV=3	2	2	2	1	0	1	1	1	600.251	1199.49	1199.49	4.74682	0.00284688	0	0	960396	HCD (High Energy Collision Dissociation)	MS2	17.2368	100	10.7218	4208	4208	4205	FP031821_17.raw	0/0		0.0806576	359.557	110.461	110.461	0.830505	0.117326	0	0
FALSE	High	PMI-Byonic	PMI-Byonic (A2)	A	2	Unambiguous	INTDECASSPCLHNGHCMDKINE	[E].INTDEcASsPcLHNGHcMDKINE.[F]	C6(Carbamidomethyl); S9(Hex(1)Pent(2)R0); C11(Carbamidomethyl); C17(Carbamidomethyl)	1	1	Q01705	Q01705	Neurogenic locus notch homolog protein 1 OS=Mus musculus OX=10090 GN=Notch1 PE=1 SV=3	3	4	4	1	0	1	1	1	783.321	3130.26	3128.24	644.965	0.504402	0	0	367499	HCD (High Energy Collision Dissociation)	MS2	18.4886	100	8.4378	3224	3224	3216	FP031821_17.raw	0/0		3.32359	307.267	307.267	1.2	0.000474692	4.18949e-05	0	0
FALSE	High	PMI-Byonic	PMI-Byonic (A2)	A	2	Unambiguous	INTDECASSPCLHNGHCMDKINE	[E].INTDEcASsPcLHnGHcMDKINE.[F]	C6(Carbamidomethyl); S9(Hex(1)Pent(2)); C11(Carbamidomethyl); N14(Deamidated); C17(Carbamidomethyl)	1	1	Q01705	Q01705	Neurogenic locus notch homolog protein 1 OS=Mus musculus OX=10090 GN=Notch1 PE=1 SV=3	3	4	4	1	0	1	1	1	783.566	3131.24	3129.23	644.409	0.504126	0	0	581624	HCD (High Energy Collision Dissociation)	MS2	39.9556	100	9.60123	3729	3729	3721	FP031821_17.raw	0/0		15.0061	1029.89	932.398	1.2	9.86071e-16	4.93011e-16	0	0
FALSE	High	PMI-Byonic	PMI-Byonic (A2)	A	2	Unambiguous	INTDECASSPCLHNGHCMDKINE	[E].INTDEcASsPcLHNGHcMDKINE.[F]	C6(Carbamidomethyl); S9(Hex(1)Pent(1)); C11(Carbamidomethyl); C17(Carbamidomethyl)	1	1	Q01705	Q01705	Neurogenic locus notch homolog protein 1 OS=Mus musculus OX=10090 GN=Notch1 PE=1 SV=3	3	4	4	1	0	1	1	1	750.055	2997.2	2996.2	333.122	0.249525	0	0	551892	HCD (High Energy Collision Dissociation)	MS2	7.30708	100	9.60339	3730	3730	3721	FP031821_17.raw	0/0		4.66435	374.546	374.546	1.2	2.16598e-05	4.42322e-06	0	0
FALSE	High	PMI-Byonic	PMI-Byonic (A2)	A	2	Unambiguous	INTDECASSPCLHNGHCMDKINE	[E].INTDEcASsPcLHnGHcMDKINE.[F]	C6(Carbamidomethyl); S9(Hex(1)Pent(2)); C11(Carbamidomethyl); N14(Deamidated); C17(Carbamidomethyl)	1	1	Q01705	Q01705	Neurogenic locus notch homolog protein 1 OS=Mus musculus OX=10090 GN=Notch1 PE=1 SV=3	3	4	4	1	0	1	1	1	783.567	3131.25	3129.23	645.657	0.505102	0	0	359364	HCD (High Energy Collision Dissociation)	MS2	35.8109	100	9.71687	3778	3778	3776	FP031821_17.raw	0/0		5.11655	482.488	482.488	1.2	7.6462e-06	1.71855e-06	0	0
FALSE	High	PMI-Byonic	PMI-Byonic (A2)	A	2	Unambiguous	INTDECASSPCLHNGHCMDKINE	[E].INTDEcASsPcLHnGHcMdKINE.[F]	C6(Carbamidomethyl); S9(Hex(1)Pent(2)); C11(Carbamidomethyl); N14(Deamidated); C17(Carbamidomethyl); D19(Oxidation)	1	1	Q01705	Q01705	Neurogenic locus notch homolog protein 1 OS=Mus musculus OX=10090 GN=Notch1 PE=1 SV=3	3	4	4	1	0	1	1	1	787.065	3145.24	3145.22	4.92294	0.00387093	0	0	129958	HCD (High Energy Collision Dissociation)	MS2	6.28368	100	9.72671	3783	3783	3776	FP031821_17.raw	0/0		5.26625	557.435	557.435	1.2	5.41695e-06	1.1016e-06	0	0
FALSE	High	PMI-Byonic	PMI-Byonic (A2)	A	2	Unambiguous	FQCQCPKGFNGHLCQYDVDE	[E].FQcQcPKGFNGHLcQYDVDE.[C]	C3(Carbamidomethyl); C5(Carbamidomethyl); C14(Carbamidomethyl)	1	1	Q01705	Q01705	Neurogenic locus notch homolog protein 1 OS=Mus musculus OX=10090 GN=Notch1 PE=1 SV=3	2	3	3	1	0	1	1	1	834.682	2502.03	2502.03	1.44267	0.0012032	0	0	286034	HCD (High Energy Collision Dissociation)	MS2	10.959	100	10.953	4308	4308	4304	FP031821_17.raw	0/0		1.54451	165.4	165.4	165.4	0.0285424	0.00149988	0	0
FALSE	High	PMI-Byonic	PMI-Byonic (A2)	A	2	Unambiguous	FQCQCPKGFNGHLCQYDVDECASTPCKNGAKCLDGPNTYTCVCTE	[E].FQcQcPKGFnGHLcQYDVDEcAsTPcKNGAKcLDGPnTYTcVcTE.[G]	C3(Carbamidomethyl); C5(Carbamidomethyl); N10(Deamidated); C14(Carbamidomethyl); C21(Carbamidomethyl); S23(Hex(1)Pent(1)); C26(Carbamidomethyl); C32(Carbamidomethyl); N37(Oxidation); C41(Carbamidomethyl); C43(Carbamidomethyl)	1	1	Q01705	Q01705	Neurogenic locus notch homolog protein 1 OS=Mus musculus OX=10090 GN=Notch1 PE=1 SV=3	4	5	5	1	0	1	1	1	1133.26	5662.29	5658.26	711.398	0.805055	0	0	767472	HCD (High Energy Collision Dissociation)	MS2	6.1648	100	11.7326	4644	4644	4634	FP031821_17.raw	0/0		3.99996	348.655	348.655	0	0.000100009	1.09853e-05	0	0
FALSE	High	PMI-Byonic	PMI-Byonic (A2)	A	2	Unambiguous	FQCQCPKGFNGHLCQYDVDECASTPCKNGAKCLDGPNTYTCVCTE	[E].FQcQcPKGFnGHLcQYDVDEcAStPcKnGAKcLDGPNTYTcVcTE.[G]	C3(Carbamidomethyl); C5(Carbamidomethyl); N10(Deamidated); C14(Carbamidomethyl); C21(Carbamidomethyl); T24(Hex(1)Pent(1)); C26(Carbamidomethyl); N28(Oxidation); C32(Carbamidomethyl); C41(Carbamidomethyl); C43(Carbamidomethyl)	1	1	Q01705	Q01705	Neurogenic locus notch homolog protein 1 OS=Mus musculus OX=10090 GN=Notch1 PE=1 SV=3	4	5	5	1	0	1	1	1	1133.26	5662.29	5658.26	712.368	0.806153	0	0	803926	HCD (High Energy Collision Dissociation)	MS2	40.0783	100	11.8412	4690	4690	4689	FP031821_17.raw	0/0		5.598	499.461	499.461	0	2.5235e-06	2.2564e-07	0	0
FALSE	Medium	PMI-Byonic	PMI-Byonic (A2)	A	2	Unambiguous	FQCQCPKGFNGHLCQYDVDE	[E].FQcQcPKGFNGHLcqYDVDE.[C]	C3(Carbamidomethyl); C5(Carbamidomethyl); C14(Carbamidomethyl); Q15(Deamidated)	1	1	Q01705	Q01705	Neurogenic locus notch homolog protein 1 OS=Mus musculus OX=10090 GN=Notch1 PE=1 SV=3	2	3	3	1	0	1	1	1	835.015	2503.03	2503.01	7.2184	0.00602258	0	0	154536	HCD (High Energy Collision Dissociation)	MS2	26.4545	100	11.8928	4712	4712	4711	FP031821_17.raw	0/0		0.696559	104.674	104.674	25.6011	0.201113	0.0102719	0	0
FALSE	High	PMI-Byonic	PMI-Byonic (A2)	A	2	Unambiguous	FQCQCPKGFNGHLCQYDVDE	[E].FQcQcPKGFnGHLcQYDVDE.[C]	C3(Carbamidomethyl); C5(Carbamidomethyl); N10(Deamidated); C14(Carbamidomethyl)	1	1	Q01705	Q01705	Neurogenic locus notch homolog protein 1 OS=Mus musculus OX=10090 GN=Notch1 PE=1 SV=3	2	3	3	1	0	1	1	1	835.014	2503.03	2503.01	6.48686	0.00541222	0	0	367636	HCD (High Energy Collision Dissociation)	MS2	12.572	100	11.2161	4421	4421	4414	FP031821_17.raw	0/0		3.34342	406.599	286.486	66.7965	0.000453502	3.57121e-05	0	0
FALSE	High	PMI-Byonic	PMI-Byonic (A2)	A	2	Unambiguous	FQCQCPKGFNGHLCQYDVDECASTPCKNGAKCLDGPNTYTCVCTE	[E].FQcQcPKGFnGHLcQYDVDEcAsTPcKNGAKcLDGPNTYTcVcTE.[G]	C3(Carbamidomethyl); C5(Carbamidomethyl); N10(Deamidated); C14(Carbamidomethyl); C21(Carbamidomethyl); S23(Hex(1)Pent(1)); C26(Carbamidomethyl); C32(Carbamidomethyl); C41(Carbamidomethyl); C43(Carbamidomethyl)	1	1	Q01705	Q01705	Neurogenic locus notch homolog protein 1 OS=Mus musculus OX=10090 GN=Notch1 PE=1 SV=3	4	5	5	1	0	1	1	1	1129.46	5643.26	5642.27	175.576	0.198129	0	0	143407	HCD (High Energy Collision Dissociation)	MS2	17.7182	100	11.7711	4660	4660	4656	FP031821_17.raw	0/0		2.65513	281.472	281.472	0	0.00221241	0.000166838	0	0
FALSE	Medium	PMI-Byonic	PMI-Byonic (A2)	A	2	Unambiguous	FQCQCPKGFNGHLCQYDVDE	[E].FQcQcPKGFnGHLcqYDVDE.[C]	C3(Carbamidomethyl); C5(Carbamidomethyl); N10(Deamidated); C14(Carbamidomethyl); Q15(Deamidated)	1	1	Q01705	Q01705	Neurogenic locus notch homolog protein 1 OS=Mus musculus OX=10090 GN=Notch1 PE=1 SV=3	2	3	3	1	0	1	1	1	835.013	2503.03	2504	-387.152	-0.323142	0	0	527318	HCD (High Energy Collision Dissociation)	MS2	100	100	11.3308	4470	4470	4469	FP031821_17.raw	0/0		0.354169	191.275	191.275	93.2798	0.442416	0.0371945	0	0
FALSE	High	PMI-Byonic	PMI-Byonic (A2)	A	2	Unambiguous	FQCQCPKGFNGHLCQYDVDECASTPCKNGAKCLDGPNTYTCVCTE	[E].FQcQcPKGFNGHLcQYDVDEcAsTPcKNGAKcLDGPnTYTcVcTE.[G]	C3(Carbamidomethyl); C5(Carbamidomethyl); C14(Carbamidomethyl); C21(Carbamidomethyl); S23(Hex(1)Pent(1)); C26(Carbamidomethyl); C32(Carbamidomethyl); N37(Deamidated); C41(Carbamidomethyl); C43(Carbamidomethyl)	1	1	Q01705	Q01705	Neurogenic locus notch homolog protein 1 OS=Mus musculus OX=10090 GN=Notch1 PE=1 SV=3	4	5	5	1	0	1	1	1	1129.87	5645.3	5642.27	538.287	0.607431	0	0	609158	HCD (High Energy Collision Dissociation)	MS2	40.9058	100	11.4695	4531	4531	4524	FP031821_17.raw	0/0		2.11161	220.558	220.558	0	0.00773368	0.000744771	0	0
FALSE	High	PMI-Byonic	PMI-Byonic (A2)	A	2	Unambiguous	FQCQCPKGFNGHLCQYDVDECASTPCKNGAKCLDGPNTYTCVCTE	[E].FQcQcPKGFnGHLcQYDVDEcAsTPcKNGAKcLDGPNTYTcVcTE.[G]	C3(Carbamidomethyl); C5(Carbamidomethyl); N10(Deamidated); C14(Carbamidomethyl); C21(Carbamidomethyl); S23(Hex(1)Pent(1)); C26(Carbamidomethyl); C32(Carbamidomethyl); C41(Carbamidomethyl); C43(Carbamidomethyl)	1	1	Q01705	Q01705	Neurogenic locus notch homolog protein 1 OS=Mus musculus OX=10090 GN=Notch1 PE=1 SV=3	4	5	5	1	0	1	1	1	1130.06	5646.29	5642.27	713.53	0.805185	0	0	863637	HCD (High Energy Collision Dissociation)	MS2	4.03944	100	11.9093	4720	4720	4711	FP031821_17.raw	0/0		5.598	504.846	504.846	0	2.5235e-06	2.99764e-07	0	0
FALSE	High	PMI-Byonic	PMI-Byonic (A2)	A	2	Unambiguous	FQCQCPKGFNGHLCQYDVDE	[E].FQcQcPKGFnGHLcQYDVDE.[C]	C3(Carbamidomethyl); C5(Carbamidomethyl); N10(Deamidated); C14(Carbamidomethyl)	1	1	Q01705	Q01705	Neurogenic locus notch homolog protein 1 OS=Mus musculus OX=10090 GN=Notch1 PE=1 SV=3	2	3	3	1	0	1	1	1	835.013	2503.02	2503.01	5.53585	0.00461877	0	0	539107	HCD (High Energy Collision Dissociation)	MS2	1.75965	100	11.5127	4549	4549	4546	FP031821_17.raw	0/0		4.77363	455.104	351.683	87.4825	1.68411e-05	3.53475e-06	0	0
FALSE	High	PMI-Byonic	PMI-Byonic (A2)	A	2	Unambiguous	FQCQCPKGFNGHLCQYDVDECASTPCKNGAKCLDGPNTYTCVCTE	[E].FQcQcPKGFnGHLcQYDVDEcAStPcKNGAKcLDGPnTYTcVcTE.[G]	C3(Carbamidomethyl); C5(Carbamidomethyl); N10(Deamidated); C14(Carbamidomethyl); C21(Carbamidomethyl); T24(Hex(1)Pent(1)); C26(Carbamidomethyl); C32(Carbamidomethyl); N37(Oxidation); C41(Carbamidomethyl); C43(Carbamidomethyl)	1	1	Q01705	Q01705	Neurogenic locus notch homolog protein 1 OS=Mus musculus OX=10090 GN=Notch1 PE=1 SV=3	4	5	5	1	0	1	1	1	1132.66	5659.29	5658.26	181.976	0.205934	0	0	256451	HCD (High Energy Collision Dissociation)	MS2	0	100	11.9694	4745	4745	4744	FP031821_17.raw	0/0		6.48782	580.174	580.174	0	3.25226e-07	7.33494e-08	0	0
FALSE	High	PMI-Byonic	PMI-Byonic (A2)	A	2	Unambiguous	FQCQCPKGFNGHLCQYDVDECASTPCKNGAKCLDGPNTYTCVCTE	[E].FQcQcPKGFNGHLcQYDVDEcAStPcKNGAKcLDGPnTYTcVcTE.[G]	C3(Carbamidomethyl); C5(Carbamidomethyl); C14(Carbamidomethyl); C21(Carbamidomethyl); T24(Hex(1)Pent(1)); C26(Carbamidomethyl); C32(Carbamidomethyl); N37(Oxidation); C41(Carbamidomethyl); C43(Carbamidomethyl)	1	1	Q01705	Q01705	Neurogenic locus notch homolog protein 1 OS=Mus musculus OX=10090 GN=Notch1 PE=1 SV=3	4	5	5	1	0	1	1	1	1133.06	5661.27	5657.28	706.258	0.799099	0	0	407902	HCD (High Energy Collision Dissociation)	MS2	26.9532	100	11.5879	4581	4581	4579	FP031821_17.raw	0/0		3.16425	235.374	235.374	0	0.000685091	7.09652e-05	0	0
FALSE	High	PMI-Byonic	PMI-Byonic (A2)	A	2	Unambiguous	FQCQCPKGFNGHLCQYDVDE	[E].FQcQcPKGFnGHLcQYDVDE.[C]	C3(Carbamidomethyl); C5(Carbamidomethyl); N10(Deamidated); C14(Carbamidomethyl)	1	1	Q01705	Q01705	Neurogenic locus notch homolog protein 1 OS=Mus musculus OX=10090 GN=Notch1 PE=1 SV=3	2	3	3	1	0	1	1	1	835.013	2503.03	2503.01	5.82847	0.00486291	0	0	3.25106e+06	HCD (High Energy Collision Dissociation)	MS2	0	77.1338	11.6372	4602	4602	4601	FP031821_17.raw	0/0		5.48573	567.11	285.516	108.908	3.26794e-06	6.00356e-07	0	0
FALSE	High	PMI-Byonic	PMI-Byonic (A2)	A	2	Unambiguous	FQCQCPKGFNGHLCQYDVDE	[E].FQcQcPKGFNGHLcQYDVDE.[C]	C3(Carbamidomethyl); C5(Carbamidomethyl); C14(Carbamidomethyl)	1	1	Q01705	Q01705	Neurogenic locus notch homolog protein 1 OS=Mus musculus OX=10090 GN=Notch1 PE=1 SV=3	2	3	3	1	0	1	1	1	834.685	2502.04	2502.03	4.7359	0.00394978	0	0	1.41721e+06	HCD (High Energy Collision Dissociation)	MS2	3.93715	100	10.8298	4255	4255	4249	FP031821_17.raw	0/0		4.44469	463.529	295.526	295.526	3.59178e-05	4.97575e-06	0	0
FALSE	High	PMI-Byonic	PMI-Byonic (A2)	A	2	Unambiguous	FQCQCPKGFNGHLCQYDVDECASTPCKNGAKCLDGPNTYTCVCTE	[E].FQcQcPKGFnGHLcQYDVDEcAsTPcKnGAKcLDGPNTYTcVcTE.[G]	C3(Carbamidomethyl); C5(Carbamidomethyl); N10(Deamidated); C14(Carbamidomethyl); C21(Carbamidomethyl); S23(Hex(1)Pent(1)); C26(Carbamidomethyl); N28(Oxidation); C32(Carbamidomethyl); C41(Carbamidomethyl); C43(Carbamidomethyl)	1	1	Q01705	Q01705	Neurogenic locus notch homolog protein 1 OS=Mus musculus OX=10090 GN=Notch1 PE=1 SV=3	4	5	5	1	0	1	1	1	1133.26	5662.28	5658.26	710.535	0.804078	0	0	1.22875e+06	HCD (High Energy Collision Dissociation)	MS2	0	100	12.1149	4808	4808	4799	FP031821_17.raw	0/0		5.40103	407.162	407.162	0	3.97166e-06	7.82588e-07	0	0
FALSE	High	PMI-Byonic	PMI-Byonic (A2)	A	2	Unambiguous	FQCQCPKGFNGHLCQYDVDECASTPCKNGAKCLDGPNTYTCVCTE	[E].FQcQcPKGFnGHLcQYDVDEcAStPcKNGAKcLdGPNTYTcVcTE.[G]	C3(Carbamidomethyl); C5(Carbamidomethyl); N10(Deamidated); C14(Carbamidomethyl); C21(Carbamidomethyl); T24(Hex(1)Pent(2)); C26(Carbamidomethyl); C32(Carbamidomethyl); D34(Oxidation); C41(Carbamidomethyl); C43(Carbamidomethyl)	1	1	Q01705	Q01705	Neurogenic locus notch homolog protein 1 OS=Mus musculus OX=10090 GN=Notch1 PE=1 SV=3	4	5	5	1	0	1	1	1	1159.67	5794.32	5790.3	692.957	0.802487	0	0	587431	HCD (High Energy Collision Dissociation)	MS2	24.5362	100	11.9974	4757	4757	4755	FP031821_17.raw	0/0		3.76599	330.173	330.173	0	0.000171401	1.62385e-05	0	0
FALSE	High	PMI-Byonic	PMI-Byonic (A2)	A	2	Unambiguous	FQCQCPKGFNGHLCQYDVDECASTPCKNGAKCLDGPNTYTCVCTE	[E].FQcQcPKGFNGHLcQYDVDEcAStPcKnGAKcLDGPNTYTcVcTE.[G]	C3(Carbamidomethyl); C5(Carbamidomethyl); C14(Carbamidomethyl); C21(Carbamidomethyl); T24(Hex(1)Pent(1)); C26(Carbamidomethyl); N28(Oxidation); C32(Carbamidomethyl); C41(Carbamidomethyl); C43(Carbamidomethyl)	1	1	Q01705	Q01705	Neurogenic locus notch homolog protein 1 OS=Mus musculus OX=10090 GN=Notch1 PE=1 SV=3	4	5	5	1	0	1	1	1	1132.86	5660.29	5657.28	532.99	0.603054	0	0	538019	HCD (High Energy Collision Dissociation)	MS2	0	100	11.4761	4534	4534	4524	FP031821_17.raw	0/0		5.40103	437.048	437.048	0	3.97166e-06	6.94003e-07	0	0
FALSE	High	PMI-Byonic	PMI-Byonic (A2)	A	2	Unambiguous	FQCQCPKGFNGHLCQYDVDE	[E].FQcQcPKGFnGHLcQYDVDE.[C]	C3(Carbamidomethyl); C5(Carbamidomethyl); N10(Deamidated); C14(Carbamidomethyl)	1	1	Q01705	Q01705	Neurogenic locus notch homolog protein 1 OS=Mus musculus OX=10090 GN=Notch1 PE=1 SV=3	2	3	3	1	0	1	1	1	835.013	2503.02	2503.01	5.38954	0.0044967	0	0	546307	HCD (High Energy Collision Dissociation)	MS2	11.4694	100	11.7733	4661	4661	4656	FP031821_17.raw	0/0		3.99567	352.141	328.247	34.737	0.000101003	1.23918e-05	0	0
FALSE	High	PMI-Byonic	PMI-Byonic (A2)	A	2	Unambiguous	CASTPCKNGAKCLDGPNTYTCVCTE	[E].cASTPcKnGAKcLdGPNtYTcVcTE.[G]	C1(Carbamidomethyl); C6(Carbamidomethyl); N8(Deamidated); C12(Carbamidomethyl); D14(Oxidation); T18(Hex(1)Pent(1)); C21(Carbamidomethyl); C23(Carbamidomethyl)	1	1	Q01705	Q01705	Neurogenic locus notch homolog protein 1 OS=Mus musculus OX=10090 GN=Notch1 PE=1 SV=3	1	3	3	1	0	1	1	1	1059.09	3175.26	3175.25	2.31867	0.00245412	0	0	96718	HCD (High Energy Collision Dissociation)	MS2	0	100	9.96499	3885	3885	3875	FP031821_17.raw	0/0		0.946381	146.155	146.155	2.4	0.113141	0.00707577	0	0
FALSE	Low	PMI-Byonic	PMI-Byonic (A2)	A	2	Unambiguous	CASTPCKNGAKCLDGPNTYTCVCTE	[E].cASTPcKNGAKcLDGPNtYTcVcTE.[G]	C1(Carbamidomethyl); C6(Carbamidomethyl); C12(Carbamidomethyl); T18(Hex(1)Pent(1)); C21(Carbamidomethyl); C23(Carbamidomethyl)	1	1	Q01705	Q01705	Neurogenic locus notch homolog protein 1 OS=Mus musculus OX=10090 GN=Notch1 PE=1 SV=3	1	3	3	1	0	1	1	1	1053.42	3158.24	3158.27	-9.75105	-0.0102655	0	0	245589	HCD (High Energy Collision Dissociation)	MS2	0	100	11.3094	4461	4461	4458	FP031821_17.raw	0/0		0.196407	64.9558	64.9558	2.4	0.6362	0.0755351	0	0
FALSE	Low	PMI-Byonic	PMI-Byonic (A2)	A	2	Unambiguous	CASTPCKNGAKCLDGPNTYTCVCTE	[E].cASTPcKNGAKcLDGPNtYTcVcTE.[G]	C1(Carbamidomethyl); C6(Carbamidomethyl); C12(Carbamidomethyl); T18(Hex(1)Pent(1)); C21(Carbamidomethyl); C23(Carbamidomethyl)	1	1	Q01705	Q01705	Neurogenic locus notch homolog protein 1 OS=Mus musculus OX=10090 GN=Notch1 PE=1 SV=3	1	3	3	1	0	1	1	1	1053.42	3158.24	3158.27	-9.6351	-0.0101434	0	0	316477	HCD (High Energy Collision Dissociation)	MS2	0	100	11.6895	4625	4625	4623	FP031821_17.raw	0/0		0.155	76.7993	76.7993	2.4	0.699842	0.0804899	0	0
FALSE	Medium	PMI-Byonic	PMI-Byonic (A2)	A	2	Unambiguous	CASTPCKNGAKCLDGPNTYTCVCTE	[E].cASTPcKNGAKcLDGPNtYTcVcTE.[G]	C1(Carbamidomethyl); C6(Carbamidomethyl); C12(Carbamidomethyl); T18(Hex(1)Pent(1)); C21(Carbamidomethyl); C23(Carbamidomethyl)	1	1	Q01705	Q01705	Neurogenic locus notch homolog protein 1 OS=Mus musculus OX=10090 GN=Notch1 PE=1 SV=3	1	3	3	1	0	1	1	1	1053.42	3158.25	3158.27	-6.04056	-0.00635924	0	0	449966	HCD (High Energy Collision Dissociation)	MS2	0	100	11.5708	4574	4574	4568	FP031821_17.raw	0/0		0.5955	225.815	204.287	2.4	0.253805	0.0147585	0	0
FALSE	High	PMI-Byonic	PMI-Byonic (A2)	A	2	Unambiguous	VDIDECDPDPCHYGSCKDGVATFTCLCQPGYTGHHCE	[E].VdIDEcDPDPchYGscKDGVATFTcLcQPGYTGHHcE.[T]	D2(Oxidation); C6(Carbamidomethyl); C11(Carbamidomethyl); H12(Oxidation); S15(HexNAc(1)Fuc(1)); C16(Carbamidomethyl); C25(Carbamidomethyl); C27(Carbamidomethyl); C36(Carbamidomethyl)	1	1	Q01705	Q01705	Neurogenic locus notch homolog protein 1 OS=Mus musculus OX=10090 GN=Notch1 PE=1 SV=3	4	5	5	1	0	1	1	1	948.584	4738.89	4738.84	11.7002	0.0110891	0	0	170759	HCD (High Energy Collision Dissociation)	MS2	9.32116	100	11.9738	4747	4747	4744	FP031821_17.raw	0/0		9.71215	862.185	55.2481	0.8	1.94019e-10	6.53131e-11	0	0
FALSE	Medium	PMI-Byonic	PMI-Byonic (A2)	A	2	Unambiguous	CDPDPCHYGSCKDGVATFTCLCQPGYTGHHCETNINE	[E].cDPDPchYGscKDGVAtFTcLcQPGYTGHHcETNINE.[C]	C1(Carbamidomethyl); C6(Carbamidomethyl); H7(Oxidation); S10(HexNAc(1)Hex(1)Fuc(1)); C11(Carbamidomethyl); T17(Hex(1)Pent(2)); C20(Carbamidomethyl); C22(Carbamidomethyl); C31(Carbamidomethyl)	1	1	Q01705	Q01705	Neurogenic locus notch homolog protein 1 OS=Mus musculus OX=10090 GN=Notch1 PE=1 SV=3	2	5	5	1	0	1	1	1	1062.83	5310.13	5311.04	-171.957	-0.182654	0	0	0	HCD (High Energy Collision Dissociation)	MS2		100	12.2536	4867	4867	4865	FP031821_17.raw	0/0		0.512209	80.1437	80.1437	1.2	0.307462	0.0199324	0	0
FALSE	High	PMI-Byonic	PMI-Byonic (A2)	A	2	Unambiguous	CDPDPCHYGSCKDGVATFTCLCQPGYTGHHCETNINE	[E].cDPDPchYGScKDGVATFtcLcQPGYtGHHcETNINE.[C]	C1(Carbamidomethyl); C6(Carbamidomethyl); H7(Oxidation); C11(Carbamidomethyl); T19(Hex(1)Pent(2)); C20(Carbamidomethyl); C22(Carbamidomethyl); T27(HexNAc(1)Fuc(1)); C31(Carbamidomethyl)	1	1	Q01705	Q01705	Neurogenic locus notch homolog protein 1 OS=Mus musculus OX=10090 GN=Notch1 PE=1 SV=3	2	5	5	1	0	1	1	1	1030.42	5148.08	5148.99	-176.137	-0.181386	0	0	189399	HCD (High Energy Collision Dissociation)	MS2	0	100	12.243	4863	4863	4854	FP031821_17.raw	0/0		1.38291	188.929	188.929	0	0.0414081	0.00191131	0	0
FALSE	High	PMI-Byonic	PMI-Byonic (A2)	A	2	Unambiguous	CDPDPCHYGSCKDGVATFTCLCQPGYTGHHCETNINE	[E].cDPDPcHYGScKdGVAtFtcLcQPGYTGHHcETNINE.[C]	C1(Carbamidomethyl); C6(Carbamidomethyl); C11(Carbamidomethyl); D13(Oxidation); T17(HexNAc(1)Hex(1)Fuc(1)); T19(Hex(1)Pent(2)); C20(Carbamidomethyl); C22(Carbamidomethyl); C31(Carbamidomethyl)	1	1	Q01705	Q01705	Neurogenic locus notch homolog protein 1 OS=Mus musculus OX=10090 GN=Notch1 PE=1 SV=3	2	5	5	1	0	1	1	1	1063.43	5313.14	5311.04	395.414	0.420012	0	0	544982	HCD (High Energy Collision Dissociation)	MS2	23.5619	100	12.1406	4819	4819	4810	FP031821_17.raw	0/0		3.96955	425.592	425.592	0	0.000107263	1.38514e-05	0	0
FALSE	High	PMI-Byonic	PMI-Byonic (A2)	A	2	Unambiguous	CDPDPCHYGSCKDGVATFTCLCQPGYTGHHCE	[E].cDPDPcHYGScKdGVATFtcLcQPGYtGHHcE.[T]	C1(Carbamidomethyl); C6(Carbamidomethyl); C11(Carbamidomethyl); D13(Oxidation); T19(Hex(1)Pent(2)); C20(Carbamidomethyl); C22(Carbamidomethyl); T27(HexNAc(1)Fuc(1)); C31(Carbamidomethyl)	1	1	Q01705	Q01705	Neurogenic locus notch homolog protein 1 OS=Mus musculus OX=10090 GN=Notch1 PE=1 SV=3	1	5	5	1	0	1	1	1	916.77	4579.82	4577.73	457.162	0.418552	0	0	470338	HCD (High Energy Collision Dissociation)	MS2	22.6815	100	12.0104	4763	4763	4755	FP031821_17.raw	0/0		3.41205	494.083	494.083	0	0.000387211	2.43354e-05	0	0
FALSE	Medium	PMI-Byonic	PMI-Byonic (A2)	A	2	Unambiguous	TNINECHSQPCRHGGTCQDRD	[E].tNInEcHsQPcRHGGTcQDRD.[N]	T1(Hex(1)Pent(1)); N4(Deamidated); C6(Carbamidomethyl); S8(HexNAc(1)Fuc(1)); C11(Carbamidomethyl); C17(Carbamidomethyl)	1	1	Q01705	Q01705	Neurogenic locus notch homolog protein 1 OS=Mus musculus OX=10090 GN=Notch1 PE=1 SV=3	2	5	5	1	0	1	1	1	638.057	3186.25	3186.25	0.585786	0.000373292	0	0	210414	HCD (High Energy Collision Dissociation)	MS2	10.9216	100	7.60301	2864	2864	2861	FP031821_17.raw	0/0		0.244758	9.32469	9.32469	0	0.56917	0.0488991	0	0
FALSE	Medium	PMI-Byonic	PMI-Byonic (A2)	A	2	Unambiguous	TNINECHSQPCRHGGTCQDRD	[E].tNInEcHsQPcRHGGTcQDRD.[N]	T1(Hex(1)Pent(1)R0); N4(Deamidated); C6(Carbamidomethyl); S8(HexNAc(1)Fuc(1)); C11(Carbamidomethyl); C17(Carbamidomethyl)	1	1	Q01705	Q01705	Neurogenic locus notch homolog protein 1 OS=Mus musculus OX=10090 GN=Notch1 PE=1 SV=3	2	5	5	1	0	1	1	1	638.255	3187.25	3186.25	312.442	0.199104	0	0	433757	HCD (High Energy Collision Dissociation)	MS2	72.6018	100	7.243	2711	2711	2705	FP031821_17.raw	0/0		0.599814	12.0471	12.0471	12.0471	0.251296	0.0125245	0	0
FALSE	High	PMI-Byonic	PMI-Byonic (A2)	A	2	Unambiguous	ECAGSPCHNGGTCEDGIAGFTCRCPE	[D].EcAGSPcHnGGTcEdGIAGFTcRcPE.[G]	C2(Carbamidomethyl); C7(Carbamidomethyl); N9(Deamidated); C13(Carbamidomethyl); D15(Oxidation); C22(Carbamidomethyl); C24(Carbamidomethyl)	1	1	Q01705	Q01705	Neurogenic locus notch homolog protein 1 OS=Mus musculus OX=10090 GN=Notch1 PE=1 SV=3	3	3	3	1	0	1	1	1	972.697	2916.08	2916.07	0.521856	0.000507257	0	0	435448	HCD (High Energy Collision Dissociation)	MS2	0	100	12.8853	5137	5137	5129	FP031821_17.raw	0/0		2.20219	299.295	80.0178	58.847	0.00627782	0.000602876	0	0
FALSE	High	PMI-Byonic	PMI-Byonic (A2)	A	2	Unambiguous	CAGSPCHNGGTCEDGIAGFTCRCPE	[E].cAGSPcHnGGtcEDGIAGFTcRcPE.[G]	C1(Carbamidomethyl); C6(Carbamidomethyl); N8(Deamidated); T11(HexNAc(1)Hex(1)Fuc(1)NeuAc(1)); C12(Carbamidomethyl); C21(Carbamidomethyl); C23(Carbamidomethyl)	1	1	Q01705	Q01705	Neurogenic locus notch homolog protein 1 OS=Mus musculus OX=10090 GN=Notch1 PE=1 SV=3	2	3	3	1	0	1	1	1	1192.11	3574.31	3573.32	277.11	0.330068	0	0	195788	HCD (High Energy Collision Dissociation)	MS2	0	100	14.1691	5686	5686	5679	FP031821_17.raw	0/0		1.9316	42.0078	42.0078	2.3	0.0117058	0.000950914	0	0
FALSE	High	PMI-Byonic	PMI-Byonic (A2)	A	2	Unambiguous	GYHDPTCLSE	[E].GYHDPTcLSE.[V]	C7(Carbamidomethyl)	1	1	Q01705	Q01705	Neurogenic locus notch homolog protein 1 OS=Mus musculus OX=10090 GN=Notch1 PE=1 SV=3	0	2	2	1	0	1	1	1	589.745	1178.48	1178.48	4.39707	0.00259093	0	0	904116	HCD (High Energy Collision Dissociation)	MS2	19.176	100	8.9626	3450	3450	3446	FP031821_17.raw	0/0		5.22239	603.54	353.071	353.071	5.99257e-06	1.3345e-06	0	0
FALSE	High	PMI-Byonic	PMI-Byonic (A2)	A	2	Unambiguous	GYHDPTCLSE	[E].GYHDPTcLSE.[V]	C7(Carbamidomethyl)	1	1	Q01705	Q01705	Neurogenic locus notch homolog protein 1 OS=Mus musculus OX=10090 GN=Notch1 PE=1 SV=3	0	2	2	1	0	1	1	1	589.745	1178.48	1178.48	3.56841	0.00210265	0	0	3607913	HCD (High Energy Collision Dissociation)	MS2	1.51891	48.6023	8.82848	3392	3392	3391	FP031821_17.raw	0/0		2.83835	583.772	284.999	284.999	0.00145093	0.000141269	0	0
FALSE	High	PMI-Byonic	PMI-Byonic (A2)	A	2	Unambiguous	GYHDPTCLSE	[E].GYHDPTcLSE.[V]	C7(Carbamidomethyl)	1	1	Q01705	Q01705	Neurogenic locus notch homolog protein 1 OS=Mus musculus OX=10090 GN=Notch1 PE=1 SV=3	0	2	2	1	0	1	1	1	589.745	1178.48	1178.48	3.15408	0.00185851	0	0	29815554	HCD (High Energy Collision Dissociation)	MS2	0.238493	8.45185	8.70104	3337	3337	3336	FP031821_17.raw	0/0		5.22239	611.998	357.072	357.072	5.99257e-06	1.22089e-06	0	0
FALSE	High	PMI-Byonic	PMI-Byonic (A2)	A	2	Unambiguous	GYHDPTCLSE	[E].GYHDPTcLSE.[V]	C7(Carbamidomethyl)	1	1	Q01705	Q01705	Neurogenic locus notch homolog protein 1 OS=Mus musculus OX=10090 GN=Notch1 PE=1 SV=3	0	2	2	1	0	1	1	1	589.745	1178.48	1178.48	3.15408	0.00185851	0	0	752368	HCD (High Energy Collision Dissociation)	MS2	19.2509	100	8.57976	3285	3285	3282	FP031821_17.raw	0/0		3.16697	562.72	350.411	350.411	0.00068082	6.26662e-05	0	0
[truncated: 7 more columns]
