# Supplementary material for: Modulation of the NOTCH1 Pathway by LUNATIC FRINGE Is Dominant over That of MANIC or RADICAL FRINGE
Source: Molecules. 2021 Sep 30;26(19):5942. doi: 10.3390/molecules26195942 (PMC8512825; doi:10.3390/molecules26195942)
Supplement: Supplementary file 1 [file molecules-26-05942-s001.zip › Supplement/Table S39.xlsx]

## Sheet: Table S39
	Chymotrypsin digestion of mN1 EGF1-18 + RFNG expressed in U2OS analyzed for Figure 3, 7, S2 ,S3 and S6.
	Tab			Biological replicate number						The peptides used to generate the EICs are highlighted in red and bold
	FP072920_080420_17			1
	FP112420_4-(01)			2
	FP112420_8-(01)			3
	FP030521_18
	FP031821_26			4

## Sheet: FP072920_080420_17
Checked	Confidence	Identifying Node Type	Identifying Node	Search ID	Identifying Node No	PSM Ambiguity	Sequence	Annotated Sequence	Modifications	# Protein Groups	# Proteins	Master Protein Accessions	Protein Accessions	Protein Descriptions	# Missed Cleavages	Charge	Original Precursor Charge	DeltaScore	DeltaCn	Rank	Search Engine Rank	Concatenated Rank	m/z [Da]	MH+ [Da]	Theo. MH+ [Da]	DeltaM [ppm]	Deltam/z [Da]	Matched Ions	Total Ions	Intensity	Activation Type	MS Order	Isolation Interference [%]	Ion Inject Time [ms]	RT [min]	First Scan	Last Scan	Master Scan(s)	Spectrum File	Ions Matched	Annotation	|Log Prob|	Byonic Score	Delta Byonic Score	Delta Mod Score	PEP 2D	q-Value 2D	FDR 2D	Peptide Group FDR 2D
FALSE	High	PMI-Byonic	PMI-Byonic (A2)	A	2	Unambiguous	VGQRCQDSNPCLSTPCKNAGTCHVVDHGGTVDY	[F].VGQRcQDSNPcLstPcKNAGTcHVVDHGGTVDY.[A]	C5(Carbamidomethyl); C11(Carbamidomethyl); S13(Hex(1)Pent(2)); T14(Fuc(1)); C16(Carbamidomethyl); C22(Carbamidomethyl)	1	1	Q01705	Q01705	Neurogenic locus notch homolog protein 1 OS=Mus musculus OX=10090 GN=Notch1 PE=1 SV=3	1	5	5	1	0	1	1	1	853.563	4263.79	4261.79	468.367	0.399217	0	0	1.70786e+06	HCD (High Energy Collision Dissociation)	MS2	2.9477	100	9.3685	3158	3158	3153	FP072920_080420_17.raw	0/0		7.24733	575.939	575.939	1.2	5.65812e-08	6.32044e-09	0	0
FALSE	High	PMI-Byonic	PMI-Byonic (A2)	A	2	Unambiguous	VGQRCQDSNPCLSTPCKNAGTCHVVDHGGTVDY	[F].VGQRcQDSNPcLstPcKNAGTcHVVDHGGTVDY.[A]	C5(Carbamidomethyl); C11(Carbamidomethyl); S13(Fuc(1)); T14(Hex(1)Pent(1)); C16(Carbamidomethyl); C22(Carbamidomethyl)	1	1	Q01705	Q01705	Neurogenic locus notch homolog protein 1 OS=Mus musculus OX=10090 GN=Notch1 PE=1 SV=3	1	5	5	1	0	1	1	1	826.953	4130.74	4129.75	239.119	0.1975	0	0	1.98812e+06	HCD (High Energy Collision Dissociation)	MS2	32.7818	100	9.07379	3027	3027	3021	FP072920_080420_17.raw	0/0		14.8812	953.798	883.065	0	1.31476e-15	7.30398e-16	0	0
FALSE	High	PMI-Byonic	PMI-Byonic (A2)	A	2	Unambiguous	VGQRCQDSNPCLSTPCKNAGTCHVVDHGGTVDY	[F].VGQRcQDSNPcLstPcKNAGTcHVVDHGGTVDY.[A]	C5(Carbamidomethyl); C11(Carbamidomethyl); S13(Hex(1)Pent(2)); T14(Fuc(1)); C16(Carbamidomethyl); C22(Carbamidomethyl)	1	1	Q01705	Q01705	Neurogenic locus notch homolog protein 1 OS=Mus musculus OX=10090 GN=Notch1 PE=1 SV=3	1	5	5	1	0	1	1	1	853.163	4261.78	4261.79	-1.30575	-0.00111296	0	0	168121	HCD (High Energy Collision Dissociation)	MS2	0	100	9.13008	3053	3053	3043	FP072920_080420_17.raw	0/0		10.2473	709.256	709.256	1.2	5.65813e-11	1.40912e-11	0	0
FALSE	High	PMI-Byonic	PMI-Byonic (A2)	A	2	Unambiguous	VGQRCQDSNPCLSTPCKNAGTCHVVDHGGTVDY	[F].VGQRcQDSNPcLstPcKNAGTcHVVDHGGTVDY.[A]	C5(Carbamidomethyl); C11(Carbamidomethyl); S13(HexNAc(1)Hex(1)Fuc(1)); T14(Hex(1)Pent(1)); C16(Carbamidomethyl); C22(Carbamidomethyl)	1	1	Q01705	Q01705	Neurogenic locus notch homolog protein 1 OS=Mus musculus OX=10090 GN=Notch1 PE=1 SV=3	1	5	5	1	0	1	1	1	900.18	4496.87	4494.88	443.054	0.398295	0	0	1.22414e+06	HCD (High Energy Collision Dissociation)	MS2	12.815	100	9.15137	3062	3062	3054	FP072920_080420_17.raw	0/0		4.45055	306.821	306.821	1.2	3.54364e-05	3.66526e-06	0	0
FALSE	High	PMI-Byonic	PMI-Byonic (A2)	A	2	Unambiguous	VGQRCQDSNPCLSTPCKNAGTCHVVDHGGTVDY	[F].VGQRcQDSNPcLStPcKNAGTcHVVDHGGTVDY.[A]	C5(Carbamidomethyl); C11(Carbamidomethyl); T14(Hex(1)Pent(1)); C16(Carbamidomethyl); C22(Carbamidomethyl)	1	1	Q01705	Q01705	Neurogenic locus notch homolog protein 1 OS=Mus musculus OX=10090 GN=Notch1 PE=1 SV=3	1	5	5	1	0	1	1	1	797.943	3985.69	3983.69	501.036	0.399194	0	0	873333	HCD (High Energy Collision Dissociation)	MS2	23.1642	100	9.17705	3073	3073	3065	FP072920_080420_17.raw	0/0		6.2654	473.952	473.952	1.2	5.42751e-07	8.49212e-08	0	0
FALSE	High	PMI-Byonic	PMI-Byonic (A2)	A	2	Unambiguous	VGQRCQDSNPCLSTPCKNAGTCHVVDHGGTVDY	[F].VGQRcQDSNPcLstPcKNAGTcHVVDHGGTVDY.[A]	C5(Carbamidomethyl); C11(Carbamidomethyl); S13(Fuc(1)); T14(Hex(1)Pent(1)); C16(Carbamidomethyl); C22(Carbamidomethyl)	1	1	Q01705	Q01705	Neurogenic locus notch homolog protein 1 OS=Mus musculus OX=10090 GN=Notch1 PE=1 SV=3	1	5	5	1	0	1	1	1	826.754	4129.74	4129.75	-1.4159	-0.00116946	0	0	20540334	HCD (High Energy Collision Dissociation)	MS2	0	8.21094	9.18761	3077	3077	3076	FP072920_080420_17.raw	0/0		13.2477	850.105	831.045	0	5.65347e-14	1.46811e-14	0	0
FALSE	High	PMI-Byonic	PMI-Byonic (A2)	A	2	Unambiguous	VGQRCQDSNPCLSTPCKNAGTCHVVDHGGTVDY	[F].VGQRcQDSNPcLstPcKNAGTcHVVDHGGTVDY.[A]	C5(Carbamidomethyl); C11(Carbamidomethyl); S13(Hex(1)Pent(1)); T14(HexNAc(1)); C16(Carbamidomethyl); C22(Carbamidomethyl)	1	1	Q01705	Q01705	Neurogenic locus notch homolog protein 1 OS=Mus musculus OX=10090 GN=Notch1 PE=1 SV=3	1	5	5	1	0	1	1	1	838.757	4189.76	4186.77	713.227	0.597223	0	0	838091	HCD (High Energy Collision Dissociation)	MS2	39.5494	100	9.22958	3096	3096	3087	FP072920_080420_17.raw	0/0		4.41572	367.541	367.541	0	3.83951e-05	4.15441e-06	0	0
FALSE	High	PMI-Byonic	PMI-Byonic (A2)	A	2	Unambiguous	VGQRCQDSNPCLSTPCKNAGTCHVVDHGGTVDY	[F].VGQRcQDSNPcLstPcKNAGTcHVVDHGGTVDY.[A]	C5(Carbamidomethyl); C11(Carbamidomethyl); S13(Hex(1)Pent(2)); T14(Fuc(1)); C16(Carbamidomethyl); C22(Carbamidomethyl)	1	1	Q01705	Q01705	Neurogenic locus notch homolog protein 1 OS=Mus musculus OX=10090 GN=Notch1 PE=1 SV=3	1	5	5	1	0	1	1	1	853.161	4261.78	4261.79	-2.73789	-0.00233367	0	0	2.87072e+06	HCD (High Energy Collision Dissociation)	MS2	0	45.395	9.23921	3100	3100	3098	FP072920_080420_17.raw	0/0		13.2477	856.712	827.5	1.2	5.65347e-14	2.30517e-14	0	0
FALSE	High	PMI-Byonic	PMI-Byonic (A2)	A	2	Unambiguous	VGQRCQDSNPCLSTPCKNAGTCHVVDHGGTVDY	[F].VGQRcQDSNPcLstPcKNAGTcHVVDHGGTVDY.[A]	C5(Carbamidomethyl); C11(Carbamidomethyl); S13(Fuc(1)); T14(Hex(1)); C16(Carbamidomethyl); C22(Carbamidomethyl)	1	1	Q01705	Q01705	Neurogenic locus notch homolog protein 1 OS=Mus musculus OX=10090 GN=Notch1 PE=1 SV=3	1	5	5	1	0	1	1	1	800.945	4000.7	3997.71	748.408	0.598383	0	0	1.99295e+06	HCD (High Energy Collision Dissociation)	MS2	0	100	9.24931	3105	3105	3098	FP072920_080420_17.raw	0/0		8.24733	614.578	614.578	0	5.65812e-09	7.9133e-10	0	0
FALSE	High	PMI-Byonic	PMI-Byonic (A2)	A	2	Unambiguous	VGQRCQDSNPCLSTPCKNAGTCHVVDHGGTVDY	[F].VGQRcQDSNPcLstPcKNAGTcHVVDHGGTVDY.[A]	C5(Carbamidomethyl); C11(Carbamidomethyl); S13(Fuc(1)); T14(Hex(1)Pent(1)); C16(Carbamidomethyl); C22(Carbamidomethyl)	1	1	Q01705	Q01705	Neurogenic locus notch homolog protein 1 OS=Mus musculus OX=10090 GN=Notch1 PE=1 SV=3	1	4	4	1	0	1	1	1	1033.69	4131.74	4129.75	483.204	0.498877	0	0	1.69932e+06	HCD (High Energy Collision Dissociation)	MS2	33.2115	100	9.2515	3106	3106	3098	FP072920_080420_17.raw	0/0		10.4773	798.7	737.321	0	3.3317e-11	4.92366e-12	0	0
FALSE	High	PMI-Byonic	PMI-Byonic (A2)	A	2	Unambiguous	VGQRCQDSNPCLSTPCKNAGTCHVVDHGGTVDY	[F].VGQRcQDSNPcLstPcKNAGTcHVVDHGGTVDY.[A]	C5(Carbamidomethyl); C11(Carbamidomethyl); S13(Fuc(1)); T14(Hex(1)Pent(1)); C16(Carbamidomethyl); C22(Carbamidomethyl)	1	1	Q01705	Q01705	Neurogenic locus notch homolog protein 1 OS=Mus musculus OX=10090 GN=Notch1 PE=1 SV=3	1	5	5	1	0	1	1	1	826.754	4129.74	4129.75	-2.00708	-0.00165775	0	0	5.96058e+06	HCD (High Energy Collision Dissociation)	MS2	0	16.626	9.31098	3132	3132	3131	FP072920_080420_17.raw	0/0		12.2473	836.576	806.821	0	5.65785e-13	1.13506e-13	0	0
FALSE	High	PMI-Byonic	PMI-Byonic (A2)	A	2	Unambiguous	VGQRCQDSNPCLSTPCKNAGTCHVVDHGGTVDY	[F].VGQRcQDSNPcLstPcKNAGTcHVVDHGGTVDY.[A]	C5(Carbamidomethyl); C11(Carbamidomethyl); S13(Fuc(1)); T14(Hex(1)Pent(1)); C16(Carbamidomethyl); C22(Carbamidomethyl)	1	1	Q01705	Q01705	Neurogenic locus notch homolog protein 1 OS=Mus musculus OX=10090 GN=Notch1 PE=1 SV=3	1	4	4	1	0	1	1	1	1033.19	4129.74	4129.75	-2.50632	-0.00258762	0	0	365452	HCD (High Energy Collision Dissociation)	MS2	0	100	9.11953	3048	3048	3043	FP072920_080420_17.raw	0/0		9.47733	724.211	724.211	0	3.3317e-10	5.53281e-11	0	0
FALSE	High	PMI-Byonic	PMI-Byonic (A2)	A	2	Unambiguous	VGQRCQDSNPCLSTPCKNAGTCHVVDHGGTVDY	[F].VGQRcQDSNPcLstPcKNAGTcHVVDHGGTVDY.[A]	C5(Carbamidomethyl); C11(Carbamidomethyl); S13(Fuc(1)); T14(Hex(1)Pent(1)); C16(Carbamidomethyl); C22(Carbamidomethyl)	1	1	Q01705	Q01705	Neurogenic locus notch homolog protein 1 OS=Mus musculus OX=10090 GN=Notch1 PE=1 SV=3	1	4	4	1	0	1	1	1	1033.44	4130.75	4129.75	241.531	0.249366	0	0	388964	HCD (High Energy Collision Dissociation)	MS2	55.9545	100	9.40426	3174	3174	3164	FP072920_080420_17.raw	0/0		2.77673	176.126	176.126	0	0.00167215	0.000126256	0	0
FALSE	High	PMI-Byonic	PMI-Byonic (A2)	A	2	Unambiguous	VGQRCQDSNPCLSTPCKNAGTCHVVDHGGTVDY	[F].VGQRcQDSNPcLstPcKNAGTcHVVDHGGTVDY.[A]	C5(Carbamidomethyl); C11(Carbamidomethyl); S13(Fuc(1)); T14(Hex(1)Pent(1)); C16(Carbamidomethyl); C22(Carbamidomethyl)	1	1	Q01705	Q01705	Neurogenic locus notch homolog protein 1 OS=Mus musculus OX=10090 GN=Notch1 PE=1 SV=3	1	5	5	1	0	1	1	1	826.753	4129.73	4129.75	-3.26333	-0.00269534	0	0	1.74956e+06	HCD (High Energy Collision Dissociation)	MS2	37.706	100	9.43548	3187	3187	3186	FP072920_080420_17.raw	0/0		12.2473	842.412	842.412	0	5.65785e-13	1.78116e-13	0	0
FALSE	High	PMI-Byonic	PMI-Byonic (A2)	A	2	Unambiguous	VGQRCQDSNPCLSTPCKNAGTCHVVDHGGTVDY	[F].VGQRcQDSNPcLstPcKNAGTcHVVDHGGTVDY.[A]	C5(Carbamidomethyl); C11(Carbamidomethyl); S13(Hex(1)Pent(2)); T14(Fuc(1)); C16(Carbamidomethyl); C22(Carbamidomethyl)	1	1	Q01705	Q01705	Neurogenic locus notch homolog protein 1 OS=Mus musculus OX=10090 GN=Notch1 PE=1 SV=3	1	5	5	1	0	1	1	1	853.365	4262.8	4261.79	236.001	0.201158	0	0	501624	HCD (High Energy Collision Dissociation)	MS2	66.5353	100	9.49599	3215	3215	3208	FP072920_080420_17.raw	0/0		0.702169	172.206	172.206	0.28	0.198532	0.00465469	0	0
FALSE	High	PMI-Byonic	PMI-Byonic (A2)	A	2	Unambiguous	VGQRCQDSNPCLSTPCKNAGTCHVVDHGGTVDY	[F].VGQRcQDSNPcLstPcKNAGTcHVVDHGGTVDY.[A]	C5(Carbamidomethyl); C11(Carbamidomethyl); S13(Fuc(1)); T14(Hex(1)Pent(1)); C16(Carbamidomethyl); C22(Carbamidomethyl)	1	1	Q01705	Q01705	Neurogenic locus notch homolog protein 1 OS=Mus musculus OX=10090 GN=Notch1 PE=1 SV=3	1	5	5	1	0	1	1	1	826.755	4129.74	4129.75	-1.04642	-0.000864288	0	0	800794	HCD (High Energy Collision Dissociation)	MS2	1.50014	97.3028	9.56341	3244	3244	3241	FP072920_080420_17.raw	0/0		11.2473	789.97	766.158	0	5.65807e-12	8.30067e-13	0	0
FALSE	High	PMI-Byonic	PMI-Byonic (A2)	A	2	Unambiguous	VGQRCQDSNPCLSTPCKNAGTCHVVDHGGTVDY	[F].VGQRcQDSNPcLstPcKNAGTcHVVDHGGTVDY.[A]	C5(Carbamidomethyl); C11(Carbamidomethyl); S13(Fuc(1)); T14(Hex(1)Pent(1)); C16(Carbamidomethyl); C22(Carbamidomethyl)	1	1	Q01705	Q01705	Neurogenic locus notch homolog protein 1 OS=Mus musculus OX=10090 GN=Notch1 PE=1 SV=3	1	5	5	1	0	1	1	1	827.151	4131.73	4129.75	479.505	0.396047	0	0	1.41604e+06	HCD (High Energy Collision Dissociation)	MS2	59.042	100	9.69511	3305	3305	3296	FP072920_080420_17.raw	0/0		5.78153	523.746	523.746	0	1.65376e-06	1.91925e-07	0	0
FALSE	High	PMI-Byonic	PMI-Byonic (A2)	A	2	Unambiguous	VGQRCQDSNPCLSTPCKNAGTCHVVDHGGTVDY	[F].VGQRcQDSNPcLstPcKNAGTcHVVDHGGTVDY.[A]	C5(Carbamidomethyl); C11(Carbamidomethyl); S13(Hex(1)Pent(1)); T14(Fuc(1)); C16(Carbamidomethyl); C22(Carbamidomethyl)	1	1	Q01705	Q01705	Neurogenic locus notch homolog protein 1 OS=Mus musculus OX=10090 GN=Notch1 PE=1 SV=3	1	5	5	1	0	1	1	1	827.154	4131.74	4129.75	482.461	0.398489	0	0	617012	HCD (High Energy Collision Dissociation)	MS2	7.20186	100	9.91295	3404	3404	3395	FP072920_080420_17.raw	0/0		2.5584	270.206	270.206	0	0.0027644	0.000154321	0	0
FALSE	High	PMI-Byonic	PMI-Byonic (A2)	A	2	Unambiguous	VGQRCQDSNPCLSTPCKNAGTCHVVDHGGTVDY	[F].VGQRcQDSNPcLstPcKNAGTcHVVDHGGTVDY.[A]	C5(Carbamidomethyl); C11(Carbamidomethyl); S13(Fuc(1)); T14(Hex(1)); C16(Carbamidomethyl); C22(Carbamidomethyl)	1	1	Q01705	Q01705	Neurogenic locus notch homolog protein 1 OS=Mus musculus OX=10090 GN=Notch1 PE=1 SV=3	1	5	5	1	0	1	1	1	800.344	3997.69	3997.71	-3.36557	-0.00269091	0	0	412454	HCD (High Energy Collision Dissociation)	MS2	0	100	9.12603	3051	3051	3043	FP072920_080420_17.raw	0/0		10.8738	779.688	774.575	0	1.33731e-11	2.08436e-12	0	0
FALSE	High	PMI-Byonic	PMI-Byonic (A2)	A	2	Unambiguous	STPCKNAGTCHVVDHGGTVDY	[L].StPcKNAGtcHVVDHGGTVDY.[A]	T2(Fuc(1)); C4(Carbamidomethyl); T9(Hex(1)Pent(1)R0); C10(Carbamidomethyl)	1	1	Q01705	Q01705	Neurogenic locus notch homolog protein 1 OS=Mus musculus OX=10090 GN=Notch1 PE=1 SV=3	0	4	4	1	0	1	1	1	679.789	2716.14	2715.14	366.656	0.24888	0	0	876606	HCD (High Energy Collision Dissociation)	MS2	17.7206	100	7.89553	2521	2521	2518	FP072920_080420_17.raw	0/0		3.75789	341.154	341.154	1.2	0.000174628	9.40775e-06	0	0
FALSE	High	PMI-Byonic	PMI-Byonic (A2)	A	2	Unambiguous	ACSCPLGF	[Y].AcScPLGF.[S]	C2(Carbamidomethyl); C4(Carbamidomethyl)	1	1	Q01705	Q01705	Neurogenic locus notch homolog protein 1 OS=Mus musculus OX=10090 GN=Notch1 PE=1 SV=3	1	2	2	1	0	1	1	1	456.19	911.374	911.375	-1.47229	-0.000670905	0	0	557963	HCD (High Energy Collision Dissociation)	MS2	2.62721	100	13.4866	5018	5018	5012	FP072920_080420_17.raw	0/0		4.78915	407.969	407.969	407.969	1.62497e-05	2.06198e-06	0	0
FALSE	High	PMI-Byonic	PMI-Byonic (A2)	A	2	Unambiguous	GFSGPLCLTPLDNACL	[L].GFSGPLcLtPLDNAcL.[A]	C7(Carbamidomethyl); T9(HexNAc(1)Hex(1)); C15(Carbamidomethyl)	1	1	Q01705	Q01705	Neurogenic locus notch homolog protein 1 OS=Mus musculus OX=10090 GN=Notch1 PE=1 SV=3	4	2	2	1	0	1	1	1	1050.48	2099.95	2099.95	1.19581	0.00125557	0	0	588854	HCD (High Energy Collision Dissociation)	MS2	0	100	18.3846	7115	7115	7113	FP072920_080420_17.raw	0/0		1.66508	344.365	331.096	73.4493	0.021623	0.000853511	0	0
FALSE	High	PMI-Byonic	PMI-Byonic (A2)	A	2	Unambiguous	GFSGPLCLTPL	[L].GFSGPLcLtPL.[D]	C7(Carbamidomethyl); T9(HexNAc(1)Hex(1))	1	1	Q01705	Q01705	Neurogenic locus notch homolog protein 1 OS=Mus musculus OX=10090 GN=Notch1 PE=1 SV=3	3	2	2	1	0	1	1	1	763.868	1526.73	1526.73	-1.06271	-0.000811237	0	0	279392	HCD (High Energy Collision Dissociation)	MS2	0	100	17.3257	6665	6665	6662	FP072920_080420_17.raw	0/0		3.18297	218.403	218.403	39.4268	0.000656183	5.53925e-05	0	0
FALSE	Low	PMI-Byonic	PMI-Byonic (A2)	A	2	Unambiguous	GFSGPLCLTPLDNACL	[L].GFsGPLcLTPLDNAcL.[A]	S3(HexNAc(1)Hex(1)); C7(Carbamidomethyl); C15(Carbamidomethyl)	1	1	Q01705	Q01705	Neurogenic locus notch homolog protein 1 OS=Mus musculus OX=10090 GN=Notch1 PE=1 SV=3	4	2	2	1	0	1	1	1	1050.48	2099.95	2099.95	0.14947	0.00015694	0	0	59890.7	HCD (High Energy Collision Dissociation)	MS2	4.61485	100	18.2748	7069	7069	7067	FP072920_080420_17.raw	0/0		0.023437	141.058	141.058	10.1	0.947465	0.0722876	0.00826446	0.0163934
FALSE	Low	PMI-Byonic	PMI-Byonic (A2)	A	2	Unambiguous	GFSGPLCLTPLDNACL	[L].GFsGPLcLTPLDNAcL.[A]	S3(HexNAc(1)Hex(1)); C7(Carbamidomethyl); C15(Carbamidomethyl)	1	1	Q01705	Q01705	Neurogenic locus notch homolog protein 1 OS=Mus musculus OX=10090 GN=Notch1 PE=1 SV=3	4	2	2	1	0	1	1	1	1050.48	2099.96	2099.95	3.17223	0.00333077	0	0	77006.1	HCD (High Energy Collision Dissociation)	MS2	0	100	18.5	7163	7163	7162	FP072920_080420_17.raw	0/0		0.0257161	37.2017	37.2017	10.1	0.942506	0.0575825	0.00840335	0.0163934
FALSE	High	PMI-Byonic	PMI-Byonic (A2)	A	2	Unambiguous	CLTPLDNACL	[L].cLTPLDNAcL.[A]	C1(Carbamidomethyl); C9(Carbamidomethyl)	1	1	Q01705	Q01705	Neurogenic locus notch homolog protein 1 OS=Mus musculus OX=10090 GN=Notch1 PE=1 SV=3	2	2	2	1	0	1	1	1	588.773	1176.54	1176.54	-0.114295	-6.72363e-05	0	0	169629	HCD (High Energy Collision Dissociation)	MS2	0	100	15.3562	5823	5823	5815	FP072920_080420_17.raw	0/0		1.34765	293.804	279.662	279.662	0.0449103	0.00174882	0	0
FALSE	High	PMI-Byonic	PMI-Byonic (A2)	A	2	Unambiguous	CLTPLDNACL	[L].cLTPLDNAcL.[A]	C1(Carbamidomethyl); C9(Carbamidomethyl)	1	1	Q01705	Q01705	Neurogenic locus notch homolog protein 1 OS=Mus musculus OX=10090 GN=Notch1 PE=1 SV=3	2	2	2	1	0	1	1	1	588.773	1176.54	1176.54	-0.52931	-0.000311377	0	0	346580	HCD (High Energy Collision Dissociation)	MS2	7.90531	100	15.1349	5728	5728	5727	FP072920_080420_17.raw	0/0		3.05315	383.443	339.254	339.254	0.000884801	9.03846e-05	0	0
FALSE	High	PMI-Byonic	PMI-Byonic (A2)	A	2	Unambiguous	CLTPLDNACL	[L].cLTPLDNAcL.[A]	C1(Carbamidomethyl); C9(Carbamidomethyl)	1	1	Q01705	Q01705	Neurogenic locus notch homolog protein 1 OS=Mus musculus OX=10090 GN=Notch1 PE=1 SV=3	2	2	2	1	0	1	1	1	588.773	1176.54	1176.54	-0.736818	-0.000433447	0	0	1.92961e+06	HCD (High Energy Collision Dissociation)	MS2	3.92366	59.818	14.7513	5565	5565	5562	FP072920_080420_17.raw	0/0		5.11517	574.966	308.389	308.389	7.67053e-06	8.10907e-07	0	0
FALSE	High	PMI-Byonic	PMI-Byonic (A2)	A	2	Unambiguous	CLTPLDNACL	[L].cLTPLDNAcL.[A]	C1(Carbamidomethyl); C9(Carbamidomethyl)	1	1	Q01705	Q01705	Neurogenic locus notch homolog protein 1 OS=Mus musculus OX=10090 GN=Notch1 PE=1 SV=3	2	2	2	1	0	1	1	1	588.773	1176.54	1176.54	-0.633064	-0.000372412	0	0	9517906	HCD (High Energy Collision Dissociation)	MS2	0.141151	11.4158	14.876	5618	5618	5617	FP072920_080420_17.raw	0/0		4.46221	559.496	308.956	308.956	3.4498e-05	3.20481e-06	0	0
FALSE	High	PMI-Byonic	PMI-Byonic (A2)	A	2	Unambiguous	CLTPLDNACL	[L].cLTPLDNAcL.[A]	C1(Carbamidomethyl); C9(Carbamidomethyl)	1	1	Q01705	Q01705	Neurogenic locus notch homolog protein 1 OS=Mus musculus OX=10090 GN=Notch1 PE=1 SV=3	2	2	2	1	0	1	1	1	588.773	1176.54	1176.54	-0.0105412	-6.20109e-06	0	0	1.03929e+06	HCD (High Energy Collision Dissociation)	MS2	2.21513	100	15.0052	5673	5673	5672	FP072920_080420_17.raw	0/0		5.02338	588.828	339.846	339.846	9.47597e-06	1.07224e-06	0	0
FALSE	High	PMI-Byonic	PMI-Byonic (A2)	A	2	Unambiguous	ANPCRNGGTCDLLTLTEY	[L].ANPcRNGGtcDLLTLTEY.[K]	C4(Carbamidomethyl); T9(Fuc(1)); C10(Carbamidomethyl)	1	1	Q01705	Q01705	Neurogenic locus notch homolog protein 1 OS=Mus musculus OX=10090 GN=Notch1 PE=1 SV=3	3	2	2	1	0	1	1	1	1101	2200.99	2200.98	0.333542	0.000367061	0	0	1.51592e+06	HCD (High Energy Collision Dissociation)	MS2	0	100	14.6701	5530	5530	5529	FP072920_080420_17.raw	0/0		5.5069	392.922	392.922	14.8465	3.11243e-06	4.33375e-07	0	0
FALSE	High	PMI-Byonic	PMI-Byonic (A2)	A	2	Unambiguous	ANPCRNGGTCDLLTLTEY	[L].ANPcRNGGtcDLLTLTEY.[K]	C4(Carbamidomethyl); T9(Fuc(1)); C10(Carbamidomethyl)	1	1	Q01705	Q01705	Neurogenic locus notch homolog protein 1 OS=Mus musculus OX=10090 GN=Notch1 PE=1 SV=3	3	2	2	1	0	1	1	1	1101	2200.99	2200.98	0.444466	0.000489131	0	0	11886966	HCD (High Energy Collision Dissociation)	MS2	0	47.5871	14.5409	5475	5475	5474	FP072920_080420_17.raw	0/0		5.60378	470.13	470.13	2.33418	2.49013e-06	3.33446e-07	0	0
FALSE	High	PMI-Byonic	PMI-Byonic (A2)	A	2	Unambiguous	ANPCRNGGTCDLLTLTEY	[L].ANPcRNGGtcDLLTLTEY.[K]	C4(Carbamidomethyl); T9(Fuc(1)); C10(Carbamidomethyl)	1	1	Q01705	Q01705	Neurogenic locus notch homolog protein 1 OS=Mus musculus OX=10090 GN=Notch1 PE=1 SV=3	3	3	3	1	0	1	1	1	734.333	2200.98	2200.98	-0.365838	-0.000268401	0	0	1.60857e+06	HCD (High Energy Collision Dissociation)	MS2	7.34184	100	14.5668	5486	5486	5485	FP072920_080420_17.raw	0/0		2.10575	305.369	305.369	6.4	0.00783886	0.000434522	0	0
FALSE	High	PMI-Byonic	PMI-Byonic (A2)	A	2	Unambiguous	ANPCRNGGTCDLLTLTEY	[L].ANPcRNGGTcDLLTLTEY.[K]	C4(Carbamidomethyl); C10(Carbamidomethyl)	1	1	Q01705	Q01705	Neurogenic locus notch homolog protein 1 OS=Mus musculus OX=10090 GN=Notch1 PE=1 SV=3	3	3	3	1	0	1	1	1	685.647	2054.93	2054.93	-0.576618	-0.000394969	0	0	1.23418e+06	HCD (High Energy Collision Dissociation)	MS2	0	100	14.569	5487	5487	5485	FP072920_080420_17.raw	0/0		2.24201	290.485	290.485	290.485	0.00572781	0.000299659	0	0
FALSE	High	PMI-Byonic	PMI-Byonic (A2)	A	2	Unambiguous	ANPCRNGGTCDLLTLTEY	[L].ANPcRNGGTcDLLTLTEY.[K]	C4(Carbamidomethyl); C10(Carbamidomethyl)	1	1	Q01705	Q01705	Neurogenic locus notch homolog protein 1 OS=Mus musculus OX=10090 GN=Notch1 PE=1 SV=3	3	2	2	1	0	1	1	1	1027.97	2054.93	2054.93	-0.926497	-0.000951942	0	0	511436	HCD (High Energy Collision Dissociation)	MS2	2.45183	100	14.5947	5498	5498	5496	FP072920_080420_17.raw	0/0		3.5139	238.502	238.502	238.502	0.000306265	2.45504e-05	0	0
FALSE	High	PMI-Byonic	PMI-Byonic (A2)	A	2	Unambiguous	ANPCRNGGTCDLLTLTEY	[L].ANPcRNGGtcDLLTLTEY.[K]	C4(Carbamidomethyl); T9(Fuc(1)); C10(Carbamidomethyl)	1	1	Q01705	Q01705	Neurogenic locus notch homolog protein 1 OS=Mus musculus OX=10090 GN=Notch1 PE=1 SV=3	3	2	2	1	0	1	1	1	1100.99	2200.98	2200.98	-1.55215	-0.00170813	0	0	350828	HCD (High Energy Collision Dissociation)	MS2	0	100	14.8008	5586	5586	5584	FP072920_080420_17.raw	0/0		3.9719	273.326	273.326	6.4	0.000106684	7.17505e-06	0	0
FALSE	High	PMI-Byonic	PMI-Byonic (A2)	A	2	Unambiguous	ANPCRNGGTCDLL	[L].ANPcRNGGtcDLL.[T]	C4(Carbamidomethyl); T9(Fuc(1)); C10(Carbamidomethyl)	1	1	Q01705	Q01705	Neurogenic locus notch homolog protein 1 OS=Mus musculus OX=10090 GN=Notch1 PE=1 SV=3	1	2	2	1	0	1	1	1	797.352	1593.7	1593.7	-1.79713	-0.00143204	0	0	1.0629e+06	HCD (High Energy Collision Dissociation)	MS2	0	100	9.93991	3416	3416	3406	FP072920_080420_17.raw	0/0		6.64562	384.45	384.45	384.45	2.26144e-07	3.10589e-08	0	0
FALSE	Medium	PMI-Byonic	PMI-Byonic (A2)	A	2	Unambiguous	ANPCRNGGTCDLLTLTEY	[L].ANPcRNGGtcDLLTLTEY.[K]	C4(Carbamidomethyl); T9(Fuc(1)); C10(Carbamidomethyl)	1	1	Q01705	Q01705	Neurogenic locus notch homolog protein 1 OS=Mus musculus OX=10090 GN=Notch1 PE=1 SV=3	3	3	3	1	0	1	1	1	734.334	2200.99	2200.98	1.4644	0.00107437	0	0	220340	HCD (High Energy Collision Dissociation)	MS2	9.6146	100	14.4455	5435	5435	5430	FP072920_080420_17.raw	0/0		0.466897	139.707	139.707	6.4	0.341274	0.0196357	0	0
FALSE	Medium	PMI-Byonic	PMI-Byonic (A2)	A	2	Unambiguous	ANPCRNGGTCDLLTLTEY	[L].ANPcRNGGTcDLLTLTEY.[K]	C4(Carbamidomethyl); C10(Carbamidomethyl)	1	1	Q01705	Q01705	Neurogenic locus notch homolog protein 1 OS=Mus musculus OX=10090 GN=Notch1 PE=1 SV=3	3	3	3	1	0	1	1	1	685.648	2054.93	2054.93	0.849071	0.000581593	0	0	201914	HCD (High Energy Collision Dissociation)	MS2	7.24267	100	14.4499	5437	5437	5430	FP072920_080420_17.raw	0/0		0.319309	50.7666	50.7666	50.7666	0.479392	0.0236336	0	0
FALSE	High	PMI-Byonic	PMI-Byonic (A2)	A	2	Unambiguous	ANPCRNGGTCDLLTLTEY	[L].ANPcRNGGtcDLLTLTEY.[K]	C4(Carbamidomethyl); T9(Fuc(1)); C10(Carbamidomethyl)	1	1	Q01705	Q01705	Neurogenic locus notch homolog protein 1 OS=Mus musculus OX=10090 GN=Notch1 PE=1 SV=3	3	2	2	1	0	1	1	1	1101	2200.99	2200.98	0.777236	0.000855342	0	0	293003	HCD (High Energy Collision Dissociation)	MS2	0	100	14.4175	5423	5423	5419	FP072920_080420_17.raw	0/0		3.56622	325.278	325.278	14.4329	0.000271509	2.09844e-05	0	0
FALSE	High	PMI-Byonic	PMI-Byonic (A2)	A	2	Unambiguous	ANPCRNGGTCDLLTLTEY	[L].ANPcRNGGTcDLLTLTEY.[K]	C4(Carbamidomethyl); C10(Carbamidomethyl)	1	1	Q01705	Q01705	Neurogenic locus notch homolog protein 1 OS=Mus musculus OX=10090 GN=Notch1 PE=1 SV=3	3	2	2	1	0	1	1	1	1027.97	2054.93	2054.93	-0.213652	-0.00021952	0	0	305373	HCD (High Energy Collision Dissociation)	MS2	0	100	14.4693	5445	5445	5441	FP072920_080420_17.raw	0/0		3.41576	260.975	260.975	260.975	0.000383917	3.25639e-05	0	0
FALSE	High	PMI-Byonic	PMI-Byonic (A2)	A	2	Unambiguous	KCRCPPGWSGKSCQQADPCASNPCANGGQCLPF	[Y].KcRcPPGWsGKScQQADPcASNPcANGGQcLPF.[E]	C2(Carbamidomethyl); C4(Carbamidomethyl); S9(Hex(1)Pent(1)); C13(Carbamidomethyl); C19(Carbamidomethyl); C24(Carbamidomethyl); C30(Carbamidomethyl)	1	1	Q01705	Q01705	Neurogenic locus notch homolog protein 1 OS=Mus musculus OX=10090 GN=Notch1 PE=1 SV=3	1	4	4	1	0	1	1	1	1012.42	4046.67	4046.67	0.0381201	3.85648e-05	0	0	256279	HCD (High Energy Collision Dissociation)	MS2	0	100	11.3485	4062	4062	4055	FP072920_080420_17.raw	0/0		3.02367	103.634	103.634	2.4	0.000946947	9.97974e-05	0	0
FALSE	High	PMI-Byonic	PMI-Byonic (A2)	A	2	Unambiguous	SGKSCQQADPCASNPCANGGQCLPFESSY	[W].SGKScQQADPcAsNPcANGGQcLPFESSY.[I]	C5(Carbamidomethyl); C11(Carbamidomethyl); S13(Hex(1)Pent(1)); C16(Carbamidomethyl); C22(Carbamidomethyl)	1	1	Q01705	Q01705	Neurogenic locus notch homolog protein 1 OS=Mus musculus OX=10090 GN=Notch1 PE=1 SV=3	1	3	3	1	0	1	1	1	1157.79	3471.37	3471.37	-0.497989	-0.000576235	0	0	1088968	HCD (High Energy Collision Dissociation)	MS2	0	100	12.6775	4663	4663	4660	FP072920_080420_17.raw	0/0		8.12965	634.611	634.611	4.30152	7.41911e-09	1.04624e-09	0	0
FALSE	High	PMI-Byonic	PMI-Byonic (A2)	A	2	Unambiguous	SGKSCQQADPCASNPCANGGQCLPF	[W].SGKScQQADPcAsNPcANGGQcLPF.[E]	C5(Carbamidomethyl); C11(Carbamidomethyl); S13(Hex(1)Pent(1)); C16(Carbamidomethyl); C22(Carbamidomethyl)	1	1	Q01705	Q01705	Neurogenic locus notch homolog protein 1 OS=Mus musculus OX=10090 GN=Notch1 PE=1 SV=3	0	3	3	1	0	1	1	1	1002.4	3005.2	3005.2	-1.51106	-0.00151368	0	0	2.86318e+06	HCD (High Energy Collision Dissociation)	MS2	0	67.0698	12.1123	4408	4408	4407	FP072920_080420_17.raw	0/0		7.4152	622.288	622.288	8	3.84417e-08	4.69913e-09	0	0
FALSE	High	PMI-Byonic	PMI-Byonic (A2)	A	2	Unambiguous	SGKSCQQADPCASNPCANGGQCLPFESSY	[W].sGKScQQADPcASNPcANGGQcLPFESSY.[I]	S1(Hex(1)Pent(2)); C5(Carbamidomethyl); C11(Carbamidomethyl); C16(Carbamidomethyl); C22(Carbamidomethyl)	1	1	Q01705	Q01705	Neurogenic locus notch homolog protein 1 OS=Mus musculus OX=10090 GN=Notch1 PE=1 SV=3	1	3	3	1	0	1	1	1	1201.81	3603.41	3603.41	-1.73946	-0.00208933	0	0	395786	HCD (High Energy Collision Dissociation)	MS2	0	100	12.707	4676	4676	4671	FP072920_080420_17.raw	0/0		6.47667	546.715	546.715	0.4	3.33682e-07	5.26388e-08	0	0
FALSE	High	PMI-Byonic	PMI-Byonic (A2)	A	2	Unambiguous	SGKSCQQADPCASNPCANGGQCLPF	[W].SGKScQQADPcAsNPcANGGQcLPF.[E]	C5(Carbamidomethyl); C11(Carbamidomethyl); S13(Hex(1)); C16(Carbamidomethyl); C22(Carbamidomethyl)	1	1	Q01705	Q01705	Neurogenic locus notch homolog protein 1 OS=Mus musculus OX=10090 GN=Notch1 PE=1 SV=3	0	3	3	1	0	1	1	1	958.394	2873.17	2873.16	2.42093	0.00231858	0	0	467686	HCD (High Energy Collision Dissociation)	MS2	0	100	12.04	4373	4373	4363	FP072920_080420_17.raw	0/0		5.36441	401.069	401.069	8	4.32106e-06	6.0905e-07	0	0
FALSE	High	PMI-Byonic	PMI-Byonic (A2)	A	2	Unambiguous	SGKSCQQADPCASNPCANGGQCL	[W].SGKscQQADPcAsNPcANGGQcL.[P]	S4(HexNAc(1)); C5(Carbamidomethyl); C11(Carbamidomethyl); S13(HexNAc(1)Hex(1)Fuc(1)NeuAc(1)); C16(Carbamidomethyl); C22(Carbamidomethyl)	1	1	Q01705	Q01705	Neurogenic locus notch homolog protein 1 OS=Mus musculus OX=10090 GN=Notch1 PE=1 SV=3	0	3	3	1	0	1	1	1	1158.12	3472.36	3472.35	2.20371	0.00255068	0	0	495428	HCD (High Energy Collision Dissociation)	MS2	0	100	13.0446	4826	4826	4825	FP072920_080420_17.raw	0/0		1.64911	253.789	253.789	1.2	0.0224331	0.00106302	0	0
FALSE	High	PMI-Byonic	PMI-Byonic (A2)	A	2	Unambiguous	SGKSCQQADPCASNPCANGGQCLPFESSY	[W].SGKScQQADPcAsNPcANGGQcLPFESSY.[I]	C5(Carbamidomethyl); C11(Carbamidomethyl); S13(Hex(1)Pent(1)); C16(Carbamidomethyl); C22(Carbamidomethyl)	1	1	Q01705	Q01705	Neurogenic locus notch homolog protein 1 OS=Mus musculus OX=10090 GN=Notch1 PE=1 SV=3	1	3	3	1	0	1	1	1	1157.79	3471.37	3471.37	-0.919968	-0.00106452	0	0	1.38838e+06	HCD (High Energy Collision Dissociation)	MS2	0	100	12.7943	4716	4716	4715	FP072920_080420_17.raw	0/0		9.12965	666.383	666.383	10.4	7.41911e-10	1.20614e-10	0	0
FALSE	High	PMI-Byonic	PMI-Byonic (A2)	A	2	Unambiguous	SGKSCQQADPCASNPCANGGQCLPFESSY	[W].SGKScQQADPcAsNPcANGGQcLPFESSY.[I]	C5(Carbamidomethyl); C11(Carbamidomethyl); S13(Hex(1)Pent(1)); C16(Carbamidomethyl); C22(Carbamidomethyl)	1	1	Q01705	Q01705	Neurogenic locus notch homolog protein 1 OS=Mus musculus OX=10090 GN=Notch1 PE=1 SV=3	1	3	3	1	0	1	1	1	1157.79	3471.37	3471.37	-1.23645	-0.00143073	0	0	136515	HCD (High Energy Collision Dissociation)	MS2	0	100	12.9255	4774	4774	4770	FP072920_080420_17.raw	0/0		4.99435	364.904	364.904	10.4	1.01309e-05	1.21834e-06	0	0
FALSE	High	PMI-Byonic	PMI-Byonic (A2)	A	2	Unambiguous	SGKSCQQADPCASNPCANGGQCLPF	[W].SGKScQQADPcAsNPcANGGQcLPF.[E]	C5(Carbamidomethyl); C11(Carbamidomethyl); S13(Hex(1)Pent(1)); C16(Carbamidomethyl); C22(Carbamidomethyl)	1	1	Q01705	Q01705	Neurogenic locus notch homolog protein 1 OS=Mus musculus OX=10090 GN=Notch1 PE=1 SV=3	0	3	3	1	0	1	1	1	1002.4	3005.2	3005.2	-1.26735	-0.00126954	0	0	2.05551e+06	HCD (High Energy Collision Dissociation)	MS2	0	100	11.9921	4351	4351	4341	FP072920_080420_17.raw	0/0		7.4152	615.737	615.737	7.63652	3.84417e-08	3.57439e-09	0	0
FALSE	High	PMI-Byonic	PMI-Byonic (A2)	A	2	Unambiguous	SGKSCQQADPCASNPCANGGQCLPFESSY	[W].SGKScQQADPcAsNPcANGGQcLPFESSY.[I]	C5(Carbamidomethyl); C11(Carbamidomethyl); S13(Hex(1)); C16(Carbamidomethyl); C22(Carbamidomethyl)	1	1	Q01705	Q01705	Neurogenic locus notch homolog protein 1 OS=Mus musculus OX=10090 GN=Notch1 PE=1 SV=3	1	3	3	1	0	1	1	1	1113.78	3339.32	3339.33	-1.57115	-0.00174886	0	0	159789	HCD (High Energy Collision Dissociation)	MS2	0	100	12.8041	4721	4721	4715	FP072920_080420_17.raw	0/0		3.65862	251.077	251.077	10.4	0.000219474	1.44992e-05	0	0
FALSE	High	PMI-Byonic	PMI-Byonic (A2)	A	2	Unambiguous	ICRCPPGFHGPTCRQDVNECSQNPGL	[Y].IcRcPPGFHGPTcRQDVNEcSQNPGL.[C]	C2(Carbamidomethyl); C4(Carbamidomethyl); C13(Carbamidomethyl); C20(Carbamidomethyl)	1	1	Q01705	Q01705	Neurogenic locus notch homolog protein 1 OS=Mus musculus OX=10090 GN=Notch1 PE=1 SV=3	1	4	4	1	0	1	1	1	764.838	3056.33	3056.33	-1.06984	-0.000817444	0	0	286486	HCD (High Energy Collision Dissociation)	MS2	0	100	9.96411	3427	3427	3417	FP072920_080420_17.raw	0/0		5.09221	383.331	383.331	383.331	8.08698e-06	9.32174e-07	0	0
FALSE	High	PMI-Byonic	PMI-Byonic (A2)	A	2	Unambiguous	ICRCPPGFHGPTCRQDVNECSQNPGLCRHGGTCHNEIGSY	[Y].IcRcPPGFHGPtcRQDVNEcSQNPGLcRHGGTcHNEIGSY.[R]	C2(Carbamidomethyl); C4(Carbamidomethyl); T12(Fuc(1)); C13(Carbamidomethyl); C20(Carbamidomethyl); C27(Carbamidomethyl); C33(Carbamidomethyl)	1	1	Q01705	Q01705	Neurogenic locus notch homolog protein 1 OS=Mus musculus OX=10090 GN=Notch1 PE=1 SV=3	2	6	6	1	0	1	1	1	806.514	4834.05	4831.05	620.439	0.499562	0	0	1.16091e+06	HCD (High Energy Collision Dissociation)	MS2	36.4755	100	9.35212	3151	3151	3142	FP072920_080420_17.raw	0/0		4.6116	429.195	429.195	3.6	2.44567e-05	2.39623e-06	0	0
FALSE	High	PMI-Byonic	PMI-Byonic (A2)	A	2	Unambiguous	ICRCPPGFHGPTCRQDVNECSQNPGLCRHGGTCHNEIGSY	[Y].IcRcPPGFHGPtcRQDVNEcSQNPGLcRHGGTcHNEIGSY.[R]	C2(Carbamidomethyl); C4(Carbamidomethyl); T12(Fuc(1)); C13(Carbamidomethyl); C20(Carbamidomethyl); C27(Carbamidomethyl); C33(Carbamidomethyl)	1	1	Q01705	Q01705	Neurogenic locus notch homolog protein 1 OS=Mus musculus OX=10090 GN=Notch1 PE=1 SV=3	2	6	6	1	0	1	1	1	806.514	4834.05	4831.05	620.515	0.499623	0	0	1.26803e+06	HCD (High Energy Collision Dissociation)	MS2	38.241	100	9.58873	3256	3256	3252	FP072920_080420_17.raw	0/0		3.7181	457.979	457.979	3.6	0.000191383	1.18022e-05	0	0
FALSE	High	PMI-Byonic	PMI-Byonic (A2)	A	2	Unambiguous	ICRCPPGFHGPTCRQDVNECSQNPGLCRHGGTCHNEIGSY	[Y].IcRcPPGFHGPtcRQDVNEcSQNPGLcRHGGTcHNEIGSY.[R]	C2(Carbamidomethyl); C4(Carbamidomethyl); T12(Fuc(1)); C13(Carbamidomethyl); C20(Carbamidomethyl); C27(Carbamidomethyl); C33(Carbamidomethyl)	1	1	Q01705	Q01705	Neurogenic locus notch homolog protein 1 OS=Mus musculus OX=10090 GN=Notch1 PE=1 SV=3	2	6	6	1	0	1	1	1	806.013	4831.04	4831.05	-1.90831	-0.00153652	0	0	2.62113e+06	HCD (High Energy Collision Dissociation)	MS2	0.447354	27.975	9.47252	3205	3205	3197	FP072920_080420_17.raw	0/0		4.58359	389.736	389.736	3.6	2.60864e-05	2.74462e-06	0	0
FALSE	High	PMI-Byonic	PMI-Byonic (A2)	A	2	Unambiguous	ICRCPPGFHGPTCRQDVNECSQNPGLCRHGGTCHNEIGSY	[Y].IcRcPPGFHGPtcRQDVNEcSQNPGLcRHGGTcHNEIGSY.[R]	C2(Carbamidomethyl); C4(Carbamidomethyl); T12(Fuc(1)); C13(Carbamidomethyl); C20(Carbamidomethyl); C27(Carbamidomethyl); C33(Carbamidomethyl)	1	1	Q01705	Q01705	Neurogenic locus notch homolog protein 1 OS=Mus musculus OX=10090 GN=Notch1 PE=1 SV=3	2	5	5	1	0	1	1	1	967.815	4835.05	4831.05	827.133	0.799184	0	0	555509	HCD (High Energy Collision Dissociation)	MS2	26.2442	100	9.45009	3194	3194	3186	FP072920_080420_17.raw	0/0		1.26042	289.633	289.633	3.6	0.0549014	0.00225026	0	0
FALSE	Medium	PMI-Byonic	PMI-Byonic (A2)	A	2	Unambiguous	HGPTCRQDVNECSQNPGL	[F].HGPtcRQDVNEcsQNPGL.[C]	T4(HexNAc(1)Hex(1)Fuc(1)NeuAc(1)); C5(Carbamidomethyl); C12(Carbamidomethyl); S13(HexNAc(1)Hex(1)Fuc(1)NeuAc(1))	1	1	Q01705	Q01705	Neurogenic locus notch homolog protein 1 OS=Mus musculus OX=10090 GN=Notch1 PE=1 SV=3	0	3	3	1	0	1	1	1	1225.15	3673.43	3673.46	-7.88574	-0.009656	0	0	228798	HCD (High Energy Collision Dissociation)	MS2	0	100	13.3075	4941	4941	4935	FP072920_080420_17.raw	0/0		0.528273	14.8122	14.8122	14.8122	0.296297	0.0141467	0	0
FALSE	Medium	PMI-Byonic	PMI-Byonic (A2)	A	2	Ambiguous	NCRCPPEWTGQYCTEDVDECQL	[Y].NcRcPPEWtGQYctEDVDEcQL.[M]	C2(Carbamidomethyl); C4(Carbamidomethyl); T9(HexNAc(1)Hex(1)Fuc(1)NeuAc(1)); C13(Carbamidomethyl); T14(Hex(1)Pent(1)); C20(Carbamidomethyl)	1	1	Q01705	Q01705	Neurogenic locus notch homolog protein 1 OS=Mus musculus OX=10090 GN=Notch1 PE=1 SV=3	2	2	2		0	2	2	2	784.323	1567.64	3913.48	-599426	-1172.92	0	0	1341728	HCD (High Energy Collision Dissociation)	MS2	10.8442	100	11.1537	3970	3970	3967	FP072920_080420_17.raw	0/0		0.0340321	177.679	177.679	0	0.92463	0.0425744	0.008547	0.0166666
FALSE	High	PMI-Byonic	PMI-Byonic (A2)	A	2	Unambiguous	NCRCPPEWTGQY	[Y].NcRcPPEWTGQY.[C]	C2(Carbamidomethyl); C4(Carbamidomethyl)	1	1	Q01705	Q01705	Neurogenic locus notch homolog protein 1 OS=Mus musculus OX=10090 GN=Notch1 PE=1 SV=3	1	2	2	1	0	1	1	1	784.323	1567.64	1567.64	-1.56306	-0.00122516	0	0	805194	HCD (High Energy Collision Dissociation)	MS2	0	100	11.3289	4053	4053	4044	FP072920_080420_17.raw	0/0		6.859	467.601	435.536	435.536	1.38358e-07	1.60329e-08	0	0
FALSE	High	PMI-Byonic	PMI-Byonic (A2)	A	2	Ambiguous	NCRCPPEWTGQY	[Y].NcRcPPEWTGQY.[C]	C2(Carbamidomethyl); C4(Carbamidomethyl)	1	1	Q01705	Q01705	Neurogenic locus notch homolog protein 1 OS=Mus musculus OX=10090 GN=Notch1 PE=1 SV=3	1	2	2	0.9962	0	1	1	1	784.323	1567.64	1567.64	-1.4852	-0.00116413	0	0	1341728	HCD (High Energy Collision Dissociation)	MS2	10.8442	100	11.1537	3970	3970	3967	FP072920_080420_17.raw	0/0		7.84092	560.733	419.584	419.584	1.44237e-08	1.78997e-09	0	0
FALSE	High	PMI-Byonic	PMI-Byonic (A2)	A	2	Unambiguous	NCRCPPEWTGQYCTEDVDECQLMPNACQNGGTCHNTHGGY	[Y].NcRcPPEWtGQYctEDVDEcQLmPNAcQNGGTcHNTHGGY.[N]	C2(Carbamidomethyl); C4(Carbamidomethyl); T9(Hex(1)); C13(Carbamidomethyl); T14(HexNAc(1)Hex(1)); C20(Carbamidomethyl); M23(Oxidation); C27(Carbamidomethyl); C33(Carbamidomethyl)	1	1	Q01705	Q01705	Neurogenic locus notch homolog protein 1 OS=Mus musculus OX=10090 GN=Notch1 PE=1 SV=3	3	4	4	1	0	1	1	1	1330.01	5317.01	5317.02	-2.19686	-0.00292019	0	0	125886	HCD (High Energy Collision Dissociation)	MS2	0	100	11.6695	4206	4206	4198	FP072920_080420_17.raw	0/0		2.40956	24.747	24.747	3.6	0.00389436	0.00019369	0	0
FALSE	High	PMI-Byonic	PMI-Byonic (A2)	A	2	Unambiguous	NCRCPPEWTGQY	[Y].NcRcPPEWTGQY.[C]	C2(Carbamidomethyl); C4(Carbamidomethyl)	1	1	Q01705	Q01705	Neurogenic locus notch homolog protein 1 OS=Mus musculus OX=10090 GN=Notch1 PE=1 SV=3	1	2	2	1	0	1	1	1	784.323	1567.64	1567.64	-1.87454	-0.0014693	0	0	3.07788e+06	HCD (High Energy Collision Dissociation)	MS2	0	44.701	11.0315	3914	3914	3912	FP072920_080420_17.raw	0/0		7.07144	543.828	384.394	384.394	8.48316e-08	8.69956e-09	0	0
FALSE	High	PMI-Byonic	PMI-Byonic (A2)	A	2	Unambiguous	NCRCPPEWTGQY	[Y].NcRcPPEWTGQY.[C]	C2(Carbamidomethyl); C4(Carbamidomethyl)	1	1	Q01705	Q01705	Neurogenic locus notch homolog protein 1 OS=Mus musculus OX=10090 GN=Notch1 PE=1 SV=3	1	2	2	1	0	1	1	1	784.323	1567.64	1567.64	-1.56306	-0.00122516	0	0	1.62387e+06	HCD (High Energy Collision Dissociation)	MS2	0	100	10.9223	3862	3862	3857	FP072920_080420_17.raw	0/0		8.84092	616.166	410.283	410.283	1.44237e-09	1.83554e-10	0	0
FALSE	High	PMI-Byonic	PMI-Byonic (A2)	A	2	Unambiguous	NCRCPPEWTGQYCTEDVDECQLMPNACQNGGTCHNTHGGY	[Y].NcRcPPEWTGQYctEDVDEcQLmPNAcQNGGTcHNTHGGY.[N]	C2(Carbamidomethyl); C4(Carbamidomethyl); C13(Carbamidomethyl); T14(HexNAc(1)Fuc(1)); C20(Carbamidomethyl); M23(Oxidation); C27(Carbamidomethyl); C33(Carbamidomethyl)	1	1	Q01705	Q01705	Neurogenic locus notch homolog protein 1 OS=Mus musculus OX=10090 GN=Notch1 PE=1 SV=3	3	4	4	1	0	1	1	1	1286	5140.97	5138.97	388.313	0.498883	0	0	674459	HCD (High Energy Collision Dissociation)	MS2	0	100	12.5715	4615	4615	4605	FP072920_080420_17.raw	0/0		3.07483	239.161	239.161	6.05997	0.000841724	7.27787e-05	0	0
FALSE	High	PMI-Byonic	PMI-Byonic (A2)	A	2	Unambiguous	NCRCPPEWTGQYCTEDVDECQLMPNACQNGGTCHNTHGGY	[Y].NcRcPPEWTGQYctEDVDEcQLmPNAcQNGGTcHNTHGGY.[N]	C2(Carbamidomethyl); C4(Carbamidomethyl); C13(Carbamidomethyl); T14(Fuc(1)); C20(Carbamidomethyl); M23(Oxidation); C27(Carbamidomethyl); C33(Carbamidomethyl)	1	1	Q01705	Q01705	Neurogenic locus notch homolog protein 1 OS=Mus musculus OX=10090 GN=Notch1 PE=1 SV=3	3	4	4	1	0	1	1	1	1234.73	4935.9	4935.89	1.42457	0.00175789	0	0	181948	HCD (High Energy Collision Dissociation)	MS2	0	100	12.4618	4567	4567	4561	FP072920_080420_17.raw	0/0		5.89141	502.591	502.591	8.17531	1.28408e-06	1.34433e-07	0	0
FALSE	High	PMI-Byonic	PMI-Byonic (A2)	A	2	Unambiguous	TGEDCSENIDDCASAACF	[W].TGEDcSENIDDcASAAcF.[Q]	C5(Carbamidomethyl); C12(Carbamidomethyl); C17(Carbamidomethyl)	1	1	Q01705	Q01705	Neurogenic locus notch homolog protein 1 OS=Mus musculus OX=10090 GN=Notch1 PE=1 SV=3	0	2	2	1	0	1	1	1	1011.36	2021.71	2021.72	-0.725004	-0.000732876	0	0	233241	HCD (High Energy Collision Dissociation)	MS2	0	100	13.4674	5010	5010	5001	FP072920_080420_17.raw	0/0		5.43327	465.934	465.934	465.934	3.68748e-06	5.42764e-07	0	0
FALSE	High	PMI-Byonic	PMI-Byonic (A2)	A	2	Unambiguous	QGATCHDRVASF	[F].QGATcHDRVAsF.[Y]	C5(Carbamidomethyl); S11(HexNAc(1)Hex(1)Fuc(1)NeuAc(1))	1	1	Q01705	Q01705	Neurogenic locus notch homolog protein 1 OS=Mus musculus OX=10090 GN=Notch1 PE=1 SV=3	0	3	3	1	0	1	1	1	717.634	2150.89	2150.89	-2.56433	-0.00183853	0	0	585001	HCD (High Energy Collision Dissociation)	MS2	34.3566	100	8.64831	2839	2839	2830	FP072920_080420_17.raw	0/0		4.85809	397.492	343.165	12.3693	1.38648e-05	1.41908e-06	0	0
FALSE	High	PMI-Byonic	PMI-Byonic (A2)	A	2	Unambiguous	QGATCHDRVASFY	[F].QGATcHDRVASFY.[C]	C5(Carbamidomethyl)	1	1	Q01705	Q01705	Neurogenic locus notch homolog protein 1 OS=Mus musculus OX=10090 GN=Notch1 PE=1 SV=3	1	3	3	1	0	1	1	1	504.56	1511.66	1511.67	-3.28883	-0.00165721	0	0	2.46888e+06	HCD (High Energy Collision Dissociation)	MS2	7.54818	93.8416	9.03809	3011	3011	3010	FP072920_080420_17.raw	0/0		3.00521	318.349	318.349	318.349	0.000988074	0.000109453	0	0
FALSE	High	PMI-Byonic	PMI-Byonic (A2)	A	2	Unambiguous	QGATCHDRVASFY	[F].QGATcHDRVAsFY.[C]	C5(Carbamidomethyl); S11(Fuc(1))	1	1	Q01705	Q01705	Neurogenic locus notch homolog protein 1 OS=Mus musculus OX=10090 GN=Notch1 PE=1 SV=3	1	3	3	1	0	1	1	1	553.246	1657.72	1657.73	-2.1625	-0.00119494	0	0	18189954	HCD (High Energy Collision Dissociation)	MS2	0	9.02765	8.99131	2990	2990	2988	FP072920_080420_17.raw	0/0		4.14034	329.103	329.103	7.10004	7.2387e-05	5.81191e-06	0	0
FALSE	High	PMI-Byonic	PMI-Byonic (A2)	A	2	Unambiguous	QGATCHDRVASFY	[F].QGATcHDRVASFY.[C]	C5(Carbamidomethyl)	1	1	Q01705	Q01705	Neurogenic locus notch homolog protein 1 OS=Mus musculus OX=10090 GN=Notch1 PE=1 SV=3	1	3	3	1	0	1	1	1	504.56	1511.66	1511.67	-3.34939	-0.00168772	0	0	702730	HCD (High Energy Collision Dissociation)	MS2	18.3672	100	8.92763	2962	2962	2955	FP072920_080420_17.raw	0/0		3.41044	332.773	332.773	332.773	0.000388651	3.68541e-05	0	0
FALSE	High	PMI-Byonic	PMI-Byonic (A2)	A	2	Unambiguous	QGATCHDRVASFY	[F].QGAtcHDRVASFY.[C]	T4(Fuc(1)); C5(Carbamidomethyl)	1	1	Q01705	Q01705	Neurogenic locus notch homolog protein 1 OS=Mus musculus OX=10090 GN=Notch1 PE=1 SV=3	1	2	2	1	0	1	1	1	829.365	1657.72	1657.73	-3.33258	-0.00276226	0	0	724625	HCD (High Energy Collision Dissociation)	MS2	17.5164	100	8.92547	2961	2961	2955	FP072920_080420_17.raw	0/0		5.53008	408.854	408.854	14.6054	2.95065e-06	3.82827e-07	0	0
FALSE	High	PMI-Byonic	PMI-Byonic (A2)	A	2	Unambiguous	QGATCHDRVASFY	[F].QGATcHDRVAsFY.[C]	C5(Carbamidomethyl); S11(HexNAc(1)Hex(1)Fuc(1))	1	1	Q01705	Q01705	Neurogenic locus notch homolog protein 1 OS=Mus musculus OX=10090 GN=Notch1 PE=1 SV=3	1	3	3	1	0	1	1	1	674.957	2022.86	2022.86	-2.19159	-0.00147776	0	0	979136	HCD (High Energy Collision Dissociation)	MS2	0	100	8.88078	2942	2942	2933	FP072920_080420_17.raw	0/0		6.27206	377.941	377.941	13.2766	5.34494e-07	7.4274e-08	0	0
FALSE	High	PMI-Byonic	PMI-Byonic (A2)	A	2	Unambiguous	QGATCHDRVASFY	[F].QGATcHDRVAsFY.[C]	C5(Carbamidomethyl); S11(Fuc(1))	1	1	Q01705	Q01705	Neurogenic locus notch homolog protein 1 OS=Mus musculus OX=10090 GN=Notch1 PE=1 SV=3	1	3	3	1	0	1	1	1	553.246	1657.72	1657.73	-3.26706	-0.0018053	0	0	809849	HCD (High Energy Collision Dissociation)	MS2	7.67045	100	9.26714	3113	3113	3109	FP072920_080420_17.raw	0/0		2.21383	236.377	236.377	5.51299	0.00611183	0.000358967	0	0
FALSE	High	PMI-Byonic	PMI-Byonic (A2)	A	2	Unambiguous	QGATCHDRVASFY	[F].QGATcHDRVAsFY.[C]	C5(Carbamidomethyl); S11(Fuc(1))	1	1	Q01705	Q01705	Neurogenic locus notch homolog protein 1 OS=Mus musculus OX=10090 GN=Notch1 PE=1 SV=3	1	3	3	1	0	1	1	1	553.246	1657.72	1657.73	-2.38341	-0.00131702	0	0	4.22988e+06	HCD (High Energy Collision Dissociation)	MS2	18.2292	40.655	8.87647	2940	2940	2933	FP072920_080420_17.raw	0/0		5.48082	437.398	437.398	3.96316	3.30505e-06	4.85587e-07	0	0
FALSE	High	PMI-Byonic	PMI-Byonic (A2)	A	2	Unambiguous	QGATCHDRVASFY	[F].QGATcHDRVAsFY.[C]	C5(Carbamidomethyl); S11(Fuc(1))	1	1	Q01705	Q01705	Neurogenic locus notch homolog protein 1 OS=Mus musculus OX=10090 GN=Notch1 PE=1 SV=3	1	3	3	1	0	1	1	1	553.246	1657.72	1657.73	-2.93569	-0.00162219	0	0	2.28849e+06	HCD (High Energy Collision Dissociation)	MS2	3.21277	71.2508	9.11615	3046	3046	3043	FP072920_080420_17.raw	0/0		3.21477	283.015	283.015	3.3159	0.000609854	4.83244e-05	0	0
FALSE	High	PMI-Byonic	PMI-Byonic (A2)	A	2	Unambiguous	QGATCHDRVASF	[F].QGAtcHDRVASF.[Y]	T4(HexNAc(1)Hex(1)Fuc(1)NeuAc(1)); C5(Carbamidomethyl)	1	1	Q01705	Q01705	Neurogenic locus notch homolog protein 1 OS=Mus musculus OX=10090 GN=Notch1 PE=1 SV=3	0	3	3	1	0	1	1	1	717.967	2151.89	2150.89	463.012	0.331963	0	0	725965	HCD (High Energy Collision Dissociation)	MS2	73.4134	100	8.75666	2887	2887	2885	FP072920_080420_17.raw	0/0		3.56893	262.556	225.257	8.35885	0.000269818	1.77725e-05	0	0
FALSE	High	PMI-Byonic	PMI-Byonic (A2)	A	2	Unambiguous	YCECPHGRTGLL	[F].YcEcPHGRTGLL.[C]	C2(Carbamidomethyl); C4(Carbamidomethyl)	1	1	Q01705	Q01705	Neurogenic locus notch homolog protein 1 OS=Mus musculus OX=10090 GN=Notch1 PE=1 SV=3	2	2	2	1	0	1	1	1	732.336	1463.66	1462.66	689.086	0.503948	0	0	336375	HCD (High Energy Collision Dissociation)	MS2	37.0823	100	8.81326	2911	2911	2910	FP072920_080420_17.raw	0/0		8.07093	604.866	604.866	604.866	8.49316e-09	1.32205e-09	0	0
FALSE	High	PMI-Byonic	PMI-Byonic (A2)	A	2	Unambiguous	YCECPHGRTGLL	[F].YcEcPHGRTGLL.[C]	C2(Carbamidomethyl); C4(Carbamidomethyl)	1	1	Q01705	Q01705	Neurogenic locus notch homolog protein 1 OS=Mus musculus OX=10090 GN=Notch1 PE=1 SV=3	2	3	3	1	0	1	1	1	488.222	1462.65	1462.66	-2.66422	-0.00129894	0	0	57950628	HCD (High Energy Collision Dissociation)	MS2	0.42698	4.65418	8.7545	2886	2886	2885	FP072920_080420_17.raw	0/0		6.8674	515.179	515.179	515.179	1.35707e-07	1.24351e-08	0	0
FALSE	High	PMI-Byonic	PMI-Byonic (A2)	A	2	Unambiguous	YCECPHGRTGLL	[F].YcEcPHGRTGLL.[C]	C2(Carbamidomethyl); C4(Carbamidomethyl)	1	1	Q01705	Q01705	Neurogenic locus notch homolog protein 1 OS=Mus musculus OX=10090 GN=Notch1 PE=1 SV=3	2	2	2	1	0	1	1	1	731.829	1462.65	1462.66	-3.86516	-0.0028267	0	0	579503	HCD (High Energy Collision Dissociation)	MS2	10.3576	100	8.69597	2860	2860	2852	FP072920_080420_17.raw	0/0		9.58087	735.743	735.743	735.743	2.625e-10	3.89846e-11	0	0
FALSE	High	PMI-Byonic	PMI-Byonic (A2)	A	2	Unambiguous	YCECPHGRTGLL	[F].YcEcPHGRTGLL.[C]	C2(Carbamidomethyl); C4(Carbamidomethyl)	1	1	Q01705	Q01705	Neurogenic locus notch homolog protein 1 OS=Mus musculus OX=10090 GN=Notch1 PE=1 SV=3	2	3	3	1	0	1	1	1	488.223	1462.65	1462.66	-2.22606	-0.00108532	0	0	2314129	HCD (High Energy Collision Dissociation)	MS2	33.9053	50.0074	8.99393	2992	2992	2988	FP072920_080420_17.raw	0/0		6.67363	424.945	424.945	424.945	2.12015e-07	2.57863e-08	0	0
FALSE	High	PMI-Byonic	PMI-Byonic (A2)	A	2	Unambiguous	YCECPHGRTGLL	[F].YcEcPHGRTGLL.[C]	C2(Carbamidomethyl); C4(Carbamidomethyl)	1	1	Q01705	Q01705	Neurogenic locus notch homolog protein 1 OS=Mus musculus OX=10090 GN=Notch1 PE=1 SV=3	2	4	4	1	0	1	1	1	487.759	1948.02	1462.66	331834	121.34	0	0	115854	HCD (High Energy Collision Dissociation)	MS2	28.6288	100	9.5948	3259	3259	3252	FP072920_080420_17.raw	0/0		1.98979	184.776	184.776	184.776	0.010238	0.000532556	0	0
FALSE	High	PMI-Byonic	PMI-Byonic (A2)	A	2	Unambiguous	YCECPHGRTGLL	[F].YcEcPHGRTGLL.[C]	C2(Carbamidomethyl); C4(Carbamidomethyl)	1	1	Q01705	Q01705	Neurogenic locus notch homolog protein 1 OS=Mus musculus OX=10090 GN=Notch1 PE=1 SV=3	2	3	3	1	0	1	1	1	488.222	1462.65	1462.66	-3.16496	-0.00154308	0	0	3.36925e+06	HCD (High Energy Collision Dissociation)	MS2	27.3965	50.5338	8.63534	2833	2833	2830	FP072920_080420_17.raw	0/0		6.74249	469.31	469.31	469.31	1.80928e-07	2.06133e-08	0	0
FALSE	High	PMI-Byonic	PMI-Byonic (A2)	A	2	Unambiguous	YCECPHGRTGLL	[F].YcEcPHGRTGLL.[C]	C2(Carbamidomethyl); C4(Carbamidomethyl)	1	1	Q01705	Q01705	Neurogenic locus notch homolog protein 1 OS=Mus musculus OX=10090 GN=Notch1 PE=1 SV=3	2	3	3	1	0	1	1	1	488.223	1462.65	1462.66	-2.16347	-0.0010548	0	0	9660056	HCD (High Energy Collision Dissociation)	MS2	3.09649	11.4662	8.86628	2934	2934	2933	FP072920_080420_17.raw	0/0		5.78006	446.097	446.097	446.097	1.65937e-06	2.21873e-07	0	0
FALSE	High	PMI-Byonic	PMI-Byonic (A2)	A	2	Unambiguous	CHLNDACISNPCNEGSNCDTNPVNGKAICTCPSGY	[L].cHLNDAcISNPcNEGSNcDtNPVNGKAIcTcPSGY.[T]	C1(Carbamidomethyl); C7(Carbamidomethyl); C12(Carbamidomethyl); C18(Carbamidomethyl); T20(Hex(1)); C29(Carbamidomethyl); C31(Carbamidomethyl)	1	1	Q01705	Q01705	Neurogenic locus notch homolog protein 1 OS=Mus musculus OX=10090 GN=Notch1 PE=1 SV=3	1	3	3	1	0	1	1	1	1373.55	4118.63	4118.63	-2.02045	-0.00277383	0	0	273878	HCD (High Energy Collision Dissociation)	MS2	0	100	11.7706	4251	4251	4242	FP072920_080420_17.raw	0/0		4.80883	434.587	368.108	0	1.553e-05	1.84371e-06	0	0
FALSE	High	PMI-Byonic	PMI-Byonic (A2)	A	2	Unambiguous	CHLNDACISNPCNEGSNCDTNPVNGKAICTCPSGY	[L].cHLNDAcISNPcNEGsNcDTNPVNGKAIcTcPSGY.[T]	C1(Carbamidomethyl); C7(Carbamidomethyl); C12(Carbamidomethyl); S16(Hex(1)Pent(1)); C18(Carbamidomethyl); C29(Carbamidomethyl); C31(Carbamidomethyl)	1	1	Q01705	Q01705	Neurogenic locus notch homolog protein 1 OS=Mus musculus OX=10090 GN=Notch1 PE=1 SV=3	1	4	4	1	0	1	1	1	1063.42	4250.67	4250.68	-1.63581	-0.00173833	0	0	110224	HCD (High Energy Collision Dissociation)	MS2	0	100	11.8392	4281	4281	4275	FP072920_080420_17.raw	0/0		8.79133	662.171	662.171	0	1.61686e-09	2.48705e-10	0	0
FALSE	High	PMI-Byonic	PMI-Byonic (A2)	A	2	Unambiguous	CHLNDACISNPCNEGSNCDTNPVNGKAICTCPSGY	[L].cHLNDAcISNPcNEGsNcDtNPVNGKAIcTcPSGY.[T]	C1(Carbamidomethyl); C7(Carbamidomethyl); C12(Carbamidomethyl); S16(Hex(1)); C18(Carbamidomethyl); T20(Hex(1)); C29(Carbamidomethyl); C31(Carbamidomethyl)	1	1	Q01705	Q01705	Neurogenic locus notch homolog protein 1 OS=Mus musculus OX=10090 GN=Notch1 PE=1 SV=3	1	4	4	1	0	1	1	1	1070.92	4280.67	4280.69	-4.09241	-0.00437958	0	0	191486	HCD (High Energy Collision Dissociation)	MS2	0	100	11.7796	4254	4254	4253	FP072920_080420_17.raw	0/0		5.9343	515.435	515.435	12	1.16332e-06	1.08886e-07	0	0
FALSE	High	PMI-Byonic	PMI-Byonic (A2)	A	2	Unambiguous	CHLNDACISNPCNEGSNCDTNPVNGKAICTCPSGY	[L].cHLNDAcISNPcNEGsNcDTNPVNGKAIcTcPSGY.[T]	C1(Carbamidomethyl); C7(Carbamidomethyl); C12(Carbamidomethyl); S16(Hex(1)Pent(1)); C18(Carbamidomethyl); C29(Carbamidomethyl); C31(Carbamidomethyl)	1	1	Q01705	Q01705	Neurogenic locus notch homolog protein 1 OS=Mus musculus OX=10090 GN=Notch1 PE=1 SV=3	1	3	3	1	0	1	1	1	1417.56	4250.68	4250.68	-0.440858	-0.000624648	0	0	550022	HCD (High Energy Collision Dissociation)	MS2	0	100	11.7621	4247	4247	4242	FP072920_080420_17.raw	0/0		10.1006	701.416	701.416	0	7.93194e-11	1.84398e-11	0	0
FALSE	High	PMI-Byonic	PMI-Byonic (A2)	A	2	Unambiguous	CHLNDACISNPCNEGSNCDTNPVNGKAICTCPSGY	[L].cHLNDAcISNPcNEGsNcDtNPVNGKAIcTcPSGY.[T]	C1(Carbamidomethyl); C7(Carbamidomethyl); C12(Carbamidomethyl); S16(Hex(1)); C18(Carbamidomethyl); T20(Hex(1)); C29(Carbamidomethyl); C31(Carbamidomethyl)	1	1	Q01705	Q01705	Neurogenic locus notch homolog protein 1 OS=Mus musculus OX=10090 GN=Notch1 PE=1 SV=3	1	4	4	1	0	1	1	1	1070.92	4280.68	4280.69	-2.72361	-0.00291473	0	0	674407	HCD (High Energy Collision Dissociation)	MS2	0	100	11.6587	4201	4201	4198	FP072920_080420_17.raw	0/0		9.90783	721.557	721.557	12	1.23644e-10	2.5015e-11	0	0
FALSE	High	PMI-Byonic	PMI-Byonic (A2)	A	2	Unambiguous	TGPACSQDVDECALGANPCEHAGKCL	[Y].TGPAcSQDVDEcALGANPcEHAGKcL.[N]	C5(Carbamidomethyl); C12(Carbamidomethyl); C19(Carbamidomethyl); C25(Carbamidomethyl)	1	1	Q01705	Q01705	Neurogenic locus notch homolog protein 1 OS=Mus musculus OX=10090 GN=Notch1 PE=1 SV=3	1	3	3	1	0	1	1	1	939.727	2817.17	2817.17	-1.03284	-0.000969899	0	0	703769	HCD (High Energy Collision Dissociation)	MS2	39.5205	100	11.158	3972	3972	3967	FP072920_080420_17.raw	0/0		8.36383	635.815	635.815	635.815	4.32684e-09	4.26014e-10	0	0
FALSE	High	PMI-Byonic	PMI-Byonic (A2)	A	2	Unambiguous	TGPACSQDVDECAL	[Y].TGPAcSQDVDEcAL.[G]	C5(Carbamidomethyl); C12(Carbamidomethyl)	1	1	Q01705	Q01705	Neurogenic locus notch homolog protein 1 OS=Mus musculus OX=10090 GN=Notch1 PE=1 SV=3	0	2	2	1	0	1	1	1	761.411	1521.81	1522.61	-526.032	-0.400472	0	0	376710	HCD (High Energy Collision Dissociation)	MS2	33.7044	100	11.5728	4164	4164	4154	FP072920_080420_17.raw	0/0		1.91437	236.048	236.048	236.048	0.0121796	0.000647873	0	0
FALSE	High	PMI-Byonic	PMI-Byonic (A2)	A	2	Unambiguous	TGPACSQDVDECALGANPCEHAGKCL	[Y].TGPAcSQDVDEcALGANPcEHAGKcL.[N]	C5(Carbamidomethyl); C12(Carbamidomethyl); C19(Carbamidomethyl); C25(Carbamidomethyl)	1	1	Q01705	Q01705	Neurogenic locus notch homolog protein 1 OS=Mus musculus OX=10090 GN=Notch1 PE=1 SV=3	1	3	3	1	0	1	1	1	939.726	2817.16	2817.17	-1.68281	-0.00158025	0	0	5.65966e+06	HCD (High Energy Collision Dissociation)	MS2	17.3422	51.2593	11.0193	3908	3908	3901	FP072920_080420_17.raw	0/0		30.0057	1127.6	1127.6	1127.6	9.86859e-31	9.86761e-31	0	0
FALSE	High	PMI-Byonic	PMI-Byonic (A2)	A	2	Unambiguous	NTLGSFECQCLQGY	[L].NTLGsFEcQcLQGY.[T]	S5(Hex(1)); C8(Carbamidomethyl); C10(Carbamidomethyl)	1	1	Q01705	Q01705	Neurogenic locus notch homolog protein 1 OS=Mus musculus OX=10090 GN=Notch1 PE=1 SV=3	3	2	2	1	0	1	1	1	919.882	1838.76	1838.76	0.0589731	5.42186e-05	0	0	251125	HCD (High Energy Collision Dissociation)	MS2	13.2671	100	14.4736	5447	5447	5441	FP072920_080420_17.raw	0/0		2.30639	227.946	227.946	39.8286	0.00493863	0.000243116	0	0
FALSE	High	PMI-Byonic	PMI-Byonic (A2)	A	2	Unambiguous	QCICMPGYEGVY	[F].QcIcMPGYEGVY.[C]	C2(Carbamidomethyl); C4(Carbamidomethyl)	1	1	Q01705	Q01705	Neurogenic locus notch homolog protein 1 OS=Mus musculus OX=10090 GN=Notch1 PE=1 SV=3	1	2	2	1	0	1	1	1	738.846	1476.68	1476.6	60.2729	0.0444994	0	0	225618	HCD (High Energy Collision Dissociation)	MS2	23.3889	100	15.5313	5898	5898	5892	FP072920_080420_17.raw	0/0		1.18278	114.209	114.209	114.209	0.0656472	0.00284275	0	0
FALSE	High	PMI-Byonic	PMI-Byonic (A2)	A	2	Unambiguous	QCICMPGYEGVY	[F].QcIcMPGYEGVY.[C]	C2(Carbamidomethyl); C4(Carbamidomethyl)	1	1	Q01705	Q01705	Neurogenic locus notch homolog protein 1 OS=Mus musculus OX=10090 GN=Notch1 PE=1 SV=3	1	2	2	1	0	1	1	1	738.848	1476.69	1476.6	62.4224	0.0460863	0	0	226181	HCD (High Energy Collision Dissociation)	MS2	51.682	100	15.4031	5843	5843	5837	FP072920_080420_17.raw	0/0		3.07299	243.784	243.784	243.784	0.00084529	8.14586e-05	0	0
FALSE	High	PMI-Byonic	PMI-Byonic (A2)	A	2	Unambiguous	QCICMPGYEGVY	[F].QcIcmPGYEGVY.[C]	C2(Carbamidomethyl); C4(Carbamidomethyl); M5(Oxidation)	1	1	Q01705	Q01705	Neurogenic locus notch homolog protein 1 OS=Mus musculus OX=10090 GN=Notch1 PE=1 SV=3	1	2	2	1	0	1	1	1	746.799	1492.59	1492.59	0.0600437	4.48103e-05	0	0	308028	HCD (High Energy Collision Dissociation)	MS2	19.7848	100	12.8826	4756	4756	4748	FP072920_080420_17.raw	0/0		3.3577	315.644	315.644	315.644	0.000438833	4.16395e-05	0	0
FALSE	High	PMI-Byonic	PMI-Byonic (A2)	A	2	Unambiguous	QCICMPGYEGVY	[F].QcIcMPGYEGVY.[C]	C2(Carbamidomethyl); C4(Carbamidomethyl)	1	1	Q01705	Q01705	Neurogenic locus notch homolog protein 1 OS=Mus musculus OX=10090 GN=Notch1 PE=1 SV=3	1	2	2	1	0	1	1	1	738.801	1476.6	1476.6	0.00643605	4.75172e-06	0	0	784480	HCD (High Energy Collision Dissociation)	MS2	0	100	15.292	5795	5795	5793	FP072920_080420_17.raw	0/0		6.49009	483.623	483.623	483.623	3.23528e-07	4.56127e-08	0	0
FALSE	High	PMI-Byonic	PMI-Byonic (A2)	A	2	Unambiguous	QCICMPGYEGVY	[F].QcIcMPGYEGVY.[C]	C2(Carbamidomethyl); C4(Carbamidomethyl)	1	1	Q01705	Q01705	Neurogenic locus notch homolog protein 1 OS=Mus musculus OX=10090 GN=Notch1 PE=1 SV=3	1	2	2	1	0	1	1	1	738.802	1476.6	1476.6	1.16382	0.000859244	0	0	6246922	HCD (High Energy Collision Dissociation)	MS2	0	45.6043	15.1607	5739	5739	5738	FP072920_080420_17.raw	0/0		5.86178	494.265	426.036	426.036	1.37473e-06	1.60822e-07	0	0
FALSE	High	PMI-Byonic	PMI-Byonic (A2)	A	2	Unambiguous	QCICMPGYEGVY	[F].QcIcmPGYEGVY.[C]	C2(Carbamidomethyl); C4(Carbamidomethyl); M5(Oxidation)	1	1	Q01705	Q01705	Neurogenic locus notch homolog protein 1 OS=Mus musculus OX=10090 GN=Notch1 PE=1 SV=3	1	2	2	1	0	1	1	1	746.799	1492.59	1492.59	-0.267093	-0.00019933	0	0	53514.1	HCD (High Energy Collision Dissociation)	MS2	22.1447	100	14.9687	5658	5658	5650	FP072920_080420_17.raw	0/0		0.590649	46.6322	46.6322	46.6322	0.256656	0.00905323	0	0
FALSE	High	PMI-Byonic	PMI-Byonic (A2)	A	2	Unambiguous	QCICMPGYEGVY	[F].QcIcMPGYEGVY.[C]	C2(Carbamidomethyl); C4(Carbamidomethyl)	1	1	Q01705	Q01705	Neurogenic locus notch homolog protein 1 OS=Mus musculus OX=10090 GN=Notch1 PE=1 SV=3	1	2	2	1	0	1	1	1	738.801	1476.59	1476.6	-0.654925	-0.00048353	0	0	156958	HCD (High Energy Collision Dissociation)	MS2	0	100	15.0381	5687	5687	5683	FP072920_080420_17.raw	0/0		5.6349	413.239	413.239	413.239	2.31791e-06	2.91158e-07	0	0
FALSE	High	PMI-Byonic	PMI-Byonic (A2)	A	2	Unambiguous	CEINTDECASSPCLHNGHCMDKINEF	[Y].cEINTDEcASsPcLHNGHcMDKINEF.[Q]	C1(Carbamidomethyl); C8(Carbamidomethyl); S11(Hex(1)Pent(2)); C13(Carbamidomethyl); C19(Carbamidomethyl)	1	1	Q01705	Q01705	Neurogenic locus notch homolog protein 1 OS=Mus musculus OX=10090 GN=Notch1 PE=1 SV=3	1	4	4	1	0	1	1	1	892.353	3566.39	3564.39	562.881	0.501581	0	0	723982	HCD (High Energy Collision Dissociation)	MS2	11.6176	100	11.1198	3955	3955	3945	FP072920_080420_17.raw	0/0		15.0572	963.048	963.048	1.2	8.76507e-16	4.38232e-16	0	0
FALSE	High	PMI-Byonic	PMI-Byonic (A2)	A	2	Unambiguous	CEINTDECASSPCLHNGHCMDKINEF	[Y].cEINTDEcASsPcLHNGHcMDKINEF.[Q]	C1(Carbamidomethyl); C8(Carbamidomethyl); S11(Hex(1)Pent(1)); C13(Carbamidomethyl); C19(Carbamidomethyl)	1	1	Q01705	Q01705	Neurogenic locus notch homolog protein 1 OS=Mus musculus OX=10090 GN=Notch1 PE=1 SV=3	1	4	4	1	0	1	1	1	859.34	3434.34	3432.34	581.341	0.49884	0	0	727297	HCD (High Energy Collision Dissociation)	MS2	9.14749	100	11.1176	3954	3954	3945	FP072920_080420_17.raw	0/0		12.2473	808.657	808.657	1.2	5.65785e-13	2.26574e-13	0	0
FALSE	High	PMI-Byonic	PMI-Byonic (A2)	A	2	Unambiguous	NGHLCQYDVDECASTPCKNGAKCLDGPNTY	[F].NGHLcQYDVDEcAsTPcKNGAKcLDGPNTY.[T]	C5(Carbamidomethyl); C12(Carbamidomethyl); S14(Hex(1)Pent(2)); C17(Carbamidomethyl); C23(Carbamidomethyl)	1	1	Q01705	Q01705	Neurogenic locus notch homolog protein 1 OS=Mus musculus OX=10090 GN=Notch1 PE=1 SV=3	3	4	4	1	0	1	1	1	968.647	3871.57	3870.57	257.108	0.248789	0	0	922942	HCD (High Energy Collision Dissociation)	MS2	27.6397	100	10.3881	3620	3620	3615	FP072920_080420_17.raw	0/0		4.24474	348.581	348.581	0.8	5.6919e-05	4.88726e-06	0	0
FALSE	High	PMI-Byonic	PMI-Byonic (A2)	A	2	Unambiguous	NGHLCQYDVDECASTPCKNGAKCLDGPNTY	[F].NGHLcQYDVDEcAsTPcKNGAKcLDGPNTY.[T]	C5(Carbamidomethyl); C12(Carbamidomethyl); S14(Hex(1)); C17(Carbamidomethyl); C23(Carbamidomethyl)	1	1	Q01705	Q01705	Neurogenic locus notch homolog protein 1 OS=Mus musculus OX=10090 GN=Notch1 PE=1 SV=3	3	4	4	1	0	1	1	1	902.377	3606.49	3606.49	-0.382932	-0.00034526	0	0	109428	HCD (High Energy Collision Dissociation)	MS2	0	100	10.3967	3624	3624	3615	FP072920_080420_17.raw	0/0		4.82654	364.325	364.325	0.8	1.49093e-05	1.62986e-06	0	0
FALSE	High	PMI-Byonic	PMI-Byonic (A2)	A	2	Unambiguous	NGHLCQYDVDECASTPCKNGAKCLDGPNTY	[F].NGHLcQYDVDEcAsTPcKNGAKcLDGPNTY.[T]	C5(Carbamidomethyl); C12(Carbamidomethyl); S14(Hex(1)Pent(1)); C17(Carbamidomethyl); C23(Carbamidomethyl)	1	1	Q01705	Q01705	Neurogenic locus notch homolog protein 1 OS=Mus musculus OX=10090 GN=Notch1 PE=1 SV=3	3	4	4	1	0	1	1	1	935.379	3738.49	3738.53	-10.0403	-0.00938401	0	0	702142	HCD (High Energy Collision Dissociation)	MS2	0	100	10.8343	3823	3823	3813	FP072920_080420_17.raw	0/0		5.26303	541.353	541.353	0.8	5.45716e-06	6.92638e-07	0	0
FALSE	High	PMI-Byonic	PMI-Byonic (A2)	A	2	Unambiguous	NGHLCQYDVDECASTPCKNGAKCLDGPNTY	[F].NGHLcQYDVDEcAsTPcKNGAKcLDGPNTY.[T]	C5(Carbamidomethyl); C12(Carbamidomethyl); S14(Hex(1)Pent(1)); C17(Carbamidomethyl); C23(Carbamidomethyl)	1	1	Q01705	Q01705	Neurogenic locus notch homolog protein 1 OS=Mus musculus OX=10090 GN=Notch1 PE=1 SV=3	3	4	4	1	0	1	1	1	935.636	3739.52	3738.53	265.542	0.248184	0	0	1144532	HCD (High Energy Collision Dissociation)	MS2	29.0613	100	10.3239	3592	3592	3582	FP072920_080420_17.raw	0/0		7.72883	613.095	613.095	0.8	1.8671e-08	2.37207e-09	0	0
FALSE	Medium	PMI-Byonic	PMI-Byonic (A2)	A	2	Unambiguous	CQYDVDECASTPCKNGAKCLDGPNTY	[L].cQYDVDEcAstPcKNGAKcLDGPNTY.[T]	C1(Carbamidomethyl); C8(Carbamidomethyl); S10(HexNAc(1)Fuc(1)); T11(HexNAc(1)Hex(1)); C13(Carbamidomethyl); C19(Carbamidomethyl)	1	1	Q01705	Q01705	Neurogenic locus notch homolog protein 1 OS=Mus musculus OX=10090 GN=Notch1 PE=1 SV=3	2	4	4	1	0	1	1	1	935.387	3738.52	3737.5	275.025	0.256976	0	0	4.71364e+06	HCD (High Energy Collision Dissociation)	MS2	4.1099	43.9028	10.4645	3655	3655	3648	FP072920_080420_17.raw	0/0		0.504779	217.868	217.868	0	0.312767	0.0167893	0	0
FALSE	Medium	PMI-Byonic	PMI-Byonic (A2)	A	2	Unambiguous	DVDECASTPCKNGAKCLDGPNTY	[Y].DVDEcAstPcKNGAKcLDGPNTY.[T]	C5(Carbamidomethyl); S7(HexNAc(1)Hex(1)); T8(HexNAc(1)Hex(1)Fuc(1)NeuAc(1)); C10(Carbamidomethyl); C16(Carbamidomethyl)	1	1	Q01705	Q01705	Neurogenic locus notch homolog protein 1 OS=Mus musculus OX=10090 GN=Notch1 PE=1 SV=3	1	4	4	1	0	1	1	1	935.633	3739.51	3739.49	4.50309	0.00420982	0	0	381388	HCD (High Energy Collision Dissociation)	MS2	3.11946	100	10.6988	3761	3761	3758	FP072920_080420_17.raw	0/0		0.179311	129.498	129.498	0	0.661742	0.0291345	0	0
FALSE	High	PMI-Byonic	PMI-Byonic (A2)	A	2	Unambiguous	DVDECASTPCKNGAKCLDGPNTY	[Y].DVDEcAStPcKNGAKcLDGPNTY.[T]	C5(Carbamidomethyl); T8(Hex(1)Pent(1)); C10(Carbamidomethyl); C16(Carbamidomethyl)	1	1	Q01705	Q01705	Neurogenic locus notch homolog protein 1 OS=Mus musculus OX=10090 GN=Notch1 PE=1 SV=3	1	3	3	1	0	1	1	1	956.059	2866.16	2866.17	-2.91362	-0.00278364	0	0	1.03944e+06	HCD (High Energy Collision Dissociation)	MS2	9.18042	100	9.78325	3346	3346	3340	FP072920_080420_17.raw	0/0		3.49175	342.054	304.859	0.4	0.000322292	2.82262e-05	0	0
FALSE	High	PMI-Byonic	PMI-Byonic (A2)	A	2	Unambiguous	TCVCTEGYTGTHCEVDIDECDPDPCHY	[Y].TcVcTEGYTGtHcEVDIDEcDPDPcHY.[G]	C2(Carbamidomethyl); C4(Carbamidomethyl); T11(HexNAc(1)); C13(Carbamidomethyl); C20(Carbamidomethyl); C25(Carbamidomethyl)	1	1	Q01705	Q01705	Neurogenic locus notch homolog protein 1 OS=Mus musculus OX=10090 GN=Notch1 PE=1 SV=3	1	4	4	1	0	1	1	1	874.078	3493.29	3493.29	-0.663884	-0.000579785	0	0	2.56481e+06	HCD (High Energy Collision Dissociation)	MS2	0	67.8728	12.0744	4390	4390	4385	FP072920_080420_17.raw	0/0		9.17104	661.332	612.62	4.8	6.74471e-10	8.79144e-11	0	0
FALSE	High	PMI-Byonic	PMI-Byonic (A2)	A	2	Unambiguous	TCVCTEGYTGTHCEVDIDECDPDPCHY	[Y].TcVcTEGYTGtHcEVDIDEcDPDPcHY.[G]	C2(Carbamidomethyl); C4(Carbamidomethyl); T11(HexNAc(1)); C13(Carbamidomethyl); C20(Carbamidomethyl); C25(Carbamidomethyl)	1	1	Q01705	Q01705	Neurogenic locus notch homolog protein 1 OS=Mus musculus OX=10090 GN=Notch1 PE=1 SV=3	1	3	3	1	0	1	1	1	1165.1	3493.29	3493.29	-0.223232	-0.000259939	0	0	5.37989e+06	HCD (High Energy Collision Dissociation)	MS2	0	83.2324	12.14	4420	4420	4418	FP072920_080420_17.raw	0/0		10.3638	748.877	748.877	4.8	4.32683e-11	1.08228e-11	0	0
FALSE	High	PMI-Byonic	PMI-Byonic (A2)	A	2	Unambiguous	TCVCTEGYTGTHCEVDIDECDPDPCHY	[Y].TcVcTEGYTGtHcEVDIDEcDPDPcHY.[G]	C2(Carbamidomethyl); C4(Carbamidomethyl); T11(HexNAc(1)); C13(Carbamidomethyl); C20(Carbamidomethyl); C25(Carbamidomethyl)	1	1	Q01705	Q01705	Neurogenic locus notch homolog protein 1 OS=Mus musculus OX=10090 GN=Notch1 PE=1 SV=3	1	3	3	1	0	1	1	1	1165.1	3493.29	3493.29	-0.852228	-0.000992361	0	0	2822554	HCD (High Energy Collision Dissociation)	MS2	0	61.04	12.0267	4366	4366	4363	FP072920_080420_17.raw	0/0		10.3638	727.221	726.109	4.8	4.32683e-11	8.11903e-12	0	0
FALSE	High	PMI-Byonic	PMI-Byonic (A2)	A	2	Unambiguous	TCVCTEGYTGTHCEVDIDECDPDPCHY	[Y].TcVcTEGYTGtHcEVDIDEcDPDPcHY.[G]	C2(Carbamidomethyl); C4(Carbamidomethyl); T11(HexNAc(1)Hex(1)); C13(Carbamidomethyl); C20(Carbamidomethyl); C25(Carbamidomethyl)	1	1	Q01705	Q01705	Neurogenic locus notch homolog protein 1 OS=Mus musculus OX=10090 GN=Notch1 PE=1 SV=3	1	3	3	1	0	1	1	1	1219.12	3655.33	3655.34	-2.94272	-0.00358555	0	0	472707	HCD (High Energy Collision Dissociation)	MS2	7.86633	100	12.0378	4372	4372	4363	FP072920_080420_17.raw	0/0		8.36383	602.772	590.244	4.8	4.32684e-09	5.88548e-10	0	0
FALSE	High	PMI-Byonic	PMI-Byonic (A2)	A	2	Unambiguous	TCLCQPGYTGHHCETNINECHSQPCRHGGTCQDRDNSYL	[F].TcLcQPGYTGHHcEtNINEcHsQPcRHGGTcQDRDNSYL.[C]	C2(Carbamidomethyl); C4(Carbamidomethyl); C13(Carbamidomethyl); T15(HexNAc(1)Fuc(1)); C20(Carbamidomethyl); S22(Hex(1)Pent(1)); C25(Carbamidomethyl); C31(Carbamidomethyl)	1	1	Q01705	Q01705	Neurogenic locus notch homolog protein 1 OS=Mus musculus OX=10090 GN=Notch1 PE=1 SV=3	3	6	6	1	0	1	1	1	895.195	5366.13	5363.14	557.816	0.498607	0	0	766306	HCD (High Energy Collision Dissociation)	MS2	44.8244	100	8.59217	2814	2814	2808	FP072920_080420_17.raw	0/0		3.09743	335.917	335.917	0	0.000799049	6.39403e-05	0	0
FALSE	High	PMI-Byonic	PMI-Byonic (A2)	A	2	Unambiguous	TCLCQPGYTGHHCETNINECHSQPCRHGGTCQDRDNSY	[F].TcLcQPGYTGHHcEtNINEcHsQPcRHGGTcQDRDNSY.[L]	C2(Carbamidomethyl); C4(Carbamidomethyl); C13(Carbamidomethyl); T15(HexNAc(1)Hex(1)Fuc(1)NeuAc(1)); C20(Carbamidomethyl); S22(HexNAc(1)Hex(1)); C25(Carbamidomethyl); C31(Carbamidomethyl)	1	1	Q01705	Q01705	Neurogenic locus notch homolog protein 1 OS=Mus musculus OX=10090 GN=Notch1 PE=1 SV=3	2	6	6	1	0	1	1	1	963.716	5777.26	5774.24	522.377	0.502722	0	0	563434	HCD (High Energy Collision Dissociation)	MS2	68.7772	100	7.97115	2552	2552	2547	FP072920_080420_17.raw	0/0		0.626181	24.166	24.166	0	0.236493	0.00678165	0	0
FALSE	High	PMI-Byonic	PMI-Byonic (A2)	A	2	Unambiguous	TCLCQPGYTGHHCETNINECHSQPCRHGGTCQDRDNSYL	[F].TcLcQPGYTGHHcEtNINEcHsQPcRHGGTcQDRDNSYL.[C]	C2(Carbamidomethyl); C4(Carbamidomethyl); C13(Carbamidomethyl); T15(HexNAc(1)Fuc(1)); C20(Carbamidomethyl); S22(Hex(1)Pent(2)R0); C25(Carbamidomethyl); C31(Carbamidomethyl)	1	1	Q01705	Q01705	Neurogenic locus notch homolog protein 1 OS=Mus musculus OX=10090 GN=Notch1 PE=1 SV=3	3	2	2	1	0	1	1	1	917.203	1833.4	5495.18	-666363	-1830.89	0	0	728905	HCD (High Energy Collision Dissociation)	MS2	60.3478	100	8.64615	2838	2838	2830	FP072920_080420_17.raw	0/0		1.53426	120.059	120.059	0	0.0292243	0.0013338	0	0
FALSE	Medium	PMI-Byonic	PMI-Byonic (A2)	A	2	Unambiguous	CQPGYTGHHCETNINECHSQPCRHGGTCQDRDNSYL	[L].cQPGYtGHHcEtNINEcHSQPcRHGGTcQDRDNSYL.[C]	C1(Carbamidomethyl); T6(HexNAc(1)Hex(1)Fuc(1)NeuAc(1)); C10(Carbamidomethyl); T12(HexNAc(1)); C17(Carbamidomethyl); C22(Carbamidomethyl); C28(Carbamidomethyl)	1	1	Q01705	Q01705	Neurogenic locus notch homolog protein 1 OS=Mus musculus OX=10090 GN=Notch1 PE=1 SV=3	2	6	6	1	0	1	1	1	893.524	5356.11	5351.11	934.138	0.833113	0	0	674152	HCD (High Energy Collision Dissociation)	MS2	62.8306	100	8.00353	2566	2566	2561	FP072920_080420_17.raw	0/0		0.534208	55.2231	55.2231	3.2	0.292275	0.0116048	0	0
FALSE	High	PMI-Byonic	PMI-Byonic (A2)	A	2	Unambiguous	TCRCPEGYHDPTCL	[F].TcRcPEGYHDPTcL.[S]	C2(Carbamidomethyl); C4(Carbamidomethyl); C13(Carbamidomethyl)	1	1	Q01705	Q01705	Neurogenic locus notch homolog protein 1 OS=Mus musculus OX=10090 GN=Notch1 PE=1 SV=3	1	3	3	1	0	1	1	1	589.239	1765.7	1765.71	-3.52942	-0.00207731	0	0	2.51437e+06	HCD (High Energy Collision Dissociation)	MS2	5.99563	63.3126	8.94394	2969	2969	2966	FP072920_080420_17.raw	0/0		6.49384	510.903	510.903	510.903	3.20746e-07	3.84867e-08	0	0
FALSE	High	PMI-Byonic	PMI-Byonic (A2)	A	2	Unambiguous	TCRCPEGYHDPTCL	[F].TcRcPEGYHDPTcL.[S]	C2(Carbamidomethyl); C4(Carbamidomethyl); C13(Carbamidomethyl)	1	1	Q01705	Q01705	Neurogenic locus notch homolog protein 1 OS=Mus musculus OX=10090 GN=Notch1 PE=1 SV=3	1	3	3	1	0	1	1	1	589.239	1765.7	1765.71	-4.35903	-0.00256559	0	0	940160	HCD (High Energy Collision Dissociation)	MS2	8.99268	100	9.20442	3085	3085	3076	FP072920_080420_17.raw	0/0		6.30007	425.033	425.033	425.033	5.01101e-07	6.33164e-08	0	0
FALSE	High	PMI-Byonic	PMI-Byonic (A2)	A	2	Unambiguous	TCRCPEGYHDPTCL	[F].TcRcPEGYHDPTcL.[S]	C2(Carbamidomethyl); C4(Carbamidomethyl); C13(Carbamidomethyl)	1	1	Q01705	Q01705	Neurogenic locus notch homolog protein 1 OS=Mus musculus OX=10090 GN=Notch1 PE=1 SV=3	1	3	3	1	0	1	1	1	589.239	1765.7	1765.71	-3.01092	-0.00177214	0	0	5.43527e+06	HCD (High Energy Collision Dissociation)	MS2	6.08	49.71	9.06365	3022	3022	3021	FP072920_080420_17.raw	0/0		5.78006	451.261	451.261	451.261	1.65937e-06	2.50623e-07	0	0
[truncated: 7 more columns]

## Sheet: FP112420_4-(01)
Checked	Confidence	Identifying Node Type	Identifying Node	Search ID	Identifying Node No	PSM Ambiguity	Sequence	Annotated Sequence	Modifications	# Protein Groups	# Proteins	Master Protein Accessions	Protein Accessions	Protein Descriptions	# Missed Cleavages	Charge	Original Precursor Charge	DeltaScore	DeltaCn	Rank	Search Engine Rank	Concatenated Rank	m/z [Da]	MH+ [Da]	Theo. MH+ [Da]	DeltaM [ppm]	Deltam/z [Da]	Matched Ions	Total Ions	Intensity	Activation Type	MS Order	Isolation Interference [%]	Ion Inject Time [ms]	RT [min]	First Scan	Last Scan	Master Scan(s)	Spectrum File	Ions Matched	Annotation	|Log Prob|	Byonic Score	Delta Byonic Score	Delta Mod Score	PEP 2D	q-Value 2D	FDR 2D	Peptide Group FDR 2D
FALSE	High	PMI-Byonic	PMI-Byonic (A2)	A	2	Unambiguous	VGQRCQDSNPCLSTPCKNAGTCHVVDHGGTVDY	[F].VGQRcQDSNPcLstPcKNAGTcHVVDHGGTVDY.[A]	C5(Carbamidomethyl); C11(Carbamidomethyl); S13(Fuc(1)); T14(Hex(1)Pent(1)R0); C16(Carbamidomethyl); C22(Carbamidomethyl)	1	1	Q01705	Q01705	Neurogenic locus notch homolog protein 1 OS=Mus musculus OX=10090 GN=Notch1 PE=1 SV=3	1	5	5	1	0	1	1	1	826.758	4129.76	4129.75	2.57446	0.00212637	0	0	192478	HCD (High Energy Collision Dissociation)	MS2	0	100	8.94504	2471	2471	2470	FP112420_4.raw	0/0		4.84896	494.208	494.208	0	1.41592e-05	9.01131e-06	0	0
FALSE	High	PMI-Byonic	PMI-Byonic (A2)	A	2	Unambiguous	VGQRCQDSNPCLSTPCKNAGTCHVVDHGGTVDY	[F].VGQRcQDSNPcLstPcKNAGTcHVVDHGGTVDY.[A]	C5(Carbamidomethyl); C11(Carbamidomethyl); S13(Fuc(1)); T14(Hex(1)Pent(1)); C16(Carbamidomethyl); C22(Carbamidomethyl)	1	1	Q01705	Q01705	Neurogenic locus notch homolog protein 1 OS=Mus musculus OX=10090 GN=Notch1 PE=1 SV=3	1	4	4	1	0	1	1	1	1033.7	4131.77	4129.75	488.642	0.504492	0	0	243020	HCD (High Energy Collision Dissociation)	MS2	28.8466	100	8.98149	2487	2487	2479	FP112420_4.raw	0/0		1.87247	263.255	263.255	0	0.0134132	0.00324746	0	0
FALSE	High	PMI-Byonic	PMI-Byonic (A2)	A	2	Unambiguous	VGQRCQDSNPCLSTPCKNAGTCHVVDHGGTVDY	[F].VGQRcQDSNPcLstPcKNAGTcHVVDHGGTVDY.[A]	C5(Carbamidomethyl); C11(Carbamidomethyl); S13(Hex(1)Pent(2)R0); T14(Fuc(1)); C16(Carbamidomethyl); C22(Carbamidomethyl)	1	1	Q01705	Q01705	Neurogenic locus notch homolog protein 1 OS=Mus musculus OX=10090 GN=Notch1 PE=1 SV=3	1	5	5	1	0	1	1	1	853.767	4264.81	4261.79	708.109	0.603562	0	0	208349	HCD (High Energy Collision Dissociation)	MS2	57.1372	100	8.98367	2488	2488	2479	FP112420_4.raw	0/0		1.38345	195.457	195.457	0.923681	0.0413567	0.00999884	0	0
FALSE	High	PMI-Byonic	PMI-Byonic (A2)	A	2	Unambiguous	VGQRCQDSNPCLSTPCKNAGTCHVVDHGGTVDY	[F].VGQRcQDSNPcLstPcKNAGTcHVVDHGGTVDY.[A]	C5(Carbamidomethyl); C11(Carbamidomethyl); S13(Fuc(1)); T14(Hex(1)Pent(1)); C16(Carbamidomethyl); C22(Carbamidomethyl)	1	1	Q01705	Q01705	Neurogenic locus notch homolog protein 1 OS=Mus musculus OX=10090 GN=Notch1 PE=1 SV=3	1	5	5	1	0	1	1	1	826.757	4129.76	4129.75	2.42674	0.00200436	0	0	710113	HCD (High Energy Collision Dissociation)	MS2	0	100	9.07073	2525	2525	2523	FP112420_4.raw	0/0		5.41293	579.111	579.111	0	3.8643e-06	3.86391e-06	0	0
FALSE	High	PMI-Byonic	PMI-Byonic (A2)	A	2	Unambiguous	VGQRCQDSNPCLSTPCKNAGTCHVVDHGGTVDY	[F].VGQRcQDSNPcLstPcKNAGTcHVVDHGGTVDY.[A]	C5(Carbamidomethyl); C11(Carbamidomethyl); S13(Hex(1)Pent(2)); T14(Fuc(1)); C16(Carbamidomethyl); C22(Carbamidomethyl)	1	1	Q01705	Q01705	Neurogenic locus notch homolog protein 1 OS=Mus musculus OX=10090 GN=Notch1 PE=1 SV=3	1	5	5	1	0	1	1	1	853.165	4261.8	4261.79	1.48694	0.00126741	0	0	114932	HCD (High Energy Collision Dissociation)	MS2	0	100	9.09692	2536	2536	2534	FP112420_4.raw	0/0		2.25004	192.425	192.425	1.2	0.00562289	0.00179523	0	0
FALSE	High	PMI-Byonic	PMI-Byonic (A2)	A	2	Unambiguous	CLTPLDNACL	[L].cLTPLDNAcL.[A]	C1(Carbamidomethyl); C9(Carbamidomethyl)	1	1	Q01705	Q01705	Neurogenic locus notch homolog protein 1 OS=Mus musculus OX=10090 GN=Notch1 PE=1 SV=3	2	2	2	1	0	1	1	1	588.775	1176.54	1176.54	3.20583	0.00188589	0	0	748931	HCD (High Energy Collision Dissociation)	MS2	2.32528	100	14.7631	4869	4869	4868	FP112420_4.raw	0/0		1.54828	382.701	335.969	335.969	0.0282956	0.00686309	0	0
FALSE	High	PMI-Byonic	PMI-Byonic (A2)	A	2	Unambiguous	NCRCPPEWTGQY	[Y].NcRcPPEWTGQY.[C]	C2(Carbamidomethyl); C4(Carbamidomethyl)	1	1	Q01705	Q01705	Neurogenic locus notch homolog protein 1 OS=Mus musculus OX=10090 GN=Notch1 PE=1 SV=3	1	2	2	1	0	1	1	1	784.327	1567.65	1567.64	3.73201	0.00292523	0	0	68988.7	HCD (High Energy Collision Dissociation)	MS2	0	100	10.9	3306	3306	3299	FP112420_4.raw	0/0		1.84297	224.838	224.838	224.838	0.014356	0.00448172	0	0
FALSE	Medium	PMI-Byonic	PMI-Byonic (A2)	A	2	Unambiguous	QGATCHDRVASFY	[F].QGATcHDRVAsFY.[C]	C5(Carbamidomethyl); S11(Fuc(1))	1	1	Q01705	Q01705	Neurogenic locus notch homolog protein 1 OS=Mus musculus OX=10090 GN=Notch1 PE=1 SV=3	1	3	3	1	0	1	1	1	553.249	1657.73	1657.73	2.25573	0.00124646	0	0	268881	HCD (High Energy Collision Dissociation)	MS2	5.98045	100	8.97282	2483	2483	2479	FP112420_4.raw	0/0		0.988682	226.882	226.882	2.6052	0.10264	0.0177189	0	0
FALSE	Low	PMI-Byonic	PMI-Byonic (A2)	A	2	Unambiguous	QGATCHDRVASFY	[F].QGATcHDRVASFY.[C]	C5(Carbamidomethyl)	1	1	Q01705	Q01705	Neurogenic locus notch homolog protein 1 OS=Mus musculus OX=10090 GN=Notch1 PE=1 SV=3	1	3	3	1	0	1	1	1	504.562	1511.67	1511.67	1.01122	0.000509542	0	0	177231	HCD (High Energy Collision Dissociation)	MS2	26.8501	100	9.07503	2527	2527	2523	FP112420_4.raw	0/0		0.381225	29.4053	29.4053	29.4053	0.415695	0.0620417	0	0
FALSE	High	PMI-Byonic	PMI-Byonic (A2)	A	2	Unambiguous	QGATCHDRVASFY	[F].QGATcHDRVAsFY.[C]	C5(Carbamidomethyl); S11(Fuc(1))	1	1	Q01705	Q01705	Neurogenic locus notch homolog protein 1 OS=Mus musculus OX=10090 GN=Notch1 PE=1 SV=3	1	3	3	1	0	1	1	1	553.248	1657.73	1657.73	1.37208	0.00075818	0	0	1.61949e+06	HCD (High Energy Collision Dissociation)	MS2	0.854853	100	9.09475	2535	2535	2534	FP112420_4.raw	0/0		2.74236	339.886	339.886	18.0186	0.00180986	0.000614816	0	0
FALSE	High	PMI-Byonic	PMI-Byonic (A2)	A	2	Unambiguous	YCECPHGRTGLL	[F].YcEcPHGRTGLL.[C]	C2(Carbamidomethyl); C4(Carbamidomethyl)	1	1	Q01705	Q01705	Neurogenic locus notch homolog protein 1 OS=Mus musculus OX=10090 GN=Notch1 PE=1 SV=3	2	3	3	1	0	1	1	1	488.224	1462.66	1462.66	1.59214	0.000776251	0	0	1.42369e+06	HCD (High Energy Collision Dissociation)	MS2	0	100	8.76862	2396	2396	2394	FP112420_4.raw	0/0		2.41231	361.963	248.86	248.86	0.00386978	0.0011573	0	0
FALSE	High	PMI-Byonic	PMI-Byonic (A2)	A	2	Unambiguous	YCECPHGRTGLL	[F].YcEcPHGRTGLL.[C]	C2(Carbamidomethyl); C4(Carbamidomethyl)	1	1	Q01705	Q01705	Neurogenic locus notch homolog protein 1 OS=Mus musculus OX=10090 GN=Notch1 PE=1 SV=3	2	2	2	1	0	1	1	1	731.832	1462.66	1462.66	0.641567	0.000469196	0	0	181930	HCD (High Energy Collision Dissociation)	MS2	0	100	8.80006	2410	2410	2402	FP112420_4.raw	0/0		3.05058	348.956	348.956	348.956	0.000890066	0.000316062	0	0
FALSE	High	PMI-Byonic	PMI-Byonic (A2)	A	2	Unambiguous	YCECPHGRTGLL	[F].YcEcPHGRTGLL.[C]	C2(Carbamidomethyl); C4(Carbamidomethyl)	1	1	Q01705	Q01705	Neurogenic locus notch homolog protein 1 OS=Mus musculus OX=10090 GN=Notch1 PE=1 SV=3	2	3	3	1	0	1	1	1	488.224	1462.66	1462.66	1.09139	0.000532111	0	0	6.72511e+06	HCD (High Energy Collision Dissociation)	MS2	0	20.5194	8.87702	2443	2443	2442	FP112420_4.raw	0/0		3.44832	360.524	360.524	360.524	0.00035619	0.000124734	0	0
FALSE	Medium	PMI-Byonic	PMI-Byonic (A2)	A	2	Unambiguous	YCECPHGRTGLL	[F].YcEcPHGRTGLL.[C]	C2(Carbamidomethyl); C4(Carbamidomethyl)	1	1	Q01705	Q01705	Neurogenic locus notch homolog protein 1 OS=Mus musculus OX=10090 GN=Notch1 PE=1 SV=3	2	3	3	1	0	1	1	1	488.224	1462.66	1462.66	0.277677	0.000135382	0	0	256827	HCD (High Energy Collision Dissociation)	MS2	19.4495	100	8.99804	2494	2494	2490	FP112420_4.raw	0/0		0.619308	138.087	138.087	138.087	0.240266	0.0348378	0	0
FALSE	Low	PMI-Byonic	PMI-Byonic (A2)	A	2	Unambiguous	NGHLCQYDVDECASTPCKNGAKCLDGPNTY	[F].NGHLcQYDVdEcAsTPcKNGAKcLDGPNTY.[T]	C5(Carbamidomethyl); D10(Oxidation); C12(Carbamidomethyl); S14(Hex(1)Pent(1)); C17(Carbamidomethyl); C23(Carbamidomethyl)	1	1	Q01705	Q01705	Neurogenic locus notch homolog protein 1 OS=Mus musculus OX=10090 GN=Notch1 PE=1 SV=3	3	4	4	1	0	1	1	1	940.141	3757.54	3754.52	803.138	0.75385	0	0	131784	HCD (High Energy Collision Dissociation)	MS2	28.6092	100	10.2754	3040	3040	3030	FP112420_4.raw	0/0		0.293777	83.9946	83.9946	0.8	0.508421	0.135472	0	0
[truncated: 7 more columns]

## Sheet: FP112420_8-(01)
Checked	Confidence	Identifying Node Type	Identifying Node	Search ID	Identifying Node No	PSM Ambiguity	Sequence	Annotated Sequence	Modifications	# Protein Groups	# Proteins	Master Protein Accessions	Protein Accessions	Protein Descriptions	# Missed Cleavages	Charge	Original Precursor Charge	DeltaScore	DeltaCn	Rank	Search Engine Rank	Concatenated Rank	m/z [Da]	MH+ [Da]	Theo. MH+ [Da]	DeltaM [ppm]	Deltam/z [Da]	Matched Ions	Total Ions	Intensity	Activation Type	MS Order	Isolation Interference [%]	Ion Inject Time [ms]	RT [min]	First Scan	Last Scan	Master Scan(s)	Spectrum File	Ions Matched	Annotation	|Log Prob|	Byonic Score	Delta Byonic Score	Delta Mod Score	PEP 2D	q-Value 2D	FDR 2D	Peptide Group FDR 2D
FALSE	Low	PMI-Byonic	PMI-Byonic (A2)	A	2	Unambiguous	LTPL	[LC].LTPL.[LD]		1	1	Q01705	Q01705	Neurogenic locus notch homolog protein 1 OS=Mus musculus OX=10090 GN=Notch1 PE=1 SV=3	1	2	2	1	0	1	1	1	443.287	885.566	443.286	997729	221.14	0	0	380141	HCD (High Energy Collision Dissociation)	MS2	32.4646	100	15.6567	5487	5487	5485	FP112420_8.raw	0/0		0.310598	36.2693	36.2693	36.2693	0.489105	0.0940187	0	0
FALSE	High	PMI-Byonic	PMI-Byonic (A2)	A	2	Unambiguous	VGQRCQDSNPCLSTPCKNAGTCHVVDHGGTVDY	[F].VGQRcQDSNPcLstPcKNAGTcHVVDHGGTVDY.[A]	C5(Carbamidomethyl); C11(Carbamidomethyl); S13(Fuc(1)); T14(Hex(1)); C16(Carbamidomethyl); C22(Carbamidomethyl)	1	1	Q01705	Q01705	Neurogenic locus notch homolog protein 1 OS=Mus musculus OX=10090 GN=Notch1 PE=1 SV=3	1	5	5	1	0	1	1	1	800.348	3997.71	3997.71	1.67272	0.00133741	0	0	222563	HCD (High Energy Collision Dissociation)	MS2	0	100	9.01963	2669	2669	2664	FP112420_8.raw	0/0		2.36559	314.468	314.468	0	0.00430931	0.000669527	0	0
FALSE	High	PMI-Byonic	PMI-Byonic (A2)	A	2	Unambiguous	VGQRCQDSNPCLSTPCKNAGTCHVVDHGGTVDY	[F].VGQRcQDSNPcLstPcKNAGTcHVVDHGGTVDY.[A]	C5(Carbamidomethyl); C11(Carbamidomethyl); S13(Hex(1)Pent(2)); T14(Fuc(1)); C16(Carbamidomethyl); C22(Carbamidomethyl)	1	1	Q01705	Q01705	Neurogenic locus notch homolog protein 1 OS=Mus musculus OX=10090 GN=Notch1 PE=1 SV=3	1	5	5	1	0	1	1	1	853.365	4262.8	4261.79	236.359	0.201463	0	0	270266	HCD (High Energy Collision Dissociation)	MS2	19.6047	100	9.13818	2721	2721	2719	FP112420_8.raw	0/0		2.23146	225.452	225.452	0.28	0.00586866	0.000929483	0	0
FALSE	High	PMI-Byonic	PMI-Byonic (A2)	A	2	Unambiguous	VGQRCQDSNPCLSTPCKNAGTCHVVDHGGTVDYACSCPL	[F].VGQRcQDSNPcLStPcKNAGtcHVVDHGGTVDYAcScPL.[G]	C5(Carbamidomethyl); C11(Carbamidomethyl); T14(Hex(1)Pent(1)); C16(Carbamidomethyl); T21(Fuc(1)); C22(Carbamidomethyl); C35(Carbamidomethyl); C37(Carbamidomethyl)	1	1	Q01705	Q01705	Neurogenic locus notch homolog protein 1 OS=Mus musculus OX=10090 GN=Notch1 PE=1 SV=3	2	5	5	1	0	1	1	1	964.411	4818.03	4818.02	2.13203	0.00205443	0	0	295874	HCD (High Energy Collision Dissociation)	MS2	0	100	10.2754	3213	3213	3203	FP112420_8.raw	0/0		1.65159	294.553	294.553	1.2	0.0223056	0.00284906	0	0
FALSE	Medium	PMI-Byonic	PMI-Byonic (A2)	A	2	Unambiguous	VGQRCQDSNPCLSTPCKNAGTCHVVDHGGTVDYACSCPL	[F].VGQRcQDSNPcLStPcKNAGtcHVVDHGGTVDYAcScPL.[G]	C5(Carbamidomethyl); C11(Carbamidomethyl); T14(Hex(1)Pent(2)); C16(Carbamidomethyl); T21(Fuc(1)); C22(Carbamidomethyl); C35(Carbamidomethyl); C37(Carbamidomethyl)	1	1	Q01705	Q01705	Neurogenic locus notch homolog protein 1 OS=Mus musculus OX=10090 GN=Notch1 PE=1 SV=3	2	5	5	1	0	1	1	1	991.622	4954.08	4950.06	812.719	0.804601	0	0	423071	HCD (High Energy Collision Dissociation)	MS2	0	100	10.3016	3224	3224	3214	FP112420_8.raw	0/0		0.632387	178.792	178.792	0	0.233138	0.032455	0	0
FALSE	Medium	PMI-Byonic	PMI-Byonic (A2)	A	2	Unambiguous	VGQRCQDSNPCLSTPCKNAGTCHVVDHGGTVDYACSCPL	[F].VGQRcQDSNPcLStPcKNAGtcHVVDHGGTVDYAcScPL.[G]	C5(Carbamidomethyl); C11(Carbamidomethyl); T14(Hex(1)Pent(1)); C16(Carbamidomethyl); T21(Fuc(1)); C22(Carbamidomethyl); C35(Carbamidomethyl); C37(Carbamidomethyl)	1	1	Q01705	Q01705	Neurogenic locus notch homolog protein 1 OS=Mus musculus OX=10090 GN=Notch1 PE=1 SV=3	2	5	5	1	0	1	1	1	964.41	4818.02	4818.02	1.68865	0.00162719	0	0	264670	HCD (High Energy Collision Dissociation)	MS2	37.3271	100	10.3848	3259	3259	3258	FP112420_8.raw	0/0		0.632387	101.431	101.431	1.2	0.233138	0.0383574	0	0
FALSE	High	PMI-Byonic	PMI-Byonic (A2)	A	2	Unambiguous	VGQRCQDSNPCLSTPCKNAGTCHVVDHGGTVDY	[F].VGQRcQDSNPcLstPcKNAGTcHVVDHGGTVDY.[A]	C5(Carbamidomethyl); C11(Carbamidomethyl); S13(Fuc(1)); T14(Hex(1)Pent(1)); C16(Carbamidomethyl); C22(Carbamidomethyl)	1	1	Q01705	Q01705	Neurogenic locus notch homolog protein 1 OS=Mus musculus OX=10090 GN=Notch1 PE=1 SV=3	1	5	5	1	0	1	1	1	826.757	4129.76	4129.75	2.27894	0.00188229	0	0	1.23699e+06	HCD (High Energy Collision Dissociation)	MS2	0.65893	55.0019	9.08586	2698	2698	2697	FP112420_8.raw	0/0		9.27622	775.76	775.76	0	5.29394e-10	4.28557e-10	0	0
FALSE	High	PMI-Byonic	PMI-Byonic (A2)	A	2	Unambiguous	VGQRCQDSNPCLSTPCKNAGTCHVVDHGGTVDY	[F].VGQRcQDSNPcLstPcKNAGTcHVVDHGGTVDY.[A]	C5(Carbamidomethyl); C11(Carbamidomethyl); S13(Fuc(1)); T14(Hex(1)Pent(1)); C16(Carbamidomethyl); C22(Carbamidomethyl)	1	1	Q01705	Q01705	Neurogenic locus notch homolog protein 1 OS=Mus musculus OX=10090 GN=Notch1 PE=1 SV=3	1	4	4	1	0	1	1	1	1033.19	4129.76	4129.75	2.34132	0.00241726	0	0	705575	HCD (High Energy Collision Dissociation)	MS2	0	100	9.02616	2672	2672	2664	FP112420_8.raw	0/0		7.97522	736.807	736.807	0	1.05872e-08	2.96816e-09	0	0
FALSE	High	PMI-Byonic	PMI-Byonic (A2)	A	2	Unambiguous	VGQRCQDSNPCLSTPCKNAGTCHVVDHGGTVDY	[F].VGQRcQDSNPcLSTPcKNAGtcHVVDHGGtVDY.[A]	C5(Carbamidomethyl); C11(Carbamidomethyl); C16(Carbamidomethyl); T21(Hex(1)Pent(1)); C22(Carbamidomethyl); T30(Fuc(1))	1	1	Q01705	Q01705	Neurogenic locus notch homolog protein 1 OS=Mus musculus OX=10090 GN=Notch1 PE=1 SV=3	1	5	5	1	0	1	1	1	826.756	4129.75	4129.75	1.0227	0.000844696	0	0	344024	HCD (High Energy Collision Dissociation)	MS2	0	100	8.97054	2648	2648	2642	FP112420_8.raw	0/0		9.42232	754.646	754.646	1.91745	3.7816e-10	3.78122e-10	0	0
FALSE	High	PMI-Byonic	PMI-Byonic (A2)	A	2	Unambiguous	VGQRCQDSNPCLSTPCKNAGTCHVVDHGGTVDY	[F].VGQRcQDSNPcLstPcKNAGTcHVVDHGGTVDY.[A]	C5(Carbamidomethyl); C11(Carbamidomethyl); S13(Hex(1)Pent(2)); T14(Fuc(1)); C16(Carbamidomethyl); C22(Carbamidomethyl)	1	1	Q01705	Q01705	Neurogenic locus notch homolog protein 1 OS=Mus musculus OX=10090 GN=Notch1 PE=1 SV=3	1	5	5	1	0	1	1	1	853.164	4261.79	4261.79	0.627654	0.000534986	0	0	585686	HCD (High Energy Collision Dissociation)	MS2	0	100	9.0153	2667	2667	2664	FP112420_8.raw	0/0		9.42232	796.424	796.424	1.2	3.7816e-10	3.78141e-10	0	0
FALSE	Low	PMI-Byonic	PMI-Byonic (A2)	A	2	Unambiguous	ACSCPLGFSGPL	[Y].AcScPLGFSGPL.[C]	C2(Carbamidomethyl); C4(Carbamidomethyl)	1	1	Q01705	Q01705	Neurogenic locus notch homolog protein 1 OS=Mus musculus OX=10090 GN=Notch1 PE=1 SV=3	2	2	2	1	0	1	1	1	633.288	1265.57	1265.57	3.2224	0.00203908	0	0	438966	HCD (High Energy Collision Dissociation)	MS2	3.70686	100	15.8514	5566	5566	5564	FP112420_8.raw	0/0		0.374862	139.678	139.678	139.678	0.421831	0.0635771	0	0
FALSE	Medium	PMI-Byonic	PMI-Byonic (A2)	A	2	Unambiguous	ACSCPLGFSGPL	[Y].AcScPLGFSGPL.[C]	C2(Carbamidomethyl); C4(Carbamidomethyl)	1	1	Q01705	Q01705	Neurogenic locus notch homolog protein 1 OS=Mus musculus OX=10090 GN=Notch1 PE=1 SV=3	2	2	2	1	0	1	1	1	633.288	1265.57	1265.57	2.3543	0.00148976	0	0	586773	HCD (High Energy Collision Dissociation)	MS2	0	100	15.7381	5521	5521	5518	FP112420_8.raw	0/0		0.861129	217.403	217.403	217.403	0.13768	0.0198284	0	0
FALSE	High	PMI-Byonic	PMI-Byonic (A2)	A	2	Unambiguous	CLTPLDNACL	[L].cLTPLDNAcL.[A]	C1(Carbamidomethyl); C9(Carbamidomethyl)	1	1	Q01705	Q01705	Neurogenic locus notch homolog protein 1 OS=Mus musculus OX=10090 GN=Notch1 PE=1 SV=3	2	2	2	1	0	1	1	1	588.775	1176.54	1176.54	3.20583	0.00188589	0	0	656420	HCD (High Energy Collision Dissociation)	MS2	2.14043	100	14.7354	5111	5111	5108	FP112420_8.raw	0/0		2.43905	479.187	296.508	296.508	0.0036387	0.000467318	0	0
FALSE	High	PMI-Byonic	PMI-Byonic (A2)	A	2	Unambiguous	CLTPLDNACL	[L].cLTPLDNAcL.[A]	C1(Carbamidomethyl); C9(Carbamidomethyl)	1	1	Q01705	Q01705	Neurogenic locus notch homolog protein 1 OS=Mus musculus OX=10090 GN=Notch1 PE=1 SV=3	2	2	2	1	0	1	1	1	588.775	1176.54	1176.54	3.41333	0.00200796	0	0	601169	HCD (High Energy Collision Dissociation)	MS2	0	100	14.8507	5159	5159	5158	FP112420_8.raw	0/0		3.36738	462.352	406.574	406.574	0.000429164	7.91219e-05	0	0
FALSE	Medium	PMI-Byonic	PMI-Byonic (A2)	A	2	Unambiguous	ANPCRNGGTCDLLTLTEY	[L].ANPcRNGGtcDLLTLTEY.[K]	C4(Carbamidomethyl); T9(Fuc(1)); C10(Carbamidomethyl)	1	1	Q01705	Q01705	Neurogenic locus notch homolog protein 1 OS=Mus musculus OX=10090 GN=Notch1 PE=1 SV=3	3	2	2	1	0	1	1	1	1101	2200.99	2200.98	3.10663	0.00341882	0	0	336612	HCD (High Energy Collision Dissociation)	MS2	0	100	14.2706	4919	4919	4915	FP112420_8.raw	0/0		0.569954	204.022	204.022	6.4	0.269182	0.0449524	0	0
FALSE	Low	PMI-Byonic	PMI-Byonic (A2)	A	2	Unambiguous	ANPCRNGGTCDLLTLTEY	[L].ANPcRNGGTcDLLtLTEY.[K]	C4(Carbamidomethyl); C10(Carbamidomethyl); T14(Fuc(1))	1	1	Q01705	Q01705	Neurogenic locus notch homolog protein 1 OS=Mus musculus OX=10090 GN=Notch1 PE=1 SV=3	3	2	2	1	0	1	1	1	1101	2200.99	2200.98	1.11001	0.00122155	0	0	412761	HCD (High Energy Collision Dissociation)	MS2	0	100	14.3802	4962	4962	4961	FP112420_8.raw	0/0		0.31937	177.067	177.067	2.84217e-14	0.479325	0.0838883	0	0
FALSE	High	PMI-Byonic	PMI-Byonic (A2)	A	2	Unambiguous	KCRCPPGWSGKSCQQADPCASNPCANGGQCLPFESSY	[Y].KcRcPPGWsGKScQQADPcASNPcANGGQcLPFESSY.[I]	C2(Carbamidomethyl); C4(Carbamidomethyl); S9(Hex(1)Pent(1)); C13(Carbamidomethyl); C19(Carbamidomethyl); C24(Carbamidomethyl); C30(Carbamidomethyl)	1	1	Q01705	Q01705	Neurogenic locus notch homolog protein 1 OS=Mus musculus OX=10090 GN=Notch1 PE=1 SV=3	2	4	4	1	0	1	1	1	1129.22	4513.85	4512.84	225.561	0.25448	0	0	210713	HCD (High Energy Collision Dissociation)	MS2	62.7978	100	11.5429	3760	3760	3753	FP112420_8.raw	0/0		1.19858	54.4955	54.4955	1.2	0.0633017	0.00899817	0	0
FALSE	High	PMI-Byonic	PMI-Byonic (A2)	A	2	Unambiguous	KCRCPPGWSGKSCQQADPCASNPCANGGQCLPF	[Y].KcRcPPGWsGKScQQADPcASNPcANGGQcLPF.[E]	C2(Carbamidomethyl); C4(Carbamidomethyl); S9(Hex(1)Pent(1)); C13(Carbamidomethyl); C19(Carbamidomethyl); C24(Carbamidomethyl); C30(Carbamidomethyl)	1	1	Q01705	Q01705	Neurogenic locus notch homolog protein 1 OS=Mus musculus OX=10090 GN=Notch1 PE=1 SV=3	1	4	4	1	0	1	1	1	1012.43	4046.68	4046.67	3.29601	0.00333446	0	0	107599	HCD (High Energy Collision Dissociation)	MS2	0	100	11.131	3582	3582	3577	FP112420_8.raw	0/0		2.11417	221.698	221.698	2.4	0.00768823	0.00149836	0	0
FALSE	Low	PMI-Byonic	PMI-Byonic (A2)	A	2	Unambiguous	SGKSCQQADPCASNPCANGGQCLPF	[W].SGKScQQADPcAsNPcANGGQcLPF.[E]	C5(Carbamidomethyl); C11(Carbamidomethyl); S13(Hex(1)Pent(1)); C16(Carbamidomethyl); C22(Carbamidomethyl)	1	1	Q01705	Q01705	Neurogenic locus notch homolog protein 1 OS=Mus musculus OX=10090 GN=Notch1 PE=1 SV=3	0	3	3	1	0	1	1	1	1002.41	3005.21	3005.2	2.93679	0.00294188	0	0	95342.8	HCD (High Energy Collision Dissociation)	MS2	0	100	11.9724	3947	3947	3940	FP112420_8.raw	0/0		0.447097	44.9531	44.9531	8	0.357193	0.0536257	0	0
FALSE	Low	PMI-Byonic	PMI-Byonic (A2)	A	2	Unambiguous	SGKSCQQADPCASNPCANGGQCLPFESSY	[W].SGKScQQADPcAsNPcANGGQcLPFESSY.[I]	C5(Carbamidomethyl); C11(Carbamidomethyl); S13(Hex(1)Pent(1)); C16(Carbamidomethyl); C22(Carbamidomethyl)	1	1	Q01705	Q01705	Neurogenic locus notch homolog protein 1 OS=Mus musculus OX=10090 GN=Notch1 PE=1 SV=3	1	3	3	1	0	1	1	1	1157.8	3471.38	3471.37	2.66685	0.00308587	0	0	127299	HCD (High Energy Collision Dissociation)	MS2	0	100	12.5585	4197	4197	4192	FP112420_8.raw	0/0		0.356582	133.035	133.035	5.51765	0.439965	0.0734821	0	0
FALSE	High	PMI-Byonic	PMI-Byonic (A2)	A	2	Unambiguous	ICRCPPGFHGPTCRQDVNECSQNPGLCRHGGTCHNEIGSY	[Y].IcRcPPGFHGPtcRQDVNEcSQNPGLcRHGGTcHNEIGSY.[R]	C2(Carbamidomethyl); C4(Carbamidomethyl); T12(Fuc(1)); C13(Carbamidomethyl); C20(Carbamidomethyl); C27(Carbamidomethyl); C33(Carbamidomethyl)	1	1	Q01705	Q01705	Neurogenic locus notch homolog protein 1 OS=Mus musculus OX=10090 GN=Notch1 PE=1 SV=3	2	6	6	1	0	1	1	1	806.01	4831.03	4831.05	-4.86465	-0.00391689	0	0	139183	HCD (High Energy Collision Dissociation)	MS2	94.8526	100	9.49922	2879	2879	2873	FP112420_8.raw	0/0		1.32944	218.82	218.82	3.6	0.0468342	0.00698694	0	0
FALSE	High	PMI-Byonic	PMI-Byonic (A2)	A	2	Unambiguous	ICRCPPGFHGPTCRQDVNECSQNPGLCRHGGTCHNEIGSY	[Y].IcRcPPGFHGPtcRQDVNEcSQNPGLcRHGGTcHNEIGSY.[R]	C2(Carbamidomethyl); C4(Carbamidomethyl); T12(Fuc(1)); C13(Carbamidomethyl); C20(Carbamidomethyl); C27(Carbamidomethyl); C33(Carbamidomethyl)	1	1	Q01705	Q01705	Neurogenic locus notch homolog protein 1 OS=Mus musculus OX=10090 GN=Notch1 PE=1 SV=3	2	6	6	1	0	1	1	1	806.015	4831.06	4831.05	1.27544	0.00102696	0	0	424721	HCD (High Energy Collision Dissociation)	MS2	0	100	9.36405	2820	2820	2818	FP112420_8.raw	0/0		3.6247	420.833	420.833	3.6	0.000237302	5.41191e-05	0	0
FALSE	High	PMI-Byonic	PMI-Byonic (A2)	A	2	Unambiguous	ICRCPPGFHGPTCRQDVNECSQNPGLCRHGGTCHNEIGSY	[Y].IcRcPPGFHGPtcRQDVNEcSQNPGLcRHGGTcHNEIGSY.[R]	C2(Carbamidomethyl); C4(Carbamidomethyl); T12(Fuc(1)); C13(Carbamidomethyl); C20(Carbamidomethyl); C27(Carbamidomethyl); C33(Carbamidomethyl)	1	1	Q01705	Q01705	Neurogenic locus notch homolog protein 1 OS=Mus musculus OX=10090 GN=Notch1 PE=1 SV=3	2	6	6	1	0	1	1	1	806.016	4831.06	4831.05	2.4125	0.00194248	0	0	1.20245e+06	HCD (High Energy Collision Dissociation)	MS2	0.852183	29.7636	9.23523	2764	2764	2763	FP112420_8.raw	0/0		4.17732	528.997	528.997	3.6	6.64787e-05	1.40158e-05	0	0
FALSE	High	PMI-Byonic	PMI-Byonic (A2)	A	2	Unambiguous	ICRCPPGFHGPTCRQDVNECSQNPGLCRHGGTCHNEIGSY	[Y].IcRcPPGFHGPtcRQDVNEcSQNPGLcRHGGTcHNEIGSY.[R]	C2(Carbamidomethyl); C4(Carbamidomethyl); T12(Fuc(1)); C13(Carbamidomethyl); C20(Carbamidomethyl); C27(Carbamidomethyl); C33(Carbamidomethyl)	1	1	Q01705	Q01705	Neurogenic locus notch homolog protein 1 OS=Mus musculus OX=10090 GN=Notch1 PE=1 SV=3	2	5	5	1	0	1	1	1	967.819	4835.07	4831.05	831.429	0.803335	0	0	1.0375e+06	HCD (High Energy Collision Dissociation)	MS2	42.7119	100	9.14706	2726	2726	2719	FP112420_8.raw	0/0		4.65655	570.031	570.031	3.6	2.20524e-05	5.43165e-06	0	0
FALSE	High	PMI-Byonic	PMI-Byonic (A2)	A	2	Unambiguous	ICRCPPGFHGPTCRQDVNECSQNPGLCRHGGTCHNEIGSY	[Y].IcRcPPGFHGPtcRQDVNEcSQNPGLcRHGGTcHNEIGSY.[R]	C2(Carbamidomethyl); C4(Carbamidomethyl); T12(Fuc(1)); C13(Carbamidomethyl); C20(Carbamidomethyl); C27(Carbamidomethyl); C33(Carbamidomethyl)	1	1	Q01705	Q01705	Neurogenic locus notch homolog protein 1 OS=Mus musculus OX=10090 GN=Notch1 PE=1 SV=3	2	6	6	1	0	1	1	1	806.016	4831.06	4831.05	1.65446	0.00133213	0	0	541096	HCD (High Energy Collision Dissociation)	MS2	0	100	9.12762	2717	2717	2708	FP112420_8.raw	0/0		6.32541	630.963	630.963	3.6	4.7271e-07	9.69146e-08	0	0
FALSE	High	PMI-Byonic	PMI-Byonic (A2)	A	2	Unambiguous	ICRCPPGFHGPTCRQDVNECSQNPGLCRHGGTCHNEIGSY	[Y].IcRcPPGFHGPtcRQDVNEcSQNPGLcRHGGTcHNEIGSY.[R]	C2(Carbamidomethyl); C4(Carbamidomethyl); T12(Fuc(1)); C13(Carbamidomethyl); C20(Carbamidomethyl); C27(Carbamidomethyl); C33(Carbamidomethyl)	1	1	Q01705	Q01705	Neurogenic locus notch homolog protein 1 OS=Mus musculus OX=10090 GN=Notch1 PE=1 SV=3	2	5	5	1	0	1	1	1	967.618	4834.06	4831.05	623.285	0.602224	0	0	1.17091e+06	HCD (High Energy Collision Dissociation)	MS2	18.7202	100	9.26295	2776	2776	2774	FP112420_8.raw	0/0		4.15165	557.025	557.025	3.6	7.05262e-05	1.9153e-05	0	0
FALSE	Low	PMI-Byonic	PMI-Byonic (A2)	A	2	Unambiguous	RCACRATHTGPHCELPY	[Y].RcAcRATHTGPHcELPY.[V]	C2(Carbamidomethyl); C4(Carbamidomethyl); C13(Carbamidomethyl)	1	1	Q01705	Q01705	Neurogenic locus notch homolog protein 1 OS=Mus musculus OX=10090 GN=Notch1 PE=1 SV=3	0	4	4	1	0	1	1	1	522.236	2085.92	2085.92	2.34531	0.00122303	0	0	346419	HCD (High Energy Collision Dissociation)	MS2	10.0944	100	7.04473	1844	1844	1841	FP112420_8.raw	0/0		0.167342	42.6708	42.6708	42.6708	0.680234	0.132842	0.0238095	0.0370369
FALSE	High	PMI-Byonic	PMI-Byonic (A2)	A	2	Unambiguous	NCRCPPEWTGQY	[Y].NcRcPPEWTGQY.[C]	C2(Carbamidomethyl); C4(Carbamidomethyl)	1	1	Q01705	Q01705	Neurogenic locus notch homolog protein 1 OS=Mus musculus OX=10090 GN=Notch1 PE=1 SV=3	1	2	2	1	0	1	1	1	784.326	1567.64	1567.64	1.86316	0.00146038	0	0	212911	HCD (High Energy Collision Dissociation)	MS2	0	100	10.9572	3507	3507	3500	FP112420_8.raw	0/0		4.51961	415.462	385.396	385.396	3.02266e-05	8.18661e-06	0	0
FALSE	High	PMI-Byonic	PMI-Byonic (A2)	A	2	Unambiguous	QGATCHDRVASFY	[F].QGATcHDRVAsFY.[C]	C5(Carbamidomethyl); S11(Fuc(1))	1	1	Q01705	Q01705	Neurogenic locus notch homolog protein 1 OS=Mus musculus OX=10090 GN=Notch1 PE=1 SV=3	1	3	3	1	0	1	1	1	553.248	1657.73	1657.73	1.04072	0.000575075	0	0	3712667	HCD (High Energy Collision Dissociation)	MS2	2.90172	45.0943	9.06482	2689	2689	2686	FP112420_8.raw	0/0		4.91741	521.115	499.935	30.0922	1.20945e-05	3.05729e-06	0	0
FALSE	High	PMI-Byonic	PMI-Byonic (A2)	A	2	Unambiguous	QGATCHDRVASFY	[F].QGATcHDRVAsFY.[C]	C5(Carbamidomethyl); S11(Fuc(1))	1	1	Q01705	Q01705	Neurogenic locus notch homolog protein 1 OS=Mus musculus OX=10090 GN=Notch1 PE=1 SV=3	1	3	3	1	0	1	1	1	553.248	1657.73	1657.73	1.37208	0.00075818	0	0	868903	HCD (High Energy Collision Dissociation)	MS2	8.28316	100	9.18503	2742	2742	2741	FP112420_8.raw	0/0		1.47372	236.181	236.181	10.061	0.0335955	0.00407892	0	0
FALSE	High	PMI-Byonic	PMI-Byonic (A2)	A	2	Unambiguous	QGATCHDRVASFY	[F].QGATcHDRVAsFY.[C]	C5(Carbamidomethyl); S11(Fuc(1))	1	1	Q01705	Q01705	Neurogenic locus notch homolog protein 1 OS=Mus musculus OX=10090 GN=Notch1 PE=1 SV=3	1	2	2	1	0	1	1	1	829.368	1657.73	1657.73	0.643823	0.000533642	0	0	545547	HCD (High Energy Collision Dissociation)	MS2	7.42728	100	9.09803	2704	2704	2697	FP112420_8.raw	0/0		3.82079	408.017	387.868	28.9576	0.000151083	3.01471e-05	0	0
FALSE	High	PMI-Byonic	PMI-Byonic (A2)	A	2	Unambiguous	YCECPHGRTGLL	[F].YcEcPHGRTGLL.[C]	C2(Carbamidomethyl); C4(Carbamidomethyl)	1	1	Q01705	Q01705	Neurogenic locus notch homolog protein 1 OS=Mus musculus OX=10090 GN=Notch1 PE=1 SV=3	2	2	2	1	0	1	1	1	731.834	1462.66	1462.66	2.64456	0.00193404	0	0	697025	HCD (High Energy Collision Dissociation)	MS2	0	100	8.86697	2603	2603	2598	FP112420_8.raw	0/0		5.05442	573.618	573.618	573.618	8.82231e-06	1.55112e-06	0	0
FALSE	High	PMI-Byonic	PMI-Byonic (A2)	A	2	Unambiguous	YCECPHGRTGLL	[F].YcEcPHGRTGLL.[C]	C2(Carbamidomethyl); C4(Carbamidomethyl)	1	1	Q01705	Q01705	Neurogenic locus notch homolog protein 1 OS=Mus musculus OX=10090 GN=Notch1 PE=1 SV=3	2	3	3	1	0	1	1	1	488.224	1462.66	1462.66	1.40436	0.000684699	0	0	4.819e+06	HCD (High Energy Collision Dissociation)	MS2	4.76605	34.2027	8.83779	2590	2590	2587	FP112420_8.raw	0/0		2.5616	418.608	237.382	237.382	0.00274407	0.000280767	0	0
FALSE	High	PMI-Byonic	PMI-Byonic (A2)	A	2	Unambiguous	YCECPHGRTGLL	[F].YcEcPHGRTGLL.[C]	C2(Carbamidomethyl); C4(Carbamidomethyl)	1	1	Q01705	Q01705	Neurogenic locus notch homolog protein 1 OS=Mus musculus OX=10090 GN=Notch1 PE=1 SV=3	2	3	3	1	0	1	1	1	488.224	1462.66	1462.66	1.0288	0.000501593	0	0	464119	HCD (High Energy Collision Dissociation)	MS2	63.3107	100	9.088	2699	2699	2697	FP112420_8.raw	0/0		2.17483	318.879	318.879	318.879	0.0066861	0.00120361	0	0
FALSE	High	PMI-Byonic	PMI-Byonic (A2)	A	2	Unambiguous	YCECPHGRTGLL	[F].YcEcPHGRTGLL.[C]	C2(Carbamidomethyl); C4(Carbamidomethyl)	1	1	Q01705	Q01705	Neurogenic locus notch homolog protein 1 OS=Mus musculus OX=10090 GN=Notch1 PE=1 SV=3	2	3	3	1	0	1	1	1	488.224	1462.66	1462.66	1.21658	0.000593146	0	0	4.80652e+06	HCD (High Energy Collision Dissociation)	MS2	11.9762	30.2371	8.95999	2643	2643	2642	FP112420_8.raw	0/0		3.0746	362.977	338.285	338.285	0.000842164	0.000126812	0	0
FALSE	Medium	PMI-Byonic	PMI-Byonic (A2)	A	2	Unambiguous	QCICMPGYEGVY	[F].QcIcMPGYEGVY.[C]	C2(Carbamidomethyl); C4(Carbamidomethyl)	1	1	Q01705	Q01705	Neurogenic locus notch homolog protein 1 OS=Mus musculus OX=10090 GN=Notch1 PE=1 SV=3	1	2	2	1	0	1	1	1	738.804	1476.6	1476.6	2.89989	0.00214098	0	0	217976	HCD (High Energy Collision Dissociation)	MS2	29.4332	100	15.0228	5223	5223	5219	FP112420_8.raw	0/0		1.00753	275.641	275.641	275.641	0.098282	0.0120769	0	0
FALSE	Medium	PMI-Byonic	PMI-Byonic (A2)	A	2	Unambiguous	NGHLCQYDVDECASTPCKNGAKCLDGPNTY	[F].NGHLcQYDVDEcAsTPcKnGAKcLDGPNTY.[T]	C5(Carbamidomethyl); C12(Carbamidomethyl); S14(Hex(1)Pent(1)); C17(Carbamidomethyl); N19(Oxidation); C23(Carbamidomethyl)	1	1	Q01705	Q01705	Neurogenic locus notch homolog protein 1 OS=Mus musculus OX=10090 GN=Notch1 PE=1 SV=3	3	4	4	1	0	1	1	1	939.39	3754.54	3754.52	3.90678	0.00366703	0	0	214471	HCD (High Energy Collision Dissociation)	MS2	4.0615	100	10.3273	3235	3235	3225	FP112420_8.raw	0/0		0.651314	253.612	253.612	0.8	0.223196	0.0261836	0	0
FALSE	Low	PMI-Byonic	PMI-Byonic (A2)	A	2	Unambiguous	GSCKDGVATFTCLCQPGYTGHHCETNINECHSQPCRHGGTCQDRDNSYL	[Y].GScKDGVATFTcLcqPGYTGHHcETNINEcHsQPcRHGGTcQDRDNSYL.[C]	C3(Carbamidomethyl); C12(Carbamidomethyl); C14(Carbamidomethyl); Q15(Deamidated); C23(Carbamidomethyl); C30(Carbamidomethyl); S32(Fuc(1)); C35(Carbamidomethyl); C41(Carbamidomethyl)	1	1	Q01705	Q01705	Neurogenic locus notch homolog protein 1 OS=Mus musculus OX=10090 GN=Notch1 PE=1 SV=3	4	6	6	1	0	1	1	1	983.231	5894.35	5889.4	840.264	0.824775	0	0	590973	HCD (High Energy Collision Dissociation)	MS2	18.1435	100	8.44957	2421	2421	2411	FP112420_8.raw	0/0		0.260665	47.2803	47.2803	0	0.5487	0.105108	0	0
FALSE	High	PMI-Byonic	PMI-Byonic (A2)	A	2	Unambiguous	TCLCQPGYTGHHCETNINECHSQPCRHGGTCQDRDNSYL	[F].TcLcQPGYTGHHcEtNINEcHsQPcRHGGTcQDRDNSYL.[C]	C2(Carbamidomethyl); C4(Carbamidomethyl); C13(Carbamidomethyl); T15(HexNAc(1)Fuc(1)); C20(Carbamidomethyl); S22(Hex(1)Pent(1)R0); C25(Carbamidomethyl); C31(Carbamidomethyl)	1	1	Q01705	Q01705	Neurogenic locus notch homolog protein 1 OS=Mus musculus OX=10090 GN=Notch1 PE=1 SV=3	3	6	6	1	0	1	1	1	895.366	5367.16	5363.14	749.281	0.66975	0	0	312374	HCD (High Energy Collision Dissociation)	MS2	34.6547	100	8.47534	2432	2432	2422	FP112420_8.raw	0/0		1.39968	111.599	111.599	0	0.0398405	0.00545435	0	0
FALSE	High	PMI-Byonic	PMI-Byonic (A2)	A	2	Unambiguous	TCLCQPGYTGHHCETNINECHSQPCRHGGTCQDRDNSYL	[F].TcLcQPGYTGHHcEtNINEcHsQPcRHGGTcQDRDNSYL.[C]	C2(Carbamidomethyl); C4(Carbamidomethyl); C13(Carbamidomethyl); T15(HexNAc(1)Fuc(1)); C20(Carbamidomethyl); S22(Hex(1)Pent(2)); C25(Carbamidomethyl); C31(Carbamidomethyl)	1	1	Q01705	Q01705	Neurogenic locus notch homolog protein 1 OS=Mus musculus OX=10090 GN=Notch1 PE=1 SV=3	3	6	6	1	0	1	1	1	917.206	5498.2	5495.18	548.984	0.502795	0	0	382211	HCD (High Energy Collision Dissociation)	MS2	0	100	8.47101	2430	2430	2422	FP112420_8.raw	0/0		1.88246	224.841	224.841	0	0.0131082	0.00200313	0	0
FALSE	Medium	PMI-Byonic	PMI-Byonic (A2)	A	2	Unambiguous	TCLCQPGYTGHHCETNINECHSQPCRHGGTCQDRDNSYL	[F].tcLcQPGYtGHHcETNINEcHSQPcRHGGTcQDRDNSYL.[C]	T1(HexNAc(1)Hex(1)Fuc(1)); C2(Carbamidomethyl); C4(Carbamidomethyl); T9(Hex(1)Pent(2)R0); C13(Carbamidomethyl); C20(Carbamidomethyl); C25(Carbamidomethyl); C31(Carbamidomethyl)	1	1	Q01705	Q01705	Neurogenic locus notch homolog protein 1 OS=Mus musculus OX=10090 GN=Notch1 PE=1 SV=3	3	6	6	1	0	1	1	1	944.048	5659.25	5657.24	356.391	0.336032	0	0	515590	HCD (High Energy Collision Dissociation)	MS2	37.4564	100	8.46666	2428	2428	2422	FP112420_8.raw	0/0		0.896978	128.875	128.875	0.1	0.126772	0.0159001	0	0
FALSE	High	PMI-Byonic	PMI-Byonic (A2)	A	2	Unambiguous	TCRCPEGYHDPTCL	[F].TcRcPEGYHDPTcL.[S]	C2(Carbamidomethyl); C4(Carbamidomethyl); C13(Carbamidomethyl)	1	1	Q01705	Q01705	Neurogenic locus notch homolog protein 1 OS=Mus musculus OX=10090 GN=Notch1 PE=1 SV=3	1	3	3	1	0	1	1	1	589.241	1765.71	1765.71	-0.314697	-0.000185221	0	0	453314	HCD (High Energy Collision Dissociation)	MS2	14.9771	100	9.05303	2684	2684	2675	FP112420_8.raw	0/0		3.79969	394.237	394.237	394.237	0.000158603	4.00282e-05	0	0
FALSE	Low	PMI-Byonic	PMI-Byonic (A2)	A	2	Unambiguous	TCRCPEGY	[F].tcRcPEGY.[H]	T1(Fuc(1)); C2(Carbamidomethyl); C4(Carbamidomethyl)	1	1	Q01705	Q01705	Neurogenic locus notch homolog protein 1 OS=Mus musculus OX=10090 GN=Notch1 PE=1 SV=3	0	2	2	1	0	1	1	1	594.747	1188.49	1188.47	17.1568	0.0101952	0	0	402048	HCD (High Energy Collision Dissociation)	MS2	8.50871	100	13.5285	4608	4608	4603	FP112420_8.raw	0/0		0.131216	8.08566	8.08566	8.08566	0.739237	0.146944	0.0232558	0.0357142
[truncated: 7 more columns]

## Sheet: FP030521_18
Checked	Confidence	Identifying Node Type	Identifying Node	Search ID	Identifying Node No	PSM Ambiguity	Sequence	Annotated Sequence	Modifications	# Protein Groups	# Proteins	Master Protein Accessions	Protein Accessions	Protein Descriptions	# Missed Cleavages	Charge	Original Precursor Charge	DeltaScore	DeltaCn	Rank	Search Engine Rank	Concatenated Rank	m/z [Da]	MH+ [Da]	Theo. MH+ [Da]	DeltaM [ppm]	Deltam/z [Da]	Matched Ions	Total Ions	Intensity	Activation Type	MS Order	Isolation Interference [%]	Ion Inject Time [ms]	RT [min]	First Scan	Last Scan	Master Scan(s)	Spectrum File	Ions Matched	Annotation	|Log Prob|	Byonic Score	Delta Byonic Score	Delta Mod Score	PEP 2D	q-Value 2D	FDR 2D	Peptide Group FDR 2D
FALSE	Medium	PMI-Byonic	PMI-Byonic (A2)	A	2	Unambiguous	LTPLLCL	[L].LtPLLcL.[T]	T2(Fuc(1)); C6(Carbamidomethyl)	1	1	Q01705	Q01705	Neurogenic locus notch homolog protein 1 OS=Mus musculus OX=10090 GN=Notch1 PE=1 SV=3	3	2	2		0	1	1	1	976.036	1951.06	975.543	999977	487.76	0	0	830778	HCD (High Energy Collision Dissociation)	MS2	13.2903	100	18.7541	7575	7575	7567	FP030521_18.raw	0/0		0.00437696	87.9708	87.9708	87.9708	0.989972	0.0114286	0.0112994	0.028169
FALSE	High	PMI-Byonic	PMI-Byonic (A2)	A	2	Unambiguous	RCSQPSGTCL	[L].RcSQPSGTcL.[N]	C2(Carbamidomethyl); C9(Carbamidomethyl)	1	1	Q01705	Q01705	Neurogenic locus notch homolog protein 1 OS=Mus musculus OX=10090 GN=Notch1 PE=1 SV=3	0	2	2	1	0	1	1	1	583.262	1165.52	1165.51	7.10788	0.00414215	0	0	106064	HCD (High Energy Collision Dissociation)	MS2	22.6827	100	3.15961	1155	1155	1154	FP030521_18.raw	0/0		2.12316	279.852	279.852	279.852	0.00753074	0.000592101	0	0
FALSE	High	PMI-Byonic	PMI-Byonic (A2)	A	2	Unambiguous	RCSQPSGTCL	[L].RcSQPSGTcL.[N]	C2(Carbamidomethyl); C9(Carbamidomethyl)	1	1	Q01705	Q01705	Neurogenic locus notch homolog protein 1 OS=Mus musculus OX=10090 GN=Notch1 PE=1 SV=3	0	2	2	1	0	1	1	1	583.26	1165.51	1165.51	4.07055	0.00237213	0	0	64895.3	HCD (High Energy Collision Dissociation)	MS2	26.396	100	3.30942	1203	1203	1201	FP030521_18.raw	0/0		2.03785	166.568	166.568	166.568	0.00916529	0.000737934	0	0
FALSE	High	PMI-Byonic	PMI-Byonic (A2)	A	2	Unambiguous	VGQRCQDSNPCLSTPCKNAGTCHVVDHGGTVDY	[F].VGQRcQDSNPcLstPcKNAGTcHVVDHGGTVDY.[A]	C5(Carbamidomethyl); C11(Carbamidomethyl); S13(HexNAc(1)Fuc(1)); T14(Fuc(1)); C16(Carbamidomethyl); C22(Carbamidomethyl)	1	1	Q01705	Q01705	Neurogenic locus notch homolog protein 1 OS=Mus musculus OX=10090 GN=Notch1 PE=1 SV=3	1	5	5	1	0	1	1	1	838.167	4186.81	4184.79	482.075	0.403477	0	0	31445.5	HCD (High Energy Collision Dissociation)	MS2	22.8317	100	12.5668	4913	4913	4905	FP030521_18.raw	0/0		0.106378	124.265	124.265	0	0.782749	0.00746268	0.00625	0.0163934
FALSE	High	PMI-Byonic	PMI-Byonic (A2)	A	2	Unambiguous	VGQRCQDSNPCLSTPCKNAGTCHVVDHGGTVDY	[F].VGqrcQDSNPcLstPcKNAGTcHVVDHGGTVDY.[A]	Q3(Deamidated); R4(Deamidated); C5(Carbamidomethyl); C11(Carbamidomethyl); S13(Fuc(1)); T14(Fuc(1)); C16(Carbamidomethyl); C22(Carbamidomethyl)	1	1	Q01705	Q01705	Neurogenic locus notch homolog protein 1 OS=Mus musculus OX=10090 GN=Notch1 PE=1 SV=3	1	5	5	1	0	1	1	1	797.748	3984.71	3983.68	258.639	0.206067	0	0	273041	HCD (High Energy Collision Dissociation)	MS2	0	100	12.569	4914	4914	4905	FP030521_18.raw	0/0		0.0325119	12.2616	12.2616	0	0.927872	0.00746268	0.00613497	0.015873
FALSE	High	PMI-Byonic	PMI-Byonic (A2)	A	2	Unambiguous	VGQRCQDSNPCLSTPCKNAGTCHVVDHGGTVDY	[F].VGQRcQDSnPcLstPcKNAGTcHVVDHGGTVDY.[A]	C5(Carbamidomethyl); N9(Oxidation); C11(Carbamidomethyl); S13(Fuc(1)); T14(Fuc(1)); C16(Carbamidomethyl); C22(Carbamidomethyl)	1	1	Q01705	Q01705	Neurogenic locus notch homolog protein 1 OS=Mus musculus OX=10090 GN=Notch1 PE=1 SV=3	1	5	5	1	0	1	1	1	800.551	3998.72	3997.71	254.809	0.20373	0	0	463756	HCD (High Energy Collision Dissociation)	MS2	7.91819	100	12.6182	4935	4935	4927	FP030521_18.raw	0/0		3.06827	291.451	291.451	2.28	0.000854544	9.03564e-05	0	0
FALSE	Medium	PMI-Byonic	PMI-Byonic (A2)	A	2	Unambiguous	VGQRCQDSNPCLSTPCKNAGTCHVVDHGGTVDY	[F].VGQRcqDSnPcLstPcKNAGTcHVVDHGGTVDY.[A]	C5(Carbamidomethyl); Q6(Deamidated); N9(Deamidated); C11(Carbamidomethyl); S13(Fuc(1)); T14(Fuc(1)); C16(Carbamidomethyl); C22(Carbamidomethyl)	1	1	Q01705	Q01705	Neurogenic locus notch homolog protein 1 OS=Mus musculus OX=10090 GN=Notch1 PE=1 SV=3	1	5	5	1	0	1	1	1	797.95	3985.72	3983.68	512.819	0.408582	0	0	339034	HCD (High Energy Collision Dissociation)	MS2	37.5887	100	12.6926	4967	4967	4960	FP030521_18.raw	0/0		0.00532813	10.1516	10.1516	0	0.987806	0.0114286	0.0113636	0.0285714
FALSE	High	PMI-Byonic	PMI-Byonic (A2)	A	2	Unambiguous	VGQRCQDSNPCLSTPCKNAGTCHVVDHGGTVDY	[F].VGQRcQDSnPcLstPcKNAGTcHVVDHGGTVDY.[A]	C5(Carbamidomethyl); N9(Deamidated); C11(Carbamidomethyl); S13(Fuc(1)); T14(HexNAc(1)Fuc(1)); C16(Carbamidomethyl); C22(Carbamidomethyl)	1	1	Q01705	Q01705	Neurogenic locus notch homolog protein 1 OS=Mus musculus OX=10090 GN=Notch1 PE=1 SV=3	1	5	5	1	0	1	1	1	838.164	4186.79	4185.77	243.376	0.203744	0	0	72849	HCD (High Energy Collision Dissociation)	MS2	16.0609	100	12.6948	4968	4968	4960	FP030521_18.raw	0/0		0.33681	75.6512	75.6512	0	0.460458	0.00746268	0.00653594	0.0181818
FALSE	High	PMI-Byonic	PMI-Byonic (A2)	A	2	Unambiguous	VGQRCQDSNPCLSTPCKNAGTCHVVDHGGTVDY	[F].VGQRcQDSnPcLstPcKNAGTcHVVDHGGTVDY.[A]	C5(Carbamidomethyl); N9(Oxidation); C11(Carbamidomethyl); S13(Fuc(1)); T14(Fuc(1)); C16(Carbamidomethyl); C22(Carbamidomethyl)	1	1	Q01705	Q01705	Neurogenic locus notch homolog protein 1 OS=Mus musculus OX=10090 GN=Notch1 PE=1 SV=3	1	5	5	1	0	1	1	1	800.751	3999.73	3997.71	505.654	0.404291	0	0	249617	HCD (High Energy Collision Dissociation)	MS2	6.76611	100	12.4917	4881	4881	4872	FP030521_18.raw	0/0		1.30665	147.044	147.044	4.8	0.0493568	0.0038837	0	0
FALSE	High	PMI-Byonic	PMI-Byonic (A2)	A	2	Unambiguous	ACSCPLGFSGPL	[Y].AcScPLGFSGPL.[C]	C2(Carbamidomethyl); C4(Carbamidomethyl)	1	1	Q01705	Q01705	Neurogenic locus notch homolog protein 1 OS=Mus musculus OX=10090 GN=Notch1 PE=1 SV=3	2	2	2	1	0	1	1	1	633.29	1265.57	1265.57	5.44087	0.00344289	0	0	856112	HCD (High Energy Collision Dissociation)	MS2	3.06717	100	21.2269	8635	8635	8634	FP030521_18.raw	0/0		7.7327	681.976	681.976	681.976	1.85055e-08	4.61538e-09	0	0
FALSE	High	PMI-Byonic	PMI-Byonic (A2)	A	2	Unambiguous	ACSCPLGFSGPL	[Y].AcScPLGFSGPL.[C]	C2(Carbamidomethyl); C4(Carbamidomethyl)	1	1	Q01705	Q01705	Neurogenic locus notch homolog protein 1 OS=Mus musculus OX=10090 GN=Notch1 PE=1 SV=3	2	2	2	1	0	1	1	1	633.289	1265.57	1265.57	3.99404	0.00252736	0	0	922612	HCD (High Energy Collision Dissociation)	MS2	2.55788	100	21.1025	8582	8582	8579	FP030521_18.raw	0/0		8.0614	669.01	669.01	669.01	8.6817e-09	3.28892e-09	0	0
FALSE	High	PMI-Byonic	PMI-Byonic (A2)	A	2	Unambiguous	ACSCPLGF	[Y].AcScPLGF.[S]	C2(Carbamidomethyl); C4(Carbamidomethyl)	1	1	Q01705	Q01705	Neurogenic locus notch homolog protein 1 OS=Mus musculus OX=10090 GN=Notch1 PE=1 SV=3	1	2	2	1	0	1	1	1	456.193	911.378	911.375	3.7514	0.00170947	0	0	151619	HCD (High Energy Collision Dissociation)	MS2	0	100	18.5994	7508	7508	7501	FP030521_18.raw	0/0		3.22296	331.384	331.384	331.384	0.000598469	6.37922e-05	0	0
FALSE	High	PMI-Byonic	PMI-Byonic (A2)	A	2	Unambiguous	CLTPLDNACL	[L].cLTPLDNAcL.[A]	C1(Carbamidomethyl); C9(Carbamidomethyl)	1	1	Q01705	Q01705	Neurogenic locus notch homolog protein 1 OS=Mus musculus OX=10090 GN=Notch1 PE=1 SV=3	2	2	2	1	0	1	1	1	588.776	1176.54	1176.54	4.55462	0.00267935	0	0	306055	HCD (High Energy Collision Dissociation)	MS2	15.0554	100	20.3515	8261	8261	8260	FP030521_18.raw	0/0		3.57092	463.611	333.624	333.624	0.000268586	2.69919e-05	0	0
FALSE	High	PMI-Byonic	PMI-Byonic (A2)	A	2	Unambiguous	CLTPLDNACL	[L].cLTPLDNAcL.[A]	C1(Carbamidomethyl); C9(Carbamidomethyl)	1	1	Q01705	Q01705	Neurogenic locus notch homolog protein 1 OS=Mus musculus OX=10090 GN=Notch1 PE=1 SV=3	2	2	2	1	0	1	1	1	588.776	1176.54	1176.54	5.07339	0.00298452	0	0	2.06262e+06	HCD (High Energy Collision Dissociation)	MS2	10.9737	59.3951	20.2222	8206	8206	8205	FP030521_18.raw	0/0		5.46914	613.509	286.235	286.235	3.39517e-06	5.86685e-07	0	0
FALSE	High	PMI-Byonic	PMI-Byonic (A2)	A	2	Unambiguous	CLTPLDNACL	[L].cLTPLDNAcL.[A]	C1(Carbamidomethyl); C9(Carbamidomethyl)	1	1	Q01705	Q01705	Neurogenic locus notch homolog protein 1 OS=Mus musculus OX=10090 GN=Notch1 PE=1 SV=3	2	2	2	1	0	1	1	1	588.776	1176.54	1176.54	4.34712	0.00255728	0	0	1.68323e+06	HCD (High Energy Collision Dissociation)	MS2	8.15434	70.1599	20.0974	8153	8153	8150	FP030521_18.raw	0/0		7.79783	704.685	298.768	298.768	1.59282e-08	3.92088e-09	0	0
FALSE	Medium	PMI-Byonic	PMI-Byonic (A2)	A	2	Unambiguous	DNACLANPCRNGGTCDLLTLTEY	[L].DNAcLANPcRNGGtcDLLTLTEY.[K]	C4(Carbamidomethyl); C9(Carbamidomethyl); T14(Fuc(1)); C15(Carbamidomethyl)	1	1	Q01705	Q01705	Neurogenic locus notch homolog protein 1 OS=Mus musculus OX=10090 GN=Notch1 PE=1 SV=3	4	3	3		0	1	1	1	925.412	2774.22	2774.21	5.33595	0.00493434	0	0	89852.3	HCD (High Energy Collision Dissociation)	MS2	13.9845	100	21.4449	8728	8728	8722	FP030521_18.raw	0/0		0.000349585	37.2356	37.2356	7.2	0.999195	0.0114286	0.0106383	0.025974
FALSE	High	PMI-Byonic	PMI-Byonic (A2)	A	2	Unambiguous	ANPCRNGGTCDLLTLTEY	[L].ANPcRNGGtcDLLTLTEY.[K]	C4(Carbamidomethyl); T9(Fuc(1)); C10(Carbamidomethyl)	1	1	Q01705	Q01705	Neurogenic locus notch homolog protein 1 OS=Mus musculus OX=10090 GN=Notch1 PE=1 SV=3	3	3	3	1	0	1	1	1	734.336	2200.99	2200.98	4.54252	0.00333267	0	0	628734	HCD (High Energy Collision Dissociation)	MS2	29.5013	100	19.8663	8053	8053	8051	FP030521_18.raw	0/0		0.0896137	160.88	160.88	0.383633	0.813554	0.00746268	0.00621118	0
FALSE	High	PMI-Byonic	PMI-Byonic (A2)	A	2	Unambiguous	ANPCRNGGTCDLLTLTEY	[L].ANPcRNGGtcDLLTLTEY.[K]	C4(Carbamidomethyl); T9(Fuc(1)); C10(Carbamidomethyl)	1	1	Q01705	Q01705	Neurogenic locus notch homolog protein 1 OS=Mus musculus OX=10090 GN=Notch1 PE=1 SV=3	3	3	3	1	0	1	1	1	734.337	2201	2200.98	5.8736	0.00430924	0	0	263315	HCD (High Energy Collision Dissociation)	MS2	38.9314	100	19.754	8006	8006	7996	FP030521_18.raw	0/0		0.736739	289.493	289.493	6.4	0.183342	0.00746268	0.006993	0
FALSE	High	PMI-Byonic	PMI-Byonic (A2)	A	2	Unambiguous	ANPCRNGGTCDLLTLTEY	[L].ANPcRNGGtcDLLTLTEY.[K]	C4(Carbamidomethyl); T9(Fuc(1)); C10(Carbamidomethyl)	1	1	Q01705	Q01705	Neurogenic locus notch homolog protein 1 OS=Mus musculus OX=10090 GN=Notch1 PE=1 SV=3	3	2	2	1	0	1	1	1	1101	2201	2200.98	5.10325	0.00561608	0	0	2.3273e+06	HCD (High Energy Collision Dissociation)	MS2	0	100	19.8641	8052	8052	8051	FP030521_18.raw	0/0		4.35832	479.164	479.164	33.6022	4.38205e-05	5.88369e-06	0	0
FALSE	High	PMI-Byonic	PMI-Byonic (A2)	A	2	Unambiguous	ANPCRNGGTCDLLTLTEY	[L].ANPcRNGGtcDLLTLTEY.[K]	C4(Carbamidomethyl); T9(Fuc(1)); C10(Carbamidomethyl)	1	1	Q01705	Q01705	Neurogenic locus notch homolog protein 1 OS=Mus musculus OX=10090 GN=Notch1 PE=1 SV=3	3	2	2	1	0	1	1	1	1101	2201	2200.98	6.43433	0.00708093	0	0	231412	HCD (High Energy Collision Dissociation)	MS2	0	100	19.9964	8109	8109	8106	FP030521_18.raw	0/0		1.54021	138.925	138.925	6.4	0.0288266	0.00258308	0	0
FALSE	High	PMI-Byonic	PMI-Byonic (A2)	A	2	Unambiguous	ANPCRNGGTCDLLTLTEY	[L].ANPcrNGGTcDLLTLtEY.[K]	C4(Carbamidomethyl); R5(Deamidated); C10(Carbamidomethyl); T16(Fuc(1))	1	1	Q01705	Q01705	Neurogenic locus notch homolog protein 1 OS=Mus musculus OX=10090 GN=Notch1 PE=1 SV=3	3	2	2	1	0	1	1	1	1101.5	2201.98	2201.97	6.48361	0.00713836	0	0	205805	HCD (High Energy Collision Dissociation)	MS2	0	100	20.2933	8237	8237	8227	FP030521_18.raw	0/0		0.151167	149.815	149.815	0	0.706045	0.00746268	0.0062893	0.0166666
FALSE	High	PMI-Byonic	PMI-Byonic (A2)	A	2	Unambiguous	ANPCRNGGTCDLLTLTEY	[L].ANPcRnGGTcDLLtLTEY.[K]	C4(Carbamidomethyl); N6(Deamidated); C10(Carbamidomethyl); T14(Fuc(1))	1	1	Q01705	Q01705	Neurogenic locus notch homolog protein 1 OS=Mus musculus OX=10090 GN=Notch1 PE=1 SV=3	3	2	2	1	0	1	1	1	1101.49	2201.98	2201.97	3.6009	0.00396453	0	0	226129	HCD (High Energy Collision Dissociation)	MS2	0	100	20.7309	8423	8423	8414	FP030521_18.raw	0/0		2.23996	238.032	238.032	0	0.00575487	0.000483622	0	0
FALSE	High	PMI-Byonic	PMI-Byonic (A2)	A	2	Unambiguous	ANPCRNGGTCDLLTLTEY	[L].ANPcRnGGtcDLLTLTEY.[K]	C4(Carbamidomethyl); N6(Deamidated); T9(Fuc(1)); C10(Carbamidomethyl)	1	1	Q01705	Q01705	Neurogenic locus notch homolog protein 1 OS=Mus musculus OX=10090 GN=Notch1 PE=1 SV=3	3	3	3	1	0	1	1	1	734.664	2201.98	2201.97	4.37091	0.0032082	0	0	251958	HCD (High Energy Collision Dissociation)	MS2	7.48561	100	20.7524	8432	8432	8425	FP030521_18.raw	0/0		0.172748	138.604	138.604	6.4	0.671818	0.00746268	0.00632911	0.0169491
FALSE	High	PMI-Byonic	PMI-Byonic (A2)	A	2	Unambiguous	ANPCRNGGTCDLLTLTEY	[L].ANPcRnGGTcDLLTLtEY.[K]	C4(Carbamidomethyl); N6(Deamidated); C10(Carbamidomethyl); T16(Fuc(1))	1	1	Q01705	Q01705	Neurogenic locus notch homolog protein 1 OS=Mus musculus OX=10090 GN=Notch1 PE=1 SV=3	3	2	2	1	0	1	1	1	1101.49	2201.98	2201.97	5.59662	0.0061618	0	0	251313	HCD (High Energy Collision Dissociation)	MS2	0	100	20.8423	8470	8470	8469	FP030521_18.raw	0/0		0.543566	156.01	156.01	2.84217e-14	0.286045	0.00746268	0.00675675	0
FALSE	High	PMI-Byonic	PMI-Byonic (A2)	A	2	Unambiguous	ANPCRNGGTCDLLTLTEY	[L].ANPcRNGGtcDLLTLTEY.[K]	C4(Carbamidomethyl); T9(Fuc(1)); C10(Carbamidomethyl)	1	1	Q01705	Q01705	Neurogenic locus notch homolog protein 1 OS=Mus musculus OX=10090 GN=Notch1 PE=1 SV=3	3	2	2	1	0	1	1	1	1101	2201	2200.98	5.76879	0.00634851	0	0	506237	HCD (High Energy Collision Dissociation)	MS2	4.48925	100	19.7388	7999	7999	7996	FP030521_18.raw	0/0		3.22529	360.757	360.757	6.69064	0.000595258	5.8043e-05	0	0
FALSE	High	PMI-Byonic	PMI-Byonic (A2)	A	2	Unambiguous	TEYKCRCPPGW	[L].tEYKcrcPPGW.[S]	T1(Fuc(1)); C5(Carbamidomethyl); R6(Deamidated); C7(Carbamidomethyl)	1	1	Q01705	Q01705	Neurogenic locus notch homolog protein 1 OS=Mus musculus OX=10090 GN=Notch1 PE=1 SV=3	1	4	4	1	0	1	1	1	533.982	2132.91	1600.68	332502	133.057	0	0	107659	HCD (High Energy Collision Dissociation)	MS2	63.3915	100	8.63019	3246	3246	3243	FP030521_18.raw	0/0		0.2191	7.27514	7.27514	7.27514	0.603809	0.00746268	0.00641025	0.0175438
FALSE	High	PMI-Byonic	PMI-Byonic (A2)	A	2	Unambiguous	KCRCPPGWSGKSCQQADPCASNPCANGGQCLPFESSY	[Y].KcRcPPGWSGKScQQADPcAsNPcAnGGQcLPFESSY.[I]	C2(Carbamidomethyl); C4(Carbamidomethyl); C13(Carbamidomethyl); C19(Carbamidomethyl); S21(Fuc(1)); C24(Carbamidomethyl); N26(Oxidation); C30(Carbamidomethyl)	1	1	Q01705	Q01705	Neurogenic locus notch homolog protein 1 OS=Mus musculus OX=10090 GN=Notch1 PE=1 SV=3	2	4	4	1	0	1	1	1	1096.46	4382.8	4380.79	459.241	0.50296	0	0	269627	HCD (High Energy Collision Dissociation)	MS2	0	100	16.5832	6641	6641	6632	FP030521_18.raw	0/0		1.67918	134.683	134.683	8.52651e-14	0.0209325	0.00162653	0	0
FALSE	Medium	PMI-Byonic	PMI-Byonic (A2)	A	2	Unambiguous	PFESSYICRCPPGFHGPTCRQDVNECSQNPGL	[L].PFESsYIcRcPPGFhGPtcrQDVNEcSQNPGL.[C]	S5(HexNAc(1)Fuc(1)); C8(Carbamidomethyl); C10(Carbamidomethyl); H15(Oxidation); T18(HexNAc(1)Hex(1)Fuc(1)); C19(Carbamidomethyl); R20(Deamidated); C26(Carbamidomethyl)	1	1	Q01705	Q01705	Neurogenic locus notch homolog protein 1 OS=Mus musculus OX=10090 GN=Notch1 PE=1 SV=3	3	4	4		0	1	1	1	1161.98	4644.9	4643.93	209.465	0.243186	0	0	1.3837e+06	HCD (High Energy Collision Dissociation)	MS2	0	98.651	16.5972	6647	6647	6643	FP030521_18.raw	0/0		0.00133826	38.434	38.434	0	0.996923	0.0114286	0.010929	0.027027
FALSE	High	PMI-Byonic	PMI-Byonic (A2)	A	2	Unambiguous	ESSY	[F].ESSY.[I]		1	1	Q01705	Q01705	Neurogenic locus notch homolog protein 1 OS=Mus musculus OX=10090 GN=Notch1 PE=1 SV=3	0	2	2	1	0	1	1	1	485.768	970.529	485.188	1.00032e+06	242.671	0	0	53795.4	HCD (High Energy Collision Dissociation)	MS2	32.121	100	22.2555	9072	9072	9063	FP030521_18.raw	0/0		0.00640547	42.6501	42.6501	42.6501	0.985359	0.00746268	0.00571428	0.0144927
FALSE	High	PMI-Byonic	PMI-Byonic (A2)	A	2	Unambiguous	ICRCPPGFHGPTCRQDVNECSQNPGLCRHGGTCHNEIGSY	[Y].IcRcPPGFHGPtcRQDVNEcSQNPGLcRHGGTcHNEIGSY.[R]	C2(Carbamidomethyl); C4(Carbamidomethyl); T12(Fuc(1)); C13(Carbamidomethyl); C20(Carbamidomethyl); C27(Carbamidomethyl); C33(Carbamidomethyl)	1	1	Q01705	Q01705	Neurogenic locus notch homolog protein 1 OS=Mus musculus OX=10090 GN=Notch1 PE=1 SV=3	2	5	5	1	0	1	1	1	967.622	4834.08	4831.05	627.643	0.606435	0	0	653114	HCD (High Energy Collision Dissociation)	MS2	19.8545	100	13.3333	5241	5241	5235	FP030521_18.raw	0/0		1.57676	322.774	322.774	3.6	0.0264995	0.00199448	0	0
FALSE	High	PMI-Byonic	PMI-Byonic (A2)	A	2	Unambiguous	ICRCPPGFHGPTCRQDVNECSQNPGL	[Y].IcRcPPGFHGPTcRQDVNEcSQNPGL.[C]	C2(Carbamidomethyl); C4(Carbamidomethyl); C13(Carbamidomethyl); C20(Carbamidomethyl)	1	1	Q01705	Q01705	Neurogenic locus notch homolog protein 1 OS=Mus musculus OX=10090 GN=Notch1 PE=1 SV=3	1	4	4	1	0	1	1	1	764.843	3056.35	3056.33	5.56022	0.00424847	0	0	173359	HCD (High Energy Collision Dissociation)	MS2	0	100	13.9444	5503	5503	5499	FP030521_18.raw	0/0		1.23168	159.919	159.919	159.919	0.0586575	0.00746268	0.0074074	0.0212766
FALSE	High	PMI-Byonic	PMI-Byonic (A2)	A	2	Unambiguous	ICRCPPGFHGPTCRQDVNECSQNPGL	[Y].IcRcPPGFHGPTcRQDVNEcSQNPGL.[C]	C2(Carbamidomethyl); C4(Carbamidomethyl); C13(Carbamidomethyl); C20(Carbamidomethyl)	1	1	Q01705	Q01705	Neurogenic locus notch homolog protein 1 OS=Mus musculus OX=10090 GN=Notch1 PE=1 SV=3	1	4	4	1	0	1	1	1	764.842	3056.35	3056.33	3.6431	0.00278363	0	0	168609	HCD (High Energy Collision Dissociation)	MS2	27.7142	100	13.8215	5451	5451	5444	FP030521_18.raw	0/0		1.03467	114.796	114.796	114.796	0.0923278	0.00746268	0.00714285	0.0212766
FALSE	High	PMI-Byonic	PMI-Byonic (A2)	A	2	Unambiguous	ICRCPPGFHGPTCRQDVNECSQNPGLCRHGGTCHNEIGSY	[Y].IcRcPPGFHGPtcRQDVNEcSQNPGLcRHGGTcHNEIGSY.[R]	C2(Carbamidomethyl); C4(Carbamidomethyl); T12(Fuc(1)); C13(Carbamidomethyl); C20(Carbamidomethyl); C27(Carbamidomethyl); C33(Carbamidomethyl)	1	1	Q01705	Q01705	Neurogenic locus notch homolog protein 1 OS=Mus musculus OX=10090 GN=Notch1 PE=1 SV=3	2	6	6	1	0	1	1	1	806.187	4832.09	4831.05	215.042	0.173146	0	0	552097	HCD (High Energy Collision Dissociation)	MS2	38.7774	100	13.6463	5375	5375	5367	FP030521_18.raw	0/0		1.41895	266.602	266.602	1.62151	0.038111	0.00285429	0	0
FALSE	High	PMI-Byonic	PMI-Byonic (A2)	A	2	Ambiguous	ICRCPPGFHGPTCRQDVNECSQNPGLCRHGGTCHNEIGSY	[Y].IcRcPPGFHGPtcrQDVnEcsQNPGLcRHGGTcHNEIGSY.[R]	C2(Carbamidomethyl); C4(Carbamidomethyl); T12(Fuc(1)); C13(Carbamidomethyl); R14(Deamidated); N18(Deamidated); C20(Carbamidomethyl); S21(HexNAc(1)Hex(1)Fuc(1)NeuAc(1)); C27(Carbamidomethyl); C33(Carbamidomethyl)	1	1	Q01705	Q01705	Neurogenic locus notch homolog protein 1 OS=Mus musculus OX=10090 GN=Notch1 PE=1 SV=3	2	6	6		0	2	2	2	806.017	4831.07	5635.3	-142714	-134.039	0	0	267603	HCD (High Energy Collision Dissociation)	MS2	25.7413	100	13.5115	5317	5317	5312	FP030521_18.raw	0/0		0.592515	234.863	234.863	0	0.255555	0.00746268	0.00680272	0.0196078
FALSE	High	PMI-Byonic	PMI-Byonic (A2)	A	2	Ambiguous	ICRCPPGFHGPTCRQDVNECSQNPGLCRHGGTCHNEIGSY	[Y].IcRcPPGFHGPtcRQDVNEcSQNPGLcRHGGTcHNEIGSY.[R]	C2(Carbamidomethyl); C4(Carbamidomethyl); T12(Fuc(1)); C13(Carbamidomethyl); C20(Carbamidomethyl); C27(Carbamidomethyl); C33(Carbamidomethyl)	1	1	Q01705	Q01705	Neurogenic locus notch homolog protein 1 OS=Mus musculus OX=10090 GN=Notch1 PE=1 SV=3	2	6	6	0.553	0	1	1	1	806.017	4831.07	4831.05	3.92857	0.00316319	0	0	267603	HCD (High Energy Collision Dissociation)	MS2	25.7413	100	13.5115	5317	5317	5312	FP030521_18.raw	0/0		1.31643	356.602	356.602	3.6	0.0482585	0.00319826	0	0
FALSE	High	PMI-Byonic	PMI-Byonic (A2)	A	2	Unambiguous	ICRCPPGFHGPTCRQDVNECSQNPGLCRHGGTCHNEIGSY	[Y].IcRcPPGFHGPtcRQDVNEcSQNPGLcRHGGTcHNEIGSY.[R]	C2(Carbamidomethyl); C4(Carbamidomethyl); T12(Fuc(1)); C13(Carbamidomethyl); C20(Carbamidomethyl); C27(Carbamidomethyl); C33(Carbamidomethyl)	1	1	Q01705	Q01705	Neurogenic locus notch homolog protein 1 OS=Mus musculus OX=10090 GN=Notch1 PE=1 SV=3	2	6	6	1	0	1	1	1	806.018	4831.07	4831.05	4.08018	0.00328526	0	0	1.71387e+06	HCD (High Energy Collision Dissociation)	MS2	0	51.0332	13.245	5203	5203	5202	FP030521_18.raw	0/0		4.79577	537.755	537.755	0.325123	1.6004e-05	2.5935e-06	0	0
FALSE	High	PMI-Byonic	PMI-Byonic (A2)	A	2	Unambiguous	ICRCPPGFHGPTCRQDVNECSQNPGLCRHGGTCHNEIGSY	[Y].IcRcPPGFHGPtcRQDVNEcSQNPGLcRHGGTcHNEIGSY.[R]	C2(Carbamidomethyl); C4(Carbamidomethyl); T12(Fuc(1)); C13(Carbamidomethyl); C20(Carbamidomethyl); C27(Carbamidomethyl); C33(Carbamidomethyl)	1	1	Q01705	Q01705	Neurogenic locus notch homolog protein 1 OS=Mus musculus OX=10090 GN=Notch1 PE=1 SV=3	2	5	5	1	0	1	1	1	967.02	4831.07	4831.05	4.2851	0.00414031	0	0	501662	HCD (High Energy Collision Dissociation)	MS2	0	100	13.196	5182	5182	5180	FP030521_18.raw	0/0		4.26437	528.702	528.702	3.6	5.44038e-05	6.53063e-06	0	0
FALSE	High	PMI-Byonic	PMI-Byonic (A2)	A	2	Unambiguous	ICRCPPGFHGPTCRQDVNECSQNPGLCRHGGTCHNEIGSY	[Y].IcRcPPGFHGPtcRQDVNEcSQNPGLcRHGGTcHNEIGSY.[R]	C2(Carbamidomethyl); C4(Carbamidomethyl); T12(Fuc(1)); C13(Carbamidomethyl); C20(Carbamidomethyl); C27(Carbamidomethyl); C33(Carbamidomethyl)	1	1	Q01705	Q01705	Neurogenic locus notch homolog protein 1 OS=Mus musculus OX=10090 GN=Notch1 PE=1 SV=3	2	6	6	1	0	1	1	1	806.021	4831.09	4831.05	7.94616	0.00639805	0	0	4789880	HCD (High Energy Collision Dissociation)	MS2	18.2852	21.0207	13.1164	5148	5148	5147	FP030521_18.raw	0/0		5.49862	585.179	585.179	3.6	3.17232e-06	5.24274e-07	0	0
FALSE	High	PMI-Byonic	PMI-Byonic (A2)	A	2	Unambiguous	ICRCPPGFHGPTCRQDVNECSQNPGLCRHGGTCHNEIGSY	[Y].IcRcPPGFHGPtcRQDVNEcSQNPGLcRHGGTcHNEIGSY.[R]	C2(Carbamidomethyl); C4(Carbamidomethyl); T12(Fuc(1)); C13(Carbamidomethyl); C20(Carbamidomethyl); C27(Carbamidomethyl); C33(Carbamidomethyl)	1	1	Q01705	Q01705	Neurogenic locus notch homolog protein 1 OS=Mus musculus OX=10090 GN=Notch1 PE=1 SV=3	2	6	6	1	0	1	1	1	806.018	4831.07	4831.05	4.30759	0.00346836	0	0	282300	HCD (High Energy Collision Dissociation)	MS2	2.17193	100	13.3761	5259	5259	5257	FP030521_18.raw	0/0		4.73178	479.19	479.19	3.6	1.85447e-05	3.06272e-06	0	0
FALSE	High	PMI-Byonic	PMI-Byonic (A2)	A	2	Unambiguous	ICRCPPGFHGPTCRQDVNECSQNPGLCRHGGTCHNEIGSY	[Y].IcRcPPGFHGPtcRQDVNEcSQNPGLcRHGGTcHNEIGSY.[R]	C2(Carbamidomethyl); C4(Carbamidomethyl); T12(Fuc(1)); C13(Carbamidomethyl); C20(Carbamidomethyl); C27(Carbamidomethyl); C33(Carbamidomethyl)	1	1	Q01705	Q01705	Neurogenic locus notch homolog protein 1 OS=Mus musculus OX=10090 GN=Notch1 PE=1 SV=3	2	5	5	1	0	1	1	1	967.021	4831.08	4831.05	5.92752	0.00572722	0	0	1.07846e+06	HCD (High Energy Collision Dissociation)	MS2	0	98.3527	13.0646	5126	5126	5125	FP030521_18.raw	0/0		8.2959	701.462	701.462	3.6	5.05942e-09	1.30889e-09	0	0
FALSE	High	PMI-Byonic	PMI-Byonic (A2)	A	2	Unambiguous	ICRCPPGFHGPTCRQDVNECSQNPGLCRHGGTCHNEIGSY	[Y].IcRcPPGFHGPtcRQDVNEcSQNPGLcRHGGTcHNEIGSY.[R]	C2(Carbamidomethyl); C4(Carbamidomethyl); T12(Fuc(1)); C13(Carbamidomethyl); C20(Carbamidomethyl); C27(Carbamidomethyl); C33(Carbamidomethyl)	1	1	Q01705	Q01705	Neurogenic locus notch homolog protein 1 OS=Mus musculus OX=10090 GN=Notch1 PE=1 SV=3	2	6	6	1	0	1	1	1	806.019	4831.08	4831.05	6.12687	0.00493321	0	0	3130992	HCD (High Energy Collision Dissociation)	MS2	0.242865	53.3704	12.988	5093	5093	5092	FP030521_18.raw	0/0		6.49862	648.319	648.319	3.6	3.17233e-07	2.63761e-08	0	0
FALSE	High	PMI-Byonic	PMI-Byonic (A2)	A	2	Unambiguous	ICRCPPGFHGPTCRQDVNECSQNPGLCRHGGTCHNEIGSY	[Y].IcRcPPGFHGPtcRQDVNEcSQNPGLcRHGGTcHNEIGSY.[R]	C2(Carbamidomethyl); C4(Carbamidomethyl); T12(Fuc(1)); C13(Carbamidomethyl); C20(Carbamidomethyl); C27(Carbamidomethyl); C33(Carbamidomethyl)	1	1	Q01705	Q01705	Neurogenic locus notch homolog protein 1 OS=Mus musculus OX=10090 GN=Notch1 PE=1 SV=3	2	5	5	1	0	1	1	1	967.622	4834.08	4831.05	627.77	0.606557	0	0	786895	HCD (High Energy Collision Dissociation)	MS2	9.23644	100	12.9495	5077	5077	5070	FP030521_18.raw	0/0		3.29974	482.166	482.166	3.6	0.000501491	5.22037e-05	0	0
FALSE	High	PMI-Byonic	PMI-Byonic (A2)	A	2	Unambiguous	ICRCPPGFHGPTCRQDVNECSQNPGLCRHGGTCHNEIGSY	[Y].IcRcPPGFHGPtcRQDVNEcSQNPGLcRHGGTcHNEIGSY.[R]	C2(Carbamidomethyl); C4(Carbamidomethyl); T12(Fuc(1)); C13(Carbamidomethyl); C20(Carbamidomethyl); C27(Carbamidomethyl); C33(Carbamidomethyl)	1	1	Q01705	Q01705	Neurogenic locus notch homolog protein 1 OS=Mus musculus OX=10090 GN=Notch1 PE=1 SV=3	2	6	6	1	0	1	1	1	806.518	4834.07	4831.05	626.2	0.504201	0	0	173504	HCD (High Energy Collision Dissociation)	MS2	23.5158	100	12.8747	5045	5045	5037	FP030521_18.raw	0/0		0.0252329	68.2661	68.2661	3.6	0.943555	0.00746268	0.00602409	0
FALSE	High	PMI-Byonic	PMI-Byonic (A2)	A	2	Unambiguous	HGPTCRQDVNECSQNPGL	[F].HGPtcRQDVNEcsQNPGL.[C]	T4(HexNAc(1)Hex(1)Fuc(1)NeuAc(1)); C5(Carbamidomethyl); C12(Carbamidomethyl); S13(HexNAc(1)Hex(1)Fuc(1)NeuAc(1))	1	1	Q01705	Q01705	Neurogenic locus notch homolog protein 1 OS=Mus musculus OX=10090 GN=Notch1 PE=1 SV=3	0	3	3	1	0	1	1	1	1225.49	3674.45	3673.46	268.856	0.329211	0	0	965669	HCD (High Energy Collision Dissociation)	MS2	0	100	18.6759	7541	7541	7534	FP030521_18.raw	0/0		0.508506	11.517	11.517	11.517	0.310095	0.00746268	0.00666666	0.0188679
FALSE	High	PMI-Byonic	PMI-Byonic (A2)	A	2	Unambiguous	RCACRATHTGPHCELPY	[Y].RcAcRATHTGPHcELPY.[V]	C2(Carbamidomethyl); C4(Carbamidomethyl); C13(Carbamidomethyl)	1	1	Q01705	Q01705	Neurogenic locus notch homolog protein 1 OS=Mus musculus OX=10090 GN=Notch1 PE=1 SV=3	0	4	4	1	0	1	1	1	522.236	2085.92	2085.92	2.69644	0.00140614	0	0	181901	HCD (High Energy Collision Dissociation)	MS2	12.478	100	7.27934	2703	2703	2700	FP030521_18.raw	0/0		0.0180107	8.06107	8.06107	8.06107	0.959377	0.00746268	0.00591716	0.015625
FALSE	High	PMI-Byonic	PMI-Byonic (A2)	A	2	Unambiguous	RCACRATHTGPHCELPY	[Y].RcAcRATHTGPHcELPY.[V]	C2(Carbamidomethyl); C4(Carbamidomethyl); C13(Carbamidomethyl)	1	1	Q01705	Q01705	Neurogenic locus notch homolog protein 1 OS=Mus musculus OX=10090 GN=Notch1 PE=1 SV=3	0	4	4	1	0	1	1	1	522.236	2085.92	2085.92	3.51574	0.00183338	0	0	568910	HCD (High Energy Collision Dissociation)	MS2	4.6975	100	7.04935	2610	2610	2609	FP030521_18.raw	0/0		0.0296107	73.3931	73.3931	73.3931	0.934091	0.00746268	0.00609756	0.015625
FALSE	High	PMI-Byonic	PMI-Byonic (A2)	A	2	Unambiguous	RCACRATHTGPHCELPY	[Y].RcAcRATHTGPHcELPY.[V]	C2(Carbamidomethyl); C4(Carbamidomethyl); C13(Carbamidomethyl)	1	1	Q01705	Q01705	Neurogenic locus notch homolog protein 1 OS=Mus musculus OX=10090 GN=Notch1 PE=1 SV=3	0	2	2	1	0	1	1	1	522.884	1044.76	2085.92	-499136	-520.578	0	0	35111.1	HCD (High Energy Collision Dissociation)	MS2	90.5297	100	6.71995	2475	2475	2473	FP030521_18.raw	0/0		0.0154834	31.4813	31.4813	31.4813	0.964976	0.00746268	0.00588235	0.015625
FALSE	High	PMI-Byonic	PMI-Byonic (A2)	A	2	Unambiguous	RCACRATHTGPHCELPY	[Y].RcAcRATHTGPHcELPY.[V]	C2(Carbamidomethyl); C4(Carbamidomethyl); C13(Carbamidomethyl)	1	1	Q01705	Q01705	Neurogenic locus notch homolog protein 1 OS=Mus musculus OX=10090 GN=Notch1 PE=1 SV=3	0	4	4	1	0	1	1	1	522.237	2085.92	2085.92	3.98391	0.00207752	0	0	619865	HCD (High Energy Collision Dissociation)	MS2	4.59067	100	6.94473	2567	2567	2566	FP030521_18.raw	0/0		0.0255028	53.7513	53.7513	53.7513	0.942969	0.00746268	0.0060606	0.015625
FALSE	High	PMI-Byonic	PMI-Byonic (A2)	A	2	Unambiguous	RCACRATHTGPHCELPY	[Y].RcAcRATHTGPHcELPY.[V]	C2(Carbamidomethyl); C4(Carbamidomethyl); C13(Carbamidomethyl)	1	1	Q01705	Q01705	Neurogenic locus notch homolog protein 1 OS=Mus musculus OX=10090 GN=Notch1 PE=1 SV=3	0	4	4	1	0	1	1	1	522.236	2085.92	2085.92	3.16461	0.00165028	0	0	298672	HCD (High Energy Collision Dissociation)	MS2	3.98663	100	7.16717	2657	2657	2655	FP030521_18.raw	0/0		0.0154834	42.38	42.38	42.38	0.964976	0.00746268	0.00584795	0.015625
FALSE	High	PMI-Byonic	PMI-Byonic (A2)	A	2	Unambiguous	NCRCPPEWTGQYCTEDVDECQLMPNACQNGGTCHNTHGGY	[Y].NcRcPPEWTGQYctEDVDEcQLMPNAcQNGGTcHnTHGGY.[N]	C2(Carbamidomethyl); C4(Carbamidomethyl); C13(Carbamidomethyl); T14(Fuc(1)); C20(Carbamidomethyl); C27(Carbamidomethyl); C33(Carbamidomethyl); N35(Oxidation)	1	1	Q01705	Q01705	Neurogenic locus notch homolog protein 1 OS=Mus musculus OX=10090 GN=Notch1 PE=1 SV=3	3	4	4	1	0	1	1	1	1234.74	4935.92	4935.89	5.48048	0.00676277	0	0	139017	HCD (High Energy Collision Dissociation)	MS2	0	100	17.593	7075	7075	7072	FP030521_18.raw	0/0		13.0556	919.169	919.169	5.14822	8.79794e-14	6.92406e-14	0	0
FALSE	High	PMI-Byonic	PMI-Byonic (A2)	A	2	Unambiguous	NCRCPPEWTGQY	[Y].NcRcPPEWTGQY.[C]	C2(Carbamidomethyl); C4(Carbamidomethyl)	1	1	Q01705	Q01705	Neurogenic locus notch homolog protein 1 OS=Mus musculus OX=10090 GN=Notch1 PE=1 SV=3	1	2	2	1	0	1	1	1	784.329	1567.65	1567.64	6.37955	0.00500042	0	0	306935	HCD (High Energy Collision Dissociation)	MS2	0	100	15.0973	6002	6002	5994	FP030521_18.raw	0/0		5.82276	452.94	382.974	382.974	1.50399e-06	2.7883e-07	0	0
FALSE	High	PMI-Byonic	PMI-Byonic (A2)	A	2	Unambiguous	NCRCPPEWTGQY	[Y].NcRcPPEWTGQY.[C]	C2(Carbamidomethyl); C4(Carbamidomethyl)	1	1	Q01705	Q01705	Neurogenic locus notch homolog protein 1 OS=Mus musculus OX=10090 GN=Notch1 PE=1 SV=3	1	2	2	1	0	1	1	1	784.329	1567.65	1567.64	5.99021	0.00469525	0	0	223077	HCD (High Energy Collision Dissociation)	MS2	16.0673	100	15.2238	6057	6057	6049	FP030521_18.raw	0/0		5.59235	384.797	384.797	384.797	2.55655e-06	4.12645e-07	0	0
FALSE	High	PMI-Byonic	PMI-Byonic (A2)	A	2	Unambiguous	NCRCPPEWTGQYCTEDVDECQLMPNACQNGGTCHNTHGGY	[Y].NcRcPPEWTGQYctEDVDEcQLMPNAcQNGGTcHnTHGGY.[N]	C2(Carbamidomethyl); C4(Carbamidomethyl); C13(Carbamidomethyl); T14(HexNAc(1)Hex(1)Fuc(1)); C20(Carbamidomethyl); C27(Carbamidomethyl); C33(Carbamidomethyl); N35(Oxidation)	1	1	Q01705	Q01705	Neurogenic locus notch homolog protein 1 OS=Mus musculus OX=10090 GN=Notch1 PE=1 SV=3	3	4	4	1	0	1	1	1	1326.02	5301.05	5301.03	4.85082	0.00642859	0	0	192684	HCD (High Energy Collision Dissociation)	MS2	0	100	17.5158	7042	7042	7039	FP030521_18.raw	0/0		4.96032	467.071	467.071	3.2	1.09567e-05	2.09487e-06	0	0
FALSE	High	PMI-Byonic	PMI-Byonic (A2)	A	2	Unambiguous	NCRCPPEWTGQYCTEDVDECQLMPNACQNGGTCHNTHGGY	[Y].NcRcPPEWTGQYctEDVDEcQLMPNAcQNGGTcHnTHGGY.[N]	C2(Carbamidomethyl); C4(Carbamidomethyl); C13(Carbamidomethyl); T14(HexNAc(1)Hex(1)Fuc(1)); C20(Carbamidomethyl); C27(Carbamidomethyl); C33(Carbamidomethyl); N35(Oxidation)	1	1	Q01705	Q01705	Neurogenic locus notch homolog protein 1 OS=Mus musculus OX=10090 GN=Notch1 PE=1 SV=3	3	5	5	1	0	1	1	1	1061.42	5303.07	5301.03	385.231	0.408424	0	0	469892	HCD (High Energy Collision Dissociation)	MS2	0	100	17.5266	7047	7047	7039	FP030521_18.raw	0/0		13.2966	952.185	952.185	3.2	5.05087e-14	5.05037e-14	0	0
FALSE	High	PMI-Byonic	PMI-Byonic (A2)	A	2	Unambiguous	NCRCPPEWTGQYCTEDVDECQLMPNACQNGGTCHNTHGGY	[Y].NcRcPPEWTGQYctEDVDEcqLMPNAcQNGGTcHNTHGGY.[N]	C2(Carbamidomethyl); C4(Carbamidomethyl); C13(Carbamidomethyl); T14(HexNAc(1)Hex(1)Fuc(1)); C20(Carbamidomethyl); Q21(Deamidated); C27(Carbamidomethyl); C33(Carbamidomethyl)	1	1	Q01705	Q01705	Neurogenic locus notch homolog protein 1 OS=Mus musculus OX=10090 GN=Notch1 PE=1 SV=3	3	4	4	1	0	1	1	1	1322.02	5285.07	5286.02	-178.638	-0.236071	0	0	0	HCD (High Energy Collision Dissociation)	MS2		100	17.5694	7065	7065	7061	FP030521_18.raw	0/0		0.53491	36.1666	36.1666	1.68942	0.291803	0.00746268	0.0067114	0.0192307
FALSE	High	PMI-Byonic	PMI-Byonic (A2)	A	2	Unambiguous	NCRCPPEWTGQYCTEDVDECQLMPNACQNGGTCHNTHGGY	[Y].NcRcPPEWTGQYctEDVDEcQLMPNAcQNGGTcHnTHGGY.[N]	C2(Carbamidomethyl); C4(Carbamidomethyl); C13(Carbamidomethyl); T14(HexNAc(1)Hex(1)Fuc(1)); C20(Carbamidomethyl); C27(Carbamidomethyl); C33(Carbamidomethyl); N35(Oxidation)	1	1	Q01705	Q01705	Neurogenic locus notch homolog protein 1 OS=Mus musculus OX=10090 GN=Notch1 PE=1 SV=3	3	4	4	1	0	1	1	1	1326.02	5301.07	5301.03	7.52203	0.00996863	0	0	367592	HCD (High Energy Collision Dissociation)	MS2	38.7856	100	17.6408	7095	7095	7094	FP030521_18.raw	0/0		8.38456	660.719	660.719	3.2	4.12519e-09	9.67935e-10	0	0
FALSE	High	PMI-Byonic	PMI-Byonic (A2)	A	2	Unambiguous	NCRCPPEWTGQYCTEDVDECQLMPNACQNGGTCHNTHGGY	[Y].NcRcPPEWTGQYctEDVDEcQLMPNAcQNGGTcHnTHGGY.[N]	C2(Carbamidomethyl); C4(Carbamidomethyl); C13(Carbamidomethyl); T14(HexNAc(1)Fuc(1)); C20(Carbamidomethyl); C27(Carbamidomethyl); C33(Carbamidomethyl); N35(Oxidation)	1	1	Q01705	Q01705	Neurogenic locus notch homolog protein 1 OS=Mus musculus OX=10090 GN=Notch1 PE=1 SV=3	3	4	4	1	0	1	1	1	1285.51	5139.01	5138.97	7.58655	0.00974677	0	0	67870.1	HCD (High Energy Collision Dissociation)	MS2	5.12975	100	17.548	7056	7056	7050	FP030521_18.raw	0/0		1.11822	71.5012	71.5012	0	0.0761694	0.00746268	0.00719424	0
FALSE	High	PMI-Byonic	PMI-Byonic (A2)	A	2	Unambiguous	NCRCPPEWTGQYCTEDVDECQLMPNACQNGGTCHNTHGGY	[Y].NcRcPPEWTGQYctEDVDEcQLMPNAcQNGGTcHnTHGGY.[N]	C2(Carbamidomethyl); C4(Carbamidomethyl); C13(Carbamidomethyl); T14(Fuc(1)); C20(Carbamidomethyl); C27(Carbamidomethyl); C33(Carbamidomethyl); N35(Oxidation)	1	1	Q01705	Q01705	Neurogenic locus notch homolog protein 1 OS=Mus musculus OX=10090 GN=Notch1 PE=1 SV=3	3	4	4	1	0	1	1	1	1234.73	4935.9	4935.89	1.32565	0.00163582	0	0	652426	HCD (High Energy Collision Dissociation)	MS2	0	100	17.7191	7129	7129	7127	FP030521_18.raw	0/0		12.0558	885.269	885.269	0.8	8.79356e-13	3.3927e-13	0	0
FALSE	High	PMI-Byonic	PMI-Byonic (A2)	A	2	Unambiguous	NCRCPPEWTGQYCTEDVDECQLMPNACQNGGTCHNTHGGY	[Y].NcRcPPEWTGQYctEDVDEcqLMPNAcQNGGTcHnTHGGY.[N]	C2(Carbamidomethyl); C4(Carbamidomethyl); C13(Carbamidomethyl); T14(HexNAc(1)Hex(1)Fuc(1)); C20(Carbamidomethyl); Q21(Deamidated); C27(Carbamidomethyl); C33(Carbamidomethyl); N35(Oxidation)	1	1	Q01705	Q01705	Neurogenic locus notch homolog protein 1 OS=Mus musculus OX=10090 GN=Notch1 PE=1 SV=3	3	4	4	1	0	1	1	1	1327.27	5306.06	5302.01	764.413	1.01323	0	0	1.21435e+06	HCD (High Energy Collision Dissociation)	MS2	28.8318	100	17.7844	7158	7158	7149	FP030521_18.raw	0/0		0.91795	40.2572	40.2572	0	0.120795	0.00746268	0.00709219	0.02
FALSE	High	PMI-Byonic	PMI-Byonic (A2)	A	2	Unambiguous	NCRCPPEWTGQYCTEDVDECQLMPNACQNGGTCHNTHGGY	[Y].NcRcPPEWTGQYctEDVDEcQLMPNAcQNGGTcHnTHGGY.[N]	C2(Carbamidomethyl); C4(Carbamidomethyl); C13(Carbamidomethyl); T14(Fuc(1)); C20(Carbamidomethyl); C27(Carbamidomethyl); C33(Carbamidomethyl); N35(Oxidation)	1	1	Q01705	Q01705	Neurogenic locus notch homolog protein 1 OS=Mus musculus OX=10090 GN=Notch1 PE=1 SV=3	3	4	4	1	0	1	1	1	1234.99	4936.93	4935.89	209.067	0.257983	0	0	300052	HCD (High Energy Collision Dissociation)	MS2	3.95816	100	17.8846	7201	7201	7193	FP030521_18.raw	0/0		2.8401	221.256	221.256	0.8	0.00144511	0.000134965	0	0
FALSE	High	PMI-Byonic	PMI-Byonic (A2)	A	2	Unambiguous	NCRCPPEWTGQYCTEDVDECQLMPNACQNGGTCHNTHGGY	[Y].NcRcPPEWTGQYctEDVDEcQLMPnAcQNGGTcHnTHGGY.[N]	C2(Carbamidomethyl); C4(Carbamidomethyl); C13(Carbamidomethyl); T14(Fuc(1)); C20(Carbamidomethyl); N25(Deamidated); C27(Carbamidomethyl); C33(Carbamidomethyl); N35(Oxidation)	1	1	Q01705	Q01705	Neurogenic locus notch homolog protein 1 OS=Mus musculus OX=10090 GN=Notch1 PE=1 SV=3	3	4	4	1	0	1	1	1	1234.99	4936.93	4936.88	11.0908	0.0136885	0	0	184478	HCD (High Energy Collision Dissociation)	MS2	0	100	18.0808	7284	7284	7281	FP030521_18.raw	0/0		4.72992	364.469	364.469	0	1.86245e-05	3.29499e-06	0	0
FALSE	High	PMI-Byonic	PMI-Byonic (A2)	A	2	Unambiguous	NCRCPPEWTGQYCTEDVDECQLMPNACQNGGTCHNTHGGY	[Y].NcRcPPEWTGQYctEDVDEcQLMPNAcQNGGTcHnTHGGY.[N]	C2(Carbamidomethyl); C4(Carbamidomethyl); C13(Carbamidomethyl); T14(HexNAc(1)Fuc(1)); C20(Carbamidomethyl); C27(Carbamidomethyl); C33(Carbamidomethyl); N35(Oxidation)	1	1	Q01705	Q01705	Neurogenic locus notch homolog protein 1 OS=Mus musculus OX=10090 GN=Notch1 PE=1 SV=3	3	4	4	1	0	1	1	1	1285.51	5139	5138.97	5.26398	0.00676287	0	0	0	HCD (High Energy Collision Dissociation)	MS2		100	17.6665	7106	7106	7105	FP030521_18.raw	0/0		4.96032	447.65	447.65	0	1.09567e-05	2.2378e-06	0	0
FALSE	High	PMI-Byonic	PMI-Byonic (A2)	A	2	Unambiguous	NCVCVNGWTGEDCSENIDDCASAACF	[Y].NcVcVnGWTGEDcSENIDDcASAAcF.[Q]	C2(Carbamidomethyl); C4(Carbamidomethyl); N6(Deamidated); C13(Carbamidomethyl); C20(Carbamidomethyl); C25(Carbamidomethyl)	1	1	Q01705	Q01705	Neurogenic locus notch homolog protein 1 OS=Mus musculus OX=10090 GN=Notch1 PE=1 SV=3	1	3	3	1	0	1	1	1	1004.71	3012.11	3012.08	8.89168	0.0089275	0	0	219279	HCD (High Energy Collision Dissociation)	MS2	19.3677	100	21.8262	8889	8889	8887	FP030521_18.raw	0/0		0.209568	151.692	151.692	49.687	0.617209	0.00746268	0.00636942	0.0172413
FALSE	High	PMI-Byonic	PMI-Byonic (A2)	A	2	Ambiguous	NCVCVNGWTGEDCSENIDDCASAACF	[Y].NcVcVNGWTGEDcSEnIDDcASAAcF.[Q]	C2(Carbamidomethyl); C4(Carbamidomethyl); C13(Carbamidomethyl); N16(Deamidated); C20(Carbamidomethyl); C25(Carbamidomethyl)	1	1	Q01705	Q01705	Neurogenic locus notch homolog protein 1 OS=Mus musculus OX=10090 GN=Notch1 PE=1 SV=3	1	3	3		0	2	2	2	1004.38	3011.12	3012.08	-319.984	-0.321273	0	0	204452	HCD (High Energy Collision Dissociation)	MS2	0	100	21.5665	8779	8779	8777	FP030521_18.raw	0/0		1.17052	328.027	328.027	2.34577	0.0675274	0.00746268	0.00724637	0.0204081
FALSE	High	PMI-Byonic	PMI-Byonic (A2)	A	2	Unambiguous	NCVCVNGWTGEDCSENIDDCASAACF	[Y].NcVcVNGWTGEDcSENIDDcASAAcF.[Q]	C2(Carbamidomethyl); C4(Carbamidomethyl); C13(Carbamidomethyl); C20(Carbamidomethyl); C25(Carbamidomethyl)	1	1	Q01705	Q01705	Neurogenic locus notch homolog protein 1 OS=Mus musculus OX=10090 GN=Notch1 PE=1 SV=3	1	3	3	1	0	1	1	1	1004.38	3011.12	3011.1	6.70782	0.00673264	0	0	365492	HCD (High Energy Collision Dissociation)	MS2	0	100	21.4405	8726	8726	8722	FP030521_18.raw	0/0		2.85574	425.106	425.106	425.106	0.00139399	0.000121993	0	0
FALSE	High	PMI-Byonic	PMI-Byonic (A2)	A	2	Ambiguous	NCVCVNGWTGEDCSENIDDCASAACF	[Y].NcVcVNGWTGEDcSENIDDcASAAcF.[Q]	C2(Carbamidomethyl); C4(Carbamidomethyl); C13(Carbamidomethyl); C20(Carbamidomethyl); C25(Carbamidomethyl)	1	1	Q01705	Q01705	Neurogenic locus notch homolog protein 1 OS=Mus musculus OX=10090 GN=Notch1 PE=1 SV=3	1	3	3	0.5165	0	1	1	1	1004.38	3011.12	3011.1	6.70782	0.00673264	0	0	204452	HCD (High Energy Collision Dissociation)	MS2	0	100	21.5665	8779	8779	8777	FP030521_18.raw	0/0		2.42036	354.518	354.518	354.518	0.00379877	0.000272584	0	0
FALSE	High	PMI-Byonic	PMI-Byonic (A2)	A	2	Unambiguous	QGATCHDRVASF	[F].QGATcHDRVASF.[Y]	C5(Carbamidomethyl)	1	1	Q01705	Q01705	Neurogenic locus notch homolog protein 1 OS=Mus musculus OX=10090 GN=Notch1 PE=1 SV=3	0	3	3	1	0	1	1	1	450.209	1348.61	1348.61	3.94281	0.00177243	0	0	426097	HCD (High Energy Collision Dissociation)	MS2	38.5077	100	5.99554	2190	2190	2187	FP030521_18.raw	0/0		2.80799	329.421	241.734	241.734	0.00155601	0.000148761	0	0
FALSE	High	PMI-Byonic	PMI-Byonic (A2)	A	2	Unambiguous	QGATCHDRVASF	[F].QGATcHDRVASF.[Y]	C5(Carbamidomethyl)	1	1	Q01705	Q01705	Neurogenic locus notch homolog protein 1 OS=Mus musculus OX=10090 GN=Notch1 PE=1 SV=3	0	3	3	1	0	1	1	1	450.209	1348.61	1348.61	4.35013	0.00195554	0	0	288754	HCD (High Energy Collision Dissociation)	MS2	38.8053	100	5.88508	2146	2146	2143	FP030521_18.raw	0/0		1.81494	190.126	143.618	143.618	0.0153131	0.0011942	0	0
FALSE	High	PMI-Byonic	PMI-Byonic (A2)	A	2	Unambiguous	QGATCHDRVASF	[F].QGATcHDRVASF.[Y]	C5(Carbamidomethyl)	1	1	Q01705	Q01705	Neurogenic locus notch homolog protein 1 OS=Mus musculus OX=10090 GN=Notch1 PE=1 SV=3	0	3	3	1	0	1	1	1	450.209	1348.61	1348.61	3.80704	0.0017114	0	0	179776	HCD (High Energy Collision Dissociation)	MS2	39.6046	100	5.76565	2097	2097	2095	FP030521_18.raw	0/0		0.273331	26.911	26.911	26.911	0.532928	0.00746268	0.00645161	0
FALSE	High	PMI-Byonic	PMI-Byonic (A2)	A	2	Unambiguous	QGATCHDRVASF	[F].QGATcHDRVAsF.[Y]	C5(Carbamidomethyl); S11(Fuc(1))	1	1	Q01705	Q01705	Neurogenic locus notch homolog protein 1 OS=Mus musculus OX=10090 GN=Notch1 PE=1 SV=3	0	3	3	1	0	1	1	1	498.895	1494.67	1494.66	3.68906	0.00183797	0	0	8967243	HCD (High Energy Collision Dissociation)	MS2	1.6563	18.2398	6.77837	2499	2499	2498	FP030521_18.raw	0/0		10.2092	715.112	619.583	15.2078	6.17723e-11	1.86861e-11	0	0
FALSE	High	PMI-Byonic	PMI-Byonic (A2)	A	2	Unambiguous	QGATCHDRVASF	[F].QGAtcHDRVASF.[Y]	T4(Fuc(1)); C5(Carbamidomethyl)	1	1	Q01705	Q01705	Neurogenic locus notch homolog protein 1 OS=Mus musculus OX=10090 GN=Notch1 PE=1 SV=3	0	2	2	1	0	1	1	1	747.839	1494.67	1494.66	3.88181	0.002901	0	0	295615	HCD (High Energy Collision Dissociation)	MS2	8.66131	100	6.82097	2517	2517	2516	FP030521_18.raw	0/0		2.41439	184.002	184.002	9.2	0.00385134	0.000305416	0	0
FALSE	High	PMI-Byonic	PMI-Byonic (A2)	A	2	Unambiguous	QGATCHDRVASF	[F].QGATcHDRVAsF.[Y]	C5(Carbamidomethyl); S11(Fuc(1))	1	1	Q01705	Q01705	Neurogenic locus notch homolog protein 1 OS=Mus musculus OX=10090 GN=Notch1 PE=1 SV=3	0	3	3	1	0	1	1	1	498.895	1494.67	1494.66	3.26028	0.00162434	0	0	9766643	HCD (High Energy Collision Dissociation)	MS2	0.591429	17.4498	6.88538	2543	2543	2542	FP030521_18.raw	0/0		8.20921	633.743	563.315	21.4589	6.17723e-09	2.49379e-09	0	0
FALSE	High	PMI-Byonic	PMI-Byonic (A2)	A	2	Unambiguous	QGATCHDRVASF	[F].QGAtcHDRVASF.[Y]	T4(HexNAc(1)Hex(1)Fuc(1)); C5(Carbamidomethyl)	1	1	Q01705	Q01705	Neurogenic locus notch homolog protein 1 OS=Mus musculus OX=10090 GN=Notch1 PE=1 SV=3	0	3	3	1	0	1	1	1	620.606	1859.8	1859.8	3.54235	0.00219602	0	0	129847	HCD (High Energy Collision Dissociation)	MS2	32.5573	100	6.92213	2558	2558	2553	FP030521_18.raw	0/0		1.77345	88.274	88.274	9.2	0.0168479	0.00132147	0	0
FALSE	High	PMI-Byonic	PMI-Byonic (A2)	A	2	Unambiguous	QGATCHDRVASF	[F].QGAtcHDRVASF.[Y]	T4(Fuc(1)); C5(Carbamidomethyl)	1	1	Q01705	Q01705	Neurogenic locus notch homolog protein 1 OS=Mus musculus OX=10090 GN=Notch1 PE=1 SV=3	0	2	2	1	0	1	1	1	747.839	1494.67	1494.66	3.80014	0.00283997	0	0	275937	HCD (High Energy Collision Dissociation)	MS2	0	100	6.71779	2474	2474	2473	FP030521_18.raw	0/0		2.98173	254.956	254.956	9.2	0.00104296	0.000109273	0	0
FALSE	High	PMI-Byonic	PMI-Byonic (A2)	A	2	Unambiguous	QGATCHDRVASF	[F].QGATcHDRVASF.[Y]	C5(Carbamidomethyl)	1	1	Q01705	Q01705	Neurogenic locus notch homolog protein 1 OS=Mus musculus OX=10090 GN=Notch1 PE=1 SV=3	0	3	3	1	0	1	1	1	450.209	1348.61	1348.61	3.73915	0.00168088	0	0	793357	HCD (High Energy Collision Dissociation)	MS2	18.5637	100	6.10294	2233	2233	2232	FP030521_18.raw	0/0		3.48932	401.804	288.088	288.088	0.000324101	3.0407e-05	0	0
FALSE	High	PMI-Byonic	PMI-Byonic (A2)	A	2	Unambiguous	QGATCHDRVASF	[F].QGAtcHDRVASF.[Y]	T4(Fuc(1)); C5(Carbamidomethyl)	1	1	Q01705	Q01705	Neurogenic locus notch homolog protein 1 OS=Mus musculus OX=10090 GN=Notch1 PE=1 SV=3	0	3	3	1	0	1	1	1	498.895	1494.67	1494.66	4.05657	0.00202107	0	0	140892	HCD (High Energy Collision Dissociation)	MS2	30.1071	100	6.24416	2289	2289	2288	FP030521_18.raw	0/0		1.31079	52.407	52.407	9.2	0.0488894	0.0035418	0	0
FALSE	Medium	PMI-Byonic	PMI-Byonic (A2)	A	2	Unambiguous	QGATCHDRVASF	[F].QGATcHDRVASF.[Y]	C5(Carbamidomethyl)	1	1	Q01705	Q01705	Neurogenic locus notch homolog protein 1 OS=Mus musculus OX=10090 GN=Notch1 PE=1 SV=3	0	2	2		0	1	1	1	674.808	1348.61	1348.61	1.44097	0.000971648	0	0	79041.1	HCD (High Energy Collision Dissociation)	MS2	14.2312	100	6.22188	2280	2280	2279	FP030521_18.raw	0/0		0.00346041	2.28992	2.28992	2.28992	0.992064	0.0114286	0.0112359	0
FALSE	High	PMI-Byonic	PMI-Byonic (A2)	A	2	Unambiguous	QGATCHDRVASF	[F].QGATcHDRVASF.[Y]	C5(Carbamidomethyl)	1	1	Q01705	Q01705	Neurogenic locus notch homolog protein 1 OS=Mus musculus OX=10090 GN=Notch1 PE=1 SV=3	0	3	3	1	0	1	1	1	450.208	1348.61	1348.61	3.26394	0.00146726	0	0	1.09049e+06	HCD (High Energy Collision Dissociation)	MS2	9.48052	85.4388	6.31525	2316	2316	2315	FP030521_18.raw	0/0		3.74102	440.624	292.457	292.457	0.000181542	1.69057e-05	0	0
FALSE	High	PMI-Byonic	PMI-Byonic (A2)	A	2	Unambiguous	QGATCHDRVASF	[F].QGAtcHDRVASF.[Y]	T4(Fuc(1)); C5(Carbamidomethyl)	1	1	Q01705	Q01705	Neurogenic locus notch homolog protein 1 OS=Mus musculus OX=10090 GN=Notch1 PE=1 SV=3	0	3	3	1	0	1	1	1	498.895	1494.67	1494.66	4.17908	0.00208211	0	0	467753	HCD (High Energy Collision Dissociation)	MS2	14.4737	100	6.34783	2328	2328	2327	FP030521_18.raw	0/0		6.01677	437.793	437.793	12.4251	9.62112e-07	1.39565e-07	0	0
FALSE	High	PMI-Byonic	PMI-Byonic (A2)	A	2	Unambiguous	QGATCHDRVASF	[F].QGATcHDRVASF.[Y]	C5(Carbamidomethyl)	1	1	Q01705	Q01705	Neurogenic locus notch homolog protein 1 OS=Mus musculus OX=10090 GN=Notch1 PE=1 SV=3	0	3	3	1	0	1	1	1	450.209	1348.61	1348.61	3.53549	0.00158933	0	0	969115	HCD (High Energy Collision Dissociation)	MS2	3.98866	90.0095	6.42305	2358	2358	2357	FP030521_18.raw	0/0		4.44147	485.566	319.085	319.085	3.6185e-05	4.87035e-06	0	0
FALSE	High	PMI-Byonic	PMI-Byonic (A2)	A	2	Unambiguous	QGATCHDRVASF	[F].QGATcHDRVAsF.[Y]	C5(Carbamidomethyl); S11(Fuc(1))	1	1	Q01705	Q01705	Neurogenic locus notch homolog protein 1 OS=Mus musculus OX=10090 GN=Notch1 PE=1 SV=3	0	3	3	1	0	1	1	1	498.895	1494.67	1494.66	3.68906	0.00183797	0	0	1.4547e+06	HCD (High Energy Collision Dissociation)	MS2	5.44893	100	6.45694	2372	2372	2371	FP030521_18.raw	0/0		8.20921	640	601.354	14.6689	6.17723e-09	1.96759e-09	0	0
FALSE	High	PMI-Byonic	PMI-Byonic (A2)	A	2	Unambiguous	QGATCHDRVASF	[F].QGATcHDRVASF.[Y]	C5(Carbamidomethyl)	1	1	Q01705	Q01705	Neurogenic locus notch homolog protein 1 OS=Mus musculus OX=10090 GN=Notch1 PE=1 SV=3	0	3	3	1	0	1	1	1	450.208	1348.61	1348.61	3.26394	0.00146726	0	0	768428	HCD (High Energy Collision Dissociation)	MS2	5.16791	100	6.53413	2401	2401	2400	FP030521_18.raw	0/0		5.04511	419.341	371.578	371.578	9.01346e-06	1.80208e-06	0	0
FALSE	High	PMI-Byonic	PMI-Byonic (A2)	A	2	Unambiguous	QGATCHDRVASFY	[F].QGAtcHDRVASFY.[C]	T4(HexNAc(1)Hex(1)Fuc(1)NeuAc(1)); C5(Carbamidomethyl)	1	1	Q01705	Q01705	Neurogenic locus notch homolog protein 1 OS=Mus musculus OX=10090 GN=Notch1 PE=1 SV=3	1	3	3	1	0	1	1	1	771.991	2313.96	2313.96	1.71606	0.00132363	0	0	145049	HCD (High Energy Collision Dissociation)	MS2	18.0124	100	14.2289	5625	5625	5620	FP030521_18.raw	0/0		1.56633	57.8598	49.028	10.4	0.0271437	0.00237964	0	0
FALSE	High	PMI-Byonic	PMI-Byonic (A2)	A	2	Unambiguous	QGATCHDRVASF	[F].QGATcHDRVAsF.[Y]	C5(Carbamidomethyl); S11(Fuc(1))	1	1	Q01705	Q01705	Neurogenic locus notch homolog protein 1 OS=Mus musculus OX=10090 GN=Notch1 PE=1 SV=3	0	3	3	1	0	1	1	1	498.895	1494.67	1494.66	3.99532	0.00199055	0	0	3.61731e+06	HCD (High Energy Collision Dissociation)	MS2	2.78386	41.9938	6.56622	2413	2413	2412	FP030521_18.raw	0/0		8.20921	644.196	594.149	15.3477	6.17723e-09	2.24823e-09	0	0
FALSE	High	PMI-Byonic	PMI-Byonic (A2)	A	2	Unambiguous	QGATCHDRVASF	[F].QGAtcHDRVASF.[Y]	T4(Fuc(1)); C5(Carbamidomethyl)	1	1	Q01705	Q01705	Neurogenic locus notch homolog protein 1 OS=Mus musculus OX=10090 GN=Notch1 PE=1 SV=3	0	2	2	1	0	1	1	1	747.839	1494.67	1494.66	4.29016	0.00320618	0	0	170225	HCD (High Energy Collision Dissociation)	MS2	0	100	6.61486	2433	2433	2432	FP030521_18.raw	0/0		1.62923	143.026	143.026	9.2	0.0234838	0.0018	0	0
FALSE	High	PMI-Byonic	PMI-Byonic (A2)	A	2	Unambiguous	QGATCHDRVASF	[F].QGAtcHDRVAsF.[Y]	T4(Fuc(1)); C5(Carbamidomethyl); S11(Fuc(1))	1	1	Q01705	Q01705	Neurogenic locus notch homolog protein 1 OS=Mus musculus OX=10090 GN=Notch1 PE=1 SV=3	0	2	2	1	0	1	1	1	820.858	1640.71	1640.72	-8.02478	-0.00658322	0	0	597339	HCD (High Energy Collision Dissociation)	MS2	10.8643	100	15.3459	6109	6109	6104	FP030521_18.raw	0/0		0.00953928	58.3669	58.3669	58.3669	0.978274	0.00746268	0.00574712	0.0147059
FALSE	High	PMI-Byonic	PMI-Byonic (A2)	A	2	Unambiguous	QGATCHDRVASF	[F].QGATcHDRVAsF.[Y]	C5(Carbamidomethyl); S11(Fuc(1))	1	1	Q01705	Q01705	Neurogenic locus notch homolog protein 1 OS=Mus musculus OX=10090 GN=Notch1 PE=1 SV=3	0	3	3	1	0	1	1	1	498.895	1494.67	1494.66	3.26028	0.00162434	0	0	6308163	HCD (High Energy Collision Dissociation)	MS2	2.63251	26.9398	6.6694	2456	2456	2455	FP030521_18.raw	0/0		9.20921	669.684	611.618	13.3252	6.17723e-10	1.18835e-10	0	0
FALSE	High	PMI-Byonic	PMI-Byonic (A2)	A	2	Unambiguous	QGATCHDRVASF	[F].QGATcHDRVASF.[Y]	C5(Carbamidomethyl)	1	1	Q01705	Q01705	Neurogenic locus notch homolog protein 1 OS=Mus musculus OX=10090 GN=Notch1 PE=1 SV=3	0	3	3	1	0	1	1	1	450.208	1348.61	1348.61	2.72085	0.00122312	0	0	503399	HCD (High Energy Collision Dissociation)	MS2	13.4322	100	6.64106	2444	2444	2443	FP030521_18.raw	0/0		4.11251	391.294	302.466	302.466	7.71782e-05	7.4602e-06	0	0
FALSE	High	PMI-Byonic	PMI-Byonic (A2)	A	2	Unambiguous	QGATCHDRVASF	[F].QGATcHDRVASF.[Y]	C5(Carbamidomethyl)	1	1	Q01705	Q01705	Neurogenic locus notch homolog protein 1 OS=Mus musculus OX=10090 GN=Notch1 PE=1 SV=3	0	3	3	1	0	1	1	1	450.209	1348.61	1348.61	3.60338	0.00161985	0	0	949471	HCD (High Energy Collision Dissociation)	MS2	19.5405	87.411	6.20643	2274	2274	2273	FP030521_18.raw	0/0		3.48932	426.695	289.383	289.383	0.000324101	3.37444e-05	0	0
FALSE	High	PMI-Byonic	PMI-Byonic (A2)	A	2	Unambiguous	QGATCHDRVASFY	[F].QGATcHDRVASFY.[C]	C5(Carbamidomethyl)	1	1	Q01705	Q01705	Neurogenic locus notch homolog protein 1 OS=Mus musculus OX=10090 GN=Notch1 PE=1 SV=3	1	3	3	1	0	1	1	1	504.563	1511.67	1511.67	3.00983	0.00151662	0	0	358077	HCD (High Energy Collision Dissociation)	MS2	0	100	11.9619	4654	4654	4652	FP030521_18.raw	0/0		0.887428	110.889	110.889	110.889	0.12959	0.00746268	0.00704225	0
FALSE	High	PMI-Byonic	PMI-Byonic (A2)	A	2	Unambiguous	QGATCHDRVASF	[F].QGATcHDRVAsF.[Y]	C5(Carbamidomethyl); S11(Fuc(1))	1	1	Q01705	Q01705	Neurogenic locus notch homolog protein 1 OS=Mus musculus OX=10090 GN=Notch1 PE=1 SV=3	0	3	3	1	0	1	1	1	498.894	1494.67	1494.66	3.01527	0.00150227	0	0	5774882	HCD (High Energy Collision Dissociation)	MS2	1.1343	23.9034	6.99322	2587	2587	2586	FP030521_18.raw	0/0		8.20921	625.135	563.957	7.63144	6.17723e-09	2.71047e-09	0	0
FALSE	High	PMI-Byonic	PMI-Byonic (A2)	A	2	Unambiguous	QGATCHDRVASF	[F].QGAtcHDRVASF.[Y]	T4(HexNAc(1)Hex(1)Fuc(1)); C5(Carbamidomethyl)	1	1	Q01705	Q01705	Neurogenic locus notch homolog protein 1 OS=Mus musculus OX=10090 GN=Notch1 PE=1 SV=3	0	3	3	1	0	1	1	1	620.605	1859.8	1859.8	2.75472	0.00170774	0	0	214372	HCD (High Energy Collision Dissociation)	MS2	0	100	7.14149	2646	2646	2645	FP030521_18.raw	0/0		3.81681	173.663	173.663	9.2	0.000152471	1.29204e-05	0	0
FALSE	High	PMI-Byonic	PMI-Byonic (A2)	A	2	Unambiguous	QGATCHDRVASF	[F].QGAtcHDRVASF.[Y]	T4(HexNAc(1)Hex(1)Fuc(1)NeuAc(1)); C5(Carbamidomethyl)	1	1	Q01705	Q01705	Neurogenic locus notch homolog protein 1 OS=Mus musculus OX=10090 GN=Notch1 PE=1 SV=3	0	3	3	1	0	1	1	1	717.638	2150.9	2150.89	3.7353	0.00267807	0	0	264777	HCD (High Energy Collision Dissociation)	MS2	12.7435	100	11.2177	4336	4336	4333	FP030521_18.raw	0/0		3.62499	195.498	138.402	11.6	0.000237144	2.41497e-05	0	0
FALSE	High	PMI-Byonic	PMI-Byonic (A2)	A	2	Unambiguous	QGATCHDRVASF	[F].QGATcHDRVAsF.[Y]	C5(Carbamidomethyl); S11(Fuc(1))	1	1	Q01705	Q01705	Neurogenic locus notch homolog protein 1 OS=Mus musculus OX=10090 GN=Notch1 PE=1 SV=3	0	3	3	1	0	1	1	1	498.895	1494.67	1494.66	3.5053	0.00174641	0	0	971021	HCD (High Energy Collision Dissociation)	MS2	2.98258	100	7.20634	2673	2673	2672	FP030521_18.raw	0/0		7.20921	568.077	559.339	1.53797	6.17723e-08	1.27419e-08	0	0
FALSE	High	PMI-Byonic	PMI-Byonic (A2)	A	2	Unambiguous	QGATCHDRVASF	[F].QGAtcHDRVASF.[Y]	T4(HexNAc(1)Hex(1)Fuc(1)); C5(Carbamidomethyl)	1	1	Q01705	Q01705	Neurogenic locus notch homolog protein 1 OS=Mus musculus OX=10090 GN=Notch1 PE=1 SV=3	0	3	3	1	0	1	1	1	620.606	1859.8	1859.8	3.34545	0.00207395	0	0	216362	HCD (High Energy Collision Dissociation)	MS2	0	100	7.24716	2690	2690	2689	FP030521_18.raw	0/0		0.627636	113.948	113.948	9.2	0.235702	0.00746268	0.00689655	0
FALSE	High	PMI-Byonic	PMI-Byonic (A2)	A	2	Unambiguous	QGATCHDRVASFY	[F].QGAtcHDRVASFY.[C]	T4(HexNAc(1)Hex(1)Fuc(1)); C5(Carbamidomethyl)	1	1	Q01705	Q01705	Neurogenic locus notch homolog protein 1 OS=Mus musculus OX=10090 GN=Notch1 PE=1 SV=3	1	3	3	1	0	1	1	1	674.962	2022.87	2022.86	6.04556	0.00407644	0	0	144264	HCD (High Energy Collision Dissociation)	MS2	14.6667	100	11.5294	4470	4470	4465	FP030521_18.raw	0/0		2.2556	185.934	185.934	9.2	0.00555133	0.000436557	0	0
FALSE	High	PMI-Byonic	PMI-Byonic (A2)	A	2	Unambiguous	QGATCHDRVASFY	[F].QGATcHDRVAsFY.[C]	C5(Carbamidomethyl); S11(Fuc(1))	1	1	Q01705	Q01705	Neurogenic locus notch homolog protein 1 OS=Mus musculus OX=10090 GN=Notch1 PE=1 SV=3	1	3	3	1	0	1	1	1	553.25	1657.74	1657.73	5.01712	0.00277234	0	0	711323	HCD (High Energy Collision Dissociation)	MS2	7.19322	100	11.5508	4479	4479	4476	FP030521_18.raw	0/0		6.21544	558.64	558.64	2.9578	6.08917e-07	9.17821e-08	0	0
FALSE	High	PMI-Byonic	PMI-Byonic (A2)	A	2	Unambiguous	QGATCHDRVASF	[F].QGAtcHDRVASF.[Y]	T4(Fuc(1)); C5(Carbamidomethyl)	1	1	Q01705	Q01705	Neurogenic locus notch homolog protein 1 OS=Mus musculus OX=10090 GN=Notch1 PE=1 SV=3	0	3	3	1	0	1	1	1	498.894	1494.67	1494.66	2.28024	0.00113606	0	0	357726	HCD (High Energy Collision Dissociation)	MS2	5.71635	100	7.31759	2719	2719	2716	FP030521_18.raw	0/0		5.34606	408.567	408.567	19.6011	4.50755e-06	9.48137e-07	0	0
FALSE	High	PMI-Byonic	PMI-Byonic (A2)	A	2	Unambiguous	QGATCHDRVASFY	[F].QGATcHDRVAsFY.[C]	C5(Carbamidomethyl); S11(Fuc(1))	1	1	Q01705	Q01705	Neurogenic locus notch homolog protein 1 OS=Mus musculus OX=10090 GN=Notch1 PE=1 SV=3	1	3	3	1	0	1	1	1	553.25	1657.74	1657.73	4.68575	0.00258923	0	0	6.31677e+06	HCD (High Energy Collision Dissociation)	MS2	0.733221	35.9597	11.6755	4532	4532	4531	FP030521_18.raw	0/0		9.9183	703.294	703.294	20.561	1.20698e-10	3.56879e-11	0	0
FALSE	High	PMI-Byonic	PMI-Byonic (A2)	A	2	Unambiguous	QGATCHDRVASFY	[F].QGATcHDRVAsFY.[C]	C5(Carbamidomethyl); S11(Fuc(1))	1	1	Q01705	Q01705	Neurogenic locus notch homolog protein 1 OS=Mus musculus OX=10090 GN=Notch1 PE=1 SV=3	1	2	2	1	0	1	1	1	829.873	1658.74	1657.73	610.507	0.506027	0	0	166356	HCD (High Energy Collision Dissociation)	MS2	42.7794	100	11.6413	4518	4518	4509	FP030521_18.raw	0/0		1.70239	191.869	191.869	5.46551	0.0198431	0.00147083	0	0
FALSE	High	PMI-Byonic	PMI-Byonic (A2)	A	2	Unambiguous	QGATCHDRVASF	[F].QGAtcHDRVASF.[Y]	T4(Fuc(1)); C5(Carbamidomethyl)	1	1	Q01705	Q01705	Neurogenic locus notch homolog protein 1 OS=Mus musculus OX=10090 GN=Notch1 PE=1 SV=3	0	3	3	1	0	1	1	1	498.894	1494.67	1494.66	2.95402	0.00147176	0	0	182793	HCD (High Energy Collision Dissociation)	MS2	28.3924	100	7.43131	2766	2766	2764	FP030521_18.raw	0/0		0.593224	24.4776	24.4776	9.2	0.255139	0.00746268	0.00684931	0
FALSE	High	PMI-Byonic	PMI-Byonic (A2)	A	2	Unambiguous	QGATCHDRVASF	[F].QGATcHDRVAsF.[Y]	C5(Carbamidomethyl); S11(Fuc(1))	1	1	Q01705	Q01705	Neurogenic locus notch homolog protein 1 OS=Mus musculus OX=10090 GN=Notch1 PE=1 SV=3	0	3	3	1	0	1	1	1	498.895	1494.67	1494.66	3.44404	0.0017159	0	0	2.78724e+06	HCD (High Energy Collision Dissociation)	MS2	1.1917	57.0203	7.09477	2628	2628	2627	FP030521_18.raw	0/0		9.20921	657.55	584.517	14.1994	6.17723e-10	1.81195e-10	0	0
FALSE	High	PMI-Byonic	PMI-Byonic (A2)	A	2	Unambiguous	QGATCHDRVASFY	[F].QGATcHDRVAsFY.[C]	C5(Carbamidomethyl); S11(Fuc(1))	1	1	Q01705	Q01705	Neurogenic locus notch homolog protein 1 OS=Mus musculus OX=10090 GN=Notch1 PE=1 SV=3	1	3	3	1	0	1	1	1	553.25	1657.74	1657.73	4.68575	0.00258923	0	0	2.97228e+06	HCD (High Energy Collision Dissociation)	MS2	1.30558	69.787	11.8046	4587	4587	4586	FP030521_18.raw	0/0		8.9183	666.649	666.649	3.47519	1.20698e-09	2.9517e-10	0	0
FALSE	High	PMI-Byonic	PMI-Byonic (A2)	A	2	Unambiguous	QGATCHDRVASF	[F].QGAtcHDRVASF.[Y]	T4(HexNAc(1)Hex(1)Fuc(1)); C5(Carbamidomethyl)	1	1	Q01705	Q01705	Neurogenic locus notch homolog protein 1 OS=Mus musculus OX=10090 GN=Notch1 PE=1 SV=3	0	3	3	1	0	1	1	1	620.607	1859.81	1859.8	5.11763	0.00317258	0	0	204148	HCD (High Energy Collision Dissociation)	MS2	0	100	7.03393	2604	2604	2600	FP030521_18.raw	0/0		3.99286	211.998	211.998	9.2	0.000101657	9.65218e-06	0	0
FALSE	High	PMI-Byonic	PMI-Byonic (A2)	A	2	Unambiguous	QGATCHDRVASFY	[F].QGATcHDRVASFY.[C]	C5(Carbamidomethyl)	1	1	Q01705	Q01705	Neurogenic locus notch homolog protein 1 OS=Mus musculus OX=10090 GN=Notch1 PE=1 SV=3	1	3	3	1	0	1	1	1	504.563	1511.68	1511.67	3.91829	0.00197439	0	0	1.31117e+06	HCD (High Energy Collision Dissociation)	MS2	3.35299	100	11.8304	4598	4598	4597	FP030521_18.raw	0/0		5.0829	415.331	415.331	415.331	8.26236e-06	1.43371e-06	0	0
FALSE	High	PMI-Byonic	PMI-Byonic (A2)	A	2	Unambiguous	QGATCHDRVASF	[F].QGAtcHDRVASF.[Y]	T4(Fuc(1)); C5(Carbamidomethyl)	1	1	Q01705	Q01705	Neurogenic locus notch homolog protein 1 OS=Mus musculus OX=10090 GN=Notch1 PE=1 SV=3	0	2	2	1	0	1	1	1	747.838	1494.67	1494.66	2.73842	0.00204651	0	0	303287	HCD (High Energy Collision Dissociation)	MS2	7.34288	100	6.93917	2565	2565	2563	FP030521_18.raw	0/0		2.29006	228.141	228.141	9.2	0.00512789	0.000390478	0	0
FALSE	High	PMI-Byonic	PMI-Byonic (A2)	A	2	Unambiguous	QGATCHDRVASFY	[F].QGATcHDRVASFY.[C]	C5(Carbamidomethyl)	1	1	Q01705	Q01705	Neurogenic locus notch homolog protein 1 OS=Mus musculus OX=10090 GN=Notch1 PE=1 SV=3	1	3	3	1	0	1	1	1	504.564	1511.68	1511.67	4.34224	0.00218801	0	0	360710	HCD (High Energy Collision Dissociation)	MS2	17.208	100	11.7098	4547	4547	4542	FP030521_18.raw	0/0		2.04185	184.289	184.289	184.289	0.00908138	0.000665284	0	0
FALSE	High	PMI-Byonic	PMI-Byonic (A2)	A	2	Unambiguous	QGATCHDRVASF	[F].QGAtcHDRVASF.[Y]	T4(HexNAc(1)Hex(1)Fuc(1)NeuAc(1)); C5(Carbamidomethyl)	1	1	Q01705	Q01705	Neurogenic locus notch homolog protein 1 OS=Mus musculus OX=10090 GN=Notch1 PE=1 SV=3	0	3	3	1	0	1	1	1	717.64	2150.91	2150.89	6.45946	0.0046312	0	0	188827	HCD (High Energy Collision Dissociation)	MS2	6.63969	100	11.0956	4284	4284	4278	FP030521_18.raw	0/0		2.71088	108.675	59.5046	11.6	0.0019459	0.00018106	0	0
FALSE	High	PMI-Byonic	PMI-Byonic (A2)	A	2	Unambiguous	YCECPHGRTGLL	[F].YcEcPHGRTGLL.[C]	C2(Carbamidomethyl); C4(Carbamidomethyl)	1	1	Q01705	Q01705	Neurogenic locus notch homolog protein 1 OS=Mus musculus OX=10090 GN=Notch1 PE=1 SV=3	2	3	3	1	0	1	1	1	488.227	1462.67	1462.66	5.7859	0.00282093	0	0	206550	HCD (High Energy Collision Dissociation)	MS2	13.5953	100	11.0699	4273	4273	4267	FP030521_18.raw	0/0		5.92133	493.236	493.236	493.236	1.19859e-06	1.92202e-07	0	0
FALSE	High	PMI-Byonic	PMI-Byonic (A2)	A	2	Unambiguous	YCECPHGRTGL	[F].YcEcPHGRTGL.[L]	C2(Carbamidomethyl); C4(Carbamidomethyl)	1	1	Q01705	Q01705	Neurogenic locus notch homolog protein 1 OS=Mus musculus OX=10090 GN=Notch1 PE=1 SV=3	1	3	3	1	0	1	1	1	450.531	1349.58	1349.57	4.33974	0.00195227	0	0	206349	HCD (High Energy Collision Dissociation)	MS2	44.4694	100	5.7777	2102	2102	2099	FP030521_18.raw	0/0		5.71976	396.467	396.467	396.467	1.90653e-06	3.1853e-07	0	0
FALSE	High	PMI-Byonic	PMI-Byonic (A2)	A	2	Unambiguous	YCECPHGRTGL	[F].YcEcPHGRTGL.[L]	C2(Carbamidomethyl); C4(Carbamidomethyl)	1	1	Q01705	Q01705	Neurogenic locus notch homolog protein 1 OS=Mus musculus OX=10090 GN=Notch1 PE=1 SV=3	1	3	3	1	0	1	1	1	450.53	1349.58	1349.57	2.98297	0.00134191	0	0	104644	HCD (High Energy Collision Dissociation)	MS2	38.1117	100	5.66609	2056	2056	2054	FP030521_18.raw	0/0		3.18802	328.644	328.644	328.644	0.000648599	6.99481e-05	0	0
FALSE	High	PMI-Byonic	PMI-Byonic (A2)	A	2	Unambiguous	YCECPHGRTGLL	[F].YcEcPHGRTGLL.[C]	C2(Carbamidomethyl); C4(Carbamidomethyl)	1	1	Q01705	Q01705	Neurogenic locus notch homolog protein 1 OS=Mus musculus OX=10090 GN=Notch1 PE=1 SV=3	2	5	5	1	0	1	1	1	487.868	2435.31	1462.66	664993	194.531	0	0	560722	HCD (High Energy Collision Dissociation)	MS2	20.6651	100	11.9662	4656	4656	4652	FP030521_18.raw	0/0		2.75871	233.83	233.83	233.83	0.00174298	0.00016409	0	0
FALSE	High	PMI-Byonic	PMI-Byonic (A2)	A	2	Unambiguous	YCECPHGRTGLL	[F].YcEcPHGRTGLL.[C]	C2(Carbamidomethyl); C4(Carbamidomethyl)	1	1	Q01705	Q01705	Neurogenic locus notch homolog protein 1 OS=Mus musculus OX=10090 GN=Notch1 PE=1 SV=3	2	3	3	1	0	1	1	1	488.226	1462.66	1462.66	4.03328	0.00196644	0	0	13418919	HCD (High Energy Collision Dissociation)	MS2	0.467958	19.263	11.1875	4323	4323	4322	FP030521_18.raw	0/0		8.24699	601.468	601.468	601.468	5.66247e-09	1.64378e-09	0	0
FALSE	High	PMI-Byonic	PMI-Byonic (A2)	A	2	Unambiguous	YCECPHGRTGLL	[F].YcEcPHGRTGLL.[C]	C2(Carbamidomethyl); C4(Carbamidomethyl)	1	1	Q01705	Q01705	Neurogenic locus notch homolog protein 1 OS=Mus musculus OX=10090 GN=Notch1 PE=1 SV=3	2	5	5	1	0	1	1	1	488.069	2436.31	1462.66	665677	194.731	0	0	180188	HCD (High Energy Collision Dissociation)	MS2	56.1522	100	11.8433	4604	4604	4597	FP030521_18.raw	0/0		5.92104	365.947	365.947	365.947	1.19939e-06	2.18707e-07	0	0
FALSE	High	PMI-Byonic	PMI-Byonic (A2)	A	2	Unambiguous	YCECPHGRTGLL	[F].YcEcPHGRTGLL.[C]	C2(Carbamidomethyl); C4(Carbamidomethyl)	1	1	Q01705	Q01705	Neurogenic locus notch homolog protein 1 OS=Mus musculus OX=10090 GN=Notch1 PE=1 SV=3	2	2	2	1	0	1	1	1	731.835	1462.66	1462.66	3.72951	0.0027275	0	0	1.07487e+06	HCD (High Energy Collision Dissociation)	MS2	6.20702	100	11.2652	4356	4356	4355	FP030521_18.raw	0/0		10.5137	796.157	796.157	796.157	3.06425e-11	7.91488e-12	0	0
FALSE	High	PMI-Byonic	PMI-Byonic (A2)	A	2	Unambiguous	YCECPHGRTGLL	[F].YcEcPHGRTGLL.[C]	C2(Carbamidomethyl); C4(Carbamidomethyl)	1	1	Q01705	Q01705	Neurogenic locus notch homolog protein 1 OS=Mus musculus OX=10090 GN=Notch1 PE=1 SV=3	2	3	3	1	0	1	1	1	488.225	1462.66	1462.66	3.34476	0.00163074	0	0	15149735	HCD (High Energy Collision Dissociation)	MS2	0.50014	12.9399	11.3161	4378	4378	4377	FP030521_18.raw	0/0		5.57247	558.505	558.505	558.505	2.67628e-06	4.64092e-07	0	0
FALSE	High	PMI-Byonic	PMI-Byonic (A2)	A	2	Unambiguous	YCECPHGRTGLL	[F].YcEcPHGRTGLL.[C]	C2(Carbamidomethyl); C4(Carbamidomethyl)	1	1	Q01705	Q01705	Neurogenic locus notch homolog protein 1 OS=Mus musculus OX=10090 GN=Notch1 PE=1 SV=3	2	2	2	1	0	1	1	1	731.835	1462.66	1462.66	4.56409	0.00333785	0	0	324213	HCD (High Energy Collision Dissociation)	MS2	14.625	100	11.3971	4413	4413	4410	FP030521_18.raw	0/0		5.18801	495.759	495.759	495.759	6.48613e-06	1.30956e-06	0	0
FALSE	High	PMI-Byonic	PMI-Byonic (A2)	A	2	Unambiguous	YCECPHGRTGLL	[F].YcEcPHGRTGLL.[C]	C2(Carbamidomethyl); C4(Carbamidomethyl)	1	1	Q01705	Q01705	Neurogenic locus notch homolog protein 1 OS=Mus musculus OX=10090 GN=Notch1 PE=1 SV=3	2	3	3	1	0	1	1	1	488.225	1462.66	1462.66	3.59513	0.00175281	0	0	3.07343e+06	HCD (High Energy Collision Dissociation)	MS2	0.839459	46.4028	11.4454	4434	4434	4432	FP030521_18.raw	0/0		7.24699	587.269	587.269	587.269	5.66247e-08	1.07806e-08	0	0
FALSE	High	PMI-Byonic	PMI-Byonic (A2)	A	2	Unambiguous	YCECPHGRTGLL	[F].YcEcPHGRTGLL.[C]	C2(Carbamidomethyl); C4(Carbamidomethyl)	1	1	Q01705	Q01705	Neurogenic locus notch homolog protein 1 OS=Mus musculus OX=10090 GN=Notch1 PE=1 SV=3	2	3	3	1	0	1	1	1	488.226	1462.66	1462.66	4.34625	0.00211902	0	0	1.01217e+06	HCD (High Energy Collision Dissociation)	MS2	2.21069	100	11.5743	4489	4489	4487	FP030521_18.raw	0/0		5.87342	537	537	537	1.33838e-06	2.47416e-07	0	0
FALSE	High	PMI-Byonic	PMI-Byonic (A2)	A	2	Unambiguous	YCECPHGRTGLL	[F].YcEcPHGRTGLL.[C]	C2(Carbamidomethyl); C4(Carbamidomethyl)	1	1	Q01705	Q01705	Neurogenic locus notch homolog protein 1 OS=Mus musculus OX=10090 GN=Notch1 PE=1 SV=3	2	3	3	1	0	1	1	1	488.226	1462.66	1462.66	5.22256	0.00254627	0	0	504754	HCD (High Energy Collision Dissociation)	MS2	18.4052	100	11.7119	4548	4548	4542	FP030521_18.raw	0/0		4.7542	421.791	421.791	421.791	1.76115e-05	2.82454e-06	0	0
FALSE	High	PMI-Byonic	PMI-Byonic (A2)	A	2	Unambiguous	YCECPHGRTGLL	[F].YcEcPHGRTGLL.[C]	C2(Carbamidomethyl); C4(Carbamidomethyl)	1	1	Q01705	Q01705	Neurogenic locus notch homolog protein 1 OS=Mus musculus OX=10090 GN=Notch1 PE=1 SV=3	2	2	2	1	0	1	1	1	731.837	1462.67	1462.66	7.3182	0.00535201	0	0	138119	HCD (High Energy Collision Dissociation)	MS2	25.6977	100	11.1413	4303	4303	4300	FP030521_18.raw	0/0		4.68056	547.241	547.241	547.241	2.0866e-05	3.80294e-06	0	0
FALSE	High	PMI-Byonic	PMI-Byonic (A2)	A	2	Unambiguous	CECPHGRTGLL	[Y].cEcPHGRTGLL.[C]	C1(Carbamidomethyl); C3(Carbamidomethyl)	1	1	Q01705	Q01705	Neurogenic locus notch homolog protein 1 OS=Mus musculus OX=10090 GN=Notch1 PE=1 SV=3	1	2	2	1	0	1	1	1	650.302	1299.6	1299.59	2.11099	0.00137171	0	0	353938	HCD (High Energy Collision Dissociation)	MS2	0	100	8.03216	3001	3001	2998	FP030521_18.raw	0/0		5.37314	628.145	628.145	628.145	4.23505e-06	8.08026e-07	0	0
FALSE	High	PMI-Byonic	PMI-Byonic (A2)	A	2	Unambiguous	CECPHGRTGLL	[Y].cEcPHGRTGLL.[C]	C1(Carbamidomethyl); C3(Carbamidomethyl)	1	1	Q01705	Q01705	Neurogenic locus notch homolog protein 1 OS=Mus musculus OX=10090 GN=Notch1 PE=1 SV=3	1	3	3	1	0	1	1	1	433.871	1299.6	1299.59	3.2278	0.00139827	0	0	97235.9	HCD (High Energy Collision Dissociation)	MS2	67.3177	100	8.60179	3234	3234	3232	FP030521_18.raw	0/0		2.9874	253.166	253.166	253.166	0.00102945	9.98421e-05	0	0
FALSE	High	PMI-Byonic	PMI-Byonic (A2)	A	2	Unambiguous	CECPHGRTGLL	[Y].cEcPHGRTGLL.[C]	C1(Carbamidomethyl); C3(Carbamidomethyl)	1	1	Q01705	Q01705	Neurogenic locus notch homolog protein 1 OS=Mus musculus OX=10090 GN=Notch1 PE=1 SV=3	1	3	3	1	0	1	1	1	433.871	1299.6	1299.59	3.43914	0.00148983	0	0	238104	HCD (High Energy Collision Dissociation)	MS2	17.3485	100	8.49192	3189	3189	3186	FP030521_18.raw	0/0		5.98795	459.192	459.192	459.192	1.02813e-06	1.64247e-07	0	0
FALSE	High	PMI-Byonic	PMI-Byonic (A2)	A	2	Unambiguous	CECPHGRTGLL	[Y].cEcPHGRTGLL.[C]	C1(Carbamidomethyl); C3(Carbamidomethyl)	1	1	Q01705	Q01705	Neurogenic locus notch homolog protein 1 OS=Mus musculus OX=10090 GN=Notch1 PE=1 SV=3	1	3	3	1	0	1	1	1	433.871	1299.6	1299.59	4.00272	0.00173397	0	0	480532	HCD (High Energy Collision Dissociation)	MS2	4.23623	100	8.38401	3145	3145	3144	FP030521_18.raw	0/0		6.38064	537.688	537.688	537.688	4.16257e-07	3.98202e-08	0	0
FALSE	High	PMI-Byonic	PMI-Byonic (A2)	A	2	Unambiguous	CECPHGRTGLL	[Y].cEcPHGRTGLL.[C]	C1(Carbamidomethyl); C3(Carbamidomethyl)	1	1	Q01705	Q01705	Neurogenic locus notch homolog protein 1 OS=Mus musculus OX=10090 GN=Notch1 PE=1 SV=3	1	3	3	1	0	1	1	1	433.871	1299.6	1299.59	2.87556	0.00124569	0	0	1571966	HCD (High Energy Collision Dissociation)	MS2	1.01205	59.3713	8.2706	3098	3098	3097	FP030521_18.raw	0/0		7.41278	623.809	623.809	623.809	3.86563e-08	8.87048e-09	0	0
FALSE	High	PMI-Byonic	PMI-Byonic (A2)	A	2	Unambiguous	CECPHGRTGLL	[Y].cEcPHGRTGLL.[C]	C1(Carbamidomethyl); C3(Carbamidomethyl)	1	1	Q01705	Q01705	Neurogenic locus notch homolog protein 1 OS=Mus musculus OX=10090 GN=Notch1 PE=1 SV=3	1	2	2	1	0	1	1	1	650.303	1299.6	1299.59	3.70779	0.00240931	0	0	277795	HCD (High Energy Collision Dissociation)	MS2	9.18338	100	8.17186	3058	3058	3055	FP030521_18.raw	0/0		5.37851	564.38	564.38	564.38	4.18302e-06	6.63203e-07	0	0
FALSE	High	PMI-Byonic	PMI-Byonic (A2)	A	2	Unambiguous	CECPHGRTGLL	[Y].cEcPHGRTGLL.[C]	C1(Carbamidomethyl); C3(Carbamidomethyl)	1	1	Q01705	Q01705	Neurogenic locus notch homolog protein 1 OS=Mus musculus OX=10090 GN=Notch1 PE=1 SV=3	1	3	3	1	0	1	1	1	433.871	1299.6	1299.59	2.87556	0.00124569	0	0	4.00007e+06	HCD (High Energy Collision Dissociation)	MS2	0.475805	27.778	7.93393	2962	2962	2960	FP030521_18.raw	0/0		7.41278	617.976	617.976	617.976	3.86563e-08	6.16269e-09	0	0
FALSE	High	PMI-Byonic	PMI-Byonic (A2)	A	2	Unambiguous	CECPHGRTGLL	[Y].cEcPHGRTGLL.[C]	C1(Carbamidomethyl); C3(Carbamidomethyl)	1	1	Q01705	Q01705	Neurogenic locus notch homolog protein 1 OS=Mus musculus OX=10090 GN=Notch1 PE=1 SV=3	1	3	3	1	0	1	1	1	433.871	1299.6	1299.59	3.15735	0.00136776	0	0	6.95228e+06	HCD (High Energy Collision Dissociation)	MS2	0.440198	14.5854	8.03986	3004	3004	3003	FP030521_18.raw	0/0		8.11183	652.209	652.209	652.209	7.7299e-09	2.98932e-09	0	0
FALSE	High	PMI-Byonic	PMI-Byonic (A2)	A	2	Unambiguous	CECPHGRTGLL	[Y].cEcPHGRTGLL.[C]	C1(Carbamidomethyl); C3(Carbamidomethyl)	1	1	Q01705	Q01705	Neurogenic locus notch homolog protein 1 OS=Mus musculus OX=10090 GN=Notch1 PE=1 SV=3	1	3	3	1	0	1	1	1	433.87	1299.6	1299.59	2.31198	0.00100155	0	0	91621.8	HCD (High Energy Collision Dissociation)	MS2	21.8144	100	8.72376	3286	3286	3279	FP030521_18.raw	0/0		1.17739	100.855	100.855	100.855	0.0664681	0.00746268	0.00729926	0
FALSE	High	PMI-Byonic	PMI-Byonic (A2)	A	2	Unambiguous	CECPHGRTGLL	[Y].cEcPHGRTGLL.[C]	C1(Carbamidomethyl); C3(Carbamidomethyl)	1	1	Q01705	Q01705	Neurogenic locus notch homolog protein 1 OS=Mus musculus OX=10090 GN=Notch1 PE=1 SV=3	1	2	2	1	0	1	1	1	650.302	1299.6	1299.59	2.95635	0.00192103	0	0	132267	HCD (High Energy Collision Dissociation)	MS2	45.6845	100	7.92068	2956	2956	2954	FP030521_18.raw	0/0		4.6825	500.364	500.364	500.364	2.0773e-05	3.55202e-06	0	0
FALSE	High	PMI-Byonic	PMI-Byonic (A2)	A	2	Unambiguous	CECPHGRTGLL	[Y].cEcPHGRTGLL.[C]	C1(Carbamidomethyl); C3(Carbamidomethyl)	1	1	Q01705	Q01705	Neurogenic locus notch homolog protein 1 OS=Mus musculus OX=10090 GN=Notch1 PE=1 SV=3	1	3	3	1	0	1	1	1	433.87	1299.6	1299.59	2.59377	0.00112362	0	0	871175	HCD (High Energy Collision Dissociation)	MS2	8.57085	100	7.82132	2916	2916	2914	FP030521_18.raw	0/0		8.41278	666.034	666.034	666.034	3.86563e-09	6.52213e-10	0	0
FALSE	High	PMI-Byonic	PMI-Byonic (A2)	A	2	Unambiguous	CECPHGRTGLL	[Y].cEcPHGRTGLL.[C]	C1(Carbamidomethyl); C3(Carbamidomethyl)	1	1	Q01705	Q01705	Neurogenic locus notch homolog protein 1 OS=Mus musculus OX=10090 GN=Notch1 PE=1 SV=3	1	3	3	1	0	1	1	1	433.871	1299.6	1299.59	2.87556	0.00124569	0	0	4.93301e+06	HCD (High Energy Collision Dissociation)	MS2	0	16.9437	8.14906	3048	3048	3047	FP030521_18.raw	0/0		7.41278	645.376	645.376	645.376	3.86563e-08	7.57545e-09	0	0
FALSE	High	PMI-Byonic	PMI-Byonic (A2)	A	2	Unambiguous	CHLNDACISNPCNEGSNCDTNPVNGKAICTCPSGY	[L].cHLNDAcISNPcnEGsNcdtNPVNGKAIcTcPSGY.[T]	C1(Carbamidomethyl); C7(Carbamidomethyl); C12(Carbamidomethyl); N13(Oxidation); S16(Fuc(1)); C18(Carbamidomethyl); D19(Oxidation); T20(Fuc(1)); C29(Carbamidomethyl); C31(Carbamidomethyl)	1	1	Q01705	Q01705	Neurogenic locus notch homolog protein 1 OS=Mus musculus OX=10090 GN=Notch1 PE=1 SV=3	1	4	4	1	0	1	1	1	1071.18	4281.71	4280.69	237.956	0.254653	0	0	275318	HCD (High Energy Collision Dissociation)	MS2	61.0672	100	16.581	6640	6640	6632	FP030521_18.raw	0/0		2.01181	243.549	243.549	0	0.00973179	0.000888144	0	0
FALSE	High	PMI-Byonic	PMI-Byonic (A2)	A	2	Unambiguous	CHLNDACISNPCNEGSNCDTNPVNGKAICTCPSGY	[L].cHLNDAcISNPcnEGsNcDtNPVNGKAIcTcPSGY.[T]	C1(Carbamidomethyl); C7(Carbamidomethyl); C12(Carbamidomethyl); N13(Deamidated); S16(Fuc(1)); C18(Carbamidomethyl); T20(Fuc(1)); C29(Carbamidomethyl); C31(Carbamidomethyl)	1	1	Q01705	Q01705	Neurogenic locus notch homolog protein 1 OS=Mus musculus OX=10090 GN=Notch1 PE=1 SV=3	1	4	4	1	0	1	1	1	1064.18	4253.71	4249.68	946.765	1.00586	0	0	336864	HCD (High Energy Collision Dissociation)	MS2	30.4481	100	16.687	6686	6686	6676	FP030521_18.raw	0/0		2.48569	291.602	291.602	12	0.00326821	0.000210184	0	0
FALSE	High	PMI-Byonic	PMI-Byonic (A2)	A	2	Unambiguous	TGPACSQDVDECALGANPCEHAGKCLNTLGSFECQCL	[Y].TGPAcSQDVdEcALGANPcEHAGKcLntLGSFEcQcL.[Q]	C5(Carbamidomethyl); D10(Oxidation); C12(Carbamidomethyl); C19(Carbamidomethyl); C25(Carbamidomethyl); N27(Oxidation); T28(Fuc(1)); C34(Carbamidomethyl); C36(Carbamidomethyl)	1	1	Q01705	Q01705	Neurogenic locus notch homolog protein 1 OS=Mus musculus OX=10090 GN=Notch1 PE=1 SV=3	4	4	4	1	0	1	1	1	1077.2	4305.78	4304.76	237.528	0.255626	0	0	428933	HCD (High Energy Collision Dissociation)	MS2	0	100	19.4186	7863	7863	7853	FP030521_18.raw	0/0		0.38486	78.3158	78.3158	1.5	0.41223	0.00746268	0.00657894	0.0185185
FALSE	High	PMI-Byonic	PMI-Byonic (A2)	A	2	Unambiguous	QCICMPGYEGVY	[F].QcIcMPGYEGVY.[C]	C2(Carbamidomethyl); C4(Carbamidomethyl)	1	1	Q01705	Q01705	Neurogenic locus notch homolog protein 1 OS=Mus musculus OX=10090 GN=Notch1 PE=1 SV=3	1	2	2	1	0	1	1	1	738.805	1476.6	1476.6	5.13198	0.00378893	0	0	310269	HCD (High Energy Collision Dissociation)	MS2	13.049	100	20.463	8309	8309	8304	FP030521_18.raw	0/0		5.06311	470.75	470.75	470.75	8.64743e-06	1.67774e-06	0	0
FALSE	High	PMI-Byonic	PMI-Byonic (A2)	A	2	Unambiguous	QCQCPKGF	[F].QcQcPKGF.[N]	C2(Carbamidomethyl); C4(Carbamidomethyl)	1	1	Q01705	Q01705	Neurogenic locus notch homolog protein 1 OS=Mus musculus OX=10090 GN=Notch1 PE=1 SV=3	0	2	2	1	0	1	1	1	512.723	1024.44	1024.43	4.15892	0.00213027	0	0	144758	HCD (High Energy Collision Dissociation)	MS2	14.7414	100	3.62092	1303	1303	1302	FP030521_18.raw	0/0		2.22829	179.207	179.207	179.207	0.00591163	0.000531236	0	0
FALSE	High	PMI-Byonic	PMI-Byonic (A2)	A	2	Unambiguous	QCQCPKGFNGHLCQYDVDECASTPCKNGAKCLDGPNTY	[F].QcQcPKGFnGHLcqYDVDEcAstPcKNGAKcLDGPNTY.[T]	C2(Carbamidomethyl); C4(Carbamidomethyl); N9(Deamidated); C13(Carbamidomethyl); Q14(Deamidated); C20(Carbamidomethyl); S22(Fuc(1)); T23(Fuc(1)); C25(Carbamidomethyl); C31(Carbamidomethyl)	1	1	Q01705	Q01705	Neurogenic locus notch homolog protein 1 OS=Mus musculus OX=10090 GN=Notch1 PE=1 SV=3	4	5	5	1	0	1	1	1	949.797	4744.95	4743.93	214.876	0.203872	0	0	266362	HCD (High Energy Collision Dissociation)	MS2	0	100	16.3376	6534	6534	6533	FP030521_18.raw	0/0		5.28901	446.724	446.724	15.6	5.14027e-06	1.02875e-06	0	0
FALSE	High	PMI-Byonic	PMI-Byonic (A2)	A	2	Unambiguous	QCQCPKGFNGHLCQYDVDECASTPCKNGAKCLDGPNTY	[F].QcQcPKGFnGHLcQYDVDEcAstPcKNGAKcLDGPNTY.[T]	C2(Carbamidomethyl); C4(Carbamidomethyl); N9(Deamidated); C13(Carbamidomethyl); C20(Carbamidomethyl); S22(Fuc(1)); T23(Fuc(1)); C25(Carbamidomethyl); C31(Carbamidomethyl)	1	1	Q01705	Q01705	Neurogenic locus notch homolog protein 1 OS=Mus musculus OX=10090 GN=Notch1 PE=1 SV=3	4	5	5	1	0	1	1	1	949.998	4745.96	4742.95	634.85	0.602213	0	0	318554	HCD (High Energy Collision Dissociation)	MS2	6.452	100	16.2286	6488	6488	6478	FP030521_18.raw	0/0		2.30761	286.927	286.927	5.69937	0.00492481	0.000347411	0	0
FALSE	High	PMI-Byonic	PMI-Byonic (A2)	A	2	Unambiguous	QCQCPKGFNGHLCQYDVDECASTPCKNGAKCLDGPNTY	[F].QcQcPKGFNGHLcqYDVDEcAstPcKnGAKcLDGPNTY.[T]	C2(Carbamidomethyl); C4(Carbamidomethyl); C13(Carbamidomethyl); Q14(Deamidated); C20(Carbamidomethyl); S22(Fuc(1)); T23(Fuc(1)); C25(Carbamidomethyl); N27(Deamidated); C31(Carbamidomethyl)	1	1	Q01705	Q01705	Neurogenic locus notch homolog protein 1 OS=Mus musculus OX=10090 GN=Notch1 PE=1 SV=3	4	5	5	1	0	1	1	1	950.399	4747.97	4743.93	849.939	0.806411	0	0	669425	HCD (High Energy Collision Dissociation)	MS2	0	100	16.0686	6419	6419	6412	FP030521_18.raw	0/0		3.62553	338.308	338.308	15.6	0.000236849	2.1614e-05	0	0
FALSE	High	PMI-Byonic	PMI-Byonic (A2)	A	2	Unambiguous	QCQCPKGFNGHLCQYDVDECASTPCKNGAKCLDGPNTY	[F].QcQcPKGFNGHLcQYDVDEcAstPcKnGAKcLdGPNTY.[T]	C2(Carbamidomethyl); C4(Carbamidomethyl); C13(Carbamidomethyl); C20(Carbamidomethyl); S22(Fuc(1)); T23(Fuc(1)); C25(Carbamidomethyl); N27(Deamidated); C31(Carbamidomethyl); D33(Oxidation)	1	1	Q01705	Q01705	Neurogenic locus notch homolog protein 1 OS=Mus musculus OX=10090 GN=Notch1 PE=1 SV=3	4	5	5	1	0	1	1	1	953.598	4763.96	4758.95	1053.57	1.00278	0	0	409761	HCD (High Energy Collision Dissociation)	MS2	51.755	100	15.9448	6366	6366	6357	FP030521_18.raw	0/0		1.98164	334.227	334.227	15.6	0.0104319	0.000967675	0	0
FALSE	High	PMI-Byonic	PMI-Byonic (A2)	A	2	Unambiguous	QCQCPKGFNGHLCQYDVDECASTPCKNGAKCLDGPNTY	[F].QcQcPKGFNGHLcqYDVDEcAsTPcKNGAKcLdGPNtY.[T]	C2(Carbamidomethyl); C4(Carbamidomethyl); C13(Carbamidomethyl); Q14(Deamidated); C20(Carbamidomethyl); S22(Fuc(1)); C25(Carbamidomethyl); C31(Carbamidomethyl); D33(Oxidation); T37(Fuc(1))	1	1	Q01705	Q01705	Neurogenic locus notch homolog protein 1 OS=Mus musculus OX=10090 GN=Notch1 PE=1 SV=3	4	5	5	1	0	1	1	1	953.202	4761.98	4758.95	637.517	0.606782	0	0	1.23571e+06	HCD (High Energy Collision Dissociation)	MS2	0	100	15.5289	6188	6188	6181	FP030521_18.raw	0/0		3.89181	425.915	425.915	0.380048	0.000128288	1.11539e-05	0	0
FALSE	High	PMI-Byonic	PMI-Byonic (A2)	A	2	Unambiguous	QCQCPKGFNGHLCQYDVDECASTPCKNGAKCLDGPNTY	[F].QcQcPKGFNGHLcqYDVDEcAstPcKNGAKcLDGPNTY.[T]	C2(Carbamidomethyl); C4(Carbamidomethyl); C13(Carbamidomethyl); Q14(Deamidated); C20(Carbamidomethyl); S22(Fuc(1)); T23(Fuc(1)); C25(Carbamidomethyl); C31(Carbamidomethyl)	1	1	Q01705	Q01705	Neurogenic locus notch homolog protein 1 OS=Mus musculus OX=10090 GN=Notch1 PE=1 SV=3	4	5	5	1	0	1	1	1	949.602	4743.98	4742.95	216.942	0.205789	0	0	359020	HCD (High Energy Collision Dissociation)	MS2	0	100	15.5455	6195	6195	6192	FP030521_18.raw	0/0		4.61831	476.89	476.89	15.6	2.40821e-05	4.09265e-06	0	0
FALSE	High	PMI-Byonic	PMI-Byonic (A2)	A	2	Unambiguous	QCQCPKGFNGHLCQYDVDECASTPCKNGAKCLDGPNTY	[F].QcQcPKGFNGHLcqYDVDEcAstPcKnGAKcLDGPNTY.[T]	C2(Carbamidomethyl); C4(Carbamidomethyl); C13(Carbamidomethyl); Q14(Deamidated); C20(Carbamidomethyl); S22(Fuc(1)); T23(Fuc(1)); C25(Carbamidomethyl); N27(Deamidated); C31(Carbamidomethyl)	1	1	Q01705	Q01705	Neurogenic locus notch homolog protein 1 OS=Mus musculus OX=10090 GN=Notch1 PE=1 SV=3	4	5	5	1	0	1	1	1	949.795	4744.94	4743.93	212.882	0.201979	0	0	406524	HCD (High Energy Collision Dissociation)	MS2	0	100	15.9405	6364	6364	6357	FP030521_18.raw	0/0		5.19213	415.407	415.407	15.6	6.42501e-06	1.21369e-06	0	0
FALSE	High	PMI-Byonic	PMI-Byonic (A2)	A	2	Unambiguous	QCQCPKGFNGHLCQYDVDECASTPCKNGAKCLDGPNTY	[F].QcQcPKGFNGHLcqYDVDEcAstPcKNGAKcLdGPNTY.[T]	C2(Carbamidomethyl); C4(Carbamidomethyl); C13(Carbamidomethyl); Q14(Deamidated); C20(Carbamidomethyl); S22(Fuc(1)); T23(Fuc(1)); C25(Carbamidomethyl); C31(Carbamidomethyl); D33(Oxidation)	1	1	Q01705	Q01705	Neurogenic locus notch homolog protein 1 OS=Mus musculus OX=10090 GN=Notch1 PE=1 SV=3	4	5	5	1	0	1	1	1	952.801	4759.97	4758.95	216.076	0.205659	0	0	531991	HCD (High Energy Collision Dissociation)	MS2	0	100	15.6484	6239	6239	6236	FP030521_18.raw	0/0		4.38819	492.579	492.579	4.74853	4.09079e-05	5.36401e-06	0	0
FALSE	High	PMI-Byonic	PMI-Byonic (A2)	A	2	Unambiguous	QCQCPKGFNGHLCQYDVDECASTPCKNGAKCLDGPNTY	[F].QcQcPKGFNGHLcQYDVDEcAstPcKNGAKcLDGPnTY.[T]	C2(Carbamidomethyl); C4(Carbamidomethyl); C13(Carbamidomethyl); C20(Carbamidomethyl); S22(Fuc(1)); T23(Fuc(1)); C25(Carbamidomethyl); C31(Carbamidomethyl); N36(Deamidated)	1	1	Q01705	Q01705	Neurogenic locus notch homolog protein 1 OS=Mus musculus OX=10090 GN=Notch1 PE=1 SV=3	4	5	5	1	0	1	1	1	950.002	4745.98	4742.95	638.84	0.605997	0	0	415842	HCD (High Energy Collision Dissociation)	MS2	12.2449	100	15.6848	6255	6255	6247	FP030521_18.raw	0/0		1.22552	137.008	137.008	7.88834	0.0594946	0.00746268	0.00735294	0.0208333
FALSE	High	PMI-Byonic	PMI-Byonic (A2)	A	2	Unambiguous	QCQCPKGFNGHLCQYDVDECASTPCKNGAKCLDGPNTY	[F].QcQcPKGFNGHLcQYDVDEcAstPcKnGAKcLdGPNTY.[T]	C2(Carbamidomethyl); C4(Carbamidomethyl); C13(Carbamidomethyl); C20(Carbamidomethyl); S22(Fuc(1)); T23(Fuc(1)); C25(Carbamidomethyl); N27(Deamidated); C31(Carbamidomethyl); D33(Oxidation)	1	1	Q01705	Q01705	Neurogenic locus notch homolog protein 1 OS=Mus musculus OX=10090 GN=Notch1 PE=1 SV=3	4	5	5	1	0	1	1	1	953.2	4761.97	4758.95	635.914	0.605256	0	0	499530	HCD (High Energy Collision Dissociation)	MS2	35.9157	100	15.8006	6304	6304	6302	FP030521_18.raw	0/0		1.57624	190.07	190.07	7.18078	0.0265311	0.00218617	0	0
FALSE	High	PMI-Byonic	PMI-Byonic (A2)	A	2	Unambiguous	QCQCPKGFNGHLCQYDVDECASTPCKNGAKCLDGPNTY	[F].QcQcPKGFNGHLcQYDVDEcAstPcKNGAKcLDGPNTY.[T]	C2(Carbamidomethyl); C4(Carbamidomethyl); C13(Carbamidomethyl); C20(Carbamidomethyl); S22(Fuc(1)); T23(Fuc(1)); C25(Carbamidomethyl); C31(Carbamidomethyl)	1	1	Q01705	Q01705	Neurogenic locus notch homolog protein 1 OS=Mus musculus OX=10090 GN=Notch1 PE=1 SV=3	4	5	5	1	0	1	1	1	949.801	4744.97	4741.97	634.301	0.601567	0	0	747219	HCD (High Energy Collision Dissociation)	MS2	0	100	15.4289	6145	6145	6137	FP030521_18.raw	0/0		4.07449	522.18	522.18	15.6	8.42379e-05	8.45731e-06	0	0
FALSE	High	PMI-Byonic	PMI-Byonic (A2)	A	2	Unambiguous	NGHLCQYDVDECASTPCKNGAKCLDGPNTY	[F].NGHLcqYDVDEcAstPcKnGAKcLDGPNTY.[T]	C5(Carbamidomethyl); Q6(Deamidated); C12(Carbamidomethyl); S14(Fuc(1)); T15(Fuc(1)); C17(Carbamidomethyl); N19(Deamidated); C23(Carbamidomethyl)	1	1	Q01705	Q01705	Neurogenic locus notch homolog protein 1 OS=Mus musculus OX=10090 GN=Notch1 PE=1 SV=3	3	4	4	1	0	1	1	1	935.643	3739.55	3738.52	275.404	0.257401	0	0	330112	HCD (High Energy Collision Dissociation)	MS2	0	100	15	5960	5960	5950	FP030521_18.raw	0/0		0.0207165	53.8133	53.8133	16.8	0.953418	0.00746268	0.00598802	0.0153846
FALSE	Medium	PMI-Byonic	PMI-Byonic (A2)	A	2	Unambiguous	CQYDVDECASTPCKNGAKCLDGPNTY	[L].cqYdVDEcAstPcKNGAKcLDGPNTY.[T]	C1(Carbamidomethyl); Q2(Deamidated); D4(Oxidation); C8(Carbamidomethyl); S10(HexNAc(1)Fuc(1)); T11(HexNAc(1)Fuc(1)); C13(Carbamidomethyl); C19(Carbamidomethyl)	1	1	Q01705	Q01705	Neurogenic locus notch homolog protein 1 OS=Mus musculus OX=10090 GN=Notch1 PE=1 SV=3	2	4	4		0	1	1	1	935.643	3739.55	3738.48	285.498	0.266832	0	0	1.19893e+06	HCD (High Energy Collision Dissociation)	MS2	27.8752	100	14.4836	5735	5735	5730	FP030521_18.raw	0/0		0.00174408	138.487	44.814	32.5793	0.995992	0.0114286	0.0111111	0.0273972
FALSE	Medium	PMI-Byonic	PMI-Byonic (A2)	A	2	Unambiguous	CQYDVDECASTPCKNGAKCLDGPNTY	[L].cqYdVDEcAstPcKNGAKcLDGPNTY.[T]	C1(Carbamidomethyl); Q2(Deamidated); D4(Oxidation); C8(Carbamidomethyl); S10(HexNAc(1)Fuc(1)); T11(HexNAc(1)Fuc(1)); C13(Carbamidomethyl); C19(Carbamidomethyl)	1	1	Q01705	Q01705	Neurogenic locus notch homolog protein 1 OS=Mus musculus OX=10090 GN=Notch1 PE=1 SV=3	2	4	4		0	1	1	1	935.393	3738.55	3738.48	18.401	0.017198	0	0	1.60147e+06	HCD (High Energy Collision Dissociation)	MS2	2.42638	95.7401	14.6048	5787	5787	5785	FP030521_18.raw	0/0		0.00149539	208.457	12.9378	12.9378	0.996563	0.0114286	0.010989	0.0273972
FALSE	Medium	PMI-Byonic	PMI-Byonic (A2)	A	2	Unambiguous	CQYDVDECASTPCKNGAKCLDGPNTY	[L].cqYdVDEcAstPcKNGAKcLDGPNTY.[T]	C1(Carbamidomethyl); Q2(Deamidated); D4(Oxidation); C8(Carbamidomethyl); S10(HexNAc(1)Fuc(1)); T11(HexNAc(1)Fuc(1)); C13(Carbamidomethyl); C19(Carbamidomethyl)	1	1	Q01705	Q01705	Neurogenic locus notch homolog protein 1 OS=Mus musculus OX=10090 GN=Notch1 PE=1 SV=3	2	4	4		0	1	1	1	935.893	3740.55	3738.48	552.986	0.516832	0	0	679433	HCD (High Energy Collision Dissociation)	MS2	47.9602	100	14.7578	5854	5854	5851	FP030521_18.raw	0/0		0.000491354	11.3466	5.18189	5.18189	0.998869	0.0114286	0.0108696	0.0273972
FALSE	Medium	PMI-Byonic	PMI-Byonic (A2)	A	2	Unambiguous	DVDECASTPCKNGAKCLDGPNTY	[Y].DVdEcAstPcKNGAKcLDGPnTY.[T]	D3(Oxidation); C5(Carbamidomethyl); S7(HexNAc(1)Hex(1)Fuc(1)NeuAc(1)); T8(HexNAc(1)Fuc(1)); C10(Carbamidomethyl); C16(Carbamidomethyl); N21(Oxidation)	1	1	Q01705	Q01705	Neurogenic locus notch homolog protein 1 OS=Mus musculus OX=10090 GN=Notch1 PE=1 SV=3	1	4	4		0	1	1	1	939.638	3755.53	3755.49	11.8837	0.0111572	0	0	526534	HCD (High Energy Collision Dissociation)	MS2	1.61559	100	15.3886	6127	6127	6126	FP030521_18.raw	0/0		0.00043719	95.0411	95.0411	0	0.998994	0.0114286	0.0108108	0.0266666
FALSE	Medium	PMI-Byonic	PMI-Byonic (A2)	A	2	Unambiguous	DVDECASTPCKNGAKCLDGPNTY	[Y].DVdEcAstPcKnGAKcLDGPNTY.[T]	D3(Oxidation); C5(Carbamidomethyl); S7(HexNAc(1)Fuc(1)); T8(HexNAc(1)Hex(1)Fuc(1)NeuAc(1)); C10(Carbamidomethyl); N12(Oxidation); C16(Carbamidomethyl)	1	1	Q01705	Q01705	Neurogenic locus notch homolog protein 1 OS=Mus musculus OX=10090 GN=Notch1 PE=1 SV=3	1	4	4		0	1	1	1	939.638	3755.53	3755.49	11.7537	0.0110352	0	0	708752	HCD (High Energy Collision Dissociation)	MS2	2.86753	100	15.2731	6078	6078	6071	FP030521_18.raw	0/0		0.00037477	92.439	92.439	0	0.999137	0.0114286	0.0106952	0.0263158
FALSE	Medium	PMI-Byonic	PMI-Byonic (A2)	A	2	Unambiguous	DVDECASTPCKNGAKCLDGPNTY	[Y].DVdEcAstPcKNGAKcLDGPNTY.[T]	D3(Oxidation); C5(Carbamidomethyl); S7(HexNAc(1)Fuc(1)); T8(HexNAc(1)Hex(1)Fuc(1)NeuAc(1)); C10(Carbamidomethyl); C16(Carbamidomethyl)	1	1	Q01705	Q01705	Neurogenic locus notch homolog protein 1 OS=Mus musculus OX=10090 GN=Notch1 PE=1 SV=3	1	4	4		0	1	1	1	935.641	3739.54	3739.49	13.0556	0.0122053	0	0	379442	HCD (High Energy Collision Dissociation)	MS2	2.30041	100	15.2644	6074	6074	6071	FP030521_18.raw	0/0		0.00149675	142.055	142.055	0	0.99656	0.0114286	0.0110497	0.0277777
FALSE	Medium	PMI-Byonic	PMI-Byonic (A2)	A	2	Unambiguous	DVDECASTPCKNGAKCLDGPNTY	[Y].DVdEcAstPcKnGAKcLDGPNTY.[T]	D3(Oxidation); C5(Carbamidomethyl); S7(HexNAc(1)Fuc(1)); T8(HexNAc(1)Hex(1)Fuc(1)NeuAc(1)); C10(Carbamidomethyl); N12(Oxidation); C16(Carbamidomethyl)	1	1	Q01705	Q01705	Neurogenic locus notch homolog protein 1 OS=Mus musculus OX=10090 GN=Notch1 PE=1 SV=3	1	4	4		0	1	1	1	939.641	3755.54	3755.49	14.7441	0.0138428	0	0	373341	HCD (High Energy Collision Dissociation)	MS2	0	100	15.1478	6024	6024	6016	FP030521_18.raw	0/0		0.00039962	7.24718	7.24718	0	0.99908	0.0114286	0.0107527	0.0263158
FALSE	Medium	PMI-Byonic	PMI-Byonic (A2)	A	2	Unambiguous	DVDECASTPCKNGAKCLDGPNTY	[Y].DVdEcAstPcKNGAKcLDGPNTY.[T]	D3(Oxidation); C5(Carbamidomethyl); S7(HexNAc(1)Fuc(1)); T8(HexNAc(1)Hex(1)Fuc(1)NeuAc(1)); C10(Carbamidomethyl); C16(Carbamidomethyl)	1	1	Q01705	Q01705	Neurogenic locus notch homolog protein 1 OS=Mus musculus OX=10090 GN=Notch1 PE=1 SV=3	1	4	4		0	1	1	1	936.139	3741.53	3739.49	546.125	0.510557	0	0	516426	HCD (High Energy Collision Dissociation)	MS2	22.4672	100	15.1521	6026	6026	6016	FP030521_18.raw	0/0		0.00261488	123.745	123.745	0	0.993997	0.0114286	0.0111732	0.0277777
FALSE	High	PMI-Byonic	PMI-Byonic (A2)	A	2	Unambiguous	TCVCTEGYTGTHCEVDIDECDPDPCHY	[Y].TcVcTEGYTGthcEVDIDEcDPDPcHY.[G]	C2(Carbamidomethyl); C4(Carbamidomethyl); T11(HexNAc(1)Fuc(1)); H12(Oxidation); C13(Carbamidomethyl); C20(Carbamidomethyl); C25(Carbamidomethyl)	1	1	Q01705	Q01705	Neurogenic locus notch homolog protein 1 OS=Mus musculus OX=10090 GN=Notch1 PE=1 SV=3	1	3	3	1	0	1	1	1	1219.13	3655.37	3655.34	7.87717	0.00959792	0	0	197041	HCD (High Energy Collision Dissociation)	MS2	0	100	17.0396	6837	6837	6830	FP030521_18.raw	0/0		3.38705	252.77	252.77	4.8	0.000410158	3.79738e-05	0	0
FALSE	High	PMI-Byonic	PMI-Byonic (A2)	A	2	Unambiguous	TCVCTEGYTGTHCEVDIDECDPDPCHYGSCKDGVATF	[Y].TcVcTEGYTGtHcEVDIDEcdPDPchYGScKDGVATF.[T]	C2(Carbamidomethyl); C4(Carbamidomethyl); T11(HexNAc(1)Fuc(1)); C13(Carbamidomethyl); C20(Carbamidomethyl); D21(Oxidation); C25(Carbamidomethyl); H26(Oxidation); C30(Carbamidomethyl)	1	1	Q01705	Q01705	Neurogenic locus notch homolog protein 1 OS=Mus musculus OX=10090 GN=Notch1 PE=1 SV=3	2	4	4	1	0	1	1	1	1174.21	4693.81	4693.79	4.54213	0.00532995	0	0	86113	HCD (High Energy Collision Dissociation)	MS2	0	100	18.1958	7334	7334	7325	FP030521_18.raw	0/0		1.84593	50.0389	50.0389	0	0.0142585	0.00107752	0	0
FALSE	High	PMI-Byonic	PMI-Byonic (A2)	A	2	Unambiguous	TCVCTEGYTGTHCEVDIDECDPDPCHY	[Y].TcVcTEGYTGthcEVDIDEcDPDPcHY.[G]	C2(Carbamidomethyl); C4(Carbamidomethyl); T11(Fuc(1)); H12(Oxidation); C13(Carbamidomethyl); C20(Carbamidomethyl); C25(Carbamidomethyl)	1	1	Q01705	Q01705	Neurogenic locus notch homolog protein 1 OS=Mus musculus OX=10090 GN=Notch1 PE=1 SV=3	1	3	3	1	0	1	1	1	1151.43	3452.29	3452.26	6.54501	0.0075317	0	0	204883	HCD (High Energy Collision Dissociation)	MS2	0	100	17.1422	6882	6882	6874	FP030521_18.raw	0/0		3.71565	263.405	263.405	2.4	0.000192464	1.90208e-05	0	0
FALSE	High	PMI-Byonic	PMI-Byonic (A2)	A	2	Unambiguous	TCVCTEGYTGTHCEVDIDECDPDPCHY	[Y].TcVcTEGYTGtHcEVDIdEcDPDPcHY.[G]	C2(Carbamidomethyl); C4(Carbamidomethyl); T11(HexNAc(1)Fuc(1)); C13(Carbamidomethyl); D18(Oxidation); C20(Carbamidomethyl); C25(Carbamidomethyl)	1	1	Q01705	Q01705	Neurogenic locus notch homolog protein 1 OS=Mus musculus OX=10090 GN=Notch1 PE=1 SV=3	1	4	4	1	0	1	1	1	914.596	3655.36	3655.34	5.35217	0.004891	0	0	241561	HCD (High Energy Collision Dissociation)	MS2	4.11307	100	17.1807	6898	6898	6896	FP030521_18.raw	0/0		3.34957	339.429	339.429	2.08449	0.000447124	4.25199e-05	0	0
FALSE	High	PMI-Byonic	PMI-Byonic (A2)	A	2	Unambiguous	TCVCTEGYTGTHCEVDIDECDPDPCHY	[Y].TcVcTEGYTGthcEVDIDEcDPDPcHY.[G]	C2(Carbamidomethyl); C4(Carbamidomethyl); T11(HexNAc(1)Fuc(1)); H12(Oxidation); C13(Carbamidomethyl); C20(Carbamidomethyl); C25(Carbamidomethyl)	1	1	Q01705	Q01705	Neurogenic locus notch homolog protein 1 OS=Mus musculus OX=10090 GN=Notch1 PE=1 SV=3	1	3	3	1	0	1	1	1	1219.13	3655.36	3655.34	4.77144	0.00581375	0	0	487231	HCD (High Energy Collision Dissociation)	MS2	0	100	17.1572	6888	6888	6885	FP030521_18.raw	0/0		3.76676	288.414	288.414	4.59429	0.000171094	1.48731e-05	0	0
FALSE	High	PMI-Byonic	PMI-Byonic (A2)	A	2	Unambiguous	TCVCTEGYTGTHCEVDIDECDPDPCHY	[Y].TcVcTEGYTGtHcEVDIdEcDPDPcHY.[G]	C2(Carbamidomethyl); C4(Carbamidomethyl); T11(HexNAc(1)Fuc(1)); C13(Carbamidomethyl); D18(Oxidation); C20(Carbamidomethyl); C25(Carbamidomethyl)	1	1	Q01705	Q01705	Neurogenic locus notch homolog protein 1 OS=Mus musculus OX=10090 GN=Notch1 PE=1 SV=3	1	4	4	1	0	1	1	1	914.599	3655.37	3655.34	8.22414	0.00751552	0	0	213713	HCD (High Energy Collision Dissociation)	MS2	13.7186	100	17.061	6846	6846	6841	FP030521_18.raw	0/0		3.3238	367.252	367.252	4.8	0.000474461	4.72665e-05	0	0
FALSE	High	PMI-Byonic	PMI-Byonic (A2)	A	2	Unambiguous	GSCKDGVATF	[Y].GScKdGVATF.[T]	C3(Carbamidomethyl); D5(Oxidation)	1	1	Q01705	Q01705	Neurogenic locus notch homolog protein 1 OS=Mus musculus OX=10090 GN=Notch1 PE=1 SV=3	0	2	2	1	0	1	1	1	529.237	1057.47	1057.46	4.45788	0.00235702	0	0	653232	HCD (High Energy Collision Dissociation)	MS2	4.91514	100	9.82214	3743	3743	3742	FP030521_18.raw	0/0		5.07707	512.386	450.68	450.68	8.37388e-06	1.55547e-06	0	0
FALSE	High	PMI-Byonic	PMI-Byonic (A2)	A	2	Unambiguous	GSCKDGVATF	[Y].GScKdGVATF.[T]	C3(Carbamidomethyl); D5(Oxidation)	1	1	Q01705	Q01705	Neurogenic locus notch homolog protein 1 OS=Mus musculus OX=10090 GN=Notch1 PE=1 SV=3	0	2	2	1	0	1	1	1	529.236	1057.46	1057.46	2.49545	0.00131942	0	0	187759	HCD (High Energy Collision Dissociation)	MS2	22.1514	100	10.3085	3949	3949	3946	FP030521_18.raw	0/0		0.637356	165.955	88.2161	88.2161	0.230486	0.00746268	0.00694444	0
FALSE	High	PMI-Byonic	PMI-Byonic (A2)	A	2	Unambiguous	GSCKDGVATF	[Y].GScKdGVATF.[T]	C3(Carbamidomethyl); D5(Oxidation)	1	1	Q01705	Q01705	Neurogenic locus notch homolog protein 1 OS=Mus musculus OX=10090 GN=Notch1 PE=1 SV=3	0	2	2	1	0	1	1	1	529.237	1057.47	1057.46	5.26594	0.00278427	0	0	84865.2	HCD (High Energy Collision Dissociation)	MS2	19.7273	100	10.5697	4060	4060	4056	FP030521_18.raw	0/0		0.441235	100.823	100.823	100.823	0.362047	0.00746268	0.00662251	0
FALSE	High	PMI-Byonic	PMI-Byonic (A2)	A	2	Unambiguous	GSCKDGVATF	[Y].GScKdGVATF.[T]	C3(Carbamidomethyl); D5(Oxidation)	1	1	Q01705	Q01705	Neurogenic locus notch homolog protein 1 OS=Mus musculus OX=10090 GN=Notch1 PE=1 SV=3	0	2	2	1	0	1	1	1	529.239	1057.47	1057.46	9.1908	0.00485946	0	0	97636.4	HCD (High Energy Collision Dissociation)	MS2	29.5711	100	10.7033	4117	4117	4111	FP030521_18.raw	0/0		0.010622	65.8319	65.8319	65.8319	0.975839	0.00746268	0.00581395	0
FALSE	High	PMI-Byonic	PMI-Byonic (A2)	A	2	Unambiguous	GSCKDGVATF	[Y].GScKdGVATF.[T]	C3(Carbamidomethyl); D5(Oxidation)	1	1	Q01705	Q01705	Neurogenic locus notch homolog protein 1 OS=Mus musculus OX=10090 GN=Notch1 PE=1 SV=3	0	2	2	1	0	1	1	1	529.237	1057.47	1057.46	4.34245	0.00229599	0	0	115135	HCD (High Energy Collision Dissociation)	MS2	26.6356	100	10.4339	4002	4002	4001	FP030521_18.raw	0/0		2.01687	219.059	219.059	219.059	0.00961906	0.000813198	0	0
FALSE	High	PMI-Byonic	PMI-Byonic (A2)	A	2	Unambiguous	GSCKDGVATFTCL	[Y].GScKdGVAtFtcL.[C]	C3(Carbamidomethyl); D5(Oxidation); T9(Fuc(1)); T11(HexNAc(1)Hex(1)Fuc(1)); C12(Carbamidomethyl)	1	1	Q01705	Q01705	Neurogenic locus notch homolog protein 1 OS=Mus musculus OX=10090 GN=Notch1 PE=1 SV=3	1	2	2	1	0	1	1	1	1044.94	2088.87	2088.87	-2.30348	-0.00240584	0	0	385876	HCD (High Energy Collision Dissociation)	MS2	0	100	15.6229	6228	6228	6225	FP030521_18.raw	0/0		0.0368322	36.5996	36.5996	0	0.918687	0.00746268	0.00617284	0.016129
FALSE	High	PMI-Byonic	PMI-Byonic (A2)	A	2	Unambiguous	GSCKDGVATF	[Y].GScKdGVATF.[T]	C3(Carbamidomethyl); D5(Oxidation)	1	1	Q01705	Q01705	Neurogenic locus notch homolog protein 1 OS=Mus musculus OX=10090 GN=Notch1 PE=1 SV=3	0	2	2	1	0	1	1	1	529.237	1057.47	1057.46	3.99614	0.00211288	0	0	3.44171e+06	HCD (High Energy Collision Dissociation)	MS2	0.723152	38.4826	9.26545	3511	3511	3510	FP030521_18.raw	0/0		6.37499	594.849	526.512	526.512	4.21704e-07	6.44578e-08	0	0
FALSE	High	PMI-Byonic	PMI-Byonic (A2)	A	2	Unambiguous	GSCKDGVATF	[Y].GScKDGVATF.[T]	C3(Carbamidomethyl)	1	1	Q01705	Q01705	Neurogenic locus notch homolog protein 1 OS=Mus musculus OX=10090 GN=Notch1 PE=1 SV=3	0	2	2	1	0	1	1	1	521.278	1041.55	1041.47	78.995	0.0411353	0	0	580472	HCD (High Energy Collision Dissociation)	MS2	47.7951	100	8.90181	3360	3360	3359	FP030521_18.raw	0/0		2.47357	264.718	264.718	264.718	0.00336074	0.000239629	0	0
FALSE	High	PMI-Byonic	PMI-Byonic (A2)	A	2	Unambiguous	GSCKDGVATF	[Y].GScKDGVATF.[T]	C3(Carbamidomethyl)	1	1	Q01705	Q01705	Neurogenic locus notch homolog protein 1 OS=Mus musculus OX=10090 GN=Notch1 PE=1 SV=3	0	2	2	1	0	1	1	1	521.239	1041.47	1041.47	2.92569	0.00152351	0	0	456577	HCD (High Energy Collision Dissociation)	MS2	52.3255	100	8.95159	3381	3381	3379	FP030521_18.raw	0/0		3.18802	323.316	323.316	323.316	0.000648599	7.59757e-05	0	0
FALSE	High	PMI-Byonic	PMI-Byonic (A2)	A	2	Unambiguous	GSCKDGVATF	[Y].GScKdGVATF.[T]	C3(Carbamidomethyl); D5(Oxidation)	1	1	Q01705	Q01705	Neurogenic locus notch homolog protein 1 OS=Mus musculus OX=10090 GN=Notch1 PE=1 SV=3	0	2	2	1	0	1	1	1	529.237	1057.47	1057.46	3.99614	0.00211288	0	0	913088	HCD (High Energy Collision Dissociation)	MS2	10.7651	100	9.05597	3424	3424	3423	FP030521_18.raw	0/0		5.37802	511.737	393.603	393.603	4.1877e-06	7.36629e-07	0	0
FALSE	High	PMI-Byonic	PMI-Byonic (A2)	A	2	Unambiguous	GSCKDGVATF	[Y].GScKDGVATF.[T]	C3(Carbamidomethyl)	1	1	Q01705	Q01705	Neurogenic locus notch homolog protein 1 OS=Mus musculus OX=10090 GN=Notch1 PE=1 SV=3	0	2	2	1	0	1	1	1	521.239	1041.47	1041.47	4.215	0.00219489	0	0	383884	HCD (High Energy Collision Dissociation)	MS2	42.4112	100	9.0702	3430	3430	3429	FP030521_18.raw	0/0		4.9785	442.682	442.682	442.682	1.05075e-05	1.94717e-06	0	0
FALSE	High	PMI-Byonic	PMI-Byonic (A2)	A	2	Unambiguous	GSCKDGVATF	[Y].GScKdGVATF.[T]	C3(Carbamidomethyl); D5(Oxidation)	1	1	Q01705	Q01705	Neurogenic locus notch homolog protein 1 OS=Mus musculus OX=10090 GN=Notch1 PE=1 SV=3	0	2	2	1	0	1	1	1	529.237	1057.47	1057.46	3.64983	0.00192978	0	0	1.93457e+06	HCD (High Energy Collision Dissociation)	MS2	5.41591	65.9696	9.16211	3468	3468	3467	FP030521_18.raw	0/0		6.37499	576.936	475.376	475.376	4.21704e-07	5.25496e-08	0	0
FALSE	High	PMI-Byonic	PMI-Byonic (A2)	A	2	Unambiguous	GSCKDGVATF	[Y].GScKDGVATF.[T]	C3(Carbamidomethyl)	1	1	Q01705	Q01705	Neurogenic locus notch homolog protein 1 OS=Mus musculus OX=10090 GN=Notch1 PE=1 SV=3	0	2	2	1	0	1	1	1	521.239	1041.47	1041.47	3.62895	0.00188972	0	0	466972	HCD (High Energy Collision Dissociation)	MS2	22.3233	100	9.18328	3477	3477	3475	FP030521_18.raw	0/0		6.04874	486.398	486.398	486.398	8.93841e-07	1.15372e-07	0	0
FALSE	High	PMI-Byonic	PMI-Byonic (A2)	A	2	Unambiguous	GSCKDGVATF	[Y].GScKdGVATF.[T]	C3(Carbamidomethyl); D5(Oxidation)	1	1	Q01705	Q01705	Neurogenic locus notch homolog protein 1 OS=Mus musculus OX=10090 GN=Notch1 PE=1 SV=3	0	2	2	1	0	1	1	1	529.236	1057.47	1057.46	3.41895	0.00180771	0	0	1.5214e+06	HCD (High Energy Collision Dissociation)	MS2	5.92484	66.8606	9.71587	3699	3699	3698	FP030521_18.raw	0/0		5.37118	554.797	486.315	486.315	4.25419e-06	8.76949e-07	0	0
FALSE	High	PMI-Byonic	PMI-Byonic (A2)	A	2	Unambiguous	GSCKDGVATF	[Y].GScKDGVATF.[T]	C3(Carbamidomethyl)	1	1	Q01705	Q01705	Neurogenic locus notch homolog protein 1 OS=Mus musculus OX=10090 GN=Notch1 PE=1 SV=3	0	4	4	1	0	1	1	1	521.24	2081.94	1041.47	999043	260.118	0	0	309696	HCD (High Energy Collision Dissociation)	MS2	53.781	100	9.29168	3522	3522	3519	FP030521_18.raw	0/0		4.55292	416.052	416.052	416.052	2.79948e-05	4.4293e-06	0	0
FALSE	High	PMI-Byonic	PMI-Byonic (A2)	A	2	Unambiguous	GSCKDGVATF	[Y].GScKdGVATF.[T]	C3(Carbamidomethyl); D5(Oxidation)	1	1	Q01705	Q01705	Neurogenic locus notch homolog protein 1 OS=Mus musculus OX=10090 GN=Notch1 PE=1 SV=3	0	2	2	1	0	1	1	1	529.237	1057.47	1057.46	3.76526	0.00199081	0	0	5451121	HCD (High Energy Collision Dissociation)	MS2	4.08703	24.7889	9.37847	3558	3558	3557	FP030521_18.raw	0/0		7.04571	561.499	504.88	504.88	9.00102e-08	1.56036e-08	0	0
FALSE	High	PMI-Byonic	PMI-Byonic (A2)	A	2	Unambiguous	GSCKDGVATF	[Y].GScKdGVATF.[T]	C3(Carbamidomethyl); D5(Oxidation)	1	1	Q01705	Q01705	Neurogenic locus notch homolog protein 1 OS=Mus musculus OX=10090 GN=Notch1 PE=1 SV=3	0	2	2	1	0	1	1	1	529.236	1057.47	1057.46	3.18808	0.00168563	0	0	4.68211e+06	HCD (High Energy Collision Dissociation)	MS2	0	21.6063	9.48974	3604	3604	3603	FP030521_18.raw	0/0		6.37499	587.055	519.116	519.116	4.21704e-07	7.56217e-08	0	0
FALSE	High	PMI-Byonic	PMI-Byonic (A2)	A	2	Unambiguous	GSCKDGVATF	[Y].GScKdGVATF.[T]	C3(Carbamidomethyl); D5(Oxidation)	1	1	Q01705	Q01705	Neurogenic locus notch homolog protein 1 OS=Mus musculus OX=10090 GN=Notch1 PE=1 SV=3	0	2	2	1	0	1	1	1	529.236	1057.46	1057.46	2.84177	0.00150253	0	0	3.80057e+06	HCD (High Energy Collision Dissociation)	MS2	1.17586	32.8424	9.5992	3650	3650	3649	FP030521_18.raw	0/0		5.67214	546.348	498.958	498.958	2.12748e-06	3.616e-07	0	0
FALSE	High	PMI-Byonic	PMI-Byonic (A2)	A	2	Unambiguous	TCLCQPGYTGHHCETNINECHSQPCRHGGTCQDRDNSYLCL	[F].TcLcQPGYTGHHcEtNInEcHSQPcRHGGTcQDrDNSYLcL.[C]	C2(Carbamidomethyl); C4(Carbamidomethyl); C13(Carbamidomethyl); T15(HexNAc(1)Hex(1)Fuc(1)NeuAc(1)); N18(Deamidated); C20(Carbamidomethyl); C25(Carbamidomethyl); C31(Carbamidomethyl); R34(Deamidated); C40(Carbamidomethyl)	1	1	Q01705	Q01705	Neurogenic locus notch homolog protein 1 OS=Mus musculus OX=10090 GN=Notch1 PE=1 SV=3	4	6	6	1	0	1	1	1	967.729	5801.34	5797.28	700.976	0.677291	0	0	558555	HCD (High Energy Collision Dissociation)	MS2	42.2793	100	13.4345	5284	5284	5279	FP030521_18.raw	0/0		0.0190645	100.26	100.26	0	0.957052	0.00746268	0.00595238	0.0151515
FALSE	High	PMI-Byonic	PMI-Byonic (A2)	A	2	Unambiguous	TCLCQPGYTGHHCETNINECHSQPCRHGGTCQDRDNSYL	[F].TcLcQPGYTGHHcEtNINEcHSQPcRHGGTcQDRDNSYL.[C]	C2(Carbamidomethyl); C4(Carbamidomethyl); C13(Carbamidomethyl); T15(HexNAc(1)Hex(1)Fuc(1)NeuAc(1)); C20(Carbamidomethyl); C25(Carbamidomethyl); C31(Carbamidomethyl)	1	1	Q01705	Q01705	Neurogenic locus notch homolog protein 1 OS=Mus musculus OX=10090 GN=Notch1 PE=1 SV=3	3	6	6	1	0	1	1	1	921.875	5526.22	5522.19	728.419	0.670412	0	0	178064	HCD (High Energy Collision Dissociation)	MS2	68.9071	100	11.7441	4562	4562	4553	FP030521_18.raw	0/0		0.278008	12.0609	12.0609	0	0.52722	0.00746268	0.0064935	0.0178571
FALSE	High	PMI-Byonic	PMI-Byonic (A2)	A	2	Unambiguous	TCRCPEGYHDPTCL	[F].TcRcPEGYHDPTcL.[S]	C2(Carbamidomethyl); C4(Carbamidomethyl); C13(Carbamidomethyl)	1	1	Q01705	Q01705	Neurogenic locus notch homolog protein 1 OS=Mus musculus OX=10090 GN=Notch1 PE=1 SV=3	1	3	3	1	0	1	1	1	589.244	1765.72	1765.71	4.24814	0.00250033	0	0	469747	HCD (High Energy Collision Dissociation)	MS2	22.432	100	12.0159	4677	4677	4674	FP030521_18.raw	0/0		5.25033	383.988	383.988	383.988	5.61919e-06	1.11537e-06	0	0
FALSE	High	PMI-Byonic	PMI-Byonic (A2)	A	2	Unambiguous	TCRCPEGY	[F].tcRcPEGY.[H]	T1(Fuc(1)); C2(Carbamidomethyl); C4(Carbamidomethyl)	1	1	Q01705	Q01705	Neurogenic locus notch homolog protein 1 OS=Mus musculus OX=10090 GN=Notch1 PE=1 SV=3	0	2	2	1	0	1	1	1	594.747	1188.49	1188.47	17.465	0.0103783	0	0	846047	HCD (High Energy Collision Dissociation)	MS2	11.938	100	18.6953	7549	7549	7545	FP030521_18.raw	0/0		0.010622	86.2095	86.2095	86.2095	0.975839	0.00746268	0.00578034	0.0149254
FALSE	High	PMI-Byonic	PMI-Byonic (A2)	A	2	Unambiguous	TCRCPEGYHDPTCL	[F].TcRcPEGYHDPTcL.[S]	C2(Carbamidomethyl); C4(Carbamidomethyl); C13(Carbamidomethyl)	1	1	Q01705	Q01705	Neurogenic locus notch homolog protein 1 OS=Mus musculus OX=10090 GN=Notch1 PE=1 SV=3	1	4	4	1	0	1	1	1	588.797	2352.17	1765.71	332138	146.615	0	0	371273	HCD (High Energy Collision Dissociation)	MS2	31.5153	100	11.8566	4609	4609	4608	FP030521_18.raw	0/0		3.15075	262.567	262.567	262.567	0.000706717	8.24781e-05	0	0
FALSE	High	PMI-Byonic	PMI-Byonic (A2)	A	2	Unambiguous	TCRCPEGYHDPTCL	[F].TcRcPEGYHDPTcL.[S]	C2(Carbamidomethyl); C4(Carbamidomethyl); C13(Carbamidomethyl)	1	1	Q01705	Q01705	Neurogenic locus notch homolog protein 1 OS=Mus musculus OX=10090 GN=Notch1 PE=1 SV=3	1	3	3	1	0	1	1	1	589.244	1765.72	1765.71	4.14444	0.00243929	0	0	506408	HCD (High Energy Collision Dissociation)	MS2	50.0652	100	11.8865	4622	4622	4619	FP030521_18.raw	0/0		4.94938	374.623	374.623	374.623	1.12363e-05	2.38063e-06	0	0
[truncated: 7 more columns]

## Sheet: FP031821_26
Checked	Confidence	Identifying Node Type	Identifying Node	Search ID	Identifying Node No	PSM Ambiguity	Sequence	Annotated Sequence	Modifications	# Protein Groups	# Proteins	Master Protein Accessions	Protein Accessions	Protein Descriptions	# Missed Cleavages	Charge	Original Precursor Charge	DeltaScore	DeltaCn	Rank	Search Engine Rank	Concatenated Rank	m/z [Da]	MH+ [Da]	Theo. MH+ [Da]	DeltaM [ppm]	Deltam/z [Da]	Matched Ions	Total Ions	Intensity	Activation Type	MS Order	Isolation Interference [%]	Ion Inject Time [ms]	RT [min]	First Scan	Last Scan	Master Scan(s)	Spectrum File	Ions Matched	Annotation	|Log Prob|	Byonic Score	Delta Byonic Score	Delta Mod Score	PEP 2D	q-Value 2D	FDR 2D	Peptide Group FDR 2D
FALSE	High	PMI-Byonic	PMI-Byonic (A2)	A	2	Unambiguous	RCSQPSGTCL	[L].RcSQPSGTcL.[N]	C2(Carbamidomethyl); C9(Carbamidomethyl)	1	1	Q01705	Q01705	Neurogenic locus notch homolog protein 1 OS=Mus musculus OX=10090 GN=Notch1 PE=1 SV=3	0	2	2	1	0	1	1	1	583.263	1165.52	1165.51	8.05051	0.00469147	0	0	499818	HCD (High Energy Collision Dissociation)	MS2	30.3207	100	8.85605	2744	2744	2737	FP031821_26.raw	0/0		9.633	665.073	469.359	469.359	2.32809e-10	2.18099e-11	0	0
FALSE	High	PMI-Byonic	PMI-Byonic (A2)	A	2	Unambiguous	RCSQPSGTCL	[L].RcSQPSGTcL.[N]	C2(Carbamidomethyl); C9(Carbamidomethyl)	1	1	Q01705	Q01705	Neurogenic locus notch homolog protein 1 OS=Mus musculus OX=10090 GN=Notch1 PE=1 SV=3	0	2	2	1	0	1	1	1	583.261	1165.52	1165.51	5.53685	0.00322662	0	0	492001	HCD (High Energy Collision Dissociation)	MS2	22.1845	100	8.96936	2794	2794	2792	FP031821_26.raw	0/0		9.05892	608.672	508.335	508.335	8.73124e-10	3.91837e-11	0	0
FALSE	High	PMI-Byonic	PMI-Byonic (A2)	A	2	Unambiguous	VGQRCQDSNPCLSTPCKNAGTCHVVDHGGTVDYACSCPL	[F].VGQRcQDSNPcLStPcKNAGtcHVVDHGGTVDYAcScPL.[G]	C5(Carbamidomethyl); C11(Carbamidomethyl); T14(Hex(1)Pent(1)); C16(Carbamidomethyl); T21(Fuc(1)); C22(Carbamidomethyl); C35(Carbamidomethyl); C37(Carbamidomethyl)	1	1	Q01705	Q01705	Neurogenic locus notch homolog protein 1 OS=Mus musculus OX=10090 GN=Notch1 PE=1 SV=3	2	4	4	1	0	1	1	1	1205.26	4818.03	4818.02	3.59166	0.00432616	0	0	1.52768e+06	HCD (High Energy Collision Dissociation)	MS2	2.44223	90.8398	10.8486	3679	3679	3672	FP031821_26.raw	0/0		5.25458	425.542	425.542	1.2	5.56437e-06	3.88864e-07	0	0
FALSE	High	PMI-Byonic	PMI-Byonic (A2)	A	2	Unambiguous	VGQRCQDSNPCLSTPCKNAGTCHVVDHGGTVDY	[F].VGQRcQDSNPcLstPcKNAGTcHVVDHGGTVDY.[A]	C5(Carbamidomethyl); C11(Carbamidomethyl); S13(Fuc(1)); T14(Hex(1)Pent(1)R0); C16(Carbamidomethyl); C22(Carbamidomethyl)	1	1	Q01705	Q01705	Neurogenic locus notch homolog protein 1 OS=Mus musculus OX=10090 GN=Notch1 PE=1 SV=3	1	5	5	1	0	1	1	1	826.76	4129.77	4129.75	5.08696	0.00420157	0	0	8113862	HCD (High Energy Collision Dissociation)	MS2	0.385642	14.4164	9.79952	3169	3169	3166	FP031821_26.raw	0/0		16.1539	993.608	993.608	0	7.01626e-17	1.07152e-17	0	0
FALSE	High	PMI-Byonic	PMI-Byonic (A2)	A	2	Unambiguous	VGQRCQDSNPCLSTPCKNAGTCHVVDHGGTVDY	[F].VGQRcQDSNPcLstPcKNAGTcHVVDHGGTVDY.[A]	C5(Carbamidomethyl); C11(Carbamidomethyl); S13(Hex(1)Pent(2)); T14(Fuc(1)); C16(Carbamidomethyl); C22(Carbamidomethyl)	1	1	Q01705	Q01705	Neurogenic locus notch homolog protein 1 OS=Mus musculus OX=10090 GN=Notch1 PE=1 SV=3	1	4	4	1	0	1	1	1	1066.21	4261.81	4261.79	3.58103	0.0038154	0	0	881784	HCD (High Energy Collision Dissociation)	MS2	3.66572	100	9.8489	3193	3193	3188	FP031821_26.raw	0/0		11.5925	786.491	786.491	1.2	2.55579e-12	2.8501e-13	0	0
FALSE	High	PMI-Byonic	PMI-Byonic (A2)	A	2	Unambiguous	VGQRCQDSNPCLSTPCKNAGTCHVVDHGGTVDY	[F].VGQRcQDSnPcLSTPcKNAGtcHVVDHGGtVDY.[A]	C5(Carbamidomethyl); N9(Deamidated); C11(Carbamidomethyl); C16(Carbamidomethyl); T21(HexNAc(1)Fuc(1)); C22(Carbamidomethyl); T30(Fuc(1))	1	1	Q01705	Q01705	Neurogenic locus notch homolog protein 1 OS=Mus musculus OX=10090 GN=Notch1 PE=1 SV=3	1	5	5	1	0	1	1	1	838.164	4186.79	4185.77	243.085	0.2035	0	0	385961	HCD (High Energy Collision Dissociation)	MS2	54.2818	100	9.85235	3195	3195	3188	FP031821_26.raw	0/0		4.93256	440.741	440.741	0	1.16801e-05	9.93308e-07	0	0
FALSE	High	PMI-Byonic	PMI-Byonic (A2)	A	2	Unambiguous	VGQRCQDSNPCLSTPCKNAGTCHVVDHGGTVDY	[F].VGQRcQDSNPcLstPcKNAGTcHVVDHGGTVDY.[A]	C5(Carbamidomethyl); C11(Carbamidomethyl); S13(Fuc(1)); T14(Hex(1)Pent(1)); C16(Carbamidomethyl); C22(Carbamidomethyl)	1	1	Q01705	Q01705	Neurogenic locus notch homolog protein 1 OS=Mus musculus OX=10090 GN=Notch1 PE=1 SV=3	1	5	5	1	0	1	1	1	826.758	4129.76	4129.75	3.53519	0.00291989	0	0	1.79075e+06	HCD (High Energy Collision Dissociation)	MS2	1.08046	45.7448	9.91075	3222	3222	3221	FP031821_26.raw	0/0		13.1539	802.77	802.77	0	7.01626e-14	1.02015e-14	0	0
FALSE	High	PMI-Byonic	PMI-Byonic (A2)	A	2	Unambiguous	VGQRCQDSNPCLSTPCKNAGTCHVVDHGGTVDY	[F].VGQRcQDSNPcLstPcKNAGTcHVVDHGGTVDY.[A]	C5(Carbamidomethyl); C11(Carbamidomethyl); S13(Hex(1)Pent(2)); T14(Fuc(1)); C16(Carbamidomethyl); C22(Carbamidomethyl)	1	1	Q01705	Q01705	Neurogenic locus notch homolog protein 1 OS=Mus musculus OX=10090 GN=Notch1 PE=1 SV=3	1	5	5	1	0	1	1	1	853.569	4263.82	4261.79	475.242	0.405076	0	0	820080	HCD (High Energy Collision Dissociation)	MS2	21.4241	100	9.93608	3234	3234	3232	FP031821_26.raw	0/0		7.2482	538.159	538.159	0.28	5.64681e-08	1.97003e-09	0	0
FALSE	High	PMI-Byonic	PMI-Byonic (A2)	A	2	Unambiguous	VGQRCQDSNPCLSTPCKNAGTCHVVDHGGTVDY	[F].VGQRcQDSNPcLStPcKNAGTcHVVDHGGTVDY.[A]	C5(Carbamidomethyl); C11(Carbamidomethyl); T14(HexNAc(1)Hex(1)Fuc(1)NeuAc(1)); C16(Carbamidomethyl); C22(Carbamidomethyl)	1	1	Q01705	Q01705	Neurogenic locus notch homolog protein 1 OS=Mus musculus OX=10090 GN=Notch1 PE=1 SV=3	1	5	5	1	0	1	1	1	899.59	4493.92	4491.88	454.105	0.407957	0	0	804843	HCD (High Energy Collision Dissociation)	MS2	27.7338	100	10.5732	3542	3542	3540	FP031821_26.raw	0/0		5.00689	428.415	428.415	1.2	9.84266e-06	7.60074e-07	0	0
FALSE	High	PMI-Byonic	PMI-Byonic (A2)	A	2	Unambiguous	VGQRCQDSNPCLSTPCKNAGTCHVVDHGGTVDYACSCPL	[F].VGQRcQDSNPcLstPcKNAGTcHVVDHGGTVDYAcScPL.[G]	C5(Carbamidomethyl); C11(Carbamidomethyl); S13(Hex(1)Pent(2)); T14(Fuc(1)); C16(Carbamidomethyl); C22(Carbamidomethyl); C35(Carbamidomethyl); C37(Carbamidomethyl)	1	1	Q01705	Q01705	Neurogenic locus notch homolog protein 1 OS=Mus musculus OX=10090 GN=Notch1 PE=1 SV=3	2	5	5	1	0	1	1	1	991.223	4952.08	4950.06	409.522	0.405431	0	0	1.43743e+06	HCD (High Energy Collision Dissociation)	MS2	37.746	100	10.8058	3660	3660	3650	FP031821_26.raw	0/0		1.6718	129.928	129.928	0	0.0212914	0.000656433	0	0
FALSE	High	PMI-Byonic	PMI-Byonic (A2)	A	2	Unambiguous	VGQRCQDSNPCLSTPCKNAGTCHVVDHGGTVDY	[F].VGQRcQDSNPcLstPcKNAGTcHVVDHGGTVDY.[A]	C5(Carbamidomethyl); C11(Carbamidomethyl); S13(Fuc(1)); T14(Hex(1)Pent(1)); C16(Carbamidomethyl); C22(Carbamidomethyl)	1	1	Q01705	Q01705	Neurogenic locus notch homolog protein 1 OS=Mus musculus OX=10090 GN=Notch1 PE=1 SV=3	1	4	4	1	0	1	1	1	1033.2	4129.77	4129.75	4.46955	0.00461453	0	0	1.27639e+06	HCD (High Energy Collision Dissociation)	MS2	0	90.7795	9.81395	3176	3176	3166	FP031821_26.raw	0/0		14.5925	912.026	912.026	0	2.55579e-15	2.88629e-16	0	0
FALSE	High	PMI-Byonic	PMI-Byonic (A2)	A	2	Unambiguous	VGQRCQDSNPCLSTPCKNAGTCHVVDHGGTVDYACSCPL	[F].VGQRcQDSNPcLStPcKNAGtcHVVDHGGTVDYAcScPL.[G]	C5(Carbamidomethyl); C11(Carbamidomethyl); T14(Hex(1)Pent(1)); C16(Carbamidomethyl); T21(Fuc(1)); C22(Carbamidomethyl); C35(Carbamidomethyl); C37(Carbamidomethyl)	1	1	Q01705	Q01705	Neurogenic locus notch homolog protein 1 OS=Mus musculus OX=10090 GN=Notch1 PE=1 SV=3	2	5	5	1	0	1	1	1	964.413	4818.04	4818.02	4.60232	0.0044348	0	0	2.23598e+06	HCD (High Energy Collision Dissociation)	MS2	0	28.7726	10.9076	3706	3706	3705	FP031821_26.raw	0/0		1.82801	74.0715	74.0715	1.2	0.014859	0.000461764	0	0
FALSE	High	PMI-Byonic	PMI-Byonic (A2)	A	2	Unambiguous	VGQRCQDSNPCLSTPCKNAGTCHVVDHGGTVDYACSCPLGF	[F].VGQRcQDSNPcLStPcKNAGtcHVVDHGGTVDYAcScPLGF.[S]	C5(Carbamidomethyl); C11(Carbamidomethyl); T14(Hex(1)Pent(1)); C16(Carbamidomethyl); T21(Fuc(1)); C22(Carbamidomethyl); C35(Carbamidomethyl); C37(Carbamidomethyl)	1	1	Q01705	Q01705	Neurogenic locus notch homolog protein 1 OS=Mus musculus OX=10090 GN=Notch1 PE=1 SV=3	3	5	5	1	0	1	1	1	1005.23	5022.14	5022.1	6.80275	0.00683283	0	0	336242	HCD (High Energy Collision Dissociation)	MS2	3.49578	100	12.0181	4240	4240	4233	FP031821_26.raw	0/0		1.35351	53.5668	53.5668	1.2	0.0443086	0.00106062	0	0
FALSE	High	PMI-Byonic	PMI-Byonic (A2)	A	2	Unambiguous	VGQRCQDSNPCLSTPCKNAGTCHVVDHGGTVDYACSCPLGFSGPL	[F].VGQRcQDSNPcLStPcKNAGTcHVVDHGGTVDYAcscPLGFSGPL.[C]	C5(Carbamidomethyl); C11(Carbamidomethyl); T14(Hex(1)Pent(1)); C16(Carbamidomethyl); C22(Carbamidomethyl); C35(Carbamidomethyl); S36(Fuc(1)); C37(Carbamidomethyl)	1	1	Q01705	Q01705	Neurogenic locus notch homolog protein 1 OS=Mus musculus OX=10090 GN=Notch1 PE=1 SV=3	4	5	5	1	0	1	1	1	1076.07	5376.33	5376.3	6.07986	0.00653743	0	0	1.01923e+06	HCD (High Energy Collision Dissociation)	MS2	0	43.9655	12.8114	4621	4621	4618	FP031821_26.raw	0/0		2.22481	289.499	289.499	0	0.00595924	0.000184894	0	0
FALSE	High	PMI-Byonic	PMI-Byonic (A2)	A	2	Unambiguous	VGQRCQDSNPCLSTPCKNAGTCHVVDHGGTVDYACSCPL	[F].VGQRcQDSNPcLStPcKNAGtcHVVDHGGTVDYAcScPL.[G]	C5(Carbamidomethyl); C11(Carbamidomethyl); T14(Hex(1)Pent(1)); C16(Carbamidomethyl); T21(Fuc(1)); C22(Carbamidomethyl); C35(Carbamidomethyl); C37(Carbamidomethyl)	1	1	Q01705	Q01705	Neurogenic locus notch homolog protein 1 OS=Mus musculus OX=10090 GN=Notch1 PE=1 SV=3	2	5	5	1	0	1	1	1	964.613	4819.04	4818.02	212.043	0.204325	0	0	1.92597e+06	HCD (High Energy Collision Dissociation)	MS2	52.0906	100	10.7831	3649	3649	3639	FP031821_26.raw	0/0		1.82801	140.845	140.845	1.2	0.014859	0.000324647	0	0
FALSE	High	PMI-Byonic	PMI-Byonic (A2)	A	2	Unambiguous	VGQRCQDSNPCLSTPCKNAGTCHVVDHGGTVDY	[F].VGQRcQDSNPcLstPcKNAGTcHVVDHGGTVDY.[A]	C5(Carbamidomethyl); C11(Carbamidomethyl); S13(Hex(1)Pent(2)R0); T14(Fuc(1)); C16(Carbamidomethyl); C22(Carbamidomethyl)	1	1	Q01705	Q01705	Neurogenic locus notch homolog protein 1 OS=Mus musculus OX=10090 GN=Notch1 PE=1 SV=3	1	5	5	1	0	1	1	1	853.166	4261.8	4261.79	2.99068	0.00254913	0	0	3147095	HCD (High Energy Collision Dissociation)	MS2	0	40.6738	9.82136	3179	3179	3177	FP031821_26.raw	0/0		14.9778	933.215	933.215	1.2	1.05242e-15	1.14233e-16	0	0
FALSE	High	PMI-Byonic	PMI-Byonic (A2)	A	2	Unambiguous	ACSCPLGFSGPL	[Y].AcScPLGFSGPL.[C]	C2(Carbamidomethyl); C4(Carbamidomethyl)	1	1	Q01705	Q01705	Neurogenic locus notch homolog protein 1 OS=Mus musculus OX=10090 GN=Notch1 PE=1 SV=3	2	2	2	1	0	1	1	1	633.289	1265.57	1265.57	4.18695	0.00264943	0	0	2.64061e+06	HCD (High Energy Collision Dissociation)	MS2	26.0715	64.5279	15.9048	6019	6019	6015	FP031821_26.raw	0/0		10.5555	730.527	730.527	730.527	2.78289e-11	2.5497e-12	0	0
FALSE	High	PMI-Byonic	PMI-Byonic (A2)	A	2	Unambiguous	GFSGPL	[L].GFSGPL.[C]		1	1	Q01705	Q01705	Neurogenic locus notch homolog protein 1 OS=Mus musculus OX=10090 GN=Notch1 PE=1 SV=3	1	4	4	1	0	1	1	1	576.594	2303.36	577.298	2.98989e+06	431.514	0	0	5.34012e+06	HCD (High Energy Collision Dissociation)	MS2	14.6948	16.7819	13.1153	4765	4765	4761	FP031821_26.raw	0/0		2.78664	247.513	192.352	192.352	0.00163441	4.42494e-05	0	0
FALSE	High	PMI-Byonic	PMI-Byonic (A2)	A	2	Unambiguous	GFSGPLCLTPLDNACL	[L].GFSGPLcLtPLDnAcL.[A]	C7(Carbamidomethyl); T9(HexNAc(1)Fuc(1)); N13(Oxidation); C15(Carbamidomethyl)	1	1	Q01705	Q01705	Neurogenic locus notch homolog protein 1 OS=Mus musculus OX=10090 GN=Notch1 PE=1 SV=3	4	2	2	1	0	1	1	1	1050.49	2099.97	2099.95	6.89238	0.00723683	0	0	363227	HCD (High Energy Collision Dissociation)	MS2	16.1423	100	17.9536	6913	6913	6906	FP031821_26.raw	0/0		2.40728	214.34	214.34	20.0038	0.00391491	8.2197e-05	0	0
FALSE	High	PMI-Byonic	PMI-Byonic (A2)	A	2	Unambiguous	CLTPLDNACL	[L].cLTPLDNAcL.[A]	C1(Carbamidomethyl); C9(Carbamidomethyl)	1	1	Q01705	Q01705	Neurogenic locus notch homolog protein 1 OS=Mus musculus OX=10090 GN=Notch1 PE=1 SV=3	2	2	2	1	0	1	1	1	588.777	1176.55	1176.54	6.00718	0.00353384	0	0	3.67965e+06	HCD (High Energy Collision Dissociation)	MS2	20.4954	31.6743	14.816	5546	5546	5542	FP031821_26.raw	0/0		5.78149	638.883	266.638	266.638	1.6539e-06	1.54394e-07	0	0
FALSE	High	PMI-Byonic	PMI-Byonic (A2)	A	2	Unambiguous	ANPCRNGGTCDLLTLTEY	[L].ANPcRNGGtcDLLTLTEY.[K]	C4(Carbamidomethyl); T9(Fuc(1)); C10(Carbamidomethyl)	1	1	Q01705	Q01705	Neurogenic locus notch homolog protein 1 OS=Mus musculus OX=10090 GN=Notch1 PE=1 SV=3	3	2	2	1	0	1	1	1	1101	2201	2200.98	5.65786	0.00622644	0	0	1757972	HCD (High Energy Collision Dissociation)	MS2	0	100	14.7373	5511	5511	5509	FP031821_26.raw	0/0		5.93746	468.392	468.392	30.7197	1.15489e-06	1.02771e-07	0	0
FALSE	High	PMI-Byonic	PMI-Byonic (A2)	A	2	Unambiguous	ANPCRNGGTCDLLTLTEY	[L].ANPcRNGGtcDLLTLTEY.[K]	C4(Carbamidomethyl); T9(Fuc(1)); C10(Carbamidomethyl)	1	1	Q01705	Q01705	Neurogenic locus notch homolog protein 1 OS=Mus musculus OX=10090 GN=Notch1 PE=1 SV=3	3	2	2	1	0	1	1	1	1101	2201	2200.98	4.77048	0.00524987	0	0	2.9964e+06	HCD (High Energy Collision Dissociation)	MS2	0	100	14.6203	5458	5458	5454	FP031821_26.raw	0/0		6.40318	529.246	529.246	26.4232	3.95205e-07	2.4055e-08	0	0
FALSE	High	PMI-Byonic	PMI-Byonic (A2)	A	2	Unambiguous	ANPCRNGGTCDLLTLTEY	[L].ANPcRnGGtcDLLTLTEY.[K]	C4(Carbamidomethyl); N6(Deamidated); T9(Fuc(1)); C10(Carbamidomethyl)	1	1	Q01705	Q01705	Neurogenic locus notch homolog protein 1 OS=Mus musculus OX=10090 GN=Notch1 PE=1 SV=3	3	2	2	1	0	1	1	1	1101.5	2201.98	2201.97	6.48361	0.00713836	0	0	377518	HCD (High Energy Collision Dissociation)	MS2	6.82998	100	15.2981	5755	5755	5751	FP031821_26.raw	0/0		5.47679	438.165	438.165	18.309	3.3359e-06	2.68035e-07	0	0
FALSE	High	PMI-Byonic	PMI-Byonic (A2)	A	2	Unambiguous	KCRCPPGWSGKSCQQADPCASNPCANGGQCLPFESSY	[Y].KcRcPPGWSGKScQQADPcAsNPcANGGQcLPFESSY.[I]	C2(Carbamidomethyl); C4(Carbamidomethyl); C13(Carbamidomethyl); C19(Carbamidomethyl); S21(Hex(1)Pent(2)); C24(Carbamidomethyl); C30(Carbamidomethyl)	1	1	Q01705	Q01705	Neurogenic locus notch homolog protein 1 OS=Mus musculus OX=10090 GN=Notch1 PE=1 SV=3	2	4	4	1	0	1	1	1	1161.98	4644.9	4644.88	4.11599	0.00477956	0	0	596881	HCD (High Energy Collision Dissociation)	MS2	2.82476	82.8648	11.9236	4195	4195	4189	FP031821_26.raw	0/0		14.2149	861.343	743.631	0	6.09693e-15	6.75846e-16	0	0
FALSE	High	PMI-Byonic	PMI-Byonic (A2)	A	2	Unambiguous	KCRCPPGW	[Y].KcRcPPGW.[S]	C2(Carbamidomethyl); C4(Carbamidomethyl)	1	1	Q01705	Q01705	Neurogenic locus notch homolog protein 1 OS=Mus musculus OX=10090 GN=Notch1 PE=1 SV=3	0	2	2	1	0	1	1	1	530.747	1060.49	1060.48	4.46714	0.00236866	0	0	252077	HCD (High Energy Collision Dissociation)	MS2	37.2224	100	8.79423	2717	2717	2715	FP031821_26.raw	0/0		5.17434	496.781	469.455	469.455	6.69366e-06	4.63038e-07	0	0
FALSE	High	PMI-Byonic	PMI-Byonic (A2)	A	2	Unambiguous	KCRCPPGWSGKSCQQADPCASNPCANGGQCLPFESSY	[Y].KcRcPPGWsGKScQQADPcASNPcANGGQcLPFESSY.[I]	C2(Carbamidomethyl); C4(Carbamidomethyl); S9(Hex(1)Pent(1)); C13(Carbamidomethyl); C19(Carbamidomethyl); C24(Carbamidomethyl); C30(Carbamidomethyl)	1	1	Q01705	Q01705	Neurogenic locus notch homolog protein 1 OS=Mus musculus OX=10090 GN=Notch1 PE=1 SV=3	2	4	4	1	0	1	1	1	1129.22	4513.85	4512.84	224.587	0.253381	0	0	2.68559e+06	HCD (High Energy Collision Dissociation)	MS2	2.14327	51.6294	12.1898	4322	4322	4321	FP031821_26.raw	0/0		11.789	780.378	780.378	9.34419	1.62568e-12	2.03911e-13	0	0
FALSE	High	PMI-Byonic	PMI-Byonic (A2)	A	2	Unambiguous	KCRCPPGWSGKSCQQADPCASNPCANGGQCLPFESSY	[Y].KcRcPPGWsGKScQQADPcASNPcAnGGQcLPFESSY.[I]	C2(Carbamidomethyl); C4(Carbamidomethyl); S9(Hex(1)Pent(2)); C13(Carbamidomethyl); C19(Carbamidomethyl); C24(Carbamidomethyl); N26(Deamidated); C30(Carbamidomethyl)	1	1	Q01705	Q01705	Neurogenic locus notch homolog protein 1 OS=Mus musculus OX=10090 GN=Notch1 PE=1 SV=3	2	4	4	1	0	1	1	1	1162.73	4647.89	4645.86	437.1	0.507677	0	0	3013011	HCD (High Energy Collision Dissociation)	MS2	31.4927	100	12.1815	4319	4319	4310	FP031821_26.raw	0/0		10.2149	698.895	698.895	2.4	6.09693e-11	9.85977e-12	0	0
FALSE	High	PMI-Byonic	PMI-Byonic (A2)	A	2	Unambiguous	KCRCPPGWSGKSCQQADPCASNPCANGGQCLPFESSY	[Y].KcRcPPGWsGKScQQADPcASNPcANGGQcLPFESSY.[I]	C2(Carbamidomethyl); C4(Carbamidomethyl); S9(Hex(1)Pent(1)); C13(Carbamidomethyl); C19(Carbamidomethyl); C24(Carbamidomethyl); C30(Carbamidomethyl)	1	1	Q01705	Q01705	Neurogenic locus notch homolog protein 1 OS=Mus musculus OX=10090 GN=Notch1 PE=1 SV=3	2	4	4	1	0	1	1	1	1128.97	4512.86	4512.84	4.62013	0.00521248	0	0	3.26033e+06	HCD (High Energy Collision Dissociation)	MS2	1.00363	32.9977	12.0766	4269	4269	4266	FP031821_26.raw	0/0		12.2149	756.89	736.483	1.2	6.09693e-13	1.01594e-13	0	0
FALSE	High	PMI-Byonic	PMI-Byonic (A2)	A	2	Unambiguous	KCRCPPGWSGKSCQQADPCASNPCANGGQCLPFESSY	[Y].KcRcPPGWSGKscQQADPcASNPcANGGQcLPFESSY.[I]	C2(Carbamidomethyl); C4(Carbamidomethyl); S12(Hex(1)Pent(2)); C13(Carbamidomethyl); C19(Carbamidomethyl); C24(Carbamidomethyl); C30(Carbamidomethyl)	1	1	Q01705	Q01705	Neurogenic locus notch homolog protein 1 OS=Mus musculus OX=10090 GN=Notch1 PE=1 SV=3	2	4	4	1	0	1	1	1	1161.98	4644.9	4644.88	4.43135	0.00514577	0	0	617399	HCD (High Energy Collision Dissociation)	MS2	52.5815	92.3045	12.0524	4256	4256	4255	FP031821_26.raw	0/0		13.391	807.855	683.371	0	4.06471e-14	4.15665e-15	0	0
FALSE	High	PMI-Byonic	PMI-Byonic (A2)	A	2	Unambiguous	KCRCPPGWSGKSCQQADPCASNPCANGGQCLPF	[Y].KcRcPPGWsGKScQQADPcASNPcANGGQcLPF.[E]	C2(Carbamidomethyl); C4(Carbamidomethyl); S9(Hex(1)Pent(1)); C13(Carbamidomethyl); C19(Carbamidomethyl); C24(Carbamidomethyl); C30(Carbamidomethyl)	1	1	Q01705	Q01705	Neurogenic locus notch homolog protein 1 OS=Mus musculus OX=10090 GN=Notch1 PE=1 SV=3	1	4	4	1	0	1	1	1	1012.42	4046.68	4046.67	3.11502	0.00315136	0	0	470027	HCD (High Energy Collision Dissociation)	MS2	25.2974	100	11.7079	4091	4091	4090	FP031821_26.raw	0/0		8.77371	601.958	601.958	2.4	1.6838e-09	1.16377e-10	0	0
FALSE	High	PMI-Byonic	PMI-Byonic (A2)	A	2	Unambiguous	KCRCPPGWSGKSCQQADPCASNPCANGGQCLPF	[Y].KcRcPPGWsGKScQQADPcASNPcANGGQcLPF.[E]	C2(Carbamidomethyl); C4(Carbamidomethyl); S9(Hex(1)Pent(1)); C13(Carbamidomethyl); C19(Carbamidomethyl); C24(Carbamidomethyl); C30(Carbamidomethyl)	1	1	Q01705	Q01705	Neurogenic locus notch homolog protein 1 OS=Mus musculus OX=10090 GN=Notch1 PE=1 SV=3	1	4	4	1	0	1	1	1	1012.42	4046.66	4046.67	-0.565193	-0.000571787	0	0	763531	HCD (High Energy Collision Dissociation)	MS2	0	100	11.5797	4032	4032	4024	FP031821_26.raw	0/0		9.97781	684.232	684.232	2.4	1.05242e-10	1.33757e-11	0	0
FALSE	High	PMI-Byonic	PMI-Byonic (A2)	A	2	Unambiguous	KCRCPPGWSGKSCQQADPCASNPCANGGQCLPF	[Y].KcRcPPGWsGKScQQADPcASNPcANGGQcLPF.[E]	C2(Carbamidomethyl); C4(Carbamidomethyl); S9(Hex(1)Pent(2)); C13(Carbamidomethyl); C19(Carbamidomethyl); C24(Carbamidomethyl); C30(Carbamidomethyl)	1	1	Q01705	Q01705	Neurogenic locus notch homolog protein 1 OS=Mus musculus OX=10090 GN=Notch1 PE=1 SV=3	1	4	4	1	0	1	1	1	1045.94	4180.73	4178.71	483.556	0.50516	0	0	3833989	HCD (High Energy Collision Dissociation)	MS2	43.1432	100	11.5759	4030	4030	4024	FP031821_26.raw	0/0		6.35345	519.92	519.92	2.4	4.43154e-07	3.02182e-08	0	0
FALSE	High	PMI-Byonic	PMI-Byonic (A2)	A	2	Unambiguous	KCRCPPGWSGKSCQQADPCASNPCANGGQCLPFESSY	[Y].KcRcPPGWSGKScQQADPcAsNPcANGGQcLPFESSY.[I]	C2(Carbamidomethyl); C4(Carbamidomethyl); C13(Carbamidomethyl); C19(Carbamidomethyl); S21(Hex(1)Pent(1)); C24(Carbamidomethyl); C30(Carbamidomethyl)	1	1	Q01705	Q01705	Neurogenic locus notch homolog protein 1 OS=Mus musculus OX=10090 GN=Notch1 PE=1 SV=3	2	4	4	1	0	1	1	1	1128.97	4512.86	4512.84	5.05293	0.00570076	0	0	5743320	HCD (High Energy Collision Dissociation)	MS2	0.666277	18.8664	11.9636	4214	4214	4211	FP031821_26.raw	0/0		11.391	723.519	710.526	1.2	4.06471e-12	4.10999e-13	0	0
FALSE	High	PMI-Byonic	PMI-Byonic (A2)	A	2	Unambiguous	SGKSCQQADPCASNPCANGGQCLPFESSY	[W].SGKScQQADPcAsNPcANGGQcLPFESSY.[I]	C5(Carbamidomethyl); C11(Carbamidomethyl); S13(Hex(1)Pent(2)); C16(Carbamidomethyl); C22(Carbamidomethyl)	1	1	Q01705	Q01705	Neurogenic locus notch homolog protein 1 OS=Mus musculus OX=10090 GN=Notch1 PE=1 SV=3	1	3	3	1	0	1	1	1	1201.82	3603.44	3603.41	6.899	0.00828665	0	0	1.22211e+06	HCD (High Energy Collision Dissociation)	MS2	0	100	12.8328	4631	4631	4629	FP031821_26.raw	0/0		12.1734	833.433	765.721	0.441429	6.70845e-13	1.23489e-13	0	0
FALSE	High	PMI-Byonic	PMI-Byonic (A2)	A	2	Unambiguous	SGKSCQQADPCASNPCANGGQCLPFESSY	[W].SGKScQQADPcAsNPcANGGQcLPFESSY.[I]	C5(Carbamidomethyl); C11(Carbamidomethyl); S13(Hex(1)Pent(1)); C16(Carbamidomethyl); C22(Carbamidomethyl)	1	1	Q01705	Q01705	Neurogenic locus notch homolog protein 1 OS=Mus musculus OX=10090 GN=Notch1 PE=1 SV=3	1	3	3	1	0	1	1	1	1157.8	3471.39	3471.37	4.14377	0.00479486	0	0	1.82346e+06	HCD (High Energy Collision Dissociation)	MS2	0	96.3497	12.835	4632	4632	4629	FP031821_26.raw	0/0		12.3495	847.543	847.543	10.4	4.47239e-13	6.44752e-14	0	0
FALSE	High	PMI-Byonic	PMI-Byonic (A2)	A	2	Unambiguous	SGKSCQQADPCASNPCANGGQCLPFESSY	[W].SGKScQQADPcAsNPcAnGGQcLPFESSY.[I]	C5(Carbamidomethyl); C11(Carbamidomethyl); S13(Hex(1)Pent(1)); C16(Carbamidomethyl); N18(Deamidated); C22(Carbamidomethyl)	1	1	Q01705	Q01705	Neurogenic locus notch homolog protein 1 OS=Mus musculus OX=10090 GN=Notch1 PE=1 SV=3	1	3	3	1	0	1	1	1	1158.13	3472.38	3472.36	6.24982	0.00723386	0	0	533158	HCD (High Energy Collision Dissociation)	MS2	0	100	13.0581	4738	4738	4728	FP031821_26.raw	0/0		8.34946	607.226	607.226	10.4	4.47239e-09	2.53351e-10	0	0
FALSE	High	PMI-Byonic	PMI-Byonic (A2)	A	2	Unambiguous	ICRCPPGFHGPTCRQDVNECSQNPGLCRHGGTCHNEIGSY	[Y].IcRcPPGFHGPTcRQDVNEcSQNPGLcRHGGTcHNEIGSY.[R]	C2(Carbamidomethyl); C4(Carbamidomethyl); C13(Carbamidomethyl); C20(Carbamidomethyl); C27(Carbamidomethyl); C33(Carbamidomethyl)	1	1	Q01705	Q01705	Neurogenic locus notch homolog protein 1 OS=Mus musculus OX=10090 GN=Notch1 PE=1 SV=3	2	6	6	1	0	1	1	1	782.337	4688.99	4684.99	852.745	0.66585	0	0	1.58252e+06	HCD (High Energy Collision Dissociation)	MS2	71.1531	100	9.98498	3258	3258	3254	FP031821_26.raw	0/0		2.31108	247.388	247.388	34.8624	0.00488563	0.000128832	0	0
FALSE	High	PMI-Byonic	PMI-Byonic (A2)	A	2	Unambiguous	ICRCPPGFHGPTCRQDVNECSQNPGLCRHGGTCHNEIGSY	[Y].IcRcPPGFHGPtcRQDVNEcSQNPGLcRHGGTcHNEIGSY.[R]	C2(Carbamidomethyl); C4(Carbamidomethyl); T12(Fuc(1)); C13(Carbamidomethyl); C20(Carbamidomethyl); C27(Carbamidomethyl); C33(Carbamidomethyl)	1	1	Q01705	Q01705	Neurogenic locus notch homolog protein 1 OS=Mus musculus OX=10090 GN=Notch1 PE=1 SV=3	2	4	4	1	0	1	1	1	1209.27	4834.06	4831.05	622.82	0.752219	0	0	2.99849e+06	HCD (High Energy Collision Dissociation)	MS2	70.0348	92.9746	9.96889	3251	3251	3243	FP031821_26.raw	0/0		4.17227	385.226	385.226	3.6	6.7256e-05	2.78741e-06	0	0
FALSE	High	PMI-Byonic	PMI-Byonic (A2)	A	2	Unambiguous	ICRCPPGFHGPTCRQDVNECSQNPGLCRHGGTCHNEIGSY	[Y].IcRcPPGFHGPtcRQDVNEcSQnPGLcRHGGTcHNEIGSY.[R]	C2(Carbamidomethyl); C4(Carbamidomethyl); T12(Fuc(1)); C13(Carbamidomethyl); C20(Carbamidomethyl); N23(Deamidated); C27(Carbamidomethyl); C33(Carbamidomethyl)	1	1	Q01705	Q01705	Neurogenic locus notch homolog protein 1 OS=Mus musculus OX=10090 GN=Notch1 PE=1 SV=3	2	5	5	1	0	1	1	1	967.54	4833.67	4832.03	339.052	0.327662	0	0	720653	HCD (High Energy Collision Dissociation)	MS2	51.1989	100	10.1612	3344	3344	3342	FP031821_26.raw	0/0		1.16653	209.547	209.547	3.34689	0.0681505	0.00327397	0	0
FALSE	High	PMI-Byonic	PMI-Byonic (A2)	A	2	Unambiguous	ICRCPPGFHGPTCRQDVNECSQNPGLCRHGGTCHNEIGSY	[Y].IcRcPPGFHGPtcRQDVNEcSQNPGLcRHGGTcHNEIGSY.[R]	C2(Carbamidomethyl); C4(Carbamidomethyl); T12(Fuc(1)); C13(Carbamidomethyl); C20(Carbamidomethyl); C27(Carbamidomethyl); C33(Carbamidomethyl)	1	1	Q01705	Q01705	Neurogenic locus notch homolog protein 1 OS=Mus musculus OX=10090 GN=Notch1 PE=1 SV=3	2	6	6	1	0	1	1	1	806.018	4831.07	4831.05	4.6108	0.0037125	0	0	2.03594e+06	HCD (High Energy Collision Dissociation)	MS2	0	42.5679	9.91313	3224	3224	3221	FP031821_26.raw	0/0		10.6535	719.368	719.368	3.6	2.22091e-11	1.8475e-12	0	0
FALSE	High	PMI-Byonic	PMI-Byonic (A2)	A	2	Unambiguous	ICRCPPGFHGPTCRQDVNECSQNPGLCRHGGTCHNEIGSY	[Y].IcRcPPGFHGPtcRQDVNEcSQNPGLcRHGGTcHNEIGSY.[R]	C2(Carbamidomethyl); C4(Carbamidomethyl); T12(Fuc(1)); C13(Carbamidomethyl); C20(Carbamidomethyl); C27(Carbamidomethyl); C33(Carbamidomethyl)	1	1	Q01705	Q01705	Neurogenic locus notch homolog protein 1 OS=Mus musculus OX=10090 GN=Notch1 PE=1 SV=3	2	5	5	1	0	1	1	1	967.019	4831.06	4831.05	3.02171	0.00291961	0	0	5.41057e+06	HCD (High Energy Collision Dissociation)	MS2	0	12.596	9.93845	3236	3236	3232	FP031821_26.raw	0/0		8.28553	603.798	603.798	3.6	5.18163e-09	3.42956e-10	0	0
FALSE	High	PMI-Byonic	PMI-Byonic (A2)	A	2	Unambiguous	ICRCPPGFHGPTCRQDVNECSQNPGLCRHGGTCHNEIGSY	[Y].IcRcPPGFHGPtcRQDVNEcSQNPGLcRHGGTcHNEIGSY.[R]	C2(Carbamidomethyl); C4(Carbamidomethyl); T12(Fuc(1)); C13(Carbamidomethyl); C20(Carbamidomethyl); C27(Carbamidomethyl); C33(Carbamidomethyl)	1	1	Q01705	Q01705	Neurogenic locus notch homolog protein 1 OS=Mus musculus OX=10090 GN=Notch1 PE=1 SV=3	2	5	5	1	0	1	1	1	967.019	4831.06	4831.05	3.14805	0.00304168	0	0	858596	HCD (High Energy Collision Dissociation)	MS2	0	52.4644	10.0498	3289	3289	3287	FP031821_26.raw	0/0		6.27724	512.351	512.351	3.6	5.28148e-07	4.39329e-08	0	0
FALSE	High	PMI-Byonic	PMI-Byonic (A2)	A	2	Unambiguous	ICRCPPGFHGPTCRQDVNECSQNPGLCRHGGTCHNEIGSY	[Y].IcRcPPGFHGPtcRQDVNEcSQNPGLcRHGGTcHNEIGSY.[R]	C2(Carbamidomethyl); C4(Carbamidomethyl); T12(Fuc(1)); C13(Carbamidomethyl); C20(Carbamidomethyl); C27(Carbamidomethyl); C33(Carbamidomethyl)	1	1	Q01705	Q01705	Neurogenic locus notch homolog protein 1 OS=Mus musculus OX=10090 GN=Notch1 PE=1 SV=3	2	6	6	1	0	1	1	1	806.016	4831.06	4831.05	2.26089	0.00182041	0	0	4677657	HCD (High Energy Collision Dissociation)	MS2	0.629418	9.79055	10.0245	3277	3277	3276	FP031821_26.raw	0/0		6.03221	472.921	472.921	3.6	9.28514e-07	7.53573e-08	0	0
FALSE	High	PMI-Byonic	PMI-Byonic (A2)	A	2	Unambiguous	ICRCPPGFHGPTCRQDVNECSQNPGLCRHGGTCHNEIGSY	[Y].IcRcPPGFHGPtcRQDVNEcSQNPGLcRHGGTcHNEIGSY.[R]	C2(Carbamidomethyl); C4(Carbamidomethyl); T12(Fuc(1)); C13(Carbamidomethyl); C20(Carbamidomethyl); C27(Carbamidomethyl); C33(Carbamidomethyl)	1	1	Q01705	Q01705	Neurogenic locus notch homolog protein 1 OS=Mus musculus OX=10090 GN=Notch1 PE=1 SV=3	2	6	6	1	0	1	1	1	806.016	4831.06	4831.05	2.63991	0.00212559	0	0	904770	HCD (High Energy Collision Dissociation)	MS2	0	100	10.1464	3338	3338	3331	FP031821_26.raw	0/0		6.21926	518.136	518.136	3.6	6.03592e-07	5.18154e-08	0	0
FALSE	High	PMI-Byonic	PMI-Byonic (A2)	A	2	Unambiguous	RCACRATHTGPHCELPYVPCSPSPCQNGGTCRPTGDTTHECACLPGFAGQNCEENVDDCPGNNCKNGGACVDGVNTY	[Y].RcAcRATHTGPHcELPYVPcsPSPcQNGGTcRPTGDTTHEcAcLPGFAGQNcEENVDDcPGNNcKNGGAcVDGVNTY.[N]	C2(Carbamidomethyl); C4(Carbamidomethyl); C13(Carbamidomethyl); C20(Carbamidomethyl); S21(Fuc(1)); C25(Carbamidomethyl); C31(Carbamidomethyl); C41(Carbamidomethyl); C43(Carbamidomethyl); C52(Carbamidomethyl); C59(Carbamidomethyl); C64(Carbamidomethyl); C70(Carbamidomethyl)	1	1	Q01705	Q01705	Neurogenic locus notch homolog protein 1 OS=Mus musculus OX=10090 GN=Notch1 PE=1 SV=3	2	6	6	1	0	1	1	1	1468.61	8806.62	8802.57	459.427	0.674024	0	0	3.44462e+06	HCD (High Energy Collision Dissociation)	MS2	46.5071	57.5459	12.1343	4297	4297	4288	FP031821_26.raw	0/0		4.90098	455.75	455.75	0	1.25609e-05	1.12042e-06	0	0
FALSE	High	PMI-Byonic	PMI-Byonic (A2)	A	2	Unambiguous	RCACRATHTGPHCELPYVPCSPSPCQNGGTCRPTGDTTHECACLPGFAGQNCEENVDDCPGNNCKNGGACVDGVNTY	[Y].RcAcRATHTGPHcELPYVPcsPSPcQNGGTcRPTGDTTHEcAcLPGFAGQNcEENVDDcPGNNcKNGGAcVDGVNTY.[N]	C2(Carbamidomethyl); C4(Carbamidomethyl); C13(Carbamidomethyl); C20(Carbamidomethyl); S21(Fuc(1)); C25(Carbamidomethyl); C31(Carbamidomethyl); C41(Carbamidomethyl); C43(Carbamidomethyl); C52(Carbamidomethyl); C59(Carbamidomethyl); C64(Carbamidomethyl); C70(Carbamidomethyl)	1	1	Q01705	Q01705	Neurogenic locus notch homolog protein 1 OS=Mus musculus OX=10090 GN=Notch1 PE=1 SV=3	2	6	6	1	0	1	1	1	1468.78	8807.61	8802.57	572.92	0.840528	0	0	2.36416e+06	HCD (High Energy Collision Dissociation)	MS2	0	85.7173	12.3283	4386	4386	4376	FP031821_26.raw	0/0		3.93362	396.274	396.274	0	0.000116516	3.97208e-06	0	0
FALSE	High	PMI-Byonic	PMI-Byonic (A2)	A	2	Unambiguous	NCRCPPEWTGQYCTEDVDECQLMPNACQNGGTCHNTHGGY	[Y].NcRcPPEWTGQYctEDVDEcQLMPNAcQnGGTcHnTHGGY.[N]	C2(Carbamidomethyl); C4(Carbamidomethyl); C13(Carbamidomethyl); T14(Fuc(1)); C20(Carbamidomethyl); C27(Carbamidomethyl); N29(Deamidated); C33(Carbamidomethyl); N35(Oxidation)	1	1	Q01705	Q01705	Neurogenic locus notch homolog protein 1 OS=Mus musculus OX=10090 GN=Notch1 PE=1 SV=3	3	4	4	1	0	1	1	1	1234.98	4936.9	4936.88	5.05758	0.00624217	0	0	626122	HCD (High Energy Collision Dissociation)	MS2	3.10099	100	12.8182	4625	4625	4618	FP031821_26.raw	0/0		22.9931	1302.3	1302.3	6.99503	1.0161e-23	5.46394e-24	0	0
FALSE	High	PMI-Byonic	PMI-Byonic (A2)	A	2	Unambiguous	NCRCPPEWTGQYCTEDVDECQLMPNACQNGGTCHNTHGGY	[Y].NcRcPPEWTGQYctEDVDEcQLMPNAcQnGGTcHnTHGGY.[N]	C2(Carbamidomethyl); C4(Carbamidomethyl); C13(Carbamidomethyl); T14(HexNAc(1)Hex(1)Fuc(1)); C20(Carbamidomethyl); C27(Carbamidomethyl); N29(Deamidated); C33(Carbamidomethyl); N35(Oxidation)	1	1	Q01705	Q01705	Neurogenic locus notch homolog protein 1 OS=Mus musculus OX=10090 GN=Notch1 PE=1 SV=3	3	4	4	1	0	1	1	1	1326.27	5302.04	5302.01	5.3781	0.00712869	0	0	786796	HCD (High Energy Collision Dissociation)	MS2	17.9537	100	12.7887	4609	4609	4607	FP031821_26.raw	0/0		20.0901	1241.29	1241.29	4.92785	8.12643e-21	1.39627e-21	0	0
FALSE	High	PMI-Byonic	PMI-Byonic (A2)	A	2	Unambiguous	NCRCPPEWTGQYCTEDVDECQLMPNACQNGGTCHNTHGGY	[Y].NcRcPPEWTGQYctEDVDEcQLMPNAcQNGGTcHnTHGGY.[N]	C2(Carbamidomethyl); C4(Carbamidomethyl); C13(Carbamidomethyl); T14(HexNAc(1)Hex(1)Fuc(1)); C20(Carbamidomethyl); C27(Carbamidomethyl); C33(Carbamidomethyl); N35(Oxidation)	1	1	Q01705	Q01705	Neurogenic locus notch homolog protein 1 OS=Mus musculus OX=10090 GN=Notch1 PE=1 SV=3	3	4	4	1	0	1	1	1	1326.02	5301.05	5301.03	4.57449	0.00606238	0	0	366052	HCD (High Energy Collision Dissociation)	MS2	0	100	12.6585	4546	4546	4541	FP031821_26.raw	0/0		22.9931	1305.08	1305.08	10.8	1.0161e-23	3.8983e-24	0	0
FALSE	High	PMI-Byonic	PMI-Byonic (A2)	A	2	Unambiguous	NCRCPPEWTGQYCTEDVDECQLMPNACQNGGTCHNTHGGY	[Y].NcRcPPEWTGQYctEDVDEcQLMPNAcQNGGTcHnTHGGY.[N]	C2(Carbamidomethyl); C4(Carbamidomethyl); C13(Carbamidomethyl); T14(HexNAc(1)Hex(1)Fuc(1)); C20(Carbamidomethyl); C27(Carbamidomethyl); C33(Carbamidomethyl); N35(Oxidation)	1	1	Q01705	Q01705	Neurogenic locus notch homolog protein 1 OS=Mus musculus OX=10090 GN=Notch1 PE=1 SV=3	3	4	4	1	0	1	1	1	1326.02	5301.07	5301.03	7.42992	0.00984656	0	0	1844534	HCD (High Energy Collision Dissociation)	MS2	0	44.3126	12.5213	4479	4479	4475	FP031821_26.raw	0/0		21.9931	1293.31	1293.31	8.6069	1.0161e-22	2.46928e-23	0	0
FALSE	High	PMI-Byonic	PMI-Byonic (A2)	A	2	Unambiguous	NCRCPPEWTGQYCTEDVDECQLMPNACQNGGTCHNTHGGY	[Y].NcRcPPEWTGQYctEDVDEcQLMPNAcQNGGTcHnTHGGY.[N]	C2(Carbamidomethyl); C4(Carbamidomethyl); C13(Carbamidomethyl); T14(HexNAc(1)Fuc(1)); C20(Carbamidomethyl); C27(Carbamidomethyl); C33(Carbamidomethyl); N35(Oxidation)	1	1	Q01705	Q01705	Neurogenic locus notch homolog protein 1 OS=Mus musculus OX=10090 GN=Notch1 PE=1 SV=3	3	4	4	1	0	1	1	1	1285.51	5139	5138.97	5.05138	0.00648972	0	0	0	HCD (High Energy Collision Dissociation)	MS2		100	12.569	4503	4503	4497	FP031821_26.raw	0/0		23.817	1388.05	1388.05	10.8992	1.52412e-24	7.67103e-25	0	0
FALSE	High	PMI-Byonic	PMI-Byonic (A2)	A	2	Unambiguous	NCRCPPEWTGQYCTEDVDECQLMPNACQNGGTCHNTHGGY	[Y].NcRcPPEWTGQYcTEDVDEcQLMPNAcQNGGtcHnTHGGY.[N]	C2(Carbamidomethyl); C4(Carbamidomethyl); C13(Carbamidomethyl); C20(Carbamidomethyl); C27(Carbamidomethyl); T32(Fuc(1)); C33(Carbamidomethyl); N35(Oxidation)	1	1	Q01705	Q01705	Neurogenic locus notch homolog protein 1 OS=Mus musculus OX=10090 GN=Notch1 PE=1 SV=3	3	4	4	1	0	1	1	1	1234.74	4935.93	4935.89	6.96435	0.00859382	0	0	1.40355e+06	HCD (High Energy Collision Dissociation)	MS2	0	43.6491	12.6091	4522	4522	4519	FP031821_26.raw	0/0		25.993	1473.77	1473.77	0.634839	1.01621e-26	1.01611e-26	0	0
FALSE	High	PMI-Byonic	PMI-Byonic (A2)	A	2	Unambiguous	NCVCVNGWTGEDCSENIDDCASAACF	[Y].NcVcVNGWTGEDcSENIDDcASAAcF.[Q]	C2(Carbamidomethyl); C4(Carbamidomethyl); C13(Carbamidomethyl); C20(Carbamidomethyl); C25(Carbamidomethyl)	1	1	Q01705	Q01705	Neurogenic locus notch homolog protein 1 OS=Mus musculus OX=10090 GN=Notch1 PE=1 SV=3	1	3	3	1	0	1	1	1	1004.38	3011.12	3011.1	7.25511	0.00728196	0	0	2.12985e+06	HCD (High Energy Collision Dissociation)	MS2	0.935401	98.5434	15.5513	5865	5865	5861	FP031821_26.raw	0/0		8.20351	694.939	694.939	694.939	6.2588e-09	7.03268e-10	0	0
FALSE	High	PMI-Byonic	PMI-Byonic (A2)	A	2	Unambiguous	NCVCVNGWTGEDCSENIDDCASAACF	[Y].NcVcVNGWTGEDcSENIDDcASAAcF.[Q]	C2(Carbamidomethyl); C4(Carbamidomethyl); C13(Carbamidomethyl); C20(Carbamidomethyl); C25(Carbamidomethyl)	1	1	Q01705	Q01705	Neurogenic locus notch homolog protein 1 OS=Mus musculus OX=10090 GN=Notch1 PE=1 SV=3	1	2	2	1	0	1	1	1	1506.06	3011.12	3011.1	4.90825	0.00738962	0	0	354464	HCD (High Energy Collision Dissociation)	MS2	0	100	15.5476	5863	5863	5861	FP031821_26.raw	0/0		5.61014	472.38	472.38	472.38	2.45392e-06	2.3016e-07	0	0
FALSE	High	PMI-Byonic	PMI-Byonic (A2)	A	2	Unambiguous	QGATCHDRVASF	[F].QGATcHDRVAsF.[Y]	C5(Carbamidomethyl); S11(Fuc(1))	1	1	Q01705	Q01705	Neurogenic locus notch homolog protein 1 OS=Mus musculus OX=10090 GN=Notch1 PE=1 SV=3	0	3	3	1	0	1	1	1	498.895	1494.67	1494.66	4.5466	0.00226521	0	0	1.46542e+06	HCD (High Energy Collision Dissociation)	MS2	6.11723	66.9261	9.04792	2829	2829	2825	FP031821_26.raw	0/0		12.0589	750.46	637.893	14.8973	8.73124e-13	1.51253e-13	0	0
FALSE	High	PMI-Byonic	PMI-Byonic (A2)	A	2	Unambiguous	QGATCHDRVASF	[F].QGATcHDRVAsF.[Y]	C5(Carbamidomethyl); S11(HexNAc(1)Hex(1)Fuc(1))	1	1	Q01705	Q01705	Neurogenic locus notch homolog protein 1 OS=Mus musculus OX=10090 GN=Notch1 PE=1 SV=3	0	3	3	1	0	1	1	1	620.608	1859.81	1859.8	6.88981	0.00427121	0	0	533112	HCD (High Energy Collision Dissociation)	MS2	8.95624	100	9.02813	2820	2820	2814	FP031821_26.raw	0/0		8.85482	631.562	576.542	7.86798	1.39695e-09	8.56428e-11	0	0
FALSE	High	PMI-Byonic	PMI-Byonic (A2)	A	2	Unambiguous	QGATCHDRVASFY	[F].QGATcHDRVAsFY.[C]	C5(Carbamidomethyl); S11(Fuc(1))	1	1	Q01705	Q01705	Neurogenic locus notch homolog protein 1 OS=Mus musculus OX=10090 GN=Notch1 PE=1 SV=3	1	3	3	1	0	1	1	1	553.249	1657.73	1657.73	2.36618	0.0013075	0	0	3745700	HCD (High Energy Collision Dissociation)	MS2	5.62594	44.9654	10.2234	3376	3376	3375	FP031821_26.raw	0/0		8.26303	563.293	559.758	1.06676	5.45716e-09	6.07483e-10	0	0
FALSE	High	PMI-Byonic	PMI-Byonic (A2)	A	2	Unambiguous	QGATCHDRVASF	[F].QGATcHDRVASF.[Y]	C5(Carbamidomethyl)	1	1	Q01705	Q01705	Neurogenic locus notch homolog protein 1 OS=Mus musculus OX=10090 GN=Notch1 PE=1 SV=3	0	3	3	1	0	1	1	1	450.208	1348.61	1348.61	2.92451	0.00131467	0	0	602164	HCD (High Energy Collision Dissociation)	MS2	25.4084	100	9.07573	2841	2841	2836	FP031821_26.raw	0/0		5.93264	588.485	327.675	327.675	1.16778e-06	1.16784e-07	0	0
FALSE	High	PMI-Byonic	PMI-Byonic (A2)	A	2	Unambiguous	QGATCHDRVASF	[F].QGATcHDRVASF.[Y]	C5(Carbamidomethyl)	1	1	Q01705	Q01705	Neurogenic locus notch homolog protein 1 OS=Mus musculus OX=10090 GN=Notch1 PE=1 SV=3	0	2	2	1	0	1	1	1	674.811	1348.62	1348.61	6.87192	0.00463376	0	0	514036	HCD (High Energy Collision Dissociation)	MS2	22.9928	100	9.10955	2856	2856	2847	FP031821_26.raw	0/0		8.97846	715.672	579.207	579.207	1.05084e-09	5.94167e-11	0	0
FALSE	High	PMI-Byonic	PMI-Byonic (A2)	A	2	Unambiguous	QGATCHDRVASF	[F].QGATcHDRVAsF.[Y]	C5(Carbamidomethyl); S11(Fuc(1))	1	1	Q01705	Q01705	Neurogenic locus notch homolog protein 1 OS=Mus musculus OX=10090 GN=Notch1 PE=1 SV=3	0	3	3	1	0	1	1	1	498.895	1494.67	1494.66	4.17908	0.00208211	0	0	2.25919e+06	HCD (High Energy Collision Dissociation)	MS2	10.8245	49.2404	9.16784	2882	2882	2880	FP031821_26.raw	0/0		10.235	680.994	625.053	6.7168	5.82095e-11	8.67118e-12	0	0
FALSE	High	PMI-Byonic	PMI-Byonic (A2)	A	2	Unambiguous	QGATCHDRVASFY	[F].QGATcHDRVASFY.[C]	C5(Carbamidomethyl)	1	1	Q01705	Q01705	Neurogenic locus notch homolog protein 1 OS=Mus musculus OX=10090 GN=Notch1 PE=1 SV=3	1	3	3	1	0	1	1	1	504.563	1511.67	1511.67	3.25208	0.00163869	0	0	3.41607e+06	HCD (High Energy Collision Dissociation)	MS2	23.7862	43.8739	10.1864	3358	3358	3353	FP031821_26.raw	0/0		5.68806	408.336	408.336	408.336	2.0509e-06	1.78401e-07	0	0
FALSE	High	PMI-Byonic	PMI-Byonic (A2)	A	2	Unambiguous	QGATCHDRVASFY	[F].QGATcHDRVAsFY.[C]	C5(Carbamidomethyl); S11(Fuc(1))	1	1	Q01705	Q01705	Neurogenic locus notch homolog protein 1 OS=Mus musculus OX=10090 GN=Notch1 PE=1 SV=3	1	2	2	1	0	1	1	1	829.369	1657.73	1657.73	2.41111	0.00199849	0	0	2.40332e+06	HCD (High Energy Collision Dissociation)	MS2	9.04145	100	10.1277	3329	3329	3320	FP031821_26.raw	0/0		9.70161	681.013	626.93	10.6885	1.98786e-10	1.73206e-11	0	0
FALSE	High	PMI-Byonic	PMI-Byonic (A2)	A	2	Unambiguous	QGATCHDRVASFY	[F].QGATcHDRVAsFY.[C]	C5(Carbamidomethyl); S11(Fuc(1))	1	1	Q01705	Q01705	Neurogenic locus notch homolog protein 1 OS=Mus musculus OX=10090 GN=Notch1 PE=1 SV=3	1	3	3	1	0	1	1	1	553.249	1657.73	1657.73	3.5812	0.00197888	0	0	3808287	HCD (High Energy Collision Dissociation)	MS2	11.9592	38.012	10.0948	3312	3312	3309	FP031821_26.raw	0/0		10.4391	660.726	600.237	6.38699	3.63818e-11	4.16732e-12	0	0
FALSE	High	PMI-Byonic	PMI-Byonic (A2)	A	2	Unambiguous	QGATCHDRVASF	[F].QGATcHDRVASF.[Y]	C5(Carbamidomethyl)	1	1	Q01705	Q01705	Neurogenic locus notch homolog protein 1 OS=Mus musculus OX=10090 GN=Notch1 PE=1 SV=3	0	3	3	1	0	1	1	1	450.209	1348.61	1348.61	4.28225	0.00192502	0	0	501240	HCD (High Energy Collision Dissociation)	MS2	46.2338	100	9.19085	2892	2892	2891	FP031821_26.raw	0/0		3.20288	329.192	274.449	274.449	0.000626785	1.94005e-05	0	0
FALSE	High	PMI-Byonic	PMI-Byonic (A2)	A	2	Unambiguous	QGATCHDRVASF	[F].QGAtcHDRVASF.[Y]	T4(HexNAc(1)Hex(1)Fuc(1)NeuAc(1)); C5(Carbamidomethyl)	1	1	Q01705	Q01705	Neurogenic locus notch homolog protein 1 OS=Mus musculus OX=10090 GN=Notch1 PE=1 SV=3	0	3	3	1	0	1	1	1	717.636	2150.89	2150.89	0.159834	0.000114595	0	0	540884	HCD (High Energy Collision Dissociation)	MS2	5.68387	100	9.87134	3204	3204	3199	FP031821_26.raw	0/0		3.2783	265.709	197.675	10.0299	0.000526871	1.32027e-05	0	0
FALSE	High	PMI-Byonic	PMI-Byonic (A2)	A	2	Unambiguous	QGATCHDRVASF	[F].QGATcHDRVAsF.[Y]	C5(Carbamidomethyl); S11(Fuc(1))	1	1	Q01705	Q01705	Neurogenic locus notch homolog protein 1 OS=Mus musculus OX=10090 GN=Notch1 PE=1 SV=3	0	2	2	1	0	1	1	1	747.839	1494.67	1494.66	4.94353	0.00369446	0	0	1.28572e+06	HCD (High Energy Collision Dissociation)	MS2	9.34859	100	9.07143	2839	2839	2836	FP031821_26.raw	0/0		10.4975	747.201	663.262	11.8405	3.1805e-11	3.31957e-12	0	0
FALSE	High	PMI-Byonic	PMI-Byonic (A2)	A	2	Unambiguous	YCECPHGRTGLL	[F].YcEcPHGRTGLL.[C]	C2(Carbamidomethyl); C4(Carbamidomethyl)	1	1	Q01705	Q01705	Neurogenic locus notch homolog protein 1 OS=Mus musculus OX=10090 GN=Notch1 PE=1 SV=3	2	3	3	1	0	1	1	1	488.226	1462.66	1462.66	4.34625	0.00211902	0	0	1.34774e+06	HCD (High Energy Collision Dissociation)	MS2	25.1367	82.8981	10.1689	3349	3349	3342	FP031821_26.raw	0/0		6.30775	488.359	488.359	488.359	4.92318e-07	3.69153e-08	0	0
FALSE	High	PMI-Byonic	PMI-Byonic (A2)	A	2	Unambiguous	YCECPHGRTGLL	[F].YcEcPHGRTGLL.[C]	C2(Carbamidomethyl); C4(Carbamidomethyl)	1	1	Q01705	Q01705	Neurogenic locus notch homolog protein 1 OS=Mus musculus OX=10090 GN=Notch1 PE=1 SV=3	2	3	3	1	0	1	1	1	488.225	1462.66	1462.66	2.21807	0.00108143	0	0	8568279	HCD (High Energy Collision Dissociation)	MS2	3.42022	18.0589	10.0485	3288	3288	3287	FP031821_26.raw	0/0		8.26303	563.254	563.254	563.254	5.45716e-09	5.22401e-10	0	0
FALSE	High	PMI-Byonic	PMI-Byonic (A2)	A	2	Ambiguous	YCECPHGRTGLL	[F].YcEcPHGRTGLL.[C]	C2(Carbamidomethyl); C4(Carbamidomethyl)	1	1	Q01705	Q01705	Neurogenic locus notch homolog protein 1 OS=Mus musculus OX=10090 GN=Notch1 PE=1 SV=3	2	2	2	0.5068	0	1	1	1	731.833	1462.66	1462.66	2.06035	0.00150679	0	0	2.11583e+06	HCD (High Energy Collision Dissociation)	MS2	8.72039	97.04	9.94446	3240	3240	3232	FP031821_26.raw	0/0		13.2757	881.837	881.837	881.837	5.30042e-14	6.87039e-15	0	0
FALSE	High	PMI-Byonic	PMI-Byonic (A2)	A	2	Unambiguous	YCECPHGRTGLL	[F].YcEcPHGRTGLL.[C]	C2(Carbamidomethyl); C4(Carbamidomethyl)	1	1	Q01705	Q01705	Neurogenic locus notch homolog protein 1 OS=Mus musculus OX=10090 GN=Notch1 PE=1 SV=3	2	3	3	1	0	1	1	1	488.225	1462.66	1462.66	2.21807	0.00108143	0	0	27001466	HCD (High Energy Collision Dissociation)	MS2	3.93831	5.72469	9.93726	3235	3235	3232	FP031821_26.raw	0/0		8.26303	592.797	592.797	592.797	5.45716e-09	4.34281e-10	0	0
FALSE	High	PMI-Byonic	PMI-Byonic (A2)	A	2	Unambiguous	YCECPHGRTGL	[F].YcEcPHGRTGL.[L]	C2(Carbamidomethyl); C4(Carbamidomethyl)	1	1	Q01705	Q01705	Neurogenic locus notch homolog protein 1 OS=Mus musculus OX=10090 GN=Notch1 PE=1 SV=3	1	3	3	1	0	1	1	1	450.53	1349.58	1349.57	2.64378	0.00118933	0	0	2337535	HCD (High Energy Collision Dissociation)	MS2	44.3109	32.1086	8.72886	2688	2688	2682	FP031821_26.raw	0/0		6.53715	533.508	480.776	480.776	2.90302e-07	1.29401e-08	0	0
FALSE	High	PMI-Byonic	PMI-Byonic (A2)	A	2	Unambiguous	CECPHGRTGLL	[Y].cEcPHGRTGLL.[C]	C1(Carbamidomethyl); C3(Carbamidomethyl)	1	1	Q01705	Q01705	Neurogenic locus notch homolog protein 1 OS=Mus musculus OX=10090 GN=Notch1 PE=1 SV=3	1	2	2	1	0	1	1	1	650.304	1299.6	1299.59	5.11674	0.00332484	0	0	977523	HCD (High Energy Collision Dissociation)	MS2	9.49142	100	9.32045	2953	2953	2946	FP031821_26.raw	0/0		13.7016	888.668	888.668	888.668	1.98786e-14	1.87601e-15	0	0
FALSE	High	PMI-Byonic	PMI-Byonic (A2)	A	2	Unambiguous	CECPHGRTGLL	[Y].cEcPHGRTGLL.[C]	C1(Carbamidomethyl); C3(Carbamidomethyl)	1	1	Q01705	Q01705	Neurogenic locus notch homolog protein 1 OS=Mus musculus OX=10090 GN=Notch1 PE=1 SV=3	1	3	3	1	0	1	1	1	433.872	1299.6	1299.59	6.25703	0.00271053	0	0	1.51118e+06	HCD (High Energy Collision Dissociation)	MS2	11.8131	60.6719	9.29593	2941	2941	2935	FP031821_26.raw	0/0		11.0589	730.935	730.935	730.935	8.73113e-12	1.26574e-12	0	0
FALSE	High	PMI-Byonic	PMI-Byonic (A2)	A	2	Ambiguous	CECPHGRTGLL	[Y].cEcPHGRtGLL.[C]	C1(Carbamidomethyl); C3(Carbamidomethyl); T8(Hex(1))	1	1	Q01705	Q01705	Neurogenic locus notch homolog protein 1 OS=Mus musculus OX=10090 GN=Notch1 PE=1 SV=3	1	2	2		0	2	2	2	731.833	1462.66	1461.65	693.409	0.506759	0	0	2.11583e+06	HCD (High Energy Collision Dissociation)	MS2	8.72039	97.04	9.94446	3240	3240	3232	FP031821_26.raw	0/0		6.54608	532.195	532.195	348.562	2.84397e-07	8.60629e-09	0	0
FALSE	High	PMI-Byonic	PMI-Byonic (A2)	A	2	Unambiguous	CECPHGRTGLL	[Y].cEcPHGRTGLL.[C]	C1(Carbamidomethyl); C3(Carbamidomethyl)	1	1	Q01705	Q01705	Neurogenic locus notch homolog protein 1 OS=Mus musculus OX=10090 GN=Notch1 PE=1 SV=3	1	3	3	1	0	1	1	1	433.872	1299.6	1299.59	5.20032	0.00225277	0	0	2369127	HCD (High Energy Collision Dissociation)	MS2	4.59632	79.4112	9.41088	2991	2991	2990	FP031821_26.raw	0/0		11.263	723.371	723.371	723.371	5.45716e-12	8.46931e-13	0	0
FALSE	High	PMI-Byonic	PMI-Byonic (A2)	A	2	Unambiguous	TGPACSQDVDECALGANPCEHAGKCLNTLGSFECQCL	[Y].TGPAcSQDVDEcALGANPcEHAGKcLntLGSFEcQcL.[Q]	C5(Carbamidomethyl); C12(Carbamidomethyl); C19(Carbamidomethyl); C25(Carbamidomethyl); N27(Oxidation); T28(HexNAc(1)Hex(1)Fuc(1)); C34(Carbamidomethyl); C36(Carbamidomethyl)	1	1	Q01705	Q01705	Neurogenic locus notch homolog protein 1 OS=Mus musculus OX=10090 GN=Notch1 PE=1 SV=3	4	4	4	1	0	1	1	1	1164.74	4655.93	4653.9	436.245	0.50756	0	0	1.33653e+06	HCD (High Energy Collision Dissociation)	MS2	24.9079	100	14.2245	5277	5277	5267	FP031821_26.raw	0/0		3.03899	351.344	351.344	7.2	0.000914133	2.83478e-05	0	0
FALSE	High	PMI-Byonic	PMI-Byonic (A2)	A	2	Unambiguous	TGPRCEIDVNECISNPCQNDATCLDQIGEF	[Y].TGPRcEIDVNEcIsNPcQNDAtcLDQIGEF.[Q]	C5(Carbamidomethyl); C12(Carbamidomethyl); S14(Hex(1)Pent(1)); C17(Carbamidomethyl); T22(Fuc(1)); C23(Carbamidomethyl)	1	1	Q01705	Q01705	Neurogenic locus notch homolog protein 1 OS=Mus musculus OX=10090 GN=Notch1 PE=1 SV=3	1	3	3	1	0	1	1	1	1318.22	3952.65	3952.64	2.86854	0.00377943	0	0	153873	HCD (High Energy Collision Dissociation)	MS2	0	100	15.1784	5703	5703	5696	FP031821_26.raw	0/0		5.97804	471.282	471.282	0	1.05185e-06	8.85532e-08	0	0
FALSE	High	PMI-Byonic	PMI-Byonic (A2)	A	2	Unambiguous	TGPRCEIDVNECISNPCQNDATCLDQIGEF	[Y].TGPRcEIDVNEcIsNPcQNDAtcLDQIGEF.[Q]	C5(Carbamidomethyl); C12(Carbamidomethyl); S14(Hex(1)Pent(2)); C17(Carbamidomethyl); T22(Fuc(1)); C23(Carbamidomethyl)	1	1	Q01705	Q01705	Neurogenic locus notch homolog protein 1 OS=Mus musculus OX=10090 GN=Notch1 PE=1 SV=3	1	4	4	1	0	1	1	1	1021.93	4084.72	4084.68	9.86464	0.0100735	0	0	81839.9	HCD (High Energy Collision Dissociation)	MS2	0	100	15.1068	5673	5673	5663	FP031821_26.raw	0/0		4.8697	437.135	437.135	3.69416	1.34989e-05	1.25497e-06	0	0
FALSE	High	PMI-Byonic	PMI-Byonic (A2)	A	2	Unambiguous	TGPRCEIDVNECISNPCQNDATCLDQIGEF	[Y].TGPRcEIDVNEcIsNPcQNDAtcLDQIGEF.[Q]	C5(Carbamidomethyl); C12(Carbamidomethyl); S14(Fuc(1)); C17(Carbamidomethyl); T22(Hex(1)Pent(2)); C23(Carbamidomethyl)	1	1	Q01705	Q01705	Neurogenic locus notch homolog protein 1 OS=Mus musculus OX=10090 GN=Notch1 PE=1 SV=3	1	3	3	1	0	1	1	1	1362.24	4084.7	4084.68	5.60933	0.00763743	0	0	366349	HCD (High Energy Collision Dissociation)	MS2	0	100	15.0723	5658	5658	5652	FP031821_26.raw	0/0		12.3495	849.42	849.42	1.2	4.47239e-13	8.04237e-14	0	0
FALSE	High	PMI-Byonic	PMI-Byonic (A2)	A	2	Unambiguous	QCICMPGYEGVYCEINTDECASSPCLHNGHCMDKINEF	[F].QcIcMPGYEGVYcEINtDEcASSPcLHNGHcMDKINEF.[Q]	C2(Carbamidomethyl); C4(Carbamidomethyl); C13(Carbamidomethyl); T17(Hex(1)Pent(1)); C20(Carbamidomethyl); C25(Carbamidomethyl); C31(Carbamidomethyl)	1	1	Q01705	Q01705	Neurogenic locus notch homolog protein 1 OS=Mus musculus OX=10090 GN=Notch1 PE=1 SV=3	3	4	4	1	0	1	1	1	1223.49	4890.95	4889.92	210.265	0.257045	0	0	726479	HCD (High Energy Collision Dissociation)	MS2	0	100	14.4219	5368	5368	5366	FP031821_26.raw	0/0		18.817	1147.7	1147.7	0	1.52412e-19	2.0273e-20	0	0
FALSE	High	PMI-Byonic	PMI-Byonic (A2)	A	2	Unambiguous	QCICMPGYEGVYCEINTDECASSPCLHNGHCMDKINEF	[F].QcIcMPGYEGVYcEINtDEcASSPcLHNGHcMDKINEF.[Q]	C2(Carbamidomethyl); C4(Carbamidomethyl); C13(Carbamidomethyl); T17(Hex(1)Pent(2)); C20(Carbamidomethyl); C25(Carbamidomethyl); C31(Carbamidomethyl)	1	1	Q01705	Q01705	Neurogenic locus notch homolog protein 1 OS=Mus musculus OX=10090 GN=Notch1 PE=1 SV=3	3	4	4	1	0	1	1	1	1256.25	5021.98	5021.96	3.51602	0.00441433	0	0	1.3052e+06	HCD (High Energy Collision Dissociation)	MS2	0	62.137	14.3748	5347	5347	5344	FP031821_26.raw	0/0		20.817	1246.5	1246.5	0	1.52412e-21	2.74593e-22	0	0
FALSE	High	PMI-Byonic	PMI-Byonic (A2)	A	2	Unambiguous	QCQCPKGFNGHLCQYDVDECASTPCKNGAKCLDGPNTY	[F].QcQcPKGFnGHLcQYDVDEcAsTPcKNGAKcLDGPNTY.[T]	C2(Carbamidomethyl); C4(Carbamidomethyl); N9(Deamidated); C13(Carbamidomethyl); C20(Carbamidomethyl); S22(Hex(1)Pent(1)); C25(Carbamidomethyl); C31(Carbamidomethyl)	1	1	Q01705	Q01705	Neurogenic locus notch homolog protein 1 OS=Mus musculus OX=10090 GN=Notch1 PE=1 SV=3	4	5	5	1	0	1	1	1	949.794	4744.94	4744.93	2.70138	0.00256357	0	0	516252	HCD (High Energy Collision Dissociation)	MS2	6.75256	100	11.6936	4085	4085	4079	FP031821_26.raw	0/0		10.118	697.464	697.464	0	7.62107e-11	1.13342e-11	0	0
FALSE	High	PMI-Byonic	PMI-Byonic (A2)	A	2	Unambiguous	QCQCPKGFNGHLCQYDVDECASTPCKNGAKCLDGPNTY	[F].QcQcPKGFnGHLcQYDVDEcAStPcKNGAKcLdGPNTY.[T]	C2(Carbamidomethyl); C4(Carbamidomethyl); N9(Deamidated); C13(Carbamidomethyl); C20(Carbamidomethyl); T23(Hex(1)Pent(1)); C25(Carbamidomethyl); C31(Carbamidomethyl); D33(Oxidation)	1	1	Q01705	Q01705	Neurogenic locus notch homolog protein 1 OS=Mus musculus OX=10090 GN=Notch1 PE=1 SV=3	4	5	5	1	0	1	1	1	953.395	4762.94	4760.92	424.206	0.403922	0	0	3.24379e+06	HCD (High Energy Collision Dissociation)	MS2	32.5428	86.2995	11.7172	4096	4096	4090	FP031821_26.raw	0/0		11.118	740.409	740.409	0	7.62107e-12	1.04617e-12	0	0
FALSE	High	PMI-Byonic	PMI-Byonic (A2)	A	2	Unambiguous	QCQCPKGF	[F].QcQcPKGF.[N]	C2(Carbamidomethyl); C4(Carbamidomethyl)	1	1	Q01705	Q01705	Neurogenic locus notch homolog protein 1 OS=Mus musculus OX=10090 GN=Notch1 PE=1 SV=3	0	2	2	1	0	1	1	1	512.724	1024.44	1024.43	6.18462	0.00316787	0	0	2.55697e+06	HCD (High Energy Collision Dissociation)	MS2	5.03344	100	8.96721	2793	2793	2792	FP031821_26.raw	0/0		5.29062	509.625	300.077	300.077	5.12135e-06	3.26509e-07	0	0
FALSE	High	PMI-Byonic	PMI-Byonic (A2)	A	2	Unambiguous	QCQCPKGFNGHLCQYDVDECASTPCKNGAKCLDGPNTY	[F].QcQcPKGFNGHLcQYDVDEcAsTPcKNGAKcLdGPNTY.[T]	C2(Carbamidomethyl); C4(Carbamidomethyl); C13(Carbamidomethyl); C20(Carbamidomethyl); S22(Hex(1)Pent(2)); C25(Carbamidomethyl); C31(Carbamidomethyl); D33(Oxidation)	1	1	Q01705	Q01705	Neurogenic locus notch homolog protein 1 OS=Mus musculus OX=10090 GN=Notch1 PE=1 SV=3	4	5	5	1	0	1	1	1	979.205	4892	4891.98	2.44625	0.0023934	0	0	1.0685e+06	HCD (High Energy Collision Dissociation)	MS2	0	100	11.2442	3869	3869	3859	FP031821_26.raw	0/0		10.2941	660.584	660.584	0	5.08082e-11	7.4917e-12	0	0
FALSE	High	PMI-Byonic	PMI-Byonic (A2)	A	2	Unambiguous	QCQCPKGFNGHLCQYDVDECASTPCKNGAKCLDGPNTY	[F].QcQcPKGFNGHLcQYDVDEcAStPcKNGAKcLDGPNTY.[T]	C2(Carbamidomethyl); C4(Carbamidomethyl); C13(Carbamidomethyl); C20(Carbamidomethyl); T23(Hex(1)Pent(1)); C25(Carbamidomethyl); C31(Carbamidomethyl)	1	1	Q01705	Q01705	Neurogenic locus notch homolog protein 1 OS=Mus musculus OX=10090 GN=Notch1 PE=1 SV=3	4	5	5	1	0	1	1	1	950	4745.97	4743.95	426.725	0.404872	0	0	3.3391e+06	HCD (High Energy Collision Dissociation)	MS2	0	67.8685	11.17	3834	3834	3826	FP031821_26.raw	0/0		11.2941	742.158	742.158	0	5.08082e-12	5.61638e-13	0	0
FALSE	High	PMI-Byonic	PMI-Byonic (A2)	A	2	Unambiguous	QCQCPKGFNGHLCQYDVDECASTPCKNGAKCLDGPNTY	[F].QcQcPKGFNGHLcQYDVDEcAStPcKnGAKcLDGPNTY.[T]	C2(Carbamidomethyl); C4(Carbamidomethyl); C13(Carbamidomethyl); C20(Carbamidomethyl); T23(Hex(1)Pent(1)); C25(Carbamidomethyl); N27(Deamidated); C31(Carbamidomethyl)	1	1	Q01705	Q01705	Neurogenic locus notch homolog protein 1 OS=Mus musculus OX=10090 GN=Notch1 PE=1 SV=3	4	5	5	1	0	1	1	1	949.996	4745.95	4744.93	215.331	0.204346	0	0	1.62368e+06	HCD (High Energy Collision Dissociation)	MS2	9.38322	100	11.5533	4020	4020	4013	FP031821_26.raw	0/0		5.82008	472.765	472.765	0	1.51327e-06	1.3492e-07	0	0
FALSE	High	PMI-Byonic	PMI-Byonic (A2)	A	2	Unambiguous	QCQCPKGFNGHLCQYDVDECASTPCKNGAKCLDGPNTY	[F].QcQcPKGFNGHLcQYDVDEcAsTPcKnGAKcLdGPNTY.[T]	C2(Carbamidomethyl); C4(Carbamidomethyl); C13(Carbamidomethyl); C20(Carbamidomethyl); S22(Hex(1)Pent(1)); C25(Carbamidomethyl); N27(Deamidated); C31(Carbamidomethyl); D33(Oxidation)	1	1	Q01705	Q01705	Neurogenic locus notch homolog protein 1 OS=Mus musculus OX=10090 GN=Notch1 PE=1 SV=3	4	5	5	1	0	1	1	1	953.396	4762.95	4760.92	425.039	0.404716	0	0	5182286	HCD (High Energy Collision Dissociation)	MS2	29.8315	51.7863	11.5094	4000	4000	3991	FP031821_26.raw	0/0		11.2941	722.033	722.033	0	5.08082e-12	7.02862e-13	0	0
FALSE	High	PMI-Byonic	PMI-Byonic (A2)	A	2	Unambiguous	QCQCPKGFNGHLCQYDVDECASTPCKNGAKCLDGPNTY	[F].QcQcPKGFNGHLcQYDVDEcAsTPcKNGAKcLdGPNTY.[T]	C2(Carbamidomethyl); C4(Carbamidomethyl); C13(Carbamidomethyl); C20(Carbamidomethyl); S22(Hex(1)Pent(1)); C25(Carbamidomethyl); C31(Carbamidomethyl); D33(Oxidation)	1	1	Q01705	Q01705	Neurogenic locus notch homolog protein 1 OS=Mus musculus OX=10090 GN=Notch1 PE=1 SV=3	4	5	5	1	0	1	1	1	953.396	4762.95	4759.94	632.433	0.602068	0	0	2728575	HCD (High Energy Collision Dissociation)	MS2	28.8672	92.185	11.3389	3916	3916	3914	FP031821_26.raw	0/0		5.07272	456.405	456.405	0	8.45828e-06	5.56006e-07	0	0
FALSE	High	PMI-Byonic	PMI-Byonic (A2)	A	2	Unambiguous	QCQCPKGFNGHLCQYDVDECASTPCKNGAKCLDGPNTY	[F].QcQcPKGFNGHLcQYDVDEcAsTPcKNGAKcLdGPNTY.[T]	C2(Carbamidomethyl); C4(Carbamidomethyl); C13(Carbamidomethyl); C20(Carbamidomethyl); S22(Hex(1)Pent(1)); C25(Carbamidomethyl); C31(Carbamidomethyl); D33(Oxidation)	1	1	Q01705	Q01705	Neurogenic locus notch homolog protein 1 OS=Mus musculus OX=10090 GN=Notch1 PE=1 SV=3	4	5	5	1	0	1	1	1	952.798	4759.96	4759.94	4.69872	0.00447313	0	0	1.74996e+06	HCD (High Energy Collision Dissociation)	MS2	0.844342	41.3742	11.2073	3851	3851	3848	FP031821_26.raw	0/0		10.2941	686.585	686.585	0	5.08082e-11	6.4352e-12	0	0
FALSE	High	PMI-Byonic	PMI-Byonic (A2)	A	2	Unambiguous	NGHLCQYDVDECASTPCKNGAKCLDGPNTY	[F].NGHLcQYDVDEcAsTPcKNGAKcLDGPNTY.[T]	C5(Carbamidomethyl); C12(Carbamidomethyl); S14(Hex(1)Pent(1)); C17(Carbamidomethyl); C23(Carbamidomethyl)	1	1	Q01705	Q01705	Neurogenic locus notch homolog protein 1 OS=Mus musculus OX=10090 GN=Notch1 PE=1 SV=3	3	4	4	1	0	1	1	1	935.887	3740.53	3738.53	533.876	0.498978	0	0	1.57083e+06	HCD (High Energy Collision Dissociation)	MS2	41.2563	100	10.9679	3737	3737	3727	FP031821_26.raw	0/0		4.96533	533.684	364.183	0.8	1.08311e-05	8.73232e-07	0	0
FALSE	High	PMI-Byonic	PMI-Byonic (A2)	A	2	Unambiguous	NGHLCQYDVDECASTPCKNGAKCLDGPNTY	[F].NGHLcQYDVDEcAsTPcKnGAKcLdGPNTY.[T]	C5(Carbamidomethyl); C12(Carbamidomethyl); S14(Hex(1)Pent(1)); C17(Carbamidomethyl); N19(Deamidated); C23(Carbamidomethyl); D25(Oxidation)	1	1	Q01705	Q01705	Neurogenic locus notch homolog protein 1 OS=Mus musculus OX=10090 GN=Notch1 PE=1 SV=3	3	4	4	1	0	1	1	1	939.64	3755.54	3755.51	7.70685	0.00723578	0	0	1.42621e+06	HCD (High Energy Collision Dissociation)	MS2	0	96.9775	11.0924	3794	3794	3793	FP031821_26.raw	0/0		12.6768	809.848	809.848	0.8	2.1047e-13	2.02149e-14	0	0
FALSE	High	PMI-Byonic	PMI-Byonic (A2)	A	2	Unambiguous	NGHLCQYDVDECASTPCKNGAKCLDGPNTY	[F].NGHLcQYDVDEcAsTPcKnGAKcLDGPNTY.[T]	C5(Carbamidomethyl); C12(Carbamidomethyl); S14(Hex(1)Pent(1)); C17(Carbamidomethyl); N19(Oxidation); C23(Carbamidomethyl)	1	1	Q01705	Q01705	Neurogenic locus notch homolog protein 1 OS=Mus musculus OX=10090 GN=Notch1 PE=1 SV=3	3	4	4	1	0	1	1	1	939.642	3755.55	3754.52	272.333	0.25562	0	0	2.06826e+06	HCD (High Energy Collision Dissociation)	MS2	27.8386	100	10.8639	3685	3685	3683	FP031821_26.raw	0/0		8.50073	612.631	612.631	0.8	3.15699e-09	1.73746e-10	0	0
FALSE	High	PMI-Byonic	PMI-Byonic (A2)	A	2	Unambiguous	NGHLCQYDVDECASTPCKNGAKCLDGPNTY	[F].NGHLcQYDVDEcAsTPcKNGAKcLDGPNTY.[T]	C5(Carbamidomethyl); C12(Carbamidomethyl); S14(Hex(1)Pent(1)); C17(Carbamidomethyl); C23(Carbamidomethyl)	1	1	Q01705	Q01705	Neurogenic locus notch homolog protein 1 OS=Mus musculus OX=10090 GN=Notch1 PE=1 SV=3	3	4	4	1	0	1	1	1	935.392	3738.54	3738.53	3.93472	0.00367752	0	0	3.84563e+06	HCD (High Energy Collision Dissociation)	MS2	0	36.3713	10.7098	3610	3610	3606	FP031821_26.raw	0/0		15.6768	961.606	666.938	0.8	2.1047e-16	3.60515e-17	0	0
FALSE	High	PMI-Byonic	PMI-Byonic (A2)	A	2	Unambiguous	NGHLCQYDVDECASTPCKNGAKCLDGPNTY	[F].NGHLcQYDVDEcAsTPcKnGAKcLdGPNTY.[T]	C5(Carbamidomethyl); C12(Carbamidomethyl); S14(Hex(1)Pent(2)); C17(Carbamidomethyl); N19(Deamidated); C23(Carbamidomethyl); D25(Oxidation)	1	1	Q01705	Q01705	Neurogenic locus notch homolog protein 1 OS=Mus musculus OX=10090 GN=Notch1 PE=1 SV=3	3	4	4	1	0	1	1	1	973.394	3890.56	3887.55	772.916	0.751188	0	0	1.9216e+06	HCD (High Energy Collision Dissociation)	MS2	35.4143	100	11.034	3768	3768	3760	FP031821_26.raw	0/0		6.04882	437.866	437.866	0.8	8.93678e-07	6.35079e-08	0	0
FALSE	High	PMI-Byonic	PMI-Byonic (A2)	A	2	Unambiguous	NGHLCQYDVDECASTPCKNGAKCLDGPNTY	[F].NGHLcQYDVDEcAsTPcKNGAKcLdGPNTY.[T]	C5(Carbamidomethyl); C12(Carbamidomethyl); S14(Hex(1)Pent(1)); C17(Carbamidomethyl); C23(Carbamidomethyl); D25(Oxidation)	1	1	Q01705	Q01705	Neurogenic locus notch homolog protein 1 OS=Mus musculus OX=10090 GN=Notch1 PE=1 SV=3	3	4	4	1	0	1	1	1	939.39	3754.54	3754.52	3.84176	0.00360599	0	0	2.8105e+06	HCD (High Energy Collision Dissociation)	MS2	0	52.6003	10.7328	3622	3622	3617	FP031821_26.raw	0/0		12.5007	826.129	737.37	0.8	3.15699e-13	3.42855e-14	0	0
FALSE	High	PMI-Byonic	PMI-Byonic (A2)	A	2	Unambiguous	NGHLCQYDVDECASTPCKNGAKCLDGPNTY	[F].NGHLcQYDVDEcAsTPcKnGAKcLdGPNTY.[T]	C5(Carbamidomethyl); C12(Carbamidomethyl); S14(Hex(1)Pent(1)); C17(Carbamidomethyl); N19(Deamidated); C23(Carbamidomethyl); D25(Oxidation)	1	1	Q01705	Q01705	Neurogenic locus notch homolog protein 1 OS=Mus musculus OX=10090 GN=Notch1 PE=1 SV=3	3	4	4	1	0	1	1	1	939.639	3755.53	3755.51	6.79673	0.00638129	0	0	1.42222e+06	HCD (High Energy Collision Dissociation)	MS2	0	100	10.9741	3739	3739	3738	FP031821_26.raw	0/0		10.2966	730.621	603.081	0.8	5.05099e-11	5.32588e-12	0	0
FALSE	High	PMI-Byonic	PMI-Byonic (A2)	A	2	Unambiguous	NGHLCQYDVDECASTPCKNGAKCLDGPNTY	[F].NGHLcQYDVDEcAsTPcKNGAKcLdGPNTY.[T]	C5(Carbamidomethyl); C12(Carbamidomethyl); S14(Hex(1)Pent(2)); C17(Carbamidomethyl); C23(Carbamidomethyl); D25(Oxidation)	1	1	Q01705	Q01705	Neurogenic locus notch homolog protein 1 OS=Mus musculus OX=10090 GN=Notch1 PE=1 SV=3	3	4	4	1	0	1	1	1	972.402	3886.59	3886.57	4.77329	0.00463792	0	0	2334954	HCD (High Energy Collision Dissociation)	MS2	1.96188	56.4986	10.7494	3632	3632	3628	FP031821_26.raw	0/0		12.5007	812.155	765.139	0.8	3.15699e-13	4.7077e-14	0	0
FALSE	High	PMI-Byonic	PMI-Byonic (A2)	A	2	Unambiguous	NGHLCQYDVDECASTPCKNGAKCLDGPNTY	[F].NGHLcQYDVDEcAStPcKNGAKcLdGPNTY.[T]	C5(Carbamidomethyl); C12(Carbamidomethyl); T15(Hex(1)Pent(1)); C17(Carbamidomethyl); C23(Carbamidomethyl); D25(Oxidation)	1	1	Q01705	Q01705	Neurogenic locus notch homolog protein 1 OS=Mus musculus OX=10090 GN=Notch1 PE=1 SV=3	3	3	3	1	0	1	1	1	1252.19	3754.55	3754.52	6.26755	0.00784389	0	0	776254	HCD (High Energy Collision Dissociation)	MS2	5.68752	100	10.7531	3634	3634	3628	FP031821_26.raw	0/0		15.9393	1022.62	1022.62	2.7052	1.14999e-16	2.01954e-17	0	0
FALSE	High	PMI-Byonic	PMI-Byonic (A2)	A	2	Unambiguous	TCVCTEGYTGTHCEVDIDECDPDPCHY	[Y].TcVcTEGYTGtHcEVDIDEcDPDPcHY.[G]	C2(Carbamidomethyl); C4(Carbamidomethyl); T11(Hex(1)); C13(Carbamidomethyl); C20(Carbamidomethyl); C25(Carbamidomethyl)	1	1	Q01705	Q01705	Neurogenic locus notch homolog protein 1 OS=Mus musculus OX=10090 GN=Notch1 PE=1 SV=3	1	3	3	1	0	1	1	1	1151.43	3452.27	3452.26	2.93845	0.00338143	0	0	1.48491e+06	HCD (High Energy Collision Dissociation)	MS2	0	100	12.1482	4303	4303	4299	FP031821_26.raw	0/0		16.4338	1033.21	1033.21	2.4	3.6828e-17	4.10998e-18	0	0
FALSE	High	PMI-Byonic	PMI-Byonic (A2)	A	2	Unambiguous	TCVCTEGYTGTHCEVDIDECDPDPCHY	[Y].TcVcTEGYTGthcEVDIDEcDPDPcHY.[G]	C2(Carbamidomethyl); C4(Carbamidomethyl); T11(HexNAc(1)Fuc(1)); H12(Oxidation); C13(Carbamidomethyl); C20(Carbamidomethyl); C25(Carbamidomethyl)	1	1	Q01705	Q01705	Neurogenic locus notch homolog protein 1 OS=Mus musculus OX=10090 GN=Notch1 PE=1 SV=3	1	3	3	1	0	1	1	1	1219.13	3655.36	3655.34	4.77144	0.00581375	0	0	2.20364e+06	HCD (High Energy Collision Dissociation)	MS2	0	82.0759	12.0786	4270	4270	4266	FP031821_26.raw	0/0		6.42553	495.778	495.778	3.24441	3.75377e-07	1.84315e-08	0	0
FALSE	High	PMI-Byonic	PMI-Byonic (A2)	A	2	Unambiguous	TCVCTEGYTGTHCEVDIDECDPDPCHYGSCKDGVATF	[Y].TcVcTEGYtGThcEVDIDEcDPDPcHYGScKdGVATF.[T]	C2(Carbamidomethyl); C4(Carbamidomethyl); T9(HexNAc(1)Fuc(1)); H12(Oxidation); C13(Carbamidomethyl); C20(Carbamidomethyl); C25(Carbamidomethyl); C30(Carbamidomethyl); D32(Oxidation)	1	1	Q01705	Q01705	Neurogenic locus notch homolog protein 1 OS=Mus musculus OX=10090 GN=Notch1 PE=1 SV=3	2	4	4	1	0	1	1	1	1174.96	4696.82	4693.79	645.245	0.757161	0	0	3.06456e+06	HCD (High Energy Collision Dissociation)	MS2	0	100	12.8244	4628	4628	4618	FP031821_26.raw	0/0		8.01078	584.421	584.421	5.82186	9.75473e-09	8.54126e-10	0	0
FALSE	High	PMI-Byonic	PMI-Byonic (A2)	A	2	Unambiguous	GSCKDGVATF	[Y].GScKdGVATF.[T]	C3(Carbamidomethyl); D5(Oxidation)	1	1	Q01705	Q01705	Neurogenic locus notch homolog protein 1 OS=Mus musculus OX=10090 GN=Notch1 PE=1 SV=3	0	2	2	1	0	1	1	1	529.235	1057.46	1057.46	1.57196	0.000831143	0	0	9261471	HCD (High Energy Collision Dissociation)	MS2	1.90652	17.5674	10.136	3332	3332	3331	FP031821_26.raw	0/0		6.84084	595.444	471.051	471.051	1.44264e-07	4.22867e-09	0	0
FALSE	High	PMI-Byonic	PMI-Byonic (A2)	A	2	Unambiguous	GSCKDGVATF	[Y].GScKdGVATF.[T]	C3(Carbamidomethyl); D5(Oxidation)	1	1	Q01705	Q01705	Neurogenic locus notch homolog protein 1 OS=Mus musculus OX=10090 GN=Notch1 PE=1 SV=3	0	2	2	1	0	1	1	1	529.236	1057.46	1057.46	2.03371	0.00107528	0	0	2.21285e+06	HCD (High Energy Collision Dissociation)	MS2	16.3138	66.5682	10.0111	3271	3271	3265	FP031821_26.raw	0/0		7.84084	622.787	493.221	493.221	1.44265e-08	1.07662e-09	0	0
FALSE	High	PMI-Byonic	PMI-Byonic (A2)	A	2	Unambiguous	TCLCQPGYTGHHCETNINECHSQPCRHGGTCQDRDNSYLCL	[F].TcLcQPGYtGHHcETNINEcHsQPcRHGGTcQDRDNSYLcL.[C]	C2(Carbamidomethyl); C4(Carbamidomethyl); T9(HexNAc(1)Fuc(1)); C13(Carbamidomethyl); C20(Carbamidomethyl); S22(Hex(1)Pent(2)); C25(Carbamidomethyl); C31(Carbamidomethyl); C40(Carbamidomethyl)	1	1	Q01705	Q01705	Neurogenic locus notch homolog protein 1 OS=Mus musculus OX=10090 GN=Notch1 PE=1 SV=3	4	6	6	1	0	1	1	1	962.728	5771.33	5768.3	525.896	0.505587	0	0	3.33564e+06	HCD (High Energy Collision Dissociation)	MS2	49.0743	100	10.2393	3385	3385	3375	FP031821_26.raw	0/0		4.22151	368.117	368.117	0	6.0047e-05	2.10158e-06	0	0
FALSE	High	PMI-Byonic	PMI-Byonic (A2)	A	2	Unambiguous	TCLCQPGYTGHHCETNINECHSQPCRHGGTCQDRDNSYLCL	[F].TcLcQPGYTGHHcEtNInEcHSQPcRHGGTcqDRDNSYLcL.[C]	C2(Carbamidomethyl); C4(Carbamidomethyl); C13(Carbamidomethyl); T15(HexNAc(1)Hex(1)Fuc(1)NeuAc(1)); N18(Deamidated); C20(Carbamidomethyl); C25(Carbamidomethyl); C31(Carbamidomethyl); Q32(Deamidated); C40(Carbamidomethyl)	1	1	Q01705	Q01705	Neurogenic locus notch homolog protein 1 OS=Mus musculus OX=10090 GN=Notch1 PE=1 SV=3	4	6	6	1	0	1	1	1	967.225	5798.31	5797.28	178.943	0.172897	0	0	527827	HCD (High Energy Collision Dissociation)	MS2	0	73.9751	10.2172	3374	3374	3364	FP031821_26.raw	0/0		5.67874	434.641	434.641	0	2.09539e-06	2.02363e-07	0	0
FALSE	High	PMI-Byonic	PMI-Byonic (A2)	A	2	Unambiguous	TCLCQPGYTGHHCETNINECHSQPCRHGGTCQDRDNSYLCL	[F].TcLcQPGYTGHHcEtNINEcHSQPcRHGGTcQDRDnsYLcL.[C]	C2(Carbamidomethyl); C4(Carbamidomethyl); C13(Carbamidomethyl); T15(HexNAc(1)Hex(1)Fuc(1)); C20(Carbamidomethyl); C25(Carbamidomethyl); C31(Carbamidomethyl); N36(Deamidated); S37(Hex(1)Pent(2)); C40(Carbamidomethyl)	1	1	Q01705	Q01705	Neurogenic locus notch homolog protein 1 OS=Mus musculus OX=10090 GN=Notch1 PE=1 SV=3	4	6	6	1	0	1	1	1	990.069	5935.38	5931.33	681.893	0.674089	0	0	3.16833e+06	HCD (High Energy Collision Dissociation)	MS2	24.0483	65.9952	10.1951	3363	3363	3353	FP031821_26.raw	0/0		4.65671	452.628	452.628	0	2.20438e-05	1.47851e-06	0	0
FALSE	High	PMI-Byonic	PMI-Byonic (A2)	A	2	Unambiguous	TCLCQPGYTGHHCETNINECHSQPCRHGGTCQDRDNSYLCL	[F].TcLcQPGYTGHHcEtNINEcHsQPcRHGGTcqDRDNSYLcL.[C]	C2(Carbamidomethyl); C4(Carbamidomethyl); C13(Carbamidomethyl); T15(HexNAc(1)Fuc(1)); C20(Carbamidomethyl); S22(Hex(1)Pent(1)); C25(Carbamidomethyl); C31(Carbamidomethyl); Q32(Deamidated); C40(Carbamidomethyl)	1	1	Q01705	Q01705	Neurogenic locus notch homolog protein 1 OS=Mus musculus OX=10090 GN=Notch1 PE=1 SV=3	4	6	6	1	0	1	1	1	940.555	5638.29	5637.24	186.633	0.175349	0	0	689035	HCD (High Energy Collision Dissociation)	MS2	48.9267	100	10.271	3399	3399	3397	FP031821_26.raw	0/0		3.41378	333.785	333.785	0	0.000385673	7.90713e-06	0	0
FALSE	High	PMI-Byonic	PMI-Byonic (A2)	A	2	Unambiguous	TCRCPEGYHDPTCL	[F].TcRcPEGYHDPTcL.[S]	C2(Carbamidomethyl); C4(Carbamidomethyl); C13(Carbamidomethyl)	1	1	Q01705	Q01705	Neurogenic locus notch homolog protein 1 OS=Mus musculus OX=10090 GN=Notch1 PE=1 SV=3	1	3	3	1	0	1	1	1	589.243	1765.71	1765.71	3.31483	0.00195101	0	0	1.37485e+06	HCD (High Energy Collision Dissociation)	MS2	24.165	70.4581	9.94614	3241	3241	3232	FP031821_26.raw	0/0		5.03492	426.461	426.461	426.461	9.22742e-06	6.55677e-07	0	0
[truncated: 7 more columns]
