# Supplementary material for: Modulation of the NOTCH1 Pathway by LUNATIC FRINGE Is Dominant over That of MANIC or RADICAL FRINGE
Source: Molecules. 2021 Sep 30;26(19):5942. doi: 10.3390/molecules26195942 (PMC8512825; doi:10.3390/molecules26195942)
Supplement: Supplementary file 1 [file molecules-26-05942-s001.zip › Supplement/Table S4.xlsx]

## Sheet: Table S4
	Table S4: Trypsin digestion of mN1 EGF1-18 + EV expressed in CHO analyzed for Figure 3, 6, S1, S2 and S5.
	Tab			Biological replicate number						The peptides used to generate the EICs are highlighted in red and bold
	FP021821_9			1
	FP022421_7			2
	FP041321_3			3

## Sheet: FP021821_9
Checked	Confidence	Identifying Node Type	Identifying Node	Search ID	Identifying Node No	PSM Ambiguity	Sequence	Annotated Sequence	Modifications	# Protein Groups	# Proteins	Master Protein Accessions	Protein Accessions	Protein Descriptions	# Missed Cleavages	Charge	Original Precursor Charge	DeltaScore	DeltaCn	Rank	Search Engine Rank	Concatenated Rank	m/z [Da]	MH+ [Da]	Theo. MH+ [Da]	DeltaM [ppm]	Deltam/z [Da]	Matched Ions	Total Ions	Intensity	Activation Type	MS Order	Isolation Interference [%]	Ion Inject Time [ms]	RT [min]	First Scan	Last Scan	Master Scan(s)	Spectrum File	Ions Matched	Annotation	|Log Prob|	Byonic Score	Delta Byonic Score	Delta Mod Score	PEP 2D	q-Value 2D	FDR 2D	Peptide Group FDR 2D
FALSE	High	PMI-Byonic	PMI-Byonic (A2)	A	2	Unambiguous	CSQPSGTCLNGGR	[R].cSQPSGTcLnGGR.[C]	C1(Carbamidomethyl); C8(Carbamidomethyl); N10(Deamidated)	1	1	Q01705	Q01705	Neurogenic locus notch homolog protein 1 OS=Mus musculus OX=10090 GN=Notch1 PE=1 SV=3	0	2	2	1	0	1	1	1	697.795	1394.58	1394.58	2.9309	0.00204369	0	0	438916	HCD (High Energy Collision Dissociation)	MS2	0	100	8.02178	2715	2715	2714	FP021821_9.raw	0/0		9.59017	625.103	625.103	70.8693	2.56937e-10	1.24514e-11	0	0
FALSE	High	PMI-Byonic	PMI-Byonic (A2)	A	2	Unambiguous	CSQPSGTCLNGGR	[R].cSQPSGTcLnGGR.[C]	C1(Carbamidomethyl); C8(Carbamidomethyl); N10(Deamidated)	1	1	Q01705	Q01705	Neurogenic locus notch homolog protein 1 OS=Mus musculus OX=10090 GN=Notch1 PE=1 SV=3	0	2	2	1	0	1	1	1	698.366	1395.73	1394.58	822.056	0.573211	0	0	138632	HCD (High Energy Collision Dissociation)	MS2	65.9189	100	8.24011	2809	2809	2801	FP021821_9.raw	0/0		4.58186	249.622	249.622	68.1168	2.61904e-05	7.13039e-07	0	0
FALSE	High	PMI-Byonic	PMI-Byonic (A2)	A	2	Unambiguous	CSQPSGTCLNGGR	[R].cSQPSGTcLnGGR.[C]	C1(Carbamidomethyl); C8(Carbamidomethyl); N10(Deamidated)	1	1	Q01705	Q01705	Neurogenic locus notch homolog protein 1 OS=Mus musculus OX=10090 GN=Notch1 PE=1 SV=3	0	2	2	1	0	1	1	1	697.795	1394.58	1394.58	2.49324	0.00173851	0	0	420020	HCD (High Energy Collision Dissociation)	MS2	16.2894	100	7.90481	2665	2665	2664	FP021821_9.raw	0/0		8.59017	599.388	599.388	57.9257	2.56937e-09	8.77606e-11	0	0
FALSE	High	PMI-Byonic	PMI-Byonic (A2)	A	2	Unambiguous	CSQPSGTCLNGGR	[R].cSQPSGTcLnGGR.[C]	C1(Carbamidomethyl); C8(Carbamidomethyl); N10(Deamidated)	1	1	Q01705	Q01705	Neurogenic locus notch homolog protein 1 OS=Mus musculus OX=10090 GN=Notch1 PE=1 SV=3	0	2	2	1	0	1	1	1	697.795	1394.58	1394.58	3.1935	0.00222679	0	0	836936	HCD (High Energy Collision Dissociation)	MS2	0	100	7.79452	2618	2618	2617	FP021821_9.raw	0/0		9.59017	636.224	636.224	74.7134	2.56937e-10	1.14964e-11	0	0
FALSE	High	PMI-Byonic	PMI-Byonic (A2)	A	2	Unambiguous	CSQPSGTCLNGGR	[R].cSQPSGTcLnGGR.[C]	C1(Carbamidomethyl); C8(Carbamidomethyl); N10(Deamidated)	1	1	Q01705	Q01705	Neurogenic locus notch homolog protein 1 OS=Mus musculus OX=10090 GN=Notch1 PE=1 SV=3	0	2	2	1	0	1	1	1	697.794	1394.58	1394.58	1.61792	0.00112816	0	0	476322	HCD (High Energy Collision Dissociation)	MS2	9.03079	100	7.68812	2572	2572	2569	FP021821_9.raw	0/0		8.22017	578.44	578.44	78.7392	6.02323e-09	1.70484e-10	0	0
FALSE	High	PMI-Byonic	PMI-Byonic (A2)	A	2	Unambiguous	CSQPSGTCLNGGR	[R].cSQPSGTcLnGGR.[C]	C1(Carbamidomethyl); C8(Carbamidomethyl); N10(Deamidated)	1	1	Q01705	Q01705	Neurogenic locus notch homolog protein 1 OS=Mus musculus OX=10090 GN=Notch1 PE=1 SV=3	0	2	2	1	0	1	1	1	697.795	1394.58	1394.58	3.36856	0.00234886	0	0	150997	HCD (High Energy Collision Dissociation)	MS2	37.8565	100	8.15031	2770	2770	2768	FP021821_9.raw	0/0		7.33262	519.262	519.262	58.6622	4.64917e-08	1.60099e-09	0	0
FALSE	High	PMI-Byonic	PMI-Byonic (A2)	A	2	Unambiguous	CQDSNPCLSTPCKNAGTCHVVDHGGTVDYACSCPLGFSGPLCLTPLDNACLANPCR	[R].cQDSNPcLSTPcKNAGtcHVVDHGGTVDYAcScPLGFSGPLcLtPLDNAcLANPcR.[N]	C1(Carbamidomethyl); C7(Carbamidomethyl); C12(Carbamidomethyl); T17(Hex(1)Pent(1)); C18(Carbamidomethyl); C31(Carbamidomethyl); C33(Carbamidomethyl); C42(Carbamidomethyl); T44(Fuc(1)); C50(Carbamidomethyl); C55(Carbamidomethyl)	1	1	Q01705	Q01705	Neurogenic locus notch homolog protein 1 OS=Mus musculus OX=10090 GN=Notch1 PE=1 SV=3	1	5	5	1	0	1	1	1	1339.78	6694.87	6691.83	453.991	0.607607	0	0	518423	HCD (High Energy Collision Dissociation)	MS2	0	100	16.0555	6208	6208	6202	FP021821_9.raw	0/0		6.59273	456.059	456.059	1.2	2.55428e-07	1.25306e-08	0	0
FALSE	High	PMI-Byonic	PMI-Byonic (A2)	A	2	Unambiguous	CQDSNPCLSTPCKNAGTCHVVDHGGTVDYACSCPLGFSGPLCLTPLDNACLANPCR	[R].cQDSNPcLSTPcKNAGTcHVVDHGGtVDYAcScPLGFsGPLcLTPLDNAcLANPcR.[N]	C1(Carbamidomethyl); C7(Carbamidomethyl); C12(Carbamidomethyl); C18(Carbamidomethyl); T26(Hex(1)Pent(2)); C31(Carbamidomethyl); C33(Carbamidomethyl); S38(HexNAc(1)); C42(Carbamidomethyl); C50(Carbamidomethyl); C55(Carbamidomethyl)	1	1	Q01705	Q01705	Neurogenic locus notch homolog protein 1 OS=Mus musculus OX=10090 GN=Notch1 PE=1 SV=3	1	5	5	1	0	1	1	1	1377.59	6883.94	6880.89	443.202	0.609926	0	0	721543	HCD (High Energy Collision Dissociation)	MS2	41.885	100	16.0297	6197	6197	6191	FP021821_9.raw	0/0		6.45238	423.175	423.175	7.2	3.52875e-07	2.06314e-08	0	0
FALSE	High	PMI-Byonic	PMI-Byonic (A2)	A	2	Unambiguous	CQDSNPCLSTPCKNAGTCHVVDHGGTVDYACSCPLGFSGPLCLTPLDNACLANPCR	[R].cQDSNPcLSTPcKNAGtcHVVDHGGTVDYAcScPLGFsGPLcLTPLDNAcLANPcR.[N]	C1(Carbamidomethyl); C7(Carbamidomethyl); C12(Carbamidomethyl); T17(Fuc(1)); C18(Carbamidomethyl); C31(Carbamidomethyl); C33(Carbamidomethyl); S38(Hex(1)Pent(2)); C42(Carbamidomethyl); C50(Carbamidomethyl); C55(Carbamidomethyl)	1	1	Q01705	Q01705	Neurogenic locus notch homolog protein 1 OS=Mus musculus OX=10090 GN=Notch1 PE=1 SV=3	1	6	6	1	0	1	1	1	1138.99	6828.93	6823.87	740.893	0.842626	0	0	846514	HCD (High Energy Collision Dissociation)	MS2	32.3689	100	16.0274	6196	6196	6191	FP021821_9.raw	0/0		8.11994	618.544	618.544	0	7.58689e-09	3.09804e-10	0	0
FALSE	High	PMI-Byonic	PMI-Byonic (A2)	A	2	Unambiguous	CQDSNPCLSTPCKNAGTCHVVDHGGTVDYACSCPLGFSGPLCLTPLDNACLANPCR	[R].cQDSNPcLSTPcKnAGTcHVVDHGGtVDYAcscPLGFSGPLcLTPLDNAcLANPcR.[N]	C1(Carbamidomethyl); C7(Carbamidomethyl); C12(Carbamidomethyl); N14(Deamidated); C18(Carbamidomethyl); T26(Hex(1)Pent(2)); C31(Carbamidomethyl); S32(HexNAc(1)Fuc(1)); C33(Carbamidomethyl); C42(Carbamidomethyl); C50(Carbamidomethyl); C55(Carbamidomethyl)	1	1	Q01705	Q01705	Neurogenic locus notch homolog protein 1 OS=Mus musculus OX=10090 GN=Notch1 PE=1 SV=3	1	5	5	1	0	1	1	1	1407	7030.99	7027.94	435.103	0.611575	0	0	656978	HCD (High Energy Collision Dissociation)	MS2	0	100	16.012	6190	6190	6180	FP021821_9.raw	0/0		3.01563	327.77	327.77	0	0.000964644	1.3113e-05	0	0
FALSE	High	PMI-Byonic	PMI-Byonic (A2)	A	2	Unambiguous	CQDSNPCLSTPCKNAGTCHVVDHGGTVDYACSCPLGFSGPLCLTPLDNACLANPCR	[R].cQDSNPcLSTPcKNAGtcHVVDHGGTVDYAcScPLGFSGPLcLtPLDNAcLANPcR.[N]	C1(Carbamidomethyl); C7(Carbamidomethyl); C12(Carbamidomethyl); T17(Fuc(1)); C18(Carbamidomethyl); C31(Carbamidomethyl); C33(Carbamidomethyl); C42(Carbamidomethyl); T44(Hex(1)Pent(2)); C50(Carbamidomethyl); C55(Carbamidomethyl)	1	1	Q01705	Q01705	Neurogenic locus notch homolog protein 1 OS=Mus musculus OX=10090 GN=Notch1 PE=1 SV=3	1	5	5	1	0	1	1	1	1365.59	6823.94	6823.87	10.0603	0.0137301	0	0	168805	HCD (High Energy Collision Dissociation)	MS2	0	100	16.0055	6187	6187	6180	FP021821_9.raw	0/0		15.1152	916.695	916.695	0	7.66944e-16	7.51655e-17	0	0
FALSE	High	PMI-Byonic	PMI-Byonic (A2)	A	2	Unambiguous	CQDSNPCLSTPCKNAGTCHVVDHGGTVDYACSCPLGFSGPLCLTPLDNACLANPCR	[R].cQDSNPcLSTPcKNAGtcHVVDHGGTVDYAcScPLGFsGPLcLTPLDNAcLANPcR.[N]	C1(Carbamidomethyl); C7(Carbamidomethyl); C12(Carbamidomethyl); T17(Hex(1)Pent(2)); C18(Carbamidomethyl); C31(Carbamidomethyl); C33(Carbamidomethyl); S38(HexNAc(1)Fuc(1)); C42(Carbamidomethyl); C50(Carbamidomethyl); C55(Carbamidomethyl)	1	1	Q01705	Q01705	Neurogenic locus notch homolog protein 1 OS=Mus musculus OX=10090 GN=Notch1 PE=1 SV=3	1	6	6	1	0	1	1	1	1172.51	7030	7026.95	432.948	0.507051	0	0	356165	HCD (High Energy Collision Dissociation)	MS2	40	100	15.934	6157	6157	6147	FP021821_9.raw	0/0		1.77584	236.089	236.089	0	0.0167558	0.000389568	0	0
FALSE	High	PMI-Byonic	PMI-Byonic (A2)	A	2	Unambiguous	CQDSNPCLSTPCKNAGTCHVVDHGGTVDYACSCPLGFSGPLCLTPLDNACLANPCR	[R].cQDSNPcLSTPcKNAGtcHVVDHGGTVDYAcscPLGFSGPLcLTPLDNAcLANPcR.[N]	C1(Carbamidomethyl); C7(Carbamidomethyl); C12(Carbamidomethyl); T17(HexNAc(1)Hex(1)Fuc(1)); C18(Carbamidomethyl); C31(Carbamidomethyl); S32(Hex(1)Pent(2)); C33(Carbamidomethyl); C42(Carbamidomethyl); C50(Carbamidomethyl); C55(Carbamidomethyl)	1	1	Q01705	Q01705	Neurogenic locus notch homolog protein 1 OS=Mus musculus OX=10090 GN=Notch1 PE=1 SV=3	1	5	5	1	0	1	1	1	1439.22	7192.06	7189.01	425.428	0.611681	0	0	503651	HCD (High Energy Collision Dissociation)	MS2	38.4368	100	15.8909	6138	6138	6136	FP021821_9.raw	0/0		4.16649	331.393	331.393	0	6.81571e-05	1.46431e-06	0	0
FALSE	High	PMI-Byonic	PMI-Byonic (A2)	A	2	Unambiguous	CQDSNPCLSTPCKNAGTCHVVDHGGTVDYACSCPLGFSGPLCLTPLDNACLANPCR	[R].cQDSNPcLSTPcKNAGtcHVVDHGGTVDYAcScPLGFsGPLcLTPLDNAcLANPcR.[N]	C1(Carbamidomethyl); C7(Carbamidomethyl); C12(Carbamidomethyl); T17(Hex(1)Pent(2)); C18(Carbamidomethyl); C31(Carbamidomethyl); C33(Carbamidomethyl); S38(HexNAc(1)Fuc(1)); C42(Carbamidomethyl); C50(Carbamidomethyl); C55(Carbamidomethyl)	1	1	Q01705	Q01705	Neurogenic locus notch homolog protein 1 OS=Mus musculus OX=10090 GN=Notch1 PE=1 SV=3	1	5	5	1	0	1	1	1	1407.01	7031	7026.95	575.98	0.809477	0	0	1.81384e+06	HCD (High Energy Collision Dissociation)	MS2	0	100	15.8759	6132	6132	6125	FP021821_9.raw	0/0		11.6523	757.728	757.728	5.01175	2.22666e-12	1.82729e-13	0	0
FALSE	High	PMI-Byonic	PMI-Byonic (A2)	A	2	Unambiguous	CQDSNPCLSTPCKNAGTCHVVDHGGTVDYACSCPLGFSGPLCLTPLDNACLANPCR	[R].cqDSNPcLSTPcKnAGtcHVVDHGGTVDYAcScPLGFsGPLcLTPLDNAcLANPcR.[N]	C1(Carbamidomethyl); Q2(Deamidated); C7(Carbamidomethyl); C12(Carbamidomethyl); N14(Deamidated); T17(HexNAc(1)Fuc(1)); C18(Carbamidomethyl); C31(Carbamidomethyl); C33(Carbamidomethyl); S38(HexNAc(1)); C42(Carbamidomethyl); C50(Carbamidomethyl); C55(Carbamidomethyl)	1	1	Q01705	Q01705	Neurogenic locus notch homolog protein 1 OS=Mus musculus OX=10090 GN=Notch1 PE=1 SV=3	1	5	5	1	0	1	1	1	1362.18	6806.88	6805.86	149.137	0.203001	0	0	423437	HCD (High Energy Collision Dissociation)	MS2	0	86.6423	17.0522	6632	6632	6631	FP021821_9.raw	0/0		1.16491	193.584	193.584	0	0.0684048	0.00140779	0	0
FALSE	High	PMI-Byonic	PMI-Byonic (A2)	A	2	Unambiguous	CQDSNPCLSTPCKNAGTCHVVDHGGTVDYACSCPLGFSGPLCLTPLDNACLANPCR	[R].cqDSNPcLSTPcKnAGTcHVVDHGGTVDYAcscPLGFSGPLcLtPLDNAcLANPcR.[N]	C1(Carbamidomethyl); Q2(Deamidated); C7(Carbamidomethyl); C12(Carbamidomethyl); N14(Deamidated); C18(Carbamidomethyl); C31(Carbamidomethyl); S32(HexNAc(1)); C33(Carbamidomethyl); C42(Carbamidomethyl); T44(HexNAc(1)Fuc(1)); C50(Carbamidomethyl); C55(Carbamidomethyl)	1	1	Q01705	Q01705	Neurogenic locus notch homolog protein 1 OS=Mus musculus OX=10090 GN=Notch1 PE=1 SV=3	1	4	4	1	0	1	1	1	1703.48	6810.89	6805.86	738.903	1.25722	0	0	519236	HCD (High Energy Collision Dissociation)	MS2	0	100	17.0863	6647	6647	6642	FP021821_9.raw	0/0		3.47107	313.739	313.739	0	0.00033801	5.19361e-06	0	0
FALSE	High	PMI-Byonic	PMI-Byonic (A2)	A	2	Unambiguous	CQDSNPCLSTPCK	[R].cQDsNPcLSTPcK.[N]	C1(Carbamidomethyl); S4(Hex(1)Pent(2)); C7(Carbamidomethyl); C12(Carbamidomethyl)	1	1	Q01705	Q01705	Neurogenic locus notch homolog protein 1 OS=Mus musculus OX=10090 GN=Notch1 PE=1 SV=3	0	2	2	1	0	1	1	1	996.892	1992.78	1992.77	2.58941	0.00258005	0	0	102774	HCD (High Energy Collision Dissociation)	MS2	0	100	9.54034	3369	3369	3364	FP021821_9.raw	0/0		6.57243	430.76	430.76	3.72	2.67649e-07	1.3973e-08	0	0
FALSE	Medium	PMI-Byonic	PMI-Byonic (A2)	A	2	Unambiguous	CQDSNPCLSTPCKNAGTCHVVDHGGTVDYACSCPLGFSGPLCLTPLDNACLANPCRNGGTCDLLTLTEYK	[R].cQDSNPcLSTPcKNAGtcHVVDHGGtVDYAcScPLGFSGPLcLTPLDNAcLANPcRnGGTcDLLTLTEYK.[C]	C1(Carbamidomethyl); C7(Carbamidomethyl); C12(Carbamidomethyl); T17(Hex(1)Pent(1)); C18(Carbamidomethyl); T26(Hex(1)Pent(2)); C31(Carbamidomethyl); C33(Carbamidomethyl); C42(Carbamidomethyl); C50(Carbamidomethyl); C55(Carbamidomethyl); N57(Deamidated); C61(Carbamidomethyl)	1	1	Q01705	Q01705	Neurogenic locus notch homolog protein 1 OS=Mus musculus OX=10090 GN=Notch1 PE=1 SV=3	2	6	6	1	0	1	1	1	1424.46	8541.71	8538.63	360.419	0.512914	0	0	279000	HCD (High Energy Collision Dissociation)	MS2	24.7699	100	18.4433	7222	7222	7214	FP021821_9.raw	0/0		0.0316632	31.7276	31.7276	0	0.929687	0.0319217	0	0
FALSE	High	PMI-Byonic	PMI-Byonic (A2)	A	2	Unambiguous	CQDSNPCLSTPCKNAGTCHVVDHGGTVDYACSCPLGFSGPLCLTPLDNACLANPCRNGGTCDLLTLTEYKCR	[R].cQDSNPcLSTPcKNAGtcHVVDHGGTVDYAcScPLGFSGPLcLTPLDNAcLAnPcRNGGTcDLLtLTEYKcR.[C]	C1(Carbamidomethyl); C7(Carbamidomethyl); C12(Carbamidomethyl); T17(Hex(1)Pent(2)); C18(Carbamidomethyl); C31(Carbamidomethyl); C33(Carbamidomethyl); C42(Carbamidomethyl); C50(Carbamidomethyl); N53(Deamidated); C55(Carbamidomethyl); C61(Carbamidomethyl); T65(Hex(1)Pent(1)); C71(Carbamidomethyl)	1	1	Q01705	Q01705	Neurogenic locus notch homolog protein 1 OS=Mus musculus OX=10090 GN=Notch1 PE=1 SV=3	3	6	6	1	0	1	1	1	1477.32	8858.87	8854.77	463.168	0.68354	0	0	447953	HCD (High Energy Collision Dissociation)	MS2	45.8347	100	17.123	6663	6663	6653	FP021821_9.raw	0/0		3.41941	521.042	521.042	1.45424	0.00038071	6.05687e-06	0	0
FALSE	High	PMI-Byonic	PMI-Byonic (A2)	A	2	Unambiguous	CQDSNPCLSTPCKNAGTCHVVDHGGTVDYACSCPLGFSGPLCLTPLDNACLANPCRNGGTCDLLTLTEYK	[R].cQDSnPcLSTPcKNAGTcHVVDHGGTVDYAcscPLGFSGPLcLtPLDNAcLANPcrNGGTcDLLTLTEYK.[C]	C1(Carbamidomethyl); N5(Deamidated); C7(Carbamidomethyl); C12(Carbamidomethyl); C18(Carbamidomethyl); C31(Carbamidomethyl); S32(HexNAc(1)Fuc(1)); C33(Carbamidomethyl); C42(Carbamidomethyl); T44(HexNAc(1)Fuc(1)); C50(Carbamidomethyl); C55(Carbamidomethyl); R56(Deamidated); C61(Carbamidomethyl)	1	1	Q01705	Q01705	Neurogenic locus notch homolog protein 1 OS=Mus musculus OX=10090 GN=Notch1 PE=1 SV=3	2	5	5	1	0	1	1	1	1705.74	8524.68	8517.66	823.772	1.40332	0	0	378112	HCD (High Energy Collision Dissociation)	MS2	0	100	18.1828	7112	7112	7104	FP021821_9.raw	0/0		1.80335	324.922	324.922	0	0.0157272	0.000320152	0	0
FALSE	High	PMI-Byonic	PMI-Byonic (A2)	A	2	Unambiguous	CQDSNPCLSTPCKNAGTCHVVDHGGTVDYACSCPLGFSGPLCLTPLDNACLANPCRNGGTCDLLTLTEYK	[R].cQDSNPcLSTPcKNAGtcHVVDHGGTVDYAcScPLGFSGPLcLTPLDNAcLANPcRnGGTcDLLTLtEYK.[C]	C1(Carbamidomethyl); C7(Carbamidomethyl); C12(Carbamidomethyl); T17(Hex(1)Pent(2)); C18(Carbamidomethyl); C31(Carbamidomethyl); C33(Carbamidomethyl); C42(Carbamidomethyl); C50(Carbamidomethyl); C55(Carbamidomethyl); N57(Deamidated); C61(Carbamidomethyl); T67(Hex(1)Pent(1))	1	1	Q01705	Q01705	Neurogenic locus notch homolog protein 1 OS=Mus musculus OX=10090 GN=Notch1 PE=1 SV=3	2	6	6	1	0	1	1	1	1424.13	8539.72	8538.63	126.589	0.18015	0	0	415186	HCD (High Energy Collision Dissociation)	MS2	48.5147	100	18.1806	7111	7111	7104	FP021821_9.raw	0/0		4.2597	505.23	505.23	1.2601	5.49923e-05	1.30627e-06	0	0
FALSE	High	PMI-Byonic	PMI-Byonic (A2)	A	2	Unambiguous	CQDSNPCLSTPCK	[R].cQDSNPcLsTPcK.[N]	C1(Carbamidomethyl); C7(Carbamidomethyl); S9(Hex(1)Pent(2)); C12(Carbamidomethyl)	1	1	Q01705	Q01705	Neurogenic locus notch homolog protein 1 OS=Mus musculus OX=10090 GN=Notch1 PE=1 SV=3	0	2	2	1	0	1	1	1	997.394	1993.78	1992.77	505.812	0.503984	0	0	250310	HCD (High Energy Collision Dissociation)	MS2	43.2999	100	9.36903	3294	3294	3288	FP021821_9.raw	0/0		7.55285	542.026	542.026	0	2.79997e-08	9.72169e-10	0	0
FALSE	High	PMI-Byonic	PMI-Byonic (A2)	A	2	Unambiguous	CQDSNPCLSTPCKNAGTCHVVDHGGTVDYACSCPLGFSGPLCLTPLDNACLANPCRNGGTCDLLTLTEYK	[R].cQdSNPcLSTPcKNAGtcHVVDHGGTVDYAcScPLGFSGPLcLTPLDNAcLANPcRNGGtcDLLTLTEYK.[C]	C1(Carbamidomethyl); D3(Oxidation); C7(Carbamidomethyl); C12(Carbamidomethyl); T17(HexNAc(1)Fuc(1)); C18(Carbamidomethyl); C31(Carbamidomethyl); C33(Carbamidomethyl); C42(Carbamidomethyl); C50(Carbamidomethyl); C55(Carbamidomethyl); T60(HexNAc(1)Hex(1)Fuc(1)); C61(Carbamidomethyl)	1	1	Q01705	Q01705	Neurogenic locus notch homolog protein 1 OS=Mus musculus OX=10090 GN=Notch1 PE=1 SV=3	2	6	6	1	0	1	1	1	1450.48	8697.84	8693.74	471.58	0.683299	0	0	456631	HCD (High Energy Collision Dissociation)	MS2	81.2895	100	17.2094	6699	6699	6697	FP021821_9.raw	0/0		0.934268	198.513	198.513	0	0.116341	0.00185696	0	0
FALSE	High	PMI-Byonic	PMI-Byonic (A2)	A	2	Unambiguous	CQDSNPCLSTPCK	[R].cQDSNPcLsTPcK.[N]	C1(Carbamidomethyl); C7(Carbamidomethyl); S9(Hex(1)Pent(2)); C12(Carbamidomethyl)	1	1	Q01705	Q01705	Neurogenic locus notch homolog protein 1 OS=Mus musculus OX=10090 GN=Notch1 PE=1 SV=3	0	3	3	1	0	1	1	1	664.93	1992.78	1992.77	1.60255	0.00106451	0	0	316351	HCD (High Energy Collision Dissociation)	MS2	0	100	9.34961	3285	3285	3277	FP021821_9.raw	0/0		5.96085	396.291	396.291	0	1.09433e-06	5.36233e-08	0	0
FALSE	High	PMI-Byonic	PMI-Byonic (A2)	A	2	Unambiguous	CQDSNPCLSTPCKNAGTCHVVDHGGTVDYACSCPLGFSGPLCLTPLDNACLANPCRNGGTCDLLTLTEYK	[R].cqDSNPcLSTPcKnAGTcHVVDHGGtVDYAcScPLGFsGPLcLTPLDNAcLANPcRNGGTcDLLTLTEYK.[C]	C1(Carbamidomethyl); Q2(Deamidated); C7(Carbamidomethyl); C12(Carbamidomethyl); N14(Deamidated); C18(Carbamidomethyl); T26(HexNAc(1)Fuc(1)); C31(Carbamidomethyl); C33(Carbamidomethyl); S38(HexNAc(1)Fuc(1)); C42(Carbamidomethyl); C50(Carbamidomethyl); C55(Carbamidomethyl); C61(Carbamidomethyl)	1	1	Q01705	Q01705	Neurogenic locus notch homolog protein 1 OS=Mus musculus OX=10090 GN=Notch1 PE=1 SV=3	2	6	6	1	0	1	1	1	1421.62	8524.69	8517.66	825.669	1.17213	0	0	699357	HCD (High Energy Collision Dissociation)	MS2	13.9033	100	18.0574	7059	7059	7049	FP021821_9.raw	0/0		3.81855	359.263	359.263	0	0.000151863	3.14279e-06	0	0
FALSE	Medium	PMI-Byonic	PMI-Byonic (A2)	A	2	Unambiguous	CQDSNPCLSTPCKNAGTCHVVDHGGTVDYACSCPLGFSGPLCLTPLDNACLANPCRNGGTCDLLTLTEYK	[R].cQDSNPcLSTPcKNAGtcHVVdHGGtVDYAcScPLGFSGPLcLTPLDNAcLANPcRNGGTcDLLTLTEYK.[C]	C1(Carbamidomethyl); C7(Carbamidomethyl); C12(Carbamidomethyl); T17(HexNAc(1)Fuc(1)); C18(Carbamidomethyl); D22(Oxidation); T26(HexNAc(1)Hex(1)Fuc(1)); C31(Carbamidomethyl); C33(Carbamidomethyl); C42(Carbamidomethyl); C50(Carbamidomethyl); C55(Carbamidomethyl); C61(Carbamidomethyl)	1	1	Q01705	Q01705	Neurogenic locus notch homolog protein 1 OS=Mus musculus OX=10090 GN=Notch1 PE=1 SV=3	2	6	6	1	0	1	1	1	1450.48	8697.83	8693.74	470.064	0.681102	0	0	489989	HCD (High Energy Collision Dissociation)	MS2	43.1665	100	16.9355	6583	6583	6576	FP021821_9.raw	0/0		0.0969808	182.199	182.199	0	0.79987	0.0218096	0	0
FALSE	High	PMI-Byonic	PMI-Byonic (A2)	A	2	Unambiguous	CQDSNPCLSTPCKNAGTCHVVDHGGTVDYACSCPLGFSGPLCLTPLDNACLANPCR	[R].cQDSNPcLSTPcKnAGtcHVVDHGGtVDYAcScPLGFSGPLcLTPLDNAcLANPcR.[N]	C1(Carbamidomethyl); C7(Carbamidomethyl); C12(Carbamidomethyl); N14(Deamidated); T17(HexNAc(1)Hex(1)Fuc(1)); C18(Carbamidomethyl); T26(Hex(1)Pent(2)); C31(Carbamidomethyl); C33(Carbamidomethyl); C42(Carbamidomethyl); C50(Carbamidomethyl); C55(Carbamidomethyl)	1	1	Q01705	Q01705	Neurogenic locus notch homolog protein 1 OS=Mus musculus OX=10090 GN=Notch1 PE=1 SV=3	1	5	5	1	0	1	1	1	1438.81	7190.01	7189.99	2.26442	0.00325623	0	0	72440.6	HCD (High Energy Collision Dissociation)	MS2	0	100	15.7795	6091	6091	6081	FP021821_9.raw	0/0		6.00462	431.72	431.72	0	9.8942e-07	4.81251e-08	0	0
FALSE	High	PMI-Byonic	PMI-Byonic (A2)	A	2	Ambiguous	CQDSNPCLSTPCKNAGTCHVVDHGGTVDYACSCPLGFSGPLCLTPLDNACLANPCR	[R].cQDSNPcLstPcKNAGTcHVVDHGGTVDYAcScPLGFSGPLcLTPLDNAcLANPcR.[N]	C1(Carbamidomethyl); C7(Carbamidomethyl); S9(Fuc(1)); T10(Hex(1)); C12(Carbamidomethyl); C18(Carbamidomethyl); C31(Carbamidomethyl); C33(Carbamidomethyl); C42(Carbamidomethyl); C50(Carbamidomethyl); C55(Carbamidomethyl)	1	1	Q01705	Q01705	Neurogenic locus notch homolog protein 1 OS=Mus musculus OX=10090 GN=Notch1 PE=1 SV=3	1	5	5	0.1411	0	1	1	1	1313.77	6564.83	6559.79	768.04	1.00764	0	0	577857	HCD (High Energy Collision Dissociation)	MS2	24.5232	100	16.1136	6233	6233	6224	FP021821_9.raw	0/0		6.45238	402.511	402.511	0	3.52875e-07	2.1562e-08	0	0
FALSE	High	PMI-Byonic	PMI-Byonic (A2)	A	2	Unambiguous	CQDSNPCLSTPCKNAGTCHVVDHGGTVDYACSCPLGFSGPLCLTPLDNACLANPCR	[R].cQDSNPcLSTPcKNAGtcHVVDHGGtVDYAcScPLGFSGPLcLTPLDNAcLANPcR.[N]	C1(Carbamidomethyl); C7(Carbamidomethyl); C12(Carbamidomethyl); T17(Fuc(1)); C18(Carbamidomethyl); T26(Hex(1)); C31(Carbamidomethyl); C33(Carbamidomethyl); C42(Carbamidomethyl); C50(Carbamidomethyl); C55(Carbamidomethyl)	1	1	Q01705	Q01705	Neurogenic locus notch homolog protein 1 OS=Mus musculus OX=10090 GN=Notch1 PE=1 SV=3	1	5	5	1	0	1	1	1	1313.37	6562.82	6559.79	461.644	0.605658	0	0	556102	HCD (High Energy Collision Dissociation)	MS2	0	100	16.2379	6286	6286	6279	FP021821_9.raw	0/0		4.39818	298.281	298.281	0	3.99775e-05	9.57063e-07	0	0
FALSE	High	PMI-Byonic	PMI-Byonic (A2)	A	2	Unambiguous	CQDSNPCLSTPCKNAGTCHVVDHGGTVDYACSCPLGFSGPLCLTPLDNACLANPCR	[R].cqDSNPcLSTPcKnAGtcHVVDHGGTVDYAcScPLGFSGPLcLtPLDNAcLANPcR.[N]	C1(Carbamidomethyl); Q2(Deamidated); C7(Carbamidomethyl); C12(Carbamidomethyl); N14(Deamidated); T17(HexNAc(1)); C18(Carbamidomethyl); C31(Carbamidomethyl); C33(Carbamidomethyl); C42(Carbamidomethyl); T44(HexNAc(1)Fuc(1)); C50(Carbamidomethyl); C55(Carbamidomethyl)	1	1	Q01705	Q01705	Neurogenic locus notch homolog protein 1 OS=Mus musculus OX=10090 GN=Notch1 PE=1 SV=3	1	5	5	1	0	1	1	1	1362.99	6810.9	6805.86	739.681	1.00683	0	0	445517	HCD (High Energy Collision Dissociation)	MS2	14.3204	100	17.2525	6718	6718	6708	FP021821_9.raw	0/0		1.47634	25.5298	25.5298	6.87108	0.0333933	0.000768669	0	0
FALSE	High	PMI-Byonic	PMI-Byonic (A2)	A	2	Unambiguous	CQDSNPCLSTPCKNAGTCHVVDHGGTVDYACSCPLGFSGPLCLTPLDNACLANPCR	[R].cqDSNPcLSTPcKnAGTcHVVDHGGTVDYAcScPLGFsGPLcLtPLDNAcLANPcR.[N]	C1(Carbamidomethyl); Q2(Deamidated); C7(Carbamidomethyl); C12(Carbamidomethyl); N14(Deamidated); C18(Carbamidomethyl); C31(Carbamidomethyl); C33(Carbamidomethyl); S38(HexNAc(1)); C42(Carbamidomethyl); T44(HexNAc(1)Fuc(1)); C50(Carbamidomethyl); C55(Carbamidomethyl)	1	1	Q01705	Q01705	Neurogenic locus notch homolog protein 1 OS=Mus musculus OX=10090 GN=Notch1 PE=1 SV=3	1	4	4	1	0	1	1	1	1703.48	6810.88	6805.86	737.397	1.25465	0	0	685330	HCD (High Energy Collision Dissociation)	MS2	0	100	16.9548	6591	6591	6587	FP021821_9.raw	0/0		5.52514	414.884	414.884	0	2.98444e-06	1.29273e-07	0	0
FALSE	High	PMI-Byonic	PMI-Byonic (A2)	A	2	Unambiguous	CQDSNPCLSTPCKNAGTCHVVDHGGTVDYACSCPLGFSGPLCLTPLDNACLANPCR	[R].cQDSNPcLSTPcKNAGtcHVVDHGGTVDYAcScPLGFSGPLcLtPLDNAcLANPcR.[N]	C1(Carbamidomethyl); C7(Carbamidomethyl); C12(Carbamidomethyl); T17(Fuc(1)); C18(Carbamidomethyl); C31(Carbamidomethyl); C33(Carbamidomethyl); C42(Carbamidomethyl); T44(Hex(1)Pent(2)); C50(Carbamidomethyl); C55(Carbamidomethyl)	1	1	Q01705	Q01705	Neurogenic locus notch homolog protein 1 OS=Mus musculus OX=10090 GN=Notch1 PE=1 SV=3	1	5	5	1	0	1	1	1	1366.19	6826.9	6823.87	444.041	0.606015	0	0	511703	HCD (High Energy Collision Dissociation)	MS2	15.3847	100	16.957	6592	6592	6587	FP021821_9.raw	0/0		3.3285	230.478	230.478	0	0.000469356	8.01543e-06	0	0
FALSE	High	PMI-Byonic	PMI-Byonic (A2)	A	2	Unambiguous	CQDSNPCLSTPCKNAGTCHVVDHGGTVDYACSCPLGFSGPLCLTPLDNACLANPCRNGGTCDLLTLTEYKCR	[R].cQDSNPcLSTPcKNAGtcHVVDHGGTVDYAcscPLGFSGPLcLTPLDNAcLANPcRNGGTcDLLTLTEYKcR.[C]	C1(Carbamidomethyl); C7(Carbamidomethyl); C12(Carbamidomethyl); T17(Hex(1)Pent(2)); C18(Carbamidomethyl); C31(Carbamidomethyl); S32(Hex(1)Pent(1)); C33(Carbamidomethyl); C42(Carbamidomethyl); C50(Carbamidomethyl); C55(Carbamidomethyl); C61(Carbamidomethyl); C71(Carbamidomethyl)	1	1	Q01705	Q01705	Neurogenic locus notch homolog protein 1 OS=Mus musculus OX=10090 GN=Notch1 PE=1 SV=3	3	6	6	1	0	1	1	1	1476.82	8855.86	8853.78	234.446	0.345956	0	0	366430	HCD (High Energy Collision Dissociation)	MS2	75.3841	100	16.8646	6553	6553	6543	FP021821_9.raw	0/0		3.77983	559.142	559.142	0	0.000166024	3.52071e-06	0	0
FALSE	High	PMI-Byonic	PMI-Byonic (A2)	A	2	Unambiguous	CQDSNPCLSTPCKNAGTCHVVDHGGTVDYACSCPLGFSGPLCLTPLDNACLANPCRNGGTCDLLTLTEYKCR	[R].cQDSNPcLSTPcKNAGtcHVVDHGGTVDYAcscPLGFSGPLcLTPLDNAcLANPcRNGGTcDLLTLTEYKcR.[C]	C1(Carbamidomethyl); C7(Carbamidomethyl); C12(Carbamidomethyl); T17(Hex(1)Pent(2)); C18(Carbamidomethyl); C31(Carbamidomethyl); S32(Hex(1)Pent(1)); C33(Carbamidomethyl); C42(Carbamidomethyl); C50(Carbamidomethyl); C55(Carbamidomethyl); C61(Carbamidomethyl); C71(Carbamidomethyl)	1	1	Q01705	Q01705	Neurogenic locus notch homolog protein 1 OS=Mus musculus OX=10090 GN=Notch1 PE=1 SV=3	3	6	6	1	0	1	1	1	1476.98	8856.86	8853.78	347.365	0.512582	0	0	669434	HCD (High Energy Collision Dissociation)	MS2	49.7242	100	16.9829	6603	6603	6598	FP021821_9.raw	0/0		9.43175	839.529	839.529	0	3.70045e-10	2.61384e-11	0	0
FALSE	High	PMI-Byonic	PMI-Byonic (A2)	A	2	Unambiguous	CQDSNPCLSTPCKNAGTCHVVDHGGTVDYACSCPLGFSGPLCLTPLDNACLANPCR	[R].cQDSNPcLSTPcKnAGTcHVVDHGGtVDYAcscPLGFSGPLcLTPLDNAcLANPcR.[N]	C1(Carbamidomethyl); C7(Carbamidomethyl); C12(Carbamidomethyl); N14(Deamidated); C18(Carbamidomethyl); T26(Fuc(1)); C31(Carbamidomethyl); S32(Hex(1)Pent(2)); C33(Carbamidomethyl); C42(Carbamidomethyl); C50(Carbamidomethyl); C55(Carbamidomethyl)	1	1	Q01705	Q01705	Neurogenic locus notch homolog protein 1 OS=Mus musculus OX=10090 GN=Notch1 PE=1 SV=3	1	5	5	1	0	1	1	1	1366.39	6827.91	6824.86	446.64	0.609652	0	0	453545	HCD (High Energy Collision Dissociation)	MS2	43.6199	100	16.8383	6542	6542	6532	FP021821_9.raw	0/0		2.79985	292.478	292.478	0	0.00158544	2.16138e-05	0	0
FALSE	High	PMI-Byonic	PMI-Byonic (A2)	A	2	Unambiguous	CQDSNPCLSTPCKNAGTCHVVDHGGTVDYACSCPLGFSGPLCLTPLDNACLANPCRNGGTCDLLTLTEYKCR	[R].cQDSNPcLSTPcKNAGtcHVVDHGGTVDYAcscPLGFSGPLcLTPLDNAcLANPcRNGGTcDLLTLTEYKcR.[C]	C1(Carbamidomethyl); C7(Carbamidomethyl); C12(Carbamidomethyl); T17(Hex(1)Pent(2)); C18(Carbamidomethyl); C31(Carbamidomethyl); S32(Hex(1)Pent(1)); C33(Carbamidomethyl); C42(Carbamidomethyl); C50(Carbamidomethyl); C55(Carbamidomethyl); C61(Carbamidomethyl); C71(Carbamidomethyl)	1	1	Q01705	Q01705	Neurogenic locus notch homolog protein 1 OS=Mus musculus OX=10090 GN=Notch1 PE=1 SV=3	3	6	6	1	0	1	1	1	1476.48	8853.84	8853.78	7.12012	0.0105067	0	0	294222	HCD (High Energy Collision Dissociation)	MS2	70.4603	100	16.7285	6495	6495	6488	FP021821_9.raw	0/0		5.43175	615.762	615.762	0	3.70044e-06	1.38337e-07	0	0
FALSE	High	PMI-Byonic	PMI-Byonic (A2)	A	2	Unambiguous	CQDSNPCLSTPCKNAGTCHVVDHGGTVDYACSCPLGFSGPLCLTPLDNACLANPCR	[R].cQDSNPcLSTPcKNAGtcHVVDHGGTVDYAcscPLGFSGPLcLTPLDNAcLANPcR.[N]	C1(Carbamidomethyl); C7(Carbamidomethyl); C12(Carbamidomethyl); T17(HexNAc(1)Hex(1)Fuc(1)NeuAc(1)); C18(Carbamidomethyl); C31(Carbamidomethyl); S32(Hex(1)Pent(2)); C33(Carbamidomethyl); C42(Carbamidomethyl); C50(Carbamidomethyl); C55(Carbamidomethyl)	1	1	Q01705	Q01705	Neurogenic locus notch homolog protein 1 OS=Mus musculus OX=10090 GN=Notch1 PE=1 SV=3	1	5	5	1	0	1	1	1	1497.83	7485.12	7480.1	671.635	1.00478	0	0	612414	HCD (High Energy Collision Dissociation)	MS2	43.9134	100	16.6743	6472	6472	6466	FP021821_9.raw	0/0		2.65735	151.087	151.087	0	0.00220117	3.51771e-05	0	0
FALSE	High	PMI-Byonic	PMI-Byonic (A2)	A	2	Unambiguous	CQDSNPCLSTPCKNAGTCHVVDHGGTVDYACSCPLGFSGPLCLTPLDNACLANPCR	[R].cQDSNPcLSTPcKNAGtcHVVDHGGTVDYAcScPLGFsGPLcLTPLDNAcLANPcR.[N]	C1(Carbamidomethyl); C7(Carbamidomethyl); C12(Carbamidomethyl); T17(Hex(1)Pent(2)); C18(Carbamidomethyl); C31(Carbamidomethyl); C33(Carbamidomethyl); S38(Fuc(1)); C42(Carbamidomethyl); C50(Carbamidomethyl); C55(Carbamidomethyl)	1	1	Q01705	Q01705	Neurogenic locus notch homolog protein 1 OS=Mus musculus OX=10090 GN=Notch1 PE=1 SV=3	1	5	5	1	0	1	1	1	1366.39	6827.91	6823.87	590.996	0.806577	0	0	725954	HCD (High Energy Collision Dissociation)	MS2	6.50198	100	16.6514	6462	6462	6455	FP021821_9.raw	0/0		6.45238	434.78	434.78	2.4	3.52875e-07	2.24875e-08	0	0
FALSE	High	PMI-Byonic	PMI-Byonic (A2)	A	2	Unambiguous	CQDSNPCLSTPCKNAGTCHVVDHGGTVDYACSCPLGFSGPLCLTPLDNACLANPCRNGGTCDLLTLTEYK	[R].cQDSNPcLSTPcKNAGtcHVVDHGGTVDYAcscPLGFSGPLcLTPLDNAcLAnPcRNGGTcDLLTLTEYK.[C]	C1(Carbamidomethyl); C7(Carbamidomethyl); C12(Carbamidomethyl); T17(Hex(1)Pent(1)); C18(Carbamidomethyl); C31(Carbamidomethyl); S32(Hex(1)Pent(2)); C33(Carbamidomethyl); C42(Carbamidomethyl); C50(Carbamidomethyl); N53(Deamidated); C55(Carbamidomethyl); C61(Carbamidomethyl)	1	1	Q01705	Q01705	Neurogenic locus notch homolog protein 1 OS=Mus musculus OX=10090 GN=Notch1 PE=1 SV=3	2	6	6	1	0	1	1	1	1424.29	8540.72	8538.63	244.533	0.347997	0	0	263832	HCD (High Energy Collision Dissociation)	MS2	52.8775	100	18.3178	7169	7169	7159	FP021821_9.raw	0/0		1.82187	309.247	309.247	0	0.0150706	0.000286947	0	0
FALSE	High	PMI-Byonic	PMI-Byonic (A2)	A	2	Unambiguous	CQDSNPCLSTPCKNAGTCHVVDHGGTVDYACSCPLGFSGPLCLTPLDNACLANPCR	[R].cQDSNPcLSTPcKNAGtcHVVDHGGTVDYAcscPLGFSGPLcLTPLDNAcLANPcR.[N]	C1(Carbamidomethyl); C7(Carbamidomethyl); C12(Carbamidomethyl); T17(HexNAc(1)Hex(1)Fuc(1)NeuAc(1)); C18(Carbamidomethyl); C31(Carbamidomethyl); S32(Hex(1)Pent(2)); C33(Carbamidomethyl); C42(Carbamidomethyl); C50(Carbamidomethyl); C55(Carbamidomethyl)	1	1	Q01705	Q01705	Neurogenic locus notch homolog protein 1 OS=Mus musculus OX=10090 GN=Notch1 PE=1 SV=3	1	5	5	1	0	1	1	1	1496.84	7480.15	7480.1	6.2141	0.00929642	0	0	178465	HCD (High Energy Collision Dissociation)	MS2	0	100	16.5374	6413	6413	6411	FP021821_9.raw	0/0		12.6524	833.872	833.872	0	2.22633e-13	1.16714e-14	0	0
FALSE	High	PMI-Byonic	PMI-Byonic (A2)	A	2	Unambiguous	CQDSNPCLSTPCKNAGTCHVVDHGGTVDYACSCPLGFSGPLCLTPLDNACLANPCR	[R].cQDSNPcLSTPcKNAGtcHVVDHGGtVDYAcScPLGFSGPLcLTPLDNAcLANPcR.[N]	C1(Carbamidomethyl); C7(Carbamidomethyl); C12(Carbamidomethyl); T17(Fuc(1)); C18(Carbamidomethyl); T26(Hex(1)Pent(2)); C31(Carbamidomethyl); C33(Carbamidomethyl); C42(Carbamidomethyl); C50(Carbamidomethyl); C55(Carbamidomethyl)	1	1	Q01705	Q01705	Neurogenic locus notch homolog protein 1 OS=Mus musculus OX=10090 GN=Notch1 PE=1 SV=3	1	5	5	1	0	1	1	1	1366.59	6828.9	6823.87	737.326	1.00628	0	0	1.44486e+06	HCD (High Energy Collision Dissociation)	MS2	36.4385	100	16.5267	6409	6409	6400	FP021821_9.raw	0/0		12.1001	762.563	762.563	0	7.94116e-13	7.61237e-14	0	0
FALSE	High	PMI-Byonic	PMI-Byonic (A2)	A	2	Unambiguous	CQDSNPCLSTPCKNAGTCHVVDHGGTVDYACSCPLGFSGPLCLTPLDNACLANPCR	[R].cQDSNPcLSTPcKnAGtcHVVDHGGtVDYAcScPLGFSGPLcLTPLDNAcLANPcR.[N]	C1(Carbamidomethyl); C7(Carbamidomethyl); C12(Carbamidomethyl); N14(Deamidated); T17(HexNAc(1)Hex(1)Fuc(1)NeuAc(1)); C18(Carbamidomethyl); T26(Hex(1)Pent(2)); C31(Carbamidomethyl); C33(Carbamidomethyl); C42(Carbamidomethyl); C50(Carbamidomethyl); C55(Carbamidomethyl)	1	1	Q01705	Q01705	Neurogenic locus notch homolog protein 1 OS=Mus musculus OX=10090 GN=Notch1 PE=1 SV=3	1	6	6	1	0	1	1	1	1248.36	7485.15	7481.09	543.446	0.677594	0	0	730468	HCD (High Energy Collision Dissociation)	MS2	59.3142	100	16.4724	6386	6386	6378	FP021821_9.raw	0/0		5.86239	506.116	506.116	0	1.37281e-06	6.62232e-08	0	0
FALSE	High	PMI-Byonic	PMI-Byonic (A2)	A	2	Unambiguous	CQDSNPCLSTPCKNAGTCHVVDHGGTVDYACSCPLGFSGPLCLTPLDNACLANPCRNGGTCDLLTLTEYK	[R].cQDSnPcLSTPcKNAGTcHVVDHGGTVDYAcscPLGFSGPLcLTPLDNAcLANPcrNGGtcDLLTLTEYK.[C]	C1(Carbamidomethyl); N5(Deamidated); C7(Carbamidomethyl); C12(Carbamidomethyl); C18(Carbamidomethyl); C31(Carbamidomethyl); S32(HexNAc(1)Fuc(1)); C33(Carbamidomethyl); C42(Carbamidomethyl); C50(Carbamidomethyl); C55(Carbamidomethyl); R56(Deamidated); T60(HexNAc(1)Fuc(1)); C61(Carbamidomethyl)	1	1	Q01705	Q01705	Neurogenic locus notch homolog protein 1 OS=Mus musculus OX=10090 GN=Notch1 PE=1 SV=3	2	5	5	1	0	1	1	1	1705.54	8523.66	8517.66	704.821	1.20069	0	0	815226	HCD (High Energy Collision Dissociation)	MS2	36.8176	100	18.3112	7166	7166	7159	FP021821_9.raw	0/0		5.56182	533.583	533.583	0	2.74271e-06	1.14928e-07	0	0
FALSE	High	PMI-Byonic	PMI-Byonic (A2)	A	2	Unambiguous	CQDSNPCLSTPCKNAGTCHVVDHGGTVDYACSCPLGFSGPLCLTPLDNACLANPCR	[R].cQDSNPcLSTPcKNAGTcHVVDHGGtVDYAcscPLGFSGPLcLTPLDNAcLANPcR.[N]	C1(Carbamidomethyl); C7(Carbamidomethyl); C12(Carbamidomethyl); C18(Carbamidomethyl); T26(HexNAc(1)Hex(1)Fuc(1)NeuAc(1)); C31(Carbamidomethyl); S32(Hex(1)Pent(2)); C33(Carbamidomethyl); C42(Carbamidomethyl); C50(Carbamidomethyl); C55(Carbamidomethyl)	1	1	Q01705	Q01705	Neurogenic locus notch homolog protein 1 OS=Mus musculus OX=10090 GN=Notch1 PE=1 SV=3	1	5	5	1	0	1	1	1	1497.63	7484.14	7480.1	540.509	0.808613	0	0	617291	HCD (High Energy Collision Dissociation)	MS2	8.02887	100	16.4249	6366	6366	6356	FP021821_9.raw	0/0		10.1001	699.716	699.716	0	7.94119e-11	5.34349e-12	0	0
FALSE	High	PMI-Byonic	PMI-Byonic (A2)	A	2	Unambiguous	CQDSNPCLSTPCKNAGTCHVVDHGGTVDYACSCPLGFSGPLCLTPLDNACLANPCRNGGTCDLLTLTEYK	[R].cQDSnPcLSTPcKNAGTcHVVDHGGtVDYAcScPLGFsGPLcLTPLDNAcLANPcrNGGTcDLLTLTEYK.[C]	C1(Carbamidomethyl); N5(Deamidated); C7(Carbamidomethyl); C12(Carbamidomethyl); C18(Carbamidomethyl); T26(HexNAc(1)Fuc(1)); C31(Carbamidomethyl); C33(Carbamidomethyl); S38(HexNAc(1)Fuc(1)); C42(Carbamidomethyl); C50(Carbamidomethyl); C55(Carbamidomethyl); R56(Deamidated); C61(Carbamidomethyl)	1	1	Q01705	Q01705	Neurogenic locus notch homolog protein 1 OS=Mus musculus OX=10090 GN=Notch1 PE=1 SV=3	2	6	6	1	0	1	1	1	1421.62	8524.69	8517.66	824.81	1.17091	0	0	823937	HCD (High Energy Collision Dissociation)	MS2	0	100	18.309	7165	7165	7159	FP021821_9.raw	0/0		5.42949	399.785	399.785	0	3.71975e-06	1.47404e-07	0	0
FALSE	High	PMI-Byonic	PMI-Byonic (A2)	A	2	Unambiguous	CQDSNPCLSTPCKNAGTCHVVDHGGTVDYACSCPLGFSGPLCLTPLDNACLANPCR	[R].cQDSNPcLSTPcKnAGtcHVVDHGGTVDYAcscPLGFSGPLcLTPLDNAcLANPcR.[N]	C1(Carbamidomethyl); C7(Carbamidomethyl); C12(Carbamidomethyl); N14(Deamidated); T17(Fuc(1)); C18(Carbamidomethyl); C31(Carbamidomethyl); S32(Hex(1)Pent(2)); C33(Carbamidomethyl); C42(Carbamidomethyl); C50(Carbamidomethyl); C55(Carbamidomethyl)	1	1	Q01705	Q01705	Neurogenic locus notch homolog protein 1 OS=Mus musculus OX=10090 GN=Notch1 PE=1 SV=3	1	5	5	1	0	1	1	1	1365.59	6823.91	6824.86	-139.22	-0.190031	0	0	186332	HCD (High Energy Collision Dissociation)	MS2	0	100	16.3926	6352	6352	6345	FP021821_9.raw	0/0		10.5011	761.542	761.542	0	3.15421e-11	2.04158e-12	0	0
FALSE	High	PMI-Byonic	PMI-Byonic (A2)	A	2	Unambiguous	CQDSNPCLSTPCKNAGTCHVVDHGGTVDYACSCPLGFSGPLCLTPLDNACLANPCR	[R].cQDSNPcLSTPcKNAGtcHVVDHGGTVDYAcScPLGFSGPLcLtPLDNAcLANPcR.[N]	C1(Carbamidomethyl); C7(Carbamidomethyl); C12(Carbamidomethyl); T17(Fuc(1)); C18(Carbamidomethyl); C31(Carbamidomethyl); C33(Carbamidomethyl); C42(Carbamidomethyl); T44(Hex(1)Pent(2)); C50(Carbamidomethyl); C55(Carbamidomethyl)	1	1	Q01705	Q01705	Neurogenic locus notch homolog protein 1 OS=Mus musculus OX=10090 GN=Notch1 PE=1 SV=3	1	5	5	1	0	1	1	1	1365.59	6823.92	6823.87	7.37703	0.010068	0	0	738208	HCD (High Energy Collision Dissociation)	MS2	0	56.8737	16.2508	6291	6291	6290	FP021821_9.raw	0/0		13.6528	886.85	886.85	0	2.22414e-14	1.83029e-15	0	0
FALSE	High	PMI-Byonic	PMI-Byonic (A2)	A	2	Unambiguous	CQDSNPCLSTPCKNAGTCHVVDHGGTVDYACSCPLGFSGPLCLTPLDNACLANPCRNGGTCDLLTLTEYK	[R].cQDSNPcLSTPcKNAGtcHVVDHGGTVDYAcscPLGFSGPLcLTPLDNAcLAnPcRNGGTcDLLTLTEYK.[C]	C1(Carbamidomethyl); C7(Carbamidomethyl); C12(Carbamidomethyl); T17(Hex(1)Pent(1)); C18(Carbamidomethyl); C31(Carbamidomethyl); S32(Hex(1)Pent(2)); C33(Carbamidomethyl); C42(Carbamidomethyl); C50(Carbamidomethyl); N53(Deamidated); C55(Carbamidomethyl); C61(Carbamidomethyl)	1	1	Q01705	Q01705	Neurogenic locus notch homolog protein 1 OS=Mus musculus OX=10090 GN=Notch1 PE=1 SV=3	2	6	6	1	0	1	1	1	1423.63	8536.74	8538.63	-222.353	-0.316432	0	0	790226	HCD (High Energy Collision Dissociation)	MS2	0	27.1923	17.5245	6833	6833	6829	FP021821_9.raw	0/0		11.5172	892.179	892.179	0	3.03929e-12	3.08099e-13	0	0
FALSE	High	PMI-Byonic	PMI-Byonic (A2)	A	2	Unambiguous	CQDSNPCLSTPCKNAGTCHVVDHGGTVDYACSCPLGFSGPLCLTPLDNACLANPCR	[R].cQDSNPcLSTPcKNAGtcHVVDHGGTVDYAcScPLGFSGPLcLTPLDNAcLANPcR.[N]	C1(Carbamidomethyl); C7(Carbamidomethyl); C12(Carbamidomethyl); T17(Hex(1)); C18(Carbamidomethyl); C31(Carbamidomethyl); C33(Carbamidomethyl); C42(Carbamidomethyl); C50(Carbamidomethyl); C55(Carbamidomethyl)	1	1	Q01705	Q01705	Neurogenic locus notch homolog protein 1 OS=Mus musculus OX=10090 GN=Notch1 PE=1 SV=3	1	5	5	1	0	1	1	1	1284.16	6416.78	6413.73	474.753	0.608988	0	0	422333	HCD (High Energy Collision Dissociation)	MS2	40.7227	100	16.1907	6266	6266	6257	FP021821_9.raw	0/0		3.95046	297.817	297.817	0	0.000112084	2.79613e-06	0	0
FALSE	High	PMI-Byonic	PMI-Byonic (A2)	A	2	Unambiguous	CQDSNPCLSTPCKNAGTCHVVDHGGTVDYACSCPLGFSGPLCLTPLDNACLANPCR	[R].cQDSNPcLSTPcKNAGtcHVVDHGGTVDYAcScPLGFSGPLcLtPLDNAcLANPcR.[N]	C1(Carbamidomethyl); C7(Carbamidomethyl); C12(Carbamidomethyl); T17(Hex(1)Pent(1)); C18(Carbamidomethyl); C31(Carbamidomethyl); C33(Carbamidomethyl); C42(Carbamidomethyl); T44(Fuc(1)); C50(Carbamidomethyl); C55(Carbamidomethyl)	1	1	Q01705	Q01705	Neurogenic locus notch homolog protein 1 OS=Mus musculus OX=10090 GN=Notch1 PE=1 SV=3	1	5	5	1	0	1	1	1	1339.78	6694.88	6691.83	455.816	0.610048	0	0	970962	HCD (High Energy Collision Dissociation)	MS2	34.0997	100	16.1842	6263	6263	6257	FP021821_9.raw	0/0		6.50111	568.223	568.223	1.2	3.15421e-07	1.79595e-08	0	0
FALSE	High	PMI-Byonic	PMI-Byonic (A2)	A	2	Unambiguous	CQDSNPCLSTPCKNAGTCHVVDHGGTVDYACSCPLGFSGPLCLTPLDNACLANPCR	[R].cQDSNPcLSTPcKNAGtcHVVDHGGTVDYAcScPLGFsGPLcLTPLDNAcLANPcR.[N]	C1(Carbamidomethyl); C7(Carbamidomethyl); C12(Carbamidomethyl); T17(Hex(1)Pent(2)); C18(Carbamidomethyl); C31(Carbamidomethyl); C33(Carbamidomethyl); S38(HexNAc(1)); C42(Carbamidomethyl); C50(Carbamidomethyl); C55(Carbamidomethyl)	1	1	Q01705	Q01705	Neurogenic locus notch homolog protein 1 OS=Mus musculus OX=10090 GN=Notch1 PE=1 SV=3	1	5	5	1	0	1	1	1	1377.79	6884.93	6880.89	585.924	0.806337	0	0	1190605	HCD (High Energy Collision Dissociation)	MS2	0	100	16.1578	6252	6252	6246	FP021821_9.raw	0/0		4.87746	372.295	372.295	0	1.326e-05	4.07185e-07	0	0
FALSE	High	PMI-Byonic	PMI-Byonic (A2)	A	2	Unambiguous	CQDSNPCLSTPCKNAGTCHVVDHGGTVDYACSCPLGFSGPLCLTPLDNACLANPCR	[R].cQDSNPcLSTPcKNAGtcHVVDHGGTVDYAcScPLGFSGPLcLtPLDNAcLANPcR.[N]	C1(Carbamidomethyl); C7(Carbamidomethyl); C12(Carbamidomethyl); T17(Fuc(1)); C18(Carbamidomethyl); C31(Carbamidomethyl); C33(Carbamidomethyl); C42(Carbamidomethyl); T44(Hex(1)Pent(2)); C50(Carbamidomethyl); C55(Carbamidomethyl)	1	1	Q01705	Q01705	Neurogenic locus notch homolog protein 1 OS=Mus musculus OX=10090 GN=Notch1 PE=1 SV=3	1	6	6	1	0	1	1	1	1138.16	6823.91	6823.87	5.98869	0.00681101	0	0	360269	HCD (High Energy Collision Dissociation)	MS2	0	82.7209	16.1498	6248	6248	6246	FP021821_9.raw	0/0		10.1199	727.141	727.141	0	7.58689e-11	5.03615e-12	0	0
FALSE	High	PMI-Byonic	PMI-Byonic (A2)	A	2	Unambiguous	CQDSNPCLSTPCKNAGTCHVVDHGGTVDYACSCPLGFSGPLCLTPLDNACLANPCR	[R].cQDSNPcLstPcKNAGTcHVVDHGGTVDYAcScPLGFSGPLcLTPLDNAcLANPcR.[N]	C1(Carbamidomethyl); C7(Carbamidomethyl); S9(Fuc(1)); T10(Hex(1)Pent(2)); C12(Carbamidomethyl); C18(Carbamidomethyl); C31(Carbamidomethyl); C33(Carbamidomethyl); C42(Carbamidomethyl); C50(Carbamidomethyl); C55(Carbamidomethyl)	1	1	Q01705	Q01705	Neurogenic locus notch homolog protein 1 OS=Mus musculus OX=10090 GN=Notch1 PE=1 SV=3	1	5	5	1	0	1	1	1	1365.59	6823.93	6823.87	7.64537	0.0104342	0	0	2181344	HCD (High Energy Collision Dissociation)	MS2	0	14.7407	16.1221	6236	6236	6235	FP021821_9.raw	0/0		15.6593	952.439	952.439	3.6	2.19127e-16	1.99206e-17	0	0
FALSE	High	PMI-Byonic	PMI-Byonic (A2)	A	2	Ambiguous	CQDSNPCLSTPCKNAGTCHVVDHGGTVDYACSCPLGFSGPLCLTPLDNACLANPCR	[R].cQDSNPcLSTPcKNAGtcHVVDhGGTVDYAcScPLGFSGPLcLTPLDNAcLANPcR.[N]	C1(Carbamidomethyl); C7(Carbamidomethyl); C12(Carbamidomethyl); T17(Hex(1)Pent(1)); C18(Carbamidomethyl); H23(Oxidation); C31(Carbamidomethyl); C33(Carbamidomethyl); C42(Carbamidomethyl); C50(Carbamidomethyl); C55(Carbamidomethyl)	1	1	Q01705	Q01705	Neurogenic locus notch homolog protein 1 OS=Mus musculus OX=10090 GN=Notch1 PE=1 SV=3	1	5	5		0	2	2	2	1313.77	6564.83	6561.77	466.172	0.611783	0	0	577857	HCD (High Energy Collision Dissociation)	MS2	24.5232	100	16.1136	6233	6233	6224	FP021821_9.raw	0/0		5.54011	388.972	388.972	0	2.88327e-06	1.2199e-07	0	0
FALSE	High	PMI-Byonic	PMI-Byonic (A2)	A	2	Unambiguous	CQDSNPCLSTPCKNAGTCHVVDHGGTVDYACSCPLGFSGPLCLTPLDNACLANPCRNGGTCDLLTLTEYK	[R].cQDSNPcLSTPcKNAGtcHVVDHGGtVDYAcScPLGFSGPLcLTPLDNAcLANPcRnGGTcDLLTLTEYK.[C]	C1(Carbamidomethyl); C7(Carbamidomethyl); C12(Carbamidomethyl); T17(Hex(1)Pent(1)); C18(Carbamidomethyl); T26(Hex(1)Pent(2)); C31(Carbamidomethyl); C33(Carbamidomethyl); C42(Carbamidomethyl); C50(Carbamidomethyl); C55(Carbamidomethyl); N57(Deamidated); C61(Carbamidomethyl)	1	1	Q01705	Q01705	Neurogenic locus notch homolog protein 1 OS=Mus musculus OX=10090 GN=Notch1 PE=1 SV=3	2	6	6	1	0	1	1	1	1424.29	8540.7	8538.63	242.217	0.344701	0	0	780002	HCD (High Energy Collision Dissociation)	MS2	20.0732	100	18.0552	7058	7058	7049	FP021821_9.raw	0/0		4.39519	477.179	477.179	0	4.02537e-05	1.05063e-06	0	0
FALSE	Medium	PMI-Byonic	PMI-Byonic (A2)	A	2	Unambiguous	CQDSNPCLSTPCKNAGTCHVVDHGGTVDYACSCPLGFSGPLCLTPLDNACLANPCRNGGTCDLLTLTEYK	[R].cQDSNPcLSTPcKNAGtcHVVDHGGTVDYAcScPLGFsGPLcLTPLDNAcLANPcRNGGTcDLLTLTEYK.[C]	C1(Carbamidomethyl); C7(Carbamidomethyl); C12(Carbamidomethyl); T17(Hex(1)Pent(1)); C18(Carbamidomethyl); C31(Carbamidomethyl); C33(Carbamidomethyl); S38(Hex(1)Pent(2)); C42(Carbamidomethyl); C50(Carbamidomethyl); C55(Carbamidomethyl); C61(Carbamidomethyl)	1	1	Q01705	Q01705	Neurogenic locus notch homolog protein 1 OS=Mus musculus OX=10090 GN=Notch1 PE=1 SV=3	2	6	6	1	0	1	1	1	1424.46	8541.74	8537.65	478.976	0.681555	0	0	162238	HCD (High Energy Collision Dissociation)	MS2	81.7429	100	18.5756	7278	7278	7269	FP021821_9.raw	0/0		0.0680182	53.9268	53.9268	0	0.855031	0.0250171	0	0
FALSE	High	PMI-Byonic	PMI-Byonic (A2)	A	2	Unambiguous	CQDSNPCLSTPCK	[R].cQDSNPcLsTPcK.[N]	C1(Carbamidomethyl); C7(Carbamidomethyl); S9(Hex(1)Pent(2)); C12(Carbamidomethyl)	1	1	Q01705	Q01705	Neurogenic locus notch homolog protein 1 OS=Mus musculus OX=10090 GN=Notch1 PE=1 SV=3	0	2	2	1	0	1	1	1	996.893	1992.78	1992.77	3.63077	0.00361765	0	0	441357	HCD (High Energy Collision Dissociation)	MS2	0	100	9.21887	3227	3227	3222	FP021821_9.raw	0/0		11.5902	726.854	726.854	0	2.56937e-12	2.81401e-13	0	0
FALSE	High	PMI-Byonic	PMI-Byonic (A2)	A	2	Unambiguous	CQDSNPCLSTPCKNAGTCHVVDHGGTVDYACSCPLGFSGPLCLTPLDNACLANPCRNGGTCDLLTLTEYKCR	[R].cQDSNPcLSTPcKnAGTcHVVDHGGtVdYAcscPLGFSGPLcLTPLDNAcLANPcRNGGTcDLLTLTEYKcR.[C]	C1(Carbamidomethyl); C7(Carbamidomethyl); C12(Carbamidomethyl); N14(Oxidation); C18(Carbamidomethyl); T26(HexNAc(1)Hex(1)Fuc(1)); D28(Oxidation); C31(Carbamidomethyl); S32(Hex(1)); C33(Carbamidomethyl); C42(Carbamidomethyl); C50(Carbamidomethyl); C55(Carbamidomethyl); C61(Carbamidomethyl); C71(Carbamidomethyl)	1	1	Q01705	Q01705	Neurogenic locus notch homolog protein 1 OS=Mus musculus OX=10090 GN=Notch1 PE=1 SV=3	3	6	6	1	0	1	1	1	1474.64	8842.82	8838.78	456.966	0.67317	0	0	456657	HCD (High Energy Collision Dissociation)	MS2	34.7724	100	17.2784	6729	6729	6719	FP021821_9.raw	0/0		0.821266	365.192	365.192	0	0.150916	0.00243375	0	0
FALSE	High	PMI-Byonic	PMI-Byonic (A2)	A	2	Unambiguous	CQDSNPCLSTPCK	[R].cQDSNPcLsTPcK.[N]	C1(Carbamidomethyl); C7(Carbamidomethyl); S9(Hex(1)Pent(2)); C12(Carbamidomethyl)	1	1	Q01705	Q01705	Neurogenic locus notch homolog protein 1 OS=Mus musculus OX=10090 GN=Notch1 PE=1 SV=3	0	3	3	1	0	1	1	1	664.93	1992.77	1992.77	1.51067	0.00100347	0	0	360866	HCD (High Energy Collision Dissociation)	MS2	11.4146	100	9.22318	3229	3229	3222	FP021821_9.raw	0/0		9.05775	629.599	629.599	0	8.75479e-10	4.73762e-11	0	0
FALSE	High	PMI-Byonic	PMI-Byonic (A2)	A	2	Unambiguous	CQDSNPCLSTPCKNAGTCHVVDHGGTVDYACSCPLGFSGPLCLTPLDNACLANPCRNGGTCDLLTLTEYK	[R].cQDSNPcLSTPcKNAGtcHVVDHGGtVDYAcScPLGFSGPLcLTPLDNAcLANPcRnGGTcDLLTLTEYK.[C]	C1(Carbamidomethyl); C7(Carbamidomethyl); C12(Carbamidomethyl); T17(Hex(1)Pent(1)); C18(Carbamidomethyl); T26(Hex(1)Pent(2)); C31(Carbamidomethyl); C33(Carbamidomethyl); C42(Carbamidomethyl); C50(Carbamidomethyl); C55(Carbamidomethyl); N57(Deamidated); C61(Carbamidomethyl)	1	1	Q01705	Q01705	Neurogenic locus notch homolog protein 1 OS=Mus musculus OX=10090 GN=Notch1 PE=1 SV=3	2	6	6	1	0	1	1	1	1423.63	8536.73	8538.63	-222.696	-0.31692	0	0	191152	HCD (High Energy Collision Dissociation)	MS2	0	82.223	17.7781	6940	6940	6939	FP021821_9.raw	0/0		14.9189	1013.14	1013.14	0	1.2052e-15	1.30031e-16	0	0
FALSE	High	PMI-Byonic	PMI-Byonic (A2)	A	2	Unambiguous	CQDSNPCLSTPCKNAGTCHVVDHGGTVDYACSCPLGFSGPLCLTPLDNACLANPCRNGGTCDLLTLTEYK	[R].cQDSNPcLSTPcKNAGtcHVVDHGGTVDYAcScPLGFSGPLcLTPLDNAcLANPcRNGGtcDLLTLTEYK.[C]	C1(Carbamidomethyl); C7(Carbamidomethyl); C12(Carbamidomethyl); T17(Hex(1)); C18(Carbamidomethyl); C31(Carbamidomethyl); C33(Carbamidomethyl); C42(Carbamidomethyl); C50(Carbamidomethyl); C55(Carbamidomethyl); T60(Hex(1)Pent(2)); C61(Carbamidomethyl)	1	1	Q01705	Q01705	Neurogenic locus notch homolog protein 1 OS=Mus musculus OX=10090 GN=Notch1 PE=1 SV=3	2	6	6	1	0	1	1	1	1402.29	8408.68	8405.61	365.269	0.511718	0	0	627528	HCD (High Energy Collision Dissociation)	MS2	49.673	100	17.3515	6760	6760	6752	FP021821_9.raw	0/0		4.86524	546.564	546.564	8.73366	1.36383e-05	4.70791e-07	0	0
FALSE	High	PMI-Byonic	PMI-Byonic (A2)	A	2	Unambiguous	CQDSNPCLSTPCKNAGTCHVVDHGGTVDYACSCPLGFSGPLCLTPLDNACLANPCRNGGTCDLLTLTEYK	[R].cQDSNPcLSTPcKNAGtcHVVDHGGTVDYAcScPLGFSGPLcLTPLDnAcLANPcRNGGtcDLLTLTEYK.[C]	C1(Carbamidomethyl); C7(Carbamidomethyl); C12(Carbamidomethyl); T17(Hex(1)); C18(Carbamidomethyl); C31(Carbamidomethyl); C33(Carbamidomethyl); C42(Carbamidomethyl); N48(Deamidated); C50(Carbamidomethyl); C55(Carbamidomethyl); T60(Hex(1)Pent(2)); C61(Carbamidomethyl)	1	1	Q01705	Q01705	Neurogenic locus notch homolog protein 1 OS=Mus musculus OX=10090 GN=Notch1 PE=1 SV=3	2	6	6	1	0	1	1	1	1402.45	8409.66	8406.59	364.921	0.51129	0	0	589913	HCD (High Energy Collision Dissociation)	MS2	38.1996	100	17.7304	6920	6920	6917	FP021821_9.raw	0/0		2.41833	324.584	324.584	0	0.00381658	6.718e-05	0	0
FALSE	Medium	PMI-Byonic	PMI-Byonic (A2)	A	2	Unambiguous	CQDSNPCLSTPCKNAGTCHVVDHGGTVDYACSCPLGFSGPLCLTPLDNACLANPCRNGGTCDLLTLTEYK	[R].cQDSNPcLSTPcKNAGtcHVVDHGGTVDYAcScPLGFSGPLcLTPLDnAcLANPcRNGGtcDLLTLTEYK.[C]	C1(Carbamidomethyl); C7(Carbamidomethyl); C12(Carbamidomethyl); T17(Hex(1)Pent(1)); C18(Carbamidomethyl); C31(Carbamidomethyl); C33(Carbamidomethyl); C42(Carbamidomethyl); N48(Deamidated); C50(Carbamidomethyl); C55(Carbamidomethyl); T60(Hex(1)); C61(Carbamidomethyl)	1	1	Q01705	Q01705	Neurogenic locus notch homolog protein 1 OS=Mus musculus OX=10090 GN=Notch1 PE=1 SV=3	2	6	6	1	0	1	1	1	1380.44	8277.63	8274.55	372.31	0.51345	0	0	465851	HCD (High Energy Collision Dissociation)	MS2	45.0095	100	17.3823	6773	6773	6763	FP021821_9.raw	0/0		0.211909	222.662	222.662	4.57273	0.613891	0.0120401	0	0
FALSE	High	PMI-Byonic	PMI-Byonic (A2)	A	2	Unambiguous	CQDSNPCLSTPCKNAGTCHVVDHGGTVDYACSCPLGFSGPLCLTPLDNACLANPCRNGGTCDLLTLTEYK	[R].cQDSNPcLSTPcKNAGtcHVVDHGGTVDYAcScPLGFSGPLcLTPLDNAcLANPcRNGGtcDLLTLTEYK.[C]	C1(Carbamidomethyl); C7(Carbamidomethyl); C12(Carbamidomethyl); T17(Hex(1)Pent(1)); C18(Carbamidomethyl); C31(Carbamidomethyl); C33(Carbamidomethyl); C42(Carbamidomethyl); C50(Carbamidomethyl); C55(Carbamidomethyl); T60(Hex(1)Pent(2)); C61(Carbamidomethyl)	1	1	Q01705	Q01705	Neurogenic locus notch homolog protein 1 OS=Mus musculus OX=10090 GN=Notch1 PE=1 SV=3	2	6	6	1	0	1	1	1	1423.46	8535.74	8537.65	-223.536	-0.318079	0	0	601530	HCD (High Energy Collision Dissociation)	MS2	0	24.1491	17.3886	6775	6775	6774	FP021821_9.raw	0/0		30.0057	1102.23	1102.23	0	9.86859e-31	9.86858e-31	0	0
FALSE	High	PMI-Byonic	PMI-Byonic (A2)	A	2	Unambiguous	CQDSNPCLSTPCKNAGTCHVVDHGGTVDYACSCPLGFSGPLCLTPLDNACLANPCRNGGTCDLLTLTEYKCR	[R].cqDSNPcLSTPcKNAGTcHVVDHGGtVDYAcScPLGFsGPLcLTPLDNAcLAnPcRNGGTcDLLTLTEYKcR.[C]	C1(Carbamidomethyl); Q2(Deamidated); C7(Carbamidomethyl); C12(Carbamidomethyl); C18(Carbamidomethyl); T26(HexNAc(1)Fuc(1)); C31(Carbamidomethyl); C33(Carbamidomethyl); S38(HexNAc(1)Fuc(1)); C42(Carbamidomethyl); C50(Carbamidomethyl); N53(Deamidated); C55(Carbamidomethyl); C61(Carbamidomethyl); C71(Carbamidomethyl)	1	1	Q01705	Q01705	Neurogenic locus notch homolog protein 1 OS=Mus musculus OX=10090 GN=Notch1 PE=1 SV=3	3	6	6	1	0	1	1	1	1474.31	8840.81	8833.79	794.693	1.17003	0	0	566703	HCD (High Energy Collision Dissociation)	MS2	72.71	100	17.406	6783	6783	6774	FP021821_9.raw	0/0		0.559957	253.592	253.592	0	0.27545	0.00530692	0	0
FALSE	High	PMI-Byonic	PMI-Byonic (A2)	A	2	Unambiguous	CQDSNPCLSTPCKNAGTCHVVDHGGTVDYACSCPLGFSGPLCLTPLDNACLANPCRNGGTCDLLTLTEYK	[R].cQDSNPcLSTPcKNAGtcHVVDHGGtVDYAcScPLGFSGPLcLTPLDNAcLANPcrNGGTcDLLTLTEYK.[C]	C1(Carbamidomethyl); C7(Carbamidomethyl); C12(Carbamidomethyl); T17(Hex(1)Pent(1)); C18(Carbamidomethyl); T26(Hex(1)Pent(2)); C31(Carbamidomethyl); C33(Carbamidomethyl); C42(Carbamidomethyl); C50(Carbamidomethyl); C55(Carbamidomethyl); R56(Deamidated); C61(Carbamidomethyl)	1	1	Q01705	Q01705	Neurogenic locus notch homolog protein 1 OS=Mus musculus OX=10090 GN=Notch1 PE=1 SV=3	2	5	5	1	0	1	1	1	1709.15	8541.72	8538.63	361.085	0.616634	0	0	416216	HCD (High Energy Collision Dissociation)	MS2	0	100	17.6896	6903	6903	6895	FP021821_9.raw	0/0		3.23333	389.485	389.485	0	0.000584343	9.33125e-06	0	0
FALSE	High	PMI-Byonic	PMI-Byonic (A2)	A	2	Unambiguous	CQDSNPCLSTPCKNAGTCHVVDHGGTVDYACSCPLGFSGPLCLTPLDNACLANPCRNGGTCDLLTLTEYK	[R].cQDSNPcLSTPcKNAGtcHVVDHGGTVDYAcscPLGFSGPLcLTPLDNAcLANPcRnGGTcDLLTLTEYK.[C]	C1(Carbamidomethyl); C7(Carbamidomethyl); C12(Carbamidomethyl); T17(HexNAc(1)Fuc(1)); C18(Carbamidomethyl); C31(Carbamidomethyl); S32(Hex(1)Pent(2)); C33(Carbamidomethyl); C42(Carbamidomethyl); C50(Carbamidomethyl); C55(Carbamidomethyl); N57(Deamidated); C61(Carbamidomethyl)	1	1	Q01705	Q01705	Neurogenic locus notch homolog protein 1 OS=Mus musculus OX=10090 GN=Notch1 PE=1 SV=3	2	6	6	1	0	1	1	1	1433.96	8598.71	8593.68	585.673	0.838848	0	0	1152677	HCD (High Energy Collision Dissociation)	MS2	38.0738	100	17.6764	6897	6897	6895	FP021821_9.raw	0/0		6.26884	500.233	500.233	0	5.38467e-07	3.30988e-08	0	0
FALSE	High	PMI-Byonic	PMI-Byonic (A2)	A	2	Unambiguous	CQDSNPCLSTPCKNAGTCHVVDHGGTVDYACSCPLGFSGPLCLTPLDNACLANPCRNGGTCDLLTLTEYK	[R].cQDSNPcLSTPcKnAGtcHVVDHGGTVDYAcScPLGFSGPLcLTPLDNAcLANPcRnGGtcDLLTLTEYK.[C]	C1(Carbamidomethyl); C7(Carbamidomethyl); C12(Carbamidomethyl); N14(Oxidation); T17(Hex(1)Pent(1)); C18(Carbamidomethyl); C31(Carbamidomethyl); C33(Carbamidomethyl); C42(Carbamidomethyl); C50(Carbamidomethyl); C55(Carbamidomethyl); N57(Deamidated); T60(Fuc(1)); C61(Carbamidomethyl)	1	1	Q01705	Q01705	Neurogenic locus notch homolog protein 1 OS=Mus musculus OX=10090 GN=Notch1 PE=1 SV=3	2	6	6	1	0	1	1	1	1380.28	8276.62	8274.55	250.779	0.345848	0	0	564668	HCD (High Energy Collision Dissociation)	MS2	0	100	17.6588	6890	6890	6884	FP021821_9.raw	0/0		4.2597	485.605	485.605	0	5.49923e-05	1.17875e-06	0	0
FALSE	High	PMI-Byonic	PMI-Byonic (A2)	A	2	Unambiguous	CQDSNPCLSTPCKNAGTCHVVDHGGTVDYACSCPLGFSGPLCLTPLDNACLANPCRNGGTCDLLTLTEYK	[R].cQDSNPcLSTPcKNAGtcHVVDHGGTVDYAcScPLGFsGPLcLTPLDNAcLANPcRNGGTcDLLTLTEYK.[C]	C1(Carbamidomethyl); C7(Carbamidomethyl); C12(Carbamidomethyl); T17(HexNAc(1)Fuc(1)); C18(Carbamidomethyl); C31(Carbamidomethyl); C33(Carbamidomethyl); S38(Hex(1)Pent(2)); C42(Carbamidomethyl); C50(Carbamidomethyl); C55(Carbamidomethyl); C61(Carbamidomethyl)	1	1	Q01705	Q01705	Neurogenic locus notch homolog protein 1 OS=Mus musculus OX=10090 GN=Notch1 PE=1 SV=3	2	6	6	1	0	1	1	1	1433.63	8596.73	8592.69	469.946	0.673016	0	0	1.09126e+06	HCD (High Energy Collision Dissociation)	MS2	8.53161	100	17.4254	6791	6791	6785	FP021821_9.raw	0/0		7.37514	641.115	641.115	0	4.21557e-08	1.19774e-09	0	0
FALSE	Medium	PMI-Byonic	PMI-Byonic (A2)	A	2	Unambiguous	CQDSNPCLSTPCKNAGTCHVVDHGGTVDYACSCPLGFSGPLCLTPLDNACLANPCRNGGTCDLLTLTEYKCR	[R].cQDSNPcLSTPcKnAGTcHVVDHGGtVdYAcscPLGFSGPLcLTPLDNAcLANPcRNGGTcDLLTLTEYKcR.[C]	C1(Carbamidomethyl); C7(Carbamidomethyl); C12(Carbamidomethyl); N14(Oxidation); C18(Carbamidomethyl); T26(HexNAc(1)Hex(1)Fuc(1)); D28(Oxidation); C31(Carbamidomethyl); S32(Hex(1)); C33(Carbamidomethyl); C42(Carbamidomethyl); C50(Carbamidomethyl); C55(Carbamidomethyl); C61(Carbamidomethyl); C71(Carbamidomethyl)	1	1	Q01705	Q01705	Neurogenic locus notch homolog protein 1 OS=Mus musculus OX=10090 GN=Notch1 PE=1 SV=3	3	6	6	1	0	1	1	1	1474.48	8841.82	8838.78	343.193	0.505568	0	0	531974	HCD (High Energy Collision Dissociation)	MS2	45.6277	100	17.6501	6886	6886	6884	FP021821_9.raw	0/0		0.149561	249.079	249.079	0	0.708661	0.0173614	0	0
FALSE	High	PMI-Byonic	PMI-Byonic (A2)	A	2	Unambiguous	CQDSNPCLSTPCKNAGTCHVVDHGGTVDYACSCPLGFSGPLCLTPLDNACLANPCRNGGTCDLLTLTEYK	[R].cQDSNPcLSTPcKNAGtcHVVDHGGTVDYAcScPLGFSGPLcLTPLDNAcLANPcRNGGtcDLLTLTEYK.[C]	C1(Carbamidomethyl); C7(Carbamidomethyl); C12(Carbamidomethyl); T17(Hex(1)Pent(2)); C18(Carbamidomethyl); C31(Carbamidomethyl); C33(Carbamidomethyl); C42(Carbamidomethyl); C50(Carbamidomethyl); C55(Carbamidomethyl); T60(Hex(1)Pent(1)); C61(Carbamidomethyl)	1	1	Q01705	Q01705	Neurogenic locus notch homolog protein 1 OS=Mus musculus OX=10090 GN=Notch1 PE=1 SV=3	2	5	5	1	0	1	1	1	1708.95	8540.72	8537.65	359.497	0.613853	0	0	387924	HCD (High Energy Collision Dissociation)	MS2	22.5837	100	17.4342	6795	6795	6785	FP021821_9.raw	0/0		2.12592	362.282	362.282	0	0.00748313	0.000158191	0	0
FALSE	High	PMI-Byonic	PMI-Byonic (A2)	A	2	Unambiguous	CQDSNPCLSTPCKNAGTCHVVDHGGTVDYACSCPLGFSGPLCLTPLDNACLANPCRNGGTCDLLTLTEYK	[R].cQDSNPcLSTPcKNAGTcHVVDHGGTVDYAcScPLGFSGPLcLTPLDNAcLANPcRnGGTcDLLtLtEYK.[C]	C1(Carbamidomethyl); C7(Carbamidomethyl); C12(Carbamidomethyl); C18(Carbamidomethyl); C31(Carbamidomethyl); C33(Carbamidomethyl); C42(Carbamidomethyl); C50(Carbamidomethyl); C55(Carbamidomethyl); N57(Deamidated); C61(Carbamidomethyl); T65(Hex(1)Pent(2)); T67(Hex(1)Pent(1))	1	1	Q01705	Q01705	Neurogenic locus notch homolog protein 1 OS=Mus musculus OX=10090 GN=Notch1 PE=1 SV=3	2	6	6	1	0	1	1	1	1423.63	8536.76	8538.63	-219.522	-0.312404	0	0	941734	HCD (High Energy Collision Dissociation)	MS2	92.6649	20.6057	17.6479	6885	6885	6884	FP021821_9.raw	0/0		15.4832	1081.23	1081.23	0	3.2869e-16	3.14994e-17	0	0
FALSE	High	PMI-Byonic	PMI-Byonic (A2)	A	2	Unambiguous	CQDSNPCLSTPCKNAGTCHVVDHGGTVDYACSCPLGFSGPLCLTPLDNACLANPCRNGGTCDLLTLTEYK	[R].cQDSNPcLSTPcKNAGtcHVVDHGGTVDYAcScPLGFSGPLcLTPLDNAcLANPcRnGGtcDLLTLTEYK.[C]	C1(Carbamidomethyl); C7(Carbamidomethyl); C12(Carbamidomethyl); T17(Hex(1)); C18(Carbamidomethyl); C31(Carbamidomethyl); C33(Carbamidomethyl); C42(Carbamidomethyl); C50(Carbamidomethyl); C55(Carbamidomethyl); N57(Deamidated); T60(Hex(1)Pent(2)); C61(Carbamidomethyl)	1	1	Q01705	Q01705	Neurogenic locus notch homolog protein 1 OS=Mus musculus OX=10090 GN=Notch1 PE=1 SV=3	2	6	6	1	0	1	1	1	1402.28	8408.67	8406.59	247.477	0.346739	0	0	637339	HCD (High Energy Collision Dissociation)	MS2	13.222	100	17.6093	6869	6869	6862	FP021821_9.raw	0/0		7.51722	676.147	676.147	0	3.03933e-08	1.06647e-09	0	0
FALSE	High	PMI-Byonic	PMI-Byonic (A2)	A	2	Unambiguous	CQDSNPCLSTPCKNAGTCHVVDHGGTVDYACSCPLGFSGPLCLTPLDNACLANPCRNGGTCDLLTLTEYK	[R].cQDSNPcLSTPcKNAGtcHVVDHGGTVDYAcscPLGFSGPLcLTPLDNAcLANPcRnGGTcDLLTLTEYK.[C]	C1(Carbamidomethyl); C7(Carbamidomethyl); C12(Carbamidomethyl); T17(Hex(1)Pent(1)); C18(Carbamidomethyl); C31(Carbamidomethyl); S32(Hex(1)Pent(2)); C33(Carbamidomethyl); C42(Carbamidomethyl); C50(Carbamidomethyl); C55(Carbamidomethyl); N57(Deamidated); C61(Carbamidomethyl)	1	1	Q01705	Q01705	Neurogenic locus notch homolog protein 1 OS=Mus musculus OX=10090 GN=Notch1 PE=1 SV=3	2	5	5	1	0	1	1	1	1709.55	8543.7	8538.63	593.47	1.01349	0	0	221077	HCD (High Energy Collision Dissociation)	MS2	64.3667	100	17.5636	6850	6850	6840	FP021821_9.raw	0/0		2.12285	224.004	224.004	0	0.0075361	0.000174265	0	0
FALSE	High	PMI-Byonic	PMI-Byonic (A2)	A	2	Unambiguous	CQDSNPCLSTPCKNAGTCHVVDHGGTVDYACSCPLGFSGPLCLTPLDNACLANPCRNGGTCDLLTLTEYK	[R].cQDSNPcLSTPcKNAGtcHVVDHGGtVDYAcScPLGFSGPLcLTPLDNAcLANPcRNGGTcDLLTLTEYK.[C]	C1(Carbamidomethyl); C7(Carbamidomethyl); C12(Carbamidomethyl); T17(HexNAc(1)Fuc(1)); C18(Carbamidomethyl); T26(Hex(1)Pent(2)); C31(Carbamidomethyl); C33(Carbamidomethyl); C42(Carbamidomethyl); C50(Carbamidomethyl); C55(Carbamidomethyl); C61(Carbamidomethyl)	1	1	Q01705	Q01705	Neurogenic locus notch homolog protein 1 OS=Mus musculus OX=10090 GN=Notch1 PE=1 SV=3	2	6	6	1	0	1	1	1	1433.79	8597.73	8592.69	585.698	0.838788	0	0	855573	HCD (High Energy Collision Dissociation)	MS2	48.5165	100	17.544	6841	6841	6840	FP021821_9.raw	0/0		6.01901	475.87	475.87	0	9.57183e-07	4.56082e-08	0	0
FALSE	Medium	PMI-Byonic	PMI-Byonic (A2)	A	2	Unambiguous	CQDSNPCLSTPCKNAGTCHVVDHGGTVDYACSCPLGFSGPLCLTPLDNACLANPCRNGGTCDLLTLTEYK	[R].cQDSNPcLSTPcKNAGtcHVVDHGGTVDYAcScPLGFsGPLcLTPLDNAcLANPcRnGGTcDLLTLTEYK.[C]	C1(Carbamidomethyl); C7(Carbamidomethyl); C12(Carbamidomethyl); T17(Hex(1)); C18(Carbamidomethyl); C31(Carbamidomethyl); C33(Carbamidomethyl); S38(Hex(1)Pent(1)); C42(Carbamidomethyl); C50(Carbamidomethyl); C55(Carbamidomethyl); N57(Deamidated); C61(Carbamidomethyl)	1	1	Q01705	Q01705	Neurogenic locus notch homolog protein 1 OS=Mus musculus OX=10090 GN=Notch1 PE=1 SV=3	2	6	6	1	0	1	1	1	1380.44	8277.63	8274.55	372.487	0.513694	0	0	263882	HCD (High Energy Collision Dissociation)	MS2	35.011	100	17.5355	6838	6838	6829	FP021821_9.raw	0/0		0.0316632	35.2288	35.2288	0	0.929687	0.0301579	0	0
FALSE	High	PMI-Byonic	PMI-Byonic (A2)	A	2	Unambiguous	CQDSNPCLSTPCKNAGTCHVVDHGGTVDYACSCPLGFSGPLCLTPLDNACLANPCRNGGTCDLLTLTEYKCR	[R].cQDSnPcLSTPcKNAGtcHVVDHGGTVDYAcscPLGFSGPLcLTPLDNAcLANPcrNGGTcDLLTLTEYKcR.[C]	C1(Carbamidomethyl); N5(Deamidated); C7(Carbamidomethyl); C12(Carbamidomethyl); T17(HexNAc(1)Fuc(1)); C18(Carbamidomethyl); C31(Carbamidomethyl); S32(HexNAc(1)Fuc(1)); C33(Carbamidomethyl); C42(Carbamidomethyl); C50(Carbamidomethyl); C55(Carbamidomethyl); R56(Deamidated); C61(Carbamidomethyl); C71(Carbamidomethyl)	1	1	Q01705	Q01705	Neurogenic locus notch homolog protein 1 OS=Mus musculus OX=10090 GN=Notch1 PE=1 SV=3	3	6	6	1	0	1	1	1	1474.31	8840.81	8833.79	794.61	1.1699	0	0	724545	HCD (High Energy Collision Dissociation)	MS2	0	100	17.5289	6835	6835	6829	FP021821_9.raw	0/0		5.03359	522.023	522.023	0	9.25578e-06	3.16516e-07	0	0
FALSE	High	PMI-Byonic	PMI-Byonic (A2)	A	2	Unambiguous	CQDSNPCLSTPCKNAGTCHVVDHGGTVDYACSCPLGFSGPLCLTPLDNACLANPCRNGGTCDLLTLTEYK	[R].cQDSNPcLSTPcKnAGtcHVVDHGGtVDYAcScPLGFSGPLcLTPLDNAcLANPcRNGGTcDLLTLTEYK.[C]	C1(Carbamidomethyl); C7(Carbamidomethyl); C12(Carbamidomethyl); N14(Oxidation); T17(Fuc(1)); C18(Carbamidomethyl); T26(Hex(1)Pent(2)); C31(Carbamidomethyl); C33(Carbamidomethyl); C42(Carbamidomethyl); C50(Carbamidomethyl); C55(Carbamidomethyl); C61(Carbamidomethyl)	1	1	Q01705	Q01705	Neurogenic locus notch homolog protein 1 OS=Mus musculus OX=10090 GN=Notch1 PE=1 SV=3	2	6	6	1	0	1	1	1	1402.12	8407.68	8405.61	246.766	0.345703	0	0	640187	HCD (High Energy Collision Dissociation)	MS2	38.2245	100	17.4798	6814	6814	6807	FP021821_9.raw	0/0		4.00988	452.859	452.859	0	9.77506e-05	2.30638e-06	0	0
FALSE	High	PMI-Byonic	PMI-Byonic (A2)	A	2	Unambiguous	CQDSNPCLSTPCKNAGTCHVVDHGGTVDYACSCPLGFSGPLCLTPLDNACLANPCRNGGTCDLLTLTEYK	[R].cqDSNPcLSTPcKnAGTcHVVDHGGTVDYAcScPLGFsGPLcLtPLDNAcLANPcRNGGTcDLLTLTEYK.[C]	C1(Carbamidomethyl); Q2(Deamidated); C7(Carbamidomethyl); C12(Carbamidomethyl); N14(Deamidated); C18(Carbamidomethyl); C31(Carbamidomethyl); C33(Carbamidomethyl); S38(HexNAc(1)Fuc(1)); C42(Carbamidomethyl); T44(HexNAc(1)Fuc(1)); C50(Carbamidomethyl); C55(Carbamidomethyl); C61(Carbamidomethyl)	1	1	Q01705	Q01705	Neurogenic locus notch homolog protein 1 OS=Mus musculus OX=10090 GN=Notch1 PE=1 SV=3	2	6	6	1	0	1	1	1	1421.62	8524.71	8517.66	827.217	1.17433	0	0	460926	HCD (High Energy Collision Dissociation)	MS2	48.9154	100	17.8907	6988	6988	6983	FP021821_9.raw	0/0		4.04053	329.056	329.056	0	9.10893e-05	1.86492e-06	0	0
FALSE	High	PMI-Byonic	PMI-Byonic (A2)	A	2	Unambiguous	CQDSNPCLSTPCK	[R].cQDSNPcLsTPcK.[N]	C1(Carbamidomethyl); C7(Carbamidomethyl); S9(Hex(1)); C12(Carbamidomethyl)	1	1	Q01705	Q01705	Neurogenic locus notch homolog protein 1 OS=Mus musculus OX=10090 GN=Notch1 PE=1 SV=3	0	2	2	1	0	1	1	1	864.848	1728.69	1728.69	0.398187	0.00034417	0	0	399944	HCD (High Energy Collision Dissociation)	MS2	0	100	8.7088	3005	3005	3002	FP021821_9.raw	0/0		9.22017	632.642	632.642	0	6.02323e-10	3.03907e-11	0	0
FALSE	High	PMI-Byonic	PMI-Byonic (A2)	A	2	Unambiguous	CQDSNPCLSTPCKNAGTCHVVDHGGTVDYACSCPLGFSGPLCLTPLDNACLANPCRNGGTCDLLTLTEYK	[R].cQDSNPcLSTPcKNAGtcHVVDHGGTVDYAcScPLGFSGPLcLtPLDNAcLANPcRNGGTcDLLTLTEYK.[C]	C1(Carbamidomethyl); C7(Carbamidomethyl); C12(Carbamidomethyl); T17(HexNAc(1)Fuc(1)); C18(Carbamidomethyl); C31(Carbamidomethyl); C33(Carbamidomethyl); C42(Carbamidomethyl); T44(Hex(1)Pent(2)); C50(Carbamidomethyl); C55(Carbamidomethyl); C61(Carbamidomethyl)	1	1	Q01705	Q01705	Neurogenic locus notch homolog protein 1 OS=Mus musculus OX=10090 GN=Notch1 PE=1 SV=3	2	6	6	1	0	1	1	1	1433.8	8597.74	8592.69	587.062	0.840741	0	0	480435	HCD (High Energy Collision Dissociation)	MS2	48.1336	100	17.3021	6739	6739	6730	FP021821_9.raw	0/0		5.79949	390.912	390.912	0	1.58677e-06	8.5367e-08	0	0
FALSE	High	PMI-Byonic	PMI-Byonic (A2)	A	2	Unambiguous	CQDSNPCLSTPCK	[R].cQDSNPcLsTPcK.[N]	C1(Carbamidomethyl); C7(Carbamidomethyl); S9(Hex(1)Pent(2)R0); C12(Carbamidomethyl)	1	1	Q01705	Q01705	Neurogenic locus notch homolog protein 1 OS=Mus musculus OX=10090 GN=Notch1 PE=1 SV=3	0	3	3	1	0	1	1	1	664.932	1992.78	1992.77	4.26716	0.0028345	0	0	402859	HCD (High Energy Collision Dissociation)	MS2	6.41969	100	8.84067	3062	3062	3057	FP021821_9.raw	0/0		8.68775	609.437	609.437	0	2.05233e-09	7.90226e-11	0	0
FALSE	High	PMI-Byonic	PMI-Byonic (A2)	A	2	Unambiguous	CQDSNPCLSTPCKNAGTCHVVDHGGTVDYACSCPLGFSGPLCLTPLDNACLANPCRNGGTCDLLTLTEYK	[R].cQDSnPcLSTPcKNAGTcHVVDHGGTVDYAcscPLGFSGPLcLtPLDNAcLANPcRNGGTcDLLTLTEYK.[C]	C1(Carbamidomethyl); N5(Deamidated); C7(Carbamidomethyl); C12(Carbamidomethyl); C18(Carbamidomethyl); C31(Carbamidomethyl); S32(HexNAc(1)Fuc(1)); C33(Carbamidomethyl); C42(Carbamidomethyl); T44(HexNAc(1)Fuc(1)); C50(Carbamidomethyl); C55(Carbamidomethyl); C61(Carbamidomethyl)	1	1	Q01705	Q01705	Neurogenic locus notch homolog protein 1 OS=Mus musculus OX=10090 GN=Notch1 PE=1 SV=3	2	5	5	1	0	1	1	1	1705.54	8523.69	8516.68	823.596	1.40286	0	0	1.06364e+06	HCD (High Energy Collision Dissociation)	MS2	0	100	18.014	7040	7040	7038	FP021821_9.raw	0/0		6.65897	603.838	603.838	0	2.19297e-07	1.18265e-08	0	0
FALSE	High	PMI-Byonic	PMI-Byonic (A2)	A	2	Unambiguous	CQDSNPCLSTPCKNAGTCHVVDHGGTVDYACSCPLGFSGPLCLTPLDNACLANPCR	[R].cQDSNPcLSTPcKNAGtcHVVDHGGtVdYAcScPLGFSGPLcLTPLDNAcLANPcR.[N]	C1(Carbamidomethyl); C7(Carbamidomethyl); C12(Carbamidomethyl); T17(HexNAc(1)Hex(1)Fuc(1)); C18(Carbamidomethyl); T26(HexNAc(1)); D28(Oxidation); C31(Carbamidomethyl); C33(Carbamidomethyl); C42(Carbamidomethyl); C50(Carbamidomethyl); C55(Carbamidomethyl)	1	1	Q01705	Q01705	Neurogenic locus notch homolog protein 1 OS=Mus musculus OX=10090 GN=Notch1 PE=1 SV=3	1	6	6	1	0	1	1	1	1165.01	6985.01	6981.94	439.407	0.511319	0	0	496035	HCD (High Energy Collision Dissociation)	MS2	22.4247	100	15.3931	5923	5923	5916	FP021821_9.raw	0/0		2.10091	340.785	340.785	0	0.0079266	0.000191118	0	0
FALSE	High	PMI-Byonic	PMI-Byonic (A2)	A	2	Unambiguous	CQDSNPCLSTPCKNAGTCHVVDHGGTVDYACSCPLGFSGPLCLTPLDNACLANPCRNGGTCDLLTLTEYK	[R].cQDSNPcLSTPcKNAGtcHVVDHGGTVDYAcscPLGFSGPLcLTPLDNAcLAnPcRNGGTcDLLTLTEYK.[C]	C1(Carbamidomethyl); C7(Carbamidomethyl); C12(Carbamidomethyl); T17(Hex(1)Pent(1)); C18(Carbamidomethyl); C31(Carbamidomethyl); S32(Hex(1)Pent(2)); C33(Carbamidomethyl); C42(Carbamidomethyl); C50(Carbamidomethyl); N53(Deamidated); C55(Carbamidomethyl); C61(Carbamidomethyl)	1	1	Q01705	Q01705	Neurogenic locus notch homolog protein 1 OS=Mus musculus OX=10090 GN=Notch1 PE=1 SV=3	2	6	6	1	0	1	1	1	1424.46	8541.7	8538.63	358.875	0.510716	0	0	1.63263e+06	HCD (High Energy Collision Dissociation)	MS2	46.0801	100	17.9231	7002	7002	6994	FP021821_9.raw	0/0		13.9034	961.449	961.449	0	1.24902e-14	1.07515e-15	0	0
FALSE	High	PMI-Byonic	PMI-Byonic (A2)	A	2	Unambiguous	CQDSNPCLSTPCK	[R].cQDSNPcLsTPcK.[N]	C1(Carbamidomethyl); C7(Carbamidomethyl); S9(Hex(1)Pent(2)); C12(Carbamidomethyl)	1	1	Q01705	Q01705	Neurogenic locus notch homolog protein 1 OS=Mus musculus OX=10090 GN=Notch1 PE=1 SV=3	0	3	3	1	0	1	1	1	664.931	1992.78	1992.77	3.07271	0.00204107	0	0	2.09747e+06	HCD (High Energy Collision Dissociation)	MS2	2.35811	62.9824	9.08867	3170	3170	3167	FP021821_9.raw	0/0		12.0577	776.451	776.451	0	8.75521e-13	9.017e-14	0	0
FALSE	High	PMI-Byonic	PMI-Byonic (A2)	A	2	Unambiguous	CQDSNPCLSTPCK	[R].cQDSNPcLsTPcK.[N]	C1(Carbamidomethyl); C7(Carbamidomethyl); S9(Hex(1)Pent(2)); C12(Carbamidomethyl)	1	1	Q01705	Q01705	Neurogenic locus notch homolog protein 1 OS=Mus musculus OX=10090 GN=Notch1 PE=1 SV=3	0	2	2	1	0	1	1	1	996.893	1992.78	1992.77	3.87579	0.00386179	0	0	1702685	HCD (High Energy Collision Dissociation)	MS2	0	100	9.0859	3168	3168	3167	FP021821_9.raw	0/0		15.6593	916.973	916.973	0	2.19127e-16	1.18447e-17	0	0
FALSE	High	PMI-Byonic	PMI-Byonic (A2)	A	2	Unambiguous	CQDSNPCLSTPCK	[R].cQDSNPcLsTPcK.[N]	C1(Carbamidomethyl); C7(Carbamidomethyl); S9(Hex(1)Pent(1)R0); C12(Carbamidomethyl)	1	1	Q01705	Q01705	Neurogenic locus notch homolog protein 1 OS=Mus musculus OX=10090 GN=Notch1 PE=1 SV=3	0	2	2	1	0	1	1	1	930.872	1860.74	1860.73	3.50682	0.00326262	0	0	370121	HCD (High Energy Collision Dissociation)	MS2	10.442	100	8.81772	3052	3052	3046	FP021821_9.raw	0/0		9.59017	634.096	634.096	0	2.56937e-10	1.3399e-11	0	0
FALSE	High	PMI-Byonic	PMI-Byonic (A2)	A	2	Unambiguous	CQDSNPCLSTPCKNAGTCHVVDHGGTVDYACSCPLGFSGPLCLTPLDNACLANPCRNGGTCDLLTLTEYK	[R].cQDSnPcLSTPcKNAGtcHVVDHGGTVDYAcscPLGFSGPLcLTPLDNAcLANPcRNGGTcDLLTLTEYK.[C]	C1(Carbamidomethyl); N5(Deamidated); C7(Carbamidomethyl); C12(Carbamidomethyl); T17(HexNAc(1)Fuc(1)); C18(Carbamidomethyl); C31(Carbamidomethyl); S32(HexNAc(1)Fuc(1)); C33(Carbamidomethyl); C42(Carbamidomethyl); C50(Carbamidomethyl); C55(Carbamidomethyl); C61(Carbamidomethyl)	1	1	Q01705	Q01705	Neurogenic locus notch homolog protein 1 OS=Mus musculus OX=10090 GN=Notch1 PE=1 SV=3	2	5	5	1	0	1	1	1	1705.55	8523.7	8516.68	825.029	1.4053	0	0	395187	HCD (High Energy Collision Dissociation)	MS2	0	100	17.8951	6990	6990	6983	FP021821_9.raw	0/0		5.09176	474.175	474.175	0	8.09534e-06	2.54493e-07	0	0
FALSE	High	PMI-Byonic	PMI-Byonic (A2)	A	2	Unambiguous	CQDSNPCLSTPCK	[R].cQDSNPcLsTPcK.[N]	C1(Carbamidomethyl); C7(Carbamidomethyl); S9(Hex(1)Pent(2)); C12(Carbamidomethyl)	1	1	Q01705	Q01705	Neurogenic locus notch homolog protein 1 OS=Mus musculus OX=10090 GN=Notch1 PE=1 SV=3	0	2	2	1	0	1	1	1	996.893	1992.78	1992.77	3.20197	0.0031904	0	0	6.07691e+06	HCD (High Energy Collision Dissociation)	MS2	0	55.1571	8.96109	3114	3114	3112	FP021821_9.raw	0/0		30.0057	975.087	975.087	0	9.86859e-31	9.86761e-31	0	0
FALSE	High	PMI-Byonic	PMI-Byonic (A2)	A	2	Unambiguous	CQDSNPCLSTPCKNAGTCHVVDHGGTVDYACSCPLGFSGPLCLTPLDNACLANPCRNGGTCDLLTLTEYK	[R].cQDSNPcLSTPcKNAGtcHVVDHGGTVDYAcScPLGFSGPLcLtPLDNAcLANPcRNGGTcDLLTLTEYK.[C]	C1(Carbamidomethyl); C7(Carbamidomethyl); C12(Carbamidomethyl); T17(Hex(1)Pent(1)); C18(Carbamidomethyl); C31(Carbamidomethyl); C33(Carbamidomethyl); C42(Carbamidomethyl); T44(Hex(1)Pent(2)); C50(Carbamidomethyl); C55(Carbamidomethyl); C61(Carbamidomethyl)	1	1	Q01705	Q01705	Neurogenic locus notch homolog protein 1 OS=Mus musculus OX=10090 GN=Notch1 PE=1 SV=3	2	6	6	1	0	1	1	1	1424.29	8540.72	8537.65	359.903	0.512122	0	0	1.05195e+06	HCD (High Energy Collision Dissociation)	MS2	0	100	17.2719	6726	6726	6719	FP021821_9.raw	0/0		13.5179	992.929	992.929	0	3.03491e-14	3.26664e-15	0	0
FALSE	High	PMI-Byonic	PMI-Byonic (A2)	A	2	Unambiguous	CQDSNPCLSTPCKNAGTCHVVDHGGTVDYACSCPLGFSGPLCLTPLDNACLANPCR	[R].cqDSNPcLSTPcKnAGtcHVVDHGGTVDYAcScPLGFsGPLcLTPLDNAcLANPcR.[N]	C1(Carbamidomethyl); Q2(Deamidated); C7(Carbamidomethyl); C12(Carbamidomethyl); N14(Deamidated); T17(HexNAc(1)Fuc(1)); C18(Carbamidomethyl); C31(Carbamidomethyl); C33(Carbamidomethyl); S38(HexNAc(1)); C42(Carbamidomethyl); C50(Carbamidomethyl); C55(Carbamidomethyl)	1	1	Q01705	Q01705	Neurogenic locus notch homolog protein 1 OS=Mus musculus OX=10090 GN=Notch1 PE=1 SV=3	1	5	5	1	0	1	1	1	1362.78	6809.89	6805.86	591.261	0.804808	0	0	1.11547e+06	HCD (High Energy Collision Dissociation)	MS2	11.6435	100	16.9246	6578	6578	6576	FP021821_9.raw	0/0		2.45077	258.66	258.66	0	0.00354184	5.8848e-05	0	0
FALSE	High	PMI-Byonic	PMI-Byonic (A2)	A	2	Unambiguous	CQDSNPCLSTPCK	[R].cQDSNPcLsTPcK.[N]	C1(Carbamidomethyl); C7(Carbamidomethyl); S9(Hex(1)Pent(1)); C12(Carbamidomethyl)	1	1	Q01705	Q01705	Neurogenic locus notch homolog protein 1 OS=Mus musculus OX=10090 GN=Notch1 PE=1 SV=3	0	3	3	1	0	1	1	1	620.916	1860.73	1860.73	2.67971	0.00166207	0	0	359388	HCD (High Energy Collision Dissociation)	MS2	0	100	8.84932	3066	3066	3057	FP021821_9.raw	0/0		7.68775	560.866	560.866	0	2.05233e-08	6.51512e-10	0	0
FALSE	High	PMI-Byonic	PMI-Byonic (A2)	A	2	Unambiguous	CQDSNPCLSTPCK	[R].cQDSNPcLsTPcK.[N]	C1(Carbamidomethyl); C7(Carbamidomethyl); S9(Hex(1)Pent(2)); C12(Carbamidomethyl)	1	1	Q01705	Q01705	Neurogenic locus notch homolog protein 1 OS=Mus musculus OX=10090 GN=Notch1 PE=1 SV=3	0	2	2	1	0	1	1	1	996.896	1992.78	1992.77	5.95852	0.00593698	0	0	337542	HCD (High Energy Collision Dissociation)	MS2	0	100	8.85153	3067	3067	3057	FP021821_9.raw	0/0		12.5902	793.553	793.553	0	2.56926e-13	1.5084e-14	0	0
FALSE	High	PMI-Byonic	PMI-Byonic (A2)	A	2	Unambiguous	CQDSNPCLSTPCK	[R].cQDsNPcLSTPcK.[N]	C1(Carbamidomethyl); S4(Hex(1)Pent(1)); C7(Carbamidomethyl); C12(Carbamidomethyl)	1	1	Q01705	Q01705	Neurogenic locus notch homolog protein 1 OS=Mus musculus OX=10090 GN=Notch1 PE=1 SV=3	0	2	2	1	0	1	1	1	931.372	1861.74	1860.73	541.39	0.50369	0	0	217829	HCD (High Energy Collision Dissociation)	MS2	61.6384	100	8.95124	3110	3110	3101	FP021821_9.raw	0/0		7.08279	471.648	471.648	3.72	8.2644e-08	2.9897e-09	0	0
FALSE	High	PMI-Byonic	PMI-Byonic (A2)	A	2	Unambiguous	CQDSNPCLSTPCK	[R].cQDSNPcLSTPcK.[N]	C1(Carbamidomethyl); C7(Carbamidomethyl); C12(Carbamidomethyl)	1	1	Q01705	Q01705	Neurogenic locus notch homolog protein 1 OS=Mus musculus OX=10090 GN=Notch1 PE=1 SV=3	0	2	2	1	0	1	1	1	783.823	1566.64	1566.63	3.1455	0.00246393	0	0	261523	HCD (High Energy Collision Dissociation)	MS2	17.481	100	8.86652	3073	3073	3068	FP021821_9.raw	0/0		8.59017	567.805	567.805	567.805	2.56937e-09	9.64376e-11	0	0
FALSE	High	PMI-Byonic	PMI-Byonic (A2)	A	2	Unambiguous	CQDSNPCLSTPCK	[R].cQDSNPcLsTPcK.[N]	C1(Carbamidomethyl); C7(Carbamidomethyl); S9(Hex(1)Pent(2)); C12(Carbamidomethyl)	1	1	Q01705	Q01705	Neurogenic locus notch homolog protein 1 OS=Mus musculus OX=10090 GN=Notch1 PE=1 SV=3	0	3	3	1	0	1	1	1	664.931	1992.78	1992.77	2.79706	0.00185797	0	0	5731691	HCD (High Energy Collision Dissociation)	MS2	0.848713	33.0341	8.95965	3113	3113	3112	FP021821_9.raw	0/0		12.0577	769.048	769.048	0	8.75521e-13	8.54103e-14	0	0
FALSE	High	PMI-Byonic	PMI-Byonic (A2)	A	2	Unambiguous	NAGTCHVVDHGGTVDYACSCPLGFSGPLCLTPLDNACLANPCRNGGTCDLLTLTEYKCR	[K].NAGTcHVVDHGGTVDYAcscPLGFSGPLcLtPLDNAcLANPcRNGGTcDLLTLTEYKcR.[C]	C5(Carbamidomethyl); C18(Carbamidomethyl); S19(Fuc(1)); C20(Carbamidomethyl); C29(Carbamidomethyl); T31(Fuc(1)); C37(Carbamidomethyl); C42(Carbamidomethyl); C48(Carbamidomethyl); C58(Carbamidomethyl)	1	1	Q01705	Q01705	Neurogenic locus notch homolog protein 1 OS=Mus musculus OX=10090 GN=Notch1 PE=1 SV=3	2	6	6	1	0	1	1	1	1148.02	6883.11	6878.05	735.887	0.843577	0	0	757966	HCD (High Energy Collision Dissociation)	MS2	42.5361	100	17.2267	6707	6707	6697	FP021821_9.raw	0/0		30.0057	1329.72	1329.72	0	9.86859e-31	9.86858e-31	0	0
FALSE	High	PMI-Byonic	PMI-Byonic (A2)	A	2	Unambiguous	NAGTCHVVDHGGTVDYACSCPLGFSGPLCLTPLDNACLANPCRNGGTCDLLTLTEYK	[K].NAGtcHVVDHGGtVDYAcScPLGFSGPLcLTPLDnAcLANPcRNGGTcDLLTLTEYK.[C]	T4(Fuc(1)); C5(Carbamidomethyl); T13(HexNAc(1)Fuc(1)); C18(Carbamidomethyl); C20(Carbamidomethyl); C29(Carbamidomethyl); N35(Deamidated); C37(Carbamidomethyl); C42(Carbamidomethyl); C48(Carbamidomethyl)	1	1	Q01705	Q01705	Neurogenic locus notch homolog protein 1 OS=Mus musculus OX=10090 GN=Notch1 PE=1 SV=3	1	5	5	1	0	1	1	1	1354.61	6769.03	6765.98	450.291	0.609332	0	0	284834	HCD (High Energy Collision Dissociation)	MS2	7.12316	100	18.0767	7067	7067	7060	FP021821_9.raw	0/0		1.51851	137.132	137.132	0	0.0303035	0.000506424	0	0
FALSE	High	PMI-Byonic	PMI-Byonic (A2)	A	2	Unambiguous	NAGTCHVVDHGGTVDYACSCPLGFSGPLCLTPLDNACLANPCRNGGTCDLLTLTEYK	[K].NAGTcHVVDHGGtVDYAcscPLGFSGPLcLTPLDNAcLANPcRNGGTcDLLTLTEYK.[C]	C5(Carbamidomethyl); T13(Fuc(1)); C18(Carbamidomethyl); S19(Fuc(1)); C20(Carbamidomethyl); C29(Carbamidomethyl); C37(Carbamidomethyl); C42(Carbamidomethyl); C48(Carbamidomethyl)	1	1	Q01705	Q01705	Neurogenic locus notch homolog protein 1 OS=Mus musculus OX=10090 GN=Notch1 PE=1 SV=3	1	5	5	1	0	1	1	1	1313.2	6561.96	6561.92	6.9854	0.00916753	0	0	535508	HCD (High Energy Collision Dissociation)	MS2	0	76.1234	17.9602	7017	7017	7016	FP021821_9.raw	0/0		30.0057	1552.8	1552.8	0	9.86859e-31	9.86858e-31	0	0
FALSE	High	PMI-Byonic	PMI-Byonic (A2)	A	2	Unambiguous	NAGTCHVVDHGGTVDYACSCPLGFSGPLCLTPLDNACLANPCR	[K].NAGTcHVVDHGGTVDYAcscPLGFSGPLcLTPLDNAcLANPcR.[N]	C5(Carbamidomethyl); C18(Carbamidomethyl); S19(Fuc(1)); C20(Carbamidomethyl); C29(Carbamidomethyl); C37(Carbamidomethyl); C42(Carbamidomethyl)	1	1	Q01705	Q01705	Neurogenic locus notch homolog protein 1 OS=Mus musculus OX=10090 GN=Notch1 PE=1 SV=3	0	5	5	1	0	1	1	1	971.238	4852.16	4850.12	421.141	0.408517	0	0	321968	HCD (High Energy Collision Dissociation)	MS2	0	100	17.0196	6619	6619	6609	FP021821_9.raw	0/0		4.88641	532.329	532.329	0	1.29895e-05	3.75683e-07	0	0
FALSE	High	PMI-Byonic	PMI-Byonic (A2)	A	2	Unambiguous	NAGTCHVVDHGGTVDYACSCPLGFSGPLCLTPLDNACLANPCRNGGTCDLLTLTEYKCR	[K].NAGTcHVVDHGGTVDYAcscPLGFSGPLcLTPLDNAcLANPcRnGGTcDLLTLTEYKcR.[C]	C5(Carbamidomethyl); C18(Carbamidomethyl); S19(Hex(1)Pent(1)); C20(Carbamidomethyl); C29(Carbamidomethyl); C37(Carbamidomethyl); C42(Carbamidomethyl); N44(Deamidated); C48(Carbamidomethyl); C58(Carbamidomethyl)	1	1	Q01705	Q01705	Neurogenic locus notch homolog protein 1 OS=Mus musculus OX=10090 GN=Notch1 PE=1 SV=3	2	6	6	1	0	1	1	1	1148.18	6884.07	6881.01	444.362	0.50961	0	0	954100	HCD (High Energy Collision Dissociation)	MS2	0	100	17.6071	6868	6868	6862	FP021821_9.raw	0/0		30.0057	1227.38	1227.38	0	9.86859e-31	9.86858e-31	0	0
FALSE	High	PMI-Byonic	PMI-Byonic (A2)	A	2	Unambiguous	NAGTCHVVDHGGTVDYACSCPLGFSGPLCLTPLDNACLANPCRNGGTCDLLTLTEYK	[K].NAGTcHVVDHGGTVDYAcscPLGFSGPLcLTPLDNAcLANPcRNGGTcDLLTLTEYK.[C]	C5(Carbamidomethyl); C18(Carbamidomethyl); S19(Hex(1)Pent(1)); C20(Carbamidomethyl); C29(Carbamidomethyl); C37(Carbamidomethyl); C42(Carbamidomethyl); C48(Carbamidomethyl)	1	1	Q01705	Q01705	Neurogenic locus notch homolog protein 1 OS=Mus musculus OX=10090 GN=Notch1 PE=1 SV=3	1	5	5	1	0	1	1	1	1313.39	6562.95	6563.9	-144.847	-0.190152	0	0	375092	HCD (High Energy Collision Dissociation)	MS2	0	100	18.0901	7072	7072	7071	FP021821_9.raw	0/0		30.0057	1366.07	1366.07	0	9.86859e-31	9.86858e-31	0	0
FALSE	High	PMI-Byonic	PMI-Byonic (A2)	A	2	Unambiguous	NAGTCHVVDHGGTVDYACSCPLGFSGPLCLTPLDNACLANPCRNGGTCDLLTLTEYK	[K].NAGTcHVVDHGGTVDYAcscPLGFSGPLcLTPLDNAcLANPcRNGGTcDLLTLTEYK.[C]	C5(Carbamidomethyl); C18(Carbamidomethyl); S19(Hex(1)Pent(1)); C20(Carbamidomethyl); C29(Carbamidomethyl); C37(Carbamidomethyl); C42(Carbamidomethyl); C48(Carbamidomethyl)	1	1	Q01705	Q01705	Neurogenic locus notch homolog protein 1 OS=Mus musculus OX=10090 GN=Notch1 PE=1 SV=3	1	5	5	1	0	1	1	1	1314	6565.97	6563.9	316.364	0.415317	0	0	372880	HCD (High Energy Collision Dissociation)	MS2	43.8406	100	17.8428	6968	6968	6961	FP021821_9.raw	0/0		30.0057	1345.66	1345.66	0	9.86859e-31	9.86858e-31	0	0
FALSE	High	PMI-Byonic	PMI-Byonic (A2)	A	2	Unambiguous	NAGTCHVVDHGGTVDYACSCPLGFSGPLCLTPLDNACLANPCRNGGTCDLLTLTEYK	[K].NAGtcHVVDHGGTVDYAcScPLGFsGPLcLTPLDNAcLANPcRnGGTcDLLTLTEYK.[C]	T4(Fuc(1)); C5(Carbamidomethyl); C18(Carbamidomethyl); C20(Carbamidomethyl); S25(Fuc(1)); C29(Carbamidomethyl); C37(Carbamidomethyl); C42(Carbamidomethyl); N44(Deamidated); C48(Carbamidomethyl)	1	1	Q01705	Q01705	Neurogenic locus notch homolog protein 1 OS=Mus musculus OX=10090 GN=Notch1 PE=1 SV=3	1	5	5	1	0	1	1	1	1313.4	6562.95	6562.9	7.24366	0.00950788	0	0	356570	HCD (High Energy Collision Dissociation)	MS2	0	100	18.2199	7127	7127	7126	FP021821_9.raw	0/0		30.0057	1378.51	1378.51	0	9.86859e-31	9.86858e-31	0	0
FALSE	High	PMI-Byonic	PMI-Byonic (A2)	A	2	Unambiguous	NAGTCHVVDHGGTVDYACSCPLGFSGPLCLTPLDNACLANPCR	[K].NAGtcHVVDHGGTVDYAcScPLGFSGPLcLTPLDNAcLANPcR.[N]	T4(Fuc(1)); C5(Carbamidomethyl); C18(Carbamidomethyl); C20(Carbamidomethyl); C29(Carbamidomethyl); C37(Carbamidomethyl); C42(Carbamidomethyl)	1	1	Q01705	Q01705	Neurogenic locus notch homolog protein 1 OS=Mus musculus OX=10090 GN=Notch1 PE=1 SV=3	0	4	4	1	0	1	1	1	1213.29	4850.13	4850.12	2.59129	0.00314201	0	0	169493	HCD (High Energy Collision Dissociation)	MS2	0	100	17.0264	6621	6621	6620	FP021821_9.raw	0/0		30.0057	1043.28	1043.28	20.3424	9.86859e-31	9.86858e-31	0	0
FALSE	High	PMI-Byonic	PMI-Byonic (A2)	A	2	Unambiguous	NAGTCHVVDHGGTVDYACSCPLGFSGPLCLTPLDNACLANPCR	[K].NAGtcHVVDHGGTVDYAcScPLGFSGPLcLTPLDNAcLANPcR.[N]	T4(Fuc(1)); C5(Carbamidomethyl); C18(Carbamidomethyl); C20(Carbamidomethyl); C29(Carbamidomethyl); C37(Carbamidomethyl); C42(Carbamidomethyl)	1	1	Q01705	Q01705	Neurogenic locus notch homolog protein 1 OS=Mus musculus OX=10090 GN=Notch1 PE=1 SV=3	0	4	4	1	0	1	1	1	1213.79	4852.16	4850.12	420.187	0.50949	0	0	491536	HCD (High Energy Collision Dissociation)	MS2	33.0105	100	17.1747	6685	6685	6675	FP021821_9.raw	0/0		10.8415	793.621	793.621	2.37569	1.44051e-11	1.02661e-12	0	0
FALSE	High	PMI-Byonic	PMI-Byonic (A2)	A	2	Ambiguous	NAGTCHVVDHGGTVDYACSCPLGFSGPLCLTPLDNACLANPCRNGGTCDLLTLTEYK	[K].NAGtcHVVDHGGTVDYAcscPLGFSGPLcLTPLDNAcLANPcRNGGTcDLLTLTEYK.[C]	T4(Fuc(1)); C5(Carbamidomethyl); C18(Carbamidomethyl); S19(Fuc(1)); C20(Carbamidomethyl); C29(Carbamidomethyl); C37(Carbamidomethyl); C42(Carbamidomethyl); C48(Carbamidomethyl)	1	1	Q01705	Q01705	Neurogenic locus notch homolog protein 1 OS=Mus musculus OX=10090 GN=Notch1 PE=1 SV=3	1	6	6		0	2	2	2	1095.33	6566.93	6561.92	764.445	0.836037	0	0	280690	HCD (High Energy Collision Dissociation)	MS2	14.7949	100	18.2093	7123	7123	7115	FP021821_9.raw	0/0		5.15891	491.707	491.707	0	6.93575e-06	2.34988e-07	0	0
FALSE	High	PMI-Byonic	PMI-Byonic (A2)	A	2	Unambiguous	NAGTCHVVDHGGTVDYACSCPLGFSGPLCLTPLDNACLANPCRNGGTCDLLTLTEYKCR	[K].NAGtcHVVDHGGTVDYAcScPLGFSGPLcLTPLDNAcLANPcRNGGTcDLLTLTEYKcR.[C]	T4(Hex(1)Pent(1)); C5(Carbamidomethyl); C18(Carbamidomethyl); C20(Carbamidomethyl); C29(Carbamidomethyl); C37(Carbamidomethyl); C42(Carbamidomethyl); C48(Carbamidomethyl); C58(Carbamidomethyl)	1	1	Q01705	Q01705	Neurogenic locus notch homolog protein 1 OS=Mus musculus OX=10090 GN=Notch1 PE=1 SV=3	2	6	6	1	0	1	1	1	1148.02	6883.08	6880.03	443.521	0.508573	0	0	631775	HCD (High Energy Collision Dissociation)	MS2	23.6409	100	17.3493	6759	6759	6752	FP021821_9.raw	0/0		15.9603	1084.05	1084.05	2.72848e-12	1.09563e-16	9.0052e-18	0	0
FALSE	High	PMI-Byonic	PMI-Byonic (A2)	A	2	Ambiguous	NAGTCHVVDHGGTVDYACSCPLGFSGPLCLTPLDNACLANPCRNGGTCDLLTLTEYK	[K].NAGTcHVVDHGGTVDYAcscPLGFSGPLcLTPLDNAcLANPcRnGGTcDLLTLTEYK.[C]	C5(Carbamidomethyl); C18(Carbamidomethyl); S19(Hex(1)Pent(1)); C20(Carbamidomethyl); C29(Carbamidomethyl); C37(Carbamidomethyl); C42(Carbamidomethyl); N44(Deamidated); C48(Carbamidomethyl)	1	1	Q01705	Q01705	Neurogenic locus notch homolog protein 1 OS=Mus musculus OX=10090 GN=Notch1 PE=1 SV=3	1	6	6	0.1357	0	1	1	1	1095.33	6566.93	6564.88	312.716	0.342157	0	0	280690	HCD (High Energy Collision Dissociation)	MS2	14.7949	100	18.2093	7123	7123	7115	FP021821_9.raw	0/0		5.96869	573.572	573.572	0	1.07475e-06	5.08555e-08	0	0
FALSE	High	PMI-Byonic	PMI-Byonic (A2)	A	2	Unambiguous	NAGTCHVVDHGGTVDYACSCPLGFSGPLCLTPLDNACLANPCRNGGTCDLLTLTEYK	[K].NAGTcHVVDHGGTVDYAcscPLGFsGPLcLTPLDNAcLANPcRNGGTcDLLTLTEYK.[C]	C5(Carbamidomethyl); C18(Carbamidomethyl); S19(Fuc(1)); C20(Carbamidomethyl); S25(HexNAc(1)Hex(1)Fuc(1)NeuAc(1)); C29(Carbamidomethyl); C37(Carbamidomethyl); C42(Carbamidomethyl); C48(Carbamidomethyl)	1	1	Q01705	Q01705	Neurogenic locus notch homolog protein 1 OS=Mus musculus OX=10090 GN=Notch1 PE=1 SV=3	1	5	5	1	0	1	1	1	1445.24	7222.18	7218.14	559.332	0.807468	0	0	348559	HCD (High Energy Collision Dissociation)	MS2	9.72439	100	18.2853	7155	7155	7148	FP021821_9.raw	0/0		7.06279	524.73	524.73	0	8.6539e-08	3.24757e-09	0	0
FALSE	High	PMI-Byonic	PMI-Byonic (A2)	A	2	Unambiguous	NAGTCHVVDHGGTVDYACSCPLGFSGPLCLTPLDNACLANPCRNGGTCDLLTLTEYK	[K].NAGTcHVVDHGGTVDYAcscPLGFsGPLcLTPLDNAcLANPcRnGGTcDLLTLTEYK.[C]	C5(Carbamidomethyl); C18(Carbamidomethyl); S19(Fuc(1)); C20(Carbamidomethyl); S25(HexNAc(1)Fuc(1)); C29(Carbamidomethyl); C37(Carbamidomethyl); C42(Carbamidomethyl); N44(Deamidated); C48(Carbamidomethyl)	1	1	Q01705	Q01705	Neurogenic locus notch homolog protein 1 OS=Mus musculus OX=10090 GN=Notch1 PE=1 SV=3	1	5	5	1	0	1	1	1	1355.01	6771.03	6765.98	746.356	1.00997	0	0	360720	HCD (High Energy Collision Dissociation)	MS2	66.4022	100	17.7089	6911	6911	6906	FP021821_9.raw	0/0		2.65735	121.839	121.839	0	0.00220117	4.00228e-05	0	0
FALSE	High	PMI-Byonic	PMI-Byonic (A2)	A	2	Unambiguous	NAGTCHVVDHGGTVDYACSCPLGFSGPLCLTPLDNACLANPCR	[K].NAGTcHVVDHGGTVDYAcScPLGFsGPLcLTPLDNAcLANPcR.[N]	C5(Carbamidomethyl); C18(Carbamidomethyl); C20(Carbamidomethyl); S25(HexNAc(1)Hex(1)Fuc(1)NeuAc(1)); C29(Carbamidomethyl); C37(Carbamidomethyl); C42(Carbamidomethyl)	1	1	Q01705	Q01705	Neurogenic locus notch homolog protein 1 OS=Mus musculus OX=10090 GN=Notch1 PE=1 SV=3	0	4	4	1	0	1	1	1	1378.35	5510.4	5506.35	735.354	1.01228	0	0	602218	HCD (High Energy Collision Dissociation)	MS2	4.05194	100	17.3537	6761	6761	6752	FP021821_9.raw	0/0		10.8415	769.058	769.058	0	1.44051e-11	1.08913e-12	0	0
FALSE	High	PMI-Byonic	PMI-Byonic (A2)	A	2	Unambiguous	NAGTCHVVDHGGTVDYACSCPLGFSGPLCLTPLDNACLANPCRNGGTCDLLTLTEYK	[K].NAGTcHVVDHGGTVDYAcscPLGFSGPLcLTPLDNAcLANPcRNGGTcDLLTLTEYK.[C]	C5(Carbamidomethyl); C18(Carbamidomethyl); S19(Hex(1)Pent(1)); C20(Carbamidomethyl); C29(Carbamidomethyl); C37(Carbamidomethyl); C42(Carbamidomethyl); C48(Carbamidomethyl)	1	1	Q01705	Q01705	Neurogenic locus notch homolog protein 1 OS=Mus musculus OX=10090 GN=Notch1 PE=1 SV=3	1	6	6	1	0	1	1	1	1095.16	6565.93	6563.9	310.142	0.33929	0	0	224096	HCD (High Energy Collision Dissociation)	MS2	45.1686	100	17.9016	6993	6993	6983	FP021821_9.raw	0/0		13.4163	943.52	943.52	0	3.83472e-14	4.81202e-15	0	0
FALSE	High	PMI-Byonic	PMI-Byonic (A2)	A	2	Unambiguous	NAGTCHVVDHGGTVDYACSCPLGFSGPLCLTPLDNACLANPCR	[K].NAGTcHVVDHGGTVDYAcscPLGFSGPLcLTPLDNAcLANPcR.[N]	C5(Carbamidomethyl); C18(Carbamidomethyl); S19(HexNAc(1)Hex(1)Fuc(1)NeuAc(1)); C20(Carbamidomethyl); C29(Carbamidomethyl); C37(Carbamidomethyl); C42(Carbamidomethyl)	1	1	Q01705	Q01705	Neurogenic locus notch homolog protein 1 OS=Mus musculus OX=10090 GN=Notch1 PE=1 SV=3	0	5	5	1	0	1	1	1	1102.48	5508.38	5506.35	368.865	0.406219	0	0	554275	HCD (High Energy Collision Dissociation)	MS2	27.4577	100	17.3757	6770	6770	6763	FP021821_9.raw	0/0		12.3869	870.191	870.191	0	4.10315e-13	5.72302e-14	0	0
FALSE	High	PMI-Byonic	PMI-Byonic (A2)	A	2	Unambiguous	NAGTCHVVDHGGTVDYACSCPLGFSGPLCLTPLDNACLANPCRNGGTCDLLTLTEYKCR	[K].NAGtcHVVDHGGTVDYAcScPLGFsGPLcLTPLDNAcLANPcRnGGTcDLLTLTEYKcR.[C]	T4(Fuc(1)); C5(Carbamidomethyl); C18(Carbamidomethyl); C20(Carbamidomethyl); S25(Fuc(1)); C29(Carbamidomethyl); C37(Carbamidomethyl); C42(Carbamidomethyl); N44(Deamidated); C48(Carbamidomethyl); C58(Carbamidomethyl)	1	1	Q01705	Q01705	Neurogenic locus notch homolog protein 1 OS=Mus musculus OX=10090 GN=Notch1 PE=1 SV=3	2	6	6	1	0	1	1	1	1147.85	6882.06	6879.03	440.268	0.50477	0	0	558361	HCD (High Energy Collision Dissociation)	MS2	23.1703	100	17.482	6815	6815	6807	FP021821_9.raw	0/0		30.0057	1243.95	1243.95	0	9.86859e-31	9.86858e-31	0	0
FALSE	High	PMI-Byonic	PMI-Byonic (A2)	A	2	Unambiguous	NAGTCHVVDHGGTVDYACSCPLGFSGPLCLTPLDNACLANPCR	[K].NAGTcHVVDHGGTVDYAcScPLGFSGPLcLTPLDNAcLANPcR.[N]	C5(Carbamidomethyl); C18(Carbamidomethyl); C20(Carbamidomethyl); C29(Carbamidomethyl); C37(Carbamidomethyl); C42(Carbamidomethyl)	1	1	Q01705	Q01705	Neurogenic locus notch homolog protein 1 OS=Mus musculus OX=10090 GN=Notch1 PE=1 SV=3	0	4	4	1	0	1	1	1	1176.78	4704.1	4704.06	7.92375	0.00931845	0	0	111819	HCD (High Energy Collision Dissociation)	MS2	5.36142	100	16.8882	6563	6563	6554	FP021821_9.raw	0/0		14.8464	950.972	950.972	236.274	1.42432e-15	1.441e-16	0	0
FALSE	High	PMI-Byonic	PMI-Byonic (A2)	A	2	Unambiguous	NAGTCHVVDHGGTVDYACSCPLGFSGPLCLTPLDNACLANPCR	[K].NAGTcHVVDHGGTVDYAcscPLGFSGPLcLTPLDNAcLANPcR.[N]	C5(Carbamidomethyl); C18(Carbamidomethyl); S19(Fuc(1)); C20(Carbamidomethyl); C29(Carbamidomethyl); C37(Carbamidomethyl); C42(Carbamidomethyl)	1	1	Q01705	Q01705	Neurogenic locus notch homolog protein 1 OS=Mus musculus OX=10090 GN=Notch1 PE=1 SV=3	0	5	5	1	0	1	1	1	970.836	4850.15	4850.12	6.30087	0.006112	0	0	199307	HCD (High Energy Collision Dissociation)	MS2	5.96317	100	16.8817	6560	6560	6554	FP021821_9.raw	0/0		30.0057	1062.34	1062.34	0	9.86859e-31	9.86858e-31	0	0
FALSE	Medium	PMI-Byonic	PMI-Byonic (A2)	A	2	Unambiguous	NAGTCHVVDHGGTVDYACSCPLGFSGPLCLTPLDNACLANPCR	[K].NAGTcHVVDHGGTVDYAcscPLGFSGPLcLTPLDNAcLANPcR.[N]	C5(Carbamidomethyl); C18(Carbamidomethyl); S19(HexNAc(1)); C20(Carbamidomethyl); C29(Carbamidomethyl); C37(Carbamidomethyl); C42(Carbamidomethyl)	1	1	Q01705	Q01705	Neurogenic locus notch homolog protein 1 OS=Mus musculus OX=10090 GN=Notch1 PE=1 SV=3	0	4	4	1	0	1	1	1	1228.55	4911.17	4907.14	821.684	1.00803	0	0	386379	HCD (High Energy Collision Dissociation)	MS2	27.5283	100	16.8624	6552	6552	6543	FP021821_9.raw	0/0		0.194042	81.0728	81.0728	0	0.639673	0.0133004	0	0
FALSE	High	PMI-Byonic	PMI-Byonic (A2)	A	2	Unambiguous	NAGTCHVVDHGGTVDYACSCPLGFSGPLCLTPLDNACLANPCR	[K].NAGTcHVVDHGGtVDYAcScPLGFSGPLcLTPLDNAcLANPcR.[N]	C5(Carbamidomethyl); T13(Fuc(1)); C18(Carbamidomethyl); C20(Carbamidomethyl); C29(Carbamidomethyl); C37(Carbamidomethyl); C42(Carbamidomethyl)	1	1	Q01705	Q01705	Neurogenic locus notch homolog protein 1 OS=Mus musculus OX=10090 GN=Notch1 PE=1 SV=3	0	4	4	1	0	1	1	1	1213.29	4850.13	4850.12	2.89331	0.00350822	0	0	217768	HCD (High Energy Collision Dissociation)	MS2	0	100	16.7844	6519	6519	6510	FP021821_9.raw	0/0		30.0057	1085.86	1085.86	0.433879	9.86859e-31	9.86858e-31	0	0
FALSE	High	PMI-Byonic	PMI-Byonic (A2)	A	2	Unambiguous	NAGTCHVVDHGGTVDYACSCPLGFSGPLCLTPLDNACLANPCR	[K].NAGTcHVVDHGGTVDYAcScPLGFsGPLcLTPLDNAcLANPcR.[N]	C5(Carbamidomethyl); C18(Carbamidomethyl); C20(Carbamidomethyl); S25(HexNAc(1)Fuc(1)); C29(Carbamidomethyl); C37(Carbamidomethyl); C42(Carbamidomethyl)	1	1	Q01705	Q01705	Neurogenic locus notch homolog protein 1 OS=Mus musculus OX=10090 GN=Notch1 PE=1 SV=3	0	4	4	1	0	1	1	1	1264.81	5056.24	5053.2	601.045	0.7593	0	0	448531	HCD (High Energy Collision Dissociation)	MS2	16.5456	100	16.5805	6432	6432	6422	FP021821_9.raw	0/0		9.84149	743.398	743.398	0	1.4405e-10	9.76733e-12	0	0
FALSE	High	PMI-Byonic	PMI-Byonic (A2)	A	2	Unambiguous	NAGTCHVVDHGGTVDYACSCPLGFSGPLCLTPLDNACLANPCR	[K].NAGTcHVVDHGGTVDYAcScPLGFsGPLcLTPLDNAcLANPcR.[N]	C5(Carbamidomethyl); C18(Carbamidomethyl); C20(Carbamidomethyl); S25(HexNAc(1)Hex(1)Fuc(1)); C29(Carbamidomethyl); C37(Carbamidomethyl); C42(Carbamidomethyl)	1	1	Q01705	Q01705	Neurogenic locus notch homolog protein 1 OS=Mus musculus OX=10090 GN=Notch1 PE=1 SV=3	0	4	4	1	0	1	1	1	1305.08	5217.29	5215.25	390.513	0.509155	0	0	296478	HCD (High Energy Collision Dissociation)	MS2	0	100	16.5005	6398	6398	6389	FP021821_9.raw	0/0		1.99273	299.51	299.51	0	0.0101688	0.000229645	0	0
FALSE	High	PMI-Byonic	PMI-Byonic (A2)	A	2	Unambiguous	NAGTCHVVDHGGTVDYACSCPLGFSGPLCLTPLDNACLANPCRNGGTCDLLTLTEYK	[K].NAGTcHVVDHGGTVDYAcscPLGFSGPLcLTPLDNAcLANPcRnGGTcDLLTLTEYK.[C]	C5(Carbamidomethyl); C18(Carbamidomethyl); S19(Hex(1)Pent(1)); C20(Carbamidomethyl); C29(Carbamidomethyl); C37(Carbamidomethyl); C42(Carbamidomethyl); N44(Deamidated); C48(Carbamidomethyl)	1	1	Q01705	Q01705	Neurogenic locus notch homolog protein 1 OS=Mus musculus OX=10090 GN=Notch1 PE=1 SV=3	1	5	5	1	0	1	1	1	1314.4	6567.96	6564.88	469.33	0.616219	0	0	277570	HCD (High Energy Collision Dissociation)	MS2	0	100	18.6235	7298	7298	7291	FP021821_9.raw	0/0		2.27337	130.641	130.641	0	0.0053288	9.92044e-05	0	0
FALSE	High	PMI-Byonic	PMI-Byonic (A2)	A	2	Unambiguous	NAGTCHVVDHGGTVDYACSCPLGFSGPLCLTPLDNACLANPCRNGGTCDLLTLTEYK	[K].NAGtcHVVDHGGTVDYAcScPLGFsGPLcLTPLDNAcLANPcrNGGTcDLLTLTEYK.[C]	T4(Fuc(1)); C5(Carbamidomethyl); C18(Carbamidomethyl); C20(Carbamidomethyl); S25(Fuc(1)); C29(Carbamidomethyl); C37(Carbamidomethyl); C42(Carbamidomethyl); R43(Deamidated); C48(Carbamidomethyl)	1	1	Q01705	Q01705	Neurogenic locus notch homolog protein 1 OS=Mus musculus OX=10090 GN=Notch1 PE=1 SV=3	1	5	5	1	0	1	1	1	1313.39	6562.92	6562.9	3.52365	0.00462507	0	0	111850	HCD (High Energy Collision Dissociation)	MS2	0	100	18.4973	7245	7245	7236	FP021821_9.raw	0/0		6.84257	500.196	500.196	0	1.43692e-07	7.04287e-09	0	0
FALSE	High	PMI-Byonic	PMI-Byonic (A2)	A	2	Unambiguous	NAGTCHVVDHGGTVDYACSCPLGFSGPLCLTPLDNACLANPCRNGGTCDLLTLTEYK	[K].NAGtcHVVDHGGTVDYAcScPLGFsGPLcLTPLDNAcLANPcRnGGTcDLLTLTEYK.[C]	T4(Fuc(1)); C5(Carbamidomethyl); C18(Carbamidomethyl); C20(Carbamidomethyl); S25(Fuc(1)); C29(Carbamidomethyl); C37(Carbamidomethyl); C42(Carbamidomethyl); N44(Deamidated); C48(Carbamidomethyl)	1	1	Q01705	Q01705	Neurogenic locus notch homolog protein 1 OS=Mus musculus OX=10090 GN=Notch1 PE=1 SV=3	1	5	5	1	0	1	1	1	1313.39	6562.94	6562.9	6.68566	0.00877546	0	0	205330	HCD (High Energy Collision Dissociation)	MS2	0	100	18.35	7182	7182	7181	FP021821_9.raw	0/0		30.0057	1335.11	1335.11	0	9.86859e-31	9.86858e-31	0	0
FALSE	High	PMI-Byonic	PMI-Byonic (A2)	A	2	Unambiguous	NAGTCHVVDHGGTVDYACSCPLGFSGPLCLTPLDNACLANPCR	[K].NAGtcHVVDHGGTVDYAcScPLGFSGPLcLTPLDNAcLANPcR.[N]	T4(Fuc(1)); C5(Carbamidomethyl); C18(Carbamidomethyl); C20(Carbamidomethyl); C29(Carbamidomethyl); C37(Carbamidomethyl); C42(Carbamidomethyl)	1	1	Q01705	Q01705	Neurogenic locus notch homolog protein 1 OS=Mus musculus OX=10090 GN=Notch1 PE=1 SV=3	0	4	4	1	0	1	1	1	1213.29	4850.15	4850.12	6.51758	0.00790276	0	0	2.7229e+06	HCD (High Energy Collision Dissociation)	MS2	0	43.0137	16.8967	6566	6566	6565	FP021821_9.raw	0/0		30.0057	1186.15	1186.15	4.81602	9.86859e-31	9.86858e-31	0	0
FALSE	High	PMI-Byonic	PMI-Byonic (A2)	A	2	Unambiguous	NGGTCDLLTLTEYK	[R].nGGTcDLLtLTEYK.[C]	N1(Deamidated); C5(Carbamidomethyl); T9(Fuc(1))	1	1	Q01705	Q01705	Neurogenic locus notch homolog protein 1 OS=Mus musculus OX=10090 GN=Notch1 PE=1 SV=3	0	2	2	1	0	1	1	1	866.407	1731.81	1731.8	4.1115	0.00356015	0	0	618517	HCD (High Energy Collision Dissociation)	MS2	13.1446	100	17.2588	6720	6720	6719	FP021821_9.raw	0/0		13.5893	805.13	805.13	0	2.57474e-14	3.03713e-15	0	0
FALSE	High	PMI-Byonic	PMI-Byonic (A2)	A	2	Unambiguous	NGGTCDLLTLTEYK	[R].NGGTcDLLtLTEYK.[C]	C5(Carbamidomethyl); T9(Fuc(1))	1	1	Q01705	Q01705	Neurogenic locus notch homolog protein 1 OS=Mus musculus OX=10090 GN=Notch1 PE=1 SV=3	0	3	3	1	0	1	1	1	577.613	1730.82	1730.82	5.34447	0.00308343	0	0	769094	HCD (High Energy Collision Dissociation)	MS2	33.3031	100	15.3801	5917	5917	5916	FP021821_9.raw	0/0		7.60999	585.408	585.408	0	2.45474e-08	7.29097e-10	0	0
FALSE	High	PMI-Byonic	PMI-Byonic (A2)	A	2	Unambiguous	NGGTCDLLTLTEYK	[R].NGGTcDLLTLtEYK.[C]	C5(Carbamidomethyl); T11(Fuc(1))	1	1	Q01705	Q01705	Neurogenic locus notch homolog protein 1 OS=Mus musculus OX=10090 GN=Notch1 PE=1 SV=3	0	2	2	1	0	1	1	1	865.915	1730.82	1730.82	4.118	0.00356375	0	0	14427154	HCD (High Energy Collision Dissociation)	MS2	2.56565	14.6515	15.3292	5895	5895	5894	FP021821_9.raw	0/0		12.5902	793.379	793.379	6.73374	2.56926e-13	3.3305e-14	0	0
FALSE	High	PMI-Byonic	PMI-Byonic (A2)	A	2	Unambiguous	NGGTCDLLTLTEYKCR	[R].nGGTcDLLtLTEYKcR.[C]	N1(Deamidated); C5(Carbamidomethyl); T9(Fuc(1)); C15(Carbamidomethyl)	1	1	Q01705	Q01705	Neurogenic locus notch homolog protein 1 OS=Mus musculus OX=10090 GN=Notch1 PE=1 SV=3	1	3	3	1	0	1	1	1	683.321	2047.95	2047.93	8.6338	0.00589381	0	0	189232	HCD (High Energy Collision Dissociation)	MS2	25.9345	100	14.5508	5561	5561	5553	FP021821_9.raw	0/0		13.677	895.123	895.123	0	2.10362e-14	1.64641e-15	0	0
FALSE	High	PMI-Byonic	PMI-Byonic (A2)	A	2	Unambiguous	NGGTCDLLTLTEYK	[R].nGGTcDLLtLTEYK.[C]	N1(Deamidated); C5(Carbamidomethyl); T9(Fuc(1))	1	1	Q01705	Q01705	Neurogenic locus notch homolog protein 1 OS=Mus musculus OX=10090 GN=Notch1 PE=1 SV=3	0	2	2	1	0	1	1	1	866.403	1731.8	1731.8	-0.822629	-0.000712314	0	0	262480	HCD (High Energy Collision Dissociation)	MS2	0	100	17.393	6777	6777	6774	FP021821_9.raw	0/0		10.28	733.115	733.115	0	5.24815e-11	3.72326e-12	0	0
FALSE	High	PMI-Byonic	PMI-Byonic (A2)	A	2	Unambiguous	NGGTCDLLTLTEYK	[R].NGGTcDLLTLtEYK.[C]	C5(Carbamidomethyl); T11(Fuc(1))	1	1	Q01705	Q01705	Neurogenic locus notch homolog protein 1 OS=Mus musculus OX=10090 GN=Notch1 PE=1 SV=3	0	3	3	1	0	1	1	1	577.612	1730.82	1730.82	3.86339	0.00222894	0	0	4858381	HCD (High Energy Collision Dissociation)	MS2	0.683497	47.0177	15.2527	5862	5862	5861	FP021821_9.raw	0/0		11.0578	733.604	733.604	5.35507	8.75477e-12	6.79634e-13	0	0
FALSE	High	PMI-Byonic	PMI-Byonic (A2)	A	2	Unambiguous	NGGTCDLLTLTEYK	[R].NGGTcDLLtLTEYK.[C]	C5(Carbamidomethyl); T9(Fuc(1))	1	1	Q01705	Q01705	Neurogenic locus notch homolog protein 1 OS=Mus musculus OX=10090 GN=Notch1 PE=1 SV=3	0	2	2	1	0	1	1	1	865.917	1730.83	1730.82	6.86858	0.00594412	0	0	164217	HCD (High Energy Collision Dissociation)	MS2	51.9513	100	15.0902	5793	5793	5784	FP021821_9.raw	0/0		11.1424	708.739	708.739	0	7.20423e-12	6.00466e-13	0	0
FALSE	High	PMI-Byonic	PMI-Byonic (A2)	A	2	Unambiguous	NGGTCDLLTLTEYK	[R].NGGTcDLLTLTEYK.[C]	C5(Carbamidomethyl)	1	1	Q01705	Q01705	Neurogenic locus notch homolog protein 1 OS=Mus musculus OX=10090 GN=Notch1 PE=1 SV=3	0	2	2	1	0	1	1	1	792.886	1584.76	1584.76	4.45051	0.00352649	0	0	911601	HCD (High Energy Collision Dissociation)	MS2	11.629	100	15.2562	5864	5864	5861	FP021821_9.raw	0/0		10.5902	655.143	655.143	655.143	2.56937e-11	1.79685e-12	0	0
FALSE	High	PMI-Byonic	PMI-Byonic (A2)	A	2	Unambiguous	NGGTCDLLTLTEYK	[R].NGGTcDLLTLtEYK.[C]	C5(Carbamidomethyl); T11(Fuc(1))	1	1	Q01705	Q01705	Neurogenic locus notch homolog protein 1 OS=Mus musculus OX=10090 GN=Notch1 PE=1 SV=3	0	2	2	1	0	1	1	1	865.916	1730.82	1730.82	5.24645	0.00454031	0	0	3.01473e+06	HCD (High Energy Collision Dissociation)	MS2	4.86414	96.6544	15.4547	5950	5950	5949	FP021821_9.raw	0/0		12.1424	783.303	783.303	12.7584	7.20379e-13	6.76625e-14	0	0
FALSE	High	PMI-Byonic	PMI-Byonic (A2)	A	2	Unambiguous	NGGTCDLLTLTEYK	[R].NGGTcDLLtLTEYK.[C]	C5(Carbamidomethyl); T9(HexNAc(1))	1	1	Q01705	Q01705	Neurogenic locus notch homolog protein 1 OS=Mus musculus OX=10090 GN=Notch1 PE=1 SV=3	0	2	2	1	0	1	1	1	894.425	1787.84	1787.84	3.79337	0.00339097	0	0	363137	HCD (High Energy Collision Dissociation)	MS2	0	100	15.1627	5824	5824	5817	FP021821_9.raw	0/0		1.28833	124.404	124.404	0	0.0514836	0.00116018	0	0
FALSE	High	PMI-Byonic	PMI-Byonic (A2)	A	2	Unambiguous	NGGTCDLLTLTEYK	[R].NGGTcDLLTLtEYK.[C]	C5(Carbamidomethyl); T11(Fuc(1))	1	1	Q01705	Q01705	Neurogenic locus notch homolog protein 1 OS=Mus musculus OX=10090 GN=Notch1 PE=1 SV=3	0	3	3	1	0	1	1	1	577.612	1730.82	1730.82	3.22864	0.00186273	0	0	552962	HCD (High Energy Collision Dissociation)	MS2	7.4799	100	15.1309	5810	5810	5806	FP021821_9.raw	0/0		10.0578	686.782	686.782	4.52525	8.7548e-11	6.34394e-12	0	0
FALSE	High	PMI-Byonic	PMI-Byonic (A2)	A	2	Unambiguous	NGGTCDLLTLTEYKCR	[R].nGGTcDLLtLTEYKcR.[C]	N1(Deamidated); C5(Carbamidomethyl); T9(Fuc(1)); C15(Carbamidomethyl)	1	1	Q01705	Q01705	Neurogenic locus notch homolog protein 1 OS=Mus musculus OX=10090 GN=Notch1 PE=1 SV=3	1	3	3	1	0	1	1	1	683.319	2047.94	2047.93	4.87858	0.00333033	0	0	1.29066e+06	HCD (High Energy Collision Dissociation)	MS2	11.3748	79.9148	15.152	5819	5819	5817	FP021821_9.raw	0/0		30.0057	1039.63	1039.63	0	9.86859e-31	9.86857e-31	0	0
FALSE	High	PMI-Byonic	PMI-Byonic (A2)	A	2	Unambiguous	NGGTCDLLTLTEYK	[R].NGGTcDLLTLtEYK.[C]	C5(Carbamidomethyl); T11(Fuc(1))	1	1	Q01705	Q01705	Neurogenic locus notch homolog protein 1 OS=Mus musculus OX=10090 GN=Notch1 PE=1 SV=3	0	2	2	1	0	1	1	1	865.915	1730.82	1730.82	4.6117	0.003991	0	0	34945752	HCD (High Energy Collision Dissociation)	MS2	1.04205	9.13862	15.2012	5840	5840	5839	FP021821_9.raw	0/0		13.5893	806.731	806.731	7.05498	2.57474e-14	2.84303e-15	0	0
FALSE	High	PMI-Byonic	PMI-Byonic (A2)	A	2	Unambiguous	NGGTCDLLTLTEYKCR	[R].nGGTcDLLtLTEYKcR.[C]	N1(Deamidated); C5(Carbamidomethyl); T9(Fuc(1)); C15(Carbamidomethyl)	1	1	Q01705	Q01705	Neurogenic locus notch homolog protein 1 OS=Mus musculus OX=10090 GN=Notch1 PE=1 SV=3	1	3	3	1	0	1	1	1	683.317	2047.94	2047.93	3.17979	0.00217066	0	0	276458	HCD (High Energy Collision Dissociation)	MS2	14.5801	100	15.0349	5769	5769	5762	FP021821_9.raw	0/0		15.6593	982.944	982.944	0	2.19127e-16	1.46084e-17	0	0
FALSE	High	PMI-Byonic	PMI-Byonic (A2)	A	2	Unambiguous	NGGTCDLLTLTEYK	[R].NGGTcDLLtLTEYK.[C]	C5(Carbamidomethyl); T9(Fuc(1))	1	1	Q01705	Q01705	Neurogenic locus notch homolog protein 1 OS=Mus musculus OX=10090 GN=Notch1 PE=1 SV=3	0	3	3	1	0	1	1	1	577.613	1730.82	1730.82	5.34447	0.00308343	0	0	176714	HCD (High Energy Collision Dissociation)	MS2	17.0915	100	15.506	5972	5972	5971	FP021821_9.raw	0/0		6.35245	494.489	494.489	0	4.44175e-07	2.66681e-08	0	0
FALSE	High	PMI-Byonic	PMI-Byonic (A2)	A	2	Unambiguous	NGGTCDLLTLTEYK	[R].nGGTcDLLtLTEYK.[C]	N1(Deamidated); C5(Carbamidomethyl); T9(Fuc(1))	1	1	Q01705	Q01705	Neurogenic locus notch homolog protein 1 OS=Mus musculus OX=10090 GN=Notch1 PE=1 SV=3	0	2	2	1	0	1	1	1	866.407	1731.81	1731.8	4.18199	0.00362118	0	0	243586	HCD (High Energy Collision Dissociation)	MS2	0	100	17.5548	6846	6846	6840	FP021821_9.raw	0/0		9.59017	633.966	633.966	0	2.56937e-10	1.61983e-11	0	0
FALSE	High	PMI-Byonic	PMI-Byonic (A2)	A	2	Unambiguous	NGGTCDLLTLTEYKCR	[R].NGGTcDLLtLTEYKcR.[C]	C5(Carbamidomethyl); T9(Fuc(1)); C15(Carbamidomethyl)	1	1	Q01705	Q01705	Neurogenic locus notch homolog protein 1 OS=Mus musculus OX=10090 GN=Notch1 PE=1 SV=3	1	4	4	1	0	1	1	1	683.599	2731.38	2046.95	334366	171.107	0	0	445832	HCD (High Energy Collision Dissociation)	MS2	28.6325	100	13.97	5312	5312	5311	FP021821_9.raw	0/0		5.29986	453.371	453.371	0	5.01349e-06	1.923e-07	0	0
FALSE	High	PMI-Byonic	PMI-Byonic (A2)	A	2	Unambiguous	NGGTCDLLTLTEYK	[R].NGGtcDLLTLTEYK.[C]	T4(HexNAc(1)); C5(Carbamidomethyl)	1	1	Q01705	Q01705	Neurogenic locus notch homolog protein 1 OS=Mus musculus OX=10090 GN=Notch1 PE=1 SV=3	0	2	2	1	0	1	1	1	894.425	1787.84	1787.84	3.04231	0.00271958	0	0	306518	HCD (High Energy Collision Dissociation)	MS2	0	100	15.5928	6010	6010	6004	FP021821_9.raw	0/0		7.33262	503.844	503.844	4.02251	4.64917e-08	1.88332e-09	0	0
FALSE	High	PMI-Byonic	PMI-Byonic (A2)	A	2	Unambiguous	NGGTCDLLTLTEYK	[R].NGGTcDLLtLTEYK.[C]	C5(Carbamidomethyl); T9(Fuc(1))	1	1	Q01705	Q01705	Neurogenic locus notch homolog protein 1 OS=Mus musculus OX=10090 GN=Notch1 PE=1 SV=3	0	2	2	1	0	1	1	1	865.916	1730.82	1730.82	5.24645	0.00454031	0	0	602989	HCD (High Energy Collision Dissociation)	MS2	0	100	15.7187	6065	6065	6059	FP021821_9.raw	0/0		10.1424	676.37	676.37	0	7.20423e-11	4.74102e-12	0	0
FALSE	High	PMI-Byonic	PMI-Byonic (A2)	A	2	Unambiguous	NGGTCDLLTLTEYKCR	[R].NGGTcDLLTLtEYKcR.[C]	C5(Carbamidomethyl); T11(Fuc(1)); C15(Carbamidomethyl)	1	1	Q01705	Q01705	Neurogenic locus notch homolog protein 1 OS=Mus musculus OX=10090 GN=Notch1 PE=1 SV=3	1	3	3	1	0	1	1	1	682.989	2046.95	2046.95	3.09539	0.00211203	0	0	1.04409e+06	HCD (High Energy Collision Dissociation)	MS2	13.4994	100	13.5959	5149	5149	5146	FP021821_9.raw	0/0		15.1152	938.092	938.092	0.753226	7.66944e-16	6.70269e-17	0	0
FALSE	High	PMI-Byonic	PMI-Byonic (A2)	A	2	Unambiguous	NGGTCDLLTLTEYK	[R].NGGTcDLLtLTEYK.[C]	C5(Carbamidomethyl); T9(Fuc(1))	1	1	Q01705	Q01705	Neurogenic locus notch homolog protein 1 OS=Mus musculus OX=10090 GN=Notch1 PE=1 SV=3	0	2	2	1	0	1	1	1	865.915	1730.82	1730.82	4.82328	0.0041741	0	0	337381	HCD (High Energy Collision Dissociation)	MS2	0	100	15.8455	6119	6119	6114	FP021821_9.raw	0/0		8.59017	583.599	583.599	0	2.56937e-09	1.13611e-10	0	0
FALSE	High	PMI-Byonic	PMI-Byonic (A2)	A	2	Unambiguous	NGGTCDLLTLTEYKCR	[R].NGGTcDLLtLTEYKcR.[C]	C5(Carbamidomethyl); T9(Fuc(1)); C15(Carbamidomethyl)	1	1	Q01705	Q01705	Neurogenic locus notch homolog protein 1 OS=Mus musculus OX=10090 GN=Notch1 PE=1 SV=3	1	2	2	1	0	1	1	1	1023.98	2046.95	2046.95	3.45977	0.00354098	0	0	440166	HCD (High Energy Collision Dissociation)	MS2	0	100	13.6852	5189	5189	5179	FP021821_9.raw	0/0		9.56678	682.384	682.384	0	2.71153e-10	1.71714e-11	0	0
FALSE	High	PMI-Byonic	PMI-Byonic (A2)	A	2	Unambiguous	NGGTCDLLTLTEYK	[R].nGGTcDLLTLtEYK.[C]	N1(Deamidated); C5(Carbamidomethyl); T11(Fuc(1))	1	1	Q01705	Q01705	Neurogenic locus notch homolog protein 1 OS=Mus musculus OX=10090 GN=Notch1 PE=1 SV=3	0	2	2	1	0	1	1	1	866.408	1731.81	1731.8	5.73271	0.00496396	0	0	814719	HCD (High Energy Collision Dissociation)	MS2	24.0703	100	16.2809	6304	6304	6301	FP021821_9.raw	0/0		12.1424	779.325	779.325	7.99743	7.20379e-13	7.16916e-14	0	0
FALSE	High	PMI-Byonic	PMI-Byonic (A2)	A	2	Unambiguous	NGGTCDLLTLTEYK	[R].nGGTcDLLtLTEYK.[C]	N1(Deamidated); C5(Carbamidomethyl); T9(Fuc(1))	1	1	Q01705	Q01705	Neurogenic locus notch homolog protein 1 OS=Mus musculus OX=10090 GN=Notch1 PE=1 SV=3	0	3	3	1	0	1	1	1	577.94	1731.81	1731.8	4.06849	0.0023486	0	0	299014	HCD (High Energy Collision Dissociation)	MS2	3.15433	100	17.0351	6625	6625	6620	FP021821_9.raw	0/0		10.0578	685.849	685.849	0	8.7548e-11	6.67404e-12	0	0
FALSE	High	PMI-Byonic	PMI-Byonic (A2)	A	2	Unambiguous	NGGTCDLLTLTEYK	[R].nGGTcDLLTLtEYK.[C]	N1(Deamidated); C5(Carbamidomethyl); T11(Fuc(1))	1	1	Q01705	Q01705	Neurogenic locus notch homolog protein 1 OS=Mus musculus OX=10090 GN=Notch1 PE=1 SV=3	0	2	2	1	0	1	1	1	866.407	1731.81	1731.8	4.74589	0.00410946	0	0	4.94461e+06	HCD (High Energy Collision Dissociation)	MS2	0	39.186	17.1293	6665	6665	6664	FP021821_9.raw	0/0		14.5986	860.198	860.198	4.51392	2.51996e-15	2.08747e-16	0	0
FALSE	High	PMI-Byonic	PMI-Byonic (A2)	A	2	Unambiguous	NGGTCDLLTLTEYK	[R].NGGTcDLLTLtEYK.[C]	C5(Carbamidomethyl); T11(Fuc(1))	1	1	Q01705	Q01705	Neurogenic locus notch homolog protein 1 OS=Mus musculus OX=10090 GN=Notch1 PE=1 SV=3	0	2	2	1	0	1	1	1	865.915	1730.82	1730.82	4.68222	0.00405203	0	0	1.15852e+06	HCD (High Energy Collision Dissociation)	MS2	0	100	15.5841	6006	6006	6004	FP021821_9.raw	0/0		11.5902	730.611	730.611	2.60363	2.56937e-12	2.93571e-13	0	0
FALSE	High	PMI-Byonic	PMI-Byonic (A2)	A	2	Unambiguous	NGGTCDLLTLTEYKCR	[R].NGGTcDLLTLtEYKcR.[C]	C5(Carbamidomethyl); T11(Fuc(1)); C15(Carbamidomethyl)	1	1	Q01705	Q01705	Neurogenic locus notch homolog protein 1 OS=Mus musculus OX=10090 GN=Notch1 PE=1 SV=3	1	3	3	1	0	1	1	1	682.989	2046.95	2046.95	3.18484	0.00217307	0	0	14397513	HCD (High Energy Collision Dissociation)	MS2	0.246521	15.5778	13.7176	5202	5202	5201	FP021821_9.raw	0/0		30.0057	1008.7	1008.7	0.899138	9.86859e-31	9.86856e-31	0	0
FALSE	High	PMI-Byonic	PMI-Byonic (A2)	A	2	Unambiguous	NGGTCDLLTLTEYK	[R].nGGtcDLLTLTEYK.[C]	N1(Deamidated); T4(HexNAc(1)); C5(Carbamidomethyl)	1	1	Q01705	Q01705	Neurogenic locus notch homolog protein 1 OS=Mus musculus OX=10090 GN=Notch1 PE=1 SV=3	0	3	3	1	0	1	1	1	894.764	2682.28	1788.82	499468	297.819	0	0	283389	HCD (High Energy Collision Dissociation)	MS2	7.28751	100	17.2072	6698	6698	6697	FP021821_9.raw	0/0		0.352586	93.7723	93.7723	6.4	0.444032	0.00842047	0	0
FALSE	High	PMI-Byonic	PMI-Byonic (A2)	A	2	Unambiguous	NGGTCDLLTLTEYK	[R].nGGTcDLLTLtEYK.[C]	N1(Deamidated); C5(Carbamidomethyl); T11(Fuc(1))	1	1	Q01705	Q01705	Neurogenic locus notch homolog protein 1 OS=Mus musculus OX=10090 GN=Notch1 PE=1 SV=3	0	2	2	1	0	1	1	1	866.407	1731.81	1731.8	4.1115	0.00356015	0	0	830336	HCD (High Energy Collision Dissociation)	MS2	15.4482	100	16.4075	6358	6358	6356	FP021821_9.raw	0/0		12.5902	772.35	772.35	3.9415	2.56926e-13	3.48262e-14	0	0
FALSE	High	PMI-Byonic	PMI-Byonic (A2)	A	2	Unambiguous	NGGTCDLLTLTEYK	[R].nGGTcDLLTLtEYK.[C]	N1(Deamidated); C5(Carbamidomethyl); T11(Fuc(1))	1	1	Q01705	Q01705	Neurogenic locus notch homolog protein 1 OS=Mus musculus OX=10090 GN=Notch1 PE=1 SV=3	0	2	2	1	0	1	1	1	866.407	1731.81	1731.8	4.32296	0.00374325	0	0	1.49359e+06	HCD (High Energy Collision Dissociation)	MS2	2.12012	100	17.0044	6612	6612	6609	FP021821_9.raw	0/0		14.5986	888.199	888.199	6.95108	2.51996e-15	1.8416e-16	0	0
FALSE	High	PMI-Byonic	PMI-Byonic (A2)	A	2	Unambiguous	NGGTCDLLTLTEYK	[R].nGGTcDLLtLTEYK.[C]	N1(Deamidated); C5(Carbamidomethyl); T9(Fuc(1))	1	1	Q01705	Q01705	Neurogenic locus notch homolog protein 1 OS=Mus musculus OX=10090 GN=Notch1 PE=1 SV=3	0	3	3	1	0	1	1	1	577.941	1731.81	1731.8	5.443	0.00314206	0	0	261271	HCD (High Energy Collision Dissociation)	MS2	9.09357	100	17.1573	6677	6677	6675	FP021821_9.raw	0/0		7.60999	577.995	577.995	0	2.45474e-08	8.06179e-10	0	0
FALSE	High	PMI-Byonic	PMI-Byonic (A2)	A	2	Unambiguous	CRCPPGWSGK	[K].cRcPPGWSGK.[S]	C1(Carbamidomethyl); C3(Carbamidomethyl)	1	1	Q01705	Q01705	Neurogenic locus notch homolog protein 1 OS=Mus musculus OX=10090 GN=Notch1 PE=1 SV=3	1	3	3	1	0	1	1	1	402.185	1204.54	1204.54	4.73686	0.0019019	0	0	16959.9	HCD (High Energy Collision Dissociation)	MS2	75.0542	100	6.85503	2219	2219	2216	FP021821_9.raw	0/0		0.881433	40.8185	40.8185	40.8185	0.131391	0.0021257	0	0
FALSE	High	PMI-Byonic	PMI-Byonic (A2)	A	2	Unambiguous	CRCPPGWSGK	[K].cRcPPGWSGK.[S]	C1(Carbamidomethyl); C3(Carbamidomethyl)	1	1	Q01705	Q01705	Neurogenic locus notch homolog protein 1 OS=Mus musculus OX=10090 GN=Notch1 PE=1 SV=3	1	3	3	1	0	1	1	1	402.185	1204.54	1204.54	4.81287	0.00193242	0	0	8900.28	HCD (High Energy Collision Dissociation)	MS2	73.151	100	6.96519	2265	2265	2263	FP021821_9.raw	0/0		1.5972	144.611	144.611	144.611	0.0252815	0.000442756	0	0
FALSE	Medium	PMI-Byonic	PMI-Byonic (A2)	A	2	Unambiguous	CRCPPGWSGKSCQQADPCASNPCANGGQCLPFESSYICR	[K].cRcPPGWsGKScQQAdPcASNPcANGGQcLPFESSYIcR.[C]	C1(Carbamidomethyl); C3(Carbamidomethyl); S8(HexNAc(1)Hex(1)Fuc(1)); C12(Carbamidomethyl); D16(Oxidation); C18(Carbamidomethyl); C23(Carbamidomethyl); C29(Carbamidomethyl); C38(Carbamidomethyl)	1	1	Q01705	Q01705	Neurogenic locus notch homolog protein 1 OS=Mus musculus OX=10090 GN=Notch1 PE=1 SV=3	2	3	3		0	1	1	1	1262.5	3785.49	5047.05	-249960	-420.52	0	0	851173	HCD (High Energy Collision Dissociation)	MS2	21.9624	100	14.6003	5582	5582	5575	FP021821_9.raw	0/0		0.00289734	250.524	250.524	21.0544	0.993351	0.0374465	0	0
FALSE	High	PMI-Byonic	PMI-Byonic (A2)	A	2	Unambiguous	CPPGWSGKSCQQADPCASNPCANGGQCLPFESSYICR	[R].cPPGWSGKScQQADPcAsNPcANGGQcLPFESSYIcR.[C]	C1(Carbamidomethyl); C10(Carbamidomethyl); C16(Carbamidomethyl); S18(Hex(1)Pent(2)); C21(Carbamidomethyl); C27(Carbamidomethyl); C36(Carbamidomethyl)	1	1	Q01705	Q01705	Neurogenic locus notch homolog protein 1 OS=Mus musculus OX=10090 GN=Notch1 PE=1 SV=3	1	4	4	1	0	1	1	1	1158.73	4631.89	4629.87	436.985	0.505795	0	0	415322	HCD (High Energy Collision Dissociation)	MS2	39.717	100	14.2204	5420	5420	5410	FP021821_9.raw	0/0		5.28335	546.061	546.061	2.4	5.2077e-06	2.04839e-07	0	0
FALSE	High	PMI-Byonic	PMI-Byonic (A2)	A	2	Unambiguous	CPPGWSGK	[R].cPPGWSGK.[S]	C1(Carbamidomethyl)	1	1	Q01705	Q01705	Neurogenic locus notch homolog protein 1 OS=Mus musculus OX=10090 GN=Notch1 PE=1 SV=3	0	2	2	1	0	1	1	1	444.707	888.406	888.403	3.36289	0.0014938	0	0	300864	HCD (High Energy Collision Dissociation)	MS2	46.6109	100	7.46173	2475	2475	2472	FP021821_9.raw	0/0		4.7685	395.658	395.658	395.658	1.70413e-05	5.49346e-07	0	0
FALSE	High	PMI-Byonic	PMI-Byonic (A2)	A	2	Unambiguous	CPPGWSGK	[R].cPPGWSGK.[S]	C1(Carbamidomethyl)	1	1	Q01705	Q01705	Neurogenic locus notch homolog protein 1 OS=Mus musculus OX=10090 GN=Notch1 PE=1 SV=3	0	2	2	1	0	1	1	1	444.706	888.404	888.403	1.09572	0.000486722	0	0	436870	HCD (High Energy Collision Dissociation)	MS2	36.4347	100	7.58861	2529	2529	2527	FP021821_9.raw	0/0		4.87556	426.588	426.588	426.588	1.33181e-05	4.38675e-07	0	0
FALSE	High	PMI-Byonic	PMI-Byonic (A2)	A	2	Unambiguous	SCQQADPCASNPCANGGQCLPFESSYICR	[K].ScQQADPcASNPcAnGGQcLPFEsSYIcR.[C]	C2(Carbamidomethyl); C8(Carbamidomethyl); C13(Carbamidomethyl); N15(Deamidated); C19(Carbamidomethyl); S24(Hex(1)Pent(2)); C28(Carbamidomethyl)	1	1	Q01705	Q01705	Neurogenic locus notch homolog protein 1 OS=Mus musculus OX=10090 GN=Notch1 PE=1 SV=3	0	3	3	1	0	1	1	1	1254.5	3761.49	3761.47	6.83821	0.0085739	0	0	8906175	HCD (High Energy Collision Dissociation)	MS2	0	29.4314	15.0229	5763	5763	5762	FP021821_9.raw	0/0		30.0057	1088.19	1088.19	1.2	9.86859e-31	9.86857e-31	0	0
FALSE	High	PMI-Byonic	PMI-Byonic (A2)	A	2	Unambiguous	SCQQADPCASNPCANGGQCLPFESSYICR	[K].ScQQADPcAsNPcAnGGQcLPFESSYIcR.[C]	C2(Carbamidomethyl); C8(Carbamidomethyl); S10(Hex(1)Pent(2)); C13(Carbamidomethyl); N15(Deamidated); C19(Carbamidomethyl); C28(Carbamidomethyl)	1	1	Q01705	Q01705	Neurogenic locus notch homolog protein 1 OS=Mus musculus OX=10090 GN=Notch1 PE=1 SV=3	0	3	3	1	0	1	1	1	1254.5	3761.49	3761.47	6.35142	0.00796355	0	0	2.00278e+06	HCD (High Energy Collision Dissociation)	MS2	0	90.9343	15.1541	5820	5820	5817	FP021821_9.raw	0/0		15.9603	1039.69	1039.69	2.4	1.09563e-16	7.60856e-18	0	0
FALSE	High	PMI-Byonic	PMI-Byonic (A2)	A	2	Unambiguous	SCQQADPCASNPCANGGQCLPFESSYICR	[K].ScQQADPcAsNPcAnGGQcLPFESSYIcR.[C]	C2(Carbamidomethyl); C8(Carbamidomethyl); S10(Hex(1)); C13(Carbamidomethyl); N15(Deamidated); C19(Carbamidomethyl); C28(Carbamidomethyl)	1	1	Q01705	Q01705	Neurogenic locus notch homolog protein 1 OS=Mus musculus OX=10090 GN=Notch1 PE=1 SV=3	0	3	3	1	0	1	1	1	1166.8	3498.4	3497.38	291.201	0.339481	0	0	462053	HCD (High Energy Collision Dissociation)	MS2	45.6756	100	15.0672	5783	5783	5773	FP021821_9.raw	0/0		10.0291	745.014	745.014	3.6	9.35107e-11	8.38016e-12	0	0
FALSE	High	PMI-Byonic	PMI-Byonic (A2)	A	2	Unambiguous	SCQQADPCASNPCANGGQCLPFESSYICR	[K].ScQQADPcAsNPcAnGGQcLPFESSYIcR.[C]	C2(Carbamidomethyl); C8(Carbamidomethyl); S10(Hex(1)Pent(2)); C13(Carbamidomethyl); N15(Deamidated); C19(Carbamidomethyl); C28(Carbamidomethyl)	1	1	Q01705	Q01705	Neurogenic locus notch homolog protein 1 OS=Mus musculus OX=10090 GN=Notch1 PE=1 SV=3	0	4	4	1	0	1	1	1	941.127	3761.49	3761.47	5.97464	0.00561835	0	0	3282965	HCD (High Energy Collision Dissociation)	MS2	0	64.2631	15.0476	5774	5774	5773	FP021821_9.raw	0/0		13.5986	954.542	954.542	2.4	2.51996e-14	2.24028e-15	0	0
FALSE	High	PMI-Byonic	PMI-Byonic (A2)	A	2	Unambiguous	SCQQADPCASNPCANGGQCLPFESSYICR	[K].ScQQADPcAsNPcANGGQcLPFESSYIcR.[C]	C2(Carbamidomethyl); C8(Carbamidomethyl); S10(Hex(1)); C13(Carbamidomethyl); C19(Carbamidomethyl); C28(Carbamidomethyl)	1	1	Q01705	Q01705	Neurogenic locus notch homolog protein 1 OS=Mus musculus OX=10090 GN=Notch1 PE=1 SV=3	0	3	3	1	0	1	1	1	1166.14	3496.4	3496.4	1.26171	0.00147048	0	0	388929	HCD (High Energy Collision Dissociation)	MS2	100	100	14.8174	5675	5675	5674	FP021821_9.raw	0/0		10.4769	747.446	747.446	3.6	3.33504e-11	2.31742e-12	0	0
FALSE	High	PMI-Byonic	PMI-Byonic (A2)	A	2	Unambiguous	SCQQADPCASNPCANGGQCLPFESSYICR	[K].ScQQADPcASNPcAnGGQcLPFEsSYIcR.[C]	C2(Carbamidomethyl); C8(Carbamidomethyl); C13(Carbamidomethyl); N15(Deamidated); C19(Carbamidomethyl); S24(Hex(1)Pent(2)); C28(Carbamidomethyl)	1	1	Q01705	Q01705	Neurogenic locus notch homolog protein 1 OS=Mus musculus OX=10090 GN=Notch1 PE=1 SV=3	0	3	3	1	0	1	1	1	1254.5	3761.5	3761.47	8.39595	0.010527	0	0	4.07368e+06	HCD (High Energy Collision Dissociation)	MS2	0	58.7447	14.896	5709	5709	5707	FP021821_9.raw	0/0		30.0057	1088.16	1088.16	1.2	9.86859e-31	9.86857e-31	0	0
FALSE	High	PMI-Byonic	PMI-Byonic (A2)	A	2	Unambiguous	SCQQADPCASNPCANGGQCLPFESSYICR	[K].scQQADPcASNPcAnGGQcLPFESSYIcR.[C]	S1(Hex(1)Pent(2)); C2(Carbamidomethyl); C8(Carbamidomethyl); C13(Carbamidomethyl); N15(Deamidated); C19(Carbamidomethyl); C28(Carbamidomethyl)	1	1	Q01705	Q01705	Neurogenic locus notch homolog protein 1 OS=Mus musculus OX=10090 GN=Notch1 PE=1 SV=3	0	4	4	1	0	1	1	1	941.129	3761.49	3761.47	7.33766	0.00690009	0	0	256874	HCD (High Energy Collision Dissociation)	MS2	0	100	15.4484	5948	5948	5938	FP021821_9.raw	0/0		7.59798	693.187	693.187	0	2.52358e-08	8.84984e-10	0	0
FALSE	Medium	PMI-Byonic	PMI-Byonic (A2)	A	2	Unambiguous	SCQQADPCASNPCANGGQCLPFESSYICRCPPGFHGPTCRQDVNECSQNPGLCR	[K].ScQQADPcASNPcAnGGQcLPFESsYIcRcPPGFHGPTcRQDVNEcSQNPGLcR.[H]	C2(Carbamidomethyl); C8(Carbamidomethyl); C13(Carbamidomethyl); N15(Oxidation); C19(Carbamidomethyl); S25(Hex(1)Pent(1)); C28(Carbamidomethyl); C30(Carbamidomethyl); C39(Carbamidomethyl); C46(Carbamidomethyl); C53(Carbamidomethyl)	1	1	Q01705	Q01705	Neurogenic locus notch homolog protein 1 OS=Mus musculus OX=10090 GN=Notch1 PE=1 SV=3	2	5	5	1	0	1	1	1	1315.54	6573.69	6568.67	764.725	1.00464	0	0	1.20219e+06	HCD (High Energy Collision Dissociation)	MS2	30.9373	100	14.1924	5408	5408	5399	FP021821_9.raw	0/0		0.165803	83.8907	83.8907	0	0.682649	0.0146418	0	0
FALSE	High	PMI-Byonic	PMI-Byonic (A2)	A	2	Unambiguous	SCQQADPCASNPCANGGQCLPFESSYICR	[K].ScQQADPcAsNPcAnGGQcLPFESSYIcR.[C]	C2(Carbamidomethyl); C8(Carbamidomethyl); S10(Hex(1)Pent(2)); C13(Carbamidomethyl); N15(Deamidated); C19(Carbamidomethyl); C28(Carbamidomethyl)	1	1	Q01705	Q01705	Neurogenic locus notch homolog protein 1 OS=Mus musculus OX=10090 GN=Notch1 PE=1 SV=3	0	3	3	1	0	1	1	1	1255.17	3763.5	3761.47	540.753	0.678007	0	0	926697	HCD (High Energy Collision Dissociation)	MS2	61.5362	100	15.4213	5936	5936	5927	FP021821_9.raw	0/0		10.0291	747.671	747.671	2.4	9.35107e-11	8.71798e-12	0	0
FALSE	High	PMI-Byonic	PMI-Byonic (A2)	A	2	Unambiguous	SCQQADPCASNPCANGGQCLPFESSYICR	[K].ScQQADPcASNPcANGGQcLPFEsSYIcR.[C]	C2(Carbamidomethyl); C8(Carbamidomethyl); C13(Carbamidomethyl); C19(Carbamidomethyl); S24(Hex(1)Pent(2)); C28(Carbamidomethyl)	1	1	Q01705	Q01705	Neurogenic locus notch homolog protein 1 OS=Mus musculus OX=10090 GN=Notch1 PE=1 SV=3	0	4	4	1	0	1	1	1	940.882	3760.5	3760.48	6.27027	0.00589481	0	0	457407	HCD (High Energy Collision Dissociation)	MS2	0	100	14.5173	5546	5546	5542	FP021821_9.raw	0/0		12.0457	851.715	851.715	1.2	9.00063e-13	9.50196e-14	0	0
FALSE	High	PMI-Byonic	PMI-Byonic (A2)	A	2	Unambiguous	SCQQADPCASNPCANGGQCLPFESSYICR	[K].ScQQADPcAsNPcAnGGQcLPFESSYIcR.[C]	C2(Carbamidomethyl); C8(Carbamidomethyl); S10(Hex(1)Pent(2)); C13(Carbamidomethyl); N15(Deamidated); C19(Carbamidomethyl); C28(Carbamidomethyl)	1	1	Q01705	Q01705	Neurogenic locus notch homolog protein 1 OS=Mus musculus OX=10090 GN=Notch1 PE=1 SV=3	0	3	3	1	0	1	1	1	1255.5	3764.49	3761.47	803.426	1.00735	0	0	1.65073e+06	HCD (High Energy Collision Dissociation)	MS2	4.34906	100	15.2885	5878	5878	5872	FP021821_9.raw	0/0		12.0291	813.307	813.307	1.6671	9.35124e-13	1.09591e-13	0	0
FALSE	High	PMI-Byonic	PMI-Byonic (A2)	A	2	Ambiguous	SCQQADPCASNPCANGGQCLPFESSYICR	[K].ScQQADPcASNPcANGGQcLPFEsSYIcR.[C]	C2(Carbamidomethyl); C8(Carbamidomethyl); C13(Carbamidomethyl); C19(Carbamidomethyl); S24(Hex(1)Pent(2)); C28(Carbamidomethyl)	1	1	Q01705	Q01705	Neurogenic locus notch homolog protein 1 OS=Mus musculus OX=10090 GN=Notch1 PE=1 SV=3	0	2	2	1	0	1	1	1	1880.75	3760.49	3760.48	3.58313	0.00673715	0	0	312540	HCD (High Energy Collision Dissociation)	MS2	6.68631	100	14.6241	5592	5592	5586	FP021821_9.raw	0/0		30.0057	1100.79	1100.79	1.2	9.86859e-31	9.86857e-31	0	0
FALSE	High	PMI-Byonic	PMI-Byonic (A2)	A	2	Unambiguous	SCQQADPCASNPCANGGQCLPFESSYICR	[K].ScQQADPcAsNPcAnGGQcLPFESSYIcR.[C]	C2(Carbamidomethyl); C8(Carbamidomethyl); S10(Hex(1)Pent(2)); C13(Carbamidomethyl); N15(Deamidated); C19(Carbamidomethyl); C28(Carbamidomethyl)	1	1	Q01705	Q01705	Neurogenic locus notch homolog protein 1 OS=Mus musculus OX=10090 GN=Notch1 PE=1 SV=3	0	4	4	1	0	1	1	1	941.129	3761.49	3761.47	7.40256	0.00696112	0	0	2465528	HCD (High Energy Collision Dissociation)	MS2	0	86.2886	14.9215	5720	5720	5718	FP021821_9.raw	0/0		11.598	873.012	873.012	2.4	2.52357e-12	2.18797e-13	0	0
FALSE	Medium	PMI-Byonic	PMI-Byonic (A2)	A	2	Ambiguous	SCQQADPCASNPCANGGQCLPFESSYICRCPPGFHGPTCRQDVNECSQNPGLCR	[K].ScQQADPcASNPcANGGQcLPFEssYIcRcPPGFhGPTcRQdVNEcSQNPGLcR.[H]	C2(Carbamidomethyl); C8(Carbamidomethyl); C13(Carbamidomethyl); C19(Carbamidomethyl); S24(HexNAc(1)Hex(1)Fuc(1)NeuAc(1)); S25(Hex(1)Pent(2)); C28(Carbamidomethyl); C30(Carbamidomethyl); H35(Oxidation); C39(Carbamidomethyl); D42(Oxidation); C46(Carbamidomethyl); C53(Carbamidomethyl)	1	1	Q01705	Q01705	Neurogenic locus notch homolog protein 1 OS=Mus musculus OX=10090 GN=Notch1 PE=1 SV=3	2	2	2		0	2	2	2	1880.75	3760.49	7518.99	-499867	-1879.25	0	0	312540	HCD (High Energy Collision Dissociation)	MS2	6.68631	100	14.6241	5592	5592	5586	FP021821_9.raw	0/0		0.00273112	141.347	141.347	0	0.993731	0.039307	0	0
FALSE	High	PMI-Byonic	PMI-Byonic (A2)	A	2	Unambiguous	SCQQADPCASNPCANGGQCLPFESSYICR	[K].ScQQADPcASNPcANGGQcLPFEsSYIcR.[C]	C2(Carbamidomethyl); C8(Carbamidomethyl); C13(Carbamidomethyl); C19(Carbamidomethyl); S24(Hex(1)Pent(2)); C28(Carbamidomethyl)	1	1	Q01705	Q01705	Neurogenic locus notch homolog protein 1 OS=Mus musculus OX=10090 GN=Notch1 PE=1 SV=3	0	4	4	1	0	1	1	1	940.882	3760.51	3760.48	6.98442	0.0065662	0	0	8481932	HCD (High Energy Collision Dissociation)	MS2	0	17.9775	14.6402	5599	5599	5597	FP021821_9.raw	0/0		13.5986	985.034	985.034	1.2	2.51996e-14	2.0371e-15	0	0
FALSE	High	PMI-Byonic	PMI-Byonic (A2)	A	2	Unambiguous	SCQQADPCASNPCANGGQCLPFESSYICR	[K].ScQQADPcAsNPcANGGQcLPFESSYIcR.[C]	C2(Carbamidomethyl); C8(Carbamidomethyl); S10(Hex(1)Pent(1)); C13(Carbamidomethyl); C19(Carbamidomethyl); C28(Carbamidomethyl)	1	1	Q01705	Q01705	Neurogenic locus notch homolog protein 1 OS=Mus musculus OX=10090 GN=Notch1 PE=1 SV=3	0	3	3	1	0	1	1	1	1210.49	3629.46	3628.44	281.352	0.34029	0	0	634799	HCD (High Energy Collision Dissociation)	MS2	19.4744	100	14.679	5616	5616	5608	FP021821_9.raw	0/0		12.6437	850.467	850.467	2.4	2.27125e-13	1.32792e-14	0	0
FALSE	High	PMI-Byonic	PMI-Byonic (A2)	A	2	Unambiguous	SCQQADPCASNPCANGGQCLPFESSYICR	[K].ScQQADPcAsNPcANGGQcLPFESSYIcR.[C]	C2(Carbamidomethyl); C8(Carbamidomethyl); S10(Hex(1)); C13(Carbamidomethyl); C19(Carbamidomethyl); C28(Carbamidomethyl)	1	1	Q01705	Q01705	Neurogenic locus notch homolog protein 1 OS=Mus musculus OX=10090 GN=Notch1 PE=1 SV=3	0	3	3	1	0	1	1	1	1166.48	3497.41	3496.4	291.076	0.339239	0	0	842861	HCD (High Energy Collision Dissociation)	MS2	3.69286	100	14.7048	5627	5627	5619	FP021821_9.raw	0/0		13.4775	853.223	853.223	3.6	3.33073e-14	3.76318e-15	0	0
FALSE	High	PMI-Byonic	PMI-Byonic (A2)	A	2	Unambiguous	SCQQADPCASNPCANGGQCLPFESSYICR	[K].ScQQADPcASNPcANGGQcLPFEsSYIcR.[C]	C2(Carbamidomethyl); C8(Carbamidomethyl); C13(Carbamidomethyl); C19(Carbamidomethyl); S24(Hex(1)Pent(2)); C28(Carbamidomethyl)	1	1	Q01705	Q01705	Neurogenic locus notch homolog protein 1 OS=Mus musculus OX=10090 GN=Notch1 PE=1 SV=3	0	3	3	1	0	1	1	1	1254.17	3760.5	3760.48	6.06285	0.00759974	0	0	4.1955e+06	HCD (High Energy Collision Dissociation)	MS2	0.514515	44.6624	14.767	5653	5653	5652	FP021821_9.raw	0/0		30.0057	1112.01	1112.01	1.2	9.86859e-31	9.86857e-31	0	0
FALSE	High	PMI-Byonic	PMI-Byonic (A2)	A	2	Unambiguous	SCQQADPCASNPCANGGQCLPFESSYICR	[K].ScQQADPcASNPcANGGQcLPFEsSYIcR.[C]	C2(Carbamidomethyl); C8(Carbamidomethyl); C13(Carbamidomethyl); C19(Carbamidomethyl); S24(Hex(1)Pent(2)); C28(Carbamidomethyl)	1	1	Q01705	Q01705	Neurogenic locus notch homolog protein 1 OS=Mus musculus OX=10090 GN=Notch1 PE=1 SV=3	0	4	4	1	0	1	1	1	940.881	3760.5	3760.48	5.68597	0.00534549	0	0	2250693	HCD (High Energy Collision Dissociation)	MS2	0	54.7321	14.7684	5654	5654	5652	FP021821_9.raw	0/0		12.0457	890.738	890.738	1.2	9.00063e-13	9.98115e-14	0	0
FALSE	High	PMI-Byonic	PMI-Byonic (A2)	A	2	Unambiguous	SCQQADPCASNPCANGGQCLPFESSYICR	[K].ScQQADPcAsNPcANGGQcLPFESSYIcR.[C]	C2(Carbamidomethyl); C8(Carbamidomethyl); S10(Hex(1)Pent(2)); C13(Carbamidomethyl); C19(Carbamidomethyl); C28(Carbamidomethyl)	1	1	Q01705	Q01705	Neurogenic locus notch homolog protein 1 OS=Mus musculus OX=10090 GN=Notch1 PE=1 SV=3	0	3	3	1	0	1	1	1	1255.5	3764.49	3760.48	1066.38	1.3367	0	0	572421	HCD (High Energy Collision Dissociation)	MS2	10.3469	100	15.5454	5990	5990	5982	FP021821_9.raw	0/0		5.59951	464.327	464.327	2.4	2.5147e-06	1.01778e-07	0	0
FALSE	High	PMI-Byonic	PMI-Byonic (A2)	A	2	Unambiguous	SCQQADPCASNPCANGGQCLPFESSYICR	[K].ScQQADPcASNPcANGGQcLPFEsSYIcR.[C]	C2(Carbamidomethyl); C8(Carbamidomethyl); C13(Carbamidomethyl); C19(Carbamidomethyl); S24(Hex(1)Pent(2)); C28(Carbamidomethyl)	1	1	Q01705	Q01705	Neurogenic locus notch homolog protein 1 OS=Mus musculus OX=10090 GN=Notch1 PE=1 SV=3	0	3	3	1	0	1	1	1	1254.17	3760.51	3760.48	7.03669	0.00882045	0	0	15847399	HCD (High Energy Collision Dissociation)	MS2	0	17.431	14.639	5598	5598	5597	FP021821_9.raw	0/0		30.0057	1143.91	1143.91	1.2	9.86859e-31	9.86857e-31	0	0
FALSE	High	PMI-Byonic	PMI-Byonic (A2)	A	2	Unambiguous	SCQQADPCASNPCANGGQCLPFESSYICR	[K].ScQQADPcAsNPcANGGqcLPFESSYIcR.[C]	C2(Carbamidomethyl); C8(Carbamidomethyl); S10(Hex(1)Pent(2)); C13(Carbamidomethyl); Q18(Deamidated); C19(Carbamidomethyl); C28(Carbamidomethyl)	1	1	Q01705	Q01705	Neurogenic locus notch homolog protein 1 OS=Mus musculus OX=10090 GN=Notch1 PE=1 SV=3	0	4	4	1	0	1	1	1	941.376	3762.48	3761.47	270.336	0.254215	0	0	657853	HCD (High Energy Collision Dissociation)	MS2	4.63852	100	15.3229	5893	5893	5883	FP021821_9.raw	0/0		10.0457	787.205	787.205	0	9.00028e-11	7.01141e-12	0	0
FALSE	High	PMI-Byonic	PMI-Byonic (A2)	A	2	Unambiguous	SCQQADPCASNPCANGGQCLPFESSYICR	[K].ScQQADPcAsNPcAnGGQcLPFESSYIcR.[C]	C2(Carbamidomethyl); C8(Carbamidomethyl); S10(Hex(1)Pent(2)); C13(Carbamidomethyl); N15(Deamidated); C19(Carbamidomethyl); C28(Carbamidomethyl)	1	1	Q01705	Q01705	Neurogenic locus notch homolog protein 1 OS=Mus musculus OX=10090 GN=Notch1 PE=1 SV=3	0	4	4	1	0	1	1	1	941.126	3761.48	3761.47	4.48181	0.00421454	0	0	884736	HCD (High Energy Collision Dissociation)	MS2	1.08042	100	15.1798	5831	5831	5828	FP021821_9.raw	0/0		11.598	889.308	889.308	10.3806	2.52357e-12	2.31391e-13	0	0
FALSE	High	PMI-Byonic	PMI-Byonic (A2)	A	2	Unambiguous	CPPGFHGPTCR	[R].cPPGFHGPTcR.[Q]	C1(Carbamidomethyl); C10(Carbamidomethyl)	1	1	Q01705	Q01705	Neurogenic locus notch homolog protein 1 OS=Mus musculus OX=10090 GN=Notch1 PE=1 SV=3	0	2	2	1	0	1	1	1	643.284	1285.56	1285.56	3.39663	0.00218328	0	0	550664	HCD (High Energy Collision Dissociation)	MS2	0	100	8.00424	2708	2708	2705	FP021821_9.raw	0/0		10.0329	689.552	597.307	597.307	9.26977e-11	7.35691e-12	0	0
FALSE	High	PMI-Byonic	PMI-Byonic (A2)	A	2	Unambiguous	CPPGFHGPTCR	[R].cPPGFHGPTcR.[Q]	C1(Carbamidomethyl); C10(Carbamidomethyl)	1	1	Q01705	Q01705	Neurogenic locus notch homolog protein 1 OS=Mus musculus OX=10090 GN=Notch1 PE=1 SV=3	0	2	2	1	0	1	1	1	643.282	1285.56	1285.56	0.642924	0.000413258	0	0	736998	HCD (High Energy Collision Dissociation)	MS2	5.72358	100	7.75951	2603	2603	2599	FP021821_9.raw	0/0		11.6629	763.364	633.883	633.883	2.17308e-12	1.59936e-13	0	0
FALSE	High	PMI-Byonic	PMI-Byonic (A2)	A	2	Unambiguous	CPPGFHGPTCR	[R].cPPGFhGPTcR.[Q]	C1(Carbamidomethyl); H6(Oxidation); C10(Carbamidomethyl)	1	1	Q01705	Q01705	Neurogenic locus notch homolog protein 1 OS=Mus musculus OX=10090 GN=Notch1 PE=1 SV=3	0	3	3	1	0	1	1	1	434.522	1301.55	1301.55	1.03795	0.000450317	0	0	357246	HCD (High Energy Collision Dissociation)	MS2	6.81265	100	7.86433	2648	2648	2644	FP021821_9.raw	0/0		0.223823	15.071	15.071	15.071	0.597278	0.00961009	0	0
FALSE	High	PMI-Byonic	PMI-Byonic (A2)	A	2	Unambiguous	CPPGFHGPTCRQDVNECSQNPGLCR	[R].cPPGFHGPTcRQDVNEcSQNPGLcR.[H]	C1(Carbamidomethyl); C10(Carbamidomethyl); C17(Carbamidomethyl); C24(Carbamidomethyl)	1	1	Q01705	Q01705	Neurogenic locus notch homolog protein 1 OS=Mus musculus OX=10090 GN=Notch1 PE=1 SV=3	1	3	3	1	0	1	1	1	981.761	2943.27	2943.25	5.76398	0.00565494	0	0	229661	HCD (High Energy Collision Dissociation)	MS2	10.3708	100	10.6354	3844	3844	3837	FP021821_9.raw	0/0		8.87997	691.708	691.708	691.708	1.31836e-09	6.21372e-11	0	0
FALSE	High	PMI-Byonic	PMI-Byonic (A2)	A	2	Unambiguous	CPPGFHGPTCR	[R].cPPGFHGPTcR.[Q]	C1(Carbamidomethyl); C10(Carbamidomethyl)	1	1	Q01705	Q01705	Neurogenic locus notch homolog protein 1 OS=Mus musculus OX=10090 GN=Notch1 PE=1 SV=3	0	3	3	1	0	1	1	1	429.191	1285.56	1285.56	2.12801	0.000911892	0	0	19067606	HCD (High Energy Collision Dissociation)	MS2	0.412489	8.75236	7.87918	2654	2654	2653	FP021821_9.raw	0/0		12.2202	773.544	735.912	735.912	6.0227e-13	6.3583e-14	0	0
FALSE	High	PMI-Byonic	PMI-Byonic (A2)	A	2	Unambiguous	CPPGFHGPTCR	[R].cPPGFHGPTcR.[Q]	C1(Carbamidomethyl); C10(Carbamidomethyl)	1	1	Q01705	Q01705	Neurogenic locus notch homolog protein 1 OS=Mus musculus OX=10090 GN=Notch1 PE=1 SV=3	0	2	2	1	0	1	1	1	643.283	1285.56	1285.56	1.1177	0.000718433	0	0	646547	HCD (High Energy Collision Dissociation)	MS2	0	100	7.88349	2656	2656	2653	FP021821_9.raw	0/0		11.6629	759.25	652.907	652.907	2.17308e-12	1.71246e-13	0	0
FALSE	High	PMI-Byonic	PMI-Byonic (A2)	A	2	Unambiguous	CPPGFHGPTCR	[R].cPPGFHGPTcR.[Q]	C1(Carbamidomethyl); C10(Carbamidomethyl)	1	1	Q01705	Q01705	Neurogenic locus notch homolog protein 1 OS=Mus musculus OX=10090 GN=Notch1 PE=1 SV=3	0	3	3	1	0	1	1	1	429.192	1285.56	1285.56	2.84017	0.00121707	0	0	12807767	HCD (High Energy Collision Dissociation)	MS2	0.319497	11.4502	7.99992	2706	2706	2705	FP021821_9.raw	0/0		11.5902	742.726	686.237	686.237	2.56937e-12	2.44098e-13	0	0
FALSE	High	PMI-Byonic	PMI-Byonic (A2)	A	2	Unambiguous	CPPGFHGPTCRQDVNECSQNPGLCR	[R].cPPGFHGPTcRQDVNEcSQNPGLcR.[H]	C1(Carbamidomethyl); C10(Carbamidomethyl); C17(Carbamidomethyl); C24(Carbamidomethyl)	1	1	Q01705	Q01705	Neurogenic locus notch homolog protein 1 OS=Mus musculus OX=10090 GN=Notch1 PE=1 SV=3	1	4	4	1	0	1	1	1	736.571	2943.26	2943.25	4.22485	0.00310869	0	0	10852144	HCD (High Energy Collision Dissociation)	MS2	0.455118	21.4634	10.5712	3816	3816	3815	FP021821_9.raw	0/0		11.8072	792.121	792.121	792.121	1.55876e-12	1.4044e-13	0	0
FALSE	High	PMI-Byonic	PMI-Byonic (A2)	A	2	Unambiguous	CPPGFHGPTCRQDVNECSQNPGLCR	[R].cPPGFHGPTcRQDVNEcSQNPGLcR.[H]	C1(Carbamidomethyl); C10(Carbamidomethyl); C17(Carbamidomethyl); C24(Carbamidomethyl)	1	1	Q01705	Q01705	Neurogenic locus notch homolog protein 1 OS=Mus musculus OX=10090 GN=Notch1 PE=1 SV=3	1	3	3	1	0	1	1	1	981.759	2943.26	2943.25	4.14647	0.00406803	0	0	219580	HCD (High Energy Collision Dissociation)	MS2	0	100	10.1242	3621	3621	3617	FP021821_9.raw	0/0		9.48542	756.719	756.719	756.719	3.27021e-10	1.83496e-11	0	0
FALSE	High	PMI-Byonic	PMI-Byonic (A2)	A	2	Unambiguous	CPPGFHGPTCR	[R].cPPGFHGPTcR.[Q]	C1(Carbamidomethyl); C10(Carbamidomethyl)	1	1	Q01705	Q01705	Neurogenic locus notch homolog protein 1 OS=Mus musculus OX=10090 GN=Notch1 PE=1 SV=3	0	3	3	1	0	1	1	1	429.191	1285.56	1285.56	2.48409	0.00106448	0	0	7432027	HCD (High Energy Collision Dissociation)	MS2	1.71234	20.7744	8.12249	2758	2758	2757	FP021821_9.raw	0/0		11.5902	736.389	672.679	672.679	2.56937e-12	2.56667e-13	0	0
FALSE	High	PMI-Byonic	PMI-Byonic (A2)	A	2	Unambiguous	CPPGFHGPTCRQDVNECSQNPGLCR	[R].cPPGFHGPTcRQDVNEcSQNPGLcR.[H]	C1(Carbamidomethyl); C10(Carbamidomethyl); C17(Carbamidomethyl); C24(Carbamidomethyl)	1	1	Q01705	Q01705	Neurogenic locus notch homolog protein 1 OS=Mus musculus OX=10090 GN=Notch1 PE=1 SV=3	1	3	3	1	0	1	1	1	981.76	2943.27	2943.25	5.26628	0.00516666	0	0	524886	HCD (High Energy Collision Dissociation)	MS2	0	100	10.5099	3790	3790	3782	FP021821_9.raw	0/0		11.25	761.699	761.699	761.699	5.62378e-12	5.13654e-13	0	0
FALSE	High	PMI-Byonic	PMI-Byonic (A2)	A	2	Unambiguous	CPPGFHGPTCRQDVNECSQNPGLCR	[R].cPPGFHGPTcRQDVNEcSQNPGLcR.[H]	C1(Carbamidomethyl); C10(Carbamidomethyl); C17(Carbamidomethyl); C24(Carbamidomethyl)	1	1	Q01705	Q01705	Neurogenic locus notch homolog protein 1 OS=Mus musculus OX=10090 GN=Notch1 PE=1 SV=3	1	4	4	1	0	1	1	1	736.571	2943.26	2943.25	4.55664	0.00335284	0	0	7115128	HCD (High Energy Collision Dissociation)	MS2	0.521438	37.708	10.6976	3871	3871	3870	FP021821_9.raw	0/0		10.8072	700.831	700.831	700.831	1.55879e-11	1.22338e-12	0	0
FALSE	High	PMI-Byonic	PMI-Byonic (A2)	A	2	Unambiguous	CPPGFHGPTCR	[R].cPPGFHGPTcR.[Q]	C1(Carbamidomethyl); C10(Carbamidomethyl)	1	1	Q01705	Q01705	Neurogenic locus notch homolog protein 1 OS=Mus musculus OX=10090 GN=Notch1 PE=1 SV=3	0	2	2	1	0	1	1	1	643.284	1285.56	1285.56	3.20672	0.00206121	0	0	210189	HCD (High Energy Collision Dissociation)	MS2	0	100	8.12679	2760	2760	2757	FP021821_9.raw	0/0		10.0329	666.317	597.761	597.761	9.26977e-11	7.69965e-12	0	0
FALSE	High	PMI-Byonic	PMI-Byonic (A2)	A	2	Unambiguous	CPPGFHGPTCR	[R].cPPGFHGPTcR.[Q]	C1(Carbamidomethyl); C10(Carbamidomethyl)	1	1	Q01705	Q01705	Neurogenic locus notch homolog protein 1 OS=Mus musculus OX=10090 GN=Notch1 PE=1 SV=3	0	3	3	1	0	1	1	1	429.192	1285.56	1285.56	2.84017	0.00121707	0	0	3.39975e+06	HCD (High Energy Collision Dissociation)	MS2	2.41331	30.4568	8.27795	2825	2825	2822	FP021821_9.raw	0/0		11.5902	703.871	664.794	664.794	2.56937e-12	2.69101e-13	0	0
FALSE	High	PMI-Byonic	PMI-Byonic (A2)	A	2	Unambiguous	CPPGFHGPTCRQDVNECSQNPGLCR	[R].cPPGFHGPTcRQDVNEcSQNPGLcR.[H]	C1(Carbamidomethyl); C10(Carbamidomethyl); C17(Carbamidomethyl); C24(Carbamidomethyl)	1	1	Q01705	Q01705	Neurogenic locus notch homolog protein 1 OS=Mus musculus OX=10090 GN=Notch1 PE=1 SV=3	1	4	4	1	0	1	1	1	736.573	2943.27	2943.25	6.21563	0.00457354	0	0	19732222	HCD (High Energy Collision Dissociation)	MS2	0.141705	11.8583	10.4457	3761	3761	3760	FP021821_9.raw	0/0		12.8071	805.386	805.386	805.386	1.55909e-13	8.95994e-15	0	0
FALSE	High	PMI-Byonic	PMI-Byonic (A2)	A	2	Unambiguous	CPPGFHGPTCR	[R].cPPGFHGPTcR.[Q]	C1(Carbamidomethyl); C10(Carbamidomethyl)	1	1	Q01705	Q01705	Neurogenic locus notch homolog protein 1 OS=Mus musculus OX=10090 GN=Notch1 PE=1 SV=3	0	2	2	1	0	1	1	1	643.284	1285.56	1285.56	3.20672	0.00206121	0	0	111425	HCD (High Energy Collision Dissociation)	MS2	0	100	8.3939	2875	2875	2866	FP021821_9.raw	0/0		5.0785	516.708	454.308	454.308	8.34635e-06	2.94444e-07	0	0
FALSE	Medium	PMI-Byonic	PMI-Byonic (A2)	A	2	Unambiguous	CPPGFHGPTCRQDVNECSQNPGLCR	[R].cPPGFHGPTcRQDVnEcSQNPGLcR.[H]	C1(Carbamidomethyl); C10(Carbamidomethyl); N15(Oxidation); C17(Carbamidomethyl); C24(Carbamidomethyl)	1	1	Q01705	Q01705	Neurogenic locus notch homolog protein 1 OS=Mus musculus OX=10090 GN=Notch1 PE=1 SV=3	1	4	4	1	0	1	1	1	740.566	2959.24	2959.25	-0.432222	-0.000319763	0	0	314883	HCD (High Energy Collision Dissociation)	MS2	17.9312	100	10.3862	3736	3736	3727	FP021821_9.raw	0/0		0.0450236	29.276	29.276	8.42608	0.901522	0.0283872	0	0
FALSE	High	PMI-Byonic	PMI-Byonic (A2)	A	2	Unambiguous	CPPGFHGPTCRQDVNECSQNPGLCR	[R].cPPGFHGPTcRQDVNEcSQNPGLcR.[H]	C1(Carbamidomethyl); C10(Carbamidomethyl); C17(Carbamidomethyl); C24(Carbamidomethyl)	1	1	Q01705	Q01705	Neurogenic locus notch homolog protein 1 OS=Mus musculus OX=10090 GN=Notch1 PE=1 SV=3	1	3	3	1	0	1	1	1	981.759	2943.26	2943.25	4.20868	0.00412906	0	0	876851	HCD (High Energy Collision Dissociation)	MS2	2.10945	100	10.3695	3728	3728	3727	FP021821_9.raw	0/0		13.2502	885.526	885.526	885.526	5.6206e-14	5.52303e-15	0	0
FALSE	High	PMI-Byonic	PMI-Byonic (A2)	A	2	Unambiguous	CPPGFHGPTCRQDVNECSQNPGLCR	[R].cPPGFHGPTcRQDVNEcSQNPGLcR.[H]	C1(Carbamidomethyl); C10(Carbamidomethyl); C17(Carbamidomethyl); C24(Carbamidomethyl)	1	1	Q01705	Q01705	Neurogenic locus notch homolog protein 1 OS=Mus musculus OX=10090 GN=Notch1 PE=1 SV=3	1	4	4	1	0	1	1	1	736.575	2943.28	2943.25	9.28475	0.00683184	0	0	41732456	HCD (High Energy Collision Dissociation)	MS2	19.4825	5.12915	10.3352	3714	3714	3705	FP021821_9.raw	0/0		10.3594	723.066	723.066	723.066	4.37069e-11	3.51578e-12	0	0
FALSE	High	PMI-Byonic	PMI-Byonic (A2)	A	2	Unambiguous	CPPGFHGPTCRQDVNECSQNPGLCR	[R].cPPGFHGPTcRQDVnEcSQNPGLcR.[H]	C1(Carbamidomethyl); C10(Carbamidomethyl); N15(Oxidation); C17(Carbamidomethyl); C24(Carbamidomethyl)	1	1	Q01705	Q01705	Neurogenic locus notch homolog protein 1 OS=Mus musculus OX=10090 GN=Notch1 PE=1 SV=3	1	4	4	1	0	1	1	1	740.57	2959.26	2959.25	4.51784	0.00334235	0	0	367763	HCD (High Energy Collision Dissociation)	MS2	0	100	10.2494	3676	3676	3672	FP021821_9.raw	0/0		2.0962	313.67	313.67	39.1207	0.00801316	0.000208085	0	0
FALSE	High	PMI-Byonic	PMI-Byonic (A2)	A	2	Unambiguous	CPPGFHGPTCRQDVNECSQNPGLCR	[R].cPPGFHGPTcRQDVNEcSQNPGLcR.[H]	C1(Carbamidomethyl); C10(Carbamidomethyl); C17(Carbamidomethyl); C24(Carbamidomethyl)	1	1	Q01705	Q01705	Neurogenic locus notch homolog protein 1 OS=Mus musculus OX=10090 GN=Notch1 PE=1 SV=3	1	3	3	1	0	1	1	1	981.758	2943.26	2943.25	3.21329	0.0031525	0	0	1.94777e+06	HCD (High Energy Collision Dissociation)	MS2	1.05879	100	10.2439	3673	3673	3672	FP021821_9.raw	0/0		15.2614	975.046	975.046	975.046	5.47817e-16	3.78737e-17	0	0
FALSE	High	PMI-Byonic	PMI-Byonic (A2)	A	2	Unambiguous	CPPGFHGPTCRQDVNECSQNPGLCR	[R].cPPGFHGPTcRQDVNEcSQNPGLcR.[H]	C1(Carbamidomethyl); C10(Carbamidomethyl); C17(Carbamidomethyl); C24(Carbamidomethyl)	1	1	Q01705	Q01705	Neurogenic locus notch homolog protein 1 OS=Mus musculus OX=10090 GN=Notch1 PE=1 SV=3	1	4	4	1	0	1	1	1	736.576	2943.28	2943.25	11.1926	0.00823565	0	0	47513948	HCD (High Energy Collision Dissociation)	MS2	19.6841	4.64127	10.2077	3658	3658	3650	FP021821_9.raw	0/0		11.3594	757.842	757.842	757.842	4.3707e-12	4.88103e-13	0	0
FALSE	High	PMI-Byonic	PMI-Byonic (A2)	A	2	Unambiguous	CPPGFHGPTCRQDVNECSQNPGLCR	[R].cPPGFHGPTcRQDVNEcSQNPGLcR.[H]	C1(Carbamidomethyl); C10(Carbamidomethyl); C17(Carbamidomethyl); C24(Carbamidomethyl)	1	1	Q01705	Q01705	Neurogenic locus notch homolog protein 1 OS=Mus musculus OX=10090 GN=Notch1 PE=1 SV=3	1	4	4	1	0	1	1	1	736.572	2943.26	2943.25	4.80549	0.00353594	0	0	623227	HCD (High Energy Collision Dissociation)	MS2	1.63557	100	10.0732	3599	3599	3595	FP021821_9.raw	0/0		10.8072	725.292	725.292	725.292	1.55879e-11	1.15656e-12	0	0
FALSE	High	PMI-Byonic	PMI-Byonic (A2)	A	2	Unambiguous	CPPGFHGPTCR	[R].cPPGFHGPTcR.[Q]	C1(Carbamidomethyl); C10(Carbamidomethyl)	1	1	Q01705	Q01705	Neurogenic locus notch homolog protein 1 OS=Mus musculus OX=10090 GN=Notch1 PE=1 SV=3	0	2	2	1	0	1	1	1	643.283	1285.56	1285.56	2.16221	0.00138982	0	0	131068	HCD (High Energy Collision Dissociation)	MS2	0	100	8.26574	2820	2820	2812	FP021821_9.raw	0/0		4.92872	547.755	468.225	468.225	1.17836e-05	3.44691e-07	0	0
FALSE	High	PMI-Byonic	PMI-Byonic (A2)	A	2	Unambiguous	CPPGFHGPTCR	[R].cPPGFHGPTcR.[Q]	C1(Carbamidomethyl); C10(Carbamidomethyl)	1	1	Q01705	Q01705	Neurogenic locus notch homolog protein 1 OS=Mus musculus OX=10090 GN=Notch1 PE=1 SV=3	0	3	3	1	0	1	1	1	429.191	1285.56	1285.56	1.55828	0.000667751	0	0	14976021	HCD (High Energy Collision Dissociation)	MS2	0.377188	12.8282	7.7544	2600	2600	2599	FP021821_9.raw	0/0		11.2202	741.742	702.929	702.929	6.02325e-12	5.67935e-13	0	0
FALSE	High	PMI-Byonic	PMI-Byonic (A2)	A	2	Unambiguous	CPPGFHGPTCRQDVNECSQNPGLCR	[R].cPPGFHGPTcRQDVNEcSQnPGLcR.[H]	C1(Carbamidomethyl); C10(Carbamidomethyl); C17(Carbamidomethyl); N20(Oxidation); C24(Carbamidomethyl)	1	1	Q01705	Q01705	Neurogenic locus notch homolog protein 1 OS=Mus musculus OX=10090 GN=Notch1 PE=1 SV=3	1	4	4	1	0	1	1	1	741.071	2961.26	2959.25	681.768	0.50438	0	0	371066	HCD (High Energy Collision Dissociation)	MS2	25.6679	100	10.1371	3627	3627	3617	FP021821_9.raw	0/0		2.15935	253.503	253.503	37.3513	0.00692874	0.000126981	0	0
FALSE	High	PMI-Byonic	PMI-Byonic (A2)	A	2	Unambiguous	CPPGFHGPTCRQDVNECSQNPGLCR	[R].cPPGFHGPTcRQDVNEcSQNPGLcR.[H]	C1(Carbamidomethyl); C10(Carbamidomethyl); C17(Carbamidomethyl); C24(Carbamidomethyl)	1	1	Q01705	Q01705	Neurogenic locus notch homolog protein 1 OS=Mus musculus OX=10090 GN=Notch1 PE=1 SV=3	1	4	4	1	0	1	1	1	736.571	2943.26	2943.25	4.05895	0.00298662	0	0	2.72411e+06	HCD (High Energy Collision Dissociation)	MS2	0	99.1284	10.8243	3926	3926	3925	FP021821_9.raw	0/0		11.8072	766.318	766.318	766.318	1.55876e-12	1.48498e-13	0	0
FALSE	High	PMI-Byonic	PMI-Byonic (A2)	A	2	Unambiguous	CPPGFHGPTCRQDVNECSQNPGLCR	[R].cPPGFHGPTcRQDVNEcSQNPGLcR.[H]	C1(Carbamidomethyl); C10(Carbamidomethyl); C17(Carbamidomethyl); C24(Carbamidomethyl)	1	1	Q01705	Q01705	Neurogenic locus notch homolog protein 1 OS=Mus musculus OX=10090 GN=Notch1 PE=1 SV=3	1	4	4	1	0	1	1	1	736.571	2943.26	2943.25	3.72715	0.00274248	0	0	855376	HCD (High Energy Collision Dissociation)	MS2	3.28138	100	11.2113	4094	4094	4090	FP021821_9.raw	0/0		10.8072	718.15	718.15	718.15	1.55879e-11	1.42015e-12	0	0
FALSE	High	PMI-Byonic	PMI-Byonic (A2)	A	2	Unambiguous	CPPGFHGPTCRQDVNECSQNPGLCR	[R].cPPGFHGPTcRQDVNEcSQNPGLcR.[H]	C1(Carbamidomethyl); C10(Carbamidomethyl); C17(Carbamidomethyl); C24(Carbamidomethyl)	1	1	Q01705	Q01705	Neurogenic locus notch homolog protein 1 OS=Mus musculus OX=10090 GN=Notch1 PE=1 SV=3	1	4	4	1	0	1	1	1	736.57	2943.26	2943.25	3.39535	0.00249834	0	0	412424	HCD (High Energy Collision Dissociation)	MS2	0	100	12.0377	4462	4462	4453	FP021821_9.raw	0/0		6.15948	436.009	436.009	436.009	6.92667e-07	3.95724e-08	0	0
FALSE	High	PMI-Byonic	PMI-Byonic (A2)	A	2	Unambiguous	CPPGFHGPTCRQDVNECSQNPGLCR	[R].cPPGFHGPTcRQDVNEcSQNPGLcR.[H]	C1(Carbamidomethyl); C10(Carbamidomethyl); C17(Carbamidomethyl); C24(Carbamidomethyl)	1	1	Q01705	Q01705	Neurogenic locus notch homolog protein 1 OS=Mus musculus OX=10090 GN=Notch1 PE=1 SV=3	1	4	4	1	0	1	1	1	736.571	2943.26	2943.25	3.56125	0.00262041	0	0	365789	HCD (High Energy Collision Dissociation)	MS2	0	100	11.4508	4201	4201	4200	FP021821_9.raw	0/0		8.80721	606.85	606.85	606.85	1.5588e-09	7.20497e-11	0	0
FALSE	High	PMI-Byonic	PMI-Byonic (A2)	A	2	Unambiguous	CPPGFHGPTCR	[R].cPPGFhGPTcR.[Q]	C1(Carbamidomethyl); H6(Oxidation); C10(Carbamidomethyl)	1	1	Q01705	Q01705	Neurogenic locus notch homolog protein 1 OS=Mus musculus OX=10090 GN=Notch1 PE=1 SV=3	0	3	3	1	0	1	1	1	434.522	1301.55	1301.55	-0.439213	-0.000190553	0	0	255165	HCD (High Energy Collision Dissociation)	MS2	45.0449	100	7.67492	2567	2567	2558	FP021821_9.raw	0/0		0.397522	41.9829	41.9829	41.9829	0.400385	0.00668634	0	0
FALSE	High	PMI-Byonic	PMI-Byonic (A2)	A	2	Ambiguous	CPPGFHGPTCR	[R].cPPGFHGPTcR.[Q]	C1(Carbamidomethyl); C10(Carbamidomethyl)	1	1	Q01705	Q01705	Neurogenic locus notch homolog protein 1 OS=Mus musculus OX=10090 GN=Notch1 PE=1 SV=3	0	3	3	0.9902	0	1	1	1	429.191	1285.56	1285.56	1.98558	0.000850857	0	0	155327	HCD (High Energy Collision Dissociation)	MS2	15.9353	100	7.51584	2498	2498	2494	FP021821_9.raw	0/0		9.22017	637.925	612.031	612.031	6.02323e-10	2.82724e-11	0	0
FALSE	High	PMI-Byonic	PMI-Byonic (A2)	A	2	Unambiguous	CPPGFHGPTCRQDVNECSQNPGLCR	[R].cPPGFHGPTcRQDVNEcSQNPGLcR.[H]	C1(Carbamidomethyl); C10(Carbamidomethyl); C17(Carbamidomethyl); C24(Carbamidomethyl)	1	1	Q01705	Q01705	Neurogenic locus notch homolog protein 1 OS=Mus musculus OX=10090 GN=Notch1 PE=1 SV=3	1	4	4	1	0	1	1	1	736.569	2943.26	2943.25	1.98521	0.00146075	0	0	566090	HCD (High Energy Collision Dissociation)	MS2	0	100	11.3314	4148	4148	4145	FP021821_9.raw	0/0		10.4372	724.507	724.507	724.507	3.65419e-11	2.61633e-12	0	0
FALSE	High	PMI-Byonic	PMI-Byonic (A2)	A	2	Unambiguous	CPPGFHGPTCRQDVNECSQNPGLCR	[R].cPPGFHGPTcRQDVNEcSQNPGLcR.[H]	C1(Carbamidomethyl); C10(Carbamidomethyl); C17(Carbamidomethyl); C24(Carbamidomethyl)	1	1	Q01705	Q01705	Neurogenic locus notch homolog protein 1 OS=Mus musculus OX=10090 GN=Notch1 PE=1 SV=3	1	4	4	1	0	1	1	1	736.572	2943.26	2943.25	4.80549	0.00353594	0	0	214626	HCD (High Energy Collision Dissociation)	MS2	0	100	12.2356	4550	4550	4541	FP021821_9.raw	0/0		6.15948	416.705	416.705	416.705	6.92667e-07	4.1328e-08	0	0
FALSE	Medium	PMI-Byonic	PMI-Byonic (A2)	A	2	Ambiguous	CPPGFHGPTCR	[R].cPPGFHGPTcr.[Q]	C1(Carbamidomethyl); C10(Carbamidomethyl); R11(Deamidated)	1	1	Q01705	Q01705	Neurogenic locus notch homolog protein 1 OS=Mus musculus OX=10090 GN=Notch1 PE=1 SV=3	0	3	3		0	2	2	2	429.191	1285.56	1286.54	-762.87	-0.327154	0	0	155327	HCD (High Energy Collision Dissociation)	MS2	15.9353	100	7.51584	2498	2498	2494	FP021821_9.raw	0/0		0.0906566	64.865	64.865	64.865	0.811603	0.0233735	0	0
FALSE	High	PMI-Byonic	PMI-Byonic (A2)	A	2	Unambiguous	CPPGFHGPTCRQDVNECSQNPGLCR	[R].cPPGFHGPTcRQDVNEcSQNPGLcR.[H]	C1(Carbamidomethyl); C10(Carbamidomethyl); C17(Carbamidomethyl); C24(Carbamidomethyl)	1	1	Q01705	Q01705	Neurogenic locus notch homolog protein 1 OS=Mus musculus OX=10090 GN=Notch1 PE=1 SV=3	1	4	4	1	0	1	1	1	736.573	2943.27	2943.25	6.13268	0.0045125	0	0	181389	HCD (High Energy Collision Dissociation)	MS2	16.1809	100	12.3669	4606	4606	4596	FP021821_9.raw	0/0		3.73534	306.478	306.478	306.478	0.000183933	3.93833e-06	0	0
FALSE	High	PMI-Byonic	PMI-Byonic (A2)	A	2	Unambiguous	CPPGFHGPTCRQDVNECSQNPGLCR	[R].cPPGFHGPTcRQDVNEcSQNPGLcR.[H]	C1(Carbamidomethyl); C10(Carbamidomethyl); C17(Carbamidomethyl); C24(Carbamidomethyl)	1	1	Q01705	Q01705	Neurogenic locus notch homolog protein 1 OS=Mus musculus OX=10090 GN=Notch1 PE=1 SV=3	1	4	4	1	0	1	1	1	736.571	2943.26	2943.25	3.6442	0.00268145	0	0	1.76041e+06	HCD (High Energy Collision Dissociation)	MS2	0	100	10.9508	3981	3981	3980	FP021821_9.raw	0/0		10.8072	721.916	721.916	721.916	1.55879e-11	1.28957e-12	0	0
FALSE	High	PMI-Byonic	PMI-Byonic (A2)	A	2	Unambiguous	CPPGFHGPTCR	[R].cPPGFHGPTcR.[Q]	C1(Carbamidomethyl); C10(Carbamidomethyl)	1	1	Q01705	Q01705	Neurogenic locus notch homolog protein 1 OS=Mus musculus OX=10090 GN=Notch1 PE=1 SV=3	0	3	3	1	0	1	1	1	429.191	1285.56	1285.56	1.27341	0.000545681	0	0	7.05873e+06	HCD (High Energy Collision Dissociation)	MS2	0.990038	15.877	7.63523	2549	2549	2547	FP021821_9.raw	0/0		11.2202	718.078	678.062	678.062	6.02325e-12	5.40929e-13	0	0
FALSE	High	PMI-Byonic	PMI-Byonic (A2)	A	2	Unambiguous	CPPGFHGPTCRQDVNECSQNPGLCR	[R].cPPGFHGPTcRQDVNEcSQNPGLcR.[H]	C1(Carbamidomethyl); C10(Carbamidomethyl); C17(Carbamidomethyl); C24(Carbamidomethyl)	1	1	Q01705	Q01705	Neurogenic locus notch homolog protein 1 OS=Mus musculus OX=10090 GN=Notch1 PE=1 SV=3	1	4	4	1	0	1	1	1	736.57	2943.26	2943.25	2.06816	0.00152178	0	0	582236	HCD (High Energy Collision Dissociation)	MS2	3.14656	100	11.7372	4329	4329	4321	FP021821_9.raw	0/0		6.76988	539.111	539.111	539.111	1.6987e-07	9.74761e-09	0	0
FALSE	High	PMI-Byonic	PMI-Byonic (A2)	A	2	Unambiguous	CPPGFHGPTCR	[R].cPPGFHGPTcR.[Q]	C1(Carbamidomethyl); C10(Carbamidomethyl)	1	1	Q01705	Q01705	Neurogenic locus notch homolog protein 1 OS=Mus musculus OX=10090 GN=Notch1 PE=1 SV=3	0	2	2	1	0	1	1	1	643.284	1285.56	1285.56	2.63698	0.001695	0	0	255000	HCD (High Energy Collision Dissociation)	MS2	10.6381	100	7.63857	2551	2551	2547	FP021821_9.raw	0/0		6.71615	580.884	505.543	505.543	1.92244e-07	1.12234e-08	0	0
FALSE	High	PMI-Byonic	PMI-Byonic (A2)	A	2	Unambiguous	CPPGFHGPTCRQDVNECSQNPGLCR	[R].cPPGFHGPTcRQDVNEcSQNPGLcR.[H]	C1(Carbamidomethyl); C10(Carbamidomethyl); C17(Carbamidomethyl); C24(Carbamidomethyl)	1	1	Q01705	Q01705	Neurogenic locus notch homolog protein 1 OS=Mus musculus OX=10090 GN=Notch1 PE=1 SV=3	1	4	4	1	0	1	1	1	736.57	2943.26	2943.25	3.39535	0.00249834	0	0	1.0116e+06	HCD (High Energy Collision Dissociation)	MS2	1.64326	100	11.0813	4038	4038	4035	FP021821_9.raw	0/0		10.8072	734.334	734.334	734.334	1.55879e-11	1.35516e-12	0	0
FALSE	High	PMI-Byonic	PMI-Byonic (A2)	A	2	Unambiguous	CPPGFHGPTCRQDVNECSQNPGLCR	[R].cPPGFHGPTcRQDVNEcSQNPGLcR.[H]	C1(Carbamidomethyl); C10(Carbamidomethyl); C17(Carbamidomethyl); C24(Carbamidomethyl)	1	1	Q01705	Q01705	Neurogenic locus notch homolog protein 1 OS=Mus musculus OX=10090 GN=Notch1 PE=1 SV=3	1	4	4	1	0	1	1	1	736.568	2943.25	2943.25	0.160329	0.000117972	0	0	283148	HCD (High Energy Collision Dissociation)	MS2	12.6716	100	11.9074	4404	4404	4398	FP021821_9.raw	0/0		6.54966	506.207	506.207	506.207	2.82057e-07	1.54898e-08	0	0
FALSE	High	PMI-Byonic	PMI-Byonic (A2)	A	2	Unambiguous	QDVNECSQNPGLCR	[R].QDVNEcSQNPGLcR.[H]	C6(Carbamidomethyl); C13(Carbamidomethyl)	1	1	Q01705	Q01705	Neurogenic locus notch homolog protein 1 OS=Mus musculus OX=10090 GN=Notch1 PE=1 SV=3	0	2	2	1	0	1	1	1	838.862	1676.72	1676.71	2.87932	0.00241389	0	0	4149756	HCD (High Energy Collision Dissociation)	MS2	0.962672	31.1421	9.33768	3279	3279	3277	FP021821_9.raw	0/0		12.5902	782.716	782.716	782.716	2.56926e-13	1.68623e-14	0	0
FALSE	High	PMI-Byonic	PMI-Byonic (A2)	A	2	Unambiguous	QDVNECSQNPGLCR	[R].QDVNEcSQNPGLcR.[H]	C6(Carbamidomethyl); C13(Carbamidomethyl)	1	1	Q01705	Q01705	Neurogenic locus notch homolog protein 1 OS=Mus musculus OX=10090 GN=Notch1 PE=1 SV=3	0	3	3	1	0	1	1	1	559.577	1676.72	1676.71	2.10686	0.00117753	0	0	4688220	HCD (High Energy Collision Dissociation)	MS2	4.40299	34.9043	9.33886	3280	3280	3277	FP021821_9.raw	0/0		9.68775	651.417	651.417	651.417	2.05233e-10	1.05339e-11	0	0
FALSE	High	PMI-Byonic	PMI-Byonic (A2)	A	2	Unambiguous	QDVNECSQNPGLCR	[R].QDVNEcSQNPGLcR.[H]	C6(Carbamidomethyl); C13(Carbamidomethyl)	1	1	Q01705	Q01705	Neurogenic locus notch homolog protein 1 OS=Mus musculus OX=10090 GN=Notch1 PE=1 SV=3	0	2	2	1	0	1	1	1	838.863	1676.72	1676.71	3.82576	0.00320735	0	0	693365	HCD (High Energy Collision Dissociation)	MS2	0	100	9.58517	3388	3388	3386	FP021821_9.raw	0/0		12.5902	752.174	752.174	752.174	2.56926e-13	2.37212e-14	0	0
FALSE	High	PMI-Byonic	PMI-Byonic (A2)	A	2	Unambiguous	QDVNECSQNPGLCR	[R].QDVnEcSQNPGLcR.[H]	N4(Deamidated); C6(Carbamidomethyl); C13(Carbamidomethyl)	1	1	Q01705	Q01705	Neurogenic locus notch homolog protein 1 OS=Mus musculus OX=10090 GN=Notch1 PE=1 SV=3	0	2	2	1	0	1	1	1	839.342	1677.68	1677.7	-11.6061	-0.00973571	0	0	453184	HCD (High Energy Collision Dissociation)	MS2	26.1831	100	10.2247	3665	3665	3661	FP021821_9.raw	0/0		1.35678	300.554	300.554	35.7873	0.0439764	0.000948328	0	0
FALSE	High	PMI-Byonic	PMI-Byonic (A2)	A	2	Unambiguous	QDVNECSQNPGLCR	[R].QDVNEcSQNPGLcR.[H]	C6(Carbamidomethyl); C13(Carbamidomethyl)	1	1	Q01705	Q01705	Neurogenic locus notch homolog protein 1 OS=Mus musculus OX=10090 GN=Notch1 PE=1 SV=3	0	2	2	1	0	1	1	1	838.863	1676.72	1676.71	3.75296	0.00314631	0	0	1.4453e+06	HCD (High Energy Collision Dissociation)	MS2	2.18715	81.7032	9.46135	3334	3334	3332	FP021821_9.raw	0/0		12.5902	772.281	772.281	772.281	2.56926e-13	2.03415e-14	0	0
FALSE	High	PMI-Byonic	PMI-Byonic (A2)	A	2	Unambiguous	QDVNECSQNPGLCR	[R].QDVNEcSQNPGLcR.[H]	C6(Carbamidomethyl); C13(Carbamidomethyl)	1	1	Q01705	Q01705	Neurogenic locus notch homolog protein 1 OS=Mus musculus OX=10090 GN=Notch1 PE=1 SV=3	0	2	2	1	0	1	1	1	838.862	1676.72	1676.71	3.02492	0.00253596	0	0	22195164	HCD (High Energy Collision Dissociation)	MS2	0.176496	9.15067	9.21336	3224	3224	3222	FP021821_9.raw	0/0		13.5893	846.431	846.431	846.431	2.57474e-14	2.64558e-15	0	0
FALSE	High	PMI-Byonic	PMI-Byonic (A2)	A	2	Unambiguous	QDVNECSQNPGLCR	[R].QDVNEcSQNPGLcR.[H]	C6(Carbamidomethyl); C13(Carbamidomethyl)	1	1	Q01705	Q01705	Neurogenic locus notch homolog protein 1 OS=Mus musculus OX=10090 GN=Notch1 PE=1 SV=3	0	2	2	1	0	1	1	1	838.863	1676.72	1676.71	3.97137	0.00332942	0	0	477395	HCD (High Energy Collision Dissociation)	MS2	3.72546	100	9.71301	3443	3443	3441	FP021821_9.raw	0/0		10.5902	695.152	695.152	695.152	2.56937e-11	1.6892e-12	0	0
FALSE	High	PMI-Byonic	PMI-Byonic (A2)	A	2	Ambiguous	QDVNECSQNPGLCR	[R].QDVNEcSQNPGLcR.[H]	C6(Carbamidomethyl); C13(Carbamidomethyl)	1	1	Q01705	Q01705	Neurogenic locus notch homolog protein 1 OS=Mus musculus OX=10090 GN=Notch1 PE=1 SV=3	0	2	2	0.9864	0	1	1	1	838.862	1676.72	1676.71	3.09773	0.002597	0	0	492170	HCD (High Energy Collision Dissociation)	MS2	13.0484	100	9.85679	3505	3505	3496	FP021821_9.raw	0/0		9.59017	633.297	633.297	633.297	2.56937e-10	1.52724e-11	0	0
FALSE	High	PMI-Byonic	PMI-Byonic (A2)	A	2	Unambiguous	QDVNECSQNPGLCR	[R].QDVNEcSQNPGLcR.[H]	C6(Carbamidomethyl); C13(Carbamidomethyl)	1	1	Q01705	Q01705	Neurogenic locus notch homolog protein 1 OS=Mus musculus OX=10090 GN=Notch1 PE=1 SV=3	0	3	3	1	0	1	1	1	559.577	1676.72	1676.71	2.32527	0.0012996	0	0	2.04155e+06	HCD (High Energy Collision Dissociation)	MS2	29.6807	100	9.45948	3333	3333	3332	FP021821_9.raw	0/0		8.05775	582.612	582.612	582.612	8.75479e-09	4.17562e-10	0	0
FALSE	Medium	PMI-Byonic	PMI-Byonic (A2)	A	2	Unambiguous	QDVNECSQNPGLCR	[R].QDVNEcSqNPGLcR.[H]	C6(Carbamidomethyl); Q8(Deamidated); C13(Carbamidomethyl)	1	1	Q01705	Q01705	Neurogenic locus notch homolog protein 1 OS=Mus musculus OX=10090 GN=Notch1 PE=1 SV=3	0	3	3	1	0	1	1	1	559.897	1677.68	1677.7	-10.6682	-0.00596598	0	0	945681	HCD (High Energy Collision Dissociation)	MS2	38.845	100	10.3254	3709	3709	3705	FP021821_9.raw	0/0		0.0652372	159.387	159.387	24.1619	0.860524	0.0266651	0	0
FALSE	High	PMI-Byonic	PMI-Byonic (A2)	A	2	Unambiguous	QDVNECSQNPGLCR	[R].QDVNEcSQnPGLcR.[H]	C6(Carbamidomethyl); N9(Oxidation); C13(Carbamidomethyl)	1	1	Q01705	Q01705	Neurogenic locus notch homolog protein 1 OS=Mus musculus OX=10090 GN=Notch1 PE=1 SV=3	0	2	2	1	0	1	1	1	846.862	1692.72	1692.71	6.57733	0.00556674	0	0	209188	HCD (High Energy Collision Dissociation)	MS2	24.9761	100	9.07531	3164	3164	3156	FP021821_9.raw	0/0		1.51729	144.628	144.628	42.6588	0.0303885	0.000570003	0	0
FALSE	High	PMI-Byonic	PMI-Byonic (A2)	A	2	Unambiguous	QDVNECSQNPGLCR	[R].QDVNEcSQNPGLcR.[H]	C6(Carbamidomethyl); C13(Carbamidomethyl)	1	1	Q01705	Q01705	Neurogenic locus notch homolog protein 1 OS=Mus musculus OX=10090 GN=Notch1 PE=1 SV=3	0	2	2	1	0	1	1	1	838.865	1676.72	1676.71	7.17472	0.00601497	0	0	184737	HCD (High Energy Collision Dissociation)	MS2	0	100	9.97439	3557	3557	3551	FP021821_9.raw	0/0		8.14241	588.252	588.252	588.252	7.20423e-09	2.36282e-10	0	0
FALSE	High	PMI-Byonic	PMI-Byonic (A2)	A	2	Unambiguous	QDVNECSQNPGLCR	[R].QDVnEcSQNPGLcR.[H]	N4(Oxidation); C6(Carbamidomethyl); C13(Carbamidomethyl)	1	1	Q01705	Q01705	Neurogenic locus notch homolog protein 1 OS=Mus musculus OX=10090 GN=Notch1 PE=1 SV=3	0	2	2	1	0	1	1	1	846.859	1692.71	1692.71	2.46675	0.00208774	0	0	236021	HCD (High Energy Collision Dissociation)	MS2	12.7284	100	9.20161	3219	3219	3211	FP021821_9.raw	0/0		1.51296	57.848	57.848	11.9002	0.0306927	0.000633958	0	0
FALSE	Medium	PMI-Byonic	PMI-Byonic (A2)	A	2	Unambiguous	QDVNECSQNPGLCR	[R].QDVnEcSQNPGLcR.[H]	N4(Deamidated); C6(Carbamidomethyl); C13(Carbamidomethyl)	1	1	Q01705	Q01705	Neurogenic locus notch homolog protein 1 OS=Mus musculus OX=10090 GN=Notch1 PE=1 SV=3	0	2	2	1	0	1	1	1	839.343	1677.68	1677.7	-9.64151	-0.00808776	0	0	1.97122e+06	HCD (High Energy Collision Dissociation)	MS2	6.15866	88.3142	10.3438	3717	3717	3716	FP021821_9.raw	0/0		0.212497	176.924	176.924	28.4314	0.61306	0.0108267	0	0
FALSE	High	PMI-Byonic	PMI-Byonic (A2)	A	2	Unambiguous	QDVNECSQNPGLCR	[R].QDVNEcSQNPGLcR.[H]	C6(Carbamidomethyl); C13(Carbamidomethyl)	1	1	Q01705	Q01705	Neurogenic locus notch homolog protein 1 OS=Mus musculus OX=10090 GN=Notch1 PE=1 SV=3	0	2	2	1	0	1	1	1	838.862	1676.72	1676.71	2.73371	0.00229182	0	0	1.0554e+06	HCD (High Energy Collision Dissociation)	MS2	7.83301	100	9.09492	3173	3173	3167	FP021821_9.raw	0/0		13.5893	847.005	847.005	847.005	2.57474e-14	2.44469e-15	0	0
FALSE	Medium	PMI-Byonic	PMI-Byonic (A2)	A	2	Unambiguous	QDVNECSQNPGLCR	[R].QDVNEcSQNPGLcR.[H]	C6(Carbamidomethyl); C13(Carbamidomethyl)	1	1	Q01705	Q01705	Neurogenic locus notch homolog protein 1 OS=Mus musculus OX=10090 GN=Notch1 PE=1 SV=3	0	3	3	1	0	1	1	1	559.598	1676.78	1676.71	40.4379	0.0226009	0	0	368613	HCD (High Energy Collision Dissociation)	MS2	33.0951	100	10.8626	3943	3943	3936	FP021821_9.raw	0/0		0.165508	82.5246	82.5246	82.5246	0.683113	0.0159788	0	0
FALSE	High	PMI-Byonic	PMI-Byonic (A2)	A	2	Ambiguous	QDVNECSQNPGLCR	[R].QDVnEcSQNPGLcR.[H]	N4(Deamidated); C6(Carbamidomethyl); C13(Carbamidomethyl)	1	1	Q01705	Q01705	Neurogenic locus notch homolog protein 1 OS=Mus musculus OX=10090 GN=Notch1 PE=1 SV=3	0	2	2		0	2	2	2	839.337	1677.67	1677.7	-16.8448	-0.0141302	0	0	204252	HCD (High Energy Collision Dissociation)	MS2	27.3472	100	10.5328	3800	3800	3793	FP021821_9.raw	0/0		2.71086	279.625	279.625	39.1725	0.00194597	2.59479e-05	0	0
FALSE	High	PMI-Byonic	PMI-Byonic (A2)	A	2	Unambiguous	QDVNECSQNPGLCR	[R].QDVNEcSQNPGLcR.[H]	C6(Carbamidomethyl); C13(Carbamidomethyl)	1	1	Q01705	Q01705	Neurogenic locus notch homolog protein 1 OS=Mus musculus OX=10090 GN=Notch1 PE=1 SV=3	0	3	3	1	0	1	1	1	559.577	1676.72	1676.71	2.76209	0.00154374	0	0	1.14528e+06	HCD (High Energy Collision Dissociation)	MS2	5.09826	100	9.09274	3172	3172	3167	FP021821_9.raw	0/0		11.0578	722.573	722.573	722.573	8.75477e-12	6.40243e-13	0	0
FALSE	High	PMI-Byonic	PMI-Byonic (A2)	A	2	Unambiguous	QDVNECSQNPGLCR	[R].QDVNEcSQnPGLcR.[H]	C6(Carbamidomethyl); N9(Oxidation); C13(Carbamidomethyl)	1	1	Q01705	Q01705	Neurogenic locus notch homolog protein 1 OS=Mus musculus OX=10090 GN=Notch1 PE=1 SV=3	0	3	3	1	0	1	1	1	564.908	1692.71	1692.71	1.91794	0.00108217	0	0	213303	HCD (High Energy Collision Dissociation)	MS2	63.7409	100	9.0539	3155	3155	3145	FP021821_9.raw	0/0		0.750748	182.225	182.225	67.8606	0.177522	0.00345246	0	0
FALSE	High	PMI-Byonic	PMI-Byonic (A2)	A	2	Unambiguous	QDVNECSQNPGLCR	[R].QDVNEcSQNPGLcR.[H]	C6(Carbamidomethyl); C13(Carbamidomethyl)	1	1	Q01705	Q01705	Neurogenic locus notch homolog protein 1 OS=Mus musculus OX=10090 GN=Notch1 PE=1 SV=3	0	3	3	1	0	1	1	1	559.577	1676.72	1676.71	2.8713	0.00160478	0	0	19602216	HCD (High Energy Collision Dissociation)	MS2	0	10.41	9.21216	3223	3223	3222	FP021821_9.raw	0/0		10.0578	692.157	692.157	692.157	8.7548e-11	6.01114e-12	0	0
FALSE	High	PMI-Byonic	PMI-Byonic (A2)	A	2	Ambiguous	QDVNECSQNPGLCR	[R].QDVNEcSQNPGLcR.[H]	C6(Carbamidomethyl); C13(Carbamidomethyl)	1	1	Q01705	Q01705	Neurogenic locus notch homolog protein 1 OS=Mus musculus OX=10090 GN=Notch1 PE=1 SV=3	0	2	2	0.5824	0	1	1	1	839.337	1677.67	1676.71	570.018	0.477878	0	0	204252	HCD (High Energy Collision Dissociation)	MS2	27.3472	100	10.5328	3800	3800	3793	FP021821_9.raw	0/0		6.49327	394.463	394.463	394.463	3.21168e-07	1.8816e-08	0	0
FALSE	High	PMI-Byonic	PMI-Byonic (A2)	A	2	Unambiguous	HGGTCHNEIGSYR	[R].HGGtcHNEIGSYR.[C]	T4(Fuc(1)); C5(Carbamidomethyl)	1	1	Q01705	Q01705	Neurogenic locus notch homolog protein 1 OS=Mus musculus OX=10090 GN=Notch1 PE=1 SV=3	0	3	3	1	0	1	1	1	545.241	1633.71	1633.7	4.45923	0.00242835	0	0	28403.8	HCD (High Energy Collision Dissociation)	MS2	32.6447	100	6.7158	2161	2161	2160	FP021821_9.raw	0/0		0.785802	70.3305	70.3305	10.4	0.163756	0.00309356	0	0
FALSE	High	PMI-Byonic	PMI-Byonic (A2)	A	2	Unambiguous	HGGTCHNEIGSYR	[R].HGGTcHNEIGSYR.[C]	C5(Carbamidomethyl)	1	1	Q01705	Q01705	Neurogenic locus notch homolog protein 1 OS=Mus musculus OX=10090 GN=Notch1 PE=1 SV=3	0	3	3	1	0	1	1	1	496.556	1487.65	1487.64	5.50339	0.00272903	0	0	15341.3	HCD (High Energy Collision Dissociation)	MS2	47.8984	100	6.49453	2069	2069	2066	FP021821_9.raw	0/0		1.50041	224.297	224.297	224.297	0.0315929	0.000699549	0	0
FALSE	High	PMI-Byonic	PMI-Byonic (A2)	A	2	Unambiguous	HGGTCHNEIGSYR	[R].HGGtcHNEIGSYR.[C]	T4(Fuc(1)); C5(Carbamidomethyl)	1	1	Q01705	Q01705	Neurogenic locus notch homolog protein 1 OS=Mus musculus OX=10090 GN=Notch1 PE=1 SV=3	0	3	3	1	0	1	1	1	545.241	1633.71	1633.7	4.01091	0.00218421	0	0	110883	HCD (High Energy Collision Dissociation)	MS2	18.3124	100	6.50932	2075	2075	2074	FP021821_9.raw	0/0		6.30603	388.424	388.424	10.4	4.94278e-07	3.04444e-08	0	0
FALSE	High	PMI-Byonic	PMI-Byonic (A2)	A	2	Unambiguous	HGGTCHNEIGSYR	[R].HGGtcHNEIGSYR.[C]	T4(Fuc(1)); C5(Carbamidomethyl)	1	1	Q01705	Q01705	Neurogenic locus notch homolog protein 1 OS=Mus musculus OX=10090 GN=Notch1 PE=1 SV=3	0	3	3	1	0	1	1	1	545.242	1633.71	1633.7	4.68339	0.00255042	0	0	86097.2	HCD (High Energy Collision Dissociation)	MS2	9.537	100	6.29351	1987	1987	1986	FP021821_9.raw	0/0		4.02465	253.464	253.464	10.4	9.4483e-05	2.08234e-06	0	0
FALSE	High	PMI-Byonic	PMI-Byonic (A2)	A	2	Unambiguous	HGGTCHNEIGSYR	[R].HGGTcHNEIGSYR.[C]	C5(Carbamidomethyl)	1	1	Q01705	Q01705	Neurogenic locus notch homolog protein 1 OS=Mus musculus OX=10090 GN=Notch1 PE=1 SV=3	0	3	3	1	0	1	1	1	496.553	1487.65	1487.64	0.764653	0.000379177	0	0	11008.4	HCD (High Energy Collision Dissociation)	MS2	52.6322	100	6.38638	2025	2025	2022	FP021821_9.raw	0/0		4.61925	373.111	373.111	373.111	2.40297e-05	6.51648e-07	0	0
FALSE	High	PMI-Byonic	PMI-Byonic (A2)	A	2	Unambiguous	HGGTCHNEIGSYR	[R].HGGtcHNEIGSYR.[C]	T4(Fuc(1)); C5(Carbamidomethyl)	1	1	Q01705	Q01705	Neurogenic locus notch homolog protein 1 OS=Mus musculus OX=10090 GN=Notch1 PE=1 SV=3	0	3	3	1	0	1	1	1	545.241	1633.71	1633.7	3.33843	0.001818	0	0	52925.8	HCD (High Energy Collision Dissociation)	MS2	7.64574	100	6.61254	2118	2118	2117	FP021821_9.raw	0/0		2.31643	231.392	231.392	10.4	0.00482582	8.76601e-05	0	0
FALSE	High	PMI-Byonic	PMI-Byonic (A2)	A	2	Unambiguous	HGGTCHNEIGSYR	[R].HGGtcHNEIGSYR.[C]	T4(Fuc(1)); C5(Carbamidomethyl)	1	1	Q01705	Q01705	Neurogenic locus notch homolog protein 1 OS=Mus musculus OX=10090 GN=Notch1 PE=1 SV=3	0	3	3	1	0	1	1	1	545.241	1633.71	1633.7	3.67467	0.00200111	0	0	147084	HCD (High Energy Collision Dissociation)	MS2	8.3486	100	6.40419	2032	2032	2031	FP021821_9.raw	0/0		6.9956	549.72	549.72	10.4	1.01017e-07	4.40594e-09	0	0
FALSE	High	PMI-Byonic	PMI-Byonic (A2)	A	2	Unambiguous	HGGTCHNEIGSYR	[R].HGGtcHNEIGSYR.[C]	T4(Fuc(1)); C5(Carbamidomethyl)	1	1	Q01705	Q01705	Neurogenic locus notch homolog protein 1 OS=Mus musculus OX=10090 GN=Notch1 PE=1 SV=3	0	3	3	1	0	1	1	1	545.241	1633.71	1633.7	3.89883	0.00212318	0	0	16203.1	HCD (High Energy Collision Dissociation)	MS2	42.8952	100	6.18405	1944	1944	1943	FP021821_9.raw	0/0		0.989163	82.9128	82.9128	10.4	0.102527	0.00161845	0	0
FALSE	High	PMI-Byonic	PMI-Byonic (A2)	A	2	Unambiguous	ATHTGPHCELPYVPCSPSPCQNGGTCRPTGDTTHECACLPGFAGQNCEENVDDCPGNNCK	[R].ATHTGPHcELPYVPcsPSPcQNGGTcRPTGDTTHEcAcLPGFAGQNcEENVDDcPGNNcK.[N]	C8(Carbamidomethyl); C15(Carbamidomethyl); S16(Fuc(1)); C20(Carbamidomethyl); C26(Carbamidomethyl); C36(Carbamidomethyl); C38(Carbamidomethyl); C47(Carbamidomethyl); C54(Carbamidomethyl); C59(Carbamidomethyl)	1	1	Q01705	Q01705	Neurogenic locus notch homolog protein 1 OS=Mus musculus OX=10090 GN=Notch1 PE=1 SV=3	0	6	6	1	0	1	1	1	1150.14	6895.8	6891.78	583.719	0.670477	0	0	663853	HCD (High Energy Collision Dissociation)	MS2	14.0062	100	14.143	5387	5387	5377	FP021821_9.raw	0/0		4.70942	295.736	295.736	0	1.95244e-05	5.95179e-07	0	0
FALSE	High	PMI-Byonic	PMI-Byonic (A2)	A	2	Unambiguous	ATHTGPHCELPYVPCSPSPCQNGGTCRPTGDTTHECACLPGFAGQNCEENVDDCPGNNCK	[R].ATHTGPHcELPYVPcsPSPcqNGGTcRPTGDTTHEcAcLPGFAGQNcEENVDDcPGNNcK.[N]	C8(Carbamidomethyl); C15(Carbamidomethyl); S16(Fuc(1)); C20(Carbamidomethyl); Q21(Deamidated); C26(Carbamidomethyl); C36(Carbamidomethyl); C38(Carbamidomethyl); C47(Carbamidomethyl); C54(Carbamidomethyl); C59(Carbamidomethyl)	1	1	Q01705	Q01705	Neurogenic locus notch homolog protein 1 OS=Mus musculus OX=10090 GN=Notch1 PE=1 SV=3	0	5	5	1	0	1	1	1	1379.37	6892.8	6892.76	5.98338	0.0082484	0	0	709325	HCD (High Energy Collision Dissociation)	MS2	15.0533	81.6586	13.0967	4927	4927	4926	FP021821_9.raw	0/0		10.8541	719.05	719.05	0	1.3992e-11	9.63505e-13	0	0
FALSE	High	PMI-Byonic	PMI-Byonic (A2)	A	2	Unambiguous	ATHTGPHCELPYVPCSPSPCQNGGTCRPTGDTTHECACLPGFAGQNCEENVDDCPGNNCK	[R].ATHTGPHcELPYVPcSPsPcQNGGTcRPTGDTTHEcAcLPGFAGQNcEENVDDcPGNNcK.[N]	C8(Carbamidomethyl); C15(Carbamidomethyl); S18(Fuc(1)); C20(Carbamidomethyl); C26(Carbamidomethyl); C36(Carbamidomethyl); C38(Carbamidomethyl); C47(Carbamidomethyl); C54(Carbamidomethyl); C59(Carbamidomethyl)	1	1	Q01705	Q01705	Neurogenic locus notch homolog protein 1 OS=Mus musculus OX=10090 GN=Notch1 PE=1 SV=3	0	6	6	1	0	1	1	1	1149.97	6894.79	6891.78	437.273	0.502264	0	0	1.77085e+06	HCD (High Energy Collision Dissociation)	MS2	53.0767	100	13.6743	5184	5184	5179	FP021821_9.raw	0/0		6.76363	417.787	417.787	0	1.72335e-07	1.0223e-08	0	0
FALSE	High	PMI-Byonic	PMI-Byonic (A2)	A	2	Unambiguous	ATHTGPHCELPYVPCSPSPCQNGGTCRPTGDTTHECACLPGFAGQNCEENVDDCPGNNCKNGGACVDGVNTYNCR	[R].ATHTGPHcELPYVPcsPSPcQNGGTcRPTGDTTHEcAcLPGFAGqNcEENVDDcPGNNcKnGGAcVDGVNTYNcR.[C]	C8(Carbamidomethyl); C15(Carbamidomethyl); S16(Fuc(1)); C20(Carbamidomethyl); C26(Carbamidomethyl); C36(Carbamidomethyl); C38(Carbamidomethyl); Q45(Deamidated); C47(Carbamidomethyl); C54(Carbamidomethyl); C59(Carbamidomethyl); N61(Deamidated); C65(Carbamidomethyl); C74(Carbamidomethyl)	1	1	Q01705	Q01705	Neurogenic locus notch homolog protein 1 OS=Mus musculus OX=10090 GN=Notch1 PE=1 SV=3	1	6	6	1	0	1	1	1	1423.92	8538.47	8531.41	827.125	1.17609	0	0	956740	HCD (High Energy Collision Dissociation)	MS2	15.0927	100	13.6303	5165	5165	5157	FP021821_9.raw	0/0		6.42473	520.195	520.195	0	3.76075e-07	2.34724e-08	0	0
FALSE	High	PMI-Byonic	PMI-Byonic (A2)	A	2	Unambiguous	ATHTGPHCELPYVPCSPSPCQNGGTCRPTGDTTHECACLPGFAGQNCEENVDDCPGNNCK	[R].ATHTGPHcELPYVPcSPsPcQNGGTcRPTGDTTHEcAcLPGFAGQNcEENVDDcPGNNcK.[N]	C8(Carbamidomethyl); C15(Carbamidomethyl); S18(Fuc(1)); C20(Carbamidomethyl); C26(Carbamidomethyl); C36(Carbamidomethyl); C38(Carbamidomethyl); C47(Carbamidomethyl); C54(Carbamidomethyl); C59(Carbamidomethyl)	1	1	Q01705	Q01705	Neurogenic locus notch homolog protein 1 OS=Mus musculus OX=10090 GN=Notch1 PE=1 SV=3	0	6	6	1	0	1	1	1	1149.47	6891.81	6891.78	4.7346	0.0054383	0	0	416756	HCD (High Energy Collision Dissociation)	MS2	0	70.7708	12.6789	4742	4742	4739	FP021821_9.raw	0/0		6.90398	479.839	479.839	0	1.24745e-07	5.09711e-09	0	0
FALSE	High	PMI-Byonic	PMI-Byonic (A2)	A	2	Unambiguous	ATHTGPHCELPYVPCSPSPCQNGGTCRPTGDTTHECACLPGFAGQNCEENVDDCPGNNCK	[R].ATHTGPHcELPYVPcSPsPcQNGGTcRPTGDTTHEcAcLPGFAGQNcEENVDDcPGNNcK.[N]	C8(Carbamidomethyl); C15(Carbamidomethyl); S18(Fuc(1)); C20(Carbamidomethyl); C26(Carbamidomethyl); C36(Carbamidomethyl); C38(Carbamidomethyl); C47(Carbamidomethyl); C54(Carbamidomethyl); C59(Carbamidomethyl)	1	1	Q01705	Q01705	Neurogenic locus notch homolog protein 1 OS=Mus musculus OX=10090 GN=Notch1 PE=1 SV=3	0	6	6	1	0	1	1	1	1149.97	6894.81	6891.78	439.93	0.505316	0	0	3.09119e+06	HCD (High Energy Collision Dissociation)	MS2	0	63.2285	13.4323	5077	5077	5069	FP021821_9.raw	0/0		7.37403	524.492	524.492	0	4.22635e-08	1.32853e-09	0	0
FALSE	High	PMI-Byonic	PMI-Byonic (A2)	A	2	Unambiguous	ATHTGPHCELPYVPCSPSPCQNGGTCRPTGDTTHECACLPGFAGQNCEENVDDCPGNNCKNGGACVDGVNTYNCR	[R].ATHTGPHcELPYVPcsPSPcQNGGTcRPTGDTTHEcAcLPGFAGQNcEENVDDcPGNNcKnGGAcVDGVNTYNcR.[C]	C8(Carbamidomethyl); C15(Carbamidomethyl); S16(Fuc(1)); C20(Carbamidomethyl); C26(Carbamidomethyl); C36(Carbamidomethyl); C38(Carbamidomethyl); C47(Carbamidomethyl); C54(Carbamidomethyl); C59(Carbamidomethyl); N61(Deamidated); C65(Carbamidomethyl); C74(Carbamidomethyl)	1	1	Q01705	Q01705	Neurogenic locus notch homolog protein 1 OS=Mus musculus OX=10090 GN=Notch1 PE=1 SV=3	1	6	6	1	0	1	1	1	1422.75	8531.44	8530.43	118.712	0.168777	0	0	0	HCD (High Energy Collision Dissociation)	MS2		94.2752	13.442	5081	5081	5080	FP021821_9.raw	0/0		15.1152	955.726	955.726	0	7.66944e-16	5.86946e-17	0	0
FALSE	High	PMI-Byonic	PMI-Byonic (A2)	A	2	Unambiguous	ATHTGPHCELPYVPCSPSPCQNGGTCRPTGDTTHECACLPGFAGQNCEENVDDCPGNNCK	[R].ATHTGPHcELPYVPcsPSPcQNGGTcRPTGDTTHEcAcLPGFAGQNcEENVDDcPGNNcK.[N]	C8(Carbamidomethyl); C15(Carbamidomethyl); S16(Fuc(1)); C20(Carbamidomethyl); C26(Carbamidomethyl); C36(Carbamidomethyl); C38(Carbamidomethyl); C47(Carbamidomethyl); C54(Carbamidomethyl); C59(Carbamidomethyl)	1	1	Q01705	Q01705	Neurogenic locus notch homolog protein 1 OS=Mus musculus OX=10090 GN=Notch1 PE=1 SV=3	0	6	6	1	0	1	1	1	1149.64	6892.81	6891.78	149.268	0.171454	0	0	3.34058e+06	HCD (High Energy Collision Dissociation)	MS2	0	11.043	13.0464	4905	4905	4904	FP021821_9.raw	0/0		7.00403	546.193	546.193	0	9.90758e-08	3.81919e-09	0	0
FALSE	High	PMI-Byonic	PMI-Byonic (A2)	A	2	Unambiguous	ATHTGPHCELPYVPCSPSPCQNGGTCRPTGDTTHECACLPGFAGQNCEENVDDCPGNNCKNGGACVDGVNTYNCR	[R].ATHTGPHcELPYVPcsPSPcQNGGTcRPTGDTTHEcAcLPGFAGQNcEENVDDcPGNNcKNGGAcVDGVNTYNcR.[C]	C8(Carbamidomethyl); C15(Carbamidomethyl); S16(Fuc(1)); C20(Carbamidomethyl); C26(Carbamidomethyl); C36(Carbamidomethyl); C38(Carbamidomethyl); C47(Carbamidomethyl); C54(Carbamidomethyl); C59(Carbamidomethyl); C65(Carbamidomethyl); C74(Carbamidomethyl)	1	1	Q01705	Q01705	Neurogenic locus notch homolog protein 1 OS=Mus musculus OX=10090 GN=Notch1 PE=1 SV=3	1	6	6	1	0	1	1	1	1423.09	8533.47	8529.45	472.332	0.671455	0	0	2628757	HCD (High Energy Collision Dissociation)	MS2	0	75.2946	13.0732	4917	4917	4915	FP021821_9.raw	0/0		14.0911	909.732	909.732	0	8.10769e-15	4.40444e-16	0	0
FALSE	High	PMI-Byonic	PMI-Byonic (A2)	A	2	Unambiguous	ATHTGPHCELPYVPCSPSPCQNGGTCRPTGDTTHECACLPGFAGQNCEENVDDCPGNNCKNGGACVDGVNTYNCR	[R].ATHTGPHcELPYVPcsPSPcQNGGTcRPTGDTTHEcAcLPGFAGQNcEENVDDcPGNNcKnGGAcVdGVNTYNcR.[C]	C8(Carbamidomethyl); C15(Carbamidomethyl); S16(Fuc(1)); C20(Carbamidomethyl); C26(Carbamidomethyl); C36(Carbamidomethyl); C38(Carbamidomethyl); C47(Carbamidomethyl); C54(Carbamidomethyl); C59(Carbamidomethyl); N61(Deamidated); C65(Carbamidomethyl); D67(Oxidation); C74(Carbamidomethyl)	1	1	Q01705	Q01705	Neurogenic locus notch homolog protein 1 OS=Mus musculus OX=10090 GN=Notch1 PE=1 SV=3	1	6	6	1	0	1	1	1	1426.08	8551.46	8546.42	589.153	0.839192	0	0	821962	HCD (High Energy Collision Dissociation)	MS2	30.1578	100	13.4816	5099	5099	5091	FP021821_9.raw	0/0		6.2045	501.774	501.774	0	6.24447e-07	3.61178e-08	0	0
FALSE	High	PMI-Byonic	PMI-Byonic (A2)	A	2	Unambiguous	ATHTGPHCELPYVPCSPSPCQNGGTCRPTGDTTHECACLPGFAGQNCEENVDDCPGNNCK	[R].ATHTGPHcELPYVPcsPSPcQNGGTcRPTGDTTHEcAcLPGFAGQncEENVDDcPGNNcK.[N]	C8(Carbamidomethyl); C15(Carbamidomethyl); S16(Fuc(1)); C20(Carbamidomethyl); C26(Carbamidomethyl); C36(Carbamidomethyl); C38(Carbamidomethyl); N46(Oxidation); C47(Carbamidomethyl); C54(Carbamidomethyl); C59(Carbamidomethyl)	1	1	Q01705	Q01705	Neurogenic locus notch homolog protein 1 OS=Mus musculus OX=10090 GN=Notch1 PE=1 SV=3	0	6	6	1	0	1	1	1	1152.81	6911.8	6907.77	582.644	0.670796	0	0	1.11034e+06	HCD (High Energy Collision Dissociation)	MS2	31.4906	100	13.0882	4924	4924	4915	FP021821_9.raw	0/0		2.60108	199.19	199.19	0	0.00250565	4.55264e-05	0	0
FALSE	High	PMI-Byonic	PMI-Byonic (A2)	A	2	Unambiguous	ATHTGPHCELPYVPCSPSPCQNGGTCRPTGDTTHECACLPGFAGQNCEENVDDCPGNNCK	[R].ATHTGPHcELPYVPcsPSPcQNGGTcRPTGDTTHEcAcLPGFAGQNcEENVDDcPGNNcK.[N]	C8(Carbamidomethyl); C15(Carbamidomethyl); S16(Fuc(1)); C20(Carbamidomethyl); C26(Carbamidomethyl); C36(Carbamidomethyl); C38(Carbamidomethyl); C47(Carbamidomethyl); C54(Carbamidomethyl); C59(Carbamidomethyl)	1	1	Q01705	Q01705	Neurogenic locus notch homolog protein 1 OS=Mus musculus OX=10090 GN=Notch1 PE=1 SV=3	0	5	5	1	0	1	1	1	1379.57	6893.81	6891.78	294.185	0.405491	0	0	1.22291e+06	HCD (High Energy Collision Dissociation)	MS2	0	100	12.7368	4768	4768	4761	FP021821_9.raw	0/0		6.81679	520.674	520.674	0	1.52478e-07	7.47571e-09	0	0
FALSE	High	PMI-Byonic	PMI-Byonic (A2)	A	2	Unambiguous	ATHTGPHCELPYVPCSPSPCQNGGTCRPTGDTTHECACLPGFAGQNCEENVDDCPGNNCK	[R].ATHTGPHcELPYVPcSPsPcQNGGTcRPTGDTTHEcAcLPGFAGQNcEENVDDcPGNNcK.[N]	C8(Carbamidomethyl); C15(Carbamidomethyl); S18(HexNAc(1)); C20(Carbamidomethyl); C26(Carbamidomethyl); C36(Carbamidomethyl); C38(Carbamidomethyl); C47(Carbamidomethyl); C54(Carbamidomethyl); C59(Carbamidomethyl)	1	1	Q01705	Q01705	Neurogenic locus notch homolog protein 1 OS=Mus musculus OX=10090 GN=Notch1 PE=1 SV=3	0	6	6	1	0	1	1	1	1159.48	6951.83	6948.8	436.709	0.505767	0	0	2675619	HCD (High Energy Collision Dissociation)	MS2	47.7819	73.5768	12.8627	4825	4825	4816	FP021821_9.raw	0/0		2.59449	189.342	189.342	0	0.00254395	5.10908e-05	0	0
FALSE	High	PMI-Byonic	PMI-Byonic (A2)	A	2	Unambiguous	ATHTGPHCELPYVPCSPSPCQNGGTCRPTGDTTHECACLPGFAGQNCEENVDDCPGNNCK	[R].ATHTGPHcELPYVPcSPsPcQNGGTcRPTGDTTHEcAcLPGFAGqNcEENVDDcPGNNcK.[N]	C8(Carbamidomethyl); C15(Carbamidomethyl); S18(Fuc(1)); C20(Carbamidomethyl); C26(Carbamidomethyl); C36(Carbamidomethyl); C38(Carbamidomethyl); Q45(Deamidated); C47(Carbamidomethyl); C54(Carbamidomethyl); C59(Carbamidomethyl)	1	1	Q01705	Q01705	Neurogenic locus notch homolog protein 1 OS=Mus musculus OX=10090 GN=Notch1 PE=1 SV=3	0	6	6	1	0	1	1	1	1149.64	6892.81	6892.76	6.9112	0.00793954	0	0	278742	HCD (High Energy Collision Dissociation)	MS2	0	93.9281	13.5582	5133	5133	5124	FP021821_9.raw	0/0		7.37403	555.684	555.684	0	4.22635e-08	1.45848e-09	0	0
FALSE	High	PMI-Byonic	PMI-Byonic (A2)	A	2	Unambiguous	ATHTGPHCELPYVPCSPSPCQNGGTCRPTGDTTHECACLPGFAGQNCEENVDDCPGNNCKNGGACVDGVNTYNCR	[R].ATHTGPHcELPYVPcsPSPcQNGGTcRPTGDTTHEcAcLPGFAGQNcEENVDDcPGNNcKnGGAcVDGVNTYNcR.[C]	C8(Carbamidomethyl); C15(Carbamidomethyl); S16(Fuc(1)); C20(Carbamidomethyl); C26(Carbamidomethyl); C36(Carbamidomethyl); C38(Carbamidomethyl); C47(Carbamidomethyl); C54(Carbamidomethyl); C59(Carbamidomethyl); N61(Deamidated); C65(Carbamidomethyl); C74(Carbamidomethyl)	1	1	Q01705	Q01705	Neurogenic locus notch homolog protein 1 OS=Mus musculus OX=10090 GN=Notch1 PE=1 SV=3	1	6	6	1	0	1	1	1	1423.75	8537.47	8530.43	824.861	1.17274	0	0	866758	HCD (High Energy Collision Dissociation)	MS2	72.4662	100	13.5745	5140	5140	5135	FP021821_9.raw	0/0		9.09205	652.419	652.419	0	8.09003e-10	4.14083e-11	0	0
FALSE	High	PMI-Byonic	PMI-Byonic (A2)	A	2	Unambiguous	ATHTGPHCELPYVPCSPSPCQNGGTCRPTGDTTHECACLPGFAGQNCEENVDDCPGNNCK	[R].ATHTGPHcELPYVPcSPSPcQNGGTcRPTGDTTHEcAcLPGFAGqNcEENVDDcPGNNcK.[N]	C8(Carbamidomethyl); C15(Carbamidomethyl); C20(Carbamidomethyl); C26(Carbamidomethyl); C36(Carbamidomethyl); C38(Carbamidomethyl); Q45(Deamidated); C47(Carbamidomethyl); C54(Carbamidomethyl); C59(Carbamidomethyl)	1	1	Q01705	Q01705	Neurogenic locus notch homolog protein 1 OS=Mus musculus OX=10090 GN=Notch1 PE=1 SV=3	0	6	6	1	0	1	1	1	1126.12	6751.71	6746.7	742.091	0.834445	0	0	1.17602e+06	HCD (High Energy Collision Dissociation)	MS2	52.2494	100	13.0861	4923	4923	4915	FP021821_9.raw	0/0		3.39941	298.914	298.914	0	0.000398651	6.95731e-06	0	0
FALSE	High	PMI-Byonic	PMI-Byonic (A2)	A	2	Unambiguous	ATHTGPHCELPYVPCSPSPCQNGGTCRPTGDTTHECACLPGFAGQNCEENVDDCPGNNCK	[R].ATHTGPHcELPYVPcsPSPcqNGGTcRPTGDTTHEcAcLPGFAGQNcEENVDDcPGNNcK.[N]	C8(Carbamidomethyl); C15(Carbamidomethyl); S16(HexNAc(1)Hex(1)Fuc(1)NeuAc(1)); C20(Carbamidomethyl); Q21(Deamidated); C26(Carbamidomethyl); C36(Carbamidomethyl); C38(Carbamidomethyl); C47(Carbamidomethyl); C54(Carbamidomethyl); C59(Carbamidomethyl)	1	1	Q01705	Q01705	Neurogenic locus notch homolog protein 1 OS=Mus musculus OX=10090 GN=Notch1 PE=1 SV=3	0	6	6	1	0	1	1	1	1260.02	7555.07	7548.99	806.025	1.01411	0	0	440135	HCD (High Energy Collision Dissociation)	MS2	58.6842	100	13.5832	5144	5144	5135	FP021821_9.raw	0/0		2.9681	83.8585	83.8585	0	0.00107621	1.55236e-05	0	0
FALSE	High	PMI-Byonic	PMI-Byonic (A2)	A	2	Unambiguous	ATHTGPHCELPYVPCSPSPCQNGGTCRPTGDTTHECACLPGFAGQNCEENVDDCPGNNCK	[R].ATHTGPHcELPYVPcSPSPcQNGGTcRPTGDTtHEcAcLPGFAGQNcEENVDDcPGNNcK.[N]	C8(Carbamidomethyl); C15(Carbamidomethyl); C20(Carbamidomethyl); C26(Carbamidomethyl); T33(HexNAc(1)); C36(Carbamidomethyl); C38(Carbamidomethyl); C47(Carbamidomethyl); C54(Carbamidomethyl); C59(Carbamidomethyl)	1	1	Q01705	Q01705	Neurogenic locus notch homolog protein 1 OS=Mus musculus OX=10090 GN=Notch1 PE=1 SV=3	0	6	6	1	0	1	1	1	1159.48	6951.83	6948.8	436.604	0.505645	0	0	1.37197e+06	HCD (High Energy Collision Dissociation)	MS2	13.7063	100	12.7346	4767	4767	4761	FP021821_9.raw	0/0		0.539249	178.149	178.149	0	0.288903	0.00588451	0	0
FALSE	High	PMI-Byonic	PMI-Byonic (A2)	A	2	Unambiguous	ATHTGPHCELPYVPCSPSPCQNGGTCRPTGDTTHECACLPGFAGQNCEENVDDCPGNNCK	[R].ATHTGPHcELPYVPcsPSPcqNGGTcRPTGDTTHEcAcLPGFAGQNcEENVDDcPGNNcK.[N]	C8(Carbamidomethyl); C15(Carbamidomethyl); S16(Fuc(1)); C20(Carbamidomethyl); Q21(Deamidated); C26(Carbamidomethyl); C36(Carbamidomethyl); C38(Carbamidomethyl); C47(Carbamidomethyl); C54(Carbamidomethyl); C59(Carbamidomethyl)	1	1	Q01705	Q01705	Neurogenic locus notch homolog protein 1 OS=Mus musculus OX=10090 GN=Notch1 PE=1 SV=3	0	5	5	1	0	1	1	1	1380.17	6896.82	6892.76	588.374	0.811105	0	0	2.81496e+06	HCD (High Energy Collision Dissociation)	MS2	24.7639	84.3749	12.861	4824	4824	4816	FP021821_9.raw	0/0		8.40636	616.394	616.394	0	3.9232e-09	1.35819e-10	0	0
FALSE	High	PMI-Byonic	PMI-Byonic (A2)	A	2	Unambiguous	ATHTGPHCELPYVPCSPSPCQNGGTCRPTGDTTHECACLPGFAGQNCEENVDDCPGNNCKNGGACVDGVNTYNCR	[R].ATHTGPHcELPYVPcsPSPcQNGGTcRPTGDTTHEcAcLPGFAGQncEENVDDcPGNNcKNGGAcVDGVNTYNcR.[C]	C8(Carbamidomethyl); C15(Carbamidomethyl); S16(Fuc(1)); C20(Carbamidomethyl); C26(Carbamidomethyl); C36(Carbamidomethyl); C38(Carbamidomethyl); N46(Deamidated); C47(Carbamidomethyl); C54(Carbamidomethyl); C59(Carbamidomethyl); C65(Carbamidomethyl); C74(Carbamidomethyl)	1	1	Q01705	Q01705	Neurogenic locus notch homolog protein 1 OS=Mus musculus OX=10090 GN=Notch1 PE=1 SV=3	1	6	6	1	0	1	1	1	1423.58	8536.45	8530.43	705.601	1.00318	0	0	2295953	HCD (High Energy Collision Dissociation)	MS2	48.2132	83.3642	13.3166	5026	5026	5025	FP021821_9.raw	0/0		13.462	883.783	883.783	0	3.45125e-14	4.01523e-15	0	0
FALSE	High	PMI-Byonic	PMI-Byonic (A2)	A	2	Unambiguous	ATHTGPHCELPYVPCSPSPCQNGGTCRPTGDTTHECACLPGFAGQNCEENVDDCPGNNCKNGGACVDGVNTYNCR	[R].ATHTGPHcELPYVPcsPSPcQNGGTcRPTGDTTHEcAcLPGFAGqNcEENVDDcPGNNcKNGGAcVDGVNTYNcR.[C]	C8(Carbamidomethyl); C15(Carbamidomethyl); S16(Fuc(1)); C20(Carbamidomethyl); C26(Carbamidomethyl); C36(Carbamidomethyl); C38(Carbamidomethyl); Q45(Deamidated); C47(Carbamidomethyl); C54(Carbamidomethyl); C59(Carbamidomethyl); C65(Carbamidomethyl); C74(Carbamidomethyl)	1	1	Q01705	Q01705	Neurogenic locus notch homolog protein 1 OS=Mus musculus OX=10090 GN=Notch1 PE=1 SV=3	1	6	6	1	0	1	1	1	1423.25	8534.49	8530.43	475.84	0.67652	0	0	615461	HCD (High Energy Collision Dissociation)	MS2	40.0237	100	12.9403	4859	4859	4849	FP021821_9.raw	0/0		8.86305	748.772	748.772	0	1.37074e-09	6.67776e-11	0	0
FALSE	High	PMI-Byonic	PMI-Byonic (A2)	A	2	Unambiguous	ATHTGPHCELPYVPCSPSPCQNGGTCRPTGDTTHECACLPGFAGQNCEENVDDCPGNNCK	[R].ATHTGPHcELPYVPcSPsPcQNGGTcRPTGDTTHEcAcLPGFAGQNcEENVDDcPGNNcK.[N]	C8(Carbamidomethyl); C15(Carbamidomethyl); S18(HexNAc(1)); C20(Carbamidomethyl); C26(Carbamidomethyl); C36(Carbamidomethyl); C38(Carbamidomethyl); C47(Carbamidomethyl); C54(Carbamidomethyl); C59(Carbamidomethyl)	1	1	Q01705	Q01705	Neurogenic locus notch homolog protein 1 OS=Mus musculus OX=10090 GN=Notch1 PE=1 SV=3	0	6	6	1	0	1	1	1	1159.81	6953.82	6948.8	722.561	0.836822	0	0	1.72497e+06	HCD (High Energy Collision Dissociation)	MS2	0	100	12.987	4879	4879	4871	FP021821_9.raw	0/0		1.36755	145.229	145.229	0	0.0428991	0.000857552	0	0
FALSE	High	PMI-Byonic	PMI-Byonic (A2)	A	2	Unambiguous	ATHTGPHCELPYVPCSPSPCQNGGTCRPTGDTTHECACLPGFAGQNCEENVDDCPGNNCKNGGACVDGVNTYNCR	[R].ATHTGPHcELPYVPcsPSPcQNGGTcRPTGDTTHEcAcLPGFAGQNcEENVDDcPGNNcKnGGAcVdGVNTYNcR.[C]	C8(Carbamidomethyl); C15(Carbamidomethyl); S16(Fuc(1)); C20(Carbamidomethyl); C26(Carbamidomethyl); C36(Carbamidomethyl); C38(Carbamidomethyl); C47(Carbamidomethyl); C54(Carbamidomethyl); C59(Carbamidomethyl); N61(Deamidated); C65(Carbamidomethyl); D67(Oxidation); C74(Carbamidomethyl)	1	1	Q01705	Q01705	Neurogenic locus notch homolog protein 1 OS=Mus musculus OX=10090 GN=Notch1 PE=1 SV=3	1	6	6	1	0	1	1	1	1426.42	8553.46	8546.42	823.455	1.17293	0	0	1.31514e+06	HCD (High Energy Collision Dissociation)	MS2	32.205	100	13.1622	4958	4958	4948	FP021821_9.raw	0/0		5.58467	472.739	472.739	0	2.60215e-06	1.0819e-07	0	0
FALSE	High	PMI-Byonic	PMI-Byonic (A2)	A	2	Unambiguous	ATHTGPHCELPYVPCSPSPCQNGGTCRPTGDTTHECACLPGFAGQNCEENVDDCPGNNCK	[R].ATHTGPHcELPYVPcsPSPcQNGGTcRPTGDTTHEcAcLPGFAGQNcEENVDDcPGNNcK.[N]	C8(Carbamidomethyl); C15(Carbamidomethyl); S16(Fuc(1)); C20(Carbamidomethyl); C26(Carbamidomethyl); C36(Carbamidomethyl); C38(Carbamidomethyl); C47(Carbamidomethyl); C54(Carbamidomethyl); C59(Carbamidomethyl)	1	1	Q01705	Q01705	Neurogenic locus notch homolog protein 1 OS=Mus musculus OX=10090 GN=Notch1 PE=1 SV=3	0	6	6	1	0	1	1	1	1149.64	6892.79	6891.78	147.143	0.169013	0	0	3.10223e+06	HCD (High Energy Collision Dissociation)	MS2	0	8.93276	13.1684	4960	4960	4959	FP021821_9.raw	0/0		7.00403	523.644	523.644	0	9.90758e-08	4.11049e-09	0	0
FALSE	High	PMI-Byonic	PMI-Byonic (A2)	A	2	Unambiguous	ATHTGPHCELPYVPCSPSPCQNGGTCRPTGDTTHECACLPGFAGQNCEENVDDCPGNNCK	[R].ATHTGPHcELPYVPcSPsPcQNGGTcRPTGDTTHEcAcLPGFAGQNcEENVDDcPGNNcK.[N]	C8(Carbamidomethyl); C15(Carbamidomethyl); S18(Fuc(1)); C20(Carbamidomethyl); C26(Carbamidomethyl); C36(Carbamidomethyl); C38(Carbamidomethyl); C47(Carbamidomethyl); C54(Carbamidomethyl); C59(Carbamidomethyl)	1	1	Q01705	Q01705	Neurogenic locus notch homolog protein 1 OS=Mus musculus OX=10090 GN=Notch1 PE=1 SV=3	0	5	5	1	0	1	1	1	1379.37	6892.82	6891.78	150.802	0.207859	0	0	283594	HCD (High Energy Collision Dissociation)	MS2	0	100	12.9849	4878	4878	4871	FP021821_9.raw	0/0		9.85412	690.152	690.152	0	1.3992e-10	9.23657e-12	0	0
FALSE	High	PMI-Byonic	PMI-Byonic (A2)	A	2	Unambiguous	ATHTGPHCELPYVPCSPSPCQNGGTCRPTGDTTHECACLPGFAGQNCEENVDDCPGNNCK	[R].ATHTGPHcELPYVPcSPsPcQNGGTcRPTGDTTHEcAcLPGFAGQNcEENVDDcPGNNcK.[N]	C8(Carbamidomethyl); C15(Carbamidomethyl); S18(Fuc(1)); C20(Carbamidomethyl); C26(Carbamidomethyl); C36(Carbamidomethyl); C38(Carbamidomethyl); C47(Carbamidomethyl); C54(Carbamidomethyl); C59(Carbamidomethyl)	1	1	Q01705	Q01705	Neurogenic locus notch homolog protein 1 OS=Mus musculus OX=10090 GN=Notch1 PE=1 SV=3	0	6	6	1	0	1	1	1	1150.14	6895.83	6891.78	587.97	0.67536	0	0	893589	HCD (High Energy Collision Dissociation)	MS2	45.1748	100	13.9844	5319	5319	5311	FP021821_9.raw	0/0		3.98873	286.827	286.827	0	0.000102629	2.54078e-06	0	0
FALSE	High	PMI-Byonic	PMI-Byonic (A2)	A	2	Unambiguous	ATHTGPHCELPYVPCSPSPCQNGGTCRPTGDTTHECACLPGFAGQNCEENVDDCPGNNCKNGGACVDGVNTYNCR	[R].ATHTGPHcELPYVPcsPSPcQNGGTcRPTGDTTHEcAcLPGFAGQNcEENVDDcPGNNcKNGGAcVDGVNTYNcR.[C]	C8(Carbamidomethyl); C15(Carbamidomethyl); S16(Fuc(1)); C20(Carbamidomethyl); C26(Carbamidomethyl); C36(Carbamidomethyl); C38(Carbamidomethyl); C47(Carbamidomethyl); C54(Carbamidomethyl); C59(Carbamidomethyl); C65(Carbamidomethyl); C74(Carbamidomethyl)	1	1	Q01705	Q01705	Neurogenic locus notch homolog protein 1 OS=Mus musculus OX=10090 GN=Notch1 PE=1 SV=3	1	6	6	1	0	1	1	1	1423.42	8535.48	8529.45	707.53	1.00581	0	0	4.82287e+06	HCD (High Energy Collision Dissociation)	MS2	0	37.948	13.194	4972	4972	4970	FP021821_9.raw	0/0		12.092	826.219	826.219	0	8.09016e-13	8.05925e-14	0	0
FALSE	High	PMI-Byonic	PMI-Byonic (A2)	A	2	Unambiguous	ATHTGPHCELPYVPCSPSPCQNGGTCRPTGDTTHECACLPGFAGQNCEENVDDCPGNNCK	[R].ATHTGPHcELPYVPcsPSPcQNGGTcRPTGDTTHEcAcLPGFAGQNcEENVDDcPGNNcK.[N]	C8(Carbamidomethyl); C15(Carbamidomethyl); S16(HexNAc(1)); C20(Carbamidomethyl); C26(Carbamidomethyl); C36(Carbamidomethyl); C38(Carbamidomethyl); C47(Carbamidomethyl); C54(Carbamidomethyl); C59(Carbamidomethyl)	1	1	Q01705	Q01705	Neurogenic locus notch homolog protein 1 OS=Mus musculus OX=10090 GN=Notch1 PE=1 SV=3	0	6	6	1	0	1	1	1	1159.81	6953.81	6948.8	720.875	0.834869	0	0	3.38557e+06	HCD (High Energy Collision Dissociation)	MS2	47.2513	71.1801	13.1061	4932	4932	4926	FP021821_9.raw	0/0		0.721578	171.676	171.676	0	0.189855	0.00383522	0	0
FALSE	High	PMI-Byonic	PMI-Byonic (A2)	A	2	Unambiguous	ATHTGPHCELPYVPCSPSPCQNGGTCRPTGDTTHECACLPGFAGQNCEENVDDCPGNNCKNGGACVDGVNTYNCR	[R].ATHTGPHcELPYVPcsPSPcQNGGTcRPTGDTTHEcAcLPGFAGQNcEEnVDDcPGNNcKNGGAcVdGVNTYNcR.[C]	C8(Carbamidomethyl); C15(Carbamidomethyl); S16(Fuc(1)); C20(Carbamidomethyl); C26(Carbamidomethyl); C36(Carbamidomethyl); C38(Carbamidomethyl); C47(Carbamidomethyl); N50(Deamidated); C54(Carbamidomethyl); C59(Carbamidomethyl); C65(Carbamidomethyl); D67(Oxidation); C74(Carbamidomethyl)	1	1	Q01705	Q01705	Neurogenic locus notch homolog protein 1 OS=Mus musculus OX=10090 GN=Notch1 PE=1 SV=3	1	6	6	1	0	1	1	1	1426.25	8552.45	8546.42	704.676	1.00374	0	0	1.03619e+06	HCD (High Energy Collision Dissociation)	MS2	27.9322	100	13.306	5022	5022	5014	FP021821_9.raw	0/0		9.09205	662.418	662.418	0	8.09003e-10	3.86068e-11	0	0
FALSE	High	PMI-Byonic	PMI-Byonic (A2)	A	2	Unambiguous	ATHTGPHCELPYVPCSPSPCQNGGTCRPTGDTTHECACLPGFAGQNCEENVDDCPGNNCK	[R].ATHTGPHcELPYVPcSPsPcQNGGTcRPTGDTTHEcAcLPGFAGQNcEENVDDcPGNNcK.[N]	C8(Carbamidomethyl); C15(Carbamidomethyl); S18(Fuc(1)); C20(Carbamidomethyl); C26(Carbamidomethyl); C36(Carbamidomethyl); C38(Carbamidomethyl); C47(Carbamidomethyl); C54(Carbamidomethyl); C59(Carbamidomethyl)	1	1	Q01705	Q01705	Neurogenic locus notch homolog protein 1 OS=Mus musculus OX=10090 GN=Notch1 PE=1 SV=3	0	6	6	1	0	1	1	1	1149.48	6891.83	6891.78	7.39146	0.00849006	0	0	4.46295e+06	HCD (High Energy Collision Dissociation)	MS2	0	6.2889	12.7988	4795	4795	4794	FP021821_9.raw	0/0		6.90398	464.5	464.5	0	1.24745e-07	5.45858e-09	0	0
FALSE	High	PMI-Byonic	PMI-Byonic (A2)	A	2	Unambiguous	ATHTGPHCELPYVPCSPSPCQNGGTCRPTGDTTHECACLPGFAGQNCEENVDDCPGNNCK	[R].ATHTGPHcELPYVPcsPSPcQNGGTcRPTGDTTHEcAcLPGFAGQNcEENVDDcPGNNcK.[N]	C8(Carbamidomethyl); C15(Carbamidomethyl); S16(HexNAc(1)); C20(Carbamidomethyl); C26(Carbamidomethyl); C36(Carbamidomethyl); C38(Carbamidomethyl); C47(Carbamidomethyl); C54(Carbamidomethyl); C59(Carbamidomethyl)	1	1	Q01705	Q01705	Neurogenic locus notch homolog protein 1 OS=Mus musculus OX=10090 GN=Notch1 PE=1 SV=3	0	6	6	1	0	1	1	1	1159.81	6953.82	6948.8	723.193	0.837554	0	0	1.57896e+06	HCD (High Energy Collision Dissociation)	MS2	21.8046	100	13.2326	4989	4989	4981	FP021821_9.raw	0/0		0.792861	32.8367	32.8367	0	0.161116	0.00276161	0	0
FALSE	High	PMI-Byonic	PMI-Byonic (A2)	A	2	Unambiguous	ATHTGPHCELPYVPCSPSPCQNGGTCRPTGDTTHECACLPGFAGQNCEENVDDCPGNNCK	[R].ATHTGPHcELPYVPcsPSPcqNGGTcRPTGDTTHEcAcLPGFAGQNcEENVDDcPGNNcK.[N]	C8(Carbamidomethyl); C15(Carbamidomethyl); S16(Fuc(1)); C20(Carbamidomethyl); Q21(Deamidated); C26(Carbamidomethyl); C36(Carbamidomethyl); C38(Carbamidomethyl); C47(Carbamidomethyl); C54(Carbamidomethyl); C59(Carbamidomethyl)	1	1	Q01705	Q01705	Neurogenic locus notch homolog protein 1 OS=Mus musculus OX=10090 GN=Notch1 PE=1 SV=3	0	6	6	1	0	1	1	1	1150.64	6898.82	6892.76	878.346	1.00904	0	0	354453	HCD (High Energy Collision Dissociation)	MS2	49.6846	100	15.1182	5805	5805	5795	FP021821_9.raw	0/0		1.28846	47.3948	47.3948	0	0.0514683	0.00105446	0	0
FALSE	High	PMI-Byonic	PMI-Byonic (A2)	A	2	Unambiguous	ATHTGPHCELPYVPCSPSPCQNGGTCRPTGDTTHECACLPGFAGQNCEENVDDCPGNNCK	[R].ATHTGPHcELPYVPcsPSPcQNGGTcRPTGDTTHEcAcLPGFAGQNcEENVDDcPGNNcK.[N]	C8(Carbamidomethyl); C15(Carbamidomethyl); S16(Fuc(1)); C20(Carbamidomethyl); C26(Carbamidomethyl); C36(Carbamidomethyl); C38(Carbamidomethyl); C47(Carbamidomethyl); C54(Carbamidomethyl); C59(Carbamidomethyl)	1	1	Q01705	Q01705	Neurogenic locus notch homolog protein 1 OS=Mus musculus OX=10090 GN=Notch1 PE=1 SV=3	0	6	6	1	0	1	1	1	1149.64	6892.82	6891.78	150.544	0.172919	0	0	4481975	HCD (High Energy Collision Dissociation)	MS2	0	8.4616	12.9273	4853	4853	4849	FP021821_9.raw	0/0		7.15381	500.403	500.403	0	7.01756e-08	2.49572e-09	0	0
FALSE	High	PMI-Byonic	PMI-Byonic (A2)	A	2	Unambiguous	ATHTGPHCELPYVPCSPSPCQNGGTCRPTGDTTHECACLPGFAGQNCEENVDDCPGNNCK	[R].ATHTGPHcELPYVPcsPSPcQNGGTcRPTGDTTHEcAcLPGFAGqNcEENVDDcPGNNcK.[N]	C8(Carbamidomethyl); C15(Carbamidomethyl); S16(Fuc(1)); C20(Carbamidomethyl); C26(Carbamidomethyl); C36(Carbamidomethyl); C38(Carbamidomethyl); Q45(Deamidated); C47(Carbamidomethyl); C54(Carbamidomethyl); C59(Carbamidomethyl)	1	1	Q01705	Q01705	Neurogenic locus notch homolog protein 1 OS=Mus musculus OX=10090 GN=Notch1 PE=1 SV=3	0	6	6	1	0	1	1	1	1150.47	6897.8	6892.76	730.539	0.839238	0	0	939586	HCD (High Energy Collision Dissociation)	MS2	50.4879	100	13.8019	5240	5240	5234	FP021821_9.raw	0/0		6.76363	423.805	423.805	0	1.72335e-07	1.06956e-08	0	0
FALSE	High	PMI-Byonic	PMI-Byonic (A2)	A	2	Unambiguous	ATHTGPHCELPYVPCSPSPCQNGGTCRPTGDTTHECACLPGFAGQNCEENVDDCPGNNCK	[R].ATHTGPHcELPYVPcsPSPcQNGGTcRPTGDTTHEcAcLPGFAGQNcEENVDDcPGNNcK.[N]	C8(Carbamidomethyl); C15(Carbamidomethyl); S16(Fuc(1)); C20(Carbamidomethyl); C26(Carbamidomethyl); C36(Carbamidomethyl); C38(Carbamidomethyl); C47(Carbamidomethyl); C54(Carbamidomethyl); C59(Carbamidomethyl)	1	1	Q01705	Q01705	Neurogenic locus notch homolog protein 1 OS=Mus musculus OX=10090 GN=Notch1 PE=1 SV=3	0	6	6	1	0	1	1	1	1149.64	6892.8	6891.78	148.524	0.170599	0	0	1.18646e+06	HCD (High Energy Collision Dissociation)	MS2	0	28.3845	13.2926	5015	5015	5014	FP021821_9.raw	0/0		6.78381	497.754	497.754	0	1.64509e-07	9.27666e-09	0	0
FALSE	High	PMI-Byonic	PMI-Byonic (A2)	A	2	Unambiguous	ATHTGPHCELPYVPCSPSPCQNGGTCRPTGDTTHECACLPGFAGQNCEENVDDCPGNNCK	[R].ATHTGPHcELPYVPcsPSPcQNGGTcRPTGDTTHEcAcLPGFAGqNcEENVDDcPGNNcK.[N]	C8(Carbamidomethyl); C15(Carbamidomethyl); S16(Fuc(1)); C20(Carbamidomethyl); C26(Carbamidomethyl); C36(Carbamidomethyl); C38(Carbamidomethyl); Q45(Deamidated); C47(Carbamidomethyl); C54(Carbamidomethyl); C59(Carbamidomethyl)	1	1	Q01705	Q01705	Neurogenic locus notch homolog protein 1 OS=Mus musculus OX=10090 GN=Notch1 PE=1 SV=3	0	5	5	1	0	1	1	1	1380.37	6897.8	6892.76	730.408	1.00691	0	0	1.9579e+06	HCD (High Energy Collision Dissociation)	MS2	26.0392	100	13.2283	4987	4987	4981	FP021821_9.raw	0/0		7.85412	577.718	577.718	0	1.3992e-08	5.30729e-10	0	0
FALSE	High	PMI-Byonic	PMI-Byonic (A2)	A	2	Unambiguous	NGGACVDGVNTYNCR	[K].NGGAcVDGVNTYNcR.[C]	C5(Carbamidomethyl); C14(Carbamidomethyl)	1	1	Q01705	Q01705	Neurogenic locus notch homolog protein 1 OS=Mus musculus OX=10090 GN=Notch1 PE=1 SV=3	0	2	2	1	0	1	1	1	828.85	1656.69	1656.69	4.73786	0.00392457	0	0	617144	HCD (High Energy Collision Dissociation)	MS2	10.1305	100	10.3482	3719	3719	3716	FP021821_9.raw	0/0		9.43527	615.087	615.087	615.087	3.67052e-10	2.22823e-11	0	0
FALSE	High	PMI-Byonic	PMI-Byonic (A2)	A	2	Unambiguous	NGGACVDGVNTYNCR	[K].NGGAcVdGVNTYNcR.[C]	C5(Carbamidomethyl); D7(Oxidation); C14(Carbamidomethyl)	1	1	Q01705	Q01705	Neurogenic locus notch homolog protein 1 OS=Mus musculus OX=10090 GN=Notch1 PE=1 SV=3	0	2	2	1	0	1	1	1	836.845	1672.68	1672.68	1.89428	0.00158426	0	0	525913	HCD (High Energy Collision Dissociation)	MS2	0	100	10.4201	3750	3750	3749	FP021821_9.raw	0/0		7.02794	540.431	540.431	163.492	9.37682e-08	3.52609e-09	0	0
FALSE	High	PMI-Byonic	PMI-Byonic (A2)	A	2	Unambiguous	NGGACVDGVNTYNCR	[K].NGGAcVDGVNTYNcR.[C]	C5(Carbamidomethyl); C14(Carbamidomethyl)	1	1	Q01705	Q01705	Neurogenic locus notch homolog protein 1 OS=Mus musculus OX=10090 GN=Notch1 PE=1 SV=3	0	2	2	1	0	1	1	1	828.851	1656.69	1656.69	5.25364	0.00435182	0	0	411612	HCD (High Energy Collision Dissociation)	MS2	17.3804	100	10.4831	3778	3778	3771	FP021821_9.raw	0/0		6.95019	546.202	546.202	546.202	1.12154e-07	4.73344e-09	0	0
FALSE	High	PMI-Byonic	PMI-Byonic (A2)	A	2	Unambiguous	NGGACVDGVNTYNCR	[K].NGGAcVdGVNTYNcR.[C]	C5(Carbamidomethyl); D7(Oxidation); C14(Carbamidomethyl)	1	1	Q01705	Q01705	Neurogenic locus notch homolog protein 1 OS=Mus musculus OX=10090 GN=Notch1 PE=1 SV=3	0	2	2	1	0	1	1	1	836.846	1672.68	1672.68	2.18619	0.0018284	0	0	165177	HCD (High Energy Collision Dissociation)	MS2	13.3467	100	10.6914	3869	3869	3859	FP021821_9.raw	0/0		6.55789	447.326	447.326	108.407	2.76766e-07	1.4726e-08	0	0
FALSE	High	PMI-Byonic	PMI-Byonic (A2)	A	2	Unambiguous	NGGACVDGVNTYNCR	[K].nGGAcVDGVNTYNcR.[C]	N1(Deamidated); C5(Carbamidomethyl); C14(Carbamidomethyl)	1	1	Q01705	Q01705	Neurogenic locus notch homolog protein 1 OS=Mus musculus OX=10090 GN=Notch1 PE=1 SV=3	0	2	2	1	0	1	1	1	829.342	1657.68	1657.67	3.9943	0.00331061	0	0	1.13518e+06	HCD (High Energy Collision Dissociation)	MS2	6.73698	100	10.6267	3840	3840	3837	FP021821_9.raw	0/0		10.4353	670.459	670.459	487.562	3.67052e-11	3.20084e-12	0	0
FALSE	High	PMI-Byonic	PMI-Byonic (A2)	A	2	Ambiguous	NGGACVDGVNTYNCR	[K].NGGAcVDGVNTYNcR.[C]	C5(Carbamidomethyl); C14(Carbamidomethyl)	1	1	Q01705	Q01705	Neurogenic locus notch homolog protein 1 OS=Mus musculus OX=10090 GN=Notch1 PE=1 SV=3	0	2	2		0	2	2	2	829.342	1657.68	1656.69	598.627	0.495868	0	0	723502	HCD (High Energy Collision Dissociation)	MS2	15.4923	100	10.7505	3894	3894	3892	FP021821_9.raw	0/0		7.17773	511.472	511.472	511.472	6.64163e-08	2.28422e-09	0	0
FALSE	High	PMI-Byonic	PMI-Byonic (A2)	A	2	Ambiguous	NGGACVDGVNTYNCR	[K].nGGAcVDGVNTYNcR.[C]	N1(Deamidated); C5(Carbamidomethyl); C14(Carbamidomethyl)	1	1	Q01705	Q01705	Neurogenic locus notch homolog protein 1 OS=Mus musculus OX=10090 GN=Notch1 PE=1 SV=3	0	2	2	0.2394	0	1	1	1	829.342	1657.68	1657.67	4.65706	0.00385993	0	0	723502	HCD (High Energy Collision Dissociation)	MS2	15.4923	100	10.7505	3894	3894	3892	FP021821_9.raw	0/0		9.43527	603.087	603.087	424.918	3.67052e-10	2.35736e-11	0	0
FALSE	High	PMI-Byonic	PMI-Byonic (A2)	A	2	Unambiguous	NGGACVDGVNTYNCR	[K].nGGAcVDGVNTYNcR.[C]	N1(Deamidated); C5(Carbamidomethyl); C14(Carbamidomethyl)	1	1	Q01705	Q01705	Neurogenic locus notch homolog protein 1 OS=Mus musculus OX=10090 GN=Notch1 PE=1 SV=3	0	2	2	1	0	1	1	1	829.342	1657.68	1657.67	4.87798	0.00404304	0	0	182289	HCD (High Energy Collision Dissociation)	MS2	23.0649	100	10.8916	3956	3956	3947	FP021821_9.raw	0/0		6.78754	400.416	400.416	190.916	1.63103e-07	8.81875e-09	0	0
FALSE	High	PMI-Byonic	PMI-Byonic (A2)	A	2	Unambiguous	NGGACVDGVNTYNCR	[K].NGGAcVdGVNTYNcR.[C]	C5(Carbamidomethyl); D7(Oxidation); C14(Carbamidomethyl)	1	1	Q01705	Q01705	Neurogenic locus notch homolog protein 1 OS=Mus musculus OX=10090 GN=Notch1 PE=1 SV=3	0	2	2	1	0	1	1	1	836.845	1672.68	1672.68	1.38342	0.00115701	0	0	219435	HCD (High Energy Collision Dissociation)	MS2	0	100	11.0186	4011	4011	4002	FP021821_9.raw	0/0		6.41754	435.821	435.821	148.996	3.82353e-07	2.44693e-08	0	0
FALSE	High	PMI-Byonic	PMI-Byonic (A2)	A	2	Unambiguous	NGGACVDGVNTYNCR	[K].nGGAcVDGVNTYNcR.[C]	N1(Deamidated); C5(Carbamidomethyl); C14(Carbamidomethyl)	1	1	Q01705	Q01705	Neurogenic locus notch homolog protein 1 OS=Mus musculus OX=10090 GN=Notch1 PE=1 SV=3	0	2	2	1	0	1	1	1	829.342	1657.68	1657.67	4.14158	0.00343268	0	0	316178	HCD (High Energy Collision Dissociation)	MS2	0	100	11.1417	4064	4064	4057	FP021821_9.raw	0/0		9.43527	601.356	601.356	452.291	3.67052e-10	2.48552e-11	0	0
FALSE	High	PMI-Byonic	PMI-Byonic (A2)	A	2	Unambiguous	NGGACVDGVNTYNCR	[K].NGGAcVDGVNTYNcR.[C]	C5(Carbamidomethyl); C14(Carbamidomethyl)	1	1	Q01705	Q01705	Neurogenic locus notch homolog protein 1 OS=Mus musculus OX=10090 GN=Notch1 PE=1 SV=3	0	2	2	1	0	1	1	1	827.918	1654.83	1656.69	-1120.92	-0.92851	0	0	249125	HCD (High Energy Collision Dissociation)	MS2	13.163	100	12.1518	4513	4513	4508	FP021821_9.raw	0/0		0.597372	12.8208	12.8208	12.8208	0.252713	0.00475448	0	0
FALSE	High	PMI-Byonic	PMI-Byonic (A2)	A	2	Unambiguous	NGGACVDGVNTYNCR	[K].nGGAcVDGVNTYNcR.[C]	N1(Deamidated); C5(Carbamidomethyl); C14(Carbamidomethyl)	1	1	Q01705	Q01705	Neurogenic locus notch homolog protein 1 OS=Mus musculus OX=10090 GN=Notch1 PE=1 SV=3	0	3	3	1	0	1	1	1	553.231	1657.68	1657.67	4.86987	0.00269088	0	0	290734	HCD (High Energy Collision Dissociation)	MS2	25.7928	100	11.1664	4075	4075	4068	FP021821_9.raw	0/0		4.55825	413.718	413.718	273.908	2.76537e-05	7.77645e-07	0	0
FALSE	High	PMI-Byonic	PMI-Byonic (A2)	A	2	Unambiguous	NGGACVDGVNTYNCR	[K].nGGAcVDGVNTYNcR.[C]	N1(Deamidated); C5(Carbamidomethyl); C14(Carbamidomethyl)	1	1	Q01705	Q01705	Neurogenic locus notch homolog protein 1 OS=Mus musculus OX=10090 GN=Notch1 PE=1 SV=3	0	2	2	1	0	1	1	1	829.341	1657.68	1657.67	3.55246	0.0029444	0	0	6658134	HCD (High Energy Collision Dissociation)	MS2	1.4649	29.6677	11.2572	4114	4114	4112	FP021821_9.raw	0/0		11.4353	705.554	705.554	574.844	3.67048e-12	4.68593e-13	0	0
FALSE	High	PMI-Byonic	PMI-Byonic (A2)	A	2	Unambiguous	NGGACVDGVNTYNCR	[K].nGGAcVDGVNTYNcR.[C]	N1(Deamidated); C5(Carbamidomethyl); C14(Carbamidomethyl)	1	1	Q01705	Q01705	Neurogenic locus notch homolog protein 1 OS=Mus musculus OX=10090 GN=Notch1 PE=1 SV=3	0	3	3	1	0	1	1	1	553.229	1657.67	1657.67	2.43975	0.0013481	0	0	870374	HCD (High Energy Collision Dissociation)	MS2	11.931	100	11.293	4131	4131	4123	FP021821_9.raw	0/0		6.86553	524.843	524.843	399.877	1.36292e-07	6.63374e-09	0	0
FALSE	High	PMI-Byonic	PMI-Byonic (A2)	A	2	Ambiguous	NGGACVDGVNTYNCR	[K].NGGAcVdGVNTYNcR.[C]	C5(Carbamidomethyl); D7(Oxidation); C14(Carbamidomethyl)	1	1	Q01705	Q01705	Neurogenic locus notch homolog protein 1 OS=Mus musculus OX=10090 GN=Notch1 PE=1 SV=3	0	2	2		0	2	2	2	837.337	1673.67	1672.68	590.323	0.493711	0	0	799839	HCD (High Energy Collision Dissociation)	MS2	10.6888	100	11.3655	4163	4163	4156	FP021821_9.raw	0/0		5.61771	448.408	448.408	146.048	2.41151e-06	9.55596e-08	0	0
FALSE	High	PMI-Byonic	PMI-Byonic (A2)	A	2	Ambiguous	NGGACVDGVNTYNCR	[K].nGGAcVdGVNTYNcR.[C]	N1(Deamidated); C5(Carbamidomethyl); D7(Oxidation); C14(Carbamidomethyl)	1	1	Q01705	Q01705	Neurogenic locus notch homolog protein 1 OS=Mus musculus OX=10090 GN=Notch1 PE=1 SV=3	0	2	2	0.3036	0	1	1	1	837.337	1673.67	1673.66	2.03473	0.00170272	0	0	799839	HCD (High Energy Collision Dissociation)	MS2	10.6888	100	11.3655	4163	4163	4156	FP021821_9.raw	0/0		8.06527	593.126	593.126	159.777	8.60457e-09	3.89863e-10	0	0
FALSE	High	PMI-Byonic	PMI-Byonic (A2)	A	2	Unambiguous	NGGACVDGVNTYNCR	[K].nGGAcVDGVNTYNcR.[C]	N1(Deamidated); C5(Carbamidomethyl); C14(Carbamidomethyl)	1	1	Q01705	Q01705	Neurogenic locus notch homolog protein 1 OS=Mus musculus OX=10090 GN=Notch1 PE=1 SV=3	0	2	2	1	0	1	1	1	829.341	1657.67	1657.67	3.33154	0.0027613	0	0	1.43788e+06	HCD (High Energy Collision Dissociation)	MS2	0	100	11.3845	4172	4172	4167	FP021821_9.raw	0/0		10.4353	651.075	651.075	488.839	3.67052e-11	3.34402e-12	0	0
FALSE	High	PMI-Byonic	PMI-Byonic (A2)	A	2	Unambiguous	NGGACVDGVNTYNCR	[K].NGGAcVdGVNTYNcR.[C]	C5(Carbamidomethyl); D7(Oxidation); C14(Carbamidomethyl)	1	1	Q01705	Q01705	Neurogenic locus notch homolog protein 1 OS=Mus musculus OX=10090 GN=Notch1 PE=1 SV=3	0	2	2	1	0	1	1	1	836.848	1672.69	1672.68	5.32428	0.00445291	0	0	246220	HCD (High Energy Collision Dissociation)	MS2	0	100	10.5477	3806	3806	3804	FP021821_9.raw	0/0		6.48013	478.954	478.954	129.874	3.31033e-07	1.96955e-08	0	0
FALSE	High	PMI-Byonic	PMI-Byonic (A2)	A	2	Unambiguous	NGGACVDGVNTYNCR	[K].NGGAcVdGVNTYNcR.[C]	C5(Carbamidomethyl); D7(Oxidation); C14(Carbamidomethyl)	1	1	Q01705	Q01705	Neurogenic locus notch homolog protein 1 OS=Mus musculus OX=10090 GN=Notch1 PE=1 SV=3	0	3	3	1	0	1	1	1	558.233	1672.69	1672.68	3.12688	0.00174342	0	0	1.01688e+06	HCD (High Energy Collision Dissociation)	MS2	12.2378	100	10.1704	3641	3641	3639	FP021821_9.raw	0/0		5.32852	484.919	484.919	130.095	4.69327e-06	1.80187e-07	0	0
FALSE	High	PMI-Byonic	PMI-Byonic (A2)	A	2	Unambiguous	NGGACVDGVNTYNCR	[K].nGGAcVDGVNTYNcR.[C]	N1(Deamidated); C5(Carbamidomethyl); C14(Carbamidomethyl)	1	1	Q01705	Q01705	Neurogenic locus notch homolog protein 1 OS=Mus musculus OX=10090 GN=Notch1 PE=1 SV=3	0	2	2	1	0	1	1	1	830.349	1659.69	1657.67	1219.93	1.01112	0	0	2.60408e+06	HCD (High Energy Collision Dissociation)	MS2	8.57426	49.1664	11.505	4225	4225	4222	FP021821_9.raw	0/0		2.33857	216.686	216.686	159.229	0.00458599	7.71774e-05	0	0
FALSE	High	PMI-Byonic	PMI-Byonic (A2)	A	2	Unambiguous	NGGACVDGVNTYNCR	[K].NGGAcVdGVNTYNcR.[C]	C5(Carbamidomethyl); D7(Oxidation); C14(Carbamidomethyl)	1	1	Q01705	Q01705	Neurogenic locus notch homolog protein 1 OS=Mus musculus OX=10090 GN=Notch1 PE=1 SV=3	0	2	2	1	0	1	1	1	836.847	1672.69	1672.68	3.86471	0.00323221	0	0	558813	HCD (High Energy Collision Dissociation)	MS2	0	100	10.0453	3587	3587	3584	FP021821_9.raw	0/0		9.43527	624.109	624.109	160.22	3.67052e-10	1.96704e-11	0	0
FALSE	Medium	PMI-Byonic	PMI-Byonic (A2)	A	2	Ambiguous	NGGACVDGVNTYNCR	[K].NGGAcVDGVnTYncR.[C]	C5(Carbamidomethyl); N10(Deamidated); N13(Oxidation); C14(Carbamidomethyl)	1	1	Q01705	Q01705	Neurogenic locus notch homolog protein 1 OS=Mus musculus OX=10090 GN=Notch1 PE=1 SV=3	0	2	2		0	2	2	2	838.862	1676.72	1673.66	1823.83	1.52624	0	0	492170	HCD (High Energy Collision Dissociation)	MS2	13.0484	100	9.85679	3505	3505	3496	FP021821_9.raw	0/0		0.133829	14.8785	14.8785	0	0.734803	0.0187905	0	0
FALSE	High	PMI-Byonic	PMI-Byonic (A2)	A	2	Unambiguous	NGGACVDGVNTYNCR	[K].NGGAcVDGVNTYNcR.[C]	C5(Carbamidomethyl); C14(Carbamidomethyl)	1	1	Q01705	Q01705	Neurogenic locus notch homolog protein 1 OS=Mus musculus OX=10090 GN=Notch1 PE=1 SV=3	0	2	2	1	0	1	1	1	828.85	1656.69	1656.69	3.92734	0.00325318	0	0	36616384	HCD (High Energy Collision Dissociation)	MS2	0.998808	8.42813	9.83958	3497	3497	3496	FP021821_9.raw	0/0		11.4353	719.988	719.988	719.988	3.67048e-12	4.36086e-13	0	0
FALSE	High	PMI-Byonic	PMI-Byonic (A2)	A	2	Unambiguous	NGGACVDGVNTYNCR	[K].NGGAcVDGVNTYNcR.[C]	C5(Carbamidomethyl); C14(Carbamidomethyl)	1	1	Q01705	Q01705	Neurogenic locus notch homolog protein 1 OS=Mus musculus OX=10090 GN=Notch1 PE=1 SV=3	0	3	3	1	0	1	1	1	552.902	1656.69	1656.69	2.88766	0.00159465	0	0	492905	HCD (High Energy Collision Dissociation)	MS2	22.6213	100	9.74291	3456	3456	3452	FP021821_9.raw	0/0		6.86553	532.484	532.484	532.484	1.36292e-07	5.85266e-09	0	0
FALSE	High	PMI-Byonic	PMI-Byonic (A2)	A	2	Unambiguous	NGGACVDGVNTYNCR	[K].NGGAcVDGVNTYNcR.[C]	C5(Carbamidomethyl); C14(Carbamidomethyl)	1	1	Q01705	Q01705	Neurogenic locus notch homolog protein 1 OS=Mus musculus OX=10090 GN=Notch1 PE=1 SV=3	0	2	2	1	0	1	1	1	828.849	1656.69	1656.69	3.55892	0.00294801	0	0	8401732	HCD (High Energy Collision Dissociation)	MS2	1.58214	24.2926	9.96555	3552	3552	3551	FP021821_9.raw	0/0		11.4353	714.601	714.601	714.601	3.67048e-12	4.52421e-13	0	0
FALSE	High	PMI-Byonic	PMI-Byonic (A2)	A	2	Unambiguous	NGGACVDGVNTYNCR	[K].NGGAcVDGVNTYNcR.[C]	C5(Carbamidomethyl); C14(Carbamidomethyl)	1	1	Q01705	Q01705	Neurogenic locus notch homolog protein 1 OS=Mus musculus OX=10090 GN=Notch1 PE=1 SV=3	0	2	2	1	0	1	1	1	828.849	1656.69	1656.69	2.96946	0.00245973	0	0	257594	HCD (High Energy Collision Dissociation)	MS2	0	100	9.72375	3448	3448	3441	FP021821_9.raw	0/0		10.4353	657.946	657.946	657.946	3.67052e-11	2.91076e-12	0	0
FALSE	High	PMI-Byonic	PMI-Byonic (A2)	A	2	Unambiguous	NGGACVDGVNTYNCR	[K].nGGAcVDGVNTYNcR.[C]	N1(Deamidated); C5(Carbamidomethyl); C14(Carbamidomethyl)	1	1	Q01705	Q01705	Neurogenic locus notch homolog protein 1 OS=Mus musculus OX=10090 GN=Notch1 PE=1 SV=3	0	2	2	1	0	1	1	1	830.349	1659.69	1657.67	1219.34	1.01063	0	0	426060	HCD (High Energy Collision Dissociation)	MS2	27.7731	100	11.6629	4296	4296	4288	FP021821_9.raw	0/0		3.14388	280.202	280.202	155.738	0.000717985	1.09455e-05	0	0
FALSE	High	PMI-Byonic	PMI-Byonic (A2)	A	2	Unambiguous	NGGACVDGVNTYNCR	[K].NGGAcVDGVNTYNcR.[C]	C5(Carbamidomethyl); C14(Carbamidomethyl)	1	1	Q01705	Q01705	Neurogenic locus notch homolog protein 1 OS=Mus musculus OX=10090 GN=Notch1 PE=1 SV=3	0	3	3	1	0	1	1	1	552.902	1656.69	1656.69	3.44028	0.00189982	0	0	1.59531e+06	HCD (High Energy Collision Dissociation)	MS2	0.766173	100	9.98924	3563	3563	3562	FP021821_9.raw	0/0		6.86553	531.068	531.068	531.068	1.36292e-07	6.24437e-09	0	0
FALSE	High	PMI-Byonic	PMI-Byonic (A2)	A	2	Unambiguous	NGGACVDGVNTYNCR	[K].NGGAcVdGVNTYNcR.[C]	C5(Carbamidomethyl); D7(Oxidation); C14(Carbamidomethyl)	1	1	Q01705	Q01705	Neurogenic locus notch homolog protein 1 OS=Mus musculus OX=10090 GN=Notch1 PE=1 SV=3	0	2	2	1	0	1	1	1	836.845	1672.68	1672.68	1.89428	0.00158426	0	0	928792	HCD (High Energy Collision Dissociation)	MS2	0	100	10.2965	3696	3696	3694	FP021821_9.raw	0/0		8.06527	569.694	569.694	159.199	8.60457e-09	3.62481e-10	0	0
FALSE	High	PMI-Byonic	PMI-Byonic (A2)	A	2	Unambiguous	NGGACVDGVNTYNCR	[K].NGGAcVDGVNTYNcR.[C]	C5(Carbamidomethyl); C14(Carbamidomethyl)	1	1	Q01705	Q01705	Neurogenic locus notch homolog protein 1 OS=Mus musculus OX=10090 GN=Notch1 PE=1 SV=3	0	2	2	1	0	1	1	1	828.846	1656.69	1656.69	0.243169	0.000201427	0	0	244076	HCD (High Energy Collision Dissociation)	MS2	13.8233	100	9.47333	3340	3340	3332	FP021821_9.raw	0/0		6.80772	493.689	493.689	493.689	1.55696e-07	7.91553e-09	0	0
FALSE	High	PMI-Byonic	PMI-Byonic (A2)	A	2	Unambiguous	NGGACVDGVNTYNCR	[K].NGGAcVDGVNTYNcR.[C]	C5(Carbamidomethyl); C14(Carbamidomethyl)	1	1	Q01705	Q01705	Neurogenic locus notch homolog protein 1 OS=Mus musculus OX=10090 GN=Notch1 PE=1 SV=3	0	2	2	1	0	1	1	1	828.848	1656.69	1656.69	1.93789	0.00160524	0	0	918925	HCD (High Energy Collision Dissociation)	MS2	1.73103	100	10.2355	3670	3670	3661	FP021821_9.raw	0/0		10.0653	657.781	657.781	657.781	8.60457e-11	5.6756e-12	0	0
FALSE	High	PMI-Byonic	PMI-Byonic (A2)	A	2	Unambiguous	NGGACVDGVNTYNCR	[K].NGGAcVdGVNTYNcR.[C]	C5(Carbamidomethyl); D7(Oxidation); C14(Carbamidomethyl)	1	1	Q01705	Q01705	Neurogenic locus notch homolog protein 1 OS=Mus musculus OX=10090 GN=Notch1 PE=1 SV=3	0	3	3	1	0	1	1	1	558.234	1672.69	1672.68	4.11209	0.00229274	0	0	214767	HCD (High Energy Collision Dissociation)	MS2	18.0493	100	10.0518	3590	3590	3584	FP021821_9.raw	0/0		6.25512	434.076	434.076	113.594	5.55752e-07	3.45191e-08	0	0
FALSE	High	PMI-Byonic	PMI-Byonic (A2)	A	2	Unambiguous	NGGACVDGVNTYNCR	[K].NGGAcVDGVNTYNcR.[C]	C5(Carbamidomethyl); C14(Carbamidomethyl)	1	1	Q01705	Q01705	Neurogenic locus notch homolog protein 1 OS=Mus musculus OX=10090 GN=Notch1 PE=1 SV=3	0	3	3	1	0	1	1	1	552.902	1656.69	1656.69	3.55081	0.00196086	0	0	10261594	HCD (High Energy Collision Dissociation)	MS2	0.897512	24.146	9.86521	3508	3508	3507	FP021821_9.raw	0/0		6.58607	579.174	579.174	579.174	2.59376e-07	1.32419e-08	0	0
FALSE	High	PMI-Byonic	PMI-Byonic (A2)	A	2	Unambiguous	NGGACVDGVNTYNCR	[K].NGGAcVDGVNTYNcR.[C]	C5(Carbamidomethyl); C14(Carbamidomethyl)	1	1	Q01705	Q01705	Neurogenic locus notch homolog protein 1 OS=Mus musculus OX=10090 GN=Notch1 PE=1 SV=3	0	3	3	1	0	1	1	1	552.902	1656.69	1656.69	4.43501	0.00244914	0	0	379871	HCD (High Energy Collision Dissociation)	MS2	7.3483	100	10.1176	3618	3618	3617	FP021821_9.raw	0/0		5.07869	471.272	471.272	471.272	8.34277e-06	2.74514e-07	0	0
FALSE	High	PMI-Byonic	PMI-Byonic (A2)	A	2	Unambiguous	NGGACVDGVNTYNCR	[K].NGGAcVDGVNTYNcR.[C]	C5(Carbamidomethyl); C14(Carbamidomethyl)	1	1	Q01705	Q01705	Neurogenic locus notch homolog protein 1 OS=Mus musculus OX=10090 GN=Notch1 PE=1 SV=3	0	2	2	1	0	1	1	1	828.85	1656.69	1656.69	3.92734	0.00325318	0	0	2249589	HCD (High Energy Collision Dissociation)	MS2	0	100	10.0929	3607	3607	3606	FP021821_9.raw	0/0		10.4353	666.282	666.282	666.282	3.67052e-11	3.05643e-12	0	0
FALSE	High	PMI-Byonic	PMI-Byonic (A2)	A	2	Unambiguous	NGGACVDGVNTYNCR	[K].NGGAcVdGVNTYNcR.[C]	C5(Carbamidomethyl); D7(Oxidation); C14(Carbamidomethyl)	1	1	Q01705	Q01705	Neurogenic locus notch homolog protein 1 OS=Mus musculus OX=10090 GN=Notch1 PE=1 SV=3	0	2	2	1	0	1	1	1	836.847	1672.69	1672.68	3.42683	0.002866	0	0	4.17683e+06	HCD (High Energy Collision Dissociation)	MS2	0.523911	52.9456	10.1682	3640	3640	3639	FP021821_9.raw	0/0		9.43527	629.047	629.047	168.012	3.67052e-10	2.09813e-11	0	0
FALSE	Medium	PMI-Byonic	PMI-Byonic (A2)	A	2	Unambiguous	CPPEWTGQYCTEDVDECQLMPNACQNGGTCHNTHGGYNCVCVNGWTGEDCSENIDDCASAACFQGATCHDR	[R].cPPEWTGQYcTEDVDEcQLMPnAcQnGGTcHNTHGGYNcVcVNGWTGEDcSENIDDcAsAAcFQGAtcHDR.[V]	C1(Carbamidomethyl); C10(Carbamidomethyl); C17(Carbamidomethyl); N22(Deamidated); C24(Carbamidomethyl); N26(Oxidation); C30(Carbamidomethyl); C39(Carbamidomethyl); C41(Carbamidomethyl); C50(Carbamidomethyl); C57(Carbamidomethyl); S59(Hex(1)Pent(2)); C62(Carbamidomethyl); T67(Hex(1)Pent(1)); C68(Carbamidomethyl)	1	1	Q01705	Q01705	Neurogenic locus notch homolog protein 1 OS=Mus musculus OX=10090 GN=Notch1 PE=1 SV=3	0	6	6	1	0	1	1	1	1501.24	9002.43	8998.34	454.084	0.681001	0	0	442739	HCD (High Energy Collision Dissociation)	MS2	70.1907	100	15.5713	6001	6001	5993	FP021821_9.raw	0/0		0.119578	68.5077	68.5077	0	0.759315	0.0202627	0	0
FALSE	High	PMI-Byonic	PMI-Byonic (A2)	A	2	Unambiguous	CPPEWTGQYCTEDVDECQLMPNACQNGGTCHNTHGGYNCVCVNGWTGEDCSENIDDCASAACFQGATCHDR	[R].cPPEWTGQYcTEDVDEcQLMPNAcQnGGTcHNTHGGYNcVcVnGWTGEDcSENIDDcAsAAcFQGATcHDR.[V]	C1(Carbamidomethyl); C10(Carbamidomethyl); C17(Carbamidomethyl); C24(Carbamidomethyl); N26(Oxidation); C30(Carbamidomethyl); C39(Carbamidomethyl); C41(Carbamidomethyl); N43(Deamidated); C50(Carbamidomethyl); C57(Carbamidomethyl); S59(Hex(1)Pent(1)); C62(Carbamidomethyl); C68(Carbamidomethyl)	1	1	Q01705	Q01705	Neurogenic locus notch homolog protein 1 OS=Mus musculus OX=10090 GN=Notch1 PE=1 SV=3	0	6	6	1	0	1	1	1	1429.22	8570.31	8572.21	-221.192	-0.316017	0	0	0	HCD (High Energy Collision Dissociation)	MS2		100	15.518	5978	5978	5971	FP021821_9.raw	0/0		30.0057	1156.15	1156.15	0.724494	9.86859e-31	9.86857e-31	0	0
FALSE	High	PMI-Byonic	PMI-Byonic (A2)	A	2	Unambiguous	CPPEWTGQYCTEDVDECQLMPNACQNGGTCHNTHGGYNCVCVNGWTGEDCSENIDDCASAACFQGATCHDR	[R].cPPEWTGQYcTEDVDEcQLMPNAcQNGGTchNTHGGYNcVcVNGWTGEDcSENIDDcAsAAcFQGATcHDR.[V]	C1(Carbamidomethyl); C10(Carbamidomethyl); C17(Carbamidomethyl); C24(Carbamidomethyl); C30(Carbamidomethyl); H31(Oxidation); C39(Carbamidomethyl); C41(Carbamidomethyl); C50(Carbamidomethyl); C57(Carbamidomethyl); S59(Hex(1)Pent(1)); C62(Carbamidomethyl); C68(Carbamidomethyl)	1	1	Q01705	Q01705	Neurogenic locus notch homolog protein 1 OS=Mus musculus OX=10090 GN=Notch1 PE=1 SV=3	0	6	6	1	0	1	1	1	1429.89	8574.28	8571.22	356.741	0.509618	0	0	628060	HCD (High Energy Collision Dissociation)	MS2	21.9836	100	15.3888	5921	5921	5916	FP021821_9.raw	0/0		30.0057	1223	1223	3.66677	9.86859e-31	9.86857e-31	0	0
FALSE	High	PMI-Byonic	PMI-Byonic (A2)	A	2	Ambiguous	CPPEWTGQYCTEDVDECQLMPNACQNGGTCHNTHGGYNCVCVNGWTGEDCSENIDDCASAACFQGATCHDR	[R].cPPEWTGQYcTEdVDEcQLMPNAcQNGGTcHNTHGGYNcVcVnGWTGEDcSENIDDcASAAcFQGAtcHDR.[V]	C1(Carbamidomethyl); C10(Carbamidomethyl); D13(Oxidation); C17(Carbamidomethyl); C24(Carbamidomethyl); C30(Carbamidomethyl); C39(Carbamidomethyl); C41(Carbamidomethyl); N43(Deamidated); C50(Carbamidomethyl); C57(Carbamidomethyl); C62(Carbamidomethyl); T67(HexNAc(1)Fuc(1)); C68(Carbamidomethyl)	1	1	Q01705	Q01705	Neurogenic locus notch homolog protein 1 OS=Mus musculus OX=10090 GN=Notch1 PE=1 SV=3	0	5	5		0	2	2	2	1439.39	7192.94	8627.25	-166253	-286.861	0	0	1207658	HCD (High Energy Collision Dissociation)	MS2	74.7746	100	14.2546	5434	5434	5432	FP021821_9.raw	0/0		5.81378	569.585	569.585	0	1.5354e-06	7.37556e-08	0	0
FALSE	High	PMI-Byonic	PMI-Byonic (A2)	A	2	Unambiguous	CPPEWTGQYCTEDVDECQLMPNACQNGGTCHNTHGGYNCVCVNGWTGEDCSENIDDCASAACFQGATCHDR	[R].cPPEWtGQYctEDVDEcQLMPNAcQNGGTchNTHGGYNcVcVnGWTGEDcSENIDDcASAAcFQGATcHDR.[V]	C1(Carbamidomethyl); T6(Hex(1)Pent(2)); C10(Carbamidomethyl); T11(Hex(1)Pent(1)); C17(Carbamidomethyl); C24(Carbamidomethyl); C30(Carbamidomethyl); H31(Oxidation); C39(Carbamidomethyl); C41(Carbamidomethyl); N43(Deamidated); C50(Carbamidomethyl); C57(Carbamidomethyl); C62(Carbamidomethyl); C68(Carbamidomethyl)	1	1	Q01705	Q01705	Neurogenic locus notch homolog protein 1 OS=Mus musculus OX=10090 GN=Notch1 PE=1 SV=3	0	6	6	1	0	1	1	1	1501.07	9001.4	8998.34	340.131	0.510103	0	0	411946	HCD (High Energy Collision Dissociation)	MS2	42.4908	100	15.1374	5813	5813	5806	FP021821_9.raw	0/0		8.17429	656.191	656.191	0	6.69432e-09	2.12581e-10	0	0
FALSE	High	PMI-Byonic	PMI-Byonic (A2)	A	2	Unambiguous	CPPEWTGQYCTEDVDECQLMPNACQNGGTCHNTHGGYNCVCVNGWTGEDCSENIDDCASAACFQGATCHDR	[R].cPPEWTGQYcTEDVDEcQLMPNAcQNGGTchNTHGGYNcVcVNGWTGEDcSENIDDcASAAcFQGAtcHDR.[V]	C1(Carbamidomethyl); C10(Carbamidomethyl); C17(Carbamidomethyl); C24(Carbamidomethyl); C30(Carbamidomethyl); H31(Oxidation); C39(Carbamidomethyl); C41(Carbamidomethyl); C50(Carbamidomethyl); C57(Carbamidomethyl); C62(Carbamidomethyl); T67(Hex(1)Pent(1)); C68(Carbamidomethyl)	1	1	Q01705	Q01705	Neurogenic locus notch homolog protein 1 OS=Mus musculus OX=10090 GN=Notch1 PE=1 SV=3	0	5	5	1	0	1	1	1	1715.46	8573.29	8571.22	241.59	0.414144	0	0	674133	HCD (High Energy Collision Dissociation)	MS2	43.5983	100	15.3738	5915	5915	5905	FP021821_9.raw	0/0		30.0057	1127.45	1127.45	0	9.86859e-31	9.86857e-31	0	0
FALSE	High	PMI-Byonic	PMI-Byonic (A2)	A	2	Unambiguous	CPPEWTGQYCTEDVDECQLMPNACQNGGTCHNTHGGYNCVCVNGWTGEDCSENIDDCASAACFQGATCHDR	[R].cPPEWTGQYcTEDVDEcQLMPnAcQNGGTcHNTHGGYNcVcVnGWTGEDcSENIDDcAsAAcFQGATcHDR.[V]	C1(Carbamidomethyl); C10(Carbamidomethyl); C17(Carbamidomethyl); N22(Oxidation); C24(Carbamidomethyl); C30(Carbamidomethyl); C39(Carbamidomethyl); C41(Carbamidomethyl); N43(Deamidated); C50(Carbamidomethyl); C57(Carbamidomethyl); S59(Hex(1)Pent(1)); C62(Carbamidomethyl); C68(Carbamidomethyl)	1	1	Q01705	Q01705	Neurogenic locus notch homolog protein 1 OS=Mus musculus OX=10090 GN=Notch1 PE=1 SV=3	0	6	6	1	0	1	1	1	1430.39	8577.29	8572.21	593.329	0.84769	0	0	476938	HCD (High Energy Collision Dissociation)	MS2	43.3141	100	15.7531	6080	6080	6070	FP021821_9.raw	0/0		5.9277	558.718	558.718	0.802125	1.18115e-06	5.66062e-08	0	0
FALSE	High	PMI-Byonic	PMI-Byonic (A2)	A	2	Unambiguous	CPPEWTGQYCTEDVDECQLMPNACQNGGTCHNTHGGYNCVCVNGWTGEDCSENIDDCASAACFQGATCHDR	[R].cPPEWTGQYcTEdVDEcQLMPNAcQNGGtcHNTHGGYNcVcVnGWTGEDcSENIDDcASAAcFQGATcHDR.[V]	C1(Carbamidomethyl); C10(Carbamidomethyl); D13(Oxidation); C17(Carbamidomethyl); C24(Carbamidomethyl); T29(HexNAc(1)Fuc(1)); C30(Carbamidomethyl); C39(Carbamidomethyl); C41(Carbamidomethyl); N43(Deamidated); C50(Carbamidomethyl); C57(Carbamidomethyl); C62(Carbamidomethyl); C68(Carbamidomethyl)	1	1	Q01705	Q01705	Neurogenic locus notch homolog protein 1 OS=Mus musculus OX=10090 GN=Notch1 PE=1 SV=3	0	6	6	1	0	1	1	1	1439.39	8631.32	8627.25	472.136	0.678873	0	0	603159	HCD (High Energy Collision Dissociation)	MS2	5.93559	100	14.6025	5583	5583	5575	FP021821_9.raw	0/0		6.54057	502.527	502.527	0	2.88022e-07	1.62662e-08	0	0
FALSE	High	PMI-Byonic	PMI-Byonic (A2)	A	2	Unambiguous	CPPEWTGQYCTEDVDECQLMPNACQNGGTCHNTHGGYNCVCVNGWTGEDCSENIDDCASAACFQGATCHDR	[R].cPPEWTGQYcTEDVDEcQLMPNAcQNGGTchNTHGGYNcVcVNGWTGEDcSENIDDcASAAcFQGAtcHDR.[V]	C1(Carbamidomethyl); C10(Carbamidomethyl); C17(Carbamidomethyl); C24(Carbamidomethyl); C30(Carbamidomethyl); H31(Oxidation); C39(Carbamidomethyl); C41(Carbamidomethyl); C50(Carbamidomethyl); C57(Carbamidomethyl); C62(Carbamidomethyl); T67(Hex(1)Pent(1)); C68(Carbamidomethyl)	1	1	Q01705	Q01705	Neurogenic locus notch homolog protein 1 OS=Mus musculus OX=10090 GN=Notch1 PE=1 SV=3	0	5	5	1	0	1	1	1	1715.66	8574.28	8571.22	356.166	0.610555	0	0	564844	HCD (High Energy Collision Dissociation)	MS2	42.1304	100	15.5476	5991	5991	5982	FP021821_9.raw	0/0		15.6593	1018.66	1018.66	0	2.19127e-16	1.72995e-17	0	0
FALSE	High	PMI-Byonic	PMI-Byonic (A2)	A	2	Unambiguous	CPPEWTGQYCTEDVDECQLMPNACQNGGTCHNTHGGYNCVCVNGWTGEDCSENIDDCASAACFQGATCHDR	[R].cPPEWTGQYcTEDVdEcQLMPNAcQNGGtcHNTHGGYNcVcVnGWTGEDcSENIDDcASAAcFQGATcHDR.[V]	C1(Carbamidomethyl); C10(Carbamidomethyl); D15(Oxidation); C17(Carbamidomethyl); C24(Carbamidomethyl); T29(HexNAc(1)Fuc(1)); C30(Carbamidomethyl); C39(Carbamidomethyl); C41(Carbamidomethyl); N43(Deamidated); C50(Carbamidomethyl); C57(Carbamidomethyl); C62(Carbamidomethyl); C68(Carbamidomethyl)	1	1	Q01705	Q01705	Neurogenic locus notch homolog protein 1 OS=Mus musculus OX=10090 GN=Notch1 PE=1 SV=3	0	6	6	1	0	1	1	1	1439.38	8631.27	8627.25	466.109	0.670206	0	0	593556	HCD (High Energy Collision Dissociation)	MS2	69.1526	100	14.4722	5527	5527	5520	FP021821_9.raw	0/0		12.2768	852.342	852.342	0	5.28643e-13	6.01951e-14	0	0
FALSE	High	PMI-Byonic	PMI-Byonic (A2)	A	2	Unambiguous	CPPEWTGQYCTEDVDECQLMPNACQNGGTCHNTHGGYNCVCVNGWTGEDCSENIDDCASAACFQGATCHDR	[R].cPPEWtGQYctEDVDEcQLMPnAcQNGGTcHNTHGGYNcVcVnGWTGEDcSENIDDcASAAcFQGATcHDR.[V]	C1(Carbamidomethyl); T6(Hex(1)Pent(1)); C10(Carbamidomethyl); T11(Hex(1)Pent(2)); C17(Carbamidomethyl); N22(Oxidation); C24(Carbamidomethyl); C30(Carbamidomethyl); C39(Carbamidomethyl); C41(Carbamidomethyl); N43(Deamidated); C50(Carbamidomethyl); C57(Carbamidomethyl); C62(Carbamidomethyl); C68(Carbamidomethyl)	1	1	Q01705	Q01705	Neurogenic locus notch homolog protein 1 OS=Mus musculus OX=10090 GN=Notch1 PE=1 SV=3	0	6	6	1	0	1	1	1	1500.91	9000.43	8998.34	232.038	0.347993	0	0	646682	HCD (High Energy Collision Dissociation)	MS2	20.8227	100	15.2972	5882	5882	5872	FP021821_9.raw	0/0		1.78777	258.697	258.697	0	0.0163017	0.000354447	0	0
FALSE	High	PMI-Byonic	PMI-Byonic (A2)	A	2	Unambiguous	VASFYCECPHGR	[R].VASFYcEcPHGR.[T]	C6(Carbamidomethyl); C8(Carbamidomethyl)	1	1	Q01705	Q01705	Neurogenic locus notch homolog protein 1 OS=Mus musculus OX=10090 GN=Notch1 PE=1 SV=3	0	3	3	1	0	1	1	1	494.882	1482.63	1482.63	3.33351	0.00164745	0	0	1.54569e+06	HCD (High Energy Collision Dissociation)	MS2	3.92825	100	9.99138	3564	3564	3562	FP021821_9.raw	0/0		12.5902	760.196	760.196	760.196	2.56926e-13	3.01992e-14	0	0
FALSE	High	PMI-Byonic	PMI-Byonic (A2)	A	2	Unambiguous	VASFYCECPHGR	[R].VASFYcEcPHGR.[T]	C6(Carbamidomethyl); C8(Carbamidomethyl)	1	1	Q01705	Q01705	Neurogenic locus notch homolog protein 1 OS=Mus musculus OX=10090 GN=Notch1 PE=1 SV=3	0	3	3	1	0	1	1	1	494.881	1482.63	1482.63	3.08651	0.00152538	0	0	2305366	HCD (High Energy Collision Dissociation)	MS2	5.32109	68.7529	9.86683	3509	3509	3507	FP021821_9.raw	0/0		12.5902	750.868	750.868	750.868	2.56926e-13	2.86137e-14	0	0
FALSE	High	PMI-Byonic	PMI-Byonic (A2)	A	2	Unambiguous	VASFYCECPHGR	[R].VASFYcEcPHGR.[T]	C6(Carbamidomethyl); C8(Carbamidomethyl)	1	1	Q01705	Q01705	Neurogenic locus notch homolog protein 1 OS=Mus musculus OX=10090 GN=Notch1 PE=1 SV=3	0	3	3	1	0	1	1	1	494.881	1482.63	1482.63	3.02476	0.00149486	0	0	786371	HCD (High Energy Collision Dissociation)	MS2	6.38758	100	10.1725	3642	3642	3639	FP021821_9.raw	0/0		12.5902	753.39	753.39	753.39	2.56926e-13	3.17628e-14	0	0
FALSE	High	PMI-Byonic	PMI-Byonic (A2)	A	2	Unambiguous	VASFYCECPHGR	[R].VASFYcEcPHGR.[T]	C6(Carbamidomethyl); C8(Carbamidomethyl)	1	1	Q01705	Q01705	Neurogenic locus notch homolog protein 1 OS=Mus musculus OX=10090 GN=Notch1 PE=1 SV=3	0	2	2	1	0	1	1	1	741.818	1482.63	1482.63	2.88975	0.00214221	0	0	992476	HCD (High Energy Collision Dissociation)	MS2	11.488	100	9.3173	3270	3270	3266	FP021821_9.raw	0/0		11.0329	741.458	724.82	724.82	9.26972e-12	7.21132e-13	0	0
FALSE	High	PMI-Byonic	PMI-Byonic (A2)	A	2	Unambiguous	VASFYCECPHGR	[R].VASFYcEcPHGR.[T]	C6(Carbamidomethyl); C8(Carbamidomethyl)	1	1	Q01705	Q01705	Neurogenic locus notch homolog protein 1 OS=Mus musculus OX=10090 GN=Notch1 PE=1 SV=3	0	2	2	1	0	1	1	1	741.818	1482.63	1482.63	2.88975	0.00214221	0	0	981487	HCD (High Energy Collision Dissociation)	MS2	2.45908	100	9.55736	3376	3376	3375	FP021821_9.raw	0/0		10.0329	692.123	692.123	692.123	9.26977e-11	8.03964e-12	0	0
FALSE	High	PMI-Byonic	PMI-Byonic (A2)	A	2	Unambiguous	VASFYCECPHGR	[R].VASFYcEcPHGR.[T]	C6(Carbamidomethyl); C8(Carbamidomethyl)	1	1	Q01705	Q01705	Neurogenic locus notch homolog protein 1 OS=Mus musculus OX=10090 GN=Notch1 PE=1 SV=3	0	3	3	1	0	1	1	1	494.881	1482.63	1482.63	3.08651	0.00152538	0	0	4487913	HCD (High Energy Collision Dissociation)	MS2	0.949253	44.327	9.73646	3453	3453	3452	FP021821_9.raw	0/0		12.5902	774.991	774.991	774.991	2.56926e-13	2.70058e-14	0	0
FALSE	High	PMI-Byonic	PMI-Byonic (A2)	A	2	Unambiguous	VASFYCECPHGR	[R].VASFYcEcPHGR.[T]	C6(Carbamidomethyl); C8(Carbamidomethyl)	1	1	Q01705	Q01705	Neurogenic locus notch homolog protein 1 OS=Mus musculus OX=10090 GN=Notch1 PE=1 SV=3	0	2	2	1	0	1	1	1	741.819	1482.63	1482.63	3.79542	0.00281359	0	0	259388	HCD (High Energy Collision Dissociation)	MS2	0	100	9.69384	3435	3435	3430	FP021821_9.raw	0/0		8.03293	591.629	591.629	591.629	9.26977e-09	4.46777e-10	0	0
FALSE	High	PMI-Byonic	PMI-Byonic (A2)	A	2	Unambiguous	VASFYCECPHGR	[R].VASFYcEcPHGR.[T]	C6(Carbamidomethyl); C8(Carbamidomethyl)	1	1	Q01705	Q01705	Neurogenic locus notch homolog protein 1 OS=Mus musculus OX=10090 GN=Notch1 PE=1 SV=3	0	3	3	1	0	1	1	1	494.882	1482.63	1482.63	3.95102	0.00195263	0	0	11822872	HCD (High Energy Collision Dissociation)	MS2	0.683507	16.6425	9.60866	3398	3398	3397	FP021821_9.raw	0/0		12.5902	758.438	758.438	758.438	2.56926e-13	2.53752e-14	0	0
FALSE	High	PMI-Byonic	PMI-Byonic (A2)	A	2	Unambiguous	VASFYCECPHGR	[R].VASFYcEcPHGR.[T]	C6(Carbamidomethyl); C8(Carbamidomethyl)	1	1	Q01705	Q01705	Neurogenic locus notch homolog protein 1 OS=Mus musculus OX=10090 GN=Notch1 PE=1 SV=3	0	3	3	1	0	1	1	1	494.882	1482.63	1482.63	4.32152	0.00213573	0	0	68453000	HCD (High Energy Collision Dissociation)	MS2	0.199004	2.86518	9.48386	3344	3344	3343	FP021821_9.raw	0/0		12.5902	766.02	766.02	766.02	2.56926e-13	2.20435e-14	0	0
FALSE	High	PMI-Byonic	PMI-Byonic (A2)	A	2	Unambiguous	VASFYCECPHGR	[R].VASFYcEcPHGR.[T]	C6(Carbamidomethyl); C8(Carbamidomethyl)	1	1	Q01705	Q01705	Neurogenic locus notch homolog protein 1 OS=Mus musculus OX=10090 GN=Notch1 PE=1 SV=3	0	3	3	1	0	1	1	1	494.882	1482.63	1482.63	3.88927	0.00192211	0	0	495015	HCD (High Energy Collision Dissociation)	MS2	7.49915	100	10.4287	3754	3754	3749	FP021821_9.raw	0/0		8.59017	578.886	578.886	578.886	2.56937e-09	1.05054e-10	0	0
FALSE	High	PMI-Byonic	PMI-Byonic (A2)	A	2	Unambiguous	VASFYCECPHGR	[R].VASFYcEcPHGR.[T]	C6(Carbamidomethyl); C8(Carbamidomethyl)	1	1	Q01705	Q01705	Neurogenic locus notch homolog protein 1 OS=Mus musculus OX=10090 GN=Notch1 PE=1 SV=3	0	2	2	1	0	1	1	1	741.818	1482.63	1482.63	2.31341	0.00171496	0	0	5695022	HCD (High Energy Collision Dissociation)	MS2	1.52564	35.24	9.43476	3322	3322	3321	FP021821_9.raw	0/0		12.0329	780.245	763.629	763.629	9.27016e-13	1.04706e-13	0	0
FALSE	High	PMI-Byonic	PMI-Byonic (A2)	A	2	Unambiguous	VASFYCECPHGR	[R].VASFYcEcPHGR.[T]	C6(Carbamidomethyl); C8(Carbamidomethyl)	1	1	Q01705	Q01705	Neurogenic locus notch homolog protein 1 OS=Mus musculus OX=10090 GN=Notch1 PE=1 SV=3	0	3	3	1	0	1	1	1	494.882	1482.63	1482.63	3.95102	0.00195263	0	0	68747864	HCD (High Energy Collision Dissociation)	MS2	0.162586	4.27718	9.36015	3289	3289	3288	FP021821_9.raw	0/0		12.5902	764	764	764	2.56926e-13	1.86146e-14	0	0
FALSE	High	PMI-Byonic	PMI-Byonic (A2)	A	2	Unambiguous	VASFYCECPHGR	[R].VASFYcEcPHGR.[T]	C6(Carbamidomethyl); C8(Carbamidomethyl)	1	1	Q01705	Q01705	Neurogenic locus notch homolog protein 1 OS=Mus musculus OX=10090 GN=Notch1 PE=1 SV=3	0	3	3	1	0	1	1	1	494.881	1482.63	1482.63	1.728	0.000853993	0	0	566739	HCD (High Energy Collision Dissociation)	MS2	11.1287	100	10.3051	3700	3700	3694	FP021821_9.raw	0/0		10.2202	690.86	690.86	690.86	6.02323e-11	4.19813e-12	0	0
FALSE	High	PMI-Byonic	PMI-Byonic (A2)	A	2	Unambiguous	VASFYCECPHGR	[R].VASFYcEcPHGR.[T]	C6(Carbamidomethyl); C8(Carbamidomethyl)	1	1	Q01705	Q01705	Neurogenic locus notch homolog protein 1 OS=Mus musculus OX=10090 GN=Notch1 PE=1 SV=3	0	3	3	1	0	1	1	1	494.881	1482.63	1482.63	1.41925	0.000701405	0	0	392078	HCD (High Energy Collision Dissociation)	MS2	52.4931	100	9.24446	3238	3238	3233	FP021821_9.raw	0/0		10.2202	652.949	652.949	652.949	6.02323e-11	3.9617e-12	0	0
FALSE	High	PMI-Byonic	PMI-Byonic (A2)	A	2	Unambiguous	VASFYCECPHGR	[R].VASFYcEcPhGR.[T]	C6(Carbamidomethyl); C8(Carbamidomethyl); H10(Oxidation)	1	1	Q01705	Q01705	Neurogenic locus notch homolog protein 1 OS=Mus musculus OX=10090 GN=Notch1 PE=1 SV=3	0	4	4	1	0	1	1	1	500.547	1999.17	1498.62	334006	125.137	0	0	397860	HCD (High Energy Collision Dissociation)	MS2	75.6453	100	9.2509	3241	3241	3233	FP021821_9.raw	0/0		1.2797	197.093	197.093	197.093	0.0525166	0.00126762	0	0
FALSE	High	PMI-Byonic	PMI-Byonic (A2)	A	2	Unambiguous	VASFYCECPHGR	[R].VASFYcEcPHGR.[T]	C6(Carbamidomethyl); C8(Carbamidomethyl)	1	1	Q01705	Q01705	Neurogenic locus notch homolog protein 1 OS=Mus musculus OX=10090 GN=Notch1 PE=1 SV=3	0	3	3	1	0	1	1	1	494.881	1482.63	1482.63	3.02476	0.00149486	0	0	284695	HCD (High Energy Collision Dissociation)	MS2	43.1619	100	10.8349	3931	3931	3925	FP021821_9.raw	0/0		5.766	458.501	458.501	458.501	1.71394e-06	8.95752e-08	0	0
FALSE	High	PMI-Byonic	PMI-Byonic (A2)	A	2	Unambiguous	VASFYCECPHGR	[R].VASFYcEcPhGR.[T]	C6(Carbamidomethyl); C8(Carbamidomethyl); H10(Oxidation)	1	1	Q01705	Q01705	Neurogenic locus notch homolog protein 1 OS=Mus musculus OX=10090 GN=Notch1 PE=1 SV=3	0	3	3	1	0	1	1	1	500.212	1498.62	1498.62	1.15211	0.000575523	0	0	666074	HCD (High Energy Collision Dissociation)	MS2	34.8182	100	9.36466	3292	3292	3288	FP021821_9.raw	0/0		1.92166	280.397	280.397	280.397	0.0119769	0.000255017	0	0
FALSE	High	PMI-Byonic	PMI-Byonic (A2)	A	2	Unambiguous	TGLLCHLNDACISNPCNEGSNCDTNPVNGK	[R].TGLLcHLNDAcIsNPcNEGSNcDTNPVnGK.[A]	C5(Carbamidomethyl); C11(Carbamidomethyl); S13(Hex(1)Pent(2)); C16(Carbamidomethyl); C22(Carbamidomethyl); N28(Deamidated)	1	1	Q01705	Q01705	Neurogenic locus notch homolog protein 1 OS=Mus musculus OX=10090 GN=Notch1 PE=1 SV=3	0	4	4	1	0	1	1	1	940.397	3758.57	3758.54	6.51921	0.00612568	0	0	8744657	HCD (High Energy Collision Dissociation)	MS2	0	20.2609	13.1313	4944	4944	4937	FP021821_9.raw	0/0		12.4769	804.904	804.904	2.05566	3.33511e-13	4.07999e-14	0	0
FALSE	High	PMI-Byonic	PMI-Byonic (A2)	A	2	Unambiguous	TGLLCHLNDACISNPCNEGSNCDTNPVNGK	[R].TGLLcHLNDAcIsNPcNEGSNcDTNPVNGK.[A]	C5(Carbamidomethyl); C11(Carbamidomethyl); S13(Hex(1)); C16(Carbamidomethyl); C22(Carbamidomethyl)	1	1	Q01705	Q01705	Neurogenic locus notch homolog protein 1 OS=Mus musculus OX=10090 GN=Notch1 PE=1 SV=3	0	4	4	1	0	1	1	1	874.877	3496.49	3493.47	862.663	0.753423	0	0	902812	HCD (High Energy Collision Dissociation)	MS2	40.9541	100	12.9163	4848	4848	4838	FP021821_9.raw	0/0		12.4769	846.042	846.042	2.39649	3.33511e-13	3.68444e-14	0	0
FALSE	High	PMI-Byonic	PMI-Byonic (A2)	A	2	Unambiguous	TGLLCHLNDACISNPCNEGSNCDTNPVNGK	[R].TGLLcHLNDAcIsNPcNEGSNcDTNPVNGK.[A]	C5(Carbamidomethyl); C11(Carbamidomethyl); S13(Hex(1)Pent(2)); C16(Carbamidomethyl); C22(Carbamidomethyl)	1	1	Q01705	Q01705	Neurogenic locus notch homolog protein 1 OS=Mus musculus OX=10090 GN=Notch1 PE=1 SV=3	0	3	3	1	0	1	1	1	1253.2	3757.58	3757.56	6.90001	0.00864239	0	0	816848	HCD (High Energy Collision Dissociation)	MS2	0	100	12.8841	4834	4834	4827	FP021821_9.raw	0/0		14.0109	892.927	892.927	1.95104	9.75114e-15	5.32629e-16	0	0
FALSE	High	PMI-Byonic	PMI-Byonic (A2)	A	2	Unambiguous	TGLLCHLNDACISNPCNEGSNCDTNPVNGK	[R].TGLLcHLNDAcIsNPcNEGSNcDTNPVNGK.[A]	C5(Carbamidomethyl); C11(Carbamidomethyl); S13(Hex(1)Pent(2)); C16(Carbamidomethyl); C22(Carbamidomethyl)	1	1	Q01705	Q01705	Neurogenic locus notch homolog protein 1 OS=Mus musculus OX=10090 GN=Notch1 PE=1 SV=3	0	4	4	1	0	1	1	1	940.149	3757.58	3757.56	4.99596	0.00469315	0	0	282138	HCD (High Energy Collision Dissociation)	MS2	3.85112	100	13.6259	5163	5163	5157	FP021821_9.raw	0/0		8.1069	626.432	626.432	1.46864	7.81814e-09	3.34915e-10	0	0
FALSE	High	PMI-Byonic	PMI-Byonic (A2)	A	2	Unambiguous	TGLLCHLNDACISNPCNEGSNCDTNPVNGK	[R].TGLLcHLNDAcIsNPcNEGSNcDTNPVNGK.[A]	C5(Carbamidomethyl); C11(Carbamidomethyl); S13(Hex(1)Pent(2)); C16(Carbamidomethyl); C22(Carbamidomethyl)	1	1	Q01705	Q01705	Neurogenic locus notch homolog protein 1 OS=Mus musculus OX=10090 GN=Notch1 PE=1 SV=3	0	3	3	1	0	1	1	1	1253.2	3757.57	3757.56	4.56097	0.00571271	0	0	15292720	HCD (High Energy Collision Dissociation)	MS2	0	16.9651	12.9976	4883	4883	4882	FP021821_9.raw	0/0		15.0061	902.017	902.017	2.4	9.86071e-16	8.56357e-17	0	0
FALSE	High	PMI-Byonic	PMI-Byonic (A2)	A	2	Unambiguous	TGLLCHLNDACISNPCNEGSNCDTNPVNGK	[R].tGLLcHLNDAcISNPcNEGSNcDTNPVnGK.[A]	T1(Hex(1)); C5(Carbamidomethyl); C11(Carbamidomethyl); C16(Carbamidomethyl); C22(Carbamidomethyl); N28(Deamidated)	1	1	Q01705	Q01705	Neurogenic locus notch homolog protein 1 OS=Mus musculus OX=10090 GN=Notch1 PE=1 SV=3	0	3	3	1	0	1	1	1	1165.83	3495.48	3494.46	293.703	0.34211	0	0	642842	HCD (High Energy Collision Dissociation)	MS2	33.618	100	13.5197	5115	5115	5113	FP021821_9.raw	0/0		9.00932	634.157	634.157	2.8	9.78775e-10	5.40529e-11	0	0
FALSE	High	PMI-Byonic	PMI-Byonic (A2)	A	2	Unambiguous	TGLLCHLNDACISNPCNEGSNCDTNPVNGK	[R].tGLLcHLNDAcISNPcNEGSNcDTNPVnGK.[A]	T1(Hex(1)Pent(2)); C5(Carbamidomethyl); C11(Carbamidomethyl); C16(Carbamidomethyl); C22(Carbamidomethyl); N28(Deamidated)	1	1	Q01705	Q01705	Neurogenic locus notch homolog protein 1 OS=Mus musculus OX=10090 GN=Notch1 PE=1 SV=3	0	4	4	1	0	1	1	1	940.399	3758.57	3758.54	8.66276	0.00813984	0	0	885329	HCD (High Energy Collision Dissociation)	MS2	0	100	13.5091	5111	5111	5102	FP021821_9.raw	0/0		12.4769	805.67	805.67	2.8	3.33511e-13	4.46514e-14	0	0
FALSE	High	PMI-Byonic	PMI-Byonic (A2)	A	2	Unambiguous	TGLLCHLNDACISNPCNEGSNCDTNPVNGK	[R].TGLLcHLNDAcIsNPcNEGSNcDTNPVnGK.[A]	C5(Carbamidomethyl); C11(Carbamidomethyl); S13(Hex(1)Pent(2)); C16(Carbamidomethyl); C22(Carbamidomethyl); N28(Deamidated)	1	1	Q01705	Q01705	Neurogenic locus notch homolog protein 1 OS=Mus musculus OX=10090 GN=Notch1 PE=1 SV=3	0	3	3	1	0	1	1	1	1253.53	3758.57	3758.54	6.89628	0.00863999	0	0	1.26622e+06	HCD (High Energy Collision Dissociation)	MS2	0	100	13.4922	5103	5103	5102	FP021821_9.raw	0/0		14.0109	854.819	854.819	2.4	9.75114e-15	9.67465e-16	0	0
FALSE	High	PMI-Byonic	PMI-Byonic (A2)	A	2	Unambiguous	TGLLCHLNDACISNPCNEGSNCDTNPVNGK	[R].tGLLcHLNDAcISNPcNEGSNcDTNPVnGK.[A]	T1(Hex(1)); C5(Carbamidomethyl); C11(Carbamidomethyl); C16(Carbamidomethyl); C22(Carbamidomethyl); N28(Deamidated)	1	1	Q01705	Q01705	Neurogenic locus notch homolog protein 1 OS=Mus musculus OX=10090 GN=Notch1 PE=1 SV=3	0	4	4	1	0	1	1	1	874.874	3496.47	3494.46	577.683	0.504672	0	0	717814	HCD (High Energy Collision Dissociation)	MS2	11.5371	100	13.459	5089	5089	5080	FP021821_9.raw	0/0		5.82916	411.901	411.901	11.6246	1.48196e-06	6.99293e-08	0	0
FALSE	High	PMI-Byonic	PMI-Byonic (A2)	A	2	Unambiguous	TGLLCHLNDACISNPCNEGSNCDTNPVNGK	[R].TGLLcHLNDAcIsNPcNEGSNcDTNPVnGK.[A]	C5(Carbamidomethyl); C11(Carbamidomethyl); S13(Hex(1)Pent(2)); C16(Carbamidomethyl); C22(Carbamidomethyl); N28(Deamidated)	1	1	Q01705	Q01705	Neurogenic locus notch homolog protein 1 OS=Mus musculus OX=10090 GN=Notch1 PE=1 SV=3	0	3	3	1	0	1	1	1	1253.53	3758.56	3758.54	5.62964	0.00705308	0	0	2.41519e+06	HCD (High Energy Collision Dissociation)	MS2	0	85.2898	13.3818	5055	5055	5047	FP021821_9.raw	0/0		14.0109	875.02	875.02	1.7085	9.75114e-15	8.83811e-16	0	0
FALSE	High	PMI-Byonic	PMI-Byonic (A2)	A	2	Unambiguous	TGLLCHLNDACISNPCNEGSNCDTNPVNGK	[R].tGLLcHLNDAcISNPcNEGSNcDTNPVnGK.[A]	T1(Hex(1)); C5(Carbamidomethyl); C11(Carbamidomethyl); C16(Carbamidomethyl); C22(Carbamidomethyl); N28(Deamidated)	1	1	Q01705	Q01705	Neurogenic locus notch homolog protein 1 OS=Mus musculus OX=10090 GN=Notch1 PE=1 SV=3	0	3	3	1	0	1	1	1	1165.5	3494.48	3494.46	7.91934	0.0092246	0	0	1.0131e+06	HCD (High Energy Collision Dissociation)	MS2	0	100	13.369	5049	5049	5047	FP021821_9.raw	0/0		12.0093	784.82	784.82	2.8	9.7873e-13	1.14674e-13	0	0
FALSE	High	PMI-Byonic	PMI-Byonic (A2)	A	2	Unambiguous	TGLLCHLNDACISNPCNEGSNCDTNPVNGK	[R].tGLLcHLNDAcISNPcNEGSNcDTNPVNGK.[A]	T1(Hex(1)Pent(2)); C5(Carbamidomethyl); C11(Carbamidomethyl); C16(Carbamidomethyl); C22(Carbamidomethyl)	1	1	Q01705	Q01705	Neurogenic locus notch homolog protein 1 OS=Mus musculus OX=10090 GN=Notch1 PE=1 SV=3	0	4	4	1	0	1	1	1	940.397	3758.57	3757.56	268.722	0.252435	0	0	1.40348e+06	HCD (High Energy Collision Dissociation)	MS2	0	95.5478	13.3668	5048	5048	5047	FP021821_9.raw	0/0		9.1069	674.829	674.829	2.8	7.81814e-10	3.57849e-11	0	0
FALSE	High	PMI-Byonic	PMI-Byonic (A2)	A	2	Unambiguous	TGLLCHLNDACISNPCNEGSNCDTNPVNGK	[R].TGLLcHLNDAcIsNPcNEGSNcDTNPVnGK.[A]	C5(Carbamidomethyl); C11(Carbamidomethyl); S13(Hex(1)); C16(Carbamidomethyl); C22(Carbamidomethyl); N28(Deamidated)	1	1	Q01705	Q01705	Neurogenic locus notch homolog protein 1 OS=Mus musculus OX=10090 GN=Notch1 PE=1 SV=3	0	4	4	1	0	1	1	1	874.373	3494.47	3494.46	3.74105	0.00326824	0	0	1.05564e+06	HCD (High Energy Collision Dissociation)	MS2	0	100	13.2947	5016	5016	5014	FP021821_9.raw	0/0		10.4769	717.875	717.875	2.4	3.33504e-11	2.18011e-12	0	0
FALSE	High	PMI-Byonic	PMI-Byonic (A2)	A	2	Unambiguous	TGLLCHLNDACISNPCNEGSNCDTNPVNGK	[R].TGLLcHLNDAcIsNPcNEGSNcDTNPVnGK.[A]	C5(Carbamidomethyl); C11(Carbamidomethyl); S13(Hex(1)Pent(2)); C16(Carbamidomethyl); C22(Carbamidomethyl); N28(Deamidated)	1	1	Q01705	Q01705	Neurogenic locus notch homolog protein 1 OS=Mus musculus OX=10090 GN=Notch1 PE=1 SV=3	0	4	4	1	0	1	1	1	940.396	3758.56	3758.54	5.47991	0.00514912	0	0	5.53033e+06	HCD (High Energy Collision Dissociation)	MS2	0	28.6056	13.246	4995	4995	4992	FP021821_9.raw	0/0		12.4769	840.79	840.79	0.261232	3.33511e-13	4.27384e-14	0	0
FALSE	High	PMI-Byonic	PMI-Byonic (A2)	A	2	Unambiguous	TGLLCHLNDACISNPCNEGSNCDTNPVNGK	[R].tGLLcHLNDAcISNPcNEGSNcDTNPVnGK.[A]	T1(Hex(1)Pent(2)); C5(Carbamidomethyl); C11(Carbamidomethyl); C16(Carbamidomethyl); C22(Carbamidomethyl); N28(Deamidated)	1	1	Q01705	Q01705	Neurogenic locus notch homolog protein 1 OS=Mus musculus OX=10090 GN=Notch1 PE=1 SV=3	0	3	3	1	0	1	1	1	1254.53	3761.57	3758.54	805.176	1.00876	0	0	1.02854e+06	HCD (High Energy Collision Dissociation)	MS2	0	100	13.6281	5164	5164	5157	FP021821_9.raw	0/0		6.30401	482.328	482.328	3.76196	4.96582e-07	3.1718e-08	0	0
FALSE	High	PMI-Byonic	PMI-Byonic (A2)	A	2	Unambiguous	TGLLCHLNDACISNPCNEGSNCDTNPVNGK	[R].TGLLcHLNDAcIsNPcNEGSNcDTNPVnGK.[A]	C5(Carbamidomethyl); C11(Carbamidomethyl); S13(Hex(1)); C16(Carbamidomethyl); C22(Carbamidomethyl); N28(Deamidated)	1	1	Q01705	Q01705	Neurogenic locus notch homolog protein 1 OS=Mus musculus OX=10090 GN=Notch1 PE=1 SV=3	0	3	3	1	0	1	1	1	1165.5	3494.47	3494.46	5.0898	0.0059287	0	0	4.38128e+06	HCD (High Energy Collision Dissociation)	MS2	0	64.1425	13.2448	4994	4994	4992	FP021821_9.raw	0/0		14.0109	888.088	888.088	12.3127	9.75114e-15	7.98548e-16	0	0
FALSE	High	PMI-Byonic	PMI-Byonic (A2)	A	2	Unambiguous	TGLLCHLNDACISNPCNEGSNCDTNPVNGK	[R].tGLLcHLNDAcISNPcNEGSNcDTNPVnGK.[A]	T1(Hex(1)Pent(1)); C5(Carbamidomethyl); C11(Carbamidomethyl); C16(Carbamidomethyl); C22(Carbamidomethyl); N28(Deamidated)	1	1	Q01705	Q01705	Neurogenic locus notch homolog protein 1 OS=Mus musculus OX=10090 GN=Notch1 PE=1 SV=3	0	3	3	1	0	1	1	1	1210.51	3629.51	3626.5	830.291	1.00368	0	0	1.2724e+06	HCD (High Energy Collision Dissociation)	MS2	43.7664	100	13.1984	4974	4974	4970	FP021821_9.raw	0/0		9.00932	616.767	616.767	2.8	9.78775e-10	5.07266e-11	0	0
FALSE	High	PMI-Byonic	PMI-Byonic (A2)	A	2	Unambiguous	TGLLCHLNDACISNPCNEGSNCDTNPVNGK	[R].TGLLcHLNDAcISNPcNEGsNcDtNPVnGK.[A]	C5(Carbamidomethyl); C11(Carbamidomethyl); C16(Carbamidomethyl); S20(Hex(1)); C22(Carbamidomethyl); T24(Hex(1)); N28(Deamidated)	1	1	Q01705	Q01705	Neurogenic locus notch homolog protein 1 OS=Mus musculus OX=10090 GN=Notch1 PE=1 SV=3	0	4	4	1	0	1	1	1	915.138	3657.53	3656.51	278.772	0.254833	0	0	1.42283e+06	HCD (High Energy Collision Dissociation)	MS2	0	100	13.1758	4964	4964	4959	FP021821_9.raw	0/0		11.4769	797.178	797.178	3.6	3.335e-12	3.70833e-13	0	0
FALSE	High	PMI-Byonic	PMI-Byonic (A2)	A	2	Unambiguous	TGLLCHLNDACISNPCNEGSNCDTNPVNGK	[R].TGLLcHLNDAcISNPcNEGsNcDtNPVNGK.[A]	C5(Carbamidomethyl); C11(Carbamidomethyl); C16(Carbamidomethyl); S20(Hex(1)); C22(Carbamidomethyl); T24(Hex(1))	1	1	Q01705	Q01705	Neurogenic locus notch homolog protein 1 OS=Mus musculus OX=10090 GN=Notch1 PE=1 SV=3	0	4	4	1	0	1	1	1	914.64	3655.54	3655.53	3.25327	0.0029731	0	0	1.8276e+06	HCD (High Energy Collision Dissociation)	MS2	39.0982	89.8269	12.9225	4850	4850	4849	FP021821_9.raw	0/0		12.4769	836.454	836.454	3.6	3.33511e-13	3.88354e-14	0	0
FALSE	High	PMI-Byonic	PMI-Byonic (A2)	A	2	Unambiguous	TGLLCHLNDACISNPCNEGSNCDTNPVNGK	[R].TGLLcHLNDAcIsNPcNEGSNcDTNPVnGK.[A]	C5(Carbamidomethyl); C11(Carbamidomethyl); S13(Hex(1)); C16(Carbamidomethyl); C22(Carbamidomethyl); N28(Deamidated)	1	1	Q01705	Q01705	Neurogenic locus notch homolog protein 1 OS=Mus musculus OX=10090 GN=Notch1 PE=1 SV=3	0	4	4	1	0	1	1	1	874.373	3494.47	3494.46	4.29997	0.00375652	0	0	2.03111e+06	HCD (High Energy Collision Dissociation)	MS2	5.99551	82.7282	13.1737	4963	4963	4959	FP021821_9.raw	0/0		11.4769	753.304	753.304	2.4	3.335e-12	3.55394e-13	0	0
FALSE	High	PMI-Byonic	PMI-Byonic (A2)	A	2	Unambiguous	TGLLCHLNDACISNPCNEGSNCDTNPVNGK	[R].TGLLcHLNDAcIsNPcNEGSNcDTNPVnGK.[A]	C5(Carbamidomethyl); C11(Carbamidomethyl); S13(Hex(1)); C16(Carbamidomethyl); C22(Carbamidomethyl); N28(Deamidated)	1	1	Q01705	Q01705	Neurogenic locus notch homolog protein 1 OS=Mus musculus OX=10090 GN=Notch1 PE=1 SV=3	0	3	3	1	0	1	1	1	1165.17	3493.48	3494.46	-278.388	-0.324271	0	0	1.13625e+06	HCD (High Energy Collision Dissociation)	MS2	0	40.5525	13.1325	4945	4945	4937	FP021821_9.raw	0/0		13.0095	836.052	836.052	10.5553	9.78401e-14	6.92032e-15	0	0
FALSE	High	PMI-Byonic	PMI-Byonic (A2)	A	2	Unambiguous	TGLLCHLNDACISNPCNEGSNCDTNPVNGK	[R].TGLLcHLNDAcIsNPcNEGSNcDTNPVNGK.[A]	C5(Carbamidomethyl); C11(Carbamidomethyl); S13(Hex(1)Pent(2)); C16(Carbamidomethyl); C22(Carbamidomethyl)	1	1	Q01705	Q01705	Neurogenic locus notch homolog protein 1 OS=Mus musculus OX=10090 GN=Notch1 PE=1 SV=3	0	3	3	1	0	1	1	1	1253.53	3758.56	3757.56	267.703	0.335303	0	0	13513038	HCD (High Energy Collision Dissociation)	MS2	0	18.6015	13.1301	4943	4943	4937	FP021821_9.raw	0/0		11.6393	791.469	791.469	2.4	2.29448e-12	2.06063e-13	0	0
FALSE	High	PMI-Byonic	PMI-Byonic (A2)	A	2	Unambiguous	TGLLCHLNDACISNPCNEGSNCDTNPVNGK	[R].tGLLcHLNDAcISnPcNEGSNcDTNPVNGK.[A]	T1(Hex(1)Pent(1)); C5(Carbamidomethyl); C11(Carbamidomethyl); N14(Deamidated); C16(Carbamidomethyl); C22(Carbamidomethyl)	1	1	Q01705	Q01705	Neurogenic locus notch homolog protein 1 OS=Mus musculus OX=10090 GN=Notch1 PE=1 SV=3	0	3	3	1	0	1	1	1	1209.85	3627.53	3626.5	284.585	0.344015	0	0	1.35789e+06	HCD (High Energy Collision Dissociation)	MS2	17.932	100	13.0839	4922	4922	4915	FP021821_9.raw	0/0		6.13889	528.781	528.781	2.8	7.26287e-07	4.31643e-08	0	0
FALSE	High	PMI-Byonic	PMI-Byonic (A2)	A	2	Unambiguous	TGLLCHLNDACISNPCNEGSNCDTNPVNGK	[R].TGLLcHLNDAcIsNPcNEGSNcDTNPVNGK.[A]	C5(Carbamidomethyl); C11(Carbamidomethyl); S13(Hex(1)); C16(Carbamidomethyl); C22(Carbamidomethyl)	1	1	Q01705	Q01705	Neurogenic locus notch homolog protein 1 OS=Mus musculus OX=10090 GN=Notch1 PE=1 SV=3	0	4	4	1	0	1	1	1	874.127	3493.49	3493.47	4.19842	0.00366677	0	0	1.35085e+06	HCD (High Energy Collision Dissociation)	MS2	7.31583	100	13.0544	4909	4909	4904	FP021821_9.raw	0/0		11.4769	758.238	758.238	2.4	3.335e-12	3.39794e-13	0	0
FALSE	High	PMI-Byonic	PMI-Byonic (A2)	A	2	Unambiguous	TGLLCHLNDACISNPCNEGSNCDTNPVNGK	[R].TGLLcHLNDAcISNPcNEGsNcDtNPVnGK.[A]	C5(Carbamidomethyl); C11(Carbamidomethyl); C16(Carbamidomethyl); S20(Hex(1)); C22(Carbamidomethyl); T24(Hex(1)); N28(Deamidated)	1	1	Q01705	Q01705	Neurogenic locus notch homolog protein 1 OS=Mus musculus OX=10090 GN=Notch1 PE=1 SV=3	0	4	4	1	0	1	1	1	914.888	3656.53	3656.51	6.2884	0.0057484	0	0	1.2357e+06	HCD (High Energy Collision Dissociation)	MS2	0	100	13.0522	4908	4908	4904	FP021821_9.raw	0/0		11.4769	781.312	781.312	3.6	3.335e-12	3.2403e-13	0	0
FALSE	High	PMI-Byonic	PMI-Byonic (A2)	A	2	Unambiguous	TGLLCHLNDACISNPCNEGSNCDTNPVNGK	[R].tGLLcHLNDAcISNPcNEGSNcDTNPVNGK.[A]	T1(Hex(1)Pent(1)); C5(Carbamidomethyl); C11(Carbamidomethyl); C16(Carbamidomethyl); C22(Carbamidomethyl)	1	1	Q01705	Q01705	Neurogenic locus notch homolog protein 1 OS=Mus musculus OX=10090 GN=Notch1 PE=1 SV=3	0	4	4	1	0	1	1	1	907.137	3625.53	3625.51	2.96197	0.00268466	0	0	927111	HCD (High Energy Collision Dissociation)	MS2	0	100	13.0155	4892	4892	4882	FP021821_9.raw	0/0		11.0291	784.231	784.231	2.8	9.35113e-12	8.03716e-13	0	0
FALSE	High	PMI-Byonic	PMI-Byonic (A2)	A	2	Unambiguous	TGLLCHLNDACISNPCNEGSNCDTNPVNGK	[R].TGLLcHLNDAcIsNPcNEGSNcDTNPVNGK.[A]	C5(Carbamidomethyl); C11(Carbamidomethyl); S13(Hex(1)); C16(Carbamidomethyl); C22(Carbamidomethyl)	1	1	Q01705	Q01705	Neurogenic locus notch homolog protein 1 OS=Mus musculus OX=10090 GN=Notch1 PE=1 SV=3	0	3	3	1	0	1	1	1	1165.17	3493.49	3493.47	4.14986	0.00483247	0	0	7029697	HCD (High Energy Collision Dissociation)	MS2	0	73.9659	13.0006	4885	4885	4882	FP021821_9.raw	0/0		14.0109	896.129	896.129	11.133	9.75114e-15	6.23007e-16	0	0
FALSE	High	PMI-Byonic	PMI-Byonic (A2)	A	2	Unambiguous	TGLLCHLNDACISNPCNEGSNCDTNPVNGK	[R].tGLLcHLNDAcISNPcNEGSNcDTNPVNGK.[A]	T1(Hex(1)Pent(2)); C5(Carbamidomethyl); C11(Carbamidomethyl); C16(Carbamidomethyl); C22(Carbamidomethyl)	1	1	Q01705	Q01705	Neurogenic locus notch homolog protein 1 OS=Mus musculus OX=10090 GN=Notch1 PE=1 SV=3	0	4	4	1	0	1	1	1	940.149	3757.58	3757.56	4.93099	0.00463212	0	0	12164814	HCD (High Energy Collision Dissociation)	MS2	0	9.29466	12.9988	4884	4884	4882	FP021821_9.raw	0/0		13.4775	885.907	885.907	1.30118	3.33073e-14	3.51698e-15	0	0
FALSE	High	PMI-Byonic	PMI-Byonic (A2)	A	2	Unambiguous	TGLLCHLNDACISNPCNEGSNCDTNPVNGK	[R].TGLLcHLNDAcIsNPcNEGSNcDTNPVnGK.[A]	C5(Carbamidomethyl); C11(Carbamidomethyl); S13(Hex(1)Pent(2)); C16(Carbamidomethyl); C22(Carbamidomethyl); N28(Deamidated)	1	1	Q01705	Q01705	Neurogenic locus notch homolog protein 1 OS=Mus musculus OX=10090 GN=Notch1 PE=1 SV=3	0	3	3	1	0	1	1	1	1253.53	3758.56	3758.54	5.43477	0.00680893	0	0	8490619	HCD (High Energy Collision Dissociation)	MS2	0	30.3411	13.2431	4993	4993	4992	FP021821_9.raw	0/0		14.0109	889.994	889.994	2.4	9.75114e-15	7.1163e-16	0	0
FALSE	High	PMI-Byonic	PMI-Byonic (A2)	A	2	Unambiguous	TGLLCHLNDACISNPCNEGSNCDTNPVNGK	[R].TGLLcHLNDAcIsNPcNEGSNcDTNPVNGK.[A]	C5(Carbamidomethyl); C11(Carbamidomethyl); S13(Hex(1)Pent(2)); C16(Carbamidomethyl); C22(Carbamidomethyl)	1	1	Q01705	Q01705	Neurogenic locus notch homolog protein 1 OS=Mus musculus OX=10090 GN=Notch1 PE=1 SV=3	0	4	4	1	0	1	1	1	940.148	3757.57	3757.56	3.50158	0.00328935	0	0	519127	HCD (High Energy Collision Dissociation)	MS2	0	100	12.8755	4830	4830	4827	FP021821_9.raw	0/0		13.0294	896.876	896.876	2.4	9.34576e-14	6.21001e-15	0	0
FALSE	High	PMI-Byonic	PMI-Byonic (A2)	A	2	Unambiguous	TGLLCHLNDACISNPCNEGSNCDTNPVNGK	[R].TGLLcHLNDAcIsNPcNEGSNcDTNPVNGK.[A]	C5(Carbamidomethyl); C11(Carbamidomethyl); S13(Hex(1)); C16(Carbamidomethyl); C22(Carbamidomethyl)	1	1	Q01705	Q01705	Neurogenic locus notch homolog protein 1 OS=Mus musculus OX=10090 GN=Notch1 PE=1 SV=3	0	3	3	1	0	1	1	1	1165.83	3495.48	3493.47	574.62	0.669139	0	0	788277	HCD (High Energy Collision Dissociation)	MS2	54.8867	100	12.8863	4835	4835	4827	FP021821_9.raw	0/0		11.6393	763.947	763.947	2.64347	2.29448e-12	1.94461e-13	0	0
FALSE	High	PMI-Byonic	PMI-Byonic (A2)	A	2	Unambiguous	TGLLCHLNDACISNPCNEGSNCDTNPVNGK	[R].tGLLcHLNDAcISNPcNEGSNcDTNPVNGK.[A]	T1(Hex(1)Pent(1)); C5(Carbamidomethyl); C11(Carbamidomethyl); C16(Carbamidomethyl); C22(Carbamidomethyl)	1	1	Q01705	Q01705	Neurogenic locus notch homolog protein 1 OS=Mus musculus OX=10090 GN=Notch1 PE=1 SV=3	0	3	3	1	0	1	1	1	1209.18	3625.53	3625.51	4.96903	0.00600509	0	0	460437	HCD (High Energy Collision Dissociation)	MS2	4.9849	100	12.9622	4868	4868	4860	FP021821_9.raw	0/0		11.0093	706.197	706.197	2.8	9.78774e-12	8.46497e-13	0	0
FALSE	High	PMI-Byonic	PMI-Byonic (A2)	A	2	Unambiguous	TGLLCHLNDACISNPCNEGSNCDTNPVNGKAICTCPSGYTGPACSQDVDECALGANPCEHAGK	[R].tGLLcHLNDAcISNPcNEGSNcDTNPVnGKAIcTcPSGYTGPAcSQDVDEcALGANPcEHAGK.[C]	T1(Hex(1)); C5(Carbamidomethyl); C11(Carbamidomethyl); C16(Carbamidomethyl); C22(Carbamidomethyl); N28(Deamidated); C33(Carbamidomethyl); C35(Carbamidomethyl); C44(Carbamidomethyl); C51(Carbamidomethyl); C58(Carbamidomethyl)	1	1	Q01705	Q01705	Neurogenic locus notch homolog protein 1 OS=Mus musculus OX=10090 GN=Notch1 PE=1 SV=3	1	5	5	1	0	1	1	1	1407.59	7033.93	7028.89	716.249	1.00689	0	0	617383	HCD (High Energy Collision Dissociation)	MS2	37.4405	100	14.47	5526	5526	5520	FP021821_9.raw	0/0		5.89651	485.245	485.245	0.4	1.26909e-06	6.27848e-08	0	0
FALSE	High	PMI-Byonic	PMI-Byonic (A2)	A	2	Unambiguous	TGLLCHLNDACISNPCNEGSNCDTNPVNGKAICTCPSGYTGPACSQDVDECALGANPCEHAGK	[R].tGLLcHLNDAcISNPcNEGSNcDTNPVnGKAIcTcPSGYTGPAcSQDVDEcALGANPcEHAGK.[C]	T1(Hex(1)Pent(2)); C5(Carbamidomethyl); C11(Carbamidomethyl); C16(Carbamidomethyl); C22(Carbamidomethyl); N28(Deamidated); C33(Carbamidomethyl); C35(Carbamidomethyl); C44(Carbamidomethyl); C51(Carbamidomethyl); C58(Carbamidomethyl)	1	1	Q01705	Q01705	Neurogenic locus notch homolog protein 1 OS=Mus musculus OX=10090 GN=Notch1 PE=1 SV=3	1	6	6	1	0	1	1	1	1217.18	7298.03	7292.98	692.891	0.842206	0	0	1.26386e+06	HCD (High Energy Collision Dissociation)	MS2	20.4417	100	14.2982	5453	5453	5443	FP021821_9.raw	0/0		30.0057	1251.36	1251.36	2.8	9.86859e-31	9.86857e-31	0	0
FALSE	High	PMI-Byonic	PMI-Byonic (A2)	A	2	Unambiguous	TGLLCHLNDACISNPCNEGSNCDTNPVNGKAICTCPSGYTGPACSQDVDECALGANPCEHAGK	[R].tGLLcHLNDAcISNPcNEGSNcDTNPVnGKAIcTcPSGYTGPAcSQDVDEcALGANPcEHAGK.[C]	T1(Hex(1)); C5(Carbamidomethyl); C11(Carbamidomethyl); C16(Carbamidomethyl); C22(Carbamidomethyl); N28(Deamidated); C33(Carbamidomethyl); C35(Carbamidomethyl); C44(Carbamidomethyl); C51(Carbamidomethyl); C58(Carbamidomethyl)	1	1	Q01705	Q01705	Neurogenic locus notch homolog protein 1 OS=Mus musculus OX=10090 GN=Notch1 PE=1 SV=3	1	5	5	1	0	1	1	1	1406.6	7028.95	7028.89	8.37258	0.01177	0	0	213784	HCD (High Energy Collision Dissociation)	MS2	0	100	14.283	5446	5446	5443	FP021821_9.raw	0/0		30.0057	1674.51	1674.51	6.11839	9.86859e-31	9.86857e-31	0	0
FALSE	High	PMI-Byonic	PMI-Byonic (A2)	A	2	Ambiguous	TGLLCHLNDACISNPCNEGSNCDTNPVNGKAICTCPSGYTGPACSQDVDECALGANPCEHAGK	[R].tGLLcHLNDAcISNPcNEGsNcDTNPVNGKAIcTcPSGYTGPAcSQDVDEcALGANPcEHAGK.[C]	T1(Hex(1)); C5(Carbamidomethyl); C11(Carbamidomethyl); C16(Carbamidomethyl); S20(Hex(1)); C22(Carbamidomethyl); C33(Carbamidomethyl); C35(Carbamidomethyl); C44(Carbamidomethyl); C51(Carbamidomethyl); C58(Carbamidomethyl)	1	1	Q01705	Q01705	Neurogenic locus notch homolog protein 1 OS=Mus musculus OX=10090 GN=Notch1 PE=1 SV=3	1	5	5	0.0807	0	1	1	1	1439.39	7192.94	7189.96	414.879	0.596592	0	0	1207658	HCD (High Energy Collision Dissociation)	MS2	74.7746	100	14.2546	5434	5434	5432	FP021821_9.raw	0/0		6.32474	675.465	675.465	0	4.73439e-07	2.78989e-08	0	0
FALSE	High	PMI-Byonic	PMI-Byonic (A2)	A	2	Unambiguous	TGLLCHLNDACISNPCNEGSNCDTNPVNGK	[R].tGLLcHLNDAcISNPcNEGSNcDTNPVnGK.[A]	T1(Hex(1)Pent(2)); C5(Carbamidomethyl); C11(Carbamidomethyl); C16(Carbamidomethyl); C22(Carbamidomethyl); N28(Deamidated)	1	1	Q01705	Q01705	Neurogenic locus notch homolog protein 1 OS=Mus musculus OX=10090 GN=Notch1 PE=1 SV=3	0	3	3	1	0	1	1	1	1253.52	3758.56	3758.54	4.6553	0.00583237	0	0	251246	HCD (High Energy Collision Dissociation)	MS2	0	100	13.7606	5222	5222	5212	FP021821_9.raw	0/0		6.50193	463.972	463.972	2.8	3.14823e-07	1.71144e-08	0	0
FALSE	High	PMI-Byonic	PMI-Byonic (A2)	A	2	Unambiguous	TGLLCHLNDACISNPCNEGSNCDTNPVNGKAICTCPSGYTGPACSQDVDECALGANPCEHAGK	[R].tGLLcHLNDAcISNPcNEGSNcDTNPVnGKAIcTcPSGYTGPAcSQDVDEcALGANPcEHAGK.[C]	T1(Hex(1)Pent(2)); C5(Carbamidomethyl); C11(Carbamidomethyl); C16(Carbamidomethyl); C22(Carbamidomethyl); N28(Deamidated); C33(Carbamidomethyl); C35(Carbamidomethyl); C44(Carbamidomethyl); C51(Carbamidomethyl); C58(Carbamidomethyl)	1	1	Q01705	Q01705	Neurogenic locus notch homolog protein 1 OS=Mus musculus OX=10090 GN=Notch1 PE=1 SV=3	1	5	5	1	0	1	1	1	1459.4	7292.97	7292.98	-0.640536	-0.000934283	0	0	237279	HCD (High Energy Collision Dissociation)	MS2	0	51.7913	14.2524	5433	5433	5432	FP021821_9.raw	0/0		30.0057	1725.14	1725.14	2.8	9.86859e-31	9.86857e-31	0	0
FALSE	High	PMI-Byonic	PMI-Byonic (A2)	A	2	Unambiguous	TGLLCHLNDACISNPCNEGSNCDTNPVNGK	[R].tGLLcHLNDAcISnPcNEGsNcDTNPVNGK.[A]	T1(Hex(1)); C5(Carbamidomethyl); C11(Carbamidomethyl); N14(Deamidated); C16(Carbamidomethyl); S20(Hex(1)); C22(Carbamidomethyl)	1	1	Q01705	Q01705	Neurogenic locus notch homolog protein 1 OS=Mus musculus OX=10090 GN=Notch1 PE=1 SV=3	0	3	3	1	0	1	1	1	1219.52	3656.54	3656.51	9.34675	0.0113922	0	0	738785	HCD (High Energy Collision Dissociation)	MS2	0	100	12.8166	4804	4804	4794	FP021821_9.raw	0/0		8.56156	646.099	646.099	4	2.74437e-09	1.22714e-10	0	0
FALSE	High	PMI-Byonic	PMI-Byonic (A2)	A	2	Unambiguous	TGLLCHLNDACISNPCNEGSNCDTNPVNGK	[R].TGLLcHLNDAcISNPcNEGsNcDtNPVNGK.[A]	C5(Carbamidomethyl); C11(Carbamidomethyl); C16(Carbamidomethyl); S20(HexNAc(1)Fuc(1)); C22(Carbamidomethyl); T24(HexNAc(1)Fuc(1))	1	1	Q01705	Q01705	Neurogenic locus notch homolog protein 1 OS=Mus musculus OX=10090 GN=Notch1 PE=1 SV=3	0	4	4	1	0	1	1	1	1008.42	4030.66	4029.69	240.817	0.242604	0	0	247355	HCD (High Energy Collision Dissociation)	MS2	0	100	14.216	5418	5418	5410	FP021821_9.raw	0/0		5.92373	593.346	593.346	6	1.19199e-06	5.96019e-08	0	0
FALSE	High	PMI-Byonic	PMI-Byonic (A2)	A	2	Unambiguous	TGLLCHLNDACISNPCNEGSNCDTNPVNGKAICTCPSGYTGPACSQDVDECALGANPCEHAGK	[R].TGLLcHLNDAcIsNPcNEGSNcDTNPVnGKAIcTcPSGYTGPAcSQDVDEcALGANPcEHAGK.[C]	C5(Carbamidomethyl); C11(Carbamidomethyl); S13(Hex(1)); C16(Carbamidomethyl); C22(Carbamidomethyl); N28(Deamidated); C33(Carbamidomethyl); C35(Carbamidomethyl); C44(Carbamidomethyl); C51(Carbamidomethyl); C58(Carbamidomethyl)	1	1	Q01705	Q01705	Neurogenic locus notch homolog protein 1 OS=Mus musculus OX=10090 GN=Notch1 PE=1 SV=3	1	5	5	1	0	1	1	1	1407.19	7031.94	7028.89	434.036	0.610159	0	0	676221	HCD (High Energy Collision Dissociation)	MS2	35.1482	100	14.1688	5398	5398	5388	FP021821_9.raw	0/0		30.0057	1275.36	1275.36	6.82511	9.86859e-31	9.86857e-31	0	0
FALSE	High	PMI-Byonic	PMI-Byonic (A2)	A	2	Unambiguous	TGLLCHLNDACISNPCNEGSNCDTNPVNGKAICTCPSGYTGPACSQDVDECALGANPCEHAGK	[R].tGLLcHLNDAcISNPcNEGSNcDTNPVnGKAIcTcPSGYTGPAcSQDVDEcALGANPcEHAGK.[C]	T1(Hex(1)Pent(2)); C5(Carbamidomethyl); C11(Carbamidomethyl); C16(Carbamidomethyl); C22(Carbamidomethyl); N28(Deamidated); C33(Carbamidomethyl); C35(Carbamidomethyl); C44(Carbamidomethyl); C51(Carbamidomethyl); C58(Carbamidomethyl)	1	1	Q01705	Q01705	Neurogenic locus notch homolog protein 1 OS=Mus musculus OX=10090 GN=Notch1 PE=1 SV=3	1	6	6	1	0	1	1	1	1217.18	7298.03	7292.98	692.59	0.84184	0	0	358523	HCD (High Energy Collision Dissociation)	MS2	40.7197	100	14.4788	5530	5530	5520	FP021821_9.raw	0/0		2.15089	271.161	271.161	2.8	0.00706492	0.000142162	0	0
FALSE	High	PMI-Byonic	PMI-Byonic (A2)	A	2	Unambiguous	TGLLCHLNDACISNPCNEGSNCDTNPVNGKAICTCPSGYTGPACSQDVDECALGANPCEHAGK	[R].TGLLcHLNDAcIsNPcNEGSNcDTNPVnGKAIcTcPSGYTGPAcSqDVDEcALGANPcEHAGK.[C]	C5(Carbamidomethyl); C11(Carbamidomethyl); S13(Hex(1)Pent(2)); C16(Carbamidomethyl); C22(Carbamidomethyl); N28(Deamidated); C33(Carbamidomethyl); C35(Carbamidomethyl); C44(Carbamidomethyl); Q46(Deamidated); C51(Carbamidomethyl); C58(Carbamidomethyl)	1	1	Q01705	Q01705	Neurogenic locus notch homolog protein 1 OS=Mus musculus OX=10090 GN=Notch1 PE=1 SV=3	1	6	6	1	0	1	1	1	1217.34	7299.03	7293.96	694.654	0.844463	0	0	1.01045e+06	HCD (High Energy Collision Dissociation)	MS2	38.1805	100	14.1666	5397	5397	5388	FP021821_9.raw	0/0		30.0057	1132.36	1132.36	0	9.86859e-31	9.86857e-31	0	0
FALSE	High	PMI-Byonic	PMI-Byonic (A2)	A	2	Unambiguous	TGLLCHLNDACISNPCNEGSNCDTNPVNGK	[R].TGLLcHLNDAcISNPcNEGsNcDtNPVNGK.[A]	C5(Carbamidomethyl); C11(Carbamidomethyl); C16(Carbamidomethyl); S20(Hex(1)); C22(Carbamidomethyl); T24(Hex(1))	1	1	Q01705	Q01705	Neurogenic locus notch homolog protein 1 OS=Mus musculus OX=10090 GN=Notch1 PE=1 SV=3	0	4	4	1	0	1	1	1	914.891	3656.54	3655.53	278.214	0.254255	0	0	1.09802e+06	HCD (High Energy Collision Dissociation)	MS2	24.9488	100	12.8122	4802	4802	4794	FP021821_9.raw	0/0		11.0291	763.703	763.703	0.0696863	9.35113e-12	7.62623e-13	0	0
FALSE	High	PMI-Byonic	PMI-Byonic (A2)	A	2	Unambiguous	TGLLCHLNDACISNPCNEGSNCDTNPVNGKAICTCPSGYTGPACSQDVDECALGANPCEHAGK	[R].tGLLcHLNDAcISNPcNEGSNcDTNPVnGKAIcTcPSGYTGPAcSQDVDEcALGANPcEHAGK.[C]	T1(Hex(1)Pent(2)); C5(Carbamidomethyl); C11(Carbamidomethyl); C16(Carbamidomethyl); C22(Carbamidomethyl); N28(Deamidated); C33(Carbamidomethyl); C35(Carbamidomethyl); C44(Carbamidomethyl); C51(Carbamidomethyl); C58(Carbamidomethyl)	1	1	Q01705	Q01705	Neurogenic locus notch homolog protein 1 OS=Mus musculus OX=10090 GN=Notch1 PE=1 SV=3	1	5	5	1	0	1	1	1	1460.41	7298.02	7292.98	691.144	1.0081	0	0	554793	HCD (High Energy Collision Dissociation)	MS2	0	100	14.5303	5552	5552	5542	FP021821_9.raw	0/0		3.66825	329.458	329.458	1.48901	0.000214658	4.42498e-06	0	0
FALSE	High	PMI-Byonic	PMI-Byonic (A2)	A	2	Unambiguous	TGLLCHLNDACISNPCNEGSNCDTNPVNGKAICTCPSGYTGPACSQDVDECALGANPCEHAGK	[R].tGLLcHLNDAcISNPcNEGsNcDTNPVnGKAIcTcPSGYTGPAcSQDVDEcALGANPcEHAGK.[C]	T1(Hex(1)); C5(Carbamidomethyl); C11(Carbamidomethyl); C16(Carbamidomethyl); S20(Hex(1)); C22(Carbamidomethyl); N28(Deamidated); C33(Carbamidomethyl); C35(Carbamidomethyl); C44(Carbamidomethyl); C51(Carbamidomethyl); C58(Carbamidomethyl)	1	1	Q01705	Q01705	Neurogenic locus notch homolog protein 1 OS=Mus musculus OX=10090 GN=Notch1 PE=1 SV=3	1	5	5	1	0	1	1	1	1439.8	7194.99	7190.95	562.916	0.809579	0	0	1.00864e+06	HCD (High Energy Collision Dissociation)	MS2	41.5923	100	14.1386	5385	5385	5377	FP021821_9.raw	0/0		30.0057	1202.07	1202.07	0	9.86859e-31	9.86857e-31	0	0
FALSE	High	PMI-Byonic	PMI-Byonic (A2)	A	2	Unambiguous	TGLLCHLNDACISNPCNEGSNCDTNPVNGKAICTCPSGYTGPACSQDVDECALGANPCEHAGK	[R].tGLLcHLNDAcISNPcNEGSNcDTNPVnGKAIcTcPSGYTGPAcSQDVDEcALGANPcEHAGK.[C]	T1(Hex(1)Pent(2)); C5(Carbamidomethyl); C11(Carbamidomethyl); C16(Carbamidomethyl); C22(Carbamidomethyl); N28(Deamidated); C33(Carbamidomethyl); C35(Carbamidomethyl); C44(Carbamidomethyl); C51(Carbamidomethyl); C58(Carbamidomethyl)	1	1	Q01705	Q01705	Neurogenic locus notch homolog protein 1 OS=Mus musculus OX=10090 GN=Notch1 PE=1 SV=3	1	5	5	1	0	1	1	1	1459.41	7293.04	7292.98	9.15123	0.0133479	0	0	217220	HCD (High Energy Collision Dissociation)	MS2	0	100	14.1342	5383	5383	5377	FP021821_9.raw	0/0		30.0057	1611.61	1611.61	2.8	9.86859e-31	9.86857e-31	0	0
FALSE	High	PMI-Byonic	PMI-Byonic (A2)	A	2	Unambiguous	TGLLCHLNDACISNPCNEGSNCDTNPVNGK	[R].tGLLcHLNDAcISNPcNEGsNcDTNPVNGK.[A]	T1(Fuc(1)); C5(Carbamidomethyl); C11(Carbamidomethyl); C16(Carbamidomethyl); S20(HexNAc(1)Hex(1)Fuc(1)); C22(Carbamidomethyl)	1	1	Q01705	Q01705	Neurogenic locus notch homolog protein 1 OS=Mus musculus OX=10090 GN=Notch1 PE=1 SV=3	0	4	4	1	0	1	1	1	997.92	3988.66	3988.67	-2.47425	-0.00246724	0	0	261793	HCD (High Energy Collision Dissociation)	MS2	0	100	14.0788	5359	5359	5355	FP021821_9.raw	0/0		6.79883	621.593	621.593	0.4	1.58918e-07	8.36229e-09	0	0
FALSE	High	PMI-Byonic	PMI-Byonic (A2)	A	2	Unambiguous	TGLLCHLNDACISNPCNEGSNCDTNPVNGKAICTCPSGYTGPACSQDVDECALGANPCEHAGK	[R].TGLLcHLNDAcISNPcNEGsNcDTNPVNGKAIcTcPSGYtGPAcSQDVDEcALGAnPcEHAGK.[C]	C5(Carbamidomethyl); C11(Carbamidomethyl); C16(Carbamidomethyl); S20(HexNAc(1)Hex(1)Fuc(1)); C22(Carbamidomethyl); C33(Carbamidomethyl); C35(Carbamidomethyl); T40(HexNAc(1)Hex(1)Fuc(1)); C44(Carbamidomethyl); C51(Carbamidomethyl); N56(Deamidated); C58(Carbamidomethyl)	1	1	Q01705	Q01705	Neurogenic locus notch homolog protein 1 OS=Mus musculus OX=10090 GN=Notch1 PE=1 SV=3	1	3	3	1	0	1	1	1	1316.22	3946.64	7889.22	-499743	-1314.19	0	0	1.34489e+06	HCD (High Energy Collision Dissociation)	MS2	6.57749	100	13.8673	5268	5268	5267	FP021821_9.raw	0/0		0.370588	233.408	233.408	0	0.426002	0.00753688	0	0
FALSE	High	PMI-Byonic	PMI-Byonic (A2)	A	2	Unambiguous	TGLLCHLNDACISNPCNEGSNCDTNPVNGKAICTCPSGYTGPACSQDVDECALGANPCEHAGK	[R].tGLLcHLNDAcISNPcNEGSNcDTnPVNGKAIcTcPSGYTGPAcSQDVDEcALGANPcEHAGK.[C]	T1(Hex(1)Pent(2)); C5(Carbamidomethyl); C11(Carbamidomethyl); C16(Carbamidomethyl); C22(Carbamidomethyl); N25(Deamidated); C33(Carbamidomethyl); C35(Carbamidomethyl); C44(Carbamidomethyl); C51(Carbamidomethyl); C58(Carbamidomethyl)	1	1	Q01705	Q01705	Neurogenic locus notch homolog protein 1 OS=Mus musculus OX=10090 GN=Notch1 PE=1 SV=3	1	5	5	1	0	1	1	1	1460.21	7297.02	7292.98	554.143	0.80827	0	0	1.64185e+06	HCD (High Energy Collision Dissociation)	MS2	0	100	14.3839	5489	5489	5487	FP021821_9.raw	0/0		30.0057	1588.96	1588.96	5.99002	9.86859e-31	9.86857e-31	0	0
FALSE	High	PMI-Byonic	PMI-Byonic (A2)	A	2	Unambiguous	AICTCPSGYTGPACSQDVDECALGANPCEHAGK	[K].AIcTcPSGYTGPAcSQDVDEcALGANPcEHAGK.[C]	C3(Carbamidomethyl); C5(Carbamidomethyl); C14(Carbamidomethyl); C21(Carbamidomethyl); C28(Carbamidomethyl)	1	1	Q01705	Q01705	Neurogenic locus notch homolog protein 1 OS=Mus musculus OX=10090 GN=Notch1 PE=1 SV=3	0	3	3	1	0	1	1	1	1185.16	3553.47	3553.45	5.47029	0.00647947	0	0	38207500	HCD (High Energy Collision Dissociation)	MS2	0	6.64619	12.7496	4773	4773	4772	FP021821_9.raw	0/0		30.0057	1450.46	1450.46	1450.46	9.86859e-31	9.86855e-31	0	0
FALSE	High	PMI-Byonic	PMI-Byonic (A2)	A	2	Unambiguous	AICTCPSGYTGPACSQDVDECALGANPCEHAGK	[K].AIcTcPSGYTGPAcSQdVDEcALGANPcEHAGK.[C]	C3(Carbamidomethyl); C5(Carbamidomethyl); C14(Carbamidomethyl); D17(Oxidation); C21(Carbamidomethyl); C28(Carbamidomethyl)	1	1	Q01705	Q01705	Neurogenic locus notch homolog protein 1 OS=Mus musculus OX=10090 GN=Notch1 PE=1 SV=3	0	3	3	1	0	1	1	1	1191.16	3571.47	3569.45	565.437	0.672766	0	0	771877	HCD (High Energy Collision Dissociation)	MS2	0	100	12.7411	4770	4770	4761	FP021821_9.raw	0/0		4.78666	365.888	365.888	41.0472	1.63433e-05	5.09317e-07	0	0
FALSE	High	PMI-Byonic	PMI-Byonic (A2)	A	2	Unambiguous	AICTCPSGYTGPACSQDVDECALGANPCEHAGK	[K].AIcTcPSGYTGPAcSQDVDEcALGANPcEHAGK.[C]	C3(Carbamidomethyl); C5(Carbamidomethyl); C14(Carbamidomethyl); C21(Carbamidomethyl); C28(Carbamidomethyl)	1	1	Q01705	Q01705	Neurogenic locus notch homolog protein 1 OS=Mus musculus OX=10090 GN=Notch1 PE=1 SV=3	0	5	5	1	0	1	1	1	711.499	3553.47	3553.45	3.05804	0.00217332	0	0	403916	HCD (High Energy Collision Dissociation)	MS2	43.0519	100	12.7281	4764	4764	4761	FP021821_9.raw	0/0		30.0057	1212.85	1212.85	1212.85	9.86859e-31	9.86854e-31	0	0
FALSE	High	PMI-Byonic	PMI-Byonic (A2)	A	2	Unambiguous	AICTCPSGYTGPACSQDVDECALGANPCEHAGK	[K].AIcTcPSGYTGPAcSQDVDEcALGANPcEHAGK.[C]	C3(Carbamidomethyl); C5(Carbamidomethyl); C14(Carbamidomethyl); C21(Carbamidomethyl); C28(Carbamidomethyl)	1	1	Q01705	Q01705	Neurogenic locus notch homolog protein 1 OS=Mus musculus OX=10090 GN=Notch1 PE=1 SV=3	0	4	4	1	0	1	1	1	889.121	3553.46	3553.45	1.97972	0.00175871	0	0	808529	HCD (High Energy Collision Dissociation)	MS2	0	100	13.1471	4951	4951	4948	FP021821_9.raw	0/0		30.0057	1429.45	1429.45	1429.45	9.86859e-31	9.86856e-31	0	0
FALSE	High	PMI-Byonic	PMI-Byonic (A2)	A	2	Unambiguous	AICTCPSGYTGPACSQDVDECALGANPCEHAGK	[K].AIcTcPSGYTGPAcSQDVDEcALGANPcEHAGK.[C]	C3(Carbamidomethyl); C5(Carbamidomethyl); C14(Carbamidomethyl); C21(Carbamidomethyl); C28(Carbamidomethyl)	1	1	Q01705	Q01705	Neurogenic locus notch homolog protein 1 OS=Mus musculus OX=10090 GN=Notch1 PE=1 SV=3	0	4	4	1	0	1	1	1	889.123	3553.47	3553.45	4.65922	0.00413908	0	0	1.19493e+06	HCD (High Energy Collision Dissociation)	MS2	0	100	13.0222	4894	4894	4893	FP021821_9.raw	0/0		30.0057	1471.45	1471.45	1471.45	9.86859e-31	9.86856e-31	0	0
FALSE	High	PMI-Byonic	PMI-Byonic (A2)	A	2	Unambiguous	AICTCPSGYTGPACSQDVDECALGANPCEHAGK	[K].AIcTcPSGYTGPAcSQDVDEcALGANPcEHAGK.[C]	C3(Carbamidomethyl); C5(Carbamidomethyl); C14(Carbamidomethyl); C21(Carbamidomethyl); C28(Carbamidomethyl)	1	1	Q01705	Q01705	Neurogenic locus notch homolog protein 1 OS=Mus musculus OX=10090 GN=Notch1 PE=1 SV=3	0	4	4	1	0	1	1	1	889.124	3553.47	3553.45	5.6898	0.00505461	0	0	10434932	HCD (High Energy Collision Dissociation)	MS2	0	17.2875	12.6532	4731	4731	4728	FP021821_9.raw	0/0		30.0057	1533.07	1533.07	1533.07	9.86859e-31	9.86854e-31	0	0
FALSE	High	PMI-Byonic	PMI-Byonic (A2)	A	2	Unambiguous	AICTCPSGYTGPACSQDVDECALGANPCEHAGK	[K].AIcTcPSGYTGPAcSQDVDEcALGANPcEHAGK.[C]	C3(Carbamidomethyl); C5(Carbamidomethyl); C14(Carbamidomethyl); C21(Carbamidomethyl); C28(Carbamidomethyl)	1	1	Q01705	Q01705	Neurogenic locus notch homolog protein 1 OS=Mus musculus OX=10090 GN=Notch1 PE=1 SV=3	0	3	3	1	0	1	1	1	1185.16	3553.47	3553.45	4.33665	0.0051367	0	0	2.43034e+06	HCD (High Energy Collision Dissociation)	MS2	0	83.1979	13.0025	4886	4886	4882	FP021821_9.raw	0/0		30.0057	1436.5	1436.5	1436.5	9.86859e-31	9.86855e-31	0	0
FALSE	High	PMI-Byonic	PMI-Byonic (A2)	A	2	Unambiguous	AICTCPSGYTGPACSQDVDECALGANPCEHAGK	[K].AIcTcPSGYTGPAcSQDVDEcALGANPcEHAGK.[C]	C3(Carbamidomethyl); C5(Carbamidomethyl); C14(Carbamidomethyl); C21(Carbamidomethyl); C28(Carbamidomethyl)	1	1	Q01705	Q01705	Neurogenic locus notch homolog protein 1 OS=Mus musculus OX=10090 GN=Notch1 PE=1 SV=3	0	4	4	1	0	1	1	1	889.124	3553.47	3553.45	5.14015	0.00456633	0	0	22738274	HCD (High Energy Collision Dissociation)	MS2	0	7.70233	12.774	4784	4784	4783	FP021821_9.raw	0/0		30.0057	1526.48	1526.48	1526.48	9.86859e-31	9.86855e-31	0	0
FALSE	High	PMI-Byonic	PMI-Byonic (A2)	A	2	Unambiguous	AICTCPSGYTGPACSQDVDECALGANPCEHAGK	[K].AIcTcPSGYTGPAcSQDVDEcALGANPcEHAGK.[C]	C3(Carbamidomethyl); C5(Carbamidomethyl); C14(Carbamidomethyl); C21(Carbamidomethyl); C28(Carbamidomethyl)	1	1	Q01705	Q01705	Neurogenic locus notch homolog protein 1 OS=Mus musculus OX=10090 GN=Notch1 PE=1 SV=3	0	3	3	1	0	1	1	1	1185.16	3553.47	3553.45	4.85194	0.00574705	0	0	3.53384e+06	HCD (High Energy Collision Dissociation)	MS2	0	51.5822	12.6285	4720	4720	4717	FP021821_9.raw	0/0		30.0057	1435.16	1435.16	1435.16	9.86859e-31	9.86854e-31	0	0
FALSE	High	PMI-Byonic	PMI-Byonic (A2)	A	2	Unambiguous	AICTCPSGYTGPACSQDVDECALGANPCEHAGK	[K].AIcTcPSGYTGPAcsQDVDEcALGANPcEHAGK.[C]	C3(Carbamidomethyl); C5(Carbamidomethyl); C14(Carbamidomethyl); S15(HexNAc(1)); C21(Carbamidomethyl); C28(Carbamidomethyl)	1	1	Q01705	Q01705	Neurogenic locus notch homolog protein 1 OS=Mus musculus OX=10090 GN=Notch1 PE=1 SV=3	0	4	4	1	0	1	1	1	939.893	3756.55	3756.53	3.88025	0.00364407	0	0	374912	HCD (High Energy Collision Dissociation)	MS2	2.80857	100	12.4518	4643	4643	4640	FP021821_9.raw	0/0		30.0057	1188.95	1188.95	12	9.86859e-31	9.86854e-31	0	0
FALSE	High	PMI-Byonic	PMI-Byonic (A2)	A	2	Unambiguous	AICTCPSGYTGPACSQDVDECALGANPCEHAGK	[K].AIcTcPSGYTGPAcSQDVDEcALGANPcEHAGK.[C]	C3(Carbamidomethyl); C5(Carbamidomethyl); C14(Carbamidomethyl); C21(Carbamidomethyl); C28(Carbamidomethyl)	1	1	Q01705	Q01705	Neurogenic locus notch homolog protein 1 OS=Mus musculus OX=10090 GN=Notch1 PE=1 SV=3	0	3	3	1	0	1	1	1	1185.16	3553.47	3553.45	3.61525	0.00428221	0	0	1.17235e+06	HCD (High Energy Collision Dissociation)	MS2	32.6692	100	13.1206	4938	4938	4937	FP021821_9.raw	0/0		30.0057	1380.09	1380.09	1380.09	9.86859e-31	9.86856e-31	0	0
FALSE	High	PMI-Byonic	PMI-Byonic (A2)	A	2	Unambiguous	AICTCPSGYTGPACSQDVDECALGANPCEHAGK	[K].AIcTcPSGYTGPAcSQDVDEcALGANPcEHAGK.[C]	C3(Carbamidomethyl); C5(Carbamidomethyl); C14(Carbamidomethyl); C21(Carbamidomethyl); C28(Carbamidomethyl)	1	1	Q01705	Q01705	Neurogenic locus notch homolog protein 1 OS=Mus musculus OX=10090 GN=Notch1 PE=1 SV=3	0	4	4	1	0	1	1	1	889.125	3553.48	3553.45	6.58296	0.00584806	0	0	419481	HCD (High Energy Collision Dissociation)	MS2	2.82395	100	13.2669	5004	5004	5003	FP021821_9.raw	0/0		30.0057	1394.62	1394.62	1394.62	9.86859e-31	9.86856e-31	0	0
FALSE	High	PMI-Byonic	PMI-Byonic (A2)	A	2	Unambiguous	AICTCPSGYTGPACSQDVDECALGANPCEHAGK	[K].AIcTcPSGYTGPAcSQDVDEcALGANPcEHAGK.[C]	C3(Carbamidomethyl); C5(Carbamidomethyl); C14(Carbamidomethyl); C21(Carbamidomethyl); C28(Carbamidomethyl)	1	1	Q01705	Q01705	Neurogenic locus notch homolog protein 1 OS=Mus musculus OX=10090 GN=Notch1 PE=1 SV=3	0	3	3	1	0	1	1	1	1185.16	3553.48	3553.45	6.60392	0.00782225	0	0	1.01255e+06	HCD (High Energy Collision Dissociation)	MS2	0	100	13.2558	5000	5000	4992	FP021821_9.raw	0/0		30.0057	1185.78	1185.78	1185.78	9.86859e-31	9.86856e-31	0	0
FALSE	High	PMI-Byonic	PMI-Byonic (A2)	A	2	Unambiguous	AICTCPSGYTGPACSQDVDECALGANPCEHAGK	[K].AIcTcPSGYTGPAcSQDVDEcALGANPcEHAGK.[C]	C3(Carbamidomethyl); C5(Carbamidomethyl); C14(Carbamidomethyl); C21(Carbamidomethyl); C28(Carbamidomethyl)	1	1	Q01705	Q01705	Neurogenic locus notch homolog protein 1 OS=Mus musculus OX=10090 GN=Notch1 PE=1 SV=3	0	3	3	1	0	1	1	1	1185.5	3554.48	3553.45	288.055	0.341196	0	0	1.23023e+06	HCD (High Energy Collision Dissociation)	MS2	0	100	13.384	5056	5056	5047	FP021821_9.raw	0/0		15.0061	931.612	931.612	931.612	9.86071e-16	1.0587e-16	0	0
FALSE	High	PMI-Byonic	PMI-Byonic (A2)	A	2	Unambiguous	AICTCPSGYTGPACSQDVDECALGANPCEHAGK	[K].AIcTcPSGYTGPAcSQDVDEcALGANPcEHAGK.[C]	C3(Carbamidomethyl); C5(Carbamidomethyl); C14(Carbamidomethyl); C21(Carbamidomethyl); C28(Carbamidomethyl)	1	1	Q01705	Q01705	Neurogenic locus notch homolog protein 1 OS=Mus musculus OX=10090 GN=Notch1 PE=1 SV=3	0	4	4	1	0	1	1	1	889.12	3553.46	3553.45	0.880435	0.000782147	0	0	547782	HCD (High Energy Collision Dissociation)	MS2	9.43413	100	13.3946	5060	5060	5058	FP021821_9.raw	0/0		30.0057	1223.27	1223.27	1223.27	9.86859e-31	9.86856e-31	0	0
FALSE	High	PMI-Byonic	PMI-Byonic (A2)	A	2	Unambiguous	AICTCPSGYTGPACSQDVDECALGANPCEHAGKCLNTLGSFECQCLQGYTGPR	[K].AIcTcPSGYTGPAcSQDVDEcALGANPcEHAGKcLntLGSFEcQcLQGYTGPR.[C]	C3(Carbamidomethyl); C5(Carbamidomethyl); C14(Carbamidomethyl); C21(Carbamidomethyl); C28(Carbamidomethyl); C34(Carbamidomethyl); N36(Oxidation); T37(Hex(1)); C43(Carbamidomethyl); C45(Carbamidomethyl)	1	1	Q01705	Q01705	Neurogenic locus notch homolog protein 1 OS=Mus musculus OX=10090 GN=Notch1 PE=1 SV=3	1	5	5	1	0	1	1	1	1216.32	6077.57	6073.53	665.965	0.808951	0	0	903663	HCD (High Energy Collision Dissociation)	MS2	23.8866	100	15.4699	5957	5957	5949	FP021821_9.raw	0/0		30.0057	1349.91	1349.91	0	9.86859e-31	9.86857e-31	0	0
FALSE	High	PMI-Byonic	PMI-Byonic (A2)	A	2	Unambiguous	AICTCPSGYTGPACSQDVDECALGANPCEHAGK	[K].AIcTcPSGYTGPAcSQDVDEcALGANPcEHAGK.[C]	C3(Carbamidomethyl); C5(Carbamidomethyl); C14(Carbamidomethyl); C21(Carbamidomethyl); C28(Carbamidomethyl)	1	1	Q01705	Q01705	Neurogenic locus notch homolog protein 1 OS=Mus musculus OX=10090 GN=Notch1 PE=1 SV=3	0	3	3	1	0	1	1	1	1185.16	3553.47	3553.45	4.02748	0.00477049	0	0	6830907	HCD (High Energy Collision Dissociation)	MS2	0	29.8075	12.8711	4828	4828	4827	FP021821_9.raw	0/0		30.0057	1470.34	1470.34	1470.34	9.86859e-31	9.86855e-31	0	0
FALSE	High	PMI-Byonic	PMI-Byonic (A2)	A	2	Unambiguous	AICTCPSGYTGPACSQDVDECALGANPCEHAGKCLNTLGSFECQCLQGYTGPR	[K].AIcTcPSGYTGPAcSQDVDEcALGANPcEHAGKcLntLGSFEcQcLQGYTGPR.[C]	C3(Carbamidomethyl); C5(Carbamidomethyl); C14(Carbamidomethyl); C21(Carbamidomethyl); C28(Carbamidomethyl); C34(Carbamidomethyl); N36(Oxidation); T37(Hex(1)); C43(Carbamidomethyl); C45(Carbamidomethyl)	1	1	Q01705	Q01705	Neurogenic locus notch homolog protein 1 OS=Mus musculus OX=10090 GN=Notch1 PE=1 SV=3	1	4	4	1	0	1	1	1	1520.15	6077.57	6073.53	665.596	1.01063	0	0	835055	HCD (High Energy Collision Dissociation)	MS2	19.889	100	15.4997	5970	5970	5960	FP021821_9.raw	0/0		12.4054	862.42	862.42	0	3.93223e-13	5.49813e-14	0	0
FALSE	High	PMI-Byonic	PMI-Byonic (A2)	A	2	Unambiguous	AICTCPSGYTGPACSQDVDECALGANPCEHAGK	[K].AIcTcPSGYTGPAcSqDVDEcALGANPcEHAGK.[C]	C3(Carbamidomethyl); C5(Carbamidomethyl); C14(Carbamidomethyl); Q16(Deamidated); C21(Carbamidomethyl); C28(Carbamidomethyl)	1	1	Q01705	Q01705	Neurogenic locus notch homolog protein 1 OS=Mus musculus OX=10090 GN=Notch1 PE=1 SV=3	0	4	4	1	0	1	1	1	889.373	3554.47	3554.44	9.01747	0.00801301	0	0	442879	HCD (High Energy Collision Dissociation)	MS2	15.5152	100	13.581	5143	5143	5135	FP021821_9.raw	0/0		10.6438	752.062	752.062	369.904	2.27091e-11	1.58059e-12	0	0
FALSE	High	PMI-Byonic	PMI-Byonic (A2)	A	2	Unambiguous	AICTCPSGYTGPACSQDVDECALGANPCEHAGK	[K].AIcTcPSGYTGPAcSQDVDEcALGANPcEHAGK.[C]	C3(Carbamidomethyl); C5(Carbamidomethyl); C14(Carbamidomethyl); C21(Carbamidomethyl); C28(Carbamidomethyl)	1	1	Q01705	Q01705	Neurogenic locus notch homolog protein 1 OS=Mus musculus OX=10090 GN=Notch1 PE=1 SV=3	0	4	4	1	0	1	1	1	889.122	3553.47	3553.45	3.49123	0.00310148	0	0	4.10598e+06	HCD (High Energy Collision Dissociation)	MS2	0	40.3302	12.8969	4839	4839	4838	FP021821_9.raw	0/0		30.0057	1587.26	1587.26	1587.26	9.86859e-31	9.86855e-31	0	0
FALSE	High	PMI-Byonic	PMI-Byonic (A2)	A	2	Unambiguous	AICTCPSGYTGPACSQDVDECALGANPCEHAGK	[K].AIcTcPSGYTGPAcSqDVDEcALGANPcEHAGK.[C]	C3(Carbamidomethyl); C5(Carbamidomethyl); C14(Carbamidomethyl); Q16(Deamidated); C21(Carbamidomethyl); C28(Carbamidomethyl)	1	1	Q01705	Q01705	Neurogenic locus notch homolog protein 1 OS=Mus musculus OX=10090 GN=Notch1 PE=1 SV=3	0	3	3	1	0	1	1	1	1185.49	3554.46	3554.44	6.90915	0.00818605	0	0	689653	HCD (High Energy Collision Dissociation)	MS2	0	100	13.6098	5156	5156	5146	FP021821_9.raw	0/0		10.1762	712.323	712.323	310.817	6.66472e-11	4.45942e-12	0	0
FALSE	High	PMI-Byonic	PMI-Byonic (A2)	A	2	Unambiguous	AICTCPSGYTGPACSQDVDECALGANPCEHAGKCLNTLGSFECQCLQGYTGPR	[K].AIcTcPSGYTGPAcSQDVDEcALGANPcEHAGKcLNtLGSFEcQcLQGYTGPR.[C]	C3(Carbamidomethyl); C5(Carbamidomethyl); C14(Carbamidomethyl); C21(Carbamidomethyl); C28(Carbamidomethyl); C34(Carbamidomethyl); T37(Hex(1)); C43(Carbamidomethyl); C45(Carbamidomethyl)	1	1	Q01705	Q01705	Neurogenic locus notch homolog protein 1 OS=Mus musculus OX=10090 GN=Notch1 PE=1 SV=3	1	5	5	1	0	1	1	1	1212.92	6060.57	6057.53	501.579	0.607666	0	0	659015	HCD (High Energy Collision Dissociation)	MS2	37.5687	100	15.5432	5989	5989	5982	FP021821_9.raw	0/0		30.0057	1116.57	1116.57	0	9.86859e-31	9.86858e-31	0	0
FALSE	High	PMI-Byonic	PMI-Byonic (A2)	A	2	Unambiguous	AICTCPSGYTGPACSQDVDECALGANPCEHAGKCLNTLGSFECQCLQGYTGPR	[K].AIcTcPSGYTGPAcSQDVDEcALGAnPcEhAGKcLNTLGsFEcQcLQGYTGPR.[C]	C3(Carbamidomethyl); C5(Carbamidomethyl); C14(Carbamidomethyl); C21(Carbamidomethyl); N26(Deamidated); C28(Carbamidomethyl); H30(Oxidation); C34(Carbamidomethyl); S40(Hex(1)); C43(Carbamidomethyl); C45(Carbamidomethyl)	1	1	Q01705	Q01705	Neurogenic locus notch homolog protein 1 OS=Mus musculus OX=10090 GN=Notch1 PE=1 SV=3	1	4	4	1	0	1	1	1	1520.4	6078.56	6074.51	666.511	1.01218	0	0	550462	HCD (High Energy Collision Dissociation)	MS2	27.2457	100	15.6219	6023	6023	6015	FP021821_9.raw	0/0		5.36801	555.586	555.586	0	4.28537e-06	1.57853e-07	0	0
FALSE	High	PMI-Byonic	PMI-Byonic (A2)	A	2	Unambiguous	AICTCPSGYTGPACSQDVDECALGANPCEHAGKCLNTLGSFECQCLQGYTGPR	[K].AIcTcPSGYTGPAcSQDVDEcALGANPcEHAGKcLnTLGsFEcQcLQGYTGPR.[C]	C3(Carbamidomethyl); C5(Carbamidomethyl); C14(Carbamidomethyl); C21(Carbamidomethyl); C28(Carbamidomethyl); C34(Carbamidomethyl); N36(Oxidation); S40(Hex(1)); C43(Carbamidomethyl); C45(Carbamidomethyl)	1	1	Q01705	Q01705	Neurogenic locus notch homolog protein 1 OS=Mus musculus OX=10090 GN=Notch1 PE=1 SV=3	1	5	5	1	0	1	1	1	1216.32	6077.57	6073.53	665.764	0.808707	0	0	1.18893e+06	HCD (High Energy Collision Dissociation)	MS2	42.5239	100	15.6015	6014	6014	6004	FP021821_9.raw	0/0		30.0057	1218.75	1218.75	0	9.86859e-31	9.86858e-31	0	0
FALSE	High	PMI-Byonic	PMI-Byonic (A2)	A	2	Unambiguous	AICTCPSGYTGPACSQDVDECALGANPCEHAGK	[K].AIcTcPSGYtGPAcsQDVDEcALGANPcEHAGK.[C]	C3(Carbamidomethyl); C5(Carbamidomethyl); T10(Fuc(1)); C14(Carbamidomethyl); S15(HexNAc(1)Hex(1)Fuc(1)); C21(Carbamidomethyl); C28(Carbamidomethyl)	1	1	Q01705	Q01705	Neurogenic locus notch homolog protein 1 OS=Mus musculus OX=10090 GN=Notch1 PE=1 SV=3	0	4	4	1	0	1	1	1	1053.93	4212.7	4210.7	473.76	0.498715	0	0	957024	HCD (High Energy Collision Dissociation)	MS2	39.2547	100	13.2049	4977	4977	4970	FP021821_9.raw	0/0		15.0061	1099.43	1099.43	3.6	9.86071e-16	9.58679e-17	0	0
FALSE	High	PMI-Byonic	PMI-Byonic (A2)	A	2	Unambiguous	AICTCPSGYTGPACSQDVDECALGANPCEHAGKCLNTLGSFECQCLQGYTGPR	[K].AIcTcPSGYTGPAcSQDVDEcALGANPcEHAGKcLNtLGSFEcQcLQGYTGPR.[C]	C3(Carbamidomethyl); C5(Carbamidomethyl); C14(Carbamidomethyl); C21(Carbamidomethyl); C28(Carbamidomethyl); C34(Carbamidomethyl); T37(Hex(1)); C43(Carbamidomethyl); C45(Carbamidomethyl)	1	1	Q01705	Q01705	Neurogenic locus notch homolog protein 1 OS=Mus musculus OX=10090 GN=Notch1 PE=1 SV=3	1	4	4	1	0	1	1	1	1516.14	6061.56	6057.53	664.66	1.00655	0	0	379087	HCD (High Energy Collision Dissociation)	MS2	43.1135	100	15.5757	6003	6003	5993	FP021821_9.raw	0/0		5.34571	479.949	479.949	0	4.51113e-06	1.68819e-07	0	0
FALSE	High	PMI-Byonic	PMI-Byonic (A2)	A	2	Unambiguous	CLNTLGSFECQCLQGYTGPR	[K].cLNTLGsFEcQcLQGYTGPR.[C]	C1(Carbamidomethyl); S7(Hex(1)); C10(Carbamidomethyl); C12(Carbamidomethyl)	1	1	Q01705	Q01705	Neurogenic locus notch homolog protein 1 OS=Mus musculus OX=10090 GN=Notch1 PE=1 SV=3	0	3	3	1	0	1	1	1	841.707	2523.11	2523.09	4.91554	0.00413412	0	0	1.16463e+06	HCD (High Energy Collision Dissociation)	MS2	2.69968	100	15.1649	5825	5825	5817	FP021821_9.raw	0/0		15.4832	998.538	998.538	3.6	3.2869e-16	2.77375e-17	0	0
FALSE	High	PMI-Byonic	PMI-Byonic (A2)	A	2	Unambiguous	CLNTLGSFECQCLQGYTGPR	[K].cLnTLGsFEcQcLQGYTGPR.[C]	C1(Carbamidomethyl); N3(Oxidation); S7(Hex(1)); C10(Carbamidomethyl); C12(Carbamidomethyl)	1	1	Q01705	Q01705	Neurogenic locus notch homolog protein 1 OS=Mus musculus OX=10090 GN=Notch1 PE=1 SV=3	0	2	2	1	0	1	1	1	1270.06	2539.1	2539.09	5.81083	0.00737711	0	0	501395	HCD (High Energy Collision Dissociation)	MS2	0	100	15.1606	5823	5823	5817	FP021821_9.raw	0/0		11.9875	793.721	793.721	0.944651	1.02913e-12	1.1999e-13	0	0
FALSE	Medium	PMI-Byonic	PMI-Byonic (A2)	A	2	Unambiguous	CLNTLGSFECQCLQGYTGPR	[K].cLNtLGSFEcQcLQGYTGPR.[C]	C1(Carbamidomethyl); T4(Hex(1)); C10(Carbamidomethyl); C12(Carbamidomethyl)	1	1	Q01705	Q01705	Neurogenic locus notch homolog protein 1 OS=Mus musculus OX=10090 GN=Notch1 PE=1 SV=3	0	3	3	1	0	1	1	1	841.692	2523.06	2523.09	-13.2274	-0.0111247	0	0	36764.7	HCD (High Energy Collision Dissociation)	MS2	13.6404	100	20.1398	7937	7937	7929	FP021821_9.raw	0/0		0.0224128	2.60477	2.60477	2.4	0.949702	0.0337178	0	0
FALSE	High	PMI-Byonic	PMI-Byonic (A2)	A	2	Unambiguous	CLNTLGSFECQCLQGYTGPR	[K].cLNTLGsFEcQcLQGYTGPR.[C]	C1(Carbamidomethyl); S7(Hex(1)); C10(Carbamidomethyl); C12(Carbamidomethyl)	1	1	Q01705	Q01705	Neurogenic locus notch homolog protein 1 OS=Mus musculus OX=10090 GN=Notch1 PE=1 SV=3	0	2	2	1	0	1	1	1	1262.06	2523.11	2523.09	4.79991	0.00605532	0	0	495726	HCD (High Energy Collision Dissociation)	MS2	0	100	15.2313	5853	5853	5850	FP021821_9.raw	0/0		13.4353	824.068	824.068	3.6	3.67037e-14	4.54158e-15	0	0
FALSE	High	PMI-Byonic	PMI-Byonic (A2)	A	2	Unambiguous	CLNTLGSFECQCLQGYTGPR	[K].cLnTLGsFEcQcLQGYTGPR.[C]	C1(Carbamidomethyl); N3(Oxidation); S7(Hex(1)); C10(Carbamidomethyl); C12(Carbamidomethyl)	1	1	Q01705	Q01705	Neurogenic locus notch homolog protein 1 OS=Mus musculus OX=10090 GN=Notch1 PE=1 SV=3	0	3	3	1	0	1	1	1	847.038	2539.1	2539.09	4.33921	0.00367255	0	0	535118	HCD (High Energy Collision Dissociation)	MS2	3.6646	100	15.103	5798	5798	5795	FP021821_9.raw	0/0		10.9029	724.383	724.383	3.6	1.25068e-11	9.01759e-13	0	0
FALSE	High	PMI-Byonic	PMI-Byonic (A2)	A	2	Unambiguous	CLNTLGSFECQCLQGYTGPR	[K].cLNTLGsFEcQcLQGYTGPR.[C]	C1(Carbamidomethyl); S7(Hex(1)); C10(Carbamidomethyl); C12(Carbamidomethyl)	1	1	Q01705	Q01705	Neurogenic locus notch homolog protein 1 OS=Mus musculus OX=10090 GN=Notch1 PE=1 SV=3	0	3	3	1	0	1	1	1	841.707	2523.11	2523.09	4.55268	0.00382894	0	0	6.27543e+06	HCD (High Energy Collision Dissociation)	MS2	0	50.2085	15.2776	5873	5873	5872	FP021821_9.raw	0/0		14.9189	948.671	948.671	3.6	1.2052e-15	1.18085e-16	0	0
FALSE	High	PMI-Byonic	PMI-Byonic (A2)	A	2	Unambiguous	CLNTLGSFECQCLQGYTGPR	[K].cLnTLGsFEcQcLQGYTGPR.[C]	C1(Carbamidomethyl); N3(Oxidation); S7(Hex(1)); C10(Carbamidomethyl); C12(Carbamidomethyl)	1	1	Q01705	Q01705	Neurogenic locus notch homolog protein 1 OS=Mus musculus OX=10090 GN=Notch1 PE=1 SV=3	0	2	2	1	0	1	1	1	1270.05	2539.1	2539.09	3.11855	0.00395914	0	0	1.33969e+06	HCD (High Energy Collision Dissociation)	MS2	0	100	15.2798	5874	5874	5872	FP021821_9.raw	0/0		12.4353	798.112	798.112	3.6	3.67037e-13	5.2813e-14	0	0
FALSE	Medium	PMI-Byonic	PMI-Byonic (A2)	A	2	Unambiguous	CLNTLGSFECQCLQGYTGPR	[K].cLNtLGsFEcQcLQGYTGPR.[C]	C1(Carbamidomethyl); T4(HexNAc(1)Fuc(1)); S7(HexNAc(1)Hex(1)Fuc(1)); C10(Carbamidomethyl); C12(Carbamidomethyl)	1	1	Q01705	Q01705	Neurogenic locus notch homolog protein 1 OS=Mus musculus OX=10090 GN=Notch1 PE=1 SV=3	0	4	4	1	0	1	1	1	645.015	2577.04	3221.37	-200018	-161.083	0	0	236220	HCD (High Energy Collision Dissociation)	MS2	9.74323	100	15.3056	5885	5885	5883	FP021821_9.raw	0/0		0.0057131	106.96	106.96	0	0.986931	0.0355795	0	0
FALSE	High	PMI-Byonic	PMI-Byonic (A2)	A	2	Unambiguous	CLNTLGSFECQCLQGYTGPR	[K].cLnTLGSFEcQcLQGYtGPR.[C]	C1(Carbamidomethyl); N3(Oxidation); C10(Carbamidomethyl); C12(Carbamidomethyl); T17(Hex(1))	1	1	Q01705	Q01705	Neurogenic locus notch homolog protein 1 OS=Mus musculus OX=10090 GN=Notch1 PE=1 SV=3	0	3	3	1	0	1	1	1	847.039	2539.1	2539.09	4.77189	0.00403876	0	0	3.7985e+06	HCD (High Energy Collision Dissociation)	MS2	0	61.0942	15.3564	5907	5907	5905	FP021821_9.raw	0/0		12.455	846.178	846.178	2.31668	3.50712e-13	4.66518e-14	0	0
FALSE	High	PMI-Byonic	PMI-Byonic (A2)	A	2	Unambiguous	CLNTLGSFECQCLQGYTGPR	[K].cLnTLGsFEcQcLQGYTGPR.[C]	C1(Carbamidomethyl); N3(Oxidation); S7(Hex(1)); C10(Carbamidomethyl); C12(Carbamidomethyl)	1	1	Q01705	Q01705	Neurogenic locus notch homolog protein 1 OS=Mus musculus OX=10090 GN=Notch1 PE=1 SV=3	0	3	3	1	0	1	1	1	847.039	2539.1	2539.09	5.20458	0.00440497	0	0	17117124	HCD (High Energy Collision Dissociation)	MS2	0	20.3873	15.227	5851	5851	5850	FP021821_9.raw	0/0		12.9027	844.167	844.167	3.6	1.25121e-13	7.82956e-15	0	0
FALSE	High	PMI-Byonic	PMI-Byonic (A2)	A	2	Unambiguous	CLNTLGSFECQCLQGYTGPR	[K].cLnTLGsFEcQcLQGYTGPR.[C]	C1(Carbamidomethyl); N3(Oxidation); S7(Hex(1)); C10(Carbamidomethyl); C12(Carbamidomethyl)	1	1	Q01705	Q01705	Neurogenic locus notch homolog protein 1 OS=Mus musculus OX=10090 GN=Notch1 PE=1 SV=3	0	3	3	1	0	1	1	1	847.041	2539.11	2539.09	6.86322	0.00580878	0	0	830589	HCD (High Energy Collision Dissociation)	MS2	4.76501	100	15.4826	5962	5962	5960	FP021821_9.raw	0/0		11.4551	757.448	757.448	3.6	3.5068e-12	4.02996e-13	0	0
FALSE	High	PMI-Byonic	PMI-Byonic (A2)	A	2	Unambiguous	CLNTLGSFECQCLQGYTGPR	[K].cLNTLGsFEcQcLQGYTGPR.[C]	C1(Carbamidomethyl); S7(Hex(1)); C10(Carbamidomethyl); C12(Carbamidomethyl)	1	1	Q01705	Q01705	Neurogenic locus notch homolog protein 1 OS=Mus musculus OX=10090 GN=Notch1 PE=1 SV=3	0	3	3	1	0	1	1	1	841.707	2523.11	2523.09	4.91554	0.00413412	0	0	686033	HCD (High Energy Collision Dissociation)	MS2	14.9179	100	15.4126	5932	5932	5927	FP021821_9.raw	0/0		11.4551	771.094	771.094	3.6	3.5068e-12	3.86998e-13	0	0
FALSE	High	PMI-Byonic	PMI-Byonic (A2)	A	2	Unambiguous	CLNTLGSFECQCLQGYTGPR	[K].cLNTLGSFEcQcLQGYTGPR.[C]	C1(Carbamidomethyl); C10(Carbamidomethyl); C12(Carbamidomethyl)	1	1	Q01705	Q01705	Neurogenic locus notch homolog protein 1 OS=Mus musculus OX=10090 GN=Notch1 PE=1 SV=3	0	3	3	1	0	1	1	1	787.692	2361.06	2361.04	7.92746	0.00623902	0	0	99938.3	HCD (High Energy Collision Dissociation)	MS2	7.0947	100	15.7708	6087	6087	6081	FP021821_9.raw	0/0		5.80736	402.513	402.513	402.513	1.55826e-06	8.14673e-08	0	0
FALSE	High	PMI-Byonic	PMI-Byonic (A2)	A	2	Unambiguous	CLNTLGSFECQCLQGYTGPR	[K].cLNTLGsFEcQcLQGYTGPR.[C]	C1(Carbamidomethyl); S7(Hex(1)); C10(Carbamidomethyl); C12(Carbamidomethyl)	1	1	Q01705	Q01705	Neurogenic locus notch homolog protein 1 OS=Mus musculus OX=10090 GN=Notch1 PE=1 SV=3	0	3	3	1	0	1	1	1	841.706	2523.1	2523.09	3.68182	0.00309652	0	0	96736.5	HCD (High Energy Collision Dissociation)	MS2	38.6285	100	15.7444	6076	6076	6070	FP021821_9.raw	0/0		5.80736	404.311	404.311	3.6	1.55826e-06	7.76215e-08	0	0
FALSE	High	PMI-Byonic	PMI-Byonic (A2)	A	2	Unambiguous	CLNTLGSFECQCLQGYTGPR	[K].cLntLGSFEcqcLQGYTGPR.[C]	C1(Carbamidomethyl); N3(Oxidation); T4(Hex(1)); C10(Carbamidomethyl); Q11(Deamidated); C12(Carbamidomethyl)	1	1	Q01705	Q01705	Neurogenic locus notch homolog protein 1 OS=Mus musculus OX=10090 GN=Notch1 PE=1 SV=3	0	3	3	1	0	1	1	1	847.367	2540.09	2540.07	5.19973	0.00440256	0	0	489375	HCD (High Energy Collision Dissociation)	MS2	25.7267	100	16.3432	6331	6331	6323	FP021821_9.raw	0/0		4.08567	377.541	377.541	2.4	8.20977e-05	1.65449e-06	0	0
FALSE	High	PMI-Byonic	PMI-Byonic (A2)	A	2	Unambiguous	CLNTLGSFECQCLQGYTGPR	[K].cLnTLGsFEcQcLQGYTGPR.[C]	C1(Carbamidomethyl); N3(Oxidation); S7(Hex(1)); C10(Carbamidomethyl); C12(Carbamidomethyl)	1	1	Q01705	Q01705	Neurogenic locus notch homolog protein 1 OS=Mus musculus OX=10090 GN=Notch1 PE=1 SV=3	0	3	3	1	0	1	1	1	847.706	2541.1	2539.09	792.696	0.670909	0	0	540179	HCD (High Energy Collision Dissociation)	MS2	6.17349	100	15.6241	6024	6024	6015	FP021821_9.raw	0/0		7.90285	585.538	585.538	3.6	1.25068e-08	4.86448e-10	0	0
FALSE	High	PMI-Byonic	PMI-Byonic (A2)	A	2	Unambiguous	INEFQCQCPK	[K].INEFQcQcPK.[G]	C6(Carbamidomethyl); C8(Carbamidomethyl)	1	1	Q01705	Q01705	Neurogenic locus notch homolog protein 1 OS=Mus musculus OX=10090 GN=Notch1 PE=1 SV=3	0	2	2	1	0	1	1	1	662.296	1323.58	1323.58	1.79826	0.00119007	0	0	288772	HCD (High Energy Collision Dissociation)	MS2	0	100	9.53386	3366	3366	3364	FP021821_9.raw	0/0		7.18284	533.05	533.05	533.05	6.56381e-08	2.08318e-09	0	0
FALSE	High	PMI-Byonic	PMI-Byonic (A2)	A	2	Unambiguous	INEFQCQCPK	[K].INEFQcQcPK.[G]	C6(Carbamidomethyl); C8(Carbamidomethyl)	1	1	Q01705	Q01705	Neurogenic locus notch homolog protein 1 OS=Mus musculus OX=10090 GN=Notch1 PE=1 SV=3	0	2	2	1	0	1	1	1	662.297	1323.59	1323.58	3.18167	0.0021056	0	0	87809.5	HCD (High Energy Collision Dissociation)	MS2	0	100	9.67514	3427	3427	3419	FP021821_9.raw	0/0		5.25227	349.489	349.489	349.489	5.59408e-06	2.18278e-07	0	0
FALSE	High	PMI-Byonic	PMI-Byonic (A2)	A	2	Unambiguous	INEFQCQCPK	[K].INEFQcQcPK.[G]	C6(Carbamidomethyl); C8(Carbamidomethyl)	1	1	Q01705	Q01705	Neurogenic locus notch homolog protein 1 OS=Mus musculus OX=10090 GN=Notch1 PE=1 SV=3	0	2	2	1	0	1	1	1	662.296	1323.59	1323.58	2.62831	0.00173939	0	0	1.52777e+06	HCD (High Energy Collision Dissociation)	MS2	0	100	9.2904	3258	3258	3255	FP021821_9.raw	0/0		9.59017	644.025	644.025	644.025	2.56937e-10	1.43393e-11	0	0
FALSE	High	PMI-Byonic	PMI-Byonic (A2)	A	2	Unambiguous	INEFQCQCPK	[K].INEFQcQcPK.[G]	C6(Carbamidomethyl); C8(Carbamidomethyl)	1	1	Q01705	Q01705	Neurogenic locus notch homolog protein 1 OS=Mus musculus OX=10090 GN=Notch1 PE=1 SV=3	0	2	2	1	0	1	1	1	662.296	1323.58	1323.58	1.98271	0.00131214	0	0	1933918	HCD (High Energy Collision Dissociation)	MS2	2.28272	100	9.40956	3311	3311	3310	FP021821_9.raw	0/0		8.22017	591.396	591.396	591.396	6.02323e-09	1.90459e-10	0	0
FALSE	High	PMI-Byonic	PMI-Byonic (A2)	A	2	Unambiguous	GFNGHLCQYDVDECASTPCK	[K].GFNGHLcQYDVDEcAsTPcK.[N]	C7(Carbamidomethyl); C14(Carbamidomethyl); S16(Hex(1)Pent(2)); C19(Carbamidomethyl)	1	1	Q01705	Q01705	Neurogenic locus notch homolog protein 1 OS=Mus musculus OX=10090 GN=Notch1 PE=1 SV=3	0	3	3	1	0	1	1	1	928.707	2784.11	2784.1	3.88726	0.0036075	0	0	3.89052e+06	HCD (High Energy Collision Dissociation)	MS2	0	59.911	11.601	4267	4267	4266	FP021821_9.raw	0/0		30.0057	994.063	994.063	1.2	9.86859e-31	9.86853e-31	0	0
FALSE	High	PMI-Byonic	PMI-Byonic (A2)	A	2	Unambiguous	GFNGHLCQYDVDECASTPCKNGAK	[K].GFNGHLcQYDVDEcAsTPcKNGAK.[C]	C7(Carbamidomethyl); C14(Carbamidomethyl); S16(Hex(1)Pent(1)); C19(Carbamidomethyl)	1	1	Q01705	Q01705	Neurogenic locus notch homolog protein 1 OS=Mus musculus OX=10090 GN=Notch1 PE=1 SV=3	1	4	4	1	0	1	1	1	756.57	3023.26	3022.25	333.213	0.251763	0	0	643859	HCD (High Energy Collision Dissociation)	MS2	24.3166	100	10.7656	3901	3901	3892	FP021821_9.raw	0/0		10.4372	723.779	723.779	1.2	3.65419e-11	2.46753e-12	0	0
FALSE	High	PMI-Byonic	PMI-Byonic (A2)	A	2	Unambiguous	GFNGHLCQYDVDECASTPCKNGAK	[K].GFnGHLcQYDVDEcAsTPcKNGAK.[C]	N3(Deamidated); C7(Carbamidomethyl); C14(Carbamidomethyl); S16(Hex(1)Pent(2)); C19(Carbamidomethyl)	1	1	Q01705	Q01705	Neurogenic locus notch homolog protein 1 OS=Mus musculus OX=10090 GN=Notch1 PE=1 SV=3	1	4	4	1	0	1	1	1	789.579	3155.29	3155.28	5.28182	0.0041664	0	0	5.28025e+06	HCD (High Energy Collision Dissociation)	MS2	1.11185	23.9246	11.5276	4235	4235	4233	FP021821_9.raw	0/0		30.0057	1067.88	1067.88	1.2	9.86859e-31	9.86852e-31	0	0
FALSE	High	PMI-Byonic	PMI-Byonic (A2)	A	2	Unambiguous	GFNGHLCQYDVDECASTPCKNGAK	[K].GFNGHLcQYDVDEcAsTPcKNGAK.[C]	C7(Carbamidomethyl); C14(Carbamidomethyl); S16(Hex(1)Pent(2)); C19(Carbamidomethyl)	1	1	Q01705	Q01705	Neurogenic locus notch homolog protein 1 OS=Mus musculus OX=10090 GN=Notch1 PE=1 SV=3	1	4	4	1	0	1	1	1	789.333	3154.31	3154.29	5.16966	0.00407665	0	0	6.24963e+06	HCD (High Energy Collision Dissociation)	MS2	0.242877	27.721	10.774	3904	3904	3903	FP021821_9.raw	0/0		30.0057	1262.63	1262.63	1.2	9.86859e-31	9.86843e-31	0	0
FALSE	High	PMI-Byonic	PMI-Byonic (A2)	A	2	Unambiguous	GFNGHLCQYDVDECASTPCKNGAK	[K].GFnGHLcQYDVDEcAsTPcKNGAK.[C]	N3(Deamidated); C7(Carbamidomethyl); C14(Carbamidomethyl); S16(Hex(1)Pent(2)); C19(Carbamidomethyl)	1	1	Q01705	Q01705	Neurogenic locus notch homolog protein 1 OS=Mus musculus OX=10090 GN=Notch1 PE=1 SV=3	1	3	3	1	0	1	1	1	1052.44	3155.29	3155.28	5.61493	0.00590555	0	0	412439	HCD (High Energy Collision Dissociation)	MS2	0	100	11.5072	4226	4226	4222	FP021821_9.raw	0/0		15.2614	981.659	981.659	1.2	5.47817e-16	5.01615e-17	0	0
FALSE	High	PMI-Byonic	PMI-Byonic (A2)	A	2	Unambiguous	GFNGHLCQYDVDECASTPCK	[K].GFNGHLcQYDVDEcAsTPcK.[N]	C7(Carbamidomethyl); C14(Carbamidomethyl); S16(Hex(1)Pent(2)); C19(Carbamidomethyl)	1	1	Q01705	Q01705	Neurogenic locus notch homolog protein 1 OS=Mus musculus OX=10090 GN=Notch1 PE=1 SV=3	0	3	3	1	0	1	1	1	928.707	2784.11	2784.1	3.88726	0.0036075	0	0	786470	HCD (High Energy Collision Dissociation)	MS2	2.87143	100	11.4829	4215	4215	4211	FP021821_9.raw	0/0		15.4832	940.817	940.817	1.2	3.2869e-16	2.38792e-17	0	0
FALSE	High	PMI-Byonic	PMI-Byonic (A2)	A	2	Unambiguous	GFNGHLCQYDVDECASTPCKNGAK	[K].GFnGHLcQYDVDEcAsTPcKNGAK.[C]	N3(Deamidated); C7(Carbamidomethyl); C14(Carbamidomethyl); S16(Hex(1)Pent(1)); C19(Carbamidomethyl)	1	1	Q01705	Q01705	Neurogenic locus notch homolog protein 1 OS=Mus musculus OX=10090 GN=Notch1 PE=1 SV=3	1	4	4	1	0	1	1	1	756.568	3023.25	3023.23	4.95473	0.00374483	0	0	297148	HCD (High Energy Collision Dissociation)	MS2	2.43734	100	11.436	4195	4195	4189	FP021821_9.raw	0/0		14.4418	918.007	918.007	1.2	3.61559e-15	2.44235e-16	0	0
FALSE	High	PMI-Byonic	PMI-Byonic (A2)	A	2	Unambiguous	GFNGHLCQYDVDECASTPCKNGAK	[K].GFnGHLcQYDVDEcAsTPcKNGAK.[C]	N3(Deamidated); C7(Carbamidomethyl); C14(Carbamidomethyl); S16(Hex(1)); C19(Carbamidomethyl)	1	1	Q01705	Q01705	Neurogenic locus notch homolog protein 1 OS=Mus musculus OX=10090 GN=Notch1 PE=1 SV=3	1	4	4	1	0	1	1	1	723.557	2891.2	2891.19	4.34425	0.00314002	0	0	280073	HCD (High Energy Collision Dissociation)	MS2	11.9361	100	11.412	4185	4185	4178	FP021821_9.raw	0/0		10.4372	739.042	739.042	1.2	3.65419e-11	2.76383e-12	0	0
FALSE	High	PMI-Byonic	PMI-Byonic (A2)	A	2	Unambiguous	GFNGHLCQYDVDECASTPCKNGAK	[K].GFnGHLcQYDVDEcAsTPcKNGAK.[C]	N3(Deamidated); C7(Carbamidomethyl); C14(Carbamidomethyl); S16(Hex(1)Pent(2)); C19(Carbamidomethyl)	1	1	Q01705	Q01705	Neurogenic locus notch homolog protein 1 OS=Mus musculus OX=10090 GN=Notch1 PE=1 SV=3	1	4	4	1	0	1	1	1	789.578	3155.29	3155.28	4.66282	0.00367812	0	0	8520787	HCD (High Energy Collision Dissociation)	MS2	0	19.9446	11.4043	4181	4181	4178	FP021821_9.raw	0/0		30.0057	1041.83	1041.83	1.2	9.86859e-31	9.86852e-31	0	0
FALSE	High	PMI-Byonic	PMI-Byonic (A2)	A	2	Unambiguous	GFNGHLCQYDVDECASTPCKNGAK	[K].GFnGHLcQYDVDEcAsTPcKNGAK.[C]	N3(Deamidated); C7(Carbamidomethyl); C14(Carbamidomethyl); S16(Hex(1)Pent(2)); C19(Carbamidomethyl)	1	1	Q01705	Q01705	Neurogenic locus notch homolog protein 1 OS=Mus musculus OX=10090 GN=Notch1 PE=1 SV=3	1	3	3	1	0	1	1	1	1052.43	3155.28	3155.28	2.48123	0.00260965	0	0	215944	HCD (High Energy Collision Dissociation)	MS2	0	100	11.359	4160	4160	4156	FP021821_9.raw	0/0		11.88	835.731	825.036	1.2	1.31838e-12	1.32288e-13	0	0
FALSE	High	PMI-Byonic	PMI-Byonic (A2)	A	2	Unambiguous	GFNGHLCQYDVDECASTPCKNGAK	[K].GFNGHLcQYDVDEcAsTPcKnGAK.[C]	C7(Carbamidomethyl); C14(Carbamidomethyl); S16(Hex(1)Pent(2)); C19(Carbamidomethyl); N21(Deamidated)	1	1	Q01705	Q01705	Neurogenic locus notch homolog protein 1 OS=Mus musculus OX=10090 GN=Notch1 PE=1 SV=3	1	4	4	1	0	1	1	1	789.579	3155.29	3155.28	5.90083	0.00465469	0	0	6471552	HCD (High Energy Collision Dissociation)	MS2	2.47436	37.2503	11.1544	4069	4069	4068	FP021821_9.raw	0/0		13.3594	894.542	894.542	1.01011	4.37158e-14	5.12078e-15	0	0
FALSE	High	PMI-Byonic	PMI-Byonic (A2)	A	2	Unambiguous	GFNGHLCQYDVDECASTPCKNGAK	[K].GFNGHLcqYDVDEcAsTPcKNGAK.[C]	C7(Carbamidomethyl); Q8(Deamidated); C14(Carbamidomethyl); S16(Hex(1)); C19(Carbamidomethyl)	1	1	Q01705	Q01705	Neurogenic locus notch homolog protein 1 OS=Mus musculus OX=10090 GN=Notch1 PE=1 SV=3	1	4	4	1	0	1	1	1	723.555	2891.2	2891.19	2.40207	0.00173621	0	0	185225	HCD (High Energy Collision Dissociation)	MS2	11.6992	100	11.0834	4039	4039	4035	FP021821_9.raw	0/0		6.17966	486.79	486.79	1.2	6.61209e-07	3.78072e-08	0	0
FALSE	High	PMI-Byonic	PMI-Byonic (A2)	A	2	Unambiguous	GFNGHLCQYDVDECASTPCKNGAK	[K].GFNGHLcQYDVDEcAsTPcKnGAK.[C]	C7(Carbamidomethyl); C14(Carbamidomethyl); S16(Hex(1)Pent(2)); C19(Carbamidomethyl); N21(Deamidated)	1	1	Q01705	Q01705	Neurogenic locus notch homolog protein 1 OS=Mus musculus OX=10090 GN=Notch1 PE=1 SV=3	1	3	3	1	0	1	1	1	1052.44	3155.29	3155.28	5.84706	0.00614969	0	0	665435	HCD (High Energy Collision Dissociation)	MS2	2.19655	100	11.0791	4037	4037	4035	FP021821_9.raw	0/0		15.2614	969.546	969.546	1.2	5.47817e-16	4.40925e-17	0	0
FALSE	High	PMI-Byonic	PMI-Byonic (A2)	A	2	Unambiguous	GFNGHLCQYDVDECASTPCKNGAK	[K].GFNGHLcQYDVDEcAsTPcKnGAK.[C]	C7(Carbamidomethyl); C14(Carbamidomethyl); S16(Hex(1)Pent(1)); C19(Carbamidomethyl); N21(Deamidated)	1	1	Q01705	Q01705	Neurogenic locus notch homolog protein 1 OS=Mus musculus OX=10090 GN=Notch1 PE=1 SV=3	1	4	4	1	0	1	1	1	756.565	3023.24	3023.23	1.80529	0.00136445	0	0	631993	HCD (High Energy Collision Dissociation)	MS2	0	100	11.0077	4006	4006	4002	FP021821_9.raw	0/0		30.0057	1020.73	1020.73	1.2	9.86859e-31	9.8685e-31	0	0
FALSE	High	PMI-Byonic	PMI-Byonic (A2)	A	2	Ambiguous	GFNGHLCQYDVDECASTPCKNGAK	[K].GFNGHLcQYDVDEcAsTPcKnGAK.[C]	C7(Carbamidomethyl); C14(Carbamidomethyl); S16(Hex(1)); C19(Carbamidomethyl); N21(Deamidated)	1	1	Q01705	Q01705	Neurogenic locus notch homolog protein 1 OS=Mus musculus OX=10090 GN=Notch1 PE=1 SV=3	1	4	4	0.7984	0	1	1	1	723.556	2891.2	2891.19	2.99317	0.00216345	0	0	637480	HCD (High Energy Collision Dissociation)	MS2	11.4008	100	10.957	3984	3984	3980	FP021821_9.raw	0/0		13.4366	854.447	854.447	1.2	3.65942e-14	4.2801e-15	0	0
FALSE	High	PMI-Byonic	PMI-Byonic (A2)	A	2	Ambiguous	GFNGHLCQYDVDECASTPCKNGAK	[K].GFNGHLcQYDVDEcAsTPcKNGAK.[C]	C7(Carbamidomethyl); C14(Carbamidomethyl); S16(Hex(1)); C19(Carbamidomethyl)	1	1	Q01705	Q01705	Neurogenic locus notch homolog protein 1 OS=Mus musculus OX=10090 GN=Notch1 PE=1 SV=3	1	4	4		0	2	2	2	723.556	2891.2	2890.21	343.46	0.248167	0	0	637480	HCD (High Energy Collision Dissociation)	MS2	11.4008	100	10.957	3984	3984	3980	FP021821_9.raw	0/0		2.70621	380.779	380.779	1.2	0.00196695	3.03097e-05	0	0
FALSE	High	PMI-Byonic	PMI-Byonic (A2)	A	2	Unambiguous	GFNGHLCQYDVDECASTPCKNGAK	[K].GFNGHLcQYDVDEcAStPcKNGAK.[C]	C7(Carbamidomethyl); C14(Carbamidomethyl); T17(Hex(1)Pent(2)); C19(Carbamidomethyl)	1	1	Q01705	Q01705	Neurogenic locus notch homolog protein 1 OS=Mus musculus OX=10090 GN=Notch1 PE=1 SV=3	1	3	3	1	0	1	1	1	1052.11	3154.31	3154.29	4.22578	0.00444311	0	0	1.24895e+06	HCD (High Energy Collision Dissociation)	MS2	0	100	10.6998	3872	3872	3870	FP021821_9.raw	0/0		30.0057	1304.97	1257.31	4.76549	9.86859e-31	9.8684e-31	0	0
FALSE	High	PMI-Byonic	PMI-Byonic (A2)	A	2	Unambiguous	GFNGHLCQYDVDECASTPCKNGAK	[K].GFNGHLcQYDVDEcAsTPcKnGAK.[C]	C7(Carbamidomethyl); C14(Carbamidomethyl); S16(Hex(1)Pent(2)); C19(Carbamidomethyl); N21(Deamidated)	1	1	Q01705	Q01705	Neurogenic locus notch homolog protein 1 OS=Mus musculus OX=10090 GN=Notch1 PE=1 SV=3	1	3	3	1	0	1	1	1	1052.43	3155.29	3155.28	3.99005	0.00419657	0	0	1.82156e+06	HCD (High Energy Collision Dissociation)	MS2	0	100	10.953	3982	3982	3980	FP021821_9.raw	0/0		30.0057	1266.01	1259.14	1.2	9.86859e-31	9.8685e-31	0	0
FALSE	High	PMI-Byonic	PMI-Byonic (A2)	A	2	Unambiguous	GFNGHLCQYDVDECASTPCKNGAK	[K].GFNGHLcQYDVDEcAsTPcKnGAK.[C]	C7(Carbamidomethyl); C14(Carbamidomethyl); S16(Hex(1)Pent(2)); C19(Carbamidomethyl); N21(Deamidated)	1	1	Q01705	Q01705	Neurogenic locus notch homolog protein 1 OS=Mus musculus OX=10090 GN=Notch1 PE=1 SV=3	1	4	4	1	0	1	1	1	789.58	3155.3	3155.28	7.06146	0.00557021	0	0	24299940	HCD (High Energy Collision Dissociation)	MS2	1.76735	15.5369	10.9	3959	3959	3958	FP021821_9.raw	0/0		30.0057	1216.54	1216.54	1.2	9.86859e-31	9.86848e-31	0	0
FALSE	High	PMI-Byonic	PMI-Byonic (A2)	A	2	Unambiguous	GFNGHLCQYDVDECASTPCKNGAK	[K].GFNGHLcQYDVDEcAsTPcKnGAK.[C]	C7(Carbamidomethyl); C14(Carbamidomethyl); S16(Hex(1)Pent(1)); C19(Carbamidomethyl); N21(Deamidated)	1	1	Q01705	Q01705	Neurogenic locus notch homolog protein 1 OS=Mus musculus OX=10090 GN=Notch1 PE=1 SV=3	1	4	4	1	0	1	1	1	756.566	3023.24	3023.23	3.25888	0.00246309	0	0	499777	HCD (High Energy Collision Dissociation)	MS2	0	100	10.8829	3952	3952	3947	FP021821_9.raw	0/0		30.0057	1088.74	1088.74	1.2	9.86859e-31	9.86847e-31	0	0
FALSE	High	PMI-Byonic	PMI-Byonic (A2)	A	2	Unambiguous	GFNGHLCQYDVDECASTPCKNGAK	[K].GFnGHLcQYDVDEcAsTPcKNGAK.[C]	N3(Deamidated); C7(Carbamidomethyl); C14(Carbamidomethyl); S16(Hex(1)Pent(2)); C19(Carbamidomethyl)	1	1	Q01705	Q01705	Neurogenic locus notch homolog protein 1 OS=Mus musculus OX=10090 GN=Notch1 PE=1 SV=3	1	4	4	1	0	1	1	1	789.577	3155.29	3155.28	3.65694	0.00288467	0	0	4613411	HCD (High Energy Collision Dissociation)	MS2	2.02197	52.3354	11.2795	4124	4124	4123	FP021821_9.raw	0/0		15.9603	959.336	959.336	1.2	1.09563e-16	3.17575e-18	0	0
FALSE	High	PMI-Byonic	PMI-Byonic (A2)	A	2	Unambiguous	GFNGHLCQYDVDECASTPCKNGAK	[K].GFNGHLcQYDVDEcAsTPcKnGAK.[C]	C7(Carbamidomethyl); C14(Carbamidomethyl); S16(Hex(1)Pent(2)); C19(Carbamidomethyl); N21(Deamidated)	1	1	Q01705	Q01705	Neurogenic locus notch homolog protein 1 OS=Mus musculus OX=10090 GN=Notch1 PE=1 SV=3	1	4	4	1	0	1	1	1	789.579	3155.3	3155.28	6.2877	0.00495986	0	0	17078128	HCD (High Energy Collision Dissociation)	MS2	1.18627	11.3983	11.028	4015	4015	4013	FP021821_9.raw	0/0		30.0057	1129.23	1129.23	1.2	9.86859e-31	9.86851e-31	0	0
FALSE	High	PMI-Byonic	PMI-Byonic (A2)	A	2	Unambiguous	GFNGHLCQYDVDECASTPCKNGAK	[K].GFNGHLcQYDVDEcAsTPcKNGAK.[C]	C7(Carbamidomethyl); C14(Carbamidomethyl); S16(Hex(1)Pent(2)); C19(Carbamidomethyl)	1	1	Q01705	Q01705	Neurogenic locus notch homolog protein 1 OS=Mus musculus OX=10090 GN=Notch1 PE=1 SV=3	1	3	3	1	0	1	1	1	1052.11	3154.31	3154.29	5.27067	0.00554175	0	0	224436	HCD (High Energy Collision Dissociation)	MS2	0	100	10.5777	3819	3819	3815	FP021821_9.raw	0/0		15.9603	1030.87	1030.87	1.2	1.09563e-16	1.61122e-18	0	0
FALSE	High	PMI-Byonic	PMI-Byonic (A2)	A	2	Unambiguous	GFNGHLCQYDVDECASTPCKNGAK	[K].GFNGHLcQYDVDEcAsTPcKNGAK.[C]	C7(Carbamidomethyl); C14(Carbamidomethyl); S16(Hex(1)Pent(1)); C19(Carbamidomethyl)	1	1	Q01705	Q01705	Neurogenic locus notch homolog protein 1 OS=Mus musculus OX=10090 GN=Notch1 PE=1 SV=3	1	4	4	1	0	1	1	1	756.32	3022.26	3022.25	2.89881	0.00219023	0	0	716292	HCD (High Energy Collision Dissociation)	MS2	0	100	10.6032	3830	3830	3826	FP021821_9.raw	0/0		30.0057	1111.89	1111.89	1.2	9.86859e-31	9.86827e-31	0	0
FALSE	High	PMI-Byonic	PMI-Byonic (A2)	A	2	Unambiguous	GFNGHLCQYDVDECASTPCKNGAK	[K].GFNGHLcQYDVDEcAsTPcKNGAK.[C]	C7(Carbamidomethyl); C14(Carbamidomethyl); S16(Hex(1)Pent(2)); C19(Carbamidomethyl)	1	1	Q01705	Q01705	Neurogenic locus notch homolog protein 1 OS=Mus musculus OX=10090 GN=Notch1 PE=1 SV=3	1	4	4	1	0	1	1	1	789.328	3154.29	3154.29	-0.0935065	-7.37367e-05	0	0	117206	HCD (High Energy Collision Dissociation)	MS2	0	100	10.5371	3802	3802	3793	FP021821_9.raw	0/0		30.0057	1085.53	1085.53	1.2	9.86859e-31	9.8681e-31	0	0
FALSE	High	PMI-Byonic	PMI-Byonic (A2)	A	2	Unambiguous	GFNGHLCQYDVDECASTPCKNGAK	[K].GFNGHLcqYDVDEcAsTPcKnGAK.[C]	C7(Carbamidomethyl); Q8(Deamidated); C14(Carbamidomethyl); S16(Hex(1)Pent(2)); C19(Carbamidomethyl); N21(Deamidated)	1	1	Q01705	Q01705	Neurogenic locus notch homolog protein 1 OS=Mus musculus OX=10090 GN=Notch1 PE=1 SV=3	1	4	4	1	0	1	1	1	790.33	3158.3	3156.26	645.862	0.509627	0	0	601932	HCD (High Energy Collision Dissociation)	MS2	29.1846	100	12.5678	4694	4694	4684	FP021821_9.raw	0/0		8.35945	640.436	640.436	1.2	4.37069e-09	1.50372e-10	0	0
FALSE	High	PMI-Byonic	PMI-Byonic (A2)	A	2	Unambiguous	GFNGHLCQYDVDECASTPCK	[K].GFnGHLcQYDVDEcAsTPcK.[N]	N3(Deamidated); C7(Carbamidomethyl); C14(Carbamidomethyl); S16(Hex(1)Pent(2)); C19(Carbamidomethyl)	1	1	Q01705	Q01705	Neurogenic locus notch homolog protein 1 OS=Mus musculus OX=10090 GN=Notch1 PE=1 SV=3	0	3	3	1	0	1	1	1	929.036	2785.09	2785.08	5.32969	0.00494787	0	0	1.0463e+06	HCD (High Energy Collision Dissociation)	MS2	0	100	12.5018	4665	4665	4662	FP021821_9.raw	0/0		12.4353	786.22	786.22	1.2	3.67037e-13	5.07858e-14	0	0
FALSE	High	PMI-Byonic	PMI-Byonic (A2)	A	2	Unambiguous	GFNGHLCQYDVDECASTPCKNGAK	[K].GFNGHLcQYDVDEcAsTPcKnGAK.[C]	C7(Carbamidomethyl); C14(Carbamidomethyl); S16(Hex(1)Pent(2)); C19(Carbamidomethyl); N21(Deamidated)	1	1	Q01705	Q01705	Neurogenic locus notch homolog protein 1 OS=Mus musculus OX=10090 GN=Notch1 PE=1 SV=3	1	4	4	1	0	1	1	1	789.828	3156.29	3155.28	320.973	0.25319	0	0	574482	HCD (High Energy Collision Dissociation)	MS2	30.8827	100	12.4391	4638	4638	4629	FP021821_9.raw	0/0		10.8072	705.384	705.384	1.2	1.55879e-11	1.48455e-12	0	0
FALSE	High	PMI-Byonic	PMI-Byonic (A2)	A	2	Unambiguous	GFNGHLCQYDVDECASTPCK	[K].GFnGHLcQYDVDEcAsTPcK.[N]	N3(Deamidated); C7(Carbamidomethyl); C14(Carbamidomethyl); S16(Hex(1)Pent(2)); C19(Carbamidomethyl)	1	1	Q01705	Q01705	Neurogenic locus notch homolog protein 1 OS=Mus musculus OX=10090 GN=Notch1 PE=1 SV=3	0	3	3	1	0	1	1	1	929.036	2785.09	2785.08	5.06671	0.00470373	0	0	1145016	HCD (High Energy Collision Dissociation)	MS2	1.9073	100	12.3788	4611	4611	4607	FP021821_9.raw	0/0		14.4289	867.274	867.274	1.2	3.72516e-15	2.80121e-16	0	0
FALSE	High	PMI-Byonic	PMI-Byonic (A2)	A	2	Ambiguous	GFNGHLCQYDVDECASTPCKNGAK	[K].GFNGHLcqYDVDEcAsTPcKnGAK.[C]	C7(Carbamidomethyl); Q8(Deamidated); C14(Carbamidomethyl); S16(Hex(1)Pent(2)); C19(Carbamidomethyl); N21(Deamidated)	1	1	Q01705	Q01705	Neurogenic locus notch homolog protein 1 OS=Mus musculus OX=10090 GN=Notch1 PE=1 SV=3	1	4	4		0	2	2	2	789.83	3156.3	3156.26	11.582	0.00913897	0	0	505081	HCD (High Energy Collision Dissociation)	MS2	10.3991	100	12.283	4570	4570	4563	FP021821_9.raw	0/0		11.9741	849.9	849.9	1.2	1.06145e-12	1.25432e-13	0	0
FALSE	High	PMI-Byonic	PMI-Byonic (A2)	A	2	Ambiguous	GFNGHLCQYDVDECASTPCKNGAK	[K].GFNGHLcQYDVDEcAsTPcKnGAK.[C]	C7(Carbamidomethyl); C14(Carbamidomethyl); S16(Hex(1)Pent(2)); C19(Carbamidomethyl); N21(Deamidated)	1	1	Q01705	Q01705	Neurogenic locus notch homolog protein 1 OS=Mus musculus OX=10090 GN=Notch1 PE=1 SV=3	1	4	4	0.1664	0	1	1	1	789.83	3156.3	3155.28	323.449	0.255143	0	0	505081	HCD (High Energy Collision Dissociation)	MS2	10.3991	100	12.283	4570	4570	4563	FP021821_9.raw	0/0		14.3583	927.872	927.872	1.2	4.38254e-15	3.62998e-16	0	0
FALSE	High	PMI-Byonic	PMI-Byonic (A2)	A	2	Ambiguous	GFNGHLCQYDVDECASTPCKNGAK	[K].GFNGHLcQYDVDEcAsTPcKNGAK.[C]	C7(Carbamidomethyl); C14(Carbamidomethyl); S16(Hex(1)); C19(Carbamidomethyl)	1	1	Q01705	Q01705	Neurogenic locus notch homolog protein 1 OS=Mus musculus OX=10090 GN=Notch1 PE=1 SV=3	1	4	4	0.2998	0	1	1	1	723.812	2892.22	2890.21	697.818	0.50421	0	0	368714	HCD (High Energy Collision Dissociation)	MS2	46.9036	100	10.5628	3813	3813	3804	FP021821_9.raw	0/0		12.8071	830.211	830.211	1.2	1.55909e-13	1.00732e-14	0	0
FALSE	High	PMI-Byonic	PMI-Byonic (A2)	A	2	Unambiguous	GFNGHLCQYDVDECASTPCKNGAK	[K].GFNGHLcQYDVDEcAsTPcKnGAK.[C]	C7(Carbamidomethyl); C14(Carbamidomethyl); S16(Hex(1)Pent(2)); C19(Carbamidomethyl); N21(Deamidated)	1	1	Q01705	Q01705	Neurogenic locus notch homolog protein 1 OS=Mus musculus OX=10090 GN=Notch1 PE=1 SV=3	1	4	4	1	0	1	1	1	790.327	3158.29	3155.28	953.904	0.752457	0	0	1076906	HCD (High Energy Collision Dissociation)	MS2	26.3037	100	12.1131	4496	4496	4486	FP021821_9.raw	0/0		13.808	886.477	886.477	1.2	1.5558e-14	1.47014e-15	0	0
FALSE	High	PMI-Byonic	PMI-Byonic (A2)	A	2	Unambiguous	GFNGHLCQYDVDECASTPCKNGAK	[K].GFNGHLcQYDVDEcAsTPcKNGAK.[C]	C7(Carbamidomethyl); C14(Carbamidomethyl); S16(Hex(1)Pent(2)); C19(Carbamidomethyl)	1	1	Q01705	Q01705	Neurogenic locus notch homolog protein 1 OS=Mus musculus OX=10090 GN=Notch1 PE=1 SV=3	1	4	4	1	0	1	1	1	789.336	3154.32	3154.29	9.19443	0.00725048	0	0	28131706	HCD (High Energy Collision Dissociation)	MS2	0	9.50144	10.6615	3856	3856	3848	FP021821_9.raw	0/0		30.0057	1203.92	1203.92	1.2	9.86859e-31	9.86835e-31	0	0
FALSE	High	PMI-Byonic	PMI-Byonic (A2)	A	2	Unambiguous	GFNGHLCQYDVDECASTPCK	[K].GFNGHLcQYDVDEcAsTPcK.[N]	C7(Carbamidomethyl); C14(Carbamidomethyl); S16(Hex(1)Pent(2)); C19(Carbamidomethyl)	1	1	Q01705	Q01705	Neurogenic locus notch homolog protein 1 OS=Mus musculus OX=10090 GN=Notch1 PE=1 SV=3	0	3	3	1	0	1	1	1	929.038	2785.1	2784.1	360.418	0.334479	0	0	691647	HCD (High Energy Collision Dissociation)	MS2	10.5714	100	11.9907	4441	4441	4431	FP021821_9.raw	0/0		9.06527	610.046	610.046	1.2	8.60457e-10	4.43759e-11	0	0
FALSE	High	PMI-Byonic	PMI-Byonic (A2)	A	2	Ambiguous	GFNGHLCQYDVDECASTPCKNGAK	[K].GFNGHLcQYDVDEcAsTPcKnGAK.[C]	C7(Carbamidomethyl); C14(Carbamidomethyl); S16(Hex(1)Pent(2)); C19(Carbamidomethyl); N21(Deamidated)	1	1	Q01705	Q01705	Neurogenic locus notch homolog protein 1 OS=Mus musculus OX=10090 GN=Notch1 PE=1 SV=3	1	4	4	0.5215	0	1	1	1	789.826	3156.28	3155.28	319.426	0.251969	0	0	1.4721e+06	HCD (High Energy Collision Dissociation)	MS2	7.14586	100	11.9763	4434	4434	4431	FP021821_9.raw	0/0		30.0057	1017.31	1017.31	1.2	9.86859e-31	9.86853e-31	0	0
FALSE	High	PMI-Byonic	PMI-Byonic (A2)	A	2	Unambiguous	GFNGHLCQYDVDECASTPCKNGAK	[K].GFNGHLcqYDVDEcAsTPcKnGAK.[C]	C7(Carbamidomethyl); Q8(Deamidated); C14(Carbamidomethyl); S16(Hex(1)Pent(2)); C19(Carbamidomethyl); N21(Deamidated)	1	1	Q01705	Q01705	Neurogenic locus notch homolog protein 1 OS=Mus musculus OX=10090 GN=Notch1 PE=1 SV=3	1	4	4	1	0	1	1	1	789.825	3156.28	3156.26	5.93538	0.0046834	0	0	3737528	HCD (High Energy Collision Dissociation)	MS2	1.08938	54.0622	11.8453	4377	4377	4376	FP021821_9.raw	0/0		15.9603	969.495	969.495	1.2	1.09563e-16	6.17258e-18	0	0
FALSE	High	PMI-Byonic	PMI-Byonic (A2)	A	2	Ambiguous	GFNGHLCQYDVDECASTPCKNGAK	[K].GFNGHLcqYDVDEcAsTPcKNGAK.[C]	C7(Carbamidomethyl); Q8(Deamidated); C14(Carbamidomethyl); S16(Hex(1)); C19(Carbamidomethyl)	1	1	Q01705	Q01705	Neurogenic locus notch homolog protein 1 OS=Mus musculus OX=10090 GN=Notch1 PE=1 SV=3	1	4	4		0	2	2	2	723.812	2892.22	2891.19	357.231	0.258206	0	0	368714	HCD (High Energy Collision Dissociation)	MS2	46.9036	100	10.5628	3813	3813	3804	FP021821_9.raw	0/0		8.97411	682.87	682.87	1.2	1.06142e-09	5.76507e-11	0	0
FALSE	High	PMI-Byonic	PMI-Byonic (A2)	A	2	Unambiguous	GFNGHLCQYDVDECASTPCKNGAK	[K].GFNGHLcQYDVDEcAsTPcKnGAK.[C]	C7(Carbamidomethyl); C14(Carbamidomethyl); S16(Hex(1)); C19(Carbamidomethyl); N21(Deamidated)	1	1	Q01705	Q01705	Neurogenic locus notch homolog protein 1 OS=Mus musculus OX=10090 GN=Notch1 PE=1 SV=3	1	4	4	1	0	1	1	1	723.556	2891.2	2891.19	3.16205	0.00228553	0	0	305969	HCD (High Energy Collision Dissociation)	MS2	14.7049	100	10.8436	3935	3935	3925	FP021821_9.raw	0/0		13.808	872.771	872.771	1.2	1.5558e-14	1.20925e-15	0	0
FALSE	High	PMI-Byonic	PMI-Byonic (A2)	A	2	Unambiguous	GFNGHLCQYDVDECASTPCKNGAK	[K].GFNGHLcqYDVDEcAsTPcKnGAK.[C]	C7(Carbamidomethyl); Q8(Deamidated); C14(Carbamidomethyl); S16(Hex(1)); C19(Carbamidomethyl); N21(Deamidated)	1	1	Q01705	Q01705	Neurogenic locus notch homolog protein 1 OS=Mus musculus OX=10090 GN=Notch1 PE=1 SV=3	1	4	4	1	0	1	1	1	723.804	2892.19	2892.18	5.90194	0.00426736	0	0	328040	HCD (High Energy Collision Dissociation)	MS2	3.38719	100	11.7616	4340	4340	4332	FP021821_9.raw	0/0		11.4372	759.877	759.877	1.2	3.65416e-12	4.19584e-13	0	0
FALSE	High	PMI-Byonic	PMI-Byonic (A2)	A	2	Unambiguous	GFNGHLCQYDVDECASTPCKNGAK	[K].GFNGHLcqYDVDEcAsTPcKnGAK.[C]	C7(Carbamidomethyl); Q8(Deamidated); C14(Carbamidomethyl); S16(Hex(1)Pent(1)); C19(Carbamidomethyl); N21(Deamidated)	1	1	Q01705	Q01705	Neurogenic locus notch homolog protein 1 OS=Mus musculus OX=10090 GN=Notch1 PE=1 SV=3	1	4	4	1	0	1	1	1	757.316	3026.24	3024.22	668.822	0.505666	0	0	678870	HCD (High Energy Collision Dissociation)	MS2	31.585	100	11.7415	4331	4331	4321	FP021821_9.raw	0/0		13.808	861.849	861.849	1.2	1.5558e-14	1.34089e-15	0	0
FALSE	High	PMI-Byonic	PMI-Byonic (A2)	A	2	Unambiguous	GFNGHLCQYDVDECASTPCK	[K].GFNGHLcQYDVDEcAsTPcK.[N]	C7(Carbamidomethyl); C14(Carbamidomethyl); S16(Hex(1)Pent(2)); C19(Carbamidomethyl)	1	1	Q01705	Q01705	Neurogenic locus notch homolog protein 1 OS=Mus musculus OX=10090 GN=Notch1 PE=1 SV=3	0	3	3	1	0	1	1	1	928.708	2784.11	2784.1	4.54495	0.00421785	0	0	614212	HCD (High Energy Collision Dissociation)	MS2	0	100	11.7292	4325	4325	4321	FP021821_9.raw	0/0		12.4353	754.242	754.242	1.2	3.67037e-13	4.87322e-14	0	0
FALSE	High	PMI-Byonic	PMI-Byonic (A2)	A	2	Unambiguous	GFNGHLCQYDVDECASTPCKNGAK	[K].GFNGHLcqYDVDEcAsTPcKnGAK.[C]	C7(Carbamidomethyl); Q8(Deamidated); C14(Carbamidomethyl); S16(Hex(1)Pent(2)); C19(Carbamidomethyl); N21(Deamidated)	1	1	Q01705	Q01705	Neurogenic locus notch homolog protein 1 OS=Mus musculus OX=10090 GN=Notch1 PE=1 SV=3	1	4	4	1	0	1	1	1	789.825	3156.28	3156.26	5.47127	0.00431719	0	0	13686120	HCD (High Energy Collision Dissociation)	MS2	1.75321	14.4002	11.7271	4324	4324	4321	FP021821_9.raw	0/0		15.9603	985.512	985.512	1.2	1.09563e-16	4.69557e-18	0	0
FALSE	High	PMI-Byonic	PMI-Byonic (A2)	A	2	Unambiguous	GFNGHLCQYDVDECASTPCKNGAK	[K].GFNGHLcqYDVDEcAStPcKnGAK.[C]	C7(Carbamidomethyl); Q8(Deamidated); C14(Carbamidomethyl); T17(Hex(1)Pent(2)); C19(Carbamidomethyl); N21(Deamidated)	1	1	Q01705	Q01705	Neurogenic locus notch homolog protein 1 OS=Mus musculus OX=10090 GN=Notch1 PE=1 SV=3	1	3	3	1	0	1	1	1	1052.76	3156.27	3156.26	4.21857	0.00443831	0	0	706325	HCD (High Energy Collision Dissociation)	MS2	0	100	11.7115	4317	4317	4310	FP021821_9.raw	0/0		14.8142	997.006	959.416	1.8869	1.53389e-15	1.59043e-16	0	0
FALSE	High	PMI-Byonic	PMI-Byonic (A2)	A	2	Ambiguous	GFNGHLCQYDVDECASTPCKNGAK	[K].GFNGHLcqYDVDEcAsTPcKnGAK.[C]	C7(Carbamidomethyl); Q8(Deamidated); C14(Carbamidomethyl); S16(Hex(1)Pent(2)); C19(Carbamidomethyl); N21(Deamidated)	1	1	Q01705	Q01705	Neurogenic locus notch homolog protein 1 OS=Mus musculus OX=10090 GN=Notch1 PE=1 SV=3	1	4	4		0	2	2	2	789.826	3156.28	3156.26	7.55975	0.00596514	0	0	1.4721e+06	HCD (High Energy Collision Dissociation)	MS2	7.14586	100	11.9763	4434	4434	4431	FP021821_9.raw	0/0		14.3583	945.521	945.521	1.2	4.38254e-15	3.21982e-16	0	0
FALSE	High	PMI-Byonic	PMI-Byonic (A2)	A	2	Unambiguous	GFNGHLCQYDVDECASTPCKNGAK	[K].GFNGHLcQYDVDEcAsTPcKnGAK.[C]	C7(Carbamidomethyl); C14(Carbamidomethyl); S16(Hex(1)Pent(2)); C19(Carbamidomethyl); N21(Deamidated)	1	1	Q01705	Q01705	Neurogenic locus notch homolog protein 1 OS=Mus musculus OX=10090 GN=Notch1 PE=1 SV=3	1	3	3	1	0	1	1	1	1052.44	3155.3	3155.28	7.12375	0.00749247	0	0	657865	HCD (High Energy Collision Dissociation)	MS2	0	100	10.8414	3934	3934	3925	FP021821_9.raw	0/0		30.0057	1165.53	1165.53	1.2	9.86859e-31	9.86845e-31	0	0
FALSE	High	PMI-Byonic	PMI-Byonic (A2)	A	2	Unambiguous	CLDGPNTYTCVCTEGYTGTHCEVDIDECDPDPCHYGSCK	[K].cLDGPNTYTcVcTEGYTGtHcEVDIDEcDPDPcHYGScK.[D]	C1(Carbamidomethyl); C10(Carbamidomethyl); C12(Carbamidomethyl); T19(HexNAc(1)); C21(Carbamidomethyl); C28(Carbamidomethyl); C33(Carbamidomethyl); C38(Carbamidomethyl)	1	1	Q01705	Q01705	Neurogenic locus notch homolog protein 1 OS=Mus musculus OX=10090 GN=Notch1 PE=1 SV=3	0	4	4	1	0	1	1	1	1212.72	4847.87	4845.84	419.583	0.508308	0	0	1.29688e+06	HCD (High Energy Collision Dissociation)	MS2	0	100	13.5349	5122	5122	5113	FP021821_9.raw	0/0		30.0057	1234.77	1234.77	0	9.86859e-31	9.86856e-31	0	0
FALSE	High	PMI-Byonic	PMI-Byonic (A2)	A	2	Unambiguous	CLDGPNTYTCVCTEGYTGTHCEVDIDECDPDPCHYGSCK	[K].cLdGPNTYTcVcTEGYtGTHcEVDIDEcDPDPcHYGScK.[D]	C1(Carbamidomethyl); D3(Oxidation); C10(Carbamidomethyl); C12(Carbamidomethyl); T17(HexNAc(1)); C21(Carbamidomethyl); C28(Carbamidomethyl); C33(Carbamidomethyl); C38(Carbamidomethyl)	1	1	Q01705	Q01705	Neurogenic locus notch homolog protein 1 OS=Mus musculus OX=10090 GN=Notch1 PE=1 SV=3	0	4	4	1	0	1	1	1	1216.22	4861.86	4861.83	4.26585	0.00518496	0	0	249810	HCD (High Energy Collision Dissociation)	MS2	0	100	13.6984	5194	5194	5190	FP021821_9.raw	0/0		30.0057	1122.95	1122.95	0	9.86859e-31	9.86856e-31	0	0
FALSE	High	PMI-Byonic	PMI-Byonic (A2)	A	2	Unambiguous	HGGTCQDRDNSYLCLCLK	[R].HGGTcQDRDNsYLcLcLK.[G]	C5(Carbamidomethyl); S11(Fuc(1)); C14(Carbamidomethyl); C16(Carbamidomethyl)	1	1	Q01705	Q01705	Neurogenic locus notch homolog protein 1 OS=Mus musculus OX=10090 GN=Notch1 PE=1 SV=3	1	4	4	1	0	1	1	1	586.511	2343.02	2343.02	3.34705	0.00196055	0	0	1.40956e+06	HCD (High Energy Collision Dissociation)	MS2	2.63318	74.6848	11.5293	4236	4236	4233	FP021821_9.raw	0/0		9.12403	613.194	613.194	9.92804	7.51577e-10	3.30421e-11	0	0
FALSE	High	PMI-Byonic	PMI-Byonic (A2)	A	2	Unambiguous	HGGTCQDRDNSYLCLCLK	[R].HGGTcQDRDNsYLcLcLK.[G]	C5(Carbamidomethyl); S11(Fuc(1)); C14(Carbamidomethyl); C16(Carbamidomethyl)	1	1	Q01705	Q01705	Neurogenic locus notch homolog protein 1 OS=Mus musculus OX=10090 GN=Notch1 PE=1 SV=3	1	3	3	1	0	1	1	1	781.68	2343.03	2343.02	4.00403	0.00312717	0	0	7082467	HCD (High Energy Collision Dissociation)	MS2	0.611643	30.1168	11.6256	4278	4278	4277	FP021821_9.raw	0/0		10.5668	712.197	712.197	7.61241	2.71153e-11	1.90988e-12	0	0
FALSE	High	PMI-Byonic	PMI-Byonic (A2)	A	2	Unambiguous	HGGTCQDRDNSYLCLCLK	[R].HGGTcQDRDNsYLcLcLK.[G]	C5(Carbamidomethyl); S11(Fuc(1)); C14(Carbamidomethyl); C16(Carbamidomethyl)	1	1	Q01705	Q01705	Neurogenic locus notch homolog protein 1 OS=Mus musculus OX=10090 GN=Notch1 PE=1 SV=3	1	4	4	1	0	1	1	1	586.512	2343.03	2343.02	3.86804	0.00226572	0	0	10527906	HCD (High Energy Collision Dissociation)	MS2	0.990046	14.7576	11.6494	4289	4289	4288	FP021821_9.raw	0/0		8.12403	599.237	599.237	7.46411	7.51577e-09	2.60875e-10	0	0
FALSE	High	PMI-Byonic	PMI-Byonic (A2)	A	2	Unambiguous	HGGTCQDRDNSYLCLCLK	[R].HGGTcQDRDNSYLcLcLK.[G]	C5(Carbamidomethyl); C14(Carbamidomethyl); C16(Carbamidomethyl)	1	1	Q01705	Q01705	Neurogenic locus notch homolog protein 1 OS=Mus musculus OX=10090 GN=Notch1 PE=1 SV=3	1	3	3	1	0	1	1	1	732.993	2196.96	2196.96	2.26381	0.00165783	0	0	225220	HCD (High Energy Collision Dissociation)	MS2	0	100	11.6672	4298	4298	4288	FP021821_9.raw	0/0		4.43469	549.773	549.773	549.773	3.67541e-05	8.63713e-07	0	0
FALSE	High	PMI-Byonic	PMI-Byonic (A2)	A	2	Unambiguous	HGGTCQDRDNSYLCLCLK	[R].HGGTcQDRDNsYLcLcLK.[G]	C5(Carbamidomethyl); S11(Fuc(1)); C14(Carbamidomethyl); C16(Carbamidomethyl)	1	1	Q01705	Q01705	Neurogenic locus notch homolog protein 1 OS=Mus musculus OX=10090 GN=Notch1 PE=1 SV=3	1	4	4	1	0	1	1	1	586.511	2343.02	2343.02	2.61765	0.0015333	0	0	2.51168e+06	HCD (High Energy Collision Dissociation)	MS2	31.0185	44.9907	11.7747	4346	4346	4343	FP021821_9.raw	0/0		7.75402	586.762	586.762	7.31806	1.76188e-08	5.86572e-10	0	0
FALSE	High	PMI-Byonic	PMI-Byonic (A2)	A	2	Unambiguous	HGGTCQDRDNSYLCLCLK	[R].HGGtcQDRDNSYLcLcLK.[G]	T4(Fuc(1)); C5(Carbamidomethyl); C14(Carbamidomethyl); C16(Carbamidomethyl)	1	1	Q01705	Q01705	Neurogenic locus notch homolog protein 1 OS=Mus musculus OX=10090 GN=Notch1 PE=1 SV=3	1	6	6	1	0	1	1	1	781.688	4685.09	2343.02	999598	390.346	0	0	1.2161e+06	HCD (High Energy Collision Dissociation)	MS2	78.7205	100	11.8122	4363	4363	4354	FP021821_9.raw	0/0		0.689358	251.962	251.962	6.8	0.204476	0.00424637	0	0
FALSE	High	PMI-Byonic	PMI-Byonic (A2)	A	2	Unambiguous	HGGTCQDRDNSYLCLCLK	[R].HGGTcQDRDNsYLcLcLK.[G]	C5(Carbamidomethyl); S11(Fuc(1)); C14(Carbamidomethyl); C16(Carbamidomethyl)	1	1	Q01705	Q01705	Neurogenic locus notch homolog protein 1 OS=Mus musculus OX=10090 GN=Notch1 PE=1 SV=3	1	4	4	1	0	1	1	1	586.51	2343.02	2343.02	1.36726	0.000800879	0	0	176282	HCD (High Energy Collision Dissociation)	MS2	45.0173	100	12.1818	4526	4526	4519	FP021821_9.raw	0/0		2.94174	331.163	331.163	7.90733	0.00114355	1.80757e-05	0	0
FALSE	High	PMI-Byonic	PMI-Byonic (A2)	A	2	Unambiguous	HGGTCQDRDNSYLCLCLK	[R].HGGtcQDRDNSYLcLcLK.[G]	T4(HexNAc(1)Hex(1)Fuc(1)NeuAc(1)); C5(Carbamidomethyl); C14(Carbamidomethyl); C16(Carbamidomethyl)	1	1	Q01705	Q01705	Neurogenic locus notch homolog protein 1 OS=Mus musculus OX=10090 GN=Notch1 PE=1 SV=3	1	4	4	1	0	1	1	1	750.57	2999.26	2999.24	4.78798	0.00359008	0	0	790265	HCD (High Energy Collision Dissociation)	MS2	4.49242	100	12.6328	4722	4722	4717	FP021821_9.raw	0/0		8.12403	576.683	576.683	0.8	7.51577e-09	2.85302e-10	0	0
FALSE	High	PMI-Byonic	PMI-Byonic (A2)	A	2	Unambiguous	HGGTCQDRDNSYLCLCLK	[R].HGGtcQDRDNSYLcLcLK.[G]	T4(HexNAc(1)Hex(1)Fuc(1)NeuAc(1)); C5(Carbamidomethyl); C14(Carbamidomethyl); C16(Carbamidomethyl)	1	1	Q01705	Q01705	Neurogenic locus notch homolog protein 1 OS=Mus musculus OX=10090 GN=Notch1 PE=1 SV=3	1	3	3	1	0	1	1	1	1000.42	2999.25	2999.24	2.16729	0.00216674	0	0	232504	HCD (High Energy Collision Dissociation)	MS2	0	100	12.6875	4746	4746	4739	FP021821_9.raw	0/0		2.22652	267.286	267.286	0.8	0.00593576	0.000112032	0	0
FALSE	High	PMI-Byonic	PMI-Byonic (A2)	A	2	Unambiguous	HGGTCQDRDNSYLCLCLK	[R].HGGtcQDRDNSYLcLcLK.[G]	T4(HexNAc(1)Hex(1)Fuc(1)NeuAc(1)); C5(Carbamidomethyl); C14(Carbamidomethyl); C16(Carbamidomethyl)	1	1	Q01705	Q01705	Neurogenic locus notch homolog protein 1 OS=Mus musculus OX=10090 GN=Notch1 PE=1 SV=3	1	4	4	1	0	1	1	1	750.57	2999.26	2999.24	4.46237	0.00334594	0	0	329133	HCD (High Energy Collision Dissociation)	MS2	0	100	12.7548	4776	4776	4772	FP021821_9.raw	0/0		7.0867	528.075	528.075	1.39403	8.19031e-08	2.74232e-09	0	0
FALSE	High	PMI-Byonic	PMI-Byonic (A2)	A	2	Unambiguous	HGGTCQDRDNSYLCLCLK	[R].HGGtcQDRDNSYLcLcLK.[G]	T4(Fuc(1)); C5(Carbamidomethyl); C14(Carbamidomethyl); C16(Carbamidomethyl)	1	1	Q01705	Q01705	Neurogenic locus notch homolog protein 1 OS=Mus musculus OX=10090 GN=Notch1 PE=1 SV=3	1	3	3	1	0	1	1	1	781.678	2343.02	2343.02	0.799904	0.00062473	0	0	218380	HCD (High Energy Collision Dissociation)	MS2	0	100	11.518	4231	4231	4222	FP021821_9.raw	0/0		6.30924	516.907	516.907	6.8	4.90639e-07	2.91702e-08	0	0
FALSE	High	PMI-Byonic	PMI-Byonic (A2)	A	2	Unambiguous	HGGTCQDRDNSYLCLCLK	[R].HGGtcQDRDNSYLcLcLK.[G]	T4(HexNAc(1)Fuc(1)); C5(Carbamidomethyl); C14(Carbamidomethyl); C16(Carbamidomethyl)	1	1	Q01705	Q01705	Neurogenic locus notch homolog protein 1 OS=Mus musculus OX=10090 GN=Notch1 PE=1 SV=3	1	4	4	1	0	1	1	1	637.282	2546.11	2546.1	3.74074	0.00238107	0	0	204342	HCD (High Energy Collision Dissociation)	MS2	17.4157	100	11.6432	4287	4287	4277	FP021821_9.raw	0/0		6.39712	386.4	386.4	3.2	4.00752e-07	2.55116e-08	0	0
FALSE	High	PMI-Byonic	PMI-Byonic (A2)	A	2	Unambiguous	DNSYLCLCLK	[R].DNSYLcLcLK.[G]	C6(Carbamidomethyl); C8(Carbamidomethyl)	1	1	Q01705	Q01705	Neurogenic locus notch homolog protein 1 OS=Mus musculus OX=10090 GN=Notch1 PE=1 SV=3	0	2	2	1	0	1	1	1	643.301	1285.59	1285.59	2.62613	0.00168807	0	0	234390	HCD (High Energy Collision Dissociation)	MS2	21.0809	100	15.1052	5799	5799	5795	FP021821_9.raw	0/0		7.33262	519.641	519.641	519.641	4.64917e-08	1.7426e-09	0	0
[truncated: 7 more columns]

## Sheet: FP022421_7
Checked	Confidence	Identifying Node Type	Identifying Node	Search ID	Identifying Node No	PSM Ambiguity	Sequence	Annotated Sequence	Modifications	# Protein Groups	# Proteins	Master Protein Accessions	Protein Accessions	Protein Descriptions	# Missed Cleavages	Charge	Original Precursor Charge	DeltaScore	DeltaCn	Rank	Search Engine Rank	Concatenated Rank	m/z [Da]	MH+ [Da]	Theo. MH+ [Da]	DeltaM [ppm]	Deltam/z [Da]	Matched Ions	Total Ions	Intensity	Activation Type	MS Order	Isolation Interference [%]	Ion Inject Time [ms]	RT [min]	First Scan	Last Scan	Master Scan(s)	Spectrum File	Ions Matched	Annotation	|Log Prob|	Byonic Score	Delta Byonic Score	Delta Mod Score	PEP 2D	q-Value 2D	FDR 2D	Peptide Group FDR 2D
FALSE	High	PMI-Byonic	PMI-Byonic (A2)	A	2	Unambiguous	CSQPSGTCLNGGR	[R].cSQPSGTcLnGGR.[C]	C1(Carbamidomethyl); C8(Carbamidomethyl); N10(Deamidated)	1	1	Q01705	Q01705	Neurogenic locus notch homolog protein 1 OS=Mus musculus OX=10090 GN=Notch1 PE=1 SV=3	0	2	2	1	0	1	1	1	697.792	1394.58	1394.58	-1.18311	-0.000824967	0	0	532253	HCD (High Energy Collision Dissociation)	MS2	0	100	6.90316	2647	2647	2644	FP022421_7.raw	0/0		6.86764	585.443	585.443	77.2811	1.3563e-07	2.82577e-08	0	0
FALSE	High	PMI-Byonic	PMI-Byonic (A2)	A	2	Unambiguous	CQDSNPCLSTPCK	[R].cQDSNPcLsTPcK.[N]	C1(Carbamidomethyl); C7(Carbamidomethyl); S9(Hex(1)); C12(Carbamidomethyl)	1	1	Q01705	Q01705	Neurogenic locus notch homolog protein 1 OS=Mus musculus OX=10090 GN=Notch1 PE=1 SV=3	0	2	2	1	0	1	1	1	864.846	1728.68	1728.69	-1.36717	-0.00118171	0	0	361829	HCD (High Energy Collision Dissociation)	MS2	0	100	7.60422	2959	2959	2952	FP022421_7.raw	0/0		7.86764	618.5	618.5	0	1.3563e-08	1.68522e-09	0	0
FALSE	High	PMI-Byonic	PMI-Byonic (A2)	A	2	Unambiguous	CQDSNPCLSTPCK	[R].cQDSNPcLSTPcK.[N]	C1(Carbamidomethyl); C7(Carbamidomethyl); C12(Carbamidomethyl)	1	1	Q01705	Q01705	Neurogenic locus notch homolog protein 1 OS=Mus musculus OX=10090 GN=Notch1 PE=1 SV=3	0	2	2	1	0	1	1	1	783.821	1566.64	1566.63	0.340427	0.000266662	0	0	273362	HCD (High Energy Collision Dissociation)	MS2	0	100	7.77522	3035	3035	3029	FP022421_7.raw	0/0		6.94681	575.532	575.532	575.532	1.13029e-07	1.81449e-08	0	0
FALSE	High	PMI-Byonic	PMI-Byonic (A2)	A	2	Unambiguous	CQDSNPCLSTPCK	[R].cQDSNPcLsTPcK.[N]	C1(Carbamidomethyl); C7(Carbamidomethyl); S9(Hex(1)Pent(2)R0); C12(Carbamidomethyl)	1	1	Q01705	Q01705	Neurogenic locus notch homolog protein 1 OS=Mus musculus OX=10090 GN=Notch1 PE=1 SV=3	0	2	2	1	0	1	1	1	996.892	1992.78	1992.77	2.16056	0.00215275	0	0	790005	HCD (High Energy Collision Dissociation)	MS2	0	100	7.80433	3048	3048	3040	FP022421_7.raw	0/0		9.94681	730.086	730.086	0	1.13029e-10	1.62775e-11	0	0
FALSE	High	PMI-Byonic	PMI-Byonic (A2)	A	2	Unambiguous	NGGTCDLLTLTEYK	[R].nGGTcDLLtLTEYK.[C]	N1(Deamidated); C5(Carbamidomethyl); T9(Fuc(1))	1	1	Q01705	Q01705	Neurogenic locus notch homolog protein 1 OS=Mus musculus OX=10090 GN=Notch1 PE=1 SV=3	0	2	2	1	0	1	1	1	866.407	1731.81	1731.8	3.97052	0.00343808	0	0	108255	HCD (High Energy Collision Dissociation)	MS2	0	100	15.724	6578	6578	6571	FP022421_7.raw	0/0		5.00786	395.282	395.282	0	9.82068e-06	9.99536e-07	0	0
FALSE	High	PMI-Byonic	PMI-Byonic (A2)	A	2	Unambiguous	NGGTCDLLTLTEYK	[R].nGGTcDLLtLTEYK.[C]	N1(Deamidated); C5(Carbamidomethyl); T9(Fuc(1))	1	1	Q01705	Q01705	Neurogenic locus notch homolog protein 1 OS=Mus musculus OX=10090 GN=Notch1 PE=1 SV=3	0	2	2	1	0	1	1	1	866.406	1731.81	1731.8	3.68857	0.00319394	0	0	741277	HCD (High Energy Collision Dissociation)	MS2	0	100	15.5847	6519	6519	6516	FP022421_7.raw	0/0		11.4698	828.325	828.325	0	3.38978e-12	9.81617e-13	0	0
FALSE	High	PMI-Byonic	PMI-Byonic (A2)	A	2	Unambiguous	NGGTCDLLTLTEYK	[R].nGGTcDLLtLTEYK.[C]	N1(Deamidated); C5(Carbamidomethyl); T9(Fuc(1))	1	1	Q01705	Q01705	Neurogenic locus notch homolog protein 1 OS=Mus musculus OX=10090 GN=Notch1 PE=1 SV=3	0	2	2	1	0	1	1	1	866.406	1731.8	1731.8	3.05419	0.00264462	0	0	200249	HCD (High Energy Collision Dissociation)	MS2	0	100	14.8376	6203	6203	6197	FP022421_7.raw	0/0		5.96184	537.934	537.934	0	1.09183e-06	1.15733e-07	0	0
FALSE	High	PMI-Byonic	PMI-Byonic (A2)	A	2	Unambiguous	NGGTCDLLTLTEYK	[R].NGGtcDLLTLTEYK.[C]	T4(Fuc(1)); C5(Carbamidomethyl)	1	1	Q01705	Q01705	Neurogenic locus notch homolog protein 1 OS=Mus musculus OX=10090 GN=Notch1 PE=1 SV=3	0	2	2	1	0	1	1	1	865.912	1730.82	1730.82	1.08532	0.00093924	0	0	413882	HCD (High Energy Collision Dissociation)	MS2	0	100	13.8662	5785	5785	5779	FP022421_7.raw	0/0		6.94681	564.76	564.76	6.4	1.13029e-07	2.28891e-08	0	0
FALSE	High	PMI-Byonic	PMI-Byonic (A2)	A	2	Unambiguous	NGGTCDLLTLTEYK	[R].NGGTcDLLtLTEYK.[C]	C5(Carbamidomethyl); T9(Fuc(1))	1	1	Q01705	Q01705	Neurogenic locus notch homolog protein 1 OS=Mus musculus OX=10090 GN=Notch1 PE=1 SV=3	0	2	2	1	0	1	1	1	865.913	1730.82	1730.82	2.21376	0.0019158	0	0	782218	HCD (High Energy Collision Dissociation)	MS2	6.39162	100	13.7355	5728	5728	5724	FP022421_7.raw	0/0		9.86764	728.46	728.46	0	1.35631e-10	2.95388e-11	0	0
FALSE	High	PMI-Byonic	PMI-Byonic (A2)	A	2	Unambiguous	NGGTCDLLTLTEYK	[R].nGGTcDLLTLTEYK.[C]	N1(Deamidated); C5(Carbamidomethyl)	1	1	Q01705	Q01705	Neurogenic locus notch homolog protein 1 OS=Mus musculus OX=10090 GN=Notch1 PE=1 SV=3	0	2	2	1	0	1	1	1	793.379	1585.75	1585.74	5.36696	0.0042553	0	0	208091	HCD (High Energy Collision Dissociation)	MS2	34.734	100	15.7024	6569	6569	6560	FP022421_7.raw	0/0		5.08702	423.732	423.732	423.732	8.18419e-06	6.72828e-07	0	0
FALSE	High	PMI-Byonic	PMI-Byonic (A2)	A	2	Unambiguous	SCQQADPCASNPCANGGQCLPFESSYICR	[K].scQQADPcASNPcAnGGQcLPFESSYIcR.[C]	S1(Hex(1)Pent(2)); C2(Carbamidomethyl); C8(Carbamidomethyl); C13(Carbamidomethyl); N15(Deamidated); C19(Carbamidomethyl); C28(Carbamidomethyl)	1	1	Q01705	Q01705	Neurogenic locus notch homolog protein 1 OS=Mus musculus OX=10090 GN=Notch1 PE=1 SV=3	0	3	3	1	0	1	1	1	1254.5	3761.47	3761.47	2.55444	0.00320281	0	0	483718	HCD (High Energy Collision Dissociation)	MS2	0	100	13.6106	5673	5673	5669	FP022421_7.raw	0/0		7.43917	691.172	691.172	0.12	3.63771e-08	3.998e-09	0	0
FALSE	High	PMI-Byonic	PMI-Byonic (A2)	A	2	Unambiguous	CPPGFHGPTCRQDVNECSQNPGLCR	[R].cPPGFHGPTcRQDVNEcSQNPGLcR.[H]	C1(Carbamidomethyl); C10(Carbamidomethyl); C17(Carbamidomethyl); C24(Carbamidomethyl)	1	1	Q01705	Q01705	Neurogenic locus notch homolog protein 1 OS=Mus musculus OX=10090 GN=Notch1 PE=1 SV=3	1	4	4	1	0	1	1	1	736.568	2943.25	2943.25	0.409177	0.000301077	0	0	600311	HCD (High Energy Collision Dissociation)	MS2	57.9215	100	8.85864	3533	3533	3524	FP022421_7.raw	0/0		4.40102	539.033	539.033	539.033	3.97177e-05	2.33464e-06	0	0
FALSE	High	PMI-Byonic	PMI-Byonic (A2)	A	2	Unambiguous	CPPGFHGPTCR	[R].cPPGFHGPTcR.[Q]	C1(Carbamidomethyl); C10(Carbamidomethyl)	1	1	Q01705	Q01705	Neurogenic locus notch homolog protein 1 OS=Mus musculus OX=10090 GN=Notch1 PE=1 SV=3	0	3	3	1	0	1	1	1	429.19	1285.55	1285.56	-1.43281	-0.000613987	0	0	488339	HCD (High Energy Collision Dissociation)	MS2	45.4941	100	6.80751	2606	2606	2600	FP022421_7.raw	0/0		5.58169	511.388	499.436	499.436	2.62005e-06	2.15905e-07	0	0
FALSE	High	PMI-Byonic	PMI-Byonic (A2)	A	2	Unambiguous	CPPGFHGPTCR	[R].cPPGFHGPTcR.[Q]	C1(Carbamidomethyl); C10(Carbamidomethyl)	1	1	Q01705	Q01705	Neurogenic locus notch homolog protein 1 OS=Mus musculus OX=10090 GN=Notch1 PE=1 SV=3	0	3	3	1	0	1	1	1	429.19	1285.56	1285.56	-0.435782	-0.000186741	0	0	1.38848e+06	HCD (High Energy Collision Dissociation)	MS2	26.8063	69.0086	6.92867	2659	2659	2655	FP022421_7.raw	0/0		7.34485	640.934	629.924	629.924	4.52009e-08	6.57317e-09	0	0
FALSE	High	PMI-Byonic	PMI-Byonic (A2)	A	2	Unambiguous	QDVNECSQNPGLCR	[R].QDVNEcSQNPGLcR.[H]	C6(Carbamidomethyl); C13(Carbamidomethyl)	1	1	Q01705	Q01705	Neurogenic locus notch homolog protein 1 OS=Mus musculus OX=10090 GN=Notch1 PE=1 SV=3	0	2	2	1	0	1	1	1	838.86	1676.71	1676.71	0.18559	0.00015559	0	0	959829	HCD (High Energy Collision Dissociation)	MS2	0	100	7.96299	3121	3121	3117	FP022421_7.raw	0/0		10.9468	789.516	789.516	789.516	1.13029e-11	2.45606e-12	0	0
FALSE	High	PMI-Byonic	PMI-Byonic (A2)	A	2	Unambiguous	QDVNECSQNPGLCR	[R].QDVNEcSQNPGLcR.[H]	C6(Carbamidomethyl); C13(Carbamidomethyl)	1	1	Q01705	Q01705	Neurogenic locus notch homolog protein 1 OS=Mus musculus OX=10090 GN=Notch1 PE=1 SV=3	0	3	3	1	0	1	1	1	559.576	1676.71	1676.71	0.577989	0.00032304	0	0	1.23005e+06	HCD (High Energy Collision Dissociation)	MS2	6.66017	93.5186	7.98637	3131	3131	3128	FP022421_7.raw	0/0		6.06233	590.406	590.406	590.406	8.66305e-07	7.32937e-08	0	0
FALSE	High	PMI-Byonic	PMI-Byonic (A2)	A	2	Unambiguous	QDVNECSQNPGLCR	[R].QDVNEcSQNPGLcR.[H]	C6(Carbamidomethyl); C13(Carbamidomethyl)	1	1	Q01705	Q01705	Neurogenic locus notch homolog protein 1 OS=Mus musculus OX=10090 GN=Notch1 PE=1 SV=3	0	2	2	1	0	1	1	1	838.86	1676.71	1676.71	0.476804	0.000399731	0	0	1.29863e+06	HCD (High Energy Collision Dissociation)	MS2	0	100	8.07966	3173	3173	3172	FP022421_7.raw	0/0		11.9468	822.381	822.381	822.381	1.13026e-12	2.82557e-13	0	0
FALSE	High	PMI-Byonic	PMI-Byonic (A2)	A	2	Unambiguous	NGGACVDGVNTYNCR	[K].NGGAcVDGVNTYNcR.[C]	C5(Carbamidomethyl); C14(Carbamidomethyl)	1	1	Q01705	Q01705	Neurogenic locus notch homolog protein 1 OS=Mus musculus OX=10090 GN=Notch1 PE=1 SV=3	0	2	2	1	0	1	1	1	828.848	1656.69	1656.69	2.30631	0.00191041	0	0	697578	HCD (High Energy Collision Dissociation)	MS2	11.8517	100	8.5507	3390	3390	3381	FP022421_7.raw	0/0		7.19875	623.167	623.167	623.167	6.32776e-08	9.9087e-09	0	0
FALSE	High	PMI-Byonic	PMI-Byonic (A2)	A	2	Unambiguous	NGGACVDGVNTYNCR	[K].nGGAcVDGVNTYNcR.[C]	N1(Deamidated); C5(Carbamidomethyl); C14(Carbamidomethyl)	1	1	Q01705	Q01705	Neurogenic locus notch homolog protein 1 OS=Mus musculus OX=10090 GN=Notch1 PE=1 SV=3	0	2	2	1	0	1	1	1	829.34	1657.67	1657.67	2.44787	0.00202888	0	0	373248	HCD (High Energy Collision Dissociation)	MS2	0	100	9.92062	4012	4012	4008	FP022421_7.raw	0/0		7.19875	625.511	625.511	564.211	6.32776e-08	1.28736e-08	0	0
FALSE	High	PMI-Byonic	PMI-Byonic (A2)	A	2	Unambiguous	VASFYCECPHGR	[R].VASFYcEcPHGR.[T]	C6(Carbamidomethyl); C8(Carbamidomethyl)	1	1	Q01705	Q01705	Neurogenic locus notch homolog protein 1 OS=Mus musculus OX=10090 GN=Notch1 PE=1 SV=3	0	3	3	1	0	1	1	1	494.881	1482.63	1482.63	1.17225	0.000579335	0	0	803962	HCD (High Energy Collision Dissociation)	MS2	13.9212	100	8.35077	3299	3299	3293	FP022421_7.raw	0/0		6.64581	579.873	579.873	579.873	2.26042e-07	3.72479e-08	0	0
FALSE	High	PMI-Byonic	PMI-Byonic (A2)	A	2	Unambiguous	VASFYCECPHGR	[R].VASFYcEcPHGR.[T]	C6(Carbamidomethyl); C8(Carbamidomethyl)	1	1	Q01705	Q01705	Neurogenic locus notch homolog protein 1 OS=Mus musculus OX=10090 GN=Notch1 PE=1 SV=3	0	3	3	1	0	1	1	1	494.623	1481.86	1482.63	-519.384	-0.256684	0	0	1.08893e+06	HCD (High Energy Collision Dissociation)	MS2	58.2791	100	8.08181	3174	3174	3172	FP022421_7.raw	0/0		3.04273	378.11	378.11	378.11	0.000906304	4.36895e-05	0	0
FALSE	High	PMI-Byonic	PMI-Byonic (A2)	A	2	Unambiguous	VASFYCECPHGR	[R].VASFYcEcPHGR.[T]	C6(Carbamidomethyl); C8(Carbamidomethyl)	1	1	Q01705	Q01705	Neurogenic locus notch homolog protein 1 OS=Mus musculus OX=10090 GN=Notch1 PE=1 SV=3	0	3	3	1	0	1	1	1	494.881	1482.63	1482.63	1.41925	0.000701405	0	0	929334	HCD (High Energy Collision Dissociation)	MS2	52.8957	100	8.11014	3188	3188	3183	FP022421_7.raw	0/0		8.46976	670.89	670.89	670.89	3.39035e-09	5.19418e-10	0	0
FALSE	High	PMI-Byonic	PMI-Byonic (A2)	A	2	Unambiguous	VASFYCECPHGR	[R].VASFYcEcPHGR.[T]	C6(Carbamidomethyl); C8(Carbamidomethyl)	1	1	Q01705	Q01705	Neurogenic locus notch homolog protein 1 OS=Mus musculus OX=10090 GN=Notch1 PE=1 SV=3	0	3	3	1	0	1	1	1	494.88	1482.63	1482.63	0.863496	0.000426747	0	0	5.4488e+06	HCD (High Energy Collision Dissociation)	MS2	9.19543	19.5974	8.22336	3240	3240	3238	FP022421_7.raw	0/0		8.64581	680.733	680.733	680.733	2.26042e-09	2.58426e-10	0	0
FALSE	High	PMI-Byonic	PMI-Byonic (A2)	A	2	Unambiguous	TGLLCHLNDACISNPCNEGSNCDTNPVNGK	[R].tGLLcHLNDAcISNPcNEGSNcDTNPVnGK.[A]	T1(Hex(1)Pent(2)); C5(Carbamidomethyl); C11(Carbamidomethyl); C16(Carbamidomethyl); C22(Carbamidomethyl); N28(Deamidated)	1	1	Q01705	Q01705	Neurogenic locus notch homolog protein 1 OS=Mus musculus OX=10090 GN=Notch1 PE=1 SV=3	0	3	3	1	0	1	1	1	1253.52	3758.56	3758.54	4.07069	0.00509995	0	0	462470	HCD (High Energy Collision Dissociation)	MS2	0	100	11.8878	4906	4906	4899	FP022421_7.raw	0/0		5.3387	518.767	518.767	2.8	4.58458e-06	3.8393e-07	0	0
FALSE	High	PMI-Byonic	PMI-Byonic (A2)	A	2	Unambiguous	TGLLCHLNDACISNPCNEGSNCDTNPVNGK	[R].tGLLcHLNDAcISNPcNEGSNcDTNPVnGK.[A]	T1(Hex(1)); C5(Carbamidomethyl); C11(Carbamidomethyl); C16(Carbamidomethyl); C22(Carbamidomethyl); N28(Deamidated)	1	1	Q01705	Q01705	Neurogenic locus notch homolog protein 1 OS=Mus musculus OX=10090 GN=Notch1 PE=1 SV=3	0	3	3	1	0	1	1	1	1165.49	3494.46	3494.46	2.26027	0.0026328	0	0	760204	HCD (High Energy Collision Dissociation)	MS2	0	100	11.9545	4937	4937	4932	FP022421_7.raw	0/0		9.49971	745.712	745.712	2.8	3.16441e-10	5.82288e-11	0	0
FALSE	High	PMI-Byonic	PMI-Byonic (A2)	A	2	Unambiguous	TGLLCHLNDACISNPCNEGSNCDTNPVNGK	[R].TGLLcHLNDAcIsNPcNEGSNcDTNPVnGK.[A]	C5(Carbamidomethyl); C11(Carbamidomethyl); S13(Hex(1)); C16(Carbamidomethyl); C22(Carbamidomethyl); N28(Deamidated)	1	1	Q01705	Q01705	Neurogenic locus notch homolog protein 1 OS=Mus musculus OX=10090 GN=Notch1 PE=1 SV=3	0	3	3	1	0	1	1	1	1165.5	3494.47	3494.46	4.67061	0.00544042	0	0	448634	HCD (High Energy Collision Dissociation)	MS2	0	100	11.8359	4883	4883	4877	FP022421_7.raw	0/0		8.42054	678.208	678.208	0.272106	3.79717e-09	7.7155e-10	0	0
FALSE	High	PMI-Byonic	PMI-Byonic (A2)	A	2	Unambiguous	AICTCPSGYTGPACSQDVDECALGANPCEHAGK	[K].AIcTcPSGYTGPAcSQDVDEcALGANPcEHAGK.[C]	C3(Carbamidomethyl); C5(Carbamidomethyl); C14(Carbamidomethyl); C21(Carbamidomethyl); C28(Carbamidomethyl)	1	1	Q01705	Q01705	Neurogenic locus notch homolog protein 1 OS=Mus musculus OX=10090 GN=Notch1 PE=1 SV=3	0	4	4	1	0	1	1	1	889.122	3553.47	3553.45	3.079	0.00273527	0	0	525269	HCD (High Energy Collision Dissociation)	MS2	0	100	11.4469	4708	4708	4701	FP022421_7.raw	0/0		30.0057	1383.47	1383.47	1383.47	9.86859e-31	9.8681e-31	0	0
FALSE	High	PMI-Byonic	PMI-Byonic (A2)	A	2	Unambiguous	AICTCPSGYTGPACSQDVDECALGANPCEHAGK	[K].AIcTcPSGYTGPAcSQDVDEcALGANPcEHAGK.[C]	C3(Carbamidomethyl); C5(Carbamidomethyl); C14(Carbamidomethyl); C21(Carbamidomethyl); C28(Carbamidomethyl)	1	1	Q01705	Q01705	Neurogenic locus notch homolog protein 1 OS=Mus musculus OX=10090 GN=Notch1 PE=1 SV=3	0	3	3	1	0	1	1	1	1185.16	3553.46	3553.45	2.17244	0.00257322	0	0	1538324	HCD (High Energy Collision Dissociation)	MS2	0	100	11.5314	4746	4746	4745	FP022421_7.raw	0/0		30.0057	1295.87	1295.87	1295.87	9.86859e-31	9.86827e-31	0	0
FALSE	High	PMI-Byonic	PMI-Byonic (A2)	A	2	Unambiguous	AICTCPSGYTGPACSQDVDECALGANPCEHAGK	[K].AIcTcPSGYTGPAcSQDVDEcALGANPcEHAGK.[C]	C3(Carbamidomethyl); C5(Carbamidomethyl); C14(Carbamidomethyl); C21(Carbamidomethyl); C28(Carbamidomethyl)	1	1	Q01705	Q01705	Neurogenic locus notch homolog protein 1 OS=Mus musculus OX=10090 GN=Notch1 PE=1 SV=3	0	3	3	1	0	1	1	1	1185.16	3553.46	3553.45	2.79079	0.00330565	0	0	981032	HCD (High Energy Collision Dissociation)	MS2	0	100	11.4161	4693	4693	4690	FP022421_7.raw	0/0		30.0057	1330.9	1330.9	1330.9	9.86859e-31	9.86761e-31	0	0
FALSE	High	PMI-Byonic	PMI-Byonic (A2)	A	2	Unambiguous	GFNGHLCQYDVDECASTPCKNGAK	[K].GFNGHLcqYDVDEcAsTPcKnGAK.[C]	C7(Carbamidomethyl); Q8(Deamidated); C14(Carbamidomethyl); S16(Hex(1)Pent(2)); C19(Carbamidomethyl); N21(Deamidated)	1	1	Q01705	Q01705	Neurogenic locus notch homolog protein 1 OS=Mus musculus OX=10090 GN=Notch1 PE=1 SV=3	1	4	4	1	0	1	1	1	790.573	3159.27	3156.26	953.797	0.752608	0	0	993731	HCD (High Energy Collision Dissociation)	MS2	32.6834	100	10.5423	4293	4293	4283	FP022421_7.raw	0/0		11.8634	907.646	907.646	1.2	1.36976e-12	4.99994e-13	0	0
FALSE	High	PMI-Byonic	PMI-Byonic (A2)	A	2	Unambiguous	HGGTCQDRDNSYLCLCLK	[R].HGGtcQDRDNSYLcLcLK.[G]	T4(Fuc(1)); C5(Carbamidomethyl); C14(Carbamidomethyl); C16(Carbamidomethyl)	1	1	Q01705	Q01705	Neurogenic locus notch homolog protein 1 OS=Mus musculus OX=10090 GN=Notch1 PE=1 SV=3	1	3	3	1	0	1	1	1	781.679	2343.02	2343.02	2.44104	0.00190647	0	0	449307	HCD (High Energy Collision Dissociation)	MS2	4.1562	100	10.3419	4202	4202	4195	FP022421_7.raw	0/0		3.41979	527.402	527.402	6.8	0.000380369	1.49358e-05	0	0
[truncated: 7 more columns]

## Sheet: FP041321_3
Checked	Confidence	Identifying Node Type	Identifying Node	Search ID	Identifying Node No	PSM Ambiguity	Sequence	Annotated Sequence	Modifications	# Protein Groups	# Proteins	Master Protein Accessions	Protein Accessions	Protein Descriptions	# Missed Cleavages	Charge	Original Precursor Charge	DeltaScore	DeltaCn	Rank	Search Engine Rank	Concatenated Rank	m/z [Da]	MH+ [Da]	Theo. MH+ [Da]	DeltaM [ppm]	Deltam/z [Da]	Matched Ions	Total Ions	Intensity	Activation Type	MS Order	Isolation Interference [%]	Ion Inject Time [ms]	RT [min]	First Scan	Last Scan	Master Scan(s)	Spectrum File	Ions Matched	Annotation	|Log Prob|	Byonic Score	Delta Byonic Score	Delta Mod Score	PEP 2D	q-Value 2D	FDR 2D	Peptide Group FDR 2D
FALSE	High	PMI-Byonic	PMI-Byonic (A2)	A	2	Unambiguous	NGGTCDLLTLTEYK	[R].nGGtcDLLTLTEYK.[C]	N1(Deamidated); T4(Fuc(1)); C5(Carbamidomethyl)	1	1	Q01705	Q01705	Neurogenic locus notch homolog protein 1 OS=Mus musculus OX=10090 GN=Notch1 PE=1 SV=3	0	2	2	1	0	1	1	1	866.406	1731.8	1731.8	3.05419	0.00264462	0	0	47913.1	HCD (High Energy Collision Dissociation)	MS2	28.5355	100	15.333	5447	5447	5445	FP041321_3.raw	0/0		1.02865	91.1967	91.1967	6.4	0.0936157	0.00507529	0	0
FALSE	High	PMI-Byonic	PMI-Byonic (A2)	A	2	Unambiguous	NGGTCDLLTLTEYKCR	[R].nGGTcDLLtLTEYKcR.[C]	N1(Deamidated); C5(Carbamidomethyl); T9(Fuc(1)); C15(Carbamidomethyl)	1	1	Q01705	Q01705	Neurogenic locus notch homolog protein 1 OS=Mus musculus OX=10090 GN=Notch1 PE=1 SV=3	1	3	3	1	0	1	1	1	683.313	2047.92	2047.93	-3.61537	-0.00246801	0	0	251915	HCD (High Energy Collision Dissociation)	MS2	7.65071	100	12.9598	4463	4463	4460	FP041321_3.raw	0/0		9.81131	664.452	664.452	0	1.54415e-10	2.12512e-11	0	0
FALSE	High	PMI-Byonic	PMI-Byonic (A2)	A	2	Unambiguous	NGGTCDLLTLTEYK	[R].NGGTcDLLtLTEYK.[C]	C5(Carbamidomethyl); T9(Fuc(1))	1	1	Q01705	Q01705	Neurogenic locus notch homolog protein 1 OS=Mus musculus OX=10090 GN=Notch1 PE=1 SV=3	0	2	2	1	0	1	1	1	865.91	1730.81	1730.82	-1.17157	-0.00101388	0	0	699496	HCD (High Energy Collision Dissociation)	MS2	0	100	13.0376	4496	4496	4493	FP041321_3.raw	0/0		9.57063	639.567	639.567	0	2.68764e-10	3.99697e-11	0	0
FALSE	High	PMI-Byonic	PMI-Byonic (A2)	A	2	Unambiguous	NGGTCDLLTLTEYK	[R].NGGTcDLLtLTEYK.[C]	C5(Carbamidomethyl); T9(Fuc(1))	1	1	Q01705	Q01705	Neurogenic locus notch homolog protein 1 OS=Mus musculus OX=10090 GN=Notch1 PE=1 SV=3	0	3	3	1	0	1	1	1	577.609	1730.81	1730.82	-2.16672	-0.00125007	0	0	486285	HCD (High Energy Collision Dissociation)	MS2	0	100	13.0653	4508	4508	4504	FP041321_3.raw	0/0		7.44839	534.476	534.476	0	3.56129e-08	5.10871e-09	0	0
FALSE	High	PMI-Byonic	PMI-Byonic (A2)	A	2	Unambiguous	NGGTCDLLTLTEYK	[R].NGGTcDLLTLTEYK.[C]	C5(Carbamidomethyl)	1	1	Q01705	Q01705	Neurogenic locus notch homolog protein 1 OS=Mus musculus OX=10090 GN=Notch1 PE=1 SV=3	0	2	2	1	0	1	1	1	792.882	1584.76	1584.76	-0.78738	-0.000623903	0	0	358782	HCD (High Energy Collision Dissociation)	MS2	0	100	13.0696	4510	4510	4504	FP041321_3.raw	0/0		8.57063	581.083	581.083	581.083	2.68764e-09	3.31501e-10	0	0
FALSE	High	PMI-Byonic	PMI-Byonic (A2)	A	2	Unambiguous	NGGTCDLLTLTEYK	[R].NGGTcDLLtLTEYK.[C]	C5(Carbamidomethyl); T9(Fuc(1))	1	1	Q01705	Q01705	Neurogenic locus notch homolog protein 1 OS=Mus musculus OX=10090 GN=Notch1 PE=1 SV=3	0	2	2	1	0	1	1	1	865.91	1730.81	1730.82	-1.52421	-0.00131906	0	0	5440040	HCD (High Energy Collision Dissociation)	MS2	0	28.7334	13.1536	4546	4546	4545	FP041321_3.raw	0/0		10.5706	652.314	652.314	0	2.68763e-11	4.84655e-12	0	0
FALSE	High	PMI-Byonic	PMI-Byonic (A2)	A	2	Unambiguous	NGGTCDLLTLTEYK	[R].nGGTcdLLTLTEYK.[C]	N1(Oxidation); C5(Carbamidomethyl); D6(Oxidation)	1	1	Q01705	Q01705	Neurogenic locus notch homolog protein 1 OS=Mus musculus OX=10090 GN=Notch1 PE=1 SV=3	0	2	2	1	0	1	1	1	808.888	1616.77	1616.75	13.8995	0.011236	0	0	391031	HCD (High Energy Collision Dissociation)	MS2	27.1829	100	13.2352	4581	4581	4578	FP041321_3.raw	0/0		2.47111	275.506	275.506	275.506	0.00337979	0.000104916	0	0
FALSE	High	PMI-Byonic	PMI-Byonic (A2)	A	2	Unambiguous	NGGTCDLLTLTEYK	[R].NGGTcDLLtLTEYK.[C]	C5(Carbamidomethyl); T9(Fuc(1))	1	1	Q01705	Q01705	Neurogenic locus notch homolog protein 1 OS=Mus musculus OX=10090 GN=Notch1 PE=1 SV=3	0	2	2	1	0	1	1	1	865.91	1730.81	1730.82	-1.66526	-0.00144113	0	0	301869	HCD (High Energy Collision Dissociation)	MS2	0	100	13.2872	4603	4603	4600	FP041321_3.raw	0/0		8.12866	520.034	520.034	0	7.43598e-09	1.00667e-09	0	0
FALSE	High	PMI-Byonic	PMI-Byonic (A2)	A	2	Unambiguous	NGGTCDLLTLTEYK	[R].nGGTcDLLtLTEYK.[C]	N1(Deamidated); C5(Carbamidomethyl); T9(Fuc(1))	1	1	Q01705	Q01705	Neurogenic locus notch homolog protein 1 OS=Mus musculus OX=10090 GN=Notch1 PE=1 SV=3	0	2	2	1	0	1	1	1	866.403	1731.8	1731.8	-0.329216	-0.000285068	0	0	583140	HCD (High Energy Collision Dissociation)	MS2	0	100	14.0563	4914	4914	4911	FP041321_3.raw	0/0		11.5706	702.994	702.994	0	2.68759e-12	5.90016e-13	0	0
FALSE	High	PMI-Byonic	PMI-Byonic (A2)	A	2	Unambiguous	NGGTCDLLTLTEYK	[R].nGGTcDLLTLTEYK.[C]	N1(Deamidated); C5(Carbamidomethyl)	1	1	Q01705	Q01705	Neurogenic locus notch homolog protein 1 OS=Mus musculus OX=10090 GN=Notch1 PE=1 SV=3	0	2	2	1	0	1	1	1	793.375	1585.74	1585.74	1.13306	0.000898371	0	0	237624	HCD (High Energy Collision Dissociation)	MS2	0	100	14.1095	4936	4936	4931	FP041321_3.raw	0/0		6.36698	458.922	458.922	458.922	4.29557e-07	3.0899e-08	0	0
FALSE	High	PMI-Byonic	PMI-Byonic (A2)	A	2	Unambiguous	NGGTCDLLTLTEYK	[R].nGGTcDLLtLTEYK.[C]	N1(Deamidated); C5(Carbamidomethyl); T9(Fuc(1))	1	1	Q01705	Q01705	Neurogenic locus notch homolog protein 1 OS=Mus musculus OX=10090 GN=Notch1 PE=1 SV=3	0	2	2	1	0	1	1	1	866.402	1731.8	1731.8	-1.03409	-0.00089542	0	0	736824	HCD (High Energy Collision Dissociation)	MS2	0	100	14.164	4958	4958	4957	FP041321_3.raw	0/0		10.5706	687.618	687.618	0	2.68763e-11	5.51411e-12	0	0
FALSE	High	PMI-Byonic	PMI-Byonic (A2)	A	2	Unambiguous	NGGTCDLLTLTEYK	[R].NGGtcDLLTLTEYK.[C]	T4(Fuc(1)); C5(Carbamidomethyl)	1	1	Q01705	Q01705	Neurogenic locus notch homolog protein 1 OS=Mus musculus OX=10090 GN=Notch1 PE=1 SV=3	0	2	2	1	0	1	1	1	866.402	1731.8	1730.82	567.14	0.490807	0	0	65608.8	HCD (High Energy Collision Dissociation)	MS2	27.3363	100	14.3213	5024	5024	5018	FP041321_3.raw	0/0		2.21796	160.335	160.335	6.4	0.00605403	0.000265445	0	0
FALSE	High	PMI-Byonic	PMI-Byonic (A2)	A	2	Unambiguous	NGGTCDLLTLTEYK	[R].nGGTcDLLtLTEYK.[C]	N1(Deamidated); C5(Carbamidomethyl); T9(Fuc(1))	1	1	Q01705	Q01705	Neurogenic locus notch homolog protein 1 OS=Mus musculus OX=10090 GN=Notch1 PE=1 SV=3	0	2	2	1	0	1	1	1	866.402	1731.8	1731.8	-0.963604	-0.000834385	0	0	179265	HCD (High Energy Collision Dissociation)	MS2	0	100	14.7519	5205	5205	5202	FP041321_3.raw	0/0		10.5706	659.539	659.539	0	2.68763e-11	6.14241e-12	0	0
FALSE	High	PMI-Byonic	PMI-Byonic (A2)	A	2	Unambiguous	NGGTCDLLTLTEYK	[R].nGGTcDLLTLTEYK.[C]	N1(Deamidated); C5(Carbamidomethyl)	1	1	Q01705	Q01705	Neurogenic locus notch homolog protein 1 OS=Mus musculus OX=10090 GN=Notch1 PE=1 SV=3	0	2	2	1	0	1	1	1	793.373	1585.74	1585.74	-2.1001	-0.00166511	0	0	89517.7	HCD (High Energy Collision Dissociation)	MS2	0	100	14.7912	5222	5222	5213	FP041321_3.raw	0/0		7.95264	513.191	513.191	513.191	1.11521e-08	1.64879e-09	0	0
FALSE	High	PMI-Byonic	PMI-Byonic (A2)	A	2	Unambiguous	NGGTCDLLTLTEYK	[R].nGGTcDLLtLTEYK.[C]	N1(Deamidated); C5(Carbamidomethyl); T9(Fuc(1))	1	1	Q01705	Q01705	Neurogenic locus notch homolog protein 1 OS=Mus musculus OX=10090 GN=Notch1 PE=1 SV=3	0	3	3	1	0	1	1	1	577.937	1731.8	1731.8	-1.11234	-0.000642119	0	0	214830	HCD (High Energy Collision Dissociation)	MS2	7.25476	100	14.8041	5227	5227	5224	FP041321_3.raw	0/0		7.89036	596.873	596.873	0	1.28718e-08	2.17201e-09	0	0
FALSE	High	PMI-Byonic	PMI-Byonic (A2)	A	2	Unambiguous	NGGTCDLLTLTEYK	[R].nGGTcDLLtLTEYK.[C]	N1(Deamidated); C5(Carbamidomethyl); T9(Fuc(1))	1	1	Q01705	Q01705	Neurogenic locus notch homolog protein 1 OS=Mus musculus OX=10090 GN=Notch1 PE=1 SV=3	0	2	2	1	0	1	1	1	866.403	1731.8	1731.8	-0.470191	-0.000407139	0	0	4550034	HCD (High Energy Collision Dissociation)	MS2	0	33.4347	14.8773	5258	5258	5257	FP041321_3.raw	0/0		12.5706	791.578	791.578	0	2.68759e-13	6.84345e-14	0	0
FALSE	High	PMI-Byonic	PMI-Byonic (A2)	A	2	Unambiguous	NGGTCDLLTLTEYK	[R].nGGTcDLLTLTEYK.[C]	N1(Deamidated); C5(Carbamidomethyl)	1	1	Q01705	Q01705	Neurogenic locus notch homolog protein 1 OS=Mus musculus OX=10090 GN=Notch1 PE=1 SV=3	0	2	2	1	0	1	1	1	793.373	1585.74	1585.74	-1.17634	-0.000932684	0	0	274527	HCD (High Energy Collision Dissociation)	MS2	0	100	14.9054	5270	5270	5268	FP041321_3.raw	0/0		9.57063	631.622	631.622	631.622	2.68764e-10	4.45456e-11	0	0
FALSE	High	PMI-Byonic	PMI-Byonic (A2)	A	2	Unambiguous	NGGTCDLLTLTEYK	[R].nGGTcDLLtLTEYK.[C]	N1(Deamidated); C5(Carbamidomethyl); T9(Fuc(1))	1	1	Q01705	Q01705	Neurogenic locus notch homolog protein 1 OS=Mus musculus OX=10090 GN=Notch1 PE=1 SV=3	0	2	2	1	0	1	1	1	866.402	1731.8	1731.8	-1.10458	-0.000956455	0	0	417443	HCD (High Energy Collision Dissociation)	MS2	0	100	14.985	5303	5303	5302	FP041321_3.raw	0/0		10.5706	672.786	672.786	0	2.68763e-11	6.73481e-12	0	0
FALSE	High	PMI-Byonic	PMI-Byonic (A2)	A	2	Unambiguous	NGGTCDLLTLTEYK	[R].nGGTcDLLtLTEYK.[C]	N1(Deamidated); C5(Carbamidomethyl); T9(Fuc(1))	1	1	Q01705	Q01705	Neurogenic locus notch homolog protein 1 OS=Mus musculus OX=10090 GN=Notch1 PE=1 SV=3	0	2	2	1	0	1	1	1	866.403	1731.8	1731.8	-0.822629	-0.000712314	0	0	199229	HCD (High Energy Collision Dissociation)	MS2	31.1071	100	15.097	5350	5350	5349	FP041321_3.raw	0/0		6.95672	394.906	394.906	0	1.10478e-07	9.62434e-09	0	0
FALSE	High	PMI-Byonic	PMI-Byonic (A2)	A	2	Unambiguous	CRCPPGWSGK	[K].cRcPPGWSGK.[S]	C1(Carbamidomethyl); C3(Carbamidomethyl)	1	1	Q01705	Q01705	Neurogenic locus notch homolog protein 1 OS=Mus musculus OX=10090 GN=Notch1 PE=1 SV=3	1	3	3	1	0	1	1	1	402.516	1205.53	1204.54	829.03	0.332865	0	0	88855.3	HCD (High Energy Collision Dissociation)	MS2	31.0362	100	6.88714	2037	2037	2034	FP041321_3.raw	0/0		1.62436	77.7599	77.7599	77.7599	0.0237489	0.000750094	0	0
FALSE	Medium	PMI-Byonic	PMI-Byonic (A2)	A	2	Unambiguous	CRCPPGWSGK	[K].cRcPPGWSGK.[S]	C1(Carbamidomethyl); C3(Carbamidomethyl)	1	1	Q01705	Q01705	Neurogenic locus notch homolog protein 1 OS=Mus musculus OX=10090 GN=Notch1 PE=1 SV=3	1	3	3	1	0	1	1	1	402.184	1204.54	1204.54	2.30465	0.000925342	0	0	23378.2	HCD (High Energy Collision Dissociation)	MS2	18.6479	100	4.98428	1432	1432	1430	FP041321_3.raw	0/0		0.162454	11.5362	11.5362	11.5362	0.687933	0.0276325	0.00497512	0
FALSE	High	PMI-Byonic	PMI-Byonic (A2)	A	2	Unambiguous	CRCPPGWSGK	[K].cRcPPGWSGK.[S]	C1(Carbamidomethyl); C3(Carbamidomethyl)	1	1	Q01705	Q01705	Neurogenic locus notch homolog protein 1 OS=Mus musculus OX=10090 GN=Notch1 PE=1 SV=3	1	3	3	1	0	1	1	1	402.182	1204.53	1204.54	-3.01582	-0.00121089	0	0	53789.9	HCD (High Energy Collision Dissociation)	MS2	36.4608	100	6.5079	1907	1907	1906	FP041321_3.raw	0/0		2.46831	159.274	159.274	159.274	0.00340166	0.000125018	0	0
FALSE	Medium	PMI-Byonic	PMI-Byonic (A2)	A	2	Unambiguous	CRCPPGWSGK	[K].cRcPPGWSGK.[S]	C1(Carbamidomethyl); C3(Carbamidomethyl)	1	1	Q01705	Q01705	Neurogenic locus notch homolog protein 1 OS=Mus musculus OX=10090 GN=Notch1 PE=1 SV=3	1	3	3	1	0	1	1	1	402.184	1204.54	1204.54	1.08854	0.000437061	0	0	16694.7	HCD (High Energy Collision Dissociation)	MS2	43.7988	100	5.19409	1493	1493	1492	FP041321_3.raw	0/0		0.34428	101.977	101.977	101.977	0.452606	0.0168264	0.00507614	0
FALSE	Medium	PMI-Byonic	PMI-Byonic (A2)	A	2	Unambiguous	CRCPPGWSGK	[K].cRcPPGWSGK.[S]	C1(Carbamidomethyl); C3(Carbamidomethyl)	1	1	Q01705	Q01705	Neurogenic locus notch homolog protein 1 OS=Mus musculus OX=10090 GN=Notch1 PE=1 SV=3	1	3	3	1	0	1	1	1	402.184	1204.54	1204.54	2.07663	0.000833789	0	0	29716.4	HCD (High Energy Collision Dissociation)	MS2	27.1583	100	5.30061	1524	1524	1523	FP041321_3.raw	0/0		0.636026	136.337	136.337	136.337	0.231192	0.0111514	0.00515464	0
FALSE	High	PMI-Byonic	PMI-Byonic (A2)	A	2	Unambiguous	CRCPPGWSGK	[K].cRcPPGWSGK.[S]	C1(Carbamidomethyl); C3(Carbamidomethyl)	1	1	Q01705	Q01705	Neurogenic locus notch homolog protein 1 OS=Mus musculus OX=10090 GN=Notch1 PE=1 SV=3	1	3	3	1	0	1	1	1	402.183	1204.54	1204.54	0.100451	4.03324e-05	0	0	46346.8	HCD (High Energy Collision Dissociation)	MS2	25.7883	100	5.40339	1558	1558	1557	FP041321_3.raw	0/0		1.04437	51.9806	51.9806	51.9806	0.0902884	0.00366523	0	0
FALSE	High	PMI-Byonic	PMI-Byonic (A2)	A	2	Unambiguous	CRCPPGWSGK	[K].cRcPPGWSGK.[S]	C1(Carbamidomethyl); C3(Carbamidomethyl)	1	1	Q01705	Q01705	Neurogenic locus notch homolog protein 1 OS=Mus musculus OX=10090 GN=Notch1 PE=1 SV=3	1	3	3	1	0	1	1	1	402.183	1204.53	1204.54	-0.659616	-0.000264843	0	0	40579.5	HCD (High Energy Collision Dissociation)	MS2	12.6119	100	5.51006	1593	1593	1592	FP041321_3.raw	0/0		1.17912	143.862	143.862	143.862	0.066203	0.00235128	0	0
FALSE	High	PMI-Byonic	PMI-Byonic (A2)	A	2	Unambiguous	CRCPPGWSGK	[K].cRcPPGWSGK.[S]	C1(Carbamidomethyl); C3(Carbamidomethyl)	1	1	Q01705	Q01705	Neurogenic locus notch homolog protein 1 OS=Mus musculus OX=10090 GN=Notch1 PE=1 SV=3	1	3	3	1	0	1	1	1	402.183	1204.53	1204.54	-0.507602	-0.000203808	0	0	18206.7	HCD (High Energy Collision Dissociation)	MS2	19.4454	100	5.72495	1662	1662	1661	FP041321_3.raw	0/0		1.04437	78.1272	78.1272	78.1272	0.0902884	0.00413095	0	0
FALSE	High	PMI-Byonic	PMI-Byonic (A2)	A	2	Unambiguous	CRCPPGWSGK	[K].cRcPPGWSGK.[S]	C1(Carbamidomethyl); C3(Carbamidomethyl)	1	1	Q01705	Q01705	Neurogenic locus notch homolog protein 1 OS=Mus musculus OX=10090 GN=Notch1 PE=1 SV=3	1	3	3	1	0	1	1	1	402.182	1204.53	1204.54	-1.87572	-0.000753125	0	0	9282.95	HCD (High Energy Collision Dissociation)	MS2	72.5382	100	5.83218	1697	1697	1696	FP041321_3.raw	0/0		1.21533	16.955	16.955	16.955	0.0609071	0.00199851	0	0
FALSE	High	PMI-Byonic	PMI-Byonic (A2)	A	2	Unambiguous	CRCPPGWSGK	[K].cRcPPGWSGK.[S]	C1(Carbamidomethyl); C3(Carbamidomethyl)	1	1	Q01705	Q01705	Neurogenic locus notch homolog protein 1 OS=Mus musculus OX=10090 GN=Notch1 PE=1 SV=3	1	3	3	1	0	1	1	1	402.182	1204.53	1204.54	-2.02774	-0.00081416	0	0	30463	HCD (High Energy Collision Dissociation)	MS2	19.1027	100	5.93483	1727	1727	1726	FP041321_3.raw	0/0		2.05701	146.173	146.173	146.173	0.00876985	0.000355194	0	0
FALSE	Medium	PMI-Byonic	PMI-Byonic (A2)	A	2	Unambiguous	CRCPPGWSGK	[K].cRcPPGWSGK.[S]	C1(Carbamidomethyl); C3(Carbamidomethyl)	1	1	Q01705	Q01705	Neurogenic locus notch homolog protein 1 OS=Mus musculus OX=10090 GN=Notch1 PE=1 SV=3	1	3	3	1	0	1	1	1	402.516	1205.53	1204.54	829.486	0.333048	0	0	60931.4	HCD (High Energy Collision Dissociation)	MS2	53.4714	100	6.26593	1828	1828	1825	FP041321_3.raw	0/0		0.67935	22.2455	22.2455	22.2455	0.209243	0.0100113	0.00518134	0
FALSE	High	PMI-Byonic	PMI-Byonic (A2)	A	2	Unambiguous	CRCPPGWSGK	[K].cRcPPGWSGK.[S]	C1(Carbamidomethyl); C3(Carbamidomethyl)	1	1	Q01705	Q01705	Neurogenic locus notch homolog protein 1 OS=Mus musculus OX=10090 GN=Notch1 PE=1 SV=3	1	3	3	1	0	1	1	1	402.183	1204.53	1204.54	-1.03965	-0.000417431	0	0	39729.4	HCD (High Energy Collision Dissociation)	MS2	41.4291	100	6.39609	1871	1871	1868	FP041321_3.raw	0/0		1.45794	130.67	130.67	130.67	0.0348389	0.00112631	0	0
FALSE	Medium	PMI-Byonic	PMI-Byonic (A2)	A	2	Unambiguous	CRCPPGWSGK	[K].cRcPPGWSGK.[S]	C1(Carbamidomethyl); C3(Carbamidomethyl)	1	1	Q01705	Q01705	Neurogenic locus notch homolog protein 1 OS=Mus musculus OX=10090 GN=Notch1 PE=1 SV=3	1	3	3	1	0	1	1	1	402.184	1204.54	1204.54	0.784512	0.000314991	0	0	30431	HCD (High Energy Collision Dissociation)	MS2	58.1428	100	5.61924	1628	1628	1627	FP041321_3.raw	0/0		0.430253	89.8301	89.8301	89.8301	0.371319	0.014603	0.00510204	0
FALSE	High	PMI-Byonic	PMI-Byonic (A2)	A	2	Unambiguous	CRCPPGWSGK	[K].cRcPPGWSGK.[S]	C1(Carbamidomethyl); C3(Carbamidomethyl)	1	1	Q01705	Q01705	Neurogenic locus notch homolog protein 1 OS=Mus musculus OX=10090 GN=Notch1 PE=1 SV=3	1	3	3	1	0	1	1	1	402.181	1204.53	1204.54	-4.30794	-0.00172969	0	0	61473.9	HCD (High Energy Collision Dissociation)	MS2	16.3502	100	6.62346	1948	1948	1946	FP041321_3.raw	0/0		0.766179	29.9089	29.9089	29.9089	0.171325	0.00707227	0	0
FALSE	High	PMI-Byonic	PMI-Byonic (A2)	A	2	Unambiguous	SCQQADPCASNPCANGGQCLPFESSYICR	[K].ScQQADPcASNPcANGGqcLPFESSYIcR.[C]	C2(Carbamidomethyl); C8(Carbamidomethyl); C13(Carbamidomethyl); Q18(Deamidated); C19(Carbamidomethyl); C28(Carbamidomethyl)	1	1	Q01705	Q01705	Neurogenic locus notch homolog protein 1 OS=Mus musculus OX=10090 GN=Notch1 PE=1 SV=3	0	3	3	1	0	1	1	1	1113.45	3338.34	3335.33	901.687	1.00247	0	0	507703	HCD (High Energy Collision Dissociation)	MS2	0	100	12.7058	4355	4355	4350	FP041321_3.raw	0/0		6.9522	577.157	577.157	10.2296	1.11636e-07	1.05867e-08	0	0
FALSE	High	PMI-Byonic	PMI-Byonic (A2)	A	2	Unambiguous	SCQQADPCASNPCANGGQCLPFESSYICR	[K].ScQQADPcAsnPcAnGGQcLPFESSYIcR.[C]	C2(Carbamidomethyl); C8(Carbamidomethyl); S10(Fuc(1)); N11(Oxidation); C13(Carbamidomethyl); N15(Deamidated); C19(Carbamidomethyl); C28(Carbamidomethyl)	1	1	Q01705	Q01705	Neurogenic locus notch homolog protein 1 OS=Mus musculus OX=10090 GN=Notch1 PE=1 SV=3	0	3	3	1	0	1	1	1	1166.46	3497.37	3497.38	-1.7774	-0.00207208	0	0	370548	HCD (High Energy Collision Dissociation)	MS2	0	100	12.7036	4354	4354	4350	FP041321_3.raw	0/0		8.63856	644.955	644.955	3.6	2.29847e-09	2.27012e-10	0	0
FALSE	High	PMI-Byonic	PMI-Byonic (A2)	A	2	Unambiguous	SCQQADPCASNPCANGGQCLPFESSYICR	[K].ScQQADPcASNPcAnGGQcLPFESSYIcR.[C]	C2(Carbamidomethyl); C8(Carbamidomethyl); C13(Carbamidomethyl); N15(Deamidated); C19(Carbamidomethyl); C28(Carbamidomethyl)	1	1	Q01705	Q01705	Neurogenic locus notch homolog protein 1 OS=Mus musculus OX=10090 GN=Notch1 PE=1 SV=3	0	3	3	1	0	1	1	1	1112.78	3336.33	3335.33	299.338	0.332797	0	0	182294	HCD (High Energy Collision Dissociation)	MS2	0	100	12.6903	4349	4349	4339	FP041321_3.raw	0/0		9.02791	672.966	672.966	43.3565	9.37747e-10	1.48583e-10	0	0
FALSE	High	PMI-Byonic	PMI-Byonic (A2)	A	2	Unambiguous	SCQQADPCASNPCANGGQCLPFESSYICR	[K].ScQQADPcASNPcANGGQcLPFESSYIcR.[C]	C2(Carbamidomethyl); C8(Carbamidomethyl); C13(Carbamidomethyl); C19(Carbamidomethyl); C28(Carbamidomethyl)	1	1	Q01705	Q01705	Neurogenic locus notch homolog protein 1 OS=Mus musculus OX=10090 GN=Notch1 PE=1 SV=3	0	3	3	1	0	1	1	1	1112.45	3335.34	3334.34	299.319	0.332677	0	0	337575	HCD (High Energy Collision Dissociation)	MS2	43.2929	100	12.4473	4245	4245	4237	FP041321_3.raw	0/0		2.48486	198.542	198.542	198.542	0.00327447	8.47005e-05	0	0
FALSE	High	PMI-Byonic	PMI-Byonic (A2)	A	2	Unambiguous	SCQQADPCASNPCANGGQCLPFESSYICR	[K].ScQQADPcASNPcAnGGQcLPFESSYIcR.[C]	C2(Carbamidomethyl); C8(Carbamidomethyl); C13(Carbamidomethyl); N15(Deamidated); C19(Carbamidomethyl); C28(Carbamidomethyl)	1	1	Q01705	Q01705	Neurogenic locus notch homolog protein 1 OS=Mus musculus OX=10090 GN=Notch1 PE=1 SV=3	0	4	4	1	0	1	1	1	834.832	3336.3	3335.33	292.764	0.244116	0	0	534090	HCD (High Energy Collision Dissociation)	MS2	66.7283	100	12.7568	4377	4377	4372	FP041321_3.raw	0/0		3.81681	389.655	389.655	0	0.000152472	5.19038e-06	0	0
FALSE	High	PMI-Byonic	PMI-Byonic (A2)	A	2	Unambiguous	SCQQADPCASNPCANGGQCLPFESSYICR	[K].ScQQADPcAsnPcAnGGQcLPFESSYIcR.[C]	C2(Carbamidomethyl); C8(Carbamidomethyl); S10(Fuc(1)); N11(Oxidation); C13(Carbamidomethyl); N15(Deamidated); C19(Carbamidomethyl); C28(Carbamidomethyl)	1	1	Q01705	Q01705	Neurogenic locus notch homolog protein 1 OS=Mus musculus OX=10090 GN=Notch1 PE=1 SV=3	0	3	3	1	0	1	1	1	1167.47	3500.38	3497.38	858.835	1.00122	0	0	1.07797e+06	HCD (High Energy Collision Dissociation)	MS2	0	100	12.8367	4411	4411	4405	FP041321_3.raw	0/0		7.02791	565.21	565.21	3.6	9.37747e-08	7.67527e-09	0	0
FALSE	High	PMI-Byonic	PMI-Byonic (A2)	A	2	Unambiguous	CPPGFHGPTCR	[R].cPPGFHGPTcR.[Q]	C1(Carbamidomethyl); C10(Carbamidomethyl)	1	1	Q01705	Q01705	Neurogenic locus notch homolog protein 1 OS=Mus musculus OX=10090 GN=Notch1 PE=1 SV=3	0	3	3	1	0	1	1	1	429.189	1285.55	1285.56	-2.85714	-0.00122434	0	0	1.23638e+06	HCD (High Energy Collision Dissociation)	MS2	16.3453	94.184	7.44566	2232	2232	2231	FP041321_3.raw	0/0		9.18128	593.125	593.125	593.125	6.58755e-10	7.59379e-11	0	0
FALSE	High	PMI-Byonic	PMI-Byonic (A2)	A	2	Unambiguous	CPPGFHGPTCRQDVNECSQNPGLCR	[R].cPPGFHGPTcRQDVNEcSQNPGLcR.[H]	C1(Carbamidomethyl); C10(Carbamidomethyl); C17(Carbamidomethyl); C24(Carbamidomethyl)	1	1	Q01705	Q01705	Neurogenic locus notch homolog protein 1 OS=Mus musculus OX=10090 GN=Notch1 PE=1 SV=3	1	4	4	1	0	1	1	1	736.566	2943.24	2943.25	-2.7429	-0.00201826	0	0	1.22342e+06	HCD (High Energy Collision Dissociation)	MS2	0	100	10.9121	3596	3596	3593	FP041321_3.raw	0/0		7.92539	630.472	630.472	630.472	1.18745e-08	1.77661e-09	0	0
FALSE	High	PMI-Byonic	PMI-Byonic (A2)	A	2	Unambiguous	CPPGFHGPTCRQDVNECSQNPGLCR	[R].cPPGFHGPTcRQDVNEcSQNPGLcR.[H]	C1(Carbamidomethyl); C10(Carbamidomethyl); C17(Carbamidomethyl); C24(Carbamidomethyl)	1	1	Q01705	Q01705	Neurogenic locus notch homolog protein 1 OS=Mus musculus OX=10090 GN=Notch1 PE=1 SV=3	1	4	4	1	0	1	1	1	737.066	2945.24	2943.25	676.944	0.498104	0	0	1.78445e+06	HCD (High Energy Collision Dissociation)	MS2	40.9333	100	10.7978	3546	3546	3544	FP041321_3.raw	0/0		8.61175	627.581	627.581	627.581	2.44484e-09	2.95252e-10	0	0
FALSE	High	PMI-Byonic	PMI-Byonic (A2)	A	2	Unambiguous	CPPGFHGPTCRQDVNECSQNPGLCR	[R].cPPGFHGPTcRQDVNEcSQNPGLcR.[H]	C1(Carbamidomethyl); C10(Carbamidomethyl); C17(Carbamidomethyl); C24(Carbamidomethyl)	1	1	Q01705	Q01705	Neurogenic locus notch homolog protein 1 OS=Mus musculus OX=10090 GN=Notch1 PE=1 SV=3	1	4	4	1	0	1	1	1	736.566	2943.24	2943.25	-3.15764	-0.00232343	0	0	1.29715e+06	HCD (High Energy Collision Dissociation)	MS2	0	100	10.682	3496	3496	3495	FP041321_3.raw	0/0		9.61175	681.841	681.841	681.841	2.44484e-10	3.52032e-11	0	0
FALSE	High	PMI-Byonic	PMI-Byonic (A2)	A	2	Unambiguous	CPPGFHGPTCRQDVNECSQNPGLCR	[R].cPPGFHGPTcRQDVNEcSQNPGLcR.[H]	C1(Carbamidomethyl); C10(Carbamidomethyl); C17(Carbamidomethyl); C24(Carbamidomethyl)	1	1	Q01705	Q01705	Neurogenic locus notch homolog protein 1 OS=Mus musculus OX=10090 GN=Notch1 PE=1 SV=3	1	4	4	1	0	1	1	1	736.567	2943.25	2943.25	-1.74751	-0.00128584	0	0	1.87309e+06	HCD (High Energy Collision Dissociation)	MS2	0.748069	100	10.5544	3442	3442	3441	FP041321_3.raw	0/0		9.61175	685.437	685.437	685.437	2.44484e-10	3.07505e-11	0	0
FALSE	High	PMI-Byonic	PMI-Byonic (A2)	A	2	Unambiguous	CPPGFHGPTCR	[R].cPPGFHGPTcR.[Q]	C1(Carbamidomethyl); C10(Carbamidomethyl)	1	1	Q01705	Q01705	Neurogenic locus notch homolog protein 1 OS=Mus musculus OX=10090 GN=Notch1 PE=1 SV=3	0	3	3	1	0	1	1	1	429.189	1285.55	1285.56	-3.07079	-0.00131589	0	0	969958	HCD (High Energy Collision Dissociation)	MS2	20.8623	100	8.29721	2552	2552	2551	FP041321_3.raw	0/0		10.1813	611.961	611.961	611.961	6.58754e-11	1.47381e-11	0	0
FALSE	High	PMI-Byonic	PMI-Byonic (A2)	A	2	Unambiguous	CPPGFHGPTCRQDVNECSQNPGLCR	[R].cPPGFHGPTcRQDVNEcSQNPGLcR.[H]	C1(Carbamidomethyl); C10(Carbamidomethyl); C17(Carbamidomethyl); C24(Carbamidomethyl)	1	1	Q01705	Q01705	Neurogenic locus notch homolog protein 1 OS=Mus musculus OX=10090 GN=Notch1 PE=1 SV=3	1	4	4	1	0	1	1	1	736.566	2943.24	2943.25	-2.2452	-0.00165205	0	0	999747	HCD (High Energy Collision Dissociation)	MS2	0	100	10.3096	3339	3339	3336	FP041321_3.raw	0/0		8.61175	625.817	625.817	625.817	2.44484e-09	2.61665e-10	0	0
FALSE	High	PMI-Byonic	PMI-Byonic (A2)	A	2	Unambiguous	CPPGFHGPTCRQDVNECSQNPGLCR	[R].cPPGFHGPTcRQDVNEcSQNPGLcR.[H]	C1(Carbamidomethyl); C10(Carbamidomethyl); C17(Carbamidomethyl); C24(Carbamidomethyl)	1	1	Q01705	Q01705	Neurogenic locus notch homolog protein 1 OS=Mus musculus OX=10090 GN=Notch1 PE=1 SV=3	1	4	4	1	0	1	1	1	736.566	2943.24	2943.25	-2.49405	-0.00183515	0	0	706707	HCD (High Energy Collision Dissociation)	MS2	0	100	11.0215	3643	3643	3640	FP041321_3.raw	0/0		6.92539	565.203	565.203	565.203	1.18745e-07	1.15975e-08	0	0
FALSE	High	PMI-Byonic	PMI-Byonic (A2)	A	2	Unambiguous	CPPGFHGPTCRQDVNECSQNPGLCR	[R].cPPGFHGPTcRQDVNEcSQNPGLcR.[H]	C1(Carbamidomethyl); C10(Carbamidomethyl); C17(Carbamidomethyl); C24(Carbamidomethyl)	1	1	Q01705	Q01705	Neurogenic locus notch homolog protein 1 OS=Mus musculus OX=10090 GN=Notch1 PE=1 SV=3	1	4	4	1	0	1	1	1	736.567	2943.25	2943.25	-1.33276	-0.000980661	0	0	507210	HCD (High Energy Collision Dissociation)	MS2	27.1889	100	10.1858	3287	3287	3283	FP041321_3.raw	0/0		7.61175	574.933	574.933	574.933	2.44484e-08	4.32011e-09	0	0
FALSE	High	PMI-Byonic	PMI-Byonic (A2)	A	2	Unambiguous	CPPGFHGPTCRQDVNECSQNPGLCR	[R].cPPGFHGPTcRQDVnEcSQNPGLcR.[H]	C1(Carbamidomethyl); C10(Carbamidomethyl); N15(Deamidated); C17(Carbamidomethyl); C24(Carbamidomethyl)	1	1	Q01705	Q01705	Neurogenic locus notch homolog protein 1 OS=Mus musculus OX=10090 GN=Notch1 PE=1 SV=3	1	4	4	1	0	1	1	1	737.316	2946.24	2944.23	682.147	0.5021	0	0	628918	HCD (High Energy Collision Dissociation)	MS2	24.4541	100	10.05	3229	3229	3223	FP041321_3.raw	0/0		2.46735	311.036	311.036	12.1042	0.00340917	0.000144922	0	0
FALSE	High	PMI-Byonic	PMI-Byonic (A2)	A	2	Unambiguous	CPPGFHGPTCR	[R].cPPGFHGPTcR.[Q]	C1(Carbamidomethyl); C10(Carbamidomethyl)	1	1	Q01705	Q01705	Neurogenic locus notch homolog protein 1 OS=Mus musculus OX=10090 GN=Notch1 PE=1 SV=3	0	3	3	1	0	1	1	1	429.189	1285.55	1285.56	-2.99957	-0.00128537	0	0	604266	HCD (High Energy Collision Dissociation)	MS2	23.6342	100	8.40361	2590	2590	2589	FP041321_3.raw	0/0		6.69143	455.339	455.339	455.339	2.03502e-07	1.75404e-08	0	0
FALSE	High	PMI-Byonic	PMI-Byonic (A2)	A	2	Unambiguous	CPPGFHGPTCR	[R].cPPGFHGPTcR.[Q]	C1(Carbamidomethyl); C10(Carbamidomethyl)	1	1	Q01705	Q01705	Neurogenic locus notch homolog protein 1 OS=Mus musculus OX=10090 GN=Notch1 PE=1 SV=3	0	3	3	1	0	1	1	1	429.189	1285.55	1285.56	-2.50106	-0.00107175	0	0	601212	HCD (High Energy Collision Dissociation)	MS2	25.4841	100	8.51515	2631	2631	2629	FP041321_3.raw	0/0		7.64654	433.774	433.774	433.774	2.25664e-08	3.70466e-09	0	0
FALSE	High	PMI-Byonic	PMI-Byonic (A2)	A	2	Unambiguous	CPPGFHGPTCR	[R].cPPGFHGPTcR.[Q]	C1(Carbamidomethyl); C10(Carbamidomethyl)	1	1	Q01705	Q01705	Neurogenic locus notch homolog protein 1 OS=Mus musculus OX=10090 GN=Notch1 PE=1 SV=3	0	3	3	1	0	1	1	1	429.189	1285.55	1285.56	-3.14201	-0.00134641	0	0	289957	HCD (High Energy Collision Dissociation)	MS2	35.3508	100	7.01985	2081	2081	2078	FP041321_3.raw	0/0		5.94639	322.889	322.889	322.889	1.13138e-06	9.6007e-08	0	0
FALSE	High	PMI-Byonic	PMI-Byonic (A2)	A	2	Unambiguous	CPPGFHGPTCRQDVNECSQNPGLCR	[R].cPPGFHGPTcRQDVNEcSQNPGLcR.[H]	C1(Carbamidomethyl); C10(Carbamidomethyl); C17(Carbamidomethyl); C24(Carbamidomethyl)	1	1	Q01705	Q01705	Neurogenic locus notch homolog protein 1 OS=Mus musculus OX=10090 GN=Notch1 PE=1 SV=3	1	4	4	1	0	1	1	1	736.567	2943.24	2943.25	-1.9134	-0.00140791	0	0	1.87499e+06	HCD (High Energy Collision Dissociation)	MS2	77.9511	100	10.4296	3389	3389	3388	FP041321_3.raw	0/0		9.61175	698.452	698.452	698.452	2.44484e-10	2.61041e-11	0	0
FALSE	High	PMI-Byonic	PMI-Byonic (A2)	A	2	Unambiguous	CPPGFHGPTCR	[R].cPPGFHGPTcR.[Q]	C1(Carbamidomethyl); C10(Carbamidomethyl)	1	1	Q01705	Q01705	Neurogenic locus notch homolog protein 1 OS=Mus musculus OX=10090 GN=Notch1 PE=1 SV=3	0	3	3	1	0	1	1	1	429.189	1285.55	1285.56	-2.42984	-0.00104123	0	0	443900	HCD (High Energy Collision Dissociation)	MS2	34.63	100	7.12555	2117	2117	2116	FP041321_3.raw	0/0		7.56737	399.571	399.571	399.571	2.70788e-08	4.55718e-09	0	0
FALSE	High	PMI-Byonic	PMI-Byonic (A2)	A	2	Unambiguous	CPPGFHGPTCR	[R].cPPGFHGPTcR.[Q]	C1(Carbamidomethyl); C10(Carbamidomethyl)	1	1	Q01705	Q01705	Neurogenic locus notch homolog protein 1 OS=Mus musculus OX=10090 GN=Notch1 PE=1 SV=3	0	3	3	1	0	1	1	1	429.189	1285.55	1285.56	-3.07079	-0.00131589	0	0	1.2201e+06	HCD (High Energy Collision Dissociation)	MS2	11.8136	71.1159	8.18899	2509	2509	2508	FP041321_3.raw	0/0		9.18128	575.839	575.839	575.839	6.58755e-10	1.0716e-10	0	0
FALSE	High	PMI-Byonic	PMI-Byonic (A2)	A	2	Unambiguous	CPPGFHGPTCR	[R].cPPGFHGPTcR.[Q]	C1(Carbamidomethyl); C10(Carbamidomethyl)	1	1	Q01705	Q01705	Neurogenic locus notch homolog protein 1 OS=Mus musculus OX=10090 GN=Notch1 PE=1 SV=3	0	3	3	1	0	1	1	1	429.189	1285.55	1285.56	-2.28741	-0.000980198	0	0	395429	HCD (High Energy Collision Dissociation)	MS2	53.8035	100	8.72701	2712	2712	2710	FP041321_3.raw	0/0		5.74275	307.021	307.021	307.021	1.80821e-06	1.37474e-07	0	0
FALSE	High	PMI-Byonic	PMI-Byonic (A2)	A	2	Unambiguous	CPPGFHGPTCR	[R].cPPGFHGPTcR.[Q]	C1(Carbamidomethyl); C10(Carbamidomethyl)	1	1	Q01705	Q01705	Neurogenic locus notch homolog protein 1 OS=Mus musculus OX=10090 GN=Notch1 PE=1 SV=3	0	3	3	1	0	1	1	1	429.189	1285.55	1285.56	-3.07079	-0.00131589	0	0	1.83197e+06	HCD (High Energy Collision Dissociation)	MS2	11.6015	57.1449	8.0799	2468	2468	2467	FP041321_3.raw	0/0		8.12866	558.88	558.88	558.88	7.43598e-09	6.39282e-10	0	0
FALSE	High	PMI-Byonic	PMI-Byonic (A2)	A	2	Unambiguous	CPPGFHGPTCR	[R].cPPGFHGPTcR.[Q]	C1(Carbamidomethyl); C10(Carbamidomethyl)	1	1	Q01705	Q01705	Neurogenic locus notch homolog protein 1 OS=Mus musculus OX=10090 GN=Notch1 PE=1 SV=3	0	3	3	1	0	1	1	1	429.189	1285.55	1285.56	-3.28444	-0.00140744	0	0	2.09397e+06	HCD (High Energy Collision Dissociation)	MS2	4.33216	49.967	7.65662	2309	2309	2307	FP041321_3.raw	0/0		10.1813	616.229	616.229	616.229	6.58754e-11	1.0701e-11	0	0
FALSE	Medium	PMI-Byonic	PMI-Byonic (A2)	A	2	Unambiguous	CPPGFHGPTCRQDVNECSQNPGLCR	[R].cPPGFHGPTcrQDVNEcSQNPGLcR.[H]	C1(Carbamidomethyl); C10(Carbamidomethyl); R11(Deamidated); C17(Carbamidomethyl); C24(Carbamidomethyl)	1	1	Q01705	Q01705	Neurogenic locus notch homolog protein 1 OS=Mus musculus OX=10090 GN=Notch1 PE=1 SV=3	1	4	4	1	0	1	1	1	737.067	2945.25	2944.23	343.495	0.252832	0	0	668660	HCD (High Energy Collision Dissociation)	MS2	15.7127	100	11.4075	3804	3804	3799	FP041321_3.raw	0/0		0.0229325	70.1429	70.1429	0	0.948566	0.0397497	0.00490196	0.0192307
FALSE	High	PMI-Byonic	PMI-Byonic (A2)	A	2	Unambiguous	CPPGFHGPTCR	[R].cPPGFHGPTcR.[Q]	C1(Carbamidomethyl); C10(Carbamidomethyl)	1	1	Q01705	Q01705	Neurogenic locus notch homolog protein 1 OS=Mus musculus OX=10090 GN=Notch1 PE=1 SV=3	0	3	3	1	0	1	1	1	429.189	1285.55	1285.56	-3.64052	-0.00156003	0	0	2.1802e+06	HCD (High Energy Collision Dissociation)	MS2	2.78663	60.8477	7.5515	2271	2271	2270	FP041321_3.raw	0/0		9.18128	589.193	589.193	589.193	6.58755e-10	8.67308e-11	0	0
FALSE	High	PMI-Byonic	PMI-Byonic (A2)	A	2	Unambiguous	CPPGFHGPTCR	[R].cPPGFHGPTcR.[Q]	C1(Carbamidomethyl); C10(Carbamidomethyl)	1	1	Q01705	Q01705	Neurogenic locus notch homolog protein 1 OS=Mus musculus OX=10090 GN=Notch1 PE=1 SV=3	0	3	3	1	0	1	1	1	429.189	1285.55	1285.56	-3.28444	-0.00140744	0	0	1.06227e+06	HCD (High Energy Collision Dissociation)	MS2	13.349	100	7.34016	2195	2195	2194	FP041321_3.raw	0/0		9.18128	572.857	572.857	572.857	6.58755e-10	6.47299e-11	0	0
FALSE	High	PMI-Byonic	PMI-Byonic (A2)	A	2	Unambiguous	CPPGFHGPTCRQDVNECSQNPGLCR	[R].cPPGFHGPTcRQDVNEcSQNPGLcR.[H]	C1(Carbamidomethyl); C10(Carbamidomethyl); C17(Carbamidomethyl); C24(Carbamidomethyl)	1	1	Q01705	Q01705	Neurogenic locus notch homolog protein 1 OS=Mus musculus OX=10090 GN=Notch1 PE=1 SV=3	1	4	4	1	0	1	1	1	736.817	2944.25	2943.25	338.511	0.24908	0	0	955440	HCD (High Energy Collision Dissociation)	MS2	23.8021	100	11.1345	3691	3691	3689	FP041321_3.raw	0/0		6.07701	432.692	432.692	432.692	8.37508e-07	6.48008e-08	0	0
FALSE	High	PMI-Byonic	PMI-Byonic (A2)	A	2	Unambiguous	CPPGFHGPTCR	[R].cPPGFHGPTcR.[Q]	C1(Carbamidomethyl); C10(Carbamidomethyl)	1	1	Q01705	Q01705	Neurogenic locus notch homolog protein 1 OS=Mus musculus OX=10090 GN=Notch1 PE=1 SV=3	0	3	3	1	0	1	1	1	429.189	1285.55	1285.56	-2.28741	-0.000980198	0	0	2788382	HCD (High Energy Collision Dissociation)	MS2	5.65366	42.9962	7.76447	2350	2350	2349	FP041321_3.raw	0/0		9.18128	596.076	596.076	596.076	6.58755e-10	9.71312e-11	0	0
FALSE	High	PMI-Byonic	PMI-Byonic (A2)	A	2	Unambiguous	CPPGFHGPTCR	[R].cPPGFHGPTcR.[Q]	C1(Carbamidomethyl); C10(Carbamidomethyl)	1	1	Q01705	Q01705	Neurogenic locus notch homolog protein 1 OS=Mus musculus OX=10090 GN=Notch1 PE=1 SV=3	0	3	3	1	0	1	1	1	429.189	1285.55	1285.56	-2.64349	-0.00113279	0	0	2280708	HCD (High Energy Collision Dissociation)	MS2	9.37111	49.2924	7.86895	2389	2389	2388	FP041321_3.raw	0/0		10.1813	615.81	615.81	615.81	6.58754e-11	1.21157e-11	0	0
FALSE	High	PMI-Byonic	PMI-Byonic (A2)	A	2	Unambiguous	CPPGFHGPTCR	[R].cPPGFHGPTcR.[Q]	C1(Carbamidomethyl); C10(Carbamidomethyl)	1	1	Q01705	Q01705	Neurogenic locus notch homolog protein 1 OS=Mus musculus OX=10090 GN=Notch1 PE=1 SV=3	0	3	3	1	0	1	1	1	429.189	1285.55	1285.56	-3.07079	-0.00131589	0	0	726257	HCD (High Energy Collision Dissociation)	MS2	21.8476	100	7.23088	2157	2157	2156	FP041321_3.raw	0/0		8.12866	559.787	559.787	559.787	7.43598e-09	5.40779e-10	0	0
FALSE	High	PMI-Byonic	PMI-Byonic (A2)	A	2	Unambiguous	CPPGFHGPTCR	[R].cPPGFHGPTcR.[Q]	C1(Carbamidomethyl); C10(Carbamidomethyl)	1	1	Q01705	Q01705	Neurogenic locus notch homolog protein 1 OS=Mus musculus OX=10090 GN=Notch1 PE=1 SV=3	0	3	3	1	0	1	1	1	429.189	1285.55	1285.56	-2.85714	-0.00122434	0	0	1.84749e+06	HCD (High Energy Collision Dissociation)	MS2	5.3294	59.4946	7.9725	2427	2427	2426	FP041321_3.raw	0/0		10.1813	637.389	637.389	637.389	6.58754e-11	1.34597e-11	0	0
FALSE	High	PMI-Byonic	PMI-Byonic (A2)	A	2	Unambiguous	HGGTCHNEIGSYR	[R].HGGTcHNEIGsYR.[C]	C5(Carbamidomethyl); S11(Fuc(1))	1	1	Q01705	Q01705	Neurogenic locus notch homolog protein 1 OS=Mus musculus OX=10090 GN=Notch1 PE=1 SV=3	0	3	3	1	0	1	1	1	545.238	1633.7	1633.7	-2.48973	-0.00135583	0	0	2833895	HCD (High Energy Collision Dissociation)	MS2	1.42785	77.0023	9.0068	2808	2808	2807	FP041321_3.raw	0/0		12.9297	763.931	763.931	25.8156	1.17562e-13	4.57572e-14	0	0
FALSE	High	PMI-Byonic	PMI-Byonic (A2)	A	2	Unambiguous	HGGTCHNEIGSYR	[R].HGGTcHNEIGsYR.[C]	C5(Carbamidomethyl); S11(Fuc(1))	1	1	Q01705	Q01705	Neurogenic locus notch homolog protein 1 OS=Mus musculus OX=10090 GN=Notch1 PE=1 SV=3	0	3	3	1	0	1	1	1	545.237	1633.7	1633.7	-2.82597	-0.00153893	0	0	1.35743e+06	HCD (High Energy Collision Dissociation)	MS2	5.54002	82.1756	9.22536	2889	2889	2888	FP041321_3.raw	0/0		13.931	811.642	811.642	22.0291	1.17233e-14	4.72681e-15	0	0
FALSE	High	PMI-Byonic	PMI-Byonic (A2)	A	2	Unambiguous	HGGTCHNEIGSYR	[R].HGGTcHNEIGsYR.[C]	C5(Carbamidomethyl); S11(Fuc(1))	1	1	Q01705	Q01705	Neurogenic locus notch homolog protein 1 OS=Mus musculus OX=10090 GN=Notch1 PE=1 SV=3	0	3	3	1	0	1	1	1	545.238	1633.7	1633.7	-2.48973	-0.00135583	0	0	3.159e+06	HCD (High Energy Collision Dissociation)	MS2	0	44.6152	8.90096	2772	2772	2771	FP041321_3.raw	0/0		11.9298	738.815	738.815	25.6508	1.1754e-12	4.55869e-13	0	0
FALSE	High	PMI-Byonic	PMI-Byonic (A2)	A	2	Ambiguous	HGGTCHNEIGSYR	[R].HGGtcHNEIGSYR.[C]	T4(Fuc(1)); C5(Carbamidomethyl)	1	1	Q01705	Q01705	Neurogenic locus notch homolog protein 1 OS=Mus musculus OX=10090 GN=Notch1 PE=1 SV=3	0	3	3	0.2441	0	1	1	1	545.568	1634.69	1633.7	603.415	0.3286	0	0	129571	HCD (High Energy Collision Dissociation)	MS2	31.2233	100	6.87684	2033	2033	2032	FP041321_3.raw	0/0		5.49129	315.536	315.536	10.4	3.22637e-06	2.0457e-07	0	0
FALSE	High	PMI-Byonic	PMI-Byonic (A2)	A	2	Unambiguous	HGGTCHNEIGSYR	[R].HGGTcHNEIGsYR.[C]	C5(Carbamidomethyl); S11(Fuc(1))	1	1	Q01705	Q01705	Neurogenic locus notch homolog protein 1 OS=Mus musculus OX=10090 GN=Notch1 PE=1 SV=3	0	3	3	1	0	1	1	1	545.238	1633.7	1633.7	-2.26557	-0.00123376	0	0	2056711	HCD (High Energy Collision Dissociation)	MS2	0	68.1066	9.11892	2847	2847	2846	FP041321_3.raw	0/0		11.9298	731.885	731.885	22.1461	1.1754e-12	4.90132e-13	0	0
FALSE	High	PMI-Byonic	PMI-Byonic (A2)	A	2	Unambiguous	HGGTCHNEIGSYR	[R].HGGTcHNEIGsYR.[C]	C5(Carbamidomethyl); S11(Fuc(1))	1	1	Q01705	Q01705	Neurogenic locus notch homolog protein 1 OS=Mus musculus OX=10090 GN=Notch1 PE=1 SV=3	0	3	3	1	0	1	1	1	545.238	1633.7	1633.7	-2.26557	-0.00123376	0	0	1.08567e+06	HCD (High Energy Collision Dissociation)	MS2	2.64703	100	9.33759	2933	2933	2932	FP041321_3.raw	0/0		12.9297	758.535	758.535	24.2277	1.17562e-13	5.17409e-14	0	0
FALSE	High	PMI-Byonic	PMI-Byonic (A2)	A	2	Unambiguous	HGGTCHNEIGSYR	[R].HGGtcHNEIGSYR.[C]	T4(Fuc(1)); C5(Carbamidomethyl)	1	1	Q01705	Q01705	Neurogenic locus notch homolog protein 1 OS=Mus musculus OX=10090 GN=Notch1 PE=1 SV=3	0	3	3	1	0	1	1	1	545.237	1633.7	1633.7	-3.05013	-0.001661	0	0	376022	HCD (High Energy Collision Dissociation)	MS2	41.38	100	10.0287	3220	3220	3212	FP041321_3.raw	0/0		3.76968	311.223	311.223	10.4	0.000169948	6.31118e-06	0	0
FALSE	High	PMI-Byonic	PMI-Byonic (A2)	A	2	Unambiguous	HGGTCHNEIGSYR	[R].HGGTcHnEIGsYR.[C]	C5(Carbamidomethyl); N7(Deamidated); S11(Fuc(1))	1	1	Q01705	Q01705	Neurogenic locus notch homolog protein 1 OS=Mus musculus OX=10090 GN=Notch1 PE=1 SV=3	0	3	3	1	0	1	1	1	545.237	1633.7	1634.69	-605.232	-0.329788	0	0	1.20015e+06	HCD (High Energy Collision Dissociation)	MS2	25.7923	100	9.57175	3031	3031	3030	FP041321_3.raw	0/0		3.20796	363.112	363.112	20.3758	0.000619501	2.15154e-05	0	0
FALSE	High	PMI-Byonic	PMI-Byonic (A2)	A	2	Unambiguous	HGGTCHNEIGSYR	[R].HGGTcHnEIGsYR.[C]	C5(Carbamidomethyl); N7(Deamidated); S11(Fuc(1))	1	1	Q01705	Q01705	Neurogenic locus notch homolog protein 1 OS=Mus musculus OX=10090 GN=Notch1 PE=1 SV=3	0	3	3	1	0	1	1	1	545.572	1634.7	1634.69	8.5966	0.00468425	0	0	549102	HCD (High Energy Collision Dissociation)	MS2	0	100	9.67703	3072	3072	3070	FP041321_3.raw	0/0		2.32033	278.555	278.555	4.79474	0.00478262	0.000198185	0	0
FALSE	High	PMI-Byonic	PMI-Byonic (A2)	A	2	Ambiguous	HGGTCHNEIGSYR	[R].HGGtcHnEIGSYR.[C]	T4(Fuc(1)); C5(Carbamidomethyl); N7(Deamidated)	1	1	Q01705	Q01705	Neurogenic locus notch homolog protein 1 OS=Mus musculus OX=10090 GN=Notch1 PE=1 SV=3	0	3	3		0	2	2	2	545.568	1634.69	1634.69	1.09176	0.000594895	0	0	129571	HCD (High Energy Collision Dissociation)	MS2	31.2233	100	6.87684	2033	2033	2032	FP041321_3.raw	0/0		4.14702	318.003	318.003	10.4	7.12816e-05	2.467e-06	0	0
FALSE	High	PMI-Byonic	PMI-Byonic (A2)	A	2	Ambiguous	HGGTCHNEIGSYR	[R].HGGtcHnEIGSYR.[C]	T4(Fuc(1)); C5(Carbamidomethyl); N7(Deamidated)	1	1	Q01705	Q01705	Neurogenic locus notch homolog protein 1 OS=Mus musculus OX=10090 GN=Notch1 PE=1 SV=3	0	3	3	0.1442	0	1	1	1	545.567	1634.69	1634.69	0.531696	0.000289719	0	0	75306.1	HCD (High Energy Collision Dissociation)	MS2	45.8465	100	6.376	1863	1863	1862	FP041321_3.raw	0/0		2.14825	134.965	134.965	10.4	0.00710805	0.000305696	0	0
FALSE	High	PMI-Byonic	PMI-Byonic (A2)	A	2	Ambiguous	HGGTCHNEIGSYR	[R].HGGtcHNEIGSYR.[C]	T4(Fuc(1)); C5(Carbamidomethyl)	1	1	Q01705	Q01705	Neurogenic locus notch homolog protein 1 OS=Mus musculus OX=10090 GN=Notch1 PE=1 SV=3	0	3	3		0	2	2	2	545.567	1634.69	1633.7	602.855	0.328295	0	0	75306.1	HCD (High Energy Collision Dissociation)	MS2	45.8465	100	6.376	1863	1863	1862	FP041321_3.raw	0/0		1.83757	67.6533	67.6533	10.4	0.0145356	0.000618673	0	0
FALSE	High	PMI-Byonic	PMI-Byonic (A2)	A	2	Unambiguous	HGGTCHNEIGSYR	[R].HGGtcHNEIGSYR.[C]	T4(Fuc(1)); C5(Carbamidomethyl)	1	1	Q01705	Q01705	Neurogenic locus notch homolog protein 1 OS=Mus musculus OX=10090 GN=Notch1 PE=1 SV=3	0	3	3	1	0	1	1	1	545.237	1633.7	1633.7	-2.82597	-0.00153893	0	0	71087.9	HCD (High Energy Collision Dissociation)	MS2	0	100	6.76889	1997	1997	1996	FP041321_3.raw	0/0		3.58866	207.279	207.279	10.4	0.000257834	1.31719e-05	0	0
FALSE	High	PMI-Byonic	PMI-Byonic (A2)	A	2	Ambiguous	HGGTCHNEIGSYR	[R].HGGtcHnEIGSYR.[C]	T4(Fuc(1)); C5(Carbamidomethyl); N7(Deamidated)	1	1	Q01705	Q01705	Neurogenic locus notch homolog protein 1 OS=Mus musculus OX=10090 GN=Notch1 PE=1 SV=3	0	3	3	0.241	0	1	1	1	545.567	1634.69	1634.69	-0.364405	-0.000198562	0	0	91881.2	HCD (High Energy Collision Dissociation)	MS2	29.2376	100	6.66527	1960	1960	1959	FP041321_3.raw	0/0		4.44262	243.653	243.653	10.4	3.60896e-05	5.94946e-07	0	0
FALSE	High	PMI-Byonic	PMI-Byonic (A2)	A	2	Unambiguous	HGGTCHNEIGSYR	[R].HGGTcHNEIGsYR.[C]	C5(Carbamidomethyl); S11(Fuc(1))	1	1	Q01705	Q01705	Neurogenic locus notch homolog protein 1 OS=Mus musculus OX=10090 GN=Notch1 PE=1 SV=3	0	3	3	1	0	1	1	1	545.237	1633.7	1633.7	-2.93805	-0.00159997	0	0	3.42879e+06	HCD (High Energy Collision Dissociation)	MS2	0	37.7364	8.79274	2735	2735	2734	FP041321_3.raw	0/0		11.9298	736.479	736.479	24.2743	1.1754e-12	4.17999e-13	0	0
FALSE	High	PMI-Byonic	PMI-Byonic (A2)	A	2	Unambiguous	HGGTCHNEIGSYR	[R].HGGTcHNEIGsYR.[C]	C5(Carbamidomethyl); S11(Fuc(1))	1	1	Q01705	Q01705	Neurogenic locus notch homolog protein 1 OS=Mus musculus OX=10090 GN=Notch1 PE=1 SV=3	0	3	3	1	0	1	1	1	545.238	1633.7	1633.7	-2.15349	-0.00117272	0	0	1.02424e+06	HCD (High Energy Collision Dissociation)	MS2	3.32009	100	9.46346	2985	2985	2983	FP041321_3.raw	0/0		10.9298	674.407	674.407	36.4886	1.17542e-11	3.56712e-12	0	0
FALSE	High	PMI-Byonic	PMI-Byonic (A2)	A	2	Ambiguous	HGGTCHNEIGSYR	[R].HGGtcHNEIGSYR.[C]	T4(Fuc(1)); C5(Carbamidomethyl)	1	1	Q01705	Q01705	Neurogenic locus notch homolog protein 1 OS=Mus musculus OX=10090 GN=Notch1 PE=1 SV=3	0	3	3		0	2	2	2	545.567	1634.69	1633.7	601.958	0.327807	0	0	91881.2	HCD (High Energy Collision Dissociation)	MS2	29.2376	100	6.66527	1960	1960	1959	FP041321_3.raw	0/0		3.37047	172.042	172.042	10.4	0.000426117	1.76323e-05	0	0
FALSE	High	PMI-Byonic	PMI-Byonic (A2)	A	2	Unambiguous	HGGTCHNEIGSYR	[R].HGGTcHNEIGSYR.[C]	C5(Carbamidomethyl)	1	1	Q01705	Q01705	Neurogenic locus notch homolog protein 1 OS=Mus musculus OX=10090 GN=Notch1 PE=1 SV=3	0	3	3	1	0	1	1	1	496.552	1487.64	1487.64	-2.37399	-0.00117722	0	0	328776	HCD (High Energy Collision Dissociation)	MS2	16.659	100	9.28746	2913	2913	2910	FP041321_3.raw	0/0		5.90817	390.016	390.016	390.016	1.23545e-06	1.13549e-07	0	0
FALSE	High	PMI-Byonic	PMI-Byonic (A2)	A	2	Unambiguous	HGGTCHNEIGSYR	[R].HGGTcHNEIGsYR.[C]	C5(Carbamidomethyl); S11(Fuc(1))	1	1	Q01705	Q01705	Neurogenic locus notch homolog protein 1 OS=Mus musculus OX=10090 GN=Notch1 PE=1 SV=3	0	3	3	1	0	1	1	1	545.238	1633.7	1633.7	-2.60181	-0.00141686	0	0	3100446	HCD (High Energy Collision Dissociation)	MS2	0	55.9439	8.05935	2460	2460	2459	FP041321_3.raw	0/0		10.9298	679.239	679.239	24.2343	1.17542e-11	2.30757e-12	0	0
FALSE	High	PMI-Byonic	PMI-Byonic (A2)	A	2	Unambiguous	HGGTCHNEIGSYR	[R].HGGTcHNEIGSYR.[C]	C5(Carbamidomethyl)	1	1	Q01705	Q01705	Neurogenic locus notch homolog protein 1 OS=Mus musculus OX=10090 GN=Notch1 PE=1 SV=3	0	3	3	1	0	1	1	1	496.551	1487.64	1487.64	-4.34334	-0.00215378	0	0	576905	HCD (High Energy Collision Dissociation)	MS2	4.01791	100	8.283	2546	2546	2545	FP041321_3.raw	0/0		10.2434	686.689	668.663	668.663	5.70894e-11	9.20981e-12	0	0
FALSE	High	PMI-Byonic	PMI-Byonic (A2)	A	2	Unambiguous	HGGTCHNEIGSYR	[R].HGGTcHNEIGsYR.[C]	C5(Carbamidomethyl); S11(Fuc(1))	1	1	Q01705	Q01705	Neurogenic locus notch homolog protein 1 OS=Mus musculus OX=10090 GN=Notch1 PE=1 SV=3	0	3	3	1	0	1	1	1	545.237	1633.7	1633.7	-2.82597	-0.00153893	0	0	3403051	HCD (High Energy Collision Dissociation)	MS2	0	45.2896	8.271	2541	2541	2540	FP041321_3.raw	0/0		12.9297	768.119	768.119	19.143	1.17562e-13	3.85769e-14	0	0
FALSE	High	PMI-Byonic	PMI-Byonic (A2)	A	2	Unambiguous	HGGTCHNEIGSYR	[R].HGGTcHNEIGSYR.[C]	C5(Carbamidomethyl)	1	1	Q01705	Q01705	Neurogenic locus notch homolog protein 1 OS=Mus musculus OX=10090 GN=Notch1 PE=1 SV=3	0	3	3	1	0	1	1	1	496.551	1487.64	1487.64	-3.48175	-0.00172654	0	0	504091	HCD (High Energy Collision Dissociation)	MS2	3.92332	100	8.17696	2504	2504	2503	FP041321_3.raw	0/0		11.9298	720.065	675.071	675.071	1.1754e-12	3.28895e-13	0	0
FALSE	High	PMI-Byonic	PMI-Byonic (A2)	A	2	Unambiguous	HGGTCHNEIGSYR	[R].HGGTcHNEIGsYR.[C]	C5(Carbamidomethyl); S11(Fuc(1))	1	1	Q01705	Q01705	Neurogenic locus notch homolog protein 1 OS=Mus musculus OX=10090 GN=Notch1 PE=1 SV=3	0	3	3	1	0	1	1	1	545.237	1633.7	1633.7	-2.82597	-0.00153893	0	0	3588517	HCD (High Energy Collision Dissociation)	MS2	0	50.251	8.16619	2500	2500	2499	FP041321_3.raw	0/0		11.9298	713.364	713.364	23.5845	1.1754e-12	2.75988e-13	0	0
FALSE	High	PMI-Byonic	PMI-Byonic (A2)	A	2	Unambiguous	HGGTCHNEIGSYR	[R].HGGTcHNEIGSYR.[C]	C5(Carbamidomethyl)	1	1	Q01705	Q01705	Neurogenic locus notch homolog protein 1 OS=Mus musculus OX=10090 GN=Notch1 PE=1 SV=3	0	3	3	1	0	1	1	1	496.553	1487.64	1487.64	-0.281562	-0.000139621	0	0	362806	HCD (High Energy Collision Dissociation)	MS2	0	100	8.06967	2464	2464	2463	FP041321_3.raw	0/0		10.3192	679.408	679.408	679.408	4.79555e-11	7.87982e-12	0	0
FALSE	High	PMI-Byonic	PMI-Byonic (A2)	A	2	Unambiguous	HGGTCHNEIGSYR	[R].HGGTcHNEIGsYR.[C]	C5(Carbamidomethyl); S11(Fuc(1))	1	1	Q01705	Q01705	Neurogenic locus notch homolog protein 1 OS=Mus musculus OX=10090 GN=Notch1 PE=1 SV=3	0	3	3	1	0	1	1	1	545.238	1633.7	1633.7	-2.26557	-0.00123376	0	0	3.13651e+06	HCD (High Energy Collision Dissociation)	MS2	0	44.3131	8.68838	2699	2699	2698	FP041321_3.raw	0/0		13.931	804.737	804.737	32.7905	1.17233e-14	3.56075e-15	0	0
FALSE	High	PMI-Byonic	PMI-Byonic (A2)	A	2	Unambiguous	HGGTCHNEIGSYR	[R].HGGTcHNEIGSYR.[C]	C5(Carbamidomethyl)	1	1	Q01705	Q01705	Neurogenic locus notch homolog protein 1 OS=Mus musculus OX=10090 GN=Notch1 PE=1 SV=3	0	3	3	1	0	1	1	1	496.552	1487.64	1487.64	-1.9432	-0.000963596	0	0	214226	HCD (High Energy Collision Dissociation)	MS2	11.0823	100	7.9601	2422	2422	2421	FP041321_3.raw	0/0		12.9297	762.049	736.089	736.089	1.17562e-13	2.98009e-14	0	0
FALSE	High	PMI-Byonic	PMI-Byonic (A2)	A	2	Unambiguous	HGGTCHNEIGSYR	[R].HGGTcHNEIGsYR.[C]	C5(Carbamidomethyl); S11(Fuc(1))	1	1	Q01705	Q01705	Neurogenic locus notch homolog protein 1 OS=Mus musculus OX=10090 GN=Notch1 PE=1 SV=3	0	3	3	1	0	1	1	1	545.238	1633.7	1633.7	-2.48973	-0.00135583	0	0	2863564	HCD (High Energy Collision Dissociation)	MS2	0	65.6324	7.94803	2417	2417	2416	FP041321_3.raw	0/0		12.9297	772.612	772.612	34.0716	1.17562e-13	1.8831e-14	0	0
FALSE	High	PMI-Byonic	PMI-Byonic (A2)	A	2	Unambiguous	HGGTCHNEIGSYR	[R].HGGTcHNEIGSYR.[C]	C5(Carbamidomethyl)	1	1	Q01705	Q01705	Neurogenic locus notch homolog protein 1 OS=Mus musculus OX=10090 GN=Notch1 PE=1 SV=3	0	3	3	1	0	1	1	1	496.552	1487.64	1487.64	-2.92787	-0.00145188	0	0	498766	HCD (High Energy Collision Dissociation)	MS2	0	100	7.85532	2384	2384	2383	FP041321_3.raw	0/0		10.9298	659.478	644.65	644.65	1.17542e-11	1.92971e-12	0	0
FALSE	High	PMI-Byonic	PMI-Byonic (A2)	A	2	Unambiguous	HGGTCHNEIGSYR	[R].HGGTcHNEIGsYR.[C]	C5(Carbamidomethyl); S11(Fuc(1))	1	1	Q01705	Q01705	Neurogenic locus notch homolog protein 1 OS=Mus musculus OX=10090 GN=Notch1 PE=1 SV=3	0	3	3	1	0	1	1	1	545.238	1633.7	1633.7	-2.15349	-0.00117272	0	0	1.84783e+06	HCD (High Energy Collision Dissociation)	MS2	0	89.968	7.83937	2378	2378	2377	FP041321_3.raw	0/0		11.9298	710.717	710.717	20.6172	1.1754e-12	2.16028e-13	0	0
FALSE	High	PMI-Byonic	PMI-Byonic (A2)	A	2	Unambiguous	HGGTCHNEIGSYR	[R].HGGTcHNEIGsYR.[C]	C5(Carbamidomethyl); S11(Fuc(1))	1	1	Q01705	Q01705	Neurogenic locus notch homolog protein 1 OS=Mus musculus OX=10090 GN=Notch1 PE=1 SV=3	0	3	3	1	0	1	1	1	545.238	1633.7	1633.7	-2.37765	-0.00129479	0	0	3.55153e+06	HCD (High Energy Collision Dissociation)	MS2	0	40.1909	8.37399	2578	2578	2577	FP041321_3.raw	0/0		11.9298	710.252	710.252	22.766	1.1754e-12	3.75922e-13	0	0
FALSE	High	PMI-Byonic	PMI-Byonic (A2)	A	2	Unambiguous	HGGTCHNEIGSYR	[R].HGGTcHNEIGsYR.[C]	C5(Carbamidomethyl); S11(Fuc(1))	1	1	Q01705	Q01705	Neurogenic locus notch homolog protein 1 OS=Mus musculus OX=10090 GN=Notch1 PE=1 SV=3	0	3	3	1	0	1	1	1	545.237	1633.7	1633.7	-2.93805	-0.00159997	0	0	2.06964e+06	HCD (High Energy Collision Dissociation)	MS2	0	59.4154	7.73027	2338	2338	2336	FP041321_3.raw	0/0		7.87719	552.646	552.646	6.78665	1.3268e-08	2.55908e-09	0	0
FALSE	High	PMI-Byonic	PMI-Byonic (A2)	A	2	Unambiguous	HGGTCHNEIGSYR	[R].HGGTcHnEIGSYR.[C]	C5(Carbamidomethyl); N7(Deamidated)	1	1	Q01705	Q01705	Neurogenic locus notch homolog protein 1 OS=Mus musculus OX=10090 GN=Notch1 PE=1 SV=3	0	3	3	1	0	1	1	1	496.884	1488.64	1488.63	6.47893	0.00321491	0	0	132428	HCD (High Energy Collision Dissociation)	MS2	0	100	7.63143	2300	2300	2298	FP041321_3.raw	0/0		6.11551	445.748	445.748	198.114	7.66457e-07	5.24284e-08	0	0
FALSE	High	PMI-Byonic	PMI-Byonic (A2)	A	2	Unambiguous	HGGTCHNEIGSYR	[R].HGGTcHNEIGsYR.[C]	C5(Carbamidomethyl); S11(Fuc(1))	1	1	Q01705	Q01705	Neurogenic locus notch homolog protein 1 OS=Mus musculus OX=10090 GN=Notch1 PE=1 SV=3	0	3	3	1	0	1	1	1	545.237	1633.7	1633.7	-2.93805	-0.00159997	0	0	910977	HCD (High Energy Collision Dissociation)	MS2	0	100	7.61627	2295	2295	2294	FP041321_3.raw	0/0		11.9298	703.538	703.538	23.0407	1.1754e-12	1.47503e-13	0	0
FALSE	High	PMI-Byonic	PMI-Byonic (A2)	A	2	Unambiguous	HGGTCHNEIGSYR	[R].HGGTcHNEIGSYR.[C]	C5(Carbamidomethyl)	1	1	Q01705	Q01705	Neurogenic locus notch homolog protein 1 OS=Mus musculus OX=10090 GN=Notch1 PE=1 SV=3	0	3	3	1	0	1	1	1	496.552	1487.64	1487.64	-2.49708	-0.00123825	0	0	74181.7	HCD (High Energy Collision Dissociation)	MS2	71.5953	100	7.52328	2260	2260	2259	FP041321_3.raw	0/0		7.87719	525.702	525.702	525.702	1.3268e-08	2.43309e-09	0	0
FALSE	High	PMI-Byonic	PMI-Byonic (A2)	A	2	Unambiguous	HGGTCHNEIGSYR	[R].HGGTcHNEIGsYR.[C]	C5(Carbamidomethyl); S11(Fuc(1))	1	1	Q01705	Q01705	Neurogenic locus notch homolog protein 1 OS=Mus musculus OX=10090 GN=Notch1 PE=1 SV=3	0	3	3	1	0	1	1	1	545.238	1633.7	1633.7	-2.60181	-0.00141686	0	0	703661	HCD (High Energy Collision Dissociation)	MS2	0	100	7.51113	2255	2255	2254	FP041321_3.raw	0/0		10.9298	688.595	688.595	22.2805	1.17542e-11	1.52036e-12	0	0
FALSE	High	PMI-Byonic	PMI-Byonic (A2)	A	2	Unambiguous	HGGTCHNEIGSYR	[R].HGGTcHNEIGsYR.[C]	C5(Carbamidomethyl); S11(Fuc(1))	1	1	Q01705	Q01705	Neurogenic locus notch homolog protein 1 OS=Mus musculus OX=10090 GN=Notch1 PE=1 SV=3	0	3	3	1	0	1	1	1	545.237	1633.7	1633.7	-2.71389	-0.0014779	0	0	595266	HCD (High Energy Collision Dissociation)	MS2	0	100	7.40143	2215	2215	2214	FP041321_3.raw	0/0		10.9298	666.117	666.117	25.4605	1.17542e-11	1.07541e-12	0	0
FALSE	High	PMI-Byonic	PMI-Byonic (A2)	A	2	Unambiguous	HGGTCHNEIGSYR	[R].HGGTcHNEIGSYR.[C]	C5(Carbamidomethyl)	1	1	Q01705	Q01705	Neurogenic locus notch homolog protein 1 OS=Mus musculus OX=10090 GN=Notch1 PE=1 SV=3	0	3	3	1	0	1	1	1	496.885	1488.64	1487.64	669.789	0.332136	0	0	45824.1	HCD (High Energy Collision Dissociation)	MS2		100	7.30195	2181	2181	2180	FP041321_3.raw	0/0		5.67833	318.968	318.968	318.968	2.09734e-06	1.66354e-07	0	0
FALSE	High	PMI-Byonic	PMI-Byonic (A2)	A	2	Unambiguous	HGGTCHNEIGSYR	[R].HGGTcHNEIGsYR.[C]	C5(Carbamidomethyl); S11(Fuc(1))	1	1	Q01705	Q01705	Neurogenic locus notch homolog protein 1 OS=Mus musculus OX=10090 GN=Notch1 PE=1 SV=3	0	3	3	1	0	1	1	1	545.238	1633.7	1633.7	-2.48973	-0.00135583	0	0	566191	HCD (High Energy Collision Dissociation)	MS2	0	100	7.29165	2177	2177	2176	FP041321_3.raw	0/0		7.87719	540.063	540.063	24.0543	1.3268e-08	2.3041e-09	0	0
FALSE	High	PMI-Byonic	PMI-Byonic (A2)	A	2	Unambiguous	HGGTCHNEIGSYR	[R].HGGTcHNEIGSYR.[C]	C5(Carbamidomethyl)	1	1	Q01705	Q01705	Neurogenic locus notch homolog protein 1 OS=Mus musculus OX=10090 GN=Notch1 PE=1 SV=3	0	3	3	1	0	1	1	1	496.887	1488.65	1487.64	673.297	0.333875	0	0	96862.5	HCD (High Energy Collision Dissociation)	MS2	34.0474	100	7.19514	2144	2144	2139	FP041321_3.raw	0/0		3.54191	233.361	233.361	233.361	0.000287138	1.49625e-05	0	0
FALSE	High	PMI-Byonic	PMI-Byonic (A2)	A	2	Unambiguous	HGGTCHNEIGSYR	[R].HGGTcHNEIGsYR.[C]	C5(Carbamidomethyl); S11(Fuc(1))	1	1	Q01705	Q01705	Neurogenic locus notch homolog protein 1 OS=Mus musculus OX=10090 GN=Notch1 PE=1 SV=3	0	3	3	1	0	1	1	1	545.238	1633.7	1633.7	-2.48973	-0.00135583	0	0	331307	HCD (High Energy Collision Dissociation)	MS2	0	100	7.18607	2140	2140	2139	FP041321_3.raw	0/0		5.8088	358.204	358.204	8.27943	1.5531e-06	1.24622e-07	0	0
FALSE	High	PMI-Byonic	PMI-Byonic (A2)	A	2	Unambiguous	HGGTCHNEIGSYR	[R].HGGTcHNEIGsYR.[C]	C5(Carbamidomethyl); S11(Fuc(1))	1	1	Q01705	Q01705	Neurogenic locus notch homolog protein 1 OS=Mus musculus OX=10090 GN=Notch1 PE=1 SV=3	0	3	3	1	0	1	1	1	545.238	1633.7	1633.7	-1.70517	-0.000928581	0	0	328659	HCD (High Energy Collision Dissociation)	MS2	0	100	7.08347	2104	2104	2103	FP041321_3.raw	0/0		7.3159	398.152	398.152	8.71694	4.83167e-08	5.89236e-09	0	0
FALSE	High	PMI-Byonic	PMI-Byonic (A2)	A	2	Unambiguous	HGGTCHNEIGSYR	[R].HGGTcHNEIGSYR.[C]	C5(Carbamidomethyl)	1	1	Q01705	Q01705	Neurogenic locus notch homolog protein 1 OS=Mus musculus OX=10090 GN=Notch1 PE=1 SV=3	0	3	3	1	0	1	1	1	496.551	1487.64	1487.64	-3.91254	-0.00194016	0	0	0	HCD (High Energy Collision Dissociation)	MS2		100	7.63357	2301	2301	2298	FP041321_3.raw	0/0		6.96049	457.361	457.361	457.361	1.09525e-07	8.6546e-09	0	0
FALSE	High	PMI-Byonic	PMI-Byonic (A2)	A	2	Unambiguous	HGGTCHNEIGSYR	[R].HGGTcHNEIGSYR.[C]	C5(Carbamidomethyl)	1	1	Q01705	Q01705	Neurogenic locus notch homolog protein 1 OS=Mus musculus OX=10090 GN=Notch1 PE=1 SV=3	0	3	3	1	0	1	1	1	496.552	1487.64	1487.64	-2.62016	-0.00129929	0	0	560798	HCD (High Energy Collision Dissociation)	MS2	55.129	100	8.38817	2584	2584	2582	FP041321_3.raw	0/0		10.9298	670.274	648.32	648.32	1.17542e-11	2.65745e-12	0	0
FALSE	High	PMI-Byonic	PMI-Byonic (A2)	A	2	Unambiguous	HGGTCHNEIGSYR	[R].HGGtcHNEIGSYR.[C]	T4(Fuc(1)); C5(Carbamidomethyl)	1	1	Q01705	Q01705	Neurogenic locus notch homolog protein 1 OS=Mus musculus OX=10090 GN=Notch1 PE=1 SV=3	0	3	3	1	0	1	1	1	545.238	1633.7	1633.7	-2.26557	-0.00123376	0	0	179643	HCD (High Energy Collision Dissociation)	MS2	0	100	6.98264	2069	2069	2068	FP041321_3.raw	0/0		7.39507	422.909	422.909	10.4	4.02653e-08	5.46383e-09	0	0
FALSE	High	PMI-Byonic	PMI-Byonic (A2)	A	2	Unambiguous	HGGTCHNEIGSYR	[R].HGGTcHNEIGsYR.[C]	C5(Carbamidomethyl); S11(Fuc(1))	1	1	Q01705	Q01705	Neurogenic locus notch homolog protein 1 OS=Mus musculus OX=10090 GN=Notch1 PE=1 SV=3	0	3	3	1	0	1	1	1	545.238	1633.7	1633.7	-2.37765	-0.00129479	0	0	2653839	HCD (High Energy Collision Dissociation)	MS2	0	48.3117	8.58217	2658	2658	2657	FP041321_3.raw	0/0		10.9298	662.53	662.53	21.8262	1.17542e-11	3.28481e-12	0	0
FALSE	High	PMI-Byonic	PMI-Byonic (A2)	A	2	Unambiguous	HGGTCHNEIGSYR	[R].HGGTcHNEIGsYR.[C]	C5(Carbamidomethyl); S11(Fuc(1))	1	1	Q01705	Q01705	Neurogenic locus notch homolog protein 1 OS=Mus musculus OX=10090 GN=Notch1 PE=1 SV=3	0	3	3	1	0	1	1	1	545.238	1633.7	1633.7	-2.15349	-0.00117272	0	0	3767797	HCD (High Energy Collision Dissociation)	MS2	0.767421	43.1954	8.4778	2616	2616	2615	FP041321_3.raw	0/0		10.9298	676.634	676.634	22.5283	1.17542e-11	2.98233e-12	0	0
FALSE	High	PMI-Byonic	PMI-Byonic (A2)	A	2	Unambiguous	ATHTGPHCELPYVPCSPSPCQNGGTCRPTGDTTHECACLPGFAGQNCEENVDDCPGNNCK	[R].ATHTGPHcELPYVPcsPSPcQNGGTcRPTGDTTHEcAcLPGFAGQNcEENVDDcPGNNcK.[N]	C8(Carbamidomethyl); C15(Carbamidomethyl); S16(Fuc(1)); C20(Carbamidomethyl); C26(Carbamidomethyl); C36(Carbamidomethyl); C38(Carbamidomethyl); C47(Carbamidomethyl); C54(Carbamidomethyl); C59(Carbamidomethyl)	1	1	Q01705	Q01705	Neurogenic locus notch homolog protein 1 OS=Mus musculus OX=10090 GN=Notch1 PE=1 SV=3	0	6	6	1	0	1	1	1	1150.3	6896.76	6891.78	722.195	0.829535	0	0	2.48632e+06	HCD (High Energy Collision Dissociation)	MS2	44.4076	75.3248	12.1537	4120	4120	4119	FP041321_3.raw	0/0		5.993	426.745	426.745	0	1.01625e-06	8.0024e-08	0	0
FALSE	High	PMI-Byonic	PMI-Byonic (A2)	A	2	Unambiguous	ATHTGPHCELPYVPCSPSPCQNGGTCRPTGDTTHECACLPGFAGQNCEENVDDCPGNNCK	[R].ATHTGPHcELPYVPcsPSPcQNGGTcRPTGDTTHEcAcLPGFAGqNcEEnVDDcPGNNcK.[N]	C8(Carbamidomethyl); C15(Carbamidomethyl); S16(Fuc(1)); C20(Carbamidomethyl); C26(Carbamidomethyl); C36(Carbamidomethyl); C38(Carbamidomethyl); Q45(Deamidated); C47(Carbamidomethyl); N50(Deamidated); C54(Carbamidomethyl); C59(Carbamidomethyl)	1	1	Q01705	Q01705	Neurogenic locus notch homolog protein 1 OS=Mus musculus OX=10090 GN=Notch1 PE=1 SV=3	0	6	6	1	0	1	1	1	1150.63	6898.76	6893.75	727.724	0.836124	0	0	581196	HCD (High Energy Collision Dissociation)	MS2	46.8908	100	12.7875	4390	4390	4383	FP041321_3.raw	0/0		2.83781	127.344	127.344	0	0.00145276	4.52117e-05	0	0
FALSE	High	PMI-Byonic	PMI-Byonic (A2)	A	2	Unambiguous	ATHTGPHCELPYVPCSPSPCQNGGTCRPTGDTTHECACLPGFAGQNCEENVDDCPGNNCK	[R].ATHTGPHcELPYVPcsPSPcQNGGTcRPTGDTTHEcAcLPGFAGQncEENVDDcPGNNcK.[N]	C8(Carbamidomethyl); C15(Carbamidomethyl); S16(Fuc(1)); C20(Carbamidomethyl); C26(Carbamidomethyl); C36(Carbamidomethyl); C38(Carbamidomethyl); N46(Deamidated); C47(Carbamidomethyl); C54(Carbamidomethyl); C59(Carbamidomethyl)	1	1	Q01705	Q01705	Neurogenic locus notch homolog protein 1 OS=Mus musculus OX=10090 GN=Notch1 PE=1 SV=3	0	6	6	1	0	1	1	1	1149.97	6894.76	6892.76	289.562	0.332647	0	0	601871	HCD (High Energy Collision Dissociation)	MS2	27.0824	100	12.6538	4333	4333	4328	FP041321_3.raw	0/0		4.07977	218.913	218.913	0	8.32211e-05	3.03171e-06	0	0
FALSE	High	PMI-Byonic	PMI-Byonic (A2)	A	2	Unambiguous	ATHTGPHCELPYVPCSPSPCQNGGTCRPTGDTTHECACLPGFAGQNCEENVDDCPGNNCK	[R].ATHTGPHcELPYVPcsPSPcQNGGTcRPTGDTTHEcAcLPGFAGQNcEENVDDcPGNNcK.[N]	C8(Carbamidomethyl); C15(Carbamidomethyl); S16(Fuc(1)); C20(Carbamidomethyl); C26(Carbamidomethyl); C36(Carbamidomethyl); C38(Carbamidomethyl); C47(Carbamidomethyl); C54(Carbamidomethyl); C59(Carbamidomethyl)	1	1	Q01705	Q01705	Neurogenic locus notch homolog protein 1 OS=Mus musculus OX=10090 GN=Notch1 PE=1 SV=3	0	6	6	1	0	1	1	1	1150.3	6896.77	6891.78	724.64	0.832343	0	0	550939	HCD (High Energy Collision Dissociation)	MS2	33.5013	100	12.9208	4447	4447	4438	FP041321_3.raw	0/0		4.07977	218.507	218.507	0	8.32211e-05	3.58858e-06	0	0
FALSE	High	PMI-Byonic	PMI-Byonic (A2)	A	2	Unambiguous	ATHTGPHCELPYVPCSPSPCQNGGTCRPTGDTTHECACLPGFAGQNCEENVDDCPGNNCK	[R].ATHTGPHcELPYVPcsPSPcQNGGTcRPTGDTTHEcAcLPGFAGQNcEENVDDcPGNNcK.[N]	C8(Carbamidomethyl); C15(Carbamidomethyl); S16(Fuc(1)); C20(Carbamidomethyl); C26(Carbamidomethyl); C36(Carbamidomethyl); C38(Carbamidomethyl); C47(Carbamidomethyl); C54(Carbamidomethyl); C59(Carbamidomethyl)	1	1	Q01705	Q01705	Neurogenic locus notch homolog protein 1 OS=Mus musculus OX=10090 GN=Notch1 PE=1 SV=3	0	6	6	1	0	1	1	1	1150.47	6897.77	6891.78	869.492	0.998724	0	0	1.22116e+06	HCD (High Energy Collision Dissociation)	MS2	6.74774	100	11.9159	4019	4019	4018	FP041321_3.raw	0/0		5.993	433.444	433.444	0	1.01625e-06	7.24738e-08	0	0
FALSE	High	PMI-Byonic	PMI-Byonic (A2)	A	2	Unambiguous	ATHTGPHCELPYVPCSPSPCQNGGTCRPTGDTTHECACLPGFAGQNCEENVDDCPGNNCK	[R].ATHTGPHcELPYVPcsPSPcQNGGTcRPTGDTTHEcAcLPGFAGQNcEENVDDcPGNNcK.[N]	C8(Carbamidomethyl); C15(Carbamidomethyl); S16(Fuc(1)); C20(Carbamidomethyl); C26(Carbamidomethyl); C36(Carbamidomethyl); C38(Carbamidomethyl); C47(Carbamidomethyl); C54(Carbamidomethyl); C59(Carbamidomethyl)	1	1	Q01705	Q01705	Neurogenic locus notch homolog protein 1 OS=Mus musculus OX=10090 GN=Notch1 PE=1 SV=3	0	6	6	1	0	1	1	1	1149.8	6893.75	6891.78	286.788	0.329413	0	0	763005	HCD (High Energy Collision Dissociation)	MS2	78.0263	100	11.7994	3970	3970	3968	FP041321_3.raw	0/0		3.73043	275.333	275.333	0	0.000186025	7.52546e-06	0	0
FALSE	High	PMI-Byonic	PMI-Byonic (A2)	A	2	Unambiguous	ATHTGPHCELPYVPCSPSPCQNGGTCRPTGDTTHECACLPGFAGQNCEENVDDCPGNNCK	[R].ATHTGPHcELPYVPcsPSPcQNGGTcRPTGDTTHEcAcLPGFAGQNcEENVDDcPGNNcK.[N]	C8(Carbamidomethyl); C15(Carbamidomethyl); S16(Fuc(1)); C20(Carbamidomethyl); C26(Carbamidomethyl); C36(Carbamidomethyl); C38(Carbamidomethyl); C47(Carbamidomethyl); C54(Carbamidomethyl); C59(Carbamidomethyl)	1	1	Q01705	Q01705	Neurogenic locus notch homolog protein 1 OS=Mus musculus OX=10090 GN=Notch1 PE=1 SV=3	0	6	6	1	0	1	1	1	1149.96	6894.75	6891.78	431.64	0.495795	0	0	847148	HCD (High Energy Collision Dissociation)	MS2	64.5241	100	12.5377	4283	4283	4281	FP041321_3.raw	0/0		4.27628	319.624	319.624	0	5.29318e-05	1.49151e-06	0	0
FALSE	High	PMI-Byonic	PMI-Byonic (A2)	A	2	Unambiguous	ATHTGPHCELPYVPCSPSPCQNGGTCRPTGDTTHECACLPGFAGQNCEENVDDCPGNNCK	[R].ATHTGPHcELPYVPcsPSPcQNGGTcRPTGDTTHEcAcLPGFAGQNcEENVDDcPGNNcK.[N]	C8(Carbamidomethyl); C15(Carbamidomethyl); S16(Fuc(1)); C20(Carbamidomethyl); C26(Carbamidomethyl); C36(Carbamidomethyl); C38(Carbamidomethyl); C47(Carbamidomethyl); C54(Carbamidomethyl); C59(Carbamidomethyl)	1	1	Q01705	Q01705	Neurogenic locus notch homolog protein 1 OS=Mus musculus OX=10090 GN=Notch1 PE=1 SV=3	0	6	6	1	0	1	1	1	1149.64	6892.78	6891.78	145.549	0.167181	0	0	378633	HCD (High Energy Collision Dissociation)	MS2	0	88.6123	12.0405	4072	4072	4070	FP041321_3.raw	0/0		6.24478	477.508	477.508	0	5.69139e-07	4.64782e-08	0	0
FALSE	High	PMI-Byonic	PMI-Byonic (A2)	A	2	Unambiguous	ATHTGPHCELPYVPCSPSPCQNGGTCRPTGDTTHECACLPGFAGQNCEENVDDCPGNNCK	[R].ATHTGPHcELPYVPcsPSPcQNGGTcRPTGDTTHEcAcLPGFAGQNcEENVDDcPGNNcK.[N]	C8(Carbamidomethyl); C15(Carbamidomethyl); S16(Fuc(1)); C20(Carbamidomethyl); C26(Carbamidomethyl); C36(Carbamidomethyl); C38(Carbamidomethyl); C47(Carbamidomethyl); C54(Carbamidomethyl); C59(Carbamidomethyl)	1	1	Q01705	Q01705	Neurogenic locus notch homolog protein 1 OS=Mus musculus OX=10090 GN=Notch1 PE=1 SV=3	0	6	6	1	0	1	1	1	1150.13	6895.75	6891.78	576.811	0.662543	0	0	1.6276e+06	HCD (High Energy Collision Dissociation)	MS2	43.5273	100	12.4106	4229	4229	4226	FP041321_3.raw	0/0		5.91383	392.693	392.693	0	1.21946e-06	1.04784e-07	0	0
FALSE	High	PMI-Byonic	PMI-Byonic (A2)	A	2	Ambiguous	ATHTGPHCELPYVPCSPSPCQNGGTCRPTGDTTHECACLPGFAGQNCEENVDDCPGNNCK	[R].ATHTGPHcELPYVPcSPsPcqNGGTcrPTGDTTHEcAcLPGFAGQNcEENVDDcPGNNcK.[N]	C8(Carbamidomethyl); C15(Carbamidomethyl); S18(Fuc(1)); C20(Carbamidomethyl); Q21(Deamidated); C26(Carbamidomethyl); R27(Deamidated); C36(Carbamidomethyl); C38(Carbamidomethyl); C47(Carbamidomethyl); C54(Carbamidomethyl); C59(Carbamidomethyl)	1	1	Q01705	Q01705	Neurogenic locus notch homolog protein 1 OS=Mus musculus OX=10090 GN=Notch1 PE=1 SV=3	0	6	6	0.0032	0	1	1	1	1150.13	6895.75	6893.75	290.21	0.333439	0	0	1.70447e+06	HCD (High Energy Collision Dissociation)	MS2	54.9585	100	12.2801	4173	4173	4171	FP041321_3.raw	0/0		6.3205	457.402	457.402	0	4.78081e-07	3.81866e-08	0	0
FALSE	High	PMI-Byonic	PMI-Byonic (A2)	A	2	Unambiguous	ATHTGPHCELPYVPCSPSPCQNGGTCRPTGDTTHECACLPGFAGQNCEENVDDCPGNNCK	[R].ATHTGPHcELPYVPcsPSPcQNGGTcRPTGDTTHEcAcLPGFAGQNcEENVDDcPGNNcK.[N]	C8(Carbamidomethyl); C15(Carbamidomethyl); S16(Fuc(1)); C20(Carbamidomethyl); C26(Carbamidomethyl); C36(Carbamidomethyl); C38(Carbamidomethyl); C47(Carbamidomethyl); C54(Carbamidomethyl); C59(Carbamidomethyl)	1	1	Q01705	Q01705	Neurogenic locus notch homolog protein 1 OS=Mus musculus OX=10090 GN=Notch1 PE=1 SV=3	0	6	6	1	0	1	1	1	1150.3	6896.77	6891.78	723.683	0.831244	0	0	304346	HCD (High Energy Collision Dissociation)	MS2	8.47054	100	13.1009	4524	4524	4515	FP041321_3.raw	0/0		2.76221	99.9481	99.9481	0	0.00172898	6.48883e-05	0	0
FALSE	High	PMI-Byonic	PMI-Byonic (A2)	A	2	Ambiguous	ATHTGPHCELPYVPCSPSPCQNGGTCRPTGDTTHECACLPGFAGQNCEENVDDCPGNNCK	[R].ATHTGPHcELPYVPcsPSPcQNGGTcRPTGDTTHEcAcLPGFAGQNcEENVDDcPGNNcK.[N]	C8(Carbamidomethyl); C15(Carbamidomethyl); S16(Fuc(1)); C20(Carbamidomethyl); C26(Carbamidomethyl); C36(Carbamidomethyl); C38(Carbamidomethyl); C47(Carbamidomethyl); C54(Carbamidomethyl); C59(Carbamidomethyl)	1	1	Q01705	Q01705	Neurogenic locus notch homolog protein 1 OS=Mus musculus OX=10090 GN=Notch1 PE=1 SV=3	0	6	6		0	2	2	2	1150.13	6895.75	6891.78	575.855	0.661444	0	0	1.70447e+06	HCD (High Energy Collision Dissociation)	MS2	54.9585	100	12.2801	4173	4173	4171	FP041321_3.raw	0/0		6.29911	501.84	501.84	0	5.02219e-07	4.2086e-08	0	0
FALSE	High	PMI-Byonic	PMI-Byonic (A2)	A	2	Unambiguous	ATHTGPHCELPYVPCSPSPCQNGGTCRPTGDTTHECACLPGFAGQNCEENVDDCPGNNCK	[R].ATHTGPHcELPYVPcSPsPcQNGGTcRPTGDTTHEcAcLPGFAGQNcEENVDDcPGNNcK.[N]	C8(Carbamidomethyl); C15(Carbamidomethyl); S18(Fuc(1)); C20(Carbamidomethyl); C26(Carbamidomethyl); C36(Carbamidomethyl); C38(Carbamidomethyl); C47(Carbamidomethyl); C54(Carbamidomethyl); C59(Carbamidomethyl)	1	1	Q01705	Q01705	Neurogenic locus notch homolog protein 1 OS=Mus musculus OX=10090 GN=Notch1 PE=1 SV=3	0	6	6	1	0	1	1	1	1149.96	6894.75	6891.78	431.109	0.495184	0	0	360897	HCD (High Energy Collision Dissociation)	MS2	27.5775	100	13.2181	4574	4574	4567	FP041321_3.raw	0/0		2.24342	44.7294	44.7294	0	0.00570924	0.000230989	0	0
FALSE	High	PMI-Byonic	PMI-Byonic (A2)	A	2	Unambiguous	NGGACVDGVNTYNCR	[K].nGGAcVDGVNTYNcR.[C]	N1(Deamidated); C5(Carbamidomethyl); C14(Carbamidomethyl)	1	1	Q01705	Q01705	Neurogenic locus notch homolog protein 1 OS=Mus musculus OX=10090 GN=Notch1 PE=1 SV=3	0	2	2	1	0	1	1	1	829.337	1657.67	1657.67	-2.1178	-0.0017553	0	0	527858	HCD (High Energy Collision Dissociation)	MS2	0	100	7.7189	2333	2333	2331	FP041321_3.raw	0/0		7.95264	507.18	507.18	463.885	1.11521e-08	1.14194e-09	0	0
FALSE	High	PMI-Byonic	PMI-Byonic (A2)	A	2	Unambiguous	NGGACVDGVNTYNCR	[K].nGGAcVDGVNTYNcr.[C]	N1(Deamidated); C5(Carbamidomethyl); C14(Carbamidomethyl); R15(Deamidated)	1	1	Q01705	Q01705	Neurogenic locus notch homolog protein 1 OS=Mus musculus OX=10090 GN=Notch1 PE=1 SV=3	0	2	2	1	0	1	1	1	830.334	1659.66	1658.65	607.254	0.503612	0	0	171174	HCD (High Energy Collision Dissociation)	MS2	28.4861	100	8.09893	2476	2476	2472	FP041321_3.raw	0/0		2.01121	89.8643	89.8643	89.8643	0.00974519	0.000459106	0	0
FALSE	High	PMI-Byonic	PMI-Byonic (A2)	A	2	Unambiguous	NGGACVDGVNTYNCR	[K].nGGAcVDGVNTYNcR.[C]	N1(Deamidated); C5(Carbamidomethyl); C14(Carbamidomethyl)	1	1	Q01705	Q01705	Neurogenic locus notch homolog protein 1 OS=Mus musculus OX=10090 GN=Notch1 PE=1 SV=3	0	2	2	1	0	1	1	1	829.336	1657.67	1657.67	-2.55964	-0.00212151	0	0	237577	HCD (High Energy Collision Dissociation)	MS2	0	100	7.60544	2292	2292	2289	FP041321_3.raw	0/0		7.89832	440.201	440.201	440.201	1.26381e-08	1.9107e-09	0	0
FALSE	High	PMI-Byonic	PMI-Byonic (A2)	A	2	Unambiguous	NGGACVDGVNTYNCR	[K].nGGAcVdGVNTYNcR.[C]	N1(Deamidated); C5(Carbamidomethyl); D7(Oxidation); C14(Carbamidomethyl)	1	1	Q01705	Q01705	Neurogenic locus notch homolog protein 1 OS=Mus musculus OX=10090 GN=Notch1 PE=1 SV=3	0	3	3	1	0	1	1	1	558.893	1674.66	1673.66	597.731	0.333467	0	0	285315	HCD (High Energy Collision Dissociation)	MS2	40.6227	100	8.39805	2588	2588	2585	FP041321_3.raw	0/0		1.32226	171.473	171.473	52.2456	0.0476149	0.00138602	0	0
FALSE	High	PMI-Byonic	PMI-Byonic (A2)	A	2	Unambiguous	NGGACVDGVNTYNCR	[K].nGGAcVDGVNTYNcr.[C]	N1(Deamidated); C5(Carbamidomethyl); C14(Carbamidomethyl); R15(Deamidated)	1	1	Q01705	Q01705	Neurogenic locus notch homolog protein 1 OS=Mus musculus OX=10090 GN=Notch1 PE=1 SV=3	0	2	2	1	0	1	1	1	829.83	1658.65	1658.65	-0.207391	-0.000171995	0	0	299184	HCD (High Energy Collision Dissociation)	MS2	24.7892	100	8.877	2764	2764	2763	FP041321_3.raw	0/0		3.18289	236.457	236.457	236.457	0.000656311	2.55846e-05	0	0
FALSE	High	PMI-Byonic	PMI-Byonic (A2)	A	2	Unambiguous	NGGACVDGVNTYNCR	[K].nGGAcVDGVNTYNcR.[C]	N1(Deamidated); C5(Carbamidomethyl); C14(Carbamidomethyl)	1	1	Q01705	Q01705	Neurogenic locus notch homolog protein 1 OS=Mus musculus OX=10090 GN=Notch1 PE=1 SV=3	0	2	2	1	0	1	1	1	829.336	1657.66	1657.67	-3.36967	-0.0027929	0	0	180066	HCD (High Energy Collision Dissociation)	MS2	13.0385	100	8.24261	2530	2530	2528	FP041321_3.raw	0/0		7.95264	504.689	504.689	440.75	1.11521e-08	1.27365e-09	0	0
FALSE	High	PMI-Byonic	PMI-Byonic (A2)	A	2	Unambiguous	NGGACVDGVNTYNCR	[K].nGGAcVdGVNTYNcR.[C]	N1(Deamidated); C5(Carbamidomethyl); D7(Oxidation); C14(Carbamidomethyl)	1	1	Q01705	Q01705	Neurogenic locus notch homolog protein 1 OS=Mus musculus OX=10090 GN=Notch1 PE=1 SV=3	0	2	2	1	0	1	1	1	837.835	1674.66	1673.66	596.536	0.4992	0	0	273761	HCD (High Energy Collision Dissociation)	MS2	22.0107	100	7.75081	2345	2345	2341	FP041321_3.raw	0/0		4.15353	268.916	268.916	129.279	7.02209e-05	1.97895e-06	0	0
FALSE	High	PMI-Byonic	PMI-Byonic (A2)	A	2	Unambiguous	NGGACVDGVNTYNCR	[K].nGGAcVDGVNTYNcR.[C]	N1(Deamidated); C5(Carbamidomethyl); C14(Carbamidomethyl)	1	1	Q01705	Q01705	Neurogenic locus notch homolog protein 1 OS=Mus musculus OX=10090 GN=Notch1 PE=1 SV=3	0	3	3	1	0	1	1	1	553.226	1657.66	1657.67	-2.86231	-0.00158159	0	0	149256	HCD (High Energy Collision Dissociation)	MS2	0	100	8.27744	2544	2544	2540	FP041321_3.raw	0/0		3.17167	288.007	288.007	192.058	0.000673491	2.97114e-05	0	0
FALSE	High	PMI-Byonic	PMI-Byonic (A2)	A	2	Ambiguous	NGGACVDGVNTYNCR	[K].nGGAcVDGVNTYNcr.[C]	N1(Deamidated); C5(Carbamidomethyl); C14(Carbamidomethyl); R15(Deamidated)	1	1	Q01705	Q01705	Neurogenic locus notch homolog protein 1 OS=Mus musculus OX=10090 GN=Notch1 PE=1 SV=3	0	2	2	1	0	1	2	2	829.829	1658.65	1658.65	-1.9001	-0.0015758	0	0	519161	HCD (High Energy Collision Dissociation)	MS2	10.0783	100	8.57233	2654	2654	2651	FP041321_3.raw	0/0		7.64654	429.851	429.851	429.851	2.25664e-08	4.10598e-09	0	0
FALSE	High	PMI-Byonic	PMI-Byonic (A2)	A	2	Unambiguous	NGGACVDGVNTYNCR	[K].nGGAcVdGVNTYNcR.[C]	N1(Deamidated); C5(Carbamidomethyl); D7(Oxidation); C14(Carbamidomethyl)	1	1	Q01705	Q01705	Neurogenic locus notch homolog protein 1 OS=Mus musculus OX=10090 GN=Notch1 PE=1 SV=3	0	2	2	1	0	1	1	1	837.334	1673.66	1673.66	-2.2685	-0.00189835	0	0	943115	HCD (High Energy Collision Dissociation)	MS2	0	100	8.45178	2607	2607	2606	FP041321_3.raw	0/0		8.12866	531.348	531.348	145.147	7.43598e-09	7.3501e-10	0	0
FALSE	High	PMI-Byonic	PMI-Byonic (A2)	A	2	Unambiguous	NGGACVDGVNTYNCR	[K].nGGAcVdGVNTYNcR.[C]	N1(Deamidated); C5(Carbamidomethyl); D7(Oxidation); C14(Carbamidomethyl)	1	1	Q01705	Q01705	Neurogenic locus notch homolog protein 1 OS=Mus musculus OX=10090 GN=Notch1 PE=1 SV=3	0	2	2	1	0	1	1	1	837.333	1673.66	1673.66	-2.77905	-0.0023256	0	0	203913	HCD (High Energy Collision Dissociation)	MS2	0	100	8.34833	2568	2568	2565	FP041321_3.raw	0/0		7.64654	430.46	430.46	117.123	2.25664e-08	3.49739e-09	0	0
FALSE	High	PMI-Byonic	PMI-Byonic (A2)	A	2	Unambiguous	NGGACVDGVNTYNCR	[K].nGGAcVDGVNTYNcR.[C]	N1(Deamidated); C5(Carbamidomethyl); C14(Carbamidomethyl)	1	1	Q01705	Q01705	Neurogenic locus notch homolog protein 1 OS=Mus musculus OX=10090 GN=Notch1 PE=1 SV=3	0	2	2	1	0	1	1	1	829.336	1657.66	1657.67	-2.70691	-0.00224358	0	0	4.9129e+06	HCD (High Energy Collision Dissociation)	MS2	0.855183	41.7422	8.35391	2570	2570	2569	FP041321_3.raw	0/0		10.1813	628.2	628.2	559.914	6.58754e-11	1.59557e-11	0	0
FALSE	Medium	PMI-Byonic	PMI-Byonic (A2)	A	2	Unambiguous	NGGACVDGVNTYNCR	[K].NGGAcVdGVNTYNcR.[C]	C5(Carbamidomethyl); D7(Oxidation); C14(Carbamidomethyl)	1	1	Q01705	Q01705	Neurogenic locus notch homolog protein 1 OS=Mus musculus OX=10090 GN=Notch1 PE=1 SV=3	0	3	3	1	0	1	1	1	558.558	1673.66	1672.68	584.951	0.326145	0	0	185407	HCD (High Energy Collision Dissociation)	MS2	50.8815	100	8.36035	2573	2573	2569	FP041321_3.raw	0/0		0.261749	19.332	19.332	4.9	0.547332	0.024331	0.005	0.0204081
FALSE	High	PMI-Byonic	PMI-Byonic (A2)	A	2	Unambiguous	NGGACVDGVNTYNCR	[K].nGGAcVDGVNTYNcR.[C]	N1(Deamidated); C5(Carbamidomethyl); C14(Carbamidomethyl)	1	1	Q01705	Q01705	Neurogenic locus notch homolog protein 1 OS=Mus musculus OX=10090 GN=Notch1 PE=1 SV=3	0	3	3	1	0	1	1	1	553.226	1657.66	1657.67	-3.08322	-0.00170366	0	0	1.68306e+06	HCD (High Energy Collision Dissociation)	MS2	3.06502	100	8.38602	2583	2583	2582	FP041321_3.raw	0/0		7.27237	511.6	511.6	359.437	5.34105e-08	6.36284e-09	0	0
FALSE	High	PMI-Byonic	PMI-Byonic (A2)	A	2	Unambiguous	NGGACVDGVNTYNCR	[K].nGGAcVDGVNTYNcR.[C]	N1(Deamidated); C5(Carbamidomethyl); C14(Carbamidomethyl)	1	1	Q01705	Q01705	Neurogenic locus notch homolog protein 1 OS=Mus musculus OX=10090 GN=Notch1 PE=1 SV=3	0	2	2	1	0	1	1	1	829.334	1657.66	1657.67	-4.98975	-0.00413567	0	0	758756	HCD (High Energy Collision Dissociation)	MS2	0	100	8.46203	2611	2611	2610	FP041321_3.raw	0/0		8.49491	578.593	578.593	537.524	3.19954e-09	3.74307e-10	0	0
FALSE	High	PMI-Byonic	PMI-Byonic (A2)	A	2	Ambiguous	NGGACVDGVNTYNCR	[K].nGGAcVDGVNTYNcR.[C]	N1(Deamidated); C5(Carbamidomethyl); C14(Carbamidomethyl)	1	1	Q01705	Q01705	Neurogenic locus notch homolog protein 1 OS=Mus musculus OX=10090 GN=Notch1 PE=1 SV=3	0	2	2	1	0	1	1	1	829.829	1658.65	1657.67	591.713	0.490432	0	0	519161	HCD (High Energy Collision Dissociation)	MS2	10.0783	100	8.57233	2654	2654	2651	FP041321_3.raw	0/0		7.64654	403.224	403.224	84.5941	2.25664e-08	3.90748e-09	0	0
FALSE	High	PMI-Byonic	PMI-Byonic (A2)	A	2	Unambiguous	VASFYCECPHGR	[R].VASFYcEcPHGR.[T]	C6(Carbamidomethyl); C8(Carbamidomethyl)	1	1	Q01705	Q01705	Neurogenic locus notch homolog protein 1 OS=Mus musculus OX=10090 GN=Notch1 PE=1 SV=3	0	2	2	1	0	1	1	1	741.814	1482.62	1482.63	-3.36763	-0.00249647	0	0	643999	HCD (High Energy Collision Dissociation)	MS2	0	100	8.94484	2788	2788	2787	FP041321_3.raw	0/0		7.70118	480.921	480.921	480.921	1.98987e-08	3.06905e-09	0	0
FALSE	High	PMI-Byonic	PMI-Byonic (A2)	A	2	Unambiguous	VASFYCECPHGR	[R].VASFYcEcPHGR.[T]	C6(Carbamidomethyl); C8(Carbamidomethyl)	1	1	Q01705	Q01705	Neurogenic locus notch homolog protein 1 OS=Mus musculus OX=10090 GN=Notch1 PE=1 SV=3	0	3	3	1	0	1	1	1	494.879	1482.62	1482.63	-2.90328	-0.00143483	0	0	12038086	HCD (High Energy Collision Dissociation)	MS2	0.34561	14.1821	8.86458	2760	2760	2759	FP041321_3.raw	0/0		10.1813	600.316	600.316	600.316	6.58754e-11	1.71166e-11	0	0
FALSE	High	PMI-Byonic	PMI-Byonic (A2)	A	2	Unambiguous	VASFYCECPHGR	[R].VASFYcEcPHGR.[T]	C6(Carbamidomethyl); C8(Carbamidomethyl)	1	1	Q01705	Q01705	Neurogenic locus notch homolog protein 1 OS=Mus musculus OX=10090 GN=Notch1 PE=1 SV=3	0	2	2	1	0	1	1	1	741.816	1482.62	1482.63	-0.815279	-0.000604377	0	0	587613	HCD (High Energy Collision Dissociation)	MS2	10.4249	100	8.83604	2750	2750	2749	FP041321_3.raw	0/0		7.26655	537.243	537.243	537.243	5.41318e-08	6.83116e-09	0	0
FALSE	High	PMI-Byonic	PMI-Byonic (A2)	A	2	Unambiguous	VASFYCECPHGR	[R].VASFYcEcPHGR.[T]	C6(Carbamidomethyl); C8(Carbamidomethyl)	1	1	Q01705	Q01705	Neurogenic locus notch homolog protein 1 OS=Mus musculus OX=10090 GN=Notch1 PE=1 SV=3	0	2	2	1	0	1	1	1	741.815	1482.62	1482.63	-2.05029	-0.0015199	0	0	279883	HCD (High Energy Collision Dissociation)	MS2	0	100	8.62004	2673	2673	2672	FP041321_3.raw	0/0		7.70118	496.375	496.375	496.375	1.98987e-08	2.87781e-09	0	0
FALSE	High	PMI-Byonic	PMI-Byonic (A2)	A	2	Unambiguous	VASFYCECPHGR	[R].VASFYcEcPHGR.[T]	C6(Carbamidomethyl); C8(Carbamidomethyl)	1	1	Q01705	Q01705	Neurogenic locus notch homolog protein 1 OS=Mus musculus OX=10090 GN=Notch1 PE=1 SV=3	0	3	3	1	0	1	1	1	494.879	1482.62	1482.63	-2.59453	-0.00128224	0	0	14125376	HCD (High Energy Collision Dissociation)	MS2	0	10.5097	8.75091	2720	2720	2719	FP041321_3.raw	0/0		9.18128	577.726	577.726	577.726	6.58755e-10	1.35207e-10	0	0
FALSE	High	PMI-Byonic	PMI-Byonic (A2)	A	2	Unambiguous	VASFYCECPHGR	[R].VASFYcEcPHGR.[T]	C6(Carbamidomethyl); C8(Carbamidomethyl)	1	1	Q01705	Q01705	Neurogenic locus notch homolog protein 1 OS=Mus musculus OX=10090 GN=Notch1 PE=1 SV=3	0	3	3	1	0	1	1	1	494.879	1482.62	1482.63	-2.47103	-0.0012212	0	0	9855753	HCD (High Energy Collision Dissociation)	MS2	0	17.5867	8.64194	2682	2682	2681	FP041321_3.raw	0/0		9.18128	592.927	592.927	592.927	6.58755e-10	1.26181e-10	0	0
[truncated: 57 more rows]
[truncated: 7 more columns]
