# Supplementary material for: Modulation of the NOTCH1 Pathway by LUNATIC FRINGE Is Dominant over That of MANIC or RADICAL FRINGE
Source: Molecules. 2021 Sep 30;26(19):5942. doi: 10.3390/molecules26195942 (PMC8512825; doi:10.3390/molecules26195942)
Supplement: Supplementary file 1 [file molecules-26-05942-s001.zip › Supplement/Table S40.xlsx]

## Sheet: Table S40
	Trypsin digestion of mN1 EGF1-18 + LFNG + MFNG expressed in U2OS analyzed for Figure 7, S3 and S6.
	Tab			Biological replicate number						The peptides used to generate the EICs are highlighted in red and bold
	FP072920_4			1
	FP092520_11			2
	FP100920_9			3
	FP031821_9			4

## Sheet: FP072920_4
Checked	Confidence	Identifying Node Type	Identifying Node	Search ID	Identifying Node No	PSM Ambiguity	Sequence	Annotated Sequence	Modifications	# Protein Groups	# Proteins	Master Protein Accessions	Protein Accessions	Protein Descriptions	# Missed Cleavages	Charge	Original Precursor Charge	DeltaScore	DeltaCn	Rank	Search Engine Rank	Concatenated Rank	m/z [Da]	MH+ [Da]	Theo. MH+ [Da]	DeltaM [ppm]	Deltam/z [Da]	Matched Ions	Total Ions	Intensity	Activation Type	MS Order	Isolation Interference [%]	Ion Inject Time [ms]	RT [min]	First Scan	Last Scan	Master Scan(s)	Spectrum File	Ions Matched	Annotation	|Log Prob|	Byonic Score	Delta Byonic Score	Delta Mod Score	PEP 2D	q-Value 2D	FDR 2D	Peptide Group FDR 2D
FALSE	High	PMI-Byonic	PMI-Byonic (A2)	A	2	Unambiguous	CSQPSGTCLNGGR	[R].cSQPSGTcLNGGR.[C]	C1(Carbamidomethyl); C8(Carbamidomethyl)	1	1	Q01705	Q01705	Neurogenic locus notch homolog protein 1 OS=Mus musculus OX=10090 GN=Notch1 PE=1 SV=3	0	2	2	1	0	1	1	1	697.3	1393.59	1393.59	-1.17877	-0.000821362	0	0	65029.6	HCD (High Energy Collision Dissociation)	MS2	0	100	7.52827	2259	2259	2251	FP072920_4.raw	0/0		1.04782	91.0602	91.0602	91.0602	0.0895729	0.00234186	0	0
FALSE	High	PMI-Byonic	PMI-Byonic (A2)	A	2	Unambiguous	CSQPSGTCLNGGR	[R].cSQPSGTcLNGGR.[C]	C1(Carbamidomethyl); C8(Carbamidomethyl)	1	1	Q01705	Q01705	Neurogenic locus notch homolog protein 1 OS=Mus musculus OX=10090 GN=Notch1 PE=1 SV=3	0	2	2	1	0	1	1	1	697.791	1394.58	1393.59	703.864	0.490451	0	0	260613	HCD (High Energy Collision Dissociation)	MS2	30.1403	100	7.79925	2373	2373	2370	FP072920_4.raw	0/0		6.32526	388.178	388.178	388.178	4.72872e-07	5.94643e-08	0	0
FALSE	High	PMI-Byonic	PMI-Byonic (A2)	A	2	Unambiguous	CSQPSGTCLNGGR	[R].cSQPSGTcLNGGR.[C]	C1(Carbamidomethyl); C8(Carbamidomethyl)	1	1	Q01705	Q01705	Neurogenic locus notch homolog protein 1 OS=Mus musculus OX=10090 GN=Notch1 PE=1 SV=3	0	2	2	1	0	1	1	1	697.299	1393.59	1393.59	-2.84305	-0.00198103	0	0	404903	HCD (High Energy Collision Dissociation)	MS2	0	100	7.66622	2317	2317	2313	FP072920_4.raw	0/0		7.02407	534.934	534.934	534.934	9.46091e-08	1.00923e-08	0	0
FALSE	High	PMI-Byonic	PMI-Byonic (A2)	A	2	Unambiguous	CQDSNPCLSTPCK	[R].cQDSNPcLsTPcK.[N]	C1(Carbamidomethyl); C7(Carbamidomethyl); S9(Hex(1)Pent(1)); C12(Carbamidomethyl)	1	1	Q01705	Q01705	Neurogenic locus notch homolog protein 1 OS=Mus musculus OX=10090 GN=Notch1 PE=1 SV=3	0	3	3	1	0	1	1	1	621.247	1861.73	1860.73	535.642	0.332228	0	0	112211	HCD (High Energy Collision Dissociation)	MS2	45.7203	100	8.2556	2565	2565	2560	FP072920_4.raw	0/0		2.31311	159.269	159.269	0	0.00486278	0.000165409	0	0
FALSE	High	PMI-Byonic	PMI-Byonic (A2)	A	2	Unambiguous	CQDSNPCLSTPCK	[R].cQDSNPcLsTPcK.[N]	C1(Carbamidomethyl); C7(Carbamidomethyl); S9(Hex(1)Pent(1)); C12(Carbamidomethyl)	1	1	Q01705	Q01705	Neurogenic locus notch homolog protein 1 OS=Mus musculus OX=10090 GN=Notch1 PE=1 SV=3	0	2	2	1	0	1	1	1	930.866	1860.73	1860.73	-2.33173	-0.00216936	0	0	579789	HCD (High Energy Collision Dissociation)	MS2	3.27157	100	8.37634	2616	2616	2614	FP072920_4.raw	0/0		9.8989	670.493	670.493	0	1.26213e-10	1.78154e-11	0	0
FALSE	High	PMI-Byonic	PMI-Byonic (A2)	A	2	Unambiguous	CQDSNPCLSTPCK	[R].cQDSNPcLsTPcK.[N]	C1(Carbamidomethyl); C7(Carbamidomethyl); S9(Hex(1)Pent(1)); C12(Carbamidomethyl)	1	1	Q01705	Q01705	Neurogenic locus notch homolog protein 1 OS=Mus musculus OX=10090 GN=Notch1 PE=1 SV=3	0	3	3	1	0	1	1	1	620.913	1860.73	1860.73	-2.43736	-0.00151176	0	0	375777	HCD (High Energy Collision Dissociation)	MS2	0	100	8.37996	2618	2618	2614	FP072920_4.raw	0/0		5.30131	425.8	425.8	0	4.99673e-06	5.37459e-07	0	0
FALSE	High	PMI-Byonic	PMI-Byonic (A2)	A	2	Unambiguous	CQDSNPCLSTPCK	[R].cQDSNPcLsTPcK.[N]	C1(Carbamidomethyl); C7(Carbamidomethyl); S9(Hex(1)); C12(Carbamidomethyl)	1	1	Q01705	Q01705	Neurogenic locus notch homolog protein 1 OS=Mus musculus OX=10090 GN=Notch1 PE=1 SV=3	0	2	2	1	0	1	1	1	864.845	1728.68	1728.69	-2.28516	-0.00197517	0	0	230589	HCD (High Energy Collision Dissociation)	MS2	14.7325	100	8.41208	2632	2632	2625	FP072920_4.raw	0/0		6.52935	410.359	410.359	0	2.95561e-07	4.03683e-08	0	0
FALSE	High	PMI-Byonic	PMI-Byonic (A2)	A	2	Unambiguous	CQDSNPCLSTPCK	[R].cQDSNPcLsTPcK.[N]	C1(Carbamidomethyl); C7(Carbamidomethyl); S9(Hex(1)); C12(Carbamidomethyl)	1	1	Q01705	Q01705	Neurogenic locus notch homolog protein 1 OS=Mus musculus OX=10090 GN=Notch1 PE=1 SV=3	0	3	3	1	0	1	1	1	576.898	1728.68	1728.69	-3.91707	-0.00225713	0	0	117190	HCD (High Energy Collision Dissociation)	MS2	15.0694	100	8.42741	2638	2638	2636	FP072920_4.raw	0/0		4.01831	365.491	365.491	0	9.58706e-05	5.3687e-06	0	0
FALSE	High	PMI-Byonic	PMI-Byonic (A2)	A	2	Unambiguous	CQDSNPCLSTPCK	[R].cQDSNPcLsTPcK.[N]	C1(Carbamidomethyl); C7(Carbamidomethyl); S9(Hex(1)Pent(1)R0); C12(Carbamidomethyl)	1	1	Q01705	Q01705	Neurogenic locus notch homolog protein 1 OS=Mus musculus OX=10090 GN=Notch1 PE=1 SV=3	0	2	2	1	0	1	1	1	930.863	1860.72	1860.73	-5.61206	-0.00522127	0	0	102661	HCD (High Energy Collision Dissociation)	MS2	0	100	8.25126	2563	2563	2560	FP072920_4.raw	0/0		5.40885	392.225	392.225	0	3.90075e-06	4.51728e-07	0	0
FALSE	High	PMI-Byonic	PMI-Byonic (A2)	A	2	Unambiguous	CQDSNPCLSTPCK	[R].cQDSNPcLsTPcK.[N]	C1(Carbamidomethyl); C7(Carbamidomethyl); S9(Hex(1)Pent(1)); C12(Carbamidomethyl)	1	1	Q01705	Q01705	Neurogenic locus notch homolog protein 1 OS=Mus musculus OX=10090 GN=Notch1 PE=1 SV=3	0	3	3	1	0	1	1	1	620.913	1860.72	1860.73	-2.83098	-0.0017559	0	0	1.70959e+06	HCD (High Energy Collision Dissociation)	MS2	0	100	8.50237	2670	2670	2668	FP072920_4.raw	0/0		8.23511	620.805	620.805	0	5.81957e-09	9.5301e-10	0	0
FALSE	High	PMI-Byonic	PMI-Byonic (A2)	A	2	Unambiguous	CQDSNPCLSTPCK	[R].cQDsNPcLSTPcK.[N]	C1(Carbamidomethyl); S4(Hex(1)Pent(2)R0); C7(Carbamidomethyl); C12(Carbamidomethyl)	1	1	Q01705	Q01705	Neurogenic locus notch homolog protein 1 OS=Mus musculus OX=10090 GN=Notch1 PE=1 SV=3	0	2	2	1	0	1	1	1	996.886	1992.76	1992.77	-3.5363	-0.00352352	0	0	245801	HCD (High Energy Collision Dissociation)	MS2	10.4094	100	8.5131	2675	2675	2668	FP072920_4.raw	0/0		5.28396	451.412	451.412	3.72	5.20045e-06	5.83628e-07	0	0
FALSE	High	PMI-Byonic	PMI-Byonic (A2)	A	2	Unambiguous	CQDSNPCLSTPCK	[R].cQDSNPcLsTPcK.[N]	C1(Carbamidomethyl); C7(Carbamidomethyl); S9(Hex(1)Pent(2)); C12(Carbamidomethyl)	1	1	Q01705	Q01705	Neurogenic locus notch homolog protein 1 OS=Mus musculus OX=10090 GN=Notch1 PE=1 SV=3	0	3	3	1	0	1	1	1	664.926	1992.76	1992.77	-4.36996	-0.00290278	0	0	104316	HCD (High Energy Collision Dissociation)	MS2	22.8748	100	8.51742	2677	2677	2668	FP072920_4.raw	0/0		4.07922	334.459	334.459	0	8.33253e-05	4.58173e-06	0	0
FALSE	High	PMI-Byonic	PMI-Byonic (A2)	A	2	Unambiguous	CQDSNPCLSTPCK	[R].cQDSNPcLsTPcK.[N]	C1(Carbamidomethyl); C7(Carbamidomethyl); S9(Hex(1)Pent(1)); C12(Carbamidomethyl)	1	1	Q01705	Q01705	Neurogenic locus notch homolog protein 1 OS=Mus musculus OX=10090 GN=Notch1 PE=1 SV=3	0	2	2	1	0	1	1	1	930.865	1860.72	1860.73	-3.31578	-0.00308488	0	0	310599	HCD (High Energy Collision Dissociation)	MS2	0	100	8.62922	2724	2724	2722	FP072920_4.raw	0/0		6.18689	494	494	1.13687e-13	6.50294e-07	7.80894e-08	0	0
FALSE	High	PMI-Byonic	PMI-Byonic (A2)	A	2	Unambiguous	CQDSNPCLSTPCK	[R].cQDSNPcLsTPcK.[N]	C1(Carbamidomethyl); C7(Carbamidomethyl); S9(Hex(1)Pent(1)); C12(Carbamidomethyl)	1	1	Q01705	Q01705	Neurogenic locus notch homolog protein 1 OS=Mus musculus OX=10090 GN=Notch1 PE=1 SV=3	0	3	3	1	0	1	1	1	620.914	1860.73	1860.73	-1.2565	-0.000779334	0	0	174818	HCD (High Energy Collision Dissociation)	MS2	30.6289	100	8.69543	2753	2753	2744	FP072920_4.raw	0/0		0.755346	88.7163	88.7163	0	0.175652	0.00420761	0	0
FALSE	High	PMI-Byonic	PMI-Byonic (A2)	A	2	Unambiguous	CQDSNPCLSTPCK	[R].cQDSNPcLsTPcK.[N]	C1(Carbamidomethyl); C7(Carbamidomethyl); S9(Hex(1)Pent(1)); C12(Carbamidomethyl)	1	1	Q01705	Q01705	Neurogenic locus notch homolog protein 1 OS=Mus musculus OX=10090 GN=Notch1 PE=1 SV=3	0	2	2	1	0	1	1	1	930.866	1860.72	1860.73	-2.85656	-0.00265764	0	0	3.05375e+06	HCD (High Energy Collision Dissociation)	MS2	0.814263	77.6776	8.50021	2669	2669	2668	FP072920_4.raw	0/0		13.8996	866.069	866.069	0	1.25998e-14	1.79994e-15	0	0
FALSE	High	PMI-Byonic	PMI-Byonic (A2)	A	2	Unambiguous	NGGTCDLLTLTEYK	[R].NGGTcDLLTLTEYK.[C]	C5(Carbamidomethyl)	1	1	Q01705	Q01705	Neurogenic locus notch homolog protein 1 OS=Mus musculus OX=10090 GN=Notch1 PE=1 SV=3	0	2	2	1	0	1	1	1	793.373	1585.74	1584.76	619.748	0.491075	0	0	735462	HCD (High Energy Collision Dissociation)	MS2	14.2499	100	15.9329	5954	5954	5951	FP072920_4.raw	0/0		5.61295	439.625	439.625	439.625	2.4381e-06	3.02547e-07	0	0
FALSE	High	PMI-Byonic	PMI-Byonic (A2)	A	2	Unambiguous	NGGTCDLLTLTEYK	[R].NGGTcDLLTLtEYK.[C]	C5(Carbamidomethyl); T11(Fuc(1))	1	1	Q01705	Q01705	Neurogenic locus notch homolog protein 1 OS=Mus musculus OX=10090 GN=Notch1 PE=1 SV=3	0	2	2	1	0	1	1	1	865.911	1730.81	1730.82	-0.818931	-0.000708709	0	0	551867	HCD (High Energy Collision Dissociation)	MS2	24.7557	100	14.092	5156	5156	5148	FP072920_4.raw	0/0		9.57072	698.225	698.225	15.3225	2.68707e-10	7.41747e-11	0	0
FALSE	High	PMI-Byonic	PMI-Byonic (A2)	A	2	Unambiguous	NGGTCDLLTLTEYK	[R].NGGtcDLLTLTEYK.[C]	T4(Fuc(1)); C5(Carbamidomethyl)	1	1	Q01705	Q01705	Neurogenic locus notch homolog protein 1 OS=Mus musculus OX=10090 GN=Notch1 PE=1 SV=3	0	2	2	1	0	1	1	1	866.404	1731.8	1730.82	568.903	0.492333	0	0	59343.5	HCD (High Energy Collision Dissociation)	MS2	16.3098	100	17.1426	6466	6466	6464	FP072920_4.raw	0/0		2.03543	176.194	176.194	6.4	0.00921658	0.000298937	0	0
FALSE	High	PMI-Byonic	PMI-Byonic (A2)	A	2	Unambiguous	NGGTCDLLTLTEYK	[R].NGGtcDLLTLTEYK.[C]	T4(HexNAc(1)); C5(Carbamidomethyl)	1	1	Q01705	Q01705	Neurogenic locus notch homolog protein 1 OS=Mus musculus OX=10090 GN=Notch1 PE=1 SV=3	0	2	2	1	0	1	1	1	894.421	1787.83	1787.84	-1.39577	-0.00124771	0	0	733260	HCD (High Energy Collision Dissociation)	MS2	0	100	14.6058	5386	5386	5379	FP072920_4.raw	0/0		4.26189	304.06	304.06	6.4	5.47155e-05	3.891e-06	0	0
FALSE	High	PMI-Byonic	PMI-Byonic (A2)	A	2	Unambiguous	NGGTCDLLTLTEYK	[R].NGGTcDLLtLTEYK.[C]	C5(Carbamidomethyl); T9(Fuc(1))	1	1	Q01705	Q01705	Neurogenic locus notch homolog protein 1 OS=Mus musculus OX=10090 GN=Notch1 PE=1 SV=3	0	3	3	1	0	1	1	1	577.609	1730.81	1730.82	-1.2146	-0.00070075	0	0	2633052	HCD (High Energy Collision Dissociation)	MS2	19.6187	65.3854	14.2439	5226	5226	5225	FP072920_4.raw	0/0		6.90693	586.881	586.881	0	1.23898e-07	1.49714e-08	0	0
FALSE	High	PMI-Byonic	PMI-Byonic (A2)	A	2	Unambiguous	NGGTCDLLTLTEYK	[R].NGGtcDLLTLTEYK.[C]	T4(HexNAc(1)); C5(Carbamidomethyl)	1	1	Q01705	Q01705	Neurogenic locus notch homolog protein 1 OS=Mus musculus OX=10090 GN=Notch1 PE=1 SV=3	0	2	2	1	0	1	1	1	894.421	1787.83	1787.84	-1.53233	-0.00136978	0	0	338584	HCD (High Energy Collision Dissociation)	MS2	0	100	14.4851	5333	5333	5324	FP072920_4.raw	0/0		4.26189	316.236	316.236	6.4	5.47155e-05	3.44122e-06	0	0
FALSE	Medium	PMI-Byonic	PMI-Byonic (A2)	A	2	Unambiguous	NGGTCDLLTLTEYK	[R].NGGtcDLLTLTEYK.[C]	T4(HexNAc(1)); C5(Carbamidomethyl)	1	1	Q01705	Q01705	Neurogenic locus notch homolog protein 1 OS=Mus musculus OX=10090 GN=Notch1 PE=1 SV=3	0	3	3	1	0	1	1	1	596.616	1787.83	1787.84	-1.60813	-0.000958356	0	0	253711	HCD (High Energy Collision Dissociation)	MS2	6.08574	100	14.5341	5354	5354	5346	FP072920_4.raw	0/0		0.327318	123.244	123.244	6.4	0.470632	0.0149476	0	0
FALSE	Medium	PMI-Byonic	PMI-Byonic (A2)	A	2	Unambiguous	NGGTCDLLTLTEYK	[R].NGGTcDLLTLtEYK.[C]	C5(Carbamidomethyl); T11(HexNAc(1))	1	1	Q01705	Q01705	Neurogenic locus notch homolog protein 1 OS=Mus musculus OX=10090 GN=Notch1 PE=1 SV=3	0	2	2	1	0	1	1	1	894.419	1787.83	1787.84	-3.58067	-0.00320083	0	0	566253	HCD (High Energy Collision Dissociation)	MS2	0	100	14.1103	5165	5165	5159	FP072920_4.raw	0/0		0.287179	14.6774	14.6774	8.18122	0.516203	0.0183575	0	0
FALSE	High	PMI-Byonic	PMI-Byonic (A2)	A	2	Unambiguous	NGGTCDLLTLTEYK	[R].NGGTcDLLtLTEYK.[C]	C5(Carbamidomethyl); T9(Fuc(1))	1	1	Q01705	Q01705	Neurogenic locus notch homolog protein 1 OS=Mus musculus OX=10090 GN=Notch1 PE=1 SV=3	0	2	2	1	0	1	1	1	865.909	1730.81	1730.82	-3.00529	-0.0026008	0	0	549714	HCD (High Energy Collision Dissociation)	MS2	0	100	14.6101	5388	5388	5379	FP072920_4.raw	0/0		7.8989	570.757	570.757	0	1.26213e-08	1.97877e-09	0	0
FALSE	High	PMI-Byonic	PMI-Byonic (A2)	A	2	Unambiguous	NGGTCDLLTLTEYK	[R].NGGTcDLLtLTEYK.[C]	C5(Carbamidomethyl); T9(Fuc(1))	1	1	Q01705	Q01705	Neurogenic locus notch homolog protein 1 OS=Mus musculus OX=10090 GN=Notch1 PE=1 SV=3	0	2	2	1	0	1	1	1	865.911	1730.81	1730.82	-0.325237	-0.000281463	0	0	266517	HCD (High Energy Collision Dissociation)	MS2	13.3365	100	14.7573	5453	5453	5445	FP072920_4.raw	0/0		5.98274	545.645	545.645	0	1.04054e-06	1.26783e-07	0	0
FALSE	High	PMI-Byonic	PMI-Byonic (A2)	A	2	Unambiguous	NGGTCDLLTLTEYK	[R].NGGTcDLLTLtEYK.[C]	C5(Carbamidomethyl); T11(Fuc(1))	1	1	Q01705	Q01705	Neurogenic locus notch homolog protein 1 OS=Mus musculus OX=10090 GN=Notch1 PE=1 SV=3	0	2	2	1	0	1	1	1	865.91	1730.81	1730.82	-1.03051	-0.000891814	0	0	1.26588e+06	HCD (High Energy Collision Dissociation)	MS2	1.93108	100	14.4764	5329	5329	5324	FP072920_4.raw	0/0		8.57072	625.33	625.33	7.18868	2.68707e-09	6.8484e-10	0	0
FALSE	High	PMI-Byonic	PMI-Byonic (A2)	A	2	Unambiguous	NGGTCDLLTLTEYK	[R].NGGTcDLLTLtEYK.[C]	C5(Carbamidomethyl); T11(Fuc(1))	1	1	Q01705	Q01705	Neurogenic locus notch homolog protein 1 OS=Mus musculus OX=10090 GN=Notch1 PE=1 SV=3	0	2	2	1	0	1	1	1	865.91	1730.81	1730.82	-1.17157	-0.00101388	0	0	33174288	HCD (High Energy Collision Dissociation)	MS2	1.11347	5.45531	14.2215	5215	5215	5214	FP072920_4.raw	0/0		9.57072	664.973	664.973	8.16152	2.68707e-10	8.3017e-11	0	0
FALSE	High	PMI-Byonic	PMI-Byonic (A2)	A	2	Unambiguous	NGGTCDLLTLTEYK	[R].NGGTcDLLtLTEYK.[C]	C5(Carbamidomethyl); T9(Fuc(1))	1	1	Q01705	Q01705	Neurogenic locus notch homolog protein 1 OS=Mus musculus OX=10090 GN=Notch1 PE=1 SV=3	0	2	2	1	0	1	1	1	866.405	1731.8	1730.82	570.878	0.494042	0	0	169901	HCD (High Energy Collision Dissociation)	MS2	17.8779	100	15.144	5620	5620	5610	FP072920_4.raw	0/0		5.58492	457.217	457.217	0	2.60067e-06	3.26995e-07	0	0
FALSE	High	PMI-Byonic	PMI-Byonic (A2)	A	2	Unambiguous	NGGTCDLLTLTEYK	[R].NGGtcDLLTLTEYK.[C]	T4(Fuc(1)); C5(Carbamidomethyl)	1	1	Q01705	Q01705	Neurogenic locus notch homolog protein 1 OS=Mus musculus OX=10090 GN=Notch1 PE=1 SV=3	0	2	2	1	0	1	1	1	866.404	1731.8	1730.82	569.538	0.492883	0	0	270591	HCD (High Energy Collision Dissociation)	MS2	7.7904	100	15.5281	5783	5783	5775	FP072920_4.raw	0/0		5.28396	451.485	451.485	6.4	5.20045e-06	6.28891e-07	0	0
FALSE	High	PMI-Byonic	PMI-Byonic (A2)	A	2	Unambiguous	NGGTCDLLTLTEYK	[R].NGGTcDLLTLtEYK.[C]	C5(Carbamidomethyl); T11(HexNAc(1)Fuc(1))	1	1	Q01705	Q01705	Neurogenic locus notch homolog protein 1 OS=Mus musculus OX=10090 GN=Notch1 PE=1 SV=3	0	2	2	1	0	1	1	1	967.448	1933.89	1933.89	-2.82985	-0.00273632	0	0	376583	HCD (High Energy Collision Dissociation)	MS2	0	100	14.1436	5180	5180	5170	FP072920_4.raw	0/0		9.33464	654.024	654.024	8.13295	4.62763e-10	1.4576e-10	0	0
FALSE	High	PMI-Byonic	PMI-Byonic (A2)	A	2	Unambiguous	NGGTCDLLTLTEYK	[R].NGGtcDLLTLTEYK.[C]	T4(Fuc(1)); C5(Carbamidomethyl)	1	1	Q01705	Q01705	Neurogenic locus notch homolog protein 1 OS=Mus musculus OX=10090 GN=Notch1 PE=1 SV=3	0	2	2	1	0	1	1	1	866.404	1731.8	1730.82	569.75	0.493066	0	0	162974	HCD (High Energy Collision Dissociation)	MS2	18.5466	100	15.6558	5837	5837	5830	FP072920_4.raw	0/0		4.94532	359.489	359.489	6.4	1.13416e-05	8.80147e-07	0	0
FALSE	High	PMI-Byonic	PMI-Byonic (A2)	A	2	Unambiguous	NGGTCDLLTLTEYK	[R].NGGTcDLLtLTEYK.[C]	C5(Carbamidomethyl); T9(Fuc(1))	1	1	Q01705	Q01705	Neurogenic locus notch homolog protein 1 OS=Mus musculus OX=10090 GN=Notch1 PE=1 SV=3	0	3	3	1	0	1	1	1	577.609	1730.81	1730.82	-1.74356	-0.00100593	0	0	1.41145e+06	HCD (High Energy Collision Dissociation)	MS2	40.0808	100	14.1285	5173	5173	5170	FP072920_4.raw	0/0		6.03211	545.511	545.511	0	9.28739e-07	1.1564e-07	0	0
FALSE	High	PMI-Byonic	PMI-Byonic (A2)	A	2	Unambiguous	NGGTCDLLTLTEYK	[R].NGGtcDLLTLTEYK.[C]	T4(Fuc(1)); C5(Carbamidomethyl)	1	1	Q01705	Q01705	Neurogenic locus notch homolog protein 1 OS=Mus musculus OX=10090 GN=Notch1 PE=1 SV=3	0	2	2	1	0	1	1	1	866.404	1731.8	1730.82	569.115	0.492516	0	0	87524.9	HCD (High Energy Collision Dissociation)	MS2	14.5399	100	15.7927	5895	5895	5885	FP072920_4.raw	0/0		3.82663	328.779	328.779	6.4	0.000149062	7.5159e-06	0	0
FALSE	High	PMI-Byonic	PMI-Byonic (A2)	A	2	Unambiguous	NGGTCDLLTLTEYK	[R].NGGtcDLLTLTEYK.[C]	T4(Fuc(1)); C5(Carbamidomethyl)	1	1	Q01705	Q01705	Neurogenic locus notch homolog protein 1 OS=Mus musculus OX=10090 GN=Notch1 PE=1 SV=3	0	2	2	1	0	1	1	1	865.907	1730.81	1730.82	-5.40323	-0.00467599	0	0	120855	HCD (High Energy Collision Dissociation)	MS2	36.062	100	14.9853	5552	5552	5544	FP072920_4.raw	0/0		4.32993	361.476	361.476	6.4	4.67813e-05	2.5203e-06	0	0
FALSE	High	PMI-Byonic	PMI-Byonic (A2)	A	2	Unambiguous	NGGTCDLLTLTEYK	[R].NGGTcDLLtLTEYK.[C]	C5(Carbamidomethyl); T9(Fuc(1))	1	1	Q01705	Q01705	Neurogenic locus notch homolog protein 1 OS=Mus musculus OX=10090 GN=Notch1 PE=1 SV=3	0	2	2	1	0	1	1	1	865.911	1730.81	1730.82	-0.818931	-0.000708709	0	0	3.24946e+06	HCD (High Energy Collision Dissociation)	MS2	2.61489	40.7234	14.3458	5271	5271	5269	FP072920_4.raw	0/0		7.57072	599.344	599.344	0	2.68707e-08	2.88784e-09	0	0
FALSE	High	PMI-Byonic	PMI-Byonic (A2)	A	2	Unambiguous	CRCPPGWSGK	[K].cRcPPGWSGK.[S]	C1(Carbamidomethyl); C3(Carbamidomethyl)	1	1	Q01705	Q01705	Neurogenic locus notch homolog protein 1 OS=Mus musculus OX=10090 GN=Notch1 PE=1 SV=3	1	3	3	1	0	1	1	1	402.183	1204.53	1204.54	-1.34368	-0.000539502	0	0	65414	HCD (High Energy Collision Dissociation)	MS2	52.2679	100	7.36601	2191	2191	2185	FP072920_4.raw	0/0		1.68226	235.244	235.244	235.244	0.0207843	0.000452962	0	0
FALSE	Medium	PMI-Byonic	PMI-Byonic (A2)	A	2	Unambiguous	CRCPPGWSGK	[K].cRcPPGWSGK.[S]	C1(Carbamidomethyl); C3(Carbamidomethyl)	1	1	Q01705	Q01705	Neurogenic locus notch homolog protein 1 OS=Mus musculus OX=10090 GN=Notch1 PE=1 SV=3	1	3	3	1	0	1	1	1	402.227	1204.67	1204.54	108.866	0.043711	0	0	25280.3	HCD (High Energy Collision Dissociation)	MS2	60.1171	100	7.70658	2334	2334	2327	FP072920_4.raw	0/0		0.414416	160.449	160.449	160.449	0.38511	0.011805	0	0
FALSE	High	PMI-Byonic	PMI-Byonic (A2)	A	2	Unambiguous	CRCPPGWSGK	[K].cRcPPGWSGK.[S]	C1(Carbamidomethyl); C3(Carbamidomethyl)	1	1	Q01705	Q01705	Neurogenic locus notch homolog protein 1 OS=Mus musculus OX=10090 GN=Notch1 PE=1 SV=3	1	3	3	1	0	1	1	1	402.182	1204.53	1204.54	-2.7118	-0.00108882	0	0	69737	HCD (High Energy Collision Dissociation)	MS2	15.4095	100	7.58403	2282	2282	2280	FP072920_4.raw	0/0		3.08424	271.991	271.991	271.991	0.000823679	2.97618e-05	0	0
FALSE	High	PMI-Byonic	PMI-Byonic (A2)	A	2	Unambiguous	CRCPPGWSGK	[K].cRcPPGWSGK.[S]	C1(Carbamidomethyl); C3(Carbamidomethyl)	1	1	Q01705	Q01705	Neurogenic locus notch homolog protein 1 OS=Mus musculus OX=10090 GN=Notch1 PE=1 SV=3	1	3	3	1	0	1	1	1	402.182	1204.53	1204.54	-3.24384	-0.00130244	0	0	157108	HCD (High Energy Collision Dissociation)	MS2	8.53262	100	7.47364	2236	2236	2235	FP072920_4.raw	0/0		3.3436	335.245	335.245	335.245	0.000453318	1.85166e-05	0	0
FALSE	Medium	PMI-Byonic	PMI-Byonic (A2)	A	2	Unambiguous	CRCPPGWSGK	[K].cRcPPGWSGK.[S]	C1(Carbamidomethyl); C3(Carbamidomethyl)	1	1	Q01705	Q01705	Neurogenic locus notch homolog protein 1 OS=Mus musculus OX=10090 GN=Notch1 PE=1 SV=3	1	3	3	1	0	1	1	1	402.211	1204.62	1204.54	69.9506	0.028086	0	0	86205	HCD (High Energy Collision Dissociation)	MS2	49.0711	100	7.73012	2344	2344	2338	FP072920_4.raw	0/0		0.0322246	82.7899	82.7899	82.7899	0.928486	0.0317965	0	0
FALSE	High	PMI-Byonic	PMI-Byonic (A2)	A	2	Unambiguous	SCQQADPCASNPCANGGQCLPFESSYICR	[K].ScQQADPcAsNPcANGGQcLPFESSYIcR.[C]	C2(Carbamidomethyl); C8(Carbamidomethyl); S10(Hex(1)Pent(1)); C13(Carbamidomethyl); C19(Carbamidomethyl); C28(Carbamidomethyl)	1	1	Q01705	Q01705	Neurogenic locus notch homolog protein 1 OS=Mus musculus OX=10090 GN=Notch1 PE=1 SV=3	0	4	4	1	0	1	1	1	907.865	3628.44	3628.44	-0.3584	-0.000325108	0	0	175010	HCD (High Energy Collision Dissociation)	MS2	28.772	100	13.5829	4934	4934	4928	FP072920_4.raw	0/0		5.79278	679.046	679.046	2.4	1.61145e-06	1.65918e-07	0	0
FALSE	High	PMI-Byonic	PMI-Byonic (A2)	A	2	Unambiguous	SCQQADPCASNPCANGGQCLPFESSYICR	[K].ScQQADPcAsNPcANGGQcLPFESSYIcR.[C]	C2(Carbamidomethyl); C8(Carbamidomethyl); S10(Hex(1)Pent(1)); C13(Carbamidomethyl); C19(Carbamidomethyl); C28(Carbamidomethyl)	1	1	Q01705	Q01705	Neurogenic locus notch homolog protein 1 OS=Mus musculus OX=10090 GN=Notch1 PE=1 SV=3	0	3	3	1	0	1	1	1	1210.48	3629.43	3628.44	273.48	0.330768	0	0	1.01344e+06	HCD (High Energy Collision Dissociation)	MS2	11.1568	100	13.8048	5029	5029	5027	FP072920_4.raw	0/0		12.2239	909.954	909.954	2.4	5.97121e-13	7.70552e-14	0	0
FALSE	High	PMI-Byonic	PMI-Byonic (A2)	A	2	Unambiguous	SCQQADPCASNPCANGGQCLPFESSYICR	[K].ScQQADPcAsNPcANGGQcLPFESSYIcR.[C]	C2(Carbamidomethyl); C8(Carbamidomethyl); S10(Hex(1)Pent(2)); C13(Carbamidomethyl); C19(Carbamidomethyl); C28(Carbamidomethyl)	1	1	Q01705	Q01705	Neurogenic locus notch homolog protein 1 OS=Mus musculus OX=10090 GN=Notch1 PE=1 SV=3	0	3	3	1	0	1	1	1	1254.17	3760.49	3760.48	1.09626	0.00137416	0	0	178840	HCD (High Energy Collision Dissociation)	MS2	0	100	13.5808	4933	4933	4928	FP072920_4.raw	0/0		9.45999	766.415	766.415	2.4	3.46749e-10	9.44835e-11	0	0
FALSE	High	PMI-Byonic	PMI-Byonic (A2)	A	2	Unambiguous	SCQQADPCASNPCANGGQCLPFESSYICR	[K].ScQQADPcAsNPcANGGQcLPFESSYIcR.[C]	C2(Carbamidomethyl); C8(Carbamidomethyl); S10(Hex(1)Pent(1)); C13(Carbamidomethyl); C19(Carbamidomethyl); C28(Carbamidomethyl)	1	1	Q01705	Q01705	Neurogenic locus notch homolog protein 1 OS=Mus musculus OX=10090 GN=Notch1 PE=1 SV=3	0	4	4	1	0	1	1	1	907.865	3628.44	3628.44	-0.762112	-0.000691319	0	0	637580	HCD (High Energy Collision Dissociation)	MS2	0	100	13.6999	4984	4984	4983	FP072920_4.raw	0/0		8.50594	757.251	757.251	2.4	3.11935e-09	7.4017e-10	0	0
FALSE	High	PMI-Byonic	PMI-Byonic (A2)	A	2	Unambiguous	SCQQADPCASNPCANGGQCLPFESSYICR	[K].ScQQADPcAsNPcANGGQcLPFESSYIcR.[C]	C2(Carbamidomethyl); C8(Carbamidomethyl); S10(Hex(1)Pent(1)); C13(Carbamidomethyl); C19(Carbamidomethyl); C28(Carbamidomethyl)	1	1	Q01705	Q01705	Neurogenic locus notch homolog protein 1 OS=Mus musculus OX=10090 GN=Notch1 PE=1 SV=3	0	3	3	1	0	1	1	1	1210.15	3628.43	3628.44	-1.1453	-0.00138521	0	0	132105	HCD (High Energy Collision Dissociation)	MS2	0	100	13.5576	4923	4923	4917	FP072920_4.raw	0/0		8.96904	812.425	812.425	2.4	1.07388e-09	3.05421e-10	0	0
FALSE	High	PMI-Byonic	PMI-Byonic (A2)	A	2	Unambiguous	SCQQADPCASNPCANGGQCLPFESSYICR	[K].ScQQADPcAsNPcANGGQcLPFESSYIcR.[C]	C2(Carbamidomethyl); C8(Carbamidomethyl); S10(Hex(1)Pent(1)); C13(Carbamidomethyl); C19(Carbamidomethyl); C28(Carbamidomethyl)	1	1	Q01705	Q01705	Neurogenic locus notch homolog protein 1 OS=Mus musculus OX=10090 GN=Notch1 PE=1 SV=3	0	3	3	1	0	1	1	1	1210.15	3628.44	3628.44	0.0658387	7.96305e-05	0	0	1.84145e+06	HCD (High Energy Collision Dissociation)	MS2	0	100	13.6747	4973	4973	4972	FP072920_4.raw	0/0		13.4606	953.989	953.989	2.4	3.4622e-14	5.90265e-15	0	0
FALSE	High	PMI-Byonic	PMI-Byonic (A2)	A	2	Unambiguous	CPPGFHGPTCR	[R].cPPGFHGPTcR.[Q]	C1(Carbamidomethyl); C10(Carbamidomethyl)	1	1	Q01705	Q01705	Neurogenic locus notch homolog protein 1 OS=Mus musculus OX=10090 GN=Notch1 PE=1 SV=3	0	3	3	1	0	1	1	1	429.189	1285.55	1285.56	-3.07079	-0.00131589	0	0	1.01331e+06	HCD (High Energy Collision Dissociation)	MS2	19.4316	100	7.86769	2402	2402	2400	FP072920_4.raw	0/0		7.58208	566.197	566.197	566.197	2.6177e-08	2.43534e-09	0	0
FALSE	High	PMI-Byonic	PMI-Byonic (A2)	A	2	Unambiguous	CPPGFHGPTCR	[R].cPPGFHGPTcR.[Q]	C1(Carbamidomethyl); C10(Carbamidomethyl)	1	1	Q01705	Q01705	Neurogenic locus notch homolog protein 1 OS=Mus musculus OX=10090 GN=Notch1 PE=1 SV=3	0	3	3	1	0	1	1	1	429.189	1285.55	1285.56	-3.35566	-0.00143796	0	0	2.7115e+06	HCD (High Energy Collision Dissociation)	MS2	5.95882	38.2263	7.97725	2448	2448	2447	FP072920_4.raw	0/0		7.01783	566.236	566.236	566.236	9.59786e-08	1.15003e-08	0	0
FALSE	High	PMI-Byonic	PMI-Byonic (A2)	A	2	Unambiguous	CPPGFHGPTCR	[R].cPPGFHGPTcR.[Q]	C1(Carbamidomethyl); C10(Carbamidomethyl)	1	1	Q01705	Q01705	Neurogenic locus notch homolog protein 1 OS=Mus musculus OX=10090 GN=Notch1 PE=1 SV=3	0	3	3	1	0	1	1	1	429.905	1287.7	1285.56	1668.31	0.714901	0	0	580838	HCD (High Energy Collision Dissociation)	MS2	21.8806	100	8.58636	2706	2706	2701	FP072920_4.raw	0/0		1.03573	162.571	162.571	162.571	0.0921027	0.00298301	0	0
FALSE	High	PMI-Byonic	PMI-Byonic (A2)	A	2	Unambiguous	CPPGFHGPTCR	[R].cPPGFHGPTcR.[Q]	C1(Carbamidomethyl); C10(Carbamidomethyl)	1	1	Q01705	Q01705	Neurogenic locus notch homolog protein 1 OS=Mus musculus OX=10090 GN=Notch1 PE=1 SV=3	0	3	3	1	0	1	1	1	429.189	1285.55	1285.56	-2.99957	-0.00128537	0	0	1.38438e+06	HCD (High Energy Collision Dissociation)	MS2	12.6067	59.1923	8.08919	2495	2495	2494	FP072920_4.raw	0/0		8.58208	612.333	612.333	612.333	2.6177e-09	4.8482e-10	0	0
FALSE	High	PMI-Byonic	PMI-Byonic (A2)	A	2	Unambiguous	CPPGFHGPTCR	[R].cPPGFHGPTcR.[Q]	C1(Carbamidomethyl); C10(Carbamidomethyl)	1	1	Q01705	Q01705	Neurogenic locus notch homolog protein 1 OS=Mus musculus OX=10090 GN=Notch1 PE=1 SV=3	0	3	3	1	0	1	1	1	429.189	1285.55	1285.56	-3.14201	-0.00134641	0	0	465268	HCD (High Energy Collision Dissociation)	MS2	26.9298	100	8.32666	2595	2595	2593	FP072920_4.raw	0/0		6.30943	473.828	473.828	473.828	4.90427e-07	6.51349e-08	0	0
FALSE	High	PMI-Byonic	PMI-Byonic (A2)	A	2	Unambiguous	CPPGFHGPTCR	[R].cPPGFHGPTcR.[Q]	C1(Carbamidomethyl); C10(Carbamidomethyl)	1	1	Q01705	Q01705	Neurogenic locus notch homolog protein 1 OS=Mus musculus OX=10090 GN=Notch1 PE=1 SV=3	0	3	3	1	0	1	1	1	429.189	1285.55	1285.56	-2.07376	-0.000888645	0	0	324635	HCD (High Energy Collision Dissociation)	MS2	32.8359	100	8.45318	2649	2649	2646	FP072920_4.raw	0/0		5.03309	414.355	414.355	414.355	9.26646e-06	7.79556e-07	0	0
FALSE	High	PMI-Byonic	PMI-Byonic (A2)	A	2	Unambiguous	CPPGFHGPTCR	[R].cPPGFHGPTcR.[Q]	C1(Carbamidomethyl); C10(Carbamidomethyl)	1	1	Q01705	Q01705	Neurogenic locus notch homolog protein 1 OS=Mus musculus OX=10090 GN=Notch1 PE=1 SV=3	0	3	3	1	0	1	1	1	429.189	1285.55	1285.56	-3.42687	-0.00146848	0	0	676751	HCD (High Energy Collision Dissociation)	MS2	18.8989	100	8.21565	2548	2548	2546	FP072920_4.raw	0/0		6.143	541.271	541.271	541.271	7.19453e-07	8.62079e-08	0	0
FALSE	High	PMI-Byonic	PMI-Byonic (A2)	A	2	Unambiguous	CPPGFHGPTCR	[R].cPPGFHGPTcR.[Q]	C1(Carbamidomethyl); C10(Carbamidomethyl)	1	1	Q01705	Q01705	Neurogenic locus notch homolog protein 1 OS=Mus musculus OX=10090 GN=Notch1 PE=1 SV=3	0	3	3	1	0	1	1	1	429.189	1285.55	1285.56	-3.9966	-0.00171262	0	0	253014	HCD (High Energy Collision Dissociation)	MS2	28.2222	100	7.74727	2351	2351	2348	FP072920_4.raw	0/0		3.70906	311.717	311.717	311.717	0.000195409	9.09483e-06	0	0
FALSE	High	PMI-Byonic	PMI-Byonic (A2)	A	2	Unambiguous	QDVNECSQNPGLCR	[R].QDVNEcSQNPGLcR.[H]	C6(Carbamidomethyl); C13(Carbamidomethyl)	1	1	Q01705	Q01705	Neurogenic locus notch homolog protein 1 OS=Mus musculus OX=10090 GN=Notch1 PE=1 SV=3	0	2	2	1	0	1	1	1	838.857	1676.71	1676.71	-2.43533	-0.00204168	0	0	937034	HCD (High Energy Collision Dissociation)	MS2	0	100	8.83133	2811	2811	2810	FP072920_4.raw	0/0		9.8989	663.293	663.293	663.293	1.26213e-10	2.45902e-11	0	0
FALSE	High	PMI-Byonic	PMI-Byonic (A2)	A	2	Unambiguous	QDVNECSQNPGLCR	[R].QDVNEcSQNPGLcR.[H]	C6(Carbamidomethyl); C13(Carbamidomethyl)	1	1	Q01705	Q01705	Neurogenic locus notch homolog protein 1 OS=Mus musculus OX=10090 GN=Notch1 PE=1 SV=3	0	3	3	1	0	1	1	1	559.573	1676.71	1676.71	-3.5718	-0.0019963	0	0	415341	HCD (High Energy Collision Dissociation)	MS2	7.46296	100	8.90783	2845	2845	2838	FP072920_4.raw	0/0		1.59188	293.818	293.818	293.818	0.0255929	0.000802843	0	0
FALSE	High	PMI-Byonic	PMI-Byonic (A2)	A	2	Unambiguous	QDVNECSQNPGLCR	[R].QDVNEcSQNPGLcR.[H]	C6(Carbamidomethyl); C13(Carbamidomethyl)	1	1	Q01705	Q01705	Neurogenic locus notch homolog protein 1 OS=Mus musculus OX=10090 GN=Notch1 PE=1 SV=3	0	2	2	1	0	1	1	1	838.857	1676.71	1676.71	-2.65374	-0.00222478	0	0	7.74232e+06	HCD (High Energy Collision Dissociation)	MS2	0	44.0492	8.70386	2756	2756	2755	FP072920_4.raw	0/0		12.8989	801.869	801.869	801.869	1.26217e-13	1.92708e-14	0	0
FALSE	High	PMI-Byonic	PMI-Byonic (A2)	A	2	Unambiguous	QDVNECSQNPGLCR	[R].QDVNEcSQNPGLcR.[H]	C6(Carbamidomethyl); C13(Carbamidomethyl)	1	1	Q01705	Q01705	Neurogenic locus notch homolog protein 1 OS=Mus musculus OX=10090 GN=Notch1 PE=1 SV=3	0	3	3	1	0	1	1	1	559.574	1676.71	1676.71	-2.69816	-0.00150801	0	0	2.40517e+06	HCD (High Energy Collision Dissociation)	MS2	2.3643	100	8.65275	2734	2734	2733	FP072920_4.raw	0/0		8.23511	628.74	628.74	628.74	5.81957e-09	1.05655e-09	0	0
FALSE	High	PMI-Byonic	PMI-Byonic (A2)	A	2	Unambiguous	QDVNECSQNPGLCR	[R].QDVNEcSQNPGLcR.[H]	C6(Carbamidomethyl); C13(Carbamidomethyl)	1	1	Q01705	Q01705	Neurogenic locus notch homolog protein 1 OS=Mus musculus OX=10090 GN=Notch1 PE=1 SV=3	0	2	2	1	0	1	1	1	838.857	1676.71	1676.71	-2.87215	-0.00240789	0	0	971297	HCD (High Energy Collision Dissociation)	MS2	0	100	8.58206	2704	2704	2701	FP072920_4.raw	0/0		10.8989	722.655	722.655	722.655	1.26213e-11	1.7875e-12	0	0
FALSE	High	PMI-Byonic	PMI-Byonic (A2)	A	2	Unambiguous	QDVNECSQNPGLCR	[R].QDVNEcSQNPGLcR.[H]	C6(Carbamidomethyl); C13(Carbamidomethyl)	1	1	Q01705	Q01705	Neurogenic locus notch homolog protein 1 OS=Mus musculus OX=10090 GN=Notch1 PE=1 SV=3	0	3	3	1	0	1	1	1	559.574	1676.71	1676.71	-3.24419	-0.00181319	0	0	595150	HCD (High Energy Collision Dissociation)	MS2	14.0261	100	8.5306	2682	2682	2679	FP072920_4.raw	0/0		5.5231	500.58	500.58	500.58	2.99844e-06	3.55116e-07	0	0
FALSE	High	PMI-Byonic	PMI-Byonic (A2)	A	2	Unambiguous	QDVNECSQNPGLCR	[R].QDVNEcSQNPGLcR.[H]	C6(Carbamidomethyl); C13(Carbamidomethyl)	1	1	Q01705	Q01705	Neurogenic locus notch homolog protein 1 OS=Mus musculus OX=10090 GN=Notch1 PE=1 SV=3	0	2	2	1	0	1	1	1	838.856	1676.7	1676.71	-4.03701	-0.00338445	0	0	216375	HCD (High Energy Collision Dissociation)	MS2	10.4047	100	8.4575	2651	2651	2646	FP072920_4.raw	0/0		9.33464	650.55	650.55	650.55	4.62763e-10	1.204e-10	0	0
FALSE	High	PMI-Byonic	PMI-Byonic (A2)	A	2	Unambiguous	QDVNECSQNPGLCR	[R].QDVNEcSQNPGLcR.[H]	C6(Carbamidomethyl); C13(Carbamidomethyl)	1	1	Q01705	Q01705	Neurogenic locus notch homolog protein 1 OS=Mus musculus OX=10090 GN=Notch1 PE=1 SV=3	0	3	3	1	0	1	1	1	559.574	1676.71	1676.71	-2.69816	-0.00150801	0	0	1.53043e+06	HCD (High Energy Collision Dissociation)	MS2	0	93.9431	8.78118	2789	2789	2788	FP072920_4.raw	0/0		6.36028	554.952	554.952	554.952	4.36234e-07	5.38777e-08	0	0
FALSE	High	PMI-Byonic	PMI-Byonic (A2)	A	2	Unambiguous	QDVNECSQNPGLCR	[R].QDVNEcSQNPGLcR.[H]	C6(Carbamidomethyl); C13(Carbamidomethyl)	1	1	Q01705	Q01705	Neurogenic locus notch homolog protein 1 OS=Mus musculus OX=10090 GN=Notch1 PE=1 SV=3	0	2	2	1	0	1	1	1	839.352	1677.7	1676.71	587.563	0.492587	0	0	416472	HCD (High Energy Collision Dissociation)	MS2	10.6253	100	8.9531	2864	2864	2860	FP072920_4.raw	0/0		9.33464	668.573	668.573	668.573	4.62763e-10	1.33568e-10	0	0
FALSE	High	PMI-Byonic	PMI-Byonic (A2)	A	2	Unambiguous	HGGTCHNEIGSYR	[R].HGGtcHNEIGSYR.[C]	T4(Fuc(1)); C5(Carbamidomethyl)	1	1	Q01705	Q01705	Neurogenic locus notch homolog protein 1 OS=Mus musculus OX=10090 GN=Notch1 PE=1 SV=3	0	3	3	1	0	1	1	1	545.238	1633.7	1633.7	-1.36893	-0.000745475	0	0	106984	HCD (High Energy Collision Dissociation)	MS2	0	100	6.03849	1656	1656	1655	FP072920_4.raw	0/0		3.21627	236.862	236.862	10.4	0.000607755	2.33072e-05	0	0
FALSE	High	PMI-Byonic	PMI-Byonic (A2)	A	2	Unambiguous	HGGTCHNEIGSYR	[R].HGGTcHNEIGsYR.[C]	C5(Carbamidomethyl); S11(Fuc(1))	1	1	Q01705	Q01705	Neurogenic locus notch homolog protein 1 OS=Mus musculus OX=10090 GN=Notch1 PE=1 SV=3	0	3	3	1	0	1	1	1	545.238	1633.7	1633.7	-2.37765	-0.00129479	0	0	443124	HCD (High Energy Collision Dissociation)	MS2	0	100	6.80435	1954	1954	1953	FP072920_4.raw	0/0		6.55216	531.017	531.017	7.34018	2.80442e-07	3.31735e-08	0	0
FALSE	High	PMI-Byonic	PMI-Byonic (A2)	A	2	Unambiguous	HGGTCHNEIGSYR	[R].HGGTcHNEIGsYR.[C]	C5(Carbamidomethyl); S11(Fuc(1))	1	1	Q01705	Q01705	Neurogenic locus notch homolog protein 1 OS=Mus musculus OX=10090 GN=Notch1 PE=1 SV=3	0	3	3	1	0	1	1	1	545.566	1634.68	1633.7	599.941	0.326708	0	0	598544	HCD (High Energy Collision Dissociation)	MS2	12.1562	100	7.14947	2099	2099	2098	FP072920_4.raw	0/0		4.36798	318.67	318.67	28.1545	4.28567e-05	2.11793e-06	0	0
FALSE	Medium	PMI-Byonic	PMI-Byonic (A2)	A	2	Unambiguous	HGGTCHNEIGSYR	[R].HGGTcHNEIGSYR.[C]	C5(Carbamidomethyl)	1	1	Q01705	Q01705	Neurogenic locus notch homolog protein 1 OS=Mus musculus OX=10090 GN=Notch1 PE=1 SV=3	0	3	3	1	0	1	1	1	496.553	1487.64	1487.64	-0.52773	-0.000261692	0	0	36451.6	HCD (High Energy Collision Dissociation)	MS2	44.4263	100	7.08003	2070	2070	2068	FP072920_4.raw	0/0		0.221089	113.378	113.378	113.378	0.601051	0.0257784	0	0
FALSE	High	PMI-Byonic	PMI-Byonic (A2)	A	2	Unambiguous	HGGTCHNEIGSYR	[R].HGGTcHNEIGsYR.[C]	C5(Carbamidomethyl); S11(Fuc(1))	1	1	Q01705	Q01705	Neurogenic locus notch homolog protein 1 OS=Mus musculus OX=10090 GN=Notch1 PE=1 SV=3	0	3	3	1	0	1	1	1	545.567	1634.69	1633.7	602.855	0.328295	0	0	274308	HCD (High Energy Collision Dissociation)	MS2	25.5312	100	7.04353	2055	2055	2054	FP072920_4.raw	0/0		4.47342	346.484	346.484	4.031	3.36183e-05	1.74418e-06	0	0
FALSE	High	PMI-Byonic	PMI-Byonic (A2)	A	2	Unambiguous	HGGTCHNEIGSYR	[R].HGGtcHNEIGSYR.[C]	T4(Fuc(1)); C5(Carbamidomethyl)	1	1	Q01705	Q01705	Neurogenic locus notch homolog protein 1 OS=Mus musculus OX=10090 GN=Notch1 PE=1 SV=3	0	3	3	1	0	1	1	1	545.238	1633.7	1633.7	-2.04141	-0.00111169	0	0	282268	HCD (High Energy Collision Dissociation)	MS2	0	100	6.93251	2008	2008	2007	FP072920_4.raw	0/0		4.77441	360.017	360.017	10.4	1.68108e-05	1.1484e-06	0	0
FALSE	High	PMI-Byonic	PMI-Byonic (A2)	A	2	Unambiguous	HGGTCHNEIGSYR	[R].HGGTcHNEIGsYR.[C]	C5(Carbamidomethyl); S11(Fuc(1))	1	1	Q01705	Q01705	Neurogenic locus notch homolog protein 1 OS=Mus musculus OX=10090 GN=Notch1 PE=1 SV=3	0	3	3	1	0	1	1	1	545.238	1633.7	1633.7	-2.15349	-0.00117272	0	0	1.33056e+06	HCD (High Energy Collision Dissociation)	MS2	0	80.8726	6.69007	1907	1907	1906	FP072920_4.raw	0/0		6.55216	529.941	529.941	5.30929	2.80442e-07	2.95372e-08	0	0
FALSE	High	PMI-Byonic	PMI-Byonic (A2)	A	2	Unambiguous	HGGTCHNEIGSYR	[R].HGGTcHNEIGSYR.[C]	C5(Carbamidomethyl)	1	1	Q01705	Q01705	Neurogenic locus notch homolog protein 1 OS=Mus musculus OX=10090 GN=Notch1 PE=1 SV=3	0	3	3	1	0	1	1	1	496.552	1487.64	1487.64	-2.92787	-0.00145188	0	0	163938	HCD (High Energy Collision Dissociation)	MS2	15.3718	100	6.66981	1899	1899	1898	FP072920_4.raw	0/0		7.42699	570.086	570.086	570.086	3.74123e-08	3.51556e-09	0	0
FALSE	High	PMI-Byonic	PMI-Byonic (A2)	A	2	Unambiguous	HGGTCHNEIGSYR	[R].HGGTcHNEIGsYR.[C]	C5(Carbamidomethyl); S11(Fuc(1))	1	1	Q01705	Q01705	Neurogenic locus notch homolog protein 1 OS=Mus musculus OX=10090 GN=Notch1 PE=1 SV=3	0	3	3	1	0	1	1	1	545.238	1633.7	1633.7	-1.70517	-0.000928581	0	0	4.68139e+06	HCD (High Energy Collision Dissociation)	MS2	0.327286	33.4292	6.57903	1863	1863	1862	FP072920_4.raw	0/0		9.09881	664.555	664.555	35.4055	7.96506e-10	1.81971e-10	0	0
FALSE	High	PMI-Byonic	PMI-Byonic (A2)	A	2	Unambiguous	HGGTCHNEIGSYR	[R].HGGTcHNEIGSYR.[C]	C5(Carbamidomethyl)	1	1	Q01705	Q01705	Neurogenic locus notch homolog protein 1 OS=Mus musculus OX=10090 GN=Notch1 PE=1 SV=3	0	3	3	1	0	1	1	1	496.552	1487.64	1487.64	-2.37399	-0.00117722	0	0	355833	HCD (High Energy Collision Dissociation)	MS2	1.0941	100	6.55449	1853	1853	1852	FP072920_4.raw	0/0		9.42699	668.225	668.225	668.225	3.74123e-10	1.06135e-10	0	0
FALSE	High	PMI-Byonic	PMI-Byonic (A2)	A	2	Unambiguous	HGGTCHNEIGSYR	[R].HGGTcHNEIGsYR.[C]	C5(Carbamidomethyl); S11(Fuc(1))	1	1	Q01705	Q01705	Neurogenic locus notch homolog protein 1 OS=Mus musculus OX=10090 GN=Notch1 PE=1 SV=3	0	3	3	1	0	1	1	1	545.238	1633.7	1633.7	-1.81725	-0.000989616	0	0	1.53792e+06	HCD (High Energy Collision Dissociation)	MS2	0.203425	100	6.46779	1818	1818	1817	FP072920_4.raw	0/0		11.0988	776.629	776.629	33.2165	7.96504e-12	8.8469e-13	0	0
FALSE	High	PMI-Byonic	PMI-Byonic (A2)	A	2	Unambiguous	HGGTCHNEIGSYR	[R].HGGTcHNEIGSYR.[C]	C5(Carbamidomethyl)	1	1	Q01705	Q01705	Neurogenic locus notch homolog protein 1 OS=Mus musculus OX=10090 GN=Notch1 PE=1 SV=3	0	3	3	1	0	1	1	1	496.552	1487.64	1487.64	-2.80479	-0.00139084	0	0	92897.6	HCD (High Energy Collision Dissociation)	MS2	12.714	100	6.44789	1810	1810	1809	FP072920_4.raw	0/0		6.05744	419.316	419.316	419.316	8.76106e-07	1.05602e-07	0	0
FALSE	High	PMI-Byonic	PMI-Byonic (A2)	A	2	Unambiguous	HGGTCHNEIGSYR	[R].HGGtcHNEIGSYR.[C]	T4(Fuc(1)); C5(Carbamidomethyl)	1	1	Q01705	Q01705	Neurogenic locus notch homolog protein 1 OS=Mus musculus OX=10090 GN=Notch1 PE=1 SV=3	0	3	3	1	0	1	1	1	545.238	1633.7	1633.7	-2.04141	-0.00111169	0	0	453181	HCD (High Energy Collision Dissociation)	MS2	0.645042	100	6.36141	1775	1775	1774	FP072920_4.raw	0/0		4.47342	348.351	348.351	10.4	3.36183e-05	1.44905e-06	0	0
FALSE	High	PMI-Byonic	PMI-Byonic (A2)	A	2	Unambiguous	HGGTCHNEIGSYR	[R].HGGtcHNEIGSYR.[C]	T4(HexNAc(1)); C5(Carbamidomethyl)	1	1	Q01705	Q01705	Neurogenic locus notch homolog protein 1 OS=Mus musculus OX=10090 GN=Notch1 PE=1 SV=3	0	3	3	1	0	1	1	1	564.245	1690.72	1690.72	-2.32135	-0.00130826	0	0	686950	HCD (High Energy Collision Dissociation)	MS2	0	100	7.2779	2153	2153	2152	FP072920_4.raw	0/0		0.674402	93.9298	93.9298	10.4	0.21164	0.006939	0	0
FALSE	High	PMI-Byonic	PMI-Byonic (A2)	A	2	Unambiguous	HGGTCHNEIGSYR	[R].HGGTcHNEIGSYR.[C]	C5(Carbamidomethyl)	1	1	Q01705	Q01705	Neurogenic locus notch homolog protein 1 OS=Mus musculus OX=10090 GN=Notch1 PE=1 SV=3	0	3	3	1	0	1	1	1	496.551	1487.64	1487.64	-3.23558	-0.00160447	0	0	35831.4	HCD (High Energy Collision Dissociation)	MS2	21.0994	100	6.33676	1765	1765	1764	FP072920_4.raw	0/0		0.475822	122.499	122.499	122.499	0.334332	0.00921256	0	0
FALSE	High	PMI-Byonic	PMI-Byonic (A2)	A	2	Unambiguous	HGGTCHNEIGSYR	[R].HGGtcHNEIGSYR.[C]	T4(Fuc(1)); C5(Carbamidomethyl)	1	1	Q01705	Q01705	Neurogenic locus notch homolog protein 1 OS=Mus musculus OX=10090 GN=Notch1 PE=1 SV=3	0	3	3	1	0	1	1	1	545.238	1633.7	1633.7	-2.26557	-0.00123376	0	0	163043	HCD (High Energy Collision Dissociation)	MS2	1.38253	100	6.14587	1696	1696	1695	FP072920_4.raw	0/0		3.44745	264.815	264.815	10.4	0.000356904	1.19932e-05	0	0
FALSE	High	PMI-Byonic	PMI-Byonic (A2)	A	2	Unambiguous	HGGTCHNEIGSYR	[R].HGGtcHNEIGSYR.[C]	T4(Fuc(1)); C5(Carbamidomethyl)	1	1	Q01705	Q01705	Neurogenic locus notch homolog protein 1 OS=Mus musculus OX=10090 GN=Notch1 PE=1 SV=3	0	3	3	1	0	1	1	1	545.238	1633.7	1633.7	-1.70517	-0.000928581	0	0	227271	HCD (High Energy Collision Dissociation)	MS2	0.746326	100	6.25209	1733	1733	1732	FP072920_4.raw	0/0		1.34555	151.894	151.894	10.4	0.0451287	0.00138055	0	0
FALSE	High	PMI-Byonic	PMI-Byonic (A2)	A	2	Unambiguous	HGGTCHNEIGSYR	[R].HGGtcHNEIGSYR.[C]	T4(Fuc(1)); C5(Carbamidomethyl)	1	1	Q01705	Q01705	Neurogenic locus notch homolog protein 1 OS=Mus musculus OX=10090 GN=Notch1 PE=1 SV=3	0	3	3	1	0	1	1	1	545.567	1634.69	1633.7	602.406	0.328051	0	0	95073.4	HCD (High Energy Collision Dissociation)	MS2	32.1094	100	7.28006	2154	2154	2152	FP072920_4.raw	0/0		2.8487	222.892	222.892	10.4	0.00141677	4.88065e-05	0	0
FALSE	High	PMI-Byonic	PMI-Byonic (A2)	A	2	Unambiguous	NGGACVDGVNTYNCR	[K].NGGAcVDGVNTYNcR.[C]	C5(Carbamidomethyl); C14(Carbamidomethyl)	1	1	Q01705	Q01705	Neurogenic locus notch homolog protein 1 OS=Mus musculus OX=10090 GN=Notch1 PE=1 SV=3	0	2	2	1	0	1	1	1	828.842	1656.68	1656.69	-4.61994	-0.00382689	0	0	240706	HCD (High Energy Collision Dissociation)	MS2	0	100	9.36469	3041	3041	3036	FP072920_4.raw	0/0		4.86479	470.519	470.519	470.519	1.36525e-05	1.00064e-06	0	0
FALSE	High	PMI-Byonic	PMI-Byonic (A2)	A	2	Unambiguous	NGGACVDGVNTYNCR	[K].NGGAcVDGVNTYNcR.[C]	C5(Carbamidomethyl); C14(Carbamidomethyl)	1	1	Q01705	Q01705	Neurogenic locus notch homolog protein 1 OS=Mus musculus OX=10090 GN=Notch1 PE=1 SV=3	0	3	3	1	0	1	1	1	552.899	1656.68	1656.69	-1.97545	-0.0010909	0	0	470713	HCD (High Energy Collision Dissociation)	MS2	11.5487	100	9.23372	2985	2985	2981	FP072920_4.raw	0/0		2.05849	330.03	330.03	330.03	0.00873992	0.000230863	0	0
FALSE	High	PMI-Byonic	PMI-Byonic (A2)	A	2	Unambiguous	NGGACVDGVNTYNCR	[K].NGGAcVDGVNTYNcR.[C]	C5(Carbamidomethyl); C14(Carbamidomethyl)	1	1	Q01705	Q01705	Neurogenic locus notch homolog protein 1 OS=Mus musculus OX=10090 GN=Notch1 PE=1 SV=3	0	2	2	1	0	1	1	1	828.844	1656.68	1656.69	-2.70417	-0.00223998	0	0	2.06916e+06	HCD (High Energy Collision Dissociation)	MS2	0	100	9.22727	2982	2982	2981	FP072920_4.raw	0/0		7.05384	584.211	584.211	584.211	8.83397e-08	8.65985e-09	0	0
FALSE	High	PMI-Byonic	PMI-Byonic (A2)	A	2	Unambiguous	NGGACVDGVNTYNCR	[K].NGGAcVDGVNTYNcR.[C]	C5(Carbamidomethyl); C14(Carbamidomethyl)	1	1	Q01705	Q01705	Neurogenic locus notch homolog protein 1 OS=Mus musculus OX=10090 GN=Notch1 PE=1 SV=3	0	3	3	1	0	1	1	1	552.899	1656.68	1656.69	-2.41755	-0.00133504	0	0	263776	HCD (High Energy Collision Dissociation)	MS2	10.2235	100	9.11425	2934	2934	2926	FP072920_4.raw	0/0		2.55922	365.15	365.15	365.15	0.00275918	7.0148e-05	0	0
FALSE	High	PMI-Byonic	PMI-Byonic (A2)	A	2	Unambiguous	NGGACVDGVNTYNCR	[K].NGGAcVDGVNTYNcR.[C]	C5(Carbamidomethyl); C14(Carbamidomethyl)	1	1	Q01705	Q01705	Neurogenic locus notch homolog protein 1 OS=Mus musculus OX=10090 GN=Notch1 PE=1 SV=3	0	2	2	1	0	1	1	1	828.844	1656.68	1656.69	-2.63049	-0.00217894	0	0	1.23969e+06	HCD (High Energy Collision Dissociation)	MS2	3.26428	100	9.10995	2932	2932	2926	FP072920_4.raw	0/0		7.05384	589.88	589.88	589.88	8.83397e-08	7.28606e-09	0	0
FALSE	High	PMI-Byonic	PMI-Byonic (A2)	A	2	Unambiguous	NGGACVDGVNTYNCR	[K].NGGAcVDGVNTYNcR.[C]	C5(Carbamidomethyl); C14(Carbamidomethyl)	1	1	Q01705	Q01705	Neurogenic locus notch homolog protein 1 OS=Mus musculus OX=10090 GN=Notch1 PE=1 SV=3	0	2	2	1	0	1	1	1	828.844	1656.68	1656.69	-2.33575	-0.0019348	0	0	269498	HCD (High Energy Collision Dissociation)	MS2	0	100	8.86268	2825	2825	2821	FP072920_4.raw	0/0		5.78119	459.945	459.945	459.945	1.65504e-06	1.99345e-07	0	0
FALSE	High	PMI-Byonic	PMI-Byonic (A2)	A	2	Unambiguous	NGGACVDGVNTYNCR	[K].NGGAcVDGVNTYNcR.[C]	C5(Carbamidomethyl); C14(Carbamidomethyl)	1	1	Q01705	Q01705	Neurogenic locus notch homolog protein 1 OS=Mus musculus OX=10090 GN=Notch1 PE=1 SV=3	0	2	2	1	0	1	1	1	828.845	1656.68	1656.69	-1.89365	-0.00156859	0	0	524686	HCD (High Energy Collision Dissociation)	MS2	0	100	8.97565	2874	2874	2871	FP072920_4.raw	0/0		5.78119	476.559	476.559	476.559	1.65504e-06	2.15701e-07	0	0
FALSE	High	PMI-Byonic	PMI-Byonic (A2)	A	2	Unambiguous	VASFYCECPHGR	[R].VASFYcEcPHGR.[T]	C6(Carbamidomethyl); C8(Carbamidomethyl)	1	1	Q01705	Q01705	Neurogenic locus notch homolog protein 1 OS=Mus musculus OX=10090 GN=Notch1 PE=1 SV=3	0	3	3	1	0	1	1	1	494.879	1482.62	1482.63	-2.34753	-0.00116017	0	0	1.46379e+06	HCD (High Energy Collision Dissociation)	MS2	3.63017	100	8.60561	2714	2714	2712	FP072920_4.raw	0/0		8.58208	609.895	609.895	609.895	2.6177e-09	5.38142e-10	0	0
FALSE	High	PMI-Byonic	PMI-Byonic (A2)	A	2	Unambiguous	VASFYCECPHGR	[R].VASFYcEcPHGR.[T]	C6(Carbamidomethyl); C8(Carbamidomethyl)	1	1	Q01705	Q01705	Neurogenic locus notch homolog protein 1 OS=Mus musculus OX=10090 GN=Notch1 PE=1 SV=3	0	3	3	1	0	1	1	1	494.879	1482.62	1482.63	-2.03877	-0.00100758	0	0	2.82042e+06	HCD (High Energy Collision Dissociation)	MS2	4.26498	92.2941	8.7295	2767	2767	2766	FP072920_4.raw	0/0		9.58208	654.481	654.481	654.481	2.6177e-10	5.40627e-11	0	0
FALSE	High	PMI-Byonic	PMI-Byonic (A2)	A	2	Unambiguous	VASFYCECPHGR	[R].VASFYcEcPHGR.[T]	C6(Carbamidomethyl); C8(Carbamidomethyl)	1	1	Q01705	Q01705	Neurogenic locus notch homolog protein 1 OS=Mus musculus OX=10090 GN=Notch1 PE=1 SV=3	0	3	3	1	0	1	1	1	494.879	1482.62	1482.63	-2.71803	-0.00134327	0	0	13631859	HCD (High Energy Collision Dissociation)	MS2	2.54322	25.5103	8.85709	2822	2822	2821	FP072920_4.raw	0/0		9.58208	658.267	602.929	602.929	2.6177e-10	6.44481e-11	0	0
FALSE	High	PMI-Byonic	PMI-Byonic (A2)	A	2	Unambiguous	VASFYCECPHGR	[R].VASFYcEcPHGR.[T]	C6(Carbamidomethyl); C8(Carbamidomethyl)	1	1	Q01705	Q01705	Neurogenic locus notch homolog protein 1 OS=Mus musculus OX=10090 GN=Notch1 PE=1 SV=3	0	3	3	1	0	1	1	1	494.878	1482.62	1482.63	-3.08853	-0.00152638	0	0	490813	HCD (High Energy Collision Dissociation)	MS2	0	100	8.4788	2660	2660	2657	FP072920_4.raw	0/0		6.70725	526.379	526.379	526.379	1.96222e-07	1.78034e-08	0	0
FALSE	High	PMI-Byonic	PMI-Byonic (A2)	A	2	Unambiguous	VASFYCECPHGR	[R].VASFYcEcPHGR.[T]	C6(Carbamidomethyl); C8(Carbamidomethyl)	1	1	Q01705	Q01705	Neurogenic locus notch homolog protein 1 OS=Mus musculus OX=10090 GN=Notch1 PE=1 SV=3	0	3	3	1	0	1	1	1	494.879	1482.62	1482.63	-2.65628	-0.00131275	0	0	7.50713e+06	HCD (High Energy Collision Dissociation)	MS2	1.3728	30.5	8.97229	2872	2872	2871	FP072920_4.raw	0/0		8.58208	610.068	610.068	610.068	2.6177e-09	5.88863e-10	0	0
FALSE	High	PMI-Byonic	PMI-Byonic (A2)	A	2	Unambiguous	VASFYCECPHGR	[R].VASFYcEcPHGR.[T]	C6(Carbamidomethyl); C8(Carbamidomethyl)	1	1	Q01705	Q01705	Neurogenic locus notch homolog protein 1 OS=Mus musculus OX=10090 GN=Notch1 PE=1 SV=3	0	2	2	1	0	1	1	1	741.815	1482.62	1482.63	-2.37962	-0.00176404	0	0	531713	HCD (High Energy Collision Dissociation)	MS2	12.1406	100	8.90353	2843	2843	2838	FP072920_4.raw	0/0		5.96242	493.542	493.542	493.542	1.09039e-06	1.48912e-07	0	0
FALSE	High	PMI-Byonic	PMI-Byonic (A2)	A	2	Unambiguous	VASFYCECPHGR	[R].VASFYcEcPHGR.[T]	C6(Carbamidomethyl); C8(Carbamidomethyl)	1	1	Q01705	Q01705	Neurogenic locus notch homolog protein 1 OS=Mus musculus OX=10090 GN=Notch1 PE=1 SV=3	0	3	3	1	0	1	1	1	494.879	1482.62	1482.63	-1.66827	-0.000824474	0	0	477526	HCD (High Energy Collision Dissociation)	MS2	0	100	9.36033	3039	3039	3036	FP072920_4.raw	0/0		5.98125	456.738	456.738	456.738	1.04412e-06	1.37704e-07	0	0
FALSE	High	PMI-Byonic	PMI-Byonic (A2)	A	2	Unambiguous	VASFYCECPHGR	[R].VASFYcEcPHGR.[T]	C6(Carbamidomethyl); C8(Carbamidomethyl)	1	1	Q01705	Q01705	Neurogenic locus notch homolog protein 1 OS=Mus musculus OX=10090 GN=Notch1 PE=1 SV=3	0	3	3	1	0	1	1	1	494.879	1482.62	1482.63	-2.40928	-0.00119068	0	0	468355	HCD (High Energy Collision Dissociation)	MS2	7.03708	100	9.22942	2983	2983	2981	FP072920_4.raw	0/0		6.70725	549.862	549.862	549.862	1.96222e-07	2.05483e-08	0	0
FALSE	High	PMI-Byonic	PMI-Byonic (A2)	A	2	Unambiguous	VASFYCECPHGR	[R].VASFYcEcPHGR.[T]	C6(Carbamidomethyl); C8(Carbamidomethyl)	1	1	Q01705	Q01705	Neurogenic locus notch homolog protein 1 OS=Mus musculus OX=10090 GN=Notch1 PE=1 SV=3	0	3	3	1	0	1	1	1	494.879	1482.62	1482.63	-2.71803	-0.00134327	0	0	1.47601e+06	HCD (High Energy Collision Dissociation)	MS2	4.04423	99.6654	9.1013	2928	2928	2926	FP072920_4.raw	0/0		8.58208	607.853	607.853	607.853	2.6177e-09	6.37168e-10	0	0
FALSE	Medium	PMI-Byonic	PMI-Byonic (A2)	A	2	Unambiguous	TGLLCHLNDACISNPCNEGSNCDTNPVNGK	[R].tGLLcHLNDAcISNPcNEGSNcDTNPVNGK.[A]	T1(Hex(1)Pent(2)); C5(Carbamidomethyl); C11(Carbamidomethyl); C16(Carbamidomethyl); C22(Carbamidomethyl)	1	1	Q01705	Q01705	Neurogenic locus notch homolog protein 1 OS=Mus musculus OX=10090 GN=Notch1 PE=1 SV=3	0	2	2	1	0	1	1	1	940.963	1880.92	3757.56	-499431	-938.319	0	0	990732	HCD (High Energy Collision Dissociation)	MS2	24.9085	100	12.1674	4307	4307	4301	FP072920_4.raw	0/0		0.0133041	37.8313	37.8313	12.753	0.969831	0.0440503	0	0
FALSE	High	PMI-Byonic	PMI-Byonic (A2)	A	2	Unambiguous	TGLLCHLNDACISNPCNEGSNCDTNPVNGK	[R].tGLLcHLNDAcISNPcNEGSNcDTNPVNGK.[A]	T1(Hex(1)Pent(1)); C5(Carbamidomethyl); C11(Carbamidomethyl); C16(Carbamidomethyl); C22(Carbamidomethyl)	1	1	Q01705	Q01705	Neurogenic locus notch homolog protein 1 OS=Mus musculus OX=10090 GN=Notch1 PE=1 SV=3	0	4	4	1	0	1	1	1	907.133	3625.51	3625.51	-0.87639	-0.000794341	0	0	496754	HCD (High Energy Collision Dissociation)	MS2	0	100	12.1473	4298	4298	4290	FP072920_4.raw	0/0		5.34873	599.124	599.124	2.8	4.47989e-06	4.92416e-07	0	0
FALSE	High	PMI-Byonic	PMI-Byonic (A2)	A	2	Unambiguous	TGLLCHLNDACISNPCNEGSNCDTNPVNGK	[R].TGLLcHLNDAcIsNPcNEGSNcDTNPVNGK.[A]	C5(Carbamidomethyl); C11(Carbamidomethyl); S13(Hex(1)); C16(Carbamidomethyl); C22(Carbamidomethyl)	1	1	Q01705	Q01705	Neurogenic locus notch homolog protein 1 OS=Mus musculus OX=10090 GN=Notch1 PE=1 SV=3	0	3	3	1	0	1	1	1	1165.16	3493.47	3493.47	-0.986675	-0.00114897	0	0	512228	HCD (High Energy Collision Dissociation)	MS2	0	100	12.1134	4283	4283	4279	FP072920_4.raw	0/0		8.72567	684.139	684.139	2.4	1.88075e-09	4.28692e-10	0	0
FALSE	High	PMI-Byonic	PMI-Byonic (A2)	A	2	Unambiguous	TGLLCHLNDACISNPCNEGSNCDTNPVNGK	[R].TGLLcHLNDAcIsNPcNEGSNcDTNPVNGK.[A]	C5(Carbamidomethyl); C11(Carbamidomethyl); S13(Hex(1)Pent(1)); C16(Carbamidomethyl); C22(Carbamidomethyl)	1	1	Q01705	Q01705	Neurogenic locus notch homolog protein 1 OS=Mus musculus OX=10090 GN=Notch1 PE=1 SV=3	0	3	3	1	0	1	1	1	1209.17	3625.51	3625.51	-1.49557	-0.00180741	0	0	798850	HCD (High Energy Collision Dissociation)	MS2	0	100	12.1111	4282	4282	4279	FP072920_4.raw	0/0		9.72567	742.055	742.055	3.6	1.88075e-10	4.25235e-11	0	0
FALSE	High	PMI-Byonic	PMI-Byonic (A2)	A	2	Unambiguous	TGLLCHLNDACISNPCNEGSNCDTNPVNGK	[R].tGLLcHLNDAcISNPcNEGsNcDTNPVNGK.[A]	T1(Hex(1)); C5(Carbamidomethyl); C11(Carbamidomethyl); C16(Carbamidomethyl); S20(Hex(1)); C22(Carbamidomethyl)	1	1	Q01705	Q01705	Neurogenic locus notch homolog protein 1 OS=Mus musculus OX=10090 GN=Notch1 PE=1 SV=3	0	4	4	1	0	1	1	1	914.636	3655.52	3655.53	-1.28823	-0.00117729	0	0	258520	HCD (High Energy Collision Dissociation)	MS2	0	100	12.0505	4255	4255	4246	FP072920_4.raw	0/0		6.06188	586.295	586.295	4	8.67196e-07	9.59702e-08	0	0
FALSE	High	PMI-Byonic	PMI-Byonic (A2)	A	2	Unambiguous	TGLLCHLNDACISNPCNEGSNCDTNPVNGK	[R].TGLLcHLNDAcISNPcNEGsNcDtNPVNGK.[A]	C5(Carbamidomethyl); C11(Carbamidomethyl); C16(Carbamidomethyl); S20(Hex(1)); C22(Carbamidomethyl); T24(Hex(1))	1	1	Q01705	Q01705	Neurogenic locus notch homolog protein 1 OS=Mus musculus OX=10090 GN=Notch1 PE=1 SV=3	0	3	3	1	0	1	1	1	1219.18	3655.52	3655.53	-0.566595	-0.000690401	0	0	752783	HCD (High Energy Collision Dissociation)	MS2	0	100	12.0251	4244	4244	4235	FP072920_4.raw	0/0		8.72567	663.455	663.455	3.6	1.88075e-09	3.89447e-10	0	0
FALSE	High	PMI-Byonic	PMI-Byonic (A2)	A	2	Unambiguous	AICTCPSGYTGPACSQDVDECALGANPCEHAGK	[K].AIcTcPSGYTGPAcSQDVDEcALGANPcEHAGK.[C]	C3(Carbamidomethyl); C5(Carbamidomethyl); C14(Carbamidomethyl); C21(Carbamidomethyl); C28(Carbamidomethyl)	1	1	Q01705	Q01705	Neurogenic locus notch homolog protein 1 OS=Mus musculus OX=10090 GN=Notch1 PE=1 SV=3	0	3	3	1	0	1	1	1	1185.16	3553.45	3553.45	-0.50706	-0.000600605	0	0	238662	HCD (High Energy Collision Dissociation)	MS2	0	100	12.1918	4318	4318	4312	FP072920_4.raw	0/0		11.7257	836.24	836.24	836.24	1.88077e-12	2.41027e-13	0	0
FALSE	High	PMI-Byonic	PMI-Byonic (A2)	A	2	Unambiguous	AICTCPSGYTGPACSQDVDECALGANPCEHAGK	[K].AIcTcPSGYTGPAcSQDVDEcALGANPcEHAGK.[C]	C3(Carbamidomethyl); C5(Carbamidomethyl); C14(Carbamidomethyl); C21(Carbamidomethyl); C28(Carbamidomethyl)	1	1	Q01705	Q01705	Neurogenic locus notch homolog protein 1 OS=Mus musculus OX=10090 GN=Notch1 PE=1 SV=3	0	3	3	1	0	1	1	1	1185.16	3553.45	3553.45	-0.50706	-0.000600605	0	0	1.08296e+06	HCD (High Energy Collision Dissociation)	MS2	0	100	12.059	4258	4258	4257	FP072920_4.raw	0/0		30.0057	1172.5	1172.5	1172.5	9.86859e-31	9.86843e-31	0	0
FALSE	High	PMI-Byonic	PMI-Byonic (A2)	A	2	Unambiguous	AICTCPSGYTGPACSQDVDECALGANPCEHAGK	[K].AIcTcPSGYTGPAcSQDVDEcALGANPcEHAGK.[C]	C3(Carbamidomethyl); C5(Carbamidomethyl); C14(Carbamidomethyl); C21(Carbamidomethyl); C28(Carbamidomethyl)	1	1	Q01705	Q01705	Neurogenic locus notch homolog protein 1 OS=Mus musculus OX=10090 GN=Notch1 PE=1 SV=3	0	4	4	1	0	1	1	1	889.118	3553.45	3553.45	-0.974604	-0.000865802	0	0	1313644	HCD (High Energy Collision Dissociation)	MS2	0	100	12.0335	4247	4247	4246	FP072920_4.raw	0/0		30.0057	1260.57	1260.57	1260.57	9.86859e-31	9.8684e-31	0	0
FALSE	High	PMI-Byonic	PMI-Byonic (A2)	A	2	Unambiguous	AICTCPSGYTGPACSQDVDECALGANPCEHAGK	[K].AIcTcPSGYTGPAcSQDVDEcALGANPcEHAGK.[C]	C3(Carbamidomethyl); C5(Carbamidomethyl); C14(Carbamidomethyl); C21(Carbamidomethyl); C28(Carbamidomethyl)	1	1	Q01705	Q01705	Neurogenic locus notch homolog protein 1 OS=Mus musculus OX=10090 GN=Notch1 PE=1 SV=3	0	3	3	1	0	1	1	1	1185.16	3553.45	3553.45	-0.300944	-0.000356464	0	0	8496495	HCD (High Energy Collision Dissociation)	MS2	0	22.6718	11.9357	4203	4203	4202	FP072920_4.raw	0/0		30.0057	1183.9	1183.9	1183.9	9.86859e-31	9.86835e-31	0	0
FALSE	High	PMI-Byonic	PMI-Byonic (A2)	A	2	Unambiguous	AICTCPSGYTGPACSQDVDECALGANPCEHAGK	[K].AIcTcPSGYTGPAcSQDVDEcALGANPcEHAGK.[C]	C3(Carbamidomethyl); C5(Carbamidomethyl); C14(Carbamidomethyl); C21(Carbamidomethyl); C28(Carbamidomethyl)	1	1	Q01705	Q01705	Neurogenic locus notch homolog protein 1 OS=Mus musculus OX=10090 GN=Notch1 PE=1 SV=3	0	4	4	1	0	1	1	1	889.119	3553.45	3553.45	-0.0814366	-7.23453e-05	0	0	9723741	HCD (High Energy Collision Dissociation)	MS2	0	17.175	11.9125	4192	4192	4191	FP072920_4.raw	0/0		30.0057	1264.16	1264.16	1264.16	9.86859e-31	9.86827e-31	0	0
FALSE	High	PMI-Byonic	PMI-Byonic (A2)	A	2	Unambiguous	AICTCPSGYTGPACSQDVDECALGANPCEHAGK	[K].AIcTcPSGYTGPAcSQDVDEcALGANPcEHAGK.[C]	C3(Carbamidomethyl); C5(Carbamidomethyl); C14(Carbamidomethyl); C21(Carbamidomethyl); C28(Carbamidomethyl)	1	1	Q01705	Q01705	Neurogenic locus notch homolog protein 1 OS=Mus musculus OX=10090 GN=Notch1 PE=1 SV=3	0	3	3	1	0	1	1	1	1185.15	3553.45	3553.45	-1.33152	-0.00157717	0	0	4.36151e+06	HCD (High Energy Collision Dissociation)	MS2	0	69.6201	11.8175	4150	4150	4147	FP072920_4.raw	0/0		30.0057	1261.15	1261.15	1261.15	9.86859e-31	9.8681e-31	0	0
FALSE	High	PMI-Byonic	PMI-Byonic (A2)	A	2	Unambiguous	AICTCPSGYTGPACSQDVDECALGANPCEHAGK	[K].AIcTcPSGYTGPAcSQDVDEcALGANPcEHAGK.[C]	C3(Carbamidomethyl); C5(Carbamidomethyl); C14(Carbamidomethyl); C21(Carbamidomethyl); C28(Carbamidomethyl)	1	1	Q01705	Q01705	Neurogenic locus notch homolog protein 1 OS=Mus musculus OX=10090 GN=Notch1 PE=1 SV=3	0	4	4	1	0	1	1	1	889.119	3553.45	3553.45	-0.493667	-0.000438556	0	0	740356	HCD (High Energy Collision Dissociation)	MS2	0	100	11.7939	4139	4139	4136	FP072920_4.raw	0/0		30.0057	1272.67	1272.67	1272.67	9.86859e-31	9.86761e-31	0	0
FALSE	High	PMI-Byonic	PMI-Byonic (A2)	A	2	Unambiguous	CLNTLGSFECQCLQGYTGPR	[K].cLNTLGsFEcQcLQGYTGPR.[C]	C1(Carbamidomethyl); S7(Hex(1)); C10(Carbamidomethyl); C12(Carbamidomethyl)	1	1	Q01705	Q01705	Neurogenic locus notch homolog protein 1 OS=Mus musculus OX=10090 GN=Notch1 PE=1 SV=3	0	3	3	1	0	1	1	1	841.705	2523.1	2523.09	1.72238	0.00144857	0	0	415346	HCD (High Energy Collision Dissociation)	MS2	0	100	14.1392	5178	5178	5170	FP072920_4.raw	0/0		7.93696	652.066	652.066	3.6	1.15621e-08	1.56993e-09	0	0
FALSE	High	PMI-Byonic	PMI-Byonic (A2)	A	2	Unambiguous	INEFQCQCPK	[K].INEFQcQcPK.[G]	C6(Carbamidomethyl); C8(Carbamidomethyl)	1	1	Q01705	Q01705	Neurogenic locus notch homolog protein 1 OS=Mus musculus OX=10090 GN=Notch1 PE=1 SV=3	0	2	2	1	0	1	1	1	662.292	1323.58	1323.58	-4.47319	-0.00296032	0	0	1.166e+06	HCD (High Energy Collision Dissociation)	MS2	0	100	8.9227	2851	2851	2849	FP072920_4.raw	0/0		5.51792	514.206	514.206	514.206	3.03443e-06	3.83025e-07	0	0
FALSE	High	PMI-Byonic	PMI-Byonic (A2)	A	2	Unambiguous	INEFQCQCPK	[K].INEFQcQcPK.[G]	C6(Carbamidomethyl); C8(Carbamidomethyl)	1	1	Q01705	Q01705	Neurogenic locus notch homolog protein 1 OS=Mus musculus OX=10090 GN=Notch1 PE=1 SV=3	0	4	4	1	0	1	1	1	661.572	2643.27	1323.58	997056	329.921	0	0	46366.9	HCD (High Energy Collision Dissociation)	MS2	23.5013	100	8.7168	2762	2762	2755	FP072920_4.raw	0/0		5.64828	438.792	438.792	438.792	2.24758e-06	2.56315e-07	0	0
FALSE	High	PMI-Byonic	PMI-Byonic (A2)	A	2	Unambiguous	INEFQCQCPK	[K].INEFQcQcPK.[G]	C6(Carbamidomethyl); C8(Carbamidomethyl)	1	1	Q01705	Q01705	Neurogenic locus notch homolog protein 1 OS=Mus musculus OX=10090 GN=Notch1 PE=1 SV=3	0	2	2	1	0	1	1	1	662.293	1323.58	1323.58	-2.99756	-0.00198376	0	0	1.07387e+06	HCD (High Energy Collision Dissociation)	MS2	13.6425	100	8.81217	2803	2803	2799	FP072920_4.raw	0/0		6.43433	506.886	506.886	506.886	3.67851e-07	4.864e-08	0	0
FALSE	High	PMI-Byonic	PMI-Byonic (A2)	A	2	Unambiguous	GFNGHLCQYDVDECASTPCK	[K].GFNGHLcQYDVDEcAsTPcK.[N]	C7(Carbamidomethyl); C14(Carbamidomethyl); S16(Hex(1)Pent(1)); C19(Carbamidomethyl)	1	1	Q01705	Q01705	Neurogenic locus notch homolog protein 1 OS=Mus musculus OX=10090 GN=Notch1 PE=1 SV=3	0	3	3	1	0	1	1	1	884.686	2652.04	2652.05	-3.52838	-0.00311915	0	0	423374	HCD (High Energy Collision Dissociation)	MS2	0	100	10.9562	3759	3759	3751	FP072920_4.raw	0/0		6.92892	568.772	568.772	1.2	1.17781e-07	1.32145e-08	0	0
FALSE	High	PMI-Byonic	PMI-Byonic (A2)	A	2	Unambiguous	GFNGHLCQYDVDECASTPCK	[K].GFNGHLcQYDVDEcAsTPcK.[N]	C7(Carbamidomethyl); C14(Carbamidomethyl); S16(Hex(1)Pent(1)); C19(Carbamidomethyl)	1	1	Q01705	Q01705	Neurogenic locus notch homolog protein 1 OS=Mus musculus OX=10090 GN=Notch1 PE=1 SV=3	0	3	3	1	0	1	1	1	884.687	2652.05	2652.05	-2.56178	-0.00226466	0	0	5.87321e+06	HCD (High Energy Collision Dissociation)	MS2	0	33.4035	10.7831	3678	3678	3674	FP072920_4.raw	0/0		9.92892	714.064	714.064	1.2	1.17781e-10	1.00727e-11	0	0
FALSE	High	PMI-Byonic	PMI-Byonic (A2)	A	2	Unambiguous	GFNGHLCQYDVDECASTPCK	[K].GFNGHLcQYDVDEcAsTPcK.[N]	C7(Carbamidomethyl); C14(Carbamidomethyl); S16(Hex(1)); C19(Carbamidomethyl)	1	1	Q01705	Q01705	Neurogenic locus notch homolog protein 1 OS=Mus musculus OX=10090 GN=Notch1 PE=1 SV=3	0	3	3	1	0	1	1	1	840.675	2520.01	2520.01	-0.313634	-0.000263454	0	0	305981	HCD (High Energy Collision Dissociation)	MS2	0	100	10.8198	3695	3695	3685	FP072920_4.raw	0/0		5.72592	520.386	520.386	1.2	1.87966e-06	2.3419e-07	0	0
FALSE	High	PMI-Byonic	PMI-Byonic (A2)	A	2	Unambiguous	GFNGHLCQYDVDECASTPCK	[K].GFNGHLcQYDVDEcAsTPcK.[N]	C7(Carbamidomethyl); C14(Carbamidomethyl); S16(Hex(1)Pent(1)); C19(Carbamidomethyl)	1	1	Q01705	Q01705	Neurogenic locus notch homolog protein 1 OS=Mus musculus OX=10090 GN=Notch1 PE=1 SV=3	0	3	3	1	0	1	1	1	884.689	2652.05	2652.05	-0.697622	-0.00061671	0	0	597434	HCD (High Energy Collision Dissociation)	MS2	0	100	10.6652	3624	3624	3619	FP072920_4.raw	0/0		7.92892	631.556	631.556	1.2	1.17781e-08	1.77009e-09	0	0
FALSE	High	PMI-Byonic	PMI-Byonic (A2)	A	2	Unambiguous	DGVATFTCLCQPGYTGHHCETNINECHSQPCR	[K].DGVATFTcLcQPGYtGHHcEtNINEcHSQPcR.[H]	C8(Carbamidomethyl); C10(Carbamidomethyl); T15(HexNAc(1)); C19(Carbamidomethyl); T21(Hex(1)Pent(1)); C26(Carbamidomethyl); C31(Carbamidomethyl)	1	1	Q01705	Q01705	Neurogenic locus notch homolog protein 1 OS=Mus musculus OX=10090 GN=Notch1 PE=1 SV=3	0	5	5	1	0	1	1	1	861.551	4303.73	4303.74	-2.31214	-0.00199017	0	0	271772	HCD (High Energy Collision Dissociation)	MS2	0	100	10.9304	3747	3747	3740	FP072920_4.raw	0/0		9.05384	667.382	667.382	1.2	8.83397e-10	2.82819e-10	0	0
FALSE	High	PMI-Byonic	PMI-Byonic (A2)	A	2	Unambiguous	DGVATFTCLCQPGYTGHHCETNINECHSQPCR	[K].DGVATFTcLcQPGYtGHHcEtNINEcHSQPcR.[H]	C8(Carbamidomethyl); C10(Carbamidomethyl); T15(HexNAc(1)); C19(Carbamidomethyl); T21(Hex(1)Pent(2)); C26(Carbamidomethyl); C31(Carbamidomethyl)	1	1	Q01705	Q01705	Neurogenic locus notch homolog protein 1 OS=Mus musculus OX=10090 GN=Notch1 PE=1 SV=3	0	5	5	1	0	1	1	1	887.96	4435.77	4435.78	-1.28525	-0.00114021	0	0	241393	HCD (High Energy Collision Dissociation)	MS2	0	100	10.837	3703	3703	3696	FP072920_4.raw	0/0		2.98197	326.104	326.104	1.2	0.00104239	3.78628e-05	0	0
FALSE	High	PMI-Byonic	PMI-Byonic (A2)	A	2	Unambiguous	HGGTCQDRDNSYLCLCLK	[R].HGGTcQDRDNsYLcLcLK.[G]	C5(Carbamidomethyl); S11(HexNAc(1)Fuc(1)); C14(Carbamidomethyl); C16(Carbamidomethyl)	1	1	Q01705	Q01705	Neurogenic locus notch homolog protein 1 OS=Mus musculus OX=10090 GN=Notch1 PE=1 SV=3	1	4	4	1	0	1	1	1	637.276	2546.08	2546.1	-4.50565	-0.00286796	0	0	1.13902e+06	HCD (High Energy Collision Dissociation)	MS2	6.94228	100	10.7604	3667	3667	3663	FP072920_4.raw	0/0		9.7354	714.2	714.2	11.0859	1.83907e-10	3.39617e-11	0	0
FALSE	High	PMI-Byonic	PMI-Byonic (A2)	A	2	Unambiguous	HGGTCQDRDNSYLCLCLK	[R].HGGTcQDRDNsYLcLcLK.[G]	C5(Carbamidomethyl); S11(HexNAc(1)Hex(1)Fuc(1)); C14(Carbamidomethyl); C16(Carbamidomethyl)	1	1	Q01705	Q01705	Neurogenic locus notch homolog protein 1 OS=Mus musculus OX=10090 GN=Notch1 PE=1 SV=3	1	4	4	1	0	1	1	1	677.791	2708.14	2708.15	-1.74474	-0.00118125	0	0	17812522	HCD (High Energy Collision Dissociation)	MS2	0.419341	16.4251	10.8014	3686	3686	3685	FP072920_4.raw	0/0		9.06358	698.215	698.215	12.2284	8.63822e-10	2.25962e-10	0	0
FALSE	High	PMI-Byonic	PMI-Byonic (A2)	A	2	Unambiguous	HGGTCQDRDNSYLCLCLK	[R].HGGTcQDRDNsYLcLcLK.[G]	C5(Carbamidomethyl); S11(HexNAc(1)Hex(1)Fuc(1)); C14(Carbamidomethyl); C16(Carbamidomethyl)	1	1	Q01705	Q01705	Neurogenic locus notch homolog protein 1 OS=Mus musculus OX=10090 GN=Notch1 PE=1 SV=3	1	3	3	1	0	1	1	1	903.386	2708.14	2708.15	-2.0553	-0.00185535	0	0	5191878	HCD (High Energy Collision Dissociation)	MS2	1.83505	40.3928	10.8284	3699	3699	3696	FP072920_4.raw	0/0		6.55034	620.431	620.431	10.6325	2.81618e-07	3.67227e-08	0	0
FALSE	High	PMI-Byonic	PMI-Byonic (A2)	A	2	Unambiguous	HGGTCQDRDNSYLCLCLK	[R].HGGtcQDRDNSYLcLcLK.[G]	T4(Fuc(1)); C5(Carbamidomethyl); C14(Carbamidomethyl); C16(Carbamidomethyl)	1	1	Q01705	Q01705	Neurogenic locus notch homolog protein 1 OS=Mus musculus OX=10090 GN=Notch1 PE=1 SV=3	1	3	3	1	0	1	1	1	781.672	2343	2343.02	-5.76465	-0.00450222	0	0	365625	HCD (High Energy Collision Dissociation)	MS2	22.0961	100	10.7486	3662	3662	3652	FP072920_4.raw	0/0		4.26448	511.75	511.75	6.8	5.43897e-05	2.98342e-06	0	0
FALSE	High	PMI-Byonic	PMI-Byonic (A2)	A	2	Unambiguous	HGGTCQDRDNSYLCLCLK	[R].HGGTcQDRDNsYLcLcLK.[G]	C5(Carbamidomethyl); S11(HexNAc(1)Fuc(1)); C14(Carbamidomethyl); C16(Carbamidomethyl)	1	1	Q01705	Q01705	Neurogenic locus notch homolog protein 1 OS=Mus musculus OX=10090 GN=Notch1 PE=1 SV=3	1	4	4	1	0	1	1	1	637.278	2546.09	2546.1	-2.77966	-0.00176932	0	0	3.71027e+06	HCD (High Energy Collision Dissociation)	MS2	0.803264	55.6037	10.8743	3719	3719	3718	FP072920_4.raw	0/0		9.06358	690.668	690.668	10.9543	8.63822e-10	2.45895e-10	0	0
FALSE	High	PMI-Byonic	PMI-Byonic (A2)	A	2	Unambiguous	HGGTCQDRDNSYLCLCLK	[R].HGGtcQDRDNSYLcLcLK.[G]	T4(HexNAc(1)Fuc(1)); C5(Carbamidomethyl); C14(Carbamidomethyl); C16(Carbamidomethyl)	1	1	Q01705	Q01705	Neurogenic locus notch homolog protein 1 OS=Mus musculus OX=10090 GN=Notch1 PE=1 SV=3	1	3	3	1	0	1	1	1	849.367	2546.09	2546.1	-3.08602	-0.0026191	0	0	395867	HCD (High Energy Collision Dissociation)	MS2	0	100	10.7465	3661	3661	3652	FP072920_4.raw	0/0		3.4359	332.653	332.653	3.2	0.000366519	1.49232e-05	0	0
FALSE	Medium	PMI-Byonic	PMI-Byonic (A2)	A	2	Unambiguous	HGGTCQDRDNSYLCLCLK	[R].HGGtcQDRDNSYLcLcLK.[G]	T4(HexNAc(1)Hex(1)Fuc(1)); C5(Carbamidomethyl); C14(Carbamidomethyl); C16(Carbamidomethyl)	1	1	Q01705	Q01705	Neurogenic locus notch homolog protein 1 OS=Mus musculus OX=10090 GN=Notch1 PE=1 SV=3	1	2	2	1	0	1	1	1	679.345	1357.68	2708.15	-498668	-675.233	0	0	1.40733e+06	HCD (High Energy Collision Dissociation)	MS2	60.4256	100	10.7334	3655	3655	3652	FP072920_4.raw	0/0		0.266494	109.555	109.555	2	0.541385	0.0218915	0	0
FALSE	High	PMI-Byonic	PMI-Byonic (A2)	A	2	Unambiguous	HGGTCQDRDNSYLCLCLK	[R].HGGtcQDRDNSYLcLcLK.[G]	T4(HexNAc(1)Fuc(1)); C5(Carbamidomethyl); C14(Carbamidomethyl); C16(Carbamidomethyl)	1	1	Q01705	Q01705	Neurogenic locus notch homolog protein 1 OS=Mus musculus OX=10090 GN=Notch1 PE=1 SV=3	1	3	3	1	0	1	1	1	849.368	2546.09	2546.1	-2.58261	-0.00219185	0	0	1.97003e+06	HCD (High Energy Collision Dissociation)	MS2	0	100	10.8805	3723	3723	3718	FP072920_4.raw	0/0		8.26349	690.859	690.859	3.37181	5.45141e-09	8.44864e-10	0	0
FALSE	High	PMI-Byonic	PMI-Byonic (A2)	A	2	Unambiguous	HGGTCQDRDNSYLCLCLK	[R].HGGtcQDRDNSYLcLcLK.[G]	T4(Fuc(1)); C5(Carbamidomethyl); C14(Carbamidomethyl); C16(Carbamidomethyl)	1	1	Q01705	Q01705	Neurogenic locus notch homolog protein 1 OS=Mus musculus OX=10090 GN=Notch1 PE=1 SV=3	1	3	3	1	0	1	1	1	781.675	2343.01	2343.02	-2.63867	-0.00206082	0	0	1.20865e+06	HCD (High Energy Collision Dissociation)	MS2	3.42937	100	10.887	3726	3726	3718	FP072920_4.raw	0/0		7.26349	649.817	649.817	6.8	5.45141e-08	4.42625e-09	0	0
FALSE	High	PMI-Byonic	PMI-Byonic (A2)	A	2	Unambiguous	HGGTCQDRDNSYLCLCLK	[R].HGGTcQDRDNsYLcLcLK.[G]	C5(Carbamidomethyl); S11(HexNAc(1)Hex(1)Fuc(1)); C14(Carbamidomethyl); C16(Carbamidomethyl)	1	1	Q01705	Q01705	Neurogenic locus notch homolog protein 1 OS=Mus musculus OX=10090 GN=Notch1 PE=1 SV=3	1	4	4	1	0	1	1	1	677.791	2708.14	2708.15	-2.01519	-0.00136436	0	0	10579889	HCD (High Energy Collision Dissociation)	MS2	1.16805	13.1711	10.9206	3742	3742	3740	FP072920_4.raw	0/0		8.06358	629.082	629.082	13.2497	8.63822e-09	1.2145e-09	0	0
FALSE	High	PMI-Byonic	PMI-Byonic (A2)	A	2	Unambiguous	HGGTCQDRDNSYLCLCLK	[R].HGGtcQDRDNsYLcLcLK.[G]	T4(HexNAc(1)); C5(Carbamidomethyl); S11(HexNAc(1)Hex(1)); C14(Carbamidomethyl); C16(Carbamidomethyl)	1	1	Q01705	Q01705	Neurogenic locus notch homolog protein 1 OS=Mus musculus OX=10090 GN=Notch1 PE=1 SV=3	1	4	4	1	0	1	1	1	692.047	2765.17	2765.17	-0.906673	-0.000626776	0	0	611954	HCD (High Energy Collision Dissociation)	MS2	26.7374	100	10.7647	3669	3669	3663	FP072920_4.raw	0/0		1.64691	258.008	258.008	2.4	0.0225469	0.000617842	0	0
FALSE	High	PMI-Byonic	PMI-Byonic (A2)	A	2	Unambiguous	HGGTCQDRDNSYLCLCLK	[R].HGGTcQDRDNsYLcLcLK.[G]	C5(Carbamidomethyl); S11(HexNAc(1)Hex(1)Fuc(1)NeuAc(1)); C14(Carbamidomethyl); C16(Carbamidomethyl)	1	1	Q01705	Q01705	Neurogenic locus notch homolog protein 1 OS=Mus musculus OX=10090 GN=Notch1 PE=1 SV=3	1	3	3	1	0	1	1	1	1000.42	2999.24	2999.24	-1.73995	-0.00173951	0	0	1.80483e+06	HCD (High Energy Collision Dissociation)	MS2	5.57707	88.6558	11.8881	4181	4181	4180	FP072920_4.raw	0/0		5.11574	519.805	519.805	25.9208	7.6605e-06	6.97159e-07	0	0
FALSE	High	PMI-Byonic	PMI-Byonic (A2)	A	2	Unambiguous	HGGTCQDRDNSYLCLCLK	[R].HGGTcQDRDNsYLcLcLK.[G]	C5(Carbamidomethyl); S11(HexNAc(1)Hex(1)Fuc(1)); C14(Carbamidomethyl); C16(Carbamidomethyl)	1	1	Q01705	Q01705	Neurogenic locus notch homolog protein 1 OS=Mus musculus OX=10090 GN=Notch1 PE=1 SV=3	1	3	3	1	0	1	1	1	903.385	2708.14	2708.15	-2.66381	-0.00240467	0	0	1.54819e+06	HCD (High Energy Collision Dissociation)	MS2	1.40646	100	10.9465	3754	3754	3751	FP072920_4.raw	0/0		9.26349	724.03	724.03	13.3517	5.45141e-10	1.60024e-10	0	0
FALSE	High	PMI-Byonic	PMI-Byonic (A2)	A	2	Unambiguous	HGGTCQDRDNSYLCLCLK	[R].HGGtcQDRDNsYLcLcLK.[G]	T4(HexNAc(1)); C5(Carbamidomethyl); S11(HexNAc(1)Hex(1)); C14(Carbamidomethyl); C16(Carbamidomethyl)	1	1	Q01705	Q01705	Neurogenic locus notch homolog protein 1 OS=Mus musculus OX=10090 GN=Notch1 PE=1 SV=3	1	4	4	1	0	1	1	1	692.047	2765.17	2765.17	-0.906673	-0.000626776	0	0	612005	HCD (High Energy Collision Dissociation)	MS2	24.0599	100	10.9519	3757	3757	3751	FP072920_4.raw	0/0		2.49558	324.292	324.292	2.4	0.00319462	9.45579e-05	0	0
FALSE	High	PMI-Byonic	PMI-Byonic (A2)	A	2	Unambiguous	HGGTCQDRDNSYLCLCLK	[R].HGGTcQDRDNsYLcLcLK.[G]	C5(Carbamidomethyl); S11(HexNAc(1)Hex(1)Fuc(1)NeuAc(1)); C14(Carbamidomethyl); C16(Carbamidomethyl)	1	1	Q01705	Q01705	Neurogenic locus notch homolog protein 1 OS=Mus musculus OX=10090 GN=Notch1 PE=1 SV=3	1	4	4	1	0	1	1	1	750.566	2999.24	2999.24	-0.910075	-0.000682384	0	0	1.4139e+06	HCD (High Energy Collision Dissociation)	MS2	2.36892	81.2105	11.9867	4225	4225	4224	FP072920_4.raw	0/0		9.06358	668.282	668.282	13.5019	8.63822e-10	2.6462e-10	0	0
FALSE	High	PMI-Byonic	PMI-Byonic (A2)	A	2	Unambiguous	HGGTCQDRDNSYLCLCLK	[R].HGGTcQDRDNsYLcLcLK.[G]	C5(Carbamidomethyl); S11(HexNAc(1)Hex(1)Fuc(1)NeuAc(1)); C14(Carbamidomethyl); C16(Carbamidomethyl)	1	1	Q01705	Q01705	Neurogenic locus notch homolog protein 1 OS=Mus musculus OX=10090 GN=Notch1 PE=1 SV=3	1	4	4	1	0	1	1	1	750.565	2999.24	2999.24	-1.23568	-0.000926525	0	0	9425975	HCD (High Energy Collision Dissociation)	MS2	1.64557	23.8773	11.8633	4170	4170	4169	FP072920_4.raw	0/0		8.7354	698.655	698.655	12.483	1.83907e-09	3.48022e-10	0	0
FALSE	High	PMI-Byonic	PMI-Byonic (A2)	A	2	Unambiguous	HGGTCQDRDNSYLCLCLK	[R].HGGtcQDRDNSYLcLcLK.[G]	T4(HexNAc(1)Hex(1)Fuc(1)NeuAc(1)); C5(Carbamidomethyl); C14(Carbamidomethyl); C16(Carbamidomethyl)	1	1	Q01705	Q01705	Neurogenic locus notch homolog protein 1 OS=Mus musculus OX=10090 GN=Notch1 PE=1 SV=3	1	3	3	1	0	1	1	1	1000.42	2999.23	2999.24	-4.05987	-0.00405885	0	0	260928	HCD (High Energy Collision Dissociation)	MS2	20.2601	100	11.7811	4134	4134	4125	FP072920_4.raw	0/0		3.93913	361.407	361.407	0.8	0.000115045	6.3061e-06	0	0
FALSE	High	PMI-Byonic	PMI-Byonic (A2)	A	2	Unambiguous	HGGTCQDRDNSYLCLCLK	[R].HGGtcQDRDNSYLcLcLK.[G]	T4(HexNAc(1)Hex(1)Fuc(1)NeuAc(1)); C5(Carbamidomethyl); C14(Carbamidomethyl); C16(Carbamidomethyl)	1	1	Q01705	Q01705	Neurogenic locus notch homolog protein 1 OS=Mus musculus OX=10090 GN=Notch1 PE=1 SV=3	1	4	4	1	0	1	1	1	750.564	2999.23	2999.24	-3.2707	-0.0024524	0	0	243465	HCD (High Energy Collision Dissociation)	MS2	15.7981	100	11.7468	4119	4119	4114	FP072920_4.raw	0/0		8.06358	614.172	614.172	2.64852	8.63822e-09	1.36601e-09	0	0
FALSE	High	PMI-Byonic	PMI-Byonic (A2)	A	2	Unambiguous	HGGTCQDRDNSYLCLCLK	[R].HGGtcQDRDNsYLcLcLK.[G]	T4(HexNAc(1)); C5(Carbamidomethyl); S11(HexNAc(1)Hex(1)); C14(Carbamidomethyl); C16(Carbamidomethyl)	1	1	Q01705	Q01705	Neurogenic locus notch homolog protein 1 OS=Mus musculus OX=10090 GN=Notch1 PE=1 SV=3	1	4	4	1	0	1	1	1	692.047	2765.17	2765.17	-1.52471	-0.00105402	0	0	1.03479e+06	HCD (High Energy Collision Dissociation)	MS2	0	100	11.4505	3985	3985	3982	FP072920_4.raw	0/0		1.32965	257.738	257.738	3.6	0.0468108	0.00170975	0	0
FALSE	High	PMI-Byonic	PMI-Byonic (A2)	A	2	Unambiguous	HGGTCQDRDNSYLCLCLK	[R].HGGtcQDRDNSYLcLcLK.[G]	T4(HexNAc(1)Hex(1)Fuc(1)NeuAc(1)); C5(Carbamidomethyl); C14(Carbamidomethyl); C16(Carbamidomethyl)	1	1	Q01705	Q01705	Neurogenic locus notch homolog protein 1 OS=Mus musculus OX=10090 GN=Notch1 PE=1 SV=3	1	4	4	1	0	1	1	1	750.565	2999.24	2999.24	-2.37529	-0.00178102	0	0	556062	HCD (High Energy Collision Dissociation)	MS2	8.4715	100	12.1451	4297	4297	4290	FP072920_4.raw	0/0		5.62449	550.297	550.297	2.27337	2.37414e-06	2.79334e-07	0	0
FALSE	High	PMI-Byonic	PMI-Byonic (A2)	A	2	Unambiguous	HGGTCQDRDNSYLCLCLK	[R].HGGtcQDRDNsYLcLcLK.[G]	T4(HexNAc(1)); C5(Carbamidomethyl); S11(HexNAc(1)Hex(1)); C14(Carbamidomethyl); C16(Carbamidomethyl)	1	1	Q01705	Q01705	Neurogenic locus notch homolog protein 1 OS=Mus musculus OX=10090 GN=Notch1 PE=1 SV=3	1	3	3	1	0	1	1	1	922.393	2765.16	2765.17	-1.96131	-0.00180778	0	0	571217	HCD (High Energy Collision Dissociation)	MS2	0	100	11.3334	3931	3931	3927	FP072920_4.raw	0/0		1.44827	276.594	276.594	4.3317	0.0356227	0.00105887	0	0
FALSE	High	PMI-Byonic	PMI-Byonic (A2)	A	2	Unambiguous	HGGTCQDRDNSYLCLCLK	[R].HGGtcQDRDNsYLcLcLK.[G]	T4(HexNAc(1)); C5(Carbamidomethyl); S11(HexNAc(1)Hex(1)); C14(Carbamidomethyl); C16(Carbamidomethyl)	1	1	Q01705	Q01705	Neurogenic locus notch homolog protein 1 OS=Mus musculus OX=10090 GN=Notch1 PE=1 SV=3	1	4	4	1	0	1	1	1	692.048	2765.17	2765.17	-0.200342	-0.000138495	0	0	1256428	HCD (High Energy Collision Dissociation)	MS2	0	100	11.3312	3930	3930	3927	FP072920_4.raw	0/0		2.34323	301.989	301.989	3.6	0.00453698	0.000128995	0	0
FALSE	High	PMI-Byonic	PMI-Byonic (A2)	A	2	Unambiguous	HGGTCQDRDNSYLCLCLK	[R].HGGTcQDRDNsYLcLcLK.[G]	C5(Carbamidomethyl); S11(HexNAc(1)Hex(1)Fuc(1)); C14(Carbamidomethyl); C16(Carbamidomethyl)	1	1	Q01705	Q01705	Neurogenic locus notch homolog protein 1 OS=Mus musculus OX=10090 GN=Notch1 PE=1 SV=3	1	4	4	1	0	1	1	1	677.791	2708.14	2708.15	-2.37579	-0.0016085	0	0	354153	HCD (High Energy Collision Dissociation)	MS2	25.0692	100	11.3164	3924	3924	3916	FP072920_4.raw	0/0		5.79092	479.811	479.811	14.9682	1.61837e-06	1.82613e-07	0	0
FALSE	High	PMI-Byonic	PMI-Byonic (A2)	A	2	Unambiguous	HGGTCQDRDNSYLCLCLK	[R].HGGTcQDRDNsYLcLcLK.[G]	C5(Carbamidomethyl); S11(HexNAc(1)Hex(1)Fuc(1)); C14(Carbamidomethyl); C16(Carbamidomethyl)	1	1	Q01705	Q01705	Neurogenic locus notch homolog protein 1 OS=Mus musculus OX=10090 GN=Notch1 PE=1 SV=3	1	4	4	1	0	1	1	1	677.791	2708.14	2708.15	-3.00684	-0.00203574	0	0	1.61862e+06	HCD (High Energy Collision Dissociation)	MS2	19.2947	100	11.0955	3822	3822	3817	FP072920_4.raw	0/0		6.49932	594.457	594.457	12.1633	3.16722e-07	4.42065e-08	0	0
FALSE	High	PMI-Byonic	PMI-Byonic (A2)	A	2	Unambiguous	HGGTCQDRDNSYLCLCLK	[R].HGGtcQDRDNSYLcLcLK.[G]	T4(HexNAc(1)Hex(1)Fuc(1)); C5(Carbamidomethyl); C14(Carbamidomethyl); C16(Carbamidomethyl)	1	1	Q01705	Q01705	Neurogenic locus notch homolog protein 1 OS=Mus musculus OX=10090 GN=Notch1 PE=1 SV=3	1	3	3	1	0	1	1	1	903.39	2708.16	2708.15	2.6776	0.00241711	0	0	496321	HCD (High Energy Collision Dissociation)	MS2	81.563	100	11.0738	3812	3812	3806	FP072920_4.raw	0/0		5.44392	499.373	499.373	2	3.59819e-06	4.16171e-07	0	0
FALSE	High	PMI-Byonic	PMI-Byonic (A2)	A	2	Unambiguous	HGGTCQDRDNSYLCLCLK	[R].HGGTcQDRDNsYLcLcLK.[G]	C5(Carbamidomethyl); S11(HexNAc(1)Fuc(1)); C14(Carbamidomethyl); C16(Carbamidomethyl)	1	1	Q01705	Q01705	Neurogenic locus notch homolog protein 1 OS=Mus musculus OX=10090 GN=Notch1 PE=1 SV=3	1	4	4	1	0	1	1	1	637.278	2546.09	2546.1	-2.87555	-0.00183036	0	0	994501	HCD (High Energy Collision Dissociation)	MS2	1.69808	100	10.9965	3777	3777	3773	FP072920_4.raw	0/0		7.06358	583.587	583.587	10.9631	8.63822e-08	5.86407e-09	0	0
FALSE	High	PMI-Byonic	PMI-Byonic (A2)	A	2	Unambiguous	HGGTCQDRDNSYLCLCLK	[R].HGGTcQDRDNsYLcLcLK.[G]	C5(Carbamidomethyl); S11(HexNAc(1)Hex(1)Fuc(1)); C14(Carbamidomethyl); C16(Carbamidomethyl)	1	1	Q01705	Q01705	Neurogenic locus notch homolog protein 1 OS=Mus musculus OX=10090 GN=Notch1 PE=1 SV=3	1	4	4	1	0	1	1	1	677.791	2708.14	2708.15	-2.55609	-0.00173057	0	0	2.15035e+06	HCD (High Energy Collision Dissociation)	MS2	6.48511	100	10.6861	3633	3633	3630	FP072920_4.raw	0/0		9.06358	660.314	660.314	10.8488	8.63822e-10	2.047e-10	0	0
FALSE	High	PMI-Byonic	PMI-Byonic (A2)	A	2	Unambiguous	DNSYLCLCLK	[R].DNSYLcLcLK.[G]	C6(Carbamidomethyl); C8(Carbamidomethyl)	1	1	Q01705	Q01705	Neurogenic locus notch homolog protein 1 OS=Mus musculus OX=10090 GN=Notch1 PE=1 SV=3	0	2	2	1	0	1	1	1	643.366	1285.72	1285.59	103.466	0.0665074	0	0	496355	HCD (High Energy Collision Dissociation)	MS2	15.7333	100	14.3845	5288	5288	5280	FP072920_4.raw	0/0		0.727313	243.468	243.468	243.468	0.187364	0.00549745	0	0
FALSE	High	PMI-Byonic	PMI-Byonic (A2)	A	2	Unambiguous	DNSYLCLCLK	[R].DNSYLcLcLK.[G]	C6(Carbamidomethyl); C8(Carbamidomethyl)	1	1	Q01705	Q01705	Neurogenic locus notch homolog protein 1 OS=Mus musculus OX=10090 GN=Notch1 PE=1 SV=3	0	2	2	1	0	1	1	1	643.298	1285.59	1285.59	-2.21645	-0.00142473	0	0	623421	HCD (High Energy Collision Dissociation)	MS2	19.957	100	14.2503	5229	5229	5225	FP072920_4.raw	0/0		6.30943	466.592	466.592	466.592	4.90427e-07	7.06581e-08	0	0
FALSE	High	PMI-Byonic	PMI-Byonic (A2)	A	2	Unambiguous	DNSYLCLCLK	[R].DNSYLcLcLK.[G]	C6(Carbamidomethyl); C8(Carbamidomethyl)	1	1	Q01705	Q01705	Neurogenic locus notch homolog protein 1 OS=Mus musculus OX=10090 GN=Notch1 PE=1 SV=3	0	2	2	1	0	1	1	1	643.298	1285.59	1285.59	-2.50131	-0.00160783	0	0	1.12628e+06	HCD (High Energy Collision Dissociation)	MS2	0	100	13.9879	5110	5110	5104	FP072920_4.raw	0/0		6.70725	537.426	537.426	537.426	1.96222e-07	2.32101e-08	0	0
FALSE	High	PMI-Byonic	PMI-Byonic (A2)	A	2	Unambiguous	DNSYLCLCLK	[R].DNSYLcLcLK.[G]	C6(Carbamidomethyl); C8(Carbamidomethyl)	1	1	Q01705	Q01705	Neurogenic locus notch homolog protein 1 OS=Mus musculus OX=10090 GN=Notch1 PE=1 SV=3	0	2	2	1	0	1	1	1	643.298	1285.59	1285.59	-1.74169	-0.00111955	0	0	3.01593e+06	HCD (High Energy Collision Dissociation)	MS2	8.78209	61.1082	14.1064	5163	5163	5159	FP072920_4.raw	0/0		6.70725	542.289	542.289	542.289	1.96222e-07	2.57923e-08	0	0
[truncated: 7 more columns]

## Sheet: FP092520_11
Checked	Confidence	Identifying Node Type	Identifying Node	Search ID	Identifying Node No	PSM Ambiguity	Sequence	Annotated Sequence	Modifications	# Protein Groups	# Proteins	Master Protein Accessions	Protein Accessions	Protein Descriptions	# Missed Cleavages	Charge	Original Precursor Charge	DeltaScore	DeltaCn	Rank	Search Engine Rank	Concatenated Rank	m/z [Da]	MH+ [Da]	Theo. MH+ [Da]	DeltaM [ppm]	Deltam/z [Da]	Matched Ions	Total Ions	Intensity	Activation Type	MS Order	Isolation Interference [%]	Ion Inject Time [ms]	RT [min]	First Scan	Last Scan	Master Scan(s)	Spectrum File	Ions Matched	Annotation	|Log Prob|	Byonic Score	Delta Byonic Score	Delta Mod Score	PEP 2D	q-Value 2D	FDR 2D	Peptide Group FDR 2D
FALSE	High	PMI-Byonic	PMI-Byonic (A2)	A	2	Unambiguous	CSQPSGTCLNGGR	[R].cSQPSGTcLNGGR.[C]	C1(Carbamidomethyl); C8(Carbamidomethyl)	1	1	Q01705	Q01705	Neurogenic locus notch homolog protein 1 OS=Mus musculus OX=10090 GN=Notch1 PE=1 SV=3	0	2	2	1	0	1	1	1	697.296	1393.58	1393.59	-7.13515	-0.00497175	0	0	196484	HCD (High Energy Collision Dissociation)	MS2	6.20276	100	6.28123	2023	2023	2020	FP092520_11.raw	0/0		5.77338	440.597	440.597	440.597	1.68509e-06	4.02282e-07	0	0
FALSE	High	PMI-Byonic	PMI-Byonic (A2)	A	2	Unambiguous	CSQPSGTCLNGGR	[R].cSQPSGTcLNGGR.[C]	C1(Carbamidomethyl); C8(Carbamidomethyl)	1	1	Q01705	Q01705	Neurogenic locus notch homolog protein 1 OS=Mus musculus OX=10090 GN=Notch1 PE=1 SV=3	0	2	2	1	0	1	1	1	697.295	1393.58	1393.59	-8.27387	-0.00576521	0	0	235842	HCD (High Energy Collision Dissociation)	MS2	0	100	6.41416	2080	2080	2075	FP092520_11.raw	0/0		5.58937	421.012	421.012	421.012	2.57412e-06	8.34816e-07	0	0
FALSE	High	PMI-Byonic	PMI-Byonic (A2)	A	2	Unambiguous	CQDSNPCLSTPCK	[R].cQDSNPcLsTPcK.[N]	C1(Carbamidomethyl); C7(Carbamidomethyl); S9(Hex(1)Pent(2)); C12(Carbamidomethyl)	1	1	Q01705	Q01705	Neurogenic locus notch homolog protein 1 OS=Mus musculus OX=10090 GN=Notch1 PE=1 SV=3	0	3	3	1	0	1	1	1	664.923	1992.76	1992.77	-8.22912	-0.00546625	0	0	187867	HCD (High Energy Collision Dissociation)	MS2	9.40338	100	8.04016	2775	2775	2766	FP092520_11.raw	0/0		5.12021	442.816	442.816	0	7.58214e-06	1.55618e-06	0	0
FALSE	High	PMI-Byonic	PMI-Byonic (A2)	A	2	Unambiguous	CQDSNPCLSTPCK	[R].cQDSNPcLsTPcK.[N]	C1(Carbamidomethyl); C7(Carbamidomethyl); S9(Hex(1)Pent(2)R0); C12(Carbamidomethyl)	1	1	Q01705	Q01705	Neurogenic locus notch homolog protein 1 OS=Mus musculus OX=10090 GN=Notch1 PE=1 SV=3	0	2	2	1	0	1	1	1	996.882	1992.76	1992.77	-7.64049	-0.00761287	0	0	648900	HCD (High Energy Collision Dissociation)	MS2	0	100	8.02937	2770	2770	2766	FP092520_11.raw	0/0		7.73163	637.002	637.002	0	1.85509e-08	4.14203e-09	0	0
FALSE	High	PMI-Byonic	PMI-Byonic (A2)	A	2	Unambiguous	CQDSNPCLSTPCK	[R].cQDSNPcLsTPcK.[N]	C1(Carbamidomethyl); C7(Carbamidomethyl); S9(Hex(1)Pent(1)); C12(Carbamidomethyl)	1	1	Q01705	Q01705	Neurogenic locus notch homolog protein 1 OS=Mus musculus OX=10090 GN=Notch1 PE=1 SV=3	0	2	2	1	0	1	1	1	930.862	1860.72	1860.73	-6.98957	-0.00650285	0	0	1.87551e+06	HCD (High Energy Collision Dissociation)	MS2	0	100	7.97282	2745	2745	2744	FP092520_11.raw	0/0		11.2087	750.527	750.527	0	6.18463e-12	2.53989e-12	0	0
FALSE	High	PMI-Byonic	PMI-Byonic (A2)	A	2	Unambiguous	CQDSNPCLSTPCK	[R].cQDsNPcLSTPcK.[N]	C1(Carbamidomethyl); S4(Hex(1)); C7(Carbamidomethyl); C12(Carbamidomethyl)	1	1	Q01705	Q01705	Neurogenic locus notch homolog protein 1 OS=Mus musculus OX=10090 GN=Notch1 PE=1 SV=3	0	2	2	1	0	1	1	1	864.84	1728.67	1728.69	-7.93432	-0.00685798	0	0	77531.8	HCD (High Energy Collision Dissociation)	MS2	13.6813	100	7.85649	2696	2696	2689	FP092520_11.raw	0/0		0.512734	116.524	116.524	3.72	0.30709	0.00725153	0	0
FALSE	High	PMI-Byonic	PMI-Byonic (A2)	A	2	Unambiguous	CQDSNPCLSTPCK	[R].cQDSNPcLsTPcK.[N]	C1(Carbamidomethyl); C7(Carbamidomethyl); S9(Hex(1)Pent(1)R0); C12(Carbamidomethyl)	1	1	Q01705	Q01705	Neurogenic locus notch homolog protein 1 OS=Mus musculus OX=10090 GN=Notch1 PE=1 SV=3	0	2	2	1	0	1	1	1	930.863	1860.72	1860.73	-5.48086	-0.00509919	0	0	126664	HCD (High Energy Collision Dissociation)	MS2	8.13289	100	7.863	2699	2699	2689	FP092520_11.raw	0/0		6.13844	521.054	521.054	0	7.27049e-07	2.51647e-07	0	0
FALSE	High	PMI-Byonic	PMI-Byonic (A2)	A	2	Unambiguous	CQDSNPCLSTPCK	[R].cQDSNPcLsTPcK.[N]	C1(Carbamidomethyl); C7(Carbamidomethyl); S9(Hex(1)Pent(1)); C12(Carbamidomethyl)	1	1	Q01705	Q01705	Neurogenic locus notch homolog protein 1 OS=Mus musculus OX=10090 GN=Notch1 PE=1 SV=3	0	3	3	1	0	1	1	1	620.91	1860.72	1860.73	-6.964	-0.00431937	0	0	246119	HCD (High Energy Collision Dissociation)	MS2	25.8814	100	7.90381	2716	2716	2711	FP092520_11.raw	0/0		3.84415	353.286	353.286	0	0.000143168	5.53818e-06	0	0
FALSE	Medium	PMI-Byonic	PMI-Byonic (A2)	A	2	Unambiguous	CQDSNPCLSTPCK	[R].cQDSNPcLStPcK.[N]	C1(Carbamidomethyl); C7(Carbamidomethyl); T10(Hex(1)); C12(Carbamidomethyl)	1	1	Q01705	Q01705	Neurogenic locus notch homolog protein 1 OS=Mus musculus OX=10090 GN=Notch1 PE=1 SV=3	0	3	3	1	0	1	1	1	576.898	1728.68	1728.69	-4.65853	-0.00268438	0	0	100354	HCD (High Energy Collision Dissociation)	MS2	0	100	7.93381	2729	2729	2722	FP092520_11.raw	0/0		0.276696	235.623	235.623	2.84217e-14	0.528815	0.0240148	0	0
FALSE	High	PMI-Byonic	PMI-Byonic (A2)	A	2	Unambiguous	NGGTCDLLTLTEYK	[R].NGGTcDLLtLTEYK.[C]	C5(Carbamidomethyl); T9(Fuc(1))	1	1	Q01705	Q01705	Neurogenic locus notch homolog protein 1 OS=Mus musculus OX=10090 GN=Notch1 PE=1 SV=3	0	2	2	1	0	1	1	1	865.906	1730.81	1730.82	-5.82639	-0.0050422	0	0	5892770	HCD (High Energy Collision Dissociation)	MS2	0	22.7965	14.5091	5594	5594	5593	FP092520_11.raw	0/0		6.13844	555.873	555.873	0	7.27049e-07	2.76668e-07	0	0
FALSE	High	PMI-Byonic	PMI-Byonic (A2)	A	2	Unambiguous	NGGTCDLLTLTEYK	[R].NGGTcDLLtLTEYK.[C]	C5(Carbamidomethyl); T9(Fuc(1))	1	1	Q01705	Q01705	Neurogenic locus notch homolog protein 1 OS=Mus musculus OX=10090 GN=Notch1 PE=1 SV=3	0	3	3	1	0	1	1	1	577.606	1730.8	1730.82	-6.60997	-0.00381354	0	0	794282	HCD (High Energy Collision Dissociation)	MS2	6.24745	100	14.4388	5564	5564	5560	FP092520_11.raw	0/0		5.51808	443.735	443.735	0	3.03333e-06	1.02363e-06	0	0
FALSE	High	PMI-Byonic	PMI-Byonic (A2)	A	2	Unambiguous	NGGTCDLLTLTEYK	[R].NGGTcDLLtLTEYK.[C]	C5(Carbamidomethyl); T9(Fuc(1))	1	1	Q01705	Q01705	Neurogenic locus notch homolog protein 1 OS=Mus musculus OX=10090 GN=Notch1 PE=1 SV=3	0	2	2	1	0	1	1	1	865.905	1730.8	1730.82	-7.58958	-0.00656808	0	0	324191	HCD (High Energy Collision Dissociation)	MS2	0	100	14.3926	5544	5544	5538	FP092520_11.raw	0/0		6.40088	509.931	509.931	1.13687e-13	3.97302e-07	1.21558e-07	0	0
FALSE	High	PMI-Byonic	PMI-Byonic (A2)	A	2	Unambiguous	NGGTCDLLTLTEYK	[R].NGGTcDLLtLTEYK.[C]	C5(Carbamidomethyl); T9(Fuc(1))	1	1	Q01705	Q01705	Neurogenic locus notch homolog protein 1 OS=Mus musculus OX=10090 GN=Notch1 PE=1 SV=3	0	2	2	1	0	1	1	1	865.906	1730.8	1730.82	-6.46114	-0.00559152	0	0	351024	HCD (High Energy Collision Dissociation)	MS2	0	100	14.6387	5650	5650	5648	FP092520_11.raw	0/0		6.17125	464.622	464.622	0	6.7414e-07	1.95528e-07	0	0
FALSE	Medium	PMI-Byonic	PMI-Byonic (A2)	A	2	Unambiguous	NGGTCDLLTLTEYK	[R].NGGtcDLLTLTEYK.[C]	T4(HexNAc(1)); C5(Carbamidomethyl)	1	1	Q01705	Q01705	Neurogenic locus notch homolog protein 1 OS=Mus musculus OX=10090 GN=Notch1 PE=1 SV=3	0	2	2	1	0	1	1	1	894.416	1787.82	1787.84	-7.19942	-0.00643569	0	0	100332	HCD (High Energy Collision Dissociation)	MS2	0	100	14.8613	5746	5746	5736	FP092520_11.raw	0/0		0.512734	104.57	104.57	6.4	0.30709	0.0134982	0	0
FALSE	High	PMI-Byonic	PMI-Byonic (A2)	A	2	Unambiguous	SCQQADPCASNPCANGGQCLPFESSYICR	[K].ScQQADPcAsNPcANGGQcLPFESSYIcR.[C]	C2(Carbamidomethyl); C8(Carbamidomethyl); S10(Hex(1)Pent(1)); C13(Carbamidomethyl); C19(Carbamidomethyl); C28(Carbamidomethyl)	1	1	Q01705	Q01705	Neurogenic locus notch homolog protein 1 OS=Mus musculus OX=10090 GN=Notch1 PE=1 SV=3	0	3	3	1	0	1	1	1	1210.14	3628.42	3628.44	-5.78798	-0.00700045	0	0	117913	HCD (High Energy Collision Dissociation)	MS2	0	100	13.8276	5301	5301	5296	FP092520_11.raw	0/0		5.09458	505.486	505.486	2.4	8.04295e-06	1.7315e-06	0	0
FALSE	High	PMI-Byonic	PMI-Byonic (A2)	A	2	Unambiguous	CPPGFHGPTCR	[R].cPPGFHGPTcR.[Q]	C1(Carbamidomethyl); C10(Carbamidomethyl)	1	1	Q01705	Q01705	Neurogenic locus notch homolog protein 1 OS=Mus musculus OX=10090 GN=Notch1 PE=1 SV=3	0	3	3	1	0	1	1	1	429.187	1285.55	1285.56	-7.84229	-0.00336057	0	0	292626	HCD (High Energy Collision Dissociation)	MS2	52.4939	100	7.64471	2604	2604	2598	FP092520_11.raw	0/0		2.10764	262.395	262.395	262.395	0.00780482	0.000331495	0	0
FALSE	High	PMI-Byonic	PMI-Byonic (A2)	A	2	Unambiguous	CPPGFHGPTCR	[R].cPPGFHGPTcR.[Q]	C1(Carbamidomethyl); C10(Carbamidomethyl)	1	1	Q01705	Q01705	Neurogenic locus notch homolog protein 1 OS=Mus musculus OX=10090 GN=Notch1 PE=1 SV=3	0	3	3	1	0	1	1	1	429.187	1285.55	1285.56	-6.91648	-0.00296384	0	0	496595	HCD (High Energy Collision Dissociation)	MS2	20.5534	100	7.50501	2544	2544	2543	FP092520_11.raw	0/0		6.17125	472.403	472.403	472.403	6.74143e-07	2.23682e-07	0	0
FALSE	High	PMI-Byonic	PMI-Byonic (A2)	A	2	Unambiguous	CPPGFHGPTCR	[R].cPPGFHGPTcR.[Q]	C1(Carbamidomethyl); C10(Carbamidomethyl)	1	1	Q01705	Q01705	Neurogenic locus notch homolog protein 1 OS=Mus musculus OX=10090 GN=Notch1 PE=1 SV=3	0	3	3	1	0	1	1	1	429.187	1285.55	1285.56	-7.20134	-0.00308591	0	0	846561	HCD (High Energy Collision Dissociation)	MS2	14.7311	100	7.37656	2489	2489	2488	FP092520_11.raw	0/0		6.40088	504.761	504.761	504.761	3.97304e-07	1.41254e-07	0	0
FALSE	High	PMI-Byonic	PMI-Byonic (A2)	A	2	Unambiguous	CPPGFHGPTCR	[R].cPPGFHGPTcR.[Q]	C1(Carbamidomethyl); C10(Carbamidomethyl)	1	1	Q01705	Q01705	Neurogenic locus notch homolog protein 1 OS=Mus musculus OX=10090 GN=Notch1 PE=1 SV=3	0	3	3	1	0	1	1	1	429.187	1285.55	1285.56	-6.84526	-0.00293332	0	0	160217	HCD (High Energy Collision Dissociation)	MS2	37.2797	100	6.87641	2275	2275	2272	FP092520_11.raw	0/0		2.67903	267.054	267.054	267.054	0.00209398	9.48148e-05	0	0
FALSE	High	PMI-Byonic	PMI-Byonic (A2)	A	2	Unambiguous	CPPGFHGPTCR	[R].cPPGFHGPTcR.[Q]	C1(Carbamidomethyl); C10(Carbamidomethyl)	1	1	Q01705	Q01705	Neurogenic locus notch homolog protein 1 OS=Mus musculus OX=10090 GN=Notch1 PE=1 SV=3	0	3	3	1	0	1	1	1	429.187	1285.55	1285.56	-7.69986	-0.00329953	0	0	2.29601e+06	HCD (High Energy Collision Dissociation)	MS2	13.7855	67.2613	7.0011	2328	2328	2327	FP092520_11.raw	0/0		6.58204	528.234	506.137	506.137	2.61796e-07	6.24379e-08	0	0
FALSE	High	PMI-Byonic	PMI-Byonic (A2)	A	2	Unambiguous	CPPGFHGPTCR	[R].cPPGFHGPTcR.[Q]	C1(Carbamidomethyl); C10(Carbamidomethyl)	1	1	Q01705	Q01705	Neurogenic locus notch homolog protein 1 OS=Mus musculus OX=10090 GN=Notch1 PE=1 SV=3	0	3	3	1	0	1	1	1	429.187	1285.55	1285.56	-7.84229	-0.00336057	0	0	3.32957e+06	HCD (High Energy Collision Dissociation)	MS2	11.277	49.0558	7.12986	2383	2383	2382	FP092520_11.raw	0/0		6.58204	547.913	547.913	547.913	2.61796e-07	8.05612e-08	0	0
FALSE	Medium	PMI-Byonic	PMI-Byonic (A2)	A	2	Unambiguous	CPPGFHGPTCR	[R].cPPGFHGPTcR.[Q]	C1(Carbamidomethyl); C10(Carbamidomethyl)	1	1	Q01705	Q01705	Neurogenic locus notch homolog protein 1 OS=Mus musculus OX=10090 GN=Notch1 PE=1 SV=3	0	3	3	1	0	1	1	1	429.563	1286.67	1285.56	869.615	0.372647	0	0	119018	HCD (High Energy Collision Dissociation)	MS2	62.2181	100	7.96001	2740	2740	2733	FP092520_11.raw	0/0		0.0917171	43.7332	43.7332	43.7332	0.809623	0.0397269	0	0
FALSE	High	PMI-Byonic	PMI-Byonic (A2)	A	2	Unambiguous	CPPGFHGPTCR	[R].cPPGFHGPTcR.[Q]	C1(Carbamidomethyl); C10(Carbamidomethyl)	1	1	Q01705	Q01705	Neurogenic locus notch homolog protein 1 OS=Mus musculus OX=10090 GN=Notch1 PE=1 SV=3	0	3	3	1	0	1	1	1	429.187	1285.55	1285.56	-8.05594	-0.00345212	0	0	2.66433e+06	HCD (High Energy Collision Dissociation)	MS2	10.4078	39.0973	7.24794	2434	2434	2433	FP092520_11.raw	0/0		6.52756	571.271	571.271	571.271	2.96787e-07	9.85799e-08	0	0
FALSE	Low	PMI-Byonic	PMI-Byonic (A2)	A	2	Unambiguous	QDVNECSQNPGLCR	[R].QDVNEcSQNPGLcR.[H]	C6(Carbamidomethyl); C13(Carbamidomethyl)	1	1	Q01705	Q01705	Neurogenic locus notch homolog protein 1 OS=Mus musculus OX=10090 GN=Notch1 PE=1 SV=3	0	3	3	1	0	1	1	1	559.571	1676.7	1676.71	-7.50319	-0.00419356	0	0	127458	HCD (High Energy Collision Dissociation)	MS2	41.6093	100	8.49666	2973	2973	2964	FP092520_11.raw	0/0		0.0520732	62.849	62.849	62.849	0.887007	0.0563402	0	0
FALSE	High	PMI-Byonic	PMI-Byonic (A2)	A	2	Unambiguous	QDVNECSQNPGLCR	[R].QDVNEcSQNPGLcR.[H]	C6(Carbamidomethyl); C13(Carbamidomethyl)	1	1	Q01705	Q01705	Neurogenic locus notch homolog protein 1 OS=Mus musculus OX=10090 GN=Notch1 PE=1 SV=3	0	3	3	1	0	1	1	1	559.572	1676.7	1676.71	-6.84796	-0.00382735	0	0	1.61678e+06	HCD (High Energy Collision Dissociation)	MS2	5.95347	100	8.18161	2835	2835	2832	FP092520_11.raw	0/0		5.59725	469.769	469.769	469.769	2.52782e-06	7.72698e-07	0	0
FALSE	High	PMI-Byonic	PMI-Byonic (A2)	A	2	Unambiguous	QDVNECSQNPGLCR	[R].QDVNEcSQNPGLcR.[H]	C6(Carbamidomethyl); C13(Carbamidomethyl)	1	1	Q01705	Q01705	Neurogenic locus notch homolog protein 1 OS=Mus musculus OX=10090 GN=Notch1 PE=1 SV=3	0	2	2	1	0	1	1	1	838.852	1676.7	1676.71	-8.76923	-0.00735173	0	0	191088	HCD (High Energy Collision Dissociation)	MS2	8.5316	100	8.44638	2951	2951	2942	FP092520_11.raw	0/0		5.47245	455.447	455.447	455.447	3.36934e-06	1.09471e-06	0	0
FALSE	High	PMI-Byonic	PMI-Byonic (A2)	A	2	Unambiguous	QDVNECSQNPGLCR	[R].QDVNEcSQNPGLcR.[H]	C6(Carbamidomethyl); C13(Carbamidomethyl)	1	1	Q01705	Q01705	Neurogenic locus notch homolog protein 1 OS=Mus musculus OX=10090 GN=Notch1 PE=1 SV=3	0	3	3	1	0	1	1	1	559.571	1676.7	1676.71	-7.06637	-0.00394942	0	0	555702	HCD (High Energy Collision Dissociation)	MS2	3.38696	100	8.30533	2889	2889	2887	FP092520_11.raw	0/0		3.66017	322.516	322.516	322.516	0.000218691	1.0867e-05	0	0
FALSE	High	PMI-Byonic	PMI-Byonic (A2)	A	2	Unambiguous	QDVNECSQNPGLCR	[R].QDVNEcSQNPGLcR.[H]	C6(Carbamidomethyl); C13(Carbamidomethyl)	1	1	Q01705	Q01705	Neurogenic locus notch homolog protein 1 OS=Mus musculus OX=10090 GN=Notch1 PE=1 SV=3	0	2	2	1	0	1	1	1	838.853	1676.7	1676.71	-7.67718	-0.00643621	0	0	849109	HCD (High Energy Collision Dissociation)	MS2	3.66437	100	8.30317	2888	2888	2887	FP092520_11.raw	0/0		7.12951	562.974	562.974	562.974	7.42148e-08	1.7947e-08	0	0
FALSE	High	PMI-Byonic	PMI-Byonic (A2)	A	2	Unambiguous	QDVNECSQNPGLCR	[R].QDVNEcSQNPGLcR.[H]	C6(Carbamidomethyl); C13(Carbamidomethyl)	1	1	Q01705	Q01705	Neurogenic locus notch homolog protein 1 OS=Mus musculus OX=10090 GN=Notch1 PE=1 SV=3	0	2	2	1	0	1	1	1	838.854	1676.7	1676.71	-6.94914	-0.00582585	0	0	1.59473e+06	HCD (High Energy Collision Dissociation)	MS2	1.36102	100	8.18379	2836	2836	2832	FP092520_11.raw	0/0		8.20868	644.058	644.058	644.058	6.18467e-09	1.26032e-09	0	0
FALSE	High	PMI-Byonic	PMI-Byonic (A2)	A	2	Unambiguous	NGGACVDGVNTYNCR	[K].NGGAcVDGVNTYNcR.[C]	C5(Carbamidomethyl); C14(Carbamidomethyl)	1	1	Q01705	Q01705	Neurogenic locus notch homolog protein 1 OS=Mus musculus OX=10090 GN=Notch1 PE=1 SV=3	0	2	2	1	0	1	1	1	828.84	1656.67	1656.69	-7.64096	-0.00632933	0	0	800798	HCD (High Energy Collision Dissociation)	MS2	2.89841	100	8.8157	3110	3110	3107	FP092520_11.raw	0/0		5.62285	513.361	513.361	513.361	2.38314e-06	7.07694e-07	0	0
FALSE	High	PMI-Byonic	PMI-Byonic (A2)	A	2	Unambiguous	NGGACVDGVNTYNCR	[K].NGGAcVDGVNTYNcR.[C]	C5(Carbamidomethyl); C14(Carbamidomethyl)	1	1	Q01705	Q01705	Neurogenic locus notch homolog protein 1 OS=Mus musculus OX=10090 GN=Notch1 PE=1 SV=3	0	2	2	1	0	1	1	1	828.841	1656.67	1656.69	-6.75676	-0.00559691	0	0	1.10137e+06	HCD (High Energy Collision Dissociation)	MS2	4.70275	100	8.94194	3164	3164	3162	FP092520_11.raw	0/0		5.70202	485.348	485.348	485.348	1.98599e-06	6.43254e-07	0	0
FALSE	High	PMI-Byonic	PMI-Byonic (A2)	A	2	Unambiguous	VASFYCECPHGR	[R].VASFYcEcPHGR.[T]	C6(Carbamidomethyl); C8(Carbamidomethyl)	1	1	Q01705	Q01705	Neurogenic locus notch homolog protein 1 OS=Mus musculus OX=10090 GN=Notch1 PE=1 SV=3	0	3	3	1	0	1	1	1	494.877	1482.62	1482.63	-5.2498	-0.00259449	0	0	2.32695e+06	HCD (High Energy Collision Dissociation)	MS2	9.94134	62.8058	8.45854	2956	2956	2953	FP092520_11.raw	0/0		7.35154	610.19	589.246	589.246	4.45106e-08	9.90889e-09	0	0
FALSE	High	PMI-Byonic	PMI-Byonic (A2)	A	2	Unambiguous	VASFYCECPHGR	[R].VASFYcEcPHGR.[T]	C6(Carbamidomethyl); C8(Carbamidomethyl)	1	1	Q01705	Q01705	Neurogenic locus notch homolog protein 1 OS=Mus musculus OX=10090 GN=Notch1 PE=1 SV=3	0	2	2	1	0	1	1	1	741.811	1482.62	1482.63	-6.90799	-0.00512098	0	0	421276	HCD (High Energy Collision Dissociation)	MS2	19.6365	100	8.49018	2970	2970	2964	FP092520_11.raw	0/0		5.58216	527.005	527.005	527.005	2.6172e-06	8.94229e-07	0	0
FALSE	High	PMI-Byonic	PMI-Byonic (A2)	A	2	Unambiguous	VASFYCECPHGR	[R].VASFYcEcPHGR.[T]	C6(Carbamidomethyl); C8(Carbamidomethyl)	1	1	Q01705	Q01705	Neurogenic locus notch homolog protein 1 OS=Mus musculus OX=10090 GN=Notch1 PE=1 SV=3	0	3	3	1	0	1	1	1	494.877	1482.62	1482.63	-6.2378	-0.00308277	0	0	61661.6	HCD (High Energy Collision Dissociation)	MS2	36.7713	100	9.01055	3194	3194	3184	FP092520_11.raw	0/0		1.72549	257.687	257.687	257.687	0.0188151	0.000733313	0	0
FALSE	High	PMI-Byonic	PMI-Byonic (A2)	A	2	Unambiguous	VASFYCECPHGR	[R].VASFYcEcPHGR.[T]	C6(Carbamidomethyl); C8(Carbamidomethyl)	1	1	Q01705	Q01705	Neurogenic locus notch homolog protein 1 OS=Mus musculus OX=10090 GN=Notch1 PE=1 SV=3	0	3	3	1	0	1	1	1	494.925	1482.76	1482.63	91.0809	0.0450129	0	0	253362	HCD (High Energy Collision Dissociation)	MS2	68.7482	100	8.79432	3101	3101	3096	FP092520_11.raw	0/0		2.51778	303.259	303.259	303.259	0.00303546	0.000161647	0	0
FALSE	High	PMI-Byonic	PMI-Byonic (A2)	A	2	Unambiguous	VASFYCECPHGR	[R].VASFYcEcPHGR.[T]	C6(Carbamidomethyl); C8(Carbamidomethyl)	1	1	Q01705	Q01705	Neurogenic locus notch homolog protein 1 OS=Mus musculus OX=10090 GN=Notch1 PE=1 SV=3	0	3	3	1	0	1	1	1	494.877	1482.62	1482.63	-6.3613	-0.00314381	0	0	342599	HCD (High Energy Collision Dissociation)	MS2	22.0774	100	8.72636	3072	3072	3063	FP092520_11.raw	0/0		3.21456	341.937	341.937	341.937	0.000610157	2.54838e-05	0	0
FALSE	High	PMI-Byonic	PMI-Byonic (A2)	A	2	Unambiguous	VASFYCECPHGR	[R].VASFYcEcPHGR.[T]	C6(Carbamidomethyl); C8(Carbamidomethyl)	1	1	Q01705	Q01705	Neurogenic locus notch homolog protein 1 OS=Mus musculus OX=10090 GN=Notch1 PE=1 SV=3	0	3	3	1	0	1	1	1	494.877	1482.62	1482.63	-6.6083	-0.00326588	0	0	3.76647e+06	HCD (High Energy Collision Dissociation)	MS2	16.1138	26.0947	8.58078	3009	3009	3008	FP092520_11.raw	0/0		6.3217	488.991	488.991	488.991	4.76757e-07	1.63621e-07	0	0
FALSE	High	PMI-Byonic	PMI-Byonic (A2)	A	2	Unambiguous	TGLLCHLNDACISNPCNEGSNCDTNPVNGK	[R].TGLLcHLNDAcIsNPcNEGSNcDTNPVNGK.[A]	C5(Carbamidomethyl); C11(Carbamidomethyl); S13(Hex(1)Pent(1)); C16(Carbamidomethyl); C22(Carbamidomethyl)	1	1	Q01705	Q01705	Neurogenic locus notch homolog protein 1 OS=Mus musculus OX=10090 GN=Notch1 PE=1 SV=3	0	3	3	1	0	1	1	1	1209.17	3625.5	3625.51	-3.9198	-0.00473709	0	0	286930	HCD (High Energy Collision Dissociation)	MS2	0	100	12.2092	4597	4597	4592	FP092520_11.raw	0/0		6.00809	541.405	541.405	3.6	9.81554e-07	3.41196e-07	0	0
FALSE	High	PMI-Byonic	PMI-Byonic (A2)	A	2	Unambiguous	TGLLCHLNDACISNPCNEGSNCDTNPVNGK	[R].tGLLcHLNDAcISNPcNEGsNcDTNPVNGK.[A]	T1(Hex(1)); C5(Carbamidomethyl); C11(Carbamidomethyl); C16(Carbamidomethyl); S20(Hex(1)); C22(Carbamidomethyl)	1	1	Q01705	Q01705	Neurogenic locus notch homolog protein 1 OS=Mus musculus OX=10090 GN=Notch1 PE=1 SV=3	0	3	3	1	0	1	1	1	1219.18	3655.51	3655.53	-3.97272	-0.00484079	0	0	215519	HCD (High Energy Collision Dissociation)	MS2	0	100	12.1637	4578	4578	4570	FP092520_11.raw	0/0		5.15804	410.666	410.666	4	6.94968e-06	1.38401e-06	0	0
FALSE	High	PMI-Byonic	PMI-Byonic (A2)	A	2	Unambiguous	AICTCPSGYTGPACSQDVDECALGANPCEHAGK	[K].AIcTcPSGYTGPAcSQDVDEcALGANPcEHAGK.[C]	C3(Carbamidomethyl); C5(Carbamidomethyl); C14(Carbamidomethyl); C21(Carbamidomethyl); C28(Carbamidomethyl)	1	1	Q01705	Q01705	Neurogenic locus notch homolog protein 1 OS=Mus musculus OX=10090 GN=Notch1 PE=1 SV=3	0	4	4	1	0	1	1	1	889.114	3553.43	3553.45	-5.85267	-0.0051993	0	0	791266	HCD (High Energy Collision Dissociation)	MS2	2.0621	100	11.9028	4464	4464	4460	FP092520_11.raw	0/0		12.9994	986.967	986.967	986.967	1.00141e-13	1.00131e-13	0	0
FALSE	High	PMI-Byonic	PMI-Byonic (A2)	A	2	Unambiguous	AICTCPSGYTGPACSQDVDECALGANPCEHAGK	[K].AIcTcPSGYTGPAcSQDVDEcALGANPcEHAGK.[C]	C3(Carbamidomethyl); C5(Carbamidomethyl); C14(Carbamidomethyl); C21(Carbamidomethyl); C28(Carbamidomethyl)	1	1	Q01705	Q01705	Neurogenic locus notch homolog protein 1 OS=Mus musculus OX=10090 GN=Notch1 PE=1 SV=3	0	3	3	1	0	1	1	1	1185.15	3553.43	3553.45	-5.96912	-0.00707033	0	0	294909	HCD (High Energy Collision Dissociation)	MS2	0	100	11.8795	4454	4454	4449	FP092520_11.raw	0/0		11.8745	851.045	851.045	851.045	1.33514e-12	7.17604e-13	0	0
FALSE	High	PMI-Byonic	PMI-Byonic (A2)	A	2	Unambiguous	AICTCPSGYTGPACSQDVDECALGANPCEHAGK	[K].AIcTcPSGYTGPAcSQDVDEcALGANPcEHAGK.[C]	C3(Carbamidomethyl); C5(Carbamidomethyl); C14(Carbamidomethyl); C21(Carbamidomethyl); C28(Carbamidomethyl)	1	1	Q01705	Q01705	Neurogenic locus notch homolog protein 1 OS=Mus musculus OX=10090 GN=Notch1 PE=1 SV=3	0	3	3	1	0	1	1	1	1185.15	3553.44	3553.45	-4.93854	-0.00584963	0	0	386124	HCD (High Energy Collision Dissociation)	MS2	0	100	11.9974	4505	4505	4504	FP092520_11.raw	0/0		5.70716	554.467	554.467	554.467	1.96261e-06	4.70123e-07	0	0
FALSE	High	PMI-Byonic	PMI-Byonic (A2)	A	2	Unambiguous	INEFQCQCPK	[K].INEFQcQcPK.[G]	C6(Carbamidomethyl); C8(Carbamidomethyl)	1	1	Q01705	Q01705	Neurogenic locus notch homolog protein 1 OS=Mus musculus OX=10090 GN=Notch1 PE=1 SV=3	0	2	2	1	0	1	1	1	662.29	1323.57	1323.58	-7.70115	-0.00509655	0	0	626504	HCD (High Energy Collision Dissociation)	MS2	8.14905	100	8.41084	2935	2935	2931	FP092520_11.raw	0/0		6.03297	421.761	421.761	421.761	9.26892e-07	3.09179e-07	0	0
FALSE	High	PMI-Byonic	PMI-Byonic (A2)	A	2	Unambiguous	GFNGHLCQYDVDECASTPCKNGAK	[K].GFNGHLcQYDVDEcAsTPcKNGAK.[C]	C7(Carbamidomethyl); C14(Carbamidomethyl); S16(Hex(1)Pent(1)); C19(Carbamidomethyl)	1	1	Q01705	Q01705	Neurogenic locus notch homolog protein 1 OS=Mus musculus OX=10090 GN=Notch1 PE=1 SV=3	1	4	4	1	0	1	1	1	756.312	3022.23	3022.25	-8.1682	-0.00617158	0	0	508738	HCD (High Energy Collision Dissociation)	MS2	0	100	9.71512	3502	3502	3492	FP092520_11.raw	0/0		9.96091	819.52	819.52	1.2	1.09418e-10	2.92589e-11	0	0
FALSE	High	PMI-Byonic	PMI-Byonic (A2)	A	2	Unambiguous	GFNGHLCQYDVDECASTPCK	[K].GFNGHLcQYDVDEcAsTPcK.[N]	C7(Carbamidomethyl); C14(Carbamidomethyl); S16(Hex(1)Pent(1)); C19(Carbamidomethyl)	1	1	Q01705	Q01705	Neurogenic locus notch homolog protein 1 OS=Mus musculus OX=10090 GN=Notch1 PE=1 SV=3	0	3	3	1	0	1	1	1	884.683	2652.03	2652.05	-7.67096	-0.00678126	0	0	263622	HCD (High Energy Collision Dissociation)	MS2	0	100	10.7804	3967	3967	3965	FP092520_11.raw	0/0		5.53819	432.041	432.041	1.2	2.89605e-06	9.58803e-07	0	0
FALSE	High	PMI-Byonic	PMI-Byonic (A2)	A	2	Unambiguous	GFNGHLCQYDVDECASTPCK	[K].GFNGHLcQYDVDEcAsTPcK.[N]	C7(Carbamidomethyl); C14(Carbamidomethyl); S16(Hex(1)Pent(2)); C19(Carbamidomethyl)	1	1	Q01705	Q01705	Neurogenic locus notch homolog protein 1 OS=Mus musculus OX=10090 GN=Notch1 PE=1 SV=3	0	3	3	1	0	1	1	1	928.698	2784.08	2784.1	-5.84646	-0.0054257	0	0	397984	HCD (High Energy Collision Dissociation)	MS2	0	100	10.7123	3937	3937	3932	FP092520_11.raw	0/0		5.7071	557.13	557.13	1.2	1.96291e-06	5.89545e-07	0	0
FALSE	High	PMI-Byonic	PMI-Byonic (A2)	A	2	Unambiguous	GFNGHLCQYDVDECASTPCK	[K].GFNGHLcQYDVDEcAsTPcK.[N]	C7(Carbamidomethyl); C14(Carbamidomethyl); S16(Hex(1)Pent(1)); C19(Carbamidomethyl)	1	1	Q01705	Q01705	Neurogenic locus notch homolog protein 1 OS=Mus musculus OX=10090 GN=Notch1 PE=1 SV=3	0	3	3	1	0	1	1	1	884.684	2652.04	2652.05	-6.08297	-0.00537745	0	0	619756	HCD (High Energy Collision Dissociation)	MS2	0	100	10.6611	3915	3915	3910	FP092520_11.raw	0/0		5.7071	526.666	526.666	1.2	1.96291e-06	5.32322e-07	0	0
FALSE	High	PMI-Byonic	PMI-Byonic (A2)	A	2	Unambiguous	HGGTCQDRDNSYLCLCLK	[R].HGGTcQDRDNsYLcLcLK.[G]	C5(Carbamidomethyl); S11(HexNAc(1)Hex(1)Fuc(1)); C14(Carbamidomethyl); C16(Carbamidomethyl)	1	1	Q01705	Q01705	Neurogenic locus notch homolog protein 1 OS=Mus musculus OX=10090 GN=Notch1 PE=1 SV=3	1	4	4	1	0	1	1	1	677.787	2708.13	2708.15	-8.23557	-0.00557578	0	0	1.84317e+06	HCD (High Energy Collision Dissociation)	MS2	0	98.1216	10.9265	4032	4032	4031	FP092520_11.raw	0/0		6.65953	604.331	604.331	12.804	2.19012e-07	4.02873e-08	0	0
FALSE	High	PMI-Byonic	PMI-Byonic (A2)	A	2	Unambiguous	HGGTCQDRDNSYLCLCLK	[R].HGGTcQDRDNsYLcLcLK.[G]	C5(Carbamidomethyl); S11(HexNAc(1)Hex(1)Fuc(1)); C14(Carbamidomethyl); C16(Carbamidomethyl)	1	1	Q01705	Q01705	Neurogenic locus notch homolog protein 1 OS=Mus musculus OX=10090 GN=Notch1 PE=1 SV=3	1	4	4	1	0	1	1	1	677.788	2708.13	2708.15	-6.79316	-0.00459922	0	0	1.47509e+06	HCD (High Energy Collision Dissociation)	MS2	2.51278	100	10.8082	3979	3979	3976	FP092520_11.raw	0/0		5.27041	544.253	544.253	4.83723	5.36522e-06	1.22032e-06	0	0
FALSE	High	PMI-Byonic	PMI-Byonic (A2)	A	2	Unambiguous	HGGTCQDRDNSYLCLCLK	[R].HGGtcQDRDNSYLcLcLK.[G]	T4(HexNAc(1)Hex(1)Fuc(1)); C5(Carbamidomethyl); C14(Carbamidomethyl); C16(Carbamidomethyl)	1	1	Q01705	Q01705	Neurogenic locus notch homolog protein 1 OS=Mus musculus OX=10090 GN=Notch1 PE=1 SV=3	1	4	4	1	0	1	1	1	677.788	2708.13	2708.15	-6.61286	-0.00447715	0	0	227553	HCD (High Energy Collision Dissociation)	MS2	0	100	11.0592	4092	4092	4086	FP092520_11.raw	0/0		3.02769	352.443	352.443	1.82259	0.000938229	4.72158e-05	0	0
FALSE	High	PMI-Byonic	PMI-Byonic (A2)	A	2	Unambiguous	HGGTCQDRDNSYLCLCLK	[R].HGGTcQDRDNsYLcLcLK.[G]	C5(Carbamidomethyl); S11(HexNAc(1)Hex(1)Fuc(1)); C14(Carbamidomethyl); C16(Carbamidomethyl)	1	1	Q01705	Q01705	Neurogenic locus notch homolog protein 1 OS=Mus musculus OX=10090 GN=Notch1 PE=1 SV=3	1	3	3	1	0	1	1	1	903.38	2708.13	2708.15	-8.20806	-0.00740955	0	0	428947	HCD (High Energy Collision Dissociation)	MS2	0	100	10.8212	3985	3985	3976	FP092520_11.raw	0/0		5.05771	622.776	622.776	13.7486	8.75568e-06	1.91635e-06	0	0
[truncated: 7 more columns]

## Sheet: FP100920_9
Checked	Confidence	Identifying Node Type	Identifying Node	Search ID	Identifying Node No	PSM Ambiguity	Sequence	Annotated Sequence	Modifications	# Protein Groups	# Proteins	Master Protein Accessions	Protein Accessions	Protein Descriptions	# Missed Cleavages	Charge	Original Precursor Charge	DeltaScore	DeltaCn	Rank	Search Engine Rank	Concatenated Rank	m/z [Da]	MH+ [Da]	Theo. MH+ [Da]	DeltaM [ppm]	Deltam/z [Da]	Matched Ions	Total Ions	Intensity	Activation Type	MS Order	Isolation Interference [%]	Ion Inject Time [ms]	RT [min]	First Scan	Last Scan	Master Scan(s)	Spectrum File	Ions Matched	Annotation	|Log Prob|	Byonic Score	Delta Byonic Score	Delta Mod Score	PEP 2D	q-Value 2D	FDR 2D	Peptide Group FDR 2D
FALSE	High	PMI-Byonic	PMI-Byonic (A2)	A	2	Unambiguous	CQDSNPCLSTPCK	[R].cQDSNPcLsTPcK.[N]	C1(Carbamidomethyl); C7(Carbamidomethyl); S9(Hex(1)Pent(1)R0); C12(Carbamidomethyl)	1	1	Q01705	Q01705	Neurogenic locus notch homolog protein 1 OS=Mus musculus OX=10090 GN=Notch1 PE=1 SV=3	0	2	2	1	0	1	1	1	931.363	1861.72	1860.73	531.943	0.494901	0	0	620114	HCD (High Energy Collision Dissociation)	MS2	37.0286	100	7.31787	1933	1933	1932	FP100920_9.raw	0/0		5.7029	485.913	485.913	5.68434e-14	1.98197e-06	7.50256e-07	0	0
FALSE	High	PMI-Byonic	PMI-Byonic (A2)	A	2	Unambiguous	CQDSNPCLSTPCK	[R].cQDSNPcLsTPcK.[N]	C1(Carbamidomethyl); C7(Carbamidomethyl); S9(Hex(1)Pent(1)); C12(Carbamidomethyl)	1	1	Q01705	Q01705	Neurogenic locus notch homolog protein 1 OS=Mus musculus OX=10090 GN=Notch1 PE=1 SV=3	0	2	2	1	0	1	1	1	931.866	1862.73	1860.73	1072.52	0.997831	0	0	456523	HCD (High Energy Collision Dissociation)	MS2	57.5307	100	7.36763	1947	1947	1946	FP100920_9.raw	0/0		5.48111	407.705	407.705	0	3.30285e-06	1.25583e-06	0	0
FALSE	High	PMI-Byonic	PMI-Byonic (A2)	A	2	Unambiguous	NGGTCDLLTLTEYK	[R].NGGTcDLLtLTEYK.[C]	C5(Carbamidomethyl); T9(Fuc(1))	1	1	Q01705	Q01705	Neurogenic locus notch homolog protein 1 OS=Mus musculus OX=10090 GN=Notch1 PE=1 SV=3	0	2	2	1	0	1	1	1	865.907	1730.81	1730.82	-5.19164	-0.00449289	0	0	367646	HCD (High Energy Collision Dissociation)	MS2	0	100	13.1658	4402	4402	4397	FP100920_9.raw	0/0		6.25893	562.007	562.007	0	5.50891e-07	1.48049e-07	0	0
FALSE	High	PMI-Byonic	PMI-Byonic (A2)	A	2	Unambiguous	NGGTCDLLTLTEYK	[R].NGGTcDLLtLTEYK.[C]	C5(Carbamidomethyl); T9(Fuc(1))	1	1	Q01705	Q01705	Neurogenic locus notch homolog protein 1 OS=Mus musculus OX=10090 GN=Notch1 PE=1 SV=3	0	2	2	1	0	1	1	1	866.407	1731.81	1730.82	572.641	0.495568	0	0	247723	HCD (High Energy Collision Dissociation)	MS2	43.9279	100	13.2973	4458	4458	4450	FP100920_9.raw	0/0		3.32701	310.034	310.034	0	0.000470965	3.36202e-05	0	0
FALSE	High	PMI-Byonic	PMI-Byonic (A2)	A	2	Unambiguous	SCQQADPCASNPCANGGQCLPFESSYICR	[K].scQQADPcASNPcANGGQcLPFESSYIcR.[C]	S1(Hex(1)Pent(1)); C2(Carbamidomethyl); C8(Carbamidomethyl); C13(Carbamidomethyl); C19(Carbamidomethyl); C28(Carbamidomethyl)	1	1	Q01705	Q01705	Neurogenic locus notch homolog protein 1 OS=Mus musculus OX=10090 GN=Notch1 PE=1 SV=3	0	3	3	1	0	1	1	1	1210.15	3628.42	3628.44	-4.57685	-0.0055356	0	0	70380.2	HCD (High Energy Collision Dissociation)	MS2	0	100	12.6822	4192	4192	4184	FP100920_9.raw	0/0		4.21034	412.415	412.415	0.12	6.16108e-05	7.8942e-06	0	0
FALSE	High	PMI-Byonic	PMI-Byonic (A2)	A	2	Unambiguous	QDVNECSQNPGLCR	[R].QDVNEcSQNPGLcR.[H]	C6(Carbamidomethyl); C13(Carbamidomethyl)	1	1	Q01705	Q01705	Neurogenic locus notch homolog protein 1 OS=Mus musculus OX=10090 GN=Notch1 PE=1 SV=3	0	2	2	1	0	1	1	1	838.853	1676.7	1676.71	-7.16755	-0.00600896	0	0	2278655	HCD (High Energy Collision Dissociation)	MS2	0	100	7.67339	2056	2056	2053	FP100920_9.raw	0/0		7.38384	630.599	630.599	630.599	4.13203e-08	1.3773e-08	0	0
FALSE	High	PMI-Byonic	PMI-Byonic (A2)	A	2	Unambiguous	QDVNECSQNPGLCR	[R].QDVNEcSQNPGLcR.[H]	C6(Carbamidomethyl); C13(Carbamidomethyl)	1	1	Q01705	Q01705	Neurogenic locus notch homolog protein 1 OS=Mus musculus OX=10090 GN=Notch1 PE=1 SV=3	0	3	3	1	0	1	1	1	559.572	1676.7	1676.71	-5.6467	-0.00315596	0	0	2624693	HCD (High Energy Collision Dissociation)	MS2	31.6813	70.1071	7.68692	2062	2062	2058	FP100920_9.raw	0/0		4.97602	507.509	507.509	507.509	1.05676e-05	3.19589e-06	0	0
FALSE	High	PMI-Byonic	PMI-Byonic (A2)	A	2	Unambiguous	NGGACVDGVNTYNCR	[K].NGGAcVDGVNTYNcR.[C]	C5(Carbamidomethyl); C14(Carbamidomethyl)	1	1	Q01705	Q01705	Neurogenic locus notch homolog protein 1 OS=Mus musculus OX=10090 GN=Notch1 PE=1 SV=3	0	2	2	1	0	1	1	1	829.339	1657.67	1656.69	594.427	0.492389	0	0	679979	HCD (High Energy Collision Dissociation)	MS2	43.6118	100	8.26745	2298	2298	2289	FP100920_9.raw	0/0		5.33501	504.434	504.434	504.434	4.62371e-06	2.30063e-06	0	0
FALSE	High	PMI-Byonic	PMI-Byonic (A2)	A	2	Unambiguous	NGGACVDGVNTYNCR	[K].NGGAcVDGVNTYNcR.[C]	C5(Carbamidomethyl); C14(Carbamidomethyl)	1	1	Q01705	Q01705	Neurogenic locus notch homolog protein 1 OS=Mus musculus OX=10090 GN=Notch1 PE=1 SV=3	0	4	4	1	0	1	1	1	829.077	3313.29	1656.69	999949	414.15	0	0	0	HCD (High Energy Collision Dissociation)	MS2		100	8.27797	2302	2302	2300	FP100920_9.raw	0/0		5.71502	567.742	567.742	567.742	1.92743e-06	5.03917e-07	0	0
FALSE	High	PMI-Byonic	PMI-Byonic (A2)	A	2	Unambiguous	VASFYCECPHGR	[R].VASFYcEcPHGR.[T]	C6(Carbamidomethyl); C8(Carbamidomethyl)	1	1	Q01705	Q01705	Neurogenic locus notch homolog protein 1 OS=Mus musculus OX=10090 GN=Notch1 PE=1 SV=3	0	3	3	1	0	1	1	1	494.877	1482.62	1482.63	-5.2498	-0.00259449	0	0	1.85904e+06	HCD (High Energy Collision Dissociation)	MS2	5.82032	84.2205	7.87102	2137	2137	2134	FP100920_9.raw	0/0		5.6493	559.404	559.404	559.404	2.24231e-06	9.63404e-07	0	0
FALSE	High	PMI-Byonic	PMI-Byonic (A2)	A	2	Unambiguous	VASFYCECPHGR	[R].VASFYcEcPHGR.[T]	C6(Carbamidomethyl); C8(Carbamidomethyl)	1	1	Q01705	Q01705	Neurogenic locus notch homolog protein 1 OS=Mus musculus OX=10090 GN=Notch1 PE=1 SV=3	0	3	3	1	0	1	1	1	494.876	1482.61	1482.63	-7.41106	-0.00366261	0	0	5042898	HCD (High Energy Collision Dissociation)	MS2	25.2426	22.5696	7.97889	2178	2178	2177	FP100920_9.raw	0/0		5.38614	472.342	472.342	472.342	4.11013e-06	1.57297e-06	0	0
FALSE	High	PMI-Byonic	PMI-Byonic (A2)	A	2	Unambiguous	AICTCPSGYTGPACSQDVDECALGANPCEHAGK	[K].AIcTcPSGYTGPAcSQDVDEcALGANPcEHAGK.[C]	C3(Carbamidomethyl); C5(Carbamidomethyl); C14(Carbamidomethyl); C21(Carbamidomethyl); C28(Carbamidomethyl)	1	1	Q01705	Q01705	Neurogenic locus notch homolog protein 1 OS=Mus musculus OX=10090 GN=Notch1 PE=1 SV=3	0	3	3	1	0	1	1	1	1185.82	3555.44	3553.45	558.684	0.661753	0	0	684970	HCD (High Energy Collision Dissociation)	MS2	0	100	10.9879	3463	3463	3455	FP100920_9.raw	0/0		15.9603	1068.47	1068.47	1068.47	1.09563e-16	1.09552e-16	0	0
FALSE	High	PMI-Byonic	PMI-Byonic (A2)	A	2	Unambiguous	AICTCPSGYTGPACSQDVDECALGANPCEHAGK	[K].AIcTcPSGYTGPAcSQDVDEcALGANPcEHAGK.[C]	C3(Carbamidomethyl); C5(Carbamidomethyl); C14(Carbamidomethyl); C21(Carbamidomethyl); C28(Carbamidomethyl)	1	1	Q01705	Q01705	Neurogenic locus notch homolog protein 1 OS=Mus musculus OX=10090 GN=Notch1 PE=1 SV=3	0	4	4	1	0	1	1	1	889.112	3553.42	3553.45	-8.32605	-0.00739656	0	0	82463.2	HCD (High Energy Collision Dissociation)	MS2	10.035	100	10.9901	3464	3464	3455	FP100920_9.raw	0/0		13.1128	995.905	995.905	995.905	7.71326e-14	3.86192e-14	0	0
FALSE	High	PMI-Byonic	PMI-Byonic (A2)	A	2	Unambiguous	AICTCPSGYTGPACSQDVDECALGANPCEHAGK	[K].AIcTcPSGYTGPAcSQDVDEcALGANPcEHAGK.[C]	C3(Carbamidomethyl); C5(Carbamidomethyl); C14(Carbamidomethyl); C21(Carbamidomethyl); C28(Carbamidomethyl)	1	1	Q01705	Q01705	Neurogenic locus notch homolog protein 1 OS=Mus musculus OX=10090 GN=Notch1 PE=1 SV=3	0	3	3	1	0	1	1	1	1185.15	3553.44	3553.45	-3.59879	-0.00426271	0	0	137712	HCD (High Energy Collision Dissociation)	MS2	0	100	11.1142	3517	3517	3510	FP100920_9.raw	0/0		3.17209	348.256	348.256	348.256	0.000672835	6.72629e-05	0	0
FALSE	High	PMI-Byonic	PMI-Byonic (A2)	A	2	Unambiguous	INEFQCQCPK	[K].INEFQcQcPK.[G]	C6(Carbamidomethyl); C8(Carbamidomethyl)	1	1	Q01705	Q01705	Neurogenic locus notch homolog protein 1 OS=Mus musculus OX=10090 GN=Notch1 PE=1 SV=3	0	2	2	1	0	1	1	1	662.29	1323.57	1323.58	-6.31774	-0.00418102	0	0	788323	HCD (High Energy Collision Dissociation)	MS2	28.2582	100	7.79133	2105	2105	2102	FP100920_9.raw	0/0		5.33501	438.103	438.103	438.103	4.62371e-06	2.08944e-06	0	0
FALSE	High	PMI-Byonic	PMI-Byonic (A2)	A	2	Unambiguous	GFNGHLCQYDVDECASTPCK	[K].GFNGHLcQYDVDEcAsTPcK.[N]	C7(Carbamidomethyl); C14(Carbamidomethyl); S16(Hex(1)Pent(1)); C19(Carbamidomethyl)	1	1	Q01705	Q01705	Neurogenic locus notch homolog protein 1 OS=Mus musculus OX=10090 GN=Notch1 PE=1 SV=3	0	3	3	1	0	1	1	1	884.684	2652.04	2652.05	-6.01393	-0.00531642	0	0	201642	HCD (High Energy Collision Dissociation)	MS2	0	100	9.95439	3011	3011	3004	FP100920_9.raw	0/0		5.3764	521.054	521.054	1.2	4.20342e-06	1.83601e-06	0	0
FALSE	High	PMI-Byonic	PMI-Byonic (A2)	A	2	Unambiguous	HGGTCQDRDNSYLCLCLK	[R].HGGTcQDRDNsYLcLcLK.[G]	C5(Carbamidomethyl); S11(HexNAc(1)Hex(1)Fuc(1)); C14(Carbamidomethyl); C16(Carbamidomethyl)	1	1	Q01705	Q01705	Neurogenic locus notch homolog protein 1 OS=Mus musculus OX=10090 GN=Notch1 PE=1 SV=3	1	4	4	1	0	1	1	1	677.789	2708.13	2708.15	-5.98181	-0.00404991	0	0	1.59933e+06	HCD (High Energy Collision Dissociation)	MS2	7.34873	100	10.0998	3074	3074	3070	FP100920_9.raw	0/0		5.28906	588.655	588.655	14.9307	5.13968e-06	2.66935e-06	0	0
FALSE	High	PMI-Byonic	PMI-Byonic (A2)	A	2	Unambiguous	HGGTCQDRDNSYLCLCLK	[R].HGGtcQDRDNSYLcLcLK.[G]	T4(HexNAc(1)Hex(1)Fuc(1)NeuAc(1)); C5(Carbamidomethyl); C14(Carbamidomethyl); C16(Carbamidomethyl)	1	1	Q01705	Q01705	Neurogenic locus notch homolog protein 1 OS=Mus musculus OX=10090 GN=Notch1 PE=1 SV=3	1	4	4	1	0	1	1	1	750.562	2999.23	2999.24	-5.87552	-0.00440553	0	0	335208	HCD (High Energy Collision Dissociation)	MS2	8.18509	100	11.0374	3484	3484	3477	FP100920_9.raw	0/0		4.60814	487.667	487.667	1.77769	2.46526e-05	4.53693e-06	0	0
FALSE	High	PMI-Byonic	PMI-Byonic (A2)	A	2	Unambiguous	DNSYLCLCLK	[R].DNSYLcLcLK.[G]	C6(Carbamidomethyl); C8(Carbamidomethyl)	1	1	Q01705	Q01705	Neurogenic locus notch homolog protein 1 OS=Mus musculus OX=10090 GN=Notch1 PE=1 SV=3	0	2	2	1	0	1	1	1	643.295	1285.58	1285.59	-6.58428	-0.00423234	0	0	402155	HCD (High Energy Collision Dissociation)	MS2	22.0865	100	13.1161	4380	4380	4375	FP100920_9.raw	0/0		5.33501	423.605	423.605	423.605	4.62371e-06	2.47932e-06	0	0
[truncated: 7 more columns]

## Sheet: FP031821_9
Checked	Confidence	Identifying Node Type	Identifying Node	Search ID	Identifying Node No	PSM Ambiguity	Sequence	Annotated Sequence	Modifications	# Protein Groups	# Proteins	Master Protein Accessions	Protein Accessions	Protein Descriptions	# Missed Cleavages	Charge	Original Precursor Charge	DeltaScore	DeltaCn	Rank	Search Engine Rank	Concatenated Rank	m/z [Da]	MH+ [Da]	Theo. MH+ [Da]	DeltaM [ppm]	Deltam/z [Da]	Matched Ions	Total Ions	Intensity	Activation Type	MS Order	Isolation Interference [%]	Ion Inject Time [ms]	RT [min]	First Scan	Last Scan	Master Scan(s)	Spectrum File	Ions Matched	Annotation	|Log Prob|	Byonic Score	Delta Byonic Score	Delta Mod Score	PEP 2D	q-Value 2D	FDR 2D	Peptide Group FDR 2D
FALSE	High	PMI-Byonic	PMI-Byonic (A2)	A	2	Unambiguous	CSQPSGTCLNGGR	[R].cSQPSGTcLnGGR.[C]	C1(Carbamidomethyl); C8(Carbamidomethyl); N10(Deamidated)	1	1	Q01705	Q01705	Neurogenic locus notch homolog protein 1 OS=Mus musculus OX=10090 GN=Notch1 PE=1 SV=3	0	2	2	1	0	1	1	1	698.298	1395.59	1394.58	724.195	0.504973	0	0	71850.1	HCD (High Energy Collision Dissociation)	MS2	48.2698	100	6.88153	2390	2390	2380	FP031821_9.raw	0/0		4.22038	310.999	310.999	51.601	6.02033e-05	3.84807e-06	0	0
FALSE	High	PMI-Byonic	PMI-Byonic (A2)	A	2	Unambiguous	CSQPSGTCLNGGR	[R].cSQPSGTcLnGGR.[C]	C1(Carbamidomethyl); C8(Carbamidomethyl); N10(Deamidated)	1	1	Q01705	Q01705	Neurogenic locus notch homolog protein 1 OS=Mus musculus OX=10090 GN=Notch1 PE=1 SV=3	0	2	2	1	0	1	1	1	697.796	1394.58	1394.58	4.41894	0.00308128	0	0	125764	HCD (High Energy Collision Dissociation)	MS2	10.7061	100	7.00022	2440	2440	2435	FP031821_9.raw	0/0		5.27734	373.773	373.773	38.7567	5.28028e-06	4.06391e-07	0	0
FALSE	High	PMI-Byonic	PMI-Byonic (A2)	A	2	Unambiguous	CQDSNPCLSTPCK	[R].cqDSnPcLstPcK.[N]	C1(Carbamidomethyl); Q2(Deamidated); N5(Deamidated); C7(Carbamidomethyl); S9(Fuc(1)); T10(Fuc(1)); C12(Carbamidomethyl)	1	1	Q01705	Q01705	Neurogenic locus notch homolog protein 1 OS=Mus musculus OX=10090 GN=Notch1 PE=1 SV=3	0	2	2	1	0	1	1	1	930.872	1860.74	1860.72	9.80594	0.00912304	0	0	128532	HCD (High Energy Collision Dissociation)	MS2	12.4406	100	7.7741	2771	2771	2763	FP031821_9.raw	0/0		0.638439	122.297	122.297	2.28	0.229911	0.00814472	0	0
FALSE	Medium	PMI-Byonic	PMI-Byonic (A2)	A	2	Unambiguous	CQDSNPCLSTPCK	[R].cqDSnPcLstPcK.[N]	C1(Carbamidomethyl); Q2(Deamidated); N5(Deamidated); C7(Carbamidomethyl); S9(Fuc(1)); T10(Fuc(1)); C12(Carbamidomethyl)	1	1	Q01705	Q01705	Neurogenic locus notch homolog protein 1 OS=Mus musculus OX=10090 GN=Notch1 PE=1 SV=3	0	2	2	1	0	1	1	1	930.871	1860.74	1860.72	9.1499	0.00851269	0	0	871945	HCD (High Energy Collision Dissociation)	MS2	2.46853	100	7.88572	2819	2819	2818	FP031821_9.raw	0/0		0.638439	171.61	171.61	6.69934	0.229911	0.0117802	0	0
FALSE	Medium	PMI-Byonic	PMI-Byonic (A2)	A	2	Unambiguous	CQDSNPCLSTPCK	[R].cqDSnPcLstPcK.[N]	C1(Carbamidomethyl); Q2(Deamidated); N5(Deamidated); C7(Carbamidomethyl); S9(Fuc(1)); T10(Fuc(1)); C12(Carbamidomethyl)	1	1	Q01705	Q01705	Neurogenic locus notch homolog protein 1 OS=Mus musculus OX=10090 GN=Notch1 PE=1 SV=3	0	2	2	1	0	1	1	1	930.871	1860.74	1860.72	9.2811	0.00863476	0	0	136625	HCD (High Energy Collision Dissociation)	MS2	0	100	8.01464	2875	2875	2873	FP031821_9.raw	0/0		0.578793	27.7173	27.7173	2.28	0.263759	0.0192423	0	0
FALSE	High	PMI-Byonic	PMI-Byonic (A2)	A	2	Unambiguous	NGGTCDLLTLTEYK	[R].nGGtcDLLTLTEYK.[C]	N1(Deamidated); T4(Fuc(1)); C5(Carbamidomethyl)	1	1	Q01705	Q01705	Neurogenic locus notch homolog protein 1 OS=Mus musculus OX=10090 GN=Notch1 PE=1 SV=3	0	2	2	1	0	1	1	1	866.407	1731.81	1731.8	4.46394	0.00386532	0	0	38797	HCD (High Energy Collision Dissociation)	MS2	0	100	16.2788	6450	6450	6448	FP031821_9.raw	0/0		2.26733	153.47	153.47	6.4	0.00540339	0.000162049	0	0
FALSE	Medium	PMI-Byonic	PMI-Byonic (A2)	A	2	Unambiguous	NGGTCDLLTLTEYK	[R].nGGtcDLLTLTEYK.[C]	N1(Deamidated); T4(Fuc(1)); C5(Carbamidomethyl)	1	1	Q01705	Q01705	Neurogenic locus notch homolog protein 1 OS=Mus musculus OX=10090 GN=Notch1 PE=1 SV=3	0	2	2	1	0	1	1	1	866.411	1731.82	1731.8	9.32758	0.00807675	0	0	43771.2	HCD (High Energy Collision Dissociation)	MS2	38.3019	100	16.1713	6405	6405	6404	FP031821_9.raw	0/0		0.638439	72.3691	72.3691	6.4	0.229911	0.0152985	0	0
FALSE	High	PMI-Byonic	PMI-Byonic (A2)	A	2	Unambiguous	NGGTCDLLTLTEYK	[R].NGGTcDLLTLtEYK.[C]	C5(Carbamidomethyl); T11(Fuc(1))	1	1	Q01705	Q01705	Neurogenic locus notch homolog protein 1 OS=Mus musculus OX=10090 GN=Notch1 PE=1 SV=3	0	2	2	1	0	1	1	1	865.916	1730.82	1730.82	4.96434	0.00429617	0	0	1.083e+06	HCD (High Energy Collision Dissociation)	MS2	1.27807	100	13.7362	5373	5373	5370	FP031821_9.raw	0/0		11.7366	753.78	753.78	6.44293	1.8342e-12	4.3327e-13	0	0
FALSE	High	PMI-Byonic	PMI-Byonic (A2)	A	2	Unambiguous	NGGTCDLLTLTEYK	[R].NGGTcDLLtLTEYK.[C]	C5(Carbamidomethyl); T9(Fuc(1))	1	1	Q01705	Q01705	Neurogenic locus notch homolog protein 1 OS=Mus musculus OX=10090 GN=Notch1 PE=1 SV=3	0	3	3	1	0	1	1	1	577.613	1730.82	1730.82	5.23868	0.00302239	0	0	282156	HCD (High Energy Collision Dissociation)	MS2	14.6708	100	13.7916	5397	5397	5392	FP031821_9.raw	0/0		6.09558	540.812	540.812	0	8.02454e-07	6.22562e-08	0	0
FALSE	High	PMI-Byonic	PMI-Byonic (A2)	A	2	Unambiguous	NGGTCDLLTLTEYK	[R].NGGTcDLLTLtEYK.[C]	C5(Carbamidomethyl); T11(Fuc(1))	1	1	Q01705	Q01705	Neurogenic locus notch homolog protein 1 OS=Mus musculus OX=10090 GN=Notch1 PE=1 SV=3	0	2	2	1	0	1	1	1	865.916	1730.82	1730.82	5.3875	0.00466238	0	0	1.27867e+06	HCD (High Energy Collision Dissociation)	MS2	0	100	13.8626	5427	5427	5425	FP031821_9.raw	0/0		10.5324	731.27	731.27	4.69495	2.93471e-11	4.54361e-12	0	0
FALSE	High	PMI-Byonic	PMI-Byonic (A2)	A	2	Unambiguous	NGGTCDLLTLTEYK	[R].NGGtcDLLTLTEYK.[C]	T4(Fuc(1)); C5(Carbamidomethyl)	1	1	Q01705	Q01705	Neurogenic locus notch homolog protein 1 OS=Mus musculus OX=10090 GN=Notch1 PE=1 SV=3	0	2	2	1	0	1	1	1	865.916	1730.82	1730.82	5.59908	0.00484549	0	0	140966	HCD (High Energy Collision Dissociation)	MS2	0	100	14.0085	5490	5490	5480	FP031821_9.raw	0/0		6.89388	553.329	553.329	6.4	1.27679e-07	1.65281e-08	0	0
FALSE	High	PMI-Byonic	PMI-Byonic (A2)	A	2	Unambiguous	NGGTCDLLTLTEYK	[R].nGGTcDLLtLTEYK.[C]	N1(Deamidated); C5(Carbamidomethyl); T9(Fuc(1))	1	1	Q01705	Q01705	Neurogenic locus notch homolog protein 1 OS=Mus musculus OX=10090 GN=Notch1 PE=1 SV=3	0	2	2	1	0	1	1	1	866.408	1731.81	1731.8	5.52125	0.00478085	0	0	230295	HCD (High Energy Collision Dissociation)	MS2	0	100	14.8697	5858	5858	5854	FP031821_9.raw	0/0		9.53243	683.883	683.883	0	2.93471e-10	6.61748e-11	0	0
FALSE	High	PMI-Byonic	PMI-Byonic (A2)	A	2	Unambiguous	NGGTCDLLTLTEYK	[R].nGGTcDLLtLTEYK.[C]	N1(Deamidated); C5(Carbamidomethyl); T9(Fuc(1))	1	1	Q01705	Q01705	Neurogenic locus notch homolog protein 1 OS=Mus musculus OX=10090 GN=Notch1 PE=1 SV=3	0	2	2	1	0	1	1	1	866.408	1731.81	1731.8	5.38028	0.00465878	0	0	186800	HCD (High Energy Collision Dissociation)	MS2	12.7635	100	14.9955	5911	5911	5909	FP031821_9.raw	0/0		6.89388	550.778	550.778	0	1.27679e-07	1.97972e-08	0	0
FALSE	High	PMI-Byonic	PMI-Byonic (A2)	A	2	Unambiguous	NGGTCDLLTLTEYK	[R].nGGTcDLLtLTEYK.[C]	N1(Deamidated); C5(Carbamidomethyl); T9(Fuc(1))	1	1	Q01705	Q01705	Neurogenic locus notch homolog protein 1 OS=Mus musculus OX=10090 GN=Notch1 PE=1 SV=3	0	3	3	1	0	1	1	1	577.941	1731.81	1731.8	5.97166	0.00344724	0	0	129793	HCD (High Energy Collision Dissociation)	MS2	26.161	100	15.6054	6168	6168	6162	FP031821_9.raw	0/0		5.56423	475.795	475.795	1.13687e-13	2.72754e-06	1.95189e-07	0	0
FALSE	High	PMI-Byonic	PMI-Byonic (A2)	A	2	Unambiguous	NGGTCDLLTLTEYK	[R].nGGTcDLLTLtEYK.[C]	N1(Deamidated); C5(Carbamidomethyl); T11(Fuc(1))	1	1	Q01705	Q01705	Neurogenic locus notch homolog protein 1 OS=Mus musculus OX=10090 GN=Notch1 PE=1 SV=3	0	2	2	1	0	1	1	1	866.409	1731.81	1731.8	6.71954	0.00581845	0	0	1.5136e+06	HCD (High Energy Collision Dissociation)	MS2	0	88.6557	15.6989	6207	6207	6206	FP031821_9.raw	0/0		13.5322	883.172	883.172	5.01053	2.9363e-14	7.94321e-15	0	0
FALSE	High	PMI-Byonic	PMI-Byonic (A2)	A	2	Unambiguous	NGGTCDLLTLTEYK	[R].nGGTcDLLTLTEYK.[C]	N1(Deamidated); C5(Carbamidomethyl)	1	1	Q01705	Q01705	Neurogenic locus notch homolog protein 1 OS=Mus musculus OX=10090 GN=Notch1 PE=1 SV=3	0	2	2	1	0	1	1	1	793.382	1585.76	1585.74	9.062	0.00718499	0	0	76078.3	HCD (High Energy Collision Dissociation)	MS2	8.59873	100	15.7141	6214	6214	6206	FP031821_9.raw	0/0		3.91407	345.966	345.966	345.966	0.00012188	9.20528e-06	0	0
FALSE	High	PMI-Byonic	PMI-Byonic (A2)	A	2	Ambiguous	NGGTCDLLTLTEYK	[R].NGGtcDLLTLTEYK.[C]	T4(Fuc(1)); C5(Carbamidomethyl)	1	1	Q01705	Q01705	Neurogenic locus notch homolog protein 1 OS=Mus musculus OX=10090 GN=Notch1 PE=1 SV=3	0	2	2		0	2	2	2	866.409	1731.81	1730.82	574.687	0.497338	0	0	280277	HCD (High Energy Collision Dissociation)	MS2	21.8144	100	15.8039	6251	6251	6250	FP031821_9.raw	0/0		5.15672	396.36	396.36	7.92293	6.97074e-06	6.80788e-07	0	0
FALSE	High	PMI-Byonic	PMI-Byonic (A2)	A	2	Ambiguous	NGGTCDLLTLTEYK	[R].nGGTcDLLtLTEYK.[C]	N1(Deamidated); C5(Carbamidomethyl); T9(Fuc(1))	1	1	Q01705	Q01705	Neurogenic locus notch homolog protein 1 OS=Mus musculus OX=10090 GN=Notch1 PE=1 SV=3	0	2	2	0.4586	0	1	1	1	866.409	1731.81	1731.8	6.15564	0.00533017	0	0	280277	HCD (High Energy Collision Dissociation)	MS2	21.8144	100	15.8039	6251	6251	6250	FP031821_9.raw	0/0		9.53243	698.042	698.042	0	2.93471e-10	7.81378e-11	0	0
FALSE	High	PMI-Byonic	PMI-Byonic (A2)	A	2	Unambiguous	NGGTCDLLTLTEYK	[R].nGGTcDLLtLTEYK.[C]	N1(Deamidated); C5(Carbamidomethyl); T9(Fuc(1))	1	1	Q01705	Q01705	Neurogenic locus notch homolog protein 1 OS=Mus musculus OX=10090 GN=Notch1 PE=1 SV=3	0	2	2	1	0	1	1	1	866.409	1731.81	1731.8	6.08515	0.00526913	0	0	108421	HCD (High Energy Collision Dissociation)	MS2	0	100	15.9153	6298	6298	6294	FP031821_9.raw	0/0		6.36253	475.44	475.44	0	4.3398e-07	4.22509e-08	0	0
FALSE	High	PMI-Byonic	PMI-Byonic (A2)	A	2	Unambiguous	NGGTCDLLTLTEYK	[R].nGGTcDLLtLTEYK.[C]	N1(Deamidated); C5(Carbamidomethyl); T9(Fuc(1))	1	1	Q01705	Q01705	Neurogenic locus notch homolog protein 1 OS=Mus musculus OX=10090 GN=Notch1 PE=1 SV=3	0	2	2	1	0	1	1	1	866.409	1731.81	1731.8	6.08515	0.00526913	0	0	63242.3	HCD (High Energy Collision Dissociation)	MS2	8.26826	100	16.0425	6351	6351	6349	FP031821_9.raw	0/0		3.85608	258.986	258.986	0	0.000139289	1.16597e-05	0	0
FALSE	High	PMI-Byonic	PMI-Byonic (A2)	A	2	Unambiguous	NGGTCDLLTLTEYK	[R].nGGTcDLLtLTEYK.[C]	N1(Deamidated); C5(Carbamidomethyl); T9(Fuc(1))	1	1	Q01705	Q01705	Neurogenic locus notch homolog protein 1 OS=Mus musculus OX=10090 GN=Notch1 PE=1 SV=3	0	2	2	1	0	1	1	1	866.408	1731.81	1731.8	5.52125	0.00478085	0	0	306060	HCD (High Energy Collision Dissociation)	MS2	0	100	15.5724	6154	6154	6151	FP031821_9.raw	0/0		11.5324	772.256	772.256	0	2.93477e-12	6.83417e-13	0	0
FALSE	High	PMI-Byonic	PMI-Byonic (A2)	A	2	Unambiguous	CPPGFHGPTCRQDVNECSQNPGLCR	[R].cPPGFHGPTcRQDVNEcSQNPGLcR.[H]	C1(Carbamidomethyl); C10(Carbamidomethyl); C17(Carbamidomethyl); C24(Carbamidomethyl)	1	1	Q01705	Q01705	Neurogenic locus notch homolog protein 1 OS=Mus musculus OX=10090 GN=Notch1 PE=1 SV=3	1	4	4	1	0	1	1	1	736.571	2943.26	2943.25	3.56125	0.00262041	0	0	669785	HCD (High Energy Collision Dissociation)	MS2	0	100	8.99234	3304	3304	3302	FP031821_9.raw	0/0		7.297	642.283	642.283	642.283	5.0466e-08	5.52798e-09	0	0
FALSE	High	PMI-Byonic	PMI-Byonic (A2)	A	2	Unambiguous	CPPGFHGPTCRQDVNECSQNPGLCR	[R].cPPGFHGPTcRQDVNEcSQNPGLcR.[H]	C1(Carbamidomethyl); C10(Carbamidomethyl); C17(Carbamidomethyl); C24(Carbamidomethyl)	1	1	Q01705	Q01705	Neurogenic locus notch homolog protein 1 OS=Mus musculus OX=10090 GN=Notch1 PE=1 SV=3	1	4	4	1	0	1	1	1	736.571	2943.26	2943.25	3.4783	0.00255938	0	0	179498	HCD (High Energy Collision Dissociation)	MS2	0	100	9.29364	3436	3436	3434	FP031821_9.raw	0/0		2.57096	329.532	329.532	329.532	0.0026856	6.67521e-05	0	0
FALSE	High	PMI-Byonic	PMI-Byonic (A2)	A	2	Unambiguous	CPPGFHGPTCRQDVNECSQNPGLCR	[R].cPPGFHGPTcRQDVNEcSQNPGLcR.[H]	C1(Carbamidomethyl); C10(Carbamidomethyl); C17(Carbamidomethyl); C24(Carbamidomethyl)	1	1	Q01705	Q01705	Neurogenic locus notch homolog protein 1 OS=Mus musculus OX=10090 GN=Notch1 PE=1 SV=3	1	4	4	1	0	1	1	1	736.57	2943.26	2943.25	3.3124	0.00243731	0	0	273133	HCD (High Energy Collision Dissociation)	MS2	29.3469	100	9.13541	3367	3367	3357	FP031821_9.raw	0/0		4.99238	480.586	480.586	480.586	1.0177e-05	8.91814e-07	0	0
FALSE	High	PMI-Byonic	PMI-Byonic (A2)	A	2	Unambiguous	CPPGFHGPTCRQDVNECSQNPGLCR	[R].cPPGFHGPTcRQDVNEcSQNPGLcR.[H]	C1(Carbamidomethyl); C10(Carbamidomethyl); C17(Carbamidomethyl); C24(Carbamidomethyl)	1	1	Q01705	Q01705	Neurogenic locus notch homolog protein 1 OS=Mus musculus OX=10090 GN=Notch1 PE=1 SV=3	1	4	4	1	0	1	1	1	737.073	2945.27	2943.25	686.732	0.505306	0	0	497091	HCD (High Energy Collision Dissociation)	MS2	43.5643	100	8.8319	3234	3234	3225	FP031821_9.raw	0/0		6.99599	625.295	625.295	625.295	1.00928e-07	1.30546e-08	0	0
FALSE	High	PMI-Byonic	PMI-Byonic (A2)	A	2	Unambiguous	CPPGFHGPTCR	[R].cPPGFHGPTcR.[Q]	C1(Carbamidomethyl); C10(Carbamidomethyl)	1	1	Q01705	Q01705	Neurogenic locus notch homolog protein 1 OS=Mus musculus OX=10090 GN=Notch1 PE=1 SV=3	0	3	3	1	0	1	1	1	429.192	1285.56	1285.56	3.40991	0.00146121	0	0	105089	HCD (High Energy Collision Dissociation)	MS2	44.1011	100	6.66078	2296	2296	2292	FP031821_9.raw	0/0		6.56664	443.14	443.14	443.14	2.71245e-07	3.13696e-08	0	0
FALSE	High	PMI-Byonic	PMI-Byonic (A2)	A	2	Unambiguous	CPPGFHGPTCR	[R].cPPGFHGPTcR.[Q]	C1(Carbamidomethyl); C10(Carbamidomethyl)	1	1	Q01705	Q01705	Neurogenic locus notch homolog protein 1 OS=Mus musculus OX=10090 GN=Notch1 PE=1 SV=3	0	3	3	1	0	1	1	1	429.192	1285.56	1285.56	3.8372	0.00164431	0	0	653316	HCD (High Energy Collision Dissociation)	MS2	5.55514	100	6.7842	2348	2348	2347	FP031821_9.raw	0/0		9.73654	683.401	651.658	651.658	1.83424e-10	2.96878e-11	0	0
FALSE	High	PMI-Byonic	PMI-Byonic (A2)	A	2	Unambiguous	CPPGFHGPTCR	[R].cPPGFHGPTcR.[Q]	C1(Carbamidomethyl); C10(Carbamidomethyl)	1	1	Q01705	Q01705	Neurogenic locus notch homolog protein 1 OS=Mus musculus OX=10090 GN=Notch1 PE=1 SV=3	0	3	3	1	0	1	1	1	429.192	1285.56	1285.56	2.98261	0.0012781	0	0	623432	HCD (High Energy Collision Dissociation)	MS2	36.3605	100	6.94662	2417	2417	2413	FP031821_9.raw	0/0		9.43553	668.609	648.274	648.274	3.66833e-10	9.25725e-11	0	0
FALSE	High	PMI-Byonic	PMI-Byonic (A2)	A	2	Unambiguous	CPPGFHGPTCR	[R].cPPGFHGPTcR.[Q]	C1(Carbamidomethyl); C10(Carbamidomethyl)	1	1	Q01705	Q01705	Neurogenic locus notch homolog protein 1 OS=Mus musculus OX=10090 GN=Notch1 PE=1 SV=3	0	3	3	1	0	1	1	1	429.191	1285.56	1285.56	2.41288	0.00103396	0	0	390712	HCD (High Energy Collision Dissociation)	MS2	23.7313	100	7.05819	2464	2464	2463	FP031821_9.raw	0/0		8.43553	614.48	582.866	582.866	3.66833e-09	3.07125e-10	0	0
FALSE	High	PMI-Byonic	PMI-Byonic (A2)	A	2	Unambiguous	CPPGFHGPTCR	[R].cPPGFHGPTcR.[Q]	C1(Carbamidomethyl); C10(Carbamidomethyl)	1	1	Q01705	Q01705	Neurogenic locus notch homolog protein 1 OS=Mus musculus OX=10090 GN=Notch1 PE=1 SV=3	0	3	3	1	0	1	1	1	429.191	1285.56	1285.56	2.48409	0.00106448	0	0	266634	HCD (High Energy Collision Dissociation)	MS2	51.1835	100	7.17117	2512	2512	2510	FP031821_9.raw	0/0		4.92672	419.012	419.012	419.012	1.1838e-05	1.12977e-06	0	0
FALSE	High	PMI-Byonic	PMI-Byonic (A2)	A	2	Unambiguous	CPPGFHGPTCR	[R].cPPGFHGPTcR.[Q]	C1(Carbamidomethyl); C10(Carbamidomethyl)	1	1	Q01705	Q01705	Neurogenic locus notch homolog protein 1 OS=Mus musculus OX=10090 GN=Notch1 PE=1 SV=3	0	3	3	1	0	1	1	1	429.247	1285.73	1285.56	131.528	0.0563623	0	0	311020	HCD (High Energy Collision Dissociation)	MS2	39.4613	100	7.25296	2547	2547	2543	FP031821_9.raw	0/0		3.43439	317.179	317.179	317.179	0.000367802	1.82549e-05	0	0
FALSE	High	PMI-Byonic	PMI-Byonic (A2)	A	2	Unambiguous	CPPGFHGPTCR	[R].cPPGFHGPTcR.[Q]	C1(Carbamidomethyl); C10(Carbamidomethyl)	1	1	Q01705	Q01705	Neurogenic locus notch homolog protein 1 OS=Mus musculus OX=10090 GN=Notch1 PE=1 SV=3	0	3	3	1	0	1	1	1	429.192	1285.56	1285.56	3.62355	0.00155276	0	0	123429	HCD (High Energy Collision Dissociation)	MS2	62.2729	100	7.32807	2579	2579	2576	FP031821_9.raw	0/0		2.08111	231.248	231.248	231.248	0.00829647	0.000304758	0	0
FALSE	High	PMI-Byonic	PMI-Byonic (A2)	A	2	Unambiguous	QDVNECSQNPGLCR	[R].QDVNEcSQNPGLcR.[H]	C6(Carbamidomethyl); C13(Carbamidomethyl)	1	1	Q01705	Q01705	Neurogenic locus notch homolog protein 1 OS=Mus musculus OX=10090 GN=Notch1 PE=1 SV=3	0	2	2	1	0	1	1	1	838.863	1676.72	1676.71	4.26258	0.00357356	0	0	170495	HCD (High Energy Collision Dissociation)	MS2	0	100	8.4231	3054	3054	3049	FP031821_9.raw	0/0		7.73654	593.485	593.485	593.485	1.83424e-08	1.83313e-09	0	0
FALSE	High	PMI-Byonic	PMI-Byonic (A2)	A	2	Unambiguous	QDVNECSQNPGLCR	[R].QDVNEcSQNPGLcR.[H]	C6(Carbamidomethyl); C13(Carbamidomethyl)	1	1	Q01705	Q01705	Neurogenic locus notch homolog protein 1 OS=Mus musculus OX=10090 GN=Notch1 PE=1 SV=3	0	2	2	1	0	1	1	1	838.863	1676.72	1676.71	3.97137	0.00332942	0	0	231406	HCD (High Energy Collision Dissociation)	MS2	16.0211	100	8.10167	2913	2913	2906	FP031821_9.raw	0/0		12.7366	805.677	805.677	805.677	1.83409e-13	3.30094e-14	0	0
FALSE	High	PMI-Byonic	PMI-Byonic (A2)	A	2	Unambiguous	QDVNECSQNPGLCR	[R].QDVNEcSQNPGLcR.[H]	C6(Carbamidomethyl); C13(Carbamidomethyl)	1	1	Q01705	Q01705	Neurogenic locus notch homolog protein 1 OS=Mus musculus OX=10090 GN=Notch1 PE=1 SV=3	0	3	3	1	0	1	1	1	559.577	1676.72	1676.71	3.74494	0.00209306	0	0	1.73701e+06	HCD (High Energy Collision Dissociation)	MS2	4.01158	93.921	8.11907	2920	2920	2917	FP031821_9.raw	0/0		8.93824	678.731	678.731	678.731	1.15281e-09	1.54343e-10	0	0
FALSE	High	PMI-Byonic	PMI-Byonic (A2)	A	2	Unambiguous	QDVNECSQNPGLCR	[R].QDVNEcSQNPGLcR.[H]	C6(Carbamidomethyl); C13(Carbamidomethyl)	1	1	Q01705	Q01705	Neurogenic locus notch homolog protein 1 OS=Mus musculus OX=10090 GN=Notch1 PE=1 SV=3	0	2	2	1	0	1	1	1	838.863	1676.72	1676.71	3.75296	0.00314631	0	0	1.88812e+06	HCD (High Energy Collision Dissociation)	MS2	7.85834	100	8.21504	2962	2962	2961	FP031821_9.raw	0/0		13.7376	855.128	855.128	855.128	1.82971e-14	3.65934e-15	0	0
FALSE	High	PMI-Byonic	PMI-Byonic (A2)	A	2	Unambiguous	QDVNECSQNPGLCR	[R].QDVNEcSQNPGLcR.[H]	C6(Carbamidomethyl); C13(Carbamidomethyl)	1	1	Q01705	Q01705	Neurogenic locus notch homolog protein 1 OS=Mus musculus OX=10090 GN=Notch1 PE=1 SV=3	0	3	3	1	0	1	1	1	559.577	1676.72	1676.71	2.54368	0.00142167	0	0	991836	HCD (High Energy Collision Dissociation)	MS2	0	100	8.24048	2973	2973	2972	FP031821_9.raw	0/0		7.63723	634.825	634.825	634.825	2.30553e-08	2.61914e-09	0	0
FALSE	High	PMI-Byonic	PMI-Byonic (A2)	A	2	Unambiguous	ATHTGPHCELPYVPCSPSPCQNGGTCRPTGDTTHECACLPGFAGQNCEENVDDCPGNNCK	[R].ATHTGPHcELPYVPcsPSPcQNGGTcRPTGDTTHEcAcLPGFAGQNcEENVDDcPGNNcK.[N]	C8(Carbamidomethyl); C15(Carbamidomethyl); S16(HexNAc(1)Hex(1)Fuc(1)); C20(Carbamidomethyl); C26(Carbamidomethyl); C36(Carbamidomethyl); C38(Carbamidomethyl); C47(Carbamidomethyl); C54(Carbamidomethyl); C59(Carbamidomethyl)	1	1	Q01705	Q01705	Neurogenic locus notch homolog protein 1 OS=Mus musculus OX=10090 GN=Notch1 PE=1 SV=3	0	6	6	1	0	1	1	1	1210.49	7257.93	7256.91	140.568	0.170015	0	0	0	HCD (High Energy Collision Dissociation)	MS2		100	11.7598	4516	4516	4512	FP031821_9.raw	0/0		5.228	480.86	480.86	0	5.91556e-06	5.3451e-07	0	0
FALSE	High	PMI-Byonic	PMI-Byonic (A2)	A	2	Unambiguous	NGGACVDGVNTYNCR	[K].NGGAcVDGVNTYNcR.[C]	C5(Carbamidomethyl); C14(Carbamidomethyl)	1	1	Q01705	Q01705	Neurogenic locus notch homolog protein 1 OS=Mus musculus OX=10090 GN=Notch1 PE=1 SV=3	0	3	3	1	0	1	1	1	552.902	1656.69	1656.69	3.77186	0.00208293	0	0	377351	HCD (High Energy Collision Dissociation)	MS2	27.8808	100	8.6267	3143	3143	3137	FP031821_9.raw	0/0		4.10042	402.028	402.028	402.028	7.93567e-05	5.35824e-06	0	0
FALSE	High	PMI-Byonic	PMI-Byonic (A2)	A	2	Unambiguous	NGGACVDGVNTYNCR	[K].NGGAcVDGVNTYNcR.[C]	C5(Carbamidomethyl); C14(Carbamidomethyl)	1	1	Q01705	Q01705	Neurogenic locus notch homolog protein 1 OS=Mus musculus OX=10090 GN=Notch1 PE=1 SV=3	0	2	2	1	0	1	1	1	828.849	1656.69	1656.69	2.96946	0.00245973	0	0	492085	HCD (High Energy Collision Dissociation)	MS2	0	100	8.71854	3183	3183	3181	FP031821_9.raw	0/0		7.10649	568.652	568.652	568.652	7.8255e-08	7.95221e-09	0	0
FALSE	High	PMI-Byonic	PMI-Byonic (A2)	A	2	Unambiguous	NGGACVDGVNTYNCR	[K].nGGAcVDGVNTYNcR.[C]	N1(Deamidated); C5(Carbamidomethyl); C14(Carbamidomethyl)	1	1	Q01705	Q01705	Neurogenic locus notch homolog protein 1 OS=Mus musculus OX=10090 GN=Notch1 PE=1 SV=3	0	2	2	1	0	1	1	1	829.342	1657.68	1657.67	4.58342	0.0037989	0	0	412894	HCD (High Energy Collision Dissociation)	MS2	0	100	9.4545	3508	3508	3500	FP031821_9.raw	0/0		7.4075	585.771	585.771	509.575	3.91291e-08	3.92306e-09	0	0
FALSE	High	PMI-Byonic	PMI-Byonic (A2)	A	2	Unambiguous	NGGACVDGVNTYNCR	[K].NGGAcVdGVNTYNcR.[C]	C5(Carbamidomethyl); D7(Oxidation); C14(Carbamidomethyl)	1	1	Q01705	Q01705	Neurogenic locus notch homolog protein 1 OS=Mus musculus OX=10090 GN=Notch1 PE=1 SV=3	0	2	2	1	0	1	1	1	836.846	1672.68	1672.68	2.69704	0.00225565	0	0	304124	HCD (High Energy Collision Dissociation)	MS2	7.59661	100	8.95182	3287	3287	3280	FP031821_9.raw	0/0		7.10649	561.825	561.825	148.719	7.8255e-08	1.022e-08	0	0
FALSE	High	PMI-Byonic	PMI-Byonic (A2)	A	2	Unambiguous	NGGACVDGVNTYNCR	[K].NGGAcVDGVNTYNcR.[C]	C5(Carbamidomethyl); C14(Carbamidomethyl)	1	1	Q01705	Q01705	Neurogenic locus notch homolog protein 1 OS=Mus musculus OX=10090 GN=Notch1 PE=1 SV=3	0	2	2	1	0	1	1	1	828.849	1656.69	1656.69	3.85366	0.00319215	0	0	623290	HCD (High Energy Collision Dissociation)	MS2	0	100	8.59774	3130	3130	3126	FP031821_9.raw	0/0		9.4075	666.178	666.178	666.178	3.91291e-10	1.06797e-10	0	0
FALSE	High	PMI-Byonic	PMI-Byonic (A2)	A	2	Unambiguous	NGGACVDGVNTYNCR	[K].NGGAcVDGVNTYncR.[C]	C5(Carbamidomethyl); N13(Deamidated); C14(Carbamidomethyl)	1	1	Q01705	Q01705	Neurogenic locus notch homolog protein 1 OS=Mus musculus OX=10090 GN=Notch1 PE=1 SV=3	0	2	2	1	0	1	1	1	829.343	1657.68	1657.67	5.39346	0.00447028	0	0	140525	HCD (High Energy Collision Dissociation)	MS2	14.539	100	9.03384	3323	3323	3313	FP031821_9.raw	0/0		4.7442	367.724	367.724	24.1002	1.8022e-05	1.48918e-06	0	0
FALSE	High	PMI-Byonic	PMI-Byonic (A2)	A	2	Unambiguous	NGGACVDGVNTYNCR	[K].nGGAcVDGVNTYNcR.[C]	N1(Deamidated); C5(Carbamidomethyl); C14(Carbamidomethyl)	1	1	Q01705	Q01705	Neurogenic locus notch homolog protein 1 OS=Mus musculus OX=10090 GN=Notch1 PE=1 SV=3	0	2	2	1	0	1	1	1	829.342	1657.68	1657.67	4.06794	0.00337165	0	0	889712	HCD (High Energy Collision Dissociation)	MS2	0	100	10.1506	3810	3810	3808	FP031821_9.raw	0/0		8.4075	637.181	637.181	560.84	3.91291e-09	4.57365e-10	0	0
FALSE	High	PMI-Byonic	PMI-Byonic (A2)	A	2	Unambiguous	NGGACVDGVNTYNCR	[K].nGGAcVDGVNTYNcR.[C]	N1(Deamidated); C5(Carbamidomethyl); C14(Carbamidomethyl)	1	1	Q01705	Q01705	Neurogenic locus notch homolog protein 1 OS=Mus musculus OX=10090 GN=Notch1 PE=1 SV=3	0	3	3	1	0	1	1	1	553.229	1657.67	1657.67	1.66654	0.000920856	0	0	298138	HCD (High Energy Collision Dissociation)	MS2	32.2813	100	10.0589	3770	3770	3764	FP031821_9.raw	0/0		4.05118	453.937	453.937	370.39	8.88832e-05	6.99598e-06	0	0
FALSE	High	PMI-Byonic	PMI-Byonic (A2)	A	2	Unambiguous	NGGACVDGVNTYNCR	[K].nGGAcVDGVNTYNcR.[C]	N1(Deamidated); C5(Carbamidomethyl); C14(Carbamidomethyl)	1	1	Q01705	Q01705	Neurogenic locus notch homolog protein 1 OS=Mus musculus OX=10090 GN=Notch1 PE=1 SV=3	0	2	2	1	0	1	1	1	829.342	1657.68	1657.67	4.06794	0.00337165	0	0	779136	HCD (High Energy Collision Dissociation)	MS2	0	100	10.0321	3758	3758	3753	FP031821_9.raw	0/0		10.4075	709.632	709.632	642.006	3.91291e-11	7.20402e-12	0	0
FALSE	High	PMI-Byonic	PMI-Byonic (A2)	A	2	Unambiguous	VASFYCECPHGR	[R].VASFYcEcPHGR.[T]	C6(Carbamidomethyl); C8(Carbamidomethyl)	1	1	Q01705	Q01705	Neurogenic locus notch homolog protein 1 OS=Mus musculus OX=10090 GN=Notch1 PE=1 SV=3	0	3	3	1	0	1	1	1	494.882	1482.63	1482.63	4.07452	0.00201366	0	0	485194	HCD (High Energy Collision Dissociation)	MS2	23.0073	100	8.54597	3108	3108	3104	FP031821_9.raw	0/0		6.73293	507.775	507.775	507.775	1.84957e-07	2.4516e-08	0	0
FALSE	High	PMI-Byonic	PMI-Byonic (A2)	A	2	Unambiguous	VASFYCECPHGR	[R].VASFYcEcPHGR.[T]	C6(Carbamidomethyl); C8(Carbamidomethyl)	1	1	Q01705	Q01705	Neurogenic locus notch homolog protein 1 OS=Mus musculus OX=10090 GN=Notch1 PE=1 SV=3	0	3	3	1	0	1	1	1	494.882	1482.63	1482.63	3.64227	0.00180004	0	0	8.21142e+06	HCD (High Energy Collision Dissociation)	MS2	9.57791	17.1506	8.2913	2995	2995	2994	FP031821_9.raw	0/0		10.7365	714.681	714.681	714.681	1.83424e-11	2.28877e-12	0	0
FALSE	High	PMI-Byonic	PMI-Byonic (A2)	A	2	Unambiguous	VASFYCECPHGR	[R].VASFYcEcPHGR.[T]	C6(Carbamidomethyl); C8(Carbamidomethyl)	1	1	Q01705	Q01705	Neurogenic locus notch homolog protein 1 OS=Mus musculus OX=10090 GN=Notch1 PE=1 SV=3	0	3	3	1	0	1	1	1	494.882	1482.63	1482.63	3.51876	0.001739	0	0	1.26489e+06	HCD (High Energy Collision Dissociation)	MS2	36.0129	100	8.41877	3052	3052	3049	FP031821_9.raw	0/0		9.73654	650.06	650.06	650.06	1.83424e-10	3.92962e-11	0	0
FALSE	High	PMI-Byonic	PMI-Byonic (A2)	A	2	Unambiguous	VASFYCECPHGR	[R].VASFYcEcPHGR.[T]	C6(Carbamidomethyl); C8(Carbamidomethyl)	1	1	Q01705	Q01705	Neurogenic locus notch homolog protein 1 OS=Mus musculus OX=10090 GN=Notch1 PE=1 SV=3	0	2	2	1	0	1	1	1	741.82	1482.63	1482.63	4.78343	0.00354601	0	0	394003	HCD (High Energy Collision Dissociation)	MS2	0	100	8.2088	2960	2960	2950	FP031821_9.raw	0/0		9.57035	721.446	691.2	691.2	2.68939e-10	5.28045e-11	0	0
FALSE	High	PMI-Byonic	PMI-Byonic (A2)	A	2	Unambiguous	VASFYCECPHGR	[R].VASFYcEcPHGR.[T]	C6(Carbamidomethyl); C8(Carbamidomethyl)	1	1	Q01705	Q01705	Neurogenic locus notch homolog protein 1 OS=Mus musculus OX=10090 GN=Notch1 PE=1 SV=3	0	3	3	1	0	1	1	1	494.882	1482.63	1482.63	3.82752	0.00189159	0	0	3.88024e+06	HCD (High Energy Collision Dissociation)	MS2	1.8483	40.3451	8.16939	2942	2942	2939	FP031821_9.raw	0/0		11.7366	758.955	758.955	758.955	1.8342e-12	2.58156e-13	0	0
FALSE	High	PMI-Byonic	PMI-Byonic (A2)	A	2	Unambiguous	AICTCPSGYTGPACSQDVDECALGANPCEHAGK	[K].AIcTcPSGYTGPAcSQDVDEcALGANPcEHAGK.[C]	C3(Carbamidomethyl); C5(Carbamidomethyl); C14(Carbamidomethyl); C21(Carbamidomethyl); C28(Carbamidomethyl)	1	1	Q01705	Q01705	Neurogenic locus notch homolog protein 1 OS=Mus musculus OX=10090 GN=Notch1 PE=1 SV=3	0	4	4	1	0	1	1	1	889.125	3553.48	3553.45	6.65167	0.0059091	0	0	2.11756e+06	HCD (High Energy Collision Dissociation)	MS2	0	81.7772	11.5263	4416	4416	4413	FP031821_9.raw	0/0		30.0057	1523.55	1523.55	1523.55	9.86859e-31	9.8681e-31	0	0
FALSE	High	PMI-Byonic	PMI-Byonic (A2)	A	2	Unambiguous	AICTCPSGYTGPACSQDVDECALGANPCEHAGK	[K].AIcTcPSGYTGPAcSQDVDEcALGANPcEHAGK.[C]	C3(Carbamidomethyl); C5(Carbamidomethyl); C14(Carbamidomethyl); C21(Carbamidomethyl); C28(Carbamidomethyl)	1	1	Q01705	Q01705	Neurogenic locus notch homolog protein 1 OS=Mus musculus OX=10090 GN=Notch1 PE=1 SV=3	0	3	3	1	0	1	1	1	1185.16	3553.48	3553.45	5.88252	0.00696775	0	0	1.06338e+06	HCD (High Energy Collision Dissociation)	MS2	0	100	11.5007	4405	4405	4402	FP031821_9.raw	0/0		30.0057	1414.28	1414.28	1414.28	9.86859e-31	9.86761e-31	0	0
FALSE	High	PMI-Byonic	PMI-Byonic (A2)	A	2	Unambiguous	AICTCPSGYTGPACSQDVDECALGANPCEHAGK	[K].AIcTcPSGYTGPAcSQDVDEcALGANPcEHAGK.[C]	C3(Carbamidomethyl); C5(Carbamidomethyl); C14(Carbamidomethyl); C21(Carbamidomethyl); C28(Carbamidomethyl)	1	1	Q01705	Q01705	Neurogenic locus notch homolog protein 1 OS=Mus musculus OX=10090 GN=Notch1 PE=1 SV=3	0	3	3	1	0	1	1	1	1185.16	3553.48	3553.45	6.29475	0.00745604	0	0	1.57779e+06	HCD (High Energy Collision Dissociation)	MS2	0	100	11.6241	4458	4458	4457	FP031821_9.raw	0/0		30.0057	1421.26	1421.26	1421.26	9.86859e-31	9.86827e-31	0	0
FALSE	High	PMI-Byonic	PMI-Byonic (A2)	A	2	Unambiguous	AICTCPSGYTGPACSQDVDECALGANPCEHAGK	[K].AIcTcPSGYTGPAcSQDVDEcALGANPcEHAGK.[C]	C3(Carbamidomethyl); C5(Carbamidomethyl); C14(Carbamidomethyl); C21(Carbamidomethyl); C28(Carbamidomethyl)	1	1	Q01705	Q01705	Neurogenic locus notch homolog protein 1 OS=Mus musculus OX=10090 GN=Notch1 PE=1 SV=3	0	4	4	1	0	1	1	1	889.124	3553.47	3553.45	5.48368	0.0048715	0	0	504764	HCD (High Energy Collision Dissociation)	MS2	0	100	11.6499	4469	4469	4468	FP031821_9.raw	0/0		30.0057	1465.62	1465.62	1465.62	9.86859e-31	9.86835e-31	0	0
FALSE	High	PMI-Byonic	PMI-Byonic (A2)	A	2	Unambiguous	INEFQCQCPK	[K].InEFQcqcPK.[G]	N2(Deamidated); C6(Carbamidomethyl); Q7(Deamidated); C8(Carbamidomethyl)	1	1	Q01705	Q01705	Neurogenic locus notch homolog protein 1 OS=Mus musculus OX=10090 GN=Notch1 PE=1 SV=3	0	2	2	1	0	1	1	1	663.281	1325.55	1325.55	3.44234	0.00228149	0	0	220030	HCD (High Energy Collision Dissociation)	MS2	0	100	9.94174	3719	3719	3709	FP031821_9.raw	0/0		0.638598	79.6855	10.7263	10.7263	0.229827	0.00438597	0	0
FALSE	Medium	PMI-Byonic	PMI-Byonic (A2)	A	2	Unambiguous	INEFQCQCPK	[K].InEFQcqcPK.[G]	N2(Deamidated); C6(Carbamidomethyl); Q7(Deamidated); C8(Carbamidomethyl)	1	1	Q01705	Q01705	Neurogenic locus notch homolog protein 1 OS=Mus musculus OX=10090 GN=Notch1 PE=1 SV=3	0	2	2	1	0	1	1	1	663.281	1325.55	1325.55	2.88979	0.00191528	0	0	260771	HCD (High Energy Collision Dissociation)	MS2	0	100	10.0632	3772	3772	3764	FP031821_9.raw	0/0		0.427424	91.9205	54.6402	33.6971	0.373746	0.0297238	0	0
FALSE	High	PMI-Byonic	PMI-Byonic (A2)	A	2	Unambiguous	INEFQCQCPK	[K].INEFQcQcPK.[G]	C6(Carbamidomethyl); C8(Carbamidomethyl)	1	1	Q01705	Q01705	Neurogenic locus notch homolog protein 1 OS=Mus musculus OX=10090 GN=Notch1 PE=1 SV=3	0	2	2	1	0	1	1	1	662.297	1323.59	1323.58	3.45835	0.00228871	0	0	689810	HCD (High Energy Collision Dissociation)	MS2	6.39304	100	8.2278	2968	2968	2961	FP031821_9.raw	0/0		7.73654	580.135	580.135	580.135	1.83424e-08	1.17276e-09	0	0
FALSE	Medium	PMI-Byonic	PMI-Byonic (A2)	A	2	Unambiguous	GFNGHLCQYDVDECASTPCK	[K].GFnGHLcqYDVDEcAstPcK.[N]	N3(Deamidated); C7(Carbamidomethyl); Q8(Deamidated); C14(Carbamidomethyl); S16(Fuc(1)); T17(Fuc(1)); C19(Carbamidomethyl)	1	1	Q01705	Q01705	Neurogenic locus notch homolog protein 1 OS=Mus musculus OX=10090 GN=Notch1 PE=1 SV=3	0	3	3	1	0	1	1	1	884.692	2652.06	2652.04	7.61125	0.00672845	0	0	206520	HCD (High Energy Collision Dissociation)	MS2	0	100	10.3776	3909	3909	3907	FP031821_9.raw	0/0		0.460876	216.44	216.44	216.44	0.346038	0.0243485	0	0
FALSE	High	PMI-Byonic	PMI-Byonic (A2)	A	2	Unambiguous	HGGTCQDRDNSYLCLCLK	[R].HGGTcQDRDNsYLcLcLK.[G]	C5(Carbamidomethyl); S11(HexNAc(1)Hex(1)Fuc(1)); C14(Carbamidomethyl); C16(Carbamidomethyl)	1	1	Q01705	Q01705	Neurogenic locus notch homolog protein 1 OS=Mus musculus OX=10090 GN=Notch1 PE=1 SV=3	1	4	4	1	0	1	1	1	677.795	2708.16	2708.15	3.93474	0.00266396	0	0	1.41925e+06	HCD (High Energy Collision Dissociation)	MS2	1.55299	100	10.2817	3867	3867	3863	FP031821_9.raw	0/0		9.77406	745.943	745.943	13.7952	1.68242e-10	1.87067e-11	0	0
FALSE	High	PMI-Byonic	PMI-Byonic (A2)	A	2	Unambiguous	HGGTCQDRDNSYLCLCLK	[R].HGGtcQDRDNSYLcLcLK.[G]	T4(HexNAc(1)Hex(1)Fuc(1)); C5(Carbamidomethyl); C14(Carbamidomethyl); C16(Carbamidomethyl)	1	1	Q01705	Q01705	Neurogenic locus notch homolog protein 1 OS=Mus musculus OX=10090 GN=Notch1 PE=1 SV=3	1	3	3	1	0	1	1	1	903.392	2708.16	2708.15	4.43553	0.00400402	0	0	597335	HCD (High Energy Collision Dissociation)	MS2	0	100	10.3049	3877	3877	3874	FP031821_9.raw	0/0		4.23388	479.084	479.084	2	5.83606e-05	2.674e-06	0	0
FALSE	High	PMI-Byonic	PMI-Byonic (A2)	A	2	Unambiguous	HGGTCQDRDNSYLCLCLK	[R].HGGtcQDRDNSYLcLcLK.[G]	T4(HexNAc(1)Hex(1)Fuc(1)NeuAc(1)); C5(Carbamidomethyl); C14(Carbamidomethyl); C16(Carbamidomethyl)	1	1	Q01705	Q01705	Neurogenic locus notch homolog protein 1 OS=Mus musculus OX=10090 GN=Notch1 PE=1 SV=3	1	4	4	1	0	1	1	1	750.57	2999.26	2999.24	5.19498	0.00389525	0	0	401272	HCD (High Energy Collision Dissociation)	MS2	22.6302	100	11.5244	4415	4415	4413	FP031821_9.raw	0/0		5.40005	474.073	474.073	1.71414	3.98059e-06	2.87515e-07	0	0
FALSE	High	PMI-Byonic	PMI-Byonic (A2)	A	2	Unambiguous	HGGTCQDRDNSYLCLCLK	[R].HGGtcQDRDNSYLcLcLK.[G]	T4(HexNAc(1)Hex(1)Fuc(1)NeuAc(1)); C5(Carbamidomethyl); C14(Carbamidomethyl); C16(Carbamidomethyl)	1	1	Q01705	Q01705	Neurogenic locus notch homolog protein 1 OS=Mus musculus OX=10090 GN=Notch1 PE=1 SV=3	1	3	3	1	0	1	1	1	1000.42	2999.25	2999.24	1.43468	0.00143432	0	0	192807	HCD (High Energy Collision Dissociation)	MS2	0	100	11.4622	4389	4389	4380	FP031821_9.raw	0/0		1.93651	266.428	266.428	1.54018	0.0115741	0.000499057	0	0
FALSE	High	PMI-Byonic	PMI-Byonic (A2)	A	2	Unambiguous	HGGTCQDRDNSYLCLCLK	[R].HGGtcQDRDNSYLcLcLK.[G]	T4(HexNAc(1)Hex(1)Fuc(1)NeuAc(1)); C5(Carbamidomethyl); C14(Carbamidomethyl); C16(Carbamidomethyl)	1	1	Q01705	Q01705	Neurogenic locus notch homolog protein 1 OS=Mus musculus OX=10090 GN=Notch1 PE=1 SV=3	1	4	4	1	0	1	1	1	750.57	2999.26	2999.24	4.62517	0.00346801	0	0	310211	HCD (High Energy Collision Dissociation)	MS2	9.74002	100	11.4048	4364	4364	4358	FP031821_9.raw	0/0		5.56634	488.074	488.074	1.65246	2.71429e-06	1.30257e-07	0	0
[truncated: 7 more columns]
