# Supplementary material for: Modulation of the NOTCH1 Pathway by LUNATIC FRINGE Is Dominant over That of MANIC or RADICAL FRINGE
Source: Molecules. 2021 Sep 30;26(19):5942. doi: 10.3390/molecules26195942 (PMC8512825; doi:10.3390/molecules26195942)
Supplement: Supplementary file 1 [file molecules-26-05942-s001.zip › Supplement/Table S42.xlsx]

## Sheet: Table S42
	Chymotrypsin digestion of mN1 EGF1-18 + LFNG + MFNG expressed in U2OS analyzed for Figure 7, S3 and S6.
	Tab			Biological replicate number						The peptides used to generate the EICs are highlighted in red and bold
	FP081320_11			1
	FP072920_080420_18
	FP092520_6			2
	FP092420_1
	FP101320_5			3
	FP031821_27			4

## Sheet: FP081320_11
Checked	Confidence	Identifying Node Type	Identifying Node	Search ID	Identifying Node No	PSM Ambiguity	Sequence	Annotated Sequence	Modifications	# Protein Groups	# Proteins	Master Protein Accessions	Protein Accessions	Protein Descriptions	# Missed Cleavages	Charge	Original Precursor Charge	DeltaScore	DeltaCn	Rank	Search Engine Rank	Concatenated Rank	m/z [Da]	MH+ [Da]	Theo. MH+ [Da]	DeltaM [ppm]	Deltam/z [Da]	Matched Ions	Total Ions	Intensity	Activation Type	MS Order	Isolation Interference [%]	Ion Inject Time [ms]	RT [min]	First Scan	Last Scan	Master Scan(s)	Spectrum File	Ions Matched	Annotation	|Log Prob|	Byonic Score	Delta Byonic Score	Delta Mod Score	PEP 2D	q-Value 2D	FDR 2D	Peptide Group FDR 2D
FALSE	High	PMI-Byonic	PMI-Byonic (A2)	A	2	Unambiguous	VGQRCQDSNPCLSTPCKNAGTCHVVDHGGTVDY	[F].VGQRcQDSNPcLstPcKNAGTcHVVDHGGTVDY.[A]	C5(Carbamidomethyl); C11(Carbamidomethyl); S13(Fuc(1)); T14(Hex(1)Pent(1)); C16(Carbamidomethyl); C22(Carbamidomethyl)	1	1	Q01705	Q01705	Neurogenic locus notch homolog protein 1 OS=Mus musculus OX=10090 GN=Notch1 PE=1 SV=3	1	5	5	1	0	1	1	1	826.753	4129.74	4129.75	-2.45046	-0.00202396	0	0	9630365	HCD (High Energy Collision Dissociation)	MS2	0.158763	18.6335	10.9835	3049	3049	3048	FP081320_11.raw	0/0		11.9812	827.751	795.81	0	1.04414e-12	3.96935e-13	0	0
FALSE	High	PMI-Byonic	PMI-Byonic (A2)	A	2	Unambiguous	VGQRCQDSNPCLSTPCKNAGTCHVVDHGGTVDY	[F].VGQRcQDSNPcLstPcKNAGTcHVVDHGGTVDY.[A]	C5(Carbamidomethyl); C11(Carbamidomethyl); S13(Fuc(1)); T14(Hex(1)Pent(1)); C16(Carbamidomethyl); C22(Carbamidomethyl)	1	1	Q01705	Q01705	Neurogenic locus notch homolog protein 1 OS=Mus musculus OX=10090 GN=Notch1 PE=1 SV=3	1	5	5	1	0	1	1	1	826.754	4129.74	4129.75	-2.15487	-0.00177982	0	0	2185763	HCD (High Energy Collision Dissociation)	MS2	0.900938	32.1727	11.0998	3096	3096	3094	FP081320_11.raw	0/0		10.0434	744.426	744.426	0	9.04958e-11	1.70261e-11	0	0
FALSE	High	PMI-Byonic	PMI-Byonic (A2)	A	2	Unambiguous	VGQRCQDSNPCLSTPCKNAGTCHVVDHGGTVDY	[F].VGQRcQDSNPcLstPcKNAGTcHVVDHGGTVDY.[A]	C5(Carbamidomethyl); C11(Carbamidomethyl); S13(HexNAc(1)Hex(1)Fuc(1)); T14(Hex(1)Pent(1)); C16(Carbamidomethyl); C22(Carbamidomethyl)	1	1	Q01705	Q01705	Neurogenic locus notch homolog protein 1 OS=Mus musculus OX=10090 GN=Notch1 PE=1 SV=3	1	5	5	1	0	1	1	1	900.183	4496.88	4494.88	445.973	0.400919	0	0	647044	HCD (High Energy Collision Dissociation)	MS2	8.58211	100	11.0668	3082	3082	3081	FP081320_11.raw	0/0		4.3486	245.945	245.945	1.2	4.48126e-05	8.4888e-06	0	0
FALSE	High	PMI-Byonic	PMI-Byonic (A2)	A	2	Unambiguous	VGQRCQDSNPCLSTPCKNAGTCHVVDHGGTVDY	[F].VGQRcQDSNPcLstPcKNAGTcHVVDHGGTVDY.[A]	C5(Carbamidomethyl); C11(Carbamidomethyl); S13(Hex(1)Pent(2)); T14(Fuc(1)); C16(Carbamidomethyl); C22(Carbamidomethyl)	1	1	Q01705	Q01705	Neurogenic locus notch homolog protein 1 OS=Mus musculus OX=10090 GN=Notch1 PE=1 SV=3	1	5	5	1	0	1	1	1	853.161	4261.78	4261.79	-3.09593	-0.00263884	0	0	1.15136e+06	HCD (High Energy Collision Dissociation)	MS2	0	100	11.0513	3076	3076	3074	FP081320_11.raw	0/0		11.0434	759.878	759.878	1.2	9.04961e-12	2.33245e-12	0	0
FALSE	High	PMI-Byonic	PMI-Byonic (A2)	A	2	Unambiguous	VGQRCQDSNPCLSTPCKNAGTCHVVDHGGTVDY	[F].VGQRcQDSNPcLstPcKNAGTcHVVDHGGTVDY.[A]	C5(Carbamidomethyl); C11(Carbamidomethyl); S13(Hex(1)Pent(2)); T14(Fuc(1)); C16(Carbamidomethyl); C22(Carbamidomethyl)	1	1	Q01705	Q01705	Neurogenic locus notch homolog protein 1 OS=Mus musculus OX=10090 GN=Notch1 PE=1 SV=3	1	4	4	1	0	1	1	1	1066.45	4262.78	4261.79	231.35	0.246491	0	0	911739	HCD (High Energy Collision Dissociation)	MS2	42.7192	100	11.0312	3068	3068	3065	FP081320_11.raw	0/0		2.07966	244.155	244.155	1.2	0.00832413	0.000810907	0	0
FALSE	High	PMI-Byonic	PMI-Byonic (A2)	A	2	Unambiguous	VGQRCQDSNPCLSTPCKNAGTCHVVDHGGTVDY	[F].VGQRcQDSNPcLstPcKNAGTcHVVDHGGTVDY.[A]	C5(Carbamidomethyl); C11(Carbamidomethyl); S13(Hex(1)Pent(2)); T14(Fuc(1)); C16(Carbamidomethyl); C22(Carbamidomethyl)	1	1	Q01705	Q01705	Neurogenic locus notch homolog protein 1 OS=Mus musculus OX=10090 GN=Notch1 PE=1 SV=3	1	4	4	1	0	1	1	1	1066.7	4263.78	4261.79	467.139	0.497712	0	0	788420	HCD (High Energy Collision Dissociation)	MS2	0	100	11.0191	3063	3063	3062	FP081320_11.raw	0/0		4.5458	352.305	352.305	1.2	2.84579e-05	4.18646e-06	0	0
FALSE	High	PMI-Byonic	PMI-Byonic (A2)	A	2	Unambiguous	VGQRCQDSNPCLSTPCKNAGTCHVVDHGGTVDY	[F].VGQRcQDSNPcLStPcKNAGTcHVVDHGGTVDY.[A]	C5(Carbamidomethyl); C11(Carbamidomethyl); T14(Hex(1)Pent(1)); C16(Carbamidomethyl); C22(Carbamidomethyl)	1	1	Q01705	Q01705	Neurogenic locus notch homolog protein 1 OS=Mus musculus OX=10090 GN=Notch1 PE=1 SV=3	1	5	5	1	0	1	1	1	797.541	3983.68	3983.69	-2.95736	-0.00235624	0	0	192654	HCD (High Energy Collision Dissociation)	MS2	8.80009	100	11.0011	3057	3057	3053	FP081320_11.raw	0/0		2.2264	51.8379	51.8379	1.2	0.00593743	0.000527306	0	0
FALSE	High	PMI-Byonic	PMI-Byonic (A2)	A	2	Unambiguous	VGQRCQDSNPCLSTPCKNAGTCHVVDHGGTVDY	[F].VGQRcQDSNPcLstPcKNAGTcHVVDHGGTVDY.[A]	C5(Carbamidomethyl); C11(Carbamidomethyl); S13(HexNAc(1)Fuc(1)); T14(Hex(1)Pent(1)); C16(Carbamidomethyl); C22(Carbamidomethyl)	1	1	Q01705	Q01705	Neurogenic locus notch homolog protein 1 OS=Mus musculus OX=10090 GN=Notch1 PE=1 SV=3	1	5	5	1	0	1	1	1	867.368	4332.81	4332.83	-3.21519	-0.00278617	0	0	508415	HCD (High Energy Collision Dissociation)	MS2	60.6874	100	10.9989	3056	3056	3053	FP081320_11.raw	0/0		2.60343	234.264	234.264	1.2	0.00249212	0.000222838	0	0
FALSE	High	PMI-Byonic	PMI-Byonic (A2)	A	2	Unambiguous	VGQRCQDSNPCLSTPCKNAGTCHVVDHGGTVDY	[F].VGQRcQDSNPcLstPcKNAGTcHVVDHGGTVDY.[A]	C5(Carbamidomethyl); C11(Carbamidomethyl); S13(Fuc(1)); T14(Hex(1)Pent(1)); C16(Carbamidomethyl); C22(Carbamidomethyl)	1	1	Q01705	Q01705	Neurogenic locus notch homolog protein 1 OS=Mus musculus OX=10090 GN=Notch1 PE=1 SV=3	1	4	4	1	0	1	1	1	1033.19	4129.74	4129.75	-2.86103	-0.00295383	0	0	2058048	HCD (High Energy Collision Dissociation)	MS2	0	42.9507	10.9968	3055	3055	3053	FP081320_11.raw	0/0		8.35801	694.294	680.138	0	4.38518e-09	4.57063e-10	0	0
FALSE	Medium	PMI-Byonic	PMI-Byonic (A2)	A	2	Unambiguous	VGQRCQDSNPCLSTPCKNAGTCHVVDHGGTVDYACSCPL	[F].VGQRcQDSNPcLStPcKNAGtcHVVDHGGTVDYAcScPL.[G]	C5(Carbamidomethyl); C11(Carbamidomethyl); T14(Hex(1)Pent(1)); C16(Carbamidomethyl); T21(Fuc(1)); C22(Carbamidomethyl); C35(Carbamidomethyl); C37(Carbamidomethyl)	1	1	Q01705	Q01705	Neurogenic locus notch homolog protein 1 OS=Mus musculus OX=10090 GN=Notch1 PE=1 SV=3	2	5	5	1	0	1	1	1	964.806	4820	4818.02	412.579	0.397562	0	0	1.48764e+06	HCD (High Energy Collision Dissociation)	MS2	34.6416	100	12.3866	3644	3644	3636	FP081320_11.raw	0/0		0.710501	78.7064	78.7064	0.718086	0.19476	0.0154335	0	0
FALSE	High	PMI-Byonic	PMI-Byonic (A2)	A	2	Unambiguous	VGQRCQDSNPCLSTPCKNAGTCHVVDHGGTVDY	[F].VGQRcQDSNPcLstPcKNAGTcHVVDHGGTVDY.[A]	C5(Carbamidomethyl); C11(Carbamidomethyl); S13(HexNAc(1)Hex(1)Fuc(1)); T14(Hex(1)Pent(1)); C16(Carbamidomethyl); C22(Carbamidomethyl)	1	1	Q01705	Q01705	Neurogenic locus notch homolog protein 1 OS=Mus musculus OX=10090 GN=Notch1 PE=1 SV=3	1	5	5	1	0	1	1	1	899.78	4494.87	4494.88	-2.39942	-0.00215703	0	0	788516	HCD (High Energy Collision Dissociation)	MS2	0	100	10.9621	3040	3040	3039	FP081320_11.raw	0/0		9.98123	702.697	702.697	1.2	1.04417e-10	2.95103e-11	0	0
FALSE	High	PMI-Byonic	PMI-Byonic (A2)	A	2	Unambiguous	VGQRCQDSNPCLSTPCKNAGTCHVVDHGGTVDY	[F].VGQRcQDSNPcLstPcKNAGTcHVVDHGGTVDY.[A]	C5(Carbamidomethyl); C11(Carbamidomethyl); S13(HexNAc(1)Hex(1)Fuc(1)); T14(Hex(1)Pent(2)); C16(Carbamidomethyl); C22(Carbamidomethyl)	1	1	Q01705	Q01705	Neurogenic locus notch homolog protein 1 OS=Mus musculus OX=10090 GN=Notch1 PE=1 SV=3	1	5	5	1	0	1	1	1	926.59	4628.92	4626.92	432.054	0.399816	0	0	291774	HCD (High Energy Collision Dissociation)	MS2	66.9671	100	10.9558	3038	3038	3028	FP081320_11.raw	0/0		3.45606	100.463	100.463	0	0.000349897	3.06388e-05	0	0
FALSE	High	PMI-Byonic	PMI-Byonic (A2)	A	2	Unambiguous	VGQRCQDSNPCLSTPCKNAGTCHVVDHGGTVDY	[F].VGQRcQDSNPcLstPcKNAGTcHVVDHGGTVDY.[A]	C5(Carbamidomethyl); C11(Carbamidomethyl); S13(Hex(1)Pent(2)R0); T14(Fuc(1)); C16(Carbamidomethyl); C22(Carbamidomethyl)	1	1	Q01705	Q01705	Neurogenic locus notch homolog protein 1 OS=Mus musculus OX=10090 GN=Notch1 PE=1 SV=3	1	5	5	1	0	1	1	1	853.763	4264.79	4261.79	702.882	0.599107	0	0	725435	HCD (High Energy Collision Dissociation)	MS2	29.6149	100	10.9429	3032	3032	3028	FP081320_11.raw	0/0		5.99259	438.257	438.257	1.2	1.01722e-06	3.06955e-07	0	0
FALSE	High	PMI-Byonic	PMI-Byonic (A2)	A	2	Unambiguous	VGQRCQDSNPCLSTPCKNAGTCHVVDHGGTVDY	[F].VGQRcQDSNPcLstPcKNAGTcHVVDHGGTVDY.[A]	C5(Carbamidomethyl); C11(Carbamidomethyl); S13(HexNAc(1)Hex(1)Fuc(1)); T14(Hex(1)Pent(1)); C16(Carbamidomethyl); C22(Carbamidomethyl)	1	1	Q01705	Q01705	Neurogenic locus notch homolog protein 1 OS=Mus musculus OX=10090 GN=Notch1 PE=1 SV=3	1	4	4	1	0	1	1	1	1124.97	4496.87	4494.88	443.111	0.497933	0	0	379390	HCD (High Energy Collision Dissociation)	MS2	0	100	10.9189	3022	3022	3017	FP081320_11.raw	0/0		3.35761	206.936	206.936	1.2	0.000438921	5.23478e-05	0	0
FALSE	High	PMI-Byonic	PMI-Byonic (A2)	A	2	Unambiguous	VGQRCQDSNPCLSTPCKNAGTCHVVDHGGTVDY	[F].VGQRcQDsNPcLsTPcKNAGTcHVVDHGGTVDY.[A]	C5(Carbamidomethyl); S8(Hex(1)Pent(1)); C11(Carbamidomethyl); S13(Fuc(1)); C16(Carbamidomethyl); C22(Carbamidomethyl)	1	1	Q01705	Q01705	Neurogenic locus notch homolog protein 1 OS=Mus musculus OX=10090 GN=Notch1 PE=1 SV=3	1	4	4	1	0	1	1	1	1033.94	4132.75	4129.75	726.177	0.749732	0	0	590118	HCD (High Energy Collision Dissociation)	MS2	48.3246	100	11.1255	3107	3107	3105	FP081320_11.raw	0/0		5.30723	433.973	433.973	2	4.92914e-06	1.13992e-06	0	0
FALSE	High	PMI-Byonic	PMI-Byonic (A2)	A	2	Unambiguous	VGQRCQDSNPCLSTPCKNAGTCHVVDHGGTVDY	[F].VGQRcQDSNPcLstPcKNAGTcHVVDHGGTVDY.[A]	C5(Carbamidomethyl); C11(Carbamidomethyl); S13(Fuc(1)); T14(Hex(1)); C16(Carbamidomethyl); C22(Carbamidomethyl)	1	1	Q01705	Q01705	Neurogenic locus notch homolog protein 1 OS=Mus musculus OX=10090 GN=Notch1 PE=1 SV=3	1	5	5	1	0	1	1	1	800.946	4000.7	3997.71	749.248	0.599055	0	0	442128	HCD (High Energy Collision Dissociation)	MS2	25.5454	100	10.9167	3021	3021	3017	FP081320_11.raw	0/0		2.37367	202.804	202.804	0	0.00422985	0.000414305	0	0
FALSE	High	PMI-Byonic	PMI-Byonic (A2)	A	2	Unambiguous	VGQRCQDSNPCLSTPCKNAGTCHVVDHGGTVDY	[F].VGQRcQDSNPcLstPcKNAGTcHVVDHGGTVDY.[A]	C5(Carbamidomethyl); C11(Carbamidomethyl); S13(Fuc(1)); T14(Hex(1)Pent(1)); C16(Carbamidomethyl); C22(Carbamidomethyl)	1	1	Q01705	Q01705	Neurogenic locus notch homolog protein 1 OS=Mus musculus OX=10090 GN=Notch1 PE=1 SV=3	1	4	4	1	0	1	1	1	1033.44	4130.74	4129.75	239.285	0.247046	0	0	328885	HCD (High Energy Collision Dissociation)	MS2	0	100	10.891	3010	3010	3006	FP081320_11.raw	0/0		5.41514	380.106	380.106	0	3.84472e-06	8.03033e-07	0	0
FALSE	High	PMI-Byonic	PMI-Byonic (A2)	A	2	Unambiguous	VGQRCQDSNPCLSTPCKNAGTCHVVDHGGTVDY	[F].VGQRcQDSNPcLstPcKNAGTcHVVDHGGTVDY.[A]	C5(Carbamidomethyl); C11(Carbamidomethyl); S13(Fuc(1)); T14(Hex(1)Pent(1)); C16(Carbamidomethyl); C22(Carbamidomethyl)	1	1	Q01705	Q01705	Neurogenic locus notch homolog protein 1 OS=Mus musculus OX=10090 GN=Notch1 PE=1 SV=3	1	5	5	1	0	1	1	1	826.755	4129.75	4129.75	-0.0857575	-7.08314e-05	0	0	141106	HCD (High Energy Collision Dissociation)	MS2	0	100	10.8631	2998	2998	2995	FP081320_11.raw	0/0		4.22367	242.681	242.681	0	5.97482e-05	1.09713e-05	0	0
FALSE	High	PMI-Byonic	PMI-Byonic (A2)	A	2	Unambiguous	VGQRCQDSNPCLSTPCKNAGTCHVVDHGGTVDY	[F].VGQRcQDSNPcLstPcKNAGTcHVVDHGGTVDY.[A]	C5(Carbamidomethyl); C11(Carbamidomethyl); S13(HexNAc(1)Hex(1)Fuc(1)); T14(Hex(1)Pent(1)R0); C16(Carbamidomethyl); C22(Carbamidomethyl)	1	1	Q01705	Q01705	Neurogenic locus notch homolog protein 1 OS=Mus musculus OX=10090 GN=Notch1 PE=1 SV=3	1	5	5	1	0	1	1	1	900.381	4497.88	4494.88	666.561	0.599222	0	0	321684	HCD (High Energy Collision Dissociation)	MS2	34.9907	100	10.8434	2990	2990	2984	FP081320_11.raw	0/0		5.23115	357.861	357.861	1.2	5.8729e-06	1.26784e-06	0	0
FALSE	High	PMI-Byonic	PMI-Byonic (A2)	A	2	Unambiguous	VGQRCQDSNPCLSTPCKNAGTCHVVDHGGTVDY	[F].VGQRcQDSNPcLstPcKNAGTcHVVDHGGTVDY.[A]	C5(Carbamidomethyl); C11(Carbamidomethyl); S13(Fuc(1)); T14(Hex(1)Pent(1)); C16(Carbamidomethyl); C22(Carbamidomethyl)	1	1	Q01705	Q01705	Neurogenic locus notch homolog protein 1 OS=Mus musculus OX=10090 GN=Notch1 PE=1 SV=3	1	5	5	1	0	1	1	1	827.155	4131.75	4129.75	483.718	0.399526	0	0	1.35347e+06	HCD (High Energy Collision Dissociation)	MS2	36.4361	100	11.2147	3144	3144	3142	FP081320_11.raw	0/0		7.04337	567.241	567.241	0	9.04957e-08	7.96022e-09	0	0
FALSE	High	PMI-Byonic	PMI-Byonic (A2)	A	2	Unambiguous	VGQRCQDSNPCLSTPCKNAGTCHVVDHGGTVDY	[F].VGQRcQDSNPcLstPcKNAGTcHVVDHGGTVDY.[A]	C5(Carbamidomethyl); C11(Carbamidomethyl); S13(Fuc(1)); T14(Hex(1)Pent(1)); C16(Carbamidomethyl); C22(Carbamidomethyl)	1	1	Q01705	Q01705	Neurogenic locus notch homolog protein 1 OS=Mus musculus OX=10090 GN=Notch1 PE=1 SV=3	1	5	5	1	0	1	1	1	827.154	4131.74	4129.75	482.387	0.398428	0	0	1.19418e+06	HCD (High Energy Collision Dissociation)	MS2	24.5263	100	11.3268	3188	3188	3185	FP081320_11.raw	0/0		4.47586	296.099	296.099	0	3.343e-05	5.76556e-06	0	0
FALSE	Medium	PMI-Byonic	PMI-Byonic (A2)	A	2	Unambiguous	VGQRCQDSNPCLSTPCKNAGTCHVVDHGGTVDYACSCPL	[F].VGQRcQDSNPcLStPcKNAGtcHVVDHGGTVDYAcScPL.[G]	C5(Carbamidomethyl); C11(Carbamidomethyl); T14(Hex(1)Pent(1)); C16(Carbamidomethyl); T21(Fuc(1)); C22(Carbamidomethyl); C35(Carbamidomethyl); C37(Carbamidomethyl)	1	1	Q01705	Q01705	Neurogenic locus notch homolog protein 1 OS=Mus musculus OX=10090 GN=Notch1 PE=1 SV=3	2	5	5	1	0	1	1	1	964.407	4818.01	4818.02	-2.04844	-0.00197389	0	0	454681	HCD (High Energy Collision Dissociation)	MS2	0	100	12.5157	3700	3700	3697	FP081320_11.raw	0/0		0.660683	112.003	112.003	1.2	0.218432	0.0199498	0	0
FALSE	High	PMI-Byonic	PMI-Byonic (A2)	A	2	Unambiguous	VGQRCQDSNPCLSTPCKNAGTCHVVDHGGTVDY	[F].VGQRcQDSNPcLstPcKNAGTcHVVDHGGTVDY.[A]	C5(Carbamidomethyl); C11(Carbamidomethyl); S13(Fuc(1)); T14(Hex(1)Pent(1)); C16(Carbamidomethyl); C22(Carbamidomethyl)	1	1	Q01705	Q01705	Neurogenic locus notch homolog protein 1 OS=Mus musculus OX=10090 GN=Notch1 PE=1 SV=3	1	5	5	1	0	1	1	1	827.152	4131.73	4129.75	479.949	0.396414	0	0	1.05382e+06	HCD (High Energy Collision Dissociation)	MS2	27.3676	100	11.4432	3236	3236	3234	FP081320_11.raw	0/0		4.59924	371.881	371.881	0	2.5163e-05	3.67004e-06	0	0
FALSE	High	PMI-Byonic	PMI-Byonic (A2)	A	2	Unambiguous	VGQRCQDSNPCLSTPCKNAGTCHVVDHGGTVDY	[F].VGQRcQDSNPcLstPcKNAGTcHVVDHGGTVDY.[A]	C5(Carbamidomethyl); C11(Carbamidomethyl); S13(HexNAc(1)Fuc(1)); T14(Hex(1)Pent(1)); C16(Carbamidomethyl); C22(Carbamidomethyl)	1	1	Q01705	Q01705	Neurogenic locus notch homolog protein 1 OS=Mus musculus OX=10090 GN=Notch1 PE=1 SV=3	1	5	5	1	0	1	1	1	867.567	4333.8	4332.83	225.623	0.195517	0	0	189412	HCD (High Energy Collision Dissociation)	MS2	0	100	10.8997	3014	3014	3006	FP081320_11.raw	0/0		3.42804	82.9505	82.9505	1.2	0.000373213	3.57518e-05	0	0
FALSE	High	PMI-Byonic	PMI-Byonic (A2)	A	2	Unambiguous	VGQRCQDSNPCLSTPCKNAGTCHVVDHGGTVDY	[F].VGQRcQDSNPcLstPcKNAGTcHVVDHGGTVDY.[A]	C5(Carbamidomethyl); C11(Carbamidomethyl); S13(Hex(1)Pent(2)); T14(Fuc(1)); C16(Carbamidomethyl); C22(Carbamidomethyl)	1	1	Q01705	Q01705	Neurogenic locus notch homolog protein 1 OS=Mus musculus OX=10090 GN=Notch1 PE=1 SV=3	1	5	5	1	0	1	1	1	853.562	4263.78	4261.79	467.078	0.398118	0	0	415960	HCD (High Energy Collision Dissociation)	MS2	32.567	100	11.1682	3125	3125	3122	FP081320_11.raw	0/0		3.36592	118.086	118.086	0.28	0.000430601	4.67453e-05	0	0
FALSE	High	PMI-Byonic	PMI-Byonic (A2)	A	2	Unambiguous	ACSCPLGF	[Y].AcScPLGF.[S]	C2(Carbamidomethyl); C4(Carbamidomethyl)	1	1	Q01705	Q01705	Neurogenic locus notch homolog protein 1 OS=Mus musculus OX=10090 GN=Notch1 PE=1 SV=3	1	2	2	1	0	1	1	1	456.191	911.374	911.375	-0.601676	-0.000274176	0	0	273930	HCD (High Energy Collision Dissociation)	MS2	3.95076	100	16.055	5234	5234	5226	FP081320_11.raw	0/0		1.67259	224.226	224.226	224.226	0.0212527	0.00233296	0	0
FALSE	High	PMI-Byonic	PMI-Byonic (A2)	A	2	Unambiguous	ACSCPLGF	[Y].AcScPLGF.[S]	C2(Carbamidomethyl); C4(Carbamidomethyl)	1	1	Q01705	Q01705	Neurogenic locus notch homolog protein 1 OS=Mus musculus OX=10090 GN=Notch1 PE=1 SV=3	1	2	2	1	0	1	1	1	456.19	911.374	911.375	-1.53926	-0.000701422	0	0	875294	HCD (High Energy Collision Dissociation)	MS2	2.99301	100	15.9196	5175	5175	5171	FP081320_11.raw	0/0		4.09012	413.464	413.464	413.464	8.12598e-05	1.32668e-05	0	0
FALSE	Medium	PMI-Byonic	PMI-Byonic (A2)	A	2	Unambiguous	ACSCPLGFSGPL	[Y].AcScPLGFSGPL.[C]	C2(Carbamidomethyl); C4(Carbamidomethyl)	1	1	Q01705	Q01705	Neurogenic locus notch homolog protein 1 OS=Mus musculus OX=10090 GN=Notch1 PE=1 SV=3	2	2	2	1	0	1	1	1	633.284	1265.56	1265.57	-3.04719	-0.00192821	0	0	107148	HCD (High Energy Collision Dissociation)	MS2	9.53412	100	18.8929	6452	6452	6446	FP081320_11.raw	0/0		0.939753	88.5379	88.5379	88.5379	0.114881	0.010729	0	0
FALSE	High	PMI-Byonic	PMI-Byonic (A2)	A	2	Unambiguous	ACSCPLGFSGPL	[Y].AcScPLGFSGPL.[C]	C2(Carbamidomethyl); C4(Carbamidomethyl)	1	1	Q01705	Q01705	Neurogenic locus notch homolog protein 1 OS=Mus musculus OX=10090 GN=Notch1 PE=1 SV=3	2	2	2	1	0	1	1	1	633.288	1265.57	1265.57	2.64367	0.00167287	0	0	330537	HCD (High Energy Collision Dissociation)	MS2	3.29611	100	19.0139	6503	6503	6501	FP081320_11.raw	0/0		4.62142	415.689	415.689	415.689	2.391e-05	3.20281e-06	0	0
FALSE	Medium	PMI-Byonic	PMI-Byonic (A2)	A	2	Unambiguous	ACSCPLGFSGPL	[Y].AcScPLGFSGPL.[C]	C2(Carbamidomethyl); C4(Carbamidomethyl)	1	1	Q01705	Q01705	Neurogenic locus notch homolog protein 1 OS=Mus musculus OX=10090 GN=Notch1 PE=1 SV=3	2	2	2	1	0	1	1	1	633.286	1265.57	1265.57	0.0393784	2.4918e-05	0	0	70049.4	HCD (High Energy Collision Dissociation)	MS2	0	100	19.1567	6564	6564	6556	FP081320_11.raw	0/0		0.686018	22.1524	22.1524	22.1524	0.206055	0.0183869	0	0
FALSE	High	PMI-Byonic	PMI-Byonic (A2)	A	2	Unambiguous	ACSCPLGF	[Y].AcScPLGF.[S]	C2(Carbamidomethyl); C4(Carbamidomethyl)	1	1	Q01705	Q01705	Neurogenic locus notch homolog protein 1 OS=Mus musculus OX=10090 GN=Notch1 PE=1 SV=3	1	2	2	1	0	1	1	1	456.191	911.375	911.375	-0.266824	-0.000121589	0	0	255090	HCD (High Energy Collision Dissociation)	MS2	0	100	15.7936	5120	5120	5116	FP081320_11.raw	0/0		3.69183	358.316	358.316	358.316	0.000203316	2.17153e-05	0	0
FALSE	Low	PMI-Byonic	PMI-Byonic (A2)	A	2	Unambiguous	GFSGPLCLTPLDNACL	[L].GFsGPLcLTPLDNAcL.[A]	S3(HexNAc(1)); C7(Carbamidomethyl); C15(Carbamidomethyl)	1	1	Q01705	Q01705	Neurogenic locus notch homolog protein 1 OS=Mus musculus OX=10090 GN=Notch1 PE=1 SV=3	4	2	2	1	0	1	1	1	969.451	1937.89	1937.9	-2.31168	-0.0022399	0	0	148986	HCD (High Energy Collision Dissociation)	MS2	0	100	22.2467	7869	7869	7868	FP081320_11.raw	0/0		0.054425	4.93281	4.93281	4.93281	0.882216	0.0777939	0	0
FALSE	Medium	PMI-Byonic	PMI-Byonic (A2)	A	2	Unambiguous	GFSGPLCLTPL	[L].GFsGPLcLTPL.[D]	S3(HexNAc(1)Hex(1)); C7(Carbamidomethyl)	1	1	Q01705	Q01705	Neurogenic locus notch homolog protein 1 OS=Mus musculus OX=10090 GN=Notch1 PE=1 SV=3	3	2	2	1	0	1	1	1	763.868	1526.73	1526.73	-0.023291	-1.77795e-05	0	0	62999.2	HCD (High Energy Collision Dissociation)	MS2	0	100	20.588	7175	7175	7167	FP081320_11.raw	0/0		0.699202	37.9363	37.9363	11.3	0.199893	0.0168975	0	0
FALSE	High	PMI-Byonic	PMI-Byonic (A2)	A	2	Unambiguous	GFSGPLCLTPL	[L].GFsGPLcLTPL.[D]	S3(HexNAc(1)Hex(1)); C7(Carbamidomethyl)	1	1	Q01705	Q01705	Neurogenic locus notch homolog protein 1 OS=Mus musculus OX=10090 GN=Notch1 PE=1 SV=3	3	2	2	1	0	1	1	1	763.869	1526.73	1526.73	0.776263	0.000592572	0	0	225736	HCD (High Energy Collision Dissociation)	MS2	4.41605	100	20.7299	7235	7235	7227	FP081320_11.raw	0/0		0.985445	151.45	151.45	11.3	0.103408	0.00726345	0	0
FALSE	Low	PMI-Byonic	PMI-Byonic (A2)	A	2	Unambiguous	GFSGPLCLTPLDNACL	[L].GFsGPLcLTPLDNAcL.[A]	S3(HexNAc(1)Hex(1)); C7(Carbamidomethyl); C15(Carbamidomethyl)	1	1	Q01705	Q01705	Neurogenic locus notch homolog protein 1 OS=Mus musculus OX=10090 GN=Notch1 PE=1 SV=3	4	2	2	1	0	1	1	1	1050.48	2099.95	2099.95	-1.59443	-0.00167411	0	0	70220.2	HCD (High Energy Collision Dissociation)	MS2	0	100	21.8704	7713	7713	7710	FP081320_11.raw	0/0		0.132244	22.5829	22.5829	10.1	0.73749	0.0505798	0	0
FALSE	High	PMI-Byonic	PMI-Byonic (A2)	A	2	Unambiguous	GFSGPLCLTPLDNACL	[L].GFSGPLcLtPLDNAcL.[A]	C7(Carbamidomethyl); T9(HexNAc(1)Hex(1)); C15(Carbamidomethyl)	1	1	Q01705	Q01705	Neurogenic locus notch homolog protein 1 OS=Mus musculus OX=10090 GN=Notch1 PE=1 SV=3	4	2	2	1	0	1	1	1	1050.48	2099.95	2099.95	0.730771	0.000767291	0	0	625608	HCD (High Energy Collision Dissociation)	MS2	0	100	21.9753	7757	7757	7756	FP081320_11.raw	0/0		2.7906	326.064	326.064	56.193	0.00161956	0.000171892	0	0
FALSE	Medium	PMI-Byonic	PMI-Byonic (A2)	A	2	Unambiguous	GFSGPLCLTPLDNACL	[L].GFsGPLcLTPLDNAcL.[A]	S3(HexNAc(1)Hex(1)); C7(Carbamidomethyl); C15(Carbamidomethyl)	1	1	Q01705	Q01705	Neurogenic locus notch homolog protein 1 OS=Mus musculus OX=10090 GN=Notch1 PE=1 SV=3	4	2	2	1	0	1	1	1	1050.48	2099.95	2099.95	-0.199311	-0.000209271	0	0	138461	HCD (High Energy Collision Dissociation)	MS2	0	100	22.0833	7802	7802	7799	FP081320_11.raw	0/0		0.336018	85.5326	85.5326	10.1	0.461298	0.0333302	0	0
FALSE	High	PMI-Byonic	PMI-Byonic (A2)	A	2	Unambiguous	CLTPLDNACL	[L].cLTPLDNAcL.[A]	C1(Carbamidomethyl); C9(Carbamidomethyl)	1	1	Q01705	Q01705	Neurogenic locus notch homolog protein 1 OS=Mus musculus OX=10090 GN=Notch1 PE=1 SV=3	2	2	2	1	0	1	1	1	588.773	1176.54	1176.54	-0.425556	-0.000250342	0	0	3.44192e+06	HCD (High Energy Collision Dissociation)	MS2	0	34.4421	17.6208	5910	5910	5907	FP081320_11.raw	0/0		5.21952	598.347	345.047	345.047	6.03222e-06	1.39322e-06	0	0
FALSE	High	PMI-Byonic	PMI-Byonic (A2)	A	2	Unambiguous	CLTPLDNACL	[L].cLTPLDNAcL.[A]	C1(Carbamidomethyl); C9(Carbamidomethyl)	1	1	Q01705	Q01705	Neurogenic locus notch homolog protein 1 OS=Mus musculus OX=10090 GN=Notch1 PE=1 SV=3	2	2	2	1	0	1	1	1	588.773	1176.54	1176.54	0.30072	0.000176904	0	0	27274390	HCD (High Energy Collision Dissociation)	MS2	0.170733	5.16068	17.7445	5963	5963	5962	FP081320_11.raw	0/0		4.51299	597.04	327.415	327.415	3.06909e-05	5.21228e-06	0	0
FALSE	High	PMI-Byonic	PMI-Byonic (A2)	A	2	Unambiguous	CLTPLDNACL	[L].cLTPLDNAcL.[A]	C1(Carbamidomethyl); C9(Carbamidomethyl)	1	1	Q01705	Q01705	Neurogenic locus notch homolog protein 1 OS=Mus musculus OX=10090 GN=Notch1 PE=1 SV=3	2	2	2	1	0	1	1	1	588.773	1176.54	1176.54	-0.114295	-6.72363e-05	0	0	2.43099e+06	HCD (High Energy Collision Dissociation)	MS2	1.94767	48.9386	17.8737	6018	6018	6017	FP081320_11.raw	0/0		5.93176	594.485	380.159	380.159	1.17014e-06	3.68611e-07	0	0
FALSE	High	PMI-Byonic	PMI-Byonic (A2)	A	2	Unambiguous	CLTPLDNACL	[L].cLTPLDNAcL.[A]	C1(Carbamidomethyl); C9(Carbamidomethyl)	1	1	Q01705	Q01705	Neurogenic locus notch homolog protein 1 OS=Mus musculus OX=10090 GN=Notch1 PE=1 SV=3	2	2	2	1	0	1	1	1	588.773	1176.54	1176.54	-0.0105412	-6.20109e-06	0	0	698267	HCD (High Energy Collision Dissociation)	MS2	0	100	18.0034	6073	6073	6072	FP081320_11.raw	0/0		3.29229	513.842	330.198	330.198	0.000510168	7.00128e-05	0	0
FALSE	High	PMI-Byonic	PMI-Byonic (A2)	A	2	Unambiguous	CLTPLDNACL	[L].cLTPLDNAcL.[A]	C1(Carbamidomethyl); C9(Carbamidomethyl)	1	1	Q01705	Q01705	Neurogenic locus notch homolog protein 1 OS=Mus musculus OX=10090 GN=Notch1 PE=1 SV=3	2	2	2	1	0	1	1	1	588.773	1176.54	1176.54	-0.0105412	-6.20109e-06	0	0	332500	HCD (High Energy Collision Dissociation)	MS2	14.7333	100	18.1335	6128	6128	6127	FP081320_11.raw	0/0		0.94838	200.632	200.632	200.632	0.112621	0.0098611	0	0
FALSE	Low	PMI-Byonic	PMI-Byonic (A2)	A	2	Unambiguous	CLTPLDNACL	[L].cLTPLDNAcL.[A]	C1(Carbamidomethyl); C9(Carbamidomethyl)	1	1	Q01705	Q01705	Neurogenic locus notch homolog protein 1 OS=Mus musculus OX=10090 GN=Notch1 PE=1 SV=3	2	2	2	1	0	1	1	1	589.255	1177.5	1176.54	819.748	0.482233	0	0	107425	HCD (High Energy Collision Dissociation)	MS2	31.0885	100	18.5085	6288	6288	6281	FP081320_11.raw	0/0		0.0879107	15.9613	15.9613	15.9613	0.81675	0.0665454	0	0
FALSE	Medium	PMI-Byonic	PMI-Byonic (A2)	A	2	Unambiguous	CLTPL	[L].cLTPL.[D]	C1(Carbamidomethyl)	1	1	Q01705	Q01705	Neurogenic locus notch homolog protein 1 OS=Mus musculus OX=10090 GN=Notch1 PE=1 SV=3	1	2	2	1	0	1	1	1	604.711	1208.41	603.317	1.00295e+06	302.549	0	0	176151	HCD (High Energy Collision Dissociation)	MS2	59.2376	100	18.6141	6333	6333	6325	FP081320_11.raw	0/0		0.261095	34.4487	34.4487	34.4487	0.548157	0.0371722	0	0
FALSE	High	PMI-Byonic	PMI-Byonic (A2)	A	2	Unambiguous	ANPCRNGGTCDLLTLTEY	[L].ANPcRNGGTcDLLTLTEY.[K]	C4(Carbamidomethyl); C10(Carbamidomethyl)	1	1	Q01705	Q01705	Neurogenic locus notch homolog protein 1 OS=Mus musculus OX=10090 GN=Notch1 PE=1 SV=3	3	2	2	1	0	1	1	1	1027.97	2054.93	2054.93	-0.807689	-0.000829871	0	0	317929	HCD (High Energy Collision Dissociation)	MS2	0	100	17.429	5828	5828	5819	FP081320_11.raw	0/0		1.63926	254.516	254.516	254.516	0.0229478	0.00252562	0	0
FALSE	High	PMI-Byonic	PMI-Byonic (A2)	A	2	Unambiguous	ANPCRNGGTCDLLTLTEY	[L].ANPcRNGGtcDLLTLTEY.[K]	C4(Carbamidomethyl); T9(Fuc(1)); C10(Carbamidomethyl)	1	1	Q01705	Q01705	Neurogenic locus notch homolog protein 1 OS=Mus musculus OX=10090 GN=Notch1 PE=1 SV=3	3	2	2	1	0	1	1	1	1101	2200.99	2200.98	0.111696	0.00012292	0	0	10271206	HCD (High Energy Collision Dissociation)	MS2	0	53.0936	17.4895	5853	5853	5852	FP081320_11.raw	0/0		5.43595	464.184	464.184	4.63063	3.66479e-06	7.07981e-07	0	0
FALSE	Medium	PMI-Byonic	PMI-Byonic (A2)	A	2	Unambiguous	ANPCRNGGTCDLLTLTEY	[L].ANPcRNGGTcDLLTLTEY.[K]	C4(Carbamidomethyl); C10(Carbamidomethyl)	1	1	Q01705	Q01705	Neurogenic locus notch homolog protein 1 OS=Mus musculus OX=10090 GN=Notch1 PE=1 SV=3	3	3	3	1	0	1	1	1	685.646	2054.92	2054.93	-1.46767	-0.00100532	0	0	462649	HCD (High Energy Collision Dissociation)	MS2	2.46232	100	17.573	5889	5889	5885	FP081320_11.raw	0/0		0.398165	72.2204	72.2204	72.2204	0.399793	0.0300881	0	0
FALSE	High	PMI-Byonic	PMI-Byonic (A2)	A	2	Unambiguous	ANPCRNGGTCDLLTLTEY	[L].ANPcRNGGTcDLLTLTEY.[K]	C4(Carbamidomethyl); C10(Carbamidomethyl)	1	1	Q01705	Q01705	Neurogenic locus notch homolog protein 1 OS=Mus musculus OX=10090 GN=Notch1 PE=1 SV=3	3	2	2	1	0	1	1	1	1027.97	2054.92	2054.93	-1.87696	-0.0019285	0	0	283243	HCD (High Energy Collision Dissociation)	MS2	0	100	17.5774	5891	5891	5885	FP081320_11.raw	0/0		1.05006	53.9057	53.9057	53.9057	0.0891129	0.00643462	0	0
FALSE	High	PMI-Byonic	PMI-Byonic (A2)	A	2	Unambiguous	ANPCRNGGTCDLLTLTEY	[L].ANPcRNGGtcDLLTLTEY.[K]	C4(Carbamidomethyl); T9(HexNAc(1)Fuc(1)); C10(Carbamidomethyl)	1	1	Q01705	Q01705	Neurogenic locus notch homolog protein 1 OS=Mus musculus OX=10090 GN=Notch1 PE=1 SV=3	3	2	2	1	0	1	1	1	1202.54	2404.06	2404.06	-0.112036	-0.000134671	0	0	98591.2	HCD (High Energy Collision Dissociation)	MS2	0	100	17.4573	5840	5840	5830	FP081320_11.raw	0/0		1.40831	89.3438	89.3438	22.798	0.0390564	0.0032647	0	0
FALSE	High	PMI-Byonic	PMI-Byonic (A2)	A	2	Unambiguous	ANPCRNGGTCDLLTLTEY	[L].ANPcRNGGtcDLLTLTEY.[K]	C4(Carbamidomethyl); T9(Fuc(1)); C10(Carbamidomethyl)	1	1	Q01705	Q01705	Neurogenic locus notch homolog protein 1 OS=Mus musculus OX=10090 GN=Notch1 PE=1 SV=3	3	2	2	1	0	1	1	1	1101	2200.98	2200.98	-0.110151	-0.00012122	0	0	1577264	HCD (High Energy Collision Dissociation)	MS2	0	100	17.6178	5908	5908	5907	FP081320_11.raw	0/0		3.19455	358.336	358.336	13.4071	0.00063893	9.15809e-05	0	0
FALSE	High	PMI-Byonic	PMI-Byonic (A2)	A	2	Unambiguous	ANPCRNGGTCDLLTLTEY	[L].ANPcRNGGTcDLLTLTEY.[K]	C4(Carbamidomethyl); C10(Carbamidomethyl)	1	1	Q01705	Q01705	Neurogenic locus notch homolog protein 1 OS=Mus musculus OX=10090 GN=Notch1 PE=1 SV=3	3	3	3	1	0	1	1	1	685.647	2054.93	2054.93	0.0471212	3.22769e-05	0	0	593768	HCD (High Energy Collision Dissociation)	MS2	3.99787	100	17.4421	5833	5833	5830	FP081320_11.raw	0/0		1.69033	239.726	239.726	239.726	0.0204021	0.00215277	0	0
FALSE	High	PMI-Byonic	PMI-Byonic (A2)	A	2	Unambiguous	ANPCRNGGTCDLLTLTEY	[L].ANPcRNGGtcDLLTLTEY.[K]	C4(Carbamidomethyl); T9(Fuc(1)); C10(Carbamidomethyl)	1	1	Q01705	Q01705	Neurogenic locus notch homolog protein 1 OS=Mus musculus OX=10090 GN=Notch1 PE=1 SV=3	3	2	2	1	0	1	1	1	1101	2200.98	2200.98	-0.553844	-0.000609502	0	0	460115	HCD (High Energy Collision Dissociation)	MS2	0	100	17.7468	5964	5964	5962	FP081320_11.raw	0/0		1.24456	160.645	160.645	6.4	0.0569434	0.0045295	0	0
FALSE	High	PMI-Byonic	PMI-Byonic (A2)	A	2	Unambiguous	ANPCRNGGTCDLLTLTEY	[L].ANPcRNGGtcDLLTLTEY.[K]	C4(Carbamidomethyl); T9(Fuc(1)); C10(Carbamidomethyl)	1	1	Q01705	Q01705	Neurogenic locus notch homolog protein 1 OS=Mus musculus OX=10090 GN=Notch1 PE=1 SV=3	3	3	3	1	0	1	1	1	734.333	2200.98	2200.98	-0.44903	-0.000329436	0	0	735271	HCD (High Energy Collision Dissociation)	MS2	22.6688	100	17.5451	5877	5877	5874	FP081320_11.raw	0/0		1.39479	211.295	211.295	6.4	0.0402914	0.00359827	0	0
FALSE	Medium	PMI-Byonic	PMI-Byonic (A2)	A	2	Unambiguous	ANPCRNGGTCDLLTLTEY	[L].ANPcRNGGtcDLLTLTEY.[K]	C4(Carbamidomethyl); T9(HexNAc(1)Hex(1)Fuc(1)); C10(Carbamidomethyl)	1	1	Q01705	Q01705	Neurogenic locus notch homolog protein 1 OS=Mus musculus OX=10090 GN=Notch1 PE=1 SV=3	3	3	3	1	0	1	1	1	856.044	2566.12	2566.12	-0.216288	-0.000185006	0	0	104115	HCD (High Energy Collision Dissociation)	MS2	5.39994	100	17.3712	5803	5803	5797	FP081320_11.raw	0/0		0.903298	35.8166	35.8166	8.8	0.12494	0.0116652	0	0
FALSE	High	PMI-Byonic	PMI-Byonic (A2)	A	2	Unambiguous	ANPCRNGGTCDLLTLTEY	[L].ANPcRNGGtcDLLTLTEY.[K]	C4(Carbamidomethyl); T9(Fuc(1)); C10(Carbamidomethyl)	1	1	Q01705	Q01705	Neurogenic locus notch homolog protein 1 OS=Mus musculus OX=10090 GN=Notch1 PE=1 SV=3	3	2	2	1	0	1	1	1	1101	2200.99	2200.98	0.999083	0.00109948	0	0	548377	HCD (High Energy Collision Dissociation)	MS2	0	100	17.3646	5800	5800	5797	FP081320_11.raw	0/0		4.38177	379.088	379.088	7.07614	4.15172e-05	6.45309e-06	0	0
FALSE	High	PMI-Byonic	PMI-Byonic (A2)	A	2	Unambiguous	ANPCRNGGTCDLLTLTEY	[L].ANPcRNGGtcDLLTLTEY.[K]	C4(Carbamidomethyl); T9(Fuc(1)); C10(Carbamidomethyl)	1	1	Q01705	Q01705	Neurogenic locus notch homolog protein 1 OS=Mus musculus OX=10090 GN=Notch1 PE=1 SV=3	3	2	2	1	0	1	1	1	1101	2200.99	2200.98	0.666312	0.000733272	0	0	150746	HCD (High Energy Collision Dissociation)	MS2	0	100	17.8889	6025	6025	6017	FP081320_11.raw	0/0		1.09187	159.959	159.959	6.4	0.0809338	0.00571568	0	0
FALSE	High	PMI-Byonic	PMI-Byonic (A2)	A	2	Unambiguous	ANPCRNGGTCDLLTLTEY	[L].ANPcRNGGtcDLLTLTEY.[K]	C4(Carbamidomethyl); T9(Fuc(1)); C10(Carbamidomethyl)	1	1	Q01705	Q01705	Neurogenic locus notch homolog protein 1 OS=Mus musculus OX=10090 GN=Notch1 PE=1 SV=3	3	3	3	1	0	1	1	1	734.333	2200.99	2200.98	0.0501248	3.67746e-05	0	0	573133	HCD (High Energy Collision Dissociation)	MS2	27.9255	100	17.4203	5824	5824	5819	FP081320_11.raw	0/0		1.78545	267.124	267.124	6.4	0.016389	0.00130481	0	0
FALSE	High	PMI-Byonic	PMI-Byonic (A2)	A	2	Unambiguous	KCRCPPGWSGKSCQQADPCASNPCANGGQCLPF	[Y].KcRcPPGWsGKScQQADPcASNPcANGGQcLPF.[E]	C2(Carbamidomethyl); C4(Carbamidomethyl); S9(Hex(1)Pent(1)); C13(Carbamidomethyl); C19(Carbamidomethyl); C24(Carbamidomethyl); C30(Carbamidomethyl)	1	1	Q01705	Q01705	Neurogenic locus notch homolog protein 1 OS=Mus musculus OX=10090 GN=Notch1 PE=1 SV=3	1	4	4	1	0	1	1	1	1013.17	4049.65	4046.67	737.83	0.746437	0	0	427009	HCD (High Energy Collision Dissociation)	MS2	0	100	13.6925	4211	4211	4203	FP081320_11.raw	0/0		1.77055	101.513	101.513	2.4	0.0169608	0.00145982	0	0
FALSE	High	PMI-Byonic	PMI-Byonic (A2)	A	2	Unambiguous	KCRCPPGWSGKSCQQADPCASNPCANGGQCLPFESSY	[Y].KcRcPPGWsGKScQQADPcASNPcANGGQcLPFESSY.[I]	C2(Carbamidomethyl); C4(Carbamidomethyl); S9(Hex(1)Pent(1)); C13(Carbamidomethyl); C19(Carbamidomethyl); C24(Carbamidomethyl); C30(Carbamidomethyl)	1	1	Q01705	Q01705	Neurogenic locus notch homolog protein 1 OS=Mus musculus OX=10090 GN=Notch1 PE=1 SV=3	2	4	4	1	0	1	1	1	1129.71	4515.83	4512.84	664.522	0.749719	0	0	1.47441e+06	HCD (High Energy Collision Dissociation)	MS2	21.4271	100	14.1497	4408	4408	4401	FP081320_11.raw	0/0		5.55226	636.044	273.354	1.2	2.80374e-06	5.26469e-07	0	0
FALSE	High	PMI-Byonic	PMI-Byonic (A2)	A	2	Unambiguous	KCRCPPGWSGKSCQQADPCASNPCANGGQCLPFESSY	[Y].KcRcPPGWsGKScQQADPcASNPcANGGQcLPFESSY.[I]	C2(Carbamidomethyl); C4(Carbamidomethyl); S9(Hex(1)Pent(1)); C13(Carbamidomethyl); C19(Carbamidomethyl); C24(Carbamidomethyl); C30(Carbamidomethyl)	1	1	Q01705	Q01705	Neurogenic locus notch homolog protein 1 OS=Mus musculus OX=10090 GN=Notch1 PE=1 SV=3	2	4	4	1	0	1	1	1	1129.46	4514.83	4512.84	442.282	0.498987	0	0	600147	HCD (High Energy Collision Dissociation)	MS2	14.1619	100	14.0276	4355	4355	4346	FP081320_11.raw	0/0		3.07249	328.439	176.141	1.2	0.000846276	0.000116959	0	0
FALSE	High	PMI-Byonic	PMI-Byonic (A2)	A	2	Unambiguous	KCRCPPGWSGKSCQQADPCASNPCANGGQCLPF	[Y].KcRcPPGWsGKScQQADPcASNPcANGGQcLPF.[E]	C2(Carbamidomethyl); C4(Carbamidomethyl); S9(Hex(1)Pent(1)); C13(Carbamidomethyl); C19(Carbamidomethyl); C24(Carbamidomethyl); C30(Carbamidomethyl)	1	1	Q01705	Q01705	Neurogenic locus notch homolog protein 1 OS=Mus musculus OX=10090 GN=Notch1 PE=1 SV=3	1	4	4	1	0	1	1	1	1012.67	4047.66	4046.67	246.371	0.249245	0	0	709301	HCD (High Energy Collision Dissociation)	MS2	32.8746	100	13.3842	4078	4078	4071	FP081320_11.raw	0/0		4.538	305.245	305.245	2.4	2.89731e-05	4.6923e-06	0	0
FALSE	High	PMI-Byonic	PMI-Byonic (A2)	A	2	Unambiguous	KCRCPPGWSGKSCQQADPCASNPCANGGQCLPF	[Y].KcRcPPGWsGKScQQADPcASNPcANGGQcLPF.[E]	C2(Carbamidomethyl); C4(Carbamidomethyl); S9(Hex(1)Pent(1)); C13(Carbamidomethyl); C19(Carbamidomethyl); C24(Carbamidomethyl); C30(Carbamidomethyl)	1	1	Q01705	Q01705	Neurogenic locus notch homolog protein 1 OS=Mus musculus OX=10090 GN=Notch1 PE=1 SV=3	1	4	4	1	0	1	1	1	1012.42	4046.66	4046.67	-2.19414	-0.00221974	0	0	63933.9	HCD (High Energy Collision Dissociation)	MS2	2.19169	100	13.5163	4136	4136	4126	FP081320_11.raw	0/0		4.1056	212.583	212.583	2.4	7.84143e-05	1.21144e-05	0	0
FALSE	High	PMI-Byonic	PMI-Byonic (A2)	A	2	Unambiguous	SGKSCQQADPCASNPCANGGQCLPF	[W].SGKScQQADPcAsNPcANGGQcLPF.[E]	C5(Carbamidomethyl); C11(Carbamidomethyl); S13(Hex(1)Pent(1)); C16(Carbamidomethyl); C22(Carbamidomethyl)	1	1	Q01705	Q01705	Neurogenic locus notch homolog protein 1 OS=Mus musculus OX=10090 GN=Notch1 PE=1 SV=3	0	3	3	1	0	1	1	1	1002.4	3005.19	3005.2	-2.24222	-0.00224611	0	0	788250	HCD (High Energy Collision Dissociation)	MS2	0	100	14.3578	4499	4499	4489	FP081320_11.raw	0/0		5.08679	574.054	574.054	8	8.18864e-06	1.70133e-06	0	0
FALSE	High	PMI-Byonic	PMI-Byonic (A2)	A	2	Unambiguous	SGKSCQQADPCASNPCANGGQCLPF	[W].SGKScQQADPcAsNPcANGGQcLPF.[E]	C5(Carbamidomethyl); C11(Carbamidomethyl); S13(Hex(1)Pent(1)); C16(Carbamidomethyl); C22(Carbamidomethyl)	1	1	Q01705	Q01705	Neurogenic locus notch homolog protein 1 OS=Mus musculus OX=10090 GN=Notch1 PE=1 SV=3	0	3	3	1	0	1	1	1	1002.4	3005.2	3005.2	-0.536192	-0.000537122	0	0	599460	HCD (High Energy Collision Dissociation)	MS2	0	100	14.5041	4563	4563	4555	FP081320_11.raw	0/0		2.80196	317.828	317.828	8	0.00157775	0.000154237	0	0
FALSE	High	PMI-Byonic	PMI-Byonic (A2)	A	2	Unambiguous	SGKSCQQADPCASNPCANGGQCLPFESSY	[W].SGKScQQADPcAsNPcANGGQcLPFESSY.[I]	C5(Carbamidomethyl); C11(Carbamidomethyl); S13(Hex(1)Pent(1)); C16(Carbamidomethyl); C22(Carbamidomethyl)	1	1	Q01705	Q01705	Neurogenic locus notch homolog protein 1 OS=Mus musculus OX=10090 GN=Notch1 PE=1 SV=3	1	3	3	1	0	1	1	1	1158.13	3472.37	3471.37	287.713	0.33292	0	0	407195	HCD (High Energy Collision Dissociation)	MS2	0	100	15.5723	5026	5026	5017	FP081320_11.raw	0/0		3.39853	149.619	149.619	10.4	0.000399454	4.11004e-05	0	0
FALSE	High	PMI-Byonic	PMI-Byonic (A2)	A	2	Unambiguous	SGKSCQQADPCASNPCANGGQCLPFESSY	[W].SGKScQQADPcAsNPcANGGQcLPFESSY.[I]	C5(Carbamidomethyl); C11(Carbamidomethyl); S13(Hex(1)Pent(1)); C16(Carbamidomethyl); C22(Carbamidomethyl)	1	1	Q01705	Q01705	Neurogenic locus notch homolog protein 1 OS=Mus musculus OX=10090 GN=Notch1 PE=1 SV=3	1	3	3	1	0	1	1	1	1157.79	3471.37	3471.37	-1.86942	-0.00216315	0	0	585132	HCD (High Energy Collision Dissociation)	MS2	0	100	15.2596	4890	4890	4885	FP081320_11.raw	0/0		6.10128	548.232	548.232	4.66109	7.91987e-07	2.204e-07	0	0
FALSE	High	PMI-Byonic	PMI-Byonic (A2)	A	2	Unambiguous	SGKSCQQADPCASNPCANGGQCLPFESSY	[W].SGKScQQADPcASNPcANGGQcLPFEsSY.[I]	C5(Carbamidomethyl); C11(Carbamidomethyl); C16(Carbamidomethyl); C22(Carbamidomethyl); S27(Hex(1)Pent(2))	1	1	Q01705	Q01705	Neurogenic locus notch homolog protein 1 OS=Mus musculus OX=10090 GN=Notch1 PE=1 SV=3	1	3	3	1	0	1	1	1	1201.81	3603.4	3603.41	-2.75574	-0.00331003	0	0	249120	HCD (High Energy Collision Dissociation)	MS2	0	100	15.3416	4927	4927	4918	FP081320_11.raw	0/0		3.97237	244.977	244.977	0.827441	0.00010657	1.47963e-05	0	0
FALSE	High	PMI-Byonic	PMI-Byonic (A2)	A	2	Unambiguous	SGKSCQQADPCASNPCANGGQCLPFESSY	[W].SGKScQQADPcAsNPcANGGQcLPFESSY.[I]	C5(Carbamidomethyl); C11(Carbamidomethyl); S13(Hex(1)Pent(1)); C16(Carbamidomethyl); C22(Carbamidomethyl)	1	1	Q01705	Q01705	Neurogenic locus notch homolog protein 1 OS=Mus musculus OX=10090 GN=Notch1 PE=1 SV=3	1	3	3	1	0	1	1	1	1157.79	3471.37	3471.37	-0.919968	-0.00106452	0	0	1.86692e+06	HCD (High Energy Collision Dissociation)	MS2	0	100	15.3763	4941	4941	4940	FP081320_11.raw	0/0		9.82007	708.969	708.969	10.4	1.51332e-10	6.4255e-11	0	0
FALSE	High	PMI-Byonic	PMI-Byonic (A2)	A	2	Unambiguous	SGKSCQQADPCASNPCANGGQCLPFESSY	[W].SGKScQQADPcAsNPcANGGQcLPFESSY.[I]	C5(Carbamidomethyl); C11(Carbamidomethyl); S13(Hex(1)); C16(Carbamidomethyl); C22(Carbamidomethyl)	1	1	Q01705	Q01705	Neurogenic locus notch homolog protein 1 OS=Mus musculus OX=10090 GN=Notch1 PE=1 SV=3	1	3	3	1	0	1	1	1	1113.78	3339.33	3339.33	-1.02282	-0.00113851	0	0	194024	HCD (High Energy Collision Dissociation)	MS2	0	100	15.3657	4937	4937	4929	FP081320_11.raw	0/0		3.35279	181.102	181.102	10.4	0.000443823	5.78615e-05	0	0
FALSE	Medium	PMI-Byonic	PMI-Byonic (A2)	A	2	Unambiguous	ICRCPPGFHGPTCRQDVNECSQNPGLCRHGGTCHNEIGSY	[Y].IcRcPPGFHGPtcRQDVNEcSQNPGLcRHGGTcHNEIGSY.[R]	C2(Carbamidomethyl); C4(Carbamidomethyl); T12(Fuc(1)); C13(Carbamidomethyl); C20(Carbamidomethyl); C27(Carbamidomethyl); C33(Carbamidomethyl)	1	1	Q01705	Q01705	Neurogenic locus notch homolog protein 1 OS=Mus musculus OX=10090 GN=Notch1 PE=1 SV=3	2	5	5	1	0	1	1	1	967.213	4832.04	4831.05	204.47	0.197561	0	0	768170	HCD (High Energy Collision Dissociation)	MS2	59.2761	100	11.3922	3215	3215	3214	FP081320_11.raw	0/0		0.225715	175.995	175.995	3.6	0.594683	0.0413019	0	0
FALSE	Medium	PMI-Byonic	PMI-Byonic (A2)	A	2	Unambiguous	ICRCPPGFHGPTCRQDVNECSQNPGLCRHGGTCHNEIGSY	[Y].IcRcPPGFHGPtcRQDVNEcSQNPGLcRHGGTcHNEIGSY.[R]	C2(Carbamidomethyl); C4(Carbamidomethyl); T12(Fuc(1)); C13(Carbamidomethyl); C20(Carbamidomethyl); C27(Carbamidomethyl); C33(Carbamidomethyl)	1	1	Q01705	Q01705	Neurogenic locus notch homolog protein 1 OS=Mus musculus OX=10090 GN=Notch1 PE=1 SV=3	2	5	5	1	0	1	1	1	967.014	4831.04	4831.05	-1.58968	-0.00153596	0	0	60207.7	HCD (High Energy Collision Dissociation)	MS2	0	100	11.1807	3130	3130	3127	FP081320_11.raw	0/0		0.483495	6.08928	6.08928	3.6	0.328477	0.0244569	0	0
FALSE	High	PMI-Byonic	PMI-Byonic (A2)	A	2	Unambiguous	ICRCPPGFHGPTCRQDVNECSQNPGLCRHGGTCHNEIGSY	[Y].IcRcPPGFHGPtcRQDVNEcSQNPGLcRHGGTcHNEIGSY.[R]	C2(Carbamidomethyl); C4(Carbamidomethyl); T12(Fuc(1)); C13(Carbamidomethyl); C20(Carbamidomethyl); C27(Carbamidomethyl); C33(Carbamidomethyl)	1	1	Q01705	Q01705	Neurogenic locus notch homolog protein 1 OS=Mus musculus OX=10090 GN=Notch1 PE=1 SV=3	2	6	6	1	0	1	1	1	806.513	4834.04	4831.05	619.833	0.499074	0	0	7847682	HCD (High Energy Collision Dissociation)	MS2	40.9877	40.2784	11.268	3166	3166	3164	FP081320_11.raw	0/0		4.36396	434.903	434.903	3.6	4.32553e-05	7.14747e-06	0	0
FALSE	Medium	PMI-Byonic	PMI-Byonic (A2)	A	2	Unambiguous	ICRCPPGFHGPTCRQDVNECSQNPGLCRHGGTCHNEIGSY	[Y].IcRcPPGFHGPtcRQDVNEcSQNPGLcRHGGTcHNEIGSY.[R]	C2(Carbamidomethyl); C4(Carbamidomethyl); T12(Fuc(1)); C13(Carbamidomethyl); C20(Carbamidomethyl); C27(Carbamidomethyl); C33(Carbamidomethyl)	1	1	Q01705	Q01705	Neurogenic locus notch homolog protein 1 OS=Mus musculus OX=10090 GN=Notch1 PE=1 SV=3	2	6	6	1	0	1	1	1	806.009	4831.02	4831.05	-7.06295	-0.00568691	0	0	112939	HCD (High Energy Collision Dissociation)	MS2	0	100	11.4963	3259	3259	3256	FP081320_11.raw	0/0		0.854372	156.417	156.417	3.6	0.139839	0.0127072	0	0
FALSE	High	PMI-Byonic	PMI-Byonic (A2)	A	2	Unambiguous	ICRCPPGFHGPTCRQDVNECSQNPGLCRHGGTCHNEIGSY	[Y].IcRcPPGFHGPtcRQDVNEcSQNPGLcRHGGTcHNEIGSY.[R]	C2(Carbamidomethyl); C4(Carbamidomethyl); T12(Fuc(1)); C13(Carbamidomethyl); C20(Carbamidomethyl); C27(Carbamidomethyl); C33(Carbamidomethyl)	1	1	Q01705	Q01705	Neurogenic locus notch homolog protein 1 OS=Mus musculus OX=10090 GN=Notch1 PE=1 SV=3	2	5	5	1	0	1	1	1	967.415	4833.05	4831.05	413.561	0.399587	0	0	2.45747e+06	HCD (High Energy Collision Dissociation)	MS2	22.5777	100	11.2881	3173	3173	3172	FP081320_11.raw	0/0		4.23906	504.078	504.078	3.6	5.76687e-05	1.01155e-05	0	0
FALSE	Low	PMI-Byonic	PMI-Byonic (A2)	A	2	Unambiguous	ICRCPPGFHGPTCRQDVNECSQNPGLCRHGGTCHNEIGSY	[Y].IcRcPPGFHGPtcRQDVNEcSQNPGLcRHGGTcHNEIGSY.[R]	C2(Carbamidomethyl); C4(Carbamidomethyl); T12(Fuc(1)); C13(Carbamidomethyl); C20(Carbamidomethyl); C27(Carbamidomethyl); C33(Carbamidomethyl)	1	1	Q01705	Q01705	Neurogenic locus notch homolog protein 1 OS=Mus musculus OX=10090 GN=Notch1 PE=1 SV=3	2	6	6	1	0	1	1	1	806.344	4833.03	4831.05	410.008	0.330129	0	0	694040	HCD (High Energy Collision Dissociation)	MS2	34.883	100	11.6221	3313	3313	3310	FP081320_11.raw	0/0		0.113356	16.9831	16.9831	3.6	0.770272	0.0557949	0	0
FALSE	High	PMI-Byonic	PMI-Byonic (A2)	A	2	Unambiguous	ICRCPPGFHGPTCRQDVNECSQNPGLCRHGGTCHNEIGSY	[Y].IcRcPPGFHGPtcRQDVNEcSQNPGLcRHGGTcHNEIGSY.[R]	C2(Carbamidomethyl); C4(Carbamidomethyl); T12(Fuc(1)); C13(Carbamidomethyl); C20(Carbamidomethyl); C27(Carbamidomethyl); C33(Carbamidomethyl)	1	1	Q01705	Q01705	Neurogenic locus notch homolog protein 1 OS=Mus musculus OX=10090 GN=Notch1 PE=1 SV=3	2	6	6	1	0	1	1	1	806.513	4834.04	4831.05	619.53	0.49883	0	0	2.93053e+06	HCD (High Energy Collision Dissociation)	MS2	41.4391	56.936	11.3768	3209	3209	3207	FP081320_11.raw	0/0		4.36396	410.937	410.937	3.6	4.32553e-05	7.81613e-06	0	0
FALSE	High	PMI-Byonic	PMI-Byonic (A2)	A	2	Unambiguous	NCRCPPEWTGQYCTEDVDECQLMPNACQNGGTCHNTHGGY	[Y].NcRcPPEWTGQYctEDVDEcQLmPNAcQNGGTcHNTHGGY.[N]	C2(Carbamidomethyl); C4(Carbamidomethyl); C13(Carbamidomethyl); T14(HexNAc(1)Fuc(1)); C20(Carbamidomethyl); M23(Oxidation); C27(Carbamidomethyl); C33(Carbamidomethyl)	1	1	Q01705	Q01705	Neurogenic locus notch homolog protein 1 OS=Mus musculus OX=10090 GN=Notch1 PE=1 SV=3	3	4	4	1	0	1	1	1	1286.25	5141.98	5138.97	584.425	0.750836	0	0	623368	HCD (High Energy Collision Dissociation)	MS2	0	100	15.0677	4807	4807	4797	FP081320_11.raw	0/0		4.28373	357.72	357.72	0.0164069	5.20323e-05	9.26636e-06	0	0
FALSE	High	PMI-Byonic	PMI-Byonic (A2)	A	2	Unambiguous	NCRCPPEWTGQYCTEDVDECQLMPNACQNGGTCHNTHGGY	[Y].NcRcPPEWTGQYctEDVDEcQLmPNAcQNGGTcHNTHGGY.[N]	C2(Carbamidomethyl); C4(Carbamidomethyl); C13(Carbamidomethyl); T14(HexNAc(1)Hex(1)Fuc(1)); C20(Carbamidomethyl); M23(Oxidation); C27(Carbamidomethyl); C33(Carbamidomethyl)	1	1	Q01705	Q01705	Neurogenic locus notch homolog protein 1 OS=Mus musculus OX=10090 GN=Notch1 PE=1 SV=3	3	4	4	1	0	1	1	1	1327.01	5305.03	5301.03	755.184	1.00081	0	0	461489	HCD (High Energy Collision Dissociation)	MS2	22.2792	100	15.0157	4784	4784	4775	FP081320_11.raw	0/0		2.45394	106.116	106.116	6.89124	0.00351606	0.000290212	0	0
FALSE	High	PMI-Byonic	PMI-Byonic (A2)	A	2	Unambiguous	NCRCPPEWTGQY	[Y].NcRcPPEWTGQY.[C]	C2(Carbamidomethyl); C4(Carbamidomethyl)	1	1	Q01705	Q01705	Neurogenic locus notch homolog protein 1 OS=Mus musculus OX=10090 GN=Notch1 PE=1 SV=3	1	2	2	1	0	1	1	1	784.324	1567.64	1567.64	-0.862246	-0.000675846	0	0	199450	HCD (High Energy Collision Dissociation)	MS2	11.0792	100	13.4115	4090	4090	4082	FP081320_11.raw	0/0		5.32611	398.046	361.953	361.953	4.71943e-06	9.18221e-07	0	0
FALSE	High	PMI-Byonic	PMI-Byonic (A2)	A	2	Unambiguous	NCRCPPEWTGQY	[Y].NcRcPPEWTGQY.[C]	C2(Carbamidomethyl); C4(Carbamidomethyl)	1	1	Q01705	Q01705	Neurogenic locus notch homolog protein 1 OS=Mus musculus OX=10090 GN=Notch1 PE=1 SV=3	1	2	2	1	0	1	1	1	784.323	1567.64	1567.64	-1.7188	-0.00134723	0	0	2.32345e+06	HCD (High Energy Collision Dissociation)	MS2	0	53.5434	12.8988	3866	3866	3862	FP081320_11.raw	0/0		7.04337	577.883	466.231	466.231	9.04957e-08	1.43091e-08	0	0
FALSE	High	PMI-Byonic	PMI-Byonic (A2)	A	2	Unambiguous	NCRCPPEWTGQY	[Y].NcRcPPEWTGQY.[C]	C2(Carbamidomethyl); C4(Carbamidomethyl)	1	1	Q01705	Q01705	Neurogenic locus notch homolog protein 1 OS=Mus musculus OX=10090 GN=Notch1 PE=1 SV=3	1	2	2	1	0	1	1	1	784.322	1567.64	1567.64	-3.19831	-0.0025069	0	0	813097	HCD (High Energy Collision Dissociation)	MS2	0	100	13.0198	3918	3918	3917	FP081320_11.raw	0/0		6.29047	549.044	440.69	440.69	5.12309e-07	1.16203e-07	0	0
FALSE	High	PMI-Byonic	PMI-Byonic (A2)	A	2	Unambiguous	NCRCPPEWTGQYCTEDVDECQLMPNACQNGGTCHNTHGGY	[Y].NcRcPPEWtGQYctEDVDEcQLmPNAcQNGGTcHNTHGGY.[N]	C2(Carbamidomethyl); C4(Carbamidomethyl); T9(HexNAc(1)Hex(1)); C13(Carbamidomethyl); T14(HexNAc(1)); C20(Carbamidomethyl); M23(Oxidation); C27(Carbamidomethyl); C33(Carbamidomethyl)	1	1	Q01705	Q01705	Neurogenic locus notch homolog protein 1 OS=Mus musculus OX=10090 GN=Notch1 PE=1 SV=3	3	5	5	1	0	1	1	1	1073.22	5362.05	5358.05	747.024	0.800518	0	0	557825	HCD (High Energy Collision Dissociation)	MS2	0	100	13.0285	3922	3922	3917	FP081320_11.raw	0/0		2.3991	2.77213	2.77213	1.2	0.00398929	0.000371434	0	0
FALSE	High	PMI-Byonic	PMI-Byonic (A2)	A	2	Unambiguous	NCRCPPEWTGQY	[Y].NcRcPPEWTGQY.[C]	C2(Carbamidomethyl); C4(Carbamidomethyl)	1	1	Q01705	Q01705	Neurogenic locus notch homolog protein 1 OS=Mus musculus OX=10090 GN=Notch1 PE=1 SV=3	1	2	2	1	0	1	1	1	784.322	1567.64	1567.64	-3.19831	-0.0025069	0	0	577099	HCD (High Energy Collision Dissociation)	MS2	0	100	13.1457	3973	3973	3972	FP081320_11.raw	0/0		6.32831	497.515	443.487	443.487	4.69555e-07	9.2903e-08	0	0
FALSE	High	PMI-Byonic	PMI-Byonic (A2)	A	2	Unambiguous	NCRCPPEWTGQY	[Y].NcRcPPEWTGQY.[C]	C2(Carbamidomethyl); C4(Carbamidomethyl)	1	1	Q01705	Q01705	Neurogenic locus notch homolog protein 1 OS=Mus musculus OX=10090 GN=Notch1 PE=1 SV=3	1	2	2	1	0	1	1	1	784.322	1567.64	1567.64	-3.12044	-0.00244587	0	0	311069	HCD (High Energy Collision Dissociation)	MS2	0	100	13.2759	4031	4031	4027	FP081320_11.raw	0/0		6.17859	444.368	416.882	416.882	6.62844e-07	1.93182e-07	0	0
FALSE	High	PMI-Byonic	PMI-Byonic (A2)	A	2	Unambiguous	NCRCPPEWTGQY	[Y].NcRcPPEWTGQY.[C]	C2(Carbamidomethyl); C4(Carbamidomethyl)	1	1	Q01705	Q01705	Neurogenic locus notch homolog protein 1 OS=Mus musculus OX=10090 GN=Notch1 PE=1 SV=3	1	2	2	1	0	1	1	1	784.322	1567.64	1567.64	-3.27618	-0.00256794	0	0	349514	HCD (High Energy Collision Dissociation)	MS2	0	100	12.7776	3814	3814	3807	FP081320_11.raw	0/0		6.17859	472.195	406.047	406.047	6.62844e-07	1.69699e-07	0	0
FALSE	High	PMI-Byonic	PMI-Byonic (A2)	A	2	Unambiguous	NCVCVNGWTGEDCSENIDDCASAACF	[Y].NcVcVNGWTGEDcsENIDDcASAAcF.[Q]	C2(Carbamidomethyl); C4(Carbamidomethyl); C13(Carbamidomethyl); S14(HexNAc(1)); C20(Carbamidomethyl); C25(Carbamidomethyl)	1	1	Q01705	Q01705	Neurogenic locus notch homolog protein 1 OS=Mus musculus OX=10090 GN=Notch1 PE=1 SV=3	1	3	3	1	0	1	1	1	1072.06	3214.18	3214.18	-0.218721	-0.000234336	0	0	106208	HCD (High Energy Collision Dissociation)	MS2	0	100	18.6952	6368	6368	6358	FP081320_11.raw	0/0		3.20485	100.648	100.648	3.2	0.000623951	8.4283e-05	0	0
FALSE	High	PMI-Byonic	PMI-Byonic (A2)	A	2	Unambiguous	NCVCVNGWTGEDCSENIDDCASAACF	[Y].NcVcVNGWTGEDcSENIDDcASAAcF.[Q]	C2(Carbamidomethyl); C4(Carbamidomethyl); C13(Carbamidomethyl); C20(Carbamidomethyl); C25(Carbamidomethyl)	1	1	Q01705	Q01705	Neurogenic locus notch homolog protein 1 OS=Mus musculus OX=10090 GN=Notch1 PE=1 SV=3	1	3	3	1	0	1	1	1	1004.37	3011.09	3011.1	-1.98803	-0.00199539	0	0	91064	HCD (High Energy Collision Dissociation)	MS2	0	100	19.3299	6637	6637	6633	FP081320_11.raw	0/0		1.81947	27.2958	27.2958	27.2958	0.015154	0.00115244	0	0
FALSE	High	PMI-Byonic	PMI-Byonic (A2)	A	2	Unambiguous	TGEDCSENIDDCASAACF	[W].TGEDcSENIDDcASAAcF.[Q]	C5(Carbamidomethyl); C12(Carbamidomethyl); C17(Carbamidomethyl)	1	1	Q01705	Q01705	Neurogenic locus notch homolog protein 1 OS=Mus musculus OX=10090 GN=Notch1 PE=1 SV=3	0	2	2	1	0	1	1	1	1011.36	2021.72	2021.72	-0.362727	-0.000366665	0	0	279924	HCD (High Energy Collision Dissociation)	MS2	0	100	16.1063	5256	5256	5248	FP081320_11.raw	0/0		3.79743	344.766	344.766	344.766	0.000159429	1.88327e-05	0	0
FALSE	High	PMI-Byonic	PMI-Byonic (A2)	A	2	Unambiguous	QGATCHDRVASFY	[F].QGAtcHDRVASFY.[C]	T4(HexNAc(1)Hex(1)Fuc(1)NeuAc(1)); C5(Carbamidomethyl)	1	1	Q01705	Q01705	Neurogenic locus notch homolog protein 1 OS=Mus musculus OX=10090 GN=Notch1 PE=1 SV=3	1	3	3	1	0	1	1	1	771.987	2313.95	2313.96	-3.11093	-0.00239952	0	0	605960	HCD (High Energy Collision Dissociation)	MS2	20.7988	100	12.2689	3591	3591	3584	FP081320_11.raw	0/0		2.55422	145.43	145.43	10.4	0.00279112	0.000252702	0	0
FALSE	High	PMI-Byonic	PMI-Byonic (A2)	A	2	Unambiguous	QGATCHDRVASFY	[F].QGATcHDRVAsFY.[C]	C5(Carbamidomethyl); S11(HexNAc(1)Hex(1)Fuc(1)NeuAc(1))	1	1	Q01705	Q01705	Neurogenic locus notch homolog protein 1 OS=Mus musculus OX=10090 GN=Notch1 PE=1 SV=3	1	3	3	1	0	1	1	1	771.988	2313.95	2313.96	-2.0031	-0.00154502	0	0	1.66003e+06	HCD (High Energy Collision Dissociation)	MS2	0	100	12.1303	3530	3530	3529	FP081320_11.raw	0/0		6.35261	523.769	523.769	8.41104	4.44006e-07	6.93624e-08	0	0
FALSE	High	PMI-Byonic	PMI-Byonic (A2)	A	2	Unambiguous	QGATCHDRVASFY	[F].QGATcHDRVAsFY.[C]	C5(Carbamidomethyl); S11(HexNAc(1)Hex(1)Fuc(1)NeuAc(1))	1	1	Q01705	Q01705	Neurogenic locus notch homolog protein 1 OS=Mus musculus OX=10090 GN=Notch1 PE=1 SV=3	1	3	3	1	0	1	1	1	771.988	2313.95	2313.96	-1.84483	-0.00142295	0	0	500218	HCD (High Energy Collision Dissociation)	MS2	0	100	12.0084	3478	3478	3476	FP081320_11.raw	0/0		6.01032	376.677	376.677	9.69081	9.76511e-07	2.77361e-07	0	0
FALSE	High	PMI-Byonic	PMI-Byonic (A2)	A	2	Unambiguous	QGATCHDRVASFY	[F].QGAtcHDRVASFY.[C]	T4(HexNAc(1)Hex(1)Fuc(1)NeuAc(1)); C5(Carbamidomethyl)	1	1	Q01705	Q01705	Neurogenic locus notch homolog protein 1 OS=Mus musculus OX=10090 GN=Notch1 PE=1 SV=3	1	3	3	1	0	1	1	1	771.988	2313.95	2313.96	-2.47788	-0.00191124	0	0	152370	HCD (High Energy Collision Dissociation)	MS2	0	100	11.8933	3429	3429	3425	FP081320_11.raw	0/0		3.90498	204.324	204.324	10.4	0.000124456	1.6565e-05	0	0
FALSE	High	PMI-Byonic	PMI-Byonic (A2)	A	2	Unambiguous	YCECPHGRTGLL	[F].YcEcPHGRTGLL.[C]	C2(Carbamidomethyl); C4(Carbamidomethyl)	1	1	Q01705	Q01705	Neurogenic locus notch homolog protein 1 OS=Mus musculus OX=10090 GN=Notch1 PE=1 SV=3	2	3	3	1	0	1	1	1	488.222	1462.65	1462.66	-2.7894	-0.00135998	0	0	94450.6	HCD (High Energy Collision Dissociation)	MS2	0	100	9.65392	2540	2540	2539	FP081320_11.raw	0/0		0.95686	22.0211	22.0211	22.0211	0.110443	0.00813786	0	0
FALSE	High	PMI-Byonic	PMI-Byonic (A2)	A	2	Unambiguous	YCECPHGRTGLL	[F].YcEcPHGRTGLL.[C]	C2(Carbamidomethyl); C4(Carbamidomethyl)	1	1	Q01705	Q01705	Neurogenic locus notch homolog protein 1 OS=Mus musculus OX=10090 GN=Notch1 PE=1 SV=3	2	3	3	1	0	1	1	1	488.223	1462.65	1462.66	-1.16197	-0.000566522	0	0	82477.3	HCD (High Energy Collision Dissociation)	MS2	46.6196	100	9.76068	2573	2573	2572	FP081320_11.raw	0/0		2.41795	182.322	182.322	182.322	0.00381989	0.000330322	0	0
FALSE	High	PMI-Byonic	PMI-Byonic (A2)	A	2	Unambiguous	YCECPHGRTGLL	[F].YcEcPHGRTGLL.[C]	C2(Carbamidomethyl); C4(Carbamidomethyl)	1	1	Q01705	Q01705	Neurogenic locus notch homolog protein 1 OS=Mus musculus OX=10090 GN=Notch1 PE=1 SV=3	2	3	3	1	0	1	1	1	488.223	1462.66	1462.66	-0.911598	-0.000444452	0	0	66332.8	HCD (High Energy Collision Dissociation)	MS2	58.8172	100	9.89315	2620	2620	2619	FP081320_11.raw	0/0		1.1902	76.8506	76.8506	76.8506	0.0645358	0.00505587	0	0
FALSE	High	PMI-Byonic	PMI-Byonic (A2)	A	2	Unambiguous	YCECPHGRTGLL	[F].YcEcPHGRTGLL.[C]	C2(Carbamidomethyl); C4(Carbamidomethyl)	1	1	Q01705	Q01705	Neurogenic locus notch homolog protein 1 OS=Mus musculus OX=10090 GN=Notch1 PE=1 SV=3	2	3	3	1	0	1	1	1	488.222	1462.65	1462.66	-2.72681	-0.00132946	0	0	36282.2	HCD (High Energy Collision Dissociation)	MS2	0	100	10	2659	2659	2657	FP081320_11.raw	0/0		1.5709	94.8705	94.8705	94.8705	0.0268595	0.00293633	0	0
FALSE	High	PMI-Byonic	PMI-Byonic (A2)	A	2	Unambiguous	YCECPHGRTGLL	[F].YcEcPHGRTGLL.[C]	C2(Carbamidomethyl); C4(Carbamidomethyl)	1	1	Q01705	Q01705	Neurogenic locus notch homolog protein 1 OS=Mus musculus OX=10090 GN=Notch1 PE=1 SV=3	2	3	3	1	0	1	1	1	488.222	1462.65	1462.66	-2.7894	-0.00135998	0	0	106777	HCD (High Energy Collision Dissociation)	MS2	30.6612	100	10.1184	2704	2704	2701	FP081320_11.raw	0/0		0.95686	91.3182	91.3182	91.3182	0.110443	0.00899757	0	0
FALSE	High	PMI-Byonic	PMI-Byonic (A2)	A	2	Unambiguous	YCECPHGRTGLL	[F].YcEcPHGRTGLL.[C]	C2(Carbamidomethyl); C4(Carbamidomethyl)	1	1	Q01705	Q01705	Neurogenic locus notch homolog protein 1 OS=Mus musculus OX=10090 GN=Notch1 PE=1 SV=3	2	3	3	1	0	1	1	1	488.223	1462.66	1462.66	-0.598631	-0.000291864	0	0	182478	HCD (High Energy Collision Dissociation)	MS2	11.5696	100	10.2483	2754	2754	2753	FP081320_11.raw	0/0		1.69291	86.7834	86.7834	86.7834	0.0202811	0.00179959	0	0
FALSE	High	PMI-Byonic	PMI-Byonic (A2)	A	2	Unambiguous	YCECPHGRTGLL	[F].YcEcPHGRTGLL.[C]	C2(Carbamidomethyl); C4(Carbamidomethyl)	1	1	Q01705	Q01705	Neurogenic locus notch homolog protein 1 OS=Mus musculus OX=10090 GN=Notch1 PE=1 SV=3	2	3	3	1	0	1	1	1	488.892	1464.66	1462.66	1369.89	0.667891	0	0	265399	HCD (High Energy Collision Dissociation)	MS2	38.4102	100	10.3546	2798	2798	2796	FP081320_11.raw	0/0		2.01234	184.144	184.144	184.144	0.00971984	0.000902751	0	0
FALSE	High	PMI-Byonic	PMI-Byonic (A2)	A	2	Unambiguous	CHLNDACISNPCNEGSNCDTNPVNGKAICTCPSGY	[L].cHLNDAcISNPcNEGsNcDtNPVNGKAIcTcPSGY.[T]	C1(Carbamidomethyl); C7(Carbamidomethyl); C12(Carbamidomethyl); S16(Hex(1)); C18(Carbamidomethyl); T20(Hex(1)); C29(Carbamidomethyl); C31(Carbamidomethyl)	1	1	Q01705	Q01705	Neurogenic locus notch homolog protein 1 OS=Mus musculus OX=10090 GN=Notch1 PE=1 SV=3	1	4	4	1	0	1	1	1	1071.43	4282.69	4280.69	467.457	0.500259	0	0	535486	HCD (High Energy Collision Dissociation)	MS2	27.7868	100	14.0035	4345	4345	4335	FP081320_11.raw	0/0		4.89549	342.813	342.813	12	1.27205e-05	2.41174e-06	0	0
FALSE	High	PMI-Byonic	PMI-Byonic (A2)	A	2	Unambiguous	CHLNDACISNPCNEGSNCDTNPVNGKAICTCPSGY	[L].cHLNDAcISNPcNEGsNcDTNPVNGKAIcTcPSGY.[T]	C1(Carbamidomethyl); C7(Carbamidomethyl); C12(Carbamidomethyl); S16(Hex(1)Pent(1)); C18(Carbamidomethyl); C29(Carbamidomethyl); C31(Carbamidomethyl)	1	1	Q01705	Q01705	Neurogenic locus notch homolog protein 1 OS=Mus musculus OX=10090 GN=Notch1 PE=1 SV=3	1	4	4	1	0	1	1	1	1064.17	4253.67	4250.68	703.215	0.747285	0	0	627588	HCD (High Energy Collision Dissociation)	MS2	20.7339	100	14.1284	4399	4399	4390	FP081320_11.raw	0/0		5.31081	454.673	454.673	0	4.88861e-06	1.03166e-06	0	0
FALSE	High	PMI-Byonic	PMI-Byonic (A2)	A	2	Unambiguous	CHLNDACISNPCNEGSNCDTNPVNGKAICTCPSGY	[L].cHLNDAcISNPcNEGSNcDtNPVNGKAIcTcPSGY.[T]	C1(Carbamidomethyl); C7(Carbamidomethyl); C12(Carbamidomethyl); C18(Carbamidomethyl); T20(Hex(1)); C29(Carbamidomethyl); C31(Carbamidomethyl)	1	1	Q01705	Q01705	Neurogenic locus notch homolog protein 1 OS=Mus musculus OX=10090 GN=Notch1 PE=1 SV=3	1	4	4	1	0	1	1	1	1031.16	4121.63	4118.63	726.892	0.74845	0	0	223390	HCD (High Energy Collision Dissociation)	MS2	29.8278	100	14.1893	4425	4425	4423	FP081320_11.raw	0/0		3.549	190.927	190.927	0	0.000282486	2.57271e-05	0	0
FALSE	High	PMI-Byonic	PMI-Byonic (A2)	A	2	Unambiguous	TGPACSQDVDECALGANPCEHAGKCL	[Y].TGPAcSQDVDEcALGANPcEHAGKcL.[N]	C5(Carbamidomethyl); C12(Carbamidomethyl); C19(Carbamidomethyl); C25(Carbamidomethyl)	1	1	Q01705	Q01705	Neurogenic locus notch homolog protein 1 OS=Mus musculus OX=10090 GN=Notch1 PE=1 SV=3	1	3	3	1	0	1	1	1	939.726	2817.16	2817.17	-2.33277	-0.0021906	0	0	877607	HCD (High Energy Collision Dissociation)	MS2	36.1625	100	13.0241	3920	3920	3917	FP081320_11.raw	0/0		11.8471	836.461	836.461	836.461	1.42202e-12	6.53201e-13	0	0
FALSE	High	PMI-Byonic	PMI-Byonic (A2)	A	2	Unambiguous	TGPACSQDVDECALGANPCEHAGKCL	[Y].TGPAcSQDVDEcALGANPcEHAGKcL.[N]	C5(Carbamidomethyl); C12(Carbamidomethyl); C19(Carbamidomethyl); C25(Carbamidomethyl)	1	1	Q01705	Q01705	Neurogenic locus notch homolog protein 1 OS=Mus musculus OX=10090 GN=Notch1 PE=1 SV=3	1	4	4	1	0	1	1	1	939.882	3756.51	2817.17	333433	234.834	0	0	523630	HCD (High Energy Collision Dissociation)	MS2	16.8793	100	12.9795	3901	3901	3895	FP081320_11.raw	0/0		5.07855	454.695	454.695	454.695	8.34548e-06	1.86338e-06	0	0
FALSE	High	PMI-Byonic	PMI-Byonic (A2)	A	2	Unambiguous	NTLGSFECQCLQGY	[L].NTLGsFEcQcLQGY.[T]	S5(Hex(1)); C8(Carbamidomethyl); C10(Carbamidomethyl)	1	1	Q01705	Q01705	Neurogenic locus notch homolog protein 1 OS=Mus musculus OX=10090 GN=Notch1 PE=1 SV=3	3	2	2	1	0	1	1	1	919.882	1838.76	1838.76	-0.140189	-0.000128887	0	0	278777	HCD (High Energy Collision Dissociation)	MS2	4.76347	100	17.4312	5829	5829	5819	FP081320_11.raw	0/0		3.05504	312.242	312.242	39.7692	0.000880965	0.000126509	0	0
FALSE	High	PMI-Byonic	PMI-Byonic (A2)	A	2	Unambiguous	NTLGSFECQCLQGY	[L].NTLGsFEcQcLQGY.[T]	S5(Hex(1)); C8(Carbamidomethyl); C10(Carbamidomethyl)	1	1	Q01705	Q01705	Neurogenic locus notch homolog protein 1 OS=Mus musculus OX=10090 GN=Notch1 PE=1 SV=3	3	2	2	1	0	1	1	1	919.881	1838.75	1838.76	-1.6671	-0.0015327	0	0	288615	HCD (High Energy Collision Dissociation)	MS2	0	100	17.5516	5880	5880	5874	FP081320_11.raw	0/0		1.75363	200.722	200.722	17.4705	0.017635	0.0016184	0	0
FALSE	Medium	PMI-Byonic	PMI-Byonic (A2)	A	2	Unambiguous	GSFECQCLQGY	[L].GsFEcQcLQGY.[T]	S2(Hex(1)); C5(Carbamidomethyl); C7(Carbamidomethyl)	1	1	Q01705	Q01705	Neurogenic locus notch homolog protein 1 OS=Mus musculus OX=10090 GN=Notch1 PE=1 SV=3	2	2	2	1	0	1	1	1	755.875	1510.74	1510.58	105.844	0.0799428	0	0	221155	HCD (High Energy Collision Dissociation)	MS2	58.8459	100	14.9084	4738	4738	4731	FP081320_11.raw	0/0		0.210294	24.0212	24.0212	24.0212	0.616178	0.045529	0	0
FALSE	High	PMI-Byonic	PMI-Byonic (A2)	A	2	Unambiguous	QCICMPGYEGVY	[F].QcIcMPGYEGVY.[C]	C2(Carbamidomethyl); C4(Carbamidomethyl)	1	1	Q01705	Q01705	Neurogenic locus notch homolog protein 1 OS=Mus musculus OX=10090 GN=Notch1 PE=1 SV=3	1	2	2	1	0	1	1	1	738.847	1476.69	1476.6	62.1744	0.0459032	0	0	300692	HCD (High Energy Collision Dissociation)	MS2	44.1478	100	18.3707	6229	6229	6226	FP081320_11.raw	0/0		3.02274	309.943	309.943	309.943	0.000948982	0.000136663	0	0
FALSE	High	PMI-Byonic	PMI-Byonic (A2)	A	2	Unambiguous	QCICMPGYEGVY	[F].QcIcmPGYEGVY.[C]	C2(Carbamidomethyl); C4(Carbamidomethyl); M5(Oxidation)	1	1	Q01705	Q01705	Neurogenic locus notch homolog protein 1 OS=Mus musculus OX=10090 GN=Notch1 PE=1 SV=3	1	2	2	1	0	1	1	1	747.317	1493.63	1492.59	694.326	0.518172	0	0	157668	HCD (High Energy Collision Dissociation)	MS2	23.9502	100	18.1466	6134	6134	6127	FP081320_11.raw	0/0		1.63905	140.392	140.392	140.392	0.0229588	0.00271482	0	0
FALSE	High	PMI-Byonic	PMI-Byonic (A2)	A	2	Unambiguous	QCICMPGYEGVY	[F].QcIcmPGYEGVY.[C]	C2(Carbamidomethyl); C4(Carbamidomethyl); M5(Oxidation)	1	1	Q01705	Q01705	Neurogenic locus notch homolog protein 1 OS=Mus musculus OX=10090 GN=Notch1 PE=1 SV=3	1	2	2	1	0	1	1	1	746.799	1492.59	1492.59	0.796101	0.000594127	0	0	104686	HCD (High Energy Collision Dissociation)	MS2	0	100	18.0944	6112	6112	6105	FP081320_11.raw	0/0		1.25585	121.274	121.274	121.274	0.0554823	0.00406152	0	0
FALSE	High	PMI-Byonic	PMI-Byonic (A2)	A	2	Unambiguous	QCICMPGYEGVY	[F].QcIcMPGYEGVY.[C]	C2(Carbamidomethyl); C4(Carbamidomethyl)	1	1	Q01705	Q01705	Neurogenic locus notch homolog protein 1 OS=Mus musculus OX=10090 GN=Notch1 PE=1 SV=3	1	2	2	1	0	1	1	1	738.801	1476.6	1476.6	-0.0762341	-5.62834e-05	0	0	336573	HCD (High Energy Collision Dissociation)	MS2	0	100	18.0857	6108	6108	6105	FP081320_11.raw	0/0		5.07853	446.846	439.185	439.185	8.34587e-06	2.01772e-06	0	0
FALSE	High	PMI-Byonic	PMI-Byonic (A2)	A	2	Unambiguous	QCICMPGYEGVY	[F].QcIcmPGYEGVY.[C]	C2(Carbamidomethyl); C4(Carbamidomethyl); M5(Oxidation)	1	1	Q01705	Q01705	Neurogenic locus notch homolog protein 1 OS=Mus musculus OX=10090 GN=Notch1 PE=1 SV=3	1	2	2	1	0	1	1	1	746.799	1492.59	1492.59	0.632533	0.000472056	0	0	108062	HCD (High Energy Collision Dissociation)	MS2	0	100	17.919	6038	6038	6028	FP081320_11.raw	0/0		2.16694	217.381	217.381	217.381	0.00680861	0.00065691	0	0
FALSE	High	PMI-Byonic	PMI-Byonic (A2)	A	2	Unambiguous	QCICMPGYEGVY	[F].QcIcmPGYEGVY.[C]	C2(Carbamidomethyl); C4(Carbamidomethyl); M5(Oxidation)	1	1	Q01705	Q01705	Neurogenic locus notch homolog protein 1 OS=Mus musculus OX=10090 GN=Notch1 PE=1 SV=3	1	2	2	1	0	1	1	1	746.797	1492.59	1492.59	-2.14813	-0.00160314	0	0	184993	HCD (High Energy Collision Dissociation)	MS2	0	100	17.7834	5980	5980	5973	FP081320_11.raw	0/0		2.10939	170.631	170.631	170.631	0.0077734	0.00073182	0	0
FALSE	High	PMI-Byonic	PMI-Byonic (A2)	A	2	Unambiguous	QCICMPGYEGVY	[F].QcIcMPGYEGVY.[C]	C2(Carbamidomethyl); C4(Carbamidomethyl)	1	1	Q01705	Q01705	Neurogenic locus notch homolog protein 1 OS=Mus musculus OX=10090 GN=Notch1 PE=1 SV=3	1	2	2	1	0	1	1	1	738.801	1476.6	1476.6	-0.158904	-0.000117319	0	0	310549	HCD (High Energy Collision Dissociation)	MS2	31.195	100	18.347	6219	6219	6215	FP081320_11.raw	0/0		6.08021	387.642	387.642	387.642	8.31365e-07	2.46964e-07	0	0
FALSE	High	PMI-Byonic	PMI-Byonic (A2)	A	2	Unambiguous	QCICMPGYEGVY	[F].QcIcMPGYEGVY.[C]	C2(Carbamidomethyl); C4(Carbamidomethyl)	1	1	Q01705	Q01705	Neurogenic locus notch homolog protein 1 OS=Mus musculus OX=10090 GN=Notch1 PE=1 SV=3	1	2	2	1	0	1	1	1	738.801	1476.59	1476.6	-0.489585	-0.000361459	0	0	2.56332e+06	HCD (High Energy Collision Dissociation)	MS2	0	76.2082	18.2111	6161	6161	6160	FP081320_11.raw	0/0		6.46034	514.009	414.4	414.4	3.46464e-07	4.43864e-08	0	0
FALSE	High	PMI-Byonic	PMI-Byonic (A2)	A	2	Unambiguous	QCICMPGYEGVY	[F].QcIcmPGYEGVY.[C]	C2(Carbamidomethyl); C4(Carbamidomethyl); M5(Oxidation)	1	1	Q01705	Q01705	Neurogenic locus notch homolog protein 1 OS=Mus musculus OX=10090 GN=Notch1 PE=1 SV=3	1	2	2	1	0	1	1	1	746.797	1492.59	1492.59	-2.3117	-0.00172521	0	0	328981	HCD (High Energy Collision Dissociation)	MS2	7.02479	100	15.4843	4988	4988	4984	FP081320_11.raw	0/0		5.95528	381.217	381.217	381.217	1.10847e-06	3.37783e-07	0	0
FALSE	High	PMI-Byonic	PMI-Byonic (A2)	A	2	Unambiguous	CEINTDECASSPCLHNGHCMDKINEF	[Y].cEINTDEcASsPcLHNGHcMDKINEF.[Q]	C1(Carbamidomethyl); C8(Carbamidomethyl); S11(Hex(1)Pent(1)); C13(Carbamidomethyl); C19(Carbamidomethyl)	1	1	Q01705	Q01705	Neurogenic locus notch homolog protein 1 OS=Mus musculus OX=10090 GN=Notch1 PE=1 SV=3	1	4	4	1	0	1	1	1	859.34	3434.34	3432.34	581.696	0.499145	0	0	473672	HCD (High Energy Collision Dissociation)	MS2	24.2457	100	13.2308	4012	4012	4005	FP081320_11.raw	0/0		6.87512	591.762	591.762	1.2	1.33317e-07	2.28095e-08	0	0
FALSE	High	PMI-Byonic	PMI-Byonic (A2)	A	2	Unambiguous	CEINTDECASSPCLHNGHCMDKINEF	[Y].cEINTDEcASsPcLHNGHcmDKINEF.[Q]	C1(Carbamidomethyl); C8(Carbamidomethyl); S11(Hex(1)Pent(1)); C13(Carbamidomethyl); C19(Carbamidomethyl); M20(Oxidation)	1	1	Q01705	Q01705	Neurogenic locus notch homolog protein 1 OS=Mus musculus OX=10090 GN=Notch1 PE=1 SV=3	1	4	4	1	0	1	1	1	863.589	3451.33	3448.34	868.91	0.749074	0	0	342954	HCD (High Energy Collision Dissociation)	MS2	35.2631	100	13.5636	4156	4156	4148	FP081320_11.raw	0/0		5.06289	353.044	353.044	1.2	8.65183e-06	2.17201e-06	0	0
FALSE	High	PMI-Byonic	PMI-Byonic (A2)	A	2	Unambiguous	CEINTDECASSPCLHNGHCMDKINEF	[Y].cEINTDEcASsPcLHNGHcMDKINEF.[Q]	C1(Carbamidomethyl); C8(Carbamidomethyl); S11(Hex(1)Pent(2)); C13(Carbamidomethyl); C19(Carbamidomethyl)	1	1	Q01705	Q01705	Neurogenic locus notch homolog protein 1 OS=Mus musculus OX=10090 GN=Notch1 PE=1 SV=3	1	4	4	1	0	1	1	1	891.851	3564.38	3564.39	-0.760116	-0.000677336	0	0	207021	HCD (High Energy Collision Dissociation)	MS2	0	100	13.2329	4013	4013	4005	FP081320_11.raw	0/0		6.19417	484.021	484.021	1.2	6.39479e-07	1.43744e-07	0	0
FALSE	Medium	PMI-Byonic	PMI-Byonic (A2)	A	2	Unambiguous	QCQCPKGFNGHLCQYDVDECASTPCKNGAKCLDGPNTY	[F].QcQcPKGFNGHLcQYDVDEcAStPcKNGAKcLDGPNTY.[T]	C2(Carbamidomethyl); C4(Carbamidomethyl); C13(Carbamidomethyl); C20(Carbamidomethyl); T23(Hex(1)Pent(1)); C25(Carbamidomethyl); C31(Carbamidomethyl)	1	1	Q01705	Q01705	Neurogenic locus notch homolog protein 1 OS=Mus musculus OX=10090 GN=Notch1 PE=1 SV=3	4	5	5	1	0	1	1	1	950.194	4746.94	4743.95	631.743	0.599391	0	0	651704	HCD (High Energy Collision Dissociation)	MS2	0	100	13.0263	3921	3921	3917	FP081320_11.raw	0/0		0.526735	111.15	111.15	0	0.297348	0.0221002	0	0
FALSE	Low	PMI-Byonic	PMI-Byonic (A2)	A	2	Unambiguous	QCQCPKGFNGHLCQYDVDECASTPCKNGAKCLDGPNTY	[F].QcQcPKGFNGHLcQYDVDEcAStPcKNGAKcLDGPNTY.[T]	C2(Carbamidomethyl); C4(Carbamidomethyl); C13(Carbamidomethyl); C20(Carbamidomethyl); T23(Hex(1)Pent(1)); C25(Carbamidomethyl); C31(Carbamidomethyl)	1	1	Q01705	Q01705	Neurogenic locus notch homolog protein 1 OS=Mus musculus OX=10090 GN=Notch1 PE=1 SV=3	4	5	5	1	0	1	1	1	950.191	4746.93	4743.95	628.205	0.596034	0	0	728930	HCD (High Energy Collision Dissociation)	MS2	32.0628	100	13.746	4234	4234	4225	FP081320_11.raw	0/0		0.0715171	141.51	141.51	0	0.84817	0.0720888	0	0
FALSE	High	PMI-Byonic	PMI-Byonic (A2)	A	2	Unambiguous	NGHLCQYDVDECASTPCKNGAKCLDGPNTY	[F].NGHLcQYDVDEcAsTPcKNGAKcLDGPNTY.[T]	C5(Carbamidomethyl); C12(Carbamidomethyl); S14(Hex(1)Pent(1)); C17(Carbamidomethyl); C23(Carbamidomethyl)	1	1	Q01705	Q01705	Neurogenic locus notch homolog protein 1 OS=Mus musculus OX=10090 GN=Notch1 PE=1 SV=3	3	4	4	1	0	1	1	1	935.887	3740.53	3738.53	534.333	0.499405	0	0	1.05212e+06	HCD (High Energy Collision Dissociation)	MS2	14.1795	100	12.2407	3578	3578	3573	FP081320_11.raw	0/0		4.76189	406.8	406.8	0.8	1.73024e-05	2.74265e-06	0	0
FALSE	High	PMI-Byonic	PMI-Byonic (A2)	A	2	Unambiguous	NGHLCQYDVDECASTPCKNGAKCLDGPNTY	[F].NGHLcQYDVDEcAsTPcKNGAKcLDGPNTY.[T]	C5(Carbamidomethyl); C12(Carbamidomethyl); S14(Hex(1)Pent(1)); C17(Carbamidomethyl); C23(Carbamidomethyl)	1	1	Q01705	Q01705	Neurogenic locus notch homolog protein 1 OS=Mus musculus OX=10090 GN=Notch1 PE=1 SV=3	3	4	4	1	0	1	1	1	935.636	3739.52	3738.53	265.869	0.24849	0	0	1.04323e+06	HCD (High Energy Collision Dissociation)	MS2	0	100	12.4984	3693	3693	3686	FP081320_11.raw	0/0		3.30751	295.636	295.636	0.8	0.000492601	6.38996e-05	0	0
FALSE	High	PMI-Byonic	PMI-Byonic (A2)	A	2	Unambiguous	NGHLCQYDVDECASTPCKNGAKCLDGPNTY	[F].NGHLcQYDVDEcAsTPcKNGAKcLDGPNTY.[T]	C5(Carbamidomethyl); C12(Carbamidomethyl); S14(Hex(1)Pent(1)); C17(Carbamidomethyl); C23(Carbamidomethyl)	1	1	Q01705	Q01705	Neurogenic locus notch homolog protein 1 OS=Mus musculus OX=10090 GN=Notch1 PE=1 SV=3	3	4	4	1	0	1	1	1	935.384	3738.52	3738.53	-3.77114	-0.00352463	0	0	1.67015e+06	HCD (High Energy Collision Dissociation)	MS2	0	54.304	12.3807	3641	3641	3636	FP081320_11.raw	0/0		5.15976	512.193	512.193	0.8	6.92215e-06	1.53499e-06	0	0
FALSE	High	PMI-Byonic	PMI-Byonic (A2)	A	2	Unambiguous	NGHLCQYDVDECASTPCKNGAKCLDGPNTY	[F].NGHLcQYDVDEcAsTPcKNGAKcLDGPNTY.[T]	C5(Carbamidomethyl); C12(Carbamidomethyl); S14(Hex(1)Pent(1)); C17(Carbamidomethyl); C23(Carbamidomethyl)	1	1	Q01705	Q01705	Neurogenic locus notch homolog protein 1 OS=Mus musculus OX=10090 GN=Notch1 PE=1 SV=3	3	4	4	1	0	1	1	1	935.386	3738.52	3738.53	-1.74672	-0.00163254	0	0	627081	HCD (High Energy Collision Dissociation)	MS2	0	100	12.2624	3588	3588	3584	FP081320_11.raw	0/0		5.81267	589.258	589.258	0.8	1.53932e-06	4.47943e-07	0	0
FALSE	Medium	PMI-Byonic	PMI-Byonic (A2)	A	2	Unambiguous	DVDECASTPCKNGAKCLDGPNTY	[Y].DVDEcAstPcKNGAKcLDGPNTY.[T]	C5(Carbamidomethyl); S7(HexNAc(1)Hex(1)); T8(HexNAc(1)Hex(1)Fuc(1)NeuAc(1)); C10(Carbamidomethyl); C16(Carbamidomethyl)	1	1	Q01705	Q01705	Neurogenic locus notch homolog protein 1 OS=Mus musculus OX=10090 GN=Notch1 PE=1 SV=3	1	4	4	1	0	1	1	1	935.632	3739.51	3739.49	3.85022	0.00359947	0	0	1.10486e+06	HCD (High Energy Collision Dissociation)	MS2	0	100	12.8354	3839	3839	3829	FP081320_11.raw	0/0		0.406232	118.244	118.244	0	0.392436	0.0272659	0	0
FALSE	High	PMI-Byonic	PMI-Byonic (A2)	A	2	Unambiguous	DVDECASTPCKNGAKCLDGPNTY	[Y].DVDEcAStPcKNGAKcLDGPNTY.[T]	C5(Carbamidomethyl); T8(Hex(1)Pent(1)); C10(Carbamidomethyl); C16(Carbamidomethyl)	1	1	Q01705	Q01705	Neurogenic locus notch homolog protein 1 OS=Mus musculus OX=10090 GN=Notch1 PE=1 SV=3	1	3	3	1	0	1	1	1	956.057	2866.16	2866.17	-4.7024	-0.00449262	0	0	142604	HCD (High Energy Collision Dissociation)	MS2	0	100	11.5543	3284	3284	3278	FP081320_11.raw	0/0		2.27676	213.037	213.037	0.4	0.00528732	0.000467855	0	0
FALSE	High	PMI-Byonic	PMI-Byonic (A2)	A	2	Unambiguous	TCVCTEGYTGTHCEVDIDECDPDPCHY	[Y].TcVcTEGYTGtHcEVDIDEcDPDPcHY.[G]	C2(Carbamidomethyl); C4(Carbamidomethyl); T11(HexNAc(1)Hex(1)); C13(Carbamidomethyl); C20(Carbamidomethyl); C25(Carbamidomethyl)	1	1	Q01705	Q01705	Neurogenic locus notch homolog protein 1 OS=Mus musculus OX=10090 GN=Notch1 PE=1 SV=3	1	4	4	1	0	1	1	1	915.342	3658.35	3655.34	821.26	0.750497	0	0	638619	HCD (High Energy Collision Dissociation)	MS2	14.2777	100	14.5019	4562	4562	4555	FP081320_11.raw	0/0		3.17684	114.195	114.195	4.8	0.000665517	9.90346e-05	0	0
FALSE	High	PMI-Byonic	PMI-Byonic (A2)	A	2	Unambiguous	TCVCTEGYTGTHCEVDIDECDPDPCHY	[Y].TcVcTEGYTGtHcEVDIDEcDPDPcHY.[G]	C2(Carbamidomethyl); C4(Carbamidomethyl); T11(HexNAc(1)); C13(Carbamidomethyl); C20(Carbamidomethyl); C25(Carbamidomethyl)	1	1	Q01705	Q01705	Neurogenic locus notch homolog protein 1 OS=Mus musculus OX=10090 GN=Notch1 PE=1 SV=3	1	3	3	1	0	1	1	1	1165.11	3493.31	3493.29	4.80874	0.00559944	0	0	40255.1	HCD (High Energy Collision Dissociation)	MS2	0	100	15.4715	4983	4983	4973	FP081320_11.raw	0/0		3.23185	88.6425	88.6425	4.8	0.000586337	7.69902e-05	0	0
FALSE	High	PMI-Byonic	PMI-Byonic (A2)	A	2	Unambiguous	TCVCTEGYTGTHCEVDIDECDPDPCHY	[Y].TcVcTEGYTGtHcEVDIDEcDPDPcHY.[G]	C2(Carbamidomethyl); C4(Carbamidomethyl); T11(HexNAc(1)Hex(1)); C13(Carbamidomethyl); C20(Carbamidomethyl); C25(Carbamidomethyl)	1	1	Q01705	Q01705	Neurogenic locus notch homolog protein 1 OS=Mus musculus OX=10090 GN=Notch1 PE=1 SV=3	1	3	3	1	0	1	1	1	1219.45	3656.34	3655.34	272.065	0.331497	0	0	389438	HCD (High Energy Collision Dissociation)	MS2	0	100	14.384	4510	4510	4500	FP081320_11.raw	0/0		5.82433	418.818	418.818	4.8	1.49854e-06	4.08965e-07	0	0
FALSE	High	PMI-Byonic	PMI-Byonic (A2)	A	2	Unambiguous	TCVCTEGYTGTHCEVDIDECDPDPCHY	[Y].TcVcTEGYTGtHcEVDIDEcDPDPcHY.[G]	C2(Carbamidomethyl); C4(Carbamidomethyl); T11(HexNAc(1)); C13(Carbamidomethyl); C20(Carbamidomethyl); C25(Carbamidomethyl)	1	1	Q01705	Q01705	Neurogenic locus notch homolog protein 1 OS=Mus musculus OX=10090 GN=Notch1 PE=1 SV=3	1	3	3	1	0	1	1	1	1165.1	3493.29	3493.29	-1.37639	-0.00160271	0	0	1.04986e+06	HCD (High Energy Collision Dissociation)	MS2	0	100	14.4184	4525	4525	4522	FP081320_11.raw	0/0		13.874	905.909	903.926	4.8	1.33667e-14	1.33654e-14	0	0
FALSE	High	PMI-Byonic	PMI-Byonic (A2)	A	2	Unambiguous	TCVCTEGYTGTHCEVDIDECDPDPCHY	[Y].TcVcTEGYTGtHcEVDIDEcDPDPcHY.[G]	C2(Carbamidomethyl); C4(Carbamidomethyl); T11(HexNAc(1)); C13(Carbamidomethyl); C20(Carbamidomethyl); C25(Carbamidomethyl)	1	1	Q01705	Q01705	Neurogenic locus notch homolog protein 1 OS=Mus musculus OX=10090 GN=Notch1 PE=1 SV=3	1	3	3	1	0	1	1	1	1165.1	3493.29	3493.29	1.03476	0.00120491	0	0	240576	HCD (High Energy Collision Dissociation)	MS2	0	100	14.797	4689	4689	4687	FP081320_11.raw	0/0		5.49532	516.489	516.489	4.8	3.19654e-06	6.126e-07	0	0
FALSE	High	PMI-Byonic	PMI-Byonic (A2)	A	2	Unambiguous	TCVCTEGYTGTHCEVDIDECDPDPCHY	[Y].TcVcTEGYTGtHcEVDIDEcDPDPcHY.[G]	C2(Carbamidomethyl); C4(Carbamidomethyl); T11(HexNAc(1)); C13(Carbamidomethyl); C20(Carbamidomethyl); C25(Carbamidomethyl)	1	1	Q01705	Q01705	Neurogenic locus notch homolog protein 1 OS=Mus musculus OX=10090 GN=Notch1 PE=1 SV=3	1	3	3	1	0	1	1	1	1165.1	3493.29	3493.29	-0.747396	-0.00087029	0	0	7.60613e+06	HCD (High Energy Collision Dissociation)	MS2	0	29.0442	14.5404	4578	4578	4577	FP081320_11.raw	0/0		9.87512	728.965	728.965	4.8	1.33317e-10	4.2486e-11	0	0
FALSE	High	PMI-Byonic	PMI-Byonic (A2)	A	2	Unambiguous	TCVCTEGYTGTHCEVDIDECDPDPCHY	[Y].TcVcTEGYTGtHcEVDIDEcDPDPcHY.[G]	C2(Carbamidomethyl); C4(Carbamidomethyl); T11(HexNAc(1)); C13(Carbamidomethyl); C20(Carbamidomethyl); C25(Carbamidomethyl)	1	1	Q01705	Q01705	Neurogenic locus notch homolog protein 1 OS=Mus musculus OX=10090 GN=Notch1 PE=1 SV=3	1	4	4	1	0	1	1	1	874.078	3493.29	3493.29	-0.0348885	-3.04689e-05	0	0	179995	HCD (High Energy Collision Dissociation)	MS2	53.4308	100	14.7302	4661	4661	4654	FP081320_11.raw	0/0		3.11474	123.399	123.399	4.8	0.000767818	0.000107609	0	0
FALSE	High	PMI-Byonic	PMI-Byonic (A2)	A	2	Unambiguous	TCVCTEGYTGTHCEVDIDECDPDPCHY	[Y].TcVcTEGYTGtHcEVDIDEcDPDPcHY.[G]	C2(Carbamidomethyl); C4(Carbamidomethyl); T11(HexNAc(1)); C13(Carbamidomethyl); C20(Carbamidomethyl); C25(Carbamidomethyl)	1	1	Q01705	Q01705	Neurogenic locus notch homolog protein 1 OS=Mus musculus OX=10090 GN=Notch1 PE=1 SV=3	1	3	3	1	0	1	1	1	1165.1	3493.29	3493.29	-0.957061	-0.00111443	0	0	1.04868e+06	HCD (High Energy Collision Dissociation)	MS2	1.44091	100	14.67	4634	4634	4632	FP081320_11.raw	0/0		12.875	875.893	875.893	4.8	1.33339e-13	7.3349e-14	0	0
FALSE	High	PMI-Byonic	PMI-Byonic (A2)	A	2	Unambiguous	TCVCTEGYTGTHCEVDIDECDPDPCHY	[Y].TcVcTEGYTGtHcEVDIDEcDPDPcHY.[G]	C2(Carbamidomethyl); C4(Carbamidomethyl); T11(HexNAc(1)); C13(Carbamidomethyl); C20(Carbamidomethyl); C25(Carbamidomethyl)	1	1	Q01705	Q01705	Neurogenic locus notch homolog protein 1 OS=Mus musculus OX=10090 GN=Notch1 PE=1 SV=3	1	4	4	1	0	1	1	1	874.077	3493.29	3493.29	-1.29288	-0.0011291	0	0	1.72529e+06	HCD (High Energy Collision Dissociation)	MS2	0	100	14.5671	4590	4590	4588	FP081320_11.raw	0/0		9.82007	700.755	678.218	4.8	1.51332e-10	5.45799e-11	0	0
FALSE	High	PMI-Byonic	PMI-Byonic (A2)	A	2	Unambiguous	LCLCL	[Y].LcLcL.[K]	C2(Carbamidomethyl); C4(Carbamidomethyl)	1	1	Q01705	Q01705	Neurogenic locus notch homolog protein 1 OS=Mus musculus OX=10090 GN=Notch1 PE=1 SV=3	2	2	2	1	0	1	1	1	678.331	1355.66	678.331	998515	338.662	0	0	259941	HCD (High Energy Collision Dissociation)	MS2	0	100	17.969	6059	6059	6050	FP081320_11.raw	0/0		2.66112	336.433	336.433	336.433	0.00218213	0.000195823	0	0
FALSE	Low	PMI-Byonic	PMI-Byonic (A2)	A	2	Unambiguous	KGTTGPNCEINL	[L].KGtTGPNcEINL.[D]	T3(Hex(1)); C8(Carbamidomethyl)	1	1	Q01705	Q01705	Neurogenic locus notch homolog protein 1 OS=Mus musculus OX=10090 GN=Notch1 PE=1 SV=3	0	3	3	1	0	1	1	1	733.739	2199.2	1465.68	500462	244.506	0	0	107894	HCD (High Energy Collision Dissociation)	MS2	30.6592	100	17.1176	5695	5695	5687	FP081320_11.raw	0/0		0.0969623	4.91425	4.91425	2	0.799904	0.0611482	0	0
FALSE	High	PMI-Byonic	PMI-Byonic (A2)	A	2	Unambiguous	TCRCPEGYHDPTCL	[F].TcRcPEGYHDPTcL.[S]	C2(Carbamidomethyl); C4(Carbamidomethyl); C13(Carbamidomethyl)	1	1	Q01705	Q01705	Neurogenic locus notch homolog protein 1 OS=Mus musculus OX=10090 GN=Notch1 PE=1 SV=3	1	3	3	1	0	1	1	1	589.24	1765.71	1765.71	-1.45541	-0.000856608	0	0	232202	HCD (High Energy Collision Dissociation)	MS2	20.9904	100	10.2285	2746	2746	2744	FP081320_11.raw	0/0		2.19187	167.714	167.714	167.714	0.00642874	0.000590763	0	0
FALSE	Medium	PMI-Byonic	PMI-Byonic (A2)	A	2	Unambiguous	TCRCPEGYHDPTCL	[F].TcRcPEGYHDPTcL.[S]	C2(Carbamidomethyl); C4(Carbamidomethyl); C13(Carbamidomethyl)	1	1	Q01705	Q01705	Neurogenic locus notch homolog protein 1 OS=Mus musculus OX=10090 GN=Notch1 PE=1 SV=3	1	3	3	1	0	1	1	1	589.239	1765.7	1765.71	-4.25533	-0.00250456	0	0	207841	HCD (High Energy Collision Dissociation)	MS2	11.2823	100	10.4604	2840	2840	2838	FP081320_11.raw	0/0		0.765882	60.7521	60.7521	60.7521	0.171442	0.0139874	0	0
FALSE	High	PMI-Byonic	PMI-Byonic (A2)	A	2	Unambiguous	TCRCPEGYHDPTCL	[F].TcRcPEGYHDPTcL.[S]	C2(Carbamidomethyl); C4(Carbamidomethyl); C13(Carbamidomethyl)	1	1	Q01705	Q01705	Neurogenic locus notch homolog protein 1 OS=Mus musculus OX=10090 GN=Notch1 PE=1 SV=3	1	3	3	1	0	1	1	1	589.574	1766.71	1765.71	566.203	0.33325	0	0	118829	HCD (High Energy Collision Dissociation)	MS2	59.0138	100	10.1163	2703	2703	2701	FP081320_11.raw	0/0		1.9442	110.282	110.282	110.282	0.0113709	0.00100957	0	0
FALSE	High	PMI-Byonic	PMI-Byonic (A2)	A	2	Unambiguous	TCRCPEGYHDPTCL	[F].TcRcPEGYHDPTcL.[S]	C2(Carbamidomethyl); C4(Carbamidomethyl); C13(Carbamidomethyl)	1	1	Q01705	Q01705	Neurogenic locus notch homolog protein 1 OS=Mus musculus OX=10090 GN=Notch1 PE=1 SV=3	1	3	3	1	0	1	1	1	589.24	1765.71	1765.71	-1.76651	-0.00103971	0	0	202735	HCD (High Energy Collision Dissociation)	MS2	46.2495	100	10.3399	2792	2792	2790	FP081320_11.raw	0/0		1.6929	114.866	114.866	114.866	0.0202816	0.0019773	0	0
[truncated: 7 more columns]

## Sheet: FP072920_080420_18
Checked	Confidence	Identifying Node Type	Identifying Node	Search ID	Identifying Node No	PSM Ambiguity	Sequence	Annotated Sequence	Modifications	# Protein Groups	# Proteins	Master Protein Accessions	Protein Accessions	Protein Descriptions	# Missed Cleavages	Charge	Original Precursor Charge	DeltaScore	DeltaCn	Rank	Search Engine Rank	Concatenated Rank	m/z [Da]	MH+ [Da]	Theo. MH+ [Da]	DeltaM [ppm]	Deltam/z [Da]	Matched Ions	Total Ions	Intensity	Activation Type	MS Order	Isolation Interference [%]	Ion Inject Time [ms]	RT [min]	First Scan	Last Scan	Master Scan(s)	Spectrum File	Ions Matched	Annotation	|Log Prob|	Byonic Score	Delta Byonic Score	Delta Mod Score	PEP 2D	q-Value 2D	FDR 2D	Peptide Group FDR 2D
FALSE	High	PMI-Byonic	PMI-Byonic (A2)	A	2	Unambiguous	VGQRCQDSNPCLSTPCKNAGTCHVVDHGGTVDY	[F].VGQRcQDSNPcLstPcKNAGTcHVVDHGGTVDY.[A]	C5(Carbamidomethyl); C11(Carbamidomethyl); S13(Fuc(1)); T14(Hex(1)Pent(1)); C16(Carbamidomethyl); C22(Carbamidomethyl)	1	1	Q01705	Q01705	Neurogenic locus notch homolog protein 1 OS=Mus musculus OX=10090 GN=Notch1 PE=1 SV=3	1	5	5	1	0	1	1	1	827.155	4131.74	4129.75	483.57	0.399404	0	0	2.57354e+06	HCD (High Energy Collision Dissociation)	MS2	12.0355	100	9.57098	3212	3212	3210	FP072920_080420_18.raw	0/0		12.5491	824.698	737.701	0	2.82454e-13	8.51922e-14	0	0
FALSE	High	PMI-Byonic	PMI-Byonic (A2)	A	2	Unambiguous	VGQRCQDSNPCLSTPCKNAGTCHVVDHGGTVDY	[F].VGQRcQDSNPcLstPcKNAGTcHVVDHGGTVDY.[A]	C5(Carbamidomethyl); C11(Carbamidomethyl); S13(Fuc(1)); T14(Hex(1)); C16(Carbamidomethyl); C22(Carbamidomethyl)	1	1	Q01705	Q01705	Neurogenic locus notch homolog protein 1 OS=Mus musculus OX=10090 GN=Notch1 PE=1 SV=3	1	5	5	1	0	1	1	1	800.947	4000.7	3997.71	749.935	0.599604	0	0	1495402	HCD (High Energy Collision Dissociation)	MS2	19.1918	100	9.14231	3021	3021	3012	FP072920_080420_18.raw	0/0		9.40293	675.907	675.907	0	3.95429e-10	6.00842e-11	0	0
FALSE	High	PMI-Byonic	PMI-Byonic (A2)	A	2	Unambiguous	VGQRCQDSNPCLSTPCKNAGTCHVVDHGGTVDY	[F].VGQRcQDSNPcLstPcKNAGTcHVVDHGGTVDY.[A]	C5(Carbamidomethyl); C11(Carbamidomethyl); S13(HexNAc(1)Fuc(1)); T14(Hex(1)Pent(1)); C16(Carbamidomethyl); C22(Carbamidomethyl)	1	1	Q01705	Q01705	Neurogenic locus notch homolog protein 1 OS=Mus musculus OX=10090 GN=Notch1 PE=1 SV=3	1	5	5	1	0	1	1	1	867.37	4332.82	4332.83	-1.24305	-0.00107719	0	0	158653	HCD (High Energy Collision Dissociation)	MS2	2.03919	100	9.1572	3027	3027	3023	FP072920_080420_18.raw	0/0		11.6249	827.432	790.225	1.2	2.37216e-12	3.99275e-13	0	0
FALSE	High	PMI-Byonic	PMI-Byonic (A2)	A	2	Unambiguous	VGQRCQDSNPCLSTPCKNAGTCHVVDHGGTVDY	[F].VGQRcQDSNPcLstPcKNAGTcHVVDHGGTVDY.[A]	C5(Carbamidomethyl); C11(Carbamidomethyl); S13(Hex(1)Pent(1)); T14(Fuc(1)); C16(Carbamidomethyl); C22(Carbamidomethyl)	1	1	Q01705	Q01705	Neurogenic locus notch homolog protein 1 OS=Mus musculus OX=10090 GN=Notch1 PE=1 SV=3	1	4	4	1	0	1	1	1	1033.44	4130.74	4129.75	239.994	0.247779	0	0	1836388	HCD (High Energy Collision Dissociation)	MS2	22.3456	100	9.15939	3028	3028	3023	FP072920_080420_18.raw	0/0		9.75042	819.392	712.389	0	1.77658e-10	2.33421e-11	0	0
FALSE	High	PMI-Byonic	PMI-Byonic (A2)	A	2	Unambiguous	VGQRCQDSNPCLSTPCKNAGTCHVVDHGGTVDY	[F].VGQRcQDSNPcLstPcKNAGTcHVVDHGGTVDY.[A]	C5(Carbamidomethyl); C11(Carbamidomethyl); S13(Hex(1)Pent(2)R0); T14(Fuc(1)); C16(Carbamidomethyl); C22(Carbamidomethyl)	1	1	Q01705	Q01705	Neurogenic locus notch homolog protein 1 OS=Mus musculus OX=10090 GN=Notch1 PE=1 SV=3	1	5	5	1	0	1	1	1	853.563	4263.78	4261.79	468.081	0.398972	0	0	1.55925e+06	HCD (High Energy Collision Dissociation)	MS2	26.9215	100	9.16157	3029	3029	3023	FP072920_080420_18.raw	0/0		12.3237	802.314	775.747	1.2	4.74519e-13	1.33857e-13	0	0
FALSE	High	PMI-Byonic	PMI-Byonic (A2)	A	2	Unambiguous	VGQRCQDSNPCLSTPCKNAGTCHVVDHGGTVDY	[F].VGQRcQDSNPcLstPcKNAGTcHVVDHGGTVDY.[A]	C5(Carbamidomethyl); C11(Carbamidomethyl); S13(HexNAc(1)Hex(1)Fuc(1)); T14(Hex(1)Pent(1)); C16(Carbamidomethyl); C22(Carbamidomethyl)	1	1	Q01705	Q01705	Neurogenic locus notch homolog protein 1 OS=Mus musculus OX=10090 GN=Notch1 PE=1 SV=3	1	5	5	1	0	1	1	1	899.78	4494.87	4494.88	-2.26364	-0.00203495	0	0	2588690	HCD (High Energy Collision Dissociation)	MS2	0	33.8992	9.17976	3037	3037	3034	FP072920_080420_18.raw	0/0		12.3237	820.315	820.315	1.2	4.74519e-13	1.71708e-13	0	0
FALSE	High	PMI-Byonic	PMI-Byonic (A2)	A	2	Unambiguous	VGQRCQDSNPCLSTPCKNAGTCHVVDHGGTVDY	[F].VGQRcQDSNPcLstPcKNAGTcHVVDHGGTVDY.[A]	C5(Carbamidomethyl); C11(Carbamidomethyl); S13(HexNAc(1)); T14(Hex(1)Pent(1)); C16(Carbamidomethyl); C22(Carbamidomethyl)	1	1	Q01705	Q01705	Neurogenic locus notch homolog protein 1 OS=Mus musculus OX=10090 GN=Notch1 PE=1 SV=3	1	5	5	1	0	1	1	1	838.356	4187.75	4186.77	233.972	0.195917	0	0	1384991	HCD (High Energy Collision Dissociation)	MS2	70.9719	100	9.18194	3038	3038	3034	FP072920_080420_18.raw	0/0		1.85417	308.323	308.323	0	0.0139904	0.000862614	0	0
FALSE	High	PMI-Byonic	PMI-Byonic (A2)	A	2	Unambiguous	VGQRCQDSNPCLSTPCKNAGTCHVVDHGGTVDY	[F].VGQRcQDSNPcLstPcKNAGTcHVVDHGGTVDY.[A]	C5(Carbamidomethyl); C11(Carbamidomethyl); S13(Hex(1)Pent(2)); T14(HexNAc(1)Hex(1)Fuc(1)); C16(Carbamidomethyl); C22(Carbamidomethyl)	1	1	Q01705	Q01705	Neurogenic locus notch homolog protein 1 OS=Mus musculus OX=10090 GN=Notch1 PE=1 SV=3	1	5	5	1	0	1	1	1	926.59	4628.92	4626.92	431.79	0.399572	0	0	920949	HCD (High Energy Collision Dissociation)	MS2	28.0821	100	9.18847	3041	3041	3034	FP072920_080420_18.raw	0/0		6.47998	447.438	447.438	0	3.31147e-07	4.84847e-08	0	0
FALSE	High	PMI-Byonic	PMI-Byonic (A2)	A	2	Unambiguous	VGQRCQDSNPCLSTPCKNAGTCHVVDHGGTVDY	[F].VGQRcQDSNPcLstPcKNAGTcHVVDHGGTVDY.[A]	C5(Carbamidomethyl); C11(Carbamidomethyl); S13(Fuc(1)); T14(Hex(1)Pent(1)); C16(Carbamidomethyl); C22(Carbamidomethyl)	1	1	Q01705	Q01705	Neurogenic locus notch homolog protein 1 OS=Mus musculus OX=10090 GN=Notch1 PE=1 SV=3	1	5	5	1	0	1	1	1	826.754	4129.74	4129.75	-1.19421	-0.000986359	0	0	30457318	HCD (High Energy Collision Dissociation)	MS2	0	5.89059	9.20115	3046	3046	3045	FP072920_080420_18.raw	0/0		15.3583	958.539	875.424	0	4.38254e-16	1.4608e-16	0	0
FALSE	High	PMI-Byonic	PMI-Byonic (A2)	A	2	Unambiguous	VGQRCQDSNPCLSTPCKNAGTCHVVDHGGTVDY	[F].VGQRcQDSNPcLstPcKNAGTcHVVDHGGTVDY.[A]	C5(Carbamidomethyl); C11(Carbamidomethyl); S13(Fuc(1)); T14(Hex(1)); C16(Carbamidomethyl); C22(Carbamidomethyl)	1	1	Q01705	Q01705	Neurogenic locus notch homolog protein 1 OS=Mus musculus OX=10090 GN=Notch1 PE=1 SV=3	1	5	5	1	0	1	1	1	800.342	3997.68	3997.71	-6.11372	-0.00488817	0	0	976554	HCD (High Energy Collision Dissociation)	MS2	0	81.2426	9.26523	3075	3075	3067	FP072920_080420_18.raw	0/0		9.32375	685.015	684.662	0	4.74511e-10	9.32383e-11	0	0
FALSE	High	PMI-Byonic	PMI-Byonic (A2)	A	2	Unambiguous	VGQRCQDSNPCLSTPCKNAGTCHVVDHGGTVDY	[F].VGQRcQDSNPcLstPcKNAGTcHVVDHGGTVDY.[A]	C5(Carbamidomethyl); C11(Carbamidomethyl); S13(Hex(1)Pent(2)); T14(Fuc(1)); C16(Carbamidomethyl); C22(Carbamidomethyl)	1	1	Q01705	Q01705	Neurogenic locus notch homolog protein 1 OS=Mus musculus OX=10090 GN=Notch1 PE=1 SV=3	1	5	5	1	0	1	1	1	853.161	4261.78	4261.79	-3.09593	-0.00263884	0	0	3.48424e+06	HCD (High Energy Collision Dissociation)	MS2	0	40.5723	9.27564	3079	3079	3078	FP072920_080420_18.raw	0/0		12.3237	848.249	840.557	1.2	4.74519e-13	2.01989e-13	0	0
FALSE	High	PMI-Byonic	PMI-Byonic (A2)	A	2	Unambiguous	VGQRCQDSNPCLSTPCKNAGTCHVVDHGGTVDY	[F].VGQRcQDSNPcLstPcKNAGTcHVVDHGGTVDY.[A]	C5(Carbamidomethyl); C11(Carbamidomethyl); S13(Fuc(1)); T14(Hex(1)Pent(1)); C16(Carbamidomethyl); C22(Carbamidomethyl)	1	1	Q01705	Q01705	Neurogenic locus notch homolog protein 1 OS=Mus musculus OX=10090 GN=Notch1 PE=1 SV=3	1	4	4	1	0	1	1	1	1033.19	4129.73	4129.75	-3.21573	-0.00332004	0	0	758636	HCD (High Energy Collision Dissociation)	MS2	0	80.189	9.2775	3080	3080	3078	FP072920_080420_18.raw	0/0		11.3301	843.664	787.127	0	4.67671e-12	1.04653e-12	0	0
FALSE	High	PMI-Byonic	PMI-Byonic (A2)	A	2	Unambiguous	VGQRCQDSNPCLSTPCKNAGTCHVVDHGGTVDY	[F].VGQRcQDSNPcLstPcKNAGTcHVVDHGGTVDY.[A]	C5(Carbamidomethyl); C11(Carbamidomethyl); S13(Fuc(1)); T14(Hex(1)Pent(1)); C16(Carbamidomethyl); C22(Carbamidomethyl)	1	1	Q01705	Q01705	Neurogenic locus notch homolog protein 1 OS=Mus musculus OX=10090 GN=Notch1 PE=1 SV=3	1	5	5	1	0	1	1	1	827.553	4133.74	4129.75	966.117	0.797964	0	0	1.50418e+06	HCD (High Energy Collision Dissociation)	MS2	56.4811	100	9.08689	2994	2994	2990	FP072920_080420_18.raw	0/0		10.3238	731.873	731.873	0	4.74511e-11	7.01879e-12	0	0
FALSE	High	PMI-Byonic	PMI-Byonic (A2)	A	2	Unambiguous	VGQRCQDSNPCLSTPCKNAGTCHVVDHGGTVDY	[F].VGQRcQDSNPcLstPcKNAGTcHVVDHGGTVDY.[A]	C5(Carbamidomethyl); C11(Carbamidomethyl); S13(HexNAc(1)Fuc(1)); T14(Hex(1)Pent(1)); C16(Carbamidomethyl); C22(Carbamidomethyl)	1	1	Q01705	Q01705	Neurogenic locus notch homolog protein 1 OS=Mus musculus OX=10090 GN=Notch1 PE=1 SV=3	1	5	5	1	0	1	1	1	867.77	4334.82	4332.83	460.166	0.398764	0	0	1.01322e+06	HCD (High Energy Collision Dissociation)	MS2	20.9903	100	9.29024	3086	3086	3078	FP072920_080420_18.raw	0/0		6.1578	388.793	388.793	1.2	6.95347e-07	9.78444e-08	0	0
FALSE	High	PMI-Byonic	PMI-Byonic (A2)	A	2	Unambiguous	VGQRCQDSNPCLSTPCKNAGTCHVVDHGGTVDY	[F].VGQRcQDSNPcLstPcKNAGTcHVVDHGGTVDY.[A]	C5(Carbamidomethyl); C11(Carbamidomethyl); S13(HexNAc(1)); T14(Hex(1)Pent(1)); C16(Carbamidomethyl); C22(Carbamidomethyl)	1	1	Q01705	Q01705	Neurogenic locus notch homolog protein 1 OS=Mus musculus OX=10090 GN=Notch1 PE=1 SV=3	1	5	5	1	0	1	1	1	838.36	4187.77	4186.77	239.001	0.200129	0	0	2.08075e+06	HCD (High Energy Collision Dissociation)	MS2	22.8936	100	9.30293	3091	3091	3089	FP072920_080420_18.raw	0/0		0.684477	196.47	196.47	0	0.206787	0.00922681	0	0
FALSE	High	PMI-Byonic	PMI-Byonic (A2)	A	2	Unambiguous	VGQRCQDSNPCLSTPCKNAGTCHVVDHGGTVDY	[F].VGQRcQDSNPcLSTPcKNAGtcHVVDHGGtVDY.[A]	C5(Carbamidomethyl); C11(Carbamidomethyl); C16(Carbamidomethyl); T21(Hex(1)Pent(1)); C22(Carbamidomethyl); T30(Fuc(1))	1	1	Q01705	Q01705	Neurogenic locus notch homolog protein 1 OS=Mus musculus OX=10090 GN=Notch1 PE=1 SV=3	1	5	5	1	0	1	1	1	826.754	4129.74	4129.75	-1.85928	-0.00153568	0	0	11903612	HCD (High Energy Collision Dissociation)	MS2	0.238732	9.96201	9.32547	3101	3101	3100	FP072920_080420_18.raw	0/0		12.5491	824.401	824.401	0.0342174	2.82454e-13	5.23157e-14	0	0
FALSE	High	PMI-Byonic	PMI-Byonic (A2)	A	2	Unambiguous	VGQRCQDSNPCLSTPCKNAGTCHVVDHGGTVDY	[F].VGQRcQDSNPcLStPcKNAGTcHVVDHGGTVDY.[A]	C5(Carbamidomethyl); C11(Carbamidomethyl); T14(Fuc(1)); C16(Carbamidomethyl); C22(Carbamidomethyl)	1	1	Q01705	Q01705	Neurogenic locus notch homolog protein 1 OS=Mus musculus OX=10090 GN=Notch1 PE=1 SV=3	1	5	5	1	0	1	1	1	768.334	3837.64	3835.65	517.764	0.397193	0	0	737114	HCD (High Energy Collision Dissociation)	MS2	31.7151	100	9.35918	3117	3117	3111	FP072920_080420_18.raw	0/0		1.11886	118.786	118.786	1.2	0.0760571	0.00208751	0	0
FALSE	High	PMI-Byonic	PMI-Byonic (A2)	A	2	Unambiguous	VGQRCQDSNPCLSTPCKNAGTCHVVDHGGTVDY	[F].VGQRcQDSNPcLstPcKNAGTcHVVDHGGTVDY.[A]	C5(Carbamidomethyl); C11(Carbamidomethyl); S13(Hex(1)Pent(2)); T14(Fuc(1)); C16(Carbamidomethyl); C22(Carbamidomethyl)	1	1	Q01705	Q01705	Neurogenic locus notch homolog protein 1 OS=Mus musculus OX=10090 GN=Notch1 PE=1 SV=3	1	5	5	1	0	1	1	1	853.563	4263.79	4261.79	468.797	0.399583	0	0	1.02611e+06	HCD (High Energy Collision Dissociation)	MS2	40.6521	100	9.3999	3135	3135	3133	FP072920_080420_18.raw	0/0		9.62485	709.588	709.588	1.2	2.37218e-10	3.35266e-11	0	0
FALSE	High	PMI-Byonic	PMI-Byonic (A2)	A	2	Unambiguous	VGQRCQDSNPCLSTPCKNAGTCHVVDHGGTVDY	[F].VGQRcQDSNPcLstPcKNAGTcHVVDHGGTVDY.[A]	C5(Carbamidomethyl); C11(Carbamidomethyl); S13(Fuc(1)); T14(Hex(1)Pent(1)); C16(Carbamidomethyl); C22(Carbamidomethyl)	1	1	Q01705	Q01705	Neurogenic locus notch homolog protein 1 OS=Mus musculus OX=10090 GN=Notch1 PE=1 SV=3	1	5	5	1	0	1	1	1	826.754	4129.74	4129.75	-1.71149	-0.0014136	0	0	1876170	HCD (High Energy Collision Dissociation)	MS2	0	67.2458	9.45154	3158	3158	3155	FP072920_080420_18.raw	0/0		13.5487	856.227	808.367	0	2.82674e-14	6.28881e-15	0	0
FALSE	High	PMI-Byonic	PMI-Byonic (A2)	A	2	Unambiguous	VGQRCQDSNPCLSTPCKNAGTCHVVDHGGTVDY	[F].VGQRcQDSNPcLstPcKNAGTcHVVDHGGTVDY.[A]	C5(Carbamidomethyl); C11(Carbamidomethyl); S13(Fuc(1)); T14(Hex(1)Pent(1)); C16(Carbamidomethyl); C22(Carbamidomethyl)	1	1	Q01705	Q01705	Neurogenic locus notch homolog protein 1 OS=Mus musculus OX=10090 GN=Notch1 PE=1 SV=3	1	5	5	1	0	1	1	1	826.749	4129.72	4129.75	-7.25376	-0.00599124	0	0	282472	HCD (High Energy Collision Dissociation)	MS2	0	100	9.69694	3270	3270	3265	FP072920_080420_18.raw	0/0		10.6249	753.216	753.216	0	2.37218e-11	2.5582e-12	0	0
FALSE	High	PMI-Byonic	PMI-Byonic (A2)	A	2	Unambiguous	VGQRCQDSNPCLSTPCKNAGTCHVVDHGGTVDY	[F].VGQRcQDSNPcLstPcKNAGTcHVVDHGGTVDY.[A]	C5(Carbamidomethyl); C11(Carbamidomethyl); S13(Fuc(1)); T14(Hex(1)Pent(1)); C16(Carbamidomethyl); C22(Carbamidomethyl)	1	1	Q01705	Q01705	Neurogenic locus notch homolog protein 1 OS=Mus musculus OX=10090 GN=Notch1 PE=1 SV=3	1	5	5	1	0	1	1	1	827.356	4132.75	4129.75	727.504	0.600881	0	0	1.12311e+06	HCD (High Energy Collision Dissociation)	MS2	0	100	9.82392	3329	3329	3320	FP072920_080420_18.raw	0/0		6.65924	514.635	514.635	0	2.19162e-07	3.58899e-08	0	0
FALSE	High	PMI-Byonic	PMI-Byonic (A2)	A	2	Unambiguous	VGQRCQDSNPCLSTPCKNAGTCHVVDHGGTVDY	[F].VGQRcQDSNPcLstPcKNAGTcHVVDHGGTVDY.[A]	C5(Carbamidomethyl); C11(Carbamidomethyl); S13(Fuc(1)); T14(Hex(1)Pent(1)); C16(Carbamidomethyl); C22(Carbamidomethyl)	1	1	Q01705	Q01705	Neurogenic locus notch homolog protein 1 OS=Mus musculus OX=10090 GN=Notch1 PE=1 SV=3	1	5	5	1	0	1	1	1	827.156	4131.75	4129.75	484.53	0.400198	0	0	849609	HCD (High Energy Collision Dissociation)	MS2	6.35341	100	10.0855	3447	3447	3441	FP072920_080420_18.raw	0/0		4.12485	265.336	265.336	0	7.50159e-05	4.73682e-06	0	0
FALSE	High	PMI-Byonic	PMI-Byonic (A2)	A	2	Unambiguous	VGQRCQDSNPCLSTPCKNAGTCHVVDHGGTVDY	[F].VGQRcQDSNPcLstPcKNAGTcHVVDHGGTVDY.[A]	C5(Carbamidomethyl); C11(Carbamidomethyl); S13(HexNAc(1)Hex(1)Fuc(1)); T14(Hex(1)Pent(1)); C16(Carbamidomethyl); C22(Carbamidomethyl)	1	1	Q01705	Q01705	Neurogenic locus notch homolog protein 1 OS=Mus musculus OX=10090 GN=Notch1 PE=1 SV=3	1	5	5	1	0	1	1	1	900.181	4496.88	4494.88	444.072	0.39921	0	0	1.85857e+06	HCD (High Energy Collision Dissociation)	MS2	38.6219	100	9.30076	3090	3090	3089	FP072920_080420_18.raw	0/0		9.54906	692.76	692.76	1.2	2.82452e-10	4.48413e-11	0	0
FALSE	High	PMI-Byonic	PMI-Byonic (A2)	A	2	Unambiguous	VGQRCQDSNPCLSTPCKNAGTCHVVDHGGTVDY	[F].VGQRcQDSNPcLstPcKNAGTcHVVDHGGTVDY.[A]	C5(Carbamidomethyl); C11(Carbamidomethyl); S13(HexNAc(1)Hex(1)Fuc(1)); T14(Hex(1)Pent(1)); C16(Carbamidomethyl); C22(Carbamidomethyl)	1	1	Q01705	Q01705	Neurogenic locus notch homolog protein 1 OS=Mus musculus OX=10090 GN=Notch1 PE=1 SV=3	1	5	5	1	0	1	1	1	900.38	4497.87	4494.88	665.95	0.598673	0	0	875247	HCD (High Energy Collision Dissociation)	MS2	45.373	100	9.05736	2981	2981	2979	FP072920_080420_18.raw	0/0		9.32375	686.239	686.239	1.2	4.74511e-10	7.73519e-11	0	0
FALSE	High	PMI-Byonic	PMI-Byonic (A2)	A	2	Unambiguous	STPCKNAGTCHVVDHGGTVDY	[L].StPcKNAGtcHVVDHGGTVDY.[A]	T2(Fuc(1)); C4(Carbamidomethyl); T9(Hex(1)Pent(1)); C10(Carbamidomethyl)	1	1	Q01705	Q01705	Neurogenic locus notch homolog protein 1 OS=Mus musculus OX=10090 GN=Notch1 PE=1 SV=3	0	4	4	1	0	1	1	1	680.041	2717.14	2715.14	738.018	0.500956	0	0	2.01601e+06	HCD (High Energy Collision Dissociation)	MS2	8.08217	100	7.90387	2486	2486	2483	FP072920_080420_18.raw	0/0		5.38214	498.535	498.535	1.2	4.14819e-06	4.31204e-07	0	0
FALSE	High	PMI-Byonic	PMI-Byonic (A2)	A	2	Unambiguous	ACSCPLGF	[Y].AcScPLGF.[S]	C2(Carbamidomethyl); C4(Carbamidomethyl)	1	1	Q01705	Q01705	Neurogenic locus notch homolog protein 1 OS=Mus musculus OX=10090 GN=Notch1 PE=1 SV=3	1	2	2	1	0	1	1	1	456.191	911.374	911.375	-0.534706	-0.000243659	0	0	561178	HCD (High Energy Collision Dissociation)	MS2	20.9561	100	13.4635	5008	5008	5003	FP072920_080420_18.raw	0/0		4.49051	383.812	383.812	383.812	3.23215e-05	2.06378e-06	0	0
FALSE	Medium	PMI-Byonic	PMI-Byonic (A2)	A	2	Unambiguous	GFSGPLCLTPL	[L].GFSGPLcLtPL.[D]	C7(Carbamidomethyl); T9(HexNAc(1)Hex(1))	1	1	Q01705	Q01705	Neurogenic locus notch homolog protein 1 OS=Mus musculus OX=10090 GN=Notch1 PE=1 SV=3	3	2	2	1	0	1	1	1	763.869	1526.73	1526.73	0.616352	0.000470502	0	0	176375	HCD (High Energy Collision Dissociation)	MS2	4.9898	100	17.4125	6716	6716	6713	FP072920_080420_18.raw	0/0		0.33525	128.145	128.145	42.1908	0.462115	0.0243151	0	0
FALSE	Medium	PMI-Byonic	PMI-Byonic (A2)	A	2	Unambiguous	GFSGPLCLTPLDNACL	[L].GFSGPLcLtPLDNAcL.[A]	C7(Carbamidomethyl); T9(HexNAc(1)Hex(1)); C15(Carbamidomethyl)	1	1	Q01705	Q01705	Neurogenic locus notch homolog protein 1 OS=Mus musculus OX=10090 GN=Notch1 PE=1 SV=3	4	2	2	1	0	1	1	1	1050.48	2099.95	2099.95	0.730771	0.000767291	0	0	266650	HCD (High Energy Collision Dissociation)	MS2	0	100	18.3748	7112	7112	7111	FP072920_080420_18.raw	0/0		0.0437202	91.2017	91.2017	7.44048	0.904232	0.0484676	0	0
FALSE	High	PMI-Byonic	PMI-Byonic (A2)	A	2	Unambiguous	GFSGPLCLTPL	[L].GFSGPLcLtPL.[D]	C7(Carbamidomethyl); T9(HexNAc(1)Hex(1))	1	1	Q01705	Q01705	Neurogenic locus notch homolog protein 1 OS=Mus musculus OX=10090 GN=Notch1 PE=1 SV=3	3	2	2	1	0	1	1	1	763.868	1526.73	1526.73	-0.982756	-0.000750201	0	0	56212.5	HCD (High Energy Collision Dissociation)	MS2	9.6047	100	17.2839	6662	6662	6653	FP072920_080420_18.raw	0/0		1.96314	189.908	189.908	63.9878	0.0108857	0.000449235	0	0
FALSE	High	PMI-Byonic	PMI-Byonic (A2)	A	2	Unambiguous	CLTPLDNACL	[L].cLTPLDNAcL.[A]	C1(Carbamidomethyl); C9(Carbamidomethyl)	1	1	Q01705	Q01705	Neurogenic locus notch homolog protein 1 OS=Mus musculus OX=10090 GN=Notch1 PE=1 SV=3	2	2	2	1	0	1	1	1	588.773	1176.54	1176.54	0.404474	0.00023794	0	0	2003480	HCD (High Energy Collision Dissociation)	MS2	5.81285	63.2631	15.0854	5719	5719	5718	FP072920_080420_18.raw	0/0		4.13627	566.266	260.216	260.216	7.3068e-05	3.98114e-06	0	0
FALSE	High	PMI-Byonic	PMI-Byonic (A2)	A	2	Unambiguous	CLTPLDNACL	[L].cLTPLDNAcL.[A]	C1(Carbamidomethyl); C9(Carbamidomethyl)	1	1	Q01705	Q01705	Neurogenic locus notch homolog protein 1 OS=Mus musculus OX=10090 GN=Notch1 PE=1 SV=3	2	2	2	1	0	1	1	1	588.773	1176.54	1176.54	-0.52931	-0.000311377	0	0	6.77679e+06	HCD (High Energy Collision Dissociation)	MS2	1.00529	16.2391	14.9583	5664	5664	5663	FP072920_080420_18.raw	0/0		2.66423	435.106	288.037	288.037	0.00216656	9.85345e-05	0	0
FALSE	High	PMI-Byonic	PMI-Byonic (A2)	A	2	Unambiguous	CLTPLDNACL	[L].cLTPLDNAcL.[A]	C1(Carbamidomethyl); C9(Carbamidomethyl)	1	1	Q01705	Q01705	Neurogenic locus notch homolog protein 1 OS=Mus musculus OX=10090 GN=Notch1 PE=1 SV=3	2	2	2	1	0	1	1	1	588.774	1176.54	1176.54	1.2345	0.000726221	0	0	591456	HCD (High Energy Collision Dissociation)	MS2	4.98726	100	15.215	5775	5775	5773	FP072920_080420_18.raw	0/0		3.95014	480.403	386.337	386.337	0.000112166	9.28196e-06	0	0
FALSE	High	PMI-Byonic	PMI-Byonic (A2)	A	2	Unambiguous	CLTPLDNACL	[L].cLTPLDNAcL.[A]	C1(Carbamidomethyl); C9(Carbamidomethyl)	1	1	Q01705	Q01705	Neurogenic locus notch homolog protein 1 OS=Mus musculus OX=10090 GN=Notch1 PE=1 SV=3	2	2	2	1	0	1	1	1	588.772	1176.54	1176.54	-1.25559	-0.000738623	0	0	23987350	HCD (High Energy Collision Dissociation)	MS2	0.0931952	2.99671	14.8305	5609	5609	5608	FP072920_080420_18.raw	0/0		4.76575	541.791	313.124	313.124	1.71495e-05	9.61832e-07	0	0
FALSE	High	PMI-Byonic	PMI-Byonic (A2)	A	2	Unambiguous	CLTPLDNACL	[L].cLTPLDNAcL.[A]	C1(Carbamidomethyl); C9(Carbamidomethyl)	1	1	Q01705	Q01705	Neurogenic locus notch homolog protein 1 OS=Mus musculus OX=10090 GN=Notch1 PE=1 SV=3	2	2	2	1	0	1	1	1	588.772	1176.54	1176.54	-1.25559	-0.000738623	0	0	164977	HCD (High Energy Collision Dissociation)	MS2	31.3534	100	14.7238	5563	5563	5553	FP072920_080420_18.raw	0/0		5.33339	572.47	328.137	328.137	4.64095e-06	5.3137e-07	0	0
FALSE	Low	PMI-Byonic	PMI-Byonic (A2)	A	2	Unambiguous	CLTPLDNACL	[L].cLTPLDNAcL.[A]	C1(Carbamidomethyl); C9(Carbamidomethyl)	1	1	Q01705	Q01705	Neurogenic locus notch homolog protein 1 OS=Mus musculus OX=10090 GN=Notch1 PE=1 SV=3	2	2	2	1	0	1	1	1	589.292	1177.58	1176.54	881.896	0.518793	0	0	213150	HCD (High Energy Collision Dissociation)	MS2	53.0246	100	15.635	5956	5956	5949	FP072920_080420_18.raw	0/0		0.039282	65.7665	65.7665	65.7665	0.91352	0.0543926	0	0
FALSE	High	PMI-Byonic	PMI-Byonic (A2)	A	2	Unambiguous	CLTPLDNACL	[L].cLTPLDNAcL.[A]	C1(Carbamidomethyl); C9(Carbamidomethyl)	1	1	Q01705	Q01705	Neurogenic locus notch homolog protein 1 OS=Mus musculus OX=10090 GN=Notch1 PE=1 SV=3	2	2	2	1	0	1	1	1	588.773	1176.54	1176.54	0.0932125	5.48341e-05	0	0	244625	HCD (High Energy Collision Dissociation)	MS2	38.929	100	15.3737	5843	5843	5839	FP072920_080420_18.raw	0/0		1.91023	385.811	320.247	320.247	0.0122961	0.000548788	0	0
FALSE	Medium	PMI-Byonic	PMI-Byonic (A2)	A	2	Unambiguous	ANPCRNGGTCDLLTLTEY	[L].ANPcRNGGtcDLLTLTEY.[K]	C4(Carbamidomethyl); T9(Fuc(1)); C10(Carbamidomethyl)	1	1	Q01705	Q01705	Neurogenic locus notch homolog protein 1 OS=Mus musculus OX=10090 GN=Notch1 PE=1 SV=3	3	2	2	1	0	1	1	1	1101	2200.99	2200.98	0.444466	0.000489131	0	0	72186.4	HCD (High Energy Collision Dissociation)	MS2	0	100	15.2496	5790	5790	5784	FP072920_080420_18.raw	0/0		0.422072	34.9082	34.9082	6.4	0.37838	0.0211654	0	0
FALSE	High	PMI-Byonic	PMI-Byonic (A2)	A	2	Unambiguous	ANPCRNGGTCDLL	[L].ANPcRNGGtcDLL.[T]	C4(Carbamidomethyl); T9(Fuc(1)); C10(Carbamidomethyl)	1	1	Q01705	Q01705	Neurogenic locus notch homolog protein 1 OS=Mus musculus OX=10090 GN=Notch1 PE=1 SV=3	1	2	2	1	0	1	1	1	797.352	1593.7	1593.7	-1.18436	-0.000943758	0	0	436375	HCD (High Energy Collision Dissociation)	MS2	0	100	9.90161	3363	3363	3353	FP072920_080420_18.raw	0/0		5.46776	359.135	321.072	321.072	3.40594e-06	3.84154e-07	0	0
FALSE	High	PMI-Byonic	PMI-Byonic (A2)	A	2	Unambiguous	ANPCRNGGTCDLLTLTEY	[L].ANPcRNGGTcDLLTLtEY.[K]	C4(Carbamidomethyl); C10(Carbamidomethyl); T16(Fuc(1))	1	1	Q01705	Q01705	Neurogenic locus notch homolog protein 1 OS=Mus musculus OX=10090 GN=Notch1 PE=1 SV=3	3	2	2	1	0	1	1	1	1100.99	2200.98	2200.98	-1.66308	-0.0018302	0	0	272572	HCD (High Energy Collision Dissociation)	MS2	0	100	14.9477	5660	5660	5652	FP072920_080420_18.raw	0/0		4.12041	307.64	307.64	0.564768	7.57861e-05	5.48471e-06	0	0
FALSE	High	PMI-Byonic	PMI-Byonic (A2)	A	2	Unambiguous	ANPCRNGGTCDLLTLTEY	[L].ANPcRNGGtcDLLTLTEY.[K]	C4(Carbamidomethyl); T9(Fuc(1)); C10(Carbamidomethyl)	1	1	Q01705	Q01705	Neurogenic locus notch homolog protein 1 OS=Mus musculus OX=10090 GN=Notch1 PE=1 SV=3	3	2	2	1	0	1	1	1	1100.99	2200.98	2200.98	-1.21938	-0.00134192	0	0	545971	HCD (High Energy Collision Dissociation)	MS2	1.98347	100	14.7828	5588	5588	5586	FP072920_080420_18.raw	0/0		3.12233	300.056	300.056	19.3365	0.000754517	4.07601e-05	0	0
FALSE	Medium	PMI-Byonic	PMI-Byonic (A2)	A	2	Unambiguous	ANPCRNGGTCDLLTLTEY	[L].ANPcRNGGTcDLLTLTEY.[K]	C4(Carbamidomethyl); C10(Carbamidomethyl)	1	1	Q01705	Q01705	Neurogenic locus notch homolog protein 1 OS=Mus musculus OX=10090 GN=Notch1 PE=1 SV=3	3	3	3	1	0	1	1	1	685.646	2054.92	2054.93	-1.73499	-0.00118843	0	0	422449	HCD (High Energy Collision Dissociation)	MS2	6.01098	100	14.7071	5555	5555	5553	FP072920_080420_18.raw	0/0		0.20885	10.671	10.671	10.671	0.618231	0.0323932	0	0
FALSE	High	PMI-Byonic	PMI-Byonic (A2)	A	2	Unambiguous	ANPCRNGGTCDLLTLTEY	[L].ANPcRNGGtcDLLTLTEY.[K]	C4(Carbamidomethyl); T9(Fuc(1)); C10(Carbamidomethyl)	1	1	Q01705	Q01705	Neurogenic locus notch homolog protein 1 OS=Mus musculus OX=10090 GN=Notch1 PE=1 SV=3	3	2	2	1	0	1	1	1	1101	2200.99	2200.98	0.111696	0.00012292	0	0	4655825	HCD (High Energy Collision Dissociation)	MS2	0	100	14.6549	5532	5532	5531	FP072920_080420_18.raw	0/0		5.20968	397.561	397.561	8.52516	6.17053e-06	6.50948e-07	0	0
FALSE	High	PMI-Byonic	PMI-Byonic (A2)	A	2	Unambiguous	ANPCRNGGTCDLLTLTEY	[L].ANPcRNGGTcDLLTLTEY.[K]	C4(Carbamidomethyl); C10(Carbamidomethyl)	1	1	Q01705	Q01705	Neurogenic locus notch homolog protein 1 OS=Mus musculus OX=10090 GN=Notch1 PE=1 SV=3	3	3	3	1	0	1	1	1	685.647	2054.93	2054.93	-0.576618	-0.000394969	0	0	1.68327e+06	HCD (High Energy Collision Dissociation)	MS2	0.868875	90.9359	14.5792	5500	5500	5498	FP072920_080420_18.raw	0/0		1.71601	249.806	249.806	249.806	0.0192304	0.00101195	0	0
FALSE	High	PMI-Byonic	PMI-Byonic (A2)	A	2	Unambiguous	ANPCRNGGTCDLLTLTEY	[L].ANPcRNGGTcDLLtLTEY.[K]	C4(Carbamidomethyl); C10(Carbamidomethyl); T14(Fuc(1))	1	1	Q01705	Q01705	Neurogenic locus notch homolog protein 1 OS=Mus musculus OX=10090 GN=Notch1 PE=1 SV=3	3	3	3	1	0	1	1	1	734.333	2200.98	2200.98	-0.864993	-0.000634612	0	0	2.28984e+06	HCD (High Energy Collision Dissociation)	MS2	8.55887	51.802	14.5518	5488	5488	5487	FP072920_080420_18.raw	0/0		2.40803	331.903	331.903	0	0.00390812	0.000132248	0	0
FALSE	High	PMI-Byonic	PMI-Byonic (A2)	A	2	Unambiguous	ANPCRNGGTCDLLTLTEY	[L].ANPcRNGGTcDLLtLTEY.[K]	C4(Carbamidomethyl); C10(Carbamidomethyl); T14(Fuc(1))	1	1	Q01705	Q01705	Neurogenic locus notch homolog protein 1 OS=Mus musculus OX=10090 GN=Notch1 PE=1 SV=3	3	2	2	1	0	1	1	1	1101	2200.99	2200.98	0.777236	0.000855342	0	0	23084528	HCD (High Energy Collision Dissociation)	MS2	0	23.7299	14.526	5477	5477	5476	FP072920_080420_18.raw	0/0		5.30656	460.224	460.224	1.13687e-13	4.93679e-06	5.84447e-07	0	0
FALSE	High	PMI-Byonic	PMI-Byonic (A2)	A	2	Unambiguous	ANPCRNGGTCDLLTLTEY	[L].ANPcRNGGtcDLLTLTEY.[K]	C4(Carbamidomethyl); T9(HexNAc(1)Fuc(1)); C10(Carbamidomethyl)	1	1	Q01705	Q01705	Neurogenic locus notch homolog protein 1 OS=Mus musculus OX=10090 GN=Notch1 PE=1 SV=3	3	2	2	1	0	1	1	1	1202.54	2404.06	2404.06	-0.315143	-0.000378812	0	0	163035	HCD (High Energy Collision Dissociation)	MS2	0	100	14.5197	5475	5475	5465	FP072920_080420_18.raw	0/0		3.32844	195.323	195.323	22.798	0.000469418	2.3988e-05	0	0
FALSE	High	PMI-Byonic	PMI-Byonic (A2)	A	2	Unambiguous	ANPCRNGGTCDLLTLTEY	[L].ANPcRNGGtcDLLTLTEY.[K]	C4(Carbamidomethyl); T9(HexNAc(1)Hex(1)Fuc(1)); C10(Carbamidomethyl)	1	1	Q01705	Q01705	Neurogenic locus notch homolog protein 1 OS=Mus musculus OX=10090 GN=Notch1 PE=1 SV=3	3	3	3	1	0	1	1	1	856.043	2566.11	2566.12	-1.50068	-0.00128364	0	0	127028	HCD (High Energy Collision Dissociation)	MS2	4.78016	100	14.3856	5417	5417	5410	FP072920_080420_18.raw	0/0		1.08308	137.351	137.351	15.0294	0.0825883	0.00272137	0	0
FALSE	High	PMI-Byonic	PMI-Byonic (A2)	A	2	Unambiguous	ANPCRNGGTCDLLTLTEY	[L].ANPcRNGGtcDLLTLTEY.[K]	C4(Carbamidomethyl); T9(Fuc(1)); C10(Carbamidomethyl)	1	1	Q01705	Q01705	Neurogenic locus notch homolog protein 1 OS=Mus musculus OX=10090 GN=Notch1 PE=1 SV=3	3	2	2	1	0	1	1	1	1101	2200.98	2200.98	-0.110151	-0.00012122	0	0	587724	HCD (High Energy Collision Dissociation)	MS2	1.97985	100	14.4067	5426	5426	5421	FP072920_080420_18.raw	0/0		5.78367	392.59	392.59	12.8312	1.64563e-06	1.86416e-07	0	0
FALSE	High	PMI-Byonic	PMI-Byonic (A2)	A	2	Unambiguous	ANPCRNGGTCDLLTLTEY	[L].ANPcRNGGTcDLLTLtEY.[K]	C4(Carbamidomethyl); C10(Carbamidomethyl); T16(Fuc(1))	1	1	Q01705	Q01705	Neurogenic locus notch homolog protein 1 OS=Mus musculus OX=10090 GN=Notch1 PE=1 SV=3	3	3	3	1	0	1	1	1	734.334	2200.99	2200.98	1.79717	0.00131851	0	0	398330	HCD (High Energy Collision Dissociation)	MS2	18.219	100	14.43	5436	5436	5432	FP072920_080420_18.raw	0/0		0.757574	233.848	233.848	1.9076	0.174754	0.00638428	0	0
FALSE	High	PMI-Byonic	PMI-Byonic (A2)	A	2	Unambiguous	ANPCRNGGTCDLLTLTEY	[L].ANPcRNGGTcDLLTLTEY.[K]	C4(Carbamidomethyl); C10(Carbamidomethyl)	1	1	Q01705	Q01705	Neurogenic locus notch homolog protein 1 OS=Mus musculus OX=10090 GN=Notch1 PE=1 SV=3	3	2	2	1	0	1	1	1	1027.97	2054.93	2054.93	-0.451267	-0.00046366	0	0	1.07014e+06	HCD (High Energy Collision Dissociation)	MS2	0	100	14.5814	5501	5501	5498	FP072920_080420_18.raw	0/0		2.7497	283.017	283.017	283.017	0.00177949	6.37418e-05	0	0
FALSE	High	PMI-Byonic	PMI-Byonic (A2)	A	2	Unambiguous	ANPCRNGGTCDLLTLTEY	[L].ANPcRNGGTcDLLTLTEY.[K]	C4(Carbamidomethyl); C10(Carbamidomethyl)	1	1	Q01705	Q01705	Neurogenic locus notch homolog protein 1 OS=Mus musculus OX=10090 GN=Notch1 PE=1 SV=3	3	3	3	1	0	1	1	1	685.647	2054.93	2054.93	0.403544	0.000276417	0	0	1.21163e+06	HCD (High Energy Collision Dissociation)	MS2	3.18687	100	14.4536	5446	5446	5443	FP072920_080420_18.raw	0/0		1.01886	240.703	240.703	240.703	0.0957511	0.0041039	0	0
FALSE	High	PMI-Byonic	PMI-Byonic (A2)	A	2	Unambiguous	ANPCRNGGTCDLLTLTEY	[L].ANPcRNGGTcDLLTLTEY.[K]	C4(Carbamidomethyl); C10(Carbamidomethyl)	1	1	Q01705	Q01705	Neurogenic locus notch homolog protein 1 OS=Mus musculus OX=10090 GN=Notch1 PE=1 SV=3	3	2	2	1	0	1	1	1	1027.97	2054.93	2054.93	1.80607	0.00185568	0	0	778993	HCD (High Energy Collision Dissociation)	MS2	0	100	14.458	5448	5448	5443	FP072920_080420_18.raw	0/0		3.27557	308.963	308.963	308.963	0.000530186	2.87635e-05	0	0
FALSE	Low	PMI-Byonic	PMI-Byonic (A2)	A	2	Unambiguous	TLTEY	[L].tLtEY.[K]	T1(Hex(1)Pent(2)); T3(Hex(1))	1	1	Q01705	Q01705	Neurogenic locus notch homolog protein 1 OS=Mus musculus OX=10090 GN=Notch1 PE=1 SV=3	1	2	2	1	0	1	1	1	607.747	1214.49	1214.49	-5.53989	-0.00336408	0	0	157857	HCD (High Energy Collision Dissociation)	MS2	11.22	100	14.7914	5592	5592	5586	FP072920_080420_18.raw	0/0		0.021898	29.5953	29.5953	15.1977	0.950828	0.0781487	0	0
FALSE	High	PMI-Byonic	PMI-Byonic (A2)	A	2	Unambiguous	SGKSCQQADPCASNPCANGGQCLPF	[W].SGKScQQADPcAsNPcANGGQcLPF.[E]	C5(Carbamidomethyl); C11(Carbamidomethyl); S13(Hex(1)Pent(1)); C16(Carbamidomethyl); C22(Carbamidomethyl)	1	1	Q01705	Q01705	Neurogenic locus notch homolog protein 1 OS=Mus musculus OX=10090 GN=Notch1 PE=1 SV=3	0	3	3	1	0	1	1	1	1002.4	3005.2	3005.2	-1.14549	-0.00114747	0	0	10341116	HCD (High Energy Collision Dissociation)	MS2	0.299582	21.6303	12.0818	4378	4378	4376	FP072920_080420_18.raw	0/0		7.78838	637.272	637.272	6.35011	1.62786e-08	1.71694e-09	0	0
FALSE	High	PMI-Byonic	PMI-Byonic (A2)	A	2	Unambiguous	SGKSCQQADPCASNPCANGGQCLPFESSY	[W].SGKScQQADPcAsNPcANGGQcLPFESSY.[I]	C5(Carbamidomethyl); C11(Carbamidomethyl); S13(Hex(1)Pent(1)); C16(Carbamidomethyl); C22(Carbamidomethyl)	1	1	Q01705	Q01705	Neurogenic locus notch homolog protein 1 OS=Mus musculus OX=10090 GN=Notch1 PE=1 SV=3	1	3	3	1	0	1	1	1	1157.79	3471.37	3471.37	-0.919968	-0.00106452	0	0	5906629	HCD (High Energy Collision Dissociation)	MS2	0	42.4045	12.7837	4707	4707	4706	FP072920_080420_18.raw	0/0		8.31227	644.268	644.268	7.30766	4.87224e-09	4.73014e-10	0	0
FALSE	High	PMI-Byonic	PMI-Byonic (A2)	A	2	Unambiguous	SGKSCQQADPCASNPCANGGQCLPFESSY	[W].SGKScQQADPcAsNPcANGGQcLPFESSY.[I]	C5(Carbamidomethyl); C11(Carbamidomethyl); S13(Hex(1)); C16(Carbamidomethyl); C22(Carbamidomethyl)	1	1	Q01705	Q01705	Neurogenic locus notch homolog protein 1 OS=Mus musculus OX=10090 GN=Notch1 PE=1 SV=3	1	3	3	1	0	1	1	1	1113.78	3339.32	3339.33	-1.90014	-0.00211507	0	0	422008	HCD (High Energy Collision Dissociation)	MS2	0	100	12.812	4722	4722	4717	FP072920_080420_18.raw	0/0		6.00019	375.508	375.508	10.4	9.99558e-07	1.31493e-07	0	0
FALSE	High	PMI-Byonic	PMI-Byonic (A2)	A	2	Unambiguous	SGKSCQQADPCASNPCANGGQCLPFESSY	[W].SGKScQQADPcAsNPcANGGQcLPFESSY.[I]	C5(Carbamidomethyl); C11(Carbamidomethyl); S13(Hex(1)Pent(1)); C16(Carbamidomethyl); C22(Carbamidomethyl)	1	1	Q01705	Q01705	Neurogenic locus notch homolog protein 1 OS=Mus musculus OX=10090 GN=Notch1 PE=1 SV=3	1	3	3	1	0	1	1	1	1157.8	3471.37	3471.37	0.451462	0.000522397	0	0	974525	HCD (High Energy Collision Dissociation)	MS2	0	100	12.9026	4762	4762	4761	FP072920_080420_18.raw	0/0		6.27633	519.508	519.508	10.4	5.29264e-07	7.3432e-08	0	0
FALSE	High	PMI-Byonic	PMI-Byonic (A2)	A	2	Unambiguous	SGKSCQQADPCASNPCANGGQCLPF	[W].sGKScQQADPcASNPcANGGQcLPF.[E]	S1(Hex(1)Pent(1)); C5(Carbamidomethyl); C11(Carbamidomethyl); C16(Carbamidomethyl); C22(Carbamidomethyl)	1	1	Q01705	Q01705	Neurogenic locus notch homolog protein 1 OS=Mus musculus OX=10090 GN=Notch1 PE=1 SV=3	0	3	3	1	0	1	1	1	1002.4	3005.2	3005.2	-1.20642	-0.00120851	0	0	1.40696e+06	HCD (High Energy Collision Dissociation)	MS2	3.51718	100	12.1964	4432	4432	4431	FP072920_080420_18.raw	0/0		7.78838	617.336	617.336	0.4	1.62786e-08	2.12143e-09	0	0
FALSE	High	PMI-Byonic	PMI-Byonic (A2)	A	2	Unambiguous	SGKSCQQADPCASNPCANGGQCLPFESSY	[W].SGKScQQADPcAsNPcANGGQcLPFESSY.[I]	C5(Carbamidomethyl); C11(Carbamidomethyl); S13(Hex(1)Pent(1)); C16(Carbamidomethyl); C22(Carbamidomethyl)	1	1	Q01705	Q01705	Neurogenic locus notch homolog protein 1 OS=Mus musculus OX=10090 GN=Notch1 PE=1 SV=3	1	3	3	1	0	1	1	1	1157.8	3471.37	3471.37	-0.0760109	-8.79541e-05	0	0	2.33399e+06	HCD (High Energy Collision Dissociation)	MS2	0	100	12.6719	4654	4654	4651	FP072920_080420_18.raw	0/0		8.16615	647.705	647.705	10.0308	6.82108e-09	6.7139e-10	0	0
FALSE	High	PMI-Byonic	PMI-Byonic (A2)	A	2	Unambiguous	SGKSCQQADPCASNPCANGGQCLPF	[W].sGKScQQADPcASNPcANGGQcLPF.[E]	S1(Hex(1)Pent(2)); C5(Carbamidomethyl); C11(Carbamidomethyl); C16(Carbamidomethyl); C22(Carbamidomethyl)	1	1	Q01705	Q01705	Neurogenic locus notch homolog protein 1 OS=Mus musculus OX=10090 GN=Notch1 PE=1 SV=3	0	3	3	1	0	1	1	1	1046.42	3137.24	3137.24	0.0822544	8.60174e-05	0	0	531364	HCD (High Energy Collision Dissociation)	MS2	0	100	11.9716	4327	4327	4321	FP072920_080420_18.raw	0/0		6.78838	591.751	591.751	3.87561	1.62786e-07	2.95631e-08	0	0
FALSE	Medium	PMI-Byonic	PMI-Byonic (A2)	A	2	Unambiguous	SGKSCQQADPCASNPCANGGQCL	[W].sGKscQQADPcASNPcANGGQcL.[P]	S1(HexNAc(1)Hex(1)Fuc(1)NeuAc(1)); S4(HexNAc(1)); C5(Carbamidomethyl); C11(Carbamidomethyl); C16(Carbamidomethyl); C22(Carbamidomethyl)	1	1	Q01705	Q01705	Neurogenic locus notch homolog protein 1 OS=Mus musculus OX=10090 GN=Notch1 PE=1 SV=3	0	3	3	1	0	1	1	1	1158.12	3472.35	3472.35	1.0436	0.00120791	0	0	837324	HCD (High Energy Collision Dissociation)	MS2	0	100	13.06	4830	4830	4827	FP072920_080420_18.raw	0/0		0.0580076	144.469	144.469	0.816226	0.874968	0.0425248	0	0
FALSE	High	PMI-Byonic	PMI-Byonic (A2)	A	2	Unambiguous	SGKSCQQADPCASNPCANGGQCLPF	[W].SGKScQQADPcAsNPcANGGQcLPF.[E]	C5(Carbamidomethyl); C11(Carbamidomethyl); S13(Hex(1)); C16(Carbamidomethyl); C22(Carbamidomethyl)	1	1	Q01705	Q01705	Neurogenic locus notch homolog protein 1 OS=Mus musculus OX=10090 GN=Notch1 PE=1 SV=3	0	3	3	1	0	1	1	1	958.391	2873.16	2873.16	-0.000793497	-7.59948e-07	0	0	1.25549e+06	HCD (High Energy Collision Dissociation)	MS2	0	100	12.1097	4392	4392	4387	FP072920_080420_18.raw	0/0		5.75244	503.588	503.588	8	1.76831e-06	2.07793e-07	0	0
FALSE	High	PMI-Byonic	PMI-Byonic (A2)	A	2	Unambiguous	SGKSCQQADPCASNPCANGGQCLPF	[W].SGKScQQADPcAsNPcANGGQcLPF.[E]	C5(Carbamidomethyl); C11(Carbamidomethyl); S13(Hex(1)Pent(1)); C16(Carbamidomethyl); C22(Carbamidomethyl)	1	1	Q01705	Q01705	Neurogenic locus notch homolog protein 1 OS=Mus musculus OX=10090 GN=Notch1 PE=1 SV=3	0	3	3	1	0	1	1	1	1002.4	3005.2	3005.2	-0.962699	-0.000964368	0	0	1.12178e+06	HCD (High Energy Collision Dissociation)	MS2	0	100	11.9659	4324	4324	4321	FP072920_080420_18.raw	0/0		8.64226	670.983	670.983	8	2.27898e-09	2.41404e-10	0	0
FALSE	High	PMI-Byonic	PMI-Byonic (A2)	A	2	Unambiguous	SGKSCQQADPCASNPCANGGQCLPFESSY	[W].SGKScQQADPcAsNPcANGGQcLPFESSY.[I]	C5(Carbamidomethyl); C11(Carbamidomethyl); S13(Hex(1)Pent(2)); C16(Carbamidomethyl); C22(Carbamidomethyl)	1	1	Q01705	Q01705	Neurogenic locus notch homolog protein 1 OS=Mus musculus OX=10090 GN=Notch1 PE=1 SV=3	1	3	3	1	0	1	1	1	1201.81	3603.41	3603.41	-2.04434	-0.00245554	0	0	261526	HCD (High Energy Collision Dissociation)	MS2	0	100	12.6419	4639	4639	4629	FP072920_080420_18.raw	0/0		6.09707	478.507	478.507	10.4	7.99704e-07	1.08166e-07	0	0
FALSE	High	PMI-Byonic	PMI-Byonic (A2)	A	2	Unambiguous	ICRCPPGFHGPTCRQDVNECSQNPGLCRHGGTCHNEIGSY	[Y].IcRcPPGFHGPtcRQDVNEcSQNPGLcRHGGTcHNEIGSY.[R]	C2(Carbamidomethyl); C4(Carbamidomethyl); T12(Fuc(1)); C13(Carbamidomethyl); C20(Carbamidomethyl); C27(Carbamidomethyl); C33(Carbamidomethyl)	1	1	Q01705	Q01705	Neurogenic locus notch homolog protein 1 OS=Mus musculus OX=10090 GN=Notch1 PE=1 SV=3	2	6	6	1	0	1	1	1	806.513	4834.04	4831.05	619.984	0.499196	0	0	1.28118e+06	HCD (High Energy Collision Dissociation)	MS2	38.3751	100	9.65939	3253	3253	3243	FP072920_080420_18.raw	0/0		1.05533	240.403	240.403	3.6	0.0880382	0.00338791	0	0
FALSE	High	PMI-Byonic	PMI-Byonic (A2)	A	2	Unambiguous	ICRCPPGFHGPTCRQDVNECSQNPGL	[Y].IcRcPPGFHGPTcRQDVNEcSQNPGL.[C]	C2(Carbamidomethyl); C4(Carbamidomethyl); C13(Carbamidomethyl); C20(Carbamidomethyl)	1	1	Q01705	Q01705	Neurogenic locus notch homolog protein 1 OS=Mus musculus OX=10090 GN=Notch1 PE=1 SV=3	1	4	4	1	0	1	1	1	765.088	3057.33	3056.33	325.64	0.248816	0	0	2.56934e+06	HCD (High Energy Collision Dissociation)	MS2	19.5699	100	9.98891	3403	3403	3397	FP072920_080420_18.raw	0/0		5.55368	441.198	441.198	441.198	2.79457e-06	2.74027e-07	0	0
FALSE	High	PMI-Byonic	PMI-Byonic (A2)	A	2	Unambiguous	ICRCPPGFHGPTCRQDVNECSQNPGL	[Y].IcRcPPGFHGPTcRQDVNEcSQNPGL.[C]	C2(Carbamidomethyl); C4(Carbamidomethyl); C13(Carbamidomethyl); C20(Carbamidomethyl)	1	1	Q01705	Q01705	Neurogenic locus notch homolog protein 1 OS=Mus musculus OX=10090 GN=Notch1 PE=1 SV=3	1	4	4	1	0	1	1	1	764.838	3056.33	3056.33	-1.86864	-0.0014278	0	0	356770	HCD (High Energy Collision Dissociation)	MS2	5.78547	100	10.163	3484	3484	3474	FP072920_080420_18.raw	0/0		3.08091	190.75	190.75	190.75	0.000830017	4.8001e-05	0	0
FALSE	High	PMI-Byonic	PMI-Byonic (A2)	A	2	Unambiguous	ICRCPPGFHGPTCRQDVNECSQNPGLCRHGGTCHNEIGSY	[Y].IcRcPPGFHGPtcRQDVNEcSQNPGLcRHGGTcHNEIGSY.[R]	C2(Carbamidomethyl); C4(Carbamidomethyl); T12(Fuc(1)); C13(Carbamidomethyl); C20(Carbamidomethyl); C27(Carbamidomethyl); C33(Carbamidomethyl)	1	1	Q01705	Q01705	Neurogenic locus notch homolog protein 1 OS=Mus musculus OX=10090 GN=Notch1 PE=1 SV=3	2	6	6	1	0	1	1	1	806.68	4835.05	4831.05	827.231	0.666066	0	0	4.02266e+06	HCD (High Energy Collision Dissociation)	MS2	35.8603	48.6677	9.52935	3194	3194	3188	FP072920_080420_18.raw	0/0		4.20983	424.287	424.287	3.6	6.16836e-05	3.23019e-06	0	0
FALSE	High	PMI-Byonic	PMI-Byonic (A2)	A	2	Unambiguous	ICRCPPGF	[Y].IcRcPPGF.[H]	C2(Carbamidomethyl); C4(Carbamidomethyl)	1	1	Q01705	Q01705	Neurogenic locus notch homolog protein 1 OS=Mus musculus OX=10090 GN=Notch1 PE=1 SV=3	0	2	2	1	0	1	1	1	503.733	1006.46	1006.46	-0.681891	-0.000343148	0	0	1.05946e+06	HCD (High Energy Collision Dissociation)	MS2	39.574	100	9.48215	3172	3172	3166	FP072920_080420_18.raw	0/0		2.73102	340.035	340.035	340.035	0.00185771	7.99036e-05	0	0
FALSE	High	PMI-Byonic	PMI-Byonic (A2)	A	2	Unambiguous	ICRCPPGFHGPTCRQDVNECSQNPGLCRHGGTCHNEIGSY	[Y].IcRcPPGFHGPtcRQDVNEcSQNPGLcRHGGTcHNEIGSY.[R]	C2(Carbamidomethyl); C4(Carbamidomethyl); T12(Fuc(1)); C13(Carbamidomethyl); C20(Carbamidomethyl); C27(Carbamidomethyl); C33(Carbamidomethyl)	1	1	Q01705	Q01705	Neurogenic locus notch homolog protein 1 OS=Mus musculus OX=10090 GN=Notch1 PE=1 SV=3	2	5	5	1	0	1	1	1	967.415	4833.04	4831.05	412.867	0.398916	0	0	1.10295e+06	HCD (High Energy Collision Dissociation)	MS2	22.6169	100	9.45801	3161	3161	3155	FP072920_080420_18.raw	0/0		2.28349	343.521	343.521	3.6	0.0052061	0.000176755	0	0
FALSE	High	PMI-Byonic	PMI-Byonic (A2)	A	2	Unambiguous	ICRCPPGFHGPTCRQDVNECSQNPGLCRHGGTCHNEIGSY	[Y].IcRcPPGFHGPtcRQDVNEcSQNPGLcRHGGTcHNEIGSY.[R]	C2(Carbamidomethyl); C4(Carbamidomethyl); T12(Fuc(1)); C13(Carbamidomethyl); C20(Carbamidomethyl); C27(Carbamidomethyl); C33(Carbamidomethyl)	1	1	Q01705	Q01705	Neurogenic locus notch homolog protein 1 OS=Mus musculus OX=10090 GN=Notch1 PE=1 SV=3	2	6	6	1	0	1	1	1	806.012	4831.04	4831.05	-2.89375	-0.00232998	0	0	232612	HCD (High Energy Collision Dissociation)	MS2	18.8932	100	9.39152	3132	3132	3122	FP072920_080420_18.raw	0/0		4.71552	520.078	520.078	3.6	1.92524e-05	1.17207e-06	0	0
FALSE	Medium	PMI-Byonic	PMI-Byonic (A2)	A	2	Unambiguous	HGPTCRQDVNECSQNPGL	[F].HGPtcRQDVNEcsQNPGL.[C]	T4(HexNAc(1)Hex(1)Fuc(1)NeuAc(1)); C5(Carbamidomethyl); C12(Carbamidomethyl); S13(HexNAc(1)Hex(1)Fuc(1)NeuAc(1))	1	1	Q01705	Q01705	Neurogenic locus notch homolog protein 1 OS=Mus musculus OX=10090 GN=Notch1 PE=1 SV=3	0	3	3	1	0	1	1	1	1225.48	3674.44	3673.46	265.168	0.324695	0	0	432600	HCD (High Energy Collision Dissociation)	MS2	0	100	13.3432	4954	4954	4948	FP072920_080420_18.raw	0/0		0.624098	9.70395	9.70395	9.70395	0.23763	0.0125221	0	0
FALSE	High	PMI-Byonic	PMI-Byonic (A2)	A	2	Unambiguous	NCRCPPEWTGQY	[Y].NcRcPPEWTGQY.[C]	C2(Carbamidomethyl); C4(Carbamidomethyl)	1	1	Q01705	Q01705	Neurogenic locus notch homolog protein 1 OS=Mus musculus OX=10090 GN=Notch1 PE=1 SV=3	1	2	2	1	0	1	1	1	784.322	1567.64	1567.64	-2.57536	-0.00201862	0	0	5.93954e+06	HCD (High Energy Collision Dissociation)	MS2	0	20.6993	11.0272	3883	3883	3881	FP072920_080420_18.raw	0/0		7.92579	567.822	480.486	480.486	1.18635e-08	1.28866e-09	0	0
FALSE	High	PMI-Byonic	PMI-Byonic (A2)	A	2	Unambiguous	NCRCPPEWTGQY	[Y].NcRcPPEWTGQY.[C]	C2(Carbamidomethyl); C4(Carbamidomethyl)	1	1	Q01705	Q01705	Neurogenic locus notch homolog protein 1 OS=Mus musculus OX=10090 GN=Notch1 PE=1 SV=3	1	2	2	1	0	1	1	1	784.324	1567.64	1567.64	-0.706508	-0.000553776	0	0	1.15508e+06	HCD (High Energy Collision Dissociation)	MS2	0	100	11.4062	4064	4064	4057	FP072920_080420_18.raw	0/0		7.50786	546.271	433.74	433.74	3.10554e-08	5.29793e-09	0	0
FALSE	High	PMI-Byonic	PMI-Byonic (A2)	A	2	Unambiguous	NCRCPPEWTGQY	[Y].NcRcPPEWTGQY.[C]	C2(Carbamidomethyl); C4(Carbamidomethyl)	1	1	Q01705	Q01705	Neurogenic locus notch homolog protein 1 OS=Mus musculus OX=10090 GN=Notch1 PE=1 SV=3	1	2	2	1	0	1	1	1	784.323	1567.64	1567.64	-2.03028	-0.00159137	0	0	2.56459e+06	HCD (High Energy Collision Dissociation)	MS2	0	87.626	11.1405	3937	3937	3936	FP072920_080420_18.raw	0/0		6.56405	534.15	368.365	368.365	2.72863e-07	4.36938e-08	0	0
FALSE	High	PMI-Byonic	PMI-Byonic (A2)	A	2	Unambiguous	NCRCPPEWTGQY	[Y].NcRcPPEWTGQY.[C]	C2(Carbamidomethyl); C4(Carbamidomethyl)	1	1	Q01705	Q01705	Neurogenic locus notch homolog protein 1 OS=Mus musculus OX=10090 GN=Notch1 PE=1 SV=3	1	2	2	1	0	1	1	1	784.323	1567.64	1567.64	-1.79667	-0.00140827	0	0	1.06922e+06	HCD (High Energy Collision Dissociation)	MS2	9.25693	100	11.2761	4001	4001	3991	FP072920_080420_18.raw	0/0		7.65399	555.176	439.413	439.413	2.21827e-08	4.68466e-09	0	0
FALSE	High	PMI-Byonic	PMI-Byonic (A2)	A	2	Unambiguous	NCRCPPEWTGQY	[Y].NcRcPPEWTGQY.[C]	C2(Carbamidomethyl); C4(Carbamidomethyl)	1	1	Q01705	Q01705	Neurogenic locus notch homolog protein 1 OS=Mus musculus OX=10090 GN=Notch1 PE=1 SV=3	1	2	2	1	0	1	1	1	784.323	1567.64	1567.64	-1.40733	-0.00110309	0	0	3588580	HCD (High Energy Collision Dissociation)	MS2	0	63.4705	10.9032	3824	3824	3815	FP072920_080420_18.raw	0/0		9.15109	603.596	405.884	405.884	7.06174e-10	1.38264e-10	0	0
FALSE	High	PMI-Byonic	PMI-Byonic (A2)	A	2	Unambiguous	NCVCVNGW	[Y].NcVcVNGW.[T]	C2(Carbamidomethyl); C4(Carbamidomethyl)	1	1	Q01705	Q01705	Neurogenic locus notch homolog protein 1 OS=Mus musculus OX=10090 GN=Notch1 PE=1 SV=3	0	2	2	1	0	1	1	1	504.704	1008.4	1008.4	-2.08055	-0.00104902	0	0	1.06723e+06	HCD (High Energy Collision Dissociation)	MS2	20.1748	100	12.7432	4688	4688	4684	FP072920_080420_18.raw	0/0		1.39031	247.018	247.018	247.018	0.0407087	0.00149575	0	0
FALSE	High	PMI-Byonic	PMI-Byonic (A2)	A	2	Unambiguous	NCVCVNGWTGEDCSENIDDCASAACF	[Y].NcVcVNGWTGEDcSENIDDcASAAcF.[Q]	C2(Carbamidomethyl); C4(Carbamidomethyl); C13(Carbamidomethyl); C20(Carbamidomethyl); C25(Carbamidomethyl)	1	1	Q01705	Q01705	Neurogenic locus notch homolog protein 1 OS=Mus musculus OX=10090 GN=Notch1 PE=1 SV=3	1	3	3	1	0	1	1	1	1004.37	3011.1	3011.1	1.35653	0.00136155	0	0	98158.7	HCD (High Energy Collision Dissociation)	MS2	0	100	16.1671	6183	6183	6180	FP072920_080420_18.raw	0/0		0.735092	177.114	177.114	177.114	0.184038	0.00773015	0	0
FALSE	High	PMI-Byonic	PMI-Byonic (A2)	A	2	Unambiguous	TGEDCSENIDDCASAACF	[W].TGEDcSENIDDcASAAcF.[Q]	C5(Carbamidomethyl); C12(Carbamidomethyl); C17(Carbamidomethyl)	1	1	Q01705	Q01705	Neurogenic locus notch homolog protein 1 OS=Mus musculus OX=10090 GN=Notch1 PE=1 SV=3	0	2	2	1	0	1	1	1	1011.36	2021.72	2021.72	0.120309	0.000121616	0	0	804342	HCD (High Energy Collision Dissociation)	MS2	0	100	13.4855	5018	5018	5014	FP072920_080420_18.raw	0/0		5.51681	532.896	532.896	532.896	3.04219e-06	3.09977e-07	0	0
FALSE	High	PMI-Byonic	PMI-Byonic (A2)	A	2	Unambiguous	QGATCHDRVASFY	[F].QGAtcHDRVASFY.[C]	T4(Fuc(1)); C5(Carbamidomethyl)	1	1	Q01705	Q01705	Neurogenic locus notch homolog protein 1 OS=Mus musculus OX=10090 GN=Notch1 PE=1 SV=3	1	2	2	1	0	1	1	1	829.367	1657.73	1657.73	-0.608008	-0.000503956	0	0	738804	HCD (High Energy Collision Dissociation)	MS2	20.5285	100	8.97441	2943	2943	2935	FP072920_080420_18.raw	0/0		4.03594	310.791	310.791	9.92448	9.20574e-05	7.20536e-06	0	0
FALSE	High	PMI-Byonic	PMI-Byonic (A2)	A	2	Unambiguous	QGATCHDRVASF	[F].QGAtcHDRVASF.[Y]	T4(HexNAc(1)Hex(1)Fuc(1)NeuAc(1)); C5(Carbamidomethyl)	1	1	Q01705	Q01705	Neurogenic locus notch homolog protein 1 OS=Mus musculus OX=10090 GN=Notch1 PE=1 SV=3	0	3	3	1	0	1	1	1	717.633	2150.88	2150.89	-4.09667	-0.00293716	0	0	680014	HCD (High Energy Collision Dissociation)	MS2	47.9735	100	8.95366	2934	2934	2924	FP072920_080420_18.raw	0/0		2.1604	139.201	77.9679	11.6	0.00691194	0.000284017	0	0
FALSE	High	PMI-Byonic	PMI-Byonic (A2)	A	2	Unambiguous	QGATCHDRVASFY	[F].QGATcHDRVAsFY.[C]	C5(Carbamidomethyl); S11(Fuc(1))	1	1	Q01705	Q01705	Neurogenic locus notch homolog protein 1 OS=Mus musculus OX=10090 GN=Notch1 PE=1 SV=3	1	3	3	1	0	1	1	1	553.246	1657.72	1657.73	-2.27295	-0.00125598	0	0	15858086	HCD (High Energy Collision Dissociation)	MS2	0	9.90628	8.98609	2948	2948	2946	FP072920_080420_18.raw	0/0		6.07073	405.747	405.747	24.5851	8.49709e-07	1.18913e-07	0	0
FALSE	High	PMI-Byonic	PMI-Byonic (A2)	A	2	Unambiguous	QGATCHDRVASFY	[F].QGATcHDRVASFY.[C]	C5(Carbamidomethyl)	1	1	Q01705	Q01705	Neurogenic locus notch homolog protein 1 OS=Mus musculus OX=10090 GN=Notch1 PE=1 SV=3	1	3	3	1	0	1	1	1	504.56	1511.67	1511.67	-2.74375	-0.00138255	0	0	800842	HCD (High Energy Collision Dissociation)	MS2	59.8358	100	9.15285	3025	3025	3023	FP072920_080420_18.raw	0/0		2.03725	176.316	176.316	176.316	0.00917798	0.000360034	0	0
FALSE	High	PMI-Byonic	PMI-Byonic (A2)	A	2	Unambiguous	QGATCHDRVASFY	[F].QGATcHDRVAsFY.[C]	C5(Carbamidomethyl); S11(HexNAc(1)Fuc(1))	1	1	Q01705	Q01705	Neurogenic locus notch homolog protein 1 OS=Mus musculus OX=10090 GN=Notch1 PE=1 SV=3	1	3	3	1	0	1	1	1	620.938	1860.8	1860.81	-3.31857	-0.0020584	0	0	825491	HCD (High Energy Collision Dissociation)	MS2	0	100	8.99298	2952	2952	2946	FP072920_080420_18.raw	0/0		7.03597	501.885	497.67	13.2386	9.20521e-08	1.13186e-08	0	0
FALSE	High	PMI-Byonic	PMI-Byonic (A2)	A	2	Unambiguous	QGATCHDRVASFY	[F].QGATcHDRVAsFY.[C]	C5(Carbamidomethyl); S11(Fuc(1))	1	1	Q01705	Q01705	Neurogenic locus notch homolog protein 1 OS=Mus musculus OX=10090 GN=Notch1 PE=1 SV=3	1	3	3	1	0	1	1	1	553.246	1657.72	1657.73	-3.1566	-0.00174426	0	0	2.60756e+06	HCD (High Energy Collision Dissociation)	MS2	0	46.1809	9.10848	3004	3004	3001	FP072920_080420_18.raw	0/0		5.90758	378.797	378.797	3.63636	1.23714e-06	1.47066e-07	0	0
FALSE	High	PMI-Byonic	PMI-Byonic (A2)	A	2	Unambiguous	QGATCHDRVASFY	[F].QGATcHDRVAsFY.[C]	C5(Carbamidomethyl); S11(HexNAc(1)Hex(1)Fuc(1))	1	1	Q01705	Q01705	Neurogenic locus notch homolog protein 1 OS=Mus musculus OX=10090 GN=Notch1 PE=1 SV=3	1	3	3	1	0	1	1	1	674.957	2022.86	2022.86	-1.46745	-0.00098948	0	0	1.54079e+06	HCD (High Energy Collision Dissociation)	MS2	41.5871	100	9.00999	2959	2959	2957	FP072920_080420_18.raw	0/0		7.08201	456.198	456.198	14.5807	8.2792e-08	7.73043e-09	0	0
FALSE	High	PMI-Byonic	PMI-Byonic (A2)	A	2	Unambiguous	QGATCHDRVASF	[F].QGATcHDRVAsF.[Y]	C5(Carbamidomethyl); S11(HexNAc(1)Hex(1)Fuc(1)NeuAc(1))	1	1	Q01705	Q01705	Neurogenic locus notch homolog protein 1 OS=Mus musculus OX=10090 GN=Notch1 PE=1 SV=3	0	3	3	1	0	1	1	1	717.634	2150.89	2150.89	-2.64946	-0.00189956	0	0	16281691	HCD (High Energy Collision Dissociation)	MS2	0	15.9871	8.70889	2823	2823	2822	FP072920_080420_18.raw	0/0		6.36082	496.376	415.087	11.1176	4.3569e-07	6.61966e-08	0	0
FALSE	High	PMI-Byonic	PMI-Byonic (A2)	A	2	Unambiguous	QGATCHDRVASFY	[F].QGATcHDRVAsFY.[C]	C5(Carbamidomethyl); S11(HexNAc(1)Hex(1)Fuc(1)NeuAc(1))	1	1	Q01705	Q01705	Neurogenic locus notch homolog protein 1 OS=Mus musculus OX=10090 GN=Notch1 PE=1 SV=3	1	3	3	1	0	1	1	1	771.988	2313.95	2313.96	-1.84483	-0.00142295	0	0	4454421	HCD (High Energy Collision Dissociation)	MS2	0	48.1227	10.443	3608	3608	3606	FP072920_080420_18.raw	0/0		7.65399	533.442	533.442	9.80957	2.21827e-08	4.25788e-09	0	0
FALSE	High	PMI-Byonic	PMI-Byonic (A2)	A	2	Unambiguous	QGATCHDRVASFY	[F].QGATcHDRVAsFY.[C]	C5(Carbamidomethyl); S11(HexNAc(1)Hex(1)Fuc(1))	1	1	Q01705	Q01705	Neurogenic locus notch homolog protein 1 OS=Mus musculus OX=10090 GN=Notch1 PE=1 SV=3	1	3	3	1	0	1	1	1	675.624	2024.86	2022.86	988.077	0.666247	0	0	1479533	HCD (High Energy Collision Dissociation)	MS2	20.3093	100	8.77816	2855	2855	2852	FP072920_080420_18.raw	0/0		3.87579	354.576	354.576	11.689	0.00013311	1.16001e-05	0	0
FALSE	High	PMI-Byonic	PMI-Byonic (A2)	A	2	Unambiguous	QGATCHDRVASFY	[F].QGATcHDRVASFY.[C]	C5(Carbamidomethyl)	1	1	Q01705	Q01705	Neurogenic locus notch homolog protein 1 OS=Mus musculus OX=10090 GN=Notch1 PE=1 SV=3	1	3	3	1	0	1	1	1	504.559	1511.66	1511.67	-4.13672	-0.00208445	0	0	383347	HCD (High Energy Collision Dissociation)	MS2	12.8597	100	8.91681	2917	2917	2913	FP072920_080420_18.raw	0/0		1.89271	221.409	221.409	221.409	0.0128022	0.0006509	0	0
FALSE	High	PMI-Byonic	PMI-Byonic (A2)	A	2	Unambiguous	QGATCHDRVASFY	[F].QGAtcHDRVAsFY.[C]	T4(Fuc(1)); C5(Carbamidomethyl); S11(HexNAc(1)Hex(1)Fuc(1))	1	1	Q01705	Q01705	Neurogenic locus notch homolog protein 1 OS=Mus musculus OX=10090 GN=Notch1 PE=1 SV=3	1	3	3	1	0	1	1	1	723.641	2168.91	2168.92	-4.48604	-0.00324328	0	0	1177220	HCD (High Energy Collision Dissociation)	MS2	0	100	8.74987	2843	2843	2833	FP072920_080420_18.raw	0/0		4.64768	264.275	264.275	9.106	2.25072e-05	1.41451e-06	0	0
FALSE	High	PMI-Byonic	PMI-Byonic (A2)	A	2	Unambiguous	QGATCHDRVASFY	[F].QGATcHDRVAsFY.[C]	C5(Carbamidomethyl); S11(HexNAc(1)Hex(1)Fuc(1))	1	1	Q01705	Q01705	Neurogenic locus notch homolog protein 1 OS=Mus musculus OX=10090 GN=Notch1 PE=1 SV=3	1	3	3	1	0	1	1	1	674.957	2022.86	2022.86	-1.82952	-0.00123362	0	0	7.50349e+06	HCD (High Energy Collision Dissociation)	MS2	1.08352	18.168	8.88467	2903	2903	2902	FP072920_080420_18.raw	0/0		7.65399	530.323	530.323	12.9942	2.21827e-08	3.80976e-09	0	0
FALSE	High	PMI-Byonic	PMI-Byonic (A2)	A	2	Unambiguous	QGATCHDRVASF	[F].QGATcHDRVAsF.[Y]	C5(Carbamidomethyl); S11(HexNAc(1)Hex(1)Fuc(1)NeuAc(1))	1	1	Q01705	Q01705	Neurogenic locus notch homolog protein 1 OS=Mus musculus OX=10090 GN=Notch1 PE=1 SV=3	0	3	3	1	0	1	1	1	717.633	2150.89	2150.89	-2.90485	-0.00208267	0	0	1254296	HCD (High Energy Collision Dissociation)	MS2	0	100	8.59031	2770	2770	2767	FP072920_080420_18.raw	0/0		6.36082	504.005	439.373	10.1513	4.3569e-07	6.0237e-08	0	0
FALSE	High	PMI-Byonic	PMI-Byonic (A2)	A	2	Unambiguous	QGATCHDRVASFY	[F].QGATcHDRVAsFY.[C]	C5(Carbamidomethyl); S11(HexNAc(1)Hex(1)Fuc(1)NeuAc(1))	1	1	Q01705	Q01705	Neurogenic locus notch homolog protein 1 OS=Mus musculus OX=10090 GN=Notch1 PE=1 SV=3	1	3	3	1	0	1	1	1	771.989	2313.95	2313.96	-1.60744	-0.00123985	0	0	1.06699e+06	HCD (High Energy Collision Dissociation)	MS2	0	100	10.3302	3559	3559	3551	FP072920_080420_18.raw	0/0		9.00496	633.362	633.362	9.05606	9.88634e-10	1.68634e-10	0	0
FALSE	High	PMI-Byonic	PMI-Byonic (A2)	A	2	Unambiguous	QGATCHDRVASFY	[F].QGATcHDRVAsFY.[C]	C5(Carbamidomethyl); S11(Fuc(1))	1	1	Q01705	Q01705	Neurogenic locus notch homolog protein 1 OS=Mus musculus OX=10090 GN=Notch1 PE=1 SV=3	1	3	3	1	0	1	1	1	553.246	1657.72	1657.73	-2.05204	-0.00113391	0	0	3.28946e+06	HCD (High Energy Collision Dissociation)	MS2	3.54158	49.5519	8.86626	2895	2895	2891	FP072920_080420_18.raw	0/0		6.40902	505.995	505.995	5.95176	3.89926e-07	5.4082e-08	0	0
FALSE	High	PMI-Byonic	PMI-Byonic (A2)	A	2	Unambiguous	QGATCHDRVASFY	[F].QGAtcHDRVASFY.[C]	T4(HexNAc(1)Hex(1)Fuc(1)NeuAc(1)); C5(Carbamidomethyl)	1	1	Q01705	Q01705	Neurogenic locus notch homolog protein 1 OS=Mus musculus OX=10090 GN=Notch1 PE=1 SV=3	1	3	3	1	0	1	1	1	772.323	2314.95	2313.96	432.03	0.333233	0	0	1.13761e+06	HCD (High Energy Collision Dissociation)	MS2	38.4667	100	10.5782	3671	3671	3661	FP072920_080420_18.raw	0/0		4.53847	237.121	237.121	5.30158	2.89418e-05	1.72381e-06	0	0
FALSE	High	PMI-Byonic	PMI-Byonic (A2)	A	2	Unambiguous	QGATCHDRVASFY	[F].QGATcHDRVASFY.[C]	C5(Carbamidomethyl)	1	1	Q01705	Q01705	Neurogenic locus notch homolog protein 1 OS=Mus musculus OX=10090 GN=Notch1 PE=1 SV=3	1	3	3	1	0	1	1	1	504.56	1511.67	1511.67	-2.13811	-0.00107737	0	0	3.97172e+06	HCD (High Energy Collision Dissociation)	MS2	1.33709	37.5309	9.03314	2970	2970	2968	FP072920_080420_18.raw	0/0		3.70389	298.825	298.825	298.825	0.000197745	1.3425e-05	0	0
FALSE	High	PMI-Byonic	PMI-Byonic (A2)	A	2	Unambiguous	QGATCHDRVASFY	[F].QGATcHDRVAsFY.[C]	C5(Carbamidomethyl); S11(HexNAc(1)Fuc(1))	1	1	Q01705	Q01705	Neurogenic locus notch homolog protein 1 OS=Mus musculus OX=10090 GN=Notch1 PE=1 SV=3	1	3	3	1	0	1	1	1	620.939	1860.8	1860.81	-2.43296	-0.00150909	0	0	909434	HCD (High Energy Collision Dissociation)	MS2	24.4432	100	8.85487	2889	2889	2883	FP072920_080420_18.raw	0/0		6.69768	439.013	439.013	15.6415	2.00596e-07	3.26172e-08	0	0
FALSE	High	PMI-Byonic	PMI-Byonic (A2)	A	2	Unambiguous	QGATCHDRVASF	[F].QGATcHDRVAsF.[Y]	C5(Carbamidomethyl); S11(HexNAc(1)Hex(1)Fuc(1)NeuAc(1))	1	1	Q01705	Q01705	Neurogenic locus notch homolog protein 1 OS=Mus musculus OX=10090 GN=Notch1 PE=1 SV=3	0	3	3	1	0	1	1	1	717.634	2150.89	2150.89	-2.4792	-0.00177749	0	0	3210767	HCD (High Energy Collision Dissociation)	MS2	0	92.9246	8.82336	2874	2874	2872	FP072920_080420_18.raw	0/0		6.58612	518.724	457.773	10.2538	2.59344e-07	3.97426e-08	0	0
FALSE	High	PMI-Byonic	PMI-Byonic (A2)	A	2	Unambiguous	YCECPHGRTGLL	[F].YcEcPHGRTGLL.[C]	C2(Carbamidomethyl); C4(Carbamidomethyl)	1	1	Q01705	Q01705	Neurogenic locus notch homolog protein 1 OS=Mus musculus OX=10090 GN=Notch1 PE=1 SV=3	2	3	3	1	0	1	1	1	488.223	1462.65	1462.66	-1.72531	-0.00084118	0	0	771117	HCD (High Energy Collision Dissociation)	MS2	21.6281	100	9.29238	3087	3087	3078	FP072920_080420_18.raw	0/0		6.92298	430.049	430.049	430.049	1.19404e-07	1.57302e-08	0	0
FALSE	High	PMI-Byonic	PMI-Byonic (A2)	A	2	Unambiguous	YCECPHGRTGLL	[F].YcEcPHGRTGLL.[C]	C2(Carbamidomethyl); C4(Carbamidomethyl)	1	1	Q01705	Q01705	Neurogenic locus notch homolog protein 1 OS=Mus musculus OX=10090 GN=Notch1 PE=1 SV=3	2	3	3	1	0	1	1	1	488.223	1462.65	1462.66	-1.97569	-0.000963251	0	0	3.8954e+06	HCD (High Energy Collision Dissociation)	MS2	24.838	36.8442	8.98727	2949	2949	2946	FP072920_080420_18.raw	0/0		5.57597	434.169	434.169	434.169	2.65478e-06	2.40419e-07	0	0
FALSE	High	PMI-Byonic	PMI-Byonic (A2)	A	2	Unambiguous	YCECPHGRTGLL	[F].YcEcPHGRTGLL.[C]	C2(Carbamidomethyl); C4(Carbamidomethyl)	1	1	Q01705	Q01705	Neurogenic locus notch homolog protein 1 OS=Mus musculus OX=10090 GN=Notch1 PE=1 SV=3	2	3	3	1	0	1	1	1	488.223	1462.65	1462.66	-2.28865	-0.00111584	0	0	16656585	HCD (High Energy Collision Dissociation)	MS2	1.52352	8.41788	8.86259	2892	2892	2891	FP072920_080420_18.raw	0/0		6.92298	409.533	409.533	409.533	1.19404e-07	1.35704e-08	0	0
FALSE	High	PMI-Byonic	PMI-Byonic (A2)	A	2	Unambiguous	YCECPHGRTGLL	[F].YcEcPHGRTGLL.[C]	C2(Carbamidomethyl); C4(Carbamidomethyl)	1	1	Q01705	Q01705	Neurogenic locus notch homolog protein 1 OS=Mus musculus OX=10090 GN=Notch1 PE=1 SV=3	2	3	3	1	0	1	1	1	488.222	1462.65	1462.66	-2.97718	-0.00145153	0	0	8.2633e+06	HCD (High Energy Collision Dissociation)	MS2	10.217	18.2944	8.63879	2792	2792	2789	FP072920_080420_18.raw	0/0		6.85671	466.77	466.77	466.77	1.39088e-07	2.04352e-08	0	0
FALSE	High	PMI-Byonic	PMI-Byonic (A2)	A	2	Unambiguous	YCECPHGRTGLL	[F].YcEcPHGRTGLL.[C]	C2(Carbamidomethyl); C4(Carbamidomethyl)	1	1	Q01705	Q01705	Neurogenic locus notch homolog protein 1 OS=Mus musculus OX=10090 GN=Notch1 PE=1 SV=3	2	3	3	1	0	1	1	1	488.223	1462.65	1462.66	-2.10087	-0.00102429	0	0	1.59479e+06	HCD (High Energy Collision Dissociation)	MS2	50.5011	74.3955	9.132	3016	3016	3012	FP072920_080420_18.raw	0/0		4.06644	329.028	329.028	329.028	8.58152e-05	6.32149e-06	0	0
FALSE	High	PMI-Byonic	PMI-Byonic (A2)	A	2	Unambiguous	YCECPHGRTGLL	[F].YcEcPHGRTGLL.[C]	C2(Carbamidomethyl); C4(Carbamidomethyl)	1	1	Q01705	Q01705	Neurogenic locus notch homolog protein 1 OS=Mus musculus OX=10090 GN=Notch1 PE=1 SV=3	2	2	2	1	0	1	1	1	731.83	1462.65	1462.66	-2.196	-0.001606	0	0	543475	HCD (High Energy Collision Dissociation)	MS2	8.62039	100	8.66287	2803	2803	2800	FP072920_080420_18.raw	0/0		9.15739	680.245	680.245	680.245	6.95996e-10	1.16421e-10	0	0
FALSE	High	PMI-Byonic	PMI-Byonic (A2)	A	2	Unambiguous	YCECPHGRTGLL	[F].YcEcPHGRTGLL.[C]	C2(Carbamidomethyl); C4(Carbamidomethyl)	1	1	Q01705	Q01705	Neurogenic locus notch homolog protein 1 OS=Mus musculus OX=10090 GN=Notch1 PE=1 SV=3	2	3	3	1	0	1	1	1	488.223	1462.65	1462.66	-2.47643	-0.00120739	0	0	85551912	HCD (High Energy Collision Dissociation)	MS2	0.639633	2.71007	8.75607	2845	2845	2844	FP072920_080420_18.raw	0/0		7.03597	517.981	517.981	517.981	9.20521e-08	9.5635e-09	0	0
FALSE	High	PMI-Byonic	PMI-Byonic (A2)	A	2	Unambiguous	YCECPHGRTGLL	[F].YcEcPHGRTGLL.[C]	C2(Carbamidomethyl); C4(Carbamidomethyl)	1	1	Q01705	Q01705	Neurogenic locus notch homolog protein 1 OS=Mus musculus OX=10090 GN=Notch1 PE=1 SV=3	2	2	2	1	0	1	1	1	731.83	1462.65	1462.66	-2.27946	-0.00166703	0	0	1.96749e+06	HCD (High Energy Collision Dissociation)	MS2	0	61.2035	8.77385	2853	2853	2852	FP072920_080420_18.raw	0/0		10.1574	701.729	701.729	701.729	6.95996e-11	1.04955e-11	0	0
FALSE	Low	PMI-Byonic	PMI-Byonic (A2)	A	2	Unambiguous	TGPACSQDVDECALGANPCEHAGKCLNTLGSFECQCL	[Y].TGPAcSQDVDEcALGANPcEHAGKcLNtLGsFEcQcL.[Q]	C5(Carbamidomethyl); C12(Carbamidomethyl); C19(Carbamidomethyl); C25(Carbamidomethyl); T28(HexNAc(1)Hex(1)); S31(Hex(1)); C34(Carbamidomethyl); C36(Carbamidomethyl)	1	1	Q01705	Q01705	Neurogenic locus notch homolog protein 1 OS=Mus musculus OX=10090 GN=Notch1 PE=1 SV=3	4	4	4	1	0	1	1	1	1163.98	4652.92	4653.9	-210.684	-0.245125	0	0	121021	HCD (High Energy Collision Dissociation)	MS2	0	100	14.4858	5460	5460	5454	FP072920_080420_18.raw	0/0		0.0244942	121.148	121.148	3.6	0.945161	0.0663823	0	0
FALSE	High	PMI-Byonic	PMI-Byonic (A2)	A	2	Unambiguous	TGPACSQDVDECAL	[Y].TGPAcSQDVDEcAL.[G]	C5(Carbamidomethyl); C12(Carbamidomethyl)	1	1	Q01705	Q01705	Neurogenic locus notch homolog protein 1 OS=Mus musculus OX=10090 GN=Notch1 PE=1 SV=3	0	2	2	1	0	1	1	1	761.411	1521.81	1522.61	-526.032	-0.400472	0	0	1.27641e+06	HCD (High Energy Collision Dissociation)	MS2	40.8537	100	11.6172	4161	4161	4156	FP072920_080420_18.raw	0/0		3.41171	308.861	308.861	308.861	0.000387517	1.97051e-05	0	0
FALSE	High	PMI-Byonic	PMI-Byonic (A2)	A	2	Unambiguous	TGPACSQDVDECALGANPCEHAGKCL	[Y].TGPAcSQDVDEcALGANPcEHAGKcL.[N]	C5(Carbamidomethyl); C12(Carbamidomethyl); C19(Carbamidomethyl); C25(Carbamidomethyl)	1	1	Q01705	Q01705	Neurogenic locus notch homolog protein 1 OS=Mus musculus OX=10090 GN=Notch1 PE=1 SV=3	1	4	4	1	0	1	1	1	939.883	3756.51	2817.17	333434	234.835	0	0	5069652	HCD (High Energy Collision Dissociation)	MS2	61.5064	39.5872	10.9576	3850	3850	3848	FP072920_080420_18.raw	0/0		30.0057	1116.27	1116.27	1116.27	9.86859e-31	9.86761e-31	0	0
FALSE	High	PMI-Byonic	PMI-Byonic (A2)	A	2	Unambiguous	TGPACSQDVDECALGANPCEHAGKCL	[Y].TGPAcSQDVDEcALGANPcEHAGKcL.[N]	C5(Carbamidomethyl); C12(Carbamidomethyl); C19(Carbamidomethyl); C25(Carbamidomethyl)	1	1	Q01705	Q01705	Neurogenic locus notch homolog protein 1 OS=Mus musculus OX=10090 GN=Notch1 PE=1 SV=3	1	3	3	1	0	1	1	1	939.727	2817.17	2817.17	-1.55281	-0.00145818	0	0	3692983	HCD (High Energy Collision Dissociation)	MS2	43.7372	36.5042	10.9633	3854	3854	3848	FP072920_080420_18.raw	0/0		14.5624	934.975	934.975	934.975	2.73909e-15	7.94315e-16	0	0
FALSE	High	PMI-Byonic	PMI-Byonic (A2)	A	2	Unambiguous	TGPACSQDVDECALGANPCEHAGKCL	[Y].TGPAcSQDVDEcALGANPcEHAGKcL.[N]	C5(Carbamidomethyl); C12(Carbamidomethyl); C19(Carbamidomethyl); C25(Carbamidomethyl)	1	1	Q01705	Q01705	Neurogenic locus notch homolog protein 1 OS=Mus musculus OX=10090 GN=Notch1 PE=1 SV=3	1	3	3	1	0	1	1	1	939.726	2817.16	2817.17	-2.07278	-0.00194646	0	0	6.42818e+06	HCD (High Energy Collision Dissociation)	MS2	10.1531	25.864	11.0751	3907	3907	3903	FP072920_080420_18.raw	0/0		30.0057	1071.69	1071.69	1071.69	9.86859e-31	9.8681e-31	0	0
FALSE	High	PMI-Byonic	PMI-Byonic (A2)	A	2	Unambiguous	TGPACSQDVDECALGANPCEHAGKCL	[Y].TGPAcSQDVDEcALGANPcEHAGKcL.[N]	C5(Carbamidomethyl); C12(Carbamidomethyl); C19(Carbamidomethyl); C25(Carbamidomethyl)	1	1	Q01705	Q01705	Neurogenic locus notch homolog protein 1 OS=Mus musculus OX=10090 GN=Notch1 PE=1 SV=3	1	3	3	1	0	1	1	1	939.725	2817.16	2817.17	-2.85274	-0.00267888	0	0	867982	HCD (High Energy Collision Dissociation)	MS2	34.1728	100	11.1984	3965	3965	3958	FP072920_080420_18.raw	0/0		10.475	705.158	705.158	705.158	3.34957e-11	4.49178e-12	0	0
FALSE	High	PMI-Byonic	PMI-Byonic (A2)	A	2	Unambiguous	TGPACSQDVDECAL	[Y].TGPAcSQDVDEcAL.[G]	C5(Carbamidomethyl); C12(Carbamidomethyl)	1	1	Q01705	Q01705	Neurogenic locus notch homolog protein 1 OS=Mus musculus OX=10090 GN=Notch1 PE=1 SV=3	0	2	2	1	0	1	1	1	761.808	1522.61	1522.61	-3.87478	-0.0029499	0	0	675562	HCD (High Energy Collision Dissociation)	MS2	25.3597	100	11.5602	4133	4133	4123	FP072920_080420_18.raw	0/0		5.81786	533.095	533.095	533.095	1.52105e-06	1.66149e-07	0	0
FALSE	Medium	PMI-Byonic	PMI-Byonic (A2)	A	2	Unambiguous	NTLGSFECQCLQGY	[L].NtLGSFEcQcLQGY.[T]	T2(Hex(1)); C8(Carbamidomethyl); C10(Carbamidomethyl)	1	1	Q01705	Q01705	Neurogenic locus notch homolog protein 1 OS=Mus musculus OX=10090 GN=Notch1 PE=1 SV=3	3	2	2	1	0	1	1	1	919.883	1838.76	1838.76	1.12117	0.00103078	0	0	228959	HCD (High Energy Collision Dissociation)	MS2	10.5691	100	14.5944	5507	5507	5498	FP072920_080420_18.raw	0/0		0.430269	95.7448	95.7448	6	0.371305	0.0185769	0	0
FALSE	Medium	PMI-Byonic	PMI-Byonic (A2)	A	2	Unambiguous	NTLGSF	[L].NtLGsF.[E]	T2(Hex(1)Pent(1)R0); S5(HexNAc(1))	1	1	Q01705	Q01705	Neurogenic locus notch homolog protein 1 OS=Mus musculus OX=10090 GN=Notch1 PE=1 SV=3	1	2	2	1	0	1	1	1	1135.49	2269.97	1135.49	999108	567.238	0	0	101766	HCD (High Energy Collision Dissociation)	MS2	29.6838	100	6.99491	2181	2181	2179	FP072920_080420_18.raw	0/0		0.578064	0.817769	0.817769	0	0.264202	0.0160023	0	0
FALSE	High	PMI-Byonic	PMI-Byonic (A2)	A	2	Unambiguous	NTLGSFECQCL	[L].NTLGsFEcQcL.[Q]	S5(Hex(1)); C8(Carbamidomethyl); C10(Carbamidomethyl)	1	1	Q01705	Q01705	Neurogenic locus notch homolog protein 1 OS=Mus musculus OX=10090 GN=Notch1 PE=1 SV=3	2	2	2	1	0	1	1	1	745.809	1490.61	1490.61	-2.26252	-0.00168627	0	0	287247	HCD (High Energy Collision Dissociation)	MS2	52.4449	100	13.693	5112	5112	5102	FP072920_080420_18.raw	0/0		0.878818	205.033	205.033	43.4108	0.132185	0.00508914	0	0
FALSE	High	PMI-Byonic	PMI-Byonic (A2)	A	2	Unambiguous	NTLGSFECQCLQGY	[L].NTLGsFEcQcLQGY.[T]	S5(Hex(1)); C8(Carbamidomethyl); C10(Carbamidomethyl)	1	1	Q01705	Q01705	Neurogenic locus notch homolog protein 1 OS=Mus musculus OX=10090 GN=Notch1 PE=1 SV=3	3	2	2	1	0	1	1	1	919.883	1838.76	1838.76	1.38672	0.00127492	0	0	496696	HCD (High Energy Collision Dissociation)	MS2	12.9387	100	14.4623	5450	5450	5443	FP072920_080420_18.raw	0/0		5.3531	393.29	393.29	39.3931	4.43505e-06	4.80634e-07	0	0
FALSE	Low	PMI-Byonic	PMI-Byonic (A2)	A	2	Unambiguous	GSFECQCLQGY	[L].GsFEcQcLQGY.[T]	S2(Hex(1)); C5(Carbamidomethyl); C7(Carbamidomethyl)	1	1	Q01705	Q01705	Neurogenic locus notch homolog protein 1 OS=Mus musculus OX=10090 GN=Notch1 PE=1 SV=3	2	2	2	1	0	1	1	1	755.875	1510.74	1510.58	106.652	0.0805531	0	0	2.4526e+06	HCD (High Energy Collision Dissociation)	MS2	26.2541	72.2365	12.5046	4577	4577	4574	FP072920_080420_18.raw	0/0		0.0236949	76.5891	76.5891	76.5891	0.946902	0.0722918	0	0
FALSE	High	PMI-Byonic	PMI-Byonic (A2)	A	2	Unambiguous	TGPRCEIDVNECISNPCQNDATCLDQIGEF	[Y].TGPRcEIDVNEcIsNPcQNDAtcLDQIGEF.[Q]	C5(Carbamidomethyl); C12(Carbamidomethyl); S14(Hex(1)Pent(1)); C17(Carbamidomethyl); T22(Fuc(1)); C23(Carbamidomethyl)	1	1	Q01705	Q01705	Neurogenic locus notch homolog protein 1 OS=Mus musculus OX=10090 GN=Notch1 PE=1 SV=3	1	3	3	1	0	1	1	1	1318.22	3952.63	3952.64	-0.559506	-0.000737174	0	0	107501	HCD (High Energy Collision Dissociation)	MS2	0	100	15.5318	5911	5911	5905	FP072920_080420_18.raw	0/0		3.96726	240.121	240.121	5.68434e-14	0.000107829	8.23213e-06	0	0
FALSE	High	PMI-Byonic	PMI-Byonic (A2)	A	2	Unambiguous	TGPRCEIDVNECISNPCQNDATCLDQIGEF	[Y].tGPRcEIDVNEcIsNPcQNDATcLDQIGEF.[Q]	T1(Hex(1)Pent(2)); C5(Carbamidomethyl); C12(Carbamidomethyl); S14(Fuc(1)); C17(Carbamidomethyl); C23(Carbamidomethyl)	1	1	Q01705	Q01705	Neurogenic locus notch homolog protein 1 OS=Mus musculus OX=10090 GN=Notch1 PE=1 SV=3	1	3	3	1	0	1	1	1	1362.23	4084.68	4084.68	1.84383	0.00251048	0	0	30950.6	HCD (High Energy Collision Dissociation)	MS2	0	100	15.5105	5902	5902	5894	FP072920_080420_18.raw	0/0		3.22283	168.857	168.857	2.4	0.000598645	3.40895e-05	0	0
FALSE	High	PMI-Byonic	PMI-Byonic (A2)	A	2	Unambiguous	QCICMPGYEGVY	[F].QcIcmPGYEGVY.[C]	C2(Carbamidomethyl); C4(Carbamidomethyl); M5(Oxidation)	1	1	Q01705	Q01705	Neurogenic locus notch homolog protein 1 OS=Mus musculus OX=10090 GN=Notch1 PE=1 SV=3	1	2	2	1	0	1	1	1	746.798	1492.59	1492.59	-0.676014	-0.000504506	0	0	894733	HCD (High Energy Collision Dissociation)	MS2	19.6978	100	13.0231	4815	4815	4805	FP072920_080420_18.raw	0/0		4.30317	327.551	327.551	327.551	4.97539e-05	2.58785e-06	0	0
FALSE	High	PMI-Byonic	PMI-Byonic (A2)	A	2	Unambiguous	QCICMPGYEGVY	[F].QcIcmPGYEGVY.[C]	C2(Carbamidomethyl); C4(Carbamidomethyl); M5(Oxidation)	1	1	Q01705	Q01705	Neurogenic locus notch homolog protein 1 OS=Mus musculus OX=10090 GN=Notch1 PE=1 SV=3	1	2	2	1	0	1	1	1	746.799	1492.59	1492.59	-0.430661	-0.000321401	0	0	249532	HCD (High Energy Collision Dissociation)	MS2	21.654	100	12.8899	4757	4757	4750	FP072920_080420_18.raw	0/0		5.51229	365.944	365.944	365.944	3.07401e-06	3.45413e-07	0	0
FALSE	High	PMI-Byonic	PMI-Byonic (A2)	A	2	Unambiguous	QCICMPGYEGVY	[F].QcIcMPGYEGVY.[C]	C2(Carbamidomethyl); C4(Carbamidomethyl)	1	1	Q01705	Q01705	Neurogenic locus notch homolog protein 1 OS=Mus musculus OX=10090 GN=Notch1 PE=1 SV=3	1	2	2	1	0	1	1	1	738.846	1476.69	1476.6	61.017	0.0450487	0	0	156856	HCD (High Energy Collision Dissociation)	MS2	57.8638	100	15.5489	5918	5918	5916	FP072920_080420_18.raw	0/0		2.23033	192.588	192.588	192.588	0.00588399	0.000226383	0	0
FALSE	High	PMI-Byonic	PMI-Byonic (A2)	A	2	Unambiguous	QCICMPGYEGVY	[F].QcIcMPGYEGVY.[C]	C2(Carbamidomethyl); C4(Carbamidomethyl)	1	1	Q01705	Q01705	Neurogenic locus notch homolog protein 1 OS=Mus musculus OX=10090 GN=Notch1 PE=1 SV=3	1	2	2	1	0	1	1	1	738.847	1476.69	1476.6	62.1744	0.0459032	0	0	463397	HCD (High Energy Collision Dissociation)	MS2	39.2079	100	15.4231	5864	5864	5861	FP072920_080420_18.raw	0/0		3.92232	352.884	352.884	352.884	0.000119586	1.0385e-05	0	0
FALSE	High	PMI-Byonic	PMI-Byonic (A2)	A	2	Unambiguous	QCICMPGYEGVY	[F].QcIcMPGYEGVY.[C]	C2(Carbamidomethyl); C4(Carbamidomethyl)	1	1	Q01705	Q01705	Neurogenic locus notch homolog protein 1 OS=Mus musculus OX=10090 GN=Notch1 PE=1 SV=3	1	2	2	1	0	1	1	1	738.801	1476.6	1476.6	0.00643605	4.75172e-06	0	0	1.40718e+06	HCD (High Energy Collision Dissociation)	MS2	0	100	15.2909	5807	5807	5806	FP072920_080420_18.raw	0/0		6.87836	486.77	420.155	420.155	1.32324e-07	1.80621e-08	0	0
FALSE	High	PMI-Byonic	PMI-Byonic (A2)	A	2	Unambiguous	QCICMPGYEGVY	[F].QcIcMPGYEGVY.[C]	C2(Carbamidomethyl); C4(Carbamidomethyl)	1	1	Q01705	Q01705	Neurogenic locus notch homolog protein 1 OS=Mus musculus OX=10090 GN=Notch1 PE=1 SV=3	1	2	2	1	0	1	1	1	738.801	1476.6	1476.6	0.00643605	4.75172e-06	0	0	9243113	HCD (High Energy Collision Dissociation)	MS2	0.175108	21.2794	15.1621	5752	5752	5751	FP072920_080420_18.raw	0/0		7.76818	564.53	481.742	481.742	1.70538e-08	2.90184e-09	0	0
FALSE	High	PMI-Byonic	PMI-Byonic (A2)	A	2	Unambiguous	QCICMPGYEGVY	[F].QcIcMPGYEGVY.[C]	C2(Carbamidomethyl); C4(Carbamidomethyl)	1	1	Q01705	Q01705	Neurogenic locus notch homolog protein 1 OS=Mus musculus OX=10090 GN=Notch1 PE=1 SV=3	1	2	2	1	0	1	1	1	738.8	1476.59	1476.6	-1.48163	-0.00109388	0	0	354754	HCD (High Energy Collision Dissociation)	MS2	0	100	15.0433	5701	5701	5696	FP072920_080420_18.raw	0/0		6.84523	478.458	469.512	469.512	1.42815e-07	2.7096e-08	0	0
FALSE	High	PMI-Byonic	PMI-Byonic (A2)	A	2	Unambiguous	QCICMPGYEGVY	[F].QcIcmPGYEGVY.[C]	C2(Carbamidomethyl); C4(Carbamidomethyl); M5(Oxidation)	1	1	Q01705	Q01705	Neurogenic locus notch homolog protein 1 OS=Mus musculus OX=10090 GN=Notch1 PE=1 SV=3	1	2	2	1	0	1	1	1	746.798	1492.59	1492.59	-1.08494	-0.000809682	0	0	265602	HCD (High Energy Collision Dissociation)	MS2	0	100	14.9197	5648	5648	5641	FP072920_080420_18.raw	0/0		1.88139	168.902	168.902	168.902	0.0131405	0.00075412	0	0
FALSE	High	PMI-Byonic	PMI-Byonic (A2)	A	2	Unambiguous	CEINTDECASSPCLHNGHCMDKINEF	[Y].cEINTDEcASsPcLHNGHcmDKINEF.[Q]	C1(Carbamidomethyl); C8(Carbamidomethyl); S11(Hex(1)Pent(2)); C13(Carbamidomethyl); C19(Carbamidomethyl); M20(Oxidation)	1	1	Q01705	Q01705	Neurogenic locus notch homolog protein 1 OS=Mus musculus OX=10090 GN=Notch1 PE=1 SV=3	1	4	4	1	0	1	1	1	896.35	3582.38	3580.38	558.377	0.4998	0	0	644155	HCD (High Energy Collision Dissociation)	MS2	18.1489	100	10.3855	3583	3583	3573	FP072920_080420_18.raw	0/0		7.70031	564.86	564.86	1.2	1.99383e-08	3.33867e-09	0	0
FALSE	High	PMI-Byonic	PMI-Byonic (A2)	A	2	Unambiguous	CEINTDECASSPCLHNGHCMDKINEF	[Y].cEINTDEcASsPcLHNGHcmDKINEF.[Q]	C1(Carbamidomethyl); C8(Carbamidomethyl); S11(Hex(1)Pent(1)); C13(Carbamidomethyl); C19(Carbamidomethyl); M20(Oxidation)	1	1	Q01705	Q01705	Neurogenic locus notch homolog protein 1 OS=Mus musculus OX=10090 GN=Notch1 PE=1 SV=3	1	4	4	1	0	1	1	1	863.089	3449.33	3448.34	288.425	0.248646	0	0	783755	HCD (High Energy Collision Dissociation)	MS2	4.93774	100	10.3833	3582	3582	3573	FP072920_080420_18.raw	0/0		7.9802	604.021	604.021	1.2	1.04665e-08	9.68212e-10	0	0
FALSE	High	PMI-Byonic	PMI-Byonic (A2)	A	2	Unambiguous	CEINTDECASSPCLHNGHCMDKINEF	[Y].cEINTDEcASsPcLHNGHcMDKINEF.[Q]	C1(Carbamidomethyl); C8(Carbamidomethyl); S11(Hex(1)Pent(1)); C13(Carbamidomethyl); C19(Carbamidomethyl)	1	1	Q01705	Q01705	Neurogenic locus notch homolog protein 1 OS=Mus musculus OX=10090 GN=Notch1 PE=1 SV=3	1	4	4	1	0	1	1	1	859.092	3433.35	3432.34	291.986	0.250549	0	0	1.09849e+06	HCD (High Energy Collision Dissociation)	MS2	30.1236	100	11.1256	3931	3931	3925	FP072920_080420_18.raw	0/0		11.5542	752.128	752.128	1.2	2.79135e-12	5.98613e-13	0	0
FALSE	High	PMI-Byonic	PMI-Byonic (A2)	A	2	Unambiguous	CEINTDECASSPCLHNGHCMDKINEF	[Y].cEINTDEcASsPcLHNGHcMDKINEF.[Q]	C1(Carbamidomethyl); C8(Carbamidomethyl); S11(Hex(1)Pent(2)); C13(Carbamidomethyl); C19(Carbamidomethyl)	1	1	Q01705	Q01705	Neurogenic locus notch homolog protein 1 OS=Mus musculus OX=10090 GN=Notch1 PE=1 SV=3	1	4	4	1	0	1	1	1	892.602	3567.39	3564.39	841.79	0.750116	0	0	718263	HCD (High Energy Collision Dissociation)	MS2	67.6758	100	11.1321	3934	3934	3925	FP072920_080420_18.raw	0/0		8.55432	692.259	692.259	1.2	2.79049e-09	3.26374e-10	0	0
FALSE	High	PMI-Byonic	PMI-Byonic (A2)	A	2	Unambiguous	NGHLCQYDVDECASTPCKNGAKCLDGPNTY	[F].NGHLcQYDVDEcAsTPcKNGAKcLDGPNTY.[T]	C5(Carbamidomethyl); C12(Carbamidomethyl); S14(Hex(1)); C17(Carbamidomethyl); C23(Carbamidomethyl)	1	1	Q01705	Q01705	Neurogenic locus notch homolog protein 1 OS=Mus musculus OX=10090 GN=Notch1 PE=1 SV=3	3	4	4	1	0	1	1	1	902.375	3606.48	3606.49	-2.21069	-0.00199321	0	0	615434	HCD (High Energy Collision Dissociation)	MS2	0	100	10.4101	3594	3594	3584	FP072920_080420_18.raw	0/0		3.53394	329.007	329.007	0.8	0.000292455	1.61341e-05	0	0
FALSE	High	PMI-Byonic	PMI-Byonic (A2)	A	2	Unambiguous	NGHLCQYDVDECASTPCKNGAKCLDGPNTY	[F].NGHLcQYDVDEcAsTPcKNGAKcLDGPNTY.[T]	C5(Carbamidomethyl); C12(Carbamidomethyl); S14(Hex(1)Pent(1)); C17(Carbamidomethyl); C23(Carbamidomethyl)	1	1	Q01705	Q01705	Neurogenic locus notch homolog protein 1 OS=Mus musculus OX=10090 GN=Notch1 PE=1 SV=3	3	4	4	1	0	1	1	1	935.883	3740.51	3738.53	530.088	0.495438	0	0	617250	HCD (High Energy Collision Dissociation)	MS2	9.08623	100	10.9953	3869	3869	3859	FP072920_080420_18.raw	0/0		1.66173	287.397	287.397	0.8	0.0217908	0.00117952	0	0
FALSE	High	PMI-Byonic	PMI-Byonic (A2)	A	2	Unambiguous	NGHLCQYDVDECASTPCKNGAKCLDGPNTY	[F].NGHLcQYDVDEcAsTPcKNGAKcLDGPNTY.[T]	C5(Carbamidomethyl); C12(Carbamidomethyl); S14(Hex(1)Pent(1)); C17(Carbamidomethyl); C23(Carbamidomethyl)	1	1	Q01705	Q01705	Neurogenic locus notch homolog protein 1 OS=Mus musculus OX=10090 GN=Notch1 PE=1 SV=3	3	4	4	1	0	1	1	1	935.387	3738.52	3738.53	-1.4855	-0.0013884	0	0	7736839	HCD (High Energy Collision Dissociation)	MS2	3.57677	37.7684	10.4164	3596	3596	3595	FP072920_080420_18.raw	0/0		9.99884	735.848	735.848	0.8	1.00267e-10	1.52203e-11	0	0
FALSE	High	PMI-Byonic	PMI-Byonic (A2)	A	2	Unambiguous	NGHLCQYDVDECASTPCKNGAKCLDGPNTY	[F].NGHLcQYDVDEcAsTPcKNGAKcLDGPNTY.[T]	C5(Carbamidomethyl); C12(Carbamidomethyl); S14(Hex(1)Pent(1)); C17(Carbamidomethyl); C23(Carbamidomethyl)	1	1	Q01705	Q01705	Neurogenic locus notch homolog protein 1 OS=Mus musculus OX=10090 GN=Notch1 PE=1 SV=3	3	4	4	1	0	1	1	1	935.378	3738.49	3738.53	-10.4321	-0.00975022	0	0	1019923	HCD (High Energy Collision Dissociation)	MS2	0	59.7563	10.8341	3789	3789	3782	FP072920_080420_18.raw	0/0		4.96303	486.193	486.193	0.8	1.08885e-05	7.71389e-07	0	0
FALSE	High	PMI-Byonic	PMI-Byonic (A2)	A	2	Unambiguous	NGHLCQYDVDECASTPCKNGAKCLDGPNTY	[F].NGHLcQYDVDEcAsTPcKNGAKcLDGPNTY.[T]	C5(Carbamidomethyl); C12(Carbamidomethyl); S14(Hex(1)Pent(1)); C17(Carbamidomethyl); C23(Carbamidomethyl)	1	1	Q01705	Q01705	Neurogenic locus notch homolog protein 1 OS=Mus musculus OX=10090 GN=Notch1 PE=1 SV=3	3	4	4	1	0	1	1	1	935.385	3738.52	3738.53	-2.72628	-0.00254807	0	0	1.79334e+06	HCD (High Energy Collision Dissociation)	MS2	78.8972	87.9042	10.5363	3652	3652	3650	FP072920_080420_18.raw	0/0		7.77354	620.382	620.382	0.8	1.68446e-08	2.51935e-09	0	0
FALSE	Medium	PMI-Byonic	PMI-Byonic (A2)	A	2	Unambiguous	CQYDVDECASTPCKNGAKCLDGPNTY	[L].cQYDVDEcAstPcKNGAKcLDGPNTY.[T]	C1(Carbamidomethyl); C8(Carbamidomethyl); S10(HexNAc(1)Fuc(1)); T11(HexNAc(1)Hex(1)); C13(Carbamidomethyl); C19(Carbamidomethyl)	1	1	Q01705	Q01705	Neurogenic locus notch homolog protein 1 OS=Mus musculus OX=10090 GN=Notch1 PE=1 SV=3	2	4	4	1	0	1	1	1	935.635	3739.52	3737.5	541.212	0.505695	0	0	1.9423e+06	HCD (High Energy Collision Dissociation)	MS2	37.1946	100	10.6969	3726	3726	3716	FP072920_080420_18.raw	0/0		0.187912	170.859	170.859	0	0.648765	0.0367035	0	0
FALSE	High	PMI-Byonic	PMI-Byonic (A2)	A	2	Unambiguous	DVDECASTPCKNGAKCLDGPNTY	[Y].DVDEcAStPcKNGAKcLDGPNTY.[T]	C5(Carbamidomethyl); T8(Hex(1)Pent(1)); C10(Carbamidomethyl); C16(Carbamidomethyl)	1	1	Q01705	Q01705	Neurogenic locus notch homolog protein 1 OS=Mus musculus OX=10090 GN=Notch1 PE=1 SV=3	1	3	3	1	0	1	1	1	956.063	2866.17	2866.17	1.11114	0.00106158	0	0	373982	HCD (High Energy Collision Dissociation)	MS2	14.2015	100	9.7269	3284	3284	3276	FP072920_080420_18.raw	0/0		6.2247	537.519	438.292	0.4	5.96074e-07	8.87914e-08	0	0
FALSE	High	PMI-Byonic	PMI-Byonic (A2)	A	2	Unambiguous	TCVCTEGYTGTHCEVDIDECDPDPCHY	[Y].TcVcTEGYTGtHcEVDIDEcDPDPcHY.[G]	C2(Carbamidomethyl); C4(Carbamidomethyl); T11(HexNAc(1)); C13(Carbamidomethyl); C20(Carbamidomethyl); C25(Carbamidomethyl)	1	1	Q01705	Q01705	Neurogenic locus notch homolog protein 1 OS=Mus musculus OX=10090 GN=Notch1 PE=1 SV=3	1	4	4	1	0	1	1	1	874.076	3493.28	3493.29	-1.85199	-0.00161738	0	0	570193	HCD (High Energy Collision Dissociation)	MS2	0	100	12.09	4383	4383	4376	FP072920_080420_18.raw	0/0		6.24833	451.906	451.906	4.8	5.64511e-07	8.0987e-08	0	0
FALSE	High	PMI-Byonic	PMI-Byonic (A2)	A	2	Unambiguous	TCVCTEGYTGTHCEVDIDECDPDPCHY	[Y].TcVcTEGYTGtHcEVDIDEcDPDPcHY.[G]	C2(Carbamidomethyl); C4(Carbamidomethyl); T11(HexNAc(1)); C13(Carbamidomethyl); C20(Carbamidomethyl); C25(Carbamidomethyl)	1	1	Q01705	Q01705	Neurogenic locus notch homolog protein 1 OS=Mus musculus OX=10090 GN=Notch1 PE=1 SV=3	1	3	3	1	0	1	1	1	1165.1	3493.29	3493.29	-0.432898	-0.000504079	0	0	2075720	HCD (High Energy Collision Dissociation)	MS2	0	100	12.1049	4389	4389	4387	FP072920_080420_18.raw	0/0		11.5542	760.249	760.249	4.8	2.79135e-12	7.67283e-13	0	0
FALSE	Medium	PMI-Byonic	PMI-Byonic (A2)	A	2	Unambiguous	TCLCQPGYTGHHCETNINECHSQPCRHGGTCQDRDNSYL	[F].TcLcQPGYTGHHcEtNINEcHsQPcRHGGTcQDRDNSYL.[C]	C2(Carbamidomethyl); C4(Carbamidomethyl); C13(Carbamidomethyl); T15(Hex(1)Pent(1)); C20(Carbamidomethyl); S22(HexNAc(1)Fuc(1)); C25(Carbamidomethyl); C31(Carbamidomethyl)	1	1	Q01705	Q01705	Neurogenic locus notch homolog protein 1 OS=Mus musculus OX=10090 GN=Notch1 PE=1 SV=3	3	6	6	1	0	1	1	1	895.03	5365.14	5363.14	373.588	0.333934	0	0	612622	HCD (High Energy Collision Dissociation)	MS2	32.5359	100	8.65306	2799	2799	2789	FP072920_080420_18.raw	0/0		0.646499	176.193	176.193	0	0.225684	0.0108422	0	0
FALSE	Medium	PMI-Byonic	PMI-Byonic (A2)	A	2	Unambiguous	CQPGYTGHHCETNINECHSQPCRHGGTCQDRDNSY	[L].cQPGYtGHHcETNINEcHsQPcRHGGTcQDRDNSY.[L]	C1(Carbamidomethyl); T6(HexNAc(1)Hex(1)Fuc(1)NeuAc(1)); C10(Carbamidomethyl); C17(Carbamidomethyl); S19(HexNAc(1)); C22(Carbamidomethyl); C28(Carbamidomethyl)	1	1	Q01705	Q01705	Neurogenic locus notch homolog protein 1 OS=Mus musculus OX=10090 GN=Notch1 PE=1 SV=3	1	6	6	1	0	1	1	1	874.507	5242.01	5238.03	759.867	0.663367	0	0	883373	HCD (High Energy Collision Dissociation)	MS2	0	100	7.14324	2228	2228	2227	FP072920_080420_18.raw	0/0		0.238449	114.993	114.993	5.11287	0.577499	0.0282384	0	0
FALSE	Low	PMI-Byonic	PMI-Byonic (A2)	A	2	Unambiguous	TGHHCETNINECHSQPCRHGGTCQDRDNSYL	[Y].TGHHcETNINEcHsQPcRHGGTcQDRDNSYL.[C]	C5(Carbamidomethyl); C12(Carbamidomethyl); S14(HexNAc(1)Hex(1)Fuc(1)); C17(Carbamidomethyl); C23(Carbamidomethyl)	1	1	Q01705	Q01705	Neurogenic locus notch homolog protein 1 OS=Mus musculus OX=10090 GN=Notch1 PE=1 SV=3	1	5	5	1	0	1	1	1	851.542	4253.68	4251.71	463.248	0.393919	0	0	701335	HCD (High Energy Collision Dissociation)	MS2	0	100	7.55005	2353	2353	2352	FP072920_080420_18.raw	0/0		0.0277548	103.773	103.773	6	0.938092	0.0604042	0	0
FALSE	High	PMI-Byonic	PMI-Byonic (A2)	A	2	Unambiguous	TCRCPEGYHDPTCL	[F].TcRcPEGYHDPTcL.[S]	C2(Carbamidomethyl); C4(Carbamidomethyl); C13(Carbamidomethyl)	1	1	Q01705	Q01705	Neurogenic locus notch homolog protein 1 OS=Mus musculus OX=10090 GN=Notch1 PE=1 SV=3	1	3	3	1	0	1	1	1	589.24	1765.7	1765.71	-2.38871	-0.00140592	0	0	8878478	HCD (High Energy Collision Dissociation)	MS2	0	32.0733	9.03196	2969	2969	2968	FP072920_080420_18.raw	0/0		7.42868	522.72	522.72	522.72	3.72663e-08	6.02449e-09	0	0
FALSE	High	PMI-Byonic	PMI-Byonic (A2)	A	2	Unambiguous	TCRCPEGYHDPTCL	[F].TcRcPEGYHDPTcL.[S]	C2(Carbamidomethyl); C4(Carbamidomethyl); C13(Carbamidomethyl)	1	1	Q01705	Q01705	Neurogenic locus notch homolog protein 1 OS=Mus musculus OX=10090 GN=Notch1 PE=1 SV=3	1	3	3	1	0	1	1	1	589.239	1765.7	1765.71	-3.32202	-0.00195524	0	0	1.06381e+06	HCD (High Energy Collision Dissociation)	MS2	20.0506	100	8.91465	2916	2916	2913	FP072920_080420_18.raw	0/0		6.85671	445.941	445.941	445.941	1.39088e-07	2.2717e-08	0	0
FALSE	High	PMI-Byonic	PMI-Byonic (A2)	A	2	Unambiguous	TCRCPEGYHDPTCL	[F].TcRcPEGYHDPTcL.[S]	C2(Carbamidomethyl); C4(Carbamidomethyl); C13(Carbamidomethyl)	1	1	Q01705	Q01705	Neurogenic locus notch homolog protein 1 OS=Mus musculus OX=10090 GN=Notch1 PE=1 SV=3	1	3	3	1	0	1	1	1	589.24	1765.7	1765.71	-2.80352	-0.00165007	0	0	2.82075e+06	HCD (High Energy Collision Dissociation)	MS2	12.7193	95.6516	9.1507	3024	3024	3023	FP072920_080420_18.raw	0/0		6.85671	478.293	478.293	478.293	1.39088e-07	2.49126e-08	0	0
[truncated: 7 more columns]

## Sheet: FP092520_6
Checked	Confidence	Identifying Node Type	Identifying Node	Search ID	Identifying Node No	PSM Ambiguity	Sequence	Annotated Sequence	Modifications	# Protein Groups	# Proteins	Master Protein Accessions	Protein Accessions	Protein Descriptions	# Missed Cleavages	Charge	Original Precursor Charge	DeltaScore	DeltaCn	Rank	Search Engine Rank	Concatenated Rank	m/z [Da]	MH+ [Da]	Theo. MH+ [Da]	DeltaM [ppm]	Deltam/z [Da]	Matched Ions	Total Ions	Intensity	Activation Type	MS Order	Isolation Interference [%]	Ion Inject Time [ms]	RT [min]	First Scan	Last Scan	Master Scan(s)	Spectrum File	Ions Matched	Annotation	|Log Prob|	Byonic Score	Delta Byonic Score	Delta Mod Score	PEP 2D	q-Value 2D	FDR 2D	Peptide Group FDR 2D
FALSE	High	PMI-Byonic	PMI-Byonic (A2)	A	2	Unambiguous	VGQRCQDSNPCLSTPCKNAGTCHVVDHGGTVDY	[F].VGQRcQDSNPcLstPcKNAGTcHVVDHGGTVDY.[A]	C5(Carbamidomethyl); C11(Carbamidomethyl); S13(Hex(1)Pent(1)); T14(Fuc(1)); C16(Carbamidomethyl); C22(Carbamidomethyl)	1	1	Q01705	Q01705	Neurogenic locus notch homolog protein 1 OS=Mus musculus OX=10090 GN=Notch1 PE=1 SV=3	1	5	5	1	0	1	1	1	826.75	4129.72	4129.75	-6.14531	-0.00507571	0	0	113714	HCD (High Energy Collision Dissociation)	MS2	0	100	9.18503	3170	3170	3165	FP092520_6.raw	0/0		4.45238	386.863	386.863	0	3.52878e-05	1.25332e-05	0	0
FALSE	Medium	PMI-Byonic	PMI-Byonic (A2)	A	2	Unambiguous	VGQRCQDSNPCLSTPCKNAGTCHVVDHGGTVDY	[F].VGQRcQDSNPcLstPcKNAGTcHVVDHGGTVDY.[A]	C5(Carbamidomethyl); C11(Carbamidomethyl); S13(Hex(1)Pent(2)R0); T14(Fuc(1)); C16(Carbamidomethyl); C22(Carbamidomethyl)	1	1	Q01705	Q01705	Neurogenic locus notch homolog protein 1 OS=Mus musculus OX=10090 GN=Notch1 PE=1 SV=3	1	5	5	1	0	1	1	1	853.559	4263.77	4261.79	464.142	0.395616	0	0	137874	HCD (High Energy Collision Dissociation)	MS2	33.1914	100	9.21721	3184	3184	3176	FP092520_6.raw	0/0		0.993734	15.4851	15.4851	0.28	0.101453	0.010202	0	0
FALSE	High	PMI-Byonic	PMI-Byonic (A2)	A	2	Unambiguous	VGQRCQDSNPCLSTPCKNAGTCHVVDHGGTVDY	[F].VGQRcQDSNPcLstPcKNAGTcHVVDHGGTVDY.[A]	C5(Carbamidomethyl); C11(Carbamidomethyl); S13(Fuc(1)); T14(Hex(1)Pent(1)); C16(Carbamidomethyl); C22(Carbamidomethyl)	1	1	Q01705	Q01705	Neurogenic locus notch homolog protein 1 OS=Mus musculus OX=10090 GN=Notch1 PE=1 SV=3	1	5	5	1	0	1	1	1	826.751	4129.73	4129.75	-5.33244	-0.00440433	0	0	1.86016e+06	HCD (High Energy Collision Dissociation)	MS2	0.3037	75.3409	9.30516	3221	3221	3220	FP092520_6.raw	0/0		9.30269	782.051	774.421	0	4.98087e-10	4.98038e-10	0	0
FALSE	High	PMI-Byonic	PMI-Byonic (A2)	A	2	Unambiguous	VGQRCQDSNPCLSTPCKNAGTCHVVDHGGTVDY	[F].VGQRcQDSNPcLstPcKNAGTcHVVDHGGTVDY.[A]	C5(Carbamidomethyl); C11(Carbamidomethyl); S13(Hex(1)Pent(2)); T14(Fuc(1)); C16(Carbamidomethyl); C22(Carbamidomethyl)	1	1	Q01705	Q01705	Neurogenic locus notch homolog protein 1 OS=Mus musculus OX=10090 GN=Notch1 PE=1 SV=3	1	5	5	1	0	1	1	1	853.159	4261.76	4261.79	-6.03184	-0.00514128	0	0	972146	HCD (High Energy Collision Dissociation)	MS2	0.285644	100	9.33088	3232	3232	3231	FP092520_6.raw	0/0		7.52449	690.024	690.024	1.2	2.98892e-08	1.51929e-08	0	0
FALSE	High	PMI-Byonic	PMI-Byonic (A2)	A	2	Unambiguous	VGQRCQDSNPCLSTPCKNAGTCHVVDHGGTVDY	[F].VGQRcQDSNPcLstPcKNAGTcHVVDHGGTVDY.[A]	C5(Carbamidomethyl); C11(Carbamidomethyl); S13(HexNAc(1)Hex(1)Fuc(1)); T14(Hex(1)Pent(1)R0); C16(Carbamidomethyl); C22(Carbamidomethyl)	1	1	Q01705	Q01705	Neurogenic locus notch homolog protein 1 OS=Mus musculus OX=10090 GN=Notch1 PE=1 SV=3	1	5	5	1	0	1	1	1	899.776	4494.85	4494.88	-6.81261	-0.00612437	0	0	60869.1	HCD (High Energy Collision Dissociation)	MS2	3.28345	100	9.1569	3158	3158	3154	FP092520_6.raw	0/0		3.33234	309.117	309.117	1.2	0.00046522	6.25002e-05	0	0
FALSE	Low	PMI-Byonic	PMI-Byonic (A2)	A	2	Unambiguous	GFSGPL	[L].GFSGPL.[C]		1	1	Q01705	Q01705	Neurogenic locus notch homolog protein 1 OS=Mus musculus OX=10090 GN=Notch1 PE=1 SV=3	1	3	3	1	0	1	1	1	577.321	1729.95	577.298	1.99663e+06	384.217	0	0	547060	HCD (High Energy Collision Dissociation)	MS2	17.5812	100	12.7646	4721	4721	4715	FP092520_6.raw	0/0		0.191444	182.526	88.7575	88.7575	0.643512	0.0826398	0	0
FALSE	High	PMI-Byonic	PMI-Byonic (A2)	A	2	Unambiguous	CLTPLDNACL	[L].cLTPLDNAcL.[A]	C1(Carbamidomethyl); C9(Carbamidomethyl)	1	1	Q01705	Q01705	Neurogenic locus notch homolog protein 1 OS=Mus musculus OX=10090 GN=Notch1 PE=1 SV=3	2	2	2	1	0	1	1	1	588.769	1176.53	1176.54	-6.13201	-0.00360728	0	0	303418	HCD (High Energy Collision Dissociation)	MS2	16.3374	100	15.1061	5726	5726	5720	FP092520_6.raw	0/0		2.9806	390.227	361.502	361.502	0.00104569	0.000202188	0	0
FALSE	High	PMI-Byonic	PMI-Byonic (A2)	A	2	Unambiguous	CLTPLDNACL	[L].cLTPLDNAcL.[A]	C1(Carbamidomethyl); C9(Carbamidomethyl)	1	1	Q01705	Q01705	Neurogenic locus notch homolog protein 1 OS=Mus musculus OX=10090 GN=Notch1 PE=1 SV=3	2	2	2	1	0	1	1	1	588.77	1176.53	1176.54	-5.82075	-0.00342417	0	0	778593	HCD (High Energy Collision Dissociation)	MS2	3.99463	100	15.2249	5776	5776	5775	FP092520_6.raw	0/0		2.12614	407.02	308.912	308.912	0.00747926	0.00115099	0	0
FALSE	High	PMI-Byonic	PMI-Byonic (A2)	A	2	Unambiguous	ANPCRNGGTCDLLTLTEY	[L].ANPcRNGGTcDLLTLtEY.[K]	C4(Carbamidomethyl); C10(Carbamidomethyl); T16(Fuc(1))	1	1	Q01705	Q01705	Neurogenic locus notch homolog protein 1 OS=Mus musculus OX=10090 GN=Notch1 PE=1 SV=3	3	2	2	1	0	1	1	1	1100.99	2200.97	2200.98	-5.65632	-0.00622474	0	0	991388	HCD (High Energy Collision Dissociation)	MS2	0	100	14.9393	5655	5655	5654	FP092520_6.raw	0/0		1.56219	314.166	314.166	5.58302	0.0274035	0.00333215	0	0
FALSE	High	PMI-Byonic	PMI-Byonic (A2)	A	2	Unambiguous	ANPCRNGGTCDLLTLTEY	[L].ANPcRNGGTcDLLtLTEY.[K]	C4(Carbamidomethyl); C10(Carbamidomethyl); T14(Fuc(1))	1	1	Q01705	Q01705	Neurogenic locus notch homolog protein 1 OS=Mus musculus OX=10090 GN=Notch1 PE=1 SV=3	3	2	2	1	0	1	1	1	1100.99	2200.97	2200.98	-5.43447	-0.0059806	0	0	395968	HCD (High Energy Collision Dissociation)	MS2	0	100	14.8134	5602	5602	5599	FP092520_6.raw	0/0		1.88224	281.57	281.57	0	0.0131147	0.00228557	0	0
FALSE	High	PMI-Byonic	PMI-Byonic (A2)	A	2	Unambiguous	SGKSCQQADPCASNPCANGGQCLPFESSY	[W].SGKScQQADPcAsNPcANGGQcLPFESSY.[I]	C5(Carbamidomethyl); C11(Carbamidomethyl); S13(Hex(1)Pent(1)); C16(Carbamidomethyl); C22(Carbamidomethyl)	1	1	Q01705	Q01705	Neurogenic locus notch homolog protein 1 OS=Mus musculus OX=10090 GN=Notch1 PE=1 SV=3	1	3	3	1	0	1	1	1	1157.79	3471.35	3471.37	-5.77272	-0.00667975	0	0	229136	HCD (High Energy Collision Dissociation)	MS2	6.3271	100	12.8921	4775	4775	4770	FP092520_6.raw	0/0		2.06311	291.643	291.643	10.4	0.00864748	0.00179334	0	0
FALSE	Medium	PMI-Byonic	PMI-Byonic (A2)	A	2	Unambiguous	SGKSCQQADPCASNPCANGGQCLPFESSY	[W].SGKScQQADPcAsNPcANGGQcLPFESSY.[I]	C5(Carbamidomethyl); C11(Carbamidomethyl); S13(Hex(1)Pent(2)); C16(Carbamidomethyl); C22(Carbamidomethyl)	1	1	Q01705	Q01705	Neurogenic locus notch homolog protein 1 OS=Mus musculus OX=10090 GN=Notch1 PE=1 SV=3	1	3	3	1	0	1	1	1	1201.8	3603.4	3603.41	-4.38181	-0.00526315	0	0	102654	HCD (High Energy Collision Dissociation)	MS2	0	100	12.8465	4756	4756	4748	FP092520_6.raw	0/0		0.327309	162.812	162.812	10.4	0.470642	0.0299995	0	0
FALSE	High	PMI-Byonic	PMI-Byonic (A2)	A	2	Unambiguous	ICRCPPGFHGPTCRQDVNECSQNPGLCRHGGTCHNEIGSY	[Y].IcRcPPGFHGPtcRQDVNEcSQNPGLcRHGGTcHNEIGSY.[R]	C2(Carbamidomethyl); C4(Carbamidomethyl); T12(Fuc(1)); C13(Carbamidomethyl); C20(Carbamidomethyl); C27(Carbamidomethyl); C33(Carbamidomethyl)	1	1	Q01705	Q01705	Neurogenic locus notch homolog protein 1 OS=Mus musculus OX=10090 GN=Notch1 PE=1 SV=3	2	6	6	1	0	1	1	1	806.01	4831.03	4831.05	-4.71304	-0.00379482	0	0	791879	HCD (High Energy Collision Dissociation)	MS2	0	99.8613	9.56409	3332	3332	3330	FP092520_6.raw	0/0		2.10866	377.861	377.861	3.6	0.00778639	0.00146696	0	0
FALSE	High	PMI-Byonic	PMI-Byonic (A2)	A	2	Unambiguous	QGATCHDRVASF	[F].QGATcHDRVAsF.[Y]	C5(Carbamidomethyl); S11(HexNAc(1)Hex(1)Fuc(1))	1	1	Q01705	Q01705	Neurogenic locus notch homolog protein 1 OS=Mus musculus OX=10090 GN=Notch1 PE=1 SV=3	0	3	3	1	0	1	1	1	620.599	1859.78	1859.8	-7.48456	-0.00463992	0	0	1.04983e+06	HCD (High Energy Collision Dissociation)	MS2	7.83598	100	7.30641	2367	2367	2366	FP092520_6.raw	0/0		5.01828	480.768	480.768	8.96563	9.58786e-06	4.72544e-06	0	0
FALSE	High	PMI-Byonic	PMI-Byonic (A2)	A	2	Unambiguous	QGATCHDRVASF	[F].QGATcHDRVAsF.[Y]	C5(Carbamidomethyl); S11(Fuc(1))	1	1	Q01705	Q01705	Neurogenic locus notch homolog protein 1 OS=Mus musculus OX=10090 GN=Notch1 PE=1 SV=3	0	3	3	1	0	1	1	1	498.889	1494.65	1494.66	-7.459	-0.00371623	0	0	2.07287e+06	HCD (High Energy Collision Dissociation)	MS2	6.48817	73.685	7.24393	2341	2341	2340	FP092520_6.raw	0/0		5.35398	532.823	451.434	18.2098	4.42608e-06	1.48544e-06	0	0
FALSE	Medium	PMI-Byonic	PMI-Byonic (A2)	A	2	Unambiguous	QGATCHDRVASF	[F].QGAtcHDRVASF.[Y]	T4(HexNAc(1)Hex(1)Fuc(1)); C5(Carbamidomethyl)	1	1	Q01705	Q01705	Neurogenic locus notch homolog protein 1 OS=Mus musculus OX=10090 GN=Notch1 PE=1 SV=3	0	3	3	1	0	1	1	1	620.6	1859.79	1859.8	-5.31856	-0.00329714	0	0	125894	HCD (High Energy Collision Dissociation)	MS2	7.21632	100	7.19192	2319	2319	2316	FP092520_6.raw	0/0		0.283978	105.114	105.114	12.2557	0.520023	0.0468967	0	0
FALSE	Low	PMI-Byonic	PMI-Byonic (A2)	A	2	Unambiguous	QGATCHDRVASF	[F].QGAtcHDRVASF.[Y]	T4(Fuc(1)); C5(Carbamidomethyl)	1	1	Q01705	Q01705	Neurogenic locus notch homolog protein 1 OS=Mus musculus OX=10090 GN=Notch1 PE=1 SV=3	0	2	2	1	0	1	1	1	747.83	1494.65	1494.66	-7.22541	-0.00539978	0	0	77821.5	HCD (High Energy Collision Dissociation)	MS2	17.2201	100	7.18975	2318	2318	2316	FP092520_6.raw	0/0		0.253116	106.777	106.777	9.2	0.558321	0.0639442	0	0
FALSE	High	PMI-Byonic	PMI-Byonic (A2)	A	2	Unambiguous	QGATCHDRVASF	[F].QGATcHDRVAsF.[Y]	C5(Carbamidomethyl); S11(Fuc(1))	1	1	Q01705	Q01705	Neurogenic locus notch homolog protein 1 OS=Mus musculus OX=10090 GN=Notch1 PE=1 SV=3	0	3	3	1	0	1	1	1	498.889	1494.65	1494.66	-7.33649	-0.0036552	0	0	580281	HCD (High Energy Collision Dissociation)	MS2	22.9197	100	7.13937	2297	2297	2296	FP092520_6.raw	0/0		4.80446	395.904	395.904	22.0435	1.56868e-05	6.55231e-06	0	0
FALSE	High	PMI-Byonic	PMI-Byonic (A2)	A	2	Unambiguous	QGATCHDRVASFY	[F].QGATcHDRVAsFY.[C]	C5(Carbamidomethyl); S11(Fuc(1))	1	1	Q01705	Q01705	Neurogenic locus notch homolog protein 1 OS=Mus musculus OX=10090 GN=Notch1 PE=1 SV=3	1	3	3	1	0	1	1	1	553.244	1657.72	1657.73	-6.1389	-0.00339221	0	0	406539	HCD (High Energy Collision Dissociation)	MS2	8.61769	100	9.15473	3157	3157	3154	FP092520_6.raw	0/0		2.49124	336.649	336.649	6.61869	0.00322671	0.00061333	0	0
FALSE	Medium	PMI-Byonic	PMI-Byonic (A2)	A	2	Unambiguous	YCECPHGRTGL	[F].YcEcPHGRTGL.[L]	C2(Carbamidomethyl); C4(Carbamidomethyl)	1	1	Q01705	Q01705	Neurogenic locus notch homolog protein 1 OS=Mus musculus OX=10090 GN=Notch1 PE=1 SV=3	1	3	3	1	0	1	1	1	450.525	1349.56	1349.57	-8.00683	-0.00360193	0	0	136022	HCD (High Energy Collision Dissociation)	MS2	41.4469	100	6.64316	2091	2091	2088	FP092520_6.raw	0/0		0.98258	234.353	234.353	234.353	0.104093	0.0136794	0	0
FALSE	High	PMI-Byonic	PMI-Byonic (A2)	A	2	Unambiguous	YCECPHGRTGLL	[F].YcEcPHGRTGLL.[C]	C2(Carbamidomethyl); C4(Carbamidomethyl)	1	1	Q01705	Q01705	Neurogenic locus notch homolog protein 1 OS=Mus musculus OX=10090 GN=Notch1 PE=1 SV=3	2	3	3	1	0	1	1	1	488.221	1462.65	1462.66	-6.48242	-0.00316052	0	0	3.58235e+06	HCD (High Energy Collision Dissociation)	MS2	1.39478	40.9303	8.99662	3089	3089	3088	FP092520_6.raw	0/0		4.59066	400.765	400.765	400.765	2.56647e-05	9.28261e-06	0	0
FALSE	High	PMI-Byonic	PMI-Byonic (A2)	A	2	Unambiguous	YCECPHGRTGLL	[F].YcEcPHGRTGLL.[C]	C2(Carbamidomethyl); C4(Carbamidomethyl)	1	1	Q01705	Q01705	Neurogenic locus notch homolog protein 1 OS=Mus musculus OX=10090 GN=Notch1 PE=1 SV=3	2	2	2	1	0	1	1	1	731.827	1462.65	1462.66	-6.86965	-0.00502397	0	0	285167	HCD (High Energy Collision Dissociation)	MS2	0	100	8.92576	3059	3059	3055	FP092520_6.raw	0/0		4.29841	480.705	480.705	480.705	5.03022e-05	1.67297e-05	0	0
FALSE	High	PMI-Byonic	PMI-Byonic (A2)	A	2	Unambiguous	YCECPHGRTGLL	[F].YcEcPHGRTGLL.[C]	C2(Carbamidomethyl); C4(Carbamidomethyl)	1	1	Q01705	Q01705	Neurogenic locus notch homolog protein 1 OS=Mus musculus OX=10090 GN=Notch1 PE=1 SV=3	2	3	3	1	0	1	1	1	488.22	1462.64	1462.66	-8.29763	-0.00404553	0	0	302193	HCD (High Energy Collision Dissociation)	MS2	34.1412	100	8.87741	3038	3038	3033	FP092520_6.raw	0/0		2.98508	344.933	344.933	344.933	0.00103495	0.000137303	0	0
FALSE	High	PMI-Byonic	PMI-Byonic (A2)	A	2	Unambiguous	YCECPHGRTGL	[F].YcEcPHGRTGL.[L]	C2(Carbamidomethyl); C4(Carbamidomethyl)	1	1	Q01705	Q01705	Neurogenic locus notch homolog protein 1 OS=Mus musculus OX=10090 GN=Notch1 PE=1 SV=3	1	3	3	1	0	1	1	1	450.526	1349.56	1349.57	-7.39629	-0.00332728	0	0	606689	HCD (High Energy Collision Dissociation)	MS2	5.25609	100	6.75437	2137	2137	2136	FP092520_6.raw	0/0		2.73556	352.801	352.801	352.801	0.00183839	0.000359042	0	0
FALSE	High	PMI-Byonic	PMI-Byonic (A2)	A	2	Unambiguous	CECPHGRTGLL	[Y].cEcPHGRTGLL.[C]	C1(Carbamidomethyl); C3(Carbamidomethyl)	1	1	Q01705	Q01705	Neurogenic locus notch homolog protein 1 OS=Mus musculus OX=10090 GN=Notch1 PE=1 SV=3	1	3	3	1	0	1	1	1	433.867	1299.59	1299.59	-5.8599	-0.00253849	0	0	109138	HCD (High Energy Collision Dissociation)	MS2	47.4239	100	7.88171	2610	2610	2608	FP092520_6.raw	0/0		2.34673	237.428	237.428	237.428	0.00450062	0.000817923	0	0
FALSE	High	PMI-Byonic	PMI-Byonic (A2)	A	2	Unambiguous	CECPHGRTGLL	[Y].cEcPHGRTGLL.[C]	C1(Carbamidomethyl); C3(Carbamidomethyl)	1	1	Q01705	Q01705	Neurogenic locus notch homolog protein 1 OS=Mus musculus OX=10090 GN=Notch1 PE=1 SV=3	1	3	3	1	0	1	1	1	433.866	1299.58	1299.59	-6.9166	-0.00299626	0	0	1721172	HCD (High Energy Collision Dissociation)	MS2	8.86797	67.4099	7.75706	2557	2557	2556	FP092520_6.raw	0/0		4.2308	502.258	502.258	502.258	5.87767e-05	2.09344e-05	0	0
FALSE	High	PMI-Byonic	PMI-Byonic (A2)	A	2	Unambiguous	CECPHGRTGLL	[Y].cEcPHGRTGLL.[C]	C1(Carbamidomethyl); C3(Carbamidomethyl)	1	1	Q01705	Q01705	Neurogenic locus notch homolog protein 1 OS=Mus musculus OX=10090 GN=Notch1 PE=1 SV=3	1	2	2	1	0	1	1	1	650.295	1299.58	1299.59	-8.22127	-0.00534215	0	0	204965	HCD (High Energy Collision Dissociation)	MS2	15.7696	100	7.69474	2531	2531	2525	FP092520_6.raw	0/0		4.12239	450.66	450.66	450.66	7.54422e-05	2.58896e-05	0	0
FALSE	High	PMI-Byonic	PMI-Byonic (A2)	A	2	Unambiguous	CECPHGRTGLL	[Y].cEcPHGRTGLL.[C]	C1(Carbamidomethyl); C3(Carbamidomethyl)	1	1	Q01705	Q01705	Neurogenic locus notch homolog protein 1 OS=Mus musculus OX=10090 GN=Notch1 PE=1 SV=3	1	3	3	1	0	1	1	1	433.866	1299.58	1299.59	-7.48018	-0.0032404	0	0	472470	HCD (High Energy Collision Dissociation)	MS2	6.74707	100	7.64062	2508	2508	2505	FP092520_6.raw	0/0		5.01848	448.931	448.931	448.931	9.58333e-06	3.50986e-06	0	0
FALSE	Low	PMI-Byonic	PMI-Byonic (A2)	A	2	Unambiguous	QCICMPGYEGVY	[F].QcIcMPGYEGVY.[C]	C2(Carbamidomethyl); C4(Carbamidomethyl)	1	1	Q01705	Q01705	Neurogenic locus notch homolog protein 1 OS=Mus musculus OX=10090 GN=Notch1 PE=1 SV=3	1	2	2	1	0	1	1	1	738.798	1476.59	1476.6	-4.54042	-0.00335218	0	0	92578.2	HCD (High Energy Collision Dissociation)	MS2	29.5526	100	15.3939	5848	5848	5841	FP092520_6.raw	0/0		0.0914884	175.265	175.265	175.265	0.81005	0.140621	0	0
FALSE	High	PMI-Byonic	PMI-Byonic (A2)	A	2	Unambiguous	NGHLCQYDVDECASTPCKNGAKCLDGPNTY	[F].NGHLcQYDVDEcAsTPcKNGAKcLDGPNTY.[T]	C5(Carbamidomethyl); C12(Carbamidomethyl); S14(Hex(1)Pent(1)); C17(Carbamidomethyl); C23(Carbamidomethyl)	1	1	Q01705	Q01705	Neurogenic locus notch homolog protein 1 OS=Mus musculus OX=10090 GN=Notch1 PE=1 SV=3	3	4	4	1	0	1	1	1	935.382	3738.5	3738.53	-6.77512	-0.00633225	0	0	396492	HCD (High Energy Collision Dissociation)	MS2	1.38823	100	10.4617	3718	3718	3715	FP092520_6.raw	0/0		2.68433	358.437	358.437	0.8	0.00206857	0.000459602	0	0
FALSE	Low	PMI-Byonic	PMI-Byonic (A2)	A	2	Unambiguous	TCRCPEGYHDPTCL	[F].TcRcPEGYHDPTcL.[S]	C2(Carbamidomethyl); C4(Carbamidomethyl); C13(Carbamidomethyl)	1	1	Q01705	Q01705	Neurogenic locus notch homolog protein 1 OS=Mus musculus OX=10090 GN=Notch1 PE=1 SV=3	1	3	3	1	0	1	1	1	589.239	1765.7	1765.71	-3.84052	-0.00226042	0	0	76966.8	HCD (High Energy Collision Dissociation)	MS2	38.4582	100	9.23006	3189	3189	3187	FP092520_6.raw	0/0		0.190742	168.143	168.143	168.143	0.644552	0.1002	0	0
FALSE	High	PMI-Byonic	PMI-Byonic (A2)	A	2	Unambiguous	TCRCPEGYHDPTCL	[F].TcRcPEGYHDPTcL.[S]	C2(Carbamidomethyl); C4(Carbamidomethyl); C13(Carbamidomethyl)	1	1	Q01705	Q01705	Neurogenic locus notch homolog protein 1 OS=Mus musculus OX=10090 GN=Notch1 PE=1 SV=3	1	4	4	1	0	1	1	1	588.791	2352.14	1765.71	332123	146.608	0	0	118191	HCD (High Energy Collision Dissociation)	MS2	43.0123	100	9.09262	3131	3131	3121	FP092520_6.raw	0/0		1.07661	232.636	232.636	232.636	0.0838281	0.00655197	0	0
FALSE	High	PMI-Byonic	PMI-Byonic (A2)	A	2	Unambiguous	TCRCPEGYHDPTCL	[F].TcRcPEGYHDPTcL.[S]	C2(Carbamidomethyl); C4(Carbamidomethyl); C13(Carbamidomethyl)	1	1	Q01705	Q01705	Neurogenic locus notch homolog protein 1 OS=Mus musculus OX=10090 GN=Notch1 PE=1 SV=3	1	3	3	1	0	1	1	1	589.238	1765.7	1765.71	-6.01824	-0.00354215	0	0	190577	HCD (High Energy Collision Dissociation)	MS2	34.254	100	9.10757	3137	3137	3132	FP092520_6.raw	0/0		2.96832	318.759	318.759	318.759	0.00107568	0.00026042	0	0
[truncated: 7 more columns]

## Sheet: FP092420_1
Checked	Confidence	Identifying Node Type	Identifying Node	Search ID	Identifying Node No	PSM Ambiguity	Sequence	Annotated Sequence	Modifications	# Protein Groups	# Proteins	Master Protein Accessions	Protein Accessions	Protein Descriptions	# Missed Cleavages	Charge	Original Precursor Charge	DeltaScore	DeltaCn	Rank	Search Engine Rank	Concatenated Rank	m/z [Da]	MH+ [Da]	Theo. MH+ [Da]	DeltaM [ppm]	Deltam/z [Da]	Matched Ions	Total Ions	Intensity	Activation Type	MS Order	Isolation Interference [%]	Ion Inject Time [ms]	RT [min]	First Scan	Last Scan	Master Scan(s)	Spectrum File	Ions Matched	Annotation	|Log Prob|	Byonic Score	Delta Byonic Score	Delta Mod Score	PEP 2D	q-Value 2D	FDR 2D	Peptide Group FDR 2D
FALSE	Low	PMI-Byonic	PMI-Byonic (A2)	A	2	Unambiguous	TLLPALAARGL	[L].TLLPALAARGL.[R]		1	1	Q01705	Q01705	Neurogenic locus notch homolog protein 1 OS=Mus musculus OX=10090 GN=Notch1 PE=1 SV=3	2	2	2	1	0	1	1	1	548.352	1095.7	1095.69	7.86167	0.00430697	0	0	186464	HCD (High Energy Collision Dissociation)	MS2	6.09548	100	22.9493	8649	8649	8646	FP092420_1.raw	0/0		0.189544	25.5633	25.5633	25.5633	0.646332	0.114544	0	0
FALSE	Low	PMI-Byonic	PMI-Byonic (A2)	A	2	Unambiguous	VGQRCQDSNPCLSTPCKNAGTCHVVDHGGTVDYACSCPL	[F].VGQRcQDSNPcLStPcKNAGtcHVVDHGGTVDYAcScPL.[G]	C5(Carbamidomethyl); C11(Carbamidomethyl); T14(Hex(1)Pent(1)); C16(Carbamidomethyl); T21(Fuc(1)); C22(Carbamidomethyl); C35(Carbamidomethyl); C37(Carbamidomethyl)	1	1	Q01705	Q01705	Neurogenic locus notch homolog protein 1 OS=Mus musculus OX=10090 GN=Notch1 PE=1 SV=3	2	5	5	1	0	1	1	1	964.803	4819.99	4818.02	409.158	0.394266	0	0	432042	HCD (High Energy Collision Dissociation)	MS2	7.25629	100	10.7179	3454	3454	3446	FP092420_1.raw	0/0		0.390726	12.3333	12.3333	1.2	0.4067	0.0580724	0	0
FALSE	Medium	PMI-Byonic	PMI-Byonic (A2)	A	2	Unambiguous	VGQRCQDSNPCLSTPCKNAGTCHVVDHGGTVDY	[F].VGQRcQDSNPcLstPcKNAGTcHVVDHGGTVDY.[A]	C5(Carbamidomethyl); C11(Carbamidomethyl); S13(Hex(1)Pent(2)); T14(Fuc(1)); C16(Carbamidomethyl); C22(Carbamidomethyl)	1	1	Q01705	Q01705	Neurogenic locus notch homolog protein 1 OS=Mus musculus OX=10090 GN=Notch1 PE=1 SV=3	1	5	5	1	0	1	1	1	853.358	4262.76	4261.79	227.91	0.194261	0	0	305355	HCD (High Energy Collision Dissociation)	MS2	5.25511	100	9.59213	2985	2985	2983	FP092420_1.raw	0/0		0.937372	52.5799	52.5799	0.28	0.115512	0.0212725	0	0
FALSE	Low	PMI-Byonic	PMI-Byonic (A2)	A	2	Unambiguous	VGQRCQDSNPCLSTPCKNAGTCHVVDHGGTVDYACSCPL	[F].VGQRcQDSNPcLStPcKNAGtcHVVDHGGTVDYAcScPL.[G]	C5(Carbamidomethyl); C11(Carbamidomethyl); T14(Hex(1)Pent(1)); C16(Carbamidomethyl); T21(Fuc(1)); C22(Carbamidomethyl); C35(Carbamidomethyl); C37(Carbamidomethyl)	1	1	Q01705	Q01705	Neurogenic locus notch homolog protein 1 OS=Mus musculus OX=10090 GN=Notch1 PE=1 SV=3	2	5	5	1	0	1	1	1	965.203	4821.99	4818.02	824.609	0.794596	0	0	3.47726e+06	HCD (High Energy Collision Dissociation)	MS2	27.1068	84.9972	10.8337	3503	3503	3500	FP092420_1.raw	0/0		0.314672	82.0061	82.0061	1.2	0.484539	0.0893523	0	0
FALSE	High	PMI-Byonic	PMI-Byonic (A2)	A	2	Unambiguous	VGQRCQDSNPCLSTPCKNAGTCHVVDHGGTVDY	[F].VGQRcQDSNPcLstPcKNAGTcHVVDHGGTVDY.[A]	C5(Carbamidomethyl); C11(Carbamidomethyl); S13(Hex(1)Pent(2)R0); T14(Fuc(1)); C16(Carbamidomethyl); C22(Carbamidomethyl)	1	1	Q01705	Q01705	Neurogenic locus notch homolog protein 1 OS=Mus musculus OX=10090 GN=Notch1 PE=1 SV=3	1	5	5	1	0	1	1	1	853.158	4261.76	4261.79	-6.4615	-0.00550751	0	0	250329	HCD (High Energy Collision Dissociation)	MS2	0	100	9.4794	2938	2938	2936	FP092420_1.raw	0/0		1.88596	240.092	240.092	1.2	0.013003	0.00241709	0	0
FALSE	High	PMI-Byonic	PMI-Byonic (A2)	A	2	Unambiguous	VGQRCQDSNPCLSTPCKNAGTCHVVDHGGTVDY	[F].VGQRcQDSNPcLstPcKNAGTcHVVDHGGTVDY.[A]	C5(Carbamidomethyl); C11(Carbamidomethyl); S13(Fuc(1)); T14(Hex(1)Pent(1)); C16(Carbamidomethyl); C22(Carbamidomethyl)	1	1	Q01705	Q01705	Neurogenic locus notch homolog protein 1 OS=Mus musculus OX=10090 GN=Notch1 PE=1 SV=3	1	5	5	1	0	1	1	1	826.75	4129.72	4129.75	-7.10597	-0.00586917	0	0	635904	HCD (High Energy Collision Dissociation)	MS2	0.481228	100	9.47723	2937	2937	2936	FP092420_1.raw	0/0		4.758	526.381	526.381	0	1.74583e-05	9.52638e-06	0	0
FALSE	Medium	PMI-Byonic	PMI-Byonic (A2)	A	2	Unambiguous	VGQRCQDSNPCLSTPCKNAGTCHVVDHGGTVDY	[F].VGQRcQDSNPcLstPcKNAGTcHVVDHGGTVDY.[A]	C5(Carbamidomethyl); C11(Carbamidomethyl); S13(Hex(1)Pent(1)); T14(Fuc(1)); C16(Carbamidomethyl); C22(Carbamidomethyl)	1	1	Q01705	Q01705	Neurogenic locus notch homolog protein 1 OS=Mus musculus OX=10090 GN=Notch1 PE=1 SV=3	1	5	5	1	0	1	1	1	827.15	4131.72	4129.75	477.88	0.394705	0	0	514897	HCD (High Energy Collision Dissociation)	MS2	34.3371	100	9.58224	2981	2981	2980	FP092420_1.raw	0/0		0.530646	21.0619	21.0619	0	0.294683	0.0376674	0	0
FALSE	Medium	PMI-Byonic	PMI-Byonic (A2)	A	2	Unambiguous	VGQRCQDSNPCLSTPCKNAGTCHVVDHGGTVDY	[F].VGQRcQDSNPcLstPcKNAGTcHVVDHGGTVDY.[A]	C5(Carbamidomethyl); C11(Carbamidomethyl); S13(Fuc(1)); T14(Hex(1)Pent(1)R0); C16(Carbamidomethyl); C22(Carbamidomethyl)	1	1	Q01705	Q01705	Neurogenic locus notch homolog protein 1 OS=Mus musculus OX=10090 GN=Notch1 PE=1 SV=3	1	5	5	1	0	1	1	1	826.95	4130.72	4129.75	236.089	0.194997	0	0	325381	HCD (High Energy Collision Dissociation)	MS2	2.34433	100	9.36498	2890	2890	2888	FP092420_1.raw	0/0		0.937372	85.4992	85.4992	0	0.115512	0.0181312	0	0
FALSE	High	PMI-Byonic	PMI-Byonic (A2)	A	2	Unambiguous	ACSCPLGFSGPL	[Y].AcScPLGFSGPL.[C]	C2(Carbamidomethyl); C4(Carbamidomethyl)	1	1	Q01705	Q01705	Neurogenic locus notch homolog protein 1 OS=Mus musculus OX=10090 GN=Notch1 PE=1 SV=3	2	2	2	1	0	1	1	1	633.284	1265.56	1265.57	-4.39756	-0.0027827	0	0	400390	HCD (High Energy Collision Dissociation)	MS2	0	100	16.4799	5935	5935	5930	FP092420_1.raw	0/0		2.62705	367.562	367.562	367.562	0.00236021	0.000722691	0	0
FALSE	High	PMI-Byonic	PMI-Byonic (A2)	A	2	Unambiguous	CLTPLDNACL	[L].cLTPLDNAcL.[A]	C1(Carbamidomethyl); C9(Carbamidomethyl)	1	1	Q01705	Q01705	Neurogenic locus notch homolog protein 1 OS=Mus musculus OX=10090 GN=Notch1 PE=1 SV=3	2	2	2	1	0	1	1	1	588.77	1176.53	1176.54	-5.82075	-0.00342417	0	0	1.07663e+06	HCD (High Energy Collision Dissociation)	MS2	1.27597	100	15.2689	5416	5416	5413	FP092420_1.raw	0/0		2.85529	518.433	288.499	288.499	0.00139543	0.00036354	0	0
FALSE	High	PMI-Byonic	PMI-Byonic (A2)	A	2	Unambiguous	CLTPLDNACL	[L].cLTPLDNAcL.[A]	C1(Carbamidomethyl); C9(Carbamidomethyl)	1	1	Q01705	Q01705	Neurogenic locus notch homolog protein 1 OS=Mus musculus OX=10090 GN=Notch1 PE=1 SV=3	2	2	2	1	0	1	1	1	588.769	1176.53	1176.54	-6.13201	-0.00360728	0	0	1.13603e+06	HCD (High Energy Collision Dissociation)	MS2	2.04215	86.0885	15.3929	5470	5470	5468	FP092420_1.raw	0/0		2.90444	430.363	349.68	349.68	0.00124611	0.000260353	0	0
FALSE	Low	PMI-Byonic	PMI-Byonic (A2)	A	2	Unambiguous	CLTPLDNACLANPCRNGGTCDLLTLTEY	[L].cLTPLDNAcLANPcRNGGtcDLLTLTEY.[K]	C1(Carbamidomethyl); C9(Carbamidomethyl); C14(Carbamidomethyl); T19(Fuc(1)); C20(Carbamidomethyl)	1	1	Q01705	Q01705	Neurogenic locus notch homolog protein 1 OS=Mus musculus OX=10090 GN=Notch1 PE=1 SV=3	6	3	3	1	0	1	1	1	1120.17	3358.49	3358.51	-6.10375	-0.00683316	0	0	376564	HCD (High Energy Collision Dissociation)	MS2	0	100	18.0481	6606	6606	6601	FP092420_1.raw	0/0		0.0496019	133.472	133.472	6	0.892068	0.17762	0	0
FALSE	High	PMI-Byonic	PMI-Byonic (A2)	A	2	Unambiguous	ANPCRNGGTCDLLTLTEY	[L].ANPcRNGGTcDLLtLTEY.[K]	C4(Carbamidomethyl); C10(Carbamidomethyl); T14(Fuc(1))	1	1	Q01705	Q01705	Neurogenic locus notch homolog protein 1 OS=Mus musculus OX=10090 GN=Notch1 PE=1 SV=3	3	2	2	1	0	1	1	1	1100.99	2200.97	2200.98	-4.76893	-0.00524817	0	0	1.38838e+06	HCD (High Energy Collision Dissociation)	MS2	0	100	15.1358	5359	5359	5358	FP092420_1.raw	0/0		1.73009	346.064	346.064	0	0.0186169	0.00322708	0	0
FALSE	Medium	PMI-Byonic	PMI-Byonic (A2)	A	2	Unambiguous	ANPCRNGGTCDLLTLTEY	[L].ANPcRNGGtcDLLTLTEY.[K]	C4(Carbamidomethyl); T9(Fuc(1)); C10(Carbamidomethyl)	1	1	Q01705	Q01705	Neurogenic locus notch homolog protein 1 OS=Mus musculus OX=10090 GN=Notch1 PE=1 SV=3	3	2	2	1	0	1	1	1	1100.99	2200.97	2200.98	-5.65632	-0.00622474	0	0	295709	HCD (High Energy Collision Dissociation)	MS2	0	100	15.017	5308	5308	5303	FP092420_1.raw	0/0		1.11899	256.976	256.976	6.4	0.0760352	0.0147732	0	0
FALSE	High	PMI-Byonic	PMI-Byonic (A2)	A	2	Unambiguous	KCRCPPGWSGKSCQQADPCASNPCANGGQCLPFESSY	[Y].KcRcPPGWsGKScQQADPcASNPcANGGQcLPFESSY.[I]	C2(Carbamidomethyl); C4(Carbamidomethyl); S9(Hex(1)Pent(2)); C13(Carbamidomethyl); C19(Carbamidomethyl); C24(Carbamidomethyl); C30(Carbamidomethyl)	1	1	Q01705	Q01705	Neurogenic locus notch homolog protein 1 OS=Mus musculus OX=10090 GN=Notch1 PE=1 SV=3	2	4	4	1	0	1	1	1	1162.22	4645.86	4644.88	210.892	0.244892	0	0	326254	HCD (High Energy Collision Dissociation)	MS2	74.1509	100	12.0899	4039	4039	4038	FP092420_1.raw	0/0		2.37486	263.967	263.967	2.4	0.00421829	0.000955729	0	0
FALSE	High	PMI-Byonic	PMI-Byonic (A2)	A	2	Unambiguous	KCRCPPGWSGKSCQQADPCASNPCANGGQCLPFESSY	[Y].KcRcPPGWsGKScQQADPcASNPcANGGQcLPFESSY.[I]	C2(Carbamidomethyl); C4(Carbamidomethyl); S9(Hex(1)Pent(1)); C13(Carbamidomethyl); C19(Carbamidomethyl); C24(Carbamidomethyl); C30(Carbamidomethyl)	1	1	Q01705	Q01705	Neurogenic locus notch homolog protein 1 OS=Mus musculus OX=10090 GN=Notch1 PE=1 SV=3	2	4	4	1	0	1	1	1	1129.96	4516.82	4512.84	882.758	0.995935	0	0	1.03394e+06	HCD (High Energy Collision Dissociation)	MS2	37.2636	100	12.0321	4015	4015	4005	FP092420_1.raw	0/0		2.62927	409.335	177.426	1.2	0.00234817	0.000596729	0	0
FALSE	High	PMI-Byonic	PMI-Byonic (A2)	A	2	Unambiguous	KCRCPPGWSGKSCQQADPCASNPCANGGQCLPF	[Y].KcRcPPGWsGKScQQADPcASNPcANGGQcLPF.[E]	C2(Carbamidomethyl); C4(Carbamidomethyl); S9(Hex(1)Pent(1)); C13(Carbamidomethyl); C19(Carbamidomethyl); C24(Carbamidomethyl); C30(Carbamidomethyl)	1	1	Q01705	Q01705	Neurogenic locus notch homolog protein 1 OS=Mus musculus OX=10090 GN=Notch1 PE=1 SV=3	1	4	4	1	0	1	1	1	1012.92	4048.65	4046.67	489.446	0.495156	0	0	674269	HCD (High Energy Collision Dissociation)	MS2	0	100	11.5955	3826	3826	3818	FP092420_1.raw	0/0		1.68862	149.736	149.736	2.4	0.0204822	0.00479572	0	0
FALSE	High	PMI-Byonic	PMI-Byonic (A2)	A	2	Unambiguous	KCRCPPGWSGKSCQQADPCASNPCANGGQCLPF	[Y].KcRcPPGWsGKScQQADPcASNPcANGGQcLPF.[E]	C2(Carbamidomethyl); C4(Carbamidomethyl); S9(Hex(1)Pent(2)); C13(Carbamidomethyl); C19(Carbamidomethyl); C24(Carbamidomethyl); C30(Carbamidomethyl)	1	1	Q01705	Q01705	Neurogenic locus notch homolog protein 1 OS=Mus musculus OX=10090 GN=Notch1 PE=1 SV=3	1	4	4	1	0	1	1	1	1045.93	4180.68	4178.71	473.04	0.494174	0	0	507753	HCD (High Energy Collision Dissociation)	MS2	17.7493	100	11.5398	3802	3802	3796	FP092420_1.raw	0/0		1.68862	149.435	149.435	2.4	0.0204822	0.00404875	0	0
FALSE	High	PMI-Byonic	PMI-Byonic (A2)	A	2	Unambiguous	KCRCPPGWSGKSCQQADPCASNPCANGGQCLPFESSY	[Y].KcRcPPGWsGKScQQADPcASNPcANGGQcLPFESSY.[I]	C2(Carbamidomethyl); C4(Carbamidomethyl); S9(Hex(1)Pent(2)); C13(Carbamidomethyl); C19(Carbamidomethyl); C24(Carbamidomethyl); C30(Carbamidomethyl)	1	1	Q01705	Q01705	Neurogenic locus notch homolog protein 1 OS=Mus musculus OX=10090 GN=Notch1 PE=1 SV=3	2	4	4	1	0	1	1	1	1162.47	4646.85	4644.88	424.711	0.493183	0	0	502827	HCD (High Energy Collision Dissociation)	MS2	38.74	100	11.9708	3988	3988	3983	FP092420_1.raw	0/0		2.85066	277.131	277.131	2.4	0.00141038	0.000450776	0	0
FALSE	High	PMI-Byonic	PMI-Byonic (A2)	A	2	Unambiguous	SGKSCQQADPCASNPCANGGQCLPFESSY	[W].SGKScQQADPcAsNPcANGGQcLPFESSY.[I]	C5(Carbamidomethyl); C11(Carbamidomethyl); S13(Hex(1)Pent(1)); C16(Carbamidomethyl); C22(Carbamidomethyl)	1	1	Q01705	Q01705	Neurogenic locus notch homolog protein 1 OS=Mus musculus OX=10090 GN=Notch1 PE=1 SV=3	1	3	3	1	0	1	1	1	1157.79	3471.35	3471.37	-6.1947	-0.00716803	0	0	289165	HCD (High Energy Collision Dissociation)	MS2	0	100	13.0353	4449	4449	4445	FP092420_1.raw	0/0		3.24583	351.35	351.35	9.89039	0.000567762	0.000150826	0	0
FALSE	Low	PMI-Byonic	PMI-Byonic (A2)	A	2	Unambiguous	ICRCPPGFHGPTCRQDVNECSQNPGLCRHGGTCHNEIGSY	[Y].IcRcPPGFHGPtcRQDVNEcSQNPGLcRHGGTcHNEIGSY.[R]	C2(Carbamidomethyl); C4(Carbamidomethyl); T12(Fuc(1)); C13(Carbamidomethyl); C20(Carbamidomethyl); C27(Carbamidomethyl); C33(Carbamidomethyl)	1	1	Q01705	Q01705	Neurogenic locus notch homolog protein 1 OS=Mus musculus OX=10090 GN=Notch1 PE=1 SV=3	2	6	6	1	0	1	1	1	806.009	4831.02	4831.05	-6.22911	-0.00501552	0	0	104541	HCD (High Energy Collision Dissociation)	MS2	0	100	9.92729	3120	3120	3118	FP092420_1.raw	0/0		0.125817	34.1632	34.1632	3.6	0.748485	0.130006	0	0
FALSE	Low	PMI-Byonic	PMI-Byonic (A2)	A	2	Unambiguous	ICRCPPGFHGPTCRQDVNECSQNPGLCRHGGTCHNEIGSY	[Y].IcRcPPGFHGPtcRQDVNEcSQNPGLcRHGGTcHNEIGSY.[R]	C2(Carbamidomethyl); C4(Carbamidomethyl); T12(Fuc(1)); C13(Carbamidomethyl); C20(Carbamidomethyl); C27(Carbamidomethyl); C33(Carbamidomethyl)	1	1	Q01705	Q01705	Neurogenic locus notch homolog protein 1 OS=Mus musculus OX=10090 GN=Notch1 PE=1 SV=3	2	6	6	1	0	1	1	1	806.009	4831.02	4831.05	-6.30492	-0.00507656	0	0	848472	HCD (High Energy Collision Dissociation)	MS2	0.938042	97.7779	9.80736	3071	3071	3070	FP092420_1.raw	0/0		0.387318	229.116	229.116	3.6	0.409904	0.0678455	0	0
FALSE	Medium	PMI-Byonic	PMI-Byonic (A2)	A	2	Unambiguous	ICRCPPGFHGPTCRQDVNECSQNPGLCRHGGTCHNEIGSY	[Y].IcRcPPGFHGPtcRQDVNEcSQNPGLcRHGGTcHNEIGSY.[R]	C2(Carbamidomethyl); C4(Carbamidomethyl); T12(Fuc(1)); C13(Carbamidomethyl); C20(Carbamidomethyl); C27(Carbamidomethyl); C33(Carbamidomethyl)	1	1	Q01705	Q01705	Neurogenic locus notch homolog protein 1 OS=Mus musculus OX=10090 GN=Notch1 PE=1 SV=3	2	5	5	1	0	1	1	1	967.007	4831.01	4831.05	-8.53834	-0.00824983	0	0	195699	HCD (High Energy Collision Dissociation)	MS2	0	100	9.79105	3064	3064	3063	FP092420_1.raw	0/0		0.417015	57.9793	57.9793	3.6	0.382811	0.0478187	0	0
FALSE	High	PMI-Byonic	PMI-Byonic (A2)	A	2	Unambiguous	NCRCPPEWTGQYCTEDVDECQLMPNACQNGGTCHNTHGGY	[Y].NcRcPPEWTGQYctEDVDEcQLmPNAcQNGGTcHNTHGGY.[N]	C2(Carbamidomethyl); C4(Carbamidomethyl); C13(Carbamidomethyl); T14(HexNAc(1)Hex(1)Fuc(1)); C20(Carbamidomethyl); M23(Oxidation); C27(Carbamidomethyl); C33(Carbamidomethyl)	1	1	Q01705	Q01705	Neurogenic locus notch homolog protein 1 OS=Mus musculus OX=10090 GN=Notch1 PE=1 SV=3	3	5	5	1	0	1	1	1	1061	5300.99	5301.03	-6.70009	-0.00710347	0	0	61809.5	HCD (High Energy Collision Dissociation)	MS2	0	100	12.7302	4318	4318	4313	FP092420_1.raw	0/0		1.389	43.6079	43.6079	3.2	0.0408315	0.00907817	0	0
FALSE	High	PMI-Byonic	PMI-Byonic (A2)	A	2	Unambiguous	NCRCPPEWTGQYCTEDVDECQLMPNACQNGGTCHNTHGGY	[Y].NcRcPPEWTGQYctEDVDEcQLmPNAcQNGGTcHNTHGGY.[N]	C2(Carbamidomethyl); C4(Carbamidomethyl); C13(Carbamidomethyl); T14(HexNAc(1)Fuc(1)); C20(Carbamidomethyl); M23(Oxidation); C27(Carbamidomethyl); C33(Carbamidomethyl)	1	1	Q01705	Q01705	Neurogenic locus notch homolog protein 1 OS=Mus musculus OX=10090 GN=Notch1 PE=1 SV=3	3	4	4	1	0	1	1	1	1285.99	5140.94	5138.97	383.467	0.492657	0	0	437903	HCD (High Energy Collision Dissociation)	MS2	29.6426	100	12.7899	4344	4344	4335	FP092420_1.raw	0/0		1.39643	101.141	101.141	4.4	0.0401394	0.00780804	0	0
FALSE	High	PMI-Byonic	PMI-Byonic (A2)	A	2	Unambiguous	NCRCPPEWTGQYCTEDVDECQLMPNACQNGGTCHNTHGGY	[Y].NcRcPPEWTGQYctEDVDEcQLmPNAcQNGGTcHNTHGGY.[N]	C2(Carbamidomethyl); C4(Carbamidomethyl); C13(Carbamidomethyl); T14(HexNAc(1)Hex(1)Fuc(1)); C20(Carbamidomethyl); M23(Oxidation); C27(Carbamidomethyl); C33(Carbamidomethyl)	1	1	Q01705	Q01705	Neurogenic locus notch homolog protein 1 OS=Mus musculus OX=10090 GN=Notch1 PE=1 SV=3	3	4	4	1	0	1	1	1	1327.01	5305.01	5301.03	751.039	0.99532	0	0	855745	HCD (High Energy Collision Dissociation)	MS2	35.7655	100	12.7093	4309	4309	4302	FP092420_1.raw	0/0		3.85515	380.482	380.482	3.26913	0.000139589	4.16848e-05	0	0
FALSE	High	PMI-Byonic	PMI-Byonic (A2)	A	2	Unambiguous	YCECPHGRTGLL	[F].YcEcPHGRTGLL.[C]	C2(Carbamidomethyl); C4(Carbamidomethyl)	1	1	Q01705	Q01705	Neurogenic locus notch homolog protein 1 OS=Mus musculus OX=10090 GN=Notch1 PE=1 SV=3	2	3	3	1	0	1	1	1	488.22	1462.64	1462.66	-8.29763	-0.00404553	0	0	228616	HCD (High Energy Collision Dissociation)	MS2	0	100	8.99604	2742	2742	2740	FP092420_1.raw	0/0		2.20528	281.783	281.783	281.783	0.0062333	0.00155152	0	0
FALSE	High	PMI-Byonic	PMI-Byonic (A2)	A	2	Unambiguous	YCECPHGRTGLL	[F].YcEcPHGRTGLL.[C]	C2(Carbamidomethyl); C4(Carbamidomethyl)	1	1	Q01705	Q01705	Neurogenic locus notch homolog protein 1 OS=Mus musculus OX=10090 GN=Notch1 PE=1 SV=3	2	3	3	1	0	1	1	1	488.22	1462.65	1462.66	-7.42132	-0.00361828	0	0	1559817	HCD (High Energy Collision Dissociation)	MS2	1.69291	100	9.10277	2783	2783	2782	FP092420_1.raw	0/0		3.30287	372.833	372.833	372.833	0.000497886	9.87092e-05	0	0
FALSE	Medium	PMI-Byonic	PMI-Byonic (A2)	A	2	Unambiguous	YCECPHGRTGLL	[F].YcEcPHGRTGLL.[C]	C2(Carbamidomethyl); C4(Carbamidomethyl)	1	1	Q01705	Q01705	Neurogenic locus notch homolog protein 1 OS=Mus musculus OX=10090 GN=Notch1 PE=1 SV=3	2	3	3	1	0	1	1	1	488.221	1462.65	1462.66	-6.41982	-0.00313	0	0	231926	HCD (High Energy Collision Dissociation)	MS2	13.1948	100	9.20782	2825	2825	2824	FP092420_1.raw	0/0		1.1551	208.063	208.063	208.063	0.069968	0.0125853	0	0
FALSE	Low	PMI-Byonic	PMI-Byonic (A2)	A	2	Unambiguous	YCECPHGRTGLL	[F].YcEcPHGRTGLL.[C]	C2(Carbamidomethyl); C4(Carbamidomethyl)	1	1	Q01705	Q01705	Neurogenic locus notch homolog protein 1 OS=Mus musculus OX=10090 GN=Notch1 PE=1 SV=3	2	3	3	1	0	1	1	1	488.22	1462.65	1462.66	-7.23354	-0.00352673	0	0	169829	HCD (High Energy Collision Dissociation)	MS2	0	100	8.89045	2702	2702	2701	FP092420_1.raw	0/0		0.329372	103.812	103.812	103.812	0.468412	0.0786716	0	0
FALSE	High	PMI-Byonic	PMI-Byonic (A2)	A	2	Unambiguous	QCICMPGYEGVYCEINTDECASSPCLHNGHCMDKINEF	[F].QcIcMPGYEGVYcEINtDEcASSPcLHNGHcMDKINEF.[Q]	C2(Carbamidomethyl); C4(Carbamidomethyl); C13(Carbamidomethyl); T17(Hex(1)Pent(2)); C20(Carbamidomethyl); C25(Carbamidomethyl); C31(Carbamidomethyl)	1	1	Q01705	Q01705	Neurogenic locus notch homolog protein 1 OS=Mus musculus OX=10090 GN=Notch1 PE=1 SV=3	3	4	4	1	0	1	1	1	1256.99	5024.95	5021.96	594.767	0.746724	0	0	377029	HCD (High Energy Collision Dissociation)	MS2	33.0952	100	14.9977	5300	5300	5292	FP092420_1.raw	0/0		4.20183	510.097	510.097	0	6.2831e-05	2.53677e-05	0	0
FALSE	High	PMI-Byonic	PMI-Byonic (A2)	A	2	Unambiguous	QCICMPGYEGVY	[F].QcIcMPGYEGVY.[C]	C2(Carbamidomethyl); C4(Carbamidomethyl)	1	1	Q01705	Q01705	Neurogenic locus notch homolog protein 1 OS=Mus musculus OX=10090 GN=Notch1 PE=1 SV=3	1	2	2	1	0	1	1	1	738.797	1476.59	1476.6	-5.36712	-0.00396253	0	0	127407	HCD (High Energy Collision Dissociation)	MS2	14.5328	100	15.5508	5538	5538	5534	FP092420_1.raw	0/0		1.63118	279.972	279.972	279.972	0.0233788	0.00560368	0	0
FALSE	High	PMI-Byonic	PMI-Byonic (A2)	A	2	Unambiguous	CEINTDECASSPCLHNGHCMDKINEF	[Y].cEINTDEcASsPcLHNGHcMDKINEF.[Q]	C1(Carbamidomethyl); C8(Carbamidomethyl); S11(Hex(1)Pent(2)); C13(Carbamidomethyl); C19(Carbamidomethyl)	1	1	Q01705	Q01705	Neurogenic locus notch homolog protein 1 OS=Mus musculus OX=10090 GN=Notch1 PE=1 SV=3	1	4	4	1	0	1	1	1	892.347	3566.37	3564.39	555.689	0.495172	0	0	534855	HCD (High Energy Collision Dissociation)	MS2	37.1967	100	11.472	3773	3773	3763	FP092420_1.raw	0/0		5.12589	526.214	526.214	1.2	7.48362e-06	5.27311e-06	0	0
FALSE	Medium	PMI-Byonic	PMI-Byonic (A2)	A	2	Unambiguous	NGHLCQYDVDECASTPCKNGAKCLDGPNTY	[F].NGHLcQYDVDEcAsTPcKNGAKcLDGPNTY.[T]	C5(Carbamidomethyl); C12(Carbamidomethyl); S14(Hex(1)Pent(1)); C17(Carbamidomethyl); C23(Carbamidomethyl)	1	1	Q01705	Q01705	Neurogenic locus notch homolog protein 1 OS=Mus musculus OX=10090 GN=Notch1 PE=1 SV=3	3	4	4	1	0	1	1	1	935.884	3740.51	3738.53	530.741	0.496048	0	0	265841	HCD (High Energy Collision Dissociation)	MS2	0	100	10.5607	3387	3387	3380	FP092420_1.raw	0/0		0.539257	134.451	134.451	0.8	0.288897	0.0296357	0	0
FALSE	High	PMI-Byonic	PMI-Byonic (A2)	A	2	Unambiguous	NGHLCQYDVDECASTPCKNGAKCLDGPNTY	[F].NGHLcQYDVDEcAsTPcKNGAKcLDGPNTY.[T]	C5(Carbamidomethyl); C12(Carbamidomethyl); S14(Hex(1)Pent(1)); C17(Carbamidomethyl); C23(Carbamidomethyl)	1	1	Q01705	Q01705	Neurogenic locus notch homolog protein 1 OS=Mus musculus OX=10090 GN=Notch1 PE=1 SV=3	3	4	4	1	0	1	1	1	935.632	3739.51	3738.53	260.84	0.24379	0	0	953238	HCD (High Energy Collision Dissociation)	MS2	21.8612	100	10.6835	3439	3439	3435	FP092420_1.raw	0/0		2.18402	255.718	255.718	0.8	0.00654602	0.00182899	0	0
FALSE	High	PMI-Byonic	PMI-Byonic (A2)	A	2	Unambiguous	TCVCTEGYTGTHCEVDIDECDPDPCHY	[Y].TcVcTEGYTGtHcEVDIDEcDPDPcHY.[G]	C2(Carbamidomethyl); C4(Carbamidomethyl); T11(Hex(1)); C13(Carbamidomethyl); C20(Carbamidomethyl); C25(Carbamidomethyl)	1	1	Q01705	Q01705	Neurogenic locus notch homolog protein 1 OS=Mus musculus OX=10090 GN=Notch1 PE=1 SV=3	1	3	3	1	0	1	1	1	1151.75	3453.24	3452.26	283.516	0.326257	0	0	559915	HCD (High Energy Collision Dissociation)	MS2	31.8858	100	12.3126	4135	4135	4126	FP092420_1.raw	0/0		1.58207	145.65	145.65	2.4	0.0261774	0.00646091	0	0
FALSE	High	PMI-Byonic	PMI-Byonic (A2)	A	2	Unambiguous	TCVCTEGYTGTHCEVDIDECDPDPCHY	[Y].TcVcTEGYTGtHcEVDIDEcDPDPcHY.[G]	C2(Carbamidomethyl); C4(Carbamidomethyl); T11(HexNAc(1)); C13(Carbamidomethyl); C20(Carbamidomethyl); C25(Carbamidomethyl)	1	1	Q01705	Q01705	Neurogenic locus notch homolog protein 1 OS=Mus musculus OX=10090 GN=Notch1 PE=1 SV=3	1	4	4	1	0	1	1	1	874.574	3495.28	3493.29	568.298	0.496307	0	0	1120176	HCD (High Energy Collision Dissociation)	MS2	18.368	100	12.3039	4131	4131	4126	FP092420_1.raw	0/0		2.23607	212.092	212.092	4.8	0.00580667	0.00125891	0	0
FALSE	High	PMI-Byonic	PMI-Byonic (A2)	A	2	Unambiguous	TCVCTEGYTGTHCEVDIDECDPDPCHY	[Y].TcVcTEGYTGtHcEVDIDEcDPDPcHY.[G]	C2(Carbamidomethyl); C4(Carbamidomethyl); T11(HexNAc(1)); C13(Carbamidomethyl); C20(Carbamidomethyl); C25(Carbamidomethyl)	1	1	Q01705	Q01705	Neurogenic locus notch homolog protein 1 OS=Mus musculus OX=10090 GN=Notch1 PE=1 SV=3	1	3	3	1	0	1	1	1	1166.1	3496.28	3493.29	855.106	0.995712	0	0	1.18241e+06	HCD (High Energy Collision Dissociation)	MS2	6.84307	100	12.285	4123	4123	4115	FP092420_1.raw	0/0		5.51383	574.801	572.906	4.8	3.06313e-06	3.06282e-06	0	0
FALSE	Medium	PMI-Byonic	PMI-Byonic (A2)	A	2	Unambiguous	TCVCTEGYTGTHCEVDIDECDPDPCHY	[Y].TcVcTEGYTGtHcEVDIDEcDPDPcHY.[G]	C2(Carbamidomethyl); C4(Carbamidomethyl); T11(HexNAc(1)Hex(1)); C13(Carbamidomethyl); C20(Carbamidomethyl); C25(Carbamidomethyl)	1	1	Q01705	Q01705	Neurogenic locus notch homolog protein 1 OS=Mus musculus OX=10090 GN=Notch1 PE=1 SV=3	1	4	4	1	0	1	1	1	914.835	3656.32	3655.34	266.702	0.243722	0	0	339056	HCD (High Energy Collision Dissociation)	MS2	0	100	12.263	4114	4114	4104	FP092420_1.raw	0/0		1.33359	100.635	100.635	4.8	0.046389	0.0104601	0	0
FALSE	High	PMI-Byonic	PMI-Byonic (A2)	A	2	Unambiguous	TCVCTEGYTGTHCEVDIDECDPDPCHY	[Y].TcVcTEGYTGtHcEVDIDEcDPDPcHY.[G]	C2(Carbamidomethyl); C4(Carbamidomethyl); T11(HexNAc(1)Hex(1)); C13(Carbamidomethyl); C20(Carbamidomethyl); C25(Carbamidomethyl)	1	1	Q01705	Q01705	Neurogenic locus notch homolog protein 1 OS=Mus musculus OX=10090 GN=Notch1 PE=1 SV=3	1	3	3	1	0	1	1	1	1220.11	3658.33	3655.34	816.371	0.994705	0	0	711056	HCD (High Energy Collision Dissociation)	MS2	0	100	12.2565	4111	4111	4104	FP092420_1.raw	0/0		4.29012	360.082	357.206	4.8	5.12716e-05	1.78752e-05	0	0
FALSE	High	PMI-Byonic	PMI-Byonic (A2)	A	2	Unambiguous	TCVCTEGYTGTHCEVDIDECDPDPCHY	[Y].TcVcTEGYTGtHcEVDIDEcDPDPcHY.[G]	C2(Carbamidomethyl); C4(Carbamidomethyl); T11(HexNAc(1)); C13(Carbamidomethyl); C20(Carbamidomethyl); C25(Carbamidomethyl)	1	1	Q01705	Q01705	Neurogenic locus notch homolog protein 1 OS=Mus musculus OX=10090 GN=Notch1 PE=1 SV=3	1	3	3	1	0	1	1	1	1165.09	3493.27	3493.29	-6.19869	-0.00721795	0	0	1.00961e+06	HCD (High Energy Collision Dissociation)	MS2	0	100	12.406	4176	4176	4170	FP092420_1.raw	0/0		4.99562	516.373	516.373	4.8	1.01014e-05	6.8825e-06	0	0
FALSE	Low	PMI-Byonic	PMI-Byonic (A2)	A	2	Unambiguous	TCRCPEGYHDPTCL	[F].TcRcPEGYHDPTcL.[S]	C2(Carbamidomethyl); C4(Carbamidomethyl); C13(Carbamidomethyl)	1	1	Q01705	Q01705	Neurogenic locus notch homolog protein 1 OS=Mus musculus OX=10090 GN=Notch1 PE=1 SV=3	1	3	3	1	0	1	1	1	589.236	1765.69	1765.71	-8.19596	-0.00482389	0	0	56859.5	HCD (High Energy Collision Dissociation)	MS2	0	100	9.33818	2879	2879	2874	FP092420_1.raw	0/0		0.267556	77.3603	77.3603	77.3603	0.540062	0.100909	0	0
[truncated: 7 more columns]

## Sheet: FP101320_5
Checked	Confidence	Identifying Node Type	Identifying Node	Search ID	Identifying Node No	PSM Ambiguity	Sequence	Annotated Sequence	Modifications	# Protein Groups	# Proteins	Master Protein Accessions	Protein Accessions	Protein Descriptions	# Missed Cleavages	Charge	Original Precursor Charge	DeltaScore	DeltaCn	Rank	Search Engine Rank	Concatenated Rank	m/z [Da]	MH+ [Da]	Theo. MH+ [Da]	DeltaM [ppm]	Deltam/z [Da]	Matched Ions	Total Ions	Intensity	Activation Type	MS Order	Isolation Interference [%]	Ion Inject Time [ms]	RT [min]	First Scan	Last Scan	Master Scan(s)	Spectrum File	Ions Matched	Annotation	|Log Prob|	Byonic Score	Delta Byonic Score	Delta Mod Score	PEP 2D	q-Value 2D	FDR 2D	Peptide Group FDR 2D
FALSE	High	PMI-Byonic	PMI-Byonic (A2)	A	2	Unambiguous	VGQRCQDSNPCLSTPCKNAGTCHVVDHGGTVDY	[F].VGQRcQDSNPcLstPcKNAGTcHVVDHGGTVDY.[A]	C5(Carbamidomethyl); C11(Carbamidomethyl); S13(Fuc(1)); T14(Hex(1)Pent(1)R0); C16(Carbamidomethyl); C22(Carbamidomethyl)	1	1	Q01705	Q01705	Neurogenic locus notch homolog protein 1 OS=Mus musculus OX=10090 GN=Notch1 PE=1 SV=3	1	5	5	1	0	1	1	1	827.353	4132.74	4129.75	723.809	0.597829	0	0	312439	HCD (High Energy Collision Dissociation)	MS2	6.99513	100	8.38225	2534	2534	2533	FP101320_5.raw	0/0		2.21025	270.236	270.236	0	0.00616247	0.00190589	0	0
FALSE	High	PMI-Byonic	PMI-Byonic (A2)	A	2	Unambiguous	VGQRCQDSNPCLSTPCKNAGTCHVVDHGGTVDY	[F].VGQRcQDSNPcLstPcKNAGTcHVVDHGGTVDY.[A]	C5(Carbamidomethyl); C11(Carbamidomethyl); S13(Fuc(1)); T14(Hex(1)Pent(1)); C16(Carbamidomethyl); C22(Carbamidomethyl)	1	1	Q01705	Q01705	Neurogenic locus notch homolog protein 1 OS=Mus musculus OX=10090 GN=Notch1 PE=1 SV=3	1	5	5	1	0	1	1	1	826.75	4129.72	4129.75	-6.73648	-0.005564	0	0	445752	HCD (High Energy Collision Dissociation)	MS2	3.32586	100	8.39986	2541	2541	2539	FP101320_5.raw	0/0		3.93072	409.223	409.223	0	0.000117294	0.000117282	0	0
FALSE	High	PMI-Byonic	PMI-Byonic (A2)	A	2	Unambiguous	VGQRCQDSNPCLSTPCKNAGTCHVVDHGGTVDY	[F].VGQRcQDSNPcLstPcKNAGTcHVVDHGGTVDY.[A]	C5(Carbamidomethyl); C11(Carbamidomethyl); S13(Hex(1)Pent(2)R0); T14(Fuc(1)); C16(Carbamidomethyl); C22(Carbamidomethyl)	1	1	Q01705	Q01705	Neurogenic locus notch homolog protein 1 OS=Mus musculus OX=10090 GN=Notch1 PE=1 SV=3	1	5	5	1	0	1	1	1	853.156	4261.75	4261.79	-9.18259	-0.00782685	0	0	72724.2	HCD (High Energy Collision Dissociation)	MS2	0	100	8.42885	2554	2554	2548	FP101320_5.raw	0/0		2.15264	244.401	244.401	0.28	0.0070365	0.00293199	0	0
FALSE	Low	PMI-Byonic	PMI-Byonic (A2)	A	2	Unambiguous	VGQRCQDSNPCLSTPCKNAGTCHVVDHGGTVDY	[F].VGQRcQDSNPcLstPcKNAGTcHVVDHGGTVDY.[A]	C5(Carbamidomethyl); C11(Carbamidomethyl); S13(Hex(1)Pent(1)); T14(Fuc(1)); C16(Carbamidomethyl); C22(Carbamidomethyl)	1	1	Q01705	Q01705	Neurogenic locus notch homolog protein 1 OS=Mus musculus OX=10090 GN=Notch1 PE=1 SV=3	1	4	4	1	0	1	1	1	1033.69	4131.72	4129.75	478.711	0.494239	0	0	208721	HCD (High Energy Collision Dissociation)	MS2	0	100	8.43321	2556	2556	2548	FP101320_5.raw	0/0		0.113009	90.2165	90.2165	0	0.770887	0.156538	0	0
FALSE	Low	PMI-Byonic	PMI-Byonic (A2)	A	2	Unambiguous	VGQRCQDSNPCLSTPCKNAGTCHVVDHGGTVDY	[F].VGQRcQDSNPcLstPcKNAGTcHVVDHGGTVDY.[A]	C5(Carbamidomethyl); C11(Carbamidomethyl); S13(Fuc(1)); T14(Hex(1)Pent(1)); C16(Carbamidomethyl); C22(Carbamidomethyl)	1	1	Q01705	Q01705	Neurogenic locus notch homolog protein 1 OS=Mus musculus OX=10090 GN=Notch1 PE=1 SV=3	1	5	5	1	0	1	1	1	826.749	4129.72	4129.75	-7.62325	-0.00629642	0	0	113133	HCD (High Energy Collision Dissociation)	MS2	0	100	8.50552	2584	2584	2583	FP101320_5.raw	0/0		0.430878	124.464	124.464	0	0.370785	0.0687752	0	0
FALSE	High	PMI-Byonic	PMI-Byonic (A2)	A	2	Unambiguous	CLTPLDNACL	[L].cLTPLDNAcL.[A]	C1(Carbamidomethyl); C9(Carbamidomethyl)	1	1	Q01705	Q01705	Neurogenic locus notch homolog protein 1 OS=Mus musculus OX=10090 GN=Notch1 PE=1 SV=3	2	2	2	1	0	1	1	1	588.77	1176.53	1176.54	-5.82075	-0.00342417	0	0	742539	HCD (High Energy Collision Dissociation)	MS2	4.20546	100	13.647	4749	4749	4748	FP101320_5.raw	0/0		2.92818	549.638	373.659	373.659	0.00117982	0.00048708	0	0
FALSE	Medium	PMI-Byonic	PMI-Byonic (A2)	A	2	Unambiguous	ANPCRNGGTCDLLTLTEY	[L].ANPcRNGGtcDLLTLTEY.[K]	C4(Carbamidomethyl); T9(Fuc(1)); C10(Carbamidomethyl)	1	1	Q01705	Q01705	Neurogenic locus notch homolog protein 1 OS=Mus musculus OX=10090 GN=Notch1 PE=1 SV=3	3	2	2	1	0	1	1	1	1100.99	2200.97	2200.98	-7.87479	-0.00866614	0	0	158288	HCD (High Energy Collision Dissociation)	MS2	0	100	13.2744	4595	4595	4588	FP101320_5.raw	0/0		1.01778	241.92	241.92	6.4	0.0959884	0.0184411	0	0
FALSE	Low	PMI-Byonic	PMI-Byonic (A2)	A	2	Unambiguous	ICRCPPGFHGPTCRQDVNECSQNPGLCRHGGTCHNEIGSY	[Y].IcRcPPGFHGPtcRQDVNEcSQNPGLcRHGGTcHNEIGSY.[R]	C2(Carbamidomethyl); C4(Carbamidomethyl); T12(Fuc(1)); C13(Carbamidomethyl); C20(Carbamidomethyl); C27(Carbamidomethyl); C33(Carbamidomethyl)	1	1	Q01705	Q01705	Neurogenic locus notch homolog protein 1 OS=Mus musculus OX=10090 GN=Notch1 PE=1 SV=3	2	6	6	1	0	1	1	1	806.677	4835.02	4831.05	822.532	0.662282	0	0	852459	HCD (High Energy Collision Dissociation)	MS2	38.8411	100	8.68511	2660	2660	2655	FP101320_5.raw	0/0		0.0487985	56.0353	56.0353	3.6	0.89372	0.296135	0	0
FALSE	Low	PMI-Byonic	PMI-Byonic (A2)	A	2	Unambiguous	CEINTDECASSPCLHNGHCMDKINEF	[Y].cEINTDEcASsPcLHNGHcMDKINEF.[Q]	C1(Carbamidomethyl); C8(Carbamidomethyl); S11(Hex(1)Pent(2)); C13(Carbamidomethyl); C19(Carbamidomethyl)	1	1	Q01705	Q01705	Neurogenic locus notch homolog protein 1 OS=Mus musculus OX=10090 GN=Notch1 PE=1 SV=3	1	4	4	1	0	1	1	1	891.849	3564.37	3564.39	-3.4314	-0.00305771	0	0	41423.9	HCD (High Energy Collision Dissociation)	MS2	6.86607	100	10.329	3349	3349	3339	FP101320_5.raw	0/0		0.0886596	49.3333	49.3333	1.2	0.815343	0.229738	0	0
FALSE	High	PMI-Byonic	PMI-Byonic (A2)	A	2	Unambiguous	TCVCTEGYTGTHCEVDIDECDPDPCHY	[Y].TcVcTEGYTGtHcEVDIDEcDPDPcHY.[G]	C2(Carbamidomethyl); C4(Carbamidomethyl); T11(HexNAc(1)); C13(Carbamidomethyl); C20(Carbamidomethyl); C25(Carbamidomethyl)	1	1	Q01705	Q01705	Neurogenic locus notch homolog protein 1 OS=Mus musculus OX=10090 GN=Notch1 PE=1 SV=3	1	3	3	1	0	1	1	1	1165.09	3493.27	3493.29	-7.03736	-0.00819451	0	0	110916	HCD (High Energy Collision Dissociation)	MS2	0	100	11.1257	3688	3688	3678	FP101320_5.raw	0/0		3.7847	446.306	446.306	4.8	0.000164174	0.000140727	0	0
[truncated: 7 more columns]

## Sheet: FP031821_27
Checked	Confidence	Identifying Node Type	Identifying Node	Search ID	Identifying Node No	PSM Ambiguity	Sequence	Annotated Sequence	Modifications	# Protein Groups	# Proteins	Master Protein Accessions	Protein Accessions	Protein Descriptions	# Missed Cleavages	Charge	Original Precursor Charge	DeltaScore	DeltaCn	Rank	Search Engine Rank	Concatenated Rank	m/z [Da]	MH+ [Da]	Theo. MH+ [Da]	DeltaM [ppm]	Deltam/z [Da]	Matched Ions	Total Ions	Intensity	Activation Type	MS Order	Isolation Interference [%]	Ion Inject Time [ms]	RT [min]	First Scan	Last Scan	Master Scan(s)	Spectrum File	Ions Matched	Annotation	|Log Prob|	Byonic Score	Delta Byonic Score	Delta Mod Score	PEP 2D	q-Value 2D	FDR 2D	Peptide Group FDR 2D
FALSE	High	PMI-Byonic	PMI-Byonic (A2)	A	2	Ambiguous	AARGLRCSQPSGTCLNGGRCEVANGTEACVCSGAFVGQRCQDSNPCLSTPCKNAGTCHVVDHGGTVDY	[L].AARGLRcSQPSGTcLNGGRcEVANGtEAcVcsGAFVGQRcQDSNPcLSTPcKNAGTcHVVDHGGTVDY.[A]	C7(Carbamidomethyl); C14(Carbamidomethyl); C20(Carbamidomethyl); T26(HexNAc(1)Fuc(1)); C29(Carbamidomethyl); C31(Carbamidomethyl); S32(HexNAc(1)Hex(1)Fuc(1)); C40(Carbamidomethyl); C46(Carbamidomethyl); C51(Carbamidomethyl); C57(Carbamidomethyl)	1	1	Q01705	Q01705	Neurogenic locus notch homolog protein 1 OS=Mus musculus OX=10090 GN=Notch1 PE=1 SV=3	4	5	5		0	2	2	2	826.758	4129.76	8261.54	-500122	-826.356	0	0	1.86744e+06	HCD (High Energy Collision Dissociation)	MS2	6.32295	100	9.86667	3497	3497	3492	FP031821_27.raw	0/0		3.84483	525.755	525.755	0	0.000142946	7.15128e-06	0	0
FALSE	High	PMI-Byonic	PMI-Byonic (A2)	A	2	Unambiguous	RCSQPSGTCL	[L].RcSQPSGTcL.[N]	C2(Carbamidomethyl); C9(Carbamidomethyl)	1	1	Q01705	Q01705	Neurogenic locus notch homolog protein 1 OS=Mus musculus OX=10090 GN=Notch1 PE=1 SV=3	0	2	2	1	0	1	1	1	583.261	1165.52	1165.51	5.85106	0.00340973	0	0	1.43522e+06	HCD (High Energy Collision Dissociation)	MS2	6.19905	82.1447	8.97733	3089	3089	3085	FP031821_27.raw	0/0		9.99268	704.972	472.664	472.664	1.01699e-10	1.51109e-11	0	0
FALSE	High	PMI-Byonic	PMI-Byonic (A2)	A	2	Unambiguous	VGQRCQDSNPCLSTPCKNAGTCHVVDHGGTVDYACSCPL	[F].VGQRcQDSNPcLStPcKNAGtcHVVDHGGTVDYAcScPL.[G]	C5(Carbamidomethyl); C11(Carbamidomethyl); T14(HexNAc(1)Hex(1)Fuc(1)); C16(Carbamidomethyl); T21(Hex(1)Pent(1)); C22(Carbamidomethyl); C35(Carbamidomethyl); C37(Carbamidomethyl)	1	1	Q01705	Q01705	Neurogenic locus notch homolog protein 1 OS=Mus musculus OX=10090 GN=Notch1 PE=1 SV=3	2	5	5	1	0	1	1	1	1038.04	5186.17	5183.15	584.103	0.605498	0	0	4435597	HCD (High Energy Collision Dissociation)	MS2	14.3083	100	10.8415	3973	3973	3965	FP031821_27.raw	0/0		1.48509	36.9682	36.9682	0	0.0327271	0.000756465	0	0
FALSE	High	PMI-Byonic	PMI-Byonic (A2)	A	2	Unambiguous	VGQRCQDSNPCLSTPCKNAGTCHVVDHGGTVDYACSCPL	[F].VGQRcQDSNPcLStPcKNAGtcHVVDHGGTVDYAcScPL.[G]	C5(Carbamidomethyl); C11(Carbamidomethyl); T14(Hex(1)Pent(1)); C16(Carbamidomethyl); T21(Fuc(1)); C22(Carbamidomethyl); C35(Carbamidomethyl); C37(Carbamidomethyl)	1	1	Q01705	Q01705	Neurogenic locus notch homolog protein 1 OS=Mus musculus OX=10090 GN=Notch1 PE=1 SV=3	2	5	5	1	0	1	1	1	964.411	4818.03	4818.02	2.3854	0.00229857	0	0	2771582	HCD (High Energy Collision Dissociation)	MS2	0	31.1554	10.8963	4001	4001	3998	FP031821_27.raw	0/0		1.08226	105.627	105.627	1.2	0.0827455	0.00418113	0	0
FALSE	High	PMI-Byonic	PMI-Byonic (A2)	A	2	Unambiguous	VGQRCQDSNPCLSTPCKNAGTCHVVDHGGTVDYACSCPL	[F].VGQRcQDSNPcLsTPcKNAGTcHVVDHGGtVDYAcScPL.[G]	C5(Carbamidomethyl); C11(Carbamidomethyl); S13(Hex(1)Pent(2)); C16(Carbamidomethyl); C22(Carbamidomethyl); T30(Fuc(1)); C35(Carbamidomethyl); C37(Carbamidomethyl)	1	1	Q01705	Q01705	Neurogenic locus notch homolog protein 1 OS=Mus musculus OX=10090 GN=Notch1 PE=1 SV=3	2	5	5	1	0	1	1	1	991.221	4952.07	4950.06	407.549	0.403478	0	0	1.6119e+06	HCD (High Energy Collision Dissociation)	MS2	28.5153	100	10.9078	4007	4007	3998	FP031821_27.raw	0/0		1.08226	161.836	161.836	0	0.0827455	0.00496677	0	0
FALSE	High	PMI-Byonic	PMI-Byonic (A2)	A	2	Unambiguous	VGQRCQDSNPCLSTPCKNAGTCHVVDHGGTVDYACSCPL	[F].VGQRcQDsNPcLsTPcKNAGTcHVVDHGGTVDYAcScPL.[G]	C5(Carbamidomethyl); S8(Fuc(1)); C11(Carbamidomethyl); S13(Hex(1)Pent(1)); C16(Carbamidomethyl); C22(Carbamidomethyl); C35(Carbamidomethyl); C37(Carbamidomethyl)	1	1	Q01705	Q01705	Neurogenic locus notch homolog protein 1 OS=Mus musculus OX=10090 GN=Notch1 PE=1 SV=3	2	4	4	1	0	1	1	1	1206.27	4822.05	4818.02	838.268	1.0097	0	0	1.44312e+06	HCD (High Energy Collision Dissociation)	MS2	29.825	100	10.91	4008	4008	3998	FP031821_27.raw	0/0		1.88402	321.597	321.597	0.0320253	0.0130612	0.000217982	0	0
FALSE	High	PMI-Byonic	PMI-Byonic (A2)	A	2	Unambiguous	VGQRCQDSNPCLSTPCKNAGTCHVVDHGGTVDYACSCPL	[F].VGQRcQDsNPcLsTPcKnAGTcHVVDHGGTVDYAcScPL.[G]	C5(Carbamidomethyl); S8(Fuc(1)); C11(Carbamidomethyl); S13(HexNAc(1)Fuc(1)); C16(Carbamidomethyl); N18(Deamidated); C22(Carbamidomethyl); C35(Carbamidomethyl); C37(Carbamidomethyl)	1	1	Q01705	Q01705	Neurogenic locus notch homolog protein 1 OS=Mus musculus OX=10090 GN=Notch1 PE=1 SV=3	2	5	5	1	0	1	1	1	976.419	4878.06	4874.04	825.23	0.804441	0	0	945015	HCD (High Energy Collision Dissociation)	MS2	0	100	10.9429	4022	4022	4020	FP031821_27.raw	0/0		0.969141	33.0904	33.0904	0.8	0.107364	0.00683825	0	0
FALSE	High	PMI-Byonic	PMI-Byonic (A2)	A	2	Unambiguous	VGQRCQDSNPCLSTPCKNAGTCHVVDHGGTVDYACSCPL	[F].VGQRcQDSNPcLStPcKNAGTcHVVDHGGtVDYAcScPL.[G]	C5(Carbamidomethyl); C11(Carbamidomethyl); T14(Hex(1)Pent(1)); C16(Carbamidomethyl); C22(Carbamidomethyl); T30(Fuc(1)); C35(Carbamidomethyl); C37(Carbamidomethyl)	1	1	Q01705	Q01705	Neurogenic locus notch homolog protein 1 OS=Mus musculus OX=10090 GN=Notch1 PE=1 SV=3	2	5	5	1	0	1	1	1	964.812	4820.03	4818.02	418.913	0.403666	0	0	2609316	HCD (High Energy Collision Dissociation)	MS2	20.3154	64.932	11.0135	4054	4054	4053	FP031821_27.raw	0/0		1.02937	85.0921	85.0921	0	0.0934607	0.00584295	0	0
FALSE	High	PMI-Byonic	PMI-Byonic (A2)	A	2	Unambiguous	VGQRCQDSNPCLSTPCKNAGTCHVVDHGGTVDY	[F].VGQRcQDSNPcLstPcKNAGTcHVVDHGGTVDY.[A]	C5(Carbamidomethyl); C11(Carbamidomethyl); S13(Fuc(1)); T14(Hex(1)Pent(1)); C16(Carbamidomethyl); C22(Carbamidomethyl)	1	1	Q01705	Q01705	Neurogenic locus notch homolog protein 1 OS=Mus musculus OX=10090 GN=Notch1 PE=1 SV=3	1	5	5	1	0	1	1	1	826.758	4129.76	4129.75	3.53519	0.00291989	0	0	4.02079e+06	HCD (High Energy Collision Dissociation)	MS2	2.86498	26.5362	9.97632	3548	3548	3547	FP031821_27.raw	0/0		12.1718	840.142	840.142	0	6.73267e-13	1.36241e-13	0	0
FALSE	High	PMI-Byonic	PMI-Byonic (A2)	A	2	Unambiguous	VGQRCQDSNPCLSTPCKNAGTCHVVDHGGTVDY	[F].VGQRcQDSnPcLstPcKNAGTcHVVDHGGTVDY.[A]	C5(Carbamidomethyl); N9(Deamidated); C11(Carbamidomethyl); S13(HexNAc(1)Fuc(1)); T14(Fuc(1)); C16(Carbamidomethyl); C22(Carbamidomethyl)	1	1	Q01705	Q01705	Neurogenic locus notch homolog protein 1 OS=Mus musculus OX=10090 GN=Notch1 PE=1 SV=3	1	5	5	1	0	1	1	1	838.564	4188.79	4185.77	720.996	0.603585	0	0	1609166	HCD (High Energy Collision Dissociation)	MS2	9.64848	100	9.93191	3527	3527	3525	FP031821_27.raw	0/0		3.03178	353.061	353.061	0	0.00092943	5.44263e-05	0	0
FALSE	High	PMI-Byonic	PMI-Byonic (A2)	A	2	Unambiguous	VGQRCQDSNPCLSTPCKNAGTCHVVDHGGTVDY	[F].VGQRcQDSNPcLstPcKNAGTcHVVDHGGTVDY.[A]	C5(Carbamidomethyl); C11(Carbamidomethyl); S13(Hex(1)Pent(2)); T14(Fuc(1)); C16(Carbamidomethyl); C22(Carbamidomethyl)	1	1	Q01705	Q01705	Neurogenic locus notch homolog protein 1 OS=Mus musculus OX=10090 GN=Notch1 PE=1 SV=3	1	5	5	1	0	1	1	1	853.366	4262.8	4261.79	237.29	0.202256	0	0	2.84578e+06	HCD (High Energy Collision Dissociation)	MS2	41.0552	100	9.89938	3513	3513	3503	FP031821_27.raw	0/0		11.4056	874.095	844.691	1.2	3.93004e-12	5.73136e-13	0	0
FALSE	High	PMI-Byonic	PMI-Byonic (A2)	A	2	Unambiguous	VGQRCQDSNPCLSTPCKNAGTCHVVDHGGTVDY	[F].VGQRcQDSNPcLstPcKNAGTcHVVDHGGTVDY.[A]	C5(Carbamidomethyl); C11(Carbamidomethyl); S13(Fuc(1)); T14(Hex(1)Pent(1)); C16(Carbamidomethyl); C22(Carbamidomethyl)	1	1	Q01705	Q01705	Neurogenic locus notch homolog protein 1 OS=Mus musculus OX=10090 GN=Notch1 PE=1 SV=3	1	4	4	1	0	1	1	1	1033.2	4129.77	4129.75	5.06073	0.00522488	0	0	1.43028e+06	HCD (High Energy Collision Dissociation)	MS2	0	100	9.89046	3508	3508	3503	FP031821_27.raw	0/0		13.3817	917.303	917.303	0	4.15245e-14	8.59454e-15	0	0
FALSE	High	PMI-Byonic	PMI-Byonic (A2)	A	2	Unambiguous	VGQRCQDSNPCLSTPCKNAGTCHVVDHGGTVDY	[F].VGQRcQDSNPcLstPcKNAGTcHVVDHGGTVDY.[A]	C5(Carbamidomethyl); C11(Carbamidomethyl); S13(Hex(1)Pent(2)R0); T14(HexNAc(1)Hex(1)Fuc(1)); C16(Carbamidomethyl); C22(Carbamidomethyl)	1	1	Q01705	Q01705	Neurogenic locus notch homolog protein 1 OS=Mus musculus OX=10090 GN=Notch1 PE=1 SV=3	1	5	5	1	0	1	1	1	926.393	4627.94	4626.92	219.344	0.202978	0	0	1.73183e+06	HCD (High Energy Collision Dissociation)	MS2	55.5548	100	9.87454	3501	3501	3492	FP031821_27.raw	0/0		5.68551	424.46	424.46	0	2.06295e-06	2.41601e-07	0	0
FALSE	High	PMI-Byonic	PMI-Byonic (A2)	A	2	Ambiguous	VGQRCQDSNPCLSTPCKNAGTCHVVDHGGTVDY	[F].VGQRcQDSNPcLSTPcKNAGtcHVVDHGGtVDY.[A]	C5(Carbamidomethyl); C11(Carbamidomethyl); C16(Carbamidomethyl); T21(Hex(1)Pent(1)); C22(Carbamidomethyl); T30(Fuc(1))	1	1	Q01705	Q01705	Neurogenic locus notch homolog protein 1 OS=Mus musculus OX=10090 GN=Notch1 PE=1 SV=3	1	5	5	0.7594	0	1	1	1	826.758	4129.76	4129.75	2.79622	0.00230954	0	0	1.86744e+06	HCD (High Energy Collision Dissociation)	MS2	6.32295	100	9.86667	3497	3497	3492	FP031821_27.raw	0/0		15.9603	1000.38	1000.38	3.6	1.09563e-16	1.56517e-17	0	0
FALSE	High	PMI-Byonic	PMI-Byonic (A2)	A	2	Unambiguous	VGQRCQDSNPCLSTPCKNAGTCHVVDHGGTVDY	[F].VGQRcQDSNPcLstPcKNAGTcHVVDHGGTVDY.[A]	C5(Carbamidomethyl); C11(Carbamidomethyl); S13(HexNAc(1)Hex(1)Fuc(1)); T14(Hex(1)Pent(1)R0); C16(Carbamidomethyl); C22(Carbamidomethyl)	1	1	Q01705	Q01705	Neurogenic locus notch homolog protein 1 OS=Mus musculus OX=10090 GN=Notch1 PE=1 SV=3	1	5	5	1	0	1	1	1	900.386	4497.9	4494.88	672.264	0.604349	0	0	3.95484e+06	HCD (High Energy Collision Dissociation)	MS2	27.8251	66.6628	9.84824	3488	3488	3481	FP031821_27.raw	0/0		6.38433	549.441	549.441	1.2	4.12737e-07	3.48202e-08	0	0
FALSE	High	PMI-Byonic	PMI-Byonic (A2)	A	2	Unambiguous	VGQRCQDSNPCLSTPCKNAGTCHVVDHGGTVDY	[F].VGQRcQDSNPcLstPcKNAGTcHVVDHGGTVDY.[A]	C5(Carbamidomethyl); C11(Carbamidomethyl); S13(Hex(1)Pent(2)); T14(Fuc(1)); C16(Carbamidomethyl); C22(Carbamidomethyl)	1	1	Q01705	Q01705	Neurogenic locus notch homolog protein 1 OS=Mus musculus OX=10090 GN=Notch1 PE=1 SV=3	1	4	4	1	0	1	1	1	1066.96	4264.81	4261.79	709.344	0.755769	0	0	1814138	HCD (High Energy Collision Dissociation)	MS2	37.5917	100	9.95611	3538	3538	3536	FP031821_27.raw	0/0		8.43943	692.56	692.56	1.2	3.63557e-09	3.64805e-10	0	0
FALSE	Medium	PMI-Byonic	PMI-Byonic (A2)	A	2	Unambiguous	VGQRCQDSNPCLSTPCKNAGTCHVVDHGGTVDYACSCPLGFSGPL	[F].VGQRcQDSNPcLStPcKNAGTcHVVDHGGtVDYAcScPLGFSGPL.[C]	C5(Carbamidomethyl); C11(Carbamidomethyl); T14(Hex(1)Pent(1)); C16(Carbamidomethyl); C22(Carbamidomethyl); T30(Fuc(1)); C35(Carbamidomethyl); C37(Carbamidomethyl)	1	1	Q01705	Q01705	Neurogenic locus notch homolog protein 1 OS=Mus musculus OX=10090 GN=Notch1 PE=1 SV=3	4	5	5	1	0	1	1	1	1076.07	5376.33	5376.3	5.85281	0.00629329	0	0	962534	HCD (High Energy Collision Dissociation)	MS2	26.4371	56.5455	12.9281	4937	4937	4933	FP031821_27.raw	0/0		0.284747	251.88	251.88	0	0.519102	0.0379072	0.00884955	0.0117647
FALSE	High	PMI-Byonic	PMI-Byonic (A2)	A	2	Unambiguous	ACSCPLGFSGPL	[Y].AcScPLGFSGPL.[C]	C2(Carbamidomethyl); C4(Carbamidomethyl)	1	1	Q01705	Q01705	Neurogenic locus notch homolog protein 1 OS=Mus musculus OX=10090 GN=Notch1 PE=1 SV=3	2	2	2	1	0	1	1	1	633.288	1265.57	1265.57	3.02949	0.00191701	0	0	1.9855e+06	HCD (High Energy Collision Dissociation)	MS2	19.9521	78.2026	15.9425	6279	6279	6275	FP031821_27.raw	0/0		8.52168	680.886	680.886	680.886	3.0083e-09	2.68606e-10	0	0
FALSE	High	PMI-Byonic	PMI-Byonic (A2)	A	2	Unambiguous	ACSCPLGFSGPL	[Y].AcScPLGFSGPL.[C]	C2(Carbamidomethyl); C4(Carbamidomethyl)	1	1	Q01705	Q01705	Neurogenic locus notch homolog protein 1 OS=Mus musculus OX=10090 GN=Notch1 PE=1 SV=3	2	2	2	1	0	1	1	1	633.287	1265.57	1265.57	1.67912	0.00106252	0	0	551152	HCD (High Energy Collision Dissociation)	MS2	18.361	100	16.0617	6331	6331	6330	FP031821_27.raw	0/0		5.22504	461.627	461.627	461.627	5.95606e-06	3.96319e-07	0	0
FALSE	Medium	PMI-Byonic	PMI-Byonic (A2)	A	2	Unambiguous	GFSGPLCLTPLDNACL	[L].GFSGPLcLtPLDnAcL.[A]	C7(Carbamidomethyl); T9(HexNAc(1)Fuc(1)); N13(Oxidation); C15(Carbamidomethyl)	1	1	Q01705	Q01705	Neurogenic locus notch homolog protein 1 OS=Mus musculus OX=10090 GN=Notch1 PE=1 SV=3	4	2	2	1	0	1	1	1	1050.49	2099.97	2099.95	7.00864	0.0073589	0	0	269830	HCD (High Energy Collision Dissociation)	MS2	0	100	18.041	7187	7187	7177	FP031821_27.raw	0/0		0.483096	158.275	158.275	36.2372	0.328779	0.0228583	0	0
FALSE	Medium	PMI-Byonic	PMI-Byonic (A2)	A	2	Unambiguous	GFSGPL	[L].GFSGPL.[C]		1	1	Q01705	Q01705	Neurogenic locus notch homolog protein 1 OS=Mus musculus OX=10090 GN=Notch1 PE=1 SV=3	1	4	4	1	0	1	1	1	578.966	2312.84	577.298	3.00632e+06	433.886	0	0	178190	HCD (High Energy Collision Dissociation)	MS2	76.1263	100	13.1414	5034	5034	5032	FP031821_27.raw	0/0		0.551673	129.107	83.4523	83.4523	0.280755	0.0200517	0	0
FALSE	High	PMI-Byonic	PMI-Byonic (A2)	A	2	Unambiguous	GFSGPL	[L].GFSGPL.[C]		1	1	Q01705	Q01705	Neurogenic locus notch homolog protein 1 OS=Mus musculus OX=10090 GN=Notch1 PE=1 SV=3	1	4	4	1	0	1	1	1	576.595	2303.36	577.298	2.98989e+06	431.515	0	0	1.66779e+06	HCD (High Energy Collision Dissociation)	MS2	23.5938	58.4601	13.1952	5060	5060	5054	FP031821_27.raw	0/0		1.44846	244.403	173.221	173.221	0.0356076	0.00112722	0	0
FALSE	High	PMI-Byonic	PMI-Byonic (A2)	A	2	Unambiguous	CLTPLDNACL	[L].cLTPLDNAcL.[A]	C1(Carbamidomethyl); C9(Carbamidomethyl)	1	1	Q01705	Q01705	Neurogenic locus notch homolog protein 1 OS=Mus musculus OX=10090 GN=Notch1 PE=1 SV=3	2	2	2	1	0	1	1	1	588.776	1176.54	1176.54	5.07339	0.00298452	0	0	1.01529e+06	HCD (High Energy Collision Dissociation)	MS2	19.9976	88.247	14.8976	5822	5822	5813	FP031821_27.raw	0/0		5.78769	613.412	280.75	280.75	1.63044e-06	2.12691e-07	0	0
FALSE	High	PMI-Byonic	PMI-Byonic (A2)	A	2	Unambiguous	CLTPLDNACL	[L].cLTPLDNAcL.[A]	C1(Carbamidomethyl); C9(Carbamidomethyl)	1	1	Q01705	Q01705	Neurogenic locus notch homolog protein 1 OS=Mus musculus OX=10090 GN=Notch1 PE=1 SV=3	2	2	2	1	0	1	1	1	588.776	1176.54	1176.54	5.17715	0.00304556	0	0	515734	HCD (High Energy Collision Dissociation)	MS2	19.9559	100	15.0228	5876	5876	5868	FP031821_27.raw	0/0		1.14394	309.18	189.666	189.666	0.0717893	0.00337945	0	0
FALSE	High	PMI-Byonic	PMI-Byonic (A2)	A	2	Unambiguous	ANPCRNGGTCDLLTLTEY	[L].ANPcRNGGtcDLLTLTEY.[K]	C4(Carbamidomethyl); T9(Fuc(1)); C10(Carbamidomethyl)	1	1	Q01705	Q01705	Neurogenic locus notch homolog protein 1 OS=Mus musculus OX=10090 GN=Notch1 PE=1 SV=3	3	2	2	1	0	1	1	1	1101	2200.99	2200.98	4.21586	0.00463952	0	0	2077144	HCD (High Energy Collision Dissociation)	MS2	4.39593	100	14.6956	5730	5730	5725	FP031821_27.raw	0/0		5.51355	504.484	504.484	17.0549	3.06515e-06	3.1208e-07	0	0
FALSE	High	PMI-Byonic	PMI-Byonic (A2)	A	2	Unambiguous	ANPCRNGGTCDLLTLTEY	[L].ANPcRnGGtcDLLTLTEY.[K]	C4(Carbamidomethyl); N6(Deamidated); T9(Fuc(1)); C10(Carbamidomethyl)	1	1	Q01705	Q01705	Neurogenic locus notch homolog protein 1 OS=Mus musculus OX=10090 GN=Notch1 PE=1 SV=3	3	2	2	1	0	1	1	1	1101.49	2201.98	2201.97	3.6009	0.00396453	0	0	686932	HCD (High Energy Collision Dissociation)	MS2	0	100	15.3992	6039	6039	6033	FP031821_27.raw	0/0		5.11568	412.456	412.456	16.4098	7.66155e-06	5.95232e-07	0	0
FALSE	High	PMI-Byonic	PMI-Byonic (A2)	A	2	Unambiguous	ANPCRNGGTCDLLTLTEY	[L].ANPcRNGGtcDLLTLTEY.[K]	C4(Carbamidomethyl); T9(Fuc(1)); C10(Carbamidomethyl)	1	1	Q01705	Q01705	Neurogenic locus notch homolog protein 1 OS=Mus musculus OX=10090 GN=Notch1 PE=1 SV=3	3	2	2	1	0	1	1	1	1101	2201	2200.98	4.8814	0.00537194	0	0	1.67272e+06	HCD (High Energy Collision Dissociation)	MS2	0	100	14.8099	5782	5782	5780	FP031821_27.raw	0/0		5.03651	403.52	403.52	21.3889	9.1937e-06	8.26675e-07	0	0
FALSE	High	PMI-Byonic	PMI-Byonic (A2)	A	2	Unambiguous	ANPCRNGGTCDL	[L].ANPcRNGGtcDL.[L]	C4(Carbamidomethyl); T9(HexNAc(1)Hex(1)Fuc(1)NeuAc(1)); C10(Carbamidomethyl)	1	1	Q01705	Q01705	Neurogenic locus notch homolog protein 1 OS=Mus musculus OX=10090 GN=Notch1 PE=1 SV=3	0	2	2	1	0	1	1	1	1069.45	2137.89	2136.84	488.522	0.521947	0	0	1.48075e+06	HCD (High Energy Collision Dissociation)	MS2	21.4987	100	11.7304	4393	4393	4383	FP031821_27.raw	0/0		1.27534	10.8229	10.8229	10.8229	0.0530473	0.00206858	0	0
FALSE	High	PMI-Byonic	PMI-Byonic (A2)	A	2	Unambiguous	KCRCPPGW	[Y].KcRcPPGW.[S]	C2(Carbamidomethyl); C4(Carbamidomethyl)	1	1	Q01705	Q01705	Neurogenic locus notch homolog protein 1 OS=Mus musculus OX=10090 GN=Notch1 PE=1 SV=3	0	2	2	1	0	1	1	1	530.746	1060.48	1060.48	2.97073	0.0015752	0	0	1.13434e+06	HCD (High Energy Collision Dissociation)	MS2	17.4375	85.2739	8.93216	3069	3069	3063	FP031821_27.raw	0/0		4.96122	566.801	561.784	561.784	1.0934e-05	1.08098e-06	0	0
FALSE	High	PMI-Byonic	PMI-Byonic (A2)	A	2	Unambiguous	KCRCPPGWSGKSCQQADPCASNPCANGGQCLPF	[Y].KcRcPPGWsGKScQQADPcASNPcANGGqcLPF.[E]	C2(Carbamidomethyl); C4(Carbamidomethyl); S9(Hex(1)Pent(2)); C13(Carbamidomethyl); C19(Carbamidomethyl); C24(Carbamidomethyl); Q29(Deamidated); C30(Carbamidomethyl)	1	1	Q01705	Q01705	Neurogenic locus notch homolog protein 1 OS=Mus musculus OX=10090 GN=Notch1 PE=1 SV=3	1	4	4	1	0	1	1	1	1046.19	4181.73	4179.69	486.916	0.50879	0	0	928791	HCD (High Energy Collision Dissociation)	MS2	26.0013	100	11.8219	4434	4434	4427	FP031821_27.raw	0/0		3.18956	259.602	259.602	2.4	0.000646302	3.54974e-05	0	0
FALSE	High	PMI-Byonic	PMI-Byonic (A2)	A	2	Unambiguous	KCRCPPGWSGKSCQQADPCASNPCANGGQCLPF	[Y].KcRcPPGWsGKScQQADPcASNPcAnGGQcLPF.[E]	C2(Carbamidomethyl); C4(Carbamidomethyl); S9(Hex(1)Pent(1)); C13(Carbamidomethyl); C19(Carbamidomethyl); C24(Carbamidomethyl); N26(Deamidated); C30(Carbamidomethyl)	1	1	Q01705	Q01705	Neurogenic locus notch homolog protein 1 OS=Mus musculus OX=10090 GN=Notch1 PE=1 SV=3	1	4	4	1	0	1	1	1	1013.43	4050.68	4047.65	749.26	0.758185	0	0	1.02601e+06	HCD (High Energy Collision Dissociation)	MS2	23.2142	100	11.8756	4459	4459	4449	FP031821_27.raw	0/0		5.81044	439.228	439.228	2.4	1.54725e-06	1.89824e-07	0	0
FALSE	High	PMI-Byonic	PMI-Byonic (A2)	A	2	Unambiguous	KCRCPPGWSGKSCQQADPCASNPCANGGQCLPF	[Y].KcRcPPGWsGKScQQADPcASNPcANGGQcLPF.[E]	C2(Carbamidomethyl); C4(Carbamidomethyl); S9(Hex(1)Pent(2)); C13(Carbamidomethyl); C19(Carbamidomethyl); C24(Carbamidomethyl); C30(Carbamidomethyl)	1	1	Q01705	Q01705	Neurogenic locus notch homolog protein 1 OS=Mus musculus OX=10090 GN=Notch1 PE=1 SV=3	1	4	4	1	0	1	1	1	1045.44	4178.73	4178.71	4.58863	0.00479364	0	0	1.89354e+06	HCD (High Energy Collision Dissociation)	MS2	66.1847	100	11.5941	4327	4327	4317	FP031821_27.raw	0/0		1.40255	214.015	170.496	2.4	0.0395775	0.00153196	0	0
FALSE	High	PMI-Byonic	PMI-Byonic (A2)	A	2	Unambiguous	KCRCPPGWSGKSCQQADPCASNPCANGGQCLPFESSY	[Y].KcRcPPGWSGKscQQADPcASNPcANGGQcLPFESSY.[I]	C2(Carbamidomethyl); C4(Carbamidomethyl); S12(Hex(1)Pent(2)); C13(Carbamidomethyl); C19(Carbamidomethyl); C24(Carbamidomethyl); C30(Carbamidomethyl)	1	1	Q01705	Q01705	Neurogenic locus notch homolog protein 1 OS=Mus musculus OX=10090 GN=Notch1 PE=1 SV=3	2	4	4	1	0	1	1	1	1161.98	4644.9	4644.88	5.16721	0.00600027	0	0	1139341	HCD (High Energy Collision Dissociation)	MS2	0	62.5645	11.9791	4507	4507	4504	FP031821_27.raw	0/0		12.2117	800.743	677.381	2.63353	6.14212e-13	8.74208e-14	0	0
FALSE	High	PMI-Byonic	PMI-Byonic (A2)	A	2	Unambiguous	KCRCPPGWSGKSCQQADPCASNPCANGGQCLPF	[Y].KcRcPPGWsGKScQQADPcASNPcANGGQcLPF.[E]	C2(Carbamidomethyl); C4(Carbamidomethyl); S9(Hex(1)Pent(1)); C13(Carbamidomethyl); C19(Carbamidomethyl); C24(Carbamidomethyl); C30(Carbamidomethyl)	1	1	Q01705	Q01705	Neurogenic locus notch homolog protein 1 OS=Mus musculus OX=10090 GN=Notch1 PE=1 SV=3	1	4	4	1	0	1	1	1	1012.43	4046.68	4046.67	3.77866	0.00382274	0	0	1.73483e+06	HCD (High Energy Collision Dissociation)	MS2	0	100	11.63	4343	4343	4339	FP031821_27.raw	0/0		9.04686	653.578	653.578	2.4	8.97725e-10	9.71724e-11	0	0
FALSE	High	PMI-Byonic	PMI-Byonic (A2)	A	2	Unambiguous	KCRCPPGWSGKSCQQADPCASNPCANGGQCLPFESSY	[Y].KcRcPPGWsGKScQQADPcASNPcAnGGQcLPFESSY.[I]	C2(Carbamidomethyl); C4(Carbamidomethyl); S9(Hex(1)Pent(2)); C13(Carbamidomethyl); C19(Carbamidomethyl); C24(Carbamidomethyl); N26(Deamidated); C30(Carbamidomethyl)	1	1	Q01705	Q01705	Neurogenic locus notch homolog protein 1 OS=Mus musculus OX=10090 GN=Notch1 PE=1 SV=3	2	4	4	1	0	1	1	1	1162.23	4645.89	4645.86	6.60969	0.00767693	0	0	678812	HCD (High Energy Collision Dissociation)	MS2	0	100	12.2267	4621	4621	4614	FP031821_27.raw	0/0		7.91066	646.637	646.637	2.4	1.22841e-08	1.35741e-09	0	0
FALSE	High	PMI-Byonic	PMI-Byonic (A2)	A	2	Unambiguous	KCRCPPGWSGKSCQQADPCASNPCANGGQCLPFESSY	[Y].KcRcPPGWsGKScQQADPcASNPcAnGGQcLPFESSY.[I]	C2(Carbamidomethyl); C4(Carbamidomethyl); S9(Hex(1)Pent(1)); C13(Carbamidomethyl); C19(Carbamidomethyl); C24(Carbamidomethyl); N26(Deamidated); C30(Carbamidomethyl)	1	1	Q01705	Q01705	Neurogenic locus notch homolog protein 1 OS=Mus musculus OX=10090 GN=Notch1 PE=1 SV=3	2	4	4	1	0	1	1	1	1129.22	4513.85	4513.82	6.64581	0.00749949	0	0	1.87984e+06	HCD (High Energy Collision Dissociation)	MS2	0	50.6995	12.2224	4619	4619	4614	FP031821_27.raw	0/0		11.2117	771.032	771.032	15.1017	6.14256e-12	1.53118e-12	0	0
FALSE	High	PMI-Byonic	PMI-Byonic (A2)	A	2	Unambiguous	KCRCPPGWSGKSCQQADPCASNPCANGGQCLPFESSY	[Y].KcRcPPGWsGKScQQADPcASNPcANGGQcLPFESSY.[I]	C2(Carbamidomethyl); C4(Carbamidomethyl); S9(Hex(1)Pent(1)); C13(Carbamidomethyl); C19(Carbamidomethyl); C24(Carbamidomethyl); C30(Carbamidomethyl)	1	1	Q01705	Q01705	Neurogenic locus notch homolog protein 1 OS=Mus musculus OX=10090 GN=Notch1 PE=1 SV=3	2	4	4	1	0	1	1	1	1128.98	4512.88	4512.84	10.1382	0.0114381	0	0	1.00362e+06	HCD (High Energy Collision Dissociation)	MS2	0	100	11.9866	4511	4511	4504	FP031821_27.raw	0/0		11.2117	772.311	735.525	1.2	6.14256e-12	1.28848e-12	0	0
FALSE	High	PMI-Byonic	PMI-Byonic (A2)	A	2	Unambiguous	KCRCPPGWSGKSCQQADPCASNPCANGGQCLPFESSY	[Y].KcRcPPGWSGKScQQADPcAsNPcANGGQcLPFESSY.[I]	C2(Carbamidomethyl); C4(Carbamidomethyl); C13(Carbamidomethyl); C19(Carbamidomethyl); S21(Hex(1)Pent(1)); C24(Carbamidomethyl); C30(Carbamidomethyl)	1	1	Q01705	Q01705	Neurogenic locus notch homolog protein 1 OS=Mus musculus OX=10090 GN=Notch1 PE=1 SV=3	2	4	4	1	0	1	1	1	1128.97	4512.86	4512.84	5.37752	0.00606697	0	0	4.18483e+06	HCD (High Energy Collision Dissociation)	MS2	46.3396	28.8424	12.0937	4560	4560	4559	FP031821_27.raw	0/0		9.13248	695.389	691.861	1.2	7.37094e-10	4.6384e-11	0	0
FALSE	High	PMI-Byonic	PMI-Byonic (A2)	A	2	Unambiguous	KCRCPPGWSGKSCQQADPCASNPCANGGQCLPFESSY	[Y].KcRcPPGWsGKScQQADPcASNPcANGGQcLPFESSY.[I]	C2(Carbamidomethyl); C4(Carbamidomethyl); S9(Hex(1)Pent(2)); C13(Carbamidomethyl); C19(Carbamidomethyl); C24(Carbamidomethyl); C30(Carbamidomethyl)	1	1	Q01705	Q01705	Neurogenic locus notch homolog protein 1 OS=Mus musculus OX=10090 GN=Notch1 PE=1 SV=3	2	4	4	1	0	1	1	1	1161.98	4644.88	4644.88	0.857188	0.000995383	0	0	635247	HCD (High Energy Collision Dissociation)	MS2	3.24762	70.1873	12.0954	4561	4561	4559	FP031821_27.raw	0/0		8.13248	649.589	577.429	2.4	7.37094e-09	8.22102e-10	0	0
FALSE	High	PMI-Byonic	PMI-Byonic (A2)	A	2	Unambiguous	KCRCPPGWSGKSCQQADPCASNPCANGGQCLPF	[Y].KcRcPPGWsGKScQQADPcASNPcANGGQcLPF.[E]	C2(Carbamidomethyl); C4(Carbamidomethyl); S9(Hex(1)Pent(1)); C13(Carbamidomethyl); C19(Carbamidomethyl); C24(Carbamidomethyl); C30(Carbamidomethyl)	1	1	Q01705	Q01705	Neurogenic locus notch homolog protein 1 OS=Mus musculus OX=10090 GN=Notch1 PE=1 SV=3	1	4	4	1	0	1	1	1	1012.93	4048.69	4046.67	500.909	0.506752	0	0	1265927	HCD (High Energy Collision Dissociation)	MS2	29.1017	100	11.7388	4396	4396	4394	FP031821_27.raw	0/0		5.89633	452.586	452.586	2.4	1.2696e-06	1.44972e-07	0	0
FALSE	High	PMI-Byonic	PMI-Byonic (A2)	A	2	Unambiguous	SGKSCQQADPCASNPCANGGQCLPFESSY	[W].SGKScQQADPcAsNPcANGGQcLPFESSY.[I]	C5(Carbamidomethyl); C11(Carbamidomethyl); S13(Hex(1)Pent(1)); C16(Carbamidomethyl); C22(Carbamidomethyl)	1	1	Q01705	Q01705	Neurogenic locus notch homolog protein 1 OS=Mus musculus OX=10090 GN=Notch1 PE=1 SV=3	1	3	3	1	0	1	1	1	1157.8	3471.39	3471.37	4.98773	0.00577142	0	0	1.0244e+06	HCD (High Energy Collision Dissociation)	MS2	0	100	12.9303	4938	4938	4933	FP031821_27.raw	0/0		10.0627	772.787	772.787	10.4	8.65534e-11	1.17806e-11	0	0
FALSE	High	PMI-Byonic	PMI-Byonic (A2)	A	2	Unambiguous	SGKSCQQADPCASNPCANGGQCLPFESSY	[W].SGKScQQADPcAsNPcANGGQcLPFESSY.[I]	C5(Carbamidomethyl); C11(Carbamidomethyl); S13(Hex(1)Pent(2)); C16(Carbamidomethyl); C22(Carbamidomethyl)	1	1	Q01705	Q01705	Neurogenic locus notch homolog protein 1 OS=Mus musculus OX=10090 GN=Notch1 PE=1 SV=3	1	3	3	1	0	1	1	1	1201.81	3603.41	3603.41	-0.215023	-0.000258272	0	0	461550	HCD (High Energy Collision Dissociation)	MS2	0	100	12.8834	4916	4916	4911	FP031821_27.raw	0/0		7.12966	637.534	637.534	10.4	7.41896e-08	7.69787e-09	0	0
FALSE	High	PMI-Byonic	PMI-Byonic (A2)	A	2	Unambiguous	ICRCPPGFHGPTCRQDVNECSQNPGLCRHGGTCHNEIGSY	[Y].IcRcPPGFHGPtcRQDVNEcSQNPGLcRHGGTcHNEIGSY.[R]	C2(Carbamidomethyl); C4(Carbamidomethyl); T12(Fuc(1)); C13(Carbamidomethyl); C20(Carbamidomethyl); C27(Carbamidomethyl); C33(Carbamidomethyl)	1	1	Q01705	Q01705	Neurogenic locus notch homolog protein 1 OS=Mus musculus OX=10090 GN=Notch1 PE=1 SV=3	2	6	6	1	0	1	1	1	806.018	4831.07	4831.05	4.23178	0.00340733	0	0	9655481	HCD (High Energy Collision Dissociation)	MS2	0	5.8952	10.0311	3576	3576	3569	FP031821_27.raw	0/0		7.60422	616.246	616.246	3.6	2.48758e-08	1.93103e-09	0	0
FALSE	High	PMI-Byonic	PMI-Byonic (A2)	A	2	Unambiguous	ICRCPPGFHGPTCRQDVNECSQNPGLCRHGGTCHNEIGSY	[Y].IcRcPPGFHGPtcRQDVNEcSQNPGLcRHGGTcHNEIGSY.[R]	C2(Carbamidomethyl); C4(Carbamidomethyl); T12(Fuc(1)); C13(Carbamidomethyl); C20(Carbamidomethyl); C27(Carbamidomethyl); C33(Carbamidomethyl)	1	1	Q01705	Q01705	Neurogenic locus notch homolog protein 1 OS=Mus musculus OX=10090 GN=Notch1 PE=1 SV=3	2	6	6	1	0	1	1	1	806.016	4831.06	4831.05	2.10928	0.00169834	0	0	1.27353e+06	HCD (High Energy Collision Dissociation)	MS2	15.8389	35.9863	10.1653	3641	3641	3635	FP031821_27.raw	0/0		3.83781	449.426	449.426	3.6	0.000145273	8.8154e-06	0	0
FALSE	High	PMI-Byonic	PMI-Byonic (A2)	A	2	Unambiguous	ICRCPPGFHGPTCRQDVNECSQNPGLCRHGGTCHNEIGSY	[Y].IcRcPPGFHGPtcRQDVNEcSQNPGLcRHGGTcHNEIGSY.[R]	C2(Carbamidomethyl); C4(Carbamidomethyl); T12(Fuc(1)); C13(Carbamidomethyl); C20(Carbamidomethyl); C27(Carbamidomethyl); C33(Carbamidomethyl)	1	1	Q01705	Q01705	Neurogenic locus notch homolog protein 1 OS=Mus musculus OX=10090 GN=Notch1 PE=1 SV=3	2	5	5	1	0	1	1	1	967.02	4831.07	4831.05	4.09559	0.0039572	0	0	745157	HCD (High Energy Collision Dissociation)	MS2	0	61.4469	10.1339	3625	3625	3624	FP031821_27.raw	0/0		6.02346	562.486	562.486	3.6	9.4742e-07	1.07005e-07	0	0
FALSE	High	PMI-Byonic	PMI-Byonic (A2)	A	2	Unambiguous	ICRCPPGFHGPTCRQDVNECSQNPGLCRHGGTCHNEIGSY	[Y].IcRcPPGFHGPTcRQDVNEcSQNPGLcRHGGTcHNEIGSY.[R]	C2(Carbamidomethyl); C4(Carbamidomethyl); C13(Carbamidomethyl); C20(Carbamidomethyl); C27(Carbamidomethyl); C33(Carbamidomethyl)	1	1	Q01705	Q01705	Neurogenic locus notch homolog protein 1 OS=Mus musculus OX=10090 GN=Notch1 PE=1 SV=3	2	6	6	1	0	1	1	1	782.007	4687.01	4684.99	430.487	0.336138	0	0	2.09108e+06	HCD (High Energy Collision Dissociation)	MS2	67.7404	100	10.077	3597	3597	3591	FP031821_27.raw	0/0		3.0829	370.845	370.845	36.2656	0.000826234	4.44831e-05	0	0
FALSE	High	PMI-Byonic	PMI-Byonic (A2)	A	2	Unambiguous	ICRCPPGFHGPTCRQDVNECSQNPGLCRHGGTCHNEIGSY	[Y].IcRcPPGFHGPtcRQDVNEcSQNPGLcRHGGTcHNEIGSY.[R]	C2(Carbamidomethyl); C4(Carbamidomethyl); T12(Fuc(1)); C13(Carbamidomethyl); C20(Carbamidomethyl); C27(Carbamidomethyl); C33(Carbamidomethyl)	1	1	Q01705	Q01705	Neurogenic locus notch homolog protein 1 OS=Mus musculus OX=10090 GN=Notch1 PE=1 SV=3	2	5	5	1	0	1	1	1	967.018	4831.06	4831.05	2.70586	0.00261443	0	0	1.96167e+06	HCD (High Energy Collision Dissociation)	MS2	0.518678	21.5953	10.0249	3572	3572	3569	FP031821_27.raw	0/0		6.02346	577.202	577.202	3.6	9.4742e-07	9.22606e-08	0	0
FALSE	High	PMI-Byonic	PMI-Byonic (A2)	A	2	Unambiguous	ICRCPPGFHGPTCRQDVNECSQNPGLCRHGGTCHNEIGSY	[Y].IcRcPPGFHGPtcRQDVNEcSQNPGLcRHGGTcHNEIGSY.[R]	C2(Carbamidomethyl); C4(Carbamidomethyl); T12(Fuc(1)); C13(Carbamidomethyl); C20(Carbamidomethyl); C27(Carbamidomethyl); C33(Carbamidomethyl)	1	1	Q01705	Q01705	Neurogenic locus notch homolog protein 1 OS=Mus musculus OX=10090 GN=Notch1 PE=1 SV=3	2	4	4	1	0	1	1	1	1209.02	4833.07	4831.05	417.241	0.503928	0	0	2.00663e+06	HCD (High Energy Collision Dissociation)	MS2	8.60654	100	10.0566	3588	3588	3580	FP031821_27.raw	0/0		4.34	432.747	432.747	3.6	4.57093e-05	2.5203e-06	0	0
FALSE	Medium	PMI-Byonic	PMI-Byonic (A2)	A	2	Unambiguous	HGPTCRQDVNECSQNPGL	[F].HGPtcRQDVNEcsQNPGL.[C]	T4(HexNAc(1)Hex(1)Fuc(1)NeuAc(1)); C5(Carbamidomethyl); C12(Carbamidomethyl); S13(HexNAc(1)Hex(1)Fuc(1)NeuAc(1))	1	1	Q01705	Q01705	Neurogenic locus notch homolog protein 1 OS=Mus musculus OX=10090 GN=Notch1 PE=1 SV=3	0	3	3	1	0	1	1	1	1225.16	3673.46	3673.46	-1.50552	-0.0018435	0	0	2976582	HCD (High Energy Collision Dissociation)	MS2	0	62.4825	13.191	5057	5057	5054	FP031821_27.raw	0/0		0.644454	40.3603	40.3603	40.3603	0.226749	0.0155087	0	0
FALSE	Medium	PMI-Byonic	PMI-Byonic (A2)	A	2	Unambiguous	HGPTCRQDVNECSQNPGL	[F].hGPtcRQDVNEcsQNPGL.[C]	H1(Oxidation); T4(HexNAc(1)Hex(1)Fuc(1)NeuAc(1)); C5(Carbamidomethyl); C12(Carbamidomethyl); S13(HexNAc(1)Hex(1)Fuc(1)NeuAc(1))	1	1	Q01705	Q01705	Neurogenic locus notch homolog protein 1 OS=Mus musculus OX=10090 GN=Notch1 PE=1 SV=3	0	3	3	1	0	1	1	1	1230.48	3689.44	3689.46	-5.14986	-0.00633339	0	0	971978	HCD (High Energy Collision Dissociation)	MS2	0	100	13.0603	4998	4998	4988	FP031821_27.raw	0/0		0.744019	25.2302	25.2302	25.2302	0.180294	0.0101064	0	0
FALSE	Medium	PMI-Byonic	PMI-Byonic (A2)	A	2	Unambiguous	HGPTCRQDVNECSQNPGL	[F].HGPtcRQDVNEcsQNPGL.[C]	T4(HexNAc(1)Hex(1)Fuc(1)NeuAc(1)); C5(Carbamidomethyl); C12(Carbamidomethyl); S13(HexNAc(1)Hex(1)Fuc(1)NeuAc(1))	1	1	Q01705	Q01705	Neurogenic locus notch homolog protein 1 OS=Mus musculus OX=10090 GN=Notch1 PE=1 SV=3	0	3	3	1	0	1	1	1	1225.16	3673.45	3673.46	-3.49934	-0.0042849	0	0	1.12471e+06	HCD (High Energy Collision Dissociation)	MS2	0	100	13.0721	5003	5003	4999	FP031821_27.raw	0/0		0.744019	46.7166	46.7166	46.7166	0.180294	0.0117272	0	0
FALSE	High	PMI-Byonic	PMI-Byonic (A2)	A	2	Unambiguous	RCACRATHTGPHCELPYVPCSPSPCQNGGTCRPTGDTTHECACLPGFAGQNCEENVDDCPGNNCKNGGACVDGVNTY	[Y].RcAcRATHTGPHcELPYVPcsPSPcQNGGTcRPTGDTTHEcAcLPGFAGQNcEENVDDcPGNNcKNGGAcVDGVNTY.[N]	C2(Carbamidomethyl); C4(Carbamidomethyl); C13(Carbamidomethyl); C20(Carbamidomethyl); S21(HexNAc(1)Hex(1)Fuc(1)); C25(Carbamidomethyl); C31(Carbamidomethyl); C41(Carbamidomethyl); C43(Carbamidomethyl); C52(Carbamidomethyl); C59(Carbamidomethyl); C64(Carbamidomethyl); C70(Carbamidomethyl)	1	1	Q01705	Q01705	Neurogenic locus notch homolog protein 1 OS=Mus musculus OX=10090 GN=Notch1 PE=1 SV=3	2	6	6	1	0	1	1	1	1529.8	9173.74	9167.7	658.102	1.00555	0	0	1.89137e+06	HCD (High Energy Collision Dissociation)	MS2	0	100	12.2333	4624	4624	4614	FP031821_27.raw	0/0		0.761278	132.735	132.735	0	0.17327	0.00845409	0	0
FALSE	High	PMI-Byonic	PMI-Byonic (A2)	A	2	Unambiguous	NCRCPPEWTGQY	[Y].NcRcPPEWTGQY.[C]	C2(Carbamidomethyl); C4(Carbamidomethyl)	1	1	Q01705	Q01705	Neurogenic locus notch homolog protein 1 OS=Mus musculus OX=10090 GN=Notch1 PE=1 SV=3	1	2	2	1	0	1	1	1	784.325	1567.64	1567.64	0.850867	0.000666927	0	0	671328	HCD (High Energy Collision Dissociation)	MS2	11.8602	100	11.5649	4313	4313	4306	FP031821_27.raw	0/0		5.91276	501.241	415.275	415.275	1.22247e-06	1.25911e-07	0	0
FALSE	High	PMI-Byonic	PMI-Byonic (A2)	A	2	Unambiguous	NCRCPPEWTGQYCTEDVDECQLMPNACQNGGTCHNTHGGY	[Y].NcRcPPEWTGQYctEDVDEcQLMPNAcQNGGTcHnTHGGY.[N]	C2(Carbamidomethyl); C4(Carbamidomethyl); C13(Carbamidomethyl); T14(HexNAc(1)Hex(1)Fuc(1)); C20(Carbamidomethyl); C27(Carbamidomethyl); C33(Carbamidomethyl); N35(Oxidation)	1	1	Q01705	Q01705	Neurogenic locus notch homolog protein 1 OS=Mus musculus OX=10090 GN=Notch1 PE=1 SV=3	3	4	4	1	0	1	1	1	1327.02	5305.05	5301.03	759.422	1.00643	0	0	1.90543e+06	HCD (High Energy Collision Dissociation)	MS2	28.9791	100	12.5713	4776	4776	4768	FP031821_27.raw	0/0		30.0057	1322.17	1322.17	8.43913	9.86859e-31	9.86761e-31	0	0
FALSE	High	PMI-Byonic	PMI-Byonic (A2)	A	2	Unambiguous	NCRCPPEWTGQYCTEDVDECQLMPNACQNGGTCHNTHGGY	[Y].NcRcPPEWTGQYctEDVDEcQLMPNAcQNGGTcHnTHGGY.[N]	C2(Carbamidomethyl); C4(Carbamidomethyl); C13(Carbamidomethyl); T14(HexNAc(1)Hex(1)Fuc(1)); C20(Carbamidomethyl); C27(Carbamidomethyl); C33(Carbamidomethyl); N35(Oxidation)	1	1	Q01705	Q01705	Neurogenic locus notch homolog protein 1 OS=Mus musculus OX=10090 GN=Notch1 PE=1 SV=3	3	5	5	1	0	1	1	1	1061.82	5305.07	5301.03	761.733	0.807594	0	0	678998	HCD (High Energy Collision Dissociation)	MS2	25.3362	100	12.5959	4787	4787	4779	FP031821_27.raw	0/0		30.0057	1338.68	1338.68	4	9.86859e-31	9.8681e-31	0	0
FALSE	High	PMI-Byonic	PMI-Byonic (A2)	A	2	Unambiguous	NCRCPPEWTGQYCTEDVDECQLMPNACQNGGTCHNTHGGY	[Y].NcRcPPEWTGQYctEDVDEcQLMPNAcQNGGTcHnTHGGY.[N]	C2(Carbamidomethyl); C4(Carbamidomethyl); C13(Carbamidomethyl); T14(HexNAc(1)Hex(1)Fuc(1)); C20(Carbamidomethyl); C27(Carbamidomethyl); C33(Carbamidomethyl); N35(Oxidation)	1	1	Q01705	Q01705	Neurogenic locus notch homolog protein 1 OS=Mus musculus OX=10090 GN=Notch1 PE=1 SV=3	3	4	4	1	0	1	1	1	1326.02	5301.06	5301.03	5.67982	0.00752722	0	0	681742	HCD (High Energy Collision Dissociation)	MS2	0	88.9757	12.6791	4824	4824	4823	FP031821_27.raw	0/0		30.0057	1381.37	1381.37	7.52347	9.86859e-31	9.86835e-31	0	0
FALSE	High	PMI-Byonic	PMI-Byonic (A2)	A	2	Unambiguous	NCRCPPEWTGQYCTEDVDECQLMPNACQNGGTCHNTHGGY	[Y].NcRcPPEWTGQYctEDVDEcQLMPnAcQNGGTcHnTHGGY.[N]	C2(Carbamidomethyl); C4(Carbamidomethyl); C13(Carbamidomethyl); T14(HexNAc(1)Hex(1)Fuc(1)); C20(Carbamidomethyl); N25(Deamidated); C27(Carbamidomethyl); C33(Carbamidomethyl); N35(Oxidation)	1	1	Q01705	Q01705	Neurogenic locus notch homolog protein 1 OS=Mus musculus OX=10090 GN=Notch1 PE=1 SV=3	3	4	4	1	0	1	1	1	1327.27	5306.04	5302.01	759.717	1.00701	0	0	1.96268e+06	HCD (High Energy Collision Dissociation)	MS2	24.0958	100	12.8686	4910	4910	4900	FP031821_27.raw	0/0		9.69886	738.098	738.098	0.153887	2.0005e-10	2.17159e-11	0	0
FALSE	High	PMI-Byonic	PMI-Byonic (A2)	A	2	Unambiguous	NCRCPPEWTGQYCTEDVDECQLMPNACQNGGTCHNTHGGY	[Y].NcRcPPEWTGQYctEDVDEcQLMPNAcQNGGTcHNTHGGY.[N]	C2(Carbamidomethyl); C4(Carbamidomethyl); C13(Carbamidomethyl); T14(HexNAc(1)Hex(1)Fuc(1)); C20(Carbamidomethyl); C27(Carbamidomethyl); C33(Carbamidomethyl)	1	1	Q01705	Q01705	Neurogenic locus notch homolog protein 1 OS=Mus musculus OX=10090 GN=Notch1 PE=1 SV=3	3	4	4	1	0	1	1	1	1322.77	5288.05	5285.03	571.821	0.755524	0	0	671949	HCD (High Energy Collision Dissociation)	MS2	60.4069	100	12.5981	4788	4788	4779	FP031821_27.raw	0/0		30.0057	1109.31	1109.31	3.2	9.86859e-31	9.86827e-31	0	0
FALSE	High	PMI-Byonic	PMI-Byonic (A2)	A	2	Unambiguous	NCRCPPEWTGQYCTEDVDECQLMPNACQNGGTCHNTHGGY	[Y].NcRcPPEWTGQYctEDVDEcQLMPNAcQNGGTcHnTHGGY.[N]	C2(Carbamidomethyl); C4(Carbamidomethyl); C13(Carbamidomethyl); T14(HexNAc(1)Hex(1)Fuc(1)NeuAc(1)); C20(Carbamidomethyl); C27(Carbamidomethyl); C33(Carbamidomethyl); N35(Oxidation)	1	1	Q01705	Q01705	Neurogenic locus notch homolog protein 1 OS=Mus musculus OX=10090 GN=Notch1 PE=1 SV=3	3	4	4	1	0	1	1	1	1399.55	5595.16	5592.12	543.651	0.76004	0	0	1.1542e+06	HCD (High Energy Collision Dissociation)	MS2	0	100	13.1287	5029	5029	5021	FP031821_27.raw	0/0		30.0057	1097.37	1097.37	2.50967	9.86859e-31	9.8684e-31	0	0
FALSE	High	PMI-Byonic	PMI-Byonic (A2)	A	2	Unambiguous	NCVCVNGWTGEDCSENIDDCASAACF	[Y].NcVcVNGWTGEDcSENIDDcASAAcF.[Q]	C2(Carbamidomethyl); C4(Carbamidomethyl); C13(Carbamidomethyl); C20(Carbamidomethyl); C25(Carbamidomethyl)	1	1	Q01705	Q01705	Neurogenic locus notch homolog protein 1 OS=Mus musculus OX=10090 GN=Notch1 PE=1 SV=3	1	3	3	1	0	1	1	1	1004.38	3011.12	3011.1	5.18756	0.00520676	0	0	1.09308e+06	HCD (High Energy Collision Dissociation)	MS2	0	100	15.6485	6146	6146	6143	FP031821_27.raw	0/0		5.0323	533.081	533.081	533.081	9.28335e-06	9.44129e-07	0	0
FALSE	High	PMI-Byonic	PMI-Byonic (A2)	A	2	Unambiguous	QGATCHDRVASFY	[F].QGATcHDRVAsFY.[C]	C5(Carbamidomethyl); S11(HexNAc(1)Hex(1)Fuc(1)NeuAc(1))	1	1	Q01705	Q01705	Neurogenic locus notch homolog protein 1 OS=Mus musculus OX=10090 GN=Notch1 PE=1 SV=3	1	3	3	1	0	1	1	1	771.992	2313.96	2313.96	2.19084	0.00168984	0	0	1.34933e+06	HCD (High Energy Collision Dissociation)	MS2	8.32328	100	11.0803	4084	4084	4075	FP031821_27.raw	0/0		6.38433	535.042	472.492	4.93883	4.12737e-07	4.19507e-08	0	0
FALSE	High	PMI-Byonic	PMI-Byonic (A2)	A	2	Unambiguous	QGATCHDRVASF	[F].QGAtcHDRVASF.[Y]	T4(HexNAc(1)Fuc(1)); C5(Carbamidomethyl)	1	1	Q01705	Q01705	Neurogenic locus notch homolog protein 1 OS=Mus musculus OX=10090 GN=Notch1 PE=1 SV=3	0	3	3	1	0	1	1	1	566.589	1697.75	1697.74	5.44291	0.00308022	0	0	194174	HCD (High Energy Collision Dissociation)	MS2	40.2696	100	9.16691	3172	3172	3162	FP031821_27.raw	0/0		1.74988	206.512	182.496	9.2	0.0177879	0.000408959	0	0
FALSE	High	PMI-Byonic	PMI-Byonic (A2)	A	2	Unambiguous	QGATCHDRVASF	[F].QGATcHDRVAsF.[Y]	C5(Carbamidomethyl); S11(Fuc(1))	1	1	Q01705	Q01705	Neurogenic locus notch homolog protein 1 OS=Mus musculus OX=10090 GN=Notch1 PE=1 SV=3	0	2	2	1	0	1	1	1	747.841	1494.68	1494.66	7.31198	0.00546448	0	0	422060	HCD (High Energy Collision Dissociation)	MS2	22.9618	100	9.16045	3169	3169	3162	FP031821_27.raw	0/0		6.38525	597.931	597.931	16.1812	4.11864e-07	2.74101e-08	0	0
FALSE	High	PMI-Byonic	PMI-Byonic (A2)	A	2	Unambiguous	QGATCHDRVASF	[F].QGATcHDRVAsF.[Y]	C5(Carbamidomethyl); S11(HexNAc(1)Hex(1)Fuc(1)NeuAc(1))	1	1	Q01705	Q01705	Neurogenic locus notch homolog protein 1 OS=Mus musculus OX=10090 GN=Notch1 PE=1 SV=3	0	3	3	1	0	1	1	1	717.637	2150.9	2150.89	2.37321	0.00170151	0	0	2.69637e+06	HCD (High Energy Collision Dissociation)	MS2	5.71796	91.9697	9.88827	3507	3507	3503	FP031821_27.raw	0/0		8.36062	603.879	531.784	8.20699	4.35894e-09	4.75753e-10	0	0
FALSE	High	PMI-Byonic	PMI-Byonic (A2)	A	2	Unambiguous	QGATCHDRVASF	[F].QGAtcHDRVASF.[Y]	T4(HexNAc(1)Hex(1)Fuc(1)NeuAc(1)); C5(Carbamidomethyl)	1	1	Q01705	Q01705	Neurogenic locus notch homolog protein 1 OS=Mus musculus OX=10090 GN=Notch1 PE=1 SV=3	0	3	3	1	0	1	1	1	717.638	2150.9	2150.89	2.88399	0.00206772	0	0	714170	HCD (High Energy Collision Dissociation)	MS2	0	100	10.0018	3560	3560	3558	FP031821_27.raw	0/0		3.2603	248.288	191.047	11.6	0.000549157	2.14057e-05	0	0
FALSE	Medium	PMI-Byonic	PMI-Byonic (A2)	A	2	Unambiguous	QGATCHDRVASF	[F].QGAtcHDRVASF.[Y]	T4(HexNAc(1)Hex(1)Fuc(1)); C5(Carbamidomethyl)	1	1	Q01705	Q01705	Neurogenic locus notch homolog protein 1 OS=Mus musculus OX=10090 GN=Notch1 PE=1 SV=3	0	2	2	1	0	1	1	1	930.409	1859.81	1859.8	7.1924	0.0066882	0	0	137253	HCD (High Energy Collision Dissociation)	MS2	18.9954	100	9.14141	3161	3161	3151	FP031821_27.raw	0/0		0.696103	61.7607	0.0349006	0.0349006	0.201325	0.0135159	0	0
FALSE	High	PMI-Byonic	PMI-Byonic (A2)	A	2	Unambiguous	QGATCHDRVASFY	[F].QGAtcHDRVASFY.[C]	T4(Fuc(1)); C5(Carbamidomethyl)	1	1	Q01705	Q01705	Neurogenic locus notch homolog protein 1 OS=Mus musculus OX=10090 GN=Notch1 PE=1 SV=3	1	3	3	1	0	1	1	1	553.249	1657.73	1657.73	3.02892	0.00167371	0	0	1380734	HCD (High Energy Collision Dissociation)	MS2	6.17537	100	10.2927	3703	3703	3701	FP031821_27.raw	0/0		5.07421	459.781	459.781	6.29034	8.42923e-06	7.07146e-07	0	0
FALSE	High	PMI-Byonic	PMI-Byonic (A2)	A	2	Unambiguous	QGATCHDRVASFY	[F].QGATcHDRVAsFY.[C]	C5(Carbamidomethyl); S11(Fuc(1))	1	1	Q01705	Q01705	Neurogenic locus notch homolog protein 1 OS=Mus musculus OX=10090 GN=Notch1 PE=1 SV=3	1	2	2	1	0	1	1	1	829.367	1657.73	1657.73	-0.976194	-0.000809132	0	0	964557	HCD (High Energy Collision Dissociation)	MS2	24.5241	100	10.2323	3674	3674	3668	FP031821_27.raw	0/0		2.71417	388.416	388.416	3.2598	0.0019312	7.52793e-05	0	0
FALSE	High	PMI-Byonic	PMI-Byonic (A2)	A	2	Unambiguous	QGATCHDRVASF	[F].QGATcHDRVAsF.[Y]	C5(Carbamidomethyl); S11(Fuc(1))	1	1	Q01705	Q01705	Neurogenic locus notch homolog protein 1 OS=Mus musculus OX=10090 GN=Notch1 PE=1 SV=3	0	3	3	1	0	1	1	1	498.896	1494.67	1494.66	7.18048	0.00357747	0	0	252699	HCD (High Energy Collision Dissociation)	MS2	27.7022	100	9.13706	3159	3159	3151	FP031821_27.raw	0/0		11.1176	771.038	683.135	23.3494	7.62769e-12	2.3069e-12	0	0
FALSE	High	PMI-Byonic	PMI-Byonic (A2)	A	2	Unambiguous	QGATCHDRVASFY	[F].QGATcHDRVAsFY.[C]	C5(Carbamidomethyl); S11(Fuc(1))	1	1	Q01705	Q01705	Neurogenic locus notch homolog protein 1 OS=Mus musculus OX=10090 GN=Notch1 PE=1 SV=3	1	3	3	1	0	1	1	1	553.249	1657.73	1657.73	3.13937	0.00173474	0	0	1.75074e+06	HCD (High Energy Collision Dissociation)	MS2	16.4924	100	10.1708	3644	3644	3635	FP031821_27.raw	0/0		9.1138	696.149	659.658	9.37713	7.69488e-10	7.04874e-11	0	0
FALSE	High	PMI-Byonic	PMI-Byonic (A2)	A	2	Unambiguous	QGATCHDRVASF	[F].QGATcHDRVASF.[Y]	C5(Carbamidomethyl)	1	1	Q01705	Q01705	Neurogenic locus notch homolog protein 1 OS=Mus musculus OX=10090 GN=Notch1 PE=1 SV=3	0	3	3	1	0	1	1	1	450.209	1348.61	1348.61	4.35013	0.00195554	0	0	3.13712e+06	HCD (High Energy Collision Dissociation)	MS2	3.83139	34.4207	9.17708	3176	3176	3173	FP031821_27.raw	0/0		7.23527	624.093	359.216	359.216	5.81744e-08	6.2524e-09	0	0
FALSE	High	PMI-Byonic	PMI-Byonic (A2)	A	2	Unambiguous	QGATCHDRVASF	[F].QGAtcHDRVAsF.[Y]	T4(Fuc(1)); C5(Carbamidomethyl); S11(HexNAc(1)Hex(1)Fuc(1))	1	1	Q01705	Q01705	Neurogenic locus notch homolog protein 1 OS=Mus musculus OX=10090 GN=Notch1 PE=1 SV=3	0	3	3	1	0	1	1	1	669.294	2005.87	2005.85	5.84714	0.0039095	0	0	454123	HCD (High Energy Collision Dissociation)	MS2	14.7339	100	9.06187	3126	3126	3118	FP031821_27.raw	0/0		3.91859	293.468	293.468	0	0.000120617	5.4748e-06	0	0
FALSE	High	PMI-Byonic	PMI-Byonic (A2)	A	2	Unambiguous	QGATCHDRVASFY	[F].QGAtcHDRVASFY.[C]	T4(HexNAc(1)Hex(1)Fuc(1)); C5(Carbamidomethyl)	1	1	Q01705	Q01705	Neurogenic locus notch homolog protein 1 OS=Mus musculus OX=10090 GN=Notch1 PE=1 SV=3	1	3	3	1	0	1	1	1	674.961	2022.87	2022.86	3.60157	0.00242849	0	0	499933	HCD (High Energy Collision Dissociation)	MS2	28.5092	100	10.0825	3600	3600	3591	FP031821_27.raw	0/0		7.96768	628.388	599.777	6.62544	1.07725e-08	1.07724e-09	0	0
FALSE	High	PMI-Byonic	PMI-Byonic (A2)	A	2	Unambiguous	QGATCHDRVASF	[F].QGATcHDRVAsF.[Y]	C5(Carbamidomethyl); S11(HexNAc(1)Hex(1)Fuc(1))	1	1	Q01705	Q01705	Neurogenic locus notch homolog protein 1 OS=Mus musculus OX=10090 GN=Notch1 PE=1 SV=3	0	3	3	1	0	1	1	1	620.609	1859.81	1859.8	7.87436	0.00488157	0	0	2.40466e+06	HCD (High Energy Collision Dissociation)	MS2	1.9467	71.7636	9.10357	3144	3144	3140	FP031821_27.raw	0/0		11.1176	757.267	674.547	21.9148	7.62769e-12	2.06505e-12	0	0
FALSE	High	PMI-Byonic	PMI-Byonic (A2)	A	2	Unambiguous	QGATCHDRVASF	[F].QGATcHDRVAsF.[Y]	C5(Carbamidomethyl); S11(Fuc(1))	1	1	Q01705	Q01705	Neurogenic locus notch homolog protein 1 OS=Mus musculus OX=10090 GN=Notch1 PE=1 SV=3	0	3	3	1	0	1	1	1	498.894	1494.67	1494.66	2.64775	0.00131917	0	0	886898	HCD (High Energy Collision Dissociation)	MS2	17.4666	100	9.24868	3208	3208	3206	FP031821_27.raw	0/0		7.36062	598.127	554.955	5.87484	4.35894e-08	4.1402e-09	0	0
FALSE	High	PMI-Byonic	PMI-Byonic (A2)	A	2	Unambiguous	YCECPHGRTGL	[F].YcEcPHGRTGL.[L]	C2(Carbamidomethyl); C4(Carbamidomethyl)	1	1	Q01705	Q01705	Neurogenic locus notch homolog protein 1 OS=Mus musculus OX=10090 GN=Notch1 PE=1 SV=3	1	3	3	1	0	1	1	1	450.53	1349.58	1349.57	2.23675	0.00100622	0	0	3.97086e+06	HCD (High Energy Collision Dissociation)	MS2	23.6647	27.2788	8.83114	3023	3023	3019	FP031821_27.raw	0/0		6.25102	518.755	499.704	499.704	5.61016e-07	5.1563e-08	0	0
FALSE	High	PMI-Byonic	PMI-Byonic (A2)	A	2	Unambiguous	YCECPHGRTGLL	[F].YcEcPHGRTGLL.[C]	C2(Carbamidomethyl); C4(Carbamidomethyl)	1	1	Q01705	Q01705	Neurogenic locus notch homolog protein 1 OS=Mus musculus OX=10090 GN=Notch1 PE=1 SV=3	2	3	3	1	0	1	1	1	488.225	1462.66	1462.66	2.9692	0.00144764	0	0	23035538	HCD (High Energy Collision Dissociation)	MS2	7.45898	6.51037	10.0029	3561	3561	3558	FP031821_27.raw	0/0		7.54513	580.222	580.222	580.222	2.85014e-08	2.56365e-09	0	0
FALSE	High	PMI-Byonic	PMI-Byonic (A2)	A	2	Unambiguous	YCECPHGRTGLL	[F].YcEcPHGRTGLL.[C]	C2(Carbamidomethyl); C4(Carbamidomethyl)	1	1	Q01705	Q01705	Neurogenic locus notch homolog protein 1 OS=Mus musculus OX=10090 GN=Notch1 PE=1 SV=3	2	2	2	1	0	1	1	1	731.831	1462.66	1462.66	-0.610302	-0.000446331	0	0	1891550	HCD (High Energy Collision Dissociation)	MS2	10.725	90.3877	10.0088	3565	3565	3558	FP031821_27.raw	0/0		11.9679	858.961	741.129	741.129	1.07679e-12	2.63154e-13	0	0
FALSE	High	PMI-Byonic	PMI-Byonic (A2)	A	2	Unambiguous	YCECPHGRTGLL	[F].YcEcPHGRTGLL.[C]	C2(Carbamidomethyl); C4(Carbamidomethyl)	1	1	Q01705	Q01705	Neurogenic locus notch homolog protein 1 OS=Mus musculus OX=10090 GN=Notch1 PE=1 SV=3	2	3	3	1	0	1	1	1	488.225	1462.66	1462.66	2.28067	0.00111194	0	0	7.94881e+06	HCD (High Energy Collision Dissociation)	MS2	22.333	21.1485	10.1127	3614	3614	3613	FP031821_27.raw	0/0		6.61156	540.099	540.099	540.099	2.44591e-07	1.43601e-08	0	0
FALSE	High	PMI-Byonic	PMI-Byonic (A2)	A	2	Unambiguous	CECPHGRTGLL	[Y].cEcPHGRTGLL.[C]	C1(Carbamidomethyl); C3(Carbamidomethyl)	1	1	Q01705	Q01705	Neurogenic locus notch homolog protein 1 OS=Mus musculus OX=10090 GN=Notch1 PE=1 SV=3	1	2	2	1	0	1	1	1	650.301	1299.59	1299.59	0.889902	0.000578255	0	0	824755	HCD (High Energy Collision Dissociation)	MS2	9.2066	100	9.40289	3281	3281	3272	FP031821_27.raw	0/0		11.1439	847.009	847.009	847.009	7.17991e-12	1.80017e-12	0	0
FALSE	High	PMI-Byonic	PMI-Byonic (A2)	A	2	Unambiguous	CECPHGRTGLL	[Y].cEcPHGRTGLL.[C]	C1(Carbamidomethyl); C3(Carbamidomethyl)	1	1	Q01705	Q01705	Neurogenic locus notch homolog protein 1 OS=Mus musculus OX=10090 GN=Notch1 PE=1 SV=3	1	3	3	1	0	1	1	1	433.87	1299.6	1299.59	2.10064	0.000909993	0	0	2738271	HCD (High Energy Collision Dissociation)	MS2	15.3816	34.8099	9.48171	3317	3317	3316	FP031821_27.raw	0/0		7.50995	610.331	610.331	610.331	3.09062e-08	3.22278e-09	0	0
FALSE	High	PMI-Byonic	PMI-Byonic (A2)	A	2	Unambiguous	CECPHGRTGLL	[Y].cEcPHGRTGLL.[C]	C1(Carbamidomethyl); C3(Carbamidomethyl)	1	1	Q01705	Q01705	Neurogenic locus notch homolog protein 1 OS=Mus musculus OX=10090 GN=Notch1 PE=1 SV=3	1	3	3	1	0	1	1	1	433.87	1299.6	1299.59	2.10064	0.000909993	0	0	1332933	HCD (High Energy Collision Dissociation)	MS2	28.5878	66.2333	9.37102	3266	3266	3261	FP031821_27.raw	0/0		8.17122	651.966	650.633	650.633	6.74186e-09	6.45107e-10	0	0
FALSE	High	PMI-Byonic	PMI-Byonic (A2)	A	2	Unambiguous	TGPACSQDVDECALGANPCEHAGKCLNTLGSFECQCL	[Y].TGPAcSQDVDEcALGANPcEHAGKcLntLGSFEcQcL.[Q]	C5(Carbamidomethyl); C12(Carbamidomethyl); C19(Carbamidomethyl); C25(Carbamidomethyl); N27(Oxidation); T28(HexNAc(1)Hex(1)Fuc(1)); C34(Carbamidomethyl); C36(Carbamidomethyl)	1	1	Q01705	Q01705	Neurogenic locus notch homolog protein 1 OS=Mus musculus OX=10090 GN=Notch1 PE=1 SV=3	4	4	4	1	0	1	1	1	1163.99	4652.93	4653.9	-207.851	-0.241829	0	0	1117696	HCD (High Energy Collision Dissociation)	MS2	0	100	14.3565	5581	5581	5571	FP031821_27.raw	0/0		1.216	397.761	397.761	7.2	0.0608137	0.0026742	0	0
FALSE	High	PMI-Byonic	PMI-Byonic (A2)	A	2	Unambiguous	QCICMPGYEGVYCEINTDECASSPCLHNGHCMDKINEF	[F].QcIcMPGYEGVYcEINTDEcASsPcLHNGHcMDKINEF.[Q]	C2(Carbamidomethyl); C4(Carbamidomethyl); C13(Carbamidomethyl); C20(Carbamidomethyl); S23(Hex(1)Pent(2)); C25(Carbamidomethyl); C31(Carbamidomethyl)	1	1	Q01705	Q01705	Neurogenic locus notch homolog protein 1 OS=Mus musculus OX=10090 GN=Notch1 PE=1 SV=3	3	4	4	1	0	1	1	1	1257.01	5025	5021.96	604.878	0.759419	0	0	1.40743e+06	HCD (High Energy Collision Dissociation)	MS2	32.5808	100	14.4888	5638	5638	5637	FP031821_27.raw	0/0		30.0057	1183.16	1183.16	0	9.86859e-31	9.86843e-31	0	0
FALSE	High	PMI-Byonic	PMI-Byonic (A2)	A	2	Unambiguous	QCQCPKGF	[F].QcQcPKGF.[N]	C2(Carbamidomethyl); C4(Carbamidomethyl)	1	1	Q01705	Q01705	Neurogenic locus notch homolog protein 1 OS=Mus musculus OX=10090 GN=Notch1 PE=1 SV=3	0	2	2	1	0	1	1	1	512.724	1024.44	1024.43	5.82714	0.00298476	0	0	1.46461e+06	HCD (High Energy Collision Dissociation)	MS2	11.0436	75.6705	9.05538	3123	3123	3118	FP031821_27.raw	0/0		4.76539	526.421	314.465	314.465	1.71637e-05	1.47252e-06	0	0
FALSE	High	PMI-Byonic	PMI-Byonic (A2)	A	2	Unambiguous	QCQCPKGFNGHLCQYDVDECASTPCKNGAKCLDGPNTY	[F].QcQcPKGFNGHLcQYDVDEcAStPcKNGAKcLDGPNTY.[T]	C2(Carbamidomethyl); C4(Carbamidomethyl); C13(Carbamidomethyl); C20(Carbamidomethyl); T23(Hex(1)Pent(1)); C25(Carbamidomethyl); C31(Carbamidomethyl)	1	1	Q01705	Q01705	Neurogenic locus notch homolog protein 1 OS=Mus musculus OX=10090 GN=Notch1 PE=1 SV=3	4	5	5	1	0	1	1	1	950	4745.97	4743.95	427.047	0.405177	0	0	3.03935e+06	HCD (High Energy Collision Dissociation)	MS2	13.726	96.9667	11.2409	4161	4161	4152	FP031821_27.raw	0/0		11.808	802.827	802.827	0	1.55602e-12	3.49344e-13	0	0
FALSE	High	PMI-Byonic	PMI-Byonic (A2)	A	2	Unambiguous	QCQCPKGFNGHLCQYDVDECASTPCKNGAKCLDGPNTY	[F].QcQcPKGFNGHLcQYDVDEcAsTPcKNGAKcLdGPNTY.[T]	C2(Carbamidomethyl); C4(Carbamidomethyl); C13(Carbamidomethyl); C20(Carbamidomethyl); S22(Hex(1)Pent(1)); C25(Carbamidomethyl); C31(Carbamidomethyl); D33(Oxidation)	1	1	Q01705	Q01705	Neurogenic locus notch homolog protein 1 OS=Mus musculus OX=10090 GN=Notch1 PE=1 SV=3	4	5	5	1	0	1	1	1	953.198	4761.96	4759.94	424.064	0.403704	0	0	862418	HCD (High Energy Collision Dissociation)	MS2	63.4042	100	11.4282	4247	4247	4240	FP031821_27.raw	0/0		4.74786	430.21	430.21	0	1.78708e-05	1.68829e-06	0	0
FALSE	High	PMI-Byonic	PMI-Byonic (A2)	A	2	Unambiguous	QCQCPKGFNGHLCQYDVDECASTPCKNGAKCLDGPNTY	[F].QcQcPKGFNGHLcQYDVDEcAStPcKNGAKcLdGPNTY.[T]	C2(Carbamidomethyl); C4(Carbamidomethyl); C13(Carbamidomethyl); C20(Carbamidomethyl); T23(Hex(1)Pent(2)); C25(Carbamidomethyl); C31(Carbamidomethyl); D33(Oxidation)	1	1	Q01705	Q01705	Neurogenic locus notch homolog protein 1 OS=Mus musculus OX=10090 GN=Notch1 PE=1 SV=3	4	5	5	1	0	1	1	1	979.809	4895.01	4891.98	619.724	0.606336	0	0	1.8015e+06	HCD (High Energy Collision Dissociation)	MS2	11.0204	100	11.2909	4184	4184	4174	FP031821_27.raw	0/0		8.80799	658.714	658.714	0	1.556e-09	1.42761e-10	0	0
FALSE	High	PMI-Byonic	PMI-Byonic (A2)	A	2	Unambiguous	QCQCPKGFNGHLCQYDVDECASTPCKNGAKCLDGPNTY	[F].QcQcPKGFNGHLcQYDVDEcAStPcKnGAKcLDGPNTY.[T]	C2(Carbamidomethyl); C4(Carbamidomethyl); C13(Carbamidomethyl); C20(Carbamidomethyl); T23(Hex(1)Pent(1)); C25(Carbamidomethyl); N27(Deamidated); C31(Carbamidomethyl)	1	1	Q01705	Q01705	Neurogenic locus notch homolog protein 1 OS=Mus musculus OX=10090 GN=Notch1 PE=1 SV=3	4	5	5	1	0	1	1	1	949.594	4743.94	4744.93	-208.706	-0.198059	0	0	418938	HCD (High Energy Collision Dissociation)	MS2	0	100	11.5113	4286	4286	4284	FP031821_27.raw	0/0		6.12303	583.959	583.959	0	7.53302e-07	6.43219e-08	0	0
FALSE	High	PMI-Byonic	PMI-Byonic (A2)	A	2	Unambiguous	QCQCPKGFNGHLCQYDVDECASTPCKNGAKCLDGPNTY	[F].QcQcPKGFNGHLcQYDVDEcAStPcKnGAKcLdGPNTY.[T]	C2(Carbamidomethyl); C4(Carbamidomethyl); C13(Carbamidomethyl); C20(Carbamidomethyl); T23(Hex(1)Pent(1)); C25(Carbamidomethyl); N27(Deamidated); C31(Carbamidomethyl); D33(Oxidation)	1	1	Q01705	Q01705	Neurogenic locus notch homolog protein 1 OS=Mus musculus OX=10090 GN=Notch1 PE=1 SV=3	4	5	5	1	0	1	1	1	952.995	4760.95	4760.92	4.927	0.00469141	0	0	787092	HCD (High Energy Collision Dissociation)	MS2	0	66.3781	11.5401	4300	4300	4295	FP031821_27.raw	0/0		8.80799	689.636	689.636	0	1.556e-09	1.85586e-10	0	0
FALSE	High	PMI-Byonic	PMI-Byonic (A2)	A	2	Unambiguous	QCQCPKGF	[F].QcQcPKGF.[N]	C2(Carbamidomethyl); C4(Carbamidomethyl)	1	1	Q01705	Q01705	Neurogenic locus notch homolog protein 1 OS=Mus musculus OX=10090 GN=Notch1 PE=1 SV=3	0	2	2	1	0	1	1	1	512.723	1024.44	1024.43	4.99303	0.00255752	0	0	656099	HCD (High Energy Collision Dissociation)	MS2	15.3766	100	9.17375	3174	3174	3173	FP031821_27.raw	0/0		5.16392	457.571	360.914	360.914	6.85614e-06	4.91316e-07	0	0
FALSE	High	PMI-Byonic	PMI-Byonic (A2)	A	2	Unambiguous	QCQCPKGFNGHLCQYDVDECASTPCKNGAKCLDGPNTY	[F].QcQcPKGFNGHLcQYDVDEcAsTPcKNGAKcLdGPNTY.[T]	C2(Carbamidomethyl); C4(Carbamidomethyl); C13(Carbamidomethyl); C20(Carbamidomethyl); S22(Hex(1)Pent(1)); C25(Carbamidomethyl); C31(Carbamidomethyl); D33(Oxidation)	1	1	Q01705	Q01705	Neurogenic locus notch homolog protein 1 OS=Mus musculus OX=10090 GN=Notch1 PE=1 SV=3	4	5	5	1	0	1	1	1	953.199	4761.96	4759.94	425.218	0.404803	0	0	4.32289e+06	HCD (High Energy Collision Dissociation)	MS2	28.5776	64.1398	11.2663	4173	4173	4163	FP031821_27.raw	0/0		12.0121	828.234	828.234	0	9.72485e-13	2.00567e-13	0	0
FALSE	High	PMI-Byonic	PMI-Byonic (A2)	A	2	Unambiguous	QCQCPKGFNGHLCQYDVDECASTPCKNGAKCLDGPNTY	[F].QcQcPKGFnGHLcQYDVDEcAsTPcKNGAKcLdGPNTY.[T]	C2(Carbamidomethyl); C4(Carbamidomethyl); N9(Deamidated); C13(Carbamidomethyl); C20(Carbamidomethyl); S22(Hex(1)Pent(1)); C25(Carbamidomethyl); C31(Carbamidomethyl); D33(Oxidation)	1	1	Q01705	Q01705	Neurogenic locus notch homolog protein 1 OS=Mus musculus OX=10090 GN=Notch1 PE=1 SV=3	4	5	5	1	0	1	1	1	953.395	4762.95	4760.92	424.526	0.404228	0	0	1.79827e+06	HCD (High Energy Collision Dissociation)	MS2	0	100	11.7454	4399	4399	4394	FP031821_27.raw	0/0		7.0121	566.533	566.533	0	9.72534e-08	9.56361e-09	0	0
FALSE	Medium	PMI-Byonic	PMI-Byonic (A2)	A	2	Unambiguous	NGHLCQY	[F].NGHLcqY.[D]	C5(Carbamidomethyl); Q6(Deamidated)	1	1	Q01705	Q01705	Neurogenic locus notch homolog protein 1 OS=Mus musculus OX=10090 GN=Notch1 PE=1 SV=3	1	2	2	1	0	1	1	1	446.687	892.367	892.362	5.49924	0.00245366	0	0	1.46186e+06	HCD (High Energy Collision Dissociation)	MS2	40.1789	85.1704	13.758	5311	5311	5307	FP031821_27.raw	0/0		0.610036	26.0502	17.9572	17.9572	0.24545	0.0176378	0	0
FALSE	High	PMI-Byonic	PMI-Byonic (A2)	A	2	Unambiguous	NGHLCQYDVDECASTPCKNGAKCLDGPNTY	[F].NGHLcQYDVDEcAsTPcKNGAKcLdGPNTY.[T]	C5(Carbamidomethyl); C12(Carbamidomethyl); S14(Hex(1)Pent(1)); C17(Carbamidomethyl); C23(Carbamidomethyl); D25(Oxidation)	1	1	Q01705	Q01705	Neurogenic locus notch homolog protein 1 OS=Mus musculus OX=10090 GN=Notch1 PE=1 SV=3	3	4	4	1	0	1	1	1	940.14	3757.54	3754.52	803.073	0.753789	0	0	873587	HCD (High Energy Collision Dissociation)	MS2	46.6857	100	10.9803	4040	4040	4031	FP031821_27.raw	0/0		3.20587	330.6	330.6	0.8	0.00062249	2.83951e-05	0	0
FALSE	High	PMI-Byonic	PMI-Byonic (A2)	A	2	Unambiguous	NGHLCQYDVDECASTPCKNGAKCLDGPNTY	[F].NGHLcQYDVDEcAsTPcKNGAKcLdGPNTY.[T]	C5(Carbamidomethyl); C12(Carbamidomethyl); S14(Hex(1)Pent(2)); C17(Carbamidomethyl); C23(Carbamidomethyl); D25(Oxidation)	1	1	Q01705	Q01705	Neurogenic locus notch homolog protein 1 OS=Mus musculus OX=10090 GN=Notch1 PE=1 SV=3	3	4	4	1	0	1	1	1	973.152	3889.59	3886.57	776.788	0.75476	0	0	3.89453e+06	HCD (High Energy Collision Dissociation)	MS2	32.0932	100	10.8519	3978	3978	3976	FP031821_27.raw	0/0		10.0791	798.599	728.412	0.8	8.33425e-11	5.68337e-12	0	0
FALSE	High	PMI-Byonic	PMI-Byonic (A2)	A	2	Unambiguous	NGHLCQYDVDECASTPCKNGAKCLDGPNTY	[F].NGHLcQYDVDEcAsTPcKNGAKcLDGPNTY.[T]	C5(Carbamidomethyl); C12(Carbamidomethyl); S14(Hex(1)Pent(1)); C17(Carbamidomethyl); C23(Carbamidomethyl)	1	1	Q01705	Q01705	Neurogenic locus notch homolog protein 1 OS=Mus musculus OX=10090 GN=Notch1 PE=1 SV=3	3	4	4	1	0	1	1	1	935.642	3739.55	3738.53	272.268	0.254471	0	0	5464602	HCD (High Energy Collision Dissociation)	MS2	27.997	92.0103	10.8073	3953	3953	3943	FP031821_27.raw	0/0		13.4471	928.678	654.156	0.8	3.57177e-14	4.47835e-15	0	0
FALSE	High	PMI-Byonic	PMI-Byonic (A2)	A	2	Unambiguous	NGHLCQYDVDECASTPCKNGAKCLDGPNTY	[F].NGHLcQYDVDEcAStPcKNGAKcLdGPNTY.[T]	C5(Carbamidomethyl); C12(Carbamidomethyl); T15(Hex(1)Pent(1)); C17(Carbamidomethyl); C23(Carbamidomethyl); D25(Oxidation)	1	1	Q01705	Q01705	Neurogenic locus notch homolog protein 1 OS=Mus musculus OX=10090 GN=Notch1 PE=1 SV=3	3	4	4	1	0	1	1	1	939.388	3754.53	3754.52	1.89099	0.00177494	0	0	2.67968e+06	HCD (High Energy Collision Dissociation)	MS2	3.13235	54.4226	10.8336	3968	3968	3965	FP031821_27.raw	0/0		11.301	834.915	799.093	2.02094	5.00091e-12	1.01881e-12	0	0
FALSE	High	PMI-Byonic	PMI-Byonic (A2)	A	2	Unambiguous	NGHLCQYDVDECASTPCKNGAKCLDGPNTY	[F].NGHLcQYDVDEcAsTPcKnGAKcLdGPNTY.[T]	C5(Carbamidomethyl); C12(Carbamidomethyl); S14(Hex(1)Pent(1)); C17(Carbamidomethyl); N19(Deamidated); C23(Carbamidomethyl); D25(Oxidation)	1	1	Q01705	Q01705	Neurogenic locus notch homolog protein 1 OS=Mus musculus OX=10090 GN=Notch1 PE=1 SV=3	3	4	4	1	0	1	1	1	939.637	3755.53	3755.51	4.71645	0.00442817	0	0	1.01464e+06	HCD (High Energy Collision Dissociation)	MS2	0	100	11.1003	4093	4093	4086	FP031821_27.raw	0/0		11.3801	817.02	660.294	0.8	4.16746e-12	7.84566e-13	0	0
FALSE	High	PMI-Byonic	PMI-Byonic (A2)	A	2	Unambiguous	NGHLCQYDVDECASTPCKNGAKCLDGPNTY	[F].NGHLcQYDVDEcAsTPcKnGAKcLDGPNTY.[T]	C5(Carbamidomethyl); C12(Carbamidomethyl); S14(Hex(1)Pent(1)); C17(Carbamidomethyl); N19(Deamidated); C23(Carbamidomethyl)	1	1	Q01705	Q01705	Neurogenic locus notch homolog protein 1 OS=Mus musculus OX=10090 GN=Notch1 PE=1 SV=3	3	4	4	1	0	1	1	1	935.638	3739.53	3739.51	4.74784	0.00443865	0	0	463963	HCD (High Energy Collision Dissociation)	MS2	0	100	11.0541	4072	4072	4064	FP031821_27.raw	0/0		4.27241	482.955	351.176	0.8	5.34055e-05	3.16442e-06	0	0
FALSE	High	PMI-Byonic	PMI-Byonic (A2)	A	2	Unambiguous	NGHLCQYDVDECASTPCKNGAKCLDGPNTY	[F].NGHLcQYDVDEcAsTPcKNGAKcLDGPNTY.[T]	C5(Carbamidomethyl); C12(Carbamidomethyl); S14(Hex(1)Pent(1)); C17(Carbamidomethyl); C23(Carbamidomethyl)	1	1	Q01705	Q01705	Neurogenic locus notch homolog protein 1 OS=Mus musculus OX=10090 GN=Notch1 PE=1 SV=3	3	4	4	1	0	1	1	1	935.643	3739.55	3738.53	272.922	0.255081	0	0	965858	HCD (High Energy Collision Dissociation)	MS2	12.7172	100	10.9184	4011	4011	4009	FP031821_27.raw	0/0		4.84271	414.895	414.895	0.8	1.43644e-05	1.26048e-06	0	0
FALSE	High	PMI-Byonic	PMI-Byonic (A2)	A	2	Unambiguous	NGHLCQYDVDECASTPCKNGAKCLDGPNTY	[F].NGHLcQYDVDEcAsTPcKNGAKcLdGPNTY.[T]	C5(Carbamidomethyl); C12(Carbamidomethyl); S14(Hex(1)Pent(1)); C17(Carbamidomethyl); C23(Carbamidomethyl); D25(Oxidation)	1	1	Q01705	Q01705	Neurogenic locus notch homolog protein 1 OS=Mus musculus OX=10090 GN=Notch1 PE=1 SV=3	3	3	3	1	0	1	1	1	1252.85	3756.55	3754.52	538.145	0.673493	0	0	2.84165e+06	HCD (High Energy Collision Dissociation)	MS2	0	100	10.8822	3994	3994	3987	FP031821_27.raw	0/0		12.5685	909.233	909.233	0.8	2.70074e-13	3.47422e-14	0	0
FALSE	High	PMI-Byonic	PMI-Byonic (A2)	A	2	Unambiguous	NGHLCQYDVDECASTPCKNGAKCLDGPNTY	[F].NGHLcQYDVDEcAsTPcKNGAKcLdGPNTY.[T]	C5(Carbamidomethyl); C12(Carbamidomethyl); S14(Hex(1)Pent(2)); C17(Carbamidomethyl); C23(Carbamidomethyl); D25(Oxidation)	1	1	Q01705	Q01705	Neurogenic locus notch homolog protein 1 OS=Mus musculus OX=10090 GN=Notch1 PE=1 SV=3	3	4	4	1	0	1	1	1	973.152	3889.59	3886.57	776.788	0.75476	0	0	3.89453e+06	HCD (High Energy Collision Dissociation)	MS2	32.0932	100	10.8642	3985	3985	3976	FP031821_27.raw	0/0		10.0791	751.235	713.454	0.8	8.33425e-11	8.78972e-12	0	0
FALSE	High	PMI-Byonic	PMI-Byonic (A2)	A	2	Unambiguous	TCVCTEGYTGTHCEVDIDECDPDPCHYGSCKDGVATF	[Y].TcVctEGYTGThcEVDIDEcDPDPcHYGScKdGVATF.[T]	C2(Carbamidomethyl); C4(Carbamidomethyl); T5(HexNAc(1)Fuc(1)); H12(Oxidation); C13(Carbamidomethyl); C20(Carbamidomethyl); C25(Carbamidomethyl); C30(Carbamidomethyl); D32(Oxidation)	1	1	Q01705	Q01705	Neurogenic locus notch homolog protein 1 OS=Mus musculus OX=10090 GN=Notch1 PE=1 SV=3	2	4	4	1	0	1	1	1	1174.21	4693.81	4693.79	5.1663	0.00606237	0	0	516526	HCD (High Energy Collision Dissociation)	MS2	0	100	12.9535	4948	4948	4944	FP031821_27.raw	0/0		6.54912	558.122	558.122	0.199385	2.82409e-07	1.97211e-08	0	0
FALSE	High	PMI-Byonic	PMI-Byonic (A2)	A	2	Unambiguous	TCVCTEGYTGTHCEVDIDECDPDPCHY	[Y].TcVcTEGYTGthcEVDIDEcDPDPcHY.[G]	C2(Carbamidomethyl); C4(Carbamidomethyl); T11(HexNAc(1)Fuc(1)); H12(Oxidation); C13(Carbamidomethyl); C20(Carbamidomethyl); C25(Carbamidomethyl)	1	1	Q01705	Q01705	Neurogenic locus notch homolog protein 1 OS=Mus musculus OX=10090 GN=Notch1 PE=1 SV=3	1	3	3	1	0	1	1	1	1219.12	3655.35	3655.34	1.86607	0.00227371	0	0	1.55413e+06	HCD (High Energy Collision Dissociation)	MS2	0	100	12.1453	4584	4584	4581	FP031821_27.raw	0/0		6.11141	494.699	494.699	4.8	7.73734e-07	7.699e-08	0	0
FALSE	High	PMI-Byonic	PMI-Byonic (A2)	A	2	Unambiguous	TCVCTEGYTGTHCEVDIDECDPDPCHY	[Y].TcVcTEGYTGthcEVDIDEcDPDPcHY.[G]	C2(Carbamidomethyl); C4(Carbamidomethyl); T11(HexNAc(1)Fuc(1)); H12(Oxidation); C13(Carbamidomethyl); C20(Carbamidomethyl); C25(Carbamidomethyl)	1	1	Q01705	Q01705	Neurogenic locus notch homolog protein 1 OS=Mus musculus OX=10090 GN=Notch1 PE=1 SV=3	1	3	3	1	0	1	1	1	1219.13	3655.38	3655.34	9.27977	0.0113069	0	0	310955	HCD (High Energy Collision Dissociation)	MS2	0	100	12.2639	4637	4637	4636	FP031821_27.raw	0/0		3.26869	260.529	260.529	4.8	0.000538652	1.5123e-05	0	0
FALSE	High	PMI-Byonic	PMI-Byonic (A2)	A	2	Unambiguous	TCVCTEGYTGTHCEVDIDECDPDPCHYGSCKDGVATF	[Y].TcVcTEGYTGtHcEVDIDEcDPDPcHYGScKdGVATF.[T]	C2(Carbamidomethyl); C4(Carbamidomethyl); T11(Hex(1)); C13(Carbamidomethyl); C20(Carbamidomethyl); C25(Carbamidomethyl); C30(Carbamidomethyl); D32(Oxidation)	1	1	Q01705	Q01705	Neurogenic locus notch homolog protein 1 OS=Mus musculus OX=10090 GN=Notch1 PE=1 SV=3	2	4	4	1	0	1	1	1	1123.44	4490.74	4490.71	8.17865	0.00918199	0	0	141500	HCD (High Energy Collision Dissociation)	MS2	0	100	12.9879	4965	4965	4955	FP031821_27.raw	0/0		4.13755	293.245	293.245	2.4	7.28537e-05	4.03553e-06	0	0
FALSE	High	PMI-Byonic	PMI-Byonic (A2)	A	2	Unambiguous	GSCKDGVATF	[Y].GScKdGVATF.[T]	C3(Carbamidomethyl); D5(Oxidation)	1	1	Q01705	Q01705	Neurogenic locus notch homolog protein 1 OS=Mus musculus OX=10090 GN=Notch1 PE=1 SV=3	0	2	2	1	0	1	1	1	529.236	1057.46	1057.46	2.49545	0.00131942	0	0	5.10777e+06	HCD (High Energy Collision Dissociation)	MS2	18.1011	26.4177	10.2481	3681	3681	3679	FP031821_27.raw	0/0		5.6841	523.739	411.835	411.835	2.06969e-06	2.69726e-07	0	0
FALSE	High	PMI-Byonic	PMI-Byonic (A2)	A	2	Unambiguous	GSCKDGVATF	[Y].GScKdGVATF.[T]	C3(Carbamidomethyl); D5(Oxidation)	1	1	Q01705	Q01705	Neurogenic locus notch homolog protein 1 OS=Mus musculus OX=10090 GN=Notch1 PE=1 SV=3	0	2	2	1	0	1	1	1	529.236	1057.46	1057.46	1.80283	0.000953213	0	0	4.25363e+06	HCD (High Energy Collision Dissociation)	MS2	7.4403	23.9204	10.1154	3616	3616	3613	FP031821_27.raw	0/0		7.32544	630.562	518.647	518.647	4.72674e-08	5.09858e-09	0	0
FALSE	High	PMI-Byonic	PMI-Byonic (A2)	A	2	Unambiguous	GSCKDGVATF	[Y].GScKDGVATF.[T]	C3(Carbamidomethyl)	1	1	Q01705	Q01705	Neurogenic locus notch homolog protein 1 OS=Mus musculus OX=10090 GN=Notch1 PE=1 SV=3	0	3	3	1	0	1	1	1	521.239	1561.7	1041.47	499521	173.411	0	0	2.016e+06	HCD (High Energy Collision Dissociation)	MS2	74.105	58.769	10.1023	3610	3610	3602	FP031821_27.raw	0/0		4.64658	404.003	404.003	404.003	2.25641e-05	1.9594e-06	0	0
FALSE	Medium	PMI-Byonic	PMI-Byonic (A2)	A	2	Unambiguous	CQPGY	[L].cQPGY.[T]	C1(Carbamidomethyl)	1	1	Q01705	Q01705	Neurogenic locus notch homolog protein 1 OS=Mus musculus OX=10090 GN=Notch1 PE=1 SV=3	0	2	2	1	0	1	1	1	624.249	1247.49	624.245	998400	311.623	0	0	115150	HCD (High Energy Collision Dissociation)	MS2	43.2474	100	18.5287	7393	7393	7386	FP031821_27.raw	0/0		0.369233	76.2577	76.2577	76.2577	0.427333	0.0336108	0.00892856	0.0119047
FALSE	High	PMI-Byonic	PMI-Byonic (A2)	A	2	Unambiguous	TCRCPEGYHDPTCL	[F].TcRcPEGYHDPTcL.[S]	C2(Carbamidomethyl); C4(Carbamidomethyl); C13(Carbamidomethyl)	1	1	Q01705	Q01705	Neurogenic locus notch homolog protein 1 OS=Mus musculus OX=10090 GN=Notch1 PE=1 SV=3	1	3	3	1	0	1	1	1	589.242	1765.71	1765.71	1.86302	0.00109652	0	0	1.06728e+06	HCD (High Energy Collision Dissociation)	MS2	69.8115	100	10.0153	3568	3568	3558	FP031821_27.raw	0/0		5.81716	453.469	453.469	453.469	1.5235e-06	1.67571e-07	0	0
[truncated: 7 more columns]
