# Supplementary material for: Modulation of the NOTCH1 Pathway by LUNATIC FRINGE Is Dominant over That of MANIC or RADICAL FRINGE
Source: Molecules. 2021 Sep 30;26(19):5942. doi: 10.3390/molecules26195942 (PMC8512825; doi:10.3390/molecules26195942)
Supplement: Supplementary file 1 [file molecules-26-05942-s001.zip › Supplement/Table S43.xlsx]

## Sheet: Table S43
	Trypsin digestion of mN1 EGF1-18 + LFNG + RFNG expressed in U2OS analyzed for Figure 7, S3 and S6.
	Tab			Biological replicate number						The peptides used to generate the EICs are highlighted in red and bold
	FP072920_5			1
	FP092520_8			2
	FL101320_101620_8			3
	FP032421_3			4

## Sheet: FP072920_5_x0009__x0009_
Checked	Confidence	Identifying Node Type	Identifying Node	Search ID	Identifying Node No	PSM Ambiguity	Sequence	Annotated Sequence	Modifications	# Protein Groups	# Proteins	Master Protein Accessions	Protein Accessions	Protein Descriptions	# Missed Cleavages	Charge	Original Precursor Charge	DeltaScore	DeltaCn	Rank	Search Engine Rank	Concatenated Rank	m/z [Da]	MH+ [Da]	Theo. MH+ [Da]	DeltaM [ppm]	Deltam/z [Da]	Matched Ions	Total Ions	Intensity	Activation Type	MS Order	Isolation Interference [%]	Ion Inject Time [ms]	RT [min]	First Scan	Last Scan	Master Scan(s)	Spectrum File	Ions Matched	Annotation	|Log Prob|	Byonic Score	Delta Byonic Score	Delta Mod Score	PEP 2D	q-Value 2D	FDR 2D	Peptide Group FDR 2D
FALSE	High	PMI-Byonic	PMI-Byonic (A2)	A	2	Unambiguous	CSQPSGTCLNGGR	[R].cSQPSGTcLNGGR.[C]	C1(Carbamidomethyl); C8(Carbamidomethyl)	1	1	Q01705	Q01705	Neurogenic locus notch homolog protein 1 OS=Mus musculus OX=10090 GN=Notch1 PE=1 SV=3	0	2	2	1	0	1	1	1	697.793	1394.58	1393.59	705.791	0.491793	0	0	625686	HCD (High Energy Collision Dissociation)	MS2	20.3923	100	7.68127	2373	2373	2371	FP072920_5.raw	0/0		6.51045	484.638	484.638	484.638	3.08711e-07	2.2528e-08	0	0
FALSE	High	PMI-Byonic	PMI-Byonic (A2)	A	2	Unambiguous	CSQPSGTCLNGGR	[R].cSQPSGTcLNGGR.[C]	C1(Carbamidomethyl); C8(Carbamidomethyl)	1	1	Q01705	Q01705	Neurogenic locus notch homolog protein 1 OS=Mus musculus OX=10090 GN=Notch1 PE=1 SV=3	0	2	2	1	0	1	1	1	697.299	1393.59	1393.59	-2.84305	-0.00198103	0	0	394753	HCD (High Energy Collision Dissociation)	MS2	0	100	7.54798	2316	2316	2310	FP072920_5.raw	0/0		8.82715	602.578	602.578	602.578	1.48886e-09	2.93618e-10	0	0
FALSE	High	PMI-Byonic	PMI-Byonic (A2)	A	2	Unambiguous	CSQPSGTCLNGGR	[R].cSQPSGTcLNGGR.[C]	C1(Carbamidomethyl); C8(Carbamidomethyl)	1	1	Q01705	Q01705	Neurogenic locus notch homolog protein 1 OS=Mus musculus OX=10090 GN=Notch1 PE=1 SV=3	0	2	2	1	0	1	1	1	697.299	1393.59	1393.59	-2.40508	-0.00167585	0	0	158417	HCD (High Energy Collision Dissociation)	MS2	0	100	7.34894	2231	2231	2224	FP072920_5.raw	0/0		4.13481	281.089	281.089	281.089	7.33147e-05	3.54629e-06	0	0
FALSE	High	PMI-Byonic	PMI-Byonic (A2)	A	2	Unambiguous	CQDSNPCLSTPCK	[R].cQDSNPcLsTPcK.[N]	C1(Carbamidomethyl); C7(Carbamidomethyl); S9(Hex(1)Pent(2)); C12(Carbamidomethyl)	1	1	Q01705	Q01705	Neurogenic locus notch homolog protein 1 OS=Mus musculus OX=10090 GN=Notch1 PE=1 SV=3	0	3	3	1	0	1	1	1	664.926	1992.76	1992.77	-4.18619	-0.00278071	0	0	461625	HCD (High Energy Collision Dissociation)	MS2	24.8805	100	8.48807	2733	2733	2727	FP072920_5.raw	0/0		6.02076	440.257	440.257	0	9.53318e-07	7.56814e-08	0	0
FALSE	High	PMI-Byonic	PMI-Byonic (A2)	A	2	Unambiguous	CQDSNPCLSTPCK	[R].cQDSNPcLsTPcK.[N]	C1(Carbamidomethyl); C7(Carbamidomethyl); S9(Hex(1)Pent(2)R0); C12(Carbamidomethyl)	1	1	Q01705	Q01705	Neurogenic locus notch homolog protein 1 OS=Mus musculus OX=10090 GN=Notch1 PE=1 SV=3	0	2	2	1	0	1	1	1	996.892	1992.78	1992.77	2.5281	0.00251896	0	0	431267	HCD (High Energy Collision Dissociation)	MS2	24.5449	100	8.32193	2657	2657	2650	FP072920_5.raw	0/0		8.76665	683.693	683.693	0	1.71141e-09	4.44516e-10	0	0
FALSE	High	PMI-Byonic	PMI-Byonic (A2)	A	2	Unambiguous	CQDSNPCLSTPCK	[R].cQDSNPcLsTPcK.[N]	C1(Carbamidomethyl); C7(Carbamidomethyl); S9(Hex(1)Pent(1)); C12(Carbamidomethyl)	1	1	Q01705	Q01705	Neurogenic locus notch homolog protein 1 OS=Mus musculus OX=10090 GN=Notch1 PE=1 SV=3	0	3	3	1	0	1	1	1	620.913	1860.73	1860.73	-2.24055	-0.00138969	0	0	2.27348e+06	HCD (High Energy Collision Dissociation)	MS2	5.37719	66.7858	8.2951	2645	2645	2639	FP072920_5.raw	0/0		8.46236	644.042	644.042	0	3.44856e-09	7.47257e-10	0	0
FALSE	High	PMI-Byonic	PMI-Byonic (A2)	A	2	Unambiguous	CQDSNPCLSTPCK	[R].cQDSNPcLsTPcK.[N]	C1(Carbamidomethyl); C7(Carbamidomethyl); S9(Hex(1)); C12(Carbamidomethyl)	1	1	Q01705	Q01705	Neurogenic locus notch homolog protein 1 OS=Mus musculus OX=10090 GN=Notch1 PE=1 SV=3	0	3	3	1	0	1	1	1	576.899	1728.68	1728.69	-2.54009	-0.00146367	0	0	570940	HCD (High Energy Collision Dissociation)	MS2	34.9027	100	8.27159	2634	2634	2628	FP072920_5.raw	0/0		4.65495	451.794	451.794	0	2.21337e-05	9.65115e-07	0	0
FALSE	High	PMI-Byonic	PMI-Byonic (A2)	A	2	Unambiguous	CQDSNPCLSTPCK	[R].cQDSNPcLsTPcK.[N]	C1(Carbamidomethyl); C7(Carbamidomethyl); S9(Hex(1)Pent(1)); C12(Carbamidomethyl)	1	1	Q01705	Q01705	Neurogenic locus notch homolog protein 1 OS=Mus musculus OX=10090 GN=Notch1 PE=1 SV=3	0	2	2	1	0	1	1	1	930.867	1860.73	1860.73	-2.06931	-0.00192522	0	0	5622237	HCD (High Energy Collision Dissociation)	MS2	3.57352	59.4762	8.26149	2629	2629	2628	FP072920_5.raw	0/0		13.8268	878.152	878.152	0	1.49006e-14	2.49802e-15	0	0
FALSE	High	PMI-Byonic	PMI-Byonic (A2)	A	2	Unambiguous	CQDSNPCLSTPCK	[R].cQDSNPcLsTPcK.[N]	C1(Carbamidomethyl); C7(Carbamidomethyl); S9(Hex(1)); C12(Carbamidomethyl)	1	1	Q01705	Q01705	Neurogenic locus notch homolog protein 1 OS=Mus musculus OX=10090 GN=Notch1 PE=1 SV=3	0	2	2	1	0	1	1	1	864.846	1728.68	1728.69	-1.64963	-0.00142585	0	0	427492	HCD (High Energy Collision Dissociation)	MS2	0	100	8.25524	2627	2627	2617	FP072920_5.raw	0/0		9.13751	603.692	603.692	0	7.28608e-10	1.11673e-10	0	0
FALSE	High	PMI-Byonic	PMI-Byonic (A2)	A	2	Unambiguous	CQDSNPCLSTPCK	[R].cQDSNPcLsTPcK.[N]	C1(Carbamidomethyl); C7(Carbamidomethyl); S9(Hex(1)Pent(1)); C12(Carbamidomethyl)	1	1	Q01705	Q01705	Neurogenic locus notch homolog protein 1 OS=Mus musculus OX=10090 GN=Notch1 PE=1 SV=3	0	3	3	1	0	1	1	1	620.913	1860.73	1860.73	-2.33895	-0.00145072	0	0	746406	HCD (High Energy Collision Dissociation)	MS2	0	100	8.16857	2589	2589	2584	FP072920_5.raw	0/0		7.48931	609.135	609.135	0	3.24107e-08	3.92661e-09	0	0
FALSE	High	PMI-Byonic	PMI-Byonic (A2)	A	2	Unambiguous	CQDSNPCLSTPCK	[R].cQDSNPcLsTPcK.[N]	C1(Carbamidomethyl); C7(Carbamidomethyl); S9(Hex(1)Pent(1)R0); C12(Carbamidomethyl)	1	1	Q01705	Q01705	Neurogenic locus notch homolog protein 1 OS=Mus musculus OX=10090 GN=Notch1 PE=1 SV=3	0	2	2	1	0	1	1	1	930.868	1860.73	1860.73	-0.166974	-0.000155347	0	0	448039	HCD (High Energy Collision Dissociation)	MS2	0	100	8.1466	2579	2579	2573	FP072920_5.raw	0/0		9.82715	668.802	668.802	0	1.48886e-10	2.58493e-11	0	0
FALSE	High	PMI-Byonic	PMI-Byonic (A2)	A	2	Unambiguous	CQDSNPCLSTPCK	[R].cQDSNPcLsTPcK.[N]	C1(Carbamidomethyl); C7(Carbamidomethyl); S9(Hex(1)Pent(1)); C12(Carbamidomethyl)	1	1	Q01705	Q01705	Neurogenic locus notch homolog protein 1 OS=Mus musculus OX=10090 GN=Notch1 PE=1 SV=3	0	3	3	1	0	1	1	1	620.913	1860.73	1860.73	-2.04374	-0.00126761	0	0	3.80559e+06	HCD (High Energy Collision Dissociation)	MS2	5.72584	73.244	8.40731	2695	2695	2694	FP072920_5.raw	0/0		8.46236	635.101	635.101	0	3.44856e-09	7.94648e-10	0	0
FALSE	High	PMI-Byonic	PMI-Byonic (A2)	A	2	Unambiguous	CQDSNPCLSTPCK	[R].cQDSNPcLsTPcK.[N]	C1(Carbamidomethyl); C7(Carbamidomethyl); S9(Hex(1)Pent(2)); C12(Carbamidomethyl)	1	1	Q01705	Q01705	Neurogenic locus notch homolog protein 1 OS=Mus musculus OX=10090 GN=Notch1 PE=1 SV=3	0	2	2	1	0	1	1	1	996.89	1992.77	1992.77	0.629198	0.000626924	0	0	955579	HCD (High Energy Collision Dissociation)	MS2	15.0578	100	8.43747	2709	2709	2705	FP072920_5.raw	0/0		13.1375	812.961	812.961	0	7.28597e-14	8.89448e-15	0	0
FALSE	High	PMI-Byonic	PMI-Byonic (A2)	A	2	Unambiguous	CQDSNPCLSTPCK	[R].cQDSNPcLsTPcK.[N]	C1(Carbamidomethyl); C7(Carbamidomethyl); S9(Hex(1)Pent(1)); C12(Carbamidomethyl)	1	1	Q01705	Q01705	Neurogenic locus notch homolog protein 1 OS=Mus musculus OX=10090 GN=Notch1 PE=1 SV=3	0	2	2	1	0	1	1	1	930.867	1860.73	1860.73	-1.93811	-0.00180315	0	0	9956722	HCD (High Energy Collision Dissociation)	MS2	0.576472	31.1916	8.3836	2684	2684	2683	FP072920_5.raw	0/0		14.1343	851.565	851.565	0	7.34075e-15	1.11997e-15	0	0
FALSE	High	PMI-Byonic	PMI-Byonic (A2)	A	2	Unambiguous	CQDSNPCLSTPCK	[R].cQDSNPcLsTPcK.[N]	C1(Carbamidomethyl); C7(Carbamidomethyl); S9(Hex(1)Pent(1)); C12(Carbamidomethyl)	1	1	Q01705	Q01705	Neurogenic locus notch homolog protein 1 OS=Mus musculus OX=10090 GN=Notch1 PE=1 SV=3	0	2	2	1	0	1	1	1	930.868	1860.73	1860.73	-0.363624	-0.000338303	0	0	860034	HCD (High Energy Collision Dissociation)	MS2	0	100	8.50718	2742	2742	2738	FP072920_5.raw	0/0		11.5794	772.753	772.753	0	2.63401e-12	5.08487e-13	0	0
FALSE	High	PMI-Byonic	PMI-Byonic (A2)	A	2	Unambiguous	CQDSNPCLSTPCK	[R].cQDSNPcLsTPcK.[N]	C1(Carbamidomethyl); C7(Carbamidomethyl); S9(Hex(1)); C12(Carbamidomethyl)	1	1	Q01705	Q01705	Neurogenic locus notch homolog protein 1 OS=Mus musculus OX=10090 GN=Notch1 PE=1 SV=3	0	3	3	1	0	1	1	1	576.898	1728.68	1728.69	-3.91707	-0.00225713	0	0	961072	HCD (High Energy Collision Dissociation)	MS2	13.5877	100	8.39247	2689	2689	2683	FP072920_5.raw	0/0		5.17262	488.009	488.009	5.68434e-14	6.72021e-06	2.71322e-07	0	0
FALSE	High	PMI-Byonic	PMI-Byonic (A2)	A	2	Unambiguous	NGGTCDLLTLTEYK	[R].NGGTcDLLTLTEYK.[C]	C5(Carbamidomethyl)	1	1	Q01705	Q01705	Neurogenic locus notch homolog protein 1 OS=Mus musculus OX=10090 GN=Notch1 PE=1 SV=3	0	2	2	1	0	1	1	1	793.376	1585.74	1584.76	622.598	0.493334	0	0	974533	HCD (High Energy Collision Dissociation)	MS2	21.6717	100	15.8743	6142	6142	6137	FP072920_5.raw	0/0		5.02407	398.05	398.05	398.05	9.46088e-06	4.29377e-07	0	0
FALSE	High	PMI-Byonic	PMI-Byonic (A2)	A	2	Unambiguous	NGGTCDLLTLTEYK	[R].NGGTcDLLTLtEYK.[C]	C5(Carbamidomethyl); T11(Fuc(1))	1	1	Q01705	Q01705	Neurogenic locus notch homolog protein 1 OS=Mus musculus OX=10090 GN=Notch1 PE=1 SV=3	0	2	2	1	0	1	1	1	865.91	1730.81	1730.82	-1.87685	-0.00162424	0	0	4625567	HCD (High Energy Collision Dissociation)	MS2	24.5952	33.3638	14.0169	5316	5316	5312	FP072920_5.raw	0/0		9.13751	639.764	639.764	8.60944	7.28608e-10	1.76613e-10	0	0
FALSE	High	PMI-Byonic	PMI-Byonic (A2)	A	2	Unambiguous	NGGTCDLLTLTEYK	[R].NGGTcDLLTLtEYK.[C]	C5(Carbamidomethyl); T11(Fuc(1))	1	1	Q01705	Q01705	Neurogenic locus notch homolog protein 1 OS=Mus musculus OX=10090 GN=Notch1 PE=1 SV=3	0	2	2	1	0	1	1	1	866.403	1731.8	1730.82	568.621	0.492089	0	0	472065	HCD (High Energy Collision Dissociation)	MS2	9.59656	100	15.0885	5804	5804	5796	FP072920_5.raw	0/0		5.50107	452.254	452.254	4.4012	3.15452e-06	2.08097e-07	0	0
FALSE	High	PMI-Byonic	PMI-Byonic (A2)	A	2	Unambiguous	NGGTCDLLTLTEYK	[R].NGGTcDLLtLTEYK.[C]	C5(Carbamidomethyl); T9(Fuc(1))	1	1	Q01705	Q01705	Neurogenic locus notch homolog protein 1 OS=Mus musculus OX=10090 GN=Notch1 PE=1 SV=3	0	2	2	1	0	1	1	1	865.91	1730.81	1730.82	-1.52421	-0.00131906	0	0	32458364	HCD (High Energy Collision Dissociation)	MS2	1.70443	5.09974	14.1281	5368	5368	5367	FP072920_5.raw	0/0		8.82715	643.141	643.141	0	1.48886e-09	3.71569e-10	0	0
FALSE	High	PMI-Byonic	PMI-Byonic (A2)	A	2	Unambiguous	NGGTCDLLTLTEYK	[R].NGGTcDLLtLTEYK.[C]	C5(Carbamidomethyl); T9(Fuc(1))	1	1	Q01705	Q01705	Neurogenic locus notch homolog protein 1 OS=Mus musculus OX=10090 GN=Notch1 PE=1 SV=3	0	3	3	1	0	1	1	1	577.61	1730.81	1730.82	-0.36827	-0.000212469	0	0	1.32474e+06	HCD (High Energy Collision Dissociation)	MS2	27.8395	100	14.1843	5394	5394	5389	FP072920_5.raw	0/0		7.56848	617.321	617.321	0	2.70098e-08	2.80467e-09	0	0
FALSE	Medium	PMI-Byonic	PMI-Byonic (A2)	A	2	Unambiguous	NGGTCDLLTLTEYK	[R].NGGTcDLLtLTEYK.[C]	C5(Carbamidomethyl); T9(HexNAc(1))	1	1	Q01705	Q01705	Neurogenic locus notch homolog protein 1 OS=Mus musculus OX=10090 GN=Notch1 PE=1 SV=3	0	2	2	1	0	1	1	1	894.421	1787.83	1787.84	-1.19094	-0.0010646	0	0	1355312	HCD (High Energy Collision Dissociation)	MS2	0	100	14.0408	5328	5328	5323	FP072920_5.raw	0/0		0.287223	17.1591	17.1591	0	0.516152	0.016313	0	0
FALSE	High	PMI-Byonic	PMI-Byonic (A2)	A	2	Unambiguous	NGGTCDLLTLTEYK	[R].NGGTcDLLtLTEYK.[C]	C5(Carbamidomethyl); T9(Fuc(1))	1	1	Q01705	Q01705	Neurogenic locus notch homolog protein 1 OS=Mus musculus OX=10090 GN=Notch1 PE=1 SV=3	0	2	2	1	0	1	1	1	865.91	1730.81	1730.82	-1.45368	-0.00125803	0	0	1.5158e+06	HCD (High Energy Collision Dissociation)	MS2	7.14986	100	14.386	5486	5486	5477	FP072920_5.raw	0/0		8.82715	613.829	613.829	0	1.48886e-09	4.18122e-10	0	0
FALSE	High	PMI-Byonic	PMI-Byonic (A2)	A	2	Unambiguous	NGGTCDLLTLTEYK	[R].NGGTcDLLtLTEYK.[C]	C5(Carbamidomethyl); T9(Fuc(1))	1	1	Q01705	Q01705	Neurogenic locus notch homolog protein 1 OS=Mus musculus OX=10090 GN=Notch1 PE=1 SV=3	0	2	2	1	0	1	1	1	866.976	1732.95	1730.82	1230.81	1.06515	0	0	1.38185e+06	HCD (High Energy Collision Dissociation)	MS2	42.303	100	14.4022	5494	5494	5488	FP072920_5.raw	0/0		6.82081	482.902	482.902	0	1.51075e-07	1.61458e-08	0	0
FALSE	High	PMI-Byonic	PMI-Byonic (A2)	A	2	Unambiguous	NGGTCDLLTLTEYK	[R].NGGTcDLLtLTEYK.[C]	C5(Carbamidomethyl); T9(HexNAc(1))	1	1	Q01705	Q01705	Neurogenic locus notch homolog protein 1 OS=Mus musculus OX=10090 GN=Notch1 PE=1 SV=3	0	2	2	1	0	1	1	1	894.421	1787.83	1787.84	-1.53233	-0.00136978	0	0	568998	HCD (High Energy Collision Dissociation)	MS2	0	100	14.4296	5506	5506	5499	FP072920_5.raw	0/0		4.58779	309.967	309.967	0	2.58351e-05	1.19328e-06	0	0
FALSE	High	PMI-Byonic	PMI-Byonic (A2)	A	2	Unambiguous	NGGTCDLLTLTEYK	[R].NGGTcDLLtLTEYK.[C]	C5(Carbamidomethyl); T9(Fuc(1))	1	1	Q01705	Q01705	Neurogenic locus notch homolog protein 1 OS=Mus musculus OX=10090 GN=Notch1 PE=1 SV=3	0	2	2	1	0	1	1	1	865.909	1730.81	1730.82	-2.58212	-0.00223459	0	0	473166	HCD (High Energy Collision Dissociation)	MS2	0	100	14.5492	5563	5563	5554	FP072920_5.raw	0/0		7.82715	581.938	581.938	0	1.48886e-08	1.96344e-09	0	0
FALSE	High	PMI-Byonic	PMI-Byonic (A2)	A	2	Unambiguous	NGGTCDLLTLTEYK	[R].NGGTcDLLtLTEYK.[C]	C5(Carbamidomethyl); T9(Fuc(1))	1	1	Q01705	Q01705	Neurogenic locus notch homolog protein 1 OS=Mus musculus OX=10090 GN=Notch1 PE=1 SV=3	0	2	2	1	0	1	1	1	865.911	1730.81	1730.82	-0.889458	-0.000769744	0	0	4282750	HCD (High Energy Collision Dissociation)	MS2	7.64146	40.2174	14.2514	5423	5423	5422	FP072920_5.raw	0/0		8.82715	605.958	605.958	0	1.48886e-09	3.95341e-10	0	0
FALSE	High	PMI-Byonic	PMI-Byonic (A2)	A	2	Unambiguous	CRCPPGWSGK	[K].cRcPPGWSGK.[S]	C1(Carbamidomethyl); C3(Carbamidomethyl)	1	1	Q01705	Q01705	Neurogenic locus notch homolog protein 1 OS=Mus musculus OX=10090 GN=Notch1 PE=1 SV=3	1	3	3	1	0	1	1	1	402.182	1204.53	1204.54	-3.01582	-0.00121089	0	0	389886	HCD (High Energy Collision Dissociation)	MS2	23.5539	100	7.36815	2239	2239	2235	FP072920_5.raw	0/0		4.22112	411.172	411.172	411.172	6.01011e-05	2.38336e-06	0	0
FALSE	High	PMI-Byonic	PMI-Byonic (A2)	A	2	Unambiguous	CRCPPGWSGK	[K].cRcPPGWSGK.[S]	C1(Carbamidomethyl); C3(Carbamidomethyl)	1	1	Q01705	Q01705	Neurogenic locus notch homolog protein 1 OS=Mus musculus OX=10090 GN=Notch1 PE=1 SV=3	1	3	3	1	0	1	1	1	402.182	1204.53	1204.54	-3.09183	-0.00124141	0	0	115373	HCD (High Energy Collision Dissociation)	MS2	25.1252	100	7.25269	2190	2190	2180	FP072920_5.raw	0/0		2.66665	345.915	345.915	345.915	0.00215453	6.66029e-05	0	0
FALSE	High	PMI-Byonic	PMI-Byonic (A2)	A	2	Unambiguous	SCQQADPCASNPCANGGQCLPFESSYICR	[K].ScQQADPcAsNPcANGGQcLPFESSYIcR.[C]	C2(Carbamidomethyl); C8(Carbamidomethyl); S10(Hex(1)Pent(2)); C13(Carbamidomethyl); C19(Carbamidomethyl); C28(Carbamidomethyl)	1	1	Q01705	Q01705	Neurogenic locus notch homolog protein 1 OS=Mus musculus OX=10090 GN=Notch1 PE=1 SV=3	0	3	3	1	0	1	1	1	1254.16	3760.48	3760.48	-0.754036	-0.000945179	0	0	187177	HCD (High Energy Collision Dissociation)	MS2	0	100	13.4974	5077	5077	5070	FP072920_5.raw	0/0		10.6604	853.235	853.235	2.4	2.18564e-11	3.27813e-12	0	0
FALSE	High	PMI-Byonic	PMI-Byonic (A2)	A	2	Unambiguous	SCQQADPCASNPCANGGQCLPFESSYICR	[K].ScQQADPcAsNPcANGGQcLPFESSYIcR.[C]	C2(Carbamidomethyl); C8(Carbamidomethyl); S10(Hex(1)Pent(1)); C13(Carbamidomethyl); C19(Carbamidomethyl); C28(Carbamidomethyl)	1	1	Q01705	Q01705	Neurogenic locus notch homolog protein 1 OS=Mus musculus OX=10090 GN=Notch1 PE=1 SV=3	0	4	4	1	0	1	1	1	907.864	3628.43	3628.44	-1.43497	-0.00130167	0	0	597733	HCD (High Energy Collision Dissociation)	MS2	0	100	13.5178	5086	5086	5081	FP072920_5.raw	0/0		9.24395	756.038	756.038	2.4	5.70236e-10	6.12718e-11	0	0
FALSE	High	PMI-Byonic	PMI-Byonic (A2)	A	2	Unambiguous	SCQQADPCASNPCANGGQCLPFESSYICR	[K].ScQQADPcAsNPcANGGQcLPFESSYIcR.[C]	C2(Carbamidomethyl); C8(Carbamidomethyl); S10(Hex(1)Pent(1)); C13(Carbamidomethyl); C19(Carbamidomethyl); C28(Carbamidomethyl)	1	1	Q01705	Q01705	Neurogenic locus notch homolog protein 1 OS=Mus musculus OX=10090 GN=Notch1 PE=1 SV=3	0	3	3	1	0	1	1	1	1210.15	3628.43	3628.44	-1.1453	-0.00138521	0	0	2.60146e+06	HCD (High Energy Collision Dissociation)	MS2	0	100	13.5388	5095	5095	5092	FP072920_5.raw	0/0		14.5624	1046.93	1046.93	2.4	2.73909e-15	3.42381e-16	0	0
FALSE	High	PMI-Byonic	PMI-Byonic (A2)	A	2	Unambiguous	SCQQADPCASNPCANGGQCLPFESSYICR	[K].ScQQADPcAsNPcANGGQcLPFESSYIcR.[C]	C2(Carbamidomethyl); C8(Carbamidomethyl); S10(Hex(1)Pent(1)); C13(Carbamidomethyl); C19(Carbamidomethyl); C28(Carbamidomethyl)	1	1	Q01705	Q01705	Neurogenic locus notch homolog protein 1 OS=Mus musculus OX=10090 GN=Notch1 PE=1 SV=3	0	4	4	1	0	1	1	1	907.864	3628.43	3628.44	-1.23311	-0.00111857	0	0	836160	HCD (High Energy Collision Dissociation)	MS2	0	100	13.6366	5139	5139	5136	FP072920_5.raw	0/0		8.24395	737.006	737.006	2.4	5.70236e-09	1.00979e-09	0	0
FALSE	High	PMI-Byonic	PMI-Byonic (A2)	A	2	Unambiguous	CPPGFHGPTCR	[R].cPPGFHGPTcR.[Q]	C1(Carbamidomethyl); C10(Carbamidomethyl)	1	1	Q01705	Q01705	Neurogenic locus notch homolog protein 1 OS=Mus musculus OX=10090 GN=Notch1 PE=1 SV=3	0	3	3	1	0	1	1	1	429.189	1285.55	1285.56	-3.85417	-0.00165158	0	0	817117	HCD (High Energy Collision Dissociation)	MS2	26.4661	100	8.24664	2623	2623	2617	FP072920_5.raw	0/0		7.16446	595.862	595.862	595.862	6.84769e-08	7.0557e-09	0	0
FALSE	High	PMI-Byonic	PMI-Byonic (A2)	A	2	Unambiguous	CPPGFHGPTCR	[R].cPPGFHGPTcR.[Q]	C1(Carbamidomethyl); C10(Carbamidomethyl)	1	1	Q01705	Q01705	Neurogenic locus notch homolog protein 1 OS=Mus musculus OX=10090 GN=Notch1 PE=1 SV=3	0	3	3	1	0	1	1	1	429.189	1285.55	1285.56	-3.14201	-0.00134641	0	0	2996029	HCD (High Energy Collision Dissociation)	MS2	13.1272	32.6289	7.99289	2511	2511	2508	FP072920_5.raw	0/0		8.57938	629.502	629.502	629.502	2.63405e-09	5.20059e-10	0	0
FALSE	High	PMI-Byonic	PMI-Byonic (A2)	A	2	Unambiguous	CPPGFHGPTCR	[R].cPPGFHGPTcR.[Q]	C1(Carbamidomethyl); C10(Carbamidomethyl)	1	1	Q01705	Q01705	Neurogenic locus notch homolog protein 1 OS=Mus musculus OX=10090 GN=Notch1 PE=1 SV=3	0	3	3	1	0	1	1	1	429.189	1285.55	1285.56	-3.42687	-0.00146848	0	0	1108277	HCD (High Energy Collision Dissociation)	MS2	24.4772	87.984	8.11713	2566	2566	2562	FP072920_5.raw	0/0		8.57938	628.093	628.093	628.093	2.63405e-09	5.60713e-10	0	0
FALSE	High	PMI-Byonic	PMI-Byonic (A2)	A	2	Unambiguous	CPPGFHGPTCR	[R].cPPGFHGPTcR.[Q]	C1(Carbamidomethyl); C10(Carbamidomethyl)	1	1	Q01705	Q01705	Neurogenic locus notch homolog protein 1 OS=Mus musculus OX=10090 GN=Notch1 PE=1 SV=3	0	3	3	1	0	1	1	1	429.189	1285.55	1285.56	-2.99957	-0.00128537	0	0	1.2526e+06	HCD (High Energy Collision Dissociation)	MS2	21.9831	100	7.62789	2350	2350	2349	FP072920_5.raw	0/0		8.82715	639.903	631.992	631.992	1.48886e-09	3.20783e-10	0	0
FALSE	High	PMI-Byonic	PMI-Byonic (A2)	A	2	Unambiguous	CPPGFHGPTCR	[R].cPPGFHGPTcR.[Q]	C1(Carbamidomethyl); C10(Carbamidomethyl)	1	1	Q01705	Q01705	Neurogenic locus notch homolog protein 1 OS=Mus musculus OX=10090 GN=Notch1 PE=1 SV=3	0	3	3	1	0	1	1	1	429.189	1285.55	1285.56	-2.85714	-0.00122434	0	0	3.17418e+06	HCD (High Energy Collision Dissociation)	MS2	11.0304	68.6934	7.75557	2405	2405	2404	FP072920_5.raw	0/0		9.82715	650.75	650.75	650.75	1.48886e-10	2.11172e-11	0	0
FALSE	High	PMI-Byonic	PMI-Byonic (A2)	A	2	Unambiguous	CPPGFHGPTCR	[R].cPPGFHGPTcR.[Q]	C1(Carbamidomethyl); C10(Carbamidomethyl)	1	1	Q01705	Q01705	Neurogenic locus notch homolog protein 1 OS=Mus musculus OX=10090 GN=Notch1 PE=1 SV=3	0	3	3	1	0	1	1	1	429.189	1285.55	1285.56	-3.21322	-0.00137693	0	0	263571	HCD (High Energy Collision Dissociation)	MS2	52.9263	100	7.51835	2303	2303	2299	FP072920_5.raw	0/0		4.78134	386.112	386.112	386.112	1.65449e-05	5.8141e-07	0	0
FALSE	High	PMI-Byonic	PMI-Byonic (A2)	A	2	Unambiguous	CPPGFHGPTCR	[R].cPPGFHGPTcR.[Q]	C1(Carbamidomethyl); C10(Carbamidomethyl)	1	1	Q01705	Q01705	Neurogenic locus notch homolog protein 1 OS=Mus musculus OX=10090 GN=Notch1 PE=1 SV=3	0	3	3	1	0	1	1	1	429.189	1285.55	1285.56	-3.07079	-0.00131589	0	0	6350104	HCD (High Energy Collision Dissociation)	MS2	1.80197	30.2017	7.87639	2458	2458	2457	FP072920_5.raw	0/0		9.57938	657.708	652.136	652.136	2.63405e-10	4.43063e-11	0	0
FALSE	High	PMI-Byonic	PMI-Byonic (A2)	A	2	Unambiguous	QDVNECSQNPGLCR	[R].QDVNEcSQNPGLcR.[H]	C6(Carbamidomethyl); C13(Carbamidomethyl)	1	1	Q01705	Q01705	Neurogenic locus notch homolog protein 1 OS=Mus musculus OX=10090 GN=Notch1 PE=1 SV=3	0	3	3	1	0	1	1	1	559.575	1676.71	1676.71	-1.49691	-0.000836628	0	0	2.85291e+06	HCD (High Energy Collision Dissociation)	MS2	8.21918	33.3039	8.41065	2697	2697	2694	FP072920_5.raw	0/0		5.8353	486.501	486.501	486.501	1.46115e-06	9.01134e-08	0	0
FALSE	High	PMI-Byonic	PMI-Byonic (A2)	A	2	Unambiguous	QDVNECSQNPGLCR	[R].QDVNEcSQNPGLcR.[H]	C6(Carbamidomethyl); C13(Carbamidomethyl)	1	1	Q01705	Q01705	Neurogenic locus notch homolog protein 1 OS=Mus musculus OX=10090 GN=Notch1 PE=1 SV=3	0	2	2	1	0	1	1	1	838.857	1676.71	1676.71	-2.28973	-0.0019196	0	0	15619527	HCD (High Energy Collision Dissociation)	MS2	0.674574	19.8741	8.50263	2739	2739	2738	FP072920_5.raw	0/0		11.8271	789.014	789.014	789.014	1.48886e-12	1.98363e-13	0	0
FALSE	High	PMI-Byonic	PMI-Byonic (A2)	A	2	Unambiguous	QDVNECSQNPGLCR	[R].QDVNEcSQNPGLcR.[H]	C6(Carbamidomethyl); C13(Carbamidomethyl)	1	1	Q01705	Q01705	Neurogenic locus notch homolog protein 1 OS=Mus musculus OX=10090 GN=Notch1 PE=1 SV=3	0	2	2	1	0	1	1	1	838.857	1676.71	1676.71	-3.16337	-0.00265203	0	0	576791	HCD (High Energy Collision Dissociation)	MS2	0	100	8.97747	2962	2962	2958	FP072920_5.raw	0/0		8.57938	627.676	627.676	627.676	2.63405e-09	5.99833e-10	0	0
FALSE	High	PMI-Byonic	PMI-Byonic (A2)	A	2	Unambiguous	QDVNECSQNPGLCR	[R].QDVNEcSQNPGLcR.[H]	C6(Carbamidomethyl); C13(Carbamidomethyl)	1	1	Q01705	Q01705	Neurogenic locus notch homolog protein 1 OS=Mus musculus OX=10090 GN=Notch1 PE=1 SV=3	0	3	3	1	0	1	1	1	559.574	1676.71	1676.71	-1.82452	-0.00101973	0	0	17359412	HCD (High Energy Collision Dissociation)	MS2	0.812621	16.1499	8.52543	2750	2750	2749	FP072920_5.raw	0/0		8.46236	635.453	635.453	635.453	3.44856e-09	8.40405e-10	0	0
FALSE	High	PMI-Byonic	PMI-Byonic (A2)	A	2	Unambiguous	QDVNECSQNPGLCR	[R].QDVNEcSQNPGLcR.[H]	C6(Carbamidomethyl); C13(Carbamidomethyl)	1	1	Q01705	Q01705	Neurogenic locus notch homolog protein 1 OS=Mus musculus OX=10090 GN=Notch1 PE=1 SV=3	0	2	2	1	0	1	1	1	838.858	1676.71	1676.71	-1.85291	-0.00155339	0	0	19362484	HCD (High Energy Collision Dissociation)	MS2	0	12.5396	8.62234	2794	2794	2793	FP072920_5.raw	0/0		12.1375	771.012	771.012	771.012	7.28597e-13	9.90951e-14	0	0
FALSE	High	PMI-Byonic	PMI-Byonic (A2)	A	2	Unambiguous	QDVNECSQNPGLCR	[R].QDVNEcSQNPGLcR.[H]	C6(Carbamidomethyl); C13(Carbamidomethyl)	1	1	Q01705	Q01705	Neurogenic locus notch homolog protein 1 OS=Mus musculus OX=10090 GN=Notch1 PE=1 SV=3	0	3	3	1	0	1	1	1	559.574	1676.71	1676.71	-1.60611	-0.000897663	0	0	10884968	HCD (High Energy Collision Dissociation)	MS2	0	16.879	8.64609	2805	2805	2804	FP072920_5.raw	0/0		8.46236	601.93	601.93	601.93	3.44856e-09	8.84611e-10	0	0
FALSE	High	PMI-Byonic	PMI-Byonic (A2)	A	2	Unambiguous	QDVNECSQNPGLCR	[R].QDVNEcSQNPGLcR.[H]	C6(Carbamidomethyl); C13(Carbamidomethyl)	1	1	Q01705	Q01705	Neurogenic locus notch homolog protein 1 OS=Mus musculus OX=10090 GN=Notch1 PE=1 SV=3	0	2	2	1	0	1	1	1	838.858	1676.71	1676.71	-1.99851	-0.00167546	0	0	2.92145e+06	HCD (High Energy Collision Dissociation)	MS2	0	52.5231	8.74272	2850	2850	2848	FP072920_5.raw	0/0		10.1375	670.441	670.441	670.441	7.28608e-11	6.44096e-12	0	0
FALSE	High	PMI-Byonic	PMI-Byonic (A2)	A	2	Unambiguous	QDVNECSQNPGLCR	[R].QDVNEcSQNPGLcR.[H]	C6(Carbamidomethyl); C13(Carbamidomethyl)	1	1	Q01705	Q01705	Neurogenic locus notch homolog protein 1 OS=Mus musculus OX=10090 GN=Notch1 PE=1 SV=3	0	3	3	1	0	1	1	1	559.906	1677.7	1676.71	591.705	0.330706	0	0	1.5326e+06	HCD (High Energy Collision Dissociation)	MS2	37.57	87.2489	8.77621	2866	2866	2859	FP072920_5.raw	0/0		6.56471	544.389	544.389	544.389	2.72455e-07	1.91612e-08	0	0
FALSE	High	PMI-Byonic	PMI-Byonic (A2)	A	2	Unambiguous	QDVNECSQNPGLCR	[R].QDVNEcSQNPGLcR.[H]	C6(Carbamidomethyl); C13(Carbamidomethyl)	1	1	Q01705	Q01705	Neurogenic locus notch homolog protein 1 OS=Mus musculus OX=10090 GN=Notch1 PE=1 SV=3	0	2	2	1	0	1	1	1	839.352	1677.7	1676.71	587.272	0.492343	0	0	1.33712e+06	HCD (High Energy Collision Dissociation)	MS2	25.2367	100	8.85757	2905	2905	2903	FP072920_5.raw	0/0		11.1375	703.399	703.399	703.399	7.28608e-12	8.85018e-13	0	0
FALSE	High	PMI-Byonic	PMI-Byonic (A2)	A	2	Unambiguous	QDVNECSQNPGLCR	[R].QDVNEcSQNPGLcR.[H]	C6(Carbamidomethyl); C13(Carbamidomethyl)	1	1	Q01705	Q01705	Neurogenic locus notch homolog protein 1 OS=Mus musculus OX=10090 GN=Notch1 PE=1 SV=3	0	2	2	1	0	1	1	1	838.858	1676.71	1676.71	-1.34328	-0.00112615	0	0	1.88729e+06	HCD (High Energy Collision Dissociation)	MS2	0	74.5702	8.38653	2686	2686	2683	FP072920_5.raw	0/0		10.8271	729.669	729.669	729.669	1.48886e-11	1.62204e-12	0	0
FALSE	High	PMI-Byonic	PMI-Byonic (A2)	A	2	Unambiguous	HGGTCHNEIGSYR	[R].HGGtcHNEIGSYR.[C]	T4(Fuc(1)); C5(Carbamidomethyl)	1	1	Q01705	Q01705	Neurogenic locus notch homolog protein 1 OS=Mus musculus OX=10090 GN=Notch1 PE=1 SV=3	0	3	3	1	0	1	1	1	545.238	1633.7	1633.7	-1.81725	-0.000989616	0	0	94025.2	HCD (High Energy Collision Dissociation)	MS2	1.87641	100	5.41568	1468	1468	1467	FP072920_5.raw	0/0		1.57838	152.153	152.153	10.4	0.0264007	0.000565712	0	0
FALSE	High	PMI-Byonic	PMI-Byonic (A2)	A	2	Unambiguous	HGGTCHNEIGSYR	[R].HGGtcHNEIGSYR.[C]	T4(Fuc(1)); C5(Carbamidomethyl)	1	1	Q01705	Q01705	Neurogenic locus notch homolog protein 1 OS=Mus musculus OX=10090 GN=Notch1 PE=1 SV=3	0	3	3	1	0	1	1	1	545.238	1633.7	1633.7	-2.04141	-0.00111169	0	0	164651	HCD (High Energy Collision Dissociation)	MS2	1.41472	100	5.74382	1576	1576	1575	FP072920_5.raw	0/0		3.6556	276.006	276.006	10.4	0.000221003	5.43722e-06	0	0
FALSE	High	PMI-Byonic	PMI-Byonic (A2)	A	2	Unambiguous	HGGTCHNEIGSYR	[R].HGGtcHNEIGSYR.[C]	T4(Fuc(1)); C5(Carbamidomethyl)	1	1	Q01705	Q01705	Neurogenic locus notch homolog protein 1 OS=Mus musculus OX=10090 GN=Notch1 PE=1 SV=3	0	3	3	1	0	1	1	1	545.238	1633.7	1633.7	-1.81725	-0.000989616	0	0	204993	HCD (High Energy Collision Dissociation)	MS2	0	100	5.84962	1613	1613	1612	FP072920_5.raw	0/0		2.79358	194.592	194.592	12.4484	0.00160849	4.93473e-05	0	0
FALSE	High	PMI-Byonic	PMI-Byonic (A2)	A	2	Unambiguous	HGGTCHNEIGSYR	[R].HGGtcHNEIGSYR.[C]	T4(Fuc(1)); C5(Carbamidomethyl)	1	1	Q01705	Q01705	Neurogenic locus notch homolog protein 1 OS=Mus musculus OX=10090 GN=Notch1 PE=1 SV=3	0	3	3	1	0	1	1	1	545.238	1633.7	1633.7	-1.92933	-0.00105065	0	0	285649	HCD (High Energy Collision Dissociation)	MS2	0	100	5.95354	1649	1649	1648	FP072920_5.raw	0/0		3.14532	239.037	239.037	10.4	0.000715621	2.54908e-05	0	0
FALSE	High	PMI-Byonic	PMI-Byonic (A2)	A	2	Unambiguous	HGGTCHNEIGSYR	[R].HGGTcHNEIGsYR.[C]	C5(Carbamidomethyl); S11(Fuc(1))	1	1	Q01705	Q01705	Neurogenic locus notch homolog protein 1 OS=Mus musculus OX=10090 GN=Notch1 PE=1 SV=3	0	3	3	1	0	1	1	1	545.238	1633.7	1633.7	-1.81725	-0.000989616	0	0	429530	HCD (High Energy Collision Dissociation)	MS2	0	100	6.06109	1690	1690	1689	FP072920_5.raw	0/0		6.34981	479.635	479.635	25.0293	4.46884e-07	4.26022e-08	0	0
FALSE	High	PMI-Byonic	PMI-Byonic (A2)	A	2	Unambiguous	HGGTCHNEIGSYR	[R].HGGTcHNEIGSYR.[C]	C5(Carbamidomethyl)	1	1	Q01705	Q01705	Neurogenic locus notch homolog protein 1 OS=Mus musculus OX=10090 GN=Notch1 PE=1 SV=3	0	3	3	1	0	1	1	1	496.552	1487.64	1487.64	-2.80479	-0.00139084	0	0	35526.7	HCD (High Energy Collision Dissociation)	MS2	16.243	100	6.06323	1691	1691	1689	FP072920_5.raw	0/0		0.319342	17.7756	17.7756	17.7756	0.479356	0.00912728	0	0
FALSE	High	PMI-Byonic	PMI-Byonic (A2)	A	2	Unambiguous	HGGTCHNEIGSYR	[R].HGGTcHNEIGsYR.[C]	C5(Carbamidomethyl); S11(Fuc(1))	1	1	Q01705	Q01705	Neurogenic locus notch homolog protein 1 OS=Mus musculus OX=10090 GN=Notch1 PE=1 SV=3	0	3	3	1	0	1	1	1	545.238	1633.7	1633.7	-1.70517	-0.000928581	0	0	2.57966e+06	HCD (High Energy Collision Dissociation)	MS2	0	45.8592	6.49849	1870	1870	1869	FP072920_5.raw	0/0		10.7914	727.193	727.193	26.8407	1.61658e-11	2.34922e-12	0	0
FALSE	High	PMI-Byonic	PMI-Byonic (A2)	A	2	Unambiguous	HGGTCHNEIGSYR	[R].HGGTcHNEIGsYR.[C]	C5(Carbamidomethyl); S11(Fuc(1))	1	1	Q01705	Q01705	Neurogenic locus notch homolog protein 1 OS=Mus musculus OX=10090 GN=Notch1 PE=1 SV=3	0	3	3	1	0	1	1	1	545.238	1633.7	1633.7	-1.70517	-0.000928581	0	0	724241	HCD (High Energy Collision Dissociation)	MS2	0.349626	100	6.167	1733	1733	1732	FP072920_5.raw	0/0		6.47471	504.149	504.149	5.43979	3.35191e-07	2.93331e-08	0	0
FALSE	High	PMI-Byonic	PMI-Byonic (A2)	A	2	Unambiguous	HGGTCHNEIGSYR	[R].HGGTcHNEIGSYR.[C]	C5(Carbamidomethyl)	1	1	Q01705	Q01705	Neurogenic locus notch homolog protein 1 OS=Mus musculus OX=10090 GN=Notch1 PE=1 SV=3	0	3	3	1	0	1	1	1	496.552	1487.64	1487.64	-2.62016	-0.00129929	0	0	232044	HCD (High Energy Collision Dissociation)	MS2	2.28054	100	6.50624	1873	1873	1872	FP072920_5.raw	0/0		8.48105	636.042	636.042	636.042	3.30335e-09	6.98142e-10	0	0
FALSE	High	PMI-Byonic	PMI-Byonic (A2)	A	2	Unambiguous	HGGTCHNEIGSYR	[R].HGGTcHNEIGSYR.[C]	C5(Carbamidomethyl)	1	1	Q01705	Q01705	Neurogenic locus notch homolog protein 1 OS=Mus musculus OX=10090 GN=Notch1 PE=1 SV=3	0	3	3	1	0	1	1	1	496.552	1487.64	1487.64	-2.25091	-0.00111618	0	0	77212.5	HCD (High Energy Collision Dissociation)	MS2	7.86373	100	6.17955	1738	1738	1737	FP072920_5.raw	0/0		0.988421	109.783	109.783	109.783	0.102702	0.00292805	0	0
FALSE	High	PMI-Byonic	PMI-Byonic (A2)	A	2	Unambiguous	HGGTCHNEIGSYR	[R].HGGtcHNEIGSYR.[C]	T4(Fuc(1)); C5(Carbamidomethyl)	1	1	Q01705	Q01705	Neurogenic locus notch homolog protein 1 OS=Mus musculus OX=10090 GN=Notch1 PE=1 SV=3	0	3	3	1	0	1	1	1	545.238	1633.7	1633.7	-1.81725	-0.000989616	0	0	138889	HCD (High Energy Collision Dissociation)	MS2	0	100	5.63083	1538	1538	1537	FP072920_5.raw	0/0		3.14532	229.786	229.786	10.4	0.000715621	1.96423e-05	0	0
FALSE	High	PMI-Byonic	PMI-Byonic (A2)	A	2	Unambiguous	HGGTCHNEIGSYR	[R].HGGTcHNEIGsYR.[C]	C5(Carbamidomethyl); S11(Fuc(1))	1	1	Q01705	Q01705	Neurogenic locus notch homolog protein 1 OS=Mus musculus OX=10090 GN=Notch1 PE=1 SV=3	0	3	3	1	0	1	1	1	545.238	1633.7	1633.7	-1.70517	-0.000928581	0	0	1.93863e+06	HCD (High Energy Collision Dissociation)	MS2	0.167313	94.6934	6.28022	1779	1779	1778	FP072920_5.raw	0/0		11.7914	752.547	752.547	22.9674	1.61661e-12	2.92912e-13	0	0
FALSE	High	PMI-Byonic	PMI-Byonic (A2)	A	2	Unambiguous	HGGTCHNEIGSYR	[R].HGGTcHNEIGSYR.[C]	C5(Carbamidomethyl)	1	1	Q01705	Q01705	Neurogenic locus notch homolog protein 1 OS=Mus musculus OX=10090 GN=Notch1 PE=1 SV=3	0	3	3	1	0	1	1	1	496.552	1487.64	1487.64	-1.32778	-0.00065842	0	0	220815	HCD (High Energy Collision Dissociation)	MS2	2.718	100	6.29011	1783	1783	1782	FP072920_5.raw	0/0		8.48105	626.583	626.583	626.583	3.30335e-09	6.49898e-10	0	0
FALSE	High	PMI-Byonic	PMI-Byonic (A2)	A	2	Unambiguous	HGGTCHNEIGSYR	[R].HGGtcHNEIGSYR.[C]	T4(Fuc(1)); C5(Carbamidomethyl)	1	1	Q01705	Q01705	Neurogenic locus notch homolog protein 1 OS=Mus musculus OX=10090 GN=Notch1 PE=1 SV=3	0	3	3	1	0	1	1	1	545.238	1633.7	1633.7	-2.15349	-0.00117272	0	0	797164	HCD (High Energy Collision Dissociation)	MS2	0	100	6.61533	1919	1919	1918	FP072920_5.raw	0/0		6.89375	528.631	528.631	10.4	1.27718e-07	1.11484e-08	0	0
FALSE	High	PMI-Byonic	PMI-Byonic (A2)	A	2	Unambiguous	HGGTCHNEIGSYR	[R].HGGTcHNEIGsYR.[C]	C5(Carbamidomethyl); S11(Fuc(1))	1	1	Q01705	Q01705	Neurogenic locus notch homolog protein 1 OS=Mus musculus OX=10090 GN=Notch1 PE=1 SV=3	0	3	3	1	0	1	1	1	545.238	1633.7	1633.7	-2.15349	-0.00117272	0	0	5.67272e+06	HCD (High Energy Collision Dissociation)	MS2	0.231874	30.0527	6.38841	1824	1824	1823	FP072920_5.raw	0/0		11.7914	787.88	787.88	39.4645	1.61661e-12	3.75643e-13	0	0
FALSE	High	PMI-Byonic	PMI-Byonic (A2)	A	2	Unambiguous	HGGTCHNEIGSYR	[R].HGGtcHNEIGSYR.[C]	T4(HexNAc(1)); C5(Carbamidomethyl)	1	1	Q01705	Q01705	Neurogenic locus notch homolog protein 1 OS=Mus musculus OX=10090 GN=Notch1 PE=1 SV=3	0	3	3	1	0	1	1	1	564.245	1690.72	1690.72	-2.21305	-0.00124722	0	0	202851	HCD (High Energy Collision Dissociation)	MS2	0	100	7.26112	2193	2193	2191	FP072920_5.raw	0/0		0.68874	61.9729	61.9729	10.4	0.204767	0.00559173	0	0
FALSE	High	PMI-Byonic	PMI-Byonic (A2)	A	2	Unambiguous	HGGTCHNEIGSYR	[R].HGGTcHNEIGsYR.[C]	C5(Carbamidomethyl); S11(Fuc(1))	1	1	Q01705	Q01705	Neurogenic locus notch homolog protein 1 OS=Mus musculus OX=10090 GN=Notch1 PE=1 SV=3	0	3	3	1	0	1	1	1	545.567	1634.69	1633.7	602.294	0.32799	0	0	208494	HCD (High Energy Collision Dissociation)	MS2	54.5249	100	7.13619	2140	2140	2136	FP072920_5.raw	0/0		5.73846	398.989	398.989	9.44371	1.82615e-06	1.569e-07	0	0
FALSE	High	PMI-Byonic	PMI-Byonic (A2)	A	2	Unambiguous	HGGTCHNEIGSYR	[R].HGGtcHNEIGSYR.[C]	T4(HexNAc(1)); C5(Carbamidomethyl)	1	1	Q01705	Q01705	Neurogenic locus notch homolog protein 1 OS=Mus musculus OX=10090 GN=Notch1 PE=1 SV=3	0	3	3	1	0	1	1	1	564.245	1690.72	1690.72	-2.32135	-0.00130826	0	0	1.36047e+06	HCD (High Energy Collision Dissociation)	MS2	0.895504	100	7.13038	2137	2137	2136	FP072920_5.raw	0/0		2.87643	317.061	317.061	10.4	0.00132914	3.63545e-05	0	0
FALSE	High	PMI-Byonic	PMI-Byonic (A2)	A	2	Unambiguous	HGGTCHNEIGSYR	[R].HGGtcHNEIGSYR.[C]	T4(HexNAc(1)); C5(Carbamidomethyl)	1	1	Q01705	Q01705	Neurogenic locus notch homolog protein 1 OS=Mus musculus OX=10090 GN=Notch1 PE=1 SV=3	0	3	3	1	0	1	1	1	564.245	1690.72	1690.72	-2.21305	-0.00124722	0	0	431298	HCD (High Energy Collision Dissociation)	MS2	0	100	7.00453	2084	2084	2081	FP072920_5.raw	0/0		0.808666	165.923	165.923	10.4	0.155358	0.00408283	0	0
FALSE	High	PMI-Byonic	PMI-Byonic (A2)	A	2	Unambiguous	HGGTCHNEIGSYR	[R].HGGTcHNEIGsYR.[C]	C5(Carbamidomethyl); S11(Fuc(1))	1	1	Q01705	Q01705	Neurogenic locus notch homolog protein 1 OS=Mus musculus OX=10090 GN=Notch1 PE=1 SV=3	0	3	3	1	0	1	1	1	545.566	1634.68	1633.7	600.501	0.327013	0	0	982856	HCD (High Energy Collision Dissociation)	MS2	14.1028	100	7.00023	2082	2082	2081	FP072920_5.raw	0/0		6.03945	461.02	461.02	39.4912	9.13177e-07	6.63449e-08	0	0
FALSE	High	PMI-Byonic	PMI-Byonic (A2)	A	2	Unambiguous	HGGTCHNEIGSYR	[R].HGGTcHNEIGSYR.[C]	C5(Carbamidomethyl)	1	1	Q01705	Q01705	Neurogenic locus notch homolog protein 1 OS=Mus musculus OX=10090 GN=Notch1 PE=1 SV=3	0	3	3	1	0	1	1	1	496.552	1487.64	1487.64	-2.80479	-0.00139084	0	0	78915	HCD (High Energy Collision Dissociation)	MS2	18.8161	100	6.61966	1921	1921	1918	FP072920_5.raw	0/0		3.27844	241.244	241.244	241.244	0.0005267	1.36937e-05	0	0
FALSE	High	PMI-Byonic	PMI-Byonic (A2)	A	2	Unambiguous	HGGTCHNEIGSYR	[R].HGGtcHNEIGSYR.[C]	T4(Fuc(1)); C5(Carbamidomethyl)	1	1	Q01705	Q01705	Neurogenic locus notch homolog protein 1 OS=Mus musculus OX=10090 GN=Notch1 PE=1 SV=3	0	3	3	1	0	1	1	1	545.238	1633.7	1633.7	-1.70517	-0.000928581	0	0	106688	HCD (High Energy Collision Dissociation)	MS2	0	100	5.52023	1500	1500	1499	FP072920_5.raw	0/0		1.34418	188.017	188.017	10.4	0.0452714	0.000914975	0	0
FALSE	Medium	PMI-Byonic	PMI-Byonic (A2)	A	2	Unambiguous	HGGTCHNEIGSYR	[R].HGGtcHNEIGSYR.[C]	T4(HexNAc(1)); C5(Carbamidomethyl)	1	1	Q01705	Q01705	Neurogenic locus notch homolog protein 1 OS=Mus musculus OX=10090 GN=Notch1 PE=1 SV=3	0	3	3	1	0	1	1	1	564.245	1690.72	1690.72	-1.45495	-0.000819975	0	0	146730	HCD (High Energy Collision Dissociation)	MS2	0	100	6.87727	2030	2030	2026	FP072920_5.raw	0/0		0.319342	3.60523	3.60523	3.60523	0.479356	0.0126104	0	0
FALSE	High	PMI-Byonic	PMI-Byonic (A2)	A	2	Unambiguous	HGGTCHNEIGSYR	[R].HGGTcHNEIGsYR.[C]	C5(Carbamidomethyl); S11(Fuc(1))	1	1	Q01705	Q01705	Neurogenic locus notch homolog protein 1 OS=Mus musculus OX=10090 GN=Notch1 PE=1 SV=3	0	3	3	1	0	1	1	1	545.238	1633.7	1633.7	-2.60181	-0.00141686	0	0	221472	HCD (High Energy Collision Dissociation)	MS2	0	100	6.87296	2028	2028	2026	FP072920_5.raw	0/0		6.03945	444.042	444.042	28.7174	9.13177e-07	5.72392e-08	0	0
FALSE	High	PMI-Byonic	PMI-Byonic (A2)	A	2	Unambiguous	HGGTCHNEIGSYR	[R].HGGTcHNEIGsYR.[C]	C5(Carbamidomethyl); S11(Fuc(1))	1	1	Q01705	Q01705	Neurogenic locus notch homolog protein 1 OS=Mus musculus OX=10090 GN=Notch1 PE=1 SV=3	0	3	3	1	0	1	1	1	545.237	1633.7	1633.7	-2.93805	-0.00159997	0	0	279077	HCD (High Energy Collision Dissociation)	MS2	0	100	6.74516	1974	1974	1973	FP072920_5.raw	0/0		5.73846	397.463	397.463	10.1304	1.82615e-06	1.40039e-07	0	0
FALSE	High	PMI-Byonic	PMI-Byonic (A2)	A	2	Unambiguous	HGGTCHNEIGSYR	[R].HGGTcHNEIGSYR.[C]	C5(Carbamidomethyl)	1	1	Q01705	Q01705	Neurogenic locus notch homolog protein 1 OS=Mus musculus OX=10090 GN=Notch1 PE=1 SV=3	0	3	3	1	0	1	1	1	496.551	1487.64	1487.64	-3.72792	-0.00184861	0	0	508684	HCD (High Energy Collision Dissociation)	MS2	1.95172	100	6.40265	1830	1830	1829	FP072920_5.raw	0/0		9.23328	662.961	662.961	662.961	5.8442e-10	7.76201e-11	0	0
FALSE	High	PMI-Byonic	PMI-Byonic (A2)	A	2	Unambiguous	ATHTGPHCELPYVPCSPSPCQNGGTCRPTGDTTHECACLPGFAGQNCEENVDDCPGNNCK	[R].ATHTGPHcELPYVPcsPSPcQNGGTcRPTGDTTHEcAcLPGFAGQNcEENVDDcPGNNcK.[N]	C8(Carbamidomethyl); C15(Carbamidomethyl); S16(HexNAc(1)Hex(1)Fuc(1)); C20(Carbamidomethyl); C26(Carbamidomethyl); C36(Carbamidomethyl); C38(Carbamidomethyl); C47(Carbamidomethyl); C54(Carbamidomethyl); C59(Carbamidomethyl)	1	1	Q01705	Q01705	Neurogenic locus notch homolog protein 1 OS=Mus musculus OX=10090 GN=Notch1 PE=1 SV=3	0	6	6	1	0	1	1	1	1210.49	7257.91	7256.91	137.806	0.166674	0	0	892450	HCD (High Energy Collision Dissociation)	MS2	0	50.3072	12.0212	4394	4394	4388	FP072920_5.raw	0/0		5.62317	523.489	523.489	0	2.38139e-06	1.78925e-07	0	0
FALSE	High	PMI-Byonic	PMI-Byonic (A2)	A	2	Unambiguous	ATHTGPHCELPYVPCSPSPCQNGGTCRPTGDTTHECACLPGFAGQNCEENVDDCPGNNCK	[R].ATHTGPHcELPYVPcsPSPcQNGGTcRPTGDTTHEcAcLPGFAGQNcEENVDDcPGNNcK.[N]	C8(Carbamidomethyl); C15(Carbamidomethyl); S16(HexNAc(1)Hex(1)Fuc(1)); C20(Carbamidomethyl); C26(Carbamidomethyl); C36(Carbamidomethyl); C38(Carbamidomethyl); C47(Carbamidomethyl); C54(Carbamidomethyl); C59(Carbamidomethyl)	1	1	Q01705	Q01705	Neurogenic locus notch homolog protein 1 OS=Mus musculus OX=10090 GN=Notch1 PE=1 SV=3	0	6	6	1	0	1	1	1	1211.32	7262.89	7256.91	824.315	0.996996	0	0	9088217	HCD (High Energy Collision Dissociation)	MS2	0	24.6579	12.1452	4452	4452	4443	FP072920_5.raw	0/0		6.27305	590.267	590.267	0	5.33268e-07	4.79355e-08	0	0
FALSE	High	PMI-Byonic	PMI-Byonic (A2)	A	2	Unambiguous	ATHTGPHCELPYVPCSPSPCQNGGTCRPTGDTTHECACLPGFAGQNCEENVDDCPGNNCK	[R].ATHTGPHcELPYVPcsPSPcQNGGTcRPTGDTTHEcAcLPGFAGQNcEENVDDcPGNNcK.[N]	C8(Carbamidomethyl); C15(Carbamidomethyl); S16(Fuc(1)); C20(Carbamidomethyl); C26(Carbamidomethyl); C36(Carbamidomethyl); C38(Carbamidomethyl); C47(Carbamidomethyl); C54(Carbamidomethyl); C59(Carbamidomethyl)	1	1	Q01705	Q01705	Neurogenic locus notch homolog protein 1 OS=Mus musculus OX=10090 GN=Notch1 PE=1 SV=3	0	6	6	1	0	1	1	1	1150.47	6897.76	6891.78	868.217	0.99726	0	0	2219072	HCD (High Energy Collision Dissociation)	MS2	53.9031	85.5094	12.2396	4497	4497	4487	FP072920_5.raw	0/0		4.54145	518.924	518.924	0	2.87443e-05	1.44374e-06	0	0
FALSE	High	PMI-Byonic	PMI-Byonic (A2)	A	2	Unambiguous	NGGACVDGVNTYNCR	[K].NGGAcVDGVNTYNcR.[C]	C5(Carbamidomethyl); C14(Carbamidomethyl)	1	1	Q01705	Q01705	Neurogenic locus notch homolog protein 1 OS=Mus musculus OX=10090 GN=Notch1 PE=1 SV=3	0	3	3	1	0	1	1	1	552.899	1656.68	1656.69	-1.20178	-0.000663654	0	0	895831	HCD (High Energy Collision Dissociation)	MS2	0	100	9.00338	2974	2974	2969	FP072920_5.raw	0/0		4.31854	484.45	484.45	484.45	4.80238e-05	1.86338e-06	0	0
FALSE	High	PMI-Byonic	PMI-Byonic (A2)	A	2	Unambiguous	NGGACVDGVNTYNCR	[K].NGGAcVDGVNTYNcR.[C]	C5(Carbamidomethyl); C14(Carbamidomethyl)	1	1	Q01705	Q01705	Neurogenic locus notch homolog protein 1 OS=Mus musculus OX=10090 GN=Notch1 PE=1 SV=3	0	3	3	1	0	1	1	1	552.899	1656.68	1656.69	-1.20178	-0.000663654	0	0	1565957	HCD (High Energy Collision Dissociation)	MS2	9.90259	87.7176	9.11948	3026	3026	3024	FP072920_5.raw	0/0		4.19365	462.146	462.146	462.146	6.40254e-05	2.92887e-06	0	0
FALSE	High	PMI-Byonic	PMI-Byonic (A2)	A	2	Unambiguous	NGGACVDGVNTYNCR	[K].NGGAcVDGVNTYNcR.[C]	C5(Carbamidomethyl); C14(Carbamidomethyl)	1	1	Q01705	Q01705	Neurogenic locus notch homolog protein 1 OS=Mus musculus OX=10090 GN=Notch1 PE=1 SV=3	0	2	2	1	0	1	1	1	828.845	1656.68	1656.69	-1.30418	-0.00108031	0	0	1.27389e+06	HCD (High Energy Collision Dissociation)	MS2	0	100	9.21369	3069	3069	3068	FP072920_5.raw	0/0		7.36583	584.89	584.89	584.89	4.30696e-08	4.88987e-09	0	0
FALSE	High	PMI-Byonic	PMI-Byonic (A2)	A	2	Unambiguous	NGGACVDGVNTYNCR	[K].NGGAcVDGVNTYNcR.[C]	C5(Carbamidomethyl); C14(Carbamidomethyl)	1	1	Q01705	Q01705	Neurogenic locus notch homolog protein 1 OS=Mus musculus OX=10090 GN=Notch1 PE=1 SV=3	0	2	2	1	0	1	1	1	829.339	1657.67	1656.69	594.574	0.492511	0	0	1.02719e+06	HCD (High Energy Collision Dissociation)	MS2	16.6689	100	9.33547	3125	3125	3123	FP072920_5.raw	0/0		6.35949	513.004	513.004	513.004	4.37027e-07	3.81102e-08	0	0
FALSE	High	PMI-Byonic	PMI-Byonic (A2)	A	2	Unambiguous	NGGACVDGVNTYNCR	[K].NGGAcVDGVNTYNcR.[C]	C5(Carbamidomethyl); C14(Carbamidomethyl)	1	1	Q01705	Q01705	Neurogenic locus notch homolog protein 1 OS=Mus musculus OX=10090 GN=Notch1 PE=1 SV=3	0	2	2	1	0	1	1	1	828.845	1656.68	1656.69	-2.1147	-0.0017517	0	0	2.78689e+06	HCD (High Energy Collision Dissociation)	MS2	1.14823	45.802	8.97529	2961	2961	2958	FP072920_5.raw	0/0		8.67619	603.292	603.292	603.292	2.10771e-09	4.7778e-10	0	0
FALSE	High	PMI-Byonic	PMI-Byonic (A2)	A	2	Unambiguous	NGGACVDGVNTYNCR	[K].NGGAcVDGVNTYNcR.[C]	C5(Carbamidomethyl); C14(Carbamidomethyl)	1	1	Q01705	Q01705	Neurogenic locus notch homolog protein 1 OS=Mus musculus OX=10090 GN=Notch1 PE=1 SV=3	0	2	2	1	0	1	1	1	828.845	1656.68	1656.69	-1.81997	-0.00150756	0	0	10124427	HCD (High Energy Collision Dissociation)	MS2	0	24.1362	9.09252	3014	3014	3013	FP072920_5.raw	0/0		7.67619	598.512	598.512	598.512	2.10771e-08	2.45387e-09	0	0
FALSE	High	PMI-Byonic	PMI-Byonic (A2)	A	2	Unambiguous	VASFYCECPHGR	[R].VASFYcEcPHGR.[T]	C6(Carbamidomethyl); C8(Carbamidomethyl)	1	1	Q01705	Q01705	Neurogenic locus notch homolog protein 1 OS=Mus musculus OX=10090 GN=Notch1 PE=1 SV=3	0	3	3	1	0	1	1	1	494.879	1482.62	1482.63	-1.66827	-0.000824474	0	0	483051	HCD (High Energy Collision Dissociation)	MS2	11.9863	100	9.42226	3164	3164	3156	FP072920_5.raw	0/0		9.13751	608.078	608.078	608.078	7.28608e-10	1.61694e-10	0	0
FALSE	High	PMI-Byonic	PMI-Byonic (A2)	A	2	Unambiguous	VASFYCECPHGR	[R].VASFYcEcPHGR.[T]	C6(Carbamidomethyl); C8(Carbamidomethyl)	1	1	Q01705	Q01705	Neurogenic locus notch homolog protein 1 OS=Mus musculus OX=10090 GN=Notch1 PE=1 SV=3	0	2	2	1	0	1	1	1	741.814	1482.62	1482.63	-3.44996	-0.0025575	0	0	1.47076e+06	HCD (High Energy Collision Dissociation)	MS2	4.3003	71.8784	8.77033	2863	2863	2859	FP072920_5.raw	0/0		9.23328	656.075	656.075	656.075	5.8442e-10	9.29776e-11	0	0
FALSE	High	PMI-Byonic	PMI-Byonic (A2)	A	2	Unambiguous	VASFYCECPHGR	[R].VASFYcEcPHGR.[T]	C6(Carbamidomethyl); C8(Carbamidomethyl)	1	1	Q01705	Q01705	Neurogenic locus notch homolog protein 1 OS=Mus musculus OX=10090 GN=Notch1 PE=1 SV=3	0	2	2	1	0	1	1	1	494.755	988.504	1482.63	-333275	-247.061	0	0	607786	HCD (High Energy Collision Dissociation)	MS2	41.4351	100	9.8226	3350	3350	3343	FP072920_5.raw	0/0		1.18638	221.534	221.534	221.534	0.0651065	0.00141258	0	0
FALSE	High	PMI-Byonic	PMI-Byonic (A2)	A	2	Unambiguous	VASFYCECPHGR	[R].VASFYcEcPHGR.[T]	C6(Carbamidomethyl); C8(Carbamidomethyl)	1	1	Q01705	Q01705	Neurogenic locus notch homolog protein 1 OS=Mus musculus OX=10090 GN=Notch1 PE=1 SV=3	0	3	3	1	0	1	1	1	494.879	1482.62	1482.63	-2.53278	-0.00125172	0	0	438774	HCD (High Energy Collision Dissociation)	MS2	0	100	8.51146	2744	2744	2738	FP072920_5.raw	0/0		7.82715	569.87	551.315	551.315	1.48886e-08	1.56575e-09	0	0
FALSE	High	PMI-Byonic	PMI-Byonic (A2)	A	2	Unambiguous	VASFYCECPHGR	[R].VASFYcEcPHGR.[T]	C6(Carbamidomethyl); C8(Carbamidomethyl)	1	1	Q01705	Q01705	Neurogenic locus notch homolog protein 1 OS=Mus musculus OX=10090 GN=Notch1 PE=1 SV=3	0	3	3	1	0	1	1	1	494.879	1482.62	1482.63	-1.29777	-0.000641368	0	0	957224	HCD (High Energy Collision Dissociation)	MS2	6.17672	100	9.21583	3070	3070	3068	FP072920_5.raw	0/0		7.82715	587.194	569.954	569.954	1.48886e-08	1.76761e-09	0	0
FALSE	High	PMI-Byonic	PMI-Byonic (A2)	A	2	Unambiguous	VASFYCECPHGR	[R].VASFYcEcPHGR.[T]	C6(Carbamidomethyl); C8(Carbamidomethyl)	1	1	Q01705	Q01705	Neurogenic locus notch homolog protein 1 OS=Mus musculus OX=10090 GN=Notch1 PE=1 SV=3	0	3	3	1	0	1	1	1	494.879	1482.62	1482.63	-1.91527	-0.000946544	0	0	2.52322e+06	HCD (High Energy Collision Dissociation)	MS2	41.9649	72.716	9.0942	3015	3015	3013	FP072920_5.raw	0/0		7.23985	551.098	551.098	551.098	5.75639e-08	5.58295e-09	0	0
FALSE	High	PMI-Byonic	PMI-Byonic (A2)	A	2	Unambiguous	VASFYCECPHGR	[R].VASFYcEcPHGR.[T]	C6(Carbamidomethyl); C8(Carbamidomethyl)	1	1	Q01705	Q01705	Neurogenic locus notch homolog protein 1 OS=Mus musculus OX=10090 GN=Notch1 PE=1 SV=3	0	3	3	1	0	1	1	1	494.879	1482.62	1482.63	-1.85352	-0.000916026	0	0	3879739	HCD (High Energy Collision Dissociation)	MS2	19.3385	51.4909	8.97277	2959	2959	2958	FP072920_5.raw	0/0		9.13751	619.846	619.846	619.846	7.28608e-10	1.45947e-10	0	0
FALSE	High	PMI-Byonic	PMI-Byonic (A2)	A	2	Unambiguous	VASFYCECPHGR	[R].VASFYcEcPHGR.[T]	C6(Carbamidomethyl); C8(Carbamidomethyl)	1	1	Q01705	Q01705	Neurogenic locus notch homolog protein 1 OS=Mus musculus OX=10090 GN=Notch1 PE=1 SV=3	0	3	3	1	0	1	1	1	494.879	1482.62	1482.63	-2.16227	-0.00106861	0	0	18413504	HCD (High Energy Collision Dissociation)	MS2	2.99846	8.56047	8.85539	2904	2904	2903	FP072920_5.raw	0/0		8.13751	596.114	563.33	563.33	7.28608e-09	1.11102e-09	0	0
FALSE	High	PMI-Byonic	PMI-Byonic (A2)	A	2	Unambiguous	VASFYCECPHGR	[R].VASFYcEcPHGR.[T]	C6(Carbamidomethyl); C8(Carbamidomethyl)	1	1	Q01705	Q01705	Neurogenic locus notch homolog protein 1 OS=Mus musculus OX=10090 GN=Notch1 PE=1 SV=3	0	3	3	1	0	1	1	1	494.879	1482.62	1482.63	-1.66827	-0.000824474	0	0	20325042	HCD (High Energy Collision Dissociation)	MS2	1.672	8.61319	8.62352	2795	2795	2793	FP072920_5.raw	0/0		9.13751	616.828	575.43	575.43	7.28608e-10	1.29299e-10	0	0
FALSE	High	PMI-Byonic	PMI-Byonic (A2)	A	2	Unambiguous	VASFYCECPHGR	[R].VASFYcEcPHGR.[T]	C6(Carbamidomethyl); C8(Carbamidomethyl)	1	1	Q01705	Q01705	Neurogenic locus notch homolog protein 1 OS=Mus musculus OX=10090 GN=Notch1 PE=1 SV=3	0	2	2	1	0	1	1	1	742.316	1483.62	1482.63	673.911	0.499579	0	0	587497	HCD (High Energy Collision Dissociation)	MS2	57.123	100	8.63988	2803	2803	2793	FP072920_5.raw	0/0		6.89752	590.312	590.312	590.312	1.26613e-07	9.6913e-09	0	0
FALSE	High	PMI-Byonic	PMI-Byonic (A2)	A	2	Unambiguous	VASFYCECPHGR	[R].VASFYcEcPHGR.[T]	C6(Carbamidomethyl); C8(Carbamidomethyl)	1	1	Q01705	Q01705	Neurogenic locus notch homolog protein 1 OS=Mus musculus OX=10090 GN=Notch1 PE=1 SV=3	0	3	3	1	0	1	1	1	494.879	1482.62	1482.63	-1.60652	-0.000793956	0	0	61470732	HCD (High Energy Collision Dissociation)	MS2	3.72208	4.26929	8.74133	2849	2849	2848	FP072920_5.raw	0/0		8.82715	617.773	583.346	583.346	1.48886e-09	3.4674e-10	0	0
FALSE	High	PMI-Byonic	PMI-Byonic (A2)	A	2	Unambiguous	AICTCPSGYTGPACSQDVDECALGANPCEHAGK	[K].AIcTcPSGYTGPAcSQDVDEcALGANPcEHAGK.[C]	C3(Carbamidomethyl); C5(Carbamidomethyl); C14(Carbamidomethyl); C21(Carbamidomethyl); C28(Carbamidomethyl)	1	1	Q01705	Q01705	Neurogenic locus notch homolog protein 1 OS=Mus musculus OX=10090 GN=Notch1 PE=1 SV=3	0	3	3	1	0	1	1	1	1185.15	3553.45	3553.45	-1.33152	-0.00157717	0	0	4844392	HCD (High Energy Collision Dissociation)	MS2	0	91.0438	11.9699	4368	4368	4366	FP072920_5.raw	0/0		30.0057	1127.11	1127.11	1127.11	9.86859e-31	9.8684e-31	0	0
FALSE	High	PMI-Byonic	PMI-Byonic (A2)	A	2	Unambiguous	AICTCPSGYTGPACSQDVDECALGANPCEHAGK	[K].AIcTcPSGYTGPAcSQDVDEcALGANPcEHAGK.[C]	C3(Carbamidomethyl); C5(Carbamidomethyl); C14(Carbamidomethyl); C21(Carbamidomethyl); C28(Carbamidomethyl)	1	1	Q01705	Q01705	Neurogenic locus notch homolog protein 1 OS=Mus musculus OX=10090 GN=Notch1 PE=1 SV=3	0	4	4	1	0	1	1	1	889.118	3553.45	3553.45	-0.768488	-0.000682697	0	0	8108285	HCD (High Energy Collision Dissociation)	MS2	0	19.8156	11.7886	4281	4281	4278	FP072920_5.raw	0/0		30.0057	1353.21	1353.21	1353.21	9.86859e-31	9.8681e-31	0	0
FALSE	High	PMI-Byonic	PMI-Byonic (A2)	A	2	Unambiguous	AICTCPSGYTGPACSQDVDECALGANPCEHAGK	[K].AIcTcPSGYTGPAcSQDVDEcALGANPcEHAGK.[C]	C3(Carbamidomethyl); C5(Carbamidomethyl); C14(Carbamidomethyl); C21(Carbamidomethyl); C28(Carbamidomethyl)	1	1	Q01705	Q01705	Neurogenic locus notch homolog protein 1 OS=Mus musculus OX=10090 GN=Notch1 PE=1 SV=3	0	3	3	1	0	1	1	1	1185.16	3553.46	3553.45	0.729633	0.000864239	0	0	542777	HCD (High Energy Collision Dissociation)	MS2	0	100	11.746	4261	4261	4256	FP072920_5.raw	0/0		30.0057	1168.68	1168.68	1168.68	9.86859e-31	9.86761e-31	0	0
FALSE	High	PMI-Byonic	PMI-Byonic (A2)	A	2	Unambiguous	AICTCPSGYTGPACSQDVDECALGANPCEHAGK	[K].AIcTcPSGYTGPAcSQDVDEcALGANPcEHAGK.[C]	C3(Carbamidomethyl); C5(Carbamidomethyl); C14(Carbamidomethyl); C21(Carbamidomethyl); C28(Carbamidomethyl)	1	1	Q01705	Q01705	Neurogenic locus notch homolog protein 1 OS=Mus musculus OX=10090 GN=Notch1 PE=1 SV=3	0	3	3	1	0	1	1	1	1185.15	3553.45	3553.45	-2.05293	-0.00243166	0	0	964661	HCD (High Energy Collision Dissociation)	MS2	3.29075	100	12.0879	4425	4425	4421	FP072920_5.raw	0/0		30.0057	1150.16	1150.16	1150.16	9.86859e-31	9.86843e-31	0	0
FALSE	High	PMI-Byonic	PMI-Byonic (A2)	A	2	Unambiguous	AICTCPSGYTGPACSQDVDECALGANPCEHAGK	[K].AIcTcPSGYTGPAcSQDVDEcALGANPcEHAGK.[C]	C3(Carbamidomethyl); C5(Carbamidomethyl); C14(Carbamidomethyl); C21(Carbamidomethyl); C28(Carbamidomethyl)	1	1	Q01705	Q01705	Neurogenic locus notch homolog protein 1 OS=Mus musculus OX=10090 GN=Notch1 PE=1 SV=3	0	4	4	1	0	1	1	1	889.117	3553.45	3553.45	-1.86777	-0.00165926	0	0	361790	HCD (High Energy Collision Dissociation)	MS2	0	100	12.1184	4439	4439	4432	FP072920_5.raw	0/0		30.0057	1118.97	1118.97	1118.97	9.86859e-31	9.86845e-31	0	0
FALSE	High	PMI-Byonic	PMI-Byonic (A2)	A	2	Unambiguous	AICTCPSGYTGPACSQDVDECALGANPCEHAGK	[K].AIcTcPSGYTGPAcSQDVDEcALGANPcEHAGK.[C]	C3(Carbamidomethyl); C5(Carbamidomethyl); C14(Carbamidomethyl); C21(Carbamidomethyl); C28(Carbamidomethyl)	1	1	Q01705	Q01705	Neurogenic locus notch homolog protein 1 OS=Mus musculus OX=10090 GN=Notch1 PE=1 SV=3	0	4	4	1	0	1	1	1	889.119	3553.45	3553.45	-0.218847	-0.000194416	0	0	9255722	HCD (High Energy Collision Dissociation)	MS2	0	18.0298	11.9043	4334	4334	4333	FP072920_5.raw	0/0		30.0057	1336.86	1336.86	1336.86	9.86859e-31	9.86835e-31	0	0
FALSE	High	PMI-Byonic	PMI-Byonic (A2)	A	2	Unambiguous	AICTCPSGYTGPACSQDVDECALGANPCEHAGK	[K].AIcTcPSGYTGPAcSQDVDEcALGANPcEHAGK.[C]	C3(Carbamidomethyl); C5(Carbamidomethyl); C14(Carbamidomethyl); C21(Carbamidomethyl); C28(Carbamidomethyl)	1	1	Q01705	Q01705	Neurogenic locus notch homolog protein 1 OS=Mus musculus OX=10090 GN=Notch1 PE=1 SV=3	0	3	3	1	0	1	1	1	1185.16	3553.45	3553.45	0.111287	0.000131817	0	0	17868874	HCD (High Energy Collision Dissociation)	MS2	0.252321	20.749	11.8565	4312	4312	4311	FP072920_5.raw	0/0		30.0057	1370.21	1370.21	1370.21	9.86859e-31	9.86827e-31	0	0
FALSE	High	PMI-Byonic	PMI-Byonic (A2)	A	2	Unambiguous	CLNTLGSFECQCLQGYTGPR	[K].cLNTLGsFEcQcLQGYTGPR.[C]	C1(Carbamidomethyl); S7(Hex(1)); C10(Carbamidomethyl); C12(Carbamidomethyl)	1	1	Q01705	Q01705	Neurogenic locus notch homolog protein 1 OS=Mus musculus OX=10090 GN=Notch1 PE=1 SV=3	0	3	3	1	0	1	1	1	841.702	2523.09	2523.09	-1.39821	-0.00117594	0	0	1.0822e+06	HCD (High Energy Collision Dissociation)	MS2	0	100	14.066	5340	5340	5334	FP072920_5.raw	0/0		10.0217	795.8	795.8	3.6	9.51186e-11	1.60064e-11	0	0
FALSE	High	PMI-Byonic	PMI-Byonic (A2)	A	2	Unambiguous	INEFQCQCPK	[K].INEFQcQcPK.[G]	C6(Carbamidomethyl); C8(Carbamidomethyl)	1	1	Q01705	Q01705	Neurogenic locus notch homolog protein 1 OS=Mus musculus OX=10090 GN=Notch1 PE=1 SV=3	0	2	2	1	0	1	1	1	662.293	1323.58	1323.58	-2.62865	-0.00173962	0	0	6955265	HCD (High Energy Collision Dissociation)	MS2	14.1547	26.4604	8.76745	2861	2861	2859	FP072920_5.raw	0/0		6.51045	513.895	513.895	513.895	3.08711e-07	2.58175e-08	0	0
FALSE	High	PMI-Byonic	PMI-Byonic (A2)	A	2	Unambiguous	INEFQCQCPK	[K].INEFQcQcPK.[G]	C6(Carbamidomethyl); C8(Carbamidomethyl)	1	1	Q01705	Q01705	Neurogenic locus notch homolog protein 1 OS=Mus musculus OX=10090 GN=Notch1 PE=1 SV=3	0	2	2	1	0	1	1	1	662.293	1323.58	1323.58	-2.35197	-0.00155651	0	0	558496	HCD (High Energy Collision Dissociation)	MS2	0	100	8.91407	2931	2931	2925	FP072920_5.raw	0/0		6.38555	477.915	477.915	477.915	4.1158e-07	3.3628e-08	0	0
FALSE	High	PMI-Byonic	PMI-Byonic (A2)	A	2	Unambiguous	INEFQCQCPK	[K].INEFQcQcPK.[G]	C6(Carbamidomethyl); C8(Carbamidomethyl)	1	1	Q01705	Q01705	Neurogenic locus notch homolog protein 1 OS=Mus musculus OX=10090 GN=Notch1 PE=1 SV=3	0	2	2	1	0	1	1	1	662.293	1323.58	1323.58	-1.89083	-0.00125133	0	0	4.68977e+06	HCD (High Energy Collision Dissociation)	MS2	24.1777	37.7761	8.6506	2808	2808	2804	FP072920_5.raw	0/0		6.82081	510.716	510.716	510.716	1.51075e-07	1.28548e-08	0	0
FALSE	High	PMI-Byonic	PMI-Byonic (A2)	A	2	Unambiguous	GFNGHLCQYDVDECASTPCK	[K].GFNGHLcQYDVDEcAStPcK.[N]	C7(Carbamidomethyl); C14(Carbamidomethyl); T17(Hex(1)Pent(2)); C19(Carbamidomethyl)	1	1	Q01705	Q01705	Neurogenic locus notch homolog protein 1 OS=Mus musculus OX=10090 GN=Notch1 PE=1 SV=3	0	3	3	1	0	1	1	1	928.705	2784.1	2784.1	1.58537	0.00147127	0	0	448235	HCD (High Energy Collision Dissociation)	MS2	4.1766	100	10.6928	3758	3758	3750	FP072920_5.raw	0/0		8.00724	611.892	611.892	0.372123	9.83468e-09	1.35758e-09	0	0
FALSE	High	PMI-Byonic	PMI-Byonic (A2)	A	2	Unambiguous	GFNGHLCQYDVDECASTPCK	[K].GFNGHLcQYDVDEcAsTPcK.[N]	C7(Carbamidomethyl); C14(Carbamidomethyl); S16(Hex(1)Pent(1)); C19(Carbamidomethyl)	1	1	Q01705	Q01705	Neurogenic locus notch homolog protein 1 OS=Mus musculus OX=10090 GN=Notch1 PE=1 SV=3	0	3	3	1	0	1	1	1	884.688	2652.05	2652.05	-1.18092	-0.00104396	0	0	6224905	HCD (High Energy Collision Dissociation)	MS2	0	46.8234	10.7275	3773	3773	3772	FP072920_5.raw	0/0		9.69688	722.265	722.265	1.2	2.00965e-10	3.67512e-11	0	0
FALSE	High	PMI-Byonic	PMI-Byonic (A2)	A	2	Unambiguous	GFNGHLCQYDVDECASTPCK	[K].GFNGHLcQYDVDEcAsTPcK.[N]	C7(Carbamidomethyl); C14(Carbamidomethyl); S16(Hex(1)Pent(1)); C19(Carbamidomethyl)	1	1	Q01705	Q01705	Neurogenic locus notch homolog protein 1 OS=Mus musculus OX=10090 GN=Notch1 PE=1 SV=3	0	3	3	1	0	1	1	1	884.688	2652.05	2652.05	-1.66422	-0.0014712	0	0	398241	HCD (High Energy Collision Dissociation)	MS2	0	100	10.6029	3716	3716	3706	FP072920_5.raw	0/0		9.11336	727.034	727.034	1.2	7.70272e-10	1.91835e-10	0	0
FALSE	High	PMI-Byonic	PMI-Byonic (A2)	A	2	Unambiguous	GFNGHLCQYDVDECASTPCK	[K].GFNGHLcQYDVDEcAsTPcK.[N]	C7(Carbamidomethyl); C14(Carbamidomethyl); S16(Hex(1)); C19(Carbamidomethyl)	1	1	Q01705	Q01705	Neurogenic locus notch homolog protein 1 OS=Mus musculus OX=10090 GN=Notch1 PE=1 SV=3	0	3	3	1	0	1	1	1	840.673	2520.01	2520.01	-2.13015	-0.00178933	0	0	399326	HCD (High Energy Collision Dissociation)	MS2	0	100	10.6728	3749	3749	3739	FP072920_5.raw	0/0		7.00724	564.227	564.227	1.2	9.83468e-08	8.21128e-09	0	0
FALSE	High	PMI-Byonic	PMI-Byonic (A2)	A	2	Unambiguous	DGVATFTCLCQPGYTGHHCETNINECHSQPCR	[K].DGVATFTcLcQPGYtGHHcETNINEcHsQPcR.[H]	C8(Carbamidomethyl); C10(Carbamidomethyl); T15(HexNAc(1)); C19(Carbamidomethyl); C26(Carbamidomethyl); S28(Hex(1)Pent(1)); C31(Carbamidomethyl)	1	1	Q01705	Q01705	Neurogenic locus notch homolog protein 1 OS=Mus musculus OX=10090 GN=Notch1 PE=1 SV=3	0	5	5	1	0	1	1	1	861.552	4303.73	4303.74	-1.10668	-0.000952574	0	0	466233	HCD (High Energy Collision Dissociation)	MS2	2.57719	100	10.8346	3826	3826	3816	FP072920_5.raw	0/0		12.3355	910.439	910.439	0	4.6181e-13	4.66371e-14	0	0
FALSE	High	PMI-Byonic	PMI-Byonic (A2)	A	2	Unambiguous	HGGTCQDRDNSYLCLCLK	[R].HGGTcQDRDNsYLcLcLK.[G]	C5(Carbamidomethyl); S11(Fuc(1)); C14(Carbamidomethyl); C16(Carbamidomethyl)	1	1	Q01705	Q01705	Neurogenic locus notch homolog protein 1 OS=Mus musculus OX=10090 GN=Notch1 PE=1 SV=3	1	3	3	1	0	1	1	1	781.677	2343.02	2343.02	0.721755	0.000563694	0	0	1.17488e+06	HCD (High Energy Collision Dissociation)	MS2	0	100	10.8046	3812	3812	3805	FP072920_5.raw	0/0		8.43147	673.197	673.197	8.01385	3.7028e-09	9.31581e-10	0	0
FALSE	High	PMI-Byonic	PMI-Byonic (A2)	A	2	Unambiguous	HGGTCQDRDNSYLCLCLK	[R].HGGTcQDRDNsYLcLcLK.[G]	C5(Carbamidomethyl); S11(HexNAc(1)Hex(1)Fuc(1)NeuAc(1)); C14(Carbamidomethyl); C16(Carbamidomethyl)	1	1	Q01705	Q01705	Neurogenic locus notch homolog protein 1 OS=Mus musculus OX=10090 GN=Notch1 PE=1 SV=3	1	4	4	1	0	1	1	1	750.565	2999.24	2999.24	-1.23568	-0.000926525	0	0	7.71038e+06	HCD (High Energy Collision Dissociation)	MS2	2.18179	22.0247	11.8321	4301	4301	4300	FP072920_5.raw	0/0		9.77757	707.305	707.305	15.7729	1.6689e-10	3.08865e-11	0	0
FALSE	High	PMI-Byonic	PMI-Byonic (A2)	A	2	Unambiguous	HGGTCQDRDNSYLCLCLK	[R].HGGTcQDRDNsYLcLcLK.[G]	C5(Carbamidomethyl); S11(HexNAc(1)Hex(1)Fuc(1)); C14(Carbamidomethyl); C16(Carbamidomethyl)	1	1	Q01705	Q01705	Neurogenic locus notch homolog protein 1 OS=Mus musculus OX=10090 GN=Notch1 PE=1 SV=3	1	4	4	1	0	1	1	1	677.792	2708.15	2708.15	-1.20384	-0.000815042	0	0	4089748	HCD (High Energy Collision Dissociation)	MS2	4.34291	51.0696	10.6824	3753	3753	3750	FP072920_5.raw	0/0		10.0879	700.104	700.104	11.5055	8.16712e-11	9.71183e-12	0	0
FALSE	High	PMI-Byonic	PMI-Byonic (A2)	A	2	Unambiguous	HGGTCQDRDNSYLCLCLK	[R].HGGtcQDRDNsYLcLcLK.[G]	T4(HexNAc(1)); C5(Carbamidomethyl); S11(HexNAc(1)Hex(1)); C14(Carbamidomethyl); C16(Carbamidomethyl)	1	1	Q01705	Q01705	Neurogenic locus notch homolog protein 1 OS=Mus musculus OX=10090 GN=Notch1 PE=1 SV=3	1	4	4	1	0	1	1	1	692.047	2765.17	2765.17	-0.641799	-0.000443671	0	0	541219	HCD (High Energy Collision Dissociation)	MS2	22.7988	100	10.717	3769	3769	3761	FP072920_5.raw	0/0		1.00591	272.056	272.056	2.4	0.0986495	0.00216056	0	0
FALSE	High	PMI-Byonic	PMI-Byonic (A2)	A	2	Unambiguous	HGGTCQDRDNSYLCLCLK	[R].HGGtcQDRDNsYLcLcLK.[G]	T4(Fuc(1)); C5(Carbamidomethyl); S11(HexNAc(1)Hex(1)Fuc(1)); C14(Carbamidomethyl); C16(Carbamidomethyl)	1	1	Q01705	Q01705	Neurogenic locus notch homolog protein 1 OS=Mus musculus OX=10090 GN=Notch1 PE=1 SV=3	1	4	4	1	0	1	1	1	714.304	2854.19	2854.21	-4.58037	-0.00326833	0	0	387655	HCD (High Energy Collision Dissociation)	MS2	3.27955	100	10.7192	3770	3770	3761	FP072920_5.raw	0/0		5.77123	503.483	503.483	4.8	1.69342e-06	1.06642e-07	0	0
FALSE	High	PMI-Byonic	PMI-Byonic (A2)	A	2	Unambiguous	HGGTCQDRDNSYLCLCLK	[R].HGGtcQDRDNSYLcLcLK.[G]	T4(HexNAc(1)Hex(1)Fuc(1)); C5(Carbamidomethyl); C14(Carbamidomethyl); C16(Carbamidomethyl)	1	1	Q01705	Q01705	Neurogenic locus notch homolog protein 1 OS=Mus musculus OX=10090 GN=Notch1 PE=1 SV=3	1	3	3	1	0	1	1	1	903.387	2708.15	2708.15	-1.24395	-0.00112293	0	0	5.52256e+06	HCD (High Energy Collision Dissociation)	MS2	0	46.1405	10.73	3775	3775	3772	FP072920_5.raw	0/0		7.54699	661.766	661.766	2	2.83799e-08	3.16488e-09	0	0
FALSE	High	PMI-Byonic	PMI-Byonic (A2)	A	2	Unambiguous	HGGTCQDRDNSYLCLCLK	[R].HGGTcQDRDNsYLcLcLK.[G]	C5(Carbamidomethyl); S11(HexNAc(1)Fuc(1)); C14(Carbamidomethyl); C16(Carbamidomethyl)	1	1	Q01705	Q01705	Neurogenic locus notch homolog protein 1 OS=Mus musculus OX=10090 GN=Notch1 PE=1 SV=3	1	3	3	1	0	1	1	1	849.369	2546.09	2546.1	-0.928535	-0.000788046	0	0	679216	HCD (High Energy Collision Dissociation)	MS2	0	100	10.7406	3781	3781	3772	FP072920_5.raw	0/0		8.84795	725.749	725.749	26.2817	1.41923e-09	2.37012e-10	0	0
FALSE	High	PMI-Byonic	PMI-Byonic (A2)	A	2	Unambiguous	HGGTCQDRDNSYLCLCLK	[R].HGGTcQDRDNsYLcLcLK.[G]	C5(Carbamidomethyl); S11(HexNAc(1)Fuc(1)); C14(Carbamidomethyl); C16(Carbamidomethyl)	1	1	Q01705	Q01705	Neurogenic locus notch homolog protein 1 OS=Mus musculus OX=10090 GN=Notch1 PE=1 SV=3	1	4	4	1	0	1	1	1	637.278	2546.09	2546.1	-2.30022	-0.00146415	0	0	2803108	HCD (High Energy Collision Dissociation)	MS2	3.14028	100	10.7528	3786	3786	3783	FP072920_5.raw	0/0		9.08793	682.983	682.983	11.9167	8.16712e-10	2.07457e-10	0	0
FALSE	High	PMI-Byonic	PMI-Byonic (A2)	A	2	Unambiguous	HGGTCQDRDNSYLCLCLK	[R].HGGTcQDRDNsYLcLcLK.[G]	C5(Carbamidomethyl); S11(HexNAc(1)Hex(1)Fuc(1)); C14(Carbamidomethyl); C16(Carbamidomethyl)	1	1	Q01705	Q01705	Neurogenic locus notch homolog protein 1 OS=Mus musculus OX=10090 GN=Notch1 PE=1 SV=3	1	4	4	1	0	1	1	1	677.792	2708.15	2708.15	-0.933385	-0.000631936	0	0	23603262	HCD (High Energy Collision Dissociation)	MS2	0.309218	7.24507	10.7953	3807	3807	3805	FP072920_5.raw	0/0		7.77757	638.57	638.57	12.1141	1.6689e-08	2.18e-09	0	0
FALSE	Medium	PMI-Byonic	PMI-Byonic (A2)	A	2	Unambiguous	HGGTCQDRDNSYLCLCLK	[R].HGGtcQDRDNSYLcLcLK.[G]	T4(HexNAc(1)Hex(1)Fuc(1)); C5(Carbamidomethyl); C14(Carbamidomethyl); C16(Carbamidomethyl)	1	1	Q01705	Q01705	Neurogenic locus notch homolog protein 1 OS=Mus musculus OX=10090 GN=Notch1 PE=1 SV=3	1	2	2	1	0	1	1	1	679.344	1357.68	2708.15	-498668	-675.234	0	0	2.79331e+06	HCD (High Energy Collision Dissociation)	MS2	65.8347	37.7163	10.8196	3819	3819	3816	FP072920_5.raw	0/0		0.084571	124.726	124.726	2	0.823055	0.0222016	0	0
FALSE	High	PMI-Byonic	PMI-Byonic (A2)	A	2	Unambiguous	HGGTCQDRDNSYLCLCLK	[R].HGGTcQDRDNsYLcLcLK.[G]	C5(Carbamidomethyl); S11(HexNAc(1)Hex(1)Fuc(1)NeuAc(1)); C14(Carbamidomethyl); C16(Carbamidomethyl)	1	1	Q01705	Q01705	Neurogenic locus notch homolog protein 1 OS=Mus musculus OX=10090 GN=Notch1 PE=1 SV=3	1	3	3	1	0	1	1	1	1000.42	2999.25	2999.24	0.824174	0.000823966	0	0	793718	HCD (High Energy Collision Dissociation)	MS2	10.0765	100	11.9172	4342	4342	4333	FP072920_5.raw	0/0		4.6889	398.022	398.022	20.5474	2.04693e-05	7.67278e-07	0	0
FALSE	High	PMI-Byonic	PMI-Byonic (A2)	A	2	Unambiguous	HGGTCQDRDNSYLCLCLK	[R].HGGTcQDRDNsYLcLcLK.[G]	C5(Carbamidomethyl); S11(HexNAc(1)Hex(1)Fuc(1)); C14(Carbamidomethyl); C16(Carbamidomethyl)	1	1	Q01705	Q01705	Neurogenic locus notch homolog protein 1 OS=Mus musculus OX=10090 GN=Notch1 PE=1 SV=3	1	3	3	1	0	1	1	1	903.383	2708.13	2708.15	-5.36833	-0.00484607	0	0	4.48108e+06	HCD (High Energy Collision Dissociation)	MS2	3.92393	43.1611	10.8408	3828	3828	3827	FP072920_5.raw	0/0		8.84795	709.133	709.133	14.8337	1.41923e-09	2.6516e-10	0	0
FALSE	High	PMI-Byonic	PMI-Byonic (A2)	A	2	Unambiguous	HGGTCQDRDNSYLCLCLK	[R].HGGtcQDRDNSYLcLcLK.[G]	T4(Fuc(1)); C5(Carbamidomethyl); C14(Carbamidomethyl); C16(Carbamidomethyl)	1	1	Q01705	Q01705	Neurogenic locus notch homolog protein 1 OS=Mus musculus OX=10090 GN=Notch1 PE=1 SV=3	1	4	4	1	0	1	1	1	586.508	2343.01	2343.02	-1.86292	-0.00109121	0	0	604846	HCD (High Energy Collision Dissociation)	MS2	46.1828	100	10.8303	3824	3824	3816	FP072920_5.raw	0/0		3.34661	404.378	404.378	6.8	0.000450187	9.27126e-06	0	0
FALSE	High	PMI-Byonic	PMI-Byonic (A2)	A	2	Unambiguous	HGGTCQDRDNSYLCLCLK	[R].HGGTcQDRDNsYLcLcLK.[G]	C5(Carbamidomethyl); S11(HexNAc(1)Fuc(1)); C14(Carbamidomethyl); C16(Carbamidomethyl)	1	1	Q01705	Q01705	Neurogenic locus notch homolog protein 1 OS=Mus musculus OX=10090 GN=Notch1 PE=1 SV=3	1	4	4	1	0	1	1	1	637.278	2546.09	2546.1	-1.82078	-0.00115897	0	0	2.12537e+06	HCD (High Energy Collision Dissociation)	MS2	0	88.2617	10.8672	3840	3840	3838	FP072920_5.raw	0/0		10.0879	703.28	703.28	11.5257	8.16712e-11	1.27101e-11	0	0
FALSE	High	PMI-Byonic	PMI-Byonic (A2)	A	2	Unambiguous	HGGTCQDRDNSYLCLCLK	[R].HGGtcQDRDNsYLcLcLK.[G]	T4(HexNAc(1)); C5(Carbamidomethyl); S11(HexNAc(1)Hex(1)); C14(Carbamidomethyl); C16(Carbamidomethyl)	1	1	Q01705	Q01705	Neurogenic locus notch homolog protein 1 OS=Mus musculus OX=10090 GN=Notch1 PE=1 SV=3	1	4	4	1	0	1	1	1	692.047	2765.17	2765.17	-0.906673	-0.000626776	0	0	914745	HCD (High Energy Collision Dissociation)	MS2	22.2045	100	10.8737	3844	3844	3838	FP072920_5.raw	0/0		1.62675	284.848	284.848	3.6	0.0236181	0.000360673	0	0
FALSE	High	PMI-Byonic	PMI-Byonic (A2)	A	2	Unambiguous	HGGTCQDRDNSYLCLCLK	[R].HGGtcQDRDNSYLcLcLK.[G]	T4(HexNAc(1)Fuc(1)); C5(Carbamidomethyl); C14(Carbamidomethyl); C16(Carbamidomethyl)	1	1	Q01705	Q01705	Neurogenic locus notch homolog protein 1 OS=Mus musculus OX=10090 GN=Notch1 PE=1 SV=3	1	3	3	1	0	1	1	1	849.369	2546.09	2546.1	-0.856619	-0.000727011	0	0	1013864	HCD (High Energy Collision Dissociation)	MS2	4.30879	100	10.8781	3846	3846	3838	FP072920_5.raw	0/0		7.43147	622.871	622.871	3.2	3.7028e-08	4.37393e-09	0	0
FALSE	High	PMI-Byonic	PMI-Byonic (A2)	A	2	Unambiguous	HGGTCQDRDNSYLCLCLK	[R].HGGTcQDRDNsYLcLcLK.[G]	C5(Carbamidomethyl); S11(HexNAc(1)Hex(1)Fuc(1)); C14(Carbamidomethyl); C16(Carbamidomethyl)	1	1	Q01705	Q01705	Neurogenic locus notch homolog protein 1 OS=Mus musculus OX=10090 GN=Notch1 PE=1 SV=3	1	4	4	1	0	1	1	1	677.791	2708.14	2708.15	-1.74474	-0.00118125	0	0	4933784	HCD (High Energy Collision Dissociation)	MS2	11.5695	57.2559	10.9096	3863	3863	3860	FP072920_5.raw	0/0		8.08793	649.733	649.733	13.1399	8.16712e-09	1.22302e-09	0	0
FALSE	High	PMI-Byonic	PMI-Byonic (A2)	A	2	Unambiguous	HGGTCQDRDNSYLCLCLK	[R].HGGTcQDRDNsYLcLcLK.[G]	C5(Carbamidomethyl); S11(HexNAc(1)Fuc(1)); C14(Carbamidomethyl); C16(Carbamidomethyl)	1	1	Q01705	Q01705	Neurogenic locus notch homolog protein 1 OS=Mus musculus OX=10090 GN=Notch1 PE=1 SV=3	1	4	4	1	0	1	1	1	637.278	2546.09	2546.1	-2.30022	-0.00146415	0	0	476645	HCD (High Energy Collision Dissociation)	MS2	0	100	10.9831	3898	3898	3893	FP072920_5.raw	0/0		5.77123	497.418	497.418	13.4871	1.69342e-06	1.22834e-07	0	0
FALSE	High	PMI-Byonic	PMI-Byonic (A2)	A	2	Unambiguous	HGGTCQDRDNSYLCLCLK	[R].HGGtcQDRDNsYLcLcLK.[G]	T4(HexNAc(1)); C5(Carbamidomethyl); S11(HexNAc(1)Hex(1)); C14(Carbamidomethyl); C16(Carbamidomethyl)	1	1	Q01705	Q01705	Neurogenic locus notch homolog protein 1 OS=Mus musculus OX=10090 GN=Notch1 PE=1 SV=3	1	4	4	1	0	1	1	1	692.048	2765.17	2765.17	0.770863	0.000532892	0	0	1.25211e+06	HCD (High Energy Collision Dissociation)	MS2	12.7839	100	11.2678	4034	4034	4025	FP072920_5.raw	0/0		2.45369	338.626	338.626	3.6	0.00351808	0.000122159	0	0
FALSE	High	PMI-Byonic	PMI-Byonic (A2)	A	2	Unambiguous	HGGTCQDRDNSYLCLCLK	[R].HGGtcQDRDNsYLcLcLK.[G]	T4(HexNAc(1)); C5(Carbamidomethyl); S11(HexNAc(1)Hex(1)); C14(Carbamidomethyl); C16(Carbamidomethyl)	1	1	Q01705	Q01705	Neurogenic locus notch homolog protein 1 OS=Mus musculus OX=10090 GN=Notch1 PE=1 SV=3	1	4	4	1	0	1	1	1	692.048	2765.17	2765.17	-0.112051	-7.746e-05	0	0	1.07368e+06	HCD (High Energy Collision Dissociation)	MS2	0	100	11.3921	4093	4093	4091	FP072920_5.raw	0/0		2.17529	304.891	304.891	3.6	0.006679	0.000174613	0	0
FALSE	High	PMI-Byonic	PMI-Byonic (A2)	A	2	Unambiguous	HGGTCQDRDNSYLCLCLK	[R].HGGtcQDRDNSYLcLcLK.[G]	T4(HexNAc(1)Hex(1)Fuc(1)NeuAc(1)); C5(Carbamidomethyl); C14(Carbamidomethyl); C16(Carbamidomethyl)	1	1	Q01705	Q01705	Neurogenic locus notch homolog protein 1 OS=Mus musculus OX=10090 GN=Notch1 PE=1 SV=3	1	4	4	1	0	1	1	1	750.566	2999.24	2999.24	-0.0960678	-7.20327e-05	0	0	514031	HCD (High Energy Collision Dissociation)	MS2	29.2461	100	11.7069	4243	4243	4234	FP072920_5.raw	0/0		7.5298	601.08	601.08	3.43176	2.95256e-08	3.531e-09	0	0
FALSE	High	PMI-Byonic	PMI-Byonic (A2)	A	2	Unambiguous	HGGTCQDRDNSYLCLCLK	[R].HGGtcQDRDNSYLcLcLK.[G]	T4(HexNAc(1)Hex(1)Fuc(1)NeuAc(1)); C5(Carbamidomethyl); C14(Carbamidomethyl); C16(Carbamidomethyl)	1	1	Q01705	Q01705	Neurogenic locus notch homolog protein 1 OS=Mus musculus OX=10090 GN=Notch1 PE=1 SV=3	1	3	3	1	0	1	1	1	1000.42	2999.24	2999.24	-1.25154	-0.00125123	0	0	3.01028e+06	HCD (High Energy Collision Dissociation)	MS2	2.18887	100	11.7664	4270	4270	4267	FP072920_5.raw	0/0		5.11478	500.855	500.855	0.8	7.67758e-06	3.42536e-07	0	0
FALSE	Medium	PMI-Byonic	PMI-Byonic (A2)	A	2	Unambiguous	HGGTCQDR	[R].HGGtcQDR.[D]	T4(HexNAc(1)Hex(1)); C5(Carbamidomethyl)	1	1	Q01705	Q01705	Neurogenic locus notch homolog protein 1 OS=Mus musculus OX=10090 GN=Notch1 PE=1 SV=3	0	2	2	1	0	1	1	1	1297.04	2593.08	1295.52	1.00158e+06	648.779	0	0	307707	HCD (High Energy Collision Dissociation)	MS2	31.0778	100	7.96547	2498	2498	2488	FP072920_5.raw	0/0		0.0386229	7.55856	6	6	0.914907	0.0286705	0	0
FALSE	High	PMI-Byonic	PMI-Byonic (A2)	A	2	Unambiguous	DNSYLCLCLK	[R].DNSYLcLcLK.[G]	C6(Carbamidomethyl); C8(Carbamidomethyl)	1	1	Q01705	Q01705	Neurogenic locus notch homolog protein 1 OS=Mus musculus OX=10090 GN=Notch1 PE=1 SV=3	0	2	2	1	0	1	1	1	643.298	1285.59	1285.59	-1.74169	-0.00111955	0	0	1.25898e+06	HCD (High Energy Collision Dissociation)	MS2	0	100	14.0901	5351	5351	5345	FP072920_5.raw	0/0		6.82081	490.706	490.706	490.706	1.51075e-07	1.45201e-08	0	0
FALSE	High	PMI-Byonic	PMI-Byonic (A2)	A	2	Unambiguous	DNSYLCLCLK	[R].DNSYLcLcLK.[G]	C6(Carbamidomethyl); C8(Carbamidomethyl)	1	1	Q01705	Q01705	Neurogenic locus notch homolog protein 1 OS=Mus musculus OX=10090 GN=Notch1 PE=1 SV=3	0	2	2	1	0	1	1	1	643.365	1285.72	1285.59	102.706	0.0660191	0	0	454673	HCD (High Energy Collision Dissociation)	MS2	35.9777	100	14.2862	5439	5439	5433	FP072920_5.raw	0/0		2.45543	283.254	283.254	283.254	0.00350405	9.45496e-05	0	0
FALSE	High	PMI-Byonic	PMI-Byonic (A2)	A	2	Unambiguous	DNSYLCLCLK	[R].DNSYLcLcLK.[G]	C6(Carbamidomethyl); C8(Carbamidomethyl)	1	1	Q01705	Q01705	Neurogenic locus notch homolog protein 1 OS=Mus musculus OX=10090 GN=Notch1 PE=1 SV=3	0	2	2	1	0	1	1	1	643.298	1285.59	1285.59	-1.9316	-0.00124162	0	0	6074828	HCD (High Energy Collision Dissociation)	MS2	0	32.9204	13.9669	5292	5292	5290	FP072920_5.raw	0/0		7.23985	535.827	535.827	535.827	5.75639e-08	6.25802e-09	0	0
[truncated: 7 more columns]

## Sheet: FP092520_8
Checked	Confidence	Identifying Node Type	Identifying Node	Search ID	Identifying Node No	PSM Ambiguity	Sequence	Annotated Sequence	Modifications	# Protein Groups	# Proteins	Master Protein Accessions	Protein Accessions	Protein Descriptions	# Missed Cleavages	Charge	Original Precursor Charge	DeltaScore	DeltaCn	Rank	Search Engine Rank	Concatenated Rank	m/z [Da]	MH+ [Da]	Theo. MH+ [Da]	DeltaM [ppm]	Deltam/z [Da]	Matched Ions	Total Ions	Intensity	Activation Type	MS Order	Isolation Interference [%]	Ion Inject Time [ms]	RT [min]	First Scan	Last Scan	Master Scan(s)	Spectrum File	Ions Matched	Annotation	|Log Prob|	Byonic Score	Delta Byonic Score	Delta Mod Score	PEP 2D	q-Value 2D	FDR 2D	Peptide Group FDR 2D
FALSE	High	PMI-Byonic	PMI-Byonic (A2)	A	2	Unambiguous	CQDSNPCLSTPCK	[R].cQDSNPcLsTPcK.[N]	C1(Carbamidomethyl); C7(Carbamidomethyl); S9(Hex(1)Pent(2)); C12(Carbamidomethyl)	1	1	Q01705	Q01705	Neurogenic locus notch homolog protein 1 OS=Mus musculus OX=10090 GN=Notch1 PE=1 SV=3	0	2	2	1	0	1	1	1	996.883	1992.76	1992.77	-6.8441	-0.00681937	0	0	272269	HCD (High Energy Collision Dissociation)	MS2	4.01646	100	8.10153	2691	2691	2689	FP092520_8.raw	0/0		6.41043	514.983	514.983	0	3.88658e-07	1.34462e-07	0	0
FALSE	High	PMI-Byonic	PMI-Byonic (A2)	A	2	Unambiguous	CQDSNPCLSTPCK	[R].cQDSNPcLsTPcK.[N]	C1(Carbamidomethyl); C7(Carbamidomethyl); S9(Hex(1)Pent(1)R0); C12(Carbamidomethyl)	1	1	Q01705	Q01705	Neurogenic locus notch homolog protein 1 OS=Mus musculus OX=10090 GN=Notch1 PE=1 SV=3	0	2	2	1	0	1	1	1	930.863	1860.72	1860.73	-5.61206	-0.00522127	0	0	140653	HCD (High Energy Collision Dissociation)	MS2	4.76513	100	7.84599	2582	2582	2579	FP092520_8.raw	0/0		5.65551	452.535	452.535	0	2.21048e-06	5.53e-07	0	0
FALSE	High	PMI-Byonic	PMI-Byonic (A2)	A	2	Unambiguous	CQDSNPCLSTPCK	[R].cQDsNPcLSTPcK.[N]	C1(Carbamidomethyl); S4(Hex(1)); C7(Carbamidomethyl); C12(Carbamidomethyl)	1	1	Q01705	Q01705	Neurogenic locus notch homolog protein 1 OS=Mus musculus OX=10090 GN=Notch1 PE=1 SV=3	0	2	2	1	0	1	1	1	864.841	1728.67	1728.69	-7.15756	-0.00618659	0	0	46916.5	HCD (High Energy Collision Dissociation)	MS2	11.7254	100	7.85031	2584	2584	2579	FP092520_8.raw	0/0		1.37918	91.734	91.734	3.72	0.0417655	0.00288539	0	0
FALSE	High	PMI-Byonic	PMI-Byonic (A2)	A	2	Unambiguous	CQDSNPCLSTPCK	[R].cQDSNPcLsTPcK.[N]	C1(Carbamidomethyl); C7(Carbamidomethyl); S9(Hex(1)Pent(1)); C12(Carbamidomethyl)	1	1	Q01705	Q01705	Neurogenic locus notch homolog protein 1 OS=Mus musculus OX=10090 GN=Notch1 PE=1 SV=3	0	3	3	1	0	1	1	1	620.911	1860.72	1860.73	-6.07835	-0.00377006	0	0	130391	HCD (High Energy Collision Dissociation)	MS2	22.5183	100	7.87611	2595	2595	2590	FP092520_8.raw	0/0		3.7232	369.583	369.583	0	0.000189149	2.09588e-05	0	0
FALSE	Medium	PMI-Byonic	PMI-Byonic (A2)	A	2	Unambiguous	CQDSNPCLSTPCK	[R].cQDsNPcLSTPcK.[N]	C1(Carbamidomethyl); S4(Hex(1)); C7(Carbamidomethyl); C12(Carbamidomethyl)	1	1	Q01705	Q01705	Neurogenic locus notch homolog protein 1 OS=Mus musculus OX=10090 GN=Notch1 PE=1 SV=3	0	3	3	1	0	1	1	1	576.896	1728.67	1728.69	-8.04802	-0.0046375	0	0	89404.3	HCD (High Energy Collision Dissociation)	MS2	0	100	7.95164	2627	2627	2623	FP092520_8.raw	0/0		0.264444	17.9645	17.9645	3.72	0.543946	0.0470312	0	0
FALSE	High	PMI-Byonic	PMI-Byonic (A2)	A	2	Unambiguous	CQDSNPCLSTPCK	[R].cQDSNPcLsTPcK.[N]	C1(Carbamidomethyl); C7(Carbamidomethyl); S9(Hex(1)Pent(1)); C12(Carbamidomethyl)	1	1	Q01705	Q01705	Neurogenic locus notch homolog protein 1 OS=Mus musculus OX=10090 GN=Notch1 PE=1 SV=3	0	2	2	1	0	1	1	1	930.862	1860.72	1860.73	-7.05518	-0.00656389	0	0	969759	HCD (High Energy Collision Dissociation)	MS2	0	100	7.97097	2635	2635	2634	FP092520_8.raw	0/0		9.06334	697.686	697.686	0	8.64285e-10	2.70312e-10	0	0
FALSE	High	PMI-Byonic	PMI-Byonic (A2)	A	2	Unambiguous	CQDSNPCLSTPCK	[R].cQDSNPcLsTPcK.[N]	C1(Carbamidomethyl); C7(Carbamidomethyl); S9(Hex(1)Pent(2)R0); C12(Carbamidomethyl)	1	1	Q01705	Q01705	Neurogenic locus notch homolog protein 1 OS=Mus musculus OX=10090 GN=Notch1 PE=1 SV=3	0	2	2	1	0	1	1	1	996.882	1992.76	1992.77	-7.21169	-0.00718563	0	0	54512.3	HCD (High Energy Collision Dissociation)	MS2	0	100	7.98949	2644	2644	2634	FP092520_8.raw	0/0		6.1606	447.603	447.603	0	6.90871e-07	2.5462e-07	0	0
FALSE	High	PMI-Byonic	PMI-Byonic (A2)	A	2	Unambiguous	CQDSNPCLSTPCK	[R].cQDSNPcLsTPcK.[N]	C1(Carbamidomethyl); C7(Carbamidomethyl); S9(Hex(1)Pent(1)); C12(Carbamidomethyl)	1	1	Q01705	Q01705	Neurogenic locus notch homolog protein 1 OS=Mus musculus OX=10090 GN=Notch1 PE=1 SV=3	0	3	3	1	0	1	1	1	620.91	1860.72	1860.73	-7.65283	-0.00474662	0	0	97221.4	HCD (High Energy Collision Dissociation)	MS2	23.5717	100	7.998	2647	2647	2645	FP092520_8.raw	0/0		1.69776	199.913	199.913	0	0.0200559	0.00126872	0	0
FALSE	High	PMI-Byonic	PMI-Byonic (A2)	A	2	Unambiguous	CQDSNPCLSTPCK	[R].cQDSNPcLsTPcK.[N]	C1(Carbamidomethyl); C7(Carbamidomethyl); S9(Hex(1)Pent(2)); C12(Carbamidomethyl)	1	1	Q01705	Q01705	Neurogenic locus notch homolog protein 1 OS=Mus musculus OX=10090 GN=Notch1 PE=1 SV=3	0	3	3	1	0	1	1	1	664.924	1992.76	1992.77	-7.21839	-0.00479487	0	0	184182	HCD (High Energy Collision Dissociation)	MS2	42.8296	100	8.03027	2661	2661	2656	FP092520_8.raw	0/0		3.3138	318.775	318.775	0	0.000485515	3.38631e-05	0	0
FALSE	Medium	PMI-Byonic	PMI-Byonic (A2)	A	2	Unambiguous	NGGTCDLLTLTEYK	[R].NGGTcDLLTLTEYK.[C]	C5(Carbamidomethyl)	1	1	Q01705	Q01705	Neurogenic locus notch homolog protein 1 OS=Mus musculus OX=10090 GN=Notch1 PE=1 SV=3	0	2	2	1	0	1	1	1	792.876	1584.74	1584.76	-7.95096	-0.00630017	0	0	136242	HCD (High Energy Collision Dissociation)	MS2	0	100	16.3762	6262	6262	6252	FP092520_8.raw	0/0		0.538986	39.6565	39.6565	39.6565	0.289077	0.0179596	0	0
FALSE	High	PMI-Byonic	PMI-Byonic (A2)	A	2	Unambiguous	NGGTCDLLTLTEYK	[R].NGGtcDLLTLTEYK.[C]	T4(Fuc(1)); C5(Carbamidomethyl)	1	1	Q01705	Q01705	Neurogenic locus notch homolog protein 1 OS=Mus musculus OX=10090 GN=Notch1 PE=1 SV=3	0	2	2	1	0	1	1	1	865.905	1730.8	1730.82	-6.88431	-0.00595773	0	0	70094.5	HCD (High Energy Collision Dissociation)	MS2	11.1762	100	14.7505	5568	5568	5560	FP092520_8.raw	0/0		4.1435	264.379	264.379	6.4	7.18621e-05	8.82203e-06	0	0
FALSE	High	PMI-Byonic	PMI-Byonic (A2)	A	2	Unambiguous	NGGTCDLLTLTEYK	[R].NGGTcDLLtLTEYK.[C]	C5(Carbamidomethyl); T9(Fuc(1))	1	1	Q01705	Q01705	Neurogenic locus notch homolog protein 1 OS=Mus musculus OX=10090 GN=Notch1 PE=1 SV=3	0	2	2	1	0	1	1	1	865.906	1730.8	1730.82	-6.03798	-0.00522531	0	0	2195678	HCD (High Energy Collision Dissociation)	MS2	0	67.9088	14.5566	5484	5484	5483	FP092520_8.raw	0/0		6.36009	531.304	531.304	0	4.36429e-07	1.64658e-07	0	0
FALSE	High	PMI-Byonic	PMI-Byonic (A2)	A	2	Unambiguous	NGGTCDLLTLTEYK	[R].NGGTcDLLTLtEYK.[C]	C5(Carbamidomethyl); T11(Fuc(1))	1	1	Q01705	Q01705	Neurogenic locus notch homolog protein 1 OS=Mus musculus OX=10090 GN=Notch1 PE=1 SV=3	0	2	2	1	0	1	1	1	865.906	1730.8	1730.82	-6.67272	-0.00577463	0	0	392895	HCD (High Energy Collision Dissociation)	MS2	0	100	14.4372	5433	5433	5428	FP092520_8.raw	0/0		6.78601	535.737	535.737	7.34224	1.63678e-07	3.32201e-08	0	0
FALSE	High	PMI-Byonic	PMI-Byonic (A2)	A	2	Unambiguous	NGGTCDLLTLTEYK	[R].NGGtcDLLTLTEYK.[C]	T4(HexNAc(1)); C5(Carbamidomethyl)	1	1	Q01705	Q01705	Neurogenic locus notch homolog protein 1 OS=Mus musculus OX=10090 GN=Notch1 PE=1 SV=3	0	2	2	1	0	1	1	1	894.417	1787.83	1787.84	-5.97041	-0.00533706	0	0	243149	HCD (High Energy Collision Dissociation)	MS2	0	100	14.8817	5624	5624	5615	FP092520_8.raw	0/0		2.18716	171.867	171.867	6.4	0.0064989	0.000334907	0	0
FALSE	High	PMI-Byonic	PMI-Byonic (A2)	A	2	Unambiguous	CPPGFHGPTCR	[R].cPPGFHGPTcR.[Q]	C1(Carbamidomethyl); C10(Carbamidomethyl)	1	1	Q01705	Q01705	Neurogenic locus notch homolog protein 1 OS=Mus musculus OX=10090 GN=Notch1 PE=1 SV=3	0	3	3	1	0	1	1	1	429.188	1285.55	1285.56	-6.48918	-0.00278073	0	0	293759	HCD (High Energy Collision Dissociation)	MS2	21.8028	100	6.85241	2160	2160	2157	FP092520_8.raw	0/0		5.64576	429.381	429.381	429.381	2.2607e-06	7.32755e-07	0	0
FALSE	High	PMI-Byonic	PMI-Byonic (A2)	A	2	Unambiguous	CPPGFHGPTCR	[R].cPPGFHGPTcR.[Q]	C1(Carbamidomethyl); C10(Carbamidomethyl)	1	1	Q01705	Q01705	Neurogenic locus notch homolog protein 1 OS=Mus musculus OX=10090 GN=Notch1 PE=1 SV=3	0	3	3	1	0	1	1	1	429.187	1285.55	1285.56	-7.20134	-0.00308591	0	0	880450	HCD (High Energy Collision Dissociation)	MS2	10.6969	100	6.97842	2213	2213	2212	FP092520_8.raw	0/0		6.34785	522.459	522.459	522.459	4.48904e-07	1.90499e-07	0	0
FALSE	High	PMI-Byonic	PMI-Byonic (A2)	A	2	Unambiguous	CPPGFHGPTCR	[R].cPPGFHGPTcR.[Q]	C1(Carbamidomethyl); C10(Carbamidomethyl)	1	1	Q01705	Q01705	Neurogenic locus notch homolog protein 1 OS=Mus musculus OX=10090 GN=Notch1 PE=1 SV=3	0	3	3	1	0	1	1	1	429.187	1285.55	1285.56	-7.48621	-0.00320798	0	0	851646	HCD (High Energy Collision Dissociation)	MS2	21.4439	100	7.10859	2268	2268	2267	FP092520_8.raw	0/0		5.97227	515.897	515.897	515.897	1.06594e-06	3.12571e-07	0	0
FALSE	High	PMI-Byonic	PMI-Byonic (A2)	A	2	Unambiguous	CPPGFHGPTCR	[R].cPPGFHGPTcR.[Q]	C1(Carbamidomethyl); C10(Carbamidomethyl)	1	1	Q01705	Q01705	Neurogenic locus notch homolog protein 1 OS=Mus musculus OX=10090 GN=Notch1 PE=1 SV=3	0	3	3	1	0	1	1	1	429.187	1285.55	1285.56	-6.84526	-0.00293332	0	0	404336	HCD (High Energy Collision Dissociation)	MS2	19.1923	100	7.22448	2317	2317	2315	FP092520_8.raw	0/0		4.98616	355.355	355.355	355.355	1.03239e-05	2.29848e-06	0	0
FALSE	High	PMI-Byonic	PMI-Byonic (A2)	A	2	Unambiguous	CPPGFHGPTCR	[R].cPPGFHGPTcR.[Q]	C1(Carbamidomethyl); C10(Carbamidomethyl)	1	1	Q01705	Q01705	Neurogenic locus notch homolog protein 1 OS=Mus musculus OX=10090 GN=Notch1 PE=1 SV=3	0	3	3	1	0	1	1	1	429.187	1285.55	1285.56	-8.3408	-0.00357419	0	0	243265	HCD (High Energy Collision Dissociation)	MS2	31.4108	100	7.35943	2375	2375	2370	FP092520_8.raw	0/0		2.63091	310.017	310.017	310.017	0.0023393	0.000115276	0	0
FALSE	High	PMI-Byonic	PMI-Byonic (A2)	A	2	Unambiguous	CPPGFHGPTCR	[R].cPPGFHGPTcR.[Q]	C1(Carbamidomethyl); C10(Carbamidomethyl)	1	1	Q01705	Q01705	Neurogenic locus notch homolog protein 1 OS=Mus musculus OX=10090 GN=Notch1 PE=1 SV=3	0	3	3	1	0	1	1	1	429.187	1285.55	1285.56	-8.05594	-0.00345212	0	0	143799	HCD (High Energy Collision Dissociation)	MS2	43.2786	100	7.4913	2431	2431	2425	FP092520_8.raw	0/0		1.49613	180.772	180.772	180.772	0.0319057	0.00198121	0	0
FALSE	High	PMI-Byonic	PMI-Byonic (A2)	A	2	Unambiguous	QDVNECSQNPGLCR	[R].QDVNEcSQNPGLcR.[H]	C6(Carbamidomethyl); C13(Carbamidomethyl)	1	1	Q01705	Q01705	Neurogenic locus notch homolog protein 1 OS=Mus musculus OX=10090 GN=Notch1 PE=1 SV=3	0	2	2	1	0	1	1	1	838.853	1676.7	1676.71	-7.60437	-0.00637517	0	0	638080	HCD (High Energy Collision Dissociation)	MS2	0	100	8.18145	2725	2725	2722	FP092520_8.raw	0/0		7.46136	619.728	619.728	619.728	3.45649e-08	7.1291e-09	0	0
FALSE	High	PMI-Byonic	PMI-Byonic (A2)	A	2	Unambiguous	QDVNECSQNPGLCR	[R].QDVNEcSQNPGLcR.[H]	C6(Carbamidomethyl); C13(Carbamidomethyl)	1	1	Q01705	Q01705	Neurogenic locus notch homolog protein 1 OS=Mus musculus OX=10090 GN=Notch1 PE=1 SV=3	0	3	3	1	0	1	1	1	559.571	1676.7	1676.71	-6.95716	-0.00388839	0	0	418363	HCD (High Energy Collision Dissociation)	MS2	2.40292	100	8.19438	2731	2731	2722	FP092520_8.raw	0/0		4.62602	363.353	363.353	363.353	2.36579e-05	3.36909e-06	0	0
FALSE	High	PMI-Byonic	PMI-Byonic (A2)	A	2	Unambiguous	QDVNECSQNPGLCR	[R].QDVNEcSQNPGLcR.[H]	C6(Carbamidomethyl); C13(Carbamidomethyl)	1	1	Q01705	Q01705	Neurogenic locus notch homolog protein 1 OS=Mus musculus OX=10090 GN=Notch1 PE=1 SV=3	0	2	2	1	0	1	1	1	838.853	1676.7	1676.71	-7.67718	-0.00643621	0	0	734829	HCD (High Energy Collision Dissociation)	MS2	3.77724	100	8.30245	2778	2778	2777	FP092520_8.raw	0/0		6.46136	595.612	595.612	595.612	3.45649e-07	1.02688e-07	0	0
FALSE	High	PMI-Byonic	PMI-Byonic (A2)	A	2	Unambiguous	QDVNECSQNPGLCR	[R].QDVNEcSQNPGLcR.[H]	C6(Carbamidomethyl); C13(Carbamidomethyl)	1	1	Q01705	Q01705	Neurogenic locus notch homolog protein 1 OS=Mus musculus OX=10090 GN=Notch1 PE=1 SV=3	0	3	3	1	0	1	1	1	559.571	1676.7	1676.71	-7.39398	-0.00413253	0	0	554012	HCD (High Energy Collision Dissociation)	MS2	3.94548	100	8.3046	2779	2779	2777	FP092520_8.raw	0/0		3.08506	329.798	329.798	329.798	0.000822124	5.51674e-05	0	0
FALSE	High	PMI-Byonic	PMI-Byonic (A2)	A	2	Unambiguous	QDVNECSQNPGLCR	[R].QDVNEcSQNPGLcR.[H]	C6(Carbamidomethyl); C13(Carbamidomethyl)	1	1	Q01705	Q01705	Neurogenic locus notch homolog protein 1 OS=Mus musculus OX=10090 GN=Notch1 PE=1 SV=3	0	2	2	1	0	1	1	1	838.853	1676.7	1676.71	-8.1868	-0.00686345	0	0	147983	HCD (High Energy Collision Dissociation)	MS2	0	100	8.44201	2838	2838	2832	FP092520_8.raw	0/0		5.64577	412.965	412.965	412.965	2.26065e-06	6.47869e-07	0	0
FALSE	Medium	PMI-Byonic	PMI-Byonic (A2)	A	2	Unambiguous	QDVNECSQNPGLCR	[R].QDVNEcSQNPGLcR.[H]	C6(Carbamidomethyl); C13(Carbamidomethyl)	1	1	Q01705	Q01705	Neurogenic locus notch homolog protein 1 OS=Mus musculus OX=10090 GN=Notch1 PE=1 SV=3	0	3	3	1	0	1	1	1	559.572	1676.7	1676.71	-6.08352	-0.0034001	0	0	80834.8	HCD (High Energy Collision Dissociation)	MS2	4.36255	100	8.50175	2864	2864	2854	FP092520_8.raw	0/0		0.566118	145.993	145.993	145.993	0.27157	0.0120657	0	0
FALSE	High	PMI-Byonic	PMI-Byonic (A2)	A	2	Unambiguous	NGGACVDGVNTYNCR	[K].NGGAcVDGVNTYNcR.[C]	C5(Carbamidomethyl); C14(Carbamidomethyl)	1	1	Q01705	Q01705	Neurogenic locus notch homolog protein 1 OS=Mus musculus OX=10090 GN=Notch1 PE=1 SV=3	0	2	2	1	0	1	1	1	828.84	1656.67	1656.69	-7.34623	-0.00608519	0	0	142033	HCD (High Energy Collision Dissociation)	MS2	11.6467	100	8.96964	3065	3065	3063	FP092520_8.raw	0/0		4.92129	387.659	387.659	387.659	1.1987e-05	2.64449e-06	0	0
FALSE	High	PMI-Byonic	PMI-Byonic (A2)	A	2	Unambiguous	NGGACVDGVNTYNCR	[K].NGGAcVDGVNTYNcR.[C]	C5(Carbamidomethyl); C14(Carbamidomethyl)	1	1	Q01705	Q01705	Neurogenic locus notch homolog protein 1 OS=Mus musculus OX=10090 GN=Notch1 PE=1 SV=3	0	2	2	1	0	1	1	1	828.841	1656.67	1656.69	-6.75676	-0.00559691	0	0	703535	HCD (High Energy Collision Dissociation)	MS2	6.36654	100	8.84553	3012	3012	3008	FP092520_8.raw	0/0		5.7573	509.358	509.358	509.358	1.74862e-06	4.49408e-07	0	0
FALSE	High	PMI-Byonic	PMI-Byonic (A2)	A	2	Unambiguous	NGGACVDGVNTYNCR	[K].NGGAcVDGVNTYNcR.[C]	C5(Carbamidomethyl); C14(Carbamidomethyl)	1	1	Q01705	Q01705	Neurogenic locus notch homolog protein 1 OS=Mus musculus OX=10090 GN=Notch1 PE=1 SV=3	0	3	3	1	0	1	1	1	552.896	1656.67	1656.69	-6.94909	-0.00383748	0	0	310518	HCD (High Energy Collision Dissociation)	MS2	33.9821	100	8.87717	3026	3026	3019	FP092520_8.raw	0/0		1.70259	279.253	279.253	279.253	0.0198341	0.000810497	0	0
FALSE	High	PMI-Byonic	PMI-Byonic (A2)	A	2	Unambiguous	VASFYCECPHGR	[R].VASFYcEcPHGR.[T]	C6(Carbamidomethyl); C8(Carbamidomethyl)	1	1	Q01705	Q01705	Neurogenic locus notch homolog protein 1 OS=Mus musculus OX=10090 GN=Notch1 PE=1 SV=3	0	3	3	1	0	1	1	1	494.877	1482.62	1482.63	-6.67006	-0.0032964	0	0	163975	HCD (High Energy Collision Dissociation)	MS2	51.5454	100	8.88364	3029	3029	3019	FP092520_8.raw	0/0		2.59913	255.037	255.037	255.037	0.00251692	0.000176857	0	0
FALSE	High	PMI-Byonic	PMI-Byonic (A2)	A	2	Unambiguous	VASFYCECPHGR	[R].VASFYcEcPHGR.[T]	C6(Carbamidomethyl); C8(Carbamidomethyl)	1	1	Q01705	Q01705	Neurogenic locus notch homolog protein 1 OS=Mus musculus OX=10090 GN=Notch1 PE=1 SV=3	0	2	2	1	0	1	1	1	741.811	1482.61	1482.63	-6.99032	-0.00518201	0	0	367422	HCD (High Energy Collision Dissociation)	MS2	17.6757	100	8.51284	2868	2868	2865	FP092520_8.raw	0/0		5.29	507.163	507.163	507.163	5.12866e-06	1.34518e-06	0	0
FALSE	High	PMI-Byonic	PMI-Byonic (A2)	A	2	Unambiguous	VASFYCECPHGR	[R].VASFYcEcPHGR.[T]	C6(Carbamidomethyl); C8(Carbamidomethyl)	1	1	Q01705	Q01705	Neurogenic locus notch homolog protein 1 OS=Mus musculus OX=10090 GN=Notch1 PE=1 SV=3	0	3	3	1	0	1	1	1	494.876	1482.61	1482.63	-7.04056	-0.0034795	0	0	2.50965e+06	HCD (High Energy Collision Dissociation)	MS2	28.0921	47.2744	8.61042	2910	2910	2909	FP092520_8.raw	0/0		5.31398	448.257	448.257	448.257	4.85311e-06	1.17321e-06	0	0
FALSE	High	PMI-Byonic	PMI-Byonic (A2)	A	2	Unambiguous	VASFYCECPHGR	[R].VASFYcEcPHGR.[T]	C6(Carbamidomethyl); C8(Carbamidomethyl)	1	1	Q01705	Q01705	Neurogenic locus notch homolog protein 1 OS=Mus musculus OX=10090 GN=Notch1 PE=1 SV=3	0	3	3	1	0	1	1	1	494.531	1481.58	1482.63	-705.376	-0.348603	0	0	178035	HCD (High Energy Collision Dissociation)	MS2	91.9392	100	8.48268	2855	2855	2854	FP092520_8.raw	0/0		6.28091	551.492	551.492	551.492	5.23709e-07	2.18266e-07	0	0
FALSE	High	PMI-Byonic	PMI-Byonic (A2)	A	2	Unambiguous	VASFYCECPHGR	[R].VASFYcEcPHGR.[T]	C6(Carbamidomethyl); C8(Carbamidomethyl)	1	1	Q01705	Q01705	Neurogenic locus notch homolog protein 1 OS=Mus musculus OX=10090 GN=Notch1 PE=1 SV=3	0	3	3	1	0	1	1	1	494.877	1482.62	1482.63	-6.29955	-0.00311329	0	0	1.98711e+06	HCD (High Energy Collision Dissociation)	MS2	5.24846	79.2503	8.48663	2857	2857	2854	FP092520_8.raw	0/0		6.55824	561.108	510.878	510.878	2.76539e-07	6.79795e-08	0	0
FALSE	High	PMI-Byonic	PMI-Byonic (A2)	A	2	Unambiguous	VASFYCECPHGR	[R].VASFYcEcPHGR.[T]	C6(Carbamidomethyl); C8(Carbamidomethyl)	1	1	Q01705	Q01705	Neurogenic locus notch homolog protein 1 OS=Mus musculus OX=10090 GN=Notch1 PE=1 SV=3	0	3	3	1	0	1	1	1	494.877	1482.62	1482.63	-6.73181	-0.00332692	0	0	498431	HCD (High Energy Collision Dissociation)	MS2	29.785	100	8.75082	2972	2972	2964	FP092520_8.raw	0/0		3.9288	341.756	341.756	341.756	0.000117814	1.21248e-05	0	0
FALSE	High	PMI-Byonic	PMI-Byonic (A2)	A	2	Unambiguous	TGLLCHLNDACISNPCNEGSNCDTNPVNGK	[R].tGLLcHLNDAcISNPcNEGSNcDTNPVNGK.[A]	T1(Hex(1)Pent(1)); C5(Carbamidomethyl); C11(Carbamidomethyl); C16(Carbamidomethyl); C22(Carbamidomethyl)	1	1	Q01705	Q01705	Neurogenic locus notch homolog protein 1 OS=Mus musculus OX=10090 GN=Notch1 PE=1 SV=3	0	3	3	1	0	1	1	1	1209.17	3625.49	3625.51	-6.04099	-0.00730057	0	0	123060	HCD (High Energy Collision Dissociation)	MS2	0	100	12.2287	4479	4479	4471	FP092520_8.raw	0/0		4.29393	404.161	404.161	2.8	5.08244e-05	4.95093e-06	0	0
FALSE	High	PMI-Byonic	PMI-Byonic (A2)	A	2	Unambiguous	AICTCPSGYTGPACSQDVDECALGANPCEHAGK	[K].AIcTcPSGYTGPAcSQDVDEcALGANPcEHAGK.[C]	C3(Carbamidomethyl); C5(Carbamidomethyl); C14(Carbamidomethyl); C21(Carbamidomethyl); C28(Carbamidomethyl)	1	1	Q01705	Q01705	Neurogenic locus notch homolog protein 1 OS=Mus musculus OX=10090 GN=Notch1 PE=1 SV=3	0	4	4	1	0	1	1	1	889.115	3553.44	3553.45	-5.02821	-0.00446688	0	0	329565	HCD (High Energy Collision Dissociation)	MS2	0	100	12.0116	4385	4385	4383	FP092520_8.raw	0/0		5.11914	592.124	592.124	592.124	7.60087e-06	1.98981e-06	0	0
FALSE	High	PMI-Byonic	PMI-Byonic (A2)	A	2	Unambiguous	AICTCPSGYTGPACSQDVDECALGANPCEHAGK	[K].AIcTcPSGYTGPAcSQDVDEcALGANPcEHAGK.[C]	C3(Carbamidomethyl); C5(Carbamidomethyl); C14(Carbamidomethyl); C21(Carbamidomethyl); C28(Carbamidomethyl)	1	1	Q01705	Q01705	Neurogenic locus notch homolog protein 1 OS=Mus musculus OX=10090 GN=Notch1 PE=1 SV=3	0	3	3	1	0	1	1	1	1185.15	3553.44	3553.45	-5.35077	-0.00633791	0	0	461348	HCD (High Energy Collision Dissociation)	MS2	0	100	12.0095	4384	4384	4383	FP092520_8.raw	0/0		9.68337	781.958	781.958	781.958	2.07315e-10	7.23272e-11	0	0
FALSE	High	PMI-Byonic	PMI-Byonic (A2)	A	2	Unambiguous	AICTCPSGYTGPACSQDVDECALGANPCEHAGK	[K].AIcTcPSGYTGPAcSQDVDEcALGANPcEHAGK.[C]	C3(Carbamidomethyl); C5(Carbamidomethyl); C14(Carbamidomethyl); C21(Carbamidomethyl); C28(Carbamidomethyl)	1	1	Q01705	Q01705	Neurogenic locus notch homolog protein 1 OS=Mus musculus OX=10090 GN=Notch1 PE=1 SV=3	0	3	3	1	0	1	1	1	1185.15	3553.44	3553.45	-5.24772	-0.00621584	0	0	522437	HCD (High Energy Collision Dissociation)	MS2	0	100	11.8874	4332	4332	4328	FP092520_8.raw	0/0		11.6834	869.938	869.938	869.938	2.07316e-12	2.07295e-12	0	0
FALSE	High	PMI-Byonic	PMI-Byonic (A2)	A	2	Unambiguous	AICTCPSGYTGPACSQDVDECALGANPCEHAGK	[K].AIcTcPSGYTGPAcSQDVDEcALGANPcEHAGK.[C]	C3(Carbamidomethyl); C5(Carbamidomethyl); C14(Carbamidomethyl); C21(Carbamidomethyl); C28(Carbamidomethyl)	1	1	Q01705	Q01705	Neurogenic locus notch homolog protein 1 OS=Mus musculus OX=10090 GN=Notch1 PE=1 SV=3	0	4	4	1	0	1	1	1	889.114	3553.43	3553.45	-6.05878	-0.0053824	0	0	347915	HCD (High Energy Collision Dissociation)	MS2	46.9488	100	11.8896	4333	4333	4328	FP092520_8.raw	0/0		11.1191	882.888	882.888	882.888	7.60096e-12	4.83682e-12	0	0
FALSE	High	PMI-Byonic	PMI-Byonic (A2)	A	2	Unambiguous	INEFQCQCPK	[K].INEFQcQcPK.[G]	C6(Carbamidomethyl); C8(Carbamidomethyl)	1	1	Q01705	Q01705	Neurogenic locus notch homolog protein 1 OS=Mus musculus OX=10090 GN=Notch1 PE=1 SV=3	0	2	2	1	0	1	1	1	662.289	1323.57	1323.58	-8.71564	-0.00576794	0	0	252458	HCD (High Energy Collision Dissociation)	MS2	19.2978	100	8.53419	2877	2877	2876	FP092520_8.raw	0/0		4.2082	366.766	366.766	366.766	6.19155e-05	6.78849e-06	0	0
FALSE	High	PMI-Byonic	PMI-Byonic (A2)	A	2	Unambiguous	INEFQCQCPK	[K].INEFQcQcPK.[G]	C6(Carbamidomethyl); C8(Carbamidomethyl)	1	1	Q01705	Q01705	Neurogenic locus notch homolog protein 1 OS=Mus musculus OX=10090 GN=Notch1 PE=1 SV=3	0	2	2	1	0	1	1	1	662.29	1323.57	1323.58	-7.05555	-0.0046693	0	0	1.07907e+06	HCD (High Energy Collision Dissociation)	MS2	15.1681	100	8.40937	2824	2824	2821	FP092520_8.raw	0/0		5.97227	495.181	495.181	495.181	1.06594e-06	3.62795e-07	0	0
FALSE	High	PMI-Byonic	PMI-Byonic (A2)	A	2	Unambiguous	GFNGHLCQYDVDECASTPCK	[K].GFNGHLcQYDVDEcAsTPcK.[N]	C7(Carbamidomethyl); C14(Carbamidomethyl); S16(Hex(1)Pent(1)); C19(Carbamidomethyl)	1	1	Q01705	Q01705	Neurogenic locus notch homolog protein 1 OS=Mus musculus OX=10090 GN=Notch1 PE=1 SV=3	0	3	3	1	0	1	1	1	884.684	2652.04	2652.05	-6.2901	-0.00556056	0	0	300821	HCD (High Energy Collision Dissociation)	MS2	0	100	10.7024	3815	3815	3811	FP092520_8.raw	0/0		5.40604	536.789	536.789	1.2	3.9261e-06	9.97977e-07	0	0
FALSE	High	PMI-Byonic	PMI-Byonic (A2)	A	2	Unambiguous	HGGTCQDRDNSYLCLCLK	[R].HGGtcQDRDNSYLcLcLK.[G]	T4(HexNAc(1)Hex(1)Fuc(1)); C5(Carbamidomethyl); C14(Carbamidomethyl); C16(Carbamidomethyl)	1	1	Q01705	Q01705	Neurogenic locus notch homolog protein 1 OS=Mus musculus OX=10090 GN=Notch1 PE=1 SV=3	1	4	4	1	0	1	1	1	677.787	2708.13	2708.15	-8.50602	-0.00575889	0	0	1.61423e+06	HCD (High Energy Collision Dissociation)	MS2	19.4289	100	10.9768	3934	3934	3932	FP092520_8.raw	0/0		5.18272	577.053	577.053	1.65031	6.56564e-06	1.5627e-06	0	0
FALSE	Medium	PMI-Byonic	PMI-Byonic (A2)	A	2	Unambiguous	HGGTCQDRDNSYLCLCLK	[R].HGGtcQDRDNSYLcLcLK.[G]	T4(Fuc(1)); C5(Carbamidomethyl); C14(Carbamidomethyl); C16(Carbamidomethyl)	1	1	Q01705	Q01705	Neurogenic locus notch homolog protein 1 OS=Mus musculus OX=10090 GN=Notch1 PE=1 SV=3	1	4	4	1	0	1	1	1	586.505	2343	2343.02	-7.80228	-0.00457021	0	0	194211	HCD (High Energy Collision Dissociation)	MS2	43.6553	100	10.9498	3922	3922	3921	FP092520_8.raw	0/0		0.29193	184.211	184.211	0.0659489	0.510587	0.0368901	0	0
FALSE	High	PMI-Byonic	PMI-Byonic (A2)	A	2	Unambiguous	HGGTCQDRDNSYLCLCLK	[R].HGGtcQDRDNSYLcLcLK.[G]	T4(HexNAc(1)Hex(1)Fuc(1)); C5(Carbamidomethyl); C14(Carbamidomethyl); C16(Carbamidomethyl)	1	1	Q01705	Q01705	Neurogenic locus notch homolog protein 1 OS=Mus musculus OX=10090 GN=Notch1 PE=1 SV=3	1	3	3	1	0	1	1	1	903.378	2708.12	2708.15	-10.5745	-0.00954578	0	0	914778	HCD (High Energy Collision Dissociation)	MS2	6.19668	100	10.8815	3892	3892	3888	FP092520_8.raw	0/0		3.84076	477.762	477.762	3.54867	0.000144291	1.6012e-05	0	0
FALSE	High	PMI-Byonic	PMI-Byonic (A2)	A	2	Unambiguous	HGGTCQDRDNSYLCLCLK	[R].HGGTcQDRDNsYLcLcLK.[G]	C5(Carbamidomethyl); S11(HexNAc(1)Hex(1)Fuc(1)); C14(Carbamidomethyl); C16(Carbamidomethyl)	1	1	Q01705	Q01705	Neurogenic locus notch homolog protein 1 OS=Mus musculus OX=10090 GN=Notch1 PE=1 SV=3	1	4	4	1	0	1	1	1	677.787	2708.13	2708.15	-7.60451	-0.00514854	0	0	1.66882e+06	HCD (High Energy Collision Dissociation)	MS2	0.980463	100	10.8552	3880	3880	3877	FP092520_8.raw	0/0		5.50737	530.63	530.63	14.0654	3.10909e-06	8.51571e-07	0	0
FALSE	Medium	PMI-Byonic	PMI-Byonic (A2)	A	2	Unambiguous	HGGTCQDRDNSYLCLCLK	[R].HGGtcQDRDNsYLcLcLK.[G]	T4(Fuc(1)); C5(Carbamidomethyl); S11(HexNAc(1)Hex(1)Fuc(1)); C14(Carbamidomethyl); C16(Carbamidomethyl)	1	1	Q01705	Q01705	Neurogenic locus notch homolog protein 1 OS=Mus musculus OX=10090 GN=Notch1 PE=1 SV=3	1	4	4	1	0	1	1	1	714.302	2854.18	2854.21	-7.74525	-0.00552663	0	0	107304	HCD (High Energy Collision Dissociation)	MS2	4.70595	100	10.8442	3876	3876	3866	FP092520_8.raw	0/0		0.343968	88.9959	88.9959	4.8	0.452931	0.0270214	0	0
FALSE	High	PMI-Byonic	PMI-Byonic (A2)	A	2	Unambiguous	HGGTCQDRDNSYLCLCLK	[R].HGGtcQDRDNsYLcLcLK.[G]	T4(HexNAc(1)); C5(Carbamidomethyl); S11(HexNAc(1)Hex(1)); C14(Carbamidomethyl); C16(Carbamidomethyl)	1	1	Q01705	Q01705	Neurogenic locus notch homolog protein 1 OS=Mus musculus OX=10090 GN=Notch1 PE=1 SV=3	1	4	4	1	0	1	1	1	692.043	2765.15	2765.17	-7.26365	-0.00502131	0	0	462868	HCD (High Energy Collision Dissociation)	MS2	0	100	11.444	4140	4140	4130	FP092520_8.raw	0/0		0.805497	204.053	204.053	3.6	0.156496	0.00629895	0	0
FALSE	High	PMI-Byonic	PMI-Byonic (A2)	A	2	Unambiguous	DNSYLCLCLK	[R].DNSYLcLcLK.[G]	C6(Carbamidomethyl); C8(Carbamidomethyl)	1	1	Q01705	Q01705	Neurogenic locus notch homolog protein 1 OS=Mus musculus OX=10090 GN=Notch1 PE=1 SV=3	0	2	2	1	0	1	1	1	643.293	1285.58	1285.59	-9.24295	-0.00594133	0	0	409606	HCD (High Energy Collision Dissociation)	MS2	0	100	14.3155	5380	5380	5373	FP092520_8.raw	0/0		5.17853	457.378	457.378	457.378	6.62935e-06	1.76537e-06	0	0
[truncated: 7 more columns]

## Sheet: FL101320_101620_8
Checked	Confidence	Identifying Node Type	Identifying Node	Search ID	Identifying Node No	PSM Ambiguity	Sequence	Annotated Sequence	Modifications	# Protein Groups	# Proteins	Master Protein Accessions	Protein Accessions	Protein Descriptions	# Missed Cleavages	Charge	Original Precursor Charge	DeltaScore	DeltaCn	Rank	Search Engine Rank	Concatenated Rank	m/z [Da]	MH+ [Da]	Theo. MH+ [Da]	DeltaM [ppm]	Deltam/z [Da]	Matched Ions	Total Ions	Intensity	Activation Type	MS Order	Isolation Interference [%]	Ion Inject Time [ms]	RT [min]	First Scan	Last Scan	Master Scan(s)	Spectrum File	Ions Matched	Annotation	|Log Prob|	Byonic Score	Delta Byonic Score	Delta Mod Score	PEP 2D	q-Value 2D	FDR 2D	Peptide Group FDR 2D
FALSE	Medium	PMI-Byonic	PMI-Byonic (A2)	A	2	Unambiguous	CQDSNPCLSTPCK	[R].cQDSNPcLsTPcK.[N]	C1(Carbamidomethyl); C7(Carbamidomethyl); S9(Hex(1)); C12(Carbamidomethyl)	1	1	Q01705	Q01705	Neurogenic locus notch homolog protein 1 OS=Mus musculus OX=10090 GN=Notch1 PE=1 SV=3	0	2	0	1	0	1	1	1	577.449	1153.89	1728.69	-332505	-287.398	0	0	40142.6	HCD (High Energy Collision Dissociation)	MS2	85.283	100	7.57238	3339	3339	3337	FL101320_101620_8.raw	0/0		0.966893	256.97	256.97	0	0.107921	0.0110566	0	0
FALSE	Medium	PMI-Byonic	PMI-Byonic (A2)	A	2	Unambiguous	CQDSNPCLSTPCK	[R].cQDSNPcLsTPcK.[N]	C1(Carbamidomethyl); C7(Carbamidomethyl); S9(Hex(1)); C12(Carbamidomethyl)	1	1	Q01705	Q01705	Neurogenic locus notch homolog protein 1 OS=Mus musculus OX=10090 GN=Notch1 PE=1 SV=3	0	3	0	1	0	1	1	1	577.449	1730.33	1728.69	951.708	0.548402	0	0	40142.6	HCD (High Energy Collision Dissociation)	MS2	85.283	100	7.57238	3339	3339	3337	FL101320_101620_8.raw	0/0		0.966893	256.97	256.97	0	0.107921	0.0191286	0	0
FALSE	Low	PMI-Byonic	PMI-Byonic (A2)	A	2	Unambiguous	NGGTCDLLTLTEYK	[R].NGGtcDLLTLTEYK.[C]	T4(Fuc(1)); C5(Carbamidomethyl)	1	1	Q01705	Q01705	Neurogenic locus notch homolog protein 1 OS=Mus musculus OX=10090 GN=Notch1 PE=1 SV=3	0	2	0	1	0	1	1	1	865.91	1730.81	1730.82	-1.03051	-0.000891814	0	0	0	HCD (High Energy Collision Dissociation)	MS2		100	13.5092	6033	6033	6031	FL101320_101620_8.raw	0/0		0.148792	101.506	101.506	6.4	0.709918	0.233567	0	0
FALSE	High	PMI-Byonic	PMI-Byonic (A2)	A	2	Unambiguous	NGGTCDLLTLTEYK	[R].NGGTcDLLtLTEYK.[C]	C5(Carbamidomethyl); T9(Fuc(1))	1	1	Q01705	Q01705	Neurogenic locus notch homolog protein 1 OS=Mus musculus OX=10090 GN=Notch1 PE=1 SV=3	0	2	2	1	0	1	1	1	865.906	1730.81	1730.82	-5.75587	-0.00498117	0	0	204763	HCD (High Energy Collision Dissociation)	MS2	0	100	13.3769	5973	5973	5971	FL101320_101620_8.raw	0/0		4.24076	467.197	467.197	0	5.74438e-05	4.09894e-05	0	0
FALSE	High	PMI-Byonic	PMI-Byonic (A2)	A	2	Unambiguous	NGGTCDLLTLTEYK	[R].NGGTcDLLtLTEYK.[C]	C5(Carbamidomethyl); T9(Fuc(1))	1	1	Q01705	Q01705	Neurogenic locus notch homolog protein 1 OS=Mus musculus OX=10090 GN=Notch1 PE=1 SV=3	0	2	2	1	0	1	1	1	865.907	1730.81	1730.82	-5.05059	-0.00437082	0	0	1.52501e+06	HCD (High Energy Collision Dissociation)	MS2	1.23299	100	13.3125	5943	5943	5941	FL101320_101620_8.raw	0/0		4.24081	501.641	501.641	1.13687e-13	5.74366e-05	3.76986e-05	0	0
FALSE	High	PMI-Byonic	PMI-Byonic (A2)	A	2	Unambiguous	NGGTCDLLTLTEYK	[R].NGGTcDLLtLTEYK.[C]	C5(Carbamidomethyl); T9(Fuc(1))	1	1	Q01705	Q01705	Neurogenic locus notch homolog protein 1 OS=Mus musculus OX=10090 GN=Notch1 PE=1 SV=3	0	3	3	1	0	1	1	1	577.608	1730.81	1730.82	-4.07097	-0.0023487	0	0	507442	HCD (High Energy Collision Dissociation)	MS2	0	100	13.2611	5919	5919	5917	FL101320_101620_8.raw	0/0		3.41719	425.045	425.045	0	0.000382655	8.97981e-05	0	0
FALSE	High	PMI-Byonic	PMI-Byonic (A2)	A	2	Unambiguous	NGGTCDLLTLTEYK	[R].NGGTcDLLTLtEYK.[C]	C5(Carbamidomethyl); T11(Fuc(1))	1	1	Q01705	Q01705	Neurogenic locus notch homolog protein 1 OS=Mus musculus OX=10090 GN=Notch1 PE=1 SV=3	0	2	2	1	0	1	1	1	865.906	1730.81	1730.82	-5.54428	-0.00479806	0	0	4809777	HCD (High Energy Collision Dissociation)	MS2	0	42.2346	13.2439	5913	5913	5911	FL101320_101620_8.raw	0/0		4.67995	529.905	529.905	6.471	2.08953e-05	1.86348e-05	0	0
FALSE	Low	PMI-Byonic	PMI-Byonic (A2)	A	2	Unambiguous	NGGTCDLLTLTEYK	[R].NGGtcDLLTLTEYK.[C]	T4(Fuc(1)); C5(Carbamidomethyl)	1	1	Q01705	Q01705	Neurogenic locus notch homolog protein 1 OS=Mus musculus OX=10090 GN=Notch1 PE=1 SV=3	0	2	0	1	0	1	1	1	865.91	1730.81	1730.82	-1.03051	-0.000891814	0	0	0	HCD (High Energy Collision Dissociation)	MS2		100	13.1807	5883	5883	5881	FL101320_101620_8.raw	0/0		0.0838043	64.6119	64.6119	6.4	0.82451	0.264669	0	0
FALSE	Low	PMI-Byonic	PMI-Byonic (A2)	A	2	Unambiguous	NGGTCDLLTLTEYK	[R].NGGtcDLLTLTEYK.[C]	T4(Fuc(1)); C5(Carbamidomethyl)	1	1	Q01705	Q01705	Neurogenic locus notch homolog protein 1 OS=Mus musculus OX=10090 GN=Notch1 PE=1 SV=3	0	2	0	1	0	1	1	1	865.91	1730.81	1730.82	-1.03051	-0.000891814	0	0	0	HCD (High Energy Collision Dissociation)	MS2		100	13.5732	6063	6063	6061	FL101320_101620_8.raw	0/0		0.0591693	43.7031	43.7031	6.4	0.872631	0.343457	0	0
FALSE	Low	PMI-Byonic	PMI-Byonic (A2)	A	2	Unambiguous	NGGTCDLLTLTEYK	[R].NGGtcDLLTLTEYK.[C]	T4(Fuc(1)); C5(Carbamidomethyl)	1	1	Q01705	Q01705	Neurogenic locus notch homolog protein 1 OS=Mus musculus OX=10090 GN=Notch1 PE=1 SV=3	0	2	0	1	0	1	1	1	865.91	1730.81	1730.82	-1.03051	-0.000891814	0	0	0	HCD (High Energy Collision Dissociation)	MS2		100	14.185	6333	6333	6331	FL101320_101620_8.raw	0/0		0.17919	161.387	161.387	6.4	0.661927	0.138866	0	0
FALSE	High	PMI-Byonic	PMI-Byonic (A2)	A	2	Unambiguous	HGGTCQDRDNSYLCLCLK	[R].HGGTcQDRDNsYLcLcLK.[G]	C5(Carbamidomethyl); S11(HexNAc(1)Hex(1)Fuc(1)); C14(Carbamidomethyl); C16(Carbamidomethyl)	1	1	Q01705	Q01705	Neurogenic locus notch homolog protein 1 OS=Mus musculus OX=10090 GN=Notch1 PE=1 SV=3	1	4	4	1	0	1	1	1	677.786	2708.12	2708.15	-9.67797	-0.00655235	0	0	2.35141e+06	HCD (High Energy Collision Dissociation)	MS2	19.6037	100	10.1888	4529	4529	4525	FL101320_101620_8.raw	0/0		4.42577	492.329	492.329	11.196	3.75168e-05	2.49286e-05	0	0
FALSE	Low	PMI-Byonic	PMI-Byonic (A2)	A	2	Unambiguous	HGGTCQDRDNSYLCLCLK	[R].HGGtcQDRDNSYLcLcLK.[G]	T4(Fuc(1)); C5(Carbamidomethyl); C14(Carbamidomethyl); C16(Carbamidomethyl)	1	1	Q01705	Q01705	Neurogenic locus notch homolog protein 1 OS=Mus musculus OX=10090 GN=Notch1 PE=1 SV=3	1	2	0	1	0	1	1	1	586.506	1172	2343.02	-499788	-585.506	0	0	182581	HCD (High Energy Collision Dissociation)	MS2	46.9372	100	10.1845	4527	4527	4525	FL101320_101620_8.raw	0/0		0.151408	98.9366	98.9366	6.8	0.705655	0.17429	0	0
FALSE	Low	PMI-Byonic	PMI-Byonic (A2)	A	2	Unambiguous	HGGTCQDRDNSYLCLCLK	[R].HGGtcQDRDNSYLcLcLK.[G]	T4(HexNAc(1)Hex(1)Fuc(1)); C5(Carbamidomethyl); C14(Carbamidomethyl); C16(Carbamidomethyl)	1	1	Q01705	Q01705	Neurogenic locus notch homolog protein 1 OS=Mus musculus OX=10090 GN=Notch1 PE=1 SV=3	1	2	0	1	0	1	1	1	677.784	1354.56	2708.15	-499820	-676.794	0	0	384206	HCD (High Energy Collision Dissociation)	MS2	83.3552	100	10.2515	4559	4559	4555	FL101320_101620_8.raw	0/0		0.0823062	66.1956	66.1956	2	0.827359	0.292804	0	0
FALSE	Low	PMI-Byonic	PMI-Byonic (A2)	A	2	Unambiguous	HGGTCQDRDNSYLCLCLK	[R].HGGtcQDRDNSYLcLcLK.[G]	T4(HexNAc(1)Hex(1)Fuc(1)); C5(Carbamidomethyl); C14(Carbamidomethyl); C16(Carbamidomethyl)	1	1	Q01705	Q01705	Neurogenic locus notch homolog protein 1 OS=Mus musculus OX=10090 GN=Notch1 PE=1 SV=3	1	3	0	1	0	1	1	1	677.784	2031.34	2708.15	-249917	-225.604	0	0	384206	HCD (High Energy Collision Dissociation)	MS2	83.3552	100	10.2515	4559	4559	4555	FL101320_101620_8.raw	0/0		0.0823062	66.1956	66.1956	2	0.827359	0.318258	0	0
FALSE	High	PMI-Byonic	PMI-Byonic (A2)	A	2	Unambiguous	HGGTCQDRDNSYLCLCLK	[R].HGGTcQDRDNsYLcLcLK.[G]	C5(Carbamidomethyl); S11(HexNAc(1)Hex(1)Fuc(1)NeuAc(1)); C14(Carbamidomethyl); C16(Carbamidomethyl)	1	1	Q01705	Q01705	Neurogenic locus notch homolog protein 1 OS=Mus musculus OX=10090 GN=Notch1 PE=1 SV=3	1	4	4	1	0	1	1	1	750.563	2999.23	2999.24	-4.73591	-0.00355104	0	0	1123303	HCD (High Energy Collision Dissociation)	MS2	4.40758	100	11.1128	4950	4950	4945	FL101320_101620_8.raw	0/0		2.27036	307.246	307.246	14.4784	0.00536588	0.00084159	0	0
FALSE	High	PMI-Byonic	PMI-Byonic (A2)	A	2	Unambiguous	HGGTCQDRDNSYLCLCLK	[R].HGGtcQDRDNSYLcLcLK.[G]	T4(HexNAc(1)Hex(1)Fuc(1)); C5(Carbamidomethyl); C14(Carbamidomethyl); C16(Carbamidomethyl)	1	1	Q01705	Q01705	Neurogenic locus notch homolog protein 1 OS=Mus musculus OX=10090 GN=Notch1 PE=1 SV=3	1	3	3	1	0	1	1	1	903.383	2708.13	2708.15	-5.30071	-0.00478504	0	0	641210	HCD (High Energy Collision Dissociation)	MS2	0	100	10.1757	4523	4523	4519	FL101320_101620_8.raw	0/0		4.24971	488.259	488.259	2	5.62718e-05	3.27642e-05	0	0
FALSE	Low	PMI-Byonic	PMI-Byonic (A2)	A	2	Unambiguous	HGGTCQDRDNSYLCLCLK	[R].HGGtcQDRDNSYLcLcLK.[G]	T4(HexNAc(1)Fuc(1)); C5(Carbamidomethyl); C14(Carbamidomethyl); C16(Carbamidomethyl)	1	1	Q01705	Q01705	Neurogenic locus notch homolog protein 1 OS=Mus musculus OX=10090 GN=Notch1 PE=1 SV=3	1	3	0	1	0	1	1	1	849.369	2546.09	2546.1	-0.928535	-0.000788046	0	0	0	HCD (High Energy Collision Dissociation)	MS2		100	10.1735	4522	4522	4519	FL101320_101620_8.raw	0/0		0.200431	72.0107	72.0107	3.2	0.630331	0.101505	0	0
FALSE	High	PMI-Byonic	PMI-Byonic (A2)	A	2	Unambiguous	HGGTCQDRDNSYLCLCLK	[R].HGGtcQDRDNSYLcLcLK.[G]	T4(Fuc(1)); C5(Carbamidomethyl); C14(Carbamidomethyl); C16(Carbamidomethyl)	1	1	Q01705	Q01705	Neurogenic locus notch homolog protein 1 OS=Mus musculus OX=10090 GN=Notch1 PE=1 SV=3	1	3	3	1	0	1	1	1	781.677	2343.02	2343.02	0.0184096	1.4378e-05	0	0	93340.9	HCD (High Energy Collision Dissociation)	MS2	0	100	10.1713	4521	4521	4519	FL101320_101620_8.raw	0/0		2.21265	301.863	301.863	6.8	0.00612839	0.00137026	0	0
FALSE	High	PMI-Byonic	PMI-Byonic (A2)	A	2	Unambiguous	HGGTCQDRDNSYLCLCLK	[R].HGGTcQDRDNSYLcLcLK.[G]	C5(Carbamidomethyl); C14(Carbamidomethyl); C16(Carbamidomethyl)	1	1	Q01705	Q01705	Neurogenic locus notch homolog protein 1 OS=Mus musculus OX=10090 GN=Notch1 PE=1 SV=3	1	5	5	1	0	1	1	1	733.122	3661.58	2196.96	666660	292.925	0	0	218076	HCD (High Energy Collision Dissociation)	MS2	11.9468	100	10.1691	4520	4520	4519	FL101320_101620_8.raw	0/0		2.80137	433.001	433.001	433.001	0.00157991	0.00027606	0	0
FALSE	High	PMI-Byonic	PMI-Byonic (A2)	A	2	Unambiguous	HGGTCQDRDNSYLCLCLK	[R].HGGTcQDRDNsYLcLcLK.[G]	C5(Carbamidomethyl); S11(HexNAc(1)Hex(1)Fuc(1)); C14(Carbamidomethyl); C16(Carbamidomethyl)	1	1	Q01705	Q01705	Neurogenic locus notch homolog protein 1 OS=Mus musculus OX=10090 GN=Notch1 PE=1 SV=3	1	4	4	1	0	1	1	1	677.786	2708.12	2708.15	-9.04692	-0.0061251	0	0	1.2916e+06	HCD (High Energy Collision Dissociation)	MS2	10.7197	100	10.125	4499	4499	4495	FL101320_101620_8.raw	0/0		4.78579	548.856	548.856	10.6614	1.63761e-05	1.63745e-05	0	0
FALSE	Low	PMI-Byonic	PMI-Byonic (A2)	A	2	Unambiguous	HGGTCQDRDNSYLCLCLK	[R].HGGtcQDRDNSYLcLcLK.[G]	T4(Fuc(1)); C5(Carbamidomethyl); C14(Carbamidomethyl); C16(Carbamidomethyl)	1	1	Q01705	Q01705	Neurogenic locus notch homolog protein 1 OS=Mus musculus OX=10090 GN=Notch1 PE=1 SV=3	1	3	0	1	0	1	1	1	781.674	2343.01	2343.02	-3.10757	-0.00242703	0	0	0	HCD (High Energy Collision Dissociation)	MS2		100	10.1078	4491	4491	4489	FL101320_101620_8.raw	0/0		0.0431051	6.54462	6.54462	6.54462	0.905513	0.367894	0	0
FALSE	Low	PMI-Byonic	PMI-Byonic (A2)	A	2	Unambiguous	HGGTCQDRDNSYLCLCLK	[R].HGGtcQDRDNSYLcLcLK.[G]	T4(Fuc(1)); C5(Carbamidomethyl); C14(Carbamidomethyl); C16(Carbamidomethyl)	1	1	Q01705	Q01705	Neurogenic locus notch homolog protein 1 OS=Mus musculus OX=10090 GN=Notch1 PE=1 SV=3	1	3	0	1	0	1	1	1	586.506	1757.5	2343.02	-249898	-195.171	0	0	182581	HCD (High Energy Collision Dissociation)	MS2	46.9372	100	10.1845	4527	4527	4525	FL101320_101620_8.raw	0/0		0.151408	98.9366	98.9366	6.8	0.705655	0.205547	0	0
FALSE	Low	PMI-Byonic	PMI-Byonic (A2)	A	2	Unambiguous	HGGTCQDRDNSYLCLCLK	[R].HGGtcQDRDNSYLcLcLK.[G]	T4(HexNAc(1)Hex(1)Fuc(1)); C5(Carbamidomethyl); C14(Carbamidomethyl); C16(Carbamidomethyl)	1	1	Q01705	Q01705	Neurogenic locus notch homolog protein 1 OS=Mus musculus OX=10090 GN=Notch1 PE=1 SV=3	1	3	3	1	0	1	1	1	903.389	2708.15	2708.15	1.93385	0.00174572	0	0	61919.9	HCD (High Energy Collision Dissociation)	MS2	68.8507	100	10.2387	4553	4553	4549	FL101320_101620_8.raw	0/0		0.250882	66.9982	66.9982	2	0.561201	0.0608262	0	0
[truncated: 7 more columns]

## Sheet: FP032421_3
Checked	Confidence	Identifying Node Type	Identifying Node	Search ID	Identifying Node No	PSM Ambiguity	Sequence	Annotated Sequence	Modifications	# Protein Groups	# Proteins	Master Protein Accessions	Protein Accessions	Protein Descriptions	# Missed Cleavages	Charge	Original Precursor Charge	DeltaScore	DeltaCn	Rank	Search Engine Rank	Concatenated Rank	m/z [Da]	MH+ [Da]	Theo. MH+ [Da]	DeltaM [ppm]	Deltam/z [Da]	Matched Ions	Total Ions	Intensity	Activation Type	MS Order	Isolation Interference [%]	Ion Inject Time [ms]	RT [min]	First Scan	Last Scan	Master Scan(s)	Spectrum File	Ions Matched	Annotation	|Log Prob|	Byonic Score	Delta Byonic Score	Delta Mod Score	PEP 2D	q-Value 2D	FDR 2D	Peptide Group FDR 2D
FALSE	High	PMI-Byonic	PMI-Byonic (A2)	A	2	Unambiguous	NGGTCDLLTLTEYK	[R].nGGTcDLLtLTEYK.[C]	N1(Deamidated); C5(Carbamidomethyl); T9(Fuc(1))	1	1	Q01705	Q01705	Neurogenic locus notch homolog protein 1 OS=Mus musculus OX=10090 GN=Notch1 PE=1 SV=3	0	2	2	1	0	1	1	1	866.405	1731.8	1731.8	1.8559	0.00160702	0	0	560799	HCD (High Energy Collision Dissociation)	MS2	1.78148	100	15.3567	5860	5860	5859	FP032421_3.raw	0/0		11.8585	817.796	817.796	0	1.3851e-12	6.21452e-13	0	0
FALSE	High	PMI-Byonic	PMI-Byonic (A2)	A	2	Unambiguous	NGGTCDLLTLTEYK	[R].nGGTcDLLtLTEYK.[C]	N1(Deamidated); C5(Carbamidomethyl); T9(Fuc(1))	1	1	Q01705	Q01705	Neurogenic locus notch homolog protein 1 OS=Mus musculus OX=10090 GN=Notch1 PE=1 SV=3	0	2	2	1	0	1	1	1	866.405	1731.8	1731.8	1.71492	0.00148495	0	0	193123	HCD (High Energy Collision Dissociation)	MS2	0	100	14.6269	5551	5551	5541	FP032421_3.raw	0/0		10.8585	752.214	752.214	0	1.38514e-11	3.92891e-12	0	0
FALSE	High	PMI-Byonic	PMI-Byonic (A2)	A	2	Unambiguous	NGGTCDLLTLTEYK	[R].NGGTcDLLtLTEYK.[C]	C5(Carbamidomethyl); T9(Fuc(1))	1	1	Q01705	Q01705	Neurogenic locus notch homolog protein 1 OS=Mus musculus OX=10090 GN=Notch1 PE=1 SV=3	0	2	2	1	0	1	1	1	865.913	1730.82	1730.82	1.50848	0.00130545	0	0	503344	HCD (High Energy Collision Dissociation)	MS2	0	100	13.8233	5205	5205	5200	FP032421_3.raw	0/0		6.25668	553.734	553.734	0	5.53761e-07	6.87422e-08	0	0
FALSE	High	PMI-Byonic	PMI-Byonic (A2)	A	2	Unambiguous	NGGTCDLLTLTEYK	[R].NGGTcDLLtLTEYK.[C]	C5(Carbamidomethyl); T9(Fuc(1))	1	1	Q01705	Q01705	Neurogenic locus notch homolog protein 1 OS=Mus musculus OX=10090 GN=Notch1 PE=1 SV=3	0	2	2	1	0	1	1	1	865.913	1730.82	1730.82	2.0727	0.00179373	0	0	215595	HCD (High Energy Collision Dissociation)	MS2	0	100	13.7018	5152	5152	5145	FP032421_3.raw	0/0		9.8585	700.837	700.837	0	1.38515e-10	1.88827e-11	0	0
FALSE	High	PMI-Byonic	PMI-Byonic (A2)	A	2	Unambiguous	NGGTCDLLTLTEYK	[R].nGGTcDLLTLtEYK.[C]	N1(Deamidated); C5(Carbamidomethyl); T11(Fuc(1))	1	1	Q01705	Q01705	Neurogenic locus notch homolog protein 1 OS=Mus musculus OX=10090 GN=Notch1 PE=1 SV=3	0	2	2	1	0	1	1	1	866.406	1731.8	1731.8	2.9837	0.00258358	0	0	218888	HCD (High Energy Collision Dissociation)	MS2	5.07076	100	15.2326	5808	5808	5804	FP032421_3.raw	0/0		11.8585	809.237	809.237	0.983499	1.3851e-12	4.68725e-13	0	0
FALSE	High	PMI-Byonic	PMI-Byonic (A2)	A	2	Unambiguous	CPPGFHGPTCRQDVNECSQNPGLCR	[R].cPPGFHGPTcRQDVNEcSQNPGLcR.[H]	C1(Carbamidomethyl); C10(Carbamidomethyl); C17(Carbamidomethyl); C24(Carbamidomethyl)	1	1	Q01705	Q01705	Neurogenic locus notch homolog protein 1 OS=Mus musculus OX=10090 GN=Notch1 PE=1 SV=3	1	4	4	1	0	1	1	1	736.568	2943.25	2943.25	-0.171469	-0.000126169	0	0	614532	HCD (High Energy Collision Dissociation)	MS2	2.28961	100	9.00712	3111	3111	3110	FP032421_3.raw	0/0		6.96004	645.519	645.519	645.519	1.09637e-07	8.76625e-09	0	0
FALSE	High	PMI-Byonic	PMI-Byonic (A2)	A	2	Unambiguous	CPPGFHGPTCRQDVNECSQNPGLCR	[R].cPPGFHGPTcRQDVNEcSQNPGLcR.[H]	C1(Carbamidomethyl); C10(Carbamidomethyl); C17(Carbamidomethyl); C24(Carbamidomethyl)	1	1	Q01705	Q01705	Neurogenic locus notch homolog protein 1 OS=Mus musculus OX=10090 GN=Notch1 PE=1 SV=3	1	4	4	1	0	1	1	1	736.818	2944.25	2943.25	339.838	0.250057	0	0	439795	HCD (High Energy Collision Dissociation)	MS2	31.4061	100	8.89584	3063	3063	3055	FP032421_3.raw	0/0		4.76731	519.502	519.502	519.502	1.70878e-05	1.73429e-06	0	0
FALSE	High	PMI-Byonic	PMI-Byonic (A2)	A	2	Unambiguous	CPPGFHGPTCRQDVNECSQNPGLCR	[R].cPPGFHGPTcRQDVNEcSQNPGLcR.[H]	C1(Carbamidomethyl); C10(Carbamidomethyl); C17(Carbamidomethyl); C24(Carbamidomethyl)	1	1	Q01705	Q01705	Neurogenic locus notch homolog protein 1 OS=Mus musculus OX=10090 GN=Notch1 PE=1 SV=3	1	4	4	1	0	1	1	1	736.567	2943.25	2943.25	-0.835063	-0.00061445	0	0	137358	HCD (High Energy Collision Dissociation)	MS2	0	100	9.15322	3175	3175	3165	FP032421_3.raw	0/0		3.08574	337.361	337.361	337.361	0.000820852	5.47548e-05	0	0
FALSE	High	PMI-Byonic	PMI-Byonic (A2)	A	2	Unambiguous	QDVNECSQNPGLCR	[R].QDVNEcSQNPGLcR.[H]	C6(Carbamidomethyl); C13(Carbamidomethyl)	1	1	Q01705	Q01705	Neurogenic locus notch homolog protein 1 OS=Mus musculus OX=10090 GN=Notch1 PE=1 SV=3	0	2	2	1	0	1	1	1	838.859	1676.71	1676.71	-0.979264	-0.000820972	0	0	350727	HCD (High Energy Collision Dissociation)	MS2	4.38983	100	7.70224	2554	2554	2553	FP032421_3.raw	0/0		9.03456	662.753	662.753	662.753	9.23509e-10	1.09344e-10	0	0
FALSE	High	PMI-Byonic	PMI-Byonic (A2)	A	2	Unambiguous	QDVNECSQNPGLCR	[R].QDVNEcSQNPGLcR.[H]	C6(Carbamidomethyl); C13(Carbamidomethyl)	1	1	Q01705	Q01705	Neurogenic locus notch homolog protein 1 OS=Mus musculus OX=10090 GN=Notch1 PE=1 SV=3	0	3	3	1	0	1	1	1	559.574	1676.71	1676.71	-1.93373	-0.00108077	0	0	238546	HCD (High Energy Collision Dissociation)	MS2	0	100	7.71084	2558	2558	2553	FP032421_3.raw	0/0		3.27564	358.057	358.057	358.057	0.000530106	2.92183e-05	0	0
FALSE	High	PMI-Byonic	PMI-Byonic (A2)	A	2	Unambiguous	QDVNECSQNPGLCR	[R].QDVNEcSQNPGLcR.[H]	C6(Carbamidomethyl); C13(Carbamidomethyl)	1	1	Q01705	Q01705	Neurogenic locus notch homolog protein 1 OS=Mus musculus OX=10090 GN=Notch1 PE=1 SV=3	0	2	2	1	0	1	1	1	838.859	1676.71	1676.71	-0.979264	-0.000820972	0	0	2.34094e+06	HCD (High Energy Collision Dissociation)	MS2	0.756933	73.7274	7.81958	2603	2603	2602	FP032421_3.raw	0/0		12.0346	818.461	818.461	818.461	9.2351e-13	2.39637e-13	0	0
FALSE	High	PMI-Byonic	PMI-Byonic (A2)	A	2	Unambiguous	QDVNECSQNPGLCR	[R].QDVNEcSQNPGLcR.[H]	C6(Carbamidomethyl); C13(Carbamidomethyl)	1	1	Q01705	Q01705	Neurogenic locus notch homolog protein 1 OS=Mus musculus OX=10090 GN=Notch1 PE=1 SV=3	0	3	3	1	0	1	1	1	559.575	1676.71	1676.71	-1.3877	-0.000775592	0	0	730685	HCD (High Energy Collision Dissociation)	MS2	0	100	7.82174	2604	2604	2602	FP032421_3.raw	0/0		5.3722	530.148	530.148	530.148	4.24425e-06	5.97211e-07	0	0
FALSE	High	PMI-Byonic	PMI-Byonic (A2)	A	2	Unambiguous	ATHTGPHCELPYVPCSPSPCQNGGTCRPTGDTTHECACLPGFAGQNCEENVDDCPGNNCK	[R].ATHTGPHcELPYVPcsPSPcqNGGTcRPTGDTTHEcAcLPGFAGQNcEENVDDcPGNNcK.[N]	C8(Carbamidomethyl); C15(Carbamidomethyl); S16(HexNAc(1)Hex(1)Fuc(1)); C20(Carbamidomethyl); Q21(Deamidated); C26(Carbamidomethyl); C36(Carbamidomethyl); C38(Carbamidomethyl); C47(Carbamidomethyl); C54(Carbamidomethyl); C59(Carbamidomethyl)	1	1	Q01705	Q01705	Neurogenic locus notch homolog protein 1 OS=Mus musculus OX=10090 GN=Notch1 PE=1 SV=3	0	6	6	1	0	1	1	1	1210.5	7257.95	7257.89	7.05209	0.00853055	0	0	339496	HCD (High Energy Collision Dissociation)	MS2	69.1866	100	11.6633	4269	4269	4265	FP032421_3.raw	0/0		5.75607	576.246	576.246	0	1.75359e-06	2.59996e-07	0	0
FALSE	High	PMI-Byonic	PMI-Byonic (A2)	A	2	Unambiguous	NGGACVDGVNTYNCR	[K].nGGAcVDGVNTYNcR.[C]	N1(Deamidated); C5(Carbamidomethyl); C14(Carbamidomethyl)	1	1	Q01705	Q01705	Neurogenic locus notch homolog protein 1 OS=Mus musculus OX=10090 GN=Notch1 PE=1 SV=3	0	2	2	1	0	1	1	1	829.336	1657.66	1657.67	-2.63327	-0.00218255	0	0	430934	HCD (High Energy Collision Dissociation)	MS2	0	100	9.74919	3433	3433	3429	FP032421_3.raw	0/0		6.13178	543.351	543.351	543.351	7.38286e-07	1.38248e-07	0	0
FALSE	High	PMI-Byonic	PMI-Byonic (A2)	A	2	Unambiguous	NGGACVDGVNTYNCR	[K].nGGAcVdGVNTYNcR.[C]	N1(Deamidated); C5(Carbamidomethyl); D7(Oxidation); C14(Carbamidomethyl)	1	1	Q01705	Q01705	Neurogenic locus notch homolog protein 1 OS=Mus musculus OX=10090 GN=Notch1 PE=1 SV=3	0	2	2	1	0	1	1	1	837.334	1673.66	1673.66	-2.34143	-0.00195939	0	0	521031	HCD (High Energy Collision Dissociation)	MS2	0	100	9.71121	3417	3417	3407	FP032421_3.raw	0/0		5.96673	517.996	517.996	143.778	1.07963e-06	1.85317e-07	0	0
FALSE	High	PMI-Byonic	PMI-Byonic (A2)	A	2	Unambiguous	NGGACVDGVNTYNCR	[K].nGGAcVDGVNTYNcR.[C]	N1(Deamidated); C5(Carbamidomethyl); C14(Carbamidomethyl)	1	1	Q01705	Q01705	Neurogenic locus notch homolog protein 1 OS=Mus musculus OX=10090 GN=Notch1 PE=1 SV=3	0	2	2	1	0	1	1	1	829.339	1657.67	1657.67	0.385954	0.000319892	0	0	264519	HCD (High Energy Collision Dissociation)	MS2	0	100	9.63333	3383	3383	3374	FP032421_3.raw	0/0		8.7336	666.306	666.306	588.902	1.84671e-09	3.6044e-10	0	0
FALSE	High	PMI-Byonic	PMI-Byonic (A2)	A	2	Unambiguous	NGGACVDGVNTYNCR	[K].NGGAcVDGVNTYNcR.[C]	C5(Carbamidomethyl); C14(Carbamidomethyl)	1	1	Q01705	Q01705	Neurogenic locus notch homolog protein 1 OS=Mus musculus OX=10090 GN=Notch1 PE=1 SV=3	0	2	2	1	0	1	1	1	828.844	1656.68	1656.69	-2.9989	-0.00248412	0	0	208396	HCD (High Energy Collision Dissociation)	MS2	10.2307	100	8.43574	2866	2866	2859	FP032421_3.raw	0/0		6.7336	578.787	578.787	578.787	1.84671e-07	2.86793e-08	0	0
FALSE	High	PMI-Byonic	PMI-Byonic (A2)	A	2	Unambiguous	NGGACVDGVNTYNCR	[K].nGGAcVDGVNTYNcR.[C]	N1(Deamidated); C5(Carbamidomethyl); C14(Carbamidomethyl)	1	1	Q01705	Q01705	Neurogenic locus notch homolog protein 1 OS=Mus musculus OX=10090 GN=Notch1 PE=1 SV=3	0	2	2	1	0	1	1	1	829.338	1657.67	1657.67	-0.129524	-0.000107354	0	0	327464	HCD (High Energy Collision Dissociation)	MS2	7.72198	100	9.14026	3169	3169	3165	FP032421_3.raw	0/0		6.7336	573.494	573.494	495.388	1.84671e-07	3.84288e-08	0	0
FALSE	High	PMI-Byonic	PMI-Byonic (A2)	A	2	Unambiguous	NGGACVDGVNTYNCR	[K].NGGAcVdGVNTYNcR.[C]	C5(Carbamidomethyl); D7(Oxidation); C14(Carbamidomethyl)	1	1	Q01705	Q01705	Neurogenic locus notch homolog protein 1 OS=Mus musculus OX=10090 GN=Notch1 PE=1 SV=3	0	2	2	1	0	1	1	1	836.843	1672.68	1672.68	-1.17084	-0.000979217	0	0	126072	HCD (High Energy Collision Dissociation)	MS2	10.2353	100	8.63273	2950	2950	2945	FP032421_3.raw	0/0		6.14278	486.311	486.311	110.357	7.19812e-07	1.04913e-07	0	0
FALSE	High	PMI-Byonic	PMI-Byonic (A2)	A	2	Unambiguous	NGGACVDGVNTYNCR	[K].NGGAcVDGVNTYNcR.[C]	C5(Carbamidomethyl); C14(Carbamidomethyl)	1	1	Q01705	Q01705	Neurogenic locus notch homolog protein 1 OS=Mus musculus OX=10090 GN=Notch1 PE=1 SV=3	0	2	2	1	0	1	1	1	828.844	1656.68	1656.69	-3.14627	-0.00260619	0	0	207955	HCD (High Energy Collision Dissociation)	MS2	9.85739	100	8.54693	2913	2913	2912	FP032421_3.raw	0/0		5.74492	448.697	448.697	448.697	1.79918e-06	3.29959e-07	0	0
FALSE	High	PMI-Byonic	PMI-Byonic (A2)	A	2	Unambiguous	VASFYCECPHGR	[R].VASFYcEcPHGR.[T]	C6(Carbamidomethyl); C8(Carbamidomethyl)	1	1	Q01705	Q01705	Neurogenic locus notch homolog protein 1 OS=Mus musculus OX=10090 GN=Notch1 PE=1 SV=3	0	2	2	1	0	1	1	1	741.815	1482.62	1482.63	-1.06228	-0.000787482	0	0	260496	HCD (High Energy Collision Dissociation)	MS2	15.6368	100	8.26211	2792	2792	2783	FP032421_3.raw	0/0		5.54825	552.375	552.375	552.375	2.82974e-06	4.38644e-07	0	0
FALSE	High	PMI-Byonic	PMI-Byonic (A2)	A	2	Unambiguous	VASFYCECPHGR	[R].VASFYcEcPHGR.[T]	C6(Carbamidomethyl); C8(Carbamidomethyl)	1	1	Q01705	Q01705	Neurogenic locus notch homolog protein 1 OS=Mus musculus OX=10090 GN=Notch1 PE=1 SV=3	0	4	4	1	0	1	1	1	495.241	1977.94	1482.63	334080	123.829	0	0	1.13866e+06	HCD (High Energy Collision Dissociation)	MS2	39.1967	98.0323	8.382	2843	2843	2837	FP032421_3.raw	0/0		4.549	433.013	433.013	433.013	2.82491e-05	3.46689e-06	0	0
FALSE	High	PMI-Byonic	PMI-Byonic (A2)	A	2	Unambiguous	VASFYCECPHGR	[R].VASFYcEcPHGR.[T]	C6(Carbamidomethyl); C8(Carbamidomethyl)	1	1	Q01705	Q01705	Neurogenic locus notch homolog protein 1 OS=Mus musculus OX=10090 GN=Notch1 PE=1 SV=3	0	3	3	1	0	1	1	1	494.879	1482.62	1482.63	-1.48302	-0.000732921	0	0	1540159	HCD (High Energy Collision Dissociation)	MS2	7.53718	76.8669	8.34618	2827	2827	2826	FP032421_3.raw	0/0		8.8585	650.858	650.858	650.858	1.38515e-09	2.25326e-10	0	0
FALSE	High	PMI-Byonic	PMI-Byonic (A2)	A	2	Unambiguous	VASFYCECPHGR	[R].VASFYcEcPHGR.[T]	C6(Carbamidomethyl); C8(Carbamidomethyl)	1	1	Q01705	Q01705	Neurogenic locus notch homolog protein 1 OS=Mus musculus OX=10090 GN=Notch1 PE=1 SV=3	0	3	3	1	0	1	1	1	494.878	1482.62	1482.63	-3.08853	-0.00152638	0	0	200406	HCD (High Energy Collision Dissociation)	MS2	34.1413	100	8.53208	2907	2907	2901	FP032421_3.raw	0/0		4.62466	387.95	387.95	387.95	2.37322e-05	2.54903e-06	0	0
FALSE	High	PMI-Byonic	PMI-Byonic (A2)	A	2	Unambiguous	VASFYCECPHGR	[R].VASFYcEcPHGR.[T]	C6(Carbamidomethyl); C8(Carbamidomethyl)	1	1	Q01705	Q01705	Neurogenic locus notch homolog protein 1 OS=Mus musculus OX=10090 GN=Notch1 PE=1 SV=3	0	3	3	1	0	1	1	1	494.879	1482.62	1482.63	-1.54477	-0.000763438	0	0	3.31551e+06	HCD (High Energy Collision Dissociation)	MS2	0	48.7438	8.22354	2775	2775	2772	FP032421_3.raw	0/0		10.8585	752.424	747.766	747.766	1.38514e-11	2.51142e-12	0	0
FALSE	High	PMI-Byonic	PMI-Byonic (A2)	A	2	Unambiguous	AICTCPSGYTGPACSQDVDECALGANPCEHAGK	[K].AIcTcPSGYTGPAcSQDVDEcALGANPcEHAGK.[C]	C3(Carbamidomethyl); C5(Carbamidomethyl); C14(Carbamidomethyl); C21(Carbamidomethyl); C28(Carbamidomethyl)	1	1	Q01705	Q01705	Neurogenic locus notch homolog protein 1 OS=Mus musculus OX=10090 GN=Notch1 PE=1 SV=3	0	3	3	1	0	1	1	1	1185.16	3553.46	3553.45	0.523517	0.000620099	0	0	1436364	HCD (High Energy Collision Dissociation)	MS2	0	100	11.3329	4125	4125	4122	FP032421_3.raw	0/0		30.0057	1406.49	1406.49	1406.49	9.86859e-31	9.86761e-31	0	0
FALSE	High	PMI-Byonic	PMI-Byonic (A2)	A	2	Unambiguous	AICTCPSGYTGPACSQDVDECALGANPCEHAGK	[K].AIcTcPSGYTGPAcSQDVDEcALGANPcEHAGK.[C]	C3(Carbamidomethyl); C5(Carbamidomethyl); C14(Carbamidomethyl); C21(Carbamidomethyl); C28(Carbamidomethyl)	1	1	Q01705	Q01705	Neurogenic locus notch homolog protein 1 OS=Mus musculus OX=10090 GN=Notch1 PE=1 SV=3	0	4	4	1	0	1	1	1	889.12	3553.46	3553.45	0.81173	0.000721112	0	0	340990	HCD (High Energy Collision Dissociation)	MS2	26.5826	100	11.3412	4129	4129	4122	FP032421_3.raw	0/0		30.0057	1469.6	1469.6	1469.6	9.86859e-31	9.8681e-31	0	0
FALSE	High	PMI-Byonic	PMI-Byonic (A2)	A	2	Unambiguous	AICTCPSGYTGPACSQDVDECALGANPCEHAGK	[K].AIcTcPSGYTGPAcSQDVDEcALGANPcEHAGK.[C]	C3(Carbamidomethyl); C5(Carbamidomethyl); C14(Carbamidomethyl); C21(Carbamidomethyl); C28(Carbamidomethyl)	1	1	Q01705	Q01705	Neurogenic locus notch homolog protein 1 OS=Mus musculus OX=10090 GN=Notch1 PE=1 SV=3	0	3	3	1	0	1	1	1	1185.16	3553.46	3553.45	2.06938	0.00245115	0	0	423766	HCD (High Energy Collision Dissociation)	MS2	0	100	11.454	4178	4178	4177	FP032421_3.raw	0/0		13.4552	956.158	956.158	956.158	3.50603e-14	1.16864e-14	0	0
FALSE	High	PMI-Byonic	PMI-Byonic (A2)	A	2	Unambiguous	HGGTCQDRDNSYLCLCLK	[R].HGGtcQDRDNSYLcLcLK.[G]	T4(HexNAc(1)Hex(1)Fuc(1)); C5(Carbamidomethyl); C14(Carbamidomethyl); C16(Carbamidomethyl)	1	1	Q01705	Q01705	Neurogenic locus notch homolog protein 1 OS=Mus musculus OX=10090 GN=Notch1 PE=1 SV=3	1	3	3	1	0	1	1	1	903.387	2708.15	2708.15	-0.635431	-0.000573614	0	0	551465	HCD (High Energy Collision Dissociation)	MS2	2.15794	100	10.6605	3828	3828	3825	FP032421_3.raw	0/0		3.60315	414.459	414.459	2	0.000249374	1.19464e-05	0	0
FALSE	High	PMI-Byonic	PMI-Byonic (A2)	A	2	Unambiguous	HGGTCQDRDNSYLCLCLK	[R].HGGtcQDRDNSYLcLcLK.[G]	T4(HexNAc(1)Hex(1)Fuc(1)NeuAc(1)); C5(Carbamidomethyl); C14(Carbamidomethyl); C16(Carbamidomethyl)	1	1	Q01705	Q01705	Neurogenic locus notch homolog protein 1 OS=Mus musculus OX=10090 GN=Notch1 PE=1 SV=3	1	4	4	1	0	1	1	1	750.566	2999.24	2999.24	-0.177468	-0.000133068	0	0	369410	HCD (High Energy Collision Dissociation)	MS2	0	100	11.5178	4206	4206	4199	FP032421_3.raw	0/0		4.8642	519.617	519.617	1.64129	1.36709e-05	1.12016e-06	0	0
FALSE	High	PMI-Byonic	PMI-Byonic (A2)	A	2	Unambiguous	HGGTCQDRDNSYLCLCLK	[R].HGGtcQDRDNSYLcLcLK.[G]	T4(HexNAc(1)Hex(1)Fuc(1)); C5(Carbamidomethyl); C14(Carbamidomethyl); C16(Carbamidomethyl)	1	1	Q01705	Q01705	Neurogenic locus notch homolog protein 1 OS=Mus musculus OX=10090 GN=Notch1 PE=1 SV=3	1	4	4	1	0	1	1	1	678.041	2709.14	2708.15	366.61	0.248208	0	0	432798	HCD (High Energy Collision Dissociation)	MS2	29.8976	100	10.6201	3811	3811	3803	FP032421_3.raw	0/0		6.88088	641.953	641.953	2	1.3156e-07	1.75372e-08	0	0
[truncated: 7 more columns]
