# Supplementary material for: Modulation of the NOTCH1 Pathway by LUNATIC FRINGE Is Dominant over That of MANIC or RADICAL FRINGE
Source: Molecules. 2021 Sep 30;26(19):5942. doi: 10.3390/molecules26195942 (PMC8512825; doi:10.3390/molecules26195942)
Supplement: Supplementary file 1 [file molecules-26-05942-s001.zip › Supplement/Table S44.xlsx]

## Sheet: Table S44
	V8 digestion of mN1 EGF1-18 + LFNG + RFNG expressed in U2OS analyzed for Figure 7, S3 and S6.
	Tab			Biological replicate number						The peptides used to generate the EICs are highlighted in red and bold
	FP072920_12-(02)			1
	FP092520_13			2
	FP041321_2			3

## Sheet: FP072920_12-(02)
Checked	Confidence	Identifying Node Type	Identifying Node	Search ID	Identifying Node No	PSM Ambiguity	Sequence	Annotated Sequence	Modifications	# Protein Groups	# Proteins	Master Protein Accessions	Protein Accessions	Protein Descriptions	# Missed Cleavages	Charge	Original Precursor Charge	DeltaScore	DeltaCn	Rank	Search Engine Rank	Concatenated Rank	m/z [Da]	MH+ [Da]	Theo. MH+ [Da]	DeltaM [ppm]	Deltam/z [Da]	Matched Ions	Total Ions	Intensity	Activation Type	MS Order	Isolation Interference [%]	Ion Inject Time [ms]	RT [min]	First Scan	Last Scan	Master Scan(s)	Spectrum File	Ions Matched	Annotation	|Log Prob|	Byonic Score	Delta Byonic Score	Delta Mod Score	PEP 2D	q-Value 2D	FDR 2D	Peptide Group FDR 2D
FALSE	High	PMI-Byonic	PMI-Byonic (A2)	A	2	Unambiguous	YKCRCPPGWSGKSCQQADPCASNPCANGGQCLPFE	[E].YKcRcPPGWsGKScQQADPcASNPcANGGQcLPFE.[S]	C3(Carbamidomethyl); C5(Carbamidomethyl); S10(Hex(1)Pent(1)); C14(Carbamidomethyl); C20(Carbamidomethyl); C25(Carbamidomethyl); C31(Carbamidomethyl)	1	1	Q01705	Q01705	Neurogenic locus notch homolog protein 1 OS=Mus musculus OX=10090 GN=Notch1 PE=1 SV=3	0	4	4	1	0	1	1	1	1085.45	4338.77	4338.77	0.775251	0.00084091	0	0	304750	HCD (High Energy Collision Dissociation)	MS2	0	100	11.4851	4181	4181	4174	FP072920_12.raw	0/0		7.89792	647.68	647.68	2.4	1.26498e-08	2.76242e-09	0	0
FALSE	High	PMI-Byonic	PMI-Byonic (A2)	A	2	Unambiguous	YKCRCPPGWSGKSCQQADPCASNPCANGGQCLPFE	[E].YKcRcPPGWSGKScQQADPcAsNPcANGGQcLPFE.[S]	C3(Carbamidomethyl); C5(Carbamidomethyl); C14(Carbamidomethyl); C20(Carbamidomethyl); S22(Hex(1)Pent(1)); C25(Carbamidomethyl); C31(Carbamidomethyl)	1	1	Q01705	Q01705	Neurogenic locus notch homolog protein 1 OS=Mus musculus OX=10090 GN=Notch1 PE=1 SV=3	0	4	4	1	0	1	1	1	1085.45	4338.77	4338.77	-0.912834	-0.000990145	0	0	938526	HCD (High Energy Collision Dissociation)	MS2	0	85.7734	11.6248	4243	4243	4240	FP072920_12.raw	0/0		8.89792	678.557	678.557	0	1.26498e-09	3.01183e-10	0	0
FALSE	High	PMI-Byonic	PMI-Byonic (A2)	A	2	Unambiguous	YKCRCPPGWSGKSCQQADPCASNPCANGGQCLPFE	[E].YKcRcPPGWsGKScQQADPcASNPcANGGQcLPFE.[S]	C3(Carbamidomethyl); C5(Carbamidomethyl); S10(Hex(1)Pent(2)); C14(Carbamidomethyl); C20(Carbamidomethyl); C25(Carbamidomethyl); C31(Carbamidomethyl)	1	1	Q01705	Q01705	Neurogenic locus notch homolog protein 1 OS=Mus musculus OX=10090 GN=Notch1 PE=1 SV=3	0	4	4	1	0	1	1	1	1119.2	4473.8	4470.81	667.452	0.746013	0	0	1.06081e+06	HCD (High Energy Collision Dissociation)	MS2	29.1139	100	11.6582	4258	4258	4251	FP072920_12.raw	0/0		4.68929	450.335	450.335	3.6	2.04507e-05	4.02761e-06	0	0
FALSE	High	PMI-Byonic	PMI-Byonic (A2)	A	2	Unambiguous	YKCRCPPGWSGKSCQQADPCASNPCANGGQCLPFE	[E].YKcRcPPGWSGKscQQADPcASNPcANGGQcLPFE.[S]	C3(Carbamidomethyl); C5(Carbamidomethyl); S13(Hex(1)Pent(1)); C14(Carbamidomethyl); C20(Carbamidomethyl); C25(Carbamidomethyl); C31(Carbamidomethyl)	1	1	Q01705	Q01705	Neurogenic locus notch homolog protein 1 OS=Mus musculus OX=10090 GN=Notch1 PE=1 SV=3	0	4	4	1	0	1	1	1	1085.69	4339.76	4338.77	226.866	0.24608	0	0	3040517	HCD (High Energy Collision Dissociation)	MS2	0	40.3502	11.7453	4296	4296	4295	FP072920_12.raw	0/0		7.63261	629.676	629.676	0	2.33017e-08	4.8257e-09	0	0
FALSE	High	PMI-Byonic	PMI-Byonic (A2)	A	2	Unambiguous	YKCRCPPGWSGKSCQQADPCASNPCANGGQCLPFE	[E].YKcRcPPGWsGKScQQADPcASNPcANGGQcLPFE.[S]	C3(Carbamidomethyl); C5(Carbamidomethyl); S10(Hex(1)Pent(1)); C14(Carbamidomethyl); C20(Carbamidomethyl); C25(Carbamidomethyl); C31(Carbamidomethyl)	1	1	Q01705	Q01705	Neurogenic locus notch homolog protein 1 OS=Mus musculus OX=10090 GN=Notch1 PE=1 SV=3	0	4	4	1	0	1	1	1	1085.7	4339.77	4338.77	229.23	0.248644	0	0	164846	HCD (High Energy Collision Dissociation)	MS2	0	100	12.1277	4467	4467	4460	FP072920_12.raw	0/0		3.69642	219.147	219.147	2.4	0.000201176	1.64914e-05	0	0
FALSE	High	PMI-Byonic	PMI-Byonic (A2)	A	2	Unambiguous	YKCRCPPGWSGKSCQQADPCASNPCANGGQCLPFE	[E].YKcRcPPGWsGKScQQADPcASNPcANGGQcLPFE.[S]	C3(Carbamidomethyl); C5(Carbamidomethyl); S10(Hex(1)Pent(1)); C14(Carbamidomethyl); C20(Carbamidomethyl); C25(Carbamidomethyl); C31(Carbamidomethyl)	1	1	Q01705	Q01705	Neurogenic locus notch homolog protein 1 OS=Mus musculus OX=10090 GN=Notch1 PE=1 SV=3	0	4	4	1	0	1	1	1	1086.44	4342.76	4338.77	918.644	0.996446	0	0	752869	HCD (High Energy Collision Dissociation)	MS2	45.6193	100	11.9915	4407	4407	4405	FP072920_12.raw	0/0		5.59625	425.154	425.154	2.4	2.53365e-06	5.82831e-07	0	0
FALSE	High	PMI-Byonic	PMI-Byonic (A2)	A	2	Unambiguous	YKCRCPPGWSGKSCQQADPCASNPCANGGQCLPFE	[E].YKcRcPPGWSGKscQQADPcASNPcANGGQcLPFE.[S]	C3(Carbamidomethyl); C5(Carbamidomethyl); S13(Hex(1)Pent(1)); C14(Carbamidomethyl); C20(Carbamidomethyl); C25(Carbamidomethyl); C31(Carbamidomethyl)	1	1	Q01705	Q01705	Neurogenic locus notch homolog protein 1 OS=Mus musculus OX=10090 GN=Notch1 PE=1 SV=3	0	4	4	1	0	1	1	1	1085.69	4339.75	4338.77	226.641	0.245836	0	0	1.71425e+06	HCD (High Energy Collision Dissociation)	MS2	0	76.3064	11.8683	4352	4352	4350	FP072920_12.raw	0/0		6.63261	577.555	577.555	0	2.33016e-07	2.75794e-08	0	0
FALSE	High	PMI-Byonic	PMI-Byonic (A2)	A	2	Unambiguous	YKCRCPPGWSGKSCQQADPCASNPCANGGQCLPFE	[E].YKcRcPPGWSGKscQQADPcASNPcANGGQcLPFE.[S]	C3(Carbamidomethyl); C5(Carbamidomethyl); S13(Hex(1)Pent(2)); C14(Carbamidomethyl); C20(Carbamidomethyl); C25(Carbamidomethyl); C31(Carbamidomethyl)	1	1	Q01705	Q01705	Neurogenic locus notch homolog protein 1 OS=Mus musculus OX=10090 GN=Notch1 PE=1 SV=3	0	4	4	1	0	1	1	1	1119.2	4473.8	4470.81	667.561	0.746136	0	0	1.7574e+06	HCD (High Energy Collision Dissociation)	MS2	0	100	11.7851	4315	4315	4306	FP072920_12.raw	0/0		5.81804	503.81	503.81	2.87914	1.5204e-06	3.81928e-07	0	0
FALSE	High	PMI-Byonic	PMI-Byonic (A2)	A	2	Unambiguous	SSYICRCPPGFHGPTCRQDVNECSQNPGLCRHGGTCHNE	[E].SSYIcRcPPGFHGPtcRQDVNEcSQNPGLcRHGGTcHNE.[I]	C5(Carbamidomethyl); C7(Carbamidomethyl); T15(Fuc(1)); C16(Carbamidomethyl); C23(Carbamidomethyl); C30(Carbamidomethyl); C36(Carbamidomethyl)	1	1	Q01705	Q01705	Neurogenic locus notch homolog protein 1 OS=Mus musculus OX=10090 GN=Notch1 PE=1 SV=3	2	6	6	1	0	1	1	1	792.669	4750.98	4747.98	632.609	0.500602	0	0	843541	HCD (High Energy Collision Dissociation)	MS2	44.5743	100	9.56632	3334	3334	3327	FP072920_12.raw	0/0		4.34184	362.887	362.887	0	4.55152e-05	6.99893e-06	0	0
FALSE	High	PMI-Byonic	PMI-Byonic (A2)	A	2	Unambiguous	SSYICRCPPGFHGPTCRQDVNE	[E].SSYIcRcPPGFHGPTcRQDVNE.[C]	C5(Carbamidomethyl); C7(Carbamidomethyl); C16(Carbamidomethyl)	1	1	Q01705	Q01705	Neurogenic locus notch homolog protein 1 OS=Mus musculus OX=10090 GN=Notch1 PE=1 SV=3	1	4	4	1	0	1	1	1	660.541	2639.14	2637.14	759.202	0.50053	0	0	495319	HCD (High Energy Collision Dissociation)	MS2	55.8376	100	9.82246	3445	3445	3437	FP072920_12.raw	0/0		5.92691	540.472	411.768	411.768	1.1833e-06	2.50087e-07	0	0
FALSE	High	PMI-Byonic	PMI-Byonic (A2)	A	2	Unambiguous	SSYICRCPPGFHGPTCRQDVNECSQNPGLCRHGGTCHNE	[E].SSYIcRcPPGFHGPtcRQDVNEcSQNPGLcRHGGTcHNE.[I]	C5(Carbamidomethyl); C7(Carbamidomethyl); T15(HexNAc(1)); C16(Carbamidomethyl); C23(Carbamidomethyl); C30(Carbamidomethyl); C36(Carbamidomethyl)	1	1	Q01705	Q01705	Neurogenic locus notch homolog protein 1 OS=Mus musculus OX=10090 GN=Notch1 PE=1 SV=3	2	6	6	1	0	1	1	1	802.005	4806.99	4805	414.855	0.33223	0	0	719212	HCD (High Energy Collision Dissociation)	MS2	26.6895	100	9.45432	3285	3285	3283	FP072920_12.raw	0/0		2.65	222.269	222.269	0	0.00223873	0.000181975	0	0
FALSE	High	PMI-Byonic	PMI-Byonic (A2)	A	2	Unambiguous	SSYICRCPPGFHGPTCRQDVNECSQNPGLCRHGGTCHNE	[E].SSYIcRcPPGFHGPtcRQDVNEcSQNPGLcRHGGTcHNE.[I]	C5(Carbamidomethyl); C7(Carbamidomethyl); T15(Fuc(1)); C16(Carbamidomethyl); C23(Carbamidomethyl); C30(Carbamidomethyl); C36(Carbamidomethyl)	1	1	Q01705	Q01705	Neurogenic locus notch homolog protein 1 OS=Mus musculus OX=10090 GN=Notch1 PE=1 SV=3	2	6	6	1	0	1	1	1	792.168	4747.97	4747.98	-1.16767	-0.000924012	0	0	813716	HCD (High Energy Collision Dissociation)	MS2	0.845085	100	9.42675	3273	3273	3272	FP072920_12.raw	0/0		10.8803	755.841	755.841	0	1.31726e-11	6.79549e-12	0	0
FALSE	High	PMI-Byonic	PMI-Byonic (A2)	A	2	Unambiguous	SSYICRCPPGFHGPTCRQDVNECSQNPGLCRHGGTCHNE	[E].SSYIcRcPPGFHGPtcRQDVNEcSQNPGLcRHGGTcHNE.[I]	C5(Carbamidomethyl); C7(Carbamidomethyl); T15(Fuc(1)); C16(Carbamidomethyl); C23(Carbamidomethyl); C30(Carbamidomethyl); C36(Carbamidomethyl)	1	1	Q01705	Q01705	Neurogenic locus notch homolog protein 1 OS=Mus musculus OX=10090 GN=Notch1 PE=1 SV=3	2	3	3	1	0	1	1	1	950.73	2850.18	4747.98	-399707	-632.6	0	0	1.04729e+06	HCD (High Energy Collision Dissociation)	MS2	29.2796	100	9.38793	3257	3257	3250	FP072920_12.raw	0/0		0.835131	136.667	136.667	0	0.146174	0.00769016	0	0
FALSE	Medium	PMI-Byonic	PMI-Byonic (A2)	A	2	Unambiguous	SSYICRCPPGFHGPTCRQDVNECSQNPGLCRHGGTCHNE	[E].SSYIcRcPPGFHGPTcRQDVNEcsQNPGLcRHGGTcHNE.[I]	C5(Carbamidomethyl); C7(Carbamidomethyl); C16(Carbamidomethyl); C23(Carbamidomethyl); S24(Fuc(1)); C30(Carbamidomethyl); C36(Carbamidomethyl)	1	1	Q01705	Q01705	Neurogenic locus notch homolog protein 1 OS=Mus musculus OX=10090 GN=Notch1 PE=1 SV=3	2	5	5	1	0	1	1	1	950.397	4747.96	4747.98	-4.17291	-0.00396257	0	0	526145	HCD (High Energy Collision Dissociation)	MS2	67.038	100	9.36226	3246	3246	3239	FP072920_12.raw	0/0		0.246737	129.313	129.313	3.68572	0.566582	0.0288461	0.0283019	0
FALSE	High	PMI-Byonic	PMI-Byonic (A2)	A	2	Unambiguous	SSYICRCPPGFHGPTCRQDVNECSQNPGLCRHGGTCHNE	[E].SSYIcRcPPGFHGPtcRQDVNEcSQNPGLcRHGGTcHNE.[I]	C5(Carbamidomethyl); C7(Carbamidomethyl); T15(Fuc(1)); C16(Carbamidomethyl); C23(Carbamidomethyl); C30(Carbamidomethyl); C36(Carbamidomethyl)	1	1	Q01705	Q01705	Neurogenic locus notch homolog protein 1 OS=Mus musculus OX=10090 GN=Notch1 PE=1 SV=3	2	6	6	1	0	1	1	1	792.169	4747.98	4747.98	0.683447	0.000540832	0	0	2.05081e+06	HCD (High Energy Collision Dissociation)	MS2	0.375866	54.7537	9.29923	3218	3218	3217	FP072920_12.raw	0/0		12.3777	856.213	840.842	0	4.1908e-13	4.19038e-13	0	0
FALSE	High	PMI-Byonic	PMI-Byonic (A2)	A	2	Unambiguous	SSYICRCPPGFHGPTCRQDVNECSQNPGLCRHGGTCHNE	[E].SSYIcRcPPGFHGPtcRQDVNEcSQNPGLcRHGGTcHNE.[I]	C5(Carbamidomethyl); C7(Carbamidomethyl); T15(Fuc(1)); C16(Carbamidomethyl); C23(Carbamidomethyl); C30(Carbamidomethyl); C36(Carbamidomethyl)	1	1	Q01705	Q01705	Neurogenic locus notch homolog protein 1 OS=Mus musculus OX=10090 GN=Notch1 PE=1 SV=3	2	6	6	1	0	1	1	1	792.67	4750.98	4747.98	633.149	0.501029	0	0	452653	HCD (High Energy Collision Dissociation)	MS2	40.0656	100	9.68442	3384	3384	3382	FP072920_12.raw	0/0		1.72795	131.512	131.512	0	0.0187089	0.00122953	0	0
FALSE	High	PMI-Byonic	PMI-Byonic (A2)	A	2	Unambiguous	SSYICRCPPGFHGPTCRQDVNECSQNPGLCRHGGTCHNE	[E].SSYIcRcPPGFHGPtcRQDVNEcSQNPGLcRHGGTcHNE.[I]	C5(Carbamidomethyl); C7(Carbamidomethyl); T15(Fuc(1)); C16(Carbamidomethyl); C23(Carbamidomethyl); C30(Carbamidomethyl); C36(Carbamidomethyl)	1	1	Q01705	Q01705	Neurogenic locus notch homolog protein 1 OS=Mus musculus OX=10090 GN=Notch1 PE=1 SV=3	2	5	5	1	0	1	1	1	950.802	4749.98	4747.98	422.291	0.401006	0	0	613413	HCD (High Energy Collision Dissociation)	MS2	31.9639	100	9.26506	3204	3204	3195	FP072920_12.raw	0/0		4.29809	450.441	450.441	0	5.03396e-05	7.72128e-06	0	0
FALSE	High	PMI-Byonic	PMI-Byonic (A2)	A	2	Unambiguous	SSYICRCPPGFHGPTCRQDVNECSQNPGLCRHGGTCHNE	[E].SSYIcRcPPGFHGPtcRQDVNEcSQNPGLcRHGGTcHNE.[I]	C5(Carbamidomethyl); C7(Carbamidomethyl); T15(HexNAc(1)); C16(Carbamidomethyl); C23(Carbamidomethyl); C30(Carbamidomethyl); C36(Carbamidomethyl)	1	1	Q01705	Q01705	Neurogenic locus notch homolog protein 1 OS=Mus musculus OX=10090 GN=Notch1 PE=1 SV=3	2	6	6	1	0	1	1	1	802.173	4808	4805	625.207	0.500687	0	0	300360	HCD (High Energy Collision Dissociation)	MS2	39.3868	100	9.21375	3182	3182	3173	FP072920_12.raw	0/0		3.9441	222.505	222.505	0	0.000113737	9.45923e-06	0	0
FALSE	High	PMI-Byonic	PMI-Byonic (A2)	A	2	Unambiguous	SSYICRCPPGFHGPTCRQDVNECSQNPGLCRHGGTCHNE	[E].SSYIcRcPPGFHGPtcRQDVNEcSQNPGLcRHGGTcHNE.[I]	C5(Carbamidomethyl); C7(Carbamidomethyl); T15(Fuc(1)); C16(Carbamidomethyl); C23(Carbamidomethyl); C30(Carbamidomethyl); C36(Carbamidomethyl)	1	1	Q01705	Q01705	Neurogenic locus notch homolog protein 1 OS=Mus musculus OX=10090 GN=Notch1 PE=1 SV=3	2	6	6	1	0	1	1	1	792.502	4749.98	4747.98	421.581	0.33361	0	0	588422	HCD (High Energy Collision Dissociation)	MS2	37.4661	100	9.1901	3172	3172	3162	FP072920_12.raw	0/0		7.88033	643.139	643.139	0	1.31726e-08	3.506e-09	0	0
FALSE	High	PMI-Byonic	PMI-Byonic (A2)	A	2	Unambiguous	SSYICRCPPGFHGPTCRQDVNE	[E].SSYIcRcPPGFHGPTcRQDVNE.[C]	C5(Carbamidomethyl); C7(Carbamidomethyl); C16(Carbamidomethyl)	1	1	Q01705	Q01705	Neurogenic locus notch homolog protein 1 OS=Mus musculus OX=10090 GN=Notch1 PE=1 SV=3	1	4	4	1	0	1	1	1	660.04	2637.14	2637.14	-0.491871	-0.000324283	0	0	549735	HCD (High Energy Collision Dissociation)	MS2	3.53371	100	10.3111	3661	3661	3657	FP072920_12.raw	0/0		5.77721	513.967	383.967	383.967	1.67026e-06	4.18738e-07	0	0
FALSE	High	PMI-Byonic	PMI-Byonic (A2)	A	2	Unambiguous	SSYICRCPPGFHGPTCRQDVNE	[E].SSYIcRcPPGFHGPTcRQDVNE.[C]	C5(Carbamidomethyl); C7(Carbamidomethyl); C16(Carbamidomethyl)	1	1	Q01705	Q01705	Neurogenic locus notch homolog protein 1 OS=Mus musculus OX=10090 GN=Notch1 PE=1 SV=3	1	3	3	1	0	1	1	1	879.717	2637.14	2637.14	-1.04224	-0.000916176	0	0	95081.3	HCD (High Energy Collision Dissociation)	MS2	27.7373	100	9.89475	3477	3477	3470	FP072920_12.raw	0/0		10.1004	751.956	635.77	635.77	7.93566e-11	3.46218e-11	0	0
FALSE	High	PMI-Byonic	PMI-Byonic (A2)	A	2	Unambiguous	SSYICRCPPGFHGPTCRQDVNE	[E].SSYIcRcPPGFHGPTcRQDVNE.[C]	C5(Carbamidomethyl); C7(Carbamidomethyl); C16(Carbamidomethyl)	1	1	Q01705	Q01705	Neurogenic locus notch homolog protein 1 OS=Mus musculus OX=10090 GN=Notch1 PE=1 SV=3	1	4	4	1	0	1	1	1	660.04	2637.14	2637.14	-0.491871	-0.000324283	0	0	19994446	HCD (High Energy Collision Dissociation)	MS2	0.671301	11.8963	9.93148	3493	3493	3492	FP072920_12.raw	0/0		7.59179	603.689	480.507	480.507	2.55985e-08	6.12399e-09	0	0
FALSE	High	PMI-Byonic	PMI-Byonic (A2)	A	2	Unambiguous	SSYICRCPPGFHGPTCRQDVNE	[E].SSYIcRcPPGFHGPTcRQDVNE.[C]	C5(Carbamidomethyl); C7(Carbamidomethyl); C16(Carbamidomethyl)	1	1	Q01705	Q01705	Neurogenic locus notch homolog protein 1 OS=Mus musculus OX=10090 GN=Notch1 PE=1 SV=3	1	3	3	1	0	1	1	1	879.717	2637.14	2637.14	-1.38941	-0.00122135	0	0	448040	HCD (High Energy Collision Dissociation)	MS2	5.73329	100	10.0223	3534	3534	3525	FP072920_12.raw	0/0		9.60307	718.428	585.167	585.167	2.49422e-10	7.75809e-11	0	0
FALSE	High	PMI-Byonic	PMI-Byonic (A2)	A	2	Unambiguous	SSYICRCPPGFHGPTCRQDVNE	[E].SSYIcRcPPGFHGPTcRQDVNE.[C]	C5(Carbamidomethyl); C7(Carbamidomethyl); C16(Carbamidomethyl)	1	1	Q01705	Q01705	Neurogenic locus notch homolog protein 1 OS=Mus musculus OX=10090 GN=Notch1 PE=1 SV=3	1	4	4	1	0	1	1	1	660.04	2637.14	2637.14	-0.862182	-0.000568423	0	0	9559440	HCD (High Energy Collision Dissociation)	MS2	0.732283	18.2346	10.0555	3548	3548	3547	FP072920_12.raw	0/0		8.59179	661.382	525.652	525.652	2.55985e-09	7.58947e-10	0	0
FALSE	High	PMI-Byonic	PMI-Byonic (A2)	A	2	Unambiguous	SSYICRCPPGFHGPTCRQDVNE	[E].SSYIcRcPPGFHGPTcRQDVNE.[C]	C5(Carbamidomethyl); C7(Carbamidomethyl); C16(Carbamidomethyl)	1	1	Q01705	Q01705	Neurogenic locus notch homolog protein 1 OS=Mus musculus OX=10090 GN=Notch1 PE=1 SV=3	1	4	4	1	0	1	1	1	660.04	2637.14	2637.14	-0.769604	-0.000507388	0	0	2425209	HCD (High Energy Collision Dissociation)	MS2	0.674115	100	10.1909	3609	3609	3602	FP072920_12.raw	0/0		6.08914	592.148	471.136	471.136	8.14447e-07	1.96212e-07	0	0
FALSE	High	PMI-Byonic	PMI-Byonic (A2)	A	2	Unambiguous	SSYICRCPPGFHGPTCRQDVNECSQNPGLCRHGGTCHNE	[E].SSYIcRcPPGFHGPtcRQDVNEcSQNPGLcRHGGTcHNE.[I]	C5(Carbamidomethyl); C7(Carbamidomethyl); T15(HexNAc(1)); C16(Carbamidomethyl); C23(Carbamidomethyl); C30(Carbamidomethyl); C36(Carbamidomethyl)	1	1	Q01705	Q01705	Neurogenic locus notch homolog protein 1 OS=Mus musculus OX=10090 GN=Notch1 PE=1 SV=3	2	6	6	1	0	1	1	1	802.506	4810	4805	1040.81	0.833511	0	0	990047	HCD (High Energy Collision Dissociation)	MS2	59.6155	100	9.32572	3230	3230	3228	FP072920_12.raw	0/0		4.73975	362.81	362.81	0	1.82074e-05	3.40633e-06	0	0
FALSE	High	PMI-Byonic	PMI-Byonic (A2)	A	2	Unambiguous	SSYICRCPPGFHGPTCRQDVNE	[E].SSYIcRcPPGFHGPTcRQDVNE.[C]	C5(Carbamidomethyl); C7(Carbamidomethyl); C16(Carbamidomethyl)	1	1	Q01705	Q01705	Neurogenic locus notch homolog protein 1 OS=Mus musculus OX=10090 GN=Notch1 PE=1 SV=3	1	4	4	1	0	1	1	1	660.542	2639.15	2637.14	761.053	0.501751	0	0	689320	HCD (High Energy Collision Dissociation)	MS2	19.5238	100	10.4485	3721	3721	3712	FP072920_12.raw	0/0		4.72889	467.687	395.633	395.633	1.86686e-05	3.70559e-06	0	0
FALSE	High	PMI-Byonic	PMI-Byonic (A2)	A	2	Unambiguous	CSQNPGLCRHGGTCHNE	[E].cSQNPGLcRHGGtcHNE.[I]	C1(Carbamidomethyl); C8(Carbamidomethyl); T13(Fuc(1)); C14(Carbamidomethyl)	1	1	Q01705	Q01705	Neurogenic locus notch homolog protein 1 OS=Mus musculus OX=10090 GN=Notch1 PE=1 SV=3	0	4	4	1	0	1	1	1	533.218	2129.85	2129.85	-1.46477	-0.000779936	0	0	562855	HCD (High Energy Collision Dissociation)	MS2	0.827057	100	5.90624	1820	1820	1819	FP072920_12.raw	0/0		4.50926	311.255	311.255	36.0718	3.0956e-05	6.33486e-06	0	0
FALSE	High	PMI-Byonic	PMI-Byonic (A2)	A	2	Unambiguous	CSQNPGLCRHGGTCHNE	[E].csQNPGLcRHGGTcHNE.[I]	C1(Carbamidomethyl); S2(Fuc(1)); C8(Carbamidomethyl); C14(Carbamidomethyl)	1	1	Q01705	Q01705	Neurogenic locus notch homolog protein 1 OS=Mus musculus OX=10090 GN=Notch1 PE=1 SV=3	0	4	4	1	0	1	1	1	533.218	2129.85	2129.85	-1.92328	-0.00102408	0	0	236694	HCD (High Energy Collision Dissociation)	MS2	0.866107	100	6.22886	1932	1932	1931	FP072920_12.raw	0/0		2.72224	180.671	180.671	6.06835	0.00189566	0.00010166	0	0
FALSE	High	PMI-Byonic	PMI-Byonic (A2)	A	2	Unambiguous	CSQNPGLCRHGGTCHNE	[E].cSQNPGLcRHGGtcHNE.[I]	C1(Carbamidomethyl); C8(Carbamidomethyl); T13(Fuc(1)); C14(Carbamidomethyl)	1	1	Q01705	Q01705	Neurogenic locus notch homolog protein 1 OS=Mus musculus OX=10090 GN=Notch1 PE=1 SV=3	0	3	3	1	0	1	1	1	710.622	2129.85	2129.85	-2.06025	-0.00146268	0	0	110357	HCD (High Energy Collision Dissociation)	MS2	0	100	5.98115	1844	1844	1843	FP072920_12.raw	0/0		3.21991	156.421	156.421	46.4306	0.000602686	4.17934e-05	0	0
FALSE	High	PMI-Byonic	PMI-Byonic (A2)	A	2	Unambiguous	CSQNPGLCRHGGTCHNE	[E].cSQNPGLcRHGGtcHNE.[I]	C1(Carbamidomethyl); C8(Carbamidomethyl); T13(Fuc(1)); C14(Carbamidomethyl)	1	1	Q01705	Q01705	Neurogenic locus notch homolog protein 1 OS=Mus musculus OX=10090 GN=Notch1 PE=1 SV=3	0	4	4	1	0	1	1	1	533.218	2129.85	2129.85	-1.5794	-0.000840971	0	0	1.65927e+06	HCD (High Energy Collision Dissociation)	MS2	0.122603	60.4878	6.01394	1857	1857	1856	FP072920_12.raw	0/0		7.5	611.789	597.788	72.165	3.16231e-08	7.62393e-09	0	0
FALSE	High	PMI-Byonic	PMI-Byonic (A2)	A	2	Unambiguous	CSQNPGLCRHGGTCHNE	[E].cSQNPGLcRHGGtcHNE.[I]	C1(Carbamidomethyl); C8(Carbamidomethyl); T13(Fuc(1)); C14(Carbamidomethyl)	1	1	Q01705	Q01705	Neurogenic locus notch homolog protein 1 OS=Mus musculus OX=10090 GN=Notch1 PE=1 SV=3	0	3	3	1	0	1	1	1	710.622	2129.85	2129.85	-2.06025	-0.00146268	0	0	211037	HCD (High Energy Collision Dissociation)	MS2	0	100	6.09024	1882	1882	1881	FP072920_12.raw	0/0		2.32461	150.074	150.074	35.6596	0.00473582	0.000613167	0	0
FALSE	High	PMI-Byonic	PMI-Byonic (A2)	A	2	Unambiguous	CSQNPGLCRHGGTCHNE	[E].csQNPGLcRHGGTcHNE.[I]	C1(Carbamidomethyl); S2(Fuc(1)); C8(Carbamidomethyl); C14(Carbamidomethyl)	1	1	Q01705	Q01705	Neurogenic locus notch homolog protein 1 OS=Mus musculus OX=10090 GN=Notch1 PE=1 SV=3	0	4	4	1	0	1	1	1	533.218	2129.85	2129.85	-1.92328	-0.00102408	0	0	112360	HCD (High Energy Collision Dissociation)	MS2	3.56297	100	6.336	1969	1969	1968	FP072920_12.raw	0/0		2.13843	134.253	134.253	7.17963	0.0072706	0.000803608	0	0
FALSE	High	PMI-Byonic	PMI-Byonic (A2)	A	2	Unambiguous	CSQNPGLCRHGGTCHNE	[E].cSQNPGLcRHGGtcHNE.[I]	C1(Carbamidomethyl); C8(Carbamidomethyl); T13(Fuc(1)); C14(Carbamidomethyl)	1	1	Q01705	Q01705	Neurogenic locus notch homolog protein 1 OS=Mus musculus OX=10090 GN=Notch1 PE=1 SV=3	0	4	4	1	0	1	1	1	533.218	2129.85	2129.85	-1.35014	-0.000718901	0	0	1.31415e+06	HCD (High Energy Collision Dissociation)	MS2	0.365073	67.7268	6.1208	1894	1894	1893	FP072920_12.raw	0/0		6.08335	493.455	493.455	51.0916	8.25379e-07	2.17907e-07	0	0
FALSE	High	PMI-Byonic	PMI-Byonic (A2)	A	2	Unambiguous	IGSYRCACRATHTGPHCELPYVPCSPSPCQNGGTCRPTGDTTHE	[E].IGSYRcAcRATHTGPHcELPYVPcSPSPcQNGGtcRPTGDTTHE.[C]	C6(Carbamidomethyl); C8(Carbamidomethyl); C17(Carbamidomethyl); C24(Carbamidomethyl); C29(Carbamidomethyl); T34(HexNAc(1)Hex(1)Fuc(1)); C35(Carbamidomethyl)	1	1	Q01705	Q01705	Neurogenic locus notch homolog protein 1 OS=Mus musculus OX=10090 GN=Notch1 PE=1 SV=3	2	6	6	1	0	1	1	1	919.892	5514.31	5513.33	178.779	0.164278	0	0	1.40556e+06	HCD (High Energy Collision Dissociation)	MS2	0.75689	33.2206	10.1791	3603	3603	3602	FP072920_12.raw	0/0		6.15265	434.461	434.461	1.50469	7.03634e-07	1.30889e-07	0	0
FALSE	High	PMI-Byonic	PMI-Byonic (A2)	A	2	Unambiguous	IGSYRCACRATHTGPHCELPYVPCSPSPCQNGGTCRPTGDTTHE	[E].IGSYRcAcRATHTGPHcELPYVPcsPsPcQNGGTcRPTGDTTHE.[C]	C6(Carbamidomethyl); C8(Carbamidomethyl); C17(Carbamidomethyl); C24(Carbamidomethyl); S25(HexNAc(1)); S27(HexNAc(1)Hex(1)); C29(Carbamidomethyl); C35(Carbamidomethyl)	1	1	Q01705	Q01705	Neurogenic locus notch homolog protein 1 OS=Mus musculus OX=10090 GN=Notch1 PE=1 SV=3	2	6	6	1	0	1	1	1	929.396	5571.34	5570.35	177.435	0.164729	0	0	571608	HCD (High Energy Collision Dissociation)	MS2	0	100	10.1931	3610	3610	3602	FP072920_12.raw	0/0		3.04739	223.858	223.858	0	0.00089663	6.44533e-05	0	0
FALSE	High	PMI-Byonic	PMI-Byonic (A2)	A	2	Unambiguous	IGSYRCACRATHTGPHCELPYVPCSPSPCQNGGTCRPTGDTTHE	[E].IGsYRcAcRAtHTGPHcELPYVPcSPSPcQNGGTcRPTGDTTHE.[C]	S3(Fuc(1)); C6(Carbamidomethyl); C8(Carbamidomethyl); T11(HexNAc(1)Hex(1)Fuc(1)); C17(Carbamidomethyl); C24(Carbamidomethyl); C29(Carbamidomethyl); C35(Carbamidomethyl)	1	1	Q01705	Q01705	Neurogenic locus notch homolog protein 1 OS=Mus musculus OX=10090 GN=Notch1 PE=1 SV=3	2	6	6	1	0	1	1	1	944.735	5663.37	5659.39	704.358	0.664372	0	0	643878	HCD (High Energy Collision Dissociation)	MS2	0	100	10.1974	3612	3612	3602	FP072920_12.raw	0/0		4.58528	291.931	291.931	0.418436	2.5985e-05	5.1126e-06	0	0
FALSE	High	PMI-Byonic	PMI-Byonic (A2)	A	2	Unambiguous	IGSYRCACRATHTGPHCELPYVPCSPSPCQNGGTCRPTGDTTHE	[E].IGSYRcAcRATHTGPHcELPYVPcSPsPcQNGGTcRPTGDTTHE.[C]	C6(Carbamidomethyl); C8(Carbamidomethyl); C17(Carbamidomethyl); C24(Carbamidomethyl); S27(HexNAc(1)); C29(Carbamidomethyl); C35(Carbamidomethyl)	1	1	Q01705	Q01705	Neurogenic locus notch homolog protein 1 OS=Mus musculus OX=10090 GN=Notch1 PE=1 SV=3	2	6	6	1	0	1	1	1	869.037	5209.19	5205.22	762.731	0.661697	0	0	946557	HCD (High Energy Collision Dissociation)	MS2	10.237	100	10.2187	3621	3621	3613	FP072920_12.raw	0/0		3.45138	208.932	208.932	0	0.000353688	2.86222e-05	0	0
FALSE	High	PMI-Byonic	PMI-Byonic (A2)	A	2	Unambiguous	IGSYRCACRATHTGPHCELPYVPCSPSPCQNGGTCRPTGDTTHE	[E].IGSYRcAcRATHTGPHcELPYVPcSPSPcQNGGtcRPTGDTTHE.[C]	C6(Carbamidomethyl); C8(Carbamidomethyl); C17(Carbamidomethyl); C24(Carbamidomethyl); C29(Carbamidomethyl); T34(Fuc(1)); C35(Carbamidomethyl)	1	1	Q01705	Q01705	Neurogenic locus notch homolog protein 1 OS=Mus musculus OX=10090 GN=Notch1 PE=1 SV=3	2	6	6	1	0	1	1	1	858.868	5148.17	5148.2	-4.77661	-0.00409849	0	0	57430.7	HCD (High Energy Collision Dissociation)	MS2	35.2985	81.0864	10.255	3636	3636	3635	FP072920_12.raw	0/0		5.91531	412.816	412.816	4.29627	1.21532e-06	2.81223e-07	0	0
FALSE	High	PMI-Byonic	PMI-Byonic (A2)	A	2	Unambiguous	IGSYRCACRATHTGPHCELPYVPCSPSPCQNGGTCRPTGDTTHE	[E].IGSYRcAcRATHTGPHcELPYVPcSPsPcQNGGTcRPTGDTTHE.[C]	C6(Carbamidomethyl); C8(Carbamidomethyl); C17(Carbamidomethyl); C24(Carbamidomethyl); S27(HexNAc(1)Fuc(1)); C29(Carbamidomethyl); C35(Carbamidomethyl)	1	1	Q01705	Q01705	Neurogenic locus notch homolog protein 1 OS=Mus musculus OX=10090 GN=Notch1 PE=1 SV=3	2	6	6	1	0	1	1	1	892.881	5352.25	5351.28	181.541	0.161913	0	0	125499	HCD (High Energy Collision Dissociation)	MS2	0	100	10.2834	3648	3648	3646	FP072920_12.raw	0/0		4.54965	333.31	333.31	0	2.82068e-05	5.90291e-06	0	0
FALSE	High	PMI-Byonic	PMI-Byonic (A2)	A	2	Unambiguous	IGSYRCACRATHTGPHCELPYVPCSPSPCQNGGTCRPTGDTTHE	[E].IGSYRcAcRATHTGPHcELPYVPcSPsPcQNGGTcRPTGDTTHE.[C]	C6(Carbamidomethyl); C8(Carbamidomethyl); C17(Carbamidomethyl); C24(Carbamidomethyl); S27(HexNAc(1)Hex(1)Fuc(1)); C29(Carbamidomethyl); C35(Carbamidomethyl)	1	1	Q01705	Q01705	Neurogenic locus notch homolog protein 1 OS=Mus musculus OX=10090 GN=Notch1 PE=1 SV=3	2	6	6	1	0	1	1	1	920.559	5518.32	5513.33	904.847	0.831453	0	0	488984	HCD (High Energy Collision Dissociation)	MS2	45.0723	100	10.5954	3787	3787	3778	FP072920_12.raw	0/0		2.52325	133.896	133.896	0	0.0029974	0.000278067	0	0
FALSE	High	PMI-Byonic	PMI-Byonic (A2)	A	2	Unambiguous	IGSYRCACRATHTGPHCELPYVPCSPSPCQNGGTCRPTGDTTHE	[E].IGSYRcAcRATHTGPHcELPYVPcSPSPcQNGGtcRPTGDTTHE.[C]	C6(Carbamidomethyl); C8(Carbamidomethyl); C17(Carbamidomethyl); C24(Carbamidomethyl); C29(Carbamidomethyl); T34(HexNAc(1)Hex(1)Fuc(1)); C35(Carbamidomethyl)	1	1	Q01705	Q01705	Neurogenic locus notch homolog protein 1 OS=Mus musculus OX=10090 GN=Notch1 PE=1 SV=3	2	6	6	1	0	1	1	1	919.89	5514.31	5513.33	177.252	0.162874	0	0	169386	HCD (High Energy Collision Dissociation)	MS2	5.6794	100	10.3054	3658	3658	3657	FP072920_12.raw	0/0		6.15265	413.706	413.706	5.63583	7.03634e-07	1.52917e-07	0	0
FALSE	High	PMI-Byonic	PMI-Byonic (A2)	A	2	Unambiguous	IGSYRCACRATHTGPHCELPYVPCSPSPCQNGGTCRPTGDTTHE	[E].IGsYRcAcRAtHTGPHcELPYVPcSPSPcQNGGTcRPTGDTTHE.[C]	S3(HexNAc(1)Hex(1)); C6(Carbamidomethyl); C8(Carbamidomethyl); T11(HexNAc(1)); C17(Carbamidomethyl); C24(Carbamidomethyl); C29(Carbamidomethyl); C35(Carbamidomethyl)	1	1	Q01705	Q01705	Neurogenic locus notch homolog protein 1 OS=Mus musculus OX=10090 GN=Notch1 PE=1 SV=3	2	6	6	1	0	1	1	1	930.23	5576.34	5570.35	1075.55	0.99853	0	0	1.31121e+06	HCD (High Energy Collision Dissociation)	MS2	45.0632	100	10.3176	3664	3664	3657	FP072920_12.raw	0/0		2.45582	139.419	139.419	6.2178	0.00350087	0.000352483	0	0
FALSE	High	PMI-Byonic	PMI-Byonic (A2)	A	2	Unambiguous	IGSYRCACRATHTGPHCELPYVPCSPSPCQNGGTCRPTGDTTHE	[E].IGsYRcAcRATHTGPHcELPYVPcSPSPcQNGGTcRPTGDTTHE.[C]	S3(Fuc(1)); C6(Carbamidomethyl); C8(Carbamidomethyl); C17(Carbamidomethyl); C24(Carbamidomethyl); C29(Carbamidomethyl); C35(Carbamidomethyl)	1	1	Q01705	Q01705	Neurogenic locus notch homolog protein 1 OS=Mus musculus OX=10090 GN=Notch1 PE=1 SV=3	2	5	5	1	0	1	1	1	1030.84	5150.19	5148.2	386.853	0.398319	0	0	339639	HCD (High Energy Collision Dissociation)	MS2	0	100	10.322	3666	3666	3657	FP072920_12.raw	0/0		1.12466	46.0017	46.0017	1.6	0.0750486	0.00289479	0	0
FALSE	High	PMI-Byonic	PMI-Byonic (A2)	A	2	Unambiguous	IGSYRCACRATHTGPHCELPYVPCSPSPCQNGGTCRPTGDTTHE	[E].IGSYRcAcRATHTGPHcELPYVPcSPSPcQNGGtcRPTGDTTHE.[C]	C6(Carbamidomethyl); C8(Carbamidomethyl); C17(Carbamidomethyl); C24(Carbamidomethyl); C29(Carbamidomethyl); T34(HexNAc(1)Hex(1)Fuc(1)NeuAc(1)); C35(Carbamidomethyl)	1	1	Q01705	Q01705	Neurogenic locus notch homolog protein 1 OS=Mus musculus OX=10090 GN=Notch1 PE=1 SV=3	2	6	6	1	0	1	1	1	968.907	5808.41	5804.42	686.247	0.663878	0	0	1.48418e+06	HCD (High Energy Collision Dissociation)	MS2	0	100	10.617	3797	3797	3789	FP072920_12.raw	0/0		6.15265	432.873	432.873	5.98237	7.03634e-07	1.73314e-07	0	0
FALSE	High	PMI-Byonic	PMI-Byonic (A2)	A	2	Unambiguous	IGSYRCACRATHTGPHCELPYVPCSPSPCQNGGTCRPTGDTTHE	[E].IGSYRcAcRATHTGPHcELPYVPcSPSPcQNGGTcRPTGDTTHE.[C]	C6(Carbamidomethyl); C8(Carbamidomethyl); C17(Carbamidomethyl); C24(Carbamidomethyl); C29(Carbamidomethyl); C35(Carbamidomethyl)	1	1	Q01705	Q01705	Neurogenic locus notch homolog protein 1 OS=Mus musculus OX=10090 GN=Notch1 PE=1 SV=3	2	6	6	1	0	1	1	1	835.023	5005.1	5002.14	592.885	0.494282	0	0	278183	HCD (High Energy Collision Dissociation)	MS2	32.818	100	10.3241	3667	3667	3657	FP072920_12.raw	0/0		3.90967	181.882	181.882	181.882	0.00012312	1.12925e-05	0	0
FALSE	High	PMI-Byonic	PMI-Byonic (A2)	A	2	Unambiguous	IGSYRCACRATHTGPHCELPYVPCSPSPCQNGGTCRPTGDTTHE	[E].IGSYRcAcRATHTGPHcELPYVPcSPsPcQNGGTcRPTGDTTHE.[C]	C6(Carbamidomethyl); C8(Carbamidomethyl); C17(Carbamidomethyl); C24(Carbamidomethyl); S27(HexNAc(1)); C29(Carbamidomethyl); C35(Carbamidomethyl)	1	1	Q01705	Q01705	Neurogenic locus notch homolog protein 1 OS=Mus musculus OX=10090 GN=Notch1 PE=1 SV=3	2	6	6	1	0	1	1	1	868.873	5208.2	5205.22	573.196	0.497268	0	0	776945	HCD (High Energy Collision Dissociation)	MS2	40.6752	100	10.3304	3669	3669	3668	FP072920_12.raw	0/0		2.36125	159.377	159.377	0	0.00435257	0.000565229	0	0
FALSE	High	PMI-Byonic	PMI-Byonic (A2)	A	2	Unambiguous	IGSYRCACRATHTGPHCELPYVPCSPSPCQNGGTCRPTGDTTHE	[E].IGSYRcAcRATHTGPHcELPYVPcsPSPcQNGGTcRPTGDTTHE.[C]	C6(Carbamidomethyl); C8(Carbamidomethyl); C17(Carbamidomethyl); C24(Carbamidomethyl); S25(HexNAc(1)Hex(1)Fuc(1)NeuAc(1)); C29(Carbamidomethyl); C35(Carbamidomethyl)	1	1	Q01705	Q01705	Neurogenic locus notch homolog protein 1 OS=Mus musculus OX=10090 GN=Notch1 PE=1 SV=3	2	6	6	1	0	1	1	1	968.744	5807.43	5804.42	517.603	0.500731	0	0	523565	HCD (High Energy Collision Dissociation)	MS2	23.3245	100	10.3712	3687	3687	3679	FP072920_12.raw	0/0		4.99266	447.1	447.1	0	1.01705e-05	1.12227e-06	0	0
FALSE	High	PMI-Byonic	PMI-Byonic (A2)	A	2	Unambiguous	IGSYRCACRATHTGPHCELPYVPCSPSPCQNGGTCRPTGDTTHE	[E].IGsYRcAcRATHTGPHcELPYVPcSPSPcQNGGTcRPTGDTTHE.[C]	S3(Fuc(1)); C6(Carbamidomethyl); C8(Carbamidomethyl); C17(Carbamidomethyl); C24(Carbamidomethyl); C29(Carbamidomethyl); C35(Carbamidomethyl)	1	1	Q01705	Q01705	Neurogenic locus notch homolog protein 1 OS=Mus musculus OX=10090 GN=Notch1 PE=1 SV=3	2	6	6	1	0	1	1	1	859.536	5152.18	5148.2	773.427	0.663626	0	0	1.11272e+06	HCD (High Energy Collision Dissociation)	MS2	8.9412	100	10.3839	3692	3692	3690	FP072920_12.raw	0/0		5.84306	380.066	380.066	1.6	1.4353e-06	3.47429e-07	0	0
FALSE	High	PMI-Byonic	PMI-Byonic (A2)	A	2	Unambiguous	IGSYRCACRATHTGPHCELPYVPCSPSPCQNGGTCRPTGDTTHE	[E].IGSYRcAcRATHTGPHcELPYVPcSPsPcQNGGTcRPTGDTTHE.[C]	C6(Carbamidomethyl); C8(Carbamidomethyl); C17(Carbamidomethyl); C24(Carbamidomethyl); S27(HexNAc(1)Fuc(1)); C29(Carbamidomethyl); C35(Carbamidomethyl)	1	1	Q01705	Q01705	Neurogenic locus notch homolog protein 1 OS=Mus musculus OX=10090 GN=Notch1 PE=1 SV=3	2	6	6	1	0	1	1	1	892.882	5352.26	5351.28	183.183	0.163377	0	0	698008	HCD (High Energy Collision Dissociation)	MS2	0	100	10.1643	3597	3597	3591	FP072920_12.raw	0/0		5.60571	399.885	399.885	0	2.47907e-06	4.75969e-07	0	0
FALSE	High	PMI-Byonic	PMI-Byonic (A2)	A	2	Unambiguous	IGSYRCACRATHTGPHCELPYVPCSPSPCQNGGTCRPTGDTTHE	[E].IGSYRcAcRATHTGPHcELPYVPcsPSPcQNGGTcRPTGDTTHE.[C]	C6(Carbamidomethyl); C8(Carbamidomethyl); C17(Carbamidomethyl); C24(Carbamidomethyl); S25(HexNAc(1)Hex(1)Fuc(1)NeuAc(1)); C29(Carbamidomethyl); C35(Carbamidomethyl)	1	1	Q01705	Q01705	Neurogenic locus notch homolog protein 1 OS=Mus musculus OX=10090 GN=Notch1 PE=1 SV=3	2	6	6	1	0	1	1	1	968.909	5808.42	5804.42	687.509	0.665099	0	0	630045	HCD (High Energy Collision Dissociation)	MS2	47.056	100	10.486	3738	3738	3734	FP072920_12.raw	0/0		5.60571	375.077	375.077	0	2.47907e-06	5.30107e-07	0	0
FALSE	High	PMI-Byonic	PMI-Byonic (A2)	A	2	Unambiguous	IGSYRCACRATHTGPHCELPYVPCSPSPCQNGGTCRPTGDTTHE	[E].IGSYRcAcRATHTGPHcELPYVPcSPSPcQNGGtcRPTGDTTHE.[C]	C6(Carbamidomethyl); C8(Carbamidomethyl); C17(Carbamidomethyl); C24(Carbamidomethyl); C29(Carbamidomethyl); T34(Fuc(1)); C35(Carbamidomethyl)	1	1	Q01705	Q01705	Neurogenic locus notch homolog protein 1 OS=Mus musculus OX=10090 GN=Notch1 PE=1 SV=3	2	6	6	1	0	1	1	1	859.035	5149.17	5148.2	189.561	0.16265	0	0	678018	HCD (High Energy Collision Dissociation)	MS2	1.10442	78.9152	10.1415	3587	3587	3580	FP072920_12.raw	0/0		4.8846	351.79	351.79	4.72605	1.30436e-05	1.62414e-06	0	0
FALSE	High	PMI-Byonic	PMI-Byonic (A2)	A	2	Unambiguous	IGSYRCACRATHTGPHCELPYVPCSPSPCQNGGTCRPTGDTTHE	[E].IGSYRcAcRATHTGPHcELPYVPcSPsPcQNGGTcRPTGDTTHE.[C]	C6(Carbamidomethyl); C8(Carbamidomethyl); C17(Carbamidomethyl); C24(Carbamidomethyl); S27(HexNAc(1)); C29(Carbamidomethyl); C35(Carbamidomethyl)	1	1	Q01705	Q01705	Neurogenic locus notch homolog protein 1 OS=Mus musculus OX=10090 GN=Notch1 PE=1 SV=3	2	6	6	1	0	1	1	1	869.206	5210.2	5205.22	957.05	0.830276	0	0	629532	HCD (High Energy Collision Dissociation)	MS2	43.8681	100	10.0937	3566	3566	3558	FP072920_12.raw	0/0		2.37343	171.083	171.083	0	0.00423221	0.000520673	0	0
FALSE	High	PMI-Byonic	PMI-Byonic (A2)	A	2	Unambiguous	IGSYRCACRATHTGPHCELPYVPCSPSPCQNGGTCRPTGDTTHE	[E].IGSYRcAcRATHTGPHcELPYVPcSPSPcQNGGtcRPTGDTTHE.[C]	C6(Carbamidomethyl); C8(Carbamidomethyl); C17(Carbamidomethyl); C24(Carbamidomethyl); C29(Carbamidomethyl); T34(HexNAc(1)Hex(1)Fuc(1)); C35(Carbamidomethyl)	1	1	Q01705	Q01705	Neurogenic locus notch homolog protein 1 OS=Mus musculus OX=10090 GN=Notch1 PE=1 SV=3	2	5	5	1	0	1	1	1	1104.27	5517.32	5513.33	723.061	0.797295	0	0	716776	HCD (High Energy Collision Dissociation)	MS2	0	100	10.0893	3564	3564	3558	FP072920_12.raw	0/0		3.68662	307.476	307.476	4.8513	0.000205769	1.94033e-05	0	0
FALSE	High	PMI-Byonic	PMI-Byonic (A2)	A	2	Ambiguous	IGSYRCACRATHTGPHCELPYVPCSPSPCQNGGTCRPTGDTTHE	[E].IGSYRcAcRATHTGPHcELPYVPcsPsPcQNGGTcRPTGDTTHE.[C]	C6(Carbamidomethyl); C8(Carbamidomethyl); C17(Carbamidomethyl); C24(Carbamidomethyl); S25(HexNAc(1)Hex(1)); S27(Hex(1)Pent(1)); C29(Carbamidomethyl); C35(Carbamidomethyl)	1	1	Q01705	Q01705	Neurogenic locus notch homolog protein 1 OS=Mus musculus OX=10090 GN=Notch1 PE=1 SV=3	2	6	6	0.0404	0	1	1	1	944.901	5664.37	5661.37	530.513	0.500571	0	0	572062	HCD (High Energy Collision Dissociation)	MS2	9.5425	100	10.0723	3557	3557	3547	FP072920_12.raw	0/0		4.94756	330.192	330.192	0	1.12834e-05	1.35857e-06	0	0
FALSE	High	PMI-Byonic	PMI-Byonic (A2)	A	2	Ambiguous	IGSYRCACRATHTGPHCELPYVPCSPSPCQNGGTCRPTGDTTHE	[E].IGsYRcAcRAtHTGPHcELPYVPcSPSPcQNGGTcRPTGDTTHE.[C]	S3(Fuc(1)); C6(Carbamidomethyl); C8(Carbamidomethyl); T11(HexNAc(1)Hex(1)Fuc(1)); C17(Carbamidomethyl); C24(Carbamidomethyl); C29(Carbamidomethyl); C35(Carbamidomethyl)	1	1	Q01705	Q01705	Neurogenic locus notch homolog protein 1 OS=Mus musculus OX=10090 GN=Notch1 PE=1 SV=3	2	6	6		0	2	2	2	944.901	5664.37	5659.39	880.43	0.830449	0	0	572062	HCD (High Energy Collision Dissociation)	MS2	9.5425	100	10.0723	3557	3557	3547	FP072920_12.raw	0/0		4.75199	336.49	336.49	4	1.77016e-05	3.10426e-06	0	0
FALSE	High	PMI-Byonic	PMI-Byonic (A2)	A	2	Unambiguous	IGSYRCACRATHTGPHCELPYVPCSPSPCQNGGTCRPTGDTTHE	[E].IGSYRcAcRATHTGPHcELPYVPcsPsPcQNGGTcRPTGDTTHE.[C]	C6(Carbamidomethyl); C8(Carbamidomethyl); C17(Carbamidomethyl); C24(Carbamidomethyl); S25(HexNAc(1)); S27(HexNAc(1)Hex(1)); C29(Carbamidomethyl); C35(Carbamidomethyl)	1	1	Q01705	Q01705	Neurogenic locus notch homolog protein 1 OS=Mus musculus OX=10090 GN=Notch1 PE=1 SV=3	2	6	6	1	0	1	1	1	929.896	5574.34	5570.35	716.461	0.665156	0	0	1.36401e+06	HCD (High Energy Collision Dissociation)	MS2	5.19512	100	10.0658	3554	3554	3547	FP072920_12.raw	0/0		4.8111	364.589	364.589	0	1.54492e-05	2.17849e-06	0	0
FALSE	High	PMI-Byonic	PMI-Byonic (A2)	A	2	Unambiguous	IGSYRCACRATHTGPHCELPYVPCSPSPCQNGGTCRPTGDTTHE	[E].IGSYRcAcRATHTGPHcELPYVPcSPSPcQNGGtcRPTGDTTHE.[C]	C6(Carbamidomethyl); C8(Carbamidomethyl); C17(Carbamidomethyl); C24(Carbamidomethyl); C29(Carbamidomethyl); T34(HexNAc(1)Hex(1)Fuc(1)); C35(Carbamidomethyl)	1	1	Q01705	Q01705	Neurogenic locus notch homolog protein 1 OS=Mus musculus OX=10090 GN=Notch1 PE=1 SV=3	2	6	6	1	0	1	1	1	919.891	5514.31	5513.33	177.982	0.163546	0	0	800074	HCD (High Energy Collision Dissociation)	MS2	22.1383	35.7808	10.0587	3550	3550	3547	FP072920_12.raw	0/0		6.15265	433.691	433.691	3.58248	7.03634e-07	1.07025e-07	0	0
FALSE	High	PMI-Byonic	PMI-Byonic (A2)	A	2	Unambiguous	IGSYRCACRATHTGPHCELPYVPCSPSPCQNGGTCRPTGDTTHE	[E].IGSYRcAcRATHTGPHcELPYVPcsPSPcQNGGTcRPTGDTTHE.[C]	C6(Carbamidomethyl); C8(Carbamidomethyl); C17(Carbamidomethyl); C24(Carbamidomethyl); S25(HexNAc(1)Fuc(1)); C29(Carbamidomethyl); C35(Carbamidomethyl)	1	1	Q01705	Q01705	Neurogenic locus notch homolog protein 1 OS=Mus musculus OX=10090 GN=Notch1 PE=1 SV=3	2	6	6	1	0	1	1	1	893.55	5356.26	5351.28	932.197	0.831407	0	0	706778	HCD (High Energy Collision Dissociation)	MS2	41.9051	100	10.0471	3545	3545	3536	FP072920_12.raw	0/0		6.15265	401.461	401.461	0	7.03634e-07	8.10852e-08	0	0
FALSE	High	PMI-Byonic	PMI-Byonic (A2)	A	2	Unambiguous	IGSYRCACRATHTGPHCELPYVPCSPSPCQNGGTCRPTGDTTHE	[E].IGSYRcAcRATHTGPHcELPYVPcsPSPcQNGGTcRPTGDTTHE.[C]	C6(Carbamidomethyl); C8(Carbamidomethyl); C17(Carbamidomethyl); C24(Carbamidomethyl); S25(Fuc(1)); C29(Carbamidomethyl); C35(Carbamidomethyl)	1	1	Q01705	Q01705	Neurogenic locus notch homolog protein 1 OS=Mus musculus OX=10090 GN=Notch1 PE=1 SV=3	2	6	6	1	0	1	1	1	859.539	5152.2	5148.2	777.34	0.666983	0	0	1.10188e+06	HCD (High Energy Collision Dissociation)	MS2	44.0651	100	9.99879	3524	3524	3514	FP072920_12.raw	0/0		8.18901	620.989	620.989	0	6.47121e-09	1.93848e-09	0	0
FALSE	High	PMI-Byonic	PMI-Byonic (A2)	A	2	Unambiguous	IGSYRCACRATHTGPHCELPYVPCSPSPCQNGGTCRPTGDTTHE	[E].IGSYRcAcRATHTGPHcELPYVPcsPSPcQNGGTcRPTGDTTHE.[C]	C6(Carbamidomethyl); C8(Carbamidomethyl); C17(Carbamidomethyl); C24(Carbamidomethyl); S25(HexNAc(1)Hex(1)Fuc(1)); C29(Carbamidomethyl); C35(Carbamidomethyl)	1	1	Q01705	Q01705	Neurogenic locus notch homolog protein 1 OS=Mus musculus OX=10090 GN=Notch1 PE=1 SV=3	2	6	6	1	0	1	1	1	920.227	5516.33	5513.33	543.706	0.499605	0	0	930893	HCD (High Energy Collision Dissociation)	MS2	6.07343	100	9.8138	3441	3441	3437	FP072920_12.raw	0/0		7.0564	575.876	575.876	0	8.78218e-08	1.73075e-08	0	0
FALSE	High	PMI-Byonic	PMI-Byonic (A2)	A	2	Unambiguous	IGSYRCACRATHTGPHCELPYVPCSPSPCQNGGTCRPTGDTTHE	[E].IGsYRcAcRAtHTGPHcELPYVPcSPSPcQNGGTcRPTGDTTHE.[C]	S3(HexNAc(1)Hex(1)); C6(Carbamidomethyl); C8(Carbamidomethyl); T11(HexNAc(1)); C17(Carbamidomethyl); C24(Carbamidomethyl); C29(Carbamidomethyl); C35(Carbamidomethyl)	1	1	Q01705	Q01705	Neurogenic locus notch homolog protein 1 OS=Mus musculus OX=10090 GN=Notch1 PE=1 SV=3	2	6	6	1	0	1	1	1	929.565	5572.35	5570.35	359.346	0.333613	0	0	553722	HCD (High Energy Collision Dissociation)	MS2	24.3653	100	9.94383	3499	3499	3492	FP072920_12.raw	0/0		3.02259	216.668	216.668	5.31687	0.000949321	7.67431e-05	0	0
FALSE	High	PMI-Byonic	PMI-Byonic (A2)	A	2	Unambiguous	IGSYRCACRATHTGPHCELPYVPCSPSPCQNGGTCRPTGDTTHE	[E].IGSYRcAcRATHTGPHcELPYVPcsPSPcQNGGTcRPTGDTTHE.[C]	C6(Carbamidomethyl); C8(Carbamidomethyl); C17(Carbamidomethyl); C24(Carbamidomethyl); S25(HexNAc(1)Fuc(1)); C29(Carbamidomethyl); C35(Carbamidomethyl)	1	1	Q01705	Q01705	Neurogenic locus notch homolog protein 1 OS=Mus musculus OX=10090 GN=Notch1 PE=1 SV=3	2	6	6	1	0	1	1	1	893.385	5355.28	5351.28	747.356	0.666551	0	0	491633	HCD (High Energy Collision Dissociation)	MS2	49.4751	100	9.89257	3476	3476	3470	FP072920_12.raw	0/0		4.68226	332.952	332.952	0	2.07845e-05	4.34377e-06	0	0
FALSE	High	PMI-Byonic	PMI-Byonic (A2)	A	2	Unambiguous	IGSYRCACRATHTGPHCELPYVPCSPSPCQNGGTCRPTGDTTHE	[E].IGSYRcAcRATHTGPHcELPYVPcsPSPcQNGGTcRPTGDTTHE.[C]	C6(Carbamidomethyl); C8(Carbamidomethyl); C17(Carbamidomethyl); C24(Carbamidomethyl); S25(Fuc(1)); C29(Carbamidomethyl); C35(Carbamidomethyl)	1	1	Q01705	Q01705	Neurogenic locus notch homolog protein 1 OS=Mus musculus OX=10090 GN=Notch1 PE=1 SV=3	2	6	6	1	0	1	1	1	859.371	5151.19	5148.2	581.366	0.498831	0	0	528174	HCD (High Energy Collision Dissociation)	MS2	61.3951	100	9.851	3458	3458	3448	FP072920_12.raw	0/0		4.75199	355.862	355.862	0	1.77016e-05	2.80015e-06	0	0
FALSE	High	PMI-Byonic	PMI-Byonic (A2)	A	2	Unambiguous	CALGANPCEHAGKCLNTLGSFE	[E].cALGANPcEHAGKcLNtLGSFE.[C]	C1(Carbamidomethyl); C8(Carbamidomethyl); C14(Carbamidomethyl); T17(Hex(1))	1	1	Q01705	Q01705	Neurogenic locus notch homolog protein 1 OS=Mus musculus OX=10090 GN=Notch1 PE=1 SV=3	1	3	3	1	0	1	1	1	856.711	2568.12	2568.12	1.10607	0.000946842	0	0	280929	HCD (High Energy Collision Dissociation)	MS2	14.6833	100	12.0211	4420	4420	4416	FP072920_12.raw	0/0		1.70171	188.208	188.208	13.6674	0.0198744	0.00142788	0	0
FALSE	High	PMI-Byonic	PMI-Byonic (A2)	A	2	Unambiguous	CQCLQGYTGPRCE	[E].cQcLQGYTGPRcE.[I]	C1(Carbamidomethyl); C3(Carbamidomethyl); C12(Carbamidomethyl)	1	1	Q01705	Q01705	Neurogenic locus notch homolog protein 1 OS=Mus musculus OX=10090 GN=Notch1 PE=1 SV=3	0	2	2	1	0	1	1	1	814.833	1628.66	1628.66	-1.2637	-0.00102907	0	0	16559320	HCD (High Energy Collision Dissociation)	MS2	0	19.7291	9.73337	3405	3405	3404	FP072920_12.raw	0/0		10.3416	700.949	550.697	550.697	4.55424e-11	1.97107e-11	0	0
FALSE	High	PMI-Byonic	PMI-Byonic (A2)	A	2	Unambiguous	CQCLQGYTGPRCE	[E].cQcLQGYTGPRcE.[I]	C1(Carbamidomethyl); C3(Carbamidomethyl); C12(Carbamidomethyl)	1	1	Q01705	Q01705	Neurogenic locus notch homolog protein 1 OS=Mus musculus OX=10090 GN=Notch1 PE=1 SV=3	0	2	2	1	0	1	1	1	814.834	1628.66	1628.66	-0.739043	-0.000601826	0	0	667586	HCD (High Energy Collision Dissociation)	MS2	0	100	9.98586	3518	3518	3514	FP072920_12.raw	0/0		7.34158	591.184	577.307	577.307	4.55424e-08	9.7305e-09	0	0
FALSE	High	PMI-Byonic	PMI-Byonic (A2)	A	2	Unambiguous	CQCLQGYTGPRCE	[E].cQcLQGYTGPRcE.[I]	C1(Carbamidomethyl); C3(Carbamidomethyl); C12(Carbamidomethyl)	1	1	Q01705	Q01705	Neurogenic locus notch homolog protein 1 OS=Mus musculus OX=10090 GN=Notch1 PE=1 SV=3	0	3	3	1	0	1	1	1	543.558	1628.66	1628.66	-1.34691	-0.00073122	0	0	4.05243e+06	HCD (High Energy Collision Dissociation)	MS2	11.6464	60.0581	9.75885	3416	3416	3415	FP072920_12.raw	0/0		5.30541	501.348	422.675	422.675	4.94979e-06	9.01577e-07	0	0
FALSE	High	PMI-Byonic	PMI-Byonic (A2)	A	2	Unambiguous	CQCLQGYTGPRCE	[E].cQcLQGYTGPRcE.[I]	C1(Carbamidomethyl); C3(Carbamidomethyl); C12(Carbamidomethyl)	1	1	Q01705	Q01705	Neurogenic locus notch homolog protein 1 OS=Mus musculus OX=10090 GN=Notch1 PE=1 SV=3	0	3	3	1	0	1	1	1	543.558	1628.66	1628.66	-0.897202	-0.000487079	0	0	747186	HCD (High Energy Collision Dissociation)	MS2	18.2951	100	9.63475	3363	3363	3360	FP072920_12.raw	0/0		5.30541	480.106	406.933	406.933	4.94979e-06	8.00372e-07	0	0
FALSE	High	PMI-Byonic	PMI-Byonic (A2)	A	2	Unambiguous	CQCLQGYTGPRCE	[E].cQcLQGYTGPRcE.[I]	C1(Carbamidomethyl); C3(Carbamidomethyl); C12(Carbamidomethyl)	1	1	Q01705	Q01705	Neurogenic locus notch homolog protein 1 OS=Mus musculus OX=10090 GN=Notch1 PE=1 SV=3	0	2	2	1	0	1	1	1	814.834	1628.66	1628.66	-0.739043	-0.000601826	0	0	778527	HCD (High Energy Collision Dissociation)	MS2	27.9899	100	9.61127	3353	3353	3349	FP072920_12.raw	0/0		8.34158	608.025	546.821	546.821	4.55424e-09	1.13847e-09	0	0
FALSE	High	PMI-Byonic	PMI-Byonic (A2)	A	2	Unambiguous	CQCLQGYTGPRCE	[E].cQcLQGYTGPRcE.[I]	C1(Carbamidomethyl); C3(Carbamidomethyl); C12(Carbamidomethyl)	1	1	Q01705	Q01705	Neurogenic locus notch homolog protein 1 OS=Mus musculus OX=10090 GN=Notch1 PE=1 SV=3	0	2	2	1	0	1	1	1	814.833	1628.66	1628.66	-1.63846	-0.00133425	0	0	2.45306e+06	HCD (High Energy Collision Dissociation)	MS2	1.78573	70.507	9.8589	3461	3461	3459	FP072920_12.raw	0/0		9.34158	668.016	618.916	618.916	4.55424e-10	1.40554e-10	0	0
FALSE	High	PMI-Byonic	PMI-Byonic (A2)	A	2	Unambiguous	IDVNECISNPCQNDATCLDQIGE	[E].IDVNEcIsNPcQNDAtcLDQIGE.[F]	C6(Carbamidomethyl); S8(HexNAc(1)Hex(1)Fuc(1)); C11(Carbamidomethyl); T16(Hex(1)Pent(2)); C17(Carbamidomethyl)	1	1	Q01705	Q01705	Neurogenic locus notch homolog protein 1 OS=Mus musculus OX=10090 GN=Notch1 PE=1 SV=3	4	3	3	1	0	1	1	1	1201.48	3602.44	3602.44	-1.65559	-0.00198805	0	0	267023	HCD (High Energy Collision Dissociation)	MS2	0	100	14.2755	5407	5407	5399	FP072920_12.raw	0/0		1.6173	147.765	147.765	0	0.024138	0.00166693	0	0
FALSE	Medium	PMI-Byonic	PMI-Byonic (A2)	A	2	Unambiguous	IDVNECISNPCQNDATCLDQIGE	[E].IDVNEcIsNPcQNDAtcLDQIGE.[F]	C6(Carbamidomethyl); S8(Fuc(1)); C11(Carbamidomethyl); T16(Hex(1)Pent(2)); C17(Carbamidomethyl)	1	1	Q01705	Q01705	Neurogenic locus notch homolog protein 1 OS=Mus musculus OX=10090 GN=Notch1 PE=1 SV=3	4	3	3	1	0	1	1	1	1079.78	3237.32	3237.31	0.795328	0.000858241	0	0	193947	HCD (High Energy Collision Dissociation)	MS2	0	100	14.8076	5635	5635	5630	FP072920_12.raw	0/0		0.797272	178.382	178.382	0	0.159488	0.0106307	0	0
FALSE	High	PMI-Byonic	PMI-Byonic (A2)	A	2	Unambiguous	IDVNECISNPCQNDATCLDQIGE	[E].IDVNEcIsNPcQNDAtcLDQIGE.[F]	C6(Carbamidomethyl); S8(HexNAc(1)Hex(1)Fuc(1)); C11(Carbamidomethyl); T16(Hex(1)Pent(1)); C17(Carbamidomethyl)	1	1	Q01705	Q01705	Neurogenic locus notch homolog protein 1 OS=Mus musculus OX=10090 GN=Notch1 PE=1 SV=3	4	3	3	1	0	1	1	1	1157.47	3470.41	3470.4	1.80542	0.00208852	0	0	44050.7	HCD (High Energy Collision Dissociation)	MS2	0	100	14.2949	5415	5415	5410	FP072920_12.raw	0/0		0.841453	183.598	183.598	1.2	0.144061	0.00630533	0	0
FALSE	High	PMI-Byonic	PMI-Byonic (A2)	A	2	Unambiguous	IDVNECISNPCQNDATCLDQIGE	[E].IDVNEcIsNPcQNDAtcLDQIGE.[F]	C6(Carbamidomethyl); S8(HexNAc(1)Fuc(1)); C11(Carbamidomethyl); T16(Hex(1)Pent(1)); C17(Carbamidomethyl)	1	1	Q01705	Q01705	Neurogenic locus notch homolog protein 1 OS=Mus musculus OX=10090 GN=Notch1 PE=1 SV=3	4	3	3	1	0	1	1	1	1103.46	3308.35	3308.35	1.25664	0.0013858	0	0	257770	HCD (High Energy Collision Dissociation)	MS2	0	100	14.4184	5468	5468	5465	FP072920_12.raw	0/0		1.79888	285.247	285.247	0	0.01589	0.00103953	0	0
FALSE	Medium	PMI-Byonic	PMI-Byonic (A2)	A	2	Unambiguous	FQCICMPGYEGVYCE	[E].FQcIcmPGYEGVYcE.[I]	C3(Carbamidomethyl); C5(Carbamidomethyl); M6(Oxidation); C14(Carbamidomethyl)	1	1	Q01705	Q01705	Neurogenic locus notch homolog protein 1 OS=Mus musculus OX=10090 GN=Notch1 PE=1 SV=3	1	2	2	1	0	1	1	1	964.868	1928.73	1928.73	-1.94341	-0.00187416	0	0	98036.5	HCD (High Energy Collision Dissociation)	MS2	22.1834	100	14.1787	5365	5365	5355	FP072920_12.raw	0/0		0.171885	166.64	153.082	153.082	0.673155	0.0288461	0.0272727	0.0434782
FALSE	High	PMI-Byonic	PMI-Byonic (A2)	A	2	Unambiguous	FQCICMPGYE	[E].FQcIcmPGYE.[G]	C3(Carbamidomethyl); C5(Carbamidomethyl); M6(Oxidation)	1	1	Q01705	Q01705	Neurogenic locus notch homolog protein 1 OS=Mus musculus OX=10090 GN=Notch1 PE=1 SV=3	0	2	2	1	0	1	1	1	660.757	1320.51	1320.51	0.309824	0.000204562	0	0	387104	HCD (High Energy Collision Dissociation)	MS2	37.2416	100	14.2624	5401	5401	5399	FP072920_12.raw	0/0		2.55167	317.234	219.594	219.594	0.00280756	0.000243204	0	0
FALSE	High	PMI-Byonic	PMI-Byonic (A2)	A	2	Unambiguous	FQCICMPGYE	[E].FQcIcmPGYE.[G]	C3(Carbamidomethyl); C5(Carbamidomethyl); M6(Oxidation)	1	1	Q01705	Q01705	Neurogenic locus notch homolog protein 1 OS=Mus musculus OX=10090 GN=Notch1 PE=1 SV=3	0	2	2	1	0	1	1	1	660.757	1320.51	1320.51	0.12494	8.24919e-05	0	0	367847	HCD (High Energy Collision Dissociation)	MS2	19.148	100	14.3948	5458	5458	5454	FP072920_12.raw	0/0		2.43396	333.794	214.93	214.93	0.0036816	0.000393082	0	0
FALSE	High	PMI-Byonic	PMI-Byonic (A2)	A	2	Unambiguous	FQCICMPGYE	[E].FQcIcmPGYE.[G]	C3(Carbamidomethyl); C5(Carbamidomethyl); M6(Oxidation)	1	1	Q01705	Q01705	Neurogenic locus notch homolog protein 1 OS=Mus musculus OX=10090 GN=Notch1 PE=1 SV=3	0	2	2	1	0	1	1	1	660.757	1320.51	1320.51	0.772034	0.000509738	0	0	433514	HCD (High Energy Collision Dissociation)	MS2	42.8019	100	14.6451	5565	5565	5564	FP072920_12.raw	0/0		2.28336	325.659	234.28	234.28	0.00520757	0.000665376	0	0
FALSE	High	PMI-Byonic	PMI-Byonic (A2)	A	2	Unambiguous	FQCICMPGYE	[E].FQcIcMPGYE.[G]	C3(Carbamidomethyl); C5(Carbamidomethyl)	1	1	Q01705	Q01705	Neurogenic locus notch homolog protein 1 OS=Mus musculus OX=10090 GN=Notch1 PE=1 SV=3	0	2	2	1	0	1	1	1	652.759	1304.51	1304.51	0.252207	0.000164504	0	0	233442	HCD (High Energy Collision Dissociation)	MS2	10.7651	100	14.6087	5550	5550	5542	FP072920_12.raw	0/0		2.65857	403.578	179.633	179.633	0.00219497	0.000154551	0	0
FALSE	High	PMI-Byonic	PMI-Byonic (A2)	A	2	Unambiguous	FQCICMPGYE	[E].FQcIcMPGYE.[G]	C3(Carbamidomethyl); C5(Carbamidomethyl)	1	1	Q01705	Q01705	Neurogenic locus notch homolog protein 1 OS=Mus musculus OX=10090 GN=Notch1 PE=1 SV=3	0	2	2	1	0	1	1	1	652.759	1304.51	1304.51	-0.21567	-0.000140672	0	0	20347632	HCD (High Energy Collision Dissociation)	MS2	2.02306	11.7401	14.7229	5598	5598	5597	FP072920_12.raw	0/0		3.43965	466.643	270.131	270.131	0.000363372	3.3545e-05	0	0
FALSE	High	PMI-Byonic	PMI-Byonic (A2)	A	2	Unambiguous	FQCICMPGYE	[E].FQcIcMPGYE.[G]	C3(Carbamidomethyl); C5(Carbamidomethyl)	1	1	Q01705	Q01705	Neurogenic locus notch homolog protein 1 OS=Mus musculus OX=10090 GN=Notch1 PE=1 SV=3	0	2	2	1	0	1	1	1	652.759	1304.51	1304.51	-0.496397	-0.000323778	0	0	2.8607e+06	HCD (High Energy Collision Dissociation)	MS2	3.87806	52.0675	14.8485	5653	5653	5652	FP072920_12.raw	0/0		3.81209	416.164	205.355	205.355	0.000154139	1.35599e-05	0	0
FALSE	High	PMI-Byonic	PMI-Byonic (A2)	A	2	Unambiguous	FQCICMPGYE	[E].FQcIcmPGYE.[G]	C3(Carbamidomethyl); C5(Carbamidomethyl); M6(Oxidation)	1	1	Q01705	Q01705	Neurogenic locus notch homolog protein 1 OS=Mus musculus OX=10090 GN=Notch1 PE=1 SV=3	0	2	2	1	0	1	1	1	660.76	1320.51	1320.51	4.56216	0.00301218	0	0	200374	HCD (High Energy Collision Dissociation)	MS2	40.9836	100	14.1486	5352	5352	5344	FP072920_12.raw	0/0		1.32433	288.539	232.055	232.055	0.0473877	0.00214319	0	0
FALSE	High	PMI-Byonic	PMI-Byonic (A2)	A	2	Unambiguous	FQCICMPGYE	[E].FQcIcMPGYE.[G]	C3(Carbamidomethyl); C5(Carbamidomethyl)	1	1	Q01705	Q01705	Neurogenic locus notch homolog protein 1 OS=Mus musculus OX=10090 GN=Notch1 PE=1 SV=3	0	2	2	1	0	1	1	1	652.759	1304.51	1304.51	-0.589973	-0.000384813	0	0	363816	HCD (High Energy Collision Dissociation)	MS2	0	100	14.9835	5711	5711	5707	FP072920_12.raw	0/0		3.09919	395.445	228.881	228.881	0.000795809	5.2565e-05	0	0
FALSE	High	PMI-Byonic	PMI-Byonic (A2)	A	2	Unambiguous	FQCICMPGYE	[E].FQcIcmPGYE.[G]	C3(Carbamidomethyl); C5(Carbamidomethyl); M6(Oxidation)	1	1	Q01705	Q01705	Neurogenic locus notch homolog protein 1 OS=Mus musculus OX=10090 GN=Notch1 PE=1 SV=3	0	2	2	1	0	1	1	1	660.758	1320.51	1320.51	1.51157	0.000998019	0	0	214902	HCD (High Energy Collision Dissociation)	MS2	36.9718	100	14.5161	5510	5510	5509	FP072920_12.raw	0/0		2.41001	384.889	281.873	281.873	0.00389033	0.000435217	0	0
FALSE	High	PMI-Byonic	PMI-Byonic (A2)	A	2	Unambiguous	FQCICMPGYE	[E].FQcIcMPGYE.[G]	C3(Carbamidomethyl); C5(Carbamidomethyl)	1	1	Q01705	Q01705	Neurogenic locus notch homolog protein 1 OS=Mus musculus OX=10090 GN=Notch1 PE=1 SV=3	0	2	2	1	0	1	1	1	652.759	1304.51	1304.51	0.345783	0.000225539	0	0	316033	HCD (High Energy Collision Dissociation)	MS2	16.7964	100	15.1084	5764	5764	5762	FP072920_12.raw	0/0		2.18702	356.437	186.065	186.065	0.00650107	0.000730946	0	0
FALSE	High	PMI-Byonic	PMI-Byonic (A2)	A	2	Unambiguous	FQCICMPGYEGVYCE	[E].FQcIcMPGYEGVYcE.[I]	C3(Carbamidomethyl); C5(Carbamidomethyl); C14(Carbamidomethyl)	1	1	Q01705	Q01705	Neurogenic locus notch homolog protein 1 OS=Mus musculus OX=10090 GN=Notch1 PE=1 SV=3	1	2	2	1	0	1	1	1	956.873	1912.74	1912.74	0.678875	0.000649255	0	0	1.17912e+06	HCD (High Energy Collision Dissociation)	MS2	1.4409	100	16.2148	6236	6236	6235	FP072920_12.raw	0/0		3.51887	417.735	338.822	338.822	0.000302785	2.3697e-05	0	0
FALSE	High	PMI-Byonic	PMI-Byonic (A2)	A	2	Unambiguous	FQCICMPGYEGVYCE	[E].FQcIcMPGYEGVYcE.[I]	C3(Carbamidomethyl); C5(Carbamidomethyl); C14(Carbamidomethyl)	1	1	Q01705	Q01705	Neurogenic locus notch homolog protein 1 OS=Mus musculus OX=10090 GN=Notch1 PE=1 SV=3	1	2	2	1	0	1	1	1	956.873	1912.74	1912.74	0.870334	0.00083236	0	0	204594	HCD (High Energy Collision Dissociation)	MS2	9.40993	100	16.0886	6183	6183	6180	FP072920_12.raw	0/0		0.92084	226.678	226.678	226.678	0.119994	0.00491386	0	0
FALSE	High	PMI-Byonic	PMI-Byonic (A2)	A	2	Unambiguous	GVYCEINTDE	[E].GVYcEINTDE.[C]	C4(Carbamidomethyl)	1	1	Q01705	Q01705	Neurogenic locus notch homolog protein 1 OS=Mus musculus OX=10090 GN=Notch1 PE=1 SV=3	2	2	2	1	0	1	1	1	600.247	1199.49	1199.49	-0.748688	-0.000449022	0	0	1.6798e+06	HCD (High Energy Collision Dissociation)	MS2	31.5214	67.7758	11.3815	4134	4134	4130	FP072920_12.raw	0/0		1.0671	271.5	67.8131	67.8131	0.0856835	0.00373957	0	0
FALSE	High	PMI-Byonic	PMI-Byonic (A2)	A	2	Unambiguous	GVYCEINTDECASSPCLHNGHCMDKINE	[E].GVYcEINTDEcASsPcLHNGHcMDKINE.[F]	C4(Carbamidomethyl); C11(Carbamidomethyl); S14(Hex(1)Pent(1)); C16(Carbamidomethyl); C22(Carbamidomethyl)	1	1	Q01705	Q01705	Neurogenic locus notch homolog protein 1 OS=Mus musculus OX=10090 GN=Notch1 PE=1 SV=3	4	4	4	1	0	1	1	1	901.863	3604.43	3604.43	0.656114	0.000591229	0	0	402193	HCD (High Energy Collision Dissociation)	MS2	8.19404	100	10.9099	3927	3927	3921	FP072920_12.raw	0/0		8.26714	713.854	713.854	1.2	5.40586e-09	1.52641e-09	0	0
FALSE	High	PMI-Byonic	PMI-Byonic (A2)	A	2	Unambiguous	GVYCEINTDECASSPCLHNGHCMDKINE	[E].GVYcEINTDEcAsSPcLHNGHcMDKINE.[F]	C4(Carbamidomethyl); C11(Carbamidomethyl); S13(Hex(1)Pent(2)); C16(Carbamidomethyl); C22(Carbamidomethyl)	1	1	Q01705	Q01705	Neurogenic locus notch homolog protein 1 OS=Mus musculus OX=10090 GN=Notch1 PE=1 SV=3	4	4	4	1	0	1	1	1	934.872	3736.46	3736.47	-1.39868	-0.00130653	0	0	245630	HCD (High Energy Collision Dissociation)	MS2	0	100	10.912	3928	3928	3921	FP072920_12.raw	0/0		8.66506	722.861	722.861	0	2.16244e-09	5.33837e-10	0	0
FALSE	High	PMI-Byonic	PMI-Byonic (A2)	A	2	Unambiguous	GVYCEINTDECASSPCLHNGHCMDKINE	[E].GVYcEINTDEcASsPcLHNGHcmDKINE.[F]	C4(Carbamidomethyl); C11(Carbamidomethyl); S14(Hex(1)Pent(1)); C16(Carbamidomethyl); C22(Carbamidomethyl); M23(Oxidation)	1	1	Q01705	Q01705	Neurogenic locus notch homolog protein 1 OS=Mus musculus OX=10090 GN=Notch1 PE=1 SV=3	4	4	4	1	0	1	1	1	905.859	3620.41	3620.42	-2.39292	-0.00216584	0	0	114712	HCD (High Energy Collision Dissociation)	MS2	3.63277	100	11.0547	3991	3991	3987	FP072920_12.raw	0/0		4.60227	547.524	547.524	1.2	2.49881e-05	4.72607e-06	0	0
FALSE	High	PMI-Byonic	PMI-Byonic (A2)	A	2	Unambiguous	INTDECASSPCLHNGHCMDKINE	[E].INTDEcASsPcLHNGHcMDKINE.[F]	C6(Carbamidomethyl); S9(Hex(1)Pent(1)R0); C11(Carbamidomethyl); C17(Carbamidomethyl)	1	1	Q01705	Q01705	Neurogenic locus notch homolog protein 1 OS=Mus musculus OX=10090 GN=Notch1 PE=1 SV=3	3	4	4	1	0	1	1	1	749.806	2996.2	2996.2	-0.226981	-0.00017002	0	0	343262	HCD (High Energy Collision Dissociation)	MS2	0	100	9.24156	3194	3194	3184	FP072920_12.raw	0/0		6.23495	613.808	613.808	1.2	5.82166e-07	5.27877e-08	0	0
FALSE	High	PMI-Byonic	PMI-Byonic (A2)	A	2	Unambiguous	INTDECASSPCLHNGHCMDKINE	[E].INTDEcASsPcLHNGHcMDKINE.[F]	C6(Carbamidomethyl); S9(Hex(1)Pent(2)R0); C11(Carbamidomethyl); C17(Carbamidomethyl)	1	1	Q01705	Q01705	Neurogenic locus notch homolog protein 1 OS=Mus musculus OX=10090 GN=Notch1 PE=1 SV=3	3	4	4	1	0	1	1	1	782.817	3128.25	3128.24	1.3363	0.00104507	0	0	300595	HCD (High Energy Collision Dissociation)	MS2	11.5256	100	9.2607	3202	3202	3195	FP072920_12.raw	0/0		7.07998	610.704	581.947	1.2	8.31808e-08	1.35963e-08	0	0
FALSE	High	PMI-Byonic	PMI-Byonic (A2)	A	2	Unambiguous	INTDECASSPCLHNGHCMDKINE	[E].INTDEcASsPcLHNGHcmDKINE.[F]	C6(Carbamidomethyl); S9(Hex(1)Pent(1)); C11(Carbamidomethyl); C17(Carbamidomethyl); M18(Oxidation)	1	1	Q01705	Q01705	Neurogenic locus notch homolog protein 1 OS=Mus musculus OX=10090 GN=Notch1 PE=1 SV=3	3	4	4	1	0	1	1	1	754.305	3014.2	3012.2	664.214	0.500186	0	0	447749	HCD (High Energy Collision Dissociation)	MS2	37.1668	100	9.39224	3259	3259	3250	FP072920_12.raw	0/0		2.63222	290.593	290.593	1.2	0.00233228	0.000209901	0	0
FALSE	Medium	PMI-Byonic	PMI-Byonic (A2)	A	2	Unambiguous	INTDECASSPCLHNGHCMDKINE	[E].INTDEcASsPcLHNGHcMDKINE.[F]	C6(Carbamidomethyl); S9(Hex(1)Pent(1)); C11(Carbamidomethyl); C17(Carbamidomethyl)	1	1	Q01705	Q01705	Neurogenic locus notch homolog protein 1 OS=Mus musculus OX=10090 GN=Notch1 PE=1 SV=3	3	4	4	1	0	1	1	1	750.555	2999.2	2996.2	1000.55	0.749464	0	0	329715	HCD (High Energy Collision Dissociation)	MS2	67.642	100	9.36656	3248	3248	3239	FP072920_12.raw	0/0		0.466016	87.4084	87.4084	1.2	0.341967	0.0138167	0	0
FALSE	High	PMI-Byonic	PMI-Byonic (A2)	A	2	Unambiguous	FQCQCPKGFNGHLCQYDVDE	[E].FQcQcPKGFNGHLcQYDVDE.[C]	C3(Carbamidomethyl); C5(Carbamidomethyl); C14(Carbamidomethyl)	1	1	Q01705	Q01705	Neurogenic locus notch homolog protein 1 OS=Mus musculus OX=10090 GN=Notch1 PE=1 SV=3	2	3	3	1	0	1	1	1	834.679	2502.02	2502.03	-2.21647	-0.00184856	0	0	791949	HCD (High Energy Collision Dissociation)	MS2	10.4407	100	11.6971	4275	4275	4273	FP072920_12.raw	0/0		2.40872	289.88	242.307	242.307	0.00390195	0.000476488	0	0
FALSE	High	PMI-Byonic	PMI-Byonic (A2)	A	2	Unambiguous	FQCQCPKGFNGHLCQYDVDE	[E].FQcQcPKGFNGHLcQYDVDE.[C]	C3(Carbamidomethyl); C5(Carbamidomethyl); C14(Carbamidomethyl)	1	1	Q01705	Q01705	Neurogenic locus notch homolog protein 1 OS=Mus musculus OX=10090 GN=Notch1 PE=1 SV=3	2	3	3	1	0	1	1	1	834.68	2502.02	2502.03	-1.26509	-0.0010551	0	0	1134912	HCD (High Energy Collision Dissociation)	MS2	22.2682	100	11.5884	4226	4226	4218	FP072920_12.raw	0/0		2.12946	276.652	241.985	241.985	0.00742239	0.000876342	0	0
FALSE	High	PMI-Byonic	PMI-Byonic (A2)	A	2	Unambiguous	SGTCLD	[D].sGtcLD.[K]	S1(HexNAc(1)); T3(HexNAc(1)Hex(1)Fuc(1)NeuAc(1)); C4(Carbamidomethyl)	1	1	Q01705	Q01705	Neurogenic locus notch homolog protein 1 OS=Mus musculus OX=10090 GN=Notch1 PE=1 SV=3	0	2	2	1	0	1	1	1	829.315	1657.62	1657.63	-2.15094	-0.00178273	0	0	365994	HCD (High Energy Collision Dissociation)	MS2	17.9157	100	9.49303	3302	3302	3294	FP072920_12.raw	0/0		0.799229	21.6778	3	1.42109e-14	0.158771	0.00917135	0	0
FALSE	High	PMI-Byonic	PMI-Byonic (A2)	A	2	Unambiguous	GYHDPTCLSE	[E].GYHDPTcLSE.[V]	C7(Carbamidomethyl)	1	1	Q01705	Q01705	Neurogenic locus notch homolog protein 1 OS=Mus musculus OX=10090 GN=Notch1 PE=1 SV=3	0	2	2	1	0	1	1	1	589.742	1178.48	1178.48	-0.885659	-0.000521865	0	0	5953181	HCD (High Energy Collision Dissociation)	MS2	1.73466	46.3763	9.34926	3240	3240	3239	FP072920_12.raw	0/0		4.78264	552.79	302.928	302.928	1.64953e-05	2.4831e-06	0	0
FALSE	High	PMI-Byonic	PMI-Byonic (A2)	A	2	Unambiguous	GYHDPTCLSE	[E].GYHDPTcLSE.[V]	C7(Carbamidomethyl)	1	1	Q01705	Q01705	Neurogenic locus notch homolog protein 1 OS=Mus musculus OX=10090 GN=Notch1 PE=1 SV=3	0	2	2	1	0	1	1	1	589.742	1178.48	1178.48	-1.50716	-0.000888076	0	0	339618	HCD (High Energy Collision Dissociation)	MS2	26.5675	100	9.23298	3190	3190	3184	FP072920_12.raw	0/0		5.30826	427.16	318.893	318.893	4.9175e-06	6.93976e-07	0	0
FALSE	High	PMI-Byonic	PMI-Byonic (A2)	A	2	Unambiguous	GYHDPTCLSE	[E].GYHDPTcLSE.[V]	C7(Carbamidomethyl)	1	1	Q01705	Q01705	Neurogenic locus notch homolog protein 1 OS=Mus musculus OX=10090 GN=Notch1 PE=1 SV=3	0	2	2	1	0	1	1	1	589.742	1178.48	1178.48	-1.09282	-0.000643935	0	0	13951211	HCD (High Energy Collision Dissociation)	MS2	13.4104	100	9.5385	3322	3322	3316	FP072920_12.raw	0/0		2.70439	294.389	159.342	159.342	0.00197521	0.000126978	0	0
FALSE	High	PMI-Byonic	PMI-Byonic (A2)	A	2	Unambiguous	GYHDPTCLSE	[E].GYHDPTcLSE.[V]	C7(Carbamidomethyl)	1	1	Q01705	Q01705	Neurogenic locus notch homolog protein 1 OS=Mus musculus OX=10090 GN=Notch1 PE=1 SV=3	0	2	2	1	0	1	1	1	589.742	1178.48	1178.48	-0.782076	-0.00046083	0	0	5598338	HCD (High Energy Collision Dissociation)	MS2	1.64664	32.3739	9.60476	3350	3350	3349	FP072920_12.raw	0/0		5.88208	530.1	343.06	343.06	1.31195e-06	3.13433e-07	0	0
FALSE	High	PMI-Byonic	PMI-Byonic (A2)	A	2	Unambiguous	GYHDPTCLSE	[E].GYHDPTcLSE.[V]	C7(Carbamidomethyl)	1	1	Q01705	Q01705	Neurogenic locus notch homolog protein 1 OS=Mus musculus OX=10090 GN=Notch1 PE=1 SV=3	0	2	2	1	0	1	1	1	589.741	1178.47	1178.48	-3.26807	-0.00192567	0	0	813066	HCD (High Energy Collision Dissociation)	MS2	14.9043	100	9.73984	3408	3408	3404	FP072920_12.raw	0/0		4.87617	475.974	305.156	305.156	1.32993e-05	1.88359e-06	0	0
FALSE	High	PMI-Byonic	PMI-Byonic (A2)	A	2	Unambiguous	GYHDPTCLSE	[E].GYHDPTcLSE.[V]	C7(Carbamidomethyl)	1	1	Q01705	Q01705	Neurogenic locus notch homolog protein 1 OS=Mus musculus OX=10090 GN=Notch1 PE=1 SV=3	0	2	2	1	0	1	1	1	589.741	1178.48	1178.48	-2.54299	-0.00149843	0	0	290526	HCD (High Energy Collision Dissociation)	MS2	69.0105	100	9.88824	3474	3474	3470	FP072920_12.raw	0/0		2.51103	304.949	266.775	266.775	0.00308294	0.000313128	0	0
FALSE	High	PMI-Byonic	PMI-Byonic (A2)	A	2	Unambiguous	GYHDPTCLSE	[E].GYHDPTcLSE.[V]	C7(Carbamidomethyl)	1	1	Q01705	Q01705	Neurogenic locus notch homolog protein 1 OS=Mus musculus OX=10090 GN=Notch1 PE=1 SV=3	0	2	2	1	0	1	1	1	589.742	1178.48	1178.48	-1.09282	-0.000643935	0	0	11817675	HCD (High Energy Collision Dissociation)	MS2	0.50785	17.0126	9.47787	3295	3295	3294	FP072920_12.raw	0/0		4.56757	549.94	288.554	288.554	2.70663e-05	5.50463e-06	0	0
[truncated: 7 more columns]

## Sheet: FP092520_13
Checked	Confidence	Identifying Node Type	Identifying Node	Search ID	Identifying Node No	PSM Ambiguity	Sequence	Annotated Sequence	Modifications	# Protein Groups	# Proteins	Master Protein Accessions	Protein Accessions	Protein Descriptions	# Missed Cleavages	Charge	Original Precursor Charge	DeltaScore	DeltaCn	Rank	Search Engine Rank	Concatenated Rank	m/z [Da]	MH+ [Da]	Theo. MH+ [Da]	DeltaM [ppm]	Deltam/z [Da]	Matched Ions	Total Ions	Intensity	Activation Type	MS Order	Isolation Interference [%]	Ion Inject Time [ms]	RT [min]	First Scan	Last Scan	Master Scan(s)	Spectrum File	Ions Matched	Annotation	|Log Prob|	Byonic Score	Delta Byonic Score	Delta Mod Score	PEP 2D	q-Value 2D	FDR 2D	Peptide Group FDR 2D
FALSE	High	PMI-Byonic	PMI-Byonic (A2)	A	2	Unambiguous	YKCRCPPGWSGKSCQQADPCASNPCANGGQCLPFE	[E].YKcRcPPGWSGKscQQADPcASNPcANGGQcLPFE.[S]	C3(Carbamidomethyl); C5(Carbamidomethyl); S13(Hex(1)Pent(1)R0); C14(Carbamidomethyl); C20(Carbamidomethyl); C25(Carbamidomethyl); C31(Carbamidomethyl)	1	1	Q01705	Q01705	Neurogenic locus notch homolog protein 1 OS=Mus musculus OX=10090 GN=Notch1 PE=1 SV=3	0	4	4	1	0	1	1	1	1085.44	4338.74	4338.77	-6.53986	-0.00709374	0	0	258697	HCD (High Energy Collision Dissociation)	MS2	0	100	11.4456	4304	4304	4295	FP092520_13.raw	0/0		4.00042	321.258	321.258	0	9.99039e-05	2.5033e-05	0	0
FALSE	High	PMI-Byonic	PMI-Byonic (A2)	A	2	Unambiguous	YKCRCPPGWSGKSCQQADPCASNPCANGGQCLPFE	[E].YKcRcPPGWSGKscQQADPcASNPcANGGQcLPFE.[S]	C3(Carbamidomethyl); C5(Carbamidomethyl); S13(Hex(1)Pent(2)); C14(Carbamidomethyl); C20(Carbamidomethyl); C25(Carbamidomethyl); C31(Carbamidomethyl)	1	1	Q01705	Q01705	Neurogenic locus notch homolog protein 1 OS=Mus musculus OX=10090 GN=Notch1 PE=1 SV=3	0	4	4	1	0	1	1	1	1118.7	4471.77	4470.81	214.318	0.239544	0	0	184823	HCD (High Energy Collision Dissociation)	MS2	0	100	11.6878	4411	4411	4405	FP092520_13.raw	0/0		3.81561	268.274	268.274	3.5534	0.000152893	4.81363e-05	0	0
FALSE	High	PMI-Byonic	PMI-Byonic (A2)	A	2	Unambiguous	YKCRCPPGWSGKSCQQADPCASNPCANGGQCLPFE	[E].YKcRcPPGWSGKscQQADPcASNPcANGGQcLPFE.[S]	C3(Carbamidomethyl); C5(Carbamidomethyl); S13(Hex(1)Pent(1)); C14(Carbamidomethyl); C20(Carbamidomethyl); C25(Carbamidomethyl); C31(Carbamidomethyl)	1	1	Q01705	Q01705	Neurogenic locus notch homolog protein 1 OS=Mus musculus OX=10090 GN=Notch1 PE=1 SV=3	0	4	4	1	0	1	1	1	1085.69	4339.73	4338.77	221.127	0.239855	0	0	356702	HCD (High Energy Collision Dissociation)	MS2	0	100	11.647	4393	4393	4383	FP092520_13.raw	0/0		5.44711	459.643	459.643	0	3.57182e-06	1.92257e-06	0	0
FALSE	High	PMI-Byonic	PMI-Byonic (A2)	A	2	Unambiguous	SSYICRCPPGFHGPTCRQDVNECSQNPGLCRHGGTCHNE	[E].SSYIcRcPPGFHGPtcRQDVNEcSQNPGLcRHGGTcHNE.[I]	C5(Carbamidomethyl); C7(Carbamidomethyl); T15(Fuc(1)); C16(Carbamidomethyl); C23(Carbamidomethyl); C30(Carbamidomethyl); C36(Carbamidomethyl)	1	1	Q01705	Q01705	Neurogenic locus notch homolog protein 1 OS=Mus musculus OX=10090 GN=Notch1 PE=1 SV=3	2	6	6	1	0	1	1	1	792.333	4748.96	4747.98	207.469	0.164176	0	0	236930	HCD (High Energy Collision Dissociation)	MS2	72.8439	100	8.93071	3200	3200	3195	FP092520_13.raw	0/0		1.62215	200.168	200.168	0	0.0238698	0.00271464	0	0
FALSE	High	PMI-Byonic	PMI-Byonic (A2)	A	2	Unambiguous	SSYICRCPPGFHGPTCRQDVNECSQNPGLCRHGGTCHNE	[E].SSYIcRcPPGFHGPtcRQDVNEcSQNPGLcRHGGTcHNE.[I]	C5(Carbamidomethyl); C7(Carbamidomethyl); T15(HexNAc(1)); C16(Carbamidomethyl); C23(Carbamidomethyl); C30(Carbamidomethyl); C36(Carbamidomethyl)	1	1	Q01705	Q01705	Neurogenic locus notch homolog protein 1 OS=Mus musculus OX=10090 GN=Notch1 PE=1 SV=3	2	6	6	1	0	1	1	1	801.673	4805	4805	0.476393	0.000381511	0	0	133508	HCD (High Energy Collision Dissociation)	MS2	88.5104	100	8.96072	3213	3213	3206	FP092520_13.raw	0/0		1.01273	113.872	113.872	0	0.0971108	0.00810633	0	0
FALSE	High	PMI-Byonic	PMI-Byonic (A2)	A	2	Unambiguous	SSYICRCPPGFHGPTCRQDVNECSQNPGLCRHGGTCHNE	[E].SSYIcRcPPGFHGPtcRQDVNEcSQNPGLcRHGGTcHNE.[I]	C5(Carbamidomethyl); C7(Carbamidomethyl); T15(Fuc(1)); C16(Carbamidomethyl); C23(Carbamidomethyl); C30(Carbamidomethyl); C36(Carbamidomethyl)	1	1	Q01705	Q01705	Neurogenic locus notch homolog protein 1 OS=Mus musculus OX=10090 GN=Notch1 PE=1 SV=3	2	5	5	1	0	1	1	1	950.797	4749.96	4747.98	417.278	0.396245	0	0	287137	HCD (High Energy Collision Dissociation)	MS2	54.9781	100	8.9629	3214	3214	3206	FP092520_13.raw	0/0		3.74372	435.778	435.778	0	0.000180416	6.81786e-05	0	0
FALSE	High	PMI-Byonic	PMI-Byonic (A2)	A	2	Unambiguous	SSYICRCPPGFHGPTCRQDVNECSQNPGLCRHGGTCHNE	[E].SSYIcRcPPGFHGPtcRQDVNEcSQNPGLcRHGGTcHNE.[I]	C5(Carbamidomethyl); C7(Carbamidomethyl); T15(Fuc(1)); C16(Carbamidomethyl); C23(Carbamidomethyl); C30(Carbamidomethyl); C36(Carbamidomethyl)	1	1	Q01705	Q01705	Neurogenic locus notch homolog protein 1 OS=Mus musculus OX=10090 GN=Notch1 PE=1 SV=3	2	6	6	1	0	1	1	1	792.164	4747.95	4747.98	-6.4125	-0.0050744	0	0	1.07131e+06	HCD (High Energy Collision Dissociation)	MS2	0.732758	67.3263	9.05267	3252	3252	3250	FP092520_13.raw	0/0		7.00007	645.648	645.648	0	9.99838e-08	9.99738e-08	0	0
FALSE	High	PMI-Byonic	PMI-Byonic (A2)	A	2	Unambiguous	SSYICRCPPGFHGPTCRQDVNECSQNPGLCRHGGTCHNE	[E].SSYIcRcPPGFHGPtcRQDVNEcSQNPGLcRHGGTcHNE.[I]	C5(Carbamidomethyl); C7(Carbamidomethyl); T15(Fuc(1)); C16(Carbamidomethyl); C23(Carbamidomethyl); C30(Carbamidomethyl); C36(Carbamidomethyl)	1	1	Q01705	Q01705	Neurogenic locus notch homolog protein 1 OS=Mus musculus OX=10090 GN=Notch1 PE=1 SV=3	2	5	5	1	0	1	1	1	951.196	4751.95	4747.98	837.379	0.795171	0	0	601030	HCD (High Energy Collision Dissociation)	MS2	48.9862	100	9.08486	3266	3266	3261	FP092520_13.raw	0/0		4.83418	447.66	447.66	0	1.46495e-05	5.18094e-06	0	0
FALSE	Medium	PMI-Byonic	PMI-Byonic (A2)	A	2	Unambiguous	SSYICRCPPGFHGPTCRQDVNECSQNPGLCRHGGTCHNE	[E].SSYIcRcPPGFHGPtcRQDVNEcSQNPGLcRHGGTcHNE.[I]	C5(Carbamidomethyl); C7(Carbamidomethyl); T15(HexNAc(1)); C16(Carbamidomethyl); C23(Carbamidomethyl); C30(Carbamidomethyl); C36(Carbamidomethyl)	1	1	Q01705	Q01705	Neurogenic locus notch homolog protein 1 OS=Mus musculus OX=10090 GN=Notch1 PE=1 SV=3	2	6	6	1	0	1	1	1	802	4806.97	4805	409.749	0.32814	0	0	321908	HCD (High Energy Collision Dissociation)	MS2	44.483	100	9.08702	3267	3267	3261	FP092520_13.raw	0/0		0.56968	22.1961	22.1961	0	0.269352	0.0238298	0	0
FALSE	High	PMI-Byonic	PMI-Byonic (A2)	A	2	Unambiguous	SSYICRCPPGFHGPTCRQDVNECSQNPGLCRHGGTCHNE	[E].SSYIcRcPPGFHGPtcRQDVNEcSQNPGLcRHGGTcHNE.[I]	C5(Carbamidomethyl); C7(Carbamidomethyl); T15(Fuc(1)); C16(Carbamidomethyl); C23(Carbamidomethyl); C30(Carbamidomethyl); C36(Carbamidomethyl)	1	1	Q01705	Q01705	Neurogenic locus notch homolog protein 1 OS=Mus musculus OX=10090 GN=Notch1 PE=1 SV=3	2	6	6	1	0	1	1	1	792.663	4750.94	4747.98	624.896	0.494498	0	0	574574	HCD (High Energy Collision Dissociation)	MS2	29.0472	100	9.18216	3307	3307	3305	FP092520_13.raw	0/0		2.77666	215.309	215.309	0	0.0016724	0.000407439	0	0
FALSE	High	PMI-Byonic	PMI-Byonic (A2)	A	2	Unambiguous	SSYICRCPPGFHGPTCRQDVNE	[E].SSYIcRcPPGFHGPTcRQDVNE.[C]	C5(Carbamidomethyl); C7(Carbamidomethyl); C16(Carbamidomethyl)	1	1	Q01705	Q01705	Neurogenic locus notch homolog protein 1 OS=Mus musculus OX=10090 GN=Notch1 PE=1 SV=3	1	4	4	1	0	1	1	1	660.036	2637.12	2637.14	-6.50943	-0.00429157	0	0	6.18063e+06	HCD (High Energy Collision Dissociation)	MS2	1.68891	34.2469	9.81479	3581	3581	3580	FP092520_13.raw	0/0		4.20996	474.276	397.965	397.965	6.16659e-05	1.56743e-05	0	0
FALSE	High	PMI-Byonic	PMI-Byonic (A2)	A	2	Unambiguous	SSYICRCPPGFHGPTCRQDVNE	[E].SSYIcRcPPGFHGPTcRQDVNE.[C]	C5(Carbamidomethyl); C7(Carbamidomethyl); C16(Carbamidomethyl)	1	1	Q01705	Q01705	Neurogenic locus notch homolog protein 1 OS=Mus musculus OX=10090 GN=Notch1 PE=1 SV=3	1	4	4	1	0	1	1	1	660.036	2637.12	2637.14	-6.78716	-0.00447467	0	0	793713	HCD (High Energy Collision Dissociation)	MS2	2.44559	100	9.94012	3636	3636	3635	FP092520_13.raw	0/0		4.4862	431.08	374.426	374.426	3.26437e-05	9.10414e-06	0	0
FALSE	High	PMI-Byonic	PMI-Byonic (A2)	A	2	Unambiguous	SSYICRCPPGFHGPTCRQDVNE	[E].SSYIcRcPPGFHGPTcRQDVNE.[C]	C5(Carbamidomethyl); C7(Carbamidomethyl); C16(Carbamidomethyl)	1	1	Q01705	Q01705	Neurogenic locus notch homolog protein 1 OS=Mus musculus OX=10090 GN=Notch1 PE=1 SV=3	1	3	3	1	0	1	1	1	879.711	2637.12	2637.14	-7.29124	-0.00640934	0	0	196771	HCD (High Energy Collision Dissociation)	MS2	9.93901	100	9.75027	3553	3553	3547	FP092520_13.raw	0/0		3.82013	513.168	416.348	416.348	0.000151312	3.76607e-05	0	0
FALSE	High	PMI-Byonic	PMI-Byonic (A2)	A	2	Unambiguous	SSYICRCPPGFHGPTCRQDVNE	[E].SSYIcRcPPGFHGPTcRQDVNE.[C]	C5(Carbamidomethyl); C7(Carbamidomethyl); C16(Carbamidomethyl)	1	1	Q01705	Q01705	Neurogenic locus notch homolog protein 1 OS=Mus musculus OX=10090 GN=Notch1 PE=1 SV=3	1	4	4	1	0	1	1	1	660.036	2637.12	2637.14	-6.97232	-0.00459674	0	0	349586	HCD (High Energy Collision Dissociation)	MS2	8.43775	100	9.69948	3531	3531	3525	FP092520_13.raw	0/0		3.60821	470.053	370.824	370.824	0.000246482	8.09145e-05	0	0
FALSE	High	PMI-Byonic	PMI-Byonic (A2)	A	2	Unambiguous	IGSYRCACRATHTGPHCELPYVPCSPSPCQNGGTCRPTGDTTHE	[E].IGSYRcAcRATHTGPHcELPYVPcSPSPcQNGGtcRPTGDTTHE.[C]	C6(Carbamidomethyl); C8(Carbamidomethyl); C17(Carbamidomethyl); C24(Carbamidomethyl); C29(Carbamidomethyl); T34(HexNAc(1)Hex(1)Fuc(1)); C35(Carbamidomethyl)	1	1	Q01705	Q01705	Neurogenic locus notch homolog protein 1 OS=Mus musculus OX=10090 GN=Notch1 PE=1 SV=3	2	6	6	1	0	1	1	1	919.886	5514.28	5513.33	172.071	0.158114	0	0	1.34054e+06	HCD (High Energy Collision Dissociation)	MS2	4.54231	39.6807	9.94349	3638	3638	3635	FP092520_13.raw	0/0		2.69571	184.166	184.166	3.84945	0.00201507	0.000483992	0	0
FALSE	Low	PMI-Byonic	PMI-Byonic (A2)	A	2	Unambiguous	IGSYRCACRATHTGPHCE	[E].IGSYRcAcRATHTGPHcE.[L]	C6(Carbamidomethyl); C8(Carbamidomethyl); C17(Carbamidomethyl)	1	1	Q01705	Q01705	Neurogenic locus notch homolog protein 1 OS=Mus musculus OX=10090 GN=Notch1 PE=1 SV=3	0	4	4	1	0	1	1	1	533.981	2132.9	2132.92	-7.54824	-0.00402494	0	0	86523.7	HCD (High Energy Collision Dissociation)	MS2	8.03511	100	5.70961	1842	1842	1839	FP092520_13.raw	0/0		0.0603889	12.8611	12.8611	12.8611	0.870184	0.0858305	0.0294117	0.0555552
FALSE	High	PMI-Byonic	PMI-Byonic (A2)	A	2	Unambiguous	IGSYRCACRATHTGPHCELPYVPCSPSPCQNGGTCRPTGDTTHE	[E].IGSYRcAcRATHTGPHcELPYVPcSPsPcQNGGTcRPTGDTTHE.[C]	C6(Carbamidomethyl); C8(Carbamidomethyl); C17(Carbamidomethyl); C24(Carbamidomethyl); S27(HexNAc(1)Hex(1)Fuc(1)); C29(Carbamidomethyl); C35(Carbamidomethyl)	1	1	Q01705	Q01705	Neurogenic locus notch homolog protein 1 OS=Mus musculus OX=10090 GN=Notch1 PE=1 SV=3	2	5	5	1	0	1	1	1	1104.06	5516.29	5513.33	536.967	0.592095	0	0	489307	HCD (High Energy Collision Dissociation)	MS2	4.34669	100	10.0571	3688	3688	3679	FP092520_13.raw	0/0		1.91422	98.1924	98.1924	0	0.0121837	0.00190099	0	0
FALSE	High	PMI-Byonic	PMI-Byonic (A2)	A	2	Unambiguous	IGSYRCACRATHTGPHCELPYVPCSPSPCQNGGTCRPTGDTTHE	[E].IGsYRcAcRATHTGPHcELPYVPcSPSPcQNGGTcRPTGDTTHE.[C]	S3(HexNAc(1)Hex(1)Fuc(1)); C6(Carbamidomethyl); C8(Carbamidomethyl); C17(Carbamidomethyl); C24(Carbamidomethyl); C29(Carbamidomethyl); C35(Carbamidomethyl)	1	1	Q01705	Q01705	Neurogenic locus notch homolog protein 1 OS=Mus musculus OX=10090 GN=Notch1 PE=1 SV=3	2	6	6	1	0	1	1	1	920.221	5516.29	5513.33	536.931	0.49338	0	0	989555	HCD (High Energy Collision Dissociation)	MS2	44.2282	100	10.0785	3697	3697	3690	FP092520_13.raw	0/0		1.18924	136.073	136.073	1.23241	0.0646778	0.00492761	0	0
FALSE	High	PMI-Byonic	PMI-Byonic (A2)	A	2	Unambiguous	IGSYRCACRATHTGPHCELPYVPCSPSPCQNGGTCRPTGDTTHE	[E].IGsYRcAcRATHTGPHcELPYVPcSPSPcQNGGTcRPTGDTTHE.[C]	S3(Fuc(1)); C6(Carbamidomethyl); C8(Carbamidomethyl); C17(Carbamidomethyl); C24(Carbamidomethyl); C29(Carbamidomethyl); C35(Carbamidomethyl)	1	1	Q01705	Q01705	Neurogenic locus notch homolog protein 1 OS=Mus musculus OX=10090 GN=Notch1 PE=1 SV=3	2	6	6	1	0	1	1	1	859.365	5151.15	5148.2	574.182	0.492667	0	0	736398	HCD (High Energy Collision Dissociation)	MS2	43.4355	100	10.0934	3703	3703	3701	FP092520_13.raw	0/0		2.69571	172.705	172.705	1.6	0.00201507	0.000553586	0	0
FALSE	High	PMI-Byonic	PMI-Byonic (A2)	A	2	Unambiguous	IGSYRCACRATHTGPHCELPYVPCSPSPCQNGGTCRPTGDTTHE	[E].IGSYRcAcRATHTGPHcELPYVPcSPSPcQNGGtcRPTGDTTHE.[C]	C6(Carbamidomethyl); C8(Carbamidomethyl); C17(Carbamidomethyl); C24(Carbamidomethyl); C29(Carbamidomethyl); T34(Fuc(1)); C35(Carbamidomethyl)	1	1	Q01705	Q01705	Neurogenic locus notch homolog protein 1 OS=Mus musculus OX=10090 GN=Notch1 PE=1 SV=3	2	6	6	1	0	1	1	1	859.031	5149.15	5148.2	185.08	0.158804	0	0	343224	HCD (High Energy Collision Dissociation)	MS2	0.820446	100	9.96413	3647	3647	3646	FP092520_13.raw	0/0		2.92256	205.325	205.325	3.92426	0.00119521	0.000209511	0	0
FALSE	High	PMI-Byonic	PMI-Byonic (A2)	A	2	Unambiguous	IGSYRCACRATHTGPHCELPYVPCSPSPCQNGGTCRPTGDTTHE	[E].IGSYRcAcRATHTGPHcELPYVPcSPSPcQNGGtcRPTGDTTHE.[C]	C6(Carbamidomethyl); C8(Carbamidomethyl); C17(Carbamidomethyl); C24(Carbamidomethyl); C29(Carbamidomethyl); T34(HexNAc(1)Hex(1)Fuc(1)); C35(Carbamidomethyl)	1	1	Q01705	Q01705	Neurogenic locus notch homolog protein 1 OS=Mus musculus OX=10090 GN=Notch1 PE=1 SV=3	2	5	5	1	0	1	1	1	1104.26	5517.29	5513.33	717.969	0.79168	0	0	977287	HCD (High Energy Collision Dissociation)	MS2	17.8961	100	9.90855	3623	3623	3613	FP092520_13.raw	0/0		3.75348	270.286	270.286	4.86463	0.000176408	5.88255e-05	0	0
FALSE	High	PMI-Byonic	PMI-Byonic (A2)	A	2	Unambiguous	IGSYRCACRATHTGPHCELPYVPCSPSPCQNGGTCRPTGDTTHE	[E].IGSYRcAcRATHTGPHcELPYVPcsPSPcQNGGTcRPTGDTTHE.[C]	C6(Carbamidomethyl); C8(Carbamidomethyl); C17(Carbamidomethyl); C24(Carbamidomethyl); S25(HexNAc(1)Hex(1)Fuc(1)); C29(Carbamidomethyl); C35(Carbamidomethyl)	1	1	Q01705	Q01705	Neurogenic locus notch homolog protein 1 OS=Mus musculus OX=10090 GN=Notch1 PE=1 SV=3	2	6	6	1	0	1	1	1	919.721	5513.29	5513.33	-6.93896	-0.00637613	0	0	184474	HCD (High Energy Collision Dissociation)	MS2	4.4734	100	9.75244	3554	3554	3547	FP092520_13.raw	0/0		5.52326	467.714	467.714	0	2.99738e-06	1.37283e-06	0	0
FALSE	High	PMI-Byonic	PMI-Byonic (A2)	A	2	Unambiguous	IGSYRCACRATHTGPHCELPYVPCSPSPCQNGGTCRPTGDTTHE	[E].IGsYRcAcRATHTGPHcELPYVPcSPSPcQNGGTcRPTGDTTHE.[C]	S3(Fuc(1)); C6(Carbamidomethyl); C8(Carbamidomethyl); C17(Carbamidomethyl); C24(Carbamidomethyl); C29(Carbamidomethyl); C35(Carbamidomethyl)	1	1	Q01705	Q01705	Neurogenic locus notch homolog protein 1 OS=Mus musculus OX=10090 GN=Notch1 PE=1 SV=3	2	6	6	1	0	1	1	1	859.536	5152.18	5148.2	773.427	0.663626	0	0	279538	HCD (High Energy Collision Dissociation)	MS2	77.0721	100	9.85731	3601	3601	3591	FP092520_13.raw	0/0		2.27129	175.131	175.131	1.6	0.00535442	0.000762317	0	0
FALSE	Medium	PMI-Byonic	PMI-Byonic (A2)	A	2	Unambiguous	IGSYRCACRATHTGPHCELPYVPCSPSPCQNGGTCRPTGDTTHE	[E].IGSYRcAcRATHTGPHcELPYVPcsPsPcQNGGTcRPTGDTTHE.[C]	C6(Carbamidomethyl); C8(Carbamidomethyl); C17(Carbamidomethyl); C24(Carbamidomethyl); S25(HexNAc(1)); S27(HexNAc(1)Hex(1)); C29(Carbamidomethyl); C35(Carbamidomethyl)	1	1	Q01705	Q01705	Neurogenic locus notch homolog protein 1 OS=Mus musculus OX=10090 GN=Notch1 PE=1 SV=3	2	6	6	1	0	1	1	1	929.894	5574.33	5570.35	713.7	0.662593	0	0	397431	HCD (High Energy Collision Dissociation)	MS2	20.6926	100	9.7828	3568	3568	3558	FP092520_13.raw	0/0		0.91548	2.80758	2.80758	0	0.121484	0.0118856	0	0
FALSE	High	PMI-Byonic	PMI-Byonic (A2)	A	2	Unambiguous	IGSYRCACRATHTGPHCELPYVPCSPSPCQNGGTCRPTGDTTHE	[E].IGsYRcAcRATHTGPHcELPYVPcSPSPcQNGGTcRPTGDTTHE.[C]	S3(Fuc(1)); C6(Carbamidomethyl); C8(Carbamidomethyl); C17(Carbamidomethyl); C24(Carbamidomethyl); C29(Carbamidomethyl); C35(Carbamidomethyl)	1	1	Q01705	Q01705	Neurogenic locus notch homolog protein 1 OS=Mus musculus OX=10090 GN=Notch1 PE=1 SV=3	2	6	6	1	0	1	1	1	859.2	5150.16	5148.2	381.836	0.327628	0	0	410152	HCD (High Energy Collision Dissociation)	MS2	66.5924	100	9.73343	3546	3546	3536	FP092520_13.raw	0/0		2.83183	268.05	268.05	6.51552	0.00147288	0.000340862	0	0
FALSE	High	PMI-Byonic	PMI-Byonic (A2)	A	2	Unambiguous	IGSYRCACRATHTGPHCELPYVPCSPSPCQNGGTCRPTGDTTHE	[E].IGsYRcAcRAtHTGPHcELPYVPcSPSPcQNGGTcRPTGDTTHE.[C]	S3(HexNAc(1)Hex(1)); C6(Carbamidomethyl); C8(Carbamidomethyl); T11(HexNAc(1)); C17(Carbamidomethyl); C24(Carbamidomethyl); C29(Carbamidomethyl); C35(Carbamidomethyl)	1	1	Q01705	Q01705	Neurogenic locus notch homolog protein 1 OS=Mus musculus OX=10090 GN=Notch1 PE=1 SV=3	2	6	6	1	0	1	1	1	930.058	5575.31	5570.35	890.811	0.827022	0	0	1.04514e+06	HCD (High Energy Collision Dissociation)	MS2	30.6142	100	9.90636	3622	3622	3613	FP092520_13.raw	0/0		2.09653	188.688	188.688	3.30803	0.00800695	0.00106418	0	0
FALSE	High	PMI-Byonic	PMI-Byonic (A2)	A	2	Unambiguous	CQCLQGYTGPRCE	[E].cQcLQGYTGPRcE.[I]	C1(Carbamidomethyl); C3(Carbamidomethyl); C12(Carbamidomethyl)	1	1	Q01705	Q01705	Neurogenic locus notch homolog protein 1 OS=Mus musculus OX=10090 GN=Notch1 PE=1 SV=3	0	2	2	1	0	1	1	1	814.829	1628.65	1628.66	-6.13554	-0.00499636	0	0	1.69322e+06	HCD (High Energy Collision Dissociation)	MS2	2.99053	100	9.53784	3460	3460	3459	FP092520_13.raw	0/0		5.99086	599.59	542.417	542.417	1.02127e-06	5.60599e-07	0	0
FALSE	High	PMI-Byonic	PMI-Byonic (A2)	A	2	Unambiguous	CQCLQGYTGPRCE	[E].cQcLQGYTGPRcE.[I]	C1(Carbamidomethyl); C3(Carbamidomethyl); C12(Carbamidomethyl)	1	1	Q01705	Q01705	Neurogenic locus notch homolog protein 1 OS=Mus musculus OX=10090 GN=Notch1 PE=1 SV=3	0	2	2	1	0	1	1	1	814.83	1628.65	1628.66	-4.78641	-0.00389772	0	0	318444	HCD (High Energy Collision Dissociation)	MS2	0	100	9.41495	3408	3408	3404	FP092520_13.raw	0/0		5.05818	432.907	432.907	432.907	8.74616e-06	3.28726e-06	0	0
FALSE	Medium	PMI-Byonic	PMI-Byonic (A2)	A	2	Unambiguous	IDVNECISNPCQNDATCLDQIGE	[E].IDVNEcIsNPcQNDAtcLDQIGE.[F]	C6(Carbamidomethyl); S8(Fuc(1)); C11(Carbamidomethyl); T16(Hex(1)Pent(2)); C17(Carbamidomethyl)	1	1	Q01705	Q01705	Neurogenic locus notch homolog protein 1 OS=Mus musculus OX=10090 GN=Notch1 PE=1 SV=3	4	3	3	1	0	1	1	1	1080.11	3238.31	3237.31	306.79	0.331058	0	0	249412	HCD (High Energy Collision Dissociation)	MS2	0	100	14.7557	5746	5746	5736	FP092520_13.raw	0/0		0.208622	109.844	109.844	0	0.618554	0.0418517	0	0
FALSE	Low	PMI-Byonic	PMI-Byonic (A2)	A	2	Unambiguous	FQCICMPGYE	[E].FQcIcMPGYE.[G]	C3(Carbamidomethyl); C5(Carbamidomethyl)	1	1	Q01705	Q01705	Neurogenic locus notch homolog protein 1 OS=Mus musculus OX=10090 GN=Notch1 PE=1 SV=3	0	2	2	1	0	1	1	1	652.756	1304.5	1304.51	-5.36233	-0.00349761	0	0	450528	HCD (High Energy Collision Dissociation)	MS2	10.9792	100	10.6751	3962	3962	3954	FP092520_13.raw	0/0		0.0214555	28.4412	14.8321	14.8321	0.951797	0.110572	0.0285713	0
FALSE	Medium	PMI-Byonic	PMI-Byonic (A2)	A	2	Unambiguous	FQCICMPGYE	[E].FQcIcMPGYE.[G]	C3(Carbamidomethyl); C5(Carbamidomethyl)	1	1	Q01705	Q01705	Neurogenic locus notch homolog protein 1 OS=Mus musculus OX=10090 GN=Notch1 PE=1 SV=3	0	2	2	1	0	1	1	1	652.754	1304.5	1304.51	-7.23384	-0.00471831	0	0	2411379	HCD (High Energy Collision Dissociation)	MS2	43.0062	42.0952	14.8691	5794	5794	5791	FP092520_13.raw	0/0		0.864439	302.547	134.406	134.406	0.136635	0.0159097	0	0
FALSE	Low	PMI-Byonic	PMI-Byonic (A2)	A	2	Unambiguous	GVYCEINTDE	[E].GVYcEINTDE.[C]	C4(Carbamidomethyl)	1	1	Q01705	Q01705	Neurogenic locus notch homolog protein 1 OS=Mus musculus OX=10090 GN=Notch1 PE=1 SV=3	2	2	2	1	0	1	1	1	600.252	1199.5	1199.49	7.59634	0.00455586	0	0	231454	HCD (High Energy Collision Dissociation)	MS2	61.0134	100	12.7311	4872	4872	4867	FP092520_13.raw	0/0		0.0209331	3.33761	3.33761	3.33761	0.952943	0.133971	0.0277777	0.0526313
FALSE	High	PMI-Byonic	PMI-Byonic (A2)	A	2	Unambiguous	INTDECASSPCLHNGHCMDKINE	[E].INTDEcASsPcLHNGHcMDKINE.[F]	C6(Carbamidomethyl); S9(Hex(1)Pent(2)R0); C11(Carbamidomethyl); C17(Carbamidomethyl)	1	1	Q01705	Q01705	Neurogenic locus notch homolog protein 1 OS=Mus musculus OX=10090 GN=Notch1 PE=1 SV=3	3	4	4	1	0	1	1	1	782.813	3128.23	3128.24	-3.81461	-0.00298326	0	0	161002	HCD (High Energy Collision Dissociation)	MS2	73.7132	100	8.98647	3224	3224	3217	FP092520_13.raw	0/0		1.93175	172.687	172.687	1.2	0.0117018	0.00148968	0	0
FALSE	High	PMI-Byonic	PMI-Byonic (A2)	A	2	Unambiguous	GYHDPTCLSE	[E].GYHDPTcLSE.[V]	C7(Carbamidomethyl)	1	1	Q01705	Q01705	Neurogenic locus notch homolog protein 1 OS=Mus musculus OX=10090 GN=Notch1 PE=1 SV=3	0	2	2	1	0	1	1	1	589.74	1178.47	1178.48	-4.51106	-0.0026581	0	0	206075	HCD (High Energy Collision Dissociation)	MS2	28.2342	100	9.36785	3388	3388	3382	FP092520_13.raw	0/0		3.01803	334.263	264.257	264.257	0.000959332	0.000147905	0	0
FALSE	High	PMI-Byonic	PMI-Byonic (A2)	A	2	Unambiguous	GYHDPTCLSE	[E].GYHDPTcLSE.[V]	C7(Carbamidomethyl)	1	1	Q01705	Q01705	Neurogenic locus notch homolog protein 1 OS=Mus musculus OX=10090 GN=Notch1 PE=1 SV=3	0	2	2	1	0	1	1	1	589.739	1178.47	1178.48	-6.68631	-0.00393983	0	0	3.75103e+06	HCD (High Energy Collision Dissociation)	MS2	1.58651	58.4371	9.23081	3328	3328	3327	FP092520_13.raw	0/0		3.56169	468.979	247.691	247.691	0.000274353	9.38103e-05	0	0
FALSE	High	PMI-Byonic	PMI-Byonic (A2)	A	2	Unambiguous	GYHDPTCLSE	[E].GYHDPTcLSE.[V]	C7(Carbamidomethyl)	1	1	Q01705	Q01705	Neurogenic locus notch homolog protein 1 OS=Mus musculus OX=10090 GN=Notch1 PE=1 SV=3	0	2	2	1	0	1	1	1	590.24	1179.47	1178.48	843.627	0.497098	0	0	231744	HCD (High Energy Collision Dissociation)	MS2	55.9542	100	9.10889	3276	3276	3272	FP092520_13.raw	0/0		2.84109	344.079	296.365	296.365	0.00144183	0.000277973	0	0
[truncated: 7 more columns]

## Sheet: FP041321_2
Checked	Confidence	Identifying Node Type	Identifying Node	Search ID	Identifying Node No	PSM Ambiguity	Sequence	Annotated Sequence	Modifications	# Protein Groups	# Proteins	Master Protein Accessions	Protein Accessions	Protein Descriptions	# Missed Cleavages	Charge	Original Precursor Charge	DeltaScore	DeltaCn	Rank	Search Engine Rank	Concatenated Rank	m/z [Da]	MH+ [Da]	Theo. MH+ [Da]	DeltaM [ppm]	Deltam/z [Da]	Matched Ions	Total Ions	Intensity	Activation Type	MS Order	Isolation Interference [%]	Ion Inject Time [ms]	RT [min]	First Scan	Last Scan	Master Scan(s)	Spectrum File	Ions Matched	Annotation	|Log Prob|	Byonic Score	Delta Byonic Score	Delta Mod Score	PEP 2D	q-Value 2D	FDR 2D	Peptide Group FDR 2D
FALSE	High	PMI-Byonic	PMI-Byonic (A2)	A	2	Unambiguous	YKCRCPPGWSGKSCQQADPCASNPCANGGQCLPFE	[E].YKcRcPPGWsGKScQQADPcASNPcANGGQcLPFE.[S]	C3(Carbamidomethyl); C5(Carbamidomethyl); S10(Hex(1)Pent(1)); C14(Carbamidomethyl); C20(Carbamidomethyl); C25(Carbamidomethyl); C31(Carbamidomethyl)	1	1	Q01705	Q01705	Neurogenic locus notch homolog protein 1 OS=Mus musculus OX=10090 GN=Notch1 PE=1 SV=3	0	4	4	1	0	1	1	1	1085.7	4339.76	4338.77	227.541	0.246813	0	0	359060	HCD (High Energy Collision Dissociation)	MS2	0	100	12.7927	4271	4271	4266	FP041321_2.raw	0/0		3.09247	293.629	293.629	2.4	0.000808215	0.00026951	0	0
FALSE	High	PMI-Byonic	PMI-Byonic (A2)	A	2	Unambiguous	YKCRCPPGWSGKSCQQADPCASNPCANGGQCLPFE	[E].YKcRcPPGWsGKScQQADPcASNPcANGGQcLPFE.[S]	C3(Carbamidomethyl); C5(Carbamidomethyl); S10(Hex(1)Pent(1)); C14(Carbamidomethyl); C20(Carbamidomethyl); C25(Carbamidomethyl); C31(Carbamidomethyl)	1	1	Q01705	Q01705	Neurogenic locus notch homolog protein 1 OS=Mus musculus OX=10090 GN=Notch1 PE=1 SV=3	0	4	4	1	0	1	1	1	1085.7	4339.76	4338.77	227.992	0.247301	0	0	149713	HCD (High Energy Collision Dissociation)	MS2	0	100	12.9136	4322	4322	4321	FP041321_2.raw	0/0		2.94456	226.863	226.863	2.4	0.00113615	0.000360733	0	0
FALSE	Medium	PMI-Byonic	PMI-Byonic (A2)	A	2	Unambiguous	YKCRCPPGWSGKSCQQADPCASNPCANGGQCLPFE	[E].YKcRcPPGWsGKScQQADPcASNPcANGGQcLPFE.[S]	C3(Carbamidomethyl); C5(Carbamidomethyl); S10(Hex(1)Pent(2)); C14(Carbamidomethyl); C20(Carbamidomethyl); C25(Carbamidomethyl); C31(Carbamidomethyl)	1	1	Q01705	Q01705	Neurogenic locus notch homolog protein 1 OS=Mus musculus OX=10090 GN=Notch1 PE=1 SV=3	0	4	4	1	0	1	1	1	1119.21	4473.81	4470.81	669.964	0.748821	0	0	282273	HCD (High Energy Collision Dissociation)	MS2	0	100	12.877	4307	4307	4299	FP041321_2.raw	0/0		1.27369	1.20424	1.20424	1.20424	0.0532491	0.0152266	0	0
FALSE	Medium	PMI-Byonic	PMI-Byonic (A2)	A	2	Unambiguous	YKCRCPPGWSGKSCQQADPCASNPCANGGQCLPFE	[E].YKcRcPPGWsGKScQQADPcASNPcANGGQcLPFE.[S]	C3(Carbamidomethyl); C5(Carbamidomethyl); S10(Hex(1)Pent(1)); C14(Carbamidomethyl); C20(Carbamidomethyl); C25(Carbamidomethyl); C31(Carbamidomethyl)	1	1	Q01705	Q01705	Neurogenic locus notch homolog protein 1 OS=Mus musculus OX=10090 GN=Notch1 PE=1 SV=3	0	4	4	1	0	1	1	1	1085.44	4338.75	4338.77	-4.73916	-0.00514054	0	0	25348	HCD (High Energy Collision Dissociation)	MS2	4.89921	100	12.1522	3999	3999	3991	FP041321_2.raw	0/0		1.15642	1.69357	1.69357	1.69357	0.0697552	0.0165898	0	0
FALSE	Medium	PMI-Byonic	PMI-Byonic (A2)	A	2	Unambiguous	YKCRCPPGWSGKSCQQADPCASNPCANGGQCLPFE	[E].YKcRcPPGWsGKScQQADPcASNPcANGGQcLPFE.[S]	C3(Carbamidomethyl); C5(Carbamidomethyl); S10(Hex(1)Pent(2)); C14(Carbamidomethyl); C20(Carbamidomethyl); C25(Carbamidomethyl); C31(Carbamidomethyl)	1	1	Q01705	Q01705	Neurogenic locus notch homolog protein 1 OS=Mus musculus OX=10090 GN=Notch1 PE=1 SV=3	0	4	4	1	0	1	1	1	1118.71	4471.82	4470.81	224.584	0.251018	0	0	81346.6	HCD (High Energy Collision Dissociation)	MS2	6.27199	100	12.3226	4071	4071	4068	FP041321_2.raw	0/0		1.27369	8.6148	8.6148	3.6	0.0532491	0.014226	0	0
FALSE	Medium	PMI-Byonic	PMI-Byonic (A2)	A	2	Unambiguous	YKCRCPPGWSGKSCQQADPCASNPCANGGQCLPFE	[E].YKcRcPPGWsGKScQQADPcASNPcANGGQcLPFE.[S]	C3(Carbamidomethyl); C5(Carbamidomethyl); S10(Hex(1)Pent(1)); C14(Carbamidomethyl); C20(Carbamidomethyl); C25(Carbamidomethyl); C31(Carbamidomethyl)	1	1	Q01705	Q01705	Neurogenic locus notch homolog protein 1 OS=Mus musculus OX=10090 GN=Notch1 PE=1 SV=3	0	4	4	1	0	1	1	1	1086.45	4342.76	4338.77	919.882	0.997789	0	0	371322	HCD (High Energy Collision Dissociation)	MS2	23.2071	100	12.4028	4105	4105	4101	FP041321_2.raw	0/0		1.15642	82.7766	82.7766	2.4	0.0697552	0.0178865	0	0
FALSE	High	PMI-Byonic	PMI-Byonic (A2)	A	2	Unambiguous	YKCRCPPGWSGKSCQQADPCASNPCANGGQCLPFE	[E].YKcRcPPGWsGKScQQADPcASNPcANGGQcLPFE.[S]	C3(Carbamidomethyl); C5(Carbamidomethyl); S10(Hex(1)Pent(1)); C14(Carbamidomethyl); C20(Carbamidomethyl); C25(Carbamidomethyl); C31(Carbamidomethyl)	1	1	Q01705	Q01705	Neurogenic locus notch homolog protein 1 OS=Mus musculus OX=10090 GN=Notch1 PE=1 SV=3	0	4	4	1	0	1	1	1	1085.44	4338.74	4338.77	-6.53979	-0.00709366	0	0	55353.2	HCD (High Energy Collision Dissociation)	MS2	0	100	12.2796	4053	4053	4046	FP041321_2.raw	0/0		2.05476	137.662	137.662	2.4	0.00881537	0.00108145	0	0
FALSE	High	PMI-Byonic	PMI-Byonic (A2)	A	2	Unambiguous	YKCRCPPGWSGKSCQQADPCASNPCANGGQCLPFE	[E].YKcRcPPGWsGKScQQADPcASNPcANGGQcLPFE.[S]	C3(Carbamidomethyl); C5(Carbamidomethyl); S10(Hex(1)Pent(1)); C14(Carbamidomethyl); C20(Carbamidomethyl); C25(Carbamidomethyl); C31(Carbamidomethyl)	1	1	Q01705	Q01705	Neurogenic locus notch homolog protein 1 OS=Mus musculus OX=10090 GN=Notch1 PE=1 SV=3	0	4	4	1	0	1	1	1	1086.2	4341.76	4338.77	689.627	0.748033	0	0	385118	HCD (High Energy Collision Dissociation)	MS2	33.3073	100	12.5282	4158	4158	4156	FP041321_2.raw	0/0		2.94458	251.257	251.257	2.4	0.00113611	0.000317654	0	0
FALSE	High	PMI-Byonic	PMI-Byonic (A2)	A	2	Unambiguous	YKCRCPPGWSGKSCQQADPCASNPCANGGQCLPFE	[E].YKcRcPPGWsGKScQQADPcASNPcANGGQcLPFE.[S]	C3(Carbamidomethyl); C5(Carbamidomethyl); S10(Hex(1)Pent(2)); C14(Carbamidomethyl); C20(Carbamidomethyl); C25(Carbamidomethyl); C31(Carbamidomethyl)	1	1	Q01705	Q01705	Neurogenic locus notch homolog protein 1 OS=Mus musculus OX=10090 GN=Notch1 PE=1 SV=3	0	4	4	1	0	1	1	1	1118.71	4471.82	4470.81	225.13	0.251629	0	0	96035.7	HCD (High Energy Collision Dissociation)	MS2	0	100	12.5886	4184	4184	4178	FP041321_2.raw	0/0		1.44197	58.7611	58.7611	3.6	0.0361438	0.00719661	0	0
FALSE	High	PMI-Byonic	PMI-Byonic (A2)	A	2	Unambiguous	YKCRCPPGWSGKSCQQADPCASNPCANGGQCLPFE	[E].YKcRcPPGWsGKScQQADPcASNPcANGGQcLPFE.[S]	C3(Carbamidomethyl); C5(Carbamidomethyl); S10(Hex(1)Pent(1)); C14(Carbamidomethyl); C20(Carbamidomethyl); C25(Carbamidomethyl); C31(Carbamidomethyl)	1	1	Q01705	Q01705	Neurogenic locus notch homolog protein 1 OS=Mus musculus OX=10090 GN=Notch1 PE=1 SV=3	0	4	4	1	0	1	1	1	1085.44	4338.76	4338.77	-3.50123	-0.00379776	0	0	44712.2	HCD (High Energy Collision Dissociation)	MS2	18.3427	100	12.6556	4212	4212	4211	FP041321_2.raw	0/0		3.21729	281.454	281.454	2.4	0.000606334	0.000160516	0	0
FALSE	High	PMI-Byonic	PMI-Byonic (A2)	A	2	Unambiguous	YKCRCPPGWSGKSCQQADPCASNPCANGGQCLPFE	[E].YKcRcPPGWsGKScQQADPcASNPcANGGQcLPFE.[S]	C3(Carbamidomethyl); C5(Carbamidomethyl); S10(Hex(1)Pent(2)); C14(Carbamidomethyl); C20(Carbamidomethyl); C25(Carbamidomethyl); C31(Carbamidomethyl)	1	1	Q01705	Q01705	Neurogenic locus notch homolog protein 1 OS=Mus musculus OX=10090 GN=Notch1 PE=1 SV=3	0	4	4	1	0	1	1	1	1119.21	4473.8	4470.81	667.78	0.74638	0	0	327535	HCD (High Energy Collision Dissociation)	MS2	0	100	12.7258	4243	4243	4233	FP041321_2.raw	0/0		1.78518	80.4499	80.4499	3.6	0.0163992	0.00262097	0	0
FALSE	High	PMI-Byonic	PMI-Byonic (A2)	A	2	Unambiguous	YKCRCPPGWSGKSCQQADPCASNPCANGGQCLPFE	[E].YKcRcPPGWsGKScQQADPcASNPcANGGQcLPFE.[S]	C3(Carbamidomethyl); C5(Carbamidomethyl); S10(Hex(1)Pent(2)); C14(Carbamidomethyl); C20(Carbamidomethyl); C25(Carbamidomethyl); C31(Carbamidomethyl)	1	1	Q01705	Q01705	Neurogenic locus notch homolog protein 1 OS=Mus musculus OX=10090 GN=Notch1 PE=1 SV=3	0	4	4	1	0	1	1	1	1118.71	4471.81	4470.81	223.273	0.249554	0	0	79984.6	HCD (High Energy Collision Dissociation)	MS2	0	100	12.4659	4132	4132	4123	FP041321_2.raw	0/0		1.9083	63.5847	63.5847	3.6	0.0123511	0.00157143	0	0
FALSE	High	PMI-Byonic	PMI-Byonic (A2)	A	2	Unambiguous	YKCRCPPGWSGKSCQQADPCASNPCANGGQCLPFE	[E].YKcRcPPGWsGKScQQADPcASNPcANGGQcLPFE.[S]	C3(Carbamidomethyl); C5(Carbamidomethyl); S10(Hex(1)Pent(1)); C14(Carbamidomethyl); C20(Carbamidomethyl); C25(Carbamidomethyl); C31(Carbamidomethyl)	1	1	Q01705	Q01705	Neurogenic locus notch homolog protein 1 OS=Mus musculus OX=10090 GN=Notch1 PE=1 SV=3	0	4	4	1	0	1	1	1	1085.69	4339.76	4338.77	226.866	0.24608	0	0	144105	HCD (High Energy Collision Dissociation)	MS2	0	100	13.056	4383	4383	4376	FP041321_2.raw	0/0		2.41154	159.258	159.258	2.4	0.00387666	0.000536528	0	0
FALSE	Low	PMI-Byonic	PMI-Byonic (A2)	A	2	Unambiguous	SSYICRCPPGFHGPTCRQDVNE	[E].SSYIcRcPPGFHGPTcRQDVNE.[C]	C5(Carbamidomethyl); C7(Carbamidomethyl); C16(Carbamidomethyl)	1	1	Q01705	Q01705	Neurogenic locus notch homolog protein 1 OS=Mus musculus OX=10090 GN=Notch1 PE=1 SV=3	1	4	4	1	0	1	1	1	660.041	2637.14	2637.14	1.08195	0.000713315	0	0	53476.1	HCD (High Energy Collision Dissociation)	MS2	12.4863	100	12.5369	4162	4162	4156	FP041321_2.raw	0/0		0.542214	80.5134	80.5134	80.5134	0.286937	0.0617663	0	0
FALSE	High	PMI-Byonic	PMI-Byonic (A2)	A	2	Unambiguous	SSYICRCPPGFHGPTCRQDVNE	[E].SSYIcRcPPGFHGPTcRQDVNE.[C]	C5(Carbamidomethyl); C7(Carbamidomethyl); C16(Carbamidomethyl)	1	1	Q01705	Q01705	Neurogenic locus notch homolog protein 1 OS=Mus musculus OX=10090 GN=Notch1 PE=1 SV=3	1	4	4	1	0	1	1	1	660.04	2637.14	2637.14	-0.95476	-0.000629459	0	0	772949	HCD (High Energy Collision Dissociation)	MS2	4.23626	100	11.4401	3696	3696	3695	FP041321_2.raw	0/0		5.93792	569.231	480.749	480.749	1.15366e-06	6.2624e-07	0	0
FALSE	Medium	PMI-Byonic	PMI-Byonic (A2)	A	2	Unambiguous	SSYICRCPPGFHGPTCRQDVNE	[E].SSYIcRcPPGFHGPTcRQDVNE.[C]	C5(Carbamidomethyl); C7(Carbamidomethyl); C16(Carbamidomethyl)	1	1	Q01705	Q01705	Neurogenic locus notch homolog protein 1 OS=Mus musculus OX=10090 GN=Notch1 PE=1 SV=3	1	4	4	1	0	1	1	1	660.289	2638.13	2637.14	376.948	0.248516	0	0	107214	HCD (High Energy Collision Dissociation)	MS2	44.4685	100	12.1198	3985	3985	3980	FP041321_2.raw	0/0		0.956688	113.645	113.645	113.645	0.110487	0.0268653	0	0
FALSE	High	PMI-Byonic	PMI-Byonic (A2)	A	2	Unambiguous	SSYICRCPPGFHGPTCRQDVNE	[E].SSYIcRcPPGFHGPTcRQDVNE.[C]	C5(Carbamidomethyl); C7(Carbamidomethyl); C16(Carbamidomethyl)	1	1	Q01705	Q01705	Neurogenic locus notch homolog protein 1 OS=Mus musculus OX=10090 GN=Notch1 PE=1 SV=3	1	4	4	1	0	1	1	1	660.042	2637.15	2637.14	2.65578	0.00175091	0	0	181593	HCD (High Energy Collision Dissociation)	MS2	4.9421	100	11.9576	3916	3916	3914	FP041321_2.raw	0/0		4.05911	382.055	322.761	322.761	8.72754e-05	2.03656e-05	0	0
FALSE	High	PMI-Byonic	PMI-Byonic (A2)	A	2	Unambiguous	SSYICRCPPGFHGPTCRQDVNE	[E].SSYIcRcPPGFHGPTcRQDVNE.[C]	C5(Carbamidomethyl); C7(Carbamidomethyl); C16(Carbamidomethyl)	1	1	Q01705	Q01705	Neurogenic locus notch homolog protein 1 OS=Mus musculus OX=10090 GN=Notch1 PE=1 SV=3	1	4	4	1	0	1	1	1	660.04	2637.14	2637.14	0.0635964	4.19281e-05	0	0	317538	HCD (High Energy Collision Dissociation)	MS2	11.7724	100	11.6988	3806	3806	3805	FP041321_2.raw	0/0		4.96269	469.786	446.264	446.264	1.0897e-05	4.09019e-06	0	0
FALSE	High	PMI-Byonic	PMI-Byonic (A2)	A	2	Unambiguous	SSYICRCPPGFHGPTCRQDVNE	[E].SSYIcRcPPGFHGPTcRQDVNE.[C]	C5(Carbamidomethyl); C7(Carbamidomethyl); C16(Carbamidomethyl)	1	1	Q01705	Q01705	Neurogenic locus notch homolog protein 1 OS=Mus musculus OX=10090 GN=Notch1 PE=1 SV=3	1	4	4	1	0	1	1	1	660.04	2637.14	2637.14	-0.306715	-0.000202212	0	0	462216	HCD (High Energy Collision Dissociation)	MS2	6.10735	100	11.5739	3753	3753	3750	FP041321_2.raw	0/0		4.64844	482.086	407.07	407.07	2.24678e-05	8.80654e-06	0	0
FALSE	High	PMI-Byonic	PMI-Byonic (A2)	A	2	Unambiguous	SSYICRCPPGFHGPTCRQDVNE	[E].SSYIcRcPPGFHGPTcRQDVNE.[C]	C5(Carbamidomethyl); C7(Carbamidomethyl); C16(Carbamidomethyl)	1	1	Q01705	Q01705	Neurogenic locus notch homolog protein 1 OS=Mus musculus OX=10090 GN=Notch1 PE=1 SV=3	1	4	4	1	0	1	1	1	660.04	2637.14	2637.14	-0.121559	-8.01422e-05	0	0	180988	HCD (High Energy Collision Dissociation)	MS2	8.74962	100	11.826	3860	3860	3859	FP041321_2.raw	0/0		4.72752	428.89	409.944	409.944	1.87276e-05	6.52971e-06	0	0
FALSE	High	PMI-Byonic	PMI-Byonic (A2)	A	2	Unambiguous	SSYICRCPPGFHGPTCRQDVNE	[E].SSYIcRcPPGFHGPTcRQDVNE.[C]	C5(Carbamidomethyl); C7(Carbamidomethyl); C16(Carbamidomethyl)	1	1	Q01705	Q01705	Neurogenic locus notch homolog protein 1 OS=Mus musculus OX=10090 GN=Notch1 PE=1 SV=3	1	4	4	1	0	1	1	1	660.04	2637.14	2637.14	-0.862182	-0.000568423	0	0	87196.1	HCD (High Energy Collision Dissociation)	MS2	3.69548	100	10.6879	3376	3376	3373	FP041321_2.raw	0/0		1.75489	179.734	179.734	179.734	0.0175836	0.00319645	0	0
FALSE	High	PMI-Byonic	PMI-Byonic (A2)	A	2	Unambiguous	SSYICRCPPGFHGPTCRQDVNE	[E].SSYIcRcPPGFHGPTcRQDVNE.[C]	C5(Carbamidomethyl); C7(Carbamidomethyl); C16(Carbamidomethyl)	1	1	Q01705	Q01705	Neurogenic locus notch homolog protein 1 OS=Mus musculus OX=10090 GN=Notch1 PE=1 SV=3	1	4	4	1	0	1	1	1	660.04	2637.14	2637.14	-0.862182	-0.000568423	0	0	646511	HCD (High Energy Collision Dissociation)	MS2	6.73781	100	10.9425	3484	3484	3483	FP041321_2.raw	0/0		4.46382	458.386	430.44	430.44	3.43703e-05	1.2002e-05	0	0
FALSE	High	PMI-Byonic	PMI-Byonic (A2)	A	2	Unambiguous	SSYICRCPPGFHGPTCRQDVNE	[E].SSYIcRcPPGFHGPTcRQDVNE.[C]	C5(Carbamidomethyl); C7(Carbamidomethyl); C16(Carbamidomethyl)	1	1	Q01705	Q01705	Neurogenic locus notch homolog protein 1 OS=Mus musculus OX=10090 GN=Notch1 PE=1 SV=3	1	4	4	1	0	1	1	1	660.04	2637.14	2637.14	-0.399293	-0.000263248	0	0	1.03023e+06	HCD (High Energy Collision Dissociation)	MS2	1.42013	100	11.3116	3641	3641	3640	FP041321_2.raw	0/0		7.00486	601.51	484.117	484.117	9.88872e-08	9.88773e-08	0	0
FALSE	High	PMI-Byonic	PMI-Byonic (A2)	A	2	Unambiguous	SSYICRCPPGFHGPTCRQDVNE	[E].SSYIcRcPPGFHGPTcRQDVNE.[C]	C5(Carbamidomethyl); C7(Carbamidomethyl); C16(Carbamidomethyl)	1	1	Q01705	Q01705	Neurogenic locus notch homolog protein 1 OS=Mus musculus OX=10090 GN=Notch1 PE=1 SV=3	1	4	4	1	0	1	1	1	660.039	2637.14	2637.14	-1.32507	-0.000873599	0	0	955993	HCD (High Energy Collision Dissociation)	MS2	0	100	11.072	3539	3539	3538	FP041321_2.raw	0/0		5.22222	558.035	470.458	470.458	5.99484e-06	2.38852e-06	0	0
FALSE	High	PMI-Byonic	PMI-Byonic (A2)	A	2	Unambiguous	SSYICRCPPGFHGPTCRQDVNE	[E].SSYIcRcPPGFHGPTcRQDVNE.[C]	C5(Carbamidomethyl); C7(Carbamidomethyl); C16(Carbamidomethyl)	1	1	Q01705	Q01705	Neurogenic locus notch homolog protein 1 OS=Mus musculus OX=10090 GN=Notch1 PE=1 SV=3	1	4	4	1	0	1	1	1	660.04	2637.14	2637.14	-0.862182	-0.000568423	0	0	1.18385e+06	HCD (High Energy Collision Dissociation)	MS2	2.04828	100	11.1873	3588	3588	3585	FP041321_2.raw	0/0		5.63697	584.394	480.017	480.017	2.30692e-06	1.18645e-06	0	0
FALSE	Medium	PMI-Byonic	PMI-Byonic (A2)	A	2	Unambiguous	SSYICRCPPGFHGPTCRQDVNE	[E].SSYIcRcPPGFHGPTcRQDVNE.[C]	C5(Carbamidomethyl); C7(Carbamidomethyl); C16(Carbamidomethyl)	1	1	Q01705	Q01705	Neurogenic locus notch homolog protein 1 OS=Mus musculus OX=10090 GN=Notch1 PE=1 SV=3	1	3	3	1	0	1	1	1	880.049	2638.13	2637.14	377.161	0.331542	0	0	137203	HCD (High Energy Collision Dissociation)	MS2	34.0717	100	11.2217	3603	3603	3596	FP041321_2.raw	0/0		0.775897	62.2704	62.2704	62.2704	0.167534	0.043427	0	0
FALSE	High	PMI-Byonic	PMI-Byonic (A2)	A	2	Unambiguous	SSYICRCPPGFHGPTCRQDVNE	[E].SSYIcRcPPGFHGPTcRQDVNE.[C]	C5(Carbamidomethyl); C7(Carbamidomethyl); C16(Carbamidomethyl)	1	1	Q01705	Q01705	Neurogenic locus notch homolog protein 1 OS=Mus musculus OX=10090 GN=Notch1 PE=1 SV=3	1	4	4	1	0	1	1	1	660.04	2637.14	2637.14	-0.214137	-0.000141177	0	0	252922	HCD (High Energy Collision Dissociation)	MS2	1.31912	100	10.817	3431	3431	3428	FP041321_2.raw	0/0		3.64918	387.854	323.707	323.707	0.000224293	4.52223e-05	0	0
FALSE	Medium	PMI-Byonic	PMI-Byonic (A2)	A	2	Unambiguous	IGSYRCACRATHTGPHCELPYVPCSPSPCQNGGTCRPTGDTTHE	[E].IGSYRcAcRATHTGPHcELPYVPcsPSPcqNGGTcRPTGDTTHE.[C]	C6(Carbamidomethyl); C8(Carbamidomethyl); C17(Carbamidomethyl); C24(Carbamidomethyl); S25(HexNAc(1)Hex(1)Fuc(1)); C29(Carbamidomethyl); Q30(Deamidated); C35(Carbamidomethyl)	1	1	Q01705	Q01705	Neurogenic locus notch homolog protein 1 OS=Mus musculus OX=10090 GN=Notch1 PE=1 SV=3	2	6	6	1	0	1	1	1	920.396	5517.34	5514.31	548.722	0.504304	0	0	196151	HCD (High Energy Collision Dissociation)	MS2	26.5719	100	12.4766	4136	4136	4134	FP041321_2.raw	0/0		0.909175	23.4758	23.4758	0	0.123261	0.0326491	0	0
FALSE	Medium	PMI-Byonic	PMI-Byonic (A2)	A	2	Unambiguous	IGSYRCACRATHTGPHCELPYVPCSPSPCQNGGTCRPTGDTTHE	[E].IGSYRcAcRATHTGPHcELPYVPcsPSPcqNGGTcRPTGDTTHE.[C]	C6(Carbamidomethyl); C8(Carbamidomethyl); C17(Carbamidomethyl); C24(Carbamidomethyl); S25(HexNAc(1)Hex(1)Fuc(1)); C29(Carbamidomethyl); Q30(Deamidated); C35(Carbamidomethyl)	1	1	Q01705	Q01705	Neurogenic locus notch homolog protein 1 OS=Mus musculus OX=10090 GN=Notch1 PE=1 SV=3	2	6	6	1	0	1	1	1	920.227	5516.33	5514.31	365.029	0.335481	0	0	173607	HCD (High Energy Collision Dissociation)	MS2	0	100	12.1758	4009	4009	4002	FP041321_2.raw	0/0		1.10899	96.0171	96.0171	0	0.0778048	0.0204864	0	0
FALSE	Medium	PMI-Byonic	PMI-Byonic (A2)	A	2	Unambiguous	IGSYRCACRATHTGPHCELPYVPCSPSPCQNGGTCRPTGDTTHE	[E].IGSYRcAcRATHTGPHcELPYVPcsPSPcQnGGTcRPTGDTTHE.[C]	C6(Carbamidomethyl); C8(Carbamidomethyl); C17(Carbamidomethyl); C24(Carbamidomethyl); S25(HexNAc(1)Hex(1)Fuc(1)); C29(Carbamidomethyl); N31(Deamidated); C35(Carbamidomethyl)	1	1	Q01705	Q01705	Neurogenic locus notch homolog protein 1 OS=Mus musculus OX=10090 GN=Notch1 PE=1 SV=3	2	6	6	1	0	1	1	1	920.061	5515.33	5514.31	184.125	0.169221	0	0	160877	HCD (High Energy Collision Dissociation)	MS2	24.6326	100	11.3289	3649	3649	3640	FP041321_2.raw	0/0		0.909175	30.6589	30.6589	0	0.123261	0.0288736	0	0
FALSE	Medium	PMI-Byonic	PMI-Byonic (A2)	A	2	Unambiguous	IGSYRCACRATHTGPHCELPYVPCSPSPCQNGGTCRPTGDTTHE	[E].IGSYRcAcRATHTGPHcELPYVPcsPSPcQnGGTcRPTGDTTHE.[C]	C6(Carbamidomethyl); C8(Carbamidomethyl); C17(Carbamidomethyl); C24(Carbamidomethyl); S25(HexNAc(1)Hex(1)Fuc(1)); C29(Carbamidomethyl); N31(Deamidated); C35(Carbamidomethyl)	1	1	Q01705	Q01705	Neurogenic locus notch homolog protein 1 OS=Mus musculus OX=10090 GN=Notch1 PE=1 SV=3	2	6	6	1	0	1	1	1	920.227	5516.32	5514.31	364.498	0.334992	0	0	137346	HCD (High Energy Collision Dissociation)	MS2	0	100	12.905	4319	4319	4310	FP041321_2.raw	0/0		1.06698	63.9911	63.9911	0	0.0857079	0.0232095	0	0
FALSE	High	PMI-Byonic	PMI-Byonic (A2)	A	2	Unambiguous	IGSYRCACRATHTGPHCELPYVPCSPSPCQNGGTCRPTGDTTHE	[E].IGSYRcAcRATHTGPHcELPYVPcsPSPcQnGGTcRPTGDTTHE.[C]	C6(Carbamidomethyl); C8(Carbamidomethyl); C17(Carbamidomethyl); C24(Carbamidomethyl); S25(HexNAc(1)Hex(1)Fuc(1)); C29(Carbamidomethyl); N31(Deamidated); C35(Carbamidomethyl)	1	1	Q01705	Q01705	Neurogenic locus notch homolog protein 1 OS=Mus musculus OX=10090 GN=Notch1 PE=1 SV=3	2	6	6	1	0	1	1	1	920.227	5516.32	5514.31	364.763	0.335236	0	0	141548	HCD (High Energy Collision Dissociation)	MS2	14.1088	100	11.7896	3845	3845	3837	FP041321_2.raw	0/0		1.49793	170.832	170.832	0	0.031774	0.00623171	0	0
FALSE	Medium	PMI-Byonic	PMI-Byonic (A2)	A	2	Ambiguous	IGSYRCACRATHTGPHCELPYVPCSPSPCQNGGTCRPTGDTTHE	[E].IGSYrcAcRATHTGPHcELPYVPcSPsPcQnGGTcRPTGDTTHE.[C]	R5(Deamidated); C6(Carbamidomethyl); C8(Carbamidomethyl); C17(Carbamidomethyl); C24(Carbamidomethyl); S27(HexNAc(1)Hex(1)Fuc(1)); C29(Carbamidomethyl); N31(Deamidated); C35(Carbamidomethyl)	1	1	Q01705	Q01705	Neurogenic locus notch homolog protein 1 OS=Mus musculus OX=10090 GN=Notch1 PE=1 SV=3	2	6	6		0	2	2	2	920.225	5516.31	5515.3	184.29	0.169403	0	0	255066	HCD (High Energy Collision Dissociation)	MS2	68.3057	100	11.6619	3791	3791	3783	FP041321_2.raw	0/0		0.909175	57.2909	57.2909	0	0.123261	0.0307998	0	0
FALSE	High	PMI-Byonic	PMI-Byonic (A2)	A	2	Ambiguous	IGSYRCACRATHTGPHCELPYVPCSPSPCQNGGTCRPTGDTTHE	[E].IGSYRcAcRATHTGPHcELPYVPcsPSPcQnGGTcRPTGDTTHE.[C]	C6(Carbamidomethyl); C8(Carbamidomethyl); C17(Carbamidomethyl); C24(Carbamidomethyl); S25(HexNAc(1)Hex(1)Fuc(1)); C29(Carbamidomethyl); N31(Deamidated); C35(Carbamidomethyl)	1	1	Q01705	Q01705	Neurogenic locus notch homolog protein 1 OS=Mus musculus OX=10090 GN=Notch1 PE=1 SV=3	2	6	6	0.4583	0	1	1	1	920.225	5516.31	5514.31	362.771	0.333405	0	0	255066	HCD (High Energy Collision Dissociation)	MS2	68.3057	100	11.6619	3791	3791	3783	FP041321_2.raw	0/0		1.67809	122.332	122.332	0	0.0209852	0.00385529	0	0
FALSE	Medium	PMI-Byonic	PMI-Byonic (A2)	A	2	Unambiguous	IGSYRCACRATHTGPHCELPYVPCSPSPCQNGGTCRPTGDTTHE	[E].IGSYRcAcRATHTGPHcELPYVPcsPSPcqNGGTcRPTGDTTHE.[C]	C6(Carbamidomethyl); C8(Carbamidomethyl); C17(Carbamidomethyl); C24(Carbamidomethyl); S25(HexNAc(1)Hex(1)Fuc(1)); C29(Carbamidomethyl); Q30(Deamidated); C35(Carbamidomethyl)	1	1	Q01705	Q01705	Neurogenic locus notch homolog protein 1 OS=Mus musculus OX=10090 GN=Notch1 PE=1 SV=3	2	6	6	1	0	1	1	1	920.225	5516.32	5514.31	363.103	0.333711	0	0	203562	HCD (High Energy Collision Dissociation)	MS2	38.7501	100	13.2667	4473	4473	4464	FP041321_2.raw	0/0		0.909175	39.1397	39.1397	0	0.123261	0.0344258	0	0
FALSE	Medium	PMI-Byonic	PMI-Byonic (A2)	A	2	Unambiguous	IGSYRCACRATHTGPHCELPYVPCSPSPCQNGGTCRPTGDTTHE	[E].IGSYRcAcRATHTGPHcELPYVPcsPSPcQnGGTcRPTGDTTHE.[C]	C6(Carbamidomethyl); C8(Carbamidomethyl); C17(Carbamidomethyl); C24(Carbamidomethyl); S25(HexNAc(1)Hex(1)Fuc(1)); C29(Carbamidomethyl); N31(Deamidated); C35(Carbamidomethyl)	1	1	Q01705	Q01705	Neurogenic locus notch homolog protein 1 OS=Mus musculus OX=10090 GN=Notch1 PE=1 SV=3	2	6	6	1	0	1	1	1	920.062	5515.33	5514.31	185.254	0.170258	0	0	145886	HCD (High Energy Collision Dissociation)	MS2	50.6527	100	13.4747	4562	4562	4552	FP041321_2.raw	0/0		1.34892	49.0138	49.0138	0	0.0447798	0.0111737	0	0
FALSE	High	PMI-Byonic	PMI-Byonic (A2)	A	2	Unambiguous	IGSYRCACRATHTGPHCELPYVPCSPSPCQNGGTCRPTGDTTHE	[E].IGSYrcAcRATHTGPHcELPYVPcSPsPcQnGGTcRPTGDTTHE.[C]	R5(Deamidated); C6(Carbamidomethyl); C8(Carbamidomethyl); C17(Carbamidomethyl); C24(Carbamidomethyl); S27(HexNAc(1)Hex(1)Fuc(1)); C29(Carbamidomethyl); N31(Deamidated); C35(Carbamidomethyl)	1	1	Q01705	Q01705	Neurogenic locus notch homolog protein 1 OS=Mus musculus OX=10090 GN=Notch1 PE=1 SV=3	2	6	6	1	0	1	1	1	920.723	5519.3	5515.3	726.373	0.667694	0	0	158579	HCD (High Energy Collision Dissociation)	MS2	33.7522	100	11.5375	3738	3738	3728	FP041321_2.raw	0/0		1.41307	12.414	12.414	0	0.0386307	0.00817892	0	0
FALSE	Medium	PMI-Byonic	PMI-Byonic (A2)	A	2	Unambiguous	IGSYRCACRATHTGPHCELPYVPCSPSPCQNGGTCRPTGDTTHE	[E].IGSYRcAcRATHTGPHcELPYVPcsPSPcQnGGTcRPTGDTTHE.[C]	C6(Carbamidomethyl); C8(Carbamidomethyl); C17(Carbamidomethyl); C24(Carbamidomethyl); S25(HexNAc(1)Hex(1)Fuc(1)); C29(Carbamidomethyl); N31(Deamidated); C35(Carbamidomethyl)	1	1	Q01705	Q01705	Neurogenic locus notch homolog protein 1 OS=Mus musculus OX=10090 GN=Notch1 PE=1 SV=3	2	6	6	1	0	1	1	1	920.226	5516.32	5514.31	364.365	0.33487	0	0	171903	HCD (High Energy Collision Dissociation)	MS2	36.8785	100	13.0324	4373	4373	4365	FP041321_2.raw	0/0		1.10899	112.696	112.696	0	0.0778048	0.0217891	0	0
FALSE	Medium	PMI-Byonic	PMI-Byonic (A2)	A	2	Unambiguous	IGSYRCACRATHTGPHCELPYVPCSPSPCQNGGTCRPTGDTTHE	[E].IGSYRcAcRATHTGPHcELPYVPcsPSPcQNGGTcrPTGDTTHE.[C]	C6(Carbamidomethyl); C8(Carbamidomethyl); C17(Carbamidomethyl); C24(Carbamidomethyl); S25(HexNAc(1)Hex(1)Fuc(1)); C29(Carbamidomethyl); C35(Carbamidomethyl); R36(Deamidated)	1	1	Q01705	Q01705	Neurogenic locus notch homolog protein 1 OS=Mus musculus OX=10090 GN=Notch1 PE=1 SV=3	2	6	6	1	0	1	1	1	920.561	5518.33	5514.31	728.363	0.669404	0	0	144251	HCD (High Energy Collision Dissociation)	MS2	71.1867	100	11.4488	3700	3700	3695	FP041321_2.raw	0/0		1.15637	139.153	139.153	0	0.0697638	0.0191217	0	0
FALSE	Medium	PMI-Byonic	PMI-Byonic (A2)	A	2	Unambiguous	LPYVPCSPSPCQNGGTCRPTGDTTHE	[E].LPYVPcSPSPcqNGGtcRPTGDTTHE.[C]	C6(Carbamidomethyl); C11(Carbamidomethyl); Q12(Deamidated); T16(HexNAc(1)Hex(1)Fuc(1)); C17(Carbamidomethyl)	1	1	Q01705	Q01705	Neurogenic locus notch homolog protein 1 OS=Mus musculus OX=10090 GN=Notch1 PE=1 SV=3	1	3	3	1	0	1	1	1	1134.14	3400.4	3400.41	-4.69285	-0.00531921	0	0	33800.1	HCD (High Energy Collision Dissociation)	MS2	0	100	10.1252	3137	3137	3132	FP041321_2.raw	0/0		1.32238	154.527	154.527	0.3	0.0476014	0.0121856	0	0
FALSE	Medium	PMI-Byonic	PMI-Byonic (A2)	A	2	Unambiguous	GSNCDTNPVNGKAICTCPSGYTGPACSQDVDE	[E].GSNcDTNPVnGKAIcTcPSGYTGPAcSQDVDE.[C]	C4(Carbamidomethyl); N10(Deamidated); C15(Carbamidomethyl); C17(Carbamidomethyl); C26(Carbamidomethyl)	1	1	Q01705	Q01705	Neurogenic locus notch homolog protein 1 OS=Mus musculus OX=10090 GN=Notch1 PE=1 SV=3	3	3	3	1	0	1	1	1	1144.8	3432.38	3432.37	1.10592	0.00126531	0	0	689412	HCD (High Energy Collision Dissociation)	MS2	0	100	10.5815	3331	3331	3329	FP041321_2.raw	0/0		0.804763	213.939	213.939	27.6129	0.156761	0.0411287	0	0
FALSE	Medium	PMI-Byonic	PMI-Byonic (A2)	A	2	Unambiguous	CALGANPCEHAGKCLNTLGSFE	[E].cALGANPcEhAGKcLNtLGSFE.[C]	C1(Carbamidomethyl); C8(Carbamidomethyl); H10(Oxidation); C14(Carbamidomethyl); T17(Hex(1))	1	1	Q01705	Q01705	Neurogenic locus notch homolog protein 1 OS=Mus musculus OX=10090 GN=Notch1 PE=1 SV=3	1	3	3	1	0	1	1	1	862.375	2585.11	2584.11	386.103	0.332578	0	0	96786.6	HCD (High Energy Collision Dissociation)	MS2	0	100	11.5848	3758	3758	3750	FP041321_2.raw	0/0		0.808537	33.092	33.092	9.88496	0.155404	0.038947	0	0
FALSE	Medium	PMI-Byonic	PMI-Byonic (A2)	A	2	Unambiguous	CALGANPCEHAGKCLNTLGSFE	[E].cALGANPcEhAGKcLNtLGSFE.[C]	C1(Carbamidomethyl); C8(Carbamidomethyl); H10(Oxidation); C14(Carbamidomethyl); T17(Hex(1))	1	1	Q01705	Q01705	Neurogenic locus notch homolog protein 1 OS=Mus musculus OX=10090 GN=Notch1 PE=1 SV=3	1	3	3	1	0	1	1	1	862.04	2584.11	2584.11	-1.84581	-0.00158993	0	0	194244	HCD (High Energy Collision Dissociation)	MS2	0	100	11.7031	3808	3808	3805	FP041321_2.raw	0/0		0.711054	91.7833	91.7833	9.80533	0.194512	0.0485369	0	0
FALSE	High	PMI-Byonic	PMI-Byonic (A2)	A	2	Unambiguous	IDVNECISNPCQNDATCLDQIGE	[E].IDVNEcIsNPcQNDATcLDQIGE.[F]	C6(Carbamidomethyl); S8(Hex(1)Pent(2)); C11(Carbamidomethyl); C17(Carbamidomethyl)	1	1	Q01705	Q01705	Neurogenic locus notch homolog protein 1 OS=Mus musculus OX=10090 GN=Notch1 PE=1 SV=3	4	3	3	1	0	1	1	1	1031.09	3091.25	3091.25	-0.296893	-0.000305924	0	0	224682	HCD (High Energy Collision Dissociation)	MS2	5.11874	100	13.3144	4493	4493	4486	FP041321_2.raw	0/0		1.37588	160.988	160.988	7.32	0.0420843	0.00920636	0	0
FALSE	Medium	PMI-Byonic	PMI-Byonic (A2)	A	2	Unambiguous	IDVNECISNPCQNDATCLDQIGE	[E].IDVNEcIsNPcQNDAtcLDQIGE.[F]	C6(Carbamidomethyl); S8(HexNAc(1)Hex(1)Fuc(1)); C11(Carbamidomethyl); T16(Hex(1)Pent(2)); C17(Carbamidomethyl)	1	1	Q01705	Q01705	Neurogenic locus notch homolog protein 1 OS=Mus musculus OX=10090 GN=Notch1 PE=1 SV=3	4	3	3	1	0	1	1	1	1201.82	3603.44	3602.44	277.391	0.333095	0	0	230278	HCD (High Energy Collision Dissociation)	MS2	38.7625	100	12.7735	4263	4263	4255	FP041321_2.raw	0/0		1.31283	55.4331	55.4331	0	0.0486594	0.0131713	0	0
FALSE	Low	PMI-Byonic	PMI-Byonic (A2)	A	2	Unambiguous	IDVNECISNPCQNDATCLDQIGE	[E].IDVNEcIsNPcQNDATcLDQIGE.[F]	C6(Carbamidomethyl); S8(Hex(1)Pent(1)); C11(Carbamidomethyl); C17(Carbamidomethyl)	1	1	Q01705	Q01705	Neurogenic locus notch homolog protein 1 OS=Mus musculus OX=10090 GN=Notch1 PE=1 SV=3	4	3	3	1	0	1	1	1	987.075	2959.21	2959.21	-0.818116	-0.000806993	0	0	158617	HCD (High Energy Collision Dissociation)	MS2	12.2078	100	13.3717	4518	4518	4508	FP041321_2.raw	0/0		0.416718	114.987	114.987	6.12	0.383073	0.0864309	0	0
FALSE	High	PMI-Byonic	PMI-Byonic (A2)	A	2	Unambiguous	IDVNECISNPCQNDATCLDQIGE	[E].IDVNEcIsNPcQNDAtcLDQIGE.[F]	C6(Carbamidomethyl); S8(Fuc(1)); C11(Carbamidomethyl); T16(Hex(1)Pent(2)); C17(Carbamidomethyl)	1	1	Q01705	Q01705	Neurogenic locus notch homolog protein 1 OS=Mus musculus OX=10090 GN=Notch1 PE=1 SV=3	4	3	3	1	0	1	1	1	1080.11	3238.31	3237.31	308.6	0.333012	0	0	255930	HCD (High Energy Collision Dissociation)	MS2	0	100	13.2886	4482	4482	4475	FP041321_2.raw	0/0		1.58252	179.41	179.41	0	0.0261505	0.00535094	0	0
FALSE	High	PMI-Byonic	PMI-Byonic (A2)	A	2	Unambiguous	FQCICMPGYE	[E].FQcIcMPGYE.[G]	C3(Carbamidomethyl); C5(Carbamidomethyl)	1	1	Q01705	Q01705	Neurogenic locus notch homolog protein 1 OS=Mus musculus OX=10090 GN=Notch1 PE=1 SV=3	0	2	2	1	0	1	1	1	652.758	1304.51	1304.51	-1.43215	-0.000934129	0	0	366432	HCD (High Energy Collision Dissociation)	MS2	16.5669	100	13.3866	4524	4524	4519	FP041321_2.raw	0/0		3.22754	414.769	248.815	248.815	0.000592184	0.000126223	0	0
FALSE	High	PMI-Byonic	PMI-Byonic (A2)	A	2	Unambiguous	FQCICMPGYE	[E].FQcIcmPGYE.[G]	C3(Carbamidomethyl); C5(Carbamidomethyl); M6(Oxidation)	1	1	Q01705	Q01705	Neurogenic locus notch homolog protein 1 OS=Mus musculus OX=10090 GN=Notch1 PE=1 SV=3	0	3	3	1	0	1	1	1	660.637	1979.9	1320.51	499348	219.797	0	0	260250	HCD (High Energy Collision Dissociation)	MS2	34.2275	100	13.4574	4554	4554	4552	FP041321_2.raw	0/0		1.60321	230.414	229.894	229.894	0.024934	0.0046081	0	0
FALSE	Medium	PMI-Byonic	PMI-Byonic (A2)	A	2	Unambiguous	FQCICMPGYEGVYCE	[E].FQcIcMPGYEGVYcE.[I]	C3(Carbamidomethyl); C5(Carbamidomethyl); C14(Carbamidomethyl)	1	1	Q01705	Q01705	Neurogenic locus notch homolog protein 1 OS=Mus musculus OX=10090 GN=Notch1 PE=1 SV=3	1	2	2	1	0	1	1	1	956.873	1912.74	1912.74	0.806514	0.000771325	0	0	116161	HCD (High Energy Collision Dissociation)	MS2	0	100	14.8272	5140	5140	5135	FP041321_2.raw	0/0		0.815099	178.764	178.764	178.764	0.153074	0.0367074	0	0
FALSE	High	PMI-Byonic	PMI-Byonic (A2)	A	2	Unambiguous	FQCICMPGYE	[E].FQcIcMPGYE.[G]	C3(Carbamidomethyl); C5(Carbamidomethyl)	1	1	Q01705	Q01705	Neurogenic locus notch homolog protein 1 OS=Mus musculus OX=10090 GN=Notch1 PE=1 SV=3	0	2	2	1	0	1	1	1	652.759	1304.51	1304.51	-0.0285193	-1.86019e-05	0	0	1.33816e+06	HCD (High Energy Collision Dissociation)	MS2	7.32402	67.2346	13.508	4576	4576	4574	FP041321_2.raw	0/0		3.25863	465.353	267.691	267.691	0.000551274	8.73929e-05	0	0
FALSE	High	PMI-Byonic	PMI-Byonic (A2)	A	2	Unambiguous	GVYCEINTDECASSPCLHNGHCMDKINE	[E].GVYcEINTDEcASsPcLHnGHcMDKINE.[F]	C4(Carbamidomethyl); C11(Carbamidomethyl); S14(Hex(1)Pent(2)); C16(Carbamidomethyl); N19(Deamidated); C22(Carbamidomethyl)	1	1	Q01705	Q01705	Neurogenic locus notch homolog protein 1 OS=Mus musculus OX=10090 GN=Notch1 PE=1 SV=3	4	4	4	1	0	1	1	1	935.119	3737.45	3737.45	0.200168	0.00018703	0	0	167488	HCD (High Energy Collision Dissociation)	MS2	79.5138	100	10.9964	3507	3507	3505	FP041321_2.raw	0/0		2.37202	252.18	252.18	0	0.00424598	0.000713168	0	0
FALSE	High	PMI-Byonic	PMI-Byonic (A2)	A	2	Unambiguous	GVYCEINTDECASSPCLHNGHCMDKINE	[E].GVYcEINTDEcASsPcLHnGHcMDKINE.[F]	C4(Carbamidomethyl); C11(Carbamidomethyl); S14(Hex(1)Pent(2)); C16(Carbamidomethyl); N19(Deamidated); C22(Carbamidomethyl)	1	1	Q01705	Q01705	Neurogenic locus notch homolog protein 1 OS=Mus musculus OX=10090 GN=Notch1 PE=1 SV=3	4	4	4	1	0	1	1	1	935.122	3737.47	3737.45	3.40098	0.00317775	0	0	155273	HCD (High Energy Collision Dissociation)	MS2	5.58365	100	10.8736	3455	3455	3450	FP041321_2.raw	0/0		4.04641	443.106	443.106	0	8.98642e-05	2.73154e-05	0	0
FALSE	High	PMI-Byonic	PMI-Byonic (A2)	A	2	Unambiguous	INTDECASSPCLHNGHCMDKINE	[E].INTDEcASsPcLHnGHcMDKINE.[F]	C6(Carbamidomethyl); S9(Hex(1)Pent(2)R0); C11(Carbamidomethyl); N14(Deamidated); C17(Carbamidomethyl)	1	1	Q01705	Q01705	Neurogenic locus notch homolog protein 1 OS=Mus musculus OX=10090 GN=Notch1 PE=1 SV=3	3	4	4	1	0	1	1	1	783.063	3129.23	3129.23	1.21654	0.00095171	0	0	166343	HCD (High Energy Collision Dissociation)	MS2	5.9143	100	9.47631	2862	2862	2860	FP041321_2.raw	0/0		1.88665	93.4569	93.4569	1.2	0.0129823	0.00204688	0	0
FALSE	Low	PMI-Byonic	PMI-Byonic (A2)	A	2	Unambiguous	FQCQCPKGFNGHLCQYDVDE	[E].FQcQcPKGFnGHLcQYDVDE.[C]	C3(Carbamidomethyl); C5(Carbamidomethyl); N10(Deamidated); C14(Carbamidomethyl)	1	1	Q01705	Q01705	Neurogenic locus notch homolog protein 1 OS=Mus musculus OX=10090 GN=Notch1 PE=1 SV=3	2	3	3	1	0	1	1	1	835.004	2503	2503.01	-5.14464	-0.00429237	0	0	278824	HCD (High Energy Collision Dissociation)	MS2	19.6041	100	11.6259	3775	3775	3772	FP041321_2.raw	0/0		0.455283	139.683	139.683	17.2567	0.350524	0.0777274	0	0
FALSE	High	PMI-Byonic	PMI-Byonic (A2)	A	2	Unambiguous	FQCQCPKGFNGHLCQYDVDE	[E].FQcQcPKGFnGHLcQYDVDE.[C]	C3(Carbamidomethyl); C5(Carbamidomethyl); N10(Deamidated); C14(Carbamidomethyl)	1	1	Q01705	Q01705	Neurogenic locus notch homolog protein 1 OS=Mus musculus OX=10090 GN=Notch1 PE=1 SV=3	2	3	3	1	0	1	1	1	835.008	2503.01	2503.01	-0.535936	-0.000447151	0	0	931571	HCD (High Energy Collision Dissociation)	MS2	0	100	11.4939	3719	3719	3717	FP041321_2.raw	0/0		3.13626	366.018	281.533	92.6226	0.000730699	0.000198528	0	0
FALSE	Medium	PMI-Byonic	PMI-Byonic (A2)	A	2	Unambiguous	FQCQCPKGFNGHLCQYDVDE	[E].FQcQcPKGFnGHLcQYDVDE.[C]	C3(Carbamidomethyl); C5(Carbamidomethyl); N10(Deamidated); C14(Carbamidomethyl)	1	1	Q01705	Q01705	Neurogenic locus notch homolog protein 1 OS=Mus musculus OX=10090 GN=Notch1 PE=1 SV=3	2	3	3	1	0	1	1	1	835.012	2503.02	2503.01	4.14593	0.0034591	0	0	572865	HCD (High Energy Collision Dissociation)	MS2	1.9699	100	11.3688	3666	3666	3662	FP041321_2.raw	0/0		1.37171	245.815	217.521	33.8427	0.0424899	0.0101853	0	0
FALSE	Low	PMI-Byonic	PMI-Byonic (A2)	A	2	Unambiguous	FQCQCPKGFNGHLCQYDVDE	[E].FQcQcPKGFNGHLcQYDVDE.[C]	C3(Carbamidomethyl); C5(Carbamidomethyl); C14(Carbamidomethyl)	1	1	Q01705	Q01705	Neurogenic locus notch homolog protein 1 OS=Mus musculus OX=10090 GN=Notch1 PE=1 SV=3	2	3	3	1	0	1	1	1	834.68	2502.02	2502.03	-0.899179	-0.000749923	0	0	290790	HCD (High Energy Collision Dissociation)	MS2	0	100	11.2366	3609	3609	3607	FP041321_2.raw	0/0		0.614111	128.044	128.044	128.044	0.243158	0.0580135	0	0
FALSE	Medium	PMI-Byonic	PMI-Byonic (A2)	A	2	Unambiguous	FQCQCPKGFNGHLCQYDVDECASTPCKNGAKCLDGPNTYTCVCTE	[E].FQcQcPKGFnGHLcQYDVDEcAsTPcKnGAKcLDGPNTYTcVcTE.[G]	C3(Carbamidomethyl); C5(Carbamidomethyl); N10(Deamidated); C14(Carbamidomethyl); C21(Carbamidomethyl); S23(Hex(1)Pent(1)R0); C26(Carbamidomethyl); N28(Oxidation); C32(Carbamidomethyl); C41(Carbamidomethyl); C43(Carbamidomethyl)	1	1	Q01705	Q01705	Neurogenic locus notch homolog protein 1 OS=Mus musculus OX=10090 GN=Notch1 PE=1 SV=3	4	5	5	1	0	1	1	1	1132.66	5659.26	5658.26	176.69	0.199952	0	0	204791	HCD (High Energy Collision Dissociation)	MS2	0	100	11.9663	3920	3920	3914	FP041321_2.raw	0/0		0.967563	174.211	174.211	5.68434e-14	0.107755	0.0250475	0	0
FALSE	High	PMI-Byonic	PMI-Byonic (A2)	A	2	Unambiguous	DGIAGFTCRCPE	[E].dGIAGFTcRcPE.[G]	D1(Oxidation); C8(Carbamidomethyl); C10(Carbamidomethyl)	1	1	Q01705	Q01705	Neurogenic locus notch homolog protein 1 OS=Mus musculus OX=10090 GN=Notch1 PE=1 SV=3	1	2	2	1	0	1	1	1	699.794	1398.58	1398.58	1.67483	0.00117119	0	0	105228	HCD (High Energy Collision Dissociation)	MS2	0	100	10.9749	3498	3498	3494	FP041321_2.raw	0/0		3.09934	328.041	328.041	328.041	0.000795545	0.000235841	0	0
FALSE	Low	PMI-Byonic	PMI-Byonic (A2)	A	2	Unambiguous	GYHDPTCLSE	[E].GYHDPTcLSE.[V]	C7(Carbamidomethyl)	1	1	Q01705	Q01705	Neurogenic locus notch homolog protein 1 OS=Mus musculus OX=10090 GN=Notch1 PE=1 SV=3	0	3	3	1	0	1	1	1	590.29	1768.86	1178.48	500966	196.793	0	0	56010.4	HCD (High Energy Collision Dissociation)	MS2	43.5221	100	7.26386	1936	1936	1933	FP041321_2.raw	0/0		0.614126	16.6714	16.6714	16.6714	0.24315	0.0548755	0	0
FALSE	Low	PMI-Byonic	PMI-Byonic (A2)	A	2	Unambiguous	GYHDPTCLSE	[E].GYHDPTcLSE.[V]	C7(Carbamidomethyl)	1	1	Q01705	Q01705	Neurogenic locus notch homolog protein 1 OS=Mus musculus OX=10090 GN=Notch1 PE=1 SV=3	0	2	2	1	0	1	1	1	589.742	1178.48	1178.48	-1.19641	-0.00070497	0	0	62507.4	HCD (High Energy Collision Dissociation)	MS2	38.8522	100	7.22837	1921	1921	1920	FP041321_2.raw	0/0		0.642261	90.8296	90.8296	90.8296	0.227897	0.0516293	0	0
FALSE	Low	PMI-Byonic	PMI-Byonic (A2)	A	2	Unambiguous	GYHDPTCLSE	[E].GYHDPTcLSE.[V]	C7(Carbamidomethyl)	1	1	Q01705	Q01705	Neurogenic locus notch homolog protein 1 OS=Mus musculus OX=10090 GN=Notch1 PE=1 SV=3	0	2	2	1	0	1	1	1	589.742	1178.48	1178.48	-0.471327	-0.000277724	0	0	82164.7	HCD (High Energy Collision Dissociation)	MS2	32.8971	100	7.11529	1874	1874	1871	FP041321_2.raw	0/0		0.402235	33.6341	33.6341	33.6341	0.396064	0.0909843	0	0
[truncated: 7 more columns]
