# Supplementary material for: Modulation of the NOTCH1 Pathway by LUNATIC FRINGE Is Dominant over That of MANIC or RADICAL FRINGE
Source: Molecules. 2021 Sep 30;26(19):5942. doi: 10.3390/molecules26195942 (PMC8512825; doi:10.3390/molecules26195942)
Supplement: Supplementary file 1 [file molecules-26-05942-s001.zip › Supplement/Table S45.xlsx]

## Sheet: Table S45
	Chymotrypsin digestion of mN1 EGF1-18 + LFNG + RFNG expressed in U2OS analyzed for Figure 7, S3 and S6.
	Tab			Biological replicate number						The peptides used to generate the EICs are highlighted in red and bold
	FP072920_080420_19			1
	FP092520_2			2
	FP101320_2			3
	FP032421_15			4

## Sheet: FP072920_080420_19
Checked	Confidence	Identifying Node Type	Identifying Node	Search ID	Identifying Node No	PSM Ambiguity	Sequence	Annotated Sequence	Modifications	# Protein Groups	# Proteins	Master Protein Accessions	Protein Accessions	Protein Descriptions	# Missed Cleavages	Charge	Original Precursor Charge	DeltaScore	DeltaCn	Rank	Search Engine Rank	Concatenated Rank	m/z [Da]	MH+ [Da]	Theo. MH+ [Da]	DeltaM [ppm]	Deltam/z [Da]	Matched Ions	Total Ions	Intensity	Activation Type	MS Order	Isolation Interference [%]	Ion Inject Time [ms]	RT [min]	First Scan	Last Scan	Master Scan(s)	Spectrum File	Ions Matched	Annotation	|Log Prob|	Byonic Score	Delta Byonic Score	Delta Mod Score	PEP 2D	q-Value 2D	FDR 2D	Peptide Group FDR 2D
FALSE	High	PMI-Byonic	PMI-Byonic (A2)	A	2	Unambiguous	VGQRCQDSNPCLSTPCKNAGTCHVVDHGGTVDY	[F].VGQRcQDSNPcLstPcKNAGTcHVVDHGGTVDY.[A]	C5(Carbamidomethyl); C11(Carbamidomethyl); S13(Hex(1)Pent(2)); T14(Fuc(1)); C16(Carbamidomethyl); C22(Carbamidomethyl)	1	1	Q01705	Q01705	Neurogenic locus notch homolog protein 1 OS=Mus musculus OX=10090 GN=Notch1 PE=1 SV=3	1	5	5	1	0	1	1	1	853.163	4261.79	4261.79	-1.16253	-0.000990893	0	0	637164	HCD (High Energy Collision Dissociation)	MS2	0	100	9.55193	3307	3307	3304	FP072920_080420_19.raw	0/0		12.3289	808.27	808.27	1.2	4.68931e-13	1.89948e-13	0	0
FALSE	High	PMI-Byonic	PMI-Byonic (A2)	A	2	Unambiguous	VGQRCQDSNPCLSTPCKNAGTCHVVDHGGTVDY	[F].VGQRcQDSNPcLstPcKNAGTcHVVDHGGTVDY.[A]	C5(Carbamidomethyl); C11(Carbamidomethyl); S13(HexNAc(1)Fuc(1)); T14(Hex(1)Pent(1)); C16(Carbamidomethyl); C22(Carbamidomethyl)	1	1	Q01705	Q01705	Neurogenic locus notch homolog protein 1 OS=Mus musculus OX=10090 GN=Notch1 PE=1 SV=3	1	5	5	1	0	1	1	1	867.771	4334.82	4332.83	460.8	0.399313	0	0	1.00268e+06	HCD (High Energy Collision Dissociation)	MS2	19.1847	100	9.43746	3257	3257	3249	FP072920_080420_19.raw	0/0		3.36414	162.144	162.144	1.2	0.000432372	3.60899e-05	0	0
FALSE	High	PMI-Byonic	PMI-Byonic (A2)	A	2	Unambiguous	VGQRCQDSNPCLSTPCKNAGTCHVVDHGGTVDY	[F].VGQRcQDSNPcLstPcKNAGTcHVVDHGGTVDY.[A]	C5(Carbamidomethyl); C11(Carbamidomethyl); S13(Fuc(1)); T14(Hex(1)Pent(1)); C16(Carbamidomethyl); C22(Carbamidomethyl)	1	1	Q01705	Q01705	Neurogenic locus notch homolog protein 1 OS=Mus musculus OX=10090 GN=Notch1 PE=1 SV=3	1	4	4	1	0	1	1	1	1033.19	4129.74	4129.75	-1.91515	-0.00197727	0	0	542109	HCD (High Energy Collision Dissociation)	MS2	0	100	9.4288	3253	3253	3249	FP072920_080420_19.raw	0/0		11.3995	802.464	758.505	0	3.98537e-12	6.27414e-13	0	0
FALSE	High	PMI-Byonic	PMI-Byonic (A2)	A	2	Unambiguous	VGQRCQDSNPCLSTPCKNAGTCHVVDHGGTVDY	[F].VGQRcQDSNPcLstPcKNAGTcHVVDHGGTVDY.[A]	C5(Carbamidomethyl); C11(Carbamidomethyl); S13(HexNAc(1)Hex(1)Fuc(1)); T14(Hex(1)Pent(1)); C16(Carbamidomethyl); C22(Carbamidomethyl)	1	1	Q01705	Q01705	Neurogenic locus notch homolog protein 1 OS=Mus musculus OX=10090 GN=Notch1 PE=1 SV=3	1	5	5	1	0	1	1	1	899.78	4494.87	4494.88	-2.19574	-0.00197392	0	0	691514	HCD (High Energy Collision Dissociation)	MS2	0	100	9.42543	3251	3251	3249	FP072920_080420_19.raw	0/0		11.3772	788.565	788.565	1.2	4.19562e-12	8.50426e-13	0	0
FALSE	High	PMI-Byonic	PMI-Byonic (A2)	A	2	Unambiguous	VGQRCQDSNPCLSTPCKNAGTCHVVDHGGTVDY	[F].VGQRcQDSNPcLstPcKNAGTcHVVDHGGTVDY.[A]	C5(Carbamidomethyl); C11(Carbamidomethyl); S13(Hex(1)Pent(2)); T14(Fuc(1)); C16(Carbamidomethyl); C22(Carbamidomethyl)	1	1	Q01705	Q01705	Neurogenic locus notch homolog protein 1 OS=Mus musculus OX=10090 GN=Notch1 PE=1 SV=3	1	5	5	1	0	1	1	1	853.162	4261.78	4261.79	-2.66629	-0.00227263	0	0	1.74516e+06	HCD (High Energy Collision Dissociation)	MS2	0	65.4149	9.42326	3250	3250	3249	FP072920_080420_19.raw	0/0		13.3771	884.31	883.949	1.2	4.19628e-14	2.60098e-14	0	0
FALSE	High	PMI-Byonic	PMI-Byonic (A2)	A	2	Unambiguous	VGQRCQDSNPCLSTPCKNAGTCHVVDHGGTVDY	[F].VGQRcQDSNPcLstPcKNAGTcHVVDHGGTVDY.[A]	C5(Carbamidomethyl); C11(Carbamidomethyl); S13(HexNAc(1)Hex(1)Fuc(1)); T14(Hex(1)Pent(1)); C16(Carbamidomethyl); C22(Carbamidomethyl)	1	1	Q01705	Q01705	Neurogenic locus notch homolog protein 1 OS=Mus musculus OX=10090 GN=Notch1 PE=1 SV=3	1	5	5	1	0	1	1	1	899.778	4494.86	4494.88	-4.16467	-0.00374394	0	0	370156	HCD (High Energy Collision Dissociation)	MS2	0	100	9.1896	3146	3146	3139	FP072920_080420_19.raw	0/0		12.3772	807.578	807.578	1.2	4.19518e-13	8.45035e-14	0	0
FALSE	High	PMI-Byonic	PMI-Byonic (A2)	A	2	Unambiguous	VGQRCQDSNPCLSTPCKNAGTCHVVDHGGTVDY	[F].VGQRcQDSNPcLstPcKNAGTcHVVDHGGTVDY.[A]	C5(Carbamidomethyl); C11(Carbamidomethyl); S13(Fuc(1)); T14(Hex(1)Pent(1)); C16(Carbamidomethyl); C22(Carbamidomethyl)	1	1	Q01705	Q01705	Neurogenic locus notch homolog protein 1 OS=Mus musculus OX=10090 GN=Notch1 PE=1 SV=3	1	5	5	1	0	1	1	1	827.155	4131.75	4129.75	483.718	0.399526	0	0	1.21038e+06	HCD (High Energy Collision Dissociation)	MS2	21.9214	100	9.21775	3159	3159	3150	FP072920_080420_19.raw	0/0		13.3771	873.044	814.399	0	4.19628e-14	1.53749e-14	0	0
FALSE	High	PMI-Byonic	PMI-Byonic (A2)	A	2	Unambiguous	VGQRCQDSNPCLSTPCKNAGTCHVVDHGGTVDY	[F].VGQRcQDSNPcLstPcKNAGTcHVVDHGGTVDY.[A]	C5(Carbamidomethyl); C11(Carbamidomethyl); S13(Fuc(1)); T14(Hex(1)Pent(1)); C16(Carbamidomethyl); C22(Carbamidomethyl)	1	1	Q01705	Q01705	Neurogenic locus notch homolog protein 1 OS=Mus musculus OX=10090 GN=Notch1 PE=1 SV=3	1	5	5	1	0	1	1	1	826.754	4129.74	4129.75	-1.19421	-0.000986359	0	0	11450181	HCD (High Energy Collision Dissociation)	MS2	0	12.9321	9.47216	3272	3272	3271	FP072920_080420_19.raw	0/0		13.3771	861.643	848.43	0	4.19628e-14	2.86686e-14	0	0
FALSE	High	PMI-Byonic	PMI-Byonic (A2)	A	2	Unambiguous	VGQRCQDSNPCLSTPCKNAGTCHVVDHGGTVDY	[F].VGQRcQDSNPcLstPcKNAGTcHVVDHGGTVDY.[A]	C5(Carbamidomethyl); C11(Carbamidomethyl); S13(Fuc(1)); T14(Hex(1)); C16(Carbamidomethyl); C22(Carbamidomethyl)	1	1	Q01705	Q01705	Neurogenic locus notch homolog protein 1 OS=Mus musculus OX=10090 GN=Notch1 PE=1 SV=3	1	5	5	1	0	1	1	1	800.343	3997.69	3997.71	-4.35796	-0.00348437	0	0	581534	HCD (High Energy Collision Dissociation)	MS2	0	100	9.40251	3241	3241	3238	FP072920_080420_19.raw	0/0		8.3289	624.927	624.927	0	4.68917e-09	7.51391e-10	0	0
FALSE	High	PMI-Byonic	PMI-Byonic (A2)	A	2	Unambiguous	VGQRCQDSNPCLSTPCKNAGTCHVVDHGGTVDY	[F].VGQRcQDSNPcLStPcKNAGtcHVVDHGGTVDY.[A]	C5(Carbamidomethyl); C11(Carbamidomethyl); T14(Hex(1)); C16(Carbamidomethyl); T21(Fuc(1)); C22(Carbamidomethyl)	1	1	Q01705	Q01705	Neurogenic locus notch homolog protein 1 OS=Mus musculus OX=10090 GN=Notch1 PE=1 SV=3	1	5	5	1	0	1	1	1	800.546	3998.7	3997.71	249.16	0.199213	0	0	1.34202e+06	HCD (High Energy Collision Dissociation)	MS2	0	100	9.29028	3192	3192	3183	FP072920_080420_19.raw	0/0		9.39948	683.966	683.966	1.2	3.98583e-10	5.68836e-11	0	0
FALSE	High	PMI-Byonic	PMI-Byonic (A2)	A	2	Unambiguous	VGQRCQDSNPCLSTPCKNAGTCHVVDHGGTVDY	[F].VGQRcQDSNPcLstPcKNAGTcHVVDHGGTVDY.[A]	C5(Carbamidomethyl); C11(Carbamidomethyl); S13(Fuc(1)); T14(Hex(1)Pent(1)); C16(Carbamidomethyl); C22(Carbamidomethyl)	1	1	Q01705	Q01705	Neurogenic locus notch homolog protein 1 OS=Mus musculus OX=10090 GN=Notch1 PE=1 SV=3	1	5	5	1	0	1	1	1	826.755	4129.75	4129.75	0.0620364	5.12389e-05	0	0	18941968	HCD (High Energy Collision Dissociation)	MS2	0	9.16184	9.34891	3217	3217	3216	FP072920_080420_19.raw	0/0		14.3806	911.015	886.977	0	4.16341e-15	2.0816e-15	0	0
FALSE	High	PMI-Byonic	PMI-Byonic (A2)	A	2	Unambiguous	VGQRCQDSNPCLSTPCKNAGTCHVVDHGGTVDY	[F].VGQRcQDSNPcLstPcKNAGTcHVVDHGGTVDY.[A]	C5(Carbamidomethyl); C11(Carbamidomethyl); S13(HexNAc(1)Hex(1)Fuc(1)); T14(Hex(1)Pent(1)); C16(Carbamidomethyl); C22(Carbamidomethyl)	1	1	Q01705	Q01705	Neurogenic locus notch homolog protein 1 OS=Mus musculus OX=10090 GN=Notch1 PE=1 SV=3	1	5	5	1	0	1	1	1	899.78	4494.87	4494.88	-2.12785	-0.00191288	0	0	2.23881e+06	HCD (High Energy Collision Dissociation)	MS2	0	43.1897	9.30186	3197	3197	3194	FP072920_080420_19.raw	0/0		13.3771	891.84	891.84	1.2	4.19628e-14	2.20217e-14	0	0
FALSE	High	PMI-Byonic	PMI-Byonic (A2)	A	2	Unambiguous	VGQRCQDSNPCLSTPCKNAGTCHVVDHGGTVDY	[F].VGQRcQDSNPcLstPcKNAGTcHVVDHGGTVDY.[A]	C5(Carbamidomethyl); C11(Carbamidomethyl); S13(Fuc(1)); T14(Hex(1)Pent(1)); C16(Carbamidomethyl); C22(Carbamidomethyl)	1	1	Q01705	Q01705	Neurogenic locus notch homolog protein 1 OS=Mus musculus OX=10090 GN=Notch1 PE=1 SV=3	1	4	4	1	0	1	1	1	1033.19	4129.74	4129.75	-1.0875	-0.00112278	0	0	121225	HCD (High Energy Collision Dissociation)	MS2	0	100	9.30624	3199	3199	3194	FP072920_080420_19.raw	0/0		9.39954	745.743	719.91	0	3.98532e-10	4.06123e-11	0	0
FALSE	High	PMI-Byonic	PMI-Byonic (A2)	A	2	Unambiguous	VGQRCQDSNPCLSTPCKNAGTCHVVDHGGTVDY	[F].VGQRcQDSNPcLstPcKNAGTcHVVDHGGTVDY.[A]	C5(Carbamidomethyl); C11(Carbamidomethyl); S13(Hex(1)Pent(2)R0); T14(Fuc(1)); C16(Carbamidomethyl); C22(Carbamidomethyl)	1	1	Q01705	Q01705	Neurogenic locus notch homolog protein 1 OS=Mus musculus OX=10090 GN=Notch1 PE=1 SV=3	1	5	5	1	0	1	1	1	853.164	4261.79	4261.79	0.269593	0.00022979	0	0	527445	HCD (High Energy Collision Dissociation)	MS2	3.09494	100	9.30841	3200	3200	3194	FP072920_080420_19.raw	0/0		12.3772	842.804	835.714	1.2	4.19518e-13	1.2638e-13	0	0
FALSE	High	PMI-Byonic	PMI-Byonic (A2)	A	2	Unambiguous	VGQRCQDSNPCLSTPCKNAGTCHVVDHGGTVDY	[F].VGQRcQDSNPcLstPcKNAGTcHVVDHGGTVDY.[A]	C5(Carbamidomethyl); C11(Carbamidomethyl); S13(HexNAc(1)Fuc(1)); T14(Hex(1)Pent(1)); C16(Carbamidomethyl); C22(Carbamidomethyl)	1	1	Q01705	Q01705	Neurogenic locus notch homolog protein 1 OS=Mus musculus OX=10090 GN=Notch1 PE=1 SV=3	1	5	5	1	0	1	1	1	867.57	4333.82	4332.83	228.933	0.198386	0	0	841328	HCD (High Energy Collision Dissociation)	MS2	31.9996	100	9.31059	3201	3201	3194	FP072920_080420_19.raw	0/0		6.79333	600.904	600.904	1.2	1.60943e-07	2.41791e-08	0	0
FALSE	High	PMI-Byonic	PMI-Byonic (A2)	A	2	Unambiguous	VGQRCQDSNPCLSTPCKNAGTCHVVDHGGTVDY	[F].VGQRcQDSNPcLStPcKNAGTcHVVDHGGTVDY.[A]	C5(Carbamidomethyl); C11(Carbamidomethyl); T14(Hex(1)Pent(1)); C16(Carbamidomethyl); C22(Carbamidomethyl)	1	1	Q01705	Q01705	Neurogenic locus notch homolog protein 1 OS=Mus musculus OX=10090 GN=Notch1 PE=1 SV=3	1	5	5	1	0	1	1	1	797.943	3985.68	3983.69	500.423	0.398706	0	0	930227	HCD (High Energy Collision Dissociation)	MS2	40.5461	100	9.36537	3225	3225	3216	FP072920_080420_19.raw	0/0		4.02164	291.248	291.248	1.2	9.51388e-05	8.89301e-06	0	0
FALSE	High	PMI-Byonic	PMI-Byonic (A2)	A	2	Unambiguous	VGQRCQDSNPCLSTPCKNAGTCHVVDHGGTVDY	[F].VGQRcQDSNPcLstPcKNAGTcHVVDHGGTVDY.[A]	C5(Carbamidomethyl); C11(Carbamidomethyl); S13(HexNAc(1)); T14(Hex(1)Pent(1)); C16(Carbamidomethyl); C22(Carbamidomethyl)	1	1	Q01705	Q01705	Neurogenic locus notch homolog protein 1 OS=Mus musculus OX=10090 GN=Notch1 PE=1 SV=3	1	5	5	1	0	1	1	1	838.561	4188.78	4186.77	479.832	0.401789	0	0	1.14929e+06	HCD (High Energy Collision Dissociation)	MS2	29.2709	100	9.33405	3211	3211	3205	FP072920_080420_19.raw	0/0		2.54261	257.414	257.414	0	0.00286673	0.000122727	0	0
FALSE	High	PMI-Byonic	PMI-Byonic (A2)	A	2	Unambiguous	VGQRCQDSNPCLSTPCKNAGTCHVVDHGGTVDY	[F].VGQRcQDSNPcLstPcKNAGTcHVVDHGGTVDY.[A]	C5(Carbamidomethyl); C11(Carbamidomethyl); S13(HexNAc(1)Hex(1)Fuc(1)); T14(Hex(1)Pent(2)); C16(Carbamidomethyl); C22(Carbamidomethyl)	1	1	Q01705	Q01705	Neurogenic locus notch homolog protein 1 OS=Mus musculus OX=10090 GN=Notch1 PE=1 SV=3	1	5	5	1	0	1	1	1	926.788	4629.91	4626.92	645.753	0.59757	0	0	518425	HCD (High Energy Collision Dissociation)	MS2	0	100	9.34268	3215	3215	3205	FP072920_080420_19.raw	0/0		3.72073	290.522	290.522	0	0.000190228	2.23744e-05	0	0
FALSE	High	PMI-Byonic	PMI-Byonic (A2)	A	2	Unambiguous	VGQRCQDSNPCLSTPCKNAGTCHVVDHGGTVDY	[F].VGQRcQDSNPcLSTPcKNAGtcHVVDHGGtVDY.[A]	C5(Carbamidomethyl); C11(Carbamidomethyl); C16(Carbamidomethyl); T21(Hex(1)Pent(2)); C22(Carbamidomethyl); T30(Fuc(1))	1	1	Q01705	Q01705	Neurogenic locus notch homolog protein 1 OS=Mus musculus OX=10090 GN=Notch1 PE=1 SV=3	1	5	5	1	0	1	1	1	853.764	4264.79	4261.79	703.669	0.599778	0	0	787578	HCD (High Energy Collision Dissociation)	MS2	24.8664	100	9.68318	3365	3365	3359	FP072920_080420_19.raw	0/0		3.5958	282.054	282.054	0.555312	0.00025363	2.65046e-05	0	0
FALSE	High	PMI-Byonic	PMI-Byonic (A2)	A	2	Unambiguous	VGQRCQDSNPCLSTPCKNAGTCHVVDHGGTVDY	[F].VGQRcQDSNPcLstPcKNAGTcHVVDHGGTVDY.[A]	C5(Carbamidomethyl); C11(Carbamidomethyl); S13(Fuc(1)); T14(Hex(1)Pent(1)); C16(Carbamidomethyl); C22(Carbamidomethyl)	1	1	Q01705	Q01705	Neurogenic locus notch homolog protein 1 OS=Mus musculus OX=10090 GN=Notch1 PE=1 SV=3	1	5	5	1	0	1	1	1	826.755	4129.74	4129.75	-0.75083	-0.000620148	0	0	631076	HCD (High Energy Collision Dissociation)	MS2	0	100	9.72331	3382	3382	3381	FP072920_080420_19.raw	0/0		11.3772	775.428	738.009	0	4.19562e-12	1.0472e-12	0	0
FALSE	High	PMI-Byonic	PMI-Byonic (A2)	A	2	Unambiguous	VGQRCQDSNPCLSTPCKNAGTCHVVDHGGTVDY	[F].VGQRcQDSNPcLstPcKNAGTcHVVDHGGTVDY.[A]	C5(Carbamidomethyl); C11(Carbamidomethyl); S13(Hex(1)Pent(2)); T14(Fuc(1)); C16(Carbamidomethyl); C22(Carbamidomethyl)	1	1	Q01705	Q01705	Neurogenic locus notch homolog protein 1 OS=Mus musculus OX=10090 GN=Notch1 PE=1 SV=3	1	5	5	1	0	1	1	1	853.565	4263.8	4261.79	471.232	0.401658	0	0	472405	HCD (High Energy Collision Dissociation)	MS2	0	100	9.81558	3423	3423	3414	FP072920_080420_19.raw	0/0		1.67146	113.993	113.993	0.28	0.0213079	0.00062938	0	0
FALSE	High	PMI-Byonic	PMI-Byonic (A2)	A	2	Unambiguous	VGQRCQDSNPCLSTPCKNAGTCHVVDHGGTVDY	[F].VGQRcQDSNPcLstPcKNAGTcHVVDHGGTVDY.[A]	C5(Carbamidomethyl); C11(Carbamidomethyl); S13(Fuc(1)); T14(Hex(1)Pent(1)); C16(Carbamidomethyl); C22(Carbamidomethyl)	1	1	Q01705	Q01705	Neurogenic locus notch homolog protein 1 OS=Mus musculus OX=10090 GN=Notch1 PE=1 SV=3	1	5	5	1	0	1	1	1	827.355	4132.74	4129.75	725.73	0.599416	0	0	1.40838e+06	HCD (High Energy Collision Dissociation)	MS2	31.1402	100	9.84988	3438	3438	3436	FP072920_080420_19.raw	0/0		9.87665	740.872	740.872	0	1.32846e-10	8.37456e-12	0	0
FALSE	High	PMI-Byonic	PMI-Byonic (A2)	A	2	Unambiguous	VGQRCQDSNPCLSTPCKNAGTCHVVDHGGTVDY	[F].VGQRcQDSNPcLSTPcKNAGtcHVVDHGGtVDY.[A]	C5(Carbamidomethyl); C11(Carbamidomethyl); C16(Carbamidomethyl); T21(Hex(1)Pent(1)); C22(Carbamidomethyl); T30(Fuc(1))	1	1	Q01705	Q01705	Neurogenic locus notch homolog protein 1 OS=Mus musculus OX=10090 GN=Notch1 PE=1 SV=3	1	5	5	1	0	1	1	1	826.753	4129.74	4129.75	-2.67215	-0.00220706	0	0	310259	HCD (High Energy Collision Dissociation)	MS2	0	100	9.9808	3497	3497	3491	FP072920_080420_19.raw	0/0		6.21834	530.12	530.12	0.248055	6.04864e-07	9.90763e-08	0	0
FALSE	High	PMI-Byonic	PMI-Byonic (A2)	A	2	Unambiguous	VGQRCQDSNPCLSTPCKNAGTCHVVDHGGTVDY	[F].VGQRcQDSNPcLstPcKNAGTcHVVDHGGTVDY.[A]	C5(Carbamidomethyl); C11(Carbamidomethyl); S13(Fuc(1)); T14(Hex(1)Pent(1)); C16(Carbamidomethyl); C22(Carbamidomethyl)	1	1	Q01705	Q01705	Neurogenic locus notch homolog protein 1 OS=Mus musculus OX=10090 GN=Notch1 PE=1 SV=3	1	5	5	1	0	1	1	1	826.754	4129.74	4129.75	-1.19421	-0.000986359	0	0	159050	HCD (High Energy Collision Dissociation)	MS2	1.87338	100	10.108	3554	3554	3546	FP072920_080420_19.raw	0/0		4.29041	322.678	322.678	0	5.12374e-05	5.44975e-06	0	0
FALSE	High	PMI-Byonic	PMI-Byonic (A2)	A	2	Unambiguous	VGQRCQDSNPCLSTPCKNAGTCHVVDHGGTVDY	[F].VGQRcQDSNPcLstPcKNAGTcHVVDHGGTVDY.[A]	C5(Carbamidomethyl); C11(Carbamidomethyl); S13(Fuc(1)); T14(Hex(1)Pent(1)); C16(Carbamidomethyl); C22(Carbamidomethyl)	1	1	Q01705	Q01705	Neurogenic locus notch homolog protein 1 OS=Mus musculus OX=10090 GN=Notch1 PE=1 SV=3	1	5	5	1	0	1	1	1	826.753	4129.74	4129.75	-2.52436	-0.00208499	0	0	168206	HCD (High Energy Collision Dissociation)	MS2	0	100	10.2553	3618	3618	3612	FP072920_080420_19.raw	0/0		3.7284	233.326	233.326	5.68434e-14	0.000186896	2.06259e-05	0	0
FALSE	High	PMI-Byonic	PMI-Byonic (A2)	A	2	Unambiguous	VGQRCQDSNPCLSTPCKNAGTCHVVDHGGTVDY	[F].VGQRcQDSNPcLstPcKNAGTcHVVDHGGTVDY.[A]	C5(Carbamidomethyl); C11(Carbamidomethyl); S13(Fuc(1)); T14(Hex(1)Pent(1)); C16(Carbamidomethyl); C22(Carbamidomethyl)	1	1	Q01705	Q01705	Neurogenic locus notch homolog protein 1 OS=Mus musculus OX=10090 GN=Notch1 PE=1 SV=3	1	5	5	1	0	1	1	1	827.156	4131.75	4129.75	484.457	0.400137	0	0	376962	HCD (High Energy Collision Dissociation)	MS2	30.1063	100	10.4678	3710	3710	3700	FP072920_080420_19.raw	0/0		1.72591	87.1238	87.1238	0	0.018797	0.000446385	0	0
FALSE	High	PMI-Byonic	PMI-Byonic (A2)	A	2	Unambiguous	VGQRCQDSNPCLSTPCKNAGTCHVVDHGGTVDY	[F].VGQRcQDSNPcLstPcKNAGTcHVVDHGGTVDY.[A]	C5(Carbamidomethyl); C11(Carbamidomethyl); S13(Fuc(1)); T14(Hex(1)Pent(1)); C16(Carbamidomethyl); C22(Carbamidomethyl)	1	1	Q01705	Q01705	Neurogenic locus notch homolog protein 1 OS=Mus musculus OX=10090 GN=Notch1 PE=1 SV=3	1	5	5	1	0	1	1	1	826.754	4129.74	4129.75	-1.5637	-0.00129153	0	0	1.62813e+06	HCD (High Energy Collision Dissociation)	MS2	0	50.216	9.59705	3327	3327	3326	FP072920_080420_19.raw	0/0		12.3772	816.827	785.914	0	4.19518e-13	1.5895e-13	0	0
FALSE	High	PMI-Byonic	PMI-Byonic (A2)	A	2	Unambiguous	STPCKNAGTCHVVDHGGTVDY	[L].stPcKNAGTcHVVDHGGTVDY.[A]	S1(Fuc(1)); T2(Hex(1)Pent(1)R0); C4(Carbamidomethyl); C10(Carbamidomethyl)	1	1	Q01705	Q01705	Neurogenic locus notch homolog protein 1 OS=Mus musculus OX=10090 GN=Notch1 PE=1 SV=3	0	4	4	1	0	1	1	1	680.039	2717.14	2715.14	735.32	0.499124	0	0	869766	HCD (High Energy Collision Dissociation)	MS2	70.6172	100	7.98661	2620	2620	2618	FP072920_080420_19.raw	0/0		4.5454	380.675	380.675	0	2.84838e-05	2.84359e-06	0	0
FALSE	High	PMI-Byonic	PMI-Byonic (A2)	A	2	Unambiguous	ACSCPLGF	[Y].AcScPLGF.[S]	C2(Carbamidomethyl); C4(Carbamidomethyl)	1	1	Q01705	Q01705	Neurogenic locus notch homolog protein 1 OS=Mus musculus OX=10090 GN=Notch1 PE=1 SV=3	1	2	2	1	0	1	1	1	456.19	911.373	911.375	-1.6732	-0.000762458	0	0	445255	HCD (High Energy Collision Dissociation)	MS2	15.4526	100	13.6892	5159	5159	5152	FP072920_080420_19.raw	0/0		3.88107	404.225	404.225	404.225	0.000131501	1.40374e-05	0	0
FALSE	Medium	PMI-Byonic	PMI-Byonic (A2)	A	2	Unambiguous	GFSGPLCLTPL	[L].GFSGPLcLtPL.[D]	C7(Carbamidomethyl); T9(HexNAc(1)Hex(1))	1	1	Q01705	Q01705	Neurogenic locus notch homolog protein 1 OS=Mus musculus OX=10090 GN=Notch1 PE=1 SV=3	3	2	2	1	0	1	1	1	763.866	1526.72	1526.73	-2.98164	-0.00227608	0	0	96772.9	HCD (High Energy Collision Dissociation)	MS2	14.4475	100	17.3865	6749	6749	6742	FP072920_080420_19.raw	0/0		0.261689	66.9216	65.1627	23.1072	0.547408	0.0265143	0	0
FALSE	Medium	PMI-Byonic	PMI-Byonic (A2)	A	2	Unambiguous	GFSGPLCLTPL	[L].GFSGPLcLtPL.[D]	C7(Carbamidomethyl); T9(HexNAc(1)Hex(1))	1	1	Q01705	Q01705	Neurogenic locus notch homolog protein 1 OS=Mus musculus OX=10090 GN=Notch1 PE=1 SV=3	3	2	2	1	0	1	1	1	763.868	1526.73	1526.73	0.0566644	4.32556e-05	0	0	55963.3	HCD (High Energy Collision Dissociation)	MS2	0	100	17.5079	6800	6800	6797	FP072920_080420_19.raw	0/0		0.338678	28.007	28.007	20.2313	0.458482	0.0146774	0	0
FALSE	High	PMI-Byonic	PMI-Byonic (A2)	A	2	Unambiguous	GFSGPLCLTPLDNACL	[L].GFSGPLcLtPLDNAcL.[A]	C7(Carbamidomethyl); T9(HexNAc(1)Hex(1)); C15(Carbamidomethyl)	1	1	Q01705	Q01705	Neurogenic locus notch homolog protein 1 OS=Mus musculus OX=10090 GN=Notch1 PE=1 SV=3	4	2	2	1	0	1	1	1	1050.48	2099.95	2099.95	1.54459	0.00162178	0	0	1.00887e+06	HCD (High Energy Collision Dissociation)	MS2	0	100	18.4908	7215	7215	7214	FP072920_080420_19.raw	0/0		4.24183	516.22	464.032	69.1489	5.73025e-05	6.05978e-06	0	0
FALSE	Low	PMI-Byonic	PMI-Byonic (A2)	A	2	Unambiguous	GFSGPLCLTPLDNACL	[L].GFsGPLcLTPLDNAcL.[A]	S3(HexNAc(1)Hex(1)); C7(Carbamidomethyl); C15(Carbamidomethyl)	1	1	Q01705	Q01705	Neurogenic locus notch homolog protein 1 OS=Mus musculus OX=10090 GN=Notch1 PE=1 SV=3	4	2	2	1	0	1	1	1	1050.48	2099.95	2099.95	0.963291	0.00101143	0	0	99694.5	HCD (High Energy Collision Dissociation)	MS2	0	100	18.6191	7269	7269	7266	FP072920_080420_19.raw	0/0		0.0258246	25.9942	25.9942	10.1	0.94227	0.0799962	0	0
FALSE	High	PMI-Byonic	PMI-Byonic (A2)	A	2	Unambiguous	GFSGPL	[L].GFSGPL.[C]		1	1	Q01705	Q01705	Neurogenic locus notch homolog protein 1 OS=Mus musculus OX=10090 GN=Notch1 PE=1 SV=3	1	3	3	1	0	1	1	1	579.304	1735.9	577.298	2.00693e+06	386.199	0	0	1.44266e+06	HCD (High Energy Collision Dissociation)	MS2	55.4157	84.3077	12.4468	4609	4609	4602	FP072920_080420_19.raw	0/0		1.35208	255.347	194.306	194.306	0.0444552	0.00189349	0	0
FALSE	Low	PMI-Byonic	PMI-Byonic (A2)	A	2	Unambiguous	SGPLCLTPLDNACL	[F].sGPLcLtPLDNAcL.[A]	S1(HexNAc(1)Fuc(1)); C5(Carbamidomethyl); T7(HexNAc(1)Hex(1)Fuc(1)); C13(Carbamidomethyl)	1	1	Q01705	Q01705	Neurogenic locus notch homolog protein 1 OS=Mus musculus OX=10090 GN=Notch1 PE=1 SV=3	3	3	3	1	0	1	1	1	797.688	2391.05	2391.06	-3.25519	-0.00259445	0	0	231594	HCD (High Energy Collision Dissociation)	MS2	0.800156	100	21.1099	8221	8221	8220	FP072920_080420_19.raw	0/0		0.0537263	20.4745	20.4745	3.6	0.883637	0.0546981	0	0
FALSE	Medium	PMI-Byonic	PMI-Byonic (A2)	A	2	Unambiguous	SGPLCLTPLDNACL	[F].sGPLcLtPLDNAcL.[A]	S1(HexNAc(1)Hex(1)Fuc(1)); C5(Carbamidomethyl); T7(HexNAc(1)Fuc(1)); C13(Carbamidomethyl)	1	1	Q01705	Q01705	Neurogenic locus notch homolog protein 1 OS=Mus musculus OX=10090 GN=Notch1 PE=1 SV=3	3	2	2	1	0	1	1	1	1196.03	2391.05	2391.06	-2.66246	-0.00318305	0	0	129505	HCD (High Energy Collision Dissociation)	MS2	0	100	21.1225	8226	8226	8225	FP072920_080420_19.raw	0/0		0.284175	29.6162	29.6162	15.0495	0.519787	0.0224764	0	0
FALSE	High	PMI-Byonic	PMI-Byonic (A2)	A	2	Unambiguous	CLTPLDNACL	[L].cLTPLDNAcL.[A]	C1(Carbamidomethyl); C9(Carbamidomethyl)	1	1	Q01705	Q01705	Neurogenic locus notch homolog protein 1 OS=Mus musculus OX=10090 GN=Notch1 PE=1 SV=3	2	2	2	1	0	1	1	1	588.773	1176.54	1176.54	0.819489	0.00048208	0	0	443364	HCD (High Energy Collision Dissociation)	MS2	7.79835	100	15.3283	5869	5869	5867	FP072920_080420_19.raw	0/0		4.06693	473.464	356.571	356.571	8.57183e-05	6.98604e-06	0	0
FALSE	High	PMI-Byonic	PMI-Byonic (A2)	A	2	Unambiguous	CLTPLDNACL	[L].cLTPLDNAcL.[A]	C1(Carbamidomethyl); C9(Carbamidomethyl)	1	1	Q01705	Q01705	Neurogenic locus notch homolog protein 1 OS=Mus musculus OX=10090 GN=Notch1 PE=1 SV=3	2	2	2	1	0	1	1	1	588.773	1176.54	1176.54	0.0932125	5.48341e-05	0	0	1.44209e+06	HCD (High Energy Collision Dissociation)	MS2	1.05265	84.849	15.1967	5813	5813	5812	FP072920_080420_19.raw	0/0		4.43765	589.013	346.031	346.031	3.65051e-05	3.58988e-06	0	0
FALSE	High	PMI-Byonic	PMI-Byonic (A2)	A	2	Unambiguous	CLTPLDNACL	[L].cLTPLDNAcL.[A]	C1(Carbamidomethyl); C9(Carbamidomethyl)	1	1	Q01705	Q01705	Neurogenic locus notch homolog protein 1 OS=Mus musculus OX=10090 GN=Notch1 PE=1 SV=3	2	2	2	1	0	1	1	1	588.773	1176.54	1176.54	-0.52931	-0.000311377	0	0	20435354	HCD (High Energy Collision Dissociation)	MS2	0.138587	7.01857	15.0692	5758	5758	5757	FP072920_080420_19.raw	0/0		4.41903	535.679	323.488	323.488	3.81039e-05	4.01597e-06	0	0
FALSE	Medium	PMI-Byonic	PMI-Byonic (A2)	A	2	Unambiguous	CLTPLDNACL	[L].cLTPLDNAcL.[A]	C1(Carbamidomethyl); C9(Carbamidomethyl)	1	1	Q01705	Q01705	Neurogenic locus notch homolog protein 1 OS=Mus musculus OX=10090 GN=Notch1 PE=1 SV=3	2	2	2	1	0	1	1	1	588.773	1176.54	1176.54	0.508228	0.000298975	0	0	227201	HCD (High Energy Collision Dissociation)	MS2	5.486	100	15.4928	5940	5940	5933	FP072920_080420_19.raw	0/0		0.287657	170.17	170.17	170.17	0.515636	0.0185911	0	0
FALSE	High	PMI-Byonic	PMI-Byonic (A2)	A	2	Unambiguous	CLTPLDNACL	[L].cLTPLDNAcL.[A]	C1(Carbamidomethyl); C9(Carbamidomethyl)	1	1	Q01705	Q01705	Neurogenic locus notch homolog protein 1 OS=Mus musculus OX=10090 GN=Notch1 PE=1 SV=3	2	2	2	1	0	1	1	1	588.773	1176.54	1176.54	-0.633064	-0.000372412	0	0	770789	HCD (High Energy Collision Dissociation)	MS2	2.09759	100	14.9514	5707	5707	5702	FP072920_080420_19.raw	0/0		6.07735	627.263	297.357	297.357	8.36849e-07	1.39975e-07	0	0
FALSE	High	PMI-Byonic	PMI-Byonic (A2)	A	2	Unambiguous	ANPCRNGGTCDLL	[L].ANPcRNGGtcDLL.[T]	C4(Carbamidomethyl); T9(Fuc(1)); C10(Carbamidomethyl)	1	1	Q01705	Q01705	Neurogenic locus notch homolog protein 1 OS=Mus musculus OX=10090 GN=Notch1 PE=1 SV=3	1	2	2	1	0	1	1	1	797.351	1593.7	1593.7	-2.56308	-0.00204239	0	0	370465	HCD (High Energy Collision Dissociation)	MS2	0	100	10.3746	3669	3669	3667	FP072920_080420_19.raw	0/0		3.79206	232.793	232.793	232.793	0.000161415	1.71243e-05	0	0
FALSE	High	PMI-Byonic	PMI-Byonic (A2)	A	2	Unambiguous	ANPCRNGGTCDLLTLTEY	[L].ANPcRNGGtcDLLTLTEY.[K]	C4(Carbamidomethyl); T9(Fuc(1)); C10(Carbamidomethyl)	1	1	Q01705	Q01705	Neurogenic locus notch homolog protein 1 OS=Mus musculus OX=10090 GN=Notch1 PE=1 SV=3	3	2	2	1	0	1	1	1	1101	2200.98	2200.98	-0.553844	-0.000609502	0	0	476751	HCD (High Energy Collision Dissociation)	MS2	0	100	14.6434	5575	5575	5570	FP072920_080420_19.raw	0/0		3.88625	357.041	357.041	4.12173	0.000129943	1.27466e-05	0	0
FALSE	High	PMI-Byonic	PMI-Byonic (A2)	A	2	Unambiguous	ANPCRNGGTCDLLTLTEY	[L].ANPcRNGGtcDLLTLTEY.[K]	C4(Carbamidomethyl); T9(HexNAc(1)Hex(1)Fuc(1)); C10(Carbamidomethyl)	1	1	Q01705	Q01705	Neurogenic locus notch homolog protein 1 OS=Mus musculus OX=10090 GN=Notch1 PE=1 SV=3	3	3	3	1	0	1	1	1	856.044	2566.12	2566.12	-0.144933	-0.000123971	0	0	259641	HCD (High Energy Collision Dissociation)	MS2	27.7616	100	14.6714	5587	5587	5581	FP072920_080420_19.raw	0/0		1.31995	193.066	193.066	8.8	0.0478691	0.00263593	0	0
FALSE	High	PMI-Byonic	PMI-Byonic (A2)	A	2	Unambiguous	ANPCRNGGTCDLLTLTEY	[L].ANPcRNGGtcDLLTLTEY.[K]	C4(Carbamidomethyl); T9(Fuc(1)); C10(Carbamidomethyl)	1	1	Q01705	Q01705	Neurogenic locus notch homolog protein 1 OS=Mus musculus OX=10090 GN=Notch1 PE=1 SV=3	3	3	3	1	0	1	1	1	734.333	2200.99	2200.98	0.21651	0.000158845	0	0	689486	HCD (High Energy Collision Dissociation)	MS2	10.7304	100	14.6911	5595	5595	5592	FP072920_080420_19.raw	0/0		1.37114	288.693	288.693	6.4	0.0425462	0.00116937	0	0
FALSE	High	PMI-Byonic	PMI-Byonic (A2)	A	2	Unambiguous	ANPCRNGGTCDLLTLTEY	[L].ANPcRNGGTcDLLTLTEY.[K]	C4(Carbamidomethyl); C10(Carbamidomethyl)	1	1	Q01705	Q01705	Neurogenic locus notch homolog protein 1 OS=Mus musculus OX=10090 GN=Notch1 PE=1 SV=3	3	2	2	1	0	1	1	1	1027.97	2054.92	2054.93	-1.28292	-0.00131815	0	0	399688	HCD (High Energy Collision Dissociation)	MS2	0	100	14.6998	5599	5599	5592	FP072920_080420_19.raw	0/0		3.01588	214.064	214.064	214.064	0.000964098	5.52109e-05	0	0
FALSE	High	PMI-Byonic	PMI-Byonic (A2)	A	2	Unambiguous	ANPCRNGGTCDLLTLTEY	[L].ANPcRNGGTcDLLTLTEY.[K]	C4(Carbamidomethyl); C10(Carbamidomethyl)	1	1	Q01705	Q01705	Neurogenic locus notch homolog protein 1 OS=Mus musculus OX=10090 GN=Notch1 PE=1 SV=3	3	3	3	1	0	1	1	1	685.647	2054.93	2054.93	0.0471212	3.22769e-05	0	0	1.71611e+06	HCD (High Energy Collision Dissociation)	MS2	33.0598	88.3234	14.7426	5617	5617	5614	FP072920_080420_19.raw	0/0		1.34668	255.325	255.325	255.325	0.0450108	0.00225582	0	0
FALSE	High	PMI-Byonic	PMI-Byonic (A2)	A	2	Unambiguous	ANPCRNGGTCDLLTLTEY	[L].ANPcRNGGtcDLLTLTEY.[K]	C4(Carbamidomethyl); T9(Fuc(1)); C10(Carbamidomethyl)	1	1	Q01705	Q01705	Neurogenic locus notch homolog protein 1 OS=Mus musculus OX=10090 GN=Notch1 PE=1 SV=3	3	2	2	1	0	1	1	1	1101	2200.99	2200.98	0.555389	0.000611202	0	0	16568689	HCD (High Energy Collision Dissociation)	MS2	0	33.9527	14.7641	5626	5626	5625	FP072920_080420_19.raw	0/0		4.6464	436.218	436.218	6.92357	2.25733e-05	1.95835e-06	0	0
FALSE	High	PMI-Byonic	PMI-Byonic (A2)	A	2	Unambiguous	ANPCRNGGTCDLLTLTEY	[L].ANPcRNGGtcDLLTLTEY.[K]	C4(Carbamidomethyl); T9(Fuc(1)); C10(Carbamidomethyl)	1	1	Q01705	Q01705	Neurogenic locus notch homolog protein 1 OS=Mus musculus OX=10090 GN=Notch1 PE=1 SV=3	3	3	3	1	0	1	1	1	734.333	2200.98	2200.98	-0.532223	-0.000390471	0	0	1.43137e+06	HCD (High Energy Collision Dissociation)	MS2	35.3132	100	14.8151	5648	5648	5647	FP072920_080420_19.raw	0/0		0.993052	241.275	241.275	15.9746	0.101613	0.00463148	0	0
FALSE	High	PMI-Byonic	PMI-Byonic (A2)	A	2	Unambiguous	ANPCRNGGTCDLLTLTEY	[L].ANPcRNGGTcDLLTLTEY.[K]	C4(Carbamidomethyl); C10(Carbamidomethyl)	1	1	Q01705	Q01705	Neurogenic locus notch homolog protein 1 OS=Mus musculus OX=10090 GN=Notch1 PE=1 SV=3	3	2	2	1	0	1	1	1	1027.97	2054.93	2054.93	-0.0948446	-9.74494e-05	0	0	762129	HCD (High Energy Collision Dissociation)	MS2	0	100	14.8173	5649	5649	5647	FP072920_080420_19.raw	0/0		3.4627	284.277	284.277	284.277	0.000344588	3.21664e-05	0	0
FALSE	Medium	PMI-Byonic	PMI-Byonic (A2)	A	2	Unambiguous	ANPCRNGGTCDLLTLTEY	[L].ANPcRNGGtcDLLTLTEY.[K]	C4(Carbamidomethyl); T9(Fuc(1)); C10(Carbamidomethyl)	1	1	Q01705	Q01705	Neurogenic locus notch homolog protein 1 OS=Mus musculus OX=10090 GN=Notch1 PE=1 SV=3	3	4	4	1	0	1	1	1	734.861	2936.42	2200.98	334139	183.859	0	0	612491	HCD (High Energy Collision Dissociation)	MS2	25.7675	100	14.8728	5673	5673	5669	FP072920_080420_19.raw	0/0		0.0890251	75.1259	75.1259	6.4	0.814657	0.048512	0	0
FALSE	Medium	PMI-Byonic	PMI-Byonic (A2)	A	2	Unambiguous	ANPCRNGGTCDLLTLTEY	[L].ANPcRNGGTcDLLTLTEY.[K]	C4(Carbamidomethyl); C10(Carbamidomethyl)	1	1	Q01705	Q01705	Neurogenic locus notch homolog protein 1 OS=Mus musculus OX=10090 GN=Notch1 PE=1 SV=3	3	3	3	1	0	1	1	1	685.647	2054.93	2054.93	0.403544	0.000276417	0	0	333086	HCD (High Energy Collision Dissociation)	MS2	34.1777	100	14.8837	5678	5678	5669	FP072920_080420_19.raw	0/0		0.0978945	32.1842	32.1842	32.1842	0.798189	0.0427515	0	0
FALSE	High	PMI-Byonic	PMI-Byonic (A2)	A	2	Unambiguous	ANPCRNGGTCDLLTLTEY	[L].ANPcRNGGtcDLLTLTEY.[K]	C4(Carbamidomethyl); T9(Fuc(1)); C10(Carbamidomethyl)	1	1	Q01705	Q01705	Neurogenic locus notch homolog protein 1 OS=Mus musculus OX=10090 GN=Notch1 PE=1 SV=3	3	2	2	1	0	1	1	1	1101	2200.99	2200.98	0.111696	0.00012292	0	0	2560461	HCD (High Energy Collision Dissociation)	MS2	0	100	14.8921	5681	5681	5680	FP072920_080420_19.raw	0/0		4.75554	411.293	411.293	1.70723	1.75574e-05	1.42467e-06	0	0
FALSE	High	PMI-Byonic	PMI-Byonic (A2)	A	2	Unambiguous	ANPCRNGGTCDLLTLTEY	[L].ANPcRNGGtcDLLTLTEY.[K]	C4(Carbamidomethyl); T9(Fuc(1)); C10(Carbamidomethyl)	1	1	Q01705	Q01705	Neurogenic locus notch homolog protein 1 OS=Mus musculus OX=10090 GN=Notch1 PE=1 SV=3	3	2	2	1	0	1	1	1	1101	2200.98	2200.98	-0.221074	-0.000243291	0	0	687463	HCD (High Energy Collision Dissociation)	MS2	0	100	15.0253	5739	5739	5735	FP072920_080420_19.raw	0/0		4.53933	346.301	346.301	11.0584	2.88847e-05	3.17323e-06	0	0
FALSE	High	PMI-Byonic	PMI-Byonic (A2)	A	2	Unambiguous	ANPCRNGGTCDLLTLTEY	[L].ANPcRNGGtcDLLTLTEY.[K]	C4(Carbamidomethyl); T9(Fuc(1)); C10(Carbamidomethyl)	1	1	Q01705	Q01705	Neurogenic locus notch homolog protein 1 OS=Mus musculus OX=10090 GN=Notch1 PE=1 SV=3	3	2	2	1	0	1	1	1	1101	2200.99	2200.98	0.888159	0.000977412	0	0	296055	HCD (High Energy Collision Dissociation)	MS2	0	100	15.1645	5800	5800	5790	FP072920_080420_19.raw	0/0		1.0184	203.326	203.326	6.4	0.0958516	0.00383655	0	0
FALSE	High	PMI-Byonic	PMI-Byonic (A2)	A	2	Unambiguous	ANPCRNGGTCDLL	[L].ANPcRNGGtcDLL.[T]	C4(Carbamidomethyl); T9(Fuc(1)); C10(Carbamidomethyl)	1	1	Q01705	Q01705	Neurogenic locus notch homolog protein 1 OS=Mus musculus OX=10090 GN=Notch1 PE=1 SV=3	1	2	2	1	0	1	1	1	797.353	1593.7	1593.7	-0.877979	-0.000699617	0	0	889796	HCD (High Energy Collision Dissociation)	MS2	0	100	10.251	3616	3616	3612	FP072920_080420_19.raw	0/0		6.35134	396.108	382.088	382.088	4.45308e-07	8.14404e-08	0	0
FALSE	High	PMI-Byonic	PMI-Byonic (A2)	A	2	Unambiguous	ANPCRNGGTCDLL	[L].ANPcRNGGtcDLL.[T]	C4(Carbamidomethyl); T9(Fuc(1)); C10(Carbamidomethyl)	1	1	Q01705	Q01705	Neurogenic locus notch homolog protein 1 OS=Mus musculus OX=10090 GN=Notch1 PE=1 SV=3	1	2	2	1	0	1	1	1	797.35	1593.69	1593.7	-4.0184	-0.00320206	0	0	138511	HCD (High Energy Collision Dissociation)	MS2	0	100	10.1302	3564	3564	3557	FP072920_080420_19.raw	0/0		1.25262	127.973	127.973	127.973	0.0558953	0.00307609	0	0
FALSE	High	PMI-Byonic	PMI-Byonic (A2)	A	2	Unambiguous	KCRCPPGWSGKSCQQADPCASNPCANGGQCLPF	[Y].KcRcPPGWsGKScQQADPcASNPcANGGQcLPF.[E]	C2(Carbamidomethyl); C4(Carbamidomethyl); S9(Hex(1)Pent(1)); C13(Carbamidomethyl); C19(Carbamidomethyl); C24(Carbamidomethyl); C30(Carbamidomethyl)	1	1	Q01705	Q01705	Neurogenic locus notch homolog protein 1 OS=Mus musculus OX=10090 GN=Notch1 PE=1 SV=3	1	4	4	1	0	1	1	1	1012.42	4046.67	4046.67	1.06375	0.00107616	0	0	420006	HCD (High Energy Collision Dissociation)	MS2	0	100	11.609	4233	4233	4228	FP072920_080420_19.raw	0/0		4.76747	327.571	327.571	2.4	1.70816e-05	1.2006e-06	0	0
FALSE	High	PMI-Byonic	PMI-Byonic (A2)	A	2	Unambiguous	SGKSCQQADPCASNPCANGGQCLPF	[W].SGKScQQADPcAsNPcANGGQcLPF.[E]	C5(Carbamidomethyl); C11(Carbamidomethyl); S13(Hex(1)Pent(2)); C16(Carbamidomethyl); C22(Carbamidomethyl)	1	1	Q01705	Q01705	Neurogenic locus notch homolog protein 1 OS=Mus musculus OX=10090 GN=Notch1 PE=1 SV=3	0	3	3	1	0	1	1	1	1046.42	3137.24	3137.24	-1.6687	-0.00174504	0	0	612135	HCD (High Energy Collision Dissociation)	MS2	0	100	12.3141	4550	4550	4547	FP072920_080420_19.raw	0/0		4.78942	407.742	407.742	10.4	1.624e-05	9.76925e-07	0	0
FALSE	High	PMI-Byonic	PMI-Byonic (A2)	A	2	Unambiguous	SGKSCQQADPCASNPCANGGQCLPFESSY	[W].SGKScQQADPcAsNPcANGGQcLPFESSY.[I]	C5(Carbamidomethyl); C11(Carbamidomethyl); S13(Hex(1)Pent(1)); C16(Carbamidomethyl); C22(Carbamidomethyl)	1	1	Q01705	Q01705	Neurogenic locus notch homolog protein 1 OS=Mus musculus OX=10090 GN=Notch1 PE=1 SV=3	1	3	3	1	0	1	1	1	1157.79	3471.37	3471.37	-0.497989	-0.000576235	0	0	1.52674e+06	HCD (High Energy Collision Dissociation)	MS2	0	100	12.9315	4825	4825	4822	FP072920_080420_19.raw	0/0		8.68946	691.14	691.14	10.4	2.04428e-09	3.18517e-10	0	0
FALSE	High	PMI-Byonic	PMI-Byonic (A2)	A	2	Unambiguous	SGKSCQQADPCASNPCANGGQCLPF	[W].SGKScQQADPcAsNPcANGGQcLPF.[E]	C5(Carbamidomethyl); C11(Carbamidomethyl); S13(Hex(1)Pent(1)); C16(Carbamidomethyl); C22(Carbamidomethyl)	1	1	Q01705	Q01705	Neurogenic locus notch homolog protein 1 OS=Mus musculus OX=10090 GN=Notch1 PE=1 SV=3	0	2	2	1	0	1	1	1	1503.1	3005.2	3005.2	-0.125521	-0.000188608	0	0	303215	HCD (High Energy Collision Dissociation)	MS2	0	100	12.3692	4574	4574	4569	FP072920_080420_19.raw	0/0		3.69895	324.501	324.501	8	0.000200011	2.4187e-05	0	0
FALSE	High	PMI-Byonic	PMI-Byonic (A2)	A	2	Unambiguous	SGKSCQQADPCASNPCANGGQCLPFESSY	[W].SGKScQQADPcAsNPcANGGQcLPFESSY.[I]	C5(Carbamidomethyl); C11(Carbamidomethyl); S13(Hex(1)Pent(1)); C16(Carbamidomethyl); C22(Carbamidomethyl)	1	1	Q01705	Q01705	Neurogenic locus notch homolog protein 1 OS=Mus musculus OX=10090 GN=Notch1 PE=1 SV=3	1	3	3	1	0	1	1	1	1157.8	3471.37	3471.37	-0.181506	-0.000210024	0	0	1.43424e+06	HCD (High Energy Collision Dissociation)	MS2	0	92.3531	13.0511	4879	4879	4877	FP072920_080420_19.raw	0/0		7.6437	617.87	617.87	5.29967	2.27141e-08	1.43772e-09	0	0
FALSE	Low	PMI-Byonic	PMI-Byonic (A2)	A	2	Unambiguous	SGKSCQQADPCASNPCANGGQCL	[W].sGKScQQADPcAsNPcANGGQcL.[P]	S1(HexNAc(1)Hex(1)Fuc(1)NeuAc(1)); C5(Carbamidomethyl); C11(Carbamidomethyl); S13(HexNAc(1)); C16(Carbamidomethyl); C22(Carbamidomethyl)	1	1	Q01705	Q01705	Neurogenic locus notch homolog protein 1 OS=Mus musculus OX=10090 GN=Notch1 PE=1 SV=3	0	3	3	1	0	1	1	1	1158.13	3472.37	3472.35	4.73487	0.00548037	0	0	580565	HCD (High Energy Collision Dissociation)	MS2	0	100	13.2567	4970	4970	4965	FP072920_080420_19.raw	0/0		0.0340972	76.9615	76.9615	2.36778	0.924491	0.0610937	0	0
FALSE	High	PMI-Byonic	PMI-Byonic (A2)	A	2	Unambiguous	SGKSCQQADPCASNPCANGGQCLPF	[W].SGKScQQADPcAsNPcANGGQcLPF.[E]	C5(Carbamidomethyl); C11(Carbamidomethyl); S13(Hex(1)Pent(1)); C16(Carbamidomethyl); C22(Carbamidomethyl)	1	1	Q01705	Q01705	Neurogenic locus notch homolog protein 1 OS=Mus musculus OX=10090 GN=Notch1 PE=1 SV=3	0	3	3	1	0	1	1	1	1002.41	3005.2	3005.2	-0.109686	-0.000109876	0	0	526819	HCD (High Energy Collision Dissociation)	MS2	5.06579	100	12.2704	4531	4531	4525	FP072920_080420_19.raw	0/0		5.2664	526.373	526.373	6.94852	5.41506e-06	4.54944e-07	0	0
FALSE	High	PMI-Byonic	PMI-Byonic (A2)	A	2	Unambiguous	SGKSCQQADPCASNPCANGGQCLPF	[W].SGKScQQADPcAsNPcANGGQcLPF.[E]	C5(Carbamidomethyl); C11(Carbamidomethyl); S13(Hex(1)Pent(1)); C16(Carbamidomethyl); C22(Carbamidomethyl)	1	1	Q01705	Q01705	Neurogenic locus notch homolog protein 1 OS=Mus musculus OX=10090 GN=Notch1 PE=1 SV=3	0	3	3	1	0	1	1	1	1002.41	3005.2	3005.2	-0.353404	-0.000354016	0	0	3.33437e+06	HCD (High Energy Collision Dissociation)	MS2	0	83.5249	12.4263	4600	4600	4591	FP072920_080420_19.raw	0/0		6.92471	626.565	626.565	8	1.18931e-07	7.44104e-09	0	0
FALSE	High	PMI-Byonic	PMI-Byonic (A2)	A	2	Unambiguous	ICRCPPGFHGPTCRQDVNECSQNPGLCRHGGTCHNEIGSY	[Y].IcRcPPGFHGPtcRQDVNEcSQNPGLcRHGGTcHNEIGSY.[R]	C2(Carbamidomethyl); C4(Carbamidomethyl); T12(Fuc(1)); C13(Carbamidomethyl); C20(Carbamidomethyl); C27(Carbamidomethyl); C33(Carbamidomethyl)	1	1	Q01705	Q01705	Neurogenic locus notch homolog protein 1 OS=Mus musculus OX=10090 GN=Notch1 PE=1 SV=3	2	6	6	1	0	1	1	1	806.013	4831.04	4831.05	-1.37768	-0.00110927	0	0	316872	HCD (High Energy Collision Dissociation)	MS2	0	100	10.0569	3531	3531	3524	FP072920_080420_19.raw	0/0		0.677567	244.121	244.121	3.6	0.210103	0.00628851	0	0
FALSE	High	PMI-Byonic	PMI-Byonic (A2)	A	2	Unambiguous	ICRCPPGFHGPTCRQDVNECSQNPGL	[Y].IcRcPPGFHGPTcRQDVNEcSQNPGL.[C]	C2(Carbamidomethyl); C4(Carbamidomethyl); C13(Carbamidomethyl); C20(Carbamidomethyl)	1	1	Q01705	Q01705	Neurogenic locus notch homolog protein 1 OS=Mus musculus OX=10090 GN=Notch1 PE=1 SV=3	1	4	4	1	0	1	1	1	764.838	3056.33	3056.33	-0.989956	-0.000756409	0	0	242135	HCD (High Energy Collision Dissociation)	MS2	0	100	10.6681	3797	3797	3788	FP072920_080420_19.raw	0/0		3.90963	352.962	352.962	352.962	0.000123132	1.01766e-05	0	0
FALSE	High	PMI-Byonic	PMI-Byonic (A2)	A	2	Unambiguous	ICRCPPGFHGPTCRQDVNECSQNPGLCRHGGTCHNEIGSY	[Y].IcRcPPGFHGPtcRQDVNEcSQNPGLcRHGGTcHNEIGSY.[R]	C2(Carbamidomethyl); C4(Carbamidomethyl); T12(Fuc(1)); C13(Carbamidomethyl); C20(Carbamidomethyl); C27(Carbamidomethyl); C33(Carbamidomethyl)	1	1	Q01705	Q01705	Neurogenic locus notch homolog protein 1 OS=Mus musculus OX=10090 GN=Notch1 PE=1 SV=3	2	6	6	1	0	1	1	1	806.013	4831.04	4831.05	-0.998664	-0.000804099	0	0	429455	HCD (High Energy Collision Dissociation)	MS2	0	93.4449	9.80695	3419	3419	3414	FP072920_080420_19.raw	0/0		4.3875	503.35	503.35	3.6	4.09734e-05	4.89809e-06	0	0
FALSE	Low	PMI-Byonic	PMI-Byonic (A2)	A	2	Unambiguous	ICRCPPGFHGPTCRQDVNECSQNPGLCRHGGTCHNEIGSY	[Y].IcRcPPGFHGPtcRQDVNEcSQNPGLcRHGGTcHNEIGSY.[R]	C2(Carbamidomethyl); C4(Carbamidomethyl); T12(Fuc(1)); C13(Carbamidomethyl); C20(Carbamidomethyl); C27(Carbamidomethyl); C33(Carbamidomethyl)	1	1	Q01705	Q01705	Neurogenic locus notch homolog protein 1 OS=Mus musculus OX=10090 GN=Notch1 PE=1 SV=3	2	6	6	1	0	1	1	1	806.014	4831.05	4831.05	0.214194	0.000172464	0	0	122825	HCD (High Energy Collision Dissociation)	MS2	0	100	10.1698	3581	3581	3579	FP072920_080420_19.raw	0/0		0.026011	10.346	10.346	3.6	0.941866	0.0737479	0	0
FALSE	High	PMI-Byonic	PMI-Byonic (A2)	A	2	Unambiguous	ICRCPPGFHGPTCRQDVNECSQNPGLCRHGGTCHNEIGSY	[Y].IcRcPPGFHGPtcRQDVNEcSQNPGLcRHGGTcHNEIGSY.[R]	C2(Carbamidomethyl); C4(Carbamidomethyl); T12(Fuc(1)); C13(Carbamidomethyl); C20(Carbamidomethyl); C27(Carbamidomethyl); C33(Carbamidomethyl)	1	1	Q01705	Q01705	Neurogenic locus notch homolog protein 1 OS=Mus musculus OX=10090 GN=Notch1 PE=1 SV=3	2	6	6	1	0	1	1	1	806.014	4831.05	4831.05	-0.695449	-0.000559958	0	0	368427	HCD (High Energy Collision Dissociation)	MS2	37.2321	89.513	9.92209	3470	3470	3469	FP072920_080420_19.raw	0/0		3.29948	415.726	415.726	3.6	0.000501793	4.06113e-05	0	0
FALSE	High	PMI-Byonic	PMI-Byonic (A2)	A	2	Unambiguous	NCRCPPEWTGQY	[Y].NcRcPPEWTGQY.[C]	C2(Carbamidomethyl); C4(Carbamidomethyl)	1	1	Q01705	Q01705	Neurogenic locus notch homolog protein 1 OS=Mus musculus OX=10090 GN=Notch1 PE=1 SV=3	1	2	2	1	0	1	1	1	784.324	1567.64	1567.64	-0.706508	-0.000553776	0	0	648709	HCD (High Energy Collision Dissociation)	MS2	8.33093	100	11.7967	4318	4318	4316	FP072920_080420_19.raw	0/0		6.69548	503.87	378.643	378.643	2.01614e-07	2.84037e-08	0	0
FALSE	High	PMI-Byonic	PMI-Byonic (A2)	A	2	Unambiguous	NCRCPPEWTGQY	[Y].NcRcPPEWTGQY.[C]	C2(Carbamidomethyl); C4(Carbamidomethyl)	1	1	Q01705	Q01705	Neurogenic locus notch homolog protein 1 OS=Mus musculus OX=10090 GN=Notch1 PE=1 SV=3	1	2	2	1	0	1	1	1	784.323	1567.64	1567.64	-2.49749	-0.00195758	0	0	840328	HCD (High Energy Collision Dissociation)	MS2	0	100	11.6833	4267	4267	4261	FP072920_080420_19.raw	0/0		6.8715	536.996	413.096	413.096	1.34432e-07	1.08732e-08	0	0
FALSE	High	PMI-Byonic	PMI-Byonic (A2)	A	2	Unambiguous	NCRCPPEWTGQY	[Y].NcRcPPEWTGQY.[C]	C2(Carbamidomethyl); C4(Carbamidomethyl)	1	1	Q01705	Q01705	Neurogenic locus notch homolog protein 1 OS=Mus musculus OX=10090 GN=Notch1 PE=1 SV=3	1	2	2	1	0	1	1	1	784.324	1567.64	1567.64	-1.01798	-0.000797916	0	0	2.83399e+06	HCD (High Energy Collision Dissociation)	MS2	1.9669	75.2559	11.5545	4209	4209	4206	FP072920_080420_19.raw	0/0		7.60039	597.401	410.495	410.495	2.50965e-08	2.15465e-09	0	0
FALSE	High	PMI-Byonic	PMI-Byonic (A2)	A	2	Unambiguous	NCRCPPEWTGQYCTEDVDECQLMPNACQNGGTCHNTHGGY	[Y].NcRcPPEWTGQYctEDVDEcQLmPNAcQNGGtcHNTHGGY.[N]	C2(Carbamidomethyl); C4(Carbamidomethyl); C13(Carbamidomethyl); T14(HexNAc(1)Hex(1)); C20(Carbamidomethyl); M23(Oxidation); C27(Carbamidomethyl); T32(Hex(1)); C33(Carbamidomethyl)	1	1	Q01705	Q01705	Neurogenic locus notch homolog protein 1 OS=Mus musculus OX=10090 GN=Notch1 PE=1 SV=3	3	4	4	1	0	1	1	1	1330.01	5317.02	5317.02	0.09898	0.00013157	0	0	65344.4	HCD (High Energy Collision Dissociation)	MS2	0	100	11.9238	4378	4378	4371	FP072920_080420_19.raw	0/0		1.85667	124.031	124.031	4.8	0.0139101	0.00028254	0	0
FALSE	High	PMI-Byonic	PMI-Byonic (A2)	A	2	Unambiguous	NCRCPPEWTGQYCTEDVDECQLMPNACQNGGTCHNTHGGY	[Y].NcRcPPEWTGQYctEDVDEcQLmPNAcQNGGTcHNTHGGY.[N]	C2(Carbamidomethyl); C4(Carbamidomethyl); C13(Carbamidomethyl); T14(HexNAc(1)Hex(1)Fuc(1)); C20(Carbamidomethyl); M23(Oxidation); C27(Carbamidomethyl); C33(Carbamidomethyl)	1	1	Q01705	Q01705	Neurogenic locus notch homolog protein 1 OS=Mus musculus OX=10090 GN=Notch1 PE=1 SV=3	3	4	4	1	0	1	1	1	1326.01	5301.02	5301.03	-1.68904	-0.00223841	0	0	281870	HCD (High Energy Collision Dissociation)	MS2	0	100	12.6619	4706	4706	4701	FP072920_080420_19.raw	0/0		5.52425	411.309	411.309	8.79828	2.99051e-06	3.79791e-07	0	0
FALSE	High	PMI-Byonic	PMI-Byonic (A2)	A	2	Unambiguous	NCRCPPEWTGQYCTEDVDECQLMPNACQNGGTCHNTHGGY	[Y].NcRcPPEWTGQYctEDVDEcQLmPNAcQNGGTcHNTHGGY.[N]	C2(Carbamidomethyl); C4(Carbamidomethyl); C13(Carbamidomethyl); T14(HexNAc(1)Fuc(1)); C20(Carbamidomethyl); M23(Oxidation); C27(Carbamidomethyl); C33(Carbamidomethyl)	1	1	Q01705	Q01705	Neurogenic locus notch homolog protein 1 OS=Mus musculus OX=10090 GN=Notch1 PE=1 SV=3	3	4	4	1	0	1	1	1	1285.5	5138.98	5138.97	0.840459	0.00107977	0	0	360990	HCD (High Energy Collision Dissociation)	MS2	0	100	12.7338	4738	4738	4734	FP072920_080420_19.raw	0/0		6.3074	575.576	575.576	9.75264	4.92722e-07	8.93496e-08	0	0
FALSE	High	PMI-Byonic	PMI-Byonic (A2)	A	2	Unambiguous	NCRCPPEWTGQYCTEDVDECQLMPNACQNGGTCHNTHGGY	[Y].NcRcPPEWTGQYctEDVDEcQLmPNAcQNGGTcHNTHGGY.[N]	C2(Carbamidomethyl); C4(Carbamidomethyl); C13(Carbamidomethyl); T14(HexNAc(1)Hex(1)Fuc(1)); C20(Carbamidomethyl); M23(Oxidation); C27(Carbamidomethyl); C33(Carbamidomethyl)	1	1	Q01705	Q01705	Neurogenic locus notch homolog protein 1 OS=Mus musculus OX=10090 GN=Notch1 PE=1 SV=3	3	4	4	1	0	1	1	1	1326.02	5301.04	5301.03	2.54806	0.00337683	0	0	169780	HCD (High Energy Collision Dissociation)	MS2	0	100	12.7862	4761	4761	4756	FP072920_080420_19.raw	0/0		2.90207	222.542	222.542	3.2	0.00125294	8.40696e-05	0	0
FALSE	High	PMI-Byonic	PMI-Byonic (A2)	A	2	Unambiguous	NCRCPPEWTGQYCTEDVDECQLMPNACQNGGTCHNTHGGY	[Y].NcRcPPEWTGQYctEDVDEcQLmPNAcQNGGTcHNTHGGY.[N]	C2(Carbamidomethyl); C4(Carbamidomethyl); C13(Carbamidomethyl); T14(HexNAc(1)Fuc(1)); C20(Carbamidomethyl); M23(Oxidation); C27(Carbamidomethyl); C33(Carbamidomethyl)	1	1	Q01705	Q01705	Neurogenic locus notch homolog protein 1 OS=Mus musculus OX=10090 GN=Notch1 PE=1 SV=3	3	4	4	1	0	1	1	1	1285.5	5138.97	5138.97	-1.62994	-0.00209405	0	0	138052	HCD (High Energy Collision Dissociation)	MS2	0	100	12.862	4794	4794	4789	FP072920_080420_19.raw	0/0		3.80457	307.065	307.065	4.4	0.000156831	1.55728e-05	0	0
FALSE	High	PMI-Byonic	PMI-Byonic (A2)	A	2	Unambiguous	NCRCPPEWTGQY	[Y].NcRcPPEWTGQY.[C]	C2(Carbamidomethyl); C4(Carbamidomethyl)	1	1	Q01705	Q01705	Neurogenic locus notch homolog protein 1 OS=Mus musculus OX=10090 GN=Notch1 PE=1 SV=3	1	2	2	1	0	1	1	1	784.324	1567.64	1567.64	-0.862246	-0.000675846	0	0	1.61293e+06	HCD (High Energy Collision Dissociation)	MS2	0	100	11.4438	4157	4157	4151	FP072920_080420_19.raw	0/0		8.60039	628.775	413.082	413.082	2.50965e-09	3.96772e-10	0	0
FALSE	High	PMI-Byonic	PMI-Byonic (A2)	A	2	Unambiguous	NCVCVNGWTGEDCSENIDDCASAACF	[Y].NcVcVNGWTGEDcSENIDDcASAAcF.[Q]	C2(Carbamidomethyl); C4(Carbamidomethyl); C13(Carbamidomethyl); C20(Carbamidomethyl); C25(Carbamidomethyl)	1	1	Q01705	Q01705	Neurogenic locus notch homolog protein 1 OS=Mus musculus OX=10090 GN=Notch1 PE=1 SV=3	1	3	3	1	0	1	1	1	1004.37	3011.1	3011.1	-0.406969	-0.000408475	0	0	92246.6	HCD (High Energy Collision Dissociation)	MS2	0	100	16.2186	6249	6249	6241	FP072920_080420_19.raw	0/0		0.60234	160.031	160.031	160.031	0.249839	0.00823691	0	0
FALSE	High	PMI-Byonic	PMI-Byonic (A2)	A	2	Unambiguous	TGEDCSENIDDCASAACF	[W].TGEDcSENIDDcASAAcF.[Q]	C5(Carbamidomethyl); C12(Carbamidomethyl); C17(Carbamidomethyl)	1	1	Q01705	Q01705	Neurogenic locus notch homolog protein 1 OS=Mus musculus OX=10090 GN=Notch1 PE=1 SV=3	0	2	2	1	0	1	1	1	1011.36	2021.71	2021.72	-1.75146	-0.00177047	0	0	365031	HCD (High Energy Collision Dissociation)	MS2	0	100	13.6871	5158	5158	5152	FP072920_080420_19.raw	0/0		5.1215	489.421	489.421	489.421	7.55969e-06	6.55177e-07	0	0
FALSE	High	PMI-Byonic	PMI-Byonic (A2)	A	2	Unambiguous	QGATCHDRVASFY	[F].QGAtcHDRVAsFY.[C]	T4(Fuc(1)); C5(Carbamidomethyl); S11(HexNAc(1)Hex(1)Fuc(1))	1	1	Q01705	Q01705	Neurogenic locus notch homolog protein 1 OS=Mus musculus OX=10090 GN=Notch1 PE=1 SV=3	1	3	3	1	0	1	1	1	723.642	2168.91	2168.92	-2.71317	-0.00196154	0	0	1.29428e+06	HCD (High Energy Collision Dissociation)	MS2	14.1172	100	8.92571	3026	3026	3018	FP072920_080420_19.raw	0/0		4.63413	291.041	291.041	9.06619	2.32203e-05	2.23811e-06	0	0
FALSE	High	PMI-Byonic	PMI-Byonic (A2)	A	2	Unambiguous	QGATCHDRVASF	[F].QGATcHDRVAsF.[Y]	C5(Carbamidomethyl); S11(HexNAc(1)Hex(1)Fuc(1)NeuAc(1))	1	1	Q01705	Q01705	Neurogenic locus notch homolog protein 1 OS=Mus musculus OX=10090 GN=Notch1 PE=1 SV=3	0	3	3	1	0	1	1	1	717.634	2150.89	2150.89	-2.22381	-0.00159439	0	0	12357478	HCD (High Energy Collision Dissociation)	MS2	0.336183	11.1149	8.81896	2977	2977	2974	FP072920_080420_19.raw	0/0		5.75467	461.944	409.027	11.9406	1.75925e-06	2.15745e-07	0	0
FALSE	High	PMI-Byonic	PMI-Byonic (A2)	A	2	Unambiguous	QGATCHDRVASFY	[F].QGATcHDRVAsFY.[C]	C5(Carbamidomethyl); S11(HexNAc(1)Hex(1)Fuc(1)NeuAc(1))	1	1	Q01705	Q01705	Neurogenic locus notch homolog protein 1 OS=Mus musculus OX=10090 GN=Notch1 PE=1 SV=3	1	3	3	1	0	1	1	1	771.989	2313.95	2313.96	-1.05352	-0.000812603	0	0	3.62007e+06	HCD (High Energy Collision Dissociation)	MS2	0	57.4519	10.9891	3943	3943	3942	FP072920_080420_19.raw	0/0		6.85314	555.886	555.886	9.44631	1.40237e-07	1.75072e-08	0	0
FALSE	High	PMI-Byonic	PMI-Byonic (A2)	A	2	Unambiguous	QGATCHDRVASF	[F].QGATcHDRVAsF.[Y]	C5(Carbamidomethyl); S11(HexNAc(1)Hex(1)Fuc(1)NeuAc(1))	1	1	Q01705	Q01705	Neurogenic locus notch homolog protein 1 OS=Mus musculus OX=10090 GN=Notch1 PE=1 SV=3	0	3	3	1	0	1	1	1	717.634	2150.89	2150.89	-2.64946	-0.00189956	0	0	3.39587e+06	HCD (High Energy Collision Dissociation)	MS2	61.9272	51.0445	8.93621	3030	3030	3029	FP072920_080420_19.raw	0/0		5.9059	504.973	443.574	5.24701	1.24193e-06	1.71857e-07	0	0
FALSE	High	PMI-Byonic	PMI-Byonic (A2)	A	2	Unambiguous	QGATCHDRVASFY	[F].QGATcHDRVAsFY.[C]	C5(Carbamidomethyl); S11(HexNAc(1)Hex(1)Fuc(1)NeuAc(1))	1	1	Q01705	Q01705	Neurogenic locus notch homolog protein 1 OS=Mus musculus OX=10090 GN=Notch1 PE=1 SV=3	1	3	3	1	0	1	1	1	771.99	2313.95	2313.96	-0.499608	-0.000385357	0	0	433012	HCD (High Energy Collision Dissociation)	MS2	5.39501	100	10.8796	3894	3894	3887	FP072920_080420_19.raw	0/0		6.45531	446.865	446.865	10.5888	3.505e-07	6.179e-08	0	0
FALSE	High	PMI-Byonic	PMI-Byonic (A2)	A	2	Unambiguous	QGATCHDRVASFY	[F].QGATcHDRVAsFY.[C]	C5(Carbamidomethyl); S11(Fuc(1))	1	1	Q01705	Q01705	Neurogenic locus notch homolog protein 1 OS=Mus musculus OX=10090 GN=Notch1 PE=1 SV=3	1	3	3	1	0	1	1	1	553.246	1657.72	1657.73	-1.94159	-0.00107287	0	0	10074467	HCD (High Energy Collision Dissociation)	MS2	1.6843	15.7369	9.13362	3119	3119	3117	FP072920_080420_19.raw	0/0		6.83086	536.664	536.664	17.052	1.47617e-07	2.076e-08	0	0
FALSE	High	PMI-Byonic	PMI-Byonic (A2)	A	2	Unambiguous	QGATCHDRVASFY	[F].QGATcHDRVAsFY.[C]	C5(Carbamidomethyl); S11(HexNAc(1)Hex(1)Fuc(1))	1	1	Q01705	Q01705	Neurogenic locus notch homolog protein 1 OS=Mus musculus OX=10090 GN=Notch1 PE=1 SV=3	1	3	3	1	0	1	1	1	674.957	2022.86	2022.86	-2.28211	-0.0015388	0	0	5.04134e+06	HCD (High Energy Collision Dissociation)	MS2	0	34.0849	9.05733	3085	3085	3084	FP072920_080420_19.raw	0/0		7.48917	585.414	585.414	9.68306	3.2421e-08	3.04484e-09	0	0
FALSE	High	PMI-Byonic	PMI-Byonic (A2)	A	2	Unambiguous	QGATCHDRVASFY	[F].QGATcHDRVASFY.[C]	C5(Carbamidomethyl)	1	1	Q01705	Q01705	Neurogenic locus notch homolog protein 1 OS=Mus musculus OX=10090 GN=Notch1 PE=1 SV=3	1	3	3	1	0	1	1	1	504.56	1511.67	1511.67	-2.44093	-0.00122996	0	0	1.49297e+06	HCD (High Energy Collision Dissociation)	MS2	8.57678	100	9.11178	3109	3109	3106	FP072920_080420_19.raw	0/0		3.90561	364.802	364.802	364.802	0.000124277	1.14444e-05	0	0
FALSE	High	PMI-Byonic	PMI-Byonic (A2)	A	2	Unambiguous	QGATCHDRVASFY	[F].QGATcHDRVAsFY.[C]	C5(Carbamidomethyl); S11(Fuc(1))	1	1	Q01705	Q01705	Neurogenic locus notch homolog protein 1 OS=Mus musculus OX=10090 GN=Notch1 PE=1 SV=3	1	3	3	1	0	1	1	1	553.247	1657.73	1657.73	-1.49977	-0.000828734	0	0	1.42999e+06	HCD (High Energy Collision Dissociation)	MS2	3.01702	85.701	9.01564	3067	3067	3062	FP072920_080420_19.raw	0/0		5.74737	508.957	507.987	12.277	1.78909e-06	2.41121e-07	0	0
FALSE	High	PMI-Byonic	PMI-Byonic (A2)	A	2	Unambiguous	QGATCHDRVASFY	[F].QGATcHDRVAsFY.[C]	C5(Carbamidomethyl); S11(HexNAc(1)Fuc(1))	1	1	Q01705	Q01705	Neurogenic locus notch homolog protein 1 OS=Mus musculus OX=10090 GN=Notch1 PE=1 SV=3	1	3	3	1	0	1	1	1	620.939	1860.8	1860.81	-2.62976	-0.00163116	0	0	607162	HCD (High Energy Collision Dissociation)	MS2	0	100	9.15446	3130	3130	3128	FP072920_080420_19.raw	0/0		4.63413	315.413	315.413	8.27122	2.32203e-05	2.5106e-06	0	0
FALSE	High	PMI-Byonic	PMI-Byonic (A2)	A	2	Unambiguous	QGATCHDRVASFY	[F].QGAtcHDRVASFY.[C]	T4(Fuc(1)); C5(Carbamidomethyl)	1	1	Q01705	Q01705	Neurogenic locus notch homolog protein 1 OS=Mus musculus OX=10090 GN=Notch1 PE=1 SV=3	1	2	2	1	0	1	1	1	829.366	1657.72	1657.73	-1.56529	-0.00129741	0	0	603592	HCD (High Energy Collision Dissociation)	MS2	0	100	9.14474	3126	3126	3117	FP072920_080420_19.raw	0/0		2.37321	255.475	255.475	9.2	0.00423441	0.000159769	0	0
FALSE	High	PMI-Byonic	PMI-Byonic (A2)	A	2	Unambiguous	QGATCHDRVASFY	[F].QGAtcHDRVASFY.[C]	T4(HexNAc(1)Hex(1)Fuc(1)); C5(Carbamidomethyl)	1	1	Q01705	Q01705	Neurogenic locus notch homolog protein 1 OS=Mus musculus OX=10090 GN=Notch1 PE=1 SV=3	1	3	3	1	0	1	1	1	674.957	2022.86	2022.86	-2.28211	-0.0015388	0	0	1106040	HCD (High Energy Collision Dissociation)	MS2	0	100	9.17882	3141	3141	3139	FP072920_080420_19.raw	0/0		6.45531	467.909	467.909	2.52107	3.505e-07	5.56473e-08	0	0
FALSE	High	PMI-Byonic	PMI-Byonic (A2)	A	2	Unambiguous	QGATCHDRVASF	[F].QGAtcHDRVASF.[Y]	T4(HexNAc(1)Hex(1)Fuc(1)NeuAc(1)); C5(Carbamidomethyl)	1	1	Q01705	Q01705	Neurogenic locus notch homolog protein 1 OS=Mus musculus OX=10090 GN=Notch1 PE=1 SV=3	0	3	3	1	0	1	1	1	717.633	2150.89	2150.89	-3.07511	-0.00220474	0	0	474569	HCD (High Energy Collision Dissociation)	MS2	0	100	9.07636	3094	3094	3084	FP072920_080420_19.raw	0/0		3.00746	237.4	193.364	12.4199	0.000982959	6.39633e-05	0	0
FALSE	High	PMI-Byonic	PMI-Byonic (A2)	A	2	Unambiguous	QGATCHDRVASFY	[F].QGATcHDRVASFY.[C]	C5(Carbamidomethyl)	1	1	Q01705	Q01705	Neurogenic locus notch homolog protein 1 OS=Mus musculus OX=10090 GN=Notch1 PE=1 SV=3	1	3	3	1	0	1	1	1	504.56	1511.67	1511.67	-2.13811	-0.00107737	0	0	2.62177e+06	HCD (High Energy Collision Dissociation)	MS2	4.62572	59.262	9.22762	3163	3163	3161	FP072920_080420_19.raw	0/0		1.67058	201.704	201.704	201.704	0.0213513	0.000809571	0	0
FALSE	High	PMI-Byonic	PMI-Byonic (A2)	A	2	Unambiguous	QGATCHDRVASFY	[F].QGATcHDRVAsFY.[C]	C5(Carbamidomethyl); S11(HexNAc(1)Fuc(1))	1	1	Q01705	Q01705	Neurogenic locus notch homolog protein 1 OS=Mus musculus OX=10090 GN=Notch1 PE=1 SV=3	1	3	3	1	0	1	1	1	620.938	1860.8	1860.81	-3.22017	-0.00199737	0	0	674852	HCD (High Energy Collision Dissociation)	MS2	0	100	9.03819	3077	3077	3073	FP072920_080420_19.raw	0/0		6.43049	453.573	453.573	12.4001	3.71116e-07	6.81028e-08	0	0
FALSE	High	PMI-Byonic	PMI-Byonic (A2)	A	2	Unambiguous	QGATCHDRVASFY	[F].QGATcHDRVAsFY.[C]	C5(Carbamidomethyl); S11(Fuc(1))	1	1	Q01705	Q01705	Neurogenic locus notch homolog protein 1 OS=Mus musculus OX=10090 GN=Notch1 PE=1 SV=3	1	3	3	1	0	1	1	1	553.246	1657.72	1657.73	-1.83113	-0.00101184	0	0	1685564	HCD (High Energy Collision Dissociation)	MS2	0	100	9.25379	3175	3175	3172	FP072920_080420_19.raw	0/0		6.63002	498.827	498.827	6.01863	2.34411e-07	3.72918e-08	0	0
FALSE	High	PMI-Byonic	PMI-Byonic (A2)	A	2	Unambiguous	QGATCHDRVASF	[F].QGAtcHDRVASF.[Y]	T4(HexNAc(1)Hex(1)Fuc(1)NeuAc(1)); C5(Carbamidomethyl)	1	1	Q01705	Q01705	Neurogenic locus notch homolog protein 1 OS=Mus musculus OX=10090 GN=Notch1 PE=1 SV=3	0	3	3	1	0	1	1	1	718.302	2152.89	2150.89	930.29	0.666985	0	0	728266	HCD (High Energy Collision Dissociation)	MS2	47.392	100	8.70621	2927	2927	2919	FP072920_080420_19.raw	0/0		3.18703	236.372	206.885	11.6	0.000650088	4.64717e-05	0	0
FALSE	High	PMI-Byonic	PMI-Byonic (A2)	A	2	Unambiguous	QGATCHDRVASFY	[F].QGATcHDRVAsFY.[C]	C5(Carbamidomethyl); S11(HexNAc(1)Hex(1)Fuc(1))	1	1	Q01705	Q01705	Neurogenic locus notch homolog protein 1 OS=Mus musculus OX=10090 GN=Notch1 PE=1 SV=3	1	3	3	1	0	1	1	1	674.956	2022.85	2022.86	-3.18729	-0.00214915	0	0	829128	HCD (High Energy Collision Dissociation)	MS2	8.27111	100	8.94055	3032	3032	3029	FP072920_080420_19.raw	0/0		6.85314	521.023	518.796	11.5362	1.40237e-07	1.42775e-08	0	0
FALSE	High	PMI-Byonic	PMI-Byonic (A2)	A	2	Unambiguous	YCECPHGRTGLL	[F].YcEcPHGRTGLL.[C]	C2(Carbamidomethyl); C4(Carbamidomethyl)	1	1	Q01705	Q01705	Neurogenic locus notch homolog protein 1 OS=Mus musculus OX=10090 GN=Notch1 PE=1 SV=3	2	3	3	1	0	1	1	1	488.223	1462.65	1462.66	-2.16347	-0.0010548	0	0	14115483	HCD (High Energy Collision Dissociation)	MS2	3.55197	14.3716	9.01019	3063	3063	3062	FP072920_080420_19.raw	0/0		5.68508	444.372	444.372	444.372	2.06502e-06	2.70072e-07	0	0
FALSE	High	PMI-Byonic	PMI-Byonic (A2)	A	2	Unambiguous	YCECPHGRTGLL	[F].YcEcPHGRTGLL.[C]	C2(Carbamidomethyl); C4(Carbamidomethyl)	1	1	Q01705	Q01705	Neurogenic locus notch homolog protein 1 OS=Mus musculus OX=10090 GN=Notch1 PE=1 SV=3	2	3	3	1	0	1	1	1	488.224	1462.66	1462.66	-0.410851	-0.000200311	0	0	499921	HCD (High Energy Collision Dissociation)	MS2	28.8379	100	9.66394	3357	3357	3348	FP072920_080420_19.raw	0/0		2.98027	290.03	290.03	290.03	0.00104648	7.31456e-05	0	0
FALSE	High	PMI-Byonic	PMI-Byonic (A2)	A	2	Unambiguous	YCECPHGRTGLL	[F].YcEcPHGRTGLL.[C]	C2(Carbamidomethyl); C4(Carbamidomethyl)	1	1	Q01705	Q01705	Neurogenic locus notch homolog protein 1 OS=Mus musculus OX=10090 GN=Notch1 PE=1 SV=3	2	3	3	1	0	1	1	1	488.223	1462.65	1462.66	-2.41384	-0.00117687	0	0	81951112	HCD (High Energy Collision Dissociation)	MS2	0.671205	3.46641	8.88844	3008	3008	3007	FP072920_080420_19.raw	0/0		6.67066	500.731	500.731	500.731	2.13473e-07	3.27076e-08	0	0
FALSE	High	PMI-Byonic	PMI-Byonic (A2)	A	2	Unambiguous	YCECPHGRTGLL	[F].YcEcPHGRTGLL.[C]	C2(Carbamidomethyl); C4(Carbamidomethyl)	1	1	Q01705	Q01705	Neurogenic locus notch homolog protein 1 OS=Mus musculus OX=10090 GN=Notch1 PE=1 SV=3	2	3	3	1	0	1	1	1	488.222	1462.65	1462.66	-2.66422	-0.00129894	0	0	566679	HCD (High Energy Collision Dissociation)	MS2	5.49199	100	9.533	3299	3299	3293	FP072920_080420_19.raw	0/0		5.14471	373.784	373.784	373.784	7.16627e-06	5.5364e-07	0	0
FALSE	Medium	PMI-Byonic	PMI-Byonic (A2)	A	2	Unambiguous	YCECPHGRTGLL	[F].YcEcPHGRTGLL.[C]	C2(Carbamidomethyl); C4(Carbamidomethyl)	1	1	Q01705	Q01705	Neurogenic locus notch homolog protein 1 OS=Mus musculus OX=10090 GN=Notch1 PE=1 SV=3	2	3	3	1	0	1	1	1	489.246	1465.72	1462.66	2096.91	1.02235	0	0	743813	HCD (High Energy Collision Dissociation)	MS2	43.688	100	9.48265	3277	3277	3271	FP072920_080420_19.raw	0/0		0.424885	28.7637	28.7637	28.7637	0.375937	0.0111552	0	0
FALSE	High	PMI-Byonic	PMI-Byonic (A2)	A	2	Unambiguous	YCECPHGRTGLL	[F].YcEcPHGRTGLL.[C]	C2(Carbamidomethyl); C4(Carbamidomethyl)	1	1	Q01705	Q01705	Neurogenic locus notch homolog protein 1 OS=Mus musculus OX=10090 GN=Notch1 PE=1 SV=3	2	3	3	1	0	1	1	1	488.223	1462.65	1462.66	-1.72531	-0.00084118	0	0	3.18339e+06	HCD (High Energy Collision Dissociation)	MS2	43.806	43.6039	9.13718	3122	3122	3117	FP072920_080420_19.raw	0/0		5.56016	424.228	424.228	424.228	2.75321e-06	3.39626e-07	0	0
FALSE	High	PMI-Byonic	PMI-Byonic (A2)	A	2	Unambiguous	YCECPHGRTGLL	[F].YcEcPHGRTGLL.[C]	C2(Carbamidomethyl); C4(Carbamidomethyl)	1	1	Q01705	Q01705	Neurogenic locus notch homolog protein 1 OS=Mus musculus OX=10090 GN=Notch1 PE=1 SV=3	2	2	2	1	0	1	1	1	731.83	1462.65	1462.66	-2.61329	-0.00191118	0	0	781097	HCD (High Energy Collision Dissociation)	MS2	0	100	8.82448	2980	2980	2974	FP072920_080420_19.raw	0/0		8.52987	693.28	693.28	693.28	2.95213e-09	4.84887e-10	0	0
FALSE	High	PMI-Byonic	PMI-Byonic (A2)	A	2	Unambiguous	YCECPHGRTGLL	[F].YcEcPHGRTGLL.[C]	C2(Carbamidomethyl); C4(Carbamidomethyl)	1	1	Q01705	Q01705	Neurogenic locus notch homolog protein 1 OS=Mus musculus OX=10090 GN=Notch1 PE=1 SV=3	2	3	3	1	0	1	1	1	488.222	1462.65	1462.66	-3.16496	-0.00154308	0	0	737112	HCD (High Energy Collision Dissociation)	MS2	30.3803	100	9.33619	3212	3212	3205	FP072920_080420_19.raw	0/0		4.69246	379.811	379.811	379.811	2.0302e-05	1.67977e-06	0	0
FALSE	High	PMI-Byonic	PMI-Byonic (A2)	A	2	Unambiguous	YCECPHGRTGLL	[F].YcEcPHGRTGLL.[C]	C2(Carbamidomethyl); C4(Carbamidomethyl)	1	1	Q01705	Q01705	Neurogenic locus notch homolog protein 1 OS=Mus musculus OX=10090 GN=Notch1 PE=1 SV=3	2	2	2	1	0	1	1	1	731.83	1462.65	1462.66	-2.69675	-0.00197221	0	0	1.00911e+06	HCD (High Energy Collision Dissociation)	MS2	0	100	8.93839	3031	3031	3029	FP072920_080420_19.raw	0/0		9.52987	736.119	736.119	736.119	2.95213e-10	2.27164e-11	0	0
FALSE	High	PMI-Byonic	PMI-Byonic (A2)	A	2	Unambiguous	YCECPHGRTGLL	[F].YcEcPHGRTGLL.[C]	C2(Carbamidomethyl); C4(Carbamidomethyl)	1	1	Q01705	Q01705	Neurogenic locus notch homolog protein 1 OS=Mus musculus OX=10090 GN=Notch1 PE=1 SV=3	2	3	3	1	0	1	1	1	488.222	1462.65	1462.66	-2.60162	-0.00126843	0	0	3225863	HCD (High Energy Collision Dissociation)	MS2	25.5061	38.7205	8.76962	2955	2955	2952	FP072920_080420_19.raw	0/0		5.63677	455.414	455.414	455.414	2.30795e-06	3.01914e-07	0	0
FALSE	High	PMI-Byonic	PMI-Byonic (A2)	A	2	Unambiguous	CHLNDACISNPCNEGSNCDTNPVNGKAICTCPSGY	[L].cHLNDAcISNPcNEGsNcDTNPVNGKAIcTcPSGY.[T]	C1(Carbamidomethyl); C7(Carbamidomethyl); C12(Carbamidomethyl); S16(Hex(1)Pent(1)); C18(Carbamidomethyl); C29(Carbamidomethyl); C31(Carbamidomethyl)	1	1	Q01705	Q01705	Neurogenic locus notch homolog protein 1 OS=Mus musculus OX=10090 GN=Notch1 PE=1 SV=3	1	4	4	1	0	1	1	1	1063.42	4250.68	4250.68	-0.142484	-0.000151413	0	0	706370	HCD (High Energy Collision Dissociation)	MS2	0.925614	100	12.0386	4429	4429	4426	FP072920_080420_19.raw	0/0		8.34273	684.062	684.062	0	4.54225e-09	6.20132e-10	0	0
FALSE	High	PMI-Byonic	PMI-Byonic (A2)	A	2	Unambiguous	CHLNDACISNPCNEGSNCDTNPVNGKAICTCPSGY	[L].cHLNDAcISNPcNEGsNcDtNPVNGKAIcTcPSGY.[T]	C1(Carbamidomethyl); C7(Carbamidomethyl); C12(Carbamidomethyl); S16(Hex(1)); C18(Carbamidomethyl); T20(Hex(1)); C29(Carbamidomethyl); C31(Carbamidomethyl)	1	1	Q01705	Q01705	Neurogenic locus notch homolog protein 1 OS=Mus musculus OX=10090 GN=Notch1 PE=1 SV=3	1	4	4	1	0	1	1	1	1070.93	4280.69	4280.69	-0.442291	-0.000473327	0	0	420428	HCD (High Energy Collision Dissociation)	MS2	30.5216	100	11.9173	4375	4375	4371	FP072920_080420_19.raw	0/0		7.34273	603.036	603.036	12	4.54225e-08	4.25563e-09	0	0
FALSE	High	PMI-Byonic	PMI-Byonic (A2)	A	2	Unambiguous	CHLNDACISNPCNEGSNCDTNPVNGKAICTCPSGY	[L].cHLNDAcISNPcNEGsNcDTNPVNGKAIcTcPSGY.[T]	C1(Carbamidomethyl); C7(Carbamidomethyl); C12(Carbamidomethyl); S16(Hex(1)Pent(1)); C18(Carbamidomethyl); C29(Carbamidomethyl); C31(Carbamidomethyl)	1	1	Q01705	Q01705	Neurogenic locus notch homolog protein 1 OS=Mus musculus OX=10090 GN=Notch1 PE=1 SV=3	1	4	4	1	0	1	1	1	1063.42	4250.66	4250.68	-3.16677	-0.00336523	0	0	0	HCD (High Energy Collision Dissociation)	MS2		100	12.1602	4483	4483	4481	FP072920_080420_19.raw	0/0		3.55245	346.152	346.152	0	0.000280255	2.90421e-05	0	0
FALSE	Medium	PMI-Byonic	PMI-Byonic (A2)	A	2	Unambiguous	TGPACSQDVDECALGANPCEHAGKCLNTLGSFECQCL	[Y].TGPAcSQDVDEcALGANPcEHAGKcLNtLGsFEcQcL.[Q]	C5(Carbamidomethyl); C12(Carbamidomethyl); C19(Carbamidomethyl); C25(Carbamidomethyl); T28(HexNAc(1)Hex(1)); S31(Hex(1)); C34(Carbamidomethyl); C36(Carbamidomethyl)	1	1	Q01705	Q01705	Neurogenic locus notch homolog protein 1 OS=Mus musculus OX=10090 GN=Notch1 PE=1 SV=3	4	4	4	1	0	1	1	1	1163.98	4652.91	4653.9	-213.202	-0.248055	0	0	289774	HCD (High Energy Collision Dissociation)	MS2	0	100	14.7469	5619	5619	5614	FP072920_080420_19.raw	0/0		0.115838	294.955	294.955	3.6	0.765882	0.0370285	0	0
FALSE	High	PMI-Byonic	PMI-Byonic (A2)	A	2	Unambiguous	TGPACSQDVDECALGANPCEHAGKCL	[Y].TGPAcSQDVDEcALGANPcEHAGKcL.[N]	C5(Carbamidomethyl); C12(Carbamidomethyl); C19(Carbamidomethyl); C25(Carbamidomethyl)	1	1	Q01705	Q01705	Neurogenic locus notch homolog protein 1 OS=Mus musculus OX=10090 GN=Notch1 PE=1 SV=3	1	3	3	1	0	1	1	1	939.727	2817.17	2817.17	-0.57787	-0.000542653	0	0	2419103	HCD (High Energy Collision Dissociation)	MS2	24.1274	77.6736	11.4395	4155	4155	4151	FP072920_080420_19.raw	0/0		30.0057	1151.06	1151.06	1151.06	9.86859e-31	9.86761e-31	0	0
FALSE	High	PMI-Byonic	PMI-Byonic (A2)	A	2	Unambiguous	NTLGSFECQCLQGY	[L].NTLGsFEcQcLQGY.[T]	S5(Hex(1)); C8(Carbamidomethyl); C10(Carbamidomethyl)	1	1	Q01705	Q01705	Neurogenic locus notch homolog protein 1 OS=Mus musculus OX=10090 GN=Notch1 PE=1 SV=3	3	2	2	1	0	1	1	1	919.883	1838.76	1838.76	0.855622	0.00078664	0	0	301095	HCD (High Energy Collision Dissociation)	MS2	0	100	14.7063	5602	5602	5592	FP072920_080420_19.raw	0/0		2.80862	358.784	358.784	37.7577	0.00155374	9.75528e-05	0	0
FALSE	High	PMI-Byonic	PMI-Byonic (A2)	A	2	Unambiguous	QCICMPGYEGVY	[F].QcIcMPGYEGVY.[C]	C2(Carbamidomethyl); C4(Carbamidomethyl)	1	1	Q01705	Q01705	Neurogenic locus notch homolog protein 1 OS=Mus musculus OX=10090 GN=Notch1 PE=1 SV=3	1	2	2	1	0	1	1	1	738.801	1476.59	1476.6	-1.23362	-0.000910776	0	0	228035	HCD (High Energy Collision Dissociation)	MS2	0	100	15.2569	5839	5839	5834	FP072920_080420_19.raw	0/0		6.20731	458.841	419.444	419.444	6.20421e-07	1.08731e-07	0	0
FALSE	Medium	PMI-Byonic	PMI-Byonic (A2)	A	2	Unambiguous	QCICMPGYEGVY	[F].QcIcmPGYEGVY.[C]	C2(Carbamidomethyl); C4(Carbamidomethyl); M5(Oxidation)	1	1	Q01705	Q01705	Neurogenic locus notch homolog protein 1 OS=Mus musculus OX=10090 GN=Notch1 PE=1 SV=3	1	2	2	1	0	1	1	1	746.799	1492.59	1492.59	0.468965	0.000349986	0	0	124713	HCD (High Energy Collision Dissociation)	MS2	0	100	15.1623	5799	5799	5790	FP072920_080420_19.raw	0/0		0.17068	22.2633	22.2633	22.2633	0.675025	0.0314648	0	0
FALSE	High	PMI-Byonic	PMI-Byonic (A2)	A	2	Unambiguous	QCICMPGYEGVY	[F].QcIcMPGYEGVY.[C]	C2(Carbamidomethyl); C4(Carbamidomethyl)	1	1	Q01705	Q01705	Neurogenic locus notch homolog protein 1 OS=Mus musculus OX=10090 GN=Notch1 PE=1 SV=3	1	2	2	1	0	1	1	1	738.848	1476.69	1476.6	62.9184	0.0464525	0	0	394534	HCD (High Energy Collision Dissociation)	MS2	47.2301	100	15.5943	5983	5983	5977	FP072920_080420_19.raw	0/0		1.36321	186.991	186.991	186.991	0.0433304	0.00152972	0	0
FALSE	High	PMI-Byonic	PMI-Byonic (A2)	A	2	Unambiguous	QCICMPGYEGVY	[F].QcIcMPGYEGVY.[C]	C2(Carbamidomethyl); C4(Carbamidomethyl)	1	1	Q01705	Q01705	Neurogenic locus notch homolog protein 1 OS=Mus musculus OX=10090 GN=Notch1 PE=1 SV=3	1	2	2	1	0	1	1	1	738.802	1476.6	1476.6	0.0891061	6.57869e-05	0	0	3.74244e+06	HCD (High Energy Collision Dissociation)	MS2	1.08167	54.2175	15.3772	5890	5890	5889	FP072920_080420_19.raw	0/0		6.20365	519.771	424.497	424.497	6.25675e-07	1.1813e-07	0	0
FALSE	High	PMI-Byonic	PMI-Byonic (A2)	A	2	Unambiguous	QCICMPGYEGVY	[F].QcIcMPGYEGVY.[C]	C2(Carbamidomethyl); C4(Carbamidomethyl)	1	1	Q01705	Q01705	Neurogenic locus notch homolog protein 1 OS=Mus musculus OX=10090 GN=Notch1 PE=1 SV=3	1	2	2	1	0	1	1	1	738.801	1476.59	1476.6	-0.654925	-0.00048353	0	0	403536	HCD (High Energy Collision Dissociation)	MS2	12.9883	100	15.5078	5946	5946	5944	FP072920_080420_19.raw	0/0		6.03664	420.415	405.505	405.505	9.19087e-07	1.53408e-07	0	0
FALSE	High	PMI-Byonic	PMI-Byonic (A2)	A	2	Unambiguous	QCICMPGYEGVY	[F].QcIcmPGYEGVY.[C]	C2(Carbamidomethyl); C4(Carbamidomethyl); M5(Oxidation)	1	1	Q01705	Q01705	Neurogenic locus notch homolog protein 1 OS=Mus musculus OX=10090 GN=Notch1 PE=1 SV=3	1	2	2	1	0	1	1	1	746.798	1492.59	1492.59	-1.73921	-0.00129796	0	0	374539	HCD (High Energy Collision Dissociation)	MS2	27.1316	100	13.1572	4926	4926	4921	FP072920_080420_19.raw	0/0		3.73634	348.48	348.48	348.48	0.00018351	1.88757e-05	0	0
FALSE	High	PMI-Byonic	PMI-Byonic (A2)	A	2	Unambiguous	CEINTDECASSPCLHNGHCMDKINEF	[Y].cEINTDEcASsPcLHNGHcMDKINEF.[Q]	C1(Carbamidomethyl); C8(Carbamidomethyl); S11(Hex(1)Pent(1)); C13(Carbamidomethyl); C19(Carbamidomethyl)	1	1	Q01705	Q01705	Neurogenic locus notch homolog protein 1 OS=Mus musculus OX=10090 GN=Notch1 PE=1 SV=3	1	4	4	1	0	1	1	1	858.84	3432.34	3432.34	-0.853881	-0.000732703	0	0	645086	HCD (High Energy Collision Dissociation)	MS2	0	100	11.5144	4191	4191	4184	FP072920_080420_19.raw	0/0		12.0264	845.47	845.47	1.2	9.4104e-13	3.87562e-13	0	0
FALSE	High	PMI-Byonic	PMI-Byonic (A2)	A	2	Unambiguous	CEINTDECASSPCLHNGHCMDKINEF	[Y].cEINTDEcASsPcLHNGHcMDKINEF.[Q]	C1(Carbamidomethyl); C8(Carbamidomethyl); S11(Hex(1)Pent(2)); C13(Carbamidomethyl); C19(Carbamidomethyl)	1	1	Q01705	Q01705	Neurogenic locus notch homolog protein 1 OS=Mus musculus OX=10090 GN=Notch1 PE=1 SV=3	1	4	4	1	0	1	1	1	891.852	3564.39	3564.39	0.0618178	5.50856e-05	0	0	575034	HCD (High Energy Collision Dissociation)	MS2	0	100	11.5166	4192	4192	4184	FP072920_080420_19.raw	0/0		12.0499	849.934	849.934	1.2	8.91517e-13	3.44987e-13	0	0
FALSE	High	PMI-Byonic	PMI-Byonic (A2)	A	2	Unambiguous	NGHLCQYDVDECASTPCKNGAKCLDGPNTY	[F].NGHLcQYDVDEcAsTPcKNGAKcLDGPNTY.[T]	C5(Carbamidomethyl); C12(Carbamidomethyl); S14(Hex(1)Pent(1)); C17(Carbamidomethyl); C23(Carbamidomethyl)	1	1	Q01705	Q01705	Neurogenic locus notch homolog protein 1 OS=Mus musculus OX=10090 GN=Notch1 PE=1 SV=3	3	4	4	1	0	1	1	1	935.387	3738.52	3738.53	-1.4202	-0.00132737	0	0	2.48346e+06	HCD (High Energy Collision Dissociation)	MS2	0	87.0416	11.0665	3980	3980	3975	FP072920_080420_19.raw	0/0		8.93574	667.676	667.676	0.8	1.15948e-09	1.80457e-10	0	0
FALSE	High	PMI-Byonic	PMI-Byonic (A2)	A	2	Unambiguous	NGHLCQYDVDECASTPCKNGAKCLDGPNTY	[F].NGHLcQYDVDEcAsTPcKNGAKcLDGPNTY.[T]	C5(Carbamidomethyl); C12(Carbamidomethyl); S14(Hex(1)Pent(1)); C17(Carbamidomethyl); C23(Carbamidomethyl)	1	1	Q01705	Q01705	Neurogenic locus notch homolog protein 1 OS=Mus musculus OX=10090 GN=Notch1 PE=1 SV=3	3	4	4	1	0	1	1	1	935.387	3738.53	3738.53	-0.701857	-0.000655979	0	0	2.39945e+06	HCD (High Energy Collision Dissociation)	MS2	0	76.9166	10.9435	3923	3923	3920	FP072920_080420_19.raw	0/0		8.93574	685.077	638.417	0.8	1.15948e-09	1.39664e-10	0	0
FALSE	High	PMI-Byonic	PMI-Byonic (A2)	A	2	Unambiguous	NGHLCQYDVDECASTPCKNGAKCLDGPNTY	[F].NGHLcQYDVDEcAsTPcKNGAKcLDGPNTY.[T]	C5(Carbamidomethyl); C12(Carbamidomethyl); S14(Hex(1)Pent(1)); C17(Carbamidomethyl); C23(Carbamidomethyl)	1	1	Q01705	Q01705	Neurogenic locus notch homolog protein 1 OS=Mus musculus OX=10090 GN=Notch1 PE=1 SV=3	3	4	4	1	0	1	1	1	935.38	3738.5	3738.53	-8.21181	-0.00767502	0	0	631371	HCD (High Energy Collision Dissociation)	MS2	0	100	11.2057	4045	4045	4041	FP072920_080420_19.raw	0/0		4.39497	404.203	404.203	0.8	4.02741e-05	4.45815e-06	0	0
FALSE	High	PMI-Byonic	PMI-Byonic (A2)	A	2	Unambiguous	NGHLCQYDVDECASTPCKNGAKCLDGPNTY	[F].NGHLcQYDVDEcAsTPcKNGAKcLDGPNTY.[T]	C5(Carbamidomethyl); C12(Carbamidomethyl); S14(Hex(1)Pent(1)); C17(Carbamidomethyl); C23(Carbamidomethyl)	1	1	Q01705	Q01705	Neurogenic locus notch homolog protein 1 OS=Mus musculus OX=10090 GN=Notch1 PE=1 SV=3	3	4	4	1	0	1	1	1	935.382	3738.51	3738.53	-6.18739	-0.00578293	0	0	636297	HCD (High Energy Collision Dissociation)	MS2	0	100	11.32	4098	4098	4096	FP072920_080420_19.raw	0/0		5.10157	453.259	453.259	0.8	7.91457e-06	7.58882e-07	0	0
FALSE	High	PMI-Byonic	PMI-Byonic (A2)	A	2	Unambiguous	DVDECASTPCKNGAKCLDGPNTY	[Y].DVDEcAStPcKNGAKcLDGPNTY.[T]	C5(Carbamidomethyl); T8(Hex(1)Pent(1)); C10(Carbamidomethyl); C16(Carbamidomethyl)	1	1	Q01705	Q01705	Neurogenic locus notch homolog protein 1 OS=Mus musculus OX=10090 GN=Notch1 PE=1 SV=3	1	3	3	1	0	1	1	1	956.061	2866.17	2866.17	-0.166558	-0.000159128	0	0	511053	HCD (High Energy Collision Dissociation)	MS2	0	100	10.1058	3553	3553	3546	FP072920_080420_19.raw	0/0		6.19072	504.163	504.163	0.4	6.44579e-07	1.27531e-07	0	0
FALSE	High	PMI-Byonic	PMI-Byonic (A2)	A	2	Unambiguous	TCVCTEGYTGTHCEVDIDECDPDPCHY	[Y].TcVcTEGYTGtHcEVDIDEcDPDPcHY.[G]	C2(Carbamidomethyl); C4(Carbamidomethyl); T11(HexNAc(1)); C13(Carbamidomethyl); C20(Carbamidomethyl); C25(Carbamidomethyl)	1	1	Q01705	Q01705	Neurogenic locus notch homolog protein 1 OS=Mus musculus OX=10090 GN=Notch1 PE=1 SV=3	1	4	4	1	0	1	1	1	874.077	3493.29	3493.29	-0.803661	-0.000701856	0	0	573507	HCD (High Energy Collision Dissociation)	MS2	0	100	12.3035	4546	4546	4536	FP072920_080420_19.raw	0/0		6.53457	578.319	578.319	4.8	2.92034e-07	4.29527e-08	0	0
FALSE	High	PMI-Byonic	PMI-Byonic (A2)	A	2	Unambiguous	TCVCTEGYTGTHCEVDIDECDPDPCHY	[Y].TcVcTEGYTGtHcEVDIDEcDPDPcHY.[G]	C2(Carbamidomethyl); C4(Carbamidomethyl); T11(HexNAc(1)); C13(Carbamidomethyl); C20(Carbamidomethyl); C25(Carbamidomethyl)	1	1	Q01705	Q01705	Neurogenic locus notch homolog protein 1 OS=Mus musculus OX=10090 GN=Notch1 PE=1 SV=3	1	3	3	1	0	1	1	1	1165.1	3493.29	3493.29	0.510596	0.000594554	0	0	880200	HCD (High Energy Collision Dissociation)	MS2	0	100	12.5151	4640	4640	4635	FP072920_080420_19.raw	0/0		11.0721	770.112	770.112	4.8	8.46936e-12	1.45954e-12	0	0
FALSE	High	PMI-Byonic	PMI-Byonic (A2)	A	2	Unambiguous	TCVCTEGYTGTHCEVDIDECDPDPCHY	[Y].TcVcTEGYTGtHcEVDIDEcDPDPcHY.[G]	C2(Carbamidomethyl); C4(Carbamidomethyl); T11(HexNAc(1)); C13(Carbamidomethyl); C20(Carbamidomethyl); C25(Carbamidomethyl)	1	1	Q01705	Q01705	Neurogenic locus notch homolog protein 1 OS=Mus musculus OX=10090 GN=Notch1 PE=1 SV=3	1	4	4	1	0	1	1	1	874.078	3493.29	3493.29	-0.0348885	-3.04689e-05	0	0	1.92471e+06	HCD (High Energy Collision Dissociation)	MS2	1.1917	100	12.41	4592	4592	4591	FP072920_080420_19.raw	0/0		8.68946	676.464	632.626	4.8	2.04428e-09	2.52142e-10	0	0
FALSE	High	PMI-Byonic	PMI-Byonic (A2)	A	2	Unambiguous	TCVCTEGYTGTHCEVDIDECDPDPCHY	[Y].TcVcTEGYTGtHcEVDIDEcDPDPcHY.[G]	C2(Carbamidomethyl); C4(Carbamidomethyl); T11(HexNAc(1)); C13(Carbamidomethyl); C20(Carbamidomethyl); C25(Carbamidomethyl)	1	1	Q01705	Q01705	Neurogenic locus notch homolog protein 1 OS=Mus musculus OX=10090 GN=Notch1 PE=1 SV=3	1	3	3	1	0	1	1	1	1165.1	3493.29	3493.29	-0.1184	-0.000137868	0	0	6.58361e+06	HCD (High Energy Collision Dissociation)	MS2	0	51.7665	12.3877	4582	4582	4580	FP072920_080420_19.raw	0/0		12.0722	813.287	813.287	4.8	8.46925e-13	2.99443e-13	0	0
FALSE	High	PMI-Byonic	PMI-Byonic (A2)	A	2	Unambiguous	TCVCTEGYTGTHCEVDIDECDPDPCHY	[Y].TcVcTEGYTGtHcEVDIDEcDPDPcHY.[G]	C2(Carbamidomethyl); C4(Carbamidomethyl); T11(HexNAc(1)Hex(1)); C13(Carbamidomethyl); C20(Carbamidomethyl); C25(Carbamidomethyl)	1	1	Q01705	Q01705	Neurogenic locus notch homolog protein 1 OS=Mus musculus OX=10090 GN=Notch1 PE=1 SV=3	1	3	3	1	0	1	1	1	1219.12	3655.35	3655.34	0.463578	0.000564845	0	0	402802	HCD (High Energy Collision Dissociation)	MS2	0	100	12.3163	4551	4551	4547	FP072920_080420_19.raw	0/0		9.0264	673.85	641.843	4.8	9.41032e-10	9.53247e-11	0	0
FALSE	High	PMI-Byonic	PMI-Byonic (A2)	A	2	Unambiguous	TCVCTEGYTGTHCEVDIDECDPDPCHY	[Y].TcVcTEGYTGtHcEVDIDEcDPDPcHY.[G]	C2(Carbamidomethyl); C4(Carbamidomethyl); T11(HexNAc(1)); C13(Carbamidomethyl); C20(Carbamidomethyl); C25(Carbamidomethyl)	1	1	Q01705	Q01705	Neurogenic locus notch homolog protein 1 OS=Mus musculus OX=10090 GN=Notch1 PE=1 SV=3	1	3	3	1	0	1	1	1	1165.1	3493.29	3493.29	-0.852228	-0.000992361	0	0	620768	HCD (High Energy Collision Dissociation)	MS2	0	100	12.266	4529	4529	4525	FP072920_080420_19.raw	0/0		12.0722	820.23	820.23	4.8	8.46925e-13	2.49673e-13	0	0
FALSE	High	PMI-Byonic	PMI-Byonic (A2)	A	2	Unambiguous	TCVCTEGYTGTHCEVDIDECDPDPCHY	[Y].TcVcTEGYTGtHcEVDIDEcDPDPcHY.[G]	C2(Carbamidomethyl); C4(Carbamidomethyl); T11(HexNAc(1)); C13(Carbamidomethyl); C20(Carbamidomethyl); C25(Carbamidomethyl)	1	1	Q01705	Q01705	Neurogenic locus notch homolog protein 1 OS=Mus musculus OX=10090 GN=Notch1 PE=1 SV=3	1	3	3	1	0	1	1	1	1165.1	3493.29	3493.29	1.13959	0.00132698	0	0	233638	HCD (High Energy Collision Dissociation)	MS2	0	100	12.719	4732	4732	4723	FP072920_080420_19.raw	0/0		4.06224	307.324	307.324	4.8	8.66475e-05	7.90169e-06	0	0
FALSE	High	PMI-Byonic	PMI-Byonic (A2)	A	2	Unambiguous	TCRCPEGYHDPTCL	[F].TcRcPEGYHDPTcL.[S]	C2(Carbamidomethyl); C4(Carbamidomethyl); C13(Carbamidomethyl)	1	1	Q01705	Q01705	Neurogenic locus notch homolog protein 1 OS=Mus musculus OX=10090 GN=Notch1 PE=1 SV=3	1	3	3	1	0	1	1	1	589.239	1765.7	1765.71	-3.63312	-0.00213835	0	0	746104	HCD (High Energy Collision Dissociation)	MS2	24.5462	100	9.0613	3087	3087	3084	FP072920_080420_19.raw	0/0		5.89907	478.871	478.871	478.871	1.26162e-06	1.9002e-07	0	0
FALSE	High	PMI-Byonic	PMI-Byonic (A2)	A	2	Unambiguous	TCRCPEGYHDPTCL	[F].TcRcPEGYHDPTcL.[S]	C2(Carbamidomethyl); C4(Carbamidomethyl); C13(Carbamidomethyl)	1	1	Q01705	Q01705	Neurogenic locus notch homolog protein 1 OS=Mus musculus OX=10090 GN=Notch1 PE=1 SV=3	1	3	3	1	0	1	1	1	589.24	1765.71	1765.71	-1.97391	-0.00116178	0	0	7899278	HCD (High Energy Collision Dissociation)	MS2	0	31.0956	9.17666	3140	3140	3139	FP072920_080420_19.raw	0/0		6.47879	459.837	459.837	459.837	3.32053e-07	4.92375e-08	0	0
FALSE	High	PMI-Byonic	PMI-Byonic (A2)	A	2	Unambiguous	TCRCPEGYHDPTCL	[F].TcRcPEGYHDPTcL.[S]	C2(Carbamidomethyl); C4(Carbamidomethyl); C13(Carbamidomethyl)	1	1	Q01705	Q01705	Neurogenic locus notch homolog protein 1 OS=Mus musculus OX=10090 GN=Notch1 PE=1 SV=3	1	3	3	1	0	1	1	1	589.24	1765.71	1765.71	-2.28501	-0.00134489	0	0	1.52687e+06	HCD (High Energy Collision Dissociation)	MS2	7.58807	100	9.29864	3195	3195	3194	FP072920_080420_19.raw	0/0		6.43049	444.742	444.742	444.742	3.71116e-07	7.41631e-08	0	0
[truncated: 7 more columns]

## Sheet: FP092520_2
Checked	Confidence	Identifying Node Type	# Missed Cleavages	Sequence	Identifying Node	Charge	m/z [Da]	Search ID	MH+ [Da]	Intensity	Identifying Node No	RT [min]	Byonic Score	PSM Ambiguity	Glycan composition	Position in Protein	Annotated Sequence	Modifications	# Protein Groups	# Proteins	Master Protein Accessions	Protein Accessions	Protein Descriptions	Original Precursor Charge	DeltaScore	DeltaCn	Rank	Search Engine Rank	Concatenated Rank	Theo. MH+ [Da]	DeltaM [ppm]	Deltam/z [Da]	Matched Ions	Total Ions	Activation Type	MS Order	Isolation Interference [%]	Ion Inject Time [ms]	First Scan	Last Scan	Master Scan(s)	Spectrum File	Ions Matched	Annotation	|Log Prob|	Delta Byonic Score	Delta Mod Score	PEP 2D	q-Value 2D
FALSE	Medium	PMI-Byonic	2	NGGRCEVANGTEACVCSGAFVGQRCQDSNPCLSTPCKNAGTCHVVDHGGTVDY	PMI-Byonic (A2)	4	1033.69	A	4131.73	162954	2	9.34199	223.883	Ambiguous	HexNAc(1); HexNAc(1)	33	[L].NGGRcEVANGTEAcVcsGAFVGQRcQDSNPcLStPcKNAGTcHVVDHGGTVDY.[A]	C5(Carbamidomethyl); C14(Carbamidomethyl); C16(Carbamidomethyl); S17(HexNAc(1)); C25(Carbamidomethyl); C31(Carbamidomethyl); T34(HexNAc(1)); C36(Carbamidomethyl); C42(Carbamidomethyl)	1	1	Q01705	Q01705	Neurogenic locus notch homolog protein 1 OS=Mus musculus OX=10090 GN=Notch1 PE=1 SV=3	4		0	2	2	2	6192.6	-332796	-515.218	0	0	HCD (High Energy Collision Dissociation)	MS2	34.9347	100	3322	3322	3312	FP092520_2.raw	0/0		0.972455	223.883	0	0.106548	0.0145848
FALSE	High	PMI-Byonic	1	VGQRCQDSNPCLSTPCKNAGTCHVVDHGGTVDY	PMI-Byonic (A2)	4	1033.69	A	4131.73	162954	2	9.34199	420.426	Ambiguous	Fuc(1); Hex(1)Pent(1)	53	[F].VGQRcQDSNPcLstPcKNAGTcHVVDHGGTVDY.[A]	C5(Carbamidomethyl); C11(Carbamidomethyl); S13(Fuc(1)); T14(Hex(1)Pent(1)); C16(Carbamidomethyl); C22(Carbamidomethyl)	1	1	Q01705	Q01705	Neurogenic locus notch homolog protein 1 OS=Mus musculus OX=10090 GN=Notch1 PE=1 SV=3	4	0.7707	0	1	1	1	4129.75	479.42	0.494971	0	0	HCD (High Energy Collision Dissociation)	MS2	34.9347	100	3322	3322	3312	FP092520_2.raw	0/0		4.23195	420.426	0	5.86211e-05	2.14179e-05
FALSE	High	PMI-Byonic	1	VGQRCQDSNPCLSTPCKNAGTCHVVDHGGTVDY	PMI-Byonic (A2)	5	899.778	A	4494.86	124394	2	9.24796	364.4	Unambiguous	HexNAc(1)Hex(1)Fuc(1); Hex(1)Pent(1)	53	[F].VGQRcQDSNPcLstPcKNAGTcHVVDHGGTVDY.[A]	C5(Carbamidomethyl); C11(Carbamidomethyl); S13(HexNAc(1)Hex(1)Fuc(1)); T14(Hex(1)Pent(1)R0); C16(Carbamidomethyl); C22(Carbamidomethyl)	1	1	Q01705	Q01705	Neurogenic locus notch homolog protein 1 OS=Mus musculus OX=10090 GN=Notch1 PE=1 SV=3	5	1	0	1	1	1	4494.88	-3.96106	-0.00356089	0	0	HCD (High Energy Collision Dissociation)	MS2	0	100	3281	3281	3279	FP092520_2.raw	0/0		4.07142	364.4	1.2	8.48364e-05	2.59478e-05
FALSE	High	PMI-Byonic	1	VGQRCQDSNPCLSTPCKNAGTCHVVDHGGTVDY	PMI-Byonic (A2)	5	826.75	A	4129.72	157962	2	9.28664	426.125	Unambiguous	Hex(1)Pent(1); Fuc(1)	53	[F].VGQRcQDSNPcLstPcKNAGTcHVVDHGGTVDY.[A]	C5(Carbamidomethyl); C11(Carbamidomethyl); S13(Hex(1)Pent(1)); T14(Fuc(1)); C16(Carbamidomethyl); C22(Carbamidomethyl)	1	1	Q01705	Q01705	Neurogenic locus notch homolog protein 1 OS=Mus musculus OX=10090 GN=Notch1 PE=1 SV=3	5	1	0	1	1	1	4129.75	-6.2931	-0.00519778	0	0	HCD (High Energy Collision Dissociation)	MS2	0	100	3298	3298	3290	FP092520_2.raw	0/0		4.80912	426.125	0	1.55195e-05	5.07369e-06
FALSE	High	PMI-Byonic	1	VGQRCQDSNPCLSTPCKNAGTCHVVDHGGTVDY	PMI-Byonic (A2)	5	853.16	A	4261.77	186863	2	9.33765	519.645	Unambiguous	Hex(1)Pent(2); Fuc(1)	53	[F].VGQRcQDSNPcLstPcKNAGTcHVVDHGGTVDY.[A]	C5(Carbamidomethyl); C11(Carbamidomethyl); S13(Hex(1)Pent(2)); T14(Fuc(1)); C16(Carbamidomethyl); C22(Carbamidomethyl)	1	1	Q01705	Q01705	Neurogenic locus notch homolog protein 1 OS=Mus musculus OX=10090 GN=Notch1 PE=1 SV=3	5	1	0	1	1	1	4261.79	-4.59969	-0.00392058	0	0	HCD (High Energy Collision Dissociation)	MS2	0	100	3320	3320	3312	FP092520_2.raw	0/0		5.41781	519.645	1.2	3.82108e-06	1.31677e-06
FALSE	High	PMI-Byonic	1	VGQRCQDSNPCLSTPCKNAGTCHVVDHGGTVDY	PMI-Byonic (A2)	5	926.585	A	4628.9	140644	2	9.29098	66.3295	Unambiguous	HexNAc(1)Hex(1)Fuc(1); Hex(1)Pent(2)	53	[F].VGQRcQDSNPcLstPcKNAGTcHVVDHGGTVDY.[A]	C5(Carbamidomethyl); C11(Carbamidomethyl); S13(HexNAc(1)Hex(1)Fuc(1)); T14(Hex(1)Pent(2)R0); C16(Carbamidomethyl); C22(Carbamidomethyl)	1	1	Q01705	Q01705	Neurogenic locus notch homolog protein 1 OS=Mus musculus OX=10090 GN=Notch1 PE=1 SV=3	5	1	0	1	1	1	4626.92	426.514	0.394689	0	0	HCD (High Energy Collision Dissociation)	MS2	55.4059	100	3300	3300	3290	FP092520_2.raw	0/0		1.58532	66.3295	0	0.0259822	0.00236816
FALSE	High	PMI-Byonic	1	VGQRCQDSNPCLSTPCKNAGTCHVVDHGGTVDY	PMI-Byonic (A2)	5	853.159	A	4261.77	652260	2	9.45502	618.913	Unambiguous	Hex(1)Pent(2); Fuc(1)	53	[F].VGQRcQDSNPcLstPcKNAGTcHVVDHGGTVDY.[A]	C5(Carbamidomethyl); C11(Carbamidomethyl); S13(Hex(1)Pent(2)); T14(Fuc(1)); C16(Carbamidomethyl); C22(Carbamidomethyl)	1	1	Q01705	Q01705	Neurogenic locus notch homolog protein 1 OS=Mus musculus OX=10090 GN=Notch1 PE=1 SV=3	5	1	0	1	1	1	4261.79	-5.38737	-0.00459197	0	0	HCD (High Energy Collision Dissociation)	MS2	0	100	3370	3370	3367	FP092520_2.raw	0/0		6.89464	618.913	1.2	1.27455e-07	6.468e-08
FALSE	High	PMI-Byonic	1	VGQRCQDSNPCLSTPCKNAGTCHVVDHGGTVDY	PMI-Byonic (A2)	5	826.752	A	4129.73	100366	2	9.53916	187.261	Unambiguous	Fuc(1); Hex(1)Pent(1)	53	[F].VGQRcQDSNPcLstPcKNAGTcHVVDHGGTVDY.[A]	C5(Carbamidomethyl); C11(Carbamidomethyl); S13(Fuc(1)); T14(Hex(1)Pent(1)); C16(Carbamidomethyl); C22(Carbamidomethyl)	1	1	Q01705	Q01705	Neurogenic locus notch homolog protein 1 OS=Mus musculus OX=10090 GN=Notch1 PE=1 SV=3	5	1	0	1	1	1	4129.75	-4.07619	-0.00336673	0	0	HCD (High Energy Collision Dissociation)	MS2	3.46251	100	3406	3406	3400	FP092520_2.raw	0/0		2.78233	187.261	0	0.00165069	0.00034765
FALSE	High	PMI-Byonic	1	VGQRCQDSNPCLSTPCKNAGTCHVVDHGGTVDY	PMI-Byonic (A2)	5	826.751	A	4129.73	2.22471e+06	2	9.40036	729.599	Unambiguous	Hex(1)Pent(1); Fuc(1)	53	[F].VGQRcQDSNPcLSTPcKNAGtcHVVDHGGtVDY.[A]	C5(Carbamidomethyl); C11(Carbamidomethyl); C16(Carbamidomethyl); T21(Hex(1)Pent(1)); C22(Carbamidomethyl); T30(Fuc(1))	1	1	Q01705	Q01705	Neurogenic locus notch homolog protein 1 OS=Mus musculus OX=10090 GN=Notch1 PE=1 SV=3	5	1	0	1	1	1	4129.75	-4.88906	-0.00403812	0	0	HCD (High Energy Collision Dissociation)	MS2	0	60.0667	3346	3346	3345	FP092520_2.raw	0/0		8.71857	729.599	2.63981	1.91174e-09	1.91155e-09
FALSE	Medium	PMI-Byonic	1	GFSGPL	PMI-Byonic (A2)	3	577.321	A	1729.95	1.44478e+06	2	12.8324	276.433	Unambiguous		92	[L].GFSGPL.[C]		1	1	Q01705	Q01705	Neurogenic locus notch homolog protein 1 OS=Mus musculus OX=10090 GN=Notch1 PE=1 SV=3	3	1	0	1	1	1	577.298	1.99663e+06	384.217	0	0	HCD (High Energy Collision Dissociation)	MS2	24.5988	86.3109	4842	4842	4839	FP092520_2.raw	0/0		0.69427	120.933	120.933	0.202176	0.0296421
FALSE	Medium	PMI-Byonic	1	GFSGPL	PMI-Byonic (A2)	3	579.317	A	1735.94	142914	2	12.6978	144.724	Unambiguous		92	[L].GFSGPL.[C]		1	1	Q01705	Q01705	Neurogenic locus notch homolog protein 1 OS=Mus musculus OX=10090 GN=Notch1 PE=1 SV=3	3	1	0	1	1	1	577.298	2.007e+06	386.213	0	0	HCD (High Energy Collision Dissociation)	MS2	52.3088	100	4783	4783	4773	FP092520_2.raw	0/0		0.414734	111.411	111.411	0.384828	0.04154
FALSE	High	PMI-Byonic	2	CLTPLDNACL	PMI-Byonic (A2)	2	588.77	A	1176.53	860500	2	15.3641	407.472	Unambiguous		98	[L].cLTPLDNAcL.[A]	C1(Carbamidomethyl); C9(Carbamidomethyl)	1	1	Q01705	Q01705	Neurogenic locus notch homolog protein 1 OS=Mus musculus OX=10090 GN=Notch1 PE=1 SV=3	2	1	0	1	1	1	1176.54	-5.40574	-0.00318003	0	0	HCD (High Energy Collision Dissociation)	MS2	17.7159	100	5940	5940	5939	FP092520_2.raw	0/0		1.21988	246.229	246.229	0.0602725	0.00947492
FALSE	High	PMI-Byonic	2	CLTPLDNACL	PMI-Byonic (A2)	2	588.769	A	1176.53	1.4342e+06	2	15.2407	528.822	Unambiguous		98	[L].cLTPLDNAcL.[A]	C1(Carbamidomethyl); C9(Carbamidomethyl)	1	1	Q01705	Q01705	Neurogenic locus notch homolog protein 1 OS=Mus musculus OX=10090 GN=Notch1 PE=1 SV=3	2	1	0	1	1	1	1176.54	-6.13201	-0.00360728	0	0	HCD (High Energy Collision Dissociation)	MS2	1.88613	87.1646	5888	5888	5884	FP092520_2.raw	0/0		2.9494	291.967	291.967	0.00112358	0.000212778
FALSE	Medium	PMI-Byonic	3	ANPCRNGGTCDLLTLTEY	PMI-Byonic (A2)	2	1100.99	A	2200.98	167909	2	15.1581	200.908	Unambiguous	Fuc(1)	108	[L].ANPcRNGGtcDLLTLTEY.[K]	C4(Carbamidomethyl); T9(Fuc(1)); C10(Carbamidomethyl)	1	1	Q01705	Q01705	Neurogenic locus notch homolog protein 1 OS=Mus musculus OX=10090 GN=Notch1 PE=1 SV=3	2	1	0	1	1	1	2200.98	-3.99247	-0.00439368	0	0	HCD (High Energy Collision Dissociation)	MS2	0	100	5852	5852	5851	FP092520_2.raw	0/0		0.908531	200.908	6.4	0.123444	0.0190329
FALSE	High	PMI-Byonic	3	ANPCRNGGTCDLLTLTEY	PMI-Byonic (A2)	2	1100.99	A	2200.97	3.54881e+06	2	15.0294	329.8	Unambiguous	Fuc(1)	108	[L].ANPcRNGGtcDLLTLTEY.[K]	C4(Carbamidomethyl); T9(Fuc(1)); C10(Carbamidomethyl)	1	1	Q01705	Q01705	Neurogenic locus notch homolog protein 1 OS=Mus musculus OX=10090 GN=Notch1 PE=1 SV=3	2	1	0	1	1	1	2200.98	-5.21263	-0.00573645	0	0	HCD (High Energy Collision Dissociation)	MS2	0	100	5797	5797	5796	FP092520_2.raw	0/0		2.00164	329.8	5.65059	0.00996234	0.00112324
FALSE	High	PMI-Byonic	3	ANPCRNGGTCDLLTLTEY	PMI-Byonic (A2)	2	1100.99	A	2200.97	155774	2	14.9143	243.566	Unambiguous	Fuc(1)	108	[L].ANPcRNGGTcDLLTLtEY.[K]	C4(Carbamidomethyl); C10(Carbamidomethyl); T16(Fuc(1))	1	1	Q01705	Q01705	Neurogenic locus notch homolog protein 1 OS=Mus musculus OX=10090 GN=Notch1 PE=1 SV=3	2	1	0	1	1	1	2200.98	-5.76724	-0.00634681	0	0	HCD (High Energy Collision Dissociation)	MS2	0	100	5749	5749	5741	FP092520_2.raw	0/0		1.24471	243.566	5.68434e-14	0.0569239	0.00823596
FALSE	High	PMI-Byonic	2	KCRCPPGWSGKSCQQADPCASNPCANGGQCLPFESSY	PMI-Byonic (A2)	4	1161.97	A	4644.84	155339	2	11.9702	114.686	Unambiguous	Hex(1)Pent(2)	126	[Y].KcRcPPGWsGKScQQADPcASNPcANGGQcLPFESSY.[I]	C2(Carbamidomethyl); C4(Carbamidomethyl); S9(Hex(1)Pent(2)); C13(Carbamidomethyl); C19(Carbamidomethyl); C24(Carbamidomethyl); C30(Carbamidomethyl)	1	1	Q01705	Q01705	Neurogenic locus notch homolog protein 1 OS=Mus musculus OX=10090 GN=Notch1 PE=1 SV=3	4	1	0	1	1	1	4644.88	-7.13212	-0.00828196	0	0	HCD (High Energy Collision Dissociation)	MS2	0	100	4462	4462	4454	FP092520_2.raw	0/0		1.43782	114.686	2.4	0.0364906	0.00493577
FALSE	High	PMI-Byonic	2	KCRCPPGWSGKSCQQADPCASNPCANGGQCLPFESSY	PMI-Byonic (A2)	4	1128.96	A	4512.83	90556.1	2	11.8722	286.684	Unambiguous	Hex(1)Pent(1)	126	[Y].KcRcPPGWsGKScQQADPcASNPcANGGQcLPFESSY.[I]	C2(Carbamidomethyl); C4(Carbamidomethyl); S9(Hex(1)Pent(1)); C13(Carbamidomethyl); C19(Carbamidomethyl); C24(Carbamidomethyl); C30(Carbamidomethyl)	1	1	Q01705	Q01705	Neurogenic locus notch homolog protein 1 OS=Mus musculus OX=10090 GN=Notch1 PE=1 SV=3	4	1	0	1	1	1	4512.84	-1.22258	-0.00137932	0	0	HCD (High Energy Collision Dissociation)	MS2	100	100	4420	4420	4410	FP092520_2.raw	0/0		2.6443	286.684	1.2	0.0022683	0.000484208
FALSE	High	PMI-Byonic	2	KCRCPPGWSGKSCQQADPCASNPCANGGQCLPFESSY	PMI-Byonic (A2)	4	1128.96	A	4512.81	173146	2	11.9808	306.018	Unambiguous	Hex(1)Pent(1)	126	[Y].KcRcPPGWsGKScQQADPcASNPcANGGQcLPFESSY.[I]	C2(Carbamidomethyl); C4(Carbamidomethyl); S9(Hex(1)Pent(1)); C13(Carbamidomethyl); C19(Carbamidomethyl); C24(Carbamidomethyl); C30(Carbamidomethyl)	1	1	Q01705	Q01705	Neurogenic locus notch homolog protein 1 OS=Mus musculus OX=10090 GN=Notch1 PE=1 SV=3	4	1	0	1	1	1	4512.84	-6.52429	-0.00736077	0	0	HCD (High Energy Collision Dissociation)	MS2	4.75921	100	4466	4466	4465	FP092520_2.raw	0/0		2.61633	306.018	1.2	0.00241917	0.000553314
FALSE	High	PMI-Byonic	1	KCRCPPGWSGKSCQQADPCASNPCANGGQCLPF	PMI-Byonic (A2)	4	1012.42	A	4046.64	259152	2	11.4639	229.543	Unambiguous	Hex(1)Pent(1)	126	[Y].KcRcPPGWsGKScQQADPcASNPcANGGQcLPF.[E]	C2(Carbamidomethyl); C4(Carbamidomethyl); S9(Hex(1)Pent(1)); C13(Carbamidomethyl); C19(Carbamidomethyl); C24(Carbamidomethyl); C30(Carbamidomethyl)	1	1	Q01705	Q01705	Neurogenic locus notch homolog protein 1 OS=Mus musculus OX=10090 GN=Notch1 PE=1 SV=3	4	1	0	1	1	1	4046.67	-5.09004	-0.00514942	0	0	HCD (High Energy Collision Dissociation)	MS2	1.69918	100	4241	4241	4234	FP092520_2.raw	0/0		2.91929	229.543	2.4	0.00120423	0.000293356
FALSE	High	PMI-Byonic	1	SGKSCQQADPCASNPCANGGQCLPFESSY	PMI-Byonic (A2)	3	1157.79	A	3471.35	86490	2	12.9445	349.164	Unambiguous	Hex(1)Pent(1)	134	[W].SGKScQQADPcAsNPcANGGQcLPFESSY.[I]	C5(Carbamidomethyl); C11(Carbamidomethyl); S13(Hex(1)Pent(1)); C16(Carbamidomethyl); C22(Carbamidomethyl)	1	1	Q01705	Q01705	Neurogenic locus notch homolog protein 1 OS=Mus musculus OX=10090 GN=Notch1 PE=1 SV=3	3	1	0	1	1	1	3471.37	-7.35514	-0.00851081	0	0	HCD (High Energy Collision Dissociation)	MS2	0	100	4892	4892	4883	FP092520_2.raw	0/0		3.11324	349.164	10.4	0.000770475	0.000123004
FALSE	High	PMI-Byonic	1	SGKSCQQADPCASNPCANGGQCLPFESSY	PMI-Byonic (A2)	3	1201.8	A	3603.4	226650	2	12.9336	346.901	Unambiguous	Hex(1)Pent(2)	134	[W].SGKScQQADPcAsNPcANGGQcLPFESSY.[I]	C5(Carbamidomethyl); C11(Carbamidomethyl); S13(Hex(1)Pent(2)); C16(Carbamidomethyl); C22(Carbamidomethyl)	1	1	Q01705	Q01705	Neurogenic locus notch homolog protein 1 OS=Mus musculus OX=10090 GN=Notch1 PE=1 SV=3	3	1	0	1	1	1	3603.41	-4.38181	-0.00526315	0	0	HCD (High Energy Collision Dissociation)	MS2	0	100	4887	4887	4883	FP092520_2.raw	0/0		2.93734	346.901	10.4	0.00115522	0.000253753
FALSE	High	PMI-Byonic	2	ICRCPPGFHGPTCRQDVNECSQNPGLCRHGGTCHNEIGSY	PMI-Byonic (A2)	6	806.009	A	4831.02	903819	2	9.68692	388.447	Unambiguous	Fuc(1)	163	[Y].IcRcPPGFHGPtcRQDVNEcSQNPGLcRHGGTcHNEIGSY.[R]	C2(Carbamidomethyl); C4(Carbamidomethyl); T12(Fuc(1)); C13(Carbamidomethyl); C20(Carbamidomethyl); C27(Carbamidomethyl); C33(Carbamidomethyl)	1	1	Q01705	Q01705	Neurogenic locus notch homolog protein 1 OS=Mus musculus OX=10090 GN=Notch1 PE=1 SV=3	6	1	0	1	1	1	4831.05	-6.0017	-0.00483242	0	0	HCD (High Energy Collision Dissociation)	MS2	0	71.3192	3469	3469	3466	FP092520_2.raw	0/0		2.34258	388.447	3.6	0.00454382	0.00083811
FALSE	Low	PMI-Byonic	2	ICRCPPGFHGPTCRQDVNECSQNPGLCRHGGTCHNEIGSY	PMI-Byonic (A2)	5	967.61	A	4834.02	303412	2	9.59916	92.0781	Unambiguous	Fuc(1)	163	[Y].IcRcPPGFHGPtcRQDVNEcSQNPGLcRHGGTcHNEIGSY.[R]	C2(Carbamidomethyl); C4(Carbamidomethyl); T12(Fuc(1)); C13(Carbamidomethyl); C20(Carbamidomethyl); C27(Carbamidomethyl); C33(Carbamidomethyl)	1	1	Q01705	Q01705	Neurogenic locus notch homolog protein 1 OS=Mus musculus OX=10090 GN=Notch1 PE=1 SV=3	5	1	0	1	1	1	4831.05	615.136	0.59435	0	0	HCD (High Energy Collision Dissociation)	MS2	25.4717	100	3432	3432	3422	FP092520_2.raw	0/0		0.230968	92.0781	3.6	0.587532	0.0518417
FALSE	High	PMI-Byonic	2	ICRCPPGFHGPTCRQDVNECSQNPGLCRHGGTCHNEIGSY	PMI-Byonic (A2)	6	806.009	A	4831.02	143548	2	9.55839	301.312	Unambiguous	Fuc(1)	163	[Y].IcRcPPGFHGPtcRQDVNEcSQNPGLcRHGGTcHNEIGSY.[R]	C2(Carbamidomethyl); C4(Carbamidomethyl); T12(Fuc(1)); C13(Carbamidomethyl); C20(Carbamidomethyl); C27(Carbamidomethyl); C33(Carbamidomethyl)	1	1	Q01705	Q01705	Neurogenic locus notch homolog protein 1 OS=Mus musculus OX=10090 GN=Notch1 PE=1 SV=3	6	1	0	1	1	1	4831.05	-6.60813	-0.0053207	0	0	HCD (High Energy Collision Dissociation)	MS2	0	100	3414	3414	3411	FP092520_2.raw	0/0		1.36033	301.312	3.6	0.0436187	0.00592764
FALSE	High	PMI-Byonic	0	QGATCHDRVASF	PMI-Byonic (A2)	3	450.204	A	1348.6	405374	2	7.33617	244.591	Unambiguous		346	[F].QGATcHDRVASF.[Y]	C5(Carbamidomethyl)	1	1	Q01705	Q01705	Neurogenic locus notch homolog protein 1 OS=Mus musculus OX=10090 GN=Notch1 PE=1 SV=3	3	1	0	1	1	1	1348.61	-7.32642	-0.00329348	0	0	HCD (High Energy Collision Dissociation)	MS2	9.45129	100	2460	2460	2457	FP092520_2.raw	0/0		1.46736	125.821	125.821	0.0340911	0.00324935
FALSE	Medium	PMI-Byonic	0	QGATCHDRVASF	PMI-Byonic (A2)	3	669.283	A	2005.83	203638	2	7.34697	69.0061	Unambiguous	HexNAc(1)Hex(1)Fuc(1); Fuc(1)	346	[F].QGAtcHDRVAsF.[Y]	T4(HexNAc(1)Hex(1)Fuc(1)); C5(Carbamidomethyl); S11(Fuc(1))	1	1	Q01705	Q01705	Neurogenic locus notch homolog protein 1 OS=Mus musculus OX=10090 GN=Notch1 PE=1 SV=3	3	1	0	1	1	1	2005.85	-9.6714	-0.00646648	0	0	HCD (High Energy Collision Dissociation)	MS2	6.24134	100	2465	2465	2457	FP092520_2.raw	0/0		1.19237	69.0061	1.42109e-14	0.0642135	0.0107479
FALSE	High	PMI-Byonic	0	QGATCHDRVASF	PMI-Byonic (A2)	3	498.89	A	1494.66	184436	2	7.38089	260.403	Unambiguous	Fuc(1)	346	[F].QGATcHDRVAsF.[Y]	C5(Carbamidomethyl); S11(Fuc(1))	1	1	Q01705	Q01705	Neurogenic locus notch homolog protein 1 OS=Mus musculus OX=10090 GN=Notch1 PE=1 SV=3	3	1	0	1	1	1	1494.66	-5.31514	-0.00264812	0	0	HCD (High Energy Collision Dissociation)	MS2	40.9654	100	2479	2479	2471	FP092520_2.raw	0/0		1.97964	260.403	21.7626	0.0104799	0.00140678
FALSE	Medium	PMI-Byonic	1	QGATCHDRVASFY	PMI-Byonic (A2)	3	504.558	A	1511.66	404275	2	9.37894	86.6051	Unambiguous		346	[F].QGATcHDRVASFY.[C]	C5(Carbamidomethyl)	1	1	Q01705	Q01705	Neurogenic locus notch homolog protein 1 OS=Mus musculus OX=10090 GN=Notch1 PE=1 SV=3	3	1	0	1	1	1	1511.67	-5.89308	-0.00296946	0	0	HCD (High Energy Collision Dissociation)	MS2	24.5718	100	3337	3337	3334	FP092520_2.raw	0/0		0.703229	86.6051	86.6051	0.198048	0.026121
FALSE	Medium	PMI-Byonic	1	QGATCHDRVASFY	PMI-Byonic (A2)	3	553.244	A	1657.72	483461	2	9.37678	135.448	Unambiguous	Fuc(1)	346	[F].QGAtcHDRVASFY.[C]	T4(Fuc(1)); C5(Carbamidomethyl)	1	1	Q01705	Q01705	Neurogenic locus notch homolog protein 1 OS=Mus musculus OX=10090 GN=Notch1 PE=1 SV=3	3	1	0	1	1	1	1657.73	-5.80754	-0.0032091	0	0	HCD (High Energy Collision Dissociation)	MS2	2.5829	100	3336	3336	3334	FP092520_2.raw	0/0		0.940105	135.448	15.7183	0.114788	0.0167631
FALSE	Medium	PMI-Byonic	0	QGATCHDRVASF	PMI-Byonic (A2)	2	747.831	A	1494.65	132500	2	7.43245	145.696	Unambiguous	Fuc(1)	346	[F].QGATcHDRVAsF.[Y]	C5(Carbamidomethyl); S11(Fuc(1))	1	1	Q01705	Q01705	Neurogenic locus notch homolog protein 1 OS=Mus musculus OX=10090 GN=Notch1 PE=1 SV=3	2	1	0	1	1	1	1494.66	-6.16369	-0.00460632	0	0	HCD (High Energy Collision Dissociation)	MS2	23.4915	100	2500	2500	2497	FP092520_2.raw	0/0		0.532915	145.696	29.6761	0.293147	0.0348089
FALSE	Medium	PMI-Byonic	0	QGATCHDRVASF	PMI-Byonic (A2)	3	450.204	A	1348.6	510354	2	7.45392	45.4754	Unambiguous		346	[F].QGATcHDRVASF.[Y]	C5(Carbamidomethyl)	1	1	Q01705	Q01705	Neurogenic locus notch homolog protein 1 OS=Mus musculus OX=10090 GN=Notch1 PE=1 SV=3	3	1	0	1	1	1	1348.61	-7.19064	-0.00323245	0	0	HCD (High Energy Collision Dissociation)	MS2	5.3546	100	2509	2509	2508	FP092520_2.raw	0/0		0.727376	45.4754	45.4754	0.187337	0.0225392
FALSE	High	PMI-Byonic	0	QGATCHDRVASF	PMI-Byonic (A2)	3	566.582	A	1697.73	109390	2	7.48658	129.104	Unambiguous	HexNAc(1)Fuc(1)	346	[F].QGAtcHDRVASF.[Y]	T4(HexNAc(1)Fuc(1)); C5(Carbamidomethyl)	1	1	Q01705	Q01705	Neurogenic locus notch homolog protein 1 OS=Mus musculus OX=10090 GN=Notch1 PE=1 SV=3	3	1	0	1	1	1	1697.74	-6.9601	-0.00393882	0	0	HCD (High Energy Collision Dissociation)	MS2	25.936	100	2523	2523	2519	FP092520_2.raw	0/0		1.46735	129.104	9.2	0.034092	0.00408294
FALSE	High	PMI-Byonic	0	QGATCHDRVASF	PMI-Byonic (A2)	3	498.889	A	1494.65	3189849	2	7.50582	492.995	Unambiguous	Fuc(1)	346	[F].QGATcHDRVAsF.[Y]	C5(Carbamidomethyl); S11(Fuc(1))	1	1	Q01705	Q01705	Neurogenic locus notch homolog protein 1 OS=Mus musculus OX=10090 GN=Notch1 PE=1 SV=3	3	1	0	1	1	1	1494.66	-7.21399	-0.00359416	0	0	HCD (High Energy Collision Dissociation)	MS2	7.17545	42.8732	2531	2531	2530	FP092520_2.raw	0/0		5.22922	437.544	6.67707	5.89902e-06	2.4623e-06
FALSE	High	PMI-Byonic	1	QGATCHDRVASFY	PMI-Byonic (A2)	3	553.244	A	1657.72	568099	2	9.25228	333.856	Unambiguous	Fuc(1)	346	[F].QGATcHDRVAsFY.[C]	C5(Carbamidomethyl); S11(Fuc(1))	1	1	Q01705	Q01705	Neurogenic locus notch homolog protein 1 OS=Mus musculus OX=10090 GN=Notch1 PE=1 SV=3	3	1	0	1	1	1	1657.73	-5.25526	-0.00290393	0	0	HCD (High Energy Collision Dissociation)	MS2	5.97568	100	3283	3283	3279	FP092520_2.raw	0/0		2.95961	333.856	1.10222	0.00109746	0.000169407
FALSE	High	PMI-Byonic	0	QGATCHDRVASF	PMI-Byonic (A2)	3	620.599	A	1859.78	627486	2	7.5321	395.394	Unambiguous	HexNAc(1)Hex(1)Fuc(1)	346	[F].QGATcHDRVAsF.[Y]	C5(Carbamidomethyl); S11(HexNAc(1)Hex(1)Fuc(1))	1	1	Q01705	Q01705	Neurogenic locus notch homolog protein 1 OS=Mus musculus OX=10090 GN=Notch1 PE=1 SV=3	3	1	0	1	1	1	1859.8	-6.99229	-0.00433474	0	0	HCD (High Energy Collision Dissociation)	MS2	3.24716	100	2542	2542	2541	FP092520_2.raw	0/0		4.76858	395.394	7.59813	1.7038e-05	7.06771e-06
FALSE	High	PMI-Byonic	0	QGATCHDRVASF	PMI-Byonic (A2)	3	620.599	A	1859.78	141424	2	7.40226	265.15	Unambiguous	HexNAc(1)Hex(1)Fuc(1)	346	[F].QGATcHDRVAsF.[Y]	C5(Carbamidomethyl); S11(HexNAc(1)Hex(1)Fuc(1))	1	1	Q01705	Q01705	Neurogenic locus notch homolog protein 1 OS=Mus musculus OX=10090 GN=Notch1 PE=1 SV=3	3	1	0	1	1	1	1859.8	-7.87838	-0.00488406	0	0	HCD (High Energy Collision Dissociation)	MS2	63.583	100	2488	2488	2482	FP092520_2.raw	0/0		2.60994	265.15	7.23052	0.00245507	0.000618891
FALSE	High	PMI-Byonic	1	QGATCHDRVASFY	PMI-Byonic (A2)	3	674.953	A	2022.85	141741	2	9.13236	350.602	Unambiguous	HexNAc(1)Hex(1)Fuc(1)	346	[F].QGATcHDRVAsFY.[C]	C5(Carbamidomethyl); S11(HexNAc(1)Hex(1)Fuc(1))	1	1	Q01705	Q01705	Neurogenic locus notch homolog protein 1 OS=Mus musculus OX=10090 GN=Notch1 PE=1 SV=3	3	1	0	1	1	1	2022.86	-6.98905	-0.00471262	0	0	HCD (High Energy Collision Dissociation)	MS2	23.9428	100	3232	3232	3224	FP092520_2.raw	0/0		4.5428	350.602	11.0021	2.86553e-05	1.37633e-05
FALSE	High	PMI-Byonic	1	YCECPHGRTGL	PMI-Byonic (A2)	3	450.526	A	1349.56	237650	2	6.94615	329.14	Unambiguous		358	[F].YcEcPHGRTGL.[L]	C2(Carbamidomethyl); C4(Carbamidomethyl)	1	1	Q01705	Q01705	Neurogenic locus notch homolog protein 1 OS=Mus musculus OX=10090 GN=Notch1 PE=1 SV=3	3	1	0	1	1	1	1349.57	-6.58223	-0.00296106	0	0	HCD (High Energy Collision Dissociation)	MS2	25.1894	100	2297	2297	2293	FP092520_2.raw	0/0		3.38514	329.14	329.14	0.00041196	6.95423e-05
FALSE	High	PMI-Byonic	2	YCECPHGRTGLL	PMI-Byonic (A2)	3	488.22	A	1462.65	5.63528e+06	2	9.09347	404.933	Unambiguous		358	[F].YcEcPHGRTGLL.[C]	C2(Carbamidomethyl); C4(Carbamidomethyl)	1	1	Q01705	Q01705	Neurogenic locus notch homolog protein 1 OS=Mus musculus OX=10090 GN=Notch1 PE=1 SV=3	3	1	0	1	1	1	1462.66	-7.04576	-0.00343517	0	0	HCD (High Energy Collision Dissociation)	MS2	4.08963	27.2885	3214	3214	3213	FP092520_2.raw	0/0		4.4005	404.933	404.933	3.97647e-05	1.6127e-05
FALSE	High	PMI-Byonic	2	YCECPHGRTGLL	PMI-Byonic (A2)	2	731.826	A	1462.65	538592	2	9.04652	555.398	Unambiguous		358	[F].YcEcPHGRTGLL.[C]	C2(Carbamidomethyl); C4(Carbamidomethyl)	1	1	Q01705	Q01705	Neurogenic locus notch homolog protein 1 OS=Mus musculus OX=10090 GN=Notch1 PE=1 SV=3	2	1	0	1	1	1	1462.66	-7.53731	-0.00551225	0	0	HCD (High Energy Collision Dissociation)	MS2	0	100	3194	3194	3191	FP092520_2.raw	0/0		4.70438	555.398	555.398	1.97525e-05	8.8798e-06
FALSE	High	PMI-Byonic	2	YCECPHGRTGLL	PMI-Byonic (A2)	3	488.22	A	1462.65	618912	2	8.97754	394.806	Unambiguous		358	[F].YcEcPHGRTGLL.[C]	C2(Carbamidomethyl); C4(Carbamidomethyl)	1	1	Q01705	Q01705	Neurogenic locus notch homolog protein 1 OS=Mus musculus OX=10090 GN=Notch1 PE=1 SV=3	3	1	0	1	1	1	1462.66	-6.79538	-0.0033131	0	0	HCD (High Energy Collision Dissociation)	MS2	11.9519	100	3165	3165	3158	FP092520_2.raw	0/0		4.37248	394.806	394.806	4.24148e-05	1.83177e-05
FALSE	High	PMI-Byonic	1	YCECPHGRTGL	PMI-Byonic (A2)	3	450.526	A	1349.56	379549	2	7.07469	276.669	Unambiguous		358	[F].YcEcPHGRTGL.[L]	C2(Carbamidomethyl); C4(Carbamidomethyl)	1	1	Q01705	Q01705	Neurogenic locus notch homolog protein 1 OS=Mus musculus OX=10090 GN=Notch1 PE=1 SV=3	3	1	0	1	1	1	1349.57	-7.53197	-0.00338831	0	0	HCD (High Energy Collision Dissociation)	MS2	11.4696	100	2351	2351	2350	FP092520_2.raw	0/0		1.97964	276.669	276.669	0.01048	0.00167363
FALSE	High	PMI-Byonic	1	CECPHGRTGLL	PMI-Byonic (A2)	3	433.867	A	1299.59	143333	2	8.04968	263.28	Unambiguous		359	[Y].cEcPHGRTGLL.[C]	C1(Carbamidomethyl); C3(Carbamidomethyl)	1	1	Q01705	Q01705	Neurogenic locus notch homolog protein 1 OS=Mus musculus OX=10090 GN=Notch1 PE=1 SV=3	3	1	0	1	1	1	1299.59	-6.14168	-0.00266056	0	0	HCD (High Energy Collision Dissociation)	MS2	34.8842	100	2762	2762	2760	FP092520_2.raw	0/0		2.67488	263.28	263.28	0.00211408	0.000415589
FALSE	High	PMI-Byonic	1	CECPHGRTGLL	PMI-Byonic (A2)	3	433.866	A	1299.58	3.52951e+06	2	7.91752	466.522	Unambiguous		359	[Y].cEcPHGRTGLL.[C]	C1(Carbamidomethyl); C3(Carbamidomethyl)	1	1	Q01705	Q01705	Neurogenic locus notch homolog protein 1 OS=Mus musculus OX=10090 GN=Notch1 PE=1 SV=3	3	1	0	1	1	1	1299.59	-7.33929	-0.00317936	0	0	HCD (High Energy Collision Dissociation)	MS2	3.03257	26.4304	2706	2706	2705	FP092520_2.raw	0/0		4.60647	466.522	466.522	2.47474e-05	1.21087e-05
FALSE	High	PMI-Byonic	1	CECPHGRTGLL	PMI-Byonic (A2)	2	650.296	A	1299.58	211072	2	7.86481	400.388	Unambiguous		359	[Y].cEcPHGRTGLL.[C]	C1(Carbamidomethyl); C3(Carbamidomethyl)	1	1	Q01705	Q01705	Neurogenic locus notch homolog protein 1 OS=Mus musculus OX=10090 GN=Notch1 PE=1 SV=3	2	1	0	1	1	1	1299.59	-7.09412	-0.00460973	0	0	HCD (High Energy Collision Dissociation)	MS2	0	100	2684	2684	2680	FP092520_2.raw	0/0		3.35867	400.388	400.388	0.00043785	8.89269e-05
FALSE	High	PMI-Byonic	1	CECPHGRTGLL	PMI-Byonic (A2)	3	433.866	A	1299.58	799181	2	7.81079	420.145	Unambiguous		359	[Y].cEcPHGRTGLL.[C]	C1(Carbamidomethyl); C3(Carbamidomethyl)	1	1	Q01705	Q01705	Neurogenic locus notch homolog protein 1 OS=Mus musculus OX=10090 GN=Notch1 PE=1 SV=3	3	1	0	1	1	1	1299.59	-7.90287	-0.0034235	0	0	HCD (High Energy Collision Dissociation)	MS2	10.2552	100	2661	2661	2658	FP092520_2.raw	0/0		3.81083	420.145	420.145	0.000154588	4.06449e-05
FALSE	High	PMI-Byonic	1	QCICMPGYEGVY	PMI-Byonic (A2)	2	738.798	A	1476.59	175203	2	15.4997	323.494	Unambiguous		475	[F].QcIcMPGYEGVY.[C]	C2(Carbamidomethyl); C4(Carbamidomethyl)	1	1	Q01705	Q01705	Neurogenic locus notch homolog protein 1 OS=Mus musculus OX=10090 GN=Notch1 PE=1 SV=3	2	1	0	1	1	1	1476.6	-4.54042	-0.00335218	0	0	HCD (High Energy Collision Dissociation)	MS2	13.5238	100	5998	5998	5994	FP092520_2.raw	0/0		2.4572	323.494	323.494	0.00348977	0.000714587
FALSE	High	PMI-Byonic	3	NGHLCQYDVDECASTPCKNGAKCLDGPNTY	PMI-Byonic (A2)	4	935.382	A	3738.51	735632	2	10.5556	470.077	Unambiguous	Hex(1)Pent(1)	521	[F].NGHLcQYDVDEcAStPcKNGAKcLDGPNTY.[T]	C5(Carbamidomethyl); C12(Carbamidomethyl); T15(Hex(1)Pent(1)); C17(Carbamidomethyl); C23(Carbamidomethyl)	1	1	Q01705	Q01705	Neurogenic locus notch homolog protein 1 OS=Mus musculus OX=10090 GN=Notch1 PE=1 SV=3	4	1	0	1	1	1	3738.53	-5.92617	-0.00553879	0	0	HCD (High Energy Collision Dissociation)	MS2	3.06298	100	3843	3843	3840	FP092520_2.raw	0/0		4.65615	470.077	3.93957	2.20722e-05	1.05288e-05
FALSE	Medium	PMI-Byonic	3	NGHLCQYDVDECASTPCKNGAKCLDGPNTY	PMI-Byonic (A2)	4	968.395	A	3870.56	164306	2	10.5642	174.573	Unambiguous	Hex(1)Pent(2)	521	[F].NGHLcQYDVDEcAsTPcKNGAKcLDGPNTY.[T]	C5(Carbamidomethyl); C12(Carbamidomethyl); S14(Hex(1)Pent(2)); C17(Carbamidomethyl); C23(Carbamidomethyl)	1	1	Q01705	Q01705	Neurogenic locus notch homolog protein 1 OS=Mus musculus OX=10090 GN=Notch1 PE=1 SV=3	4	1	0	1	1	1	3870.57	-4.02681	-0.00389651	0	0	HCD (High Energy Collision Dissociation)	MS2	36.9026	100	3847	3847	3840	FP092520_2.raw	0/0		1.05746	174.573	0.8	0.0876081	0.0124947
FALSE	High	PMI-Byonic	1	TCVCTEGYTGTHCEVDIDECDPDPCHY	PMI-Byonic (A2)	3	1165.09	A	3493.26	110760	2	12.2349	325.029	Unambiguous	HexNAc(1)	551	[Y].TcVcTEGYTGtHcEVDIDEcDPDPcHY.[G]	C2(Carbamidomethyl); C4(Carbamidomethyl); T11(HexNAc(1)); C13(Carbamidomethyl); C20(Carbamidomethyl); C25(Carbamidomethyl)	1	1	Q01705	Q01705	Neurogenic locus notch homolog protein 1 OS=Mus musculus OX=10090 GN=Notch1 PE=1 SV=3	3	1	0	1	1	1	3493.29	-8.71468	-0.0101476	0	0	HCD (High Energy Collision Dissociation)	MS2	0	100	4578	4578	4575	FP092520_2.raw	0/0		3.72242	325.029	4.8	0.000189487	4.94003e-05
FALSE	High	PMI-Byonic	0	GSCKDGVATF	PMI-Byonic (A2)	2	521.234	A	1041.46	258771	2	8.59269	236.5	Unambiguous		578	[Y].GScKDGVATF.[T]	C3(Carbamidomethyl)	1	1	Q01705	Q01705	Neurogenic locus notch homolog protein 1 OS=Mus musculus OX=10090 GN=Notch1 PE=1 SV=3	2	1	0	1	1	1	1041.47	-6.45111	-0.00335931	0	0	HCD (High Energy Collision Dissociation)	MS2	23.0519	100	2997	2997	2993	FP092520_2.raw	0/0		1.30476	236.5	236.5	0.0495728	0.00701876
FALSE	High	PMI-Byonic	1	TCRCPEGYHDPTCL	PMI-Byonic (A2)	3	589.237	A	1765.7	185217	2	9.21154	317.587	Unambiguous		701	[F].TcRcPEGYHDPTcL.[S]	C2(Carbamidomethyl); C4(Carbamidomethyl); C13(Carbamidomethyl)	1	1	Q01705	Q01705	Neurogenic locus notch homolog protein 1 OS=Mus musculus OX=10090 GN=Notch1 PE=1 SV=3	3	1	0	1	1	1	1765.71	-7.05525	-0.00415251	0	0	HCD (High Energy Collision Dissociation)	MS2	23.775	100	3266	3266	3257	FP092520_2.raw	0/0		3.8779	317.587	317.587	0.000132463	3.30488e-05
[truncated: 7 more columns]

## Sheet: FP101320_2
Checked	Confidence	Identifying Node Type	Identifying Node	Search ID	Identifying Node No	PSM Ambiguity	Sequence	Annotated Sequence	Modifications	# Protein Groups	# Proteins	Master Protein Accessions	Protein Accessions	Protein Descriptions	# Missed Cleavages	Charge	Original Precursor Charge	DeltaScore	DeltaCn	Rank	Search Engine Rank	Concatenated Rank	m/z [Da]	MH+ [Da]	Theo. MH+ [Da]	DeltaM [ppm]	Deltam/z [Da]	Matched Ions	Total Ions	Intensity	Activation Type	MS Order	Isolation Interference [%]	Ion Inject Time [ms]	RT [min]	First Scan	Last Scan	Master Scan(s)	Spectrum File	Ions Matched	Annotation	|Log Prob|	Byonic Score	Delta Byonic Score	Delta Mod Score	PEP 2D	q-Value 2D	FDR 2D	Peptide Group FDR 2D
FALSE	Medium	PMI-Byonic	PMI-Byonic (A2)	A	2	Unambiguous	VGQRCQDSNPCLSTPCKNAGTCHVVDHGGTVDYACSCPL	[F].VGQRcQDSNPcLStPcKNAGtcHVVDHGGTVDYAcScPL.[G]	C5(Carbamidomethyl); C11(Carbamidomethyl); T14(Hex(1)Pent(1)); C16(Carbamidomethyl); T21(Fuc(1)); C22(Carbamidomethyl); C35(Carbamidomethyl); C37(Carbamidomethyl)	1	1	Q01705	Q01705	Neurogenic locus notch homolog protein 1 OS=Mus musculus OX=10090 GN=Notch1 PE=1 SV=3	2	5	5	1	0	1	1	1	965.004	4820.99	4818.02	617.866	0.595377	0	0	958277	HCD (High Energy Collision Dissociation)	MS2	32.2389	100	9.61752	3070	3070	3065	FP101320_2.raw	0/0		0.723415	115.832	115.832	1.2	0.189054	0.0283408	0	0
FALSE	High	PMI-Byonic	PMI-Byonic (A2)	A	2	Unambiguous	VGQRCQDSNPCLSTPCKNAGTCHVVDHGGTVDY	[F].VGQRcQDSNPcLstPcKNAGTcHVVDHGGTVDY.[A]	C5(Carbamidomethyl); C11(Carbamidomethyl); S13(Fuc(1)); T14(Hex(1)Pent(1)); C16(Carbamidomethyl); C22(Carbamidomethyl)	1	1	Q01705	Q01705	Neurogenic locus notch homolog protein 1 OS=Mus musculus OX=10090 GN=Notch1 PE=1 SV=3	1	5	5	1	0	1	1	1	827.152	4131.73	4129.75	479.949	0.396414	0	0	1.07227e+06	HCD (High Energy Collision Dissociation)	MS2	36.4596	100	8.47291	2583	2583	2581	FP101320_2.raw	0/0		5.04564	536.3	536.3	0	9.00248e-06	3.00176e-06	0	0
FALSE	Medium	PMI-Byonic	PMI-Byonic (A2)	A	2	Unambiguous	VGQRCQDSNPCLSTPCKNAGTCHVVDHGGTVDY	[F].VGQRcQDSNPcLstPcKNAGTcHVVDHGGTVDY.[A]	C5(Carbamidomethyl); C11(Carbamidomethyl); S13(Fuc(1)); T14(Hex(1)Pent(1)R0); C16(Carbamidomethyl); C22(Carbamidomethyl)	1	1	Q01705	Q01705	Neurogenic locus notch homolog protein 1 OS=Mus musculus OX=10090 GN=Notch1 PE=1 SV=3	1	5	5	1	0	1	1	1	826.951	4130.72	4129.75	236.237	0.19512	0	0	482290	HCD (High Energy Collision Dissociation)	MS2	0	100	8.36542	2538	2538	2535	FP101320_2.raw	0/0		0.682399	75.6697	75.6697	0	0.207779	0.0377849	0	0
FALSE	High	PMI-Byonic	PMI-Byonic (A2)	A	2	Unambiguous	VGQRCQDSNPCLSTPCKNAGTCHVVDHGGTVDY	[F].VGQRcQDSNPcLstPcKNAGTcHVVDHGGTVDY.[A]	C5(Carbamidomethyl); C11(Carbamidomethyl); S13(HexNAc(1)Hex(1)Fuc(1)); T14(Hex(1)Pent(1)); C16(Carbamidomethyl); C22(Carbamidomethyl)	1	1	Q01705	Q01705	Neurogenic locus notch homolog protein 1 OS=Mus musculus OX=10090 GN=Notch1 PE=1 SV=3	1	5	5	1	0	1	1	1	900.178	4496.86	4494.88	440.338	0.395853	0	0	386609	HCD (High Energy Collision Dissociation)	MS2	0	100	8.38189	2545	2545	2540	FP101320_2.raw	0/0		1.74014	111.308	111.308	1.2	0.018191	0.0025336	0	0
FALSE	High	PMI-Byonic	PMI-Byonic (A2)	A	2	Unambiguous	VGQRCQDSNPCLSTPCKNAGTCHVVDHGGTVDY	[F].VGQRcQDSNPcLstPcKNAGTcHVVDHGGTVDY.[A]	C5(Carbamidomethyl); C11(Carbamidomethyl); S13(Hex(1)Pent(2)R0); T14(Fuc(1)); C16(Carbamidomethyl); C22(Carbamidomethyl)	1	1	Q01705	Q01705	Neurogenic locus notch homolog protein 1 OS=Mus musculus OX=10090 GN=Notch1 PE=1 SV=3	1	5	5	1	0	1	1	1	853.163	4261.78	4261.79	-1.44898	-0.00123505	0	0	61885.1	HCD (High Energy Collision Dissociation)	MS2	0	100	8.43935	2569	2569	2565	FP101320_2.raw	0/0		4.38463	406.106	406.106	0.28	4.12446e-05	1.25622e-05	0	0
FALSE	High	PMI-Byonic	PMI-Byonic (A2)	A	2	Unambiguous	CLTPLDNACL	[L].cLTPLDNAcL.[A]	C1(Carbamidomethyl); C9(Carbamidomethyl)	1	1	Q01705	Q01705	Neurogenic locus notch homolog protein 1 OS=Mus musculus OX=10090 GN=Notch1 PE=1 SV=3	2	2	2	1	0	1	1	1	588.77	1176.53	1176.54	-5.82075	-0.00342417	0	0	1911351	HCD (High Energy Collision Dissociation)	MS2	3.44317	68.4776	13.6647	4852	4852	4849	FP101320_2.raw	0/0		3.31865	547.811	290.031	290.031	0.000480122	0.000158075	0	0
FALSE	High	PMI-Byonic	PMI-Byonic (A2)	A	2	Unambiguous	CLTPLDNACLANPCRNGGTCDLLTLTEY	[L].cLTPLDNAcLANPcRNGGtcDLLTLTEY.[K]	C1(Carbamidomethyl); C9(Carbamidomethyl); C14(Carbamidomethyl); T19(Fuc(1)); C20(Carbamidomethyl)	1	1	Q01705	Q01705	Neurogenic locus notch homolog protein 1 OS=Mus musculus OX=10090 GN=Notch1 PE=1 SV=3	6	3	3	1	0	1	1	1	1120.5	3359.49	3358.51	294.301	0.329471	0	0	1.05485e+06	HCD (High Energy Collision Dissociation)	MS2	0	100	15.9927	5854	5854	5847	FP101320_2.raw	0/0		1.17382	248.488	248.488	6	0.0670155	0.00984317	0	0
FALSE	High	PMI-Byonic	PMI-Byonic (A2)	A	2	Unambiguous	ANPCRNGGTCDLLTLTEY	[L].ANPcRNGGtcDLLTLTEY.[K]	C4(Carbamidomethyl); T9(Fuc(1)); C10(Carbamidomethyl)	1	1	Q01705	Q01705	Neurogenic locus notch homolog protein 1 OS=Mus musculus OX=10090 GN=Notch1 PE=1 SV=3	3	2	2	1	0	1	1	1	1100.99	2200.97	2200.98	-7.09832	-0.00781165	0	0	1.06432e+06	HCD (High Energy Collision Dissociation)	MS2	0	100	13.3167	4701	4701	4695	FP101320_2.raw	0/0		2.62949	341.136	341.136	7.60392	0.00234698	0.000537345	0	0
FALSE	High	PMI-Byonic	PMI-Byonic (A2)	A	2	Unambiguous	ANPCRNGGTCDLLTLTEY	[L].ANPcRNGGtcDLLTLTEY.[K]	C4(Carbamidomethyl); T9(Fuc(1)); C10(Carbamidomethyl)	1	1	Q01705	Q01705	Neurogenic locus notch homolog protein 1 OS=Mus musculus OX=10090 GN=Notch1 PE=1 SV=3	3	2	2	1	0	1	1	1	1100.99	2200.97	2200.98	-5.87817	-0.00646888	0	0	1.08771e+06	HCD (High Energy Collision Dissociation)	MS2	18.0772	100	13.3468	4714	4714	4706	FP101320_2.raw	0/0		2.47501	268.571	268.571	17.2339	0.00334955	0.000818562	0	0
FALSE	High	PMI-Byonic	PMI-Byonic (A2)	A	2	Unambiguous	KCRCPPGWSGKSCQQADPCASNPCANGGQCLPFESSY	[Y].KcRcPPGWsGKScQQADPcASNPcANGGQcLPFESSY.[I]	C2(Carbamidomethyl); C4(Carbamidomethyl); S9(Hex(1)Pent(2)); C13(Carbamidomethyl); C19(Carbamidomethyl); C24(Carbamidomethyl); C30(Carbamidomethyl)	1	1	Q01705	Q01705	Neurogenic locus notch homolog protein 1 OS=Mus musculus OX=10090 GN=Notch1 PE=1 SV=3	2	4	4	1	0	1	1	1	1162.72	4647.86	4644.88	641.789	0.745258	0	0	393637	HCD (High Energy Collision Dissociation)	MS2	21.2438	100	10.8082	3585	3585	3577	FP101320_2.raw	0/0		1.74009	101.853	101.853	2.4	0.0181933	0.00373818	0	0
FALSE	High	PMI-Byonic	PMI-Byonic (A2)	A	2	Unambiguous	ICRCPPGFHGPTCRQDVNECSQNPGLCRHGGTCHNEIGSY	[Y].IcRcPPGFHGPtcRQDVNEcSQNPGLcRHGGTcHNEIGSY.[R]	C2(Carbamidomethyl); C4(Carbamidomethyl); T12(Fuc(1)); C13(Carbamidomethyl); C20(Carbamidomethyl); C27(Carbamidomethyl); C33(Carbamidomethyl)	1	1	Q01705	Q01705	Neurogenic locus notch homolog protein 1 OS=Mus musculus OX=10090 GN=Notch1 PE=1 SV=3	2	6	6	1	0	1	1	1	806.01	4831.03	4831.05	-4.94045	-0.00397793	0	0	683970	HCD (High Energy Collision Dissociation)	MS2	0.698855	82.3987	8.65459	2660	2660	2658	FP101320_2.raw	0/0		2.39505	343.086	343.086	3.6	0.00402674	0.00111021	0	0
FALSE	High	PMI-Byonic	PMI-Byonic (A2)	A	2	Unambiguous	YCECPHGRTGLL	[F].YcEcPHGRTGLL.[C]	C2(Carbamidomethyl); C4(Carbamidomethyl)	1	1	Q01705	Q01705	Neurogenic locus notch homolog protein 1 OS=Mus musculus OX=10090 GN=Notch1 PE=1 SV=3	2	3	3	1	0	1	1	1	488.554	1463.65	1462.66	677.226	0.330183	0	0	1.28844e+06	HCD (High Energy Collision Dissociation)	MS2	48.5168	100	8.2277	2485	2485	2483	FP101320_2.raw	0/0		4.01722	391.984	391.984	391.984	9.61123e-05	2.92719e-05	0	0
FALSE	High	PMI-Byonic	PMI-Byonic (A2)	A	2	Unambiguous	YCECPHGRTGLL	[F].YcEcPHGRTGLL.[C]	C2(Carbamidomethyl); C4(Carbamidomethyl)	1	1	Q01705	Q01705	Neurogenic locus notch homolog protein 1 OS=Mus musculus OX=10090 GN=Notch1 PE=1 SV=3	2	3	3	1	0	1	1	1	488.889	1464.65	1462.66	1364.82	0.665419	0	0	1.29357e+06	HCD (High Energy Collision Dissociation)	MS2	43.1419	100	8.2379	2488	2488	2486	FP101320_2.raw	0/0		3.31871	362.415	362.415	362.415	0.000480057	0.000104402	0	0
FALSE	High	PMI-Byonic	PMI-Byonic (A2)	A	2	Unambiguous	CECPHGRTGLL	[Y].cEcPHGRTGLL.[C]	C1(Carbamidomethyl); C3(Carbamidomethyl)	1	1	Q01705	Q01705	Neurogenic locus notch homolog protein 1 OS=Mus musculus OX=10090 GN=Notch1 PE=1 SV=3	1	3	3	1	0	1	1	1	433.867	1299.58	1299.59	-6.35303	-0.00275212	0	0	173568	HCD (High Energy Collision Dissociation)	MS2	31.3854	100	7.24619	2103	2103	2099	FP101320_2.raw	0/0		1.6595	218.728	218.728	218.728	0.0219028	0.0060317	0	0
FALSE	Medium	PMI-Byonic	PMI-Byonic (A2)	A	2	Unambiguous	TGPACSQDVDECALGANPCEHAGKCLNTLGSFECQCL	[Y].TGPAcSQDVDEcALGANPcEHAGKcLNtLGsFEcQcL.[Q]	C5(Carbamidomethyl); C12(Carbamidomethyl); C19(Carbamidomethyl); C25(Carbamidomethyl); T28(HexNAc(1)Hex(1)); S31(Hex(1)); C34(Carbamidomethyl); C36(Carbamidomethyl)	1	1	Q01705	Q01705	Neurogenic locus notch homolog protein 1 OS=Mus musculus OX=10090 GN=Notch1 PE=1 SV=3	4	4	4	1	0	1	1	1	1164.48	4654.88	4653.9	211.405	0.245964	0	0	702936	HCD (High Energy Collision Dissociation)	MS2	0	100	13.1475	4628	4628	4618	FP101320_2.raw	0/0		0.786237	218.957	218.957	3.6	0.163592	0.0188872	0	0
FALSE	High	PMI-Byonic	PMI-Byonic (A2)	A	2	Unambiguous	QCICMPGYEGVYCEINTDECASSPCLHNGHCMDKINEF	[F].QcIcMPGYEGVYcEINtDEcASSPcLHNGHcMDKINEF.[Q]	C2(Carbamidomethyl); C4(Carbamidomethyl); C13(Carbamidomethyl); T17(Hex(1)Pent(2)); C20(Carbamidomethyl); C25(Carbamidomethyl); C31(Carbamidomethyl)	1	1	Q01705	Q01705	Neurogenic locus notch homolog protein 1 OS=Mus musculus OX=10090 GN=Notch1 PE=1 SV=3	3	4	4	1	0	1	1	1	1256.74	5023.94	5021.96	394.377	0.495137	0	0	851954	HCD (High Energy Collision Dissociation)	MS2	38.6378	100	13.1431	4626	4626	4618	FP101320_2.raw	0/0		9.48107	794.693	794.693	0	3.30319e-10	3.30286e-10	0	0
FALSE	High	PMI-Byonic	PMI-Byonic (A2)	A	2	Unambiguous	NGHLCQYDVDECASTPCKNGAKCLDGPNTY	[F].NGHLcQYDVDEcAsTPcKNGAKcLDGPNTY.[T]	C5(Carbamidomethyl); C12(Carbamidomethyl); S14(Hex(1)Pent(1)); C17(Carbamidomethyl); C23(Carbamidomethyl)	1	1	Q01705	Q01705	Neurogenic locus notch homolog protein 1 OS=Mus musculus OX=10090 GN=Notch1 PE=1 SV=3	3	4	4	1	0	1	1	1	935.634	3739.51	3738.53	263.061	0.245865	0	0	793950	HCD (High Energy Collision Dissociation)	MS2	28.0466	100	9.54414	3039	3039	3032	FP101320_2.raw	0/0		2.85929	254.153	254.153	0.8	0.00138264	0.000311144	0	0
FALSE	High	PMI-Byonic	PMI-Byonic (A2)	A	2	Unambiguous	TCVCTEGYTGTHCEVDIDECDPDPCHY	[Y].TcVcTEGYTGtHcEVDIDEcDPDPcHY.[G]	C2(Carbamidomethyl); C4(Carbamidomethyl); T11(HexNAc(1)); C13(Carbamidomethyl); C20(Carbamidomethyl); C25(Carbamidomethyl)	1	1	Q01705	Q01705	Neurogenic locus notch homolog protein 1 OS=Mus musculus OX=10090 GN=Notch1 PE=1 SV=3	1	3	3	1	0	1	1	1	1165.43	3494.27	3493.29	280.938	0.327133	0	0	644312	HCD (High Energy Collision Dissociation)	MS2	0	100	11.1129	3718	3718	3709	FP101320_2.raw	0/0		8.56025	737.627	737.627	4.8	2.75264e-09	1.5414e-09	0	0
FALSE	High	PMI-Byonic	PMI-Byonic (A2)	A	2	Unambiguous	TCVCTEGYTGTHCEVDIDECDPDPCHY	[Y].TcVcTEGYTGtHcEVDIDEcDPDPcHY.[G]	C2(Carbamidomethyl); C4(Carbamidomethyl); T11(HexNAc(1)); C13(Carbamidomethyl); C20(Carbamidomethyl); C25(Carbamidomethyl)	1	1	Q01705	Q01705	Neurogenic locus notch homolog protein 1 OS=Mus musculus OX=10090 GN=Notch1 PE=1 SV=3	1	4	4	1	0	1	1	1	874.071	3493.26	3493.29	-7.65273	-0.0066833	0	0	375294	HCD (High Energy Collision Dissociation)	MS2	9.96728	100	11.1647	3741	3741	3731	FP101320_2.raw	0/0		1.69948	169.214	169.214	4.8	0.0199765	0.00489806	0	0
[truncated: 7 more columns]

## Sheet: FP032421_15
Checked	Confidence	Identifying Node Type	Identifying Node	Search ID	Identifying Node No	PSM Ambiguity	Sequence	Annotated Sequence	Modifications	# Protein Groups	# Proteins	Master Protein Accessions	Protein Accessions	Protein Descriptions	# Missed Cleavages	Charge	Original Precursor Charge	DeltaScore	DeltaCn	Rank	Search Engine Rank	Concatenated Rank	m/z [Da]	MH+ [Da]	Theo. MH+ [Da]	DeltaM [ppm]	Deltam/z [Da]	Matched Ions	Total Ions	Intensity	Activation Type	MS Order	Isolation Interference [%]	Ion Inject Time [ms]	RT [min]	First Scan	Last Scan	Master Scan(s)	Spectrum File	Ions Matched	Annotation	|Log Prob|	Byonic Score	Delta Byonic Score	Delta Mod Score	PEP 2D	q-Value 2D	FDR 2D	Peptide Group FDR 2D
FALSE	High	PMI-Byonic	PMI-Byonic (A2)	A	2	Unambiguous	VGQRCQDSNPCLSTPCKNAGTCHVVDHGGTVDYACSCPL	[F].VGQRcQDSNPcLStPcKNAGtcHVVDHGGTVDYAcScPL.[G]	C5(Carbamidomethyl); C11(Carbamidomethyl); T14(Hex(1)Pent(1)); C16(Carbamidomethyl); T21(Fuc(1)); C22(Carbamidomethyl); C35(Carbamidomethyl); C37(Carbamidomethyl)	1	1	Q01705	Q01705	Neurogenic locus notch homolog protein 1 OS=Mus musculus OX=10090 GN=Notch1 PE=1 SV=3	2	5	5	1	0	1	1	1	964.407	4818.01	4818.02	-1.85842	-0.00179078	0	0	803315	HCD (High Energy Collision Dissociation)	MS2	0	100	10.1473	3674	3674	3665	FP032421_15.raw	0/0		1.42948	179.454	179.454	1.2	0.0371979	0.00291388	0	0
FALSE	High	PMI-Byonic	PMI-Byonic (A2)	A	2	Unambiguous	VGQRCQDSNPCLSTPCKNAGTCHVVDHGGTVDY	[F].VGQRcQDSNPcLstPcKNAGTcHVVDHGGTVDY.[A]	C5(Carbamidomethyl); C11(Carbamidomethyl); S13(HexNAc(1)Hex(1)Fuc(1)); T14(Hex(1)Pent(1)R0); C16(Carbamidomethyl); C22(Carbamidomethyl)	1	1	Q01705	Q01705	Neurogenic locus notch homolog protein 1 OS=Mus musculus OX=10090 GN=Notch1 PE=1 SV=3	1	5	5	1	0	1	1	1	900.182	4496.88	4494.88	444.955	0.400004	0	0	490584	HCD (High Energy Collision Dissociation)	MS2	32.8933	100	8.85998	3125	3125	3115	FP032421_15.raw	0/0		3.23563	226.802	226.802	1.2	0.000581262	5.41938e-05	0	0
FALSE	High	PMI-Byonic	PMI-Byonic (A2)	A	2	Unambiguous	VGQRCQDSNPCLSTPCKNAGTCHVVDHGGTVDY	[F].VGQRcQDSNPcLstPcKNAGTcHVVDHGGTVDY.[A]	C5(Carbamidomethyl); C11(Carbamidomethyl); S13(Fuc(1)); T14(Hex(1)Pent(1)); C16(Carbamidomethyl); C22(Carbamidomethyl)	1	1	Q01705	Q01705	Neurogenic locus notch homolog protein 1 OS=Mus musculus OX=10090 GN=Notch1 PE=1 SV=3	1	5	5	1	0	1	1	1	826.753	4129.74	4129.75	-2.37656	-0.00196292	0	0	552695	HCD (High Energy Collision Dissociation)	MS2	12.0091	100	8.88335	3135	3135	3126	FP032421_15.raw	0/0		12.511	888.604	888.604	0	3.08311e-13	1.54203e-13	0	0
FALSE	High	PMI-Byonic	PMI-Byonic (A2)	A	2	Unambiguous	VGQRCQDSNPCLSTPCKNAGTCHVVDHGGTVDYACSCPL	[F].VGQRcQDSNPcLStPcKNAGTcHVVDHGGtVDYAcScPL.[G]	C5(Carbamidomethyl); C11(Carbamidomethyl); T14(Hex(1)Pent(2)); C16(Carbamidomethyl); C22(Carbamidomethyl); T30(Fuc(1)); C35(Carbamidomethyl); C37(Carbamidomethyl)	1	1	Q01705	Q01705	Neurogenic locus notch homolog protein 1 OS=Mus musculus OX=10090 GN=Notch1 PE=1 SV=3	2	5	5	1	0	1	1	1	991.418	4953.06	4950.06	606.558	0.6005	0	0	629108	HCD (High Energy Collision Dissociation)	MS2	17.105	100	10.1495	3675	3675	3665	FP032421_15.raw	0/0		1.21832	70.8489	70.8489	0	0.0604902	0.00495949	0	0
FALSE	High	PMI-Byonic	PMI-Byonic (A2)	A	2	Unambiguous	VGQRCQDSNPCLSTPCKNAGTCHVVDHGGTVDY	[F].VGQRcQDSNPcLstPcKNAGTcHVVDHGGTVDY.[A]	C5(Carbamidomethyl); C11(Carbamidomethyl); S13(Hex(1)Pent(2)R0); T14(Fuc(1)); C16(Carbamidomethyl); C22(Carbamidomethyl)	1	1	Q01705	Q01705	Neurogenic locus notch homolog protein 1 OS=Mus musculus OX=10090 GN=Notch1 PE=1 SV=3	1	5	5	1	0	1	1	1	853.363	4262.78	4261.79	233.28	0.198838	0	0	609168	HCD (High Energy Collision Dissociation)	MS2	0	100	8.90244	3143	3143	3137	FP032421_15.raw	0/0		8.14943	710.493	710.493	1.2	7.08874e-09	2.89229e-09	0	0
FALSE	Medium	PMI-Byonic	PMI-Byonic (A2)	A	2	Unambiguous	VGQRCQDSNPCLSTPCKNAGTCHVVDHGGTVDYACSCPLGFSGPL	[F].VGQRcQDSNPcLStPcKNAGtcHVVDHGGTVDYAcScPLGFSGPL.[C]	C5(Carbamidomethyl); C11(Carbamidomethyl); T14(Hex(1)Pent(1)); C16(Carbamidomethyl); T21(Fuc(1)); C22(Carbamidomethyl); C35(Carbamidomethyl); C37(Carbamidomethyl)	1	1	Q01705	Q01705	Neurogenic locus notch homolog protein 1 OS=Mus musculus OX=10090 GN=Notch1 PE=1 SV=3	4	5	5	1	0	1	1	1	1076.87	5380.3	5376.3	744.683	0.800727	0	0	658206	HCD (High Energy Collision Dissociation)	MS2	38.0273	100	12.1401	4533	4533	4523	FP032421_15.raw	0/0		0.711204	235.543	235.543	0	0.194445	0.0103498	0	0
FALSE	High	PMI-Byonic	PMI-Byonic (A2)	A	2	Unambiguous	VGQRCQDSNPCLSTPCKNAGTCHVVDHGGTVDY	[F].VGQRcQDSNPcLSTPcKNAGtcHVVDHGGtVDY.[A]	C5(Carbamidomethyl); C11(Carbamidomethyl); C16(Carbamidomethyl); T21(Hex(1)Pent(1)); C22(Carbamidomethyl); T30(Fuc(1))	1	1	Q01705	Q01705	Neurogenic locus notch homolog protein 1 OS=Mus musculus OX=10090 GN=Notch1 PE=1 SV=3	1	5	5	1	0	1	1	1	826.753	4129.74	4129.75	-2.81994	-0.00232913	0	0	251748	HCD (High Energy Collision Dissociation)	MS2	0	100	9.0056	3187	3187	3181	FP032421_15.raw	0/0		5.20494	392.809	392.809	1.14314	6.23824e-06	1.64384e-06	0	0
FALSE	Medium	PMI-Byonic	PMI-Byonic (A2)	A	2	Unambiguous	VGQRCQDSNPCLSTPCKNAGTCHVVDHGGTVDYACSCPLGFSGPL	[F].VGQRcQDSNPcLstPcKNAGTcHVVDHGGTVDYAcScPLGFSGPL.[C]	C5(Carbamidomethyl); C11(Carbamidomethyl); S13(Hex(1)Pent(2)); T14(Fuc(1)); C16(Carbamidomethyl); C22(Carbamidomethyl); C35(Carbamidomethyl); C37(Carbamidomethyl)	1	1	Q01705	Q01705	Neurogenic locus notch homolog protein 1 OS=Mus musculus OX=10090 GN=Notch1 PE=1 SV=3	4	5	5	1	0	1	1	1	1103.27	5512.34	5508.34	726.274	0.800112	0	0	684375	HCD (High Energy Collision Dissociation)	MS2	0	100	12.1606	4542	4542	4534	FP032421_15.raw	0/0		0.363829	78.6617	78.6617	0	0.432684	0.0486222	0.0163934	0
FALSE	High	PMI-Byonic	PMI-Byonic (A2)	A	2	Unambiguous	ACSCPLGFSGPL	[Y].AcScPLGFSGPL.[C]	C2(Carbamidomethyl); C4(Carbamidomethyl)	1	1	Q01705	Q01705	Neurogenic locus notch homolog protein 1 OS=Mus musculus OX=10090 GN=Notch1 PE=1 SV=3	2	2	2	1	0	1	1	1	633.284	1265.56	1265.57	-3.62592	-0.00229442	0	0	369306	HCD (High Energy Collision Dissociation)	MS2	42.2017	100	15.2587	5865	5865	5862	FP032421_15.raw	0/0		5.02662	418.214	418.214	418.214	9.40543e-06	2.20326e-06	0	0
FALSE	High	PMI-Byonic	PMI-Byonic (A2)	A	2	Unambiguous	ACSCPLGFSGPL	[Y].AcScPLGFSGPL.[C]	C2(Carbamidomethyl); C4(Carbamidomethyl)	1	1	Q01705	Q01705	Neurogenic locus notch homolog protein 1 OS=Mus musculus OX=10090 GN=Notch1 PE=1 SV=3	2	2	2	1	0	1	1	1	633.286	1265.56	1265.57	-0.925173	-0.000585434	0	0	253194	HCD (High Energy Collision Dissociation)	MS2	15.8196	100	15.3899	5920	5920	5919	FP032421_15.raw	0/0		5.02662	435.68	435.68	435.68	9.40543e-06	2.46048e-06	0	0
FALSE	Low	PMI-Byonic	PMI-Byonic (A2)	A	2	Unambiguous	SGPL	[F].sGPL.[C]	S1(HexNAc(1)Hex(1)Fuc(1)NeuAc(1))	1	1	Q01705	Q01705	Neurogenic locus notch homolog protein 1 OS=Mus musculus OX=10090 GN=Notch1 PE=1 SV=3	0	6	6	1	0	1	1	1	1174.84	7043.98	1175.49	4.99236e+06	978.081	0	0	158826	HCD (High Energy Collision Dissociation)	MS2	51.5033	100	11.3836	4206	4206	4204	FP032421_15.raw	0/0		0.288608	47.0724	47.0724	47.0724	0.514507	0.0561365	0.016129	0
FALSE	High	PMI-Byonic	PMI-Byonic (A2)	A	2	Unambiguous	CLTPLDNACL	[L].cLTPLDNAcL.[A]	C1(Carbamidomethyl); C9(Carbamidomethyl)	1	1	Q01705	Q01705	Neurogenic locus notch homolog protein 1 OS=Mus musculus OX=10090 GN=Notch1 PE=1 SV=3	2	2	2	1	0	1	1	1	588.773	1176.54	1176.54	-0.840571	-0.000494482	0	0	119969	HCD (High Energy Collision Dissociation)	MS2	28.4671	100	14.2383	5434	5434	5425	FP032421_15.raw	0/0		3.33032	466.369	363.624	363.624	0.000467393	2.87738e-05	0	0
FALSE	High	PMI-Byonic	PMI-Byonic (A2)	A	2	Unambiguous	ANPCRNGGTCDLLTLTEY	[L].ANPcRnGGtcDLLTLTEY.[K]	C4(Carbamidomethyl); N6(Deamidated); T9(Fuc(1)); C10(Carbamidomethyl)	1	1	Q01705	Q01705	Neurogenic locus notch homolog protein 1 OS=Mus musculus OX=10090 GN=Notch1 PE=1 SV=3	3	2	2	1	0	1	1	1	1101.49	2201.97	2201.97	0.163808	0.00018035	0	0	154739	HCD (High Energy Collision Dissociation)	MS2	0	100	14.8045	5673	5673	5667	FP032421_15.raw	0/0		2.16395	173.975	173.975	6.4	0.00685574	0.000328304	0	0
FALSE	High	PMI-Byonic	PMI-Byonic (A2)	A	2	Unambiguous	ANPCRNGGTCDLLTLTEY	[L].ANPcRNGGtcDLLTLTEY.[K]	C4(Carbamidomethyl); T9(Fuc(1)); C10(Carbamidomethyl)	1	1	Q01705	Q01705	Neurogenic locus notch homolog protein 1 OS=Mus musculus OX=10090 GN=Notch1 PE=1 SV=3	3	2	2	1	0	1	1	1	1101	2200.98	2200.98	-0.331998	-0.000365361	0	0	559619	HCD (High Energy Collision Dissociation)	MS2	0	100	13.9963	5331	5331	5326	FP032421_15.raw	0/0		4.36459	400.929	400.929	26.533	4.3193e-05	5.99911e-06	0	0
FALSE	High	PMI-Byonic	PMI-Byonic (A2)	A	2	Unambiguous	KCRCPPGWSGKSCQQADPCASNPCANGGQCLPFESSY	[Y].KcRcPPGWsGKScQQADPcASNPcAnGGQcLPFESSY.[I]	C2(Carbamidomethyl); C4(Carbamidomethyl); S9(Hex(1)Pent(1)); C13(Carbamidomethyl); C19(Carbamidomethyl); C24(Carbamidomethyl); N26(Deamidated); C30(Carbamidomethyl)	1	1	Q01705	Q01705	Neurogenic locus notch homolog protein 1 OS=Mus musculus OX=10090 GN=Notch1 PE=1 SV=3	2	4	4	1	0	1	1	1	1129.21	4513.8	4513.82	-3.52262	-0.00397512	0	0	360294	HCD (High Energy Collision Dissociation)	MS2	17.5046	100	11.5618	4283	4283	4281	FP032421_15.raw	0/0		6.16352	530.627	530.627	1.2	6.86247e-07	1.16039e-07	0	0
FALSE	High	PMI-Byonic	PMI-Byonic (A2)	A	2	Unambiguous	KCRCPPGWSGKSCQQADPCASNPCANGGQCLPF	[Y].KcRcPPGWsGKScQQADPcASNPcANGGQcLPF.[E]	C2(Carbamidomethyl); C4(Carbamidomethyl); S9(Hex(1)Pent(1)); C13(Carbamidomethyl); C19(Carbamidomethyl); C24(Carbamidomethyl); C30(Carbamidomethyl)	1	1	Q01705	Q01705	Neurogenic locus notch homolog protein 1 OS=Mus musculus OX=10090 GN=Notch1 PE=1 SV=3	1	4	4	1	0	1	1	1	1012.42	4046.66	4046.67	-1.40983	-0.00142628	0	0	273335	HCD (High Energy Collision Dissociation)	MS2	0	100	10.9799	4032	4032	4028	FP032421_15.raw	0/0		3.73562	313.048	313.048	2.4	0.000183813	1.69192e-05	0	0
FALSE	High	PMI-Byonic	PMI-Byonic (A2)	A	2	Unambiguous	KCRCPPGWSGKSCQQADPCASNPCANGGQCLPFESSY	[Y].KcRcPPGWsGKScQQADPcASNPcANGGQcLPFESSY.[I]	C2(Carbamidomethyl); C4(Carbamidomethyl); S9(Hex(1)Pent(2)); C13(Carbamidomethyl); C19(Carbamidomethyl); C24(Carbamidomethyl); C30(Carbamidomethyl)	1	1	Q01705	Q01705	Neurogenic locus notch homolog protein 1 OS=Mus musculus OX=10090 GN=Notch1 PE=1 SV=3	2	4	4	1	0	1	1	1	1161.97	4644.88	4644.88	0.0162076	1.88206e-05	0	0	532154	HCD (High Energy Collision Dissociation)	MS2	0	100	11.2824	4162	4162	4160	FP032421_15.raw	0/0		7.58243	640.942	574.593	2.4	2.61562e-08	6.89901e-09	0	0
FALSE	High	PMI-Byonic	PMI-Byonic (A2)	A	2	Unambiguous	KCRCPPGWSGKSCQQADPCASNPCANGGQCLPFESSY	[Y].KcRcPPGWsGKScQQADPcASNPcANGGQcLPFESSY.[I]	C2(Carbamidomethyl); C4(Carbamidomethyl); S9(Hex(1)Pent(1)); C13(Carbamidomethyl); C19(Carbamidomethyl); C24(Carbamidomethyl); C30(Carbamidomethyl)	1	1	Q01705	Q01705	Neurogenic locus notch homolog protein 1 OS=Mus musculus OX=10090 GN=Notch1 PE=1 SV=3	2	4	4	1	0	1	1	1	1128.96	4512.84	4512.84	-0.0323934	-3.65466e-05	0	0	929249	HCD (High Energy Collision Dissociation)	MS2	3.5475	100	11.3105	4175	4175	4171	FP032421_15.raw	0/0		8.53128	657.115	645.425	1.2	2.94253e-09	9.64501e-10	0	0
FALSE	High	PMI-Byonic	PMI-Byonic (A2)	A	2	Unambiguous	KCRCPPGWSGKSCQQADPCASNPCANGGQCLPFESSY	[Y].KcRcPPGWsGKScQQADPcASNPcANGGQcLPFESSY.[I]	C2(Carbamidomethyl); C4(Carbamidomethyl); S9(Hex(1)Pent(2)); C13(Carbamidomethyl); C19(Carbamidomethyl); C24(Carbamidomethyl); C30(Carbamidomethyl)	1	1	Q01705	Q01705	Neurogenic locus notch homolog protein 1 OS=Mus musculus OX=10090 GN=Notch1 PE=1 SV=3	2	4	4	1	0	1	1	1	1161.98	4644.88	4644.88	1.06743	0.00123952	0	0	144296	HCD (High Energy Collision Dissociation)	MS2	0	100	11.4105	4218	4218	4215	FP032421_15.raw	0/0		5.56161	435.946	435.108	2.4	2.74406e-06	5.34401e-07	0	0
FALSE	High	PMI-Byonic	PMI-Byonic (A2)	A	2	Unambiguous	KCRCPPGWSGKSCQQADPCASNPCANGGQCLPFESSY	[Y].KcRcPPGWsGKScQQADPcASNPcANGGQcLPFESSY.[I]	C2(Carbamidomethyl); C4(Carbamidomethyl); S9(Hex(1)Pent(1)); C13(Carbamidomethyl); C19(Carbamidomethyl); C24(Carbamidomethyl); C30(Carbamidomethyl)	1	1	Q01705	Q01705	Neurogenic locus notch homolog protein 1 OS=Mus musculus OX=10090 GN=Notch1 PE=1 SV=3	2	4	4	1	0	1	1	1	1129.46	4514.84	4512.84	443.364	0.500208	0	0	1.52944e+06	HCD (High Energy Collision Dissociation)	MS2	24.2	100	11.4347	4228	4228	4226	FP032421_15.raw	0/0		6.53128	567.611	567.611	1.2	2.94253e-07	4.41905e-08	0	0
FALSE	High	PMI-Byonic	PMI-Byonic (A2)	A	2	Unambiguous	KCRCPPGWSGKSCQQADPCASNPCANGGQCLPFESSY	[Y].KcRcPPGWsGKScQQADPcASNPcANGGQcLPFESSY.[I]	C2(Carbamidomethyl); C4(Carbamidomethyl); S9(Hex(1)Pent(2)); C13(Carbamidomethyl); C19(Carbamidomethyl); C24(Carbamidomethyl); C30(Carbamidomethyl)	1	1	Q01705	Q01705	Neurogenic locus notch homolog protein 1 OS=Mus musculus OX=10090 GN=Notch1 PE=1 SV=3	2	4	4	1	0	1	1	1	1162.72	4647.87	4644.88	643.681	0.747455	0	0	729658	HCD (High Energy Collision Dissociation)	MS2	0	100	11.549	4278	4278	4270	FP032421_15.raw	0/0		3.30707	285.902	285.902	2.4	0.000493089	4.06792e-05	0	0
FALSE	High	PMI-Byonic	PMI-Byonic (A2)	A	2	Unambiguous	SGKSCQQADPCASNPCANGGQCLPFESSY	[W].SGKScQQADPcAsNPcANGGQcLPFESSY.[I]	C5(Carbamidomethyl); C11(Carbamidomethyl); S13(Hex(1)Pent(1)); C16(Carbamidomethyl); C22(Carbamidomethyl)	1	1	Q01705	Q01705	Neurogenic locus notch homolog protein 1 OS=Mus musculus OX=10090 GN=Notch1 PE=1 SV=3	1	3	3	1	0	1	1	1	1157.8	3471.38	3471.37	1.50641	0.0017431	0	0	245992	HCD (High Energy Collision Dissociation)	MS2	0	100	12.2276	4570	4570	4567	FP032421_15.raw	0/0		4.51186	518.093	518.093	10.4	3.0771e-05	4.83681e-06	0	0
FALSE	High	PMI-Byonic	PMI-Byonic (A2)	A	2	Unambiguous	ICRCPPGFHGPTCRQDVNECSQNPGLCRHGGTCHNEIGSY	[Y].IcRcPPGFHGPtcRQDVNEcSQNPGLcRHGGTcHNEIGSY.[R]	C2(Carbamidomethyl); C4(Carbamidomethyl); T12(Fuc(1)); C13(Carbamidomethyl); C20(Carbamidomethyl); C27(Carbamidomethyl); C33(Carbamidomethyl)	1	1	Q01705	Q01705	Neurogenic locus notch homolog protein 1 OS=Mus musculus OX=10090 GN=Notch1 PE=1 SV=3	2	6	6	1	0	1	1	1	806.346	4833.04	4831.05	412.207	0.331899	0	0	633735	HCD (High Energy Collision Dissociation)	MS2	44.694	100	10.1885	3691	3691	3687	FP032421_15.raw	0/0		0.95101	63.1083	63.1083	3.6	0.111941	0.00694062	0	0
FALSE	High	PMI-Byonic	PMI-Byonic (A2)	A	2	Unambiguous	ICRCPPGFHGPTCRQDVNECSQNPGLCRHGGTCHNEIGSY	[Y].IcRcPPGFHGPtcRQDVNEcSQNPGLcRHGGTcHNEIGSY.[R]	C2(Carbamidomethyl); C4(Carbamidomethyl); T12(Fuc(1)); C13(Carbamidomethyl); C20(Carbamidomethyl); C27(Carbamidomethyl); C33(Carbamidomethyl)	1	1	Q01705	Q01705	Neurogenic locus notch homolog protein 1 OS=Mus musculus OX=10090 GN=Notch1 PE=1 SV=3	2	6	6	1	0	1	1	1	806.009	4831.02	4831.05	-6.0775	-0.00489345	0	0	162049	HCD (High Energy Collision Dissociation)	MS2	1.62451	100	10.0548	3634	3634	3632	FP032421_15.raw	0/0		1.9776	236.815	236.815	3.6	0.0105292	0.000925685	0	0
FALSE	High	PMI-Byonic	PMI-Byonic (A2)	A	2	Unambiguous	ICRCPPGFHGPTCRQDVNECSQNPGLCRHGGTCHNEIGSY	[Y].IcRcPPGFHGPtcRQDVNEcSQNPGLcRHGGTcHNEIGSY.[R]	C2(Carbamidomethyl); C4(Carbamidomethyl); T12(Fuc(1)); C13(Carbamidomethyl); C20(Carbamidomethyl); C27(Carbamidomethyl); C33(Carbamidomethyl)	1	1	Q01705	Q01705	Neurogenic locus notch homolog protein 1 OS=Mus musculus OX=10090 GN=Notch1 PE=1 SV=3	2	6	6	1	0	1	1	1	806.012	4831.03	4831.05	-3.12116	-0.00251308	0	0	489187	HCD (High Energy Collision Dissociation)	MS2	2.41631	100	9.9418	3586	3586	3577	FP032421_15.raw	0/0		2.75178	346.598	346.598	3.6	0.00177102	0.000132861	0	0
FALSE	High	PMI-Byonic	PMI-Byonic (A2)	A	2	Unambiguous	ICRCPPGFHGPTCRQDVNECSQNPGLCRHGGTCHNEIGSY	[Y].IcRcPPGFHGPtcRQDVNEcSQNPGLcRHGGTcHNEIGSY.[R]	C2(Carbamidomethyl); C4(Carbamidomethyl); T12(Fuc(1)); C13(Carbamidomethyl); C20(Carbamidomethyl); C27(Carbamidomethyl); C33(Carbamidomethyl)	1	1	Q01705	Q01705	Neurogenic locus notch homolog protein 1 OS=Mus musculus OX=10090 GN=Notch1 PE=1 SV=3	2	6	6	1	0	1	1	1	806.014	4831.05	4831.05	-0.847056	-0.000682028	0	0	549501	HCD (High Energy Collision Dissociation)	MS2	5.33324	100	9.66699	3468	3468	3467	FP032421_15.raw	0/0		5.29443	460.245	460.245	3.6	5.07656e-06	1.4524e-06	0	0
FALSE	Medium	PMI-Byonic	PMI-Byonic (A2)	A	2	Unambiguous	ICRCPPGFHGPTCRQDVNECSQNPGLCRHGGTCHNEIGSY	[Y].IcRcPPGFHGPtcRQDVNEcSQNPGLcRHGGTcHNEIGSY.[R]	C2(Carbamidomethyl); C4(Carbamidomethyl); T12(Fuc(1)); C13(Carbamidomethyl); C20(Carbamidomethyl); C27(Carbamidomethyl); C33(Carbamidomethyl)	1	1	Q01705	Q01705	Neurogenic locus notch homolog protein 1 OS=Mus musculus OX=10090 GN=Notch1 PE=1 SV=3	2	5	5	1	0	1	1	1	967.417	4833.06	4831.05	415.709	0.401662	0	0	269783	HCD (High Energy Collision Dissociation)	MS2	0	100	9.6022	3441	3441	3434	FP032421_15.raw	0/0		0.582219	28.9587	28.9587	3.6	0.261686	0.0148379	0	0
FALSE	High	PMI-Byonic	PMI-Byonic (A2)	A	2	Unambiguous	ICRCPPGFHGPTCRQDVNECSQNPGLCRHGGTCHNEIGSY	[Y].IcRcPPGFHGPtcRQDVNEcSQNPGLcRHGGTcHNEIGSY.[R]	C2(Carbamidomethyl); C4(Carbamidomethyl); T12(Fuc(1)); C13(Carbamidomethyl); C20(Carbamidomethyl); C27(Carbamidomethyl); C33(Carbamidomethyl)	1	1	Q01705	Q01705	Neurogenic locus notch homolog protein 1 OS=Mus musculus OX=10090 GN=Notch1 PE=1 SV=3	2	6	6	1	0	1	1	1	806.014	4831.05	4831.05	-0.847056	-0.000682028	0	0	392779	HCD (High Energy Collision Dissociation)	MS2	0	100	9.53803	3413	3413	3412	FP032421_15.raw	0/0		5.29443	465.796	465.796	3.6	5.07656e-06	1.29483e-06	0	0
FALSE	Medium	PMI-Byonic	PMI-Byonic (A2)	A	2	Unambiguous	ICRCPPGFHGPTCRQDVNECSQNPGLCRHGGTCHNEIGSY	[Y].IcRcPPGFHGPtcRQDVNEcSQNPGLcRHGGTcHNEIGSY.[R]	C2(Carbamidomethyl); C4(Carbamidomethyl); T12(Fuc(1)); C13(Carbamidomethyl); C20(Carbamidomethyl); C27(Carbamidomethyl); C33(Carbamidomethyl)	1	1	Q01705	Q01705	Neurogenic locus notch homolog protein 1 OS=Mus musculus OX=10090 GN=Notch1 PE=1 SV=3	2	6	6	1	0	1	1	1	806.513	4834.04	4831.05	619.226	0.498586	0	0	466065	HCD (High Energy Collision Dissociation)	MS2	38.6478	100	9.41919	3363	3363	3357	FP032421_15.raw	0/0		0.471194	64.2491	64.2491	3.6	0.337914	0.03634	0.0169491	0
FALSE	High	PMI-Byonic	PMI-Byonic (A2)	A	2	Unambiguous	ICRCPPGFHGPTCRQDVNECSQNPGLCRHGGTCHNEIGSY	[Y].IcRcPPGFHGPtcRQDVNEcSQNPGLcRHGGTcHNEIGSY.[R]	C2(Carbamidomethyl); C4(Carbamidomethyl); T12(Fuc(1)); C13(Carbamidomethyl); C20(Carbamidomethyl); C27(Carbamidomethyl); C33(Carbamidomethyl)	1	1	Q01705	Q01705	Neurogenic locus notch homolog protein 1 OS=Mus musculus OX=10090 GN=Notch1 PE=1 SV=3	2	6	6	1	0	1	1	1	806.014	4831.05	4831.05	-0.847056	-0.000682028	0	0	474746	HCD (High Energy Collision Dissociation)	MS2	3.23852	100	9.79654	3523	3523	3522	FP032421_15.raw	0/0		5.67452	531.439	531.439	3.6	2.11581e-06	4.04422e-07	0	0
FALSE	Low	PMI-Byonic	PMI-Byonic (A2)	A	2	Unambiguous	HGPTCRQDVNECSQNPGL	[F].HGPtcRQDVNEcsQNPGL.[C]	T4(HexNAc(1)Hex(1)Fuc(1)NeuAc(1)); C5(Carbamidomethyl); C12(Carbamidomethyl); S13(HexNAc(1)Hex(1)Fuc(1)NeuAc(1))	1	1	Q01705	Q01705	Neurogenic locus notch homolog protein 1 OS=Mus musculus OX=10090 GN=Notch1 PE=1 SV=3	0	3	3	1	0	1	1	1	1225.15	3673.44	3673.46	-7.18791	-0.0088015	0	0	2.72161e+06	HCD (High Energy Collision Dissociation)	MS2	0	69.0098	12.6379	4746	4746	4743	FP032421_15.raw	0/0		0.249714	50.4243	50.4243	50.4243	0.562711	0.0719669	0.015625	0
FALSE	Medium	PMI-Byonic	PMI-Byonic (A2)	A	2	Unambiguous	HGPTCRQDVNECSQNPGL	[F].HGPtcRQDVNEcsQNPGL.[C]	T4(HexNAc(1)Hex(1)Fuc(1)NeuAc(1)); C5(Carbamidomethyl); C12(Carbamidomethyl); S13(HexNAc(1)Hex(1)Fuc(1)NeuAc(1))	1	1	Q01705	Q01705	Neurogenic locus notch homolog protein 1 OS=Mus musculus OX=10090 GN=Notch1 PE=1 SV=3	0	3	3	1	0	1	1	1	1225.15	3673.44	3673.46	-7.18791	-0.0088015	0	0	312035	HCD (High Energy Collision Dissociation)	MS2	0	100	12.4978	4686	4686	4677	FP032421_15.raw	0/0		0.4874	31.4812	31.4812	31.4812	0.325537	0.0255147	0	0
FALSE	High	PMI-Byonic	PMI-Byonic (A2)	A	2	Unambiguous	NCRCPPEWTGQYCTEDVDECQLMPNACQNGGTCHNTHGGY	[Y].NcRcPPEWTGQYctEDVDEcQLMPNAcQNGGTcHnTHGGY.[N]	C2(Carbamidomethyl); C4(Carbamidomethyl); C13(Carbamidomethyl); T14(HexNAc(1)Hex(1)Fuc(1)); C20(Carbamidomethyl); C27(Carbamidomethyl); C33(Carbamidomethyl); N35(Oxidation)	1	1	Q01705	Q01705	Neurogenic locus notch homolog protein 1 OS=Mus musculus OX=10090 GN=Notch1 PE=1 SV=3	3	4	4	1	0	1	1	1	1326.51	5303.02	5301.03	376.057	0.498372	0	0	668789	HCD (High Energy Collision Dissociation)	MS2	8.74116	100	11.8839	4423	4423	4413	FP032421_15.raw	0/0		15.9603	1089.32	1089.32	3.2	1.09563e-16	1.09552e-16	0	0
FALSE	High	PMI-Byonic	PMI-Byonic (A2)	A	2	Unambiguous	NCRCPPEWTGQYCTEDVDECQLMPNACQNGGTCHNTHGGY	[Y].NcRcPPEWTGQYctEDVDEcQLMPNAcQnGGTcHNThGGY.[N]	C2(Carbamidomethyl); C4(Carbamidomethyl); C13(Carbamidomethyl); T14(HexNAc(1)Hex(1)Fuc(1)); C20(Carbamidomethyl); C27(Carbamidomethyl); N29(Deamidated); C33(Carbamidomethyl); H37(Oxidation)	1	1	Q01705	Q01705	Neurogenic locus notch homolog protein 1 OS=Mus musculus OX=10090 GN=Notch1 PE=1 SV=3	3	4	4	1	0	1	1	1	1327.01	5305.01	5302.01	565.491	0.74956	0	0	302587	HCD (High Energy Collision Dissociation)	MS2	30.7977	100	12.1864	4553	4553	4545	FP032421_15.raw	0/0		5.76763	458.103	458.103	0	1.70755e-06	2.97461e-07	0	0
FALSE	High	PMI-Byonic	PMI-Byonic (A2)	A	2	Unambiguous	NCRCPPEWTGQYCTEDVDECQLMPNACQNGGTCHNTHGGY	[Y].NcRcPPEWTGQYctEDVDEcQLMPNAcQNGGTcHnTHGGY.[N]	C2(Carbamidomethyl); C4(Carbamidomethyl); C13(Carbamidomethyl); T14(HexNAc(1)Fuc(1)); C20(Carbamidomethyl); C27(Carbamidomethyl); C33(Carbamidomethyl); N35(Oxidation)	1	1	Q01705	Q01705	Neurogenic locus notch homolog protein 1 OS=Mus musculus OX=10090 GN=Notch1 PE=1 SV=3	3	4	4	1	0	1	1	1	1286.5	5142.99	5138.97	780.821	1.00315	0	0	559948	HCD (High Energy Collision Dissociation)	MS2	26.6211	100	11.9288	4442	4442	4435	FP032421_15.raw	0/0		9.03845	735.241	735.241	4.4	9.15261e-10	3.0518e-10	0	0
FALSE	High	PMI-Byonic	PMI-Byonic (A2)	A	2	Unambiguous	QGATCHDRVASF	[F].QGAtcHDRVASF.[Y]	T4(HexNAc(1)Hex(1)Fuc(1)NeuAc(1)); C5(Carbamidomethyl)	1	1	Q01705	Q01705	Neurogenic locus notch homolog protein 1 OS=Mus musculus OX=10090 GN=Notch1 PE=1 SV=3	0	3	3	1	0	1	1	1	717.968	2151.89	2150.89	464.289	0.332878	0	0	183118	HCD (High Energy Collision Dissociation)	MS2	48.1099	100	8.52934	2983	2983	2978	FP032421_15.raw	0/0		1.60854	176.131	131.614	11.6	0.0246299	0.0022282	0	0
FALSE	High	PMI-Byonic	PMI-Byonic (A2)	A	2	Unambiguous	QGATCHDRVASF	[F].QGAtcHDRVASF.[Y]	T4(HexNAc(1)Hex(1)Fuc(1)NeuAc(1)); C5(Carbamidomethyl)	1	1	Q01705	Q01705	Neurogenic locus notch homolog protein 1 OS=Mus musculus OX=10090 GN=Notch1 PE=1 SV=3	0	3	3	1	0	1	1	1	717.634	2150.89	2150.89	-1.96842	-0.00141128	0	0	263550	HCD (High Energy Collision Dissociation)	MS2	0	100	8.64241	3031	3031	3029	FP032421_15.raw	0/0		1.26958	113.477	71.2318	11.6	0.0537549	0.00389159	0	0
FALSE	High	PMI-Byonic	PMI-Byonic (A2)	A	2	Unambiguous	QGATCHDRVASFY	[F].QGAtcHDRVASFY.[C]	T4(HexNAc(1)Hex(1)Fuc(1)); C5(Carbamidomethyl)	1	1	Q01705	Q01705	Neurogenic locus notch homolog protein 1 OS=Mus musculus OX=10090 GN=Notch1 PE=1 SV=3	1	3	3	1	0	1	1	1	674.956	2022.85	2022.86	-3.00626	-0.00202708	0	0	614371	HCD (High Energy Collision Dissociation)	MS2	47.9751	100	8.93029	3155	3155	3148	FP032421_15.raw	0/0		4.21584	307.466	307.466	9.2	6.08358e-05	8.67755e-06	0	0
FALSE	High	PMI-Byonic	PMI-Byonic (A2)	A	2	Unambiguous	QGATCHDRVASFY	[F].QGATcHDRVAsFY.[C]	C5(Carbamidomethyl); S11(Fuc(1))	1	1	Q01705	Q01705	Neurogenic locus notch homolog protein 1 OS=Mus musculus OX=10090 GN=Notch1 PE=1 SV=3	1	3	3	1	0	1	1	1	553.247	1657.73	1657.73	-1.49977	-0.000828734	0	0	527451	HCD (High Energy Collision Dissociation)	MS2	14.5477	100	9.00776	3188	3188	3181	FP032421_15.raw	0/0		5.52342	482.743	482.743	4.5756	2.99629e-06	7.74848e-07	0	0
FALSE	High	PMI-Byonic	PMI-Byonic (A2)	A	2	Unambiguous	QGATCHDRVASFY	[F].QGATcHDRVASFY.[C]	C5(Carbamidomethyl)	1	1	Q01705	Q01705	Neurogenic locus notch homolog protein 1 OS=Mus musculus OX=10090 GN=Notch1 PE=1 SV=3	1	3	3	1	0	1	1	1	504.56	1511.67	1511.67	-1.95642	-0.00098582	0	0	258937	HCD (High Energy Collision Dissociation)	MS2	42.6719	100	9.11163	3232	3232	3225	FP032421_15.raw	0/0		1.64877	162.916	162.916	162.916	0.0224509	0.00177102	0	0
FALSE	High	PMI-Byonic	PMI-Byonic (A2)	A	2	Unambiguous	QGATCHDRVASFY	[F].QGAtcHDRVASFY.[C]	T4(Fuc(1)); C5(Carbamidomethyl)	1	1	Q01705	Q01705	Neurogenic locus notch homolog protein 1 OS=Mus musculus OX=10090 GN=Notch1 PE=1 SV=3	1	3	3	1	0	1	1	1	553.245	1657.72	1657.73	-4.26116	-0.00235461	0	0	342340	HCD (High Energy Collision Dissociation)	MS2	32.6645	100	9.12847	3239	3239	3236	FP032421_15.raw	0/0		2.09633	253.252	253.252	9.2	0.00801078	0.000499025	0	0
FALSE	High	PMI-Byonic	PMI-Byonic (A2)	A	2	Unambiguous	QGATCHDRVASFY	[F].QGAtcHDRVASFY.[C]	T4(HexNAc(1)Hex(1)Fuc(1)); C5(Carbamidomethyl)	1	1	Q01705	Q01705	Neurogenic locus notch homolog protein 1 OS=Mus musculus OX=10090 GN=Notch1 PE=1 SV=3	1	3	3	1	0	1	1	1	675.29	2023.86	2022.86	492.128	0.331835	0	0	234787	HCD (High Energy Collision Dissociation)	MS2	0	100	8.95863	3167	3167	3159	FP032421_15.raw	0/0		1.97791	154.907	154.907	9.2	0.0105219	0.000716913	0	0
FALSE	High	PMI-Byonic	PMI-Byonic (A2)	A	2	Unambiguous	QGATCHDRVASFY	[F].QGAtcHDRVASFY.[C]	T4(HexNAc(1)Hex(1)Fuc(1)NeuAc(1)); C5(Carbamidomethyl)	1	1	Q01705	Q01705	Neurogenic locus notch homolog protein 1 OS=Mus musculus OX=10090 GN=Notch1 PE=1 SV=3	1	3	3	1	0	1	1	1	772.656	2315.95	2313.96	863.848	0.666302	0	0	301770	HCD (High Energy Collision Dissociation)	MS2	40.9252	100	10.1971	3695	3695	3687	FP032421_15.raw	0/0		1.68148	29.9493	29.9493	10.4	0.0208221	0.00134019	0	0
FALSE	High	PMI-Byonic	PMI-Byonic (A2)	A	2	Unambiguous	YCECPHGRTGLL	[F].YcEcPHGRTGLL.[C]	C2(Carbamidomethyl); C4(Carbamidomethyl)	1	1	Q01705	Q01705	Neurogenic locus notch homolog protein 1 OS=Mus musculus OX=10090 GN=Notch1 PE=1 SV=3	2	3	3	1	0	1	1	1	488.223	1462.65	1462.66	-2.35125	-0.00114636	0	0	3.58499e+06	HCD (High Energy Collision Dissociation)	MS2	1.18	48.2998	8.96926	3171	3171	3170	FP032421_15.raw	0/0		5.04639	515.965	383.231	383.231	8.98682e-06	1.92626e-06	0	0
FALSE	High	PMI-Byonic	PMI-Byonic (A2)	A	2	Unambiguous	YCECPHGRTGLL	[F].YcEcPHGRTGLL.[C]	C2(Carbamidomethyl); C4(Carbamidomethyl)	1	1	Q01705	Q01705	Neurogenic locus notch homolog protein 1 OS=Mus musculus OX=10090 GN=Notch1 PE=1 SV=3	2	2	2	1	0	1	1	1	731.83	1462.65	1462.66	-2.78021	-0.00203325	0	0	286750	HCD (High Energy Collision Dissociation)	MS2	0	100	8.89594	3140	3140	3137	FP032421_15.raw	0/0		7.14325	634.238	634.238	634.238	7.19038e-08	1.33994e-08	0	0
FALSE	High	PMI-Byonic	PMI-Byonic (A2)	A	2	Unambiguous	YCECPHGRTGLL	[F].YcEcPHGRTGLL.[C]	C2(Carbamidomethyl); C4(Carbamidomethyl)	1	1	Q01705	Q01705	Neurogenic locus notch homolog protein 1 OS=Mus musculus OX=10090 GN=Notch1 PE=1 SV=3	2	3	3	1	0	1	1	1	488.222	1462.65	1462.66	-3.47793	-0.00169567	0	0	553647	HCD (High Energy Collision Dissociation)	MS2	18.7275	100	8.85138	3121	3121	3115	FP032421_15.raw	0/0		4.34768	501.734	325.505	325.505	4.4908e-05	7.14349e-06	0	0
FALSE	High	PMI-Byonic	PMI-Byonic (A2)	A	2	Unambiguous	YCECPHGRTGLL	[F].YcEcPHGRTGLL.[C]	C2(Carbamidomethyl); C4(Carbamidomethyl)	1	1	Q01705	Q01705	Neurogenic locus notch homolog protein 1 OS=Mus musculus OX=10090 GN=Notch1 PE=1 SV=3	2	3	3	1	0	1	1	1	488.223	1462.65	1462.66	-1.8505	-0.000902215	0	0	297452	HCD (High Energy Collision Dissociation)	MS2	28.1493	100	9.10733	3230	3230	3225	FP032421_15.raw	0/0		4.51681	393.683	393.683	393.683	3.04222e-05	4.00022e-06	0	0
FALSE	High	PMI-Byonic	PMI-Byonic (A2)	A	2	Unambiguous	CECPHGRTGLL	[Y].cEcPHGRTGLL.[C]	C1(Carbamidomethyl); C3(Carbamidomethyl)	1	1	Q01705	Q01705	Neurogenic locus notch homolog protein 1 OS=Mus musculus OX=10090 GN=Notch1 PE=1 SV=3	1	3	3	1	0	1	1	1	433.868	1299.59	1299.59	-3.67603	-0.00159245	0	0	352683	HCD (High Energy Collision Dissociation)	MS2	10.1422	100	7.41749	2515	2515	2512	FP032421_15.raw	0/0		6.99122	570.639	570.639	570.639	1.02042e-07	2.14577e-08	0	0
FALSE	High	PMI-Byonic	PMI-Byonic (A2)	A	2	Unambiguous	CECPHGRTGLL	[Y].cEcPHGRTGLL.[C]	C1(Carbamidomethyl); C3(Carbamidomethyl)	1	1	Q01705	Q01705	Neurogenic locus notch homolog protein 1 OS=Mus musculus OX=10090 GN=Notch1 PE=1 SV=3	1	3	3	1	0	1	1	1	433.868	1299.59	1299.59	-2.54888	-0.00110417	0	0	368371	HCD (High Energy Collision Dissociation)	MS2	40.9464	100	7.63044	2604	2604	2603	FP032421_15.raw	0/0		5.84548	424.337	424.337	424.337	1.42731e-06	2.03456e-07	0	0
FALSE	High	PMI-Byonic	PMI-Byonic (A2)	A	2	Unambiguous	CECPHGRTGLL	[Y].cEcPHGRTGLL.[C]	C1(Carbamidomethyl); C3(Carbamidomethyl)	1	1	Q01705	Q01705	Neurogenic locus notch homolog protein 1 OS=Mus musculus OX=10090 GN=Notch1 PE=1 SV=3	1	3	3	1	0	1	1	1	433.868	1299.59	1299.59	-3.04201	-0.00131779	0	0	724125	HCD (High Energy Collision Dissociation)	MS2	3.03967	100	7.52364	2559	2559	2557	FP032421_15.raw	0/0		6.38933	599.004	599.004	599.004	4.08014e-07	7.21767e-08	0	0
FALSE	High	PMI-Byonic	PMI-Byonic (A2)	A	2	Unambiguous	QCQCPKGFNGHLCQYDVDECASTPCKNGAKCLDGPNTY	[F].QcQcPKGFNGHLcQYDVDEcAsTPcKnGAKcLDGPNTY.[T]	C2(Carbamidomethyl); C4(Carbamidomethyl); C13(Carbamidomethyl); C20(Carbamidomethyl); S22(Hex(1)Pent(1)); C25(Carbamidomethyl); N27(Deamidated); C31(Carbamidomethyl)	1	1	Q01705	Q01705	Neurogenic locus notch homolog protein 1 OS=Mus musculus OX=10090 GN=Notch1 PE=1 SV=3	4	5	5	1	0	1	1	1	950.192	4746.93	4744.93	421.271	0.39978	0	0	477088	HCD (High Energy Collision Dissociation)	MS2	32.996	100	10.8378	3971	3971	3962	FP032421_15.raw	0/0		2.69692	269.733	269.733	0	0.00200947	0.000176503	0	0
FALSE	High	PMI-Byonic	PMI-Byonic (A2)	A	2	Unambiguous	QCQCPKGFNGHLCQYDVDECASTPCKNGAKCLDGPNTY	[F].QcQcPKGFNGHLcQYDVDEcAsTPcKnGAKcLdGPNTY.[T]	C2(Carbamidomethyl); C4(Carbamidomethyl); C13(Carbamidomethyl); C20(Carbamidomethyl); S22(Hex(1)Pent(1)); C25(Carbamidomethyl); N27(Deamidated); C31(Carbamidomethyl); D33(Oxidation)	1	1	Q01705	Q01705	Neurogenic locus notch homolog protein 1 OS=Mus musculus OX=10090 GN=Notch1 PE=1 SV=3	4	5	5	1	0	1	1	1	952.991	4760.93	4760.92	0.247691	0.000235848	0	0	165173	HCD (High Energy Collision Dissociation)	MS2	0	100	10.8335	3969	3969	3962	FP032421_15.raw	0/0		5.36974	434.725	434.725	0	4.26833e-06	9.41203e-07	0	0
FALSE	High	PMI-Byonic	PMI-Byonic (A2)	A	2	Unambiguous	QCQCPKGFNGHLCQYDVDECASTPCKNGAKCLDGPNTY	[F].QcQcPKGFNGHLcQYDVDEcAStPcKNGAKcLdGPNTY.[T]	C2(Carbamidomethyl); C4(Carbamidomethyl); C13(Carbamidomethyl); C20(Carbamidomethyl); T23(Hex(1)Pent(1)); C25(Carbamidomethyl); C31(Carbamidomethyl); D33(Oxidation)	1	1	Q01705	Q01705	Neurogenic locus notch homolog protein 1 OS=Mus musculus OX=10090 GN=Notch1 PE=1 SV=3	4	5	5	1	0	1	1	1	953.193	4761.94	4759.94	419.32	0.399187	0	0	1.14884e+06	HCD (High Energy Collision Dissociation)	MS2	38.9022	100	10.5794	3860	3860	3852	FP032421_15.raw	0/0		8.39056	653.634	653.634	0	4.06856e-09	1.5853e-09	0	0
FALSE	High	PMI-Byonic	PMI-Byonic (A2)	A	2	Unambiguous	QCQCPKGFNGHLCQYDVDECASTPCKNGAKCLDGPNTY	[F].QcQcPKGFNGHLcQYDVDEcAsTPcKNGAKcLDGPNTY.[T]	C2(Carbamidomethyl); C4(Carbamidomethyl); C13(Carbamidomethyl); C20(Carbamidomethyl); S22(Hex(1)Pent(1)); C25(Carbamidomethyl); C31(Carbamidomethyl)	1	1	Q01705	Q01705	Neurogenic locus notch homolog protein 1 OS=Mus musculus OX=10090 GN=Notch1 PE=1 SV=3	4	5	5	1	0	1	1	1	950.193	4746.94	4743.95	630.585	0.598293	0	0	1197223	HCD (High Energy Collision Dissociation)	MS2	6.17981	100	10.556	3850	3850	3841	FP032421_15.raw	0/0		5.54039	509.66	509.66	0	2.88147e-06	6.5793e-07	0	0
FALSE	High	PMI-Byonic	PMI-Byonic (A2)	A	2	Unambiguous	NGHLCQYDVDECASTPCKNGAKCLDGPNTY	[F].NGHLcQYDVDEcAsTPcKnGAKcLDGPNTY.[T]	C5(Carbamidomethyl); C12(Carbamidomethyl); S14(Hex(1)Pent(1)); C17(Carbamidomethyl); N19(Deamidated); C23(Carbamidomethyl)	1	1	Q01705	Q01705	Neurogenic locus notch homolog protein 1 OS=Mus musculus OX=10090 GN=Notch1 PE=1 SV=3	3	4	4	1	0	1	1	1	936.383	3742.51	3739.51	801.376	0.74919	0	0	469567	HCD (High Energy Collision Dissociation)	MS2	32.2523	100	10.4058	3785	3785	3775	FP032421_15.raw	0/0		4.90849	411.668	375.638	0.8	1.23456e-05	3.11949e-06	0	0
FALSE	High	PMI-Byonic	PMI-Byonic (A2)	A	2	Unambiguous	NGHLCQYDVDECASTPCKNGAKCLDGPNTY	[F].NGHLcQYDVDEcAsTPcKnGAKcLdGPNTY.[T]	C5(Carbamidomethyl); C12(Carbamidomethyl); S14(Hex(1)Pent(1)); C17(Carbamidomethyl); N19(Deamidated); C23(Carbamidomethyl); D25(Oxidation)	1	1	Q01705	Q01705	Neurogenic locus notch homolog protein 1 OS=Mus musculus OX=10090 GN=Notch1 PE=1 SV=3	3	4	4	1	0	1	1	1	939.632	3755.51	3755.51	-0.939306	-0.000881893	0	0	160043	HCD (High Energy Collision Dissociation)	MS2	18.4173	100	10.3949	3780	3780	3775	FP032421_15.raw	0/0		5.30633	507.835	473.127	0.8	4.93936e-06	1.12294e-06	0	0
FALSE	High	PMI-Byonic	PMI-Byonic (A2)	A	2	Unambiguous	NGHLCQYDVDECASTPCKNGAKCLDGPNTY	[F].NGHLcQYDVDEcAsTPcKNGAKcLdGPNTY.[T]	C5(Carbamidomethyl); C12(Carbamidomethyl); S14(Hex(1)Pent(2)); C17(Carbamidomethyl); C23(Carbamidomethyl); D25(Oxidation)	1	1	Q01705	Q01705	Neurogenic locus notch homolog protein 1 OS=Mus musculus OX=10090 GN=Notch1 PE=1 SV=3	3	4	4	1	0	1	1	1	972.395	3886.56	3886.57	-2.07372	-0.00201491	0	0	232421	HCD (High Energy Collision Dissociation)	MS2	0	100	10.0934	3651	3651	3643	FP032421_15.raw	0/0		4.90849	439.259	434.11	0.8	1.23456e-05	2.80135e-06	0	0
FALSE	High	PMI-Byonic	PMI-Byonic (A2)	A	2	Unambiguous	NGHLCQYDVDECASTPCKNGAKCLDGPNTY	[F].NGHLcQYDVDEcAsTPcKNGAKcLdGPNTY.[T]	C5(Carbamidomethyl); C12(Carbamidomethyl); S14(Hex(1)Pent(1)); C17(Carbamidomethyl); C23(Carbamidomethyl); D25(Oxidation)	1	1	Q01705	Q01705	Neurogenic locus notch homolog protein 1 OS=Mus musculus OX=10090 GN=Notch1 PE=1 SV=3	3	4	4	1	0	1	1	1	939.383	3754.51	3754.52	-3.70122	-0.00347408	0	0	276778	HCD (High Energy Collision Dissociation)	MS2	0	100	10.0591	3636	3636	3632	FP032421_15.raw	0/0		8.28142	680.364	680.364	0.8	5.23091e-09	2.19289e-09	0	0
FALSE	High	PMI-Byonic	PMI-Byonic (A2)	A	2	Unambiguous	NGHLCQYDVDECASTPCKNGAKCLDGPNTY	[F].NGHLcQYDVDEcAsTPcKNGAKcLDGPNTY.[T]	C5(Carbamidomethyl); C12(Carbamidomethyl); S14(Hex(1)Pent(1)); C17(Carbamidomethyl); C23(Carbamidomethyl)	1	1	Q01705	Q01705	Neurogenic locus notch homolog protein 1 OS=Mus musculus OX=10090 GN=Notch1 PE=1 SV=3	3	4	4	1	0	1	1	1	935.889	3740.53	3738.53	536.227	0.501175	0	0	761915	HCD (High Energy Collision Dissociation)	MS2	40.0169	100	10.0158	3618	3618	3610	FP032421_15.raw	0/0		7.8044	666.615	507.277	0.8	1.56893e-08	4.49189e-09	0	0
FALSE	High	PMI-Byonic	PMI-Byonic (A2)	A	2	Unambiguous	TCVCTEGYTGTHCEVDIDECDPDPCHYGSCKDGVATF	[Y].TcVcTEGYTGtHcEVdIDEcDPDPchYGScKDGVATF.[T]	C2(Carbamidomethyl); C4(Carbamidomethyl); T11(HexNAc(1)Fuc(1)); C13(Carbamidomethyl); D16(Oxidation); C20(Carbamidomethyl); C25(Carbamidomethyl); H26(Oxidation); C30(Carbamidomethyl)	1	1	Q01705	Q01705	Neurogenic locus notch homolog protein 1 OS=Mus musculus OX=10090 GN=Notch1 PE=1 SV=3	2	4	4	1	0	1	1	1	1174.2	4693.79	4693.79	-0.347141	-0.000407352	0	0	86495	HCD (High Energy Collision Dissociation)	MS2	0	100	12.312	4606	4606	4600	FP032421_15.raw	0/0		2.78479	64.8196	64.8196	0	0.0016414	9.2906e-05	0	0
FALSE	High	PMI-Byonic	PMI-Byonic (A2)	A	2	Unambiguous	TCVCTEGYTGTHCEVDIDECDPDPCHY	[Y].TcVcTEGYTGthcEVDIDEcDPDPcHY.[G]	C2(Carbamidomethyl); C4(Carbamidomethyl); T11(HexNAc(1)Fuc(1)); H12(Oxidation); C13(Carbamidomethyl); C20(Carbamidomethyl); C25(Carbamidomethyl)	1	1	Q01705	Q01705	Neurogenic locus notch homolog protein 1 OS=Mus musculus OX=10090 GN=Notch1 PE=1 SV=3	1	3	3	1	0	1	1	1	1219.12	3655.34	3655.34	-1.64041	-0.00199875	0	0	258874	HCD (High Energy Collision Dissociation)	MS2	0	100	11.4647	4241	4241	4237	FP032421_15.raw	0/0		3.8586	368.64	368.64	4.8	0.000138485	1.22833e-05	0	0
FALSE	Medium	PMI-Byonic	PMI-Byonic (A2)	A	2	Unambiguous	GSCKDGVATFTCL	[Y].GscKDGVATFTcL.[C]	S2(Hex(1)Pent(1)); C3(Carbamidomethyl); C12(Carbamidomethyl)	1	1	Q01705	Q01705	Neurogenic locus notch homolog protein 1 OS=Mus musculus OX=10090 GN=Notch1 PE=1 SV=3	1	2	2	1	0	1	1	1	855.37	1709.73	1709.72	5.12236	0.00437891	0	0	111687	HCD (High Energy Collision Dissociation)	MS2	59.6926	100	14.9349	5728	5728	5722	FP032421_15.raw	0/0		0.409813	27.6147	27.6147	9.2	0.389213	0.0422212	0.0166666	0
FALSE	Medium	PMI-Byonic	PMI-Byonic (A2)	A	2	Unambiguous	CLCL	[L].cLcL.[K]	C1(Carbamidomethyl); C3(Carbamidomethyl)	1	1	Q01705	Q01705	Neurogenic locus notch homolog protein 1 OS=Mus musculus OX=10090 GN=Notch1 PE=1 SV=3	1	3	3	1	0	1	1	1	565.241	1693.71	565.247	1.99641e+06	376.154	0	0	57993.3	HCD (High Energy Collision Dissociation)	MS2	69.3218	100	16.9607	6580	6580	6575	FP032421_15.raw	0/0		0.490269	21.4129	21.4129	21.4129	0.323393	0.0202512	0	0
[truncated: 7 more columns]
