# Supplementary material for: Modulation of the NOTCH1 Pathway by LUNATIC FRINGE Is Dominant over That of MANIC or RADICAL FRINGE
Source: Molecules. 2021 Sep 30;26(19):5942. doi: 10.3390/molecules26195942 (PMC8512825; doi:10.3390/molecules26195942)
Supplement: Supplementary file 1 [file molecules-26-05942-s001.zip › Supplement/Table S46.xlsx]

## Sheet: Table S46
	Trypsin digestion of mN1 EGF1-18 + MFNG + RFNG expressed in U2OS analyzed for Figure 7, S3 and S6.
	Tab			Biological replicate number						The peptides used to generate the EICs are highlighted in red and bold
	FP072920_6			1
	FP092520_9			2
	FP100920_11			3
	FP032421_5			4

## Sheet: FP072920_6
Checked	Confidence	Identifying Node Type	Identifying Node	Search ID	Identifying Node No	PSM Ambiguity	Sequence	Annotated Sequence	Modifications	# Protein Groups	# Proteins	Master Protein Accessions	Protein Accessions	Protein Descriptions	# Missed Cleavages	Charge	Original Precursor Charge	DeltaScore	DeltaCn	Rank	Search Engine Rank	Concatenated Rank	m/z [Da]	MH+ [Da]	Theo. MH+ [Da]	DeltaM [ppm]	Deltam/z [Da]	Matched Ions	Total Ions	Intensity	Activation Type	MS Order	Isolation Interference [%]	Ion Inject Time [ms]	RT [min]	First Scan	Last Scan	Master Scan(s)	Spectrum File	Ions Matched	Annotation	|Log Prob|	Byonic Score	Delta Byonic Score	Delta Mod Score	PEP 2D	q-Value 2D	FDR 2D	Peptide Group FDR 2D
FALSE	High	PMI-Byonic	PMI-Byonic (A2)	A	2	Unambiguous	CSQPSGTCLNGGR	[R].cSQPSGTcLNGGR.[C]	C1(Carbamidomethyl); C8(Carbamidomethyl)	1	1	Q01705	Q01705	Neurogenic locus notch homolog protein 1 OS=Mus musculus OX=10090 GN=Notch1 PE=1 SV=3	0	2	2	1	0	1	1	1	697.299	1393.59	1393.59	-3.36861	-0.00234724	0	0	47842.3	HCD (High Energy Collision Dissociation)	MS2	0	100	7.54636	2344	2344	2339	FP072920_6.raw	0/0		1.46362	174.602	174.602	174.602	0.0343855	0.000629308	0	0
FALSE	High	PMI-Byonic	PMI-Byonic (A2)	A	2	Unambiguous	CSQPSGTCLNGGR	[R].cSQPSGTcLNGGR.[C]	C1(Carbamidomethyl); C8(Carbamidomethyl)	1	1	Q01705	Q01705	Neurogenic locus notch homolog protein 1 OS=Mus musculus OX=10090 GN=Notch1 PE=1 SV=3	0	2	2	1	0	1	1	1	697.791	1394.58	1393.59	703.776	0.49039	0	0	218031	HCD (High Energy Collision Dissociation)	MS2	10.4481	100	7.79962	2451	2451	2449	FP072920_6.raw	0/0		3.26796	295.1	295.1	295.1	0.000539564	1.56475e-05	0	0
FALSE	High	PMI-Byonic	PMI-Byonic (A2)	A	2	Unambiguous	CSQPSGTCLNGGR	[R].cSQPSGTcLNGGR.[C]	C1(Carbamidomethyl); C8(Carbamidomethyl)	1	1	Q01705	Q01705	Neurogenic locus notch homolog protein 1 OS=Mus musculus OX=10090 GN=Notch1 PE=1 SV=3	0	2	2	1	0	1	1	1	697.3	1393.59	1393.59	-2.05471	-0.00143171	0	0	322394	HCD (High Energy Collision Dissociation)	MS2	0	100	7.66765	2395	2395	2394	FP072920_6.raw	0/0		7.83858	568.962	568.962	568.962	1.45017e-08	1.43446e-09	0	0
FALSE	High	PMI-Byonic	PMI-Byonic (A2)	A	2	Unambiguous	CQDSNPCLSTPCK	[R].cQDSNPcLsTPcK.[N]	C1(Carbamidomethyl); C7(Carbamidomethyl); S9(Hex(1)Pent(1)); C12(Carbamidomethyl)	1	1	Q01705	Q01705	Neurogenic locus notch homolog protein 1 OS=Mus musculus OX=10090 GN=Notch1 PE=1 SV=3	0	2	2	1	0	1	1	1	930.867	1860.73	1860.73	-1.08526	-0.00100969	0	0	1.97606e+06	HCD (High Energy Collision Dissociation)	MS2	0	100	8.46971	2736	2736	2735	FP072920_6.raw	0/0		13.915	898.856	898.856	0	1.21615e-14	1.57495e-15	0	0
FALSE	High	PMI-Byonic	PMI-Byonic (A2)	A	2	Unambiguous	CQDSNPCLSTPCK	[R].cQDSNPcLSTPcK.[N]	C1(Carbamidomethyl); C7(Carbamidomethyl); C12(Carbamidomethyl)	1	1	Q01705	Q01705	Neurogenic locus notch homolog protein 1 OS=Mus musculus OX=10090 GN=Notch1 PE=1 SV=3	0	3	3	1	0	1	1	1	522.882	1566.63	1566.63	-2.04468	-0.00106776	0	0	88361.3	HCD (High Energy Collision Dissociation)	MS2	25.2293	100	8.46338	2734	2734	2724	FP072920_6.raw	0/0		5.3731	388.311	388.311	388.311	4.23543e-06	3.22486e-07	0	0
FALSE	High	PMI-Byonic	PMI-Byonic (A2)	A	2	Unambiguous	CQDSNPCLSTPCK	[R].cQDSNPcLsTPcK.[N]	C1(Carbamidomethyl); C7(Carbamidomethyl); S9(Hex(1)Pent(1)); C12(Carbamidomethyl)	1	1	Q01705	Q01705	Neurogenic locus notch homolog protein 1 OS=Mus musculus OX=10090 GN=Notch1 PE=1 SV=3	0	3	3	1	0	1	1	1	620.914	1860.73	1860.73	-1.84693	-0.00114554	0	0	246367	HCD (High Energy Collision Dissociation)	MS2	8.46682	100	8.37081	2694	2694	2691	FP072920_6.raw	0/0		5.62834	436.73	436.73	0	2.3532e-06	2.02586e-07	0	0
FALSE	High	PMI-Byonic	PMI-Byonic (A2)	A	2	Unambiguous	CQDSNPCLSTPCK	[R].cQDsNPcLSTPcK.[N]	C1(Carbamidomethyl); S4(Hex(1)); C7(Carbamidomethyl); C12(Carbamidomethyl)	1	1	Q01705	Q01705	Neurogenic locus notch homolog protein 1 OS=Mus musculus OX=10090 GN=Notch1 PE=1 SV=3	0	2	2	1	0	1	1	1	865.348	1729.69	1728.69	578.942	0.500405	0	0	122038	HCD (High Energy Collision Dissociation)	MS2	47.5896	100	8.36019	2690	2690	2680	FP072920_6.raw	0/0		4.327	276.711	276.711	3.72	4.70973e-05	2.07442e-06	0	0
FALSE	High	PMI-Byonic	PMI-Byonic (A2)	A	2	Unambiguous	CQDSNPCLSTPCK	[R].cQDSNPcLsTPcK.[N]	C1(Carbamidomethyl); C7(Carbamidomethyl); S9(Hex(1)Pent(1)); C12(Carbamidomethyl)	1	1	Q01705	Q01705	Neurogenic locus notch homolog protein 1 OS=Mus musculus OX=10090 GN=Notch1 PE=1 SV=3	0	2	2	1	0	1	1	1	930.868	1860.73	1860.73	-0.626038	-0.000582443	0	0	412179	HCD (High Energy Collision Dissociation)	MS2	0	100	8.34723	2684	2684	2680	FP072920_6.raw	0/0		8.11164	637.664	637.664	0	7.73318e-09	9.7164e-10	0	0
FALSE	Medium	PMI-Byonic	PMI-Byonic (A2)	A	2	Unambiguous	CQDSNPCLSTPCK	[R].cQDsNPcLSTPcK.[N]	C1(Carbamidomethyl); S4(Hex(1)Pent(1)); C7(Carbamidomethyl); C12(Carbamidomethyl)	1	1	Q01705	Q01705	Neurogenic locus notch homolog protein 1 OS=Mus musculus OX=10090 GN=Notch1 PE=1 SV=3	0	3	3	1	0	1	1	1	620.914	1860.73	1860.73	-1.74852	-0.00108451	0	0	47467	HCD (High Energy Collision Dissociation)	MS2	15.4729	100	8.25013	2643	2643	2636	FP072920_6.raw	0/0		0.519276	182.8	182.8	3.72	0.302499	0.018373	0	0
FALSE	High	PMI-Byonic	PMI-Byonic (A2)	A	2	Unambiguous	CQDSNPCLSTPCK	[R].cQDSNPcLsTPcK.[N]	C1(Carbamidomethyl); C7(Carbamidomethyl); S9(Hex(1)Pent(1)R0); C12(Carbamidomethyl)	1	1	Q01705	Q01705	Neurogenic locus notch homolog protein 1 OS=Mus musculus OX=10090 GN=Notch1 PE=1 SV=3	0	2	2	1	0	1	1	1	930.867	1860.73	1860.73	-1.93827	-0.0018033	0	0	49257.5	HCD (High Energy Collision Dissociation)	MS2	0	100	8.22868	2634	2634	2625	FP072920_6.raw	0/0		5.30596	458.646	458.646	0	4.94352e-06	4.22127e-07	0	0
FALSE	High	PMI-Byonic	PMI-Byonic (A2)	A	2	Unambiguous	CQDSNPCLSTPCK	[R].cQDSNPcLsTPcK.[N]	C1(Carbamidomethyl); C7(Carbamidomethyl); S9(Hex(1)Pent(2)R0); C12(Carbamidomethyl)	1	1	Q01705	Q01705	Neurogenic locus notch homolog protein 1 OS=Mus musculus OX=10090 GN=Notch1 PE=1 SV=3	0	2	2	1	0	1	1	1	996.887	1992.77	1992.77	-2.86248	-0.00285213	0	0	69845.6	HCD (High Energy Collision Dissociation)	MS2	33.1713	100	8.48485	2743	2743	2735	FP072920_6.raw	0/0		5.58212	516.784	516.784	0	2.61745e-06	2.32035e-07	0	0
FALSE	High	PMI-Byonic	PMI-Byonic (A2)	A	2	Unambiguous	CQDSNPCLSTPCK	[R].cQDSNPcLsTPcK.[N]	C1(Carbamidomethyl); C7(Carbamidomethyl); S9(Hex(1)Pent(1)); C12(Carbamidomethyl)	1	1	Q01705	Q01705	Neurogenic locus notch homolog protein 1 OS=Mus musculus OX=10090 GN=Notch1 PE=1 SV=3	0	2	2	1	0	1	1	1	930.869	1860.73	1860.73	0.0956006	8.89434e-05	0	0	300086	HCD (High Energy Collision Dissociation)	MS2	6.18597	100	8.60147	2792	2792	2790	FP072920_6.raw	0/0		6.86067	511.74	511.74	0	1.37826e-07	1.59156e-08	0	0
FALSE	High	PMI-Byonic	PMI-Byonic (A2)	A	2	Unambiguous	CQDSNPCLSTPCK	[R].cQDSNPcLsTPcK.[N]	C1(Carbamidomethyl); C7(Carbamidomethyl); S9(Hex(1)Pent(1)); C12(Carbamidomethyl)	1	1	Q01705	Q01705	Neurogenic locus notch homolog protein 1 OS=Mus musculus OX=10090 GN=Notch1 PE=1 SV=3	0	3	3	1	0	1	1	1	620.914	1860.73	1860.73	-0.961281	-0.000596228	0	0	546153	HCD (High Energy Collision Dissociation)	MS2	6.10325	100	8.49548	2747	2747	2746	FP072920_6.raw	0/0		6.07602	501.197	501.197	0	8.39421e-07	9.10637e-08	0	0
FALSE	High	PMI-Byonic	PMI-Byonic (A2)	A	2	Unambiguous	NAGTCHVVDHGGTVDYACSCPLGFSGPLCLTPLDNACLANPCR	[K].NAGTcHVVDHGGTVDYAcscPLGFSGPLcLTPLDNAcLANPcR.[N]	C5(Carbamidomethyl); C18(Carbamidomethyl); S19(Fuc(1)); C20(Carbamidomethyl); C29(Carbamidomethyl); C37(Carbamidomethyl); C42(Carbamidomethyl)	1	1	Q01705	Q01705	Neurogenic locus notch homolog protein 1 OS=Mus musculus OX=10090 GN=Notch1 PE=1 SV=3	0	4	4	1	0	1	1	1	1213.28	4850.12	4850.12	-0.730957	-0.000886307	0	0	79423.2	HCD (High Energy Collision Dissociation)	MS2	0	100	15.8904	6064	6064	6057	FP072920_6.raw	0/0		10.6671	819.821	819.821	0	2.15233e-11	4.30348e-12	0	0
FALSE	High	PMI-Byonic	PMI-Byonic (A2)	A	2	Unambiguous	NGGTCDLLTLTEYK	[R].NGGTcDLLTLtEYK.[C]	C5(Carbamidomethyl); T11(HexNAc(1))	1	1	Q01705	Q01705	Neurogenic locus notch homolog protein 1 OS=Mus musculus OX=10090 GN=Notch1 PE=1 SV=3	0	2	2	1	0	1	1	1	894.422	1787.84	1787.84	-0.371598	-0.000332178	0	0	1.55991e+06	HCD (High Energy Collision Dissociation)	MS2	0	100	14.5562	5479	5479	5474	FP072920_6.raw	0/0		3.36475	332.866	332.866	0.278916	0.00043177	1.03554e-05	0	0
FALSE	High	PMI-Byonic	PMI-Byonic (A2)	A	2	Unambiguous	NGGTCDLLTLTEYK	[R].NGGTcDLLtLTEYK.[C]	C5(Carbamidomethyl); T9(HexNAc(1))	1	1	Q01705	Q01705	Neurogenic locus notch homolog protein 1 OS=Mus musculus OX=10090 GN=Notch1 PE=1 SV=3	0	2	2	1	0	1	1	1	894.42	1787.83	1787.84	-1.87372	-0.00167495	0	0	889295	HCD (High Energy Collision Dissociation)	MS2	0	100	14.1666	5303	5303	5298	FP072920_6.raw	0/0		0.737415	44.6913	44.6913	0	0.183056	0.0094717	0	0
FALSE	High	PMI-Byonic	PMI-Byonic (A2)	A	2	Unambiguous	NGGTCDLLTLTEYK	[R].NGGTcDLLtLTEYK.[C]	C5(Carbamidomethyl); T9(Fuc(1))	1	1	Q01705	Q01705	Neurogenic locus notch homolog protein 1 OS=Mus musculus OX=10090 GN=Notch1 PE=1 SV=3	0	3	3	1	0	1	1	1	577.609	1730.81	1730.82	-1.2146	-0.00070075	0	0	1.9165e+06	HCD (High Energy Collision Dissociation)	MS2	41.4479	64.4999	14.1623	5301	5301	5298	FP072920_6.raw	0/0		6.25204	521.131	521.131	0	5.59707e-07	7.28089e-08	0	0
FALSE	High	PMI-Byonic	PMI-Byonic (A2)	A	2	Unambiguous	NGGTCDLLTLTEYK	[R].NGGTcDLLTLtEYK.[C]	C5(Carbamidomethyl); T11(Fuc(1))	1	1	Q01705	Q01705	Neurogenic locus notch homolog protein 1 OS=Mus musculus OX=10090 GN=Notch1 PE=1 SV=3	0	2	2	1	0	1	1	1	865.91	1730.81	1730.82	-1.10104	-0.00095285	0	0	34294288	HCD (High Energy Collision Dissociation)	MS2	3.71247	5.81693	14.2315	5332	5332	5331	FP072920_6.raw	0/0		10.9132	716.921	716.921	8.03105	1.2212e-11	2.56849e-12	0	0
FALSE	High	PMI-Byonic	PMI-Byonic (A2)	A	2	Unambiguous	NGGTCDLLTLTEYK	[R].NGGTcDLLTLtEYK.[C]	C5(Carbamidomethyl); T11(Fuc(1))	1	1	Q01705	Q01705	Neurogenic locus notch homolog protein 1 OS=Mus musculus OX=10090 GN=Notch1 PE=1 SV=3	0	2	2	1	0	1	1	1	865.91	1730.81	1730.82	-1.80632	-0.0015632	0	0	2.23292e+06	HCD (High Energy Collision Dissociation)	MS2	20.1867	100	14.1189	5280	5280	5276	FP072920_6.raw	0/0		9.83858	661.691	661.691	13.1048	1.45017e-10	3.32666e-11	0	0
FALSE	High	PMI-Byonic	PMI-Byonic (A2)	A	2	Unambiguous	NGGTCDLLTLTEYK	[R].NGGTcDLLtLTEYK.[C]	C5(Carbamidomethyl); T9(Fuc(1))	1	1	Q01705	Q01705	Neurogenic locus notch homolog protein 1 OS=Mus musculus OX=10090 GN=Notch1 PE=1 SV=3	0	3	3	1	0	1	1	1	577.61	1730.82	1730.82	-0.0508955	-2.93636e-05	0	0	1930858	HCD (High Energy Collision Dissociation)	MS2	27.9313	76.1825	14.2816	5356	5356	5353	FP072920_6.raw	0/0		6.69493	570.704	570.704	0	2.0187e-07	3.01834e-08	0	0
FALSE	High	PMI-Byonic	PMI-Byonic (A2)	A	2	Unambiguous	NGGTCDLLTLTEYK	[R].NGGTcDLLtLTEYK.[C]	C5(Carbamidomethyl); T9(Fuc(1))	1	1	Q01705	Q01705	Neurogenic locus notch homolog protein 1 OS=Mus musculus OX=10090 GN=Notch1 PE=1 SV=3	0	2	2	1	0	1	1	1	865.911	1730.81	1730.82	-0.53682	-0.000464568	0	0	4.28742e+06	HCD (High Energy Collision Dissociation)	MS2	5.85463	41.0764	14.3532	5387	5387	5386	FP072920_6.raw	0/0		9.47958	654.548	654.548	0	3.31454e-10	7.6474e-11	0	0
FALSE	High	PMI-Byonic	PMI-Byonic (A2)	A	2	Unambiguous	NGGTCDLLTLTEYK	[R].NGGTcDLLtLTEYK.[C]	C5(Carbamidomethyl); T9(Fuc(1))	1	1	Q01705	Q01705	Neurogenic locus notch homolog protein 1 OS=Mus musculus OX=10090 GN=Notch1 PE=1 SV=3	0	2	2	1	0	1	1	1	865.911	1730.81	1730.82	-0.748403	-0.000647674	0	0	1.5237e+06	HCD (High Energy Collision Dissociation)	MS2	4.69274	100	14.4793	5444	5444	5441	FP072920_6.raw	0/0		8.47958	615.597	615.597	0	3.31454e-09	5.22386e-10	0	0
FALSE	High	PMI-Byonic	PMI-Byonic (A2)	A	2	Unambiguous	CRCPPGWSGK	[K].cRcPPGWSGK.[S]	C1(Carbamidomethyl); C3(Carbamidomethyl)	1	1	Q01705	Q01705	Neurogenic locus notch homolog protein 1 OS=Mus musculus OX=10090 GN=Notch1 PE=1 SV=3	1	3	3	1	0	1	1	1	402.182	1204.53	1204.54	-1.72371	-0.000692089	0	0	46183.7	HCD (High Energy Collision Dissociation)	MS2	57.6001	100	7.28271	2232	2232	2229	FP072920_6.raw	0/0		0.986368	133.4	133.4	133.4	0.103189	0.00312913	0	0
FALSE	High	PMI-Byonic	PMI-Byonic (A2)	A	2	Unambiguous	CRCPPGWSGK	[K].cRcPPGWSGK.[S]	C1(Carbamidomethyl); C3(Carbamidomethyl)	1	1	Q01705	Q01705	Neurogenic locus notch homolog protein 1 OS=Mus musculus OX=10090 GN=Notch1 PE=1 SV=3	1	3	3	1	0	1	1	1	402.182	1204.53	1204.54	-2.40777	-0.000966748	0	0	77842.7	HCD (High Energy Collision Dissociation)	MS2	33.5005	100	7.55713	2349	2349	2339	FP072920_6.raw	0/0		0.902162	221.287	221.287	221.287	0.125267	0.00796227	0	0
FALSE	High	PMI-Byonic	PMI-Byonic (A2)	A	2	Unambiguous	CRCPPGWSGK	[K].cRcPPGWSGK.[S]	C1(Carbamidomethyl); C3(Carbamidomethyl)	1	1	Q01705	Q01705	Neurogenic locus notch homolog protein 1 OS=Mus musculus OX=10090 GN=Notch1 PE=1 SV=3	1	3	3	1	0	1	1	1	402.182	1204.53	1204.54	-1.87572	-0.000753125	0	0	101601	HCD (High Energy Collision Dissociation)	MS2	22.9309	100	7.41677	2289	2289	2284	FP072920_6.raw	0/0		4.55925	355.087	355.087	355.087	2.75896e-05	1.10953e-06	0	0
FALSE	High	PMI-Byonic	PMI-Byonic (A2)	A	2	Unambiguous	SCQQADPCASNPCANGGQCLPFESSYICR	[K].ScQQADPcAsNPcANGGQcLPFESSYIcR.[C]	C2(Carbamidomethyl); C8(Carbamidomethyl); S10(Hex(1)Pent(1)); C13(Carbamidomethyl); C19(Carbamidomethyl); C28(Carbamidomethyl)	1	1	Q01705	Q01705	Neurogenic locus notch homolog protein 1 OS=Mus musculus OX=10090 GN=Notch1 PE=1 SV=3	0	3	3	1	0	1	1	1	1210.15	3628.44	3628.44	-0.0350893	-4.24398e-05	0	0	2.54899e+06	HCD (High Energy Collision Dissociation)	MS2	0.509067	100	13.6588	5070	5070	5067	FP072920_6.raw	0/0		12.8826	994.34	994.34	0.588557	1.31038e-13	1.59596e-14	0	0
FALSE	High	PMI-Byonic	PMI-Byonic (A2)	A	2	Unambiguous	SCQQADPCASNPCANGGQCLPFESSYICR	[K].ScQQADPcAsNPcANGGQcLPFESSYIcR.[C]	C2(Carbamidomethyl); C8(Carbamidomethyl); S10(Hex(1)Pent(1)); C13(Carbamidomethyl); C19(Carbamidomethyl); C28(Carbamidomethyl)	1	1	Q01705	Q01705	Neurogenic locus notch homolog protein 1 OS=Mus musculus OX=10090 GN=Notch1 PE=1 SV=3	0	4	4	1	0	1	1	1	907.865	3628.44	3628.44	0.179882	0.000163173	0	0	1.24986e+06	HCD (High Energy Collision Dissociation)	MS2	0	100	13.661	5071	5071	5067	FP072920_6.raw	0/0		8.88244	787.107	787.107	2.4	1.31087e-09	2.25951e-10	0	0
FALSE	High	PMI-Byonic	PMI-Byonic (A2)	A	2	Unambiguous	SCQQADPCASNPCANGGQCLPFESSYICR	[K].ScQQADPcAsNPcANGGQcLPFESSYIcR.[C]	C2(Carbamidomethyl); C8(Carbamidomethyl); S10(Hex(1)Pent(1)); C13(Carbamidomethyl); C19(Carbamidomethyl); C28(Carbamidomethyl)	1	1	Q01705	Q01705	Neurogenic locus notch homolog protein 1 OS=Mus musculus OX=10090 GN=Notch1 PE=1 SV=3	0	3	3	1	0	1	1	1	1210.15	3628.44	3628.44	-0.943441	-0.00114107	0	0	852557	HCD (High Energy Collision Dissociation)	MS2	3.08672	100	13.7839	5125	5125	5122	FP072920_6.raw	0/0		12.3161	935.801	935.801	2.4	4.82955e-13	6.26587e-14	0	0
FALSE	High	PMI-Byonic	PMI-Byonic (A2)	A	2	Unambiguous	SCQQADPCASNPCANGGQCLPFESSYICR	[K].ScQQADPcASNPcANGGQcLPFEsSYIcR.[C]	C2(Carbamidomethyl); C8(Carbamidomethyl); C13(Carbamidomethyl); C19(Carbamidomethyl); S24(Hex(1)Pent(2)); C28(Carbamidomethyl)	1	1	Q01705	Q01705	Neurogenic locus notch homolog protein 1 OS=Mus musculus OX=10090 GN=Notch1 PE=1 SV=3	0	3	3	1	0	1	1	1	1254.17	3760.48	3760.48	0.609341	0.000763805	0	0	371404	HCD (High Energy Collision Dissociation)	MS2	0	100	13.6215	5054	5054	5045	FP072920_6.raw	0/0		10.8824	891.052	891.052	1.2	1.31086e-11	3.22725e-12	0	0
FALSE	High	PMI-Byonic	PMI-Byonic (A2)	A	2	Unambiguous	CPPGFHGPTCR	[R].cPPGFHGPTcR.[Q]	C1(Carbamidomethyl); C10(Carbamidomethyl)	1	1	Q01705	Q01705	Neurogenic locus notch homolog protein 1 OS=Mus musculus OX=10090 GN=Notch1 PE=1 SV=3	0	3	3	1	0	1	1	1	429.189	1285.55	1285.56	-2.07376	-0.000888645	0	0	235704	HCD (High Energy Collision Dissociation)	MS2	32.6774	100	8.34288	2682	2682	2680	FP072920_6.raw	0/0		6.78604	507.341	507.341	507.341	1.63668e-07	2.04862e-08	0	0
FALSE	High	PMI-Byonic	PMI-Byonic (A2)	A	2	Unambiguous	CPPGFHGPTCR	[R].cPPGFHGPTcR.[Q]	C1(Carbamidomethyl); C10(Carbamidomethyl)	1	1	Q01705	Q01705	Neurogenic locus notch homolog protein 1 OS=Mus musculus OX=10090 GN=Notch1 PE=1 SV=3	0	3	3	1	0	1	1	1	429.189	1285.55	1285.56	-2.28741	-0.000980198	0	0	170682	HCD (High Energy Collision Dissociation)	MS2	40.301	100	8.48049	2741	2741	2735	FP072920_6.raw	0/0		4.02014	369.371	369.371	369.371	9.54681e-05	3.76246e-06	0	0
FALSE	High	PMI-Byonic	PMI-Byonic (A2)	A	2	Unambiguous	CPPGFHGPTCR	[R].cPPGFHGPTcR.[Q]	C1(Carbamidomethyl); C10(Carbamidomethyl)	1	1	Q01705	Q01705	Neurogenic locus notch homolog protein 1 OS=Mus musculus OX=10090 GN=Notch1 PE=1 SV=3	0	2	2	1	0	1	1	1	643.28	1285.55	1285.56	-2.58555	-0.00166194	0	0	74134.6	HCD (High Energy Collision Dissociation)	MS2	0	100	7.90969	2498	2498	2493	FP072920_6.raw	0/0		2.29095	282.904	282.904	282.904	0.00511736	0.000105844	0	0
FALSE	High	PMI-Byonic	PMI-Byonic (A2)	A	2	Unambiguous	CPPGFHGPTCR	[R].cPPGFHGPTcR.[Q]	C1(Carbamidomethyl); C10(Carbamidomethyl)	1	1	Q01705	Q01705	Neurogenic locus notch homolog protein 1 OS=Mus musculus OX=10090 GN=Notch1 PE=1 SV=3	0	3	3	1	0	1	1	1	429.189	1285.55	1285.56	-2.00254	-0.000858127	0	0	922706	HCD (High Energy Collision Dissociation)	MS2	13.8463	100	8.08167	2571	2571	2570	FP072920_6.raw	0/0		8.83858	648.32	648.32	648.32	1.45017e-09	3.27969e-10	0	0
FALSE	High	PMI-Byonic	PMI-Byonic (A2)	A	2	Unambiguous	CPPGFHGPTCR	[R].cPPGFHGPTcR.[Q]	C1(Carbamidomethyl); C10(Carbamidomethyl)	1	1	Q01705	Q01705	Neurogenic locus notch homolog protein 1 OS=Mus musculus OX=10090 GN=Notch1 PE=1 SV=3	0	3	3	1	0	1	1	1	429.189	1285.55	1285.56	-2.21619	-0.00094968	0	0	2.09614e+06	HCD (High Energy Collision Dissociation)	MS2	3.93097	59.8975	7.95302	2516	2516	2515	FP072920_6.raw	0/0		8.83858	608.932	608.932	608.932	1.45017e-09	2.95906e-10	0	0
FALSE	High	PMI-Byonic	PMI-Byonic (A2)	A	2	Unambiguous	CPPGFHGPTCR	[R].cPPGFHGPTcR.[Q]	C1(Carbamidomethyl); C10(Carbamidomethyl)	1	1	Q01705	Q01705	Neurogenic locus notch homolog protein 1 OS=Mus musculus OX=10090 GN=Notch1 PE=1 SV=3	0	3	3	1	0	1	1	1	429.189	1285.55	1285.56	-2.00254	-0.000858127	0	0	718670	HCD (High Energy Collision Dissociation)	MS2	23.9611	100	7.82334	2461	2461	2460	FP072920_6.raw	0/0		8.83858	621.381	621.381	621.381	1.45017e-09	2.61957e-10	0	0
FALSE	High	PMI-Byonic	PMI-Byonic (A2)	A	2	Unambiguous	CPPGFHGPTCR	[R].cPPGFHGPTcR.[Q]	C1(Carbamidomethyl); C10(Carbamidomethyl)	1	1	Q01705	Q01705	Neurogenic locus notch homolog protein 1 OS=Mus musculus OX=10090 GN=Notch1 PE=1 SV=3	0	3	3	1	0	1	1	1	429.189	1285.55	1285.56	-2.07376	-0.000888645	0	0	170497	HCD (High Energy Collision Dissociation)	MS2	34.6863	100	7.70016	2409	2409	2405	FP072920_6.raw	0/0		5.04779	348.778	348.778	348.778	8.95808e-06	7.226e-07	0	0
FALSE	High	PMI-Byonic	PMI-Byonic (A2)	A	2	Unambiguous	CPPGFHGPTCR	[R].cPPGFHGPTcR.[Q]	C1(Carbamidomethyl); C10(Carbamidomethyl)	1	1	Q01705	Q01705	Neurogenic locus notch homolog protein 1 OS=Mus musculus OX=10090 GN=Notch1 PE=1 SV=3	0	3	3	1	0	1	1	1	429.19	1285.55	1285.56	-1.78889	-0.000766575	0	0	329329	HCD (High Energy Collision Dissociation)	MS2	28.2194	100	8.21356	2627	2627	2625	FP072920_6.raw	0/0		6.96206	530.402	530.402	530.402	1.0913e-07	1.20043e-08	0	0
FALSE	High	PMI-Byonic	PMI-Byonic (A2)	A	2	Unambiguous	QDVNECSQNPGLCR	[R].QDVNEcSQNPGLcR.[H]	C6(Carbamidomethyl); C13(Carbamidomethyl)	1	1	Q01705	Q01705	Neurogenic locus notch homolog protein 1 OS=Mus musculus OX=10090 GN=Notch1 PE=1 SV=3	0	2	2	1	0	1	1	1	838.858	1676.71	1676.71	-1.56169	-0.00130925	0	0	606840	HCD (High Energy Collision Dissociation)	MS2	4.24477	100	8.5474	2769	2769	2768	FP072920_6.raw	0/0		9.83858	680.069	680.069	680.069	1.45017e-10	2.8187e-11	0	0
FALSE	High	PMI-Byonic	PMI-Byonic (A2)	A	2	Unambiguous	QDVNECSQNPGLCR	[R].QDVNEcSQNPGLcR.[H]	C6(Carbamidomethyl); C13(Carbamidomethyl)	1	1	Q01705	Q01705	Neurogenic locus notch homolog protein 1 OS=Mus musculus OX=10090 GN=Notch1 PE=1 SV=3	0	3	3	1	0	1	1	1	559.575	1676.71	1676.71	-1.3877	-0.000775592	0	0	3.22895e+06	HCD (High Energy Collision Dissociation)	MS2	0.589491	93.1505	8.65082	2813	2813	2812	FP072920_6.raw	0/0		7.12856	591.303	591.303	591.303	7.43765e-08	5.40018e-09	0	0
FALSE	High	PMI-Byonic	PMI-Byonic (A2)	A	2	Unambiguous	QDVNECSQNPGLCR	[R].QDVNEcSQNPGLcR.[H]	C6(Carbamidomethyl); C13(Carbamidomethyl)	1	1	Q01705	Q01705	Neurogenic locus notch homolog protein 1 OS=Mus musculus OX=10090 GN=Notch1 PE=1 SV=3	0	2	2	1	0	1	1	1	838.858	1676.71	1676.71	-1.85291	-0.00155339	0	0	138044	HCD (High Energy Collision Dissociation)	MS2	0	100	8.42881	2719	2719	2713	FP072920_6.raw	0/0		6.96206	541.951	541.951	541.951	1.0913e-07	1.37387e-08	0	0
FALSE	High	PMI-Byonic	PMI-Byonic (A2)	A	2	Unambiguous	QDVNECSQNPGLCR	[R].QDVNEcSQNPGLcR.[H]	C6(Carbamidomethyl); C13(Carbamidomethyl)	1	1	Q01705	Q01705	Neurogenic locus notch homolog protein 1 OS=Mus musculus OX=10090 GN=Notch1 PE=1 SV=3	0	3	3	1	0	1	1	1	559.575	1676.71	1676.71	-1.16929	-0.000653522	0	0	528572	HCD (High Energy Collision Dissociation)	MS2	7.08698	100	8.52599	2760	2760	2757	FP072920_6.raw	0/0		6.07602	512.347	512.347	512.347	8.39421e-07	1.01042e-07	0	0
FALSE	High	PMI-Byonic	PMI-Byonic (A2)	A	2	Unambiguous	QDVNECSQNPGLCR	[R].QDVNEcSQNPGLcR.[H]	C6(Carbamidomethyl); C13(Carbamidomethyl)	1	1	Q01705	Q01705	Neurogenic locus notch homolog protein 1 OS=Mus musculus OX=10090 GN=Notch1 PE=1 SV=3	0	2	2	1	0	1	1	1	838.858	1676.71	1676.71	-1.99851	-0.00167546	0	0	4.72208e+06	HCD (High Energy Collision Dissociation)	MS2	0	66.0145	8.67579	2824	2824	2823	FP072920_6.raw	0/0		11.8386	770.932	770.932	770.932	1.45018e-12	1.88796e-13	0	0
FALSE	High	PMI-Byonic	PMI-Byonic (A2)	A	2	Unambiguous	QDVNECSQNPGLCR	[R].QDVNEcSQNPGLcR.[H]	C6(Carbamidomethyl); C13(Carbamidomethyl)	1	1	Q01705	Q01705	Neurogenic locus notch homolog protein 1 OS=Mus musculus OX=10090 GN=Notch1 PE=1 SV=3	0	3	3	1	0	1	1	1	559.575	1676.71	1676.71	-0.841677	-0.000470417	0	0	972486	HCD (High Energy Collision Dissociation)	MS2	13.9174	100	8.78063	2869	2869	2867	FP072920_6.raw	0/0		6.25204	557.671	557.671	557.671	5.59707e-07	6.59512e-08	0	0
FALSE	High	PMI-Byonic	PMI-Byonic (A2)	A	2	Unambiguous	QDVNECSQNPGLCR	[R].QDVNEcSQNPGLcR.[H]	C6(Carbamidomethyl); C13(Carbamidomethyl)	1	1	Q01705	Q01705	Neurogenic locus notch homolog protein 1 OS=Mus musculus OX=10090 GN=Notch1 PE=1 SV=3	0	2	2	1	0	1	1	1	838.859	1676.71	1676.71	-0.615247	-0.000515796	0	0	486656	HCD (High Energy Collision Dissociation)	MS2	0	100	8.80628	2880	2880	2878	FP072920_6.raw	0/0		9.47958	665.95	665.95	665.95	3.31454e-10	6.70303e-11	0	0
FALSE	High	PMI-Byonic	PMI-Byonic (A2)	A	2	Unambiguous	QDVNECSQNPGLCR	[R].QDVNEcSQNPGLcR.[H]	C6(Carbamidomethyl); C13(Carbamidomethyl)	1	1	Q01705	Q01705	Neurogenic locus notch homolog protein 1 OS=Mus musculus OX=10090 GN=Notch1 PE=1 SV=3	0	2	2	1	0	1	1	1	839.35	1677.69	1676.71	585.598	0.490939	0	0	304751	HCD (High Energy Collision Dissociation)	MS2	25.5072	100	8.94134	2939	2939	2933	FP072920_6.raw	0/0		6.41118	532.457	532.457	532.457	3.87986e-07	5.17382e-08	0	0
FALSE	High	PMI-Byonic	PMI-Byonic (A2)	A	2	Unambiguous	HGGTCHNEIGSYR	[R].HGGtcHNEIGSYR.[C]	T4(Fuc(1)); C5(Carbamidomethyl)	1	1	Q01705	Q01705	Neurogenic locus notch homolog protein 1 OS=Mus musculus OX=10090 GN=Notch1 PE=1 SV=3	0	3	3	1	0	1	1	1	545.238	1633.7	1633.7	-1.25685	-0.00068444	0	0	72069	HCD (High Energy Collision Dissociation)	MS2	0	100	5.71795	1594	1594	1593	FP072920_6.raw	0/0		0.974738	34.4915	34.4915	10.4	0.105989	0.0040558	0	0
FALSE	Medium	PMI-Byonic	PMI-Byonic (A2)	A	2	Unambiguous	HGGTCHNEIGSYR	[R].HGGtcHNEIGSYR.[C]	T4(HexNAc(1)); C5(Carbamidomethyl)	1	1	Q01705	Q01705	Neurogenic locus notch homolog protein 1 OS=Mus musculus OX=10090 GN=Notch1 PE=1 SV=3	0	3	3	1	0	1	1	1	564.245	1690.72	1690.72	-1.77985	-0.00100308	0	0	334125	HCD (High Energy Collision Dissociation)	MS2	0	100	7.25632	2221	2221	2218	FP072920_6.raw	0/0		0.42574	1.05109	1.05109	1.05109	0.375197	0.021322	0	0
FALSE	High	PMI-Byonic	PMI-Byonic (A2)	A	2	Unambiguous	HGGTCHNEIGSYR	[R].HGGTcHNEIGsYR.[C]	C5(Carbamidomethyl); S11(Fuc(1))	1	1	Q01705	Q01705	Neurogenic locus notch homolog protein 1 OS=Mus musculus OX=10090 GN=Notch1 PE=1 SV=3	0	3	3	1	0	1	1	1	545.238	1633.7	1633.7	-1.81725	-0.000989616	0	0	584784	HCD (High Energy Collision Dissociation)	MS2	0.340904	100	6.60139	1946	1946	1945	FP072920_6.raw	0/0		8.41046	620.116	620.116	4.14944	3.88635e-09	6.82575e-10	0	0
FALSE	High	PMI-Byonic	PMI-Byonic (A2)	A	2	Unambiguous	HGGTCHNEIGSYR	[R].HGGTcHNEIGsYR.[C]	C5(Carbamidomethyl); S11(Fuc(1))	1	1	Q01705	Q01705	Neurogenic locus notch homolog protein 1 OS=Mus musculus OX=10090 GN=Notch1 PE=1 SV=3	0	3	3	1	0	1	1	1	545.238	1633.7	1633.7	-1.25685	-0.00068444	0	0	1.84493e+06	HCD (High Energy Collision Dissociation)	MS2	0	73.1699	6.49527	1902	1902	1901	FP072920_6.raw	0/0		11.4851	795.784	795.784	34.7462	3.27277e-12	4.45792e-13	0	0
FALSE	High	PMI-Byonic	PMI-Byonic (A2)	A	2	Unambiguous	HGGTCHNEIGSYR	[R].HGGTcHNEIGSYR.[C]	C5(Carbamidomethyl)	1	1	Q01705	Q01705	Neurogenic locus notch homolog protein 1 OS=Mus musculus OX=10090 GN=Notch1 PE=1 SV=3	0	3	3	1	0	1	1	1	496.552	1487.64	1487.64	-1.69703	-0.000841526	0	0	189041	HCD (High Energy Collision Dissociation)	MS2	5.48393	100	6.47324	1893	1893	1892	FP072920_6.raw	0/0		7.41046	595.814	595.814	595.814	3.88635e-08	3.19584e-09	0	0
FALSE	High	PMI-Byonic	PMI-Byonic (A2)	A	2	Unambiguous	HGGTCHNEIGSYR	[R].HGGTcHNEIGSYR.[C]	C5(Carbamidomethyl)	1	1	Q01705	Q01705	Neurogenic locus notch homolog protein 1 OS=Mus musculus OX=10090 GN=Notch1 PE=1 SV=3	0	3	3	1	0	1	1	1	496.553	1487.64	1487.64	-0.650814	-0.000322727	0	0	63901.1	HCD (High Energy Collision Dissociation)	MS2	14.1891	100	6.60353	1947	1947	1945	FP072920_6.raw	0/0		1.06251	174.522	174.522	174.522	0.0865936	0.00142527	0	0
FALSE	High	PMI-Byonic	PMI-Byonic (A2)	A	2	Unambiguous	HGGTCHNEIGSYR	[R].HGGTcHNEIGsYR.[C]	C5(Carbamidomethyl); S11(Fuc(1))	1	1	Q01705	Q01705	Neurogenic locus notch homolog protein 1 OS=Mus musculus OX=10090 GN=Notch1 PE=1 SV=3	0	3	3	1	0	1	1	1	545.239	1633.7	1633.7	-0.47229	-0.000257194	0	0	2.421e+06	HCD (High Energy Collision Dissociation)	MS2	0.0737691	63.1984	6.3926	1860	1860	1859	FP072920_6.raw	0/0		11.0515	787.958	787.958	37.4118	8.88274e-12	1.09478e-12	0	0
FALSE	High	PMI-Byonic	PMI-Byonic (A2)	A	2	Unambiguous	HGGTCHNEIGSYR	[R].HGGtcHNEIGSYR.[C]	T4(Fuc(1)); C5(Carbamidomethyl)	1	1	Q01705	Q01705	Neurogenic locus notch homolog protein 1 OS=Mus musculus OX=10090 GN=Notch1 PE=1 SV=3	0	3	3	1	0	1	1	1	545.238	1633.7	1633.7	-1.48101	-0.00080651	0	0	274130	HCD (High Energy Collision Dissociation)	MS2	0	100	6.70684	1990	1990	1989	FP072920_6.raw	0/0		6.0595	431.76	431.76	10.4	8.71972e-07	1.11186e-07	0	0
FALSE	High	PMI-Byonic	PMI-Byonic (A2)	A	2	Unambiguous	HGGTCHNEIGSYR	[R].HGGTcHNEIGSYR.[C]	C5(Carbamidomethyl)	1	1	Q01705	Q01705	Neurogenic locus notch homolog protein 1 OS=Mus musculus OX=10090 GN=Notch1 PE=1 SV=3	0	3	3	1	0	1	1	1	496.552	1487.64	1487.64	-1.82011	-0.000902561	0	0	197025	HCD (High Energy Collision Dissociation)	MS2	4.35721	100	6.36618	1849	1849	1848	FP072920_6.raw	0/0		8.41046	629.07	629.07	629.07	3.88635e-09	6.04434e-10	0	0
FALSE	High	PMI-Byonic	PMI-Byonic (A2)	A	2	Unambiguous	HGGTCHNEIGSYR	[R].HGGTcHNEIGSYR.[C]	C5(Carbamidomethyl)	1	1	Q01705	Q01705	Neurogenic locus notch homolog protein 1 OS=Mus musculus OX=10090 GN=Notch1 PE=1 SV=3	0	3	3	1	0	1	1	1	496.552	1487.64	1487.64	-1.08161	-0.00053635	0	0	79932	HCD (High Energy Collision Dissociation)	MS2	8.72186	100	6.2548	1803	1803	1802	FP072920_6.raw	0/0		5.80426	390.983	390.983	390.983	1.56943e-06	1.75703e-07	0	0
FALSE	High	PMI-Byonic	PMI-Byonic (A2)	A	2	Unambiguous	HGGTCHNEIGSYR	[R].HGGTcHNEIGsYR.[C]	C5(Carbamidomethyl); S11(Fuc(1))	1	1	Q01705	Q01705	Neurogenic locus notch homolog protein 1 OS=Mus musculus OX=10090 GN=Notch1 PE=1 SV=3	0	3	3	1	0	1	1	1	545.239	1633.7	1633.7	-0.69645	-0.000379264	0	0	702597	HCD (High Energy Collision Dissociation)	MS2	0.176382	100	6.27187	1810	1810	1809	FP072920_6.raw	0/0		10.0515	741.7	741.7	42.2414	8.88273e-11	1.31209e-11	0	0
FALSE	High	PMI-Byonic	PMI-Byonic (A2)	A	2	Unambiguous	HGGTCHNEIGSYR	[R].HGGTcHNEIGsYR.[C]	C5(Carbamidomethyl); S11(Fuc(1))	1	1	Q01705	Q01705	Neurogenic locus notch homolog protein 1 OS=Mus musculus OX=10090 GN=Notch1 PE=1 SV=3	0	3	3	1	0	1	1	1	545.567	1634.69	1633.7	602.182	0.327929	0	0	213239	HCD (High Energy Collision Dissociation)	MS2	19.33	100	6.96424	2098	2098	2097	FP072920_6.raw	0/0		4.33893	346.213	346.213	29.6675	4.58214e-05	1.59031e-06	0	0
FALSE	High	PMI-Byonic	PMI-Byonic (A2)	A	2	Unambiguous	HGGTCHNEIGSYR	[R].HGGtcHNEIGSYR.[C]	T4(Fuc(1)); C5(Carbamidomethyl)	1	1	Q01705	Q01705	Neurogenic locus notch homolog protein 1 OS=Mus musculus OX=10090 GN=Notch1 PE=1 SV=3	0	3	3	1	0	1	1	1	545.238	1633.7	1633.7	-0.920611	-0.000501335	0	0	245403	HCD (High Energy Collision Dissociation)	MS2	0.562135	100	6.16362	1767	1767	1766	FP072920_6.raw	0/0		4.15038	321.927	321.927	10.4	7.07321e-05	2.79713e-06	0	0
FALSE	High	PMI-Byonic	PMI-Byonic (A2)	A	2	Unambiguous	HGGTCHNEIGSYR	[R].HGGtcHNEIGSYR.[C]	T4(Fuc(1)); C5(Carbamidomethyl)	1	1	Q01705	Q01705	Neurogenic locus notch homolog protein 1 OS=Mus musculus OX=10090 GN=Notch1 PE=1 SV=3	0	3	3	1	0	1	1	1	545.238	1633.7	1633.7	-1.36893	-0.000745475	0	0	168614	HCD (High Energy Collision Dissociation)	MS2	0.770142	100	6.04996	1721	1721	1720	FP072920_6.raw	0/0		1.66081	143.384	143.384	10.4	0.0218369	0.000310854	0	0
FALSE	Medium	PMI-Byonic	PMI-Byonic (A2)	A	2	Unambiguous	HGGTCHNEIGSYR	[R].HGGTcHNEIGSYR.[C]	C5(Carbamidomethyl)	1	1	Q01705	Q01705	Neurogenic locus notch homolog protein 1 OS=Mus musculus OX=10090 GN=Notch1 PE=1 SV=3	0	3	3	1	0	1	1	1	496.886	1488.64	1487.64	671.389	0.332929	0	0	13931.5	HCD (High Energy Collision Dissociation)	MS2	49.3254	100	6.03755	1716	1716	1712	FP072920_6.raw	0/0		0.603471	9.56938	9.56938	9.56938	0.249189	0.0115206	0	0
FALSE	High	PMI-Byonic	PMI-Byonic (A2)	A	2	Unambiguous	HGGTCHNEIGSYR	[R].HGGTcHNEIGsYR.[C]	C5(Carbamidomethyl); S11(Fuc(1))	1	1	Q01705	Q01705	Neurogenic locus notch homolog protein 1 OS=Mus musculus OX=10090 GN=Notch1 PE=1 SV=3	0	3	3	1	0	1	1	1	545.566	1634.68	1633.7	600.389	0.326952	0	0	306048	HCD (High Energy Collision Dissociation)	MS2	14.3364	100	7.0955	2153	2153	2152	FP072920_6.raw	0/0		0.955453	223	223	9.20919	0.110802	0.00590252	0	0
FALSE	High	PMI-Byonic	PMI-Byonic (A2)	A	2	Unambiguous	HGGTCHNEIGSYR	[R].HGGtcHNEIGSYR.[C]	T4(HexNAc(1)); C5(Carbamidomethyl)	1	1	Q01705	Q01705	Neurogenic locus notch homolog protein 1 OS=Mus musculus OX=10090 GN=Notch1 PE=1 SV=3	0	3	3	1	0	1	1	1	564.245	1690.72	1690.72	-1.23835	-0.000697905	0	0	253214	HCD (High Energy Collision Dissociation)	MS2	2.2864	100	7.12585	2166	2166	2163	FP072920_6.raw	0/0		0.974738	163.116	163.116	10.4	0.105989	0.00496592	0	0
FALSE	Medium	PMI-Byonic	PMI-Byonic (A2)	A	2	Unambiguous	HGGTCHNEIGSYR	[R].HGGtcHNEIGSYR.[C]	T4(Fuc(1)); C5(Carbamidomethyl)	1	1	Q01705	Q01705	Neurogenic locus notch homolog protein 1 OS=Mus musculus OX=10090 GN=Notch1 PE=1 SV=3	0	3	3	1	0	1	1	1	545.57	1634.7	1633.7	608.571	0.331408	0	0	82602	HCD (High Energy Collision Dissociation)	MS2	29.404	100	7.20008	2197	2197	2196	FP072920_6.raw	0/0		0.580855	104.1	104.1	10.4	0.26251	0.0136476	0	0
FALSE	High	PMI-Byonic	PMI-Byonic (A2)	A	2	Unambiguous	HGGTCHNEIGSYR	[R].HGGtcHNEIGSYR.[C]	T4(Fuc(1)); C5(Carbamidomethyl)	1	1	Q01705	Q01705	Neurogenic locus notch homolog protein 1 OS=Mus musculus OX=10090 GN=Notch1 PE=1 SV=3	0	3	3	1	0	1	1	1	545.238	1633.7	1633.7	-1.92933	-0.00105065	0	0	117114	HCD (High Energy Collision Dissociation)	MS2	0	100	5.94221	1677	1677	1676	FP072920_6.raw	0/0		0.908652	39.7794	39.7794	10.4	0.123409	0.00693328	0	0
FALSE	High	PMI-Byonic	PMI-Byonic (A2)	A	2	Unambiguous	HGGTCHNEIGSYR	[R].HGGtcHNEIGSYR.[C]	T4(Fuc(1)); C5(Carbamidomethyl)	1	1	Q01705	Q01705	Neurogenic locus notch homolog protein 1 OS=Mus musculus OX=10090 GN=Notch1 PE=1 SV=3	0	3	3	1	0	1	1	1	545.237	1633.7	1633.7	-3.05013	-0.001661	0	0	107013	HCD (High Energy Collision Dissociation)	MS2	2.92435	100	6.83748	2045	2045	2042	FP072920_6.raw	0/0		3.00604	258.208	258.208	10.4	0.000986189	3.24542e-05	0	0
FALSE	High	PMI-Byonic	PMI-Byonic (A2)	A	2	Unambiguous	ATHTGPHCELPYVPCSPSPCQNGGTCRPTGDTTHECACLPGFAGQNCEENVDDCPGNNCK	[R].ATHTGPHcELPYVPcsPSPcQNGGTcRPTGDTTHEcAcLPGFAGQNcEENVDDcPGNNcK.[N]	C8(Carbamidomethyl); C15(Carbamidomethyl); S16(HexNAc(1)Hex(1)Fuc(1)); C20(Carbamidomethyl); C26(Carbamidomethyl); C36(Carbamidomethyl); C38(Carbamidomethyl); C47(Carbamidomethyl); C54(Carbamidomethyl); C59(Carbamidomethyl)	1	1	Q01705	Q01705	Neurogenic locus notch homolog protein 1 OS=Mus musculus OX=10090 GN=Notch1 PE=1 SV=3	0	6	6	1	0	1	1	1	1211.16	7261.9	7256.91	687.76	0.831835	0	0	4.77794e+06	HCD (High Energy Collision Dissociation)	MS2	21.4279	41.562	12.0695	4351	4351	4341	FP072920_6.raw	0/0		5.20047	514.181	514.181	0	6.30274e-06	4.8972e-07	0	0
FALSE	High	PMI-Byonic	PMI-Byonic (A2)	A	2	Unambiguous	ATHTGPHCELPYVPCSPSPCQNGGTCRPTGDTTHECACLPGFAGQNCEENVDDCPGNNCK	[R].ATHTGPHcELPYVPcsPSPcQNGGTcRPTGDTTHEcAcLPGFAGQNcEENVDDcPGNNcK.[N]	C8(Carbamidomethyl); C15(Carbamidomethyl); S16(HexNAc(1)Hex(1)Fuc(1)); C20(Carbamidomethyl); C26(Carbamidomethyl); C36(Carbamidomethyl); C38(Carbamidomethyl); C47(Carbamidomethyl); C54(Carbamidomethyl); C59(Carbamidomethyl)	1	1	Q01705	Q01705	Neurogenic locus notch homolog protein 1 OS=Mus musculus OX=10090 GN=Notch1 PE=1 SV=3	0	6	6	1	0	1	1	1	1211.49	7263.89	7256.91	962.484	1.16411	0	0	2825221	HCD (High Energy Collision Dissociation)	MS2	36.7161	100	12.4934	4547	4547	4539	FP072920_6.raw	0/0		2.80984	349.353	349.353	0	0.00154938	5.76565e-05	0	0
FALSE	High	PMI-Byonic	PMI-Byonic (A2)	A	2	Unambiguous	ATHTGPHCELPYVPCSPSPCQNGGTCRPTGDTTHECACLPGFAGQNCEENVDDCPGNNCK	[R].ATHTGPHcELPYVPcsPSPcQNGGTcRPTGDTTHEcAcLPGFAGQNcEENVDDcPGNNcK.[N]	C8(Carbamidomethyl); C15(Carbamidomethyl); S16(Fuc(1)); C20(Carbamidomethyl); C26(Carbamidomethyl); C36(Carbamidomethyl); C38(Carbamidomethyl); C47(Carbamidomethyl); C54(Carbamidomethyl); C59(Carbamidomethyl)	1	1	Q01705	Q01705	Neurogenic locus notch homolog protein 1 OS=Mus musculus OX=10090 GN=Notch1 PE=1 SV=3	0	6	6	1	0	1	1	1	1150.3	6896.77	6891.78	723.789	0.831366	0	0	5791097	HCD (High Energy Collision Dissociation)	MS2	49.2998	42.7006	12.2116	4417	4417	4407	FP072920_6.raw	0/0		5.02441	507.194	507.194	0	9.45355e-06	8.18544e-07	0	0
FALSE	High	PMI-Byonic	PMI-Byonic (A2)	A	2	Unambiguous	ATHTGPHCELPYVPCSPSPCQNGGTCRPTGDTTHECACLPGFAGQNCEENVDDCPGNNCK	[R].ATHTGPHcELPYVPcsPSPcQNGGTcRPTGDTTHEcAcLPGFAGQNcEENVDDcPGNNcK.[N]	C8(Carbamidomethyl); C15(Carbamidomethyl); S16(HexNAc(1)Hex(1)Fuc(1)); C20(Carbamidomethyl); C26(Carbamidomethyl); C36(Carbamidomethyl); C38(Carbamidomethyl); C47(Carbamidomethyl); C54(Carbamidomethyl); C59(Carbamidomethyl)	1	1	Q01705	Q01705	Neurogenic locus notch homolog protein 1 OS=Mus musculus OX=10090 GN=Notch1 PE=1 SV=3	0	6	6	1	0	1	1	1	1210.5	7257.99	7256.91	148.605	0.179735	0	0	1.74368e+06	HCD (High Energy Collision Dissociation)	MS2	100	15.9261	12.1974	4410	4410	4407	FP072920_6.raw	0/0		5.20047	498.529	498.529	0	6.30274e-06	5.55777e-07	0	0
FALSE	High	PMI-Byonic	PMI-Byonic (A2)	A	2	Unambiguous	ATHTGPHCELPYVPCSPSPCQNGGTCRPTGDTTHECACLPGFAGQNCEENVDDCPGNNCK	[R].ATHTGPHcELPYVPcsPSPcQNGGTcRPTGDTTHEcAcLPGFAGQNcEENVDDcPGNNcK.[N]	C8(Carbamidomethyl); C15(Carbamidomethyl); S16(HexNAc(1)Hex(1)Fuc(1)); C20(Carbamidomethyl); C26(Carbamidomethyl); C36(Carbamidomethyl); C38(Carbamidomethyl); C47(Carbamidomethyl); C54(Carbamidomethyl); C59(Carbamidomethyl)	1	1	Q01705	Q01705	Neurogenic locus notch homolog protein 1 OS=Mus musculus OX=10090 GN=Notch1 PE=1 SV=3	0	6	6	1	0	1	1	1	1210.32	7256.91	7256.91	-0.263207	-0.000318344	0	0	512090	HCD (High Energy Collision Dissociation)	MS2	52.0446	74.6557	11.9442	4291	4291	4286	FP072920_6.raw	0/0		5.82597	505.6	505.6	0	1.49289e-06	1.58061e-07	0	0
FALSE	High	PMI-Byonic	PMI-Byonic (A2)	A	2	Unambiguous	NGGACVDGVNTYNCR	[K].NGGAcVDGVNTYNcR.[C]	C5(Carbamidomethyl); C14(Carbamidomethyl)	1	1	Q01705	Q01705	Neurogenic locus notch homolog protein 1 OS=Mus musculus OX=10090 GN=Notch1 PE=1 SV=3	0	2	2	1	0	1	1	1	828.845	1656.68	1656.69	-1.30418	-0.00108031	0	0	471245	HCD (High Energy Collision Dissociation)	MS2	4.90238	100	9.00908	2968	2968	2966	FP072920_6.raw	0/0		6.67094	558.672	558.672	558.672	2.13333e-07	3.30452e-08	0	0
FALSE	High	PMI-Byonic	PMI-Byonic (A2)	A	2	Unambiguous	NGGACVDGVNTYNCR	[K].NGGAcVDGVNTYNcR.[C]	C5(Carbamidomethyl); C14(Carbamidomethyl)	1	1	Q01705	Q01705	Neurogenic locus notch homolog protein 1 OS=Mus musculus OX=10090 GN=Notch1 PE=1 SV=3	0	2	2	1	0	1	1	1	828.845	1656.68	1656.69	-1.08313	-0.000897206	0	0	2614219	HCD (High Energy Collision Dissociation)	MS2	2.10903	100	9.1349	3022	3022	3021	FP072920_6.raw	0/0		7.54747	594.637	594.637	594.637	2.83487e-08	2.45276e-09	0	0
FALSE	High	PMI-Byonic	PMI-Byonic (A2)	A	2	Unambiguous	NGGACVDGVNTYNCR	[K].NGGAcVDGVNTYNcR.[C]	C5(Carbamidomethyl); C14(Carbamidomethyl)	1	1	Q01705	Q01705	Neurogenic locus notch homolog protein 1 OS=Mus musculus OX=10090 GN=Notch1 PE=1 SV=3	0	2	2	1	0	1	1	1	828.845	1656.68	1656.69	-1.00945	-0.000836171	0	0	333315	HCD (High Energy Collision Dissociation)	MS2	6.01477	100	8.88392	2914	2914	2911	FP072920_6.raw	0/0		6.49492	495.579	495.579	495.579	3.19947e-07	4.67934e-08	0	0
FALSE	High	PMI-Byonic	PMI-Byonic (A2)	A	2	Unambiguous	NGGACVDGVNTYNCR	[K].NGGAcVDGVNTYNcR.[C]	C5(Carbamidomethyl); C14(Carbamidomethyl)	1	1	Q01705	Q01705	Neurogenic locus notch homolog protein 1 OS=Mus musculus OX=10090 GN=Notch1 PE=1 SV=3	0	2	2	1	0	1	1	1	828.844	1656.68	1656.69	-3.21995	-0.00266723	0	0	322551	HCD (High Energy Collision Dissociation)	MS2	0	100	9.2656	3078	3078	3076	FP072920_6.raw	0/0		5.41719	469.478	469.478	469.478	3.82655e-06	2.75343e-07	0	0
FALSE	High	PMI-Byonic	PMI-Byonic (A2)	A	2	Unambiguous	NGGACVDGVNTYNCR	[K].NGGAcVDGVNTYNcR.[C]	C5(Carbamidomethyl); C14(Carbamidomethyl)	1	1	Q01705	Q01705	Neurogenic locus notch homolog protein 1 OS=Mus musculus OX=10090 GN=Notch1 PE=1 SV=3	0	3	3	1	0	1	1	1	552.899	1656.68	1656.69	-1.53335	-0.00084676	0	0	238325	HCD (High Energy Collision Dissociation)	MS2	27.177	100	9.09225	3004	3004	2999	FP072920_6.raw	0/0		3.98785	360.847	360.847	360.847	0.000102837	4.78384e-06	0	0
FALSE	High	PMI-Byonic	PMI-Byonic (A2)	A	2	Unambiguous	VASFYCECPHGR	[R].VASFYcEcPHGR.[T]	C6(Carbamidomethyl); C8(Carbamidomethyl)	1	1	Q01705	Q01705	Neurogenic locus notch homolog protein 1 OS=Mus musculus OX=10090 GN=Notch1 PE=1 SV=3	0	3	3	1	0	1	1	1	494.879	1482.62	1482.63	-1.54477	-0.000763438	0	0	623235	HCD (High Energy Collision Dissociation)	MS2	6.36454	100	9.08795	3002	3002	2999	FP072920_6.raw	0/0		6.86067	507.956	507.956	507.956	1.37826e-07	1.80175e-08	0	0
FALSE	High	PMI-Byonic	PMI-Byonic (A2)	A	2	Unambiguous	VASFYCECPHGR	[R].VASFYcEcPHGR.[T]	C6(Carbamidomethyl); C8(Carbamidomethyl)	1	1	Q01705	Q01705	Neurogenic locus notch homolog protein 1 OS=Mus musculus OX=10090 GN=Notch1 PE=1 SV=3	0	3	3	1	0	1	1	1	494.88	1482.62	1482.63	-0.865516	-0.000427745	0	0	274305	HCD (High Energy Collision Dissociation)	MS2	12.3655	100	9.21423	3056	3056	3054	FP072920_6.raw	0/0		6.58451	475.408	475.408	475.408	2.6031e-07	4.27165e-08	0	0
FALSE	High	PMI-Byonic	PMI-Byonic (A2)	A	2	Unambiguous	VASFYCECPHGR	[R].VASFYcEcPHGR.[T]	C6(Carbamidomethyl); C8(Carbamidomethyl)	1	1	Q01705	Q01705	Neurogenic locus notch homolog protein 1 OS=Mus musculus OX=10090 GN=Notch1 PE=1 SV=3	0	3	3	1	0	1	1	1	494.879	1482.62	1482.63	-1.60652	-0.000793956	0	0	2827006	HCD (High Energy Collision Dissociation)	MS2	3.86082	30.6051	8.95743	2946	2946	2944	FP072920_6.raw	0/0		7.03669	555.081	555.081	555.081	9.18993e-08	8.66429e-09	0	0
FALSE	High	PMI-Byonic	PMI-Byonic (A2)	A	2	Unambiguous	VASFYCECPHGR	[R].VASFYcEcPHGR.[T]	C6(Carbamidomethyl); C8(Carbamidomethyl)	1	1	Q01705	Q01705	Neurogenic locus notch homolog protein 1 OS=Mus musculus OX=10090 GN=Notch1 PE=1 SV=3	0	3	3	1	0	1	1	1	494.879	1482.62	1482.63	-1.73002	-0.000854991	0	0	186948	HCD (High Energy Collision Dissociation)	MS2	0	100	9.34958	3114	3114	3109	FP072920_6.raw	0/0		5.36952	421.301	414.298	414.298	4.27051e-06	3.68934e-07	0	0
FALSE	High	PMI-Byonic	PMI-Byonic (A2)	A	2	Unambiguous	VASFYCECPHGR	[R].VASFYcEcPHGR.[T]	C6(Carbamidomethyl); C8(Carbamidomethyl)	1	1	Q01705	Q01705	Neurogenic locus notch homolog protein 1 OS=Mus musculus OX=10090 GN=Notch1 PE=1 SV=3	0	3	3	1	0	1	1	1	494.879	1482.62	1482.63	-1.35952	-0.000671886	0	0	9912780	HCD (High Energy Collision Dissociation)	MS2	3.67427	27.634	8.82984	2890	2890	2889	FP072920_6.raw	0/0		9.91321	693.972	673.371	673.371	1.2212e-10	2.26237e-11	0	0
FALSE	High	PMI-Byonic	PMI-Byonic (A2)	A	2	Unambiguous	VASFYCECPHGR	[R].VASFYcEcPHGR.[T]	C6(Carbamidomethyl); C8(Carbamidomethyl)	1	1	Q01705	Q01705	Neurogenic locus notch homolog protein 1 OS=Mus musculus OX=10090 GN=Notch1 PE=1 SV=3	0	3	3	1	0	1	1	1	494.879	1482.62	1482.63	-1.66827	-0.000824474	0	0	1.91712e+06	HCD (High Energy Collision Dissociation)	MS2	3.48275	100	8.70143	2835	2835	2834	FP072920_6.raw	0/0		8.83858	640.293	568.637	568.637	1.45017e-09	3.58298e-10	0	0
FALSE	High	PMI-Byonic	PMI-Byonic (A2)	A	2	Unambiguous	VASFYCECPHGR	[R].VASFYcEcPHGR.[T]	C6(Carbamidomethyl); C8(Carbamidomethyl)	1	1	Q01705	Q01705	Neurogenic locus notch homolog protein 1 OS=Mus musculus OX=10090 GN=Notch1 PE=1 SV=3	0	3	3	1	0	1	1	1	494.879	1482.62	1482.63	-1.29777	-0.000641368	0	0	1.0123e+06	HCD (High Energy Collision Dissociation)	MS2	6.26057	95.949	8.57512	2781	2781	2779	FP072920_6.raw	0/0		8.91321	630.247	630.247	630.247	1.2212e-09	1.92047e-10	0	0
FALSE	High	PMI-Byonic	PMI-Byonic (A2)	A	2	Unambiguous	VASFYCECPHGR	[R].VASFYcEcPHGR.[T]	C6(Carbamidomethyl); C8(Carbamidomethyl)	1	1	Q01705	Q01705	Neurogenic locus notch homolog protein 1 OS=Mus musculus OX=10090 GN=Notch1 PE=1 SV=3	0	3	3	1	0	1	1	1	494.879	1482.62	1482.63	-2.34753	-0.00116017	0	0	307066	HCD (High Energy Collision Dissociation)	MS2	3.67462	100	8.44825	2727	2727	2724	FP072920_6.raw	0/0		6.78604	514.993	514.993	514.993	1.63668e-07	2.28725e-08	0	0
FALSE	High	PMI-Byonic	PMI-Byonic (A2)	A	2	Unambiguous	TGLLCHLNDACISNPCNEGSNCDTNPVNGK	[R].tGLLcHLNDAcISNPcNEGSNcDTNPVNGK.[A]	T1(Hex(1)Pent(2)); C5(Carbamidomethyl); C11(Carbamidomethyl); C16(Carbamidomethyl); C22(Carbamidomethyl)	1	1	Q01705	Q01705	Neurogenic locus notch homolog protein 1 OS=Mus musculus OX=10090 GN=Notch1 PE=1 SV=3	0	3	3	1	0	1	1	1	1253.19	3757.56	3757.56	0.27274	0.000341612	0	0	160960	HCD (High Energy Collision Dissociation)	MS2	0	100	12.1647	4395	4395	4385	FP072920_6.raw	0/0		6.59997	624.048	624.048	2.8	2.51207e-07	3.94196e-08	0	0
FALSE	High	PMI-Byonic	PMI-Byonic (A2)	A	2	Unambiguous	AICTCPSGYTGPACSQDVDECALGANPCEHAGK	[K].AIcTcPSGYTGPAcSQDVDEcALGANPcEHAGK.[C]	C3(Carbamidomethyl); C5(Carbamidomethyl); C14(Carbamidomethyl); C21(Carbamidomethyl); C28(Carbamidomethyl)	1	1	Q01705	Q01705	Neurogenic locus notch homolog protein 1 OS=Mus musculus OX=10090 GN=Notch1 PE=1 SV=3	0	3	3	1	0	1	1	1	1185.16	3553.45	3553.45	-0.713175	-0.000844745	0	0	3.36952e+06	HCD (High Energy Collision Dissociation)	MS2	0	100	11.8201	4234	4234	4231	FP072920_6.raw	0/0		30.0057	1289.82	1289.82	1289.82	9.86859e-31	9.86761e-31	0	0
FALSE	High	PMI-Byonic	PMI-Byonic (A2)	A	2	Unambiguous	AICTCPSGYTGPACSQDVDECALGANPCEHAGK	[K].AIcTcPSGYTGPAcSQDVDEcALGANPcEHAGK.[C]	C3(Carbamidomethyl); C5(Carbamidomethyl); C14(Carbamidomethyl); C21(Carbamidomethyl); C28(Carbamidomethyl)	1	1	Q01705	Q01705	Neurogenic locus notch homolog protein 1 OS=Mus musculus OX=10090 GN=Notch1 PE=1 SV=3	0	4	4	1	0	1	1	1	889.119	3553.45	3553.45	-0.356257	-0.000316486	0	0	2.87031e+06	HCD (High Energy Collision Dissociation)	MS2	0	61.2371	11.8216	4235	4235	4231	FP072920_6.raw	0/0		30.0057	1333.35	1333.35	1333.35	9.86859e-31	9.8681e-31	0	0
FALSE	High	PMI-Byonic	PMI-Byonic (A2)	A	2	Unambiguous	AICTCPSGYTGPACSQDVDECALGANPCEHAGK	[K].AIcTcPSGYTGPAcSQDVDEcALGANPcEHAGK.[C]	C3(Carbamidomethyl); C5(Carbamidomethyl); C14(Carbamidomethyl); C21(Carbamidomethyl); C28(Carbamidomethyl)	1	1	Q01705	Q01705	Neurogenic locus notch homolog protein 1 OS=Mus musculus OX=10090 GN=Notch1 PE=1 SV=3	0	4	4	1	0	1	1	1	889.117	3553.45	3553.45	-2.41741	-0.00214754	0	0	1.38558e+06	HCD (High Energy Collision Dissociation)	MS2	0	100	12.0537	4343	4343	4341	FP072920_6.raw	0/0		30.0057	1277.27	1277.27	1277.27	9.86859e-31	9.86843e-31	0	0
FALSE	High	PMI-Byonic	PMI-Byonic (A2)	A	2	Unambiguous	AICTCPSGYTGPACSQDVDECALGANPCEHAGK	[K].AIcTcPSGYTGPAcSQDVDEcALGANPcEHAGK.[C]	C3(Carbamidomethyl); C5(Carbamidomethyl); C14(Carbamidomethyl); C21(Carbamidomethyl); C28(Carbamidomethyl)	1	1	Q01705	Q01705	Neurogenic locus notch homolog protein 1 OS=Mus musculus OX=10090 GN=Notch1 PE=1 SV=3	0	3	3	1	0	1	1	1	1185.16	3553.45	3553.45	-0.919291	-0.00108889	0	0	593982	HCD (High Energy Collision Dissociation)	MS2	0	100	12.178	4401	4401	4396	FP072920_6.raw	0/0		15.3583	1034.57	1034.57	1034.57	4.38254e-16	6.26068e-17	0	0
FALSE	High	PMI-Byonic	PMI-Byonic (A2)	A	2	Unambiguous	AICTCPSGYTGPACSQDVDECALGANPCEHAGK	[K].AIcTcPSGYTGPAcSQDVDEcALGANPcEHAGK.[C]	C3(Carbamidomethyl); C5(Carbamidomethyl); C14(Carbamidomethyl); C21(Carbamidomethyl); C28(Carbamidomethyl)	1	1	Q01705	Q01705	Neurogenic locus notch homolog protein 1 OS=Mus musculus OX=10090 GN=Notch1 PE=1 SV=3	0	3	3	1	0	1	1	1	1185.16	3553.45	3553.45	-0.197887	-0.000234394	0	0	11847689	HCD (High Energy Collision Dissociation)	MS2	0	17.5296	11.937	4287	4287	4286	FP072920_6.raw	0/0		30.0057	1262.2	1262.2	1262.2	9.86859e-31	9.86827e-31	0	0
FALSE	High	PMI-Byonic	PMI-Byonic (A2)	A	2	Unambiguous	AICTCPSGYTGPACSQDVDECALGANPCEHAGK	[K].AIcTcPSGYTGPAcSQDVDEcALGANPcEHAGK.[C]	C3(Carbamidomethyl); C5(Carbamidomethyl); C14(Carbamidomethyl); C21(Carbamidomethyl); C28(Carbamidomethyl)	1	1	Q01705	Q01705	Neurogenic locus notch homolog protein 1 OS=Mus musculus OX=10090 GN=Notch1 PE=1 SV=3	0	3	3	1	0	1	1	1	1185.16	3553.45	3553.45	-0.50706	-0.000600605	0	0	2.45638e+06	HCD (High Energy Collision Dissociation)	MS2	0	100	12.0515	4342	4342	4341	FP072920_6.raw	0/0		30.0057	1176.89	1176.89	1176.89	9.86859e-31	9.8684e-31	0	0
FALSE	High	PMI-Byonic	PMI-Byonic (A2)	A	2	Unambiguous	AICTCPSGYTGPACSQDVDECALGANPCEHAGK	[K].AIcTcPSGYTGPAcSQDVDEcALGANPcEHAGK.[C]	C3(Carbamidomethyl); C5(Carbamidomethyl); C14(Carbamidomethyl); C21(Carbamidomethyl); C28(Carbamidomethyl)	1	1	Q01705	Q01705	Neurogenic locus notch homolog protein 1 OS=Mus musculus OX=10090 GN=Notch1 PE=1 SV=3	0	4	4	1	0	1	1	1	889.119	3553.45	3553.45	0.0559737	4.9725e-05	0	0	9604588	HCD (High Energy Collision Dissociation)	MS2	0	15.4635	11.9382	4288	4288	4286	FP072920_6.raw	0/0		30.0057	1246.17	1246.17	1246.17	9.86859e-31	9.86835e-31	0	0
FALSE	High	PMI-Byonic	PMI-Byonic (A2)	A	2	Unambiguous	CLNTLGSFECQCLQGYTGPR	[K].cLNTLGsFEcQcLQGYTGPR.[C]	C1(Carbamidomethyl); S7(Hex(1)); C10(Carbamidomethyl); C12(Carbamidomethyl)	1	1	Q01705	Q01705	Neurogenic locus notch homolog protein 1 OS=Mus musculus OX=10090 GN=Notch1 PE=1 SV=3	0	3	3	1	0	1	1	1	841.702	2523.09	2523.09	-0.817635	-0.000687657	0	0	1.50868e+06	HCD (High Energy Collision Dissociation)	MS2	0	100	14.187	5312	5312	5309	FP072920_6.raw	0/0		10.9178	803.405	803.405	3.6	1.20833e-11	1.87967e-12	0	0
FALSE	High	PMI-Byonic	PMI-Byonic (A2)	A	2	Unambiguous	INEFQCQCPK	[K].INEFQcQcPK.[G]	C6(Carbamidomethyl); C8(Carbamidomethyl)	1	1	Q01705	Q01705	Neurogenic locus notch homolog protein 1 OS=Mus musculus OX=10090 GN=Notch1 PE=1 SV=3	0	2	2	1	0	1	1	1	662.294	1323.58	1323.58	-1.52192	-0.00100719	0	0	1.15104e+06	HCD (High Energy Collision Dissociation)	MS2	10.3007	100	8.8796	2912	2912	2911	FP072920_6.raw	0/0		7.03669	527.562	527.562	527.562	9.18993e-08	7.06362e-09	0	0
FALSE	High	PMI-Byonic	PMI-Byonic (A2)	A	2	Unambiguous	INEFQCQCPK	[K].INEFQcQcPK.[G]	C6(Carbamidomethyl); C8(Carbamidomethyl)	1	1	Q01705	Q01705	Neurogenic locus notch homolog protein 1 OS=Mus musculus OX=10090 GN=Notch1 PE=1 SV=3	0	4	4	1	0	1	1	1	662.643	2647.55	1323.58	1.00029e+06	330.992	0	0	153827	HCD (High Energy Collision Dissociation)	MS2	85.0141	100	8.75471	2858	2858	2856	FP072920_6.raw	0/0		6.78604	511.358	511.358	511.358	1.63668e-07	2.51806e-08	0	0
FALSE	High	PMI-Byonic	PMI-Byonic (A2)	A	2	Unambiguous	INEFQCQCPK	[K].INEFQcQcPK.[G]	C6(Carbamidomethyl); C8(Carbamidomethyl)	1	1	Q01705	Q01705	Neurogenic locus notch homolog protein 1 OS=Mus musculus OX=10090 GN=Notch1 PE=1 SV=3	0	4	4	1	0	1	1	1	661.574	2643.27	1323.58	997060	329.923	0	0	233505	HCD (High Energy Collision Dissociation)	MS2	19.6018	100	8.68872	2830	2830	2823	FP072920_6.raw	0/0		5.86212	433.268	433.268	433.268	1.37367e-06	1.40948e-07	0	0
FALSE	High	PMI-Byonic	PMI-Byonic (A2)	A	2	Unambiguous	GFNGHLCQYDVDECASTPCK	[K].GFNGHLcQYDVDEcAsTPcK.[N]	C7(Carbamidomethyl); C14(Carbamidomethyl); S16(Hex(1)Pent(1)); C19(Carbamidomethyl)	1	1	Q01705	Q01705	Neurogenic locus notch homolog protein 1 OS=Mus musculus OX=10090 GN=Notch1 PE=1 SV=3	0	3	3	1	0	1	1	1	884.688	2652.05	2652.05	-1.24997	-0.00110499	0	0	1.61253e+06	HCD (High Energy Collision Dissociation)	MS2	0	100	10.8483	3785	3785	3780	FP072920_6.raw	0/0		8.70246	669.012	669.012	1.2	1.98399e-09	4.01079e-10	0	0
FALSE	High	PMI-Byonic	PMI-Byonic (A2)	A	2	Unambiguous	GFNGHLCQYDVDECASTPCK	[K].GFNGHLcQYDVDEcAsTPcK.[N]	C7(Carbamidomethyl); C14(Carbamidomethyl); S16(Hex(1)Pent(2)); C19(Carbamidomethyl)	1	1	Q01705	Q01705	Neurogenic locus notch homolog protein 1 OS=Mus musculus OX=10090 GN=Notch1 PE=1 SV=3	0	3	3	1	0	1	1	1	928.703	2784.09	2784.1	-0.716525	-0.000664958	0	0	316522	HCD (High Energy Collision Dissociation)	MS2	0	100	10.7614	3744	3744	3736	FP072920_6.raw	0/0		6.62783	598.492	598.492	1.2	2.35597e-07	3.61613e-08	0	0
FALSE	High	PMI-Byonic	PMI-Byonic (A2)	A	2	Unambiguous	GFNGHLCQYDVDECASTPCK	[K].GFNGHLcQYDVDEcAsTPcK.[N]	C7(Carbamidomethyl); C14(Carbamidomethyl); S16(Hex(1)Pent(1)); C19(Carbamidomethyl)	1	1	Q01705	Q01705	Neurogenic locus notch homolog protein 1 OS=Mus musculus OX=10090 GN=Notch1 PE=1 SV=3	0	3	3	1	0	1	1	1	884.688	2652.05	2652.05	-1.38805	-0.00122706	0	0	5.69838e+06	HCD (High Energy Collision Dissociation)	MS2	0	47.2955	10.7276	3729	3729	3725	FP072920_6.raw	0/0		9.70246	726.939	726.939	1.2	1.98399e-10	4.0147e-11	0	0
FALSE	High	PMI-Byonic	PMI-Byonic (A2)	A	2	Unambiguous	HGGTCQDRDNSYLCLCLK	[R].HGGTcQDRDNsYLcLcLK.[G]	C5(Carbamidomethyl); S11(HexNAc(1)Hex(1)Fuc(1)); C14(Carbamidomethyl); C16(Carbamidomethyl)	1	1	Q01705	Q01705	Neurogenic locus notch homolog protein 1 OS=Mus musculus OX=10090 GN=Notch1 PE=1 SV=3	1	4	4	1	0	1	1	1	677.792	2708.14	2708.15	-1.47429	-0.000998147	0	0	1992417	HCD (High Energy Collision Dissociation)	MS2	2.92171	100	10.6777	3706	3706	3703	FP072920_6.raw	0/0		9.9843	710.291	710.291	12.4095	1.03682e-10	1.76489e-11	0	0
FALSE	High	PMI-Byonic	PMI-Byonic (A2)	A	2	Unambiguous	HGGTCQDRDNSYLCLCLK	[R].HGGTcQDRDNsYLcLcLK.[G]	C5(Carbamidomethyl); S11(Fuc(1)); C14(Carbamidomethyl); C16(Carbamidomethyl)	1	1	Q01705	Q01705	Neurogenic locus notch homolog protein 1 OS=Mus musculus OX=10090 GN=Notch1 PE=1 SV=3	1	4	4	1	0	1	1	1	586.509	2343.01	2343.02	-1.13352	-0.000663965	0	0	665935	HCD (High Energy Collision Dissociation)	MS2	23.9413	100	10.7128	3722	3722	3714	FP072920_6.raw	0/0		3.88811	474.811	474.811	5.50958	0.000129386	6.05529e-06	0	0
FALSE	High	PMI-Byonic	PMI-Byonic (A2)	A	2	Unambiguous	HGGTCQDRDNSYLCLCLK	[R].HGGTcQDRDNsYLcLcLK.[G]	C5(Carbamidomethyl); S11(Fuc(1)); C14(Carbamidomethyl); C16(Carbamidomethyl)	1	1	Q01705	Q01705	Neurogenic locus notch homolog protein 1 OS=Mus musculus OX=10090 GN=Notch1 PE=1 SV=3	1	3	3	1	0	1	1	1	781.677	2343.02	2343.02	-0.0597399	-4.66572e-05	0	0	746521	HCD (High Energy Collision Dissociation)	MS2	20.7068	100	10.7106	3721	3721	3714	FP072920_6.raw	0/0		8.19717	663.108	663.108	8.04717	6.35086e-09	8.14395e-10	0	0
FALSE	High	PMI-Byonic	PMI-Byonic (A2)	A	2	Unambiguous	HGGTCQDRDNSYLCLCLK	[R].HGGTcQDRDNsYLcLcLK.[G]	C5(Carbamidomethyl); S11(HexNAc(1)Hex(1)Fuc(1)); C14(Carbamidomethyl); C16(Carbamidomethyl)	1	1	Q01705	Q01705	Neurogenic locus notch homolog protein 1 OS=Mus musculus OX=10090 GN=Notch1 PE=1 SV=3	1	3	3	1	0	1	1	1	903.386	2708.14	2708.15	-1.58201	-0.00142811	0	0	4804340	HCD (High Energy Collision Dissociation)	MS2	0	45.6764	10.7744	3750	3750	3747	FP072920_6.raw	0/0		7.35226	679.664	679.664	10.5845	4.44369e-08	4.02066e-09	0	0
FALSE	High	PMI-Byonic	PMI-Byonic (A2)	A	2	Unambiguous	HGGTCQDRDNSYLCLCLK	[R].HGGTcQDRDNsYLcLcLK.[G]	C5(Carbamidomethyl); S11(HexNAc(1)Fuc(1)); C14(Carbamidomethyl); C16(Carbamidomethyl)	1	1	Q01705	Q01705	Neurogenic locus notch homolog protein 1 OS=Mus musculus OX=10090 GN=Notch1 PE=1 SV=3	1	4	4	1	0	1	1	1	637.278	2546.09	2546.1	-1.82078	-0.00115897	0	0	1.96274e+06	HCD (High Energy Collision Dissociation)	MS2	2.65359	100	10.7766	3751	3751	3747	FP072920_6.raw	0/0		8.9843	694.263	694.263	9.88563	1.03682e-09	1.58849e-10	0	0
FALSE	High	PMI-Byonic	PMI-Byonic (A2)	A	2	Unambiguous	HGGTCQDRDNSYLCLCLK	[R].HGGtcQDRDNsYLcLcLK.[G]	T4(HexNAc(1)); C5(Carbamidomethyl); S11(HexNAc(1)Hex(1)); C14(Carbamidomethyl); C16(Carbamidomethyl)	1	1	Q01705	Q01705	Neurogenic locus notch homolog protein 1 OS=Mus musculus OX=10090 GN=Notch1 PE=1 SV=3	1	4	4	1	0	1	1	1	692.048	2765.17	2765.17	-0.0237596	-1.64248e-05	0	0	933892	HCD (High Energy Collision Dissociation)	MS2	27.2929	100	10.785	3755	3755	3747	FP072920_6.raw	0/0		1.06005	297.177	297.177	2.4	0.0870866	0.00221116	0	0
FALSE	High	PMI-Byonic	PMI-Byonic (A2)	A	2	Unambiguous	HGGTCQDRDNSYLCLCLK	[R].HGGTcQDRDNsYLcLcLK.[G]	C5(Carbamidomethyl); S11(HexNAc(1)Hex(1)Fuc(1)); C14(Carbamidomethyl); C16(Carbamidomethyl)	1	1	Q01705	Q01705	Neurogenic locus notch homolog protein 1 OS=Mus musculus OX=10090 GN=Notch1 PE=1 SV=3	1	4	4	1	0	1	1	1	677.792	2708.14	2708.15	-1.47429	-0.000998147	0	0	18345406	HCD (High Energy Collision Dissociation)	MS2	0.665132	8.77998	10.798	3761	3761	3758	FP072920_6.raw	0/0		10.0589	724.903	724.903	12.9944	8.73117e-11	8.91502e-12	0	0
FALSE	High	PMI-Byonic	PMI-Byonic (A2)	A	2	Unambiguous	HGGTCQDRDNSYLCLCLK	[R].HGGTcQDRDNsYLcLcLK.[G]	C5(Carbamidomethyl); S11(HexNAc(1)Fuc(1)); C14(Carbamidomethyl); C16(Carbamidomethyl)	1	1	Q01705	Q01705	Neurogenic locus notch homolog protein 1 OS=Mus musculus OX=10090 GN=Notch1 PE=1 SV=3	1	3	3	1	0	1	1	1	849.368	2546.09	2546.1	-1.93536	-0.00164254	0	0	1.0721e+06	HCD (High Energy Collision Dissociation)	MS2	3.67901	100	10.8039	3764	3764	3758	FP072920_6.raw	0/0		7.6308	643.622	643.622	16.4265	2.33989e-08	1.90178e-09	0	0
FALSE	High	PMI-Byonic	PMI-Byonic (A2)	A	2	Unambiguous	HGGTCQDRDNSYLCLCLK	[R].HGGTcQDRDNsYLcLcLK.[G]	C5(Carbamidomethyl); S11(Fuc(1)); C14(Carbamidomethyl); C16(Carbamidomethyl)	1	1	Q01705	Q01705	Neurogenic locus notch homolog protein 1 OS=Mus musculus OX=10090 GN=Notch1 PE=1 SV=3	1	4	4	1	0	1	1	1	586.509	2343.01	2343.02	-1.44612	-0.00084707	0	0	3.21254e+06	HCD (High Energy Collision Dissociation)	MS2	5.92651	100	10.8439	3783	3783	3780	FP072920_6.raw	0/0		6.1824	537.925	537.925	9.16465	6.57049e-07	8.08122e-08	0	0
FALSE	High	PMI-Byonic	PMI-Byonic (A2)	A	2	Unambiguous	HGGTCQDRDNSYLCLCLK	[R].HGGTcQDRDNsYLcLcLK.[G]	C5(Carbamidomethyl); S11(Fuc(1)); C14(Carbamidomethyl); C16(Carbamidomethyl)	1	1	Q01705	Q01705	Neurogenic locus notch homolog protein 1 OS=Mus musculus OX=10090 GN=Notch1 PE=1 SV=3	1	3	3	1	0	1	1	1	781.676	2343.01	2343.02	-1.70088	-0.0013284	0	0	3.13853e+06	HCD (High Energy Collision Dissociation)	MS2	2.97021	100	10.8461	3784	3784	3780	FP072920_6.raw	0/0		9.55617	704.276	704.276	9.91218	2.77861e-10	5.68602e-11	0	0
FALSE	High	PMI-Byonic	PMI-Byonic (A2)	A	2	Unambiguous	HGGTCQDRDNSYLCLCLK	[R].HGGTcQDRDNsYLcLcLK.[G]	C5(Carbamidomethyl); S11(HexNAc(1)Fuc(1)); C14(Carbamidomethyl); C16(Carbamidomethyl)	1	1	Q01705	Q01705	Neurogenic locus notch homolog protein 1 OS=Mus musculus OX=10090 GN=Notch1 PE=1 SV=3	1	4	4	1	0	1	1	1	637.279	2546.09	2546.1	-1.24545	-0.000792761	0	0	2.12303e+06	HCD (High Energy Collision Dissociation)	MS2	0	100	10.8969	3808	3808	3802	FP072920_6.raw	0/0		8.05893	647.991	647.991	11.5604	8.73117e-09	1.14407e-09	0	0
FALSE	Medium	PMI-Byonic	PMI-Byonic (A2)	A	2	Unambiguous	HGGTCQDRDNSYLCLCLK	[R].HGGtcQDRDNSYLcLcLK.[G]	T4(HexNAc(1)Hex(1)Fuc(1)); C5(Carbamidomethyl); C14(Carbamidomethyl); C16(Carbamidomethyl)	1	1	Q01705	Q01705	Neurogenic locus notch homolog protein 1 OS=Mus musculus OX=10090 GN=Notch1 PE=1 SV=3	1	2	2	1	0	1	1	1	679.346	1357.68	2708.15	-498667	-675.232	0	0	1.38762e+06	HCD (High Energy Collision Dissociation)	MS2	56.3478	100	10.7066	3719	3719	3714	FP072920_6.raw	0/0		0.158159	75.6936	75.6936	2	0.694769	0.0298296	0	0
FALSE	High	PMI-Byonic	PMI-Byonic (A2)	A	2	Unambiguous	HGGTCQDRDNSYLCLCLK	[R].HGGTcQDRDNsYLcLcLK.[G]	C5(Carbamidomethyl); S11(HexNAc(1)Hex(1)Fuc(1)); C14(Carbamidomethyl); C16(Carbamidomethyl)	1	1	Q01705	Q01705	Neurogenic locus notch homolog protein 1 OS=Mus musculus OX=10090 GN=Notch1 PE=1 SV=3	1	4	4	1	0	1	1	1	677.792	2708.14	2708.15	-1.56444	-0.00105918	0	0	6746296	HCD (High Energy Collision Dissociation)	MS2	9.32053	30.504	10.9098	3814	3814	3813	FP072920_6.raw	0/0		9.05893	666.392	666.392	10.6144	8.73117e-10	1.03944e-10	0	0
FALSE	Medium	PMI-Byonic	PMI-Byonic (A2)	A	2	Unambiguous	HGGTCQDRDNSYLCLCLK	[R].HGGTcQDRDNsYLcLcLK.[G]	C5(Carbamidomethyl); S11(HexNAc(1)Fuc(1)); C14(Carbamidomethyl); C16(Carbamidomethyl)	1	1	Q01705	Q01705	Neurogenic locus notch homolog protein 1 OS=Mus musculus OX=10090 GN=Notch1 PE=1 SV=3	1	2	2	1	0	1	1	1	638.324	1275.64	2546.1	-498981	-635.227	0	0	1.88837e+06	HCD (High Energy Collision Dissociation)	MS2	26.4759	84.1187	11.0119	3862	3862	3857	FP072920_6.raw	0/0		0.158159	60.8249	60.8249	8.64787	0.694769	0.035192	0	0
FALSE	High	PMI-Byonic	PMI-Byonic (A2)	A	2	Unambiguous	HGGTCQDRDNSYLCLCLK	[R].HGGTcQDRDNsYLcLcLK.[G]	C5(Carbamidomethyl); S11(HexNAc(1)Hex(1)Fuc(1)); C14(Carbamidomethyl); C16(Carbamidomethyl)	1	1	Q01705	Q01705	Neurogenic locus notch homolog protein 1 OS=Mus musculus OX=10090 GN=Notch1 PE=1 SV=3	1	4	4	1	0	1	1	1	677.791	2708.14	2708.15	-2.64624	-0.0017916	0	0	1.98903e+06	HCD (High Energy Collision Dissociation)	MS2	21.209	100	11.0353	3873	3873	3868	FP072920_6.raw	0/0		6.25736	599.501	599.501	13.8035	5.52896e-07	5.88976e-08	0	0
FALSE	High	PMI-Byonic	PMI-Byonic (A2)	A	2	Unambiguous	HGGTCQDRDNSYLCLCLK	[R].HGGtcQDRDNSYLcLcLK.[G]	T4(HexNAc(1)Hex(1)Fuc(1)); C5(Carbamidomethyl); C14(Carbamidomethyl); C16(Carbamidomethyl)	1	1	Q01705	Q01705	Neurogenic locus notch homolog protein 1 OS=Mus musculus OX=10090 GN=Notch1 PE=1 SV=3	1	4	4	1	0	1	1	1	677.793	2708.15	2708.15	0.32872	0.000222556	0	0	430257	HCD (High Energy Collision Dissociation)	MS2	30.9186	100	11.2023	3951	3951	3945	FP072920_6.raw	0/0		5.93175	497.653	497.653	2	1.17017e-06	1.24939e-07	0	0
FALSE	High	PMI-Byonic	PMI-Byonic (A2)	A	2	Unambiguous	HGGTCQDRDNSYLCLCLK	[R].HGGtcQDRDNsYLcLcLK.[G]	T4(HexNAc(1)); C5(Carbamidomethyl); S11(HexNAc(1)Hex(1)); C14(Carbamidomethyl); C16(Carbamidomethyl)	1	1	Q01705	Q01705	Neurogenic locus notch homolog protein 1 OS=Mus musculus OX=10090 GN=Notch1 PE=1 SV=3	1	4	4	1	0	1	1	1	692.048	2765.17	2765.17	-0.288634	-0.00019953	0	0	965577	HCD (High Energy Collision Dissociation)	MS2	0	100	11.3399	4014	4014	4011	FP072920_6.raw	0/0		2.9444	346.496	346.496	2.4	0.00113657	4.31737e-05	0	0
FALSE	High	PMI-Byonic	PMI-Byonic (A2)	A	2	Unambiguous	HGGTCQDRDNSYLCLCLK	[R].HGGtcQDRDNsYLcLcLK.[G]	T4(HexNAc(1)); C5(Carbamidomethyl); S11(HexNAc(1)Hex(1)); C14(Carbamidomethyl); C16(Carbamidomethyl)	1	1	Q01705	Q01705	Neurogenic locus notch homolog protein 1 OS=Mus musculus OX=10090 GN=Notch1 PE=1 SV=3	1	3	3	1	0	1	1	1	922.393	2765.17	2765.17	-1.76265	-0.00162468	0	0	601987	HCD (High Energy Collision Dissociation)	MS2	0	100	11.3953	4040	4040	4033	FP072920_6.raw	0/0		3.11954	279.163	279.163	2.4	0.00075939	2.30113e-05	0	0
FALSE	Medium	PMI-Byonic	PMI-Byonic (A2)	A	2	Unambiguous	HGGTCQDRDNSYLCLCLK	[R].HGGtcQDRDNSYLcLcLK.[G]	T4(HexNAc(1)); C5(Carbamidomethyl); C14(Carbamidomethyl); C16(Carbamidomethyl)	1	1	Q01705	Q01705	Neurogenic locus notch homolog protein 1 OS=Mus musculus OX=10090 GN=Notch1 PE=1 SV=3	1	3	3	1	0	1	1	1	800.682	2400.03	2400.04	-2.7454	-0.00219635	0	0	266024	HCD (High Energy Collision Dissociation)	MS2	31.006	100	11.423	4053	4053	4044	FP072920_6.raw	0/0		0.404153	215.409	215.409	11.1268	0.394318	0.0243793	0	0
FALSE	High	PMI-Byonic	PMI-Byonic (A2)	A	2	Unambiguous	HGGTCQDRDNSYLCLCLK	[R].HGGTcQDRDNsYLcLcLK.[G]	C5(Carbamidomethyl); S11(HexNAc(1)Hex(1)Fuc(1)NeuAc(1)); C14(Carbamidomethyl); C16(Carbamidomethyl)	1	1	Q01705	Q01705	Neurogenic locus notch homolog protein 1 OS=Mus musculus OX=10090 GN=Notch1 PE=1 SV=3	1	4	4	1	0	1	1	1	750.566	2999.24	2999.24	-0.828674	-0.000621349	0	0	2812959	HCD (High Energy Collision Dissociation)	MS2	7.61072	67.4484	11.7706	4212	4212	4209	FP072920_6.raw	0/0		9.05893	662.91	662.91	12.0583	8.73117e-10	1.29583e-10	0	0
FALSE	High	PMI-Byonic	PMI-Byonic (A2)	A	2	Unambiguous	HGGTCQDRDNSYLCLCLK	[R].HGGTcQDRDNsYLcLcLK.[G]	C5(Carbamidomethyl); S11(HexNAc(1)Hex(1)Fuc(1)NeuAc(1)); C14(Carbamidomethyl); C16(Carbamidomethyl)	1	1	Q01705	Q01705	Neurogenic locus notch homolog protein 1 OS=Mus musculus OX=10090 GN=Notch1 PE=1 SV=3	1	3	3	1	0	1	1	1	1000.42	2999.25	2999.24	1.98413	0.00198363	0	0	550456	HCD (High Energy Collision Dissociation)	MS2	8.87892	100	11.7787	4216	4216	4209	FP072920_6.raw	0/0		5.14463	503.46	503.46	14.7002	7.16759e-06	6.30067e-07	0	0
FALSE	High	PMI-Byonic	PMI-Byonic (A2)	A	2	Unambiguous	HGGTCQDRDNSYLCLCLK	[R].HGGTcQDRDNsYLcLcLK.[G]	C5(Carbamidomethyl); S11(HexNAc(1)Hex(1)Fuc(1)NeuAc(1)); C14(Carbamidomethyl); C16(Carbamidomethyl)	1	1	Q01705	Q01705	Neurogenic locus notch homolog protein 1 OS=Mus musculus OX=10090 GN=Notch1 PE=1 SV=3	1	4	4	1	0	1	1	1	750.566	2999.24	2999.24	-0.828674	-0.000621349	0	0	5.81359e+06	HCD (High Energy Collision Dissociation)	MS2	2.84326	31.3728	11.8886	4265	4265	4264	FP072920_6.raw	0/0		9.62529	708.587	708.587	14.463	2.36978e-10	4.80203e-11	0	0
FALSE	Medium	PMI-Byonic	PMI-Byonic (A2)	A	2	Unambiguous	HGGTCQDRDNSYLCLCLK	[R].HGGtcQDRDNsYLcLcLK.[G]	T4(HexNAc(1)); C5(Carbamidomethyl); S11(HexNAc(1)Hex(1)); C14(Carbamidomethyl); C16(Carbamidomethyl)	1	1	Q01705	Q01705	Neurogenic locus notch homolog protein 1 OS=Mus musculus OX=10090 GN=Notch1 PE=1 SV=3	1	4	4	1	0	1	1	1	692.047	2765.17	2765.17	-1.34813	-0.000931952	0	0	587927	HCD (High Energy Collision Dissociation)	MS2	17.7861	100	10.9391	3828	3828	3824	FP072920_6.raw	0/0		0.534846	217.187	217.187	2.4	0.291846	0.0159854	0	0
FALSE	High	PMI-Byonic	PMI-Byonic (A2)	A	2	Unambiguous	HGGTCQDRDNSYLCLCLK	[R].HGGtcQDRDNSYLcLcLK.[G]	T4(HexNAc(1)Hex(1)Fuc(1)); C5(Carbamidomethyl); C14(Carbamidomethyl); C16(Carbamidomethyl)	1	1	Q01705	Q01705	Neurogenic locus notch homolog protein 1 OS=Mus musculus OX=10090 GN=Notch1 PE=1 SV=3	1	3	3	1	0	1	1	1	903.385	2708.14	2708.15	-3.47517	-0.00313709	0	0	1693965	HCD (High Energy Collision Dissociation)	MS2	5.21033	100	10.9137	3816	3816	3813	FP072920_6.raw	0/0		8.6308	655.524	655.524	2	2.33989e-09	4.50793e-10	0	0
FALSE	High	PMI-Byonic	PMI-Byonic (A2)	A	2	Unambiguous	DNSYLCLCLK	[R].DNSYLcLcLK.[G]	C6(Carbamidomethyl); C8(Carbamidomethyl)	1	1	Q01705	Q01705	Neurogenic locus notch homolog protein 1 OS=Mus musculus OX=10090 GN=Notch1 PE=1 SV=3	0	2	2	1	0	1	1	1	643.299	1285.59	1285.59	-0.98207	-0.00063127	0	0	3207417	HCD (High Energy Collision Dissociation)	MS2	0	59.6816	14.0281	5238	5238	5232	FP072920_6.raw	0/0		7.03669	527.984	527.984	527.984	9.18993e-08	1.02057e-08	0	0
FALSE	High	PMI-Byonic	PMI-Byonic (A2)	A	2	Unambiguous	DNSYLCLCLK	[R].DNSYLcLcLK.[G]	C6(Carbamidomethyl); C8(Carbamidomethyl)	1	1	Q01705	Q01705	Neurogenic locus notch homolog protein 1 OS=Mus musculus OX=10090 GN=Notch1 PE=1 SV=3	0	2	2	1	0	1	1	1	643.298	1285.59	1285.59	-1.74169	-0.00111955	0	0	2.57767e+06	HCD (High Energy Collision Dissociation)	MS2	2.70237	60.4658	14.146	5294	5294	5287	FP072920_6.raw	0/0		6.78604	512.067	512.067	512.067	1.63668e-07	2.74143e-08	0	0
[truncated: 7 more columns]

## Sheet: FP092520_9
Checked	Confidence	Identifying Node Type	Identifying Node	Search ID	Identifying Node No	PSM Ambiguity	Sequence	Annotated Sequence	Modifications	# Protein Groups	# Proteins	Master Protein Accessions	Protein Accessions	Protein Descriptions	# Missed Cleavages	Charge	Original Precursor Charge	DeltaScore	DeltaCn	Rank	Search Engine Rank	Concatenated Rank	m/z [Da]	MH+ [Da]	Theo. MH+ [Da]	DeltaM [ppm]	Deltam/z [Da]	Matched Ions	Total Ions	Intensity	Activation Type	MS Order	Isolation Interference [%]	Ion Inject Time [ms]	RT [min]	First Scan	Last Scan	Master Scan(s)	Spectrum File	Ions Matched	Annotation	|Log Prob|	Byonic Score	Delta Byonic Score	Delta Mod Score	PEP 2D	q-Value 2D	FDR 2D	Peptide Group FDR 2D
FALSE	High	PMI-Byonic	PMI-Byonic (A2)	A	2	Unambiguous	CQDSNPCLSTPCK	[R].cQDSNPcLsTPcK.[N]	C1(Carbamidomethyl); C7(Carbamidomethyl); S9(Hex(1)Pent(2)R0); C12(Carbamidomethyl)	1	1	Q01705	Q01705	Neurogenic locus notch homolog protein 1 OS=Mus musculus OX=10090 GN=Notch1 PE=1 SV=3	0	2	2	1	0	1	1	1	996.882	1992.76	1992.77	-7.94677	-0.00791805	0	0	162552	HCD (High Energy Collision Dissociation)	MS2	0	100	7.86636	2445	2445	2439	FP092520_9.raw	0/0		5.75844	548.17	548.17	0	1.74406e-06	5.29272e-07	0	0
FALSE	High	PMI-Byonic	PMI-Byonic (A2)	A	2	Unambiguous	CQDSNPCLSTPCK	[R].cQDSNPcLsTPcK.[N]	C1(Carbamidomethyl); C7(Carbamidomethyl); S9(Hex(1)Pent(1)); C12(Carbamidomethyl)	1	1	Q01705	Q01705	Neurogenic locus notch homolog protein 1 OS=Mus musculus OX=10090 GN=Notch1 PE=1 SV=3	0	2	2	1	0	1	1	1	930.86	1860.71	1860.73	-9.22009	-0.00857805	0	0	1.4454e+06	HCD (High Energy Collision Dissociation)	MS2	0	100	7.81131	2423	2423	2422	FP092520_9.raw	0/0		8.59838	661.563	661.563	0	2.52127e-09	8.40439e-10	0	0
FALSE	Medium	PMI-Byonic	PMI-Byonic (A2)	A	2	Unambiguous	CQDSNPCLSTPCK	[R].cQDSNPcLsTPcK.[N]	C1(Carbamidomethyl); C7(Carbamidomethyl); S9(Hex(1)); C12(Carbamidomethyl)	1	1	Q01705	Q01705	Neurogenic locus notch homolog protein 1 OS=Mus musculus OX=10090 GN=Notch1 PE=1 SV=3	0	3	3	1	0	1	1	1	576.895	1728.67	1728.69	-9.00131	-0.00518682	0	0	399890	HCD (High Energy Collision Dissociation)	MS2	26.0445	100	7.77461	2408	2408	2404	FP092520_9.raw	0/0		0.427245	188.76	188.76	0	0.3739	0.0110319	0	0
FALSE	High	PMI-Byonic	PMI-Byonic (A2)	A	2	Unambiguous	CQDSNPCLSTPCK	[R].cQDSNPcLsTPcK.[N]	C1(Carbamidomethyl); C7(Carbamidomethyl); S9(Hex(1)Pent(1)R0); C12(Carbamidomethyl)	1	1	Q01705	Q01705	Neurogenic locus notch homolog protein 1 OS=Mus musculus OX=10090 GN=Notch1 PE=1 SV=3	0	3	3	1	0	1	1	1	620.909	1860.71	1860.73	-8.83386	-0.00547914	0	0	393561	HCD (High Energy Collision Dissociation)	MS2	38.5801	100	7.73464	2391	2391	2387	FP092520_9.raw	0/0		2.75857	276.995	276.995	0	0.00174352	0.000104847	0	0
FALSE	High	PMI-Byonic	PMI-Byonic (A2)	A	2	Unambiguous	NGGTCDLLTLTEYK	[R].NGGTcDLLtLTEYK.[C]	C5(Carbamidomethyl); T9(Fuc(1))	1	1	Q01705	Q01705	Neurogenic locus notch homolog protein 1 OS=Mus musculus OX=10090 GN=Notch1 PE=1 SV=3	0	2	2	1	0	1	1	1	865.906	1730.8	1730.82	-6.6022	-0.00571359	0	0	831263	HCD (High Energy Collision Dissociation)	MS2	1.93372	100	14.4792	5332	5332	5330	FP092520_9.raw	0/0		5.88334	493.6	493.6	0	1.30816e-06	4.53348e-07	0	0
FALSE	High	PMI-Byonic	PMI-Byonic (A2)	A	2	Unambiguous	NGGTCDLLTLTEYK	[R].NGGTcDLLTLtEYK.[C]	C5(Carbamidomethyl); T11(Fuc(1))	1	1	Q01705	Q01705	Neurogenic locus notch homolog protein 1 OS=Mus musculus OX=10090 GN=Notch1 PE=1 SV=3	0	2	2	1	0	1	1	1	865.904	1730.8	1730.82	-7.87169	-0.00681222	0	0	786798	HCD (High Energy Collision Dissociation)	MS2	0	100	14.3524	5278	5278	5275	FP092520_9.raw	0/0		6.12633	512.943	512.943	4.83284	7.47598e-07	2.99705e-07	0	0
FALSE	High	PMI-Byonic	PMI-Byonic (A2)	A	2	Unambiguous	NGGTCDLLTLTEYK	[R].NGGTcDLLtLTEYK.[C]	C5(Carbamidomethyl); T9(Fuc(1))	1	1	Q01705	Q01705	Neurogenic locus notch homolog protein 1 OS=Mus musculus OX=10090 GN=Notch1 PE=1 SV=3	0	3	3	1	0	1	1	1	577.606	1730.8	1730.82	-6.60997	-0.00381354	0	0	297576	HCD (High Energy Collision Dissociation)	MS2	38.6671	100	14.4104	5303	5303	5297	FP092520_9.raw	0/0		4.69384	389.372	389.372	0	2.02376e-05	3.00258e-06	0	0
FALSE	High	PMI-Byonic	PMI-Byonic (A2)	A	2	Unambiguous	CPPGFHGPTCR	[R].cPPGFHGPTcR.[Q]	C1(Carbamidomethyl); C10(Carbamidomethyl)	1	1	Q01705	Q01705	Neurogenic locus notch homolog protein 1 OS=Mus musculus OX=10090 GN=Notch1 PE=1 SV=3	0	3	3	1	0	1	1	1	429.187	1285.55	1285.56	-8.19837	-0.00351316	0	0	339880	HCD (High Energy Collision Dissociation)	MS2	25.5248	100	6.65882	1976	1976	1975	FP092520_9.raw	0/0		4.61142	346.456	346.456	346.456	2.44672e-05	3.82814e-06	0	0
FALSE	High	PMI-Byonic	PMI-Byonic (A2)	A	2	Unambiguous	CPPGFHGPTCR	[R].cPPGFHGPTcR.[Q]	C1(Carbamidomethyl); C10(Carbamidomethyl)	1	1	Q01705	Q01705	Neurogenic locus notch homolog protein 1 OS=Mus musculus OX=10090 GN=Notch1 PE=1 SV=3	0	3	3	1	0	1	1	1	429.186	1285.54	1285.56	-8.98175	-0.00384885	0	0	1541396	HCD (High Energy Collision Dissociation)	MS2	9.58593	55.2591	7.09132	2131	2131	2130	FP092520_9.raw	0/0		6.29763	455.138	455.138	455.138	5.03927e-07	2.34494e-07	0	0
FALSE	High	PMI-Byonic	PMI-Byonic (A2)	A	2	Unambiguous	CPPGFHGPTCR	[R].cPPGFHGPTcR.[Q]	C1(Carbamidomethyl); C10(Carbamidomethyl)	1	1	Q01705	Q01705	Neurogenic locus notch homolog protein 1 OS=Mus musculus OX=10090 GN=Notch1 PE=1 SV=3	0	3	3	1	0	1	1	1	429.186	1285.54	1285.56	-9.69392	-0.00415403	0	0	4.32018e+06	HCD (High Energy Collision Dissociation)	MS2	2.66818	27.2861	6.98218	2097	2097	2096	FP092520_9.raw	0/0		6.07713	485.856	485.856	485.856	8.37276e-07	3.96362e-07	0	0
FALSE	High	PMI-Byonic	PMI-Byonic (A2)	A	2	Unambiguous	CPPGFHGPTCR	[R].cPPGFHGPTcR.[Q]	C1(Carbamidomethyl); C10(Carbamidomethyl)	1	1	Q01705	Q01705	Neurogenic locus notch homolog protein 1 OS=Mus musculus OX=10090 GN=Notch1 PE=1 SV=3	0	3	3	1	0	1	1	1	429.187	1285.55	1285.56	-8.7681	-0.0037573	0	0	1.62392e+06	HCD (High Energy Collision Dissociation)	MS2	3.0154	84.5157	6.76719	2021	2021	2020	FP092520_9.raw	0/0		6.50838	530.379	530.379	530.379	3.10182e-07	1.46703e-07	0	0
FALSE	High	PMI-Byonic	PMI-Byonic (A2)	A	2	Unambiguous	CPPGFHGPTCR	[R].cPPGFHGPTcR.[Q]	C1(Carbamidomethyl); C10(Carbamidomethyl)	1	1	Q01705	Q01705	Neurogenic locus notch homolog protein 1 OS=Mus musculus OX=10090 GN=Notch1 PE=1 SV=3	0	3	3	1	0	1	1	1	429.186	1285.54	1285.56	-9.6227	-0.00412351	0	0	435407	HCD (High Energy Collision Dissociation)	MS2	0	100	7.30304	2216	2216	2215	FP092520_9.raw	0/0		3.63781	351.813	351.813	351.813	0.000230247	1.68422e-05	0	0
FALSE	High	PMI-Byonic	PMI-Byonic (A2)	A	2	Unambiguous	CPPGFHGPTCR	[R].cPPGFHGPTcR.[Q]	C1(Carbamidomethyl); C10(Carbamidomethyl)	1	1	Q01705	Q01705	Neurogenic locus notch homolog protein 1 OS=Mus musculus OX=10090 GN=Notch1 PE=1 SV=3	0	3	3	1	0	1	1	1	429.186	1285.54	1285.56	-9.1954	-0.0039404	0	0	3.02195e+06	HCD (High Energy Collision Dissociation)	MS2	3.32912	33.3854	6.87729	2062	2062	2061	FP092520_9.raw	0/0		6.29763	479.551	479.551	479.551	5.03927e-07	2.04558e-07	0	0
FALSE	High	PMI-Byonic	PMI-Byonic (A2)	A	2	Unambiguous	QDVNECSQNPGLCR	[R].QDVNEcSQNPGLcR.[H]	C6(Carbamidomethyl); C13(Carbamidomethyl)	1	1	Q01705	Q01705	Neurogenic locus notch homolog protein 1 OS=Mus musculus OX=10090 GN=Notch1 PE=1 SV=3	0	3	3	1	0	1	1	1	559.571	1676.7	1676.71	-7.61239	-0.0042546	0	0	708429	HCD (High Energy Collision Dissociation)	MS2	36.8825	100	8.02779	2515	2515	2506	FP092520_9.raw	0/0		5.42743	482.497	482.497	482.497	3.73738e-06	8.59764e-07	0	0
FALSE	High	PMI-Byonic	PMI-Byonic (A2)	A	2	Unambiguous	QDVNECSQNPGLCR	[R].QDVNEcSQNPGLcR.[H]	C6(Carbamidomethyl); C13(Carbamidomethyl)	1	1	Q01705	Q01705	Neurogenic locus notch homolog protein 1 OS=Mus musculus OX=10090 GN=Notch1 PE=1 SV=3	0	2	2	1	0	1	1	1	838.852	1676.7	1676.71	-9.13325	-0.00765691	0	0	4.42015e+06	HCD (High Energy Collision Dissociation)	MS2	1.41836	100	8.03618	2518	2518	2517	FP092520_9.raw	0/0		6.59838	588	588	588	2.52127e-07	1.19456e-07	0	0
FALSE	High	PMI-Byonic	PMI-Byonic (A2)	A	2	Unambiguous	QDVNECSQNPGLCR	[R].QDVNEcSQNPGLcR.[H]	C6(Carbamidomethyl); C13(Carbamidomethyl)	1	1	Q01705	Q01705	Neurogenic locus notch homolog protein 1 OS=Mus musculus OX=10090 GN=Notch1 PE=1 SV=3	0	2	2	1	0	1	1	1	838.852	1676.7	1676.71	-8.33241	-0.00698552	0	0	1.14819e+06	HCD (High Energy Collision Dissociation)	MS2	0	100	8.14141	2564	2564	2563	FP092520_9.raw	0/0		6.67755	579.139	579.139	579.139	2.10113e-07	5.31573e-08	0	0
FALSE	High	PMI-Byonic	PMI-Byonic (A2)	A	2	Unambiguous	QDVNECSQNPGLCR	[R].QDVNEcSQNPGLcR.[H]	C6(Carbamidomethyl); C13(Carbamidomethyl)	1	1	Q01705	Q01705	Neurogenic locus notch homolog protein 1 OS=Mus musculus OX=10090 GN=Notch1 PE=1 SV=3	0	3	3	1	0	1	1	1	559.571	1676.7	1676.71	-8.59524	-0.00480391	0	0	1.04565e+06	HCD (High Energy Collision Dissociation)	MS2	18.7571	100	8.14732	2567	2567	2563	FP092520_9.raw	0/0		4.86989	396.919	396.919	396.919	1.3493e-05	2.28446e-06	0	0
FALSE	High	PMI-Byonic	PMI-Byonic (A2)	A	2	Unambiguous	NGGACVDGVNTYNCR	[K].NGGAcVDGVNTYNcR.[C]	C5(Carbamidomethyl); C14(Carbamidomethyl)	1	1	Q01705	Q01705	Neurogenic locus notch homolog protein 1 OS=Mus musculus OX=10090 GN=Notch1 PE=1 SV=3	0	2	2	1	0	1	1	1	828.84	1656.67	1656.69	-8.08306	-0.00669555	0	0	1.44475e+06	HCD (High Energy Collision Dissociation)	MS2	0	100	8.69028	2803	2803	2800	FP092520_9.raw	0/0		5.34836	516.39	516.39	516.39	4.48371e-06	1.04096e-06	0	0
FALSE	High	PMI-Byonic	PMI-Byonic (A2)	A	2	Unambiguous	VASFYCECPHGR	[R].VASFYcEcPHGR.[T]	C6(Carbamidomethyl); C8(Carbamidomethyl)	1	1	Q01705	Q01705	Neurogenic locus notch homolog protein 1 OS=Mus musculus OX=10090 GN=Notch1 PE=1 SV=3	0	3	3	1	0	1	1	1	494.876	1482.61	1482.63	-7.84331	-0.00387623	0	0	721074	HCD (High Energy Collision Dissociation)	MS2	5.88069	100	8.57188	2752	2752	2745	FP092520_9.raw	0/0		3.9019	368.451	368.451	368.451	0.000125343	9.22067e-06	0	0
FALSE	High	PMI-Byonic	PMI-Byonic (A2)	A	2	Unambiguous	VASFYCECPHGR	[R].VASFYcEcPHGR.[T]	C6(Carbamidomethyl); C8(Carbamidomethyl)	1	1	Q01705	Q01705	Neurogenic locus notch homolog protein 1 OS=Mus musculus OX=10090 GN=Notch1 PE=1 SV=3	0	3	3	1	0	1	1	1	494.876	1482.61	1482.63	-8.95482	-0.00442555	0	0	166430	HCD (High Energy Collision Dissociation)	MS2	36.6242	100	8.77413	2839	2839	2833	FP092520_9.raw	0/0		2.47311	269.801	269.801	269.801	0.00336429	0.00025475	0	0
FALSE	High	PMI-Byonic	PMI-Byonic (A2)	A	2	Unambiguous	VASFYCECPHGR	[R].VASFYcEcPHGR.[T]	C6(Carbamidomethyl); C8(Carbamidomethyl)	1	1	Q01705	Q01705	Neurogenic locus notch homolog protein 1 OS=Mus musculus OX=10090 GN=Notch1 PE=1 SV=3	0	2	2	1	0	1	1	1	742.311	1483.61	1482.63	667.242	0.494635	0	0	466512	HCD (High Energy Collision Dissociation)	MS2	52.7356	100	8.34049	2651	2651	2645	FP092520_9.raw	0/0		5.18446	499.672	499.672	499.672	6.53948e-06	1.30279e-06	0	0
FALSE	High	PMI-Byonic	PMI-Byonic (A2)	A	2	Unambiguous	VASFYCECPHGR	[R].VASFYcEcPHGR.[T]	C6(Carbamidomethyl); C8(Carbamidomethyl)	1	1	Q01705	Q01705	Neurogenic locus notch homolog protein 1 OS=Mus musculus OX=10090 GN=Notch1 PE=1 SV=3	0	3	3	1	0	1	1	1	494.876	1482.61	1482.63	-8.76957	-0.004334	0	0	3.6305e+06	HCD (High Energy Collision Dissociation)	MS2	3.14866	27.0852	8.31036	2637	2637	2634	FP092520_9.raw	0/0		6.50838	526.472	526.472	526.472	3.10182e-07	1.67137e-07	0	0
FALSE	High	PMI-Byonic	PMI-Byonic (A2)	A	2	Unambiguous	VASFYCECPHGR	[R].VASFYcEcPHGR.[T]	C6(Carbamidomethyl); C8(Carbamidomethyl)	1	1	Q01705	Q01705	Neurogenic locus notch homolog protein 1 OS=Mus musculus OX=10090 GN=Notch1 PE=1 SV=3	0	4	4	1	0	1	1	1	495.237	1977.93	1482.63	334071	123.826	0	0	2.86822e+06	HCD (High Energy Collision Dissociation)	MS2	25.5078	31.7875	8.45884	2703	2703	2700	FP092520_9.raw	0/0		2.41879	306.164	306.164	306.164	0.00381253	0.000359391	0	0
FALSE	High	PMI-Byonic	PMI-Byonic (A2)	A	2	Unambiguous	VASFYCECPHGR	[R].VASFYcEcPHGR.[T]	C6(Carbamidomethyl); C8(Carbamidomethyl)	1	1	Q01705	Q01705	Neurogenic locus notch homolog protein 1 OS=Mus musculus OX=10090 GN=Notch1 PE=1 SV=3	0	3	3	1	0	1	1	1	494.876	1482.61	1482.63	-8.64607	-0.00427296	0	0	7.25194e+06	HCD (High Energy Collision Dissociation)	MS2	31.9372	21.1648	8.43088	2690	2690	2689	FP092520_9.raw	0/0		6.12157	466.945	466.945	466.945	7.55848e-07	3.34793e-07	0	0
FALSE	High	PMI-Byonic	PMI-Byonic (A2)	A	2	Unambiguous	AICTCPSGYTGPACSQDVDECALGANPCEHAGK	[K].AIcTcPSGYTGPAcSQDVDEcALGANPcEHAGK.[C]	C3(Carbamidomethyl); C5(Carbamidomethyl); C14(Carbamidomethyl); C21(Carbamidomethyl); C28(Carbamidomethyl)	1	1	Q01705	Q01705	Neurogenic locus notch homolog protein 1 OS=Mus musculus OX=10090 GN=Notch1 PE=1 SV=3	0	3	3	1	0	1	1	1	1185.15	3553.43	3553.45	-5.96912	-0.00707033	0	0	960997	HCD (High Energy Collision Dissociation)	MS2	1.12057	100	11.8278	4184	4184	4175	FP092520_9.raw	0/0		12.8996	921.862	921.862	921.862	1.25998e-13	6.31054e-14	0	0
FALSE	High	PMI-Byonic	PMI-Byonic (A2)	A	2	Unambiguous	AICTCPSGYTGPACSQDVDECALGANPCEHAGK	[K].AIcTcPSGYTGPAcSQDVDEcALGANPcEHAGK.[C]	C3(Carbamidomethyl); C5(Carbamidomethyl); C14(Carbamidomethyl); C21(Carbamidomethyl); C28(Carbamidomethyl)	1	1	Q01705	Q01705	Neurogenic locus notch homolog protein 1 OS=Mus musculus OX=10090 GN=Notch1 PE=1 SV=3	0	4	4	1	0	1	1	1	889.112	3553.43	3553.45	-7.98253	-0.00709139	0	0	601861	HCD (High Energy Collision Dissociation)	MS2	0	100	11.83	4185	4185	4175	FP092520_9.raw	0/0		15.6593	1053.18	1053.18	1053.18	2.19127e-16	2.19105e-16	0	0
FALSE	High	PMI-Byonic	PMI-Byonic (A2)	A	2	Unambiguous	AICTCPSGYTGPACSQDVDECALGANPCEHAGK	[K].AIcTcPSGYTGPAcSQDVDEcALGANPcEHAGK.[C]	C3(Carbamidomethyl); C5(Carbamidomethyl); C14(Carbamidomethyl); C21(Carbamidomethyl); C28(Carbamidomethyl)	1	1	Q01705	Q01705	Neurogenic locus notch homolog protein 1 OS=Mus musculus OX=10090 GN=Notch1 PE=1 SV=3	0	3	3	1	0	1	1	1	1185.15	3553.43	3553.45	-6.9997	-0.00829103	0	0	398060	HCD (High Energy Collision Dissociation)	MS2	1.58877	100	11.9381	4231	4231	4230	FP092520_9.raw	0/0		6.59862	628.933	628.933	628.933	2.51989e-07	9.29228e-08	0	0
FALSE	High	PMI-Byonic	PMI-Byonic (A2)	A	2	Unambiguous	AICTCPSGYTGPACSQDVDECALGANPCEHAGK	[K].AIcTcPSGYTGPAcSQDVDEcALGANPcEHAGK.[C]	C3(Carbamidomethyl); C5(Carbamidomethyl); C14(Carbamidomethyl); C21(Carbamidomethyl); C28(Carbamidomethyl)	1	1	Q01705	Q01705	Neurogenic locus notch homolog protein 1 OS=Mus musculus OX=10090 GN=Notch1 PE=1 SV=3	0	4	4	1	0	1	1	1	889.112	3553.43	3553.45	-7.50159	-0.00666414	0	0	362090	HCD (High Energy Collision Dissociation)	MS2	20.2065	100	11.9403	4232	4232	4230	FP092520_9.raw	0/0		5.44363	580.267	580.267	580.267	3.60054e-06	6.99897e-07	0	0
FALSE	High	PMI-Byonic	PMI-Byonic (A2)	A	2	Unambiguous	INEFQCQCPK	[K].INEFQcQcPK.[G]	C6(Carbamidomethyl); C8(Carbamidomethyl)	1	1	Q01705	Q01705	Neurogenic locus notch homolog protein 1 OS=Mus musculus OX=10090 GN=Notch1 PE=1 SV=3	0	2	2	1	0	1	1	1	662.289	1323.57	1323.58	-8.80787	-0.00582897	0	0	1.61207e+06	HCD (High Energy Collision Dissociation)	MS2	13.8146	100	8.23518	2604	2604	2601	FP092520_9.raw	0/0		6.29763	454.453	454.453	454.453	5.03927e-07	2.58988e-07	0	0
FALSE	High	PMI-Byonic	PMI-Byonic (A2)	A	2	Unambiguous	GFNGHLCQYDVDECASTPCK	[K].GFNGHLcQYDVDEcAsTPcK.[N]	C7(Carbamidomethyl); C14(Carbamidomethyl); S16(Hex(1)Pent(1)); C19(Carbamidomethyl)	1	1	Q01705	Q01705	Neurogenic locus notch homolog protein 1 OS=Mus musculus OX=10090 GN=Notch1 PE=1 SV=3	0	3	3	1	0	1	1	1	884.683	2652.03	2652.05	-7.11861	-0.00629298	0	0	439282	HCD (High Energy Collision Dissociation)	MS2	0	100	10.601	3642	3642	3636	FP092520_9.raw	0/0		5.16753	465.748	465.748	1.2	6.79941e-06	1.55264e-06	0	0
FALSE	High	PMI-Byonic	PMI-Byonic (A2)	A	2	Unambiguous	HGGTCQDRDNSYLCLCLK	[R].HGGTcQDRDNsYLcLcLK.[G]	C5(Carbamidomethyl); S11(HexNAc(1)Hex(1)Fuc(1)); C14(Carbamidomethyl); C16(Carbamidomethyl)	1	1	Q01705	Q01705	Neurogenic locus notch homolog protein 1 OS=Mus musculus OX=10090 GN=Notch1 PE=1 SV=3	1	4	4	1	0	1	1	1	677.787	2708.13	2708.15	-7.96512	-0.00539268	0	0	3.24497e+06	HCD (High Energy Collision Dissociation)	MS2	4.98356	72.0103	10.7731	3716	3716	3713	FP092520_9.raw	0/0		5.14411	542.888	542.888	10.3296	7.17606e-06	1.79713e-06	0	0
FALSE	High	PMI-Byonic	PMI-Byonic (A2)	A	2	Unambiguous	HGGTCQDRDNSYLCLCLK	[R].HGGtcQDRDNSYLcLcLK.[G]	T4(Fuc(1)); C5(Carbamidomethyl); C14(Carbamidomethyl); C16(Carbamidomethyl)	1	1	Q01705	Q01705	Neurogenic locus notch homolog protein 1 OS=Mus musculus OX=10090 GN=Notch1 PE=1 SV=3	1	3	3	1	0	1	1	1	781.671	2343	2343.02	-7.87469	-0.00615017	0	0	695137	HCD (High Energy Collision Dissociation)	MS2	5.59782	100	10.804	3731	3731	3724	FP092520_9.raw	0/0		2.7466	411.755	411.755	6.8	0.00179224	0.000157578	0	0
FALSE	High	PMI-Byonic	PMI-Byonic (A2)	A	2	Unambiguous	HGGTCQDRDNSYLCLCLK	[R].HGGtcQDRDNSYLcLcLK.[G]	T4(HexNAc(1)Hex(1)Fuc(1)); C5(Carbamidomethyl); C14(Carbamidomethyl); C16(Carbamidomethyl)	1	1	Q01705	Q01705	Neurogenic locus notch homolog protein 1 OS=Mus musculus OX=10090 GN=Notch1 PE=1 SV=3	1	3	3	1	0	1	1	1	903.38	2708.12	2708.15	-8.88419	-0.0080199	0	0	685607	HCD (High Energy Collision Dissociation)	MS2	5.16594	100	10.8242	3740	3740	3735	FP092520_9.raw	0/0		2.99212	394.271	394.271	2	0.00101831	5.02242e-05	0	0
FALSE	High	PMI-Byonic	PMI-Byonic (A2)	A	2	Unambiguous	HGGTCQDRDNSYLCLCLK	[R].HGGtcQDRDNSYLcLcLK.[G]	T4(HexNAc(1)Hex(1)Fuc(1)); C5(Carbamidomethyl); C14(Carbamidomethyl); C16(Carbamidomethyl)	1	1	Q01705	Q01705	Neurogenic locus notch homolog protein 1 OS=Mus musculus OX=10090 GN=Notch1 PE=1 SV=3	1	4	4	1	0	1	1	1	677.786	2708.12	2708.15	-9.40752	-0.00636924	0	0	893238	HCD (High Energy Collision Dissociation)	MS2	25.3638	100	10.9056	3777	3777	3768	FP092520_9.raw	0/0		4.4775	410.018	410.018	1.44862	3.33044e-05	4.91985e-06	0	0
FALSE	High	PMI-Byonic	PMI-Byonic (A2)	A	2	Unambiguous	DNSYLCLCLK	[R].DNSYLcLcLK.[G]	C6(Carbamidomethyl); C8(Carbamidomethyl)	1	1	Q01705	Q01705	Neurogenic locus notch homolog protein 1 OS=Mus musculus OX=10090 GN=Notch1 PE=1 SV=3	0	2	2	1	0	1	1	1	643.294	1285.58	1285.59	-8.48333	-0.00545305	0	0	628883	HCD (High Energy Collision Dissociation)	MS2	7.87914	100	14.2383	5229	5229	5220	FP092520_9.raw	0/0		6.12157	440.798	440.798	440.798	7.55848e-07	3.64868e-07	0	0
[truncated: 7 more columns]

## Sheet: FP100920_11
Checked	Confidence	Identifying Node Type	Identifying Node	Search ID	Identifying Node No	PSM Ambiguity	Sequence	Annotated Sequence	Modifications	# Protein Groups	# Proteins	Master Protein Accessions	Protein Accessions	Protein Descriptions	# Missed Cleavages	Charge	Original Precursor Charge	DeltaScore	DeltaCn	Rank	Search Engine Rank	Concatenated Rank	m/z [Da]	MH+ [Da]	Theo. MH+ [Da]	DeltaM [ppm]	Deltam/z [Da]	Matched Ions	Total Ions	Intensity	Activation Type	MS Order	Isolation Interference [%]	Ion Inject Time [ms]	RT [min]	First Scan	Last Scan	Master Scan(s)	Spectrum File	Ions Matched	Annotation	|Log Prob|	Byonic Score	Delta Byonic Score	Delta Mod Score	PEP 2D	q-Value 2D	FDR 2D	Peptide Group FDR 2D
FALSE	High	PMI-Byonic	PMI-Byonic (A2)	A	2	Unambiguous	CQDSNPCLSTPCK	[R].cQDSNPcLsTPcK.[N]	C1(Carbamidomethyl); C7(Carbamidomethyl); S9(Hex(1)Pent(1)R0); C12(Carbamidomethyl)	1	1	Q01705	Q01705	Neurogenic locus notch homolog protein 1 OS=Mus musculus OX=10090 GN=Notch1 PE=1 SV=3	0	2	2	1	0	1	1	1	930.862	1860.72	1860.73	-7.31775	-0.00680818	0	0	1.02654e+06	HCD (High Energy Collision Dissociation)	MS2	0	100	7.43661	2043	2043	2041	FP100920_11.raw	0/0		5.14313	547.066	547.066	0	7.19227e-06	2.69232e-06	0	0
FALSE	High	PMI-Byonic	PMI-Byonic (A2)	A	2	Unambiguous	CQDSNPCLSTPCK	[R].cQDSNPcLsTPcK.[N]	C1(Carbamidomethyl); C7(Carbamidomethyl); S9(Hex(1)Pent(1)); C12(Carbamidomethyl)	1	1	Q01705	Q01705	Neurogenic locus notch homolog protein 1 OS=Mus musculus OX=10090 GN=Notch1 PE=1 SV=3	0	3	3	1	0	1	1	1	620.908	1860.71	1860.73	-10.113	-0.0062725	0	0	136981	HCD (High Energy Collision Dissociation)	MS2	0	100	7.47776	2059	2059	2054	FP100920_11.raw	0/0		3.42012	354.685	354.685	0	0.000380083	3.83186e-05	0	0
FALSE	High	PMI-Byonic	PMI-Byonic (A2)	A	2	Unambiguous	NGGTCDLLTLTEYK	[R].NGGTcDLLTLtEYK.[C]	C5(Carbamidomethyl); T11(Fuc(1))	1	1	Q01705	Q01705	Neurogenic locus notch homolog protein 1 OS=Mus musculus OX=10090 GN=Notch1 PE=1 SV=3	0	2	2	1	0	1	1	1	865.907	1730.81	1730.82	-5.40323	-0.00467599	0	0	602816	HCD (High Energy Collision Dissociation)	MS2	0	100	13.1935	4567	4567	4561	FP100920_11.raw	0/0		5.44409	548.762	548.762	5.56198	3.59675e-06	9.0045e-07	0	0
FALSE	High	PMI-Byonic	PMI-Byonic (A2)	A	2	Unambiguous	NGGTCDLLTLTEYK	[R].NGGtcDLLTLTEYK.[C]	T4(Fuc(1)); C5(Carbamidomethyl)	1	1	Q01705	Q01705	Neurogenic locus notch homolog protein 1 OS=Mus musculus OX=10090 GN=Notch1 PE=1 SV=3	0	2	2	1	0	1	1	1	865.907	1730.81	1730.82	-4.76848	-0.00412668	0	0	198859	HCD (High Energy Collision Dissociation)	MS2	0	100	13.3132	4618	4618	4616	FP100920_11.raw	0/0		4.11883	352.357	352.357	6.4	7.60625e-05	1.3907e-05	0	0
FALSE	High	PMI-Byonic	PMI-Byonic (A2)	A	2	Unambiguous	QDVNECSQNPGLCR	[R].QDVNEcSQNPGLcR.[H]	C6(Carbamidomethyl); C13(Carbamidomethyl)	1	1	Q01705	Q01705	Neurogenic locus notch homolog protein 1 OS=Mus musculus OX=10090 GN=Notch1 PE=1 SV=3	0	3	3	1	0	1	1	1	559.235	1675.69	1676.71	-608.896	-0.340314	0	0	386540	HCD (High Energy Collision Dissociation)	MS2	0	100	7.73294	2157	2157	2156	FP100920_11.raw	0/0		5.44402	555.304	555.304	555.304	3.59735e-06	1.43982e-06	0	0
FALSE	High	PMI-Byonic	PMI-Byonic (A2)	A	2	Unambiguous	QDVNECSQNPGLCR	[R].QDVNEcSQNPGLcR.[H]	C6(Carbamidomethyl); C13(Carbamidomethyl)	1	1	Q01705	Q01705	Neurogenic locus notch homolog protein 1 OS=Mus musculus OX=10090 GN=Notch1 PE=1 SV=3	0	2	2	1	0	1	1	1	838.854	1676.7	1676.71	-6.43952	-0.00539861	0	0	2889326	HCD (High Energy Collision Dissociation)	MS2	0	100	7.74072	2160	2160	2159	FP100920_11.raw	0/0		8.28882	683.848	683.848	683.848	5.14257e-09	1.71413e-09	0	0
FALSE	High	PMI-Byonic	PMI-Byonic (A2)	A	2	Unambiguous	QDVNECSQNPGLCR	[R].QDVNEcSQNPGLcR.[H]	C6(Carbamidomethyl); C13(Carbamidomethyl)	1	1	Q01705	Q01705	Neurogenic locus notch homolog protein 1 OS=Mus musculus OX=10090 GN=Notch1 PE=1 SV=3	0	3	3	1	0	1	1	1	559.572	1676.7	1676.71	-6.30193	-0.00352217	0	0	0	HCD (High Energy Collision Dissociation)	MS2		100	7.85627	2207	2207	2205	FP100920_11.raw	0/0		2.03807	282.099	282.099	282.099	0.00916072	0.000608465	0	0
FALSE	High	PMI-Byonic	PMI-Byonic (A2)	A	2	Unambiguous	NGGACVDGVNTYNCR	[K].NGGAcVDGVNTYNcR.[C]	C5(Carbamidomethyl); C14(Carbamidomethyl)	1	1	Q01705	Q01705	Neurogenic locus notch homolog protein 1 OS=Mus musculus OX=10090 GN=Notch1 PE=1 SV=3	0	2	2	1	0	1	1	1	828.84	1656.67	1656.69	-8.15675	-0.00675658	0	0	1.15063e+06	HCD (High Energy Collision Dissociation)	MS2	0	100	8.31194	2397	2397	2390	FP100920_11.raw	0/0		4.96712	538.256	538.256	538.256	1.07866e-05	4.33853e-06	0	0
FALSE	High	PMI-Byonic	PMI-Byonic (A2)	A	2	Unambiguous	VASFYCECPHGR	[R].VASFYcEcPHGR.[T]	C6(Carbamidomethyl); C8(Carbamidomethyl)	1	1	Q01705	Q01705	Neurogenic locus notch homolog protein 1 OS=Mus musculus OX=10090 GN=Notch1 PE=1 SV=3	0	3	3	1	0	1	1	1	494.879	1482.62	1482.63	-1.05077	-0.000519298	0	0	2.00505e+06	HCD (High Energy Collision Dissociation)	MS2	59.4727	64.8734	7.91936	2231	2231	2230	FP100920_11.raw	0/0		4.62842	476.224	476.224	476.224	2.3528e-05	7.54928e-06	0	0
FALSE	High	PMI-Byonic	PMI-Byonic (A2)	A	2	Unambiguous	AICTCPSGYTGPACSQDVDECALGANPCEHAGK	[K].AIcTcPSGYTGPAcSQDVDEcALGANPcEHAGK.[C]	C3(Carbamidomethyl); C5(Carbamidomethyl); C14(Carbamidomethyl); C21(Carbamidomethyl); C28(Carbamidomethyl)	1	1	Q01705	Q01705	Neurogenic locus notch homolog protein 1 OS=Mus musculus OX=10090 GN=Notch1 PE=1 SV=3	0	3	3	1	0	1	1	1	1185.15	3553.44	3553.45	-5.24772	-0.00621584	0	0	694259	HCD (High Energy Collision Dissociation)	MS2	0	100	11.0421	3620	3620	3615	FP100920_11.raw	0/0		14.7299	1014.83	1014.83	1014.83	1.86258e-15	9.31242e-16	0	0
FALSE	High	PMI-Byonic	PMI-Byonic (A2)	A	2	Unambiguous	AICTCPSGYTGPACSQDVDECALGANPCEHAGK	[K].AIcTcPSGYTGPAcSQDVDEcALGANPcEHAGK.[C]	C3(Carbamidomethyl); C5(Carbamidomethyl); C14(Carbamidomethyl); C21(Carbamidomethyl); C28(Carbamidomethyl)	1	1	Q01705	Q01705	Neurogenic locus notch homolog protein 1 OS=Mus musculus OX=10090 GN=Notch1 PE=1 SV=3	0	4	4	1	0	1	1	1	889.115	3553.44	3553.45	-5.02821	-0.00446688	0	0	1.46508e+06	HCD (High Energy Collision Dissociation)	MS2	0	100	11.0643	3630	3630	3626	FP100920_11.raw	0/0		30.0057	1179.76	1179.76	1179.76	9.86859e-31	9.86761e-31	0	0
FALSE	High	PMI-Byonic	PMI-Byonic (A2)	A	2	Unambiguous	INEFQCQCPK	[K].INEFQcQcPK.[G]	C6(Carbamidomethyl); C8(Carbamidomethyl)	1	1	Q01705	Q01705	Neurogenic locus notch homolog protein 1 OS=Mus musculus OX=10090 GN=Notch1 PE=1 SV=3	0	2	2	1	0	1	1	1	662.288	1323.57	1323.58	-9.54569	-0.00631725	0	0	1.41744e+06	HCD (High Energy Collision Dissociation)	MS2	13.0636	100	7.85843	2208	2208	2205	FP100920_11.raw	0/0		4.80443	464.501	464.501	464.501	1.56881e-05	6.09668e-06	0	0
FALSE	High	PMI-Byonic	PMI-Byonic (A2)	A	2	Unambiguous	GFNGHLCQYDVDECASTPCK	[K].GFNGHLcQYDVDEcAsTPcK.[N]	C7(Carbamidomethyl); C14(Carbamidomethyl); S16(Hex(1)Pent(1)); C19(Carbamidomethyl)	1	1	Q01705	Q01705	Neurogenic locus notch homolog protein 1 OS=Mus musculus OX=10090 GN=Notch1 PE=1 SV=3	0	3	3	1	0	1	1	1	884.685	2652.04	2652.05	-4.90924	-0.00433985	0	0	502422	HCD (High Energy Collision Dissociation)	MS2	0	100	10.0291	3151	3151	3142	FP100920_11.raw	0/0		5.02622	463.53	463.53	1.2	9.41415e-06	3.53254e-06	0	0
FALSE	High	PMI-Byonic	PMI-Byonic (A2)	A	2	Unambiguous	HGGTCQDRDNSYLCLCLK	[R].HGGTcQDRDNsYLcLcLK.[G]	C5(Carbamidomethyl); S11(HexNAc(1)Hex(1)Fuc(1)); C14(Carbamidomethyl); C16(Carbamidomethyl)	1	1	Q01705	Q01705	Neurogenic locus notch homolog protein 1 OS=Mus musculus OX=10090 GN=Notch1 PE=1 SV=3	1	4	4	1	0	1	1	1	677.788	2708.13	2708.15	-6.52271	-0.00441612	0	0	1.61997e+06	HCD (High Energy Collision Dissociation)	MS2	20.2412	100	10.1249	3195	3195	3186	FP100920_11.raw	0/0		5.35115	566.614	566.614	13.5135	4.45499e-06	1.94234e-06	0	0
FALSE	High	PMI-Byonic	PMI-Byonic (A2)	A	2	Unambiguous	HGGTCQDRDNSYLCLCLK	[R].HGGtcQDRDNSYLcLcLK.[G]	T4(HexNAc(1)Hex(1)Fuc(1)NeuAc(1)); C5(Carbamidomethyl); C14(Carbamidomethyl); C16(Carbamidomethyl)	1	1	Q01705	Q01705	Neurogenic locus notch homolog protein 1 OS=Mus musculus OX=10090 GN=Notch1 PE=1 SV=3	1	4	4	1	0	1	1	1	750.562	2999.22	2999.24	-6.28252	-0.0047107	0	0	504229	HCD (High Energy Collision Dissociation)	MS2	4.28177	100	11.1177	3654	3654	3648	FP100920_11.raw	0/0		4.55215	489.059	489.059	0.8	2.80447e-05	9.12583e-06	0	0
FALSE	High	PMI-Byonic	PMI-Byonic (A2)	A	2	Unambiguous	DNSYLCLCLK	[R].DNSYLcLcLK.[G]	C6(Carbamidomethyl); C8(Carbamidomethyl)	1	1	Q01705	Q01705	Neurogenic locus notch homolog protein 1 OS=Mus musculus OX=10090 GN=Notch1 PE=1 SV=3	0	2	2	1	0	1	1	1	643.296	1285.59	1285.59	-5.06503	-0.00325578	0	0	462876	HCD (High Energy Collision Dissociation)	MS2	24.5415	100	13.1478	4547	4547	4539	FP100920_11.raw	0/0		4.90908	425.345	425.345	425.345	1.23288e-05	5.13755e-06	0	0
[truncated: 7 more columns]

## Sheet: FP032421_5
Checked	Confidence	Identifying Node Type	Identifying Node	Search ID	Identifying Node No	PSM Ambiguity	Sequence	Annotated Sequence	Modifications	# Protein Groups	# Proteins	Master Protein Accessions	Protein Accessions	Protein Descriptions	# Missed Cleavages	Charge	Original Precursor Charge	DeltaScore	DeltaCn	Rank	Search Engine Rank	Concatenated Rank	m/z [Da]	MH+ [Da]	Theo. MH+ [Da]	DeltaM [ppm]	Deltam/z [Da]	Matched Ions	Total Ions	Intensity	Activation Type	MS Order	Isolation Interference [%]	Ion Inject Time [ms]	RT [min]	First Scan	Last Scan	Master Scan(s)	Spectrum File	Ions Matched	Annotation	|Log Prob|	Byonic Score	Delta Byonic Score	Delta Mod Score	PEP 2D	q-Value 2D	FDR 2D	Peptide Group FDR 2D
FALSE	Medium	PMI-Byonic	PMI-Byonic (A2)	A	2	Unambiguous	CQDSNPCLSTPCK	[R].cqDSnPcLstPcK.[N]	C1(Carbamidomethyl); Q2(Deamidated); N5(Deamidated); C7(Carbamidomethyl); S9(Fuc(1)); T10(Fuc(1)); C12(Carbamidomethyl)	1	1	Q01705	Q01705	Neurogenic locus notch homolog protein 1 OS=Mus musculus OX=10090 GN=Notch1 PE=1 SV=3	0	2	2	1	0	1	1	1	930.868	1860.73	1860.72	6.06652	0.00564404	0	0	228475	HCD (High Energy Collision Dissociation)	MS2	0	100	7.52906	2174	2174	2171	FP032421_5.raw	0/0		0.382367	163.076	163.076	2.28	0.414603	0.0206562	0	0
FALSE	High	PMI-Byonic	PMI-Byonic (A2)	A	2	Unambiguous	CQDSNPCLSTPCK	[R].cqDsnPcLSTPcK.[N]	C1(Carbamidomethyl); Q2(Deamidated); S4(HexNAc(1)Fuc(1)); N5(Deamidated); C7(Carbamidomethyl); C12(Carbamidomethyl)	1	1	Q01705	Q01705	Neurogenic locus notch homolog protein 1 OS=Mus musculus OX=10090 GN=Notch1 PE=1 SV=3	0	2	2	1	0	1	1	1	959.377	1917.75	1917.74	3.47808	0.00333502	0	0	118759	HCD (High Energy Collision Dissociation)	MS2	0	100	7.90315	2333	2333	2328	FP032421_5.raw	0/0		0.656021	96.747	96.747	3.72	0.22079	0.00794827	0	0
FALSE	High	PMI-Byonic	PMI-Byonic (A2)	A	2	Unambiguous	NAGTCHVVDHGGTVDYACSCPLGFSGPLCLTPLDNACLANPCR	[K].NAGtcHVVDHGGTVDYAcScPLGFSGPLcLTPLDNAcLANPcR.[N]	T4(Fuc(1)); C5(Carbamidomethyl); C18(Carbamidomethyl); C20(Carbamidomethyl); C29(Carbamidomethyl); C37(Carbamidomethyl); C42(Carbamidomethyl)	1	1	Q01705	Q01705	Neurogenic locus notch homolog protein 1 OS=Mus musculus OX=10090 GN=Notch1 PE=1 SV=3	0	4	4	1	0	1	1	1	1213.29	4850.13	4850.12	2.69196	0.00326408	0	0	361579	HCD (High Energy Collision Dissociation)	MS2	0	100	15.2792	5609	5609	5606	FP032421_5.raw	0/0		14.8464	1042.86	1042.86	3.55979	1.42432e-15	3.56072e-16	0	0
FALSE	High	PMI-Byonic	PMI-Byonic (A2)	A	2	Unambiguous	NGGTCDLLTLTEYK	[R].nGGTcDLLtLTEYK.[C]	N1(Deamidated); C5(Carbamidomethyl); T9(Fuc(1))	1	1	Q01705	Q01705	Neurogenic locus notch homolog protein 1 OS=Mus musculus OX=10090 GN=Notch1 PE=1 SV=3	0	2	2	1	0	1	1	1	866.408	1731.81	1731.8	4.88686	0.00423153	0	0	254957	HCD (High Energy Collision Dissociation)	MS2	11.7525	100	15.2421	5594	5594	5584	FP032421_5.raw	0/0		11.1342	833.66	833.66	0	7.34141e-12	1.26458e-12	0	0
FALSE	High	PMI-Byonic	PMI-Byonic (A2)	A	2	Unambiguous	NGGTCDLLTLTEYK	[R].nGGTcDLLtLTEYK.[C]	N1(Deamidated); C5(Carbamidomethyl); T9(Fuc(1))	1	1	Q01705	Q01705	Neurogenic locus notch homolog protein 1 OS=Mus musculus OX=10090 GN=Notch1 PE=1 SV=3	0	2	2	1	0	1	1	1	866.404	1731.8	1731.8	0.234684	0.000203213	0	0	488573	HCD (High Energy Collision Dissociation)	MS2	0	100	14.6544	5340	5340	5331	FP032421_5.raw	0/0		10.6112	752.185	752.185	0	2.44793e-11	4.58092e-12	0	0
FALSE	High	PMI-Byonic	PMI-Byonic (A2)	A	2	Unambiguous	NGGTCDLLTLTEYK	[R].NGGTcDLLTLtEYK.[C]	C5(Carbamidomethyl); T11(Fuc(1))	1	1	Q01705	Q01705	Neurogenic locus notch homolog protein 1 OS=Mus musculus OX=10090 GN=Notch1 PE=1 SV=3	0	2	2	1	0	1	1	1	865.912	1730.82	1730.82	0.94426	0.00081717	0	0	3.64638e+06	HCD (High Energy Collision Dissociation)	MS2	5.23249	63.1242	13.743	4938	4938	4935	FP032421_5.raw	0/0		10.3102	775.522	775.522	5.95848	4.89505e-11	1.01271e-11	0	0
FALSE	High	PMI-Byonic	PMI-Byonic (A2)	A	2	Unambiguous	NGGTCDLLTLTEYK	[R].nGGTcDLLtLTEYK.[C]	N1(Deamidated); C5(Carbamidomethyl); T9(Fuc(1))	1	1	Q01705	Q01705	Neurogenic locus notch homolog protein 1 OS=Mus musculus OX=10090 GN=Notch1 PE=1 SV=3	0	2	2	1	0	1	1	1	866.405	1731.8	1731.8	1.43297	0.00124081	0	0	839974	HCD (High Energy Collision Dissociation)	MS2	15.6569	100	15.3529	5640	5640	5639	FP032421_5.raw	0/0		10.1342	795.968	795.968	0	7.34136e-11	1.71588e-11	0	0
FALSE	High	PMI-Byonic	PMI-Byonic (A2)	A	2	Unambiguous	NGGTCDLLTLTEYK	[R].nGGTcDLLtLTEYK.[C]	N1(Deamidated); C5(Carbamidomethyl); T9(Fuc(1))	1	1	Q01705	Q01705	Neurogenic locus notch homolog protein 1 OS=Mus musculus OX=10090 GN=Notch1 PE=1 SV=3	0	2	2	1	0	1	1	1	866.405	1731.8	1731.8	1.8559	0.00160702	0	0	126530	HCD (High Energy Collision Dissociation)	MS2	0	100	15.5198	5712	5712	5705	FP032421_5.raw	0/0		1.66057	251.483	251.483	0	0.021849	0.000853575	0	0
FALSE	High	PMI-Byonic	PMI-Byonic (A2)	A	2	Unambiguous	CPPGFHGPTCRQDVNECSQNPGLCR	[R].cPPGFHGPTcRQDVNEcSQNPGLcR.[H]	C1(Carbamidomethyl); C10(Carbamidomethyl); C17(Carbamidomethyl); C24(Carbamidomethyl)	1	1	Q01705	Q01705	Neurogenic locus notch homolog protein 1 OS=Mus musculus OX=10090 GN=Notch1 PE=1 SV=3	1	4	4	1	0	1	1	1	736.567	2943.25	2943.25	-1.24981	-0.000919626	0	0	1.27616e+06	HCD (High Energy Collision Dissociation)	MS2	1.455	100	8.96124	2792	2792	2790	FP032421_5.raw	0/0		8.77517	728.117	728.117	728.117	1.67816e-09	2.02201e-10	0	0
FALSE	High	PMI-Byonic	PMI-Byonic (A2)	A	2	Unambiguous	CPPGFHGPTCRQDVNECSQNPGLCR	[R].cPPGFHGPTcRQDVNEcSQNPGLcR.[H]	C1(Carbamidomethyl); C10(Carbamidomethyl); C17(Carbamidomethyl); C24(Carbamidomethyl)	1	1	Q01705	Q01705	Neurogenic locus notch homolog protein 1 OS=Mus musculus OX=10090 GN=Notch1 PE=1 SV=3	1	4	4	1	0	1	1	1	736.568	2943.25	2943.25	-0.254418	-0.000187204	0	0	336427	HCD (High Energy Collision Dissociation)	MS2	24.0248	100	9.12266	2865	2865	2856	FP032421_5.raw	0/0		5.15562	542.35	542.35	542.35	6.9885e-06	5.31151e-07	0	0
FALSE	High	PMI-Byonic	PMI-Byonic (A2)	A	2	Unambiguous	CPPGFHGPTCRQDVNECSQNPGLCR	[R].cPPGFHGPTcRQDVNEcSQNPGLcR.[H]	C1(Carbamidomethyl); C10(Carbamidomethyl); C17(Carbamidomethyl); C24(Carbamidomethyl)	1	1	Q01705	Q01705	Neurogenic locus notch homolog protein 1 OS=Mus musculus OX=10090 GN=Notch1 PE=1 SV=3	1	4	4	1	0	1	1	1	736.569	2943.25	2943.25	1.32162	0.000972464	0	0	94808.3	HCD (High Energy Collision Dissociation)	MS2	0	100	9.23295	2912	2912	2911	FP032421_5.raw	0/0		4.53599	414.853	414.853	414.853	2.91079e-05	3.33536e-06	0	0
FALSE	High	PMI-Byonic	PMI-Byonic (A2)	A	2	Unambiguous	QDVNECSQNPGLCR	[R].QDVNEcSQNPGLcR.[H]	C6(Carbamidomethyl); C13(Carbamidomethyl)	1	1	Q01705	Q01705	Neurogenic locus notch homolog protein 1 OS=Mus musculus OX=10090 GN=Notch1 PE=1 SV=3	0	2	2	1	0	1	1	1	838.858	1676.71	1676.71	-1.7801	-0.00149236	0	0	57996.7	HCD (High Energy Collision Dissociation)	MS2	20.2357	100	7.77195	2277	2277	2273	FP032421_5.raw	0/0		3.92107	369.451	369.451	369.451	0.000119931	1.44301e-05	0	0
FALSE	High	PMI-Byonic	PMI-Byonic (A2)	A	2	Unambiguous	QDVNECSQNPGLCR	[R].QDVNEcSQNPGLcR.[H]	C6(Carbamidomethyl); C13(Carbamidomethyl)	1	1	Q01705	Q01705	Neurogenic locus notch homolog protein 1 OS=Mus musculus OX=10090 GN=Notch1 PE=1 SV=3	0	3	3	1	0	1	1	1	559.575	1676.71	1676.71	-0.295652	-0.000165241	0	0	79402.1	HCD (High Energy Collision Dissociation)	MS2	35.7012	100	7.79983	2289	2289	2284	FP032421_5.raw	0/0		2.4744	245.72	245.72	245.72	0.00335427	0.000129597	0	0
FALSE	High	PMI-Byonic	PMI-Byonic (A2)	A	2	Unambiguous	QDVNECSQNPGLCR	[R].QDVNEcSQNPGLcR.[H]	C6(Carbamidomethyl); C13(Carbamidomethyl)	1	1	Q01705	Q01705	Neurogenic locus notch homolog protein 1 OS=Mus musculus OX=10090 GN=Notch1 PE=1 SV=3	0	2	2	1	0	1	1	1	838.86	1676.71	1676.71	0.331197	0.000277661	0	0	3.67685e+06	HCD (High Energy Collision Dissociation)	MS2	0.422735	68.8829	7.89449	2329	2329	2328	FP032421_5.raw	0/0		12.6113	889.564	889.564	889.564	2.44765e-13	4.92368e-14	0	0
FALSE	High	PMI-Byonic	PMI-Byonic (A2)	A	2	Unambiguous	QDVNECSQNPGLCR	[R].QDVNEcSQNPGLcR.[H]	C6(Carbamidomethyl); C13(Carbamidomethyl)	1	1	Q01705	Q01705	Neurogenic locus notch homolog protein 1 OS=Mus musculus OX=10090 GN=Notch1 PE=1 SV=3	0	3	3	1	0	1	1	1	559.576	1676.71	1676.71	0.359579	0.00020097	0	0	814434	HCD (High Energy Collision Dissociation)	MS2	8.29755	100	7.92024	2340	2340	2339	FP032421_5.raw	0/0		6.76623	628.662	628.662	628.662	1.71307e-07	2.51699e-08	0	0
FALSE	High	PMI-Byonic	PMI-Byonic (A2)	A	2	Unambiguous	NGGACVDGVNTYNCR	[K].nGGAcVDGVNTYNcR.[C]	N1(Deamidated); C5(Carbamidomethyl); C14(Carbamidomethyl)	1	1	Q01705	Q01705	Neurogenic locus notch homolog protein 1 OS=Mus musculus OX=10090 GN=Notch1 PE=1 SV=3	0	2	2	1	0	1	1	1	829.339	1657.67	1657.67	1.04871	0.000869208	0	0	329266	HCD (High Energy Collision Dissociation)	MS2	7.54676	100	9.81057	3166	3166	3164	FP032421_5.raw	0/0		7.31024	606.571	606.571	578.371	4.89506e-08	6.54012e-09	0	0
FALSE	Medium	PMI-Byonic	PMI-Byonic (A2)	A	2	Unambiguous	NGGACVDGVNTYNCR	[K].nGGAcVDGVNTYNcr.[C]	N1(Deamidated); C5(Carbamidomethyl); C14(Carbamidomethyl); R15(Deamidated)	1	1	Q01705	Q01705	Neurogenic locus notch homolog protein 1 OS=Mus musculus OX=10090 GN=Notch1 PE=1 SV=3	0	2	2	1	0	1	1	1	830.348	1659.69	1658.65	623.813	0.517345	0	0	608933	HCD (High Energy Collision Dissociation)	MS2	15.7504	100	9.94437	3224	3224	3219	FP032421_5.raw	0/0		0.337791	117.678	117.678	117.678	0.459419	0.033952	0	0
FALSE	High	PMI-Byonic	PMI-Byonic (A2)	A	2	Unambiguous	NGGACVDGVNTYNCR	[K].nGGAcVdGVNTYNcR.[C]	N1(Deamidated); C5(Carbamidomethyl); D7(Oxidation); C14(Carbamidomethyl)	1	1	Q01705	Q01705	Neurogenic locus notch homolog protein 1 OS=Mus musculus OX=10090 GN=Notch1 PE=1 SV=3	0	2	2	1	0	1	1	1	837.336	1673.66	1673.66	-0.00748115	-6.26047e-06	0	0	410862	HCD (High Energy Collision Dissociation)	MS2	0	100	9.75808	3143	3143	3142	FP032421_5.raw	0/0		5.99165	552.723	552.723	144.943	1.01942e-06	9.85522e-08	0	0
FALSE	High	PMI-Byonic	PMI-Byonic (A2)	A	2	Unambiguous	NGGACVDGVNTYNCR	[K].nGGAcVDGVNTYNcR.[C]	N1(Deamidated); C5(Carbamidomethyl); C14(Carbamidomethyl)	1	1	Q01705	Q01705	Neurogenic locus notch homolog protein 1 OS=Mus musculus OX=10090 GN=Notch1 PE=1 SV=3	0	2	2	1	0	1	1	1	829.338	1657.67	1657.67	-0.0558846	-4.63191e-05	0	0	338860	HCD (High Energy Collision Dissociation)	MS2	3.8905	100	9.21379	2904	2904	2900	FP032421_5.raw	0/0		6.6112	560.179	560.179	517.66	2.44794e-07	4.73933e-08	0	0
FALSE	High	PMI-Byonic	PMI-Byonic (A2)	A	2	Unambiguous	NGGACVDGVNTYNCR	[K].NGGAcVdGVNTYNcR.[C]	C5(Carbamidomethyl); D7(Oxidation); C14(Carbamidomethyl)	1	1	Q01705	Q01705	Neurogenic locus notch homolog protein 1 OS=Mus musculus OX=10090 GN=Notch1 PE=1 SV=3	0	2	2	1	0	1	1	1	836.844	1672.68	1672.68	0.215762	0.00018045	0	0	413589	HCD (High Energy Collision Dissociation)	MS2	11.0577	100	8.76824	2709	2709	2702	FP032421_5.raw	0/0		5.63956	499.248	499.248	135.972	2.29321e-06	2.08285e-07	0	0
FALSE	High	PMI-Byonic	PMI-Byonic (A2)	A	2	Unambiguous	NGGACVDGVNTYNCR	[K].NGGAcVDGVNTYNcR.[C]	C5(Carbamidomethyl); C14(Carbamidomethyl)	1	1	Q01705	Q01705	Neurogenic locus notch homolog protein 1 OS=Mus musculus OX=10090 GN=Notch1 PE=1 SV=3	0	2	2	1	0	1	1	1	828.847	1656.69	1656.69	0.537903	0.000445568	0	0	118824	HCD (High Energy Collision Dissociation)	MS2	13.8809	100	8.65509	2659	2659	2658	FP032421_5.raw	0/0		4.22196	371.784	371.784	371.784	5.9984e-05	7.08112e-06	0	0
FALSE	High	PMI-Byonic	PMI-Byonic (A2)	A	2	Unambiguous	NGGACVDGVNTYNCR	[K].NGGAcVDGVNTYNcR.[C]	C5(Carbamidomethyl); C14(Carbamidomethyl)	1	1	Q01705	Q01705	Neurogenic locus notch homolog protein 1 OS=Mus musculus OX=10090 GN=Notch1 PE=1 SV=3	0	2	2	1	0	1	1	1	828.845	1656.68	1656.69	-1.30418	-0.00108031	0	0	474939	HCD (High Energy Collision Dissociation)	MS2	7.40515	100	8.53928	2609	2609	2603	FP032421_5.raw	0/0		7.43514	625.093	625.093	625.093	3.6716e-08	3.27781e-09	0	0
FALSE	High	PMI-Byonic	PMI-Byonic (A2)	A	2	Unambiguous	NGGACVDGVNTYNCR	[K].nGGAcVDGVNTYNcR.[C]	N1(Deamidated); C5(Carbamidomethyl); C14(Carbamidomethyl)	1	1	Q01705	Q01705	Neurogenic locus notch homolog protein 1 OS=Mus musculus OX=10090 GN=Notch1 PE=1 SV=3	0	2	2	1	0	1	1	1	829.339	1657.67	1657.67	0.533233	0.000441962	0	0	593855	HCD (High Energy Collision Dissociation)	MS2	9.51883	100	9.69284	3115	3115	3109	FP032421_5.raw	0/0		8.43514	675.584	675.584	578.95	3.6716e-09	4.91315e-10	0	0
FALSE	High	PMI-Byonic	PMI-Byonic (A2)	A	2	Unambiguous	VASFYCECPHGR	[R].VASFYcEcPHGR.[T]	C6(Carbamidomethyl); C8(Carbamidomethyl)	1	1	Q01705	Q01705	Neurogenic locus notch homolog protein 1 OS=Mus musculus OX=10090 GN=Notch1 PE=1 SV=3	0	3	3	1	0	1	1	1	494.88	1482.63	1482.63	0.184242	9.10537e-05	0	0	5.69537e+06	HCD (High Energy Collision Dissociation)	MS2	0.464084	28.1379	8.32883	2518	2518	2515	FP032421_5.raw	0/0		9.40711	742.301	742.301	742.301	3.9164e-10	5.46066e-11	0	0
FALSE	High	PMI-Byonic	PMI-Byonic (A2)	A	2	Unambiguous	VASFYCECPHGR	[R].VASFYcEcPHGR.[T]	C6(Carbamidomethyl); C8(Carbamidomethyl)	1	1	Q01705	Q01705	Neurogenic locus notch homolog protein 1 OS=Mus musculus OX=10090 GN=Notch1 PE=1 SV=3	0	4	4	1	0	1	1	1	495.241	1977.94	1482.63	334082	123.83	0	0	3.16143e+06	HCD (High Energy Collision Dissociation)	MS2	29.4042	39.252	8.45684	2573	2573	2570	FP032421_5.raw	0/0		4.57755	446.926	446.926	446.926	2.64513e-05	2.21481e-06	0	0
FALSE	High	PMI-Byonic	PMI-Byonic (A2)	A	2	Unambiguous	VASFYCECPHGR	[R].VASFYcEcPHGR.[T]	C6(Carbamidomethyl); C8(Carbamidomethyl)	1	1	Q01705	Q01705	Neurogenic locus notch homolog protein 1 OS=Mus musculus OX=10090 GN=Notch1 PE=1 SV=3	0	3	3	1	0	1	1	1	494.88	1482.62	1482.63	-0.618514	-0.000305675	0	0	1.3669e+06	HCD (High Energy Collision Dissociation)	MS2	58.7935	73.0942	8.45352	2571	2571	2570	FP032421_5.raw	0/0		4.35579	469.794	469.794	469.794	4.4077e-05	4.96501e-06	0	0
FALSE	High	PMI-Byonic	PMI-Byonic (A2)	A	2	Unambiguous	VASFYCECPHGR	[R].VASFYcEcPHGR.[T]	C6(Carbamidomethyl); C8(Carbamidomethyl)	1	1	Q01705	Q01705	Neurogenic locus notch homolog protein 1 OS=Mus musculus OX=10090 GN=Notch1 PE=1 SV=3	0	2	2	1	0	1	1	1	741.816	1482.63	1482.63	0.172727	0.000128045	0	0	419517	HCD (High Energy Collision Dissociation)	MS2	4.91344	100	8.35887	2531	2531	2526	FP032421_5.raw	0/0		6.68704	634.402	634.402	634.402	2.0557e-07	3.57816e-08	0	0
FALSE	High	PMI-Byonic	PMI-Byonic (A2)	A	2	Unambiguous	AICTCPSGYTGPACSQDVDECALGANPCEHAGK	[K].AIcTcPSGYTGPAcSQDVDEcALGANPcEHAGK.[C]	C3(Carbamidomethyl); C5(Carbamidomethyl); C14(Carbamidomethyl); C21(Carbamidomethyl); C28(Carbamidomethyl)	1	1	Q01705	Q01705	Neurogenic locus notch homolog protein 1 OS=Mus musculus OX=10090 GN=Notch1 PE=1 SV=3	0	3	3	1	0	1	1	1	1185.16	3553.46	3553.45	2.06938	0.00245115	0	0	1.46e+06	HCD (High Energy Collision Dissociation)	MS2	1.15808	100	11.3314	3849	3849	3846	FP032421_5.raw	0/0		30.0057	1431.95	1431.95	1431.95	9.86859e-31	9.86761e-31	0	0
FALSE	High	PMI-Byonic	PMI-Byonic (A2)	A	2	Unambiguous	AICTCPSGYTGPACSQDVDECALGANPCEHAGK	[K].AIcTcPSGYTGPAcSQDVDEcALGANPcEHAGK.[C]	C3(Carbamidomethyl); C5(Carbamidomethyl); C14(Carbamidomethyl); C21(Carbamidomethyl); C28(Carbamidomethyl)	1	1	Q01705	Q01705	Neurogenic locus notch homolog protein 1 OS=Mus musculus OX=10090 GN=Notch1 PE=1 SV=3	0	4	4	1	0	1	1	1	889.121	3553.46	3553.45	1.63619	0.00145353	0	0	1.19553e+06	HCD (High Energy Collision Dissociation)	MS2	0	100	11.357	3861	3861	3857	FP032421_5.raw	0/0		30.0057	1443.9	1443.9	1443.9	9.86859e-31	9.8681e-31	0	0
FALSE	High	PMI-Byonic	PMI-Byonic (A2)	A	2	Unambiguous	AICTCPSGYTGPACSQDVDECALGANPCEHAGK	[K].AIcTcPSGYTGPAcSQDVDEcALGANPcEHAGK.[C]	C3(Carbamidomethyl); C5(Carbamidomethyl); C14(Carbamidomethyl); C21(Carbamidomethyl); C28(Carbamidomethyl)	1	1	Q01705	Q01705	Neurogenic locus notch homolog protein 1 OS=Mus musculus OX=10090 GN=Notch1 PE=1 SV=3	0	3	3	1	0	1	1	1	1185.16	3553.45	3553.45	0.111287	0.000131817	0	0	367222	HCD (High Energy Collision Dissociation)	MS2	0	100	11.4534	3903	3903	3901	FP032421_5.raw	0/0		30.0057	1125.11	1125.11	1125.11	9.86859e-31	9.86827e-31	0	0
FALSE	High	PMI-Byonic	PMI-Byonic (A2)	A	2	Unambiguous	INEFQCQCPK	[K].INEFQcQcPK.[G]	C6(Carbamidomethyl); C8(Carbamidomethyl)	1	1	Q01705	Q01705	Neurogenic locus notch homolog protein 1 OS=Mus musculus OX=10090 GN=Notch1 PE=1 SV=3	0	2	2	1	0	1	1	1	662.294	1323.58	1323.58	-1.33747	-0.000885123	0	0	266575	HCD (High Energy Collision Dissociation)	MS2	33.5637	100	8.09193	2415	2415	2405	FP032421_5.raw	0/0		4.87499	461.079	461.079	461.079	1.33354e-05	1.11316e-06	0	0
FALSE	High	PMI-Byonic	PMI-Byonic (A2)	A	2	Unambiguous	HGGTCQDRDNSYLCLCLK	[R].HGGtcQDRDNSYLcLcLK.[G]	T4(HexNAc(1)Hex(1)Fuc(1)); C5(Carbamidomethyl); C14(Carbamidomethyl); C16(Carbamidomethyl)	1	1	Q01705	Q01705	Neurogenic locus notch homolog protein 1 OS=Mus musculus OX=10090 GN=Notch1 PE=1 SV=3	1	4	4	1	0	1	1	1	677.791	2708.14	2708.15	-1.83489	-0.00124229	0	0	725770	HCD (High Energy Collision Dissociation)	MS2	5.7261	100	10.6235	3523	3523	3516	FP032421_5.raw	0/0		6.85433	638.177	638.177	2.43958	1.39852e-07	1.54275e-08	0	0
FALSE	Low	PMI-Byonic	PMI-Byonic (A2)	A	2	Unambiguous	HGGTCQDRDNSYLCLCLK	[R].HGGtcQDRDNSYLcLcLK.[G]	T4(Fuc(1)); C5(Carbamidomethyl); C14(Carbamidomethyl); C16(Carbamidomethyl)	1	1	Q01705	Q01705	Neurogenic locus notch homolog protein 1 OS=Mus musculus OX=10090 GN=Notch1 PE=1 SV=3	1	2	2	1	0	1	1	1	782.408	1563.81	2343.02	-332566	-389.603	0	0	461997	HCD (High Energy Collision Dissociation)	MS2	48.3789	100	10.6508	3535	3535	3527	FP032421_5.raw	0/0		0.032803	170.787	170.787	10.2803	0.92725	0.0602254	0	0
FALSE	High	PMI-Byonic	PMI-Byonic (A2)	A	2	Unambiguous	HGGTCQDRDNSYLCLCLK	[R].HGGtcQDRDNSYLcLcLK.[G]	T4(HexNAc(1)Hex(1)Fuc(1)); C5(Carbamidomethyl); C14(Carbamidomethyl); C16(Carbamidomethyl)	1	1	Q01705	Q01705	Neurogenic locus notch homolog protein 1 OS=Mus musculus OX=10090 GN=Notch1 PE=1 SV=3	1	3	3	1	0	1	1	1	903.389	2708.15	2708.15	1.93385	0.00174572	0	0	636815	HCD (High Energy Collision Dissociation)	MS2	0	100	10.6551	3537	3537	3527	FP032421_5.raw	0/0		3.99999	457.371	457.371	2	0.000100002	1.05226e-05	0	0
[truncated: 7 more columns]
