# Supplementary material for: Modulation of the NOTCH1 Pathway by LUNATIC FRINGE Is Dominant over That of MANIC or RADICAL FRINGE
Source: Molecules. 2021 Sep 30;26(19):5942. doi: 10.3390/molecules26195942 (PMC8512825; doi:10.3390/molecules26195942)
Supplement: Supplementary file 1 [file molecules-26-05942-s001.zip › Supplement/Table S47.xlsx]

## Sheet: Table S47
	V8 digestion of mN1 EGF1-18 + MFNG + RFNG expressed in U2OS analyzed for Figure 7, S3 and S6.
	Tab			Biological replicate number						The peptides used to generate the EICs are highlighted in red and bold
	FP072920_13-(02)			1
	FP072920_13-2
	FP030521_14			2
	FP032421_11			3
	FP040621_6-(01)

## Sheet: FP072920_13-(02)
Checked	Confidence	Identifying Node Type	Identifying Node	Search ID	Identifying Node No	PSM Ambiguity	Sequence	Annotated Sequence	Modifications	# Protein Groups	# Proteins	Master Protein Accessions	Protein Accessions	Protein Descriptions	# Missed Cleavages	Charge	Original Precursor Charge	DeltaScore	DeltaCn	Rank	Search Engine Rank	Concatenated Rank	m/z [Da]	MH+ [Da]	Theo. MH+ [Da]	DeltaM [ppm]	Deltam/z [Da]	Matched Ions	Total Ions	Intensity	Activation Type	MS Order	Isolation Interference [%]	Ion Inject Time [ms]	RT [min]	First Scan	Last Scan	Master Scan(s)	Spectrum File	Ions Matched	Annotation	|Log Prob|	Byonic Score	Delta Byonic Score	Delta Mod Score	PEP 2D	q-Value 2D	FDR 2D	Peptide Group FDR 2D
FALSE	High	PMI-Byonic	PMI-Byonic (A2)	A	2	Unambiguous	YKCRCPPGWSGKSCQQADPCASNPCANGGQCLPFE	[E].YKcRcPPGWsGKScQQADPcASNPcANGGQcLPFE.[S]	C3(Carbamidomethyl); C5(Carbamidomethyl); S10(Hex(1)Pent(2)); C14(Carbamidomethyl); C20(Carbamidomethyl); C25(Carbamidomethyl); C31(Carbamidomethyl)	1	1	Q01705	Q01705	Neurogenic locus notch homolog protein 1 OS=Mus musculus OX=10090 GN=Notch1 PE=1 SV=3	0	4	4	1	0	1	1	1	1118.7	4471.79	4470.81	219.342	0.245159	0	0	521179	HCD (High Energy Collision Dissociation)	MS2	36.3303	100	11.2857	4149	4149	4148	FP072920_13.raw	0/0		4.92154	380.27	380.27	3.6	1.19802e-05	1.74988e-06	0	0
FALSE	High	PMI-Byonic	PMI-Byonic (A2)	A	2	Unambiguous	YKCRCPPGWSGKSCQQADPCASNPCANGGQCLPFE	[E].YKcRcPPGWSGKScQQADPcAsNPcANGGQcLPFE.[S]	C3(Carbamidomethyl); C5(Carbamidomethyl); C14(Carbamidomethyl); C20(Carbamidomethyl); S22(Hex(1)Pent(1)); C25(Carbamidomethyl); C31(Carbamidomethyl)	1	1	Q01705	Q01705	Neurogenic locus notch homolog protein 1 OS=Mus musculus OX=10090 GN=Notch1 PE=1 SV=3	0	4	4	1	0	1	1	1	1085.45	4338.76	4338.77	-2.60092	-0.0028212	0	0	371646	HCD (High Energy Collision Dissociation)	MS2	0	100	10.974	4011	4011	4005	FP072920_13.raw	0/0		8.05339	605.687	605.687	0	8.8432e-09	2.6318e-09	0	0
FALSE	High	PMI-Byonic	PMI-Byonic (A2)	A	2	Unambiguous	YKCRCPPGWSGKSCQQADPCASNPCANGGQCLPFE	[E].YKcRcPPGWSGKScQQADPcAsNPcANGGQcLPFE.[S]	C3(Carbamidomethyl); C5(Carbamidomethyl); C14(Carbamidomethyl); C20(Carbamidomethyl); S22(Hex(1)Pent(1)); C25(Carbamidomethyl); C31(Carbamidomethyl)	1	1	Q01705	Q01705	Neurogenic locus notch homolog protein 1 OS=Mus musculus OX=10090 GN=Notch1 PE=1 SV=3	0	4	4	1	0	1	1	1	1085.45	4338.77	4338.77	0.550173	0.000596769	0	0	746350	HCD (High Energy Collision Dissociation)	MS2	0	100	11.092	4063	4063	4060	FP072920_13.raw	0/0		8.05339	600.599	600.599	0	8.8432e-09	3.07547e-09	0	0
FALSE	High	PMI-Byonic	PMI-Byonic (A2)	A	2	Unambiguous	YKCRCPPGWSGKSCQQADPCASNPCANGGQCLPFE	[E].YKcRcPPGWSGKscQQADPcASNPcANGGQcLPFE.[S]	C3(Carbamidomethyl); C5(Carbamidomethyl); S13(Hex(1)Pent(2)); C14(Carbamidomethyl); C20(Carbamidomethyl); C25(Carbamidomethyl); C31(Carbamidomethyl)	1	1	Q01705	Q01705	Neurogenic locus notch homolog protein 1 OS=Mus musculus OX=10090 GN=Notch1 PE=1 SV=3	0	4	4	1	0	1	1	1	1118.7	4471.79	4470.81	218.905	0.244671	0	0	485247	HCD (High Energy Collision Dissociation)	MS2	0	100	11.1692	4097	4097	4093	FP072920_13.raw	0/0		5.92671	556.323	556.323	3.33046	1.18383e-06	2.08555e-07	0	0
FALSE	High	PMI-Byonic	PMI-Byonic (A2)	A	2	Unambiguous	YKCRCPPGWSGKSCQQADPCASNPCANGGQCLPFE	[E].YKcRcPPGWsGKScQQADPcASNPcANGGQcLPFE.[S]	C3(Carbamidomethyl); C5(Carbamidomethyl); S10(Hex(1)Pent(1)); C14(Carbamidomethyl); C20(Carbamidomethyl); C25(Carbamidomethyl); C31(Carbamidomethyl)	1	1	Q01705	Q01705	Neurogenic locus notch homolog protein 1 OS=Mus musculus OX=10090 GN=Notch1 PE=1 SV=3	0	4	4	1	0	1	1	1	1085.69	4339.75	4338.77	226.191	0.245348	0	0	336712	HCD (High Energy Collision Dissociation)	MS2	0	100	11.4995	4245	4245	4236	FP072920_13.raw	0/0		5.3608	368.711	368.711	2.4	4.35716e-06	7.01593e-07	0	0
FALSE	High	PMI-Byonic	PMI-Byonic (A2)	A	2	Unambiguous	YKCRCPPGWSGKSCQQADPCASNPCANGGQCLPFE	[E].YKcRcPPGWSGKscQQADPcASNPcANGGQcLPFE.[S]	C3(Carbamidomethyl); C5(Carbamidomethyl); S13(Hex(1)Pent(1)); C14(Carbamidomethyl); C20(Carbamidomethyl); C25(Carbamidomethyl); C31(Carbamidomethyl)	1	1	Q01705	Q01705	Neurogenic locus notch homolog protein 1 OS=Mus musculus OX=10090 GN=Notch1 PE=1 SV=3	0	4	4	1	0	1	1	1	1085.69	4339.76	4338.77	226.754	0.245958	0	0	2.30931e+06	HCD (High Energy Collision Dissociation)	MS2	0	52.8235	11.2177	4118	4118	4115	FP072920_13.raw	0/0		7.60345	608.963	608.963	0	2.49203e-08	6.43715e-09	0	0
FALSE	High	PMI-Byonic	PMI-Byonic (A2)	A	2	Unambiguous	YKCRCPPGWSGKSCQQADPCASNPCANGGQCLPFE	[E].YKcRcPPGWSGKscQQADPcASNPcANGGQcLPFE.[S]	C3(Carbamidomethyl); C5(Carbamidomethyl); S13(Hex(1)Pent(1)); C14(Carbamidomethyl); C20(Carbamidomethyl); C25(Carbamidomethyl); C31(Carbamidomethyl)	1	1	Q01705	Q01705	Neurogenic locus notch homolog protein 1 OS=Mus musculus OX=10090 GN=Notch1 PE=1 SV=3	0	4	4	1	0	1	1	1	1085.69	4339.75	4338.77	226.641	0.245836	0	0	1.17047e+06	HCD (High Energy Collision Dissociation)	MS2	0	81.7798	11.3332	4171	4171	4170	FP072920_13.raw	0/0		6.01385	547.605	547.605	0	9.68612e-07	1.35187e-07	0	0
FALSE	High	PMI-Byonic	PMI-Byonic (A2)	A	2	Unambiguous	YKCRCPPGWSGKSCQQADPCASNPCANGGQCLPFE	[E].YKcRcPPGWsGKScQQADPcASNPcANGGQcLPFE.[S]	C3(Carbamidomethyl); C5(Carbamidomethyl); S10(Hex(1)); C14(Carbamidomethyl); C20(Carbamidomethyl); C25(Carbamidomethyl); C31(Carbamidomethyl)	1	1	Q01705	Q01705	Neurogenic locus notch homolog protein 1 OS=Mus musculus OX=10090 GN=Notch1 PE=1 SV=3	0	4	4	1	0	1	1	1	1052.68	4207.7	4206.73	231.107	0.243051	0	0	0	HCD (High Energy Collision Dissociation)	MS2		100	11.273	4144	4144	4137	FP072920_13.raw	0/0		2.78148	268.314	268.314	2.4	0.00165396	0.000127574	0	0
FALSE	Medium	PMI-Byonic	PMI-Byonic (A2)	A	2	Unambiguous	SSYICRCPPGFHGPTCRQDVNE	[E].SSYIcRcPPGFHGPTcRQDVNE.[C]	C5(Carbamidomethyl); C7(Carbamidomethyl); C16(Carbamidomethyl)	1	1	Q01705	Q01705	Neurogenic locus notch homolog protein 1 OS=Mus musculus OX=10090 GN=Notch1 PE=1 SV=3	1	4	4	1	0	1	1	1	660.039	2637.14	2637.14	-1.41765	-0.000934634	0	0	102815	HCD (High Energy Collision Dissociation)	MS2	0	100	10.5101	3804	3804	3796	FP072920_13.raw	0/0		0.4895	64.9512	64.9512	64.9512	0.323967	0.024462	0	0
FALSE	High	PMI-Byonic	PMI-Byonic (A2)	A	2	Unambiguous	SSYICRCPPGFHGPTCRQDVNE	[E].SSYIcRcPPGFHGPTcRQDVNE.[C]	C5(Carbamidomethyl); C7(Carbamidomethyl); C16(Carbamidomethyl)	1	1	Q01705	Q01705	Neurogenic locus notch homolog protein 1 OS=Mus musculus OX=10090 GN=Notch1 PE=1 SV=3	1	3	3	1	0	1	1	1	879.719	2637.14	2637.14	1.04076	0.000914878	0	0	339172	HCD (High Energy Collision Dissociation)	MS2	0	100	9.32163	3275	3275	3268	FP072920_13.raw	0/0		8.5205	687.467	575.468	575.468	3.01647e-09	7.89452e-10	0	0
FALSE	High	PMI-Byonic	PMI-Byonic (A2)	A	2	Unambiguous	SSYICRCPPGFHGPTCRQDVNECSQNPGLCRHGGTCHNE	[E].SSYIcRcPPGFHGPtcRQDVNEcSQNPGLcRHGGTcHNE.[I]	C5(Carbamidomethyl); C7(Carbamidomethyl); T15(HexNAc(1)); C16(Carbamidomethyl); C23(Carbamidomethyl); C30(Carbamidomethyl); C36(Carbamidomethyl)	1	1	Q01705	Q01705	Neurogenic locus notch homolog protein 1 OS=Mus musculus OX=10090 GN=Notch1 PE=1 SV=3	2	6	6	1	0	1	1	1	802.339	4809	4805	833.045	0.66713	0	0	610999	HCD (High Energy Collision Dissociation)	MS2	57.1634	100	8.94311	3110	3110	3103	FP072920_13.raw	0/0		1.95492	141.053	141.053	0	0.0110937	0.000553377	0	0
FALSE	High	PMI-Byonic	PMI-Byonic (A2)	A	2	Unambiguous	SSYICRCPPGFHGPTCRQDVNECSQNPGLCRHGGTCHNE	[E].SSYIcRcPPGFHGPtcRQDVNEcSQNPGLcRHGGTcHNE.[I]	C5(Carbamidomethyl); C7(Carbamidomethyl); T15(Fuc(1)); C16(Carbamidomethyl); C23(Carbamidomethyl); C30(Carbamidomethyl); C36(Carbamidomethyl)	1	1	Q01705	Q01705	Neurogenic locus notch homolog protein 1 OS=Mus musculus OX=10090 GN=Notch1 PE=1 SV=3	2	6	6	1	0	1	1	1	792.169	4747.97	4747.98	-0.242112	-0.00019159	0	0	223317	HCD (High Energy Collision Dissociation)	MS2	4.04373	100	8.93662	3107	3107	3103	FP072920_13.raw	0/0		8.29507	662.386	662.386	0	5.06907e-09	1.53923e-09	0	0
FALSE	High	PMI-Byonic	PMI-Byonic (A2)	A	2	Unambiguous	SSYICRCPPGFHGPTCRQDVNECSQNPGLCRHGGTCHNE	[E].SSYIcRcPPGFHGPtcRQDVNEcSQNPGLcRHGGTcHNE.[I]	C5(Carbamidomethyl); C7(Carbamidomethyl); T15(HexNAc(1)); C16(Carbamidomethyl); C23(Carbamidomethyl); C30(Carbamidomethyl); C36(Carbamidomethyl)	1	1	Q01705	Q01705	Neurogenic locus notch homolog protein 1 OS=Mus musculus OX=10090 GN=Notch1 PE=1 SV=3	2	6	6	1	0	1	1	1	801.673	4805	4805	0.933681	0.000747722	0	0	293871	HCD (High Energy Collision Dissociation)	MS2	6.30852	100	8.81072	3053	3053	3048	FP072920_13.raw	0/0		4.25874	343.453	343.453	0	5.5114e-05	7.36608e-06	0	0
FALSE	High	PMI-Byonic	PMI-Byonic (A2)	A	2	Unambiguous	SSYICRCPPGFHGPTCRQDVNECSQNPGLCRHGGTCHNE	[E].SSYIcRcPPGFHGPtcRQDVNEcSQNPGLcRHGGTcHNE.[I]	C5(Carbamidomethyl); C7(Carbamidomethyl); T15(Fuc(1)); C16(Carbamidomethyl); C23(Carbamidomethyl); C30(Carbamidomethyl); C36(Carbamidomethyl)	1	1	Q01705	Q01705	Neurogenic locus notch homolog protein 1 OS=Mus musculus OX=10090 GN=Notch1 PE=1 SV=3	2	6	6	1	0	1	1	1	792.667	4750.97	4747.98	630.141	0.498649	0	0	863582	HCD (High Energy Collision Dissociation)	MS2	33.3433	100	9.06397	3162	3162	3158	FP072920_13.raw	0/0		1.06845	166.9	166.9	0	0.0854173	0.00843226	0	0
FALSE	High	PMI-Byonic	PMI-Byonic (A2)	A	2	Unambiguous	SSYICRCPPGFHGPTCRQDVNECSQNPGLCRHGGTCHNE	[E].SSYIcRcPPGFHGPtcRQDVNEcSQNPGLcRHGGTcHNE.[I]	C5(Carbamidomethyl); C7(Carbamidomethyl); T15(Fuc(1)); C16(Carbamidomethyl); C23(Carbamidomethyl); C30(Carbamidomethyl); C36(Carbamidomethyl)	1	1	Q01705	Q01705	Neurogenic locus notch homolog protein 1 OS=Mus musculus OX=10090 GN=Notch1 PE=1 SV=3	2	6	6	1	0	1	1	1	792.168	4747.97	4747.98	-1.16767	-0.000924012	0	0	2.19375e+06	HCD (High Energy Collision Dissociation)	MS2	0.512813	55.587	8.80404	3049	3049	3048	FP072920_13.raw	0/0		10.8322	779.967	764.739	0	1.47178e-11	1.47163e-11	0	0
FALSE	High	PMI-Byonic	PMI-Byonic (A2)	A	2	Unambiguous	SSYICRCPPGFHGPTCRQDVNECSQNPGLCRHGGTCHNE	[E].SSYIcRcPPGFHGPtcRQDVNEcSQNPGLcRHGGTcHNE.[I]	C5(Carbamidomethyl); C7(Carbamidomethyl); T15(Fuc(1)); C16(Carbamidomethyl); C23(Carbamidomethyl); C30(Carbamidomethyl); C36(Carbamidomethyl)	1	1	Q01705	Q01705	Neurogenic locus notch homolog protein 1 OS=Mus musculus OX=10090 GN=Notch1 PE=1 SV=3	2	5	5	1	0	1	1	1	950.8	4749.97	4747.98	420.492	0.399297	0	0	372509	HCD (High Energy Collision Dissociation)	MS2	21.1839	100	8.73722	3021	3021	3015	FP072920_13.raw	0/0		3.81396	330.24	330.24	0	0.000153477	1.40965e-05	0	0
FALSE	High	PMI-Byonic	PMI-Byonic (A2)	A	2	Unambiguous	SSYICRCPPGFHGPTCRQDVNECSQNPGLCRHGGTCHNE	[E].SSYIcRcPPGFHGPtcRQDVNEcSQNPGLcRHGGTcHNE.[I]	C5(Carbamidomethyl); C7(Carbamidomethyl); T15(HexNAc(1)); C16(Carbamidomethyl); C23(Carbamidomethyl); C30(Carbamidomethyl); C36(Carbamidomethyl)	1	1	Q01705	Q01705	Neurogenic locus notch homolog protein 1 OS=Mus musculus OX=10090 GN=Notch1 PE=1 SV=3	2	6	6	1	0	1	1	1	802.006	4807	4805	417.294	0.334183	0	0	447110	HCD (High Energy Collision Dissociation)	MS2	17.2488	100	8.69016	3001	3001	2993	FP072920_13.raw	0/0		3.14036	220.25	220.25	0	0.000723838	6.62935e-05	0	0
FALSE	High	PMI-Byonic	PMI-Byonic (A2)	A	2	Unambiguous	SSYICRCPPGFHGPTCRQDVNECSQNPGLCRHGGTCHNE	[E].SSYIcRcPPGFHGPtcRQDVNEcSQNPGLcRHGGTcHNE.[I]	C5(Carbamidomethyl); C7(Carbamidomethyl); T15(Fuc(1)); C16(Carbamidomethyl); C23(Carbamidomethyl); C30(Carbamidomethyl); C36(Carbamidomethyl)	1	1	Q01705	Q01705	Neurogenic locus notch homolog protein 1 OS=Mus musculus OX=10090 GN=Notch1 PE=1 SV=3	2	6	6	1	0	1	1	1	792.836	4751.98	4747.98	843.405	0.667411	0	0	1.03658e+06	HCD (High Energy Collision Dissociation)	MS2	21.2775	100	8.6837	2998	2998	2993	FP072920_13.raw	0/0		5.70548	543.462	543.462	0	1.97026e-06	4.14116e-07	0	0
FALSE	High	PMI-Byonic	PMI-Byonic (A2)	A	2	Unambiguous	SSYICRCPPGFHGPTCRQDVNE	[E].SSYIcRcPPGFHGPTcRQDVNE.[C]	C5(Carbamidomethyl); C7(Carbamidomethyl); C16(Carbamidomethyl)	1	1	Q01705	Q01705	Neurogenic locus notch homolog protein 1 OS=Mus musculus OX=10090 GN=Notch1 PE=1 SV=3	1	4	4	1	0	1	1	1	660.039	2637.14	2637.14	-1.51023	-0.00099567	0	0	885028	HCD (High Energy Collision Dissociation)	MS2	6.32092	100	9.77235	3475	3475	3466	FP072920_13.raw	0/0		3.766	475.323	379.388	379.388	0.000171397	1.69565e-05	0	0
FALSE	High	PMI-Byonic	PMI-Byonic (A2)	A	2	Unambiguous	SSYICRCPPGFHGPTCRQDVNE	[E].SSYIcRcPPGFHGPTcRQDVNE.[C]	C5(Carbamidomethyl); C7(Carbamidomethyl); C16(Carbamidomethyl)	1	1	Q01705	Q01705	Neurogenic locus notch homolog protein 1 OS=Mus musculus OX=10090 GN=Notch1 PE=1 SV=3	1	4	4	1	0	1	1	1	660.04	2637.14	2637.14	-0.677026	-0.000446353	0	0	25071792	HCD (High Energy Collision Dissociation)	MS2	0.169758	10.1625	9.38438	3302	3302	3301	FP072920_13.raw	0/0		8.32263	675.564	552.028	552.028	4.75743e-09	1.18625e-09	0	0
FALSE	High	PMI-Byonic	PMI-Byonic (A2)	A	2	Unambiguous	SSYICRCPPGFHGPTCRQDVNE	[E].SSYIcRcPPGFHGPTcRQDVNE.[C]	C5(Carbamidomethyl); C7(Carbamidomethyl); C16(Carbamidomethyl)	1	1	Q01705	Q01705	Neurogenic locus notch homolog protein 1 OS=Mus musculus OX=10090 GN=Notch1 PE=1 SV=3	1	3	3	1	0	1	1	1	879.717	2637.14	2637.14	-0.556205	-0.00048893	0	0	455121	HCD (High Energy Collision Dissociation)	MS2	0	100	9.4497	3332	3332	3323	FP072920_13.raw	0/0		9.5205	716.027	620.155	620.155	3.01647e-10	1.00607e-10	0	0
FALSE	High	PMI-Byonic	PMI-Byonic (A2)	A	2	Unambiguous	SSYICRCPPGFHGPTCRQDVNE	[E].SSYIcRcPPGFHGPTcRQDVNE.[C]	C5(Carbamidomethyl); C7(Carbamidomethyl); C16(Carbamidomethyl)	1	1	Q01705	Q01705	Neurogenic locus notch homolog protein 1 OS=Mus musculus OX=10090 GN=Notch1 PE=1 SV=3	1	4	4	1	0	1	1	1	660.039	2637.14	2637.14	-1.13992	-0.000751529	0	0	933864	HCD (High Energy Collision Dissociation)	MS2	4.80457	100	9.63222	3413	3413	3411	FP072920_13.raw	0/0		6.63788	587.676	471.737	471.737	2.30206e-07	3.15775e-08	0	0
FALSE	High	PMI-Byonic	PMI-Byonic (A2)	A	2	Unambiguous	SSYICRCPPGFHGPTCRQDVNE	[E].SSYIcRcPPGFHGPTcRQDVNE.[C]	C5(Carbamidomethyl); C7(Carbamidomethyl); C16(Carbamidomethyl)	1	1	Q01705	Q01705	Neurogenic locus notch homolog protein 1 OS=Mus musculus OX=10090 GN=Notch1 PE=1 SV=3	1	4	4	1	0	1	1	1	660.039	2637.14	2637.14	-1.32507	-0.000873599	0	0	6352332	HCD (High Energy Collision Dissociation)	MS2	1.27546	31.2157	9.50548	3357	3357	3356	FP072920_13.raw	0/0		7.63788	621.309	496.591	496.591	2.30206e-08	5.28196e-09	0	0
FALSE	High	PMI-Byonic	PMI-Byonic (A2)	A	2	Unambiguous	SSYICRCPPGFHGPTCRQDVNE	[E].SSYIcRcPPGFHGPTcRQDVNE.[C]	C5(Carbamidomethyl); C7(Carbamidomethyl); C16(Carbamidomethyl)	1	1	Q01705	Q01705	Neurogenic locus notch homolog protein 1 OS=Mus musculus OX=10090 GN=Notch1 PE=1 SV=3	1	4	4	1	0	1	1	1	660.04	2637.14	2637.14	-0.306715	-0.000202212	0	0	661791	HCD (High Energy Collision Dissociation)	MS2	0	100	9.26598	3251	3251	3246	FP072920_13.raw	0/0		8.63788	661.145	515.238	515.238	2.30206e-09	5.11079e-10	0	0
FALSE	High	PMI-Byonic	PMI-Byonic (A2)	A	2	Unambiguous	SSYICRCPPGFHGPTCRQDVNE	[E].SSYIcRcPPGFHGPTcRQDVNE.[C]	C5(Carbamidomethyl); C7(Carbamidomethyl); C16(Carbamidomethyl)	1	1	Q01705	Q01705	Neurogenic locus notch homolog protein 1 OS=Mus musculus OX=10090 GN=Notch1 PE=1 SV=3	1	4	4	1	0	1	1	1	660.29	2638.14	2637.14	378.429	0.249493	0	0	413160	HCD (High Energy Collision Dissociation)	MS2	14.8312	100	9.89548	3530	3530	3521	FP072920_13.raw	0/0		3.40898	383.258	324.3	324.3	0.000389961	3.97359e-05	0	0
FALSE	High	PMI-Byonic	PMI-Byonic (A2)	A	2	Unambiguous	CSQNPGLCRHGGTCHNE	[E].cSQNPGLcRHGGtcHNE.[I]	C1(Carbamidomethyl); C8(Carbamidomethyl); T13(Fuc(1)); C14(Carbamidomethyl)	1	1	Q01705	Q01705	Neurogenic locus notch homolog protein 1 OS=Mus musculus OX=10090 GN=Notch1 PE=1 SV=3	0	4	4	1	0	1	1	1	533.218	2129.85	2129.85	-2.15254	-0.00114615	0	0	373417	HCD (High Energy Collision Dissociation)	MS2	3.29799	100	3.50981	916	916	913	FP072920_13.raw	0/0		5.74299	428.34	428.34	34.1276	1.80722e-06	3.60456e-07	0	0
FALSE	High	PMI-Byonic	PMI-Byonic (A2)	A	2	Unambiguous	CSQNPGLCRHGGTCHNE	[E].cSQNPGLcRHGGtcHNE.[I]	C1(Carbamidomethyl); C8(Carbamidomethyl); T13(Fuc(1)); C14(Carbamidomethyl)	1	1	Q01705	Q01705	Neurogenic locus notch homolog protein 1 OS=Mus musculus OX=10090 GN=Notch1 PE=1 SV=3	0	4	4	1	0	1	1	1	533.219	2129.85	2129.85	-0.89163	-0.00047476	0	0	1.33652e+06	HCD (High Energy Collision Dissociation)	MS2	0.367209	76.9635	3.72611	994	994	993	FP072920_13.raw	0/0		5.42773	435.303	435.303	81.7859	3.73478e-06	5.87357e-07	0	0
FALSE	High	PMI-Byonic	PMI-Byonic (A2)	A	2	Unambiguous	CSQNPGLCRHGGTCHNE	[E].cSQNPGLcRHGGtcHNE.[I]	C1(Carbamidomethyl); C8(Carbamidomethyl); T13(Fuc(1)); C14(Carbamidomethyl)	1	1	Q01705	Q01705	Neurogenic locus notch homolog protein 1 OS=Mus musculus OX=10090 GN=Notch1 PE=1 SV=3	0	4	4	1	0	1	1	1	533.219	2129.85	2129.85	-1.00626	-0.000535795	0	0	1.95062e+06	HCD (High Energy Collision Dissociation)	MS2	0.294184	55.1582	3.62111	960	960	959	FP072920_13.raw	0/0		6.00257	504.456	504.456	77.9781	9.94111e-07	1.69544e-07	0	0
FALSE	High	PMI-Byonic	PMI-Byonic (A2)	A	2	Unambiguous	CSQNPGLCRHGGTCHNE	[E].cSQNPGLcRHGGtcHNE.[I]	C1(Carbamidomethyl); C8(Carbamidomethyl); T13(Fuc(1)); C14(Carbamidomethyl)	1	1	Q01705	Q01705	Neurogenic locus notch homolog protein 1 OS=Mus musculus OX=10090 GN=Notch1 PE=1 SV=3	0	3	3	1	0	1	1	1	710.622	2129.85	2129.85	-1.97428	-0.00140164	0	0	194525	HCD (High Energy Collision Dissociation)	MS2	0	100	3.6292	963	963	962	FP072920_13.raw	0/0		3.74445	245.72	245.72	15.4286	0.000180115	1.987e-05	0	0
FALSE	High	PMI-Byonic	PMI-Byonic (A2)	A	2	Unambiguous	CSQNPGLCRHGGTCHNE	[E].cSQNPGLcRHGGtcHNE.[I]	C1(Carbamidomethyl); C8(Carbamidomethyl); T13(Fuc(1)); C14(Carbamidomethyl)	1	1	Q01705	Q01705	Neurogenic locus notch homolog protein 1 OS=Mus musculus OX=10090 GN=Notch1 PE=1 SV=3	0	4	4	1	0	1	1	1	533.218	2129.85	2129.85	-1.5794	-0.000840971	0	0	167237	HCD (High Energy Collision Dissociation)	MS2	3.86233	100	3.94006	1070	1070	1069	FP072920_13.raw	0/0		1.49906	68.7851	68.7851	15.3656	0.031691	0.00231841	0	0
FALSE	High	PMI-Byonic	PMI-Byonic (A2)	A	2	Unambiguous	CSQNPGLCRHGGTCHNE	[E].cSQNPGLcRHGGtcHNE.[I]	C1(Carbamidomethyl); C8(Carbamidomethyl); T13(Fuc(1)); C14(Carbamidomethyl)	1	1	Q01705	Q01705	Neurogenic locus notch homolog protein 1 OS=Mus musculus OX=10090 GN=Notch1 PE=1 SV=3	0	4	4	1	0	1	1	1	533.218	2129.85	2129.85	-1.46477	-0.000779936	0	0	356819	HCD (High Energy Collision Dissociation)	MS2	0.95627	100	3.83598	1030	1030	1029	FP072920_13.raw	0/0		4.78624	321.584	321.584	32.6203	1.6359e-05	2.11511e-06	0	0
FALSE	High	PMI-Byonic	PMI-Byonic (A2)	A	2	Unambiguous	IGSYRCACRATHTGPHCELPYVPCSPSPCQNGGTCRPTGDTTHE	[E].IGSYRcAcRATHTGPHcELPYVPcsPSPcQNGGTcRPTGDTTHE.[C]	C6(Carbamidomethyl); C8(Carbamidomethyl); C17(Carbamidomethyl); C24(Carbamidomethyl); S25(HexNAc(1)Hex(1)Fuc(1)); C29(Carbamidomethyl); C35(Carbamidomethyl)	1	1	Q01705	Q01705	Neurogenic locus notch homolog protein 1 OS=Mus musculus OX=10090 GN=Notch1 PE=1 SV=3	2	6	6	1	0	1	1	1	919.891	5514.31	5513.33	177.916	0.163485	0	0	767388	HCD (High Energy Collision Dissociation)	MS2	5.89452	87.7318	9.63006	3412	3412	3411	FP072920_13.raw	0/0		5.7927	459.96	459.96	0	1.61175e-06	2.60524e-07	0	0
FALSE	High	PMI-Byonic	PMI-Byonic (A2)	A	2	Unambiguous	IGSYRCACRATHTGPHCELPYVPCSPSPCQNGGTCRPTGDTTHE	[E].IGSYRcAcRATHTGPHcELPYVPcSPSPcQNGGtcRPTGDTTHE.[C]	C6(Carbamidomethyl); C8(Carbamidomethyl); C17(Carbamidomethyl); C24(Carbamidomethyl); C29(Carbamidomethyl); T34(Fuc(1)); C35(Carbamidomethyl)	1	1	Q01705	Q01705	Neurogenic locus notch homolog protein 1 OS=Mus musculus OX=10090 GN=Notch1 PE=1 SV=3	2	6	6	1	0	1	1	1	859.035	5149.17	5148.2	189.917	0.162955	0	0	1295489	HCD (High Energy Collision Dissociation)	MS2	0	72.4428	9.65518	3423	3423	3422	FP072920_13.raw	0/0		4.78516	351.329	351.329	1.19333	1.63998e-05	2.79533e-06	0	0
FALSE	High	PMI-Byonic	PMI-Byonic (A2)	A	2	Unambiguous	IGSYRCACRATHTGPHCELPYVPCSPSPCQNGGTCRPTGDTTHE	[E].IGSYRcAcRATHTGPHcELPYVPcSPSPcQNGGtcRPTGDTTHE.[C]	C6(Carbamidomethyl); C8(Carbamidomethyl); C17(Carbamidomethyl); C24(Carbamidomethyl); C29(Carbamidomethyl); T34(Fuc(1)); C35(Carbamidomethyl)	1	1	Q01705	Q01705	Neurogenic locus notch homolog protein 1 OS=Mus musculus OX=10090 GN=Notch1 PE=1 SV=3	2	5	5	1	0	1	1	1	1030.64	5149.17	5148.2	188.394	0.193978	0	0	0	HCD (High Energy Collision Dissociation)	MS2		100	9.66824	3430	3430	3422	FP072920_13.raw	0/0		1.94488	189.358	189.358	1.54359	0.0113532	0.000703374	0	0
FALSE	High	PMI-Byonic	PMI-Byonic (A2)	A	2	Unambiguous	IGSYRCACRATHTGPHCELPYVPCSPSPCQNGGTCRPTGDTTHE	[E].IGSYRcAcRATHTGPHcELPYVPcSPSPcQNGGtcRPTGDTTHE.[C]	C6(Carbamidomethyl); C8(Carbamidomethyl); C17(Carbamidomethyl); C24(Carbamidomethyl); C29(Carbamidomethyl); T34(HexNAc(1)); C35(Carbamidomethyl)	1	1	Q01705	Q01705	Neurogenic locus notch homolog protein 1 OS=Mus musculus OX=10090 GN=Notch1 PE=1 SV=3	2	6	6	1	0	1	1	1	869.041	5209.21	5205.22	766.46	0.664932	0	0	1.1582e+06	HCD (High Energy Collision Dissociation)	MS2	17.743	100	9.71327	3449	3449	3444	FP072920_13.raw	0/0		1.15841	120.312	120.312	3.12395	0.0694373	0.00500129	0	0
FALSE	Medium	PMI-Byonic	PMI-Byonic (A2)	A	2	Unambiguous	IGSYRCACRATHTGPHCELPYVPCSPSPCQNGGTCRPTGDTTHE	[E].IGSYRcAcRATHTGPHcELPYVPcsPSPcQNGGTcRPTGDTTHE.[C]	C6(Carbamidomethyl); C8(Carbamidomethyl); C17(Carbamidomethyl); C24(Carbamidomethyl); S25(HexNAc(1)); C29(Carbamidomethyl); C35(Carbamidomethyl)	1	1	Q01705	Q01705	Neurogenic locus notch homolog protein 1 OS=Mus musculus OX=10090 GN=Notch1 PE=1 SV=3	2	6	6	1	0	1	1	1	869.041	5209.21	5205.22	766.53	0.664993	0	0	850492	HCD (High Energy Collision Dissociation)	MS2	52.2413	100	9.8333	3501	3501	3499	FP072920_13.raw	0/0		0.56601	74.9165	74.9165	0	0.271638	0.0212415	0	0
FALSE	High	PMI-Byonic	PMI-Byonic (A2)	A	2	Unambiguous	IGSYRCACRATHTGPHCELPYVPCSPSPCQNGGTCRPTGDTTHE	[E].IGsYRcAcRAtHTGPHcELPYVPcSPSPcQNGGTcRPTGDTTHE.[C]	S3(HexNAc(1)Hex(1)); C6(Carbamidomethyl); C8(Carbamidomethyl); T11(HexNAc(1)); C17(Carbamidomethyl); C24(Carbamidomethyl); C29(Carbamidomethyl); C35(Carbamidomethyl)	1	1	Q01705	Q01705	Neurogenic locus notch homolog protein 1 OS=Mus musculus OX=10090 GN=Notch1 PE=1 SV=3	2	6	6	1	0	1	1	1	930.063	5575.34	5570.35	895.939	0.831782	0	0	988763	HCD (High Energy Collision Dissociation)	MS2	29.4009	100	9.71544	3450	3450	3444	FP072920_13.raw	0/0		1.19705	77.1789	77.1789	3.23043	0.0635263	0.00420578	0	0
FALSE	High	PMI-Byonic	PMI-Byonic (A2)	A	2	Unambiguous	IGSYRCACRATHTGPHCELPYVPCSPSPCQNGGTCRPTGDTTHE	[E].IGsYRcAcRAtHTGPHcELPYVPcSPSPcQNGGTcRPTGDTTHE.[C]	S3(HexNAc(1)Hex(1)); C6(Carbamidomethyl); C8(Carbamidomethyl); T11(HexNAc(1)); C17(Carbamidomethyl); C24(Carbamidomethyl); C29(Carbamidomethyl); C35(Carbamidomethyl)	1	1	Q01705	Q01705	Neurogenic locus notch homolog protein 1 OS=Mus musculus OX=10090 GN=Notch1 PE=1 SV=3	2	6	6	1	0	1	1	1	929.394	5571.33	5570.35	175.2	0.162654	0	0	216806	HCD (High Energy Collision Dissociation)	MS2	2.60026	100	9.58681	3394	3394	3389	FP072920_13.raw	0/0		2.4691	226.332	226.332	3.44669	0.00339546	0.000209701	0	0
FALSE	High	PMI-Byonic	PMI-Byonic (A2)	A	2	Unambiguous	IGSYRCACRATHTGPHCELPYVPCSPSPCQNGGTCRPTGDTTHE	[E].IGSYRcAcRATHTGPHcELPYVPcsPSPcQNGGTcRPTGDTTHE.[C]	C6(Carbamidomethyl); C8(Carbamidomethyl); C17(Carbamidomethyl); C24(Carbamidomethyl); S25(HexNAc(1)Hex(1)Fuc(1)); C29(Carbamidomethyl); C35(Carbamidomethyl)	1	1	Q01705	Q01705	Neurogenic locus notch homolog protein 1 OS=Mus musculus OX=10090 GN=Notch1 PE=1 SV=3	2	6	6	1	0	1	1	1	920.058	5515.31	5513.33	359.782	0.330599	0	0	899889	HCD (High Energy Collision Dissociation)	MS2	51.0976	100	9.77453	3476	3476	3466	FP072920_13.raw	0/0		1.81276	241.246	241.246	0	0.01539	0.000904561	0	0
FALSE	High	PMI-Byonic	PMI-Byonic (A2)	A	2	Unambiguous	IGSYRCACRATHTGPHCELPYVPCSPSPCQNGGTCRPTGDTTHE	[E].IGSYRcAcRATHTGPHcELPYVPcsPsPcQNGGTcRPTGDTTHE.[C]	C6(Carbamidomethyl); C8(Carbamidomethyl); C17(Carbamidomethyl); C24(Carbamidomethyl); S25(HexNAc(1)Hex(1)Fuc(1)); S27(Hex(1)Pent(1)R0); C29(Carbamidomethyl); C35(Carbamidomethyl)	1	1	Q01705	Q01705	Neurogenic locus notch homolog protein 1 OS=Mus musculus OX=10090 GN=Notch1 PE=1 SV=3	2	6	6	1	0	1	1	1	969.074	5809.41	5807.42	341.9	0.330926	0	0	838425	HCD (High Energy Collision Dissociation)	MS2	0	100	10.0606	3604	3604	3598	FP072920_13.raw	0/0		2.04324	262.912	262.912	0	0.00905227	0.000402801	0	0
FALSE	High	PMI-Byonic	PMI-Byonic (A2)	A	2	Unambiguous	IGSYRCACRATHTGPHCELPYVPCSPSPCQNGGTCRPTGDTTHE	[E].IGSYRcAcRATHTGPHcELPYVPcSPSPcQNGGtcRPTGDTTHE.[C]	C6(Carbamidomethyl); C8(Carbamidomethyl); C17(Carbamidomethyl); C24(Carbamidomethyl); C29(Carbamidomethyl); T34(Fuc(1)); C35(Carbamidomethyl)	1	1	Q01705	Q01705	Neurogenic locus notch homolog protein 1 OS=Mus musculus OX=10090 GN=Notch1 PE=1 SV=3	2	6	6	1	0	1	1	1	859.2	5150.16	5148.2	382.12	0.327872	0	0	1.31126e+06	HCD (High Energy Collision Dissociation)	MS2	17.5307	100	9.79272	3484	3484	3477	FP072920_13.raw	0/0		4.22425	324.373	324.373	3.94775	5.9669e-05	8.39162e-06	0	0
FALSE	High	PMI-Byonic	PMI-Byonic (A2)	A	2	Unambiguous	IGSYRCACRATHTGPHCELPYVPCSPSPCQNGGTCRPTGDTTHE	[E].IGSYRcAcRATHTGPHcELPYVPcsPSPcQNGGTcRPTGDTTHE.[C]	C6(Carbamidomethyl); C8(Carbamidomethyl); C17(Carbamidomethyl); C24(Carbamidomethyl); S25(HexNAc(1)Hex(1)Fuc(1)NeuAc(1)); C29(Carbamidomethyl); C35(Carbamidomethyl)	1	1	Q01705	Q01705	Neurogenic locus notch homolog protein 1 OS=Mus musculus OX=10090 GN=Notch1 PE=1 SV=3	2	6	6	1	0	1	1	1	968.908	5808.41	5804.42	686.689	0.664306	0	0	713262	HCD (High Energy Collision Dissociation)	MS2	23.6875	100	9.94146	3551	3551	3543	FP072920_13.raw	0/0		3.65196	264.568	264.568	0	0.000222863	2.34313e-05	0	0
FALSE	High	PMI-Byonic	PMI-Byonic (A2)	A	2	Unambiguous	IGSYRCACRATHTGPHCELPYVPCSPSPCQNGGTCRPTGDTTHE	[E].IGSYRcAcRATHTGPHcELPYVPcSPSPcQNGGtcRPTGDTTHE.[C]	C6(Carbamidomethyl); C8(Carbamidomethyl); C17(Carbamidomethyl); C24(Carbamidomethyl); C29(Carbamidomethyl); T34(HexNAc(1)); C35(Carbamidomethyl)	1	1	Q01705	Q01705	Neurogenic locus notch homolog protein 1 OS=Mus musculus OX=10090 GN=Notch1 PE=1 SV=3	2	6	6	1	0	1	1	1	868.541	5206.21	5205.22	190.256	0.165054	0	0	379513	HCD (High Energy Collision Dissociation)	MS2	0	100	9.58249	3392	3392	3389	FP072920_13.raw	0/0		2.61184	250.751	250.751	2.30329	0.00244432	0.000162152	0	0
FALSE	High	PMI-Byonic	PMI-Byonic (A2)	A	2	Unambiguous	IGSYRCACRATHTGPHCELPYVPCSPSPCQNGGTCRPTGDTTHE	[E].IGSYRcAcRATHTGPHcELPYVPcsPSPcQNGGTcRPTGDTTHE.[C]	C6(Carbamidomethyl); C8(Carbamidomethyl); C17(Carbamidomethyl); C24(Carbamidomethyl); S25(HexNAc(1)Fuc(1)); C29(Carbamidomethyl); C35(Carbamidomethyl)	1	1	Q01705	Q01705	Neurogenic locus notch homolog protein 1 OS=Mus musculus OX=10090 GN=Notch1 PE=1 SV=3	2	6	6	1	0	1	1	1	893.382	5355.26	5351.28	743.729	0.663316	0	0	1.07428e+06	HCD (High Energy Collision Dissociation)	MS2	26.2282	100	9.59329	3397	3397	3389	FP072920_13.raw	0/0		4.78516	349.456	349.456	0	1.63998e-05	2.46351e-06	0	0
FALSE	High	PMI-Byonic	PMI-Byonic (A2)	A	2	Unambiguous	IGSYRCACRATHTGPHCELPYVPCSPSPCQNGGTCRPTGDTTHE	[E].IGSYRcAcRATHTGPHcELPYVPcSPSPcQNGGtcRPTGDTTHE.[C]	C6(Carbamidomethyl); C8(Carbamidomethyl); C17(Carbamidomethyl); C24(Carbamidomethyl); C29(Carbamidomethyl); T34(Fuc(1)); C35(Carbamidomethyl)	1	1	Q01705	Q01705	Neurogenic locus notch homolog protein 1 OS=Mus musculus OX=10090 GN=Notch1 PE=1 SV=3	2	6	6	1	0	1	1	1	859.035	5149.17	5148.2	189.988	0.163016	0	0	1.50044e+06	HCD (High Energy Collision Dissociation)	MS2	0.467693	54.4652	9.5402	3374	3374	3367	FP072920_13.raw	0/0		4.7552	367.343	367.343	4.8	1.75713e-05	3.45662e-06	0	0
FALSE	High	PMI-Byonic	PMI-Byonic (A2)	A	2	Unambiguous	IGSYRCACRATHTGPHCELPYVPCSPSPCQNGGTCRPTGDTTHE	[E].IGSYRcAcRATHTGPHcELPYVPcSPSPcQNGGtcRPTGDTTHE.[C]	C6(Carbamidomethyl); C8(Carbamidomethyl); C17(Carbamidomethyl); C24(Carbamidomethyl); C29(Carbamidomethyl); T34(HexNAc(1)Hex(1)Fuc(1)); C35(Carbamidomethyl)	1	1	Q01705	Q01705	Neurogenic locus notch homolog protein 1 OS=Mus musculus OX=10090 GN=Notch1 PE=1 SV=3	2	6	6	1	0	1	1	1	919.89	5514.3	5513.33	176.654	0.162325	0	0	1.33483e+06	HCD (High Energy Collision Dissociation)	MS2	8.53418	31.5901	9.50785	3359	3359	3356	FP072920_13.raw	0/0		5.57886	392.232	392.232	4.92092	2.63718e-06	4.85827e-07	0	0
FALSE	High	PMI-Byonic	PMI-Byonic (A2)	A	2	Unambiguous	IGSYRCACRATHTGPHCELPYVPCSPSPCQNGGTCRPTGDTTHE	[E].IGsYRcAcRAtHTGPHcELPYVPcSPSPcQNGGTcRPTGDTTHE.[C]	S3(Fuc(1)); C6(Carbamidomethyl); C8(Carbamidomethyl); T11(HexNAc(1)Hex(1)Fuc(1)); C17(Carbamidomethyl); C24(Carbamidomethyl); C29(Carbamidomethyl); C35(Carbamidomethyl)	1	1	Q01705	Q01705	Neurogenic locus notch homolog protein 1 OS=Mus musculus OX=10090 GN=Notch1 PE=1 SV=3	2	6	6	1	0	1	1	1	944.566	5662.36	5659.39	525.503	0.495671	0	0	531986	HCD (High Energy Collision Dissociation)	MS2	0	100	9.49926	3355	3355	3345	FP072920_13.raw	0/0		3.44481	228.395	228.395	4	0.000359079	3.37999e-05	0	0
FALSE	High	PMI-Byonic	PMI-Byonic (A2)	A	2	Unambiguous	IGSYRCACRATHTGPHCELPYVPCSPSPCQNGGTCRPTGDTTHE	[E].IGSYRcAcRATHTGPHcELPYVPcsPSPcQNGGTcRPTGDTTHE.[C]	C6(Carbamidomethyl); C8(Carbamidomethyl); C17(Carbamidomethyl); C24(Carbamidomethyl); S25(HexNAc(1)Fuc(1)); C29(Carbamidomethyl); C35(Carbamidomethyl)	1	1	Q01705	Q01705	Neurogenic locus notch homolog protein 1 OS=Mus musculus OX=10090 GN=Notch1 PE=1 SV=3	2	6	6	1	0	1	1	1	893.717	5357.27	5351.28	1119.16	0.998155	0	0	809598	HCD (High Energy Collision Dissociation)	MS2	35.9253	100	9.47229	3343	3343	3334	FP072920_13.raw	0/0		4.38369	306.476	306.476	0	4.13339e-05	5.58491e-06	0	0
FALSE	High	PMI-Byonic	PMI-Byonic (A2)	A	2	Unambiguous	IGSYRCACRATHTGPHCELPYVPCSPSPCQNGGTCRPTGDTTHE	[E].IGsYRcAcRAtHTGPHcELPYVPcSPSPcQNGGTcRPTGDTTHE.[C]	S3(HexNAc(1)Hex(1)); C6(Carbamidomethyl); C8(Carbamidomethyl); T11(HexNAc(1)); C17(Carbamidomethyl); C24(Carbamidomethyl); C29(Carbamidomethyl); C35(Carbamidomethyl)	1	1	Q01705	Q01705	Neurogenic locus notch homolog protein 1 OS=Mus musculus OX=10090 GN=Notch1 PE=1 SV=3	2	6	6	1	0	1	1	1	929.728	5573.33	5570.35	535.668	0.49731	0	0	1.08532e+06	HCD (High Energy Collision Dissociation)	MS2	0	100	9.47012	3342	3342	3334	FP072920_13.raw	0/0		3.94125	293.057	293.057	0.314006	0.000114485	1.14667e-05	0	0
FALSE	High	PMI-Byonic	PMI-Byonic (A2)	A	2	Unambiguous	IGSYRCACRATHTGPHCELPYVPCSPSPCQNGGTCRPTGDTTHE	[E].IGSYRcAcRATHTGPHcELPYVPcsPSPcQNGGTcRPTGDTTHE.[C]	C6(Carbamidomethyl); C8(Carbamidomethyl); C17(Carbamidomethyl); C24(Carbamidomethyl); S25(HexNAc(1)); C29(Carbamidomethyl); C35(Carbamidomethyl)	1	1	Q01705	Q01705	Neurogenic locus notch homolog protein 1 OS=Mus musculus OX=10090 GN=Notch1 PE=1 SV=3	2	6	6	1	0	1	1	1	869.039	5209.2	5205.22	764.56	0.663284	0	0	570042	HCD (High Energy Collision Dissociation)	MS2	42.8344	100	9.45187	3333	3333	3323	FP072920_13.raw	0/0		4.4783	295.363	295.363	0	3.3243e-05	4.82429e-06	0	0
FALSE	High	PMI-Byonic	PMI-Byonic (A2)	A	2	Unambiguous	IGSYRCACRATHTGPHCELPYVPCSPSPCQNGGTCRPTGDTTHE	[E].IGSYRcAcRATHTGPHcELPYVPcsPSPcQNGGTcRPTGDTTHE.[C]	C6(Carbamidomethyl); C8(Carbamidomethyl); C17(Carbamidomethyl); C24(Carbamidomethyl); S25(Fuc(1)); C29(Carbamidomethyl); C35(Carbamidomethyl)	1	1	Q01705	Q01705	Neurogenic locus notch homolog protein 1 OS=Mus musculus OX=10090 GN=Notch1 PE=1 SV=3	2	6	6	1	0	1	1	1	859.705	5153.19	5148.2	970.184	0.832449	0	0	2831147	HCD (High Energy Collision Dissociation)	MS2	6.06822	100	9.40844	3314	3314	3312	FP072920_13.raw	0/0		7.73437	618.477	618.477	0	1.84344e-08	4.09939e-09	0	0
FALSE	High	PMI-Byonic	PMI-Byonic (A2)	A	2	Unambiguous	IGSYRCACRATHTGPHCELPYVPCSPSPCQNGGTCRPTGDTTHE	[E].IGSYRcAcRATHTGPHcELPYVPcsPSPcQNGGTcRPTGDTTHE.[C]	C6(Carbamidomethyl); C8(Carbamidomethyl); C17(Carbamidomethyl); C24(Carbamidomethyl); S25(Fuc(1)); C29(Carbamidomethyl); C35(Carbamidomethyl)	1	1	Q01705	Q01705	Neurogenic locus notch homolog protein 1 OS=Mus musculus OX=10090 GN=Notch1 PE=1 SV=3	2	5	5	1	0	1	1	1	1031.04	5151.17	5148.2	578.085	0.595219	0	0	566066	HCD (High Energy Collision Dissociation)	MS2	0	100	9.54452	3376	3376	3367	FP072920_13.raw	0/0		3.52356	306.97	306.97	0	0.000299529	2.81916e-05	0	0
FALSE	High	PMI-Byonic	PMI-Byonic (A2)	A	2	Unambiguous	IGSYRCACRATHTGPHCELPYVPCSPSPCQNGGTCRPTGDTTHE	[E].IGSYRcAcRATHTGPHcELPYVPcsPSPcQNGGTcRPTGDTTHE.[C]	C6(Carbamidomethyl); C8(Carbamidomethyl); C17(Carbamidomethyl); C24(Carbamidomethyl); S25(Fuc(1)); C29(Carbamidomethyl); C35(Carbamidomethyl)	1	1	Q01705	Q01705	Neurogenic locus notch homolog protein 1 OS=Mus musculus OX=10090 GN=Notch1 PE=1 SV=3	2	6	6	1	0	1	1	1	859.708	5153.21	5148.2	974.025	0.835745	0	0	796221	HCD (High Energy Collision Dissociation)	MS2	43.0544	100	9.296	3264	3264	3257	FP072920_13.raw	0/0		6.14477	544.426	544.426	0	7.16517e-07	6.2711e-08	0	0
FALSE	High	PMI-Byonic	PMI-Byonic (A2)	A	2	Unambiguous	IGSYRCACRATHTGPHCELPYVPCSPSPCQNGGTCRPTGDTTHE	[E].IGSYRcAcRATHTGPHcELPYVPcsPSPcQNGGTcRPTGDTTHE.[C]	C6(Carbamidomethyl); C8(Carbamidomethyl); C17(Carbamidomethyl); C24(Carbamidomethyl); S25(HexNAc(1)Hex(1)Fuc(1)); C29(Carbamidomethyl); C35(Carbamidomethyl)	1	1	Q01705	Q01705	Neurogenic locus notch homolog protein 1 OS=Mus musculus OX=10090 GN=Notch1 PE=1 SV=3	2	6	6	1	0	1	1	1	920.226	5516.32	5513.33	542.444	0.498446	0	0	419975	HCD (High Energy Collision Dissociation)	MS2	22.972	100	9.22348	3231	3231	3224	FP072920_13.raw	0/0		5.79268	516.571	516.571	0	1.61185e-06	3.08786e-07	0	0
FALSE	High	PMI-Byonic	PMI-Byonic (A2)	A	2	Unambiguous	CQCLQGYTGPRCE	[E].cQcLQGYTGPRcE.[I]	C1(Carbamidomethyl); C3(Carbamidomethyl); C12(Carbamidomethyl)	1	1	Q01705	Q01705	Neurogenic locus notch homolog protein 1 OS=Mus musculus OX=10090 GN=Notch1 PE=1 SV=3	0	3	3	1	0	1	1	1	543.559	1628.66	1628.66	1.35134	0.000733624	0	0	335653	HCD (High Energy Collision Dissociation)	MS2	13.8449	100	8.99453	3132	3132	3125	FP072920_13.raw	0/0		4.18524	450.868	450.868	450.868	6.52771e-05	9.48557e-06	0	0
FALSE	High	PMI-Byonic	PMI-Byonic (A2)	A	2	Unambiguous	CQCLQGYTGPRCE	[E].cQcLQGYTGPRcE.[I]	C1(Carbamidomethyl); C3(Carbamidomethyl); C12(Carbamidomethyl)	1	1	Q01705	Q01705	Neurogenic locus notch homolog protein 1 OS=Mus musculus OX=10090 GN=Notch1 PE=1 SV=3	0	3	3	1	0	1	1	1	543.558	1628.66	1628.66	-1.23448	-0.000670185	0	0	1.71876e+06	HCD (High Energy Collision Dissociation)	MS2	9.37861	84.8823	9.11085	3182	3182	3180	FP072920_13.raw	0/0		5.22562	473.481	371.885	371.885	5.94816e-06	1.07322e-06	0	0
FALSE	High	PMI-Byonic	PMI-Byonic (A2)	A	2	Unambiguous	CQCLQGYTGPRCE	[E].cQcLQGYTGPRcE.[I]	C1(Carbamidomethyl); C3(Carbamidomethyl); C12(Carbamidomethyl)	1	1	Q01705	Q01705	Neurogenic locus notch homolog protein 1 OS=Mus musculus OX=10090 GN=Notch1 PE=1 SV=3	0	2	2	1	0	1	1	1	814.833	1628.66	1628.66	-1.03885	-0.000845966	0	0	665924	HCD (High Energy Collision Dissociation)	MS2	25.6358	100	8.9645	3119	3119	3114	FP072920_13.raw	0/0		7.14559	588.397	588.397	588.397	7.1517e-08	1.00527e-08	0	0
FALSE	High	PMI-Byonic	PMI-Byonic (A2)	A	2	Unambiguous	CQCLQGYTGPRCE	[E].cQcLQGYTGPRcE.[I]	C1(Carbamidomethyl); C3(Carbamidomethyl); C12(Carbamidomethyl)	1	1	Q01705	Q01705	Neurogenic locus notch homolog protein 1 OS=Mus musculus OX=10090 GN=Notch1 PE=1 SV=3	0	2	2	1	0	1	1	1	814.834	1628.66	1628.66	-0.664092	-0.00054079	0	0	1936757	HCD (High Energy Collision Dissociation)	MS2	0	98.3784	9.33646	3281	3281	3279	FP072920_13.raw	0/0		9.14559	692.736	644.254	644.254	7.1517e-10	2.55228e-10	0	0
FALSE	High	PMI-Byonic	PMI-Byonic (A2)	A	2	Unambiguous	CQCLQGYTGPRCE	[E].cQcLQGYTGPRcE.[I]	C1(Carbamidomethyl); C3(Carbamidomethyl); C12(Carbamidomethyl)	1	1	Q01705	Q01705	Neurogenic locus notch homolog protein 1 OS=Mus musculus OX=10090 GN=Notch1 PE=1 SV=3	0	3	3	1	0	1	1	1	543.558	1628.66	1628.66	-1.90904	-0.0010364	0	0	2907560	HCD (High Energy Collision Dissociation)	MS2	5.09532	54.8689	9.2388	3238	3238	3235	FP072920_13.raw	0/0		5.07442	463.143	372.837	372.837	8.42517e-06	1.27193e-06	0	0
FALSE	High	PMI-Byonic	PMI-Byonic (A2)	A	2	Unambiguous	CQCLQGYTGPRCE	[E].cQcLQGYTGPRcE.[I]	C1(Carbamidomethyl); C3(Carbamidomethyl); C12(Carbamidomethyl)	1	1	Q01705	Q01705	Neurogenic locus notch homolog protein 1 OS=Mus musculus OX=10090 GN=Notch1 PE=1 SV=3	0	2	2	1	0	1	1	1	814.833	1628.66	1628.66	-1.2637	-0.00102907	0	0	477061	HCD (High Energy Collision Dissociation)	MS2	0	100	9.48847	3350	3350	3345	FP072920_13.raw	0/0		6.87125	530.058	530.058	530.058	1.34509e-07	2.16461e-08	0	0
FALSE	High	PMI-Byonic	PMI-Byonic (A2)	A	2	Unambiguous	CQCLQGYTGPRCE	[E].cQcLQGYTGPRcE.[I]	C1(Carbamidomethyl); C3(Carbamidomethyl); C12(Carbamidomethyl)	1	1	Q01705	Q01705	Neurogenic locus notch homolog protein 1 OS=Mus musculus OX=10090 GN=Notch1 PE=1 SV=3	0	2	2	1	0	1	1	1	814.833	1628.66	1628.66	-2.08817	-0.00170046	0	0	8546738	HCD (High Energy Collision Dissociation)	MS2	0.572962	21.7883	9.21266	3226	3226	3224	FP072920_13.raw	0/0		10.4608	714.972	634.699	634.699	3.46061e-11	2.79758e-11	0	0
FALSE	High	PMI-Byonic	PMI-Byonic (A2)	A	2	Unambiguous	CQCLQGYTGPRCE	[E].cQcLQGYTGPRcE.[I]	C1(Carbamidomethyl); C3(Carbamidomethyl); C12(Carbamidomethyl)	1	1	Q01705	Q01705	Neurogenic locus notch homolog protein 1 OS=Mus musculus OX=10090 GN=Notch1 PE=1 SV=3	0	2	2	1	0	1	1	1	814.833	1628.66	1628.66	-1.48856	-0.00121218	0	0	6.54649e+06	HCD (High Energy Collision Dissociation)	MS2	0.813601	49.6956	9.0833	3170	3170	3169	FP072920_13.raw	0/0		10.4608	703.427	593.962	593.962	3.46061e-11	2.46607e-11	0	0
FALSE	High	PMI-Byonic	PMI-Byonic (A2)	A	2	Unambiguous	IDVNECISNPCQNDATCLDQIGE	[E].IDVNEcIsNPcQNDAtcLDQIGE.[F]	C6(Carbamidomethyl); S8(HexNAc(1)Fuc(1)); C11(Carbamidomethyl); T16(Hex(1)Pent(1)); C17(Carbamidomethyl)	1	1	Q01705	Q01705	Neurogenic locus notch homolog protein 1 OS=Mus musculus OX=10090 GN=Notch1 PE=1 SV=3	4	3	3	1	0	1	1	1	1103.79	3309.36	3308.35	304.555	0.335858	0	0	141006	HCD (High Energy Collision Dissociation)	MS2	0	100	13.9746	5309	5309	5303	FP072920_13.raw	0/0		1.2338	68.009	68.009	0	0.0583717	0.00346428	0	0
FALSE	High	PMI-Byonic	PMI-Byonic (A2)	A	2	Unambiguous	IDVNECISNPCQNDATCLDQIGE	[E].IDVNEcIsNPcQNDAtcLDQIGE.[F]	C6(Carbamidomethyl); S8(HexNAc(1)Hex(1)Fuc(1)); C11(Carbamidomethyl); T16(Hex(1)Pent(1)); C17(Carbamidomethyl)	1	1	Q01705	Q01705	Neurogenic locus notch homolog protein 1 OS=Mus musculus OX=10090 GN=Notch1 PE=1 SV=3	4	3	3	1	0	1	1	1	1157.47	3470.41	3470.4	2.122	0.00245473	0	0	113810	HCD (High Energy Collision Dissociation)	MS2	0	100	13.8686	5264	5264	5259	FP072920_13.raw	0/0		1.1432	72.0495	72.0495	1.2	0.0719119	0.00580744	0	0
FALSE	High	PMI-Byonic	PMI-Byonic (A2)	A	2	Unambiguous	IDVNECISNPCQNDATCLDQIGE	[E].IDVNEcIsNPcQNDATcLDQIGE.[F]	C6(Carbamidomethyl); S8(Hex(1)Pent(1)); C11(Carbamidomethyl); C17(Carbamidomethyl)	1	1	Q01705	Q01705	Neurogenic locus notch homolog protein 1 OS=Mus musculus OX=10090 GN=Notch1 PE=1 SV=3	4	3	3	1	0	1	1	1	987.077	2959.22	2959.21	0.852547	0.000840956	0	0	199668	HCD (High Energy Collision Dissociation)	MS2	0	100	14.4112	5495	5495	5490	FP072920_13.raw	0/0		1.69362	112.806	112.806	6.12	0.0202477	0.00161444	0	0
FALSE	Medium	PMI-Byonic	PMI-Byonic (A2)	A	2	Unambiguous	IDVNECISNPCQNDATCLDQIGE	[E].IDVNEcIsNPcQNDATcLDQIGE.[F]	C6(Carbamidomethyl); S8(Hex(1)Pent(2)); C11(Carbamidomethyl); C17(Carbamidomethyl)	1	1	Q01705	Q01705	Neurogenic locus notch homolog protein 1 OS=Mus musculus OX=10090 GN=Notch1 PE=1 SV=3	4	3	3	1	0	1	1	1	1031.09	3091.25	3091.25	-0.0599598	-6.17836e-05	0	0	147555	HCD (High Energy Collision Dissociation)	MS2	16.9811	100	14.3661	5476	5476	5468	FP072920_13.raw	0/0		0.268618	6.75567	6.75567	1.11144	0.538744	0.0347127	0	0
FALSE	High	PMI-Byonic	PMI-Byonic (A2)	A	2	Unambiguous	IDVNECISNPCQNDATCLDQIGE	[E].IDVNEcIsNPcQNDAtcLDQIGE.[F]	C6(Carbamidomethyl); S8(Fuc(1)); C11(Carbamidomethyl); T16(Hex(1)Pent(2)); C17(Carbamidomethyl)	1	1	Q01705	Q01705	Neurogenic locus notch homolog protein 1 OS=Mus musculus OX=10090 GN=Notch1 PE=1 SV=3	4	3	3	1	0	1	1	1	1079.78	3237.31	3237.31	0.569084	0.000614101	0	0	285656	HCD (High Energy Collision Dissociation)	MS2	0	100	14.3139	5453	5453	5446	FP072920_13.raw	0/0		1.57761	189.228	189.228	0	0.026448	0.00193695	0	0
FALSE	High	PMI-Byonic	PMI-Byonic (A2)	A	2	Unambiguous	FQCICMPGYE	[E].FQcIcMPGYE.[G]	C3(Carbamidomethyl); C5(Carbamidomethyl)	1	1	Q01705	Q01705	Neurogenic locus notch homolog protein 1 OS=Mus musculus OX=10090 GN=Notch1 PE=1 SV=3	0	2	2	1	0	1	1	1	652.759	1304.51	1304.51	-0.21567	-0.000140672	0	0	10369330	HCD (High Energy Collision Dissociation)	MS2	3.15011	22.2923	14.2498	5425	5425	5424	FP072920_13.raw	0/0		3.21568	438.896	228.502	228.502	0.000608577	5.5688e-05	0	0
FALSE	High	PMI-Byonic	PMI-Byonic (A2)	A	2	Unambiguous	FQCICMPGYE	[E].FQcIcMPGYE.[G]	C3(Carbamidomethyl); C5(Carbamidomethyl)	1	1	Q01705	Q01705	Neurogenic locus notch homolog protein 1 OS=Mus musculus OX=10090 GN=Notch1 PE=1 SV=3	0	2	2	1	0	1	1	1	652.759	1304.51	1304.51	-0.21567	-0.000140672	0	0	128210	HCD (High Energy Collision Dissociation)	MS2	48.4114	100	14.1307	5375	5375	5369	FP072920_13.raw	0/0		1.73974	311.211	113.327	113.327	0.0182081	0.00113839	0	0
FALSE	High	PMI-Byonic	PMI-Byonic (A2)	A	2	Unambiguous	FQCICMPGYE	[E].FQcIcmPGYE.[G]	C3(Carbamidomethyl); C5(Carbamidomethyl); M6(Oxidation)	1	1	Q01705	Q01705	Neurogenic locus notch homolog protein 1 OS=Mus musculus OX=10090 GN=Notch1 PE=1 SV=3	0	2	2	1	0	1	1	1	660.757	1320.51	1320.51	0.0324977	2.14567e-05	0	0	200476	HCD (High Energy Collision Dissociation)	MS2	15.1727	100	14.0962	5360	5360	5358	FP072920_13.raw	0/0		2.92522	316.789	252.31	252.31	0.0011879	8.38185e-05	0	0
FALSE	Medium	PMI-Byonic	PMI-Byonic (A2)	A	2	Unambiguous	FQCICMPGYE	[E].FQcIcMPGYE.[G]	C3(Carbamidomethyl); C5(Carbamidomethyl)	1	1	Q01705	Q01705	Neurogenic locus notch homolog protein 1 OS=Mus musculus OX=10090 GN=Notch1 PE=1 SV=3	0	2	2	1	0	1	1	1	652.759	1304.51	1304.51	-0.683548	-0.000445848	0	0	1.3551e+06	HCD (High Energy Collision Dissociation)	MS2	54.7019	43.1504	14.3767	5480	5480	5479	FP072920_13.raw	0/0		0.975693	273.718	123.69	123.69	0.105756	0.0106309	0	0
FALSE	High	PMI-Byonic	PMI-Byonic (A2)	A	2	Unambiguous	FQCICMPGYE	[E].FQcIcmPGYE.[G]	C3(Carbamidomethyl); C5(Carbamidomethyl); M6(Oxidation)	1	1	Q01705	Q01705	Neurogenic locus notch homolog protein 1 OS=Mus musculus OX=10090 GN=Notch1 PE=1 SV=3	0	2	2	1	0	1	1	1	660.758	1320.51	1320.51	1.51157	0.000998019	0	0	144030	HCD (High Energy Collision Dissociation)	MS2	16.3483	100	13.7177	5200	5200	5193	FP072920_13.raw	0/0		1.42097	264.978	189.892	189.892	0.0379345	0.00276925	0	0
FALSE	High	PMI-Byonic	PMI-Byonic (A2)	A	2	Unambiguous	FQCICMPGYE	[E].FQcIcMPGYE.[G]	C3(Carbamidomethyl); C5(Carbamidomethyl)	1	1	Q01705	Q01705	Neurogenic locus notch homolog protein 1 OS=Mus musculus OX=10090 GN=Notch1 PE=1 SV=3	0	2	2	1	0	1	1	1	652.759	1304.51	1304.51	-0.402821	-0.000262742	0	0	404403	HCD (High Energy Collision Dissociation)	MS2	18.6735	100	14.511	5538	5538	5534	FP072920_13.raw	0/0		1.12804	265.415	106.837	106.837	0.0744657	0.0066248	0	0
FALSE	High	PMI-Byonic	PMI-Byonic (A2)	A	2	Unambiguous	FQCICMPGYE	[E].FQcIcmPGYE.[G]	C3(Carbamidomethyl); C5(Carbamidomethyl); M6(Oxidation)	1	1	Q01705	Q01705	Neurogenic locus notch homolog protein 1 OS=Mus musculus OX=10090 GN=Notch1 PE=1 SV=3	0	2	2	1	0	1	1	1	660.756	1320.5	1320.51	-1.16925	-0.000772	0	0	222736	HCD (High Energy Collision Dissociation)	MS2	15.2083	100	13.9681	5306	5306	5303	FP072920_13.raw	0/0		2.31121	299.948	190.387	190.387	0.00488418	0.000277447	0	0
FALSE	Medium	PMI-Byonic	PMI-Byonic (A2)	A	2	Unambiguous	FQCICMPGYE	[E].FQcIcMPGYE.[G]	C3(Carbamidomethyl); C5(Carbamidomethyl)	1	1	Q01705	Q01705	Neurogenic locus notch homolog protein 1 OS=Mus musculus OX=10090 GN=Notch1 PE=1 SV=3	0	2	2	1	0	1	1	1	652.759	1304.51	1304.51	-0.496397	-0.000323778	0	0	104127	HCD (High Energy Collision Dissociation)	MS2	18.9556	100	14.6975	5617	5617	5611	FP072920_13.raw	0/0		0.622932	146.543	137.506	137.506	0.238269	0.015893	0	0
FALSE	High	PMI-Byonic	PMI-Byonic (A2)	A	2	Unambiguous	FQCICMPGYE	[E].FQcIcmPGYE.[G]	C3(Carbamidomethyl); C5(Carbamidomethyl); M6(Oxidation)	1	1	Q01705	Q01705	Neurogenic locus notch homolog protein 1 OS=Mus musculus OX=10090 GN=Notch1 PE=1 SV=3	0	2	2	1	0	1	1	1	660.757	1320.51	1320.51	0.309824	0.000204562	0	0	183613	HCD (High Energy Collision Dissociation)	MS2	33.5756	100	13.8421	5253	5253	5248	FP072920_13.raw	0/0		1.73973	312.581	178.015	178.015	0.0182084	0.00136599	0	0
FALSE	High	PMI-Byonic	PMI-Byonic (A2)	A	2	Unambiguous	FQCICMPGYE	[E].FQcIcmPGYE.[G]	C3(Carbamidomethyl); C5(Carbamidomethyl); M6(Oxidation)	1	1	Q01705	Q01705	Neurogenic locus notch homolog protein 1 OS=Mus musculus OX=10090 GN=Notch1 PE=1 SV=3	0	2	2	1	0	1	1	1	661.833	1322.66	1320.51	1630.71	1.07668	0	0	398861	HCD (High Energy Collision Dissociation)	MS2	75.2488	100	11.8125	4381	4381	4379	FP072920_13.raw	0/0		0.98052	158.4	158.4	158.4	0.104588	0.00953749	0	0
FALSE	High	PMI-Byonic	PMI-Byonic (A2)	A	2	Unambiguous	FQCICMPGYEGVYCE	[E].FQcIcMPGYEGVYcE.[I]	C3(Carbamidomethyl); C5(Carbamidomethyl); C14(Carbamidomethyl)	1	1	Q01705	Q01705	Neurogenic locus notch homolog protein 1 OS=Mus musculus OX=10090 GN=Notch1 PE=1 SV=3	1	2	2	1	0	1	1	1	956.874	1912.74	1912.74	1.57235	0.00150375	0	0	818916	HCD (High Energy Collision Dissociation)	MS2	1.02565	100	15.7232	6052	6052	6051	FP072920_13.raw	0/0		2.85339	416.946	352.072	352.072	0.00140155	0.000104091	0	0
FALSE	Medium	PMI-Byonic	PMI-Byonic (A2)	A	2	Unambiguous	FQCICMPGYEGVYCE	[E].FQcIcMPGYEGVYcE.[I]	C3(Carbamidomethyl); C5(Carbamidomethyl); C14(Carbamidomethyl)	1	1	Q01705	Q01705	Neurogenic locus notch homolog protein 1 OS=Mus musculus OX=10090 GN=Notch1 PE=1 SV=3	1	2	2	1	0	1	1	1	956.874	1912.74	1912.74	1.57235	0.00150375	0	0	63503.3	HCD (High Energy Collision Dissociation)	MS2	0	100	15.5989	6000	6000	5996	FP072920_13.raw	0/0		0.58912	228.693	228.693	228.693	0.257561	0.0185198	0	0
FALSE	High	PMI-Byonic	PMI-Byonic (A2)	A	2	Unambiguous	GVYCEINTDE	[E].GVYcEINTDE.[C]	C4(Carbamidomethyl)	1	1	Q01705	Q01705	Neurogenic locus notch homolog protein 1 OS=Mus musculus OX=10090 GN=Notch1 PE=1 SV=3	2	2	2	1	0	1	1	1	600.248	1199.49	1199.49	-0.545151	-0.000326951	0	0	1.84774e+06	HCD (High Energy Collision Dissociation)	MS2	46.3419	64.1969	10.8243	3943	3943	3939	FP072920_13.raw	0/0		1.07949	264.3	83.0384	83.0384	0.0832738	0.00752655	0	0
FALSE	High	PMI-Byonic	PMI-Byonic (A2)	A	2	Unambiguous	GVYCEINTDECASSPCLHNGHCMDKINE	[E].GVYcEINTDEcASsPcLHNGHcmDKINE.[F]	C4(Carbamidomethyl); C11(Carbamidomethyl); S14(Hex(1)Pent(1)); C16(Carbamidomethyl); C22(Carbamidomethyl); M23(Oxidation)	1	1	Q01705	Q01705	Neurogenic locus notch homolog protein 1 OS=Mus musculus OX=10090 GN=Notch1 PE=1 SV=3	4	4	4	1	0	1	1	1	905.862	3620.43	3620.42	1.45084	0.00131316	0	0	197944	HCD (High Energy Collision Dissociation)	MS2	0	100	10.5831	3836	3836	3829	FP072920_13.raw	0/0		4.76659	453.917	453.917	1.2	1.71161e-05	3.12837e-06	0	0
FALSE	High	PMI-Byonic	PMI-Byonic (A2)	A	2	Unambiguous	GVYCEINTDECASSPCLHNGHCMDKINE	[E].GVYcEINTDEcAsSPcLHNGHcmDKINE.[F]	C4(Carbamidomethyl); C11(Carbamidomethyl); S13(Hex(1)Pent(2)); C16(Carbamidomethyl); C22(Carbamidomethyl); M23(Oxidation)	1	1	Q01705	Q01705	Neurogenic locus notch homolog protein 1 OS=Mus musculus OX=10090 GN=Notch1 PE=1 SV=3	4	4	4	1	0	1	1	1	938.872	3752.47	3752.46	0.417824	0.000391968	0	0	252635	HCD (High Energy Collision Dissociation)	MS2	0	100	10.5315	3813	3813	3807	FP072920_13.raw	0/0		5.34049	546.719	546.719	0	4.56574e-06	8.15244e-07	0	0
FALSE	High	PMI-Byonic	PMI-Byonic (A2)	A	2	Unambiguous	GVYCEINTDECASSPCLHNGHCMDKINE	[E].GVYcEINTDEcASsPcLHNGHcMDKINE.[F]	C4(Carbamidomethyl); C11(Carbamidomethyl); S14(Hex(1)Pent(1)); C16(Carbamidomethyl); C22(Carbamidomethyl)	1	1	Q01705	Q01705	Neurogenic locus notch homolog protein 1 OS=Mus musculus OX=10090 GN=Notch1 PE=1 SV=3	4	4	4	1	0	1	1	1	902.11	3605.42	3604.43	275.316	0.248089	0	0	216385	HCD (High Energy Collision Dissociation)	MS2	16.7339	100	10.4876	3794	3794	3785	FP072920_13.raw	0/0		5.30367	449.099	449.099	1.2	4.96966e-06	9.33941e-07	0	0
FALSE	High	PMI-Byonic	PMI-Byonic (A2)	A	2	Unambiguous	GVYCEINTDECASSPCLHNGHCMDKINE	[E].GVYcEINTDEcAsSPcLHNGHcMDKINE.[F]	C4(Carbamidomethyl); C11(Carbamidomethyl); S13(Hex(1)Pent(2)); C16(Carbamidomethyl); C22(Carbamidomethyl)	1	1	Q01705	Q01705	Neurogenic locus notch homolog protein 1 OS=Mus musculus OX=10090 GN=Notch1 PE=1 SV=3	4	4	4	1	0	1	1	1	934.872	3736.46	3736.47	-1.39868	-0.00130653	0	0	188431	HCD (High Energy Collision Dissociation)	MS2	8.70569	100	10.4767	3789	3789	3785	FP072920_13.raw	0/0		6.93008	639.775	639.775	0	1.17467e-07	1.5706e-08	0	0
FALSE	High	PMI-Byonic	PMI-Byonic (A2)	A	2	Unambiguous	GVYCEINTDECASSPCLHNGHCMDKINE	[E].GVYcEINTDEcASsPcLHNGHcMDKINE.[F]	C4(Carbamidomethyl); C11(Carbamidomethyl); S14(Hex(1)Pent(1)); C16(Carbamidomethyl); C22(Carbamidomethyl)	1	1	Q01705	Q01705	Neurogenic locus notch homolog protein 1 OS=Mus musculus OX=10090 GN=Notch1 PE=1 SV=3	4	4	4	1	0	1	1	1	902.112	3605.43	3604.43	276.873	0.249493	0	0	840861	HCD (High Energy Collision Dissociation)	MS2	24.6998	100	10.3633	3738	3738	3730	FP072920_13.raw	0/0		9.93008	784.151	784.151	1.2	1.17467e-10	5.0348e-11	0	0
FALSE	High	PMI-Byonic	PMI-Byonic (A2)	A	2	Unambiguous	GVYCEINTDECASSPCLHNGHCMDKINE	[E].GVYcEINTDEcAsSPcLHNGHcMDKINE.[F]	C4(Carbamidomethyl); C11(Carbamidomethyl); S13(Hex(1)Pent(2)); C16(Carbamidomethyl); C22(Carbamidomethyl)	1	1	Q01705	Q01705	Neurogenic locus notch homolog protein 1 OS=Mus musculus OX=10090 GN=Notch1 PE=1 SV=3	4	4	4	1	0	1	1	1	934.873	3736.47	3736.47	0.365501	0.000341421	0	0	186891	HCD (High Energy Collision Dissociation)	MS2	0	100	10.3546	3734	3734	3730	FP072920_13.raw	0/0		9.24534	714.439	714.439	0	5.68409e-10	1.78572e-10	0	0
FALSE	High	PMI-Byonic	PMI-Byonic (A2)	A	2	Unambiguous	INTDECASSPCLHNGHCMDKINE	[E].INTDEcASsPcLHNGHcMDKINE.[F]	C6(Carbamidomethyl); S9(Hex(1)Pent(2)R0); C11(Carbamidomethyl); C17(Carbamidomethyl)	1	1	Q01705	Q01705	Neurogenic locus notch homolog protein 1 OS=Mus musculus OX=10090 GN=Notch1 PE=1 SV=3	3	4	4	1	0	1	1	1	783.066	3129.24	3128.24	319.053	0.249519	0	0	718804	HCD (High Energy Collision Dissociation)	MS2	40.1096	100	8.7586	3030	3030	3026	FP072920_13.raw	0/0		8.07372	676.364	676.364	1.2	8.43884e-09	2.11419e-09	0	0
FALSE	Medium	PMI-Byonic	PMI-Byonic (A2)	A	2	Unambiguous	INTDECASSPCLHNGHCMDKINE	[E].INTDEcASsPcLHNGHcmDKINE.[F]	C6(Carbamidomethyl); S9(Hex(1)Pent(2)); C11(Carbamidomethyl); C17(Carbamidomethyl); M18(Oxidation)	1	1	Q01705	Q01705	Neurogenic locus notch homolog protein 1 OS=Mus musculus OX=10090 GN=Notch1 PE=1 SV=3	3	4	4	1	0	1	1	1	787.067	3145.25	3144.24	320.368	0.251828	0	0	518644	HCD (High Energy Collision Dissociation)	MS2	56.8822	100	8.89268	3088	3088	3081	FP072920_13.raw	0/0		0.872042	189.255	189.255	1.2	0.134264	0.01202	0	0
FALSE	High	PMI-Byonic	PMI-Byonic (A2)	A	2	Unambiguous	FQCQCPKGFNGHLCQYDVDE	[E].FQcQcPKGFNGHLcQYDVDE.[C]	C3(Carbamidomethyl); C5(Carbamidomethyl); C14(Carbamidomethyl)	1	1	Q01705	Q01705	Neurogenic locus notch homolog protein 1 OS=Mus musculus OX=10090 GN=Notch1 PE=1 SV=3	2	3	3	1	0	1	1	1	834.679	2502.02	2502.03	-1.48464	-0.0012382	0	0	1.49173e+06	HCD (High Energy Collision Dissociation)	MS2	12.6742	100	11.1002	4067	4067	4060	FP072920_13.raw	0/0		3.33731	349.337	294.224	294.224	0.000459925	4.66242e-05	0	0
FALSE	High	PMI-Byonic	PMI-Byonic (A2)	A	2	Unambiguous	GYHDPTCLSE	[E].GYHDPTcLSE.[V]	C7(Carbamidomethyl)	1	1	Q01705	Q01705	Neurogenic locus notch homolog protein 1 OS=Mus musculus OX=10090 GN=Notch1 PE=1 SV=3	0	2	2	1	0	1	1	1	589.742	1178.48	1178.48	-1.61074	-0.000949111	0	0	2.81907e+06	HCD (High Energy Collision Dissociation)	MS2	6.34666	42.0772	8.80641	3051	3051	3048	FP072920_13.raw	0/0		6.04758	529.595	340.734	340.734	8.96234e-07	9.8951e-08	0	0
FALSE	High	PMI-Byonic	PMI-Byonic (A2)	A	2	Unambiguous	GYHDPTCLSE	[E].GYHDPTcLSE.[V]	C7(Carbamidomethyl)	1	1	Q01705	Q01705	Neurogenic locus notch homolog protein 1 OS=Mus musculus OX=10090 GN=Notch1 PE=1 SV=3	0	2	2	1	0	1	1	1	589.742	1178.48	1178.48	-1.29999	-0.000766005	0	0	4999018	HCD (High Energy Collision Dissociation)	MS2	2.48165	26.9327	8.9323	3105	3105	3103	FP072920_13.raw	0/0		4.34568	459.82	249.808	249.808	4.51145e-05	6.39163e-06	0	0
FALSE	High	PMI-Byonic	PMI-Byonic (A2)	A	2	Unambiguous	GYHDPTCLSE	[E].GYHDPTcLSE.[V]	C7(Carbamidomethyl)	1	1	Q01705	Q01705	Neurogenic locus notch homolog protein 1 OS=Mus musculus OX=10090 GN=Notch1 PE=1 SV=3	0	2	2	1	0	1	1	1	589.742	1178.48	1178.48	-1.61074	-0.000949111	0	0	892382	HCD (High Energy Collision Dissociation)	MS2	8.13071	100	9.18589	3214	3214	3213	FP072920_13.raw	0/0		4.68396	476.566	308.622	308.622	2.07032e-05	3.83987e-06	0	0
FALSE	High	PMI-Byonic	PMI-Byonic (A2)	A	2	Unambiguous	GYHDPTCLSE	[E].GYHDPTcLSE.[V]	C7(Carbamidomethyl)	1	1	Q01705	Q01705	Neurogenic locus notch homolog protein 1 OS=Mus musculus OX=10090 GN=Notch1 PE=1 SV=3	0	2	2	1	0	1	1	1	589.742	1178.48	1178.48	-1.81791	-0.00107118	0	0	1.38817e+06	HCD (High Energy Collision Dissociation)	MS2	10.0862	100	8.68153	2997	2997	2993	FP072920_13.raw	0/0		5.03603	520.617	313.577	313.577	9.2039e-06	1.48066e-06	0	0
FALSE	High	PMI-Byonic	PMI-Byonic (A2)	A	2	Unambiguous	GYHDPTCLSE	[E].GYHDPTcLSE.[V]	C7(Carbamidomethyl)	1	1	Q01705	Q01705	Neurogenic locus notch homolog protein 1 OS=Mus musculus OX=10090 GN=Notch1 PE=1 SV=3	0	2	2	1	0	1	1	1	589.742	1178.48	1178.48	-1.19641	-0.00070497	0	0	7.29606e+06	HCD (High Energy Collision Dissociation)	MS2	4.77141	27.8989	9.05796	3159	3159	3158	FP072920_13.raw	0/0		4.68394	505.09	326.353	326.353	2.07045e-05	4.2065e-06	0	0
[truncated: 7 more columns]

## Sheet: FP072920_13-2
Checked	Confidence	Identifying Node Type	Identifying Node	Search ID	Identifying Node No	PSM Ambiguity	Sequence	Annotated Sequence	Modifications	# Protein Groups	# Proteins	Master Protein Accessions	Protein Accessions	Protein Descriptions	# Missed Cleavages	Charge	Original Precursor Charge	DeltaScore	DeltaCn	Rank	Search Engine Rank	Concatenated Rank	m/z [Da]	MH+ [Da]	Theo. MH+ [Da]	DeltaM [ppm]	Deltam/z [Da]	Matched Ions	Total Ions	Intensity	Activation Type	MS Order	Isolation Interference [%]	Ion Inject Time [ms]	RT [min]	First Scan	Last Scan	Master Scan(s)	Spectrum File	Ions Matched	Annotation	|Log Prob|	Byonic Score	Delta Byonic Score	Delta Mod Score	PEP 2D	q-Value 2D	FDR 2D	Peptide Group FDR 2D
FALSE	High	PMI-Byonic	PMI-Byonic (A2)	A	2	Unambiguous	YKCRCPPGWSGKSCQQADPCASNPCANGGQCLPFE	[E].YKcRcPPGWsGKScQQADPcASNPcAnGGQcLPFE.[S]	C3(Carbamidomethyl); C5(Carbamidomethyl); S10(Hex(1)Pent(2)); C14(Carbamidomethyl); C20(Carbamidomethyl); C25(Carbamidomethyl); N27(Deamidated); C31(Carbamidomethyl)	1	1	Q01705	Q01705	Neurogenic locus notch homolog protein 1 OS=Mus musculus OX=10090 GN=Notch1 PE=1 SV=3	0	4	4	1	0	1	1	1	1118.7	4471.79	4471.8	-0.755873	-0.000845028	0	0	521179	HCD (High Energy Collision Dissociation)	MS2	36.3303	100	11.2857	4149	4149	4148	FP072920_13-2.raw	0/0		5.57255	390.129	390.129	3.6	2.67578e-06	2.90074e-07	0	0
FALSE	High	PMI-Byonic	PMI-Byonic (A2)	A	2	Unambiguous	YKCRCPPGWSGKSCQQADPCASNPCANGGQCLPFE	[E].YKcRcPPGWSGKscQQADPcASNPcANGGQcLPFE.[S]	C3(Carbamidomethyl); C5(Carbamidomethyl); S13(Hex(1)Pent(1)); C14(Carbamidomethyl); C20(Carbamidomethyl); C25(Carbamidomethyl); C31(Carbamidomethyl)	1	1	Q01705	Q01705	Neurogenic locus notch homolog protein 1 OS=Mus musculus OX=10090 GN=Notch1 PE=1 SV=3	0	4	4	1	0	1	1	1	1085.45	4338.76	4338.77	-2.60092	-0.0028212	0	0	371646	HCD (High Energy Collision Dissociation)	MS2	0	100	10.974	4011	4011	4005	FP072920_13-2.raw	0/0		8.34462	605.687	605.687	0	4.52252e-09	8.98671e-10	0	0
FALSE	High	PMI-Byonic	PMI-Byonic (A2)	A	2	Unambiguous	YKCRCPPGWSGKSCQQADPCASNPCANGGQCLPFE	[E].YKcRcPPGWSGKscQQADPcASNPcANGGQcLPFE.[S]	C3(Carbamidomethyl); C5(Carbamidomethyl); S13(Hex(1)Pent(1)); C14(Carbamidomethyl); C20(Carbamidomethyl); C25(Carbamidomethyl); C31(Carbamidomethyl)	1	1	Q01705	Q01705	Neurogenic locus notch homolog protein 1 OS=Mus musculus OX=10090 GN=Notch1 PE=1 SV=3	0	4	4	1	0	1	1	1	1085.45	4338.77	4338.77	0.550173	0.000596769	0	0	746350	HCD (High Energy Collision Dissociation)	MS2	0	100	11.092	4063	4063	4060	FP072920_13-2.raw	0/0		8.34462	600.599	600.599	0	4.52252e-09	1.06339e-09	0	0
FALSE	High	PMI-Byonic	PMI-Byonic (A2)	A	2	Unambiguous	YKCRCPPGWSGKSCQQADPCASNPCANGGQCLPFE	[E].YKcRcPPGWsGKScQQADPcASNPcAnGGQcLPFE.[S]	C3(Carbamidomethyl); C5(Carbamidomethyl); S10(Hex(1)Pent(2)); C14(Carbamidomethyl); C20(Carbamidomethyl); C25(Carbamidomethyl); N27(Deamidated); C31(Carbamidomethyl)	1	1	Q01705	Q01705	Neurogenic locus notch homolog protein 1 OS=Mus musculus OX=10090 GN=Notch1 PE=1 SV=3	0	4	4	1	0	1	1	1	1118.7	4471.79	4471.8	-1.19264	-0.00133331	0	0	485247	HCD (High Energy Collision Dissociation)	MS2	0	100	11.1692	4097	4097	4093	FP072920_13-2.raw	0/0		6.60657	559.408	559.408	3.08481	2.47416e-07	2.46677e-08	0	0
FALSE	High	PMI-Byonic	PMI-Byonic (A2)	A	2	Unambiguous	YKCRCPPGWSGKSCQQADPCASNPCANGGQCLPFE	[E].YKcRcPPGWsGKScQQADPcASNPcANGGQcLPFE.[S]	C3(Carbamidomethyl); C5(Carbamidomethyl); S10(Hex(1)Pent(1)); C14(Carbamidomethyl); C20(Carbamidomethyl); C25(Carbamidomethyl); C31(Carbamidomethyl)	1	1	Q01705	Q01705	Neurogenic locus notch homolog protein 1 OS=Mus musculus OX=10090 GN=Notch1 PE=1 SV=3	0	4	4	1	0	1	1	1	1085.69	4339.75	4338.77	226.191	0.245348	0	0	336712	HCD (High Energy Collision Dissociation)	MS2	0	100	11.4995	4245	4245	4236	FP072920_13-2.raw	0/0		4.61844	368.711	368.711	2.4	2.40744e-05	2.42412e-06	0	0
FALSE	High	PMI-Byonic	PMI-Byonic (A2)	A	2	Unambiguous	YKCRCPPGWSGKSCQQADPCASNPCANGGQCLPFE	[E].YKcRcPPGWSGKscQQADPcASNPcAnGGQcLPFE.[S]	C3(Carbamidomethyl); C5(Carbamidomethyl); S13(Hex(1)Pent(1)); C14(Carbamidomethyl); C20(Carbamidomethyl); C25(Carbamidomethyl); N27(Deamidated); C31(Carbamidomethyl)	1	1	Q01705	Q01705	Neurogenic locus notch homolog protein 1 OS=Mus musculus OX=10090 GN=Notch1 PE=1 SV=3	0	4	4	1	0	1	1	1	1085.69	4339.76	4339.76	-0.0423091	-4.59028e-05	0	0	2.30931e+06	HCD (High Energy Collision Dissociation)	MS2	0	52.8235	11.2177	4118	4118	4115	FP072920_13-2.raw	0/0		8.34462	641.549	641.549	0	4.52252e-09	1.21379e-09	0	0
FALSE	High	PMI-Byonic	PMI-Byonic (A2)	A	2	Unambiguous	YKCRCPPGWSGKSCQQADPCASNPCANGGQCLPFE	[E].YKcRcPPGWSGKscQQADPcASNPcAnGGQcLPFE.[S]	C3(Carbamidomethyl); C5(Carbamidomethyl); S13(Hex(1)Pent(1)); C14(Carbamidomethyl); C20(Carbamidomethyl); C25(Carbamidomethyl); N27(Deamidated); C31(Carbamidomethyl)	1	1	Q01705	Q01705	Neurogenic locus notch homolog protein 1 OS=Mus musculus OX=10090 GN=Notch1 PE=1 SV=3	0	4	4	1	0	1	1	1	1085.69	4339.75	4339.76	-0.154823	-0.000167973	0	0	1.17047e+06	HCD (High Energy Collision Dissociation)	MS2	0	81.7798	11.3332	4171	4171	4170	FP072920_13-2.raw	0/0		6.60657	559.43	559.43	0	2.47416e-07	3.03792e-08	0	0
FALSE	Medium	PMI-Byonic	PMI-Byonic (A2)	A	2	Unambiguous	YKCRCPPGWSGKSCQQADPCASNPCANGGQCLPFE	[E].YKcRcPPGWSGKScQqADPcAsNPcAnGGQcLPFE.[S]	C3(Carbamidomethyl); C5(Carbamidomethyl); C14(Carbamidomethyl); Q16(Deamidated); C20(Carbamidomethyl); S22(HexNAc(1)Fuc(1)); C25(Carbamidomethyl); N27(Deamidated); C31(Carbamidomethyl)	1	1	Q01705	Q01705	Neurogenic locus notch homolog protein 1 OS=Mus musculus OX=10090 GN=Notch1 PE=1 SV=3	0	4	4	1	0	1	1	1	1099.95	4396.8	4395.78	231.149	0.25402	0	0	418038	HCD (High Energy Collision Dissociation)	MS2	9.2787	100	11.2437	4130	4130	4126	FP072920_13-2.raw	0/0		0.855981	73.666	73.666	0	0.139322	0.0117035	0	0
FALSE	High	PMI-Byonic	PMI-Byonic (A2)	A	2	Unambiguous	YKCRCPPGWSGKSCQQADPCASNPCANGGQCLPFE	[E].YKcRcPPGWsGKScQQADPcASNPcANGGQcLPFE.[S]	C3(Carbamidomethyl); C5(Carbamidomethyl); S10(Hex(1)); C14(Carbamidomethyl); C20(Carbamidomethyl); C25(Carbamidomethyl); C31(Carbamidomethyl)	1	1	Q01705	Q01705	Neurogenic locus notch homolog protein 1 OS=Mus musculus OX=10090 GN=Notch1 PE=1 SV=3	0	4	4	1	0	1	1	1	1052.68	4207.7	4206.73	231.107	0.243051	0	0	0	HCD (High Energy Collision Dissociation)	MS2		100	11.273	4144	4144	4137	FP072920_13-2.raw	0/0		2.91645	268.314	268.314	2.4	0.00121214	6.41479e-05	0	0
FALSE	High	PMI-Byonic	PMI-Byonic (A2)	A	2	Unambiguous	SSYICRCPPGFHGPTCRQDVNE	[E].SSYIcRcPPGFHGPTcRQDVNE.[C]	C5(Carbamidomethyl); C7(Carbamidomethyl); C16(Carbamidomethyl)	1	1	Q01705	Q01705	Neurogenic locus notch homolog protein 1 OS=Mus musculus OX=10090 GN=Notch1 PE=1 SV=3	1	4	4	1	0	1	1	1	660.039	2637.14	2637.14	-1.51023	-0.00099567	0	0	885028	HCD (High Energy Collision Dissociation)	MS2	6.32092	100	9.77235	3475	3475	3466	FP072920_13-2.raw	0/0		4.58229	475.323	379.388	379.388	2.61645e-05	2.77845e-06	0	0
FALSE	High	PMI-Byonic	PMI-Byonic (A2)	A	2	Unambiguous	SSYICRCPPGFHGPTCRQDVNE	[E].SSYIcRcPPGFHGPTcRQDVNE.[C]	C5(Carbamidomethyl); C7(Carbamidomethyl); C16(Carbamidomethyl)	1	1	Q01705	Q01705	Neurogenic locus notch homolog protein 1 OS=Mus musculus OX=10090 GN=Notch1 PE=1 SV=3	1	4	4	1	0	1	1	1	660.039	2637.14	2637.14	-1.41765	-0.000934634	0	0	102815	HCD (High Energy Collision Dissociation)	MS2	0	100	10.5101	3804	3804	3796	FP072920_13-2.raw	0/0		0.895632	64.9512	64.9512	64.9512	0.127165	0.0094013	0	0
FALSE	High	PMI-Byonic	PMI-Byonic (A2)	A	2	Unambiguous	SSYICRCPPGFHGPTCRQDVNECSQNPGLCRHGGTCHNE	[E].SSYIcRcPPGFHGPtcRQDVNEcSQNPGLcRHGGTcHNE.[I]	C5(Carbamidomethyl); C7(Carbamidomethyl); T15(Fuc(1)); C16(Carbamidomethyl); C23(Carbamidomethyl); C30(Carbamidomethyl); C36(Carbamidomethyl)	1	1	Q01705	Q01705	Neurogenic locus notch homolog protein 1 OS=Mus musculus OX=10090 GN=Notch1 PE=1 SV=3	2	6	6	1	0	1	1	1	792.169	4747.97	4747.98	-0.242112	-0.00019159	0	0	223317	HCD (High Energy Collision Dissociation)	MS2	4.04373	100	8.93662	3107	3107	3103	FP072920_13-2.raw	0/0		7.98179	662.386	662.386	0	1.04281e-08	2.41936e-09	0	0
FALSE	High	PMI-Byonic	PMI-Byonic (A2)	A	2	Unambiguous	SSYICRCPPGFHGPTCRQDVNE	[E].SSYIcRcPPGFHGPTcRQDVNE.[C]	C5(Carbamidomethyl); C7(Carbamidomethyl); C16(Carbamidomethyl)	1	1	Q01705	Q01705	Neurogenic locus notch homolog protein 1 OS=Mus musculus OX=10090 GN=Notch1 PE=1 SV=3	1	4	4	1	0	1	1	1	660.039	2637.14	2637.14	-1.32507	-0.000873599	0	0	6352332	HCD (High Energy Collision Dissociation)	MS2	1.27546	31.2157	9.50548	3357	3357	3356	FP072920_13-2.raw	0/0		8.39036	621.309	496.591	496.591	4.0704e-09	5.41011e-10	0	0
FALSE	High	PMI-Byonic	PMI-Byonic (A2)	A	2	Unambiguous	SSYICRCPPGFHGPTCRQDVNECSQNPGLCRHGGTCHNE	[E].SSYIcRcPPGFHGPtcRQDVNEcSQNPGLcRHGGTcHNE.[I]	C5(Carbamidomethyl); C7(Carbamidomethyl); T15(Fuc(1)); C16(Carbamidomethyl); C23(Carbamidomethyl); C30(Carbamidomethyl); C36(Carbamidomethyl)	1	1	Q01705	Q01705	Neurogenic locus notch homolog protein 1 OS=Mus musculus OX=10090 GN=Notch1 PE=1 SV=3	2	5	5	1	0	1	1	1	950.8	4749.97	4747.98	420.492	0.399297	0	0	372509	HCD (High Energy Collision Dissociation)	MS2	21.1839	100	8.73722	3021	3021	3015	FP072920_13-2.raw	0/0		3.08565	330.24	330.24	0	0.000821004	4.9798e-05	0	0
FALSE	High	PMI-Byonic	PMI-Byonic (A2)	A	2	Unambiguous	SSYICRCPPGFHGPTCRQDVNECSQNPGLCRHGGTCHNE	[E].SSYIcRcPPGFHGPtcRQDVNEcSQNPGLcRHGGTcHNE.[I]	C5(Carbamidomethyl); C7(Carbamidomethyl); T15(Fuc(1)); C16(Carbamidomethyl); C23(Carbamidomethyl); C30(Carbamidomethyl); C36(Carbamidomethyl)	1	1	Q01705	Q01705	Neurogenic locus notch homolog protein 1 OS=Mus musculus OX=10090 GN=Notch1 PE=1 SV=3	2	6	6	1	0	1	1	1	792.836	4751.98	4747.98	843.405	0.667411	0	0	1.03658e+06	HCD (High Energy Collision Dissociation)	MS2	21.2775	100	8.6837	2998	2998	2993	FP072920_13-2.raw	0/0		4.81787	543.462	543.462	0	1.52099e-05	1.61239e-06	0	0
FALSE	High	PMI-Byonic	PMI-Byonic (A2)	A	2	Unambiguous	SSYICRCPPGFHGPTCRQDVNE	[E].SSYIcRcPPGFHGPTcRQDVNE.[C]	C5(Carbamidomethyl); C7(Carbamidomethyl); C16(Carbamidomethyl)	1	1	Q01705	Q01705	Neurogenic locus notch homolog protein 1 OS=Mus musculus OX=10090 GN=Notch1 PE=1 SV=3	1	4	4	1	0	1	1	1	660.039	2637.14	2637.14	-1.13992	-0.000751529	0	0	933864	HCD (High Energy Collision Dissociation)	MS2	4.80457	100	9.63222	3413	3413	3411	FP072920_13-2.raw	0/0		7.39036	587.676	471.737	471.737	4.0704e-08	6.25404e-09	0	0
FALSE	High	PMI-Byonic	PMI-Byonic (A2)	A	2	Unambiguous	SSYICRCPPGFHGPTCRQDVNE	[E].SSYIcRcPPGFHGPTcRQDVNE.[C]	C5(Carbamidomethyl); C7(Carbamidomethyl); C16(Carbamidomethyl)	1	1	Q01705	Q01705	Neurogenic locus notch homolog protein 1 OS=Mus musculus OX=10090 GN=Notch1 PE=1 SV=3	1	4	4	1	0	1	1	1	660.04	2637.14	2637.14	-0.306715	-0.000202212	0	0	661791	HCD (High Energy Collision Dissociation)	MS2	0	100	9.26598	3251	3251	3246	FP072920_13-2.raw	0/0		9.20895	661.145	515.238	515.238	6.1809e-10	1.49129e-10	0	0
FALSE	High	PMI-Byonic	PMI-Byonic (A2)	A	2	Unambiguous	SSYICRCPPGFHGPTCRQDVNE	[E].SSYIcRcPPGFHGPTcRQDVNE.[C]	C5(Carbamidomethyl); C7(Carbamidomethyl); C16(Carbamidomethyl)	1	1	Q01705	Q01705	Neurogenic locus notch homolog protein 1 OS=Mus musculus OX=10090 GN=Notch1 PE=1 SV=3	1	3	3	1	0	1	1	1	879.719	2637.14	2637.14	1.04076	0.000914878	0	0	339172	HCD (High Energy Collision Dissociation)	MS2	0	100	9.32163	3275	3275	3268	FP072920_13-2.raw	0/0		8.84098	687.467	575.468	575.468	1.44218e-09	3.44935e-10	0	0
FALSE	High	PMI-Byonic	PMI-Byonic (A2)	A	2	Unambiguous	SSYICRCPPGFHGPTCRQDVNE	[E].SSYIcRcPPGFHGPTcRQDVNE.[C]	C5(Carbamidomethyl); C7(Carbamidomethyl); C16(Carbamidomethyl)	1	1	Q01705	Q01705	Neurogenic locus notch homolog protein 1 OS=Mus musculus OX=10090 GN=Notch1 PE=1 SV=3	1	4	4	1	0	1	1	1	660.04	2637.14	2637.14	-0.677026	-0.000446353	0	0	25071792	HCD (High Energy Collision Dissociation)	MS2	0.169758	10.1625	9.38438	3302	3302	3301	FP072920_13-2.raw	0/0		9.39036	675.564	552.028	552.028	4.0704e-10	1.10049e-10	0	0
FALSE	High	PMI-Byonic	PMI-Byonic (A2)	A	2	Unambiguous	SSYICRCPPGFHGPTCRQDVNE	[E].SSYIcRcPPGFHGPTcRQDVNE.[C]	C5(Carbamidomethyl); C7(Carbamidomethyl); C16(Carbamidomethyl)	1	1	Q01705	Q01705	Neurogenic locus notch homolog protein 1 OS=Mus musculus OX=10090 GN=Notch1 PE=1 SV=3	1	3	3	1	0	1	1	1	879.717	2637.14	2637.14	-0.556205	-0.00048893	0	0	455121	HCD (High Energy Collision Dissociation)	MS2	0	100	9.4497	3332	3332	3323	FP072920_13-2.raw	0/0		10.0224	716.027	620.155	620.155	9.49738e-11	3.68986e-11	0	0
FALSE	High	PMI-Byonic	PMI-Byonic (A2)	A	2	Unambiguous	SSYICRCPPGFHGPTCRQDVNECSQNPGLCRHGGTCHNE	[E].SSYIcRcPPGFHGPtcRQDVNEcSQNPGLcRHGGTcHNE.[I]	C5(Carbamidomethyl); C7(Carbamidomethyl); T15(Fuc(1)); C16(Carbamidomethyl); C23(Carbamidomethyl); C30(Carbamidomethyl); C36(Carbamidomethyl)	1	1	Q01705	Q01705	Neurogenic locus notch homolog protein 1 OS=Mus musculus OX=10090 GN=Notch1 PE=1 SV=3	2	6	6	1	0	1	1	1	792.168	4747.97	4747.98	-1.16767	-0.000924012	0	0	2.19375e+06	HCD (High Energy Collision Dissociation)	MS2	0.512813	55.587	8.80404	3049	3049	3048	FP072920_13-2.raw	0/0		10.51	779.967	779.967	0	3.09008e-11	1.48382e-11	0	0
FALSE	High	PMI-Byonic	PMI-Byonic (A2)	A	2	Unambiguous	SSYICRCPPGFHGPTCRQDVNE	[E].SSYIcRcPPGFHGPTcRQDVNE.[C]	C5(Carbamidomethyl); C7(Carbamidomethyl); C16(Carbamidomethyl)	1	1	Q01705	Q01705	Neurogenic locus notch homolog protein 1 OS=Mus musculus OX=10090 GN=Notch1 PE=1 SV=3	1	4	4	1	0	1	1	1	660.29	2638.14	2637.14	378.429	0.249493	0	0	413160	HCD (High Energy Collision Dissociation)	MS2	14.8312	100	9.89548	3530	3530	3521	FP072920_13-2.raw	0/0		3.26916	383.258	324.3	324.3	0.00053807	2.28835e-05	0	0
FALSE	High	PMI-Byonic	PMI-Byonic (A2)	A	2	Unambiguous	CSQNPGLCRHGGTCHNE	[E].cSQNPGLcRHGGtcHNE.[I]	C1(Carbamidomethyl); C8(Carbamidomethyl); T13(Fuc(1)); C14(Carbamidomethyl)	1	1	Q01705	Q01705	Neurogenic locus notch homolog protein 1 OS=Mus musculus OX=10090 GN=Notch1 PE=1 SV=3	0	4	4	1	0	1	1	1	533.218	2129.85	2129.85	-2.15254	-0.00114615	0	0	373417	HCD (High Energy Collision Dissociation)	MS2	3.29799	100	3.50981	916	916	913	FP072920_13-2.raw	0/0		5.95272	428.34	428.34	34.1276	1.11503e-06	1.38553e-07	0	0
FALSE	High	PMI-Byonic	PMI-Byonic (A2)	A	2	Unambiguous	CSQNPGLCRHGGTCHNE	[E].cSQNPGLcRHGGtcHNE.[I]	C1(Carbamidomethyl); C8(Carbamidomethyl); T13(Fuc(1)); C14(Carbamidomethyl)	1	1	Q01705	Q01705	Neurogenic locus notch homolog protein 1 OS=Mus musculus OX=10090 GN=Notch1 PE=1 SV=3	0	4	4	1	0	1	1	1	533.219	2129.85	2129.85	-1.00626	-0.000535795	0	0	1.95062e+06	HCD (High Energy Collision Dissociation)	MS2	0.294184	55.1582	3.62111	960	960	959	FP072920_13-2.raw	0/0		6.39068	504.456	504.456	77.9781	4.06743e-07	6.86081e-08	0	0
FALSE	High	PMI-Byonic	PMI-Byonic (A2)	A	2	Unambiguous	CSQNPGLCRHGGTCHNE	[E].cSQNPGLcRHGGtcHNE.[I]	C1(Carbamidomethyl); C8(Carbamidomethyl); T13(Fuc(1)); C14(Carbamidomethyl)	1	1	Q01705	Q01705	Neurogenic locus notch homolog protein 1 OS=Mus musculus OX=10090 GN=Notch1 PE=1 SV=3	0	3	3	1	0	1	1	1	710.622	2129.85	2129.85	-1.97428	-0.00140164	0	0	194525	HCD (High Energy Collision Dissociation)	MS2	0	100	3.6292	963	963	962	FP072920_13-2.raw	0/0		3.50223	245.72	245.72	15.4286	0.000314609	1.61047e-05	0	0
FALSE	High	PMI-Byonic	PMI-Byonic (A2)	A	2	Unambiguous	CSQNPGLCRHGGTCHNE	[E].cSQNPGLcRHGGtcHNE.[I]	C1(Carbamidomethyl); C8(Carbamidomethyl); T13(Fuc(1)); C14(Carbamidomethyl)	1	1	Q01705	Q01705	Neurogenic locus notch homolog protein 1 OS=Mus musculus OX=10090 GN=Notch1 PE=1 SV=3	0	4	4	1	0	1	1	1	533.218	2129.85	2129.85	-1.5794	-0.000840971	0	0	167237	HCD (High Energy Collision Dissociation)	MS2	3.86233	100	3.94006	1070	1070	1069	FP072920_13-2.raw	0/0		1.47454	68.7851	68.7851	15.3656	0.0335321	0.00220253	0	0
FALSE	High	PMI-Byonic	PMI-Byonic (A2)	A	2	Unambiguous	CSQNPGLCRHGGTCHNE	[E].cSQNPGLcRHGGtcHNE.[I]	C1(Carbamidomethyl); C8(Carbamidomethyl); T13(Fuc(1)); C14(Carbamidomethyl)	1	1	Q01705	Q01705	Neurogenic locus notch homolog protein 1 OS=Mus musculus OX=10090 GN=Notch1 PE=1 SV=3	0	4	4	1	0	1	1	1	533.219	2129.85	2129.85	-0.89163	-0.00047476	0	0	1.33652e+06	HCD (High Energy Collision Dissociation)	MS2	0.367209	76.9635	3.72611	994	994	993	FP072920_13-2.raw	0/0		6.13413	435.303	435.303	81.7859	7.34295e-07	1.02571e-07	0	0
FALSE	High	PMI-Byonic	PMI-Byonic (A2)	A	2	Unambiguous	CSQNPGLCRHGGTCHNE	[E].cSQNPGLcRHGGtcHNE.[I]	C1(Carbamidomethyl); C8(Carbamidomethyl); T13(Fuc(1)); C14(Carbamidomethyl)	1	1	Q01705	Q01705	Neurogenic locus notch homolog protein 1 OS=Mus musculus OX=10090 GN=Notch1 PE=1 SV=3	0	4	4	1	0	1	1	1	533.218	2129.85	2129.85	-1.46477	-0.000779936	0	0	356819	HCD (High Energy Collision Dissociation)	MS2	0.95627	100	3.83598	1030	1030	1029	FP072920_13-2.raw	0/0		4.82288	321.584	321.584	32.6203	1.50355e-05	1.16677e-06	0	0
FALSE	High	PMI-Byonic	PMI-Byonic (A2)	A	2	Unambiguous	IGSYRCACRATHTGPHCELPYVPCSPSPCQNGGTCRPTGDTTHE	[E].IGSYRcAcRATHTGPHcELPYVPcsPSPcQnGGTcRPTGDTTHE.[C]	C6(Carbamidomethyl); C8(Carbamidomethyl); C17(Carbamidomethyl); C24(Carbamidomethyl); S25(HexNAc(1)Hex(1)Fuc(1)); C29(Carbamidomethyl); N31(Deamidated); C35(Carbamidomethyl)	1	1	Q01705	Q01705	Neurogenic locus notch homolog protein 1 OS=Mus musculus OX=10090 GN=Notch1 PE=1 SV=3	2	6	6	1	0	1	1	1	920.058	5515.31	5514.31	181.27	0.166596	0	0	899889	HCD (High Energy Collision Dissociation)	MS2	51.0976	100	9.77453	3476	3476	3466	FP072920_13-2.raw	0/0		4.84596	439.481	439.481	0	1.42574e-05	9.35622e-07	0	0
FALSE	High	PMI-Byonic	PMI-Byonic (A2)	A	2	Unambiguous	IGSYRCACRATHTGPHCELPYVPCSPSPCQNGGTCRPTGDTTHE	[E].IGSYRcAcRATHTGPHcELPYVPcSPSPcQnGGtcRPTGDTTHE.[C]	C6(Carbamidomethyl); C8(Carbamidomethyl); C17(Carbamidomethyl); C24(Carbamidomethyl); C29(Carbamidomethyl); N31(Deamidated); T34(HexNAc(1)Hex(1)Fuc(1)); C35(Carbamidomethyl)	1	1	Q01705	Q01705	Neurogenic locus notch homolog protein 1 OS=Mus musculus OX=10090 GN=Notch1 PE=1 SV=3	2	6	6	1	0	1	1	1	919.89	5514.3	5514.31	-1.82538	-0.00167762	0	0	1.33483e+06	HCD (High Energy Collision Dissociation)	MS2	8.53418	31.5901	9.50785	3359	3359	3356	FP072920_13-2.raw	0/0		8.01058	615.233	615.233	4.92092	9.75926e-09	2.12274e-09	0	0
FALSE	High	PMI-Byonic	PMI-Byonic (A2)	A	2	Unambiguous	IGSYRCACRATHTGPHCELPYVPCSPSPCQNGGTCRPTGDTTHE	[E].IGSYRcAcRATHTGPHcELPYVPcSPSPcQnGGtcRPTGDTTHE.[C]	C6(Carbamidomethyl); C8(Carbamidomethyl); C17(Carbamidomethyl); C24(Carbamidomethyl); C29(Carbamidomethyl); N31(Deamidated); T34(Fuc(1)); C35(Carbamidomethyl)	1	1	Q01705	Q01705	Neurogenic locus notch homolog protein 1 OS=Mus musculus OX=10090 GN=Notch1 PE=1 SV=3	2	6	6	1	0	1	1	1	859.035	5149.17	5149.18	-1.14997	-0.000986898	0	0	1.50044e+06	HCD (High Energy Collision Dissociation)	MS2	0.467693	54.4652	9.5402	3374	3374	3367	FP072920_13-2.raw	0/0		8.192	610.356	610.356	4.8	6.42691e-09	1.431e-09	0	0
FALSE	High	PMI-Byonic	PMI-Byonic (A2)	A	2	Unambiguous	IGSYRCACRATHTGPHCELPYVPCSPSPCQNGGTCRPTGDTTHE	[E].IGSYRcAcRATHTGPHcELPYVPcsPSPcQnGGTcRPTGDTTHE.[C]	C6(Carbamidomethyl); C8(Carbamidomethyl); C17(Carbamidomethyl); C24(Carbamidomethyl); S25(Fuc(1)); C29(Carbamidomethyl); N31(Deamidated); C35(Carbamidomethyl)	1	1	Q01705	Q01705	Neurogenic locus notch homolog protein 1 OS=Mus musculus OX=10090 GN=Notch1 PE=1 SV=3	2	5	5	1	0	1	1	1	1031.04	5151.17	5149.18	386.873	0.398416	0	0	566066	HCD (High Energy Collision Dissociation)	MS2	0	100	9.54452	3376	3376	3367	FP072920_13-2.raw	0/0		3.77436	474.889	474.889	0	0.000168128	9.25002e-06	0	0
FALSE	High	PMI-Byonic	PMI-Byonic (A2)	A	2	Unambiguous	IGSYRCACRATHTGPHCELPYVPCSPSPCQNGGTCRPTGDTTHE	[E].IGSYRcAcRATHTGPHcELPYVPcsPSPcQnGGTcRPTGDTTHE.[C]	C6(Carbamidomethyl); C8(Carbamidomethyl); C17(Carbamidomethyl); C24(Carbamidomethyl); S25(HexNAc(1)Fuc(1)); C29(Carbamidomethyl); N31(Deamidated); C35(Carbamidomethyl)	1	1	Q01705	Q01705	Neurogenic locus notch homolog protein 1 OS=Mus musculus OX=10090 GN=Notch1 PE=1 SV=3	2	6	6	1	0	1	1	1	893.382	5355.26	5352.26	559.742	0.499314	0	0	1.07428e+06	HCD (High Energy Collision Dissociation)	MS2	26.2282	100	9.59329	3397	3397	3389	FP072920_13-2.raw	0/0		7.01058	584.133	584.133	0	9.75926e-08	1.28064e-08	0	0
FALSE	High	PMI-Byonic	PMI-Byonic (A2)	A	2	Unambiguous	IGSYRCACRATHTGPHCELPYVPCSPSPCQNGGTCRPTGDTTHE	[E].IGSYRcAcRATHTGPHcELPYVPcSPSPcQnGGTcRPTGDTTHE.[C]	C6(Carbamidomethyl); C8(Carbamidomethyl); C17(Carbamidomethyl); C24(Carbamidomethyl); C29(Carbamidomethyl); N31(Deamidated); C35(Carbamidomethyl)	1	1	Q01705	Q01705	Neurogenic locus notch homolog protein 1 OS=Mus musculus OX=10090 GN=Notch1 PE=1 SV=3	2	6	6	1	0	1	1	1	835.192	5006.12	5003.12	598.403	0.49898	0	0	427646	HCD (High Energy Collision Dissociation)	MS2	53.7815	100	9.62381	3410	3410	3400	FP072920_13-2.raw	0/0		7.192	571.696	571.696	48.3963	6.42691e-08	7.96036e-09	0	0
FALSE	High	PMI-Byonic	PMI-Byonic (A2)	A	2	Unambiguous	IGSYRCACRATHTGPHCELPYVPCSPSPCQNGGTCRPTGDTTHE	[E].IGSYRcAcRATHTGPHcELPYVPcsPSPcQnGGTcRPTGDTTHE.[C]	C6(Carbamidomethyl); C8(Carbamidomethyl); C17(Carbamidomethyl); C24(Carbamidomethyl); S25(HexNAc(1)Hex(1)Fuc(1)); C29(Carbamidomethyl); N31(Deamidated); C35(Carbamidomethyl)	1	1	Q01705	Q01705	Neurogenic locus notch homolog protein 1 OS=Mus musculus OX=10090 GN=Notch1 PE=1 SV=3	2	6	6	1	0	1	1	1	919.891	5514.31	5514.31	-0.563575	-0.000517955	0	0	767388	HCD (High Energy Collision Dissociation)	MS2	5.89452	87.7318	9.63006	3412	3412	3411	FP072920_13-2.raw	0/0		9.192	677.91	677.91	0	6.42691e-10	1.84383e-10	0	0
FALSE	High	PMI-Byonic	PMI-Byonic (A2)	A	2	Unambiguous	IGSYRCACRATHTGPHCELPYVPCSPSPCQNGGTCRPTGDTTHE	[E].IGSYRcAcRATHTGPHcELPYVPcSPSPcQnGGtcRPTGDTTHE.[C]	C6(Carbamidomethyl); C8(Carbamidomethyl); C17(Carbamidomethyl); C24(Carbamidomethyl); C29(Carbamidomethyl); N31(Deamidated); T34(Fuc(1)); C35(Carbamidomethyl)	1	1	Q01705	Q01705	Neurogenic locus notch homolog protein 1 OS=Mus musculus OX=10090 GN=Notch1 PE=1 SV=3	2	6	6	1	0	1	1	1	859.035	5149.17	5149.18	-1.22109	-0.00104793	0	0	1295489	HCD (High Energy Collision Dissociation)	MS2	0	72.4428	9.65518	3423	3423	3422	FP072920_13-2.raw	0/0		8.192	620.598	620.598	1.19333	6.42691e-09	1.63084e-09	0	0
FALSE	High	PMI-Byonic	PMI-Byonic (A2)	A	2	Unambiguous	IGSYRCACRATHTGPHCELPYVPCSPSPCQNGGTCRPTGDTTHE	[E].IGSYRcAcRATHTGPHcELPYVPcSPSPcQnGGtcRPTGDTTHE.[C]	C6(Carbamidomethyl); C8(Carbamidomethyl); C17(Carbamidomethyl); C24(Carbamidomethyl); C29(Carbamidomethyl); N31(Deamidated); T34(Fuc(1)); C35(Carbamidomethyl)	1	1	Q01705	Q01705	Neurogenic locus notch homolog protein 1 OS=Mus musculus OX=10090 GN=Notch1 PE=1 SV=3	2	5	5	1	0	1	1	1	1030.64	5149.17	5149.18	-2.74337	-0.00282522	0	0	0	HCD (High Energy Collision Dissociation)	MS2		100	9.66824	3430	3430	3422	FP072920_13-2.raw	0/0		3.20173	343.141	343.141	1.54359	0.000628456	3.06472e-05	0	0
FALSE	High	PMI-Byonic	PMI-Byonic (A2)	A	2	Unambiguous	IGSYRCACRATHTGPHCELPYVPCSPSPCQNGGTCRPTGDTTHE	[E].IGSYRcAcRATHTGPHcELPYVPcSPsPcQnGGTcRPTGDTTHE.[C]	C6(Carbamidomethyl); C8(Carbamidomethyl); C17(Carbamidomethyl); C24(Carbamidomethyl); S27(HexNAc(1)Fuc(1)); C29(Carbamidomethyl); N31(Deamidated); C35(Carbamidomethyl)	1	1	Q01705	Q01705	Neurogenic locus notch homolog protein 1 OS=Mus musculus OX=10090 GN=Notch1 PE=1 SV=3	2	6	6	1	0	1	1	1	893.55	5356.26	5352.26	747.696	0.666977	0	0	482718	HCD (High Energy Collision Dissociation)	MS2	25.306	100	9.71983	3452	3452	3444	FP072920_13-2.raw	0/0		3.64811	277.142	277.142	0	0.00022485	1.21247e-05	0	0
FALSE	High	PMI-Byonic	PMI-Byonic (A2)	A	2	Unambiguous	IGSYRCACRATHTGPHCELPYVPCSPSPCQNGGTCRPTGDTTHE	[E].IGSYRcAcRATHTGPHcELPYVPcsPSPcQnGGTcRPTGDTTHE.[C]	C6(Carbamidomethyl); C8(Carbamidomethyl); C17(Carbamidomethyl); C24(Carbamidomethyl); S25(HexNAc(1)Hex(1)Fuc(1)NeuAc(1)); C29(Carbamidomethyl); N31(Deamidated); C35(Carbamidomethyl)	1	1	Q01705	Q01705	Neurogenic locus notch homolog protein 1 OS=Mus musculus OX=10090 GN=Notch1 PE=1 SV=3	2	6	6	1	0	1	1	1	969.074	5809.41	5805.41	689.221	0.666868	0	0	838425	HCD (High Energy Collision Dissociation)	MS2	0	100	10.0606	3604	3604	3598	FP072920_13-2.raw	0/0		6.27254	555.524	555.524	0	5.33906e-07	8.88384e-08	0	0
FALSE	High	PMI-Byonic	PMI-Byonic (A2)	A	2	Unambiguous	IGSYRCACRATHTGPHCELPYVPCSPSPCQNGGTCRPTGDTTHE	[E].IGSYRcAcRATHTGPHcELPYVPcsPSPcQnGGTcRPTGDTTHE.[C]	C6(Carbamidomethyl); C8(Carbamidomethyl); C17(Carbamidomethyl); C24(Carbamidomethyl); S25(HexNAc(1)Hex(1)Fuc(1)NeuAc(1)); C29(Carbamidomethyl); N31(Deamidated); C35(Carbamidomethyl)	1	1	Q01705	Q01705	Neurogenic locus notch homolog protein 1 OS=Mus musculus OX=10090 GN=Notch1 PE=1 SV=3	2	6	6	1	0	1	1	1	968.908	5808.41	5805.41	517.073	0.500303	0	0	713262	HCD (High Energy Collision Dissociation)	MS2	23.6875	100	9.94146	3551	3551	3543	FP072920_13-2.raw	0/0		5.60134	390.689	390.689	0	2.50414e-06	2.44195e-07	0	0
FALSE	High	PMI-Byonic	PMI-Byonic (A2)	A	2	Unambiguous	IGSYRCACRATHTGPHCELPYVPCSPSPCQNGGTCRPTGDTTHE	[E].IGsYRcAcRAtHTGPHcELPYVPcSPSPcQnGGTcRPTGDTTHE.[C]	S3(Fuc(1)); C6(Carbamidomethyl); C8(Carbamidomethyl); T11(HexNAc(1)Hex(1)Fuc(1)); C17(Carbamidomethyl); C24(Carbamidomethyl); C29(Carbamidomethyl); N31(Deamidated); C35(Carbamidomethyl)	1	1	Q01705	Q01705	Neurogenic locus notch homolog protein 1 OS=Mus musculus OX=10090 GN=Notch1 PE=1 SV=3	2	6	6	1	0	1	1	1	944.566	5662.36	5660.37	351.569	0.331668	0	0	531986	HCD (High Energy Collision Dissociation)	MS2	0	100	9.49926	3355	3355	3345	FP072920_13-2.raw	0/0		4.049	368.935	368.935	4	8.93303e-05	7.07361e-06	0	0
FALSE	High	PMI-Byonic	PMI-Byonic (A2)	A	2	Unambiguous	IGSYRCACRATHTGPHCELPYVPCSPSPCQNGGTCRPTGDTTHE	[E].IGSYRcAcRATHTGPHcELPYVPcSPSPcQnGGtcRPTGDTTHE.[C]	C6(Carbamidomethyl); C8(Carbamidomethyl); C17(Carbamidomethyl); C24(Carbamidomethyl); C29(Carbamidomethyl); N31(Deamidated); T34(Fuc(1)); C35(Carbamidomethyl)	1	1	Q01705	Q01705	Neurogenic locus notch homolog protein 1 OS=Mus musculus OX=10090 GN=Notch1 PE=1 SV=3	2	6	6	1	0	1	1	1	859.2	5150.16	5149.18	190.946	0.163869	0	0	1.31126e+06	HCD (High Energy Collision Dissociation)	MS2	17.5307	100	9.79272	3484	3484	3477	FP072920_13-2.raw	0/0		5.7443	529.185	529.185	3.94775	1.80177e-06	1.99883e-07	0	0
FALSE	High	PMI-Byonic	PMI-Byonic (A2)	A	2	Unambiguous	IGSYRCACRATHTGPHCELPYVPCSPSPCQNGGTCRPTGDTTHE	[E].IGSYRcAcRATHTGPHcELPYVPcsPSPcQnGGTcRPTGDTTHE.[C]	C6(Carbamidomethyl); C8(Carbamidomethyl); C17(Carbamidomethyl); C24(Carbamidomethyl); S25(HexNAc(1)Fuc(1)); C29(Carbamidomethyl); N31(Deamidated); C35(Carbamidomethyl)	1	1	Q01705	Q01705	Neurogenic locus notch homolog protein 1 OS=Mus musculus OX=10090 GN=Notch1 PE=1 SV=3	2	6	6	1	0	1	1	1	893.717	5357.27	5352.26	935.103	0.834153	0	0	809598	HCD (High Energy Collision Dissociation)	MS2	35.9253	100	9.47229	3343	3343	3334	FP072920_13-2.raw	0/0		6.27254	524.06	524.06	0	5.33906e-07	7.8948e-08	0	0
FALSE	High	PMI-Byonic	PMI-Byonic (A2)	A	2	Unambiguous	IGSYRCACRATHTGPHCELPYVPCSPSPCQNGGTCRPTGDTTHE	[E].IGSYRcAcRATHTGPHcELPYVPcSPsPcQnGGTcRPTGDTTHE.[C]	C6(Carbamidomethyl); C8(Carbamidomethyl); C17(Carbamidomethyl); C24(Carbamidomethyl); S27(Fuc(1)); C29(Carbamidomethyl); N31(Deamidated); C35(Carbamidomethyl)	1	1	Q01705	Q01705	Neurogenic locus notch homolog protein 1 OS=Mus musculus OX=10090 GN=Notch1 PE=1 SV=3	2	6	6	1	0	1	1	1	859.705	5153.19	5149.18	778.897	0.668447	0	0	2831147	HCD (High Energy Collision Dissociation)	MS2	6.06822	100	9.40844	3314	3314	3312	FP072920_13-2.raw	0/0		7.62064	632.337	632.337	0	2.39533e-08	4.2435e-09	0	0
FALSE	High	PMI-Byonic	PMI-Byonic (A2)	A	2	Unambiguous	IGSYRCACRATHTGPHCELPYVPCSPSPCQNGGTCRPTGDTTHE	[E].IGSYRcAcRATHTGPHcELPYVPcSPsPcQNGGTcRPTGDTTHE.[C]	C6(Carbamidomethyl); C8(Carbamidomethyl); C17(Carbamidomethyl); C24(Carbamidomethyl); S27(Fuc(1)); C29(Carbamidomethyl); C35(Carbamidomethyl)	1	1	Q01705	Q01705	Neurogenic locus notch homolog protein 1 OS=Mus musculus OX=10090 GN=Notch1 PE=1 SV=3	2	6	6	1	0	1	1	1	859.708	5153.21	5148.2	974.025	0.835745	0	0	796221	HCD (High Energy Collision Dissociation)	MS2	43.0544	100	9.296	3264	3264	3257	FP072920_13-2.raw	0/0		5.40348	503.256	503.256	0	3.94928e-06	4.02218e-07	0	0
FALSE	High	PMI-Byonic	PMI-Byonic (A2)	A	2	Unambiguous	IGSYRCACRATHTGPHCELPYVPCSPSPCQNGGTCRPTGDTTHE	[E].IGSYRcAcRATHTGPHcELPYVPcsPSPcQNGGTcRPTGDTTHE.[C]	C6(Carbamidomethyl); C8(Carbamidomethyl); C17(Carbamidomethyl); C24(Carbamidomethyl); S25(HexNAc(1)Hex(1)Fuc(1)); C29(Carbamidomethyl); C35(Carbamidomethyl)	1	1	Q01705	Q01705	Neurogenic locus notch homolog protein 1 OS=Mus musculus OX=10090 GN=Notch1 PE=1 SV=3	2	6	6	1	0	1	1	1	920.226	5516.32	5513.33	542.444	0.498446	0	0	419975	HCD (High Energy Collision Dissociation)	MS2	22.972	100	9.22348	3231	3231	3224	FP072920_13-2.raw	0/0		5.39508	475.093	475.093	0	4.02645e-06	4.66936e-07	0	0
FALSE	Medium	PMI-Byonic	PMI-Byonic (A2)	A	2	Unambiguous	GVNTYNCRCPPE	[D].GVNtYncRcPPE.[W]	T4(HexNAc(1)Fuc(1)); N6(Oxidation); C7(Carbamidomethyl); C9(Carbamidomethyl)	1	1	Q01705	Q01705	Neurogenic locus notch homolog protein 1 OS=Mus musculus OX=10090 GN=Notch1 PE=1 SV=3	0	2	2	1	0	1	1	1	916.366	1831.72	1831.75	-12.3644	-0.0113242	0	0	193434	HCD (High Energy Collision Dissociation)	MS2	0	100	9.61509	3406	3406	3400	FP072920_13-2.raw	0/0		0.088218	4.52463	4.52463	1.1	0.816173	0.0496922	0.00833333	0.0166666
FALSE	High	PMI-Byonic	PMI-Byonic (A2)	A	2	Unambiguous	GSNCDTNPVNGKAICTCPSGYTGPACSQDVDE	[E].GSNcDTNPVnGKAIcTcPSGYTGPAcSQDVDE.[C]	C4(Carbamidomethyl); N10(Deamidated); C15(Carbamidomethyl); C17(Carbamidomethyl); C26(Carbamidomethyl)	1	1	Q01705	Q01705	Neurogenic locus notch homolog protein 1 OS=Mus musculus OX=10090 GN=Notch1 PE=1 SV=3	3	3	3	1	0	1	1	1	1144.8	3432.37	3432.37	0.252374	0.000288747	0	0	437286	HCD (High Energy Collision Dissociation)	MS2	0	100	11.5884	4284	4284	4280	FP072920_13-2.raw	0/0		1.70731	274.615	274.615	81.134	0.0196194	0.0010196	0	0
FALSE	High	PMI-Byonic	PMI-Byonic (A2)	A	2	Unambiguous	CALGANPCEHAGKCLNTLGSFE	[E].cALGANPcEHAGKcLnTLGsFE.[C]	C1(Carbamidomethyl); C8(Carbamidomethyl); C14(Carbamidomethyl); N16(Oxidation); S20(Hex(1))	1	1	Q01705	Q01705	Neurogenic locus notch homolog protein 1 OS=Mus musculus OX=10090 GN=Notch1 PE=1 SV=3	1	3	3	1	0	1	1	1	862.042	2584.11	2584.11	-0.35779	-0.00030819	0	0	1.68009e+06	HCD (High Energy Collision Dissociation)	MS2	0	100	11.5819	4281	4281	4280	FP072920_13-2.raw	0/0		10.3904	700.218	686.432	4.92837	4.0704e-11	1.91491e-11	0	0
FALSE	High	PMI-Byonic	PMI-Byonic (A2)	A	2	Unambiguous	CALGANPCEHAGKCLNTLGSFE	[E].cALGANPcEhAGKcLntLGSFE.[C]	C1(Carbamidomethyl); C8(Carbamidomethyl); H10(Oxidation); C14(Carbamidomethyl); N16(Deamidated); T17(Hex(1))	1	1	Q01705	Q01705	Neurogenic locus notch homolog protein 1 OS=Mus musculus OX=10090 GN=Notch1 PE=1 SV=3	1	3	3	1	0	1	1	1	862.369	2585.09	2585.1	-1.21042	-0.00104302	0	0	296652	HCD (High Energy Collision Dissociation)	MS2	0	100	12.0472	4483	4483	4478	FP072920_13-2.raw	0/0		1.60785	180.406	180.406	8.23143	0.0246689	0.00127119	0	0
FALSE	High	PMI-Byonic	PMI-Byonic (A2)	A	2	Unambiguous	CALGANPCEHAGKCLNTLGSFE	[E].cALGANPcEHAGKcLntLGSFE.[C]	C1(Carbamidomethyl); C8(Carbamidomethyl); C14(Carbamidomethyl); N16(Oxidation); T17(Hex(1))	1	1	Q01705	Q01705	Neurogenic locus notch homolog protein 1 OS=Mus musculus OX=10090 GN=Notch1 PE=1 SV=3	1	3	3	1	0	1	1	1	862.04	2584.11	2584.11	-1.7041	-0.00146786	0	0	1.11149e+06	HCD (High Energy Collision Dissociation)	MS2	0	100	11.4632	4229	4229	4225	FP072920_13-2.raw	0/0		8.39036	631.78	584.079	2.84966	4.0704e-09	7.1748e-10	0	0
FALSE	High	PMI-Byonic	PMI-Byonic (A2)	A	2	Unambiguous	CQCLQGYTGPRCE	[E].cQcLQGYTGPRcE.[I]	C1(Carbamidomethyl); C3(Carbamidomethyl); C12(Carbamidomethyl)	1	1	Q01705	Q01705	Neurogenic locus notch homolog protein 1 OS=Mus musculus OX=10090 GN=Notch1 PE=1 SV=3	0	2	2	1	0	1	1	1	814.833	1628.66	1628.66	-1.03885	-0.000845966	0	0	665924	HCD (High Energy Collision Dissociation)	MS2	25.6358	100	8.9645	3119	3119	3114	FP072920_13-2.raw	0/0		7.77056	588.397	588.397	588.397	1.69606e-08	2.92078e-09	0	0
FALSE	High	PMI-Byonic	PMI-Byonic (A2)	A	2	Unambiguous	CQCLQGYTGPRCE	[E].cQcLQGYTGPRcE.[I]	C1(Carbamidomethyl); C3(Carbamidomethyl); C12(Carbamidomethyl)	1	1	Q01705	Q01705	Neurogenic locus notch homolog protein 1 OS=Mus musculus OX=10090 GN=Notch1 PE=1 SV=3	0	3	3	1	0	1	1	1	543.559	1628.66	1628.66	1.35134	0.000733624	0	0	335653	HCD (High Energy Collision Dissociation)	MS2	13.8449	100	8.99453	3132	3132	3125	FP072920_13-2.raw	0/0		4.22218	450.868	450.868	450.868	5.99547e-05	5.93116e-06	0	0
FALSE	High	PMI-Byonic	PMI-Byonic (A2)	A	2	Unambiguous	CQCLQGYTGPRCE	[E].cQcLQGYTGPRcE.[I]	C1(Carbamidomethyl); C3(Carbamidomethyl); C12(Carbamidomethyl)	1	1	Q01705	Q01705	Neurogenic locus notch homolog protein 1 OS=Mus musculus OX=10090 GN=Notch1 PE=1 SV=3	0	2	2	1	0	1	1	1	814.833	1628.66	1628.66	-1.2637	-0.00102907	0	0	477061	HCD (High Energy Collision Dissociation)	MS2	0	100	9.48847	3350	3350	3345	FP072920_13-2.raw	0/0		7.03251	530.058	530.058	530.058	9.27876e-08	1.0384e-08	0	0
FALSE	High	PMI-Byonic	PMI-Byonic (A2)	A	2	Unambiguous	CQCLQGYTGPRCE	[E].cQcLQGYTGPRcE.[I]	C1(Carbamidomethyl); C3(Carbamidomethyl); C12(Carbamidomethyl)	1	1	Q01705	Q01705	Neurogenic locus notch homolog protein 1 OS=Mus musculus OX=10090 GN=Notch1 PE=1 SV=3	0	2	2	1	0	1	1	1	814.834	1628.66	1628.66	-0.664092	-0.00054079	0	0	1936757	HCD (High Energy Collision Dissociation)	MS2	0	98.3784	9.33646	3281	3281	3279	FP072920_13-2.raw	0/0		9.77056	692.736	644.254	644.254	1.69606e-10	5.65931e-11	0	0
FALSE	High	PMI-Byonic	PMI-Byonic (A2)	A	2	Unambiguous	CQCLQGYTGPRCE	[E].cQcLQGYTGPRcE.[I]	C1(Carbamidomethyl); C3(Carbamidomethyl); C12(Carbamidomethyl)	1	1	Q01705	Q01705	Neurogenic locus notch homolog protein 1 OS=Mus musculus OX=10090 GN=Notch1 PE=1 SV=3	0	3	3	1	0	1	1	1	543.558	1628.66	1628.66	-1.90904	-0.0010364	0	0	2907560	HCD (High Energy Collision Dissociation)	MS2	5.09532	54.8689	9.2388	3238	3238	3235	FP072920_13-2.raw	0/0		4.80838	463.143	372.837	372.837	1.55462e-05	1.83011e-06	0	0
FALSE	High	PMI-Byonic	PMI-Byonic (A2)	A	2	Unambiguous	CQCLQGYTGPRCE	[E].cQcLQGYTGPRcE.[I]	C1(Carbamidomethyl); C3(Carbamidomethyl); C12(Carbamidomethyl)	1	1	Q01705	Q01705	Neurogenic locus notch homolog protein 1 OS=Mus musculus OX=10090 GN=Notch1 PE=1 SV=3	0	2	2	1	0	1	1	1	814.833	1628.66	1628.66	-1.48856	-0.00121218	0	0	6.54649e+06	HCD (High Energy Collision Dissociation)	MS2	0.813601	49.6956	9.0833	3170	3170	3169	FP072920_13-2.raw	0/0		10.7706	703.427	593.962	593.962	1.69606e-11	5.84552e-12	0	0
FALSE	High	PMI-Byonic	PMI-Byonic (A2)	A	2	Unambiguous	CQCLQGYTGPRCE	[E].cQcLQGYTGPRcE.[I]	C1(Carbamidomethyl); C3(Carbamidomethyl); C12(Carbamidomethyl)	1	1	Q01705	Q01705	Neurogenic locus notch homolog protein 1 OS=Mus musculus OX=10090 GN=Notch1 PE=1 SV=3	0	2	2	1	0	1	1	1	814.833	1628.66	1628.66	-2.08817	-0.00170046	0	0	8546738	HCD (High Energy Collision Dissociation)	MS2	0.572962	21.7883	9.21266	3226	3226	3224	FP072920_13-2.raw	0/0		10.5891	714.972	634.699	634.699	2.57547e-11	1.08227e-11	0	0
FALSE	High	PMI-Byonic	PMI-Byonic (A2)	A	2	Unambiguous	CQCLQGYTGPRCE	[E].cQcLQGYTGPRcE.[I]	C1(Carbamidomethyl); C3(Carbamidomethyl); C12(Carbamidomethyl)	1	1	Q01705	Q01705	Neurogenic locus notch homolog protein 1 OS=Mus musculus OX=10090 GN=Notch1 PE=1 SV=3	0	3	3	1	0	1	1	1	543.558	1628.66	1628.66	-1.23448	-0.000670185	0	0	1.71876e+06	HCD (High Energy Collision Dissociation)	MS2	9.37861	84.8823	9.11085	3182	3182	3180	FP072920_13-2.raw	0/0		5.21411	473.481	371.885	371.885	6.10789e-06	7.0983e-07	0	0
FALSE	High	PMI-Byonic	PMI-Byonic (A2)	A	2	Unambiguous	IDVNECISNPCQNDATCLDQIGE	[E].IDVNEcIsNPcQNDATcLDQIGE.[F]	C6(Carbamidomethyl); S8(Hex(1)Pent(1)); C11(Carbamidomethyl); C17(Carbamidomethyl)	1	1	Q01705	Q01705	Neurogenic locus notch homolog protein 1 OS=Mus musculus OX=10090 GN=Notch1 PE=1 SV=3	4	3	3	1	0	1	1	1	987.077	2959.22	2959.21	0.852547	0.000840956	0	0	199668	HCD (High Energy Collision Dissociation)	MS2	0	100	14.4112	5495	5495	5490	FP072920_13-2.raw	0/0		1.99356	112.806	112.806	6.12	0.0101494	0.00051807	0	0
FALSE	High	PMI-Byonic	PMI-Byonic (A2)	A	2	Unambiguous	IDVNECISNPCQNDATCLDQIGE	[E].IDVNEcIsNPcQNDAtcLDQIGE.[F]	C6(Carbamidomethyl); S8(HexNAc(1)Hex(1)Fuc(1)); C11(Carbamidomethyl); T16(Hex(1)Pent(1)); C17(Carbamidomethyl)	1	1	Q01705	Q01705	Neurogenic locus notch homolog protein 1 OS=Mus musculus OX=10090 GN=Notch1 PE=1 SV=3	4	3	3	1	0	1	1	1	1157.47	3470.41	3470.4	2.122	0.00245473	0	0	113810	HCD (High Energy Collision Dissociation)	MS2	0	100	13.8686	5264	5264	5259	FP072920_13-2.raw	0/0		1.43405	72.0495	72.0495	1.2	0.0368084	0.00255565	0	0
FALSE	High	PMI-Byonic	PMI-Byonic (A2)	A	2	Unambiguous	IDVNECISNPCQNDATCLDQIGE	[E].IDVNEcIsNPcQNDAtcLDQIGE.[F]	C6(Carbamidomethyl); S8(HexNAc(1)Fuc(1)); C11(Carbamidomethyl); T16(Hex(1)Pent(1)); C17(Carbamidomethyl)	1	1	Q01705	Q01705	Neurogenic locus notch homolog protein 1 OS=Mus musculus OX=10090 GN=Notch1 PE=1 SV=3	4	3	3	1	0	1	1	1	1103.79	3309.36	3308.35	304.555	0.335858	0	0	141006	HCD (High Energy Collision Dissociation)	MS2	0	100	13.9746	5309	5309	5303	FP072920_13-2.raw	0/0		1.24682	68.009	68.009	0	0.0566474	0.00484547	0	0
FALSE	Medium	PMI-Byonic	PMI-Byonic (A2)	A	2	Unambiguous	IDVNECISNPCQNDATCLDQIGE	[E].IDVNEcIsNPcQNDATcLDQIGE.[F]	C6(Carbamidomethyl); S8(Hex(1)Pent(2)); C11(Carbamidomethyl); C17(Carbamidomethyl)	1	1	Q01705	Q01705	Neurogenic locus notch homolog protein 1 OS=Mus musculus OX=10090 GN=Notch1 PE=1 SV=3	4	3	3	1	0	1	1	1	1031.09	3091.25	3091.25	-0.0599598	-6.17836e-05	0	0	147555	HCD (High Energy Collision Dissociation)	MS2	16.9811	100	14.3661	5476	5476	5468	FP072920_13-2.raw	0/0		0.38447	6.75567	6.75567	1.11144	0.412601	0.0263585	0	0
FALSE	High	PMI-Byonic	PMI-Byonic (A2)	A	2	Unambiguous	IDVNECISNPCQNDATCLDQIGE	[E].IDVNEcIsNPcQNDAtcLDQIGE.[F]	C6(Carbamidomethyl); S8(Fuc(1)); C11(Carbamidomethyl); T16(Hex(1)Pent(2)); C17(Carbamidomethyl)	1	1	Q01705	Q01705	Neurogenic locus notch homolog protein 1 OS=Mus musculus OX=10090 GN=Notch1 PE=1 SV=3	4	3	3	1	0	1	1	1	1079.78	3237.31	3237.31	0.569084	0.000614101	0	0	285656	HCD (High Energy Collision Dissociation)	MS2	0	100	14.3139	5453	5453	5446	FP072920_13-2.raw	0/0		1.47661	189.228	189.228	0	0.0333725	0.00187618	0	0
FALSE	Medium	PMI-Byonic	PMI-Byonic (A2)	A	2	Unambiguous	FQCICMPGYE	[E].FQcIcMPGYE.[G]	C3(Carbamidomethyl); C5(Carbamidomethyl)	1	1	Q01705	Q01705	Neurogenic locus notch homolog protein 1 OS=Mus musculus OX=10090 GN=Notch1 PE=1 SV=3	0	2	2	1	0	1	1	1	652.759	1304.51	1304.51	-0.496397	-0.000323778	0	0	104127	HCD (High Energy Collision Dissociation)	MS2	18.9556	100	14.6975	5617	5617	5611	FP072920_13-2.raw	0/0		0.485667	146.543	137.506	137.506	0.326838	0.0230288	0	0
FALSE	High	PMI-Byonic	PMI-Byonic (A2)	A	2	Unambiguous	FQCICMPGYE	[E].FQcIcMPGYE.[G]	C3(Carbamidomethyl); C5(Carbamidomethyl)	1	1	Q01705	Q01705	Neurogenic locus notch homolog protein 1 OS=Mus musculus OX=10090 GN=Notch1 PE=1 SV=3	0	2	2	1	0	1	1	1	652.759	1304.51	1304.51	-0.402821	-0.000262742	0	0	404403	HCD (High Energy Collision Dissociation)	MS2	18.6735	100	14.511	5538	5538	5534	FP072920_13-2.raw	0/0		1.25717	265.415	106.837	106.837	0.0553129	0.00433761	0	0
FALSE	High	PMI-Byonic	PMI-Byonic (A2)	A	2	Unambiguous	FQCICMPGYE	[E].FQcIcmPGYE.[G]	C3(Carbamidomethyl); C5(Carbamidomethyl); M6(Oxidation)	1	1	Q01705	Q01705	Neurogenic locus notch homolog protein 1 OS=Mus musculus OX=10090 GN=Notch1 PE=1 SV=3	0	2	2	1	0	1	1	1	660.756	1320.5	1320.51	-1.16925	-0.000772	0	0	222736	HCD (High Energy Collision Dissociation)	MS2	15.2083	100	13.9681	5306	5306	5303	FP072920_13-2.raw	0/0		1.89119	299.948	190.387	190.387	0.0128474	0.000653557	0	0
FALSE	High	PMI-Byonic	PMI-Byonic (A2)	A	2	Unambiguous	FQCICMPGYE	[E].FQcIcMPGYE.[G]	C3(Carbamidomethyl); C5(Carbamidomethyl)	1	1	Q01705	Q01705	Neurogenic locus notch homolog protein 1 OS=Mus musculus OX=10090 GN=Notch1 PE=1 SV=3	0	2	2	1	0	1	1	1	652.759	1304.51	1304.51	-0.21567	-0.000140672	0	0	128210	HCD (High Energy Collision Dissociation)	MS2	48.4114	100	14.1307	5375	5375	5369	FP072920_13-2.raw	0/0		1.19664	311.211	113.327	113.327	0.0635862	0.00593184	0	0
FALSE	High	PMI-Byonic	PMI-Byonic (A2)	A	2	Unambiguous	FQCICMPGYE	[E].FQcIcmPGYE.[G]	C3(Carbamidomethyl); C5(Carbamidomethyl); M6(Oxidation)	1	1	Q01705	Q01705	Neurogenic locus notch homolog protein 1 OS=Mus musculus OX=10090 GN=Notch1 PE=1 SV=3	0	2	2	1	0	1	1	1	660.757	1320.51	1320.51	0.309824	0.000204562	0	0	183613	HCD (High Energy Collision Dissociation)	MS2	33.5756	100	13.8421	5253	5253	5248	FP072920_13-2.raw	0/0		1.80328	312.581	178.015	178.015	0.0157297	0.000817429	0	0
FALSE	High	PMI-Byonic	PMI-Byonic (A2)	A	2	Unambiguous	FQCICMPGYE	[E].FQcIcmPGYE.[G]	C3(Carbamidomethyl); C5(Carbamidomethyl); M6(Oxidation)	1	1	Q01705	Q01705	Neurogenic locus notch homolog protein 1 OS=Mus musculus OX=10090 GN=Notch1 PE=1 SV=3	0	2	2	1	0	1	1	1	660.758	1320.51	1320.51	1.51157	0.000998019	0	0	144030	HCD (High Energy Collision Dissociation)	MS2	16.3483	100	13.7177	5200	5200	5193	FP072920_13-2.raw	0/0		1.22059	264.978	189.892	189.892	0.0601738	0.00537748	0	0
FALSE	High	PMI-Byonic	PMI-Byonic (A2)	A	2	Unambiguous	FQCICMPGYE	[E].FQcIcMPGYE.[G]	C3(Carbamidomethyl); C5(Carbamidomethyl)	1	1	Q01705	Q01705	Neurogenic locus notch homolog protein 1 OS=Mus musculus OX=10090 GN=Notch1 PE=1 SV=3	0	2	2	1	0	1	1	1	652.759	1304.51	1304.51	-0.21567	-0.000140672	0	0	10369330	HCD (High Energy Collision Dissociation)	MS2	3.15011	22.2923	14.2498	5425	5425	5424	FP072920_13-2.raw	0/0		2.70272	438.896	228.502	228.502	0.00198279	0.000157053	0	0
FALSE	High	PMI-Byonic	PMI-Byonic (A2)	A	2	Unambiguous	FQCICMPGYE	[E].FQcIcmPGYE.[G]	C3(Carbamidomethyl); C5(Carbamidomethyl); M6(Oxidation)	1	1	Q01705	Q01705	Neurogenic locus notch homolog protein 1 OS=Mus musculus OX=10090 GN=Notch1 PE=1 SV=3	0	2	2	1	0	1	1	1	661.833	1322.66	1320.51	1630.71	1.07668	0	0	398861	HCD (High Energy Collision Dissociation)	MS2	75.2488	100	11.8125	4381	4381	4379	FP072920_13-2.raw	0/0		0.992289	158.4	158.4	158.4	0.101791	0.00742659	0	0
FALSE	High	PMI-Byonic	PMI-Byonic (A2)	A	2	Unambiguous	FQCICMPGYE	[E].FQcIcMPGYE.[G]	C3(Carbamidomethyl); C5(Carbamidomethyl)	1	1	Q01705	Q01705	Neurogenic locus notch homolog protein 1 OS=Mus musculus OX=10090 GN=Notch1 PE=1 SV=3	0	2	2	1	0	1	1	1	652.759	1304.51	1304.51	-0.683548	-0.000445848	0	0	1.3551e+06	HCD (High Energy Collision Dissociation)	MS2	54.7019	43.1504	14.3767	5480	5480	5479	FP072920_13-2.raw	0/0		0.987447	273.718	123.69	123.69	0.102933	0.0083109	0	0
FALSE	High	PMI-Byonic	PMI-Byonic (A2)	A	2	Unambiguous	FQCICMPGYE	[E].FQcIcmPGYE.[G]	C3(Carbamidomethyl); C5(Carbamidomethyl); M6(Oxidation)	1	1	Q01705	Q01705	Neurogenic locus notch homolog protein 1 OS=Mus musculus OX=10090 GN=Notch1 PE=1 SV=3	0	2	2	1	0	1	1	1	660.757	1320.51	1320.51	0.0324977	2.14567e-05	0	0	200476	HCD (High Energy Collision Dissociation)	MS2	15.1727	100	14.0962	5360	5360	5358	FP072920_13-2.raw	0/0		2.26605	316.789	252.31	252.31	0.0054194	0.00021754	0	0
FALSE	High	PMI-Byonic	PMI-Byonic (A2)	A	2	Unambiguous	FQCICMPGYEGVYCE	[E].FQcIcMPGYEGVYcE.[I]	C3(Carbamidomethyl); C5(Carbamidomethyl); C14(Carbamidomethyl)	1	1	Q01705	Q01705	Neurogenic locus notch homolog protein 1 OS=Mus musculus OX=10090 GN=Notch1 PE=1 SV=3	1	2	2	1	0	1	1	1	956.874	1912.74	1912.74	1.57235	0.00150375	0	0	818916	HCD (High Energy Collision Dissociation)	MS2	1.02565	100	15.7232	6052	6052	6051	FP072920_13-2.raw	0/0		2.864	416.946	352.072	352.072	0.00136774	8.00453e-05	0	0
FALSE	Medium	PMI-Byonic	PMI-Byonic (A2)	A	2	Unambiguous	FQCICMPGYEGVYCE	[E].FQcIcMPGYEGVYcE.[I]	C3(Carbamidomethyl); C5(Carbamidomethyl); C14(Carbamidomethyl)	1	1	Q01705	Q01705	Neurogenic locus notch homolog protein 1 OS=Mus musculus OX=10090 GN=Notch1 PE=1 SV=3	1	2	2	1	0	1	1	1	956.874	1912.74	1912.74	1.57235	0.00150375	0	0	63503.3	HCD (High Energy Collision Dissociation)	MS2	0	100	15.5989	6000	6000	5996	FP072920_13-2.raw	0/0		0.154427	228.693	228.693	228.693	0.700767	0.0364633	0	0
FALSE	High	PMI-Byonic	PMI-Byonic (A2)	A	2	Unambiguous	GVYCEINTDECASSPCLHNGHCMDKINE	[E].GVYcEINTDEcASsPcLHnGHcMDKINE.[F]	C4(Carbamidomethyl); C11(Carbamidomethyl); S14(Hex(1)Pent(2)); C16(Carbamidomethyl); N19(Deamidated); C22(Carbamidomethyl)	1	1	Q01705	Q01705	Neurogenic locus notch homolog protein 1 OS=Mus musculus OX=10090 GN=Notch1 PE=1 SV=3	4	4	4	1	0	1	1	1	935.62	3739.46	3737.45	535.912	0.500736	0	0	626630	HCD (High Energy Collision Dissociation)	MS2	36.189	100	10.687	3881	3881	3873	FP072920_13-2.raw	0/0		6.6403	574.466	574.466	0	2.28927e-07	1.86475e-08	0	0
FALSE	High	PMI-Byonic	PMI-Byonic (A2)	A	2	Unambiguous	GVYCEINTDECASSPCLHNGHCMDKINE	[E].GVYcEINTDEcASsPcLHNGHcMDKINE.[F]	C4(Carbamidomethyl); C11(Carbamidomethyl); S14(Hex(1)Pent(1)); C16(Carbamidomethyl); C22(Carbamidomethyl)	1	1	Q01705	Q01705	Neurogenic locus notch homolog protein 1 OS=Mus musculus OX=10090 GN=Notch1 PE=1 SV=3	4	4	4	1	0	1	1	1	902.112	3605.43	3604.43	276.873	0.249493	0	0	840861	HCD (High Energy Collision Dissociation)	MS2	24.6998	100	10.3633	3738	3738	3730	FP072920_13-2.raw	0/0		10.0689	784.151	784.151	1.2	8.53217e-11	2.86022e-11	0	0
FALSE	High	PMI-Byonic	PMI-Byonic (A2)	A	2	Unambiguous	GVYCEINTDECASSPCLHNGHCMDKINE	[E].GVYcEINTDEcASsPcLHnGHcMDKINE.[F]	C4(Carbamidomethyl); C11(Carbamidomethyl); S14(Hex(1)Pent(1)); C16(Carbamidomethyl); N19(Deamidated); C22(Carbamidomethyl)	1	1	Q01705	Q01705	Neurogenic locus notch homolog protein 1 OS=Mus musculus OX=10090 GN=Notch1 PE=1 SV=3	4	4	4	1	0	1	1	1	902.108	3605.41	3605.41	-0.801938	-0.000722829	0	0	362203	HCD (High Energy Collision Dissociation)	MS2	7.02704	100	10.6805	3878	3878	3873	FP072920_13-2.raw	0/0		6.45889	587.742	587.742	1.2	3.47626e-07	4.57006e-08	0	0
FALSE	High	PMI-Byonic	PMI-Byonic (A2)	A	2	Unambiguous	GVYCEINTDECASSPCLHNGHCMDKINE	[E].GVYcEINTDEcAsSPcLHNGHcMDKINE.[F]	C4(Carbamidomethyl); C11(Carbamidomethyl); S13(Hex(1)Pent(2)); C16(Carbamidomethyl); C22(Carbamidomethyl)	1	1	Q01705	Q01705	Neurogenic locus notch homolog protein 1 OS=Mus musculus OX=10090 GN=Notch1 PE=1 SV=3	4	4	4	1	0	1	1	1	934.872	3736.46	3736.47	-1.39868	-0.00130653	0	0	188431	HCD (High Energy Collision Dissociation)	MS2	8.70569	100	10.4767	3789	3789	3785	FP072920_13-2.raw	0/0		7.6403	639.775	639.775	0	2.28927e-08	3.58651e-09	0	0
FALSE	High	PMI-Byonic	PMI-Byonic (A2)	A	2	Unambiguous	GVYCEINTDECASSPCLHNGHCMDKINE	[E].GVYcEINTDEcASsPcLHNGHcMDKINE.[F]	C4(Carbamidomethyl); C11(Carbamidomethyl); S14(Hex(1)Pent(1)); C16(Carbamidomethyl); C22(Carbamidomethyl)	1	1	Q01705	Q01705	Neurogenic locus notch homolog protein 1 OS=Mus musculus OX=10090 GN=Notch1 PE=1 SV=3	4	4	4	1	0	1	1	1	902.11	3605.42	3604.43	275.316	0.248089	0	0	216385	HCD (High Energy Collision Dissociation)	MS2	16.7339	100	10.4876	3794	3794	3785	FP072920_13-2.raw	0/0		5.55303	449.099	449.099	1.2	2.79877e-06	3.36532e-07	0	0
FALSE	High	PMI-Byonic	PMI-Byonic (A2)	A	2	Unambiguous	GVYCEINTDECASSPCLHNGHCMDKINE	[E].GVYcEINTDEcASsPcLHNGHcMdKINE.[F]	C4(Carbamidomethyl); C11(Carbamidomethyl); S14(Hex(1)Pent(2)); C16(Carbamidomethyl); C22(Carbamidomethyl); D24(Oxidation)	1	1	Q01705	Q01705	Neurogenic locus notch homolog protein 1 OS=Mus musculus OX=10090 GN=Notch1 PE=1 SV=3	4	4	4	1	0	1	1	1	938.872	3752.47	3752.46	0.417824	0.000391968	0	0	252635	HCD (High Energy Collision Dissociation)	MS2	0	100	10.5315	3813	3813	3807	FP072920_13-2.raw	0/0		6.06894	568.749	568.749	0	8.53216e-07	1.1821e-07	0	0
FALSE	High	PMI-Byonic	PMI-Byonic (A2)	A	2	Unambiguous	GVYCEINTDECASSPCLHNGHCMDKINE	[E].GVYcEINTDEcASsPcLHnGHcMDKINE.[F]	C4(Carbamidomethyl); C11(Carbamidomethyl); S14(Hex(1)Pent(1)); C16(Carbamidomethyl); N19(Deamidated); C22(Carbamidomethyl)	1	1	Q01705	Q01705	Neurogenic locus notch homolog protein 1 OS=Mus musculus OX=10090 GN=Notch1 PE=1 SV=3	4	4	4	1	0	1	1	1	902.108	3605.41	3605.41	-0.327933	-0.000295583	0	0	1059079	HCD (High Energy Collision Dissociation)	MS2	5.25168	100	11.3183	4165	4165	4159	FP072920_13-2.raw	0/0		12.4589	888.835	846.173	1.2	3.47645e-13	2.88247e-13	0	0
FALSE	High	PMI-Byonic	PMI-Byonic (A2)	A	2	Unambiguous	GVYCEINTDECASSPCLHNGHCMDKINE	[E].GVYcEINTDEcAsSPcLHnGHcMDKINE.[F]	C4(Carbamidomethyl); C11(Carbamidomethyl); S13(Hex(1)Pent(2)); C16(Carbamidomethyl); N19(Deamidated); C22(Carbamidomethyl)	1	1	Q01705	Q01705	Neurogenic locus notch homolog protein 1 OS=Mus musculus OX=10090 GN=Notch1 PE=1 SV=3	4	4	4	1	0	1	1	1	935.118	3737.45	3737.45	-1.23693	-0.00115574	0	0	716095	HCD (High Energy Collision Dissociation)	MS2	0	100	11.2948	4154	4154	4148	FP072920_13-2.raw	0/0		12.6404	880.808	840.308	0	2.28878e-13	2.28855e-13	0	0
FALSE	High	PMI-Byonic	PMI-Byonic (A2)	A	2	Unambiguous	GVYCEINTDECASSPCLHNGHCMDKINE	[E].GVYcEINTDEcASsPcLHnGHcMdKINE.[F]	C4(Carbamidomethyl); C11(Carbamidomethyl); S14(Hex(1)Pent(1)); C16(Carbamidomethyl); N19(Deamidated); C22(Carbamidomethyl); D24(Oxidation)	1	1	Q01705	Q01705	Neurogenic locus notch homolog protein 1 OS=Mus musculus OX=10090 GN=Notch1 PE=1 SV=3	4	4	4	1	0	1	1	1	906.107	3621.41	3621.41	-0.405485	-0.000367107	0	0	244580	HCD (High Energy Collision Dissociation)	MS2	0	100	11.4406	4219	4219	4214	FP072920_13-2.raw	0/0		9.06894	726.295	726.295	1.2	8.53217e-10	2.80392e-10	0	0
FALSE	High	PMI-Byonic	PMI-Byonic (A2)	A	2	Unambiguous	GVYCEINTDECASSPCLHNGHCMDKINE	[E].GVYcEINTDEcAsSPcLHNGHcMDKINE.[F]	C4(Carbamidomethyl); C11(Carbamidomethyl); S13(Hex(1)Pent(2)); C16(Carbamidomethyl); C22(Carbamidomethyl)	1	1	Q01705	Q01705	Neurogenic locus notch homolog protein 1 OS=Mus musculus OX=10090 GN=Notch1 PE=1 SV=3	4	4	4	1	0	1	1	1	934.873	3736.47	3736.47	0.365501	0.000341421	0	0	186891	HCD (High Energy Collision Dissociation)	MS2	0	100	10.3546	3734	3734	3730	FP072920_13-2.raw	0/0		9.45889	714.439	714.439	0	3.47626e-10	8.30504e-11	0	0
FALSE	High	PMI-Byonic	PMI-Byonic (A2)	A	2	Unambiguous	GVYCEINTDE	[E].GVYcEINTDE.[C]	C4(Carbamidomethyl)	1	1	Q01705	Q01705	Neurogenic locus notch homolog protein 1 OS=Mus musculus OX=10090 GN=Notch1 PE=1 SV=3	2	2	2	1	0	1	1	1	600.248	1199.49	1199.49	-0.545151	-0.000326951	0	0	1.84774e+06	HCD (High Energy Collision Dissociation)	MS2	46.3419	64.1969	10.8243	3943	3943	3939	FP072920_13-2.raw	0/0		1.15484	264.3	83.0384	83.0384	0.0700097	0.00653635	0	0
FALSE	High	PMI-Byonic	PMI-Byonic (A2)	A	2	Unambiguous	GVYCEINTDECASSPCLHNGHCMDKINE	[E].GVYcEINTDEcASsPcLHNGHcMdKINE.[F]	C4(Carbamidomethyl); C11(Carbamidomethyl); S14(Hex(1)Pent(1)); C16(Carbamidomethyl); C22(Carbamidomethyl); D24(Oxidation)	1	1	Q01705	Q01705	Neurogenic locus notch homolog protein 1 OS=Mus musculus OX=10090 GN=Notch1 PE=1 SV=3	4	4	4	1	0	1	1	1	905.862	3620.43	3620.42	1.45084	0.00131316	0	0	197944	HCD (High Energy Collision Dissociation)	MS2	0	100	10.5831	3836	3836	3829	FP072920_13-2.raw	0/0		5.37162	477.206	477.206	1.2	4.24993e-06	5.33304e-07	0	0
FALSE	High	PMI-Byonic	PMI-Byonic (A2)	A	2	Unambiguous	INTDECASSPCLHNGHCMDKINE	[E].INTDEcASsPcLHnGHcMDKINE.[F]	C6(Carbamidomethyl); S9(Hex(1)Pent(1)); C11(Carbamidomethyl); N14(Deamidated); C17(Carbamidomethyl)	1	1	Q01705	Q01705	Neurogenic locus notch homolog protein 1 OS=Mus musculus OX=10090 GN=Notch1 PE=1 SV=3	3	4	4	1	0	1	1	1	750.55	2999.18	2997.19	665.149	0.498394	0	0	888974	HCD (High Energy Collision Dissociation)	MS2	42.3623	100	9.85799	3512	3512	3510	FP072920_13-2.raw	0/0		6.46685	583.846	572.827	1.2	3.41312e-07	3.81525e-08	0	0
FALSE	High	PMI-Byonic	PMI-Byonic (A2)	A	2	Unambiguous	INTDECASSPCLHNGHCMDKINE	[E].INTDEcASsPcLHnGHcMDKINE.[F]	C6(Carbamidomethyl); S9(Hex(1)Pent(1)); C11(Carbamidomethyl); N14(Deamidated); C17(Carbamidomethyl)	1	1	Q01705	Q01705	Neurogenic locus notch homolog protein 1 OS=Mus musculus OX=10090 GN=Notch1 PE=1 SV=3	3	4	4	1	0	1	1	1	750.052	2997.18	2997.19	-0.188484	-0.00014123	0	0	217690	HCD (High Energy Collision Dissociation)	MS2	16.6596	100	9.04955	3156	3156	3147	FP072920_13-2.raw	0/0		4.81821	397.805	397.805	1.2	1.5198e-05	1.39308e-06	0	0
FALSE	High	PMI-Byonic	PMI-Byonic (A2)	A	2	Unambiguous	INTDECASSPCLHNGHCMDKINE	[E].INTDEcASsPcLHNGHcMDKINE.[F]	C6(Carbamidomethyl); S9(Hex(1)Pent(2)R0); C11(Carbamidomethyl); C17(Carbamidomethyl)	1	1	Q01705	Q01705	Neurogenic locus notch homolog protein 1 OS=Mus musculus OX=10090 GN=Notch1 PE=1 SV=3	3	4	4	1	0	1	1	1	783.066	3129.24	3128.24	319.053	0.249519	0	0	718804	HCD (High Energy Collision Dissociation)	MS2	40.1096	100	8.7586	3030	3030	3026	FP072920_13-2.raw	0/0		9.1765	676.364	676.364	1.2	6.66042e-10	2.16494e-10	0	0
FALSE	High	PMI-Byonic	PMI-Byonic (A2)	A	2	Unambiguous	INTDECASSPCLHNGHCMDKINE	[E].INTDEcASsPcLHNGHcMdKINE.[F]	C6(Carbamidomethyl); S9(Hex(1)Pent(2)); C11(Carbamidomethyl); C17(Carbamidomethyl); D19(Oxidation)	1	1	Q01705	Q01705	Neurogenic locus notch homolog protein 1 OS=Mus musculus OX=10090 GN=Notch1 PE=1 SV=3	3	4	4	1	0	1	1	1	787.067	3145.25	3144.24	320.368	0.251828	0	0	518644	HCD (High Energy Collision Dissociation)	MS2	56.8822	100	8.89268	3088	3088	3081	FP072920_13-2.raw	0/0		1.56464	214.09	214.09	1.2	0.0272497	0.00154464	0	0
FALSE	High	PMI-Byonic	PMI-Byonic (A2)	A	2	Unambiguous	INTDECASSPCLHNGHCMDKINE	[E].INTDEcASsPcLHnGHcMDKINE.[F]	C6(Carbamidomethyl); S9(Hex(1)Pent(2)); C11(Carbamidomethyl); N14(Deamidated); C17(Carbamidomethyl)	1	1	Q01705	Q01705	Neurogenic locus notch homolog protein 1 OS=Mus musculus OX=10090 GN=Notch1 PE=1 SV=3	3	4	4	1	0	1	1	1	783.563	3131.23	3129.23	639.728	0.500463	0	0	387932	HCD (High Energy Collision Dissociation)	MS2	32.7072	100	9.74339	3462	3462	3455	FP072920_13-2.raw	0/0		7.46685	646.407	646.407	1.2	3.41312e-08	5.17748e-09	0	0
FALSE	High	PMI-Byonic	PMI-Byonic (A2)	A	2	Unambiguous	INTDECASSPCLHNGHCMDKINE	[E].INTDEcASsPcLHnGHcMDKINE.[F]	C6(Carbamidomethyl); S9(Hex(1)Pent(1)); C11(Carbamidomethyl); N14(Deamidated); C17(Carbamidomethyl)	1	1	Q01705	Q01705	Neurogenic locus notch homolog protein 1 OS=Mus musculus OX=10090 GN=Notch1 PE=1 SV=3	3	4	4	1	0	1	1	1	750.051	2997.18	2997.19	-1.57325	-0.00117883	0	0	485360	HCD (High Energy Collision Dissociation)	MS2	35.9652	100	9.73473	3458	3458	3455	FP072920_13-2.raw	0/0		9.99508	710.201	668.245	1.2	1.01139e-10	4.40363e-11	0	0
FALSE	High	PMI-Byonic	PMI-Byonic (A2)	A	2	Unambiguous	INTDECASSPCLHNGHCMDKINE	[E].INTDEcASsPcLHnGHcMDKINE.[F]	C6(Carbamidomethyl); S9(Hex(1)Pent(2)); C11(Carbamidomethyl); N14(Deamidated); C17(Carbamidomethyl)	1	1	Q01705	Q01705	Neurogenic locus notch homolog protein 1 OS=Mus musculus OX=10090 GN=Notch1 PE=1 SV=3	3	4	4	1	0	1	1	1	783.057	3129.2	3129.23	-7.36557	-0.00576213	0	0	383792	HCD (High Energy Collision Dissociation)	MS2	0	100	9.86354	3515	3515	3510	FP072920_13-2.raw	0/0		9.1765	689.31	689.31	1.2	6.66042e-10	2.4459e-10	0	0
FALSE	High	PMI-Byonic	PMI-Byonic (A2)	A	2	Unambiguous	INTDECASSPCLHNGHCMDKINE	[E].InTDEcASsPcLHNGHcMDKINE.[F]	N2(Deamidated); C6(Carbamidomethyl); S9(Hex(1)Pent(1)R0); C11(Carbamidomethyl); C17(Carbamidomethyl)	1	1	Q01705	Q01705	Neurogenic locus notch homolog protein 1 OS=Mus musculus OX=10090 GN=Notch1 PE=1 SV=3	3	4	4	1	0	1	1	1	750.055	2997.2	2997.19	3.80279	0.00284942	0	0	789622	HCD (High Energy Collision Dissociation)	MS2	29.4544	100	8.7307	3018	3018	3015	FP072920_13-2.raw	0/0		4.27432	376.165	376.165	1.2	5.3172e-05	4.40631e-06	0	0
FALSE	High	PMI-Byonic	PMI-Byonic (A2)	A	2	Unambiguous	INTDECASSPCLHNGHCMDKINE	[E].InTDEcASsPcLHNGHcMDKINE.[F]	N2(Deamidated); C6(Carbamidomethyl); S9(Hex(1)Pent(1)); C11(Carbamidomethyl); C17(Carbamidomethyl)	1	1	Q01705	Q01705	Neurogenic locus notch homolog protein 1 OS=Mus musculus OX=10090 GN=Notch1 PE=1 SV=3	3	4	4	1	0	1	1	1	750.055	2997.2	2997.19	4.69891	0.00352088	0	0	351762	HCD (High Energy Collision Dissociation)	MS2	44.2867	100	8.85608	3072	3072	3070	FP072920_13-2.raw	0/0		1.37848	110.882	110.882	1.2	0.0418335	0.00333041	0	0
FALSE	Medium	PMI-Byonic	PMI-Byonic (A2)	A	2	Unambiguous	INTDECASSPCLHNGHCMDKINE	[E].InTDEcASsPcLHNGHcMdKINE.[F]	N2(Deamidated); C6(Carbamidomethyl); S9(Hex(1)Pent(1)); C11(Carbamidomethyl); C17(Carbamidomethyl); D19(Oxidation)	1	1	Q01705	Q01705	Neurogenic locus notch homolog protein 1 OS=Mus musculus OX=10090 GN=Notch1 PE=1 SV=3	3	4	4	1	0	1	1	1	754.054	3013.2	3013.18	5.06517	0.00381557	0	0	666587	HCD (High Energy Collision Dissociation)	MS2	19.352	100	8.91412	3097	3097	3092	FP072920_13-2.raw	0/0		0.570701	83.5158	83.5158	1.2	0.268719	0.017721	0	0
FALSE	High	PMI-Byonic	PMI-Byonic (A2)	A	2	Unambiguous	INTDECASSPCLHNGHCMDKINE	[E].INTDEcASsPcLHnGHcMDKINE.[F]	C6(Carbamidomethyl); S9(Hex(1)Pent(2)); C11(Carbamidomethyl); N14(Deamidated); C17(Carbamidomethyl)	1	1	Q01705	Q01705	Neurogenic locus notch homolog protein 1 OS=Mus musculus OX=10090 GN=Notch1 PE=1 SV=3	3	4	4	1	0	1	1	1	783.562	3131.23	3129.23	638.948	0.499853	0	0	428646	HCD (High Energy Collision Dissociation)	MS2	30.4704	100	9.07052	3165	3165	3158	FP072920_13-2.raw	0/0		5.26972	406.279	406.279	1.2	5.37377e-06	6.1676e-07	0	0
FALSE	High	PMI-Byonic	PMI-Byonic (A2)	A	2	Unambiguous	CASSPCLHNGHCMDKINE	[E].cASsPcLHnGHcMDKINE.[F]	C1(Carbamidomethyl); S4(Hex(1)Pent(1)); C6(Carbamidomethyl); N9(Deamidated); C12(Carbamidomethyl)	1	1	Q01705	Q01705	Neurogenic locus notch homolog protein 1 OS=Mus musculus OX=10090 GN=Notch1 PE=1 SV=3	1	4	4	1	0	1	1	1	606.99	2424.94	2424.94	-0.508172	-0.000308072	0	0	676025	HCD (High Energy Collision Dissociation)	MS2	25.0642	100	8.86476	3076	3076	3070	FP072920_13-2.raw	0/0		6.43048	549.146	549.146	17.5647	3.71125e-07	6.07445e-08	0	0
FALSE	High	PMI-Byonic	PMI-Byonic (A2)	A	2	Unambiguous	CASSPCLHNGHCMDKINE	[E].cASsPcLHnGHcMDKINE.[F]	C1(Carbamidomethyl); S4(Hex(1)Pent(2)); C6(Carbamidomethyl); N9(Deamidated); C12(Carbamidomethyl)	1	1	Q01705	Q01705	Neurogenic locus notch homolog protein 1 OS=Mus musculus OX=10090 GN=Notch1 PE=1 SV=3	1	2	2	1	0	1	1	1	640.501	1280	2556.98	-499412	-638.494	0	0	346296	HCD (High Energy Collision Dissociation)	MS2	72.4442	100	8.89484	3089	3089	3081	FP072920_13-2.raw	0/0		2.73074	347.843	347.843	21.7719	0.0018589	0.000135574	0	0
FALSE	High	PMI-Byonic	PMI-Byonic (A2)	A	2	Unambiguous	CASSPCLHNGHCMDKINE	[E].cASsPcLHnGHcMDKINE.[F]	C1(Carbamidomethyl); S4(Hex(1)Pent(2)); C6(Carbamidomethyl); N9(Deamidated); C12(Carbamidomethyl)	1	1	Q01705	Q01705	Neurogenic locus notch homolog protein 1 OS=Mus musculus OX=10090 GN=Notch1 PE=1 SV=3	1	4	4	1	0	1	1	1	640	2556.98	2556.98	-1.63656	-0.00104616	0	0	385228	HCD (High Energy Collision Dissociation)	MS2	13.6226	100	8.91197	3096	3096	3092	FP072920_13-2.raw	0/0		8.16853	637.977	637.977	18.3379	6.78378e-09	1.82902e-09	0	0
FALSE	High	PMI-Byonic	PMI-Byonic (A2)	A	2	Unambiguous	FQCQCPKGFNGHLCQYDVDE	[E].FQcQcPKGFnGHLcQYDVDE.[C]	C3(Carbamidomethyl); C5(Carbamidomethyl); N10(Deamidated); C14(Carbamidomethyl)	1	1	Q01705	Q01705	Neurogenic locus notch homolog protein 1 OS=Mus musculus OX=10090 GN=Notch1 PE=1 SV=3	2	3	3	1	0	1	1	1	835.008	2503.01	2503.01	-0.60909	-0.000508186	0	0	664364	HCD (High Energy Collision Dissociation)	MS2	44.9786	100	11.8146	4382	4382	4379	FP072920_13-2.raw	0/0		2.8515	299.977	206.17	67.4555	0.00140765	9.60406e-05	0	0
FALSE	Medium	PMI-Byonic	PMI-Byonic (A2)	A	2	Unambiguous	FQCQCPKGFNGHLCQYDVDE	[E].FQcQcPKGFNGHLcqYDVDE.[C]	C3(Carbamidomethyl); C5(Carbamidomethyl); C14(Carbamidomethyl); Q15(Deamidated)	1	1	Q01705	Q01705	Neurogenic locus notch homolog protein 1 OS=Mus musculus OX=10090 GN=Notch1 PE=1 SV=3	2	3	3	1	0	1	1	1	835.008	2503.01	2503.01	-0.755398	-0.000630256	0	0	197746	HCD (High Energy Collision Dissociation)	MS2	25.3857	100	12.0643	4490	4490	4489	FP072920_13-2.raw	0/0		0.869601	47.0286	47.0286	13.4761	0.13502	0.0105433	0	0
FALSE	High	PMI-Byonic	PMI-Byonic (A2)	A	2	Unambiguous	FQCQCPKGFNGHLCQYDVDE	[E].FQcQcPKGFnGHLcQYDVDE.[C]	C3(Carbamidomethyl); C5(Carbamidomethyl); N10(Deamidated); C14(Carbamidomethyl)	1	1	Q01705	Q01705	Neurogenic locus notch homolog protein 1 OS=Mus musculus OX=10090 GN=Notch1 PE=1 SV=3	2	3	3	1	0	1	1	1	835.008	2503.01	2503.01	-0.97486	-0.000813362	0	0	1801089	HCD (High Energy Collision Dissociation)	MS2	6.1373	90.1921	11.9372	4435	4435	4434	FP072920_13-2.raw	0/0		2.7712	347.415	160.034	76.9931	0.00169354	0.000115058	0	0
FALSE	High	PMI-Byonic	PMI-Byonic (A2)	A	2	Unambiguous	FQCQCPKGFNGHLCQYDVDE	[E].FQcQcPKGFnGHLcQYDVDE.[C]	C3(Carbamidomethyl); C5(Carbamidomethyl); N10(Deamidated); C14(Carbamidomethyl)	1	1	Q01705	Q01705	Neurogenic locus notch homolog protein 1 OS=Mus musculus OX=10090 GN=Notch1 PE=1 SV=3	2	3	3	1	0	1	1	1	835.01	2503.01	2503.01	1.14661	0.000956658	0	0	428904	HCD (High Energy Collision Dissociation)	MS2	20.8599	100	11.6014	4290	4290	4280	FP072920_13-2.raw	0/0		1.38984	168.002	168.002	20.6089	0.0407533	0.00294149	0	0
FALSE	High	PMI-Byonic	PMI-Byonic (A2)	A	2	Unambiguous	FQCQCPKGFNGHLCQYDVDE	[E].FQcQcPKGFNGHLcQYDVDE.[C]	C3(Carbamidomethyl); C5(Carbamidomethyl); C14(Carbamidomethyl)	1	1	Q01705	Q01705	Neurogenic locus notch homolog protein 1 OS=Mus musculus OX=10090 GN=Notch1 PE=1 SV=3	2	3	3	1	0	1	1	1	834.679	2502.02	2502.03	-1.48464	-0.0012382	0	0	1.49173e+06	HCD (High Energy Collision Dissociation)	MS2	12.6742	100	11.1002	4067	4067	4060	FP072920_13-2.raw	0/0		3.11218	349.337	294.224	294.224	0.000772354	4.00359e-05	0	0
FALSE	High	PMI-Byonic	PMI-Byonic (A2)	A	2	Unambiguous	CASTPCKNGAKCLDGPNTYTCVCTE	[E].cASTPcKnGAKcLdGPNtYTcVcTE.[G]	C1(Carbamidomethyl); C6(Carbamidomethyl); N8(Deamidated); C12(Carbamidomethyl); D14(Oxidation); T18(Hex(1)Pent(1)); C21(Carbamidomethyl); C23(Carbamidomethyl)	1	1	Q01705	Q01705	Neurogenic locus notch homolog protein 1 OS=Mus musculus OX=10090 GN=Notch1 PE=1 SV=3	1	3	3	1	0	1	1	1	1059.09	3175.24	3175.25	-2.17931	-0.00230662	0	0	364917	HCD (High Energy Collision Dissociation)	MS2	0	100	9.98907	3572	3572	3565	FP072920_13-2.raw	0/0		2.04588	268.461	268.461	2.4	0.00899741	0.000409853	0	0
FALSE	High	PMI-Byonic	PMI-Byonic (A2)	A	2	Unambiguous	CASTPCKNGAKCLDGPNTYTCVCTE	[E].cASTPcKnGAKcLDGPNtYTcVcTE.[G]	C1(Carbamidomethyl); C6(Carbamidomethyl); N8(Deamidated); C12(Carbamidomethyl); T18(Hex(1)Pent(1)); C21(Carbamidomethyl); C23(Carbamidomethyl)	1	1	Q01705	Q01705	Neurogenic locus notch homolog protein 1 OS=Mus musculus OX=10090 GN=Notch1 PE=1 SV=3	1	3	3	1	0	1	1	1	1054.43	3161.26	3159.26	635.443	0.669175	0	0	528058	HCD (High Energy Collision Dissociation)	MS2	0	100	9.9458	3553	3553	3543	FP072920_13-2.raw	0/0		2.06785	235.27	235.27	2.4	0.00855354	0.000312267	0	0
FALSE	Medium	PMI-Byonic	PMI-Byonic (A2)	A	2	Unambiguous	CASTPCKNGAKCLDGPNTYTCVCTE	[E].cASTPcKnGAKcLdGPNtYTcVcTE.[G]	C1(Carbamidomethyl); C6(Carbamidomethyl); N8(Deamidated); C12(Carbamidomethyl); D14(Oxidation); T18(Hex(1)Pent(1)); C21(Carbamidomethyl); C23(Carbamidomethyl)	1	1	Q01705	Q01705	Neurogenic locus notch homolog protein 1 OS=Mus musculus OX=10090 GN=Notch1 PE=1 SV=3	1	3	3	1	0	1	1	1	1059.76	3177.25	3175.25	629.614	0.666395	0	0	751499	HCD (High Energy Collision Dissociation)	MS2	0	100	10.1093	3625	3625	3620	FP072920_13-2.raw	0/0		0.679782	176.94	176.94	2.4	0.209035	0.0134653	0	0
FALSE	High	PMI-Byonic	PMI-Byonic (A2)	A	2	Unambiguous	CAGSPCHNGGTCEDGIAGFTCRCPE	[E].cAGsPcHNGGTcEDGIAGFTcRcPE.[G]	C1(Carbamidomethyl); S4(Fuc(1)); C6(Carbamidomethyl); C12(Carbamidomethyl); C21(Carbamidomethyl); C23(Carbamidomethyl)	1	1	Q01705	Q01705	Neurogenic locus notch homolog protein 1 OS=Mus musculus OX=10090 GN=Notch1 PE=1 SV=3	2	3	3	1	0	1	1	1	973.025	2917.06	2916.11	325.923	0.316809	0	0	545479	HCD (High Energy Collision Dissociation)	MS2	0	100	13.1258	4947	4947	4940	FP072920_13-2.raw	0/0		1.26694	127.285	25.2592	4.9	0.0540827	0.00383291	0	0
FALSE	High	PMI-Byonic	PMI-Byonic (A2)	A	2	Unambiguous	DGIAGFTCRCPE	[E].dGIAGFTcRcPE.[G]	D1(Oxidation); C8(Carbamidomethyl); C10(Carbamidomethyl)	1	1	Q01705	Q01705	Neurogenic locus notch homolog protein 1 OS=Mus musculus OX=10090 GN=Notch1 PE=1 SV=3	1	2	2	1	0	1	1	1	699.792	1398.58	1398.58	-0.507211	-0.000354687	0	0	619766	HCD (High Energy Collision Dissociation)	MS2	54.6949	100	11.9242	4430	4430	4423	FP072920_13-2.raw	0/0		6.43514	429.292	429.292	429.292	3.67163e-07	5.33545e-08	0	0
FALSE	High	PMI-Byonic	PMI-Byonic (A2)	A	2	Unambiguous	GYHDPTCLSE	[E].GYHDPTcLSE.[V]	C7(Carbamidomethyl)	1	1	Q01705	Q01705	Neurogenic locus notch homolog protein 1 OS=Mus musculus OX=10090 GN=Notch1 PE=1 SV=3	0	2	2	1	0	1	1	1	589.742	1178.48	1178.48	-1.29999	-0.000766005	0	0	4999018	HCD (High Energy Collision Dissociation)	MS2	2.48165	26.9327	8.9323	3105	3105	3103	FP072920_13-2.raw	0/0		4.23175	459.82	249.808	249.808	5.86473e-05	5.17027e-06	0	0
FALSE	High	PMI-Byonic	PMI-Byonic (A2)	A	2	Unambiguous	GYHDPTCLSE	[E].GYHDPTcLSE.[V]	C7(Carbamidomethyl)	1	1	Q01705	Q01705	Neurogenic locus notch homolog protein 1 OS=Mus musculus OX=10090 GN=Notch1 PE=1 SV=3	0	2	2	1	0	1	1	1	589.742	1178.48	1178.48	-1.19641	-0.00070497	0	0	7.29606e+06	HCD (High Energy Collision Dissociation)	MS2	4.77141	27.8989	9.05796	3159	3159	3158	FP072920_13-2.raw	0/0		4.56666	505.09	326.353	326.353	2.71231e-05	3.13646e-06	0	0
FALSE	High	PMI-Byonic	PMI-Byonic (A2)	A	2	Unambiguous	GYHDPTCLSE	[E].GYHDPTcLSE.[V]	C7(Carbamidomethyl)	1	1	Q01705	Q01705	Neurogenic locus notch homolog protein 1 OS=Mus musculus OX=10090 GN=Notch1 PE=1 SV=3	0	2	2	1	0	1	1	1	589.742	1178.48	1178.48	-1.81791	-0.00107118	0	0	1.38817e+06	HCD (High Energy Collision Dissociation)	MS2	10.0862	100	8.68153	2997	2997	2993	FP072920_13-2.raw	0/0		4.72606	520.617	313.577	313.577	1.87905e-05	2.09103e-06	0	0
FALSE	High	PMI-Byonic	PMI-Byonic (A2)	A	2	Unambiguous	GYHDPTCLSE	[E].GYHDPTcLSE.[V]	C7(Carbamidomethyl)	1	1	Q01705	Q01705	Neurogenic locus notch homolog protein 1 OS=Mus musculus OX=10090 GN=Notch1 PE=1 SV=3	0	2	2	1	0	1	1	1	589.742	1178.48	1178.48	-1.61074	-0.000949111	0	0	2.81907e+06	HCD (High Energy Collision Dissociation)	MS2	6.34666	42.0772	8.80641	3051	3051	3048	FP072920_13-2.raw	0/0		5.79502	529.595	340.734	340.734	1.60316e-06	1.67845e-07	0	0
FALSE	High	PMI-Byonic	PMI-Byonic (A2)	A	2	Unambiguous	GYHDPTCLSE	[E].GYHDPTcLSE.[V]	C7(Carbamidomethyl)	1	1	Q01705	Q01705	Neurogenic locus notch homolog protein 1 OS=Mus musculus OX=10090 GN=Notch1 PE=1 SV=3	0	2	2	1	0	1	1	1	589.742	1178.48	1178.48	-1.61074	-0.000949111	0	0	892382	HCD (High Energy Collision Dissociation)	MS2	8.13071	100	9.18589	3214	3214	3213	FP072920_13-2.raw	0/0		4.37685	476.566	308.622	308.622	4.19906e-05	3.69956e-06	0	0
[truncated: 7 more columns]

## Sheet: FP030521_14
Checked	Confidence	Identifying Node Type	Identifying Node	Search ID	Identifying Node No	PSM Ambiguity	Sequence	Annotated Sequence	Modifications	# Protein Groups	# Proteins	Master Protein Accessions	Protein Accessions	Protein Descriptions	# Missed Cleavages	Charge	Original Precursor Charge	DeltaScore	DeltaCn	Rank	Search Engine Rank	Concatenated Rank	m/z [Da]	MH+ [Da]	Theo. MH+ [Da]	DeltaM [ppm]	Deltam/z [Da]	Matched Ions	Total Ions	Intensity	Activation Type	MS Order	Isolation Interference [%]	Ion Inject Time [ms]	RT [min]	First Scan	Last Scan	Master Scan(s)	Spectrum File	Ions Matched	Annotation	|Log Prob|	Byonic Score	Delta Byonic Score	Delta Mod Score	PEP 2D	q-Value 2D	FDR 2D	Peptide Group FDR 2D
FALSE	High	PMI-Byonic	PMI-Byonic (A2)	A	2	Unambiguous	YKCRCPPGWSGKSCQQADPCASNPCANGGQCLPFE	[E].YKcRcPPGWsGKScQQADPcASNPcANGGQcLPFE.[S]	C3(Carbamidomethyl); C5(Carbamidomethyl); S10(Hex(1)Pent(2)); C14(Carbamidomethyl); C20(Carbamidomethyl); C25(Carbamidomethyl); C31(Carbamidomethyl)	1	1	Q01705	Q01705	Neurogenic locus notch homolog protein 1 OS=Mus musculus OX=10090 GN=Notch1 PE=1 SV=3	0	4	4	1	0	1	1	1	1118.71	4471.81	4470.81	222.072	0.248211	0	0	470854	HCD (High Energy Collision Dissociation)	MS2	0	100	10.7707	3435	3435	3428	FP030521_14.raw	0/0		1.94565	264.778	264.778	0.0865824	0.0113332	0.000671736	0	0
FALSE	High	PMI-Byonic	PMI-Byonic (A2)	A	2	Unambiguous	YKCRCPPGWSGKSCQQADPCASNPCANGGQCLPFE	[E].YKcRcPPGWsGKScQQADPcASNPcANGGQcLPFE.[S]	C3(Carbamidomethyl); C5(Carbamidomethyl); S10(Hex(1)Pent(1)); C14(Carbamidomethyl); C20(Carbamidomethyl); C25(Carbamidomethyl); C31(Carbamidomethyl)	1	1	Q01705	Q01705	Neurogenic locus notch homolog protein 1 OS=Mus musculus OX=10090 GN=Notch1 PE=1 SV=3	0	4	4	1	0	1	1	1	1085.7	4339.77	4338.77	230.355	0.249864	0	0	590057	HCD (High Energy Collision Dissociation)	MS2	46.9233	100	10.8927	3487	3487	3486	FP030521_14.raw	0/0		2.70858	319.267	319.267	2.4	0.00195623	0.000264404	0	0
FALSE	Medium	PMI-Byonic	PMI-Byonic (A2)	A	2	Unambiguous	YKCRCPPGWSGKSCQQADPCASNPCANGGQCLPFE	[E].YKcRcPPGWsGKScQQADPcASNPcANGGQcLPFE.[S]	C3(Carbamidomethyl); C5(Carbamidomethyl); S10(Hex(1)Pent(1)R0); C14(Carbamidomethyl); C20(Carbamidomethyl); C25(Carbamidomethyl); C31(Carbamidomethyl)	1	1	Q01705	Q01705	Neurogenic locus notch homolog protein 1 OS=Mus musculus OX=10090 GN=Notch1 PE=1 SV=3	0	4	4	1	0	1	1	1	1085.45	4338.79	4338.77	4.71405	0.0051133	0	0	513566	HCD (High Energy Collision Dissociation)	MS2	0	100	10.6463	3382	3382	3373	FP030521_14.raw	0/0		0.569535	19.8925	19.8925	2.4	0.269442	0.0281148	0	0
FALSE	Medium	PMI-Byonic	PMI-Byonic (A2)	A	2	Unambiguous	YKCRCPPGWSGKSCQQADPCASNPCANGGQCLPFE	[E].YKcRcPPGWsGKScQQADPcASNPcANGGQcLPFE.[S]	C3(Carbamidomethyl); C5(Carbamidomethyl); S10(Hex(1)Pent(2)); C14(Carbamidomethyl); C20(Carbamidomethyl); C25(Carbamidomethyl); C31(Carbamidomethyl)	1	1	Q01705	Q01705	Neurogenic locus notch homolog protein 1 OS=Mus musculus OX=10090 GN=Notch1 PE=1 SV=3	0	4	4	1	0	1	1	1	1118.71	4471.82	4470.81	224.693	0.25114	0	0	123232	HCD (High Energy Collision Dissociation)	MS2	0	100	10.9035	3492	3492	3486	FP030521_14.raw	0/0		0.569535	22.0801	22.0801	3.6	0.269442	0.0316123	0	0
FALSE	High	PMI-Byonic	PMI-Byonic (A2)	A	2	Unambiguous	YKCRCPPGWSGKSCQQADPCASNPCANGGQCLPFE	[E].YKcRcPPGWsGKScQQADPcASNPcANGGQcLPFE.[S]	C3(Carbamidomethyl); C5(Carbamidomethyl); S10(Hex(1)Pent(1)); C14(Carbamidomethyl); C20(Carbamidomethyl); C25(Carbamidomethyl); C31(Carbamidomethyl)	1	1	Q01705	Q01705	Neurogenic locus notch homolog protein 1 OS=Mus musculus OX=10090 GN=Notch1 PE=1 SV=3	0	4	4	1	0	1	1	1	1086.45	4342.78	4338.77	923.708	1.00194	0	0	1.76141e+06	HCD (High Energy Collision Dissociation)	MS2	0	100	10.7685	3434	3434	3428	FP030521_14.raw	0/0		2.64595	293.273	293.273	2.4	0.00225968	0.00035042	0	0
FALSE	High	PMI-Byonic	PMI-Byonic (A2)	A	2	Unambiguous	SSYICRCPPGFHGPTCRQDVNE	[E].SSYIcRcPPGFHGPTcRQDVNE.[C]	C5(Carbamidomethyl); C7(Carbamidomethyl); C16(Carbamidomethyl)	1	1	Q01705	Q01705	Neurogenic locus notch homolog protein 1 OS=Mus musculus OX=10090 GN=Notch1 PE=1 SV=3	1	4	4	1	0	1	1	1	660.042	2637.15	2637.14	2.65578	0.00175091	0	0	622759	HCD (High Energy Collision Dissociation)	MS2	0	100	8.90872	2640	2640	2638	FP030521_14.raw	0/0		7.7552	665.958	591.167	591.167	1.75713e-08	1.00527e-08	0	0
FALSE	High	PMI-Byonic	PMI-Byonic (A2)	A	2	Unambiguous	SSYICRCPPGFHGPTCRQDVNE	[E].SSYIcRcPPGFHGPTcRQDVNE.[C]	C5(Carbamidomethyl); C7(Carbamidomethyl); C16(Carbamidomethyl)	1	1	Q01705	Q01705	Neurogenic locus notch homolog protein 1 OS=Mus musculus OX=10090 GN=Notch1 PE=1 SV=3	1	3	3	1	0	1	1	1	880.054	2638.15	2637.14	382.161	0.335937	0	0	420585	HCD (High Energy Collision Dissociation)	MS2	44.6239	100	8.80256	2595	2595	2587	FP030521_14.raw	0/0		3.47801	473.605	421.964	421.964	0.000332649	7.19899e-05	0	0
FALSE	High	PMI-Byonic	PMI-Byonic (A2)	A	2	Unambiguous	SSYICRCPPGFHGPTCRQDVNE	[E].SSYIcRcPPGFHGPTcRQDVNE.[C]	C5(Carbamidomethyl); C7(Carbamidomethyl); C16(Carbamidomethyl)	1	1	Q01705	Q01705	Neurogenic locus notch homolog protein 1 OS=Mus musculus OX=10090 GN=Notch1 PE=1 SV=3	1	4	4	1	0	1	1	1	660.041	2637.14	2637.14	1.82258	0.0012016	0	0	4.95606e+06	HCD (High Energy Collision Dissociation)	MS2	0	40.9827	8.7797	2585	2585	2584	FP030521_14.raw	0/0		6.7552	641.459	556.832	556.832	1.75713e-07	3.49258e-08	0	0
FALSE	High	PMI-Byonic	PMI-Byonic (A2)	A	2	Unambiguous	SSYICRCPPGFHGPTCRQDVNE	[E].SSYIcRcPPGFHGPTcRQDVNE.[C]	C5(Carbamidomethyl); C7(Carbamidomethyl); C16(Carbamidomethyl)	1	1	Q01705	Q01705	Neurogenic locus notch homolog protein 1 OS=Mus musculus OX=10090 GN=Notch1 PE=1 SV=3	1	4	4	1	0	1	1	1	660.042	2637.15	2637.14	2.28546	0.00150677	0	0	322461	HCD (High Energy Collision Dissociation)	MS2	0	100	9.15293	2746	2746	2736	FP030521_14.raw	0/0		4.88842	488.388	488.388	488.388	1.29294e-05	2.85947e-06	0	0
FALSE	High	PMI-Byonic	PMI-Byonic (A2)	A	2	Unambiguous	SSYICRCPPGFHGPTCRQDVNE	[E].SSYIcRcPPGFHGPTcRQDVNE.[C]	C5(Carbamidomethyl); C7(Carbamidomethyl); C16(Carbamidomethyl)	1	1	Q01705	Q01705	Neurogenic locus notch homolog protein 1 OS=Mus musculus OX=10090 GN=Notch1 PE=1 SV=3	1	4	4	1	0	1	1	1	660.041	2637.14	2637.14	1.63742	0.00107953	0	0	16245460	HCD (High Energy Collision Dissociation)	MS2	0	14.9155	8.67647	2544	2544	2543	FP030521_14.raw	0/0		7.7552	661.136	579.773	579.773	1.75713e-08	8.17308e-09	0	0
FALSE	High	PMI-Byonic	PMI-Byonic (A2)	A	2	Unambiguous	SSYICRCPPGFHGPTCRQDVNE	[E].SSYIcRcPPGFHGPTcRQDVNE.[C]	C5(Carbamidomethyl); C7(Carbamidomethyl); C16(Carbamidomethyl)	1	1	Q01705	Q01705	Neurogenic locus notch homolog protein 1 OS=Mus musculus OX=10090 GN=Notch1 PE=1 SV=3	1	3	3	1	0	1	1	1	879.72	2637.14	2637.14	2.22113	0.00195248	0	0	678469	HCD (High Energy Collision Dissociation)	MS2	0	100	8.63258	2526	2526	2521	FP030521_14.raw	0/0		7.73269	742.192	575.491	575.491	1.8506e-08	1.14616e-08	0	0
FALSE	High	PMI-Byonic	PMI-Byonic (A2)	A	2	Unambiguous	SSYICRCPPGFHGPTCRQDVNE	[E].SSYIcRcPPGFHGPTcRQDVNE.[C]	C5(Carbamidomethyl); C7(Carbamidomethyl); C16(Carbamidomethyl)	1	1	Q01705	Q01705	Neurogenic locus notch homolog protein 1 OS=Mus musculus OX=10090 GN=Notch1 PE=1 SV=3	1	4	4	1	0	1	1	1	660.293	2638.15	2637.14	383.614	0.252911	0	0	577238	HCD (High Energy Collision Dissociation)	MS2	20.3215	100	8.57024	2499	2499	2493	FP030521_14.raw	0/0		5.7552	576.427	476.72	476.72	1.75713e-06	5.09786e-07	0	0
FALSE	High	PMI-Byonic	PMI-Byonic (A2)	A	2	Unambiguous	SSYICRCPPGFHGPTCRQDVNECSQNPGLCRHGGTCHNE	[E].SSYIcRcPPGFHGPtcRQDVNEcSQNPGLcRHGGTcHNE.[I]	C5(Carbamidomethyl); C7(Carbamidomethyl); T15(Fuc(1)); C16(Carbamidomethyl); C23(Carbamidomethyl); C30(Carbamidomethyl); C36(Carbamidomethyl)	1	1	Q01705	Q01705	Neurogenic locus notch homolog protein 1 OS=Mus musculus OX=10090 GN=Notch1 PE=1 SV=3	2	6	6	1	0	1	1	1	792.669	4750.98	4747.98	632.84	0.500785	0	0	837545	HCD (High Energy Collision Dissociation)	MS2	0	100	8.26025	2367	2367	2366	FP030521_14.raw	0/0		1.03659	171.718	171.718	0	0.0919196	0.00832311	0	0
FALSE	High	PMI-Byonic	PMI-Byonic (A2)	A	2	Unambiguous	SSYICRCPPGFHGPTCRQDVNE	[E].SSYIcRcPPGFHGPTcRQDVNE.[C]	C5(Carbamidomethyl); C7(Carbamidomethyl); C16(Carbamidomethyl)	1	1	Q01705	Q01705	Neurogenic locus notch homolog protein 1 OS=Mus musculus OX=10090 GN=Notch1 PE=1 SV=3	1	4	4	1	0	1	1	1	660.293	2638.15	2637.14	383.151	0.252605	0	0	730151	HCD (High Energy Collision Dissociation)	MS2	8.6586	100	9.02581	2691	2691	2686	FP030521_14.raw	0/0		6.7552	610.895	539.929	539.929	1.75713e-07	5.2524e-08	0	0
FALSE	High	PMI-Byonic	PMI-Byonic (A2)	A	2	Unambiguous	SSYICRCPPGFHGPTCRQDVNECSQNPGLCRHGGTCHNE	[E].SSYIcRcPPGFHGPTcRQDVNEcsQNPGLcRHGGTcHNE.[I]	C5(Carbamidomethyl); C7(Carbamidomethyl); C16(Carbamidomethyl); C23(Carbamidomethyl); S24(Fuc(1)); C30(Carbamidomethyl); C36(Carbamidomethyl)	1	1	Q01705	Q01705	Neurogenic locus notch homolog protein 1 OS=Mus musculus OX=10090 GN=Notch1 PE=1 SV=3	2	6	6	1	0	1	1	1	792.67	4750.98	4747.98	633.303	0.501151	0	0	683735	HCD (High Energy Collision Dissociation)	MS2	27.3755	100	8.13271	2313	2313	2311	FP030521_14.raw	0/0		4.10707	427.917	427.917	0	7.81498e-05	1.84388e-05	0	0
FALSE	Medium	PMI-Byonic	PMI-Byonic (A2)	A	2	Unambiguous	SSYICRCPPGFHGPTCRQDVNECSQNPGLCRHGGTCHNE	[E].SSYIcRcPPGFHGPtcRQDVNEcSQNPGLcRHGGTcHNE.[I]	C5(Carbamidomethyl); C7(Carbamidomethyl); T15(Fuc(1)); C16(Carbamidomethyl); C23(Carbamidomethyl); C30(Carbamidomethyl); C36(Carbamidomethyl)	1	1	Q01705	Q01705	Neurogenic locus notch homolog protein 1 OS=Mus musculus OX=10090 GN=Notch1 PE=1 SV=3	2	6	6	1	0	1	1	1	792.672	4751	4747.98	636.311	0.503532	0	0	423583	HCD (High Energy Collision Dissociation)	MS2	30.3658	100	7.91382	2222	2222	2216	FP030521_14.raw	0/0		0.578655	131.329	131.329	0	0.263843	0.0245129	0	0
FALSE	High	PMI-Byonic	PMI-Byonic (A2)	A	2	Unambiguous	SSYICRCPPGFHGPTCRQDVNE	[E].SSYIcRcPPGFHGPTcRQDVNE.[C]	C5(Carbamidomethyl); C7(Carbamidomethyl); C16(Carbamidomethyl)	1	1	Q01705	Q01705	Neurogenic locus notch homolog protein 1 OS=Mus musculus OX=10090 GN=Notch1 PE=1 SV=3	1	4	4	1	0	1	1	1	660.042	2637.15	2637.14	2.93351	0.00193402	0	0	333194	HCD (High Energy Collision Dissociation)	MS2	0	100	9.45382	2874	2874	2868	FP030521_14.raw	0/0		1.22966	220.813	220.813	220.813	0.0589307	0.0058572	0	0
FALSE	High	PMI-Byonic	PMI-Byonic (A2)	A	2	Unambiguous	SSYICRCPPGFHGPTCRQDVNECSQNPGLCRHGGTCHNE	[E].SSYIcRcPPGFHGPTcRQDVNEcsQNPGLcRHGGTcHNE.[I]	C5(Carbamidomethyl); C7(Carbamidomethyl); C16(Carbamidomethyl); C23(Carbamidomethyl); S24(Fuc(1)); C30(Carbamidomethyl); C36(Carbamidomethyl)	1	1	Q01705	Q01705	Neurogenic locus notch homolog protein 1 OS=Mus musculus OX=10090 GN=Notch1 PE=1 SV=3	2	6	6	1	0	1	1	1	792.172	4748	4747.98	4.77133	0.00377569	0	0	160912	HCD (High Energy Collision Dissociation)	MS2	72.5163	100	8.02351	2268	2268	2267	FP030521_14.raw	0/0		3.97071	527.683	527.683	0	0.000106977	2.39604e-05	0	0
FALSE	Low	PMI-Byonic	PMI-Byonic (A2)	A	2	Unambiguous	SSYICRCPPGFHGPTCRQDVNECSQNPGLCRHGGTCHNE	[E].SSYIcRcPPGFHGPTcRQDVNEcsQNPGLcRHGGTcHNE.[I]	C5(Carbamidomethyl); C7(Carbamidomethyl); C16(Carbamidomethyl); C23(Carbamidomethyl); S24(Fuc(1)); C30(Carbamidomethyl); C36(Carbamidomethyl)	1	1	Q01705	Q01705	Neurogenic locus notch homolog protein 1 OS=Mus musculus OX=10090 GN=Notch1 PE=1 SV=3	2	5	5	1	0	1	1	1	950.803	4749.99	4747.98	423.705	0.402348	0	0	180396	HCD (High Energy Collision Dissociation)	MS2	32.8322	100	7.95615	2240	2240	2234	FP030521_14.raw	0/0		0.321436	185.541	185.541	0	0.47705	0.0652692	0	0
FALSE	Low	PMI-Byonic	PMI-Byonic (A2)	A	2	Unambiguous	SSYICRCPPGFHGPTCRQDVNECSQNPGLCRHGGTCHNE	[E].SSYIcRcPPGFHGPTcRQDVNEcsQNPGLcRHGGTcHNE.[I]	C5(Carbamidomethyl); C7(Carbamidomethyl); C16(Carbamidomethyl); C23(Carbamidomethyl); S24(Fuc(1)); C30(Carbamidomethyl); C36(Carbamidomethyl)	1	1	Q01705	Q01705	Neurogenic locus notch homolog protein 1 OS=Mus musculus OX=10090 GN=Notch1 PE=1 SV=3	2	5	5	1	0	1	1	1	951.007	4751	4747.98	637.934	0.605779	0	0	342561	HCD (High Energy Collision Dissociation)	MS2	29.076	100	8.07636	2291	2291	2286	FP030521_14.raw	0/0		0.185135	59.4973	59.4973	0	0.652928	0.0780825	0	0
FALSE	High	PMI-Byonic	PMI-Byonic (A2)	A	2	Unambiguous	IGSYRCACRATHTGPHCELPYVPCSPSPCQNGGTCRPTGDTTHE	[E].IGsYRcAcRATHTGPHcELPYVPcSPSPcQnGGTcRPTGDTTHE.[C]	S3(Fuc(1)); C6(Carbamidomethyl); C8(Carbamidomethyl); C17(Carbamidomethyl); C24(Carbamidomethyl); C29(Carbamidomethyl); N31(Deamidated); C35(Carbamidomethyl)	1	1	Q01705	Q01705	Neurogenic locus notch homolog protein 1 OS=Mus musculus OX=10090 GN=Notch1 PE=1 SV=3	2	6	6	1	0	1	1	1	859.538	5152.19	5149.18	584.17	0.501332	0	0	1.35463e+06	HCD (High Energy Collision Dissociation)	MS2	22.0936	100	9.3713	2839	2839	2833	FP030521_14.raw	0/0		4.97221	498.449	498.449	1.6	1.06607e-05	2.23011e-06	0	0
FALSE	High	PMI-Byonic	PMI-Byonic (A2)	A	2	Unambiguous	IGSYRCACRATHTGPHCELPYVPCSPSPCQNGGTCRPTGDTTHE	[E].IGSYRcAcRATHTGPHcELPYVPcsPSPcqNGGTcRPTGDTTHE.[C]	C6(Carbamidomethyl); C8(Carbamidomethyl); C17(Carbamidomethyl); C24(Carbamidomethyl); S25(HexNAc(1)Hex(1)Fuc(1)); C29(Carbamidomethyl); Q30(Deamidated); C35(Carbamidomethyl)	1	1	Q01705	Q01705	Neurogenic locus notch homolog protein 1 OS=Mus musculus OX=10090 GN=Notch1 PE=1 SV=3	2	6	6	1	0	1	1	1	920.564	5518.35	5514.31	731.817	0.672578	0	0	481868	HCD (High Energy Collision Dissociation)	MS2	0	100	9.34542	2828	2828	2823	FP030521_14.raw	0/0		2.82335	314.452	314.452	0	0.00150194	0.00015005	0	0
FALSE	High	PMI-Byonic	PMI-Byonic (A2)	A	2	Unambiguous	IGSYRCACRATHTGPHCELPYVPCSPSPCQNGGTCRPTGDTTHE	[E].IGSYRcAcRATHTGPHcELPYVPcSPsPcQnGGTcRPTGDTTHE.[C]	C6(Carbamidomethyl); C8(Carbamidomethyl); C17(Carbamidomethyl); C24(Carbamidomethyl); S27(Fuc(1)); C29(Carbamidomethyl); N31(Deamidated); C35(Carbamidomethyl)	1	1	Q01705	Q01705	Neurogenic locus notch homolog protein 1 OS=Mus musculus OX=10090 GN=Notch1 PE=1 SV=3	2	6	6	1	0	1	1	1	859.871	5154.19	5149.18	972.842	0.83489	0	0	301961	HCD (High Energy Collision Dissociation)	MS2	60.4592	100	9.42812	2863	2863	2857	FP030521_14.raw	0/0		3.55534	393.106	393.106	0	0.000278396	5.81097e-05	0	0
FALSE	High	PMI-Byonic	PMI-Byonic (A2)	A	2	Unambiguous	IGSYRCACRATHTGPHCELPYVPCSPSPCQNGGTCRPTGDTTHE	[E].IGsYRcAcRATHTGPHcELPYVPcSPSPcqNGGTcRPTGDTTHE.[C]	S3(Fuc(1)); C6(Carbamidomethyl); C8(Carbamidomethyl); C17(Carbamidomethyl); C24(Carbamidomethyl); C29(Carbamidomethyl); Q30(Deamidated); C35(Carbamidomethyl)	1	1	Q01705	Q01705	Neurogenic locus notch homolog protein 1 OS=Mus musculus OX=10090 GN=Notch1 PE=1 SV=3	2	5	5	1	0	1	1	1	1031.25	5152.21	5149.18	587.313	0.604836	0	0	589953	HCD (High Energy Collision Dissociation)	MS2	68.3764	100	9.24154	2784	2784	2778	FP030521_14.raw	0/0		1.85156	211.032	211.032	0	0.0140748	0.0011875	0	0
FALSE	High	PMI-Byonic	PMI-Byonic (A2)	A	2	Ambiguous	IGSYRCACRATHTGPHCELPYVPCSPSPCQNGGTCRPTGDTTHE	[E].IGsYRcAcRATHTGPHcELPYVPcSPSPcQnGGTcRPTGDTTHE.[C]	S3(Fuc(1)); C6(Carbamidomethyl); C8(Carbamidomethyl); C17(Carbamidomethyl); C24(Carbamidomethyl); C29(Carbamidomethyl); N31(Deamidated); C35(Carbamidomethyl)	1	1	Q01705	Q01705	Neurogenic locus notch homolog protein 1 OS=Mus musculus OX=10090 GN=Notch1 PE=1 SV=3	2	6	6	0.0754	0	1	1	1	859.208	5150.21	5149.18	200.76	0.172292	0	0	296608	HCD (High Energy Collision Dissociation)	MS2	64.8202	100	9.12828	2735	2735	2733	FP030521_14.raw	0/0		5.03635	462.51	462.51	1.6	9.197e-06	1.66807e-06	0	0
FALSE	High	PMI-Byonic	PMI-Byonic (A2)	A	2	Ambiguous	IGSYRCACRATHTGPHCELPYVPCSPSPCQNGGTCRPTGDTTHE	[E].IGsYRcAcRATHTGPHcELPYVPcSPSPcQNGGTcRPTGDTTHE.[C]	S3(Fuc(1)); C6(Carbamidomethyl); C8(Carbamidomethyl); C17(Carbamidomethyl); C24(Carbamidomethyl); C29(Carbamidomethyl); C35(Carbamidomethyl)	1	1	Q01705	Q01705	Neurogenic locus notch homolog protein 1 OS=Mus musculus OX=10090 GN=Notch1 PE=1 SV=3	2	6	6		0	2	2	2	859.208	5150.21	5148.2	391.937	0.336295	0	0	296608	HCD (High Energy Collision Dissociation)	MS2	64.8202	100	9.12828	2735	2735	2733	FP030521_14.raw	0/0		4.66329	410.721	410.721	1.6	2.17126e-05	3.90687e-06	0	0
FALSE	High	PMI-Byonic	PMI-Byonic (A2)	A	2	Ambiguous	IGSYRCACRATHTGPHCELPYVPCSPSPCQNGGTCRPTGDTTHE	[E].IGSYRcAcRATHTGPHcELPYVPcsPSPcQnGGTcRPTGDTTHE.[C]	C6(Carbamidomethyl); C8(Carbamidomethyl); C17(Carbamidomethyl); C24(Carbamidomethyl); S25(HexNAc(1)Hex(1)Fuc(1)); C29(Carbamidomethyl); N31(Deamidated); C35(Carbamidomethyl)	1	1	Q01705	Q01705	Neurogenic locus notch homolog protein 1 OS=Mus musculus OX=10090 GN=Notch1 PE=1 SV=3	2	6	6	0.5051	0	1	1	1	920.394	5517.33	5514.31	546.862	0.502595	0	0	1.3379e+06	HCD (High Energy Collision Dissociation)	MS2	59.4406	100	9.23072	2779	2779	2778	FP030521_14.raw	0/0		7.83899	660.222	660.222	0	1.44881e-08	5.04043e-09	0	0
FALSE	High	PMI-Byonic	PMI-Byonic (A2)	A	2	Unambiguous	IGSYRCACRATHTGPHCELPYVPCSPSPCQNGGTCRPTGDTTHE	[E].IGSYRcAcRATHTGPHcELPYVPcSPSPcQnGGtcRPTGDTTHE.[C]	C6(Carbamidomethyl); C8(Carbamidomethyl); C17(Carbamidomethyl); C24(Carbamidomethyl); C29(Carbamidomethyl); N31(Deamidated); T34(HexNAc(1)Hex(1)Fuc(1)); C35(Carbamidomethyl)	1	1	Q01705	Q01705	Neurogenic locus notch homolog protein 1 OS=Mus musculus OX=10090 GN=Notch1 PE=1 SV=3	2	6	6	1	0	1	1	1	920.228	5516.33	5514.31	365.826	0.336213	0	0	1.08749e+06	HCD (High Energy Collision Dissociation)	MS2	0	100	9.11255	2728	2728	2726	FP030521_14.raw	0/0		5.86119	623.508	623.508	3.57358	1.37662e-06	1.97251e-07	0	0
FALSE	High	PMI-Byonic	PMI-Byonic (A2)	A	2	Unambiguous	IGSYRCACRATHTGPHCELPYVPCSPSPCQNGGTCRPTGDTTHE	[E].IGSYRcAcRATHTGPHcELPYVPcsPSPcqNGGTcRPTGDTTHE.[C]	C6(Carbamidomethyl); C8(Carbamidomethyl); C17(Carbamidomethyl); C24(Carbamidomethyl); S25(HexNAc(1)Hex(1)Fuc(1)); C29(Carbamidomethyl); Q30(Deamidated); C35(Carbamidomethyl)	1	1	Q01705	Q01705	Neurogenic locus notch homolog protein 1 OS=Mus musculus OX=10090 GN=Notch1 PE=1 SV=3	2	5	5	1	0	1	1	1	1104.27	5517.33	5514.31	547.695	0.604032	0	0	539684	HCD (High Energy Collision Dissociation)	MS2	0	100	9.07423	2712	2712	2704	FP030521_14.raw	0/0		1.48745	148.672	148.672	0	0.0325501	0.0031367	0	0
FALSE	High	PMI-Byonic	PMI-Byonic (A2)	A	2	Unambiguous	IGSYRCACRATHTGPHCELPYVPCSPSPCQNGGTCRPTGDTTHE	[E].IGSYRcAcRATHTGPHcELPYVPcSPSPcQnGGtcRPTGDTTHE.[C]	C6(Carbamidomethyl); C8(Carbamidomethyl); C17(Carbamidomethyl); C24(Carbamidomethyl); C29(Carbamidomethyl); N31(Deamidated); T34(Fuc(1)); C35(Carbamidomethyl)	1	1	Q01705	Q01705	Neurogenic locus notch homolog protein 1 OS=Mus musculus OX=10090 GN=Notch1 PE=1 SV=3	2	6	6	1	0	1	1	1	859.373	5151.2	5149.18	392.287	0.33666	0	0	1.27276e+06	HCD (High Energy Collision Dissociation)	MS2	13.161	100	9.08906	2718	2718	2715	FP030521_14.raw	0/0		5.03635	449.141	449.141	4.21941	9.197e-06	1.1303e-06	0	0
FALSE	High	PMI-Byonic	PMI-Byonic (A2)	A	2	Ambiguous	IGSYRCACRATHTGPHCELPYVPCSPSPCQNGGTCRPTGDTTHE	[E].IGSYRcAcrATHTGPHcELPYVPcSPsPcQnGGTcRPTGDTTHE.[C]	C6(Carbamidomethyl); C8(Carbamidomethyl); R9(Deamidated); C17(Carbamidomethyl); C24(Carbamidomethyl); S27(HexNAc(1)Hex(1)Fuc(1)); C29(Carbamidomethyl); N31(Deamidated); C35(Carbamidomethyl)	1	1	Q01705	Q01705	Neurogenic locus notch homolog protein 1 OS=Mus musculus OX=10090 GN=Notch1 PE=1 SV=3	2	6	6		0	2	2	2	920.394	5517.33	5515.3	368.349	0.338592	0	0	1.3379e+06	HCD (High Energy Collision Dissociation)	MS2	59.4406	100	9.23072	2779	2779	2778	FP030521_14.raw	0/0		3.88258	455.523	455.523	0	0.000131044	3.10915e-05	0	0
FALSE	Medium	PMI-Byonic	PMI-Byonic (A2)	A	2	Unambiguous	IGSYRCACRATHTGPHCELPYVPCSPSPCQNGGTCRPTGDTTHE	[E].IGsYRcAcRAtHTGPHcELPYVPcSPSPcqNGGTcRPTGDTTHE.[C]	S3(Fuc(1)); C6(Carbamidomethyl); C8(Carbamidomethyl); T11(Hex(1)Pent(2)); C17(Carbamidomethyl); C24(Carbamidomethyl); C29(Carbamidomethyl); Q30(Deamidated); C35(Carbamidomethyl)	1	1	Q01705	Q01705	Neurogenic locus notch homolog protein 1 OS=Mus musculus OX=10090 GN=Notch1 PE=1 SV=3	2	6	6	1	0	1	1	1	930.069	5575.38	5575.32	10.5619	0.00981434	0	0	195300	HCD (High Energy Collision Dissociation)	MS2	67.4475	100	8.96777	2665	2665	2664	FP030521_14.raw	0/0		0.420524	54.686	54.686	0	0.379731	0.0494578	0	0
FALSE	High	PMI-Byonic	PMI-Byonic (A2)	A	2	Unambiguous	IGSYRCACRATHTGPHCELPYVPCSPSPCQNGGTCRPTGDTTHE	[E].IGSYRcAcRATHTGPHcELPYVPcSPSPcQnGGtcRPTGDTTHE.[C]	C6(Carbamidomethyl); C8(Carbamidomethyl); C17(Carbamidomethyl); C24(Carbamidomethyl); C29(Carbamidomethyl); N31(Deamidated); T34(HexNAc(1)Hex(1)Fuc(1)); C35(Carbamidomethyl)	1	1	Q01705	Q01705	Neurogenic locus notch homolog protein 1 OS=Mus musculus OX=10090 GN=Notch1 PE=1 SV=3	2	6	6	1	0	1	1	1	920.396	5517.34	5514.31	548.456	0.50406	0	0	1.86032e+06	HCD (High Energy Collision Dissociation)	MS2	35.7928	100	8.99556	2677	2677	2675	FP030521_14.raw	0/0		5.83899	583.33	583.33	5.40297	1.4488e-06	4.05841e-07	0	0
FALSE	High	PMI-Byonic	PMI-Byonic (A2)	A	2	Unambiguous	IGSYRCACRATHTGPHCELPYVPCSPSPCQNGGTCRPTGDTTHE	[E].IGsYRcAcRATHTGPHcELPYVPcSPSPcQnGGTcRPTGDTTHE.[C]	S3(Fuc(1)); C6(Carbamidomethyl); C8(Carbamidomethyl); C17(Carbamidomethyl); C24(Carbamidomethyl); C29(Carbamidomethyl); N31(Deamidated); C35(Carbamidomethyl)	1	1	Q01705	Q01705	Neurogenic locus notch homolog protein 1 OS=Mus musculus OX=10090 GN=Notch1 PE=1 SV=3	2	2	2	1	0	1	1	1	859.208	1717.41	5149.18	-666470	-1715.89	0	0	523003	HCD (High Energy Collision Dissociation)	MS2	10.0031	100	9.0215	2689	2689	2686	FP030521_14.raw	0/0		3.57882	313.347	313.347	1.6	0.000263741	5.14344e-05	0	0
FALSE	High	PMI-Byonic	PMI-Byonic (A2)	A	2	Unambiguous	IGSYRCACRATHTGPHCELPYVPCSPSPCQNGGTCRPTGDTTHE	[E].IGSYRcAcRATHTGPHcELPYVPcsPSPcqNGGTcRPTGDTTHE.[C]	C6(Carbamidomethyl); C8(Carbamidomethyl); C17(Carbamidomethyl); C24(Carbamidomethyl); S25(HexNAc(1)Hex(1)Fuc(1)); C29(Carbamidomethyl); Q30(Deamidated); C35(Carbamidomethyl)	1	1	Q01705	Q01705	Neurogenic locus notch homolog protein 1 OS=Mus musculus OX=10090 GN=Notch1 PE=1 SV=3	2	6	6	1	0	1	1	1	920.396	5517.34	5514.31	548.722	0.504304	0	0	742020	HCD (High Energy Collision Dissociation)	MS2	42.7191	100	8.76272	2578	2578	2575	FP030521_14.raw	0/0		3.64157	319.227	319.227	0	0.000228262	4.47998e-05	0	0
FALSE	High	PMI-Byonic	PMI-Byonic (A2)	A	2	Unambiguous	IGSYRCACRATHTGPHCELPYVPCSPSPCQNGGTCRPTGDTTHE	[E].IGsYRcAcRATHTGPHcELPYVPcSPSPcQnGGTcRPTGDTTHE.[C]	S3(Fuc(1)); C6(Carbamidomethyl); C8(Carbamidomethyl); C17(Carbamidomethyl); C24(Carbamidomethyl); C29(Carbamidomethyl); N31(Deamidated); C35(Carbamidomethyl)	1	1	Q01705	Q01705	Neurogenic locus notch homolog protein 1 OS=Mus musculus OX=10090 GN=Notch1 PE=1 SV=3	2	6	6	1	0	1	1	1	859.375	5151.21	5149.18	394.421	0.338491	0	0	1.42771e+06	HCD (High Energy Collision Dissociation)	MS2	32.0227	100	9.24928	2787	2787	2785	FP030521_14.raw	0/0		4.30514	524.818	524.818	1.6	4.95296e-05	9.414e-06	0	0
FALSE	High	PMI-Byonic	PMI-Byonic (A2)	A	2	Unambiguous	IGSYRCACRATHTGPHCELPYVPCSPSPCQNGGTCRPTGDTTHE	[E].IGSYRcAcRATHTGPHcELPYVPcSPsPcQnGGTcRPTGDTTHE.[C]	C6(Carbamidomethyl); C8(Carbamidomethyl); C17(Carbamidomethyl); C24(Carbamidomethyl); S27(Fuc(1)); C29(Carbamidomethyl); N31(Deamidated); C35(Carbamidomethyl)	1	1	Q01705	Q01705	Neurogenic locus notch homolog protein 1 OS=Mus musculus OX=10090 GN=Notch1 PE=1 SV=3	2	6	6	1	0	1	1	1	859.378	5151.23	5149.18	397.763	0.341359	0	0	243232	HCD (High Energy Collision Dissociation)	MS2	19.0348	100	8.89167	2633	2633	2627	FP030521_14.raw	0/0		3.9077	371.229	371.229	0	0.00012368	2.75218e-05	0	0
FALSE	Low	PMI-Byonic	PMI-Byonic (A2)	A	2	Unambiguous	IGSYRCACRATHTGPHCELPYVPCSPSPCQNGGTCRPTGDTTHE	[E].IGsYRcAcRATHTGPHcELPYVPcSPSPcqNGGTcRPTGDTTHE.[C]	S3(Fuc(1)); C6(Carbamidomethyl); C8(Carbamidomethyl); C17(Carbamidomethyl); C24(Carbamidomethyl); C29(Carbamidomethyl); Q30(Deamidated); C35(Carbamidomethyl)	1	1	Q01705	Q01705	Neurogenic locus notch homolog protein 1 OS=Mus musculus OX=10090 GN=Notch1 PE=1 SV=3	2	5	5	1	0	1	1	1	1031.45	5153.23	5149.18	786.45	0.809915	0	0	327178	HCD (High Energy Collision Dissociation)	MS2	54.0541	100	8.91739	2644	2644	2638	FP030521_14.raw	0/0		0.117667	20.6247	20.6247	0	0.762663	0.0948929	0	0
FALSE	High	PMI-Byonic	PMI-Byonic (A2)	A	2	Unambiguous	IGSYRCACRATHTGPHCELPYVPCSPSPCQNGGTCRPTGDTTHE	[E].IGSYRcAcRATHTGPHcELPYVPcsPSPcQnGGTcRPTGDTTHE.[C]	C6(Carbamidomethyl); C8(Carbamidomethyl); C17(Carbamidomethyl); C24(Carbamidomethyl); S25(HexNAc(1)Hex(1)Fuc(1)); C29(Carbamidomethyl); N31(Deamidated); C35(Carbamidomethyl)	1	1	Q01705	Q01705	Neurogenic locus notch homolog protein 1 OS=Mus musculus OX=10090 GN=Notch1 PE=1 SV=3	2	6	6	1	0	1	1	1	920.563	5518.34	5514.31	730.422	0.671296	0	0	881034	HCD (High Energy Collision Dissociation)	MS2	39.3623	100	8.88087	2628	2628	2627	FP030521_14.raw	0/0		5.83899	590.569	590.569	0	1.4488e-06	3.11027e-07	0	0
FALSE	High	PMI-Byonic	PMI-Byonic (A2)	A	2	Unambiguous	LPYVPCSPSPCQNGGTCRPTGDTTHE	[E].LPYVPcSPSPcqNGGtcRPTGDTTHE.[C]	C6(Carbamidomethyl); C11(Carbamidomethyl); Q12(Deamidated); T16(Fuc(1)); C17(Carbamidomethyl)	1	1	Q01705	Q01705	Neurogenic locus notch homolog protein 1 OS=Mus musculus OX=10090 GN=Notch1 PE=1 SV=3	1	3	3	1	0	1	1	1	1012.77	3036.3	3035.28	334.113	0.338042	0	0	264516	HCD (High Energy Collision Dissociation)	MS2	31.5087	100	10.542	3337	3337	3331	FP030521_14.raw	0/0		1.90166	249.024	249.024	0.3	0.0125412	0.000919016	0	0
FALSE	Low	PMI-Byonic	PMI-Byonic (A2)	A	2	Unambiguous	ECALGANPCEHAGKCLNTLGSFE	[D].EcALGAnPcEhAGKcLNTLGSFE.[C]	C2(Carbamidomethyl); N7(Oxidation); C9(Carbamidomethyl); H11(Oxidation); C15(Carbamidomethyl)	1	1	Q01705	Q01705	Neurogenic locus notch homolog protein 1 OS=Mus musculus OX=10090 GN=Notch1 PE=1 SV=3	2	3	3	1	0	1	1	1	856.37	2567.1	2567.1	-0.0527629	-4.51492e-05	0	0	1.32508e+06	HCD (High Energy Collision Dissociation)	MS2	0	100	13.2291	4496	4496	4495	FP030521_14.raw	0/0		0.360018	119.934	119.934	67.3382	0.436498	0.054688	0	0
FALSE	Low	PMI-Byonic	PMI-Byonic (A2)	A	2	Unambiguous	CALGANPCEHAGKCLNTLGSFE	[E].cALGANPcEhAGKcLNtLGSFE.[C]	C1(Carbamidomethyl); C8(Carbamidomethyl); H10(Oxidation); C14(Carbamidomethyl); T17(Fuc(1))	1	1	Q01705	Q01705	Neurogenic locus notch homolog protein 1 OS=Mus musculus OX=10090 GN=Notch1 PE=1 SV=3	1	3	3	1	0	1	1	1	856.7	2568.08	2568.12	-12.2271	-0.0104669	0	0	328403	HCD (High Energy Collision Dissociation)	MS2	5.25027	100	14.0101	4828	4828	4825	FP030521_14.raw	0/0		0.360018	92.6309	92.6309	3.6	0.436498	0.0597788	0	0
FALSE	High	PMI-Byonic	PMI-Byonic (A2)	A	2	Unambiguous	CALGANPCEHAGKCLNTLGSFE	[E].cALGANPcEHAGKcLntLGSFE.[C]	C1(Carbamidomethyl); C8(Carbamidomethyl); C14(Carbamidomethyl); N16(Oxidation); T17(Hex(1))	1	1	Q01705	Q01705	Neurogenic locus notch homolog protein 1 OS=Mus musculus OX=10090 GN=Notch1 PE=1 SV=3	1	3	3	1	0	1	1	1	862.043	2584.11	2584.11	1.27195	0.00109562	0	0	782883	HCD (High Energy Collision Dissociation)	MS2	35.2888	100	11.0257	3545	3545	3540	FP030521_14.raw	0/0		6.7552	606.075	606.075	3.6	1.75713e-07	6.62115e-08	0	0
FALSE	Medium	PMI-Byonic	PMI-Byonic (A2)	A	2	Unambiguous	CALGANPCEHAGKCLNTLGSFE	[E].cALGAnPcEhAGKcLNtLGSFE.[C]	C1(Carbamidomethyl); N6(Deamidated); C8(Carbamidomethyl); H10(Oxidation); C14(Carbamidomethyl); T17(Hex(1))	1	1	Q01705	Q01705	Neurogenic locus notch homolog protein 1 OS=Mus musculus OX=10090 GN=Notch1 PE=1 SV=3	1	3	3	1	0	1	1	1	863.042	2587.11	2585.1	779.987	0.672114	0	0	296312	HCD (High Energy Collision Dissociation)	MS2	0	100	11.6418	3813	3813	3804	FP030521_14.raw	0/0		0.66408	77.7339	77.7339	13.9555	0.21673	0.0178545	0	0
FALSE	High	PMI-Byonic	PMI-Byonic (A2)	A	2	Unambiguous	CALGANPCEHAGKCLNTLGSFE	[E].cALGANPcEHAGKcLntLGSFE.[C]	C1(Carbamidomethyl); C8(Carbamidomethyl); C14(Carbamidomethyl); N16(Oxidation); T17(Hex(1))	1	1	Q01705	Q01705	Neurogenic locus notch homolog protein 1 OS=Mus musculus OX=10090 GN=Notch1 PE=1 SV=3	1	3	3	1	0	1	1	1	862.046	2584.12	2584.11	4.17713	0.00359806	0	0	359683	HCD (High Energy Collision Dissociation)	MS2	0	100	11.1387	3594	3594	3592	FP030521_14.raw	0/0		2.66962	303.392	303.392	3.6	0.00213982	0.000307027	0	0
FALSE	High	PMI-Byonic	PMI-Byonic (A2)	A	2	Unambiguous	CQCLQGYTGPRCE	[E].cQcLQGYTGPRcE.[I]	C1(Carbamidomethyl); C3(Carbamidomethyl); C12(Carbamidomethyl)	1	1	Q01705	Q01705	Neurogenic locus notch homolog protein 1 OS=Mus musculus OX=10090 GN=Notch1 PE=1 SV=3	0	2	2	1	0	1	1	1	814.836	1628.66	1628.66	1.9592	0.00159544	0	0	324482	HCD (High Energy Collision Dissociation)	MS2	0	100	8.33588	2400	2400	2390	FP030521_14.raw	0/0		4.4038	445.597	445.597	445.597	3.94643e-05	7.40823e-06	0	0
FALSE	Low	PMI-Byonic	PMI-Byonic (A2)	A	2	Unambiguous	IDVNECISNPCQNDATCLDQIGE	[E].IDVNEcIsNPcQNDAtcLDQIGE.[F]	C6(Carbamidomethyl); S8(Fuc(1)); C11(Carbamidomethyl); T16(Hex(1)Pent(1)); C17(Carbamidomethyl)	1	1	Q01705	Q01705	Neurogenic locus notch homolog protein 1 OS=Mus musculus OX=10090 GN=Notch1 PE=1 SV=3	4	3	3	1	0	1	1	1	1035.77	3105.29	3105.27	4.88545	0.00505688	0	0	607336	HCD (High Energy Collision Dissociation)	MS2	0	100	14.0918	4863	4863	4858	FP030521_14.raw	0/0		0.0481403	66.3908	66.3908	1.2	0.895075	0.131317	0	0
FALSE	Medium	PMI-Byonic	PMI-Byonic (A2)	A	2	Unambiguous	IDVNECISNPCQNDATCLDQIGE	[E].IDVNEcIsNPcQNDAtcLDQIGE.[F]	C6(Carbamidomethyl); S8(Hex(1)Pent(2)); C11(Carbamidomethyl); T16(Fuc(1)); C17(Carbamidomethyl)	1	1	Q01705	Q01705	Neurogenic locus notch homolog protein 1 OS=Mus musculus OX=10090 GN=Notch1 PE=1 SV=3	4	3	3	1	0	1	1	1	1079.78	3237.33	3237.31	4.41523	0.00476449	0	0	811995	HCD (High Energy Collision Dissociation)	MS2	0	100	14.0831	4859	4859	4858	FP030521_14.raw	0/0		0.988628	266.571	266.571	0	0.102653	0.0112069	0	0
FALSE	High	PMI-Byonic	PMI-Byonic (A2)	A	2	Unambiguous	FQCICMPGYE	[E].FQcIcmPGYE.[G]	C3(Carbamidomethyl); C5(Carbamidomethyl); M6(Oxidation)	1	1	Q01705	Q01705	Neurogenic locus notch homolog protein 1 OS=Mus musculus OX=10090 GN=Notch1 PE=1 SV=3	0	2	2	1	0	1	1	1	660.759	1320.51	1320.51	3.63774	0.00240183	0	0	155745	HCD (High Energy Collision Dissociation)	MS2	0	100	13.4831	4604	4604	4602	FP030521_14.raw	0/0		2.34973	413.323	260.929	260.929	0.00446957	0.000439966	0	0
FALSE	High	PMI-Byonic	PMI-Byonic (A2)	A	2	Unambiguous	FQCICMPGYE	[E].FQcIcMPGYE.[G]	C3(Carbamidomethyl); C5(Carbamidomethyl)	1	1	Q01705	Q01705	Neurogenic locus notch homolog protein 1 OS=Mus musculus OX=10090 GN=Notch1 PE=1 SV=3	0	2	2	1	0	1	1	1	652.762	1304.52	1304.51	4.65026	0.00303316	0	0	3.15326e+06	HCD (High Energy Collision Dissociation)	MS2	8.72098	60.5652	13.9541	4804	4804	4803	FP030521_14.raw	0/0		1.16909	472.736	257.877	257.877	0.0677494	0.00690622	0	0
FALSE	Low	PMI-Byonic	PMI-Byonic (A2)	A	2	Unambiguous	FQCICMPGYE	[E].FQcIcmPGYE.[G]	C3(Carbamidomethyl); C5(Carbamidomethyl); M6(Oxidation)	1	1	Q01705	Q01705	Neurogenic locus notch homolog protein 1 OS=Mus musculus OX=10090 GN=Notch1 PE=1 SV=3	0	2	2	1	0	1	1	1	660.759	1320.51	1320.51	3.63774	0.00240183	0	0	146778	HCD (High Energy Collision Dissociation)	MS2	0	100	13.8526	4761	4761	4759	FP030521_14.raw	0/0		0.1041	234.814	148.593	148.593	0.786865	0.103436	0	0
FALSE	Medium	PMI-Byonic	PMI-Byonic (A2)	A	2	Unambiguous	FQCICMPGYE	[E].FQcIcmPGYE.[G]	C3(Carbamidomethyl); C5(Carbamidomethyl); M6(Oxidation)	1	1	Q01705	Q01705	Neurogenic locus notch homolog protein 1 OS=Mus musculus OX=10090 GN=Notch1 PE=1 SV=3	0	2	2	1	0	1	1	1	660.758	1320.51	1320.51	2.99064	0.00197458	0	0	306566	HCD (High Energy Collision Dissociation)	MS2	10.6494	100	13.3674	4555	4555	4550	FP030521_14.raw	0/0		0.876138	359.496	255.779	255.779	0.133003	0.014747	0	0
FALSE	High	PMI-Byonic	PMI-Byonic (A2)	A	2	Unambiguous	FQCICMPGYE	[E].FQcIcmPGYE.[G]	C3(Carbamidomethyl); C5(Carbamidomethyl); M6(Oxidation)	1	1	Q01705	Q01705	Neurogenic locus notch homolog protein 1 OS=Mus musculus OX=10090 GN=Notch1 PE=1 SV=3	0	2	2	1	0	1	1	1	660.759	1320.51	1320.51	3.36041	0.00221872	0	0	275814	HCD (High Energy Collision Dissociation)	MS2	16.5713	100	13.7276	4708	4708	4704	FP030521_14.raw	0/0		1.03252	319.7	240.115	240.115	0.0927857	0.00970774	0	0
FALSE	High	PMI-Byonic	PMI-Byonic (A2)	A	2	Unambiguous	FQCICMPGYE	[E].FQcIcmPGYE.[G]	C3(Carbamidomethyl); C5(Carbamidomethyl); M6(Oxidation)	1	1	Q01705	Q01705	Neurogenic locus notch homolog protein 1 OS=Mus musculus OX=10090 GN=Notch1 PE=1 SV=3	0	2	2	1	0	1	1	1	660.758	1320.51	1320.51	2.8982	0.00191355	0	0	314654	HCD (High Energy Collision Dissociation)	MS2	0	100	13.6009	4654	4654	4650	FP030521_14.raw	0/0		1.57893	372.44	255.177	255.177	0.0263674	0.00258174	0	0
FALSE	Low	PMI-Byonic	PMI-Byonic (A2)	A	2	Unambiguous	FQCICMPGYE	[E].FQcIcmPGYE.[G]	C3(Carbamidomethyl); C5(Carbamidomethyl); M6(Oxidation)	1	1	Q01705	Q01705	Neurogenic locus notch homolog protein 1 OS=Mus musculus OX=10090 GN=Notch1 PE=1 SV=3	0	2	2	1	0	1	1	1	660.759	1320.51	1320.51	4.37728	0.00289011	0	0	132310	HCD (High Energy Collision Dissociation)	MS2	0	100	13.9821	4816	4816	4814	FP030521_14.raw	0/0		0.0547468	225.894	198.959	198.959	0.881563	0.122115	0	0
FALSE	Medium	PMI-Byonic	PMI-Byonic (A2)	A	2	Unambiguous	FQCICMPGYE	[E].FQcIcMPGYE.[G]	C3(Carbamidomethyl); C5(Carbamidomethyl)	1	1	Q01705	Q01705	Neurogenic locus notch homolog protein 1 OS=Mus musculus OX=10090 GN=Notch1 PE=1 SV=3	0	2	2	1	0	1	1	1	652.762	1304.52	1304.51	4.83741	0.00315523	0	0	469873	HCD (High Energy Collision Dissociation)	MS2	19.9437	100	13.8285	4751	4751	4748	FP030521_14.raw	0/0		0.935609	479.391	273.776	273.776	0.115982	0.01287	0	0
FALSE	Low	PMI-Byonic	PMI-Byonic (A2)	A	2	Unambiguous	FQCICMPGYEGVYCE	[E].FQcIcMPGYEGVYcE.[I]	C3(Carbamidomethyl); C5(Carbamidomethyl); C14(Carbamidomethyl)	1	1	Q01705	Q01705	Neurogenic locus notch homolog protein 1 OS=Mus musculus OX=10090 GN=Notch1 PE=1 SV=3	1	2	2	1	0	1	1	1	956.877	1912.75	1912.74	4.89097	0.00467757	0	0	144973	HCD (High Energy Collision Dissociation)	MS2	0	100	15.4885	5458	5458	5448	FP030521_14.raw	0/0		0.321436	181.508	181.508	181.508	0.477051	0.070617	0	0
FALSE	Low	PMI-Byonic	PMI-Byonic (A2)	A	2	Unambiguous	FQCICMPGYEGVYCE	[E].FQcIcMPGYEGVYcE.[I]	C3(Carbamidomethyl); C5(Carbamidomethyl); C14(Carbamidomethyl)	1	1	Q01705	Q01705	Neurogenic locus notch homolog protein 1 OS=Mus musculus OX=10090 GN=Notch1 PE=1 SV=3	1	2	2	1	0	1	1	1	956.878	1912.75	1912.74	5.72063	0.00547103	0	0	55183.1	HCD (High Energy Collision Dissociation)	MS2	0	100	15.3567	5402	5402	5393	FP030521_14.raw	0/0		0.131749	162.981	162.981	162.981	0.73833	0.0864401	0	0
FALSE	High	PMI-Byonic	PMI-Byonic (A2)	A	2	Unambiguous	GVYCEINTDECASSPCLHNGHCMDKINE	[E].GVYcEINTDEcASsPcLHnGHcMDKINE.[F]	C4(Carbamidomethyl); C11(Carbamidomethyl); S14(Hex(1)Pent(1)); C16(Carbamidomethyl); N19(Deamidated); C22(Carbamidomethyl)	1	1	Q01705	Q01705	Neurogenic locus notch homolog protein 1 OS=Mus musculus OX=10090 GN=Notch1 PE=1 SV=3	4	4	4	1	0	1	1	1	902.363	3606.43	3605.41	282.315	0.254465	0	0	754848	HCD (High Energy Collision Dissociation)	MS2	18.6511	100	10.9078	3494	3494	3486	FP030521_14.raw	0/0		4.16937	464.087	464.087	1.2	6.77059e-05	1.59509e-05	0	0
FALSE	High	PMI-Byonic	PMI-Byonic (A2)	A	2	Unambiguous	GVYCEINTDECASSPCLHNGHCMDKINE	[E].GVYcEINTDEcASsPcLHnGHcMDKINE.[F]	C4(Carbamidomethyl); C11(Carbamidomethyl); S14(Hex(1)Pent(2)); C16(Carbamidomethyl); N19(Deamidated); C22(Carbamidomethyl)	1	1	Q01705	Q01705	Neurogenic locus notch homolog protein 1 OS=Mus musculus OX=10090 GN=Notch1 PE=1 SV=3	4	4	4	1	0	1	1	1	935.373	3738.47	3737.45	271.551	0.253727	0	0	723812	HCD (High Energy Collision Dissociation)	MS2	31.1934	100	10.953	3514	3514	3508	FP030521_14.raw	0/0		3.79634	436.934	436.934	0	0.00015983	3.88817e-05	0	0
FALSE	High	PMI-Byonic	PMI-Byonic (A2)	A	2	Unambiguous	GVYCEINTDECASSPCLHNGHCMDKINE	[E].GVYcEINTDEcAsSPcLHnGHcMdKINE.[F]	C4(Carbamidomethyl); C11(Carbamidomethyl); S13(Hex(1)Pent(2)); C16(Carbamidomethyl); N19(Deamidated); C22(Carbamidomethyl); D24(Oxidation)	1	1	Q01705	Q01705	Neurogenic locus notch homolog protein 1 OS=Mus musculus OX=10090 GN=Notch1 PE=1 SV=3	4	4	4	1	0	1	1	1	939.372	3754.46	3753.45	270.708	0.254022	0	0	455991	HCD (High Energy Collision Dissociation)	MS2	0	100	11.0086	3538	3538	3530	FP030521_14.raw	0/0		3.84209	381.336	381.336	0	0.000143848	3.48501e-05	0	0
FALSE	Medium	PMI-Byonic	PMI-Byonic (A2)	A	2	Unambiguous	GVYCEINTDE	[E].GVYcEINTDE.[C]	C4(Carbamidomethyl)	1	1	Q01705	Q01705	Neurogenic locus notch homolog protein 1 OS=Mus musculus OX=10090 GN=Notch1 PE=1 SV=3	2	2	2	1	0	1	1	1	600.249	1199.49	1199.49	1.79553	0.00107686	0	0	704560	HCD (High Energy Collision Dissociation)	MS2	6.51783	100	10.2861	3227	3227	3223	FP030521_14.raw	0/0		0.464525	310.549	124.015	124.015	0.343143	0.0360627	0	0
FALSE	High	PMI-Byonic	PMI-Byonic (A2)	A	2	Unambiguous	GVYCEINTDECASSPCLHNGHCMDKINE	[E].GVYcEINTDEcASsPcLHnGHcMDKINE.[F]	C4(Carbamidomethyl); C11(Carbamidomethyl); S14(Hex(1)Pent(2)); C16(Carbamidomethyl); N19(Deamidated); C22(Carbamidomethyl)	1	1	Q01705	Q01705	Neurogenic locus notch homolog protein 1 OS=Mus musculus OX=10090 GN=Notch1 PE=1 SV=3	4	4	4	1	0	1	1	1	935.628	3739.49	3737.45	544.273	0.508549	0	0	321421	HCD (High Energy Collision Dissociation)	MS2	57.6577	100	10.1689	3177	3177	3169	FP030521_14.raw	0/0		1.4599	322.386	322.386	0	0.034682	0.00371026	0	0
FALSE	High	PMI-Byonic	PMI-Byonic (A2)	A	2	Unambiguous	GVYCEINTDECASSPCLHNGHCMDKINE	[E].GVYcEINTDEcAsSPcLHNGHcMDKINE.[F]	C4(Carbamidomethyl); C11(Carbamidomethyl); S13(Hex(1)Pent(2)); C16(Carbamidomethyl); C22(Carbamidomethyl)	1	1	Q01705	Q01705	Neurogenic locus notch homolog protein 1 OS=Mus musculus OX=10090 GN=Notch1 PE=1 SV=3	4	4	4	1	0	1	1	1	935.126	3737.48	3736.47	271.395	0.253515	0	0	900970	HCD (High Energy Collision Dissociation)	MS2	25.5193	100	9.78337	3015	3015	3009	FP030521_14.raw	0/0		4.41593	529.897	529.897	0	3.83771e-05	5.72108e-06	0	0
FALSE	High	PMI-Byonic	PMI-Byonic (A2)	A	2	Unambiguous	GVYCEINTDECASSPCLHNGHCMDKINE	[E].GVYcEINTDEcAsSPcLHnGHcMDKINE.[F]	C4(Carbamidomethyl); C11(Carbamidomethyl); S13(Hex(1)Pent(2)); C16(Carbamidomethyl); N19(Deamidated); C22(Carbamidomethyl)	1	1	Q01705	Q01705	Neurogenic locus notch homolog protein 1 OS=Mus musculus OX=10090 GN=Notch1 PE=1 SV=3	4	4	4	1	0	1	1	1	935.624	3739.47	3737.45	540.354	0.504887	0	0	519131	HCD (High Energy Collision Dissociation)	MS2	25.8639	100	10.8285	3460	3460	3450	FP030521_14.raw	0/0		9.97198	846.375	846.375	0	1.06663e-10	1.06653e-10	0	0
FALSE	High	PMI-Byonic	PMI-Byonic (A2)	A	2	Unambiguous	INTDECASSPCLHNGHCMDKINE	[E].INTDEcASsPcLHnGHcMDKINE.[F]	C6(Carbamidomethyl); S9(Hex(1)Pent(2)); C11(Carbamidomethyl); N14(Deamidated); C17(Carbamidomethyl)	1	1	Q01705	Q01705	Neurogenic locus notch homolog protein 1 OS=Mus musculus OX=10090 GN=Notch1 PE=1 SV=3	3	4	4	1	0	1	1	1	783.063	3129.23	3129.23	1.29459	0.00101277	0	0	289492	HCD (High Energy Collision Dissociation)	MS2	0	100	9.29495	2807	2807	2799	FP030521_14.raw	0/0		1.6423	89.4248	89.4248	0	0.0227877	0.00212432	0	0
FALSE	High	PMI-Byonic	PMI-Byonic (A2)	A	2	Unambiguous	INTDECASSPCLHNGHCMDKINE	[E].INTDEcASsPcLHNGHcMDKINE.[F]	C6(Carbamidomethyl); S9(Hex(1)Pent(2)R0); C11(Carbamidomethyl); C17(Carbamidomethyl)	1	1	Q01705	Q01705	Neurogenic locus notch homolog protein 1 OS=Mus musculus OX=10090 GN=Notch1 PE=1 SV=3	3	4	4	1	0	1	1	1	782.815	3128.24	3128.24	-1.08307	-0.000847025	0	0	186525	HCD (High Energy Collision Dissociation)	MS2	9.22526	100	7.97539	2248	2248	2245	FP030521_14.raw	0/0		4.10245	419.935	419.935	1.2	7.89852e-05	2.07675e-05	0	0
FALSE	High	PMI-Byonic	PMI-Byonic (A2)	A	2	Unambiguous	INTDECASSPCLHNGHCMDKINE	[E].INTDEcASsPcLHNGHcMDKINE.[F]	C6(Carbamidomethyl); S9(Hex(1)Pent(2)); C11(Carbamidomethyl); C17(Carbamidomethyl)	1	1	Q01705	Q01705	Neurogenic locus notch homolog protein 1 OS=Mus musculus OX=10090 GN=Notch1 PE=1 SV=3	3	4	4	1	0	1	1	1	783.069	3129.25	3128.24	322.643	0.252327	0	0	329420	HCD (High Energy Collision Dissociation)	MS2	25.7947	100	8.08627	2295	2295	2293	FP030521_14.raw	0/0		1.8229	170.855	170.855	1.2	0.0150349	0.00171916	0	0
FALSE	High	PMI-Byonic	PMI-Byonic (A2)	A	2	Unambiguous	INTDECASSPCLHNGHCMDKINE	[E].INTDEcASsPcLHnGHcMDKINE.[F]	C6(Carbamidomethyl); S9(Hex(1)Pent(2)); C11(Carbamidomethyl); N14(Oxidation); C17(Carbamidomethyl)	1	1	Q01705	Q01705	Neurogenic locus notch homolog protein 1 OS=Mus musculus OX=10090 GN=Notch1 PE=1 SV=3	3	4	4	1	0	1	1	1	787.069	3145.26	3144.24	323.551	0.254331	0	0	289074	HCD (High Energy Collision Dissociation)	MS2	0	100	8.14693	2319	2319	2314	FP030521_14.raw	0/0		1.38866	253.094	253.094	0	0.0408639	0.00492609	0	0
FALSE	High	PMI-Byonic	PMI-Byonic (A2)	A	2	Unambiguous	INTDECASSPCLHNGHCMDKINE	[E].INTDEcASsPcLHnGHcMDKINE.[F]	C6(Carbamidomethyl); S9(Hex(1)Pent(2)); C11(Carbamidomethyl); N14(Deamidated); C17(Carbamidomethyl)	1	1	Q01705	Q01705	Neurogenic locus notch homolog protein 1 OS=Mus musculus OX=10090 GN=Notch1 PE=1 SV=3	3	4	4	1	0	1	1	1	783.316	3130.24	3129.23	324.295	0.253698	0	0	579063	HCD (High Energy Collision Dissociation)	MS2	56.5324	100	8.35555	2408	2408	2401	FP030521_14.raw	0/0		3.01827	298.879	298.879	1.2	0.000958812	0.000115387	0	0
FALSE	High	PMI-Byonic	PMI-Byonic (A2)	A	2	Unambiguous	INTDECASSPCLHNGHCMDKINE	[E].INtDEcASSPcLHnGHcMDKINE.[F]	T3(Hex(1)Pent(2)); C6(Carbamidomethyl); C11(Carbamidomethyl); N14(Deamidated); C17(Carbamidomethyl)	1	1	Q01705	Q01705	Neurogenic locus notch homolog protein 1 OS=Mus musculus OX=10090 GN=Notch1 PE=1 SV=3	3	4	4	1	0	1	1	1	783.065	3129.24	3129.23	3.40112	0.00266072	0	0	694842	HCD (High Energy Collision Dissociation)	MS2	0	100	9.13817	2739	2739	2736	FP030521_14.raw	0/0		9.27813	786.24	730.597	7.29112	5.2707e-10	3.16851e-10	0	0
FALSE	High	PMI-Byonic	PMI-Byonic (A2)	A	2	Unambiguous	FQCQCPKGFNGHLCQYDVDE	[E].FQcQcPKGFNGHLcQYDVDE.[C]	C3(Carbamidomethyl); C5(Carbamidomethyl); C14(Carbamidomethyl)	1	1	Q01705	Q01705	Neurogenic locus notch homolog protein 1 OS=Mus musculus OX=10090 GN=Notch1 PE=1 SV=3	2	3	3	1	0	1	1	1	834.682	2502.03	2502.03	1.88177	0.00156941	0	0	424824	HCD (High Energy Collision Dissociation)	MS2	0	100	10.6824	3397	3397	3395	FP030521_14.raw	0/0		3.54782	361.119	361.119	361.119	0.000283258	6.45425e-05	0	0
FALSE	Medium	PMI-Byonic	PMI-Byonic (A2)	A	2	Unambiguous	FQCQCPKGFNGHLCQYDVDE	[E].FQcQcPKGFnGHLcQYDVDE.[C]	C3(Carbamidomethyl); C5(Carbamidomethyl); N10(Deamidated); C14(Carbamidomethyl)	1	1	Q01705	Q01705	Neurogenic locus notch homolog protein 1 OS=Mus musculus OX=10090 GN=Notch1 PE=1 SV=3	2	3	3	1	0	1	1	1	835.012	2503.02	2503.01	3.56069	0.00297082	0	0	196618	HCD (High Energy Collision Dissociation)	MS2	0	100	11.6011	3795	3795	3793	FP030521_14.raw	0/0		0.661579	139.902	139.902	7.81541	0.217982	0.0208867	0	0
FALSE	High	PMI-Byonic	PMI-Byonic (A2)	A	2	Unambiguous	FQCQCPKGFNGHLCQYDVDE	[E].FQcQcPKGFnGHLcQYDVDE.[C]	C3(Carbamidomethyl); C5(Carbamidomethyl); N10(Deamidated); C14(Carbamidomethyl)	1	1	Q01705	Q01705	Neurogenic locus notch homolog protein 1 OS=Mus musculus OX=10090 GN=Notch1 PE=1 SV=3	2	3	3	1	0	1	1	1	835.011	2503.02	2503.01	2.756	0.00229943	0	0	1.29437e+06	HCD (High Energy Collision Dissociation)	MS2	0	100	11.4731	3740	3740	3739	FP030521_14.raw	0/0		1.83999	413.049	281.489	92.199	0.0144547	0.00145284	0	0
FALSE	Medium	PMI-Byonic	PMI-Byonic (A2)	A	2	Unambiguous	FQCQCPKGFNGHLCQYDVDE	[E].FQcqcPKGFNGHLcQYDVDE.[C]	C3(Carbamidomethyl); Q4(Deamidated); C5(Carbamidomethyl); C14(Carbamidomethyl)	1	1	Q01705	Q01705	Neurogenic locus notch homolog protein 1 OS=Mus musculus OX=10090 GN=Notch1 PE=1 SV=3	2	3	3	1	0	1	1	1	835.012	2503.02	2503.01	4.29223	0.00358117	0	0	168823	HCD (High Energy Collision Dissociation)	MS2	0	100	11.1614	3604	3604	3603	FP030521_14.raw	0/0		0.464419	68.8797	68.8797	0	0.343227	0.040389	0	0
FALSE	High	PMI-Byonic	PMI-Byonic (A2)	A	2	Unambiguous	FQCQCPKGFNGHLCQYDVDE	[E].FQcQcPKGFnGHLcQYDVDE.[C]	C3(Carbamidomethyl); C5(Carbamidomethyl); N10(Deamidated); C14(Carbamidomethyl)	1	1	Q01705	Q01705	Neurogenic locus notch homolog protein 1 OS=Mus musculus OX=10090 GN=Notch1 PE=1 SV=3	2	3	3	1	0	1	1	1	835.011	2503.02	2503.01	2.756	0.00229943	0	0	398183	HCD (High Energy Collision Dissociation)	MS2	0	100	11.0531	3557	3557	3548	FP030521_14.raw	0/0		3.21902	316.441	310.668	46.2822	0.000603924	9.31915e-05	0	0
FALSE	High	PMI-Byonic	PMI-Byonic (A2)	A	2	Unambiguous	FQCQCPKGFNGHLCQYDVDE	[E].FQcQcPKGFNGHLcQYDVDE.[C]	C3(Carbamidomethyl); C5(Carbamidomethyl); C14(Carbamidomethyl)	1	1	Q01705	Q01705	Neurogenic locus notch homolog protein 1 OS=Mus musculus OX=10090 GN=Notch1 PE=1 SV=3	2	3	3	1	0	1	1	1	834.684	2502.04	2502.03	3.71134	0.00309529	0	0	600627	HCD (High Energy Collision Dissociation)	MS2	9.0569	100	10.5628	3346	3346	3340	FP030521_14.raw	0/0		2.7223	374.312	358.542	358.542	0.00189541	0.000224123	0	0
FALSE	Medium	PMI-Byonic	PMI-Byonic (A2)	A	2	Unambiguous	ECAGSPCHNGGTCEDGIAGFTCRCPE	[D].EcAGSPchNGGTcEDGIAGFTcRcPE.[G]	C2(Carbamidomethyl); C7(Carbamidomethyl); H8(Oxidation); C13(Carbamidomethyl); C22(Carbamidomethyl); C24(Carbamidomethyl)	1	1	Q01705	Q01705	Neurogenic locus notch homolog protein 1 OS=Mus musculus OX=10090 GN=Notch1 PE=1 SV=3	3	3	3	1	0	1	1	1	972.7	2916.08	2915.09	340.782	0.331137	0	0	251848	HCD (High Energy Collision Dissociation)	MS2	0	100	11.8973	3923	3923	3914	FP030521_14.raw	0/0		0.440011	14.7819	14.7819	0	0.363069	0.0448706	0	0
FALSE	High	PMI-Byonic	PMI-Byonic (A2)	A	2	Unambiguous	GYHDPTCLSE	[E].GYHDPTcLSE.[V]	C7(Carbamidomethyl)	1	1	Q01705	Q01705	Neurogenic locus notch homolog protein 1 OS=Mus musculus OX=10090 GN=Notch1 PE=1 SV=3	0	2	2	1	0	1	1	1	589.744	1178.48	1178.48	2.01467	0.00118712	0	0	236478	HCD (High Energy Collision Dissociation)	MS2	50.4391	100	8.07418	2290	2290	2286	FP030521_14.raw	0/0		1.4454	291.755	245.722	245.722	0.0358593	0.00428434	0	0
FALSE	High	PMI-Byonic	PMI-Byonic (A2)	A	2	Unambiguous	GYHDPTCLSE	[E].GYHDPTcLSE.[V]	C7(Carbamidomethyl)	1	1	Q01705	Q01705	Neurogenic locus notch homolog protein 1 OS=Mus musculus OX=10090 GN=Notch1 PE=1 SV=3	0	2	2	1	0	1	1	1	589.744	1178.48	1178.48	2.22183	0.00130919	0	0	919169	HCD (High Energy Collision Dissociation)	MS2	3.61582	89.8364	7.92683	2227	2227	2226	FP030521_14.raw	0/0		2.81937	554.59	304.547	304.547	0.00151574	0.00018336	0	0
FALSE	High	PMI-Byonic	PMI-Byonic (A2)	A	2	Unambiguous	GYHDPTCLSE	[E].GYHDPTcLSE.[V]	C7(Carbamidomethyl)	1	1	Q01705	Q01705	Neurogenic locus notch homolog protein 1 OS=Mus musculus OX=10090 GN=Notch1 PE=1 SV=3	0	2	2	1	0	1	1	1	589.744	1178.48	1178.48	2.32541	0.00137023	0	0	5905004	HCD (High Energy Collision Dissociation)	MS2	0	31.2723	7.81755	2182	2182	2181	FP030521_14.raw	0/0		4.20104	571.147	297.798	297.798	6.29454e-05	1.37007e-05	0	0
FALSE	Low	PMI-Byonic	PMI-Byonic (A2)	A	2	Unambiguous	GYHDPTCLSE	[E].GYHdPTcLSE.[V]	D4(Oxidation); C7(Carbamidomethyl)	1	1	Q01705	Q01705	Neurogenic locus notch homolog protein 1 OS=Mus musculus OX=10090 GN=Notch1 PE=1 SV=3	0	2	2	1	0	1	1	1	597.739	1194.47	1194.47	-1.93088	-0.00115319	0	0	95819.7	HCD (High Energy Collision Dissociation)	MS2	51.8924	100	7.76533	2162	2162	2161	FP030521_14.raw	0/0		0.0576407	18.762	18.762	18.762	0.875708	0.112854	0	0
FALSE	High	PMI-Byonic	PMI-Byonic (A2)	A	2	Unambiguous	GYHDPTCLSE	[E].GYHDPTcLSE.[V]	C7(Carbamidomethyl)	1	1	Q01705	Q01705	Neurogenic locus notch homolog protein 1 OS=Mus musculus OX=10090 GN=Notch1 PE=1 SV=3	0	2	2	1	0	1	1	1	589.744	1178.48	1178.48	1.91108	0.00112608	0	0	6.50165e+06	HCD (High Energy Collision Dissociation)	MS2	1.01287	25.0359	7.71492	2141	2141	2140	FP030521_14.raw	0/0		4.26379	576.575	334.563	334.563	5.44764e-05	1.14623e-05	0	0
FALSE	High	PMI-Byonic	PMI-Byonic (A2)	A	2	Unambiguous	GYHDPTCLSE	[E].GYHDPTcLSE.[V]	C7(Carbamidomethyl)	1	1	Q01705	Q01705	Neurogenic locus notch homolog protein 1 OS=Mus musculus OX=10090 GN=Notch1 PE=1 SV=3	0	2	2	1	0	1	1	1	589.744	1178.48	1178.48	2.429	0.00143126	0	0	261771	HCD (High Energy Collision Dissociation)	MS2	0	100	7.60591	2098	2098	2094	FP030521_14.raw	0/0		3.46128	457.86	340.11	340.11	0.000345718	7.93879e-05	0	0
[truncated: 7 more columns]

## Sheet: FP032421_11
Checked	Confidence	Identifying Node Type	Identifying Node	Search ID	Identifying Node No	PSM Ambiguity	Sequence	Annotated Sequence	Modifications	# Protein Groups	# Proteins	Master Protein Accessions	Protein Accessions	Protein Descriptions	# Missed Cleavages	Charge	Original Precursor Charge	DeltaScore	DeltaCn	Rank	Search Engine Rank	Concatenated Rank	m/z [Da]	MH+ [Da]	Theo. MH+ [Da]	DeltaM [ppm]	Deltam/z [Da]	Matched Ions	Total Ions	Intensity	Activation Type	MS Order	Isolation Interference [%]	Ion Inject Time [ms]	RT [min]	First Scan	Last Scan	Master Scan(s)	Spectrum File	Ions Matched	Annotation	|Log Prob|	Byonic Score	Delta Byonic Score	Delta Mod Score	PEP 2D	q-Value 2D	FDR 2D	Peptide Group FDR 2D
FALSE	High	PMI-Byonic	PMI-Byonic (A2)	A	2	Unambiguous	SSYICRCPPGFHGPTCRQDVNECSQNPGLCRHGGTCHNE	[E].SSYIcRcPPGFHGPTcRQDVNEcsQNPGLcRHGGTcHNE.[I]	C5(Carbamidomethyl); C7(Carbamidomethyl); C16(Carbamidomethyl); C23(Carbamidomethyl); S24(Fuc(1)); C30(Carbamidomethyl); C36(Carbamidomethyl)	1	1	Q01705	Q01705	Neurogenic locus notch homolog protein 1 OS=Mus musculus OX=10090 GN=Notch1 PE=1 SV=3	2	6	6	1	0	1	1	1	792.5	4749.97	4747.98	419.036	0.331596	0	0	166788	HCD (High Energy Collision Dissociation)	MS2	46.9288	100	8.99056	2765	2765	2758	FP032421_11.raw	0/0		1.52339	57.1693	57.1693	0	0.0299645	0.0028315	0	0
FALSE	High	PMI-Byonic	PMI-Byonic (A2)	A	2	Unambiguous	IGSYRCACRATHTGPHCELPYVPCSPSPCQNGGTCRPTGDTTHE	[E].IGSYRcAcRATHTGPHcELPYVPcsPSPcQnGGTcRPTGDTTHE.[C]	C6(Carbamidomethyl); C8(Carbamidomethyl); C17(Carbamidomethyl); C24(Carbamidomethyl); S25(HexNAc(1)Hex(1)Fuc(1)); C29(Carbamidomethyl); N31(Deamidated); C35(Carbamidomethyl)	1	1	Q01705	Q01705	Neurogenic locus notch homolog protein 1 OS=Mus musculus OX=10090 GN=Notch1 PE=1 SV=3	2	6	6	1	0	1	1	1	920.559	5518.32	5514.31	726.305	0.667512	0	0	666892	HCD (High Energy Collision Dissociation)	MS2	11.1379	100	9.70545	3065	3065	3064	FP032421_11.raw	0/0		6.05797	556.378	556.378	0	8.75043e-07	4.39063e-07	0	0
FALSE	High	PMI-Byonic	PMI-Byonic (A2)	A	2	Ambiguous	IGSYRCACRATHTGPHCELPYVPCSPSPCQNGGTCRPTGDTTHE	[E].IGsYRcAcRATHTGPHcELPYVPcSPSPcQNGGTcRPTGDTTHE.[C]	S3(Fuc(1)); C6(Carbamidomethyl); C8(Carbamidomethyl); C17(Carbamidomethyl); C24(Carbamidomethyl); C29(Carbamidomethyl); C35(Carbamidomethyl)	1	1	Q01705	Q01705	Neurogenic locus notch homolog protein 1 OS=Mus musculus OX=10090 GN=Notch1 PE=1 SV=3	2	6	6		0	2	2	2	859.538	5152.19	5148.2	776.486	0.666251	0	0	223454	HCD (High Energy Collision Dissociation)	MS2	56.7527	100	9.71411	3069	3069	3064	FP032421_11.raw	0/0		2.59431	132.326	132.326	1.6	0.00254504	0.000390928	0	0
FALSE	High	PMI-Byonic	PMI-Byonic (A2)	A	2	Ambiguous	IGSYRCACRATHTGPHCELPYVPCSPSPCQNGGTCRPTGDTTHE	[E].IGsYRcAcRATHTGPHcELPYVPcSPSPcqNGGTcRPTGDTTHE.[C]	S3(Fuc(1)); C6(Carbamidomethyl); C8(Carbamidomethyl); C17(Carbamidomethyl); C24(Carbamidomethyl); C29(Carbamidomethyl); Q30(Deamidated); C35(Carbamidomethyl)	1	1	Q01705	Q01705	Neurogenic locus notch homolog protein 1 OS=Mus musculus OX=10090 GN=Notch1 PE=1 SV=3	2	6	6	0.1804	0	1	1	1	859.538	5152.19	5149.18	585.236	0.502248	0	0	223454	HCD (High Energy Collision Dissociation)	MS2	56.7527	100	9.71411	3069	3069	3064	FP032421_11.raw	0/0		3.15767	150.964	150.964	0	0.000695558	0.000175519	0	0
FALSE	High	PMI-Byonic	PMI-Byonic (A2)	A	2	Unambiguous	IGSYRCACRATHTGPHCELPYVPCSPSPCQNGGTCRPTGDTTHE	[E].IGSYRcAcRATHTGPHcELPYVPcsPSPcQnGGTcRPTGDTTHE.[C]	C6(Carbamidomethyl); C8(Carbamidomethyl); C17(Carbamidomethyl); C24(Carbamidomethyl); S25(HexNAc(1)Hex(1)Fuc(1)); C29(Carbamidomethyl); N31(Deamidated); C35(Carbamidomethyl)	1	1	Q01705	Q01705	Neurogenic locus notch homolog protein 1 OS=Mus musculus OX=10090 GN=Notch1 PE=1 SV=3	2	5	5	1	0	1	1	1	1104.07	5516.32	5514.31	363.626	0.401029	0	0	146583	HCD (High Energy Collision Dissociation)	MS2	49.2608	100	9.79332	3103	3103	3097	FP032421_11.raw	0/0		2.59431	22.2664	22.2664	0	0.00254504	0.000570436	0	0
FALSE	High	PMI-Byonic	PMI-Byonic (A2)	A	2	Ambiguous	IGSYRCACRATHTGPHCELPYVPCSPSPCQNGGTCRPTGDTTHE	[E].IGSYRcAcRATHTGPHcELPYVPcSPSPcQnGGtcRPTGDTTHE.[C]	C6(Carbamidomethyl); C8(Carbamidomethyl); C17(Carbamidomethyl); C24(Carbamidomethyl); C29(Carbamidomethyl); N31(Deamidated); T34(HexNAc(1)Hex(1)Fuc(1)); C35(Carbamidomethyl)	1	1	Q01705	Q01705	Neurogenic locus notch homolog protein 1 OS=Mus musculus OX=10090 GN=Notch1 PE=1 SV=3	2	6	6	0.3129	0	1	1	1	920.392	5517.32	5514.31	544.538	0.500459	0	0	853677	HCD (High Energy Collision Dissociation)	MS2	35.739	100	9.82245	3115	3115	3114	FP032421_11.raw	0/0		8.5049	652.055	652.055	5.60599	3.12681e-09	3.1265e-09	0	0
FALSE	High	PMI-Byonic	PMI-Byonic (A2)	A	2	Ambiguous	IGSYRCACRATHTGPHCELPYVPCSPSPCQNGGTCRPTGDTTHE	[E].IGSYRcAcrATHTGPHcELPYVPcSPSPcQnGGtcRPTGDTTHE.[C]	C6(Carbamidomethyl); C8(Carbamidomethyl); R9(Deamidated); C17(Carbamidomethyl); C24(Carbamidomethyl); C29(Carbamidomethyl); N31(Deamidated); T34(HexNAc(1)Hex(1)Fuc(1)); C35(Carbamidomethyl)	1	1	Q01705	Q01705	Neurogenic locus notch homolog protein 1 OS=Mus musculus OX=10090 GN=Notch1 PE=1 SV=3	2	6	6		0	2	2	2	920.392	5517.32	5515.3	366.025	0.336456	0	0	853677	HCD (High Energy Collision Dissociation)	MS2	35.739	100	9.82245	3115	3115	3114	FP032421_11.raw	0/0		5.8362	504.533	504.533	5.60634	1.45815e-06	7.78746e-07	0	0
FALSE	High	PMI-Byonic	PMI-Byonic (A2)	A	2	Unambiguous	IGSYRCACRATHTGPHCELPYVPCSPSPCQNGGTCRPTGDTTHE	[E].IGSYRcAcRATHTGPHcELPYVPcSPSPcQnGGtcRPTGDTTHE.[C]	C6(Carbamidomethyl); C8(Carbamidomethyl); C17(Carbamidomethyl); C24(Carbamidomethyl); C29(Carbamidomethyl); N31(Deamidated); T34(Fuc(1)); C35(Carbamidomethyl)	1	1	Q01705	Q01705	Neurogenic locus notch homolog protein 1 OS=Mus musculus OX=10090 GN=Notch1 PE=1 SV=3	2	6	6	1	0	1	1	1	859.703	5153.18	5149.18	777.19	0.666982	0	0	689859	HCD (High Energy Collision Dissociation)	MS2	47.9788	100	9.82464	3116	3116	3114	FP032421_11.raw	0/0		5.8362	499.177	499.177	3.3066	1.45815e-06	9.48592e-07	0	0
FALSE	High	PMI-Byonic	PMI-Byonic (A2)	A	2	Unambiguous	IGSYRCACRATHTGPHCELPYVPCSPSPCQNGGTCRPTGDTTHE	[E].IGsYRcAcRATHTGPHcELPYVPcSPSPcQnGGTcRPTGDTTHE.[C]	S3(Fuc(1)); C6(Carbamidomethyl); C8(Carbamidomethyl); C17(Carbamidomethyl); C24(Carbamidomethyl); C29(Carbamidomethyl); N31(Deamidated); C35(Carbamidomethyl)	1	1	Q01705	Q01705	Neurogenic locus notch homolog protein 1 OS=Mus musculus OX=10090 GN=Notch1 PE=1 SV=3	2	5	5	1	0	1	1	1	1031.24	5152.18	5149.18	581.505	0.598855	0	0	230529	HCD (High Energy Collision Dissociation)	MS2	24.945	100	9.85303	3128	3128	3123	FP032421_11.raw	0/0		3.33359	107.361	107.361	1.6	0.00046389	7.44694e-05	0	0
FALSE	High	PMI-Byonic	PMI-Byonic (A2)	A	2	Unambiguous	IGSYRCACRATHTGPHCELPYVPCSPSPCQNGGTCRPTGDTTHE	[E].IGSYRcAcRATHTGPHcELPYVPcSPSPcQnGGtcRPTGDTTHE.[C]	C6(Carbamidomethyl); C8(Carbamidomethyl); C17(Carbamidomethyl); C24(Carbamidomethyl); C29(Carbamidomethyl); N31(Deamidated); T34(Fuc(1)); C35(Carbamidomethyl)	1	1	Q01705	Q01705	Neurogenic locus notch homolog protein 1 OS=Mus musculus OX=10090 GN=Notch1 PE=1 SV=3	2	6	6	1	0	1	1	1	859.37	5151.18	5149.18	388.518	0.333425	0	0	476473	HCD (High Energy Collision Dissociation)	MS2	44.971	100	9.95011	3169	3169	3167	FP032421_11.raw	0/0		5.8362	515.002	515.002	2.64113	1.45815e-06	1.0505e-06	0	0
FALSE	High	PMI-Byonic	PMI-Byonic (A2)	A	2	Unambiguous	IGSYRCACRATHTGPHCELPYVPCSPSPCQNGGTCRPTGDTTHE	[E].IGSYRcAcRATHTGPHcELPYVPcsPSPcQnGGTcRPTGDTTHE.[C]	C6(Carbamidomethyl); C8(Carbamidomethyl); C17(Carbamidomethyl); C24(Carbamidomethyl); S25(HexNAc(1)Hex(1)Fuc(1)); C29(Carbamidomethyl); N31(Deamidated); C35(Carbamidomethyl)	1	1	Q01705	Q01705	Neurogenic locus notch homolog protein 1 OS=Mus musculus OX=10090 GN=Notch1 PE=1 SV=3	2	6	6	1	0	1	1	1	919.889	5514.3	5514.31	-2.95437	-0.00271522	0	0	76719.6	HCD (High Energy Collision Dissociation)	MS2	0	100	9.95878	3173	3173	3167	FP032421_11.raw	0/0		5.28001	383.679	383.679	0	5.24796e-06	1.75007e-06	0	0
FALSE	High	PMI-Byonic	PMI-Byonic (A2)	A	2	Unambiguous	IGSYRCACRATHTGPHCELPYVPCSPSPCQNGGTCRPTGDTTHE	[E].IGSYRcAcRATHTGPHcELPYVPcsPSPcQnGGTcRPTGDTTHE.[C]	C6(Carbamidomethyl); C8(Carbamidomethyl); C17(Carbamidomethyl); C24(Carbamidomethyl); S25(HexNAc(1)Hex(1)Fuc(1)NeuAc(1)); C29(Carbamidomethyl); N31(Deamidated); C35(Carbamidomethyl)	1	1	Q01705	Q01705	Neurogenic locus notch homolog protein 1 OS=Mus musculus OX=10090 GN=Notch1 PE=1 SV=3	2	6	6	1	0	1	1	1	968.906	5808.4	5805.41	514.802	0.498106	0	0	206318	HCD (High Energy Collision Dissociation)	MS2	54.2058	100	10.1464	3252	3252	3249	FP032421_11.raw	0/0		3.33359	129.909	129.909	0	0.00046389	0.000117738	0	0
FALSE	High	PMI-Byonic	PMI-Byonic (A2)	A	2	Unambiguous	CQCLQGYTGPRCE	[E].cQcLQGYTGPRcE.[I]	C1(Carbamidomethyl); C3(Carbamidomethyl); C12(Carbamidomethyl)	1	1	Q01705	Q01705	Neurogenic locus notch homolog protein 1 OS=Mus musculus OX=10090 GN=Notch1 PE=1 SV=3	0	2	2	1	0	1	1	1	814.834	1628.66	1628.66	0.160372	0.000130596	0	0	57329.2	HCD (High Energy Collision Dissociation)	MS2	0	100	9.23081	2866	2866	2862	FP032421_11.raw	0/0		3.91588	510.983	510.983	510.983	0.000121372	1.88387e-05	0	0
[truncated: 7 more columns]

## Sheet: FP040621_6-(01)
Checked	Confidence	Identifying Node Type	Identifying Node	Search ID	Identifying Node No	PSM Ambiguity	Sequence	Annotated Sequence	Modifications	# Protein Groups	# Proteins	Master Protein Accessions	Protein Accessions	Protein Descriptions	# Missed Cleavages	Charge	Original Precursor Charge	DeltaScore	DeltaCn	Rank	Search Engine Rank	Concatenated Rank	m/z [Da]	MH+ [Da]	Theo. MH+ [Da]	DeltaM [ppm]	Deltam/z [Da]	Matched Ions	Total Ions	Intensity	Activation Type	MS Order	Isolation Interference [%]	Ion Inject Time [ms]	RT [min]	First Scan	Last Scan	Master Scan(s)	Spectrum File	Ions Matched	Annotation	|Log Prob|	Byonic Score	Delta Byonic Score	Delta Mod Score	PEP 2D	q-Value 2D	FDR 2D	Peptide Group FDR 2D
FALSE	High	PMI-Byonic	PMI-Byonic (A2)	A	2	Unambiguous	CALGANPCEHAGKCLNTLGSFE	[E].cALGANPcEHAGKcLntLGSFE.[C]	C1(Carbamidomethyl); C8(Carbamidomethyl); C14(Carbamidomethyl); N16(Oxidation); T17(Hex(1))	1	1	mN1_11_13	mN1_11_13	mN1_11_13	1	3	3	1	0	1	1	1	862.043	2584.11	2584.11	0.846799	0.000729408	0	0	195215	HCD (High Energy Collision Dissociation)	MS2	0	100	12.5525	4456	4456	4451	FP040621_6.raw	0/0		4.43587	469.723	469.723	3.6	3.66546e-05	1.83267e-05	0	0
FALSE	High	PMI-Byonic	PMI-Byonic (A2)	A	2	Unambiguous	CALGANPCEHAGKCLNTLGSFE	[E].cALGANPcEHAGKcLntLGSFE.[C]	C1(Carbamidomethyl); C8(Carbamidomethyl); C14(Carbamidomethyl); N16(Oxidation); T17(Hex(1))	1	1	mN1_11_13	mN1_11_13	mN1_11_13	1	3	3	1	0	1	1	1	862.043	2584.11	2584.11	0.705083	0.000607337	0	0	272806	HCD (High Energy Collision Dissociation)	MS2	13.4068	100	12.7039	4521	4521	4517	FP040621_6.raw	0/0		3.51865	353.081	353.081	3.6	0.000302934	0.000140745	0	0
FALSE	High	PMI-Byonic	PMI-Byonic (A2)	A	2	Unambiguous	CALGANPCEHAGKCLNTLGSFE	[E].cALGANPcEhAGKcLntLGSFE.[C]	C1(Carbamidomethyl); C8(Carbamidomethyl); H10(Oxidation); C14(Carbamidomethyl); N16(Deamidated); T17(Hex(1))	1	1	mN1_11_13	mN1_11_13	mN1_11_13	1	3	3	1	0	1	1	1	862.369	2585.09	2585.1	-0.572937	-0.000493699	0	0	230981	HCD (High Energy Collision Dissociation)	MS2	0	100	12.9363	4622	4622	4616	FP040621_6.raw	0/0		1.99291	223.598	223.598	13.2646	0.0101646	0.00170225	0	0
FALSE	Medium	PMI-Byonic	PMI-Byonic (A2)	A	2	Unambiguous	IDVNECISNPCQNDATCLDQIGE	[E].IDVNEcIsNPcQNDAtcLDQIGE.[F]	C6(Carbamidomethyl); S8(Fuc(1)); C11(Carbamidomethyl); T16(Hex(1)Pent(2)); C17(Carbamidomethyl)	1	1	mN1_11_13	mN1_11_13	mN1_11_13	4	3	3	1	0	1	1	1	1079.78	3237.33	3237.31	5.65957	0.00610726	0	0	260443	HCD (High Energy Collision Dissociation)	MS2	0	100	14.6071	5337	5337	5331	FP040621_6.raw	0/0		0.865753	194.648	194.648	0	0.136222	0.0217381	0	0
FALSE	Medium	PMI-Byonic	PMI-Byonic (A2)	A	2	Unambiguous	IDVNECISNPCQNDATCLDQIGE	[E].IDVNEcISNPcQNDAtcLDQIGE.[F]	C6(Carbamidomethyl); C11(Carbamidomethyl); T16(Hex(1)Pent(2)); C17(Carbamidomethyl)	1	1	mN1_11_13	mN1_11_13	mN1_11_13	4	3	3	1	0	1	1	1	1031.76	3093.26	3091.25	648.19	0.667907	0	0	218855	HCD (High Energy Collision Dissociation)	MS2	0	100	14.6115	5339	5339	5331	FP040621_6.raw	0/0		0.688029	119.67	119.67	8.8207	0.205103	0.0331983	0	0
FALSE	High	PMI-Byonic	PMI-Byonic (A2)	A	2	Unambiguous	FQCICMPGYE	[E].FQcIcMPGYE.[G]	C3(Carbamidomethyl); C5(Carbamidomethyl)	1	1	mN1_11_13	mN1_11_13	mN1_11_13	0	2	2	1	0	1	1	1	652.759	1304.51	1304.51	0.532934	0.000347609	0	0	2.31581e+06	HCD (High Energy Collision Dissociation)	MS2	5.63633	75.9537	14.8029	5422	5422	5419	FP040621_6.raw	0/0		2.47133	444.426	235.273	235.273	0.00337808	0.000856018	0	0
FALSE	High	PMI-Byonic	PMI-Byonic (A2)	A	2	Unambiguous	FQCICMPGYE	[E].FQcIcmPGYE.[G]	C3(Carbamidomethyl); C5(Carbamidomethyl); M6(Oxidation)	1	1	mN1_11_13	mN1_11_13	mN1_11_13	0	2	2	1	0	1	1	1	660.756	1320.5	1320.51	-1.07681	-0.000710965	0	0	277813	HCD (High Energy Collision Dissociation)	MS2	33.1348	100	14.8387	5438	5438	5430	FP040621_6.raw	0/0		1.30977	351.741	252.251	252.251	0.0490038	0.00603093	0	0
FALSE	High	PMI-Byonic	PMI-Byonic (A2)	A	2	Unambiguous	FQCICMPGYE	[E].FQcIcMPGYE.[G]	C3(Carbamidomethyl); C5(Carbamidomethyl)	1	1	mN1_11_13	mN1_11_13	mN1_11_13	0	2	2	1	0	1	1	1	652.76	1304.51	1304.51	1.46869	0.000957961	0	0	1.46796e+06	HCD (High Energy Collision Dissociation)	MS2	15.1094	63.1834	14.9277	5476	5476	5474	FP040621_6.raw	0/0		3.03149	457.703	277.019	277.019	0.000930061	0.000307387	0	0
FALSE	Medium	PMI-Byonic	PMI-Byonic (A2)	A	2	Unambiguous	GVYCEINTDECASSPCLHNGHCMDKINE	[E].GVYcEINTDEcAsSPcLHNGHcMDKINE.[F]	C4(Carbamidomethyl); C11(Carbamidomethyl); S13(Hex(1)Pent(2)); C16(Carbamidomethyl); C22(Carbamidomethyl)	1	1	mN1_11_13	mN1_11_13	mN1_11_13	4	4	4	1	0	1	1	1	935.372	3738.47	3736.47	534.323	0.499121	0	0	594473	HCD (High Energy Collision Dissociation)	MS2	0	100	11.8944	4168	4168	4162	FP040621_6.raw	0/0		0.952922	220.14	220.14	0	0.11145	0.0135608	0	0
FALSE	High	PMI-Byonic	PMI-Byonic (A2)	A	2	Unambiguous	INTDECASSPCLHNGHCMDKINE	[E].INTDEcASsPcLHNGHcMDKINE.[F]	C6(Carbamidomethyl); S9(Hex(1)Pent(2)R0); C11(Carbamidomethyl); C17(Carbamidomethyl)	1	1	mN1_11_13	mN1_11_13	mN1_11_13	3	4	4	1	0	1	1	1	782.815	3128.24	3128.24	-1.47329	-0.0011522	0	0	49150.2	HCD (High Energy Collision Dissociation)	MS2	0	100	10.3533	3503	3503	3494	FP040621_6.raw	0/0		2.69475	201.625	201.625	1.2	0.00201955	0.000575792	0	0
FALSE	High	PMI-Byonic	PMI-Byonic (A2)	A	2	Unambiguous	INTDECASSPCLHNGHCMDKINE	[E].INTDEcASsPcLHnGHcMDKINE.[F]	C6(Carbamidomethyl); S9(Hex(1)Pent(2)); C11(Carbamidomethyl); N14(Deamidated); C17(Carbamidomethyl)	1	1	mN1_11_13	mN1_11_13	mN1_11_13	3	4	4	1	0	1	1	1	783.063	3129.23	3129.23	0.748458	0.000585524	0	0	238078	HCD (High Energy Collision Dissociation)	MS2	0	100	10.482	3558	3558	3549	FP040621_6.raw	0/0		3.28572	289.202	289.202	1.2	0.000517941	0.00020361	0	0
FALSE	High	PMI-Byonic	PMI-Byonic (A2)	A	2	Unambiguous	INTDECASSPCLHNGHCMDKINE	[E].INTDEcASsPcLHnGHcMdKINE.[F]	C6(Carbamidomethyl); S9(Hex(1)Pent(2)); C11(Carbamidomethyl); N14(Deamidated); C17(Carbamidomethyl); D19(Oxidation)	1	1	mN1_11_13	mN1_11_13	mN1_11_13	3	4	4	1	0	1	1	1	787.062	3145.23	3145.22	1.58516	0.00124642	0	0	235363	HCD (High Energy Collision Dissociation)	MS2	4.72379	100	10.5323	3580	3580	3571	FP040621_6.raw	0/0		3.60675	359.512	359.512	1.2	0.000247317	0.000100199	0	0
FALSE	High	PMI-Byonic	PMI-Byonic (A2)	A	2	Unambiguous	INTDECASSPCLHNGHCMDKINE	[E].INTDEcASsPcLHnGHcMDKINE.[F]	C6(Carbamidomethyl); S9(Hex(1)Pent(2)); C11(Carbamidomethyl); N14(Deamidated); C17(Carbamidomethyl)	1	1	mN1_11_13	mN1_11_13	mN1_11_13	3	4	4	1	0	1	1	1	782.815	3128.24	3129.23	-316.713	-0.247767	0	0	66770.6	HCD (High Energy Collision Dissociation)	MS2	32.338	100	10.5991	3608	3608	3604	FP040621_6.raw	0/0		9.1671	786.353	764.755	1.2	6.80615e-10	6.80547e-10	0	0
FALSE	High	PMI-Byonic	PMI-Byonic (A2)	A	2	Unambiguous	INTDECASSPCLHNGHCMDKINE	[E].INTDEcASsPcLHnGHcMDKINE.[F]	C6(Carbamidomethyl); S9(Hex(1)Pent(1)R0); C11(Carbamidomethyl); N14(Deamidated); C17(Carbamidomethyl)	1	1	mN1_11_13	mN1_11_13	mN1_11_13	3	4	4	1	0	1	1	1	750.553	2999.19	2997.19	668.652	0.501018	0	0	376692	HCD (High Energy Collision Dissociation)	MS2	38.4862	100	10.6356	3624	3624	3615	FP040621_6.raw	0/0		3.93243	404.608	404.608	1.2	0.000116835	5.11616e-05	0	0
FALSE	High	PMI-Byonic	PMI-Byonic (A2)	A	2	Unambiguous	INTDECASSPCLHNGHCMDKINE	[E].INTDEcASsPcLHnGhcMDKINE.[F]	C6(Carbamidomethyl); S9(Hex(1)Pent(2)); C11(Carbamidomethyl); N14(Deamidated); H16(Oxidation); C17(Carbamidomethyl)	1	1	mN1_11_13	mN1_11_13	mN1_11_13	3	4	4	1	0	1	1	1	787.563	3147.23	3145.22	638.014	0.501674	0	0	328338	HCD (High Energy Collision Dissociation)	MS2	22.782	100	10.6548	3632	3632	3626	FP040621_6.raw	0/0		1.97167	103.214	103.214	1.2	0.010674	0.00244989	0	0
FALSE	High	PMI-Byonic	PMI-Byonic (A2)	A	2	Unambiguous	INTDECASSPCLHNGHCMDKINE	[E].INTDEcASsPcLHnGHcMDKINE.[F]	C6(Carbamidomethyl); S9(Hex(1)Pent(2)); C11(Carbamidomethyl); N14(Deamidated); C17(Carbamidomethyl)	1	1	mN1_11_13	mN1_11_13	mN1_11_13	3	4	4	1	0	1	1	1	783.313	3130.23	3129.23	320.472	0.250708	0	0	289558	HCD (High Energy Collision Dissociation)	MS2	20.8508	100	10.7323	3665	3665	3659	FP040621_6.raw	0/0		2.99529	234.626	234.626	1.2	0.0010109	0.000395325	0	0
[truncated: 7 more columns]
