# Supplementary material for: Modulation of the NOTCH1 Pathway by LUNATIC FRINGE Is Dominant over That of MANIC or RADICAL FRINGE
Source: Molecules. 2021 Sep 30;26(19):5942. doi: 10.3390/molecules26195942 (PMC8512825; doi:10.3390/molecules26195942)
Supplement: Supplementary file 1 [file molecules-26-05942-s001.zip › Supplement/Table S48.xlsx]

## Sheet: Table S48
	Chymotrypsin digestion of mN1 EGF1-18 + MFNG + RFNG expressed in U2OS analyzed for Figure 7, S3 and S6.
	Tab			Biological replicate number						The peptides used to generate the EICs are highlighted in red and bold
	FP072920_080420_20			1
	FP030521_21
	FP092520_3			2
	FP030521_22
	FP101320_3			3
	FP032421_17			4

## Sheet: FP072920_080420_20
Checked	Confidence	Identifying Node Type	Identifying Node	Search ID	Identifying Node No	PSM Ambiguity	Sequence	Annotated Sequence	Modifications	# Protein Groups	# Proteins	Master Protein Accessions	Protein Accessions	Protein Descriptions	# Missed Cleavages	Charge	Original Precursor Charge	DeltaScore	DeltaCn	Rank	Search Engine Rank	Concatenated Rank	m/z [Da]	MH+ [Da]	Theo. MH+ [Da]	DeltaM [ppm]	Deltam/z [Da]	Matched Ions	Total Ions	Intensity	Activation Type	MS Order	Isolation Interference [%]	Ion Inject Time [ms]	RT [min]	First Scan	Last Scan	Master Scan(s)	Spectrum File	Ions Matched	Annotation	|Log Prob|	Byonic Score	Delta Byonic Score	Delta Mod Score	PEP 2D	q-Value 2D	FDR 2D	Peptide Group FDR 2D
FALSE	High	PMI-Byonic	PMI-Byonic (A2)	A	2	Unambiguous	VGQRCQDSNPCLSTPCKNAGTCHVVDHGGTVDY	[F].VGQRcQDSNPcLstPcKNAGTcHVVDHGGTVDY.[A]	C5(Carbamidomethyl); C11(Carbamidomethyl); S13(Hex(1)Pent(2)); T14(Fuc(1)); C16(Carbamidomethyl); C22(Carbamidomethyl)	1	1	Q01705	Q01705	Neurogenic locus notch homolog protein 1 OS=Mus musculus OX=10090 GN=Notch1 PE=1 SV=3	1	4	4	1	0	1	1	1	1066.7	4263.79	4261.79	468.857	0.499543	0	0	459934	HCD (High Energy Collision Dissociation)	MS2	0	100	9.32855	3040	3040	3030	FP072920_080420_20.raw	0/0		1.83432	245.125	245.125	1.2	0.0146448	0.000339324	0	0
FALSE	High	PMI-Byonic	PMI-Byonic (A2)	A	2	Unambiguous	VGQRCQDSNPCLSTPCKNAGTCHVVDHGGTVDY	[F].VGQRcQDSNPcLstPcKNAGTcHVVDHGGTVDY.[A]	C5(Carbamidomethyl); C11(Carbamidomethyl); S13(Fuc(1)); T14(Hex(1)); C16(Carbamidomethyl); C22(Carbamidomethyl)	1	1	Q01705	Q01705	Neurogenic locus notch homolog protein 1 OS=Mus musculus OX=10090 GN=Notch1 PE=1 SV=3	1	5	5	1	0	1	1	1	800.745	3999.7	3997.71	498.097	0.398249	0	0	1.2918e+06	HCD (High Energy Collision Dissociation)	MS2	5.02072	100	9.20168	2982	2982	2975	FP072920_080420_20.raw	0/0		8.00862	612.054	612.054	1.2	9.80357e-09	1.36283e-09	0	0
FALSE	High	PMI-Byonic	PMI-Byonic (A2)	A	2	Unambiguous	VGQRCQDSNPCLSTPCKNAGTCHVVDHGGTVDY	[F].VGQRcQDSNPcLstPcKNAGTcHVVDHGGTVDY.[A]	C5(Carbamidomethyl); C11(Carbamidomethyl); S13(Hex(1)Pent(2)); T14(Fuc(1)); C16(Carbamidomethyl); C22(Carbamidomethyl)	1	1	Q01705	Q01705	Neurogenic locus notch homolog protein 1 OS=Mus musculus OX=10090 GN=Notch1 PE=1 SV=3	1	5	5	1	0	1	1	1	853.565	4263.8	4261.79	470.659	0.40117	0	0	1.13459e+06	HCD (High Energy Collision Dissociation)	MS2	42.1496	100	9.23032	2995	2995	2986	FP072920_080420_20.raw	0/0		11.1683	750.992	750.992	1.2	6.78734e-12	1.87841e-12	0	0
FALSE	High	PMI-Byonic	PMI-Byonic (A2)	A	2	Unambiguous	VGQRCQDSNPCLSTPCKNAGTCHVVDHGGTVDY	[F].VGQRcQDSNPcLstPcKNAGTcHVVDHGGTVDY.[A]	C5(Carbamidomethyl); C11(Carbamidomethyl); S13(Fuc(1)); T14(Hex(1)Pent(1)); C16(Carbamidomethyl); C22(Carbamidomethyl)	1	1	Q01705	Q01705	Neurogenic locus notch homolog protein 1 OS=Mus musculus OX=10090 GN=Notch1 PE=1 SV=3	1	5	5	1	0	1	1	1	826.755	4129.74	4129.75	-0.898624	-0.000742218	0	0	24954730	HCD (High Energy Collision Dissociation)	MS2	0	7.36534	9.26089	3009	3009	3008	FP072920_080420_20.raw	0/0		12.4693	848.415	825.566	0	3.39427e-13	8.74568e-14	0	0
FALSE	High	PMI-Byonic	PMI-Byonic (A2)	A	2	Unambiguous	VGQRCQDSNPCLSTPCKNAGTCHVVDHGGTVDY	[F].VGQRcQDSNPcLstPcKNAGTcHVVDHGGTVDY.[A]	C5(Carbamidomethyl); C11(Carbamidomethyl); S13(Fuc(1)); T14(Hex(1)Pent(1)); C16(Carbamidomethyl); C22(Carbamidomethyl)	1	1	Q01705	Q01705	Neurogenic locus notch homolog protein 1 OS=Mus musculus OX=10090 GN=Notch1 PE=1 SV=3	1	5	5	1	0	1	1	1	826.755	4129.75	4129.75	-0.159654	-0.000131867	0	0	182005	HCD (High Energy Collision Dissociation)	MS2	0	100	9.1543	2961	2961	2953	FP072920_080420_20.raw	0/0		9.65649	710.281	680.071	0	2.2055e-10	2.61261e-11	0	0
FALSE	High	PMI-Byonic	PMI-Byonic (A2)	A	2	Unambiguous	VGQRCQDSNPCLSTPCKNAGTCHVVDHGGTVDY	[F].VGQRcQDSNPcLstPcKNAGTcHVVDHGGTVDY.[A]	C5(Carbamidomethyl); C11(Carbamidomethyl); S13(Fuc(1)); T14(Hex(1)); C16(Carbamidomethyl); C22(Carbamidomethyl)	1	1	Q01705	Q01705	Neurogenic locus notch homolog protein 1 OS=Mus musculus OX=10090 GN=Notch1 PE=1 SV=3	1	5	5	1	0	1	1	1	801.146	4001.7	3997.71	999.178	0.798884	0	0	2925099	HCD (High Energy Collision Dissociation)	MS2	67.1782	83.321	9.26829	3013	3013	3008	FP072920_080420_20.raw	0/0		8.20048	608.065	529.649	0	6.30254e-09	6.46561e-10	0	0
FALSE	High	PMI-Byonic	PMI-Byonic (A2)	A	2	Unambiguous	VGQRCQDSNPCLSTPCKNAGTCHVVDHGGTVDY	[F].VGQRcQDSNPcLstPcKNAGTcHVVDHGGTVDY.[A]	C5(Carbamidomethyl); C11(Carbamidomethyl); S13(Fuc(1)); T14(Hex(1)Pent(1)); C16(Carbamidomethyl); C22(Carbamidomethyl)	1	1	Q01705	Q01705	Neurogenic locus notch homolog protein 1 OS=Mus musculus OX=10090 GN=Notch1 PE=1 SV=3	1	4	4	1	0	1	1	1	1033.19	4129.75	4129.75	-0.378089	-0.000390353	0	0	629778	HCD (High Energy Collision Dissociation)	MS2	0	100	9.33911	3044	3044	3041	FP072920_080420_20.raw	0/0		11.7076	808.717	729.816	0	1.96064e-12	6.27982e-13	0	0
FALSE	High	PMI-Byonic	PMI-Byonic (A2)	A	2	Unambiguous	VGQRCQDSNPCLSTPCKNAGTCHVVDHGGTVDY	[F].VGQRcQDSNPcLStPcKNAGTcHVVDHGGTVDY.[A]	C5(Carbamidomethyl); C11(Carbamidomethyl); T14(Hex(1)Pent(1)); C16(Carbamidomethyl); C22(Carbamidomethyl)	1	1	Q01705	Q01705	Neurogenic locus notch homolog protein 1 OS=Mus musculus OX=10090 GN=Notch1 PE=1 SV=3	1	5	5	1	0	1	1	1	797.542	3983.68	3983.69	-2.65094	-0.0021121	0	0	515715	HCD (High Energy Collision Dissociation)	MS2	0	100	9.35202	3050	3050	3041	FP072920_080420_20.raw	0/0		4.41612	287.081	287.081	1.2	3.83598e-05	5.10367e-06	0	0
FALSE	High	PMI-Byonic	PMI-Byonic (A2)	A	2	Unambiguous	VGQRCQDSNPCLSTPCKNAGTCHVVDHGGTVDY	[F].VGQRcQDSNPcLstPcKNAGTcHVVDHGGTVDY.[A]	C5(Carbamidomethyl); C11(Carbamidomethyl); S13(HexNAc(1)Hex(1)Fuc(1)); T14(Hex(1)Pent(1)); C16(Carbamidomethyl); C22(Carbamidomethyl)	1	1	Q01705	Q01705	Neurogenic locus notch homolog protein 1 OS=Mus musculus OX=10090 GN=Notch1 PE=1 SV=3	1	5	5	1	0	1	1	1	900.18	4496.87	4494.88	442.443	0.397745	0	0	1.27002e+06	HCD (High Energy Collision Dissociation)	MS2	31.8823	100	9.20386	2983	2983	2975	FP072920_080420_20.raw	0/0		9.00862	678.215	678.215	1.2	9.80357e-10	8.2257e-11	0	0
FALSE	High	PMI-Byonic	PMI-Byonic (A2)	A	2	Unambiguous	VGQRCQDSNPCLSTPCKNAGTCHVVDHGGTVDY	[F].VGQRcQDSNPcLstPcKNAGTcHVVDHGGTVDY.[A]	C5(Carbamidomethyl); C11(Carbamidomethyl); S13(Hex(1)Pent(2)); T14(Fuc(1)); C16(Carbamidomethyl); C22(Carbamidomethyl)	1	1	Q01705	Q01705	Neurogenic locus notch homolog protein 1 OS=Mus musculus OX=10090 GN=Notch1 PE=1 SV=3	1	5	5	1	0	1	1	1	853.16	4261.77	4261.79	-4.17004	-0.00355437	0	0	1.63704e+06	HCD (High Energy Collision Dissociation)	MS2	0	35.7918	9.36352	3055	3055	3052	FP072920_080420_20.raw	0/0		11.2005	759.983	759.983	1.2	6.30253e-12	1.38752e-12	0	0
FALSE	High	PMI-Byonic	PMI-Byonic (A2)	A	2	Unambiguous	VGQRCQDSNPCLSTPCKNAGTCHVVDHGGTVDY	[F].VGQRcQDSNPcLstPcKNAGTcHVVDHGGTVDY.[A]	C5(Carbamidomethyl); C11(Carbamidomethyl); S13(Fuc(1)); T14(Hex(1)Pent(1)); C16(Carbamidomethyl); C22(Carbamidomethyl)	1	1	Q01705	Q01705	Neurogenic locus notch homolog protein 1 OS=Mus musculus OX=10090 GN=Notch1 PE=1 SV=3	1	5	5	1	0	1	1	1	826.754	4129.74	4129.75	-2.22877	-0.00184085	0	0	2.41178e+06	HCD (High Energy Collision Dissociation)	MS2	0	100	9.5063	3119	3119	3118	FP072920_080420_20.raw	0/0		12.0086	833.991	833.991	0	9.80373e-13	3.26731e-13	0	0
FALSE	High	PMI-Byonic	PMI-Byonic (A2)	A	2	Unambiguous	VGQRCQDSNPCLSTPCKNAGTCHVVDHGGTVDY	[F].VGQRcQDSNPcLstPcKNAGTcHVVDHGGTVDY.[A]	C5(Carbamidomethyl); C11(Carbamidomethyl); S13(Hex(1)Pent(2)); T14(Fuc(1)); C16(Carbamidomethyl); C22(Carbamidomethyl)	1	1	Q01705	Q01705	Neurogenic locus notch homolog protein 1 OS=Mus musculus OX=10090 GN=Notch1 PE=1 SV=3	1	5	5	1	0	1	1	1	853.564	4263.79	4261.79	469.227	0.399949	0	0	994601	HCD (High Energy Collision Dissociation)	MS2	0	100	9.51725	3125	3125	3118	FP072920_080420_20.raw	0/0		4.85976	291.942	291.942	0.28	1.38114e-05	1.88949e-06	0	0
FALSE	High	PMI-Byonic	PMI-Byonic (A2)	A	2	Unambiguous	VGQRCQDSNPCLSTPCKNAGTCHVVDHGGTVDY	[F].VGQRcQDSNPcLstPcKNAGTcHVVDHGGTVDY.[A]	C5(Carbamidomethyl); C11(Carbamidomethyl); S13(Fuc(1)); T14(Hex(1)Pent(1)); C16(Carbamidomethyl); C22(Carbamidomethyl)	1	1	Q01705	Q01705	Neurogenic locus notch homolog protein 1 OS=Mus musculus OX=10090 GN=Notch1 PE=1 SV=3	1	5	5	1	0	1	1	1	826.754	4129.74	4129.75	-1.63759	-0.00135257	0	0	963056	HCD (High Energy Collision Dissociation)	MS2	0	100	9.62474	3174	3174	3173	FP072920_080420_20.raw	0/0		12.2005	826.317	826.317	0	6.30209e-13	1.96005e-13	0	0
FALSE	High	PMI-Byonic	PMI-Byonic (A2)	A	2	Unambiguous	VGQRCQDSNPCLSTPCKNAGTCHVVDHGGTVDY	[F].VGQRcQDSNPcLstPcKNAGTcHVVDHGGTVDY.[A]	C5(Carbamidomethyl); C11(Carbamidomethyl); S13(Hex(1)Pent(1)); T14(Fuc(1)); C16(Carbamidomethyl); C22(Carbamidomethyl)	1	1	Q01705	Q01705	Neurogenic locus notch homolog protein 1 OS=Mus musculus OX=10090 GN=Notch1 PE=1 SV=3	1	5	5	1	0	1	1	1	827.553	4133.74	4129.75	965.895	0.797781	0	0	2.0769e+06	HCD (High Energy Collision Dissociation)	MS2	25.8006	100	9.7584	3234	3234	3228	FP072920_080420_20.raw	0/0		6.92548	555.356	555.356	0	1.1872e-07	1.96418e-08	0	0
FALSE	High	PMI-Byonic	PMI-Byonic (A2)	A	2	Unambiguous	VGQRCQDSNPCLSTPCKNAGTCHVVDHGGTVDY	[F].VGQRcQDSNPcLSTPcKNAGtcHVVDHGGtVDY.[A]	C5(Carbamidomethyl); C11(Carbamidomethyl); C16(Carbamidomethyl); T21(Fuc(1)); C22(Carbamidomethyl); T30(Hex(1)Pent(1))	1	1	Q01705	Q01705	Neurogenic locus notch homolog protein 1 OS=Mus musculus OX=10090 GN=Notch1 PE=1 SV=3	1	5	5	1	0	1	1	1	827.354	4132.74	4129.75	724.474	0.598379	0	0	1.06759e+06	HCD (High Energy Collision Dissociation)	MS2	0	100	9.93233	3311	3311	3305	FP072920_080420_20.raw	0/0		4.02622	246.675	246.675	0.513299	9.41404e-05	9.90721e-06	0	0
FALSE	High	PMI-Byonic	PMI-Byonic (A2)	A	2	Unambiguous	VGQRCQDSNPCLSTPCKNAGTCHVVDHGGTVDY	[F].VGQRcQDSNPcLstPcKNAGTcHVVDHGGTVDY.[A]	C5(Carbamidomethyl); C11(Carbamidomethyl); S13(Fuc(1)); T14(Hex(1)Pent(1)); C16(Carbamidomethyl); C22(Carbamidomethyl)	1	1	Q01705	Q01705	Neurogenic locus notch homolog protein 1 OS=Mus musculus OX=10090 GN=Notch1 PE=1 SV=3	1	5	5	1	0	1	1	1	826.953	4130.73	4129.75	239.045	0.197439	0	0	1.07232e+06	HCD (High Energy Collision Dissociation)	MS2	22.8224	100	9.95409	3320	3320	3316	FP072920_080420_20.raw	0/0		2.58279	278.045	278.045	0	0.00261341	0.000140105	0	0
FALSE	High	PMI-Byonic	PMI-Byonic (A2)	A	2	Unambiguous	VGQRCQDSNPCLSTPCKNAGTCHVVDHGGTVDY	[F].VGQRcQDSNPcLstPcKNAGTcHVVDHGGTVDY.[A]	C5(Carbamidomethyl); C11(Carbamidomethyl); S13(Fuc(1)); T14(Hex(1)Pent(1)); C16(Carbamidomethyl); C22(Carbamidomethyl)	1	1	Q01705	Q01705	Neurogenic locus notch homolog protein 1 OS=Mus musculus OX=10090 GN=Notch1 PE=1 SV=3	1	5	5	1	0	1	1	1	826.953	4130.73	4129.75	238.971	0.197378	0	0	805276	HCD (High Energy Collision Dissociation)	MS2	0	100	10.084	3378	3378	3371	FP072920_080420_20.raw	0/0		4.77504	356.381	356.381	0	1.67865e-05	2.15084e-06	0	0
FALSE	High	PMI-Byonic	PMI-Byonic (A2)	A	2	Unambiguous	VGQRCQDSNPCLSTPCKNAGTCHVVDHGGTVDY	[F].VGQRcQDSNPcLstPcKNAGTcHVVDHGGTVDY.[A]	C5(Carbamidomethyl); C11(Carbamidomethyl); S13(Fuc(1)); T14(Hex(1)Pent(1)); C16(Carbamidomethyl); C22(Carbamidomethyl)	1	1	Q01705	Q01705	Neurogenic locus notch homolog protein 1 OS=Mus musculus OX=10090 GN=Notch1 PE=1 SV=3	1	5	5	1	0	1	1	1	826.754	4129.74	4129.75	-1.4898	-0.0012305	0	0	8884702	HCD (High Energy Collision Dissociation)	MS2	0	14.4812	9.38403	3064	3064	3063	FP072920_080420_20.raw	0/0		14.469	941.108	941.108	0	3.39647e-15	1.69815e-15	0	0
FALSE	High	PMI-Byonic	PMI-Byonic (A2)	A	2	Unambiguous	VGQRCQDSNPCLSTPCKNAGTCHVVDHGGTVDY	[F].VGQRcQDSNPcLstPcKNAGTcHVVDHGGTVDY.[A]	C5(Carbamidomethyl); C11(Carbamidomethyl); S13(Fuc(1)); T14(Hex(1)Pent(1)); C16(Carbamidomethyl); C22(Carbamidomethyl)	1	1	Q01705	Q01705	Neurogenic locus notch homolog protein 1 OS=Mus musculus OX=10090 GN=Notch1 PE=1 SV=3	1	4	4	1	0	1	1	1	1033.19	4129.75	4129.75	-0.259854	-0.000268283	0	0	377483	HCD (High Energy Collision Dissociation)	MS2	0	100	9.22814	2994	2994	2986	FP072920_080420_20.raw	0/0		11.5937	801.031	699.424	0	2.54888e-12	8.41413e-13	0	0
FALSE	High	PMI-Byonic	PMI-Byonic (A2)	A	2	Unambiguous	ACSCPLGF	[Y].AcScPLGF.[S]	C2(Carbamidomethyl); C4(Carbamidomethyl)	1	1	Q01705	Q01705	Neurogenic locus notch homolog protein 1 OS=Mus musculus OX=10090 GN=Notch1 PE=1 SV=3	1	2	2	1	0	1	1	1	456.191	911.375	911.375	-0.333795	-0.000152106	0	0	322415	HCD (High Energy Collision Dissociation)	MS2	17.3609	100	13.5748	4917	4917	4911	FP072920_080420_20.raw	0/0		2.70038	344.484	344.484	344.484	0.0019935	0.000110306	0	0
FALSE	High	PMI-Byonic	PMI-Byonic (A2)	A	2	Unambiguous	GFSGPL	[L].GFSGPL.[C]		1	1	Q01705	Q01705	Neurogenic locus notch homolog protein 1 OS=Mus musculus OX=10090 GN=Notch1 PE=1 SV=3	1	3	3	1	0	1	1	1	577.325	1729.96	577.298	1.99665e+06	384.22	0	0	315254	HCD (High Energy Collision Dissociation)	MS2	43.3563	100	12.6451	4516	4516	4515	FP072920_080420_20.raw	0/0		1.52064	285.588	130.738	130.738	0.0301548	0.000948751	0	0
FALSE	Medium	PMI-Byonic	PMI-Byonic (A2)	A	2	Unambiguous	GFSGPLCLTPLDNACL	[L].GFsGPLcLTPLDNAcL.[A]	S3(HexNAc(1)Hex(1)); C7(Carbamidomethyl); C15(Carbamidomethyl)	1	1	Q01705	Q01705	Neurogenic locus notch homolog protein 1 OS=Mus musculus OX=10090 GN=Notch1 PE=1 SV=3	4	2	2	1	0	1	1	1	1050.48	2099.96	2099.95	3.05597	0.0032087	0	0	146554	HCD (High Energy Collision Dissociation)	MS2	0	100	18.5024	6994	6994	6993	FP072920_080420_20.raw	0/0		0.285202	97.8849	97.8849	10.1	0.518559	0.0422478	0	0
FALSE	High	PMI-Byonic	PMI-Byonic (A2)	A	2	Unambiguous	CLTPLDNACL	[L].cLTPLDNAcL.[A]	C1(Carbamidomethyl); C9(Carbamidomethyl)	1	1	Q01705	Q01705	Neurogenic locus notch homolog protein 1 OS=Mus musculus OX=10090 GN=Notch1 PE=1 SV=3	2	2	2	1	0	1	1	1	588.773	1176.54	1176.54	-0.425556	-0.000250342	0	0	134228	HCD (High Energy Collision Dissociation)	MS2	27.0216	100	14.8126	5445	5445	5439	FP072920_080420_20.raw	0/0		3.3336	382.52	324.958	324.958	0.000463876	3.24874e-05	0	0
FALSE	Medium	PMI-Byonic	PMI-Byonic (A2)	A	2	Unambiguous	CLTPLDNACL	[L].cLTPLDNAcL.[A]	C1(Carbamidomethyl); C9(Carbamidomethyl)	1	1	Q01705	Q01705	Neurogenic locus notch homolog protein 1 OS=Mus musculus OX=10090 GN=Notch1 PE=1 SV=3	2	2	2	1	0	1	1	1	588.774	1176.54	1176.54	1.13075	0.000665186	0	0	157583	HCD (High Energy Collision Dissociation)	MS2	17.7597	100	15.3239	5662	5662	5659	FP072920_080420_20.raw	0/0		0.305288	181.528	181.528	181.528	0.495122	0.0378375	0	0
FALSE	High	PMI-Byonic	PMI-Byonic (A2)	A	2	Unambiguous	CLTPLDNACL	[L].cLTPLDNAcL.[A]	C1(Carbamidomethyl); C9(Carbamidomethyl)	1	1	Q01705	Q01705	Neurogenic locus notch homolog protein 1 OS=Mus musculus OX=10090 GN=Notch1 PE=1 SV=3	2	2	2	1	0	1	1	1	588.773	1176.54	1176.54	-0.114295	-6.72363e-05	0	0	405267	HCD (High Energy Collision Dissociation)	MS2	5.13091	100	15.1902	5605	5605	5604	FP072920_080420_20.raw	0/0		2.55779	340.255	340.255	340.255	0.00276826	0.000171025	0	0
FALSE	High	PMI-Byonic	PMI-Byonic (A2)	A	2	Unambiguous	CLTPLDNACL	[L].cLTPLDNAcL.[A]	C1(Carbamidomethyl); C9(Carbamidomethyl)	1	1	Q01705	Q01705	Neurogenic locus notch homolog protein 1 OS=Mus musculus OX=10090 GN=Notch1 PE=1 SV=3	2	2	2	1	0	1	1	1	588.773	1176.54	1176.54	-0.0105412	-6.20109e-06	0	0	1.4614e+06	HCD (High Energy Collision Dissociation)	MS2	0	83.4054	15.0603	5550	5550	5549	FP072920_080420_20.raw	0/0		5.06353	585.414	315.205	315.205	8.63916e-06	1.25349e-06	0	0
FALSE	High	PMI-Byonic	PMI-Byonic (A2)	A	2	Unambiguous	CLTPLDNACL	[L].cLTPLDNAcL.[A]	C1(Carbamidomethyl); C9(Carbamidomethyl)	1	1	Q01705	Q01705	Neurogenic locus notch homolog protein 1 OS=Mus musculus OX=10090 GN=Notch1 PE=1 SV=3	2	2	2	1	0	1	1	1	588.773	1176.54	1176.54	-0.633064	-0.000372412	0	0	12483589	HCD (High Energy Collision Dissociation)	MS2	0.118642	8.79145	14.9313	5495	5495	5494	FP072920_080420_20.raw	0/0		4.91598	527.543	332.405	332.405	1.21344e-05	1.45499e-06	0	0
FALSE	High	PMI-Byonic	PMI-Byonic (A2)	A	2	Unambiguous	ANPCRNGGTCDLL	[L].ANPcRNGGtcDLL.[T]	C4(Carbamidomethyl); T9(Fuc(1)); C10(Carbamidomethyl)	1	1	Q01705	Q01705	Neurogenic locus notch homolog protein 1 OS=Mus musculus OX=10090 GN=Notch1 PE=1 SV=3	1	2	2	1	0	1	1	1	797.35	1593.69	1593.7	-4.24818	-0.00338516	0	0	484829	HCD (High Energy Collision Dissociation)	MS2	0	100	10.1234	3395	3395	3393	FP072920_080420_20.raw	0/0		4.48305	310.168	310.168	310.168	3.28815e-05	4.03183e-06	0	0
FALSE	High	PMI-Byonic	PMI-Byonic (A2)	A	2	Unambiguous	ANPCRNGGTCDLL	[L].ANPcRNGGtcDLL.[T]	C4(Carbamidomethyl); T9(Fuc(1)); C10(Carbamidomethyl)	1	1	Q01705	Q01705	Neurogenic locus notch homolog protein 1 OS=Mus musculus OX=10090 GN=Notch1 PE=1 SV=3	1	2	2	1	0	1	1	1	797.351	1593.7	1593.7	-2.63968	-0.00210343	0	0	520271	HCD (High Energy Collision Dissociation)	MS2	0	100	10.0118	3346	3346	3338	FP072920_080420_20.raw	0/0		5.356	394.852	356.742	356.742	4.40555e-06	6.91969e-07	0	0
FALSE	Medium	PMI-Byonic	PMI-Byonic (A2)	A	2	Unambiguous	ANPCRNGGTCDLLTLTEY	[L].ANPcRNGGtcDLLTLTEY.[K]	C4(Carbamidomethyl); T9(Fuc(1)); C10(Carbamidomethyl)	1	1	Q01705	Q01705	Neurogenic locus notch homolog protein 1 OS=Mus musculus OX=10090 GN=Notch1 PE=1 SV=3	3	2	2	1	0	1	1	1	1101.49	2201.97	2200.98	449.129	0.494264	0	0	404346	HCD (High Energy Collision Dissociation)	MS2	16.2926	100	15.0798	5559	5559	5549	FP072920_080420_20.raw	0/0		0.486828	138.339	138.339	6.4	0.325966	0.0197406	0	0
FALSE	High	PMI-Byonic	PMI-Byonic (A2)	A	2	Unambiguous	ANPCRNGGTCDLLTLTEY	[L].ANPcRNGGtcDLLTLTEY.[K]	C4(Carbamidomethyl); T9(Fuc(1)); C10(Carbamidomethyl)	1	1	Q01705	Q01705	Neurogenic locus notch homolog protein 1 OS=Mus musculus OX=10090 GN=Notch1 PE=1 SV=3	3	2	2	1	0	1	1	1	1101	2200.98	2200.98	-0.442921	-0.000487431	0	0	113320	HCD (High Energy Collision Dissociation)	MS2	0	100	14.5006	5313	5313	5307	FP072920_080420_20.raw	0/0		0.852812	171.173	171.173	6.4	0.140342	0.00949016	0	0
FALSE	High	PMI-Byonic	PMI-Byonic (A2)	A	2	Unambiguous	ANPCRNGGTCDLLTLTEY	[L].ANPcRNGGtcDLLTLTEY.[K]	C4(Carbamidomethyl); T9(Fuc(1)); C10(Carbamidomethyl)	1	1	Q01705	Q01705	Neurogenic locus notch homolog protein 1 OS=Mus musculus OX=10090 GN=Notch1 PE=1 SV=3	3	2	2	1	0	1	1	1	1100.99	2200.98	2200.98	-1.10846	-0.00121985	0	0	562503	HCD (High Energy Collision Dissociation)	MS2	0	100	14.8819	5474	5474	5472	FP072920_080420_20.raw	0/0		3.56277	248.378	248.378	6.4	0.000273673	2.13314e-05	0	0
FALSE	High	PMI-Byonic	PMI-Byonic (A2)	A	2	Unambiguous	ANPCRNGGTCDLLTLTEY	[L].ANPcRNGGtcDLLTLTEY.[K]	C4(Carbamidomethyl); T9(Fuc(1)); C10(Carbamidomethyl)	1	1	Q01705	Q01705	Neurogenic locus notch homolog protein 1 OS=Mus musculus OX=10090 GN=Notch1 PE=1 SV=3	3	2	2	1	0	1	1	1	1101	2200.98	2200.98	-0.331998	-0.000365361	0	0	2.02277e+06	HCD (High Energy Collision Dissociation)	MS2	0	100	14.7495	5418	5418	5417	FP072920_080420_20.raw	0/0		4.51995	406.126	406.126	9.13883	3.0203e-05	3.55889e-06	0	0
FALSE	Medium	PMI-Byonic	PMI-Byonic (A2)	A	2	Unambiguous	ANPCRNGGTCDLLTLTEY	[L].ANPcRNGGtcDLLTLTEY.[K]	C4(Carbamidomethyl); T9(Fuc(1)); C10(Carbamidomethyl)	1	1	Q01705	Q01705	Neurogenic locus notch homolog protein 1 OS=Mus musculus OX=10090 GN=Notch1 PE=1 SV=3	3	3	3	1	0	1	1	1	734.334	2200.99	2200.98	1.21482	0.000891267	0	0	55311.7	HCD (High Energy Collision Dissociation)	MS2	25.345	100	14.5223	5322	5322	5318	FP072920_080420_20.raw	0/0		0.464569	86.591	86.591	6.4	0.343108	0.0228499	0	0
FALSE	High	PMI-Byonic	PMI-Byonic (A2)	A	2	Unambiguous	ANPCRNGGTCDLLTLTEY	[L].ANPcRNGGTcDLLTLTEY.[K]	C4(Carbamidomethyl); C10(Carbamidomethyl)	1	1	Q01705	Q01705	Neurogenic locus notch homolog protein 1 OS=Mus musculus OX=10090 GN=Notch1 PE=1 SV=3	3	2	2	1	0	1	1	1	1027.97	2054.93	2054.93	-0.451267	-0.00046366	0	0	602691	HCD (High Energy Collision Dissociation)	MS2	0	100	14.674	5386	5386	5384	FP072920_080420_20.raw	0/0		1.49336	187.086	187.086	187.086	0.0321099	0.00129888	0	0
FALSE	High	PMI-Byonic	PMI-Byonic (A2)	A	2	Unambiguous	ANPCRNGGTCDLLTLTEY	[L].ANPcRNGGTcDLLTLTEY.[K]	C4(Carbamidomethyl); C10(Carbamidomethyl)	1	1	Q01705	Q01705	Neurogenic locus notch homolog protein 1 OS=Mus musculus OX=10090 GN=Notch1 PE=1 SV=3	3	3	3	1	0	1	1	1	685.647	2054.93	2054.93	-0.843935	-0.000578075	0	0	672872	HCD (High Energy Collision Dissociation)	MS2	2.97306	100	14.6718	5385	5385	5384	FP072920_080420_20.raw	0/0		0.981763	180.507	180.507	180.507	0.104289	0.00548638	0	0
FALSE	High	PMI-Byonic	PMI-Byonic (A2)	A	2	Unambiguous	ANPCRNGGTCDLLTLTEY	[L].ANPcRNGGTcDLLtLTEY.[K]	C4(Carbamidomethyl); C10(Carbamidomethyl); T14(Fuc(1))	1	1	Q01705	Q01705	Neurogenic locus notch homolog protein 1 OS=Mus musculus OX=10090 GN=Notch1 PE=1 SV=3	3	3	3	1	0	1	1	1	734.333	2200.98	2200.98	-0.199453	-0.000146331	0	0	1.29906e+06	HCD (High Energy Collision Dissociation)	MS2	3.09406	100	14.6458	5374	5374	5373	FP072920_080420_20.raw	0/0		3.11121	350.805	350.805	0	0.000774088	4.19951e-05	0	0
FALSE	High	PMI-Byonic	PMI-Byonic (A2)	A	2	Unambiguous	ANPCRNGGTCDLLTLTEY	[L].ANPcRNGGtcDLLTLTEY.[K]	C4(Carbamidomethyl); T9(Fuc(1)); C10(Carbamidomethyl)	1	1	Q01705	Q01705	Neurogenic locus notch homolog protein 1 OS=Mus musculus OX=10090 GN=Notch1 PE=1 SV=3	3	2	2	1	0	1	1	1	1101	2200.99	2200.98	0.555389	0.000611202	0	0	9770735	HCD (High Energy Collision Dissociation)	MS2	0	61.4497	14.62	5363	5363	5362	FP072920_080420_20.raw	0/0		5.63815	490.185	490.185	12.4282	2.30065e-06	3.00566e-07	0	0
FALSE	High	PMI-Byonic	PMI-Byonic (A2)	A	2	Unambiguous	ANPCRNGGTCDLLTLTEY	[L].ANPcRNGGTcDLLTLTEY.[K]	C4(Carbamidomethyl); C10(Carbamidomethyl)	1	1	Q01705	Q01705	Neurogenic locus notch homolog protein 1 OS=Mus musculus OX=10090 GN=Notch1 PE=1 SV=3	3	2	2	1	0	1	1	1	1027.97	2054.93	2054.93	-0.213652	-0.00021952	0	0	138182	HCD (High Energy Collision Dissociation)	MS2	0	100	14.5525	5335	5335	5329	FP072920_080420_20.raw	0/0		1.27682	122.387	122.387	122.387	0.052867	0.00241096	0	0
FALSE	Medium	PMI-Byonic	PMI-Byonic (A2)	A	2	Unambiguous	ANPCRNGGTCDLLTLTEY	[L].ANPcRNGGTcDLLTLTEY.[K]	C4(Carbamidomethyl); C10(Carbamidomethyl)	1	1	Q01705	Q01705	Neurogenic locus notch homolog protein 1 OS=Mus musculus OX=10090 GN=Notch1 PE=1 SV=3	3	3	3	1	0	1	1	1	685.647	2054.93	2054.93	0.403544	0.000276417	0	0	239638	HCD (High Energy Collision Dissociation)	MS2	3.58587	100	14.546	5332	5332	5329	FP072920_080420_20.raw	0/0		0.411287	81.8979	81.8979	81.8979	0.387894	0.0296381	0	0
FALSE	High	PMI-Byonic	PMI-Byonic (A2)	A	2	Unambiguous	SGKSCQQADPCASNPCANGGQCLPF	[W].SGKScQQADPcAsNPcANGGQcLPF.[E]	C5(Carbamidomethyl); C11(Carbamidomethyl); S13(Hex(1)Pent(1)); C16(Carbamidomethyl); C22(Carbamidomethyl)	1	1	Q01705	Q01705	Neurogenic locus notch homolog protein 1 OS=Mus musculus OX=10090 GN=Notch1 PE=1 SV=3	0	3	3	1	0	1	1	1	1002.41	3005.2	3005.2	0.804257	0.000805652	0	0	517561	HCD (High Energy Collision Dissociation)	MS2	3.47038	100	12.2921	4363	4363	4361	FP072920_080420_20.raw	0/0		4.14475	330.205	330.205	8	7.16548e-05	8.68644e-06	0	0
FALSE	High	PMI-Byonic	PMI-Byonic (A2)	A	2	Unambiguous	SGKSCQQADPCASNPCANGGQCLPF	[W].SGKScQQADPcAsNPcANGGQcLPF.[E]	C5(Carbamidomethyl); C11(Carbamidomethyl); S13(Hex(1)); C16(Carbamidomethyl); C22(Carbamidomethyl)	1	1	Q01705	Q01705	Neurogenic locus notch homolog protein 1 OS=Mus musculus OX=10090 GN=Notch1 PE=1 SV=3	0	3	3	1	0	1	1	1	958.39	2873.16	2873.16	-1.21166	-0.00116043	0	0	133018	HCD (High Energy Collision Dissociation)	MS2	0	100	12.1015	4281	4281	4273	FP072920_080420_20.raw	0/0		1.27103	149.952	149.952	8	0.0535758	0.0029671	0	0
FALSE	High	PMI-Byonic	PMI-Byonic (A2)	A	2	Unambiguous	SGKSCQQADPCASNPCANGGQCLPFESSY	[W].SGKScQQADPcAsNPcANGGQcLPFESSY.[I]	C5(Carbamidomethyl); C11(Carbamidomethyl); S13(Hex(1)Pent(2)); C16(Carbamidomethyl); C22(Carbamidomethyl)	1	1	Q01705	Q01705	Neurogenic locus notch homolog protein 1 OS=Mus musculus OX=10090 GN=Notch1 PE=1 SV=3	1	3	3	1	0	1	1	1	1201.81	3603.42	3603.41	0.801266	0.000962431	0	0	228152	HCD (High Energy Collision Dissociation)	MS2	0	100	12.7352	4555	4555	4548	FP072920_080420_20.raw	0/0		5.56062	378.727	378.727	10.4	2.75028e-06	4.11073e-07	0	0
FALSE	High	PMI-Byonic	PMI-Byonic (A2)	A	2	Unambiguous	SGKSCQQADPCASNPCANGGQCLPF	[W].SGKScQQADPcAsNPcANGGQcLPF.[E]	C5(Carbamidomethyl); C11(Carbamidomethyl); S13(Hex(1)Pent(1)); C16(Carbamidomethyl); C22(Carbamidomethyl)	1	1	Q01705	Q01705	Neurogenic locus notch homolog protein 1 OS=Mus musculus OX=10090 GN=Notch1 PE=1 SV=3	0	3	3	1	0	1	1	1	1002.4	3005.19	3005.2	-3.0343	-0.00303956	0	0	204162	HCD (High Energy Collision Dissociation)	MS2	0	100	12.0462	4257	4257	4251	FP072920_080420_20.raw	0/0		5.26216	373.155	373.155	4.43248	5.4681e-06	8.79055e-07	0	0
FALSE	High	PMI-Byonic	PMI-Byonic (A2)	A	2	Unambiguous	SGKSCQQADPCASNPCANGGQCLPFESSY	[W].SGKScQQADPcAsNPcANGGQcLPFESSY.[I]	C5(Carbamidomethyl); C11(Carbamidomethyl); S13(Hex(1)Pent(1)); C16(Carbamidomethyl); C22(Carbamidomethyl)	1	1	Q01705	Q01705	Neurogenic locus notch homolog protein 1 OS=Mus musculus OX=10090 GN=Notch1 PE=1 SV=3	1	3	3	1	0	1	1	1	1157.79	3471.37	3471.37	-1.34195	-0.0015528	0	0	828701	HCD (High Energy Collision Dissociation)	MS2	0.842783	100	12.7531	4563	4563	4559	FP072920_080420_20.raw	0/0		7.63943	607.324	607.324	9.28433	2.2939e-08	3.01982e-09	0	0
FALSE	High	PMI-Byonic	PMI-Byonic (A2)	A	2	Unambiguous	SGKSCQQADPCASNPCANGGQCLPFESSY	[W].SGKScQQADPcAsNPcANGGQcLPFESSY.[I]	C5(Carbamidomethyl); C11(Carbamidomethyl); S13(Hex(1)); C16(Carbamidomethyl); C22(Carbamidomethyl)	1	1	Q01705	Q01705	Neurogenic locus notch homolog protein 1 OS=Mus musculus OX=10090 GN=Notch1 PE=1 SV=3	1	3	3	1	0	1	1	1	1113.78	3339.33	3339.33	0.402842	0.000448408	0	0	233209	HCD (High Energy Collision Dissociation)	MS2	0	100	12.8574	4609	4609	4603	FP072920_080420_20.raw	0/0		3.10538	224.367	224.367	10.4	0.000784546	5.13944e-05	0	0
FALSE	High	PMI-Byonic	PMI-Byonic (A2)	A	2	Unambiguous	SGKSCQQADPCASNPCANGGQCLPFESSY	[W].SGKScQQADPcAsNPcANGGQcLPFESSY.[I]	C5(Carbamidomethyl); C11(Carbamidomethyl); S13(Hex(1)Pent(1)); C16(Carbamidomethyl); C22(Carbamidomethyl)	1	1	Q01705	Q01705	Neurogenic locus notch homolog protein 1 OS=Mus musculus OX=10090 GN=Notch1 PE=1 SV=3	1	3	3	1	0	1	1	1	1157.79	3471.37	3471.37	-0.497989	-0.000576235	0	0	2.13808e+06	HCD (High Energy Collision Dissociation)	MS2	0	100	12.8724	4615	4615	4614	FP072920_080420_20.raw	0/0		8.63943	696.418	696.418	7.33461	2.2939e-09	3.63763e-10	0	0
FALSE	High	PMI-Byonic	PMI-Byonic (A2)	A	2	Unambiguous	SGKSCQQADPCASNPCANGGQCLPF	[W].SGKScQQADPcAsNPcANGGQcLPF.[E]	C5(Carbamidomethyl); C11(Carbamidomethyl); S13(Hex(1)Pent(1)); C16(Carbamidomethyl); C22(Carbamidomethyl)	1	1	Q01705	Q01705	Neurogenic locus notch homolog protein 1 OS=Mus musculus OX=10090 GN=Notch1 PE=1 SV=3	0	3	3	1	0	1	1	1	1002.4	3005.2	3005.2	-0.414333	-0.000415052	0	0	3.60959e+06	HCD (High Energy Collision Dissociation)	MS2	0	85.1597	12.1625	4307	4307	4306	FP072920_080420_20.raw	0/0		7.22703	634.164	634.164	7.62907	5.92889e-08	6.33874e-09	0	0
FALSE	High	PMI-Byonic	PMI-Byonic (A2)	A	2	Unambiguous	SGKSCQQADPCASNPCANGGQCLPF	[W].SGKScQQADPcAsNPcANGGQcLPF.[E]	C5(Carbamidomethyl); C11(Carbamidomethyl); S13(Hex(1)Pent(2)); C16(Carbamidomethyl); C22(Carbamidomethyl)	1	1	Q01705	Q01705	Neurogenic locus notch homolog protein 1 OS=Mus musculus OX=10090 GN=Notch1 PE=1 SV=3	0	3	3	1	0	1	1	1	1046.42	3137.24	3137.24	-1.31851	-0.00137883	0	0	171686	HCD (High Energy Collision Dissociation)	MS2	0	100	12.0484	4258	4258	4251	FP072920_080420_20.raw	0/0		3.35872	248.871	248.871	10.4	0.000437802	2.68112e-05	0	0
FALSE	High	PMI-Byonic	PMI-Byonic (A2)	A	2	Unambiguous	SGKSCQQADPCASNPCANGGQCLPF	[W].sGKScQQADPcASNPcANGGQcLPF.[E]	S1(Hex(1)Pent(1)); C5(Carbamidomethyl); C11(Carbamidomethyl); C16(Carbamidomethyl); C22(Carbamidomethyl)	1	1	Q01705	Q01705	Neurogenic locus notch homolog protein 1 OS=Mus musculus OX=10090 GN=Notch1 PE=1 SV=3	0	2	2	1	0	1	1	1	1503.1	3005.19	3005.2	-2.9689	-0.00446107	0	0	153183	HCD (High Energy Collision Dissociation)	MS2	0	100	12.1747	4313	4313	4306	FP072920_080420_20.raw	0/0		3.06702	185.936	185.936	0.4	0.000856994	6.14644e-05	0	0
FALSE	High	PMI-Byonic	PMI-Byonic (A2)	A	2	Unambiguous	ICRCPPGFHGPTCRQDVNECSQNPGLCRHGGTCHNEIGSY	[Y].IcRcPPGFHGPtcRQDVNEcSQNPGLcRHGGTcHNEIGSY.[R]	C2(Carbamidomethyl); C4(Carbamidomethyl); T12(Fuc(1)); C13(Carbamidomethyl); C20(Carbamidomethyl); C27(Carbamidomethyl); C33(Carbamidomethyl)	1	1	Q01705	Q01705	Neurogenic locus notch homolog protein 1 OS=Mus musculus OX=10090 GN=Notch1 PE=1 SV=3	2	6	6	1	0	1	1	1	806.012	4831.03	4831.05	-3.34858	-0.00269619	0	0	335846	HCD (High Energy Collision Dissociation)	MS2	12.7854	100	9.6776	3197	3197	3195	FP072920_080420_20.raw	0/0		0.877376	241.004	241.004	3.6	0.132624	0.00681073	0	0
FALSE	High	PMI-Byonic	PMI-Byonic (A2)	A	2	Unambiguous	ICRCPPGFHGPTCRQDVNECSQNPGLCRHGGTCHNEIGSY	[Y].IcRcPPGFHGPtcRQDVNEcSQNPGLcRHGGTcHNEIGSY.[R]	C2(Carbamidomethyl); C4(Carbamidomethyl); T12(Fuc(1)); C13(Carbamidomethyl); C20(Carbamidomethyl); C27(Carbamidomethyl); C33(Carbamidomethyl)	1	1	Q01705	Q01705	Neurogenic locus notch homolog protein 1 OS=Mus musculus OX=10090 GN=Notch1 PE=1 SV=3	2	6	6	1	0	1	1	1	806.013	4831.04	4831.05	-1.6809	-0.00135342	0	0	1.09164e+06	HCD (High Energy Collision Dissociation)	MS2	0	59.0362	9.55657	3142	3142	3140	FP072920_080420_20.raw	0/0		4.66563	486.78	486.78	3.6	2.15958e-05	2.78822e-06	0	0
FALSE	High	PMI-Byonic	PMI-Byonic (A2)	A	2	Unambiguous	ICRCPPGFHGPTCRQDVNECSQNPGLCRHGGTCHNEIGSY	[Y].IcRcPPGFHGPtcRQDVNEcSQNPGLcRHGGTcHNEIGSY.[R]	C2(Carbamidomethyl); C4(Carbamidomethyl); T12(Fuc(1)); C13(Carbamidomethyl); C20(Carbamidomethyl); C27(Carbamidomethyl); C33(Carbamidomethyl)	1	1	Q01705	Q01705	Neurogenic locus notch homolog protein 1 OS=Mus musculus OX=10090 GN=Notch1 PE=1 SV=3	2	6	6	1	0	1	1	1	806.347	4833.05	4831.05	413.344	0.332814	0	0	1.2253e+06	HCD (High Energy Collision Dissociation)	MS2	26.908	100	9.44241	3090	3090	3085	FP072920_080420_20.raw	0/0		0.866895	209.921	209.921	3.6	0.135864	0.00814118	0	0
FALSE	High	PMI-Byonic	PMI-Byonic (A2)	A	2	Unambiguous	ICRCPPGFHGPTCRQDVNECSQNPGL	[Y].IcRcPPGFHGPTcRQDVNEcSQNPGL.[C]	C2(Carbamidomethyl); C4(Carbamidomethyl); C13(Carbamidomethyl); C20(Carbamidomethyl)	1	1	Q01705	Q01705	Neurogenic locus notch homolog protein 1 OS=Mus musculus OX=10090 GN=Notch1 PE=1 SV=3	1	4	4	1	0	1	1	1	765.089	3057.33	3056.33	326.838	0.249732	0	0	637290	HCD (High Energy Collision Dissociation)	MS2	17.806	100	10.0905	3381	3381	3371	FP072920_080420_20.raw	0/0		3.75007	306.271	306.271	306.271	0.000177798	1.79213e-05	0	0
FALSE	High	PMI-Byonic	PMI-Byonic (A2)	A	2	Unambiguous	NCRCPPEWTGQY	[Y].NcRcPPEWTGQY.[C]	C2(Carbamidomethyl); C4(Carbamidomethyl)	1	1	Q01705	Q01705	Neurogenic locus notch homolog protein 1 OS=Mus musculus OX=10090 GN=Notch1 PE=1 SV=3	1	2	2	1	0	1	1	1	784.323	1567.64	1567.64	-1.56306	-0.00122516	0	0	608618	HCD (High Energy Collision Dissociation)	MS2	0	100	11.4311	3989	3989	3987	FP072920_080420_20.raw	0/0		6.95357	499.978	441.228	441.228	1.11284e-07	1.30652e-08	0	0
FALSE	High	PMI-Byonic	PMI-Byonic (A2)	A	2	Unambiguous	NCRCPPEWTGQY	[Y].NcRcPPEWTGQY.[C]	C2(Carbamidomethyl); C4(Carbamidomethyl)	1	1	Q01705	Q01705	Neurogenic locus notch homolog protein 1 OS=Mus musculus OX=10090 GN=Notch1 PE=1 SV=3	1	2	2	1	0	1	1	1	784.323	1567.64	1567.64	-1.40733	-0.00110309	0	0	419938	HCD (High Energy Collision Dissociation)	MS2	0	100	11.5652	4049	4049	4042	FP072920_080420_20.raw	0/0		6.95357	492.977	446.621	446.621	1.11284e-07	1.63392e-08	0	0
FALSE	High	PMI-Byonic	PMI-Byonic (A2)	A	2	Unambiguous	NCRCPPEWTGQY	[Y].NcRcPPEWTGQY.[C]	C2(Carbamidomethyl); C4(Carbamidomethyl)	1	1	Q01705	Q01705	Neurogenic locus notch homolog protein 1 OS=Mus musculus OX=10090 GN=Notch1 PE=1 SV=3	1	2	2	1	0	1	1	1	784.324	1567.64	1567.64	-0.862246	-0.000675846	0	0	501810	HCD (High Energy Collision Dissociation)	MS2	0	100	11.2984	3927	3927	3921	FP072920_080420_20.raw	0/0		7.01565	522.873	400.054	400.054	9.64614e-08	9.5574e-09	0	0
FALSE	High	PMI-Byonic	PMI-Byonic (A2)	A	2	Unambiguous	NCRCPPEWTGQY	[Y].NcRcPPEWTGQY.[C]	C2(Carbamidomethyl); C4(Carbamidomethyl)	1	1	Q01705	Q01705	Neurogenic locus notch homolog protein 1 OS=Mus musculus OX=10090 GN=Notch1 PE=1 SV=3	1	2	2	1	0	1	1	1	784.323	1567.64	1567.64	-2.18601	-0.00171344	0	0	2.58213e+06	HCD (High Energy Collision Dissociation)	MS2	0	88.2585	11.0527	3815	3815	3811	FP072920_080420_20.raw	0/0		8.67342	627.682	424.366	424.366	2.12117e-09	2.62178e-10	0	0
FALSE	High	PMI-Byonic	PMI-Byonic (A2)	A	2	Unambiguous	NCRCPPEWTGQY	[Y].NcRcPPEWTGQY.[C]	C2(Carbamidomethyl); C4(Carbamidomethyl)	1	1	Q01705	Q01705	Neurogenic locus notch homolog protein 1 OS=Mus musculus OX=10090 GN=Notch1 PE=1 SV=3	1	2	2	1	0	1	1	1	784.323	1567.64	1567.64	-1.7188	-0.00134723	0	0	2.61319e+06	HCD (High Energy Collision Dissociation)	MS2	0	62.3213	11.1693	3868	3868	3866	FP072920_080420_20.raw	0/0		7.67342	599.036	441.368	441.368	2.12117e-08	2.18986e-09	0	0
FALSE	Medium	PMI-Byonic	PMI-Byonic (A2)	A	2	Unambiguous	TGEDCSENIDDCASAACF	[W].TGEDcSENIDDcASAAcF.[Q]	C5(Carbamidomethyl); C12(Carbamidomethyl); C17(Carbamidomethyl)	1	1	Q01705	Q01705	Neurogenic locus notch homolog protein 1 OS=Mus musculus OX=10090 GN=Notch1 PE=1 SV=3	0	2	2	1	0	1	1	1	1011.36	2021.71	2021.72	-3.6836	-0.0037236	0	0	104680	HCD (High Energy Collision Dissociation)	MS2	0	100	13.6844	4964	4964	4955	FP072920_080420_20.raw	0/0		0.59609	23.8796	23.8796	23.8796	0.253461	0.0167384	0	0
FALSE	High	PMI-Byonic	PMI-Byonic (A2)	A	2	Unambiguous	TGEDCSENIDDCASAACF	[W].TGEDcSENIDDcASAAcF.[Q]	C5(Carbamidomethyl); C12(Carbamidomethyl); C17(Carbamidomethyl)	1	1	Q01705	Q01705	Neurogenic locus notch homolog protein 1 OS=Mus musculus OX=10090 GN=Notch1 PE=1 SV=3	0	2	2	1	0	1	1	1	1011.36	2021.71	2021.72	-0.785384	-0.000793912	0	0	236482	HCD (High Energy Collision Dissociation)	MS2	0	100	13.5511	4907	4907	4900	FP072920_080420_20.raw	0/0		3.84378	339.3	339.3	339.3	0.000143292	1.17859e-05	0	0
FALSE	High	PMI-Byonic	PMI-Byonic (A2)	A	2	Unambiguous	QGATCHDRVASFY	[F].QGATcHDRVAsFY.[C]	C5(Carbamidomethyl); S11(Fuc(1))	1	1	Q01705	Q01705	Neurogenic locus notch homolog protein 1 OS=Mus musculus OX=10090 GN=Notch1 PE=1 SV=3	1	3	3	1	0	1	1	1	553.246	1657.72	1657.73	-2.82523	-0.00156116	0	0	3.44594e+06	HCD (High Energy Collision Dissociation)	MS2	2.04241	46.3815	9.26216	3010	3010	3008	FP072920_080420_20.raw	0/0		6.45066	507.481	507.481	5.18664	3.54271e-07	4.95449e-08	0	0
FALSE	High	PMI-Byonic	PMI-Byonic (A2)	A	2	Unambiguous	QGATCHDRVASFY	[F].QGATcHDRVAsFY.[C]	C5(Carbamidomethyl); S11(Fuc(1))	1	1	Q01705	Q01705	Neurogenic locus notch homolog protein 1 OS=Mus musculus OX=10090 GN=Notch1 PE=1 SV=3	1	3	3	1	0	1	1	1	553.246	1657.72	1657.73	-2.05204	-0.00113391	0	0	22322494	HCD (High Energy Collision Dissociation)	MS2	0	10.6078	9.14016	2954	2954	2953	FP072920_080420_20.raw	0/0		7.43935	579.866	576.403	5.27257	3.63619e-08	4.3022e-09	0	0
FALSE	High	PMI-Byonic	PMI-Byonic (A2)	A	2	Unambiguous	QGATCHDRVASFY	[F].QGATcHDRVASFY.[C]	C5(Carbamidomethyl)	1	1	Q01705	Q01705	Neurogenic locus notch homolog protein 1 OS=Mus musculus OX=10090 GN=Notch1 PE=1 SV=3	1	3	3	1	0	1	1	1	504.56	1511.67	1511.67	-2.25924	-0.00113841	0	0	2.09226e+06	HCD (High Energy Collision Dissociation)	MS2	5.37269	63.3332	9.14387	2956	2956	2953	FP072920_080420_20.raw	0/0		3.78671	333.612	333.612	333.612	0.000163415	1.57313e-05	0	0
FALSE	High	PMI-Byonic	PMI-Byonic (A2)	A	2	Unambiguous	QGATCHDRVASFY	[F].QGATcHDRVASFY.[C]	C5(Carbamidomethyl)	1	1	Q01705	Q01705	Neurogenic locus notch homolog protein 1 OS=Mus musculus OX=10090 GN=Notch1 PE=1 SV=3	1	3	3	1	0	1	1	1	504.56	1511.67	1511.67	-2.80431	-0.00141307	0	0	1.7497e+06	HCD (High Energy Collision Dissociation)	MS2	0	95.3024	9.26424	3011	3011	3008	FP072920_080420_20.raw	0/0		1.61702	201.763	201.763	201.763	0.0241534	0.000613049	0	0
FALSE	High	PMI-Byonic	PMI-Byonic (A2)	A	2	Unambiguous	QGATCHDRVASFY	[F].QGATcHDRVAsFY.[C]	C5(Carbamidomethyl); S11(Fuc(1))	1	1	Q01705	Q01705	Neurogenic locus notch homolog protein 1 OS=Mus musculus OX=10090 GN=Notch1 PE=1 SV=3	1	3	3	1	0	1	1	1	553.246	1657.72	1657.73	-1.94159	-0.00107287	0	0	3.20603e+06	HCD (High Energy Collision Dissociation)	MS2	5.34561	50.6777	9.02969	2905	2905	2899	FP072920_080420_20.raw	0/0		5.42205	470.439	470.439	7.68773	3.784e-06	5.37166e-07	0	0
FALSE	High	PMI-Byonic	PMI-Byonic (A2)	A	2	Unambiguous	QGATCHDRVASFY	[F].QGATcHDRVAsFY.[C]	C5(Carbamidomethyl); S11(Fuc(1))	1	1	Q01705	Q01705	Neurogenic locus notch homolog protein 1 OS=Mus musculus OX=10090 GN=Notch1 PE=1 SV=3	1	2	2	1	0	1	1	1	829.366	1657.72	1657.73	-2.08075	-0.00172466	0	0	715793	HCD (High Energy Collision Dissociation)	MS2	0	100	9.09933	2935	2935	2931	FP072920_080420_20.raw	0/0		5.70794	461.393	461.393	3.08991	1.9591e-06	2.01095e-07	0	0
FALSE	High	PMI-Byonic	PMI-Byonic (A2)	A	2	Unambiguous	QGATCHDRVASF	[F].QGATcHDRVAsF.[Y]	C5(Carbamidomethyl); S11(HexNAc(1)Hex(1)Fuc(1)NeuAc(1))	1	1	Q01705	Q01705	Neurogenic locus notch homolog protein 1 OS=Mus musculus OX=10090 GN=Notch1 PE=1 SV=3	0	3	3	1	0	1	1	1	717.635	2150.89	2150.89	-1.20225	-0.000861967	0	0	948214	HCD (High Energy Collision Dissociation)	MS2	0	100	8.92256	2855	2855	2853	FP072920_080420_20.raw	0/0		4.36494	359.399	305.73	12.2016	4.3158e-05	5.68912e-06	0	0
FALSE	High	PMI-Byonic	PMI-Byonic (A2)	A	2	Unambiguous	QGATCHDRVASFY	[F].QGATcHDRVAsFY.[C]	C5(Carbamidomethyl); S11(HexNAc(1)Hex(1)Fuc(1))	1	1	Q01705	Q01705	Neurogenic locus notch homolog protein 1 OS=Mus musculus OX=10090 GN=Notch1 PE=1 SV=3	1	3	3	1	0	1	1	1	674.956	2022.85	2022.86	-3.27781	-0.00221018	0	0	1.24486e+06	HCD (High Energy Collision Dissociation)	MS2	40.8625	100	9.05099	2914	2914	2910	FP072920_080420_20.raw	0/0		4.69226	318.317	318.317	14.6336	2.03114e-05	2.46395e-06	0	0
FALSE	High	PMI-Byonic	PMI-Byonic (A2)	A	2	Unambiguous	QGATCHDRVASF	[F].QGATcHDRVAsF.[Y]	C5(Carbamidomethyl); S11(HexNAc(1)Hex(1)Fuc(1)NeuAc(1))	1	1	Q01705	Q01705	Neurogenic locus notch homolog protein 1 OS=Mus musculus OX=10090 GN=Notch1 PE=1 SV=3	0	3	3	1	0	1	1	1	717.634	2150.89	2150.89	-1.96842	-0.00141128	0	0	687068	HCD (High Energy Collision Dissociation)	MS2	9.73704	100	8.81356	2806	2806	2798	FP072920_080420_20.raw	0/0		4.65006	396.066	345.563	9.93008	2.23843e-05	3.11482e-06	0	0
FALSE	High	PMI-Byonic	PMI-Byonic (A2)	A	2	Unambiguous	YCECPHGRTGLL	[F].YcEcPHGRTGLL.[C]	C2(Carbamidomethyl); C4(Carbamidomethyl)	1	1	Q01705	Q01705	Neurogenic locus notch homolog protein 1 OS=Mus musculus OX=10090 GN=Notch1 PE=1 SV=3	2	2	2	1	0	1	1	1	731.828	1462.65	1462.66	-5.03357	-0.00368119	0	0	360775	HCD (High Energy Collision Dissociation)	MS2	0	100	8.95518	2870	2870	2869	FP072920_080420_20.raw	0/0		8.09888	662.506	662.506	662.506	7.96376e-09	9.7916e-10	0	0
FALSE	High	PMI-Byonic	PMI-Byonic (A2)	A	2	Unambiguous	YCECPHGRTGLL	[F].YcEcPHGRTGLL.[C]	C2(Carbamidomethyl); C4(Carbamidomethyl)	1	1	Q01705	Q01705	Neurogenic locus notch homolog protein 1 OS=Mus musculus OX=10090 GN=Notch1 PE=1 SV=3	2	2	2	1	0	1	1	1	731.83	1462.65	1462.66	-2.196	-0.001606	0	0	1294102	HCD (High Energy Collision Dissociation)	MS2	0	100	8.85117	2823	2823	2820	FP072920_080420_20.raw	0/0		9.9117	747.289	747.289	747.289	1.22545e-10	1.31646e-11	0	0
FALSE	High	PMI-Byonic	PMI-Byonic (A2)	A	2	Unambiguous	YCECPHGRTGLL	[F].YcEcPHGRTGLL.[C]	C2(Carbamidomethyl); C4(Carbamidomethyl)	1	1	Q01705	Q01705	Neurogenic locus notch homolog protein 1 OS=Mus musculus OX=10090 GN=Notch1 PE=1 SV=3	2	3	3	1	0	1	1	1	488.222	1462.65	1462.66	-2.97718	-0.00145153	0	0	6279305	HCD (High Energy Collision Dissociation)	MS2	10.7866	24.3787	8.80318	2801	2801	2798	FP072920_080420_20.raw	0/0		5.38729	456.926	456.926	456.926	4.09932e-06	6.12957e-07	0	0
FALSE	High	PMI-Byonic	PMI-Byonic (A2)	A	2	Unambiguous	YCECPHGRTGLL	[F].YcEcPHGRTGLL.[C]	C2(Carbamidomethyl); C4(Carbamidomethyl)	1	1	Q01705	Q01705	Neurogenic locus notch homolog protein 1 OS=Mus musculus OX=10090 GN=Notch1 PE=1 SV=3	2	3	3	1	0	1	1	1	488.223	1462.65	1462.66	-2.41384	-0.00117687	0	0	62109324	HCD (High Energy Collision Dissociation)	MS2	1.4066	4.02494	8.9204	2854	2854	2853	FP072920_080420_20.raw	0/0		5.78099	470.452	470.452	470.452	1.65582e-06	1.56018e-07	0	0
FALSE	High	PMI-Byonic	PMI-Byonic (A2)	A	2	Unambiguous	YCECPHGRTGLL	[F].YcEcPHGRTGLL.[C]	C2(Carbamidomethyl); C4(Carbamidomethyl)	1	1	Q01705	Q01705	Neurogenic locus notch homolog protein 1 OS=Mus musculus OX=10090 GN=Notch1 PE=1 SV=3	2	3	3	1	0	1	1	1	488.223	1462.65	1462.66	-2.35125	-0.00114636	0	0	7.58859e+06	HCD (High Energy Collision Dissociation)	MS2	13.9563	21.8221	9.04454	2911	2911	2910	FP072920_080420_20.raw	0/0		5.83536	416.194	416.194	416.194	1.46098e-06	1.16549e-07	0	0
FALSE	High	PMI-Byonic	PMI-Byonic (A2)	A	2	Unambiguous	YCECPHGRTGLL	[F].YcEcPHGRTGLL.[C]	C2(Carbamidomethyl); C4(Carbamidomethyl)	1	1	Q01705	Q01705	Neurogenic locus notch homolog protein 1 OS=Mus musculus OX=10090 GN=Notch1 PE=1 SV=3	2	3	3	1	0	1	1	1	488.222	1462.65	1462.66	-2.60162	-0.00126843	0	0	1898831	HCD (High Energy Collision Dissociation)	MS2	42.2329	69.7635	9.16647	2966	2966	2964	FP072920_080420_20.raw	0/0		5.27817	394.379	394.379	394.379	5.27018e-06	7.85402e-07	0	0
FALSE	High	PMI-Byonic	PMI-Byonic (A2)	A	2	Unambiguous	YCECPHGRTGLL	[F].YcEcPHGRTGLL.[C]	C2(Carbamidomethyl); C4(Carbamidomethyl)	1	1	Q01705	Q01705	Neurogenic locus notch homolog protein 1 OS=Mus musculus OX=10090 GN=Notch1 PE=1 SV=3	2	3	3	1	0	1	1	1	488.224	1462.66	1462.66	-0.410851	-0.000200311	0	0	639877	HCD (High Energy Collision Dissociation)	MS2	65.4237	100	9.56372	3146	3146	3140	FP072920_080420_20.raw	0/0		3.82924	315.085	315.085	315.085	0.000148171	1.36801e-05	0	0
FALSE	High	PMI-Byonic	PMI-Byonic (A2)	A	2	Unambiguous	YCECPHGRTGLL	[F].YcEcPHGRTGLL.[C]	C2(Carbamidomethyl); C4(Carbamidomethyl)	1	1	Q01705	Q01705	Neurogenic locus notch homolog protein 1 OS=Mus musculus OX=10090 GN=Notch1 PE=1 SV=3	2	3	3	1	0	1	1	1	488.222	1462.65	1462.66	-3.35274	-0.00163464	0	0	1.20867e+06	HCD (High Energy Collision Dissociation)	MS2	23.9691	97.9153	9.29109	3023	3023	3019	FP072920_080420_20.raw	0/0		5.56653	419.105	419.105	419.105	2.71316e-06	3.56673e-07	0	0
FALSE	High	PMI-Byonic	PMI-Byonic (A2)	A	2	Unambiguous	CHLNDACISNPCNEGSNCDTNPVNGKAICTCPSGY	[L].cHLNDAcISNPcNEGsNcDtNPVNGKAIcTcPSGY.[T]	C1(Carbamidomethyl); C7(Carbamidomethyl); C12(Carbamidomethyl); S16(Hex(1)); C18(Carbamidomethyl); T20(Hex(1)); C29(Carbamidomethyl); C31(Carbamidomethyl)	1	1	Q01705	Q01705	Neurogenic locus notch homolog protein 1 OS=Mus musculus OX=10090 GN=Notch1 PE=1 SV=3	1	4	4	1	0	1	1	1	1070.93	4280.69	4280.69	-0.328225	-0.000351257	0	0	219028	HCD (High Energy Collision Dissociation)	MS2	2.36882	100	11.8414	4168	4168	4163	FP072920_080420_20.raw	0/0		5.09224	400.834	400.834	1.78846	8.08652e-06	1.11146e-06	0	0
FALSE	High	PMI-Byonic	PMI-Byonic (A2)	A	2	Ambiguous	TGPACSQDVDECALGANPCEHAGKCL	[Y].tGPAcsQDVDEcALGANPcEHAGKcL.[N]	T1(Hex(1)Pent(2)); C5(Carbamidomethyl); S6(HexNAc(1)Hex(1)Fuc(1)); C12(Carbamidomethyl); C19(Carbamidomethyl); C25(Carbamidomethyl)	1	1	Q01705	Q01705	Neurogenic locus notch homolog protein 1 OS=Mus musculus OX=10090 GN=Notch1 PE=1 SV=3	1	3	3		0	2	2	2	939.726	2817.16	3754.5	-249656	-312.444	0	0	3.29701e+06	HCD (High Energy Collision Dissociation)	MS2	22.0119	65.1877	11.0752	3826	3826	3822	FP072920_080420_20.raw	0/0		14.1542	991.215	991.215	1.39041	7.01206e-15	3.46939e-15	0	0
FALSE	High	PMI-Byonic	PMI-Byonic (A2)	A	2	Unambiguous	TGPACSQDVDECALGANPCEHAGKCL	[Y].TGPAcSQDVDEcALGANPcEHAGKcL.[N]	C5(Carbamidomethyl); C12(Carbamidomethyl); C19(Carbamidomethyl); C25(Carbamidomethyl)	1	1	Q01705	Q01705	Neurogenic locus notch homolog protein 1 OS=Mus musculus OX=10090 GN=Notch1 PE=1 SV=3	1	3	3	1	0	1	1	1	939.724	2817.16	2817.17	-3.89268	-0.00365545	0	0	1.12165e+06	HCD (High Energy Collision Dissociation)	MS2	13.3925	100	11.208	3887	3887	3877	FP072920_080420_20.raw	0/0		10.4072	746.521	746.521	746.521	3.91587e-11	5.35174e-12	0	0
FALSE	High	PMI-Byonic	PMI-Byonic (A2)	A	2	Ambiguous	TGPACSQDVDECALGANPCEHAGKCL	[Y].TGPAcSQDVDEcALGANPcEHAGKcL.[N]	C5(Carbamidomethyl); C12(Carbamidomethyl); C19(Carbamidomethyl); C25(Carbamidomethyl)	1	1	Q01705	Q01705	Neurogenic locus notch homolog protein 1 OS=Mus musculus OX=10090 GN=Notch1 PE=1 SV=3	1	3	3	0.5285	0	1	1	1	939.726	2817.16	2817.17	-2.07278	-0.00194646	0	0	3.29701e+06	HCD (High Energy Collision Dissociation)	MS2	22.0119	65.1877	11.0752	3826	3826	3822	FP072920_080420_20.raw	0/0		30.0057	1090.16	1090.16	1090.16	9.86859e-31	9.86761e-31	0	0
FALSE	High	PMI-Byonic	PMI-Byonic (A2)	A	2	Unambiguous	TGPACSQDVDECAL	[Y].TGPAcSQDVDEcAL.[G]	C5(Carbamidomethyl); C12(Carbamidomethyl)	1	1	Q01705	Q01705	Neurogenic locus notch homolog protein 1 OS=Mus musculus OX=10090 GN=Notch1 PE=1 SV=3	0	2	2	1	0	1	1	1	761.81	1522.61	1522.61	-1.46963	-0.00111884	0	0	532807	HCD (High Energy Collision Dissociation)	MS2	45.1404	100	11.664	4092	4092	4086	FP072920_080420_20.raw	0/0		4.29087	328.013	328.013	328.013	5.11839e-05	7.01026e-06	0	0
FALSE	Medium	PMI-Byonic	PMI-Byonic (A2)	A	2	Unambiguous	NTLGSFECQCLQGY	[L].NTLGsFEcQcLQGY.[T]	S5(Hex(1)); C8(Carbamidomethyl); C10(Carbamidomethyl)	1	1	Q01705	Q01705	Neurogenic locus notch homolog protein 1 OS=Mus musculus OX=10090 GN=Notch1 PE=1 SV=3	3	2	2	1	0	1	1	1	919.882	1838.76	1838.76	-0.737676	-0.000678203	0	0	183202	HCD (High Energy Collision Dissociation)	MS2	0	100	14.6805	5389	5389	5384	FP072920_080420_20.raw	0/0		0.746749	165.512	165.512	60.7341	0.179164	0.0126308	0	0
FALSE	Medium	PMI-Byonic	PMI-Byonic (A2)	A	2	Unambiguous	NTLGSFECQCL	[L].NTLGsFEcQcL.[Q]	S5(Hex(1)); C8(Carbamidomethyl); C10(Carbamidomethyl)	1	1	Q01705	Q01705	Neurogenic locus notch homolog protein 1 OS=Mus musculus OX=10090 GN=Notch1 PE=1 SV=3	2	2	2	1	0	1	1	1	745.81	1490.61	1490.61	-1.03413	-0.000770747	0	0	177027	HCD (High Energy Collision Dissociation)	MS2	36.9978	100	13.7336	4985	4985	4977	FP072920_080420_20.raw	0/0		0.347086	86.9872	86.9872	25.8984	0.449691	0.0335639	0	0
FALSE	High	PMI-Byonic	PMI-Byonic (A2)	A	2	Unambiguous	QCICMPGYEGVY	[F].QcIcmPGYEGVY.[C]	C2(Carbamidomethyl); C4(Carbamidomethyl); M5(Oxidation)	1	1	Q01705	Q01705	Neurogenic locus notch homolog protein 1 OS=Mus musculus OX=10090 GN=Notch1 PE=1 SV=3	1	2	2	1	0	1	1	1	746.798	1492.59	1492.59	-0.839582	-0.000626576	0	0	274939	HCD (High Energy Collision Dissociation)	MS2	19.1931	100	12.9838	4665	4665	4658	FP072920_080420_20.raw	0/0		4.23641	343.51	343.51	343.51	5.80221e-05	7.76043e-06	0	0
FALSE	High	PMI-Byonic	PMI-Byonic (A2)	A	2	Unambiguous	QCICMPGYEGVY	[F].QcIcMPGYEGVY.[C]	C2(Carbamidomethyl); C4(Carbamidomethyl)	1	1	Q01705	Q01705	Neurogenic locus notch homolog protein 1 OS=Mus musculus OX=10090 GN=Notch1 PE=1 SV=3	1	2	2	1	0	1	1	1	738.848	1476.69	1476.6	62.8357	0.0463915	0	0	222596	HCD (High Energy Collision Dissociation)	MS2	36.0668	100	15.5069	5739	5739	5736	FP072920_080420_20.raw	0/0		1.06458	143.288	143.288	143.288	0.0861819	0.00443529	0	0
FALSE	High	PMI-Byonic	PMI-Byonic (A2)	A	2	Unambiguous	QCICMPGYEGVY	[F].QcIcmPGYEGVY.[C]	C2(Carbamidomethyl); C4(Carbamidomethyl); M5(Oxidation)	1	1	Q01705	Q01705	Neurogenic locus notch homolog protein 1 OS=Mus musculus OX=10090 GN=Notch1 PE=1 SV=3	1	2	2	1	0	1	1	1	746.798	1492.59	1492.59	-1.33029	-0.000992787	0	0	66222.5	HCD (High Energy Collision Dissociation)	MS2	16.6702	100	15.0017	5526	5526	5516	FP072920_080420_20.raw	0/0		1.23836	119.25	119.25	119.25	0.057762	0.00355629	0	0
FALSE	High	PMI-Byonic	PMI-Byonic (A2)	A	2	Unambiguous	QCICMPGYEGVY	[F].QcIcMPGYEGVY.[C]	C2(Carbamidomethyl); C4(Carbamidomethyl)	1	1	Q01705	Q01705	Neurogenic locus notch homolog protein 1 OS=Mus musculus OX=10090 GN=Notch1 PE=1 SV=3	1	2	2	1	0	1	1	1	738.802	1476.6	1476.6	0.419787	0.000309928	0	0	359332	HCD (High Energy Collision Dissociation)	MS2	4.25283	100	15.4068	5697	5697	5692	FP072920_080420_20.raw	0/0		5.23983	369.755	368.358	368.358	5.7566e-06	9.74693e-07	0	0
FALSE	High	PMI-Byonic	PMI-Byonic (A2)	A	2	Unambiguous	QCICMPGYEGVY	[F].QcIcMPGYEGVY.[C]	C2(Carbamidomethyl); C4(Carbamidomethyl)	1	1	Q01705	Q01705	Neurogenic locus notch homolog protein 1 OS=Mus musculus OX=10090 GN=Notch1 PE=1 SV=3	1	2	2	1	0	1	1	1	738.802	1476.6	1476.6	0.254446	0.000187857	0	0	2.4991e+06	HCD (High Energy Collision Dissociation)	MS2	0	74.7449	15.2682	5638	5638	5637	FP072920_080420_20.raw	0/0		6.51052	523.217	433.582	433.582	3.08662e-07	4.05824e-08	0	0
FALSE	High	PMI-Byonic	PMI-Byonic (A2)	A	2	Unambiguous	QCICMPGYEGVY	[F].QcIcMPGYEGVY.[C]	C2(Carbamidomethyl); C4(Carbamidomethyl)	1	1	Q01705	Q01705	Neurogenic locus notch homolog protein 1 OS=Mus musculus OX=10090 GN=Notch1 PE=1 SV=3	1	2	2	1	0	1	1	1	738.801	1476.59	1476.6	-0.737595	-0.000544565	0	0	174531	HCD (High Energy Collision Dissociation)	MS2	5.03091	100	15.1427	5585	5585	5582	FP072920_080420_20.raw	0/0		4.31237	354.772	354.772	354.772	4.87109e-05	6.34097e-06	0	0
FALSE	High	PMI-Byonic	PMI-Byonic (A2)	A	2	Unambiguous	CEINTDECASSPCLHNGHCMDKINEF	[Y].cEINTDEcASsPcLHNGHcMDKINEF.[Q]	C1(Carbamidomethyl); C8(Carbamidomethyl); S11(Hex(1)Pent(1)); C13(Carbamidomethyl); C19(Carbamidomethyl)	1	1	Q01705	Q01705	Neurogenic locus notch homolog protein 1 OS=Mus musculus OX=10090 GN=Notch1 PE=1 SV=3	1	4	4	1	0	1	1	1	858.84	3432.34	3432.34	-1.70743	-0.00146513	0	0	416561	HCD (High Energy Collision Dissociation)	MS2	0	100	11.2294	3897	3897	3888	FP072920_080420_20.raw	0/0		11.1062	782.62	782.62	1.2	7.83148e-12	2.75123e-12	0	0
FALSE	High	PMI-Byonic	PMI-Byonic (A2)	A	2	Unambiguous	CEINTDECASSPCLHNGHCMDKINEF	[Y].cEINTDEcASsPcLHNGHcmDKINEF.[Q]	C1(Carbamidomethyl); C8(Carbamidomethyl); S11(Hex(1)Pent(2)); C13(Carbamidomethyl); C19(Carbamidomethyl); M20(Oxidation)	1	1	Q01705	Q01705	Neurogenic locus notch homolog protein 1 OS=Mus musculus OX=10090 GN=Notch1 PE=1 SV=3	1	4	4	1	0	1	1	1	895.849	3580.37	3580.38	-1.72308	-0.00154232	0	0	251895	HCD (High Energy Collision Dissociation)	MS2	0	100	10.5063	3568	3568	3558	FP072920_080420_20.raw	0/0		4.41678	278.863	278.863	1.2	3.83018e-05	4.5758e-06	0	0
FALSE	High	PMI-Byonic	PMI-Byonic (A2)	A	2	Unambiguous	CEINTDECASSPCLHNGHCMDKINEF	[Y].cEINTDEcASsPcLHNGHcmDKINEF.[Q]	C1(Carbamidomethyl); C8(Carbamidomethyl); S11(Hex(1)Pent(1)); C13(Carbamidomethyl); C19(Carbamidomethyl); M20(Oxidation)	1	1	Q01705	Q01705	Neurogenic locus notch homolog protein 1 OS=Mus musculus OX=10090 GN=Notch1 PE=1 SV=3	1	4	4	1	0	1	1	1	862.838	3448.33	3448.34	-1.71168	-0.00147561	0	0	227394	HCD (High Energy Collision Dissociation)	MS2	6.1066	100	11.4938	4018	4018	4009	FP072920_080420_20.raw	0/0		6.16865	465.099	465.099	1.2	6.78187e-07	8.02135e-08	0	0
FALSE	High	PMI-Byonic	PMI-Byonic (A2)	A	2	Unambiguous	CEINTDECASSPCLHNGHCMDKINEF	[Y].cEINTDEcASsPcLHNGHcMDKINEF.[Q]	C1(Carbamidomethyl); C8(Carbamidomethyl); S11(Hex(1)Pent(2)); C13(Carbamidomethyl); C19(Carbamidomethyl)	1	1	Q01705	Q01705	Neurogenic locus notch homolog protein 1 OS=Mus musculus OX=10090 GN=Notch1 PE=1 SV=3	1	4	4	1	0	1	1	1	891.85	3564.38	3564.39	-1.78753	-0.00159286	0	0	999202	HCD (High Energy Collision Dissociation)	MS2	2.53475	100	11.2551	3908	3908	3899	FP072920_080420_20.raw	0/0		11.1383	770.196	770.196	1.2	7.27205e-12	2.32787e-12	0	0
FALSE	High	PMI-Byonic	PMI-Byonic (A2)	A	2	Unambiguous	NGHLCQYDVDECASTPCKNGAKCLDGPNTY	[F].NGHLcQYDVDEcAsTPcKNGAKcLDGPNTY.[T]	C5(Carbamidomethyl); C12(Carbamidomethyl); S14(Hex(1)Pent(1)); C17(Carbamidomethyl); C23(Carbamidomethyl)	1	1	Q01705	Q01705	Neurogenic locus notch homolog protein 1 OS=Mus musculus OX=10090 GN=Notch1 PE=1 SV=3	3	4	4	1	0	1	1	1	935.387	3738.53	3738.53	-0.571249	-0.000533908	0	0	939788	HCD (High Energy Collision Dissociation)	MS2	0	100	10.4535	3545	3545	3536	FP072920_080420_20.raw	0/0		6.56627	580.245	569.577	0.8	2.71478e-07	3.24588e-08	0	0
FALSE	High	PMI-Byonic	PMI-Byonic (A2)	A	2	Unambiguous	NGHLCQYDVDECASTPCKNGAKCLDGPNTY	[F].NGHLcQYDVDEcAsTPcKNGAKcLDGPNTY.[T]	C5(Carbamidomethyl); C12(Carbamidomethyl); S14(Hex(1)Pent(2)); C17(Carbamidomethyl); C23(Carbamidomethyl)	1	1	Q01705	Q01705	Neurogenic locus notch homolog protein 1 OS=Mus musculus OX=10090 GN=Notch1 PE=1 SV=3	3	4	4	1	0	1	1	1	968.901	3872.58	3870.57	519.063	0.502268	0	0	699366	HCD (High Energy Collision Dissociation)	MS2	20.9659	100	10.4786	3556	3556	3547	FP072920_080420_20.raw	0/0		2.91547	249.593	249.593	0.8	0.00121488	8.73407e-05	0	0
FALSE	High	PMI-Byonic	PMI-Byonic (A2)	A	2	Unambiguous	NGHLCQYDVDECASTPCKNGAKCLDGPNTY	[F].NGHLcQYDVDEcAsTPcKNGAKcLDGPNTY.[T]	C5(Carbamidomethyl); C12(Carbamidomethyl); S14(Hex(1)Pent(1)); C17(Carbamidomethyl); C23(Carbamidomethyl)	1	1	Q01705	Q01705	Neurogenic locus notch homolog protein 1 OS=Mus musculus OX=10090 GN=Notch1 PE=1 SV=3	3	4	4	1	0	1	1	1	935.386	3738.52	3738.53	-1.55081	-0.00144944	0	0	3.42933e+06	HCD (High Energy Collision Dissociation)	MS2	0	55.0449	10.5743	3599	3599	3591	FP072920_080420_20.raw	0/0		8.8351	695.819	648.024	0.8	1.46185e-09	1.58901e-10	0	0
FALSE	High	PMI-Byonic	PMI-Byonic (A2)	A	2	Unambiguous	DVDECASTPCKNGAKCLDGPNTY	[Y].DVDEcAStPcKNGAKcLDGPNTY.[T]	C5(Carbamidomethyl); T8(Hex(1)Pent(1)); C10(Carbamidomethyl); C16(Carbamidomethyl)	1	1	Q01705	Q01705	Neurogenic locus notch homolog protein 1 OS=Mus musculus OX=10090 GN=Notch1 PE=1 SV=3	1	3	3	1	0	1	1	1	956.061	2866.17	2866.17	-0.741524	-0.000708444	0	0	211195	HCD (High Energy Collision Dissociation)	MS2	16.7824	100	9.81282	3258	3258	3250	FP072920_080420_20.raw	0/0		5.64219	414.596	352.401	0.4	2.27934e-06	2.51783e-07	0	0
FALSE	Medium	PMI-Byonic	PMI-Byonic (A2)	A	2	Unambiguous	DVDECASTPCKNGAKCLDGPNTY	[Y].DVDEcAstPcKNGAKcLDGPNTY.[T]	C5(Carbamidomethyl); S7(HexNAc(1)Hex(1)); T8(HexNAc(1)Hex(1)Fuc(1)NeuAc(1)); C10(Carbamidomethyl); C16(Carbamidomethyl)	1	1	Q01705	Q01705	Neurogenic locus notch homolog protein 1 OS=Mus musculus OX=10090 GN=Notch1 PE=1 SV=3	1	4	4	1	0	1	1	1	935.633	3739.51	3739.49	4.24194	0.00396568	0	0	1.15921e+06	HCD (High Energy Collision Dissociation)	MS2	1.5036	100	10.9047	3748	3748	3745	FP072920_080420_20.raw	0/0		0.812829	212.977	212.977	0	0.153876	0.0109486	0	0
FALSE	High	PMI-Byonic	PMI-Byonic (A2)	A	2	Unambiguous	TCVCTEGYTGTHCEVDIDECDPDPCHY	[Y].TcVcTEGYTGtHcEVDIDEcDPDPcHY.[G]	C2(Carbamidomethyl); C4(Carbamidomethyl); T11(HexNAc(1)); C13(Carbamidomethyl); C20(Carbamidomethyl); C25(Carbamidomethyl)	1	1	Q01705	Q01705	Neurogenic locus notch homolog protein 1 OS=Mus musculus OX=10090 GN=Notch1 PE=1 SV=3	1	4	4	1	0	1	1	1	874.078	3493.29	3493.29	0.314554	0.000274707	0	0	286148	HCD (High Energy Collision Dissociation)	MS2	0	100	12.1682	4310	4310	4306	FP072920_080420_20.raw	0/0		4.87191	346.705	346.705	4.8	1.34305e-05	1.67272e-06	0	0
FALSE	High	PMI-Byonic	PMI-Byonic (A2)	A	2	Unambiguous	TCVCTEGYTGTHCEVDIDECDPDPCHY	[Y].TcVcTEGYTGtHcEVDIDEcDPDPcHY.[G]	C2(Carbamidomethyl); C4(Carbamidomethyl); T11(HexNAc(1)); C13(Carbamidomethyl); C20(Carbamidomethyl); C25(Carbamidomethyl)	1	1	Q01705	Q01705	Neurogenic locus notch homolog protein 1 OS=Mus musculus OX=10090 GN=Notch1 PE=1 SV=3	1	3	3	1	0	1	1	1	1165.1	3493.29	3493.29	-0.642563	-0.00074822	0	0	1.59179e+06	HCD (High Energy Collision Dissociation)	MS2	0	100	12.166	4309	4309	4306	FP072920_080420_20.raw	0/0		11.9575	819.288	819.288	4.8	1.10287e-12	4.37606e-13	0	0
FALSE	Medium	PMI-Byonic	PMI-Byonic (A2)	A	2	Unambiguous	GSCKDGVATF	[Y].GscKDGVAtF.[T]	S2(HexNAc(1)Hex(1)); C3(Carbamidomethyl); T9(HexNAc(1)Hex(1)Fuc(1))	1	1	Q01705	Q01705	Neurogenic locus notch homolog protein 1 OS=Mus musculus OX=10090 GN=Notch1 PE=1 SV=3	0	2	2	1	0	1	1	1	959.397	1917.79	1917.79	-1.29399	-0.0012408	0	0	408622	HCD (High Energy Collision Dissociation)	MS2	0	100	11.3005	3928	3928	3921	FP072920_080420_20.raw	0/0		0.719462	26.5193	26.5193	0.994813	0.190782	0.0143946	0	0
FALSE	High	PMI-Byonic	PMI-Byonic (A2)	A	2	Unambiguous	TCLCQPGYTGHHCETNINECHSQPCRHGGTCQDRDNSYL	[F].TcLcQPGYTGHHcEtNINEcHsQPcRHGGTcQDRDNSYL.[C]	C2(Carbamidomethyl); C4(Carbamidomethyl); C13(Carbamidomethyl); T15(HexNAc(1)Fuc(1)); C20(Carbamidomethyl); S22(Hex(1)Pent(2)R0); C25(Carbamidomethyl); C31(Carbamidomethyl)	1	1	Q01705	Q01705	Neurogenic locus notch homolog protein 1 OS=Mus musculus OX=10090 GN=Notch1 PE=1 SV=3	3	6	6	1	0	1	1	1	917.367	5499.17	5495.18	725.186	0.664171	0	0	512380	HCD (High Energy Collision Dissociation)	MS2	73.1875	100	8.81574	2807	2807	2798	FP072920_080420_20.raw	0/0		1.29302	38.2761	38.2761	0	0.0509307	0.00185034	0	0
FALSE	High	PMI-Byonic	PMI-Byonic (A2)	A	2	Unambiguous	TCLCQPGYTGHHCETNINECHSQPCRHGGTCQDRDNSYL	[F].TcLcQPGYTGHHcEtNINEcHsQPcRHGGTcQDRDNSYL.[C]	C2(Carbamidomethyl); C4(Carbamidomethyl); C13(Carbamidomethyl); T15(Hex(1)Pent(1)R0); C20(Carbamidomethyl); S22(HexNAc(1)Fuc(1)); C25(Carbamidomethyl); C31(Carbamidomethyl)	1	1	Q01705	Q01705	Neurogenic locus notch homolog protein 1 OS=Mus musculus OX=10090 GN=Notch1 PE=1 SV=3	3	6	6	1	0	1	1	1	895.364	5367.15	5363.14	746.891	0.667614	0	0	936505	HCD (High Energy Collision Dissociation)	MS2	9.28649	100	8.74395	2775	2775	2765	FP072920_080420_20.raw	0/0		2.9872	306.149	306.149	0	0.00102991	7.34205e-05	0	0
FALSE	High	PMI-Byonic	PMI-Byonic (A2)	A	2	Unambiguous	TCRCPEGYHDPTCL	[F].TcRcPEGYHDPTcL.[S]	C2(Carbamidomethyl); C4(Carbamidomethyl); C13(Carbamidomethyl)	1	1	Q01705	Q01705	Neurogenic locus notch homolog protein 1 OS=Mus musculus OX=10090 GN=Notch1 PE=1 SV=3	1	3	3	1	0	1	1	1	589.24	1765.71	1765.71	-2.28501	-0.00134489	0	0	7.82725e+06	HCD (High Energy Collision Dissociation)	MS2	0	30.7497	9.16483	2965	2965	2964	FP072920_080420_20.raw	0/0		6.7195	504.261	504.261	504.261	1.90767e-07	2.49894e-08	0	0
FALSE	High	PMI-Byonic	PMI-Byonic (A2)	A	2	Unambiguous	TCRCPEGYHDPTCL	[F].TcRcPEGYHDPTcL.[S]	C2(Carbamidomethyl); C4(Carbamidomethyl); C13(Carbamidomethyl)	1	1	Q01705	Q01705	Neurogenic locus notch homolog protein 1 OS=Mus musculus OX=10090 GN=Notch1 PE=1 SV=3	1	3	3	1	0	1	1	1	589.24	1765.71	1765.71	-1.76651	-0.00103971	0	0	1.27913e+06	HCD (High Energy Collision Dissociation)	MS2	18.2665	100	9.28529	3020	3020	3019	FP072920_080420_20.raw	0/0		5.54692	472.994	472.994	472.994	2.83846e-06	4.65014e-07	0	0
FALSE	High	PMI-Byonic	PMI-Byonic (A2)	A	2	Unambiguous	TCRCPEGYHDPTCL	[F].TcRcPEGYHDPTcL.[S]	C2(Carbamidomethyl); C4(Carbamidomethyl); C13(Carbamidomethyl)	1	1	Q01705	Q01705	Neurogenic locus notch homolog protein 1 OS=Mus musculus OX=10090 GN=Notch1 PE=1 SV=3	1	3	3	1	0	1	1	1	589.24	1765.7	1765.71	-2.38871	-0.00140592	0	0	967807	HCD (High Energy Collision Dissociation)	MS2	0	100	9.05314	2915	2915	2910	FP072920_080420_20.raw	0/0		6.2552	426.21	426.21	426.21	5.55647e-07	6.36032e-08	0	0
[truncated: 7 more columns]

## Sheet: FP030521_21
Checked	Confidence	Identifying Node Type	Identifying Node	Search ID	Identifying Node No	PSM Ambiguity	Sequence	Annotated Sequence	Modifications	# Protein Groups	# Proteins	Master Protein Accessions	Protein Accessions	Protein Descriptions	# Missed Cleavages	Charge	Original Precursor Charge	DeltaScore	DeltaCn	Rank	Search Engine Rank	Concatenated Rank	m/z [Da]	MH+ [Da]	Theo. MH+ [Da]	DeltaM [ppm]	Deltam/z [Da]	Matched Ions	Total Ions	Intensity	Activation Type	MS Order	Isolation Interference [%]	Ion Inject Time [ms]	RT [min]	First Scan	Last Scan	Master Scan(s)	Spectrum File	Ions Matched	Annotation	|Log Prob|	Byonic Score	Delta Byonic Score	Delta Mod Score	PEP 2D	q-Value 2D	FDR 2D	Peptide Group FDR 2D
FALSE	Low	PMI-Byonic	PMI-Byonic (A2)	A	2	Unambiguous	TLLPALAARGL	[L].TLLPALAARGL.[R]		1	1	Q01705	Q01705	Neurogenic locus notch homolog protein 1 OS=Mus musculus OX=10090 GN=Notch1 PE=1 SV=3	2	2	2	1	0	1	1	1	548.357	1095.71	1095.69	17.4429	0.009556	0	0	3.00615e+06	HCD (High Energy Collision Dissociation)	MS2	0	35.5759	21.4668	8591	8591	8590	FP030521_21.raw	0/0		0.0467544	29.2624	29.2624	29.2624	0.897936	0.118628	0.00862068	0.0163934
FALSE	High	PMI-Byonic	PMI-Byonic (A2)	A	2	Unambiguous	VGQRCQDSNPCLSTPCKNAGTCHVVDHGGTVDY	[F].VGQRcQDSnPcLStPcKNAGTcHVVDHGGtVDY.[A]	C5(Carbamidomethyl); N9(Deamidated); C11(Carbamidomethyl); T14(HexNAc(1)Fuc(1)); C16(Carbamidomethyl); C22(Carbamidomethyl); T30(Fuc(1))	1	1	Q01705	Q01705	Neurogenic locus notch homolog protein 1 OS=Mus musculus OX=10090 GN=Notch1 PE=1 SV=3	1	5	5	1	0	1	1	1	838.366	4187.8	4185.77	484.264	0.405404	0	0	445631	HCD (High Energy Collision Dissociation)	MS2	28.1227	100	8.26952	2874	2874	2873	FP030521_21.raw	0/0		5.09499	506.439	506.439	0	8.03541e-06	1.5019e-06	0	0
FALSE	High	PMI-Byonic	PMI-Byonic (A2)	A	2	Unambiguous	VGQRCQDSNPCLSTPCKNAGTCHVVDHGGTVDY	[F].VGQRcQDSnPcLStPcKNAGTcHVVDHGGTVDY.[A]	C5(Carbamidomethyl); N9(Deamidated); C11(Carbamidomethyl); T14(HexNAc(1)Hex(1)Fuc(1)NeuAc(1)); C16(Carbamidomethyl); C22(Carbamidomethyl)	1	1	Q01705	Q01705	Neurogenic locus notch homolog protein 1 OS=Mus musculus OX=10090 GN=Notch1 PE=1 SV=3	1	5	5	1	0	1	1	1	899.785	4494.9	4492.86	452.007	0.406161	0	0	738031	HCD (High Energy Collision Dissociation)	MS2	0	100	8.23694	2860	2860	2851	FP030521_21.raw	0/0		2.80944	301.486	301.486	1.2	0.00155083	9.61059e-05	0	0
FALSE	High	PMI-Byonic	PMI-Byonic (A2)	A	2	Unambiguous	VGQRCQDSNPCLSTPCKNAGTCHVVDHGGTVDY	[F].VGQRcQDSnPcLstPcKNAGTcHVVDHGGTVDY.[A]	C5(Carbamidomethyl); N9(Oxidation); C11(Carbamidomethyl); S13(Fuc(1)); T14(Fuc(1)); C16(Carbamidomethyl); C22(Carbamidomethyl)	1	1	Q01705	Q01705	Neurogenic locus notch homolog protein 1 OS=Mus musculus OX=10090 GN=Notch1 PE=1 SV=3	1	5	5	1	0	1	1	1	800.752	3999.73	3997.71	506.341	0.404841	0	0	1167008	HCD (High Energy Collision Dissociation)	MS2	49.161	100	8.18263	2836	2836	2829	FP030521_21.raw	0/0		7.96515	652.594	652.594	4.8	1.08355e-08	1.40019e-09	0	0
FALSE	Medium	PMI-Byonic	PMI-Byonic (A2)	A	2	Unambiguous	ACSCPLGFSGPL	[Y].AcScPLGFSGPL.[C]	C2(Carbamidomethyl); C4(Carbamidomethyl)	1	1	Q01705	Q01705	Neurogenic locus notch homolog protein 1 OS=Mus musculus OX=10090 GN=Notch1 PE=1 SV=3	2	2	2	1	0	1	1	1	633.289	1265.57	1265.57	4.28341	0.00271046	0	0	147398	HCD (High Energy Collision Dissociation)	MS2	30.4374	100	15.4806	6065	6065	6063	FP030521_21.raw	0/0		0.276198	168.242	168.242	168.242	0.529422	0.036094	0	0
FALSE	High	PMI-Byonic	PMI-Byonic (A2)	A	2	Unambiguous	ACSCPLGFSGPL	[Y].AcScPLGFSGPL.[C]	C2(Carbamidomethyl); C4(Carbamidomethyl)	1	1	Q01705	Q01705	Neurogenic locus notch homolog protein 1 OS=Mus musculus OX=10090 GN=Notch1 PE=1 SV=3	2	2	2	1	0	1	1	1	633.29	1265.57	1265.57	5.1515	0.00325978	0	0	409713	HCD (High Energy Collision Dissociation)	MS2	0	100	15.3576	6013	6013	6008	FP030521_21.raw	0/0		4.29503	470.195	470.195	470.195	5.06961e-05	9.54513e-06	0	0
FALSE	High	PMI-Byonic	PMI-Byonic (A2)	A	2	Unambiguous	ACSCPLGFSGPL	[Y].AcScPLGFSGPL.[C]	C2(Carbamidomethyl); C4(Carbamidomethyl)	1	1	Q01705	Q01705	Neurogenic locus notch homolog protein 1 OS=Mus musculus OX=10090 GN=Notch1 PE=1 SV=3	2	2	2	1	0	1	1	1	633.289	1265.57	1265.57	4.0905	0.00258839	0	0	3.611e+06	HCD (High Energy Collision Dissociation)	MS2	0.872905	52.8602	15.2208	5954	5954	5953	FP030521_21.raw	0/0		7.63939	666.066	666.066	666.066	2.2941e-08	6.08298e-09	0	0
FALSE	High	PMI-Byonic	PMI-Byonic (A2)	A	2	Unambiguous	ACSCPLGFSGPL	[Y].AcScPLGFSGPL.[C]	C2(Carbamidomethyl); C4(Carbamidomethyl)	1	1	Q01705	Q01705	Neurogenic locus notch homolog protein 1 OS=Mus musculus OX=10090 GN=Notch1 PE=1 SV=3	2	2	2	1	0	1	1	1	633.289	1265.57	1265.57	4.95859	0.00313771	0	0	860481	HCD (High Energy Collision Dissociation)	MS2	13.321	100	15.0989	5902	5902	5898	FP030521_21.raw	0/0		7.63939	693.934	693.934	693.934	2.2941e-08	5.09134e-09	0	0
FALSE	Medium	PMI-Byonic	PMI-Byonic (A2)	A	2	Unambiguous	GFSGPLCLTPLDNACL	[L].GFSGPLcLtPLdNAcL.[A]	C7(Carbamidomethyl); T9(HexNAc(1)Fuc(1)); D12(Oxidation); C15(Carbamidomethyl)	1	1	Q01705	Q01705	Neurogenic locus notch homolog protein 1 OS=Mus musculus OX=10090 GN=Notch1 PE=1 SV=3	4	3	3	1	0	1	1	1	700.658	2099.96	2099.95	4.41545	0.00309074	0	0	141661	HCD (High Energy Collision Dissociation)	MS2	6.52941	100	17.6971	7019	7019	7009	FP030521_21.raw	0/0		0.282595	155.323	155.323	0	0.521681	0.0313044	0	0
FALSE	High	PMI-Byonic	PMI-Byonic (A2)	A	2	Unambiguous	GFSGPL	[L].GFSGPL.[C]		1	1	Q01705	Q01705	Neurogenic locus notch homolog protein 1 OS=Mus musculus OX=10090 GN=Notch1 PE=1 SV=3	1	3	3	1	0	1	1	1	579.306	1735.9	577.298	2.00694e+06	386.201	0	0	2.40692e+06	HCD (High Energy Collision Dissociation)	MS2	36.3518	60.1915	11.4623	4301	4301	4292	FP030521_21.raw	0/0		0.760799	219.809	191.016	191.016	0.173461	0.00646226	0	0
FALSE	Low	PMI-Byonic	PMI-Byonic (A2)	A	2	Unambiguous	GFSGPLCLTPLDNACL	[L].GFSGPLcLtPLdNAcL.[A]	C7(Carbamidomethyl); T9(HexNAc(1)Fuc(1)); D12(Oxidation); C15(Carbamidomethyl)	1	1	Q01705	Q01705	Neurogenic locus notch homolog protein 1 OS=Mus musculus OX=10090 GN=Notch1 PE=1 SV=3	4	2	2	1	0	1	1	1	1050.48	2099.96	2099.95	4.45092	0.00467336	0	0	310508	HCD (High Energy Collision Dissociation)	MS2	3.09249	100	17.6623	7004	7004	6998	FP030521_21.raw	0/0		0.154949	127.395	127.395	0	0.699925	0.0580259	0	0
FALSE	Medium	PMI-Byonic	PMI-Byonic (A2)	A	2	Unambiguous	GFSGPL	[L].GFSGPL.[C]		1	1	Q01705	Q01705	Neurogenic locus notch homolog protein 1 OS=Mus musculus OX=10090 GN=Notch1 PE=1 SV=3	1	4	4	1	0	1	1	1	576.595	2303.36	577.298	2.98989e+06	431.515	0	0	680167	HCD (High Energy Collision Dissociation)	MS2	21.6813	100	11.8502	4473	4473	4468	FP030521_21.raw	0/0		0.395408	227.566	140.758	140.758	0.402339	0.0129074	0	0
FALSE	Medium	PMI-Byonic	PMI-Byonic (A2)	A	2	Unambiguous	SGPLCLTPLDNACL	[F].sGPLcLtPLDNAcL.[A]	S1(HexNAc(1)Hex(1)Fuc(1)); C5(Carbamidomethyl); T7(HexNAc(1)Fuc(1)); C13(Carbamidomethyl)	1	1	Q01705	Q01705	Neurogenic locus notch homolog protein 1 OS=Mus musculus OX=10090 GN=Notch1 PE=1 SV=3	3	3	3	1	0	1	1	1	797.692	2391.06	2391.06	1.64588	0.0013118	0	0	380900	HCD (High Energy Collision Dissociation)	MS2	0	100	20.4033	8153	8153	8152	FP030521_21.raw	0/0		0.317614	50.3009	50.3009	15.7344	0.481267	0.0264968	0	0
FALSE	High	PMI-Byonic	PMI-Byonic (A2)	A	2	Unambiguous	CLTPLDNACL	[L].cLTPLDNAcL.[A]	C1(Carbamidomethyl); C9(Carbamidomethyl)	1	1	Q01705	Q01705	Neurogenic locus notch homolog protein 1 OS=Mus musculus OX=10090 GN=Notch1 PE=1 SV=3	2	2	2	1	0	1	1	1	588.776	1176.54	1176.54	4.55462	0.00267935	0	0	2.99933e+06	HCD (High Energy Collision Dissociation)	MS2	1.68804	39.4039	14.0813	5462	5462	5458	FP030521_21.raw	0/0		4.83753	632.964	248.828	248.828	1.4537e-05	2.0917e-06	0	0
FALSE	High	PMI-Byonic	PMI-Byonic (A2)	A	2	Unambiguous	CLTPLDNACL	[L].cLTPLDNAcL.[A]	C1(Carbamidomethyl); C9(Carbamidomethyl)	1	1	Q01705	Q01705	Neurogenic locus notch homolog protein 1 OS=Mus musculus OX=10090 GN=Notch1 PE=1 SV=3	2	2	2	1	0	1	1	1	588.776	1176.54	1176.54	4.24336	0.00249624	0	0	6325525	HCD (High Energy Collision Dissociation)	MS2	2.37769	22.3693	14.2027	5514	5514	5513	FP030521_21.raw	0/0		5.16846	623.153	288.982	288.982	6.78483e-06	1.09306e-06	0	0
FALSE	Low	PMI-Byonic	PMI-Byonic (A2)	A	2	Unambiguous	DNACLANPCRNGGTCDLLTLTEY	[L].DNAcLANPcRNGGtcDLLTLTEY.[K]	C4(Carbamidomethyl); C9(Carbamidomethyl); T14(Fuc(1)); C15(Carbamidomethyl)	1	1	Q01705	Q01705	Neurogenic locus notch homolog protein 1 OS=Mus musculus OX=10090 GN=Notch1 PE=1 SV=3	4	3	3	1	0	1	1	1	925.413	2774.22	2774.21	5.92997	0.00548366	0	0	244720	HCD (High Energy Collision Dissociation)	MS2	3.02006	100	15.5151	6080	6080	6074	FP030521_21.raw	0/0		0.04043	192.387	192.387	7.2	0.911108	0.125401	0.008547	0.016129
FALSE	High	PMI-Byonic	PMI-Byonic (A2)	A	2	Unambiguous	ANPCRNGGTCDLLTLTEY	[L].ANPcRNGGtcDLLTLTEY.[K]	C4(Carbamidomethyl); T9(Fuc(1)); C10(Carbamidomethyl)	1	1	Q01705	Q01705	Neurogenic locus notch homolog protein 1 OS=Mus musculus OX=10090 GN=Notch1 PE=1 SV=3	3	2	2	1	0	1	1	1	1101	2201	2200.98	6.7671	0.00744714	0	0	822737	HCD (High Energy Collision Dissociation)	MS2	0	100	13.9324	5397	5397	5392	FP030521_21.raw	0/0		2.57147	343.249	343.249	6.4	0.00268243	0.000172747	0	0
FALSE	High	PMI-Byonic	PMI-Byonic (A2)	A	2	Unambiguous	ANPCRNGGTCDLLTLTEY	[L].ANPcRNGGtcDLLTLTEY.[K]	C4(Carbamidomethyl); T9(Fuc(1)); C10(Carbamidomethyl)	1	1	Q01705	Q01705	Neurogenic locus notch homolog protein 1 OS=Mus musculus OX=10090 GN=Notch1 PE=1 SV=3	3	2	2	1	0	1	1	1	1101	2201	2200.98	5.76879	0.00634851	0	0	7.58879e+06	HCD (High Energy Collision Dissociation)	MS2	0	57.7897	13.7963	5338	5338	5337	FP030521_21.raw	0/0		4.83341	462.683	462.683	33.6311	1.46754e-05	2.33844e-06	0	0
FALSE	High	PMI-Byonic	PMI-Byonic (A2)	A	2	Unambiguous	ANPCRNGGTCDLLTLTEY	[L].ANPcRNGGtcDLLTLTEY.[K]	C4(Carbamidomethyl); T9(Fuc(1)); C10(Carbamidomethyl)	1	1	Q01705	Q01705	Neurogenic locus notch homolog protein 1 OS=Mus musculus OX=10090 GN=Notch1 PE=1 SV=3	3	2	2	1	0	1	1	1	1101	2201	2200.98	4.99232	0.00549401	0	0	1.21843e+06	HCD (High Energy Collision Dissociation)	MS2	2.86354	100	13.6759	5286	5286	5282	FP030521_21.raw	0/0		5.03294	488.655	488.655	30.8089	9.2696e-06	1.66373e-06	0	0
FALSE	High	PMI-Byonic	PMI-Byonic (A2)	A	2	Unambiguous	ANPCRNGGTCDLLTLTEY	[L].ANPcRnGGtcDLLTLTEY.[K]	C4(Carbamidomethyl); N6(Deamidated); T9(Fuc(1)); C10(Carbamidomethyl)	1	1	Q01705	Q01705	Neurogenic locus notch homolog protein 1 OS=Mus musculus OX=10090 GN=Notch1 PE=1 SV=3	3	2	2	1	0	1	1	1	1101.49	2201.98	2201.97	3.82264	0.00420867	0	0	1.09894e+06	HCD (High Energy Collision Dissociation)	MS2	0	100	14.7143	5736	5736	5733	FP030521_21.raw	0/0		4.57381	436.438	436.438	12.128	2.66802e-05	3.79141e-06	0	0
FALSE	Medium	PMI-Byonic	PMI-Byonic (A2)	A	2	Unambiguous	ANPCRNGGTCDLLTLTEY	[L].ANPcRnGGTcDLLtLTEY.[K]	C4(Carbamidomethyl); N6(Deamidated); C10(Carbamidomethyl); T14(Fuc(1))	1	1	Q01705	Q01705	Neurogenic locus notch homolog protein 1 OS=Mus musculus OX=10090 GN=Notch1 PE=1 SV=3	3	3	3	1	0	1	1	1	734.663	2201.97	2201.97	2.54149	0.00186543	0	0	876781	HCD (High Energy Collision Dissociation)	MS2	32.0244	100	14.753	5753	5753	5744	FP030521_21.raw	0/0		0.325205	232.516	232.516	0	0.472928	0.0219941	0	0
FALSE	High	PMI-Byonic	PMI-Byonic (A2)	A	2	Unambiguous	ANPCRNGGTCDLLTLTEY	[L].ANPcRnGGtcDLLTLTEY.[K]	C4(Carbamidomethyl); N6(Deamidated); T9(Fuc(1)); C10(Carbamidomethyl)	1	1	Q01705	Q01705	Neurogenic locus notch homolog protein 1 OS=Mus musculus OX=10090 GN=Notch1 PE=1 SV=3	3	2	2	1	0	1	1	1	1101.49	2201.98	2201.97	5.04225	0.00555144	0	0	725097	HCD (High Energy Collision Dissociation)	MS2	0	100	14.838	5789	5789	5788	FP030521_21.raw	0/0		1.87888	323.935	323.935	18.5496	0.0132166	0.000559044	0	0
FALSE	High	PMI-Byonic	PMI-Byonic (A2)	A	2	Unambiguous	ANPCRNGGTCDLLTLTEY	[L].ANPcrNGGTcDLLTLtEY.[K]	C4(Carbamidomethyl); R5(Deamidated); C10(Carbamidomethyl); T16(Fuc(1))	1	1	Q01705	Q01705	Neurogenic locus notch homolog protein 1 OS=Mus musculus OX=10090 GN=Notch1 PE=1 SV=3	3	2	2	1	0	1	1	1	1101.49	2201.98	2201.97	4.70963	0.00518523	0	0	786651	HCD (High Energy Collision Dissociation)	MS2	0	100	14.2638	5541	5541	5535	FP030521_21.raw	0/0		1.3459	252.896	252.896	0	0.0450925	0.00175704	0	0
FALSE	High	PMI-Byonic	PMI-Byonic (A2)	A	2	Unambiguous	KCRCPPGWSGKSCQQADPCASNPCANGGQCLPFESSY	[Y].KcRcPPGWsGKScQQADPcASNPcAnGGQcLPFESSY.[I]	C2(Carbamidomethyl); C4(Carbamidomethyl); S9(Fuc(1)); C13(Carbamidomethyl); C19(Carbamidomethyl); C24(Carbamidomethyl); N26(Oxidation); C30(Carbamidomethyl)	1	1	Q01705	Q01705	Neurogenic locus notch homolog protein 1 OS=Mus musculus OX=10090 GN=Notch1 PE=1 SV=3	2	4	4	1	0	1	1	1	1096.71	4383.82	4380.79	690.854	0.756622	0	0	1.54461e+06	HCD (High Energy Collision Dissociation)	MS2	33.7351	100	10.9762	4079	4079	4072	FP030521_21.raw	0/0		5.39767	383.007	383.007	1.7053e-13	4.00248e-06	6.24701e-07	0	0
FALSE	High	PMI-Byonic	PMI-Byonic (A2)	A	2	Ambiguous	ICRCPPGFHGPTCRQDVNECSQNPGLCRHGGTCHNEIGSY	[Y].IcRcPPGFHGPtcRQDVNEcSQNPGLcRHGGTcHNEIGSY.[R]	C2(Carbamidomethyl); C4(Carbamidomethyl); T12(Fuc(1)); C13(Carbamidomethyl); C20(Carbamidomethyl); C27(Carbamidomethyl); C33(Carbamidomethyl)	1	1	Q01705	Q01705	Neurogenic locus notch homolog protein 1 OS=Mus musculus OX=10090 GN=Notch1 PE=1 SV=3	2	6	6	0.523	0	1	1	1	806.018	4831.07	4831.05	4.6108	0.0037125	0	0	904144	HCD (High Energy Collision Dissociation)	MS2	23.0913	72.0723	8.71114	3068	3068	3060	FP030521_21.raw	0/0		4.99186	523.13	523.13	3.6	1.01892e-05	1.83772e-06	0	0
FALSE	High	PMI-Byonic	PMI-Byonic (A2)	A	2	Unambiguous	ICRCPPGFHGPTCRQDVNECSQNPGLCRHGGTCHNEIGSY	[Y].IcRcPPGFHGPtcRQDVNEcSQNPGLcRHGGTcHNEIGSY.[R]	C2(Carbamidomethyl); C4(Carbamidomethyl); T12(Fuc(1)); C13(Carbamidomethyl); C20(Carbamidomethyl); C27(Carbamidomethyl); C33(Carbamidomethyl)	1	1	Q01705	Q01705	Neurogenic locus notch homolog protein 1 OS=Mus musculus OX=10090 GN=Notch1 PE=1 SV=3	2	6	6	1	0	1	1	1	806.518	4834.07	4831.05	626.125	0.50414	0	0	1527570	HCD (High Energy Collision Dissociation)	MS2	33.5142	100	8.82901	3119	3119	3115	FP030521_21.raw	0/0		5.15137	491.159	491.159	3.6	7.05715e-06	1.2256e-06	0	0
FALSE	Low	PMI-Byonic	PMI-Byonic (A2)	A	2	Ambiguous	ICRCPPGFHGPTCRQDVNECSQNPGLCRHGGTCHNEIGSY	[Y].IcRcPPGFHGPtcRqDVNEcSQnPGLcRHGGTcHNEIGSY.[R]	C2(Carbamidomethyl); C4(Carbamidomethyl); T12(Fuc(1)); C13(Carbamidomethyl); Q15(Deamidated); C20(Carbamidomethyl); N23(Deamidated); C27(Carbamidomethyl); C33(Carbamidomethyl)	1	1	Q01705	Q01705	Neurogenic locus notch homolog protein 1 OS=Mus musculus OX=10090 GN=Notch1 PE=1 SV=3	2	5	5		0	2	2	2	968.021	4836.07	4833.02	632.575	0.611449	0	0	846029	HCD (High Energy Collision Dissociation)	MS2	53.2939	100	8.71549	3070	3070	3060	FP030521_21.raw	0/0		0.106438	222.209	222.209	0	0.78264	0.0704818	0	0
FALSE	High	PMI-Byonic	PMI-Byonic (A2)	A	2	Ambiguous	ICRCPPGFHGPTCRQDVNECSQNPGLCRHGGTCHNEIGSY	[Y].IcRcPPGFHGPtcRQDVNEcSQnPGLcRHGGTcHNEIGSY.[R]	C2(Carbamidomethyl); C4(Carbamidomethyl); T12(Fuc(1)); C13(Carbamidomethyl); C20(Carbamidomethyl); N23(Deamidated); C27(Carbamidomethyl); C33(Carbamidomethyl)	1	1	Q01705	Q01705	Neurogenic locus notch homolog protein 1 OS=Mus musculus OX=10090 GN=Notch1 PE=1 SV=3	2	5	5	0.859	0	1	1	1	968.021	4836.07	4832.03	836.348	0.808253	0	0	846029	HCD (High Energy Collision Dissociation)	MS2	53.2939	100	8.71549	3070	3070	3060	FP030521_21.raw	0/0		0.777029	316.651	316.651	1.37977	0.167098	0.0047227	0	0
FALSE	High	PMI-Byonic	PMI-Byonic (A2)	A	2	Ambiguous	ICRCPPGFHGPTCRQDVNECSQNPGLCRHGGTCHNEIGSY	[Y].IcRcPPGFHGPtcRQDVNEcsqnPGLcRHGGTcHNEIGSY.[R]	C2(Carbamidomethyl); C4(Carbamidomethyl); T12(Fuc(1)); C13(Carbamidomethyl); C20(Carbamidomethyl); S21(HexNAc(1)Hex(1)Fuc(1)NeuAc(1)); Q22(Deamidated); N23(Deamidated); C27(Carbamidomethyl); C33(Carbamidomethyl)	1	1	Q01705	Q01705	Neurogenic locus notch homolog protein 1 OS=Mus musculus OX=10090 GN=Notch1 PE=1 SV=3	2	6	6		0	2	2	2	806.018	4831.07	5635.3	-142713	-134.039	0	0	904144	HCD (High Energy Collision Dissociation)	MS2	23.0913	72.0723	8.71114	3068	3068	3060	FP030521_21.raw	0/0		2.37804	349.253	349.253	0	0.00418752	0.000252022	0	0
FALSE	High	PMI-Byonic	PMI-Byonic (A2)	A	2	Unambiguous	ICRCPPGFHGPTCRQDVNECSQNPGLCRHGGTCHNEIGSY	[Y].IcRcPPGFHGPtcRQDVNEcSQNPGLcRHGGTcHNEIGSY.[R]	C2(Carbamidomethyl); C4(Carbamidomethyl); T12(Fuc(1)); C13(Carbamidomethyl); C20(Carbamidomethyl); C27(Carbamidomethyl); C33(Carbamidomethyl)	1	1	Q01705	Q01705	Neurogenic locus notch homolog protein 1 OS=Mus musculus OX=10090 GN=Notch1 PE=1 SV=3	2	5	5	1	0	1	1	1	967.019	4831.07	4831.05	3.52707	0.00340789	0	0	790063	HCD (High Energy Collision Dissociation)	MS2	0	75.0851	8.5732	3007	3007	3005	FP030521_21.raw	0/0		5.8135	597.798	597.798	3.6	1.53639e-06	2.97193e-07	0	0
FALSE	High	PMI-Byonic	PMI-Byonic (A2)	A	2	Unambiguous	ICRCPPGFHGPTCRQDVNECSQNPGLCRHGGTCHNEIGSY	[Y].IcRcPPGFHGPtcRQDVNEcSQNPGLcRHGGTcHNEIGSY.[R]	C2(Carbamidomethyl); C4(Carbamidomethyl); T12(Fuc(1)); C13(Carbamidomethyl); C20(Carbamidomethyl); C27(Carbamidomethyl); C33(Carbamidomethyl)	1	1	Q01705	Q01705	Neurogenic locus notch homolog protein 1 OS=Mus musculus OX=10090 GN=Notch1 PE=1 SV=3	2	6	6	1	0	1	1	1	806.019	4831.07	4831.05	5.29304	0.00426182	0	0	2.90144e+06	HCD (High Energy Collision Dissociation)	MS2	0	30.8385	8.57144	3006	3006	3005	FP030521_21.raw	0/0		5.26655	530.086	530.086	3.6	5.41318e-06	8.31961e-07	0	0
FALSE	High	PMI-Byonic	PMI-Byonic (A2)	A	2	Unambiguous	ICRCPPGFHGPTCRQDVNECSQNPGL	[Y].IcRcPPGFHGPTcRQDVNEcSQNPGL.[C]	C2(Carbamidomethyl); C4(Carbamidomethyl); C13(Carbamidomethyl); C20(Carbamidomethyl)	1	1	Q01705	Q01705	Neurogenic locus notch homolog protein 1 OS=Mus musculus OX=10090 GN=Notch1 PE=1 SV=3	1	4	4	1	0	1	1	1	764.842	3056.35	3056.33	3.6431	0.00278363	0	0	191939	HCD (High Energy Collision Dissociation)	MS2	0	100	8.99288	3190	3190	3181	FP030521_21.raw	0/0		1.68224	304.057	304.057	304.057	0.0207856	0.000983094	0	0
FALSE	High	PMI-Byonic	PMI-Byonic (A2)	A	2	Unambiguous	ICRCPPGFHGPTCRQDVNECSQNPGLCRHGGTCHNEIGSY	[Y].IcRcPPGFHGPtcRQDVNEcSQNPGLcRHGGTcHNEIGSY.[R]	C2(Carbamidomethyl); C4(Carbamidomethyl); T12(Fuc(1)); C13(Carbamidomethyl); C20(Carbamidomethyl); C27(Carbamidomethyl); C33(Carbamidomethyl)	1	1	Q01705	Q01705	Neurogenic locus notch homolog protein 1 OS=Mus musculus OX=10090 GN=Notch1 PE=1 SV=3	2	6	6	1	0	1	1	1	806.021	4831.09	4831.05	8.93161	0.00719151	0	0	10843144	HCD (High Energy Collision Dissociation)	MS2	12.5798	6.29326	8.45758	2957	2957	2950	FP030521_21.raw	0/0		3.96411	531.473	531.473	3.6	0.000108614	1.37682e-05	0	0
FALSE	High	PMI-Byonic	PMI-Byonic (A2)	A	2	Unambiguous	ICRCPPGFHGPTCRQDVNECSQNPGLCRHGGTCHNEIGSY	[Y].IcRcPPGFHGPtcRQDVNEcSQNPGLcRHGGTcHNEIGSY.[R]	C2(Carbamidomethyl); C4(Carbamidomethyl); T12(Fuc(1)); C13(Carbamidomethyl); C20(Carbamidomethyl); C27(Carbamidomethyl); C33(Carbamidomethyl)	1	1	Q01705	Q01705	Neurogenic locus notch homolog protein 1 OS=Mus musculus OX=10090 GN=Notch1 PE=1 SV=3	2	5	5	1	0	1	1	1	967.821	4835.08	4831.05	833.829	0.805654	0	0	881756	HCD (High Energy Collision Dissociation)	MS2	42.0785	100	8.33754	2905	2905	2895	FP030521_21.raw	0/0		3.15131	507.06	507.06	3.6	0.000705814	4.72798e-05	0	0
FALSE	High	PMI-Byonic	PMI-Byonic (A2)	A	2	Unambiguous	ICRCPPGFHGPTCRQDVNECSQNPGLCRHGGTCHNEIGSY	[Y].IcRcPPGFHGPtcRQDVNEcSQNPGLcRHGGTcHNEIGSY.[R]	C2(Carbamidomethyl); C4(Carbamidomethyl); T12(Fuc(1)); C13(Carbamidomethyl); C20(Carbamidomethyl); C27(Carbamidomethyl); C33(Carbamidomethyl)	1	1	Q01705	Q01705	Neurogenic locus notch homolog protein 1 OS=Mus musculus OX=10090 GN=Notch1 PE=1 SV=3	2	6	6	1	0	1	1	1	806.016	4831.06	4831.05	2.63991	0.00212559	0	0	1.0608e+06	HCD (High Energy Collision Dissociation)	MS2	2.76601	43.3099	8.32285	2898	2898	2895	FP030521_21.raw	0/0		4.69224	432.115	432.115	3.6	2.03123e-05	2.93809e-06	0	0
FALSE	High	PMI-Byonic	PMI-Byonic (A2)	A	2	Unambiguous	ICRCPPGFHGPTCRQDVNECSQNPGLCRHGGTCHNEIGSY	[Y].IcRcPPGFHGPtcRQDVNEcSQNPGLcRHGGTcHNEIGSY.[R]	C2(Carbamidomethyl); C4(Carbamidomethyl); T12(Fuc(1)); C13(Carbamidomethyl); C20(Carbamidomethyl); C27(Carbamidomethyl); C33(Carbamidomethyl)	1	1	Q01705	Q01705	Neurogenic locus notch homolog protein 1 OS=Mus musculus OX=10090 GN=Notch1 PE=1 SV=3	2	5	5	1	0	1	1	1	967.019	4831.06	4831.05	3.02171	0.00291961	0	0	2819824	HCD (High Energy Collision Dissociation)	MS2	0	49.7635	8.4461	2951	2951	2950	FP030521_21.raw	0/0		8.79971	719.006	719.006	3.6	1.58595e-09	1.83381e-10	0	0
FALSE	High	PMI-Byonic	PMI-Byonic (A2)	A	2	Unambiguous	ICRCPPGFHGPTCRQDVNECSQNPGL	[Y].IcRcPPGFHGPTcRQDVNEcSQNPGL.[C]	C2(Carbamidomethyl); C4(Carbamidomethyl); C13(Carbamidomethyl); C20(Carbamidomethyl)	1	1	Q01705	Q01705	Neurogenic locus notch homolog protein 1 OS=Mus musculus OX=10090 GN=Notch1 PE=1 SV=3	1	4	4	1	0	1	1	1	764.843	3056.35	3056.33	5.16082	0.0039433	0	0	494664	HCD (High Energy Collision Dissociation)	MS2	9.13215	100	9.10564	3240	3240	3236	FP030521_21.raw	0/0		2.515	368.188	368.188	368.188	0.00305491	0.00020626	0	0
FALSE	Low	PMI-Byonic	PMI-Byonic (A2)	A	2	Unambiguous	RCACRATHTGPHCELPYVPCSPSPCQNGGTCRPTGDTTHECACLPGFAGQNCEENVDDCPGNNCKNGGACVDGVNTY	[Y].RcAcRATHTGPHcELPYVPcsPSPcQNGGTcRPTGDTTHEcAcLPGFAGQNcEENVDDcPGNNcKNGGAcVDGVNTY.[N]	C2(Carbamidomethyl); C4(Carbamidomethyl); C13(Carbamidomethyl); C20(Carbamidomethyl); S21(Fuc(1)); C25(Carbamidomethyl); C31(Carbamidomethyl); C41(Carbamidomethyl); C43(Carbamidomethyl); C52(Carbamidomethyl); C59(Carbamidomethyl); C64(Carbamidomethyl); C70(Carbamidomethyl)	1	1	Q01705	Q01705	Neurogenic locus notch homolog protein 1 OS=Mus musculus OX=10090 GN=Notch1 PE=1 SV=3	2	3	3	1	0	1	1	1	979.623	2936.86	8802.57	-666364	-1955.24	0	0	1.03087e+06	HCD (High Energy Collision Dissociation)	MS2	71.9046	100	11.0865	4129	4129	4127	FP030521_21.raw	0/0		0.156453	66.996	66.996	0	0.697504	0.0520269	0	0
FALSE	High	PMI-Byonic	PMI-Byonic (A2)	A	2	Unambiguous	NCRCPPEWTGQYCTEDVDECQLMPNACQNGGTCHNTHGGY	[Y].NcRcPPEWTGqYctEDVDEcQLMPNAcQNGGTcHnTHGGY.[N]	C2(Carbamidomethyl); C4(Carbamidomethyl); Q11(Deamidated); C13(Carbamidomethyl); T14(HexNAc(1)Fuc(1)); C20(Carbamidomethyl); C27(Carbamidomethyl); C33(Carbamidomethyl); N35(Oxidation)	1	1	Q01705	Q01705	Neurogenic locus notch homolog protein 1 OS=Mus musculus OX=10090 GN=Notch1 PE=1 SV=3	3	4	4	1	0	1	1	1	1286.51	5143.01	5139.96	592.742	0.761668	0	0	1.90429e+06	HCD (High Energy Collision Dissociation)	MS2	25.5728	100	11.6335	4376	4376	4369	FP030521_21.raw	0/0		13.6024	957.958	957.958	4.72613	2.49805e-14	6.24496e-15	0	0
FALSE	High	PMI-Byonic	PMI-Byonic (A2)	A	2	Unambiguous	NCRCPPEWTGQYCTEDVDECQLMPNACQNGGTCHNTHGGY	[Y].NcRcPPEWTGQYctEDVDEcQLMPNAcQNGGTcHnTHGGY.[N]	C2(Carbamidomethyl); C4(Carbamidomethyl); C13(Carbamidomethyl); T14(Fuc(1)); C20(Carbamidomethyl); C27(Carbamidomethyl); C33(Carbamidomethyl); N35(Oxidation)	1	1	Q01705	Q01705	Neurogenic locus notch homolog protein 1 OS=Mus musculus OX=10090 GN=Notch1 PE=1 SV=3	3	4	4	1	0	1	1	1	1234.73	4935.91	4935.89	2.61167	0.00322273	0	0	484569	HCD (High Energy Collision Dissociation)	MS2	3.84135	100	11.6506	4383	4383	4380	FP030521_21.raw	0/0		13.5322	902.071	902.071	0.8	2.9363e-14	1.08685e-14	0	0
FALSE	High	PMI-Byonic	PMI-Byonic (A2)	A	2	Unambiguous	NCRCPPEWTGQYCTEDVDECQLMPNACQNGGTCHNTHGGY	[Y].NcRcPPEWTGQYctEDVDEcQLMPNAcQNGGTcHnTHGGY.[N]	C2(Carbamidomethyl); C4(Carbamidomethyl); C13(Carbamidomethyl); T14(HexNAc(1)Hex(1)Fuc(1)); C20(Carbamidomethyl); C27(Carbamidomethyl); C33(Carbamidomethyl); N35(Oxidation)	1	1	Q01705	Q01705	Neurogenic locus notch homolog protein 1 OS=Mus musculus OX=10090 GN=Notch1 PE=1 SV=3	3	5	5	1	0	1	1	1	1061.02	5301.06	5301.03	5.2743	0.00559184	0	0	288368	HCD (High Energy Collision Dissociation)	MS2	0	100	11.6143	4368	4368	4358	FP030521_21.raw	0/0		30.0057	1105.47	1105.47	3.2	9.86859e-31	9.86761e-31	0	0
FALSE	High	PMI-Byonic	PMI-Byonic (A2)	A	2	Unambiguous	NCRCPPEWTGQYCTEDVDECQLMPNACQNGGTCHNTHGGY	[Y].NcRcPPEWTGQYctEDVDEcQLMPNAcQNGGTchNTHGGY.[N]	C2(Carbamidomethyl); C4(Carbamidomethyl); C13(Carbamidomethyl); T14(HexNAc(1)Hex(1)Fuc(1)); C20(Carbamidomethyl); C27(Carbamidomethyl); C33(Carbamidomethyl); H34(Oxidation)	1	1	Q01705	Q01705	Neurogenic locus notch homolog protein 1 OS=Mus musculus OX=10090 GN=Notch1 PE=1 SV=3	3	4	4	1	0	1	1	1	1326.02	5301.04	5301.03	3.00861	0.00398718	0	0	272269	HCD (High Energy Collision Dissociation)	MS2	0	100	11.5886	4357	4357	4347	FP030521_21.raw	0/0		4.09912	367.142	367.142	0	7.95933e-05	1.12549e-05	0	0
FALSE	High	PMI-Byonic	PMI-Byonic (A2)	A	2	Unambiguous	NCRCPPEWTGQYCTEDVDECQLMPNACQNGGTCHNTHGGY	[Y].NcRcPPEWTGQYctEDVDEcQLMPnAcQNGGTcHNThGGY.[N]	C2(Carbamidomethyl); C4(Carbamidomethyl); C13(Carbamidomethyl); T14(HexNAc(1)Hex(1)Fuc(1)); C20(Carbamidomethyl); N25(Deamidated); C27(Carbamidomethyl); C33(Carbamidomethyl); H37(Oxidation)	1	1	Q01705	Q01705	Neurogenic locus notch homolog protein 1 OS=Mus musculus OX=10090 GN=Notch1 PE=1 SV=3	3	4	4	1	0	1	1	1	1327.27	5306.06	5302.01	762.848	1.01116	0	0	1.31374e+06	HCD (High Energy Collision Dissociation)	MS2	21.8009	100	12.0286	4554	4554	4545	FP030521_21.raw	0/0		2.89387	153.396	153.396	0	0.00127681	6.26489e-05	0	0
FALSE	High	PMI-Byonic	PMI-Byonic (A2)	A	2	Unambiguous	NCRCPPEWTGQYCTEDVDECQLMPNACQNGGTCHNTHGGY	[Y].NcRcPPEWTGQYctEDVDEcQLMPnAcQNGGTcHnTHGGY.[N]	C2(Carbamidomethyl); C4(Carbamidomethyl); C13(Carbamidomethyl); T14(Fuc(1)); C20(Carbamidomethyl); N25(Deamidated); C27(Carbamidomethyl); C33(Carbamidomethyl); N35(Oxidation)	1	1	Q01705	Q01705	Neurogenic locus notch homolog protein 1 OS=Mus musculus OX=10090 GN=Notch1 PE=1 SV=3	3	4	4	1	0	1	1	1	1235.74	4939.92	4936.88	615.894	0.760148	0	0	959673	HCD (High Energy Collision Dissociation)	MS2	20.8033	100	12.0564	4566	4566	4556	FP030521_21.raw	0/0		6.53144	594.762	594.762	0.480439	2.94141e-07	6.76403e-08	0	0
FALSE	High	PMI-Byonic	PMI-Byonic (A2)	A	2	Unambiguous	NCRCPPEWTGQYCTEDVDECQLMPNACQNGGTCHNTHGGY	[Y].NcRcPPEWTGQYctEDVDEcQLMPNAcQNGGTcHNTHGGY.[N]	C2(Carbamidomethyl); C4(Carbamidomethyl); C13(Carbamidomethyl); T14(HexNAc(1)Hex(1)Fuc(1)); C20(Carbamidomethyl); C27(Carbamidomethyl); C33(Carbamidomethyl)	1	1	Q01705	Q01705	Neurogenic locus notch homolog protein 1 OS=Mus musculus OX=10090 GN=Notch1 PE=1 SV=3	3	4	4	1	0	1	1	1	1322.77	5288.06	5285.03	572.376	0.756256	0	0	1.08336e+06	HCD (High Energy Collision Dissociation)	MS2	26.1723	100	11.7149	4412	4412	4402	FP030521_21.raw	0/0		2.8801	160.009	160.009	3.2	0.00131794	7.81463e-05	0	0
FALSE	High	PMI-Byonic	PMI-Byonic (A2)	A	2	Unambiguous	NCRCPPEWTGQYCTEDVDECQLMPNACQNGGTCHNTHGGY	[Y].NcRcPPEWTGQYctEDVDEcQLMPNAcQNGGTcHnTHGGY.[N]	C2(Carbamidomethyl); C4(Carbamidomethyl); C13(Carbamidomethyl); T14(HexNAc(1)Hex(1)Fuc(1)); C20(Carbamidomethyl); C27(Carbamidomethyl); C33(Carbamidomethyl); N35(Oxidation)	1	1	Q01705	Q01705	Neurogenic locus notch homolog protein 1 OS=Mus musculus OX=10090 GN=Notch1 PE=1 SV=3	3	4	4	1	0	1	1	1	1326.02	5301.06	5301.03	5.95615	0.00789343	0	0	748065	HCD (High Energy Collision Dissociation)	MS2	0	86.4539	11.6998	4405	4405	4402	FP030521_21.raw	0/0		7.80613	603.477	603.477	3.2	1.56267e-08	3.19902e-09	0	0
FALSE	High	PMI-Byonic	PMI-Byonic (A2)	A	2	Unambiguous	NCRCPPEWTGQYCTEDVDECQLMPNACQNGGTCHNTHGGY	[Y].NcRcPPEWTGQYctEDVDEcQLMPNAcQNGGTcHNTHGGY.[N]	C2(Carbamidomethyl); C4(Carbamidomethyl); C13(Carbamidomethyl); T14(HexNAc(1)Fuc(1)); C20(Carbamidomethyl); C27(Carbamidomethyl); C33(Carbamidomethyl)	1	1	Q01705	Q01705	Neurogenic locus notch homolog protein 1 OS=Mus musculus OX=10090 GN=Notch1 PE=1 SV=3	3	4	4	1	0	1	1	1	1282.01	5125.01	5122.98	395.967	0.507133	0	0	1.54494e+06	HCD (High Energy Collision Dissociation)	MS2	32.2572	100	11.7127	4411	4411	4402	FP030521_21.raw	0/0		5.93597	492.158	492.158	4.4	1.15885e-06	2.22308e-07	0	0
FALSE	High	PMI-Byonic	PMI-Byonic (A2)	A	2	Unambiguous	NCRCPPEWTGQYCTEDVDECQLMPNACQNGGTCHNTHGGY	[Y].NcRcPPEWTGQYctEDVDEcQLMPNAcQnGGTcHnTHGGY.[N]	C2(Carbamidomethyl); C4(Carbamidomethyl); C13(Carbamidomethyl); T14(HexNAc(1)Fuc(1)); C20(Carbamidomethyl); C27(Carbamidomethyl); N29(Deamidated); C33(Carbamidomethyl); N35(Oxidation)	1	1	Q01705	Q01705	Neurogenic locus notch homolog protein 1 OS=Mus musculus OX=10090 GN=Notch1 PE=1 SV=3	3	4	4	1	0	1	1	1	1286.25	5142	5139.96	396.383	0.509348	0	0	1.40326e+06	HCD (High Energy Collision Dissociation)	MS2	0	100	11.9997	4540	4540	4534	FP030521_21.raw	0/0		7.80613	623.931	623.931	4.4	1.56267e-08	3.97574e-09	0	0
FALSE	High	PMI-Byonic	PMI-Byonic (A2)	A	2	Unambiguous	NCRCPPEWTGQYCTEDVDECQLMPNACQNGGTCHNTHGGY	[Y].NcRcPPEWTGQYctEDVDEcQLMPNAcQNGGTcHnTHGGY.[N]	C2(Carbamidomethyl); C4(Carbamidomethyl); C13(Carbamidomethyl); T14(HexNAc(1)Fuc(1)); C20(Carbamidomethyl); C27(Carbamidomethyl); C33(Carbamidomethyl); N35(Oxidation)	1	1	Q01705	Q01705	Neurogenic locus notch homolog protein 1 OS=Mus musculus OX=10090 GN=Notch1 PE=1 SV=3	3	4	4	1	0	1	1	1	1285.51	5139	5138.97	5.40119	0.00693915	0	0	915896	HCD (High Energy Collision Dissociation)	MS2	0	88.6709	11.7437	4425	4425	4424	FP030521_21.raw	0/0		30.0057	1130.71	1130.71	9.27663	9.86859e-31	9.86827e-31	0	0
FALSE	High	PMI-Byonic	PMI-Byonic (A2)	A	2	Unambiguous	NCRCPPEWTGQYCTEDVDECQLMPNACQNGGTCHNTHGGY	[Y].NcRcPPEWTGQYctEDVDEcQLMPNAcQNGGTcHnTHGGY.[N]	C2(Carbamidomethyl); C4(Carbamidomethyl); C13(Carbamidomethyl); T14(Fuc(1)); C20(Carbamidomethyl); C27(Carbamidomethyl); C33(Carbamidomethyl); N35(Oxidation)	1	1	Q01705	Q01705	Neurogenic locus notch homolog protein 1 OS=Mus musculus OX=10090 GN=Notch1 PE=1 SV=3	3	4	4	1	0	1	1	1	1234.73	4935.91	4935.89	3.99661	0.00493171	0	0	860505	HCD (High Energy Collision Dissociation)	MS2	5.53881	90.574	11.7748	4439	4439	4435	FP030521_21.raw	0/0		12.5314	874.674	874.674	8.4	2.94178e-13	5.80859e-14	0	0
FALSE	High	PMI-Byonic	PMI-Byonic (A2)	A	2	Unambiguous	NCRCPPEWTGQYCTEDVDECQLMPNACQNGGTCHNTHGGY	[Y].NcRcPPEWTGQYctEDVDEcQLMPNAcQNGGTcHnTHGGY.[N]	C2(Carbamidomethyl); C4(Carbamidomethyl); C13(Carbamidomethyl); T14(HexNAc(1)Fuc(1)); C20(Carbamidomethyl); C27(Carbamidomethyl); C33(Carbamidomethyl); N35(Oxidation)	1	1	Q01705	Q01705	Neurogenic locus notch homolog protein 1 OS=Mus musculus OX=10090 GN=Notch1 PE=1 SV=3	3	5	5	1	0	1	1	1	1029.01	5141.01	5138.97	395.52	0.406513	0	0	1.05926e+06	HCD (High Energy Collision Dissociation)	MS2	26.2641	100	11.6904	4401	4401	4391	FP030521_21.raw	0/0		30.0057	1139.79	1139.79	9.20951	9.86859e-31	9.8681e-31	0	0
FALSE	High	PMI-Byonic	PMI-Byonic (A2)	A	2	Unambiguous	NCRCPPEWTGQY	[Y].NcRcPPEWTGQY.[C]	C2(Carbamidomethyl); C4(Carbamidomethyl)	1	1	Q01705	Q01705	Neurogenic locus notch homolog protein 1 OS=Mus musculus OX=10090 GN=Notch1 PE=1 SV=3	1	2	2	1	0	1	1	1	784.326	1567.64	1567.64	2.0189	0.00158245	0	0	202423	HCD (High Energy Collision Dissociation)	MS2	0	100	10.4409	3837	3837	3830	FP030521_21.raw	0/0		3.93832	396.177	359.31	359.31	0.000115262	1.51977e-05	0	0
FALSE	High	PMI-Byonic	PMI-Byonic (A2)	A	2	Unambiguous	NCRCPPEWTGQYCTEDVDECQLMPNACQNGGTCHNTHGGY	[Y].NcRcPPEWtGQYcTEDVDEcQLMPNAcQNGGTcHnTHGGY.[N]	C2(Carbamidomethyl); C4(Carbamidomethyl); T9(HexNAc(1)Fuc(1)); C13(Carbamidomethyl); C20(Carbamidomethyl); C27(Carbamidomethyl); C33(Carbamidomethyl); N35(Oxidation)	1	1	Q01705	Q01705	Neurogenic locus notch homolog protein 1 OS=Mus musculus OX=10090 GN=Notch1 PE=1 SV=3	3	4	4	1	0	1	1	1	1285.51	5139.03	5138.97	10.0569	0.0129206	0	0	375816	HCD (High Energy Collision Dissociation)	MS2	100	100	11.8673	4480	4480	4479	FP030521_21.raw	0/0		11.8061	840.598	840.598	2.28179	1.5627e-12	2.73028e-13	0	0
FALSE	High	PMI-Byonic	PMI-Byonic (A2)	A	2	Unambiguous	NCRCPPEWTGQY	[Y].NcRcPPEWTGQY.[C]	C2(Carbamidomethyl); C4(Carbamidomethyl)	1	1	Q01705	Q01705	Neurogenic locus notch homolog protein 1 OS=Mus musculus OX=10090 GN=Notch1 PE=1 SV=3	1	2	2	1	0	1	1	1	784.328	1567.65	1567.64	4.27709	0.00335247	0	0	1.36889e+06	HCD (High Energy Collision Dissociation)	MS2	3.9494	100	10.1131	3691	3691	3687	FP030521_21.raw	0/0		6.38441	592.726	412.964	412.964	4.12658e-07	9.64395e-08	0	0
FALSE	High	PMI-Byonic	PMI-Byonic (A2)	A	2	Unambiguous	NCRCPPEWTGQY	[Y].NcRcPPEWTGQY.[C]	C2(Carbamidomethyl); C4(Carbamidomethyl)	1	1	Q01705	Q01705	Neurogenic locus notch homolog protein 1 OS=Mus musculus OX=10090 GN=Notch1 PE=1 SV=3	1	2	2	1	0	1	1	1	784.327	1567.65	1567.64	3.2648	0.00255902	0	0	725053	HCD (High Energy Collision Dissociation)	MS2	6.68946	100	10.233	3744	3744	3742	FP030521_21.raw	0/0		6.37062	564.221	457.805	457.805	4.25969e-07	1.07803e-07	0	0
FALSE	High	PMI-Byonic	PMI-Byonic (A2)	A	2	Unambiguous	NCRCPPEWTGQYCTEDVDECQLMPNACQNGGTCHNTHGGY	[Y].NcRcPPEWTGQYctEDVDEcqLMPNAcQNGGTcHNThGGY.[N]	C2(Carbamidomethyl); C4(Carbamidomethyl); C13(Carbamidomethyl); T14(HexNAc(1)Hex(1)Fuc(1)); C20(Carbamidomethyl); Q21(Deamidated); C27(Carbamidomethyl); C33(Carbamidomethyl); H37(Oxidation)	1	1	Q01705	Q01705	Neurogenic locus notch homolog protein 1 OS=Mus musculus OX=10090 GN=Notch1 PE=1 SV=3	3	4	4	1	0	1	1	1	1327.02	5305.06	5302.01	575.437	0.762744	0	0	1191401	HCD (High Energy Collision Dissociation)	MS2	0	100	11.8363	4467	4467	4457	FP030521_21.raw	0/0		2.7225	321.232	321.232	0	0.00189452	0.000117774	0	0
FALSE	Low	PMI-Byonic	PMI-Byonic (A2)	A	2	Unambiguous	NCVCVNGWTGEDCSENIDDCASAACF	[Y].NcVcVnGWTGEDcSENIDDcASAAcF.[Q]	C2(Carbamidomethyl); C4(Carbamidomethyl); N6(Deamidated); C13(Carbamidomethyl); C20(Carbamidomethyl); C25(Carbamidomethyl)	1	1	Q01705	Q01705	Neurogenic locus notch homolog protein 1 OS=Mus musculus OX=10090 GN=Notch1 PE=1 SV=3	1	3	3	1	0	1	1	1	1004.71	3012.1	3012.08	6.21691	0.00624195	0	0	46925	HCD (High Energy Collision Dissociation)	MS2	0	100	16.5958	6546	6546	6536	FP030521_21.raw	0/0		0.102352	94.4188	94.4188	52.2609	0.790037	0.0769643	0	0
FALSE	High	PMI-Byonic	PMI-Byonic (A2)	A	2	Unambiguous	NCVCVNGWTGEDCSENIDDCASAACF	[Y].NcVcVnGWTGEDcSENIDDcASAAcF.[Q]	C2(Carbamidomethyl); C4(Carbamidomethyl); N6(Deamidated); C13(Carbamidomethyl); C20(Carbamidomethyl); C25(Carbamidomethyl)	1	1	Q01705	Q01705	Neurogenic locus notch homolog protein 1 OS=Mus musculus OX=10090 GN=Notch1 PE=1 SV=3	1	3	3	1	0	1	1	1	1004.7	3012.09	3012.08	2.32633	0.0023357	0	0	164356	HCD (High Energy Collision Dissociation)	MS2	0	100	16.4433	6479	6479	6470	FP030521_21.raw	0/0		0.916788	150.031	150.031	34.4547	0.121119	0.00301348	0	0
FALSE	High	PMI-Byonic	PMI-Byonic (A2)	A	2	Unambiguous	NCVCVNGWTGEDCSENIDDCASAACF	[Y].NcVcVnGWTGEDcSENIDDcASAAcF.[Q]	C2(Carbamidomethyl); C4(Carbamidomethyl); N6(Deamidated); C13(Carbamidomethyl); C20(Carbamidomethyl); C25(Carbamidomethyl)	1	1	Q01705	Q01705	Neurogenic locus notch homolog protein 1 OS=Mus musculus OX=10090 GN=Notch1 PE=1 SV=3	1	3	3	1	0	1	1	1	1004.7	3012.1	3012.08	4.81873	0.00483815	0	0	377539	HCD (High Energy Collision Dissociation)	MS2	4.0565	100	16.3041	6418	6418	6415	FP030521_21.raw	0/0		2.6525	280.355	280.355	137.693	0.00222587	0.00014287	0	0
FALSE	High	PMI-Byonic	PMI-Byonic (A2)	A	2	Unambiguous	NCVCVNGWTGEDCSENIDDCASAACF	[Y].NcVcVnGWTGEDcSENIDDcASAAcF.[Q]	C2(Carbamidomethyl); C4(Carbamidomethyl); N6(Deamidated); C13(Carbamidomethyl); C20(Carbamidomethyl); C25(Carbamidomethyl)	1	1	Q01705	Q01705	Neurogenic locus notch homolog protein 1 OS=Mus musculus OX=10090 GN=Notch1 PE=1 SV=3	1	3	3	1	0	1	1	1	1004.7	3012.1	3012.08	4.69715	0.00471607	0	0	688999	HCD (High Energy Collision Dissociation)	MS2	0	100	16.1726	6361	6361	6360	FP030521_21.raw	0/0		4.33281	401.633	401.633	188.711	4.64721e-05	7.61448e-06	0	0
FALSE	High	PMI-Byonic	PMI-Byonic (A2)	A	2	Unambiguous	NCVCVNGWTGEDCSENIDDCASAACF	[Y].NcVcVnGWTGEDcSENIDDcASAAcF.[Q]	C2(Carbamidomethyl); C4(Carbamidomethyl); N6(Deamidated); C13(Carbamidomethyl); C20(Carbamidomethyl); C25(Carbamidomethyl)	1	1	Q01705	Q01705	Neurogenic locus notch homolog protein 1 OS=Mus musculus OX=10090 GN=Notch1 PE=1 SV=3	1	2	2	1	0	1	1	1	1506.55	3012.1	3012.08	5.02583	0.00756912	0	0	389022	HCD (High Energy Collision Dissociation)	MS2	0	100	16.1088	6334	6334	6327	FP030521_21.raw	0/0		2.02805	161.84	161.84	50.4605	0.00937456	0.000416825	0	0
FALSE	High	PMI-Byonic	PMI-Byonic (A2)	A	2	Unambiguous	NCVCVNGWTGEDCSENIDDCASAACF	[Y].NcVcVnGWTGEDcSENIDDcASAAcF.[Q]	C2(Carbamidomethyl); C4(Carbamidomethyl); N6(Deamidated); C13(Carbamidomethyl); C20(Carbamidomethyl); C25(Carbamidomethyl)	1	1	Q01705	Q01705	Neurogenic locus notch homolog protein 1 OS=Mus musculus OX=10090 GN=Notch1 PE=1 SV=3	1	3	3	1	0	1	1	1	1004.7	3012.1	3012.08	5.0619	0.00508229	0	0	2537105	HCD (High Energy Collision Dissociation)	MS2	0.437967	88.1193	16.0443	6306	6306	6305	FP030521_21.raw	0/0		5.93678	582.566	582.566	205.559	1.15671e-06	1.93041e-07	0	0
FALSE	High	PMI-Byonic	PMI-Byonic (A2)	A	2	Unambiguous	NCVCVNGWTGEDCSENIDDCASAACF	[Y].NcVcVnGWTGEDcSENIDDcASAAcF.[Q]	C2(Carbamidomethyl); C4(Carbamidomethyl); N6(Deamidated); C13(Carbamidomethyl); C20(Carbamidomethyl); C25(Carbamidomethyl)	1	1	Q01705	Q01705	Neurogenic locus notch homolog protein 1 OS=Mus musculus OX=10090 GN=Notch1 PE=1 SV=3	1	2	2	1	0	1	1	1	1506.55	3012.1	3012.08	4.62056	0.00695877	0	0	537107	HCD (High Energy Collision Dissociation)	MS2	0	100	15.9735	6276	6276	6272	FP030521_21.raw	0/0		4.52832	385.287	385.287	112.115	2.96263e-05	5.07673e-06	0	0
FALSE	High	PMI-Byonic	PMI-Byonic (A2)	A	2	Unambiguous	NCVCVNGWTGEDCSENIDDCASAACF	[Y].NcVcVnGWTGEDcSENIDDcASAAcF.[Q]	C2(Carbamidomethyl); C4(Carbamidomethyl); N6(Deamidated); C13(Carbamidomethyl); C20(Carbamidomethyl); C25(Carbamidomethyl)	1	1	Q01705	Q01705	Neurogenic locus notch homolog protein 1 OS=Mus musculus OX=10090 GN=Notch1 PE=1 SV=3	1	3	3	1	0	1	1	1	1004.71	3012.11	3012.08	8.40536	0.00843922	0	0	264366	HCD (High Energy Collision Dissociation)	MS2	0	100	15.8009	6202	6202	6195	FP030521_21.raw	0/0		1.52834	219.341	219.341	60.563	0.0296251	0.00129107	0	0
FALSE	High	PMI-Byonic	PMI-Byonic (A2)	A	2	Unambiguous	NCVCVNGWTGEDCSENIDDCASAACF	[Y].NcVcVnGWTGEDcSENIDDcASAAcF.[Q]	C2(Carbamidomethyl); C4(Carbamidomethyl); N6(Deamidated); C13(Carbamidomethyl); C20(Carbamidomethyl); C25(Carbamidomethyl)	1	1	Q01705	Q01705	Neurogenic locus notch homolog protein 1 OS=Mus musculus OX=10090 GN=Notch1 PE=1 SV=3	1	3	3	1	0	1	1	1	1004.71	3012.1	3012.08	6.64244	0.0066692	0	0	402131	HCD (High Energy Collision Dissociation)	MS2	0	100	15.9197	6253	6253	6250	FP030521_21.raw	0/0		4.25365	394.111	394.111	159.574	5.57641e-05	1.0235e-05	0	0
FALSE	High	PMI-Byonic	PMI-Byonic (A2)	A	2	Unambiguous	NCVCVNGWTGEDCSENIDDCASAACF	[Y].NcVcVnGWTGEDcSENIDDcASAAcF.[Q]	C2(Carbamidomethyl); C4(Carbamidomethyl); N6(Deamidated); C13(Carbamidomethyl); C20(Carbamidomethyl); C25(Carbamidomethyl)	1	1	Q01705	Q01705	Neurogenic locus notch homolog protein 1 OS=Mus musculus OX=10090 GN=Notch1 PE=1 SV=3	1	3	3	1	0	1	1	1	1004.71	3012.11	3012.08	8.70931	0.0087444	0	0	773123	HCD (High Energy Collision Dissociation)	MS2	0	100	15.6618	6142	6142	6140	FP030521_21.raw	0/0		3.80144	378.177	378.177	99.9833	0.000157965	2.01789e-05	0	0
FALSE	High	PMI-Byonic	PMI-Byonic (A2)	A	2	Unambiguous	NCVCVNGWTGEDCSENIDDCASAACF	[Y].NcVcVNGWTGEDcSENIDDcASAAcF.[Q]	C2(Carbamidomethyl); C4(Carbamidomethyl); C13(Carbamidomethyl); C20(Carbamidomethyl); C25(Carbamidomethyl)	1	1	Q01705	Q01705	Neurogenic locus notch homolog protein 1 OS=Mus musculus OX=10090 GN=Notch1 PE=1 SV=3	1	3	3	1	0	1	1	1	1004.38	3011.12	3011.1	6.64701	0.0066716	0	0	723281	HCD (High Energy Collision Dissociation)	MS2	1.49251	100	15.535	6088	6088	6085	FP030521_21.raw	0/0		4.79193	500.665	500.665	500.665	1.61462e-05	2.60398e-06	0	0
FALSE	High	PMI-Byonic	PMI-Byonic (A2)	A	2	Unambiguous	QGATCHDRVASFY	[F].QGATcHDRVAsFY.[C]	C5(Carbamidomethyl); S11(Fuc(1))	1	1	Q01705	Q01705	Neurogenic locus notch homolog protein 1 OS=Mus musculus OX=10090 GN=Notch1 PE=1 SV=3	1	3	3	1	0	1	1	1	553.249	1657.73	1657.73	3.24983	0.00179578	0	0	17671730	HCD (High Energy Collision Dissociation)	MS2	0.601837	27.2921	7.80479	2665	2665	2664	FP030521_21.raw	0/0		8.52531	685.567	685.567	4.78012	2.98322e-09	6.13917e-10	0	0
FALSE	High	PMI-Byonic	PMI-Byonic (A2)	A	2	Unambiguous	QGATCHDRVASFY	[F].QGATcHDRVAsFY.[C]	C5(Carbamidomethyl); S11(Fuc(1))	1	1	Q01705	Q01705	Neurogenic locus notch homolog protein 1 OS=Mus musculus OX=10090 GN=Notch1 PE=1 SV=3	1	2	2	1	0	1	1	1	829.371	1657.73	1657.73	4.03113	0.00334126	0	0	431896	HCD (High Energy Collision Dissociation)	MS2	10.9698	100	7.78553	2657	2657	2653	FP030521_21.raw	0/0		4.439	433.227	433.227	13.4561	3.63911e-05	6.4902e-06	0	0
FALSE	High	PMI-Byonic	PMI-Byonic (A2)	A	2	Unambiguous	QGATCHDRVASFY	[F].QGAtcHDRVASFY.[C]	T4(HexNAc(1)Hex(1)Fuc(1)); C5(Carbamidomethyl)	1	1	Q01705	Q01705	Neurogenic locus notch homolog protein 1 OS=Mus musculus OX=10090 GN=Notch1 PE=1 SV=3	1	3	3	1	0	1	1	1	675.295	2023.87	2022.86	499.731	0.336962	0	0	669000	HCD (High Energy Collision Dissociation)	MS2	42.013	100	7.71868	2628	2628	2622	FP030521_21.raw	0/0		5.13064	380.778	380.778	9.2	7.40216e-06	1.35987e-06	0	0
FALSE	High	PMI-Byonic	PMI-Byonic (A2)	A	2	Unambiguous	QGATCHDRVASFY	[F].QGATcHDRVAsFY.[C]	C5(Carbamidomethyl); S11(Fuc(1))	1	1	Q01705	Q01705	Neurogenic locus notch homolog protein 1 OS=Mus musculus OX=10090 GN=Notch1 PE=1 SV=3	1	3	3	1	0	1	1	1	553.248	1657.73	1657.73	1.92436	0.00106336	0	0	1684612	HCD (High Energy Collision Dissociation)	MS2	16.4721	100	7.6824	2612	2612	2611	FP030521_21.raw	0/0		6.52531	598.681	598.681	13.313	2.98322e-07	7.65126e-08	0	0
FALSE	High	PMI-Byonic	PMI-Byonic (A2)	A	2	Unambiguous	QGATCHDRVASFY	[F].QGATcHDRVAsFY.[C]	C5(Carbamidomethyl); S11(Fuc(1))	1	1	Q01705	Q01705	Neurogenic locus notch homolog protein 1 OS=Mus musculus OX=10090 GN=Notch1 PE=1 SV=3	1	3	3	1	0	1	1	1	553.249	1657.73	1657.73	2.69755	0.0014906	0	0	457391	HCD (High Energy Collision Dissociation)	MS2	55.38	100	7.57323	2565	2565	2556	FP030521_21.raw	0/0		4.0466	405.001	405.001	7.92132	8.98249e-05	1.23936e-05	0	0
FALSE	High	PMI-Byonic	PMI-Byonic (A2)	A	2	Unambiguous	QGATCHDRVASF	[F].QGAtcHDRVASF.[Y]	T4(HexNAc(1)Hex(1)Fuc(1)NeuAc(1)); C5(Carbamidomethyl)	1	1	Q01705	Q01705	Neurogenic locus notch homolog protein 1 OS=Mus musculus OX=10090 GN=Notch1 PE=1 SV=3	0	3	3	1	0	1	1	1	717.638	2150.9	2150.89	3.30965	0.0023729	0	0	1.60065e+06	HCD (High Energy Collision Dissociation)	MS2	0	100	7.35696	2471	2471	2468	FP030521_21.raw	0/0		2.2368	265.352	218.5	11.6	0.005797	0.000315033	0	0
FALSE	High	PMI-Byonic	PMI-Byonic (A2)	A	2	Unambiguous	QGATCHDRVASF	[F].QGAtcHDRVASF.[Y]	T4(HexNAc(1)Hex(1)Fuc(1)NeuAc(1)); C5(Carbamidomethyl)	1	1	Q01705	Q01705	Neurogenic locus notch homolog protein 1 OS=Mus musculus OX=10090 GN=Notch1 PE=1 SV=3	0	3	3	1	0	1	1	1	717.638	2150.9	2150.89	3.05426	0.00218979	0	0	483358	HCD (High Energy Collision Dissociation)	MS2	44.3253	100	7.49252	2530	2530	2523	FP030521_21.raw	0/0		0.604405	62.8829	30.1379	11.6	0.248654	0.0089336	0	0
FALSE	High	PMI-Byonic	PMI-Byonic (A2)	A	2	Unambiguous	QGATCHDRVASFY	[F].QGATcHDRVAsFY.[C]	C5(Carbamidomethyl); S11(Fuc(1))	1	1	Q01705	Q01705	Neurogenic locus notch homolog protein 1 OS=Mus musculus OX=10090 GN=Notch1 PE=1 SV=3	1	3	3	1	0	1	1	1	553.249	1657.73	1657.73	2.36618	0.0013075	0	0	1812688	HCD (High Energy Collision Dissociation)	MS2	5.99673	75.4725	8.051	2776	2776	2774	FP030521_21.raw	0/0		6.52531	592.494	592.494	5.33212	2.98322e-07	8.47277e-08	0	0
FALSE	High	PMI-Byonic	PMI-Byonic (A2)	A	2	Unambiguous	QGATCHDRVASFY	[F].QGATcHDRVASFY.[C]	C5(Carbamidomethyl)	1	1	Q01705	Q01705	Neurogenic locus notch homolog protein 1 OS=Mus musculus OX=10090 GN=Notch1 PE=1 SV=3	1	3	3	1	0	1	1	1	504.563	1511.67	1511.67	2.76757	0.00139455	0	0	545721	HCD (High Energy Collision Dissociation)	MS2	26.737	100	7.83806	2680	2680	2675	FP030521_21.raw	0/0		4.30619	466.031	466.031	466.031	4.94096e-05	8.26753e-06	0	0
FALSE	High	PMI-Byonic	PMI-Byonic (A2)	A	2	Unambiguous	QGATCHDRVASFY	[F].QGAtcHDRVASFY.[C]	T4(Fuc(1)); C5(Carbamidomethyl)	1	1	Q01705	Q01705	Neurogenic locus notch homolog protein 1 OS=Mus musculus OX=10090 GN=Notch1 PE=1 SV=3	1	3	3	1	0	1	1	1	553.249	1657.73	1657.73	2.25573	0.00124646	0	0	581121	HCD (High Energy Collision Dissociation)	MS2	0	100	8.17182	2831	2831	2829	FP030521_21.raw	0/0		3.61217	391.396	391.396	13.9228	0.000244247	2.31665e-05	0	0
FALSE	High	PMI-Byonic	PMI-Byonic (A2)	A	2	Unambiguous	QGATCHDRVASFY	[F].QGATcHDRVASFY.[C]	C5(Carbamidomethyl)	1	1	Q01705	Q01705	Neurogenic locus notch homolog protein 1 OS=Mus musculus OX=10090 GN=Notch1 PE=1 SV=3	1	3	3	1	0	1	1	1	504.563	1511.67	1511.67	2.40419	0.00121145	0	0	3556509	HCD (High Energy Collision Dissociation)	MS2	4.21607	72.4967	7.95413	2731	2731	2730	FP030521_21.raw	0/0		4.50571	500.635	500.635	500.635	3.12095e-05	5.51966e-06	0	0
FALSE	High	PMI-Byonic	PMI-Byonic (A2)	A	2	Unambiguous	QGATCHDRVASFY	[F].QGATcHDRVAsFY.[C]	C5(Carbamidomethyl); S11(Fuc(1))	1	1	Q01705	Q01705	Neurogenic locus notch homolog protein 1 OS=Mus musculus OX=10090 GN=Notch1 PE=1 SV=3	1	2	2	1	0	1	1	1	829.368	1657.73	1657.73	1.08565	0.000899853	0	0	886587	HCD (High Energy Collision Dissociation)	MS2	35.9657	100	7.935	2723	2723	2719	FP030521_21.raw	0/0		3.9341	443.73	443.73	13.9928	0.000116386	1.66031e-05	0	0
FALSE	High	PMI-Byonic	PMI-Byonic (A2)	A	2	Unambiguous	QGATCHDRVASFY	[F].QGATcHDRVAsFY.[C]	C5(Carbamidomethyl); S11(Fuc(1))	1	1	Q01705	Q01705	Neurogenic locus notch homolog protein 1 OS=Mus musculus OX=10090 GN=Notch1 PE=1 SV=3	1	3	3	1	0	1	1	1	553.249	1657.73	1657.73	2.47664	0.00136853	0	0	16085883	HCD (High Energy Collision Dissociation)	MS2	0.878611	13.6381	7.93047	2720	2720	2719	FP030521_21.raw	0/0		7.52531	633.206	633.206	5.11473	2.98322e-08	7.33294e-09	0	0
FALSE	High	PMI-Byonic	PMI-Byonic (A2)	A	2	Unambiguous	QGATCHDRVASFY	[F].QGATcHDRVAsFY.[C]	C5(Carbamidomethyl); S11(HexNAc(1)Hex(1)Fuc(1))	1	1	Q01705	Q01705	Neurogenic locus notch homolog protein 1 OS=Mus musculus OX=10090 GN=Notch1 PE=1 SV=3	1	3	3	1	0	1	1	1	674.961	2022.87	2022.86	3.60157	0.00242849	0	0	797995	HCD (High Energy Collision Dissociation)	MS2	0	100	7.8316	2677	2677	2675	FP030521_21.raw	0/0		5.19602	429.899	429.899	7.54405	6.36766e-06	9.60698e-07	0	0
FALSE	High	PMI-Byonic	PMI-Byonic (A2)	A	2	Unambiguous	YCECPHGRTGLL	[F].YcEcPHGRTGLL.[C]	C2(Carbamidomethyl); C4(Carbamidomethyl)	1	1	Q01705	Q01705	Neurogenic locus notch homolog protein 1 OS=Mus musculus OX=10090 GN=Notch1 PE=1 SV=3	2	2	2	1	0	1	1	1	731.834	1462.66	1462.66	2.72802	0.00199507	0	0	3.51685e+06	HCD (High Energy Collision Dissociation)	MS2	9.96643	97.7131	7.63102	2590	2590	2589	FP030521_21.raw	0/0		11.5998	863.052	863.052	863.052	2.51306e-12	5.53028e-13	0	0
FALSE	High	PMI-Byonic	PMI-Byonic (A2)	A	2	Unambiguous	YCECPHGRTGLL	[F].YcEcPHGRTGLL.[C]	C2(Carbamidomethyl); C4(Carbamidomethyl)	1	1	Q01705	Q01705	Neurogenic locus notch homolog protein 1 OS=Mus musculus OX=10090 GN=Notch1 PE=1 SV=3	2	2	2	1	0	1	1	1	732.335	1463.66	1462.66	687.417	0.502727	0	0	664430	HCD (High Energy Collision Dissociation)	MS2	48.5713	100	7.38637	2484	2484	2479	FP030521_21.raw	0/0		7.84905	707.737	705.227	705.227	1.41563e-08	2.31133e-09	0	0
FALSE	High	PMI-Byonic	PMI-Byonic (A2)	A	2	Unambiguous	YCECPHGRTGLL	[F].YcEcPHGRTGLL.[C]	C2(Carbamidomethyl); C4(Carbamidomethyl)	1	1	Q01705	Q01705	Neurogenic locus notch homolog protein 1 OS=Mus musculus OX=10090 GN=Notch1 PE=1 SV=3	2	3	3	1	0	1	1	1	488.224	1462.66	1462.66	1.40436	0.000684699	0	0	17856122	HCD (High Energy Collision Dissociation)	MS2	0.864291	19.2936	7.4034	2491	2491	2490	FP030521_21.raw	0/0		6.61987	600.262	530.421	530.421	2.39958e-07	2.94876e-08	0	0
FALSE	High	PMI-Byonic	PMI-Byonic (A2)	A	2	Unambiguous	YCECPHGRTGLL	[F].YcEcPHGRTGLL.[C]	C2(Carbamidomethyl); C4(Carbamidomethyl)	1	1	Q01705	Q01705	Neurogenic locus notch homolog protein 1 OS=Mus musculus OX=10090 GN=Notch1 PE=1 SV=3	2	2	2	1	0	1	1	1	732.336	1463.66	1462.66	688.919	0.503826	0	0	740097	HCD (High Energy Collision Dissociation)	MS2	59.6078	100	7.51397	2539	2539	2534	FP030521_21.raw	0/0		9.61359	770.924	770.924	770.924	2.43448e-10	2.75411e-11	0	0
FALSE	High	PMI-Byonic	PMI-Byonic (A2)	A	2	Unambiguous	YCECPHGRTGLL	[F].YcEcPHGRTGLL.[C]	C2(Carbamidomethyl); C4(Carbamidomethyl)	1	1	Q01705	Q01705	Neurogenic locus notch homolog protein 1 OS=Mus musculus OX=10090 GN=Notch1 PE=1 SV=3	2	3	3	1	0	1	1	1	488.224	1462.66	1462.66	1.59214	0.000776251	0	0	41734220	HCD (High Energy Collision Dissociation)	MS2	0.771929	10.2782	7.53108	2546	2546	2545	FP030521_21.raw	0/0		6.61987	605.26	533.612	533.612	2.39958e-07	3.90544e-08	0	0
FALSE	High	PMI-Byonic	PMI-Byonic (A2)	A	2	Unambiguous	YCECPHGRTGLL	[F].YcEcPHGRTGLL.[C]	C2(Carbamidomethyl); C4(Carbamidomethyl)	1	1	Q01705	Q01705	Neurogenic locus notch homolog protein 1 OS=Mus musculus OX=10090 GN=Notch1 PE=1 SV=3	2	3	3	1	0	1	1	1	488.224	1462.66	1462.66	1.15399	0.000562628	0	0	1.63033e+06	HCD (High Energy Collision Dissociation)	MS2	50.1058	100	7.28913	2442	2442	2439	FP030521_21.raw	0/0		6.61987	606.458	553.018	553.018	2.39958e-07	1.89641e-08	0	0
FALSE	High	PMI-Byonic	PMI-Byonic (A2)	A	2	Unambiguous	YCECPHGRTGLL	[F].YcEcPHGRTGLL.[C]	C2(Carbamidomethyl); C4(Carbamidomethyl)	1	1	Q01705	Q01705	Neurogenic locus notch homolog protein 1 OS=Mus musculus OX=10090 GN=Notch1 PE=1 SV=3	2	3	3	1	0	1	1	1	488.224	1462.66	1462.66	0.215084	0.000104865	0	0	1309479	HCD (High Energy Collision Dissociation)	MS2	40.1027	100	7.90681	2710	2710	2708	FP030521_21.raw	0/0		4.55018	458.552	441.543	441.543	2.8172e-05	4.64604e-06	0	0
FALSE	High	PMI-Byonic	PMI-Byonic (A2)	A	2	Unambiguous	YCECPHGRTGLL	[F].YcEcPHGRTGLL.[C]	C2(Carbamidomethyl); C4(Carbamidomethyl)	1	1	Q01705	Q01705	Neurogenic locus notch homolog protein 1 OS=Mus musculus OX=10090 GN=Notch1 PE=1 SV=3	2	3	3	1	0	1	1	1	488.225	1462.66	1462.66	2.15548	0.00105091	0	0	3.50951e+06	HCD (High Energy Collision Dissociation)	MS2	8.93704	66.4679	7.77975	2654	2654	2653	FP030521_21.raw	0/0		5.34284	574.711	574.711	574.711	4.54114e-06	7.20224e-07	0	0
FALSE	High	PMI-Byonic	PMI-Byonic (A2)	A	2	Unambiguous	YCECPHGRTGLL	[F].YcEcPHGRTGLL.[C]	C2(Carbamidomethyl); C4(Carbamidomethyl)	1	1	Q01705	Q01705	Neurogenic locus notch homolog protein 1 OS=Mus musculus OX=10090 GN=Notch1 PE=1 SV=3	2	3	3	1	0	1	1	1	488.225	1462.66	1462.66	1.71733	0.000837287	0	0	33175134	HCD (High Energy Collision Dissociation)	MS2	0	5.67448	7.65667	2601	2601	2600	FP030521_21.raw	0/0		4.47043	594.885	546.382	546.382	3.38511e-05	5.99185e-06	0	0
FALSE	High	PMI-Byonic	PMI-Byonic (A2)	A	2	Unambiguous	CHLNDACISNPCNEGSNCDTNPVNGKAICTCPSGY	[L].cHLNDAcISNPcNEGsNcDtnPVNGKAIcTcPSGY.[T]	C1(Carbamidomethyl); C7(Carbamidomethyl); C12(Carbamidomethyl); S16(Fuc(1)); C18(Carbamidomethyl); T20(Fuc(1)); N21(Deamidated); C29(Carbamidomethyl); C31(Carbamidomethyl)	1	1	Q01705	Q01705	Neurogenic locus notch homolog protein 1 OS=Mus musculus OX=10090 GN=Notch1 PE=1 SV=3	1	4	4	1	0	1	1	1	1063.43	4250.69	4249.68	238.073	0.252933	0	0	258812	HCD (High Energy Collision Dissociation)	MS2	0	100	11.0286	4104	4104	4094	FP030521_21.raw	0/0		4.29964	518.438	518.438	4.71063	5.01606e-05	8.91203e-06	0	0
FALSE	High	PMI-Byonic	PMI-Byonic (A2)	A	2	Unambiguous	CHLNDACISNPCNEGSNCDTNPVNGKAICTCPSGY	[L].cHLNDAcISNPcNEGsncdtNPVNGKAIcTcPSGY.[T]	C1(Carbamidomethyl); C7(Carbamidomethyl); C12(Carbamidomethyl); S16(Fuc(1)); N17(Oxidation); C18(Carbamidomethyl); D19(Oxidation); T20(Fuc(1)); C29(Carbamidomethyl); C31(Carbamidomethyl)	1	1	Q01705	Q01705	Neurogenic locus notch homolog protein 1 OS=Mus musculus OX=10090 GN=Notch1 PE=1 SV=3	1	4	4	1	0	1	1	1	1070.93	4280.71	4280.69	4.69051	0.00501965	0	0	311478	HCD (High Energy Collision Dissociation)	MS2	0	100	10.9463	4066	4066	4061	FP030521_21.raw	0/0		3.85433	420.048	420.048	0	0.000139853	1.82914e-05	0	0
FALSE	High	PMI-Byonic	PMI-Byonic (A2)	A	2	Unambiguous	TGPACSQDVDECALGANPCEHAGKCLNTLGSFECQCL	[Y].tGPAcSQDVdEcALGANPcEHAGKcLnTLGSFEcQcL.[Q]	T1(Fuc(1)); C5(Carbamidomethyl); D10(Oxidation); C12(Carbamidomethyl); C19(Carbamidomethyl); C25(Carbamidomethyl); N27(Oxidation); C34(Carbamidomethyl); C36(Carbamidomethyl)	1	1	Q01705	Q01705	Neurogenic locus notch homolog protein 1 OS=Mus musculus OX=10090 GN=Notch1 PE=1 SV=3	4	4	4	1	0	1	1	1	1077.7	4307.78	4304.76	701.79	0.75526	0	0	1.2983e+06	HCD (High Energy Collision Dissociation)	MS2	0	100	13.285	5114	5114	5106	FP030521_21.raw	0/0		3.27648	356.563	356.563	1.49671	0.00052908	3.8837e-05	0	0
FALSE	Low	PMI-Byonic	PMI-Byonic (A2)	A	2	Unambiguous	TGPACSQDVDECALGANPCEHAGKCLNTLGSFECQCL	[Y].TGPAcSQDVDEcALGAnPcEHAGKcLNtLGSFEcQcL.[Q]	C5(Carbamidomethyl); C12(Carbamidomethyl); N17(Oxidation); C19(Carbamidomethyl); C25(Carbamidomethyl); T28(HexNAc(1)Hex(1)Fuc(1)); C34(Carbamidomethyl); C36(Carbamidomethyl)	1	1	Q01705	Q01705	Neurogenic locus notch homolog protein 1 OS=Mus musculus OX=10090 GN=Notch1 PE=1 SV=3	4	4	4	1	0	1	1	1	1163.99	4652.93	4653.9	-208.48	-0.242562	0	0	859537	HCD (High Energy Collision Dissociation)	MS2	0	71.731	13.823	5350	5350	5348	FP030521_21.raw	0/0		0.152701	197.839	197.839	7.2	0.703556	0.0639482	0	0
FALSE	High	PMI-Byonic	PMI-Byonic (A2)	A	2	Unambiguous	TGPACSQDVDECALGANPCEHAGKCL	[Y].TGPAcSQDVDEcALGANPcEHAGKcL.[N]	C5(Carbamidomethyl); C12(Carbamidomethyl); C19(Carbamidomethyl); C25(Carbamidomethyl)	1	1	Q01705	Q01705	Neurogenic locus notch homolog protein 1 OS=Mus musculus OX=10090 GN=Notch1 PE=1 SV=3	1	4	4	1	0	1	1	1	939.639	3755.53	2817.17	333087	234.591	0	0	374396	HCD (High Energy Collision Dissociation)	MS2	26.8726	100	10.1936	3727	3727	3720	FP030521_21.raw	0/0		8.59346	679.708	679.708	679.708	2.55002e-09	3.98527e-10	0	0
FALSE	Medium	PMI-Byonic	PMI-Byonic (A2)	A	2	Unambiguous	TGPRCEIDVNECISNPCQNDATCLDQIGEF	[Y].TGPRcEIDVNEcIsNPcQnDATcLDqIGEF.[Q]	C5(Carbamidomethyl); C12(Carbamidomethyl); S14(HexNAc(1)Hex(1)Fuc(1)NeuAc(1)); C17(Carbamidomethyl); N19(Deamidated); C23(Carbamidomethyl); Q26(Deamidated)	1	1	Q01705	Q01705	Neurogenic locus notch homolog protein 1 OS=Mus musculus OX=10090 GN=Notch1 PE=1 SV=3	1	4	4	1	0	1	1	1	1080.2	4317.79	4316.74	243.942	0.263259	0	0	370623	HCD (High Energy Collision Dissociation)	MS2	0	100	14.3165	5564	5564	5557	FP030521_21.raw	0/0		0.327301	197.282	197.282	0	0.470651	0.0174848	0	0
FALSE	Medium	PMI-Byonic	PMI-Byonic (A2)	A	2	Unambiguous	TGPRCEIDVNECISNPCQNDATCLDQIGEF	[Y].TGPRcEIDVNEcIsNPcQnDAtcLDqIGEF.[Q]	C5(Carbamidomethyl); C12(Carbamidomethyl); S14(Fuc(1)); C17(Carbamidomethyl); N19(Deamidated); T22(Fuc(1)); C23(Carbamidomethyl); Q26(Deamidated)	1	1	Q01705	Q01705	Neurogenic locus notch homolog protein 1 OS=Mus musculus OX=10090 GN=Notch1 PE=1 SV=3	1	3	3	1	0	1	1	1	1269.54	3806.61	3806.57	11.169	0.0141718	0	0	524000	HCD (High Energy Collision Dissociation)	MS2	0	100	14.8003	5773	5773	5766	FP030521_21.raw	0/0		0.243022	199.071	199.071	22.0372	0.571449	0.0459375	0	0
FALSE	High	PMI-Byonic	PMI-Byonic (A2)	A	2	Unambiguous	QCICMPGYEGVY	[F].QcIcMPGYEGVY.[C]	C2(Carbamidomethyl); C4(Carbamidomethyl)	1	1	Q01705	Q01705	Neurogenic locus notch homolog protein 1 OS=Mus musculus OX=10090 GN=Notch1 PE=1 SV=3	1	2	2	1	0	1	1	1	738.805	1476.6	1476.6	5.46266	0.00403307	0	0	634269	HCD (High Energy Collision Dissociation)	MS2	8.14488	100	14.4184	5608	5608	5601	FP030521_21.raw	0/0		4.58289	500.538	449.237	449.237	2.61284e-05	3.36754e-06	0	0
FALSE	High	PMI-Byonic	PMI-Byonic (A2)	A	2	Unambiguous	QCICMPGYEGVYCEINTDECASSPCLHNGHCMDKINEF	[F].qcIcMPGYEGVYcEINtDEcAsSPcLHnGHcMDKINEF.[Q]	Q1(Deamidated); C2(Carbamidomethyl); C4(Carbamidomethyl); C13(Carbamidomethyl); T17(Fuc(1)); C20(Carbamidomethyl); S22(Fuc(1)); C25(Carbamidomethyl); N28(Deamidated); C31(Carbamidomethyl)	1	1	Q01705	Q01705	Neurogenic locus notch homolog protein 1 OS=Mus musculus OX=10090 GN=Notch1 PE=1 SV=3	3	4	4	1	0	1	1	1	1224.49	4894.93	4889.91	1026.58	1.25497	0	0	723780	HCD (High Energy Collision Dissociation)	MS2	0	100	14.5988	5686	5686	5678	FP030521_21.raw	0/0		6.02357	542.617	542.617	0	9.47167e-07	1.61955e-07	0	0
FALSE	High	PMI-Byonic	PMI-Byonic (A2)	A	2	Unambiguous	QCICMPGYEGVYCEINTDECASSPCLHNGHCMDKINEF	[F].qcIcMPGYEGVYcEINtDEcASsPcLHnGHcMDKINEF.[Q]	Q1(Deamidated); C2(Carbamidomethyl); C4(Carbamidomethyl); C13(Carbamidomethyl); T17(Fuc(1)); C20(Carbamidomethyl); S23(Fuc(1)); C25(Carbamidomethyl); N28(Deamidated); C31(Carbamidomethyl)	1	1	Q01705	Q01705	Neurogenic locus notch homolog protein 1 OS=Mus musculus OX=10090 GN=Notch1 PE=1 SV=3	3	4	4	1	0	1	1	1	1223.99	4892.94	4889.91	619.071	0.756801	0	0	627949	HCD (High Energy Collision Dissociation)	MS2	0	100	14.8025	5774	5774	5766	FP030521_21.raw	0/0		3.56676	275.536	275.536	0	0.000271168	2.64297e-05	0	0
FALSE	High	PMI-Byonic	PMI-Byonic (A2)	A	2	Unambiguous	QCICMPGYEGVYCEINTDECASSPCLHNGHCMDKINEF	[F].qcIcMPGYEGVYcEINtDEcASsPcLHnGHcMDKINEF.[Q]	Q1(Deamidated); C2(Carbamidomethyl); C4(Carbamidomethyl); C13(Carbamidomethyl); T17(Fuc(1)); C20(Carbamidomethyl); S23(Fuc(1)); C25(Carbamidomethyl); N28(Deamidated); C31(Carbamidomethyl)	1	1	Q01705	Q01705	Neurogenic locus notch homolog protein 1 OS=Mus musculus OX=10090 GN=Notch1 PE=1 SV=3	3	4	4	1	0	1	1	1	1224.24	4893.94	4889.91	823.275	1.00643	0	0	710915	HCD (High Energy Collision Dissociation)	MS2	0	100	14.1179	5478	5478	5469	FP030521_21.raw	0/0		6.02357	520.509	520.509	0	9.47167e-07	1.35781e-07	0	0
FALSE	High	PMI-Byonic	PMI-Byonic (A2)	A	2	Unambiguous	QCQCPKGFNGHLCQYDVDECASTPCKNGAKCLDGPNTY	[F].QcQcPKGFNGHLcqYDVDEcAstPcKNGAKcLDGPNTY.[T]	C2(Carbamidomethyl); C4(Carbamidomethyl); C13(Carbamidomethyl); Q14(Deamidated); C20(Carbamidomethyl); S22(Fuc(1)); T23(Fuc(1)); C25(Carbamidomethyl); C31(Carbamidomethyl)	1	1	Q01705	Q01705	Neurogenic locus notch homolog protein 1 OS=Mus musculus OX=10090 GN=Notch1 PE=1 SV=3	4	5	5	1	0	1	1	1	949.6	4743.97	4742.95	215.205	0.204142	0	0	395480	HCD (High Energy Collision Dissociation)	MS2	3.06131	100	10.0666	3671	3671	3665	FP030521_21.raw	0/0		5.81553	520.49	504.882	15.6	1.52923e-06	2.60747e-07	0	0
FALSE	High	PMI-Byonic	PMI-Byonic (A2)	A	2	Unambiguous	QCQCPKGFNGHLCQYDVDECASTPCKNGAKCLDGPNTY	[F].QcQcPKGFNGHLcqYDVDEcAstPcKNGAKcLdGPNTY.[T]	C2(Carbamidomethyl); C4(Carbamidomethyl); C13(Carbamidomethyl); Q14(Deamidated); C20(Carbamidomethyl); S22(Fuc(1)); T23(Fuc(1)); C25(Carbamidomethyl); C31(Carbamidomethyl); D33(Oxidation)	1	1	Q01705	Q01705	Neurogenic locus notch homolog protein 1 OS=Mus musculus OX=10090 GN=Notch1 PE=1 SV=3	4	5	5	1	0	1	1	1	952.801	4759.98	4758.95	216.653	0.206208	0	0	854162	HCD (High Energy Collision Dissociation)	MS2	0	100	10.1362	3701	3701	3698	FP030521_21.raw	0/0		4.55091	483.785	483.785	1.90318	2.81249e-05	4.22594e-06	0	0
FALSE	High	PMI-Byonic	PMI-Byonic (A2)	A	2	Unambiguous	QCQCPKGFNGHLCQYDVDECASTPCKNGAKCLDGPNTY	[F].QcQcPKGFnGHLcqYDVDEcAstPcKNGAKcLDGPNTY.[T]	C2(Carbamidomethyl); C4(Carbamidomethyl); N9(Deamidated); C13(Carbamidomethyl); Q14(Deamidated); C20(Carbamidomethyl); S22(Fuc(1)); T23(Fuc(1)); C25(Carbamidomethyl); C31(Carbamidomethyl)	1	1	Q01705	Q01705	Neurogenic locus notch homolog protein 1 OS=Mus musculus OX=10090 GN=Notch1 PE=1 SV=3	4	5	5	1	0	1	1	1	949.796	4744.95	4743.93	213.911	0.202956	0	0	1.31904e+06	HCD (High Energy Collision Dissociation)	MS2	5.2383	100	10.4044	3821	3821	3819	FP030521_21.raw	0/0		5.70035	517.167	517.167	15.6	1.99365e-06	3.8721e-07	0	0
FALSE	High	PMI-Byonic	PMI-Byonic (A2)	A	2	Unambiguous	QCQCPKGFNGHLCQYDVDECASTPCKNGAKCLDGPNTY	[F].QcQcPKGFnGHLcqYDVDEcAstPcKNGAKcLDGPNTY.[T]	C2(Carbamidomethyl); C4(Carbamidomethyl); N9(Deamidated); C13(Carbamidomethyl); Q14(Deamidated); C20(Carbamidomethyl); S22(Fuc(1)); T23(Fuc(1)); C25(Carbamidomethyl); C31(Carbamidomethyl)	1	1	Q01705	Q01705	Neurogenic locus notch homolog protein 1 OS=Mus musculus OX=10090 GN=Notch1 PE=1 SV=3	4	5	5	1	0	1	1	1	950.398	4747.96	4743.93	849.102	0.805617	0	0	1.76704e+06	HCD (High Energy Collision Dissociation)	MS2	24.4206	100	10.5362	3881	3881	3874	FP030521_21.raw	0/0		5.50082	467.294	467.294	15.6	3.15632e-06	4.60081e-07	0	0
FALSE	High	PMI-Byonic	PMI-Byonic (A2)	A	2	Unambiguous	QCQCPKGFNGHLCQYDVDECASTPCKNGAKCLDGPNTY	[F].QcQcPKGFnGHLcqYDVDEcAstPcKNGAKcLDGPNTY.[T]	C2(Carbamidomethyl); C4(Carbamidomethyl); N9(Deamidated); C13(Carbamidomethyl); Q14(Deamidated); C20(Carbamidomethyl); S22(Fuc(1)); T23(Fuc(1)); C25(Carbamidomethyl); C31(Carbamidomethyl)	1	1	Q01705	Q01705	Neurogenic locus notch homolog protein 1 OS=Mus musculus OX=10090 GN=Notch1 PE=1 SV=3	4	5	5	1	0	1	1	1	949.797	4744.95	4743.93	214.747	0.203749	0	0	951401	HCD (High Energy Collision Dissociation)	MS2	0	100	10.6586	3937	3937	3929	FP030521_21.raw	0/0		6.57051	577.9	577.9	15.6	2.68836e-07	4.90449e-08	0	0
FALSE	High	PMI-Byonic	PMI-Byonic (A2)	A	2	Unambiguous	QCQCPKGFNGHLCQYDVDECASTPCKNGAKCLDGPNTY	[F].QcQcPKGFnGHLcqYDVDEcAstPcKNGAKcLDGPNTY.[T]	C2(Carbamidomethyl); C4(Carbamidomethyl); N9(Deamidated); C13(Carbamidomethyl); Q14(Deamidated); C20(Carbamidomethyl); S22(Fuc(1)); T23(Fuc(1)); C25(Carbamidomethyl); C31(Carbamidomethyl)	1	1	Q01705	Q01705	Neurogenic locus notch homolog protein 1 OS=Mus musculus OX=10090 GN=Notch1 PE=1 SV=3	4	5	5	1	0	1	1	1	949.795	4744.95	4743.93	213.139	0.202224	0	0	546992	HCD (High Energy Collision Dissociation)	MS2	1.29997	100	10.8106	4005	4005	3995	FP030521_21.raw	0/0		6.57051	569.981	569.981	3.93165	2.68836e-07	5.82028e-08	0	0
FALSE	High	PMI-Byonic	PMI-Byonic (A2)	A	2	Unambiguous	QCQCPKGFNGHLCQYDVDECASTPCKNGAKCLDGPNTY	[F].QcQcPKGFNGHLcqYDVDEcAstPcKNGAKcLdGPNTY.[T]	C2(Carbamidomethyl); C4(Carbamidomethyl); C13(Carbamidomethyl); Q14(Deamidated); C20(Carbamidomethyl); S22(Fuc(1)); T23(Fuc(1)); C25(Carbamidomethyl); C31(Carbamidomethyl); D33(Oxidation)	1	1	Q01705	Q01705	Neurogenic locus notch homolog protein 1 OS=Mus musculus OX=10090 GN=Notch1 PE=1 SV=3	4	5	5	1	0	1	1	1	952.797	4759.96	4758.95	212.485	0.202241	0	0	595219	HCD (High Energy Collision Dissociation)	MS2	0	100	10.2577	3755	3755	3753	FP030521_21.raw	0/0		5.71414	513.93	513.93	4.40208	1.93136e-06	3.42587e-07	0	0
FALSE	High	PMI-Byonic	PMI-Byonic (A2)	A	2	Unambiguous	NGHLCQYDVDECASTPCKNGAKCLDGPNTY	[F].NGHLcQYDVDEcAstPcKnGAKcLDGPNTY.[T]	C5(Carbamidomethyl); C12(Carbamidomethyl); S14(Fuc(1)); T15(Fuc(1)); C17(Carbamidomethyl); N19(Deamidated); C23(Carbamidomethyl)	1	1	Q01705	Q01705	Neurogenic locus notch homolog protein 1 OS=Mus musculus OX=10090 GN=Notch1 PE=1 SV=3	3	4	4	1	0	1	1	1	935.392	3738.55	3737.53	270.939	0.253161	0	0	773515	HCD (High Energy Collision Dissociation)	MS2	3.99309	100	9.43505	3384	3384	3379	FP030521_21.raw	0/0		1.71343	478.447	225.397	10.0441	0.0193451	0.000765484	0	0
FALSE	High	PMI-Byonic	PMI-Byonic (A2)	A	2	Unambiguous	TCVCTEGYTGTHCEVDIDECDPDPCHY	[Y].TcVcTEGYTGthcEVDIDEcDPDPcHY.[G]	C2(Carbamidomethyl); C4(Carbamidomethyl); T11(HexNAc(1)Fuc(1)); H12(Oxidation); C13(Carbamidomethyl); C20(Carbamidomethyl); C25(Carbamidomethyl)	1	1	Q01705	Q01705	Neurogenic locus notch homolog protein 1 OS=Mus musculus OX=10090 GN=Notch1 PE=1 SV=3	1	3	3	1	0	1	1	1	1219.13	3655.36	3655.34	5.27236	0.0064241	0	0	1.49233e+06	HCD (High Energy Collision Dissociation)	MS2	0	98.4956	11.3094	4230	4230	4226	FP030521_21.raw	0/0		3.30843	288.287	288.287	2.53459	0.000491555	3.24702e-05	0	0
FALSE	Medium	PMI-Byonic	PMI-Byonic (A2)	A	2	Unambiguous	CQPGYTGHHCETNINECHSQPCRHGGTCQDRDNSYLCLCL	[L].cQPGYtGHHcEtNINEcHSQPcRhGGTcQDRDNSYLcLcL.[K]	C1(Carbamidomethyl); T6(HexNAc(1)Fuc(1)); C10(Carbamidomethyl); T12(HexNAc(1)Hex(1)Fuc(1)); C17(Carbamidomethyl); C22(Carbamidomethyl); H24(Oxidation); C28(Carbamidomethyl); C37(Carbamidomethyl); C39(Carbamidomethyl)	1	1	Q01705	Q01705	Neurogenic locus notch homolog protein 1 OS=Mus musculus OX=10090 GN=Notch1 PE=1 SV=3	4	6	6	1	0	1	1	1	962.225	5768.31	5768.3	2.44698	0.00235249	0	0	168934	HCD (High Energy Collision Dissociation)	MS2	0	100	8.68168	3055	3055	3049	FP030521_21.raw	0/0		0.264283	53.5549	53.5549	4.4	0.544148	0.0409326	0	0
FALSE	Low	PMI-Byonic	PMI-Byonic (A2)	A	2	Unambiguous	CQPGYTGHHCETNINECHSQPCRHGGTCQDRDNSYL	[L].cQPGYtGHHcEtNINEcHSQPcRHGGTcQDRDNSYL.[C]	C1(Carbamidomethyl); T6(HexNAc(1)Fuc(1)); C10(Carbamidomethyl); T12(HexNAc(1)Hex(1)Fuc(1)NeuAc(1)); C17(Carbamidomethyl); C22(Carbamidomethyl); C28(Carbamidomethyl)	1	1	Q01705	Q01705	Neurogenic locus notch homolog protein 1 OS=Mus musculus OX=10090 GN=Notch1 PE=1 SV=3	2	6	6	1	0	1	1	1	917.207	5498.2	5497.17	188.28	0.172501	0	0	1.03519e+06	HCD (High Energy Collision Dissociation)	MS2	47.4215	100	7.64177	2595	2595	2589	FP030521_21.raw	0/0		0.0813703	47.8757	47.8757	4.4	0.829144	0.0902131	0	0
FALSE	Low	PMI-Byonic	PMI-Byonic (A2)	A	2	Unambiguous	TCRCPEGY	[F].tcrcPEGY.[H]	T1(HexNAc(1)Hex(1)Fuc(1)NeuAc(1)); C2(Carbamidomethyl); R3(Deamidated); C4(Carbamidomethyl)	1	1	Q01705	Q01705	Neurogenic locus notch homolog protein 1 OS=Mus musculus OX=10090 GN=Notch1 PE=1 SV=3	0	4	4	1	0	1	1	1	923.86	3692.42	1845.68	1.00058e+06	461.685	0	0	749998	HCD (High Energy Collision Dissociation)	MS2	65.9354	100	7.6483	2598	2598	2589	FP030521_21.raw	0/0		0.085177	23.2296	23.2296	23.2296	0.821908	0.0836155	0	0
FALSE	High	PMI-Byonic	PMI-Byonic (A2)	A	2	Unambiguous	TCRCPEGYHDPTCL	[F].TcRcPEGYHDPTcL.[S]	C2(Carbamidomethyl); C4(Carbamidomethyl); C13(Carbamidomethyl)	1	1	Q01705	Q01705	Neurogenic locus notch homolog protein 1 OS=Mus musculus OX=10090 GN=Notch1 PE=1 SV=3	1	3	3	1	0	1	1	1	589.242	1765.71	1765.71	2.07042	0.00121859	0	0	1.27623e+06	HCD (High Energy Collision Dissociation)	MS2	9.48248	100	8.12072	2809	2809	2807	FP030521_21.raw	0/0		4.42785	446.489	446.489	446.489	3.73381e-05	6.98775e-06	0	0
FALSE	High	PMI-Byonic	PMI-Byonic (A2)	A	2	Unambiguous	TCRCPEGYHDPTCL	[F].TcRcPEGYHDPTcL.[S]	C2(Carbamidomethyl); C4(Carbamidomethyl); C13(Carbamidomethyl)	1	1	Q01705	Q01705	Neurogenic locus notch homolog protein 1 OS=Mus musculus OX=10090 GN=Notch1 PE=1 SV=3	1	3	3	1	0	1	1	1	589.242	1765.71	1765.71	2.17412	0.00127962	0	0	2.17995e+06	HCD (High Energy Collision Dissociation)	MS2	20.7737	55.1435	8.00565	2756	2756	2752	FP030521_21.raw	0/0		5.45562	479.693	479.693	479.693	3.5025e-06	5.38092e-07	0	0
[truncated: 7 more columns]

## Sheet: FP092520_3
Checked	Confidence	Identifying Node Type	Identifying Node	Search ID	Identifying Node No	PSM Ambiguity	Sequence	Annotated Sequence	Modifications	# Protein Groups	# Proteins	Master Protein Accessions	Protein Accessions	Protein Descriptions	# Missed Cleavages	Charge	Original Precursor Charge	DeltaScore	DeltaCn	Rank	Search Engine Rank	Concatenated Rank	m/z [Da]	MH+ [Da]	Theo. MH+ [Da]	DeltaM [ppm]	Deltam/z [Da]	Matched Ions	Total Ions	Intensity	Activation Type	MS Order	Isolation Interference [%]	Ion Inject Time [ms]	RT [min]	First Scan	Last Scan	Master Scan(s)	Spectrum File	Ions Matched	Annotation	|Log Prob|	Byonic Score	Delta Byonic Score	Delta Mod Score	PEP 2D	q-Value 2D	FDR 2D	Peptide Group FDR 2D
FALSE	High	PMI-Byonic	PMI-Byonic (A2)	A	2	Unambiguous	VGQRCQDSNPCLSTPCKNAGTCHVVDHGGTVDY	[F].VGQRcQDSNPcLstPcKNAGTcHVVDHGGTVDY.[A]	C5(Carbamidomethyl); C11(Carbamidomethyl); S13(Hex(1)Pent(1)R0); T14(Fuc(1)); C16(Carbamidomethyl); C22(Carbamidomethyl)	1	1	Q01705	Q01705	Neurogenic locus notch homolog protein 1 OS=Mus musculus OX=10090 GN=Notch1 PE=1 SV=3	1	5	5	1	0	1	1	1	826.75	4129.72	4129.75	-5.99759	-0.0049537	0	0	338394	HCD (High Energy Collision Dissociation)	MS2	0	100	9.33495	3225	3225	3220	FP092520_3.raw	0/0		7.3914	669.191	669.191	0	4.06073e-08	3.02949e-08	0	0
FALSE	High	PMI-Byonic	PMI-Byonic (A2)	A	2	Unambiguous	VGQRCQDSNPCLSTPCKNAGTCHVVDHGGTVDY	[F].VGQRcQDSNPcLstPcKNAGTcHVVDHGGTVDY.[A]	C5(Carbamidomethyl); C11(Carbamidomethyl); S13(Fuc(1)); T14(Hex(1)Pent(1)); C16(Carbamidomethyl); C22(Carbamidomethyl)	1	1	Q01705	Q01705	Neurogenic locus notch homolog protein 1 OS=Mus musculus OX=10090 GN=Notch1 PE=1 SV=3	1	5	5	1	0	1	1	1	827.152	4131.73	4129.75	480.097	0.396536	0	0	340746	HCD (High Energy Collision Dissociation)	MS2	4.38982	100	9.60087	3339	3339	3330	FP092520_3.raw	0/0		1.47579	60.6022	60.6022	0	0.0334355	0.00463801	0	0
FALSE	High	PMI-Byonic	PMI-Byonic (A2)	A	2	Unambiguous	VGQRCQDSNPCLSTPCKNAGTCHVVDHGGTVDY	[F].VGQRcQDSNPcLstPcKNAGTcHVVDHGGTVDY.[A]	C5(Carbamidomethyl); C11(Carbamidomethyl); S13(Hex(1)Pent(2)); T14(Fuc(1)); C16(Carbamidomethyl); C22(Carbamidomethyl)	1	1	Q01705	Q01705	Neurogenic locus notch homolog protein 1 OS=Mus musculus OX=10090 GN=Notch1 PE=1 SV=3	1	5	5	1	0	1	1	1	853.159	4261.77	4261.79	-5.81701	-0.00495818	0	0	541968	HCD (High Energy Collision Dissociation)	MS2	2.18604	100	9.48118	3287	3287	3286	FP092520_3.raw	0/0		7.63439	657.326	657.326	1.2	2.32066e-08	2.32043e-08	0	0
FALSE	High	PMI-Byonic	PMI-Byonic (A2)	A	2	Unambiguous	VGQRCQDSNPCLSTPCKNAGTCHVVDHGGTVDY	[F].VGQRcQDSNPcLstPcKNAGTcHVVDHGGTVDY.[A]	C5(Carbamidomethyl); C11(Carbamidomethyl); S13(Fuc(1)); T14(Hex(1)Pent(1)); C16(Carbamidomethyl); C22(Carbamidomethyl)	1	1	Q01705	Q01705	Neurogenic locus notch homolog protein 1 OS=Mus musculus OX=10090 GN=Notch1 PE=1 SV=3	1	5	5	1	0	1	1	1	826.751	4129.72	4129.75	-5.55413	-0.00458743	0	0	1.27845e+06	HCD (High Energy Collision Dissociation)	MS2	0	67.7053	9.45545	3276	3276	3275	FP092520_3.raw	0/0		7.56745	674.472	658.912	0	2.70738e-08	2.5139e-08	0	0
FALSE	High	PMI-Byonic	PMI-Byonic (A2)	A	2	Unambiguous	VGQRCQDSNPCLSTPCKNAGTCHVVDHGGTVDY	[F].VGQRcQDsNPcLsTPcKNAGTcHVVDHGGTVDY.[A]	C5(Carbamidomethyl); S8(Hex(1)Pent(1)); C11(Carbamidomethyl); S13(Fuc(1)); C16(Carbamidomethyl); C22(Carbamidomethyl)	1	1	Q01705	Q01705	Neurogenic locus notch homolog protein 1 OS=Mus musculus OX=10090 GN=Notch1 PE=1 SV=3	1	4	4	1	0	1	1	1	1033.44	4130.74	4129.75	239.166	0.246924	0	0	160231	HCD (High Energy Collision Dissociation)	MS2	38.2988	100	9.36772	3239	3239	3231	FP092520_3.raw	0/0		3.49836	364.61	364.61	2	0.000317424	7.82866e-05	0	0
FALSE	High	PMI-Byonic	PMI-Byonic (A2)	A	2	Unambiguous	VGQRCQDSNPCLSTPCKNAGTCHVVDHGGTVDY	[F].VGQRcQDSNPcLstPcKNAGTcHVVDHGGTVDY.[A]	C5(Carbamidomethyl); C11(Carbamidomethyl); S13(Hex(1)Pent(2)R0); T14(Fuc(1)); C16(Carbamidomethyl); C22(Carbamidomethyl)	1	1	Q01705	Q01705	Neurogenic locus notch homolog protein 1 OS=Mus musculus OX=10090 GN=Notch1 PE=1 SV=3	1	5	5	1	0	1	1	1	853.36	4262.77	4261.79	230.702	0.196641	0	0	165997	HCD (High Energy Collision Dissociation)	MS2	19.9966	100	9.36552	3238	3238	3231	FP092520_3.raw	0/0		3.69462	351.828	351.828	1.2	0.000202012	4.93388e-05	0	0
FALSE	Low	PMI-Byonic	PMI-Byonic (A2)	A	2	Unambiguous	ACSCPLGFSGPL	[Y].AcScPLGFSGPL.[C]	C2(Carbamidomethyl); C4(Carbamidomethyl)	1	1	Q01705	Q01705	Neurogenic locus notch homolog protein 1 OS=Mus musculus OX=10090 GN=Notch1 PE=1 SV=3	2	2	2	1	0	1	1	1	633.284	1265.56	1265.57	-4.20465	-0.00266063	0	0	147717	HCD (High Energy Collision Dissociation)	MS2	14.5661	100	16.5343	6330	6330	6328	FP092520_3.raw	0/0		0.321102	81.8501	81.8501	81.8501	0.477417	0.0553282	0	0
FALSE	Medium	PMI-Byonic	PMI-Byonic (A2)	A	2	Unambiguous	GFSGPL	[L].GFSGPL.[C]		1	1	Q01705	Q01705	Neurogenic locus notch homolog protein 1 OS=Mus musculus OX=10090 GN=Notch1 PE=1 SV=3	1	3	3	1	0	1	1	1	577.321	1729.95	577.298	1.99663e+06	384.217	0	0	1.04835e+06	HCD (High Energy Collision Dissociation)	MS2	18.2976	100	12.8997	4775	4775	4771	FP092520_3.raw	0/0		0.775096	305.538	135.142	135.142	0.167843	0.0197383	0	0
FALSE	High	PMI-Byonic	PMI-Byonic (A2)	A	2	Unambiguous	CLTPLDNACL	[L].cLTPLDNAcL.[A]	C1(Carbamidomethyl); C9(Carbamidomethyl)	1	1	Q01705	Q01705	Neurogenic locus notch homolog protein 1 OS=Mus musculus OX=10090 GN=Notch1 PE=1 SV=3	2	2	2	1	0	1	1	1	588.77	1176.53	1176.54	-5.30198	-0.00311899	0	0	1.65622e+06	HCD (High Energy Collision Dissociation)	MS2	6.78752	68.0644	15.3719	5838	5838	5837	FP092520_3.raw	0/0		3.11122	541.695	273.816	273.816	0.000774067	0.000186649	0	0
FALSE	High	PMI-Byonic	PMI-Byonic (A2)	A	2	Unambiguous	CLTPLDNACL	[L].cLTPLDNAcL.[A]	C1(Carbamidomethyl); C9(Carbamidomethyl)	1	1	Q01705	Q01705	Neurogenic locus notch homolog protein 1 OS=Mus musculus OX=10090 GN=Notch1 PE=1 SV=3	2	2	2	1	0	1	1	1	588.77	1176.53	1176.54	-5.82075	-0.00342417	0	0	236152	HCD (High Energy Collision Dissociation)	MS2	4.66919	100	15.259	5791	5791	5782	FP092520_3.raw	0/0		2.72754	509.911	318.82	318.82	0.00187265	0.000313528	0	0
FALSE	Medium	PMI-Byonic	PMI-Byonic (A2)	A	2	Unambiguous	ANPCRNGGTCDLLTLTEY	[L].ANPcRNGGtcDLLTLTEY.[K]	C4(Carbamidomethyl); T9(Fuc(1)); C10(Carbamidomethyl)	1	1	Q01705	Q01705	Neurogenic locus notch homolog protein 1 OS=Mus musculus OX=10090 GN=Notch1 PE=1 SV=3	3	2	2	1	0	1	1	1	1100.99	2200.97	2200.98	-5.87817	-0.00646888	0	0	111201	HCD (High Energy Collision Dissociation)	MS2	0	100	15.2245	5776	5776	5771	FP092520_3.raw	0/0		0.372902	53.1191	53.1191	6.4	0.423739	0.044776	0	0
FALSE	High	PMI-Byonic	PMI-Byonic (A2)	A	2	Unambiguous	ANPCRNGGTCDLLTLTEY	[L].ANPcRNGGtcDLLTLTEY.[K]	C4(Carbamidomethyl); T9(Fuc(1)); C10(Carbamidomethyl)	1	1	Q01705	Q01705	Neurogenic locus notch homolog protein 1 OS=Mus musculus OX=10090 GN=Notch1 PE=1 SV=3	3	2	2	1	0	1	1	1	1100.99	2200.97	2200.98	-5.43447	-0.0059806	0	0	1.92461e+06	HCD (High Energy Collision Dissociation)	MS2	0	100	15.0879	5718	5718	5716	FP092520_3.raw	0/0		1.80808	333.054	333.054	6.69121	0.0155568	0.00178636	0	0
FALSE	High	PMI-Byonic	PMI-Byonic (A2)	A	2	Unambiguous	ANPCRNGGTCDLLTLTEY	[L].ANPcRNGGtcDLLTLTEY.[K]	C4(Carbamidomethyl); T9(Fuc(1)); C10(Carbamidomethyl)	1	1	Q01705	Q01705	Neurogenic locus notch homolog protein 1 OS=Mus musculus OX=10090 GN=Notch1 PE=1 SV=3	3	2	2	1	0	1	1	1	1100.99	2200.97	2200.98	-5.32355	-0.00585853	0	0	225935	HCD (High Energy Collision Dissociation)	MS2	0	100	14.9668	5667	5667	5661	FP092520_3.raw	0/0		1.63808	278.724	278.724	9.49394	0.02301	0.00257242	0	0
FALSE	High	PMI-Byonic	PMI-Byonic (A2)	A	2	Unambiguous	SGKSCQQADPCASNPCANGGQCLPFESSY	[W].SGKScQQADPcAsNPcANGGQcLPFESSY.[I]	C5(Carbamidomethyl); C11(Carbamidomethyl); S13(Hex(1)Pent(2)); C16(Carbamidomethyl); C22(Carbamidomethyl)	1	1	Q01705	Q01705	Neurogenic locus notch homolog protein 1 OS=Mus musculus OX=10090 GN=Notch1 PE=1 SV=3	1	3	3	1	0	1	1	1	1201.8	3603.39	3603.41	-6.1095	-0.00733835	0	0	158746	HCD (High Energy Collision Dissociation)	MS2	0	100	13.0365	4834	4834	4826	FP092520_3.raw	0/0		1.86546	232.775	232.775	10.4	0.0136315	0.00123555	0	0
FALSE	High	PMI-Byonic	PMI-Byonic (A2)	A	2	Unambiguous	SGKSCQQADPCASNPCANGGQCLPFESSY	[W].SGKScQQADPcAsNPcANGGQcLPFESSY.[I]	C5(Carbamidomethyl); C11(Carbamidomethyl); S13(Hex(1)Pent(1)); C16(Carbamidomethyl); C22(Carbamidomethyl)	1	1	Q01705	Q01705	Neurogenic locus notch homolog protein 1 OS=Mus musculus OX=10090 GN=Notch1 PE=1 SV=3	1	3	3	1	0	1	1	1	1157.79	3471.35	3471.37	-6.72217	-0.00777838	0	0	371341	HCD (High Energy Collision Dissociation)	MS2	2.41044	100	13.0299	4831	4831	4826	FP092520_3.raw	0/0		2.50174	319.384	319.384	9.84489	0.00314961	0.000719056	0	0
FALSE	High	PMI-Byonic	PMI-Byonic (A2)	A	2	Unambiguous	ICRCPPGFHGPTCRQDVNECSQNPGLCRHGGTCHNEIGSY	[Y].IcRcPPGFHGPtcRQDVNEcSQNPGLcRHGGTcHNEIGSY.[R]	C2(Carbamidomethyl); C4(Carbamidomethyl); T12(Fuc(1)); C13(Carbamidomethyl); C20(Carbamidomethyl); C27(Carbamidomethyl); C33(Carbamidomethyl)	1	1	Q01705	Q01705	Neurogenic locus notch homolog protein 1 OS=Mus musculus OX=10090 GN=Notch1 PE=1 SV=3	2	6	6	1	0	1	1	1	806.01	4831.03	4831.05	-5.01625	-0.00403896	0	0	677323	HCD (High Energy Collision Dissociation)	MS2	1.38963	91.8347	9.71265	3386	3386	3385	FP092520_3.raw	0/0		2.55137	377.935	377.935	3.6	0.00280952	0.000510448	0	0
FALSE	High	PMI-Byonic	PMI-Byonic (A2)	A	2	Unambiguous	ICRCPPGFHGPTCRQDVNECSQNPGLCRHGGTCHNEIGSY	[Y].IcRcPPGFHGPtcRQDVNEcSQNPGLcRHGGTcHNEIGSY.[R]	C2(Carbamidomethyl); C4(Carbamidomethyl); T12(Fuc(1)); C13(Carbamidomethyl); C20(Carbamidomethyl); C27(Carbamidomethyl); C33(Carbamidomethyl)	1	1	Q01705	Q01705	Neurogenic locus notch homolog protein 1 OS=Mus musculus OX=10090 GN=Notch1 PE=1 SV=3	2	6	6	1	0	1	1	1	806.012	4831.04	4831.05	-2.51474	-0.0020248	0	0	163541	HCD (High Energy Collision Dissociation)	MS2	1.22476	100	9.59009	3334	3334	3330	FP092520_3.raw	0/0		1.43602	329.341	329.341	3.6	0.0366421	0.0057048	0	0
FALSE	High	PMI-Byonic	PMI-Byonic (A2)	A	2	Unambiguous	QGATCHDRVASF	[F].QGATcHDRVAsF.[Y]	C5(Carbamidomethyl); S11(Fuc(1))	1	1	Q01705	Q01705	Neurogenic locus notch homolog protein 1 OS=Mus musculus OX=10090 GN=Notch1 PE=1 SV=3	0	3	3	1	0	1	1	1	498.889	1494.65	1494.66	-6.90772	-0.00344157	0	0	7032892	HCD (High Energy Collision Dissociation)	MS2	3.24826	21.6808	7.53762	2453	2453	2452	FP092520_3.raw	0/0		4.9641	494.154	450.953	21.1743	1.08616e-05	3.22511e-06	0	0
FALSE	Medium	PMI-Byonic	PMI-Byonic (A2)	A	2	Unambiguous	QGATCHDRVASF	[F].QGATcHDRVASF.[Y]	C5(Carbamidomethyl)	1	1	Q01705	Q01705	Neurogenic locus notch homolog protein 1 OS=Mus musculus OX=10090 GN=Notch1 PE=1 SV=3	0	3	3	1	0	1	1	1	450.204	1348.6	1348.61	-7.32642	-0.00329348	0	0	839234	HCD (High Energy Collision Dissociation)	MS2	4.38035	100	7.40466	2397	2397	2394	FP092520_3.raw	0/0		1.11524	284.811	144.023	144.023	0.0766943	0.0129856	0	0
FALSE	High	PMI-Byonic	PMI-Byonic (A2)	A	2	Unambiguous	QGATCHDRVASF	[F].QGATcHDRVAsF.[Y]	C5(Carbamidomethyl); S11(Fuc(1))	1	1	Q01705	Q01705	Neurogenic locus notch homolog protein 1 OS=Mus musculus OX=10090 GN=Notch1 PE=1 SV=3	0	3	3	1	0	1	1	1	498.889	1494.65	1494.66	-7.33649	-0.0036552	0	0	933993	HCD (High Energy Collision Dissociation)	MS2	14.1834	100	7.43077	2408	2408	2405	FP092520_3.raw	0/0		5.28623	533.313	495.015	19.0855	5.17333e-06	1.31602e-06	0	0
FALSE	Medium	PMI-Byonic	PMI-Byonic (A2)	A	2	Unambiguous	QGATCHDRVASFY	[F].QGATcHDRVASFY.[C]	C5(Carbamidomethyl)	1	1	Q01705	Q01705	Neurogenic locus notch homolog protein 1 OS=Mus musculus OX=10090 GN=Notch1 PE=1 SV=3	1	3	3	1	0	1	1	1	504.558	1511.66	1511.67	-5.89308	-0.00296946	0	0	404363	HCD (High Energy Collision Dissociation)	MS2	34.3822	100	9.40834	3256	3256	3253	FP092520_3.raw	0/0		0.563007	67.4707	67.4707	67.4707	0.273522	0.0264168	0	0
FALSE	High	PMI-Byonic	PMI-Byonic (A2)	A	2	Unambiguous	QGATCHDRVASF	[F].QGATcHDRVAsF.[Y]	C5(Carbamidomethyl); S11(Fuc(1))	1	1	Q01705	Q01705	Neurogenic locus notch homolog protein 1 OS=Mus musculus OX=10090 GN=Notch1 PE=1 SV=3	0	2	2	1	0	1	1	1	747.831	1494.65	1494.66	-6.73538	-0.00503357	0	0	270001	HCD (High Energy Collision Dissociation)	MS2	8.31253	100	7.48451	2431	2431	2427	FP092520_3.raw	0/0		3.18397	343.578	343.578	10.7428	0.000654677	0.000114311	0	0
FALSE	High	PMI-Byonic	PMI-Byonic (A2)	A	2	Unambiguous	QGATCHDRVASFY	[F].QGATcHDRVAsFY.[C]	C5(Carbamidomethyl); S11(Fuc(1))	1	1	Q01705	Q01705	Neurogenic locus notch homolog protein 1 OS=Mus musculus OX=10090 GN=Notch1 PE=1 SV=3	1	3	3	1	0	1	1	1	553.244	1657.72	1657.73	-5.80754	-0.0032091	0	0	1.43458e+06	HCD (High Energy Collision Dissociation)	MS2	2.79505	100	9.40404	3254	3254	3253	FP092520_3.raw	0/0		4.90976	485.537	476.5	20.7509	1.23094e-05	4.73913e-06	0	0
FALSE	Medium	PMI-Byonic	PMI-Byonic (A2)	A	2	Unambiguous	QGATCHDRVASF	[F].QGATcHDRVASF.[Y]	C5(Carbamidomethyl)	1	1	Q01705	Q01705	Neurogenic locus notch homolog protein 1 OS=Mus musculus OX=10090 GN=Notch1 PE=1 SV=3	0	2	2	1	0	1	1	1	675.302	1349.6	1348.61	735.163	0.495723	0	0	79111.2	HCD (High Energy Collision Dissociation)	MS2	55.198	100	7.46951	2425	2425	2416	FP092520_3.raw	0/0		0.439539	68.267	68.267	68.267	0.363464	0.035059	0	0
FALSE	Medium	PMI-Byonic	PMI-Byonic (A2)	A	2	Unambiguous	QGATCHDRVASFY	[F].QGAtcHDRVASFY.[C]	T4(Fuc(1)); C5(Carbamidomethyl)	1	1	Q01705	Q01705	Neurogenic locus notch homolog protein 1 OS=Mus musculus OX=10090 GN=Notch1 PE=1 SV=3	1	2	2	1	0	1	1	1	829.363	1657.72	1657.73	-5.5417	-0.00459331	0	0	89485.3	HCD (High Energy Collision Dissociation)	MS2	0	100	9.32048	3219	3219	3209	FP092520_3.raw	0/0		1.23093	131.407	131.407	9.2	0.0587589	0.0111118	0	0
FALSE	High	PMI-Byonic	PMI-Byonic (A2)	A	2	Unambiguous	QGATCHDRVASFY	[F].QGATcHDRVAsFY.[C]	C5(Carbamidomethyl); S11(Fuc(1))	1	1	Q01705	Q01705	Neurogenic locus notch homolog protein 1 OS=Mus musculus OX=10090 GN=Notch1 PE=1 SV=3	1	3	3	1	0	1	1	1	553.244	1657.72	1657.73	-6.69118	-0.00369739	0	0	480379	HCD (High Energy Collision Dissociation)	MS2	5.92404	100	9.28182	3202	3202	3198	FP092520_3.raw	0/0		3.1211	362.106	362.106	9.01271	0.000756653	0.000152095	0	0
FALSE	High	PMI-Byonic	PMI-Byonic (A2)	A	2	Unambiguous	QGATCHDRVASF	[F].QGAtcHDRVASF.[Y]	T4(HexNAc(1)Hex(1)Fuc(1)); C5(Carbamidomethyl)	1	1	Q01705	Q01705	Neurogenic locus notch homolog protein 1 OS=Mus musculus OX=10090 GN=Notch1 PE=1 SV=3	0	3	3	1	0	1	1	1	620.599	1859.78	1859.8	-7.18919	-0.00445681	0	0	77273.2	HCD (High Energy Collision Dissociation)	MS2	0	100	7.45655	2419	2419	2416	FP092520_3.raw	0/0		1.39917	69.1412	69.1412	1.1258	0.0398868	0.00680745	0	0
FALSE	High	PMI-Byonic	PMI-Byonic (A2)	A	2	Unambiguous	YCECPHGRTGLL	[F].YcEcPHGRTGLL.[C]	C2(Carbamidomethyl); C4(Carbamidomethyl)	1	1	Q01705	Q01705	Neurogenic locus notch homolog protein 1 OS=Mus musculus OX=10090 GN=Notch1 PE=1 SV=3	2	3	3	1	0	1	1	1	488.22	1462.65	1462.66	-6.92057	-0.00337414	0	0	7922573	HCD (High Energy Collision Dissociation)	MS2	2.02223	17.7868	9.12478	3134	3134	3132	FP092520_3.raw	0/0		4.34467	407.071	407.071	407.071	4.52202e-05	1.79026e-05	0	0
FALSE	High	PMI-Byonic	PMI-Byonic (A2)	A	2	Unambiguous	YCECPHGRTGLL	[F].YcEcPHGRTGLL.[C]	C2(Carbamidomethyl); C4(Carbamidomethyl)	1	1	Q01705	Q01705	Neurogenic locus notch homolog protein 1 OS=Mus musculus OX=10090 GN=Notch1 PE=1 SV=3	2	3	3	1	0	1	1	1	488.221	1462.65	1462.66	-5.41833	-0.00264172	0	0	201610	HCD (High Energy Collision Dissociation)	MS2	4.85127	100	9.00821	3084	3084	3077	FP092520_3.raw	0/0		4.49745	380.315	380.315	380.315	3.18092e-05	1.12991e-05	0	0
FALSE	High	PMI-Byonic	PMI-Byonic (A2)	A	2	Unambiguous	YCECPHGRTGLL	[F].YcEcPHGRTGLL.[C]	C2(Carbamidomethyl); C4(Carbamidomethyl)	1	1	Q01705	Q01705	Neurogenic locus notch homolog protein 1 OS=Mus musculus OX=10090 GN=Notch1 PE=1 SV=3	2	2	2	1	0	1	1	1	731.828	1462.65	1462.66	-5.11703	-0.00374223	0	0	160147	HCD (High Energy Collision Dissociation)	MS2	24.115	100	9.05694	3105	3105	3099	FP092520_3.raw	0/0		3.86635	474.523	474.523	474.523	0.000136033	3.66161e-05	0	0
FALSE	High	PMI-Byonic	PMI-Byonic (A2)	A	2	Unambiguous	YCECPHGRTGL	[F].YcEcPHGRTGL.[L]	C2(Carbamidomethyl); C4(Carbamidomethyl)	1	1	Q01705	Q01705	Neurogenic locus notch homolog protein 1 OS=Mus musculus OX=10090 GN=Notch1 PE=1 SV=3	1	3	3	1	0	1	1	1	450.526	1349.56	1349.57	-7.46413	-0.00335779	0	0	318406	HCD (High Energy Collision Dissociation)	MS2	11.4187	100	6.98223	2221	2221	2218	FP092520_3.raw	0/0		2.9837	355.534	355.534	355.534	0.00103824	0.00023147	0	0
FALSE	High	PMI-Byonic	PMI-Byonic (A2)	A	2	Unambiguous	YCECPHGRTGL	[F].YcEcPHGRTGL.[L]	C2(Carbamidomethyl); C4(Carbamidomethyl)	1	1	Q01705	Q01705	Neurogenic locus notch homolog protein 1 OS=Mus musculus OX=10090 GN=Notch1 PE=1 SV=3	1	3	3	1	0	1	1	1	450.526	1349.56	1349.57	-7.39629	-0.00332728	0	0	575826	HCD (High Energy Collision Dissociation)	MS2	6.88772	100	7.09461	2267	2267	2264	FP092520_3.raw	0/0		2.54093	289.275	289.275	289.275	0.00287789	0.00061338	0	0
FALSE	High	PMI-Byonic	PMI-Byonic (A2)	A	2	Unambiguous	CECPHGRTGLL	[Y].cEcPHGRTGLL.[C]	C1(Carbamidomethyl); C3(Carbamidomethyl)	1	1	Q01705	Q01705	Neurogenic locus notch homolog protein 1 OS=Mus musculus OX=10090 GN=Notch1 PE=1 SV=3	1	3	3	1	0	1	1	1	433.867	1299.59	1299.59	-5.43721	-0.00235539	0	0	147256	HCD (High Energy Collision Dissociation)	MS2	40.2844	100	8.1435	2711	2711	2702	FP092520_3.raw	0/0		1.23172	120.081	120.081	120.081	0.0586516	0.009668	0	0
FALSE	High	PMI-Byonic	PMI-Byonic (A2)	A	2	Unambiguous	CECPHGRTGLL	[Y].cEcPHGRTGLL.[C]	C1(Carbamidomethyl); C3(Carbamidomethyl)	1	1	Q01705	Q01705	Neurogenic locus notch homolog protein 1 OS=Mus musculus OX=10090 GN=Notch1 PE=1 SV=3	1	3	3	1	0	1	1	1	433.866	1299.58	1299.59	-6.98705	-0.00302677	0	0	941088	HCD (High Energy Collision Dissociation)	MS2	8.50426	92.6339	7.97122	2637	2637	2636	FP092520_3.raw	0/0		4.36238	481.508	481.508	481.508	4.34132e-05	1.48673e-05	0	0
FALSE	High	PMI-Byonic	PMI-Byonic (A2)	A	2	Unambiguous	CECPHGRTGLL	[Y].cEcPHGRTGLL.[C]	C1(Carbamidomethyl); C3(Carbamidomethyl)	1	1	Q01705	Q01705	Neurogenic locus notch homolog protein 1 OS=Mus musculus OX=10090 GN=Notch1 PE=1 SV=3	1	2	2	1	0	1	1	1	650.296	1299.58	1299.59	-6.43661	-0.00418249	0	0	199767	HCD (High Energy Collision Dissociation)	MS2	27.5069	100	7.87216	2595	2595	2592	FP092520_3.raw	0/0		3.9054	479.464	479.464	479.464	0.000124336	2.75783e-05	0	0
FALSE	High	PMI-Byonic	PMI-Byonic (A2)	A	2	Unambiguous	CECPHGRTGLL	[Y].cEcPHGRTGLL.[C]	C1(Carbamidomethyl); C3(Carbamidomethyl)	1	1	Q01705	Q01705	Neurogenic locus notch homolog protein 1 OS=Mus musculus OX=10090 GN=Notch1 PE=1 SV=3	1	3	3	1	0	1	1	1	433.866	1299.58	1299.59	-7.55063	-0.00327092	0	0	1.6489e+06	HCD (High Energy Collision Dissociation)	MS2	6.98846	63.1048	7.84645	2584	2584	2581	FP092520_3.raw	0/0		4.52072	462.367	462.367	462.367	3.01498e-05	8.36917e-06	0	0
FALSE	High	PMI-Byonic	PMI-Byonic (A2)	A	2	Unambiguous	QCICMPGYEGVY	[F].QcIcMPGYEGVY.[C]	C2(Carbamidomethyl); C4(Carbamidomethyl)	1	1	Q01705	Q01705	Neurogenic locus notch homolog protein 1 OS=Mus musculus OX=10090 GN=Notch1 PE=1 SV=3	1	2	2	1	0	1	1	1	738.797	1476.59	1476.6	-5.61513	-0.00414564	0	0	88097.5	HCD (High Energy Collision Dissociation)	MS2	30.9984	100	15.5389	5909	5909	5903	FP092520_3.raw	0/0		1.50016	216.452	216.452	216.452	0.0316114	0.00360953	0	0
FALSE	High	PMI-Byonic	PMI-Byonic (A2)	A	2	Unambiguous	NGHLCQYDVDECASTPCKNGAKCLDGPNTY	[F].NGHLcQYDVDEcAsTPcKNGAKcLDGPNTY.[T]	C5(Carbamidomethyl); C12(Carbamidomethyl); S14(Hex(1)Pent(1)); C17(Carbamidomethyl); C23(Carbamidomethyl)	1	1	Q01705	Q01705	Neurogenic locus notch homolog protein 1 OS=Mus musculus OX=10090 GN=Notch1 PE=1 SV=3	3	4	4	1	0	1	1	1	935.383	3738.51	3738.53	-5.66495	-0.00529465	0	0	155186	HCD (High Energy Collision Dissociation)	MS2	0	100	10.5742	3757	3757	3748	FP092520_3.raw	0/0		2.6676	315.78	315.78	0.8	0.0021498	0.000400969	0	0
FALSE	High	PMI-Byonic	PMI-Byonic (A2)	A	2	Unambiguous	GSCKDGVATF	[Y].GScKDGVATF.[T]	C3(Carbamidomethyl)	1	1	Q01705	Q01705	Neurogenic locus notch homolog protein 1 OS=Mus musculus OX=10090 GN=Notch1 PE=1 SV=3	0	2	2	1	0	1	1	1	521.234	1041.46	1041.47	-6.3339	-0.00329827	0	0	231675	HCD (High Energy Collision Dissociation)	MS2	34.2451	100	8.64947	2929	2929	2922	FP092520_3.raw	0/0		1.30661	218.238	218.238	218.238	0.049362	0.00813727	0	0
FALSE	High	PMI-Byonic	PMI-Byonic (A2)	A	2	Unambiguous	TCRCPEGYHDPTCL	[F].TcRcPEGYHDPTcL.[S]	C2(Carbamidomethyl); C4(Carbamidomethyl); C13(Carbamidomethyl)	1	1	Q01705	Q01705	Neurogenic locus notch homolog protein 1 OS=Mus musculus OX=10090 GN=Notch1 PE=1 SV=3	1	3	3	1	0	1	1	1	589.237	1765.69	1765.71	-7.98856	-0.00470182	0	0	297925	HCD (High Energy Collision Dissociation)	MS2	25.8329	100	9.25782	3192	3192	3187	FP092520_3.raw	0/0		3.66661	368.522	368.522	368.522	0.000215473	6.12054e-05	0	0
FALSE	Low	PMI-Byonic	PMI-Byonic (A2)	A	2	Unambiguous	TCRCPEGYHDPTCL	[F].TcRcPEGYHDPTcL.[S]	C2(Carbamidomethyl); C4(Carbamidomethyl); C13(Carbamidomethyl)	1	1	Q01705	Q01705	Neurogenic locus notch homolog protein 1 OS=Mus musculus OX=10090 GN=Notch1 PE=1 SV=3	1	4	4	1	0	1	1	1	588.791	2352.14	1765.71	332123	146.608	0	0	182575	HCD (High Energy Collision Dissociation)	MS2	24.1742	100	9.19875	3166	3166	3165	FP092520_3.raw	0/0		0.311662	2.37395	2.37395	2.37395	0.487909	0.0656277	0	0
FALSE	Medium	PMI-Byonic	PMI-Byonic (A2)	A	2	Unambiguous	TCRCPEGYHDPTCL	[F].TcRcPEGYHDPTcL.[S]	C2(Carbamidomethyl); C4(Carbamidomethyl); C13(Carbamidomethyl)	1	1	Q01705	Q01705	Neurogenic locus notch homolog protein 1 OS=Mus musculus OX=10090 GN=Notch1 PE=1 SV=3	1	3	3	1	0	1	1	1	589.238	1765.7	1765.71	-5.60344	-0.00329801	0	0	90730.5	HCD (High Energy Collision Dissociation)	MS2	44.8922	100	9.38051	3244	3244	3242	FP092520_3.raw	0/0		0.966668	113.855	113.855	113.855	0.107977	0.0156243	0	0
[truncated: 7 more columns]

## Sheet: FP030521_22
Checked	Confidence	Identifying Node Type	Identifying Node	Search ID	Identifying Node No	PSM Ambiguity	Sequence	Annotated Sequence	Modifications	# Protein Groups	# Proteins	Master Protein Accessions	Protein Accessions	Protein Descriptions	# Missed Cleavages	Charge	Original Precursor Charge	DeltaScore	DeltaCn	Rank	Search Engine Rank	Concatenated Rank	m/z [Da]	MH+ [Da]	Theo. MH+ [Da]	DeltaM [ppm]	Deltam/z [Da]	Matched Ions	Total Ions	Intensity	Activation Type	MS Order	Isolation Interference [%]	Ion Inject Time [ms]	RT [min]	First Scan	Last Scan	Master Scan(s)	Spectrum File	Ions Matched	Annotation	|Log Prob|	Byonic Score	Delta Byonic Score	Delta Mod Score	PEP 2D	q-Value 2D	FDR 2D	Peptide Group FDR 2D
FALSE	Low	PMI-Byonic	PMI-Byonic (A2)	A	2	Unambiguous	ACSCPLGFSGPL	[Y].AcScPLGFSGPL.[C]	C2(Carbamidomethyl); C4(Carbamidomethyl)	1	1	Q01705	Q01705	Neurogenic locus notch homolog protein 1 OS=Mus musculus OX=10090 GN=Notch1 PE=1 SV=3	2	2	2	1	0	1	1	1	633.288	1265.57	1265.57	3.2224	0.00203908	0	0	95316.9	HCD (High Energy Collision Dissociation)	MS2	0	100	15.3419	5291	5291	5289	FP030521_22.raw	0/0		0.507373	71.169	71.169	71.169	0.310904	0.0649671	0	0
FALSE	High	PMI-Byonic	PMI-Byonic (A2)	A	2	Unambiguous	ACSCPLGFSGPL	[Y].AcScPLGFSGPL.[C]	C2(Carbamidomethyl); C4(Carbamidomethyl)	1	1	Q01705	Q01705	Neurogenic locus notch homolog protein 1 OS=Mus musculus OX=10090 GN=Notch1 PE=1 SV=3	2	2	2	1	0	1	1	1	633.288	1265.57	1265.57	2.74012	0.0017339	0	0	174015	HCD (High Energy Collision Dissociation)	MS2	28.4602	100	15.1262	5202	5202	5201	FP030521_22.raw	0/0		2.2736	233.698	233.698	233.698	0.005326	0.000567216	0	0
FALSE	High	PMI-Byonic	PMI-Byonic (A2)	A	2	Unambiguous	ACSCPLGFSGPL	[Y].AcScPLGFSGPL.[C]	C2(Carbamidomethyl); C4(Carbamidomethyl)	1	1	Q01705	Q01705	Neurogenic locus notch homolog protein 1 OS=Mus musculus OX=10090 GN=Notch1 PE=1 SV=3	2	2	2	1	0	1	1	1	633.288	1265.57	1265.57	3.02949	0.00191701	0	0	646497	HCD (High Energy Collision Dissociation)	MS2	1.32522	100	15.2295	5244	5244	5243	FP030521_22.raw	0/0		6.50781	627.655	627.655	627.655	3.10592e-07	3.10561e-07	0	0
FALSE	High	PMI-Byonic	PMI-Byonic (A2)	A	2	Unambiguous	CLTPLDNACL	[L].cLTPLDNAcL.[A]	C1(Carbamidomethyl); C9(Carbamidomethyl)	1	1	Q01705	Q01705	Neurogenic locus notch homolog protein 1 OS=Mus musculus OX=10090 GN=Notch1 PE=1 SV=3	2	2	2	1	0	1	1	1	588.775	1176.54	1176.54	3.30958	0.00194692	0	0	209707	HCD (High Energy Collision Dissociation)	MS2	0	100	14.2936	4869	4869	4868	FP030521_22.raw	0/0		1.64177	300.104	231.919	231.919	0.0228155	0.0049554	0	0
FALSE	High	PMI-Byonic	PMI-Byonic (A2)	A	2	Unambiguous	CLTPLDNACL	[L].cLTPLDNAcL.[A]	C1(Carbamidomethyl); C9(Carbamidomethyl)	1	1	Q01705	Q01705	Neurogenic locus notch homolog protein 1 OS=Mus musculus OX=10090 GN=Notch1 PE=1 SV=3	2	2	2	1	0	1	1	1	588.775	1176.54	1176.54	2.79081	0.00164175	0	0	1.53194e+06	HCD (High Energy Collision Dissociation)	MS2	1.00473	80.2482	14.1858	4835	4835	4834	FP030521_22.raw	0/0		4.77573	592.557	351.508	351.508	1.67598e-05	7.73042e-06	0	0
FALSE	High	PMI-Byonic	PMI-Byonic (A2)	A	2	Unambiguous	CLTPLDNACL	[L].cLTPLDNAcL.[A]	C1(Carbamidomethyl); C9(Carbamidomethyl)	1	1	Q01705	Q01705	Neurogenic locus notch homolog protein 1 OS=Mus musculus OX=10090 GN=Notch1 PE=1 SV=3	2	2	2	1	0	1	1	1	588.774	1176.54	1176.54	2.06453	0.0012145	0	0	89289.4	HCD (High Energy Collision Dissociation)	MS2	0	100	14.0771	4790	4790	4787	FP030521_22.raw	0/0		3.63359	432.769	310.094	310.094	0.000232495	6.47758e-05	0	0
FALSE	High	PMI-Byonic	PMI-Byonic (A2)	A	2	Unambiguous	ANPCRNGGTCDLLTLTEY	[L].ANPcRNGGtcDLLTLTEY.[K]	C4(Carbamidomethyl); T9(Fuc(1)); C10(Carbamidomethyl)	1	1	Q01705	Q01705	Neurogenic locus notch homolog protein 1 OS=Mus musculus OX=10090 GN=Notch1 PE=1 SV=3	3	2	2	1	0	1	1	1	1101	2200.99	2200.98	3.66124	0.00402917	0	0	756870	HCD (High Energy Collision Dissociation)	MS2	0	100	13.8028	4675	4675	4674	FP030521_22.raw	0/0		1.76703	285.679	285.679	12.5963	0.0170991	0.00289206	0	0
FALSE	Low	PMI-Byonic	PMI-Byonic (A2)	A	2	Ambiguous	ICRCPPGFHGPTCRQDVNECSQNPGLCRHGGTCHNEIGSY	[Y].IcRcPPGFHGPtcRQDVnEcSqNPGLcRHGGTcHNEIGSY.[R]	C2(Carbamidomethyl); C4(Carbamidomethyl); T12(Fuc(1)); C13(Carbamidomethyl); N18(Deamidated); C20(Carbamidomethyl); Q22(Deamidated); C27(Carbamidomethyl); C33(Carbamidomethyl)	1	1	Q01705	Q01705	Neurogenic locus notch homolog protein 1 OS=Mus musculus OX=10090 GN=Notch1 PE=1 SV=3	2	6	6		0	2	2	2	806.35	4833.06	4833.02	9.15231	0.00737221	0	0	387698	HCD (High Energy Collision Dissociation)	MS2	53.318	100	8.7268	2637	2637	2636	FP030521_22.raw	0/0		0.233124	13.8882	13.8882	3.6	0.584623	0.139768	0	0
FALSE	Medium	PMI-Byonic	PMI-Byonic (A2)	A	2	Ambiguous	ICRCPPGFHGPTCRQDVNECSQNPGLCRHGGTCHNEIGSY	[Y].IcRcPPGFHGPtcRQDVNEcSQNPGLcRHGGTcHNEIGSY.[R]	C2(Carbamidomethyl); C4(Carbamidomethyl); T12(Fuc(1)); C13(Carbamidomethyl); C20(Carbamidomethyl); C27(Carbamidomethyl); C33(Carbamidomethyl)	1	1	Q01705	Q01705	Neurogenic locus notch homolog protein 1 OS=Mus musculus OX=10090 GN=Notch1 PE=1 SV=3	2	6	6	0.6406	0	1	1	1	806.35	4833.06	4831.05	416.528	0.335378	0	0	387698	HCD (High Energy Collision Dissociation)	MS2	53.318	100	8.7268	2637	2637	2636	FP030521_22.raw	0/0		0.644343	112.214	112.214	3.6	0.226807	0.0451738	0	0
FALSE	Medium	PMI-Byonic	PMI-Byonic (A2)	A	2	Unambiguous	ICRCPPGFHGPTCRQDVNECSQNPGLCRHGGTCHNEIGSY	[Y].IcRcPPGFHGPtcRQDVNEcSQNPGLcRHGGTcHNEIGSY.[R]	C2(Carbamidomethyl); C4(Carbamidomethyl); T12(Fuc(1)); C13(Carbamidomethyl); C20(Carbamidomethyl); C27(Carbamidomethyl); C33(Carbamidomethyl)	1	1	Q01705	Q01705	Neurogenic locus notch homolog protein 1 OS=Mus musculus OX=10090 GN=Notch1 PE=1 SV=3	2	5	5	1	0	1	1	1	967.62	4834.07	4831.05	625.875	0.604726	0	0	960581	HCD (High Energy Collision Dissociation)	MS2	31.8253	100	8.57499	2575	2575	2574	FP030521_22.raw	0/0		0.654728	192.42	192.42	3.6	0.221448	0.0372767	0	0
FALSE	High	PMI-Byonic	PMI-Byonic (A2)	A	2	Unambiguous	ICRCPPGFHGPTCRQDVNECSQNPGLCRHGGTCHNEIGSY	[Y].IcRcPPGFHGPtcRQDVNEcSQNPGLcRHGGTcHNEIGSY.[R]	C2(Carbamidomethyl); C4(Carbamidomethyl); T12(Fuc(1)); C13(Carbamidomethyl); C20(Carbamidomethyl); C27(Carbamidomethyl); C33(Carbamidomethyl)	1	1	Q01705	Q01705	Neurogenic locus notch homolog protein 1 OS=Mus musculus OX=10090 GN=Notch1 PE=1 SV=3	2	6	6	1	0	1	1	1	806.517	4834.06	4831.05	623.926	0.50237	0	0	5247213	HCD (High Energy Collision Dissociation)	MS2	35.5919	46.9543	8.51445	2553	2553	2552	FP030521_22.raw	0/0		3.8182	447.45	447.45	3.6	0.000151984	4.61405e-05	0	0
FALSE	Low	PMI-Byonic	PMI-Byonic (A2)	A	2	Unambiguous	ICRCPPGFHGPTCRQDVNECSQNPGLCRHGGTCHNEIGSY	[Y].IcRcPPGFHGPtcRQDVNEcSQNPGLcRHGGTcHNEIGSY.[R]	C2(Carbamidomethyl); C4(Carbamidomethyl); T12(Fuc(1)); C13(Carbamidomethyl); C20(Carbamidomethyl); C27(Carbamidomethyl); C33(Carbamidomethyl)	1	1	Q01705	Q01705	Neurogenic locus notch homolog protein 1 OS=Mus musculus OX=10090 GN=Notch1 PE=1 SV=3	2	5	5	1	0	1	1	1	967.218	4832.06	4831.05	209.587	0.202505	0	0	643643	HCD (High Energy Collision Dissociation)	MS2	61.6227	100	8.47061	2535	2535	2533	FP030521_22.raw	0/0		0.483722	172.578	172.578	3.6	0.328305	0.0747203	0	0
FALSE	High	PMI-Byonic	PMI-Byonic (A2)	A	2	Unambiguous	ICRCPPGFHGPTCRQDVNECSQNPGLCRHGGTCHNEIGSY	[Y].IcRcPPGFHGPtcRQDVNEcSQNPGLcRHGGTcHNEIGSY.[R]	C2(Carbamidomethyl); C4(Carbamidomethyl); T12(Fuc(1)); C13(Carbamidomethyl); C20(Carbamidomethyl); C27(Carbamidomethyl); C33(Carbamidomethyl)	1	1	Q01705	Q01705	Neurogenic locus notch homolog protein 1 OS=Mus musculus OX=10090 GN=Notch1 PE=1 SV=3	2	6	6	1	0	1	1	1	806.517	4834.06	4831.05	624.078	0.502492	0	0	2.36283e+06	HCD (High Energy Collision Dissociation)	MS2	22.8781	96.9195	8.61701	2591	2591	2590	FP030521_22.raw	0/0		4.1902	404.872	404.872	3.6	6.45355e-05	2.34755e-05	0	0
FALSE	High	PMI-Byonic	PMI-Byonic (A2)	A	2	Unambiguous	NCRCPPEWTGQY	[Y].NcRcPPEWTGQY.[C]	C2(Carbamidomethyl); C4(Carbamidomethyl)	1	1	Q01705	Q01705	Neurogenic locus notch homolog protein 1 OS=Mus musculus OX=10090 GN=Notch1 PE=1 SV=3	1	2	2	1	0	1	1	1	784.327	1567.65	1567.64	2.79759	0.00219281	0	0	219104	HCD (High Energy Collision Dissociation)	MS2	0	100	10.1333	3208	3208	3198	FP030521_22.raw	0/0		1.69661	151.745	151.745	151.745	0.0201089	0.00390481	0	0
FALSE	High	PMI-Byonic	PMI-Byonic (A2)	A	2	Unambiguous	QGATCHDRVASFY	[F].QGAtcHDRVASFY.[C]	T4(Fuc(1)); C5(Carbamidomethyl)	1	1	Q01705	Q01705	Neurogenic locus notch homolog protein 1 OS=Mus musculus OX=10090 GN=Notch1 PE=1 SV=3	1	3	3	1	0	1	1	1	553.249	1657.73	1657.73	2.14527	0.00118543	0	0	1.25903e+06	HCD (High Energy Collision Dissociation)	MS2	0	100	7.95946	2329	2329	2328	FP030521_22.raw	0/0		2.03371	347.717	347.717	17.0829	0.00925317	0.00118764	0	0
FALSE	High	PMI-Byonic	PMI-Byonic (A2)	A	2	Unambiguous	QGATCHDRVASFY	[F].QGATcHDRVAsFY.[C]	C5(Carbamidomethyl); S11(Fuc(1))	1	1	Q01705	Q01705	Neurogenic locus notch homolog protein 1 OS=Mus musculus OX=10090 GN=Notch1 PE=1 SV=3	1	3	3	1	0	1	1	1	553.249	1657.73	1657.73	2.25573	0.00124646	0	0	2940415	HCD (High Energy Collision Dissociation)	MS2	0.497949	57.4674	7.85632	2290	2290	2289	FP030521_22.raw	0/0		4.00456	521.927	521.927	1.52691	9.89547e-05	3.29103e-05	0	0
FALSE	High	PMI-Byonic	PMI-Byonic (A2)	A	2	Unambiguous	QGATCHDRVASFY	[F].QGAtcHDRVASFY.[C]	T4(Fuc(1)); C5(Carbamidomethyl)	1	1	Q01705	Q01705	Neurogenic locus notch homolog protein 1 OS=Mus musculus OX=10090 GN=Notch1 PE=1 SV=3	1	3	3	1	0	1	1	1	553.249	1657.73	1657.73	2.91846	0.00161267	0	0	550590	HCD (High Energy Collision Dissociation)	MS2	6.50991	100	7.7441	2245	2245	2244	FP030521_22.raw	0/0		1.90145	288.043	288.043	9.2	0.0125472	0.00194493	0	0
FALSE	High	PMI-Byonic	PMI-Byonic (A2)	A	2	Unambiguous	YCECPHGRTGLL	[F].YcEcPHGRTGLL.[C]	C2(Carbamidomethyl); C4(Carbamidomethyl)	1	1	Q01705	Q01705	Neurogenic locus notch homolog protein 1 OS=Mus musculus OX=10090 GN=Notch1 PE=1 SV=3	2	3	3	1	0	1	1	1	488.225	1462.66	1462.66	2.53104	0.00123402	0	0	179918	HCD (High Energy Collision Dissociation)	MS2	2.96613	100	7.39664	2121	2121	2119	FP030521_22.raw	0/0		4.29458	403.909	403.909	403.909	5.07482e-05	1.66323e-05	0	0
FALSE	High	PMI-Byonic	PMI-Byonic (A2)	A	2	Unambiguous	YCECPHGRTGLL	[F].YcEcPHGRTGLL.[C]	C2(Carbamidomethyl); C4(Carbamidomethyl)	1	1	Q01705	Q01705	Neurogenic locus notch homolog protein 1 OS=Mus musculus OX=10090 GN=Notch1 PE=1 SV=3	2	3	3	1	0	1	1	1	488.224	1462.66	1462.66	1.46695	0.000715216	0	0	293603	HCD (High Energy Collision Dissociation)	MS2	52.2655	100	7.8263	2279	2279	2277	FP030521_22.raw	0/0		3.44563	363.241	363.241	363.241	0.000358398	9.14685e-05	0	0
FALSE	Medium	PMI-Byonic	PMI-Byonic (A2)	A	2	Unambiguous	YCECPHGRTGLL	[F].YcEcPHGRTGLL.[C]	C2(Carbamidomethyl); C4(Carbamidomethyl)	1	1	Q01705	Q01705	Neurogenic locus notch homolog protein 1 OS=Mus musculus OX=10090 GN=Notch1 PE=1 SV=3	2	2	2	1	0	1	1	1	732.335	1463.66	1462.66	687.334	0.502666	0	0	120930	HCD (High Energy Collision Dissociation)	MS2	44.6746	100	7.47414	2150	2150	2147	FP030521_22.raw	0/0		0.886691	188.888	188.888	188.888	0.12981	0.0208536	0	0
FALSE	High	PMI-Byonic	PMI-Byonic (A2)	A	2	Unambiguous	YCECPHGRTGLL	[F].YcEcPHGRTGLL.[C]	C2(Carbamidomethyl); C4(Carbamidomethyl)	1	1	Q01705	Q01705	Neurogenic locus notch homolog protein 1 OS=Mus musculus OX=10090 GN=Notch1 PE=1 SV=3	2	3	3	1	0	1	1	1	488.225	1462.66	1462.66	2.03029	0.000989874	0	0	2.85602e+06	HCD (High Energy Collision Dissociation)	MS2	0	50.0517	7.5023	2160	2160	2159	FP030521_22.raw	0/0		5.15952	500.401	500.401	500.401	6.92603e-06	3.61813e-06	0	0
FALSE	High	PMI-Byonic	PMI-Byonic (A2)	A	2	Unambiguous	YCECPHGRTGLL	[F].YcEcPHGRTGLL.[C]	C2(Carbamidomethyl); C4(Carbamidomethyl)	1	1	Q01705	Q01705	Neurogenic locus notch homolog protein 1 OS=Mus musculus OX=10090 GN=Notch1 PE=1 SV=3	2	2	2	1	0	1	1	1	731.834	1462.66	1462.66	2.89493	0.00211715	0	0	151851	HCD (High Energy Collision Dissociation)	MS2	0	100	7.59616	2192	2192	2190	FP030521_22.raw	0/0		2.98226	373.443	373.443	373.443	0.0010417	0.000170654	0	0
FALSE	High	PMI-Byonic	PMI-Byonic (A2)	A	2	Unambiguous	YCECPHGRTGLL	[F].YcEcPHGRTGLL.[C]	C2(Carbamidomethyl); C4(Carbamidomethyl)	1	1	Q01705	Q01705	Neurogenic locus notch homolog protein 1 OS=Mus musculus OX=10090 GN=Notch1 PE=1 SV=3	2	3	3	1	0	1	1	1	488.225	1462.66	1462.66	1.84251	0.000898322	0	0	6430030	HCD (High Energy Collision Dissociation)	MS2	0.270194	25.2644	7.60942	2197	2197	2196	FP030521_22.raw	0/0		5.15952	507.927	484.95	484.95	6.92603e-06	4.72073e-06	0	0
FALSE	High	PMI-Byonic	PMI-Byonic (A2)	A	2	Unambiguous	YCECPHGRTGLL	[F].YcEcPHGRTGLL.[C]	C2(Carbamidomethyl); C4(Carbamidomethyl)	1	1	Q01705	Q01705	Neurogenic locus notch homolog protein 1 OS=Mus musculus OX=10090 GN=Notch1 PE=1 SV=3	2	3	3	1	0	1	1	1	488.224	1462.66	1462.66	1.40436	0.000684699	0	0	970591	HCD (High Energy Collision Dissociation)	MS2	0	83.0319	7.72179	2237	2237	2236	FP030521_22.raw	0/0		4.74173	515.117	515.117	515.117	1.81246e-05	9.80922e-06	0	0
FALSE	Medium	PMI-Byonic	PMI-Byonic (A2)	A	2	Unambiguous	CHLNDACISNPCNEGSNCDTNPVNGKAICTCPSGY	[L].cHLNDAcISNPcNEGsNcDtnPVNGKAIcTcPSGY.[T]	C1(Carbamidomethyl); C7(Carbamidomethyl); C12(Carbamidomethyl); S16(Fuc(1)); C18(Carbamidomethyl); T20(Fuc(1)); N21(Deamidated); C29(Carbamidomethyl); C31(Carbamidomethyl)	1	1	Q01705	Q01705	Neurogenic locus notch homolog protein 1 OS=Mus musculus OX=10090 GN=Notch1 PE=1 SV=3	1	4	4	1	0	1	1	1	1063.93	4252.7	4249.68	711.109	0.755497	0	0	366295	HCD (High Energy Collision Dissociation)	MS2	74.0328	100	11.0226	3581	3581	3572	FP030521_22.raw	0/0		0.70335	152.641	152.641	0	0.197993	0.0289053	0	0
FALSE	Low	PMI-Byonic	PMI-Byonic (A2)	A	2	Unambiguous	QCQCPKGFNGHLCQYDVDECASTPCKNGAKCLDGPNTY	[F].QcQcPKGFNGHLcQYDVDEcAstPcKnGAKcLdGPNTY.[T]	C2(Carbamidomethyl); C4(Carbamidomethyl); C13(Carbamidomethyl); C20(Carbamidomethyl); S22(Fuc(1)); T23(Fuc(1)); C25(Carbamidomethyl); N27(Deamidated); C31(Carbamidomethyl); D33(Oxidation)	1	1	Q01705	Q01705	Neurogenic locus notch homolog protein 1 OS=Mus musculus OX=10090 GN=Notch1 PE=1 SV=3	4	5	5	1	0	1	1	1	953.196	4761.95	4758.95	631.169	0.60074	0	0	324639	HCD (High Energy Collision Dissociation)	MS2	51.4543	100	10.5094	3365	3365	3362	FP030521_22.raw	0/0		0.287346	43.1911	43.1911	2.16247	0.516005	0.125418	0	0
FALSE	Low	PMI-Byonic	PMI-Byonic (A2)	A	2	Unambiguous	QCQCPKGFNGHLCQYDVDECASTPCKNGAKCLDGPNTY	[F].QcQcPKGFNGHLcqYDVDEcAstPcKNGAKcLdGPNTY.[T]	C2(Carbamidomethyl); C4(Carbamidomethyl); C13(Carbamidomethyl); Q14(Deamidated); C20(Carbamidomethyl); S22(Fuc(1)); T23(Fuc(1)); C25(Carbamidomethyl); C31(Carbamidomethyl); D33(Oxidation)	1	1	Q01705	Q01705	Neurogenic locus notch homolog protein 1 OS=Mus musculus OX=10090 GN=Notch1 PE=1 SV=3	4	5	5	1	0	1	1	1	953.597	4763.95	4758.95	1052.61	1.00186	0	0	586002	HCD (High Energy Collision Dissociation)	MS2	3.39338	100	10.2217	3245	3245	3241	FP030521_22.raw	0/0		0.287346	154.128	154.128	2.53531	0.516005	0.112399	0	0
FALSE	Low	PMI-Byonic	PMI-Byonic (A2)	A	2	Unambiguous	QCQCPKGFNGHLCQYDVDECASTPCKNGAKCLDGPNTY	[F].QcQcPKGFNGHLcqYDVDEcAstPcKnGAKcLDGPNTY.[T]	C2(Carbamidomethyl); C4(Carbamidomethyl); C13(Carbamidomethyl); Q14(Deamidated); C20(Carbamidomethyl); S22(Fuc(1)); T23(Fuc(1)); C25(Carbamidomethyl); N27(Oxidation); C31(Carbamidomethyl)	1	1	Q01705	Q01705	Neurogenic locus notch homolog protein 1 OS=Mus musculus OX=10090 GN=Notch1 PE=1 SV=3	4	5	5	1	0	1	1	1	953.398	4762.96	4758.95	843.941	0.803254	0	0	275068	HCD (High Energy Collision Dissociation)	MS2	56.051	100	10.159	3219	3219	3209	FP030521_22.raw	0/0		0.373682	121.129	121.129	5.34572	0.422978	0.0984813	0	0
FALSE	High	PMI-Byonic	PMI-Byonic (A2)	A	2	Unambiguous	TCVCTEGYTGTHCEVDIDECDPDPCHY	[Y].TcVcTEGYTGtHcEVDIdEcDPDPcHY.[G]	C2(Carbamidomethyl); C4(Carbamidomethyl); T11(HexNAc(1)Fuc(1)); C13(Carbamidomethyl); D18(Oxidation); C20(Carbamidomethyl); C25(Carbamidomethyl)	1	1	Q01705	Q01705	Neurogenic locus notch homolog protein 1 OS=Mus musculus OX=10090 GN=Notch1 PE=1 SV=3	1	4	4	1	0	1	1	1	915.094	3657.35	3655.34	550.092	0.502694	0	0	326013	HCD (High Energy Collision Dissociation)	MS2	15.103	100	11.3144	3703	3703	3698	FP030521_22.raw	0/0		1.04625	167.65	167.65	2.46452	0.0898983	0.00942606	0	0
FALSE	Medium	PMI-Byonic	PMI-Byonic (A2)	A	2	Unambiguous	TCVCTEGYTGTHCEVDIDECDPDPCHY	[Y].TcVcTEGYTGtHcEVDIDEcdPDPcHY.[G]	C2(Carbamidomethyl); C4(Carbamidomethyl); T11(Fuc(1)); C13(Carbamidomethyl); C20(Carbamidomethyl); D21(Oxidation); C25(Carbamidomethyl)	1	1	Q01705	Q01705	Neurogenic locus notch homolog protein 1 OS=Mus musculus OX=10090 GN=Notch1 PE=1 SV=3	1	3	3	1	0	1	1	1	1152.09	3454.27	3452.26	579.793	0.6672	0	0	252757	HCD (High Energy Collision Dissociation)	MS2	64.4871	100	11.3962	3737	3737	3735	FP030521_22.raw	0/0		0.88934	39.4228	39.4228	2.4	0.129021	0.0154058	0	0
FALSE	Low	PMI-Byonic	PMI-Byonic (A2)	A	2	Unambiguous	TCRCPEGYHDPTCL	[F].TcRcPEGYHDPTcL.[S]	C2(Carbamidomethyl); C4(Carbamidomethyl); C13(Carbamidomethyl)	1	1	Q01705	Q01705	Neurogenic locus notch homolog protein 1 OS=Mus musculus OX=10090 GN=Notch1 PE=1 SV=3	1	3	3	1	0	1	1	1	589.577	1766.72	1765.71	570.766	0.335935	0	0	96073	HCD (High Energy Collision Dissociation)	MS2	49.6743	100	8.12743	2393	2393	2391	FP030521_22.raw	0/0		0.381393	25.1202	25.1202	25.1202	0.415535	0.0868922	0	0
FALSE	Low	PMI-Byonic	PMI-Byonic (A2)	A	2	Unambiguous	TCRCPEGYHDPTCL	[F].TcRcPEGYHDPTcL.[S]	C2(Carbamidomethyl); C4(Carbamidomethyl); C13(Carbamidomethyl)	1	1	Q01705	Q01705	Neurogenic locus notch homolog protein 1 OS=Mus musculus OX=10090 GN=Notch1 PE=1 SV=3	1	3	3	1	0	1	1	1	589.243	1765.72	1765.71	3.41853	0.00201204	0	0	330332	HCD (High Energy Collision Dissociation)	MS2	27.0364	100	8.00729	2345	2345	2342	FP030521_22.raw	0/0		0.531547	185.004	185.004	185.004	0.294072	0.0551297	0	0
[truncated: 7 more columns]

## Sheet: FP101320_3
Checked	Confidence	Identifying Node Type	Identifying Node	Search ID	Identifying Node No	PSM Ambiguity	Sequence	Annotated Sequence	Modifications	# Protein Groups	# Proteins	Master Protein Accessions	Protein Accessions	Protein Descriptions	# Missed Cleavages	Charge	Original Precursor Charge	DeltaScore	DeltaCn	Rank	Search Engine Rank	Concatenated Rank	m/z [Da]	MH+ [Da]	Theo. MH+ [Da]	DeltaM [ppm]	Deltam/z [Da]	Matched Ions	Total Ions	Intensity	Activation Type	MS Order	Isolation Interference [%]	Ion Inject Time [ms]	RT [min]	First Scan	Last Scan	Master Scan(s)	Spectrum File	Ions Matched	Annotation	|Log Prob|	Byonic Score	Delta Byonic Score	Delta Mod Score	PEP 2D	q-Value 2D	FDR 2D	Peptide Group FDR 2D
FALSE	Low	PMI-Byonic	PMI-Byonic (A2)	A	2	Unambiguous	VGQRCQDSNPCLSTPCKNAGTCHVVDHGGTVDYACSCPL	[F].VGQRcQDSNPcLStPcKNAGtcHVVDHGGTVDYAcScPL.[G]	C5(Carbamidomethyl); C11(Carbamidomethyl); T14(Hex(1)Pent(1)); C16(Carbamidomethyl); T21(Fuc(1)); C22(Carbamidomethyl); C35(Carbamidomethyl); C37(Carbamidomethyl)	1	1	Q01705	Q01705	Neurogenic locus notch homolog protein 1 OS=Mus musculus OX=10090 GN=Notch1 PE=1 SV=3	2	5	5	1	0	1	1	1	965.205	4821.99	4818.02	825.813	0.795756	0	0	1.05463e+06	HCD (High Energy Collision Dissociation)	MS2	41.1088	100	9.63434	3270	3270	3263	FP101320_3.raw	0/0		0.132862	61.2183	61.2183	1.2	0.736441	0.167789	0	0
FALSE	High	PMI-Byonic	PMI-Byonic (A2)	A	2	Unambiguous	VGQRCQDSNPCLSTPCKNAGTCHVVDHGGTVDY	[F].VGQRcQDSNPcLstPcKNAGTcHVVDHGGTVDY.[A]	C5(Carbamidomethyl); C11(Carbamidomethyl); S13(Hex(1)Pent(1)R0); T14(Fuc(1)); C16(Carbamidomethyl); C22(Carbamidomethyl)	1	1	Q01705	Q01705	Neurogenic locus notch homolog protein 1 OS=Mus musculus OX=10090 GN=Notch1 PE=1 SV=3	1	5	5	1	0	1	1	1	827.352	4132.73	4129.75	722.257	0.596548	0	0	597413	HCD (High Energy Collision Dissociation)	MS2	29.9915	100	8.38324	2731	2731	2724	FP101320_3.raw	0/0		4.76788	488.014	488.014	1.13687e-13	1.70657e-05	9.89142e-06	0	0
FALSE	High	PMI-Byonic	PMI-Byonic (A2)	A	2	Unambiguous	VGQRCQDSNPCLSTPCKNAGTCHVVDHGGTVDY	[F].VGQRcQDSNPcLstPcKNAGTcHVVDHGGTVDY.[A]	C5(Carbamidomethyl); C11(Carbamidomethyl); S13(Hex(1)Pent(2)R0); T14(Fuc(1)); C16(Carbamidomethyl); C22(Carbamidomethyl)	1	1	Q01705	Q01705	Neurogenic locus notch homolog protein 1 OS=Mus musculus OX=10090 GN=Notch1 PE=1 SV=3	1	5	5	1	0	1	1	1	853.36	4262.77	4261.79	230.058	0.196092	0	0	448324	HCD (High Energy Collision Dissociation)	MS2	0	100	8.4273	2750	2750	2746	FP101320_3.raw	0/0		4.40779	439.046	439.046	1.2	3.91031e-05	1.71942e-05	0	0
FALSE	High	PMI-Byonic	PMI-Byonic (A2)	A	2	Unambiguous	VGQRCQDSNPCLSTPCKNAGTCHVVDHGGTVDY	[F].VGQRcQDSNPcLSTPcKNAGtcHVVDHGGtVDY.[A]	C5(Carbamidomethyl); C11(Carbamidomethyl); C16(Carbamidomethyl); T21(Hex(1)Pent(1)); C22(Carbamidomethyl); T30(Fuc(1))	1	1	Q01705	Q01705	Neurogenic locus notch homolog protein 1 OS=Mus musculus OX=10090 GN=Notch1 PE=1 SV=3	1	4	4	1	0	1	1	1	1033.69	4131.72	4129.75	477.765	0.493262	0	0	413389	HCD (High Energy Collision Dissociation)	MS2	6.54626	100	8.4338	2753	2753	2746	FP101320_3.raw	0/0		2.94694	371.886	371.886	1.21602	0.00112996	0.000258635	0	0
FALSE	High	PMI-Byonic	PMI-Byonic (A2)	A	2	Unambiguous	VGQRCQDSNPCLSTPCKNAGTCHVVDHGGTVDY	[F].VGQRcQDSNPcLstPcKNAGTcHVVDHGGTVDY.[A]	C5(Carbamidomethyl); C11(Carbamidomethyl); S13(Hex(1)Pent(1)); T14(Fuc(1)); C16(Carbamidomethyl); C22(Carbamidomethyl)	1	1	Q01705	Q01705	Neurogenic locus notch homolog protein 1 OS=Mus musculus OX=10090 GN=Notch1 PE=1 SV=3	1	5	5	1	0	1	1	1	826.75	4129.72	4129.75	-6.07141	-0.00501468	0	0	761264	HCD (High Energy Collision Dissociation)	MS2	1.34607	100	8.49711	2780	2780	2779	FP101320_3.raw	0/0		5.40739	577.027	577.027	0	3.9139e-06	3.91351e-06	0	0
FALSE	Medium	PMI-Byonic	PMI-Byonic (A2)	A	2	Unambiguous	GFSGPL	[L].GFSGPL.[C]		1	1	Q01705	Q01705	Neurogenic locus notch homolog protein 1 OS=Mus musculus OX=10090 GN=Notch1 PE=1 SV=3	1	3	3	1	0	1	1	1	577.322	1729.95	577.298	1.99663e+06	384.217	0	0	1.25076e+06	HCD (High Energy Collision Dissociation)	MS2	29.0221	99.6591	11.5829	4121	4121	4116	FP101320_3.raw	0/0		0.395208	270.196	133.974	133.974	0.402524	0.0466963	0	0
FALSE	Low	PMI-Byonic	PMI-Byonic (A2)	A	2	Unambiguous	CLTPL	[L].cLTPL.[D]	C1(Carbamidomethyl)	1	1	Q01705	Q01705	Neurogenic locus notch homolog protein 1 OS=Mus musculus OX=10090 GN=Notch1 PE=1 SV=3	1	4	4	1	0	1	1	1	604.603	2415.39	603.317	3.00352e+06	453.018	0	0	344976	HCD (High Energy Collision Dissociation)	MS2	20.3446	100	14.3826	5329	5329	5326	FP101320_3.raw	0/0		0.0793741	9.3806	9.3806	9.3806	0.832963	0.230418	0	0
FALSE	High	PMI-Byonic	PMI-Byonic (A2)	A	2	Unambiguous	CLTPLDNACL	[L].cLTPLDNAcL.[A]	C1(Carbamidomethyl); C9(Carbamidomethyl)	1	1	Q01705	Q01705	Neurogenic locus notch homolog protein 1 OS=Mus musculus OX=10090 GN=Notch1 PE=1 SV=3	2	2	2	1	0	1	1	1	588.769	1176.53	1176.54	-6.65078	-0.00391245	0	0	486192	HCD (High Energy Collision Dissociation)	MS2	26.001	100	13.6676	5025	5025	5018	FP101320_3.raw	0/0		3.22009	519.568	291.181	291.181	0.00060244	0.000134161	0	0
FALSE	Low	PMI-Byonic	PMI-Byonic (A2)	A	2	Unambiguous	CLTPLDNACL	[L].cLTPLDNAcL.[A]	C1(Carbamidomethyl); C9(Carbamidomethyl)	1	1	Q01705	Q01705	Neurogenic locus notch homolog protein 1 OS=Mus musculus OX=10090 GN=Notch1 PE=1 SV=3	2	2	2	1	0	1	1	1	588.771	1176.53	1176.54	-3.74568	-0.00220347	0	0	159810	HCD (High Energy Collision Dissociation)	MS2	11.0969	100	13.7857	5075	5075	5073	FP101320_3.raw	0/0		0.300162	203.338	198.585	198.585	0.501	0.0750901	0	0
FALSE	High	PMI-Byonic	PMI-Byonic (A2)	A	2	Unambiguous	ANPCRNGGTCDLLTLTEY	[L].ANPcRNGGtcDLLTLTEY.[K]	C4(Carbamidomethyl); T9(Fuc(1)); C10(Carbamidomethyl)	1	1	Q01705	Q01705	Neurogenic locus notch homolog protein 1 OS=Mus musculus OX=10090 GN=Notch1 PE=1 SV=3	3	2	2	1	0	1	1	1	1100.99	2200.96	2200.98	-9.09494	-0.0100089	0	0	231280	HCD (High Energy Collision Dissociation)	MS2	0	100	13.3153	4873	4873	4864	FP101320_3.raw	0/0		1.41551	306.067	306.067	2.98658	0.0384137	0.00831304	0	0
FALSE	High	PMI-Byonic	PMI-Byonic (A2)	A	2	Unambiguous	ICRCPPGFHGPTCRQDVNECSQNPGLCRHGGTCHNEIGSY	[Y].IcRcPPGFHGPtcRQDVNEcSQNPGLcRHGGTcHNEIGSY.[R]	C2(Carbamidomethyl); C4(Carbamidomethyl); T12(Fuc(1)); C13(Carbamidomethyl); C20(Carbamidomethyl); C27(Carbamidomethyl); C33(Carbamidomethyl)	1	1	Q01705	Q01705	Neurogenic locus notch homolog protein 1 OS=Mus musculus OX=10090 GN=Notch1 PE=1 SV=3	2	6	6	1	0	1	1	1	806.01	4831.02	4831.05	-5.77429	-0.00464931	0	0	474274	HCD (High Energy Collision Dissociation)	MS2	57.1709	100	8.67633	2857	2857	2856	FP101320_3.raw	0/0		1.4518	289.757	289.757	3.6	0.0353344	0.00580468	0	0
FALSE	Low	PMI-Byonic	PMI-Byonic (A2)	A	2	Unambiguous	ICRCPPGFHGPTCRQDVNECSQNPGLCRHGGTCHNEIGSY	[Y].IcRcPPGFHGPtcRQDVNEcSQNPGLcRHGGTcHNEIGSY.[R]	C2(Carbamidomethyl); C4(Carbamidomethyl); T12(Fuc(1)); C13(Carbamidomethyl); C20(Carbamidomethyl); C27(Carbamidomethyl); C33(Carbamidomethyl)	1	1	Q01705	Q01705	Neurogenic locus notch homolog protein 1 OS=Mus musculus OX=10090 GN=Notch1 PE=1 SV=3	2	5	5	1	0	1	1	1	967.412	4833.03	4831.05	410.15	0.396291	0	0	423506	HCD (High Energy Collision Dissociation)	MS2	10.8666	100	8.59281	2822	2822	2812	FP101320_3.raw	0/0		0.281214	123.497	123.497	3.6	0.523343	0.101458	0	0
FALSE	Medium	PMI-Byonic	PMI-Byonic (A2)	A	2	Unambiguous	ICRCPPGFHGPTCRQDVNECSQNPGLCRHGGTCHNEIGSY	[Y].IcRcPPGFHGPtcRQDVNEcSQNPGLcRHGGTcHNEIGSY.[R]	C2(Carbamidomethyl); C4(Carbamidomethyl); T12(Fuc(1)); C13(Carbamidomethyl); C20(Carbamidomethyl); C27(Carbamidomethyl); C33(Carbamidomethyl)	1	1	Q01705	Q01705	Neurogenic locus notch homolog protein 1 OS=Mus musculus OX=10090 GN=Notch1 PE=1 SV=3	2	6	6	1	0	1	1	1	806.51	4834.03	4831.05	616.118	0.496083	0	0	352568	HCD (High Energy Collision Dissociation)	MS2	41.6647	100	8.56287	2809	2809	2801	FP101320_3.raw	0/0		0.721578	213.013	213.013	3.6	0.189855	0.0212802	0	0
FALSE	Low	PMI-Byonic	PMI-Byonic (A2)	A	2	Unambiguous	QGATCHDRVASFY	[F].QGATcHDRVAsFY.[C]	C5(Carbamidomethyl); S11(Fuc(1))	1	1	Q01705	Q01705	Neurogenic locus notch homolog protein 1 OS=Mus musculus OX=10090 GN=Notch1 PE=1 SV=3	1	3	3	1	0	1	1	1	553.578	1658.72	1657.73	597.722	0.330287	0	0	658257	HCD (High Energy Collision Dissociation)	MS2	38.079	100	8.2907	2691	2691	2684	FP101320_3.raw	0/0		0.138596	108.997	108.997	8.22448	0.726783	0.136198	0	0
FALSE	High	PMI-Byonic	PMI-Byonic (A2)	A	2	Unambiguous	YCECPHGRTGLL	[F].YcEcPHGRTGLL.[C]	C2(Carbamidomethyl); C4(Carbamidomethyl)	1	1	Q01705	Q01705	Neurogenic locus notch homolog protein 1 OS=Mus musculus OX=10090 GN=Notch1 PE=1 SV=3	2	3	3	1	0	1	1	1	488.22	1462.65	1462.66	-6.79538	-0.0033131	0	0	1.34619e+06	HCD (High Energy Collision Dissociation)	MS2	7.32822	100	8.28638	2689	2689	2684	FP101320_3.raw	0/0		2.6721	331.481	331.481	331.481	0.00212764	0.000466301	0	0
FALSE	High	PMI-Byonic	PMI-Byonic (A2)	A	2	Unambiguous	YCECPHGRTGLL	[F].YcEcPHGRTGLL.[C]	C2(Carbamidomethyl); C4(Carbamidomethyl)	1	1	Q01705	Q01705	Neurogenic locus notch homolog protein 1 OS=Mus musculus OX=10090 GN=Notch1 PE=1 SV=3	2	3	3	1	0	1	1	1	488.22	1462.65	1462.66	-7.29613	-0.00355724	0	0	1.62479e+06	HCD (High Energy Collision Dissociation)	MS2	0	74.562	8.17362	2643	2643	2641	FP101320_3.raw	0/0		3.81505	398.634	398.634	398.634	0.000153092	5.61163e-05	0	0
FALSE	High	PMI-Byonic	PMI-Byonic (A2)	A	2	Unambiguous	YCECPHGRTGLL	[F].YcEcPHGRTGLL.[C]	C2(Carbamidomethyl); C4(Carbamidomethyl)	1	1	Q01705	Q01705	Neurogenic locus notch homolog protein 1 OS=Mus musculus OX=10090 GN=Notch1 PE=1 SV=3	2	3	3	1	0	1	1	1	488.22	1462.64	1462.66	-8.04725	-0.00392346	0	0	767079	HCD (High Energy Collision Dissociation)	MS2	44.7471	100	8.06407	2597	2597	2592	FP101320_3.raw	0/0		3.93993	378.101	378.101	378.101	0.000114833	3.67216e-05	0	0
FALSE	High	PMI-Byonic	PMI-Byonic (A2)	A	2	Unambiguous	CECPHGRTGLL	[Y].cEcPHGRTGLL.[C]	C1(Carbamidomethyl); C3(Carbamidomethyl)	1	1	Q01705	Q01705	Neurogenic locus notch homolog protein 1 OS=Mus musculus OX=10090 GN=Notch1 PE=1 SV=3	1	3	3	1	0	1	1	1	433.866	1299.58	1299.59	-6.77571	-0.00293522	0	0	180273	HCD (High Energy Collision Dissociation)	MS2	7.27056	100	7.20195	2250	2250	2246	FP101320_3.raw	0/0		1.99257	252.38	252.38	252.38	0.0101725	0.00143691	0	0
FALSE	High	PMI-Byonic	PMI-Byonic (A2)	A	2	Unambiguous	TCVCTEGYTGTHCEVDIDECDPDPCHY	[Y].TcVcTEGYTGtHcEVDIDEcDPDPcHY.[G]	C2(Carbamidomethyl); C4(Carbamidomethyl); T11(HexNAc(1)); C13(Carbamidomethyl); C20(Carbamidomethyl); C25(Carbamidomethyl)	1	1	Q01705	Q01705	Neurogenic locus notch homolog protein 1 OS=Mus musculus OX=10090 GN=Notch1 PE=1 SV=3	1	3	3	1	0	1	1	1	1165.09	3493.27	3493.29	-6.40836	-0.00746209	0	0	1.18276e+06	HCD (High Energy Collision Dissociation)	MS2	0	100	11.1089	3914	3914	3907	FP101320_3.raw	0/0		5.0607	564.198	564.198	4.8	8.69564e-06	6.30445e-06	0	0
FALSE	High	PMI-Byonic	PMI-Byonic (A2)	A	2	Unambiguous	TCVCTEGYTGTHCEVDIDECDPDPCHY	[Y].TcVcTEGYTGtHcEVDIDEcDPDPcHY.[G]	C2(Carbamidomethyl); C4(Carbamidomethyl); T11(HexNAc(1)); C13(Carbamidomethyl); C20(Carbamidomethyl); C25(Carbamidomethyl)	1	1	Q01705	Q01705	Neurogenic locus notch homolog protein 1 OS=Mus musculus OX=10090 GN=Notch1 PE=1 SV=3	1	4	4	1	0	1	1	1	874.575	3495.28	3493.29	568.647	0.496613	0	0	347434	HCD (High Energy Collision Dissociation)	MS2	44.2327	100	11.1487	3931	3931	3929	FP101320_3.raw	0/0		1.69999	198.748	198.748	4.8	0.0199531	0.00312018	0	0
FALSE	Low	PMI-Byonic	PMI-Byonic (A2)	A	2	Unambiguous	TCRCPEGY	[F].tcRcPEGY.[H]	T1(Fuc(1)); C2(Carbamidomethyl); C4(Carbamidomethyl)	1	1	Q01705	Q01705	Neurogenic locus notch homolog protein 1 OS=Mus musculus OX=10090 GN=Notch1 PE=1 SV=3	0	2	2	1	0	1	1	1	594.742	1188.48	1188.47	8.93983	0.00531234	0	0	550877	HCD (High Energy Collision Dissociation)	MS2	28.8659	100	12.568	4551	4551	4545	FP101320_3.raw	0/0		0.0415078	22.4994	22.4994	22.4994	0.90885	0.261256	0	0
[truncated: 7 more columns]

## Sheet: FP032421_17
Checked	Confidence	Identifying Node Type	Identifying Node	Search ID	Identifying Node No	PSM Ambiguity	Sequence	Annotated Sequence	Modifications	# Protein Groups	# Proteins	Master Protein Accessions	Protein Accessions	Protein Descriptions	# Missed Cleavages	Charge	Original Precursor Charge	DeltaScore	DeltaCn	Rank	Search Engine Rank	Concatenated Rank	m/z [Da]	MH+ [Da]	Theo. MH+ [Da]	DeltaM [ppm]	Deltam/z [Da]	Matched Ions	Total Ions	Intensity	Activation Type	MS Order	Isolation Interference [%]	Ion Inject Time [ms]	RT [min]	First Scan	Last Scan	Master Scan(s)	Spectrum File	Ions Matched	Annotation	|Log Prob|	Byonic Score	Delta Byonic Score	Delta Mod Score	PEP 2D	q-Value 2D	FDR 2D	Peptide Group FDR 2D
FALSE	Medium	PMI-Byonic	PMI-Byonic (A2)	A	2	Unambiguous	VGQRCQDSNPCLSTPCKNAGTCHVVDHGGTVDYACSCPL	[F].VGQRcQDSNPcLStPcKNAGtcHVVDHGGTVDYAcScPL.[G]	C5(Carbamidomethyl); C11(Carbamidomethyl); T14(Hex(1)Pent(1)); C16(Carbamidomethyl); T21(Fuc(1)); C22(Carbamidomethyl); C35(Carbamidomethyl); C37(Carbamidomethyl)	1	1	Q01705	Q01705	Neurogenic locus notch homolog protein 1 OS=Mus musculus OX=10090 GN=Notch1 PE=1 SV=3	2	5	5	1	0	1	1	1	964.409	4818.01	4818.02	-0.0848862	-8.17966e-05	0	0	161071	HCD (High Energy Collision Dissociation)	MS2	0	100	10.1076	3573	3573	3568	FP032421_17.raw	0/0		0.985632	60.5728	60.5728	1.02866	0.103364	0.0126444	0	0
FALSE	Medium	PMI-Byonic	PMI-Byonic (A2)	A	2	Unambiguous	VGQRCQDSNPCLSTPCKNAGTCHVVDHGGTVDYACSCPL	[F].VGQRcQDSNPcLStPcKNAGTcHVVDHGGtVDYAcScPL.[G]	C5(Carbamidomethyl); C11(Carbamidomethyl); T14(Hex(1)Pent(2)); C16(Carbamidomethyl); C22(Carbamidomethyl); T30(Fuc(1)); C35(Carbamidomethyl); C37(Carbamidomethyl)	1	1	Q01705	Q01705	Neurogenic locus notch homolog protein 1 OS=Mus musculus OX=10090 GN=Notch1 PE=1 SV=3	2	5	5	1	0	1	1	1	990.816	4950.05	4950.06	-1.07362	-0.00106289	0	0	185602	HCD (High Energy Collision Dissociation)	MS2	3.02801	100	10.129	3582	3582	3579	FP032421_17.raw	0/0		0.88496	14.3395	14.3395	0	0.130329	0.0177458	0	0
FALSE	High	PMI-Byonic	PMI-Byonic (A2)	A	2	Unambiguous	VGQRCQDSNPCLSTPCKNAGTCHVVDHGGTVDY	[F].VGQRcQDSNPcLstPcKNAGTcHVVDHGGTVDY.[A]	C5(Carbamidomethyl); C11(Carbamidomethyl); S13(Fuc(1)); T14(Hex(1)Pent(1)); C16(Carbamidomethyl); C22(Carbamidomethyl)	1	1	Q01705	Q01705	Neurogenic locus notch homolog protein 1 OS=Mus musculus OX=10090 GN=Notch1 PE=1 SV=3	1	5	5	1	0	1	1	1	826.755	4129.75	4129.75	-0.0857575	-7.08314e-05	0	0	177970	HCD (High Energy Collision Dissociation)	MS2	4.8102	100	9.05074	3121	3121	3118	FP032421_17.raw	0/0		5.93347	507.745	507.745	0	1.16556e-06	4.27364e-07	0	0
FALSE	High	PMI-Byonic	PMI-Byonic (A2)	A	2	Unambiguous	VGQRCQDSNPCLSTPCKNAGTCHVVDHGGTVDY	[F].VGQRcQDSNPcLstPcKNAGTcHVVDHGGTVDY.[A]	C5(Carbamidomethyl); C11(Carbamidomethyl); S13(Hex(1)Pent(1)R0); T14(Fuc(1)); C16(Carbamidomethyl); C22(Carbamidomethyl)	1	1	Q01705	Q01705	Neurogenic locus notch homolog protein 1 OS=Mus musculus OX=10090 GN=Notch1 PE=1 SV=3	1	5	5	1	0	1	1	1	826.753	4129.73	4129.75	-3.41119	-0.00281747	0	0	173130	HCD (High Energy Collision Dissociation)	MS2	0	100	8.93253	3070	3070	3063	FP032421_17.raw	0/0		8.56117	678.33	678.33	0	2.74684e-09	1.5548e-09	0	0
FALSE	High	PMI-Byonic	PMI-Byonic (A2)	A	2	Unambiguous	VGQRCQDSNPCLSTPCKNAGTCHVVDHGGTVDY	[F].VGQRcQDSNPcLstPcKNAGTcHVVDHGGTVDY.[A]	C5(Carbamidomethyl); C11(Carbamidomethyl); S13(Hex(1)Pent(2)R0); T14(Fuc(1)); C16(Carbamidomethyl); C22(Carbamidomethyl)	1	1	Q01705	Q01705	Neurogenic locus notch homolog protein 1 OS=Mus musculus OX=10090 GN=Notch1 PE=1 SV=3	1	5	5	1	0	1	1	1	853.563	4263.79	4261.79	468.152	0.399034	0	0	570858	HCD (High Energy Collision Dissociation)	MS2	33.6925	100	8.9899	3095	3095	3085	FP032421_17.raw	0/0		6.772	591.775	591.775	1.2	1.69044e-07	3.50865e-08	0	0
FALSE	High	PMI-Byonic	PMI-Byonic (A2)	A	2	Unambiguous	ACSCPLGFSGPL	[Y].AcScPLGFSGPL.[C]	C2(Carbamidomethyl); C4(Carbamidomethyl)	1	1	Q01705	Q01705	Neurogenic locus notch homolog protein 1 OS=Mus musculus OX=10090 GN=Notch1 PE=1 SV=3	2	2	2	1	0	1	1	1	633.284	1265.56	1265.57	-3.43301	-0.00217235	0	0	1.09091e+06	HCD (High Energy Collision Dissociation)	MS2	25.3492	100	15.3115	5817	5817	5814	FP032421_17.raw	0/0		5.67939	553.276	553.276	553.276	2.09224e-06	6.76423e-07	0	0
FALSE	High	PMI-Byonic	PMI-Byonic (A2)	A	2	Unambiguous	CLTPLDNACL	[L].cLTPLDNAcL.[A]	C1(Carbamidomethyl); C9(Carbamidomethyl)	1	1	Q01705	Q01705	Neurogenic locus notch homolog protein 1 OS=Mus musculus OX=10090 GN=Notch1 PE=1 SV=3	2	2	2	1	0	1	1	1	588.773	1176.54	1176.54	-0.425556	-0.000250342	0	0	433349	HCD (High Energy Collision Dissociation)	MS2	3.37007	100	14.303	5389	5389	5383	FP032421_17.raw	0/0		3.45651	523.144	323.937	323.937	0.000349532	2.45071e-05	0	0
FALSE	High	PMI-Byonic	PMI-Byonic (A2)	A	2	Unambiguous	ANPCRNGGTCDLLTLTEY	[L].ANPcRNGGtcDLLTLTEY.[K]	C4(Carbamidomethyl); T9(Fuc(1)); C10(Carbamidomethyl)	1	1	Q01705	Q01705	Neurogenic locus notch homolog protein 1 OS=Mus musculus OX=10090 GN=Notch1 PE=1 SV=3	3	2	2	1	0	1	1	1	1100.99	2200.98	2200.98	-0.997538	-0.00109778	0	0	445329	HCD (High Energy Collision Dissociation)	MS2	0	100	14.0252	5271	5271	5262	FP032421_17.raw	0/0		4.78296	424.297	424.297	24.207	1.64833e-05	3.23395e-06	0	0
FALSE	High	PMI-Byonic	PMI-Byonic (A2)	A	2	Unambiguous	KCRCPPGWSGKSCQQADPCASNPCANGGQCLPFESSY	[Y].KcRcPPGWsGKScQQADPcASNPcANGGQcLPFESSY.[I]	C2(Carbamidomethyl); C4(Carbamidomethyl); S9(Hex(1)Pent(2)); C13(Carbamidomethyl); C19(Carbamidomethyl); C24(Carbamidomethyl); C30(Carbamidomethyl)	1	1	Q01705	Q01705	Neurogenic locus notch homolog protein 1 OS=Mus musculus OX=10090 GN=Notch1 PE=1 SV=3	2	4	4	1	0	1	1	1	1161.97	4644.86	4644.88	-3.03235	-0.00352122	0	0	194065	HCD (High Energy Collision Dissociation)	MS2	0	100	11.4203	4141	4141	4140	FP032421_17.raw	0/0		6.04056	464.941	434.675	4.35746	9.10841e-07	1.76164e-07	0	0
FALSE	High	PMI-Byonic	PMI-Byonic (A2)	A	2	Unambiguous	KCRCPPGWSGKSCQQADPCASNPCANGGQCLPFESSY	[Y].KcRcPPGWsGKScQqADPcASNPcANGGQcLPFESSY.[I]	C2(Carbamidomethyl); C4(Carbamidomethyl); S9(Hex(1)Pent(2)); C13(Carbamidomethyl); Q15(Deamidated); C19(Carbamidomethyl); C24(Carbamidomethyl); C30(Carbamidomethyl)	1	1	Q01705	Q01705	Neurogenic locus notch homolog protein 1 OS=Mus musculus OX=10090 GN=Notch1 PE=1 SV=3	2	4	4	1	0	1	1	1	1162.98	4648.88	4645.86	649.613	0.754503	0	0	483871	HCD (High Energy Collision Dissociation)	MS2	14.2375	100	11.3133	4095	4095	4085	FP032421_17.raw	0/0		4.90554	514.487	514.487	2.4	1.24296e-05	2.6819e-06	0	0
FALSE	High	PMI-Byonic	PMI-Byonic (A2)	A	2	Unambiguous	KCRCPPGWSGKSCQQADPCASNPCANGGQCLPFESSY	[Y].KcRcPPGWsGKScQQADPcASNPcANGGQcLPFESSY.[I]	C2(Carbamidomethyl); C4(Carbamidomethyl); S9(Hex(1)Pent(1)); C13(Carbamidomethyl); C19(Carbamidomethyl); C24(Carbamidomethyl); C30(Carbamidomethyl)	1	1	Q01705	Q01705	Neurogenic locus notch homolog protein 1 OS=Mus musculus OX=10090 GN=Notch1 PE=1 SV=3	2	4	4	1	0	1	1	1	1128.96	4512.83	4512.84	-0.24879	-0.000280687	0	0	243441	HCD (High Energy Collision Dissociation)	MS2	41.5785	100	11.5236	4186	4186	4184	FP032421_17.raw	0/0		5.87545	488.719	488.719	3.06316	1.33213e-06	5.0276e-07	0	0
FALSE	High	PMI-Byonic	PMI-Byonic (A2)	A	2	Unambiguous	KCRCPPGWSGKSCQQADPCASNPCANGGQCLPFESSY	[Y].KcRcPPGWsGKScQQADPcASNPcANGGQcLPFESSY.[I]	C2(Carbamidomethyl); C4(Carbamidomethyl); S9(Hex(1)Pent(2)); C13(Carbamidomethyl); C19(Carbamidomethyl); C24(Carbamidomethyl); C30(Carbamidomethyl)	1	1	Q01705	Q01705	Neurogenic locus notch homolog protein 1 OS=Mus musculus OX=10090 GN=Notch1 PE=1 SV=3	2	4	4	1	0	1	1	1	1162.72	4647.86	4644.88	643.156	0.746845	0	0	501846	HCD (High Energy Collision Dissociation)	MS2	37.2276	100	11.5472	4196	4196	4195	FP032421_17.raw	0/0		5.49878	404.8	404.8	2.4	3.17117e-06	1.05785e-06	0	0
FALSE	High	PMI-Byonic	PMI-Byonic (A2)	A	2	Unambiguous	KCRCPPGWSGKSCQQADPCASNPCANGGQCLPFESSY	[Y].KcrcPPGWsGKScQQADPcASNPcAnGGQcLPFESSY.[I]	C2(Carbamidomethyl); R3(Deamidated); C4(Carbamidomethyl); S9(Hex(1)Pent(1)); C13(Carbamidomethyl); C19(Carbamidomethyl); C24(Carbamidomethyl); N26(Deamidated); C30(Carbamidomethyl)	1	1	Q01705	Q01705	Neurogenic locus notch homolog protein 1 OS=Mus musculus OX=10090 GN=Notch1 PE=1 SV=3	2	4	4	1	0	1	1	1	1130.21	4517.81	4514.8	666.879	0.752706	0	0	683773	HCD (High Energy Collision Dissociation)	MS2	5.11872	100	11.6629	4248	4248	4239	FP032421_17.raw	0/0		2.47658	192.336	192.336	1.2	0.00333752	0.000249977	0	0
FALSE	High	PMI-Byonic	PMI-Byonic (A2)	A	2	Unambiguous	KCRCPPGWSGKSCQQADPCASNPCANGGQCLPFESSY	[Y].KcRcPPGWsGKScQQADPcASNPcANGGQcLPFESSY.[I]	C2(Carbamidomethyl); C4(Carbamidomethyl); S9(Hex(1)Pent(1)); C13(Carbamidomethyl); C19(Carbamidomethyl); C24(Carbamidomethyl); C30(Carbamidomethyl)	1	1	Q01705	Q01705	Neurogenic locus notch homolog protein 1 OS=Mus musculus OX=10090 GN=Notch1 PE=1 SV=3	2	4	4	1	0	1	1	1	1128.96	4512.83	4512.84	-1.97996	-0.00223381	0	0	907560	HCD (High Energy Collision Dissociation)	MS2	1.10259	100	11.4011	4133	4133	4129	FP032421_17.raw	0/0		8.81089	678.162	661.112	1.2	1.54565e-09	9.58812e-10	0	0
FALSE	High	PMI-Byonic	PMI-Byonic (A2)	A	2	Unambiguous	KCRCPPGWSGKSCQQADPCASNPCANGGQCLPF	[Y].KcRcPPGWsGKScQQADPcASNPcANGGQcLPF.[E]	C2(Carbamidomethyl); C4(Carbamidomethyl); S9(Hex(1)Pent(1)); C13(Carbamidomethyl); C19(Carbamidomethyl); C24(Carbamidomethyl); C30(Carbamidomethyl)	1	1	Q01705	Q01705	Neurogenic locus notch homolog protein 1 OS=Mus musculus OX=10090 GN=Notch1 PE=1 SV=3	1	4	4	1	0	1	1	1	1012.92	4048.67	4046.67	496.263	0.502053	0	0	338365	HCD (High Energy Collision Dissociation)	MS2	30.5917	100	11.0595	3985	3985	3975	FP032421_17.raw	0/0		1.41997	1.16061	1.16061	1.16061	0.0380218	0.001698	0	0
FALSE	High	PMI-Byonic	PMI-Byonic (A2)	A	2	Unambiguous	SGKSCQQADPCASNPCANGGQCLPFESSY	[W].SGKScQQADPcAsNPcANGGQcLPFESSY.[I]	C5(Carbamidomethyl); C11(Carbamidomethyl); S13(Hex(1)Pent(1)); C16(Carbamidomethyl); C22(Carbamidomethyl)	1	1	Q01705	Q01705	Neurogenic locus notch homolog protein 1 OS=Mus musculus OX=10090 GN=Notch1 PE=1 SV=3	1	3	3	1	0	1	1	1	1157.79	3471.36	3471.37	-3.13535	-0.00362799	0	0	104663	HCD (High Energy Collision Dissociation)	MS2	0	100	12.2413	4500	4500	4492	FP032421_17.raw	0/0		2.84215	286.83	286.83	10.4	0.0014383	8.65811e-05	0	0
FALSE	High	PMI-Byonic	PMI-Byonic (A2)	A	2	Unambiguous	ICRCPPGFHGPTCRQDVNECSQNPGLCRHGGTCHNEIGSY	[Y].IcRcPPGFHGPtcRQDVNEcSQNPGLcRHGGTcHNEIGSY.[R]	C2(Carbamidomethyl); C4(Carbamidomethyl); T12(Fuc(1)); C13(Carbamidomethyl); C20(Carbamidomethyl); C27(Carbamidomethyl); C33(Carbamidomethyl)	1	1	Q01705	Q01705	Neurogenic locus notch homolog protein 1 OS=Mus musculus OX=10090 GN=Notch1 PE=1 SV=3	2	6	6	1	0	1	1	1	806.012	4831.03	4831.05	-3.42438	-0.00275722	0	0	92899.9	HCD (High Energy Collision Dissociation)	MS2	13.6379	100	10.1419	3588	3588	3579	FP032421_17.raw	0/0		1.04604	136.18	136.18	3.6	0.0899423	0.00618029	0	0
FALSE	High	PMI-Byonic	PMI-Byonic (A2)	A	2	Unambiguous	ICRCPPGFHGPTCRQDVNECSQNPGLCRHGGTCHNEIGSY	[Y].IcRcPPGFHGPtcRQDVNEcSQNPGLcRHGGTcHNEIGSY.[R]	C2(Carbamidomethyl); C4(Carbamidomethyl); T12(Fuc(1)); C13(Carbamidomethyl); C20(Carbamidomethyl); C27(Carbamidomethyl); C33(Carbamidomethyl)	1	1	Q01705	Q01705	Neurogenic locus notch homolog protein 1 OS=Mus musculus OX=10090 GN=Notch1 PE=1 SV=3	2	6	6	1	0	1	1	1	806.012	4831.04	4831.05	-2.96956	-0.00239101	0	0	184509	HCD (High Energy Collision Dissociation)	MS2	5.07867	100	9.6131	3361	3361	3359	FP032421_17.raw	0/0		5.21192	447.818	447.818	3.6	6.1387e-06	1.54985e-06	0	0
FALSE	Medium	PMI-Byonic	PMI-Byonic (A2)	A	2	Unambiguous	ICRCPPGFHGPTCRQDVNECSQNPGLCRHGGTCHNEIGSY	[Y].IcRcPPGFHGPtcRQDVNEcSQNPGLcRHGGTcHNEIGSY.[R]	C2(Carbamidomethyl); C4(Carbamidomethyl); T12(Fuc(1)); C13(Carbamidomethyl); C20(Carbamidomethyl); C27(Carbamidomethyl); C33(Carbamidomethyl)	1	1	Q01705	Q01705	Neurogenic locus notch homolog protein 1 OS=Mus musculus OX=10090 GN=Notch1 PE=1 SV=3	2	5	5	1	0	1	1	1	967.616	4834.05	4831.05	621.074	0.600088	0	0	250942	HCD (High Energy Collision Dissociation)	MS2	46.326	100	9.64969	3377	3377	3370	FP032421_17.raw	0/0		0.801926	94.6158	94.6158	3.6	0.157788	0.023577	0	0
FALSE	High	PMI-Byonic	PMI-Byonic (A2)	A	2	Unambiguous	ICRCPPGFHGPTCRQDVNECSQNPGLCRHGGTCHNEIGSY	[Y].IcRcPPGFHGPtcRQDVNEcSQNPGLcRHGGTcHNEIGSY.[R]	C2(Carbamidomethyl); C4(Carbamidomethyl); T12(Fuc(1)); C13(Carbamidomethyl); C20(Carbamidomethyl); C27(Carbamidomethyl); C33(Carbamidomethyl)	1	1	Q01705	Q01705	Neurogenic locus notch homolog protein 1 OS=Mus musculus OX=10090 GN=Notch1 PE=1 SV=3	2	6	6	1	0	1	1	1	806.013	4831.04	4831.05	-1.15027	-0.000926169	0	0	393908	HCD (High Energy Collision Dissociation)	MS2	5.02055	100	9.73971	3415	3415	3414	FP032421_17.raw	0/0		5.43374	458.771	458.771	3.6	3.68347e-06	1.19604e-06	0	0
FALSE	High	PMI-Byonic	PMI-Byonic (A2)	A	2	Unambiguous	ICRCPPGFHGPTCRQDVNECSQNPGLCRHGGTCHNEIGSY	[Y].IcRcPPGFHGPtcRQDVNEcSQNPGLcRHGGTcHNEIGSY.[R]	C2(Carbamidomethyl); C4(Carbamidomethyl); T12(Fuc(1)); C13(Carbamidomethyl); C20(Carbamidomethyl); C27(Carbamidomethyl); C33(Carbamidomethyl)	1	1	Q01705	Q01705	Neurogenic locus notch homolog protein 1 OS=Mus musculus OX=10090 GN=Notch1 PE=1 SV=3	2	6	6	1	0	1	1	1	806.011	4831.03	4831.05	-4.48563	-0.00361172	0	0	268900	HCD (High Energy Collision Dissociation)	MS2	1.308	100	9.86881	3470	3470	3469	FP032421_17.raw	0/0		5.43374	472.883	472.883	3.6	3.68347e-06	1.32041e-06	0	0
FALSE	High	PMI-Byonic	PMI-Byonic (A2)	A	2	Unambiguous	ICRCPPGFHGPTCRQDVNECSQNPGLCRHGGTCHNEIGSY	[Y].IcRcPPGFHGPtcRQDVNEcSQNPGLcRHGGTcHNEIGSY.[R]	C2(Carbamidomethyl); C4(Carbamidomethyl); T12(Fuc(1)); C13(Carbamidomethyl); C20(Carbamidomethyl); C27(Carbamidomethyl); C33(Carbamidomethyl)	1	1	Q01705	Q01705	Neurogenic locus notch homolog protein 1 OS=Mus musculus OX=10090 GN=Notch1 PE=1 SV=3	2	6	6	1	0	1	1	1	806.011	4831.03	4831.05	-3.57599	-0.00287929	0	0	301287	HCD (High Energy Collision Dissociation)	MS2	0	100	9.99835	3526	3526	3524	FP032421_17.raw	0/0		2.6214	284.965	284.965	3.6	0.0023911	0.000156415	0	0
FALSE	Medium	PMI-Byonic	PMI-Byonic (A2)	A	2	Unambiguous	HGPTCRQDVNECSQNPGL	[F].hGPtcRQDVNEcsQNPGL.[C]	H1(Oxidation); T4(HexNAc(1)Hex(1)Fuc(1)NeuAc(1)); C5(Carbamidomethyl); C12(Carbamidomethyl); S13(HexNAc(1)Hex(1)Fuc(1)NeuAc(1))	1	1	Q01705	Q01705	Neurogenic locus notch homolog protein 1 OS=Mus musculus OX=10090 GN=Notch1 PE=1 SV=3	0	3	3	1	0	1	1	1	1230.48	3689.43	3689.46	-7.73058	-0.00950722	0	0	567953	HCD (High Energy Collision Dissociation)	MS2	0	100	12.5892	4649	4649	4646	FP032421_17.raw	0/0		0.492855	15.5415	15.5415	15.5415	0.321473	0.035736	0	0
FALSE	Medium	PMI-Byonic	PMI-Byonic (A2)	A	2	Unambiguous	HGPTCRQDVNECSQNPGL	[F].HGPtcRQDVNEcsQNPGL.[C]	T4(HexNAc(1)Hex(1)Fuc(1)NeuAc(1)); C5(Carbamidomethyl); C12(Carbamidomethyl); S13(HexNAc(1)Hex(1)Fuc(1)NeuAc(1))	1	1	Q01705	Q01705	Neurogenic locus notch homolog protein 1 OS=Mus musculus OX=10090 GN=Notch1 PE=1 SV=3	0	3	3	1	0	1	1	1	1225.15	3673.43	3673.46	-8.28451	-0.0101443	0	0	2122298	HCD (High Energy Collision Dissociation)	MS2	0	100	12.6877	4691	4691	4690	FP032421_17.raw	0/0		0.267762	10.9604	10.9604	10.9604	0.539806	0.0458174	0	0
FALSE	Medium	PMI-Byonic	PMI-Byonic (A2)	A	2	Unambiguous	HGPTCRQDVNECSQNPGL	[F].HGPtcRQDVNEcsQNPGL.[C]	T4(HexNAc(1)Hex(1)Fuc(1)NeuAc(1)); C5(Carbamidomethyl); C12(Carbamidomethyl); S13(HexNAc(1)Hex(1)Fuc(1)NeuAc(1))	1	1	Q01705	Q01705	Neurogenic locus notch homolog protein 1 OS=Mus musculus OX=10090 GN=Notch1 PE=1 SV=3	0	3	3	1	0	1	1	1	1225.15	3673.43	3673.46	-7.88574	-0.009656	0	0	1.07081e+06	HCD (High Energy Collision Dissociation)	MS2	0	100	12.5634	4638	4638	4635	FP032421_17.raw	0/0		0.492855	35.7598	35.7598	35.7598	0.321473	0.0297832	0	0
FALSE	High	PMI-Byonic	PMI-Byonic (A2)	A	2	Unambiguous	HGPTCRQDVNECSQNPGL	[F].HGPtcRQDVNEcsQNPGL.[C]	T4(HexNAc(1)Hex(1)Fuc(1)NeuAc(1)); C5(Carbamidomethyl); C12(Carbamidomethyl); S13(HexNAc(1)Hex(1)Fuc(1)NeuAc(1))	1	1	Q01705	Q01705	Neurogenic locus notch homolog protein 1 OS=Mus musculus OX=10090 GN=Notch1 PE=1 SV=3	0	3	3	1	0	1	1	1	1225.15	3673.45	3673.46	-4.59594	-0.00562768	0	0	188311	HCD (High Energy Collision Dissociation)	MS2	0	100	12.8248	4750	4750	4745	FP032421_17.raw	0/0		1.2677	14.6214	14.6214	14.6214	0.0539889	0.00403255	0	0
FALSE	High	PMI-Byonic	PMI-Byonic (A2)	A	2	Unambiguous	NCRCPPEWTGQYCTEDVDECQLMPNACQNGGTCHNTHGGY	[Y].NcRcPPEWTGQYctEDVDEcQLMPNAcQNGGTcHnTHGGY.[N]	C2(Carbamidomethyl); C4(Carbamidomethyl); C13(Carbamidomethyl); T14(Fuc(1)); C20(Carbamidomethyl); C27(Carbamidomethyl); C33(Carbamidomethyl); N35(Oxidation)	1	1	Q01705	Q01705	Neurogenic locus notch homolog protein 1 OS=Mus musculus OX=10090 GN=Notch1 PE=1 SV=3	3	4	4	1	0	1	1	1	1234.73	4935.89	4935.89	-0.257144	-0.000317309	0	0	122947	HCD (High Energy Collision Dissociation)	MS2	0	100	12.0149	4402	4402	4393	FP032421_17.raw	0/0		5.67004	447.815	447.815	0	2.13777e-06	9.33539e-07	0	0
FALSE	High	PMI-Byonic	PMI-Byonic (A2)	A	2	Unambiguous	NCRCPPEWTGQYCTEDVDECQLMPNACQNGGTCHNTHGGY	[Y].NcRcPPEWTGQYctEDVDEcQLMPNAcQNGGTcHnTHGGY.[N]	C2(Carbamidomethyl); C4(Carbamidomethyl); C13(Carbamidomethyl); T14(HexNAc(1)Hex(1)Fuc(1)); C20(Carbamidomethyl); C27(Carbamidomethyl); C33(Carbamidomethyl); N35(Oxidation)	1	1	Q01705	Q01705	Neurogenic locus notch homolog protein 1 OS=Mus musculus OX=10090 GN=Notch1 PE=1 SV=3	3	4	4	1	0	1	1	1	1326.01	5301.01	5301.03	-3.9918	-0.00529016	0	0	227247	HCD (High Energy Collision Dissociation)	MS2	0	100	11.9479	4372	4372	4371	FP032421_17.raw	0/0		9.42938	722.389	722.389	3.2	3.72064e-10	3.72027e-10	0	0
FALSE	Medium	PMI-Byonic	PMI-Byonic (A2)	A	2	Unambiguous	QGATCHDRVASFY	[F].QGAtcHDRVASFY.[C]	T4(Fuc(1)); C5(Carbamidomethyl)	1	1	Q01705	Q01705	Neurogenic locus notch homolog protein 1 OS=Mus musculus OX=10090 GN=Notch1 PE=1 SV=3	1	3	3	1	0	1	1	1	553.246	1657.72	1657.73	-1.72068	-0.000950804	0	0	242206	HCD (High Energy Collision Dissociation)	MS2	35.6315	100	9.23188	3199	3199	3194	FP032421_17.raw	0/0		0.90476	109.48	109.48	19.55	0.12452	0.0151871	0	0
FALSE	Medium	PMI-Byonic	PMI-Byonic (A2)	A	2	Unambiguous	QGATCHDRVASFY	[F].QGATcHDRVASFY.[C]	C5(Carbamidomethyl)	1	1	Q01705	Q01705	Neurogenic locus notch homolog protein 1 OS=Mus musculus OX=10090 GN=Notch1 PE=1 SV=3	1	3	3	1	0	1	1	1	504.56	1511.67	1511.67	-2.44093	-0.00122996	0	0	212162	HCD (High Energy Collision Dissociation)	MS2	48.6945	100	9.20832	3189	3189	3183	FP032421_17.raw	0/0		1.00603	93.5554	93.5554	93.5554	0.0986206	0.0104845	0	0
FALSE	High	PMI-Byonic	PMI-Byonic (A2)	A	2	Unambiguous	QGATCHDRVASFY	[F].QGATcHDRVAsFY.[C]	C5(Carbamidomethyl); S11(Fuc(1))	1	1	Q01705	Q01705	Neurogenic locus notch homolog protein 1 OS=Mus musculus OX=10090 GN=Notch1 PE=1 SV=3	1	3	3	1	0	1	1	1	553.247	1657.73	1657.73	-0.947486	-0.000523558	0	0	1.05233e+06	HCD (High Energy Collision Dissociation)	MS2	2.88806	100	9.10123	3143	3143	3140	FP032421_17.raw	0/0		8.16987	613.174	581.477	2.44494	6.76278e-09	2.85676e-09	0	0
FALSE	High	PMI-Byonic	PMI-Byonic (A2)	A	2	Unambiguous	YCECPHGRTGLL	[F].YcEcPHGRTGLL.[C]	C2(Carbamidomethyl); C4(Carbamidomethyl)	1	1	Q01705	Q01705	Neurogenic locus notch homolog protein 1 OS=Mus musculus OX=10090 GN=Notch1 PE=1 SV=3	2	3	3	1	0	1	1	1	488.222	1462.65	1462.66	-3.22756	-0.0015736	0	0	508342	HCD (High Energy Collision Dissociation)	MS2	33.8236	100	8.92602	3067	3067	3063	FP032421_17.raw	0/0		4.68951	448.698	340.703	340.703	2.04404e-05	3.89573e-06	0	0
FALSE	High	PMI-Byonic	PMI-Byonic (A2)	A	2	Unambiguous	YCECPHGRTGLL	[F].YcEcPHGRTGLL.[C]	C2(Carbamidomethyl); C4(Carbamidomethyl)	1	1	Q01705	Q01705	Neurogenic locus notch homolog protein 1 OS=Mus musculus OX=10090 GN=Notch1 PE=1 SV=3	2	3	3	1	0	1	1	1	488.223	1462.65	1462.66	-2.35125	-0.00114636	0	0	3098983	HCD (High Energy Collision Dissociation)	MS2	1.74049	41.2277	9.04857	3120	3120	3118	FP032421_17.raw	0/0		5.06032	501.548	310.11	310.11	8.70318e-06	1.875e-06	0	0
FALSE	High	PMI-Byonic	PMI-Byonic (A2)	A	2	Ambiguous	YCECPHGRTGLL	[F].YcEcPHGRTGLL.[C]	C2(Carbamidomethyl); C4(Carbamidomethyl)	1	1	Q01705	Q01705	Neurogenic locus notch homolog protein 1 OS=Mus musculus OX=10090 GN=Notch1 PE=1 SV=3	2	2	2	0.6855	0	1	1	1	731.829	1462.65	1462.66	-3.44787	-0.00252153	0	0	166480	HCD (High Energy Collision Dissociation)	MS2	27.6106	100	8.98558	3093	3093	3085	FP032421_17.raw	0/0		6.01255	557.238	557.238	557.238	9.71516e-07	2.64536e-07	0	0
FALSE	High	PMI-Byonic	PMI-Byonic (A2)	A	2	Unambiguous	YCECPHGRTGLL	[F].YcEcPHGRTGLL.[C]	C2(Carbamidomethyl); C4(Carbamidomethyl)	1	1	Q01705	Q01705	Neurogenic locus notch homolog protein 1 OS=Mus musculus OX=10090 GN=Notch1 PE=1 SV=3	2	3	3	1	0	1	1	1	488.223	1462.65	1462.66	-1.34975	-0.000658075	0	0	308500	HCD (High Energy Collision Dissociation)	MS2	42.8793	100	9.17403	3174	3174	3172	FP032421_17.raw	0/0		4.20326	431.217	363.255	363.255	6.26237e-05	6.07084e-06	0	0
FALSE	High	PMI-Byonic	PMI-Byonic (A2)	A	2	Ambiguous	CECPHGRTGLL	[Y].cEcPHGRtGLL.[C]	C1(Carbamidomethyl); C3(Carbamidomethyl); T8(Hex(1))	1	1	Q01705	Q01705	Neurogenic locus notch homolog protein 1 OS=Mus musculus OX=10090 GN=Notch1 PE=1 SV=3	1	2	2		0	2	2	2	731.829	1462.65	1461.65	687.897	0.502731	0	0	166480	HCD (High Energy Collision Dissociation)	MS2	27.6106	100	8.98558	3093	3093	3085	FP032421_17.raw	0/0		1.88714	287.865	287.865	287.865	0.0129677	0.00068901	0	0
FALSE	High	PMI-Byonic	PMI-Byonic (A2)	A	2	Unambiguous	CECPHGRTGLL	[Y].cEcPHGRTGLL.[C]	C1(Carbamidomethyl); C3(Carbamidomethyl)	1	1	Q01705	Q01705	Neurogenic locus notch homolog protein 1 OS=Mus musculus OX=10090 GN=Notch1 PE=1 SV=3	1	3	3	1	0	1	1	1	433.868	1299.59	1299.59	-3.11245	-0.00134831	0	0	277828	HCD (High Energy Collision Dissociation)	MS2	20.4204	100	7.89207	2626	2626	2623	FP032421_17.raw	0/0		3.82446	331.693	331.693	331.693	0.000149811	1.32994e-05	0	0
FALSE	High	PMI-Byonic	PMI-Byonic (A2)	A	2	Unambiguous	CECPHGRTGLL	[Y].cEcPHGRTGLL.[C]	C1(Carbamidomethyl); C3(Carbamidomethyl)	1	1	Q01705	Q01705	Neurogenic locus notch homolog protein 1 OS=Mus musculus OX=10090 GN=Notch1 PE=1 SV=3	1	3	3	1	0	1	1	1	433.868	1299.59	1299.59	-2.83067	-0.00122624	0	0	683813	HCD (High Energy Collision Dissociation)	MS2	3.65114	100	7.73459	2559	2559	2557	FP032421_17.raw	0/0		6.54066	566.387	566.387	566.387	2.87967e-07	7.12117e-08	0	0
FALSE	High	PMI-Byonic	PMI-Byonic (A2)	A	2	Unambiguous	CECPHGRTGLL	[Y].cEcPHGRTGLL.[C]	C1(Carbamidomethyl); C3(Carbamidomethyl)	1	1	Q01705	Q01705	Neurogenic locus notch homolog protein 1 OS=Mus musculus OX=10090 GN=Notch1 PE=1 SV=3	1	3	3	1	0	1	1	1	433.868	1299.59	1299.59	-3.60558	-0.00156193	0	0	769861	HCD (High Energy Collision Dissociation)	MS2	6.85922	100	7.62549	2513	2513	2511	FP032421_17.raw	0/0		5.87141	559.57	559.57	559.57	1.34458e-06	5.67515e-07	0	0
FALSE	High	PMI-Byonic	PMI-Byonic (A2)	A	2	Unambiguous	CECPHGRTGLL	[Y].cEcPHGRTGLL.[C]	C1(Carbamidomethyl); C3(Carbamidomethyl)	1	1	Q01705	Q01705	Neurogenic locus notch homolog protein 1 OS=Mus musculus OX=10090 GN=Notch1 PE=1 SV=3	1	3	3	1	0	1	1	1	433.867	1299.59	1299.59	-4.66229	-0.00201969	0	0	214112	HCD (High Energy Collision Dissociation)	MS2	6.90419	100	7.51918	2468	2468	2464	FP032421_17.raw	0/0		3.22396	353.186	353.186	353.186	0.000597085	4.29773e-05	0	0
FALSE	High	PMI-Byonic	PMI-Byonic (A2)	A	2	Unambiguous	QCQCPKGFNGHLCQYDVDECASTPCKNGAKCLDGPNTY	[F].QcQcPKGFNGHLcQYDVDEcAsTPcKnGAKcLDGPNTY.[T]	C2(Carbamidomethyl); C4(Carbamidomethyl); C13(Carbamidomethyl); C20(Carbamidomethyl); S22(Hex(1)Pent(1)); C25(Carbamidomethyl); N27(Deamidated); C31(Carbamidomethyl)	1	1	Q01705	Q01705	Neurogenic locus notch homolog protein 1 OS=Mus musculus OX=10090 GN=Notch1 PE=1 SV=3	4	5	5	1	0	1	1	1	949.787	4744.91	4744.93	-5.08088	-0.00482168	0	0	42964.6	HCD (High Energy Collision Dissociation)	MS2	0	100	10.8576	3897	3897	3887	FP032421_17.raw	0/0		1.39303	72.6628	72.6628	0	0.0404547	0.00271791	0	0
FALSE	High	PMI-Byonic	PMI-Byonic (A2)	A	2	Unambiguous	QCQCPKGFNGHLCQYDVDECASTPCKNGAKCLDGPNTY	[F].QcQcPKGFNGHLcQYDVDEcAsTPcKnGAKcLdGPNTY.[T]	C2(Carbamidomethyl); C4(Carbamidomethyl); C13(Carbamidomethyl); C20(Carbamidomethyl); S22(Hex(1)Pent(1)); C25(Carbamidomethyl); N27(Deamidated); C31(Carbamidomethyl); D33(Oxidation)	1	1	Q01705	Q01705	Neurogenic locus notch homolog protein 1 OS=Mus musculus OX=10090 GN=Notch1 PE=1 SV=3	4	5	5	1	0	1	1	1	953.593	4763.93	4760.92	632.147	0.60192	0	0	539882	HCD (High Energy Collision Dissociation)	MS2	12.0975	100	10.8511	3894	3894	3887	FP032421_17.raw	0/0		4.97119	411.749	411.749	0	1.0686e-05	2.25809e-06	0	0
FALSE	High	PMI-Byonic	PMI-Byonic (A2)	A	2	Unambiguous	QCQCPKGFNGHLCQYDVDECASTPCKNGAKCLDGPNTY	[F].QcQcPKGFNGHLcQYDVDEcAsTPcKNGAKcLdGPNTY.[T]	C2(Carbamidomethyl); C4(Carbamidomethyl); C13(Carbamidomethyl); C20(Carbamidomethyl); S22(Hex(1)Pent(1)); C25(Carbamidomethyl); C31(Carbamidomethyl); D33(Oxidation)	1	1	Q01705	Q01705	Neurogenic locus notch homolog protein 1 OS=Mus musculus OX=10090 GN=Notch1 PE=1 SV=3	4	5	5	1	0	1	1	1	952.793	4759.94	4759.94	-1.13559	-0.00108107	0	0	259507	HCD (High Energy Collision Dissociation)	MS2	0	100	10.5863	3780	3780	3777	FP032421_17.raw	0/0		7.52214	620.579	620.579	0	3.00508e-08	8.29547e-09	0	0
FALSE	High	PMI-Byonic	PMI-Byonic (A2)	A	2	Unambiguous	QCQCPKGFNGHLCQYDVDECASTPCKNGAKCLDGPNTY	[F].QcQcPKGFnGHLcQYDVDEcAsTPcKnGAKcLDGPNTY.[T]	C2(Carbamidomethyl); C4(Carbamidomethyl); N9(Deamidated); C13(Carbamidomethyl); C20(Carbamidomethyl); S22(Hex(1)Pent(1)); C25(Carbamidomethyl); N27(Oxidation); C31(Carbamidomethyl)	1	1	Q01705	Q01705	Neurogenic locus notch homolog protein 1 OS=Mus musculus OX=10090 GN=Notch1 PE=1 SV=3	4	5	5	1	0	1	1	1	953.794	4764.94	4760.92	843.741	0.803397	0	0	342853	HCD (High Energy Collision Dissociation)	MS2	51.6697	100	11.107	4005	4005	3997	FP032421_17.raw	0/0		1.0245	121.551	121.551	0	0.0945157	0.0083348	0	0
FALSE	Medium	PMI-Byonic	PMI-Byonic (A2)	A	2	Unambiguous	NGHLCQYDVDECASTPCKNGAKCLDGPNTY	[F].NGHLcQYDVDEcAsTPcKNGAKcLdGPNTY.[T]	C5(Carbamidomethyl); C12(Carbamidomethyl); S14(Hex(1)Pent(1)); C17(Carbamidomethyl); C23(Carbamidomethyl); D25(Oxidation)	1	1	Q01705	Q01705	Neurogenic locus notch homolog protein 1 OS=Mus musculus OX=10090 GN=Notch1 PE=1 SV=3	3	4	4	1	0	1	1	1	939.387	3754.52	3754.52	-0.12481	-0.00011715	0	0	157811	HCD (High Energy Collision Dissociation)	MS2	64.8062	100	10.1764	3602	3602	3601	FP032421_17.raw	0/0		0.818803	61.1286	61.1286	0.8	0.151774	0.0206594	0	0
FALSE	High	PMI-Byonic	PMI-Byonic (A2)	A	2	Unambiguous	NGHLCQYDVDECASTPCKNGAKCLDGPNTY	[F].NGHLcQYDVDEcAsTPcKnGAKcLdGPNTY.[T]	C5(Carbamidomethyl); C12(Carbamidomethyl); S14(Hex(1)Pent(1)); C17(Carbamidomethyl); N19(Deamidated); C23(Carbamidomethyl); D25(Oxidation)	1	1	Q01705	Q01705	Neurogenic locus notch homolog protein 1 OS=Mus musculus OX=10090 GN=Notch1 PE=1 SV=3	3	4	4	1	0	1	1	1	939.628	3755.49	3755.51	-4.77482	-0.00448297	0	0	289947	HCD (High Energy Collision Dissociation)	MS2	8.81752	100	10.4155	3706	3706	3700	FP032421_17.raw	0/0		5.93756	532.105	477.602	0.8	1.15463e-06	3.53545e-07	0	0
FALSE	High	PMI-Byonic	PMI-Byonic (A2)	A	2	Unambiguous	NGHLCQYDVDECASTPCKNGAKCLDGPNTY	[F].NGHLcQYDVDEcAsTPcKNGAKcLdGPNTY.[T]	C5(Carbamidomethyl); C12(Carbamidomethyl); S14(Hex(1)Pent(1)); C17(Carbamidomethyl); C23(Carbamidomethyl); D25(Oxidation)	1	1	Q01705	Q01705	Neurogenic locus notch homolog protein 1 OS=Mus musculus OX=10090 GN=Notch1 PE=1 SV=3	3	4	4	1	0	1	1	1	939.386	3754.52	3754.52	-0.449938	-0.000422326	0	0	103523	HCD (High Energy Collision Dissociation)	MS2	12.4082	100	10.0545	3550	3550	3546	FP032421_17.raw	0/0		5.67137	481.321	481.321	0.8	2.13124e-06	8.58275e-07	0	0
FALSE	High	PMI-Byonic	PMI-Byonic (A2)	A	2	Unambiguous	NGHLCQYDVDECASTPCKNGAKCLDGPNTY	[F].NGHLcQYDVDEcAsTPcKNGAKcLDGPNTY.[T]	C5(Carbamidomethyl); C12(Carbamidomethyl); S14(Hex(1)Pent(1)); C17(Carbamidomethyl); C23(Carbamidomethyl)	1	1	Q01705	Q01705	Neurogenic locus notch homolog protein 1 OS=Mus musculus OX=10090 GN=Notch1 PE=1 SV=3	3	4	4	1	0	1	1	1	935.384	3738.52	3738.53	-3.77114	-0.00352463	0	0	175210	HCD (High Energy Collision Dissociation)	MS2	0	100	10.0353	3542	3542	3535	FP032421_17.raw	0/0		5.67137	492.445	389.266	0.8	2.13124e-06	7.73411e-07	0	0
FALSE	Low	PMI-Byonic	PMI-Byonic (A2)	A	2	Unambiguous	NGHL	[F].nGHL.[C]	N1(Deamidated)	1	1	Q01705	Q01705	Neurogenic locus notch homolog protein 1 OS=Mus musculus OX=10090 GN=Notch1 PE=1 SV=3	0	2	2	1	0	1	1	1	441.209	881.41	441.209	997715	220.1	0	0	211989	HCD (High Energy Collision Dissociation)	MS2	43.5564	100	23.2174	9107	9107	9104	FP032421_17.raw	0/0		0.253206	30.4233	30.4233	30.4233	0.558205	0.0558642	0	0
FALSE	High	PMI-Byonic	PMI-Byonic (A2)	A	2	Unambiguous	TCVCTEGYTGTHCEVDIDECDPDPCHY	[Y].TcVcTEGYTGtHcEVdIDEcDPDPcHY.[G]	C2(Carbamidomethyl); C4(Carbamidomethyl); T11(HexNAc(1)Fuc(1)); C13(Carbamidomethyl); D16(Oxidation); C20(Carbamidomethyl); C25(Carbamidomethyl)	1	1	Q01705	Q01705	Neurogenic locus notch homolog protein 1 OS=Mus musculus OX=10090 GN=Notch1 PE=1 SV=3	1	3	3	1	0	1	1	1	1219.12	3655.34	3655.34	-1.33986	-0.00163254	0	0	399164	HCD (High Energy Collision Dissociation)	MS2	0	100	11.528	4188	4188	4184	FP032421_17.raw	0/0		4.14291	335.218	335.218	4.8	7.19606e-05	8.42403e-06	0	0
FALSE	High	PMI-Byonic	PMI-Byonic (A2)	A	2	Unambiguous	TCVCTEGYTGTHCEVDIDECDPDPCHYGSCKDGVATF	[Y].TcVcTEGYTGtHcEVDIDEcdPDPchYGScKDGVATF.[T]	C2(Carbamidomethyl); C4(Carbamidomethyl); T11(HexNAc(1)Fuc(1)); C13(Carbamidomethyl); C20(Carbamidomethyl); D21(Oxidation); C25(Carbamidomethyl); H26(Oxidation); C30(Carbamidomethyl)	1	1	Q01705	Q01705	Neurogenic locus notch homolog protein 1 OS=Mus musculus OX=10090 GN=Notch1 PE=1 SV=3	2	4	4	1	0	1	1	1	1174.2	4693.77	4693.79	-3.46796	-0.00406946	0	0	84850.5	HCD (High Energy Collision Dissociation)	MS2	0	100	12.3191	4533	4533	4525	FP032421_17.raw	0/0		2.47658	92.306	92.306	5.68434e-14	0.00333752	0.000338192	0	0
FALSE	Low	PMI-Byonic	PMI-Byonic (A2)	A	2	Unambiguous	KGTTGPNCEINL	[L].KGttGPncEInL.[D]	T3(HexNAc(1)Hex(1)Fuc(1)); T4(HexNAc(1)Hex(1)Fuc(1)NeuAc(1)); N7(Oxidation); C8(Carbamidomethyl); N11(Deamidated)	1	1	Q01705	Q01705	Neurogenic locus notch homolog protein 1 OS=Mus musculus OX=10090 GN=Notch1 PE=1 SV=3	0	3	3	1	0	1	1	1	879.041	2635.11	2634.09	388.317	0.340953	0	0	92276.8	HCD (High Energy Collision Dissociation)	MS2	0	100	9.51831	3321	3321	3315	FP032421_17.raw	0/0		0.0795445	22.047	22.047	1.2	0.832637	0.0908553	0	0
FALSE	Low	PMI-Byonic	PMI-Byonic (A2)	A	2	Unambiguous	KCDCAPGW	[Y].KcdcAPGW.[S]	C2(Carbamidomethyl); D3(Oxidation); C4(Carbamidomethyl)	1	1	Q01705	Q01705	Neurogenic locus notch homolog protein 1 OS=Mus musculus OX=10090 GN=Notch1 PE=1 SV=3	0	2	2	1	0	1	1	1	505.2	1009.39	1009.39	5.89608	0.00297571	0	0	685846	HCD (High Energy Collision Dissociation)	MS2	11.7416	100	12.9563	4808	4808	4800	FP032421_17.raw	0/0		0.21308	69.0734	34.5864	0	0.612238	0.0665637	0	0
[truncated: 7 more columns]
