# Supplementary material for: Modulation of the NOTCH1 Pathway by LUNATIC FRINGE Is Dominant over That of MANIC or RADICAL FRINGE
Source: Molecules. 2021 Sep 30;26(19):5942. doi: 10.3390/molecules26195942 (PMC8512825; doi:10.3390/molecules26195942)
Supplement: Supplementary file 1 [file molecules-26-05942-s001.zip › Supplement/Table S49.xlsx]

## Sheet: Table S49
	Trypsin digestion of mN1 EGF1-18 + LFNG + MFNG + RFNG expressed in U2OS analyzed for Figure 7, S3 and S6.
	Tab			Biological replicate number						The peptides used to generate the EICs are highlighted in red and bold
	FP072920_7			1
	FP092520_10			2
	FP100920_12			3
	FP033021_6			4

## Sheet: FP072920_7
Checked	Confidence	Identifying Node Type	Identifying Node	Search ID	Identifying Node No	PSM Ambiguity	Sequence	Annotated Sequence	Modifications	# Protein Groups	# Proteins	Master Protein Accessions	Protein Accessions	Protein Descriptions	# Missed Cleavages	Charge	Original Precursor Charge	DeltaScore	DeltaCn	Rank	Search Engine Rank	Concatenated Rank	m/z [Da]	MH+ [Da]	Theo. MH+ [Da]	DeltaM [ppm]	Deltam/z [Da]	Matched Ions	Total Ions	Intensity	Activation Type	MS Order	Isolation Interference [%]	Ion Inject Time [ms]	RT [min]	First Scan	Last Scan	Master Scan(s)	Spectrum File	Ions Matched	Annotation	|Log Prob|	Byonic Score	Delta Byonic Score	Delta Mod Score	PEP 2D	q-Value 2D	FDR 2D	Peptide Group FDR 2D
FALSE	High	PMI-Byonic	PMI-Byonic (A2)	A	2	Unambiguous	CSQPSGTCLNGGR	[R].cSQPSGTcLNGGR.[C]	C1(Carbamidomethyl); C8(Carbamidomethyl)	1	1	Q01705	Q01705	Neurogenic locus notch homolog protein 1 OS=Mus musculus OX=10090 GN=Notch1 PE=1 SV=3	0	2	2	1	0	1	1	1	697.298	1393.59	1393.59	-4.77011	-0.0033238	0	0	171740	HCD (High Energy Collision Dissociation)	MS2	7.73248	100	7.53681	2332	2332	2328	FP072920_7.raw	0/0		5.61394	485.064	485.064	485.064	2.43255e-06	3.06593e-07	0	0
FALSE	High	PMI-Byonic	PMI-Byonic (A2)	A	2	Unambiguous	CSQPSGTCLNGGR	[R].cSQPSGTcLNGGR.[C]	C1(Carbamidomethyl); C8(Carbamidomethyl)	1	1	Q01705	Q01705	Neurogenic locus notch homolog protein 1 OS=Mus musculus OX=10090 GN=Notch1 PE=1 SV=3	0	2	2	1	0	1	1	1	697.299	1393.59	1393.59	-2.84305	-0.00198103	0	0	516868	HCD (High Energy Collision Dissociation)	MS2	0	100	7.65738	2383	2383	2381	FP072920_7.raw	0/0		8.44907	600.32	600.32	600.32	3.55571e-09	8.35585e-10	0	0
FALSE	High	PMI-Byonic	PMI-Byonic (A2)	A	2	Unambiguous	CSQPSGTCLNGGR	[R].cSQPSGTcLNGGR.[C]	C1(Carbamidomethyl); C8(Carbamidomethyl)	1	1	Q01705	Q01705	Neurogenic locus notch homolog protein 1 OS=Mus musculus OX=10090 GN=Notch1 PE=1 SV=3	0	2	2	1	0	1	1	1	697.8	1394.59	1393.59	716.478	0.49924	0	0	86084.5	HCD (High Energy Collision Dissociation)	MS2	37.6069	100	7.41991	2283	2283	2276	FP072920_7.raw	0/0		0.896127	198.997	198.997	198.997	0.12702	0.00529057	0	0
FALSE	High	PMI-Byonic	PMI-Byonic (A2)	A	2	Unambiguous	CQDSNPCLSTPCK	[R].cQDSNPcLsTPcK.[N]	C1(Carbamidomethyl); C7(Carbamidomethyl); S9(Hex(1)Pent(1)); C12(Carbamidomethyl)	1	1	Q01705	Q01705	Neurogenic locus notch homolog protein 1 OS=Mus musculus OX=10090 GN=Notch1 PE=1 SV=3	0	2	2	1	0	1	1	1	930.868	1860.73	1860.73	-0.494831	-0.000460373	0	0	639602	HCD (High Energy Collision Dissociation)	MS2	18.1502	100	8.5496	2766	2766	2760	FP072920_7.raw	0/0		7.95179	628.908	628.908	0	1.1174e-08	1.41815e-09	0	0
FALSE	High	PMI-Byonic	PMI-Byonic (A2)	A	2	Unambiguous	CQDSNPCLSTPCK	[R].cQDSNPcLsTPcK.[N]	C1(Carbamidomethyl); C7(Carbamidomethyl); S9(Hex(1)Pent(1)); C12(Carbamidomethyl)	1	1	Q01705	Q01705	Neurogenic locus notch homolog protein 1 OS=Mus musculus OX=10090 GN=Notch1 PE=1 SV=3	0	2	2	1	0	1	1	1	930.865	1860.72	1860.73	-3.6438	-0.00339006	0	0	441009	HCD (High Energy Collision Dissociation)	MS2	14.4998	100	8.69518	2831	2831	2825	FP072920_7.raw	0/0		5.82479	400	400	0	1.49695e-06	1.69079e-07	0	0
FALSE	High	PMI-Byonic	PMI-Byonic (A2)	A	2	Unambiguous	CQDSNPCLSTPCK	[R].cQDSNPcLsTPcK.[N]	C1(Carbamidomethyl); C7(Carbamidomethyl); S9(Hex(1)Pent(2)R0); C12(Carbamidomethyl)	1	1	Q01705	Q01705	Neurogenic locus notch homolog protein 1 OS=Mus musculus OX=10090 GN=Notch1 PE=1 SV=3	0	2	2	1	0	1	1	1	996.888	1992.77	1992.77	-1.20855	-0.00120418	0	0	124212	HCD (High Energy Collision Dissociation)	MS2	0	100	8.45898	2727	2727	2718	FP072920_7.raw	0/0		5.93604	554.797	554.797	0	1.15866e-06	1.53271e-07	0	0
FALSE	High	PMI-Byonic	PMI-Byonic (A2)	A	2	Unambiguous	CQDSNPCLSTPCK	[R].cQDSNPcLsTPcK.[N]	C1(Carbamidomethyl); C7(Carbamidomethyl); S9(Hex(1)Pent(1)); C12(Carbamidomethyl)	1	1	Q01705	Q01705	Neurogenic locus notch homolog protein 1 OS=Mus musculus OX=10090 GN=Notch1 PE=1 SV=3	0	3	3	1	0	1	1	1	620.913	1860.73	1860.73	-2.43736	-0.00151176	0	0	1.8911e+06	HCD (High Energy Collision Dissociation)	MS2	2.97307	93.1608	8.44684	2721	2721	2718	FP072920_7.raw	0/0		7.84703	605.165	605.165	0	1.42223e-08	1.89523e-09	0	0
FALSE	High	PMI-Byonic	PMI-Byonic (A2)	A	2	Unambiguous	CQDSNPCLSTPCK	[R].cQDSNPcLsTPcK.[N]	C1(Carbamidomethyl); C7(Carbamidomethyl); S9(Hex(1)Pent(1)); C12(Carbamidomethyl)	1	1	Q01705	Q01705	Neurogenic locus notch homolog protein 1 OS=Mus musculus OX=10090 GN=Notch1 PE=1 SV=3	0	2	2	1	0	1	1	1	930.866	1860.73	1860.73	-2.26612	-0.00210832	0	0	5022016	HCD (High Energy Collision Dissociation)	MS2	0	51.3672	8.41752	2708	2708	2707	FP072920_7.raw	0/0		13.4485	874.257	874.257	0	3.56081e-14	6.73199e-15	0	0
FALSE	High	PMI-Byonic	PMI-Byonic (A2)	A	2	Unambiguous	CQDSNPCLSTPCK	[R].cQDSNPcLsTPcK.[N]	C1(Carbamidomethyl); C7(Carbamidomethyl); S9(Hex(1)); C12(Carbamidomethyl)	1	1	Q01705	Q01705	Neurogenic locus notch homolog protein 1 OS=Mus musculus OX=10090 GN=Notch1 PE=1 SV=3	0	3	3	1	0	1	1	1	577.567	1730.69	1728.69	1155.82	0.666017	0	0	343801	HCD (High Energy Collision Dissociation)	MS2	63.1922	100	8.37329	2689	2689	2679	FP072920_7.raw	0/0		1.47494	274.796	274.796	0	0.0335011	0.000701591	0	0
FALSE	High	PMI-Byonic	PMI-Byonic (A2)	A	2	Unambiguous	CQDSNPCLSTPCK	[R].cQDSNPcLsTPcK.[N]	C1(Carbamidomethyl); C7(Carbamidomethyl); S9(Hex(1)Pent(1)); C12(Carbamidomethyl)	1	1	Q01705	Q01705	Neurogenic locus notch homolog protein 1 OS=Mus musculus OX=10090 GN=Notch1 PE=1 SV=3	0	3	3	1	0	1	1	1	620.913	1860.72	1860.73	-3.1262	-0.001939	0	0	755520	HCD (High Energy Collision Dissociation)	MS2	0	100	8.3364	2673	2673	2670	FP072920_7.raw	0/0		6.02033	538.997	538.997	0	9.54263e-07	1.06195e-07	0	0
FALSE	High	PMI-Byonic	PMI-Byonic (A2)	A	2	Unambiguous	CQDSNPCLSTPCK	[R].cQDSNPcLsTPcK.[N]	C1(Carbamidomethyl); C7(Carbamidomethyl); S9(Hex(1)); C12(Carbamidomethyl)	1	1	Q01705	Q01705	Neurogenic locus notch homolog protein 1 OS=Mus musculus OX=10090 GN=Notch1 PE=1 SV=3	0	2	2	1	0	1	1	1	864.843	1728.68	1728.69	-5.46281	-0.00472175	0	0	323603	HCD (High Energy Collision Dissociation)	MS2	11.0758	100	8.31939	2666	2666	2659	FP072920_7.raw	0/0		5.2672	450.385	450.385	0	5.40502e-06	4.77488e-07	0	0
FALSE	High	PMI-Byonic	PMI-Byonic (A2)	A	2	Unambiguous	CQDSNPCLSTPCK	[R].cQDSNPcLsTPcK.[N]	C1(Carbamidomethyl); C7(Carbamidomethyl); S9(Hex(1)Pent(1)); C12(Carbamidomethyl)	1	1	Q01705	Q01705	Neurogenic locus notch homolog protein 1 OS=Mus musculus OX=10090 GN=Notch1 PE=1 SV=3	0	2	2	1	0	1	1	1	930.866	1860.72	1860.73	-3.05337	-0.00284074	0	0	1605134	HCD (High Energy Collision Dissociation)	MS2	3.73777	100	8.3086	2661	2661	2659	FP072920_7.raw	0/0		12.4491	819.651	819.651	0	3.55533e-13	5.21915e-14	0	0
FALSE	High	PMI-Byonic	PMI-Byonic (A2)	A	2	Unambiguous	CQDSNPCLSTPCK	[R].cQDSNPcLsTPcK.[N]	C1(Carbamidomethyl); C7(Carbamidomethyl); S9(Hex(1)Pent(1)); C12(Carbamidomethyl)	1	1	Q01705	Q01705	Neurogenic locus notch homolog protein 1 OS=Mus musculus OX=10090 GN=Notch1 PE=1 SV=3	0	3	3	1	0	1	1	1	620.913	1860.72	1860.73	-3.2246	-0.00200004	0	0	156528	HCD (High Energy Collision Dissociation)	MS2	0	100	8.22006	2624	2624	2619	FP072920_7.raw	0/0		5.13247	420.271	420.271	0	7.37101e-06	7.21108e-07	0	0
FALSE	High	PMI-Byonic	PMI-Byonic (A2)	A	2	Unambiguous	CQDSNPCLSTPCK	[R].cQDSNPcLsTPcK.[N]	C1(Carbamidomethyl); C7(Carbamidomethyl); S9(Hex(1)Pent(1)R0); C12(Carbamidomethyl)	1	1	Q01705	Q01705	Neurogenic locus notch homolog protein 1 OS=Mus musculus OX=10090 GN=Notch1 PE=1 SV=3	0	2	2	1	0	1	1	1	930.864	1860.72	1860.73	-4.29999	-0.00400056	0	0	215847	HCD (High Energy Collision Dissociation)	MS2	0	100	8.19693	2614	2614	2608	FP072920_7.raw	0/0		6.43333	548.675	548.675	0	3.68701e-07	4.27239e-08	0	0
FALSE	High	PMI-Byonic	PMI-Byonic (A2)	A	2	Unambiguous	NGGTCDLLTLTEYK	[R].NGGTcDLLTLTEYK.[C]	C5(Carbamidomethyl)	1	1	Q01705	Q01705	Neurogenic locus notch homolog protein 1 OS=Mus musculus OX=10090 GN=Notch1 PE=1 SV=3	0	2	2	1	0	1	1	1	793.376	1585.74	1584.76	623.137	0.493761	0	0	400118	HCD (High Energy Collision Dissociation)	MS2	10.581	100	15.9322	6026	6026	6022	FP072920_7.raw	0/0		5.94814	469.75	469.75	469.75	1.12684e-06	1.41158e-07	0	0
FALSE	High	PMI-Byonic	PMI-Byonic (A2)	A	2	Unambiguous	NGGTCDLLTLTEYK	[R].NGGTcDLLTLTEYK.[C]	C5(Carbamidomethyl)	1	1	Q01705	Q01705	Neurogenic locus notch homolog protein 1 OS=Mus musculus OX=10090 GN=Notch1 PE=1 SV=3	0	2	2	1	0	1	1	1	793.375	1585.74	1584.76	622.29	0.493089	0	0	328627	HCD (High Energy Collision Dissociation)	MS2	12.6719	100	16.064	6083	6083	6077	FP072920_7.raw	0/0		5.01042	462.504	462.504	462.504	9.76298e-06	9.568e-07	0	0
FALSE	High	PMI-Byonic	PMI-Byonic (A2)	A	2	Unambiguous	NGGTCDLLTLTEYK	[R].NGGTcDLLTLtEYK.[C]	C5(Carbamidomethyl); T11(Fuc(1))	1	1	Q01705	Q01705	Neurogenic locus notch homolog protein 1 OS=Mus musculus OX=10090 GN=Notch1 PE=1 SV=3	0	2	2	1	0	1	1	1	865.909	1730.81	1730.82	-2.08843	-0.00180734	0	0	1.56724e+06	HCD (High Energy Collision Dissociation)	MS2	9.37488	100	14.0948	5233	5233	5230	FP072920_7.raw	0/0		9.50624	679.83	679.83	14.523	3.11717e-10	7.19561e-11	0	0
FALSE	High	PMI-Byonic	PMI-Byonic (A2)	A	2	Unambiguous	NGGTCDLLTLTEYK	[R].NGGtcDLLTLTEYK.[C]	T4(Fuc(1)); C5(Carbamidomethyl)	1	1	Q01705	Q01705	Neurogenic locus notch homolog protein 1 OS=Mus musculus OX=10090 GN=Notch1 PE=1 SV=3	0	2	2	1	0	1	1	1	866.404	1731.8	1730.82	569.397	0.492761	0	0	322394	HCD (High Energy Collision Dissociation)	MS2	13.9926	100	15.5764	5876	5876	5868	FP072920_7.raw	0/0		5.53896	426.903	426.903	6.4	2.89092e-06	3.34382e-07	0	0
FALSE	High	PMI-Byonic	PMI-Byonic (A2)	A	2	Unambiguous	NGGTCDLLTLTEYK	[R].NGGTcDLLtLTEYK.[C]	C5(Carbamidomethyl); T9(Fuc(1))	1	1	Q01705	Q01705	Neurogenic locus notch homolog protein 1 OS=Mus musculus OX=10090 GN=Notch1 PE=1 SV=3	0	2	2	1	0	1	1	1	866.406	1731.81	1730.82	572.007	0.495019	0	0	173807	HCD (High Energy Collision Dissociation)	MS2	15.137	100	15.1642	5701	5701	5692	FP072920_7.raw	0/0		5.23221	464.767	464.767	0	5.85859e-06	5.32397e-07	0	0
FALSE	Medium	PMI-Byonic	PMI-Byonic (A2)	A	2	Unambiguous	NGGTCDLLTLTEYK	[R].NGGtcDLLTLTEYK.[C]	T4(HexNAc(1)); C5(Carbamidomethyl)	1	1	Q01705	Q01705	Neurogenic locus notch homolog protein 1 OS=Mus musculus OX=10090 GN=Notch1 PE=1 SV=3	0	3	3	1	0	1	1	1	596.616	1787.83	1787.84	-1.19846	-0.000714215	0	0	191130	HCD (High Energy Collision Dissociation)	MS2	12.2465	100	14.5592	5437	5437	5428	FP072920_7.raw	0/0		0.105191	102.073	102.073	6.4	0.78489	0.0278234	0	0
FALSE	High	PMI-Byonic	PMI-Byonic (A2)	A	2	Unambiguous	NGGTCDLLTLTEYK	[R].NGGtcDLLTLTEYK.[C]	T4(HexNAc(1)); C5(Carbamidomethyl)	1	1	Q01705	Q01705	Neurogenic locus notch homolog protein 1 OS=Mus musculus OX=10090 GN=Notch1 PE=1 SV=3	0	2	2	1	0	1	1	1	894.422	1787.84	1787.84	-0.508154	-0.000454248	0	0	486774	HCD (High Energy Collision Dissociation)	MS2	0	100	14.4998	5411	5411	5406	FP072920_7.raw	0/0		2.67706	334.593	334.593	8.16638	0.00210347	6.77291e-05	0	0
FALSE	High	PMI-Byonic	PMI-Byonic (A2)	A	2	Unambiguous	NGGTCDLLTLTEYK	[R].NGGTcDLLtLTEYK.[C]	C5(Carbamidomethyl); T9(Fuc(1))	1	1	Q01705	Q01705	Neurogenic locus notch homolog protein 1 OS=Mus musculus OX=10090 GN=Notch1 PE=1 SV=3	0	2	2	1	0	1	1	1	865.911	1730.82	1730.82	0.168456	0.000145783	0	0	717168	HCD (High Energy Collision Dissociation)	MS2	9.82876	100	14.4677	5397	5397	5395	FP072920_7.raw	0/0		6.6738	580.714	580.714	0	2.11931e-07	1.39796e-08	0	0
FALSE	High	PMI-Byonic	PMI-Byonic (A2)	A	2	Unambiguous	NGGTCDLLTLTEYK	[R].NGGTcDLLTLtEYK.[C]	C5(Carbamidomethyl); T11(Fuc(1))	1	1	Q01705	Q01705	Neurogenic locus notch homolog protein 1 OS=Mus musculus OX=10090 GN=Notch1 PE=1 SV=3	0	2	2	1	0	1	1	1	865.911	1730.81	1730.82	-0.325237	-0.000281463	0	0	2.79271e+06	HCD (High Energy Collision Dissociation)	MS2	4.38663	60.2333	14.3395	5341	5341	5340	FP072920_7.raw	0/0		7.81991	635.87	635.87	11.6932	1.51388e-08	2.15491e-09	0	0
FALSE	High	PMI-Byonic	PMI-Byonic (A2)	A	2	Unambiguous	NGGTCDLLTLTEYK	[R].NGGTcDLLtLTEYK.[C]	C5(Carbamidomethyl); T9(Fuc(1))	1	1	Q01705	Q01705	Neurogenic locus notch homolog protein 1 OS=Mus musculus OX=10090 GN=Notch1 PE=1 SV=3	0	3	3	1	0	1	1	1	577.61	1730.81	1730.82	-0.685644	-0.000395575	0	0	1.36508e+06	HCD (High Energy Collision Dissociation)	MS2	21.6629	100	14.2436	5299	5299	5296	FP072920_7.raw	0/0		5.63573	524.882	524.882	0	2.31348e-06	2.83231e-07	0	0
FALSE	High	PMI-Byonic	PMI-Byonic (A2)	A	2	Unambiguous	NGGTCDLLTLTEYK	[R].NGGTcDLLtLTEYK.[C]	C5(Carbamidomethyl); T9(Fuc(1))	1	1	Q01705	Q01705	Neurogenic locus notch homolog protein 1 OS=Mus musculus OX=10090 GN=Notch1 PE=1 SV=3	0	2	2	1	0	1	1	1	865.91	1730.81	1730.82	-1.10104	-0.00095285	0	0	17809844	HCD (High Energy Collision Dissociation)	MS2	0.645211	9.10175	14.2141	5286	5286	5285	FP072920_7.raw	0/0		8.25352	625.469	625.469	0	5.57796e-09	1.09569e-09	0	0
FALSE	High	PMI-Byonic	PMI-Byonic (A2)	A	2	Unambiguous	NGGTCDLLTLTEYK	[R].NGGTcDLLtLTEYK.[C]	C5(Carbamidomethyl); T9(HexNAc(1)Fuc(1))	1	1	Q01705	Q01705	Neurogenic locus notch homolog protein 1 OS=Mus musculus OX=10090 GN=Notch1 PE=1 SV=3	0	2	2	1	0	1	1	1	967.451	1933.89	1933.89	0.136856	0.000132332	0	0	266994	HCD (High Energy Collision Dissociation)	MS2	0	100	14.1817	5273	5273	5263	FP072920_7.raw	0/0		6.49049	528.951	528.951	0	3.23228e-07	3.80671e-08	0	0
FALSE	High	PMI-Byonic	PMI-Byonic (A2)	A	2	Unambiguous	NGGTCDLLTLTEYK	[R].NGGTcDLLtLTEYK.[C]	C5(Carbamidomethyl); T9(Fuc(1))	1	1	Q01705	Q01705	Neurogenic locus notch homolog protein 1 OS=Mus musculus OX=10090 GN=Notch1 PE=1 SV=3	0	3	3	1	0	1	1	1	577.609	1730.81	1730.82	-1.53198	-0.000883856	0	0	827516	HCD (High Energy Collision Dissociation)	MS2	40.4004	100	14.125	5247	5247	5241	FP072920_7.raw	0/0		5.77195	529.121	529.121	0	1.69065e-06	2.17781e-07	0	0
FALSE	High	PMI-Byonic	PMI-Byonic (A2)	A	2	Unambiguous	CRCPPGWSGK	[K].cRcPPGWSGK.[S]	C1(Carbamidomethyl); C3(Carbamidomethyl)	1	1	Q01705	Q01705	Neurogenic locus notch homolog protein 1 OS=Mus musculus OX=10090 GN=Notch1 PE=1 SV=3	1	3	3	1	0	1	1	1	402.182	1204.53	1204.54	-3.09183	-0.00124141	0	0	72459	HCD (High Energy Collision Dissociation)	MS2	46.8047	100	7.28378	2226	2226	2218	FP072920_7.raw	0/0		1.03709	252.851	252.851	252.851	0.0918147	0.003488	0	0
FALSE	High	PMI-Byonic	PMI-Byonic (A2)	A	2	Unambiguous	CRCPPGWSGK	[K].cRcPPGWSGK.[S]	C1(Carbamidomethyl); C3(Carbamidomethyl)	1	1	Q01705	Q01705	Neurogenic locus notch homolog protein 1 OS=Mus musculus OX=10090 GN=Notch1 PE=1 SV=3	1	3	3	1	0	1	1	1	402.181	1204.53	1204.54	-4.91599	-0.00197383	0	0	139611	HCD (High Energy Collision Dissociation)	MS2	15.1097	100	7.39915	2274	2274	2273	FP072920_7.raw	0/0		2.62862	339.198	339.198	339.198	0.00235168	8.66047e-05	0	0
FALSE	High	PMI-Byonic	PMI-Byonic (A2)	A	2	Unambiguous	SCQQADPCASNPCANGGQCLPFESSYICR	[K].ScQQADPcASNPcANGGQcLPFEsSYIcR.[C]	C2(Carbamidomethyl); C8(Carbamidomethyl); C13(Carbamidomethyl); C19(Carbamidomethyl); S24(Hex(1)Pent(2)); C28(Carbamidomethyl)	1	1	Q01705	Q01705	Neurogenic locus notch homolog protein 1 OS=Mus musculus OX=10090 GN=Notch1 PE=1 SV=3	0	3	3	1	0	1	1	1	1254.17	3760.48	3760.48	0.804109	0.00100795	0	0	281399	HCD (High Energy Collision Dissociation)	MS2	0	100	13.5977	5017	5017	5010	FP072920_7.raw	0/0		10.4835	818.469	818.469	1.2	3.2845e-11	4.53165e-12	0	0
FALSE	High	PMI-Byonic	PMI-Byonic (A2)	A	2	Unambiguous	SCQQADPCASNPCANGGQCLPFESSYICR	[K].ScQQADPcAsNPcANGGQcLPFESSYIcR.[C]	C2(Carbamidomethyl); C8(Carbamidomethyl); S10(Hex(1)Pent(1)); C13(Carbamidomethyl); C19(Carbamidomethyl); C28(Carbamidomethyl)	1	1	Q01705	Q01705	Neurogenic locus notch homolog protein 1 OS=Mus musculus OX=10090 GN=Notch1 PE=1 SV=3	0	4	4	1	0	1	1	1	907.865	3628.44	3628.44	-0.492971	-0.000447179	0	0	265949	HCD (High Energy Collision Dissociation)	MS2	0	100	13.5955	5016	5016	5010	FP072920_7.raw	0/0		7.68202	706.836	706.836	2.4	2.0796e-08	2.51339e-09	0	0
FALSE	High	PMI-Byonic	PMI-Byonic (A2)	A	2	Unambiguous	SCQQADPCASNPCANGGQCLPFESSYICR	[K].ScQQADPcAsNPcANGGQcLPFESSYIcR.[C]	C2(Carbamidomethyl); C8(Carbamidomethyl); S10(Hex(1)Pent(1)); C13(Carbamidomethyl); C19(Carbamidomethyl); C28(Carbamidomethyl)	1	1	Q01705	Q01705	Neurogenic locus notch homolog protein 1 OS=Mus musculus OX=10090 GN=Notch1 PE=1 SV=3	0	3	3	1	0	1	1	1	1210.15	3628.44	3628.44	0.0658387	7.96305e-05	0	0	2.04858e+06	HCD (High Energy Collision Dissociation)	MS2	0.382093	100	13.6885	5055	5055	5054	FP072920_7.raw	0/0		13.6299	959.252	959.252	2.4	2.34466e-14	3.12252e-15	0	0
FALSE	High	PMI-Byonic	PMI-Byonic (A2)	A	2	Unambiguous	SCQQADPCASNPCANGGQCLPFESSYICR	[K].ScQQADPcAsNPcANGGQcLPFESSYIcR.[C]	C2(Carbamidomethyl); C8(Carbamidomethyl); S10(Hex(1)Pent(1)); C13(Carbamidomethyl); C19(Carbamidomethyl); C28(Carbamidomethyl)	1	1	Q01705	Q01705	Neurogenic locus notch homolog protein 1 OS=Mus musculus OX=10090 GN=Notch1 PE=1 SV=3	0	3	3	1	0	1	1	1	1210.15	3628.44	3628.44	-0.236945	-0.00028658	0	0	167311	HCD (High Energy Collision Dissociation)	MS2	0	100	13.5761	5008	5008	4999	FP072920_7.raw	0/0		11.4835	896.774	896.774	2.4	3.28449e-12	3.45409e-13	0	0
FALSE	High	PMI-Byonic	PMI-Byonic (A2)	A	2	Unambiguous	SCQQADPCASNPCANGGQCLPFESSYICR	[K].ScQQADPcAsNPcANGGQcLPFESSYIcR.[C]	C2(Carbamidomethyl); C8(Carbamidomethyl); S10(Hex(1)); C13(Carbamidomethyl); C19(Carbamidomethyl); C28(Carbamidomethyl)	1	1	Q01705	Q01705	Neurogenic locus notch homolog protein 1 OS=Mus musculus OX=10090 GN=Notch1 PE=1 SV=3	0	3	3	1	0	1	1	1	1166.14	3496.4	3496.4	1.57593	0.0018367	0	0	150394	HCD (High Energy Collision Dissociation)	MS2	0	100	13.673	5049	5049	5043	FP072920_7.raw	0/0		7.26174	689.758	689.758	3.6	5.47344e-08	6.39869e-09	0	0
FALSE	High	PMI-Byonic	PMI-Byonic (A2)	A	2	Unambiguous	SCQQADPCASNPCANGGQCLPFESSYICR	[K].ScQQADPcAsNPcANGGQcLPFESSYIcR.[C]	C2(Carbamidomethyl); C8(Carbamidomethyl); S10(Hex(1)Pent(2)); C13(Carbamidomethyl); C19(Carbamidomethyl); C28(Carbamidomethyl)	1	1	Q01705	Q01705	Neurogenic locus notch homolog protein 1 OS=Mus musculus OX=10090 GN=Notch1 PE=1 SV=3	0	4	4	1	0	1	1	1	940.876	3760.48	3760.48	0.751841	0.000706821	0	0	163734	HCD (High Energy Collision Dissociation)	MS2	6.12955	100	13.5999	5018	5018	5010	FP072920_7.raw	0/0		6.82812	675.291	675.291	2.4	1.48551e-07	1.08375e-08	0	0
FALSE	High	PMI-Byonic	PMI-Byonic (A2)	A	2	Unambiguous	CPPGFHGPTCR	[R].cPPGFHGPTcR.[Q]	C1(Carbamidomethyl); C10(Carbamidomethyl)	1	1	Q01705	Q01705	Neurogenic locus notch homolog protein 1 OS=Mus musculus OX=10090 GN=Notch1 PE=1 SV=3	0	3	3	1	0	1	1	1	429.189	1285.55	1285.56	-3.35566	-0.00143796	0	0	1.61951e+06	HCD (High Energy Collision Dissociation)	MS2	9.27538	49.7411	8.06764	2558	2558	2557	FP072920_7.raw	0/0		7.05629	567.586	567.586	567.586	8.78437e-08	8.61635e-09	0	0
FALSE	High	PMI-Byonic	PMI-Byonic (A2)	A	2	Unambiguous	CPPGFHGPTCR	[R].cPPGFHGPTcR.[Q]	C1(Carbamidomethyl); C10(Carbamidomethyl)	1	1	Q01705	Q01705	Neurogenic locus notch homolog protein 1 OS=Mus musculus OX=10090 GN=Notch1 PE=1 SV=3	0	3	3	1	0	1	1	1	429.189	1285.55	1285.56	-3.78295	-0.00162107	0	0	706591	HCD (High Energy Collision Dissociation)	MS2	16.4821	100	8.18829	2610	2610	2608	FP072920_7.raw	0/0		6.4129	586.472	586.472	586.472	3.86453e-07	5.18979e-08	0	0
FALSE	High	PMI-Byonic	PMI-Byonic (A2)	A	2	Unambiguous	CPPGFHGPTCR	[R].cPPGFHGPTcR.[Q]	C1(Carbamidomethyl); C10(Carbamidomethyl)	1	1	Q01705	Q01705	Neurogenic locus notch homolog protein 1 OS=Mus musculus OX=10090 GN=Notch1 PE=1 SV=3	0	3	3	1	0	1	1	1	429.189	1285.55	1285.56	-3.07079	-0.00131589	0	0	3018136	HCD (High Energy Collision Dissociation)	MS2	4.88546	42.7627	7.84045	2461	2461	2460	FP072920_7.raw	0/0		9.05629	653.015	653.015	653.015	8.78438e-10	2.10952e-10	0	0
FALSE	High	PMI-Byonic	PMI-Byonic (A2)	A	2	Unambiguous	CPPGFHGPTCR	[R].cPPGFHGPTcR.[Q]	C1(Carbamidomethyl); C10(Carbamidomethyl)	1	1	Q01705	Q01705	Neurogenic locus notch homolog protein 1 OS=Mus musculus OX=10090 GN=Notch1 PE=1 SV=3	0	3	3	1	0	1	1	1	429.189	1285.55	1285.56	-4.21025	-0.00180417	0	0	761796	HCD (High Energy Collision Dissociation)	MS2	25.0197	100	7.72333	2411	2411	2410	FP072920_7.raw	0/0		6.55901	569.586	569.586	569.586	2.76053e-07	1.80115e-08	0	0
FALSE	High	PMI-Byonic	PMI-Byonic (A2)	A	2	Unambiguous	CPPGFHGPTCR	[R].cPPGFHGPTcR.[Q]	C1(Carbamidomethyl); C10(Carbamidomethyl)	1	1	Q01705	Q01705	Neurogenic locus notch homolog protein 1 OS=Mus musculus OX=10090 GN=Notch1 PE=1 SV=3	0	3	3	1	0	1	1	1	429.188	1285.55	1285.56	-4.35269	-0.00186521	0	0	403691	HCD (High Energy Collision Dissociation)	MS2	21.0898	100	8.31075	2662	2662	2659	FP072920_7.raw	0/0		5.46414	495.365	495.365	495.365	3.43443e-06	3.94365e-07	0	0
FALSE	High	PMI-Byonic	PMI-Byonic (A2)	A	2	Unambiguous	CPPGFHGPTCR	[R].cPPGFHGPTcR.[Q]	C1(Carbamidomethyl); C10(Carbamidomethyl)	1	1	Q01705	Q01705	Neurogenic locus notch homolog protein 1 OS=Mus musculus OX=10090 GN=Notch1 PE=1 SV=3	0	3	3	1	0	1	1	1	429.189	1285.55	1285.56	-4.06782	-0.00174314	0	0	232070	HCD (High Energy Collision Dissociation)	MS2	39.4098	100	7.61434	2365	2365	2361	FP072920_7.raw	0/0		3.34446	344.224	344.224	344.224	0.000452419	1.42278e-05	0	0
FALSE	High	PMI-Byonic	PMI-Byonic (A2)	A	2	Unambiguous	CPPGFHGPTCR	[R].cPPGFHGPTcR.[Q]	C1(Carbamidomethyl); C10(Carbamidomethyl)	1	1	Q01705	Q01705	Neurogenic locus notch homolog protein 1 OS=Mus musculus OX=10090 GN=Notch1 PE=1 SV=3	0	3	3	1	0	1	1	1	429.189	1285.55	1285.56	-3.49809	-0.001499	0	0	2860473	HCD (High Energy Collision Dissociation)	MS2	3.42277	36.1632	7.96531	2514	2514	2513	FP072920_7.raw	0/0		9.05629	656.272	656.272	656.272	8.78438e-10	2.31811e-10	0	0
FALSE	High	PMI-Byonic	PMI-Byonic (A2)	A	2	Unambiguous	QDVNECSQNPGLCR	[R].QDVNEcSQNPGLcR.[H]	C6(Carbamidomethyl); C13(Carbamidomethyl)	1	1	Q01705	Q01705	Neurogenic locus notch homolog protein 1 OS=Mus musculus OX=10090 GN=Notch1 PE=1 SV=3	0	3	3	1	0	1	1	1	559.574	1676.71	1676.71	-2.15214	-0.00120284	0	0	7059030	HCD (High Energy Collision Dissociation)	MS2	0.683742	30.775	8.68531	2826	2826	2825	FP072920_7.raw	0/0		7.9042	611.94	611.94	611.94	1.24682e-08	1.64366e-09	0	0
FALSE	High	PMI-Byonic	PMI-Byonic (A2)	A	2	Unambiguous	QDVNECSQNPGLCR	[R].QDVNEcSQNPGLcR.[H]	C6(Carbamidomethyl); C13(Carbamidomethyl)	1	1	Q01705	Q01705	Neurogenic locus notch homolog protein 1 OS=Mus musculus OX=10090 GN=Notch1 PE=1 SV=3	0	2	2	1	0	1	1	1	838.857	1676.71	1676.71	-3.01776	-0.00252996	0	0	3.53955e+06	HCD (High Energy Collision Dissociation)	MS2	0	94.9387	8.51916	2752	2752	2751	FP072920_7.raw	0/0		10.3172	749.882	749.882	749.882	4.81737e-11	7.09882e-12	0	0
FALSE	High	PMI-Byonic	PMI-Byonic (A2)	A	2	Unambiguous	QDVNECSQNPGLCR	[R].QDVNEcSQNPGLcR.[H]	C6(Carbamidomethyl); C13(Carbamidomethyl)	1	1	Q01705	Q01705	Neurogenic locus notch homolog protein 1 OS=Mus musculus OX=10090 GN=Notch1 PE=1 SV=3	0	3	3	1	0	1	1	1	560.237	1678.7	1676.71	1183.38	0.661395	0	0	465685	HCD (High Energy Collision Dissociation)	MS2	58.0564	100	8.93921	2940	2940	2931	FP072920_7.raw	0/0		1.40656	306.819	306.819	306.819	0.0392143	0.00126281	0	0
FALSE	High	PMI-Byonic	PMI-Byonic (A2)	A	2	Unambiguous	QDVNECSQNPGLCR	[R].QDVNEcSQNPGLcR.[H]	C6(Carbamidomethyl); C13(Carbamidomethyl)	1	1	Q01705	Q01705	Neurogenic locus notch homolog protein 1 OS=Mus musculus OX=10090 GN=Notch1 PE=1 SV=3	0	3	3	1	0	1	1	1	559.574	1676.71	1676.71	-2.69816	-0.00150801	0	0	1.03779e+06	HCD (High Energy Collision Dissociation)	MS2	0	100	8.80826	2881	2881	2876	FP072920_7.raw	0/0		5.80933	507.221	507.221	507.221	1.55119e-06	2.00852e-07	0	0
FALSE	High	PMI-Byonic	PMI-Byonic (A2)	A	2	Unambiguous	QDVNECSQNPGLCR	[R].QDVNEcSQNPGLcR.[H]	C6(Carbamidomethyl); C13(Carbamidomethyl)	1	1	Q01705	Q01705	Neurogenic locus notch homolog protein 1 OS=Mus musculus OX=10090 GN=Notch1 PE=1 SV=3	0	2	2	1	0	1	1	1	838.857	1676.71	1676.71	-2.87215	-0.00240789	0	0	667629	HCD (High Energy Collision Dissociation)	MS2	0	100	8.88327	2915	2915	2909	FP072920_7.raw	0/0		9.31719	667.378	667.378	667.378	4.81737e-10	1.13305e-10	0	0
FALSE	High	PMI-Byonic	PMI-Byonic (A2)	A	2	Unambiguous	QDVNECSQNPGLCR	[R].QDVNEcSQNPGLcR.[H]	C6(Carbamidomethyl); C13(Carbamidomethyl)	1	1	Q01705	Q01705	Neurogenic locus notch homolog protein 1 OS=Mus musculus OX=10090 GN=Notch1 PE=1 SV=3	0	2	2	1	0	1	1	1	838.857	1676.71	1676.71	-2.79935	-0.00234685	0	0	1.42499e+06	HCD (High Energy Collision Dissociation)	MS2	9.66877	68.7944	8.74979	2855	2855	2854	FP072920_7.raw	0/0		9.31719	688.196	688.196	688.196	4.81737e-10	9.85681e-11	0	0
FALSE	High	PMI-Byonic	PMI-Byonic (A2)	A	2	Unambiguous	QDVNECSQNPGLCR	[R].QDVNEcSQNPGLcR.[H]	C6(Carbamidomethyl); C13(Carbamidomethyl)	1	1	Q01705	Q01705	Neurogenic locus notch homolog protein 1 OS=Mus musculus OX=10090 GN=Notch1 PE=1 SV=3	0	2	2	1	0	1	1	1	838.857	1676.71	1676.71	-2.28973	-0.0019196	0	0	650494	HCD (High Energy Collision Dissociation)	MS2	10.4812	100	8.40259	2702	2702	2698	FP072920_7.raw	0/0		9.50624	674.6	674.6	674.6	3.11717e-10	6.10579e-11	0	0
FALSE	High	PMI-Byonic	PMI-Byonic (A2)	A	2	Unambiguous	QDVNECSQNPGLCR	[R].QDVNEcSQNPGLcR.[H]	C6(Carbamidomethyl); C13(Carbamidomethyl)	1	1	Q01705	Q01705	Neurogenic locus notch homolog protein 1 OS=Mus musculus OX=10090 GN=Notch1 PE=1 SV=3	0	3	3	1	0	1	1	1	559.574	1676.71	1676.71	-2.15214	-0.00120284	0	0	3.6539e+06	HCD (High Energy Collision Dissociation)	MS2	0	25.3119	8.56497	2773	2773	2771	FP072920_7.raw	0/0		5.80933	514.805	514.805	514.805	1.55119e-06	1.8515e-07	0	0
FALSE	High	PMI-Byonic	PMI-Byonic (A2)	A	2	Unambiguous	QDVNECSQNPGLCR	[R].QDVNEcSQNPGLcR.[H]	C6(Carbamidomethyl); C13(Carbamidomethyl)	1	1	Q01705	Q01705	Neurogenic locus notch homolog protein 1 OS=Mus musculus OX=10090 GN=Notch1 PE=1 SV=3	0	3	3	1	0	1	1	1	559.574	1676.71	1676.71	-2.47975	-0.00138594	0	0	3.03023e+06	HCD (High Energy Collision Dissociation)	MS2	13.2374	55.431	8.45024	2723	2723	2718	FP072920_7.raw	0/0		5.4626	465.417	465.417	465.417	3.44669e-06	4.2616e-07	0	0
FALSE	High	PMI-Byonic	PMI-Byonic (A2)	A	2	Unambiguous	QDVNECSQNPGLCR	[R].QDVNEcSQNPGLcR.[H]	C6(Carbamidomethyl); C13(Carbamidomethyl)	1	1	Q01705	Q01705	Neurogenic locus notch homolog protein 1 OS=Mus musculus OX=10090 GN=Notch1 PE=1 SV=3	0	2	2	1	0	1	1	1	838.857	1676.71	1676.71	-2.65374	-0.00222478	0	0	9565515	HCD (High Energy Collision Dissociation)	MS2	0.803297	38.6466	8.63454	2804	2804	2803	FP072920_7.raw	0/0		10.5062	730.317	730.317	730.317	3.11717e-11	2.64411e-12	0	0
FALSE	Medium	PMI-Byonic	PMI-Byonic (A2)	A	2	Unambiguous	HGGTCHNEIGSYR	[R].HGGtcHNEIGSYR.[C]	T4(Fuc(1)); C5(Carbamidomethyl)	1	1	Q01705	Q01705	Neurogenic locus notch homolog protein 1 OS=Mus musculus OX=10090 GN=Notch1 PE=1 SV=3	0	3	3	1	0	1	1	1	545.238	1633.7	1633.7	-1.92933	-0.00105065	0	0	60689.4	HCD (High Energy Collision Dissociation)	MS2	3.31126	100	5.60897	1585	1585	1584	FP072920_7.raw	0/0		0.342015	63.1692	63.1692	10.4	0.454973	0.0106268	0	0
FALSE	High	PMI-Byonic	PMI-Byonic (A2)	A	2	Unambiguous	HGGTCHNEIGSYR	[R].HGGTcHNEIGSYR.[C]	C5(Carbamidomethyl)	1	1	Q01705	Q01705	Neurogenic locus notch homolog protein 1 OS=Mus musculus OX=10090 GN=Notch1 PE=1 SV=3	0	3	3	1	0	1	1	1	496.552	1487.64	1487.64	-1.63549	-0.000811008	0	0	45688	HCD (High Energy Collision Dissociation)	MS2	0	100	6.18566	1776	1776	1775	FP072920_7.raw	0/0		1.15121	197.759	197.759	197.759	0.0705969	0.00221156	0	0
FALSE	High	PMI-Byonic	PMI-Byonic (A2)	A	2	Unambiguous	HGGTCHNEIGSYR	[R].HGGTcHNEIGsYR.[C]	C5(Carbamidomethyl); S11(Fuc(1))	1	1	Q01705	Q01705	Neurogenic locus notch homolog protein 1 OS=Mus musculus OX=10090 GN=Notch1 PE=1 SV=3	0	3	3	1	0	1	1	1	545.238	1633.7	1633.7	-2.15349	-0.00117272	0	0	486677	HCD (High Energy Collision Dissociation)	MS2	0.430236	100	6.14485	1761	1761	1760	FP072920_7.raw	0/0		4.13587	333.53	333.53	11.3358	7.3136e-05	2.75645e-06	0	0
FALSE	High	PMI-Byonic	PMI-Byonic (A2)	A	2	Unambiguous	HGGTCHNEIGSYR	[R].HGGTcHNEIGsYR.[C]	C5(Carbamidomethyl); S11(Fuc(1))	1	1	Q01705	Q01705	Neurogenic locus notch homolog protein 1 OS=Mus musculus OX=10090 GN=Notch1 PE=1 SV=3	0	3	3	1	0	1	1	1	545.566	1634.68	1633.7	600.277	0.326891	0	0	641915	HCD (High Energy Collision Dissociation)	MS2	15.7811	100	7.01419	2112	2112	2111	FP072920_7.raw	0/0		4.67522	396.13	396.13	19.7281	2.11241e-05	1.24235e-06	0	0
FALSE	High	PMI-Byonic	PMI-Byonic (A2)	A	2	Unambiguous	HGGTCHNEIGSYR	[R].HGGTcHNEIGsYR.[C]	C5(Carbamidomethyl); S11(Fuc(1))	1	1	Q01705	Q01705	Neurogenic locus notch homolog protein 1 OS=Mus musculus OX=10090 GN=Notch1 PE=1 SV=3	0	3	3	1	0	1	1	1	545.238	1633.7	1633.7	-2.37765	-0.00129479	0	0	1.0289e+06	HCD (High Energy Collision Dissociation)	MS2	0	100	6.25203	1800	1800	1799	FP072920_7.raw	0/0		9.20448	677.702	677.702	24.2628	6.24485e-10	1.32238e-10	0	0
FALSE	High	PMI-Byonic	PMI-Byonic (A2)	A	2	Unambiguous	HGGTCHNEIGSYR	[R].HGGTcHNEIGSYR.[C]	C5(Carbamidomethyl)	1	1	Q01705	Q01705	Neurogenic locus notch homolog protein 1 OS=Mus musculus OX=10090 GN=Notch1 PE=1 SV=3	0	3	3	1	0	1	1	1	496.551	1487.64	1487.64	-3.35867	-0.0016655	0	0	162813	HCD (High Energy Collision Dissociation)	MS2	9.52425	100	6.29153	1815	1815	1814	FP072920_7.raw	0/0		5.99968	553.642	553.642	553.642	1.00074e-06	1.17239e-07	0	0
FALSE	High	PMI-Byonic	PMI-Byonic (A2)	A	2	Unambiguous	HGGTCHNEIGSYR	[R].HGGTcHNEIGsYR.[C]	C5(Carbamidomethyl); S11(Fuc(1))	1	1	Q01705	Q01705	Neurogenic locus notch homolog protein 1 OS=Mus musculus OX=10090 GN=Notch1 PE=1 SV=3	0	3	3	1	0	1	1	1	545.238	1633.7	1633.7	-1.81725	-0.000989616	0	0	2.68977e+06	HCD (High Energy Collision Dissociation)	MS2	0.14798	65.1317	6.36382	1843	1843	1842	FP072920_7.raw	0/0		9.08798	692.238	692.238	16.6538	8.16627e-10	1.88703e-10	0	0
FALSE	Medium	PMI-Byonic	PMI-Byonic (A2)	A	2	Unambiguous	HGGTCHNEIGSYR	[R].HGGtcHNEIGSYR.[C]	T4(HexNAc(1)); C5(Carbamidomethyl)	1	1	Q01705	Q01705	Neurogenic locus notch homolog protein 1 OS=Mus musculus OX=10090 GN=Notch1 PE=1 SV=3	0	3	3	1	0	1	1	1	564.245	1690.72	1690.72	-2.75456	-0.0015524	0	0	640897	HCD (High Energy Collision Dissociation)	MS2	0	100	7.11501	2154	2154	2152	FP072920_7.raw	0/0		0.296478	157.68	157.68	10.4	0.505269	0.0142111	0	0
FALSE	High	PMI-Byonic	PMI-Byonic (A2)	A	2	Unambiguous	HGGTCHNEIGSYR	[R].HGGTcHNEIGSYR.[C]	C5(Carbamidomethyl)	1	1	Q01705	Q01705	Neurogenic locus notch homolog protein 1 OS=Mus musculus OX=10090 GN=Notch1 PE=1 SV=3	0	3	3	1	0	1	1	1	496.551	1487.64	1487.64	-3.48175	-0.00172654	0	0	279289	HCD (High Energy Collision Dissociation)	MS2	1.8766	100	6.406	1860	1860	1859	FP072920_7.raw	0/0		7.37204	601.831	601.831	601.831	4.24578e-08	5.57945e-09	0	0
FALSE	High	PMI-Byonic	PMI-Byonic (A2)	A	2	Unambiguous	HGGTCHNEIGSYR	[R].HGGTcHNEIGsYR.[C]	C5(Carbamidomethyl); S11(Fuc(1))	1	1	Q01705	Q01705	Neurogenic locus notch homolog protein 1 OS=Mus musculus OX=10090 GN=Notch1 PE=1 SV=3	0	3	3	1	0	1	1	1	545.238	1633.7	1633.7	-2.48973	-0.00135583	0	0	2.4968e+06	HCD (High Energy Collision Dissociation)	MS2	0	57.632	6.47725	1889	1889	1888	FP072920_7.raw	0/0		9.20448	680.827	680.827	27.4031	6.24485e-10	1.49818e-10	0	0
FALSE	High	PMI-Byonic	PMI-Byonic (A2)	A	2	Unambiguous	HGGTCHNEIGSYR	[R].HGGtcHNEIGSYR.[C]	T4(Fuc(1)); C5(Carbamidomethyl)	1	1	Q01705	Q01705	Neurogenic locus notch homolog protein 1 OS=Mus musculus OX=10090 GN=Notch1 PE=1 SV=3	0	3	3	1	0	1	1	1	545.238	1633.7	1633.7	-2.15349	-0.00117272	0	0	301534	HCD (High Energy Collision Dissociation)	MS2	0.787779	100	6.03416	1725	1725	1724	FP072920_7.raw	0/0		3.39556	286.485	286.485	10.4	0.000402201	1.035e-05	0	0
FALSE	High	PMI-Byonic	PMI-Byonic (A2)	A	2	Unambiguous	HGGTCHNEIGSYR	[R].HGGTcHNEIGSYR.[C]	C5(Carbamidomethyl)	1	1	Q01705	Q01705	Neurogenic locus notch homolog protein 1 OS=Mus musculus OX=10090 GN=Notch1 PE=1 SV=3	0	3	3	1	0	1	1	1	496.552	1487.64	1487.64	-2.06628	-0.00102463	0	0	148355	HCD (High Energy Collision Dissociation)	MS2	6.23978	100	6.51987	1906	1906	1905	FP072920_7.raw	0/0		4.14839	363.202	363.202	363.202	7.10578e-05	2.10479e-06	0	0
FALSE	Medium	PMI-Byonic	PMI-Byonic (A2)	A	2	Unambiguous	HGGTCHNEIGSYR	[R].HGGtcHNEIGSYR.[C]	T4(Fuc(1)); C5(Carbamidomethyl)	1	1	Q01705	Q01705	Neurogenic locus notch homolog protein 1 OS=Mus musculus OX=10090 GN=Notch1 PE=1 SV=3	0	3	3	1	0	1	1	1	545.238	1633.7	1633.7	-1.36893	-0.000745475	0	0	112841	HCD (High Energy Collision Dissociation)	MS2	0	100	5.82735	1655	1655	1654	FP072920_7.raw	0/0		0.2731	50.6316	50.6316	10.4	0.533212	0.0179449	0	0
FALSE	High	PMI-Byonic	PMI-Byonic (A2)	A	2	Unambiguous	HGGTCHNEIGSYR	[R].HGGTcHNEIGsYR.[C]	C5(Carbamidomethyl); S11(Fuc(1))	1	1	Q01705	Q01705	Neurogenic locus notch homolog protein 1 OS=Mus musculus OX=10090 GN=Notch1 PE=1 SV=3	0	3	3	1	0	1	1	1	545.238	1633.7	1633.7	-2.60181	-0.00141686	0	0	735977	HCD (High Energy Collision Dissociation)	MS2	0	100	6.58029	1931	1931	1930	FP072920_7.raw	0/0		6.18873	546.403	546.403	7.90278	6.47547e-07	7.79205e-08	0	0
FALSE	High	PMI-Byonic	PMI-Byonic (A2)	A	2	Unambiguous	HGGTCHNEIGSYR	[R].HGGtcHNEIGSYR.[C]	T4(Fuc(1)); C5(Carbamidomethyl)	1	1	Q01705	Q01705	Neurogenic locus notch homolog protein 1 OS=Mus musculus OX=10090 GN=Notch1 PE=1 SV=3	0	3	3	1	0	1	1	1	545.236	1633.69	1633.7	-4.61925	-0.00251549	0	0	44175.7	HCD (High Energy Collision Dissociation)	MS2	0	100	7.2795	2224	2224	2218	FP072920_7.raw	0/0		2.7099	286.53	286.53	10.4	0.0019503	5.0622e-05	0	0
FALSE	High	PMI-Byonic	PMI-Byonic (A2)	A	2	Unambiguous	HGGTCHNEIGSYR	[R].HGGTcHNEIGSYR.[C]	C5(Carbamidomethyl)	1	1	Q01705	Q01705	Neurogenic locus notch homolog protein 1 OS=Mus musculus OX=10090 GN=Notch1 PE=1 SV=3	0	3	3	1	0	1	1	1	496.552	1487.64	1487.64	-2.98941	-0.00148239	0	0	54795.4	HCD (High Energy Collision Dissociation)	MS2	53.1823	100	6.62254	1948	1948	1947	FP072920_7.raw	0/0		1.08421	183.021	183.021	183.021	0.0823748	0.00281885	0	0
FALSE	High	PMI-Byonic	PMI-Byonic (A2)	A	2	Unambiguous	HGGTCHNEIGSYR	[R].HGGtcHNEIGSYR.[C]	T4(Fuc(1)); C5(Carbamidomethyl)	1	1	Q01705	Q01705	Neurogenic locus notch homolog protein 1 OS=Mus musculus OX=10090 GN=Notch1 PE=1 SV=3	0	3	3	1	0	1	1	1	545.238	1633.7	1633.7	-2.48973	-0.00135583	0	0	336746	HCD (High Energy Collision Dissociation)	MS2	0	100	6.6832	1973	1973	1972	FP072920_7.raw	0/0		3.53815	303.521	303.521	10.4	0.000289635	6.85135e-06	0	0
FALSE	High	PMI-Byonic	PMI-Byonic (A2)	A	2	Unambiguous	HGGTCHNEIGSYR	[R].HGGtcHNEIGSYR.[C]	T4(Fuc(1)); C5(Carbamidomethyl)	1	1	Q01705	Q01705	Neurogenic locus notch homolog protein 1 OS=Mus musculus OX=10090 GN=Notch1 PE=1 SV=3	0	3	3	1	0	1	1	1	545.237	1633.7	1633.7	-3.05013	-0.001661	0	0	199157	HCD (High Energy Collision Dissociation)	MS2	2.98581	100	6.79289	2019	2019	2018	FP072920_7.raw	0/0		3.20121	273.171	273.171	10.4	0.000629196	2.94404e-05	0	0
FALSE	High	PMI-Byonic	PMI-Byonic (A2)	A	2	Unambiguous	HGGTCHNEIGSYR	[R].HGGtcHNEIGSYR.[C]	T4(Fuc(1)); C5(Carbamidomethyl)	1	1	Q01705	Q01705	Neurogenic locus notch homolog protein 1 OS=Mus musculus OX=10090 GN=Notch1 PE=1 SV=3	0	3	3	1	0	1	1	1	545.238	1633.7	1633.7	-1.59309	-0.000867545	0	0	94163.3	HCD (High Energy Collision Dissociation)	MS2	0	100	5.71714	1618	1618	1617	FP072920_7.raw	0/0		0.909026	164.922	164.922	10.4	0.123303	0.00438214	0	0
FALSE	High	PMI-Byonic	PMI-Byonic (A2)	A	2	Unambiguous	HGGTCHNEIGSYR	[R].HGGTcHNEIGsYR.[C]	C5(Carbamidomethyl); S11(Fuc(1))	1	1	Q01705	Q01705	Neurogenic locus notch homolog protein 1 OS=Mus musculus OX=10090 GN=Notch1 PE=1 SV=3	0	3	3	1	0	1	1	1	545.569	1634.69	1633.7	606.329	0.330187	0	0	172002	HCD (High Energy Collision Dissociation)	MS2	41.4369	100	6.90884	2068	2068	2067	FP072920_7.raw	0/0		3.20121	275.34	275.34	13.5347	0.000629196	3.45231e-05	0	0
FALSE	High	PMI-Byonic	PMI-Byonic (A2)	A	2	Unambiguous	HGGTCHNEIGSYR	[R].HGGtcHNEIGSYR.[C]	T4(Fuc(1)); C5(Carbamidomethyl)	1	1	Q01705	Q01705	Neurogenic locus notch homolog protein 1 OS=Mus musculus OX=10090 GN=Notch1 PE=1 SV=3	0	3	3	1	0	1	1	1	545.568	1634.69	1633.7	604.088	0.328966	0	0	138666	HCD (High Energy Collision Dissociation)	MS2	20.9663	100	7.1386	2164	2164	2163	FP072920_7.raw	0/0		2.37904	239.726	239.726	10.4	0.0041779	0.000143988	0	0
FALSE	High	PMI-Byonic	PMI-Byonic (A2)	A	2	Unambiguous	HGGTCHNEIGSYR	[R].HGGtcHNEIGSYR.[C]	T4(Fuc(1)); C5(Carbamidomethyl)	1	1	Q01705	Q01705	Neurogenic locus notch homolog protein 1 OS=Mus musculus OX=10090 GN=Notch1 PE=1 SV=3	0	3	3	1	0	1	1	1	545.238	1633.7	1633.7	-2.37765	-0.00129479	0	0	192541	HCD (High Energy Collision Dissociation)	MS2	1.03801	100	5.93294	1691	1691	1690	FP072920_7.raw	0/0		2.26765	215.161	215.161	10.4	0.00539948	0.000221192	0	0
FALSE	High	PMI-Byonic	PMI-Byonic (A2)	A	2	Unambiguous	NGGACVDGVNTYNCR	[K].NGGAcVDGVNTYNcR.[C]	C5(Carbamidomethyl); C14(Carbamidomethyl)	1	1	Q01705	Q01705	Neurogenic locus notch homolog protein 1 OS=Mus musculus OX=10090 GN=Notch1 PE=1 SV=3	0	3	3	1	0	1	1	1	552.899	1656.68	1656.69	-2.41755	-0.00133504	0	0	1.03863e+06	HCD (High Energy Collision Dissociation)	MS2	0	100	9.12331	3021	3021	3019	FP072920_7.raw	0/0		4.11455	417.258	417.258	417.258	7.68158e-05	3.42972e-06	0	0
FALSE	High	PMI-Byonic	PMI-Byonic (A2)	A	2	Unambiguous	NGGACVDGVNTYNCR	[K].NGGAcVDGVNTYNcR.[C]	C5(Carbamidomethyl); C14(Carbamidomethyl)	1	1	Q01705	Q01705	Neurogenic locus notch homolog protein 1 OS=Mus musculus OX=10090 GN=Notch1 PE=1 SV=3	0	2	2	1	0	1	1	1	828.844	1656.68	1656.69	-2.33575	-0.0019348	0	0	3.97198e+06	HCD (High Energy Collision Dissociation)	MS2	0	73.3864	9.16986	3042	3042	3041	FP072920_7.raw	0/0		8.50624	639.906	639.906	639.906	3.11717e-09	6.45622e-10	0	0
FALSE	High	PMI-Byonic	PMI-Byonic (A2)	A	2	Unambiguous	NGGACVDGVNTYNCR	[K].NGGAcVDGVNTYNcR.[C]	C5(Carbamidomethyl); C14(Carbamidomethyl)	1	1	Q01705	Q01705	Neurogenic locus notch homolog protein 1 OS=Mus musculus OX=10090 GN=Notch1 PE=1 SV=3	0	2	2	1	0	1	1	1	829.338	1657.67	1656.69	593.248	0.491412	0	0	670652	HCD (High Energy Collision Dissociation)	MS2	18.8609	100	9.32549	3111	3111	3107	FP072920_7.raw	0/0		6.41138	483.393	483.393	483.393	3.87814e-07	5.64373e-08	0	0
FALSE	High	PMI-Byonic	PMI-Byonic (A2)	A	2	Unambiguous	NGGACVDGVNTYNCR	[K].NGGAcVDGVNTYNcR.[C]	C5(Carbamidomethyl); C14(Carbamidomethyl)	1	1	Q01705	Q01705	Neurogenic locus notch homolog protein 1 OS=Mus musculus OX=10090 GN=Notch1 PE=1 SV=3	0	2	2	1	0	1	1	1	828.845	1656.68	1656.69	-1.74628	-0.00144652	0	0	3.47653e+06	HCD (High Energy Collision Dissociation)	MS2	1.13843	89.7729	9.04627	2987	2987	2986	FP072920_7.raw	0/0		8.38974	645.407	645.407	645.407	4.07626e-09	9.09237e-10	0	0
FALSE	High	PMI-Byonic	PMI-Byonic (A2)	A	2	Unambiguous	NGGACVDGVNTYNCR	[K].NGGAcVDGVNTYNcR.[C]	C5(Carbamidomethyl); C14(Carbamidomethyl)	1	1	Q01705	Q01705	Neurogenic locus notch homolog protein 1 OS=Mus musculus OX=10090 GN=Notch1 PE=1 SV=3	0	2	2	1	0	1	1	1	828.844	1656.68	1656.69	-2.40944	-0.00199584	0	0	895477	HCD (High Energy Collision Dissociation)	MS2	7.94224	100	8.80394	2879	2879	2876	FP072920_7.raw	0/0		7.50624	562.172	562.172	562.172	3.11717e-08	4.43786e-09	0	0
FALSE	High	PMI-Byonic	PMI-Byonic (A2)	A	2	Unambiguous	NGGACVDGVNTYNCR	[K].NGGAcVDGVNTYNcR.[C]	C5(Carbamidomethyl); C14(Carbamidomethyl)	1	1	Q01705	Q01705	Neurogenic locus notch homolog protein 1 OS=Mus musculus OX=10090 GN=Notch1 PE=1 SV=3	0	3	3	1	0	1	1	1	552.899	1656.68	1656.69	-1.64388	-0.000907795	0	0	462035	HCD (High Energy Collision Dissociation)	MS2	29.8143	100	9.00493	2969	2969	2964	FP072920_7.raw	0/0		3.99806	403.158	403.158	403.158	0.000100448	4.30376e-06	0	0
FALSE	High	PMI-Byonic	PMI-Byonic (A2)	A	2	Unambiguous	NGGACVDGVNTYNCR	[K].NGGAcVDGVNTYNcR.[C]	C5(Carbamidomethyl); C14(Carbamidomethyl)	1	1	Q01705	Q01705	Neurogenic locus notch homolog protein 1 OS=Mus musculus OX=10090 GN=Notch1 PE=1 SV=3	0	2	2	1	0	1	1	1	828.844	1656.68	1656.69	-3.07259	-0.00254515	0	0	2396286	HCD (High Energy Collision Dissociation)	MS2	1.99745	90.3265	8.92624	2934	2934	2931	FP072920_7.raw	0/0		8.31719	622.784	622.784	622.784	4.81737e-09	9.96084e-10	0	0
FALSE	High	PMI-Byonic	PMI-Byonic (A2)	A	2	Unambiguous	NGGACVDGVNTYNCR	[K].NGGAcVDGVNTYNcR.[C]	C5(Carbamidomethyl); C14(Carbamidomethyl)	1	1	Q01705	Q01705	Neurogenic locus notch homolog protein 1 OS=Mus musculus OX=10090 GN=Notch1 PE=1 SV=3	0	3	3	1	0	1	1	1	552.899	1656.68	1656.69	-2.08598	-0.00115194	0	0	582446	HCD (High Energy Collision Dissociation)	MS2	15.2033	100	8.88543	2916	2916	2909	FP072920_7.raw	0/0		2.51521	360.879	360.879	360.879	0.00305345	0.000110923	0	0
FALSE	High	PMI-Byonic	PMI-Byonic (A2)	A	2	Unambiguous	VASFYCECPHGR	[R].VASFYcEcPHGR.[T]	C6(Carbamidomethyl); C8(Carbamidomethyl)	1	1	Q01705	Q01705	Neurogenic locus notch homolog protein 1 OS=Mus musculus OX=10090 GN=Notch1 PE=1 SV=3	0	3	3	1	0	1	1	1	494.879	1482.62	1482.63	-2.71803	-0.00134327	0	0	283381	HCD (High Energy Collision Dissociation)	MS2	65.4543	100	9.40545	3146	3146	3140	FP072920_7.raw	0/0		6.54326	483.371	483.371	483.371	2.86246e-07	2.98454e-08	0	0
FALSE	High	PMI-Byonic	PMI-Byonic (A2)	A	2	Unambiguous	VASFYCECPHGR	[R].VASFYcEcPHGR.[T]	C6(Carbamidomethyl); C8(Carbamidomethyl)	1	1	Q01705	Q01705	Neurogenic locus notch homolog protein 1 OS=Mus musculus OX=10090 GN=Notch1 PE=1 SV=3	0	3	3	1	0	1	1	1	494.879	1482.62	1482.63	-2.34753	-0.00116017	0	0	9804678	HCD (High Energy Collision Dissociation)	MS2	4.2195	26.2778	8.65964	2815	2815	2814	FP072920_7.raw	0/0		8.63812	647.389	647.389	647.389	2.30079e-09	4.33907e-10	0	0
FALSE	High	PMI-Byonic	PMI-Byonic (A2)	A	2	Unambiguous	VASFYCECPHGR	[R].VASFYcEcPHGR.[T]	C6(Carbamidomethyl); C8(Carbamidomethyl)	1	1	Q01705	Q01705	Neurogenic locus notch homolog protein 1 OS=Mus musculus OX=10090 GN=Notch1 PE=1 SV=3	0	3	3	1	0	1	1	1	494.879	1482.62	1482.63	-2.40928	-0.00119068	0	0	7221104	HCD (High Energy Collision Dissociation)	MS2	0.629691	42.2487	8.53962	2761	2761	2760	FP072920_7.raw	0/0		7.63812	572.638	572.638	572.638	2.30079e-08	3.24661e-09	0	0
FALSE	High	PMI-Byonic	PMI-Byonic (A2)	A	2	Unambiguous	VASFYCECPHGR	[R].VASFYcEcPHGR.[T]	C6(Carbamidomethyl); C8(Carbamidomethyl)	1	1	Q01705	Q01705	Neurogenic locus notch homolog protein 1 OS=Mus musculus OX=10090 GN=Notch1 PE=1 SV=3	0	3	3	1	0	1	1	1	495.546	1484.62	1482.63	1348.57	0.666473	0	0	844159	HCD (High Energy Collision Dissociation)	MS2	46.5939	100	8.42992	2714	2714	2707	FP072920_7.raw	0/0		6.43333	553.85	528.323	528.323	3.68701e-07	4.72513e-08	0	0
FALSE	High	PMI-Byonic	PMI-Byonic (A2)	A	2	Unambiguous	VASFYCECPHGR	[R].VASFYcEcPHGR.[T]	C6(Carbamidomethyl); C8(Carbamidomethyl)	1	1	Q01705	Q01705	Neurogenic locus notch homolog protein 1 OS=Mus musculus OX=10090 GN=Notch1 PE=1 SV=3	0	2	2	1	0	1	1	1	741.814	1482.62	1482.63	-2.70896	-0.00200819	0	0	378268	HCD (High Energy Collision Dissociation)	MS2	14.3807	100	8.83366	2893	2893	2887	FP072920_7.raw	0/0		7.20448	560.454	560.454	560.454	6.24485e-08	7.31754e-09	0	0
FALSE	High	PMI-Byonic	PMI-Byonic (A2)	A	2	Unambiguous	VASFYCECPHGR	[R].VASFYcEcPHGR.[T]	C6(Carbamidomethyl); C8(Carbamidomethyl)	1	1	Q01705	Q01705	Neurogenic locus notch homolog protein 1 OS=Mus musculus OX=10090 GN=Notch1 PE=1 SV=3	0	3	3	1	0	1	1	1	494.879	1482.62	1482.63	-2.22402	-0.00109913	0	0	18894700	HCD (High Energy Collision Dissociation)	MS2	6.76146	10.0956	8.77491	2866	2866	2865	FP072920_7.raw	0/0		8.63812	633.125	633.125	633.125	2.30079e-09	4.84363e-10	0	0
FALSE	High	PMI-Byonic	PMI-Byonic (A2)	A	2	Unambiguous	VASFYCECPHGR	[R].VASFYcEcPHGR.[T]	C6(Carbamidomethyl); C8(Carbamidomethyl)	1	1	Q01705	Q01705	Neurogenic locus notch homolog protein 1 OS=Mus musculus OX=10090 GN=Notch1 PE=1 SV=3	0	3	3	1	0	1	1	1	494.879	1482.62	1482.63	-1.97702	-0.000977062	0	0	2.21491e+06	HCD (High Energy Collision Dissociation)	MS2	15.9236	72.7645	9.02363	2977	2977	2975	FP072920_7.raw	0/0		6.50587	552.889	552.889	552.889	3.1198e-07	3.39343e-08	0	0
FALSE	High	PMI-Byonic	PMI-Byonic (A2)	A	2	Unambiguous	VASFYCECPHGR	[R].VASFYcEcPHGR.[T]	C6(Carbamidomethyl); C8(Carbamidomethyl)	1	1	Q01705	Q01705	Neurogenic locus notch homolog protein 1 OS=Mus musculus OX=10090 GN=Notch1 PE=1 SV=3	0	3	3	1	0	1	1	1	494.879	1482.62	1482.63	-2.22402	-0.00109913	0	0	827107	HCD (High Energy Collision Dissociation)	MS2	6.05837	100	9.15285	3035	3035	3030	FP072920_7.raw	0/0		6.54326	513.947	513.947	513.947	2.86246e-07	2.20757e-08	0	0
FALSE	High	PMI-Byonic	PMI-Byonic (A2)	A	2	Unambiguous	VASFYCECPHGR	[R].VASFYcEcPHGR.[T]	C6(Carbamidomethyl); C8(Carbamidomethyl)	1	1	Q01705	Q01705	Neurogenic locus notch homolog protein 1 OS=Mus musculus OX=10090 GN=Notch1 PE=1 SV=3	0	3	3	1	0	1	1	1	494.879	1482.62	1482.63	-2.10052	-0.0010381	0	0	746412	HCD (High Energy Collision Dissociation)	MS2	0	100	9.27591	3089	3089	3085	FP072920_7.raw	0/0		6.54326	482.767	482.767	482.767	2.86246e-07	2.60185e-08	0	0
FALSE	High	PMI-Byonic	PMI-Byonic (A2)	A	2	Unambiguous	VASFYCECPHGR	[R].VASFYcEcPHGR.[T]	C6(Carbamidomethyl); C8(Carbamidomethyl)	1	1	Q01705	Q01705	Neurogenic locus notch homolog protein 1 OS=Mus musculus OX=10090 GN=Notch1 PE=1 SV=3	0	3	3	1	0	1	1	1	494.879	1482.62	1482.63	-2.40928	-0.00119068	0	0	12806779	HCD (High Energy Collision Dissociation)	MS2	5.5138	16.8245	8.89818	2921	2921	2920	FP072920_7.raw	0/0		7.63812	587.094	587.094	587.094	2.30079e-08	3.6059e-09	0	0
FALSE	High	PMI-Byonic	PMI-Byonic (A2)	A	2	Unambiguous	TGLLCHLNDACISNPCNEGSNCDTNPVNGK	[R].TGLLcHLNDAcIsNPcNEGSNcDTNPVNGK.[A]	C5(Carbamidomethyl); C11(Carbamidomethyl); S13(Hex(1)Pent(1)); C16(Carbamidomethyl); C22(Carbamidomethyl)	1	1	Q01705	Q01705	Neurogenic locus notch homolog protein 1 OS=Mus musculus OX=10090 GN=Notch1 PE=1 SV=3	0	3	3	1	0	1	1	1	1209.18	3625.51	3625.51	-0.586488	-0.000708774	0	0	675774	HCD (High Energy Collision Dissociation)	MS2	0	100	12.1629	4388	4388	4383	FP072920_7.raw	0/0		9.66529	707.879	707.879	3.0839	2.16126e-10	2.91016e-11	0	0
FALSE	High	PMI-Byonic	PMI-Byonic (A2)	A	2	Unambiguous	TGLLCHLNDACISNPCNEGSNCDTNPVNGK	[R].TGLLcHLNDAcISNPcNEGsNcDtNPVNGK.[A]	C5(Carbamidomethyl); C11(Carbamidomethyl); C16(Carbamidomethyl); S20(Hex(1)); C22(Carbamidomethyl); T24(Hex(1))	1	1	Q01705	Q01705	Neurogenic locus notch homolog protein 1 OS=Mus musculus OX=10090 GN=Notch1 PE=1 SV=3	0	3	3	1	0	1	1	1	1219.18	3655.52	3655.53	-1.36804	-0.00166696	0	0	485129	HCD (High Energy Collision Dissociation)	MS2	9.56499	100	12.0204	4325	4325	4317	FP072920_7.raw	0/0		8.66529	653.277	653.277	3.6	2.16126e-09	3.28194e-10	0	0
FALSE	High	PMI-Byonic	PMI-Byonic (A2)	A	2	Unambiguous	TGLLCHLNDACISNPCNEGSNCDTNPVNGK	[R].tGLLcHLNDAcISNPcNEGSNcDTNPVNGK.[A]	T1(Hex(1)Pent(1)); C5(Carbamidomethyl); C11(Carbamidomethyl); C16(Carbamidomethyl); C22(Carbamidomethyl)	1	1	Q01705	Q01705	Neurogenic locus notch homolog protein 1 OS=Mus musculus OX=10090 GN=Notch1 PE=1 SV=3	0	4	4	1	0	1	1	1	907.133	3625.51	3625.51	-1.21309	-0.00109952	0	0	314300	HCD (High Energy Collision Dissociation)	MS2	0	100	12.1692	4391	4391	4383	FP072920_7.raw	0/0		5.18372	533.229	533.229	2.8	6.55062e-06	5.93187e-07	0	0
FALSE	High	PMI-Byonic	PMI-Byonic (A2)	A	2	Unambiguous	TGLLCHLNDACISNPCNEGSNCDTNPVNGK	[R].TGLLcHLNDAcIsNPcNEGSNcDTNPVNGK.[A]	C5(Carbamidomethyl); C11(Carbamidomethyl); S13(Hex(1)); C16(Carbamidomethyl); C22(Carbamidomethyl)	1	1	Q01705	Q01705	Neurogenic locus notch homolog protein 1 OS=Mus musculus OX=10090 GN=Notch1 PE=1 SV=3	0	3	3	1	0	1	1	1	1165.16	3493.47	3493.47	-1.19633	-0.00139311	0	0	386244	HCD (High Energy Collision Dissociation)	MS2	0	100	12.1144	4367	4367	4361	FP072920_7.raw	0/0		8.66529	698.442	698.442	2.4	2.16126e-09	3.80568e-10	0	0
FALSE	High	PMI-Byonic	PMI-Byonic (A2)	A	2	Unambiguous	AICTCPSGYTGPACSQDVDECALGANPCEHAGK	[K].AIcTcPSGYTGPAcSQDVDEcALGANPcEHAGK.[C]	C3(Carbamidomethyl); C5(Carbamidomethyl); C14(Carbamidomethyl); C21(Carbamidomethyl); C28(Carbamidomethyl)	1	1	Q01705	Q01705	Neurogenic locus notch homolog protein 1 OS=Mus musculus OX=10090 GN=Notch1 PE=1 SV=3	0	5	5	1	0	1	1	1	711.497	3553.46	3553.45	0.395715	0.000281231	0	0	238107	HCD (High Energy Collision Dissociation)	MS2	0	100	11.8932	4269	4269	4262	FP072920_7.raw	0/0		11.398	874.44	874.44	874.44	3.99983e-12	6.06437e-13	0	0
FALSE	High	PMI-Byonic	PMI-Byonic (A2)	A	2	Unambiguous	AICTCPSGYTGPACSQDVDECALGANPCEHAGK	[K].AIcTcPSGYTGPAcSQDVDEcALGANPcEHAGK.[C]	C3(Carbamidomethyl); C5(Carbamidomethyl); C14(Carbamidomethyl); C21(Carbamidomethyl); C28(Carbamidomethyl)	1	1	Q01705	Q01705	Neurogenic locus notch homolog protein 1 OS=Mus musculus OX=10090 GN=Notch1 PE=1 SV=3	0	3	3	1	0	1	1	1	1185.16	3553.45	3553.45	-1.12541	-0.00133303	0	0	1.061e+06	HCD (High Energy Collision Dissociation)	MS2	0	100	12.0624	4344	4344	4339	FP072920_7.raw	0/0		30.0057	1131.54	1131.54	1131.54	9.86859e-31	9.8684e-31	0	0
FALSE	High	PMI-Byonic	PMI-Byonic (A2)	A	2	Unambiguous	AICTCPSGYTGPACSQDVDECALGANPCEHAGK	[K].AIcTcPSGYTGPAcSQDVDEcALGANPcEHAGK.[C]	C3(Carbamidomethyl); C5(Carbamidomethyl); C14(Carbamidomethyl); C21(Carbamidomethyl); C28(Carbamidomethyl)	1	1	Q01705	Q01705	Neurogenic locus notch homolog protein 1 OS=Mus musculus OX=10090 GN=Notch1 PE=1 SV=3	0	3	3	1	0	1	1	1	1185.15	3553.45	3553.45	-1.64069	-0.00194338	0	0	1.25884e+06	HCD (High Energy Collision Dissociation)	MS2	0	100	11.812	4233	4233	4229	FP072920_7.raw	0/0		30.0057	1240.86	1240.86	1240.86	9.86859e-31	9.8681e-31	0	0
FALSE	High	PMI-Byonic	PMI-Byonic (A2)	A	2	Unambiguous	AICTCPSGYTGPACSQDVDECALGANPCEHAGK	[K].AIcTcPSGYTGPAcSQDVDEcALGANPcEHAGK.[C]	C3(Carbamidomethyl); C5(Carbamidomethyl); C14(Carbamidomethyl); C21(Carbamidomethyl); C28(Carbamidomethyl)	1	1	Q01705	Q01705	Neurogenic locus notch homolog protein 1 OS=Mus musculus OX=10090 GN=Notch1 PE=1 SV=3	0	4	4	1	0	1	1	1	889.119	3553.45	3553.45	-0.493667	-0.000438556	0	0	1.28795e+06	HCD (High Energy Collision Dissociation)	MS2	0	99.0049	11.8098	4232	4232	4229	FP072920_7.raw	0/0		30.0057	1257.78	1257.78	1257.78	9.86859e-31	9.86761e-31	0	0
FALSE	High	PMI-Byonic	PMI-Byonic (A2)	A	2	Unambiguous	AICTCPSGYTGPACSQDVDECALGANPCEHAGK	[K].AIcTcPSGYTGPAcSQDVDEcALGANPcEHAGK.[C]	C3(Carbamidomethyl); C5(Carbamidomethyl); C14(Carbamidomethyl); C21(Carbamidomethyl); C28(Carbamidomethyl)	1	1	Q01705	Q01705	Neurogenic locus notch homolog protein 1 OS=Mus musculus OX=10090 GN=Notch1 PE=1 SV=3	0	4	4	1	0	1	1	1	889.119	3553.46	3553.45	0.193384	0.000171795	0	0	9141714	HCD (High Energy Collision Dissociation)	MS2	0	20.3472	11.9329	4286	4286	4284	FP072920_7.raw	0/0		30.0057	1253.98	1253.98	1253.98	9.86859e-31	9.86835e-31	0	0
FALSE	High	PMI-Byonic	PMI-Byonic (A2)	A	2	Unambiguous	AICTCPSGYTGPACSQDVDECALGANPCEHAGK	[K].AIcTcPSGYTGPAcSQDVDEcALGANPcEHAGK.[C]	C3(Carbamidomethyl); C5(Carbamidomethyl); C14(Carbamidomethyl); C21(Carbamidomethyl); C28(Carbamidomethyl)	1	1	Q01705	Q01705	Neurogenic locus notch homolog protein 1 OS=Mus musculus OX=10090 GN=Notch1 PE=1 SV=3	0	3	3	1	0	1	1	1	1185.16	3553.46	3553.45	0.935748	0.00110838	0	0	374101	HCD (High Energy Collision Dissociation)	MS2	0	100	12.19	4401	4401	4394	FP072920_7.raw	0/0		12.8014	876.813	876.813	876.813	1.5799e-13	2.18577e-14	0	0
FALSE	High	PMI-Byonic	PMI-Byonic (A2)	A	2	Unambiguous	AICTCPSGYTGPACSQDVDECALGANPCEHAGK	[K].AIcTcPSGYTGPAcSQDVDEcALGANPcEHAGK.[C]	C3(Carbamidomethyl); C5(Carbamidomethyl); C14(Carbamidomethyl); C21(Carbamidomethyl); C28(Carbamidomethyl)	1	1	Q01705	Q01705	Neurogenic locus notch homolog protein 1 OS=Mus musculus OX=10090 GN=Notch1 PE=1 SV=3	0	4	4	1	0	1	1	1	889.119	3553.45	3553.45	0.124679	0.00011076	0	0	363115	HCD (High Energy Collision Dissociation)	MS2	0	100	12.2407	4423	4423	4416	FP072920_7.raw	0/0		12.1995	892.496	892.496	892.496	6.31743e-13	1.00487e-13	0	0
FALSE	High	PMI-Byonic	PMI-Byonic (A2)	A	2	Unambiguous	AICTCPSGYTGPACSQDVDECALGANPCEHAGK	[K].AIcTcPSGYTGPAcSQDVDEcALGANPcEHAGK.[C]	C3(Carbamidomethyl); C5(Carbamidomethyl); C14(Carbamidomethyl); C21(Carbamidomethyl); C28(Carbamidomethyl)	1	1	Q01705	Q01705	Neurogenic locus notch homolog protein 1 OS=Mus musculus OX=10090 GN=Notch1 PE=1 SV=3	0	3	3	1	0	1	1	1	1185.16	3553.45	3553.45	-0.197887	-0.000234394	0	0	8605571	HCD (High Energy Collision Dissociation)	MS2	0	36.2387	11.9317	4285	4285	4284	FP072920_7.raw	0/0		30.0057	1231.27	1231.27	1231.27	9.86859e-31	9.86827e-31	0	0
FALSE	High	PMI-Byonic	PMI-Byonic (A2)	A	2	Unambiguous	AICTCPSGYTGPACSQDVDECALGANPCEHAGK	[K].AIcTcPSGYTGPAcSQDVDEcALGANPcEHAGK.[C]	C3(Carbamidomethyl); C5(Carbamidomethyl); C14(Carbamidomethyl); C21(Carbamidomethyl); C28(Carbamidomethyl)	1	1	Q01705	Q01705	Neurogenic locus notch homolog protein 1 OS=Mus musculus OX=10090 GN=Notch1 PE=1 SV=3	0	4	4	1	0	1	1	1	889.117	3553.45	3553.45	-2.48612	-0.00220858	0	0	582424	HCD (High Energy Collision Dissociation)	MS2	0	100	12.1122	4366	4366	4361	FP072920_7.raw	0/0		30.0057	1071.78	1071.78	1071.78	9.86859e-31	9.86843e-31	0	0
FALSE	High	PMI-Byonic	PMI-Byonic (A2)	A	2	Unambiguous	CLNTLGSFECQCLQGYTGPR	[K].cLNTLGsFEcQcLQGYTGPR.[C]	C1(Carbamidomethyl); S7(Hex(1)); C10(Carbamidomethyl); C12(Carbamidomethyl)	1	1	Q01705	Q01705	Neurogenic locus notch homolog protein 1 OS=Mus musculus OX=10090 GN=Notch1 PE=1 SV=3	0	3	3	1	0	1	1	1	841.703	2523.09	2523.09	-0.527348	-0.000443516	0	0	333830	HCD (High Energy Collision Dissociation)	MS2	13.0376	100	14.2522	5303	5303	5296	FP072920_7.raw	0/0		5.1046	490.29	490.29	3.6	7.85953e-06	7.91093e-07	0	0
FALSE	High	PMI-Byonic	PMI-Byonic (A2)	A	2	Unambiguous	CLNTLGSFECQCLQGYTGPR	[K].cLNTLGsFEcQcLQGYTGPR.[C]	C1(Carbamidomethyl); S7(Hex(1)); C10(Carbamidomethyl); C12(Carbamidomethyl)	1	1	Q01705	Q01705	Neurogenic locus notch homolog protein 1 OS=Mus musculus OX=10090 GN=Notch1 PE=1 SV=3	0	3	3	1	0	1	1	1	841.702	2523.09	2523.09	-1.61592	-0.00135904	0	0	661334	HCD (High Energy Collision Dissociation)	MS2	0	100	14.1294	5249	5249	5241	FP072920_7.raw	0/0		7.62963	664.894	664.894	3.6	2.34621e-08	3.96048e-09	0	0
FALSE	High	PMI-Byonic	PMI-Byonic (A2)	A	2	Unambiguous	INEFQCQCPK	[K].INEFQcQcPK.[G]	C6(Carbamidomethyl); C8(Carbamidomethyl)	1	1	Q01705	Q01705	Neurogenic locus notch homolog protein 1 OS=Mus musculus OX=10090 GN=Notch1 PE=1 SV=3	0	4	4	1	0	1	1	1	661.572	2643.27	1323.58	997056	329.921	0	0	1.73962e+06	HCD (High Energy Collision Dissociation)	MS2	18.6029	100	8.54394	2763	2763	2760	FP072920_7.raw	0/0		3.24309	356.219	356.219	356.219	0.000571364	1.90725e-05	0	0
FALSE	High	PMI-Byonic	PMI-Byonic (A2)	A	2	Unambiguous	INEFQCQCPK	[K].INEFQcQcPK.[G]	C6(Carbamidomethyl); C8(Carbamidomethyl)	1	1	Q01705	Q01705	Neurogenic locus notch homolog protein 1 OS=Mus musculus OX=10090 GN=Notch1 PE=1 SV=3	0	2	2	1	0	1	1	1	662.293	1323.58	1323.58	-2.8131	-0.00186169	0	0	1655553	HCD (High Energy Collision Dissociation)	MS2	13.9563	98.0068	8.72842	2846	2846	2843	FP072920_7.raw	0/0		5.96143	517.133	517.133	517.133	1.09288e-06	1.29137e-07	0	0
FALSE	High	PMI-Byonic	PMI-Byonic (A2)	A	2	Unambiguous	INEFQCQCPK	[K].INEFQcQcPK.[G]	C6(Carbamidomethyl); C8(Carbamidomethyl)	1	1	Q01705	Q01705	Neurogenic locus notch homolog protein 1 OS=Mus musculus OX=10090 GN=Notch1 PE=1 SV=3	0	2	2	1	0	1	1	1	662.293	1323.58	1323.58	-2.53642	-0.00167858	0	0	2.86691e+06	HCD (High Energy Collision Dissociation)	MS2	9.80644	66.0759	8.85129	2901	2901	2898	FP072920_7.raw	0/0		6.22959	543.705	543.705	543.705	5.89401e-07	7.04255e-08	0	0
FALSE	High	PMI-Byonic	PMI-Byonic (A2)	A	2	Unambiguous	GFNGHLCQYDVDECASTPCK	[K].GFNGHLcQYDVDEcAsTPcK.[N]	C7(Carbamidomethyl); C14(Carbamidomethyl); S16(Hex(1)Pent(1)); C19(Carbamidomethyl)	1	1	Q01705	Q01705	Neurogenic locus notch homolog protein 1 OS=Mus musculus OX=10090 GN=Notch1 PE=1 SV=3	0	3	3	1	0	1	1	1	884.687	2652.05	2652.05	-2.49274	-0.00220362	0	0	263292	HCD (High Energy Collision Dissociation)	MS2	0	100	10.64	3700	3700	3690	FP072920_7.raw	0/0		8.80151	675.277	675.277	1.2	1.5794e-09	2.72647e-10	0	0
FALSE	High	PMI-Byonic	PMI-Byonic (A2)	A	2	Unambiguous	GFNGHLCQYDVDECASTPCK	[K].GFNGHLcQYDVDEcAsTPcK.[N]	C7(Carbamidomethyl); C14(Carbamidomethyl); S16(Hex(1)); C19(Carbamidomethyl)	1	1	Q01705	Q01705	Neurogenic locus notch homolog protein 1 OS=Mus musculus OX=10090 GN=Notch1 PE=1 SV=3	0	3	3	1	0	1	1	1	840.674	2520.01	2520.01	-1.76685	-0.00148416	0	0	255760	HCD (High Energy Collision Dissociation)	MS2	3.79878	100	10.7324	3741	3741	3734	FP072920_7.raw	0/0		7.66529	618.188	618.188	1.2	2.16126e-08	2.87375e-09	0	0
FALSE	High	PMI-Byonic	PMI-Byonic (A2)	A	2	Unambiguous	GFNGHLCQYDVDECASTPCK	[K].GFNGHLcQYDVDEcAsTPcK.[N]	C7(Carbamidomethyl); C14(Carbamidomethyl); S16(Hex(1)Pent(2)); C19(Carbamidomethyl)	1	1	Q01705	Q01705	Neurogenic locus notch homolog protein 1 OS=Mus musculus OX=10090 GN=Notch1 PE=1 SV=3	0	3	3	1	0	1	1	1	928.701	2784.09	2784.1	-2.36073	-0.00219084	0	0	419715	HCD (High Energy Collision Dissociation)	MS2	0	100	10.7345	3742	3742	3734	FP072920_7.raw	0/0		5.64954	529.457	529.457	1.2	2.24107e-06	2.60673e-07	0	0
FALSE	High	PMI-Byonic	PMI-Byonic (A2)	A	2	Unambiguous	GFNGHLCQYDVDECASTPCK	[K].GFNGHLcQYDVDEcAsTPcK.[N]	C7(Carbamidomethyl); C14(Carbamidomethyl); S16(Hex(1)Pent(1)); C19(Carbamidomethyl)	1	1	Q01705	Q01705	Neurogenic locus notch homolog protein 1 OS=Mus musculus OX=10090 GN=Notch1 PE=1 SV=3	0	3	3	1	0	1	1	1	884.687	2652.05	2652.05	-3.18317	-0.00281398	0	0	255519	HCD (High Energy Collision Dissociation)	MS2	0	100	10.9511	3842	3842	3833	FP072920_7.raw	0/0		6.23168	568.624	568.624	1.2	5.86574e-07	6.35058e-08	0	0
FALSE	High	PMI-Byonic	PMI-Byonic (A2)	A	2	Unambiguous	GFNGHLCQYDVDECASTPCK	[K].GFNGHLcQYDVDEcAsTPcK.[N]	C7(Carbamidomethyl); C14(Carbamidomethyl); S16(Hex(1)Pent(1)); C19(Carbamidomethyl)	1	1	Q01705	Q01705	Neurogenic locus notch homolog protein 1 OS=Mus musculus OX=10090 GN=Notch1 PE=1 SV=3	0	3	3	1	0	1	1	1	884.688	2652.05	2652.05	-1.38805	-0.00122706	0	0	4.04861e+06	HCD (High Energy Collision Dissociation)	MS2	0	55.0235	10.7688	3757	3757	3756	FP072920_7.raw	0/0		9.66529	738.552	738.552	1.2	2.16126e-10	1.87114e-11	0	0
FALSE	High	PMI-Byonic	PMI-Byonic (A2)	A	2	Unambiguous	DGVATFTCLCQPGYTGHHCETNINECHSQPCR	[K].DGVATFTcLcQPGYtGHHcETNINEcHsQPcR.[H]	C8(Carbamidomethyl); C10(Carbamidomethyl); T15(HexNAc(1)); C19(Carbamidomethyl); C26(Carbamidomethyl); S28(Hex(1)Pent(1)); C31(Carbamidomethyl)	1	1	Q01705	Q01705	Neurogenic locus notch homolog protein 1 OS=Mus musculus OX=10090 GN=Notch1 PE=1 SV=3	0	5	5	1	0	1	1	1	861.55	4303.72	4303.74	-3.4467	-0.00296673	0	0	253900	HCD (High Energy Collision Dissociation)	MS2	14.0726	100	10.8085	3776	3776	3767	FP072920_7.raw	0/0		14.8142	951.23	951.23	0	1.53389e-15	2.19124e-16	0	0
FALSE	High	PMI-Byonic	PMI-Byonic (A2)	A	2	Unambiguous	HGGTCQDRDNSYLCLCLK	[R].HGGtcQDRDNSYLcLcLK.[G]	T4(HexNAc(1)Hex(1)Fuc(1)NeuAc(1)); C5(Carbamidomethyl); C14(Carbamidomethyl); C16(Carbamidomethyl)	1	1	Q01705	Q01705	Neurogenic locus notch homolog protein 1 OS=Mus musculus OX=10090 GN=Notch1 PE=1 SV=3	1	3	3	1	0	1	1	1	1000.42	2999.24	2999.24	-1.49575	-0.00149537	0	0	1.70973e+06	HCD (High Energy Collision Dissociation)	MS2	3.85672	100	11.835	4244	4244	4240	FP072920_7.raw	0/0		4.60958	447.811	447.811	0.8	2.45708e-05	1.46037e-06	0	0
FALSE	High	PMI-Byonic	PMI-Byonic (A2)	A	2	Unambiguous	HGGTCQDRDNSYLCLCLK	[R].HGGTcQDRDNsYLcLcLK.[G]	C5(Carbamidomethyl); S11(HexNAc(1)Hex(1)Fuc(1)); C14(Carbamidomethyl); C16(Carbamidomethyl)	1	1	Q01705	Q01705	Neurogenic locus notch homolog protein 1 OS=Mus musculus OX=10090 GN=Notch1 PE=1 SV=3	1	4	4	1	0	1	1	1	677.791	2708.14	2708.15	-1.92504	-0.00130332	0	0	1.75015e+06	HCD (High Energy Collision Dissociation)	MS2	14.7018	100	10.7238	3737	3737	3734	FP072920_7.raw	0/0		9.62103	715.863	715.863	12.7611	2.39315e-10	3.96122e-11	0	0
FALSE	High	PMI-Byonic	PMI-Byonic (A2)	A	2	Unambiguous	HGGTCQDRDNSYLCLCLK	[R].HGGtcQDRDNsYLcLcLK.[G]	T4(Fuc(1)); C5(Carbamidomethyl); S11(HexNAc(1)Hex(1)Fuc(1)); C14(Carbamidomethyl); C16(Carbamidomethyl)	1	1	Q01705	Q01705	Neurogenic locus notch homolog protein 1 OS=Mus musculus OX=10090 GN=Notch1 PE=1 SV=3	1	4	4	1	0	1	1	1	714.305	2854.2	2854.21	-3.12624	-0.00223074	0	0	177983	HCD (High Energy Collision Dissociation)	MS2	3.79122	100	10.7367	3743	3743	3734	FP072920_7.raw	0/0		5.04322	475.387	475.387	4.8	9.05275e-06	8.71303e-07	0	0
FALSE	High	PMI-Byonic	PMI-Byonic (A2)	A	2	Unambiguous	HGGTCQDRDNSYLCLCLK	[R].HGGtcQDRDNsYLcLcLK.[G]	T4(HexNAc(1)); C5(Carbamidomethyl); S11(HexNAc(1)Hex(1)); C14(Carbamidomethyl); C16(Carbamidomethyl)	1	1	Q01705	Q01705	Neurogenic locus notch homolog protein 1 OS=Mus musculus OX=10090 GN=Notch1 PE=1 SV=3	1	4	4	1	0	1	1	1	692.047	2765.17	2765.17	-0.994965	-0.000687812	0	0	357472	HCD (High Energy Collision Dissociation)	MS2	5.44062	100	10.7583	3753	3753	3745	FP072920_7.raw	0/0		0.542622	237.279	237.279	2.4	0.286667	0.00735951	0	0
FALSE	High	PMI-Byonic	PMI-Byonic (A2)	A	2	Unambiguous	HGGTCQDRDNSYLCLCLK	[R].HGGtcQDRDNSYLcLcLK.[G]	T4(HexNAc(1)Hex(1)Fuc(1)); C5(Carbamidomethyl); C14(Carbamidomethyl); C16(Carbamidomethyl)	1	1	Q01705	Q01705	Neurogenic locus notch homolog protein 1 OS=Mus musculus OX=10090 GN=Notch1 PE=1 SV=3	1	3	3	1	0	1	1	1	903.386	2708.14	2708.15	-1.58201	-0.00142811	0	0	4436336	HCD (High Energy Collision Dissociation)	MS2	0	50.1412	10.7958	3770	3770	3767	FP072920_7.raw	0/0		7.47145	686.847	686.847	2.84689	3.37714e-08	4.94361e-09	0	0
FALSE	High	PMI-Byonic	PMI-Byonic (A2)	A	2	Unambiguous	HGGTCQDRDNSYLCLCLK	[R].HGGTcQDRDNsYLcLcLK.[G]	C5(Carbamidomethyl); S11(HexNAc(1)Fuc(1)); C14(Carbamidomethyl); C16(Carbamidomethyl)	1	1	Q01705	Q01705	Neurogenic locus notch homolog protein 1 OS=Mus musculus OX=10090 GN=Notch1 PE=1 SV=3	1	3	3	1	0	1	1	1	849.369	2546.09	2546.1	-1.50386	-0.00127633	0	0	662473	HCD (High Energy Collision Dissociation)	MS2	0	100	10.8041	3774	3774	3767	FP072920_7.raw	0/0		8.18738	679.009	679.009	13.2928	6.49555e-09	1.21058e-09	0	0
FALSE	High	PMI-Byonic	PMI-Byonic (A2)	A	2	Unambiguous	HGGTCQDRDNSYLCLCLK	[R].HGGTcQDRDNsYLcLcLK.[G]	C5(Carbamidomethyl); S11(HexNAc(1)Hex(1)Fuc(1)NeuAc(1)); C14(Carbamidomethyl); C16(Carbamidomethyl)	1	1	Q01705	Q01705	Neurogenic locus notch homolog protein 1 OS=Mus musculus OX=10090 GN=Notch1 PE=1 SV=3	1	4	4	1	0	1	1	1	750.565	2999.24	2999.24	-1.39848	-0.0010486	0	0	4411934	HCD (High Energy Collision Dissociation)	MS2	1.2642	42.9684	11.906	4274	4274	4273	FP072920_7.raw	0/0		8.48482	676.298	676.298	10.7073	3.27479e-09	7.7082e-10	0	0
FALSE	High	PMI-Byonic	PMI-Byonic (A2)	A	2	Unambiguous	HGGTCQDRDNSYLCLCLK	[R].HGGtcQDRDNsYLcLcLK.[G]	T4(HexNAc(1)); C5(Carbamidomethyl); S11(HexNAc(1)Hex(1)); C14(Carbamidomethyl); C16(Carbamidomethyl)	1	1	Q01705	Q01705	Neurogenic locus notch homolog protein 1 OS=Mus musculus OX=10090 GN=Notch1 PE=1 SV=3	1	4	4	1	0	1	1	1	692.047	2765.17	2765.17	-1.43642	-0.000992987	0	0	1.23175e+06	HCD (High Energy Collision Dissociation)	MS2	2.02999	100	11.326	4012	4012	4009	FP072920_7.raw	0/0		2.34303	341.004	341.004	4.21571	0.00453908	0.000179432	0	0
FALSE	Medium	PMI-Byonic	PMI-Byonic (A2)	A	2	Unambiguous	HGGTCQDRDNSYLCLCLK	[R].HGGtcQDRDNsYLcLcLK.[G]	T4(HexNAc(1)); C5(Carbamidomethyl); S11(HexNAc(1)Hex(1)); C14(Carbamidomethyl); C16(Carbamidomethyl)	1	1	Q01705	Q01705	Neurogenic locus notch homolog protein 1 OS=Mus musculus OX=10090 GN=Notch1 PE=1 SV=3	1	4	4	1	0	1	1	1	692.047	2765.17	2765.17	-0.906673	-0.000626776	0	0	740742	HCD (High Energy Collision Dissociation)	MS2	26.6033	100	10.9721	3852	3852	3844	FP072920_7.raw	0/0		0.191204	204.065	204.065	2.4	0.643867	0.0224158	0	0
FALSE	High	PMI-Byonic	PMI-Byonic (A2)	A	2	Unambiguous	HGGTCQDRDNSYLCLCLK	[R].HGGTcQDRDNsYLcLcLK.[G]	C5(Carbamidomethyl); S11(HexNAc(1)Fuc(1)); C14(Carbamidomethyl); C16(Carbamidomethyl)	1	1	Q01705	Q01705	Neurogenic locus notch homolog protein 1 OS=Mus musculus OX=10090 GN=Notch1 PE=1 SV=3	1	4	4	1	0	1	1	1	637.278	2546.09	2546.1	-2.492	-0.00158622	0	0	2.63553e+06	HCD (High Energy Collision Dissociation)	MS2	0.510839	79.9089	10.8199	3781	3781	3778	FP072920_7.raw	0/0		9.62103	716.413	716.413	12.3248	2.39315e-10	4.91218e-11	0	0
FALSE	High	PMI-Byonic	PMI-Byonic (A2)	A	2	Unambiguous	HGGTCQDRDNSYLCLCLK	[R].HGGTcQDRDNsYLcLcLK.[G]	C5(Carbamidomethyl); S11(HexNAc(1)Hex(1)Fuc(1)); C14(Carbamidomethyl); C16(Carbamidomethyl)	1	1	Q01705	Q01705	Neurogenic locus notch homolog protein 1 OS=Mus musculus OX=10090 GN=Notch1 PE=1 SV=3	1	4	4	1	0	1	1	1	677.792	2708.15	2708.15	-1.02354	-0.000692972	0	0	14657298	HCD (High Energy Collision Dissociation)	MS2	0.660258	13.4577	10.8409	3790	3790	3789	FP072920_7.raw	0/0		9.48482	728.937	728.937	13.0353	3.27479e-10	8.26028e-11	0	0
FALSE	High	PMI-Byonic	PMI-Byonic (A2)	A	2	Unambiguous	HGGTCQDRDNSYLCLCLK	[R].HGGTcQDRDNsYLcLcLK.[G]	C5(Carbamidomethyl); S11(Fuc(1)); C14(Carbamidomethyl); C16(Carbamidomethyl)	1	1	Q01705	Q01705	Neurogenic locus notch homolog protein 1 OS=Mus musculus OX=10090 GN=Notch1 PE=1 SV=3	1	3	3	1	0	1	1	1	781.677	2343.02	2343.02	-0.450487	-0.000351833	0	0	1.1466e+06	HCD (High Energy Collision Dissociation)	MS2	4.82888	100	10.8674	3803	3803	3800	FP072920_7.raw	0/0		9.18738	711.072	711.072	12.8354	6.49555e-10	1.6705e-10	0	0
FALSE	High	PMI-Byonic	PMI-Byonic (A2)	A	2	Unambiguous	HGGTCQDRDNSYLCLCLK	[R].HGGtcQDRDNSYLcLcLK.[G]	T4(HexNAc(1)Fuc(1)); C5(Carbamidomethyl); C14(Carbamidomethyl); C16(Carbamidomethyl)	1	1	Q01705	Q01705	Neurogenic locus notch homolog protein 1 OS=Mus musculus OX=10090 GN=Notch1 PE=1 SV=3	1	4	4	1	0	1	1	1	637.278	2546.09	2546.1	-2.58789	-0.00164725	0	0	1.44193e+06	HCD (High Energy Collision Dissociation)	MS2	2.47846	100	10.9405	3837	3837	3833	FP072920_7.raw	0/0		8.62103	686.029	686.029	3.2	2.39315e-09	5.34594e-10	0	0
FALSE	High	PMI-Byonic	PMI-Byonic (A2)	A	2	Unambiguous	HGGTCQDRDNSYLCLCLK	[R].HGGTcQDRDNsYLcLcLK.[G]	C5(Carbamidomethyl); S11(HexNAc(1)Hex(1)Fuc(1)); C14(Carbamidomethyl); C16(Carbamidomethyl)	1	1	Q01705	Q01705	Neurogenic locus notch homolog protein 1 OS=Mus musculus OX=10090 GN=Notch1 PE=1 SV=3	1	4	4	1	0	1	1	1	677.792	2708.14	2708.15	-1.47429	-0.000998147	0	0	3.28151e+06	HCD (High Energy Collision Dissociation)	MS2	7.31598	53.2371	10.9594	3845	3845	3844	FP072920_7.raw	0/0		8.62103	673.693	673.693	11.3232	2.39315e-09	5.82249e-10	0	0
FALSE	High	PMI-Byonic	PMI-Byonic (A2)	A	2	Unambiguous	HGGTCQDRDNSYLCLCLK	[R].HGGtcQDRDNSYLcLcLK.[G]	T4(HexNAc(1)Hex(1)Fuc(1)); C5(Carbamidomethyl); C14(Carbamidomethyl); C16(Carbamidomethyl)	1	1	Q01705	Q01705	Neurogenic locus notch homolog protein 1 OS=Mus musculus OX=10090 GN=Notch1 PE=1 SV=3	1	3	3	1	0	1	1	1	903.387	2708.15	2708.15	-0.635431	-0.000573614	0	0	883032	HCD (High Energy Collision Dissociation)	MS2	10.0237	100	10.9678	3850	3850	3844	FP072920_7.raw	0/0		5.17164	538.531	538.531	5.14631	6.73538e-06	6.54609e-07	0	0
FALSE	High	PMI-Byonic	PMI-Byonic (A2)	A	2	Unambiguous	HGGTCQDRDNSYLCLCLK	[R].HGGtcQDRDNSYLcLcLK.[G]	T4(HexNAc(1)Hex(1)Fuc(1)NeuAc(1)); C5(Carbamidomethyl); C14(Carbamidomethyl); C16(Carbamidomethyl)	1	1	Q01705	Q01705	Neurogenic locus notch homolog protein 1 OS=Mus musculus OX=10090 GN=Notch1 PE=1 SV=3	1	4	4	1	0	1	1	1	750.564	2999.23	2999.24	-3.10789	-0.00233033	0	0	505103	HCD (High Energy Collision Dissociation)	MS2	9.92592	100	12.0897	4356	4356	4350	FP072920_7.raw	0/0		5.53273	552.734	552.734	0.8	2.93269e-06	3.62023e-07	0	0
FALSE	High	PMI-Byonic	PMI-Byonic (A2)	A	2	Unambiguous	HGGTCQDRDNSYLCLCLK	[R].HGGTcQDRDNsYLcLcLK.[G]	C5(Carbamidomethyl); S11(Fuc(1)); C14(Carbamidomethyl); C16(Carbamidomethyl)	1	1	Q01705	Q01705	Neurogenic locus notch homolog protein 1 OS=Mus musculus OX=10090 GN=Notch1 PE=1 SV=3	1	4	4	1	0	1	1	1	586.508	2343.01	2343.02	-2.27971	-0.00133535	0	0	586751	HCD (High Energy Collision Dissociation)	MS2	21.5524	100	10.8106	3777	3777	3767	FP072920_7.raw	0/0		3.20621	411.014	411.014	7.46796	0.000621996	2.42701e-05	0	0
FALSE	High	PMI-Byonic	PMI-Byonic (A2)	A	2	Unambiguous	HGGTCQDRDNSYLCLCLK	[R].HGGTcQDRDNsYLcLcLK.[G]	C5(Carbamidomethyl); S11(HexNAc(1)Hex(1)Fuc(1)NeuAc(1)); C14(Carbamidomethyl); C16(Carbamidomethyl)	1	1	Q01705	Q01705	Neurogenic locus notch homolog protein 1 OS=Mus musculus OX=10090 GN=Notch1 PE=1 SV=3	1	4	4	1	0	1	1	1	750.566	2999.24	2999.24	-1.07288	-0.000804455	0	0	3.25885e+06	HCD (High Energy Collision Dissociation)	MS2	5.02541	53.8313	11.7846	4221	4221	4218	FP072920_7.raw	0/0		8.48482	682.161	682.161	12.4	3.27479e-09	7.09748e-10	0	0
FALSE	High	PMI-Byonic	PMI-Byonic (A2)	A	2	Unambiguous	HGGTCQDRDNSYLCLCLK	[R].HGGTcQDRDNsYLcLcLK.[G]	C5(Carbamidomethyl); S11(HexNAc(1)Hex(1)Fuc(1)); C14(Carbamidomethyl); C16(Carbamidomethyl)	1	1	Q01705	Q01705	Neurogenic locus notch homolog protein 1 OS=Mus musculus OX=10090 GN=Notch1 PE=1 SV=3	1	4	4	1	0	1	1	1	677.791	2708.14	2708.15	-2.73639	-0.00185264	0	0	989216	HCD (High Energy Collision Dissociation)	MS2	14.1155	100	11.1644	3938	3938	3932	FP072920_7.raw	0/0		4.95634	518.576	518.576	13.7729	1.10576e-05	1.053e-06	0	0
FALSE	High	PMI-Byonic	PMI-Byonic (A2)	A	2	Unambiguous	HGGTCQDRDNSYLCLCLK	[R].HGGtcQDRDNsYLcLcLK.[G]	T4(HexNAc(1)); C5(Carbamidomethyl); S11(HexNAc(1)Hex(1)); C14(Carbamidomethyl); C16(Carbamidomethyl)	1	1	Q01705	Q01705	Neurogenic locus notch homolog protein 1 OS=Mus musculus OX=10090 GN=Notch1 PE=1 SV=3	1	3	3	1	0	1	1	1	922.394	2765.17	2765.17	-0.703155	-0.000648114	0	0	1.09519e+06	HCD (High Energy Collision Dissociation)	MS2	3.80404	100	11.3546	4025	4025	4020	FP072920_7.raw	0/0		1.4611	310.297	310.297	2.4	0.0345862	0.000966314	0	0
FALSE	High	PMI-Byonic	PMI-Byonic (A2)	A	2	Unambiguous	HGGTCQDRDNSYLCLCLK	[R].HGGtcQDRDNsYLcLcLK.[G]	T4(HexNAc(1)); C5(Carbamidomethyl); S11(HexNAc(1)Hex(1)); C14(Carbamidomethyl); C16(Carbamidomethyl)	1	1	Q01705	Q01705	Neurogenic locus notch homolog protein 1 OS=Mus musculus OX=10090 GN=Notch1 PE=1 SV=3	1	4	4	1	0	1	1	1	692.046	2765.16	2765.17	-2.23104	-0.0015423	0	0	1.16837e+06	HCD (High Energy Collision Dissociation)	MS2	0	100	11.446	4067	4067	4064	FP072920_7.raw	0/0		1.25015	289.825	289.825	2.4	0.0562146	0.00168552	0	0
FALSE	High	PMI-Byonic	PMI-Byonic (A2)	A	2	Unambiguous	DNSYLCLCLK	[R].DNSYLcLcLK.[G]	C6(Carbamidomethyl); C8(Carbamidomethyl)	1	1	Q01705	Q01705	Neurogenic locus notch homolog protein 1 OS=Mus musculus OX=10090 GN=Notch1 PE=1 SV=3	0	2	2	1	0	1	1	1	643.298	1285.59	1285.59	-1.45683	-0.000936446	0	0	1.48923e+06	HCD (High Energy Collision Dissociation)	MS2	0	100	14.001	5191	5191	5186	FP072920_7.raw	0/0		6.11309	553.585	553.585	553.585	7.70748e-07	8.68029e-08	0	0
FALSE	High	PMI-Byonic	PMI-Byonic (A2)	A	2	Unambiguous	DNSYLCLCLK	[R].DNSYLcLcLK.[G]	C6(Carbamidomethyl); C8(Carbamidomethyl)	1	1	Q01705	Q01705	Neurogenic locus notch homolog protein 1 OS=Mus musculus OX=10090 GN=Notch1 PE=1 SV=3	0	2	2	1	0	1	1	1	643.298	1285.59	1285.59	-1.83664	-0.00118059	0	0	288179	HCD (High Energy Collision Dissociation)	MS2	15.196	100	14.2587	5306	5306	5296	FP072920_7.raw	0/0		5.68724	471.884	471.884	471.884	2.05477e-06	2.38421e-07	0	0
FALSE	High	PMI-Byonic	PMI-Byonic (A2)	A	2	Unambiguous	DNSYLCLCLK	[R].DNSYLcLcLK.[G]	C6(Carbamidomethyl); C8(Carbamidomethyl)	1	1	Q01705	Q01705	Neurogenic locus notch homolog protein 1 OS=Mus musculus OX=10090 GN=Notch1 PE=1 SV=3	0	2	2	1	0	1	1	1	643.366	1285.72	1285.59	103.561	0.0665684	0	0	377008	HCD (High Energy Collision Dissociation)	MS2	33.7406	100	14.4075	5371	5371	5362	FP072920_7.raw	0/0		1.55359	255.293	255.293	255.293	0.027952	0.000441278	0	0
FALSE	High	PMI-Byonic	PMI-Byonic (A2)	A	2	Unambiguous	DNSYLCLCLK	[R].DNSYLcLcLK.[G]	C6(Carbamidomethyl); C8(Carbamidomethyl)	1	1	Q01705	Q01705	Neurogenic locus notch homolog protein 1 OS=Mus musculus OX=10090 GN=Notch1 PE=1 SV=3	0	2	2	1	0	1	1	1	643.298	1285.59	1285.59	-1.9316	-0.00124162	0	0	1.84429e+06	HCD (High Energy Collision Dissociation)	MS2	1.68318	90.1707	14.1229	5246	5246	5241	FP072920_7.raw	0/0		6.11309	545.34	545.34	545.34	7.70748e-07	9.54604e-08	0	0
[truncated: 7 more columns]

## Sheet: FP092520_10
Checked	Confidence	Identifying Node Type	Identifying Node	Search ID	Identifying Node No	PSM Ambiguity	Sequence	Annotated Sequence	Modifications	# Protein Groups	# Proteins	Master Protein Accessions	Protein Accessions	Protein Descriptions	# Missed Cleavages	Charge	Original Precursor Charge	DeltaScore	DeltaCn	Rank	Search Engine Rank	Concatenated Rank	m/z [Da]	MH+ [Da]	Theo. MH+ [Da]	DeltaM [ppm]	Deltam/z [Da]	Matched Ions	Total Ions	Intensity	Activation Type	MS Order	Isolation Interference [%]	Ion Inject Time [ms]	RT [min]	First Scan	Last Scan	Master Scan(s)	Spectrum File	Ions Matched	Annotation	|Log Prob|	Byonic Score	Delta Byonic Score	Delta Mod Score	PEP 2D	q-Value 2D	FDR 2D	Peptide Group FDR 2D
FALSE	High	PMI-Byonic	PMI-Byonic (A2)	A	2	Unambiguous	CQDSNPCLSTPCK	[R].cQDSNPcLsTPcK.[N]	C1(Carbamidomethyl); C7(Carbamidomethyl); S9(Hex(1)Pent(2)); C12(Carbamidomethyl)	1	1	Q01705	Q01705	Neurogenic locus notch homolog protein 1 OS=Mus musculus OX=10090 GN=Notch1 PE=1 SV=3	0	2	2	1	0	1	1	1	996.883	1992.76	1992.77	-6.66033	-0.00663626	0	0	348241	HCD (High Energy Collision Dissociation)	MS2	0	100	7.94682	2865	2865	2863	FP092520_10.raw	0/0		6.16033	472.667	472.667	0	6.91301e-07	2.18359e-07	0	0
FALSE	High	PMI-Byonic	PMI-Byonic (A2)	A	2	Unambiguous	CQDSNPCLSTPCK	[R].cQDSNPcLsTPcK.[N]	C1(Carbamidomethyl); C7(Carbamidomethyl); S9(Hex(1)Pent(2)); C12(Carbamidomethyl)	1	1	Q01705	Q01705	Neurogenic locus notch homolog protein 1 OS=Mus musculus OX=10090 GN=Notch1 PE=1 SV=3	0	3	3	1	0	1	1	1	664.924	1992.76	1992.77	-6.94273	-0.00461176	0	0	467028	HCD (High Energy Collision Dissociation)	MS2	42.243	100	7.87696	2835	2835	2830	FP092520_10.raw	0/0		5.59608	492.872	492.872	1.13687e-13	2.53465e-06	5.33673e-07	0	0
FALSE	High	PMI-Byonic	PMI-Byonic (A2)	A	2	Unambiguous	CQDSNPCLSTPCK	[R].cQDSNPcLsTPcK.[N]	C1(Carbamidomethyl); C7(Carbamidomethyl); S9(Hex(1)Pent(1)); C12(Carbamidomethyl)	1	1	Q01705	Q01705	Neurogenic locus notch homolog protein 1 OS=Mus musculus OX=10090 GN=Notch1 PE=1 SV=3	0	3	3	1	0	1	1	1	620.91	1860.72	1860.73	-7.65283	-0.00474662	0	0	110297	HCD (High Energy Collision Dissociation)	MS2	67.7727	100	7.84366	2820	2820	2819	FP092520_10.raw	0/0		2.73638	315.839	315.839	0	0.00183494	0.000152714	0	0
FALSE	High	PMI-Byonic	PMI-Byonic (A2)	A	2	Unambiguous	CQDSNPCLSTPCK	[R].cQDSNPcLsTPcK.[N]	C1(Carbamidomethyl); C7(Carbamidomethyl); S9(Hex(1)Pent(1)R0); C12(Carbamidomethyl)	1	1	Q01705	Q01705	Neurogenic locus notch homolog protein 1 OS=Mus musculus OX=10090 GN=Notch1 PE=1 SV=3	0	2	2	1	0	1	1	1	930.863	1860.72	1860.73	-5.80887	-0.00540437	0	0	184300	HCD (High Energy Collision Dissociation)	MS2	32.188	100	7.67915	2749	2749	2742	FP092520_10.raw	0/0		6.24372	595.354	595.354	0	5.70533e-07	1.6679e-07	0	0
FALSE	High	PMI-Byonic	PMI-Byonic (A2)	A	2	Unambiguous	CQDSNPCLSTPCK	[R].cQDSNPcLsTPcK.[N]	C1(Carbamidomethyl); C7(Carbamidomethyl); S9(Hex(1)Pent(1)); C12(Carbamidomethyl)	1	1	Q01705	Q01705	Neurogenic locus notch homolog protein 1 OS=Mus musculus OX=10090 GN=Notch1 PE=1 SV=3	0	3	3	1	0	1	1	1	620.91	1860.72	1860.73	-7.45602	-0.00462455	0	0	479511	HCD (High Energy Collision Dissociation)	MS2	3.74409	100	7.72837	2770	2770	2764	FP092520_10.raw	0/0		5.33649	452.523	452.523	0	4.60796e-06	7.89473e-07	0	0
FALSE	High	PMI-Byonic	PMI-Byonic (A2)	A	2	Unambiguous	CQDSNPCLSTPCK	[R].cQDSNPcLsTPcK.[N]	C1(Carbamidomethyl); C7(Carbamidomethyl); S9(Hex(1)Pent(1)); C12(Carbamidomethyl)	1	1	Q01705	Q01705	Neurogenic locus notch homolog protein 1 OS=Mus musculus OX=10090 GN=Notch1 PE=1 SV=3	0	2	2	1	0	1	1	1	930.863	1860.72	1860.73	-6.33354	-0.0058925	0	0	2.44965e+06	HCD (High Energy Collision Dissociation)	MS2	1.62143	91.3071	7.79335	2798	2798	2797	FP092520_10.raw	0/0		10.6415	766.07	766.07	0	2.28282e-11	7.61177e-12	0	0
FALSE	High	PMI-Byonic	PMI-Byonic (A2)	A	2	Unambiguous	CQDSNPCLSTPCK	[R].cQDSNPcLsTPcK.[N]	C1(Carbamidomethyl); C7(Carbamidomethyl); S9(Hex(1)Pent(2)R0); C12(Carbamidomethyl)	1	1	Q01705	Q01705	Neurogenic locus notch homolog protein 1 OS=Mus musculus OX=10090 GN=Notch1 PE=1 SV=3	0	2	2	1	0	1	1	1	996.884	1992.76	1992.77	-5.31274	-0.00529354	0	0	208883	HCD (High Energy Collision Dissociation)	MS2	0	100	7.83477	2817	2817	2808	FP092520_10.raw	0/0		7.41974	610.455	610.455	0	3.80419e-08	1.23743e-08	0	0
FALSE	Medium	PMI-Byonic	PMI-Byonic (A2)	A	2	Unambiguous	NGGTCDLLTLTEYK	[R].NGGTcDLLTLTEYK.[C]	C5(Carbamidomethyl)	1	1	Q01705	Q01705	Neurogenic locus notch homolog protein 1 OS=Mus musculus OX=10090 GN=Notch1 PE=1 SV=3	0	2	2	1	0	1	1	1	792.874	1584.74	1584.76	-9.95368	-0.00788709	0	0	342502	HCD (High Energy Collision Dissociation)	MS2	5.82694	100	16.2395	6596	6596	6592	FP092520_10.raw	0/0		0.487883	129.068	129.068	129.068	0.325175	0.0116629	0	0
FALSE	High	PMI-Byonic	PMI-Byonic (A2)	A	2	Unambiguous	NGGTCDLLTLTEYK	[R].NGGTcDLLTLtEYK.[C]	C5(Carbamidomethyl); T11(Fuc(1))	1	1	Q01705	Q01705	Neurogenic locus notch homolog protein 1 OS=Mus musculus OX=10090 GN=Notch1 PE=1 SV=3	0	2	2	1	0	1	1	1	865.906	1730.8	1730.82	-6.24956	-0.00540842	0	0	3.59426e+06	HCD (High Energy Collision Dissociation)	MS2	0	43.4498	14.3698	5782	5782	5778	FP092520_10.raw	0/0		6.85898	589.976	589.976	4.01763	1.38364e-07	3.2868e-08	0	0
FALSE	High	PMI-Byonic	PMI-Byonic (A2)	A	2	Unambiguous	NGGTCDLLTLTEYK	[R].NGGTcDLLtLTEYK.[C]	C5(Carbamidomethyl); T9(Fuc(1))	1	1	Q01705	Q01705	Neurogenic locus notch homolog protein 1 OS=Mus musculus OX=10090 GN=Notch1 PE=1 SV=3	0	2	2	1	0	1	1	1	865.906	1730.8	1730.82	-6.46114	-0.00559152	0	0	1245328	HCD (High Energy Collision Dissociation)	MS2	0	89.966	14.4921	5835	5835	5833	FP092520_10.raw	0/0		6.33633	529.661	529.661	0	4.6097e-07	1.39874e-07	0	0
FALSE	High	PMI-Byonic	PMI-Byonic (A2)	A	2	Unambiguous	CPPGFHGPTCR	[R].cPPGFHGPTcR.[Q]	C1(Carbamidomethyl); C10(Carbamidomethyl)	1	1	Q01705	Q01705	Neurogenic locus notch homolog protein 1 OS=Mus musculus OX=10090 GN=Notch1 PE=1 SV=3	0	3	3	1	0	1	1	1	429.187	1285.55	1285.56	-6.98769	-0.00299436	0	0	253036	HCD (High Energy Collision Dissociation)	MS2	28.0209	100	6.57426	2272	2272	2269	FP092520_10.raw	0/0		3.64306	342.184	342.184	342.184	0.000227477	1.53967e-05	0	0
FALSE	High	PMI-Byonic	PMI-Byonic (A2)	A	2	Unambiguous	CPPGFHGPTCR	[R].cPPGFHGPTcR.[Q]	C1(Carbamidomethyl); C10(Carbamidomethyl)	1	1	Q01705	Q01705	Neurogenic locus notch homolog protein 1 OS=Mus musculus OX=10090 GN=Notch1 PE=1 SV=3	0	3	3	1	0	1	1	1	429.187	1285.55	1285.56	-8.12716	-0.00348264	0	0	704313	HCD (High Energy Collision Dissociation)	MS2	22.0494	100	7.087	2491	2491	2489	FP092520_10.raw	0/0		5.50721	444.689	444.689	444.689	3.11022e-06	6.36734e-07	0	0
FALSE	High	PMI-Byonic	PMI-Byonic (A2)	A	2	Unambiguous	CPPGFHGPTCR	[R].cPPGFHGPTcR.[Q]	C1(Carbamidomethyl); C10(Carbamidomethyl)	1	1	Q01705	Q01705	Neurogenic locus notch homolog protein 1 OS=Mus musculus OX=10090 GN=Notch1 PE=1 SV=3	0	3	3	1	0	1	1	1	429.187	1285.55	1285.56	-7.27256	-0.00311643	0	0	1.72877e+06	HCD (High Energy Collision Dissociation)	MS2	15.9741	79.3358	6.95623	2435	2435	2434	FP092520_10.raw	0/0		6.51677	537.045	506.072	506.072	3.04251e-07	6.94813e-08	0	0
FALSE	High	PMI-Byonic	PMI-Byonic (A2)	A	2	Unambiguous	CPPGFHGPTCR	[R].cPPGFHGPTcR.[Q]	C1(Carbamidomethyl); C10(Carbamidomethyl)	1	1	Q01705	Q01705	Neurogenic locus notch homolog protein 1 OS=Mus musculus OX=10090 GN=Notch1 PE=1 SV=3	0	3	3	1	0	1	1	1	429.187	1285.55	1285.56	-7.55742	-0.0032385	0	0	1.67235e+06	HCD (High Energy Collision Dissociation)	MS2	10.7213	96.1929	6.6991	2325	2325	2324	FP092520_10.raw	0/0		6.46547	581.151	581.151	581.151	3.424e-07	9.04748e-08	0	0
FALSE	High	PMI-Byonic	PMI-Byonic (A2)	A	2	Unambiguous	CPPGFHGPTCR	[R].cPPGFHGPTcR.[Q]	C1(Carbamidomethyl); C10(Carbamidomethyl)	1	1	Q01705	Q01705	Neurogenic locus notch homolog protein 1 OS=Mus musculus OX=10090 GN=Notch1 PE=1 SV=3	0	3	3	1	0	1	1	1	429.187	1285.55	1285.56	-7.27256	-0.00311643	0	0	254640	HCD (High Energy Collision Dissociation)	MS2	51.4331	100	7.35699	2609	2609	2599	FP092520_10.raw	0/0		1.70317	209.415	209.415	209.415	0.0198075	0.00110708	0	0
FALSE	High	PMI-Byonic	PMI-Byonic (A2)	A	2	Unambiguous	CPPGFHGPTCR	[R].cPPGFHGPTcR.[Q]	C1(Carbamidomethyl); C10(Carbamidomethyl)	1	1	Q01705	Q01705	Neurogenic locus notch homolog protein 1 OS=Mus musculus OX=10090 GN=Notch1 PE=1 SV=3	0	3	3	1	0	1	1	1	429.187	1285.55	1285.56	-7.48621	-0.00320798	0	0	2.57051e+06	HCD (High Energy Collision Dissociation)	MS2	11.954	71.9199	6.82728	2380	2380	2379	FP092520_10.raw	0/0		7.03942	599.261	583.433	583.433	9.13233e-08	2.11463e-08	0	0
FALSE	High	PMI-Byonic	PMI-Byonic (A2)	A	2	Unambiguous	QDVNECSQNPGLCR	[R].QDVNEcSQNPGLcR.[H]	C6(Carbamidomethyl); C13(Carbamidomethyl)	1	1	Q01705	Q01705	Neurogenic locus notch homolog protein 1 OS=Mus musculus OX=10090 GN=Notch1 PE=1 SV=3	0	2	2	1	0	1	1	1	838.853	1676.7	1676.71	-7.67718	-0.00643621	0	0	1193690	HCD (High Energy Collision Dissociation)	MS2	5.2082	100	7.99998	2889	2889	2885	FP092520_10.raw	0/0		7.50686	622.229	622.229	622.229	3.11275e-08	8.70758e-09	0	0
FALSE	High	PMI-Byonic	PMI-Byonic (A2)	A	2	Unambiguous	QDVNECSQNPGLCR	[R].QDVNEcSQNPGLcR.[H]	C6(Carbamidomethyl); C13(Carbamidomethyl)	1	1	Q01705	Q01705	Neurogenic locus notch homolog protein 1 OS=Mus musculus OX=10090 GN=Notch1 PE=1 SV=3	0	3	3	1	0	1	1	1	559.571	1676.7	1676.71	-7.39398	-0.00413253	0	0	4131310	HCD (High Energy Collision Dissociation)	MS2	1.55151	38.6621	8.02228	2899	2899	2896	FP092520_10.raw	0/0		5.95614	532.232	532.232	532.232	1.10626e-06	2.89859e-07	0	0
FALSE	High	PMI-Byonic	PMI-Byonic (A2)	A	2	Unambiguous	QDVNECSQNPGLCR	[R].QDVNEcSQNPGLcR.[H]	C6(Carbamidomethyl); C13(Carbamidomethyl)	1	1	Q01705	Q01705	Neurogenic locus notch homolog protein 1 OS=Mus musculus OX=10090 GN=Notch1 PE=1 SV=3	0	2	2	1	0	1	1	1	838.854	1676.7	1676.71	-6.51232	-0.00545964	0	0	1373949	HCD (High Energy Collision Dissociation)	MS2	2.2297	100	8.11772	2942	2942	2940	FP092520_10.raw	0/0		7.85898	626.543	626.543	626.543	1.38364e-08	4.97098e-09	0	0
FALSE	High	PMI-Byonic	PMI-Byonic (A2)	A	2	Unambiguous	QDVNECSQNPGLCR	[R].QDVNEcSQNPGLcR.[H]	C6(Carbamidomethyl); C13(Carbamidomethyl)	1	1	Q01705	Q01705	Neurogenic locus notch homolog protein 1 OS=Mus musculus OX=10090 GN=Notch1 PE=1 SV=3	0	3	3	1	0	1	1	1	559.571	1676.7	1676.71	-7.06637	-0.00394942	0	0	678856	HCD (High Energy Collision Dissociation)	MS2	22.4353	100	8.14245	2953	2953	2951	FP092520_10.raw	0/0		3.36687	362.481	362.481	362.481	0.000429665	2.79503e-05	0	0
FALSE	High	PMI-Byonic	PMI-Byonic (A2)	A	2	Unambiguous	NGGACVDGVNTYNCR	[K].NGGAcVDGVNTYNcR.[C]	C5(Carbamidomethyl); C14(Carbamidomethyl)	1	1	Q01705	Q01705	Neurogenic locus notch homolog protein 1 OS=Mus musculus OX=10090 GN=Notch1 PE=1 SV=3	0	3	3	1	0	1	1	1	552.897	1656.68	1656.69	-5.73331	-0.0031661	0	0	383139	HCD (High Energy Collision Dissociation)	MS2	24.4888	100	8.75076	3222	3222	3215	FP092520_10.raw	0/0		1.00318	225.425	225.425	225.425	0.0992715	0.00362411	0	0
FALSE	High	PMI-Byonic	PMI-Byonic (A2)	A	2	Unambiguous	NGGACVDGVNTYNCR	[K].NGGAcVDGVNTYNcR.[C]	C5(Carbamidomethyl); C14(Carbamidomethyl)	1	1	Q01705	Q01705	Neurogenic locus notch homolog protein 1 OS=Mus musculus OX=10090 GN=Notch1 PE=1 SV=3	0	2	2	1	0	1	1	1	828.841	1656.67	1656.69	-6.38834	-0.00529174	0	0	1.91482e+06	HCD (High Energy Collision Dissociation)	MS2	3.05226	77.3191	8.69238	3196	3196	3193	FP092520_10.raw	0/0		6.33633	541.312	541.312	541.312	4.6097e-07	1.16939e-07	0	0
FALSE	High	PMI-Byonic	PMI-Byonic (A2)	A	2	Unambiguous	NGGACVDGVNTYNCR	[K].NGGAcVDGVNTYNcR.[C]	C5(Carbamidomethyl); C14(Carbamidomethyl)	1	1	Q01705	Q01705	Neurogenic locus notch homolog protein 1 OS=Mus musculus OX=10090 GN=Notch1 PE=1 SV=3	0	2	2	1	0	1	1	1	828.84	1656.67	1656.69	-8.08306	-0.00669555	0	0	142108	HCD (High Energy Collision Dissociation)	MS2	24.7965	100	8.85882	3269	3269	3259	FP092520_10.raw	0/0		3.76348	331.782	331.782	331.782	0.000172392	8.55544e-06	0	0
FALSE	High	PMI-Byonic	PMI-Byonic (A2)	A	2	Unambiguous	VASFYCECPHGR	[R].VASFYcEcPHGR.[T]	C6(Carbamidomethyl); C8(Carbamidomethyl)	1	1	Q01705	Q01705	Neurogenic locus notch homolog protein 1 OS=Mus musculus OX=10090 GN=Notch1 PE=1 SV=3	0	2	2	1	0	1	1	1	741.813	1482.62	1482.63	-4.68497	-0.00347303	0	0	446283	HCD (High Energy Collision Dissociation)	MS2	11.0001	100	8.32337	3033	3033	3028	FP092520_10.raw	0/0		4.87607	529.653	529.653	529.653	1.33024e-05	1.54125e-06	0	0
FALSE	High	PMI-Byonic	PMI-Byonic (A2)	A	2	Unambiguous	VASFYCECPHGR	[R].VASFYcEcPHGR.[T]	C6(Carbamidomethyl); C8(Carbamidomethyl)	1	1	Q01705	Q01705	Neurogenic locus notch homolog protein 1 OS=Mus musculus OX=10090 GN=Notch1 PE=1 SV=3	0	3	3	1	0	1	1	1	494.877	1482.62	1482.63	-5.8673	-0.00289967	0	0	193067	HCD (High Energy Collision Dissociation)	MS2	63.2549	100	8.77857	3234	3234	3226	FP092520_10.raw	0/0		1.77562	254.587	254.587	254.587	0.0167641	0.000601669	0	0
FALSE	High	PMI-Byonic	PMI-Byonic (A2)	A	2	Unambiguous	VASFYCECPHGR	[R].VASFYcEcPHGR.[T]	C6(Carbamidomethyl); C8(Carbamidomethyl)	1	1	Q01705	Q01705	Neurogenic locus notch homolog protein 1 OS=Mus musculus OX=10090 GN=Notch1 PE=1 SV=3	0	3	3	1	0	1	1	1	494.878	1482.62	1482.63	-3.82954	-0.00189259	0	0	1.88494e+06	HCD (High Energy Collision Dissociation)	MS2	16.7663	70.9782	8.29554	3021	3021	3017	FP092520_10.raw	0/0		6.24372	592.849	530.848	530.848	5.70533e-07	1.90539e-07	0	0
FALSE	High	PMI-Byonic	PMI-Byonic (A2)	A	2	Unambiguous	VASFYCECPHGR	[R].VASFYcEcPHGR.[T]	C6(Carbamidomethyl); C8(Carbamidomethyl)	1	1	Q01705	Q01705	Neurogenic locus notch homolog protein 1 OS=Mus musculus OX=10090 GN=Notch1 PE=1 SV=3	0	3	3	1	0	1	1	1	494.877	1482.62	1482.63	-6.4848	-0.00320484	0	0	7698699	HCD (High Energy Collision Dissociation)	MS2	32.9856	15.887	8.41466	3073	3073	3072	FP092520_10.raw	0/0		5.9385	474.321	474.321	474.321	1.15212e-06	3.30919e-07	0	0
FALSE	High	PMI-Byonic	PMI-Byonic (A2)	A	2	Unambiguous	TGLLCHLNDACISNPCNEGSNCDTNPVNGK	[R].tGLLcHLNDAcISNPcNEGSNcDTNPVNGK.[A]	T1(Hex(1)Pent(1)); C5(Carbamidomethyl); C11(Carbamidomethyl); C16(Carbamidomethyl); C22(Carbamidomethyl)	1	1	Q01705	Q01705	Neurogenic locus notch homolog protein 1 OS=Mus musculus OX=10090 GN=Notch1 PE=1 SV=3	0	3	3	1	0	1	1	1	1209.17	3625.49	3625.51	-6.04099	-0.00730057	0	0	206013	HCD (High Energy Collision Dissociation)	MS2	0	100	12.18	4789	4789	4788	FP092520_10.raw	0/0		4.44835	438.282	438.282	2.8	3.56166e-05	3.09425e-06	0	0
FALSE	High	PMI-Byonic	PMI-Byonic (A2)	A	2	Unambiguous	AICTCPSGYTGPACSQDVDECALGANPCEHAGK	[K].AIcTcPSGYTGPAcSQDVDEcALGANPcEHAGK.[C]	C3(Carbamidomethyl); C5(Carbamidomethyl); C14(Carbamidomethyl); C21(Carbamidomethyl); C28(Carbamidomethyl)	1	1	Q01705	Q01705	Neurogenic locus notch homolog protein 1 OS=Mus musculus OX=10090 GN=Notch1 PE=1 SV=3	0	4	4	1	0	1	1	1	889.114	3553.43	3553.45	-5.50914	-0.00489412	0	0	512393	HCD (High Energy Collision Dissociation)	MS2	0	100	11.9423	4680	4680	4678	FP092520_10.raw	0/0		7.86374	726.435	726.435	726.435	1.36856e-08	3.19794e-09	0	0
FALSE	High	PMI-Byonic	PMI-Byonic (A2)	A	2	Unambiguous	AICTCPSGYTGPACSQDVDECALGANPCEHAGK	[K].AIcTcPSGYTGPAcSQDVDEcALGANPcEHAGK.[C]	C3(Carbamidomethyl); C5(Carbamidomethyl); C14(Carbamidomethyl); C21(Carbamidomethyl); C28(Carbamidomethyl)	1	1	Q01705	Q01705	Neurogenic locus notch homolog protein 1 OS=Mus musculus OX=10090 GN=Notch1 PE=1 SV=3	0	3	3	1	0	1	1	1	1185.15	3553.44	3553.45	-4.73243	-0.00560549	0	0	570561	HCD (High Energy Collision Dissociation)	MS2	0	100	11.9401	4679	4679	4678	FP092520_10.raw	0/0		8.64177	740.285	740.285	740.285	2.28156e-09	5.76085e-10	0	0
FALSE	High	PMI-Byonic	PMI-Byonic (A2)	A	2	Unambiguous	AICTCPSGYTGPACSQDVDECALGANPCEHAGK	[K].AIcTcPSGYTGPAcSQDVDEcALGANPcEHAGK.[C]	C3(Carbamidomethyl); C5(Carbamidomethyl); C14(Carbamidomethyl); C21(Carbamidomethyl); C28(Carbamidomethyl)	1	1	Q01705	Q01705	Neurogenic locus notch homolog protein 1 OS=Mus musculus OX=10090 GN=Notch1 PE=1 SV=3	0	4	4	1	0	1	1	1	889.114	3553.43	3553.45	-5.99008	-0.00532137	0	0	1.4861e+06	HCD (High Energy Collision Dissociation)	MS2	1.40406	91.1859	11.8252	4627	4627	4623	FP092520_10.raw	0/0		15.4832	1052.47	1052.47	1052.47	3.2869e-16	3.28657e-16	0	0
FALSE	High	PMI-Byonic	PMI-Byonic (A2)	A	2	Unambiguous	AICTCPSGYTGPACSQDVDECALGANPCEHAGK	[K].AIcTcPSGYTGPAcSQDVDEcALGANPcEHAGK.[C]	C3(Carbamidomethyl); C5(Carbamidomethyl); C14(Carbamidomethyl); C21(Carbamidomethyl); C28(Carbamidomethyl)	1	1	Q01705	Q01705	Neurogenic locus notch homolog protein 1 OS=Mus musculus OX=10090 GN=Notch1 PE=1 SV=3	0	3	3	1	0	1	1	1	1185.15	3553.43	3553.45	-5.86606	-0.00694826	0	0	2.41575e+06	HCD (High Energy Collision Dissociation)	MS2	0	79.5482	11.8232	4626	4626	4623	FP092520_10.raw	0/0		14.1215	991.912	991.912	991.912	7.55987e-15	3.94409e-15	0	0
FALSE	High	PMI-Byonic	PMI-Byonic (A2)	A	2	Unambiguous	INEFQCQCPK	[K].INEFQcQcPK.[G]	C6(Carbamidomethyl); C8(Carbamidomethyl)	1	1	Q01705	Q01705	Neurogenic locus notch homolog protein 1 OS=Mus musculus OX=10090 GN=Notch1 PE=1 SV=3	0	2	2	1	0	1	1	1	662.29	1323.57	1323.58	-7.33224	-0.00485241	0	0	1.58089e+06	HCD (High Energy Collision Dissociation)	MS2	13.0568	100	8.21954	2987	2987	2984	FP092520_10.raw	0/0		6.11892	503.279	503.279	503.279	7.60466e-07	2.46891e-07	0	0
FALSE	High	PMI-Byonic	PMI-Byonic (A2)	A	2	Unambiguous	INEFQCQCPK	[K].INEFQcQcPK.[G]	C6(Carbamidomethyl); C8(Carbamidomethyl)	1	1	Q01705	Q01705	Neurogenic locus notch homolog protein 1 OS=Mus musculus OX=10090 GN=Notch1 PE=1 SV=3	0	2	2	1	0	1	1	1	662.29	1323.57	1323.58	-7.42446	-0.00491344	0	0	450705	HCD (High Energy Collision Dissociation)	MS2	35.9973	100	8.34092	3040	3040	3039	FP092520_10.raw	0/0		5.70883	396.01	396.01	396.01	1.95509e-06	4.46674e-07	0	0
FALSE	High	PMI-Byonic	PMI-Byonic (A2)	A	2	Unambiguous	GFNGHLCQYDVDECASTPCK	[K].GFNGHLcQYDVDEcAsTPcK.[N]	C7(Carbamidomethyl); C14(Carbamidomethyl); S16(Hex(1)Pent(1)); C19(Carbamidomethyl)	1	1	Q01705	Q01705	Neurogenic locus notch homolog protein 1 OS=Mus musculus OX=10090 GN=Notch1 PE=1 SV=3	0	3	3	1	0	1	1	1	884.684	2652.04	2652.05	-5.73775	-0.00507228	0	0	1.27031e+06	HCD (High Energy Collision Dissociation)	MS2	0	100	10.6218	4066	4066	4062	FP092520_10.raw	0/0		5.86356	584.618	584.618	1.2	1.36912e-06	3.78109e-07	0	0
FALSE	High	PMI-Byonic	PMI-Byonic (A2)	A	2	Unambiguous	HGGTCQDRDNSYLCLCLK	[R].HGGTcQDRDNsYLcLcLK.[G]	C5(Carbamidomethyl); S11(Fuc(1)); C14(Carbamidomethyl); C16(Carbamidomethyl)	1	1	Q01705	Q01705	Neurogenic locus notch homolog protein 1 OS=Mus musculus OX=10090 GN=Notch1 PE=1 SV=3	1	3	3	1	0	1	1	1	781.671	2343	2343.02	-7.24949	-0.00566189	0	0	654315	HCD (High Energy Collision Dissociation)	MS2	0	100	10.7977	4148	4148	4139	FP092520_10.raw	0/0		2.92711	417.251	417.251	8.13122	0.00118275	6.1915e-05	0	0
FALSE	High	PMI-Byonic	PMI-Byonic (A2)	A	2	Unambiguous	HGGTCQDRDNSYLCLCLK	[R].HGGtcQDRDNSYLcLcLK.[G]	T4(HexNAc(1)Hex(1)Fuc(1)); C5(Carbamidomethyl); C14(Carbamidomethyl); C16(Carbamidomethyl)	1	1	Q01705	Q01705	Neurogenic locus notch homolog protein 1 OS=Mus musculus OX=10090 GN=Notch1 PE=1 SV=3	1	3	3	1	0	1	1	1	903.38	2708.12	2708.15	-8.68135	-0.0078368	0	0	1190035	HCD (High Energy Collision Dissociation)	MS2	0	100	10.7451	4121	4121	4117	FP092520_10.raw	0/0		4.85213	567.893	567.893	2	1.40562e-05	1.97279e-06	0	0
FALSE	High	PMI-Byonic	PMI-Byonic (A2)	A	2	Unambiguous	HGGTCQDRDNSYLCLCLK	[R].HGGTcQDRDNsYLcLcLK.[G]	C5(Carbamidomethyl); S11(HexNAc(1)Hex(1)Fuc(1)); C14(Carbamidomethyl); C16(Carbamidomethyl)	1	1	Q01705	Q01705	Neurogenic locus notch homolog protein 1 OS=Mus musculus OX=10090 GN=Notch1 PE=1 SV=3	1	4	4	1	0	1	1	1	677.788	2708.13	2708.15	-6.52271	-0.00441612	0	0	1.02454e+06	HCD (High Energy Collision Dissociation)	MS2	11.4761	100	10.7182	4109	4109	4106	FP092520_10.raw	0/0		6.69713	605.223	605.223	14.9607	2.00848e-07	4.81388e-08	0	0
FALSE	High	PMI-Byonic	PMI-Byonic (A2)	A	2	Unambiguous	HGGTCQDRDNSYLCLCLK	[R].HGGTcQDRDNsYLcLcLK.[G]	C5(Carbamidomethyl); S11(HexNAc(1)Hex(1)Fuc(1)); C14(Carbamidomethyl); C16(Carbamidomethyl)	1	1	Q01705	Q01705	Neurogenic locus notch homolog protein 1 OS=Mus musculus OX=10090 GN=Notch1 PE=1 SV=3	1	6	6	1	0	1	1	1	677.787	4061.68	2708.15	499801	225.589	0	0	2.82681e+06	HCD (High Energy Collision Dissociation)	MS2	43.5779	100	10.8675	4182	4182	4172	FP092520_10.raw	0/0		2.80753	368.583	368.583	2.43634	0.00155766	0.00010465	0	0
FALSE	High	PMI-Byonic	PMI-Byonic (A2)	A	2	Unambiguous	DNSYLCLCLK	[R].DNSYLcLcLK.[G]	C6(Carbamidomethyl); C8(Carbamidomethyl)	1	1	Q01705	Q01705	Neurogenic locus notch homolog protein 1 OS=Mus musculus OX=10090 GN=Notch1 PE=1 SV=3	0	2	2	1	0	1	1	1	643.295	1285.58	1285.59	-7.24894	-0.00465959	0	0	811567	HCD (High Energy Collision Dissociation)	MS2	0	100	14.2396	5722	5722	5712	FP092520_10.raw	0/0		5.03029	439.924	439.924	439.924	9.32629e-06	1.10565e-06	0	0
[truncated: 7 more columns]

## Sheet: FP100920_12
Checked	Confidence	Identifying Node Type	Identifying Node	Search ID	Identifying Node No	PSM Ambiguity	Sequence	Annotated Sequence	Modifications	# Protein Groups	# Proteins	Master Protein Accessions	Protein Accessions	Protein Descriptions	# Missed Cleavages	Charge	Original Precursor Charge	DeltaScore	DeltaCn	Rank	Search Engine Rank	Concatenated Rank	m/z [Da]	MH+ [Da]	Theo. MH+ [Da]	DeltaM [ppm]	Deltam/z [Da]	Matched Ions	Total Ions	Intensity	Activation Type	MS Order	Isolation Interference [%]	Ion Inject Time [ms]	RT [min]	First Scan	Last Scan	Master Scan(s)	Spectrum File	Ions Matched	Annotation	|Log Prob|	Byonic Score	Delta Byonic Score	Delta Mod Score	PEP 2D	q-Value 2D	FDR 2D	Peptide Group FDR 2D
FALSE	High	PMI-Byonic	PMI-Byonic (A2)	A	2	Unambiguous	CQDSNPCLSTPCK	[R].cQDSNPcLsTPcK.[N]	C1(Carbamidomethyl); C7(Carbamidomethyl); S9(Hex(1)Pent(1)R0); C12(Carbamidomethyl)	1	1	Q01705	Q01705	Neurogenic locus notch homolog protein 1 OS=Mus musculus OX=10090 GN=Notch1 PE=1 SV=3	0	2	2	1	0	1	1	1	930.862	1860.72	1860.73	-6.59611	-0.00613679	0	0	104367	HCD (High Energy Collision Dissociation)	MS2	0	100	7.34842	2271	2271	2269	FP100920_12.raw	0/0		4.41781	377.832	377.832	0	3.82116e-05	1.20803e-05	0	0
FALSE	High	PMI-Byonic	PMI-Byonic (A2)	A	2	Unambiguous	NGGTCDLLTLTEYK	[R].NGGTcDLLtLTEYK.[C]	C5(Carbamidomethyl); T9(Fuc(1))	1	1	Q01705	Q01705	Neurogenic locus notch homolog protein 1 OS=Mus musculus OX=10090 GN=Notch1 PE=1 SV=3	0	2	2	1	0	1	1	1	865.908	1730.81	1730.82	-4.20426	-0.0036384	0	0	501217	HCD (High Energy Collision Dissociation)	MS2	0	100	13.1532	4698	4698	4694	FP100920_12.raw	0/0		6.08384	577.938	577.938	0	8.24434e-07	5.77786e-07	0	0
FALSE	High	PMI-Byonic	PMI-Byonic (A2)	A	2	Unambiguous	QDVNECSQNPGLCR	[R].QDVNEcSQNPGLcR.[H]	C6(Carbamidomethyl); C13(Carbamidomethyl)	1	1	Q01705	Q01705	Neurogenic locus notch homolog protein 1 OS=Mus musculus OX=10090 GN=Notch1 PE=1 SV=3	0	2	2	1	0	1	1	1	838.853	1676.7	1676.71	-7.09475	-0.00594793	0	0	1.0649e+06	HCD (High Energy Collision Dissociation)	MS2	0	100	7.67684	2390	2390	2388	FP100920_12.raw	0/0		6.20875	594.302	594.302	594.302	6.18377e-07	3.31151e-07	0	0
FALSE	High	PMI-Byonic	PMI-Byonic (A2)	A	2	Unambiguous	QDVNECSQNPGLCR	[R].QDVNEcSQNPGLcR.[H]	C6(Carbamidomethyl); C13(Carbamidomethyl)	1	1	Q01705	Q01705	Neurogenic locus notch homolog protein 1 OS=Mus musculus OX=10090 GN=Notch1 PE=1 SV=3	0	3	3	1	0	1	1	1	559.573	1676.7	1676.71	-4.99147	-0.00278975	0	0	1.15338e+06	HCD (High Energy Collision Dissociation)	MS2	0	100	7.679	2391	2391	2388	FP100920_12.raw	0/0		3.691	371.487	371.487	371.487	0.000203706	3.28594e-05	0	0
FALSE	High	PMI-Byonic	PMI-Byonic (A2)	A	2	Unambiguous	QDVNECSQNPGLCR	[R].QDVNEcSQNPGLcR.[H]	C6(Carbamidomethyl); C13(Carbamidomethyl)	1	1	Q01705	Q01705	Neurogenic locus notch homolog protein 1 OS=Mus musculus OX=10090 GN=Notch1 PE=1 SV=3	0	2	2	1	0	1	1	1	838.854	1676.7	1676.71	-6.29391	-0.00527654	0	0	718440	HCD (High Energy Collision Dissociation)	MS2	0	100	7.55908	2348	2348	2345	FP100920_12.raw	0/0		6.08384	563.194	563.194	563.194	8.24434e-07	4.95573e-07	0	0
FALSE	High	PMI-Byonic	PMI-Byonic (A2)	A	2	Unambiguous	NGGACVDGVNTYNCR	[K].NGGAcVDGVNTYNcR.[C]	C5(Carbamidomethyl); C14(Carbamidomethyl)	1	1	Q01705	Q01705	Neurogenic locus notch homolog protein 1 OS=Mus musculus OX=10090 GN=Notch1 PE=1 SV=3	0	2	2	1	0	1	1	1	828.84	1656.67	1656.69	-7.19886	-0.00596312	0	0	749687	HCD (High Energy Collision Dissociation)	MS2	0	100	8.22128	2597	2597	2594	FP100920_12.raw	0/0		4.92594	475.398	475.398	475.398	1.18594e-05	4.36233e-06	0	0
FALSE	High	PMI-Byonic	PMI-Byonic (A2)	A	2	Unambiguous	VASFYCECPHGR	[R].VASFYcEcPHGR.[T]	C6(Carbamidomethyl); C8(Carbamidomethyl)	1	1	Q01705	Q01705	Neurogenic locus notch homolog protein 1 OS=Mus musculus OX=10090 GN=Notch1 PE=1 SV=3	0	3	3	1	0	1	1	1	494.876	1482.61	1482.63	-7.90506	-0.00390675	0	0	660198	HCD (High Energy Collision Dissociation)	MS2	58.3625	100	7.73908	2414	2414	2412	FP100920_12.raw	0/0		5.06256	451.069	451.069	451.069	8.65842e-06	3.4252e-06	0	0
FALSE	High	PMI-Byonic	PMI-Byonic (A2)	A	2	Unambiguous	VASFYCECPHGR	[R].VASFYcEcPHGR.[T]	C6(Carbamidomethyl); C8(Carbamidomethyl)	1	1	Q01705	Q01705	Neurogenic locus notch homolog protein 1 OS=Mus musculus OX=10090 GN=Notch1 PE=1 SV=3	0	3	3	1	0	1	1	1	494.878	1482.62	1482.63	-4.32354	-0.00213673	0	0	1.89977e+06	HCD (High Energy Collision Dissociation)	MS2	8.05033	53.9296	7.8435	2451	2451	2450	FP100920_12.raw	0/0		5.68725	540.954	540.954	540.954	2.05469e-06	8.73162e-07	0	0
FALSE	High	PMI-Byonic	PMI-Byonic (A2)	A	2	Unambiguous	VASFYCECPHGR	[R].VASFYcEcPHGR.[T]	C6(Carbamidomethyl); C8(Carbamidomethyl)	1	1	Q01705	Q01705	Neurogenic locus notch homolog protein 1 OS=Mus musculus OX=10090 GN=Notch1 PE=1 SV=3	0	3	3	1	0	1	1	1	494.876	1482.61	1482.63	-7.65806	-0.00378468	0	0	2.07549e+06	HCD (High Energy Collision Dissociation)	MS2	35.4926	40.7599	7.95271	2488	2488	2486	FP100920_12.raw	0/0		4.56784	405.353	405.353	405.353	2.70498e-05	7.82533e-06	0	0
FALSE	High	PMI-Byonic	PMI-Byonic (A2)	A	2	Unambiguous	VASFYCECPHGR	[R].VASFYcEcPHGR.[T]	C6(Carbamidomethyl); C8(Carbamidomethyl)	1	1	Q01705	Q01705	Neurogenic locus notch homolog protein 1 OS=Mus musculus OX=10090 GN=Notch1 PE=1 SV=3	0	4	4	1	0	1	1	1	495.238	1977.93	1482.63	334073	123.826	0	0	2112697	HCD (High Energy Collision Dissociation)	MS2	30.1736	38.9282	7.95388	2489	2489	2486	FP100920_12.raw	0/0		1.91808	255.277	255.277	255.277	0.0120758	0.000741265	0	0
FALSE	High	PMI-Byonic	PMI-Byonic (A2)	A	2	Unambiguous	AICTCPSGYTGPACSQDVDECALGANPCEHAGK	[K].AIcTcPSGYTGPAcSQDVDEcALGANPcEHAGK.[C]	C3(Carbamidomethyl); C5(Carbamidomethyl); C14(Carbamidomethyl); C21(Carbamidomethyl); C28(Carbamidomethyl)	1	1	Q01705	Q01705	Neurogenic locus notch homolog protein 1 OS=Mus musculus OX=10090 GN=Notch1 PE=1 SV=3	0	3	3	1	0	1	1	1	1186.15	3556.44	3553.45	840.547	0.995615	0	0	733224	HCD (High Energy Collision Dissociation)	MS2	0	100	10.9849	3766	3766	3757	FP100920_12.raw	0/0		5.14334	546.173	546.173	546.173	7.18882e-06	2.67761e-06	0	0
FALSE	High	PMI-Byonic	PMI-Byonic (A2)	A	2	Unambiguous	AICTCPSGYTGPACSQDVDECALGANPCEHAGK	[K].AIcTcPSGYTGPAcSQDVDEcALGANPcEHAGK.[C]	C3(Carbamidomethyl); C5(Carbamidomethyl); C14(Carbamidomethyl); C21(Carbamidomethyl); C28(Carbamidomethyl)	1	1	Q01705	Q01705	Neurogenic locus notch homolog protein 1 OS=Mus musculus OX=10090 GN=Notch1 PE=1 SV=3	0	4	4	1	0	1	1	1	889.113	3553.43	3553.45	-6.67713	-0.00593172	0	0	186042	HCD (High Energy Collision Dissociation)	MS2	0	100	10.9871	3767	3767	3757	FP100920_12.raw	0/0		7.35696	698.747	698.747	698.747	4.39579e-08	4.39535e-08	0	0
FALSE	High	PMI-Byonic	PMI-Byonic (A2)	A	2	Unambiguous	INEFQCQCPK	[K].INEFQcQcPK.[G]	C6(Carbamidomethyl); C8(Carbamidomethyl)	1	1	Q01705	Q01705	Neurogenic locus notch homolog protein 1 OS=Mus musculus OX=10090 GN=Notch1 PE=1 SV=3	0	2	2	1	0	1	1	1	662.29	1323.57	1323.58	-6.40996	-0.00424206	0	0	339690	HCD (High Energy Collision Dissociation)	MS2	20.3742	100	7.79263	2434	2434	2432	FP100920_12.raw	0/0		4.48474	374.067	374.067	374.067	3.27537e-05	9.90268e-06	0	0
FALSE	High	PMI-Byonic	PMI-Byonic (A2)	A	2	Unambiguous	GFNGHLCQYDVDECASTPCK	[K].GFNGHLcQYDVDEcAsTPcK.[N]	C7(Carbamidomethyl); C14(Carbamidomethyl); S16(Hex(1)Pent(1)); C19(Carbamidomethyl)	1	1	Q01705	Q01705	Neurogenic locus notch homolog protein 1 OS=Mus musculus OX=10090 GN=Notch1 PE=1 SV=3	0	3	3	1	0	1	1	1	884.684	2652.04	2652.05	-6.2901	-0.00556056	0	0	313158	HCD (High Energy Collision Dissociation)	MS2	33.6216	100	9.8868	3290	3290	3280	FP100920_12.raw	0/0		5.14334	546.357	546.357	1.2	7.18882e-06	1.92575e-06	0	0
FALSE	High	PMI-Byonic	PMI-Byonic (A2)	A	2	Unambiguous	HGGTCQDRDNSYLCLCLK	[R].HGGtcQDRDNSYLcLcLK.[G]	T4(HexNAc(1)Hex(1)Fuc(1)); C5(Carbamidomethyl); C14(Carbamidomethyl); C16(Carbamidomethyl)	1	1	Q01705	Q01705	Neurogenic locus notch homolog protein 1 OS=Mus musculus OX=10090 GN=Notch1 PE=1 SV=3	1	4	4	1	0	1	1	1	677.787	2708.13	2708.15	-8.23557	-0.00557578	0	0	562821	HCD (High Energy Collision Dissociation)	MS2	0	100	10.0099	3343	3343	3335	FP100920_12.raw	0/0		4.40312	510.882	510.882	2	3.95257e-05	1.40406e-05	0	0
FALSE	Medium	PMI-Byonic	PMI-Byonic (A2)	A	2	Unambiguous	HGGTCQDRDNSYLCLCLK	[R].HGGtcQDRDNSYLcLcLK.[G]	T4(HexNAc(1)Hex(1)Fuc(1)); C5(Carbamidomethyl); C14(Carbamidomethyl); C16(Carbamidomethyl)	1	1	Q01705	Q01705	Neurogenic locus notch homolog protein 1 OS=Mus musculus OX=10090 GN=Notch1 PE=1 SV=3	1	3	3	1	0	1	1	1	903.381	2708.13	2708.15	-7.53194	-0.0067992	0	0	364643	HCD (High Energy Collision Dissociation)	MS2	0	100	10.0647	3367	3367	3357	FP100920_12.raw	0/0		0.997691	274.282	274.282	2	0.100533	0.0112032	0	0
FALSE	High	PMI-Byonic	PMI-Byonic (A2)	A	2	Unambiguous	HGGTCQDRDNSYLCLCLK	[R].HGGtcQDRDNSYLcLcLK.[G]	T4(HexNAc(1)Hex(1)Fuc(1)NeuAc(1)); C5(Carbamidomethyl); C14(Carbamidomethyl); C16(Carbamidomethyl)	1	1	Q01705	Q01705	Neurogenic locus notch homolog protein 1 OS=Mus musculus OX=10090 GN=Notch1 PE=1 SV=3	1	4	4	1	0	1	1	1	750.559	2999.22	2999.24	-9.53855	-0.00715211	0	0	634459	HCD (High Energy Collision Dissociation)	MS2	1.6058	100	11.0346	3787	3787	3779	FP100920_12.raw	0/0		4.70403	488.547	488.547	0.8	1.97682e-05	5.9029e-06	0	0
FALSE	High	PMI-Byonic	PMI-Byonic (A2)	A	2	Unambiguous	DNSYLCLCLK	[R].DNSYLcLcLK.[G]	C6(Carbamidomethyl); C8(Carbamidomethyl)	1	1	Q01705	Q01705	Neurogenic locus notch homolog protein 1 OS=Mus musculus OX=10090 GN=Notch1 PE=1 SV=3	0	2	2	1	0	1	1	1	643.294	1285.58	1285.59	-8.19847	-0.00526994	0	0	177760	HCD (High Energy Collision Dissociation)	MS2	29.9595	100	13.0785	4666	4666	4661	FP100920_12.raw	0/0		3.90144	377.575	377.575	377.575	0.000125477	2.14697e-05	0	0
[truncated: 7 more columns]

## Sheet: FP033021_6
Checked	Confidence	Identifying Node Type	Identifying Node	Search ID	Identifying Node No	PSM Ambiguity	Sequence	Annotated Sequence	Modifications	# Protein Groups	# Proteins	Master Protein Accessions	Protein Accessions	Protein Descriptions	# Missed Cleavages	Charge	Original Precursor Charge	DeltaScore	DeltaCn	Rank	Search Engine Rank	Concatenated Rank	m/z [Da]	MH+ [Da]	Theo. MH+ [Da]	DeltaM [ppm]	Deltam/z [Da]	Matched Ions	Total Ions	Intensity	Activation Type	MS Order	Isolation Interference [%]	Ion Inject Time [ms]	RT [min]	First Scan	Last Scan	Master Scan(s)	Spectrum File	Ions Matched	Annotation	|Log Prob|	Byonic Score	Delta Byonic Score	Delta Mod Score	PEP 2D	q-Value 2D	FDR 2D	Peptide Group FDR 2D
FALSE	High	PMI-Byonic	PMI-Byonic (A2)	A	2	Unambiguous	CQDSNPCLSTPCK	[R].cQDsNPcLSTPcK.[N]	C1(Carbamidomethyl); S4(Hex(1)Pent(1)R0); C7(Carbamidomethyl); C12(Carbamidomethyl)	1	1	Q01705	Q01705	Neurogenic locus notch homolog protein 1 OS=Mus musculus OX=10090 GN=Notch1 PE=1 SV=3	0	2	2	1	0	1	1	1	930.868	1860.73	1860.73	-0.363785	-0.000338453	0	0	199983	HCD (High Energy Collision Dissociation)	MS2	0	100	7.69028	2589	2589	2585	FP033021_6.raw	0/0		3.6501	291.503	291.503	3.72	0.00022382	1.92865e-05	0	0
FALSE	High	PMI-Byonic	PMI-Byonic (A2)	A	2	Unambiguous	CQDSNPCLSTPCK	[R].cQDSNPcLsTPcK.[N]	C1(Carbamidomethyl); C7(Carbamidomethyl); S9(Hex(1)Pent(1)); C12(Carbamidomethyl)	1	1	Q01705	Q01705	Neurogenic locus notch homolog protein 1 OS=Mus musculus OX=10090 GN=Notch1 PE=1 SV=3	0	3	3	1	0	1	1	1	620.916	1860.73	1860.73	1.30204	0.00080758	0	0	89710.2	HCD (High Energy Collision Dissociation)	MS2	0	100	7.69894	2593	2593	2585	FP033021_6.raw	0/0		4.21699	349.186	349.186	0	6.06757e-05	6.54847e-06	0	0
FALSE	High	PMI-Byonic	PMI-Byonic (A2)	A	2	Unambiguous	CQDSNPCLSTPCK	[R].cQDsNPcLSTPcK.[N]	C1(Carbamidomethyl); S4(Hex(1)Pent(2)R0); C7(Carbamidomethyl); C12(Carbamidomethyl)	1	1	Q01705	Q01705	Neurogenic locus notch homolog protein 1 OS=Mus musculus OX=10090 GN=Notch1 PE=1 SV=3	0	2	2	1	0	1	1	1	996.89	1992.77	1992.77	0.629148	0.000626874	0	0	131928	HCD (High Energy Collision Dissociation)	MS2	0	100	7.85492	2654	2654	2652	FP033021_6.raw	0/0		2.83923	269.939	269.939	3.72	0.00144801	0.000108652	0	0
FALSE	High	PMI-Byonic	PMI-Byonic (A2)	A	2	Unambiguous	NGGTCDLLTLTEYK	[R].nGGTcDLLtLTEYK.[C]	N1(Deamidated); C5(Carbamidomethyl); T9(Fuc(1))	1	1	Q01705	Q01705	Neurogenic locus notch homolog protein 1 OS=Mus musculus OX=10090 GN=Notch1 PE=1 SV=3	0	2	2	1	0	1	1	1	866.405	1731.8	1731.8	2.20834	0.0019122	0	0	446970	HCD (High Energy Collision Dissociation)	MS2	0	100	16.2454	6191	6191	6183	FP033021_6.raw	0/0		6.23678	488.874	488.874	0	5.79726e-07	1.21192e-07	0	0
FALSE	High	PMI-Byonic	PMI-Byonic (A2)	A	2	Unambiguous	NGGTCDLLTLTEYK	[R].nGGTcDLLtLTEYK.[C]	N1(Deamidated); C5(Carbamidomethyl); T9(Fuc(1))	1	1	Q01705	Q01705	Neurogenic locus notch homolog protein 1 OS=Mus musculus OX=10090 GN=Notch1 PE=1 SV=3	0	2	2	1	0	1	1	1	866.404	1731.8	1731.8	0.728097	0.000630459	0	0	129221	HCD (High Energy Collision Dissociation)	MS2	0	100	15.4255	5842	5842	5832	FP033021_6.raw	0/0		6.52401	491.148	491.148	1.13687e-13	2.99222e-07	3.90387e-08	0	0
FALSE	High	PMI-Byonic	PMI-Byonic (A2)	A	2	Unambiguous	NGGTCDLLTLTEYK	[R].NGGTcDLLtLTEYK.[C]	C5(Carbamidomethyl); T9(Fuc(1))	1	1	Q01705	Q01705	Neurogenic locus notch homolog protein 1 OS=Mus musculus OX=10090 GN=Notch1 PE=1 SV=3	0	2	2	1	0	1	1	1	865.913	1730.82	1730.82	2.21376	0.0019158	0	0	277413	HCD (High Energy Collision Dissociation)	MS2	0	100	14.4943	5440	5440	5436	FP033021_6.raw	0/0		6.23678	488.349	488.349	5.68434e-14	5.79726e-07	1.02087e-07	0	0
FALSE	High	PMI-Byonic	PMI-Byonic (A2)	A	2	Unambiguous	NGGTCDLLTLTEYK	[R].nGGTcDLLtLTEYK.[C]	N1(Deamidated); C5(Carbamidomethyl); T9(Fuc(1))	1	1	Q01705	Q01705	Neurogenic locus notch homolog protein 1 OS=Mus musculus OX=10090 GN=Notch1 PE=1 SV=3	0	2	2	1	0	1	1	1	866.405	1731.8	1731.8	2.4198	0.0020953	0	0	86866.2	HCD (High Energy Collision Dissociation)	MS2	0	100	16.1117	6134	6134	6128	FP033021_6.raw	0/0		6.4128	521.964	521.964	0	3.86548e-07	8.13198e-08	0	0
FALSE	High	PMI-Byonic	PMI-Byonic (A2)	A	2	Unambiguous	NGGTCDLLTLTEYK	[R].NGGTcDLLtLTEYK.[C]	C5(Carbamidomethyl); T9(Fuc(1))	1	1	Q01705	Q01705	Neurogenic locus notch homolog protein 1 OS=Mus musculus OX=10090 GN=Notch1 PE=1 SV=3	0	2	2	1	0	1	1	1	865.913	1730.82	1730.82	1.50848	0.00130545	0	0	432848	HCD (High Energy Collision Dissociation)	MS2	0	100	14.3697	5385	5385	5381	FP033021_6.raw	0/0		7.92073	638.709	638.709	0	1.20026e-08	2.84381e-09	0	0
FALSE	High	PMI-Byonic	PMI-Byonic (A2)	A	2	Unambiguous	SCQQADPCASNPCANGGQCLPFESSYICR	[K].ScQQADPcAsNPcANGGQcLPFESSYIcR.[C]	C2(Carbamidomethyl); C8(Carbamidomethyl); S10(Hex(1)Pent(1)); C13(Carbamidomethyl); C19(Carbamidomethyl); C28(Carbamidomethyl)	1	1	Q01705	Q01705	Neurogenic locus notch homolog protein 1 OS=Mus musculus OX=10090 GN=Notch1 PE=1 SV=3	0	3	3	1	0	1	1	1	1210.49	3629.46	3628.44	280.847	0.339679	0	0	301377	HCD (High Energy Collision Dissociation)	MS2	18.0949	100	13.7154	5103	5103	5095	FP033021_6.raw	0/0		5.12322	585.35	585.35	2.4	7.5298e-06	1.33852e-06	0	0
FALSE	High	PMI-Byonic	PMI-Byonic (A2)	A	2	Unambiguous	SCQQADPCASNPCANGGQCLPFESSYICR	[K].scQQADPcASNPcAnGGQcLPFESSYIcR.[C]	S1(Hex(1)Pent(1)); C2(Carbamidomethyl); C8(Carbamidomethyl); C13(Carbamidomethyl); N15(Deamidated); C19(Carbamidomethyl); C28(Carbamidomethyl)	1	1	Q01705	Q01705	Neurogenic locus notch homolog protein 1 OS=Mus musculus OX=10090 GN=Notch1 PE=1 SV=3	0	3	3	1	0	1	1	1	1211.49	3632.44	3629.42	832.393	1.00704	0	0	336931	HCD (High Energy Collision Dissociation)	MS2	0	100	13.9221	5192	5192	5183	FP033021_6.raw	0/0		5.0034	465.866	465.866	0.12	9.92196e-06	1.68773e-06	0	0
FALSE	High	PMI-Byonic	PMI-Byonic (A2)	A	2	Unambiguous	SCQQADPCASNPCANGGQCLPFESSYICR	[K].ScQQADPcAsNPcAnGGQcLPFESSYIcR.[C]	C2(Carbamidomethyl); C8(Carbamidomethyl); S10(Hex(1)Pent(2)); C13(Carbamidomethyl); N15(Deamidated); C19(Carbamidomethyl); C28(Carbamidomethyl)	1	1	Q01705	Q01705	Neurogenic locus notch homolog protein 1 OS=Mus musculus OX=10090 GN=Notch1 PE=1 SV=3	0	3	3	1	0	1	1	1	1254.5	3761.48	3761.47	3.62538	0.00454558	0	0	294047	HCD (High Energy Collision Dissociation)	MS2	0	100	13.944	5201	5201	5194	FP033021_6.raw	0/0		11.0261	816.08	816.08	2.4	9.41643e-12	3.12646e-12	0	0
FALSE	High	PMI-Byonic	PMI-Byonic (A2)	A	2	Unambiguous	SCQQADPCASNPCANGGQCLPFESSYICR	[K].ScQQADPcAsNPcANGGqcLPFESSYIcR.[C]	C2(Carbamidomethyl); C8(Carbamidomethyl); S10(Hex(1)Pent(1)); C13(Carbamidomethyl); Q18(Deamidated); C19(Carbamidomethyl); C28(Carbamidomethyl)	1	1	Q01705	Q01705	Neurogenic locus notch homolog protein 1 OS=Mus musculus OX=10090 GN=Notch1 PE=1 SV=3	0	4	4	1	0	1	1	1	908.363	3630.43	3629.42	278.024	0.252267	0	0	476440	HCD (High Energy Collision Dissociation)	MS2	24.8896	100	13.9998	5225	5225	5216	FP033021_6.raw	0/0		7.42416	653.852	653.852	0	3.76563e-08	8.59802e-09	0	0
FALSE	High	PMI-Byonic	PMI-Byonic (A2)	A	2	Unambiguous	SCQQADPCASNPCANGGQCLPFESSYICR	[K].ScQQADPcAsNPcAnGGQcLPFESSYIcR.[C]	C2(Carbamidomethyl); C8(Carbamidomethyl); S10(Hex(1)Pent(2)); C13(Carbamidomethyl); N15(Deamidated); C19(Carbamidomethyl); C28(Carbamidomethyl)	1	1	Q01705	Q01705	Neurogenic locus notch homolog protein 1 OS=Mus musculus OX=10090 GN=Notch1 PE=1 SV=3	0	4	4	1	0	1	1	1	941.128	3761.49	3761.47	7.14294	0.00671698	0	0	189057	HCD (High Energy Collision Dissociation)	MS2	0	100	13.9462	5202	5202	5194	FP033021_6.raw	0/0		6.42416	629.491	629.491	0	3.76563e-07	6.74458e-08	0	0
FALSE	High	PMI-Byonic	PMI-Byonic (A2)	A	2	Unambiguous	SCQQADPCASNPCANGGQCLPFESSYICR	[K].ScQQADPcAsNPcAnGGQcLPFESSYIcR.[C]	C2(Carbamidomethyl); C8(Carbamidomethyl); S10(Hex(1)Pent(1)); C13(Carbamidomethyl); N15(Deamidated); C19(Carbamidomethyl); C28(Carbamidomethyl)	1	1	Q01705	Q01705	Neurogenic locus notch homolog protein 1 OS=Mus musculus OX=10090 GN=Notch1 PE=1 SV=3	0	3	3	1	0	1	1	1	1210.48	3629.44	3629.42	3.39355	0.00410555	0	0	555989	HCD (High Energy Collision Dissociation)	MS2	0	100	14.0377	5241	5241	5238	FP033021_6.raw	0/0		12.0261	891.648	891.648	2.4	9.41697e-13	8.47321e-13	0	0
FALSE	High	PMI-Byonic	PMI-Byonic (A2)	A	2	Unambiguous	CPPGFHGPTCR	[R].cPPGFHGPTcR.[Q]	C1(Carbamidomethyl); C10(Carbamidomethyl)	1	1	Q01705	Q01705	Neurogenic locus notch homolog protein 1 OS=Mus musculus OX=10090 GN=Notch1 PE=1 SV=3	0	3	3	1	0	1	1	1	429.525	1286.56	1285.56	780.666	0.33453	0	0	483770	HCD (High Energy Collision Dissociation)	MS2	61.5012	100	9.15746	3172	3172	3171	FP033021_6.raw	0/0		4.49805	423.991	423.991	423.991	3.17654e-05	3.39119e-06	0	0
FALSE	High	PMI-Byonic	PMI-Byonic (A2)	A	2	Unambiguous	CPPGFHGPTCRQDVNECSQNPGLCR	[R].cPPGFHGPTcRQDVNEcSQNPGLcR.[H]	C1(Carbamidomethyl); C10(Carbamidomethyl); C17(Carbamidomethyl); C24(Carbamidomethyl)	1	1	Q01705	Q01705	Neurogenic locus notch homolog protein 1 OS=Mus musculus OX=10090 GN=Notch1 PE=1 SV=3	1	4	4	1	0	1	1	1	736.567	2943.25	2943.25	-1.16686	-0.000858591	0	0	470910	HCD (High Energy Collision Dissociation)	MS2	0	100	11.3613	4084	4084	4080	FP033021_6.raw	0/0		4.40354	502.667	502.667	502.667	3.94878e-05	4.68145e-06	0	0
FALSE	High	PMI-Byonic	PMI-Byonic (A2)	A	2	Unambiguous	CPPGFHGPTCRQDVNECSQNPGLCR	[R].cPPGFHGPTcRQDVNEcSQNPGLcR.[H]	C1(Carbamidomethyl); C10(Carbamidomethyl); C17(Carbamidomethyl); C24(Carbamidomethyl)	1	1	Q01705	Q01705	Neurogenic locus notch homolog protein 1 OS=Mus musculus OX=10090 GN=Notch1 PE=1 SV=3	1	4	4	1	0	1	1	1	736.816	2944.24	2943.25	337.101	0.248043	0	0	816666	HCD (High Energy Collision Dissociation)	MS2	16.1314	100	11.2298	4026	4026	4025	FP033021_6.raw	0/0		3.80161	458.723	458.723	458.723	0.000157902	1.56982e-05	0	0
FALSE	High	PMI-Byonic	PMI-Byonic (A2)	A	2	Unambiguous	CPPGFHGPTCRQDVNECSQNPGLCR	[R].cPPGFHGPTcRQDVNEcSQNPGLcR.[H]	C1(Carbamidomethyl); C10(Carbamidomethyl); C17(Carbamidomethyl); C24(Carbamidomethyl)	1	1	Q01705	Q01705	Neurogenic locus notch homolog protein 1 OS=Mus musculus OX=10090 GN=Notch1 PE=1 SV=3	1	4	4	1	0	1	1	1	736.568	2943.25	2943.25	-0.669165	-0.00049238	0	0	236124	HCD (High Energy Collision Dissociation)	MS2	7.55315	100	11.1162	3977	3977	3975	FP033021_6.raw	0/0		5.25019	585.974	585.974	585.974	5.62102e-06	1.19453e-06	0	0
FALSE	High	PMI-Byonic	PMI-Byonic (A2)	A	2	Unambiguous	CPPGFHGPTCRQDVNECSQNPGLCR	[R].cPPGFHGPTcRQDVNEcSQNPGLcR.[H]	C1(Carbamidomethyl); C10(Carbamidomethyl); C17(Carbamidomethyl); C24(Carbamidomethyl)	1	1	Q01705	Q01705	Neurogenic locus notch homolog protein 1 OS=Mus musculus OX=10090 GN=Notch1 PE=1 SV=3	1	4	4	1	0	1	1	1	736.818	2944.25	2943.25	339.921	0.250118	0	0	561418	HCD (High Energy Collision Dissociation)	MS2	55.1283	100	11.0063	3930	3930	3928	FP033021_6.raw	0/0		5.53741	579.808	579.808	579.808	2.90127e-06	6.58047e-07	0	0
FALSE	High	PMI-Byonic	PMI-Byonic (A2)	A	2	Unambiguous	QDVNECSQNPGLCR	[R].QDVNEcSQNPGLcR.[H]	C6(Carbamidomethyl); C13(Carbamidomethyl)	1	1	Q01705	Q01705	Neurogenic locus notch homolog protein 1 OS=Mus musculus OX=10090 GN=Notch1 PE=1 SV=3	0	2	2	1	0	1	1	1	838.857	1676.71	1676.71	-2.72655	-0.00228582	0	0	220036	HCD (High Energy Collision Dissociation)	MS2	9.91181	100	8.09747	2753	2753	2752	FP033021_6.raw	0/0		5.47209	459.778	459.778	459.778	3.37219e-06	7.31402e-07	0	0
FALSE	High	PMI-Byonic	PMI-Byonic (A2)	A	2	Unambiguous	QDVNECSQNPGLCR	[R].QDVNEcSQNPGLcR.[H]	C6(Carbamidomethyl); C13(Carbamidomethyl)	1	1	Q01705	Q01705	Neurogenic locus notch homolog protein 1 OS=Mus musculus OX=10090 GN=Notch1 PE=1 SV=3	0	3	3	1	0	1	1	1	559.576	1676.71	1676.71	0.359579	0.00020097	0	0	519147	HCD (High Energy Collision Dissociation)	MS2	3.50562	100	8.07551	2744	2744	2743	FP033021_6.raw	0/0		5.64904	426.565	426.565	426.565	2.24368e-06	3.94988e-07	0	0
FALSE	High	PMI-Byonic	PMI-Byonic (A2)	A	2	Unambiguous	QDVNECSQNPGLCR	[R].QDVNEcSQNPGLcR.[H]	C6(Carbamidomethyl); C13(Carbamidomethyl)	1	1	Q01705	Q01705	Neurogenic locus notch homolog protein 1 OS=Mus musculus OX=10090 GN=Notch1 PE=1 SV=3	0	2	2	1	0	1	1	1	838.859	1676.71	1676.71	-0.542444	-0.000454761	0	0	854762	HCD (High Energy Collision Dissociation)	MS2	0	100	7.98069	2706	2706	2705	FP033021_6.raw	0/0		10.208	725.608	725.608	725.608	6.19507e-11	1.52278e-11	0	0
FALSE	High	PMI-Byonic	PMI-Byonic (A2)	A	2	Unambiguous	QDVNECSQNPGLCR	[R].QDVNEcSQNPGLcR.[H]	C6(Carbamidomethyl); C13(Carbamidomethyl)	1	1	Q01705	Q01705	Neurogenic locus notch homolog protein 1 OS=Mus musculus OX=10090 GN=Notch1 PE=1 SV=3	0	3	3	1	0	1	1	1	559.575	1676.71	1676.71	-1.3877	-0.000775592	0	0	147057	HCD (High Energy Collision Dissociation)	MS2	0	100	7.96019	2698	2698	2691	FP033021_6.raw	0/0		5.59697	517.142	517.142	517.142	2.52949e-06	4.5967e-07	0	0
FALSE	High	PMI-Byonic	PMI-Byonic (A2)	A	2	Unambiguous	HGGTCHNEIGSYR	[R].HGGtcHNEIGSYR.[C]	T4(Fuc(1)); C5(Carbamidomethyl)	1	1	Q01705	Q01705	Neurogenic locus notch homolog protein 1 OS=Mus musculus OX=10090 GN=Notch1 PE=1 SV=3	0	3	3	1	0	1	1	1	545.239	1633.7	1633.7	-0.24813	-0.000135124	0	0	366847	HCD (High Energy Collision Dissociation)	MS2	0	100	9.54406	3325	3325	3322	FP033021_6.raw	0/0		5.91226	413.162	413.162	10.4	1.22387e-06	2.73025e-07	0	0
FALSE	High	PMI-Byonic	PMI-Byonic (A2)	A	2	Unambiguous	HGGTCHNEIGSYR	[R].HGGTcHNEIGsYR.[C]	C5(Carbamidomethyl); S11(Fuc(1))	1	1	Q01705	Q01705	Neurogenic locus notch homolog protein 1 OS=Mus musculus OX=10090 GN=Notch1 PE=1 SV=3	0	3	3	1	0	1	1	1	545.239	1633.7	1633.7	0.20019	0.000109017	0	0	521556	HCD (High Energy Collision Dissociation)	MS2	7.85223	100	9.41363	3278	3278	3276	FP033021_6.raw	0/0		8.99408	659.164	659.164	5.42305	1.01372e-09	1.40038e-10	0	0
FALSE	High	PMI-Byonic	PMI-Byonic (A2)	A	2	Unambiguous	HGGTCHNEIGSYR	[R].HGGTcHNEIGsYR.[C]	C5(Carbamidomethyl); S11(Fuc(1))	1	1	Q01705	Q01705	Neurogenic locus notch homolog protein 1 OS=Mus musculus OX=10090 GN=Notch1 PE=1 SV=3	0	3	3	1	0	1	1	1	545.239	1633.7	1633.7	-0.36021	-0.000196159	0	0	682682	HCD (High Energy Collision Dissociation)	MS2	7.34507	100	9.30149	3232	3232	3230	FP033021_6.raw	0/0		7.99408	646.488	646.488	23.8933	1.01372e-08	2.08059e-09	0	0
FALSE	High	PMI-Byonic	PMI-Byonic (A2)	A	2	Unambiguous	HGGTCHNEIGSYR	[R].HGGTcHNEIGSYR.[C]	C5(Carbamidomethyl)	1	1	Q01705	Q01705	Neurogenic locus notch homolog protein 1 OS=Mus musculus OX=10090 GN=Notch1 PE=1 SV=3	0	3	3	1	0	1	1	1	496.553	1487.64	1487.64	-0.52773	-0.000261692	0	0	409345	HCD (High Energy Collision Dissociation)	MS2	21.1641	100	9.28168	3224	3224	3220	FP033021_6.raw	0/0		3.30462	334.029	334.029	334.029	0.000495879	3.24198e-05	0	0
FALSE	High	PMI-Byonic	PMI-Byonic (A2)	A	2	Unambiguous	HGGTCHNEIGSYR	[R].HGGtcHNEIGSYR.[C]	T4(Fuc(1)); C5(Carbamidomethyl)	1	1	Q01705	Q01705	Neurogenic locus notch homolog protein 1 OS=Mus musculus OX=10090 GN=Notch1 PE=1 SV=3	0	3	3	1	0	1	1	1	545.239	1633.7	1633.7	-0.02397	-1.30533e-05	0	0	110204	HCD (High Energy Collision Dissociation)	MS2	0	100	7.68809	2588	2588	2585	FP033021_6.raw	0/0		3.81492	251.891	251.891	10.4	0.000153137	1.05271e-05	0	0
FALSE	High	PMI-Byonic	PMI-Byonic (A2)	A	2	Unambiguous	HGGTCHNEIGSYR	[R].HGGTcHNEIGsYR.[C]	C5(Carbamidomethyl); S11(Fuc(1))	1	1	Q01705	Q01705	Neurogenic locus notch homolog protein 1 OS=Mus musculus OX=10090 GN=Notch1 PE=1 SV=3	0	3	3	1	0	1	1	1	545.239	1633.7	1633.7	-0.47229	-0.000257194	0	0	362991	HCD (High Energy Collision Dissociation)	MS2	0	100	9.08754	3145	3145	3142	FP033021_6.raw	0/0		6.48615	559.826	559.826	29.0696	3.26473e-07	5.2726e-08	0	0
FALSE	High	PMI-Byonic	PMI-Byonic (A2)	A	2	Unambiguous	HGGTCHNEIGSYR	[R].HGGTcHNEIGsYR.[C]	C5(Carbamidomethyl); S11(Fuc(1))	1	1	Q01705	Q01705	Neurogenic locus notch homolog protein 1 OS=Mus musculus OX=10090 GN=Notch1 PE=1 SV=3	0	3	3	1	0	1	1	1	545.24	1633.71	1633.7	2.66595	0.00145179	0	0	382168	HCD (High Energy Collision Dissociation)	MS2	4.95631	100	8.74404	3004	3004	3003	FP033021_6.raw	0/0		6.02291	500.997	500.997	7.8089	9.48625e-07	1.75262e-07	0	0
FALSE	High	PMI-Byonic	PMI-Byonic (A2)	A	2	Unambiguous	HGGTCHNEIGSYR	[R].HGGTcHNEIGsYR.[C]	C5(Carbamidomethyl); S11(Fuc(1))	1	1	Q01705	Q01705	Neurogenic locus notch homolog protein 1 OS=Mus musculus OX=10090 GN=Notch1 PE=1 SV=3	0	3	3	1	0	1	1	1	545.239	1633.7	1633.7	0.42435	0.000231087	0	0	558961	HCD (High Energy Collision Dissociation)	MS2	6.28469	100	9.19666	3188	3188	3187	FP033021_6.raw	0/0		6.99408	567.495	567.495	15.431	1.01372e-07	1.37521e-08	0	0
FALSE	High	PMI-Byonic	PMI-Byonic (A2)	A	2	Unambiguous	HGGTCHNEIGSYR	[R].HGGtcHNEIGSYR.[C]	T4(Fuc(1)); C5(Carbamidomethyl)	1	1	Q01705	Q01705	Neurogenic locus notch homolog protein 1 OS=Mus musculus OX=10090 GN=Notch1 PE=1 SV=3	0	3	3	1	0	1	1	1	545.24	1633.7	1633.7	1.20891	0.000658333	0	0	237178	HCD (High Energy Collision Dissociation)	MS2	5.61268	100	8.63555	2959	2959	2958	FP033021_6.raw	0/0		5.54587	384.742	384.742	10.4	2.84532e-06	5.93955e-07	0	0
FALSE	High	PMI-Byonic	PMI-Byonic (A2)	A	2	Unambiguous	HGGTCHNEIGSYR	[R].HGGTcHNEIGSYR.[C]	C5(Carbamidomethyl)	1	1	Q01705	Q01705	Neurogenic locus notch homolog protein 1 OS=Mus musculus OX=10090 GN=Notch1 PE=1 SV=3	0	3	3	1	0	1	1	1	496.552	1487.64	1487.64	-1.45086	-0.000719455	0	0	93693.9	HCD (High Energy Collision Dissociation)	MS2	49.9596	100	8.61287	2950	2950	2943	FP033021_6.raw	0/0		1.67091	247.085	247.085	247.085	0.0213349	0.00105282	0	0
FALSE	High	PMI-Byonic	PMI-Byonic (A2)	A	2	Unambiguous	HGGTCHNEIGSYR	[R].HGGTcHNEIGsYR.[C]	C5(Carbamidomethyl); S11(Fuc(1))	1	1	Q01705	Q01705	Neurogenic locus notch homolog protein 1 OS=Mus musculus OX=10090 GN=Notch1 PE=1 SV=3	0	3	3	1	0	1	1	1	545.239	1633.7	1633.7	0.872671	0.000475228	0	0	328082	HCD (High Energy Collision Dissociation)	MS2	50.7412	100	8.52108	2911	2911	2910	FP033021_6.raw	0/0		4.4802	346.609	346.609	7.16498	3.3098e-05	3.98533e-06	0	0
FALSE	High	PMI-Byonic	PMI-Byonic (A2)	A	2	Unambiguous	HGGTCHNEIGSYR	[R].HGGtcHNEIGSYR.[C]	T4(Fuc(1)); C5(Carbamidomethyl)	1	1	Q01705	Q01705	Neurogenic locus notch homolog protein 1 OS=Mus musculus OX=10090 GN=Notch1 PE=1 SV=3	0	3	3	1	0	1	1	1	545.239	1633.7	1633.7	-0.47229	-0.000257194	0	0	201834	HCD (High Energy Collision Dissociation)	MS2	0	100	8.4107	2868	2868	2866	FP033021_6.raw	0/0		3.48057	334.617	334.617	10.4	0.000330696	2.45646e-05	0	0
FALSE	High	PMI-Byonic	PMI-Byonic (A2)	A	2	Unambiguous	HGGTCHNEIGSYR	[R].HGGTcHNEIGsYR.[C]	C5(Carbamidomethyl); S11(Fuc(1))	1	1	Q01705	Q01705	Neurogenic locus notch homolog protein 1 OS=Mus musculus OX=10090 GN=Notch1 PE=1 SV=3	0	3	3	1	0	1	1	1	545.238	1633.7	1633.7	-1.03269	-0.00056237	0	0	411927	HCD (High Energy Collision Dissociation)	MS2	0	100	8.87173	3057	3057	3052	FP033021_6.raw	0/0		5.46232	439.135	439.135	4.61268	3.44888e-06	8.69256e-07	0	0
FALSE	High	PMI-Byonic	PMI-Byonic (A2)	A	2	Unambiguous	HGGTCHNEIGSYR	[R].HGGtcHNEIGSYR.[C]	T4(Fuc(1)); C5(Carbamidomethyl)	1	1	Q01705	Q01705	Neurogenic locus notch homolog protein 1 OS=Mus musculus OX=10090 GN=Notch1 PE=1 SV=3	0	3	3	1	0	1	1	1	545.573	1634.7	1633.7	612.83	0.333727	0	0	717686	HCD (High Energy Collision Dissociation)	MS2	19.5173	100	8.19416	2786	2786	2785	FP033021_6.raw	0/0		5.91226	434.527	434.527	2.69071	1.22387e-06	2.40237e-07	0	0
FALSE	High	PMI-Byonic	PMI-Byonic (A2)	A	2	Unambiguous	HGGTCHNEIGSYR	[R].HGGtcHNEIGSYR.[C]	T4(Fuc(1)); C5(Carbamidomethyl)	1	1	Q01705	Q01705	Neurogenic locus notch homolog protein 1 OS=Mus musculus OX=10090 GN=Notch1 PE=1 SV=3	0	3	3	1	0	1	1	1	545.24	1633.7	1633.7	1.43307	0.000780404	0	0	64819.4	HCD (High Energy Collision Dissociation)	MS2	0	100	8.05345	2735	2735	2732	FP033021_6.raw	0/0		1.94315	236.582	236.582	10.4	0.0113985	0.000616903	0	0
FALSE	High	PMI-Byonic	PMI-Byonic (A2)	A	2	Unambiguous	HGGTCHNEIGSYR	[R].HGGTcHNEIGsYR.[C]	C5(Carbamidomethyl); S11(Fuc(1))	1	1	Q01705	Q01705	Neurogenic locus notch homolog protein 1 OS=Mus musculus OX=10090 GN=Notch1 PE=1 SV=3	0	3	3	1	0	1	1	1	545.238	1633.7	1633.7	-0.920611	-0.000501335	0	0	412882	HCD (High Energy Collision Dissociation)	MS2	56.8157	100	8.97922	3101	3101	3100	FP033021_6.raw	0/0		5.46232	434.802	434.802	8.45342	3.44888e-06	9.33746e-07	0	0
FALSE	High	PMI-Byonic	PMI-Byonic (A2)	A	2	Unambiguous	HGGTCHNEIGSYR	[R].HGGTcHNEIGsYR.[C]	C5(Carbamidomethyl); S11(Fuc(1))	1	1	Q01705	Q01705	Neurogenic locus notch homolog protein 1 OS=Mus musculus OX=10090 GN=Notch1 PE=1 SV=3	0	2	2	1	0	1	1	1	545.769	1090.53	1633.7	-332478	-271.585	0	0	245099	HCD (High Energy Collision Dissociation)	MS2	44.8723	100	7.89833	2672	2672	2669	FP033021_6.raw	0/0		1.93105	252.314	252.314	15.9223	0.0117207	0.000771121	0	0
FALSE	High	PMI-Byonic	PMI-Byonic (A2)	A	2	Unambiguous	HGGTCHNEIGSYR	[R].HGGtcHNEIGSYR.[C]	T4(Fuc(1)); C5(Carbamidomethyl)	1	1	Q01705	Q01705	Neurogenic locus notch homolog protein 1 OS=Mus musculus OX=10090 GN=Notch1 PE=1 SV=3	0	3	3	1	0	1	1	1	545.24	1633.71	1633.7	2.32971	0.00126869	0	0	119275	HCD (High Energy Collision Dissociation)	MS2	0	100	7.81182	2637	2637	2635	FP033021_6.raw	0/0		2.88048	211.199	211.199	40.2274	0.00131679	6.68849e-05	0	0
FALSE	High	PMI-Byonic	PMI-Byonic (A2)	A	2	Unambiguous	HGGTCHNEIGSYR	[R].HGGTcHNEIGSYR.[C]	C5(Carbamidomethyl)	1	1	Q01705	Q01705	Neurogenic locus notch homolog protein 1 OS=Mus musculus OX=10090 GN=Notch1 PE=1 SV=3	0	3	3	1	0	1	1	1	496.553	1487.64	1487.64	-0.22002	-0.000109104	0	0	102233	HCD (High Energy Collision Dissociation)	MS2	0	100	8.31522	2829	2829	2825	FP033021_6.raw	0/0		2.86684	312.002	312.002	312.002	0.00135883	8.73919e-05	0	0
FALSE	High	PMI-Byonic	PMI-Byonic (A2)	A	2	Unambiguous	ATHTGPHCELPYVPCSPSPCQNGGTCRPTGDTTHECACLPGFAGQNCEENVDDCPGNNCK	[R].ATHTGPHcELPYVPcsPSPcqNGGTcRPTGDTTHEcAcLPGFAGQNcEENVDDcPGNNcK.[N]	C8(Carbamidomethyl); C15(Carbamidomethyl); S16(HexNAc(1)Hex(1)Fuc(1)); C20(Carbamidomethyl); Q21(Deamidated); C26(Carbamidomethyl); C36(Carbamidomethyl); C38(Carbamidomethyl); C47(Carbamidomethyl); C54(Carbamidomethyl); C59(Carbamidomethyl)	1	1	Q01705	Q01705	Neurogenic locus notch homolog protein 1 OS=Mus musculus OX=10090 GN=Notch1 PE=1 SV=3	0	6	6	1	0	1	1	1	1211.32	7262.9	7257.89	689.936	0.83458	0	0	555622	HCD (High Energy Collision Dissociation)	MS2	41.7164	100	12.8469	4728	4728	4721	FP033021_6.raw	0/0		2.11905	77.6119	77.6119	0	0.00760245	0.00046288	0	0
FALSE	High	PMI-Byonic	PMI-Byonic (A2)	A	2	Unambiguous	ATHTGPHCELPYVPCSPSPCQNGGTCRPTGDTTHECACLPGFAGQNCEENVDDCPGNNCK	[R].ATHTGPHcELPYVPcsPSPcqNGGTcRPTGDTTHEcAcLPGFAGQNcEENVDDcPGNNcK.[N]	C8(Carbamidomethyl); C15(Carbamidomethyl); S16(HexNAc(1)Hex(1)Fuc(1)); C20(Carbamidomethyl); Q21(Deamidated); C26(Carbamidomethyl); C36(Carbamidomethyl); C38(Carbamidomethyl); C47(Carbamidomethyl); C54(Carbamidomethyl); C59(Carbamidomethyl)	1	1	Q01705	Q01705	Neurogenic locus notch homolog protein 1 OS=Mus musculus OX=10090 GN=Notch1 PE=1 SV=3	0	6	6	1	0	1	1	1	1211.66	7264.9	7257.89	965.834	1.16832	0	0	757807	HCD (High Energy Collision Dissociation)	MS2	14.879	100	12.6464	4640	4640	4633	FP033021_6.raw	0/0		2.78816	199.766	199.766	0	0.00162871	0.000132037	0	0
FALSE	High	PMI-Byonic	PMI-Byonic (A2)	A	2	Unambiguous	NGGACVDGVNTYNCR	[K].nGGAcVDGVNTYNcR.[C]	N1(Deamidated); C5(Carbamidomethyl); C14(Carbamidomethyl)	1	1	Q01705	Q01705	Neurogenic locus notch homolog protein 1 OS=Mus musculus OX=10090 GN=Notch1 PE=1 SV=3	0	2	2	1	0	1	1	1	829.349	1657.69	1657.67	13.2729	0.011001	0	0	443295	HCD (High Energy Collision Dissociation)	MS2	0	100	8.76479	3013	3013	3009	FP033021_6.raw	0/0		2.26377	271.903	271.903	80.9027	0.00544792	0.000359409	0	0
FALSE	High	PMI-Byonic	PMI-Byonic (A2)	A	2	Unambiguous	NGGACVDGVNTYNCR	[K].NGGAcVDGVNTYNcR.[C]	C5(Carbamidomethyl); C14(Carbamidomethyl)	1	1	Q01705	Q01705	Neurogenic locus notch homolog protein 1 OS=Mus musculus OX=10090 GN=Notch1 PE=1 SV=3	0	2	2	1	0	1	1	1	828.846	1656.69	1656.69	-0.125249	-0.000103749	0	0	606854	HCD (High Energy Collision Dissociation)	MS2	7.00935	100	8.77036	3015	3015	3014	FP033021_6.raw	0/0		6.12282	522.63	522.63	522.63	7.53661e-07	1.45518e-07	0	0
FALSE	High	PMI-Byonic	PMI-Byonic (A2)	A	2	Unambiguous	NGGACVDGVNTYNCR	[K].nGGAcVDGVNTYNcR.[C]	N1(Deamidated); C5(Carbamidomethyl); C14(Carbamidomethyl)	1	1	Q01705	Q01705	Neurogenic locus notch homolog protein 1 OS=Mus musculus OX=10090 GN=Notch1 PE=1 SV=3	0	2	2	1	0	1	1	1	829.339	1657.67	1657.67	0.533233	0.000441962	0	0	363687	HCD (High Energy Collision Dissociation)	MS2	6.24756	100	10.0274	3517	3517	3510	FP033021_6.raw	0/0		6.63075	582.126	582.126	535.796	2.34017e-07	2.53449e-08	0	0
FALSE	High	PMI-Byonic	PMI-Byonic (A2)	A	2	Unambiguous	NGGACVDGVNTYNCR	[K].NGGAcVDGVNTYNcR.[C]	C5(Carbamidomethyl); C14(Carbamidomethyl)	1	1	Q01705	Q01705	Neurogenic locus notch homolog protein 1 OS=Mus musculus OX=10090 GN=Notch1 PE=1 SV=3	0	3	3	1	0	1	1	1	553.234	1657.69	1656.69	605.471	0.334358	0	0	236189	HCD (High Energy Collision Dissociation)	MS2	29.0343	100	8.77687	3018	3018	3014	FP033021_6.raw	0/0		1.34387	306.94	306.94	306.94	0.0453033	0.00216764	0	0
FALSE	High	PMI-Byonic	PMI-Byonic (A2)	A	2	Unambiguous	NGGACVDGVNTYNCR	[K].nGGAcVdGVNTYNcR.[C]	N1(Deamidated); C5(Carbamidomethyl); D7(Oxidation); C14(Carbamidomethyl)	1	1	Q01705	Q01705	Neurogenic locus notch homolog protein 1 OS=Mus musculus OX=10090 GN=Notch1 PE=1 SV=3	0	2	2	1	0	1	1	1	837.336	1673.66	1673.66	0.0654548	5.47747e-05	0	0	236507	HCD (High Energy Collision Dissociation)	MS2	13.7696	100	10.1068	3551	3551	3543	FP033021_6.raw	0/0		2.36217	280.072	280.072	134.743	0.00434345	0.000219254	0	0
FALSE	High	PMI-Byonic	PMI-Byonic (A2)	A	2	Unambiguous	NGGACVDGVNTYNCR	[K].nGGAcVDGVNTYNcR.[C]	N1(Deamidated); C5(Carbamidomethyl); C14(Carbamidomethyl)	1	1	Q01705	Q01705	Neurogenic locus notch homolog protein 1 OS=Mus musculus OX=10090 GN=Notch1 PE=1 SV=3	0	3	3	1	0	1	1	1	553.562	1658.67	1657.67	603.892	0.333685	0	0	185977	HCD (High Energy Collision Dissociation)	MS2	54.4291	100	10.0531	3528	3528	3521	FP033021_6.raw	0/0		2.75346	365.098	365.098	242.715	0.00176418	0.000156767	0	0
FALSE	High	PMI-Byonic	PMI-Byonic (A2)	A	2	Unambiguous	NGGACVDGVNTYNCR	[K].NGGAcVdGVNTYNcR.[C]	C5(Carbamidomethyl); D7(Oxidation); C14(Carbamidomethyl)	1	1	Q01705	Q01705	Neurogenic locus notch homolog protein 1 OS=Mus musculus OX=10090 GN=Notch1 PE=1 SV=3	0	2	2	1	0	1	1	1	836.843	1672.68	1672.68	-1.17084	-0.000979217	0	0	285823	HCD (High Energy Collision Dissociation)	MS2	33.8027	100	8.99442	3108	3108	3100	FP033021_6.raw	0/0		3.05311	318.645	318.645	119.98	0.000884886	4.63946e-05	0	0
FALSE	High	PMI-Byonic	PMI-Byonic (A2)	A	2	Unambiguous	NGGACVDGVNTYNCR	[K].nGGAcVDGVNTYNcR.[C]	N1(Deamidated); C5(Carbamidomethyl); C14(Carbamidomethyl)	1	1	Q01705	Q01705	Neurogenic locus notch homolog protein 1 OS=Mus musculus OX=10090 GN=Notch1 PE=1 SV=3	0	2	2	1	0	1	1	1	829.841	1658.68	1657.67	606.809	0.502944	0	0	407862	HCD (High Energy Collision Dissociation)	MS2	44.2432	100	9.52397	3318	3318	3315	FP033021_6.raw	0/0		5.46977	394.19	394.19	369.666	3.39024e-06	8.01371e-07	0	0
FALSE	High	PMI-Byonic	PMI-Byonic (A2)	A	2	Unambiguous	VASFYCECPHGR	[R].VASFYcEcPHGR.[T]	C6(Carbamidomethyl); C8(Carbamidomethyl)	1	1	Q01705	Q01705	Neurogenic locus notch homolog protein 1 OS=Mus musculus OX=10090 GN=Notch1 PE=1 SV=3	0	3	3	1	0	1	1	1	494.879	1482.62	1482.63	-1.05077	-0.000519298	0	0	184468	HCD (High Energy Collision Dissociation)	MS2	12.441	100	9.66295	3371	3371	3365	FP033021_6.raw	0/0		5.44572	496.587	496.587	496.587	3.5833e-06	9.98369e-07	0	0
FALSE	High	PMI-Byonic	PMI-Byonic (A2)	A	2	Unambiguous	VASFYCECPHGR	[R].VASFYcEcPHGR.[T]	C6(Carbamidomethyl); C8(Carbamidomethyl)	1	1	Q01705	Q01705	Neurogenic locus notch homolog protein 1 OS=Mus musculus OX=10090 GN=Notch1 PE=1 SV=3	0	3	3	1	0	1	1	1	494.88	1482.62	1482.63	-0.803765	-0.000397228	0	0	3785041	HCD (High Energy Collision Dissociation)	MS2	0	39.873	9.77551	3412	3412	3411	FP033021_6.raw	0/0		8.57961	665.716	665.716	665.716	2.63265e-09	4.16992e-10	0	0
FALSE	High	PMI-Byonic	PMI-Byonic (A2)	A	2	Unambiguous	VASFYCECPHGR	[R].VASFYcEcPHGR.[T]	C6(Carbamidomethyl); C8(Carbamidomethyl)	1	1	Q01705	Q01705	Neurogenic locus notch homolog protein 1 OS=Mus musculus OX=10090 GN=Notch1 PE=1 SV=3	0	3	3	1	0	1	1	1	494.88	1482.62	1482.63	-0.742015	-0.00036671	0	0	2108661	HCD (High Energy Collision Dissociation)	MS2	3.5227	63.0464	9.88897	3458	3458	3457	FP033021_6.raw	0/0		7.57961	649.956	649.956	649.956	2.63265e-08	5.29984e-09	0	0
FALSE	High	PMI-Byonic	PMI-Byonic (A2)	A	2	Unambiguous	VASFYCECPHGR	[R].VASFYcEcPHGR.[T]	C6(Carbamidomethyl); C8(Carbamidomethyl)	1	1	Q01705	Q01705	Neurogenic locus notch homolog protein 1 OS=Mus musculus OX=10090 GN=Notch1 PE=1 SV=3	0	3	3	1	0	1	1	1	494.88	1482.62	1482.63	-0.495013	-0.00024464	0	0	501583	HCD (High Energy Collision Dissociation)	MS2	59.1281	100	10.0146	3511	3511	3510	FP033021_6.raw	0/0		5.55689	471.911	471.911	471.911	2.77401e-06	5.27739e-07	0	0
FALSE	High	PMI-Byonic	PMI-Byonic (A2)	A	2	Unambiguous	VASFYCECPHGR	[R].VASFYcEcPHGR.[T]	C6(Carbamidomethyl); C8(Carbamidomethyl)	1	1	Q01705	Q01705	Neurogenic locus notch homolog protein 1 OS=Mus musculus OX=10090 GN=Notch1 PE=1 SV=3	0	3	3	1	0	1	1	1	495.242	1483.71	1482.63	731.927	0.361724	0	0	192982	HCD (High Energy Collision Dissociation)	MS2	68.5138	100	10.1424	3566	3566	3556	FP033021_6.raw	0/0		4.32203	424.405	424.405	424.405	4.76394e-05	5.50757e-06	0	0
FALSE	High	PMI-Byonic	PMI-Byonic (A2)	A	2	Unambiguous	TGLLCHLNDACISNPCNEGSNCDTNPVNGK	[R].tGLLcHLNDAcISNPcNEGsNcDTNPVnGK.[A]	T1(Hex(1)); C5(Carbamidomethyl); C11(Carbamidomethyl); C16(Carbamidomethyl); S20(Hex(1)); C22(Carbamidomethyl); N28(Deamidated)	1	1	Q01705	Q01705	Neurogenic locus notch homolog protein 1 OS=Mus musculus OX=10090 GN=Notch1 PE=1 SV=3	0	3	3	1	0	1	1	1	1219.51	3656.53	3656.51	4.43924	0.00541071	0	0	346152	HCD (High Energy Collision Dissociation)	MS2	0	100	12.2986	4488	4488	4479	FP033021_6.raw	0/0		5.31778	475.727	475.727	4	4.8108e-06	1.08914e-06	0	0
FALSE	High	PMI-Byonic	PMI-Byonic (A2)	A	2	Unambiguous	TGLLCHLNDACISNPCNEGSNCDTNPVNGK	[R].tGLLcHLNDAcIsNPcNEGSNcDTNPVnGK.[A]	T1(Hex(1)); C5(Carbamidomethyl); C11(Carbamidomethyl); S13(Hex(1)); C16(Carbamidomethyl); C22(Carbamidomethyl); N28(Deamidated)	1	1	Q01705	Q01705	Neurogenic locus notch homolog protein 1 OS=Mus musculus OX=10090 GN=Notch1 PE=1 SV=3	0	4	4	1	0	1	1	1	914.886	3656.52	3656.51	3.0835	0.00281871	0	0	211080	HCD (High Energy Collision Dissociation)	MS2	0	100	12.3008	4489	4489	4479	FP033021_6.raw	0/0		4.57749	440.207	440.207	8.12	2.64554e-05	2.2147e-06	0	0
FALSE	High	PMI-Byonic	PMI-Byonic (A2)	A	2	Unambiguous	TGLLCHLNDACISNPCNEGSNCDTNPVNGK	[R].TGLLcHLNDAcIsNPcNEGSNcDTNPVnGK.[A]	C5(Carbamidomethyl); C11(Carbamidomethyl); S13(Hex(1)Pent(2)); C16(Carbamidomethyl); C22(Carbamidomethyl); N28(Deamidated)	1	1	Q01705	Q01705	Neurogenic locus notch homolog protein 1 OS=Mus musculus OX=10090 GN=Notch1 PE=1 SV=3	0	3	3	1	0	1	1	1	1254.19	3760.56	3758.54	537.037	0.672825	0	0	498284	HCD (High Energy Collision Dissociation)	MS2	0	100	12.3736	4520	4520	4512	FP033021_6.raw	0/0		5.05458	455.527	455.527	2.4	8.8191e-06	1.50475e-06	0	0
FALSE	High	PMI-Byonic	PMI-Byonic (A2)	A	2	Unambiguous	TGLLCHLNDACISNPCNEGSNCDTNPVNGK	[R].tGLLcHLNDAcISNPcNEGSNcDTNPVnGK.[A]	T1(Hex(1)Pent(1)); C5(Carbamidomethyl); C11(Carbamidomethyl); C16(Carbamidomethyl); C22(Carbamidomethyl); N28(Deamidated)	1	1	Q01705	Q01705	Neurogenic locus notch homolog protein 1 OS=Mus musculus OX=10090 GN=Notch1 PE=1 SV=3	0	3	3	1	0	1	1	1	1209.51	3626.52	3626.5	5.77355	0.00697925	0	0	245872	HCD (High Energy Collision Dissociation)	MS2	27.0739	100	12.3928	4528	4528	4523	FP033021_6.raw	0/0		5.99528	558.53	558.53	2.8	1.01092e-06	2.05107e-07	0	0
FALSE	High	PMI-Byonic	PMI-Byonic (A2)	A	2	Unambiguous	TGLLCHLNDACISNPCNEGSNCDTNPVNGK	[R].TGLLcHLNDAcISNPcNEGsNcDtNPVnGK.[A]	C5(Carbamidomethyl); C11(Carbamidomethyl); C16(Carbamidomethyl); S20(Hex(1)); C22(Carbamidomethyl); T24(Hex(1)); N28(Deamidated)	1	1	Q01705	Q01705	Neurogenic locus notch homolog protein 1 OS=Mus musculus OX=10090 GN=Notch1 PE=1 SV=3	0	3	3	1	0	1	1	1	1220.18	3658.51	3656.51	547.37	0.667154	0	0	486541	HCD (High Energy Collision Dissociation)	MS2	0	100	12.4269	4543	4543	4534	FP033021_6.raw	0/0		5.65655	484.011	484.011	3.6	2.20522e-06	3.35353e-07	0	0
FALSE	High	PMI-Byonic	PMI-Byonic (A2)	A	2	Unambiguous	TGLLCHLNDACISNPCNEGSNCDTNPVNGK	[R].tGLLcHLNDAcISNPcNEGSNcDTNPVnGK.[A]	T1(Hex(1)Pent(1)); C5(Carbamidomethyl); C11(Carbamidomethyl); C16(Carbamidomethyl); C22(Carbamidomethyl); N28(Deamidated)	1	1	Q01705	Q01705	Neurogenic locus notch homolog protein 1 OS=Mus musculus OX=10090 GN=Notch1 PE=1 SV=3	0	3	3	1	0	1	1	1	1209.84	3627.51	3626.5	278.122	0.336203	0	0	613363	HCD (High Energy Collision Dissociation)	MS2	3.2538	100	12.5259	4586	4586	4578	FP033021_6.raw	0/0		7.79044	601.011	601.011	2.8	1.62017e-08	3.79794e-09	0	0
FALSE	High	PMI-Byonic	PMI-Byonic (A2)	A	2	Unambiguous	TGLLCHLNDACISNPCNEGSNCDTNPVNGK	[R].tGLLcHLNDAcISNPcNEGSNcDTNPVnGK.[A]	T1(Hex(1)Pent(1)); C5(Carbamidomethyl); C11(Carbamidomethyl); C16(Carbamidomethyl); C22(Carbamidomethyl); N28(Deamidated)	1	1	Q01705	Q01705	Neurogenic locus notch homolog protein 1 OS=Mus musculus OX=10090 GN=Notch1 PE=1 SV=3	0	4	4	1	0	1	1	1	908.132	3629.51	3626.5	829.698	0.752225	0	0	527403	HCD (High Energy Collision Dissociation)	MS2	17.7425	100	12.5545	4599	4599	4589	FP033021_6.raw	0/0		2.3315	290.689	290.689	2.8	0.00466126	0.000284578	0	0
FALSE	High	PMI-Byonic	PMI-Byonic (A2)	A	2	Unambiguous	TGLLCHLNDACISNPCNEGSNCDTNPVNGK	[R].tGLLcHLNDAcISNPcNEGSNcDTNPVnGK.[A]	T1(Hex(1)Pent(1)); C5(Carbamidomethyl); C11(Carbamidomethyl); C16(Carbamidomethyl); C22(Carbamidomethyl); N28(Deamidated)	1	1	Q01705	Q01705	Neurogenic locus notch homolog protein 1 OS=Mus musculus OX=10090 GN=Notch1 PE=1 SV=3	0	4	4	1	0	1	1	1	907.633	3627.51	3626.5	279.481	0.253385	0	0	463855	HCD (High Energy Collision Dissociation)	MS2	8.51655	100	12.3757	4521	4521	4512	FP033021_6.raw	0/0		4.51838	433.942	433.942	2.8	3.0312e-05	2.80006e-06	0	0
FALSE	High	PMI-Byonic	PMI-Byonic (A2)	A	2	Unambiguous	AICTCPSGYTGPACSQDVDECALGANPCEHAGK	[K].AIcTcPSGYTGPAcSQDVDEcALGANPcEHAGK.[C]	C3(Carbamidomethyl); C5(Carbamidomethyl); C14(Carbamidomethyl); C21(Carbamidomethyl); C28(Carbamidomethyl)	1	1	Q01705	Q01705	Neurogenic locus notch homolog protein 1 OS=Mus musculus OX=10090 GN=Notch1 PE=1 SV=3	0	3	3	1	0	1	1	1	1186.16	3556.46	3553.45	845.7	1.00172	0	0	2.79336e+06	HCD (High Energy Collision Dissociation)	MS2	0	100	11.8681	4302	4302	4299	FP033021_6.raw	0/0		11.7904	805.909	805.909	805.909	1.62022e-12	1.10495e-12	0	0
FALSE	High	PMI-Byonic	PMI-Byonic (A2)	A	2	Unambiguous	AICTCPSGYTGPACSQDVDECALGANPCEHAGK	[K].AIcTcPSGYTGPAcSqDVDEcALGANPcEHAGK.[C]	C3(Carbamidomethyl); C5(Carbamidomethyl); C14(Carbamidomethyl); Q16(Deamidated); C21(Carbamidomethyl); C28(Carbamidomethyl)	1	1	Q01705	Q01705	Neurogenic locus notch homolog protein 1 OS=Mus musculus OX=10090 GN=Notch1 PE=1 SV=3	0	4	4	1	0	1	1	1	889.118	3553.45	3554.44	-278.091	-0.247114	0	0	310244	HCD (High Energy Collision Dissociation)	MS2	0	100	11.8916	4312	4312	4310	FP033021_6.raw	0/0		12.1232	948.251	948.251	446.347	7.53029e-13	7.52954e-13	0	0
FALSE	High	PMI-Byonic	PMI-Byonic (A2)	A	2	Unambiguous	CLNTLGSFECQCLQGYTGPR	[K].cLnTLGsFEcQcLQGYTGPR.[C]	C1(Carbamidomethyl); N3(Oxidation); S7(Hex(1)); C10(Carbamidomethyl); C12(Carbamidomethyl)	1	1	Q01705	Q01705	Neurogenic locus notch homolog protein 1 OS=Mus musculus OX=10090 GN=Notch1 PE=1 SV=3	0	3	3	1	0	1	1	1	847.372	2540.1	2539.09	398.373	0.337169	0	0	486291	HCD (High Energy Collision Dissociation)	MS2	4.00623	100	14.2497	5333	5333	5326	FP033021_6.raw	0/0		4.10355	511.474	511.474	3.6	7.87869e-05	7.88622e-06	0	0
FALSE	High	PMI-Byonic	PMI-Byonic (A2)	A	2	Unambiguous	GFNGHLCQYDVDECASTPCKNGAK	[K].GFNGHLcqYDVDEcAsTPcKnGAK.[C]	C7(Carbamidomethyl); Q8(Deamidated); C14(Carbamidomethyl); S16(Hex(1)Pent(1)); C19(Carbamidomethyl); N21(Deamidated)	1	1	Q01705	Q01705	Neurogenic locus notch homolog protein 1 OS=Mus musculus OX=10090 GN=Notch1 PE=1 SV=3	1	4	4	1	0	1	1	1	756.809	3024.21	3024.22	-1.225	-0.000926166	0	0	503306	HCD (High Energy Collision Dissociation)	MS2	0	100	11.0929	3967	3967	3965	FP033021_6.raw	0/0		8.08747	734.815	734.815	1.2	8.17584e-09	1.34818e-09	0	0
FALSE	High	PMI-Byonic	PMI-Byonic (A2)	A	2	Unambiguous	GFNGHLCQYDVDECASTPCKNGAK	[K].GFNGHLcQYDVDEcAStPcKnGAK.[C]	C7(Carbamidomethyl); C14(Carbamidomethyl); T17(Hex(1)Pent(1)); C19(Carbamidomethyl); N21(Deamidated)	1	1	Q01705	Q01705	Neurogenic locus notch homolog protein 1 OS=Mus musculus OX=10090 GN=Notch1 PE=1 SV=3	1	4	4	1	0	1	1	1	756.563	3023.23	3023.23	-0.859617	-0.000649705	0	0	255812	HCD (High Energy Collision Dissociation)	MS2	5.59605	100	10.7534	3824	3824	3820	FP033021_6.raw	0/0		3.80161	479.874	479.874	1.51766	0.000157902	1.31588e-05	0	0
FALSE	High	PMI-Byonic	PMI-Byonic (A2)	A	2	Unambiguous	GFNGHLCQYDVDECASTPCKNGAK	[K].GFNGHLcqYDVDEcAsTPcKnGAK.[C]	C7(Carbamidomethyl); Q8(Deamidated); C14(Carbamidomethyl); S16(Hex(1)Pent(1)); C19(Carbamidomethyl); N21(Deamidated)	1	1	Q01705	Q01705	Neurogenic locus notch homolog protein 1 OS=Mus musculus OX=10090 GN=Notch1 PE=1 SV=3	1	4	4	1	0	1	1	1	757.06	3025.22	3024.22	331.054	0.250295	0	0	1.00002e+06	HCD (High Energy Collision Dissociation)	MS2	20.7434	100	10.8721	3875	3875	3873	FP033021_6.raw	0/0		10.5374	817.046	817.046	1.2	2.90127e-11	7.44076e-12	0	0
FALSE	High	PMI-Byonic	PMI-Byonic (A2)	A	2	Unambiguous	GFNGHLCQYDVDECASTPCKNGAK	[K].GFNGHLcqYDVDEcAsTPcKnGAK.[C]	C7(Carbamidomethyl); Q8(Deamidated); C14(Carbamidomethyl); S16(Hex(1)Pent(1)); C19(Carbamidomethyl); N21(Deamidated)	1	1	Q01705	Q01705	Neurogenic locus notch homolog protein 1 OS=Mus musculus OX=10090 GN=Notch1 PE=1 SV=3	1	4	4	1	0	1	1	1	756.809	3024.21	3024.22	-1.14427	-0.000865131	0	0	2.40274e+06	HCD (High Energy Collision Dissociation)	MS2	0	100	10.9819	3921	3921	3919	FP033021_6.raw	0/0		11.5374	899.141	899.141	1.2	2.90124e-12	1.55401e-12	0	0
FALSE	High	PMI-Byonic	PMI-Byonic (A2)	A	2	Unambiguous	GFNGHLCQYDVDECASTPCKNGAK	[K].GFNGHLcQYDVDEcAsTPcKnGAK.[C]	C7(Carbamidomethyl); C14(Carbamidomethyl); S16(Hex(1)Pent(1)); C19(Carbamidomethyl); N21(Deamidated)	1	1	Q01705	Q01705	Neurogenic locus notch homolog protein 1 OS=Mus musculus OX=10090 GN=Notch1 PE=1 SV=3	1	4	4	1	0	1	1	1	756.815	3024.24	3023.23	331.85	0.250815	0	0	438138	HCD (High Energy Collision Dissociation)	MS2	6.57881	100	10.5185	3725	3725	3721	FP033021_6.raw	0/0		7.53741	654.75	654.75	1.2	2.90127e-08	6.78188e-09	0	0
FALSE	High	PMI-Byonic	PMI-Byonic (A2)	A	2	Unambiguous	GFNGHLCQYDVDECASTPCKNGAK	[K].GFNGHLcQYDVDEcAsTPcKnGAK.[C]	C7(Carbamidomethyl); C14(Carbamidomethyl); S16(Hex(1)Pent(1)); C19(Carbamidomethyl); N21(Deamidated)	1	1	Q01705	Q01705	Neurogenic locus notch homolog protein 1 OS=Mus musculus OX=10090 GN=Notch1 PE=1 SV=3	1	4	4	1	0	1	1	1	756.815	3024.24	3023.23	332.415	0.251242	0	0	688130	HCD (High Energy Collision Dissociation)	MS2	30.7372	100	10.6294	3772	3772	3770	FP033021_6.raw	0/0		8.53741	742.61	742.61	1.2	2.90127e-09	6.65417e-10	0	0
[truncated: 7 more columns]
