# Supplementary material for: Modulation of the NOTCH1 Pathway by LUNATIC FRINGE Is Dominant over That of MANIC or RADICAL FRINGE
Source: Molecules. 2021 Sep 30;26(19):5942. doi: 10.3390/molecules26195942 (PMC8512825; doi:10.3390/molecules26195942)
Supplement: Supplementary file 1 [file molecules-26-05942-s001.zip › Supplement/Table S5.xlsx]

## Sheet: Table S5
	Table S5: V8 digestion of mN1 EGF1-18 + EV expressed in CHO analyzed for Figure 3, 6, S1, S2 and S5.
	Tab			Biological replicate number						The peptides used to generate the EICs are highlighted in red and bold
	FP021821_16			1
	FP030221_7			2
	FP030221_9			3

## Sheet: FP021821_16
Checked	Confidence	Identifying Node Type	Identifying Node	Search ID	Identifying Node No	PSM Ambiguity	Sequence	Annotated Sequence	Modifications	# Protein Groups	# Proteins	Master Protein Accessions	Protein Accessions	Protein Descriptions	# Missed Cleavages	Charge	Original Precursor Charge	DeltaScore	DeltaCn	Rank	Search Engine Rank	Concatenated Rank	m/z [Da]	MH+ [Da]	Theo. MH+ [Da]	DeltaM [ppm]	Deltam/z [Da]	Matched Ions	Total Ions	Intensity	Activation Type	MS Order	Isolation Interference [%]	Ion Inject Time [ms]	RT [min]	First Scan	Last Scan	Master Scan(s)	Spectrum File	Ions Matched	Annotation	|Log Prob|	Byonic Score	Delta Byonic Score	Delta Mod Score	PEP 2D	q-Value 2D	FDR 2D	Peptide Group FDR 2D
FALSE	High	PMI-Byonic	PMI-Byonic (A2)	A	2	Unambiguous	YKCRCPPGWSGKSCQQADPCASNPCANGGQCLPFESSYICRCPPGFHGPTCRQDVNE	[E].YKcRcPPGWsGKScQQADPcASNPcANGGQcLPFESSYIcRcPPGFHGPTcRQDVNE.[C]	C3(Carbamidomethyl); C5(Carbamidomethyl); S10(Hex(1)Pent(2)); C14(Carbamidomethyl); C20(Carbamidomethyl); C25(Carbamidomethyl); C31(Carbamidomethyl); C40(Carbamidomethyl); C42(Carbamidomethyl); C51(Carbamidomethyl)	1	1	Q01705	Q01705	Neurogenic locus notch homolog protein 1 OS=Mus musculus OX=10090 GN=Notch1 PE=1 SV=3	2	6	6	1	0	1	1	1	1183	7092.98	7088.93	570.089	0.673554	0	0	454430	HCD (High Energy Collision Dissociation)	MS2	78.8969	100	12.9407	4844	4844	4838	FP021821_16.raw	0/0		10.3589	735.881	735.881	3.6	4.37573e-11	3.83245e-12	0	0
FALSE	High	PMI-Byonic	PMI-Byonic (A2)	A	2	Unambiguous	YKCRCPPGWSGKSCQQADPCASNPCANGGQCLPFE	[E].YKcRcPPGWsGKScQQADPcASNPcANGGQcLPFE.[S]	C3(Carbamidomethyl); C5(Carbamidomethyl); S10(Hex(1)Pent(2)); C14(Carbamidomethyl); C20(Carbamidomethyl); C25(Carbamidomethyl); C31(Carbamidomethyl)	1	1	Q01705	Q01705	Neurogenic locus notch homolog protein 1 OS=Mus musculus OX=10090 GN=Notch1 PE=1 SV=3	0	4	4	1	0	1	1	1	1118.96	4472.82	4470.81	448.912	0.501751	0	0	223124	HCD (High Energy Collision Dissociation)	MS2	30.6045	100	13.1553	4936	4936	4926	FP021821_16.raw	0/0		2.28017	105.009	105.009	3.6	0.00524599	0.000213465	0	0
FALSE	High	PMI-Byonic	PMI-Byonic (A2)	A	2	Unambiguous	YKCRCPPGWSGKSCQQADPCASNPCANGGQCLPFE	[E].YKcRcPPGWsGKScQQADPcASNPcAnGGQcLPFE.[S]	C3(Carbamidomethyl); C5(Carbamidomethyl); S10(Hex(1)Pent(2)); C14(Carbamidomethyl); C20(Carbamidomethyl); C25(Carbamidomethyl); N27(Deamidated); C31(Carbamidomethyl)	1	1	Q01705	Q01705	Neurogenic locus notch homolog protein 1 OS=Mus musculus OX=10090 GN=Notch1 PE=1 SV=3	0	4	4	1	0	1	1	1	1118.71	4471.83	4471.8	7.21509	0.0080661	0	0	518770	HCD (High Energy Collision Dissociation)	MS2	0	100	12.8672	4813	4813	4805	FP021821_16.raw	0/0		6.16291	540.123	540.123	3.6	6.87217e-07	6.41512e-08	0	0
FALSE	High	PMI-Byonic	PMI-Byonic (A2)	A	2	Unambiguous	YKCRCPPGWSGKSCQQADPCASNPCANGGQCLPFESSYICRCPPGFHGPTCRQDVNE	[E].YKcRcPPGWsGKScQQADPcASNPcAnGGQcLPFESSYIcRcPPGFHGPTcRQDVNE.[C]	C3(Carbamidomethyl); C5(Carbamidomethyl); S10(Hex(1)Pent(2)); C14(Carbamidomethyl); C20(Carbamidomethyl); C25(Carbamidomethyl); N27(Deamidated); C31(Carbamidomethyl); C40(Carbamidomethyl); C42(Carbamidomethyl); C51(Carbamidomethyl)	1	1	Q01705	Q01705	Neurogenic locus notch homolog protein 1 OS=Mus musculus OX=10090 GN=Notch1 PE=1 SV=3	2	6	6	1	0	1	1	1	1183.17	7093.97	7089.92	571.713	0.675567	0	0	1.4945e+06	HCD (High Energy Collision Dissociation)	MS2	27.4467	100	13.3173	5005	5005	5003	FP021821_16.raw	0/0		16.3589	1010.44	1010.44	3.6	4.37573e-17	5.58283e-18	0	0
FALSE	High	PMI-Byonic	PMI-Byonic (A2)	A	2	Unambiguous	YKCRCPPGWSGKSCQQADPCASNPCANGGQCLPFE	[E].YKcRcPPGWsGKScQQADPcASNPcANGGQcLPFE.[S]	C3(Carbamidomethyl); C5(Carbamidomethyl); S10(Hex(1)Pent(2)); C14(Carbamidomethyl); C20(Carbamidomethyl); C25(Carbamidomethyl); C31(Carbamidomethyl)	1	1	Q01705	Q01705	Neurogenic locus notch homolog protein 1 OS=Mus musculus OX=10090 GN=Notch1 PE=1 SV=3	0	4	4	1	0	1	1	1	1118.47	4470.84	4470.81	6.91795	0.00773221	0	0	3.18302e+06	HCD (High Energy Collision Dissociation)	MS2	0.865749	41.5485	12.4681	4641	4641	4640	FP021821_16.raw	0/0		9.00297	678.769	678.769	3.6	9.93179e-10	1.43554e-10	0	0
FALSE	High	PMI-Byonic	PMI-Byonic (A2)	A	2	Unambiguous	YKCRCPPGWSGKSCQQADPCASNPCANGGQCLPFESSYICRCPPGFHGPTCRQDVNE	[E].YKcRcPPGWsGKScQQADPcASNPcAnGGQcLPFESSYIcRcPPGFHGPTcRQDVNE.[C]	C3(Carbamidomethyl); C5(Carbamidomethyl); S10(Hex(1)Pent(2)); C14(Carbamidomethyl); C20(Carbamidomethyl); C25(Carbamidomethyl); N27(Deamidated); C31(Carbamidomethyl); C40(Carbamidomethyl); C42(Carbamidomethyl); C51(Carbamidomethyl)	1	1	Q01705	Q01705	Neurogenic locus notch homolog protein 1 OS=Mus musculus OX=10090 GN=Notch1 PE=1 SV=3	2	6	6	1	0	1	1	1	1183.33	7094.96	7089.92	711.381	0.840606	0	0	364801	HCD (High Energy Collision Dissociation)	MS2	54.9166	100	13.4434	5059	5059	5058	FP021821_16.raw	0/0		7.35895	573.31	573.31	3.6	4.37572e-08	6.11486e-09	0	0
FALSE	High	PMI-Byonic	PMI-Byonic (A2)	A	2	Unambiguous	YKCRCPPGWSGKSCQQADPCASNPCANGGQCLPFE	[E].YKcRcPPGWsGKScQQADPcASNPcANGGQcLPFE.[S]	C3(Carbamidomethyl); C5(Carbamidomethyl); S10(Hex(1)); C14(Carbamidomethyl); C20(Carbamidomethyl); C25(Carbamidomethyl); C31(Carbamidomethyl)	1	1	Q01705	Q01705	Neurogenic locus notch homolog protein 1 OS=Mus musculus OX=10090 GN=Notch1 PE=1 SV=3	0	4	4	1	0	1	1	1	1053.2	4209.76	4206.73	720.506	0.757743	0	0	305436	HCD (High Energy Collision Dissociation)	MS2	0	100	12.4246	4623	4623	4618	FP021821_16.raw	0/0		1.98852	149.263	149.263	2.4	0.0102678	0.000500868	0	0
FALSE	High	PMI-Byonic	PMI-Byonic (A2)	A	2	Unambiguous	YKCRCPPGWSGKSCQQADPCASNPCANGGQCLPFESSYICRCPPGFHGPTCRQDVNE	[E].YKcRcPPGWSGKscQQADPcASNPcAnGGQcLPFESSYIcRcPPGFHGPTcRQDVNE.[C]	C3(Carbamidomethyl); C5(Carbamidomethyl); S13(Hex(1)Pent(2)); C14(Carbamidomethyl); C20(Carbamidomethyl); C25(Carbamidomethyl); N27(Deamidated); C31(Carbamidomethyl); C40(Carbamidomethyl); C42(Carbamidomethyl); C51(Carbamidomethyl)	1	1	Q01705	Q01705	Neurogenic locus notch homolog protein 1 OS=Mus musculus OX=10090 GN=Notch1 PE=1 SV=3	2	6	6	1	0	1	1	1	1182.51	7090	7089.92	11.0786	0.013091	0	0	302951	HCD (High Energy Collision Dissociation)	MS2	0	80.5606	13.1956	4953	4953	4948	FP021821_16.raw	0/0		18.3589	1118.92	1118.92	0	4.37573e-19	9.20366e-20	0	0
FALSE	High	PMI-Byonic	PMI-Byonic (A2)	A	2	Unambiguous	YKCRCPPGWSGKSCQQADPCASNPCANGGQCLPFE	[E].YKcRcPPGWsGKScQQADPcASNPcANGGQcLPFE.[S]	C3(Carbamidomethyl); C5(Carbamidomethyl); S10(Hex(1)Pent(2)); C14(Carbamidomethyl); C20(Carbamidomethyl); C25(Carbamidomethyl); C31(Carbamidomethyl)	1	1	Q01705	Q01705	Neurogenic locus notch homolog protein 1 OS=Mus musculus OX=10090 GN=Notch1 PE=1 SV=3	0	5	5	1	0	1	1	1	895.373	4472.84	4470.81	452.691	0.404779	0	0	786300	HCD (High Energy Collision Dissociation)	MS2	16.4306	100	12.3753	4602	4602	4596	FP021821_16.raw	0/0		1.56155	151.264	151.264	3.6	0.0274439	0.001406	0	0
FALSE	High	PMI-Byonic	PMI-Byonic (A2)	A	2	Unambiguous	YKCRCPPGWSGKSCQQADPCASNPCANGGQCLPFE	[E].YKcRcPPGWsGKScQQADPcASNPcAnGGQcLPFE.[S]	C3(Carbamidomethyl); C5(Carbamidomethyl); S10(Hex(1)Pent(2)); C14(Carbamidomethyl); C20(Carbamidomethyl); C25(Carbamidomethyl); N27(Deamidated); C31(Carbamidomethyl)	1	1	Q01705	Q01705	Neurogenic locus notch homolog protein 1 OS=Mus musculus OX=10090 GN=Notch1 PE=1 SV=3	0	4	4	1	0	1	1	1	1118.71	4471.83	4471.8	6.55994	0.00733368	0	0	2.1161e+06	HCD (High Energy Collision Dissociation)	MS2	0	73.5742	12.7255	4752	4752	4750	FP021821_16.raw	0/0		11.003	781.847	781.847	2.3876	9.93179e-12	8.643e-13	0	0
FALSE	High	PMI-Byonic	PMI-Byonic (A2)	A	2	Unambiguous	YKCRCPPGWSGKSCQQAD	[E].YKcRcPPGWSGKScQQAD.[P]	C3(Carbamidomethyl); C5(Carbamidomethyl); C14(Carbamidomethyl)	1	1	Q01705	Q01705	Neurogenic locus notch homolog protein 1 OS=Mus musculus OX=10090 GN=Notch1 PE=1 SV=3	0	4	4	1	0	1	1	1	546.992	2184.95	2184.94	4.67758	0.00255506	0	0	222639	HCD (High Energy Collision Dissociation)	MS2	20.0055	100	8.22335	2842	2842	2840	FP021821_16.raw	0/0		2.15945	226.403	226.403	226.403	0.00692715	0.000322493	0	0
FALSE	High	PMI-Byonic	PMI-Byonic (A2)	A	2	Unambiguous	YKCRCPPGWSGKSCQQAD	[E].YKcRcPPGWSGKScQQAD.[P]	C3(Carbamidomethyl); C5(Carbamidomethyl); C14(Carbamidomethyl)	1	1	Q01705	Q01705	Neurogenic locus notch homolog protein 1 OS=Mus musculus OX=10090 GN=Notch1 PE=1 SV=3	0	4	4	1	0	1	1	1	546.992	2184.95	2184.94	4.45411	0.00243299	0	0	263659	HCD (High Energy Collision Dissociation)	MS2	17.8988	100	8.11582	2796	2796	2795	FP021821_16.raw	0/0		2.67559	267.472	267.472	267.472	0.00211062	7.55387e-05	0	0
FALSE	High	PMI-Byonic	PMI-Byonic (A2)	A	2	Unambiguous	YKCRCPPGWSGKSCQQADPCASNPCANGGQCLPFE	[E].YKcRcPPGWSGKscQQADPcASNPcANGGQcLPFE.[S]	C3(Carbamidomethyl); C5(Carbamidomethyl); S13(Hex(1)Pent(2)); C14(Carbamidomethyl); C20(Carbamidomethyl); C25(Carbamidomethyl); C31(Carbamidomethyl)	1	1	Q01705	Q01705	Neurogenic locus notch homolog protein 1 OS=Mus musculus OX=10090 GN=Notch1 PE=1 SV=3	0	4	4	1	0	1	1	1	1119.22	4473.84	4470.81	677.063	0.756756	0	0	3681673	HCD (High Energy Collision Dissociation)	MS2	36.1054	87.8057	12.3425	4588	4588	4585	FP021821_16.raw	0/0		9.00297	668.122	668.122	6.54173	9.93179e-10	1.30068e-10	0	0
FALSE	High	PMI-Byonic	PMI-Byonic (A2)	A	2	Unambiguous	YKCRCPPGWSGKSCQQADPCASNPCANGGQCLPFESSYICRCPPGFHGPTCRQDVNECSQNPGLCRHGGTCHNE	[E].YKcRcPPGWsGKscQQADPcASNPcAnGGQcLPFESSYIcRcPPGFHGPTcRQDVNEcSQNPGLcRHGGTcHNE.[I]	C3(Carbamidomethyl); C5(Carbamidomethyl); S10(Hex(1)Pent(2)); S13(Fuc(1)); C14(Carbamidomethyl); C20(Carbamidomethyl); C25(Carbamidomethyl); N27(Deamidated); C31(Carbamidomethyl); C40(Carbamidomethyl); C42(Carbamidomethyl); C51(Carbamidomethyl); C58(Carbamidomethyl); C65(Carbamidomethyl); C71(Carbamidomethyl)	1	1	Q01705	Q01705	Neurogenic locus notch homolog protein 1 OS=Mus musculus OX=10090 GN=Notch1 PE=1 SV=3	3	3	3	1	0	1	1	1	1534.98	4602.91	9200.76	-499725	-1532.61	0	0	729730	HCD (High Energy Collision Dissociation)	MS2	58.3539	100	12.3048	4572	4572	4571	FP021821_16.raw	0/0		1.88251	246.873	246.873	0.663555	0.0131067	0.000720996	0	0
FALSE	High	PMI-Byonic	PMI-Byonic (A2)	A	2	Unambiguous	YKCRCPPGWSGKSCQQADPCASNPCANGGQCLPFESSYICRCPPGFHGPTCRQDVNE	[E].YKcRcPPGWsGKScQQADPcASNPcANGGQcLPFESSYIcRcPPGFHGPTcRQDVNE.[C]	C3(Carbamidomethyl); C5(Carbamidomethyl); S10(Hex(1)Pent(2)); C14(Carbamidomethyl); C20(Carbamidomethyl); C25(Carbamidomethyl); C31(Carbamidomethyl); C40(Carbamidomethyl); C42(Carbamidomethyl); C51(Carbamidomethyl)	1	1	Q01705	Q01705	Neurogenic locus notch homolog protein 1 OS=Mus musculus OX=10090 GN=Notch1 PE=1 SV=3	2	6	6	1	0	1	1	1	1182.33	7088.97	7088.93	4.93364	0.00582904	0	0	202442	HCD (High Energy Collision Dissociation)	MS2	0	69.2377	13.0599	4895	4895	4893	FP021821_16.raw	0/0		17.3589	1084.75	1084.75	3.6	4.37573e-18	6.37398e-19	0	0
FALSE	High	PMI-Byonic	PMI-Byonic (A2)	A	2	Unambiguous	YKCRCPPGWSGKSCQQADPCASNPCANGGQCLPFE	[E].YKcRcPPGWsGKScQQADPcASNPcAnGGQcLPFE.[S]	C3(Carbamidomethyl); C5(Carbamidomethyl); S10(Hex(1)Pent(2)); C14(Carbamidomethyl); C20(Carbamidomethyl); C25(Carbamidomethyl); N27(Deamidated); C31(Carbamidomethyl)	1	1	Q01705	Q01705	Neurogenic locus notch homolog protein 1 OS=Mus musculus OX=10090 GN=Notch1 PE=1 SV=3	0	4	4	1	0	1	1	1	1118.71	4471.84	4471.8	8.41619	0.00940888	0	0	3.35893e+06	HCD (High Energy Collision Dissociation)	MS2	0	45.5838	12.6031	4700	4700	4695	FP021821_16.raw	0/0		8.00297	646.242	646.242	3.6	9.93179e-09	7.37236e-10	0	0
FALSE	High	PMI-Byonic	PMI-Byonic (A2)	A	2	Unambiguous	PCASNPCANGGQCLPFESSYICRCPPGFHGPTCRQDVNECSQNPGLCRHGGTCHNE	[D].PcASNPcANGGQcLPFEssYIcRcPPGFHGPTcRQDVNEcSQNPGLcRHGGTcHNE.[I]	C2(Carbamidomethyl); C7(Carbamidomethyl); C13(Carbamidomethyl); S18(Fuc(1)); S19(Hex(1)Pent(2)); C22(Carbamidomethyl); C24(Carbamidomethyl); C33(Carbamidomethyl); C40(Carbamidomethyl); C47(Carbamidomethyl); C53(Carbamidomethyl)	1	1	Q01705	Q01705	Neurogenic locus notch homolog protein 1 OS=Mus musculus OX=10090 GN=Notch1 PE=1 SV=3	3	6	6	1	0	1	1	1	1173.98	7038.87	7033.85	713.577	0.836532	0	0	385541	HCD (High Energy Collision Dissociation)	MS2	21.1233	100	12.711	4746	4746	4739	FP021821_16.raw	0/0		1.97107	122.272	122.272	0	0.0106888	0.000540052	0	0
FALSE	High	PMI-Byonic	PMI-Byonic (A2)	A	2	Unambiguous	PCASNPCANGGQCLPFESSYICRCPPGFHGPTCRQDVNECSQNPGLCRHGGTCHNE	[D].PcASNPcANGGQcLPFEssYIcRcPPGFHGPTcRQDVNEcSQNPGLcRHGGTcHNE.[I]	C2(Carbamidomethyl); C7(Carbamidomethyl); C13(Carbamidomethyl); S18(Fuc(1)); S19(Hex(1)Pent(2)); C22(Carbamidomethyl); C24(Carbamidomethyl); C33(Carbamidomethyl); C40(Carbamidomethyl); C47(Carbamidomethyl); C53(Carbamidomethyl)	1	1	Q01705	Q01705	Neurogenic locus notch homolog protein 1 OS=Mus musculus OX=10090 GN=Notch1 PE=1 SV=3	3	6	6	1	0	1	1	1	1173.99	7038.9	7033.85	718.158	0.841903	0	0	356770	HCD (High Energy Collision Dissociation)	MS2	35.3196	100	12.538	4672	4672	4662	FP021821_16.raw	0/0		2.70594	160.682	160.682	0	0.00196815	6.69879e-05	0	0
FALSE	High	PMI-Byonic	PMI-Byonic (A2)	A	2	Unambiguous	PCASNPCANGGQCLPFESSYICRCPPGFHGPTCRQDVNE	[D].PcAsNPcANGGqcLPFESSYIcRcPPGFHGPTcRQDVNE.[C]	C2(Carbamidomethyl); S4(Hex(1)Pent(2)); C7(Carbamidomethyl); Q12(Deamidated); C13(Carbamidomethyl); C22(Carbamidomethyl); C24(Carbamidomethyl); C33(Carbamidomethyl)	1	1	Q01705	Q01705	Neurogenic locus notch homolog protein 1 OS=Mus musculus OX=10090 GN=Notch1 PE=1 SV=3	2	4	4	1	0	1	1	1	1232.52	4927.07	4924	623.391	0.767394	0	0	151297	HCD (High Energy Collision Dissociation)	MS2	0	100	14.079	5332	5332	5322	FP021821_16.raw	0/0		3.35457	266.302	266.302	13.8	0.000442009	1.76071e-05	0	0
FALSE	High	PMI-Byonic	PMI-Byonic (A2)	A	2	Unambiguous	PCASNPCANGGQCLPFESSYICRCPPGFHGPTCRQDVNE	[D].PcAsNPcANGGQcLPFESSYIcRcPPGFHGPTcRQDVNE.[C]	C2(Carbamidomethyl); S4(Hex(1)Pent(2)); C7(Carbamidomethyl); C13(Carbamidomethyl); C22(Carbamidomethyl); C24(Carbamidomethyl); C33(Carbamidomethyl)	1	1	Q01705	Q01705	Neurogenic locus notch homolog protein 1 OS=Mus musculus OX=10090 GN=Notch1 PE=1 SV=3	2	4	4	1	0	1	1	1	1232.27	4926.04	4923.02	614.813	0.756684	0	0	188771	HCD (High Energy Collision Dissociation)	MS2	0	100	14.3852	5462	5462	5454	FP021821_16.raw	0/0		4.30477	193.801	193.801	13.8	4.95711e-05	3.52585e-06	0	0
FALSE	High	PMI-Byonic	PMI-Byonic (A2)	A	2	Unambiguous	PCASNPCANGGQCLPFESSYICRCPPGFHGPTCRQDVNECSQNPGLCRHGGTCHNE	[D].PcAsNPcANGGQcLPFEsSYIcRcPPGFHGPTcRQDVNEcSQNPGLcRHGGTcHNE.[I]	C2(Carbamidomethyl); S4(Hex(1)Pent(2)); C7(Carbamidomethyl); C13(Carbamidomethyl); S18(Fuc(1)); C22(Carbamidomethyl); C24(Carbamidomethyl); C33(Carbamidomethyl); C40(Carbamidomethyl); C47(Carbamidomethyl); C53(Carbamidomethyl)	1	1	Q01705	Q01705	Neurogenic locus notch homolog protein 1 OS=Mus musculus OX=10090 GN=Notch1 PE=1 SV=3	3	6	6	1	0	1	1	1	1173.82	7037.9	7033.85	575.711	0.674911	0	0	264041	HCD (High Energy Collision Dissociation)	MS2	31.1205	100	12.8435	4803	4803	4794	FP021821_16.raw	0/0		2.0873	41.4184	41.4184	0	0.00817892	0.000353303	0	0
FALSE	High	PMI-Byonic	PMI-Byonic (A2)	A	2	Unambiguous	SSYICRCPPGFHGPTCRQDVNE	[E].SSYIcRcPPGFHGPTcRQDVNE.[C]	C5(Carbamidomethyl); C7(Carbamidomethyl); C16(Carbamidomethyl)	1	1	Q01705	Q01705	Neurogenic locus notch homolog protein 1 OS=Mus musculus OX=10090 GN=Notch1 PE=1 SV=3	1	3	3	1	0	1	1	1	879.719	2637.14	2637.14	1.80453	0.00158627	0	0	170252	HCD (High Energy Collision Dissociation)	MS2	0	100	10.9301	3986	3986	3983	FP021821_16.raw	0/0		8.58069	679.702	529.213	529.213	2.6261e-09	2.77684e-10	0	0
FALSE	High	PMI-Byonic	PMI-Byonic (A2)	A	2	Unambiguous	SSYICRCPPGFHGPTCRQDVNECSQNPGLCRHGGTCHNE	[E].SSYIcRcPPGFHGPtcRQDVNEcSQNPGLcRHGGTcHNE.[I]	C5(Carbamidomethyl); C7(Carbamidomethyl); T15(Fuc(1)); C16(Carbamidomethyl); C23(Carbamidomethyl); C30(Carbamidomethyl); C36(Carbamidomethyl)	1	1	Q01705	Q01705	Neurogenic locus notch homolog protein 1 OS=Mus musculus OX=10090 GN=Notch1 PE=1 SV=3	2	5	5	1	0	1	1	1	950.806	4750	4747.98	426.212	0.404729	0	0	912000	HCD (High Energy Collision Dissociation)	MS2	33.2051	100	10.3947	3757	3757	3750	FP021821_16.raw	0/0		6.13197	515.939	515.939	0	7.37964e-07	7.32334e-08	0	0
FALSE	High	PMI-Byonic	PMI-Byonic (A2)	A	2	Unambiguous	SSYICRCPPGFHGPTCRQDVNECSQNPGLCRHGGTCHNE	[E].SSYIcRcPPGFHGPtcRQDVNEcSQNPGLcRHGGTcHNE.[I]	C5(Carbamidomethyl); C7(Carbamidomethyl); T15(Fuc(1)); C16(Carbamidomethyl); C23(Carbamidomethyl); C30(Carbamidomethyl); C36(Carbamidomethyl)	1	1	Q01705	Q01705	Neurogenic locus notch homolog protein 1 OS=Mus musculus OX=10090 GN=Notch1 PE=1 SV=3	2	6	6	1	0	1	1	1	792.339	4749	4747.98	215.722	0.170707	0	0	1.08009e+06	HCD (High Energy Collision Dissociation)	MS2	40.4527	100	10.6274	3856	3856	3852	FP021821_16.raw	0/0		6.52885	433.952	433.952	0	2.95904e-07	3.60848e-08	0	0
FALSE	High	PMI-Byonic	PMI-Byonic (A2)	A	2	Unambiguous	SSYICRCPPGFHGPTCRQDVNECSQNPGLCRHGGTCHNE	[E].SSYIcRcPPGFHGPtcRQDVNEcSQNPGLcRHGGTcHNE.[I]	C5(Carbamidomethyl); C7(Carbamidomethyl); T15(Fuc(1)); C16(Carbamidomethyl); C23(Carbamidomethyl); C30(Carbamidomethyl); C36(Carbamidomethyl)	1	1	Q01705	Q01705	Neurogenic locus notch homolog protein 1 OS=Mus musculus OX=10090 GN=Notch1 PE=1 SV=3	2	6	6	1	0	1	1	1	792.172	4748	4747.98	4.61707	0.00365362	0	0	843475	HCD (High Energy Collision Dissociation)	MS2	0	76.5977	10.3818	3751	3751	3750	FP021821_16.raw	0/0		9.90294	667.69	667.69	0	1.25043e-10	1.60019e-11	0	0
FALSE	High	PMI-Byonic	PMI-Byonic (A2)	A	2	Unambiguous	SSYICRCPPGFHGPTCRQDVNE	[E].SSYIcRcPPGFHGPTcRQDVNE.[C]	C5(Carbamidomethyl); C7(Carbamidomethyl); C16(Carbamidomethyl)	1	1	Q01705	Q01705	Neurogenic locus notch homolog protein 1 OS=Mus musculus OX=10090 GN=Notch1 PE=1 SV=3	1	4	4	1	0	1	1	1	660.293	2638.15	2637.14	382.78	0.252361	0	0	147596	HCD (High Energy Collision Dissociation)	MS2	32.8803	100	10.741	3905	3905	3895	FP021821_16.raw	0/0		9.17277	625.309	571.79	571.79	6.71787e-10	7.3716e-11	0	0
FALSE	High	PMI-Byonic	PMI-Byonic (A2)	A	2	Unambiguous	SSYICRCPPGFHGPTCRQDVNECSQNPGLCRHGGTCHNE	[E].SSYIcRcPPGFHGPTcRQDVNEcsQNPGLcRHGGTcHNE.[I]	C5(Carbamidomethyl); C7(Carbamidomethyl); C16(Carbamidomethyl); C23(Carbamidomethyl); S24(Fuc(1)); C30(Carbamidomethyl); C36(Carbamidomethyl)	1	1	Q01705	Q01705	Neurogenic locus notch homolog protein 1 OS=Mus musculus OX=10090 GN=Notch1 PE=1 SV=3	2	5	5	1	0	1	1	1	950.406	4748	4747.98	5.08268	0.00482649	0	0	1.26123e+06	HCD (High Energy Collision Dissociation)	MS2	0	53.8417	10.2581	3698	3698	3695	FP021821_16.raw	0/0		12.1828	810.236	810.236	0	6.56432e-13	7.75008e-14	0	0
FALSE	High	PMI-Byonic	PMI-Byonic (A2)	A	2	Unambiguous	SSYICRCPPGFHGPTCRQDVNECSQNPGLCRHGGTCHNE	[E].SSYIcRcPPGFHGPTcRQDVNEcsQNPGLcRHGGTcHNE.[I]	C5(Carbamidomethyl); C7(Carbamidomethyl); C16(Carbamidomethyl); C23(Carbamidomethyl); S24(Fuc(1)); C30(Carbamidomethyl); C36(Carbamidomethyl)	1	1	Q01705	Q01705	Neurogenic locus notch homolog protein 1 OS=Mus musculus OX=10090 GN=Notch1 PE=1 SV=3	2	6	6	1	0	1	1	1	792.172	4747.99	4747.98	3.53725	0.00279913	0	0	348429	HCD (High Energy Collision Dissociation)	MS2	0	100	10.5133	3807	3807	3805	FP021821_16.raw	0/0		7.90294	586.605	586.605	0	1.25043e-08	1.26104e-09	0	0
FALSE	High	PMI-Byonic	PMI-Byonic (A2)	A	2	Unambiguous	SSYICRCPPGFHGPTCRQDVNE	[E].SSYIcRcPPGFHGPTcRQDVNE.[C]	C5(Carbamidomethyl); C7(Carbamidomethyl); C16(Carbamidomethyl)	1	1	Q01705	Q01705	Neurogenic locus notch homolog protein 1 OS=Mus musculus OX=10090 GN=Notch1 PE=1 SV=3	1	3	3	1	0	1	1	1	879.719	2637.14	2637.14	0.971329	0.000853843	0	0	183812	HCD (High Energy Collision Dissociation)	MS2	0	100	10.8067	3933	3933	3928	FP021821_16.raw	0/0		9.94681	697.39	528.825	528.825	1.1303e-10	1.1261e-11	0	0
FALSE	High	PMI-Byonic	PMI-Byonic (A2)	A	2	Unambiguous	SSYICRCPPGFHGPTCRQDVNE	[E].SSYIcRcPPGFHGPTcRQDVNE.[C]	C5(Carbamidomethyl); C7(Carbamidomethyl); C16(Carbamidomethyl)	1	1	Q01705	Q01705	Neurogenic locus notch homolog protein 1 OS=Mus musculus OX=10090 GN=Notch1 PE=1 SV=3	1	4	4	1	0	1	1	1	660.042	2637.14	2637.14	2.19289	0.00144574	0	0	209297	HCD (High Energy Collision Dissociation)	MS2	3.52972	100	11.3733	4177	4177	4170	FP021821_16.raw	0/0		7.10816	446.019	446.019	446.019	7.79538e-08	1.34217e-08	0	0
FALSE	High	PMI-Byonic	PMI-Byonic (A2)	A	2	Unambiguous	SSYICRCPPGFHGPTCRQDVNE	[E].SSYIcRcPPGFHGPTcRQDVNE.[C]	C5(Carbamidomethyl); C7(Carbamidomethyl); C16(Carbamidomethyl)	1	1	Q01705	Q01705	Neurogenic locus notch homolog protein 1 OS=Mus musculus OX=10090 GN=Notch1 PE=1 SV=3	1	4	4	1	0	1	1	1	660.044	2637.15	2637.14	5.0628	0.00333783	0	0	1.82649e+06	HCD (High Energy Collision Dissociation)	MS2	0	100	10.9773	4006	4006	4005	FP021821_16.raw	0/0		11.1728	743.937	645.769	645.769	6.71787e-12	6.12426e-13	0	0
FALSE	High	PMI-Byonic	PMI-Byonic (A2)	A	2	Unambiguous	SSYICRCPPGFHGPTCRQDVNE	[E].SSYIcRcPPGFHGPTcRQDVNE.[C]	C5(Carbamidomethyl); C7(Carbamidomethyl); C16(Carbamidomethyl)	1	1	Q01705	Q01705	Neurogenic locus notch homolog protein 1 OS=Mus musculus OX=10090 GN=Notch1 PE=1 SV=3	1	4	4	1	0	1	1	1	660.043	2637.15	2637.14	3.95187	0.0026054	0	0	7.65608e+06	HCD (High Energy Collision Dissociation)	MS2	0.469769	36.8495	10.8495	3951	3951	3950	FP021821_16.raw	0/0		12.1728	765.42	642.183	642.183	6.71787e-13	1.38979e-13	0	0
FALSE	High	PMI-Byonic	PMI-Byonic (A2)	A	2	Unambiguous	SSYICRCPPGFHGPTCRQDVNECSQNPGLCRHGGTCHNE	[E].SSYIcRcPPGFHGPtcRQDVNEcSQNPGLcRHGGTcHNE.[I]	C5(Carbamidomethyl); C7(Carbamidomethyl); T15(Fuc(1)); C16(Carbamidomethyl); C23(Carbamidomethyl); C30(Carbamidomethyl); C36(Carbamidomethyl)	1	1	Q01705	Q01705	Neurogenic locus notch homolog protein 1 OS=Mus musculus OX=10090 GN=Notch1 PE=1 SV=3	2	6	6	1	0	1	1	1	792.34	4749	4747.98	216.647	0.171439	0	0	296447	HCD (High Energy Collision Dissociation)	MS2	63.0752	100	11.0725	4048	4048	4038	FP021821_16.raw	0/0		1.54501	37.1409	37.1409	0	0.0285092	0.00150456	0	0
FALSE	High	PMI-Byonic	PMI-Byonic (A2)	A	2	Unambiguous	SSYICRCPPGFHGPTCRQDVNECSQNPGLCRHGGTCHNE	[E].SSYIcRcPPGFHGPTcRQDVNEcsQNPGLcRHGGTcHNE.[I]	C5(Carbamidomethyl); C7(Carbamidomethyl); C16(Carbamidomethyl); C23(Carbamidomethyl); S24(Fuc(1)); C30(Carbamidomethyl); C36(Carbamidomethyl)	1	1	Q01705	Q01705	Neurogenic locus notch homolog protein 1 OS=Mus musculus OX=10090 GN=Notch1 PE=1 SV=3	2	6	6	1	0	1	1	1	792.172	4748	4747.98	4.23142	0.00334845	0	0	58569	HCD (High Energy Collision Dissociation)	MS2	14.7795	100	10.7559	3911	3911	3906	FP021821_16.raw	0/0		5.08833	301.068	301.068	0	8.1597e-06	7.07253e-07	0	0
FALSE	High	PMI-Byonic	PMI-Byonic (A2)	A	2	Unambiguous	SSYICRCPPGFHGPTCRQDVNECSQNPGLCRHGGTCHNE	[E].SSYIcRcPPGFHGPTcRQDVNEcsQNPGLcRHGGTcHNE.[I]	C5(Carbamidomethyl); C7(Carbamidomethyl); C16(Carbamidomethyl); C23(Carbamidomethyl); S24(Fuc(1)); C30(Carbamidomethyl); C36(Carbamidomethyl)	1	1	Q01705	Q01705	Neurogenic locus notch homolog protein 1 OS=Mus musculus OX=10090 GN=Notch1 PE=1 SV=3	2	6	6	1	0	1	1	1	792.173	4748	4747.98	5.23411	0.00414191	0	0	4125565	HCD (High Energy Collision Dissociation)	MS2	0.211463	22.8463	10.2545	3696	3696	3695	FP021821_16.raw	0/0		10.9029	701.478	701.478	0	1.25043e-11	1.17062e-12	0	0
FALSE	High	PMI-Byonic	PMI-Byonic (A2)	A	2	Unambiguous	SSYICRCPPGFHGPTCRQDVNECSQNPGLCRHGGTCHNE	[E].SSYIcRcPPGFHGPTcRQDVNEcsQNPGLcRHGGTcHNE.[I]	C5(Carbamidomethyl); C7(Carbamidomethyl); C16(Carbamidomethyl); C23(Carbamidomethyl); S24(Fuc(1)); C30(Carbamidomethyl); C36(Carbamidomethyl)	1	1	Q01705	Q01705	Neurogenic locus notch homolog protein 1 OS=Mus musculus OX=10090 GN=Notch1 PE=1 SV=3	2	6	6	1	0	1	1	1	792.506	4750	4747.98	426.132	0.337211	0	0	578309	HCD (High Energy Collision Dissociation)	MS2	13.5943	100	10.0086	3591	3591	3587	FP021821_16.raw	0/0		6.52885	410.628	410.628	0	2.95904e-07	3.41602e-08	0	0
FALSE	High	PMI-Byonic	PMI-Byonic (A2)	A	2	Unambiguous	SSYICRCPPGFHGPTCRQDVNECSQNPGLCRHGGTCHNE	[E].SSYIcRcPPGFHGPTcRQDVNEcsQNPGLcRHGGTcHNE.[I]	C5(Carbamidomethyl); C7(Carbamidomethyl); C16(Carbamidomethyl); C23(Carbamidomethyl); S24(Fuc(1)); C30(Carbamidomethyl); C36(Carbamidomethyl)	1	1	Q01705	Q01705	Neurogenic locus notch homolog protein 1 OS=Mus musculus OX=10090 GN=Notch1 PE=1 SV=3	2	5	5	1	0	1	1	1	950.808	4750.01	4747.98	428.654	0.407048	0	0	95130.9	HCD (High Energy Collision Dissociation)	MS2	27.6168	100	10.0195	3596	3596	3587	FP021821_16.raw	0/0		1.93543	146.795	146.795	0	0.0116029	0.000582439	0	0
FALSE	High	PMI-Byonic	PMI-Byonic (A2)	A	2	Unambiguous	SSYICRCPPGFHGPTCRQDVNE	[E].SSYIcRcPPGFHGPTcRQDVNE.[C]	C5(Carbamidomethyl); C7(Carbamidomethyl); C16(Carbamidomethyl)	1	1	Q01705	Q01705	Neurogenic locus notch homolog protein 1 OS=Mus musculus OX=10090 GN=Notch1 PE=1 SV=3	1	4	4	1	0	1	1	1	660.043	2637.15	2637.14	4.69249	0.00309369	0	0	590655	HCD (High Energy Collision Dissociation)	MS2	1.9253	100	11.1066	4062	4062	4060	FP021821_16.raw	0/0		9.17277	625.585	553.015	553.015	6.71787e-10	8.38528e-11	0	0
FALSE	High	PMI-Byonic	PMI-Byonic (A2)	A	2	Unambiguous	SSYICRCPPGFHGPTCRQDVNE	[E].SSYIcRcPPGFHGPTcRQDVNE.[C]	C5(Carbamidomethyl); C7(Carbamidomethyl); C16(Carbamidomethyl)	1	1	Q01705	Q01705	Neurogenic locus notch homolog protein 1 OS=Mus musculus OX=10090 GN=Notch1 PE=1 SV=3	1	4	4	1	0	1	1	1	660.043	2637.15	2637.14	3.95187	0.0026054	0	0	7.65608e+06	HCD (High Energy Collision Dissociation)	MS2	0.469769	100	10.8539	3953	3953	3950	FP021821_16.raw	0/0		4.83067	401.404	391.063	391.063	1.47682e-05	9.87725e-07	0	0
FALSE	High	PMI-Byonic	PMI-Byonic (A2)	A	2	Unambiguous	SSYICRCPPGFHGPTCRQDVNECSQNPGLCRHGGTCHNE	[E].SSYIcRcPPGFHGPTcRQDVNEcSQNPGLcRHGGTcHNE.[I]	C5(Carbamidomethyl); C7(Carbamidomethyl); C16(Carbamidomethyl); C23(Carbamidomethyl); C30(Carbamidomethyl); C36(Carbamidomethyl)	1	1	Q01705	Q01705	Neurogenic locus notch homolog protein 1 OS=Mus musculus OX=10090 GN=Notch1 PE=1 SV=3	2	6	6	1	0	1	1	1	768.162	4603.93	4601.92	438.023	0.335957	0	0	169765	HCD (High Energy Collision Dissociation)	MS2	33.5263	100	10.1209	3639	3639	3631	FP021821_16.raw	0/0		4.36754	227.855	227.855	28.7005	4.29005e-05	3.30233e-06	0	0
FALSE	High	PMI-Byonic	PMI-Byonic (A2)	A	2	Unambiguous	SSYICRCPPGFHGPTCRQDVNECSQNPGLCRHGGTCHNE	[E].SSYIcRcPPGFHGPTcRQDVNEcsQNPGLcRHGGTcHNE.[I]	C5(Carbamidomethyl); C7(Carbamidomethyl); C16(Carbamidomethyl); C23(Carbamidomethyl); S24(Fuc(1)); C30(Carbamidomethyl); C36(Carbamidomethyl)	1	1	Q01705	Q01705	Neurogenic locus notch homolog protein 1 OS=Mus musculus OX=10090 GN=Notch1 PE=1 SV=3	2	5	5	1	0	1	1	1	950.405	4747.99	4747.98	3.86146	0.00366682	0	0	1.58286e+06	HCD (High Energy Collision Dissociation)	MS2	0	53.526	10.1329	3644	3644	3642	FP021821_16.raw	0/0		12.1828	828.625	828.625	0	6.56432e-13	5.43437e-14	0	0
FALSE	High	PMI-Byonic	PMI-Byonic (A2)	A	2	Unambiguous	SSYICRCPPGFHGPTCRQDVNECSQNPGLCRHGGTCHNE	[E].SSYIcRcPPGFHGPtcRQDVNEcSQNPGLcRHGGTcHNE.[I]	C5(Carbamidomethyl); C7(Carbamidomethyl); T15(Fuc(1)); C16(Carbamidomethyl); C23(Carbamidomethyl); C30(Carbamidomethyl); C36(Carbamidomethyl)	1	1	Q01705	Q01705	Neurogenic locus notch homolog protein 1 OS=Mus musculus OX=10090 GN=Notch1 PE=1 SV=3	2	6	6	1	0	1	1	1	792.175	4748.01	4747.98	7.54801	0.00597296	0	0	6.47093e+06	HCD (High Energy Collision Dissociation)	MS2	0.144075	11.3681	10.1405	3648	3648	3642	FP021821_16.raw	0/0		9.90294	664.806	664.806	0	1.25043e-10	1.36819e-11	0	0
FALSE	High	PMI-Byonic	PMI-Byonic (A2)	A	2	Unambiguous	SSYICRCPPGFHGPTCRQDVNECSQNPGLCRHGGTCHNE	[E].SSYIcRcPPGFHGPTcRQDVNEcSQNPGLcRHGGTcHNE.[I]	C5(Carbamidomethyl); C7(Carbamidomethyl); C16(Carbamidomethyl); C23(Carbamidomethyl); C30(Carbamidomethyl); C36(Carbamidomethyl)	1	1	Q01705	Q01705	Neurogenic locus notch homolog protein 1 OS=Mus musculus OX=10090 GN=Notch1 PE=1 SV=3	2	6	6	1	0	1	1	1	768.495	4605.93	4601.92	871.961	0.668782	0	0	402864	HCD (High Energy Collision Dissociation)	MS2	48.961	100	10.2138	3679	3679	3675	FP021821_16.raw	0/0		5.28452	354.905	354.905	37.2161	5.1937e-06	4.20996e-07	0	0
FALSE	High	PMI-Byonic	PMI-Byonic (A2)	A	2	Unambiguous	SSYICRCPPGFHGPTCRQDVNE	[E].SSYIcRcPPGFHGPTcRQDVNE.[C]	C5(Carbamidomethyl); C7(Carbamidomethyl); C16(Carbamidomethyl)	1	1	Q01705	Q01705	Neurogenic locus notch homolog protein 1 OS=Mus musculus OX=10090 GN=Notch1 PE=1 SV=3	1	4	4	1	0	1	1	1	660.043	2637.15	2637.14	4.13702	0.00272748	0	0	459478	HCD (High Energy Collision Dissociation)	MS2	53.4728	100	11.2471	4123	4123	4115	FP021821_16.raw	0/0		7.12192	484.446	476.624	476.624	7.55233e-08	1.17737e-08	0	0
FALSE	High	PMI-Byonic	PMI-Byonic (A2)	A	2	Unambiguous	SSYICRCPPGFHGPTCRQDVNECSQNPGLCRHGGTCHNE	[E].SSYIcRcPPGFHGPTcRQDVNEcsQNPGLcRHGGTcHNE.[I]	C5(Carbamidomethyl); C7(Carbamidomethyl); C16(Carbamidomethyl); C23(Carbamidomethyl); S24(Fuc(1)); C30(Carbamidomethyl); C36(Carbamidomethyl)	1	1	Q01705	Q01705	Neurogenic locus notch homolog protein 1 OS=Mus musculus OX=10090 GN=Notch1 PE=1 SV=3	2	6	6	1	0	1	1	1	792.675	4751.02	4747.98	640.168	0.506583	0	0	413761	HCD (High Energy Collision Dissociation)	MS2	14.4815	100	10.883	3966	3966	3961	FP021821_16.raw	0/0		4.5258	239.293	239.293	0	2.97989e-05	2.26971e-06	0	0
FALSE	High	PMI-Byonic	PMI-Byonic (A2)	A	2	Unambiguous	VNECSQNPGLCRHGGTCHNE	[D].VNEcsQNPGLcRHGGTcHNE.[I]	C4(Carbamidomethyl); S5(Fuc(1)); C11(Carbamidomethyl); C17(Carbamidomethyl)	1	1	Q01705	Q01705	Neurogenic locus notch homolog protein 1 OS=Mus musculus OX=10090 GN=Notch1 PE=1 SV=3	1	4	4	1	0	1	1	1	618.759	2472.01	2472.01	1.55124	0.000958667	0	0	119259	HCD (High Energy Collision Dissociation)	MS2	21.8658	100	6.95094	2310	2310	2304	FP021821_16.raw	0/0		4.63724	221.04	221.04	8.52	2.30547e-05	1.40153e-06	0	0
FALSE	High	PMI-Byonic	PMI-Byonic (A2)	A	2	Unambiguous	IGSYRCACRATHTGPHCELPYVPCSPSPCQNGGTCRPTGDTTHE	[E].IGSYRcAcRATHTGPHcELPYVPcsPSPcQNGGTcRPTGDTTHE.[C]	C6(Carbamidomethyl); C8(Carbamidomethyl); C17(Carbamidomethyl); C24(Carbamidomethyl); S25(HexNAc(1)Hex(1)Fuc(1)NeuAc(1)); C29(Carbamidomethyl); C35(Carbamidomethyl)	1	1	Q01705	Q01705	Neurogenic locus notch homolog protein 1 OS=Mus musculus OX=10090 GN=Notch1 PE=1 SV=3	2	6	6	1	0	1	1	1	968.581	5806.45	5804.42	349.401	0.338012	0	0	424984	HCD (High Energy Collision Dissociation)	MS2	16.0273	100	11.2969	4144	4144	4137	FP021821_16.raw	0/0		7.30697	430.059	430.059	0	4.93205e-08	8.7732e-09	0	0
FALSE	High	PMI-Byonic	PMI-Byonic (A2)	A	2	Unambiguous	IGSYRCACRATHTGPHCELPYVPCSPSPCQNGGTCRPTGDTTHE	[E].IGSYRcAcRATHTGPHcELPYVPcSPSPcQnGGtcRPTGDTTHE.[C]	C6(Carbamidomethyl); C8(Carbamidomethyl); C17(Carbamidomethyl); C24(Carbamidomethyl); C29(Carbamidomethyl); N31(Deamidated); T34(Fuc(1)); C35(Carbamidomethyl)	1	1	Q01705	Q01705	Neurogenic locus notch homolog protein 1 OS=Mus musculus OX=10090 GN=Notch1 PE=1 SV=3	2	5	5	1	0	1	1	1	1030.65	5149.22	5149.18	7.32781	0.00754644	0	0	367979	HCD (High Energy Collision Dissociation)	MS2	0	100	11.2839	4138	4138	4137	FP021821_16.raw	0/0		12.9609	812.125	812.125	4.8	1.09412e-13	1.70337e-14	0	0
FALSE	High	PMI-Byonic	PMI-Byonic (A2)	A	2	Unambiguous	IGSYRCACRATHTGPHCELPYVPCSPSPCQNGGTCRPTGDTTHE	[E].IGSYRcAcRATHTGPHcELPYVPcSPSPcQnGGtcRPTGDTTHE.[C]	C6(Carbamidomethyl); C8(Carbamidomethyl); C17(Carbamidomethyl); C24(Carbamidomethyl); C29(Carbamidomethyl); N31(Deamidated); T34(Fuc(1)); C35(Carbamidomethyl)	1	1	Q01705	Q01705	Neurogenic locus notch homolog protein 1 OS=Mus musculus OX=10090 GN=Notch1 PE=1 SV=3	2	5	5	1	0	1	1	1	1031.05	5151.22	5149.18	396.593	0.408425	0	0	782490	HCD (High Energy Collision Dissociation)	MS2	11.2357	100	11.4118	4193	4193	4192	FP021821_16.raw	0/0		7.96094	567.743	567.743	1.86968	1.09412e-08	8.68055e-10	0	0
FALSE	High	PMI-Byonic	PMI-Byonic (A2)	A	2	Unambiguous	IGSYRCACRATHTGPHCELPYVPCSPSPCQNGGTCRPTGDTTHE	[E].IGSYRcAcRATHTGPHcELPYVPcSPSPcQnGGtcRPTGDTTHE.[C]	C6(Carbamidomethyl); C8(Carbamidomethyl); C17(Carbamidomethyl); C24(Carbamidomethyl); C29(Carbamidomethyl); N31(Deamidated); T34(Fuc(1)); C35(Carbamidomethyl)	1	1	Q01705	Q01705	Neurogenic locus notch homolog protein 1 OS=Mus musculus OX=10090 GN=Notch1 PE=1 SV=3	2	6	6	1	0	1	1	1	859.043	5149.22	5149.18	7.8823	0.00676457	0	0	1.32202e+06	HCD (High Energy Collision Dissociation)	MS2	0	57.1368	11.3689	4175	4175	4170	FP021821_16.raw	0/0		10.6811	656.409	656.409	4.8	2.08418e-11	2.15417e-12	0	0
FALSE	High	PMI-Byonic	PMI-Byonic (A2)	A	2	Unambiguous	IGSYRCACRATHTGPHCELPYVPCSPSPCQNGGTCRPTGDTTHE	[E].IGsYRcAcRATHTGPHcELPYVPcSPSPcQNGGTcRPTGDTTHE.[C]	S3(Hex(1)); C6(Carbamidomethyl); C8(Carbamidomethyl); C17(Carbamidomethyl); C24(Carbamidomethyl); C29(Carbamidomethyl); C35(Carbamidomethyl)	1	1	Q01705	Q01705	Neurogenic locus notch homolog protein 1 OS=Mus musculus OX=10090 GN=Notch1 PE=1 SV=3	2	6	6	1	0	1	1	1	861.873	5166.2	5164.19	389.32	0.335087	0	0	302223	HCD (High Energy Collision Dissociation)	MS2	51.4706	100	11.1422	4078	4078	4071	FP021821_16.raw	0/0		2.26441	77.3844	77.3844	9.42169	0.00543992	0.000254453	0	0
FALSE	High	PMI-Byonic	PMI-Byonic (A2)	A	2	Unambiguous	IGSYRCACRATHTGPHCELPYVPCSPSPCQNGGTCRPTGDTTHE	[E].IGSYRcAcRATHTGPHcELPYVPcSPSPcQnGGtcRPTGDTTHE.[C]	C6(Carbamidomethyl); C8(Carbamidomethyl); C17(Carbamidomethyl); C24(Carbamidomethyl); C29(Carbamidomethyl); N31(Deamidated); T34(Fuc(1)); C35(Carbamidomethyl)	1	1	Q01705	Q01705	Neurogenic locus notch homolog protein 1 OS=Mus musculus OX=10090 GN=Notch1 PE=1 SV=3	2	6	6	1	0	1	1	1	859.044	5149.23	5149.18	9.02023	0.00774113	0	0	3.10851e+06	HCD (High Energy Collision Dissociation)	MS2	1.16978	29.4723	11.232	4116	4116	4115	FP021821_16.raw	0/0		9.68107	639.164	639.164	3.44911	2.08418e-10	3.08031e-11	0	0
FALSE	High	PMI-Byonic	PMI-Byonic (A2)	A	2	Unambiguous	IGSYRCACRATHTGPHCELPYVPCSPSPCQNGGTCRPTGDTTHE	[E].IGSYRcAcRATHTGPHcELPYVPcSPsPcQNGGTcRPTGDTTHE.[C]	C6(Carbamidomethyl); C8(Carbamidomethyl); C17(Carbamidomethyl); C24(Carbamidomethyl); S27(HexNAc(1)Hex(1)Fuc(1)NeuAc(1)); C29(Carbamidomethyl); C35(Carbamidomethyl)	1	1	Q01705	Q01705	Neurogenic locus notch homolog protein 1 OS=Mus musculus OX=10090 GN=Notch1 PE=1 SV=3	2	6	6	1	0	1	1	1	968.914	5808.45	5804.42	693.44	0.670836	0	0	468126	HCD (High Energy Collision Dissociation)	MS2	46.109	100	11.1695	4090	4090	4082	FP021821_16.raw	0/0		7.841	537.345	537.345	0	1.44213e-08	1.57815e-09	0	0
FALSE	High	PMI-Byonic	PMI-Byonic (A2)	A	2	Unambiguous	IGSYRCACRATHTGPHCELPYVPCSPSPCQNGGTCRPTGDTTHE	[E].IGSYRcAcRATHTGPHcELPYVPcSPSPcQnGGtcRPTGDTTHE.[C]	C6(Carbamidomethyl); C8(Carbamidomethyl); C17(Carbamidomethyl); C24(Carbamidomethyl); C29(Carbamidomethyl); N31(Deamidated); T34(Fuc(1)); C35(Carbamidomethyl)	1	1	Q01705	Q01705	Neurogenic locus notch homolog protein 1 OS=Mus musculus OX=10090 GN=Notch1 PE=1 SV=3	2	5	5	1	0	1	1	1	1030.65	5149.21	5149.18	5.5498	0.00571538	0	0	1.12821e+06	HCD (High Energy Collision Dissociation)	MS2	0	60.1118	11.155	4083	4083	4082	FP021821_16.raw	0/0		12.9609	844.525	844.525	4.8	1.09412e-13	1.28347e-14	0	0
FALSE	High	PMI-Byonic	PMI-Byonic (A2)	A	2	Unambiguous	IGSYRCACRATHTGPHCELPYVPCSPSPCQNGGTCRPTGDTTHE	[E].IGSYRcAcRATHTGPHcELPYVPcSPSPcQnGGtcRPTGDTTHE.[C]	C6(Carbamidomethyl); C8(Carbamidomethyl); C17(Carbamidomethyl); C24(Carbamidomethyl); C29(Carbamidomethyl); N31(Deamidated); T34(HexNAc(1)Hex(1)Fuc(1)NeuAc(1)); C35(Carbamidomethyl)	1	1	Q01705	Q01705	Neurogenic locus notch homolog protein 1 OS=Mus musculus OX=10090 GN=Notch1 PE=1 SV=3	2	6	6	1	0	1	1	1	969.082	5809.45	5805.41	696.916	0.674314	0	0	476211	HCD (High Energy Collision Dissociation)	MS2	34.9024	100	11.4227	4198	4198	4192	FP021821_16.raw	0/0		9.68107	610.402	610.402	6.70692	2.08418e-10	3.41543e-11	0	0
FALSE	High	PMI-Byonic	PMI-Byonic (A2)	A	2	Unambiguous	IGSYRCACRATHTGPHCELPYVPCSPSPCQNGGTCRPTGDTTHE	[E].IGSYRcAcRATHTGPHcELPYVPcSPSPcQnGGTcRPTGDTTHE.[C]	C6(Carbamidomethyl); C8(Carbamidomethyl); C17(Carbamidomethyl); C24(Carbamidomethyl); C29(Carbamidomethyl); N31(Deamidated); C35(Carbamidomethyl)	1	1	Q01705	Q01705	Neurogenic locus notch homolog protein 1 OS=Mus musculus OX=10090 GN=Notch1 PE=1 SV=3	2	6	6	1	0	1	1	1	835.031	5005.15	5003.12	405.603	0.338214	0	0	1.13296e+06	HCD (High Energy Collision Dissociation)	MS2	42.0594	100	11.1122	4065	4065	4060	FP021821_16.raw	0/0		8.68107	567.39	567.39	26.4324	2.08418e-09	2.15671e-10	0	0
FALSE	High	PMI-Byonic	PMI-Byonic (A2)	A	2	Unambiguous	IGSYRCACRATHTGPHCELPYVPCSPSPCQNGGTCRPTGDTTHE	[E].IGSYRcAcRATHTGPHcELPYVPcSPSPcQnGGtcRPTGDTTHE.[C]	C6(Carbamidomethyl); C8(Carbamidomethyl); C17(Carbamidomethyl); C24(Carbamidomethyl); C29(Carbamidomethyl); N31(Deamidated); T34(Fuc(1)); C35(Carbamidomethyl)	1	1	Q01705	Q01705	Neurogenic locus notch homolog protein 1 OS=Mus musculus OX=10090 GN=Notch1 PE=1 SV=3	2	6	6	1	0	1	1	1	859.379	5151.24	5149.18	399.044	0.342458	0	0	44218932	HCD (High Energy Collision Dissociation)	MS2	38.464	5.24963	11.1078	4063	4063	4060	FP021821_16.raw	0/0		9.68107	610.296	610.296	3.83465	2.08418e-10	2.73205e-11	0	0
FALSE	High	PMI-Byonic	PMI-Byonic (A2)	A	2	Unambiguous	IGSYRCACRATHTGPHCELPYVPCSPSPCQNGGTCRPTGDTTHE	[E].IGSYRcAcRATHTGPHcELPYVPcsPSPcQNGGTcRPTGDTTHE.[C]	C6(Carbamidomethyl); C8(Carbamidomethyl); C17(Carbamidomethyl); C24(Carbamidomethyl); S25(HexNAc(1)Hex(1)Fuc(1)); C29(Carbamidomethyl); C35(Carbamidomethyl)	1	1	Q01705	Q01705	Neurogenic locus notch homolog protein 1 OS=Mus musculus OX=10090 GN=Notch1 PE=1 SV=3	2	6	6	1	0	1	1	1	920.064	5515.35	5513.33	365.826	0.336153	0	0	265302	HCD (High Energy Collision Dissociation)	MS2	0	100	11.0895	4055	4055	4049	FP021821_16.raw	0/0		3.92452	130.046	130.046	0	0.000118982	7.09675e-06	0	0
FALSE	High	PMI-Byonic	PMI-Byonic (A2)	A	2	Unambiguous	IGSYRCACRATHTGPHCELPYVPCSPSPCQNGGTCRPTGDTTHE	[E].IGSYRcAcRATHTGPHcELPYVPcSPSPcQnGGTcRPTGDTTHE.[C]	C6(Carbamidomethyl); C8(Carbamidomethyl); C17(Carbamidomethyl); C24(Carbamidomethyl); C29(Carbamidomethyl); N31(Deamidated); C35(Carbamidomethyl)	1	1	Q01705	Q01705	Neurogenic locus notch homolog protein 1 OS=Mus musculus OX=10090 GN=Notch1 PE=1 SV=3	2	5	5	1	0	1	1	1	1002.24	5007.15	5003.12	805.722	0.806225	0	0	522440	HCD (High Energy Collision Dissociation)	MS2	34.9552	100	11.0531	4039	4039	4038	FP021821_16.raw	0/0		6.89633	459.696	459.696	0	1.26961e-07	1.71782e-08	0	0
FALSE	High	PMI-Byonic	PMI-Byonic (A2)	A	2	Unambiguous	IGSYRCACRATHTGPHCELPYVPCSPSPCQNGGTCRPTGDTTHE	[E].IGSYRcAcRATHTGPHcELPYVPcSPSPcQnGGtcRPTGDTTHE.[C]	C6(Carbamidomethyl); C8(Carbamidomethyl); C17(Carbamidomethyl); C24(Carbamidomethyl); C29(Carbamidomethyl); N31(Deamidated); T34(Fuc(1)); C35(Carbamidomethyl)	1	1	Q01705	Q01705	Neurogenic locus notch homolog protein 1 OS=Mus musculus OX=10090 GN=Notch1 PE=1 SV=3	2	5	5	1	0	1	1	1	1030.65	5149.21	5149.18	6.14247	0.00632574	0	0	4.31009e+06	HCD (High Energy Collision Dissociation)	MS2	0.393749	28.1273	11.0279	4028	4028	4027	FP021821_16.raw	0/0		13.9609	869.772	869.772	4.8	1.09412e-14	1.79514e-15	0	0
FALSE	High	PMI-Byonic	PMI-Byonic (A2)	A	2	Unambiguous	IGSYRCACRATHTGPHCELPYVPCSPSPCQNGGTCRPTGDTTHE	[E].IGSYRcAcRATHTGPHcELPYVPcSPSPcQnGGTcRPTGDTTHE.[C]	C6(Carbamidomethyl); C8(Carbamidomethyl); C17(Carbamidomethyl); C24(Carbamidomethyl); C29(Carbamidomethyl); N31(Deamidated); C35(Carbamidomethyl)	1	1	Q01705	Q01705	Neurogenic locus notch homolog protein 1 OS=Mus musculus OX=10090 GN=Notch1 PE=1 SV=3	2	6	6	1	0	1	1	1	834.86	5004.13	5003.12	200.433	0.167132	0	0	219148	HCD (High Energy Collision Dissociation)	MS2	73.0143	100	11.2776	4136	4136	4126	FP021821_16.raw	0/0		5.86641	300.342	300.342	0	1.36016e-06	1.33883e-07	0	0
FALSE	High	PMI-Byonic	PMI-Byonic (A2)	A	2	Unambiguous	IGSYRCACRATHTGPHCE	[E].IGSYRcAcRATHTGPHcE.[L]	C6(Carbamidomethyl); C8(Carbamidomethyl); C17(Carbamidomethyl)	1	1	Q01705	Q01705	Neurogenic locus notch homolog protein 1 OS=Mus musculus OX=10090 GN=Notch1 PE=1 SV=3	0	4	4	1	0	1	1	1	533.986	2132.92	2132.92	3.09684	0.00165133	0	0	201098	HCD (High Energy Collision Dissociation)	MS2	14.6249	100	6.8057	2249	2249	2245	FP021821_16.raw	0/0		1.51376	140.071	140.071	140.071	0.0306364	0.0018086	0	0
FALSE	High	PMI-Byonic	PMI-Byonic (A2)	A	2	Unambiguous	IGSYRCACRATHTGPHCELPYVPCSPSPCQNGGTCRPTGDTTHE	[E].IGsYRcAcRATHTGPHcELPYVPcSPSPcQNGGTcRPTGDTTHE.[C]	S3(Fuc(1)); C6(Carbamidomethyl); C8(Carbamidomethyl); C17(Carbamidomethyl); C24(Carbamidomethyl); C29(Carbamidomethyl); C35(Carbamidomethyl)	1	1	Q01705	Q01705	Neurogenic locus notch homolog protein 1 OS=Mus musculus OX=10090 GN=Notch1 PE=1 SV=3	2	6	6	1	0	1	1	1	859.208	5150.21	5148.2	391.794	0.336173	0	0	948911	HCD (High Energy Collision Dissociation)	MS2	43.1231	100	12.3731	4601	4601	4596	FP021821_16.raw	0/0		7.841	546.582	546.582	1.6	1.44213e-08	2.02617e-09	0	0
FALSE	High	PMI-Byonic	PMI-Byonic (A2)	A	2	Unambiguous	IGSYRCACRATHTGPHCELPYVPCSPSPCQNGGTCRPTGDTTHE	[E].IGSYRcAcRATHTGPHcELPYVPcSPSPcQnGGtcRPTGDTTHE.[C]	C6(Carbamidomethyl); C8(Carbamidomethyl); C17(Carbamidomethyl); C24(Carbamidomethyl); C29(Carbamidomethyl); N31(Deamidated); T34(Fuc(1)); C35(Carbamidomethyl)	1	1	Q01705	Q01705	Neurogenic locus notch homolog protein 1 OS=Mus musculus OX=10090 GN=Notch1 PE=1 SV=3	2	5	5	1	0	1	1	1	1030.65	5149.22	5149.18	8.03901	0.00827886	0	0	264257	HCD (High Energy Collision Dissociation)	MS2	0	100	11.5437	4249	4249	4247	FP021821_16.raw	0/0		6.91009	486.06	486.06	3.98294	1.23002e-07	1.62857e-08	0	0
FALSE	High	PMI-Byonic	PMI-Byonic (A2)	A	2	Unambiguous	IGSYRCACRATHTGPHCELPYVPCSPSPCQNGGTCRPTGDTTHE	[E].IGSYRcAcRATHTGPHcELPYVPcSPsPcQnGGTcRPTGDTTHE.[C]	C6(Carbamidomethyl); C8(Carbamidomethyl); C17(Carbamidomethyl); C24(Carbamidomethyl); S27(Fuc(1)); C29(Carbamidomethyl); N31(Deamidated); C35(Carbamidomethyl)	1	1	Q01705	Q01705	Neurogenic locus notch homolog protein 1 OS=Mus musculus OX=10090 GN=Notch1 PE=1 SV=3	2	6	6	1	0	1	1	1	859.547	5152.25	5149.18	595.762	0.511281	0	0	130687	HCD (High Energy Collision Dissociation)	MS2	75.1754	100	14.7237	5606	5606	5597	FP021821_16.raw	0/0		1.8577	163.999	163.999	0	0.0138771	0.000817673	0	0
FALSE	High	PMI-Byonic	PMI-Byonic (A2)	A	2	Unambiguous	IGSYRCACRATHTGPHCELPYVPCSPSPCQNGGTCRPTGDTTHE	[E].IGSYRcAcRATHTGPHcELPYVPcsPSPcqNGGTcRPTGDTTHE.[C]	C6(Carbamidomethyl); C8(Carbamidomethyl); C17(Carbamidomethyl); C24(Carbamidomethyl); S25(Fuc(1)); C29(Carbamidomethyl); Q30(Deamidated); C35(Carbamidomethyl)	1	1	Q01705	Q01705	Neurogenic locus notch homolog protein 1 OS=Mus musculus OX=10090 GN=Notch1 PE=1 SV=3	2	6	6	1	0	1	1	1	859.711	5153.23	5149.18	786.08	0.674611	0	0	276455	HCD (High Energy Collision Dissociation)	MS2	43.6875	100	13.8732	5244	5244	5234	FP021821_16.raw	0/0		5.14544	220.333	220.333	0	7.15423e-06	6.28702e-07	0	0
FALSE	High	PMI-Byonic	PMI-Byonic (A2)	A	2	Unambiguous	IGSYRCACRATHTGPHCELPYVPCSPSPCQNGGTCRPTGDTTHE	[E].IGsYRcAcRATHTGPHcELPYVPcSPSPcQNGGTcRPTGDTTHE.[C]	S3(Fuc(1)); C6(Carbamidomethyl); C8(Carbamidomethyl); C17(Carbamidomethyl); C24(Carbamidomethyl); C29(Carbamidomethyl); C35(Carbamidomethyl)	1	1	Q01705	Q01705	Neurogenic locus notch homolog protein 1 OS=Mus musculus OX=10090 GN=Notch1 PE=1 SV=3	2	6	6	1	0	1	1	1	859.544	5152.23	5148.2	782.604	0.6715	0	0	238746	HCD (High Energy Collision Dissociation)	MS2	49.9269	100	13.6429	5145	5145	5135	FP021821_16.raw	0/0		5.14544	219.326	219.326	1.6	7.15423e-06	5.9265e-07	0	0
FALSE	High	PMI-Byonic	PMI-Byonic (A2)	A	2	Unambiguous	IGSYRCACRATHTGPHCELPYVPCSPSPCQNGGTCRPTGDTTHE	[E].IGsYRcAcRATHTGPHcELPYVPcSPSPcQNGGTcRPTGDTTHE.[C]	S3(Fuc(1)); C6(Carbamidomethyl); C8(Carbamidomethyl); C17(Carbamidomethyl); C24(Carbamidomethyl); C29(Carbamidomethyl); C35(Carbamidomethyl)	1	1	Q01705	Q01705	Neurogenic locus notch homolog protein 1 OS=Mus musculus OX=10090 GN=Notch1 PE=1 SV=3	2	6	6	1	0	1	1	1	859.542	5152.22	5148.2	780.754	0.669913	0	0	467609	HCD (High Energy Collision Dissociation)	MS2	27.2629	100	13.5038	5085	5085	5080	FP021821_16.raw	0/0		5.14544	202.23	202.23	1.6	7.15423e-06	5.56197e-07	0	0
FALSE	High	PMI-Byonic	PMI-Byonic (A2)	A	2	Unambiguous	IGSYRCACRATHTGPHCELPYVPCSPSPCQNGGTCRPTGDTTHE	[E].IGsYRcAcRATHTGPHcELPYVPcSPSPcQnGGTcRPTGDTTHE.[C]	S3(Fuc(1)); C6(Carbamidomethyl); C8(Carbamidomethyl); C17(Carbamidomethyl); C24(Carbamidomethyl); C29(Carbamidomethyl); N31(Deamidated); C35(Carbamidomethyl)	1	1	Q01705	Q01705	Neurogenic locus notch homolog protein 1 OS=Mus musculus OX=10090 GN=Notch1 PE=1 SV=3	2	6	6	1	0	1	1	1	859.376	5151.22	5149.18	395.559	0.339467	0	0	340671	HCD (High Energy Collision Dissociation)	MS2	22.5575	100	13.3304	5011	5011	5003	FP021821_16.raw	0/0		6.06262	348.511	348.511	1.6	8.65722e-07	1.07409e-07	0	0
FALSE	High	PMI-Byonic	PMI-Byonic (A2)	A	2	Unambiguous	IGSYRCACRATHTGPHCELPYVPCSPSPCQNGGTCRPTGDTTHE	[E].IGsYRcAcRATHTGPHcELPYVPcSPSPcQNGGTcRPTGDTTHE.[C]	S3(Fuc(1)); C6(Carbamidomethyl); C8(Carbamidomethyl); C17(Carbamidomethyl); C24(Carbamidomethyl); C29(Carbamidomethyl); C35(Carbamidomethyl)	1	1	Q01705	Q01705	Neurogenic locus notch homolog protein 1 OS=Mus musculus OX=10090 GN=Notch1 PE=1 SV=3	2	6	6	1	0	1	1	1	859.374	5151.21	5148.2	584.781	0.501761	0	0	257605	HCD (High Energy Collision Dissociation)	MS2	7.14806	100	13.2066	4958	4958	4948	FP021821_16.raw	0/0		6.06262	345.663	345.663	1.6	8.65722e-07	1.02485e-07	0	0
FALSE	High	PMI-Byonic	PMI-Byonic (A2)	A	2	Unambiguous	IGSYRCACRATHTGPHCELPYVPCSPSPCQNGGTCRPTGDTTHE	[E].IGsYRcAcRATHTGPHcELPYVPcSPSPcQnGGTcRPTGDTTHE.[C]	S3(Fuc(1)); C6(Carbamidomethyl); C8(Carbamidomethyl); C17(Carbamidomethyl); C24(Carbamidomethyl); C29(Carbamidomethyl); N31(Deamidated); C35(Carbamidomethyl)	1	1	Q01705	Q01705	Neurogenic locus notch homolog protein 1 OS=Mus musculus OX=10090 GN=Notch1 PE=1 SV=3	2	6	6	1	0	1	1	1	859.71	5153.22	5149.18	784.586	0.67333	0	0	356930	HCD (High Energy Collision Dissociation)	MS2	39.8134	100	13.0729	4901	4901	4893	FP021821_16.raw	0/0		7.30697	400.881	400.881	1.6	4.93205e-08	9.50378e-09	0	0
FALSE	High	PMI-Byonic	PMI-Byonic (A2)	A	2	Unambiguous	IGSYRCACRATHTGPHCELPYVPCSPSPCQNGGTCRPTGDTTHE	[E].IGSYRcAcRATHTGPHcELPYVPcSPsPcQnGGTcRPTGDTTHE.[C]	C6(Carbamidomethyl); C8(Carbamidomethyl); C17(Carbamidomethyl); C24(Carbamidomethyl); S27(Fuc(1)); C29(Carbamidomethyl); N31(Deamidated); C35(Carbamidomethyl)	1	1	Q01705	Q01705	Neurogenic locus notch homolog protein 1 OS=Mus musculus OX=10090 GN=Notch1 PE=1 SV=3	2	6	6	1	0	1	1	1	859.544	5152.23	5149.18	591.566	0.50768	0	0	352822	HCD (High Energy Collision Dissociation)	MS2	42.3715	100	12.8886	4822	4822	4816	FP021821_16.raw	0/0		7.30697	433.099	433.099	0	4.93205e-08	9.14181e-09	0	0
FALSE	High	PMI-Byonic	PMI-Byonic (A2)	A	2	Unambiguous	IGSYRCACRATHTGPHCELPYVPCSPSPCQNGGTCRPTGDTTHE	[E].IGSYRcAcRATHTGPHcELPYVPcSPsPcQnGGTcRPTGDTTHE.[C]	C6(Carbamidomethyl); C8(Carbamidomethyl); C17(Carbamidomethyl); C24(Carbamidomethyl); S27(Fuc(1)); C29(Carbamidomethyl); N31(Deamidated); C35(Carbamidomethyl)	1	1	Q01705	Q01705	Neurogenic locus notch homolog protein 1 OS=Mus musculus OX=10090 GN=Notch1 PE=1 SV=3	2	6	6	1	0	1	1	1	859.709	5153.22	5149.18	783.662	0.672536	0	0	354587	HCD (High Energy Collision Dissociation)	MS2	42.8819	100	12.764	4769	4769	4761	FP021821_16.raw	0/0		5.76863	392.058	392.058	0	1.70362e-06	1.61557e-07	0	0
FALSE	High	PMI-Byonic	PMI-Byonic (A2)	A	2	Unambiguous	IGSYRCACRATHTGPHCELPYVPCSPSPCQNGGTCRPTGDTTHE	[E].IGsYRcAcRATHTGPHcELPYVPcSPSPcQNGGTcRPTGDTTHE.[C]	S3(Fuc(1)); C6(Carbamidomethyl); C8(Carbamidomethyl); C17(Carbamidomethyl); C24(Carbamidomethyl); C29(Carbamidomethyl); C35(Carbamidomethyl)	1	1	Q01705	Q01705	Neurogenic locus notch homolog protein 1 OS=Mus musculus OX=10090 GN=Notch1 PE=1 SV=3	2	5	5	1	0	1	1	1	1031.05	5151.21	5148.2	585.791	0.603153	0	0	215896	HCD (High Energy Collision Dissociation)	MS2	24.7918	100	12.6354	4714	4714	4706	FP021821_16.raw	0/0		2.03481	89.9938	89.9938	1.6	0.00922979	0.000387977	0	0
FALSE	High	PMI-Byonic	PMI-Byonic (A2)	A	2	Unambiguous	IGSYRCACRATHTGPHCELPYVPCSPSPCQNGGTCRPTGDTTHE	[E].IGsYRcAcRATHTGPHcELPYVPcSPSPcQNGGTcRPTGDTTHE.[C]	S3(Fuc(1)); C6(Carbamidomethyl); C8(Carbamidomethyl); C17(Carbamidomethyl); C24(Carbamidomethyl); C29(Carbamidomethyl); C35(Carbamidomethyl)	1	1	Q01705	Q01705	Neurogenic locus notch homolog protein 1 OS=Mus musculus OX=10090 GN=Notch1 PE=1 SV=3	2	6	6	1	0	1	1	1	859.71	5153.22	5148.2	976.657	0.838004	0	0	338418	HCD (High Energy Collision Dissociation)	MS2	17.9658	100	12.6311	4712	4712	4706	FP021821_16.raw	0/0		7.61646	462.892	462.892	1.6	2.41847e-08	3.4303e-09	0	0
FALSE	High	PMI-Byonic	PMI-Byonic (A2)	A	2	Unambiguous	IGSYRCACRATHTGPHCELPYVPCSPSPCQNGGTCRPTGDTTHE	[E].IGsYRcAcRATHTGPHcELPYVPcSPSPcQnGGTcRPTGDTTHE.[C]	S3(Fuc(1)); C6(Carbamidomethyl); C8(Carbamidomethyl); C17(Carbamidomethyl); C24(Carbamidomethyl); C29(Carbamidomethyl); N31(Deamidated); C35(Carbamidomethyl)	1	1	Q01705	Q01705	Neurogenic locus notch homolog protein 1 OS=Mus musculus OX=10090 GN=Notch1 PE=1 SV=3	2	6	6	1	0	1	1	1	859.544	5152.23	5149.18	591.21	0.507375	0	0	456789	HCD (High Energy Collision Dissociation)	MS2	32.54	100	12.5001	4655	4655	4651	FP021821_16.raw	0/0		7.63022	510.521	510.521	1.6	2.34306e-08	3.20223e-09	0	0
FALSE	High	PMI-Byonic	PMI-Byonic (A2)	A	2	Unambiguous	IGSYRCACRATHTGPHCELPYVPCSPSPCQNGGTCRPTGDTTHE	[E].IGsYRcAcRATHTGPHcELPYVPcSPSPcQnGGTcRPTGDTTHE.[C]	S3(Fuc(1)); C6(Carbamidomethyl); C8(Carbamidomethyl); C17(Carbamidomethyl); C24(Carbamidomethyl); C29(Carbamidomethyl); N31(Deamidated); C35(Carbamidomethyl)	1	1	Q01705	Q01705	Neurogenic locus notch homolog protein 1 OS=Mus musculus OX=10090 GN=Notch1 PE=1 SV=3	2	4	4	1	0	1	1	1	1288.81	5152.21	5149.18	588.3	0.757315	0	0	657268	HCD (High Energy Collision Dissociation)	MS2	5.90123	100	11.0108	4021	4021	4016	FP021821_16.raw	0/0		5.9849	425.913	425.913	1.6	1.03539e-06	1.18511e-07	0	0
FALSE	High	PMI-Byonic	PMI-Byonic (A2)	A	2	Unambiguous	IGSYRCACRATHTGPHCELPYVPCSPSPCQNGGTCRPTGDTTHE	[E].IGSYRcAcRATHTGPHcELPYVPcSPSPcQnGGtcRPTGDTTHE.[C]	C6(Carbamidomethyl); C8(Carbamidomethyl); C17(Carbamidomethyl); C24(Carbamidomethyl); C29(Carbamidomethyl); N31(Deamidated); T34(Fuc(1)); C35(Carbamidomethyl)	1	1	Q01705	Q01705	Neurogenic locus notch homolog protein 1 OS=Mus musculus OX=10090 GN=Notch1 PE=1 SV=3	2	6	6	1	0	1	1	1	859.375	5151.22	5149.18	395.274	0.339223	0	0	755610	HCD (High Energy Collision Dissociation)	MS2	14.5752	100	12.1367	4502	4502	4500	FP021821_16.raw	0/0		7.841	544	544	2.57577	1.44213e-08	1.88034e-09	0	0
FALSE	High	PMI-Byonic	PMI-Byonic (A2)	A	2	Unambiguous	IGSYRCACRATHTGPHCELPYVPCSPSPCQNGGTCRPTGDTTHE	[E].IGsYRcAcRATHTGPHcELPYVPcSPSPcQnGGTcRPTGDTTHE.[C]	S3(Fuc(1)); C6(Carbamidomethyl); C8(Carbamidomethyl); C17(Carbamidomethyl); C24(Carbamidomethyl); C29(Carbamidomethyl); N31(Deamidated); C35(Carbamidomethyl)	1	1	Q01705	Q01705	Neurogenic locus notch homolog protein 1 OS=Mus musculus OX=10090 GN=Notch1 PE=1 SV=3	2	5	5	1	0	1	1	1	1031.45	5153.21	5149.18	783.131	0.806497	0	0	275873	HCD (High Energy Collision Dissociation)	MS2	61.7296	100	12.089	4482	4482	4478	FP021821_16.raw	0/0		3.99997	159.453	159.453	0	0.000100008	5.14524e-06	0	0
FALSE	High	PMI-Byonic	PMI-Byonic (A2)	A	2	Unambiguous	IGSYRCACRATHTGPHCELPYVPCSPSPCQNGGTCRPTGDTTHE	[E].IGsYRcAcRATHTGPHcELPYVPcSPSPcQnGGTcRPTGDTTHE.[C]	S3(Fuc(1)); C6(Carbamidomethyl); C8(Carbamidomethyl); C17(Carbamidomethyl); C24(Carbamidomethyl); C29(Carbamidomethyl); N31(Deamidated); C35(Carbamidomethyl)	1	1	Q01705	Q01705	Neurogenic locus notch homolog protein 1 OS=Mus musculus OX=10090 GN=Notch1 PE=1 SV=3	2	5	5	1	0	1	1	1	1031.05	5151.23	5149.18	397.896	0.409768	0	0	173965	HCD (High Energy Collision Dissociation)	MS2	15.0575	100	12.0723	4475	4475	4467	FP021821_16.raw	0/0		3.94484	284.399	284.399	0	0.000113544	6.57635e-06	0	0
FALSE	High	PMI-Byonic	PMI-Byonic (A2)	A	2	Unambiguous	IGSYRCACRATHTGPHCELPYVPCSPSPCQNGGTCRPTGDTTHE	[E].IGsYRcAcRATHTGPHcELPYVPcSPSPcQNGGTcRPTGDTTHE.[C]	S3(Fuc(1)); C6(Carbamidomethyl); C8(Carbamidomethyl); C17(Carbamidomethyl); C24(Carbamidomethyl); C29(Carbamidomethyl); C35(Carbamidomethyl)	1	1	Q01705	Q01705	Neurogenic locus notch homolog protein 1 OS=Mus musculus OX=10090 GN=Notch1 PE=1 SV=3	2	6	6	1	0	1	1	1	858.877	5148.22	5148.2	5.11099	0.0043854	0	0	96645.6	HCD (High Energy Collision Dissociation)	MS2	0	100	12.0166	4451	4451	4445	FP021821_16.raw	0/0		7.63022	502.138	502.138	1.6	2.34306e-08	2.97748e-09	0	0
FALSE	High	PMI-Byonic	PMI-Byonic (A2)	A	2	Unambiguous	IGSYRCACRATHTGPHCELPYVPCSPSPCQNGGTCRPTGDTTHE	[E].IGsYRcAcRATHTGPHcELPYVPcSPSPcqNGGTcRPTGDTTHE.[C]	S3(Fuc(1)); C6(Carbamidomethyl); C8(Carbamidomethyl); C17(Carbamidomethyl); C24(Carbamidomethyl); C29(Carbamidomethyl); Q30(Deamidated); C35(Carbamidomethyl)	1	1	Q01705	Q01705	Neurogenic locus notch homolog protein 1 OS=Mus musculus OX=10090 GN=Notch1 PE=1 SV=3	2	5	5	1	0	1	1	1	1031.25	5152.22	5149.18	590.395	0.60801	0	0	249832	HCD (High Energy Collision Dissociation)	MS2	22.7606	100	11.9441	4420	4420	4412	FP021821_16.raw	0/0		4.97408	267.56	267.56	0	1.0615e-05	8.01497e-07	0	0
FALSE	High	PMI-Byonic	PMI-Byonic (A2)	A	2	Unambiguous	IGSYRCACRATHTGPHCELPYVPCSPSPCQNGGTCRPTGDTTHE	[E].IGsYRcAcRATHTGPHcELPYVPcSPSPcqNGGTcRPTGDTTHE.[C]	S3(Fuc(1)); C6(Carbamidomethyl); C8(Carbamidomethyl); C17(Carbamidomethyl); C24(Carbamidomethyl); C29(Carbamidomethyl); Q30(Deamidated); C35(Carbamidomethyl)	1	1	Q01705	Q01705	Neurogenic locus notch homolog protein 1 OS=Mus musculus OX=10090 GN=Notch1 PE=1 SV=3	2	5	5	1	0	1	1	1	1031.25	5152.23	5149.18	591.581	0.609231	0	0	317551	HCD (High Energy Collision Dissociation)	MS2	0	100	11.804	4360	4360	4357	FP021821_16.raw	0/0		6.45938	366.852	366.852	0	3.47236e-07	3.83559e-08	0	0
FALSE	High	PMI-Byonic	PMI-Byonic (A2)	A	2	Unambiguous	IGSYRCACRATHTGPHCELPYVPCSPSPCQNGGTCRPTGDTTHE	[E].IGSYRcAcRATHTGPHcELPYVPcSPSPcQnGGtcRPTGDTTHE.[C]	C6(Carbamidomethyl); C8(Carbamidomethyl); C17(Carbamidomethyl); C24(Carbamidomethyl); C29(Carbamidomethyl); N31(Deamidated); T34(Fuc(1)); C35(Carbamidomethyl)	1	1	Q01705	Q01705	Neurogenic locus notch homolog protein 1 OS=Mus musculus OX=10090 GN=Notch1 PE=1 SV=3	2	6	6	1	0	1	1	1	859.043	5149.22	5149.18	8.16678	0.00700871	0	0	258119	HCD (High Energy Collision Dissociation)	MS2	3.12265	100	11.7477	4336	4336	4335	FP021821_16.raw	0/0		7.63022	513.515	513.515	1.06359	2.34306e-08	2.74766e-09	0	0
FALSE	High	PMI-Byonic	PMI-Byonic (A2)	A	2	Unambiguous	IGSYRCACRATHTGPHCELPYVPCSPSPCQNGGTCRPTGDTTHE	[E].IGsYRcAcRATHTGPHcELPYVPcSPSPcQNGGTcRPTGDTTHE.[C]	S3(Fuc(1)); C6(Carbamidomethyl); C8(Carbamidomethyl); C17(Carbamidomethyl); C24(Carbamidomethyl); C29(Carbamidomethyl); C35(Carbamidomethyl)	1	1	Q01705	Q01705	Neurogenic locus notch homolog protein 1 OS=Mus musculus OX=10090 GN=Notch1 PE=1 SV=3	2	5	5	1	0	1	1	1	1031.25	5152.22	5148.2	781.053	0.804203	0	0	409595	HCD (High Energy Collision Dissociation)	MS2	13.3808	100	11.6729	4304	4304	4302	FP021821_16.raw	0/0		6.58684	407.167	407.167	1.6	2.58914e-07	2.68045e-08	0	0
FALSE	High	PMI-Byonic	PMI-Byonic (A2)	A	2	Unambiguous	IGSYRCACRATHTGPHCELPYVPCSPSPCQNGGTCRPTGDTTHE	[E].IGSYRcAcRATHTGPHcELPYVPcSPSPcQnGGtcRPTGDTTHE.[C]	C6(Carbamidomethyl); C8(Carbamidomethyl); C17(Carbamidomethyl); C24(Carbamidomethyl); C29(Carbamidomethyl); N31(Deamidated); T34(Fuc(1)); C35(Carbamidomethyl)	1	1	Q01705	Q01705	Neurogenic locus notch homolog protein 1 OS=Mus musculus OX=10090 GN=Notch1 PE=1 SV=3	2	6	6	1	0	1	1	1	858.878	5148.23	5149.18	-184.356	-0.158213	0	0	38824.7	HCD (High Energy Collision Dissociation)	MS2	11.1774	100	11.6193	4281	4281	4280	FP021821_16.raw	0/0		7.841	535.107	535.107	3.19599	1.44213e-08	1.73104e-09	0	0
FALSE	High	PMI-Byonic	PMI-Byonic (A2)	A	2	Unambiguous	IGSYRCACRATHTGPHCELPYVPCSPSPCQNGGTCRPTGDTTHE	[E].IGSYRcAcRATHTGPHcELPYVPcSPsPcQnGGTcRPTGDTTHE.[C]	C6(Carbamidomethyl); C8(Carbamidomethyl); C17(Carbamidomethyl); C24(Carbamidomethyl); S27(HexNAc(1)Hex(1)Fuc(1)NeuAc(1)); C29(Carbamidomethyl); N31(Deamidated); C35(Carbamidomethyl)	1	1	Q01705	Q01705	Neurogenic locus notch homolog protein 1 OS=Mus musculus OX=10090 GN=Notch1 PE=1 SV=3	2	6	6	1	0	1	1	1	968.414	5805.45	5805.41	6.99964	0.00677263	0	0	64828.3	HCD (High Energy Collision Dissociation)	MS2	0	100	11.561	4257	4257	4247	FP021821_16.raw	0/0		5.61575	243.222	243.222	0	2.42241e-06	2.08979e-07	0	0
FALSE	High	PMI-Byonic	PMI-Byonic (A2)	A	2	Unambiguous	IGSYRCACRATHTGPHCELPYVPCSPSPCQNGGTCRPTGDTTHE	[E].IGSYRcAcRATHTGPHcELPYVPcSPSPcQnGGtcRPTGDTTHE.[C]	C6(Carbamidomethyl); C8(Carbamidomethyl); C17(Carbamidomethyl); C24(Carbamidomethyl); C29(Carbamidomethyl); N31(Deamidated); T34(Fuc(1)); C35(Carbamidomethyl)	1	1	Q01705	Q01705	Neurogenic locus notch homolog protein 1 OS=Mus musculus OX=10090 GN=Notch1 PE=1 SV=3	2	6	6	1	0	1	1	1	859.376	5151.22	5149.18	395.985	0.339833	0	0	2.56219e+06	HCD (High Energy Collision Dissociation)	MS2	44.7665	100	11.4897	4226	4226	4225	FP021821_16.raw	0/0		9.68107	613.867	613.867	3.18515	2.08418e-10	3.73814e-11	0	0
FALSE	High	PMI-Byonic	PMI-Byonic (A2)	A	2	Unambiguous	IGSYRCACRATHTGPHCELPYVPCSPSPCQNGGTCRPTGDTTHE	[E].IGsYRcAcRAtHTGPHcELPYVPcSPSPcQnGGTcRPTGDTTHE.[C]	S3(Hex(1)); C6(Carbamidomethyl); C8(Carbamidomethyl); T11(Fuc(1)); C17(Carbamidomethyl); C24(Carbamidomethyl); C29(Carbamidomethyl); N31(Deamidated); C35(Carbamidomethyl)	1	1	Q01705	Q01705	Neurogenic locus notch homolog protein 1 OS=Mus musculus OX=10090 GN=Notch1 PE=1 SV=3	2	6	6	1	0	1	1	1	886.551	5314.27	5311.23	571.293	0.505712	0	0	334245	HCD (High Energy Collision Dissociation)	MS2	18.7539	100	10.9958	4015	4015	4005	FP021821_16.raw	0/0		5.72303	287.687	287.687	5.68434e-14	1.89223e-06	1.72174e-07	0	0
FALSE	High	PMI-Byonic	PMI-Byonic (A2)	A	2	Unambiguous	IGSYRCACRATHTGPHCELPYVPCSPSPCQNGGTCRPTGDTTHE	[E].IGsYRcAcRATHTGPHcELPYVPcSPSPcQnGGTcRPTGDTTHE.[C]	S3(Fuc(1)); C6(Carbamidomethyl); C8(Carbamidomethyl); C17(Carbamidomethyl); C24(Carbamidomethyl); C29(Carbamidomethyl); N31(Deamidated); C35(Carbamidomethyl)	1	1	Q01705	Q01705	Neurogenic locus notch homolog protein 1 OS=Mus musculus OX=10090 GN=Notch1 PE=1 SV=3	2	6	6	1	0	1	1	1	859.377	5151.23	5149.18	397.266	0.340932	0	0	1.04297e+06	HCD (High Energy Collision Dissociation)	MS2	19.8262	100	11.8792	4392	4392	4390	FP021821_16.raw	0/0		8.68107	567.636	567.636	1.6	2.08418e-09	2.43149e-10	0	0
FALSE	High	PMI-Byonic	PMI-Byonic (A2)	A	2	Unambiguous	IGSYRCACRATHTGPHCELPYVPCSPSPCQNGGTCRPTGDTTHE	[E].IGSYRcAcrATHTGPHcELPYVPcSPsPcQnGGTcRPTGDTTHE.[C]	C6(Carbamidomethyl); C8(Carbamidomethyl); R9(Deamidated); C17(Carbamidomethyl); C24(Carbamidomethyl); S27(HexNAc(1)Fuc(1)); C29(Carbamidomethyl); N31(Deamidated); C35(Carbamidomethyl)	1	1	Q01705	Q01705	Neurogenic locus notch homolog protein 1 OS=Mus musculus OX=10090 GN=Notch1 PE=1 SV=3	2	3	3	1	0	1	1	1	893.052	2677.14	5353.24	-499903	-892.034	0	0	188973	HCD (High Energy Collision Dissociation)	MS2	7.2141	100	10.9915	4013	4013	4005	FP021821_16.raw	0/0		5.14544	227.326	227.326	0	7.15423e-06	5.19336e-07	0	0
FALSE	High	PMI-Byonic	PMI-Byonic (A2)	A	2	Unambiguous	IGSYRCACRATHTGPHCELPYVPCSPSPCQNGGTCRPTGDTTHE	[E].IGSYRcAcRATHTGPHcELPYVPcSPsPcQNGGTcRPTGDTTHE.[C]	C6(Carbamidomethyl); C8(Carbamidomethyl); C17(Carbamidomethyl); C24(Carbamidomethyl); S27(Fuc(1)); C29(Carbamidomethyl); C35(Carbamidomethyl)	1	1	Q01705	Q01705	Neurogenic locus notch homolog protein 1 OS=Mus musculus OX=10090 GN=Notch1 PE=1 SV=3	2	6	6	1	0	1	1	1	858.882	5148.25	5148.2	11.0862	0.00951235	0	0	6.45062e+06	HCD (High Energy Collision Dissociation)	MS2	60.214	18.7888	10.7216	3896	3896	3895	FP021821_16.raw	0/0		10.6811	677.676	677.676	0	2.08418e-11	1.675e-12	0	0
FALSE	High	PMI-Byonic	PMI-Byonic (A2)	A	2	Unambiguous	IGSYRCACRATHTGPHCELPYVPCSPSPCQNGGTCRPTGDTTHE	[E].IGSYRcAcRATHTGPHcELPYVPcSPsPcQNGGTcRPTGDTTHE.[C]	C6(Carbamidomethyl); C8(Carbamidomethyl); C17(Carbamidomethyl); C24(Carbamidomethyl); S27(Fuc(1)); C29(Carbamidomethyl); C35(Carbamidomethyl)	1	1	Q01705	Q01705	Neurogenic locus notch homolog protein 1 OS=Mus musculus OX=10090 GN=Notch1 PE=1 SV=3	2	5	5	1	0	1	1	1	1030.45	5148.22	5148.2	4.86463	0.00500882	0	0	4.75066e+06	HCD (High Energy Collision Dissociation)	MS2	0	34.3119	10.773	3918	3918	3917	FP021821_16.raw	0/0		13.9609	883.794	883.794	4.80734	1.09412e-14	7.19147e-16	0	0
FALSE	High	PMI-Byonic	PMI-Byonic (A2)	A	2	Unambiguous	IGSYRCACRATHTGPHCELPYVPCSPSPCQNGGTCRPTGDTTHE	[E].IGSYRcAcRATHTGPHcELPYVPcSPSPcQNGGTcRPTGDTTHE.[C]	C6(Carbamidomethyl); C8(Carbamidomethyl); C17(Carbamidomethyl); C24(Carbamidomethyl); C29(Carbamidomethyl); C35(Carbamidomethyl)	1	1	Q01705	Q01705	Neurogenic locus notch homolog protein 1 OS=Mus musculus OX=10090 GN=Notch1 PE=1 SV=3	2	5	5	1	0	1	1	1	1001.84	5005.17	5002.14	606.285	0.606544	0	0	460744	HCD (High Energy Collision Dissociation)	MS2	13.2119	100	10.811	3935	3935	3928	FP021821_16.raw	0/0		6.58684	409.395	409.395	138.725	2.58914e-07	2.5019e-08	0	0
FALSE	High	PMI-Byonic	PMI-Byonic (A2)	A	2	Unambiguous	IGSYRCACRATHTGPHCELPYVPCSPSPCQNGGTCRPTGDTTHE	[E].IGsYRcAcRATHTGPHcELPYVPcSPSPcQNGGTcRPTGDTTHE.[C]	S3(Hex(1)); C6(Carbamidomethyl); C8(Carbamidomethyl); C17(Carbamidomethyl); C24(Carbamidomethyl); C29(Carbamidomethyl); C35(Carbamidomethyl)	1	1	Q01705	Q01705	Neurogenic locus notch homolog protein 1 OS=Mus musculus OX=10090 GN=Notch1 PE=1 SV=3	2	6	6	1	0	1	1	1	862.208	5168.21	5164.19	778.21	0.669804	0	0	341501	HCD (High Energy Collision Dissociation)	MS2	32.912	100	10.711	3892	3892	3884	FP021821_16.raw	0/0		6.06262	352.43	352.43	0.0749604	8.65722e-07	9.74966e-08	0	0
FALSE	High	PMI-Byonic	PMI-Byonic (A2)	A	2	Unambiguous	IGSYRCACRATHTGPHCELPYVPCSPSPCQNGGTCRPTGDTTHE	[E].IGSYRcAcRATHTGPHcELPYVPcsPSPcQNGGTcRPTGDTTHE.[C]	C6(Carbamidomethyl); C8(Carbamidomethyl); C17(Carbamidomethyl); C24(Carbamidomethyl); S25(HexNAc(1)Hex(1)Fuc(1)); C29(Carbamidomethyl); C35(Carbamidomethyl)	1	1	Q01705	Q01705	Neurogenic locus notch homolog protein 1 OS=Mus musculus OX=10090 GN=Notch1 PE=1 SV=3	2	6	6	1	0	1	1	1	920.397	5517.35	5513.33	728.96	0.669832	0	0	354912	HCD (High Energy Collision Dissociation)	MS2	45.7561	100	10.7088	3891	3891	3884	FP021821_16.raw	0/0		7.63022	508.085	508.085	0	2.34306e-08	2.51263e-09	0	0
FALSE	High	PMI-Byonic	PMI-Byonic (A2)	A	2	Unambiguous	IGSYRCACRATHTGPHCELPYVPCSPSPCQNGGTCRPTGDTTHE	[E].IGsYRcAcRATHTGPHcELPYVPcSPSPcQNGGTcRPTGDTTHE.[C]	S3(Fuc(1)); C6(Carbamidomethyl); C8(Carbamidomethyl); C17(Carbamidomethyl); C24(Carbamidomethyl); C29(Carbamidomethyl); C35(Carbamidomethyl)	1	1	Q01705	Q01705	Neurogenic locus notch homolog protein 1 OS=Mus musculus OX=10090 GN=Notch1 PE=1 SV=3	2	5	5	1	0	1	1	1	1030.45	5148.21	5148.2	2.01928	0.00207913	0	0	226602	HCD (High Energy Collision Dissociation)	MS2	0	100	10.6531	3867	3867	3862	FP021821_16.raw	0/0		8.96094	632.677	632.677	1.6	1.09412e-09	1.58178e-10	0	0
FALSE	High	PMI-Byonic	PMI-Byonic (A2)	A	2	Ambiguous	IGSYRCACRATHTGPHCELPYVPCSPSPCQNGGTCRPTGDTTHE	[E].IGsYrcAcRATHTGPhcELPYVPcSPSPcQNGGTcRPTGDTTHE.[C]	S3(Hex(1)Pent(1)R0); R5(Deamidated); C6(Carbamidomethyl); C8(Carbamidomethyl); H16(Oxidation); C17(Carbamidomethyl); C24(Carbamidomethyl); C29(Carbamidomethyl); C35(Carbamidomethyl)	1	1	Q01705	Q01705	Neurogenic locus notch homolog protein 1 OS=Mus musculus OX=10090 GN=Notch1 PE=1 SV=3	2	6	6		0	2	2	2	886.385	5313.28	5313.21	11.7775	0.0104294	0	0	596315	HCD (High Energy Collision Dissociation)	MS2	21.2134	100	10.651	3866	3866	3862	FP021821_16.raw	0/0		4.65187	356.683	356.683	2	2.22911e-05	1.28875e-06	0	0
FALSE	High	PMI-Byonic	PMI-Byonic (A2)	A	2	Unambiguous	IGSYRCACRATHTGPHCELPYVPCSPSPCQNGGTCRPTGDTTHE	[E].IGsYRcAcRATHTGPHcELPYVPcSPSPcQNGGTcRPTGDTTHE.[C]	S3(Fuc(1)); C6(Carbamidomethyl); C8(Carbamidomethyl); C17(Carbamidomethyl); C24(Carbamidomethyl); C29(Carbamidomethyl); C35(Carbamidomethyl)	1	1	Q01705	Q01705	Neurogenic locus notch homolog protein 1 OS=Mus musculus OX=10090 GN=Notch1 PE=1 SV=3	2	6	6	1	0	1	1	1	859.377	5151.23	5148.2	588.693	0.505118	0	0	50548764	HCD (High Energy Collision Dissociation)	MS2	39.1198	5.06652	10.8572	3955	3955	3950	FP021821_16.raw	0/0		9.68107	621.568	621.568	1.6	2.08418e-10	1.99288e-11	0	0
FALSE	High	PMI-Byonic	PMI-Byonic (A2)	A	2	Unambiguous	IGSYRCACRATHTGPHCELPYVPCSPSPCQNGGTCRPTGDTTHE	[E].IGSYRcAcRATHTGPHcELPYVPcSPSPcQNGGTcRPTGDTTHE.[C]	C6(Carbamidomethyl); C8(Carbamidomethyl); C17(Carbamidomethyl); C24(Carbamidomethyl); C29(Carbamidomethyl); C35(Carbamidomethyl)	1	1	Q01705	Q01705	Neurogenic locus notch homolog protein 1 OS=Mus musculus OX=10090 GN=Notch1 PE=1 SV=3	2	6	6	1	0	1	1	1	835.034	5005.17	5002.14	606.063	0.505268	0	0	990307	HCD (High Energy Collision Dissociation)	MS2	52.2428	100	10.8616	3957	3957	3950	FP021821_16.raw	0/0		7.841	552.392	552.392	183.338	1.44213e-08	1.42153e-09	0	0
FALSE	High	PMI-Byonic	PMI-Byonic (A2)	A	2	Ambiguous	IGSYRCACRATHTGPHCELPYVPCSPSPCQNGGTCRPTGDTTHE	[E].IGsYrcAcRAtHTGPHcELPYVPcSPSPcQNGGTcRPTGDTTHE.[C]	S3(Fuc(1)); R5(Deamidated); C6(Carbamidomethyl); C8(Carbamidomethyl); T11(Hex(1)); C17(Carbamidomethyl); C24(Carbamidomethyl); C29(Carbamidomethyl); C35(Carbamidomethyl)	1	1	Q01705	Q01705	Neurogenic locus notch homolog protein 1 OS=Mus musculus OX=10090 GN=Notch1 PE=1 SV=3	2	6	6	0.3524	0	1	1	1	886.385	5313.28	5311.23	384.438	0.340307	0	0	596315	HCD (High Energy Collision Dissociation)	MS2	21.2134	100	10.651	3866	3866	3862	FP021821_16.raw	0/0		7.1795	367.098	367.098	4	6.61449e-08	1.12194e-08	0	0
FALSE	High	PMI-Byonic	PMI-Byonic (A2)	A	2	Unambiguous	IGSYRCACRATHTGPHCELPYVPCSPSPCQNGGTCRPTGDTTHE	[E].IGsYRcAcRATHTGPHcELPYVPcSPSPcQNGGTcRPTGDTTHE.[C]	S3(Fuc(1)); C6(Carbamidomethyl); C8(Carbamidomethyl); C17(Carbamidomethyl); C24(Carbamidomethyl); C29(Carbamidomethyl); C35(Carbamidomethyl)	1	1	Q01705	Q01705	Neurogenic locus notch homolog protein 1 OS=Mus musculus OX=10090 GN=Notch1 PE=1 SV=3	2	6	6	1	0	1	1	1	859.21	5150.22	5148.2	393.502	0.337637	0	0	512936	HCD (High Energy Collision Dissociation)	MS2	18.9238	100	10.6051	3846	3846	3841	FP021821_16.raw	0/0		7.63022	509.894	509.894	1.6	2.34306e-08	2.27219e-09	0	0
FALSE	High	PMI-Byonic	PMI-Byonic (A2)	A	2	Unambiguous	IGSYRCACRATHTGPHCELPYVPCSPSPCQNGGTCRPTGDTTHE	[E].IGsYrcAcRAtHTGPHcELPYVPcSPSPcQnGGTcRPTGDTTHE.[C]	S3(Fuc(1)); R5(Deamidated); C6(Carbamidomethyl); C8(Carbamidomethyl); T11(Hex(1)); C17(Carbamidomethyl); C24(Carbamidomethyl); C29(Carbamidomethyl); N31(Deamidated); C35(Carbamidomethyl)	1	1	Q01705	Q01705	Neurogenic locus notch homolog protein 1 OS=Mus musculus OX=10090 GN=Notch1 PE=1 SV=3	2	6	6	1	0	1	1	1	886.884	5316.27	5312.22	762.695	0.675267	0	0	609330	HCD (High Energy Collision Dissociation)	MS2	36.7055	100	10.8681	3960	3960	3950	FP021821_16.raw	0/0		6.08126	362.855	362.855	1.8466	8.29362e-07	9.24425e-08	0	0
FALSE	High	PMI-Byonic	PMI-Byonic (A2)	A	2	Unambiguous	IGSYRCACRATHTGPHCELPYVPCSPSPCQNGGTCRPTGDTTHE	[E].IGSYRcAcRATHTGPHcELPYVPcSPsPcQNGGTcRPTGDTTHE.[C]	C6(Carbamidomethyl); C8(Carbamidomethyl); C17(Carbamidomethyl); C24(Carbamidomethyl); S27(Fuc(1)); C29(Carbamidomethyl); C35(Carbamidomethyl)	1	1	Q01705	Q01705	Neurogenic locus notch homolog protein 1 OS=Mus musculus OX=10090 GN=Notch1 PE=1 SV=3	2	4	4	1	0	1	1	1	1288.31	5150.22	5148.2	393.72	0.506737	0	0	298606	HCD (High Energy Collision Dissociation)	MS2	0	100	10.7646	3915	3915	3906	FP021821_16.raw	0/0		4.5445	318.584	318.584	0	2.85431e-05	2.13137e-06	0	0
FALSE	High	PMI-Byonic	PMI-Byonic (A2)	A	2	Unambiguous	IGSYRCACRATHTGPHCELPYVPCSPSPCQNGGTCRPTGDTTHE	[E].IGSYRcAcRATHTGPHcELPYVPcsPSPcQnGGTcRPTGDTTHE.[C]	C6(Carbamidomethyl); C8(Carbamidomethyl); C17(Carbamidomethyl); C24(Carbamidomethyl); S25(HexNAc(1)Hex(1)Fuc(1)); C29(Carbamidomethyl); N31(Deamidated); C35(Carbamidomethyl)	1	1	Q01705	Q01705	Neurogenic locus notch homolog protein 1 OS=Mus musculus OX=10090 GN=Notch1 PE=1 SV=3	2	6	6	1	0	1	1	1	920.234	5516.37	5514.31	372.799	0.342622	0	0	385413	HCD (High Energy Collision Dissociation)	MS2	42.6424	100	10.8852	3967	3967	3961	FP021821_16.raw	0/0		6.12074	379.869	379.869	0	7.57282e-07	7.78243e-08	0	0
FALSE	High	PMI-Byonic	PMI-Byonic (A2)	A	2	Unambiguous	IGSYRCACRATHTGPHCELPYVPCSPSPCQNGGTCRPTGDTTHE	[E].IGsYRcAcRATHTGPHcELPYVPcSPSPcQnGGTcRPTGDTTHE.[C]	S3(Fuc(1)); C6(Carbamidomethyl); C8(Carbamidomethyl); C17(Carbamidomethyl); C24(Carbamidomethyl); C29(Carbamidomethyl); N31(Deamidated); C35(Carbamidomethyl)	1	1	Q01705	Q01705	Neurogenic locus notch homolog protein 1 OS=Mus musculus OX=10090 GN=Notch1 PE=1 SV=3	2	4	4	1	0	1	1	1	1288.81	5152.24	5149.18	593.136	0.763541	0	0	279967	HCD (High Energy Collision Dissociation)	MS2	66.2294	100	10.8917	3970	3970	3961	FP021821_16.raw	0/0		3.39991	152.344	152.344	0	0.000398193	1.20417e-05	0	0
FALSE	High	PMI-Byonic	PMI-Byonic (A2)	A	2	Unambiguous	IGSYRCACRATHTGPHCELPYVPCSPSPCQNGGTCRPTGDTTHE	[E].IGSYrcAcRATHTGPhcELPYVPcSPsPcQNGGTcRPTGDTTHE.[C]	R5(Deamidated); C6(Carbamidomethyl); C8(Carbamidomethyl); H16(Oxidation); C17(Carbamidomethyl); C24(Carbamidomethyl); S27(Hex(1)Pent(1)); C29(Carbamidomethyl); C35(Carbamidomethyl)	1	1	Q01705	Q01705	Neurogenic locus notch homolog protein 1 OS=Mus musculus OX=10090 GN=Notch1 PE=1 SV=3	2	5	5	1	0	1	1	1	759.704	3794.49	5313.21	-285839	-303.744	0	0	388214	HCD (High Energy Collision Dissociation)	MS2	24.5508	100	10.7538	3910	3910	3906	FP021821_16.raw	0/0		2.50309	208.03	208.03	0	0.00313987	0.000129382	0	0
FALSE	High	PMI-Byonic	PMI-Byonic (A2)	A	2	Unambiguous	IGSYRCACRATHTGPHCELPYVPCSPSPCQNGGTCRPTGDTTHE	[E].IGSYRcAcRATHTGPHcELPYVPcSPSPcQNGGtcRPTGDTTHE.[C]	C6(Carbamidomethyl); C8(Carbamidomethyl); C17(Carbamidomethyl); C24(Carbamidomethyl); C29(Carbamidomethyl); T34(Fuc(1)); C35(Carbamidomethyl)	1	1	Q01705	Q01705	Neurogenic locus notch homolog protein 1 OS=Mus musculus OX=10090 GN=Notch1 PE=1 SV=3	2	5	5	1	0	1	1	1	1030.45	5148.22	5148.2	5.33886	0.0054971	0	0	1.53891e+06	HCD (High Energy Collision Dissociation)	MS2	0	39.6921	10.9001	3973	3973	3972	FP021821_16.raw	0/0		13.9609	880.36	880.36	4.8	1.09412e-14	1.28703e-15	0	0
FALSE	High	PMI-Byonic	PMI-Byonic (A2)	A	2	Unambiguous	IGSYRCACRATHTGPHCE	[E].IGSYRcAcRATHTGPHcE.[L]	C6(Carbamidomethyl); C8(Carbamidomethyl); C17(Carbamidomethyl)	1	1	Q01705	Q01705	Neurogenic locus notch homolog protein 1 OS=Mus musculus OX=10090 GN=Notch1 PE=1 SV=3	0	4	4	1	0	1	1	1	533.987	2132.92	2132.92	3.66916	0.0019565	0	0	388656	HCD (High Energy Collision Dissociation)	MS2	17.4131	100	6.91607	2295	2295	2293	FP021821_16.raw	0/0		2.29422	303.276	276.28	276.28	0.00507907	0.000193172	0	0
FALSE	High	PMI-Byonic	PMI-Byonic (A2)	A	2	Unambiguous	IGSYRCACRATHTGPHCELPYVPCSPSPCQNGGTCRPTGDTTHE	[E].IGSYRcAcRATHTGPHcELPYVPcSPSPcQnGGTcRPTGDTTHE.[C]	C6(Carbamidomethyl); C8(Carbamidomethyl); C17(Carbamidomethyl); C24(Carbamidomethyl); C29(Carbamidomethyl); N31(Deamidated); C35(Carbamidomethyl)	1	1	Q01705	Q01705	Neurogenic locus notch homolog protein 1 OS=Mus musculus OX=10090 GN=Notch1 PE=1 SV=3	2	6	6	1	0	1	1	1	835.032	5005.16	5003.12	406.482	0.338946	0	0	815358	HCD (High Energy Collision Dissociation)	MS2	40.1618	100	10.9893	4012	4012	4005	FP021821_16.raw	0/0		8.68107	584.44	584.44	31.2146	2.08418e-09	1.8736e-10	0	0
FALSE	High	PMI-Byonic	PMI-Byonic (A2)	A	2	Unambiguous	IGSYRCACRATHTGPHCELPYVPCSPSPCQNGGTCRPTGDTTHE	[E].IGSYRcAcRATHTGPHcELPYVPcSPSPcQnGGtcRPTGDTTHE.[C]	C6(Carbamidomethyl); C8(Carbamidomethyl); C17(Carbamidomethyl); C24(Carbamidomethyl); C29(Carbamidomethyl); N31(Deamidated); T34(Fuc(1)); C35(Carbamidomethyl)	1	1	Q01705	Q01705	Neurogenic locus notch homolog protein 1 OS=Mus musculus OX=10090 GN=Notch1 PE=1 SV=3	2	6	6	1	0	1	1	1	859.542	5152.21	5149.18	588.935	0.505422	0	0	45136656	HCD (High Energy Collision Dissociation)	MS2	40.3129	5.47823	10.985	4010	4010	4005	FP021821_16.raw	0/0		9.68107	625.838	625.838	2.86548	2.08418e-10	2.36985e-11	0	0
FALSE	High	PMI-Byonic	PMI-Byonic (A2)	A	2	Unambiguous	IGSYRCACRATHTGPHCELPYVPCSPSPCQNGGTCRPTGDTTHE	[E].IGsYRcAcRATHTGPHcELPYVPcSPSPcQnGGTcRPTGDTTHE.[C]	S3(Hex(1)); C6(Carbamidomethyl); C8(Carbamidomethyl); C17(Carbamidomethyl); C24(Carbamidomethyl); C29(Carbamidomethyl); N31(Deamidated); C35(Carbamidomethyl)	1	1	Q01705	Q01705	Neurogenic locus notch homolog protein 1 OS=Mus musculus OX=10090 GN=Notch1 PE=1 SV=3	2	5	5	1	0	1	1	1	1034.64	5169.18	5165.18	775.617	0.801239	0	0	276099	HCD (High Energy Collision Dissociation)	MS2	47.4844	100	10.971	4004	4004	3994	FP021821_16.raw	0/0		3.34116	24.4033	24.4033	0	0.00045587	1.95549e-05	0	0
FALSE	High	PMI-Byonic	PMI-Byonic (A2)	A	2	Unambiguous	IGSYRCACRATHTGPHCELPYVPCSPSPCQNGGTCRPTGDTTHE	[E].IGSYRcAcRATHTGPHcELPYVPcSPSPcqNGGTcRPTGDTTHE.[C]	C6(Carbamidomethyl); C8(Carbamidomethyl); C17(Carbamidomethyl); C24(Carbamidomethyl); C29(Carbamidomethyl); Q30(Deamidated); C35(Carbamidomethyl)	1	1	Q01705	Q01705	Neurogenic locus notch homolog protein 1 OS=Mus musculus OX=10090 GN=Notch1 PE=1 SV=3	2	5	5	1	0	1	1	1	1002.24	5007.18	5003.12	809.992	0.810498	0	0	259642	HCD (High Energy Collision Dissociation)	MS2	40.9132	100	10.9366	3989	3989	3983	FP021821_16.raw	0/0		4.58377	236.212	236.212	0	2.60753e-05	1.86942e-06	0	0
FALSE	High	PMI-Byonic	PMI-Byonic (A2)	A	2	Unambiguous	IGSYRCACRATHTGPHCELPYVPCSPSPCQNGGTCRPTGDTTHE	[E].IGSYrcAcRATHTGPHcELPYVPcSPsPcQnGGTcRPTGDTTHE.[C]	R5(Deamidated); C6(Carbamidomethyl); C8(Carbamidomethyl); C17(Carbamidomethyl); C24(Carbamidomethyl); S27(HexNAc(1)Hex(1)Fuc(1)); C29(Carbamidomethyl); N31(Deamidated); C35(Carbamidomethyl)	1	1	Q01705	Q01705	Neurogenic locus notch homolog protein 1 OS=Mus musculus OX=10090 GN=Notch1 PE=1 SV=3	2	6	6	1	0	1	1	1	920.73	5519.35	5515.3	734.009	0.674713	0	0	517339	HCD (High Energy Collision Dissociation)	MS2	75.4612	100	10.9645	4001	4001	3994	FP021821_16.raw	0/0		7.30697	413.614	413.614	0	4.93205e-08	8.39776e-09	0	0
FALSE	High	PMI-Byonic	PMI-Byonic (A2)	A	2	Unambiguous	IGSYRCACRATHTGPHCELPYVPCSPSPCQNGGTCRPTGDTTHE	[E].IGsYRcAcRATHTGPHcELPYVPcSPSPcQnGGTcRPTGDTTHE.[C]	S3(Hex(1)); C6(Carbamidomethyl); C8(Carbamidomethyl); C17(Carbamidomethyl); C24(Carbamidomethyl); C29(Carbamidomethyl); N31(Deamidated); C35(Carbamidomethyl)	1	1	Q01705	Q01705	Neurogenic locus notch homolog protein 1 OS=Mus musculus OX=10090 GN=Notch1 PE=1 SV=3	2	6	6	1	0	1	1	1	862.203	5168.18	5165.18	581.596	0.500674	0	0	518870	HCD (High Energy Collision Dissociation)	MS2	38.5567	100	10.9623	4000	4000	3994	FP021821_16.raw	0/0		7.30697	437.343	437.343	1.15573	4.93205e-08	8.0153e-09	0	0
FALSE	High	PMI-Byonic	PMI-Byonic (A2)	A	2	Unambiguous	IGSYRCACRATHTGPHCELPYVPCSPSPCQNGGTCRPTGDTTHE	[E].IGSYRcAcRATHTGPHcELPYVPcsPSPcQnGGTcRPTGDTTHE.[C]	C6(Carbamidomethyl); C8(Carbamidomethyl); C17(Carbamidomethyl); C24(Carbamidomethyl); S25(HexNAc(1)Hex(1)Fuc(1)); C29(Carbamidomethyl); N31(Deamidated); C35(Carbamidomethyl)	1	1	Q01705	Q01705	Neurogenic locus notch homolog protein 1 OS=Mus musculus OX=10090 GN=Notch1 PE=1 SV=3	2	6	6	1	0	1	1	1	789.166	4729.96	5514.31	-142239	-130.725	0	0	108140	HCD (High Energy Collision Dissociation)	MS2	10.4974	100	10.9601	3999	3999	3994	FP021821_16.raw	0/0		4.24856	218.4	218.4	0	5.64214e-05	3.78015e-06	0	0
FALSE	High	PMI-Byonic	PMI-Byonic (A2)	A	2	Unambiguous	LPYVPCSPSPCQNGGTCRPTGDTTHE	[E].LPYVPcSPSPcQNGGtcRPTGDTTHE.[C]	C6(Carbamidomethyl); C11(Carbamidomethyl); T16(Fuc(1)); C17(Carbamidomethyl)	1	1	Q01705	Q01705	Neurogenic locus notch homolog protein 1 OS=Mus musculus OX=10090 GN=Notch1 PE=1 SV=3	1	3	3	1	0	1	1	1	1012.78	3036.33	3034.3	670.407	0.678071	0	0	206030	HCD (High Energy Collision Dissociation)	MS2	0	100	11.8621	4385	4385	4379	FP021821_16.raw	0/0		7.2331	472.636	472.636	1.5	5.84658e-08	1.07376e-08	0	0
FALSE	High	PMI-Byonic	PMI-Byonic (A2)	A	2	Unambiguous	LPYVPCSPSPCQNGGTCRPTGDTTHE	[E].LPYVPcSPSPcQNGGtcRPTGDTTHE.[C]	C6(Carbamidomethyl); C11(Carbamidomethyl); T16(Fuc(1)); C17(Carbamidomethyl)	1	1	Q01705	Q01705	Neurogenic locus notch homolog protein 1 OS=Mus musculus OX=10090 GN=Notch1 PE=1 SV=3	1	3	3	1	0	1	1	1	1012.11	3034.31	3034.3	2.92814	0.00296161	0	0	217127	HCD (High Energy Collision Dissociation)	MS2	0	100	11.9821	4436	4436	4434	FP021821_16.raw	0/0		11.2977	723.57	723.57	1.5	5.03844e-12	4.37985e-13	0	0
FALSE	High	PMI-Byonic	PMI-Byonic (A2)	A	2	Unambiguous	LPYVPCSPSPCQNGGTCRPTGDTTHE	[E].LPYVPcsPsPcqNGGTcRPTGDTTHE.[C]	C6(Carbamidomethyl); S7(Hex(1)); S9(HexNAc(1)Hex(1)Fuc(1)NeuAc(1)); C11(Carbamidomethyl); Q12(Deamidated); C17(Carbamidomethyl)	1	1	Q01705	Q01705	Neurogenic locus notch homolog protein 1 OS=Mus musculus OX=10090 GN=Notch1 PE=1 SV=3	1	4	4	1	0	1	1	1	964.658	3855.61	3853.56	531.078	0.511636	0	0	210893	HCD (High Energy Collision Dissociation)	MS2	32.9362	100	11.4012	4189	4189	4181	FP021821_16.raw	0/0		1.9912	153.484	153.484	0	0.0102047	0.000463011	0	0
FALSE	High	PMI-Byonic	PMI-Byonic (A2)	A	2	Unambiguous	LPYVPCSPSPCQNGGTCRPTGDTTHE	[E].LPYVPcSPSPcQNGGtcRPTGDTTHE.[C]	C6(Carbamidomethyl); C11(Carbamidomethyl); T16(Fuc(1)); C17(Carbamidomethyl)	1	1	Q01705	Q01705	Neurogenic locus notch homolog protein 1 OS=Mus musculus OX=10090 GN=Notch1 PE=1 SV=3	1	3	3	1	0	1	1	1	1012.43	3035.28	3034.3	324.267	0.327974	0	0	196068	HCD (High Energy Collision Dissociation)	MS2	38.555	100	12.1454	4506	4506	4500	FP021821_16.raw	0/0		6.92361	435.052	435.052	1.5	1.19231e-07	1.5411e-08	0	0
FALSE	High	PMI-Byonic	PMI-Byonic (A2)	A	2	Unambiguous	LPYVPCSPSPCQNGGTCRPTGDTTHE	[E].LPYVPcsPsPcQnGGTcRPTGDTTHE.[C]	C6(Carbamidomethyl); S7(Hex(1)); S9(HexNAc(1)Hex(1)Fuc(1)NeuAc(1)); C11(Carbamidomethyl); N13(Deamidated); C17(Carbamidomethyl)	1	1	Q01705	Q01705	Neurogenic locus notch homolog protein 1 OS=Mus musculus OX=10090 GN=Notch1 PE=1 SV=3	1	5	5	1	0	1	1	1	771.53	3853.62	3853.56	15.8757	0.0122356	0	0	267246	HCD (High Energy Collision Dissociation)	MS2	0	100	11.3711	4176	4176	4170	FP021821_16.raw	0/0		2.25888	248.353	248.353	2.4	0.00550962	0.000275307	0	0
FALSE	High	PMI-Byonic	PMI-Byonic (A2)	A	2	Unambiguous	LPYVPCSPSPCQNGGTCRPTGDTTHE	[E].LPYVPcSPSPcQnGGtcRPTGDTTHE.[C]	C6(Carbamidomethyl); C11(Carbamidomethyl); N13(Deamidated); T16(Fuc(1)); C17(Carbamidomethyl)	1	1	Q01705	Q01705	Neurogenic locus notch homolog protein 1 OS=Mus musculus OX=10090 GN=Notch1 PE=1 SV=3	1	3	3	1	0	1	1	1	1013.1	3037.3	3035.28	664.818	0.672637	0	0	670445	HCD (High Energy Collision Dissociation)	MS2	10.8498	100	12.4488	4633	4633	4629	FP021821_16.raw	0/0		9.2977	632.832	632.832	1.5	5.03844e-10	5.23564e-11	0	0
FALSE	High	PMI-Byonic	PMI-Byonic (A2)	A	2	Unambiguous	LPYVPCSPSPCQNGGTCRPTGDTTHE	[E].LPYVPcsPsPcQNGGTcRPTGDTTHE.[C]	C6(Carbamidomethyl); S7(Hex(1)); S9(HexNAc(1)Hex(1)Fuc(1)NeuAc(1)); C11(Carbamidomethyl); C17(Carbamidomethyl)	1	1	Q01705	Q01705	Neurogenic locus notch homolog protein 1 OS=Mus musculus OX=10090 GN=Notch1 PE=1 SV=3	1	5	5	1	0	1	1	1	771.734	3854.64	3852.58	535.87	0.412896	0	0	345727	HCD (High Energy Collision Dissociation)	MS2	40.9277	100	10.9937	4014	4014	4005	FP021821_16.raw	0/0		2.54944	321.891	321.891	2.4	0.00282205	0.000105183	0	0
FALSE	High	PMI-Byonic	PMI-Byonic (A2)	A	2	Unambiguous	TNPVNGKAICTCPSGYTGPACSQDVDECALGANPCEHAGKCLNTLGSFE	[D].TNPVNGKAIcTcPSGYtGPAcsQDVDEcALGANPcEhAGKcLNTLGSFE.[C]	C10(Carbamidomethyl); C12(Carbamidomethyl); T17(HexNAc(1)Fuc(1)); C21(Carbamidomethyl); S22(HexNAc(1)Fuc(1)); C28(Carbamidomethyl); C35(Carbamidomethyl); H37(Oxidation); C41(Carbamidomethyl)	1	1	Q01705	Q01705	Neurogenic locus notch homolog protein 1 OS=Mus musculus OX=10090 GN=Notch1 PE=1 SV=3	4	5	5	1	0	1	1	1	1201.11	6001.54	5999.55	331.81	0.398142	0	0	464765	HCD (High Energy Collision Dissociation)	MS2	75.2033	100	14.6346	5568	5568	5564	FP021821_16.raw	0/0		5.12199	456.701	456.701	2.4	7.55107e-06	6.6653e-07	0	0
FALSE	High	PMI-Byonic	PMI-Byonic (A2)	A	2	Unambiguous	CALGANPCEHAGKCLNTLGSFECQCLQGYTGPRCE	[E].cALGANPcEhAGKcLNTLGsFEcQcLQGYTGPRcE.[I]	C1(Carbamidomethyl); C8(Carbamidomethyl); H10(Oxidation); C14(Carbamidomethyl); S20(Hex(1)); C23(Carbamidomethyl); C25(Carbamidomethyl); C34(Carbamidomethyl)	1	1	Q01705	Q01705	Neurogenic locus notch homolog protein 1 OS=Mus musculus OX=10090 GN=Notch1 PE=1 SV=3	2	4	4	1	0	1	1	1	1049.95	4196.78	4193.75	722.269	0.757255	0	0	146702	HCD (High Energy Collision Dissociation)	MS2	62.7751	100	14.2587	5408	5408	5399	FP021821_16.raw	0/0		3.37399	247.605	99.6476	0	0.00042268	1.5704e-05	0	0
FALSE	High	PMI-Byonic	PMI-Byonic (A2)	A	2	Unambiguous	CALGANPCEHAGKCLNTLGSFE	[E].cALGAnPcEHAGKcLntLGSFE.[C]	C1(Carbamidomethyl); N6(Deamidated); C8(Carbamidomethyl); C14(Carbamidomethyl); N16(Oxidation); T17(Hex(1))	1	1	Q01705	Q01705	Neurogenic locus notch homolog protein 1 OS=Mus musculus OX=10090 GN=Notch1 PE=1 SV=3	1	3	3	1	0	1	1	1	862.375	2585.11	2585.1	5.58938	0.00481636	0	0	302749	HCD (High Energy Collision Dissociation)	MS2	43.742	100	13.5828	5119	5119	5113	FP021821_16.raw	0/0		2.98874	209.059	181.759	2.27073	0.00102626	4.84889e-05	0	0
FALSE	High	PMI-Byonic	PMI-Byonic (A2)	A	2	Unambiguous	CALGANPCEHAGKCLNTLGSFE	[E].cALGANPcEHAGKcLntLGSFE.[C]	C1(Carbamidomethyl); C8(Carbamidomethyl); C14(Carbamidomethyl); N16(Oxidation); T17(Hex(1))	1	1	Q01705	Q01705	Neurogenic locus notch homolog protein 1 OS=Mus musculus OX=10090 GN=Notch1 PE=1 SV=3	1	3	3	1	0	1	1	1	862.045	2584.12	2584.11	4.10628	0.00353702	0	0	262104	HCD (High Energy Collision Dissociation)	MS2	14.3614	100	13.2506	4977	4977	4970	FP021821_16.raw	0/0		3.27435	214.523	214.523	3.6	0.000531679	2.6061e-05	0	0
FALSE	High	PMI-Byonic	PMI-Byonic (A2)	A	2	Unambiguous	CALGANPCEHAGKCLNTLGSFE	[E].cALGANPcEHAGKcLntLGSFE.[C]	C1(Carbamidomethyl); C8(Carbamidomethyl); C14(Carbamidomethyl); N16(Oxidation); T17(Hex(1))	1	1	Q01705	Q01705	Neurogenic locus notch homolog protein 1 OS=Mus musculus OX=10090 GN=Notch1 PE=1 SV=3	1	3	3	1	0	1	1	1	862.046	2584.12	2584.11	4.46057	0.0038422	0	0	433967	HCD (High Energy Collision Dissociation)	MS2	5.82981	100	13.1121	4917	4917	4915	FP021821_16.raw	0/0		10.1728	650.14	650.14	2.68282	6.71787e-11	6.71182e-12	0	0
FALSE	High	PMI-Byonic	PMI-Byonic (A2)	A	2	Unambiguous	CALGANPCEHAGKCLNTLGSFE	[E].cALGANPcEHAGKcLNtLGSFE.[C]	C1(Carbamidomethyl); C8(Carbamidomethyl); C14(Carbamidomethyl); T17(Hex(1))	1	1	Q01705	Q01705	Neurogenic locus notch homolog protein 1 OS=Mus musculus OX=10090 GN=Notch1 PE=1 SV=3	1	3	3	1	0	1	1	1	856.714	2568.13	2568.12	4.88495	0.00418171	0	0	1.33658e+06	HCD (High Energy Collision Dissociation)	MS2	14.3842	100	12.9079	4830	4830	4827	FP021821_16.raw	0/0		12.1728	752.766	694.077	4.78691	6.71787e-13	1.56739e-13	0	0
FALSE	High	PMI-Byonic	PMI-Byonic (A2)	A	2	Unambiguous	CALGANPCEHAGKCLNTLGSFE	[E].cALGANPcEHAGKcLntLGSFE.[C]	C1(Carbamidomethyl); C8(Carbamidomethyl); C14(Carbamidomethyl); N16(Oxidation); T17(Hex(1))	1	1	Q01705	Q01705	Neurogenic locus notch homolog protein 1 OS=Mus musculus OX=10090 GN=Notch1 PE=1 SV=3	1	3	3	1	0	1	1	1	862.046	2584.12	2584.11	5.09829	0.00439152	0	0	3.79316e+06	HCD (High Energy Collision Dissociation)	MS2	1.92383	63.2699	12.983	4862	4862	4860	FP021821_16.raw	0/0		12.1728	757.139	672.596	3.6	6.71787e-13	1.73353e-13	0	0
FALSE	High	PMI-Byonic	PMI-Byonic (A2)	A	2	Unambiguous	CALGANPCEHAGKCLNTLGSFE	[E].cALGANPcEHAGKcLNtLGSFE.[C]	C1(Carbamidomethyl); C8(Carbamidomethyl); C14(Carbamidomethyl); T17(Hex(1))	1	1	Q01705	Q01705	Neurogenic locus notch homolog protein 1 OS=Mus musculus OX=10090 GN=Notch1 PE=1 SV=3	1	3	3	1	0	1	1	1	856.715	2568.13	2568.12	5.31275	0.00454792	0	0	556847	HCD (High Energy Collision Dissociation)	MS2	16.3788	100	13.0497	4891	4891	4882	FP021821_16.raw	0/0		5.67553	400.625	400.625	3.6	2.1109e-06	1.95565e-07	0	0
FALSE	High	PMI-Byonic	PMI-Byonic (A2)	A	2	Unambiguous	CALGANPCEHAGKCLNTLGSFE	[E].cALGANPcEHAGKcLntLGSFE.[C]	C1(Carbamidomethyl); C8(Carbamidomethyl); C14(Carbamidomethyl); N16(Oxidation); T17(Hex(1))	1	1	Q01705	Q01705	Neurogenic locus notch homolog protein 1 OS=Mus musculus OX=10090 GN=Notch1 PE=1 SV=3	1	3	3	1	0	1	1	1	862.046	2584.12	2584.11	4.53143	0.00390324	0	0	222342	HCD (High Energy Collision Dissociation)	MS2	8.78921	100	12.8585	4809	4809	4805	FP021821_16.raw	0/0		7.12192	518.642	518.642	3.6	7.55233e-08	1.23186e-08	0	0
FALSE	High	PMI-Byonic	PMI-Byonic (A2)	A	2	Unambiguous	CQCLQGYTGPRCEIDVNECISNPCQNDATCLD	[E].cQcLQGYtGPRcEIDVNEcIsNPcQNdATcLD.[Q]	C1(Carbamidomethyl); C3(Carbamidomethyl); T8(HexNAc(1)Hex(1)Fuc(1)); C12(Carbamidomethyl); C19(Carbamidomethyl); S21(HexNAc(1)Hex(1)Fuc(1)); C24(Carbamidomethyl); D27(Oxidation); C30(Carbamidomethyl)	1	1	Q01705	Q01705	Neurogenic locus notch homolog protein 1 OS=Mus musculus OX=10090 GN=Notch1 PE=1 SV=3	4	4	4	1	0	1	1	1	1222.49	4886.93	4885.93	204.248	0.249485	0	0	325449	HCD (High Energy Collision Dissociation)	MS2	38.6284	100	15.7875	6055	6055	6045	FP021821_16.raw	0/0		1.87677	280.209	280.209	0	0.013281	0.000768392	0	0
FALSE	High	PMI-Byonic	PMI-Byonic (A2)	A	2	Unambiguous	CQCLQGYTGPRCE	[E].cQcLQGYTGPRcE.[I]	C1(Carbamidomethyl); C3(Carbamidomethyl); C12(Carbamidomethyl)	1	1	Q01705	Q01705	Neurogenic locus notch homolog protein 1 OS=Mus musculus OX=10090 GN=Notch1 PE=1 SV=3	0	2	2	1	0	1	1	1	814.837	1628.67	1628.66	3.75804	0.00306028	0	0	1.48429e+06	HCD (High Energy Collision Dissociation)	MS2	0	100	10.8743	3962	3962	3961	FP021821_16.raw	0/0		10.5081	744.704	648.63	648.63	3.1039e-11	2.85868e-12	0	0
FALSE	High	PMI-Byonic	PMI-Byonic (A2)	A	2	Unambiguous	CQCLQGYTGPRCE	[E].cQcLQGYTGPRcE.[I]	C1(Carbamidomethyl); C3(Carbamidomethyl); C12(Carbamidomethyl)	1	1	Q01705	Q01705	Neurogenic locus notch homolog protein 1 OS=Mus musculus OX=10090 GN=Notch1 PE=1 SV=3	0	3	3	1	0	1	1	1	543.561	1628.67	1628.66	3.59988	0.00195433	0	0	1.24809e+06	HCD (High Energy Collision Dissociation)	MS2	18.6191	100	10.5412	3819	3819	3816	FP021821_16.raw	0/0		4.9668	544.841	434.326	434.326	1.07945e-05	8.54935e-07	0	0
FALSE	High	PMI-Byonic	PMI-Byonic (A2)	A	2	Unambiguous	CQCLQGYTGPRCE	[E].cQcLQGYTGPRcE.[I]	C1(Carbamidomethyl); C3(Carbamidomethyl); C12(Carbamidomethyl)	1	1	Q01705	Q01705	Neurogenic locus notch homolog protein 1 OS=Mus musculus OX=10090 GN=Notch1 PE=1 SV=3	0	2	2	1	0	1	1	1	814.837	1628.67	1628.66	3.83299	0.00312132	0	0	465413	HCD (High Energy Collision Dissociation)	MS2	0	100	11.0021	4017	4017	4016	FP021821_16.raw	0/0		7.50809	562.737	562.737	562.737	3.1039e-08	5.17858e-09	0	0
FALSE	High	PMI-Byonic	PMI-Byonic (A2)	A	2	Unambiguous	CQCLQGYTGPRCE	[E].cQcLQGYTGPRcE.[I]	C1(Carbamidomethyl); C3(Carbamidomethyl); C12(Carbamidomethyl)	1	1	Q01705	Q01705	Neurogenic locus notch homolog protein 1 OS=Mus musculus OX=10090 GN=Notch1 PE=1 SV=3	0	2	2	1	0	1	1	1	814.838	1628.67	1628.66	4.50755	0.00367064	0	0	237459	HCD (High Energy Collision Dissociation)	MS2	0	100	11.3947	4186	4186	4181	FP021821_16.raw	0/0		6.134	415.122	415.122	415.122	7.34508e-07	6.87114e-08	0	0
FALSE	High	PMI-Byonic	PMI-Byonic (A2)	A	2	Unambiguous	CQCLQGYTGPRCEIDVNECISNPCQNDATCLD	[E].cQcLQGYTGPRcEIDVNEcIsNPcQNDAtcLD.[Q]	C1(Carbamidomethyl); C3(Carbamidomethyl); C12(Carbamidomethyl); C19(Carbamidomethyl); S21(Hex(1)Pent(2)); C24(Carbamidomethyl); T29(Hex(1)Pent(2)); C30(Carbamidomethyl)	1	1	Q01705	Q01705	Neurogenic locus notch homolog protein 1 OS=Mus musculus OX=10090 GN=Notch1 PE=1 SV=3	4	4	4	1	0	1	1	1	1175.99	4700.93	4699.83	234.538	0.275572	0	0	1.03718e+06	HCD (High Energy Collision Dissociation)	MS2	0	68.7533	15.897	6101	6101	6099	FP021821_16.raw	0/0		1.52943	382.929	382.929	24.8278	0.029551	0.00170453	0	0
FALSE	High	PMI-Byonic	PMI-Byonic (A2)	A	2	Unambiguous	CQCLQGYTGPRCE	[E].cQcLQGYTGPRcE.[I]	C1(Carbamidomethyl); C3(Carbamidomethyl); C12(Carbamidomethyl)	1	1	Q01705	Q01705	Neurogenic locus notch homolog protein 1 OS=Mus musculus OX=10090 GN=Notch1 PE=1 SV=3	0	3	3	1	0	1	1	1	543.561	1628.67	1628.66	3.82473	0.0020764	0	0	6687244	HCD (High Energy Collision Dissociation)	MS2	1.11756	27.3871	10.6702	3874	3874	3873	FP021821_16.raw	0/0		6.08989	553.922	433.71	433.71	8.13035e-07	8.27257e-08	0	0
FALSE	High	PMI-Byonic	PMI-Byonic (A2)	A	2	Unambiguous	CQCLQGYTGPRCE	[E].cQcLQGYTGPRcE.[I]	C1(Carbamidomethyl); C3(Carbamidomethyl); C12(Carbamidomethyl)	1	1	Q01705	Q01705	Neurogenic locus notch homolog protein 1 OS=Mus musculus OX=10090 GN=Notch1 PE=1 SV=3	0	2	2	1	0	1	1	1	814.837	1628.67	1628.66	3.23338	0.00263304	0	0	264078	HCD (High Energy Collision Dissociation)	MS2	15.96	100	10.4958	3800	3800	3794	FP021821_16.raw	0/0		8.50809	633.613	601.363	601.363	3.1039e-09	3.18059e-10	0	0
FALSE	High	PMI-Byonic	PMI-Byonic (A2)	A	2	Unambiguous	CQCLQGYTGPRCE	[E].cQcLQGYTGPRcE.[I]	C1(Carbamidomethyl); C3(Carbamidomethyl); C12(Carbamidomethyl)	1	1	Q01705	Q01705	Neurogenic locus notch homolog protein 1 OS=Mus musculus OX=10090 GN=Notch1 PE=1 SV=3	0	2	2	1	0	1	1	1	814.838	1628.67	1628.66	4.65745	0.00379271	0	0	513311	HCD (High Energy Collision Dissociation)	MS2	0	100	11.1357	4075	4075	4071	FP021821_16.raw	0/0		7.50809	577.391	530.804	530.804	3.1039e-08	5.43718e-09	0	0
FALSE	High	PMI-Byonic	PMI-Byonic (A2)	A	2	Unambiguous	CQCLQGYTGPRCE	[E].cQcLQGYTGPRcE.[I]	C1(Carbamidomethyl); C3(Carbamidomethyl); C12(Carbamidomethyl)	1	1	Q01705	Q01705	Neurogenic locus notch homolog protein 1 OS=Mus musculus OX=10090 GN=Notch1 PE=1 SV=3	0	2	2	1	0	1	1	1	814.837	1628.67	1628.66	3.60813	0.00293821	0	0	32575816	HCD (High Energy Collision Dissociation)	MS2	0.583751	7.10861	10.6221	3853	3853	3852	FP021821_16.raw	0/0		11.5081	768.083	656.916	656.916	3.1039e-12	3.02678e-13	0	0
FALSE	High	PMI-Byonic	PMI-Byonic (A2)	A	2	Unambiguous	CQCLQGYTGPRCE	[E].cQcLQGYTGPRcE.[I]	C1(Carbamidomethyl); C3(Carbamidomethyl); C12(Carbamidomethyl)	1	1	Q01705	Q01705	Neurogenic locus notch homolog protein 1 OS=Mus musculus OX=10090 GN=Notch1 PE=1 SV=3	0	2	2	1	0	1	1	1	814.837	1628.67	1628.66	3.30833	0.00269407	0	0	5641074	HCD (High Energy Collision Dissociation)	MS2	0	47.9222	10.7473	3907	3907	3906	FP021821_16.raw	0/0		12.5081	839.138	686.463	686.463	3.1039e-13	2.92568e-14	0	0
FALSE	High	PMI-Byonic	PMI-Byonic (A2)	A	2	Unambiguous	CQCLQGYTGPRCEIDVNE	[E].cQcLQGYTGPRcEIDVNE.[C]	C1(Carbamidomethyl); C3(Carbamidomethyl); C12(Carbamidomethyl)	1	1	Q01705	Q01705	Neurogenic locus notch homolog protein 1 OS=Mus musculus OX=10090 GN=Notch1 PE=1 SV=3	2	3	3	1	0	1	1	1	733.649	2198.93	2198.93	2.83851	0.00208055	0	0	305224	HCD (High Energy Collision Dissociation)	MS2	61.3922	100	12.945	4846	4846	4838	FP021821_16.raw	0/0		3.63821	292.765	292.765	292.765	0.000230033	1.02865e-05	0	0
FALSE	High	PMI-Byonic	PMI-Byonic (A2)	A	2	Unambiguous	CQCLQGYTGPRCE	[E].cQcLQGYTGPRcE.[I]	C1(Carbamidomethyl); C3(Carbamidomethyl); C12(Carbamidomethyl)	1	1	Q01705	Q01705	Neurogenic locus notch homolog protein 1 OS=Mus musculus OX=10090 GN=Notch1 PE=1 SV=3	0	2	2	1	0	1	1	1	814.838	1628.67	1628.66	4.05784	0.00330442	0	0	172158	HCD (High Energy Collision Dissociation)	MS2	0	100	11.2582	4127	4127	4126	FP021821_16.raw	0/0		6.45724	505.994	505.994	505.994	3.48944e-07	4.28181e-08	0	0
FALSE	High	PMI-Byonic	PMI-Byonic (A2)	A	2	Unambiguous	CQCLQGYTGPRCEIDVNE	[E].cQcLQGYTGPRcEIDVNE.[C]	C1(Carbamidomethyl); C3(Carbamidomethyl); C12(Carbamidomethyl)	1	1	Q01705	Q01705	Neurogenic locus notch homolog protein 1 OS=Mus musculus OX=10090 GN=Notch1 PE=1 SV=3	2	3	3	1	0	1	1	1	733.65	2198.94	2198.93	4.58718	0.00336229	0	0	450459	HCD (High Energy Collision Dissociation)	MS2	9.80056	100	13.0582	4894	4894	4893	FP021821_16.raw	0/0		3.83904	331.405	331.405	331.405	0.000144864	7.73162e-06	0	0
FALSE	High	PMI-Byonic	PMI-Byonic (A2)	A	2	Unambiguous	CQCLQGYTGPRCE	[E].cQcLQGYTGPRcE.[I]	C1(Carbamidomethyl); C3(Carbamidomethyl); C12(Carbamidomethyl)	1	1	Q01705	Q01705	Neurogenic locus notch homolog protein 1 OS=Mus musculus OX=10090 GN=Notch1 PE=1 SV=3	0	3	3	1	0	1	1	1	543.561	1628.67	1628.66	3.82473	0.0020764	0	0	429433	HCD (High Energy Collision Dissociation)	MS2	23.6966	100	10.9279	3985	3985	3983	FP021821_16.raw	0/0		5.87911	508.772	485.154	485.154	1.32095e-06	1.26121e-07	0	0
FALSE	High	PMI-Byonic	PMI-Byonic (A2)	A	2	Unambiguous	CQCLQGYTGPRCE	[E].cQcLQGYTGPRcE.[I]	C1(Carbamidomethyl); C3(Carbamidomethyl); C12(Carbamidomethyl)	1	1	Q01705	Q01705	Neurogenic locus notch homolog protein 1 OS=Mus musculus OX=10090 GN=Notch1 PE=1 SV=3	0	3	3	1	0	1	1	1	543.56	1628.67	1628.66	2.81289	0.00152708	0	0	877563	HCD (High Energy Collision Dissociation)	MS2	9.78272	100	10.8024	3931	3931	3928	FP021821_16.raw	0/0		6.08989	532.388	453.815	453.815	8.13035e-07	8.75622e-08	0	0
FALSE	High	PMI-Byonic	PMI-Byonic (A2)	A	2	Unambiguous	IDVNECISNPCQNDATCLDQIGE	[E].IDVNEcIsNPcQNDAtcLDQIGE.[F]	C6(Carbamidomethyl); S8(Hex(1)Pent(2)); C11(Carbamidomethyl); T16(HexNAc(1)Hex(1)Fuc(1)NeuAc(1)); C17(Carbamidomethyl)	1	1	Q01705	Q01705	Neurogenic locus notch homolog protein 1 OS=Mus musculus OX=10090 GN=Notch1 PE=1 SV=3	4	3	3	1	0	1	1	1	1299.19	3895.57	3893.54	520.239	0.675191	0	0	277860	HCD (High Energy Collision Dissociation)	MS2	0	100	16.9443	6544	6544	6539	FP021821_16.raw	0/0		1.4341	60.6241	60.6241	1.2	0.0368041	0.00205377	0	0
FALSE	High	PMI-Byonic	PMI-Byonic (A2)	A	2	Unambiguous	IDVNECISNPCQNDATCLDQIGE	[E].IDVNEcIsNPcQNDAtcLDQIGE.[F]	C6(Carbamidomethyl); S8(Hex(1)Pent(2)); C11(Carbamidomethyl); T16(Fuc(1)); C17(Carbamidomethyl)	1	1	Q01705	Q01705	Neurogenic locus notch homolog protein 1 OS=Mus musculus OX=10090 GN=Notch1 PE=1 SV=3	4	3	3	1	0	1	1	1	1080.12	3238.34	3237.31	316.858	0.341923	0	0	856530	HCD (High Energy Collision Dissociation)	MS2	65.1427	100	15.9559	6126	6126	6121	FP021821_16.raw	0/0		4.22236	383.761	374.812	0	5.99299e-05	4.04881e-06	0	0
FALSE	High	PMI-Byonic	PMI-Byonic (A2)	A	2	Unambiguous	IDVNECISNPCQNDATCLDQIGE	[E].IDVNEcIsNPcQNDAtcLDQIGE.[F]	C6(Carbamidomethyl); S8(Fuc(1)); C11(Carbamidomethyl); T16(Hex(1)Pent(2)); C17(Carbamidomethyl)	1	1	Q01705	Q01705	Neurogenic locus notch homolog protein 1 OS=Mus musculus OX=10090 GN=Notch1 PE=1 SV=3	4	3	3	1	0	1	1	1	1079.8	3237.37	3237.31	18.103	0.019535	0	0	133618	HCD (High Energy Collision Dissociation)	MS2	100	100	16.339	6288	6288	6286	FP021821_16.raw	0/0		1.41304	204.024	183.957	0	0.0386333	0.00218395	0	0
FALSE	High	PMI-Byonic	PMI-Byonic (A2)	A	2	Unambiguous	IDVNECISNPCQNDATCLDQIGE	[E].IDVNEcIsNPcQNDAtcLDQIGE.[F]	C6(Carbamidomethyl); S8(Fuc(1)); C11(Carbamidomethyl); T16(Hex(1)Pent(2)); C17(Carbamidomethyl)	1	1	Q01705	Q01705	Neurogenic locus notch homolog protein 1 OS=Mus musculus OX=10090 GN=Notch1 PE=1 SV=3	4	2	2	1	0	1	1	1	1619.65	3238.3	3237.31	305.682	0.494794	0	0	394902	HCD (High Energy Collision Dissociation)	MS2	0	100	15.9811	6137	6137	6132	FP021821_16.raw	0/0		1.71917	98.3176	98.3176	0	0.0190911	0.00100312	0	0
FALSE	High	PMI-Byonic	PMI-Byonic (A2)	A	2	Unambiguous	IDVNECISNPCQNDATCLDQIGE	[E].IDVNEcIsNPcQNDAtcLDQIGE.[F]	C6(Carbamidomethyl); S8(Hex(1)Pent(2)); C11(Carbamidomethyl); T16(Fuc(1)); C17(Carbamidomethyl)	1	1	Q01705	Q01705	Neurogenic locus notch homolog protein 1 OS=Mus musculus OX=10090 GN=Notch1 PE=1 SV=3	4	3	3	1	0	1	1	1	1079.78	3237.33	3237.31	5.54645	0.00598519	0	0	4.36918e+06	HCD (High Energy Collision Dissociation)	MS2	2.84725	80.3984	16.0766	6177	6177	6176	FP021821_16.raw	0/0		5.79585	493.804	490.742	0	1.60009e-06	1.51979e-07	0	0
FALSE	High	PMI-Byonic	PMI-Byonic (A2)	A	2	Unambiguous	IDVNECISNPCQNDATCLDQIGE	[E].IDVNEcISNPcQNDAtcLDQIGE.[F]	C6(Carbamidomethyl); C11(Carbamidomethyl); T16(Hex(1)Pent(2)); C17(Carbamidomethyl)	1	1	Q01705	Q01705	Neurogenic locus notch homolog protein 1 OS=Mus musculus OX=10090 GN=Notch1 PE=1 SV=3	4	3	3	1	0	1	1	1	1031.1	3091.27	3091.25	5.98184	0.0061638	0	0	1.07602e+06	HCD (High Energy Collision Dissociation)	MS2	5.46592	100	16.1051	6189	6189	6187	FP021821_16.raw	0/0		3.97968	393.161	393.161	10.0935	0.000104791	6.0765e-06	0	0
FALSE	High	PMI-Byonic	PMI-Byonic (A2)	A	2	Unambiguous	IDVNECISNPCQNDATCLDQIGE	[E].IDVNEcIsNPcQNDAtcLDQIGE.[F]	C6(Carbamidomethyl); S8(Fuc(1)); C11(Carbamidomethyl); T16(Hex(1)Pent(2)); C17(Carbamidomethyl)	1	1	Q01705	Q01705	Neurogenic locus notch homolog protein 1 OS=Mus musculus OX=10090 GN=Notch1 PE=1 SV=3	4	3	3	1	0	1	1	1	1079.78	3237.33	3237.31	6.79079	0.00732797	0	0	510877	HCD (High Energy Collision Dissociation)	MS2	9.11334	100	16.2089	6233	6233	6231	FP021821_16.raw	0/0		1.90811	365.739	365.739	0	0.0123564	0.000627377	0	0
FALSE	High	PMI-Byonic	PMI-Byonic (A2)	A	2	Unambiguous	IDVNECISNPCQNDATCLDQIGE	[E].IDVNEcISNPcQNDAtcLDQIGE.[F]	C6(Carbamidomethyl); C11(Carbamidomethyl); T16(Hex(1)Pent(2)); C17(Carbamidomethyl)	1	1	Q01705	Q01705	Neurogenic locus notch homolog protein 1 OS=Mus musculus OX=10090 GN=Notch1 PE=1 SV=3	4	3	3	1	0	1	1	1	1031.76	3093.27	3091.25	651.981	0.671813	0	0	406700	HCD (High Energy Collision Dissociation)	MS2	78.4809	100	15.9789	6136	6136	6132	FP021821_16.raw	0/0		3.97968	366.942	366.942	8.47243	0.000104791	5.61306e-06	0	0
FALSE	High	PMI-Byonic	PMI-Byonic (A2)	A	2	Unambiguous	CISNPCQNDATCLDQIGE	[E].cIsNPcQNDAtcLDQIGE.[F]	C1(Carbamidomethyl); S3(Fuc(1)); C6(Carbamidomethyl); T11(Hex(1)Pent(2)); C12(Carbamidomethyl)	1	1	Q01705	Q01705	Neurogenic locus notch homolog protein 1 OS=Mus musculus OX=10090 GN=Notch1 PE=1 SV=3	2	3	3	1	0	1	1	1	890.359	2669.06	2667.05	755.27	0.671447	0	0	252238	HCD (High Energy Collision Dissociation)	MS2	47.5291	100	14.2818	5418	5418	5410	FP021821_16.raw	0/0		4.42663	305.277	305.277	2.4	3.74426e-05	2.58934e-06	0	0
FALSE	High	PMI-Byonic	PMI-Byonic (A2)	A	2	Unambiguous	FQCICMPGYE	[E].FQcIcmPGYE.[G]	C3(Carbamidomethyl); C5(Carbamidomethyl); M6(Oxidation)	1	1	Q01705	Q01705	Neurogenic locus notch homolog protein 1 OS=Mus musculus OX=10090 GN=Notch1 PE=1 SV=3	0	2	2	1	0	1	1	1	660.76	1320.51	1320.51	4.93193	0.00325632	0	0	301610	HCD (High Energy Collision Dissociation)	MS2	18.5954	100	15.3819	5883	5883	5880	FP021821_16.raw	0/0		4.17641	435.296	285.058	285.058	6.66172e-05	4.34676e-06	0	0
FALSE	High	PMI-Byonic	PMI-Byonic (A2)	A	2	Unambiguous	FQCICMPGYE	[E].FQcIcmPGYE.[G]	C3(Carbamidomethyl); C5(Carbamidomethyl); M6(Oxidation)	1	1	Q01705	Q01705	Neurogenic locus notch homolog protein 1 OS=Mus musculus OX=10090 GN=Notch1 PE=1 SV=3	0	2	2	1	0	1	1	1	660.762	1320.52	1320.51	8.72205	0.00575876	0	0	158288	HCD (High Energy Collision Dissociation)	MS2	48.3211	100	15.202	5807	5807	5803	FP021821_16.raw	0/0		1.53986	368.881	304.186	304.186	0.0288497	0.00160363	0	0
FALSE	High	PMI-Byonic	PMI-Byonic (A2)	A	2	Unambiguous	FQCICMPGYE	[E].FQcIcmPGYE.[G]	C3(Carbamidomethyl); C5(Carbamidomethyl); M6(Oxidation)	1	1	Q01705	Q01705	Neurogenic locus notch homolog protein 1 OS=Mus musculus OX=10090 GN=Notch1 PE=1 SV=3	0	2	2	1	0	1	1	1	660.76	1320.51	1320.51	5.02437	0.00331736	0	0	345358	HCD (High Energy Collision Dissociation)	MS2	33.8329	100	13.3195	5006	5006	5003	FP021821_16.raw	0/0		2.85586	399.89	264.475	264.475	0.00139359	5.89661e-05	0	0
FALSE	High	PMI-Byonic	PMI-Byonic (A2)	A	2	Unambiguous	FQCICMPGYEGVYCEINTDE	[E].FQcIcMPGYEGVYcEINTDE.[C]	C3(Carbamidomethyl); C5(Carbamidomethyl); C14(Carbamidomethyl)	1	1	Q01705	Q01705	Neurogenic locus notch homolog protein 1 OS=Mus musculus OX=10090 GN=Notch1 PE=1 SV=3	3	3	3	1	0	1	1	1	829.006	2485	2484.98	9.33313	0.00773089	0	0	349402	HCD (High Energy Collision Dissociation)	MS2	16.1423	100	18.5331	7214	7214	7213	FP021821_16.raw	0/0		1.78681	348.774	271.965	271.965	0.0163376	0.000875799	0	0
FALSE	High	PMI-Byonic	PMI-Byonic (A2)	A	2	Unambiguous	FQCICMPGYE	[E].FQcIcmPGYE.[G]	C3(Carbamidomethyl); C5(Carbamidomethyl); M6(Oxidation)	1	1	Q01705	Q01705	Neurogenic locus notch homolog protein 1 OS=Mus musculus OX=10090 GN=Notch1 PE=1 SV=3	0	2	2	1	0	1	1	1	660.761	1320.52	1320.51	7.33542	0.00484323	0	0	469993	HCD (High Energy Collision Dissociation)	MS2	26.3436	100	15.6372	5991	5991	5990	FP021821_16.raw	0/0		4.78096	489.116	357.164	357.164	1.65593e-05	1.06968e-06	0	0
FALSE	High	PMI-Byonic	PMI-Byonic (A2)	A	2	Unambiguous	FQCICMPGYE	[E].FQcIcmPGYE.[G]	C3(Carbamidomethyl); C5(Carbamidomethyl); M6(Oxidation)	1	1	Q01705	Q01705	Neurogenic locus notch homolog protein 1 OS=Mus musculus OX=10090 GN=Notch1 PE=1 SV=3	0	2	2	1	0	1	1	1	660.76	1320.51	1320.51	5.85635	0.00386667	0	0	417081	HCD (High Energy Collision Dissociation)	MS2	13.4175	100	15.7699	6047	6047	6045	FP021821_16.raw	0/0		3.20023	436.407	317.278	317.278	0.000630626	3.39009e-05	0	0
FALSE	High	PMI-Byonic	PMI-Byonic (A2)	A	2	Unambiguous	FQCICMPGYE	[E].FQcIcMPGYE.[G]	C3(Carbamidomethyl); C5(Carbamidomethyl)	1	1	Q01705	Q01705	Neurogenic locus notch homolog protein 1 OS=Mus musculus OX=10090 GN=Notch1 PE=1 SV=3	0	2	2	1	0	1	1	1	652.761	1304.52	1304.51	3.3402	0.00217866	0	0	699510	HCD (High Energy Collision Dissociation)	MS2	0	100	15.85	6081	6081	6078	FP021821_16.raw	0/0		4.49944	493.689	269.347	269.347	3.16638e-05	2.41595e-06	0	0
FALSE	High	PMI-Byonic	PMI-Byonic (A2)	A	2	Unambiguous	FQCICMPGYE	[E].FQcIcmPGYE.[G]	C3(Carbamidomethyl); C5(Carbamidomethyl); M6(Oxidation)	1	1	Q01705	Q01705	Neurogenic locus notch homolog protein 1 OS=Mus musculus OX=10090 GN=Notch1 PE=1 SV=3	0	2	2	1	0	1	1	1	660.76	1320.51	1320.51	4.6546	0.00307321	0	0	578571	HCD (High Energy Collision Dissociation)	MS2	12.8984	100	15.8954	6100	6100	6099	FP021821_16.raw	0/0		3.0584	436.5	293.102	293.102	0.000874179	4.0646e-05	0	0
FALSE	High	PMI-Byonic	PMI-Byonic (A2)	A	2	Unambiguous	FQCICMPGYE	[E].FQcIcMPGYE.[G]	C3(Carbamidomethyl); C5(Carbamidomethyl)	1	1	Q01705	Q01705	Neurogenic locus notch homolog protein 1 OS=Mus musculus OX=10090 GN=Notch1 PE=1 SV=3	0	2	2	1	0	1	1	1	652.762	1304.52	1304.51	5.11814	0.00333833	0	0	10087011	HCD (High Energy Collision Dissociation)	MS2	0	58.2994	15.9731	6133	6133	6132	FP021821_16.raw	0/0		3.37873	501.818	271.341	271.341	0.000418088	1.38707e-05	0	0
FALSE	High	PMI-Byonic	PMI-Byonic (A2)	A	2	Unambiguous	FQCICMPGYE	[E].FQcIcMPGYE.[G]	C3(Carbamidomethyl); C5(Carbamidomethyl)	1	1	Q01705	Q01705	Neurogenic locus notch homolog protein 1 OS=Mus musculus OX=10090 GN=Notch1 PE=1 SV=3	0	2	2	1	0	1	1	1	652.762	1304.52	1304.51	4.36953	0.00285005	0	0	2090125	HCD (High Energy Collision Dissociation)	MS2	7.92604	100	16.103	6188	6188	6187	FP021821_16.raw	0/0		4.42107	492.875	252.605	252.605	3.79254e-05	2.9343e-06	0	0
FALSE	High	PMI-Byonic	PMI-Byonic (A2)	A	2	Unambiguous	FQCICMPGYE	[E].FQcIcMPGYE.[G]	C3(Carbamidomethyl); C5(Carbamidomethyl)	1	1	Q01705	Q01705	Neurogenic locus notch homolog protein 1 OS=Mus musculus OX=10090 GN=Notch1 PE=1 SV=3	0	2	2	1	0	1	1	1	652.763	1304.52	1304.51	5.30529	0.0034604	0	0	429682	HCD (High Energy Collision Dissociation)	MS2	18.8331	100	16.2371	6245	6245	6242	FP021821_16.raw	0/0		3.28719	444.299	263.25	263.25	0.000516185	2.38337e-05	0	0
FALSE	High	PMI-Byonic	PMI-Byonic (A2)	A	2	Unambiguous	FQCICMPGYEGVYCE	[E].FQcIcMPGYEGVYcE.[I]	C3(Carbamidomethyl); C5(Carbamidomethyl); C14(Carbamidomethyl)	1	1	Q01705	Q01705	Neurogenic locus notch homolog protein 1 OS=Mus musculus OX=10090 GN=Notch1 PE=1 SV=3	1	2	2	1	0	1	1	1	956.876	1912.75	1912.74	4.38042	0.00418929	0	0	205521	HCD (High Energy Collision Dissociation)	MS2	55.3193	100	17.6667	6849	6849	6839	FP021821_16.raw	0/0		2.47644	313.61	280.071	280.071	0.0033386	0.000142481	0	0
FALSE	High	PMI-Byonic	PMI-Byonic (A2)	A	2	Unambiguous	FQCICMPGYE	[E].FQcIcmPGYE.[G]	C3(Carbamidomethyl); C5(Carbamidomethyl); M6(Oxidation)	1	1	Q01705	Q01705	Neurogenic locus notch homolog protein 1 OS=Mus musculus OX=10090 GN=Notch1 PE=1 SV=3	0	2	2	1	0	1	1	1	660.76	1320.51	1320.51	5.39414	0.0035615	0	0	448354	HCD (High Energy Collision Dissociation)	MS2	20.986	100	15.5093	5937	5937	5935	FP021821_16.raw	0/0		4.62901	460.522	304.774	304.774	2.34956e-05	1.51541e-06	0	0
FALSE	High	PMI-Byonic	PMI-Byonic (A2)	A	2	Unambiguous	FQCICMPGYEGVYCEINTDE	[E].FQcIcMPGYEGVYcEINTDE.[C]	C3(Carbamidomethyl); C5(Carbamidomethyl); C14(Carbamidomethyl)	1	1	Q01705	Q01705	Neurogenic locus notch homolog protein 1 OS=Mus musculus OX=10090 GN=Notch1 PE=1 SV=3	3	2	2	1	0	1	1	1	1243	2484.99	2484.98	5.0157	0.00623196	0	0	186151	HCD (High Energy Collision Dissociation)	MS2	0	100	18.4612	7184	7184	7180	FP021821_16.raw	0/0		2.38215	209.165	209.165	209.165	0.00414811	0.000173392	0	0
FALSE	High	PMI-Byonic	PMI-Byonic (A2)	A	2	Unambiguous	FQCICMPGYE	[E].FQcIcMPGYE.[G]	C3(Carbamidomethyl); C5(Carbamidomethyl)	1	1	Q01705	Q01705	Neurogenic locus notch homolog protein 1 OS=Mus musculus OX=10090 GN=Notch1 PE=1 SV=3	0	2	2	1	0	1	1	1	652.764	1304.52	1304.51	7.83183	0.00510835	0	0	135268	HCD (High Energy Collision Dissociation)	MS2	12.3973	100	16.3655	6299	6299	6297	FP021821_16.raw	0/0		3.04667	443.256	247.052	247.052	0.000898108	4.43104e-05	0	0
FALSE	High	PMI-Byonic	PMI-Byonic (A2)	A	2	Unambiguous	FQCICMPGYEGVYCE	[E].FQcIcMPGYEGVYcE.[I]	C3(Carbamidomethyl); C5(Carbamidomethyl); C14(Carbamidomethyl)	1	1	Q01705	Q01705	Neurogenic locus notch homolog protein 1 OS=Mus musculus OX=10090 GN=Notch1 PE=1 SV=3	1	2	2	1	0	1	1	1	956.877	1912.75	1912.74	4.82716	0.00461654	0	0	2.88475e+06	HCD (High Energy Collision Dissociation)	MS2	3.86691	100	17.4685	6765	6765	6764	FP021821_16.raw	0/0		7.24267	560.378	447.415	447.415	5.71915e-08	1.03152e-08	0	0
FALSE	High	PMI-Byonic	PMI-Byonic (A2)	A	2	Unambiguous	FQCICMPGYEGVYCE	[E].FQcIcMPGYEGVYcE.[I]	C3(Carbamidomethyl); C5(Carbamidomethyl); C14(Carbamidomethyl)	1	1	Q01705	Q01705	Neurogenic locus notch homolog protein 1 OS=Mus musculus OX=10090 GN=Notch1 PE=1 SV=3	1	2	2	1	0	1	1	1	956.878	1912.75	1912.74	6.23119	0.00595931	0	0	612832	HCD (High Energy Collision Dissociation)	MS2	17.7373	100	17.3633	6721	6721	6718	FP021821_16.raw	0/0		6.19182	517.353	425.477	425.477	6.42951e-07	5.98542e-08	0	0
FALSE	High	PMI-Byonic	PMI-Byonic (A2)	A	2	Unambiguous	GVYCEINTDECASSPCLHNGHCMDKINE	[E].GVYcEINTDEcAsSPcLHnGHcMdKINE.[F]	C4(Carbamidomethyl); C11(Carbamidomethyl); S13(Hex(1)Pent(2)); C16(Carbamidomethyl); N19(Deamidated); C22(Carbamidomethyl); D24(Oxidation)	1	1	Q01705	Q01705	Neurogenic locus notch homolog protein 1 OS=Mus musculus OX=10090 GN=Notch1 PE=1 SV=3	4	4	4	1	0	1	1	1	939.871	3756.46	3753.45	803.226	0.753717	0	0	236493	HCD (High Energy Collision Dissociation)	MS2	24.2304	100	12.932	4840	4840	4838	FP021821_16.raw	0/0		6.7706	408.728	408.728	0	1.69591e-07	2.16103e-08	0	0
FALSE	High	PMI-Byonic	PMI-Byonic (A2)	A	2	Unambiguous	GVYCEINTDECASSPCLHNGHCMDKINE	[E].GVYcEINTDEcASsPcLHnGHcMDKINE.[F]	C4(Carbamidomethyl); C11(Carbamidomethyl); S14(Hex(1)Pent(2)); C16(Carbamidomethyl); N19(Deamidated); C22(Carbamidomethyl)	1	1	Q01705	Q01705	Neurogenic locus notch homolog protein 1 OS=Mus musculus OX=10090 GN=Notch1 PE=1 SV=3	4	4	4	1	0	1	1	1	935.375	3738.48	3737.45	274.229	0.25623	0	0	321085	HCD (High Energy Collision Dissociation)	MS2	36.7362	100	13.1509	4934	4934	4926	FP021821_16.raw	0/0		6.03508	518.91	518.91	0	9.22402e-07	1.12633e-07	0	0
FALSE	High	PMI-Byonic	PMI-Byonic (A2)	A	2	Unambiguous	GVYCEINTDECASSPCLHNGHCMDKINE	[E].GVYcEINTDEcASsPcLhNGHcMDKINE.[F]	C4(Carbamidomethyl); C11(Carbamidomethyl); S14(Hex(1)Pent(2)); C16(Carbamidomethyl); H18(Oxidation); C22(Carbamidomethyl)	1	1	Q01705	Q01705	Neurogenic locus notch homolog protein 1 OS=Mus musculus OX=10090 GN=Notch1 PE=1 SV=3	4	4	4	1	0	1	1	1	939.129	3753.49	3752.46	273.871	0.256923	0	0	179923	HCD (High Energy Collision Dissociation)	MS2	0	100	11.6301	4286	4286	4280	FP021821_16.raw	0/0		4.60917	206.032	206.032	0	2.4594e-05	1.74592e-06	0	0
FALSE	High	PMI-Byonic	PMI-Byonic (A2)	A	2	Unambiguous	GVYCEINTDECASSPCLHNGHCMDKINE	[E].GVYcEINTDEcASsPcLHNGHcMdKINE.[F]	C4(Carbamidomethyl); C11(Carbamidomethyl); S14(Hex(1)Pent(2)); C16(Carbamidomethyl); C22(Carbamidomethyl); D24(Oxidation)	1	1	Q01705	Q01705	Neurogenic locus notch homolog protein 1 OS=Mus musculus OX=10090 GN=Notch1 PE=1 SV=3	4	4	4	1	0	1	1	1	939.373	3754.47	3752.46	534.051	0.501002	0	0	233231	HCD (High Energy Collision Dissociation)	MS2	0	100	11.1466	4080	4080	4071	FP021821_16.raw	0/0		6.7706	420.384	420.384	0	1.69591e-07	1.92614e-08	0	0
FALSE	High	PMI-Byonic	PMI-Byonic (A2)	A	2	Unambiguous	GVYCEINTDECASSPCLHNGHCMDKINE	[E].GVYcEINTDEcASsPcLHNGHcMdKINE.[F]	C4(Carbamidomethyl); C11(Carbamidomethyl); S14(Hex(1)Pent(2)); C16(Carbamidomethyl); C22(Carbamidomethyl); D24(Oxidation)	1	1	Q01705	Q01705	Neurogenic locus notch homolog protein 1 OS=Mus musculus OX=10090 GN=Notch1 PE=1 SV=3	4	4	4	1	0	1	1	1	938.876	3752.48	3752.46	4.51669	0.00423718	0	0	162877	HCD (High Energy Collision Dissociation)	MS2	0	100	11.2604	4128	4128	4126	FP021821_16.raw	0/0		12.1447	799.319	799.319	0	7.16656e-13	1.90331e-13	0	0
FALSE	High	PMI-Byonic	PMI-Byonic (A2)	A	2	Unambiguous	GVYCEINTDECASSPCLHNGHCMDKINE	[E].GVYcEINTDEcAsSPcLHnGHcMDKINE.[F]	C4(Carbamidomethyl); C11(Carbamidomethyl); S13(Hex(1)Pent(2)); C16(Carbamidomethyl); N19(Deamidated); C22(Carbamidomethyl)	1	1	Q01705	Q01705	Neurogenic locus notch homolog protein 1 OS=Mus musculus OX=10090 GN=Notch1 PE=1 SV=3	4	4	4	1	0	1	1	1	935.376	3738.48	3737.45	275.405	0.257328	0	0	627331	HCD (High Energy Collision Dissociation)	MS2	39.1337	100	13.0196	4878	4878	4871	FP021821_16.raw	0/0		9.14469	633.711	633.711	0	7.16656e-10	1.046e-10	0	0
FALSE	High	PMI-Byonic	PMI-Byonic (A2)	A	2	Unambiguous	GVYCEINTDECASSPCLHNGHCMDKINE	[E].GVYcEINTDEcASsPcLHnGHcMDKINE.[F]	C4(Carbamidomethyl); C11(Carbamidomethyl); S14(Hex(1)Pent(2)); C16(Carbamidomethyl); N19(Deamidated); C22(Carbamidomethyl)	1	1	Q01705	Q01705	Neurogenic locus notch homolog protein 1 OS=Mus musculus OX=10090 GN=Notch1 PE=1 SV=3	4	4	4	1	0	1	1	1	935.125	3737.48	3737.45	6.3405	0.00592433	0	0	1.0999e+06	HCD (High Energy Collision Dissociation)	MS2	0	100	12.8542	4807	4807	4805	FP021821_16.raw	0/0		20.1447	1166.21	1144.45	0	7.16656e-21	4.80144e-21	0	0
FALSE	High	PMI-Byonic	PMI-Byonic (A2)	A	2	Unambiguous	GVYCEINTDECASSPCLHNGHCMDKINE	[E].GVYcEINTDEcAsSPcLHNGHcMDKINE.[F]	C4(Carbamidomethyl); C11(Carbamidomethyl); S13(Hex(1)Pent(2)); C16(Carbamidomethyl); C22(Carbamidomethyl)	1	1	Q01705	Q01705	Neurogenic locus notch homolog protein 1 OS=Mus musculus OX=10090 GN=Notch1 PE=1 SV=3	4	4	4	1	0	1	1	1	935.379	3738.49	3736.47	541.38	0.505713	0	0	519098	HCD (High Energy Collision Dissociation)	MS2	17.0326	100	11.7285	4328	4328	4324	FP021821_16.raw	0/0		18.1447	1071.37	1029.55	0	7.16656e-19	1.70113e-19	0	0
FALSE	High	PMI-Byonic	PMI-Byonic (A2)	A	2	Unambiguous	GVYCEINTDECASSPCLHNGHCMDKINE	[E].GVYcEINTDEcASsPcLHNGHcMDKInE.[F]	C4(Carbamidomethyl); C11(Carbamidomethyl); S14(Hex(1)Pent(2)); C16(Carbamidomethyl); C22(Carbamidomethyl); N27(Oxidation)	1	1	Q01705	Q01705	Neurogenic locus notch homolog protein 1 OS=Mus musculus OX=10090 GN=Notch1 PE=1 SV=3	4	4	4	1	0	1	1	1	939.378	3754.49	3752.46	539.191	0.505824	0	0	199662	HCD (High Energy Collision Dissociation)	MS2	0	100	12.5616	4682	4682	4673	FP021821_16.raw	0/0		5.07941	248.523	248.523	0	8.32887e-06	7.48451e-07	0	0
FALSE	High	PMI-Byonic	PMI-Byonic (A2)	A	2	Unambiguous	GVYCEINTDECASSPCLHNGHCMDKINE	[E].GVYcEINTDEcAsSPcLHNGHcMDKINE.[F]	C4(Carbamidomethyl); C11(Carbamidomethyl); S13(Hex(1)Pent(2)); C16(Carbamidomethyl); C22(Carbamidomethyl)	1	1	Q01705	Q01705	Neurogenic locus notch homolog protein 1 OS=Mus musculus OX=10090 GN=Notch1 PE=1 SV=3	4	4	4	1	0	1	1	1	934.879	3736.49	3736.47	6.11541	0.00571251	0	0	63136.5	HCD (High Energy Collision Dissociation)	MS2	26.3261	100	12.6053	4701	4701	4695	FP021821_16.raw	0/0		6.64313	378.227	378.227	0	2.27443e-07	2.32059e-08	0	0
FALSE	High	PMI-Byonic	PMI-Byonic (A2)	A	2	Unambiguous	GVYCEINTDECASSPCLHNGHCMDKINE	[E].GVYcEINTDEcASsPcLHnGHcMDKINE.[F]	C4(Carbamidomethyl); C11(Carbamidomethyl); S14(Hex(1)Pent(2)); C16(Carbamidomethyl); N19(Deamidated); C22(Carbamidomethyl)	1	1	Q01705	Q01705	Neurogenic locus notch homolog protein 1 OS=Mus musculus OX=10090 GN=Notch1 PE=1 SV=3	4	4	4	1	0	1	1	1	935.125	3737.48	3737.45	6.40583	0.00598537	0	0	442750	HCD (High Energy Collision Dissociation)	MS2	3.89216	100	12.4787	4646	4646	4640	FP021821_16.raw	0/0		17.1447	1004.92	1000.33	0	7.16656e-18	2.64636e-18	0	0
FALSE	High	PMI-Byonic	PMI-Byonic (A2)	A	2	Unambiguous	GVYCEINTDECASSPCLHNGHCMDKINE	[E].GVYcEINTDEcASsPcLHnGHcMDKINE.[F]	C4(Carbamidomethyl); C11(Carbamidomethyl); S14(Hex(1)Pent(2)); C16(Carbamidomethyl); N19(Deamidated); C22(Carbamidomethyl)	1	1	Q01705	Q01705	Neurogenic locus notch homolog protein 1 OS=Mus musculus OX=10090 GN=Notch1 PE=1 SV=3	4	4	4	1	0	1	1	1	935.373	3738.47	3737.45	271.747	0.25391	0	0	1.10664e+06	HCD (High Energy Collision Dissociation)	MS2	30.4755	100	12.3383	4586	4586	4585	FP021821_16.raw	0/0		9.08592	685.458	685.458	0	8.20496e-10	1.16147e-10	0	0
FALSE	High	PMI-Byonic	PMI-Byonic (A2)	A	2	Unambiguous	GVYCEINTDECASSPCLHNGHCMDKINE	[E].GVYcEINTDEcASsPcLHnGHcMdKINE.[F]	C4(Carbamidomethyl); C11(Carbamidomethyl); S14(Hex(1)Pent(2)); C16(Carbamidomethyl); N19(Deamidated); C22(Carbamidomethyl); D24(Oxidation)	1	1	Q01705	Q01705	Neurogenic locus notch homolog protein 1 OS=Mus musculus OX=10090 GN=Notch1 PE=1 SV=3	4	4	4	1	0	1	1	1	939.123	3753.47	3753.45	5.58682	0.00524246	0	0	709088	HCD (High Energy Collision Dissociation)	MS2	45.8792	100	12.2473	4548	4548	4545	FP021821_16.raw	0/0		7.09384	513.306	513.306	0	8.05675e-08	1.39812e-08	0	0
FALSE	High	PMI-Byonic	PMI-Byonic (A2)	A	2	Unambiguous	GVYCEINTDECASSPCLHNGHCMDKINE	[E].GVYcEINTDEcAsSPcLHNGHcMDKINE.[F]	C4(Carbamidomethyl); C11(Carbamidomethyl); S13(Hex(1)Pent(2)); C16(Carbamidomethyl); C22(Carbamidomethyl)	1	1	Q01705	Q01705	Neurogenic locus notch homolog protein 1 OS=Mus musculus OX=10090 GN=Notch1 PE=1 SV=3	4	4	4	1	0	1	1	1	934.878	3736.49	3736.47	5.52735	0.0051632	0	0	177119	HCD (High Energy Collision Dissociation)	MS2	13.4436	100	12.2197	4537	4537	4535	FP021821_16.raw	0/0		17.1447	1029.08	980.936	0	7.16656e-18	2.26968e-18	0	0
FALSE	High	PMI-Byonic	PMI-Byonic (A2)	A	2	Unambiguous	GVYCEINTDECASSPCLHNGHCMDKINE	[E].GVYcEINTDEcASsPcLHnGHcMDKINE.[F]	C4(Carbamidomethyl); C11(Carbamidomethyl); S14(Hex(1)Pent(2)); C16(Carbamidomethyl); N19(Deamidated); C22(Carbamidomethyl)	1	1	Q01705	Q01705	Neurogenic locus notch homolog protein 1 OS=Mus musculus OX=10090 GN=Notch1 PE=1 SV=3	4	4	4	1	0	1	1	1	935.124	3737.47	3737.45	5.55663	0.00519191	0	0	4511317	HCD (High Energy Collision Dissociation)	MS2	0.507982	57.0921	12.7238	4751	4751	4750	FP021821_16.raw	0/0		22.1447	1253.82	1161.68	0	7.16656e-23	7.16584e-23	0	0
FALSE	High	PMI-Byonic	PMI-Byonic (A2)	A	2	Unambiguous	GVYCEINTDECASSPCLHNGHCMDKINE	[E].GVYcEINTDEcAsSPcLHNGhcMDKINE.[F]	C4(Carbamidomethyl); C11(Carbamidomethyl); S13(Hex(1)Pent(2)); C16(Carbamidomethyl); H21(Oxidation); C22(Carbamidomethyl)	1	1	Q01705	Q01705	Neurogenic locus notch homolog protein 1 OS=Mus musculus OX=10090 GN=Notch1 PE=1 SV=3	4	4	4	1	0	1	1	1	939.626	3755.48	3752.46	804.382	0.754603	0	0	453618	HCD (High Energy Collision Dissociation)	MS2	42.9527	100	12.1389	4503	4503	4500	FP021821_16.raw	0/0		6.7706	409.171	409.171	0	1.69591e-07	2.04451e-08	0	0
FALSE	High	PMI-Byonic	PMI-Byonic (A2)	A	2	Unambiguous	GVYCEINTDECASSPCLHNGHCMDKINE	[E].GVYcEINTDEcAsSPcLHNGHcMdKINE.[F]	C4(Carbamidomethyl); C11(Carbamidomethyl); S13(Hex(1)Pent(2)); C16(Carbamidomethyl); C22(Carbamidomethyl); D24(Oxidation)	1	1	Q01705	Q01705	Neurogenic locus notch homolog protein 1 OS=Mus musculus OX=10090 GN=Notch1 PE=1 SV=3	4	4	4	1	0	1	1	1	938.876	3752.48	3752.46	4.842	0.00454236	0	0	658746	HCD (High Energy Collision Dissociation)	MS2	0	100	12.0101	4448	4448	4445	FP021821_16.raw	0/0		17.1447	1044.41	1044.41	0	7.16656e-18	1.29031e-18	0	0
FALSE	High	PMI-Byonic	PMI-Byonic (A2)	A	2	Unambiguous	GVYCEINTDECASSPCLHNGHCMDKINE	[E].GVYcEINTDEcASsPcLHNGHcMDKINE.[F]	C4(Carbamidomethyl); C11(Carbamidomethyl); S14(Hex(1)Pent(2)); C16(Carbamidomethyl); C22(Carbamidomethyl)	1	1	Q01705	Q01705	Neurogenic locus notch homolog protein 1 OS=Mus musculus OX=10090 GN=Notch1 PE=1 SV=3	4	4	4	1	0	1	1	1	935.126	3737.48	3736.47	270.742	0.252905	0	0	2.18615e+06	HCD (High Energy Collision Dissociation)	MS2	3.90258	100	12.1088	4490	4490	4489	FP021821_16.raw	0/0		17.1447	1028.42	995.309	0	7.16656e-18	1.82451e-18	0	0
FALSE	High	PMI-Byonic	PMI-Byonic (A2)	A	2	Unambiguous	GVYCEINTDECASSPCLHNGHCMDKINE	[E].GVYcEINTDEcAsSPcLHNGHcMDKINE.[F]	C4(Carbamidomethyl); C11(Carbamidomethyl); S13(Hex(1)Pent(2)); C16(Carbamidomethyl); C22(Carbamidomethyl)	1	1	Q01705	Q01705	Neurogenic locus notch homolog protein 1 OS=Mus musculus OX=10090 GN=Notch1 PE=1 SV=3	4	4	4	1	0	1	1	1	934.878	3736.49	3736.47	5.26599	0.00491906	0	0	1.34877e+06	HCD (High Energy Collision Dissociation)	MS2	0.806132	100	11.98	4435	4435	4434	FP021821_16.raw	0/0		19.1447	1105.57	1026.05	0	7.16656e-20	1.94068e-20	0	0
FALSE	High	PMI-Byonic	PMI-Byonic (A2)	A	2	Unambiguous	GVYCEINTDECASSPCLHNGHCMDKINE	[E].GVYcEINTDEcAsSPcLHNGHcMdKINE.[F]	C4(Carbamidomethyl); C11(Carbamidomethyl); S13(Hex(1)Pent(2)); C16(Carbamidomethyl); C22(Carbamidomethyl); D24(Oxidation)	1	1	Q01705	Q01705	Neurogenic locus notch homolog protein 1 OS=Mus musculus OX=10090 GN=Notch1 PE=1 SV=3	4	4	4	1	0	1	1	1	939.127	3753.49	3752.46	272.179	0.255336	0	0	543806	HCD (High Energy Collision Dissociation)	MS2	0	100	11.8835	4394	4394	4390	FP021821_16.raw	0/0		7.08008	475.89	475.89	0	8.31604e-08	1.4553e-08	0	0
FALSE	High	PMI-Byonic	PMI-Byonic (A2)	A	2	Unambiguous	GVYCEINTDECASSPCLHNGHCMDKINE	[E].GVYcEINTDEcAsSPcLHNGHcMDKINE.[F]	C4(Carbamidomethyl); C11(Carbamidomethyl); S13(Hex(1)Pent(2)); C16(Carbamidomethyl); C22(Carbamidomethyl)	1	1	Q01705	Q01705	Neurogenic locus notch homolog protein 1 OS=Mus musculus OX=10090 GN=Notch1 PE=1 SV=3	4	4	4	1	0	1	1	1	934.88	3736.5	3736.47	7.35687	0.00687218	0	0	7844998	HCD (High Energy Collision Dissociation)	MS2	0	24.4092	11.8512	4380	4380	4379	FP021821_16.raw	0/0		20.1447	1192.63	1156.18	0	7.16656e-21	3.61893e-21	0	0
FALSE	High	PMI-Byonic	PMI-Byonic (A2)	A	2	Unambiguous	GVYCEINTDECASSPCLHNGHCMDKINE	[E].GVYcEINTDEcAsSPcLHNGHcMDKINE.[F]	C4(Carbamidomethyl); C11(Carbamidomethyl); S13(Hex(1)Pent(2)); C16(Carbamidomethyl); C22(Carbamidomethyl)	1	1	Q01705	Q01705	Neurogenic locus notch homolog protein 1 OS=Mus musculus OX=10090 GN=Notch1 PE=1 SV=3	4	3	3	1	0	1	1	1	1246.17	3736.5	3736.47	7.73617	0.00963533	0	0	99299.2	HCD (High Energy Collision Dissociation)	MS2	0	100	11.7847	4352	4352	4346	FP021821_16.raw	0/0		6.54463	403.978	403.978	0	2.85342e-07	3.22069e-08	0	0
FALSE	High	PMI-Byonic	PMI-Byonic (A2)	A	2	Unambiguous	GVYCEINTDECASSPCLHNGHCMDKINE	[E].GVYcEINTDEcASsPcLHNGHcMdKINE.[F]	C4(Carbamidomethyl); C11(Carbamidomethyl); S14(Hex(1)Pent(2)); C16(Carbamidomethyl); C22(Carbamidomethyl); D24(Oxidation)	1	1	Q01705	Q01705	Neurogenic locus notch homolog protein 1 OS=Mus musculus OX=10090 GN=Notch1 PE=1 SV=3	4	4	4	1	0	1	1	1	939.628	3755.49	3752.46	806.203	0.756312	0	0	434322	HCD (High Energy Collision Dissociation)	MS2	26.3662	100	11.7499	4337	4337	4335	FP021821_16.raw	0/0		9.14469	606.144	606.144	0	7.16656e-10	9.43995e-11	0	0
FALSE	High	PMI-Byonic	PMI-Byonic (A2)	A	2	Unambiguous	GVYCEINTDECASSPCLHNGHCMDKINE	[E].GVYcEINTDEcASsPcLHnGHcMdKINE.[F]	C4(Carbamidomethyl); C11(Carbamidomethyl); S14(Hex(1)Pent(2)); C16(Carbamidomethyl); N19(Deamidated); C22(Carbamidomethyl); D24(Oxidation)	1	1	Q01705	Q01705	Neurogenic locus notch homolog protein 1 OS=Mus musculus OX=10090 GN=Notch1 PE=1 SV=3	4	4	4	1	0	1	1	1	939.624	3755.48	3753.45	540.056	0.506768	0	0	400752	HCD (High Energy Collision Dissociation)	MS2	38.2567	100	12.8155	4791	4791	4783	FP021821_16.raw	0/0		13.1447	837.141	837.141	0	7.16656e-14	8.23578e-15	0	0
FALSE	High	PMI-Byonic	PMI-Byonic (A2)	A	2	Unambiguous	GVYCEINTDECASSPCLHNGHCMDKINE	[E].GVYcEINTDEcASsPcLHnGhcMDKINE.[F]	C4(Carbamidomethyl); C11(Carbamidomethyl); S14(Hex(1)Pent(2)); C16(Carbamidomethyl); N19(Deamidated); H21(Oxidation); C22(Carbamidomethyl)	1	1	Q01705	Q01705	Neurogenic locus notch homolog protein 1 OS=Mus musculus OX=10090 GN=Notch1 PE=1 SV=3	4	4	4	1	0	1	1	1	939.878	3756.49	3753.45	809.73	0.75982	0	0	371878	HCD (High Energy Collision Dissociation)	MS2	27.5777	100	12.6289	4711	4711	4706	FP021821_16.raw	0/0		5.52626	351.826	351.826	0	2.97674e-06	2.39207e-07	0	0
FALSE	High	PMI-Byonic	PMI-Byonic (A2)	A	2	Unambiguous	INTDECASSPCLHNGHCMDKINE	[E].INTDEcASsPcLHnGhcMDKINE.[F]	C6(Carbamidomethyl); S9(Hex(1)Pent(2)); C11(Carbamidomethyl); N14(Deamidated); H16(Oxidation); C17(Carbamidomethyl)	1	1	Q01705	Q01705	Neurogenic locus notch homolog protein 1 OS=Mus musculus OX=10090 GN=Notch1 PE=1 SV=3	3	4	4	1	0	1	1	1	787.313	3146.23	3145.22	320.925	0.252345	0	0	236784	HCD (High Energy Collision Dissociation)	MS2	12.4518	100	10.552	3824	3824	3816	FP021821_16.raw	0/0		2.25113	74.8492	74.8492	1.2	0.00560879	0.000296388	0	0
FALSE	High	PMI-Byonic	PMI-Byonic (A2)	A	2	Unambiguous	INTDECASSPCLHNGHCMDKINE	[E].INTDEcASsPcLHNGhcMDKINE.[F]	C6(Carbamidomethyl); S9(Hex(1)Pent(2)); C11(Carbamidomethyl); H16(Oxidation); C17(Carbamidomethyl)	1	1	Q01705	Q01705	Neurogenic locus notch homolog protein 1 OS=Mus musculus OX=10090 GN=Notch1 PE=1 SV=3	3	4	4	1	0	1	1	1	786.818	3144.25	3144.24	3.33501	0.00262152	0	0	142069	HCD (High Energy Collision Dissociation)	MS2	66.0847	100	9.99375	3585	3585	3576	FP021821_16.raw	0/0		2.64674	155.391	155.391	0	0.00225557	8.46222e-05	0	0
FALSE	High	PMI-Byonic	PMI-Byonic (A2)	A	2	Unambiguous	INTDECASSPCLHNGHCMDKINE	[E].INTDEcASsPcLHnGHcMDKINE.[F]	C6(Carbamidomethyl); S9(Hex(1)Pent(2)); C11(Carbamidomethyl); N14(Deamidated); C17(Carbamidomethyl)	1	1	Q01705	Q01705	Neurogenic locus notch homolog protein 1 OS=Mus musculus OX=10090 GN=Notch1 PE=1 SV=3	3	4	4	1	0	1	1	1	783.067	3129.24	3129.23	5.35161	0.0041866	0	0	714081	HCD (High Energy Collision Dissociation)	MS2	6.62547	100	10.5177	3809	3809	3805	FP021821_16.raw	0/0		14.96	911.771	818.428	1.2	1.09657e-15	8.02734e-17	0	0
FALSE	High	PMI-Byonic	PMI-Byonic (A2)	A	2	Unambiguous	INTDECASSPCLHNGHCMDKINE	[E].INTDEcASsPcLHNGHcMDKINE.[F]	C6(Carbamidomethyl); S9(Hex(1)Pent(2)); C11(Carbamidomethyl); C17(Carbamidomethyl)	1	1	Q01705	Q01705	Neurogenic locus notch homolog protein 1 OS=Mus musculus OX=10090 GN=Notch1 PE=1 SV=3	3	3	3	1	0	1	1	1	1043.42	3128.25	3128.24	2.76493	0.00288312	0	0	124720	HCD (High Energy Collision Dissociation)	MS2	0	100	10.0946	3628	3628	3620	FP021821_16.raw	0/0		4.91941	318.069	318.069	1.2	1.20389e-05	9.14425e-07	0	0
FALSE	High	PMI-Byonic	PMI-Byonic (A2)	A	2	Unambiguous	INTDECASSPCLHNGHCMDKINE	[E].INTDEcASsPcLHnGHcMDKINE.[F]	C6(Carbamidomethyl); S9(Hex(1)Pent(2)); C11(Carbamidomethyl); N14(Deamidated); C17(Carbamidomethyl)	1	1	Q01705	Q01705	Neurogenic locus notch homolog protein 1 OS=Mus musculus OX=10090 GN=Notch1 PE=1 SV=3	3	4	4	1	0	1	1	1	783.063	3129.23	3129.23	1.45063	0.00113484	0	0	241395	HCD (High Energy Collision Dissociation)	MS2	60.7143	100	10.9388	3990	3990	3983	FP021821_16.raw	0/0		3.77255	245.605	245.605	1.2	0.00016883	8.4706e-06	0	0
FALSE	High	PMI-Byonic	PMI-Byonic (A2)	A	2	Unambiguous	INTDECASSPCLHNGHCMDKINE	[E].INTDEcASsPcLHNGHcMDKINE.[F]	C6(Carbamidomethyl); S9(Hex(1)Pent(2)); C11(Carbamidomethyl); C17(Carbamidomethyl)	1	1	Q01705	Q01705	Neurogenic locus notch homolog protein 1 OS=Mus musculus OX=10090 GN=Notch1 PE=1 SV=3	3	4	4	1	0	1	1	1	782.821	3128.26	3128.24	5.94092	0.00464616	0	0	76174.2	HCD (High Energy Collision Dissociation)	MS2	0	100	10.0151	3594	3594	3587	FP021821_16.raw	0/0		6.58587	404.691	404.691	1.2	2.59494e-07	2.85673e-08	0	0
FALSE	High	PMI-Byonic	PMI-Byonic (A2)	A	2	Unambiguous	INTDECASSPCLHNGHCMDKINE	[E].INTDEcASsPcLHNGHcMDKINE.[F]	C6(Carbamidomethyl); S9(Hex(1)Pent(2)); C11(Carbamidomethyl); C17(Carbamidomethyl)	1	1	Q01705	Q01705	Neurogenic locus notch homolog protein 1 OS=Mus musculus OX=10090 GN=Notch1 PE=1 SV=3	3	4	4	1	0	1	1	1	782.825	3128.28	3128.24	11.2479	0.00879655	0	0	218121	HCD (High Energy Collision Dissociation)	MS2	3.08971	100	10.3991	3759	3759	3750	FP021821_16.raw	0/0		9.95997	660.211	576.897	1.2	1.09657e-10	8.99948e-12	0	0
FALSE	High	PMI-Byonic	PMI-Byonic (A2)	A	2	Unambiguous	INTDECASSPCLHNGHCMDKINE	[E].INTDEcASsPcLHnGHcMDKINE.[F]	C6(Carbamidomethyl); S9(Hex(1)Pent(2)); C11(Carbamidomethyl); N14(Deamidated); C17(Carbamidomethyl)	1	1	Q01705	Q01705	Neurogenic locus notch homolog protein 1 OS=Mus musculus OX=10090 GN=Notch1 PE=1 SV=3	3	4	4	1	0	1	1	1	783.066	3129.24	3129.23	4.49339	0.00351521	0	0	1710993	HCD (High Energy Collision Dissociation)	MS2	0	100	11.3097	4149	4149	4148	FP021821_16.raw	0/0		19.96	1152.94	976.776	1.2	1.09657e-20	6.34245e-21	0	0
FALSE	High	PMI-Byonic	PMI-Byonic (A2)	A	2	Unambiguous	INTDECASSPCLHNGHCMDKINE	[E].INTDEcASsPcLHNGHcMDKINE.[F]	C6(Carbamidomethyl); S9(Hex(1)Pent(2)); C11(Carbamidomethyl); C17(Carbamidomethyl)	1	1	Q01705	Q01705	Neurogenic locus notch homolog protein 1 OS=Mus musculus OX=10090 GN=Notch1 PE=1 SV=3	3	4	4	1	0	1	1	1	782.819	3128.25	3128.24	3.44352	0.00269304	0	0	1.27943e+06	HCD (High Energy Collision Dissociation)	MS2	1.67877	100	10.2566	3697	3697	3695	FP021821_16.raw	0/0		15.96	991.681	816.906	1.2	1.09657e-16	1.2521e-17	0	0
FALSE	High	PMI-Byonic	PMI-Byonic (A2)	A	2	Unambiguous	INTDECASSPCLHNGHCMDKINE	[E].INTDEcASsPcLHNGHcMdKINE.[F]	C6(Carbamidomethyl); S9(Hex(1)Pent(2)); C11(Carbamidomethyl); C17(Carbamidomethyl); D19(Oxidation)	1	1	Q01705	Q01705	Neurogenic locus notch homolog protein 1 OS=Mus musculus OX=10090 GN=Notch1 PE=1 SV=3	3	4	4	1	0	1	1	1	786.82	3144.26	3144.24	6.20795	0.00487982	0	0	131485	HCD (High Energy Collision Dissociation)	MS2	4.18404	100	10.2352	3688	3688	3686	FP021821_16.raw	0/0		7.95997	590.271	572.241	1.2	1.09657e-08	1.1205e-09	0	0
FALSE	High	PMI-Byonic	PMI-Byonic (A2)	A	2	Unambiguous	INTDECASSPCLHNGHCMDKINE	[E].INTDEcASsPcLHNGHcMDKINE.[F]	C6(Carbamidomethyl); S9(Hex(1)Pent(2)); C11(Carbamidomethyl); C17(Carbamidomethyl)	1	1	Q01705	Q01705	Neurogenic locus notch homolog protein 1 OS=Mus musculus OX=10090 GN=Notch1 PE=1 SV=3	3	3	3	1	0	1	1	1	1044.09	3130.26	3128.24	644.052	0.671584	0	0	161895	HCD (High Energy Collision Dissociation)	MS2	49.201	100	10.2247	3684	3684	3675	FP021821_16.raw	0/0		3.1162	67.5151	67.5151	1.2	0.000765246	3.70532e-05	0	0
FALSE	High	PMI-Byonic	PMI-Byonic (A2)	A	2	Unambiguous	INTDECASSPCLHNGHCMDKINE	[E].INTDEcASsPcLHNGHcMDKINE.[F]	C6(Carbamidomethyl); S9(Hex(1)Pent(2)); C11(Carbamidomethyl); C17(Carbamidomethyl)	1	1	Q01705	Q01705	Neurogenic locus notch homolog protein 1 OS=Mus musculus OX=10090 GN=Notch1 PE=1 SV=3	3	4	4	1	0	1	1	1	782.821	3128.26	3128.24	5.78484	0.00452409	0	0	3.84465e+06	HCD (High Energy Collision Dissociation)	MS2	4.28152	84.716	10.1315	3643	3643	3642	FP021821_16.raw	0/0		18.96	1134.15	913.369	1.2	1.09657e-19	3.44482e-20	0	0
FALSE	High	PMI-Byonic	PMI-Byonic (A2)	A	2	Unambiguous	INTDECASSPCLHNGHCMDKINE	[E].INTDEcASsPcLHnGHcMDKINE.[F]	C6(Carbamidomethyl); S9(Hex(1)Pent(2)); C11(Carbamidomethyl); N14(Deamidated); C17(Carbamidomethyl)	1	1	Q01705	Q01705	Neurogenic locus notch homolog protein 1 OS=Mus musculus OX=10090 GN=Notch1 PE=1 SV=3	3	4	4	1	0	1	1	1	783.567	3131.25	3129.23	645.501	0.50498	0	0	292540	HCD (High Energy Collision Dissociation)	MS2	49.992	100	11.4468	4208	4208	4203	FP021821_16.raw	0/0		6.89536	463.343	463.343	1.2	1.27245e-07	1.80588e-08	0	0
FALSE	High	PMI-Byonic	PMI-Byonic (A2)	A	2	Unambiguous	INTDECASSPCLHNGHCMDKINE	[E].INTDEcASsPcLHNGhcMDKINE.[F]	C6(Carbamidomethyl); S9(Hex(1)Pent(2)); C11(Carbamidomethyl); H16(Oxidation); C17(Carbamidomethyl)	1	1	Q01705	Q01705	Neurogenic locus notch homolog protein 1 OS=Mus musculus OX=10090 GN=Notch1 PE=1 SV=3	3	4	4	1	0	1	1	1	786.816	3144.24	3144.24	1.31619	0.0010346	0	0	319067	HCD (High Energy Collision Dissociation)	MS2	5.9074	100	10.1079	3633	3633	3631	FP021821_16.raw	0/0		7.95997	582.196	582.196	1.2	1.09657e-08	9.95873e-10	0	0
FALSE	High	PMI-Byonic	PMI-Byonic (A2)	A	2	Unambiguous	INTDECASSPCLHNGHCMDKINE	[E].INTDEcASsPcLHnGHcMDKINE.[F]	C6(Carbamidomethyl); S9(Hex(1)Pent(2)); C11(Carbamidomethyl); N14(Oxidation); C17(Carbamidomethyl)	1	1	Q01705	Q01705	Neurogenic locus notch homolog protein 1 OS=Mus musculus OX=10090 GN=Notch1 PE=1 SV=3	3	4	4	1	0	1	1	1	786.82	3144.26	3144.24	6.67383	0.00524603	0	0	151878	HCD (High Energy Collision Dissociation)	MS2	0	100	10.3561	3740	3740	3739	FP021821_16.raw	0/0		6.4584	381.458	381.458	0	3.48013e-07	4.05998e-08	0	0
FALSE	High	PMI-Byonic	PMI-Byonic (A2)	A	2	Unambiguous	INTDECASSPCLHNGHCMDKINE	[E].INTDEcASsPcLHnGHcMDKINE.[F]	C6(Carbamidomethyl); S9(Hex(1)Pent(2)); C11(Carbamidomethyl); N14(Deamidated); C17(Carbamidomethyl)	1	1	Q01705	Q01705	Neurogenic locus notch homolog protein 1 OS=Mus musculus OX=10090 GN=Notch1 PE=1 SV=3	3	4	4	1	0	1	1	1	783.067	3129.25	3129.23	5.97576	0.00467488	0	0	193946	HCD (High Energy Collision Dissociation)	MS2	0	100	10.6444	3863	3863	3862	FP021821_16.raw	0/0		6.58587	411.277	411.277	1.2	2.59494e-07	3.03036e-08	0	0
FALSE	High	PMI-Byonic	PMI-Byonic (A2)	A	2	Unambiguous	INTDECASSPCLHNGHCMDKINE	[E].INTDEcASsPcLHNGhcMDKINE.[F]	C6(Carbamidomethyl); S9(Hex(1)Pent(2)); C11(Carbamidomethyl); H16(Oxidation); C17(Carbamidomethyl)	1	1	Q01705	Q01705	Neurogenic locus notch homolog protein 1 OS=Mus musculus OX=10090 GN=Notch1 PE=1 SV=3	3	4	4	1	0	1	1	1	787.069	3145.26	3144.24	323.551	0.254331	0	0	371532	HCD (High Energy Collision Dissociation)	MS2	27.9545	100	9.21329	3253	3253	3250	FP021821_16.raw	0/0		4.42453	201.808	201.808	0	3.76245e-05	2.76193e-06	0	0
FALSE	High	PMI-Byonic	PMI-Byonic (A2)	A	2	Unambiguous	INTDECASSPCLHNGHCMDKINE	[E].INTDEcASsPcLHnGHcMDKINE.[F]	C6(Carbamidomethyl); S9(Hex(1)Pent(2)); C11(Carbamidomethyl); N14(Deamidated); C17(Carbamidomethyl)	1	1	Q01705	Q01705	Neurogenic locus notch homolog protein 1 OS=Mus musculus OX=10090 GN=Notch1 PE=1 SV=3	3	4	4	1	0	1	1	1	783.313	3130.23	3129.23	320.316	0.250586	0	0	191805	HCD (High Energy Collision Dissociation)	MS2	58.3501	100	11.1978	4102	4102	4093	FP021821_16.raw	0/0		11.96	755.877	755.877	1.2	1.09657e-12	2.17793e-13	0	0
FALSE	High	PMI-Byonic	PMI-Byonic (A2)	A	2	Unambiguous	INTDECASSPCLHNGHCMDKINE	[E].INTDEcASsPcLHnGhcMDKINE.[F]	C6(Carbamidomethyl); S9(Hex(1)Pent(2)); C11(Carbamidomethyl); N14(Deamidated); H16(Oxidation); C17(Carbamidomethyl)	1	1	Q01705	Q01705	Neurogenic locus notch homolog protein 1 OS=Mus musculus OX=10090 GN=Notch1 PE=1 SV=3	3	4	4	1	0	1	1	1	787.565	3147.24	3145.22	640.265	0.503444	0	0	170582	HCD (High Energy Collision Dissociation)	MS2	35.1821	100	11.3269	4157	4157	4148	FP021821_16.raw	0/0		5.39966	375.531	375.531	1.2	3.98417e-06	3.18633e-07	0	0
FALSE	High	PMI-Byonic	PMI-Byonic (A2)	A	2	Unambiguous	CASSPCLHNGHCMDKINE	[E].cAsSPcLHNGHcMDKInE.[F]	C1(Carbamidomethyl); S3(Hex(1)Pent(2)R0); C6(Carbamidomethyl); C12(Carbamidomethyl); N17(Oxidation)	1	1	Q01705	Q01705	Neurogenic locus notch homolog protein 1 OS=Mus musculus OX=10090 GN=Notch1 PE=1 SV=3	1	4	4	1	0	1	1	1	643.755	2572	2571.99	2.20382	0.00141705	0	0	83277.3	HCD (High Energy Collision Dissociation)	MS2	10.8063	100	8.6271	3011	3011	3007	FP021821_16.raw	0/0		2.27777	157.517	157.517	0	0.00527511	0.000233711	0	0
FALSE	High	PMI-Byonic	PMI-Byonic (A2)	A	2	Unambiguous	CASSPCLHNGHCMDKINE	[E].cASsPcLHNGHcMDKINE.[F]	C1(Carbamidomethyl); S4(Hex(1)Pent(2)); C6(Carbamidomethyl); C12(Carbamidomethyl)	1	1	Q01705	Q01705	Neurogenic locus notch homolog protein 1 OS=Mus musculus OX=10090 GN=Notch1 PE=1 SV=3	1	4	4	1	0	1	1	1	639.757	2556.01	2556	2.99819	0.00191585	0	0	2.29385e+06	HCD (High Energy Collision Dissociation)	MS2	4.17003	61.5232	8.77611	3073	3073	3072	FP021821_16.raw	0/0		13.1728	841.669	830.065	20.313	6.71787e-14	5.06431e-15	0	0
FALSE	High	PMI-Byonic	PMI-Byonic (A2)	A	2	Unambiguous	CASSPCLHNGHCMDKINE	[E].cASsPcLHNGHcMDKINE.[F]	C1(Carbamidomethyl); S4(Hex(1)Pent(2)); C6(Carbamidomethyl); C12(Carbamidomethyl)	1	1	Q01705	Q01705	Neurogenic locus notch homolog protein 1 OS=Mus musculus OX=10090 GN=Notch1 PE=1 SV=3	1	3	3	1	0	1	1	1	852.672	2556	2556	0.902088	0.000768579	0	0	312797	HCD (High Energy Collision Dissociation)	MS2	32.8174	100	8.78262	3076	3076	3072	FP021821_16.raw	0/0		4.41138	218.142	218.142	7.0198	3.87814e-05	3.10916e-06	0	0
FALSE	High	PMI-Byonic	PMI-Byonic (A2)	A	2	Unambiguous	CASSPCLHNGHCMDKINE	[E].cASsPcLHNGHcMDKINE.[F]	C1(Carbamidomethyl); S4(Hex(1)Pent(2)); C6(Carbamidomethyl); C12(Carbamidomethyl)	1	1	Q01705	Q01705	Neurogenic locus notch homolog protein 1 OS=Mus musculus OX=10090 GN=Notch1 PE=1 SV=3	1	4	4	1	0	1	1	1	640.008	2557.01	2556	395.476	0.252709	0	0	430209	HCD (High Energy Collision Dissociation)	MS2	33.0077	100	8.88419	3118	3118	3117	FP021821_16.raw	0/0		10.1728	667.617	667.617	20.024	6.71787e-11	5.30561e-12	0	0
FALSE	High	PMI-Byonic	PMI-Byonic (A2)	A	2	Unambiguous	CASSPCLHNGHCMDKINE	[E].cASsPcLHnGHcMDKINE.[F]	C1(Carbamidomethyl); S4(Hex(1)Pent(2)); C6(Carbamidomethyl); N9(Deamidated); C12(Carbamidomethyl)	1	1	Q01705	Q01705	Neurogenic locus notch homolog protein 1 OS=Mus musculus OX=10090 GN=Notch1 PE=1 SV=3	1	4	4	1	0	1	1	1	640.004	2556.99	2556.98	3.8058	0.00243284	0	0	510477	HCD (High Energy Collision Dissociation)	MS2	19.6267	100	9.21111	3252	3252	3250	FP021821_16.raw	0/0		7.3327	544.814	544.814	18.4565	4.64838e-08	7.62563e-09	0	0
FALSE	High	PMI-Byonic	PMI-Byonic (A2)	A	2	Unambiguous	CASSPCLHNGHCMDKINE	[E].cASsPcLHNGHcMDKINE.[F]	C1(Carbamidomethyl); S4(Hex(1)Pent(2)); C6(Carbamidomethyl); C12(Carbamidomethyl)	1	1	Q01705	Q01705	Neurogenic locus notch homolog protein 1 OS=Mus musculus OX=10090 GN=Notch1 PE=1 SV=3	1	4	4	1	0	1	1	1	639.757	2556.01	2556	2.80716	0.00179378	0	0	812054	HCD (High Energy Collision Dissociation)	MS2	29.4501	100	8.67098	3029	3029	3028	FP021821_16.raw	0/0		12.1728	794.366	794.366	20.2677	6.71787e-13	9.95114e-14	0	0
FALSE	High	PMI-Byonic	PMI-Byonic (A2)	A	2	Unambiguous	CASSPCLHNGHCMDKINE	[E].cASsPcLHNGHcMdKINE.[F]	C1(Carbamidomethyl); S4(Hex(1)Pent(2)); C6(Carbamidomethyl); C12(Carbamidomethyl); D14(Oxidation)	1	1	Q01705	Q01705	Neurogenic locus notch homolog protein 1 OS=Mus musculus OX=10090 GN=Notch1 PE=1 SV=3	1	4	4	1	0	1	1	1	644.257	2574	2571.99	781.519	0.502516	0	0	476178	HCD (High Energy Collision Dissociation)	MS2	57.7799	100	8.90499	3127	3127	3123	FP021821_16.raw	0/0		7.10816	469.321	469.321	4	7.79538e-08	1.28748e-08	0	0
FALSE	High	PMI-Byonic	PMI-Byonic (A2)	A	2	Unambiguous	CASSPCLHNGHCMDKINE	[E].cASsPcLHnGHcMDKINE.[F]	C1(Carbamidomethyl); S4(Hex(1)Pent(2)); C6(Carbamidomethyl); N9(Deamidated); C12(Carbamidomethyl)	1	1	Q01705	Q01705	Neurogenic locus notch homolog protein 1 OS=Mus musculus OX=10090 GN=Notch1 PE=1 SV=3	1	4	4	1	0	1	1	1	640.004	2556.99	2556.98	3.71032	0.00237181	0	0	1.36249e+06	HCD (High Energy Collision Dissociation)	MS2	1.25929	100	10.332	3730	3730	3728	FP021821_16.raw	0/0		12.1728	765.666	765.666	16.7884	6.71787e-13	1.1995e-13	0	0
FALSE	High	PMI-Byonic	PMI-Byonic (A2)	A	2	Unambiguous	CASSPCLHNGHCMDKINE	[E].cASsPcLHnGHcMDKINE.[F]	C1(Carbamidomethyl); S4(Hex(1)Pent(2)); C6(Carbamidomethyl); N9(Deamidated); C12(Carbamidomethyl)	1	1	Q01705	Q01705	Neurogenic locus notch homolog protein 1 OS=Mus musculus OX=10090 GN=Notch1 PE=1 SV=3	1	4	4	1	0	1	1	1	640.003	2556.99	2556.98	2.94648	0.00188353	0	0	271952	HCD (High Energy Collision Dissociation)	MS2	75.385	100	10.2181	3681	3681	3675	FP021821_16.raw	0/0		9.17277	628.295	628.295	17.1542	6.71787e-10	6.32236e-11	0	0
FALSE	High	PMI-Byonic	PMI-Byonic (A2)	A	2	Unambiguous	FQCQCPKGFNGHLCQYDVDECASTPCKNGAKCLDGPNTYTCVCTE	[E].FQcQcPKGFNGHLcQYDVDEcAStPcKnGAKcLDGPNTYTcVcTE.[G]	C3(Carbamidomethyl); C5(Carbamidomethyl); C14(Carbamidomethyl); C21(Carbamidomethyl); T24(Hex(1)Pent(1)); C26(Carbamidomethyl); N28(Oxidation); C32(Carbamidomethyl); C41(Carbamidomethyl); C43(Carbamidomethyl)	1	1	Q01705	Q01705	Neurogenic locus notch homolog protein 1 OS=Mus musculus OX=10090 GN=Notch1 PE=1 SV=3	4	5	5	1	0	1	1	1	1133.07	5661.3	5657.28	711.113	0.804592	0	0	350838	HCD (High Energy Collision Dissociation)	MS2	36.1419	100	13.3002	4998	4998	4992	FP021821_16.raw	0/0		4.56345	192.715	192.715	0	2.73243e-05	1.99798e-06	0	0
FALSE	High	PMI-Byonic	PMI-Byonic (A2)	A	2	Unambiguous	FQCQCPKGFNGHLCQYDVDE	[E].FQcQcPKGFNGHLcQYDVDE.[C]	C3(Carbamidomethyl); C5(Carbamidomethyl); C14(Carbamidomethyl)	1	1	Q01705	Q01705	Neurogenic locus notch homolog protein 1 OS=Mus musculus OX=10090 GN=Notch1 PE=1 SV=3	2	3	3	1	0	1	1	1	834.685	2502.04	2502.03	5.90683	0.00492635	0	0	2.22464e+06	HCD (High Energy Collision Dissociation)	MS2	3.21369	97.2625	12.5958	4696	4696	4695	FP021821_16.raw	0/0		5.33938	520.902	329.424	329.424	4.57744e-06	3.43251e-07	0	0
FALSE	High	PMI-Byonic	PMI-Byonic (A2)	A	2	Unambiguous	FQCQCPKGFNGHLCQYDVDECASTPCKNGAKCLDGPNTYTCVCTE	[E].FQcQcPKGFNGHLcQYDVDEcAsTPcKnGAKcLDGPNTYTcVcTE.[G]	C3(Carbamidomethyl); C5(Carbamidomethyl); C14(Carbamidomethyl); C21(Carbamidomethyl); S23(Hex(1)Pent(2)); C26(Carbamidomethyl); N28(Oxidation); C32(Carbamidomethyl); C41(Carbamidomethyl); C43(Carbamidomethyl)	1	1	Q01705	Q01705	Neurogenic locus notch homolog protein 1 OS=Mus musculus OX=10090 GN=Notch1 PE=1 SV=3	4	5	5	1	0	1	1	1	1158.88	5790.35	5789.32	177.664	0.205711	0	0	1.36064e+06	HCD (High Energy Collision Dissociation)	MS2	0	93.5952	13.1357	4927	4927	4926	FP021821_16.raw	0/0		8.38772	586.885	586.885	0	4.09521e-09	3.71258e-10	0	0
FALSE	High	PMI-Byonic	PMI-Byonic (A2)	A	2	Unambiguous	FQCQCPKGFNGHLCQYDVDECASTPCKNGAKCLDGPNTYTCVCTE	[E].FQcQcPKGFNGHLcQYDVDEcAsTPcKNGAKcLDGPNTYTcVcTE.[G]	C3(Carbamidomethyl); C5(Carbamidomethyl); C14(Carbamidomethyl); C21(Carbamidomethyl); S23(Hex(1)Pent(1)); C26(Carbamidomethyl); C32(Carbamidomethyl); C41(Carbamidomethyl); C43(Carbamidomethyl)	1	1	Q01705	Q01705	Neurogenic locus notch homolog protein 1 OS=Mus musculus OX=10090 GN=Notch1 PE=1 SV=3	4	5	5	1	0	1	1	1	1129.67	5644.3	5641.28	534.508	0.603063	0	0	466395	HCD (High Energy Collision Dissociation)	MS2	0	100	13.3239	5008	5008	5003	FP021821_16.raw	0/0		2.42346	88.7987	88.7987	0	0.00377172	0.000157234	0	0
FALSE	High	PMI-Byonic	PMI-Byonic (A2)	A	2	Unambiguous	FQCQCPKGFNGHLCQYDVDE	[E].FQcQcPKGFNGHLcQYDVDE.[C]	C3(Carbamidomethyl); C5(Carbamidomethyl); C14(Carbamidomethyl)	1	1	Q01705	Q01705	Neurogenic locus notch homolog protein 1 OS=Mus musculus OX=10090 GN=Notch1 PE=1 SV=3	2	3	3	1	0	1	1	1	834.742	2502.21	2502.03	73.1619	0.0610177	0	0	317728	HCD (High Energy Collision Dissociation)	MS2	38.0973	100	13.1207	4921	4921	4915	FP021821_16.raw	0/0		1.66527	96.5877	96.5877	96.5877	0.0216137	0.00121691	0	0
FALSE	High	PMI-Byonic	PMI-Byonic (A2)	A	2	Unambiguous	FQCQCPKGFNGHLCQYDVDE	[E].FQcQcPKGFNGHLcQYDVDE.[C]	C3(Carbamidomethyl); C5(Carbamidomethyl); C14(Carbamidomethyl)	1	1	Q01705	Q01705	Neurogenic locus notch homolog protein 1 OS=Mus musculus OX=10090 GN=Notch1 PE=1 SV=3	2	3	3	1	0	1	1	1	834.685	2502.04	2502.03	5.46773	0.00456014	0	0	1.02758e+06	HCD (High Energy Collision Dissociation)	MS2	3.84712	100	12.4722	4643	4643	4640	FP021821_16.raw	0/0		6.38996	497.576	340.969	340.969	4.07419e-07	5.24536e-08	0	0
FALSE	High	PMI-Byonic	PMI-Byonic (A2)	A	2	Unambiguous	FQCQCPKGFNGHLCQYDVDECASTPCKNGAKCLDGPNTYTCVCTE	[E].FQcQcPKGFNGHLcQYDVDEcAStPcKNGAKcLDGPNTYTcVcTE.[G]	C3(Carbamidomethyl); C5(Carbamidomethyl); C14(Carbamidomethyl); C21(Carbamidomethyl); T24(Hex(1)Pent(2)); C26(Carbamidomethyl); C32(Carbamidomethyl); C41(Carbamidomethyl); C43(Carbamidomethyl)	1	1	Q01705	Q01705	Neurogenic locus notch homolog protein 1 OS=Mus musculus OX=10090 GN=Notch1 PE=1 SV=3	4	5	5	1	0	1	1	1	1155.68	5774.36	5773.32	179.326	0.207062	0	0	1.3636e+06	HCD (High Energy Collision Dissociation)	MS2	0	100	13.0836	4905	4905	4904	FP021821_16.raw	0/0		6.4245	544.323	544.323	0	3.7627e-07	4.75479e-08	0	0
FALSE	High	PMI-Byonic	PMI-Byonic (A2)	A	2	Unambiguous	FQCQCPKGFNGHLCQYDVDE	[E].FQcQcPKGFnGHLcqYDVDE.[C]	C3(Carbamidomethyl); C5(Carbamidomethyl); N10(Deamidated); C14(Carbamidomethyl); Q15(Deamidated)	1	1	Q01705	Q01705	Neurogenic locus notch homolog protein 1 OS=Mus musculus OX=10090 GN=Notch1 PE=1 SV=3	2	4	4	1	0	1	1	1	1252.5	5006.98	2504	999596	625.746	0	0	302918	HCD (High Energy Collision Dissociation)	MS2	61.2644	100	15.4208	5900	5900	5891	FP021821_16.raw	0/0		1.36834	17.1494	17.1494	17.1494	0.0428209	0.00246696	0	0
FALSE	High	PMI-Byonic	PMI-Byonic (A2)	A	2	Unambiguous	FQCQCPKGFNGHLCQYDVDE	[E].FQcQcPKGFnGHLcQYDVDE.[C]	C3(Carbamidomethyl); C5(Carbamidomethyl); N10(Deamidated); C14(Carbamidomethyl)	1	1	Q01705	Q01705	Neurogenic locus notch homolog protein 1 OS=Mus musculus OX=10090 GN=Notch1 PE=1 SV=3	2	3	3	1	0	1	1	1	835.015	2503.03	2503.01	7.14524	0.00596154	0	0	551574	HCD (High Energy Collision Dissociation)	MS2	12.0022	100	13.0088	4873	4873	4871	FP021821_16.raw	0/0		4.65936	358.785	324.252	57.2072	2.19099e-05	1.17879e-06	0	0
FALSE	High	PMI-Byonic	PMI-Byonic (A2)	A	2	Unambiguous	FQCQCPKGFNGHLCQYDVDECASTPCKNGAKCLDGPNTYTCVCTE	[E].FQcQcPKGFNGHLcQYDVDEcAStPcKNGAKcLdGPNTYTcVcTE.[G]	C3(Carbamidomethyl); C5(Carbamidomethyl); C14(Carbamidomethyl); C21(Carbamidomethyl); T24(Hex(1)Pent(2)); C26(Carbamidomethyl); C32(Carbamidomethyl); D34(Oxidation); C41(Carbamidomethyl); C43(Carbamidomethyl)	1	1	Q01705	Q01705	Neurogenic locus notch homolog protein 1 OS=Mus musculus OX=10090 GN=Notch1 PE=1 SV=3	4	6	6	1	0	1	1	1	966.233	5792.36	5789.32	525.118	0.506679	0	0	427188	HCD (High Energy Collision Dissociation)	MS2	21.8131	100	12.9752	4859	4859	4849	FP021821_16.raw	0/0		2.63396	197.172	197.172	0	0.00232293	9.39097e-05	0	0
FALSE	High	PMI-Byonic	PMI-Byonic (A2)	A	2	Unambiguous	FQCQCPKGFNGHLCQYDVDECASTPCKNGAKCLDGPNTYTCVCTE	[E].FQcQcPKGFNGHLcQYDVDEcAsTPcKnGAKcLDGPNTYTcVcTE.[G]	C3(Carbamidomethyl); C5(Carbamidomethyl); C14(Carbamidomethyl); C21(Carbamidomethyl); S23(Hex(1)Pent(2)); C26(Carbamidomethyl); N28(Oxidation); C32(Carbamidomethyl); C41(Carbamidomethyl); C43(Carbamidomethyl)	1	1	Q01705	Q01705	Neurogenic locus notch homolog protein 1 OS=Mus musculus OX=10090 GN=Notch1 PE=1 SV=3	4	5	5	1	0	1	1	1	1159.68	5794.35	5789.32	869.266	1.00649	0	0	282051	HCD (High Energy Collision Dissociation)	MS2	53.3346	100	14.1653	5368	5368	5366	FP021821_16.raw	0/0		3.20116	180.822	180.822	0	0.000629278	3.13064e-05	0	0
FALSE	High	PMI-Byonic	PMI-Byonic (A2)	A	2	Unambiguous	FQCQCPKGFNGHLCQYDVDECASTPCKNGAKCLDGPNTYTCVCTE	[E].FQcQcPKGFNGHLcQYDVDEcAsTPcKNGAKcLDGPNTYTcVcTE.[G]	C3(Carbamidomethyl); C5(Carbamidomethyl); C14(Carbamidomethyl); C21(Carbamidomethyl); S23(Hex(1)Pent(2)); C26(Carbamidomethyl); C32(Carbamidomethyl); C41(Carbamidomethyl); C43(Carbamidomethyl)	1	1	Q01705	Q01705	Neurogenic locus notch homolog protein 1 OS=Mus musculus OX=10090 GN=Notch1 PE=1 SV=3	4	5	5	1	0	1	1	1	1155.48	5773.36	5773.32	6.79257	0.00784315	0	0	1.77618e+06	HCD (High Energy Collision Dissociation)	MS2	0.332669	53.7284	12.9557	4850	4850	4849	FP021821_16.raw	0/0		7.54765	529.29	529.29	0	2.83365e-08	3.91803e-09	0	0
FALSE	High	PMI-Byonic	PMI-Byonic (A2)	A	2	Unambiguous	FQCQCPKGFNGHLCQYDVDECASTPCKNGAKCLDGPNTYTCVCTE	[E].FQcQcPKGFNGHLcQYDVDEcAsTPcKnGAKcLDGPNTYTcVcTE.[G]	C3(Carbamidomethyl); C5(Carbamidomethyl); C14(Carbamidomethyl); C21(Carbamidomethyl); S23(Fuc(1)); C26(Carbamidomethyl); N28(Oxidation); C32(Carbamidomethyl); C41(Carbamidomethyl); C43(Carbamidomethyl)	1	1	Q01705	Q01705	Neurogenic locus notch homolog protein 1 OS=Mus musculus OX=10090 GN=Notch1 PE=1 SV=3	4	5	5	1	0	1	1	1	1103.06	5511.29	5509.24	371.615	0.409463	0	0	303075	HCD (High Energy Collision Dissociation)	MS2	37.2232	100	12.9472	4847	4847	4838	FP021821_16.raw	0/0		3.3061	136.229	136.229	0	0.000494195	2.16551e-05	0	0
FALSE	High	PMI-Byonic	PMI-Byonic (A2)	A	2	Unambiguous	FQCQCPKGFNGHLCQYDVDE	[E].FQcQcPKGFNGHLcQYDVDE.[C]	C3(Carbamidomethyl); C5(Carbamidomethyl); C14(Carbamidomethyl)	1	1	Q01705	Q01705	Neurogenic locus notch homolog protein 1 OS=Mus musculus OX=10090 GN=Notch1 PE=1 SV=3	2	3	3	1	0	1	1	1	834.683	2502.03	2502.03	3.12588	0.00260701	0	0	386732	HCD (High Energy Collision Dissociation)	MS2	8.84615	100	12.7361	4757	4757	4750	FP021821_16.raw	0/0		5.80102	373.099	314.552	314.552	1.58117e-06	1.42928e-07	0	0
FALSE	High	PMI-Byonic	PMI-Byonic (A2)	A	2	Unambiguous	FQCQCPKGFNGHLCQYDVDE	[E].FQcQcPKGFNGHLcQYDVDE.[C]	C3(Carbamidomethyl); C5(Carbamidomethyl); C14(Carbamidomethyl)	1	1	Q01705	Q01705	Neurogenic locus notch homolog protein 1 OS=Mus musculus OX=10090 GN=Notch1 PE=1 SV=3	2	3	3	1	0	1	1	1	834.686	2502.04	2502.03	6.27274	0.00523152	0	0	179500	HCD (High Energy Collision Dissociation)	MS2	23.0683	100	12.8973	4826	4826	4816	FP021821_16.raw	0/0		4.10811	279.226	256.674	256.674	7.7964e-05	4.69565e-06	0	0
FALSE	High	PMI-Byonic	PMI-Byonic (A2)	A	2	Unambiguous	FQCQCPKGFNGHLCQYDVDECASTPCKNGAKCLDGPNTYTCVCTE	[E].FQcQcPKGFNGHLcQYDVDEcAStPcKNGAKcLDGPNTYTcVcTE.[G]	C3(Carbamidomethyl); C5(Carbamidomethyl); C14(Carbamidomethyl); C21(Carbamidomethyl); T24(Hex(1)Pent(1)); C26(Carbamidomethyl); C32(Carbamidomethyl); C41(Carbamidomethyl); C43(Carbamidomethyl)	1	1	Q01705	Q01705	Neurogenic locus notch homolog protein 1 OS=Mus musculus OX=10090 GN=Notch1 PE=1 SV=3	4	5	5	1	0	1	1	1	1129.47	5643.34	5641.28	365.293	0.412145	0	0	249629	HCD (High Energy Collision Dissociation)	MS2	0	100	12.8951	4825	4825	4816	FP021821_16.raw	0/0		1.77184	163.29	163.29	0	0.0169108	0.000935632	0	0
FALSE	High	PMI-Byonic	PMI-Byonic (A2)	A	2	Unambiguous	FQCQCPKGFNGHLCQYDVDECASTPCKNGAKCLDGPNTYTCVCTE	[E].FQcQcPKGFNGHLcQYDVDEcAsTPcKNGAKcLDGPNTYTcVcTE.[G]	C3(Carbamidomethyl); C5(Carbamidomethyl); C14(Carbamidomethyl); C21(Carbamidomethyl); S23(Hex(1)Pent(2)); C26(Carbamidomethyl); C32(Carbamidomethyl); C41(Carbamidomethyl); C43(Carbamidomethyl)	1	1	Q01705	Q01705	Neurogenic locus notch homolog protein 1 OS=Mus musculus OX=10090 GN=Notch1 PE=1 SV=3	4	6	6	1	0	1	1	1	963.734	5777.37	5773.32	699.981	0.673536	0	0	361466	HCD (High Energy Collision Dissociation)	MS2	49.9153	100	12.8864	4821	4821	4816	FP021821_16.raw	0/0		1.57186	87.595	87.595	0	0.0268006	0.00131062	0	0
FALSE	High	PMI-Byonic	PMI-Byonic (A2)	A	2	Unambiguous	FQCQCPKGFNGHLCQYDVDECASTPCKNGAKCLDGPNTYTCVCTE	[E].FQcQcPKGFNGHLcQYDVDEcAsTPcKnGAKcLDGPNTYTcVcTE.[G]	C3(Carbamidomethyl); C5(Carbamidomethyl); C14(Carbamidomethyl); C21(Carbamidomethyl); S23(Hex(1)Pent(2)); C26(Carbamidomethyl); N28(Oxidation); C32(Carbamidomethyl); C41(Carbamidomethyl); C43(Carbamidomethyl)	1	1	Q01705	Q01705	Neurogenic locus notch homolog protein 1 OS=Mus musculus OX=10090 GN=Notch1 PE=1 SV=3	4	5	5	1	0	1	1	1	1159.48	5793.36	5789.32	698.263	0.808494	0	0	403788	HCD (High Energy Collision Dissociation)	MS2	22.5985	100	12.8821	4819	4819	4816	FP021821_16.raw	0/0		5.4297	294.115	294.115	0	3.71795e-06	2.97197e-07	0	0
FALSE	High	PMI-Byonic	PMI-Byonic (A2)	A	2	Unambiguous	FQCQCPKGFNGHLCQYDVDECASTPCKNGAKCLDGPNTYTCVCTE	[E].FQcQcPKGFNGHLcQYDVDEcAStPcKNGAKcLDGPnTYTcVcTE.[G]	C3(Carbamidomethyl); C5(Carbamidomethyl); C14(Carbamidomethyl); C21(Carbamidomethyl); T24(Hex(1)Pent(2)); C26(Carbamidomethyl); C32(Carbamidomethyl); N37(Oxidation); C41(Carbamidomethyl); C43(Carbamidomethyl)	1	1	Q01705	Q01705	Neurogenic locus notch homolog protein 1 OS=Mus musculus OX=10090 GN=Notch1 PE=1 SV=3	4	5	5	1	0	1	1	1	1158.68	5789.36	5789.32	6.87199	0.00795683	0	0	1.75863e+06	HCD (High Energy Collision Dissociation)	MS2	0	37.7655	13.0066	4872	4872	4871	FP021821_16.raw	0/0		7.33687	514.89	514.89	0	4.6039e-08	6.50248e-09	0	0
FALSE	High	PMI-Byonic	PMI-Byonic (A2)	A	2	Unambiguous	FQCQCPKGFNGHLCQYDVDECASTPCKNGAKCLDGPNTYTCVCTE	[E].FQcQcPKGFNGHLcQYDVDEcAStPcKNGAKcLDGPnTYTcVcTE.[G]	C3(Carbamidomethyl); C5(Carbamidomethyl); C14(Carbamidomethyl); C21(Carbamidomethyl); T24(Hex(1)Pent(1)); C26(Carbamidomethyl); C32(Carbamidomethyl); N37(Deamidated); C41(Carbamidomethyl); C43(Carbamidomethyl)	1	1	Q01705	Q01705	Neurogenic locus notch homolog protein 1 OS=Mus musculus OX=10090 GN=Notch1 PE=1 SV=3	4	5	5	1	0	1	1	1	1130.27	5647.32	5642.27	896.562	1.01173	0	0	343244	HCD (High Energy Collision Dissociation)	MS2	70.6177	100	13.2022	4956	4956	4948	FP021821_16.raw	0/0		1.89065	108.195	108.195	0	0.0128633	0.000673902	0	0
FALSE	High	PMI-Byonic	PMI-Byonic (A2)	A	2	Unambiguous	FQCQCPKGFNGHLCQYDVDECASTPCKNGAKCLDGPNTYTCVCTE	[E].FQcQcPKGFNGHLcQYDVDEcAStPcKNGAKcLDGPNTYTcVcTE.[G]	C3(Carbamidomethyl); C5(Carbamidomethyl); C14(Carbamidomethyl); C21(Carbamidomethyl); T24(Hex(1)Pent(2)); C26(Carbamidomethyl); C32(Carbamidomethyl); C41(Carbamidomethyl); C43(Carbamidomethyl)	1	1	Q01705	Q01705	Neurogenic locus notch homolog protein 1 OS=Mus musculus OX=10090 GN=Notch1 PE=1 SV=3	4	5	5	1	0	1	1	1	1156.28	5777.37	5773.32	699.994	0.808258	0	0	1.3049e+06	HCD (High Energy Collision Dissociation)	MS2	23.8917	100	12.8348	4799	4799	4794	FP021821_16.raw	0/0		6.4245	535.197	535.197	0	3.7627e-07	4.51999e-08	0	0
FALSE	High	PMI-Byonic	PMI-Byonic (A2)	A	2	Unambiguous	FQCQCPKGFNGHLCQYDVDECASTPCKNGAKCLDGPNTYTCVCTE	[E].FQcQcPKGFnGHLcQYDVDEcAStPcKNGAKcLDGPNTYTcVcTE.[G]	C3(Carbamidomethyl); C5(Carbamidomethyl); N10(Deamidated); C14(Carbamidomethyl); C21(Carbamidomethyl); T24(Hex(1)Pent(2)); C26(Carbamidomethyl); C32(Carbamidomethyl); C41(Carbamidomethyl); C43(Carbamidomethyl)	1	1	Q01705	Q01705	Neurogenic locus notch homolog protein 1 OS=Mus musculus OX=10090 GN=Notch1 PE=1 SV=3	4	5	5	1	0	1	1	1	1156.48	5778.36	5774.31	702.495	0.811284	0	0	534090	HCD (High Energy Collision Dissociation)	MS2	0	100	13.9839	5291	5291	5289	FP021821_16.raw	0/0		5.32243	263.631	263.631	0	4.75964e-06	3.93724e-07	0	0
FALSE	High	PMI-Byonic	PMI-Byonic (A2)	A	2	Unambiguous	FQCQCPKGFNGHLCQYDVDECASTPCKNGAKCLDGPNTYTCVCTE	[E].FQcQcPKGFNGHLcQYDVDEcASTPcKNGAKcLDGPNTYTcVcTE.[G]	C3(Carbamidomethyl); C5(Carbamidomethyl); C14(Carbamidomethyl); C21(Carbamidomethyl); C26(Carbamidomethyl); C32(Carbamidomethyl); C41(Carbamidomethyl); C43(Carbamidomethyl)	1	1	Q01705	Q01705	Neurogenic locus notch homolog protein 1 OS=Mus musculus OX=10090 GN=Notch1 PE=1 SV=3	4	5	5	1	0	1	1	1	1071.05	5351.2	5347.19	750.234	0.802328	0	0	211577	HCD (High Energy Collision Dissociation)	MS2	71.6831	100	13.3833	5034	5034	5025	FP021821_16.raw	0/0		2.00304	39.9703	39.9703	33.8417	0.00993021	0.000425106	0	0
FALSE	High	PMI-Byonic	PMI-Byonic (A2)	A	2	Unambiguous	FQCQCPKGFNGHLCQYDVDECASTPCKNGAKCLDGPNTYTCVCTE	[E].FQcQcPKGFNGHLcQYDVDEcAsTPcKNGAKcLdGPNTYTcVcTE.[G]	C3(Carbamidomethyl); C5(Carbamidomethyl); C14(Carbamidomethyl); C21(Carbamidomethyl); S23(Hex(1)Pent(2)); C26(Carbamidomethyl); C32(Carbamidomethyl); D34(Oxidation); C41(Carbamidomethyl); C43(Carbamidomethyl)	1	1	Q01705	Q01705	Neurogenic locus notch homolog protein 1 OS=Mus musculus OX=10090 GN=Notch1 PE=1 SV=3	4	5	5	1	0	1	1	1	1158.87	5790.34	5789.32	177.137	0.2051	0	0	1.6621e+06	HCD (High Energy Collision Dissociation)	MS2	0	34.4342	13.2635	4982	4982	4981	FP021821_16.raw	0/0		9.38772	642.727	642.727	0	4.09521e-10	4.41476e-11	0	0
FALSE	High	PMI-Byonic	PMI-Byonic (A2)	A	2	Unambiguous	FQCQCPKGFNGHLCQYDVDECASTPCKNGAKCLDGPNTYTCVCTE	[E].FQcQcPKGFnGHLcQYDVDEcAsTPcKnGAKcLDGPNTYTcVcTE.[G]	C3(Carbamidomethyl); C5(Carbamidomethyl); N10(Deamidated); C14(Carbamidomethyl); C21(Carbamidomethyl); S23(Hex(1)Pent(2)); C26(Carbamidomethyl); N28(Oxidation); C32(Carbamidomethyl); C41(Carbamidomethyl); C43(Carbamidomethyl)	1	1	Q01705	Q01705	Neurogenic locus notch homolog protein 1 OS=Mus musculus OX=10090 GN=Notch1 PE=1 SV=3	4	5	5	1	0	1	1	1	1159.07	5791.32	5790.3	176.241	0.204098	0	0	123233	HCD (High Energy Collision Dissociation)	MS2	0	100	14.0357	5313	5313	5311	FP021821_16.raw	0/0		3.20116	185.309	185.309	0	0.000629278	2.86952e-05	0	0
FALSE	High	PMI-Byonic	PMI-Byonic (A2)	A	2	Unambiguous	FQCQCPKGFNGHLCQYDVDECASTPCKNGAKCLDGPNTYTCVCTE	[E].FQcQcPKGFNGHLcqYDVDEcAStPcKNGAKcLDGPNTYTcVcTE.[G]	C3(Carbamidomethyl); C5(Carbamidomethyl); C14(Carbamidomethyl); Q15(Deamidated); C21(Carbamidomethyl); T24(Hex(1)Pent(1)); C26(Carbamidomethyl); C32(Carbamidomethyl); C41(Carbamidomethyl); C43(Carbamidomethyl)	1	1	Q01705	Q01705	Neurogenic locus notch homolog protein 1 OS=Mus musculus OX=10090 GN=Notch1 PE=1 SV=3	4	5	5	1	0	1	1	1	1129.87	5645.31	5642.27	539.152	0.608408	0	0	318611	HCD (High Energy Collision Dissociation)	MS2	34.7105	100	13.4499	5062	5062	5058	FP021821_16.raw	0/0		1.70211	7.61688	7.61688	0	0.019856	0.00114165	0	0
FALSE	High	PMI-Byonic	PMI-Byonic (A2)	A	2	Unambiguous	FQCQCPKGFNGHLCQYDVDECASTPCKNGAKCLDGPNTYTCVCTE	[E].FQcQcPKGFnGHLcQYDVDEcAsTPcKNGAKcLDGPNTYTcVcTE.[G]	C3(Carbamidomethyl); C5(Carbamidomethyl); N10(Deamidated); C14(Carbamidomethyl); C21(Carbamidomethyl); S23(Hex(1)Pent(2)); C26(Carbamidomethyl); C32(Carbamidomethyl); C41(Carbamidomethyl); C43(Carbamidomethyl)	1	1	Q01705	Q01705	Neurogenic locus notch homolog protein 1 OS=Mus musculus OX=10090 GN=Notch1 PE=1 SV=3	4	5	5	1	0	1	1	1	1155.67	5774.34	5774.31	5.71202	0.00659659	0	0	1.25449e+06	HCD (High Energy Collision Dissociation)	MS2	0	65.4914	13.4692	5070	5070	5069	FP021821_16.raw	0/0		8.38772	580.787	580.787	0	4.09521e-09	5.22229e-10	0	0
FALSE	High	PMI-Byonic	PMI-Byonic (A2)	A	2	Unambiguous	FQCQCPKGFNGHLCQYDVDECASTPCKNGAKCLDGPNTYTCVCTE	[E].FQcQcPKGFnGHLcQYDVDEcAsTPcKnGAKcLDGPNTYTcVcTE.[G]	C3(Carbamidomethyl); C5(Carbamidomethyl); N10(Deamidated); C14(Carbamidomethyl); C21(Carbamidomethyl); S23(Hex(1)Pent(2)); C26(Carbamidomethyl); N28(Oxidation); C32(Carbamidomethyl); C41(Carbamidomethyl); C43(Carbamidomethyl)	1	1	Q01705	Q01705	Neurogenic locus notch homolog protein 1 OS=Mus musculus OX=10090 GN=Notch1 PE=1 SV=3	4	5	5	1	0	1	1	1	1158.88	5790.35	5790.3	7.48095	0.00866339	0	0	1.03654e+06	HCD (High Energy Collision Dissociation)	MS2	0	34.2571	13.5313	5097	5097	5091	FP021821_16.raw	0/0		8.38772	596.831	596.831	0	4.09521e-09	5.69869e-10	0	0
FALSE	High	PMI-Byonic	PMI-Byonic (A2)	A	2	Unambiguous	FQCQCPKGFNGHLCQYDVDECASTPCKNGAKCLDGPNTYTCVCTE	[E].FQcQcPKGFNGHLcQYDVDEcAStPcKnGAKcLDGPnTYTcVcTE.[G]	C3(Carbamidomethyl); C5(Carbamidomethyl); C14(Carbamidomethyl); C21(Carbamidomethyl); T24(Fuc(1)); C26(Carbamidomethyl); N28(Oxidation); C32(Carbamidomethyl); N37(Deamidated); C41(Carbamidomethyl); C43(Carbamidomethyl)	1	1	Q01705	Q01705	Neurogenic locus notch homolog protein 1 OS=Mus musculus OX=10090 GN=Notch1 PE=1 SV=3	4	5	5	1	0	1	1	1	1103.66	5514.27	5510.22	734.066	0.808974	0	0	380658	HCD (High Energy Collision Dissociation)	MS2	18.359	100	13.2314	4969	4969	4959	FP021821_16.raw	0/0		5.32243	245.983	245.983	0	4.75964e-06	3.68632e-07	0	0
FALSE	High	PMI-Byonic	PMI-Byonic (A2)	A	2	Unambiguous	FQCQCPKGFNGHLCQYDVDECASTPCKNGAKCLDGPNTYTCVCTE	[E].FQcQcPKGFNGHLcQYDVDEcAsTPcKnGAKcLDGPNTYTcVcTE.[G]	C3(Carbamidomethyl); C5(Carbamidomethyl); C14(Carbamidomethyl); C21(Carbamidomethyl); S23(Hex(1)Pent(2)); C26(Carbamidomethyl); N28(Oxidation); C32(Carbamidomethyl); C41(Carbamidomethyl); C43(Carbamidomethyl)	1	1	Q01705	Q01705	Neurogenic locus notch homolog protein 1 OS=Mus musculus OX=10090 GN=Notch1 PE=1 SV=3	4	5	5	1	0	1	1	1	1158.87	5790.34	5789.32	176.504	0.204368	0	0	696151	HCD (High Energy Collision Dissociation)	MS2	0	88.0288	13.3917	5037	5037	5036	FP021821_16.raw	0/0		8.38772	561.282	561.282	0	4.09521e-09	4.73284e-10	0	0
FALSE	High	PMI-Byonic	PMI-Byonic (A2)	A	2	Unambiguous	FQCQCPKGFNGHLCQYDVDECASTPCKNGAKCLDGPNTYTCVCTE	[E].FQcQcPKGFnGHLcQYDVDEcAsTPcKNGAKcLDGPNTYTcVcTE.[G]	C3(Carbamidomethyl); C5(Carbamidomethyl); N10(Deamidated); C14(Carbamidomethyl); C21(Carbamidomethyl); S23(Hex(1)Pent(2)); C26(Carbamidomethyl); C32(Carbamidomethyl); C41(Carbamidomethyl); C43(Carbamidomethyl)	1	1	Q01705	Q01705	Neurogenic locus notch homolog protein 1 OS=Mus musculus OX=10090 GN=Notch1 PE=1 SV=3	4	5	5	1	0	1	1	1	1155.68	5774.36	5774.31	9.20016	0.0106249	0	0	184814	HCD (High Energy Collision Dissociation)	MS2	0	85.8664	13.5997	5126	5126	5124	FP021821_16.raw	0/0		7.54765	521.286	521.286	0	2.83365e-08	4.42675e-09	0	0
FALSE	High	PMI-Byonic	PMI-Byonic (A2)	A	2	Unambiguous	FQCQCPKGFNGHLCQYDVDECASTPCKNGAKCLDGPNTYTCVCTE	[E].FQcQcPKGFNGHLcQYDVDEcAStPcKNGAKcLdGPnTYTcVcTE.[G]	C3(Carbamidomethyl); C5(Carbamidomethyl); C14(Carbamidomethyl); C21(Carbamidomethyl); T24(Hex(1)Pent(2)); C26(Carbamidomethyl); C32(Carbamidomethyl); D34(Oxidation); N37(Deamidated); C41(Carbamidomethyl); C43(Carbamidomethyl)	1	1	Q01705	Q01705	Neurogenic locus notch homolog protein 1 OS=Mus musculus OX=10090 GN=Notch1 PE=1 SV=3	4	6	6	1	0	1	1	1	966.563	5794.34	5790.3	697.814	0.673426	0	0	397318	HCD (High Energy Collision Dissociation)	MS2	0	100	13.2292	4968	4968	4959	FP021821_16.raw	0/0		3.72956	298.759	298.759	0	0.000186397	9.28305e-06	0	0
FALSE	High	PMI-Byonic	PMI-Byonic (A2)	A	2	Unambiguous	FQCQCPKGFNGHLCQYDVDECASTPCKNGAKCLDGPNTYTCVCTE	[E].FQcQcPKGFnGHLcQYDVDEcAStPcKNGAKcLdGPNTYTcVcTE.[G]	C3(Carbamidomethyl); C5(Carbamidomethyl); N10(Deamidated); C14(Carbamidomethyl); C21(Carbamidomethyl); T24(Hex(1)Pent(2)); C26(Carbamidomethyl); C32(Carbamidomethyl); D34(Oxidation); C41(Carbamidomethyl); C43(Carbamidomethyl)	1	1	Q01705	Q01705	Neurogenic locus notch homolog protein 1 OS=Mus musculus OX=10090 GN=Notch1 PE=1 SV=3	4	5	5	1	0	1	1	1	1158.87	5790.34	5790.3	6.42686	0.00744269	0	0	299218	HCD (High Energy Collision Dissociation)	MS2	0	100	13.6492	5147	5147	5146	FP021821_16.raw	0/0		7.54765	526.98	526.98	0	2.83365e-08	4.67324e-09	0	0
FALSE	High	PMI-Byonic	PMI-Byonic (A2)	A	2	Unambiguous	FQCQCPKGFNGHLCQYDVDECASTPCKNGAKCLDGPNTYTCVCTE	[E].FQcQcPKGFnGHLcQYDVDEcAsTPcKNGAKcLDGPNTYTcVcTE.[G]	C3(Carbamidomethyl); C5(Carbamidomethyl); N10(Deamidated); C14(Carbamidomethyl); C21(Carbamidomethyl); S23(Hex(1)Pent(2)); C26(Carbamidomethyl); C32(Carbamidomethyl); C41(Carbamidomethyl); C43(Carbamidomethyl)	1	1	Q01705	Q01705	Neurogenic locus notch homolog protein 1 OS=Mus musculus OX=10090 GN=Notch1 PE=1 SV=3	4	5	5	1	0	1	1	1	1155.87	5775.33	5774.31	177.054	0.204473	0	0	882890	HCD (High Energy Collision Dissociation)	MS2	0	55.4036	13.7307	5182	5182	5179	FP021821_16.raw	0/0		7.33687	500.106	500.106	0	4.6039e-08	6.88264e-09	0	0
FALSE	High	PMI-Byonic	PMI-Byonic (A2)	A	2	Unambiguous	FQCQCPKGFNGHLCQYDVDECASTPCKNGAKCLDGPNTYTCVCTE	[E].FQcQcPKGFnGHLcQYDVDEcAStPcKNGAKcLDGPnTYTcVcTE.[G]	C3(Carbamidomethyl); C5(Carbamidomethyl); N10(Deamidated); C14(Carbamidomethyl); C21(Carbamidomethyl); T24(Hex(1)Pent(2)); C26(Carbamidomethyl); C32(Carbamidomethyl); N37(Oxidation); C41(Carbamidomethyl); C43(Carbamidomethyl)	1	1	Q01705	Q01705	Neurogenic locus notch homolog protein 1 OS=Mus musculus OX=10090 GN=Notch1 PE=1 SV=3	4	5	5	1	0	1	1	1	1159.07	5791.32	5790.3	176.241	0.204098	0	0	1.25235e+06	HCD (High Energy Collision Dissociation)	MS2	0	44.6701	13.785	5206	5206	5201	FP021821_16.raw	0/0		8.38772	578.812	578.812	0	4.09521e-09	6.16255e-10	0	0
FALSE	High	PMI-Byonic	PMI-Byonic (A2)	A	2	Unambiguous	FQCQCPKGFNGHLCQYDVDECASTPCKNGAKCLDGPNTYTCVCTE	[E].FQcQcPKGFnGHLcQYDVDEcAsTPcKNGAKcLDGPNTYTcVcTE.[G]	C3(Carbamidomethyl); C5(Carbamidomethyl); N10(Deamidated); C14(Carbamidomethyl); C21(Carbamidomethyl); S23(Hex(1)Pent(2)); C26(Carbamidomethyl); C32(Carbamidomethyl); C41(Carbamidomethyl); C43(Carbamidomethyl)	1	1	Q01705	Q01705	Neurogenic locus notch homolog protein 1 OS=Mus musculus OX=10090 GN=Notch1 PE=1 SV=3	4	5	5	1	0	1	1	1	1155.88	5775.35	5774.31	179.802	0.207646	0	0	465945	HCD (High Energy Collision Dissociation)	MS2	0	100	13.8537	5235	5235	5234	FP021821_16.raw	0/0		7.54765	520.902	520.902	0	2.83365e-08	4.9147e-09	0	0
FALSE	High	PMI-Byonic	PMI-Byonic (A2)	A	2	Unambiguous	FQCQCPKGFNGHLCQYDVDECASTPCKNGAKCLDGPNTYTCVCTE	[E].FQcQcPKGFNGHLcQYDVDEcAStPcKNGAKcLDGPNTYTcVcTE.[G]	C3(Carbamidomethyl); C5(Carbamidomethyl); C14(Carbamidomethyl); C21(Carbamidomethyl); T24(Hex(1)Pent(2)); C26(Carbamidomethyl); C32(Carbamidomethyl); C41(Carbamidomethyl); C43(Carbamidomethyl)	1	1	Q01705	Q01705	Neurogenic locus notch homolog protein 1 OS=Mus musculus OX=10090 GN=Notch1 PE=1 SV=3	4	5	5	1	0	1	1	1	1155.68	5774.35	5773.32	178.481	0.206085	0	0	2.2376e+06	HCD (High Energy Collision Dissociation)	MS2	0	23.8984	13.2162	4962	4962	4959	FP021821_16.raw	0/0		8.38772	579.792	579.792	0	4.09521e-09	4.2298e-10	0	0
FALSE	High	PMI-Byonic	PMI-Byonic (A2)	A	2	Unambiguous	FQCQCPKGFNGHLCQYDVDECASTPCKNGAKCLDGPNTYTCVCTE	[E].FQcQcPKGFNGHLcQYDVDEcAStPcKNGAKcLDGPNTYTcVcTE.[G]	C3(Carbamidomethyl); C5(Carbamidomethyl); C14(Carbamidomethyl); C21(Carbamidomethyl); T24(Hex(1)Pent(2)); C26(Carbamidomethyl); C32(Carbamidomethyl); C41(Carbamidomethyl); C43(Carbamidomethyl)	1	1	Q01705	Q01705	Neurogenic locus notch homolog protein 1 OS=Mus musculus OX=10090 GN=Notch1 PE=1 SV=3	4	5	5	1	0	1	1	1	1155.68	5774.35	5773.32	178.163	0.205719	0	0	669621	HCD (High Energy Collision Dissociation)	MS2	0	49.7839	13.345	5017	5017	5014	FP021821_16.raw	0/0		7.54765	535.048	535.048	0	2.83365e-08	4.17506e-09	0	0
FALSE	High	PMI-Byonic	PMI-Byonic (A2)	A	2	Unambiguous	FQCQCPKGFNGHLCQYDVDECASTPCKNGAKCLDGPNTYTCVCTE	[E].FQcQcPKGFNGHLcQYDVDEcAsTPcKnGAKcLDGPnTYTcVcTE.[G]	C3(Carbamidomethyl); C5(Carbamidomethyl); C14(Carbamidomethyl); C21(Carbamidomethyl); S23(Hex(1)Pent(2)); C26(Carbamidomethyl); N28(Deamidated); C32(Carbamidomethyl); N37(Oxidation); C41(Carbamidomethyl); C43(Carbamidomethyl)	1	1	Q01705	Q01705	Neurogenic locus notch homolog protein 1 OS=Mus musculus OX=10090 GN=Notch1 PE=1 SV=3	4	5	5	1	0	1	1	1	1159.07	5791.32	5790.3	175.714	0.203488	0	0	420879	HCD (High Energy Collision Dissociation)	MS2	0	100	13.9043	5257	5257	5256	FP021821_16.raw	0/0		7.33687	491.121	491.121	0	4.6039e-08	7.25555e-09	0	0
FALSE	High	PMI-Byonic	PMI-Byonic (A2)	A	2	Unambiguous	FQCQCPKGFNGHLCQYDVDE	[E].FQcQcPKGFnGHLcQYDVDE.[C]	C3(Carbamidomethyl); C5(Carbamidomethyl); N10(Deamidated); C14(Carbamidomethyl)	1	1	Q01705	Q01705	Neurogenic locus notch homolog protein 1 OS=Mus musculus OX=10090 GN=Notch1 PE=1 SV=3	2	3	3	1	0	1	1	1	835.014	2503.03	2503.01	6.19424	0.00516808	0	0	1.49772e+06	HCD (High Energy Collision Dissociation)	MS2	1.31763	100	13.3703	5028	5028	5025	FP021821_16.raw	0/0		7.44081	589.273	338.006	95.1806	3.62405e-08	5.74217e-09	0	0
FALSE	High	PMI-Byonic	PMI-Byonic (A2)	A	2	Unambiguous	FQCQCPKGFNGHLCQYDVDECASTPCKNGAKCLDGPNTYTCVCTE	[E].FQcQcPKGFnGHLcQYDVDEcAStPcKNGAKcLDGPNTYTcVcTE.[G]	C3(Carbamidomethyl); C5(Carbamidomethyl); N10(Deamidated); C14(Carbamidomethyl); C21(Carbamidomethyl); T24(Hex(1)); C26(Carbamidomethyl); C32(Carbamidomethyl); C41(Carbamidomethyl); C43(Carbamidomethyl)	1	1	Q01705	Q01705	Neurogenic locus notch homolog protein 1 OS=Mus musculus OX=10090 GN=Notch1 PE=1 SV=3	4	5	5	1	0	1	1	1	1103.66	5514.26	5510.22	731.74	0.80641	0	0	273940	HCD (High Energy Collision Dissociation)	MS2	27.9576	100	13.4349	5056	5056	5047	FP021821_16.raw	0/0		2.5265	99.9669	99.9669	0	0.00297511	0.000116993	0	0
FALSE	High	PMI-Byonic	PMI-Byonic (A2)	A	2	Unambiguous	CASTPCKNGAKCLDGPNTYTCVCTE	[E].cASTPcKnGAKcLdGPNtYTcVcTE.[G]	C1(Carbamidomethyl); C6(Carbamidomethyl); N8(Deamidated); C12(Carbamidomethyl); D14(Oxidation); T18(Hex(1)Pent(2)); C21(Carbamidomethyl); C23(Carbamidomethyl)	1	1	Q01705	Q01705	Neurogenic locus notch homolog protein 1 OS=Mus musculus OX=10090 GN=Notch1 PE=1 SV=3	1	3	3	1	0	1	1	1	1103.45	3308.32	3307.29	311.336	0.343226	0	0	176645	HCD (High Energy Collision Dissociation)	MS2	0	100	11.4812	4223	4223	4214	FP021821_16.raw	0/0		5.48306	303.503	303.503	2.4	3.28807e-06	2.57248e-07	0	0
FALSE	High	PMI-Byonic	PMI-Byonic (A2)	A	2	Unambiguous	CASTPCKNGAKCLDGPNTYTCVCTE	[E].cASTPcKnGAKcLDGPNtYTcVcTE.[G]	C1(Carbamidomethyl); C6(Carbamidomethyl); N8(Deamidated); C12(Carbamidomethyl); T18(Hex(1)Pent(2)); C21(Carbamidomethyl); C23(Carbamidomethyl)	1	1	Q01705	Q01705	Neurogenic locus notch homolog protein 1 OS=Mus musculus OX=10090 GN=Notch1 PE=1 SV=3	1	3	3	1	0	1	1	1	1098.11	3292.32	3291.3	310.822	0.341002	0	0	180498	HCD (High Energy Collision Dissociation)	MS2	0	100	11.4055	4191	4191	4181	FP021821_16.raw	0/0		5.23241	263.673	263.673	2.4	5.85581e-06	4.82061e-07	0	0
FALSE	High	PMI-Byonic	PMI-Byonic (A2)	A	2	Unambiguous	CASTPCKNGAKCLDGPNTYTCVCTE	[E].cASTPcKNGAKcLDGPNtYTcVcTE.[G]	C1(Carbamidomethyl); C6(Carbamidomethyl); C12(Carbamidomethyl); T18(Hex(1)Pent(2)); C21(Carbamidomethyl); C23(Carbamidomethyl)	1	1	Q01705	Q01705	Neurogenic locus notch homolog protein 1 OS=Mus musculus OX=10090 GN=Notch1 PE=1 SV=3	1	3	3	1	0	1	1	1	1098.11	3292.33	3290.31	611.426	0.670594	0	0	394789	HCD (High Energy Collision Dissociation)	MS2	13.3594	100	10.8411	3948	3948	3939	FP021821_16.raw	0/0		5.67927	358.498	358.498	2.4	2.09282e-06	1.83886e-07	0	0
FALSE	High	PMI-Byonic	PMI-Byonic (A2)	A	2	Unambiguous	CASTPCKNGAKCLDGPNTYTCVCTE	[E].cASTPcKNGAKcLDGPNtYTcVcTE.[G]	C1(Carbamidomethyl); C6(Carbamidomethyl); C12(Carbamidomethyl); T18(Hex(1)Pent(2)); C21(Carbamidomethyl); C23(Carbamidomethyl)	1	1	Q01705	Q01705	Neurogenic locus notch homolog protein 1 OS=Mus musculus OX=10090 GN=Notch1 PE=1 SV=3	1	3	3	1	0	1	1	1	1097.78	3291.33	3290.31	308.023	0.337831	0	0	322817	HCD (High Energy Collision Dissociation)	MS2	18.2023	100	10.8176	3938	3938	3928	FP021821_16.raw	0/0		5.23241	242.492	242.492	2.4	5.85581e-06	4.51701e-07	0	0
FALSE	High	PMI-Byonic	PMI-Byonic (A2)	A	2	Unambiguous	CASTPCKNGAKCLDGPNTYTCVCTE	[E].cASTPcKNGAKcLdGPntYTcVcTE.[G]	C1(Carbamidomethyl); C6(Carbamidomethyl); C12(Carbamidomethyl); D14(Oxidation); N17(Deamidated); T18(Hex(1)Pent(2)); C21(Carbamidomethyl); C23(Carbamidomethyl)	1	1	Q01705	Q01705	Neurogenic locus notch homolog protein 1 OS=Mus musculus OX=10090 GN=Notch1 PE=1 SV=3	1	3	3	1	0	1	1	1	1103.11	3307.32	3307.29	8.27239	0.00911974	0	0	166334	HCD (High Energy Collision Dissociation)	MS2	44.3257	100	10.9431	3992	3992	3983	FP021821_16.raw	0/0		1.70577	137.208	137.208	2.4	0.0196894	0.00107233	0	0
FALSE	High	PMI-Byonic	PMI-Byonic (A2)	A	2	Unambiguous	CAGSPCHNGGTCEDGIAGFTCRCPE	[E].cAGsPcHNGGTcEdGIAGFTcRcPE.[G]	C1(Carbamidomethyl); S4(Fuc(1)); C6(Carbamidomethyl); C12(Carbamidomethyl); D14(Oxidation); C21(Carbamidomethyl); C23(Carbamidomethyl)	1	1	Q01705	Q01705	Neurogenic locus notch homolog protein 1 OS=Mus musculus OX=10090 GN=Notch1 PE=1 SV=3	2	3	3	1	0	1	1	1	978.425	2933.26	2932.11	394.052	0.385134	0	0	219457	HCD (High Energy Collision Dissociation)	MS2	71.0975	100	11.9485	4422	4422	4412	FP021821_16.raw	0/0		2.92574	61.2594	61.2594	0	0.00118649	5.33109e-05	0	0
FALSE	High	PMI-Byonic	PMI-Byonic (A2)	A	2	Unambiguous	CAGSPCHNGGTCEDGIAGFTCRCPE	[E].cAGsPcHnGGTcEdGIAGFTcRcPE.[G]	C1(Carbamidomethyl); S4(Fuc(1)); C6(Carbamidomethyl); N8(Deamidated); C12(Carbamidomethyl); D14(Oxidation); C21(Carbamidomethyl); C23(Carbamidomethyl)	1	1	Q01705	Q01705	Neurogenic locus notch homolog protein 1 OS=Mus musculus OX=10090 GN=Notch1 PE=1 SV=3	2	3	3	1	0	1	1	1	978.376	2933.11	2933.09	8.0531	0.00787349	0	0	200760	HCD (High Energy Collision Dissociation)	MS2	0	100	12.5874	4693	4693	4684	FP021821_16.raw	0/0		5.59868	243.227	243.227	4.9	2.51952e-06	2.22815e-07	0	0
FALSE	High	PMI-Byonic	PMI-Byonic (A2)	A	2	Unambiguous	CAGSPCHNGGTCEDGIAGFTCRCPE	[E].cAGSPcHNGGtcEdGIAGFTcRcPE.[G]	C1(Carbamidomethyl); C6(Carbamidomethyl); T11(Fuc(1)); C12(Carbamidomethyl); D14(Oxidation); C21(Carbamidomethyl); C23(Carbamidomethyl)	1	1	Q01705	Q01705	Neurogenic locus notch homolog protein 1 OS=Mus musculus OX=10090 GN=Notch1 PE=1 SV=3	2	3	3	1	0	1	1	1	978.045	2932.12	2932.11	4.99829	0.00488517	0	0	133453	HCD (High Energy Collision Dissociation)	MS2	0	100	11.8083	4362	4362	4357	FP021821_16.raw	0/0		7.61314	504.365	504.365	3.6	2.437e-08	3.65546e-09	0	0
FALSE	High	PMI-Byonic	PMI-Byonic (A2)	A	2	Unambiguous	CAGSPCHNGGTCEDGIAGFTCRCPE	[E].cAGsPcHNGGTcEDGIAGFTcRcPE.[G]	C1(Carbamidomethyl); S4(Fuc(1)); C6(Carbamidomethyl); C12(Carbamidomethyl); C21(Carbamidomethyl); C23(Carbamidomethyl)	1	1	Q01705	Q01705	Neurogenic locus notch homolog protein 1 OS=Mus musculus OX=10090 GN=Notch1 PE=1 SV=3	2	3	3	1	0	1	1	1	972.714	2916.13	2916.11	5.37497	0.00522467	0	0	59835.6	HCD (High Energy Collision Dissociation)	MS2	16.5429	100	11.5979	4272	4272	4269	FP021821_16.raw	0/0		5.44034	279.281	216.49	4.9	3.6279e-06	2.77075e-07	0	0
FALSE	High	PMI-Byonic	PMI-Byonic (A2)	A	2	Unambiguous	GYHDPTCLSE	[E].GYHDPTcLSE.[V]	C7(Carbamidomethyl)	1	1	Q01705	Q01705	Neurogenic locus notch homolog protein 1 OS=Mus musculus OX=10090 GN=Notch1 PE=1 SV=3	0	2	2	1	0	1	1	1	589.745	1178.48	1178.48	4.18991	0.00246886	0	0	5445376	HCD (High Energy Collision Dissociation)	MS2	1.67331	32.3142	10.4075	3762	3762	3761	FP021821_16.raw	0/0		7.27161	600.486	302.534	302.534	5.35047e-08	9.89664e-09	0	0
FALSE	High	PMI-Byonic	PMI-Byonic (A2)	A	2	Unambiguous	GYHDPTCLSE	[E].GYHDPTcLSE.[V]	C7(Carbamidomethyl)	1	1	Q01705	Q01705	Neurogenic locus notch homolog protein 1 OS=Mus musculus OX=10090 GN=Notch1 PE=1 SV=3	0	2	2	1	0	1	1	1	589.745	1178.48	1178.48	3.25766	0.00191954	0	0	994554	HCD (High Energy Collision Dissociation)	MS2	10.6488	100	10.5368	3817	3817	3816	FP021821_16.raw	0/0		6.27161	570.192	318.502	318.502	5.35043e-07	5.58049e-08	0	0
FALSE	High	PMI-Byonic	PMI-Byonic (A2)	A	2	Unambiguous	GYHDPTCLSE	[E].GYHDPTcLSE.[V]	C7(Carbamidomethyl)	1	1	Q01705	Q01705	Neurogenic locus notch homolog protein 1 OS=Mus musculus OX=10090 GN=Notch1 PE=1 SV=3	0	2	2	1	0	1	1	1	589.744	1178.48	1178.48	2.429	0.00143126	0	0	195893	HCD (High Energy Collision Dissociation)	MS2	0	100	10.8786	3964	3964	3961	FP021821_16.raw	0/0		4.62681	372.429	295.822	295.822	2.36151e-05	1.62875e-06	0	0
FALSE	High	PMI-Byonic	PMI-Byonic (A2)	A	2	Unambiguous	GYHDPTCLSE	[E].GYHDPTcLSE.[V]	C7(Carbamidomethyl)	1	1	Q01705	Q01705	Neurogenic locus notch homolog protein 1 OS=Mus musculus OX=10090 GN=Notch1 PE=1 SV=3	0	2	2	1	0	1	1	1	589.745	1178.48	1178.48	3.67199	0.00216368	0	0	5.77585e+06	HCD (High Energy Collision Dissociation)	MS2	2.04414	20.4122	10.2828	3709	3709	3706	FP021821_16.raw	0/0		6.40984	586.704	343.02	343.02	3.89187e-07	4.99538e-08	0	0
[truncated: 7 more columns]

## Sheet: FP030221_7
Checked	Confidence	Identifying Node Type	Identifying Node	Search ID	Identifying Node No	PSM Ambiguity	Sequence	Annotated Sequence	Modifications	# Protein Groups	# Proteins	Master Protein Accessions	Protein Accessions	Protein Descriptions	# Missed Cleavages	Charge	Original Precursor Charge	DeltaScore	DeltaCn	Rank	Search Engine Rank	Concatenated Rank	m/z [Da]	MH+ [Da]	Theo. MH+ [Da]	DeltaM [ppm]	Deltam/z [Da]	Matched Ions	Total Ions	Intensity	Activation Type	MS Order	Isolation Interference [%]	Ion Inject Time [ms]	RT [min]	First Scan	Last Scan	Master Scan(s)	Spectrum File	Ions Matched	Annotation	|Log Prob|	Byonic Score	Delta Byonic Score	Delta Mod Score	PEP 2D	q-Value 2D	FDR 2D	Peptide Group FDR 2D
FALSE	High	PMI-Byonic	PMI-Byonic (A2)	A	2	Unambiguous	YKCRCPPGWSGKSCQQADPCASNPCANGGQCLPFE	[E].YKcRcPPGWsGKScQQADPcASNPcAnGGQcLPFE.[S]	C3(Carbamidomethyl); C5(Carbamidomethyl); S10(Hex(1)Pent(2)); C14(Carbamidomethyl); C20(Carbamidomethyl); C25(Carbamidomethyl); N27(Deamidated); C31(Carbamidomethyl)	1	1	Q01705	Q01705	Neurogenic locus notch homolog protein 1 OS=Mus musculus OX=10090 GN=Notch1 PE=1 SV=3	0	4	4	1	0	1	1	1	1118.72	4471.84	4471.8	10.6	0.0118503	0	0	269973	HCD (High Energy Collision Dissociation)	MS2	0	100	11.7922	4379	4379	4374	FP030221_7.raw	0/0		6.83632	609.458	609.458	3.6	1.45772e-07	3.14056e-08	0	0
FALSE	High	PMI-Byonic	PMI-Byonic (A2)	A	2	Unambiguous	YKCRCPPGWSGKSCQQADPCASNPCANGGQCLPFE	[E].YKcRcPPGWSGKscQQADPcASNPcANGGQcLPFE.[S]	C3(Carbamidomethyl); C5(Carbamidomethyl); S13(Hex(1)); C14(Carbamidomethyl); C20(Carbamidomethyl); C25(Carbamidomethyl); C31(Carbamidomethyl)	1	1	Q01705	Q01705	Neurogenic locus notch homolog protein 1 OS=Mus musculus OX=10090 GN=Notch1 PE=1 SV=3	0	4	4	1	0	1	1	1	1052.7	4207.76	4206.73	245.309	0.257988	0	0	142785	HCD (High Energy Collision Dissociation)	MS2	0	100	11.6924	4336	4336	4330	FP030221_7.raw	0/0		4.19782	460.775	460.775	1.2	6.3413e-05	5.52046e-06	0	0
FALSE	High	PMI-Byonic	PMI-Byonic (A2)	A	2	Unambiguous	YKCRCPPGWSGKSCQQADPCASNPCANGGQCLPFE	[E].YKcRcPPGWsGKScQQADPcASNPcAnGGQcLPFE.[S]	C3(Carbamidomethyl); C5(Carbamidomethyl); S10(Hex(1)Pent(2)); C14(Carbamidomethyl); C20(Carbamidomethyl); C25(Carbamidomethyl); N27(Deamidated); C31(Carbamidomethyl)	1	1	Q01705	Q01705	Neurogenic locus notch homolog protein 1 OS=Mus musculus OX=10090 GN=Notch1 PE=1 SV=3	0	4	4	1	0	1	1	1	1118.72	4471.84	4471.8	9.83568	0.0109958	0	0	601975	HCD (High Energy Collision Dissociation)	MS2	0	100	11.6596	4322	4322	4319	FP030221_7.raw	0/0		8.69022	722.483	722.483	2.98768	2.0407e-09	9.14777e-10	0	0
FALSE	High	PMI-Byonic	PMI-Byonic (A2)	A	2	Unambiguous	YKCRCPPGWSGKSCQQADPCASNPCANGGQCLPFE	[E].YKcRcPPGWSGKscQQADPcASNPcANGGQcLPFE.[S]	C3(Carbamidomethyl); C5(Carbamidomethyl); S13(Hex(1)Pent(2)); C14(Carbamidomethyl); C20(Carbamidomethyl); C25(Carbamidomethyl); C31(Carbamidomethyl)	1	1	Q01705	Q01705	Neurogenic locus notch homolog protein 1 OS=Mus musculus OX=10090 GN=Notch1 PE=1 SV=3	0	4	4	1	0	1	1	1	1118.47	4470.85	4470.81	7.24559	0.00809843	0	0	270993	HCD (High Energy Collision Dissociation)	MS2	0	100	11.5313	4266	4266	4264	FP030221_7.raw	0/0		6.69022	638.857	638.857	2.89974	2.0407e-07	4.98005e-08	0	0
FALSE	High	PMI-Byonic	PMI-Byonic (A2)	A	2	Unambiguous	YKCRCPPGWSGKSCQQADPCASNPCANGGQCLPFE	[E].YKcRcPPGWsGKScQQADPcASNPcANGGQcLPFE.[S]	C3(Carbamidomethyl); C5(Carbamidomethyl); S10(Hex(1)); C14(Carbamidomethyl); C20(Carbamidomethyl); C25(Carbamidomethyl); C31(Carbamidomethyl)	1	1	Q01705	Q01705	Neurogenic locus notch homolog protein 1 OS=Mus musculus OX=10090 GN=Notch1 PE=1 SV=3	0	4	4	1	0	1	1	1	1052.95	4208.77	4206.73	484.997	0.510063	0	0	430904	HCD (High Energy Collision Dissociation)	MS2	8.03176	100	11.5206	4262	4262	4253	FP030221_7.raw	0/0		3.20867	320.207	320.207	2.4	0.000618489	9.05155e-05	0	0
FALSE	High	PMI-Byonic	PMI-Byonic (A2)	A	2	Unambiguous	YKCRCPPGWSGKSCQQADPCASNPCANGGQCLPFE	[E].YKcRcPPGWsGKScQQADPcASNPcANGGQcLPFE.[S]	C3(Carbamidomethyl); C5(Carbamidomethyl); S10(Hex(1)Pent(2)); C14(Carbamidomethyl); C20(Carbamidomethyl); C25(Carbamidomethyl); C31(Carbamidomethyl)	1	1	Q01705	Q01705	Neurogenic locus notch homolog protein 1 OS=Mus musculus OX=10090 GN=Notch1 PE=1 SV=3	0	4	4	1	0	1	1	1	1118.47	4470.86	4470.81	9.97598	0.0111502	0	0	87293.2	HCD (High Energy Collision Dissociation)	MS2	0	100	11.4114	4215	4215	4209	FP030221_7.raw	0/0		5.16756	527.692	527.692	3.6	6.79895e-06	5.5015e-07	0	0
FALSE	High	PMI-Byonic	PMI-Byonic (A2)	A	2	Unambiguous	SSYICRCPPGFHGPTCRQDVNECSQNPGLCRHGGTCHNE	[E].SSYIcRcPPGFHGPtcRQDVNEcSQNPGLcRHGGTcHNE.[I]	C5(Carbamidomethyl); C7(Carbamidomethyl); T15(Fuc(1)); C16(Carbamidomethyl); C23(Carbamidomethyl); C30(Carbamidomethyl); C36(Carbamidomethyl)	1	1	Q01705	Q01705	Neurogenic locus notch homolog protein 1 OS=Mus musculus OX=10090 GN=Notch1 PE=1 SV=3	2	6	6	1	0	1	1	1	792.674	4751.01	4747.98	638.779	0.505485	0	0	586780	HCD (High Energy Collision Dissociation)	MS2	5.65361	100	9.06402	3207	3207	3197	FP030221_7.raw	0/0		3.46909	390.45	390.45	0	0.000339551	3.1348e-05	0	0
FALSE	High	PMI-Byonic	PMI-Byonic (A2)	A	2	Unambiguous	SSYICRCPPGFHGPTCRQDVNE	[E].SSYIcRcPPGFHGPTcRQDVNE.[C]	C5(Carbamidomethyl); C7(Carbamidomethyl); C16(Carbamidomethyl)	1	1	Q01705	Q01705	Neurogenic locus notch homolog protein 1 OS=Mus musculus OX=10090 GN=Notch1 PE=1 SV=3	1	4	4	1	0	1	1	1	660.046	2637.16	2637.14	8.85849	0.00584027	0	0	521931	HCD (High Energy Collision Dissociation)	MS2	1.18662	100	10.1216	3665	3665	3659	FP030221_7.raw	0/0		7.87312	695.293	604.474	604.474	1.33931e-08	2.97622e-09	0	0
FALSE	High	PMI-Byonic	PMI-Byonic (A2)	A	2	Unambiguous	SSYICRCPPGFHGPTCRQDVNE	[E].SSYIcRcPPGFHGPTcRQDVNE.[C]	C5(Carbamidomethyl); C7(Carbamidomethyl); C16(Carbamidomethyl)	1	1	Q01705	Q01705	Neurogenic locus notch homolog protein 1 OS=Mus musculus OX=10090 GN=Notch1 PE=1 SV=3	1	4	4	1	0	1	1	1	660.046	2637.16	2637.14	8.30302	0.00547406	0	0	1.63587e+06	HCD (High Energy Collision Dissociation)	MS2	0.776677	86.2899	9.98589	3606	3606	3604	FP030221_7.raw	0/0		8.87312	708.747	609.335	609.335	1.33931e-09	5.66432e-10	0	0
FALSE	High	PMI-Byonic	PMI-Byonic (A2)	A	2	Unambiguous	SSYICRCPPGFHGPTCRQDVNE	[E].SSYIcRcPPGFHGPTcRQDVNE.[C]	C5(Carbamidomethyl); C7(Carbamidomethyl); C16(Carbamidomethyl)	1	1	Q01705	Q01705	Neurogenic locus notch homolog protein 1 OS=Mus musculus OX=10090 GN=Notch1 PE=1 SV=3	1	4	4	1	0	1	1	1	660.048	2637.17	2637.14	11.0804	0.00730511	0	0	126951	HCD (High Energy Collision Dissociation)	MS2	22.7205	100	10.3562	3765	3765	3758	FP030221_7.raw	0/0		3.89346	457.226	457.226	457.226	0.000127802	1.04117e-05	0	0
FALSE	High	PMI-Byonic	PMI-Byonic (A2)	A	2	Unambiguous	SSYICRCPPGFHGPTCRQDVNE	[E].SSYIcRcPPGFHGPTcRQDVNE.[C]	C5(Carbamidomethyl); C7(Carbamidomethyl); C16(Carbamidomethyl)	1	1	Q01705	Q01705	Neurogenic locus notch homolog protein 1 OS=Mus musculus OX=10090 GN=Notch1 PE=1 SV=3	1	4	4	1	0	1	1	1	660.047	2637.17	2637.14	9.96942	0.00657269	0	0	6960217	HCD (High Energy Collision Dissociation)	MS2	0.322512	31.2515	9.85794	3550	3550	3549	FP030221_7.raw	0/0		8.81513	738.967	656.67	656.67	1.53061e-09	7.27126e-10	0	0
FALSE	High	PMI-Byonic	PMI-Byonic (A2)	A	2	Unambiguous	SSYICRCPPGFHGPTCRQDVNE	[E].SSYIcRcPPGFHGPTcRQDVNE.[C]	C5(Carbamidomethyl); C7(Carbamidomethyl); C16(Carbamidomethyl)	1	1	Q01705	Q01705	Neurogenic locus notch homolog protein 1 OS=Mus musculus OX=10090 GN=Notch1 PE=1 SV=3	1	3	3	1	0	1	1	1	879.726	2637.16	2637.14	8.74787	0.00768978	0	0	287623	HCD (High Energy Collision Dissociation)	MS2	0	100	9.78524	3519	3519	3516	FP030221_7.raw	0/0		13.2536	980.892	814.044	814.044	5.57678e-14	5.57622e-14	0	0
FALSE	High	PMI-Byonic	PMI-Byonic (A2)	A	2	Unambiguous	SSYICRCPPGFHGPTCRQDVNE	[E].SSYIcRcPPGFHGPTcRQDVNE.[C]	C5(Carbamidomethyl); C7(Carbamidomethyl); C16(Carbamidomethyl)	1	1	Q01705	Q01705	Neurogenic locus notch homolog protein 1 OS=Mus musculus OX=10090 GN=Notch1 PE=1 SV=3	1	4	4	1	0	1	1	1	660.046	2637.16	2637.14	9.41396	0.00620648	0	0	663066	HCD (High Energy Collision Dissociation)	MS2	8.65048	100	9.73586	3498	3498	3494	FP030221_7.raw	0/0		6.81513	631.364	535.099	535.099	1.53061e-07	3.95159e-08	0	0
FALSE	High	PMI-Byonic	PMI-Byonic (A2)	A	2	Unambiguous	SSYICRCPPGFHGPTCRQDVNE	[E].SSYIcRcPPGFHGPTcRQDVNE.[C]	C5(Carbamidomethyl); C7(Carbamidomethyl); C16(Carbamidomethyl)	1	1	Q01705	Q01705	Neurogenic locus notch homolog protein 1 OS=Mus musculus OX=10090 GN=Notch1 PE=1 SV=3	1	3	3	1	0	1	1	1	879.726	2637.16	2637.14	8.8173	0.00775082	0	0	318668	HCD (High Energy Collision Dissociation)	MS2	0	100	9.9114	3574	3574	3571	FP030221_7.raw	0/0		11.2534	870.862	724.049	724.049	5.57974e-12	2.81761e-12	0	0
FALSE	High	PMI-Byonic	PMI-Byonic (A2)	A	2	Unambiguous	IGSYRCACRATHTGPHCELPYVPCSPSPCQNGGTCRPTGDTTHE	[E].IGSYRcAcRATHTGPHcELPYVPcSPSPcQnGGtcRPTGDTTHE.[C]	C6(Carbamidomethyl); C8(Carbamidomethyl); C17(Carbamidomethyl); C24(Carbamidomethyl); C29(Carbamidomethyl); N31(Deamidated); T34(Fuc(1)); C35(Carbamidomethyl)	1	1	Q01705	Q01705	Neurogenic locus notch homolog protein 1 OS=Mus musculus OX=10090 GN=Notch1 PE=1 SV=3	2	6	6	1	0	1	1	1	859.045	5149.23	5149.18	9.87367	0.00847355	0	0	495677	HCD (High Energy Collision Dissociation)	MS2	0	100	9.99021	3608	3608	3604	FP030221_7.raw	0/0		8.28353	733.717	733.717	4.8	5.20556e-09	1.8188e-09	0	0
FALSE	High	PMI-Byonic	PMI-Byonic (A2)	A	2	Unambiguous	IGSYRCACRATHTGPHCELPYVPCSPSPCQNGGTCRPTGDTTHE	[E].IGSYRcAcRATHTGPHcELPYVPcSPSPcQnGGtcRPTGDTTHE.[C]	C6(Carbamidomethyl); C8(Carbamidomethyl); C17(Carbamidomethyl); C24(Carbamidomethyl); C29(Carbamidomethyl); N31(Deamidated); T34(Fuc(1)); C35(Carbamidomethyl)	1	1	Q01705	Q01705	Neurogenic locus notch homolog protein 1 OS=Mus musculus OX=10090 GN=Notch1 PE=1 SV=3	2	5	5	1	0	1	1	1	1030.65	5149.24	5149.18	12.4248	0.0127955	0	0	150362	HCD (High Energy Collision Dissociation)	MS2	9.15893	100	10.0156	3619	3619	3615	FP030221_7.raw	0/0		6.83647	653.508	653.508	3.3393	1.45723e-07	2.26082e-08	0	0
FALSE	High	PMI-Byonic	PMI-Byonic (A2)	A	2	Unambiguous	IGSYRCACRATHTGPHCELPYVPCSPSPCQNGGTCRPTGDTTHE	[E].IGSYRcAcRATHTGPHcELPYVPcSPSPcQnGGtcRPTGDTTHE.[C]	C6(Carbamidomethyl); C8(Carbamidomethyl); C17(Carbamidomethyl); C24(Carbamidomethyl); C29(Carbamidomethyl); N31(Deamidated); T34(Fuc(1)); C35(Carbamidomethyl)	1	1	Q01705	Q01705	Neurogenic locus notch homolog protein 1 OS=Mus musculus OX=10090 GN=Notch1 PE=1 SV=3	2	6	6	1	0	1	1	1	859.046	5149.24	5149.18	11.3672	0.00975529	0	0	792914	HCD (High Energy Collision Dissociation)	MS2	0	92.5406	10.1111	3660	3660	3659	FP030221_7.raw	0/0		7.13743	663.983	663.983	4.8	7.28737e-08	1.23487e-08	0	0
FALSE	High	PMI-Byonic	PMI-Byonic (A2)	A	2	Unambiguous	IGSYRCACRATHTGPHCELPYVPCSPSPCQNGGTCRPTGDTTHE	[E].IGSYRcAcRATHTGPHcELPYVPcSPSPcQnGGTcRPTGDTTHE.[C]	C6(Carbamidomethyl); C8(Carbamidomethyl); C17(Carbamidomethyl); C24(Carbamidomethyl); C29(Carbamidomethyl); N31(Deamidated); C35(Carbamidomethyl)	1	1	Q01705	Q01705	Neurogenic locus notch homolog protein 1 OS=Mus musculus OX=10090 GN=Notch1 PE=1 SV=3	2	6	6	1	0	1	1	1	834.702	5003.18	5003.12	10.4154	0.00868493	0	0	94340.2	HCD (High Energy Collision Dissociation)	MS2	0	100	10.1237	3666	3666	3659	FP030221_7.raw	0/0		7.34152	659.572	659.572	27.9429	4.55495e-08	6.84648e-09	0	0
FALSE	High	PMI-Byonic	PMI-Byonic (A2)	A	2	Unambiguous	IGSYRCACRATHTGPHCELPYVPCSPSPCQNGGTCRPTGDTTHE	[E].IGSYRcAcRATHTGPHcELPYVPcSPSPcQnGGtcRPTGDTTHE.[C]	C6(Carbamidomethyl); C8(Carbamidomethyl); C17(Carbamidomethyl); C24(Carbamidomethyl); C29(Carbamidomethyl); N31(Deamidated); T34(Fuc(1)); C35(Carbamidomethyl)	1	1	Q01705	Q01705	Neurogenic locus notch homolog protein 1 OS=Mus musculus OX=10090 GN=Notch1 PE=1 SV=3	2	5	5	1	0	1	1	1	1030.65	5149.24	5149.18	11.0024	0.0113306	0	0	143896	HCD (High Energy Collision Dissociation)	MS2	0	100	10.1409	3673	3673	3670	FP030221_7.raw	0/0		8.98257	777.216	777.216	3.99181	1.04094e-09	3.73218e-10	0	0
FALSE	High	PMI-Byonic	PMI-Byonic (A2)	A	2	Unambiguous	IGSYRCACRATHTGPHCELPYVPCSPSPCQNGGTCRPTGDTTHE	[E].IGsYRcAcRATHTGPHcELPYVPcSPSPcQNGGTcRPTGDTTHE.[C]	S3(Fuc(1)); C6(Carbamidomethyl); C8(Carbamidomethyl); C17(Carbamidomethyl); C24(Carbamidomethyl); C29(Carbamidomethyl); C35(Carbamidomethyl)	1	1	Q01705	Q01705	Neurogenic locus notch homolog protein 1 OS=Mus musculus OX=10090 GN=Notch1 PE=1 SV=3	2	6	6	1	0	1	1	1	858.881	5148.25	5148.2	10.1615	0.00871889	0	0	196773	HCD (High Energy Collision Dissociation)	MS2	0	100	9.7337	3497	3497	3494	FP030221_7.raw	0/0		6.28353	631.889	631.889	1.6	5.20556e-07	7.74918e-08	0	0
FALSE	High	PMI-Byonic	PMI-Byonic (A2)	A	2	Unambiguous	LPYVPCSPSPCQNGGTCRPTGDTTHE	[E].LPYVPcSPSPcQnGGtcRPTGDTTHE.[C]	C6(Carbamidomethyl); C11(Carbamidomethyl); N13(Deamidated); T16(Fuc(1)); C17(Carbamidomethyl)	1	1	Q01705	Q01705	Neurogenic locus notch homolog protein 1 OS=Mus musculus OX=10090 GN=Notch1 PE=1 SV=3	1	3	3	1	0	1	1	1	1012.44	3035.31	3035.28	10.8275	0.0109548	0	0	252335	HCD (High Energy Collision Dissociation)	MS2	0	100	11.5421	4271	4271	4264	FP030221_7.raw	0/0		9.35034	774.28	774.28	4.8	4.46333e-10	1.50651e-10	0	0
FALSE	High	PMI-Byonic	PMI-Byonic (A2)	A	2	Unambiguous	LPYVPCSPSPCQNGGTCRPTGDTTHE	[E].LPYVPcSPSPcQNGGtcRPTGDTTHE.[C]	C6(Carbamidomethyl); C11(Carbamidomethyl); T16(Fuc(1)); C17(Carbamidomethyl)	1	1	Q01705	Q01705	Neurogenic locus notch homolog protein 1 OS=Mus musculus OX=10090 GN=Notch1 PE=1 SV=3	1	3	3	1	0	1	1	1	1012.12	3034.34	3034.3	12.7041	0.0128493	0	0	79173.7	HCD (High Energy Collision Dissociation)	MS2	0	100	11.0566	4064	4064	4055	FP030221_7.raw	0/0		4.4775	530.44	530.44	1.5	3.33043e-05	3.0034e-06	0	0
FALSE	High	PMI-Byonic	PMI-Byonic (A2)	A	2	Unambiguous	CALGANPCEHAGKCLNTLGSFE	[E].cALGANPcEHAGKcLNtLGSFE.[C]	C1(Carbamidomethyl); C8(Carbamidomethyl); C14(Carbamidomethyl); T17(Hex(1))	1	1	Q01705	Q01705	Neurogenic locus notch homolog protein 1 OS=Mus musculus OX=10090 GN=Notch1 PE=1 SV=3	1	3	3	1	0	1	1	1	856.719	2568.14	2568.12	10.6602	0.00912555	0	0	258192	HCD (High Energy Collision Dissociation)	MS2	16.6982	100	11.9234	4436	4436	4429	FP030221_7.raw	0/0		3.44458	487.496	487.297	3.6	0.00035927	4.30595e-05	0	0
FALSE	High	PMI-Byonic	PMI-Byonic (A2)	A	2	Unambiguous	IDVNECISNPCQNDATCLDQIGE	[E].IDVNEcIsNPcQNDAtcLDQIGE.[F]	C6(Carbamidomethyl); S8(Hex(1)Pent(2)); C11(Carbamidomethyl); T16(Fuc(1)); C17(Carbamidomethyl)	1	1	Q01705	Q01705	Neurogenic locus notch homolog protein 1 OS=Mus musculus OX=10090 GN=Notch1 PE=1 SV=3	4	3	3	1	0	1	1	1	1079.78	3237.34	3237.31	8.26137	0.00891488	0	0	537412	HCD (High Energy Collision Dissociation)	MS2	0	100	14.9474	5732	5732	5727	FP030221_7.raw	0/0		3.60809	442.298	442.298	0	0.000246554	1.94941e-05	0	0
FALSE	High	PMI-Byonic	PMI-Byonic (A2)	A	2	Unambiguous	FQCICMPGYE	[E].FQcIcMPGYE.[G]	C3(Carbamidomethyl); C5(Carbamidomethyl)	1	1	Q01705	Q01705	Neurogenic locus notch homolog protein 1 OS=Mus musculus OX=10090 GN=Notch1 PE=1 SV=3	0	2	2	1	0	1	1	1	652.763	1304.52	1304.51	6.05389	0.00394868	0	0	2.3508e+06	HCD (High Energy Collision Dissociation)	MS2	37.3018	73.6428	14.8148	5675	5675	5672	FP030221_7.raw	0/0		1.40762	446.978	237.472	237.472	0.0391187	0.00239069	0	0
FALSE	High	PMI-Byonic	PMI-Byonic (A2)	A	2	Unambiguous	GVYCEINTDECASSPCLHNGHCMDKINE	[E].GVYcEINTDEcAsSPcLHNGHcMDKINE.[F]	C4(Carbamidomethyl); C11(Carbamidomethyl); S13(Hex(1)Pent(2)); C16(Carbamidomethyl); C22(Carbamidomethyl)	1	1	Q01705	Q01705	Neurogenic locus notch homolog protein 1 OS=Mus musculus OX=10090 GN=Notch1 PE=1 SV=3	4	4	4	1	0	1	1	1	934.887	3736.53	3736.47	14.9363	0.0139523	0	0	50141.9	HCD (High Energy Collision Dissociation)	MS2	90.7897	100	10.9156	4004	4004	4000	FP030221_7.raw	0/0		5.66926	633.89	633.89	0	2.14161e-06	2.21268e-07	0	0
FALSE	High	PMI-Byonic	PMI-Byonic (A2)	A	2	Unambiguous	INTDECASSPCLHNGHCMDKINE	[E].INTDEcASsPcLHNGHcMDKINE.[F]	C6(Carbamidomethyl); S9(Hex(1)Pent(2)R0); C11(Carbamidomethyl); C17(Carbamidomethyl)	1	1	Q01705	Q01705	Neurogenic locus notch homolog protein 1 OS=Mus musculus OX=10090 GN=Notch1 PE=1 SV=3	3	4	4	1	0	1	1	1	782.822	3128.27	3128.24	7.11155	0.00556167	0	0	343402	HCD (High Energy Collision Dissociation)	MS2	0	100	9.15131	3244	3244	3241	FP030221_7.raw	0/0		8.32237	706.394	641.831	1.2	4.76027e-09	1.39546e-09	0	0
FALSE	High	PMI-Byonic	PMI-Byonic (A2)	A	2	Unambiguous	FQCQCPKGFNGHLCQYDVDE	[E].FQcQcPKGFNGHLcQYDVDE.[C]	C3(Carbamidomethyl); C5(Carbamidomethyl); C14(Carbamidomethyl)	1	1	Q01705	Q01705	Neurogenic locus notch homolog protein 1 OS=Mus musculus OX=10090 GN=Notch1 PE=1 SV=3	2	3	3	1	0	1	1	1	834.69	2502.06	2502.03	11.2492	0.00938191	0	0	487986	HCD (High Energy Collision Dissociation)	MS2	3.62557	100	11.5611	4279	4279	4275	FP030221_7.raw	0/0		2.47336	419.598	250.584	250.584	0.00336233	0.000206042	0	0
FALSE	High	PMI-Byonic	PMI-Byonic (A2)	A	2	Unambiguous	FQCQCPKGFNGHLCQYDVDE	[E].FQcQcPKGFNGHLcQYDVDE.[C]	C3(Carbamidomethyl); C5(Carbamidomethyl); C14(Carbamidomethyl)	1	1	Q01705	Q01705	Neurogenic locus notch homolog protein 1 OS=Mus musculus OX=10090 GN=Notch1 PE=1 SV=3	2	3	3	1	0	1	1	1	834.689	2502.05	2502.03	10.6637	0.00889363	0	0	420527	HCD (High Energy Collision Dissociation)	MS2	22.1607	100	11.6816	4331	4331	4330	FP030221_7.raw	0/0		2.46896	360.925	284.038	284.038	0.00339657	0.000299881	0	0
FALSE	High	PMI-Byonic	PMI-Byonic (A2)	A	2	Unambiguous	FQCQCPKGFNGHLCQYDVDE	[E].FQcQcPKGFnGHLcQYDVDE.[C]	C3(Carbamidomethyl); C5(Carbamidomethyl); N10(Deamidated); C14(Carbamidomethyl)	1	1	Q01705	Q01705	Neurogenic locus notch homolog protein 1 OS=Mus musculus OX=10090 GN=Notch1 PE=1 SV=3	2	3	3	1	0	1	1	1	835.02	2503.04	2503.01	13.1439	0.0109664	0	0	238207	HCD (High Energy Collision Dissociation)	MS2	6.05879	100	12.0013	4469	4469	4462	FP030221_7.raw	0/0		3.35035	431.071	350.006	84.7379	0.000446325	5.69651e-05	0	0
FALSE	High	PMI-Byonic	PMI-Byonic (A2)	A	2	Unambiguous	FQCQCPKGFNGHLCQYDVDE	[E].FQcQcPKGFnGHLcQYDVDE.[C]	C3(Carbamidomethyl); C5(Carbamidomethyl); N10(Deamidated); C14(Carbamidomethyl)	1	1	Q01705	Q01705	Neurogenic locus notch homolog protein 1 OS=Mus musculus OX=10090 GN=Notch1 PE=1 SV=3	2	3	3	1	0	1	1	1	835.019	2503.04	2503.01	12.4855	0.0104171	0	0	415783	HCD (High Energy Collision Dissociation)	MS2	18.6787	100	12.3261	4608	4608	4605	FP030221_7.raw	0/0		3.19991	494.026	287.525	80.9478	0.000631089	0.000107408	0	0
FALSE	High	PMI-Byonic	PMI-Byonic (A2)	A	2	Unambiguous	FQCQCPKGFNGHLCQYDVDE	[E].FQcQcPKGFnGHLcQYDVDE.[C]	C3(Carbamidomethyl); C5(Carbamidomethyl); N10(Deamidated); C14(Carbamidomethyl)	1	1	Q01705	Q01705	Neurogenic locus notch homolog protein 1 OS=Mus musculus OX=10090 GN=Notch1 PE=1 SV=3	2	3	3	1	0	1	1	1	835.019	2503.04	2503.01	12.7781	0.0106612	0	0	346088	HCD (High Energy Collision Dissociation)	MS2	4.42347	100	12.4523	4661	4661	4660	FP030221_7.raw	0/0		3.27124	436.449	310.882	88.2959	0.000535504	7.29164e-05	0	0
FALSE	High	PMI-Byonic	PMI-Byonic (A2)	A	2	Unambiguous	ECAGSPCHNGGTCEDGIAGFTCRCPE	[D].EcAGSPcHNGGTcEDGIAGFTcRcPE.[G]	C2(Carbamidomethyl); C7(Carbamidomethyl); C13(Carbamidomethyl); C22(Carbamidomethyl); C24(Carbamidomethyl)	1	1	Q01705	Q01705	Neurogenic locus notch homolog protein 1 OS=Mus musculus OX=10090 GN=Notch1 PE=1 SV=3	3	3	3	1	0	1	1	1	967.044	2899.12	2899.1	7.88943	0.00762407	0	0	68990.1	HCD (High Energy Collision Dissociation)	MS2	21.5421	100	12.5193	4690	4690	4682	FP030221_7.raw	0/0		1.43474	266.853	266.853	266.853	0.0367505	0.00134132	0	0
FALSE	High	PMI-Byonic	PMI-Byonic (A2)	A	2	Unambiguous	GYHDPTCLSE	[E].GYHDPTcLSE.[V]	C7(Carbamidomethyl)	1	1	Q01705	Q01705	Neurogenic locus notch homolog protein 1 OS=Mus musculus OX=10090 GN=Notch1 PE=1 SV=3	0	2	2	1	0	1	1	1	589.746	1178.49	1178.48	6.0544	0.00356749	0	0	3.46312e+06	HCD (High Energy Collision Dissociation)	MS2	5.18667	34.3649	9.4497	3375	3375	3373	FP030221_7.raw	0/0		6.12776	644.696	355.61	355.61	7.4514e-07	1.14583e-07	0	0
FALSE	High	PMI-Byonic	PMI-Byonic (A2)	A	2	Unambiguous	GYHDPTCLSE	[E].GYHDPTcLSE.[V]	C7(Carbamidomethyl)	1	1	Q01705	Q01705	Neurogenic locus notch homolog protein 1 OS=Mus musculus OX=10090 GN=Notch1 PE=1 SV=3	0	2	2	1	0	1	1	1	589.746	1178.49	1178.48	6.15799	0.00362853	0	0	4.71817e+06	HCD (High Energy Collision Dissociation)	MS2	3.08371	26.3916	9.32564	3321	3321	3318	FP030221_7.raw	0/0		4.78546	597.149	317.819	317.819	1.63886e-05	1.6261e-06	0	0
FALSE	High	PMI-Byonic	PMI-Byonic (A2)	A	2	Unambiguous	GYHDPTCLSE	[E].GYHDPTcLSE.[V]	C7(Carbamidomethyl)	1	1	Q01705	Q01705	Neurogenic locus notch homolog protein 1 OS=Mus musculus OX=10090 GN=Notch1 PE=1 SV=3	0	2	2	1	0	1	1	1	589.747	1178.49	1178.48	8.02248	0.00472716	0	0	675964	HCD (High Energy Collision Dissociation)	MS2	12.6881	100	9.57772	3430	3430	3428	FP030221_7.raw	0/0		5.07662	579.796	359.584	359.584	8.38264e-06	9.23124e-07	0	0
[truncated: 7 more columns]

## Sheet: FP030221_9
Checked	Confidence	Identifying Node Type	Identifying Node	Search ID	Identifying Node No	PSM Ambiguity	Sequence	Annotated Sequence	Modifications	# Protein Groups	# Proteins	Master Protein Accessions	Protein Accessions	Protein Descriptions	# Missed Cleavages	Charge	Original Precursor Charge	DeltaScore	DeltaCn	Rank	Search Engine Rank	Concatenated Rank	m/z [Da]	MH+ [Da]	Theo. MH+ [Da]	DeltaM [ppm]	Deltam/z [Da]	Matched Ions	Total Ions	Intensity	Activation Type	MS Order	Isolation Interference [%]	Ion Inject Time [ms]	RT [min]	First Scan	Last Scan	Master Scan(s)	Spectrum File	Ions Matched	Annotation	|Log Prob|	Byonic Score	Delta Byonic Score	Delta Mod Score	PEP 2D	q-Value 2D	FDR 2D	Peptide Group FDR 2D
FALSE	High	PMI-Byonic	PMI-Byonic (A2)	A	2	Unambiguous	YKCRCPPGWSGKSCQQADPCASNPCANGGQCLPFE	[E].YKcRcPPGWsGKScQQADPcASNPcANGGQcLPFE.[S]	C3(Carbamidomethyl); C5(Carbamidomethyl); S10(Hex(1)); C14(Carbamidomethyl); C20(Carbamidomethyl); C25(Carbamidomethyl); C31(Carbamidomethyl)	1	1	Q01705	Q01705	Neurogenic locus notch homolog protein 1 OS=Mus musculus OX=10090 GN=Notch1 PE=1 SV=3	0	4	4	1	0	1	1	1	1053.19	4209.73	4206.73	713.194	0.750053	0	0	540104	HCD (High Energy Collision Dissociation)	MS2	30.9228	100	11.5109	3897	3897	3888	FP030221_9.raw	0/0		3.52425	328.161	328.161	2.4	0.000299052	2.1099e-05	0	0
FALSE	High	PMI-Byonic	PMI-Byonic (A2)	A	2	Unambiguous	YKCRCPPGWSGKSCQQADPCASNPCANGGQCLPFE	[E].YKcRcPPGWsGKScQQADPcASNPcANGGQcLPFE.[S]	C3(Carbamidomethyl); C5(Carbamidomethyl); S10(Hex(1)Pent(2)); C14(Carbamidomethyl); C20(Carbamidomethyl); C25(Carbamidomethyl); C31(Carbamidomethyl)	1	1	Q01705	Q01705	Neurogenic locus notch homolog protein 1 OS=Mus musculus OX=10090 GN=Notch1 PE=1 SV=3	0	4	4	1	0	1	1	1	1118.71	4471.83	4470.81	227.533	0.254314	0	0	95433.5	HCD (High Energy Collision Dissociation)	MS2	0	100	12.1866	4191	4191	4185	FP030221_9.raw	0/0		3.44143	151.681	151.681	3.6	0.000361887	2.43758e-05	0	0
FALSE	High	PMI-Byonic	PMI-Byonic (A2)	A	2	Unambiguous	YKCRCPPGWSGKSCQQADPCASNPCANGGQCLPFE	[E].YKcRcPPGWsGKScQQADPcASNPcANGGQcLPFE.[S]	C3(Carbamidomethyl); C5(Carbamidomethyl); S10(Hex(1)Pent(2)); C14(Carbamidomethyl); C20(Carbamidomethyl); C25(Carbamidomethyl); C31(Carbamidomethyl)	1	1	Q01705	Q01705	Neurogenic locus notch homolog protein 1 OS=Mus musculus OX=10090 GN=Notch1 PE=1 SV=3	0	4	4	1	0	1	1	1	1118.46	4470.82	4470.81	0.36503	0.000407996	0	0	81973.3	HCD (High Energy Collision Dissociation)	MS2	0	100	11.1963	3760	3760	3756	FP030221_9.raw	0/0		6.66227	526.791	526.791	1.10535	2.17637e-07	2.81261e-08	0	0
FALSE	High	PMI-Byonic	PMI-Byonic (A2)	A	2	Unambiguous	YKCRCPPGWSGKSCQQADPCASNPCANGGQCLPFE	[E].YKcRcPPGWsGKScQQADPcASNPcANGGQcLPFE.[S]	C3(Carbamidomethyl); C5(Carbamidomethyl); S10(Hex(1)Pent(2)); C14(Carbamidomethyl); C20(Carbamidomethyl); C25(Carbamidomethyl); C31(Carbamidomethyl)	1	1	Q01705	Q01705	Neurogenic locus notch homolog protein 1 OS=Mus musculus OX=10090 GN=Notch1 PE=1 SV=3	0	4	4	1	0	1	1	1	1118.71	4471.83	4470.81	226.659	0.253338	0	0	83237.6	HCD (High Energy Collision Dissociation)	MS2	0	100	11.8826	4059	4059	4053	FP030221_9.raw	0/0		3.32653	299.813	299.813	3.6	0.000471489	3.22728e-05	0	0
FALSE	High	PMI-Byonic	PMI-Byonic (A2)	A	2	Unambiguous	YKCRCPPGWSGKSCQQADPCASNPCANGGQCLPFE	[E].YKcRcPPGWsGKScQQADPcASNPcANGGQcLPFE.[S]	C3(Carbamidomethyl); C5(Carbamidomethyl); S10(Hex(1)); C14(Carbamidomethyl); C20(Carbamidomethyl); C25(Carbamidomethyl); C31(Carbamidomethyl)	1	1	Q01705	Q01705	Neurogenic locus notch homolog protein 1 OS=Mus musculus OX=10090 GN=Notch1 PE=1 SV=3	0	4	4	1	0	1	1	1	1052.94	4208.75	4206.73	479.774	0.50457	0	0	607508	HCD (High Energy Collision Dissociation)	MS2	37.5824	100	11.3082	3808	3808	3800	FP030221_9.raw	0/0		4.92768	336.448	336.448	2.4	1.18119e-05	1.4844e-06	0	0
FALSE	High	PMI-Byonic	PMI-Byonic (A2)	A	2	Unambiguous	YKCRCPPGWSGKSCQQADPCASNPCANGGQCLPFE	[E].YKcRcPPGWsGKScQQADPcASNPcAnGGQcLPFE.[S]	C3(Carbamidomethyl); C5(Carbamidomethyl); S10(Hex(1)Pent(2)); C14(Carbamidomethyl); C20(Carbamidomethyl); C25(Carbamidomethyl); N27(Deamidated); C31(Carbamidomethyl)	1	1	Q01705	Q01705	Neurogenic locus notch homolog protein 1 OS=Mus musculus OX=10090 GN=Notch1 PE=1 SV=3	0	4	4	1	0	1	1	1	1118.71	4471.82	4471.8	5.14046	0.00574677	0	0	609986	HCD (High Energy Collision Dissociation)	MS2	0	100	11.6996	3979	3979	3976	FP030221_9.raw	0/0		8.36512	620.499	620.499	3.6	4.31396e-09	4.64743e-10	0	0
FALSE	High	PMI-Byonic	PMI-Byonic (A2)	A	2	Unambiguous	YKCRCPPGWSGKSCQQADPCASNPCANGGQCLPFE	[E].YKcRcPPGWsGKScQQADPcASNPcAnGGQcLPFE.[S]	C3(Carbamidomethyl); C5(Carbamidomethyl); S10(Hex(1)Pent(2)); C14(Carbamidomethyl); C20(Carbamidomethyl); C25(Carbamidomethyl); N27(Deamidated); C31(Carbamidomethyl)	1	1	Q01705	Q01705	Neurogenic locus notch homolog protein 1 OS=Mus musculus OX=10090 GN=Notch1 PE=1 SV=3	0	4	4	1	0	1	1	1	1118.71	4471.82	4471.8	5.46803	0.00611298	0	0	2.53093e+06	HCD (High Energy Collision Dissociation)	MS2	0	51.5576	11.5698	3922	3922	3921	FP030221_9.raw	0/0		9.78536	720.906	720.906	3.6	1.63925e-10	2.89562e-11	0	0
FALSE	High	PMI-Byonic	PMI-Byonic (A2)	A	2	Unambiguous	YKCRCPPGWSGKSCQQADPCASNPCANGGQCLPFE	[E].YKcRcPPGWsGKScQQADPcASNPcANGGQcLPFE.[S]	C3(Carbamidomethyl); C5(Carbamidomethyl); S10(Hex(1)Pent(1)); C14(Carbamidomethyl); C20(Carbamidomethyl); C25(Carbamidomethyl); C31(Carbamidomethyl)	1	1	Q01705	Q01705	Neurogenic locus notch homolog protein 1 OS=Mus musculus OX=10090 GN=Notch1 PE=1 SV=3	0	4	4	1	0	1	1	1	1086.2	4341.78	4338.77	693.566	0.752306	0	0	357750	HCD (High Energy Collision Dissociation)	MS2	36.5277	100	11.5356	3908	3908	3899	FP030221_9.raw	0/0		2.79444	200.722	200.722	2.4	0.00160533	0.000100856	0	0
FALSE	High	PMI-Byonic	PMI-Byonic (A2)	A	2	Unambiguous	YKCRCPPGWSGKSCQQADPCASNPCANGGQCLPFE	[E].YKcRcPPGWsGKScQQADPcASNPcANGGQcLPFE.[S]	C3(Carbamidomethyl); C5(Carbamidomethyl); S10(Hex(1)Pent(2)); C14(Carbamidomethyl); C20(Carbamidomethyl); C25(Carbamidomethyl); C31(Carbamidomethyl)	1	1	Q01705	Q01705	Neurogenic locus notch homolog protein 1 OS=Mus musculus OX=10090 GN=Notch1 PE=1 SV=3	0	4	4	1	0	1	1	1	1118.46	4470.83	4470.81	3.64149	0.0040701	0	0	2.23072e+06	HCD (High Energy Collision Dissociation)	MS2	0	50.2528	11.3202	3813	3813	3811	FP030221_9.raw	0/0		10.3651	713.334	713.334	3.6	4.31396e-11	9.65326e-12	0	0
FALSE	High	PMI-Byonic	PMI-Byonic (A2)	A	2	Unambiguous	YKCRCPPGWSGKSCQQADPCASNPCANGGQCLPFE	[E].YKcRcPPGWsGKScQQADPcASNPcAnGGQcLPFE.[S]	C3(Carbamidomethyl); C5(Carbamidomethyl); S10(Hex(1)Pent(2)); C14(Carbamidomethyl); C20(Carbamidomethyl); C25(Carbamidomethyl); N27(Deamidated); C31(Carbamidomethyl)	1	1	Q01705	Q01705	Neurogenic locus notch homolog protein 1 OS=Mus musculus OX=10090 GN=Notch1 PE=1 SV=3	0	4	4	1	0	1	1	1	1118.71	4471.82	4471.8	5.35884	0.00599091	0	0	3.63946e+06	HCD (High Energy Collision Dissociation)	MS2	0	37.8716	11.4474	3869	3869	3866	FP030221_9.raw	0/0		9.78536	740.158	740.158	3.6	1.63925e-10	2.1017e-11	0	0
FALSE	High	PMI-Byonic	PMI-Byonic (A2)	A	2	Unambiguous	SSYICRCPPGFHGPTCRQDVNE	[E].SSYIcRcPPGFHGPTcRQDVNE.[C]	C5(Carbamidomethyl); C7(Carbamidomethyl); C16(Carbamidomethyl)	1	1	Q01705	Q01705	Neurogenic locus notch homolog protein 1 OS=Mus musculus OX=10090 GN=Notch1 PE=1 SV=3	1	3	3	1	0	1	1	1	879.72	2637.14	2637.14	2.1517	0.00189144	0	0	1.26351e+06	HCD (High Energy Collision Dissociation)	MS2	0	100	9.68485	3109	3109	3107	FP030221_9.raw	0/0		30.0057	1104.74	913.009	913.009	9.86859e-31	9.86761e-31	0	0
FALSE	High	PMI-Byonic	PMI-Byonic (A2)	A	2	Unambiguous	SSYICRCPPGFHGPTCRQDVNE	[E].SSYIcRcPPGFHGPTcRQDVNE.[C]	C5(Carbamidomethyl); C7(Carbamidomethyl); C16(Carbamidomethyl)	1	1	Q01705	Q01705	Neurogenic locus notch homolog protein 1 OS=Mus musculus OX=10090 GN=Notch1 PE=1 SV=3	1	4	4	1	0	1	1	1	660.042	2637.14	2637.14	2.10031	0.0013847	0	0	42727	HCD (High Energy Collision Dissociation)	MS2	32.5174	100	10.9105	3636	3636	3635	FP030221_9.raw	0/0		2.84622	230.711	230.711	230.711	0.00142488	8.76588e-05	0	0
FALSE	High	PMI-Byonic	PMI-Byonic (A2)	A	2	Unambiguous	SSYICRCPPGFHGPTCRQDVNE	[E].SSYIcRcPPGFHGPTcRQDVNE.[C]	C5(Carbamidomethyl); C7(Carbamidomethyl); C16(Carbamidomethyl)	1	1	Q01705	Q01705	Neurogenic locus notch homolog protein 1 OS=Mus musculus OX=10090 GN=Notch1 PE=1 SV=3	1	4	4	1	0	1	1	1	660.042	2637.15	2637.14	3.02609	0.00199505	0	0	6.60512e+06	HCD (High Energy Collision Dissociation)	MS2	0	30.9444	9.78429	3152	3152	3151	FP030221_9.raw	0/0		9.72704	688.521	580.557	580.557	1.87481e-10	3.72996e-11	0	0
FALSE	High	PMI-Byonic	PMI-Byonic (A2)	A	2	Unambiguous	SSYICRCPPGFHGPTCRQDVNE	[E].SSYIcRcPPGFHGPTcRQDVNE.[C]	C5(Carbamidomethyl); C7(Carbamidomethyl); C16(Carbamidomethyl)	1	1	Q01705	Q01705	Neurogenic locus notch homolog protein 1 OS=Mus musculus OX=10090 GN=Notch1 PE=1 SV=3	1	4	4	1	0	1	1	1	660.042	2637.14	2637.14	2.19289	0.00144574	0	0	504834	HCD (High Energy Collision Dissociation)	MS2	2.77119	100	10.1679	3317	3317	3316	FP030221_9.raw	0/0		7.72704	573.554	520.302	520.302	1.87481e-08	2.87006e-09	0	0
FALSE	High	PMI-Byonic	PMI-Byonic (A2)	A	2	Unambiguous	SSYICRCPPGFHGPTCRQDVNE	[E].SSYIcRcPPGFHGPTcRQDVNE.[C]	C5(Carbamidomethyl); C7(Carbamidomethyl); C16(Carbamidomethyl)	1	1	Q01705	Q01705	Neurogenic locus notch homolog protein 1 OS=Mus musculus OX=10090 GN=Notch1 PE=1 SV=3	1	4	4	1	0	1	1	1	660.043	2637.15	2637.14	3.85929	0.00254437	0	0	261763	HCD (High Energy Collision Dissociation)	MS2	8.21147	100	10.4224	3427	3427	3426	FP030221_9.raw	0/0		6.6798	442.065	442.065	442.065	2.09025e-07	2.40939e-08	0	0
FALSE	High	PMI-Byonic	PMI-Byonic (A2)	A	2	Unambiguous	SSYICRCPPGFHGPTCRQDVNE	[E].SSYIcRcPPGFHGPTcRQDVNE.[C]	C5(Carbamidomethyl); C7(Carbamidomethyl); C16(Carbamidomethyl)	1	1	Q01705	Q01705	Neurogenic locus notch homolog protein 1 OS=Mus musculus OX=10090 GN=Notch1 PE=1 SV=3	1	4	4	1	0	1	1	1	660.042	2637.15	2637.14	2.65578	0.00175091	0	0	1915766	HCD (High Energy Collision Dissociation)	MS2	1.83787	75.1559	9.91346	3208	3208	3206	FP030221_9.raw	0/0		8.72704	640.213	558.367	558.367	1.87481e-09	2.43818e-10	0	0
FALSE	High	PMI-Byonic	PMI-Byonic (A2)	A	2	Unambiguous	SSYICRCPPGFHGPTCRQDVNE	[E].SSYIcRcPPGFHGPTcRQDVNE.[C]	C5(Carbamidomethyl); C7(Carbamidomethyl); C16(Carbamidomethyl)	1	1	Q01705	Q01705	Neurogenic locus notch homolog protein 1 OS=Mus musculus OX=10090 GN=Notch1 PE=1 SV=3	1	4	4	1	0	1	1	1	660.042	2637.15	2637.14	2.5632	0.00168988	0	0	889451	HCD (High Energy Collision Dissociation)	MS2	0	100	10.0433	3264	3264	3261	FP030221_9.raw	0/0		10.727	721.008	636.202	636.202	1.87481e-11	4.94298e-12	0	0
FALSE	High	PMI-Byonic	PMI-Byonic (A2)	A	2	Unambiguous	SSYICRCPPGFHGPTCRQDVNE	[E].SSYIcRcPPGFHGPTcRQDVNE.[C]	C5(Carbamidomethyl); C7(Carbamidomethyl); C16(Carbamidomethyl)	1	1	Q01705	Q01705	Neurogenic locus notch homolog protein 1 OS=Mus musculus OX=10090 GN=Notch1 PE=1 SV=3	1	4	4	1	0	1	1	1	660.041	2637.14	2637.14	1.82258	0.0012016	0	0	180450	HCD (High Energy Collision Dissociation)	MS2	5.66024	100	10.7894	3584	3584	3580	FP030221_9.raw	0/0		6.4503	428.644	428.644	428.644	3.54572e-07	3.47882e-08	0	0
FALSE	High	PMI-Byonic	PMI-Byonic (A2)	A	2	Unambiguous	SSYICRCPPGFHGPTCRQDVNE	[E].SSYIcRcPPGFHGPTcRQDVNE.[C]	C5(Carbamidomethyl); C7(Carbamidomethyl); C16(Carbamidomethyl)	1	1	Q01705	Q01705	Neurogenic locus notch homolog protein 1 OS=Mus musculus OX=10090 GN=Notch1 PE=1 SV=3	1	4	4	1	0	1	1	1	660.543	2639.15	2637.14	761.887	0.5023	0	0	769044	HCD (High Energy Collision Dissociation)	MS2	34.8361	100	10.3011	3375	3375	3371	FP030221_9.raw	0/0		6.02879	523.337	487.539	487.539	9.35867e-07	1.00912e-07	0	0
FALSE	High	PMI-Byonic	PMI-Byonic (A2)	A	2	Unambiguous	SSYICRCPPGFHGPTCRQDVNE	[E].SSYIcRcPPGFHGPTcRQDVNE.[C]	C5(Carbamidomethyl); C7(Carbamidomethyl); C16(Carbamidomethyl)	1	1	Q01705	Q01705	Neurogenic locus notch homolog protein 1 OS=Mus musculus OX=10090 GN=Notch1 PE=1 SV=3	1	3	3	1	0	1	1	1	879.72	2637.15	2637.14	2.7766	0.00244076	0	0	241959	HCD (High Energy Collision Dissociation)	MS2	0	100	9.81213	3164	3164	3162	FP030221_9.raw	0/0		4.04534	534.051	438.069	438.069	9.0087e-05	9.77204e-06	0	0
FALSE	High	PMI-Byonic	PMI-Byonic (A2)	A	2	Unambiguous	SSYICRCPPGFHGPTCRQDVNE	[E].SSYIcRcPPGFHGPTcRQDVNE.[C]	C5(Carbamidomethyl); C7(Carbamidomethyl); C16(Carbamidomethyl)	1	1	Q01705	Q01705	Neurogenic locus notch homolog protein 1 OS=Mus musculus OX=10090 GN=Notch1 PE=1 SV=3	1	3	3	1	0	1	1	1	879.718	2637.14	2637.14	0.0686952	6.03863e-05	0	0	348189	HCD (High Energy Collision Dissociation)	MS2	0	100	9.56955	3060	3060	3052	FP030221_9.raw	0/0		15.9603	1026.71	835.243	835.243	1.09563e-16	2.73902e-17	0	0
FALSE	High	PMI-Byonic	PMI-Byonic (A2)	A	2	Unambiguous	SSYICRCPPGFHGPTCRQDVNE	[E].SSYIcRcPPGFHGPTcRQDVNE.[C]	C5(Carbamidomethyl); C7(Carbamidomethyl); C16(Carbamidomethyl)	1	1	Q01705	Q01705	Neurogenic locus notch homolog protein 1 OS=Mus musculus OX=10090 GN=Notch1 PE=1 SV=3	1	4	4	1	0	1	1	1	660.044	2637.15	2637.14	5.24795	0.0034599	0	0	23282094	HCD (High Energy Collision Dissociation)	MS2	0.379001	9.19745	9.65642	3097	3097	3096	FP030221_9.raw	0/0		10.727	714.314	601.201	601.201	1.87481e-11	3.68798e-12	0	0
FALSE	High	PMI-Byonic	PMI-Byonic (A2)	A	2	Unambiguous	SSYICRCPPGFHGPTCRQDVNE	[E].SSYIcRcPPGFHGPTcRQDVNE.[C]	C5(Carbamidomethyl); C7(Carbamidomethyl); C16(Carbamidomethyl)	1	1	Q01705	Q01705	Neurogenic locus notch homolog protein 1 OS=Mus musculus OX=10090 GN=Notch1 PE=1 SV=3	1	4	4	1	0	1	1	1	660.293	2638.15	2637.14	382.966	0.252483	0	0	1.1461e+06	HCD (High Energy Collision Dissociation)	MS2	26.1494	100	9.54601	3050	3050	3041	FP030221_9.raw	0/0		10.727	728.2	639.796	639.796	1.87481e-11	2.18199e-12	0	0
FALSE	High	PMI-Byonic	PMI-Byonic (A2)	A	2	Unambiguous	SSYICRCPPGFHGPTCRQDVNECSQNPGLCRHGGTCHNE	[E].SSYIcRcPPGFHGPtcRQDVNEcSQNPGLcRHGGTcHNE.[I]	C5(Carbamidomethyl); C7(Carbamidomethyl); T15(Fuc(1)); C16(Carbamidomethyl); C23(Carbamidomethyl); C30(Carbamidomethyl); C36(Carbamidomethyl)	1	1	Q01705	Q01705	Neurogenic locus notch homolog protein 1 OS=Mus musculus OX=10090 GN=Notch1 PE=1 SV=3	2	6	6	1	0	1	1	1	792.171	4747.99	4747.98	2.30318	0.00182257	0	0	232877	HCD (High Energy Collision Dissociation)	MS2	0	100	8.84689	2750	2750	2747	FP030221_9.raw	0/0		5.79938	530.313	530.313	0	1.58715e-06	2.42661e-07	0	0
FALSE	High	PMI-Byonic	PMI-Byonic (A2)	A	2	Unambiguous	SSYICRCPPGFHGPTCRQDVNECSQNPGLCRHGGTCHNE	[E].SSYIcRcPPGFHGPTcRQDVNEcsQNPGLcRHGGTcHNE.[I]	C5(Carbamidomethyl); C7(Carbamidomethyl); C16(Carbamidomethyl); C23(Carbamidomethyl); S24(Fuc(1)); C30(Carbamidomethyl); C36(Carbamidomethyl)	1	1	Q01705	Q01705	Neurogenic locus notch homolog protein 1 OS=Mus musculus OX=10090 GN=Notch1 PE=1 SV=3	2	5	5	1	0	1	1	1	951.005	4751	4747.98	636.327	0.604253	0	0	496963	HCD (High Energy Collision Dissociation)	MS2	19.3013	100	8.88763	2768	2768	2758	FP030221_9.raw	0/0		4.52315	361.745	361.745	0	2.99813e-05	2.44314e-06	0	0
FALSE	High	PMI-Byonic	PMI-Byonic (A2)	A	2	Unambiguous	SSYICRCPPGFHGPTCRQDVNECSQNPGLCRHGGTCHNE	[E].SSYIcRcPPGFHGPtcRQDVNEcSQNPGLcRHGGTcHNE.[I]	C5(Carbamidomethyl); C7(Carbamidomethyl); T15(Fuc(1)); C16(Carbamidomethyl); C23(Carbamidomethyl); C30(Carbamidomethyl); C36(Carbamidomethyl)	1	1	Q01705	Q01705	Neurogenic locus notch homolog protein 1 OS=Mus musculus OX=10090 GN=Notch1 PE=1 SV=3	2	6	6	1	0	1	1	1	792.333	4748.96	4747.98	207.777	0.16442	0	0	94199.1	HCD (High Energy Collision Dissociation)	MS2	5.23445	100	9.10156	2859	2859	2857	FP030221_9.raw	0/0		3.22566	355.812	355.812	0	0.000594753	5.06751e-05	0	0
FALSE	High	PMI-Byonic	PMI-Byonic (A2)	A	2	Unambiguous	SSYICRCPPGFHGPTCRQDVNECSQNPGLCRHGGTCHNE	[E].SSYIcRcPPGFHGPTcRQDVNEcsQNPGLcRHGGTcHNE.[I]	C5(Carbamidomethyl); C7(Carbamidomethyl); C16(Carbamidomethyl); C23(Carbamidomethyl); S24(Fuc(1)); C30(Carbamidomethyl); C36(Carbamidomethyl)	1	1	Q01705	Q01705	Neurogenic locus notch homolog protein 1 OS=Mus musculus OX=10090 GN=Notch1 PE=1 SV=3	2	6	6	1	0	1	1	1	792.837	4751.99	4747.98	845.025	0.668693	0	0	1.27256e+06	HCD (High Energy Collision Dissociation)	MS2	46.8478	100	8.97556	2805	2805	2802	FP030221_9.raw	0/0		7.50224	625.269	625.269	0	3.14601e-08	5.01805e-09	0	0
FALSE	High	PMI-Byonic	PMI-Byonic (A2)	A	2	Unambiguous	IGSYRCACRATHTGPHCELPYVPCSPSPCQNGGTCRPTGDTTHE	[E].IGSYRcAcRATHTGPHcELPYVPcSPSPcQnGGtcRPTGDTTHE.[C]	C6(Carbamidomethyl); C8(Carbamidomethyl); C17(Carbamidomethyl); C24(Carbamidomethyl); C29(Carbamidomethyl); N31(Deamidated); T34(Fuc(1)); C35(Carbamidomethyl)	1	1	Q01705	Q01705	Neurogenic locus notch homolog protein 1 OS=Mus musculus OX=10090 GN=Notch1 PE=1 SV=3	2	6	6	1	0	1	1	1	859.54	5152.2	5149.18	586.801	0.503591	0	0	696939	HCD (High Energy Collision Dissociation)	MS2	14.9378	100	10.2429	3350	3350	3349	FP030221_9.raw	0/0		6.15842	502.627	502.627	1.0023	6.9436e-07	7.20102e-08	0	0
FALSE	High	PMI-Byonic	PMI-Byonic (A2)	A	2	Unambiguous	IGSYRCACRATHTGPHCELPYVPCSPSPCQNGGTCRPTGDTTHE	[E].IGsYRcAcRATHTGPHcELPYVPcSPSPcQnGGTcRPTGDTTHE.[C]	S3(Fuc(1)); C6(Carbamidomethyl); C8(Carbamidomethyl); C17(Carbamidomethyl); C24(Carbamidomethyl); C29(Carbamidomethyl); N31(Deamidated); C35(Carbamidomethyl)	1	1	Q01705	Q01705	Neurogenic locus notch homolog protein 1 OS=Mus musculus OX=10090 GN=Notch1 PE=1 SV=3	2	6	6	1	0	1	1	1	859.038	5149.19	5149.18	2.08611	0.0017903	0	0	0	HCD (High Energy Collision Dissociation)	MS2		100	10.5082	3464	3464	3459	FP030221_9.raw	0/0		5.82749	431.838	431.838	1.6	1.48769e-06	2.2062e-07	0	0
FALSE	High	PMI-Byonic	PMI-Byonic (A2)	A	2	Unambiguous	IGSYRCACRATHTGPHCELPYVPCSPSPCQNGGTCRPTGDTTHE	[E].IGSYRcAcRATHTGPHcELPYVPcSPSPcqNGGtcRPTGDTTHE.[C]	C6(Carbamidomethyl); C8(Carbamidomethyl); C17(Carbamidomethyl); C24(Carbamidomethyl); C29(Carbamidomethyl); Q30(Deamidated); T34(Fuc(1)); C35(Carbamidomethyl)	1	1	Q01705	Q01705	Neurogenic locus notch homolog protein 1 OS=Mus musculus OX=10090 GN=Notch1 PE=1 SV=3	2	5	5	1	0	1	1	1	1031.05	5151.22	5149.18	395.763	0.407571	0	0	430456	HCD (High Energy Collision Dissociation)	MS2	0	100	10.1848	3325	3325	3316	FP030221_9.raw	0/0		5.57992	453.906	453.906	0	2.63075e-06	3.0267e-07	0	0
FALSE	High	PMI-Byonic	PMI-Byonic (A2)	A	2	Unambiguous	IGSYRCACRATHTGPHCELPYVPCSPSPCQNGGTCRPTGDTTHE	[E].IGSYRcAcRATHTGPHcELPYVPcSPSPcQnGGtcRPTGDTTHE.[C]	C6(Carbamidomethyl); C8(Carbamidomethyl); C17(Carbamidomethyl); C24(Carbamidomethyl); C29(Carbamidomethyl); N31(Deamidated); T34(Fuc(1)); C35(Carbamidomethyl)	1	1	Q01705	Q01705	Neurogenic locus notch homolog protein 1 OS=Mus musculus OX=10090 GN=Notch1 PE=1 SV=3	2	6	6	1	0	1	1	1	859.039	5149.2	5149.18	3.54397	0.00304142	0	0	506890	HCD (High Energy Collision Dissociation)	MS2	0	100	10.1187	3296	3296	3294	FP030221_9.raw	0/0		8.10423	606.376	606.376	3.87233	7.86621e-09	9.70345e-10	0	0
FALSE	High	PMI-Byonic	PMI-Byonic (A2)	A	2	Unambiguous	IGSYRCACRATHTGPHCELPYVPCSPSPCQNGGTCRPTGDTTHE	[E].IGSYRcAcRATHTGPHcELPYVPcSPSPcQnGGtcRPTGDTTHE.[C]	C6(Carbamidomethyl); C8(Carbamidomethyl); C17(Carbamidomethyl); C24(Carbamidomethyl); C29(Carbamidomethyl); N31(Deamidated); T34(Fuc(1)); C35(Carbamidomethyl)	1	1	Q01705	Q01705	Neurogenic locus notch homolog protein 1 OS=Mus musculus OX=10090 GN=Notch1 PE=1 SV=3	2	5	5	1	0	1	1	1	1031.25	5152.2	5149.18	587.195	0.604714	0	0	1.04138e+06	HCD (High Energy Collision Dissociation)	MS2	9.83849	100	10.0498	3267	3267	3261	FP030221_9.raw	0/0		8.62716	690.378	690.378	4.8	2.3596e-09	3.2218e-10	0	0
FALSE	High	PMI-Byonic	PMI-Byonic (A2)	A	2	Unambiguous	IGSYRCACRATHTGPHCELPYVPCSPSPCQNGGTCRPTGDTTHE	[E].IGSYRcAcRATHTGPHcELPYVPcSPSPcQnGGtcRPTGDTTHE.[C]	C6(Carbamidomethyl); C8(Carbamidomethyl); C17(Carbamidomethyl); C24(Carbamidomethyl); C29(Carbamidomethyl); N31(Deamidated); T34(Fuc(1)); C35(Carbamidomethyl)	1	1	Q01705	Q01705	Neurogenic locus notch homolog protein 1 OS=Mus musculus OX=10090 GN=Notch1 PE=1 SV=3	2	6	6	1	0	1	1	1	859.039	5149.2	5149.18	3.33061	0.00285832	0	0	1.47311e+06	HCD (High Energy Collision Dissociation)	MS2	0	52.1011	9.98835	3240	3240	3239	FP030221_9.raw	0/0		9.10423	662.409	662.409	4.8	7.86621e-10	1.78578e-10	0	0
FALSE	High	PMI-Byonic	PMI-Byonic (A2)	A	2	Unambiguous	IGSYRCACRATHTGPHCELPYVPCSPSPCQNGGTCRPTGDTTHE	[E].IGSYRcAcRATHTGPHcELPYVPcSPSPcQnGGTcRPTGDTTHE.[C]	C6(Carbamidomethyl); C8(Carbamidomethyl); C17(Carbamidomethyl); C24(Carbamidomethyl); C29(Carbamidomethyl); N31(Deamidated); C35(Carbamidomethyl)	1	1	Q01705	Q01705	Neurogenic locus notch homolog protein 1 OS=Mus musculus OX=10090 GN=Notch1 PE=1 SV=3	2	6	6	1	0	1	1	1	834.864	5004.15	5003.12	204.459	0.170489	0	0	467549	HCD (High Energy Collision Dissociation)	MS2	0	100	9.93025	3216	3216	3206	FP030221_9.raw	0/0		5.21311	521.602	521.602	22.2048	6.12192e-06	7.68831e-07	0	0
FALSE	High	PMI-Byonic	PMI-Byonic (A2)	A	2	Unambiguous	IGSYRCACRATHTGPHCELPYVPCSPSPCQNGGTCRPTGDTTHE	[E].IGsYRcAcRATHTGPHcELPYVPcSPSPcQNGGTcRPTGDTTHE.[C]	S3(Fuc(1)); C6(Carbamidomethyl); C8(Carbamidomethyl); C17(Carbamidomethyl); C24(Carbamidomethyl); C29(Carbamidomethyl); C35(Carbamidomethyl)	1	1	Q01705	Q01705	Neurogenic locus notch homolog protein 1 OS=Mus musculus OX=10090 GN=Notch1 PE=1 SV=3	2	5	5	1	0	1	1	1	1030.45	5148.21	5148.2	2.25639	0.00232327	0	0	108505	HCD (High Energy Collision Dissociation)	MS2	0	100	9.54818	3051	3051	3041	FP030221_9.raw	0/0		7.62716	645.888	645.888	1.6	2.3596e-08	3.83332e-09	0	0
FALSE	High	PMI-Byonic	PMI-Byonic (A2)	A	2	Unambiguous	IGSYRCACRATHTGPHCELPYVPCSPSPCQNGGTCRPTGDTTHE	[E].IGSYRcAcRATHTGPHcELPYVPcSPSPcQnGGtcRPTGDTTHE.[C]	C6(Carbamidomethyl); C8(Carbamidomethyl); C17(Carbamidomethyl); C24(Carbamidomethyl); C29(Carbamidomethyl); N31(Deamidated); T34(Fuc(1)); C35(Carbamidomethyl)	1	1	Q01705	Q01705	Neurogenic locus notch homolog protein 1 OS=Mus musculus OX=10090 GN=Notch1 PE=1 SV=3	2	5	5	1	0	1	1	1	1031.05	5151.2	5149.18	392.325	0.404031	0	0	3.61804e+06	HCD (High Energy Collision Dissociation)	MS2	32.0071	75.2052	9.92593	3214	3214	3206	FP030221_9.raw	0/0		10.6272	792.866	792.866	4.8	2.3596e-11	7.2614e-12	0	0
FALSE	High	PMI-Byonic	PMI-Byonic (A2)	A	2	Unambiguous	IGSYRCACRATHTGPHCELPYVPCSPSPCQNGGTCRPTGDTTHE	[E].IGSYRcAcRATHTGPHcELPYVPcSPSPcQnGGTcRPTGDTTHE.[C]	C6(Carbamidomethyl); C8(Carbamidomethyl); C17(Carbamidomethyl); C24(Carbamidomethyl); C29(Carbamidomethyl); N31(Deamidated); C35(Carbamidomethyl)	1	1	Q01705	Q01705	Neurogenic locus notch homolog protein 1 OS=Mus musculus OX=10090 GN=Notch1 PE=1 SV=3	2	6	6	1	0	1	1	1	835.031	5005.15	5003.12	404.578	0.337359	0	0	457970	HCD (High Energy Collision Dissociation)	MS2	10.8193	100	9.84818	3180	3180	3173	FP030221_9.raw	0/0		4.469	307.243	307.243	7.98659	3.39623e-05	3.53069e-06	0	0
FALSE	High	PMI-Byonic	PMI-Byonic (A2)	A	2	Unambiguous	IGSYRCACRATHTGPHCELPYVPCSPSPCQNGGTCRPTGDTTHE	[E].IGSYRcAcRATHTGPHcELPYVPcSPSPcQnGGtcRPTGDTTHE.[C]	C6(Carbamidomethyl); C8(Carbamidomethyl); C17(Carbamidomethyl); C24(Carbamidomethyl); C29(Carbamidomethyl); N31(Deamidated); T34(Fuc(1)); C35(Carbamidomethyl)	1	1	Q01705	Q01705	Neurogenic locus notch homolog protein 1 OS=Mus musculus OX=10090 GN=Notch1 PE=1 SV=3	2	5	5	1	0	1	1	1	1030.65	5149.2	5149.18	3.65326	0.00376226	0	0	789847	HCD (High Energy Collision Dissociation)	MS2	0	100	9.79726	3158	3158	3151	FP030221_9.raw	0/0		11.6272	801.178	801.178	4.8	2.35956e-12	3.41335e-13	0	0
FALSE	High	PMI-Byonic	PMI-Byonic (A2)	A	2	Unambiguous	IGSYRCACRATHTGPHCELPYVPCSPSPCQNGGTCRPTGDTTHE	[E].IGSYRcAcRATHTGPHcELPYVPcSPSPcQnGGtcRPTGDTTHE.[C]	C6(Carbamidomethyl); C8(Carbamidomethyl); C17(Carbamidomethyl); C24(Carbamidomethyl); C29(Carbamidomethyl); N31(Deamidated); T34(Fuc(1)); C35(Carbamidomethyl)	1	1	Q01705	Q01705	Neurogenic locus notch homolog protein 1 OS=Mus musculus OX=10090 GN=Notch1 PE=1 SV=3	2	6	6	1	0	1	1	1	859.041	5149.21	5149.18	5.96206	0.00511662	0	0	2.21044e+06	HCD (High Energy Collision Dissociation)	MS2	0.744378	89.7501	9.73373	3130	3130	3129	FP030221_9.raw	0/0		9.10423	651.146	651.146	4.09155	7.86621e-10	1.25705e-10	0	0
FALSE	High	PMI-Byonic	PMI-Byonic (A2)	A	2	Unambiguous	IGSYRCACRATHTGPHCELPYVPCSPSPCQNGGTCRPTGDTTHE	[E].IGsYRcAcRATHTGPHcELPYVPcSPSPcQNGGTcRPTGDTTHE.[C]	S3(Fuc(1)); C6(Carbamidomethyl); C8(Carbamidomethyl); C17(Carbamidomethyl); C24(Carbamidomethyl); C29(Carbamidomethyl); C35(Carbamidomethyl)	1	1	Q01705	Q01705	Neurogenic locus notch homolog protein 1 OS=Mus musculus OX=10090 GN=Notch1 PE=1 SV=3	2	5	5	1	0	1	1	1	1030.45	5148.22	5148.2	3.91618	0.00403226	0	0	322676	HCD (High Energy Collision Dissociation)	MS2	0	100	9.6586	3098	3098	3096	FP030221_9.raw	0/0		7.62716	624.539	624.539	1.6	2.3596e-08	4.34005e-09	0	0
FALSE	High	PMI-Byonic	PMI-Byonic (A2)	A	2	Unambiguous	IGSYRCACRATHTGPHCELPYVPCSPSPCQNGGTCRPTGDTTHE	[E].IGSYRcAcRATHTGPHcELPYVPcSPsPcQNGGTcRPTGDTTHE.[C]	C6(Carbamidomethyl); C8(Carbamidomethyl); C17(Carbamidomethyl); C24(Carbamidomethyl); S27(Fuc(1)); C29(Carbamidomethyl); C35(Carbamidomethyl)	1	1	Q01705	Q01705	Neurogenic locus notch homolog protein 1 OS=Mus musculus OX=10090 GN=Notch1 PE=1 SV=3	2	6	6	1	0	1	1	1	858.876	5148.22	5148.2	4.75532	0.00408022	0	0	109423	HCD (High Energy Collision Dissociation)	MS2	0	100	9.4856	3024	3024	3019	FP030221_9.raw	0/0		7.10423	567.98	567.98	0	7.86621e-08	6.81424e-09	0	0
FALSE	High	PMI-Byonic	PMI-Byonic (A2)	A	2	Unambiguous	IGSYRCACRATHTGPHCELPYVPCSPSPCQNGGTCRPTGDTTHE	[E].IGsYRcAcRATHTGPHcELPYVPcSPSPcQNGGTcRPTGDTTHE.[C]	S3(Fuc(1)); C6(Carbamidomethyl); C8(Carbamidomethyl); C17(Carbamidomethyl); C24(Carbamidomethyl); C29(Carbamidomethyl); C35(Carbamidomethyl)	1	1	Q01705	Q01705	Neurogenic locus notch homolog protein 1 OS=Mus musculus OX=10090 GN=Notch1 PE=1 SV=3	2	6	6	1	0	1	1	1	858.874	5148.21	5148.2	2.1945	0.00188296	0	0	1.49366e+06	HCD (High Energy Collision Dissociation)	MS2	0	75.852	9.60588	3075	3075	3074	FP030221_9.raw	0/0		9.10423	676.431	676.431	1.6	7.86621e-10	9.56637e-11	0	0
FALSE	High	PMI-Byonic	PMI-Byonic (A2)	A	2	Unambiguous	IGSYRCACRATHTGPHCELPYVPCSPSPCQNGGTCRPTGDTTHE	[E].IGSYRcAcRATHTGPHcELPYVPcSPSPcQnGGtcRPTGDTTHE.[C]	C6(Carbamidomethyl); C8(Carbamidomethyl); C17(Carbamidomethyl); C24(Carbamidomethyl); C29(Carbamidomethyl); N31(Deamidated); T34(Fuc(1)); C35(Carbamidomethyl)	1	1	Q01705	Q01705	Neurogenic locus notch homolog protein 1 OS=Mus musculus OX=10090 GN=Notch1 PE=1 SV=3	2	6	6	1	0	1	1	1	859.039	5149.2	5149.18	3.75733	0.00322453	0	0	3.21299e+06	HCD (High Energy Collision Dissociation)	MS2	0	30.9398	9.86093	3185	3185	3184	FP030221_9.raw	0/0		9.10423	672.512	672.512	4.8	7.86621e-10	1.53243e-10	0	0
FALSE	High	PMI-Byonic	PMI-Byonic (A2)	A	2	Unambiguous	IGSYRCACRATHTGPHCELPYVPCSPSPCQNGGTCRPTGDTTHE	[E].IGsYRcAcRATHTGPHcELPYVPcSPSPcQnGGTcRPTGDTTHE.[C]	S3(Fuc(1)); C6(Carbamidomethyl); C8(Carbamidomethyl); C17(Carbamidomethyl); C24(Carbamidomethyl); C29(Carbamidomethyl); N31(Deamidated); C35(Carbamidomethyl)	1	1	Q01705	Q01705	Neurogenic locus notch homolog protein 1 OS=Mus musculus OX=10090 GN=Notch1 PE=1 SV=3	2	6	6	1	0	1	1	1	859.707	5153.21	5149.18	781.599	0.670766	0	0	370445	HCD (High Energy Collision Dissociation)	MS2	46.5184	100	10.3735	3406	3406	3404	FP030221_9.raw	0/0		4.97015	497.333	497.333	1.6	1.07114e-05	1.35199e-06	0	0
FALSE	High	PMI-Byonic	PMI-Byonic (A2)	A	2	Unambiguous	LPYVPCSPSPCQNGGTCRPTGDTTHE	[E].LPYVPcSPSPcQnGGtcRPTGDTTHE.[C]	C6(Carbamidomethyl); C11(Carbamidomethyl); N13(Deamidated); T16(Fuc(1)); C17(Carbamidomethyl)	1	1	Q01705	Q01705	Neurogenic locus notch homolog protein 1 OS=Mus musculus OX=10090 GN=Notch1 PE=1 SV=3	1	3	3	1	0	1	1	1	1012.44	3035.3	3035.28	4.55361	0.00460716	0	0	860481	HCD (High Energy Collision Dissociation)	MS2	1.07498	100	11.3441	3823	3823	3822	FP030221_9.raw	0/0		14.3806	946.737	946.737	4.8	4.16341e-15	8.21712e-16	0	0
FALSE	High	PMI-Byonic	PMI-Byonic (A2)	A	2	Unambiguous	LPYVPCSPSPCQNGGTCRPTGDTTHE	[E].LPYVPcSPSPcQNGGtcRPTGDTTHE.[C]	C6(Carbamidomethyl); C11(Carbamidomethyl); T16(Fuc(1)); C17(Carbamidomethyl)	1	1	Q01705	Q01705	Neurogenic locus notch homolog protein 1 OS=Mus musculus OX=10090 GN=Notch1 PE=1 SV=3	1	4	4	1	0	1	1	1	759.833	3036.31	3034.3	663.704	0.503469	0	0	238207	HCD (High Energy Collision Dissociation)	MS2	58.5079	100	10.8978	3631	3631	3624	FP030221_9.raw	0/0		4.28943	516.354	516.354	1.5	5.13532e-05	4.88072e-06	0	0
FALSE	High	PMI-Byonic	PMI-Byonic (A2)	A	2	Unambiguous	LPYVPCSPSPCQNGGTCRPTGDTTHE	[E].LPYVPcSPSPcQnGGtcRPTGDTTHE.[C]	C6(Carbamidomethyl); C11(Carbamidomethyl); N13(Deamidated); T16(Fuc(1)); C17(Carbamidomethyl)	1	1	Q01705	Q01705	Neurogenic locus notch homolog protein 1 OS=Mus musculus OX=10090 GN=Notch1 PE=1 SV=3	1	3	3	1	0	1	1	1	1013.1	3037.29	3035.28	661.681	0.669463	0	0	393795	HCD (High Energy Collision Dissociation)	MS2	0	100	11.2306	3775	3775	3767	FP030221_9.raw	0/0		7.79511	630.683	630.683	4.8	1.60283e-08	2.4164e-09	0	0
FALSE	High	PMI-Byonic	PMI-Byonic (A2)	A	2	Unambiguous	LPYVPCSPSPCQNGGTCRPTGDTTHE	[E].LPYVPcSPSPcQNGGtcRPTGDTTHE.[C]	C6(Carbamidomethyl); C11(Carbamidomethyl); T16(Fuc(1)); C17(Carbamidomethyl)	1	1	Q01705	Q01705	Neurogenic locus notch homolog protein 1 OS=Mus musculus OX=10090 GN=Notch1 PE=1 SV=3	1	3	3	1	0	1	1	1	1012.1	3034.3	3034.3	0.635016	0.000642276	0	0	183805	HCD (High Energy Collision Dissociation)	MS2	0	100	10.7959	3587	3587	3580	FP030221_9.raw	0/0		7.79511	605.611	605.611	1.5	1.60283e-08	2.01605e-09	0	0
FALSE	High	PMI-Byonic	PMI-Byonic (A2)	A	2	Unambiguous	LPYVPCSPSPCQNGGTCRPTGDTTHE	[E].LPYVPcSPSPcQnGGtcRPTGDTTHE.[C]	C6(Carbamidomethyl); C11(Carbamidomethyl); N13(Deamidated); T16(Fuc(1)); C17(Carbamidomethyl)	1	1	Q01705	Q01705	Neurogenic locus notch homolog protein 1 OS=Mus musculus OX=10090 GN=Notch1 PE=1 SV=3	1	3	3	1	0	1	1	1	1013.44	3038.3	3035.28	993.412	1.0051	0	0	561371	HCD (High Energy Collision Dissociation)	MS2	0	100	11.0829	3711	3711	3701	FP030221_9.raw	0/0		6.09813	403.207	403.207	0	7.97749e-07	8.54498e-08	0	0
FALSE	High	PMI-Byonic	PMI-Byonic (A2)	A	2	Unambiguous	LPYVPCSPSPCQNGGTCRPTGDTTHE	[E].LPYVPcSPSPcQNGGtcRPTGDTTHE.[C]	C6(Carbamidomethyl); C11(Carbamidomethyl); T16(Fuc(1)); C17(Carbamidomethyl)	1	1	Q01705	Q01705	Neurogenic locus notch homolog protein 1 OS=Mus musculus OX=10090 GN=Notch1 PE=1 SV=3	1	3	3	1	0	1	1	1	1012.11	3034.31	3034.3	3.95401	0.00399921	0	0	236992	HCD (High Energy Collision Dissociation)	MS2	4.36322	100	10.9127	3637	3637	3635	FP030221_9.raw	0/0		9.37488	651.153	651.153	4.63323	4.21812e-10	6.27611e-11	0	0
FALSE	High	PMI-Byonic	PMI-Byonic (A2)	A	2	Unambiguous	GSNCDTNPVNGKAICTCPSGYTGPACSQDVDE	[E].GSNcDTNPVNGKAIcTcPSGYTGPAcSQDVDE.[C]	C4(Carbamidomethyl); C15(Carbamidomethyl); C17(Carbamidomethyl); C26(Carbamidomethyl)	1	1	Q01705	Q01705	Neurogenic locus notch homolog protein 1 OS=Mus musculus OX=10090 GN=Notch1 PE=1 SV=3	3	3	3	1	0	1	1	1	1144.47	3431.4	3431.39	3.88316	0.00444154	0	0	363109	HCD (High Energy Collision Dissociation)	MS2	0	100	11.8019	4023	4023	4020	FP030221_9.raw	0/0		5.06094	502.417	399.242	399.242	8.69085e-06	1.23044e-06	0	0
FALSE	High	PMI-Byonic	PMI-Byonic (A2)	A	2	Unambiguous	GSNCDTNPVNGKAICTCPSGYTGPACSQDVDE	[E].GSNcDTNPVnGKAIcTcPSGYTGPAcSQDVDE.[C]	C4(Carbamidomethyl); N10(Deamidated); C15(Carbamidomethyl); C17(Carbamidomethyl); C26(Carbamidomethyl)	1	1	Q01705	Q01705	Neurogenic locus notch homolog protein 1 OS=Mus musculus OX=10090 GN=Notch1 PE=1 SV=3	3	3	3	1	0	1	1	1	1144.8	3432.39	3432.37	5.80042	0.0066364	0	0	809777	HCD (High Energy Collision Dissociation)	MS2	0	100	12.0911	4150	4150	4141	FP030221_9.raw	0/0		4.48118	498.355	442.598	70.5574	3.30232e-05	2.80719e-06	0	0
FALSE	High	PMI-Byonic	PMI-Byonic (A2)	A	2	Unambiguous	GSNCDTNPVNGKAICTCPSGYTGPACSQDVDE	[E].GSNcDTNPVnGKAIcTcPSGYTGPAcSQDVDE.[C]	C4(Carbamidomethyl); N10(Deamidated); C15(Carbamidomethyl); C17(Carbamidomethyl); C26(Carbamidomethyl)	1	1	Q01705	Q01705	Neurogenic locus notch homolog protein 1 OS=Mus musculus OX=10090 GN=Notch1 PE=1 SV=3	3	3	3	1	0	1	1	1	1144.8	3432.39	3432.37	5.69373	0.00651433	0	0	793940	HCD (High Energy Collision Dissociation)	MS2	0	100	11.9519	4089	4089	4086	FP030221_9.raw	0/0		5.42699	571.725	474.613	71.8209	3.74122e-06	4.01746e-07	0	0
FALSE	High	PMI-Byonic	PMI-Byonic (A2)	A	2	Unambiguous	ECALGANPCEHAGKCLNTLGSFE	[D].EcALGAnPcEhAGKcLNTLGSFE.[C]	C2(Carbamidomethyl); N7(Oxidation); C9(Carbamidomethyl); H11(Oxidation); C15(Carbamidomethyl)	1	1	Q01705	Q01705	Neurogenic locus notch homolog protein 1 OS=Mus musculus OX=10090 GN=Notch1 PE=1 SV=3	2	3	3	1	0	1	1	1	856.37	2567.1	2567.1	0.303876	0.000260027	0	0	624279	HCD (High Energy Collision Dissociation)	MS2	4.36213	100	14.0743	5000	5000	4999	FP030221_9.raw	0/0		0.891168	110.111	110.111	80.536	0.128479	0.00533601	0	0
FALSE	High	PMI-Byonic	PMI-Byonic (A2)	A	2	Unambiguous	ECALGANPCEHAGKCLNTLGSFE	[D].EcALGAnPcEhAGKcLNTLGSFE.[C]	C2(Carbamidomethyl); N7(Oxidation); C9(Carbamidomethyl); H11(Oxidation); C15(Carbamidomethyl)	1	1	Q01705	Q01705	Neurogenic locus notch homolog protein 1 OS=Mus musculus OX=10090 GN=Notch1 PE=1 SV=3	2	2	2	1	0	1	1	1	1284.05	2567.1	2567.1	0.404218	0.000518833	0	0	326011	HCD (High Energy Collision Dissociation)	MS2	0	100	13.881	4918	4918	4911	FP030221_9.raw	0/0		0.798266	194.44	194.44	52.8504	0.159123	0.00750447	0	0
FALSE	Medium	PMI-Byonic	PMI-Byonic (A2)	A	2	Unambiguous	ECALGANPCEHAGKCLNTLGSFE	[D].EcALGAnPcEhAGKcLNTLGSFE.[C]	C2(Carbamidomethyl); N7(Oxidation); C9(Carbamidomethyl); H11(Oxidation); C15(Carbamidomethyl)	1	1	Q01705	Q01705	Neurogenic locus notch homolog protein 1 OS=Mus musculus OX=10090 GN=Notch1 PE=1 SV=3	2	3	3	1	0	1	1	1	856.37	2567.1	2567.1	0.0185649	1.5886e-05	0	0	179924	HCD (High Energy Collision Dissociation)	MS2	30.9238	100	13.8272	4895	4895	4889	FP030221_9.raw	0/0		0.319278	43.7555	43.7555	43.7555	0.479426	0.0292993	0	0
FALSE	Medium	PMI-Byonic	PMI-Byonic (A2)	A	2	Unambiguous	ECALGANPCEHAGKCLNTLGSFE	[D].EcALGAnPcEhAGKcLNTLGSFE.[C]	C2(Carbamidomethyl); N7(Oxidation); C9(Carbamidomethyl); H11(Oxidation); C15(Carbamidomethyl)	1	1	Q01705	Q01705	Neurogenic locus notch homolog protein 1 OS=Mus musculus OX=10090 GN=Notch1 PE=1 SV=3	2	3	3	1	0	1	1	1	856.371	2567.1	2567.1	0.589188	0.000504167	0	0	5.04719e+06	HCD (High Energy Collision Dissociation)	MS2	0.619753	51.6687	13.9453	4945	4945	4944	FP030221_9.raw	0/0		0.752187	149.231	149.231	25.0017	0.176935	0.010017	0	0
FALSE	High	PMI-Byonic	PMI-Byonic (A2)	A	2	Unambiguous	ECALGANPCEHAGKCLNTLGSFE	[D].EcALGAnPcEHAGKcLNTLGSFE.[C]	C2(Carbamidomethyl); N7(Oxidation); C9(Carbamidomethyl); C15(Carbamidomethyl)	1	1	Q01705	Q01705	Neurogenic locus notch homolog protein 1 OS=Mus musculus OX=10090 GN=Notch1 PE=1 SV=3	2	3	3	1	0	1	1	1	851.039	2551.1	2551.1	0.0590515	5.02154e-05	0	0	301784	HCD (High Energy Collision Dissociation)	MS2	13.996	100	13.8359	4899	4899	4889	FP030221_9.raw	0/0		1.18948	167.737	167.737	110.64	0.0646433	0.00203114	0	0
FALSE	Medium	PMI-Byonic	PMI-Byonic (A2)	A	2	Unambiguous	ECALGANPCEHAGKCLNTLGSFE	[D].EcALGAnPcEhAGKcLNTLGSFE.[C]	C2(Carbamidomethyl); N7(Oxidation); C9(Carbamidomethyl); H11(Oxidation); C15(Carbamidomethyl)	1	1	Q01705	Q01705	Neurogenic locus notch homolog protein 1 OS=Mus musculus OX=10090 GN=Notch1 PE=1 SV=3	2	3	3	1	0	1	1	1	856.37	2567.09	2567.1	-0.694714	-0.000594466	0	0	274887	HCD (High Energy Collision Dissociation)	MS2	14.5571	100	14.2086	5057	5057	5054	FP030221_9.raw	0/0		0.501249	14.0975	14.0975	14.0975	0.31532	0.0174089	0	0
FALSE	High	PMI-Byonic	PMI-Byonic (A2)	A	2	Unambiguous	ECALGANPCEHAGKCLNTLGSFE	[D].EcALGAnPcEHAGKcLNTLGSFE.[C]	C2(Carbamidomethyl); N7(Oxidation); C9(Carbamidomethyl); C15(Carbamidomethyl)	1	1	Q01705	Q01705	Neurogenic locus notch homolog protein 1 OS=Mus musculus OX=10090 GN=Notch1 PE=1 SV=3	2	2	2	1	0	1	1	1	1276.05	2551.09	2551.1	-2.63921	-0.00336644	0	0	104599	HCD (High Energy Collision Dissociation)	MS2	0	100	13.8595	4909	4909	4900	FP030221_9.raw	0/0		0.881797	155.089	155.089	90.8	0.131281	0.00631995	0	0
FALSE	Medium	PMI-Byonic	PMI-Byonic (A2)	A	2	Unambiguous	ECALGANPCEHAGKCLNTLGSFE	[D].EcALGAnPcEHAGKcLNTLGSFE.[C]	C2(Carbamidomethyl); N7(Oxidation); C9(Carbamidomethyl); C15(Carbamidomethyl)	1	1	Q01705	Q01705	Neurogenic locus notch homolog protein 1 OS=Mus musculus OX=10090 GN=Notch1 PE=1 SV=3	2	2	2	1	0	1	1	1	1277.05	2553.1	2551.1	782.963	0.998709	0	0	236513	HCD (High Energy Collision Dissociation)	MS2	49.6655	100	13.99	4965	4965	4955	FP030221_9.raw	0/0		0.220335	12.1927	12.1927	12.1927	0.602095	0.0373291	0	0
FALSE	Medium	PMI-Byonic	PMI-Byonic (A2)	A	2	Unambiguous	ECALGANPCEHAGKCLNTLGSFE	[D].EcALGAnPcEhAGKcLNTLGSFE.[C]	C2(Carbamidomethyl); N7(Oxidation); C9(Carbamidomethyl); H11(Oxidation); C15(Carbamidomethyl)	1	1	Q01705	Q01705	Neurogenic locus notch homolog protein 1 OS=Mus musculus OX=10090 GN=Notch1 PE=1 SV=3	2	2	2	1	0	1	1	1	1284.05	2567.1	2567.1	0.118907	0.000152623	0	0	237019	HCD (High Energy Collision Dissociation)	MS2	0	100	14.0029	4970	4970	4966	FP030221_9.raw	0/0		0.220335	32.7207	32.7207	32.7207	0.602095	0.0413064	0	0
FALSE	Medium	PMI-Byonic	PMI-Byonic (A2)	A	2	Unambiguous	ECALGANPCEHAGKCLNTLGSFE	[D].EcALGAnPcEHAGKcLNTLGSFE.[C]	C2(Carbamidomethyl); N7(Oxidation); C9(Carbamidomethyl); C15(Carbamidomethyl)	1	1	Q01705	Q01705	Neurogenic locus notch homolog protein 1 OS=Mus musculus OX=10090 GN=Notch1 PE=1 SV=3	2	3	3	1	0	1	1	1	851.038	2551.1	2551.1	-0.371599	-0.000315996	0	0	355645	HCD (High Energy Collision Dissociation)	MS2	6.46156	100	14.0808	5003	5003	4999	FP030221_9.raw	0/0		0.555154	107.61	107.61	90.3612	0.278513	0.0151857	0	0
FALSE	High	PMI-Byonic	PMI-Byonic (A2)	A	2	Unambiguous	ECALGANPCEHAGKCLNTLGSFE	[D].EcALGAnPcEHAGKcLNTLGSFE.[C]	C2(Carbamidomethyl); N7(Oxidation); C9(Carbamidomethyl); C15(Carbamidomethyl)	1	1	Q01705	Q01705	Neurogenic locus notch homolog protein 1 OS=Mus musculus OX=10090 GN=Notch1 PE=1 SV=3	2	3	3	1	0	1	1	1	851.039	2551.1	2551.1	0.633252	0.000538497	0	0	2.32393e+06	HCD (High Energy Collision Dissociation)	MS2	0	100	13.949	4947	4947	4944	FP030221_9.raw	0/0		1.57857	207.67	207.67	86.1332	0.0263897	0.000739303	0	0
FALSE	High	PMI-Byonic	PMI-Byonic (A2)	A	2	Unambiguous	CALGANPCEHAGKCLNTLGSFE	[E].cALGANPcEHAGKcLntLGSFE.[C]	C1(Carbamidomethyl); C8(Carbamidomethyl); C14(Carbamidomethyl); N16(Oxidation); T17(Hex(1))	1	1	Q01705	Q01705	Neurogenic locus notch homolog protein 1 OS=Mus musculus OX=10090 GN=Notch1 PE=1 SV=3	1	3	3	1	0	1	1	1	862.045	2584.12	2584.11	4.10628	0.00353702	0	0	1.01191e+06	HCD (High Energy Collision Dissociation)	MS2	5.34027	100	11.8491	4044	4044	4042	FP030221_9.raw	0/0		10.727	720.35	720.35	2.5146	1.87481e-11	6.0049e-12	0	0
FALSE	High	PMI-Byonic	PMI-Byonic (A2)	A	2	Unambiguous	CALGANPCEHAGKCLNTLGSFE	[E].cALGANPcEHAGKcLntLGSFE.[C]	C1(Carbamidomethyl); C8(Carbamidomethyl); C14(Carbamidomethyl); N16(Oxidation); T17(Hex(1))	1	1	Q01705	Q01705	Neurogenic locus notch homolog protein 1 OS=Mus musculus OX=10090 GN=Notch1 PE=1 SV=3	1	3	3	1	0	1	1	1	862.044	2584.12	2584.11	2.05139	0.00176701	0	0	177056	HCD (High Energy Collision Dissociation)	MS2	0	100	11.7339	3994	3994	3987	FP030221_9.raw	0/0		7.72704	599.101	599.101	3.6	1.87481e-08	3.29919e-09	0	0
FALSE	High	PMI-Byonic	PMI-Byonic (A2)	A	2	Unambiguous	CALGANPCEHAGKCLNTLGSFE	[E].cALGANPcEhAGKcLntLGSFE.[C]	C1(Carbamidomethyl); C8(Carbamidomethyl); H10(Oxidation); C14(Carbamidomethyl); N16(Deamidated); T17(Hex(1))	1	1	Q01705	Q01705	Neurogenic locus notch homolog protein 1 OS=Mus musculus OX=10090 GN=Notch1 PE=1 SV=3	1	3	3	1	0	1	1	1	862.373	2585.1	2585.1	3.74777	0.00322945	0	0	331368	HCD (High Energy Collision Dissociation)	MS2	0	100	12.3395	4256	4256	4251	FP030221_9.raw	0/0		6.78122	498.241	498.241	3.6	1.65492e-07	1.66353e-08	0	0
FALSE	High	PMI-Byonic	PMI-Byonic (A2)	A	2	Unambiguous	CALGANPCEHAGKCLNTLGSFE	[E].cALGANPcEHAGKcLNTLGsFE.[C]	C1(Carbamidomethyl); C8(Carbamidomethyl); C14(Carbamidomethyl); S20(Hex(1))	1	1	Q01705	Q01705	Neurogenic locus notch homolog protein 1 OS=Mus musculus OX=10090 GN=Notch1 PE=1 SV=3	1	2	2	1	0	1	1	1	1284.54	2568.08	2568.12	-14.0993	-0.0181043	0	0	143265	HCD (High Energy Collision Dissociation)	MS2	0	100	14.7618	5293	5293	5285	FP030221_9.raw	0/0		1.82266	158.635	158.635	7.71326	0.0150432	0.00038283	0	0
FALSE	Medium	PMI-Byonic	PMI-Byonic (A2)	A	2	Unambiguous	CALGANPCEHAGKCLNTLGSFE	[E].cALGANPcEHAGKcLntLGSFE.[C]	C1(Carbamidomethyl); C8(Carbamidomethyl); C14(Carbamidomethyl); N16(Oxidation); T17(Fuc(1))	1	1	Q01705	Q01705	Neurogenic locus notch homolog protein 1 OS=Mus musculus OX=10090 GN=Notch1 PE=1 SV=3	1	3	3	1	0	1	1	1	856.699	2568.08	2568.12	-13.7244	-0.0117486	0	0	586647	HCD (High Energy Collision Dissociation)	MS2	7.29345	100	14.725	5277	5277	5274	FP030221_9.raw	0/0		0.355831	130.34	130.34	2.4252	0.440727	0.0260376	0	0
FALSE	High	PMI-Byonic	PMI-Byonic (A2)	A	2	Unambiguous	CALGANPCEHAGKCLNTLGSFE	[E].cALGANPcEHAGKcLNtLGSFE.[C]	C1(Carbamidomethyl); C8(Carbamidomethyl); C14(Carbamidomethyl); T17(Hex(1))	1	1	Q01705	Q01705	Neurogenic locus notch homolog protein 1 OS=Mus musculus OX=10090 GN=Notch1 PE=1 SV=3	1	3	3	1	0	1	1	1	856.713	2568.12	2568.12	3.03116	0.00259479	0	0	1.06317e+06	HCD (High Energy Collision Dissociation)	MS2	0	100	11.7553	4003	4003	3998	FP030221_9.raw	0/0		9.72704	670.966	601.041	3.6	1.87481e-10	4.48086e-11	0	0
FALSE	Medium	PMI-Byonic	PMI-Byonic (A2)	A	2	Unambiguous	HAGKCLNTLGSFE	[E].HAGKcLntLGSFE.[C]	C5(Carbamidomethyl); N7(Oxidation); T8(Hex(1))	1	1	Q01705	Q01705	Neurogenic locus notch homolog protein 1 OS=Mus musculus OX=10090 GN=Notch1 PE=1 SV=3	0	3	3	1	0	1	1	1	537.917	1611.74	1611.73	2.6848	0.00144239	0	0	503505	HCD (High Energy Collision Dissociation)	MS2	39.1578	100	9.27718	2935	2935	2931	FP030221_9.raw	0/0		0.394964	31.2525	31.2525	6	0.40275	0.0230106	0	0
FALSE	High	PMI-Byonic	PMI-Byonic (A2)	A	2	Unambiguous	CQCLQGYTGPRCE	[E].cQcLQGYTGPRcE.[I]	C1(Carbamidomethyl); C3(Carbamidomethyl); C12(Carbamidomethyl)	1	1	Q01705	Q01705	Neurogenic locus notch homolog protein 1 OS=Mus musculus OX=10090 GN=Notch1 PE=1 SV=3	0	2	2	1	0	1	1	1	814.837	1628.67	1628.66	2.70872	0.00220579	0	0	324955	HCD (High Energy Collision Dissociation)	MS2	0	100	9.4124	2993	2993	2986	FP030221_9.raw	0/0		7.01879	548.466	548.466	548.466	9.57653e-08	8.93212e-09	0	0
FALSE	High	PMI-Byonic	PMI-Byonic (A2)	A	2	Unambiguous	IDVNECISNPCQNDATCLDQIGE	[E].IDVNEcIsNPcQNDAtcLDQIGE.[F]	C6(Carbamidomethyl); S8(Hex(1)Pent(2)); C11(Carbamidomethyl); T16(Fuc(1)); C17(Carbamidomethyl)	1	1	Q01705	Q01705	Neurogenic locus notch homolog protein 1 OS=Mus musculus OX=10090 GN=Notch1 PE=1 SV=3	4	3	3	1	0	1	1	1	1080.11	3238.32	3237.31	311.541	0.336185	0	0	156573	HCD (High Energy Collision Dissociation)	MS2	17.1478	100	15.06	5419	5419	5417	FP030221_9.raw	0/0		0.776739	124.41	124.41	0	0.167209	0.00873297	0	0
FALSE	High	PMI-Byonic	PMI-Byonic (A2)	A	2	Unambiguous	IDVNECISNPCQNDATCLDQIGE	[E].IDVNEcIsNPcQNDAtcLDQIGE.[F]	C6(Carbamidomethyl); S8(Hex(1)Pent(2)); C11(Carbamidomethyl); T16(Fuc(1)); C17(Carbamidomethyl)	1	1	Q01705	Q01705	Neurogenic locus notch homolog protein 1 OS=Mus musculus OX=10090 GN=Notch1 PE=1 SV=3	4	3	3	1	0	1	1	1	1079.78	3237.33	3237.31	4.30211	0.00464242	0	0	100309	HCD (High Energy Collision Dissociation)	MS2	0	100	14.6836	5260	5260	5252	FP030221_9.raw	0/0		3.01611	287.116	287.116	0	0.000963579	6.55371e-05	0	0
FALSE	High	PMI-Byonic	PMI-Byonic (A2)	A	2	Unambiguous	IDVNECISNPCQNDATCLDQIGE	[E].IDVNEcISNPcQNDAtcLDQIGE.[F]	C6(Carbamidomethyl); C11(Carbamidomethyl); T16(Hex(1)Pent(2)); C17(Carbamidomethyl)	1	1	Q01705	Q01705	Neurogenic locus notch homolog protein 1 OS=Mus musculus OX=10090 GN=Notch1 PE=1 SV=3	4	3	3	1	0	1	1	1	1031.1	3091.27	3091.25	5.15258	0.00530931	0	0	167002	HCD (High Energy Collision Dissociation)	MS2	0	100	14.7294	5279	5279	5274	FP030221_9.raw	0/0		4.14894	383.692	383.692	13.5529	7.09674e-05	7.35171e-06	0	0
FALSE	High	PMI-Byonic	PMI-Byonic (A2)	A	2	Unambiguous	IDVNECISNPCQNDATCLDQIGE	[E].IDVNEcIsNPcQNDAtcLDQIGE.[F]	C6(Carbamidomethyl); S8(Fuc(1)); C11(Carbamidomethyl); T16(Hex(1)Pent(2)); C17(Carbamidomethyl)	1	1	Q01705	Q01705	Neurogenic locus notch homolog protein 1 OS=Mus musculus OX=10090 GN=Notch1 PE=1 SV=3	4	3	3	1	0	1	1	1	1079.78	3237.33	3237.31	4.52835	0.00488656	0	0	800885	HCD (High Energy Collision Dissociation)	MS2	1.09032	100	14.7983	5308	5308	5307	FP030221_9.raw	0/0		5.18347	454.15	454.15	1.13687e-13	6.55437e-06	8.48085e-07	0	0
FALSE	High	PMI-Byonic	PMI-Byonic (A2)	A	2	Unambiguous	IDVNECISNPCQNDATCLDQIGE	[E].IDVNEcIsNPcQNDAtcLDQIGE.[F]	C6(Carbamidomethyl); S8(Hex(1)Pent(2)); C11(Carbamidomethyl); T16(Fuc(1)); C17(Carbamidomethyl)	1	1	Q01705	Q01705	Neurogenic locus notch homolog protein 1 OS=Mus musculus OX=10090 GN=Notch1 PE=1 SV=3	4	3	3	1	0	1	1	1	1079.78	3237.33	3237.31	4.07586	0.00439828	0	0	217569	HCD (High Energy Collision Dissociation)	MS2	0	100	14.9281	5363	5363	5362	FP030221_9.raw	0/0		3.25219	241.556	241.556	0	0.000559512	4.56835e-05	0	0
FALSE	High	PMI-Byonic	PMI-Byonic (A2)	A	2	Unambiguous	CISNPCQNDATCLDQIGE	[E].cIsNPcQNDAtcLDQIGE.[F]	C1(Carbamidomethyl); S3(Fuc(1)); C6(Carbamidomethyl); T11(Hex(1)Pent(2)); C12(Carbamidomethyl)	1	1	Q01705	Q01705	Neurogenic locus notch homolog protein 1 OS=Mus musculus OX=10090 GN=Notch1 PE=1 SV=3	2	3	3	1	0	1	1	1	889.691	2667.06	2667.05	4.05017	0.00360067	0	0	327746	HCD (High Energy Collision Dissociation)	MS2	0	100	13.1047	4586	4586	4581	FP030221_9.raw	0/0		5.0908	413.109	413.109	2.4	8.11339e-06	1.0381e-06	0	0
FALSE	Medium	PMI-Byonic	PMI-Byonic (A2)	A	2	Unambiguous	FQCICMPGYE	[E].FQcIcMPGYE.[G]	C3(Carbamidomethyl); C5(Carbamidomethyl)	1	1	Q01705	Q01705	Neurogenic locus notch homolog protein 1 OS=Mus musculus OX=10090 GN=Notch1 PE=1 SV=3	0	2	2	1	0	1	1	1	652.762	1304.52	1304.51	4.93098	0.00321626	0	0	108262	HCD (High Energy Collision Dissociation)	MS2	38.5667	100	15.1379	5452	5452	5450	FP030221_9.raw	0/0		0.577822	237.781	78.4732	78.4732	0.264349	0.0132058	0	0
FALSE	High	PMI-Byonic	PMI-Byonic (A2)	A	2	Unambiguous	FQCICMPGYE	[E].FQcIcMPGYE.[G]	C3(Carbamidomethyl); C5(Carbamidomethyl)	1	1	Q01705	Q01705	Neurogenic locus notch homolog protein 1 OS=Mus musculus OX=10090 GN=Notch1 PE=1 SV=3	0	2	2	1	0	1	1	1	652.762	1304.52	1304.51	4.65026	0.00303316	0	0	189488	HCD (High Energy Collision Dissociation)	MS2	17.3785	100	15.0185	5402	5402	5395	FP030221_9.raw	0/0		4.04696	427.076	261.69	261.69	8.97503e-05	8.92662e-06	0	0
FALSE	High	PMI-Byonic	PMI-Byonic (A2)	A	2	Unambiguous	FQCICMPGYE	[E].FQcIcmPGYE.[G]	C3(Carbamidomethyl); C5(Carbamidomethyl); M6(Oxidation)	1	1	Q01705	Q01705	Neurogenic locus notch homolog protein 1 OS=Mus musculus OX=10090 GN=Notch1 PE=1 SV=3	0	2	2	1	0	1	1	1	660.759	1320.51	1320.51	4.37728	0.00289011	0	0	317878	HCD (High Energy Collision Dissociation)	MS2	3.51866	100	14.1543	5034	5034	5032	FP030221_9.raw	0/0		3.30158	427.491	316.817	316.817	0.000499373	3.66382e-05	0	0
FALSE	High	PMI-Byonic	PMI-Byonic (A2)	A	2	Unambiguous	FQCICMPGYE	[E].FQcIcmPGYE.[G]	C3(Carbamidomethyl); C5(Carbamidomethyl); M6(Oxidation)	1	1	Q01705	Q01705	Neurogenic locus notch homolog protein 1 OS=Mus musculus OX=10090 GN=Notch1 PE=1 SV=3	0	2	2	1	0	1	1	1	660.76	1320.51	1320.51	4.83949	0.00319528	0	0	481013	HCD (High Energy Collision Dissociation)	MS2	26.5344	100	12.2102	4201	4201	4196	FP030221_9.raw	0/0		4.76299	447.253	332.415	332.415	1.72589e-05	1.86818e-06	0	0
FALSE	High	PMI-Byonic	PMI-Byonic (A2)	A	2	Unambiguous	FQCICMPGYE	[E].FQcIcMPGYE.[G]	C3(Carbamidomethyl); C5(Carbamidomethyl)	1	1	Q01705	Q01705	Neurogenic locus notch homolog protein 1 OS=Mus musculus OX=10090 GN=Notch1 PE=1 SV=3	0	2	2	1	0	1	1	1	652.761	1304.52	1304.51	3.7145	0.0024228	0	0	483137	HCD (High Energy Collision Dissociation)	MS2	13.9015	100	14.5434	5200	5200	5197	FP030221_9.raw	0/0		3.81833	447.186	236.726	236.726	0.00015194	1.63142e-05	0	0
FALSE	High	PMI-Byonic	PMI-Byonic (A2)	A	2	Unambiguous	FQCICMPGYE	[E].FQcIcmPGYE.[G]	C3(Carbamidomethyl); C5(Carbamidomethyl); M6(Oxidation)	1	1	Q01705	Q01705	Neurogenic locus notch homolog protein 1 OS=Mus musculus OX=10090 GN=Notch1 PE=1 SV=3	0	2	2	1	0	1	1	1	660.759	1320.51	1320.51	3.36041	0.00221872	0	0	432132	HCD (High Energy Collision Dissociation)	MS2	16.1887	100	14.4116	5144	5144	5142	FP030221_9.raw	0/0		3.88118	432.398	291.726	291.726	0.000131467	1.10266e-05	0	0
FALSE	High	PMI-Byonic	PMI-Byonic (A2)	A	2	Unambiguous	FQCICMPGYE	[E].FQcIcmPGYE.[G]	C3(Carbamidomethyl); C5(Carbamidomethyl); M6(Oxidation)	1	1	Q01705	Q01705	Neurogenic locus notch homolog protein 1 OS=Mus musculus OX=10090 GN=Notch1 PE=1 SV=3	0	2	2	1	0	1	1	1	660.76	1320.51	1320.51	5.11681	0.00337839	0	0	260773	HCD (High Energy Collision Dissociation)	MS2	5.1974	100	14.027	4980	4980	4977	FP030221_9.raw	0/0		2.0631	320.969	208.572	208.572	0.00864763	0.000174535	0	0
FALSE	High	PMI-Byonic	PMI-Byonic (A2)	A	2	Unambiguous	FQCICMPGYE	[E].FQcIcmPGYE.[G]	C3(Carbamidomethyl); C5(Carbamidomethyl); M6(Oxidation)	1	1	Q01705	Q01705	Neurogenic locus notch homolog protein 1 OS=Mus musculus OX=10090 GN=Notch1 PE=1 SV=3	0	2	2	1	0	1	1	1	660.759	1320.51	1320.51	3.91507	0.00258493	0	0	375792	HCD (High Energy Collision Dissociation)	MS2	3.20081	100	14.5456	5201	5201	5197	FP030221_9.raw	0/0		3.88118	426.955	288.63	288.63	0.000131467	1.22556e-05	0	0
FALSE	High	PMI-Byonic	PMI-Byonic (A2)	A	2	Unambiguous	FQCICMPGYE	[E].FQcIcMPGYE.[G]	C3(Carbamidomethyl); C5(Carbamidomethyl)	1	1	Q01705	Q01705	Neurogenic locus notch homolog protein 1 OS=Mus musculus OX=10090 GN=Notch1 PE=1 SV=3	0	2	2	1	0	1	1	1	652.762	1304.52	1304.51	4.55668	0.00297212	0	0	6.90325e+06	HCD (High Energy Collision Dissociation)	MS2	0.657572	30.2385	14.6683	5253	5253	5252	FP030221_9.raw	0/0		3.38263	496.962	271.121	271.121	0.00041435	2.80898e-05	0	0
FALSE	High	PMI-Byonic	PMI-Byonic (A2)	A	2	Unambiguous	FQCICMPGYE	[E].FQcIcmPGYE.[G]	C3(Carbamidomethyl); C5(Carbamidomethyl); M6(Oxidation)	1	1	Q01705	Q01705	Neurogenic locus notch homolog protein 1 OS=Mus musculus OX=10090 GN=Notch1 PE=1 SV=3	0	2	2	1	0	1	1	1	660.758	1320.51	1320.51	2.62088	0.00173044	0	0	126130	HCD (High Energy Collision Dissociation)	MS2	39.3852	100	14.6857	5261	5261	5252	FP030221_9.raw	0/0		3.09565	362.246	305.682	305.682	0.000802323	5.74467e-05	0	0
FALSE	High	PMI-Byonic	PMI-Byonic (A2)	A	2	Unambiguous	FQCICMPGYE	[E].FQcIcmPGYE.[G]	C3(Carbamidomethyl); C5(Carbamidomethyl); M6(Oxidation)	1	1	Q01705	Q01705	Neurogenic locus notch homolog protein 1 OS=Mus musculus OX=10090 GN=Notch1 PE=1 SV=3	0	2	2	1	0	1	1	1	660.759	1320.51	1320.51	3.26797	0.00215769	0	0	427796	HCD (High Energy Collision Dissociation)	MS2	3.21933	100	14.2902	5092	5092	5087	FP030221_9.raw	0/0		5.10604	453.934	314.961	314.961	7.83365e-06	9.42485e-07	0	0
FALSE	Medium	PMI-Byonic	PMI-Byonic (A2)	A	2	Unambiguous	FQCICMPGYEGVYCE	[E].FQcIcMPGYEGVYcE.[I]	C3(Carbamidomethyl); C5(Carbamidomethyl); C14(Carbamidomethyl)	1	1	Q01705	Q01705	Neurogenic locus notch homolog protein 1 OS=Mus musculus OX=10090 GN=Notch1 PE=1 SV=3	1	2	2	1	0	1	1	1	956.878	1912.75	1912.74	5.97591	0.00571517	0	0	147583	HCD (High Energy Collision Dissociation)	MS2	17.85	100	16.0507	5839	5839	5835	FP030221_9.raw	0/0		0.745215	231.218	231.218	231.218	0.179798	0.0113032	0	0
FALSE	High	PMI-Byonic	PMI-Byonic (A2)	A	2	Unambiguous	GVYCEINTDE	[E].GVYcEINTDE.[C]	C4(Carbamidomethyl)	1	1	Q01705	Q01705	Neurogenic locus notch homolog protein 1 OS=Mus musculus OX=10090 GN=Notch1 PE=1 SV=3	2	2	2	1	0	1	1	1	600.249	1199.49	1199.49	2.30437	0.00138203	0	0	672728	HCD (High Energy Collision Dissociation)	MS2	46.8527	100	11.3245	3815	3815	3811	FP030221_9.raw	0/0		1.38537	268.282	81.1139	81.1139	0.0411743	0.00107348	0	0
FALSE	High	PMI-Byonic	PMI-Byonic (A2)	A	2	Unambiguous	GVYCEINTDECASSPCLHNGHCMDKINE	[E].GVYcEINTDEcAsSPcLHnGHcMDKINE.[F]	C4(Carbamidomethyl); C11(Carbamidomethyl); S13(Hex(1)Pent(2)); C16(Carbamidomethyl); N19(Deamidated); C22(Carbamidomethyl)	1	1	Q01705	Q01705	Neurogenic locus notch homolog protein 1 OS=Mus musculus OX=10090 GN=Notch1 PE=1 SV=3	4	4	4	1	0	1	1	1	935.874	3740.47	3737.45	807.589	0.754582	0	0	558227	HCD (High Energy Collision Dissociation)	MS2	0	100	11.0279	3687	3687	3679	FP030221_9.raw	0/0		6.75746	600.624	600.624	0	1.748e-07	2.00737e-08	0	0
FALSE	High	PMI-Byonic	PMI-Byonic (A2)	A	2	Unambiguous	GVYCEINTDE	[E].GVYcEINTDE.[C]	C4(Carbamidomethyl)	1	1	Q01705	Q01705	Neurogenic locus notch homolog protein 1 OS=Mus musculus OX=10090 GN=Notch1 PE=1 SV=3	2	2	2	1	0	1	1	1	600.25	1199.49	1199.49	3.01675	0.00180928	0	0	720612	HCD (High Energy Collision Dissociation)	MS2	8.18841	100	11.1985	3761	3761	3756	FP030221_9.raw	0/0		1.76567	370.453	106.722	106.722	0.0171528	0.000523753	0	0
FALSE	High	PMI-Byonic	PMI-Byonic (A2)	A	2	Unambiguous	GVYCEINTDECASSPCLHNGHCMDKINE	[E].GVYcEINTDEcAsSPcLHNGHcMDKINE.[F]	C4(Carbamidomethyl); C11(Carbamidomethyl); S13(Hex(1)Pent(2)); C16(Carbamidomethyl); C22(Carbamidomethyl)	1	1	Q01705	Q01705	Neurogenic locus notch homolog protein 1 OS=Mus musculus OX=10090 GN=Notch1 PE=1 SV=3	4	4	4	1	0	1	1	1	934.874	3736.47	3736.47	1.3456	0.00125695	0	0	170433	HCD (High Energy Collision Dissociation)	MS2	0	100	10.8087	3592	3592	3591	FP030221_9.raw	0/0		8.33723	696.992	696.992	0	4.60017e-09	6.07343e-10	0	0
FALSE	High	PMI-Byonic	PMI-Byonic (A2)	A	2	Unambiguous	GVYCEINTDECASSPCLHNGHCMDKINE	[E].GVYcEINTDEcASsPcLHNGHcMDKINE.[F]	C4(Carbamidomethyl); C11(Carbamidomethyl); S14(Hex(1)Pent(2)); C16(Carbamidomethyl); C22(Carbamidomethyl)	1	1	Q01705	Q01705	Neurogenic locus notch homolog protein 1 OS=Mus musculus OX=10090 GN=Notch1 PE=1 SV=3	4	4	4	1	0	1	1	1	935.127	3737.49	3736.47	271.918	0.254004	0	0	717672	HCD (High Energy Collision Dissociation)	MS2	28.9907	100	10.6979	3545	3545	3536	FP030221_9.raw	0/0		14.3371	983.216	980.576	0	4.60166e-15	1.3617e-15	0	0
FALSE	High	PMI-Byonic	PMI-Byonic (A2)	A	2	Unambiguous	GVYCEINTDECASSPCLHNGHCMDKINE	[E].GVYcEINTDEcASsPcLHnGHcMDKINE.[F]	C4(Carbamidomethyl); C11(Carbamidomethyl); S14(Hex(1)Pent(2)); C16(Carbamidomethyl); N19(Deamidated); C22(Carbamidomethyl)	1	1	Q01705	Q01705	Neurogenic locus notch homolog protein 1 OS=Mus musculus OX=10090 GN=Notch1 PE=1 SV=3	4	4	4	1	0	1	1	1	935.122	3737.46	3737.45	2.94372	0.00275051	0	0	615817	HCD (High Energy Collision Dissociation)	MS2	0	100	11.6279	3947	3947	3943	FP030221_9.raw	0/0		30.0057	1086.78	1070.94	0	9.86859e-31	9.86827e-31	0	0
FALSE	High	PMI-Byonic	PMI-Byonic (A2)	A	2	Unambiguous	INTDECASSPCLHNGHCMDKINE	[E].INTDEcASsPcLHnGHcMDKINE.[F]	C6(Carbamidomethyl); S9(Hex(1)Pent(2)); C11(Carbamidomethyl); N14(Deamidated); C17(Carbamidomethyl)	1	1	Q01705	Q01705	Neurogenic locus notch homolog protein 1 OS=Mus musculus OX=10090 GN=Notch1 PE=1 SV=3	3	4	4	1	0	1	1	1	783.065	3129.24	3129.23	3.7132	0.00290486	0	0	284577	HCD (High Energy Collision Dissociation)	MS2	6.07085	100	9.40157	2988	2988	2986	FP030221_9.raw	0/0		5.87043	548.22	548.22	1.2	1.34763e-06	1.78391e-07	0	0
FALSE	High	PMI-Byonic	PMI-Byonic (A2)	A	2	Unambiguous	INTDECASSPCLHNGHCMDKINE	[E].INTDEcASsPcLHnGHcMDKINE.[F]	C6(Carbamidomethyl); S9(Hex(1)Pent(2)); C11(Carbamidomethyl); N14(Deamidated); C17(Carbamidomethyl)	1	1	Q01705	Q01705	Neurogenic locus notch homolog protein 1 OS=Mus musculus OX=10090 GN=Notch1 PE=1 SV=3	3	4	4	1	0	1	1	1	783.065	3129.24	3129.23	3.79122	0.00296589	0	0	588394	HCD (High Energy Collision Dissociation)	MS2	60.4027	100	9.77806	3150	3150	3140	FP030221_9.raw	0/0		3.82762	239.723	239.723	1.2	0.000148725	1.4958e-05	0	0
FALSE	High	PMI-Byonic	PMI-Byonic (A2)	A	2	Unambiguous	INTDECASSPCLHNGHCMDKINE	[E].INTDEcASsPcLHnGHcMDKINE.[F]	C6(Carbamidomethyl); S9(Hex(1)Pent(2)); C11(Carbamidomethyl); N14(Deamidated); C17(Carbamidomethyl)	1	1	Q01705	Q01705	Neurogenic locus notch homolog protein 1 OS=Mus musculus OX=10090 GN=Notch1 PE=1 SV=3	3	4	4	1	0	1	1	1	783.064	3129.24	3129.23	2.46489	0.0019283	0	0	487402	HCD (High Energy Collision Dissociation)	MS2	0	100	10.1038	3290	3290	3283	FP030221_9.raw	0/0		12.1531	802.057	692.598	1.2	7.02959e-13	8.90602e-14	0	0
FALSE	High	PMI-Byonic	PMI-Byonic (A2)	A	2	Unambiguous	INTDECASSPCLHNGHCMDKINE	[E].INTDEcASsPcLHnGHcMDKINE.[F]	C6(Carbamidomethyl); S9(Hex(1)Pent(2)); C11(Carbamidomethyl); N14(Deamidated); C17(Carbamidomethyl)	1	1	Q01705	Q01705	Neurogenic locus notch homolog protein 1 OS=Mus musculus OX=10090 GN=Notch1 PE=1 SV=3	3	4	4	1	0	1	1	1	783.565	3131.24	3129.23	642.849	0.502905	0	0	326632	HCD (High Energy Collision Dissociation)	MS2	23.3749	100	10.3607	3401	3401	3393	FP030221_9.raw	0/0		5.8763	436.189	436.189	1.2	1.32952e-06	1.58232e-07	0	0
FALSE	High	PMI-Byonic	PMI-Byonic (A2)	A	2	Unambiguous	INTDECASSPCLHNGHCMDKINE	[E].INTDEcASsPcLHNGHcMDKINE.[F]	C6(Carbamidomethyl); S9(Hex(1)Pent(2)); C11(Carbamidomethyl); C17(Carbamidomethyl)	1	1	Q01705	Q01705	Neurogenic locus notch homolog protein 1 OS=Mus musculus OX=10090 GN=Notch1 PE=1 SV=3	3	4	4	1	0	1	1	1	782.818	3128.25	3128.24	1.96068	0.00153337	0	0	749572	HCD (High Energy Collision Dissociation)	MS2	0	100	9.02472	2826	2826	2824	FP030221_9.raw	0/0		10.3137	791.352	722.532	1.2	4.85663e-11	1.20853e-11	0	0
FALSE	High	PMI-Byonic	PMI-Byonic (A2)	A	2	Unambiguous	INTDECASSPCLHNGHCMDKINE	[E].INTDEcASsPcLHNGHcMDKINE.[F]	C6(Carbamidomethyl); S9(Hex(1)Pent(2)R0); C11(Carbamidomethyl); C17(Carbamidomethyl)	1	1	Q01705	Q01705	Neurogenic locus notch homolog protein 1 OS=Mus musculus OX=10090 GN=Notch1 PE=1 SV=3	3	4	4	1	0	1	1	1	782.819	3128.25	3128.24	3.59957	0.00281508	0	0	363578	HCD (High Energy Collision Dissociation)	MS2	2.20552	100	8.90462	2775	2775	2769	FP030221_9.raw	0/0		15.1822	981.269	827.408	1.2	6.5738e-16	1.53386e-16	0	0
FALSE	High	PMI-Byonic	PMI-Byonic (A2)	A	2	Unambiguous	INTDECASSPCLHNGHCMDKINE	[E].INTDEcASsPcLHNGHcMDKINE.[F]	C6(Carbamidomethyl); S9(Hex(1)Pent(2)); C11(Carbamidomethyl); C17(Carbamidomethyl)	1	1	Q01705	Q01705	Neurogenic locus notch homolog protein 1 OS=Mus musculus OX=10090 GN=Notch1 PE=1 SV=3	3	4	4	1	0	1	1	1	782.819	3128.25	3128.24	2.81916	0.00220476	0	0	43627	HCD (High Energy Collision Dissociation)	MS2	24.5411	100	9.29012	2941	2941	2931	FP030221_9.raw	0/0		4.21685	268.351	268.351	1.2	6.06944e-05	6.02253e-06	0	0
FALSE	High	PMI-Byonic	PMI-Byonic (A2)	A	2	Unambiguous	INTDECASSPCLHNGHCMDKINE	[E].INTDEcASsPcLHnGHcMDKINE.[F]	C6(Carbamidomethyl); S9(Hex(1)Pent(2)); C11(Carbamidomethyl); N14(Deamidated); C17(Carbamidomethyl)	1	1	Q01705	Q01705	Neurogenic locus notch homolog protein 1 OS=Mus musculus OX=10090 GN=Notch1 PE=1 SV=3	3	4	4	1	0	1	1	1	783.064	3129.24	3129.23	2.62092	0.00205037	0	0	526410	HCD (High Energy Collision Dissociation)	MS2	1.57586	100	10.218	3339	3339	3338	FP030221_9.raw	0/0		30.0057	1072.53	965.445	1.2	9.86859e-31	9.8681e-31	0	0
FALSE	High	PMI-Byonic	PMI-Byonic (A2)	A	2	Unambiguous	CASSPCLHNGHCMDKINE	[E].cASsPcLHnGHcMDKINE.[F]	C1(Carbamidomethyl); S4(Hex(1)Pent(2)); C6(Carbamidomethyl); N9(Deamidated); C12(Carbamidomethyl)	1	1	Q01705	Q01705	Neurogenic locus notch homolog protein 1 OS=Mus musculus OX=10090 GN=Notch1 PE=1 SV=3	1	4	4	1	0	1	1	1	640.003	2556.99	2556.98	2.66004	0.00170042	0	0	684534	HCD (High Energy Collision Dissociation)	MS2	60.1522	100	9.08454	2852	2852	2846	FP030221_9.raw	0/0		8.3371	618.163	618.163	17.8589	4.60155e-09	7.40483e-10	0	0
FALSE	High	PMI-Byonic	PMI-Byonic (A2)	A	2	Unambiguous	FQCQCPKGFNGHLCQYDVDE	[E].FQcQcPKGFNGHLcQYDVDE.[C]	C3(Carbamidomethyl); C5(Carbamidomethyl); C14(Carbamidomethyl)	1	1	Q01705	Q01705	Neurogenic locus notch homolog protein 1 OS=Mus musculus OX=10090 GN=Notch1 PE=1 SV=3	2	3	3	1	0	1	1	1	834.684	2502.04	2502.03	3.71134	0.00309529	0	0	485197	HCD (High Energy Collision Dissociation)	MS2	3.84681	100	11.596	3933	3933	3932	FP030221_9.raw	0/0		5.92614	384.415	365.288	365.288	1.18538e-06	1.37683e-07	0	0
FALSE	High	PMI-Byonic	PMI-Byonic (A2)	A	2	Unambiguous	FQCQCPKGFNGHLCQYDVDECASTPCKNGAKCLDGPNTYTCVCTE	[E].FQcQcPKGFNGHLcQYDVDEcAStPcKnGAKcLDGPNTYTcVcTE.[G]	C3(Carbamidomethyl); C5(Carbamidomethyl); C14(Carbamidomethyl); C21(Carbamidomethyl); T24(Hex(1)Pent(2)); C26(Carbamidomethyl); N28(Oxidation); C32(Carbamidomethyl); C41(Carbamidomethyl); C43(Carbamidomethyl)	1	1	Q01705	Q01705	Neurogenic locus notch homolog protein 1 OS=Mus musculus OX=10090 GN=Notch1 PE=1 SV=3	4	5	5	1	0	1	1	1	1159.27	5792.34	5789.32	521.04	0.603294	0	0	794523	HCD (High Energy Collision Dissociation)	MS2	43.5569	100	12.0654	4139	4139	4130	FP030221_9.raw	0/0		4.27595	280.7	280.7	0	5.29719e-05	5.41506e-06	0	0
FALSE	High	PMI-Byonic	PMI-Byonic (A2)	A	2	Unambiguous	FQCQCPKGFNGHLCQYDVDE	[E].FQcQcPKGFNGHLcQYDVDE.[C]	C3(Carbamidomethyl); C5(Carbamidomethyl); C14(Carbamidomethyl)	1	1	Q01705	Q01705	Neurogenic locus notch homolog protein 1 OS=Mus musculus OX=10090 GN=Notch1 PE=1 SV=3	2	3	3	1	0	1	1	1	834.684	2502.04	2502.03	3.71134	0.00309529	0	0	1.50423e+06	HCD (High Energy Collision Dissociation)	MS2	0	100	11.3484	3825	3825	3822	FP030221_9.raw	0/0		5.95374	526.157	330.578	330.578	1.11241e-06	1.18974e-07	0	0
FALSE	High	PMI-Byonic	PMI-Byonic (A2)	A	2	Unambiguous	FQCQCPKGFNGHLCQYDVDE	[E].FQcQcPKGFNGHLcQYDVDE.[C]	C3(Carbamidomethyl); C5(Carbamidomethyl); C14(Carbamidomethyl)	1	1	Q01705	Q01705	Neurogenic locus notch homolog protein 1 OS=Mus musculus OX=10090 GN=Notch1 PE=1 SV=3	2	3	3	1	0	1	1	1	834.683	2502.04	2502.03	3.19906	0.00266805	0	0	2.37028e+06	HCD (High Energy Collision Dissociation)	MS2	0	76.0777	11.4688	3878	3878	3877	FP030221_9.raw	0/0		4.12743	471.693	281.334	281.334	7.45704e-05	8.0668e-06	0	0
FALSE	High	PMI-Byonic	PMI-Byonic (A2)	A	2	Unambiguous	FQCQCPKGFNGHLCQYDVDECASTPCKNGAKCLDGPNTYTCVCTE	[E].FQcQcPKGFNGHLcQYDVDEcAStPcKNGAKcLDGPNTYTcVcTE.[G]	C3(Carbamidomethyl); C5(Carbamidomethyl); C14(Carbamidomethyl); C21(Carbamidomethyl); T24(Hex(1)Pent(2)); C26(Carbamidomethyl); C32(Carbamidomethyl); C41(Carbamidomethyl); C43(Carbamidomethyl)	1	1	Q01705	Q01705	Neurogenic locus notch homolog protein 1 OS=Mus musculus OX=10090 GN=Notch1 PE=1 SV=3	4	5	5	1	0	1	1	1	1156.27	5777.34	5773.32	695.342	0.802887	0	0	791625	HCD (High Energy Collision Dissociation)	MS2	0	100	12.0676	4140	4140	4130	FP030221_9.raw	0/0		2.00504	239.687	239.687	0	0.00988467	0.000257527	0	0
FALSE	High	PMI-Byonic	PMI-Byonic (A2)	A	2	Unambiguous	FQCQCPKGFNGHLCQYDVDECASTPCKNGAKCLDGPNTYTCVCTE	[E].FQcQcPKGFnGHLcQYDVDEcAStPcKNGAKcLDGPnTYTcVcTE.[G]	C3(Carbamidomethyl); C5(Carbamidomethyl); N10(Deamidated); C14(Carbamidomethyl); C21(Carbamidomethyl); T24(Hex(1)Pent(2)); C26(Carbamidomethyl); C32(Carbamidomethyl); N37(Oxidation); C41(Carbamidomethyl); C43(Carbamidomethyl)	1	1	Q01705	Q01705	Neurogenic locus notch homolog protein 1 OS=Mus musculus OX=10090 GN=Notch1 PE=1 SV=3	4	5	5	1	0	1	1	1	1159.67	5794.32	5790.3	694.011	0.803707	0	0	429216	HCD (High Energy Collision Dissociation)	MS2	26.7783	100	12.2966	4238	4238	4229	FP030221_9.raw	0/0		3.83557	236.047	236.047	0	0.000146024	1.36068e-05	0	0
FALSE	High	PMI-Byonic	PMI-Byonic (A2)	A	2	Unambiguous	FQCQCPKGFNGHLCQYDVDE	[E].FQcQcPKGFnGHLcQYDVDE.[C]	C3(Carbamidomethyl); C5(Carbamidomethyl); N10(Deamidated); C14(Carbamidomethyl)	1	1	Q01705	Q01705	Neurogenic locus notch homolog protein 1 OS=Mus musculus OX=10090 GN=Notch1 PE=1 SV=3	2	3	3	1	0	1	1	1	835.013	2503.02	2503.01	4.80431	0.00400842	0	0	845456	HCD (High Energy Collision Dissociation)	MS2	47.379	100	12.0632	4138	4138	4130	FP030221_9.raw	0/0		4.66802	388.932	282.019	57.5977	2.14772e-05	2.10731e-06	0	0
FALSE	High	PMI-Byonic	PMI-Byonic (A2)	A	2	Unambiguous	FQCQCPKGFNGHLCQYDVDE	[E].FQcQcPKGFnGHLcQYDVDE.[C]	C3(Carbamidomethyl); C5(Carbamidomethyl); N10(Deamidated); C14(Carbamidomethyl)	1	1	Q01705	Q01705	Neurogenic locus notch homolog protein 1 OS=Mus musculus OX=10090 GN=Notch1 PE=1 SV=3	2	3	3	1	0	1	1	1	835.013	2503.02	2503.01	4.95062	0.00413049	0	0	4298365	HCD (High Energy Collision Dissociation)	MS2	0.712743	55.4441	12.1758	4186	4186	4185	FP030221_9.raw	0/0		5.84011	563.226	302.73	124.099	1.44507e-06	1.99503e-07	0	0
FALSE	High	PMI-Byonic	PMI-Byonic (A2)	A	2	Unambiguous	FQCQCPKGFNGHLCQYDVDE	[E].FQcQcPKGFnGHLcQYDVDE.[C]	C3(Carbamidomethyl); C5(Carbamidomethyl); N10(Deamidated); C14(Carbamidomethyl)	1	1	Q01705	Q01705	Neurogenic locus notch homolog protein 1 OS=Mus musculus OX=10090 GN=Notch1 PE=1 SV=3	2	3	3	1	0	1	1	1	835.012	2503.02	2503.01	4.07277	0.00339806	0	0	728892	HCD (High Energy Collision Dissociation)	MS2	0	100	11.9033	4068	4068	4064	FP030221_9.raw	0/0		5.37985	416.886	338.731	80.6391	4.17017e-06	4.57991e-07	0	0
FALSE	High	PMI-Byonic	PMI-Byonic (A2)	A	2	Unambiguous	FQCQCPKGFNGHLCQYDVDECASTPCKNGAKCLDGPNTYTCVCTE	[E].FQcQcPKGFnGHLcQYDVDEcAsTPcKNGAKcLDGPNTYTcVcTE.[G]	C3(Carbamidomethyl); C5(Carbamidomethyl); N10(Deamidated); C14(Carbamidomethyl); C21(Carbamidomethyl); S23(Hex(1)Pent(2)); C26(Carbamidomethyl); C32(Carbamidomethyl); C41(Carbamidomethyl); C43(Carbamidomethyl)	1	1	Q01705	Q01705	Neurogenic locus notch homolog protein 1 OS=Mus musculus OX=10090 GN=Notch1 PE=1 SV=3	4	5	5	1	0	1	1	1	1156.27	5777.34	5774.31	525.656	0.60706	0	0	658646	HCD (High Energy Collision Dissociation)	MS2	0	100	12.1931	4194	4194	4185	FP030221_9.raw	0/0		3.64512	268.355	268.355	0	0.000226404	1.83739e-05	0	0
FALSE	High	PMI-Byonic	PMI-Byonic (A2)	A	2	Unambiguous	FQCQCPKGFNGHLCQYDVDE	[E].FQcQcPKGFnGHLcQYDVDE.[C]	C3(Carbamidomethyl); C5(Carbamidomethyl); N10(Deamidated); C14(Carbamidomethyl)	1	1	Q01705	Q01705	Neurogenic locus notch homolog protein 1 OS=Mus musculus OX=10090 GN=Notch1 PE=1 SV=3	2	3	3	1	0	1	1	1	835.012	2503.02	2503.01	4.29223	0.00358117	0	0	1.05224e+06	HCD (High Energy Collision Dissociation)	MS2	1.91281	100	11.7804	4014	4014	4009	FP030221_9.raw	0/0		5.37264	469.333	314.308	66.5963	4.23996e-06	5.13608e-07	0	0
FALSE	High	PMI-Byonic	PMI-Byonic (A2)	A	2	Unambiguous	FQCQCPKGFNGHLCQYDVDE	[E].FQcQcPKGFnGHLcQYDVDE.[C]	C3(Carbamidomethyl); C5(Carbamidomethyl); N10(Deamidated); C14(Carbamidomethyl)	1	1	Q01705	Q01705	Neurogenic locus notch homolog protein 1 OS=Mus musculus OX=10090 GN=Notch1 PE=1 SV=3	2	3	3	1	0	1	1	1	835.012	2503.02	2503.01	3.63385	0.00303185	0	0	1.08115e+06	HCD (High Energy Collision Dissociation)	MS2	0	100	12.3094	4243	4243	4240	FP030221_9.raw	0/0		5.37264	477.001	301.963	110.565	4.23996e-06	5.67613e-07	0	0
FALSE	High	PMI-Byonic	PMI-Byonic (A2)	A	2	Unambiguous	CASTPCKNGAKCLDGPNTYTCVCTE	[E].cASTPcKnGAKcLDGPNtYTcVcTE.[G]	C1(Carbamidomethyl); C6(Carbamidomethyl); N8(Deamidated); C12(Carbamidomethyl); T18(Hex(1)Pent(2)); C21(Carbamidomethyl); C23(Carbamidomethyl)	1	1	Q01705	Q01705	Neurogenic locus notch homolog protein 1 OS=Mus musculus OX=10090 GN=Notch1 PE=1 SV=3	1	3	3	1	0	1	1	1	1098.44	3293.31	3291.3	612.242	0.671691	0	0	337579	HCD (High Energy Collision Dissociation)	MS2	15.048	100	10.3141	3381	3381	3371	FP030221_9.raw	0/0		6.32764	458.577	458.577	2.4	4.70285e-07	5.0122e-08	0	0
FALSE	High	PMI-Byonic	PMI-Byonic (A2)	A	2	Unambiguous	ECDPDPCHYGSCKDGVATFTCLCQPGYTGHHCE	[D].EcDPDPcHYGScKDGVAtFtcLcQPGYTGHHcE.[T]	C2(Carbamidomethyl); C7(Carbamidomethyl); C12(Carbamidomethyl); T18(Hex(1)Pent(1)); T20(HexNAc(1)Fuc(1)); C21(Carbamidomethyl); C23(Carbamidomethyl); C32(Carbamidomethyl)	1	1	Q01705	Q01705	Neurogenic locus notch homolog protein 1 OS=Mus musculus OX=10090 GN=Notch1 PE=1 SV=3	2	5	5	1	0	1	1	1	913.164	4561.79	4558.73	670.77	0.611573	0	0	424111	HCD (High Energy Collision Dissociation)	MS2	39.6757	100	12.2988	4239	4239	4229	FP030221_9.raw	0/0		1.08836	132.64	69.8403	0	0.0815902	0.00267275	0	0
FALSE	High	PMI-Byonic	PMI-Byonic (A2)	A	2	Unambiguous	CDPDPCHYGSCKDGVATFTCLCQPGYTGHHCETNINE	[E].cDPDPchYGScKDGVATFtcLcQPGYtGHHcETNINE.[C]	C1(Carbamidomethyl); C6(Carbamidomethyl); H7(Oxidation); C11(Carbamidomethyl); T19(Hex(1)Pent(2)); C20(Carbamidomethyl); C22(Carbamidomethyl); T27(HexNAc(1)Fuc(1)); C31(Carbamidomethyl)	1	1	Q01705	Q01705	Neurogenic locus notch homolog protein 1 OS=Mus musculus OX=10090 GN=Notch1 PE=1 SV=3	2	5	5	1	0	1	1	1	1030.42	5148.06	5148.99	-180.879	-0.186269	0	0	252057	HCD (High Energy Collision Dissociation)	MS2	0	100	12.8069	4459	4459	4449	FP030221_9.raw	0/0		4.35531	528.965	528.965	0	4.4126e-05	4.35262e-06	0	0
FALSE	High	PMI-Byonic	PMI-Byonic (A2)	A	2	Unambiguous	CDPDPCHYGSCKDGVATFTCLCQPGYTGHHCE	[E].cDPDPcHYGScKdGVAtFtcLcQPGYTGHHcE.[T]	C1(Carbamidomethyl); C6(Carbamidomethyl); C11(Carbamidomethyl); D13(Oxidation); T17(HexNAc(1)Fuc(1)); T19(Hex(1)Pent(2)); C20(Carbamidomethyl); C22(Carbamidomethyl); C31(Carbamidomethyl)	1	1	Q01705	Q01705	Neurogenic locus notch homolog protein 1 OS=Mus musculus OX=10090 GN=Notch1 PE=1 SV=3	1	5	5	1	0	1	1	1	916.166	4576.8	4577.73	-202.825	-0.185696	0	0	184482	HCD (High Energy Collision Dissociation)	MS2	46.9374	100	12.6664	4396	4396	4394	FP030221_9.raw	0/0		4.47014	646.126	222.821	0	3.38731e-05	3.17267e-06	0	0
FALSE	High	PMI-Byonic	PMI-Byonic (A2)	A	2	Unambiguous	CDPDPCHYGSCKDGVATFTCLCQPGYTGHHCE	[E].cDPDPcHYGScKdGVATFtcLcQPGYtGHHcE.[T]	C1(Carbamidomethyl); C6(Carbamidomethyl); C11(Carbamidomethyl); D13(Oxidation); T19(Hex(1)Pent(2)); C20(Carbamidomethyl); C22(Carbamidomethyl); T27(HexNAc(1)Fuc(1)); C31(Carbamidomethyl)	1	1	Q01705	Q01705	Neurogenic locus notch homolog protein 1 OS=Mus musculus OX=10090 GN=Notch1 PE=1 SV=3	1	5	5	1	0	1	1	1	916.165	4576.8	4577.73	-203.625	-0.186428	0	0	166898	HCD (High Energy Collision Dissociation)	MS2	5.77711	100	12.545	4344	4344	4339	FP030221_9.raw	0/0		5.77079	622.95	622.95	0	1.69514e-06	2.65716e-07	0	0
FALSE	High	PMI-Byonic	PMI-Byonic (A2)	A	2	Unambiguous	CDPDPCHYGSCKDGVATFTCLCQPGYTGHHCE	[E].cDPDPcHYGScKDGVATFtcLcQPGYtGHHcE.[T]	C1(Carbamidomethyl); C6(Carbamidomethyl); C11(Carbamidomethyl); T19(HexNAc(1)Fuc(1)); C20(Carbamidomethyl); C22(Carbamidomethyl); T27(Hex(1)Pent(2)); C31(Carbamidomethyl)	1	1	Q01705	Q01705	Neurogenic locus notch homolog protein 1 OS=Mus musculus OX=10090 GN=Notch1 PE=1 SV=3	1	5	5	1	0	1	1	1	913.569	4563.81	4561.73	456.031	0.416058	0	0	534619	HCD (High Energy Collision Dissociation)	MS2	22.8178	100	12.4096	4286	4286	4284	FP030221_9.raw	0/0		1.2573	399.641	124.739	0	0.0552969	0.00151793	0	0
FALSE	High	PMI-Byonic	PMI-Byonic (A2)	A	2	Unambiguous	TNINECHSQPCRHGGTCQDRD	[E].tNInEcHsQPcRHGGTcQDRD.[N]	T1(Hex(1)Pent(1)R0); N4(Deamidated); C6(Carbamidomethyl); S8(HexNAc(1)Fuc(1)); C11(Carbamidomethyl); C17(Carbamidomethyl)	1	1	Q01705	Q01705	Neurogenic locus notch homolog protein 1 OS=Mus musculus OX=10090 GN=Notch1 PE=1 SV=3	2	5	5	1	0	1	1	1	638.056	3186.25	3186.25	-1.04255	-0.000664365	0	0	557257	HCD (High Energy Collision Dissociation)	MS2	4.8878	100	7.56848	2209	2209	2205	FP030221_9.raw	0/0		1.0108	45.1345	45.1345	2.84217e-14	0.0975439	0.00343172	0	0
FALSE	High	PMI-Byonic	PMI-Byonic (A2)	A	2	Unambiguous	ECAGSPCHNGGTCEDGIAGFTCRCPE	[D].EcAGSPcHnGGTcEDGIAGFTcRcPE.[G]	C2(Carbamidomethyl); C7(Carbamidomethyl); N9(Deamidated); C13(Carbamidomethyl); C22(Carbamidomethyl); C24(Carbamidomethyl)	1	1	Q01705	Q01705	Neurogenic locus notch homolog protein 1 OS=Mus musculus OX=10090 GN=Notch1 PE=1 SV=3	3	3	3	1	0	1	1	1	967.365	2900.08	2900.08	-0.0079959	-7.72958e-06	0	0	266688	HCD (High Energy Collision Dissociation)	MS2	7.20409	100	13.2343	4642	4642	4636	FP030221_9.raw	0/0		3.30129	238.484	238.484	238.484	0.000499702	4.09259e-05	0	0
FALSE	High	PMI-Byonic	PMI-Byonic (A2)	A	2	Unambiguous	ECAGSPCHNGGTCEDGIAGFTCRCPE	[D].EcAGSPcHNGGTcEDGIAGFTcRcPE.[G]	C2(Carbamidomethyl); C7(Carbamidomethyl); C13(Carbamidomethyl); C22(Carbamidomethyl); C24(Carbamidomethyl)	1	1	Q01705	Q01705	Neurogenic locus notch homolog protein 1 OS=Mus musculus OX=10090 GN=Notch1 PE=1 SV=3	3	3	3	1	0	1	1	1	967.035	2899.09	2899.1	-1.52134	-0.00147017	0	0	553082	HCD (High Energy Collision Dissociation)	MS2	23.68	100	12.3373	4255	4255	4251	FP030221_9.raw	0/0		4.18915	326.368	326.368	326.368	6.46916e-05	6.66023e-06	0	0
FALSE	High	PMI-Byonic	PMI-Byonic (A2)	A	2	Unambiguous	ECAGSPCHNGGTCEDGIAGFTCRCPE	[D].EcAGSPcHNGGTcEdGIAGFTcRcPE.[G]	C2(Carbamidomethyl); C7(Carbamidomethyl); C13(Carbamidomethyl); D15(Oxidation); C22(Carbamidomethyl); C24(Carbamidomethyl)	1	1	Q01705	Q01705	Neurogenic locus notch homolog protein 1 OS=Mus musculus OX=10090 GN=Notch1 PE=1 SV=3	3	3	3	1	0	1	1	1	972.368	2915.09	2915.09	-0.480501	-0.000466901	0	0	700231	HCD (High Energy Collision Dissociation)	MS2	0	100	12.6193	4376	4376	4372	FP030221_9.raw	0/0		5.34983	402.581	402.581	55.8695	4.46863e-06	6.23342e-07	0	0
FALSE	High	PMI-Byonic	PMI-Byonic (A2)	A	2	Unambiguous	ECAGSPCHNGGTCEDGIAGFTCRCPE	[D].EcAGSPcHnGGTcEdGIAGFTcRcPE.[G]	C2(Carbamidomethyl); C7(Carbamidomethyl); N9(Deamidated); C13(Carbamidomethyl); D15(Oxidation); C22(Carbamidomethyl); C24(Carbamidomethyl)	1	1	Q01705	Q01705	Neurogenic locus notch homolog protein 1 OS=Mus musculus OX=10090 GN=Notch1 PE=1 SV=3	3	3	3	1	0	1	1	1	972.698	2916.08	2916.07	2.02886	0.0019721	0	0	214807	HCD (High Energy Collision Dissociation)	MS2	0	100	13.4415	4731	4731	4724	FP030221_9.raw	0/0		2.91078	201.936	7.2292	7.2292	0.00122807	7.5825e-05	0	0
FALSE	High	PMI-Byonic	PMI-Byonic (A2)	A	2	Unambiguous	CAGSPCHNGGTCEDGIAGFTCRCPE	[E].cAGSPcHNGGtcEdGIAGFTcRcPE.[G]	C1(Carbamidomethyl); C6(Carbamidomethyl); T11(Fuc(1)); C12(Carbamidomethyl); D14(Oxidation); C21(Carbamidomethyl); C23(Carbamidomethyl)	1	1	Q01705	Q01705	Neurogenic locus notch homolog protein 1 OS=Mus musculus OX=10090 GN=Notch1 PE=1 SV=3	2	3	3	1	0	1	1	1	978.378	2933.12	2932.11	346.029	0.338198	0	0	360004	HCD (High Energy Collision Dissociation)	MS2	0	100	10.744	3565	3565	3558	FP030221_9.raw	0/0		6.41872	471.233	471.233	3.6	3.81314e-07	4.17187e-08	0	0
FALSE	High	PMI-Byonic	PMI-Byonic (A2)	A	2	Unambiguous	DGIAGFTCRCPE	[E].DGIAGFTcRcPE.[G]	C8(Carbamidomethyl); C10(Carbamidomethyl)	1	1	Q01705	Q01705	Neurogenic locus notch homolog protein 1 OS=Mus musculus OX=10090 GN=Notch1 PE=1 SV=3	1	2	2	1	0	1	1	1	691.797	1382.59	1382.58	3.22551	0.00222977	0	0	479438	HCD (High Energy Collision Dissociation)	MS2	18.8254	100	11.7317	3993	3993	3987	FP030221_9.raw	0/0		7.01879	549.145	519.748	519.748	9.57653e-08	1.09515e-08	0	0
FALSE	High	PMI-Byonic	PMI-Byonic (A2)	A	2	Unambiguous	DGIAGFTCRCPE	[E].dGIAGFTcRcPE.[G]	D1(Oxidation); C8(Carbamidomethyl); C10(Carbamidomethyl)	1	1	Q01705	Q01705	Neurogenic locus notch homolog protein 1 OS=Mus musculus OX=10090 GN=Notch1 PE=1 SV=3	1	2	2	1	0	1	1	1	699.795	1398.58	1398.58	3.85688	0.00269707	0	0	246434	HCD (High Energy Collision Dissociation)	MS2	60.782	100	12.5128	4330	4330	4328	FP030221_9.raw	0/0		5.08641	294.661	294.661	294.661	8.19585e-06	1.13228e-06	0	0
FALSE	High	PMI-Byonic	PMI-Byonic (A2)	A	2	Unambiguous	GYHDPTCLSE	[E].GYHDPTcLSE.[V]	C7(Carbamidomethyl)	1	1	Q01705	Q01705	Neurogenic locus notch homolog protein 1 OS=Mus musculus OX=10090 GN=Notch1 PE=1 SV=3	0	2	2	1	0	1	1	1	589.744	1178.48	1178.48	2.32541	0.00137023	0	0	357134	HCD (High Energy Collision Dissociation)	MS2	0	100	9.61374	3079	3079	3074	FP030221_9.raw	0/0		4.77479	526.923	324.878	324.878	1.67962e-05	1.67579e-06	0	0
FALSE	High	PMI-Byonic	PMI-Byonic (A2)	A	2	Unambiguous	GYHDPTCLSE	[E].GYHDPTcLSE.[V]	C7(Carbamidomethyl)	1	1	Q01705	Q01705	Neurogenic locus notch homolog protein 1 OS=Mus musculus OX=10090 GN=Notch1 PE=1 SV=3	0	2	2	1	0	1	1	1	589.745	1178.48	1178.48	3.56841	0.00210265	0	0	627155	HCD (High Energy Collision Dissociation)	MS2	21.013	100	9.47698	3020	3020	3019	FP030221_9.raw	0/0		5.25181	533.918	353.104	353.104	5.6e-06	6.93436e-07	0	0
FALSE	High	PMI-Byonic	PMI-Byonic (A2)	A	2	Unambiguous	GYHDPTCLSE	[E].GYHDPTcLSE.[V]	C7(Carbamidomethyl)	1	1	Q01705	Q01705	Neurogenic locus notch homolog protein 1 OS=Mus musculus OX=10090 GN=Notch1 PE=1 SV=3	0	2	2	1	0	1	1	1	589.745	1178.48	1178.48	2.94691	0.00173644	0	0	1.01299e+06	HCD (High Energy Collision Dissociation)	MS2	15.2279	100	9.34816	2965	2965	2964	FP030221_9.raw	0/0		6.95007	574.266	340.375	340.375	1.12184e-07	1.32522e-08	0	0
FALSE	High	PMI-Byonic	PMI-Byonic (A2)	A	2	Unambiguous	GYHDPTCLSE	[E].GYHDPTcLSE.[V]	C7(Carbamidomethyl)	1	1	Q01705	Q01705	Neurogenic locus notch homolog protein 1 OS=Mus musculus OX=10090 GN=Notch1 PE=1 SV=3	0	2	2	1	0	1	1	1	589.744	1178.48	1178.48	2.22183	0.00130919	0	0	1.96388e+06	HCD (High Energy Collision Dissociation)	MS2	1.21555	77.193	9.21897	2910	2910	2909	FP030221_9.raw	0/0		7.95007	619.995	333.028	333.028	1.12184e-08	1.59144e-09	0	0
FALSE	High	PMI-Byonic	PMI-Byonic (A2)	A	2	Unambiguous	GYHDPTCLSE	[E].GYHDPTcLSE.[V]	C7(Carbamidomethyl)	1	1	Q01705	Q01705	Neurogenic locus notch homolog protein 1 OS=Mus musculus OX=10090 GN=Notch1 PE=1 SV=3	0	2	2	1	0	1	1	1	589.744	1178.48	1178.48	1.91108	0.00112608	0	0	10525404	HCD (High Energy Collision Dissociation)	MS2	0	14.2665	9.0994	2858	2858	2857	FP030221_9.raw	0/0		7.95007	620.18	348.392	348.392	1.12184e-08	1.2906e-09	0	0
FALSE	High	PMI-Byonic	PMI-Byonic (A2)	A	2	Unambiguous	GYHDPTCLSE	[E].GYHdPTcLSE.[V]	D4(Oxidation); C7(Carbamidomethyl)	1	1	Q01705	Q01705	Neurogenic locus notch homolog protein 1 OS=Mus musculus OX=10090 GN=Notch1 PE=1 SV=3	0	2	2	1	0	1	1	1	597.742	1194.48	1194.47	2.87233	0.00171546	0	0	267664	HCD (High Energy Collision Dissociation)	MS2	0	100	8.98855	2811	2811	2802	FP030221_9.raw	0/0		0.91999	59.0319	59.0319	43.8198	0.120229	0.00435868	0	0
FALSE	High	PMI-Byonic	PMI-Byonic (A2)	A	2	Unambiguous	GYHDPTCLSE	[E].GYHDPTcLSE.[V]	C7(Carbamidomethyl)	1	1	Q01705	Q01705	Neurogenic locus notch homolog protein 1 OS=Mus musculus OX=10090 GN=Notch1 PE=1 SV=3	0	2	2	1	0	1	1	1	589.744	1178.48	1178.48	2.22183	0.00130919	0	0	26076148	HCD (High Energy Collision Dissociation)	MS2	1.02816	9.63882	8.97126	2803	2803	2802	FP030221_9.raw	0/0		5.46812	586.623	273.556	273.556	3.40314e-06	3.50369e-07	0	0
FALSE	High	PMI-Byonic	PMI-Byonic (A2)	A	2	Unambiguous	GYHDPTCLSE	[E].GYHDPTcLSE.[V]	C7(Carbamidomethyl)	1	1	Q01705	Q01705	Neurogenic locus notch homolog protein 1 OS=Mus musculus OX=10090 GN=Notch1 PE=1 SV=3	0	2	2	1	0	1	1	1	589.745	1178.48	1178.48	2.94691	0.00173644	0	0	426192	HCD (High Energy Collision Dissociation)	MS2	0	100	8.85336	2753	2753	2747	FP030221_9.raw	0/0		6.24721	543.09	330.603	330.603	5.65965e-07	6.0042e-08	0	0
FALSE	High	PMI-Byonic	PMI-Byonic (A2)	A	2	Unambiguous	GYHDPTCLSE	[E].GYHDPTcLSE.[V]	C7(Carbamidomethyl)	1	1	Q01705	Q01705	Neurogenic locus notch homolog protein 1 OS=Mus musculus OX=10090 GN=Notch1 PE=1 SV=3	0	2	2	1	0	1	1	1	589.744	1178.48	1178.48	1.8075	0.00106505	0	0	195383	HCD (High Energy Collision Dissociation)	MS2	48.3329	100	10.022	3255	3255	3250	FP030221_9.raw	0/0		4.45265	384.796	323.7	323.7	3.52654e-05	3.89546e-06	0	0
[truncated: 7 more columns]
