# Supplementary material for: Modulation of the NOTCH1 Pathway by LUNATIC FRINGE Is Dominant over That of MANIC or RADICAL FRINGE
Source: Molecules. 2021 Sep 30;26(19):5942. doi: 10.3390/molecules26195942 (PMC8512825; doi:10.3390/molecules26195942)
Supplement: Supplementary file 1 [file molecules-26-05942-s001.zip › Supplement/Table S50.xlsx]

## Sheet: Table S50
	V8 digestion of mN1 EGF1-18 + LFNG + MFNG + RFNG expressed in U2OS analyzed for 7, S3 and S6.
	Tab			Biological replicate number						The peptides used to generate the EICs are highlighted in red and bold
	FP072920_14-(01)			1
	FP072920_14-2
	FP030521_15			2
	FP030521_15-(01)
	FP040621_7			3
	FP040621_7-(01)

## Sheet: FP072920_14-(01)
Checked	Confidence	Identifying Node Type	Identifying Node	Search ID	Identifying Node No	PSM Ambiguity	Sequence	Annotated Sequence	Modifications	# Protein Groups	# Proteins	Master Protein Accessions	Protein Accessions	Protein Descriptions	# Missed Cleavages	Charge	Original Precursor Charge	DeltaScore	DeltaCn	Rank	Search Engine Rank	Concatenated Rank	m/z [Da]	MH+ [Da]	Theo. MH+ [Da]	DeltaM [ppm]	Deltam/z [Da]	Matched Ions	Total Ions	Intensity	Activation Type	MS Order	Isolation Interference [%]	Ion Inject Time [ms]	RT [min]	First Scan	Last Scan	Master Scan(s)	Spectrum File	Ions Matched	Annotation	|Log Prob|	Byonic Score	Delta Byonic Score	Delta Mod Score	PEP 2D	q-Value 2D	FDR 2D	Peptide Group FDR 2D
FALSE	High	PMI-Byonic	PMI-Byonic (A2)	A	2	Unambiguous	YKCRCPPGWSGKSCQQADPCASNPCANGGQCLPFE	[E].YKcRcPPGWSGKscQQADPcASNPcANGGQcLPFE.[S]	C3(Carbamidomethyl); C5(Carbamidomethyl); S13(Hex(1)Pent(1)); C14(Carbamidomethyl); C20(Carbamidomethyl); C25(Carbamidomethyl); C31(Carbamidomethyl)	1	1	Q01705	Q01705	Neurogenic locus notch homolog protein 1 OS=Mus musculus OX=10090 GN=Notch1 PE=1 SV=3	0	4	4	1	0	1	1	1	1085.45	4338.77	4338.77	-0.575217	-0.000623934	0	0	1.35153e+06	HCD (High Energy Collision Dissociation)	MS2	0	99.7046	10.6662	4128	4128	4119	FP072920_14.raw	0/0		8.34316	724.087	724.087	0	4.53772e-09	1.17745e-09	0	0
FALSE	High	PMI-Byonic	PMI-Byonic (A2)	A	2	Unambiguous	YKCRCPPGWSGKSCQQADPCASNPCANGGQCLPFE	[E].YKcRcPPGWSGKscQQADPcASNPcANGGQcLPFE.[S]	C3(Carbamidomethyl); C5(Carbamidomethyl); S13(Hex(1)Pent(1)); C14(Carbamidomethyl); C20(Carbamidomethyl); C25(Carbamidomethyl); C31(Carbamidomethyl)	1	1	Q01705	Q01705	Neurogenic locus notch homolog protein 1 OS=Mus musculus OX=10090 GN=Notch1 PE=1 SV=3	0	4	4	1	0	1	1	1	1085.45	4338.77	4338.77	-1.13791	-0.00123429	0	0	964216	HCD (High Energy Collision Dissociation)	MS2	0	67.8849	10.795	4187	4187	4185	FP072920_14.raw	0/0		7.34316	673.674	673.674	0	4.53772e-08	1.11789e-08	0	0
FALSE	High	PMI-Byonic	PMI-Byonic (A2)	A	2	Unambiguous	YKCRCPPGWSGKSCQQADPCASNPCANGGQCLPFE	[E].YKcRcPPGWSGKscQQADPcASNPcANGGQcLPFE.[S]	C3(Carbamidomethyl); C5(Carbamidomethyl); S13(Hex(1)Pent(2)); C14(Carbamidomethyl); C20(Carbamidomethyl); C25(Carbamidomethyl); C31(Carbamidomethyl)	1	1	Q01705	Q01705	Neurogenic locus notch homolog protein 1 OS=Mus musculus OX=10090 GN=Notch1 PE=1 SV=3	0	4	4	1	0	1	1	1	1118.7	4471.79	4470.81	218.14	0.243816	0	0	710063	HCD (High Energy Collision Dissociation)	MS2	0	100	10.9078	4239	4239	4229	FP072920_14.raw	0/0		5.34316	591.001	591.001	6.22724	4.5377e-06	5.09767e-07	0	0
FALSE	High	PMI-Byonic	PMI-Byonic (A2)	A	2	Unambiguous	YKCRCPPGWSGKSCQQADPCASNPCANGGQCLPFE	[E].YKcRcPPGWSGKscQQADPcASNPcANGGQcLPFE.[S]	C3(Carbamidomethyl); C5(Carbamidomethyl); S13(Hex(1)Pent(1)); C14(Carbamidomethyl); C20(Carbamidomethyl); C25(Carbamidomethyl); C31(Carbamidomethyl)	1	1	Q01705	Q01705	Neurogenic locus notch homolog protein 1 OS=Mus musculus OX=10090 GN=Notch1 PE=1 SV=3	0	4	4	1	0	1	1	1	1085.69	4339.75	4338.77	226.078	0.245226	0	0	4.48903e+06	HCD (High Energy Collision Dissociation)	MS2	0	33.3165	10.9152	4242	4242	4240	FP072920_14.raw	0/0		5.34316	589.145	589.145	0	4.5377e-06	6.53621e-07	0	0
FALSE	High	PMI-Byonic	PMI-Byonic (A2)	A	2	Unambiguous	YKCRCPPGWSGKSCQQADPCASNPCANGGQCLPFE	[E].YKcRcPPGWSGKscQQADPcASNPcANGGQcLPFE.[S]	C3(Carbamidomethyl); C5(Carbamidomethyl); S13(Hex(1)Pent(1)); C14(Carbamidomethyl); C20(Carbamidomethyl); C25(Carbamidomethyl); C31(Carbamidomethyl)	1	1	Q01705	Q01705	Neurogenic locus notch homolog protein 1 OS=Mus musculus OX=10090 GN=Notch1 PE=1 SV=3	0	4	4	1	0	1	1	1	1085.69	4339.75	4338.77	226.416	0.245592	0	0	2467718	HCD (High Energy Collision Dissociation)	MS2	0	40.6759	11.0368	4297	4297	4295	FP072920_14.raw	0/0		6.34316	603.729	603.729	0	4.53772e-07	7.10917e-08	0	0
FALSE	High	PMI-Byonic	PMI-Byonic (A2)	A	2	Unambiguous	YKCRCPPGWSGKSCQQADPCASNPCANGGQCLPFE	[E].YKcRcPPGWSGKscQQADPcASNPcANGGQcLPFE.[S]	C3(Carbamidomethyl); C5(Carbamidomethyl); S13(Hex(1)Pent(1)); C14(Carbamidomethyl); C20(Carbamidomethyl); C25(Carbamidomethyl); C31(Carbamidomethyl)	1	1	Q01705	Q01705	Neurogenic locus notch homolog protein 1 OS=Mus musculus OX=10090 GN=Notch1 PE=1 SV=3	0	4	4	1	0	1	1	1	1085.95	4340.76	4338.77	458.697	0.497545	0	0	1.7715e+06	HCD (High Energy Collision Dissociation)	MS2	27.1862	100	11.1643	4358	4358	4350	FP072920_14.raw	0/0		4.74134	532.96	532.96	0	1.8141e-05	2.01466e-06	0	0
FALSE	High	PMI-Byonic	PMI-Byonic (A2)	A	2	Unambiguous	SSYICRCPPGFHGPTCRQDVNE	[E].SSYIcRcPPGFHGPTcRQDVNE.[C]	C5(Carbamidomethyl); C7(Carbamidomethyl); C16(Carbamidomethyl)	1	1	Q01705	Q01705	Neurogenic locus notch homolog protein 1 OS=Mus musculus OX=10090 GN=Notch1 PE=1 SV=3	1	3	3	1	0	1	1	1	879.719	2637.14	2637.14	1.24906	0.00109798	0	0	934086	HCD (High Energy Collision Dissociation)	MS2	24.531	100	9.17005	3450	3450	3448	FP072920_14.raw	0/0		11.4277	882.485	663.232	663.232	3.73502e-12	1.88609e-12	0	0
FALSE	High	PMI-Byonic	PMI-Byonic (A2)	A	2	Unambiguous	SSYICRCPPGFHGPTCRQDVNE	[E].SSYIcRcPPGFHGPTcRQDVNE.[C]	C5(Carbamidomethyl); C7(Carbamidomethyl); C16(Carbamidomethyl)	1	1	Q01705	Q01705	Neurogenic locus notch homolog protein 1 OS=Mus musculus OX=10090 GN=Notch1 PE=1 SV=3	1	4	4	1	0	1	1	1	660.04	2637.14	2637.14	-0.491871	-0.000324283	0	0	10947777	HCD (High Energy Collision Dissociation)	MS2	0.708576	18.1019	9.24133	3482	3482	3481	FP072920_14.raw	0/0		6.83071	613.007	453.239	453.239	1.47668e-07	2.78154e-08	0	0
FALSE	High	PMI-Byonic	PMI-Byonic (A2)	A	2	Unambiguous	SSYICRCPPGFHGPTCRQDVNE	[E].SSYIcRcPPGFHGPTcRQDVNE.[C]	C5(Carbamidomethyl); C7(Carbamidomethyl); C16(Carbamidomethyl)	1	1	Q01705	Q01705	Neurogenic locus notch homolog protein 1 OS=Mus musculus OX=10090 GN=Notch1 PE=1 SV=3	1	4	4	1	0	1	1	1	660.042	2637.14	2637.14	2.00773	0.00132367	0	0	47965752	HCD (High Energy Collision Dissociation)	MS2	0.0623082	4.37394	9.12184	3427	3427	3426	FP072920_14.raw	0/0		4.41622	558.05	410.101	410.101	3.83515e-05	5.1292e-06	0	0
FALSE	High	PMI-Byonic	PMI-Byonic (A2)	A	2	Unambiguous	SSYICRCPPGFHGPTCRQDVNE	[E].SSYIcRcPPGFHGPTcRQDVNE.[C]	C5(Carbamidomethyl); C7(Carbamidomethyl); C16(Carbamidomethyl)	1	1	Q01705	Q01705	Neurogenic locus notch homolog protein 1 OS=Mus musculus OX=10090 GN=Notch1 PE=1 SV=3	1	3	3	1	0	1	1	1	879.715	2637.13	2637.14	-3.33354	-0.00293034	0	0	1.02821e+06	HCD (High Energy Collision Dissociation)	MS2	2.58892	100	9.05586	3397	3397	3393	FP072920_14.raw	0/0		13.4276	994.849	805.361	805.361	3.73611e-14	3.73574e-14	0	0
FALSE	High	PMI-Byonic	PMI-Byonic (A2)	A	2	Unambiguous	SSYICRCPPGFHGPTCRQDVNE	[E].SSYIcRcPPGFHGPTcRQDVNE.[C]	C5(Carbamidomethyl); C7(Carbamidomethyl); C16(Carbamidomethyl)	1	1	Q01705	Q01705	Neurogenic locus notch homolog protein 1 OS=Mus musculus OX=10090 GN=Notch1 PE=1 SV=3	1	4	4	1	0	1	1	1	660.04	2637.14	2637.14	-0.677026	-0.000446353	0	0	6.18481e+06	HCD (High Energy Collision Dissociation)	MS2	0.727233	38.9883	9.00489	3374	3374	3371	FP072920_14.raw	0/0		6.83071	610.003	490.758	490.758	1.47668e-07	2.11569e-08	0	0
FALSE	High	PMI-Byonic	PMI-Byonic (A2)	A	2	Unambiguous	SSYICRCPPGFHGPTCRQDVNE	[E].SSYIcRcPPGFHGPTcRQDVNE.[C]	C5(Carbamidomethyl); C7(Carbamidomethyl); C16(Carbamidomethyl)	1	1	Q01705	Q01705	Neurogenic locus notch homolog protein 1 OS=Mus musculus OX=10090 GN=Notch1 PE=1 SV=3	1	4	4	1	0	1	1	1	660.04	2637.14	2637.14	-0.677026	-0.000446353	0	0	1.19757e+06	HCD (High Energy Collision Dissociation)	MS2	0	100	9.49405	3597	3597	3591	FP072920_14.raw	0/0		4.41622	550.904	449.295	449.295	3.83515e-05	6.0271e-06	0	0
FALSE	High	PMI-Byonic	PMI-Byonic (A2)	A	2	Unambiguous	SSYICRCPPGFHGPTCRQDVNE	[E].SSYIcRcPPGFHGPTcRQDVNE.[C]	C5(Carbamidomethyl); C7(Carbamidomethyl); C16(Carbamidomethyl)	1	1	Q01705	Q01705	Neurogenic locus notch homolog protein 1 OS=Mus musculus OX=10090 GN=Notch1 PE=1 SV=3	1	4	4	1	0	1	1	1	660.039	2637.13	2637.14	-1.69538	-0.00111774	0	0	555977	HCD (High Energy Collision Dissociation)	MS2	33.6481	100	9.67227	3678	3678	3668	FP072920_14.raw	0/0		3.99039	468.028	378.549	378.549	0.000102237	1.65173e-05	0	0
FALSE	High	PMI-Byonic	PMI-Byonic (A2)	A	2	Unambiguous	SSYICRCPPGFHGPTCRQDVNE	[E].SSYIcRcPPGFHGPTcRQDVNE.[C]	C5(Carbamidomethyl); C7(Carbamidomethyl); C16(Carbamidomethyl)	1	1	Q01705	Q01705	Neurogenic locus notch homolog protein 1 OS=Mus musculus OX=10090 GN=Notch1 PE=1 SV=3	1	4	4	1	0	1	1	1	660.04	2637.14	2637.14	-0.121559	-8.01422e-05	0	0	2274513	HCD (High Energy Collision Dissociation)	MS2	4.28368	100	9.36389	3537	3537	3536	FP072920_14.raw	0/0		6.01803	621.235	487.806	487.806	9.59327e-07	1.08101e-07	0	0
FALSE	Low	PMI-Byonic	PMI-Byonic (A2)	A	2	Unambiguous	CSQNPGLCRHGGTCHNE	[E].cSQNPGLcRHGGtcHNE.[I]	C1(Carbamidomethyl); C8(Carbamidomethyl); T13(HexNAc(1)); C14(Carbamidomethyl)	1	1	Q01705	Q01705	Neurogenic locus notch homolog protein 1 OS=Mus musculus OX=10090 GN=Notch1 PE=1 SV=3	0	4	4	1	0	1	1	1	547.474	2186.87	2186.88	-0.747304	-0.000408565	0	0	413162	HCD (High Energy Collision Dissociation)	MS2	14.4643	100	3.44305	992	992	985	FP072920_14.raw	0/0		0.167915	128.79	128.79	61.2504	0.679337	0.0618017	0	0
FALSE	High	PMI-Byonic	PMI-Byonic (A2)	A	2	Unambiguous	CSQNPGLCRHGGTCHNE	[E].cSQNPGLcRHGGtcHNE.[I]	C1(Carbamidomethyl); C8(Carbamidomethyl); T13(Fuc(1)); C14(Carbamidomethyl)	1	1	Q01705	Q01705	Neurogenic locus notch homolog protein 1 OS=Mus musculus OX=10090 GN=Notch1 PE=1 SV=3	0	4	4	1	0	1	1	1	533.219	2129.86	2129.85	0.254649	0.000135591	0	0	20032122	HCD (High Energy Collision Dissociation)	MS2	0.216815	5.58784	3.45917	999	999	996	FP072920_14.raw	0/0		7.69561	651.226	590.397	65.7926	2.01551e-08	4.27601e-09	0	0
FALSE	High	PMI-Byonic	PMI-Byonic (A2)	A	2	Unambiguous	CSQNPGLCRHGGTCHNE	[E].cSQNPGLcRHGGtcHNE.[I]	C1(Carbamidomethyl); C8(Carbamidomethyl); T13(Fuc(1)); C14(Carbamidomethyl)	1	1	Q01705	Q01705	Neurogenic locus notch homolog protein 1 OS=Mus musculus OX=10090 GN=Notch1 PE=1 SV=3	0	3	3	1	0	1	1	1	710.622	2129.85	2129.85	-1.88831	-0.00134061	0	0	2.27968e+06	HCD (High Energy Collision Dissociation)	MS2	1.80617	58.8373	3.46064	1000	1000	996	FP072920_14.raw	0/0		9.29261	750.773	655.74	57.2658	5.09787e-10	1.87761e-10	0	0
FALSE	Medium	PMI-Byonic	PMI-Byonic (A2)	A	2	Unambiguous	CSQNPGLCRHGGTCHNE	[E].cSQNPGLcRHGGtcHNE.[I]	C1(Carbamidomethyl); C8(Carbamidomethyl); T13(Fuc(1)); C14(Carbamidomethyl)	1	1	Q01705	Q01705	Neurogenic locus notch homolog protein 1 OS=Mus musculus OX=10090 GN=Notch1 PE=1 SV=3	0	4	4	1	0	1	1	1	533.219	2129.85	2129.85	0.0253932	1.35209e-05	0	0	121541	HCD (High Energy Collision Dissociation)	MS2	25.6331	100	3.99917	1209	1209	1208	FP072920_14.raw	0/0		0.998437	173.662	173.662	54.0808	0.100361	0.0101569	0	0
FALSE	Medium	PMI-Byonic	PMI-Byonic (A2)	A	2	Unambiguous	CSQNPGLCRHGGTCHNE	[E].cSQNPGLcRHGGtcHNE.[I]	C1(Carbamidomethyl); C8(Carbamidomethyl); T13(Fuc(1)); C14(Carbamidomethyl)	1	1	Q01705	Q01705	Neurogenic locus notch homolog protein 1 OS=Mus musculus OX=10090 GN=Notch1 PE=1 SV=3	0	4	4	1	0	1	1	1	533.468	2130.85	2129.85	466.675	0.248488	0	0	530653	HCD (High Energy Collision Dissociation)	MS2	59.4472	100	3.95682	1198	1198	1193	FP072920_14.raw	0/0		0.332521	113.105	113.105	24.4401	0.465028	0.0392995	0	0
FALSE	High	PMI-Byonic	PMI-Byonic (A2)	A	2	Unambiguous	CSQNPGLCRHGGTCHNE	[E].cSQNPGLcRHGGtcHNE.[I]	C1(Carbamidomethyl); C8(Carbamidomethyl); T13(Fuc(1)); C14(Carbamidomethyl)	1	1	Q01705	Q01705	Neurogenic locus notch homolog protein 1 OS=Mus musculus OX=10090 GN=Notch1 PE=1 SV=3	0	4	4	1	0	1	1	1	533.218	2129.85	2129.85	-1.23551	-0.000657866	0	0	1.15858e+06	HCD (High Energy Collision Dissociation)	MS2	1.07403	89.0969	3.58738	1053	1053	1052	FP072920_14.raw	0/0		6.69562	645.739	604.331	74.6903	2.01551e-07	3.65021e-08	0	0
FALSE	High	PMI-Byonic	PMI-Byonic (A2)	A	2	Unambiguous	CSQNPGLCRHGGTCHNE	[E].cSQNPGLcRHGGtcHNE.[I]	C1(Carbamidomethyl); C8(Carbamidomethyl); T13(Fuc(1)); C14(Carbamidomethyl)	1	1	Q01705	Q01705	Neurogenic locus notch homolog protein 1 OS=Mus musculus OX=10090 GN=Notch1 PE=1 SV=3	0	4	4	1	0	1	1	1	533.218	2129.85	2129.85	-1.46477	-0.000779936	0	0	392172	HCD (High Energy Collision Dissociation)	MS2	3.37629	100	3.71367	1106	1106	1105	FP072920_14.raw	0/0		3.23239	324.15	324.15	55.5266	0.000585609	5.56251e-05	0	0
FALSE	Low	PMI-Byonic	PMI-Byonic (A2)	A	2	Unambiguous	CSQNPGLCRHGGTCHNE	[E].csQNPGLcRHGGTcHNE.[I]	C1(Carbamidomethyl); S2(HexNAc(1)); C8(Carbamidomethyl); C14(Carbamidomethyl)	1	1	Q01705	Q01705	Neurogenic locus notch homolog protein 1 OS=Mus musculus OX=10090 GN=Notch1 PE=1 SV=3	0	4	4	1	0	1	1	1	547.473	2186.87	2186.88	-1.86369	-0.00101892	0	0	526180	HCD (High Energy Collision Dissociation)	MS2	4.66968	100	3.68769	1095	1095	1094	FP072920_14.raw	0/0		0.167915	61.0387	61.0387	2.0767	0.679337	0.0681031	0	0
FALSE	Medium	PMI-Byonic	PMI-Byonic (A2)	A	2	Unambiguous	CSQNPGLCRHGGTCHNE	[E].cSQNPGLcRHGGtcHNE.[I]	C1(Carbamidomethyl); C8(Carbamidomethyl); T13(Fuc(1)); C14(Carbamidomethyl)	1	1	Q01705	Q01705	Neurogenic locus notch homolog protein 1 OS=Mus musculus OX=10090 GN=Notch1 PE=1 SV=3	0	3	3	1	0	1	1	1	710.623	2129.85	2129.85	-0.684718	-0.000486116	0	0	89036.1	HCD (High Energy Collision Dissociation)	MS2	15.9818	100	3.59388	1056	1056	1052	FP072920_14.raw	0/0		0.275596	53.4809	53.4809	15.2348	0.530156	0.0491475	0	0
FALSE	Low	PMI-Byonic	PMI-Byonic (A2)	A	2	Unambiguous	IGSYRCACRATHTGPHCE	[E].IGSYRcAcRATHTGPHcE.[L]	C6(Carbamidomethyl); C8(Carbamidomethyl); C17(Carbamidomethyl)	1	1	Q01705	Q01705	Neurogenic locus notch homolog protein 1 OS=Mus musculus OX=10090 GN=Notch1 PE=1 SV=3	0	4	4	1	0	1	1	1	533.984	2132.91	2132.92	-1.25276	-0.000668011	0	0	470558	HCD (High Energy Collision Dissociation)	MS2	12.7246	100	5.93089	2026	2026	2024	FP072920_14.raw	0/0		0.0178682	58.0466	58.0466	58.0466	0.959692	0.115224	0	0
FALSE	High	PMI-Byonic	PMI-Byonic (A2)	A	2	Unambiguous	IGSYRCACRATHTGPHCELPYVPCSPSPCQNGGTCRPTGDTTHE	[E].IGsYRcAcRAtHTGPHcELPYVPcSPSPcQNGGTcRPTGDTTHE.[C]	S3(HexNAc(1)Hex(1)); C6(Carbamidomethyl); C8(Carbamidomethyl); T11(HexNAc(1)); C17(Carbamidomethyl); C24(Carbamidomethyl); C29(Carbamidomethyl); C35(Carbamidomethyl)	1	1	Q01705	Q01705	Neurogenic locus notch homolog protein 1 OS=Mus musculus OX=10090 GN=Notch1 PE=1 SV=3	2	6	6	1	0	1	1	1	929.729	5573.34	5570.35	536.128	0.497737	0	0	876760	HCD (High Energy Collision Dissociation)	MS2	0	100	9.11348	3424	3424	3415	FP072920_14.raw	0/0		4.2641	395.265	395.265	2.62021	5.44382e-05	9.11743e-06	0	0
FALSE	High	PMI-Byonic	PMI-Byonic (A2)	A	2	Unambiguous	IGSYRCACRATHTGPHCELPYVPCSPSPCQNGGTCRPTGDTTHE	[E].IGsYRcAcRAtHTGPHcELPYVPcSPSPcQNGGTcRPTGDTTHE.[C]	S3(HexNAc(1)Hex(1)); C6(Carbamidomethyl); C8(Carbamidomethyl); T11(HexNAc(1)); C17(Carbamidomethyl); C24(Carbamidomethyl); C29(Carbamidomethyl); C35(Carbamidomethyl)	1	1	Q01705	Q01705	Neurogenic locus notch homolog protein 1 OS=Mus musculus OX=10090 GN=Notch1 PE=1 SV=3	2	6	6	1	0	1	1	1	929.895	5574.33	5570.35	715.015	0.663814	0	0	1.83079e+06	HCD (High Energy Collision Dissociation)	MS2	23.562	100	9.2583	3491	3491	3481	FP072920_14.raw	0/0		2.80194	281.126	281.126	3.80718	0.00157783	0.000134676	0	0
FALSE	High	PMI-Byonic	PMI-Byonic (A2)	A	2	Unambiguous	IGSYRCACRATHTGPHCELPYVPCSPSPCQNGGTCRPTGDTTHE	[E].IGSYRcAcRATHTGPHcELPYVPcsPSPcQNGGTcRPTGDTTHE.[C]	C6(Carbamidomethyl); C8(Carbamidomethyl); C17(Carbamidomethyl); C24(Carbamidomethyl); S25(HexNAc(1)Fuc(1)); C29(Carbamidomethyl); C35(Carbamidomethyl)	1	1	Q01705	Q01705	Neurogenic locus notch homolog protein 1 OS=Mus musculus OX=10090 GN=Notch1 PE=1 SV=3	2	6	6	1	0	1	1	1	893.221	5354.29	5351.28	562.652	0.501817	0	0	686770	HCD (High Energy Collision Dissociation)	MS2	60.0885	100	9.04468	3392	3392	3382	FP072920_14.raw	0/0		5.6025	583.839	583.839	0	2.49746e-06	2.03675e-07	0	0
FALSE	High	PMI-Byonic	PMI-Byonic (A2)	A	2	Unambiguous	IGSYRCACRATHTGPHCELPYVPCSPSPCQNGGTCRPTGDTTHE	[E].IGsYRcAcRATHTGPHcELPYVPcSPSPcQNGGTcRPTGDTTHE.[C]	S3(Fuc(1)); C6(Carbamidomethyl); C8(Carbamidomethyl); C17(Carbamidomethyl); C24(Carbamidomethyl); C29(Carbamidomethyl); C35(Carbamidomethyl)	1	1	Q01705	Q01705	Neurogenic locus notch homolog protein 1 OS=Mus musculus OX=10090 GN=Notch1 PE=1 SV=3	2	6	6	1	0	1	1	1	859.207	5150.21	5148.2	390.087	0.334708	0	0	887321	HCD (High Energy Collision Dissociation)	MS2	42.7696	100	9.04031	3390	3390	3382	FP072920_14.raw	0/0		7.6025	669.781	669.781	1.6	2.49747e-08	8.89898e-09	0	0
FALSE	High	PMI-Byonic	PMI-Byonic (A2)	A	2	Unambiguous	IGSYRCACRATHTGPHCELPYVPCSPSPCQNGGTCRPTGDTTHE	[E].IGSYRcAcRATHTGPHcELPYVPcSPSPcQNGGtcRPTGDTTHE.[C]	C6(Carbamidomethyl); C8(Carbamidomethyl); C17(Carbamidomethyl); C24(Carbamidomethyl); C29(Carbamidomethyl); T34(Fuc(1)); C35(Carbamidomethyl)	1	1	Q01705	Q01705	Neurogenic locus notch homolog protein 1 OS=Mus musculus OX=10090 GN=Notch1 PE=1 SV=3	2	6	6	1	0	1	1	1	858.869	5148.18	5148.2	-3.99414	-0.0034271	0	0	158838	HCD (High Energy Collision Dissociation)	MS2	44.1497	71.0995	9.31425	3515	3515	3514	FP072920_14.raw	0/0		4.44798	403.257	403.257	4.37505	3.56466e-05	4.17999e-06	0	0
FALSE	High	PMI-Byonic	PMI-Byonic (A2)	A	2	Unambiguous	IGSYRCACRATHTGPHCELPYVPCSPSPCQNGGTCRPTGDTTHE	[E].IGSYRcAcRATHTGPHcELPYVPcsPSPcQNGGTcRPTGDTTHE.[C]	C6(Carbamidomethyl); C8(Carbamidomethyl); C17(Carbamidomethyl); C24(Carbamidomethyl); S25(HexNAc(1)Fuc(1)); C29(Carbamidomethyl); C35(Carbamidomethyl)	1	1	Q01705	Q01705	Neurogenic locus notch homolog protein 1 OS=Mus musculus OX=10090 GN=Notch1 PE=1 SV=3	2	6	6	1	0	1	1	1	892.885	5352.28	5351.28	186.742	0.166551	0	0	688383	HCD (High Energy Collision Dissociation)	MS2	25.4495	76.6383	9.31604	3516	3516	3514	FP072920_14.raw	0/0		4.57483	451.555	451.555	0	2.66179e-05	3.25451e-06	0	0
FALSE	Medium	PMI-Byonic	PMI-Byonic (A2)	A	2	Unambiguous	IGSYRCACRATHTGPHCELPYVPCSPSPCQNGGTCRPTGDTTHE	[E].IGSYRcAcRATHTGPHcELPYVPcsPSPcQNGGtcRPTGDTTHE.[C]	C6(Carbamidomethyl); C8(Carbamidomethyl); C17(Carbamidomethyl); C24(Carbamidomethyl); S25(HexNAc(1)); C29(Carbamidomethyl); T34(HexNAc(1)Hex(1)); C35(Carbamidomethyl)	1	1	Q01705	Q01705	Neurogenic locus notch homolog protein 1 OS=Mus musculus OX=10090 GN=Notch1 PE=1 SV=3	2	6	6	1	0	1	1	1	929.729	5573.34	5570.35	536.062	0.497676	0	0	2.15677e+06	HCD (High Energy Collision Dissociation)	MS2	1.61256	100	9.4165	3562	3562	3558	FP072920_14.raw	0/0		0.915622	161.948	161.948	0	0.121445	0.0127365	0	0
FALSE	Medium	PMI-Byonic	PMI-Byonic (A2)	A	2	Unambiguous	IGSYRCACRATHTGPHCE	[E].IGSYRcAcRATHTGPHcE.[L]	C6(Carbamidomethyl); C8(Carbamidomethyl); C17(Carbamidomethyl)	1	1	Q01705	Q01705	Neurogenic locus notch homolog protein 1 OS=Mus musculus OX=10090 GN=Notch1 PE=1 SV=3	0	4	4	1	0	1	1	1	533.984	2132.91	2132.92	-1.1383	-0.000606976	0	0	882502	HCD (High Energy Collision Dissociation)	MS2	3.70459	100	5.79988	1970	1970	1969	FP072920_14.raw	0/0		0.31515	202.077	202.077	202.077	0.484006	0.0440304	0	0
FALSE	Low	PMI-Byonic	PMI-Byonic (A2)	A	2	Unambiguous	IGSYRCACRATHTGPHCELPYVPCSPSPCQNGGTCRPTGDTTHE	[E].IGSYRcAcRATHTGPHcELPYVPcSPsPcQNGGTcRPTGDTTHE.[C]	C6(Carbamidomethyl); C8(Carbamidomethyl); C17(Carbamidomethyl); C24(Carbamidomethyl); S27(HexNAc(1)); C29(Carbamidomethyl); C35(Carbamidomethyl)	1	1	Q01705	Q01705	Neurogenic locus notch homolog protein 1 OS=Mus musculus OX=10090 GN=Notch1 PE=1 SV=3	2	6	6	1	0	1	1	1	869.041	5209.21	5205.22	767.304	0.665664	0	0	688236	HCD (High Energy Collision Dissociation)	MS2	19.2753	100	9.42954	3568	3568	3558	FP072920_14.raw	0/0		0.0579983	59.384	59.384	0	0.874987	0.0824248	0	0
FALSE	High	PMI-Byonic	PMI-Byonic (A2)	A	2	Unambiguous	IGSYRCACRATHTGPHCELPYVPCSPSPCQNGGTCRPTGDTTHE	[E].IGSYRcAcRATHTGPHcELPYVPcsPSPcQNGGTcRPTGDTTHE.[C]	C6(Carbamidomethyl); C8(Carbamidomethyl); C17(Carbamidomethyl); C24(Carbamidomethyl); S25(Fuc(1)); C29(Carbamidomethyl); C35(Carbamidomethyl)	1	1	Q01705	Q01705	Neurogenic locus notch homolog protein 1 OS=Mus musculus OX=10090 GN=Notch1 PE=1 SV=3	2	6	6	1	0	1	1	1	859.372	5151.19	5148.2	581.935	0.499319	0	0	1.60397e+06	HCD (High Energy Collision Dissociation)	MS2	44.0855	100	9.45478	3579	3579	3569	FP072920_14.raw	0/0		4.2641	380.671	380.671	0	5.44382e-05	1.02228e-05	0	0
FALSE	High	PMI-Byonic	PMI-Byonic (A2)	A	2	Unambiguous	IGSYRCACRATHTGPHCELPYVPCSPSPCQNGGTCRPTGDTTHE	[E].IGSYRcAcRATHTGPHcELPYVPcSPSPcQNGGtcRPTGDTTHE.[C]	C6(Carbamidomethyl); C8(Carbamidomethyl); C17(Carbamidomethyl); C24(Carbamidomethyl); C29(Carbamidomethyl); T34(HexNAc(1)Hex(1)Fuc(1)NeuAc(1)); C35(Carbamidomethyl)	1	1	Q01705	Q01705	Neurogenic locus notch homolog protein 1 OS=Mus musculus OX=10090 GN=Notch1 PE=1 SV=3	2	6	6	1	0	1	1	1	968.741	5807.41	5804.42	514.575	0.497802	0	0	1.1962e+06	HCD (High Energy Collision Dissociation)	MS2	0	100	9.66578	3675	3675	3668	FP072920_14.raw	0/0		4.2641	386.691	386.691	6.50185	5.44382e-05	1.12756e-05	0	0
FALSE	High	PMI-Byonic	PMI-Byonic (A2)	A	2	Unambiguous	IGSYRCACRATHTGPHCELPYVPCSPSPCQNGGTCRPTGDTTHE	[E].IGSYRcAcRATHTGPHcELPYVPcsPSPcQNGGTcRPTGDTTHE.[C]	C6(Carbamidomethyl); C8(Carbamidomethyl); C17(Carbamidomethyl); C24(Carbamidomethyl); S25(HexNAc(1)Hex(1)Fuc(1)NeuAc(1)); C29(Carbamidomethyl); C35(Carbamidomethyl)	1	1	Q01705	Q01705	Neurogenic locus notch homolog protein 1 OS=Mus musculus OX=10090 GN=Notch1 PE=1 SV=3	2	6	6	1	0	1	1	1	968.409	5805.42	5804.42	171.419	0.165831	0	0	350403	HCD (High Energy Collision Dissociation)	MS2	2.87722	100	9.81932	3743	3743	3734	FP072920_14.raw	0/0		2.71564	261.733	261.733	0	0.00192469	0.00016608	0	0
FALSE	High	PMI-Byonic	PMI-Byonic (A2)	A	2	Unambiguous	IGSYRCACRATHTGPHCELPYVPCSPSPCQNGGTCRPTGDTTHE	[E].IGSYRcAcRATHTGPHcELPYVPcSPSPcQNGGtcRPTGDTTHE.[C]	C6(Carbamidomethyl); C8(Carbamidomethyl); C17(Carbamidomethyl); C24(Carbamidomethyl); C29(Carbamidomethyl); T34(Fuc(1)); C35(Carbamidomethyl)	1	1	Q01705	Q01705	Neurogenic locus notch homolog protein 1 OS=Mus musculus OX=10090 GN=Notch1 PE=1 SV=3	2	6	6	1	0	1	1	1	859.037	5149.18	5148.2	191.553	0.164359	0	0	863898	HCD (High Energy Collision Dissociation)	MS2	2.49207	100	9.18299	3457	3457	3448	FP072920_14.raw	0/0		5.00067	540.593	540.593	4.77818	9.98452e-06	1.21145e-06	0	0
FALSE	Low	PMI-Byonic	PMI-Byonic (A2)	A	2	Unambiguous	IGSYRCACRATHTGPHCE	[E].IGSYRcAcRATHTGPHcE.[L]	C6(Carbamidomethyl); C8(Carbamidomethyl); C17(Carbamidomethyl)	1	1	Q01705	Q01705	Neurogenic locus notch homolog protein 1 OS=Mus musculus OX=10090 GN=Notch1 PE=1 SV=3	0	5	5	1	0	1	1	1	427.388	2132.91	2132.92	-2.48955	-0.001062	0	0	852710	HCD (High Energy Collision Dissociation)	MS2	43.2138	100	5.62293	1895	1895	1892	FP072920_14.raw	0/0		0.0329025	114.339	114.339	114.339	0.927038	0.0907873	0	0
FALSE	Medium	PMI-Byonic	PMI-Byonic (A2)	A	2	Unambiguous	IGSYRCACRATHTGPHCE	[E].IGSYRcAcRATHTGPHcE.[L]	C6(Carbamidomethyl); C8(Carbamidomethyl); C17(Carbamidomethyl)	1	1	Q01705	Q01705	Neurogenic locus notch homolog protein 1 OS=Mus musculus OX=10090 GN=Notch1 PE=1 SV=3	0	4	4	1	0	1	1	1	533.984	2132.91	2132.92	-2.16847	-0.00115629	0	0	616830	HCD (High Energy Collision Dissociation)	MS2	2.89077	100	5.67024	1915	1915	1914	FP072920_14.raw	0/0		0.414814	201.141	201.141	201.141	0.384757	0.0301398	0	0
FALSE	Low	PMI-Byonic	PMI-Byonic (A2)	A	2	Unambiguous	IGSYRCACRATHTGPHCE	[E].IGSYRcAcRATHTGPHcE.[L]	C6(Carbamidomethyl); C8(Carbamidomethyl); C17(Carbamidomethyl)	1	1	Q01705	Q01705	Neurogenic locus notch homolog protein 1 OS=Mus musculus OX=10090 GN=Notch1 PE=1 SV=3	0	5	5	1	0	1	1	1	427.388	2132.91	2132.92	-1.77415	-0.000756824	0	0	1.67878e+06	HCD (High Energy Collision Dissociation)	MS2	21.5276	96.4772	5.74803	1948	1948	1947	FP072920_14.raw	0/0		0.0329025	115.17	114.043	114.043	0.927038	0.0989859	0	0
FALSE	High	PMI-Byonic	PMI-Byonic (A2)	A	2	Unambiguous	IGSYRCACRATHTGPHCELPYVPCSPSPCQNGGTCRPTGDTTHE	[E].IGSYRcAcRATHTGPHcELPYVPcsPSPcQNGGTcRPTGDTTHE.[C]	C6(Carbamidomethyl); C8(Carbamidomethyl); C17(Carbamidomethyl); C24(Carbamidomethyl); S25(HexNAc(1)Hex(1)Fuc(1)); C29(Carbamidomethyl); C35(Carbamidomethyl)	1	1	Q01705	Q01705	Neurogenic locus notch homolog protein 1 OS=Mus musculus OX=10090 GN=Notch1 PE=1 SV=3	2	6	6	1	0	1	1	1	919.729	5513.34	5513.33	1.89528	0.00174155	0	0	443238	HCD (High Energy Collision Dissociation)	MS2	0	100	8.96841	3358	3358	3349	FP072920_14.raw	0/0		6.6025	646.571	646.571	0	2.49746e-07	5.36972e-08	0	0
FALSE	High	PMI-Byonic	PMI-Byonic (A2)	A	2	Unambiguous	IGSYRCACRATHTGPHCELPYVPCSPSPCQNGGTCRPTGDTTHE	[E].IGSYRcAcRATHTGPHcELPYVPcSPSPcQNGGtcRPTGDTTHE.[C]	C6(Carbamidomethyl); C8(Carbamidomethyl); C17(Carbamidomethyl); C24(Carbamidomethyl); C29(Carbamidomethyl); T34(HexNAc(1)Fuc(1)); C35(Carbamidomethyl)	1	1	Q01705	Q01705	Neurogenic locus notch homolog protein 1 OS=Mus musculus OX=10090 GN=Notch1 PE=1 SV=3	2	6	6	1	0	1	1	1	893.217	5354.27	5351.28	558.888	0.498461	0	0	1.41298e+06	HCD (High Energy Collision Dissociation)	MS2	0	100	9.18517	3458	3458	3448	FP072920_14.raw	0/0		5.00067	539.5	539.5	1.83977	9.98452e-06	1.49445e-06	0	0
FALSE	High	PMI-Byonic	PMI-Byonic (A2)	A	2	Unambiguous	GSNCDTNPVNGKAICTCPSGYTGPACSQDVDE	[E].GSNcDTNPVNGKAIcTcPSGYTGPAcSQDVDE.[C]	C4(Carbamidomethyl); C15(Carbamidomethyl); C17(Carbamidomethyl); C26(Carbamidomethyl)	1	1	Q01705	Q01705	Neurogenic locus notch homolog protein 1 OS=Mus musculus OX=10090 GN=Notch1 PE=1 SV=3	3	3	3	1	0	1	1	1	1144.47	3431.38	3431.39	-1.02614	-0.00117369	0	0	1.22789e+06	HCD (High Energy Collision Dissociation)	MS2	0	100	11.1792	4364	4364	4361	FP072920_14.raw	0/0		2.04795	480.829	362.799	362.799	0.00895463	0.000667811	0	0
FALSE	High	PMI-Byonic	PMI-Byonic (A2)	A	2	Unambiguous	GSNCDTNPVNGKAICTCPSGYTGPACSQDVDE	[E].GSNcDTNPVNGKAIcTcPSGYTGPAcSQDVDE.[C]	C4(Carbamidomethyl); C15(Carbamidomethyl); C17(Carbamidomethyl); C26(Carbamidomethyl)	1	1	Q01705	Q01705	Neurogenic locus notch homolog protein 1 OS=Mus musculus OX=10090 GN=Notch1 PE=1 SV=3	3	3	3	1	0	1	1	1	1144.46	3431.38	3431.39	-3.58751	-0.00410338	0	0	370200	HCD (High Energy Collision Dissociation)	MS2	0	100	11.5901	4550	4550	4548	FP072920_14.raw	0/0		1.1188	259.393	231.621	231.621	0.0760675	0.00904323	0	0
FALSE	High	PMI-Byonic	PMI-Byonic (A2)	A	2	Unambiguous	CALGANPCEHAGKCLNTLGSFE	[E].cALGANPcEHAGKcLNtLGSFE.[C]	C1(Carbamidomethyl); C8(Carbamidomethyl); C14(Carbamidomethyl); T17(Hex(1))	1	1	Q01705	Q01705	Neurogenic locus notch homolog protein 1 OS=Mus musculus OX=10090 GN=Notch1 PE=1 SV=3	1	3	3	1	0	1	1	1	856.71	2568.12	2568.12	-0.177317	-0.00015179	0	0	1.77571e+06	HCD (High Energy Collision Dissociation)	MS2	0	100	11.2045	4375	4375	4372	FP072920_14.raw	0/0		4.41622	533.075	512.301	13.8432	3.83515e-05	6.87774e-06	0	0
FALSE	High	PMI-Byonic	PMI-Byonic (A2)	A	2	Unambiguous	CALGANPCE	[E].cALGANPcE.[H]	C1(Carbamidomethyl); C8(Carbamidomethyl)	1	1	Q01705	Q01705	Neurogenic locus notch homolog protein 1 OS=Mus musculus OX=10090 GN=Notch1 PE=1 SV=3	0	2	2	1	0	1	1	1	496.201	991.395	991.397	-1.88244	-0.000933125	0	0	580641	HCD (High Energy Collision Dissociation)	MS2	19.3009	100	8.75779	3264	3264	3261	FP072920_14.raw	0/0		1.99936	414.867	313.269	313.269	0.0100147	0.000941197	0	0
FALSE	High	PMI-Byonic	PMI-Byonic (A2)	A	2	Unambiguous	CQCLQGYTGPRCE	[E].cQcLQGYTGPRcE.[I]	C1(Carbamidomethyl); C3(Carbamidomethyl); C12(Carbamidomethyl)	1	1	Q01705	Q01705	Neurogenic locus notch homolog protein 1 OS=Mus musculus OX=10090 GN=Notch1 PE=1 SV=3	0	3	3	1	0	1	1	1	543.56	1628.66	1628.66	2.0259	0.00109983	0	0	421906	HCD (High Energy Collision Dissociation)	MS2	36.7752	100	9.10695	3421	3421	3415	FP072920_14.raw	0/0		1.38565	403.8	402.986	402.986	0.0411482	0.00495944	0	0
FALSE	High	PMI-Byonic	PMI-Byonic (A2)	A	2	Unambiguous	CQCLQGYTGPRCE	[E].cQcLQGYTGPRcE.[I]	C1(Carbamidomethyl); C3(Carbamidomethyl); C12(Carbamidomethyl)	1	1	Q01705	Q01705	Neurogenic locus notch homolog protein 1 OS=Mus musculus OX=10090 GN=Notch1 PE=1 SV=3	0	2	2	1	0	1	1	1	814.834	1628.66	1628.66	-0.888946	-0.000723896	0	0	3.14459e+06	HCD (High Energy Collision Dissociation)	MS2	1.71949	61.7026	9.07566	3406	3406	3404	FP072920_14.raw	0/0		8.69561	711.873	626.403	626.403	2.01551e-09	7.5742e-10	0	0
FALSE	High	PMI-Byonic	PMI-Byonic (A2)	A	2	Unambiguous	CQCLQGYTGPRCE	[E].cQcLQGYTGPRcE.[I]	C1(Carbamidomethyl); C3(Carbamidomethyl); C12(Carbamidomethyl)	1	1	Q01705	Q01705	Neurogenic locus notch homolog protein 1 OS=Mus musculus OX=10090 GN=Notch1 PE=1 SV=3	0	3	3	1	0	1	1	1	543.558	1628.66	1628.66	-0.559921	-0.000303974	0	0	5.76314e+06	HCD (High Energy Collision Dissociation)	MS2	7.57173	34.5475	8.97678	3361	3361	3360	FP072920_14.raw	0/0		3.16686	509.415	413.445	413.445	0.000680992	7.88659e-05	0	0
FALSE	High	PMI-Byonic	PMI-Byonic (A2)	A	2	Unambiguous	CQCLQGYTGPRCE	[E].cQcLQGYTGPRcE.[I]	C1(Carbamidomethyl); C3(Carbamidomethyl); C12(Carbamidomethyl)	1	1	Q01705	Q01705	Neurogenic locus notch homolog protein 1 OS=Mus musculus OX=10090 GN=Notch1 PE=1 SV=3	0	2	2	1	0	1	1	1	814.834	1628.66	1628.66	-0.888946	-0.000723896	0	0	466796	HCD (High Energy Collision Dissociation)	MS2	0	100	9.35504	3534	3534	3525	FP072920_14.raw	0/0		5.09379	551.474	551.474	551.474	8.05775e-06	9.08935e-07	0	0
FALSE	High	PMI-Byonic	PMI-Byonic (A2)	A	2	Unambiguous	CQCLQGYTGPRCE	[E].cQcLQGYTGPRcE.[I]	C1(Carbamidomethyl); C3(Carbamidomethyl); C12(Carbamidomethyl)	1	1	Q01705	Q01705	Neurogenic locus notch homolog protein 1 OS=Mus musculus OX=10090 GN=Notch1 PE=1 SV=3	0	2	2	1	0	1	1	1	814.834	1628.66	1628.66	-0.364287	-0.00029665	0	0	27856404	HCD (High Energy Collision Dissociation)	MS2	0	8.65559	8.95212	3350	3350	3349	FP072920_14.raw	0/0		7.69561	694.032	569.686	569.686	2.01551e-08	6.71893e-09	0	0
FALSE	High	PMI-Byonic	PMI-Byonic (A2)	A	2	Unambiguous	CQCLQGYTGPRCE	[E].cQcLQGYTGPRcE.[I]	C1(Carbamidomethyl); C3(Carbamidomethyl); C12(Carbamidomethyl)	1	1	Q01705	Q01705	Neurogenic locus notch homolog protein 1 OS=Mus musculus OX=10090 GN=Notch1 PE=1 SV=3	0	3	3	1	0	1	1	1	543.559	1628.66	1628.66	-0.110213	-5.98333e-05	0	0	2.28747e+06	HCD (High Energy Collision Dissociation)	MS2	13.3534	69.7955	8.85868	3308	3308	3305	FP072920_14.raw	0/0		2.04139	440.025	357.344	357.344	0.00909103	0.000799423	0	0
FALSE	High	PMI-Byonic	PMI-Byonic (A2)	A	2	Unambiguous	CQCLQGYTGPRCE	[E].cQcLQGYTGPRcE.[I]	C1(Carbamidomethyl); C3(Carbamidomethyl); C12(Carbamidomethyl)	1	1	Q01705	Q01705	Neurogenic locus notch homolog protein 1 OS=Mus musculus OX=10090 GN=Notch1 PE=1 SV=3	0	2	2	1	0	1	1	1	814.834	1628.66	1628.66	-0.963897	-0.000784931	0	0	1037023	HCD (High Energy Collision Dissociation)	MS2	7.12114	100	8.83396	3297	3297	3294	FP072920_14.raw	0/0		7.69561	689.673	605.922	605.922	2.01551e-08	5.59925e-09	0	0
FALSE	High	PMI-Byonic	PMI-Byonic (A2)	A	2	Unambiguous	CQCLQGYTGPRCE	[E].cQcLQGYTGPRcE.[I]	C1(Carbamidomethyl); C3(Carbamidomethyl); C12(Carbamidomethyl)	1	1	Q01705	Q01705	Neurogenic locus notch homolog protein 1 OS=Mus musculus OX=10090 GN=Notch1 PE=1 SV=3	0	2	2	1	0	1	1	1	814.834	1628.66	1628.66	-0.589141	-0.000479755	0	0	1.13534e+06	HCD (High Energy Collision Dissociation)	MS2	0	100	9.19754	3463	3463	3459	FP072920_14.raw	0/0		6.69562	634.897	603.108	603.108	2.01551e-07	4.43615e-08	0	0
FALSE	High	PMI-Byonic	PMI-Byonic (A2)	A	2	Unambiguous	IDVNECISNPCQNDATCLDQIGE	[E].IDVNEcIsNPcQNDAtcLDQIGE.[F]	C6(Carbamidomethyl); S8(Hex(1)Pent(2)); C11(Carbamidomethyl); T16(HexNAc(1)Hex(1)Fuc(1)NeuAc(1)); C17(Carbamidomethyl)	1	1	Q01705	Q01705	Neurogenic locus notch homolog protein 1 OS=Mus musculus OX=10090 GN=Notch1 PE=1 SV=3	4	3	3	1	0	1	1	1	1298.52	3893.54	3893.54	0.861822	0.00111851	0	0	126951	HCD (High Energy Collision Dissociation)	MS2	0	100	14.9973	6047	6047	6044	FP072920_14.raw	0/0		1.26031	167.544	167.544	1.2	0.0549152	0.00665277	0	0
FALSE	Medium	PMI-Byonic	PMI-Byonic (A2)	A	2	Unambiguous	IDVNECISNPCQNDATCLDQIGE	[E].IDVNEcISNPcQNDAtcLDQIGE.[F]	C6(Carbamidomethyl); C11(Carbamidomethyl); T16(Hex(1)Pent(2)); C17(Carbamidomethyl)	1	1	Q01705	Q01705	Neurogenic locus notch homolog protein 1 OS=Mus musculus OX=10090 GN=Notch1 PE=1 SV=3	4	3	3	1	0	1	1	1	1031.09	3091.25	3091.25	-0.77076	-0.000794206	0	0	573183	HCD (High Energy Collision Dissociation)	MS2	11.7484	100	14.0799	5646	5646	5637	FP072920_14.raw	0/0		0.691529	222.907	222.907	3.38017	0.203456	0.0202462	0	0
FALSE	High	PMI-Byonic	PMI-Byonic (A2)	A	2	Unambiguous	IDVNECISNPCQNDATCLDQIGE	[E].IDVNEcIsNPcQNDAtcLDQIGE.[F]	C6(Carbamidomethyl); S8(Fuc(1)); C11(Carbamidomethyl); T16(Hex(1)Pent(2)); C17(Carbamidomethyl)	1	1	Q01705	Q01705	Neurogenic locus notch homolog protein 1 OS=Mus musculus OX=10090 GN=Notch1 PE=1 SV=3	4	3	3	1	0	1	1	1	1079.78	3237.31	3237.31	-0.562135	-0.000606602	0	0	378587	HCD (High Energy Collision Dissociation)	MS2	0	100	14.0527	5634	5634	5626	FP072920_14.raw	0/0		1.37279	301.34	301.34	0	0.0423845	0.00545187	0	0
FALSE	High	PMI-Byonic	PMI-Byonic (A2)	A	2	Unambiguous	IDVNECISNPCQNDATCLDQIGE	[E].IDVNEcIsNPcQNDAtcLDQIGE.[F]	C6(Carbamidomethyl); S8(HexNAc(1)Hex(1)Fuc(1)); C11(Carbamidomethyl); T16(Hex(1)Pent(2)); C17(Carbamidomethyl)	1	1	Q01705	Q01705	Neurogenic locus notch homolog protein 1 OS=Mus musculus OX=10090 GN=Notch1 PE=1 SV=3	4	3	3	1	0	1	1	1	1201.49	3602.45	3602.44	0.377539	0.000453355	0	0	109518	HCD (High Energy Collision Dissociation)	MS2	0	100	13.5152	5402	5402	5395	FP072920_14.raw	0/0		1.40798	212.918	212.918	0	0.0390862	0.00350885	0	0
FALSE	High	PMI-Byonic	PMI-Byonic (A2)	A	2	Unambiguous	IDVNECISNPCQNDATCLDQIGE	[E].IDVNEcIsNPcQNDAtcLDQIGE.[F]	C6(Carbamidomethyl); S8(HexNAc(1)Hex(1)Fuc(1)); C11(Carbamidomethyl); T16(Hex(1)Pent(1)); C17(Carbamidomethyl)	1	1	Q01705	Q01705	Neurogenic locus notch homolog protein 1 OS=Mus musculus OX=10090 GN=Notch1 PE=1 SV=3	4	3	3	1	0	1	1	1	1157.47	3470.4	3470.4	0.539136	0.000623673	0	0	362600	HCD (High Energy Collision Dissociation)	MS2	0	100	13.5581	5420	5420	5417	FP072920_14.raw	0/0		1.40798	214.018	214.018	1.2	0.0390862	0.00399621	0	0
FALSE	High	PMI-Byonic	PMI-Byonic (A2)	A	2	Unambiguous	IDVNECISNPCQNDATCLDQIGE	[E].IDVNEcIsNPcQNDAtcLDQIGE.[F]	C6(Carbamidomethyl); S8(HexNAc(1)Fuc(1)); C11(Carbamidomethyl); T16(Hex(1)Pent(1)); C17(Carbamidomethyl)	1	1	Q01705	Q01705	Neurogenic locus notch homolog protein 1 OS=Mus musculus OX=10090 GN=Notch1 PE=1 SV=3	4	3	3	1	0	1	1	1	1103.46	3308.35	3308.35	0.813869	0.000897522	0	0	630405	HCD (High Energy Collision Dissociation)	MS2	0	100	13.7135	5486	5486	5483	FP072920_14.raw	0/0		3.62959	374.487	374.487	0	0.000234646	2.31821e-05	0	0
FALSE	High	PMI-Byonic	PMI-Byonic (A2)	A	2	Unambiguous	IDVNECISNPCQNDATCLDQIGE	[E].IDVNEcIsNPcQNDAtcLDQIGE.[F]	C6(Carbamidomethyl); S8(Hex(1)Pent(2)); C11(Carbamidomethyl); T16(HexNAc(1)Fuc(1)); C17(Carbamidomethyl)	1	1	Q01705	Q01705	Neurogenic locus notch homolog protein 1 OS=Mus musculus OX=10090 GN=Notch1 PE=1 SV=3	4	3	3	1	0	1	1	1	1147.47	3440.39	3440.39	0.740562	0.000849274	0	0	343880	HCD (High Energy Collision Dissociation)	MS2	0	100	13.6767	5471	5471	5461	FP072920_14.raw	0/0		1.40798	202.034	202.034	1.2	0.0390862	0.0044704	0	0
FALSE	High	PMI-Byonic	PMI-Byonic (A2)	A	2	Unambiguous	IDVNECISNPCQNDATCLDQIGE	[E].IDVNEcIsNPcQNDAtcLDQIGE.[F]	C6(Carbamidomethyl); S8(Hex(1)Pent(1)); C11(Carbamidomethyl); T16(HexNAc(1)Hex(1)Fuc(1)NeuAc(1)); C17(Carbamidomethyl)	1	1	Q01705	Q01705	Neurogenic locus notch homolog protein 1 OS=Mus musculus OX=10090 GN=Notch1 PE=1 SV=3	4	3	3	1	0	1	1	1	1254.5	3761.5	3761.5	0.346409	0.000434339	0	0	297881	HCD (High Energy Collision Dissociation)	MS2	0	100	15.1015	6091	6091	6088	FP072920_14.raw	0/0		2.10917	248.667	248.667	0	0.0077774	0.000534152	0	0
FALSE	Medium	PMI-Byonic	PMI-Byonic (A2)	A	2	Unambiguous	IDVNECISNPCQNDATCLDQIGE	[E].IDVNEcIsNPcQNDAtcLDQIGE.[F]	C6(Carbamidomethyl); S8(HexNAc(1)Hex(1)Fuc(1)); C11(Carbamidomethyl); T16(Hex(1)Pent(1)); C17(Carbamidomethyl)	1	1	Q01705	Q01705	Neurogenic locus notch homolog protein 1 OS=Mus musculus OX=10090 GN=Notch1 PE=1 SV=3	4	3	3	1	0	1	1	1	1157.47	3470.41	3470.4	1.6999	0.00196645	0	0	223157	HCD (High Energy Collision Dissociation)	MS2	0	100	13.6855	5474	5474	5472	FP072920_14.raw	0/0		0.724567	91.5838	91.5838	1.2	0.188553	0.0181403	0	0
FALSE	High	PMI-Byonic	PMI-Byonic (A2)	A	2	Unambiguous	CISNPCQNDATCLDQIGE	[E].cIsNPcQNDAtcLDQIGE.[F]	C1(Carbamidomethyl); S3(Hex(1)Pent(1)); C6(Carbamidomethyl); T11(Fuc(1)); C12(Carbamidomethyl)	1	1	Q01705	Q01705	Neurogenic locus notch homolog protein 1 OS=Mus musculus OX=10090 GN=Notch1 PE=1 SV=3	2	2	2	1	0	1	1	1	1268.01	2535.01	2535.01	0.736072	0.000932974	0	0	308448	HCD (High Energy Collision Dissociation)	MS2	0	100	12.4858	4953	4953	4944	FP072920_14.raw	0/0		4.31065	502.846	502.846	11.0339	4.89049e-05	7.95536e-06	0	0
FALSE	High	PMI-Byonic	PMI-Byonic (A2)	A	2	Unambiguous	CISNPCQNDATCLDQIGE	[E].cIsNPcQNDAtcLDQIGE.[F]	C1(Carbamidomethyl); S3(Hex(1)Pent(2)); C6(Carbamidomethyl); T11(Fuc(1)); C12(Carbamidomethyl)	1	1	Q01705	Q01705	Neurogenic locus notch homolog protein 1 OS=Mus musculus OX=10090 GN=Notch1 PE=1 SV=3	2	2	2	1	0	1	1	1	1334.03	2667.05	2667.05	0.050352	6.71456e-05	0	0	224018	HCD (High Energy Collision Dissociation)	MS2	0	100	12.4836	4952	4952	4944	FP072920_14.raw	0/0		4.70849	538.44	538.44	8.74069	1.95665e-05	2.54653e-06	0	0
FALSE	High	PMI-Byonic	PMI-Byonic (A2)	A	2	Unambiguous	FQCICMPGYE	[E].FQcIcmPGYE.[G]	C3(Carbamidomethyl); C5(Carbamidomethyl); M6(Oxidation)	1	1	Q01705	Q01705	Neurogenic locus notch homolog protein 1 OS=Mus musculus OX=10090 GN=Notch1 PE=1 SV=3	0	2	2	1	0	1	1	1	660.757	1320.51	1320.51	0.956919	0.000631808	0	0	324142	HCD (High Energy Collision Dissociation)	MS2	25.3032	100	13.5883	5433	5433	5428	FP072920_14.raw	0/0		1.5018	360.26	297.64	297.64	0.0314923	0.00255046	0	0
FALSE	Medium	PMI-Byonic	PMI-Byonic (A2)	A	2	Unambiguous	FQCICMPGYE	[E].FQcIcmPGYE.[G]	C3(Carbamidomethyl); C5(Carbamidomethyl); M6(Oxidation)	1	1	Q01705	Q01705	Neurogenic locus notch homolog protein 1 OS=Mus musculus OX=10090 GN=Notch1 PE=1 SV=3	0	2	2	1	0	1	1	1	660.757	1320.51	1320.51	0.12494	8.24919e-05	0	0	482921	HCD (High Energy Collision Dissociation)	MS2	42.745	100	13.8465	5543	5543	5538	FP072920_14.raw	0/0		0.937188	335.086	231.897	231.897	0.115561	0.0114268	0	0
FALSE	Medium	PMI-Byonic	PMI-Byonic (A2)	A	2	Unambiguous	FQCICMPGYE	[E].FQcIcmPGYE.[G]	C3(Carbamidomethyl); C5(Carbamidomethyl); M6(Oxidation)	1	1	Q01705	Q01705	Neurogenic locus notch homolog protein 1 OS=Mus musculus OX=10090 GN=Notch1 PE=1 SV=3	0	2	2	1	0	1	1	1	660.756	1320.5	1320.51	-1.44658	-0.000955106	0	0	305090	HCD (High Energy Collision Dissociation)	MS2	0	100	13.4124	5358	5358	5351	FP072920_14.raw	0/0		0.734004	315.821	273.042	273.042	0.1845	0.0161588	0	0
FALSE	High	PMI-Byonic	PMI-Byonic (A2)	A	2	Unambiguous	FQCICMPGYE	[E].FQcIcmPGYE.[G]	C3(Carbamidomethyl); C5(Carbamidomethyl); M6(Oxidation)	1	1	Q01705	Q01705	Neurogenic locus notch homolog protein 1 OS=Mus musculus OX=10090 GN=Notch1 PE=1 SV=3	0	2	2	1	0	1	1	1	660.756	1320.51	1320.51	-0.152386	-0.000100614	0	0	408450	HCD (High Energy Collision Dissociation)	MS2	17.2419	100	13.7265	5492	5492	5483	FP072920_14.raw	0/0		1.304	369.704	247.751	247.751	0.0496588	0.00602599	0	0
FALSE	High	PMI-Byonic	PMI-Byonic (A2)	A	2	Unambiguous	FQCICMPGYE	[E].FQcIcMPGYE.[G]	C3(Carbamidomethyl); C5(Carbamidomethyl)	1	1	Q01705	Q01705	Neurogenic locus notch homolog protein 1 OS=Mus musculus OX=10090 GN=Notch1 PE=1 SV=3	0	2	2	1	0	1	1	1	652.758	1304.51	1304.51	-1.15143	-0.000751024	0	0	4219110	HCD (High Energy Collision Dissociation)	MS2	16.2244	43.9085	14.0931	5653	5653	5648	FP072920_14.raw	0/0		1.4557	438.384	253.519	253.519	0.0350189	0.00300776	0	0
FALSE	Medium	PMI-Byonic	PMI-Byonic (A2)	A	2	Unambiguous	FQCICMPGYE	[E].FQcIcMPGYE.[G]	C3(Carbamidomethyl); C5(Carbamidomethyl)	1	1	Q01705	Q01705	Neurogenic locus notch homolog protein 1 OS=Mus musculus OX=10090 GN=Notch1 PE=1 SV=3	0	2	2	1	0	1	1	1	652.758	1304.51	1304.51	-1.05785	-0.000689989	0	0	1.11724e+06	HCD (High Energy Collision Dissociation)	MS2	46.634	100	14.2123	5707	5707	5703	FP072920_14.raw	0/0		0.631479	352.264	174.95	174.95	0.233626	0.0226437	0	0
FALSE	Medium	PMI-Byonic	PMI-Byonic (A2)	A	2	Unambiguous	FQCICMPGYE	[E].FQcIcMPGYE.[G]	C3(Carbamidomethyl); C5(Carbamidomethyl)	1	1	Q01705	Q01705	Neurogenic locus notch homolog protein 1 OS=Mus musculus OX=10090 GN=Notch1 PE=1 SV=3	0	2	2	1	0	1	1	1	652.759	1304.51	1304.51	-0.777124	-0.000506883	0	0	436563	HCD (High Energy Collision Dissociation)	MS2	26.2399	100	14.3382	5762	5762	5758	FP072920_14.raw	0/0		0.86875	352.063	178.109	178.109	0.135285	0.0141783	0	0
FALSE	Medium	PMI-Byonic	PMI-Byonic (A2)	A	2	Unambiguous	FQCICMPGYE	[E].FQcIcMPGYE.[G]	C3(Carbamidomethyl); C5(Carbamidomethyl)	1	1	Q01705	Q01705	Neurogenic locus notch homolog protein 1 OS=Mus musculus OX=10090 GN=Notch1 PE=1 SV=3	0	2	2	1	0	1	1	1	652.759	1304.51	1304.51	-0.402821	-0.000262742	0	0	200411	HCD (High Energy Collision Dissociation)	MS2	22.4488	100	14.4998	5831	5831	5824	FP072920_14.raw	0/0		0.349589	285.34	177.23	177.23	0.447106	0.034672	0	0
FALSE	High	PMI-Byonic	PMI-Byonic (A2)	A	2	Unambiguous	FQCICMPGYE	[E].FQcIcMPGYE.[G]	C3(Carbamidomethyl); C5(Carbamidomethyl)	1	1	Q01705	Q01705	Neurogenic locus notch homolog protein 1 OS=Mus musculus OX=10090 GN=Notch1 PE=1 SV=3	0	2	2	1	0	1	1	1	652.759	1304.51	1304.51	-0.496397	-0.000323778	0	0	190246	HCD (High Energy Collision Dissociation)	MS2	25.0578	100	13.8573	5548	5548	5538	FP072920_14.raw	0/0		2.60468	445.126	231.353	231.353	0.00248495	0.00020606	0	0
FALSE	High	PMI-Byonic	PMI-Byonic (A2)	A	2	Unambiguous	FQCICMPGYE	[E].FQcIcMPGYE.[G]	C3(Carbamidomethyl); C5(Carbamidomethyl)	1	1	Q01705	Q01705	Neurogenic locus notch homolog protein 1 OS=Mus musculus OX=10090 GN=Notch1 PE=1 SV=3	0	2	2	1	0	1	1	1	652.759	1304.51	1304.51	-0.402821	-0.000262742	0	0	20404146	HCD (High Energy Collision Dissociation)	MS2	1.57099	8.73972	13.9705	5596	5596	5593	FP072920_14.raw	0/0		1.79789	451.195	240.307	240.307	0.015926	0.0013337	0	0
FALSE	Medium	PMI-Byonic	PMI-Byonic (A2)	A	2	Unambiguous	FQCICMPGYEGVYCE	[E].FQcIcMPGYEGVYcE.[I]	C3(Carbamidomethyl); C5(Carbamidomethyl); C14(Carbamidomethyl)	1	1	Q01705	Q01705	Neurogenic locus notch homolog protein 1 OS=Mus musculus OX=10090 GN=Notch1 PE=1 SV=3	1	2	2	1	0	1	1	1	956.874	1912.74	1912.74	2.01909	0.00193099	0	0	278759	HCD (High Energy Collision Dissociation)	MS2	4.7223	100	15.4919	6256	6256	6253	FP072920_14.raw	0/0		0.465115	259.826	248.264	248.264	0.342677	0.0261996	0	0
FALSE	Low	PMI-Byonic	PMI-Byonic (A2)	A	2	Unambiguous	GVYCEINTDE	[E].GVYcEINTDE.[C]	C4(Carbamidomethyl)	1	1	Q01705	Q01705	Neurogenic locus notch homolog protein 1 OS=Mus musculus OX=10090 GN=Notch1 PE=1 SV=3	2	2	2	1	0	1	1	1	600.248	1199.49	1199.49	-0.545151	-0.000326951	0	0	5976253	HCD (High Energy Collision Dissociation)	MS2	29.0857	27.5146	10.5334	4067	4067	4064	FP072920_14.raw	0/0		0.159019	316.182	89.0217	89.0217	0.693396	0.0744192	0	0
FALSE	High	PMI-Byonic	PMI-Byonic (A2)	A	2	Unambiguous	GVYCEINTDECASSPCLHNGHCMDKINE	[E].GVYcEINTDEcAsSPcLHNGHcMDKINE.[F]	C4(Carbamidomethyl); C11(Carbamidomethyl); S13(Hex(1)Pent(2)); C16(Carbamidomethyl); C22(Carbamidomethyl)	1	1	Q01705	Q01705	Neurogenic locus notch homolog protein 1 OS=Mus musculus OX=10090 GN=Notch1 PE=1 SV=3	4	4	4	1	0	1	1	1	934.872	3736.46	3736.47	-1.33334	-0.00124549	0	0	407780	HCD (High Energy Collision Dissociation)	MS2	0	100	10.082	3862	3862	3855	FP072920_14.raw	0/0		7.78823	722.161	722.161	0	1.62842e-08	2.68811e-09	0	0
FALSE	High	PMI-Byonic	PMI-Byonic (A2)	A	2	Unambiguous	GVYCEINTDECASSPCLHNGHCMDKINE	[E].GVYcEINTDEcASsPcLHNGHcMDKINE.[F]	C4(Carbamidomethyl); C11(Carbamidomethyl); S14(Hex(1)Pent(1)); C16(Carbamidomethyl); C22(Carbamidomethyl)	1	1	Q01705	Q01705	Neurogenic locus notch homolog protein 1 OS=Mus musculus OX=10090 GN=Notch1 PE=1 SV=3	4	4	4	1	0	1	1	1	902.362	3606.43	3604.43	554.716	0.499859	0	0	1019433	HCD (High Energy Collision Dissociation)	MS2	23.0111	100	10.0624	3853	3853	3844	FP072920_14.raw	0/0		8.78823	789.399	789.399	1.2	1.62842e-09	5.77696e-10	0	0
FALSE	High	PMI-Byonic	PMI-Byonic (A2)	A	2	Unambiguous	INTDECASSPCLHNGHCMDKINE	[E].INTDEcASsPcLHNGHcMDKINE.[F]	C6(Carbamidomethyl); S9(Hex(1)Pent(1)); C11(Carbamidomethyl); C17(Carbamidomethyl)	1	1	Q01705	Q01705	Neurogenic locus notch homolog protein 1 OS=Mus musculus OX=10090 GN=Notch1 PE=1 SV=3	3	4	4	1	0	1	1	1	749.805	2996.2	2996.2	-1.44913	-0.00108547	0	0	729180	HCD (High Energy Collision Dissociation)	MS2	4.33319	100	8.44181	3125	3125	3118	FP072920_14.raw	0/0		9.38361	778.35	724.493	1.2	4.13417e-10	1.07256e-10	0	0
FALSE	High	PMI-Byonic	PMI-Byonic (A2)	A	2	Unambiguous	INTDECASSPCLHNGHCMDKINE	[E].INTDEcASsPcLHNGHcMDKINE.[F]	C6(Carbamidomethyl); S9(Hex(1)Pent(2)); C11(Carbamidomethyl); C17(Carbamidomethyl)	1	1	Q01705	Q01705	Neurogenic locus notch homolog protein 1 OS=Mus musculus OX=10090 GN=Notch1 PE=1 SV=3	3	4	4	1	0	1	1	1	783.069	3129.25	3128.24	322.8	0.252449	0	0	798757	HCD (High Energy Collision Dissociation)	MS2	29.9998	100	8.47244	3139	3139	3129	FP072920_14.raw	0/0		10.9264	944.116	857.533	1.2	1.18474e-11	5.20643e-12	0	0
FALSE	High	PMI-Byonic	PMI-Byonic (A2)	A	2	Unambiguous	INTDECASSPCLHNGHCMDKINE	[E].INTDEcASsPcLHNGHcmDKINE.[F]	C6(Carbamidomethyl); S9(Hex(1)Pent(1)); C11(Carbamidomethyl); C17(Carbamidomethyl); M18(Oxidation)	1	1	Q01705	Q01705	Neurogenic locus notch homolog protein 1 OS=Mus musculus OX=10090 GN=Notch1 PE=1 SV=3	3	4	4	1	0	1	1	1	753.805	3012.2	3012.2	0.895106	0.000674059	0	0	452446	HCD (High Energy Collision Dissociation)	MS2	5.24807	100	8.58522	3188	3188	3184	FP072920_14.raw	0/0		5.38361	564.256	564.256	1.2	4.13415e-06	3.54847e-07	0	0
FALSE	High	PMI-Byonic	PMI-Byonic (A2)	A	2	Unambiguous	INTDECASSPCLHNGHCMDKINE	[E].INTDEcASsPcLHNGHcMDKINE.[F]	C6(Carbamidomethyl); S9(Hex(1)Pent(2)); C11(Carbamidomethyl); C17(Carbamidomethyl)	1	1	Q01705	Q01705	Neurogenic locus notch homolog protein 1 OS=Mus musculus OX=10090 GN=Notch1 PE=1 SV=3	3	4	4	1	0	1	1	1	782.818	3128.25	3128.24	1.72655	0.00135027	0	0	164851	HCD (High Energy Collision Dissociation)	MS2	4.03482	100	8.59821	3194	3194	3184	FP072920_14.raw	0/0		3.03441	355.653	355.653	1.2	0.000923822	0.000108437	0	0
FALSE	High	PMI-Byonic	PMI-Byonic (A2)	A	2	Unambiguous	CASSPCLHNGHCMDKINE	[E].cASsPcLHNGHcMDKINE.[F]	C1(Carbamidomethyl); S4(Hex(1)Pent(1)); C6(Carbamidomethyl); C12(Carbamidomethyl)	1	1	Q01705	Q01705	Neurogenic locus notch homolog protein 1 OS=Mus musculus OX=10090 GN=Notch1 PE=1 SV=3	1	4	4	1	0	1	1	1	606.996	2424.96	2423.96	415.317	0.251677	0	0	1.0693e+06	HCD (High Energy Collision Dissociation)	MS2	35.922	100	7.50661	2706	2706	2700	FP072920_14.raw	0/0		7.6744	735.291	699.364	20.5553	2.11642e-08	7.75072e-09	0	0
FALSE	High	PMI-Byonic	PMI-Byonic (A2)	A	2	Unambiguous	CASSPCLHNGHCMDKINE	[E].cASsPcLHNGHcMDKINE.[F]	C1(Carbamidomethyl); S4(Hex(1)Pent(2)R0); C6(Carbamidomethyl); C12(Carbamidomethyl)	1	1	Q01705	Q01705	Neurogenic locus notch homolog protein 1 OS=Mus musculus OX=10090 GN=Notch1 PE=1 SV=3	1	4	4	1	0	1	1	1	639.756	2556	2556	1.37437	0.000878223	0	0	1.09011e+06	HCD (High Energy Collision Dissociation)	MS2	28.3624	100	7.55851	2729	2729	2722	FP072920_14.raw	0/0		8.83071	734.905	718.728	20.3916	1.47668e-09	4.02577e-10	0	0
FALSE	High	PMI-Byonic	PMI-Byonic (A2)	A	2	Unambiguous	CASSPCLHNGHCMDKINE	[E].cASsPcLHNGHcmDKINE.[F]	C1(Carbamidomethyl); S4(Hex(1)Pent(1)); C6(Carbamidomethyl); C12(Carbamidomethyl); M13(Oxidation)	1	1	Q01705	Q01705	Neurogenic locus notch homolog protein 1 OS=Mus musculus OX=10090 GN=Notch1 PE=1 SV=3	1	4	4	1	0	1	1	1	611.265	2442.04	2439.95	854.64	0.52132	0	0	500131	HCD (High Energy Collision Dissociation)	MS2	47.4215	100	7.62606	2760	2760	2755	FP072920_14.raw	0/0		1.53095	301.762	301.762	13.3519	0.0294477	0.00213102	0	0
FALSE	High	PMI-Byonic	PMI-Byonic (A2)	A	2	Unambiguous	FQCQCPKGFNGHLCQYDVDE	[E].FQcQcPKGFNGHLcQYDVDE.[C]	C3(Carbamidomethyl); C5(Carbamidomethyl); C14(Carbamidomethyl)	1	1	Q01705	Q01705	Neurogenic locus notch homolog protein 1 OS=Mus musculus OX=10090 GN=Notch1 PE=1 SV=3	2	3	3	1	0	1	1	1	834.678	2502.02	2502.03	-2.58238	-0.00215373	0	0	1.13794e+06	HCD (High Energy Collision Dissociation)	MS2	28.1174	100	10.7327	4159	4159	4152	FP072920_14.raw	0/0		1.91172	340.307	265.161	265.161	0.0122541	0.0011126	0	0
FALSE	High	PMI-Byonic	PMI-Byonic (A2)	A	2	Unambiguous	FQCQCPKGFNGHLCQYDVDE	[E].FQcQcPKGFNGHLcQYDVDE.[C]	C3(Carbamidomethyl); C5(Carbamidomethyl); C14(Carbamidomethyl)	1	1	Q01705	Q01705	Neurogenic locus notch homolog protein 1 OS=Mus musculus OX=10090 GN=Notch1 PE=1 SV=3	2	3	3	1	0	1	1	1	834.68	2502.03	2502.03	-0.16735	-0.000139571	0	0	3.11467e+06	HCD (High Energy Collision Dissociation)	MS2	1.30849	100	10.8674	4221	4221	4218	FP072920_14.raw	0/0		2.33198	379.237	230.723	230.723	0.00465609	0.00034465	0	0
FALSE	High	PMI-Byonic	PMI-Byonic (A2)	A	2	Unambiguous	GYTGTHCEVDIDECDPDPCHYGSCKDGVATFTCLCQPGYTGHHCE	[E].GYTGTHcEVDIDEcDPDPcHYGscKDGVATFtcLcQPGYTGHHcE.[T]	C7(Carbamidomethyl); C14(Carbamidomethyl); C19(Carbamidomethyl); S23(HexNAc(1)); C24(Carbamidomethyl); T32(HexNAc(1)); C33(Carbamidomethyl); C35(Carbamidomethyl); C44(Carbamidomethyl)	1	1	Q01705	Q01705	Neurogenic locus notch homolog protein 1 OS=Mus musculus OX=10090 GN=Notch1 PE=1 SV=3	5	6	6	1	0	1	1	1	945.538	5668.19	5669.2	-178.109	-0.168289	0	0	560541	HCD (High Energy Collision Dissociation)	MS2	0	100	11.6566	4580	4580	4570	FP072920_14.raw	0/0		7.26523	680.354	680.354	0	5.42962e-08	1.37152e-08	0	0
FALSE	High	PMI-Byonic	PMI-Byonic (A2)	A	2	Unambiguous	CDPDPCHYGSCKDGVATFTCLCQPGYTGHHCETNINE	[E].cDPDPcHYGScKDGVAtFtcLcQPGYTGHHcETNINE.[C]	C1(Carbamidomethyl); C6(Carbamidomethyl); C11(Carbamidomethyl); T17(HexNAc(1)Hex(1)); T19(Hex(1)Pent(2)); C20(Carbamidomethyl); C22(Carbamidomethyl); C31(Carbamidomethyl)	1	1	Q01705	Q01705	Neurogenic locus notch homolog protein 1 OS=Mus musculus OX=10090 GN=Notch1 PE=1 SV=3	2	5	5	1	0	1	1	1	1030.61	5149.04	5148.99	10.6787	0.0109969	0	0	204680	HCD (High Energy Collision Dissociation)	MS2	3.01927	100	12.3104	4875	4875	4867	FP072920_14.raw	0/0		1.20119	291.106	291.106	0	0.0629238	0.00736506	0	0
FALSE	Low	PMI-Byonic	PMI-Byonic (A2)	A	2	Unambiguous	GVATFTCLCQPGYTGHHCE	[D].GVATFtcLcQPGYtGHHcE.[T]	T6(Hex(1)); C7(Carbamidomethyl); C9(Carbamidomethyl); T14(Fuc(1)); C18(Carbamidomethyl)	1	1	Q01705	Q01705	Neurogenic locus notch homolog protein 1 OS=Mus musculus OX=10090 GN=Notch1 PE=1 SV=3	0	3	3	1	0	1	1	1	835.008	2503.01	2503.02	-4.63581	-0.00386784	0	0	2.72744e+06	HCD (High Energy Collision Dissociation)	MS2	19.866	99.1621	11.7536	4623	4623	4614	FP072920_14.raw	0/0		0.0329025	52.9005	52.9005	12.4232	0.927038	0.107025	0	0
FALSE	High	PMI-Byonic	PMI-Byonic (A2)	A	2	Unambiguous	CHSQPCRHGGTCQDRD	[E].cHsQPcRHGGtcQDRD.[N]	C1(Carbamidomethyl); S3(Hex(1)Pent(1)R0); C6(Carbamidomethyl); T11(HexNAc(1)Hex(1)Fuc(1)NeuAc(1)); C12(Carbamidomethyl)	1	1	Q01705	Q01705	Neurogenic locus notch homolog protein 1 OS=Mus musculus OX=10090 GN=Notch1 PE=1 SV=3	1	4	4	1	0	1	1	1	767.546	3067.16	3067.16	1.99199	0.00152744	0	0	34415.1	HCD (High Energy Collision Dissociation)	MS2	42.7009	100	3.39218	970	970	967	FP072920_14.raw	0/0		1.12729	71.0269	71.0269	1.2	0.0745947	0.00820543	0	0
FALSE	Low	PMI-Byonic	PMI-Byonic (A2)	A	2	Unambiguous	INLDDCASNPCDSGTCLDKIDGYE	[E].INLDDcAsNPcDSGTcLDKIDGYE.[C]	C6(Carbamidomethyl); S8(Hex(1)Pent(1)); C11(Carbamidomethyl); C16(Carbamidomethyl)	1	1	Q01705	Q01705	Neurogenic locus notch homolog protein 1 OS=Mus musculus OX=10090 GN=Notch1 PE=1 SV=3	5	3	3	1	0	1	1	1	1009.41	3026.22	3026.21	2.96749	0.00299341	0	0	229377	HCD (High Energy Collision Dissociation)	MS2	0	100	13.1785	5257	5257	5252	FP072920_14.raw	0/0		0.189488	294.608	268.627	0.12	0.646416	0.0553691	0	0
FALSE	High	PMI-Byonic	PMI-Byonic (A2)	A	2	Unambiguous	INLDDCASNPCDSGTCLDKIDGYE	[E].INLDDcASNPcDsGTcLDKIDGYE.[C]	C6(Carbamidomethyl); C11(Carbamidomethyl); S13(Hex(1)Pent(1)); C16(Carbamidomethyl)	1	1	Q01705	Q01705	Neurogenic locus notch homolog protein 1 OS=Mus musculus OX=10090 GN=Notch1 PE=1 SV=3	5	3	3	1	0	1	1	1	1009.41	3026.21	3026.21	0.244692	0.00024683	0	0	210163	HCD (High Energy Collision Dissociation)	MS2	0	100	13.0516	5202	5202	5197	FP072920_14.raw	0/0		3.4698	534.878	417.696	1.2	0.000339003	3.48478e-05	0	0
FALSE	High	PMI-Byonic	PMI-Byonic (A2)	A	2	Unambiguous	CACEPGYTGSMCNVNIDE	[E].cAcEPGYTGSMcNVNIDE.[C]	C1(Carbamidomethyl); C3(Carbamidomethyl); C12(Carbamidomethyl)	1	1	Q01705	Q01705	Neurogenic locus notch homolog protein 1 OS=Mus musculus OX=10090 GN=Notch1 PE=1 SV=3	1	2	2	1	0	1	1	1	1038.89	2076.78	2076.78	-0.428816	-0.000445278	0	0	311320	HCD (High Energy Collision Dissociation)	MS2	0	100	12.488	4954	4954	4944	FP072920_14.raw	0/0		1.54922	204.88	195.278	195.278	0.0282348	0.0017293	0	0
FALSE	High	PMI-Byonic	PMI-Byonic (A2)	A	2	Unambiguous	CAGSPCHNGGTCEDGIAGFTCRCPE	[E].cAGsPcHNGGtcEDGIAGFTcRcPE.[G]	C1(Carbamidomethyl); S4(Hex(1)); C6(Carbamidomethyl); T11(HexNAc(1)Hex(1)); C12(Carbamidomethyl); C21(Carbamidomethyl); C23(Carbamidomethyl)	1	1	Q01705	Q01705	Neurogenic locus notch homolog protein 1 OS=Mus musculus OX=10090 GN=Notch1 PE=1 SV=3	2	3	3	1	0	1	1	1	1099.75	3297.24	3297.24	-0.699329	-0.000768618	0	0	607446	HCD (High Energy Collision Dissociation)	MS2	0	100	10.0293	3837	3837	3833	FP072920_14.raw	0/0		3.06534	338.806	338.806	8.4	0.000860323	9.33373e-05	0	0
FALSE	High	PMI-Byonic	PMI-Byonic (A2)	A	2	Unambiguous	CAGSPCHNGGTCEDGIAGFTCRCPE	[E].cAGSPcHNGGtcEDGIAGFTcRcPE.[G]	C1(Carbamidomethyl); C6(Carbamidomethyl); T11(Hex(1)); C12(Carbamidomethyl); C21(Carbamidomethyl); C23(Carbamidomethyl)	1	1	Q01705	Q01705	Neurogenic locus notch homolog protein 1 OS=Mus musculus OX=10090 GN=Notch1 PE=1 SV=3	2	3	3	1	0	1	1	1	978.705	2934.1	2932.11	680.628	0.665225	0	0	762169	HCD (High Energy Collision Dissociation)	MS2	7.20417	100	10.0842	3863	3863	3855	FP072920_14.raw	0/0		3.17913	359.266	359.266	3.6	0.000662022	6.72866e-05	0	0
FALSE	High	PMI-Byonic	PMI-Byonic (A2)	A	2	Unambiguous	GYHDPTCLSE	[E].GYHDPTcLSE.[V]	C7(Carbamidomethyl)	1	1	Q01705	Q01705	Neurogenic locus notch homolog protein 1 OS=Mus musculus OX=10090 GN=Notch1 PE=1 SV=3	0	2	2	1	0	1	1	1	589.742	1178.48	1178.48	-0.57491	-0.000338759	0	0	12442939	HCD (High Energy Collision Dissociation)	MS2	0.829671	10.633	8.87965	3317	3317	3316	FP072920_14.raw	0/0		4.0771	520.061	338.178	338.178	8.37345e-05	1.29606e-05	0	0
FALSE	High	PMI-Byonic	PMI-Byonic (A2)	A	2	Unambiguous	GYHDPTCLSE	[E].GYHDPTcLSE.[V]	C7(Carbamidomethyl)	1	1	Q01705	Q01705	Neurogenic locus notch homolog protein 1 OS=Mus musculus OX=10090 GN=Notch1 PE=1 SV=3	0	2	2	1	0	1	1	1	589.743	1178.48	1178.48	-0.367744	-0.000216689	0	0	83300088	HCD (High Energy Collision Dissociation)	MS2	0.0778429	2.25281	8.75445	3262	3262	3261	FP072920_14.raw	0/0		3.26461	536.268	328.894	328.894	0.000543733	4.50255e-05	0	0
FALSE	High	PMI-Byonic	PMI-Byonic (A2)	A	2	Unambiguous	GYHDPTCLSE	[E].GYHDPTcLSE.[V]	C7(Carbamidomethyl)	1	1	Q01705	Q01705	Neurogenic locus notch homolog protein 1 OS=Mus musculus OX=10090 GN=Notch1 PE=1 SV=3	0	2	2	1	0	1	1	1	589.742	1178.48	1178.48	-1.09282	-0.000643935	0	0	621672	HCD (High Energy Collision Dissociation)	MS2	3.56806	100	8.64804	3216	3216	3206	FP072920_14.raw	0/0		3.95221	548.836	302.112	302.112	0.000111634	1.8585e-05	0	0
FALSE	High	PMI-Byonic	PMI-Byonic (A2)	A	2	Unambiguous	GYHDPTCLSE	[E].GYHDPTcLSE.[V]	C7(Carbamidomethyl)	1	1	Q01705	Q01705	Neurogenic locus notch homolog protein 1 OS=Mus musculus OX=10090 GN=Notch1 PE=1 SV=3	0	2	2	1	0	1	1	1	589.742	1178.48	1178.48	-0.782076	-0.00046083	0	0	1.42625e+06	HCD (High Energy Collision Dissociation)	MS2	11.6272	100	9.13149	3433	3433	3426	FP072920_14.raw	0/0		3.55442	501.602	296.222	296.222	0.000278981	2.85112e-05	0	0
FALSE	High	PMI-Byonic	PMI-Byonic (A2)	A	2	Unambiguous	GYHDPTCLSE	[E].GYHDPTcLSE.[V]	C7(Carbamidomethyl)	1	1	Q01705	Q01705	Neurogenic locus notch homolog protein 1 OS=Mus musculus OX=10090 GN=Notch1 PE=1 SV=3	0	2	2	1	0	1	1	1	589.743	1178.48	1178.48	0.357337	0.000210557	0	0	418690	HCD (High Energy Collision Dissociation)	MS2	10.5399	100	9.45261	3578	3578	3569	FP072920_14.raw	0/0		2.33152	380.396	330.209	330.209	0.00466104	0.000415411	0	0
FALSE	High	PMI-Byonic	PMI-Byonic (A2)	A	2	Unambiguous	GYHDPTCLSE	[E].GYHDPTcLSE.[V]	C7(Carbamidomethyl)	1	1	Q01705	Q01705	Neurogenic locus notch homolog protein 1 OS=Mus musculus OX=10090 GN=Notch1 PE=1 SV=3	0	2	2	1	0	1	1	1	589.742	1178.48	1178.48	-1.29999	-0.000766005	0	0	2761865	HCD (High Energy Collision Dissociation)	MS2	6.64093	44.9807	9.00155	3372	3372	3371	FP072920_14.raw	0/0		4.0771	543.624	315.623	315.623	8.37345e-05	1.45691e-05	0	0
FALSE	High	PMI-Byonic	PMI-Byonic (A2)	A	2	Unambiguous	GYHDPTCLSE	[E].GYHDPTcLSE.[V]	C7(Carbamidomethyl)	1	1	Q01705	Q01705	Neurogenic locus notch homolog protein 1 OS=Mus musculus OX=10090 GN=Notch1 PE=1 SV=3	0	2	2	1	0	1	1	1	589.742	1178.48	1178.48	-2.12865	-0.00125429	0	0	525876	HCD (High Energy Collision Dissociation)	MS2	11.0622	100	9.25613	3490	3490	3481	FP072920_14.raw	0/0		2.39025	408.255	297.411	297.411	0.00407145	0.000271575	0	0
[truncated: 7 more columns]

## Sheet: FP072920_14-2
Checked	Confidence	Identifying Node Type	Identifying Node	Search ID	Identifying Node No	PSM Ambiguity	Sequence	Annotated Sequence	Modifications	# Protein Groups	# Proteins	Master Protein Accessions	Protein Accessions	Protein Descriptions	# Missed Cleavages	Charge	Original Precursor Charge	DeltaScore	DeltaCn	Rank	Search Engine Rank	Concatenated Rank	m/z [Da]	MH+ [Da]	Theo. MH+ [Da]	DeltaM [ppm]	Deltam/z [Da]	Matched Ions	Total Ions	Intensity	Activation Type	MS Order	Isolation Interference [%]	Ion Inject Time [ms]	RT [min]	First Scan	Last Scan	Master Scan(s)	Spectrum File	Ions Matched	Annotation	|Log Prob|	Byonic Score	Delta Byonic Score	Delta Mod Score	PEP 2D	q-Value 2D	FDR 2D	Peptide Group FDR 2D
FALSE	High	PMI-Byonic	PMI-Byonic (A2)	A	2	Unambiguous	YKCRCPPGWSGKSCQQADPCASNPCANGGQCLPFE	[E].YKcRcPPGWSGKScQQADPcAsnPcANGGqcLPFE.[S]	C3(Carbamidomethyl); C5(Carbamidomethyl); C14(Carbamidomethyl); C20(Carbamidomethyl); S22(HexNAc(1)Fuc(1)); N23(Deamidated); C25(Carbamidomethyl); Q30(Deamidated); C31(Carbamidomethyl)	1	1	Q01705	Q01705	Neurogenic locus notch homolog protein 1 OS=Mus musculus OX=10090 GN=Notch1 PE=1 SV=3	0	4	4	1	0	1	1	1	1099.95	4396.78	4395.78	228.039	0.250602	0	0	696440	HCD (High Energy Collision Dissociation)	MS2	0	100	10.928	4249	4249	4240	FP072920_14-2.raw	0/0		2.63103	169.78	169.78	6.19151	0.0023387	0.000117834	0	0
FALSE	High	PMI-Byonic	PMI-Byonic (A2)	A	2	Unambiguous	YKCRCPPGWSGKSCQQADPCASNPCANGGQCLPFE	[E].YKcRcPPGWSGKscQQADPcASNPcANGGQcLPFE.[S]	C3(Carbamidomethyl); C5(Carbamidomethyl); S13(Hex(1)Pent(1)); C14(Carbamidomethyl); C20(Carbamidomethyl); C25(Carbamidomethyl); C31(Carbamidomethyl)	1	1	Q01705	Q01705	Neurogenic locus notch homolog protein 1 OS=Mus musculus OX=10090 GN=Notch1 PE=1 SV=3	0	4	4	1	0	1	1	1	1085.95	4340.76	4338.77	458.697	0.497545	0	0	1.7715e+06	HCD (High Energy Collision Dissociation)	MS2	27.1862	100	11.1643	4358	4358	4350	FP072920_14-2.raw	0/0		6.41948	532.96	532.96	0	3.80642e-07	4.38437e-08	0	0
FALSE	High	PMI-Byonic	PMI-Byonic (A2)	A	2	Unambiguous	YKCRCPPGWSGKSCQQADPCASNPCANGGQCLPFE	[E].YKcRcPPGWSGKscQQADPcASNPcAnGGQcLPFE.[S]	C3(Carbamidomethyl); C5(Carbamidomethyl); S13(Hex(1)Pent(1)); C14(Carbamidomethyl); C20(Carbamidomethyl); C25(Carbamidomethyl); N27(Deamidated); C31(Carbamidomethyl)	1	1	Q01705	Q01705	Neurogenic locus notch homolog protein 1 OS=Mus musculus OX=10090 GN=Notch1 PE=1 SV=3	0	4	4	1	0	1	1	1	1085.69	4339.75	4339.76	-0.37985	-0.000412114	0	0	2467718	HCD (High Energy Collision Dissociation)	MS2	0	40.6759	11.0368	4297	4297	4295	FP072920_14-2.raw	0/0		10.3356	652.832	652.832	0	4.61738e-11	1.01584e-11	0	0
FALSE	High	PMI-Byonic	PMI-Byonic (A2)	A	2	Unambiguous	YKCRCPPGWSGKSCQQADPCASNPCANGGQCLPFE	[E].YKcRcPPGWSGKscQQADPcASNPcAnGGQcLPFE.[S]	C3(Carbamidomethyl); C5(Carbamidomethyl); S13(Hex(1)Pent(1)); C14(Carbamidomethyl); C20(Carbamidomethyl); C25(Carbamidomethyl); N27(Deamidated); C31(Carbamidomethyl)	1	1	Q01705	Q01705	Neurogenic locus notch homolog protein 1 OS=Mus musculus OX=10090 GN=Notch1 PE=1 SV=3	0	4	4	1	0	1	1	1	1085.69	4339.75	4339.76	-0.71739	-0.000778325	0	0	4.48903e+06	HCD (High Energy Collision Dissociation)	MS2	0	33.3165	10.9152	4242	4242	4240	FP072920_14-2.raw	0/0		8.3356	593.796	593.796	0	4.61738e-09	2.85805e-10	0	0
FALSE	High	PMI-Byonic	PMI-Byonic (A2)	A	2	Unambiguous	YKCRCPPGWSGKSCQQADPCASNPCANGGQCLPFE	[E].YKcRcPPGWSGKscQQADPcASNPcANGGQcLPFE.[S]	C3(Carbamidomethyl); C5(Carbamidomethyl); S13(Hex(1)Pent(2)); C14(Carbamidomethyl); C20(Carbamidomethyl); C25(Carbamidomethyl); C31(Carbamidomethyl)	1	1	Q01705	Q01705	Neurogenic locus notch homolog protein 1 OS=Mus musculus OX=10090 GN=Notch1 PE=1 SV=3	0	4	4	1	0	1	1	1	1118.7	4471.79	4470.81	218.14	0.243816	0	0	710063	HCD (High Energy Collision Dissociation)	MS2	0	100	10.9078	4239	4239	4229	FP072920_14-2.raw	0/0		7.1974	591.001	591.001	6.22724	6.34742e-08	6.35216e-09	0	0
FALSE	High	PMI-Byonic	PMI-Byonic (A2)	A	2	Unambiguous	YKCRCPPGWSGKSCQQADPCASNPCANGGQCLPFE	[E].YKcRcPPGWSGKscQQADPcASNPcANGGQcLPFE.[S]	C3(Carbamidomethyl); C5(Carbamidomethyl); S13(Hex(1)Pent(1)); C14(Carbamidomethyl); C20(Carbamidomethyl); C25(Carbamidomethyl); C31(Carbamidomethyl)	1	1	Q01705	Q01705	Neurogenic locus notch homolog protein 1 OS=Mus musculus OX=10090 GN=Notch1 PE=1 SV=3	0	4	4	1	0	1	1	1	1085.45	4338.77	4338.77	-1.13791	-0.00123429	0	0	964216	HCD (High Energy Collision Dissociation)	MS2	0	67.8849	10.795	4187	4187	4185	FP072920_14-2.raw	0/0		10.3356	673.674	673.674	0	4.61738e-11	8.99658e-12	0	0
FALSE	High	PMI-Byonic	PMI-Byonic (A2)	A	2	Unambiguous	YKCRCPPGWSGKSCQQADPCASNPCANGGQCLPFE	[E].YKcRcPPGWSGKscQQADPcASNPcANGGQcLPFE.[S]	C3(Carbamidomethyl); C5(Carbamidomethyl); S13(Hex(1)Pent(1)); C14(Carbamidomethyl); C20(Carbamidomethyl); C25(Carbamidomethyl); C31(Carbamidomethyl)	1	1	Q01705	Q01705	Neurogenic locus notch homolog protein 1 OS=Mus musculus OX=10090 GN=Notch1 PE=1 SV=3	0	4	4	1	0	1	1	1	1085.45	4338.77	4338.77	-0.575217	-0.000623934	0	0	1.35153e+06	HCD (High Energy Collision Dissociation)	MS2	0	99.7046	10.6662	4128	4128	4119	FP072920_14-2.raw	0/0		11.3356	724.087	724.087	0	4.61738e-12	1.40258e-12	0	0
FALSE	High	PMI-Byonic	PMI-Byonic (A2)	A	2	Unambiguous	SSYICRCPPGFHGPTCRQDVNE	[E].SSYIcRcPPGFHGPTcRQDVNE.[C]	C5(Carbamidomethyl); C7(Carbamidomethyl); C16(Carbamidomethyl)	1	1	Q01705	Q01705	Neurogenic locus notch homolog protein 1 OS=Mus musculus OX=10090 GN=Notch1 PE=1 SV=3	1	4	4	1	0	1	1	1	660.04	2637.14	2637.14	-0.677026	-0.000446353	0	0	6.18481e+06	HCD (High Energy Collision Dissociation)	MS2	0.727233	38.9883	9.00489	3374	3374	3371	FP072920_14-2.raw	0/0		9.7869	610.003	490.758	490.758	1.63344e-10	1.8783e-11	0	0
FALSE	High	PMI-Byonic	PMI-Byonic (A2)	A	2	Unambiguous	SSYICRCPPGFHGPTCRQDVNE	[E].SSYIcRcPPGFHGPTcRQDVNE.[C]	C5(Carbamidomethyl); C7(Carbamidomethyl); C16(Carbamidomethyl)	1	1	Q01705	Q01705	Neurogenic locus notch homolog protein 1 OS=Mus musculus OX=10090 GN=Notch1 PE=1 SV=3	1	3	3	1	0	1	1	1	879.715	2637.13	2637.14	-3.33354	-0.00293034	0	0	1.02821e+06	HCD (High Energy Collision Dissociation)	MS2	2.58892	100	9.05586	3397	3397	3393	FP072920_14-2.raw	0/0		16.088	994.849	805.361	805.361	8.16676e-17	4.37178e-17	0	0
FALSE	High	PMI-Byonic	PMI-Byonic (A2)	A	2	Unambiguous	SSYICRCPPGFHGPTCRQDVNE	[E].SSYIcRcPPGFHGPTcRQDVNE.[C]	C5(Carbamidomethyl); C7(Carbamidomethyl); C16(Carbamidomethyl)	1	1	Q01705	Q01705	Neurogenic locus notch homolog protein 1 OS=Mus musculus OX=10090 GN=Notch1 PE=1 SV=3	1	4	4	1	0	1	1	1	660.042	2637.14	2637.14	2.00773	0.00132367	0	0	47965752	HCD (High Energy Collision Dissociation)	MS2	0.0623082	4.37394	9.12184	3427	3427	3426	FP072920_14-2.raw	0/0		7.12542	558.05	410.101	410.101	7.49164e-08	7.45804e-09	0	0
FALSE	High	PMI-Byonic	PMI-Byonic (A2)	A	2	Unambiguous	SSYICRCPPGFHGPTCRQDVNE	[E].SSYIcRcPPGFHGPTcRQDVNE.[C]	C5(Carbamidomethyl); C7(Carbamidomethyl); C16(Carbamidomethyl)	1	1	Q01705	Q01705	Neurogenic locus notch homolog protein 1 OS=Mus musculus OX=10090 GN=Notch1 PE=1 SV=3	1	3	3	1	0	1	1	1	879.719	2637.14	2637.14	1.24906	0.00109798	0	0	934086	HCD (High Energy Collision Dissociation)	MS2	24.531	100	9.17005	3450	3450	3448	FP072920_14-2.raw	0/0		14.088	882.485	663.232	663.232	8.16676e-15	2.73734e-15	0	0
FALSE	High	PMI-Byonic	PMI-Byonic (A2)	A	2	Unambiguous	SSYICRCPPGFHGPTCRQDVNE	[E].SSYIcRcPPGFHGPTcRQDVNE.[C]	C5(Carbamidomethyl); C7(Carbamidomethyl); C16(Carbamidomethyl)	1	1	Q01705	Q01705	Neurogenic locus notch homolog protein 1 OS=Mus musculus OX=10090 GN=Notch1 PE=1 SV=3	1	4	4	1	0	1	1	1	660.04	2637.14	2637.14	-0.491871	-0.000324283	0	0	10947777	HCD (High Energy Collision Dissociation)	MS2	0.708576	18.1019	9.24133	3482	3482	3481	FP072920_14-2.raw	0/0		9.7869	613.007	453.239	453.239	1.63344e-10	2.27985e-11	0	0
FALSE	High	PMI-Byonic	PMI-Byonic (A2)	A	2	Unambiguous	SSYICRCPPGFHGPTCRQDVNE	[E].SSYIcRcPPGFHGPTcRQDVNE.[C]	C5(Carbamidomethyl); C7(Carbamidomethyl); C16(Carbamidomethyl)	1	1	Q01705	Q01705	Neurogenic locus notch homolog protein 1 OS=Mus musculus OX=10090 GN=Notch1 PE=1 SV=3	1	4	4	1	0	1	1	1	660.04	2637.14	2637.14	-0.121559	-8.01422e-05	0	0	2274513	HCD (High Energy Collision Dissociation)	MS2	4.28368	100	9.36389	3537	3537	3536	FP072920_14-2.raw	0/0		8.90334	621.235	487.806	487.806	1.24927e-09	1.02906e-10	0	0
FALSE	High	PMI-Byonic	PMI-Byonic (A2)	A	2	Unambiguous	SSYICRCPPGFHGPTCRQDVNE	[E].SSYIcRcPPGFHGPTcRQDVNE.[C]	C5(Carbamidomethyl); C7(Carbamidomethyl); C16(Carbamidomethyl)	1	1	Q01705	Q01705	Neurogenic locus notch homolog protein 1 OS=Mus musculus OX=10090 GN=Notch1 PE=1 SV=3	1	4	4	1	0	1	1	1	660.04	2637.14	2637.14	-0.677026	-0.000446353	0	0	1.19757e+06	HCD (High Energy Collision Dissociation)	MS2	0	100	9.49405	3597	3597	3591	FP072920_14-2.raw	0/0		7.12542	550.904	449.295	449.295	7.49164e-08	8.5288e-09	0	0
FALSE	High	PMI-Byonic	PMI-Byonic (A2)	A	2	Unambiguous	SSYICRCPPGFHGPTCRQDVNE	[E].SSYIcRcPPGFHGPTcRQDVNE.[C]	C5(Carbamidomethyl); C7(Carbamidomethyl); C16(Carbamidomethyl)	1	1	Q01705	Q01705	Neurogenic locus notch homolog protein 1 OS=Mus musculus OX=10090 GN=Notch1 PE=1 SV=3	1	4	4	1	0	1	1	1	660.039	2637.13	2637.14	-1.69538	-0.00111774	0	0	555977	HCD (High Energy Collision Dissociation)	MS2	33.6481	100	9.67227	3678	3678	3668	FP072920_14-2.raw	0/0		6.67838	468.028	378.549	378.549	2.09709e-07	2.78496e-08	0	0
FALSE	High	PMI-Byonic	PMI-Byonic (A2)	A	2	Unambiguous	CSQNPGLCRHGGTCHNE	[E].cSQNPGLcRHGGtcHNE.[I]	C1(Carbamidomethyl); C8(Carbamidomethyl); T13(Fuc(1)); C14(Carbamidomethyl)	1	1	Q01705	Q01705	Neurogenic locus notch homolog protein 1 OS=Mus musculus OX=10090 GN=Notch1 PE=1 SV=3	0	4	4	1	0	1	1	1	533.219	2129.86	2129.85	0.254649	0.000135591	0	0	20032122	HCD (High Energy Collision Dissociation)	MS2	0.216815	5.58784	3.45917	999	999	996	FP072920_14-2.raw	0/0		10.5227	651.226	590.397	65.7926	3.00138e-11	5.45302e-12	0	0
FALSE	High	PMI-Byonic	PMI-Byonic (A2)	A	2	Unambiguous	CSQNPGLCRHGGTCHNE	[E].cSQNPGLcRHGGtcHNE.[I]	C1(Carbamidomethyl); C8(Carbamidomethyl); T13(Fuc(1)); C14(Carbamidomethyl)	1	1	Q01705	Q01705	Neurogenic locus notch homolog protein 1 OS=Mus musculus OX=10090 GN=Notch1 PE=1 SV=3	0	3	3	1	0	1	1	1	710.622	2129.85	2129.85	-1.88831	-0.00134061	0	0	2.27968e+06	HCD (High Energy Collision Dissociation)	MS2	1.80617	58.8373	3.46064	1000	1000	996	FP072920_14-2.raw	0/0		11.8237	750.773	655.74	57.2658	1.50061e-12	3.26478e-13	0	0
FALSE	High	PMI-Byonic	PMI-Byonic (A2)	A	2	Unambiguous	CSQNPGLCRHGGTCHNE	[E].cSQNPGLcRHGGtcHNE.[I]	C1(Carbamidomethyl); C8(Carbamidomethyl); T13(Fuc(1)); C14(Carbamidomethyl)	1	1	Q01705	Q01705	Neurogenic locus notch homolog protein 1 OS=Mus musculus OX=10090 GN=Notch1 PE=1 SV=3	0	4	4	1	0	1	1	1	533.218	2129.85	2129.85	-1.23551	-0.000657866	0	0	1.15858e+06	HCD (High Energy Collision Dissociation)	MS2	1.07403	89.0969	3.58738	1053	1053	1052	FP072920_14-2.raw	0/0		9.52268	645.739	604.331	74.6903	3.00138e-10	3.96288e-11	0	0
FALSE	High	PMI-Byonic	PMI-Byonic (A2)	A	2	Unambiguous	CSQNPGLCRHGGTCHNE	[E].cSQNPGLcRHGGtcHNE.[I]	C1(Carbamidomethyl); C8(Carbamidomethyl); T13(Fuc(1)); C14(Carbamidomethyl)	1	1	Q01705	Q01705	Neurogenic locus notch homolog protein 1 OS=Mus musculus OX=10090 GN=Notch1 PE=1 SV=3	0	4	4	1	0	1	1	1	533.219	2129.85	2129.85	0.0253932	1.35209e-05	0	0	121541	HCD (High Energy Collision Dissociation)	MS2	25.6331	100	3.99917	1209	1209	1208	FP072920_14-2.raw	0/0		3.73925	173.662	173.662	54.0808	0.000182283	1.50971e-05	0	0
FALSE	High	PMI-Byonic	PMI-Byonic (A2)	A	2	Unambiguous	CSQNPGLCRHGGTCHNE	[E].cSQNPGLcRHGGtcHNE.[I]	C1(Carbamidomethyl); C8(Carbamidomethyl); T13(Fuc(1)); C14(Carbamidomethyl)	1	1	Q01705	Q01705	Neurogenic locus notch homolog protein 1 OS=Mus musculus OX=10090 GN=Notch1 PE=1 SV=3	0	4	4	1	0	1	1	1	533.468	2130.85	2129.85	466.675	0.248488	0	0	530653	HCD (High Energy Collision Dissociation)	MS2	59.4472	100	3.95682	1198	1198	1193	FP072920_14-2.raw	0/0		1.49861	113.105	113.105	24.4401	0.0317241	0.000940318	0	0
FALSE	High	PMI-Byonic	PMI-Byonic (A2)	A	2	Unambiguous	CSQNPGLCRHGGTCHNE	[E].cSQNPGLcRHGGtcHNE.[I]	C1(Carbamidomethyl); C8(Carbamidomethyl); T13(Fuc(1)); C14(Carbamidomethyl)	1	1	Q01705	Q01705	Neurogenic locus notch homolog protein 1 OS=Mus musculus OX=10090 GN=Notch1 PE=1 SV=3	0	3	3	1	0	1	1	1	710.623	2129.85	2129.85	-0.684718	-0.000486116	0	0	89036.1	HCD (High Energy Collision Dissociation)	MS2	15.9818	100	3.59388	1056	1056	1052	FP072920_14-2.raw	0/0		2.23601	53.4809	53.4809	15.2348	0.00580746	0.000217421	0	0
FALSE	High	PMI-Byonic	PMI-Byonic (A2)	A	2	Unambiguous	CSQNPGLCRHGGTCHNE	[E].cSQnPGLcRHGGtcHNE.[I]	C1(Carbamidomethyl); N4(Deamidated); C8(Carbamidomethyl); T13(Fuc(1)); C14(Carbamidomethyl)	1	1	Q01705	Q01705	Neurogenic locus notch homolog protein 1 OS=Mus musculus OX=10090 GN=Notch1 PE=1 SV=3	0	4	4	1	0	1	1	1	533.469	2130.85	2130.84	7.41208	0.00394849	0	0	591432	HCD (High Energy Collision Dissociation)	MS2	47.7554	100	3.83604	1157	1157	1155	FP072920_14-2.raw	0/0		3.73925	200.826	200.826	18.9937	0.000182283	1.36682e-05	0	0
FALSE	High	PMI-Byonic	PMI-Byonic (A2)	A	2	Unambiguous	CSQNPGLCRHGGTCHNE	[E].cSQNPGLcRHGGtcHNE.[I]	C1(Carbamidomethyl); C8(Carbamidomethyl); T13(Fuc(1)); C14(Carbamidomethyl)	1	1	Q01705	Q01705	Neurogenic locus notch homolog protein 1 OS=Mus musculus OX=10090 GN=Notch1 PE=1 SV=3	0	4	4	1	0	1	1	1	533.218	2129.85	2129.85	-1.46477	-0.000779936	0	0	392172	HCD (High Energy Collision Dissociation)	MS2	3.37629	100	3.71367	1106	1106	1105	FP072920_14-2.raw	0/0		5.67372	324.15	324.15	55.5266	2.11971e-06	1.55924e-07	0	0
FALSE	High	PMI-Byonic	PMI-Byonic (A2)	A	2	Unambiguous	IGSYRCACRATHTGPHCE	[E].IGSYRcAcRATHTGPHcE.[L]	C6(Carbamidomethyl); C8(Carbamidomethyl); C17(Carbamidomethyl)	1	1	Q01705	Q01705	Neurogenic locus notch homolog protein 1 OS=Mus musculus OX=10090 GN=Notch1 PE=1 SV=3	0	4	4	1	0	1	1	1	533.984	2132.91	2132.92	-1.1383	-0.000606976	0	0	882502	HCD (High Energy Collision Dissociation)	MS2	3.70459	100	5.79988	1970	1970	1969	FP072920_14-2.raw	0/0		2.27978	202.077	202.077	202.077	0.00525068	0.000176014	0	0
FALSE	High	PMI-Byonic	PMI-Byonic (A2)	A	2	Unambiguous	IGSYRCACRATHTGPHCELPYVPCSPSPCQNGGTCRPTGDTTHE	[E].IGsYRcAcRATHTGPHcELPYVPcSPSPcQNGGTcRPTGDTTHE.[C]	S3(Fuc(1)); C6(Carbamidomethyl); C8(Carbamidomethyl); C17(Carbamidomethyl); C24(Carbamidomethyl); C29(Carbamidomethyl); C35(Carbamidomethyl)	1	1	Q01705	Q01705	Neurogenic locus notch homolog protein 1 OS=Mus musculus OX=10090 GN=Notch1 PE=1 SV=3	2	6	6	1	0	1	1	1	859.207	5150.21	5148.2	390.087	0.334708	0	0	887321	HCD (High Energy Collision Dissociation)	MS2	42.7696	100	9.04031	3390	3390	3382	FP072920_14-2.raw	0/0		6.9792	621.045	621.045	1.6	1.04906e-07	1.43229e-08	0	0
FALSE	High	PMI-Byonic	PMI-Byonic (A2)	A	2	Unambiguous	IGSYRCACRATHTGPHCELPYVPCSPSPCQNGGTCRPTGDTTHE	[E].IGSYRcAcRATHTGPHcELPYVPcsPSPcQNGGTcRPTGDTTHE.[C]	C6(Carbamidomethyl); C8(Carbamidomethyl); C17(Carbamidomethyl); C24(Carbamidomethyl); S25(HexNAc(1)Fuc(1)); C29(Carbamidomethyl); C35(Carbamidomethyl)	1	1	Q01705	Q01705	Neurogenic locus notch homolog protein 1 OS=Mus musculus OX=10090 GN=Notch1 PE=1 SV=3	2	6	6	1	0	1	1	1	893.221	5354.29	5351.28	562.652	0.501817	0	0	686770	HCD (High Energy Collision Dissociation)	MS2	60.0885	100	9.04468	3392	3392	3382	FP072920_14-2.raw	0/0		6.57411	535.432	535.432	0	2.66618e-07	3.59922e-08	0	0
FALSE	High	PMI-Byonic	PMI-Byonic (A2)	A	2	Unambiguous	IGSYRCACRATHTGPHCELPYVPCSPSPCQNGGTCRPTGDTTHE	[E].IGSYRcAcRATHTGPHcELPYVPcSPSPcQnGGtcRPTGDTTHE.[C]	C6(Carbamidomethyl); C8(Carbamidomethyl); C17(Carbamidomethyl); C24(Carbamidomethyl); C29(Carbamidomethyl); N31(Deamidated); T34(Fuc(1)); C35(Carbamidomethyl)	1	1	Q01705	Q01705	Neurogenic locus notch homolog protein 1 OS=Mus musculus OX=10090 GN=Notch1 PE=1 SV=3	2	6	6	1	0	1	1	1	859.037	5149.18	5149.18	0.414678	0.000355875	0	0	863898	HCD (High Energy Collision Dissociation)	MS2	2.49207	100	9.18299	3457	3457	3448	FP072920_14-2.raw	0/0		9.35203	660.047	660.047	4.77818	4.446e-10	5.82783e-11	0	0
FALSE	High	PMI-Byonic	PMI-Byonic (A2)	A	2	Unambiguous	IGSYRCACRATHTGPHCELPYVPCSPSPCQNGGTCRPTGDTTHE	[E].IGSYRcAcRATHTGPHcELPYVPcSPSPcQnGGtcRPTGDTTHE.[C]	C6(Carbamidomethyl); C8(Carbamidomethyl); C17(Carbamidomethyl); C24(Carbamidomethyl); C29(Carbamidomethyl); N31(Deamidated); T34(HexNAc(1)Fuc(1)); C35(Carbamidomethyl)	1	1	Q01705	Q01705	Neurogenic locus notch homolog protein 1 OS=Mus musculus OX=10090 GN=Notch1 PE=1 SV=3	2	6	6	1	0	1	1	1	893.217	5354.27	5352.26	374.935	0.334458	0	0	1.41298e+06	HCD (High Energy Collision Dissociation)	MS2	0	100	9.18517	3458	3458	3448	FP072920_14-2.raw	0/0		7.9792	667.331	667.331	1.83977	1.04906e-08	8.6466e-10	0	0
FALSE	High	PMI-Byonic	PMI-Byonic (A2)	A	2	Unambiguous	IGSYRCACRATHTGPHCELPYVPCSPSPCQNGGTCRPTGDTTHE	[E].IGSYRcAcRATHTGPHcELPYVPcSPSPcQnGGtcRPTGDTTHE.[C]	C6(Carbamidomethyl); C8(Carbamidomethyl); C17(Carbamidomethyl); C24(Carbamidomethyl); C29(Carbamidomethyl); N31(Deamidated); T34(Fuc(1)); C35(Carbamidomethyl)	1	1	Q01705	Q01705	Neurogenic locus notch homolog protein 1 OS=Mus musculus OX=10090 GN=Notch1 PE=1 SV=3	2	6	6	1	0	1	1	1	858.869	5148.18	5149.18	-195.095	-0.16743	0	0	158838	HCD (High Energy Collision Dissociation)	MS2	44.1497	71.0995	9.31425	3515	3515	3514	FP072920_14-2.raw	0/0		9.35203	651.257	651.257	4.37505	4.446e-10	6.74764e-11	0	0
FALSE	High	PMI-Byonic	PMI-Byonic (A2)	A	2	Unambiguous	IGSYRCACRATHTGPHCELPYVPCSPSPCQNGGTCRPTGDTTHE	[E].IGSYRcAcRATHTGPHcELPYVPcsPSPcQnGGTcRPTGDTTHE.[C]	C6(Carbamidomethyl); C8(Carbamidomethyl); C17(Carbamidomethyl); C24(Carbamidomethyl); S25(HexNAc(1)Fuc(1)); C29(Carbamidomethyl); N31(Deamidated); C35(Carbamidomethyl)	1	1	Q01705	Q01705	Neurogenic locus notch homolog protein 1 OS=Mus musculus OX=10090 GN=Notch1 PE=1 SV=3	2	6	6	1	0	1	1	1	892.885	5352.28	5352.26	2.8571	0.00254866	0	0	688383	HCD (High Energy Collision Dissociation)	MS2	25.4495	76.6383	9.31604	3516	3516	3514	FP072920_14-2.raw	0/0		9.35203	690.673	690.673	0	4.446e-10	7.62467e-11	0	0
FALSE	High	PMI-Byonic	PMI-Byonic (A2)	A	2	Unambiguous	IGSYRCACRATHTGPHCELPYVPCSPSPCQNGGTCRPTGDTTHE	[E].IGSYRcAcRATHTGPHcELPYVPcSPsPcQnGGTcRPTGDTTHE.[C]	C6(Carbamidomethyl); C8(Carbamidomethyl); C17(Carbamidomethyl); C24(Carbamidomethyl); S27(Fuc(1)); C29(Carbamidomethyl); N31(Deamidated); C35(Carbamidomethyl)	1	1	Q01705	Q01705	Neurogenic locus notch homolog protein 1 OS=Mus musculus OX=10090 GN=Notch1 PE=1 SV=3	2	6	6	1	0	1	1	1	859.372	5151.19	5149.18	390.723	0.335317	0	0	1.60397e+06	HCD (High Energy Collision Dissociation)	MS2	44.0855	100	9.45478	3579	3579	3569	FP072920_14-2.raw	0/0		7.35203	579.852	579.852	0	4.446e-08	4.73097e-09	0	0
FALSE	High	PMI-Byonic	PMI-Byonic (A2)	A	2	Unambiguous	IGSYRCACRATHTGPHCELPYVPCSPSPCQNGGTCRPTGDTTHE	[E].IGSYRcAcRATHTGPHcELPYVPcSPSPcQnGGtcRPTGDTTHE.[C]	C6(Carbamidomethyl); C8(Carbamidomethyl); C17(Carbamidomethyl); C24(Carbamidomethyl); C29(Carbamidomethyl); N31(Deamidated); T34(HexNAc(1)Hex(1)Fuc(1)NeuAc(1)); C35(Carbamidomethyl)	1	1	Q01705	Q01705	Neurogenic locus notch homolog protein 1 OS=Mus musculus OX=10090 GN=Notch1 PE=1 SV=3	2	6	6	1	0	1	1	1	968.741	5807.41	5805.41	344.988	0.333799	0	0	1.1962e+06	HCD (High Energy Collision Dissociation)	MS2	0	100	9.66578	3675	3675	3668	FP072920_14-2.raw	0/0		6.9792	609.486	609.486	6.50185	1.04906e-07	1.56357e-08	0	0
FALSE	High	PMI-Byonic	PMI-Byonic (A2)	A	2	Unambiguous	IGSYRCACRATHTGPHCE	[E].IGSYRcAcRATHTGPHcE.[L]	C6(Carbamidomethyl); C8(Carbamidomethyl); C17(Carbamidomethyl)	1	1	Q01705	Q01705	Neurogenic locus notch homolog protein 1 OS=Mus musculus OX=10090 GN=Notch1 PE=1 SV=3	0	5	5	1	0	1	1	1	427.388	2132.91	2132.92	-2.48955	-0.001062	0	0	852710	HCD (High Energy Collision Dissociation)	MS2	43.2138	100	5.62293	1895	1895	1892	FP072920_14-2.raw	0/0		1.4335	114.339	114.339	114.339	0.0368552	0.00118973	0	0
FALSE	High	PMI-Byonic	PMI-Byonic (A2)	A	2	Unambiguous	IGSYRCACRATHTGPHCE	[E].IGSYRcAcRATHTGPHcE.[L]	C6(Carbamidomethyl); C8(Carbamidomethyl); C17(Carbamidomethyl)	1	1	Q01705	Q01705	Neurogenic locus notch homolog protein 1 OS=Mus musculus OX=10090 GN=Notch1 PE=1 SV=3	0	4	4	1	0	1	1	1	533.984	2132.91	2132.92	-2.16847	-0.00115629	0	0	616830	HCD (High Energy Collision Dissociation)	MS2	2.89077	100	5.67024	1915	1915	1914	FP072920_14-2.raw	0/0		2.5468	201.141	201.141	201.141	0.00283922	0.000138143	0	0
FALSE	High	PMI-Byonic	PMI-Byonic (A2)	A	2	Unambiguous	IGSYRCACRATHTGPHCE	[E].IGSYRcAcRATHTGPHcE.[L]	C6(Carbamidomethyl); C8(Carbamidomethyl); C17(Carbamidomethyl)	1	1	Q01705	Q01705	Neurogenic locus notch homolog protein 1 OS=Mus musculus OX=10090 GN=Notch1 PE=1 SV=3	0	5	5	1	0	1	1	1	427.388	2132.91	2132.92	-1.77415	-0.000756824	0	0	1.67878e+06	HCD (High Energy Collision Dissociation)	MS2	21.5276	96.4772	5.74803	1948	1948	1947	FP072920_14-2.raw	0/0		1.4335	115.17	114.043	114.043	0.0368552	0.00143569	0	0
FALSE	High	PMI-Byonic	PMI-Byonic (A2)	A	2	Unambiguous	IGSYRCACRATHTGPHCELPYVPCSPSPCQNGGTCRPTGDTTHE	[E].IGSYRcAcRATHTGPHcELPYVPcsPSPcQnGGTcRPTGDTTHE.[C]	C6(Carbamidomethyl); C8(Carbamidomethyl); C17(Carbamidomethyl); C24(Carbamidomethyl); S25(HexNAc(1)Hex(1)Fuc(1)NeuAc(1)); C29(Carbamidomethyl); N31(Deamidated); C35(Carbamidomethyl)	1	1	Q01705	Q01705	Neurogenic locus notch homolog protein 1 OS=Mus musculus OX=10090 GN=Notch1 PE=1 SV=3	2	6	6	1	0	1	1	1	968.409	5805.42	5805.41	1.89008	0.00182878	0	0	350403	HCD (High Energy Collision Dissociation)	MS2	2.87722	100	9.81932	3743	3743	3734	FP072920_14-2.raw	0/0		6.12707	461.757	461.757	0	7.46327e-07	7.18612e-08	0	0
FALSE	High	PMI-Byonic	PMI-Byonic (A2)	A	2	Unambiguous	IGSYRCACRATHTGPHCELPYVPCSPSPCQNGGTCRPTGDTTHE	[E].IGSYRcAcRATHTGPHcELPYVPcsPSPcQNGGTcRPTGDTTHE.[C]	C6(Carbamidomethyl); C8(Carbamidomethyl); C17(Carbamidomethyl); C24(Carbamidomethyl); S25(HexNAc(1)Hex(1)Fuc(1)); C29(Carbamidomethyl); C35(Carbamidomethyl)	1	1	Q01705	Q01705	Neurogenic locus notch homolog protein 1 OS=Mus musculus OX=10090 GN=Notch1 PE=1 SV=3	2	6	6	1	0	1	1	1	919.729	5513.34	5513.33	1.89528	0.00174155	0	0	443238	HCD (High Energy Collision Dissociation)	MS2	0	100	8.96841	3358	3358	3349	FP072920_14-2.raw	0/0		7.35203	598.318	598.318	0	4.446e-08	4.04598e-09	0	0
FALSE	High	PMI-Byonic	PMI-Byonic (A2)	A	2	Unambiguous	LPYVPCSPSPCQNGGTCRPTGDTTHE	[E].LPYVPcSPSPcQnGGtcRPTGDTTHE.[C]	C6(Carbamidomethyl); C11(Carbamidomethyl); N13(Deamidated); T16(HexNAc(1)Hex(1)Fuc(1)); C17(Carbamidomethyl)	1	1	Q01705	Q01705	Neurogenic locus notch homolog protein 1 OS=Mus musculus OX=10090 GN=Notch1 PE=1 SV=3	1	4	4	1	0	1	1	1	850.859	3400.41	3400.41	-0.371018	-0.000315403	0	0	606335	HCD (High Energy Collision Dissociation)	MS2	2.76648	100	10.5698	4084	4084	4075	FP072920_14-2.raw	0/0		11.9379	818.902	818.902	4.8	1.15382e-12	2.1974e-13	0	0
FALSE	High	PMI-Byonic	PMI-Byonic (A2)	A	2	Unambiguous	LPYVPCSPSPCQNGGTCRPTGDTTHE	[E].LPYVPcSPSPcQnGGtcRPTGDTTHE.[C]	C6(Carbamidomethyl); C11(Carbamidomethyl); N13(Deamidated); T16(HexNAc(1)Hex(1)Fuc(1)); C17(Carbamidomethyl)	1	1	Q01705	Q01705	Neurogenic locus notch homolog protein 1 OS=Mus musculus OX=10090 GN=Notch1 PE=1 SV=3	1	3	3	1	0	1	1	1	1134.48	3401.42	3400.41	294.81	0.334158	0	0	1.13657e+06	HCD (High Energy Collision Dissociation)	MS2	0	100	10.5404	4071	4071	4064	FP072920_14-2.raw	0/0		12.3979	825.754	825.754	9.6	4.00001e-13	8.59257e-14	0	0
FALSE	High	PMI-Byonic	PMI-Byonic (A2)	A	2	Unambiguous	RVASFYCE	[D].rVAsFYcE.[C]	R1(Deamidated); S4(Hex(1)Pent(1)); C7(Carbamidomethyl)	1	1	Q01705	Q01705	Neurogenic locus notch homolog protein 1 OS=Mus musculus OX=10090 GN=Notch1 PE=1 SV=3	0	2	2	1	0	1	1	1	663.833	1326.66	1326.54	89.2495	0.0591966	0	0	377112	HCD (High Energy Collision Dissociation)	MS2	30.4342	100	14.8769	5996	5996	5989	FP072920_14-2.raw	0/0		1.40521	4.60124	4.60124	4.60124	0.0393355	0.00220393	0	0
FALSE	High	PMI-Byonic	PMI-Byonic (A2)	A	2	Unambiguous	RVASFYCE	[D].rVAsFYcE.[C]	R1(Deamidated); S4(Hex(1)Pent(1)); C7(Carbamidomethyl)	1	1	Q01705	Q01705	Neurogenic locus notch homolog protein 1 OS=Mus musculus OX=10090 GN=Notch1 PE=1 SV=3	0	2	2	1	0	1	1	1	663.832	1326.66	1326.54	87.225	0.0578538	0	0	1.16694e+06	HCD (High Energy Collision Dissociation)	MS2	19.7286	100	14.7403	5935	5935	5934	FP072920_14-2.raw	0/0		1.40521	30.7009	30.7009	30.7009	0.0393355	0.00195134	0	0
FALSE	High	PMI-Byonic	PMI-Byonic (A2)	A	2	Unambiguous	GSNCDTNPVNGKAICTCPSGYTGPACSQDVDE	[E].GSNcDTNPVNGKAIcTcPSGYTGPAcSQDVDE.[C]	C4(Carbamidomethyl); C15(Carbamidomethyl); C17(Carbamidomethyl); C26(Carbamidomethyl)	1	1	Q01705	Q01705	Neurogenic locus notch homolog protein 1 OS=Mus musculus OX=10090 GN=Notch1 PE=1 SV=3	3	3	3	1	0	1	1	1	1144.47	3431.38	3431.39	-1.02614	-0.00117369	0	0	1.22789e+06	HCD (High Energy Collision Dissociation)	MS2	0	100	11.1792	4364	4364	4361	FP072920_14-2.raw	0/0		5.10235	480.829	362.799	362.799	7.90036e-06	3.27296e-07	0	0
FALSE	High	PMI-Byonic	PMI-Byonic (A2)	A	2	Unambiguous	GSNCDTNPVNGKAICTCPSGYTGPACSQDVDE	[E].GSNcDTNPVnGKAIcTcPSGYTGPAcSQDVDE.[C]	C4(Carbamidomethyl); N10(Deamidated); C15(Carbamidomethyl); C17(Carbamidomethyl); C26(Carbamidomethyl)	1	1	Q01705	Q01705	Neurogenic locus notch homolog protein 1 OS=Mus musculus OX=10090 GN=Notch1 PE=1 SV=3	3	3	3	1	0	1	1	1	1144.8	3432.37	3432.37	-0.0677057	-7.74638e-05	0	0	3.75145e+06	HCD (High Energy Collision Dissociation)	MS2	0	67.6541	11.2974	4419	4419	4416	FP072920_14-2.raw	0/0		6.49558	542.212	415.937	42.6075	3.19464e-07	3.95805e-08	0	0
FALSE	High	PMI-Byonic	PMI-Byonic (A2)	A	2	Unambiguous	GSNCDTNPVNGKAICTCPSGYTGPACSQDVDE	[E].GSNcDTNPVnGKAIcTcPSGYTGPAcSQDVDE.[C]	C4(Carbamidomethyl); N10(Deamidated); C15(Carbamidomethyl); C17(Carbamidomethyl); C26(Carbamidomethyl)	1	1	Q01705	Q01705	Neurogenic locus notch homolog protein 1 OS=Mus musculus OX=10090 GN=Notch1 PE=1 SV=3	3	3	3	1	0	1	1	1	1144.8	3432.37	3432.37	0.78584	0.000899099	0	0	1.14309e+06	HCD (High Energy Collision Dissociation)	MS2	1.85893	100	11.418	4474	4474	4471	FP072920_14-2.raw	0/0		5.00742	449.25	363.591	13.3124	9.83064e-06	5.26857e-07	0	0
FALSE	High	PMI-Byonic	PMI-Byonic (A2)	A	2	Unambiguous	GSNCDTNPVNGKAICTCPSGYTGPACSQDVDE	[E].GSNcDTNPVNGKAIcTcPSGYTGPAcSQDVDE.[C]	C4(Carbamidomethyl); C15(Carbamidomethyl); C17(Carbamidomethyl); C26(Carbamidomethyl)	1	1	Q01705	Q01705	Neurogenic locus notch homolog protein 1 OS=Mus musculus OX=10090 GN=Notch1 PE=1 SV=3	3	3	3	1	0	1	1	1	1144.46	3431.38	3431.39	-3.58751	-0.00410338	0	0	370200	HCD (High Energy Collision Dissociation)	MS2	0	100	11.5901	4550	4550	4548	FP072920_14-2.raw	0/0		2.97673	259.393	231.621	231.621	0.00105505	5.2303e-05	0	0
FALSE	High	PMI-Byonic	PMI-Byonic (A2)	A	2	Unambiguous	CALGANPCEHAGKCLNTLGSFE	[E].cALGANPcEHAGKcLnTLGsFE.[C]	C1(Carbamidomethyl); C8(Carbamidomethyl); C14(Carbamidomethyl); N16(Oxidation); S20(Hex(1))	1	1	Q01705	Q01705	Neurogenic locus notch homolog protein 1 OS=Mus musculus OX=10090 GN=Notch1 PE=1 SV=3	1	3	3	1	0	1	1	1	862.041	2584.11	2584.11	-0.712081	-0.000613366	0	0	2613996	HCD (High Energy Collision Dissociation)	MS2	4.13287	100	11.16	4356	4356	4350	FP072920_14-2.raw	0/0		10.7869	676.643	610.704	3.27983	1.63344e-11	2.61199e-12	0	0
FALSE	High	PMI-Byonic	PMI-Byonic (A2)	A	2	Unambiguous	CALGANPCE	[E].cALGANPcE.[H]	C1(Carbamidomethyl); C8(Carbamidomethyl)	1	1	Q01705	Q01705	Neurogenic locus notch homolog protein 1 OS=Mus musculus OX=10090 GN=Notch1 PE=1 SV=3	0	2	2	1	0	1	1	1	496.201	991.395	991.397	-1.88244	-0.000933125	0	0	580641	HCD (High Energy Collision Dissociation)	MS2	19.3009	100	8.75779	3264	3264	3261	FP072920_14-2.raw	0/0		4.84419	414.867	313.269	313.269	1.43157e-05	1.01748e-06	0	0
FALSE	High	PMI-Byonic	PMI-Byonic (A2)	A	2	Unambiguous	CALGANPCEHAGKCLNTLGSFE	[E].cALGANPcEHAGKcLNtLGSFE.[C]	C1(Carbamidomethyl); C8(Carbamidomethyl); C14(Carbamidomethyl); T17(Hex(1))	1	1	Q01705	Q01705	Neurogenic locus notch homolog protein 1 OS=Mus musculus OX=10090 GN=Notch1 PE=1 SV=3	1	3	3	1	0	1	1	1	856.71	2568.12	2568.12	-0.177317	-0.00015179	0	0	1.77571e+06	HCD (High Energy Collision Dissociation)	MS2	0	100	11.2045	4375	4375	4372	FP072920_14-2.raw	0/0		7.12542	533.075	512.301	13.8432	7.49164e-08	9.56611e-09	0	0
FALSE	High	PMI-Byonic	PMI-Byonic (A2)	A	2	Unambiguous	CALGANPCEHAGKCLNTLGSFE	[E].cALGANPcEHAGKcLntLGSFE.[C]	C1(Carbamidomethyl); C8(Carbamidomethyl); C14(Carbamidomethyl); N16(Oxidation); T17(Hex(1))	1	1	Q01705	Q01705	Neurogenic locus notch homolog protein 1 OS=Mus musculus OX=10090 GN=Notch1 PE=1 SV=3	1	3	3	1	0	1	1	1	862.041	2584.11	2584.11	-1.13723	-0.000979577	0	0	9807891	HCD (High Energy Collision Dissociation)	MS2	0.374334	23.1408	11.2716	4406	4406	4405	FP072920_14-2.raw	0/0		11.7869	710.676	636.527	3.6	1.63344e-12	5.13186e-13	0	0
FALSE	High	PMI-Byonic	PMI-Byonic (A2)	A	2	Unambiguous	CALGANPCEHAGKCLNTLGSFE	[E].cALGANPcEhAGKcLntLGSFE.[C]	C1(Carbamidomethyl); C8(Carbamidomethyl); H10(Oxidation); C14(Carbamidomethyl); N16(Deamidated); T17(Hex(1))	1	1	Q01705	Q01705	Neurogenic locus notch homolog protein 1 OS=Mus musculus OX=10090 GN=Notch1 PE=1 SV=3	1	3	3	1	0	1	1	1	862.367	2585.09	2585.1	-3.83117	-0.00330132	0	0	962358	HCD (High Energy Collision Dissociation)	MS2	12.2058	100	11.8892	4682	4682	4680	FP072920_14-2.raw	0/0		6.67838	444.948	412.052	14.1293	2.09709e-07	3.02425e-08	0	0
FALSE	High	PMI-Byonic	PMI-Byonic (A2)	A	2	Unambiguous	CALGANPCEHAGKCLNTLGSFE	[E].cALGANPcEHAGKcLntLGSFE.[C]	C1(Carbamidomethyl); C8(Carbamidomethyl); C14(Carbamidomethyl); N16(Oxidation); T17(Hex(1))	1	1	Q01705	Q01705	Neurogenic locus notch homolog protein 1 OS=Mus musculus OX=10090 GN=Notch1 PE=1 SV=3	1	3	3	1	0	1	1	1	862.042	2584.11	2584.11	0.279933	0.000241126	0	0	2.19836e+06	HCD (High Energy Collision Dissociation)	MS2	0	100	11.3912	4462	4462	4460	FP072920_14-2.raw	0/0		7.90334	570.328	570.328	3.6	1.24927e-08	1.3024e-09	0	0
FALSE	High	PMI-Byonic	PMI-Byonic (A2)	A	2	Unambiguous	CALGANPCEHAGKCLNTLGSFE	[E].cALGANPcEhAGKcLntLGSFE.[C]	C1(Carbamidomethyl); C8(Carbamidomethyl); H10(Oxidation); C14(Carbamidomethyl); N16(Deamidated); T17(Hex(1))	1	1	Q01705	Q01705	Neurogenic locus notch homolog protein 1 OS=Mus musculus OX=10090 GN=Notch1 PE=1 SV=3	1	3	3	1	0	1	1	1	862.369	2585.09	2585.1	-0.785431	-0.000676805	0	0	1.81106e+06	HCD (High Energy Collision Dissociation)	MS2	12.4367	100	11.7745	4632	4632	4625	FP072920_14-2.raw	0/0		6.61556	481.105	435.995	12.9649	2.42346e-07	3.29971e-08	0	0
FALSE	High	PMI-Byonic	PMI-Byonic (A2)	A	2	Unambiguous	HAGKCLNTLGSFE	[E].HAGKcLnTLGsFE.[C]	C5(Carbamidomethyl); N7(Oxidation); S11(Hex(1))	1	1	Q01705	Q01705	Neurogenic locus notch homolog protein 1 OS=Mus musculus OX=10090 GN=Notch1 PE=1 SV=3	0	3	3	1	0	1	1	1	537.916	1611.73	1611.73	0.299034	0.000160654	0	0	795946	HCD (High Energy Collision Dissociation)	MS2	36.1164	100	8.87343	3315	3315	3305	FP072920_14-2.raw	0/0		1.40521	64.4692	64.4692	23.1406	0.0393355	0.00169528	0	0
FALSE	High	PMI-Byonic	PMI-Byonic (A2)	A	2	Unambiguous	CQCLQGYTGPRCE	[E].cQcLQGYTGPRcE.[I]	C1(Carbamidomethyl); C3(Carbamidomethyl); C12(Carbamidomethyl)	1	1	Q01705	Q01705	Neurogenic locus notch homolog protein 1 OS=Mus musculus OX=10090 GN=Notch1 PE=1 SV=3	0	2	2	1	0	1	1	1	814.834	1628.66	1628.66	-0.364287	-0.00029665	0	0	27856404	HCD (High Energy Collision Dissociation)	MS2	0	8.65559	8.95212	3350	3350	3349	FP072920_14-2.raw	0/0		10.6988	694.032	569.686	569.686	2.00095e-11	4.54336e-12	0	0
FALSE	High	PMI-Byonic	PMI-Byonic (A2)	A	2	Unambiguous	CQCLQGYTGPRCE	[E].cqcLQGYTGPRcE.[I]	C1(Carbamidomethyl); Q2(Deamidated); C3(Carbamidomethyl); C12(Carbamidomethyl)	1	1	Q01705	Q01705	Neurogenic locus notch homolog protein 1 OS=Mus musculus OX=10090 GN=Notch1 PE=1 SV=3	0	2	2	1	0	1	1	1	815.33	1629.65	1629.65	4.12587	0.00336185	0	0	221117	HCD (High Energy Collision Dissociation)	MS2	13.3814	100	9.76714	3720	3720	3712	FP072920_14-2.raw	0/0		6.22647	383.796	383.796	113.626	5.93644e-07	5.72502e-08	0	0
FALSE	High	PMI-Byonic	PMI-Byonic (A2)	A	2	Unambiguous	CQCLQGYTGPRCE	[E].cQcLQGYTGPRcE.[I]	C1(Carbamidomethyl); C3(Carbamidomethyl); C12(Carbamidomethyl)	1	1	Q01705	Q01705	Neurogenic locus notch homolog protein 1 OS=Mus musculus OX=10090 GN=Notch1 PE=1 SV=3	0	2	2	1	0	1	1	1	814.834	1628.66	1628.66	-0.888946	-0.000723896	0	0	466796	HCD (High Energy Collision Dissociation)	MS2	0	100	9.35504	3534	3534	3525	FP072920_14-2.raw	0/0		7.92084	551.474	551.474	551.474	1.19993e-08	1.08299e-09	0	0
FALSE	High	PMI-Byonic	PMI-Byonic (A2)	A	2	Unambiguous	CQCLQGYTGPRCE	[E].cQcLQGYTGPRcE.[I]	C1(Carbamidomethyl); C3(Carbamidomethyl); C12(Carbamidomethyl)	1	1	Q01705	Q01705	Neurogenic locus notch homolog protein 1 OS=Mus musculus OX=10090 GN=Notch1 PE=1 SV=3	0	3	3	1	0	1	1	1	543.558	1628.66	1628.66	-0.559921	-0.000303974	0	0	5.76314e+06	HCD (High Energy Collision Dissociation)	MS2	7.57173	34.5475	8.97678	3361	3361	3360	FP072920_14-2.raw	0/0		6.22511	509.415	413.445	413.445	5.95506e-07	6.37352e-08	0	0
FALSE	High	PMI-Byonic	PMI-Byonic (A2)	A	2	Unambiguous	CQCLQGYTGPRCE	[E].cQcLQGYTGPRcE.[I]	C1(Carbamidomethyl); C3(Carbamidomethyl); C12(Carbamidomethyl)	1	1	Q01705	Q01705	Neurogenic locus notch homolog protein 1 OS=Mus musculus OX=10090 GN=Notch1 PE=1 SV=3	0	3	3	1	0	1	1	1	543.559	1628.66	1628.66	-0.110213	-5.98333e-05	0	0	2.28747e+06	HCD (High Energy Collision Dissociation)	MS2	13.3534	69.7955	8.85868	3308	3308	3305	FP072920_14-2.raw	0/0		4.87354	440.025	357.344	357.344	1.33801e-05	8.81781e-07	0	0
FALSE	High	PMI-Byonic	PMI-Byonic (A2)	A	2	Unambiguous	CQCLQGYTGPRCE	[E].cQcLQGYTGPRcE.[I]	C1(Carbamidomethyl); C3(Carbamidomethyl); C12(Carbamidomethyl)	1	1	Q01705	Q01705	Neurogenic locus notch homolog protein 1 OS=Mus musculus OX=10090 GN=Notch1 PE=1 SV=3	0	2	2	1	0	1	1	1	814.834	1628.66	1628.66	-0.963897	-0.000784931	0	0	1037023	HCD (High Energy Collision Dissociation)	MS2	7.12114	100	8.83396	3297	3297	3294	FP072920_14-2.raw	0/0		10.6988	689.673	605.922	605.922	2.00095e-11	3.94851e-12	0	0
FALSE	High	PMI-Byonic	PMI-Byonic (A2)	A	2	Unambiguous	CQCLQGYTGPRCE	[E].cQcLQGYTGPRcE.[I]	C1(Carbamidomethyl); C3(Carbamidomethyl); C12(Carbamidomethyl)	1	1	Q01705	Q01705	Neurogenic locus notch homolog protein 1 OS=Mus musculus OX=10090 GN=Notch1 PE=1 SV=3	0	2	2	1	0	1	1	1	814.834	1628.66	1628.66	-0.589141	-0.000479755	0	0	1.13534e+06	HCD (High Energy Collision Dissociation)	MS2	0	100	9.19754	3463	3463	3459	FP072920_14-2.raw	0/0		9.69876	634.897	603.108	603.108	2.00095e-10	2.75903e-11	0	0
FALSE	High	PMI-Byonic	PMI-Byonic (A2)	A	2	Unambiguous	CQCLQGYTGPRCE	[E].cQcLQGYTGPRcE.[I]	C1(Carbamidomethyl); C3(Carbamidomethyl); C12(Carbamidomethyl)	1	1	Q01705	Q01705	Neurogenic locus notch homolog protein 1 OS=Mus musculus OX=10090 GN=Notch1 PE=1 SV=3	0	2	2	1	0	1	1	1	814.834	1628.66	1628.66	-0.888946	-0.000723896	0	0	3.14459e+06	HCD (High Energy Collision Dissociation)	MS2	1.71949	61.7026	9.07566	3406	3406	3404	FP072920_14-2.raw	0/0		11.6988	711.873	626.403	626.403	2.00095e-12	7.54792e-13	0	0
FALSE	High	PMI-Byonic	PMI-Byonic (A2)	A	2	Unambiguous	CQCLQGYTGPRCE	[E].cQcLQGYTGPRcE.[I]	C1(Carbamidomethyl); C3(Carbamidomethyl); C12(Carbamidomethyl)	1	1	Q01705	Q01705	Neurogenic locus notch homolog protein 1 OS=Mus musculus OX=10090 GN=Notch1 PE=1 SV=3	0	3	3	1	0	1	1	1	543.56	1628.66	1628.66	2.0259	0.00109983	0	0	421906	HCD (High Energy Collision Dissociation)	MS2	36.7752	100	9.10695	3421	3421	3415	FP072920_14-2.raw	0/0		5.51678	403.8	402.986	402.986	3.0424e-06	2.4498e-07	0	0
FALSE	High	PMI-Byonic	PMI-Byonic (A2)	A	2	Unambiguous	IDVNECISNPCQNDATCLDQIGE	[E].IDVNEcIsNPcQNDAtcLDQIGE.[F]	C6(Carbamidomethyl); S8(HexNAc(1)Hex(1)Fuc(1)NeuAc(1)); C11(Carbamidomethyl); T16(Hex(1)Pent(1)); C17(Carbamidomethyl)	1	1	Q01705	Q01705	Neurogenic locus notch homolog protein 1 OS=Mus musculus OX=10090 GN=Notch1 PE=1 SV=3	4	3	3	1	0	1	1	1	1254.5	3761.5	3761.5	0.346409	0.000434339	0	0	297881	HCD (High Energy Collision Dissociation)	MS2	0	100	15.1015	6091	6091	6088	FP072920_14-2.raw	0/0		4.30621	248.667	248.667	0	4.94075e-05	3.03359e-06	0	0
FALSE	High	PMI-Byonic	PMI-Byonic (A2)	A	2	Unambiguous	IDVNECISNPCQNDATCLDQIGE	[E].IDVNEcIsNPcQNDAtcLDQIGE.[F]	C6(Carbamidomethyl); S8(Hex(1)Pent(2)); C11(Carbamidomethyl); T16(HexNAc(1)Hex(1)Fuc(1)NeuAc(1)); C17(Carbamidomethyl)	1	1	Q01705	Q01705	Neurogenic locus notch homolog protein 1 OS=Mus musculus OX=10090 GN=Notch1 PE=1 SV=3	4	3	3	1	0	1	1	1	1298.52	3893.54	3893.54	0.861822	0.00111851	0	0	126951	HCD (High Energy Collision Dissociation)	MS2	0	100	14.9973	6047	6047	6044	FP072920_14-2.raw	0/0		3.27992	167.544	167.544	1.2	0.000524902	3.35567e-05	0	0
FALSE	High	PMI-Byonic	PMI-Byonic (A2)	A	2	Unambiguous	IDVNECISNPCQNDATCLDQIGE	[E].IDVNEcISNPcQNDAtcLDQIGE.[F]	C6(Carbamidomethyl); C11(Carbamidomethyl); T16(Hex(1)Pent(2)); C17(Carbamidomethyl)	1	1	Q01705	Q01705	Neurogenic locus notch homolog protein 1 OS=Mus musculus OX=10090 GN=Notch1 PE=1 SV=3	4	3	3	1	0	1	1	1	1031.09	3091.25	3091.25	-0.77076	-0.000794206	0	0	573183	HCD (High Energy Collision Dissociation)	MS2	11.7484	100	14.0799	5646	5646	5637	FP072920_14-2.raw	0/0		2.70855	222.907	222.907	3.38017	0.00195637	0.00010101	0	0
FALSE	High	PMI-Byonic	PMI-Byonic (A2)	A	2	Unambiguous	IDVNECISNPCQNDATCLDQIGE	[E].IDVNEcIsNPcQNDAtcLDQIGE.[F]	C6(Carbamidomethyl); S8(Fuc(1)); C11(Carbamidomethyl); T16(Hex(1)Pent(2)); C17(Carbamidomethyl)	1	1	Q01705	Q01705	Neurogenic locus notch homolog protein 1 OS=Mus musculus OX=10090 GN=Notch1 PE=1 SV=3	4	3	3	1	0	1	1	1	1079.78	3237.31	3237.31	-0.562135	-0.000606602	0	0	378587	HCD (High Energy Collision Dissociation)	MS2	0	100	14.0527	5634	5634	5626	FP072920_14-2.raw	0/0		3.41693	301.34	301.34	0	0.000382886	2.58147e-05	0	0
FALSE	High	PMI-Byonic	PMI-Byonic (A2)	A	2	Unambiguous	IDVNECISNPCQNDATCLDQIGE	[E].IDVNEcIsNPcQNDAtcLDQIGE.[F]	C6(Carbamidomethyl); S8(HexNAc(1)Hex(1)Fuc(1)); C11(Carbamidomethyl); T16(Hex(1)Pent(2)); C17(Carbamidomethyl)	1	1	Q01705	Q01705	Neurogenic locus notch homolog protein 1 OS=Mus musculus OX=10090 GN=Notch1 PE=1 SV=3	4	3	3	1	0	1	1	1	1201.49	3602.45	3602.44	0.377539	0.000453355	0	0	109518	HCD (High Energy Collision Dissociation)	MS2	0	100	13.5152	5402	5402	5395	FP072920_14-2.raw	0/0		3.80149	212.918	212.547	0	0.000157945	9.58534e-06	0	0
FALSE	High	PMI-Byonic	PMI-Byonic (A2)	A	2	Unambiguous	IDVNECISNPCQNDATCLDQIGE	[E].IDVNEcIsNPcQNDAtcLDQIGE.[F]	C6(Carbamidomethyl); S8(Hex(1)Pent(2)); C11(Carbamidomethyl); T16(HexNAc(1)Fuc(1)); C17(Carbamidomethyl)	1	1	Q01705	Q01705	Neurogenic locus notch homolog protein 1 OS=Mus musculus OX=10090 GN=Notch1 PE=1 SV=3	4	3	3	1	0	1	1	1	1147.47	3440.39	3440.39	0.740562	0.000849274	0	0	343880	HCD (High Energy Collision Dissociation)	MS2	0	100	13.6767	5471	5471	5461	FP072920_14-2.raw	0/0		3.70473	202.034	202.034	1.2	0.000197365	1.66288e-05	0	0
FALSE	High	PMI-Byonic	PMI-Byonic (A2)	A	2	Unambiguous	IDVNECISNPCQNDATCLDQIGE	[E].IDVNEcIsNPcQNDAtcLDQIGE.[F]	C6(Carbamidomethyl); S8(HexNAc(1)Hex(1)Fuc(1)); C11(Carbamidomethyl); T16(Hex(1)Pent(1)); C17(Carbamidomethyl)	1	1	Q01705	Q01705	Neurogenic locus notch homolog protein 1 OS=Mus musculus OX=10090 GN=Notch1 PE=1 SV=3	4	3	3	1	0	1	1	1	1157.47	3470.41	3470.4	1.6999	0.00196645	0	0	223157	HCD (High Energy Collision Dissociation)	MS2	0	100	13.6855	5474	5474	5472	FP072920_14-2.raw	0/0		2.88472	91.5838	91.5838	1.2	0.00130401	6.20062e-05	0	0
FALSE	High	PMI-Byonic	PMI-Byonic (A2)	A	2	Unambiguous	IDVNECISNPCQNDATCLDQIGE	[E].IDVNEcIsNPcQNDAtcLDQIGE.[F]	C6(Carbamidomethyl); S8(HexNAc(1)Hex(1)Fuc(1)); C11(Carbamidomethyl); T16(Hex(1)Pent(1)); C17(Carbamidomethyl)	1	1	Q01705	Q01705	Neurogenic locus notch homolog protein 1 OS=Mus musculus OX=10090 GN=Notch1 PE=1 SV=3	4	3	3	1	0	1	1	1	1157.47	3470.4	3470.4	0.539136	0.000623673	0	0	362600	HCD (High Energy Collision Dissociation)	MS2	0	100	13.5581	5420	5420	5417	FP072920_14-2.raw	0/0		3.80149	214.018	214.018	1.2	0.000157945	1.08754e-05	0	0
FALSE	High	PMI-Byonic	PMI-Byonic (A2)	A	2	Unambiguous	IDVNECISNPCQNDATCLDQIGE	[E].IDVNEcIsNPcQNDAtcLDQIGE.[F]	C6(Carbamidomethyl); S8(HexNAc(1)Fuc(1)); C11(Carbamidomethyl); T16(Hex(1)Pent(1)); C17(Carbamidomethyl)	1	1	Q01705	Q01705	Neurogenic locus notch homolog protein 1 OS=Mus musculus OX=10090 GN=Notch1 PE=1 SV=3	4	3	3	1	0	1	1	1	1103.46	3308.35	3308.35	0.813869	0.000897522	0	0	630405	HCD (High Energy Collision Dissociation)	MS2	0	100	13.7135	5486	5486	5483	FP072920_14-2.raw	0/0		5.95805	374.487	374.487	0	1.10141e-06	8.39736e-08	0	0
FALSE	High	PMI-Byonic	PMI-Byonic (A2)	A	2	Unambiguous	CISNPCQNDATCLDQIGE	[E].cIsNPcQNDAtcLDQIGE.[F]	C1(Carbamidomethyl); S3(Hex(1)Pent(1)); C6(Carbamidomethyl); T11(Fuc(1)); C12(Carbamidomethyl)	1	1	Q01705	Q01705	Neurogenic locus notch homolog protein 1 OS=Mus musculus OX=10090 GN=Notch1 PE=1 SV=3	2	2	2	1	0	1	1	1	1268.01	2535.01	2535.01	0.736072	0.000932974	0	0	308448	HCD (High Energy Collision Dissociation)	MS2	0	100	12.4858	4953	4953	4944	FP072920_14-2.raw	0/0		6.7205	502.846	502.846	11.0339	1.90327e-07	2.5392e-08	0	0
FALSE	High	PMI-Byonic	PMI-Byonic (A2)	A	2	Unambiguous	CISNPCQNDATCLDQIGE	[E].cIsNPcQNDAtcLDQIGE.[F]	C1(Carbamidomethyl); S3(Hex(1)Pent(2)); C6(Carbamidomethyl); T11(Fuc(1)); C12(Carbamidomethyl)	1	1	Q01705	Q01705	Neurogenic locus notch homolog protein 1 OS=Mus musculus OX=10090 GN=Notch1 PE=1 SV=3	2	2	2	1	0	1	1	1	1334.03	2667.05	2667.05	0.050352	6.71456e-05	0	0	224018	HCD (High Energy Collision Dissociation)	MS2	0	100	12.4836	4952	4952	4944	FP072920_14-2.raw	0/0		7.0726	538.44	535.395	8.74069	8.46059e-08	1.18044e-08	0	0
FALSE	High	PMI-Byonic	PMI-Byonic (A2)	A	2	Unambiguous	FQCICMPGYE	[E].FQcIcMPGYE.[G]	C3(Carbamidomethyl); C5(Carbamidomethyl)	1	1	Q01705	Q01705	Neurogenic locus notch homolog protein 1 OS=Mus musculus OX=10090 GN=Notch1 PE=1 SV=3	0	2	2	1	0	1	1	1	652.759	1304.51	1304.51	-0.402821	-0.000262742	0	0	20404146	HCD (High Energy Collision Dissociation)	MS2	1.57099	8.73972	13.9705	5596	5596	5593	FP072920_14-2.raw	0/0		4.72124	451.195	240.307	240.307	1.90005e-05	1.19731e-06	0	0
FALSE	High	PMI-Byonic	PMI-Byonic (A2)	A	2	Unambiguous	FQCICMPGYE	[E].FQcIcmPGYE.[G]	C3(Carbamidomethyl); C5(Carbamidomethyl); M6(Oxidation)	1	1	Q01705	Q01705	Neurogenic locus notch homolog protein 1 OS=Mus musculus OX=10090 GN=Notch1 PE=1 SV=3	0	2	2	1	0	1	1	1	660.757	1320.51	1320.51	0.956919	0.000631808	0	0	324142	HCD (High Energy Collision Dissociation)	MS2	25.3032	100	13.5883	5433	5433	5428	FP072920_14-2.raw	0/0		4.3667	360.26	297.64	297.64	4.29831e-05	2.59194e-06	0	0
FALSE	High	PMI-Byonic	PMI-Byonic (A2)	A	2	Unambiguous	FQCICMPGYE	[E].FQcIcMPGYE.[G]	C3(Carbamidomethyl); C5(Carbamidomethyl)	1	1	Q01705	Q01705	Neurogenic locus notch homolog protein 1 OS=Mus musculus OX=10090 GN=Notch1 PE=1 SV=3	0	2	2	1	0	1	1	1	652.759	1304.51	1304.51	-0.496397	-0.000323778	0	0	190246	HCD (High Energy Collision Dissociation)	MS2	25.0578	100	13.8573	5548	5548	5538	FP072920_14-2.raw	0/0		5.52557	445.126	231.353	231.353	2.98147e-06	2.14239e-07	0	0
FALSE	High	PMI-Byonic	PMI-Byonic (A2)	A	2	Unambiguous	FQCICMPGYE	[E].FQcIcmPGYE.[G]	C3(Carbamidomethyl); C5(Carbamidomethyl); M6(Oxidation)	1	1	Q01705	Q01705	Neurogenic locus notch homolog protein 1 OS=Mus musculus OX=10090 GN=Notch1 PE=1 SV=3	0	2	2	1	0	1	1	1	660.756	1320.5	1320.51	-1.44658	-0.000955106	0	0	305090	HCD (High Energy Collision Dissociation)	MS2	0	100	13.4124	5358	5358	5351	FP072920_14-2.raw	0/0		3.77931	315.821	273.042	273.042	0.000166223	1.22146e-05	0	0
FALSE	High	PMI-Byonic	PMI-Byonic (A2)	A	2	Unambiguous	FQCICMPGYE	[E].FQcIcMPGYE.[G]	C3(Carbamidomethyl); C5(Carbamidomethyl)	1	1	Q01705	Q01705	Neurogenic locus notch homolog protein 1 OS=Mus musculus OX=10090 GN=Notch1 PE=1 SV=3	0	2	2	1	0	1	1	1	652.758	1304.51	1304.51	-1.15143	-0.000751024	0	0	4219110	HCD (High Energy Collision Dissociation)	MS2	16.2244	43.9085	14.0931	5653	5653	5648	FP072920_14-2.raw	0/0		4.37894	438.384	253.519	253.519	4.1789e-05	2.20356e-06	0	0
FALSE	High	PMI-Byonic	PMI-Byonic (A2)	A	2	Unambiguous	FQCICMPGYE	[E].FQcIcMPGYE.[G]	C3(Carbamidomethyl); C5(Carbamidomethyl)	1	1	Q01705	Q01705	Neurogenic locus notch homolog protein 1 OS=Mus musculus OX=10090 GN=Notch1 PE=1 SV=3	0	2	2	1	0	1	1	1	652.758	1304.51	1304.51	-1.05785	-0.000689989	0	0	1.11724e+06	HCD (High Energy Collision Dissociation)	MS2	46.634	100	14.2123	5707	5707	5703	FP072920_14-2.raw	0/0		3.5946	352.264	174.95	174.95	0.000254332	2.01381e-05	0	0
FALSE	High	PMI-Byonic	PMI-Byonic (A2)	A	2	Unambiguous	FQCICMPGYE	[E].FQcIcMPGYE.[G]	C3(Carbamidomethyl); C5(Carbamidomethyl)	1	1	Q01705	Q01705	Neurogenic locus notch homolog protein 1 OS=Mus musculus OX=10090 GN=Notch1 PE=1 SV=3	0	2	2	1	0	1	1	1	652.759	1304.51	1304.51	-0.777124	-0.000506883	0	0	436563	HCD (High Energy Collision Dissociation)	MS2	26.2399	100	14.3382	5762	5762	5758	FP072920_14-2.raw	0/0		3.86522	352.063	178.109	178.109	0.000136388	8.27242e-06	0	0
FALSE	High	PMI-Byonic	PMI-Byonic (A2)	A	2	Unambiguous	FQCICMPGYE	[E].FQcIcMPGYE.[G]	C3(Carbamidomethyl); C5(Carbamidomethyl)	1	1	Q01705	Q01705	Neurogenic locus notch homolog protein 1 OS=Mus musculus OX=10090 GN=Notch1 PE=1 SV=3	0	2	2	1	0	1	1	1	652.759	1304.51	1304.51	-0.402821	-0.000262742	0	0	200411	HCD (High Energy Collision Dissociation)	MS2	22.4488	100	14.4998	5831	5831	5824	FP072920_14-2.raw	0/0		3.30585	285.34	177.23	177.23	0.000494477	2.95942e-05	0	0
FALSE	High	PMI-Byonic	PMI-Byonic (A2)	A	2	Unambiguous	FQCICMPGYE	[E].FQcIcmPGYE.[G]	C3(Carbamidomethyl); C5(Carbamidomethyl); M6(Oxidation)	1	1	Q01705	Q01705	Neurogenic locus notch homolog protein 1 OS=Mus musculus OX=10090 GN=Notch1 PE=1 SV=3	0	2	2	1	0	1	1	1	660.757	1320.51	1320.51	0.12494	8.24919e-05	0	0	482921	HCD (High Energy Collision Dissociation)	MS2	42.745	100	13.8465	5543	5543	5538	FP072920_14-2.raw	0/0		3.69133	335.086	231.897	231.897	0.000203552	1.81865e-05	0	0
FALSE	High	PMI-Byonic	PMI-Byonic (A2)	A	2	Unambiguous	FQCICMPGYE	[E].FQcIcmPGYE.[G]	C3(Carbamidomethyl); C5(Carbamidomethyl); M6(Oxidation)	1	1	Q01705	Q01705	Neurogenic locus notch homolog protein 1 OS=Mus musculus OX=10090 GN=Notch1 PE=1 SV=3	0	2	2	1	0	1	1	1	660.756	1320.51	1320.51	-0.152386	-0.000100614	0	0	408450	HCD (High Energy Collision Dissociation)	MS2	17.2419	100	13.7265	5492	5492	5483	FP072920_14-2.raw	0/0		4.2998	369.704	247.751	247.751	5.01419e-05	3.47386e-06	0	0
FALSE	High	PMI-Byonic	PMI-Byonic (A2)	A	2	Unambiguous	FQCICMPGYEGVYCE	[E].FQcIcMPGYEGVYcE.[I]	C3(Carbamidomethyl); C5(Carbamidomethyl); C14(Carbamidomethyl)	1	1	Q01705	Q01705	Neurogenic locus notch homolog protein 1 OS=Mus musculus OX=10090 GN=Notch1 PE=1 SV=3	1	2	2	1	0	1	1	1	956.874	1912.74	1912.74	2.01909	0.00193099	0	0	278759	HCD (High Energy Collision Dissociation)	MS2	4.7223	100	15.4919	6256	6256	6253	FP072920_14-2.raw	0/0		3.97149	259.826	248.264	248.264	0.000106785	6.03097e-06	0	0
FALSE	High	PMI-Byonic	PMI-Byonic (A2)	A	2	Unambiguous	FQCICMPGYEGVYCE	[E].FQcIcMPGYEGVYcE.[I]	C3(Carbamidomethyl); C5(Carbamidomethyl); C14(Carbamidomethyl)	1	1	Q01705	Q01705	Neurogenic locus notch homolog protein 1 OS=Mus musculus OX=10090 GN=Notch1 PE=1 SV=3	1	2	2	1	0	1	1	1	956.874	1912.74	1912.74	2.21055	0.0021141	0	0	98485.5	HCD (High Energy Collision Dissociation)	MS2	0	100	15.3659	6203	6203	6198	FP072920_14-2.raw	0/0		1.36279	160.912	160.912	160.912	0.0433722	0.00248023	0	0
FALSE	High	PMI-Byonic	PMI-Byonic (A2)	A	2	Unambiguous	GVYCEINTDECASSPCLHNGHCMDKINE	[E].GVYcEINTDEcAsSPcLHNGHcMDKINE.[F]	C4(Carbamidomethyl); C11(Carbamidomethyl); S13(Hex(1)Pent(2)); C16(Carbamidomethyl); C22(Carbamidomethyl)	1	1	Q01705	Q01705	Neurogenic locus notch homolog protein 1 OS=Mus musculus OX=10090 GN=Notch1 PE=1 SV=3	4	4	4	1	0	1	1	1	934.872	3736.46	3736.47	-1.33334	-0.00124549	0	0	407780	HCD (High Energy Collision Dissociation)	MS2	0	100	10.082	3862	3862	3855	FP072920_14-2.raw	0/0		9.92084	722.161	722.161	0	1.19993e-10	1.45312e-11	0	0
FALSE	High	PMI-Byonic	PMI-Byonic (A2)	A	2	Unambiguous	GVYCEINTDECASSPCLHNGHCMDKINE	[E].GVYcEINTDEcASsPcLHnGHcMDKINE.[F]	C4(Carbamidomethyl); C11(Carbamidomethyl); S14(Hex(1)Pent(2)); C16(Carbamidomethyl); N19(Deamidated); C22(Carbamidomethyl)	1	1	Q01705	Q01705	Neurogenic locus notch homolog protein 1 OS=Mus musculus OX=10090 GN=Notch1 PE=1 SV=3	4	4	4	1	0	1	1	1	935.37	3738.46	3737.45	268.677	0.251042	0	0	2.24299e+06	HCD (High Energy Collision Dissociation)	MS2	0	100	11.0165	4288	4288	4284	FP072920_14-2.raw	0/0		12.9208	885.312	855.081	0	1.19993e-13	2.48136e-14	0	0
FALSE	High	PMI-Byonic	PMI-Byonic (A2)	A	2	Unambiguous	GVYCEINTDECASSPCLHNGHCMDKINE	[E].GVYcEINTDEcASsPcLHNGHcMDKINE.[F]	C4(Carbamidomethyl); C11(Carbamidomethyl); S14(Hex(1)Pent(1)); C16(Carbamidomethyl); C22(Carbamidomethyl)	1	1	Q01705	Q01705	Neurogenic locus notch homolog protein 1 OS=Mus musculus OX=10090 GN=Notch1 PE=1 SV=3	4	4	4	1	0	1	1	1	902.362	3606.43	3604.43	554.716	0.499859	0	0	1019433	HCD (High Energy Collision Dissociation)	MS2	23.0111	100	10.0624	3853	3853	3844	FP072920_14-2.raw	0/0		10.9208	789.399	789.399	1.2	1.19993e-11	2.01537e-12	0	0
FALSE	High	PMI-Byonic	PMI-Byonic (A2)	A	2	Unambiguous	GVYCEINTDECASSPCLHNGHCMDKINE	[E].GVYcEINTDEcASsPcLHnGHcMDKINE.[F]	C4(Carbamidomethyl); C11(Carbamidomethyl); S14(Hex(1)Pent(1)); C16(Carbamidomethyl); N19(Deamidated); C22(Carbamidomethyl)	1	1	Q01705	Q01705	Neurogenic locus notch homolog protein 1 OS=Mus musculus OX=10090 GN=Notch1 PE=1 SV=3	4	4	4	1	0	1	1	1	902.359	3606.42	3605.41	278.59	0.251108	0	0	2.54657e+06	HCD (High Energy Collision Dissociation)	MS2	0	100	11.0144	4287	4287	4284	FP072920_14-2.raw	0/0		11.7826	870.55	818.503	1.2	1.64952e-12	5.88941e-13	0	0
FALSE	High	PMI-Byonic	PMI-Byonic (A2)	A	2	Unambiguous	GVYCEINTDE	[E].GVYcEINTDE.[C]	C4(Carbamidomethyl)	1	1	Q01705	Q01705	Neurogenic locus notch homolog protein 1 OS=Mus musculus OX=10090 GN=Notch1 PE=1 SV=3	2	2	2	1	0	1	1	1	600.248	1199.49	1199.49	-0.545151	-0.000326951	0	0	5976253	HCD (High Energy Collision Dissociation)	MS2	29.0857	27.5146	10.5334	4067	4067	4064	FP072920_14-2.raw	0/0		2.02597	316.182	89.0217	89.0217	0.00941958	0.000340666	0	0
FALSE	High	PMI-Byonic	PMI-Byonic (A2)	A	2	Unambiguous	INTDECASSPCLHNGHCMDKINE	[E].INTDEcASsPcLHnGHcMDKINE.[F]	C6(Carbamidomethyl); S9(Hex(1)Pent(2)); C11(Carbamidomethyl); N14(Deamidated); C17(Carbamidomethyl)	1	1	Q01705	Q01705	Neurogenic locus notch homolog protein 1 OS=Mus musculus OX=10090 GN=Notch1 PE=1 SV=3	3	4	4	1	0	1	1	1	783.813	3132.23	3129.23	960.076	0.751074	0	0	544813	HCD (High Energy Collision Dissociation)	MS2	52.7766	100	8.76849	3269	3269	3261	FP072920_14-2.raw	0/0		7.08484	477.401	477.401	1.2	8.22544e-08	1.06844e-08	0	0
FALSE	High	PMI-Byonic	PMI-Byonic (A2)	A	2	Unambiguous	INTDECASSPCLHNGHCMDKINE	[E].INTDEcASsPcLHnGHcMDKINE.[F]	C6(Carbamidomethyl); S9(Hex(1)Pent(1)); C11(Carbamidomethyl); N14(Deamidated); C17(Carbamidomethyl)	1	1	Q01705	Q01705	Neurogenic locus notch homolog protein 1 OS=Mus musculus OX=10090 GN=Notch1 PE=1 SV=3	3	4	4	1	0	1	1	1	750.303	2998.19	2997.19	334.68	0.250774	0	0	504333	HCD (High Energy Collision Dissociation)	MS2	26.5458	100	8.74606	3259	3259	3250	FP072920_14-2.raw	0/0		8.3098	570.772	551.385	1.2	4.90002e-09	4.78064e-10	0	0
FALSE	High	PMI-Byonic	PMI-Byonic (A2)	A	2	Unambiguous	INTDECASSPCLHNGHCMDKINE	[E].INTDEcASsPcLHNGHcMDKINE.[F]	C6(Carbamidomethyl); S9(Hex(1)Pent(1)); C11(Carbamidomethyl); C17(Carbamidomethyl)	1	1	Q01705	Q01705	Neurogenic locus notch homolog protein 1 OS=Mus musculus OX=10090 GN=Notch1 PE=1 SV=3	3	4	4	1	0	1	1	1	749.805	2996.2	2996.2	-1.44913	-0.00108547	0	0	729180	HCD (High Energy Collision Dissociation)	MS2	4.33319	100	8.44181	3125	3125	3118	FP072920_14-2.raw	0/0		12.3098	778.35	724.493	1.2	4.90002e-13	1.26333e-13	0	0
FALSE	High	PMI-Byonic	PMI-Byonic (A2)	A	2	Unambiguous	INTDECASSPCLHNGHCMDKINE	[E].INTDEcASsPcLHNGHcMDKINE.[F]	C6(Carbamidomethyl); S9(Hex(1)Pent(2)); C11(Carbamidomethyl); C17(Carbamidomethyl)	1	1	Q01705	Q01705	Neurogenic locus notch homolog protein 1 OS=Mus musculus OX=10090 GN=Notch1 PE=1 SV=3	3	4	4	1	0	1	1	1	783.069	3129.25	3128.24	322.8	0.252449	0	0	798757	HCD (High Energy Collision Dissociation)	MS2	29.9998	100	8.47244	3139	3139	3129	FP072920_14-2.raw	0/0		14.2685	944.116	857.533	1.2	5.38904e-15	1.38002e-15	0	0
FALSE	High	PMI-Byonic	PMI-Byonic (A2)	A	2	Unambiguous	INTDECASSPCLHNGHCMDKINE	[E].INTDEcASsPcLHnGHcMDKINE.[F]	C6(Carbamidomethyl); S9(Hex(1)Pent(1)); C11(Carbamidomethyl); N14(Deamidated); C17(Carbamidomethyl)	1	1	Q01705	Q01705	Neurogenic locus notch homolog protein 1 OS=Mus musculus OX=10090 GN=Notch1 PE=1 SV=3	3	4	4	1	0	1	1	1	750.051	2997.18	2997.19	-1.32888	-0.000995722	0	0	1.36538e+06	HCD (High Energy Collision Dissociation)	MS2	2.39995	100	9.46567	3584	3584	3580	FP072920_14-2.raw	0/0		16.3098	952.109	864.084	1.2	4.90002e-17	2.47439e-17	0	0
FALSE	High	PMI-Byonic	PMI-Byonic (A2)	A	2	Unambiguous	INTDECASSPCLHNGHCMDKINE	[E].INTDEcASsPcLHNGHcMdKINE.[F]	C6(Carbamidomethyl); S9(Hex(1)Pent(1)); C11(Carbamidomethyl); C17(Carbamidomethyl); D19(Oxidation)	1	1	Q01705	Q01705	Neurogenic locus notch homolog protein 1 OS=Mus musculus OX=10090 GN=Notch1 PE=1 SV=3	3	4	4	1	0	1	1	1	753.805	3012.2	3012.2	0.895106	0.000674059	0	0	452446	HCD (High Energy Collision Dissociation)	MS2	5.24807	100	8.58522	3188	3188	3184	FP072920_14-2.raw	0/0		8.3098	585.758	585.758	1.2	4.90002e-09	3.8398e-10	0	0
FALSE	High	PMI-Byonic	PMI-Byonic (A2)	A	2	Unambiguous	INTDECASSPCLHNGHCMDKINE	[E].INTDEcASsPcLHNGHcMDKINE.[F]	C6(Carbamidomethyl); S9(Hex(1)Pent(2)); C11(Carbamidomethyl); C17(Carbamidomethyl)	1	1	Q01705	Q01705	Neurogenic locus notch homolog protein 1 OS=Mus musculus OX=10090 GN=Notch1 PE=1 SV=3	3	4	4	1	0	1	1	1	782.818	3128.25	3128.24	1.72655	0.00135027	0	0	164851	HCD (High Energy Collision Dissociation)	MS2	4.03482	100	8.59821	3194	3194	3184	FP072920_14-2.raw	0/0		5.57888	355.653	355.653	1.2	2.63707e-06	1.83492e-07	0	0
FALSE	High	PMI-Byonic	PMI-Byonic (A2)	A	2	Unambiguous	INTDECASSPCLHNGHCMDKINE	[E].INTDEcASsPcLHnGHcMDKINE.[F]	C6(Carbamidomethyl); S9(Hex(1)Pent(2)); C11(Carbamidomethyl); N14(Deamidated); C17(Carbamidomethyl)	1	1	Q01705	Q01705	Neurogenic locus notch homolog protein 1 OS=Mus musculus OX=10090 GN=Notch1 PE=1 SV=3	3	4	4	1	0	1	1	1	783.062	3129.22	3129.23	-0.811931	-0.00063518	0	0	1.1394e+06	HCD (High Energy Collision Dissociation)	MS2	0	100	9.50056	3600	3600	3591	FP072920_14-2.raw	0/0		18.3098	1073.78	895.935	1.2	4.90002e-19	4.89953e-19	0	0
FALSE	High	PMI-Byonic	PMI-Byonic (A2)	A	2	Unambiguous	INTDECASSPCLHNGHCMDKINE	[E].INTDEcASsPcLHnGHcMdKINE.[F]	C6(Carbamidomethyl); S9(Hex(1)Pent(2)); C11(Carbamidomethyl); N14(Deamidated); C17(Carbamidomethyl); D19(Oxidation)	1	1	Q01705	Q01705	Neurogenic locus notch homolog protein 1 OS=Mus musculus OX=10090 GN=Notch1 PE=1 SV=3	3	4	4	1	0	1	1	1	787.063	3145.23	3145.22	2.20614	0.0017347	0	0	359797	HCD (High Energy Collision Dissociation)	MS2	7.29828	100	9.63464	3661	3661	3657	FP072920_14-2.raw	0/0		11.3098	744.224	744.224	1.2	4.90002e-12	1.56155e-12	0	0
FALSE	High	PMI-Byonic	PMI-Byonic (A2)	A	2	Unambiguous	INTDECASSPCLHNGHCMDKINE	[E].INTDEcASsPcLHnGHcMDKINE.[F]	C6(Carbamidomethyl); S9(Hex(1)Pent(1)); C11(Carbamidomethyl); N14(Deamidated); C17(Carbamidomethyl)	1	1	Q01705	Q01705	Neurogenic locus notch homolog protein 1 OS=Mus musculus OX=10090 GN=Notch1 PE=1 SV=3	3	4	4	1	0	1	1	1	750.05	2997.18	2997.19	-2.38781	-0.00178918	0	0	936417	HCD (High Energy Collision Dissociation)	MS2	27.7082	100	9.59159	3641	3641	3635	FP072920_14-2.raw	0/0		10.3098	658.738	626.398	1.2	4.90002e-11	1.13354e-11	0	0
FALSE	High	PMI-Byonic	PMI-Byonic (A2)	A	2	Unambiguous	CASSPCLHNGHCMDKINE	[E].cASsPcLHnGHcMDKINE.[F]	C1(Carbamidomethyl); S4(Hex(1)Pent(1)); C6(Carbamidomethyl); N9(Deamidated); C12(Carbamidomethyl)	1	1	Q01705	Q01705	Neurogenic locus notch homolog protein 1 OS=Mus musculus OX=10090 GN=Notch1 PE=1 SV=3	1	4	4	1	0	1	1	1	606.991	2424.94	2424.94	0.498618	0.00030228	0	0	802384	HCD (High Energy Collision Dissociation)	MS2	67.2779	100	7.88064	2875	2875	2865	FP072920_14-2.raw	0/0		8.39774	598.417	598.417	20.4977	4.00181e-09	1.89548e-10	0	0
FALSE	High	PMI-Byonic	PMI-Byonic (A2)	A	2	Unambiguous	CASSPCLHNGHCMDKINE	[E].cASsPcLHnGHcMdKINE.[F]	C1(Carbamidomethyl); S4(Hex(1)Pent(2)); C6(Carbamidomethyl); N9(Deamidated); C12(Carbamidomethyl); D14(Oxidation)	1	1	Q01705	Q01705	Neurogenic locus notch homolog protein 1 OS=Mus musculus OX=10090 GN=Notch1 PE=1 SV=3	1	4	4	1	0	1	1	1	644	2572.98	2572.98	0.065267	4.19827e-05	0	0	420859	HCD (High Energy Collision Dissociation)	MS2	16.6053	100	8.68477	3231	3231	3228	FP072920_14-2.raw	0/0		10.3977	690.645	690.645	20.0146	4.00181e-11	7.75735e-12	0	0
FALSE	High	PMI-Byonic	PMI-Byonic (A2)	A	2	Unambiguous	CASSPCLHNGHCMDKINE	[E].cASsPcLHnGHcMDKINE.[F]	C1(Carbamidomethyl); S4(Hex(1)Pent(1)); C6(Carbamidomethyl); N9(Deamidated); C12(Carbamidomethyl)	1	1	Q01705	Q01705	Neurogenic locus notch homolog protein 1 OS=Mus musculus OX=10090 GN=Notch1 PE=1 SV=3	1	4	4	1	0	1	1	1	606.991	2424.94	2424.94	0.599297	0.000363315	0	0	711864	HCD (High Energy Collision Dissociation)	MS2	5.4015	100	8.68044	3229	3229	3228	FP072920_14-2.raw	0/0		10.3977	653.514	653.514	17.6818	4.00181e-11	6.64491e-12	0	0
FALSE	High	PMI-Byonic	PMI-Byonic (A2)	A	2	Unambiguous	CASSPCLHNGHCMDKINE	[E].cASsPcLHNGHcMDKINE.[F]	C1(Carbamidomethyl); S4(Hex(1)Pent(1)); C6(Carbamidomethyl); C12(Carbamidomethyl)	1	1	Q01705	Q01705	Neurogenic locus notch homolog protein 1 OS=Mus musculus OX=10090 GN=Notch1 PE=1 SV=3	1	4	4	1	0	1	1	1	606.996	2424.96	2423.96	415.317	0.251677	0	0	1.0693e+06	HCD (High Energy Collision Dissociation)	MS2	35.922	100	7.50661	2706	2706	2700	FP072920_14-2.raw	0/0		11.3977	735.291	699.364	20.5553	4.00181e-12	9.3518e-13	0	0
FALSE	High	PMI-Byonic	PMI-Byonic (A2)	A	2	Unambiguous	CASSPCLHNGHCMDKINE	[E].cASsPcLHNGHcMdKINE.[F]	C1(Carbamidomethyl); S4(Hex(1)Pent(1)); C6(Carbamidomethyl); C12(Carbamidomethyl); D14(Oxidation)	1	1	Q01705	Q01705	Neurogenic locus notch homolog protein 1 OS=Mus musculus OX=10090 GN=Notch1 PE=1 SV=3	1	4	4	1	0	1	1	1	611.265	2442.04	2439.95	854.64	0.52132	0	0	500131	HCD (High Energy Collision Dissociation)	MS2	47.4215	100	7.62606	2760	2760	2755	FP072920_14-2.raw	0/0		3.88955	316.496	316.496	13.3519	0.000128957	7.12853e-06	0	0
FALSE	High	PMI-Byonic	PMI-Byonic (A2)	A	2	Unambiguous	CASSPCLHNGHCMDKINE	[E].cASsPcLHNGHcMDKINE.[F]	C1(Carbamidomethyl); S4(Hex(1)Pent(2)R0); C6(Carbamidomethyl); C12(Carbamidomethyl)	1	1	Q01705	Q01705	Neurogenic locus notch homolog protein 1 OS=Mus musculus OX=10090 GN=Notch1 PE=1 SV=3	1	4	4	1	0	1	1	1	639.756	2556	2556	1.37437	0.000878223	0	0	1.09011e+06	HCD (High Energy Collision Dissociation)	MS2	28.3624	100	7.55851	2729	2729	2722	FP072920_14-2.raw	0/0		11.3977	734.905	718.728	20.3916	4.00181e-12	1.09658e-12	0	0
FALSE	High	PMI-Byonic	PMI-Byonic (A2)	A	2	Unambiguous	CASSPCLHNGHCMDKINE	[E].cASsPcLHnGHcMDKINE.[F]	C1(Carbamidomethyl); S4(Hex(1)Pent(1)); C6(Carbamidomethyl); N9(Deamidated); C12(Carbamidomethyl)	1	1	Q01705	Q01705	Neurogenic locus notch homolog protein 1 OS=Mus musculus OX=10090 GN=Notch1 PE=1 SV=3	1	4	4	1	0	1	1	1	606.991	2424.94	2424.94	0.397939	0.000241244	0	0	1.31092e+06	HCD (High Energy Collision Dissociation)	MS2	5.30916	100	8.55992	3177	3177	3173	FP072920_14-2.raw	0/0		11.3977	741.379	692.58	20.141	4.00181e-12	1.24184e-12	0	0
FALSE	High	PMI-Byonic	PMI-Byonic (A2)	A	2	Unambiguous	CASSPCLHNGHCMDKINE	[E].cASsPcLHnGHcMdKINE.[F]	C1(Carbamidomethyl); S4(Hex(1)Pent(1)); C6(Carbamidomethyl); N9(Deamidated); C12(Carbamidomethyl); D14(Oxidation)	1	1	Q01705	Q01705	Neurogenic locus notch homolog protein 1 OS=Mus musculus OX=10090 GN=Notch1 PE=1 SV=3	1	4	4	1	0	1	1	1	610.99	2440.94	2440.94	0.678201	0.000413862	0	0	393189	HCD (High Energy Collision Dissociation)	MS2	17.8969	100	7.95407	2907	2907	2898	FP072920_14-2.raw	0/0		7.04593	411.806	411.806	17.432	8.99636e-08	1.2971e-08	0	0
FALSE	High	PMI-Byonic	PMI-Byonic (A2)	A	2	Unambiguous	CASSPCLHNGHCMDKINE	[E].cASsPcLHnGHcMDKINE.[F]	C1(Carbamidomethyl); S4(Hex(1)Pent(2)); C6(Carbamidomethyl); N9(Deamidated); C12(Carbamidomethyl)	1	1	Q01705	Q01705	Neurogenic locus notch homolog protein 1 OS=Mus musculus OX=10090 GN=Notch1 PE=1 SV=3	1	4	4	1	0	1	1	1	640.002	2556.99	2556.98	0.654962	0.000418682	0	0	510241	HCD (High Energy Collision Dissociation)	MS2	31.9539	100	7.90159	2884	2884	2876	FP072920_14-2.raw	0/0		7.61982	549.497	549.497	16.3933	2.39981e-08	2.46898e-09	0	0
FALSE	High	PMI-Byonic	PMI-Byonic (A2)	A	2	Unambiguous	CASSPCLHNGHCMDKINE	[E].cASsPcLHnGHcMDKINE.[F]	C1(Carbamidomethyl); S4(Hex(1)Pent(2)); C6(Carbamidomethyl); N9(Deamidated); C12(Carbamidomethyl)	1	1	Q01705	Q01705	Neurogenic locus notch homolog protein 1 OS=Mus musculus OX=10090 GN=Notch1 PE=1 SV=3	1	4	4	1	0	1	1	1	640.001	2556.98	2556.98	0.177563	0.000113506	0	0	1.8516e+06	HCD (High Energy Collision Dissociation)	MS2	1.12055	100	8.67154	3226	3226	3217	FP072920_14-2.raw	0/0		13.3977	817.561	768.139	21.8363	4.00181e-14	8.95069e-15	0	0
FALSE	High	PMI-Byonic	PMI-Byonic (A2)	A	2	Unambiguous	FQCQCPKGFNGHLCQYDVDE	[E].FQcQcPKGFnGHLcQYDVDE.[C]	C3(Carbamidomethyl); C5(Carbamidomethyl); N10(Deamidated); C14(Carbamidomethyl)	1	1	Q01705	Q01705	Neurogenic locus notch homolog protein 1 OS=Mus musculus OX=10090 GN=Notch1 PE=1 SV=3	2	3	3	1	0	1	1	1	835.009	2503.01	2503.01	0.122451	0.000102166	0	0	13635595	HCD (High Energy Collision Dissociation)	MS2	13.339	25.507	11.613	4560	4560	4559	FP072920_14-2.raw	0/0		4.97625	420.336	206.782	108.378	1.0562e-05	6.3139e-07	0	0
FALSE	High	PMI-Byonic	PMI-Byonic (A2)	A	2	Unambiguous	FQCQCPKGFNGHLCQYDVDE	[E].FQcQcPKGFnGHLcQYDVDE.[C]	C3(Carbamidomethyl); C5(Carbamidomethyl); N10(Deamidated); C14(Carbamidomethyl)	1	1	Q01705	Q01705	Neurogenic locus notch homolog protein 1 OS=Mus musculus OX=10090 GN=Notch1 PE=1 SV=3	2	3	3	1	0	1	1	1	835.008	2503.01	2503.01	-0.682244	-0.000569221	0	0	2.72744e+06	HCD (High Energy Collision Dissociation)	MS2	19.866	99.1621	11.7536	4623	4623	4614	FP072920_14-2.raw	0/0		4.6816	366.856	230.351	83.5683	2.08163e-05	1.58199e-06	0	0
FALSE	High	PMI-Byonic	PMI-Byonic (A2)	A	2	Unambiguous	FQCQCPKGFNGHLCQYDVDE	[E].FQcQcPKGFnGHLcQYDVDE.[C]	C3(Carbamidomethyl); C5(Carbamidomethyl); N10(Deamidated); C14(Carbamidomethyl)	1	1	Q01705	Q01705	Neurogenic locus notch homolog protein 1 OS=Mus musculus OX=10090 GN=Notch1 PE=1 SV=3	2	3	3	1	0	1	1	1	835.008	2503.01	2503.01	-1.04801	-0.000874397	0	0	1.13259e+06	HCD (High Energy Collision Dissociation)	MS2	28.9033	100	11.4988	4510	4510	4504	FP072920_14-2.raw	0/0		4.17311	292.059	242.459	73.7813	6.7126e-05	4.53844e-06	0	0
FALSE	High	PMI-Byonic	PMI-Byonic (A2)	A	2	Unambiguous	FQCQCPKGFNGHLCQYDVDE	[E].FQcQcPKGFnGHLcQYDVDE.[C]	C3(Carbamidomethyl); C5(Carbamidomethyl); N10(Deamidated); C14(Carbamidomethyl)	1	1	Q01705	Q01705	Neurogenic locus notch homolog protein 1 OS=Mus musculus OX=10090 GN=Notch1 PE=1 SV=3	2	3	3	1	0	1	1	1	834.413	2501.23	2503.01	-713.496	-0.595296	0	0	1.64637e+06	HCD (High Energy Collision Dissociation)	MS2	39.3991	100	11.5211	4520	4520	4515	FP072920_14-2.raw	0/0		1.86456	117.566	117.566	6.97528	0.0136596	0.000577907	0	0
FALSE	High	PMI-Byonic	PMI-Byonic (A2)	A	2	Unambiguous	FQCQCPKGFNGHLCQYDVDE	[E].FQcQcPKGFnGHLcQYDVDE.[C]	C3(Carbamidomethyl); C5(Carbamidomethyl); N10(Deamidated); C14(Carbamidomethyl)	1	1	Q01705	Q01705	Neurogenic locus notch homolog protein 1 OS=Mus musculus OX=10090 GN=Notch1 PE=1 SV=3	2	3	3	1	0	1	1	1	835.008	2503.01	2503.01	-0.682244	-0.000569221	0	0	2.70003e+06	HCD (High Energy Collision Dissociation)	MS2	40.4855	99.4492	11.2189	4382	4382	4372	FP072920_14-2.raw	0/0		4.58472	384.111	194.518	98.0683	2.60185e-05	1.81924e-06	0	0
FALSE	High	PMI-Byonic	PMI-Byonic (A2)	A	2	Unambiguous	FQCQCPKGFNGHLCQYDVDE	[E].FQcQcPKGFnGHLcQYDVDE.[C]	C3(Carbamidomethyl); C5(Carbamidomethyl); N10(Deamidated); C14(Carbamidomethyl)	1	1	Q01705	Q01705	Neurogenic locus notch homolog protein 1 OS=Mus musculus OX=10090 GN=Notch1 PE=1 SV=3	2	3	3	1	0	1	1	1	835.008	2503.01	2503.01	-1.04801	-0.000874397	0	0	1.19839e+06	HCD (High Energy Collision Dissociation)	MS2	11.0592	100	11.3451	4441	4441	4438	FP072920_14-2.raw	0/0		4.16773	259.789	216.065	54.3062	6.79633e-05	5.11503e-06	0	0
FALSE	High	PMI-Byonic	PMI-Byonic (A2)	A	2	Unambiguous	FQCQCPKGFNGHLCQYDVDE	[E].FQcQcPKGFNGHLcQYDVDE.[C]	C3(Carbamidomethyl); C5(Carbamidomethyl); C14(Carbamidomethyl)	1	1	Q01705	Q01705	Neurogenic locus notch homolog protein 1 OS=Mus musculus OX=10090 GN=Notch1 PE=1 SV=3	2	3	3	1	0	1	1	1	834.68	2502.03	2502.03	-0.16735	-0.000139571	0	0	3.11467e+06	HCD (High Energy Collision Dissociation)	MS2	1.30849	100	10.8674	4221	4221	4218	FP072920_14-2.raw	0/0		4.6816	379.237	230.723	230.723	2.08163e-05	1.39155e-06	0	0
FALSE	High	PMI-Byonic	PMI-Byonic (A2)	A	2	Unambiguous	FQCQCPKGFNGHLCQYDVDE	[E].FQcQcPKGFNGHLcQYDVDE.[C]	C3(Carbamidomethyl); C5(Carbamidomethyl); C14(Carbamidomethyl)	1	1	Q01705	Q01705	Neurogenic locus notch homolog protein 1 OS=Mus musculus OX=10090 GN=Notch1 PE=1 SV=3	2	3	3	1	0	1	1	1	834.678	2502.02	2502.03	-2.58238	-0.00215373	0	0	1.13794e+06	HCD (High Energy Collision Dissociation)	MS2	28.1174	100	10.7327	4159	4159	4152	FP072920_14-2.raw	0/0		3.09539	340.307	265.161	265.161	0.000802808	4.44073e-05	0	0
FALSE	High	PMI-Byonic	PMI-Byonic (A2)	A	2	Unambiguous	CASTPCKNGAKCLDGPNTYTCVCTE	[E].cASTPcKnGAKcLdGPNtYTcVcTE.[G]	C1(Carbamidomethyl); C6(Carbamidomethyl); N8(Deamidated); C12(Carbamidomethyl); D14(Oxidation); T18(Hex(1)Pent(1)); C21(Carbamidomethyl); C23(Carbamidomethyl)	1	1	Q01705	Q01705	Neurogenic locus notch homolog protein 1 OS=Mus musculus OX=10090 GN=Notch1 PE=1 SV=3	1	3	3	1	0	1	1	1	1059.09	3175.25	3175.25	0.127348	0.000134788	0	0	823547	HCD (High Energy Collision Dissociation)	MS2	0	100	9.51541	3607	3607	3602	FP072920_14-2.raw	0/0		7.56194	476.615	450.425	2.4	2.74198e-08	3.33697e-09	0	0
FALSE	High	PMI-Byonic	PMI-Byonic (A2)	A	2	Unambiguous	CASTPCKNGAKCLDGPNTYTCVCTE	[E].cASTPcKnGAKcLdGPNtYTcVcTE.[G]	C1(Carbamidomethyl); C6(Carbamidomethyl); N8(Deamidated); C12(Carbamidomethyl); D14(Oxidation); T18(Hex(1)Pent(1)); C21(Carbamidomethyl); C23(Carbamidomethyl)	1	1	Q01705	Q01705	Neurogenic locus notch homolog protein 1 OS=Mus musculus OX=10090 GN=Notch1 PE=1 SV=3	1	4	4	1	0	1	1	1	794.567	3175.25	3175.25	-1.6261	-0.00129082	0	0	546660	HCD (High Energy Collision Dissociation)	MS2	0	100	9.71492	3697	3697	3690	FP072920_14-2.raw	0/0		3.44902	236.967	236.967	2.4	0.000355612	2.28879e-05	0	0
FALSE	High	PMI-Byonic	PMI-Byonic (A2)	A	2	Unambiguous	CASTPCKNGAKCLDGPNTYTCVCTE	[E].cASTPcKnGAKcLDGPNtYTcVcTE.[G]	C1(Carbamidomethyl); C6(Carbamidomethyl); N8(Deamidated); C12(Carbamidomethyl); T18(Hex(1)Pent(1)); C21(Carbamidomethyl); C23(Carbamidomethyl)	1	1	Q01705	Q01705	Neurogenic locus notch homolog protein 1 OS=Mus musculus OX=10090 GN=Notch1 PE=1 SV=3	1	3	3	1	0	1	1	1	1053.76	3159.25	3159.26	-1.05653	-0.00111262	0	0	703723	HCD (High Energy Collision Dissociation)	MS2	0	100	9.75636	3715	3715	3712	FP072920_14-2.raw	0/0		7.65688	490.574	467.391	2.4	2.20355e-08	2.0703e-09	0	0
FALSE	High	PMI-Byonic	PMI-Byonic (A2)	A	2	Unambiguous	CASTPCKNGAKCLDGPNTYTCVCTE	[E].cASTPcKnGAKcLdGPNtYTcVcTE.[G]	C1(Carbamidomethyl); C6(Carbamidomethyl); N8(Deamidated); C12(Carbamidomethyl); D14(Oxidation); T18(Hex(1)Pent(2)); C21(Carbamidomethyl); C23(Carbamidomethyl)	1	1	Q01705	Q01705	Neurogenic locus notch homolog protein 1 OS=Mus musculus OX=10090 GN=Notch1 PE=1 SV=3	1	3	3	1	0	1	1	1	1103.1	3307.29	3307.29	-1.69315	-0.00186658	0	0	276094	HCD (High Energy Collision Dissociation)	MS2	0	100	9.78835	3729	3729	3723	FP072920_14-2.raw	0/0		5.70392	260.921	260.921	2.4	1.97734e-06	1.33608e-07	0	0
FALSE	High	PMI-Byonic	PMI-Byonic (A2)	A	2	Unambiguous	CASTPCKNGAKCLDGPNTYTCVCTE	[E].cASTPcKnGAKcLdGPNtYTcVcTE.[G]	C1(Carbamidomethyl); C6(Carbamidomethyl); N8(Deamidated); C12(Carbamidomethyl); D14(Oxidation); T18(Hex(1)Pent(1)); C21(Carbamidomethyl); C23(Carbamidomethyl)	1	1	Q01705	Q01705	Neurogenic locus notch homolog protein 1 OS=Mus musculus OX=10090 GN=Notch1 PE=1 SV=3	1	3	3	1	0	1	1	1	1059.09	3175.25	3175.25	-0.333983	-0.000353494	0	0	2.51148e+06	HCD (High Energy Collision Dissociation)	MS2	0	100	9.80455	3736	3736	3734	FP072920_14-2.raw	0/0		11.7869	719.564	649.35	2.4	1.63344e-12	4.27013e-13	0	0
FALSE	High	PMI-Byonic	PMI-Byonic (A2)	A	2	Unambiguous	CASTPCKNGAKCLDGPNTYTCVCTE	[E].cASTPcKNGAKcLdGPNtYTcVcTE.[G]	C1(Carbamidomethyl); C6(Carbamidomethyl); C12(Carbamidomethyl); D14(Oxidation); T18(Hex(1)Pent(1)); C21(Carbamidomethyl); C23(Carbamidomethyl)	1	1	Q01705	Q01705	Neurogenic locus notch homolog protein 1 OS=Mus musculus OX=10090 GN=Notch1 PE=1 SV=3	1	3	3	1	0	1	1	1	1059.1	3175.27	3174.27	317.047	0.335464	0	0	1.33437e+06	HCD (High Energy Collision Dissociation)	MS2	0	100	9.20622	3467	3467	3459	FP072920_14-2.raw	0/0		7.65688	502.618	482.523	2.4	2.20355e-08	1.69359e-09	0	0
FALSE	High	PMI-Byonic	PMI-Byonic (A2)	A	2	Unambiguous	CASTPCKNGAKCLDGPNTYTCVCTE	[E].cASTPcKnGAKcLDGPNtYTcVcTE.[G]	C1(Carbamidomethyl); C6(Carbamidomethyl); N8(Deamidated); C12(Carbamidomethyl); T18(Hex(1)Pent(1)); C21(Carbamidomethyl); C23(Carbamidomethyl)	1	1	Q01705	Q01705	Neurogenic locus notch homolog protein 1 OS=Mus musculus OX=10090 GN=Notch1 PE=1 SV=3	1	3	3	1	0	1	1	1	1054.09	3160.25	3159.26	315.28	0.332017	0	0	571638	HCD (High Energy Collision Dissociation)	MS2	9.02536	100	9.42306	3565	3565	3558	FP072920_14-2.raw	0/0		5.87995	315.17	315.17	2.4	1.3184e-06	9.83273e-08	0	0
FALSE	High	PMI-Byonic	PMI-Byonic (A2)	A	2	Unambiguous	CASTPCKNGAKCLDGPNTYTCVCTE	[E].cASTPcKnGAKcLDGPNtYTcVcTE.[G]	C1(Carbamidomethyl); C6(Carbamidomethyl); N8(Deamidated); C12(Carbamidomethyl); T18(Hex(1)Pent(1)); C21(Carbamidomethyl); C23(Carbamidomethyl)	1	1	Q01705	Q01705	Neurogenic locus notch homolog protein 1 OS=Mus musculus OX=10090 GN=Notch1 PE=1 SV=3	1	3	3	1	0	1	1	1	1053.76	3159.26	3159.26	-0.245117	-0.000258129	0	0	956910	HCD (High Energy Collision Dissociation)	MS2	0	100	9.62197	3656	3656	3646	FP072920_14-2.raw	0/0		9.6487	662.509	631.944	2.4	2.24546e-10	3.27734e-11	0	0
FALSE	High	PMI-Byonic	PMI-Byonic (A2)	A	2	Unambiguous	CASTPCKNGAKCLDGPNTYTCVCTE	[E].cASTPcKnGAKcLdGPNtYTcVcTE.[G]	C1(Carbamidomethyl); C6(Carbamidomethyl); N8(Deamidated); C12(Carbamidomethyl); D14(Oxidation); T18(Hex(1)Pent(1)); C21(Carbamidomethyl); C23(Carbamidomethyl)	1	1	Q01705	Q01705	Neurogenic locus notch homolog protein 1 OS=Mus musculus OX=10090 GN=Notch1 PE=1 SV=3	1	3	3	1	0	1	1	1	1059.09	3175.25	3175.25	-0.795315	-0.000841775	0	0	945015	HCD (High Energy Collision Dissociation)	MS2	0	100	9.68335	3683	3683	3679	FP072920_14-2.raw	0/0		8.00898	540.045	484.064	2.4	9.79543e-09	6.68214e-10	0	0
FALSE	High	PMI-Byonic	PMI-Byonic (A2)	A	2	Unambiguous	CDPDPCHYGSCKDGVATFTCLCQPGYTGHHCETNINE	[E].cDPDPchYGscKDGVATFTcLcQPGYtGHHcETNINE.[C]	C1(Carbamidomethyl); C6(Carbamidomethyl); H7(Oxidation); S10(Hex(1)Pent(2)); C11(Carbamidomethyl); C20(Carbamidomethyl); C22(Carbamidomethyl); T27(HexNAc(1)Fuc(1)); C31(Carbamidomethyl)	1	1	Q01705	Q01705	Neurogenic locus notch homolog protein 1 OS=Mus musculus OX=10090 GN=Notch1 PE=1 SV=3	2	5	5	1	0	1	1	1	1030.61	5149.04	5148.99	10.6786	0.0109968	0	0	204680	HCD (High Energy Collision Dissociation)	MS2	3.01927	100	12.3104	4875	4875	4867	FP072920_14-2.raw	0/0		2.78738	283.441	283.441	1.25048	0.00163161	7.408e-05	0	0
FALSE	High	PMI-Byonic	PMI-Byonic (A2)	A	2	Unambiguous	CDPDPCHYGSCKDGVATFTCLCQPGYTGHHCE	[E].cDPDPcHYGScKdGVATFtcLcQPGYtGHHcE.[T]	C1(Carbamidomethyl); C6(Carbamidomethyl); C11(Carbamidomethyl); D13(Oxidation); T19(Hex(1)Pent(2)); C20(Carbamidomethyl); C22(Carbamidomethyl); T27(HexNAc(1)Fuc(1)); C31(Carbamidomethyl)	1	1	Q01705	Q01705	Neurogenic locus notch homolog protein 1 OS=Mus musculus OX=10090 GN=Notch1 PE=1 SV=3	1	5	5	1	0	1	1	1	916.76	4579.77	4577.73	446.162	0.408482	0	0	1.50282e+06	HCD (High Energy Collision Dissociation)	MS2	27.5477	100	12.0558	4759	4759	4757	FP072920_14-2.raw	0/0		9.39872	757.401	757.401	9.50889	3.99285e-10	4.86202e-11	0	0
FALSE	High	PMI-Byonic	PMI-Byonic (A2)	A	2	Unambiguous	TNINECHSQPCRHGGTCQDRD	[E].TNInEcHsQPcRHGGtcQDRD.[N]	N4(Deamidated); C6(Carbamidomethyl); S8(Hex(1)Pent(1)); C11(Carbamidomethyl); T16(HexNAc(1)Fuc(1)); C17(Carbamidomethyl)	1	1	Q01705	Q01705	Neurogenic locus notch homolog protein 1 OS=Mus musculus OX=10090 GN=Notch1 PE=1 SV=3	2	5	5	1	0	1	1	1	638.055	3186.25	3186.25	-2.28758	-0.00145776	0	0	561232	HCD (High Energy Collision Dissociation)	MS2	24.5224	100	7.8236	2850	2850	2843	FP072920_14-2.raw	0/0		1.98269	59.8195	59.8195	0	0.0104067	0.000484467	0	0
FALSE	High	PMI-Byonic	PMI-Byonic (A2)	A	2	Unambiguous	TNINECHSQPCRHGGTCQDRD	[E].TNInEcHsQPcRHGGTcQDRD.[N]	N4(Deamidated); C6(Carbamidomethyl); S8(HexNAc(1)Hex(1)Fuc(1)); C11(Carbamidomethyl); C17(Carbamidomethyl)	1	1	Q01705	Q01705	Neurogenic locus notch homolog protein 1 OS=Mus musculus OX=10090 GN=Notch1 PE=1 SV=3	2	5	5	1	0	1	1	1	611.647	3054.2	3054.21	-2.17938	-0.00133126	0	0	893186	HCD (High Energy Collision Dissociation)	MS2	15.459	100	7.77625	2828	2828	2821	FP072920_14-2.raw	0/0		1.67251	61.1242	61.1242	6	0.0212565	0.000723531	0	0
FALSE	High	PMI-Byonic	PMI-Byonic (A2)	A	2	Unambiguous	TNINECHSQPCRHGGTCQDRD	[E].TNInEcHsQPcRHGGTcQDRD.[N]	N4(Deamidated); C6(Carbamidomethyl); S8(HexNAc(1)Hex(1)Fuc(1)); C11(Carbamidomethyl); C17(Carbamidomethyl)	1	1	Q01705	Q01705	Neurogenic locus notch homolog protein 1 OS=Mus musculus OX=10090 GN=Notch1 PE=1 SV=3	2	5	5	1	0	1	1	1	611.646	3054.2	3054.21	-3.37842	-0.00206368	0	0	107629	HCD (High Energy Collision Dissociation)	MS2	22.2406	100	7.51091	2708	2708	2700	FP072920_14-2.raw	0/0		1.98269	9.72028	9.72028	6	0.0104067	0.000413084	0	0
FALSE	High	PMI-Byonic	PMI-Byonic (A2)	A	2	Unambiguous	CHSQPCRHGGTCQDRD	[E].cHsQPcRHGGtcQDRD.[N]	C1(Carbamidomethyl); S3(Hex(1)Pent(1)R0); C6(Carbamidomethyl); T11(HexNAc(1)Hex(1)Fuc(1)NeuAc(1)); C12(Carbamidomethyl)	1	1	Q01705	Q01705	Neurogenic locus notch homolog protein 1 OS=Mus musculus OX=10090 GN=Notch1 PE=1 SV=3	1	4	4	1	0	1	1	1	767.546	3067.16	3067.16	1.99199	0.00152744	0	0	34415.1	HCD (High Energy Collision Dissociation)	MS2	42.7009	100	3.39218	970	970	967	FP072920_14-2.raw	0/0		3.19224	71.0269	71.0269	1.2	0.00064234	3.83883e-05	0	0
FALSE	High	PMI-Byonic	PMI-Byonic (A2)	A	2	Unambiguous	CACEPGYTGSMCNVNIDE	[E].cAcEPGYTGSMcNVNIDE.[C]	C1(Carbamidomethyl); C3(Carbamidomethyl); C12(Carbamidomethyl)	1	1	Q01705	Q01705	Neurogenic locus notch homolog protein 1 OS=Mus musculus OX=10090 GN=Notch1 PE=1 SV=3	1	2	2	1	0	1	1	1	1038.89	2076.78	2076.78	-0.428816	-0.000445278	0	0	311320	HCD (High Energy Collision Dissociation)	MS2	0	100	12.488	4954	4954	4944	FP072920_14-2.raw	0/0		4.25289	204.88	195.278	195.278	5.58608e-05	3.95892e-06	0	0
FALSE	High	PMI-Byonic	PMI-Byonic (A2)	A	2	Unambiguous	CAGSPCHNGGTCEDGIAGFTCRCPE	[E].cAGsPcHNGGtcEdGIAGFTcRcPE.[G]	C1(Carbamidomethyl); S4(Fuc(1)); C6(Carbamidomethyl); T11(HexNAc(1)Fuc(1)); C12(Carbamidomethyl); D14(Oxidation); C21(Carbamidomethyl); C23(Carbamidomethyl)	1	1	Q01705	Q01705	Neurogenic locus notch homolog protein 1 OS=Mus musculus OX=10090 GN=Notch1 PE=1 SV=3	2	3	3	1	0	1	1	1	1094.4	3281.19	3281.24	-16.1292	-0.0176413	0	0	174220	HCD (High Energy Collision Dissociation)	MS2	0	100	12.6611	5031	5031	5021	FP072920_14-2.raw	0/0		2.75783	56.514	56.514	19.6993	0.00174649	8.68465e-05	0	0
FALSE	High	PMI-Byonic	PMI-Byonic (A2)	A	2	Unambiguous	CAGSPCHNGGTCEDGIAGFTCRCPE	[E].cAGSPcHnGGtcEdGIAGFTcRcPE.[G]	C1(Carbamidomethyl); C6(Carbamidomethyl); N8(Deamidated); T11(HexNAc(1)Fuc(1)); C12(Carbamidomethyl); D14(Oxidation); C21(Carbamidomethyl); C23(Carbamidomethyl)	1	1	Q01705	Q01705	Neurogenic locus notch homolog protein 1 OS=Mus musculus OX=10090 GN=Notch1 PE=1 SV=3	2	3	3	1	0	1	1	1	1046.06	3136.17	3136.17	-0.826014	-0.000863507	0	0	864661	HCD (High Energy Collision Dissociation)	MS2	0	100	10.7262	4156	4156	4152	FP072920_14-2.raw	0/0		12.6997	788.885	788.885	8.4	1.99641e-13	4.66668e-14	0	0
FALSE	High	PMI-Byonic	PMI-Byonic (A2)	A	2	Unambiguous	CAGSPCHNGGTCEDGIAGFTCRCPE	[E].cAGSPcHnGGtcEdGIAGFTcRcPE.[G]	C1(Carbamidomethyl); C6(Carbamidomethyl); N8(Deamidated); T11(HexNAc(1)Hex(1)Fuc(1)NeuAc(1)); C12(Carbamidomethyl); D14(Oxidation); C21(Carbamidomethyl); C23(Carbamidomethyl)	1	1	Q01705	Q01705	Neurogenic locus notch homolog protein 1 OS=Mus musculus OX=10090 GN=Notch1 PE=1 SV=3	2	3	3	1	0	1	1	1	1197.11	3589.32	3589.32	-0.598725	-0.000716338	0	0	816001	HCD (High Energy Collision Dissociation)	MS2	0	100	11.8296	4656	4656	4647	FP072920_14-2.raw	0/0		11.6997	705.849	424.961	6	1.99641e-12	6.76907e-13	0	0
FALSE	High	PMI-Byonic	PMI-Byonic (A2)	A	2	Unambiguous	CAGSPCHNGGTCEDGIAGFTCRCPE	[E].cAGSPcHNGGtcEdGIAGFTcRcPE.[G]	C1(Carbamidomethyl); C6(Carbamidomethyl); T11(HexNAc(1)Hex(1)Fuc(1)); C12(Carbamidomethyl); D14(Oxidation); C21(Carbamidomethyl); C23(Carbamidomethyl)	1	1	Q01705	Q01705	Neurogenic locus notch homolog protein 1 OS=Mus musculus OX=10090 GN=Notch1 PE=1 SV=3	2	3	3	1	0	1	1	1	1099.75	3297.24	3297.24	-0.699441	-0.000768741	0	0	607446	HCD (High Energy Collision Dissociation)	MS2	0	100	10.0293	3837	3837	3833	FP072920_14-2.raw	0/0		10.6997	686.59	686.59	8.4	1.99641e-11	3.30607e-12	0	0
FALSE	High	PMI-Byonic	PMI-Byonic (A2)	A	2	Unambiguous	CAGSPCHNGGTCEDGIAGFTCRCPE	[E].cAGSPcHnGGtcEdGIAGFTcRcPE.[G]	C1(Carbamidomethyl); C6(Carbamidomethyl); N8(Deamidated); T11(HexNAc(1)Fuc(1)); C12(Carbamidomethyl); D14(Oxidation); C21(Carbamidomethyl); C23(Carbamidomethyl)	1	1	Q01705	Q01705	Neurogenic locus notch homolog protein 1 OS=Mus musculus OX=10090 GN=Notch1 PE=1 SV=3	2	3	3	1	0	1	1	1	1046.07	3136.19	3136.17	6.18019	0.00646071	0	0	907045	HCD (High Energy Collision Dissociation)	MS2	0	100	10.0413	3843	3843	3833	FP072920_14-2.raw	0/0		6.88052	555.1	555.1	8.4	1.31669e-07	1.72933e-08	0	0
FALSE	High	PMI-Byonic	PMI-Byonic (A2)	A	2	Unambiguous	CAGSPCHNGGTCEDGIAGFTCRCPE	[E].cAGSPcHNGGtcEdGIAGFTcRcPE.[G]	C1(Carbamidomethyl); C6(Carbamidomethyl); T11(Fuc(1)); C12(Carbamidomethyl); D14(Oxidation); C21(Carbamidomethyl); C23(Carbamidomethyl)	1	1	Q01705	Q01705	Neurogenic locus notch homolog protein 1 OS=Mus musculus OX=10090 GN=Notch1 PE=1 SV=3	2	3	3	1	0	1	1	1	978.705	2934.1	2932.11	680.628	0.665225	0	0	762169	HCD (High Energy Collision Dissociation)	MS2	7.20417	100	10.0842	3863	3863	3855	FP072920_14-2.raw	0/0		7.34794	413.05	413.05	3.6	4.48809e-08	5.40013e-09	0	0
FALSE	High	PMI-Byonic	PMI-Byonic (A2)	A	2	Unambiguous	DGIAGFTCRCPE	[E].dGIAGFTcRcPE.[G]	D1(Oxidation); C8(Carbamidomethyl); C10(Carbamidomethyl)	1	1	Q01705	Q01705	Neurogenic locus notch homolog protein 1 OS=Mus musculus OX=10090 GN=Notch1 PE=1 SV=3	1	2	2	1	0	1	1	1	699.792	1398.58	1398.58	-0.769057	-0.000537793	0	0	3733723	HCD (High Energy Collision Dissociation)	MS2	47.4667	48.429	11.6663	4584	4584	4581	FP072920_14-2.raw	0/0		7.56874	505.988	505.988	505.988	2.69934e-08	2.90692e-09	0	0
FALSE	High	PMI-Byonic	PMI-Byonic (A2)	A	2	Unambiguous	GYHDPTCLSE	[E].GYHDPTcLSE.[V]	C7(Carbamidomethyl)	1	1	Q01705	Q01705	Neurogenic locus notch homolog protein 1 OS=Mus musculus OX=10090 GN=Notch1 PE=1 SV=3	0	2	2	1	0	1	1	1	589.743	1178.48	1178.48	-0.367744	-0.000216689	0	0	83300088	HCD (High Energy Collision Dissociation)	MS2	0.0778429	2.25281	8.75445	3262	3262	3261	FP072920_14-2.raw	0/0		5.87811	536.268	328.894	328.894	1.324e-06	1.12415e-07	0	0
FALSE	High	PMI-Byonic	PMI-Byonic (A2)	A	2	Unambiguous	GYHDPTCLSE	[E].GYHDPTcLSE.[V]	C7(Carbamidomethyl)	1	1	Q01705	Q01705	Neurogenic locus notch homolog protein 1 OS=Mus musculus OX=10090 GN=Notch1 PE=1 SV=3	0	2	2	1	0	1	1	1	589.743	1178.48	1178.48	0.357337	0.000210557	0	0	418690	HCD (High Energy Collision Dissociation)	MS2	10.5399	100	9.45261	3578	3578	3569	FP072920_14-2.raw	0/0		5.00956	380.396	330.209	330.209	9.78233e-06	4.27881e-07	0	0
FALSE	High	PMI-Byonic	PMI-Byonic (A2)	A	2	Unambiguous	GYHDPTCLSE	[E].GYHDPTcLSE.[V]	C7(Carbamidomethyl)	1	1	Q01705	Q01705	Neurogenic locus notch homolog protein 1 OS=Mus musculus OX=10090 GN=Notch1 PE=1 SV=3	0	2	2	1	0	1	1	1	589.742	1178.48	1178.48	-0.57491	-0.000338759	0	0	12442939	HCD (High Energy Collision Dissociation)	MS2	0.829671	10.633	8.87965	3317	3317	3316	FP072920_14-2.raw	0/0		6.87969	520.061	338.178	338.178	1.31919e-07	1.89078e-08	0	0
FALSE	High	PMI-Byonic	PMI-Byonic (A2)	A	2	Unambiguous	GYHDPTCLSE	[E].GYHDPTcLSE.[V]	C7(Carbamidomethyl)	1	1	Q01705	Q01705	Neurogenic locus notch homolog protein 1 OS=Mus musculus OX=10090 GN=Notch1 PE=1 SV=3	0	2	2	1	0	1	1	1	589.742	1178.48	1178.48	-1.29999	-0.000766005	0	0	2761865	HCD (High Energy Collision Dissociation)	MS2	6.64093	44.9807	9.00155	3372	3372	3371	FP072920_14-2.raw	0/0		6.76166	543.624	315.623	315.623	1.73116e-07	2.31327e-08	0	0
FALSE	High	PMI-Byonic	PMI-Byonic (A2)	A	2	Unambiguous	GYHDPTCLSE	[E].GYHDPTcLSE.[V]	C7(Carbamidomethyl)	1	1	Q01705	Q01705	Neurogenic locus notch homolog protein 1 OS=Mus musculus OX=10090 GN=Notch1 PE=1 SV=3	0	2	2	1	0	1	1	1	589.742	1178.48	1178.48	-0.782076	-0.00046083	0	0	1.42625e+06	HCD (High Energy Collision Dissociation)	MS2	11.6272	100	9.13149	3433	3433	3426	FP072920_14-2.raw	0/0		6.22667	501.602	296.222	296.222	5.93372e-07	5.0628e-08	0	0
FALSE	High	PMI-Byonic	PMI-Byonic (A2)	A	2	Unambiguous	GYHDPTCLSE	[E].GYHDPTcLSE.[V]	C7(Carbamidomethyl)	1	1	Q01705	Q01705	Neurogenic locus notch homolog protein 1 OS=Mus musculus OX=10090 GN=Notch1 PE=1 SV=3	0	2	2	1	0	1	1	1	589.742	1178.48	1178.48	-1.09282	-0.000643935	0	0	621672	HCD (High Energy Collision Dissociation)	MS2	3.56806	100	8.64804	3216	3216	3206	FP072920_14-2.raw	0/0		6.76166	548.836	302.112	302.112	1.73116e-07	2.10496e-08	0	0
FALSE	High	PMI-Byonic	PMI-Byonic (A2)	A	2	Unambiguous	GYHDPTCLSE	[E].GYHDPTcLSE.[V]	C7(Carbamidomethyl)	1	1	Q01705	Q01705	Neurogenic locus notch homolog protein 1 OS=Mus musculus OX=10090 GN=Notch1 PE=1 SV=3	0	2	2	1	0	1	1	1	589.742	1178.48	1178.48	-2.12865	-0.00125429	0	0	525876	HCD (High Energy Collision Dissociation)	MS2	11.0622	100	9.25613	3490	3490	3481	FP072920_14-2.raw	0/0		4.90584	408.255	297.411	297.411	1.2421e-05	7.52932e-07	0	0
[truncated: 7 more columns]

## Sheet: FP030521_15
Checked	Confidence	Identifying Node Type	Identifying Node	Search ID	Identifying Node No	PSM Ambiguity	Sequence	Annotated Sequence	Modifications	# Protein Groups	# Proteins	Master Protein Accessions	Protein Accessions	Protein Descriptions	# Missed Cleavages	Charge	Original Precursor Charge	DeltaScore	DeltaCn	Rank	Search Engine Rank	Concatenated Rank	m/z [Da]	MH+ [Da]	Theo. MH+ [Da]	DeltaM [ppm]	Deltam/z [Da]	Matched Ions	Total Ions	Intensity	Activation Type	MS Order	Isolation Interference [%]	Ion Inject Time [ms]	RT [min]	First Scan	Last Scan	Master Scan(s)	Spectrum File	Ions Matched	Annotation	|Log Prob|	Byonic Score	Delta Byonic Score	Delta Mod Score	PEP 2D	q-Value 2D	FDR 2D	Peptide Group FDR 2D
FALSE	Medium	PMI-Byonic	PMI-Byonic (A2)	A	2	Unambiguous	YKCRCPPGWSGKSCQQADPCASNPCANGGQCLPFE	[E].YKcRcPPGWsGKScQQADPcASNPcANGGQcLPFE.[S]	C3(Carbamidomethyl); C5(Carbamidomethyl); S10(Hex(1)Pent(2)); C14(Carbamidomethyl); C20(Carbamidomethyl); C25(Carbamidomethyl); C31(Carbamidomethyl)	1	1	Q01705	Q01705	Neurogenic locus notch homolog protein 1 OS=Mus musculus OX=10090 GN=Notch1 PE=1 SV=3	0	4	4	1	0	1	1	1	1118.46	4470.82	4470.81	1.67561	0.00187284	0	0	488491	HCD (High Energy Collision Dissociation)	MS2	0	100	10.5457	3421	3421	3417	FP030521_15.raw	0/0		0.947664	122.668	122.668	3.6	0.112807	0.0111804	0	0
FALSE	High	PMI-Byonic	PMI-Byonic (A2)	A	2	Unambiguous	YKCRCPPGWSGKSCQQADPCASNPCANGGQCLPFE	[E].YKcRcPPGWsGKScQQADPcASNPcANGGQcLPFE.[S]	C3(Carbamidomethyl); C5(Carbamidomethyl); S10(Hex(1)Pent(1)); C14(Carbamidomethyl); C20(Carbamidomethyl); C25(Carbamidomethyl); C31(Carbamidomethyl)	1	1	Q01705	Q01705	Neurogenic locus notch homolog protein 1 OS=Mus musculus OX=10090 GN=Notch1 PE=1 SV=3	0	4	4	1	0	1	1	1	1085.7	4339.79	4338.77	234.069	0.253893	0	0	486171	HCD (High Energy Collision Dissociation)	MS2	54.4603	100	10.4335	3373	3373	3364	FP030521_15.raw	0/0		1.89008	127.063	127.063	2.4	0.0128802	0.00116928	0	0
FALSE	High	PMI-Byonic	PMI-Byonic (A2)	A	2	Unambiguous	YKCRCPPGWSGKSCQQADPCASNPCANGGQCLPFE	[E].YKcRcPPGWsGKScQQADPcASNPcANGGQcLPFE.[S]	C3(Carbamidomethyl); C5(Carbamidomethyl); S10(Hex(1)Pent(1)); C14(Carbamidomethyl); C20(Carbamidomethyl); C25(Carbamidomethyl); C31(Carbamidomethyl)	1	1	Q01705	Q01705	Neurogenic locus notch homolog protein 1 OS=Mus musculus OX=10090 GN=Notch1 PE=1 SV=3	0	4	4	1	0	1	1	1	1085.45	4338.79	4338.77	3.70127	0.00401474	0	0	992460	HCD (High Energy Collision Dissociation)	MS2	0	89.1677	10.5767	3435	3435	3428	FP030521_15.raw	0/0		2.45799	232.378	232.378	2.4	0.00348348	0.000388888	0	0
FALSE	High	PMI-Byonic	PMI-Byonic (A2)	A	2	Unambiguous	YKCRCPPGWSGKSCQQADPCASNPCANGGQCLPFE	[E].YKcRcPPGWsGKScQQADPcASNPcAnGGQcLPFE.[S]	C3(Carbamidomethyl); C5(Carbamidomethyl); S10(Hex(1)Pent(2)); C14(Carbamidomethyl); C20(Carbamidomethyl); C25(Carbamidomethyl); N27(Deamidated); C31(Carbamidomethyl)	1	1	Q01705	Q01705	Neurogenic locus notch homolog protein 1 OS=Mus musculus OX=10090 GN=Notch1 PE=1 SV=3	0	4	4	1	0	1	1	1	1119.21	4473.82	4471.8	452.17	0.505503	0	0	1.36205e+06	HCD (High Energy Collision Dissociation)	MS2	0	100	10.6704	3475	3475	3472	FP030521_15.raw	0/0		2.50116	286.778	286.778	3.6	0.00315384	0.000341279	0	0
FALSE	High	PMI-Byonic	PMI-Byonic (A2)	A	2	Unambiguous	YKCRCPPGWSGKSCQQADPCASNPCANGGQCLPFE	[E].YKcRcPPGWsGKScQQADPcASNPcAnGGQcLPFE.[S]	C3(Carbamidomethyl); C5(Carbamidomethyl); S10(Hex(1)Pent(1)); C14(Carbamidomethyl); C20(Carbamidomethyl); C25(Carbamidomethyl); N27(Deamidated); C31(Carbamidomethyl)	1	1	Q01705	Q01705	Neurogenic locus notch homolog protein 1 OS=Mus musculus OX=10090 GN=Notch1 PE=1 SV=3	0	4	4	1	0	1	1	1	1085.7	4339.78	4339.76	5.47085	0.00593554	0	0	580189	HCD (High Energy Collision Dissociation)	MS2	0	100	10.6918	3484	3484	3483	FP030521_15.raw	0/0		4.39271	429.594	429.594	2.4	4.0485e-05	6.87983e-06	0	0
FALSE	High	PMI-Byonic	PMI-Byonic (A2)	A	2	Unambiguous	YKCRCPPGWSGKSCQQADPCASNPCANGGQCLPFE	[E].YKcRcPPGWsGKScQQADPcASNPcANGGQcLPFE.[S]	C3(Carbamidomethyl); C5(Carbamidomethyl); S10(Hex(1)Pent(2)); C14(Carbamidomethyl); C20(Carbamidomethyl); C25(Carbamidomethyl); C31(Carbamidomethyl)	1	1	Q01705	Q01705	Neurogenic locus notch homolog protein 1 OS=Mus musculus OX=10090 GN=Notch1 PE=1 SV=3	0	4	4	1	0	1	1	1	1119.21	4473.82	4470.81	673.241	0.752483	0	0	3.64487e+06	HCD (High Energy Collision Dissociation)	MS2	33.7072	89.9073	10.7872	3525	3525	3523	FP030521_15.raw	0/0		2.2451	241.026	241.026	3.6	0.00568718	0.000570647	0	0
FALSE	High	PMI-Byonic	PMI-Byonic (A2)	A	2	Unambiguous	YKCRCPPGWSGKSCQQADPCASNPCANGGQCLPFE	[E].YKcRcPPGWsGKScQQADPcASNPcANGGQcLPFE.[S]	C3(Carbamidomethyl); C5(Carbamidomethyl); S10(Hex(1)Pent(2)); C14(Carbamidomethyl); C20(Carbamidomethyl); C25(Carbamidomethyl); C31(Carbamidomethyl)	1	1	Q01705	Q01705	Neurogenic locus notch homolog protein 1 OS=Mus musculus OX=10090 GN=Notch1 PE=1 SV=3	0	4	4	1	0	1	1	1	1118.96	4472.83	4470.81	450.332	0.503338	0	0	672605	HCD (High Energy Collision Dissociation)	MS2	4.31183	100	10.4292	3371	3371	3364	FP030521_15.raw	0/0		1.89008	134.521	134.521	3.6	0.0128802	0.00100886	0	0
FALSE	Medium	PMI-Byonic	PMI-Byonic (A2)	A	2	Unambiguous	YKCRCPPGWSGKSCQQADPCASNPCANGGQCLPFE	[E].YKcRcPPGWsGKScQQADPcASNPcANGGQcLPFE.[S]	C3(Carbamidomethyl); C5(Carbamidomethyl); S10(Hex(1)Pent(1)); C14(Carbamidomethyl); C20(Carbamidomethyl); C25(Carbamidomethyl); C31(Carbamidomethyl)	1	1	Q01705	Q01705	Neurogenic locus notch homolog protein 1 OS=Mus musculus OX=10090 GN=Notch1 PE=1 SV=3	0	4	4	1	0	1	1	1	1085.7	4339.77	4338.77	230.355	0.249864	0	0	486597	HCD (High Energy Collision Dissociation)	MS2	0	100	10.9429	3594	3594	3586	FP030521_15.raw	0/0		0.652831	98.3931	98.3931	2.4	0.222417	0.0178668	0	0
FALSE	High	PMI-Byonic	PMI-Byonic (A2)	A	2	Unambiguous	YKCRCPPGWSGKSCQQADPCASNPCANGGQCLPFE	[E].YKcRcPPGWsGKScQQADPcASNPcANGGQcLPFE.[S]	C3(Carbamidomethyl); C5(Carbamidomethyl); S10(Hex(1)Pent(1)); C14(Carbamidomethyl); C20(Carbamidomethyl); C25(Carbamidomethyl); C31(Carbamidomethyl)	1	1	Q01705	Q01705	Neurogenic locus notch homolog protein 1 OS=Mus musculus OX=10090 GN=Notch1 PE=1 SV=3	0	4	4	1	0	1	1	1	1086.2	4341.78	4338.77	692.665	0.751329	0	0	2.58101e+06	HCD (High Energy Collision Dissociation)	MS2	33.476	79.125	10.8125	3536	3536	3534	FP030521_15.raw	0/0		4.51759	511.133	511.133	2.4	3.03677e-05	4.47885e-06	0	0
FALSE	High	PMI-Byonic	PMI-Byonic (A2)	A	2	Unambiguous	SSYICRCPPGFHGPTCRQDVNECSQNPGLCRHGGTCHNE	[E].SSYIcRcPPGFHGPTcRQDVNEcsQNPGLcRHGGTcHNE.[I]	C5(Carbamidomethyl); C7(Carbamidomethyl); C16(Carbamidomethyl); C23(Carbamidomethyl); S24(Fuc(1)); C30(Carbamidomethyl); C36(Carbamidomethyl)	1	1	Q01705	Q01705	Neurogenic locus notch homolog protein 1 OS=Mus musculus OX=10090 GN=Notch1 PE=1 SV=3	2	6	6	1	0	1	1	1	792.17	4747.98	4747.98	1.0691	0.000846007	0	0	1.62356e+06	HCD (High Energy Collision Dissociation)	MS2	0.325042	42.3265	7.9023	2293	2293	2292	FP030521_15.raw	0/0		7.83537	672.398	672.398	0	1.46093e-08	3.79568e-09	0	0
FALSE	High	PMI-Byonic	PMI-Byonic (A2)	A	2	Unambiguous	SSYICRCPPGFHGPTCRQDVNE	[E].SSYIcRcPPGFHGPTcRQDVNE.[C]	C5(Carbamidomethyl); C7(Carbamidomethyl); C16(Carbamidomethyl)	1	1	Q01705	Q01705	Neurogenic locus notch homolog protein 1 OS=Mus musculus OX=10090 GN=Notch1 PE=1 SV=3	1	3	3	1	0	1	1	1	880.389	2639.15	2637.14	763.003	0.670715	0	0	0	HCD (High Energy Collision Dissociation)	MS2		100	8.62675	2599	2599	2597	FP030521_15.raw	0/0		5.34936	614.097	520.45	520.45	4.47341e-06	8.82973e-07	0	0
FALSE	High	PMI-Byonic	PMI-Byonic (A2)	A	2	Unambiguous	SSYICRCPPGFHGPTCRQDVNE	[E].SSYIcRcPPGFHGPTcRQDVNE.[C]	C5(Carbamidomethyl); C7(Carbamidomethyl); C16(Carbamidomethyl)	1	1	Q01705	Q01705	Neurogenic locus notch homolog protein 1 OS=Mus musculus OX=10090 GN=Notch1 PE=1 SV=3	1	4	4	1	0	1	1	1	660.041	2637.14	2637.14	1.73	0.00114056	0	0	392588	HCD (High Energy Collision Dissociation)	MS2	64.1479	100	9.0543	2782	2782	2774	FP030521_15.raw	0/0		4.92312	511.436	510.673	510.673	1.19367e-05	1.56906e-06	0	0
FALSE	High	PMI-Byonic	PMI-Byonic (A2)	A	2	Unambiguous	SSYICRCPPGFHGPTCRQDVNE	[E].SSYIcRcPPGFHGPTcRQDVNE.[C]	C5(Carbamidomethyl); C7(Carbamidomethyl); C16(Carbamidomethyl)	1	1	Q01705	Q01705	Neurogenic locus notch homolog protein 1 OS=Mus musculus OX=10090 GN=Notch1 PE=1 SV=3	1	4	4	1	0	1	1	1	660.042	2637.15	2637.14	2.28546	0.00150677	0	0	17087154	HCD (High Energy Collision Dissociation)	MS2	0	7.19968	8.57851	2579	2579	2578	FP030521_15.raw	0/0		6.76401	644.353	576.919	576.919	1.72183e-07	2.78441e-08	0	0
FALSE	High	PMI-Byonic	PMI-Byonic (A2)	A	2	Unambiguous	SSYICRCPPGFHGPTCRQDVNE	[E].SSYIcRcPPGFHGPTcRQDVNE.[C]	C5(Carbamidomethyl); C7(Carbamidomethyl); C16(Carbamidomethyl)	1	1	Q01705	Q01705	Neurogenic locus notch homolog protein 1 OS=Mus musculus OX=10090 GN=Notch1 PE=1 SV=3	1	3	3	1	0	1	1	1	879.72	2637.15	2637.14	2.42943	0.00213558	0	0	327512	HCD (High Energy Collision Dissociation)	MS2	0	100	8.51392	2552	2552	2546	FP030521_15.raw	0/0		5.34936	646.313	534.351	534.351	4.47341e-06	7.54744e-07	0	0
FALSE	High	PMI-Byonic	PMI-Byonic (A2)	A	2	Unambiguous	SSYICRCPPGFHGPTCRQDVNE	[E].SSYIcRcPPGFHGPTcRQDVNE.[C]	C5(Carbamidomethyl); C7(Carbamidomethyl); C16(Carbamidomethyl)	1	1	Q01705	Q01705	Neurogenic locus notch homolog protein 1 OS=Mus musculus OX=10090 GN=Notch1 PE=1 SV=3	1	4	4	1	0	1	1	1	660.042	2637.15	2637.14	2.93351	0.00193402	0	0	1.43467e+06	HCD (High Energy Collision Dissociation)	MS2	0	100	8.47204	2534	2534	2531	FP030521_15.raw	0/0		8.76401	748.802	664.955	664.955	1.72183e-09	6.73321e-10	0	0
FALSE	High	PMI-Byonic	PMI-Byonic (A2)	A	2	Unambiguous	SSYICRCPPGFHGPTCRQDVNECSQNPGLCRHGGTCHNE	[E].SSYIcRcPPGFHGPTcRQDVNEcsQNPGLcRHGGTcHNE.[I]	C5(Carbamidomethyl); C7(Carbamidomethyl); C16(Carbamidomethyl); C23(Carbamidomethyl); S24(Fuc(1)); C30(Carbamidomethyl); C36(Carbamidomethyl)	1	1	Q01705	Q01705	Neurogenic locus notch homolog protein 1 OS=Mus musculus OX=10090 GN=Notch1 PE=1 SV=3	2	6	6	1	0	1	1	1	792.503	4749.98	4747.98	422.97	0.334708	0	0	466599	HCD (High Energy Collision Dissociation)	MS2	19.9732	100	7.79798	2249	2249	2248	FP030521_15.raw	0/0		4.53081	371.145	371.145	0	2.94568e-05	3.75972e-06	0	0
FALSE	High	PMI-Byonic	PMI-Byonic (A2)	A	2	Unambiguous	SSYICRCPPGFHGPTCRQDVNE	[E].SSYIcRcPPGFHGPTcRQDVNE.[C]	C5(Carbamidomethyl); C7(Carbamidomethyl); C16(Carbamidomethyl)	1	1	Q01705	Q01705	Neurogenic locus notch homolog protein 1 OS=Mus musculus OX=10090 GN=Notch1 PE=1 SV=3	1	4	4	1	0	1	1	1	660.042	2637.15	2637.14	2.84093	0.00187298	0	0	1.77876e+06	HCD (High Energy Collision Dissociation)	MS2	0	100	8.79475	2670	2670	2669	FP030521_15.raw	0/0		8.76401	739.892	647.594	647.594	1.72183e-09	1.09272e-09	0	0
FALSE	High	PMI-Byonic	PMI-Byonic (A2)	A	2	Unambiguous	SSYICRCPPGFHGPTCRQDVNECSQNPGLCRHGGTCHNE	[E].SSYIcRcPPGFHGPTcRQDVNEcsQNPGLcRHGGTcHNE.[I]	C5(Carbamidomethyl); C7(Carbamidomethyl); C16(Carbamidomethyl); C23(Carbamidomethyl); S24(Fuc(1)); C30(Carbamidomethyl); C36(Carbamidomethyl)	1	1	Q01705	Q01705	Neurogenic locus notch homolog protein 1 OS=Mus musculus OX=10090 GN=Notch1 PE=1 SV=3	2	5	5	1	0	1	1	1	951.005	4751	4747.98	635.941	0.603887	0	0	507102	HCD (High Energy Collision Dissociation)	MS2	35.7639	100	7.82571	2261	2261	2257	FP030521_15.raw	0/0		3.20552	340.279	340.279	0	0.000622988	7.62348e-05	0	0
FALSE	High	PMI-Byonic	PMI-Byonic (A2)	A	2	Unambiguous	SSYICRCPPGFHGPTCRQDVNE	[E].SSYIcRcPPGFHGPTcRQDVNE.[C]	C5(Carbamidomethyl); C7(Carbamidomethyl); C16(Carbamidomethyl)	1	1	Q01705	Q01705	Neurogenic locus notch homolog protein 1 OS=Mus musculus OX=10090 GN=Notch1 PE=1 SV=3	1	4	4	1	0	1	1	1	660.042	2637.14	2637.14	2.19289	0.00144574	0	0	6188937	HCD (High Energy Collision Dissociation)	MS2	0.741393	32.6729	8.68582	2623	2623	2622	FP030521_15.raw	0/0		8.76401	717.088	611.67	611.67	1.72183e-09	9.35442e-10	0	0
FALSE	Medium	PMI-Byonic	PMI-Byonic (A2)	A	2	Unambiguous	SSYICRCPPGFHGPTCRQDVNECSQNPGLCRHGGTCHNE	[E].SSYIcRcPPGFHGPtcRQDVnEcSqNPGLcRHGGTcHNE.[I]	C5(Carbamidomethyl); C7(Carbamidomethyl); T15(Fuc(1)); C16(Carbamidomethyl); N21(Deamidated); C23(Carbamidomethyl); Q25(Deamidated); C30(Carbamidomethyl); C36(Carbamidomethyl)	1	1	Q01705	Q01705	Neurogenic locus notch homolog protein 1 OS=Mus musculus OX=10090 GN=Notch1 PE=1 SV=3	2	6	6	1	0	1	1	1	792.837	4751.99	4749.94	430.193	0.340565	0	0	732416	HCD (High Energy Collision Dissociation)	MS2	39.2162	100	8.14057	2393	2393	2392	FP030521_15.raw	0/0		0.265342	151.587	151.587	0	0.542823	0.0398516	0	0
FALSE	High	PMI-Byonic	PMI-Byonic (A2)	A	2	Unambiguous	SSYICRCPPGFHGPTCRQDVNECSQNPGLCRHGGTCHNE	[E].SSYIcRcPPGFHGPtcRQDVNEcSqNPGLcRHGGTcHNE.[I]	C5(Carbamidomethyl); C7(Carbamidomethyl); T15(Fuc(1)); C16(Carbamidomethyl); C23(Carbamidomethyl); Q25(Deamidated); C30(Carbamidomethyl); C36(Carbamidomethyl)	1	1	Q01705	Q01705	Neurogenic locus notch homolog protein 1 OS=Mus musculus OX=10090 GN=Notch1 PE=1 SV=3	2	5	5	1	0	1	1	1	951.406	4753	4748.96	851.444	0.808695	0	0	1.14345e+06	HCD (High Energy Collision Dissociation)	MS2	0	100	7.84973	2271	2271	2268	FP030521_15.raw	0/0		2.85702	369.309	369.309	0	0.00138989	0.000204148	0	0
FALSE	High	PMI-Byonic	PMI-Byonic (A2)	A	2	Unambiguous	SSYICRCPPGFHGPTCRQDVNECSQNPGLCRHGGTCHNE	[E].SSYIcRcPPGFHGPtcRQDVNEcSQNPGLcRHGGTcHNE.[I]	C5(Carbamidomethyl); C7(Carbamidomethyl); T15(Fuc(1)); C16(Carbamidomethyl); C23(Carbamidomethyl); C30(Carbamidomethyl); C36(Carbamidomethyl)	1	1	Q01705	Q01705	Neurogenic locus notch homolog protein 1 OS=Mus musculus OX=10090 GN=Notch1 PE=1 SV=3	2	5	5	1	0	1	1	1	951.404	4752.99	4747.98	1056.75	1.00348	0	0	684754	HCD (High Energy Collision Dissociation)	MS2	54.3288	100	8.04262	2352	2352	2351	FP030521_15.raw	0/0		2.96756	328.302	328.302	0	0.00107757	0.000123487	0	0
FALSE	High	PMI-Byonic	PMI-Byonic (A2)	A	2	Unambiguous	SSYICRCPPGFHGPTCRQDVNECSQNPGLCRHGGTCHNE	[E].SSYIcRcPPGFHGPTcRQDVNEcsQNPGLcRHGGTcHNE.[I]	C5(Carbamidomethyl); C7(Carbamidomethyl); C16(Carbamidomethyl); C23(Carbamidomethyl); S24(Fuc(1)); C30(Carbamidomethyl); C36(Carbamidomethyl)	1	1	Q01705	Q01705	Neurogenic locus notch homolog protein 1 OS=Mus musculus OX=10090 GN=Notch1 PE=1 SV=3	2	6	6	1	0	1	1	1	792.171	4747.99	4747.98	2.45743	0.00194464	0	0	322488	HCD (High Energy Collision Dissociation)	MS2	1.34226	100	8.03057	2347	2347	2346	FP030521_15.raw	0/0		7.83537	669.401	669.401	0	1.46093e-08	4.87703e-09	0	0
FALSE	High	PMI-Byonic	PMI-Byonic (A2)	A	2	Unambiguous	SSYICRCPPGFHGPTCRQDVNECSQNPGLCRHGGTCHNE	[E].SSYIcRcPPGFHGPtcRQDVNEcSQNPGLcRHGGTcHNE.[I]	C5(Carbamidomethyl); C7(Carbamidomethyl); T15(Fuc(1)); C16(Carbamidomethyl); C23(Carbamidomethyl); C30(Carbamidomethyl); C36(Carbamidomethyl)	1	1	Q01705	Q01705	Neurogenic locus notch homolog protein 1 OS=Mus musculus OX=10090 GN=Notch1 PE=1 SV=3	2	5	5	1	0	1	1	1	950.804	4749.99	4747.98	424.219	0.402837	0	0	1539392	HCD (High Energy Collision Dissociation)	MS2	11.4579	100	7.93121	2305	2305	2304	FP030521_15.raw	0/0		7.48321	680.054	680.054	0	3.28693e-08	1.2072e-08	0	0
FALSE	High	PMI-Byonic	PMI-Byonic (A2)	A	2	Unambiguous	SSYICRCPPGFHGPTCRQDVNE	[E].SSYIcrcPPGFHGPTcRQDVNE.[C]	C5(Carbamidomethyl); R6(Deamidated); C7(Carbamidomethyl); C16(Carbamidomethyl)	1	1	Q01705	Q01705	Neurogenic locus notch homolog protein 1 OS=Mus musculus OX=10090 GN=Notch1 PE=1 SV=3	1	4	4	1	0	1	1	1	660.542	2639.15	2638.12	387.493	0.255564	0	0	1.04545e+06	HCD (High Energy Collision Dissociation)	MS2	13.6625	100	8.93775	2732	2732	2729	FP030521_15.raw	0/0		1.03755	380.071	359.575	127.799	0.0917179	0.00898901	0	0
FALSE	High	PMI-Byonic	PMI-Byonic (A2)	A	2	Unambiguous	SSYICRCPPGFHGPTCRQDVNECSQNPGLCRHGGTCHNE	[E].SSYIcRcPPGFHGPTcRQDVNEcsQNPGLcRHGGTcHNE.[I]	C5(Carbamidomethyl); C7(Carbamidomethyl); C16(Carbamidomethyl); C23(Carbamidomethyl); S24(Fuc(1)); C30(Carbamidomethyl); C36(Carbamidomethyl)	1	1	Q01705	Q01705	Neurogenic locus notch homolog protein 1 OS=Mus musculus OX=10090 GN=Notch1 PE=1 SV=3	2	3	3	1	0	1	1	1	793.005	2377	4747.98	-499366	-790.325	0	0	387580	HCD (High Energy Collision Dissociation)	MS2	77.3108	100	8.24358	2436	2436	2435	FP030521_15.raw	0/0		1.61724	173.259	173.259	0	0.024141	0.00170693	0	0
FALSE	High	PMI-Byonic	PMI-Byonic (A2)	A	2	Unambiguous	IGSYRCACRATHTGPHCELPYVPCSPSPCQNGGTCRPTGDTTHE	[E].IGSYRcAcRATHTGPHcELPYVPcsPSPcQnGGTcRPTGDTTHE.[C]	C6(Carbamidomethyl); C8(Carbamidomethyl); C17(Carbamidomethyl); C24(Carbamidomethyl); S25(HexNAc(1)Hex(1)Fuc(1)); C29(Carbamidomethyl); N31(Deamidated); C35(Carbamidomethyl)	1	1	Q01705	Q01705	Neurogenic locus notch homolog protein 1 OS=Mus musculus OX=10090 GN=Notch1 PE=1 SV=3	2	5	5	1	0	1	1	1	1104.27	5517.34	5514.31	548.912	0.605375	0	0	639700	HCD (High Energy Collision Dissociation)	MS2	0	100	9.0086	2762	2762	2761	FP030521_15.raw	0/0		2.98754	260.5	260.5	0	0.0010291	0.000106449	0	0
FALSE	High	PMI-Byonic	PMI-Byonic (A2)	A	2	Unambiguous	IGSYRCACRATHTGPHCELPYVPCSPSPCQNGGTCRPTGDTTHE	[E].IGSYRcAcRATHTGPHcELPYVPcSPSPcQnGGtcRPTGDTTHE.[C]	C6(Carbamidomethyl); C8(Carbamidomethyl); C17(Carbamidomethyl); C24(Carbamidomethyl); C29(Carbamidomethyl); N31(Deamidated); T34(HexNAc(1)Hex(1)Fuc(1)); C35(Carbamidomethyl)	1	1	Q01705	Q01705	Neurogenic locus notch homolog protein 1 OS=Mus musculus OX=10090 GN=Notch1 PE=1 SV=3	2	6	6	1	0	1	1	1	920.562	5518.34	5514.31	729.692	0.670625	0	0	1770925	HCD (High Energy Collision Dissociation)	MS2	45.0476	65.8046	9.02285	2768	2768	2767	FP030521_15.raw	0/0		8.32825	691.038	691.038	2.9017	4.69619e-09	2.444e-09	0	0
FALSE	High	PMI-Byonic	PMI-Byonic (A2)	A	2	Unambiguous	IGSYRCACRATHTGPHCELPYVPCSPSPCQNGGTCRPTGDTTHE	[E].IGSYRcAcRATHTGPHcELPYVPcSPSPcQnGGtcRPTGDTTHE.[C]	C6(Carbamidomethyl); C8(Carbamidomethyl); C17(Carbamidomethyl); C24(Carbamidomethyl); C29(Carbamidomethyl); N31(Deamidated); T34(Fuc(1)); C35(Carbamidomethyl)	1	1	Q01705	Q01705	Neurogenic locus notch homolog protein 1 OS=Mus musculus OX=10090 GN=Notch1 PE=1 SV=3	2	6	6	1	0	1	1	1	859.036	5149.18	5149.18	-0.581005	-0.000498617	0	0	248107	HCD (High Energy Collision Dissociation)	MS2	4.77363	89.1536	8.90939	2720	2720	2718	FP030521_15.raw	0/0		7.32825	626.598	626.598	2.44372	4.69619e-08	1.8229e-08	0	0
FALSE	High	PMI-Byonic	PMI-Byonic (A2)	A	2	Unambiguous	IGSYRCACRATHTGPHCELPYVPCSPSPCQNGGTCRPTGDTTHE	[E].IGSYRcAcRATHTGPHcELPYVPcSPSPcQnGGtcRPTGDTTHE.[C]	C6(Carbamidomethyl); C8(Carbamidomethyl); C17(Carbamidomethyl); C24(Carbamidomethyl); C29(Carbamidomethyl); N31(Deamidated); T34(Fuc(1)); C35(Carbamidomethyl)	1	1	Q01705	Q01705	Neurogenic locus notch homolog protein 1 OS=Mus musculus OX=10090 GN=Notch1 PE=1 SV=3	2	6	6	1	0	1	1	1	859.54	5152.2	5149.18	586.588	0.503408	0	0	1.46851e+06	HCD (High Energy Collision Dissociation)	MS2	4.85531	100	9.02716	2770	2770	2767	FP030521_15.raw	0/0		6.32825	581.772	581.772	3.68398	4.69619e-07	1.04674e-07	0	0
FALSE	High	PMI-Byonic	PMI-Byonic (A2)	A	2	Ambiguous	IGSYRCACRATHTGPHCELPYVPCSPSPCQNGGTCRPTGDTTHE	[E].IGSYRcAcRATHTGPHcELPYVPcsPSPcQNGGTcRPTGDTTHE.[C]	C6(Carbamidomethyl); C8(Carbamidomethyl); C17(Carbamidomethyl); C24(Carbamidomethyl); S25(HexNAc(1)Hex(1)Fuc(1)); C29(Carbamidomethyl); C35(Carbamidomethyl)	1	1	Q01705	Q01705	Neurogenic locus notch homolog protein 1 OS=Mus musculus OX=10090 GN=Notch1 PE=1 SV=3	2	6	6	0.0625	0	1	1	1	920.567	5518.36	5513.33	913.416	0.839327	0	0	451167	HCD (High Energy Collision Dissociation)	MS2	63.7597	100	9.33744	2903	2903	2898	FP030521_15.raw	0/0		2.24146	70.4347	70.4347	0	0.00573505	0.000644424	0	0
FALSE	High	PMI-Byonic	PMI-Byonic (A2)	A	2	Unambiguous	IGSYRCACRATHTGPHCELPYVPCSPSPCQNGGTCRPTGDTTHE	[E].IGSYRcAcRATHTGPHcELPYVPcsPSPcQnGGTcRPTGDTTHE.[C]	C6(Carbamidomethyl); C8(Carbamidomethyl); C17(Carbamidomethyl); C24(Carbamidomethyl); S25(HexNAc(1)Hex(1)Fuc(1)); C29(Carbamidomethyl); N31(Deamidated); C35(Carbamidomethyl)	1	1	Q01705	Q01705	Neurogenic locus notch homolog protein 1 OS=Mus musculus OX=10090 GN=Notch1 PE=1 SV=3	2	6	6	1	0	1	1	1	920.229	5516.34	5514.31	366.756	0.337067	0	0	1.14109e+06	HCD (High Energy Collision Dissociation)	MS2	40.8943	100	9.1287	2813	2813	2812	FP030521_15.raw	0/0		7.32825	614.543	614.543	0	4.69619e-08	1.98253e-08	0	0
FALSE	High	PMI-Byonic	PMI-Byonic (A2)	A	2	Unambiguous	IGSYRCACRATHTGPHCELPYVPCSPSPCQNGGTCRPTGDTTHE	[E].IGsYRcAcRATHTGPHcELPYVPcSPSPcQnGGTcRPTGDTTHE.[C]	S3(Fuc(1)); C6(Carbamidomethyl); C8(Carbamidomethyl); C17(Carbamidomethyl); C24(Carbamidomethyl); C29(Carbamidomethyl); N31(Deamidated); C35(Carbamidomethyl)	1	1	Q01705	Q01705	Neurogenic locus notch homolog protein 1 OS=Mus musculus OX=10090 GN=Notch1 PE=1 SV=3	2	6	6	1	0	1	1	1	859.372	5151.2	5149.18	391.434	0.335927	0	0	1.08851e+06	HCD (High Energy Collision Dissociation)	MS2	0	100	9.16669	2830	2830	2823	FP030521_15.raw	0/0		5.27229	440.084	440.084	1.6	5.34213e-06	1.03161e-06	0	0
FALSE	High	PMI-Byonic	PMI-Byonic (A2)	A	2	Unambiguous	IGSYRCACRATHTGPHCELPYVPCSPSPCQNGGTCRPTGDTTHE	[E].IGSYRcAcRATHTGPHcELPYVPcsPSPcQNGGTcRPTGDTTHE.[C]	C6(Carbamidomethyl); C8(Carbamidomethyl); C17(Carbamidomethyl); C24(Carbamidomethyl); S25(HexNAc(1)Hex(1)Fuc(1)NeuAc(1)); C29(Carbamidomethyl); C35(Carbamidomethyl)	1	1	Q01705	Q01705	Neurogenic locus notch homolog protein 1 OS=Mus musculus OX=10090 GN=Notch1 PE=1 SV=3	2	6	6	1	0	1	1	1	968.746	5807.44	5804.42	519.117	0.502196	0	0	845769	HCD (High Energy Collision Dissociation)	MS2	39.2518	100	9.25316	2867	2867	2862	FP030521_15.raw	0/0		2.50349	84.6999	84.6999	0	0.00313697	0.000297332	0	0
FALSE	High	PMI-Byonic	PMI-Byonic (A2)	A	2	Unambiguous	IGSYRCACRATHTGPHCELPYVPCSPSPCQNGGTCRPTGDTTHE	[E].IGSYRcAcRATHTGPHcELPYVPcSPSPcQnGGtcRPTGDTTHE.[C]	C6(Carbamidomethyl); C8(Carbamidomethyl); C17(Carbamidomethyl); C24(Carbamidomethyl); C29(Carbamidomethyl); N31(Deamidated); T34(HexNAc(1)Hex(1)Fuc(1)); C35(Carbamidomethyl)	1	1	Q01705	Q01705	Neurogenic locus notch homolog protein 1 OS=Mus musculus OX=10090 GN=Notch1 PE=1 SV=3	2	6	6	1	0	1	1	1	920.227	5516.33	5514.31	365.361	0.335786	0	0	3.50771e+06	HCD (High Energy Collision Dissociation)	MS2	46.1223	40.7314	8.90739	2719	2719	2718	FP030521_15.raw	0/0		8.32825	680.134	680.134	4.13076	4.69619e-09	2.12227e-09	0	0
FALSE	High	PMI-Byonic	PMI-Byonic (A2)	A	2	Ambiguous	IGSYRCACRATHTGPHCELPYVPCSPSPCQNGGTCRPTGDTTHE	[E].IGSYRcAcRATHTGPHcELPYVPcsPSPcQnGGTcRPTGDTTHE.[C]	C6(Carbamidomethyl); C8(Carbamidomethyl); C17(Carbamidomethyl); C24(Carbamidomethyl); S25(HexNAc(1)Hex(1)Fuc(1)); C29(Carbamidomethyl); N31(Deamidated); C35(Carbamidomethyl)	1	1	Q01705	Q01705	Neurogenic locus notch homolog protein 1 OS=Mus musculus OX=10090 GN=Notch1 PE=1 SV=3	2	6	6		0	2	2	2	920.567	5518.36	5514.31	734.805	0.675324	0	0	451167	HCD (High Energy Collision Dissociation)	MS2	63.7597	100	9.33744	2903	2903	2898	FP030521_15.raw	0/0		2.09962	219.881	219.881	0	0.00795024	0.000843977	0	0
FALSE	High	PMI-Byonic	PMI-Byonic (A2)	A	2	Unambiguous	IGSYRCACRATHTGPHCELPYVPCSPSPCQNGGTCRPTGDTTHE	[E].IGSYRcAcRATHTGPHcELPYVPcsPsPcQnGGTcRPTGDTTHE.[C]	C6(Carbamidomethyl); C8(Carbamidomethyl); C17(Carbamidomethyl); C24(Carbamidomethyl); S25(HexNAc(1)Hex(1)Fuc(1)); S27(Hex(1)Pent(1)); C29(Carbamidomethyl); N31(Deamidated); C35(Carbamidomethyl)	1	1	Q01705	Q01705	Neurogenic locus notch homolog protein 1 OS=Mus musculus OX=10090 GN=Notch1 PE=1 SV=3	2	6	6	1	0	1	1	1	969.244	5810.43	5808.41	347.83	0.336723	0	0	1.40431e+06	HCD (High Energy Collision Dissociation)	MS2	19.6808	100	9.38452	2923	2923	2920	FP030521_15.raw	0/0		5.36247	436.16	436.16	0	4.34038e-06	4.7381e-07	0	0
FALSE	High	PMI-Byonic	PMI-Byonic (A2)	A	2	Unambiguous	IGSYRCACRATHTGPHCELPYVPCSPSPCQNGGTCRPTGDTTHE	[E].IGSYRcAcRATHTGPHcELPYVPcsPsPcqNGGTcRPTGDTTHE.[C]	C6(Carbamidomethyl); C8(Carbamidomethyl); C17(Carbamidomethyl); C24(Carbamidomethyl); S25(HexNAc(1)Hex(1)Fuc(1)); S27(Hex(1)Pent(1)); C29(Carbamidomethyl); Q30(Deamidated); C35(Carbamidomethyl)	1	1	Q01705	Q01705	Neurogenic locus notch homolog protein 1 OS=Mus musculus OX=10090 GN=Notch1 PE=1 SV=3	2	6	6	1	0	1	1	1	969.081	5809.45	5808.41	179.05	0.173332	0	0	642126	HCD (High Energy Collision Dissociation)	MS2	20.8124	100	9.39748	2929	2929	2920	FP030521_15.raw	0/0		5.36247	436.88	436.88	0	4.34038e-06	6.17016e-07	0	0
FALSE	High	PMI-Byonic	PMI-Byonic (A2)	A	2	Unambiguous	IGSYRCACRATHTGPHCELPYVPCSPSPCQNGGTCRPTGDTTHE	[E].IGSYRcAcRATHTGPHcELPYVPcsPsPcQNGGTcRPTGDTTHE.[C]	C6(Carbamidomethyl); C8(Carbamidomethyl); C17(Carbamidomethyl); C24(Carbamidomethyl); S25(HexNAc(1)Hex(1)Fuc(1)); S27(Hex(1)Pent(1)); C29(Carbamidomethyl); C35(Carbamidomethyl)	1	1	Q01705	Q01705	Neurogenic locus notch homolog protein 1 OS=Mus musculus OX=10090 GN=Notch1 PE=1 SV=3	2	6	6	1	0	1	1	1	968.745	5807.43	5807.42	1.25464	0.00121437	0	0	0	HCD (High Energy Collision Dissociation)	MS2		100	9.07346	2790	2790	2785	FP030521_15.raw	0/0		3.08863	179.078	179.078	0	0.00081539	8.9674e-05	0	0
FALSE	High	PMI-Byonic	PMI-Byonic (A2)	A	2	Unambiguous	IGSYRCACRATHTGPHCELPYVPCSPSPCQNGGTCRPTGDTTHE	[E].IGsYRcAcRATHTGPHcELPYVPcSPSPcQnGGTcRPTGDTTHE.[C]	S3(Fuc(1)); C6(Carbamidomethyl); C8(Carbamidomethyl); C17(Carbamidomethyl); C24(Carbamidomethyl); C29(Carbamidomethyl); N31(Deamidated); C35(Carbamidomethyl)	1	1	Q01705	Q01705	Neurogenic locus notch homolog protein 1 OS=Mus musculus OX=10090 GN=Notch1 PE=1 SV=3	2	5	5	1	0	1	1	1	1031.24	5152.19	5149.18	583.876	0.601296	0	0	798167	HCD (High Energy Collision Dissociation)	MS2	42.5821	100	8.8557	2697	2697	2688	FP030521_15.raw	0/0		5.1352	504.877	504.877	1.6	7.32492e-06	1.23462e-06	0	0
FALSE	High	PMI-Byonic	PMI-Byonic (A2)	A	2	Unambiguous	IGSYRCACRATHTGPHCELPYVPCSPSPCQNGGTCRPTGDTTHE	[E].IGSYRcAcRATHTGPHcELPYVPcsPSPcQNGGTcRPTGDTTHE.[C]	C6(Carbamidomethyl); C8(Carbamidomethyl); C17(Carbamidomethyl); C24(Carbamidomethyl); S25(HexNAc(1)Hex(1)Fuc(1)); C29(Carbamidomethyl); C35(Carbamidomethyl)	1	1	Q01705	Q01705	Neurogenic locus notch homolog protein 1 OS=Mus musculus OX=10090 GN=Notch1 PE=1 SV=3	2	5	5	1	0	1	1	1	1103.88	5515.35	5513.33	365.928	0.403496	0	0	778262	HCD (High Energy Collision Dissociation)	MS2	0	100	8.6781	2620	2620	2619	FP030521_15.raw	0/0		2.86084	252.135	252.135	0	0.00137771	0.000184386	0	0
FALSE	High	PMI-Byonic	PMI-Byonic (A2)	A	2	Unambiguous	IGSYRCACRATHTGPHCELPYVPCSPSPCQNGGTCRPTGDTTHE	[E].IGSYRcAcRATHTGPHcELPYVPcsPSPcQnGGTcRPTGDTTHE.[C]	C6(Carbamidomethyl); C8(Carbamidomethyl); C17(Carbamidomethyl); C24(Carbamidomethyl); S25(HexNAc(1)Fuc(1)); C29(Carbamidomethyl); N31(Deamidated); C35(Carbamidomethyl)	1	1	Q01705	Q01705	Neurogenic locus notch homolog protein 1 OS=Mus musculus OX=10090 GN=Notch1 PE=1 SV=3	2	6	6	1	0	1	1	1	893.218	5354.27	5352.26	375.413	0.334885	0	0	858328	HCD (High Energy Collision Dissociation)	MS2	22.9319	100	8.85353	2696	2696	2688	FP030521_15.raw	0/0		3.8122	324.315	324.315	0	0.000154099	2.10886e-05	0	0
FALSE	High	PMI-Byonic	PMI-Byonic (A2)	A	2	Unambiguous	IGSYRCACRATHTGPHCELPYVPCSPSPCQNGGTCRPTGDTTHE	[E].IGSYRcAcRATHTGPHcELPYVPcsPSPcQNGGTcRPTGDTTHE.[C]	C6(Carbamidomethyl); C8(Carbamidomethyl); C17(Carbamidomethyl); C24(Carbamidomethyl); S25(HexNAc(1)Hex(1)Fuc(1)); C29(Carbamidomethyl); C35(Carbamidomethyl)	1	1	Q01705	Q01705	Neurogenic locus notch homolog protein 1 OS=Mus musculus OX=10090 GN=Notch1 PE=1 SV=3	2	6	6	1	0	1	1	1	920.23	5516.35	5513.33	547.16	0.502779	0	0	938132	HCD (High Energy Collision Dissociation)	MS2	69.7017	100	8.42714	2515	2515	2509	FP030521_15.raw	0/0		6.32825	563.182	563.182	0	4.69619e-07	4.99327e-08	0	0
FALSE	Medium	PMI-Byonic	PMI-Byonic (A2)	A	2	Unambiguous	IGSYRCACRATHTGPHCELPYVPCSPSPCQNGGTCRPTGDTTHE	[E].IGSYRcAcRATHTGPHcELPYVPcsPSPcQNGGTcRPTGDTTHE.[C]	C6(Carbamidomethyl); C8(Carbamidomethyl); C17(Carbamidomethyl); C24(Carbamidomethyl); S25(HexNAc(1)Hex(1)Fuc(1)); C29(Carbamidomethyl); C35(Carbamidomethyl)	1	1	Q01705	Q01705	Neurogenic locus notch homolog protein 1 OS=Mus musculus OX=10090 GN=Notch1 PE=1 SV=3	2	5	5	1	0	1	1	1	1104.28	5517.35	5513.33	728.597	0.803399	0	0	687323	HCD (High Energy Collision Dissociation)	MS2	14.4625	100	8.4572	2528	2528	2520	FP030521_15.raw	0/0		0.694997	2.02927	2.02927	0	0.201838	0.013347	0	0
FALSE	High	PMI-Byonic	PMI-Byonic (A2)	A	2	Unambiguous	IGSYRCACRATHTGPHCELPYVPCSPSPCQNGGTCRPTGDTTHE	[E].IGSYRcAcRATHTGPHcELPYVPcsPSPcQNGGTcRPTGDTTHE.[C]	C6(Carbamidomethyl); C8(Carbamidomethyl); C17(Carbamidomethyl); C24(Carbamidomethyl); S25(HexNAc(1)Hex(1)Fuc(1)); C29(Carbamidomethyl); C35(Carbamidomethyl)	1	1	Q01705	Q01705	Neurogenic locus notch homolog protein 1 OS=Mus musculus OX=10090 GN=Notch1 PE=1 SV=3	2	6	6	1	0	1	1	1	920.064	5515.35	5513.33	365.959	0.336275	0	0	2.83239e+06	HCD (High Energy Collision Dissociation)	MS2	0	70.6909	8.47372	2535	2535	2531	FP030521_15.raw	0/0		8.32825	662.74	662.74	0	4.69619e-09	1.69329e-09	0	0
FALSE	High	PMI-Byonic	PMI-Byonic (A2)	A	2	Unambiguous	IGSYRCACRATHTGPHCELPYVPCSPSPCQNGGTCRPTGDTTHE	[E].IGsYRcAcRATHTGPHcELPYVPcSPSPcQNGGTcRPTGDTTHE.[C]	S3(Fuc(1)); C6(Carbamidomethyl); C8(Carbamidomethyl); C17(Carbamidomethyl); C24(Carbamidomethyl); C29(Carbamidomethyl); C35(Carbamidomethyl)	1	1	Q01705	Q01705	Neurogenic locus notch homolog protein 1 OS=Mus musculus OX=10090 GN=Notch1 PE=1 SV=3	2	6	6	1	0	1	1	1	859.709	5153.22	5148.2	974.807	0.836417	0	0	728355	HCD (High Energy Collision Dissociation)	MS2	52.6813	100	8.51609	2553	2553	2546	FP030521_15.raw	0/0		4.05033	333.603	333.603	1.6	8.90566e-05	1.28596e-05	0	0
FALSE	High	PMI-Byonic	PMI-Byonic (A2)	A	2	Unambiguous	IGSYRCACRATHTGPHCELPYVPCSPSPCQNGGTCRPTGDTTHE	[E].IGSYRcAcRATHTGPHcELPYVPcsPSPcQNGGTcRPTGDTTHE.[C]	C6(Carbamidomethyl); C8(Carbamidomethyl); C17(Carbamidomethyl); C24(Carbamidomethyl); S25(HexNAc(1)Hex(1)Fuc(1)); C29(Carbamidomethyl); C35(Carbamidomethyl)	1	1	Q01705	Q01705	Neurogenic locus notch homolog protein 1 OS=Mus musculus OX=10090 GN=Notch1 PE=1 SV=3	2	5	5	1	0	1	1	1	1104.08	5516.35	5513.33	547.595	0.603814	0	0	1.00173e+06	HCD (High Energy Collision Dissociation)	MS2	39.5237	100	8.57079	2576	2576	2574	FP030521_15.raw	0/0		2.89075	195.519	195.519	0	0.00128601	0.00014353	0	0
FALSE	High	PMI-Byonic	PMI-Byonic (A2)	A	2	Unambiguous	IGSYRCACRATHTGPHCELPYVPCSPSPCQNGGTCRPTGDTTHE	[E].IGSYrcAcRATHTGPHcELPYVPcSPSPcqNGGtcRPTGDTTHE.[C]	R5(Deamidated); C6(Carbamidomethyl); C8(Carbamidomethyl); C17(Carbamidomethyl); C24(Carbamidomethyl); C29(Carbamidomethyl); Q30(Deamidated); T34(HexNAc(1)Hex(1)Fuc(1)); C35(Carbamidomethyl)	1	1	Q01705	Q01705	Neurogenic locus notch homolog protein 1 OS=Mus musculus OX=10090 GN=Notch1 PE=1 SV=3	2	5	5	1	0	1	1	1	1104.67	5519.34	5515.3	732.938	0.808474	0	0	902629	HCD (High Energy Collision Dissociation)	MS2	4.24587	100	8.87496	2705	2705	2699	FP030521_15.raw	0/0		3.34949	372.036	372.036	0	0.000447207	3.82833e-05	0	0
FALSE	High	PMI-Byonic	PMI-Byonic (A2)	A	2	Unambiguous	IGSYRCACRATHTGPHCELPYVPCSPSPCQNGGTCRPTGDTTHE	[E].IGsYRcAcRATHTGPHcELPYVPcSPSPcQNGGTcRPTGDTTHE.[C]	S3(Fuc(1)); C6(Carbamidomethyl); C8(Carbamidomethyl); C17(Carbamidomethyl); C24(Carbamidomethyl); C29(Carbamidomethyl); C35(Carbamidomethyl)	1	1	Q01705	Q01705	Neurogenic locus notch homolog protein 1 OS=Mus musculus OX=10090 GN=Notch1 PE=1 SV=3	2	6	6	1	0	1	1	1	859.374	5151.21	5148.2	584.781	0.501761	0	0	1942196	HCD (High Energy Collision Dissociation)	MS2	13.9551	94.785	8.66265	2614	2614	2610	FP030521_15.raw	0/0		5.48736	495.824	495.824	1.6	3.25568e-06	3.19148e-07	0	0
FALSE	High	PMI-Byonic	PMI-Byonic (A2)	A	2	Unambiguous	IGSYRCACRATHTGPHCELPYVPCSPSPCQNGGTCRPTGDTTHE	[E].IGSYRcAcRATHTGPHcELPYVPcsPSPcQNGGTcRPTGDTTHE.[C]	C6(Carbamidomethyl); C8(Carbamidomethyl); C17(Carbamidomethyl); C24(Carbamidomethyl); S25(HexNAc(1)Hex(1)Fuc(1)); C29(Carbamidomethyl); C35(Carbamidomethyl)	1	1	Q01705	Q01705	Neurogenic locus notch homolog protein 1 OS=Mus musculus OX=10090 GN=Notch1 PE=1 SV=3	2	6	6	1	0	1	1	1	920.23	5516.34	5513.33	546.297	0.501986	0	0	2.50384e+06	HCD (High Energy Collision Dissociation)	MS2	25.2733	98.6544	8.58066	2580	2580	2578	FP030521_15.raw	0/0		5.63535	540.94	540.94	0	2.31553e-06	1.96793e-07	0	0
FALSE	High	PMI-Byonic	PMI-Byonic (A2)	A	2	Unambiguous	IGSYRCACRATHTGPHCELPYVPCSPSPCQNGGTCRPTGDTTHE	[E].IGSYRcAcRATHTGPHcELPYVPcsPSPcQnGGTcRPTGDTTHE.[C]	C6(Carbamidomethyl); C8(Carbamidomethyl); C17(Carbamidomethyl); C24(Carbamidomethyl); S25(HexNAc(1)Hex(1)Fuc(1)); C29(Carbamidomethyl); N31(Deamidated); C35(Carbamidomethyl)	1	1	Q01705	Q01705	Neurogenic locus notch homolog protein 1 OS=Mus musculus OX=10090 GN=Notch1 PE=1 SV=3	2	6	6	1	0	1	1	1	920.395	5517.33	5514.31	547.725	0.503388	0	0	3.0958e+06	HCD (High Energy Collision Dissociation)	MS2	32.1938	43.9142	8.68706	2624	2624	2622	FP030521_15.raw	0/0		6.32825	568.029	568.029	0	4.69619e-07	6.99177e-08	0	0
FALSE	High	PMI-Byonic	PMI-Byonic (A2)	A	2	Unambiguous	IGSYRCACRATHTGPHCELPYVPCSPSPCQNGGTCRPTGDTTHE	[E].IGsYRcAcRATHTGPHcELPYVPcSPSPcQNGGTcRPTGDTTHE.[C]	S3(Fuc(1)); C6(Carbamidomethyl); C8(Carbamidomethyl); C17(Carbamidomethyl); C24(Carbamidomethyl); C29(Carbamidomethyl); C35(Carbamidomethyl)	1	1	Q01705	Q01705	Neurogenic locus notch homolog protein 1 OS=Mus musculus OX=10090 GN=Notch1 PE=1 SV=3	2	5	5	1	0	1	1	1	1031.25	5152.21	5148.2	779.512	0.802616	0	0	554632	HCD (High Energy Collision Dissociation)	MS2	37.0403	100	8.69785	2629	2629	2622	FP030521_15.raw	0/0		2.73691	157.115	157.115	1.6	0.00183267	0.000252259	0	0
FALSE	High	PMI-Byonic	PMI-Byonic (A2)	A	2	Unambiguous	IGSYRCACRATHTGPHCELPYVPCSPSPCQNGGTCRPTGDTTHE	[E].IGSYRcAcRATHTGPHcELPYVPcSPSPcQnGGtcRPTGDTTHE.[C]	C6(Carbamidomethyl); C8(Carbamidomethyl); C17(Carbamidomethyl); C24(Carbamidomethyl); C29(Carbamidomethyl); N31(Deamidated); T34(HexNAc(1)Hex(1)Fuc(1)); C35(Carbamidomethyl)	1	1	Q01705	Q01705	Neurogenic locus notch homolog protein 1 OS=Mus musculus OX=10090 GN=Notch1 PE=1 SV=3	2	5	5	1	0	1	1	1	1103.87	5515.34	5514.31	186.087	0.205228	0	0	1.45212e+06	HCD (High Energy Collision Dissociation)	MS2	66.4794	100	8.73851	2646	2646	2643	FP030521_15.raw	0/0		3.81304	514.819	514.819	3.87582	0.000153803	1.8197e-05	0	0
FALSE	High	PMI-Byonic	PMI-Byonic (A2)	A	2	Unambiguous	IGSYRCACRATHTGPHCELPYVPCSPSPCQNGGTCRPTGDTTHE	[E].IGSYRcAcRATHTGPHcELPYVPcsPSPcQnGGTcRPTGDTTHE.[C]	C6(Carbamidomethyl); C8(Carbamidomethyl); C17(Carbamidomethyl); C24(Carbamidomethyl); S25(Fuc(1)); C29(Carbamidomethyl); N31(Deamidated); C35(Carbamidomethyl)	1	1	Q01705	Q01705	Neurogenic locus notch homolog protein 1 OS=Mus musculus OX=10090 GN=Notch1 PE=1 SV=3	2	6	6	1	0	1	1	1	859.373	5151.2	5149.18	392.145	0.336538	0	0	1.16131e+06	HCD (High Energy Collision Dissociation)	MS2	23.5953	100	8.77341	2661	2661	2659	FP030521_15.raw	0/0		6.32825	565.767	565.767	0	4.69619e-07	8.80858e-08	0	0
FALSE	High	PMI-Byonic	PMI-Byonic (A2)	A	2	Unambiguous	IGSYRCACRATHTGPHCELPYVPCSPSPCQNGGTCRPTGDTTHE	[E].IGSYRcAcRATHTGPHcELPYVPcsPSPcQnGGTcRPTGDTTHE.[C]	C6(Carbamidomethyl); C8(Carbamidomethyl); C17(Carbamidomethyl); C24(Carbamidomethyl); S25(HexNAc(1)Hex(1)Fuc(1)); C29(Carbamidomethyl); N31(Deamidated); C35(Carbamidomethyl)	1	1	Q01705	Q01705	Neurogenic locus notch homolog protein 1 OS=Mus musculus OX=10090 GN=Notch1 PE=1 SV=3	2	6	6	1	0	1	1	1	919.895	5514.34	5514.31	4.1516	0.00381554	0	0	2.04808e+06	HCD (High Energy Collision Dissociation)	MS2	0.52893	21.6654	8.79594	2671	2671	2669	FP030521_15.raw	0/0		7.32825	645.449	645.449	0	4.69619e-08	1.4398e-08	0	0
FALSE	High	PMI-Byonic	PMI-Byonic (A2)	A	2	Unambiguous	IGSYRCACRATHTGPHCELPYVPCSPSPCQNGGTCRPTGDTTHE	[E].IGSYRcAcRATHTGPHcELPYVPcSPSPcQnGGtcRPTGDTTHE.[C]	C6(Carbamidomethyl); C8(Carbamidomethyl); C17(Carbamidomethyl); C24(Carbamidomethyl); C29(Carbamidomethyl); N31(Deamidated); T34(Fuc(1)); C35(Carbamidomethyl)	1	1	Q01705	Q01705	Neurogenic locus notch homolog protein 1 OS=Mus musculus OX=10090 GN=Notch1 PE=1 SV=3	2	6	6	1	0	1	1	1	859.04	5149.2	5149.18	4.68189	0.00401798	0	0	205546	HCD (High Energy Collision Dissociation)	MS2	0	100	8.79812	2672	2672	2669	FP030521_15.raw	0/0		7.32825	605.622	605.622	4.22104	4.69619e-08	1.64332e-08	0	0
FALSE	High	PMI-Byonic	PMI-Byonic (A2)	A	2	Unambiguous	LPYVPCSPSPCQNGGTCRPTGDTTHE	[E].LPYVPcSPSPcqNGGtcRPTGDTTHE.[C]	C6(Carbamidomethyl); C11(Carbamidomethyl); Q12(Deamidated); T16(HexNAc(1)Hex(1)Fuc(1)); C17(Carbamidomethyl)	1	1	Q01705	Q01705	Neurogenic locus notch homolog protein 1 OS=Mus musculus OX=10090 GN=Notch1 PE=1 SV=3	1	4	4	1	0	1	1	1	851.112	3401.43	3400.41	297.444	0.252858	0	0	496087	HCD (High Energy Collision Dissociation)	MS2	36.6065	100	10.4079	3362	3362	3353	FP030521_15.raw	0/0		1.1308	192.188	192.188	0	0.0739951	0.00619634	0	0
FALSE	Medium	PMI-Byonic	PMI-Byonic (A2)	A	2	Unambiguous	ECALGANPCEHAGKCLNTLGSFE	[D].EcALGAnPcEhAGKcLNTLGSFE.[C]	C2(Carbamidomethyl); N7(Oxidation); C9(Carbamidomethyl); H11(Oxidation); C15(Carbamidomethyl)	1	1	Q01705	Q01705	Neurogenic locus notch homolog protein 1 OS=Mus musculus OX=10090 GN=Notch1 PE=1 SV=3	2	3	3	1	0	1	1	1	856.371	2567.1	2567.1	1.44512	0.00123659	0	0	358380	HCD (High Energy Collision Dissociation)	MS2	0	100	13.0845	4521	4521	4518	FP030521_15.raw	0/0		0.205965	39.7467	39.7467	39.7467	0.622351	0.0458567	0	0
FALSE	High	PMI-Byonic	PMI-Byonic (A2)	A	2	Unambiguous	CALGANPCEHAGKCLNTLGSFE	[E].cALGANPcEhAGKcLntLGSFE.[C]	C1(Carbamidomethyl); C8(Carbamidomethyl); H10(Oxidation); C14(Carbamidomethyl); N16(Deamidated); T17(Hex(1))	1	1	Q01705	Q01705	Neurogenic locus notch homolog protein 1 OS=Mus musculus OX=10090 GN=Notch1 PE=1 SV=3	1	3	3	1	0	1	1	1	862.707	2586.11	2585.1	391.69	0.337519	0	0	329047	HCD (High Energy Collision Dissociation)	MS2	18.4418	100	11.5672	3866	3866	3858	FP030521_15.raw	0/0		1.10698	187.396	187.396	12.9859	0.0781664	0.00706345	0	0
FALSE	High	PMI-Byonic	PMI-Byonic (A2)	A	2	Unambiguous	CALGANPCEHAGKCLNTLGSFE	[E].cALGANPcEHAGKcLntLGSFE.[C]	C1(Carbamidomethyl); C8(Carbamidomethyl); C14(Carbamidomethyl); N16(Oxidation); T17(Hex(1))	1	1	Q01705	Q01705	Neurogenic locus notch homolog protein 1 OS=Mus musculus OX=10090 GN=Notch1 PE=1 SV=3	1	3	3	1	0	1	1	1	862.044	2584.12	2584.11	2.61825	0.00225529	0	0	978372	HCD (High Energy Collision Dissociation)	MS2	0	100	10.9578	3600	3600	3597	FP030521_15.raw	0/0		4.92312	512.134	512.134	3.6	1.19367e-05	1.88323e-06	0	0
FALSE	High	PMI-Byonic	PMI-Byonic (A2)	A	2	Unambiguous	CALGANPCEHAGKCLNTLGSFE	[E].cALGANPcEHAGKcLntLGSFE.[C]	C1(Carbamidomethyl); C8(Carbamidomethyl); C14(Carbamidomethyl); N16(Oxidation); T17(Hex(1))	1	1	Q01705	Q01705	Neurogenic locus notch homolog protein 1 OS=Mus musculus OX=10090 GN=Notch1 PE=1 SV=3	1	3	3	1	0	1	1	1	862.044	2584.12	2584.11	2.33482	0.00201115	0	0	460668	HCD (High Energy Collision Dissociation)	MS2	0	100	11.0933	3660	3660	3652	FP030521_15.raw	0/0		4.45945	380.981	380.981	3.6	3.47174e-05	6.01817e-06	0	0
FALSE	High	PMI-Byonic	PMI-Byonic (A2)	A	2	Unambiguous	CQCLQGYTGPRCE	[E].cQcLQGYTGPRcE.[I]	C1(Carbamidomethyl); C3(Carbamidomethyl); C12(Carbamidomethyl)	1	1	Q01705	Q01705	Neurogenic locus notch homolog protein 1 OS=Mus musculus OX=10090 GN=Notch1 PE=1 SV=3	0	2	2	1	0	1	1	1	815.336	1629.67	1628.66	616.635	0.502145	0	0	571793	HCD (High Energy Collision Dissociation)	MS2	48.0611	100	8.25996	2443	2443	2438	FP030521_15.raw	0/0		4.2779	467.902	467.902	467.902	5.27356e-05	7.99827e-06	0	0
FALSE	Medium	PMI-Byonic	PMI-Byonic (A2)	A	2	Unambiguous	CQCLQGYTGPRCE	[E].cQcLQGYTGPRcE.[I]	C1(Carbamidomethyl); C3(Carbamidomethyl); C12(Carbamidomethyl)	1	1	Q01705	Q01705	Neurogenic locus notch homolog protein 1 OS=Mus musculus OX=10090 GN=Notch1 PE=1 SV=3	0	3	3	1	0	1	1	1	543.94	1629.81	1628.66	702.446	0.381349	0	0	1272583	HCD (High Energy Collision Dissociation)	MS2	21.7582	100	8.28041	2452	2452	2448	FP030521_15.raw	0/0		0.419885	283.512	283.512	283.512	0.38029	0.0304533	0	0
FALSE	Medium	PMI-Byonic	PMI-Byonic (A2)	A	2	Unambiguous	FQCICMPGYE	[E].FQcIcmPGYE.[G]	C3(Carbamidomethyl); C5(Carbamidomethyl); M6(Oxidation)	1	1	Q01705	Q01705	Neurogenic locus notch homolog protein 1 OS=Mus musculus OX=10090 GN=Notch1 PE=1 SV=3	0	2	2	1	0	1	1	1	660.76	1320.51	1320.51	4.74704	0.00313425	0	0	382387	HCD (High Energy Collision Dissociation)	MS2	7.06322	100	13.8352	4841	4841	4837	FP030521_15.raw	0/0		0.520912	343.758	217.75	217.75	0.301362	0.0266916	0	0
FALSE	High	PMI-Byonic	PMI-Byonic (A2)	A	2	Unambiguous	FQCICMPGYE	[E].FQcIcMPGYE.[G]	C3(Carbamidomethyl); C5(Carbamidomethyl)	1	1	Q01705	Q01705	Neurogenic locus notch homolog protein 1 OS=Mus musculus OX=10090 GN=Notch1 PE=1 SV=3	0	2	2	1	0	1	1	1	652.762	1304.52	1304.51	4.18238	0.00272798	0	0	537753	HCD (High Energy Collision Dissociation)	MS2	27.7438	100	13.8074	4829	4829	4826	FP030521_15.raw	0/0		2.36028	441.504	248.902	248.902	0.0043623	0.000495403	0	0
FALSE	High	PMI-Byonic	PMI-Byonic (A2)	A	2	Unambiguous	FQCICMPGYE	[E].FQcIcmPGYE.[G]	C3(Carbamidomethyl); C5(Carbamidomethyl); M6(Oxidation)	1	1	Q01705	Q01705	Neurogenic locus notch homolog protein 1 OS=Mus musculus OX=10090 GN=Notch1 PE=1 SV=3	0	2	2	1	0	1	1	1	660.76	1320.51	1320.51	4.56216	0.00301218	0	0	323606	HCD (High Energy Collision Dissociation)	MS2	0	100	13.7017	4784	4784	4782	FP030521_15.raw	0/0		1.1527	385.136	242.169	242.169	0.0703554	0.00535932	0	0
FALSE	High	PMI-Byonic	PMI-Byonic (A2)	A	2	Unambiguous	FQCICMPGYE	[E].FQcIcmPGYE.[G]	C3(Carbamidomethyl); C5(Carbamidomethyl); M6(Oxidation)	1	1	Q01705	Q01705	Neurogenic locus notch homolog protein 1 OS=Mus musculus OX=10090 GN=Notch1 PE=1 SV=3	0	2	2	1	0	1	1	1	660.758	1320.51	1320.51	2.99064	0.00197458	0	0	580373	HCD (High Energy Collision Dissociation)	MS2	6.27247	100	13.5719	4729	4729	4727	FP030521_15.raw	0/0		2.11315	387.522	243.528	243.528	0.00770645	0.000743889	0	0
FALSE	High	PMI-Byonic	PMI-Byonic (A2)	A	2	Unambiguous	FQCICMPGYE	[E].FQcIcmPGYE.[G]	C3(Carbamidomethyl); C5(Carbamidomethyl); M6(Oxidation)	1	1	Q01705	Q01705	Neurogenic locus notch homolog protein 1 OS=Mus musculus OX=10090 GN=Notch1 PE=1 SV=3	0	2	2	1	0	1	1	1	660.759	1320.51	1320.51	4.28483	0.00282907	0	0	446436	HCD (High Energy Collision Dissociation)	MS2	16.9948	100	13.4412	4673	4673	4672	FP030521_15.raw	0/0		1.30764	410.173	272.044	272.044	0.049245	0.00232431	0	0
FALSE	High	PMI-Byonic	PMI-Byonic (A2)	A	2	Unambiguous	FQCICMPGYE	[E].FQcIcmPGYE.[G]	C3(Carbamidomethyl); C5(Carbamidomethyl); M6(Oxidation)	1	1	Q01705	Q01705	Neurogenic locus notch homolog protein 1 OS=Mus musculus OX=10090 GN=Notch1 PE=1 SV=3	0	2	2	1	0	1	1	1	660.759	1320.51	1320.51	3.26797	0.00215769	0	0	200149	HCD (High Energy Collision Dissociation)	MS2	7.03444	100	13.9744	4901	4901	4892	FP030521_15.raw	0/0		1.16995	345.042	282.428	282.428	0.0676162	0.00454687	0	0
FALSE	High	PMI-Byonic	PMI-Byonic (A2)	A	2	Unambiguous	FQCICMPGYE	[E].FQcIcmPGYE.[G]	C3(Carbamidomethyl); C5(Carbamidomethyl); M6(Oxidation)	1	1	Q01705	Q01705	Neurogenic locus notch homolog protein 1 OS=Mus musculus OX=10090 GN=Notch1 PE=1 SV=3	0	2	2	1	0	1	1	1	660.758	1320.51	1320.51	1.7889	0.00118112	0	0	443382	HCD (High Energy Collision Dissociation)	MS2	20.4215	100	11.4118	3799	3799	3792	FP030521_15.raw	0/0		1.16995	339.854	282.02	282.02	0.0676162	0.00374852	0	0
FALSE	High	PMI-Byonic	PMI-Byonic (A2)	A	2	Unambiguous	FQCICMPGYE	[E].FQcIcMPGYE.[G]	C3(Carbamidomethyl); C5(Carbamidomethyl)	1	1	Q01705	Q01705	Neurogenic locus notch homolog protein 1 OS=Mus musculus OX=10090 GN=Notch1 PE=1 SV=3	0	2	2	1	0	1	1	1	652.762	1304.52	1304.51	4.36953	0.00285005	0	0	4946705	HCD (High Energy Collision Dissociation)	MS2	4.64738	36.074	13.9318	4882	4882	4881	FP030521_15.raw	0/0		1.7199	488.738	270.055	270.055	0.019059	0.00140781	0	0
FALSE	Medium	PMI-Byonic	PMI-Byonic (A2)	A	2	Unambiguous	FQCICMPGYE	[E].FQcIcmPGYE.[G]	C3(Carbamidomethyl); C5(Carbamidomethyl); M6(Oxidation)	1	1	Q01705	Q01705	Neurogenic locus notch homolog protein 1 OS=Mus musculus OX=10090 GN=Notch1 PE=1 SV=3	0	2	2	1	0	1	1	1	660.759	1320.51	1320.51	3.5453	0.00234079	0	0	184405	HCD (High Energy Collision Dissociation)	MS2	23.192	100	13.1703	4558	4558	4551	FP030521_15.raw	0/0		0.566098	274.94	261.28	261.28	0.271583	0.0206549	0	0
FALSE	Medium	PMI-Byonic	PMI-Byonic (A2)	A	2	Unambiguous	FQCICMPGYE	[E].FQcIcmPGYE.[G]	C3(Carbamidomethyl); C5(Carbamidomethyl); M6(Oxidation)	1	1	Q01705	Q01705	Neurogenic locus notch homolog protein 1 OS=Mus musculus OX=10090 GN=Notch1 PE=1 SV=3	0	2	2	1	0	1	1	1	660.759	1320.51	1320.51	3.36041	0.00221872	0	0	108992	HCD (High Energy Collision Dissociation)	MS2	14.3105	100	13.3201	4622	4622	4617	FP030521_15.raw	0/0		0.520912	355.731	218.953	218.953	0.301362	0.023706	0	0
FALSE	High	PMI-Byonic	PMI-Byonic (A2)	A	2	Unambiguous	GVYCEINTDECASSPCLHNGHCMDKINE	[E].GVYcEINTDEcAsSPcLHNGhcMDKINE.[F]	C4(Carbamidomethyl); C11(Carbamidomethyl); S13(Hex(1)Pent(2)); C16(Carbamidomethyl); H21(Oxidation); C22(Carbamidomethyl)	1	1	Q01705	Q01705	Neurogenic locus notch homolog protein 1 OS=Mus musculus OX=10090 GN=Notch1 PE=1 SV=3	4	4	4	1	0	1	1	1	938.872	3752.47	3752.46	0.482885	0.000453003	0	0	415131	HCD (High Energy Collision Dissociation)	MS2	0	100	9.94488	3162	3162	3158	FP030521_15.raw	0/0		3.26256	391.07	391.07	0	0.000546315	5.62036e-05	0	0
FALSE	High	PMI-Byonic	PMI-Byonic (A2)	A	2	Unambiguous	GVYCEINTDECASSPCLHNGHCMDKINE	[E].GVYcEINTDEcASsPcLHnGHcMDKINE.[F]	C4(Carbamidomethyl); C11(Carbamidomethyl); S14(Hex(1)Pent(2)); C16(Carbamidomethyl); N19(Deamidated); C22(Carbamidomethyl)	1	1	Q01705	Q01705	Neurogenic locus notch homolog protein 1 OS=Mus musculus OX=10090 GN=Notch1 PE=1 SV=3	4	4	4	1	0	1	1	1	935.873	3740.47	3737.45	807.328	0.754337	0	0	671589	HCD (High Energy Collision Dissociation)	MS2	24.6629	100	10.7958	3529	3529	3523	FP030521_15.raw	0/0		9.56689	828.625	828.625	0	2.71088e-10	1.49091e-10	0	0
FALSE	High	PMI-Byonic	PMI-Byonic (A2)	A	2	Unambiguous	GVYCEINTDECASSPCLHNGHCMDKINE	[E].GVYcEINTDEcASsPcLHnGHcMDKINE.[F]	C4(Carbamidomethyl); C11(Carbamidomethyl); S14(Hex(1)Pent(2)); C16(Carbamidomethyl); N19(Deamidated); C22(Carbamidomethyl)	1	1	Q01705	Q01705	Neurogenic locus notch homolog protein 1 OS=Mus musculus OX=10090 GN=Notch1 PE=1 SV=3	4	4	4	1	0	1	1	1	935.12	3737.46	3737.45	0.984041	0.000919452	0	0	359015	HCD (High Energy Collision Dissociation)	MS2	0	100	10.9129	3581	3581	3575	FP030521_15.raw	0/0		7.56689	732.154	732.154	0	2.71088e-08	6.89808e-09	0	0
FALSE	High	PMI-Byonic	PMI-Byonic (A2)	A	2	Unambiguous	GVYCEINTDECASSPCLHNGHCMDKINE	[E].GVYcEINTDEcAsSPcLHNGHcMDKINE.[F]	C4(Carbamidomethyl); C11(Carbamidomethyl); S13(Hex(1)Pent(2)); C16(Carbamidomethyl); C22(Carbamidomethyl)	1	1	Q01705	Q01705	Neurogenic locus notch homolog protein 1 OS=Mus musculus OX=10090 GN=Notch1 PE=1 SV=3	4	4	4	1	0	1	1	1	935.377	3738.49	3736.47	539.681	0.504126	0	0	1.65343e+06	HCD (High Energy Collision Dissociation)	MS2	0	100	9.74134	3076	3076	3072	FP030521_15.raw	0/0		10.5669	893.973	893.973	0	2.71087e-11	2.7106e-11	0	0
FALSE	High	PMI-Byonic	PMI-Byonic (A2)	A	2	Unambiguous	GVYCEINTDECASSPCLHNGHCMDKINE	[E].GVYcEINTDEcASsPcLHNGHcMDKINE.[F]	C4(Carbamidomethyl); C11(Carbamidomethyl); S14(Hex(1)Pent(2)); C16(Carbamidomethyl); C22(Carbamidomethyl)	1	1	Q01705	Q01705	Neurogenic locus notch homolog protein 1 OS=Mus musculus OX=10090 GN=Notch1 PE=1 SV=3	4	4	4	1	0	1	1	1	935.379	3738.49	3736.47	541.445	0.505774	0	0	473023	HCD (High Energy Collision Dissociation)	MS2	21.5713	100	9.85724	3124	3124	3123	FP030521_15.raw	0/0		3.51105	474.461	474.461	0	0.000308281	2.99379e-05	0	0
FALSE	Medium	PMI-Byonic	PMI-Byonic (A2)	A	2	Unambiguous	GVYCEINTDE	[E].GVYcEINTDE.[C]	C4(Carbamidomethyl)	1	1	Q01705	Q01705	Neurogenic locus notch homolog protein 1 OS=Mus musculus OX=10090 GN=Notch1 PE=1 SV=3	2	2	2	1	0	1	1	1	600.249	1199.49	1199.49	2.40614	0.00144307	0	0	911669	HCD (High Energy Collision Dissociation)	MS2	0	100	10.2155	3279	3279	3276	FP030521_15.raw	0/0		0.376418	331.887	146.653	146.653	0.420322	0.0345571	0	0
FALSE	High	PMI-Byonic	PMI-Byonic (A2)	A	2	Unambiguous	INTDECASSPCLHNGHCMDKINE	[E].INTDEcASsPcLHnGHcMDKINE.[F]	C6(Carbamidomethyl); S9(Hex(1)Pent(2)); C11(Carbamidomethyl); N14(Deamidated); C17(Carbamidomethyl)	1	1	Q01705	Q01705	Neurogenic locus notch homolog protein 1 OS=Mus musculus OX=10090 GN=Notch1 PE=1 SV=3	3	4	4	1	0	1	1	1	783.316	3130.24	3129.23	324.607	0.253942	0	0	965632	HCD (High Energy Collision Dissociation)	MS2	0	100	9.06914	2788	2788	2785	FP030521_15.raw	0/0		7.52099	691.57	691.57	1.2	3.01305e-08	8.83409e-09	0	0
FALSE	High	PMI-Byonic	PMI-Byonic (A2)	A	2	Unambiguous	INTDECASSPCLHNGHCMDKINE	[E].INTDEcASsPcLHnGHcMDKINE.[F]	C6(Carbamidomethyl); S9(Hex(1)Pent(2)); C11(Carbamidomethyl); N14(Deamidated); C17(Carbamidomethyl)	1	1	Q01705	Q01705	Neurogenic locus notch homolog protein 1 OS=Mus musculus OX=10090 GN=Notch1 PE=1 SV=3	3	4	4	1	0	1	1	1	783.066	3129.24	3129.23	4.49339	0.00351521	0	0	305363	HCD (High Energy Collision Dissociation)	MS2	24.0518	100	9.18154	2836	2836	2834	FP030521_15.raw	0/0		7.52099	685.956	663.146	1.2	3.01305e-08	1.04723e-08	0	0
FALSE	High	PMI-Byonic	PMI-Byonic (A2)	A	2	Unambiguous	INTDECASSPCLHNGHCMDKINE	[E].INTDEcASsPcLHNGHcMDKINE.[F]	C6(Carbamidomethyl); S9(Hex(1)Pent(1)R0); C11(Carbamidomethyl); C17(Carbamidomethyl)	1	1	Q01705	Q01705	Neurogenic locus notch homolog protein 1 OS=Mus musculus OX=10090 GN=Notch1 PE=1 SV=3	3	4	4	1	0	1	1	1	749.807	2996.21	2996.2	1.56565	0.00117275	0	0	129551	HCD (High Energy Collision Dissociation)	MS2	0	100	7.85407	2273	2273	2268	FP030521_15.raw	0/0		2.43669	211.453	211.453	1.2	0.00365856	0.000437689	0	0
FALSE	High	PMI-Byonic	PMI-Byonic (A2)	A	2	Unambiguous	INTDECASSPCLHNGHCMDKINE	[E].INTDEcASsPcLHNGHcMDKINE.[F]	C6(Carbamidomethyl); S9(Hex(1)Pent(2)R0); C11(Carbamidomethyl); C17(Carbamidomethyl)	1	1	Q01705	Q01705	Neurogenic locus notch homolog protein 1 OS=Mus musculus OX=10090 GN=Notch1 PE=1 SV=3	3	4	4	1	0	1	1	1	782.816	3128.24	3128.24	-0.14654	-0.000114603	0	0	407301	HCD (High Energy Collision Dissociation)	MS2	66.3854	100	7.87761	2283	2283	2278	FP030521_15.raw	0/0		4.46504	478.968	478.968	1.2	3.42738e-05	5.26293e-06	0	0
FALSE	High	PMI-Byonic	PMI-Byonic (A2)	A	2	Unambiguous	INTDECASSPCLHNGHCMDKINE	[E].INTDEcASsPcLHNGHcMDKINE.[F]	C6(Carbamidomethyl); S9(Hex(1)Pent(2)); C11(Carbamidomethyl); C17(Carbamidomethyl)	1	1	Q01705	Q01705	Neurogenic locus notch homolog protein 1 OS=Mus musculus OX=10090 GN=Notch1 PE=1 SV=3	3	4	4	1	0	1	1	1	783.069	3129.25	3128.24	323.034	0.252632	0	0	196340	HCD (High Energy Collision Dissociation)	MS2	35.6541	100	7.99887	2334	2334	2332	FP030521_15.raw	0/0		4.21645	395.175	395.175	1.2	6.07506e-05	9.25427e-06	0	0
FALSE	High	PMI-Byonic	PMI-Byonic (A2)	A	2	Unambiguous	INTDECASSPCLHNGHCMDKINE	[E].INTDEcASsPcLHNGhcMDKINE.[F]	C6(Carbamidomethyl); S9(Hex(1)Pent(2)); C11(Carbamidomethyl); H16(Oxidation); C17(Carbamidomethyl)	1	1	Q01705	Q01705	Neurogenic locus notch homolog protein 1 OS=Mus musculus OX=10090 GN=Notch1 PE=1 SV=3	3	4	4	1	0	1	1	1	786.816	3144.24	3144.24	1.16089	0.000912531	0	0	318126	HCD (High Energy Collision Dissociation)	MS2	11.7007	100	8.07815	2367	2367	2364	FP030521_15.raw	0/0		3.24328	334.258	334.258	0	0.000571107	6.59187e-05	0	0
FALSE	High	PMI-Byonic	PMI-Byonic (A2)	A	2	Unambiguous	INTDECASSPCLHNGHCMDKINE	[E].INTDEcASsPcLHnGHcMDKINE.[F]	C6(Carbamidomethyl); S9(Hex(1)Pent(2)); C11(Carbamidomethyl); N14(Deamidated); C17(Carbamidomethyl)	1	1	Q01705	Q01705	Neurogenic locus notch homolog protein 1 OS=Mus musculus OX=10090 GN=Notch1 PE=1 SV=3	3	4	4	1	0	1	1	1	783.065	3129.24	3129.23	3.94726	0.00308797	0	0	330675	HCD (High Energy Collision Dissociation)	MS2	0	100	8.28476	2454	2454	2448	FP030521_15.raw	0/0		4.6801	507.752	507.752	1.2	2.08879e-05	2.44219e-06	0	0
FALSE	High	PMI-Byonic	PMI-Byonic (A2)	A	2	Unambiguous	FQCQCPKGFNGHLCQYDVDE	[E].FQcQcPKGFnGHLcQYDVDE.[C]	C3(Carbamidomethyl); C5(Carbamidomethyl); N10(Deamidated); C14(Carbamidomethyl)	1	1	Q01705	Q01705	Neurogenic locus notch homolog protein 1 OS=Mus musculus OX=10090 GN=Notch1 PE=1 SV=3	2	3	3	1	0	1	1	1	835.011	2503.02	2503.01	3.12177	0.00260461	0	0	552749	HCD (High Energy Collision Dissociation)	MS2	0	100	11.0077	3622	3622	3619	FP030521_15.raw	0/0		1.30499	252.384	252.384	50.9747	0.0495457	0.00292971	0	0
FALSE	Medium	PMI-Byonic	PMI-Byonic (A2)	A	2	Unambiguous	FQCQCPKGFNGHLCQYDVDE	[E].FQcQcPKGFnGHLcQYDVDE.[C]	C3(Carbamidomethyl); C5(Carbamidomethyl); N10(Deamidated); C14(Carbamidomethyl)	1	1	Q01705	Q01705	Neurogenic locus notch homolog protein 1 OS=Mus musculus OX=10090 GN=Notch1 PE=1 SV=3	2	3	3	1	0	1	1	1	835.013	2503.03	2503.01	5.68216	0.00474084	0	0	112788	HCD (High Energy Collision Dissociation)	MS2	0	100	11.1481	3684	3684	3674	FP030521_15.raw	0/0		0.675599	82.1884	82.1884	18.9825	0.211058	0.0155685	0	0
FALSE	High	PMI-Byonic	PMI-Byonic (A2)	A	2	Unambiguous	FQCQCPKGFNGHLCQYDVDE	[E].FQcQcPKGFNGHLcQYDVDE.[C]	C3(Carbamidomethyl); C5(Carbamidomethyl); C14(Carbamidomethyl)	1	1	Q01705	Q01705	Neurogenic locus notch homolog protein 1 OS=Mus musculus OX=10090 GN=Notch1 PE=1 SV=3	2	3	3	1	0	1	1	1	834.683	2502.03	2502.03	2.97951	0.00248494	0	0	1.1747e+06	HCD (High Energy Collision Dissociation)	MS2	0	100	10.6408	3462	3462	3461	FP030521_15.raw	0/0		3.93019	450.105	346.65	346.65	0.000117438	1.51836e-05	0	0
FALSE	High	PMI-Byonic	PMI-Byonic (A2)	A	2	Unambiguous	FQCQCPKGFNGHLCQYDVDE	[E].FQcQcPKGFnGHLcQYDVDE.[C]	C3(Carbamidomethyl); C5(Carbamidomethyl); N10(Deamidated); C14(Carbamidomethyl)	1	1	Q01705	Q01705	Neurogenic locus notch homolog protein 1 OS=Mus musculus OX=10090 GN=Notch1 PE=1 SV=3	2	3	3	1	0	1	1	1	835.013	2503.03	2503.01	5.68216	0.00474084	0	0	304868	HCD (High Energy Collision Dissociation)	MS2	0	100	11.5542	3860	3860	3858	FP030521_15.raw	0/0		3.33525	341.414	317.408	55.0737	0.00046211	4.65936e-05	0	0
FALSE	High	PMI-Byonic	PMI-Byonic (A2)	A	2	Unambiguous	FQCQCPKGFNGHLCQYDVDE	[E].FQcQcPKGFnGHLcQYDVDE.[C]	C3(Carbamidomethyl); C5(Carbamidomethyl); N10(Deamidated); C14(Carbamidomethyl)	1	1	Q01705	Q01705	Neurogenic locus notch homolog protein 1 OS=Mus musculus OX=10090 GN=Notch1 PE=1 SV=3	2	3	3	1	0	1	1	1	835.011	2503.02	2503.01	3.04861	0.00254357	0	0	2.70631e+06	HCD (High Energy Collision Dissociation)	MS2	0	100	11.425	3804	3804	3803	FP030521_15.raw	0/0		4.05508	538.689	309.237	106.293	8.80882e-05	1.10876e-05	0	0
FALSE	High	PMI-Byonic	PMI-Byonic (A2)	A	2	Unambiguous	FQCQCPKGFNGHLCQYDVDE	[E].FQcQcPKGFNGHLcQYDVDE.[C]	C3(Carbamidomethyl); C5(Carbamidomethyl); C14(Carbamidomethyl)	1	1	Q01705	Q01705	Neurogenic locus notch homolog protein 1 OS=Mus musculus OX=10090 GN=Notch1 PE=1 SV=3	2	3	3	1	0	1	1	1	835.015	2503.03	2502.03	400.801	0.334272	0	0	442921	HCD (High Energy Collision Dissociation)	MS2	26.8431	100	10.9906	3615	3615	3608	FP030521_15.raw	0/0		2.86623	289.177	248.597	248.597	0.00136072	0.00016416	0	0
FALSE	High	PMI-Byonic	PMI-Byonic (A2)	A	2	Unambiguous	FQCQCPKGFNGHLCQYDVDE	[E].FQcQcPKGFNGHLcqYDVDE.[C]	C3(Carbamidomethyl); C5(Carbamidomethyl); C14(Carbamidomethyl); Q15(Deamidated)	1	1	Q01705	Q01705	Neurogenic locus notch homolog protein 1 OS=Mus musculus OX=10090 GN=Notch1 PE=1 SV=3	2	3	3	1	0	1	1	1	835.01	2503.02	2503.01	1.58553	0.00132287	0	0	683466	HCD (High Energy Collision Dissociation)	MS2	40.0618	100	11.312	3756	3756	3750	FP030521_15.raw	0/0		1.01852	155.718	155.718	23.543	0.0958258	0.00999874	0	0
FALSE	High	PMI-Byonic	PMI-Byonic (A2)	A	2	Unambiguous	FQCQCPKGFNGHLCQYDVDE	[E].FQcQcPKGFNGHLcQYDVDE.[C]	C3(Carbamidomethyl); C5(Carbamidomethyl); C14(Carbamidomethyl)	1	1	Q01705	Q01705	Neurogenic locus notch homolog protein 1 OS=Mus musculus OX=10090 GN=Notch1 PE=1 SV=3	2	3	3	1	0	1	1	1	834.684	2502.04	2502.03	4.51635	0.00376668	0	0	791397	HCD (High Energy Collision Dissociation)	MS2	0	100	10.5287	3414	3414	3406	FP030521_15.raw	0/0		2.7941	404.593	323.972	323.972	0.00160658	0.000226768	0	0
FALSE	High	PMI-Byonic	PMI-Byonic (A2)	A	2	Unambiguous	VDIDECDPDPCHYGSCKDGVATFTCLCQPGYTGHHCE	[E].VDIDEcdPDPchYGscKDGVATFTcLcQPGYTGHHcE.[T]	C6(Carbamidomethyl); D7(Oxidation); C11(Carbamidomethyl); H12(Oxidation); S15(HexNAc(1)Fuc(1)); C16(Carbamidomethyl); C25(Carbamidomethyl); C27(Carbamidomethyl); C36(Carbamidomethyl)	1	1	Q01705	Q01705	Neurogenic locus notch homolog protein 1 OS=Mus musculus OX=10090 GN=Notch1 PE=1 SV=3	4	5	5	1	0	1	1	1	948.978	4740.86	4738.84	427.266	0.404949	0	0	627042	HCD (High Energy Collision Dissociation)	MS2	18.4074	100	11.8236	3977	3977	3968	FP030521_15.raw	0/0		1.06509	342.033	46.7289	0.8	0.086082	0.00800414	0	0
FALSE	High	PMI-Byonic	PMI-Byonic (A2)	A	2	Unambiguous	GYHDPTCLSE	[E].GYHDPTcLSE.[V]	C7(Carbamidomethyl)	1	1	Q01705	Q01705	Neurogenic locus notch homolog protein 1 OS=Mus musculus OX=10090 GN=Notch1 PE=1 SV=3	0	2	2	1	0	1	1	1	589.744	1178.48	1178.48	2.63616	0.00155333	0	0	839724	HCD (High Energy Collision Dissociation)	MS2	6.15299	100	7.77825	2241	2241	2238	FP030521_15.raw	0/0		3.77595	525.897	350.749	350.749	0.000167515	2.41391e-05	0	0
FALSE	High	PMI-Byonic	PMI-Byonic (A2)	A	2	Unambiguous	GYHDPTCLSE	[E].GYHDPTcLSE.[V]	C7(Carbamidomethyl)	1	1	Q01705	Q01705	Neurogenic locus notch homolog protein 1 OS=Mus musculus OX=10090 GN=Notch1 PE=1 SV=3	0	2	2	1	0	1	1	1	589.743	1178.48	1178.48	0.978835	0.000576768	0	0	1.27521e+06	HCD (High Energy Collision Dissociation)	MS2	5.44969	100	7.64757	2190	2190	2188	FP030521_15.raw	0/0		4.64095	546.993	384.159	384.159	2.28587e-05	3.02552e-06	0	0
[truncated: 7 more columns]

## Sheet: FP030521_15-(01)
Checked	Confidence	Identifying Node Type	Identifying Node	Search ID	Identifying Node No	PSM Ambiguity	Sequence	Annotated Sequence	Modifications	# Protein Groups	# Proteins	Master Protein Accessions	Protein Accessions	Protein Descriptions	# Missed Cleavages	Charge	Original Precursor Charge	DeltaScore	DeltaCn	Rank	Search Engine Rank	Concatenated Rank	m/z [Da]	MH+ [Da]	Theo. MH+ [Da]	DeltaM [ppm]	Deltam/z [Da]	Matched Ions	Total Ions	Intensity	Activation Type	MS Order	Isolation Interference [%]	Ion Inject Time [ms]	RT [min]	First Scan	Last Scan	Master Scan(s)	Spectrum File	Ions Matched	Annotation	|Log Prob|	Byonic Score	Delta Byonic Score	Delta Mod Score	PEP 2D	q-Value 2D	FDR 2D	Peptide Group FDR 2D
FALSE	High	PMI-Byonic	PMI-Byonic (A2)	A	2	Unambiguous	CALGANPCEHAGKCLNTLGSFE	[E].cALGANPcEHAGKcLntLGSFE.[C]	C1(Carbamidomethyl); C8(Carbamidomethyl); C14(Carbamidomethyl); N16(Oxidation); T17(Hex(1))	1	1	mN1_11_13	mN1_11_13	mN1_11_13	1	3	3	1	0	1	1	1	862.044	2584.12	2584.11	2.61825	0.00225529	0	0	978372	HCD (High Energy Collision Dissociation)	MS2	0	100	10.9578	3600	3600	3597	FP030521_15.raw	0/0		3.80516	512.134	512.134	3.6	0.000156617	4.81154e-05	0	0
FALSE	High	PMI-Byonic	PMI-Byonic (A2)	A	2	Unambiguous	CALGANPCEHAGKCLNTLGSFE	[E].cALGANPcEHAGKcLntLGSFE.[C]	C1(Carbamidomethyl); C8(Carbamidomethyl); C14(Carbamidomethyl); N16(Oxidation); T17(Hex(1))	1	1	mN1_11_13	mN1_11_13	mN1_11_13	1	3	3	1	0	1	1	1	862.044	2584.12	2584.11	2.33482	0.00201115	0	0	460668	HCD (High Energy Collision Dissociation)	MS2	0	100	11.0933	3660	3660	3652	FP030521_15.raw	0/0		3.46951	380.981	380.981	3.6	0.00033923	8.53719e-05	0	0
FALSE	High	PMI-Byonic	PMI-Byonic (A2)	A	2	Unambiguous	CQCLQGYTGPRCE	[E].cQcLQGYTGPRcE.[I]	C1(Carbamidomethyl); C3(Carbamidomethyl); C12(Carbamidomethyl)	1	1	mN1_11_13	mN1_11_13	mN1_11_13	0	2	2	1	0	1	1	1	815.336	1629.67	1628.66	616.635	0.502145	0	0	571793	HCD (High Energy Collision Dissociation)	MS2	48.0611	100	8.25996	2443	2443	2438	FP030521_15.raw	0/0		4.19865	467.902	467.902	467.902	6.32924e-05	1.73573e-05	0	0
FALSE	High	PMI-Byonic	PMI-Byonic (A2)	A	2	Unambiguous	CQCLQGYTGPRCE	[E].cQcLQGYTGPRcE.[I]	C1(Carbamidomethyl); C3(Carbamidomethyl); C12(Carbamidomethyl)	1	1	mN1_11_13	mN1_11_13	mN1_11_13	0	3	3	1	0	1	1	1	543.94	1629.81	1628.66	702.446	0.381349	0	0	1272583	HCD (High Energy Collision Dissociation)	MS2	21.7582	100	8.28041	2452	2452	2448	FP030521_15.raw	0/0		1.2966	283.512	283.512	283.512	0.0505121	0.00457016	0	0
FALSE	Medium	PMI-Byonic	PMI-Byonic (A2)	A	2	Unambiguous	IDVNECISNPCQNDATCLDQIGE	[E].IDVNEcIsNPcQNDAtcLDQIGE.[F]	C6(Carbamidomethyl); S8(Fuc(1)); C11(Carbamidomethyl); T16(Hex(1)Pent(2)); C17(Carbamidomethyl)	1	1	mN1_11_13	mN1_11_13	mN1_11_13	4	3	3	1	0	1	1	1	1079.78	3237.32	3237.31	3.51025	0.00378793	0	0	444434	HCD (High Energy Collision Dissociation)	MS2	0	100	14.0883	4949	4949	4947	FP030521_15.raw	0/0		0.573195	60.6829	60.6829	0	0.26718	0.0142964	0	0
FALSE	Medium	PMI-Byonic	PMI-Byonic (A2)	A	2	Unambiguous	IDVNECISNPCQNDATCLDQIGE	[E].IDVNEcIsNPcQNDAtcLDQIGE.[F]	C6(Carbamidomethyl); S8(Fuc(1)); C11(Carbamidomethyl); T16(Hex(1)Pent(2)); C17(Carbamidomethyl)	1	1	mN1_11_13	mN1_11_13	mN1_11_13	4	3	3	1	0	1	1	1	1079.78	3237.33	3237.31	4.86772	0.00525277	0	0	234358	HCD (High Energy Collision Dissociation)	MS2	0	100	13.9636	4896	4896	4892	FP030521_15.raw	0/0		0.455082	13.9387	13.9387	0	0.350685	0.0462216	0	0
FALSE	High	PMI-Byonic	PMI-Byonic (A2)	A	2	Unambiguous	FQCICMPGYE	[E].FQcIcmPGYE.[G]	C3(Carbamidomethyl); C5(Carbamidomethyl); M6(Oxidation)	1	1	mN1_11_13	mN1_11_13	mN1_11_13	0	2	2	1	0	1	1	1	660.759	1320.51	1320.51	3.26797	0.00215769	0	0	200149	HCD (High Energy Collision Dissociation)	MS2	7.03444	100	13.9744	4901	4901	4892	FP030521_15.raw	0/0		2.62421	345.042	282.428	282.428	0.00237571	0.000475546	0	0
FALSE	High	PMI-Byonic	PMI-Byonic (A2)	A	2	Unambiguous	FQCICMPGYE	[E].FQcIcMPGYE.[G]	C3(Carbamidomethyl); C5(Carbamidomethyl)	1	1	mN1_11_13	mN1_11_13	mN1_11_13	0	2	2	1	0	1	1	1	652.762	1304.52	1304.51	4.36953	0.00285005	0	0	4946705	HCD (High Energy Collision Dissociation)	MS2	4.64738	36.074	13.9318	4882	4882	4881	FP030521_15.raw	0/0		3.43956	488.738	270.055	270.055	0.000363447	0.000105234	0	0
FALSE	High	PMI-Byonic	PMI-Byonic (A2)	A	2	Unambiguous	FQCICMPGYE	[E].FQcIcmPGYE.[G]	C3(Carbamidomethyl); C5(Carbamidomethyl); M6(Oxidation)	1	1	mN1_11_13	mN1_11_13	mN1_11_13	0	2	2	1	0	1	1	1	660.76	1320.51	1320.51	4.74704	0.00313425	0	0	382387	HCD (High Energy Collision Dissociation)	MS2	7.06322	100	13.8352	4841	4841	4837	FP030521_15.raw	0/0		1.9457	343.758	217.75	217.75	0.0113319	0.00135276	0	0
FALSE	High	PMI-Byonic	PMI-Byonic (A2)	A	2	Unambiguous	FQCICMPGYE	[E].FQcIcMPGYE.[G]	C3(Carbamidomethyl); C5(Carbamidomethyl)	1	1	mN1_11_13	mN1_11_13	mN1_11_13	0	2	2	1	0	1	1	1	652.762	1304.52	1304.51	4.18238	0.00272798	0	0	537753	HCD (High Energy Collision Dissociation)	MS2	27.7438	100	13.8074	4829	4829	4826	FP030521_15.raw	0/0		3.61737	441.504	248.902	248.902	0.000241339	6.42173e-05	0	0
FALSE	High	PMI-Byonic	PMI-Byonic (A2)	A	2	Unambiguous	FQCICMPGYE	[E].FQcIcmPGYE.[G]	C3(Carbamidomethyl); C5(Carbamidomethyl); M6(Oxidation)	1	1	mN1_11_13	mN1_11_13	mN1_11_13	0	2	2	1	0	1	1	1	660.76	1320.51	1320.51	4.56216	0.00301218	0	0	323606	HCD (High Energy Collision Dissociation)	MS2	0	100	13.7017	4784	4784	4782	FP030521_15.raw	0/0		2.79799	385.136	242.169	242.169	0.00159225	0.000375538	0	0
FALSE	High	PMI-Byonic	PMI-Byonic (A2)	A	2	Unambiguous	FQCICMPGYE	[E].FQcIcmPGYE.[G]	C3(Carbamidomethyl); C5(Carbamidomethyl); M6(Oxidation)	1	1	mN1_11_13	mN1_11_13	mN1_11_13	0	2	2	1	0	1	1	1	660.758	1320.51	1320.51	2.99064	0.00197458	0	0	580373	HCD (High Energy Collision Dissociation)	MS2	6.27247	100	13.5719	4729	4729	4727	FP030521_15.raw	0/0		3.20631	387.522	243.528	243.528	0.000621861	0.000160756	0	0
FALSE	High	PMI-Byonic	PMI-Byonic (A2)	A	2	Unambiguous	FQCICMPGYE	[E].FQcIcmPGYE.[G]	C3(Carbamidomethyl); C5(Carbamidomethyl); M6(Oxidation)	1	1	mN1_11_13	mN1_11_13	mN1_11_13	0	2	2	1	0	1	1	1	660.759	1320.51	1320.51	4.28483	0.00282907	0	0	446436	HCD (High Energy Collision Dissociation)	MS2	16.9948	100	13.4412	4673	4673	4672	FP030521_15.raw	0/0		2.84911	410.173	272.044	272.044	0.00141545	0.00023456	0	0
FALSE	High	PMI-Byonic	PMI-Byonic (A2)	A	2	Unambiguous	FQCICMPGYE	[E].FQcIcmPGYE.[G]	C3(Carbamidomethyl); C5(Carbamidomethyl); M6(Oxidation)	1	1	mN1_11_13	mN1_11_13	mN1_11_13	0	2	2	1	0	1	1	1	660.759	1320.51	1320.51	3.36041	0.00221872	0	0	108992	HCD (High Energy Collision Dissociation)	MS2	14.3105	100	13.3201	4622	4622	4617	FP030521_15.raw	0/0		1.77209	355.731	218.953	218.953	0.0169008	0.0020006	0	0
FALSE	High	PMI-Byonic	PMI-Byonic (A2)	A	2	Unambiguous	FQCICMPGYE	[E].FQcIcmPGYE.[G]	C3(Carbamidomethyl); C5(Carbamidomethyl); M6(Oxidation)	1	1	mN1_11_13	mN1_11_13	mN1_11_13	0	2	2	1	0	1	1	1	660.759	1320.51	1320.51	3.5453	0.00234079	0	0	184405	HCD (High Energy Collision Dissociation)	MS2	23.192	100	13.1703	4558	4558	4551	FP030521_15.raw	0/0		1.69255	274.94	261.28	261.28	0.0202981	0.00273249	0	0
FALSE	High	PMI-Byonic	PMI-Byonic (A2)	A	2	Unambiguous	FQCICMPGYE	[E].FQcIcmPGYE.[G]	C3(Carbamidomethyl); C5(Carbamidomethyl); M6(Oxidation)	1	1	mN1_11_13	mN1_11_13	mN1_11_13	0	2	2	1	0	1	1	1	660.758	1320.51	1320.51	1.7889	0.00118112	0	0	443382	HCD (High Energy Collision Dissociation)	MS2	20.4215	100	11.4118	3799	3799	3792	FP030521_15.raw	0/0		2.32431	339.854	282.02	282.02	0.00473898	0.000678566	0	0
FALSE	Low	PMI-Byonic	PMI-Byonic (A2)	A	2	Unambiguous	FQCICMPGYEGVYCE	[E].FQcIcMPGYEGVYcE.[I]	C3(Carbamidomethyl); C5(Carbamidomethyl); C14(Carbamidomethyl)	1	1	mN1_11_13	mN1_11_13	mN1_11_13	1	2	2	1	0	1	1	1	956.877	1912.75	1912.74	4.69952	0.00449447	0	0	242422	HCD (High Energy Collision Dissociation)	MS2	2.64856	100	15.4871	5544	5544	5541	FP030521_15.raw	0/0		0.448399	172.108	172.108	172.108	0.356124	0.0562184	0	0
FALSE	Medium	PMI-Byonic	PMI-Byonic (A2)	A	2	Unambiguous	FQCICMPGYEGVYCE	[E].FQcIcMPGYEGVYcE.[I]	C3(Carbamidomethyl); C5(Carbamidomethyl); C14(Carbamidomethyl)	1	1	mN1_11_13	mN1_11_13	mN1_11_13	1	2	2	1	0	1	1	1	956.877	1912.75	1912.74	4.6357	0.00443343	0	0	116127	HCD (High Energy Collision Dissociation)	MS2	0	100	15.3622	5491	5491	5486	FP030521_15.raw	0/0		0.500996	169.446	169.446	169.446	0.315503	0.0250538	0	0
FALSE	High	PMI-Byonic	PMI-Byonic (A2)	A	2	Unambiguous	GVYCEINTDECASSPCLHNGHCMDKINE	[E].GVYcEINTDEcAsSPcLHnGHcMDKINE.[F]	C4(Carbamidomethyl); C11(Carbamidomethyl); S13(Hex(1)Pent(2)); C16(Carbamidomethyl); N19(Deamidated); C22(Carbamidomethyl)	1	1	mN1_11_13	mN1_11_13	mN1_11_13	4	4	4	1	0	1	1	1	935.12	3737.46	3737.45	0.984041	0.000919452	0	0	359015	HCD (High Energy Collision Dissociation)	MS2	0	100	10.9129	3581	3581	3575	FP030521_15.raw	0/0		7.30994	732.154	732.154	0	4.89847e-08	1.64747e-08	0	0
FALSE	High	PMI-Byonic	PMI-Byonic (A2)	A	2	Unambiguous	GVYCEINTDECASSPCLHNGHCMDKINE	[E].GVYcEINTDEcAsSPcLHnGHcMDKINE.[F]	C4(Carbamidomethyl); C11(Carbamidomethyl); S13(Hex(1)Pent(2)); C16(Carbamidomethyl); N19(Deamidated); C22(Carbamidomethyl)	1	1	mN1_11_13	mN1_11_13	mN1_11_13	4	4	4	1	0	1	1	1	935.873	3740.47	3737.45	807.328	0.754337	0	0	671589	HCD (High Energy Collision Dissociation)	MS2	24.6629	100	10.7958	3529	3529	3523	FP030521_15.raw	0/0		9.40683	828.625	828.625	0	3.91897e-10	2.2043e-10	0	0
FALSE	Medium	PMI-Byonic	PMI-Byonic (A2)	A	2	Unambiguous	GVYCEINTDE	[E].GVYcEINTDE.[C]	C4(Carbamidomethyl)	1	1	mN1_11_13	mN1_11_13	mN1_11_13	2	2	2	1	0	1	1	1	600.249	1199.49	1199.49	2.40614	0.00144307	0	0	911669	HCD (High Energy Collision Dissociation)	MS2	0	100	10.2155	3279	3279	3276	FP030521_15.raw	0/0		0.475658	331.887	146.653	146.653	0.334458	0.0357229	0	0
FALSE	High	PMI-Byonic	PMI-Byonic (A2)	A	2	Unambiguous	GVYCEINTDECASSPCLHNGHCMDKINE	[E].GVYcEINTDEcASsPcLHNGHcMdKINE.[F]	C4(Carbamidomethyl); C11(Carbamidomethyl); S14(Hex(1)Pent(2)); C16(Carbamidomethyl); C22(Carbamidomethyl); D24(Oxidation)	1	1	mN1_11_13	mN1_11_13	mN1_11_13	4	4	4	1	0	1	1	1	938.872	3752.47	3752.46	0.482885	0.000453003	0	0	415131	HCD (High Energy Collision Dissociation)	MS2	0	100	9.94488	3162	3162	3158	FP030521_15.raw	0/0		3.32152	391.07	391.07	0	0.000476953	0.000130015	0	0
FALSE	High	PMI-Byonic	PMI-Byonic (A2)	A	2	Unambiguous	GVYCEINTDECASSPCLHNGHCMDKINE	[E].GVYcEINTDEcAsSPcLHNGHcMDKINE.[F]	C4(Carbamidomethyl); C11(Carbamidomethyl); S13(Hex(1)Pent(2)); C16(Carbamidomethyl); C22(Carbamidomethyl)	1	1	mN1_11_13	mN1_11_13	mN1_11_13	4	4	4	1	0	1	1	1	935.379	3738.49	3736.47	541.445	0.505774	0	0	473023	HCD (High Energy Collision Dissociation)	MS2	21.5713	100	9.85724	3124	3124	3123	FP030521_15.raw	0/0		3.81178	474.461	474.461	0	0.000154247	3.72654e-05	0	0
FALSE	High	PMI-Byonic	PMI-Byonic (A2)	A	2	Unambiguous	GVYCEINTDECASSPCLHNGHCMDKINE	[E].GVYcEINTDEcAsSPcLHNGHcMDKINE.[F]	C4(Carbamidomethyl); C11(Carbamidomethyl); S13(Hex(1)Pent(2)); C16(Carbamidomethyl); C22(Carbamidomethyl)	1	1	mN1_11_13	mN1_11_13	mN1_11_13	4	4	4	1	0	1	1	1	935.377	3738.49	3736.47	539.681	0.504126	0	0	1.65343e+06	HCD (High Energy Collision Dissociation)	MS2	0	100	9.74134	3076	3076	3072	FP030521_15.raw	0/0		10.3099	893.973	893.973	0	4.89848e-11	4.89799e-11	0	0
FALSE	High	PMI-Byonic	PMI-Byonic (A2)	A	2	Unambiguous	INTDECASSPCLHNGHCMDKINE	[E].INTDEcASsPcLHnGHcMDKINE.[F]	C6(Carbamidomethyl); S9(Hex(1)Pent(2)); C11(Carbamidomethyl); N14(Deamidated); C17(Carbamidomethyl)	1	1	mN1_11_13	mN1_11_13	mN1_11_13	3	4	4	1	0	1	1	1	783.066	3129.24	3129.23	4.49339	0.00351521	0	0	305363	HCD (High Energy Collision Dissociation)	MS2	24.0518	100	9.18154	2836	2836	2834	FP030521_15.raw	0/0		6.91189	685.956	663.146	1.2	1.22492e-07	5.39823e-08	0	0
FALSE	High	PMI-Byonic	PMI-Byonic (A2)	A	2	Unambiguous	INTDECASSPCLHNGHCMDKINE	[E].INTDEcASsPcLHnGHcMDKINE.[F]	C6(Carbamidomethyl); S9(Hex(1)Pent(2)); C11(Carbamidomethyl); N14(Deamidated); C17(Carbamidomethyl)	1	1	mN1_11_13	mN1_11_13	mN1_11_13	3	4	4	1	0	1	1	1	783.316	3130.24	3129.23	324.607	0.253942	0	0	965632	HCD (High Energy Collision Dissociation)	MS2	0	100	9.06914	2788	2788	2785	FP030521_15.raw	0/0		7.00878	691.57	691.57	1.2	9.79988e-08	3.68552e-08	0	0
FALSE	High	PMI-Byonic	PMI-Byonic (A2)	A	2	Unambiguous	INTDECASSPCLHNGHCMDKINE	[E].INTDEcASsPcLHnGHcMDKINE.[F]	C6(Carbamidomethyl); S9(Hex(1)Pent(2)); C11(Carbamidomethyl); N14(Deamidated); C17(Carbamidomethyl)	1	1	mN1_11_13	mN1_11_13	mN1_11_13	3	4	4	1	0	1	1	1	783.065	3129.24	3129.23	3.94726	0.00308797	0	0	330675	HCD (High Energy Collision Dissociation)	MS2	0	100	8.28476	2454	2454	2448	FP030521_15.raw	0/0		4.43507	507.752	507.752	1.2	3.67219e-05	6.1652e-06	0	0
FALSE	High	PMI-Byonic	PMI-Byonic (A2)	A	2	Unambiguous	INTDECASSPCLHNGHCMDKINE	[E].INTDEcASsPcLhNGHcMDKINE.[F]	C6(Carbamidomethyl); S9(Hex(1)Pent(2)); C11(Carbamidomethyl); H13(Oxidation); C17(Carbamidomethyl)	1	1	mN1_11_13	mN1_11_13	mN1_11_13	3	4	4	1	0	1	1	1	786.816	3144.24	3144.24	1.16089	0.000912531	0	0	318126	HCD (High Energy Collision Dissociation)	MS2	11.7007	100	8.07815	2367	2367	2364	FP030521_15.raw	0/0		2.80814	334.258	334.258	0	0.00155546	0.000307944	0	0
FALSE	High	PMI-Byonic	PMI-Byonic (A2)	A	2	Unambiguous	INTDECASSPCLHNGHCMDKINE	[E].INTDEcASsPcLHNGHcMDKINE.[F]	C6(Carbamidomethyl); S9(Hex(1)Pent(2)); C11(Carbamidomethyl); C17(Carbamidomethyl)	1	1	mN1_11_13	mN1_11_13	mN1_11_13	3	4	4	1	0	1	1	1	783.069	3129.25	3128.24	323.034	0.252632	0	0	196340	HCD (High Energy Collision Dissociation)	MS2	35.6541	100	7.99887	2334	2334	2332	FP030521_15.raw	0/0		4.09936	395.175	395.175	1.2	7.95503e-05	2.42676e-05	0	0
FALSE	High	PMI-Byonic	PMI-Byonic (A2)	A	2	Unambiguous	INTDECASSPCLHNGHCMDKINE	[E].INTDEcASsPcLHNGHcMDKINE.[F]	C6(Carbamidomethyl); S9(Hex(1)Pent(2)R0); C11(Carbamidomethyl); C17(Carbamidomethyl)	1	1	mN1_11_13	mN1_11_13	mN1_11_13	3	4	4	1	0	1	1	1	782.816	3128.24	3128.24	-0.14654	-0.000114603	0	0	407301	HCD (High Energy Collision Dissociation)	MS2	66.3854	100	7.87761	2283	2283	2278	FP030521_15.raw	0/0		4.41368	478.968	478.968	1.2	3.85759e-05	1.07952e-05	0	0
FALSE	High	PMI-Byonic	PMI-Byonic (A2)	A	2	Unambiguous	INTDECASSPCLHNGHCMDKINE	[E].INTDEcASsPcLHNGHcMDKINE.[F]	C6(Carbamidomethyl); S9(Hex(1)Pent(1)R0); C11(Carbamidomethyl); C17(Carbamidomethyl)	1	1	mN1_11_13	mN1_11_13	mN1_11_13	3	4	4	1	0	1	1	1	749.807	2996.21	2996.2	1.56565	0.00117275	0	0	129551	HCD (High Energy Collision Dissociation)	MS2	0	100	7.85407	2273	2273	2268	FP030521_15.raw	0/0		2.25713	211.453	211.453	1.2	0.00553183	0.000899168	0	0
[truncated: 7 more columns]

## Sheet: FP040621_7
Checked	Confidence	Identifying Node Type	Identifying Node	Search ID	Identifying Node No	PSM Ambiguity	Sequence	Annotated Sequence	Modifications	# Protein Groups	# Proteins	Master Protein Accessions	Protein Accessions	Protein Descriptions	# Missed Cleavages	Charge	Original Precursor Charge	DeltaScore	DeltaCn	Rank	Search Engine Rank	Concatenated Rank	m/z [Da]	MH+ [Da]	Theo. MH+ [Da]	DeltaM [ppm]	Deltam/z [Da]	Matched Ions	Total Ions	Intensity	Activation Type	MS Order	Isolation Interference [%]	Ion Inject Time [ms]	RT [min]	First Scan	Last Scan	Master Scan(s)	Spectrum File	Ions Matched	Annotation	|Log Prob|	Byonic Score	Delta Byonic Score	Delta Mod Score	PEP 2D	q-Value 2D	FDR 2D	Peptide Group FDR 2D
FALSE	High	PMI-Byonic	PMI-Byonic (A2)	A	2	Unambiguous	YKCRCPPGWSGKSCQQADPCASNPCANGGQCLPFE	[E].YKcRcPPGWsGKScQQADPcASNPcANGGQcLPFE.[S]	C3(Carbamidomethyl); C5(Carbamidomethyl); S10(Hex(1)Pent(2)); C14(Carbamidomethyl); C20(Carbamidomethyl); C25(Carbamidomethyl); C31(Carbamidomethyl)	1	1	Q01705	Q01705	Neurogenic locus notch homolog protein 1 OS=Mus musculus OX=10090 GN=Notch1 PE=1 SV=3	0	4	4	1	0	1	1	1	1119.21	4473.82	4470.81	673.459	0.752727	0	0	238771	HCD (High Energy Collision Dissociation)	MS2	0	100	13.3522	4529	4529	4522	FP040621_7.raw	0/0		1.88179	44.7305	44.7305	3.6	0.0131282	0.00299297	0	0
FALSE	High	PMI-Byonic	PMI-Byonic (A2)	A	2	Unambiguous	YKCRCPPGWSGKSCQQADPCASNPCANGGQCLPFE	[E].YKcRcPPGWsGKScQQADPcASNPcANGGQcLPFE.[S]	C3(Carbamidomethyl); C5(Carbamidomethyl); S10(Hex(1)Pent(2)); C14(Carbamidomethyl); C20(Carbamidomethyl); C25(Carbamidomethyl); C31(Carbamidomethyl)	1	1	Q01705	Q01705	Neurogenic locus notch homolog protein 1 OS=Mus musculus OX=10090 GN=Notch1 PE=1 SV=3	0	4	4	1	0	1	1	1	1119.46	4474.81	4470.81	893.965	0.999187	0	0	219407	HCD (High Energy Collision Dissociation)	MS2	26.6226	100	13.468	4578	4578	4577	FP040621_7.raw	0/0		1.88179	54.1188	54.1188	3.6	0.0131282	0.0031842	0	0
FALSE	High	PMI-Byonic	PMI-Byonic (A2)	A	2	Unambiguous	YKCRCPPGWSGKSCQQADPCASNPCANGGQCLPFE	[E].YKcRcPPGWsGKScQQADPcASNPcANGGQcLPFE.[S]	C3(Carbamidomethyl); C5(Carbamidomethyl); S10(Hex(1)Pent(1)); C14(Carbamidomethyl); C20(Carbamidomethyl); C25(Carbamidomethyl); C31(Carbamidomethyl)	1	1	Q01705	Q01705	Neurogenic locus notch homolog protein 1 OS=Mus musculus OX=10090 GN=Notch1 PE=1 SV=3	0	4	4	1	0	1	1	1	1086.2	4341.77	4338.77	691.202	0.749742	0	0	297378	HCD (High Energy Collision Dissociation)	MS2	14.474	100	13.4064	4552	4552	4544	FP040621_7.raw	0/0		2.09163	80.7736	80.7736	2.4	0.00809785	0.00150967	0	0
FALSE	High	PMI-Byonic	PMI-Byonic (A2)	A	2	Unambiguous	YKCRCPPGWSGKSCQQADPCASNPCANGGQCLPFE	[E].YKcRcPPGWsGKScQQADPcASNPcANGGQcLPFE.[S]	C3(Carbamidomethyl); C5(Carbamidomethyl); S10(Hex(1)Pent(1)); C14(Carbamidomethyl); C20(Carbamidomethyl); C25(Carbamidomethyl); C31(Carbamidomethyl)	1	1	Q01705	Q01705	Neurogenic locus notch homolog protein 1 OS=Mus musculus OX=10090 GN=Notch1 PE=1 SV=3	0	4	4	1	0	1	1	1	1086.2	4341.78	4338.77	692.778	0.751451	0	0	597066	HCD (High Energy Collision Dissociation)	MS2	35.4719	100	13.6508	4656	4656	4654	FP040621_7.raw	0/0		3.12283	287.635	287.635	2.4	0.000753656	0.00021998	0	0
FALSE	High	PMI-Byonic	PMI-Byonic (A2)	A	2	Unambiguous	YKCRCPPGWSGKSCQQADPCASNPCANGGQCLPFE	[E].YKcRcPPGWsGKScQQADPcASNPcANGGQcLPFE.[S]	C3(Carbamidomethyl); C5(Carbamidomethyl); S10(Hex(1)Pent(2)); C14(Carbamidomethyl); C20(Carbamidomethyl); C25(Carbamidomethyl); C31(Carbamidomethyl)	1	1	Q01705	Q01705	Neurogenic locus notch homolog protein 1 OS=Mus musculus OX=10090 GN=Notch1 PE=1 SV=3	0	4	4	1	0	1	1	1	1118.7	4471.8	4470.81	219.779	0.245647	0	0	169797	HCD (High Energy Collision Dissociation)	MS2	0	100	13.7329	4691	4691	4687	FP040621_7.raw	0/0		3.12532	242.262	242.262	3.6	0.000749348	0.000173761	0	0
FALSE	High	PMI-Byonic	PMI-Byonic (A2)	A	2	Unambiguous	YKCRCPPGWSGKSCQQADPCASNPCANGGQCLPFE	[E].YKcRcPPGWsGKScQqADPcASNPcANGGQcLPFE.[S]	C3(Carbamidomethyl); C5(Carbamidomethyl); S10(Hex(1)Pent(1)); C14(Carbamidomethyl); Q16(Deamidated); C20(Carbamidomethyl); C25(Carbamidomethyl); C31(Carbamidomethyl)	1	1	Q01705	Q01705	Neurogenic locus notch homolog protein 1 OS=Mus musculus OX=10090 GN=Notch1 PE=1 SV=3	0	4	4	1	0	1	1	1	1086.45	4342.77	4339.76	695.066	0.754104	0	0	477806	HCD (High Energy Collision Dissociation)	MS2	46.1063	100	13.7806	4711	4711	4709	FP040621_7.raw	0/0		3.12532	242.599	242.599	2.4	0.000749348	0.000197743	0	0
FALSE	High	PMI-Byonic	PMI-Byonic (A2)	A	2	Unambiguous	YKCRCPPGWSGKSCQQADPCASNPCANGGQCLPFE	[E].YKcRcPPGWsGKScQQADPcASNPcANGGQcLPFE.[S]	C3(Carbamidomethyl); C5(Carbamidomethyl); S10(Hex(1)Pent(2)); C14(Carbamidomethyl); C20(Carbamidomethyl); C25(Carbamidomethyl); C31(Carbamidomethyl)	1	1	Q01705	Q01705	Neurogenic locus notch homolog protein 1 OS=Mus musculus OX=10090 GN=Notch1 PE=1 SV=3	0	4	4	1	0	1	1	1	1119.21	4473.81	4470.81	669.746	0.748577	0	0	564237	HCD (High Energy Collision Dissociation)	MS2	11.9018	100	13.5992	4634	4634	4632	FP040621_7.raw	0/0		2.6375	181.298	181.298	3.6	0.00230412	0.000517056	0	0
FALSE	High	PMI-Byonic	PMI-Byonic (A2)	A	2	Unambiguous	YKCRCPPGWSGKSCQQADPCASNPCANGGQCLPFE	[E].YKcRcPPGWsGKScQQADPcASNPcANGGQcLPFE.[S]	C3(Carbamidomethyl); C5(Carbamidomethyl); S10(Hex(1)Pent(2)); C14(Carbamidomethyl); C20(Carbamidomethyl); C25(Carbamidomethyl); C31(Carbamidomethyl)	1	1	Q01705	Q01705	Neurogenic locus notch homolog protein 1 OS=Mus musculus OX=10090 GN=Notch1 PE=1 SV=3	0	4	4	1	0	1	1	1	1118.46	4470.82	4470.81	1.89404	0.00211698	0	0	69750.2	HCD (High Energy Collision Dissociation)	MS2	10.2858	100	13.8567	4744	4744	4742	FP040621_7.raw	0/0		2.14239	128.723	128.723	3.6	0.00720467	0.0013528	0	0
FALSE	Medium	PMI-Byonic	PMI-Byonic (A2)	A	2	Unambiguous	YKCRCPPGWSGKSCQQADPCASNPCANGGQCLPFE	[E].YKcRcPPGWsGKScQQADPcASNPcANGGQcLPFE.[S]	C3(Carbamidomethyl); C5(Carbamidomethyl); S10(Hex(1)Pent(2)); C14(Carbamidomethyl); C20(Carbamidomethyl); C25(Carbamidomethyl); C31(Carbamidomethyl)	1	1	Q01705	Q01705	Neurogenic locus notch homolog protein 1 OS=Mus musculus OX=10090 GN=Notch1 PE=1 SV=3	0	4	4	1	0	1	1	1	1118.71	4471.83	4470.81	226.768	0.25346	0	0	142271	HCD (High Energy Collision Dissociation)	MS2	0	100	14.024	4816	4816	4808	FP040621_7.raw	0/0		1.15749	31.7439	31.7439	3.6	0.0695841	0.011919	0	0
FALSE	High	PMI-Byonic	PMI-Byonic (A2)	A	2	Unambiguous	YKCRCPPGWSGKSCQQADPCASNPCANGGQCLPFE	[E].YKcRcPPGWsGKScQQADPcASNPcANGGQcLPFE.[S]	C3(Carbamidomethyl); C5(Carbamidomethyl); S10(Hex(1)Pent(1)); C14(Carbamidomethyl); C20(Carbamidomethyl); C25(Carbamidomethyl); C31(Carbamidomethyl)	1	1	Q01705	Q01705	Neurogenic locus notch homolog protein 1 OS=Mus musculus OX=10090 GN=Notch1 PE=1 SV=3	0	4	4	1	0	1	1	1	1085.7	4339.77	4338.77	230.805	0.250353	0	0	187672	HCD (High Energy Collision Dissociation)	MS2	0	100	14.0498	4827	4827	4819	FP040621_7.raw	0/0		2.9969	226.417	226.417	2.4	0.00100717	0.000269534	0	0
FALSE	Medium	PMI-Byonic	PMI-Byonic (A2)	A	2	Unambiguous	YKCRCPPGWSGKSCQQADPCASNPCANGGQCLPFE	[E].YKcrcPPGWsGKScQQADPcASNPcANGGQcLPFE.[S]	C3(Carbamidomethyl); R4(Deamidated); C5(Carbamidomethyl); S10(Hex(1)Pent(1)); C14(Carbamidomethyl); C20(Carbamidomethyl); C25(Carbamidomethyl); C31(Carbamidomethyl)	1	1	Q01705	Q01705	Neurogenic locus notch homolog protein 1 OS=Mus musculus OX=10090 GN=Notch1 PE=1 SV=3	0	4	4	1	0	1	1	1	1086.45	4342.77	4339.76	694.054	0.753006	0	0	335578	HCD (High Energy Collision Dissociation)	MS2	37.1087	100	14.2228	4901	4901	4896	FP040621_7.raw	0/0		1.15749	17.2596	17.2596	2.4	0.0695841	0.0127547	0	0
FALSE	High	PMI-Byonic	PMI-Byonic (A2)	A	2	Unambiguous	YKCRCPPGWSGKSCQQADPCASNPCANGGQCLPFE	[E].YKcRcPPGWsGKScQQADPcASNPcANGGQcLPFE.[S]	C3(Carbamidomethyl); C5(Carbamidomethyl); S10(Hex(1)Pent(1)); C14(Carbamidomethyl); C20(Carbamidomethyl); C25(Carbamidomethyl); C31(Carbamidomethyl)	1	1	Q01705	Q01705	Neurogenic locus notch homolog protein 1 OS=Mus musculus OX=10090 GN=Notch1 PE=1 SV=3	0	4	4	1	0	1	1	1	1085.7	4339.77	4338.77	229.455	0.248888	0	0	215799	HCD (High Energy Collision Dissociation)	MS2	0	100	13.9083	4766	4766	4764	FP040621_7.raw	0/0		3.11308	261.652	261.652	2.4	0.000770767	0.000241164	0	0
FALSE	High	PMI-Byonic	PMI-Byonic (A2)	A	2	Unambiguous	YKCRCPPGWSGKSCQQADPCASNPCANGGQCLPFE	[E].YKcRcPPGWsGKScQQADPcASNPcANGGQcLPFE.[S]	C3(Carbamidomethyl); C5(Carbamidomethyl); S10(Hex(1)Pent(1)); C14(Carbamidomethyl); C20(Carbamidomethyl); C25(Carbamidomethyl); C31(Carbamidomethyl)	1	1	Q01705	Q01705	Neurogenic locus notch homolog protein 1 OS=Mus musculus OX=10090 GN=Notch1 PE=1 SV=3	0	4	4	1	0	1	1	1	1085.7	4339.76	4338.77	228.442	0.247789	0	0	206546	HCD (High Energy Collision Dissociation)	MS2	0	100	13.5217	4601	4601	4599	FP040621_7.raw	0/0		2.61734	191.162	191.162	2.4	0.00241358	0.000622558	0	0
FALSE	High	PMI-Byonic	PMI-Byonic (A2)	A	2	Unambiguous	SSYICRCPPGFHGPTCRQDVNE	[E].SSYIcRcPPGFHGPTcRQDVNE.[C]	C5(Carbamidomethyl); C7(Carbamidomethyl); C16(Carbamidomethyl)	1	1	Q01705	Q01705	Neurogenic locus notch homolog protein 1 OS=Mus musculus OX=10090 GN=Notch1 PE=1 SV=3	1	4	4	1	0	1	1	1	660.041	2637.14	2637.14	1.08195	0.000713315	0	0	1.30444e+06	HCD (High Energy Collision Dissociation)	MS2	1.61255	100	12.3865	4116	4116	4115	FP040621_7.raw	0/0		7.05456	607.33	503.204	503.204	8.81947e-08	8.81858e-08	0	0
FALSE	High	PMI-Byonic	PMI-Byonic (A2)	A	2	Unambiguous	SSYICRCPPGFHGPTCRQDVNE	[E].SSYIcRcPPGFHGPTcRQDVNE.[C]	C5(Carbamidomethyl); C7(Carbamidomethyl); C16(Carbamidomethyl)	1	1	Q01705	Q01705	Neurogenic locus notch homolog protein 1 OS=Mus musculus OX=10090 GN=Notch1 PE=1 SV=3	1	4	4	1	0	1	1	1	660.04	2637.14	2637.14	-0.769604	-0.000507388	0	0	1.55409e+06	HCD (High Energy Collision Dissociation)	MS2	6.31176	83.0737	12.2579	4061	4061	4060	FP040621_7.raw	0/0		5.30467	563.623	466.324	466.324	4.95825e-06	2.29216e-06	0	0
FALSE	High	PMI-Byonic	PMI-Byonic (A2)	A	2	Unambiguous	SSYICRCPPGFHGPTCRQDVNE	[E].SSYIcRcPPGFHGPTcRQDVNE.[C]	C5(Carbamidomethyl); C7(Carbamidomethyl); C16(Carbamidomethyl)	1	1	Q01705	Q01705	Neurogenic locus notch homolog protein 1 OS=Mus musculus OX=10090 GN=Notch1 PE=1 SV=3	1	3	3	1	0	1	1	1	879.72	2637.15	2637.14	2.42943	0.00213558	0	0	202127	HCD (High Energy Collision Dissociation)	MS2	0	100	12.2384	4053	4053	4049	FP040621_7.raw	0/0		2.66652	373.753	354.628	354.628	0.00215517	0.000461211	0	0
FALSE	High	PMI-Byonic	PMI-Byonic (A2)	A	2	Unambiguous	SSYICRCPPGFHGPTCRQDVNE	[E].SSYIcRcPPGFHGPTcRQDVNE.[C]	C5(Carbamidomethyl); C7(Carbamidomethyl); C16(Carbamidomethyl)	1	1	Q01705	Q01705	Neurogenic locus notch homolog protein 1 OS=Mus musculus OX=10090 GN=Notch1 PE=1 SV=3	1	3	3	1	0	1	1	1	879.719	2637.14	2637.14	0.832462	0.000731773	0	0	210377	HCD (High Energy Collision Dissociation)	MS2	0	100	12.3886	4117	4117	4115	FP040621_7.raw	0/0		3.6417	450.908	406.196	406.196	0.000228189	7.10123e-05	0	0
FALSE	High	PMI-Byonic	PMI-Byonic (A2)	A	2	Unambiguous	SSYICRCPPGFHGPTCRQDVNE	[E].SSYIcRcPPGFHGPTcRQDVNE.[C]	C5(Carbamidomethyl); C7(Carbamidomethyl); C16(Carbamidomethyl)	1	1	Q01705	Q01705	Neurogenic locus notch homolog protein 1 OS=Mus musculus OX=10090 GN=Notch1 PE=1 SV=3	1	4	4	1	0	1	1	1	660.041	2637.14	2637.14	0.433908	0.000286069	0	0	590016	HCD (High Energy Collision Dissociation)	MS2	10.4319	100	12.6463	4227	4227	4225	FP040621_7.raw	0/0		6.05456	563.652	473.269	473.269	8.81946e-07	6.83491e-07	0	0
FALSE	Medium	PMI-Byonic	PMI-Byonic (A2)	A	2	Unambiguous	SSYICRCPPGFHGPTCRQDVNE	[E].SSYIcRcPPGFHGPTcRQDVNE.[C]	C5(Carbamidomethyl); C7(Carbamidomethyl); C16(Carbamidomethyl)	1	1	Q01705	Q01705	Neurogenic locus notch homolog protein 1 OS=Mus musculus OX=10090 GN=Notch1 PE=1 SV=3	1	3	3	1	0	1	1	1	879.718	2637.14	2637.14	-0.417338	-0.00036686	0	0	97589.9	HCD (High Energy Collision Dissociation)	MS2	0	100	12.5282	4177	4177	4170	FP040621_7.raw	0/0		1.13148	156.255	156.255	156.255	0.0738786	0.0136279	0	0
FALSE	High	PMI-Byonic	PMI-Byonic (A2)	A	2	Ambiguous	SSYICRCPPGFHGPTCRQDVNE	[E].SSYIcRcPPGFHGPTcRQDVNE.[C]	C5(Carbamidomethyl); C7(Carbamidomethyl); C16(Carbamidomethyl)	1	1	Q01705	Q01705	Neurogenic locus notch homolog protein 1 OS=Mus musculus OX=10090 GN=Notch1 PE=1 SV=3	1	4	4	0.5661	0	1	1	1	660.292	2638.14	2637.14	381.207	0.251324	0	0	290213	HCD (High Energy Collision Dissociation)	MS2	23.201	100	12.7911	4290	4290	4280	FP040621_7.raw	0/0		4.30506	405.935	373.191	373.191	4.95379e-05	7.54163e-06	0	0
FALSE	High	PMI-Byonic	PMI-Byonic (A2)	A	2	Ambiguous	SSYICRCPPGFHGPTCRQDVNE	[E].SSYIcrcPPGFHGPTcRQDVNE.[C]	C5(Carbamidomethyl); R6(Deamidated); C7(Carbamidomethyl); C16(Carbamidomethyl)	1	1	Q01705	Q01705	Neurogenic locus notch homolog protein 1 OS=Mus musculus OX=10090 GN=Notch1 PE=1 SV=3	1	4	4		0	2	2	2	660.292	2638.14	2638.12	8.06583	0.00531967	0	0	290213	HCD (High Energy Collision Dissociation)	MS2	23.201	100	12.7911	4290	4290	4280	FP040621_7.raw	0/0		1.8731	310.107	261.23	76.6481	0.0133936	0.00337327	0	0
FALSE	High	PMI-Byonic	PMI-Byonic (A2)	A	2	Unambiguous	SSYICRCPPGFHGPTCRQDVNE	[E].SSYIcRcPPGFHGPTcRQDVNE.[C]	C5(Carbamidomethyl); C7(Carbamidomethyl); C16(Carbamidomethyl)	1	1	Q01705	Q01705	Neurogenic locus notch homolog protein 1 OS=Mus musculus OX=10090 GN=Notch1 PE=1 SV=3	1	4	4	1	0	1	1	1	660.039	2637.13	2637.14	-2.43601	-0.00160602	0	0	192646	HCD (High Energy Collision Dissociation)	MS2	47.7047	100	12.9673	4365	4365	4357	FP040621_7.raw	0/0		2.95492	318.929	318.929	318.929	0.00110938	0.000326701	0	0
FALSE	High	PMI-Byonic	PMI-Byonic (A2)	A	2	Unambiguous	SSYICRCPPGFHGPTCRQDVNE	[E].SSYIcRcPPGFHGPTcRQDVNE.[C]	C5(Carbamidomethyl); C7(Carbamidomethyl); C16(Carbamidomethyl)	1	1	Q01705	Q01705	Neurogenic locus notch homolog protein 1 OS=Mus musculus OX=10090 GN=Notch1 PE=1 SV=3	1	4	4	1	0	1	1	1	660.04	2637.14	2637.14	-0.677026	-0.000446353	0	0	672605	HCD (High Energy Collision Dissociation)	MS2	1.37822	100	12.5153	4171	4171	4170	FP040621_7.raw	0/0		6.05456	584.188	485.854	485.854	8.81946e-07	6.17342e-07	0	0
FALSE	High	PMI-Byonic	PMI-Byonic (A2)	A	2	Unambiguous	SSYICRCPPGFHGPTCRQDVNE	[E].SSYIcRcPPGFHGPTcRQDVNE.[C]	C5(Carbamidomethyl); C7(Carbamidomethyl); C16(Carbamidomethyl)	1	1	Q01705	Q01705	Neurogenic locus notch homolog protein 1 OS=Mus musculus OX=10090 GN=Notch1 PE=1 SV=3	1	4	4	1	0	1	1	1	660.04	2637.14	2637.14	-0.95476	-0.000629459	0	0	2.67989e+06	HCD (High Energy Collision Dissociation)	MS2	22.4185	44.1659	12.141	4011	4011	4006	FP040621_7.raw	0/0		5.57767	522.042	447.142	447.142	2.64444e-06	1.07567e-06	0	0
FALSE	High	PMI-Byonic	PMI-Byonic (A2)	A	2	Unambiguous	SSYICRCPPGFHGPTCRQDVNE	[E].SSYIcRcPPGFHGPTcRQDVNE.[C]	C5(Carbamidomethyl); C7(Carbamidomethyl); C16(Carbamidomethyl)	1	1	Q01705	Q01705	Neurogenic locus notch homolog protein 1 OS=Mus musculus OX=10090 GN=Notch1 PE=1 SV=3	1	4	4	1	0	1	1	1	660.039	2637.13	2637.14	-2.25085	-0.00148395	0	0	120857	HCD (High Energy Collision Dissociation)	MS2	33.1223	100	13.1007	4422	4422	4412	FP040621_7.raw	0/0		2.70436	235.862	235.862	235.862	0.00197534	0.000406567	0	0
FALSE	High	PMI-Byonic	PMI-Byonic (A2)	A	2	Unambiguous	SSYICRCPPGFHGPTCRQDVNE	[E].SSYIcRcPPGFHGPTcRQDVNE.[C]	C5(Carbamidomethyl); C7(Carbamidomethyl); C16(Carbamidomethyl)	1	1	Q01705	Q01705	Neurogenic locus notch homolog protein 1 OS=Mus musculus OX=10090 GN=Notch1 PE=1 SV=3	1	4	4	1	0	1	1	1	660.29	2638.14	2637.14	379.262	0.250042	0	0	2.16042e+06	HCD (High Energy Collision Dissociation)	MS2	21.2351	100	12.0143	3957	3957	3952	FP040621_7.raw	0/0		5.36386	507.969	440.415	440.415	4.3265e-06	1.9113e-06	0	0
FALSE	High	PMI-Byonic	PMI-Byonic (A2)	A	2	Unambiguous	SSYICRCPPGFHGPTCRQDVNE	[E].SSYIcRcPPGFHGPTcRQDVNE.[C]	C5(Carbamidomethyl); C7(Carbamidomethyl); C16(Carbamidomethyl)	1	1	Q01705	Q01705	Neurogenic locus notch homolog protein 1 OS=Mus musculus OX=10090 GN=Notch1 PE=1 SV=3	1	3	3	1	0	1	1	1	879.719	2637.14	2637.14	1.3185	0.00115902	0	0	227253	HCD (High Energy Collision Dissociation)	MS2	0	100	11.9874	3946	3946	3937	FP040621_7.raw	0/0		3.6417	464.21	434.476	434.476	0.000228189	6.05339e-05	0	0
FALSE	High	PMI-Byonic	PMI-Byonic (A2)	A	2	Unambiguous	SSYICRCPPGFHGPTCRQDVNE	[E].SSYIcRcPPGFHGPTcRQDVNE.[C]	C5(Carbamidomethyl); C7(Carbamidomethyl); C16(Carbamidomethyl)	1	1	Q01705	Q01705	Neurogenic locus notch homolog protein 1 OS=Mus musculus OX=10090 GN=Notch1 PE=1 SV=3	1	4	4	1	0	1	1	1	660.04	2637.14	2637.14	-0.0289815	-1.9107e-05	0	0	603026	HCD (High Energy Collision Dissociation)	MS2	2.12766	100	11.874	3897	3897	3893	FP040621_7.raw	0/0		6.05456	585.56	463.777	463.777	8.81946e-07	4.85046e-07	0	0
FALSE	High	PMI-Byonic	PMI-Byonic (A2)	A	2	Unambiguous	SSYICRCPPGFHGPTCRQDVNE	[E].SSYIcRcPPGFHGPTcRQDVNE.[C]	C5(Carbamidomethyl); C7(Carbamidomethyl); C16(Carbamidomethyl)	1	1	Q01705	Q01705	Neurogenic locus notch homolog protein 1 OS=Mus musculus OX=10090 GN=Notch1 PE=1 SV=3	1	3	3	1	0	1	1	1	879.714	2637.13	2637.14	-4.65277	-0.00409	0	0	59693	HCD (High Energy Collision Dissociation)	MS2	15.8999	100	11.857	3890	3890	3882	FP040621_7.raw	0/0		1.36799	194.187	194.187	194.187	0.0428558	0.00655653	0	0
FALSE	Medium	PMI-Byonic	PMI-Byonic (A2)	A	2	Unambiguous	SSYICRCPPGFHGPTCRQDVNE	[E].SSYIcrcPPGFHGPTcRQDVNE.[C]	C5(Carbamidomethyl); R6(Deamidated); C7(Carbamidomethyl); C16(Carbamidomethyl)	1	1	Q01705	Q01705	Neurogenic locus notch homolog protein 1 OS=Mus musculus OX=10090 GN=Notch1 PE=1 SV=3	1	4	4	1	0	1	1	1	660.288	2638.13	2638.12	2.32815	0.00153549	0	0	149898	HCD (High Energy Collision Dissociation)	MS2	11.0471	100	11.7019	3824	3824	3815	FP040621_7.raw	0/0		0.89243	163.431	163.431	132.022	0.128106	0.0192167	0	0
FALSE	High	PMI-Byonic	PMI-Byonic (A2)	A	2	Unambiguous	SSYICRCPPGFHGPTCRQDVNE	[E].SSYIcRcPPGFHGPTcRQDVNE.[C]	C5(Carbamidomethyl); C7(Carbamidomethyl); C16(Carbamidomethyl)	1	1	Q01705	Q01705	Neurogenic locus notch homolog protein 1 OS=Mus musculus OX=10090 GN=Notch1 PE=1 SV=3	1	3	3	1	0	1	1	1	879.714	2637.13	2637.14	-3.88901	-0.00341862	0	0	370604	HCD (High Energy Collision Dissociation)	MS2	0	100	12.1119	3998	3998	3995	FP040621_7.raw	0/0		3.80796	494.801	426.157	426.157	0.000155609	3.93647e-05	0	0
FALSE	High	PMI-Byonic	PMI-Byonic (A2)	A	2	Unambiguous	IGSYRCACRATHTGPHCELPYVPCSPSPCQNGGTCRPTGDTTHE	[E].IGSYRcAcRATHTGPHcELPYVPcsPSPcqNGGTcRPTGDTTHE.[C]	C6(Carbamidomethyl); C8(Carbamidomethyl); C17(Carbamidomethyl); C24(Carbamidomethyl); S25(HexNAc(1)Hex(1)Fuc(1)); C29(Carbamidomethyl); Q30(Deamidated); C35(Carbamidomethyl)	1	1	Q01705	Q01705	Neurogenic locus notch homolog protein 1 OS=Mus musculus OX=10090 GN=Notch1 PE=1 SV=3	2	6	6	1	0	1	1	1	920.395	5517.33	5514.31	547.991	0.503632	0	0	285800	HCD (High Energy Collision Dissociation)	MS2	24.9475	100	13.0728	4410	4410	4401	FP040621_7.raw	0/0		2.00614	205.301	205.301	0	0.00985962	0.00261007	0	0
FALSE	High	PMI-Byonic	PMI-Byonic (A2)	A	2	Unambiguous	IGSYRCACRATHTGPHCELPYVPCSPSPCQNGGTCRPTGDTTHE	[E].IGSYRcAcRATHTGPHcELPYVPcsPSPcqNGGTcRPTGDTTHE.[C]	C6(Carbamidomethyl); C8(Carbamidomethyl); C17(Carbamidomethyl); C24(Carbamidomethyl); S25(HexNAc(1)Hex(1)Fuc(1)); C29(Carbamidomethyl); Q30(Deamidated); C35(Carbamidomethyl)	1	1	Q01705	Q01705	Neurogenic locus notch homolog protein 1 OS=Mus musculus OX=10090 GN=Notch1 PE=1 SV=3	2	6	6	1	0	1	1	1	920.395	5517.33	5514.31	547.792	0.503449	0	0	259371	HCD (High Energy Collision Dissociation)	MS2	44.0096	100	13.2213	4473	4473	4467	FP040621_7.raw	0/0		2.02615	159.873	159.873	0	0.00941564	0.00215627	0	0
FALSE	High	PMI-Byonic	PMI-Byonic (A2)	A	2	Unambiguous	IGSYRCACRATHTGPHCELPYVPCSPSPCQNGGTCRPTGDTTHE	[E].IGSYRcAcRATHTGPHcELPYVPcsPSPcqNGGTcRPTGDTTHE.[C]	C6(Carbamidomethyl); C8(Carbamidomethyl); C17(Carbamidomethyl); C24(Carbamidomethyl); S25(HexNAc(1)Hex(1)Fuc(1)); C29(Carbamidomethyl); Q30(Deamidated); C35(Carbamidomethyl)	1	1	Q01705	Q01705	Neurogenic locus notch homolog protein 1 OS=Mus musculus OX=10090 GN=Notch1 PE=1 SV=3	2	6	6	1	0	1	1	1	920.393	5517.32	5514.31	546.065	0.501862	0	0	316637	HCD (High Energy Collision Dissociation)	MS2	27.6758	100	12.9459	4356	4356	4346	FP040621_7.raw	0/0		2.50939	283.38	283.38	0	0.00309461	0.000691226	0	0
FALSE	High	PMI-Byonic	PMI-Byonic (A2)	A	2	Unambiguous	IGSYRCACRATHTGPHCELPYVPCSPSPCQNGGTCRPTGDTTHE	[E].IGSYRcAcRATHTGPHcELPYVPcsPSPcQnGGTcRPTGDTTHE.[C]	C6(Carbamidomethyl); C8(Carbamidomethyl); C17(Carbamidomethyl); C24(Carbamidomethyl); S25(HexNAc(1)Hex(1)Fuc(1)); C29(Carbamidomethyl); N31(Deamidated); C35(Carbamidomethyl)	1	1	Q01705	Q01705	Neurogenic locus notch homolog protein 1 OS=Mus musculus OX=10090 GN=Notch1 PE=1 SV=3	2	6	6	1	0	1	1	1	920.392	5517.31	5514.31	544.073	0.500031	0	0	401590	HCD (High Energy Collision Dissociation)	MS2	0	100	12.8168	4301	4301	4291	FP040621_7.raw	0/0		2.02615	179.853	179.853	0	0.00941564	0.00199846	0	0
FALSE	High	PMI-Byonic	PMI-Byonic (A2)	A	2	Unambiguous	IGSYRCACRATHTGPHCELPYVPCSPSPCQNGGTCRPTGDTTHE	[E].IGSYRcAcRATHTGPHcELPYVPcsPSPcqNGGTcRPTGDTTHE.[C]	C6(Carbamidomethyl); C8(Carbamidomethyl); C17(Carbamidomethyl); C24(Carbamidomethyl); S25(HexNAc(1)Hex(1)Fuc(1)); C29(Carbamidomethyl); Q30(Deamidated); C35(Carbamidomethyl)	1	1	Q01705	Q01705	Neurogenic locus notch homolog protein 1 OS=Mus musculus OX=10090 GN=Notch1 PE=1 SV=3	2	6	6	1	0	1	1	1	920.396	5517.34	5514.31	548.722	0.504304	0	0	284083	HCD (High Energy Collision Dissociation)	MS2	16.3914	100	13.35	4528	4528	4522	FP040621_7.raw	0/0		1.488	94.8148	94.8148	0	0.0325087	0.00540146	0	0
FALSE	High	PMI-Byonic	PMI-Byonic (A2)	A	2	Unambiguous	IGSYRCACRATHTGPHCELPYVPCSPSPCQNGGTCRPTGDTTHE	[E].IGSYRcAcRATHTGPHcELPYVPcsPSPcqNGGTcRPTGDTTHE.[C]	C6(Carbamidomethyl); C8(Carbamidomethyl); C17(Carbamidomethyl); C24(Carbamidomethyl); S25(HexNAc(1)Hex(1)Fuc(1)); C29(Carbamidomethyl); Q30(Deamidated); C35(Carbamidomethyl)	1	1	Q01705	Q01705	Neurogenic locus notch homolog protein 1 OS=Mus musculus OX=10090 GN=Notch1 PE=1 SV=3	2	6	6	1	0	1	1	1	920.562	5518.34	5514.31	729.692	0.670625	0	0	217349	HCD (High Energy Collision Dissociation)	MS2	50.1429	100	13.9519	4785	4785	4775	FP040621_7.raw	0/0		1.28475	64.1628	64.1628	0	0.0519095	0.00798453	0	0
FALSE	High	PMI-Byonic	PMI-Byonic (A2)	A	2	Unambiguous	IGSYRCACRATHTGPHCELPYVPCSPSPCQNGGTCRPTGDTTHE	[E].IGSYRcAcRATHTGPHcELPYVPcsPSPcqNGGTcRPTGDTTHE.[C]	C6(Carbamidomethyl); C8(Carbamidomethyl); C17(Carbamidomethyl); C24(Carbamidomethyl); S25(HexNAc(1)Hex(1)Fuc(1)); C29(Carbamidomethyl); Q30(Deamidated); C35(Carbamidomethyl)	1	1	Q01705	Q01705	Neurogenic locus notch homolog protein 1 OS=Mus musculus OX=10090 GN=Notch1 PE=1 SV=3	2	6	6	1	0	1	1	1	920.392	5517.32	5514.31	544.604	0.50052	0	0	311785	HCD (High Energy Collision Dissociation)	MS2	35.7114	100	12.6271	4219	4219	4214	FP040621_7.raw	0/0		2.02615	174.074	174.074	0	0.00941564	0.00183363	0	0
FALSE	High	PMI-Byonic	PMI-Byonic (A2)	A	2	Unambiguous	IGSYRCACRATHTGPHCELPYVPCSPSPCQNGGTCRPTGDTTHE	[E].IGSYRcAcRATHTGPHcELPYVPcsPSPcqNGGTcRPTGDTTHE.[C]	C6(Carbamidomethyl); C8(Carbamidomethyl); C17(Carbamidomethyl); C24(Carbamidomethyl); S25(HexNAc(1)Hex(1)Fuc(1)); C29(Carbamidomethyl); Q30(Deamidated); C35(Carbamidomethyl)	1	1	Q01705	Q01705	Neurogenic locus notch homolog protein 1 OS=Mus musculus OX=10090 GN=Notch1 PE=1 SV=3	2	6	6	1	0	1	1	1	920.56	5518.32	5514.31	727.367	0.668488	0	0	258737	HCD (High Energy Collision Dissociation)	MS2	41.7204	100	13.5107	4597	4597	4588	FP040621_7.raw	0/0		1.53758	141.015	141.015	0	0.0290018	0.00451185	0	0
FALSE	High	PMI-Byonic	PMI-Byonic (A2)	A	2	Unambiguous	IGSYRCACRATHTGPHCELPYVPCSPSPCQNGGTCRPTGDTTHE	[E].IGSYRcAcRATHTGPHcELPYVPcsPSPcQnGGTcRPTGDTTHE.[C]	C6(Carbamidomethyl); C8(Carbamidomethyl); C17(Carbamidomethyl); C24(Carbamidomethyl); S25(HexNAc(1)Hex(1)Fuc(1)); C29(Carbamidomethyl); N31(Deamidated); C35(Carbamidomethyl)	1	1	Q01705	Q01705	Neurogenic locus notch homolog protein 1 OS=Mus musculus OX=10090 GN=Notch1 PE=1 SV=3	2	6	6	1	0	1	1	1	920.227	5516.32	5514.31	364.763	0.335236	0	0	286966	HCD (High Energy Collision Dissociation)	MS2	44.3638	100	12.5085	4169	4169	4159	FP040621_7.raw	0/0		1.53758	139.611	139.611	0	0.0290018	0.00407453	0	0
FALSE	Medium	PMI-Byonic	PMI-Byonic (A2)	A	2	Unambiguous	IGSYRCACRATHTGPHCELPYVPCSPSPCQNGGTCRPTGDTTHE	[E].IGSYRcAcRATHTGPHcELPYVPcsPSPcqNGGTcRPTGDTTHE.[C]	C6(Carbamidomethyl); C8(Carbamidomethyl); C17(Carbamidomethyl); C24(Carbamidomethyl); S25(HexNAc(1)Hex(1)Fuc(1)); C29(Carbamidomethyl); Q30(Deamidated); C35(Carbamidomethyl)	1	1	Q01705	Q01705	Neurogenic locus notch homolog protein 1 OS=Mus musculus OX=10090 GN=Notch1 PE=1 SV=3	2	6	6	1	0	1	1	1	919.892	5514.31	5514.31	0.299768	0.000275502	0	0	43250.1	HCD (High Energy Collision Dissociation)	MS2	6.38138	100	12.3373	4095	4095	4093	FP040621_7.raw	0/0		0.842318	112.266	112.266	0	0.143775	0.0224339	0	0
FALSE	High	PMI-Byonic	PMI-Byonic (A2)	A	2	Unambiguous	IGSYRCACRATHTGPHCELPYVPCSPSPCQNGGTCRPTGDTTHE	[E].IGSYRcAcRATHTGPHcELPYVPcsPSPcQnGGTcRPTGDTTHE.[C]	C6(Carbamidomethyl); C8(Carbamidomethyl); C17(Carbamidomethyl); C24(Carbamidomethyl); S25(HexNAc(1)Hex(1)Fuc(1)); C29(Carbamidomethyl); N31(Deamidated); C35(Carbamidomethyl)	1	1	Q01705	Q01705	Neurogenic locus notch homolog protein 1 OS=Mus musculus OX=10090 GN=Notch1 PE=1 SV=3	2	6	6	1	0	1	1	1	920.229	5516.34	5514.31	366.822	0.337129	0	0	190851	HCD (High Energy Collision Dissociation)	MS2	0	100	13.6336	4649	4649	4643	FP040621_7.raw	0/0		1.53758	145.427	145.427	0	0.0290018	0.00493409	0	0
FALSE	Medium	PMI-Byonic	PMI-Byonic (A2)	A	2	Unambiguous	IGSYRCACRATHTGPHCELPYVPCSPSPCQNGGTCRPTGDTTHE	[E].IGSYRcAcRATHTGPHcELPYVPcsPSPcqNGGTcRPTGDTTHE.[C]	C6(Carbamidomethyl); C8(Carbamidomethyl); C17(Carbamidomethyl); C24(Carbamidomethyl); S25(HexNAc(1)Hex(1)Fuc(1)); C29(Carbamidomethyl); Q30(Deamidated); C35(Carbamidomethyl)	1	1	Q01705	Q01705	Neurogenic locus notch homolog protein 1 OS=Mus musculus OX=10090 GN=Notch1 PE=1 SV=3	2	6	6	1	0	1	1	1	920.394	5517.33	5514.31	547.061	0.502778	0	0	312956	HCD (High Energy Collision Dissociation)	MS2	25.0402	100	12.2223	4046	4046	4038	FP040621_7.raw	0/0		0.798906	76.6993	76.6993	0	0.158889	0.0242061	0	0
FALSE	High	PMI-Byonic	PMI-Byonic (A2)	A	2	Unambiguous	LPYVPCSPSPCQNGGTCRPTGDTTHE	[E].LPYVPcSPSPcqNGGtcRPTGDTTHE.[C]	C6(Carbamidomethyl); C11(Carbamidomethyl); Q12(Deamidated); T16(HexNAc(1)Hex(1)Fuc(1)); C17(Carbamidomethyl)	1	1	Q01705	Q01705	Neurogenic locus notch homolog protein 1 OS=Mus musculus OX=10090 GN=Notch1 PE=1 SV=3	1	3	3	1	0	1	1	1	1134.14	3400.42	3400.41	1.55352	0.00176086	0	0	126572	HCD (High Energy Collision Dissociation)	MS2	0	100	11.4815	3729	3729	3727	FP040621_7.raw	0/0		3.56608	304.763	304.763	3.70672	0.000271596	8.28113e-05	0	0
FALSE	High	PMI-Byonic	PMI-Byonic (A2)	A	2	Unambiguous	LPYVPCSPSPCQNGGTCRPTGDTTHE	[E].LPYVPcSPSPcqNGGtcRPTGDTTHE.[C]	C6(Carbamidomethyl); C11(Carbamidomethyl); Q12(Deamidated); T16(HexNAc(1)Hex(1)Fuc(1)); C17(Carbamidomethyl)	1	1	Q01705	Q01705	Neurogenic locus notch homolog protein 1 OS=Mus musculus OX=10090 GN=Notch1 PE=1 SV=3	1	3	3	1	0	1	1	1	1134.82	3402.44	3400.41	594.851	0.674246	0	0	163056	HCD (High Energy Collision Dissociation)	MS2	0	100	11.3616	3678	3678	3672	FP040621_7.raw	0/0		3.31523	236.705	236.705	0	0.000483919	0.000147598	0	0
FALSE	High	PMI-Byonic	PMI-Byonic (A2)	A	2	Unambiguous	LPYVPCSPSPCQNGGTCRPTGDTTHE	[E].LPYVPcSPSPcQNGGtcRPTGDTTHE.[C]	C6(Carbamidomethyl); C11(Carbamidomethyl); T16(HexNAc(1)Hex(1)Fuc(1)); C17(Carbamidomethyl)	1	1	Q01705	Q01705	Neurogenic locus notch homolog protein 1 OS=Mus musculus OX=10090 GN=Notch1 PE=1 SV=3	1	3	3	1	0	1	1	1	1134.48	3401.44	3399.43	590.177	0.668755	0	0	117805	HCD (High Energy Collision Dissociation)	MS2	0	100	11.2151	3616	3616	3606	FP040621_7.raw	0/0		3.4437	249.731	249.731	4.8	0.000359995	0.000119412	0	0
FALSE	High	PMI-Byonic	PMI-Byonic (A2)	A	2	Unambiguous	LPYVPCSPSPCQNGGTCRPTGDTTHE	[E].LPYVPcSPSPcQnGGtcRPTGDTTHE.[C]	C6(Carbamidomethyl); C11(Carbamidomethyl); N13(Deamidated); T16(Fuc(1)); C17(Carbamidomethyl)	1	1	Q01705	Q01705	Neurogenic locus notch homolog protein 1 OS=Mus musculus OX=10090 GN=Notch1 PE=1 SV=3	1	3	3	1	0	1	1	1	1013.1	3037.29	3035.28	662.345	0.670135	0	0	265916	HCD (High Energy Collision Dissociation)	MS2	12.5974	100	11.6436	3799	3799	3793	FP040621_7.raw	0/0		3.77448	354.997	354.997	0	0.000168081	4.85586e-05	0	0
FALSE	Medium	PMI-Byonic	PMI-Byonic (A2)	A	2	Unambiguous	LPYVPCSPSPCQNGGTCRPTGDTTHE	[E].LPYVPcSPSPcqNGGtcrPTGDTTHE.[C]	C6(Carbamidomethyl); C11(Carbamidomethyl); Q12(Deamidated); T16(HexNAc(1)Hex(1)Fuc(1)); C17(Carbamidomethyl); R18(Deamidated)	1	1	Q01705	Q01705	Neurogenic locus notch homolog protein 1 OS=Mus musculus OX=10090 GN=Notch1 PE=1 SV=3	1	4	4	1	0	1	1	1	851.362	3402.42	3401.4	301.842	0.256671	0	0	235390	HCD (High Energy Collision Dissociation)	MS2	23.2571	100	11.4966	3736	3736	3727	FP040621_7.raw	0/0		0.927986	218.831	218.831	4.8	0.118036	0.0163268	0	0
FALSE	High	PMI-Byonic	PMI-Byonic (A2)	A	2	Unambiguous	GSNCDTNPVNGKAICTCPSGYTGPACSQDVDE	[E].GSNcDTNPVnGKAIcTcPSGYTGPAcSQDVDE.[C]	C4(Carbamidomethyl); N10(Deamidated); C15(Carbamidomethyl); C17(Carbamidomethyl); C26(Carbamidomethyl)	1	1	Q01705	Q01705	Neurogenic locus notch homolog protein 1 OS=Mus musculus OX=10090 GN=Notch1 PE=1 SV=3	3	3	3	1	0	1	1	1	1144.8	3432.38	3432.37	2.27955	0.00260808	0	0	1.18937e+06	HCD (High Energy Collision Dissociation)	MS2	0	100	11.9788	3942	3942	3937	FP040621_7.raw	0/0		1.26925	285.104	275.055	29.6876	0.0537966	0.00870034	0	0
FALSE	Medium	PMI-Byonic	PMI-Byonic (A2)	A	2	Unambiguous	ECALGANPCEHAGKCLNTLGSFE	[D].EcALGAnPcEhAGKcLNTLGSFE.[C]	C2(Carbamidomethyl); N7(Oxidation); C9(Carbamidomethyl); H11(Oxidation); C15(Carbamidomethyl)	1	1	Q01705	Q01705	Neurogenic locus notch homolog protein 1 OS=Mus musculus OX=10090 GN=Notch1 PE=1 SV=3	2	3	3	1	0	1	1	1	856.369	2567.09	2567.1	-1.55065	-0.00132689	0	0	710828	HCD (High Energy Collision Dissociation)	MS2	2.97721	100	14.3216	4943	4943	4940	FP040621_7.raw	0/0		1.18137	90.2461	90.2461	90.2461	0.0658607	0.0110583	0	0
FALSE	Medium	PMI-Byonic	PMI-Byonic (A2)	A	2	Unambiguous	ECALGANPCEHAGKCLNTLGSFE	[D].EcALGAnPcEhAGKcLNTLGSFE.[C]	C2(Carbamidomethyl); N7(Oxidation); C9(Carbamidomethyl); H11(Oxidation); C15(Carbamidomethyl)	1	1	Q01705	Q01705	Neurogenic locus notch homolog protein 1 OS=Mus musculus OX=10090 GN=Notch1 PE=1 SV=3	2	2	2	1	0	1	1	1	1284.05	2567.08	2567.1	-4.54118	-0.00582882	0	0	235393	HCD (High Energy Collision Dissociation)	MS2	0	100	14.3347	4949	4949	4940	FP040621_7.raw	0/0		0.926653	114.876	114.876	37.7938	0.118399	0.017725	0	0
FALSE	Medium	PMI-Byonic	PMI-Byonic (A2)	A	2	Unambiguous	CALGANPCEHAGKCLNTLGSFE	[E].cALGANPcEHAGKcLNTLGsFE.[C]	C1(Carbamidomethyl); C8(Carbamidomethyl); C14(Carbamidomethyl); S20(Hex(1))	1	1	Q01705	Q01705	Neurogenic locus notch homolog protein 1 OS=Mus musculus OX=10090 GN=Notch1 PE=1 SV=3	1	2	2	1	0	1	1	1	1284.54	2568.07	2568.12	-16.3808	-0.021034	0	0	147446	HCD (High Energy Collision Dissociation)	MS2	8.89638	100	14.9967	5232	5232	5226	FP040621_7.raw	0/0		1.22009	94.7321	94.7321	5.75878	0.0602434	0.010228	0	0
FALSE	High	PMI-Byonic	PMI-Byonic (A2)	A	2	Unambiguous	CALGANPCEHAGKCLNTLGSFE	[E].cALGANPcEhAGKcLNtLGSFE.[C]	C1(Carbamidomethyl); C8(Carbamidomethyl); H10(Oxidation); C14(Carbamidomethyl); T17(Hex(1))	1	1	Q01705	Q01705	Neurogenic locus notch homolog protein 1 OS=Mus musculus OX=10090 GN=Notch1 PE=1 SV=3	1	3	3	1	0	1	1	1	862.043	2584.11	2584.11	0.846799	0.000729408	0	0	139765	HCD (High Energy Collision Dissociation)	MS2	0	100	12.6779	4241	4241	4236	FP040621_7.raw	0/0		1.23671	71.7442	71.7442	9.73218	0.0579821	0.00945852	0	0
FALSE	High	PMI-Byonic	PMI-Byonic (A2)	A	2	Unambiguous	CALGANPCEHAGKCLNTLGSFE	[E].cALGANPcEHAGKcLntLGSFE.[C]	C1(Carbamidomethyl); C8(Carbamidomethyl); C14(Carbamidomethyl); N16(Oxidation); T17(Hex(1))	1	1	Q01705	Q01705	Neurogenic locus notch homolog protein 1 OS=Mus musculus OX=10090 GN=Notch1 PE=1 SV=3	1	3	3	1	0	1	1	1	862.042	2584.11	2584.11	0.350792	0.000302161	0	0	364777	HCD (High Energy Collision Dissociation)	MS2	0	100	12.8038	4295	4295	4291	FP040621_7.raw	0/0		2.96356	236.159	236.159	3.6	0.00108752	0.000298748	0	0
FALSE	High	PMI-Byonic	PMI-Byonic (A2)	A	2	Unambiguous	FQCICMPGYE	[E].FQcIcMPGYE.[G]	C3(Carbamidomethyl); C5(Carbamidomethyl)	1	1	Q01705	Q01705	Neurogenic locus notch homolog protein 1 OS=Mus musculus OX=10090 GN=Notch1 PE=1 SV=3	0	2	2	1	0	1	1	1	652.76	1304.51	1304.51	1.00081	0.000652785	0	0	1.62507e+06	HCD (High Energy Collision Dissociation)	MS2	2.31296	97.1519	14.935	5205	5205	5204	FP040621_7.raw	0/0		1.41559	468.759	273.692	273.692	0.0384066	0.00595154	0	0
FALSE	Medium	PMI-Byonic	PMI-Byonic (A2)	A	2	Unambiguous	FQCICMPGYE	[E].FQcIcmPGYE.[G]	C3(Carbamidomethyl); C5(Carbamidomethyl); M6(Oxidation)	1	1	Q01705	Q01705	Neurogenic locus notch homolog protein 1 OS=Mus musculus OX=10090 GN=Notch1 PE=1 SV=3	0	2	2	1	0	1	1	1	660.756	1320.5	1320.51	-0.799481	-0.00052786	0	0	220126	HCD (High Energy Collision Dissociation)	MS2	20.2745	100	14.8616	5174	5174	5171	FP040621_7.raw	0/0		0.512493	297.167	236.461	236.461	0.307261	0.0403095	0	0
FALSE	High	PMI-Byonic	PMI-Byonic (A2)	A	2	Unambiguous	FQCICMPGYE	[E].FQcIcMPGYE.[G]	C3(Carbamidomethyl); C5(Carbamidomethyl)	1	1	Q01705	Q01705	Neurogenic locus notch homolog protein 1 OS=Mus musculus OX=10090 GN=Notch1 PE=1 SV=3	0	2	2	1	0	1	1	1	652.757	1304.51	1304.51	-2.55506	-0.00166655	0	0	369888	HCD (High Energy Collision Dissociation)	MS2	30.1812	100	14.8107	5152	5152	5149	FP040621_7.raw	0/0		1.291	405.858	236.885	236.885	0.0511677	0.00727606	0	0
FALSE	High	PMI-Byonic	PMI-Byonic (A2)	A	2	Unambiguous	GVYCEINTDECASSPCLHNGHCMDKINE	[E].GVYcEINTDEcASsPcLHnGHcMDKINE.[F]	C4(Carbamidomethyl); C11(Carbamidomethyl); S14(Hex(1)Pent(2)); C16(Carbamidomethyl); N19(Deamidated); C22(Carbamidomethyl)	1	1	Q01705	Q01705	Neurogenic locus notch homolog protein 1 OS=Mus musculus OX=10090 GN=Notch1 PE=1 SV=3	4	4	4	1	0	1	1	1	935.617	3739.45	3737.45	533.495	0.498478	0	0	254823	HCD (High Energy Collision Dissociation)	MS2	0	100	12.0634	3978	3978	3970	FP040621_7.raw	0/0		2.2954	294.53	294.53	0	0.00506526	0.000962138	0	0
FALSE	High	PMI-Byonic	PMI-Byonic (A2)	A	2	Unambiguous	INTDECASSPCLHNGHCMDKINE	[E].INTDEcASsPcLhnGHcMDKINE.[F]	C6(Carbamidomethyl); S9(Hex(1)Pent(2)); C11(Carbamidomethyl); H13(Oxidation); N14(Deamidated); C17(Carbamidomethyl)	1	1	Q01705	Q01705	Neurogenic locus notch homolog protein 1 OS=Mus musculus OX=10090 GN=Notch1 PE=1 SV=3	3	4	4	1	0	1	1	1	787.064	3145.23	3145.22	3.21524	0.00252816	0	0	143540	HCD (High Energy Collision Dissociation)	MS2	5.95211	100	10.7137	3402	3402	3394	FP040621_7.raw	0/0		3.42598	251.05	251.05	1.2	0.000374988	0.000131583	0	0
FALSE	High	PMI-Byonic	PMI-Byonic (A2)	A	2	Unambiguous	INTDECASSPCLHNGHCMDKINE	[E].INTDEcASsPcLHnGHcMDKINE.[F]	C6(Carbamidomethyl); S9(Hex(1)Pent(1)); C11(Carbamidomethyl); N14(Deamidated); C17(Carbamidomethyl)	1	1	Q01705	Q01705	Neurogenic locus notch homolog protein 1 OS=Mus musculus OX=10090 GN=Notch1 PE=1 SV=3	3	4	4	1	0	1	1	1	750.051	2997.18	2997.19	-0.432854	-0.000324336	0	0	149363	HCD (High Energy Collision Dissociation)	MS2	0	100	10.7956	3437	3437	3427	FP040621_7.raw	0/0		2.93782	178.959	178.959	1.2	0.00115392	0.000354275	0	0
FALSE	High	PMI-Byonic	PMI-Byonic (A2)	A	2	Unambiguous	INTDECASSPCLHNGHCMDKINE	[E].INTDEcASsPcLHnGHcMDKINE.[F]	C6(Carbamidomethyl); S9(Hex(1)Pent(2)R0); C11(Carbamidomethyl); N14(Deamidated); C17(Carbamidomethyl)	1	1	Q01705	Q01705	Neurogenic locus notch homolog protein 1 OS=Mus musculus OX=10090 GN=Notch1 PE=1 SV=3	3	4	4	1	0	1	1	1	783.064	3129.24	3129.23	2.46485	0.00192827	0	0	99655.8	HCD (High Energy Collision Dissociation)	MS2	7.17942	100	10.6618	3380	3380	3372	FP040621_7.raw	0/0		2.41161	315.634	315.634	1.2	0.00387609	0.000854162	0	0
FALSE	High	PMI-Byonic	PMI-Byonic (A2)	A	2	Unambiguous	INTDECASSPCLHNGHCMDKINE	[E].INTDEcASsPcLHnGHcMDKINE.[F]	C6(Carbamidomethyl); S9(Hex(1)Pent(2)); C11(Carbamidomethyl); N14(Deamidated); C17(Carbamidomethyl)	1	1	Q01705	Q01705	Neurogenic locus notch homolog protein 1 OS=Mus musculus OX=10090 GN=Notch1 PE=1 SV=3	3	4	4	1	0	1	1	1	783.062	3129.23	3129.23	-0.343815	-0.000268969	0	0	271123	HCD (High Energy Collision Dissociation)	MS2	2.48586	100	10.7761	3428	3428	3427	FP040621_7.raw	0/0		5.43483	576.067	576.067	1.2	3.6743e-06	1.50877e-06	0	0
FALSE	High	PMI-Byonic	PMI-Byonic (A2)	A	2	Unambiguous	FQCQCPKGFNGHLCQYDVDECASTPCKNGAKCLDGPNTYTCVCTE	[E].FQcQcPKGFnGHLcQYDVDEcAStPcKNGAKcLDGPnTYTcVcTE.[G]	C3(Carbamidomethyl); C5(Carbamidomethyl); N10(Deamidated); C14(Carbamidomethyl); C21(Carbamidomethyl); T24(Hex(1)Pent(1)); C26(Carbamidomethyl); C32(Carbamidomethyl); N37(Oxidation); C41(Carbamidomethyl); C43(Carbamidomethyl)	1	1	Q01705	Q01705	Neurogenic locus notch homolog protein 1 OS=Mus musculus OX=10090 GN=Notch1 PE=1 SV=3	4	5	5	1	0	1	1	1	1133.46	5663.26	5658.26	883.988	1.00037	0	0	653652	HCD (High Energy Collision Dissociation)	MS2	0	100	13.2812	4499	4499	4489	FP040621_7.raw	0/0		2.22877	172.275	172.275	0	0.00590515	0.00108571	0	0
FALSE	High	PMI-Byonic	PMI-Byonic (A2)	A	2	Unambiguous	FQCQCPKGFNGHLCQYDVDE	[E].FQcQcPKGFnGHLcQYDVDE.[C]	C3(Carbamidomethyl); C5(Carbamidomethyl); N10(Deamidated); C14(Carbamidomethyl)	1	1	Q01705	Q01705	Neurogenic locus notch homolog protein 1 OS=Mus musculus OX=10090 GN=Notch1 PE=1 SV=3	2	3	3	1	0	1	1	1	835.01	2503.01	2503.01	1.21976	0.00101769	0	0	1.84497e+06	HCD (High Energy Collision Dissociation)	MS2	4.30937	100	12.6698	4237	4237	4236	FP040621_7.raw	0/0		1.76915	342.613	161.503	80.6347	0.0170157	0.00362131	0	0
FALSE	High	PMI-Byonic	PMI-Byonic (A2)	A	2	Unambiguous	FQCQCPKGFNGHLCQYDVDE	[E].FQcQcPKGFnGHLcQYDVDE.[C]	C3(Carbamidomethyl); C5(Carbamidomethyl); N10(Deamidated); C14(Carbamidomethyl)	1	1	Q01705	Q01705	Neurogenic locus notch homolog protein 1 OS=Mus musculus OX=10090 GN=Notch1 PE=1 SV=3	2	3	3	1	0	1	1	1	835.01	2503.01	2503.01	1.51238	0.00126183	0	0	960660	HCD (High Energy Collision Dissociation)	MS2	0	100	12.5432	4183	4183	4181	FP040621_7.raw	0/0		2.43204	392.381	243.009	102.103	0.00369794	0.000772488	0	0
FALSE	High	PMI-Byonic	PMI-Byonic (A2)	A	2	Unambiguous	FQCQCPKGFNGHLCQYDVDE	[E].FQcQcPKGFNGHLcQYDVDE.[C]	C3(Carbamidomethyl); C5(Carbamidomethyl); C14(Carbamidomethyl)	1	1	Q01705	Q01705	Neurogenic locus notch homolog protein 1 OS=Mus musculus OX=10090 GN=Notch1 PE=1 SV=3	2	3	3	1	0	1	1	1	834.681	2502.03	2502.03	0.85721	0.000714921	0	0	546066	HCD (High Energy Collision Dissociation)	MS2	6.02751	100	12.4121	4127	4127	4126	FP040621_7.raw	0/0		2.01673	263.825	230.577	230.577	0.00962206	0.00231181	0	0
FALSE	High	PMI-Byonic	PMI-Byonic (A2)	A	2	Unambiguous	FQCQCPKGFNGHLCQYDVDE	[E].FQcQcPKGFNGHLcQYDVDE.[C]	C3(Carbamidomethyl); C5(Carbamidomethyl); C14(Carbamidomethyl)	1	1	Q01705	Q01705	Neurogenic locus notch homolog protein 1 OS=Mus musculus OX=10090 GN=Notch1 PE=1 SV=3	2	3	3	1	0	1	1	1	834.68	2502.03	2502.03	-0.240533	-0.000200607	0	0	861332	HCD (High Energy Collision Dissociation)	MS2	1.59053	100	12.2837	4072	4072	4071	FP040621_7.raw	0/0		2.01426	313.316	287.43	287.43	0.00967689	0.00246212	0	0
FALSE	High	PMI-Byonic	PMI-Byonic (A2)	A	2	Unambiguous	FQCQCPKGFNGHLCQYDVDECASTPCKNGAKCLDGPNTYTCVCTE	[E].FQcQcPKGFNGHLcQYDVDEcAStPcKNGAKcLDGPnTYTcVcTE.[G]	C3(Carbamidomethyl); C5(Carbamidomethyl); C14(Carbamidomethyl); C21(Carbamidomethyl); T24(Hex(1)Pent(1)); C26(Carbamidomethyl); C32(Carbamidomethyl); N37(Oxidation); C41(Carbamidomethyl); C43(Carbamidomethyl)	1	1	Q01705	Q01705	Neurogenic locus notch homolog protein 1 OS=Mus musculus OX=10090 GN=Notch1 PE=1 SV=3	4	5	5	1	0	1	1	1	1133.06	5661.28	5657.28	706.905	0.799831	0	0	478417	HCD (High Energy Collision Dissociation)	MS2	31.8462	100	13.1414	4439	4439	4434	FP040621_7.raw	0/0		2.20869	188.183	188.183	0	0.00618463	0.00121008	0	0
FALSE	Medium	PMI-Byonic	PMI-Byonic (A2)	A	2	Unambiguous	CASTPCKNGAKCLDGPNTYTCVCTE	[E].cASTPcKnGAKcLdGPNtYTcVcTE.[G]	C1(Carbamidomethyl); C6(Carbamidomethyl); N8(Deamidated); C12(Carbamidomethyl); D14(Oxidation); T18(Hex(1)Pent(1)R0); C21(Carbamidomethyl); C23(Carbamidomethyl)	1	1	Q01705	Q01705	Neurogenic locus notch homolog protein 1 OS=Mus musculus OX=10090 GN=Notch1 PE=1 SV=3	1	3	3	1	0	1	1	1	1059.09	3175.25	3175.25	0.242587	0.000256758	0	0	158210	HCD (High Energy Collision Dissociation)	MS2	0	100	10.7869	3433	3433	3427	FP040621_7.raw	0/0		0.704338	38.5587	38.5587	2.4	0.197543	0.0264283	0	0
FALSE	High	PMI-Byonic	PMI-Byonic (A2)	A	2	Unambiguous	VDIDECDPDPCHYGSCKDGVATFTCLCQPGYTGHHCE	[E].VDIDEcdPDPchYGscKDGVATFTcLcQPGYTGHHcE.[T]	C6(Carbamidomethyl); D7(Oxidation); C11(Carbamidomethyl); H12(Oxidation); S15(HexNAc(1)Fuc(1)); C16(Carbamidomethyl); C25(Carbamidomethyl); C27(Carbamidomethyl); C36(Carbamidomethyl)	1	1	Q01705	Q01705	Neurogenic locus notch homolog protein 1 OS=Mus musculus OX=10090 GN=Notch1 PE=1 SV=3	4	5	5	1	0	1	1	1	949.375	4742.85	4738.84	846.825	0.802593	0	0	668567	HCD (High Energy Collision Dissociation)	MS2	57.4823	100	13.1672	4450	4450	4445	FP040621_7.raw	0/0		2.08712	429.703	89.6092	0.8	0.00818231	0.00166132	0	0
FALSE	Medium	PMI-Byonic	PMI-Byonic (A2)	A	2	Unambiguous	VDIDECDPDPCHYGSCKDGVATFTCLCQPGYTGHHCE	[E].VDIDEcdPDPchYGscKDGVATFTcLcQPGYTGHHcE.[T]	C6(Carbamidomethyl); D7(Oxidation); C11(Carbamidomethyl); H12(Oxidation); S15(HexNAc(1)Fuc(1)); C16(Carbamidomethyl); C25(Carbamidomethyl); C27(Carbamidomethyl); C36(Carbamidomethyl)	1	1	Q01705	Q01705	Neurogenic locus notch homolog protein 1 OS=Mus musculus OX=10090 GN=Notch1 PE=1 SV=3	4	5	5	1	0	1	1	1	949.377	4742.85	4738.84	848.113	0.803814	0	0	468473	HCD (High Energy Collision Dissociation)	MS2	31.9342	100	13.2875	4501	4501	4500	FP040621_7.raw	0/0		0.984899	335.551	124.311	0.789679	0.103538	0.0148943	0	0
FALSE	High	PMI-Byonic	PMI-Byonic (A2)	A	2	Unambiguous	VDIDECDPDPCHYGSCKDGVATFTCLCQPGYTGHHCE	[E].VDIDEcdPDPchYGscKDGVATFTcLcQPGYTGHHcE.[T]	C6(Carbamidomethyl); D7(Oxidation); C11(Carbamidomethyl); H12(Oxidation); S15(HexNAc(1)Fuc(1)); C16(Carbamidomethyl); C25(Carbamidomethyl); C27(Carbamidomethyl); C36(Carbamidomethyl)	1	1	Q01705	Q01705	Neurogenic locus notch homolog protein 1 OS=Mus musculus OX=10090 GN=Notch1 PE=1 SV=3	4	5	5	1	0	1	1	1	948.976	4740.85	4738.84	424.948	0.402752	0	0	203782	HCD (High Energy Collision Dissociation)	MS2	47.4773	100	13.0493	4400	4400	4390	FP040621_7.raw	0/0		1.92071	267.509	108.275	0.8	0.0120031	0.00279424	0	0
FALSE	Medium	PMI-Byonic	PMI-Byonic (A2)	A	2	Unambiguous	CDPDPCHYGSCKDGVATFTCLCQPGYTGHHCE	[E].cDPDPcHYGScKdGVATFtcLcQPGYtGHHcE.[T]	C1(Carbamidomethyl); C6(Carbamidomethyl); C11(Carbamidomethyl); D13(Oxidation); T19(Hex(1)Pent(2)); C20(Carbamidomethyl); C22(Carbamidomethyl); T27(HexNAc(1)Fuc(1)); C31(Carbamidomethyl)	1	1	Q01705	Q01705	Neurogenic locus notch homolog protein 1 OS=Mus musculus OX=10090 GN=Notch1 PE=1 SV=3	1	5	5	1	0	1	1	1	916.162	4576.78	4577.73	-207.358	-0.189846	0	0	122392	HCD (High Energy Collision Dissociation)	MS2	0	100	13.3413	4524	4524	4522	FP040621_7.raw	0/0		0.856451	105.72	98.8691	7.77942	0.139171	0.020816	0	0
FALSE	High	PMI-Byonic	PMI-Byonic (A2)	A	2	Unambiguous	DGIAGFTCRCPE	[E].dGIAGFTcRcPE.[G]	D1(Oxidation); C8(Carbamidomethyl); C10(Carbamidomethyl)	1	1	Q01705	Q01705	Neurogenic locus notch homolog protein 1 OS=Mus musculus OX=10090 GN=Notch1 PE=1 SV=3	1	2	2	1	0	1	1	1	699.793	1398.58	1398.58	1.15114	0.000804981	0	0	370688	HCD (High Energy Collision Dissociation)	MS2	7.19654	100	12.4445	4141	4141	4137	FP040621_7.raw	0/0		4.10116	450.447	450.447	450.447	7.92216e-05	1.47096e-05	0	0
FALSE	Medium	PMI-Byonic	PMI-Byonic (A2)	A	2	Unambiguous	GYHDPTCLSE	[E].GYHDPTcLSE.[V]	C7(Carbamidomethyl)	1	1	Q01705	Q01705	Neurogenic locus notch homolog protein 1 OS=Mus musculus OX=10090 GN=Notch1 PE=1 SV=3	0	2	2	1	0	1	1	1	589.742	1178.48	1178.48	-0.471327	-0.000277724	0	0	151860	HCD (High Energy Collision Dissociation)	MS2	0	100	9.84407	3032	3032	3025	FP040621_7.raw	0/0		0.62454	174.874	151.077	151.077	0.237389	0.0290987	0	0
FALSE	High	PMI-Byonic	PMI-Byonic (A2)	A	2	Unambiguous	GYHDPTCLSE	[E].GYHDPTcLSE.[V]	C7(Carbamidomethyl)	1	1	Q01705	Q01705	Neurogenic locus notch homolog protein 1 OS=Mus musculus OX=10090 GN=Notch1 PE=1 SV=3	0	2	2	1	0	1	1	1	589.742	1178.48	1178.48	-0.678493	-0.000399795	0	0	118286	HCD (High Energy Collision Dissociation)	MS2	0	100	9.71222	2976	2976	2974	FP040621_7.raw	0/0		3.95853	433.52	414.045	414.045	0.00011002	2.96777e-05	0	0
FALSE	High	PMI-Byonic	PMI-Byonic (A2)	A	2	Unambiguous	GYHDPTCLSE	[E].GYHDPTcLSE.[V]	C7(Carbamidomethyl)	1	1	Q01705	Q01705	Neurogenic locus notch homolog protein 1 OS=Mus musculus OX=10090 GN=Notch1 PE=1 SV=3	0	2	2	1	0	1	1	1	589.743	1178.48	1178.48	-0.160578	-9.46187e-05	0	0	400324	HCD (High Energy Collision Dissociation)	MS2	0	100	9.60117	2929	2929	2928	FP040621_7.raw	0/0		2.63581	379.571	351.819	351.819	0.0023131	0.000569881	0	0
FALSE	High	PMI-Byonic	PMI-Byonic (A2)	A	2	Unambiguous	GYHDPTCLSE	[E].GYHDPTcLSE.[V]	C7(Carbamidomethyl)	1	1	Q01705	Q01705	Neurogenic locus notch homolog protein 1 OS=Mus musculus OX=10090 GN=Notch1 PE=1 SV=3	0	2	2	1	0	1	1	1	589.742	1178.48	1178.48	-0.471327	-0.000277724	0	0	2.57959e+06	HCD (High Energy Collision Dissociation)	MS2	0	51.7381	9.49257	2883	2883	2882	FP040621_7.raw	0/0		3.53891	503.259	315.552	315.552	0.000289129	9.42733e-05	0	0
FALSE	High	PMI-Byonic	PMI-Byonic (A2)	A	2	Unambiguous	GYHDPTCLSE	[E].GYHDPTcLSE.[V]	C7(Carbamidomethyl)	1	1	Q01705	Q01705	Neurogenic locus notch homolog protein 1 OS=Mus musculus OX=10090 GN=Notch1 PE=1 SV=3	0	2	2	1	0	1	1	1	589.742	1178.48	1178.48	-0.678493	-0.000399795	0	0	5912062	HCD (High Energy Collision Dissociation)	MS2	1.37203	34.8361	9.36785	2830	2830	2829	FP040621_7.raw	0/0		3.47974	591.524	322.969	322.969	0.000331333	0.00010675	0	0
FALSE	High	PMI-Byonic	PMI-Byonic (A2)	A	2	Unambiguous	GYHDPTCLSE	[E].GYHDPTcLSE.[V]	C7(Carbamidomethyl)	1	1	Q01705	Q01705	Neurogenic locus notch homolog protein 1 OS=Mus musculus OX=10090 GN=Notch1 PE=1 SV=3	0	2	2	1	0	1	1	1	589.742	1178.48	1178.48	-0.471327	-0.000277724	0	0	86443.4	HCD (High Energy Collision Dissociation)	MS2	50.7446	100	9.25086	2781	2781	2774	FP040621_7.raw	0/0		4.00428	383.998	377.218	377.218	9.90185e-05	2.23739e-05	0	0
[truncated: 7 more columns]

## Sheet: FP040621_7-(01)
Checked	Confidence	Identifying Node Type	Identifying Node	Search ID	Identifying Node No	PSM Ambiguity	Sequence	Annotated Sequence	Modifications	# Protein Groups	# Proteins	Master Protein Accessions	Protein Accessions	Protein Descriptions	# Missed Cleavages	Charge	Original Precursor Charge	DeltaScore	DeltaCn	Rank	Search Engine Rank	Concatenated Rank	m/z [Da]	MH+ [Da]	Theo. MH+ [Da]	DeltaM [ppm]	Deltam/z [Da]	Matched Ions	Total Ions	Intensity	Activation Type	MS Order	Isolation Interference [%]	Ion Inject Time [ms]	RT [min]	First Scan	Last Scan	Master Scan(s)	Spectrum File	Ions Matched	Annotation	|Log Prob|	Byonic Score	Delta Byonic Score	Delta Mod Score	PEP 2D	q-Value 2D	FDR 2D	Peptide Group FDR 2D
FALSE	Medium	PMI-Byonic	PMI-Byonic (A2)	A	2	Unambiguous	CALGANPCEHAGKCLNTLGSFE	[E].cALGANPcEHAGKcLntLGSFE.[C]	C1(Carbamidomethyl); C8(Carbamidomethyl); C14(Carbamidomethyl); N16(Oxidation); T17(Hex(1))	1	1	mN1_11_13	mN1_11_13	mN1_11_13	1	3	3	1	0	1	1	1	862.042	2584.11	2584.11	0.350792	0.000302161	0	0	364777	HCD (High Energy Collision Dissociation)	MS2	0	100	12.8038	4295	4295	4291	FP040621_7.raw	0/0		0.941406	236.159	236.159	3.6	0.114444	0.0184976	0	0
FALSE	Medium	PMI-Byonic	PMI-Byonic (A2)	A	2	Unambiguous	IDVNECISNPCQNDATCLDQIGE	[E].IDVNEcIsNPcQNDAtcLDQIGE.[F]	C6(Carbamidomethyl); S8(Fuc(1)); C11(Carbamidomethyl); T16(Hex(1)Pent(2)); C17(Carbamidomethyl)	1	1	mN1_11_13	mN1_11_13	mN1_11_13	4	3	3	1	0	1	1	1	1080.44	3239.31	3237.31	615.726	0.664432	0	0	160914	HCD (High Energy Collision Dissociation)	MS2	40.8738	100	14.6204	5071	5071	5061	FP040621_7.raw	0/0		0.487539	68.2569	68.2569	2.84217e-14	0.325432	0.0491907	0	0
FALSE	High	PMI-Byonic	PMI-Byonic (A2)	A	2	Unambiguous	FQCICMPGYE	[E].FQcIcMPGYE.[G]	C3(Carbamidomethyl); C5(Carbamidomethyl)	1	1	mN1_11_13	mN1_11_13	mN1_11_13	0	2	2	1	0	1	1	1	652.757	1304.51	1304.51	-2.55506	-0.00166655	0	0	369888	HCD (High Energy Collision Dissociation)	MS2	30.1812	100	14.8107	5152	5152	5149	FP040621_7.raw	0/0		2.55053	405.858	236.885	236.885	0.00281492	0.00174229	0	0
FALSE	High	PMI-Byonic	PMI-Byonic (A2)	A	2	Unambiguous	FQCICMPGYE	[E].FQcIcmPGYE.[G]	C3(Carbamidomethyl); C5(Carbamidomethyl); M6(Oxidation)	1	1	mN1_11_13	mN1_11_13	mN1_11_13	0	2	2	1	0	1	1	1	660.756	1320.5	1320.51	-0.799481	-0.00052786	0	0	220126	HCD (High Energy Collision Dissociation)	MS2	20.2745	100	14.8616	5174	5174	5171	FP040621_7.raw	0/0		1.64305	297.167	236.461	236.461	0.0227486	0.00650438	0	0
FALSE	High	PMI-Byonic	PMI-Byonic (A2)	A	2	Unambiguous	FQCICMPGYE	[E].FQcIcMPGYE.[G]	C3(Carbamidomethyl); C5(Carbamidomethyl)	1	1	mN1_11_13	mN1_11_13	mN1_11_13	0	2	2	1	0	1	1	1	652.76	1304.51	1304.51	1.00081	0.000652785	0	0	1.62507e+06	HCD (High Energy Collision Dissociation)	MS2	2.31296	97.1519	14.935	5205	5205	5204	FP040621_7.raw	0/0		2.75608	468.759	273.692	273.692	0.00175356	0.00113925	0	0
FALSE	High	PMI-Byonic	PMI-Byonic (A2)	A	2	Unambiguous	GVYCEINTDECASSPCLHNGHCMDKINE	[E].GVYcEINTDEcAsSPcLHnGHcMDKINE.[F]	C4(Carbamidomethyl); C11(Carbamidomethyl); S13(Hex(1)Pent(2)); C16(Carbamidomethyl); N19(Deamidated); C22(Carbamidomethyl)	1	1	mN1_11_13	mN1_11_13	mN1_11_13	4	4	4	1	0	1	1	1	935.617	3739.45	3737.45	533.495	0.498478	0	0	254823	HCD (High Energy Collision Dissociation)	MS2	0	100	12.0634	3978	3978	3970	FP040621_7.raw	0/0		2.04022	294.53	294.53	0	0.00911556	0.00297114	0	0
FALSE	High	PMI-Byonic	PMI-Byonic (A2)	A	2	Unambiguous	INTDECASSPCLHNGHCMDKINE	[E].INTDEcASsPcLHnGHcMDKINE.[F]	C6(Carbamidomethyl); S9(Hex(1)Pent(2)R0); C11(Carbamidomethyl); N14(Deamidated); C17(Carbamidomethyl)	1	1	mN1_11_13	mN1_11_13	mN1_11_13	3	4	4	1	0	1	1	1	783.064	3129.24	3129.23	2.46485	0.00192827	0	0	99655.8	HCD (High Energy Collision Dissociation)	MS2	7.17942	100	10.6618	3380	3380	3372	FP040621_7.raw	0/0		2.78146	315.634	315.634	1.2	0.00165401	0.000832108	0	0
FALSE	High	PMI-Byonic	PMI-Byonic (A2)	A	2	Unambiguous	INTDECASSPCLHNGHCMDKINE	[E].INTDEcASsPcLhnGHcMDKINE.[F]	C6(Carbamidomethyl); S9(Hex(1)Pent(2)); C11(Carbamidomethyl); H13(Oxidation); N14(Deamidated); C17(Carbamidomethyl)	1	1	mN1_11_13	mN1_11_13	mN1_11_13	3	4	4	1	0	1	1	1	787.064	3145.23	3145.22	3.21524	0.00252816	0	0	143540	HCD (High Energy Collision Dissociation)	MS2	5.95211	100	10.7137	3402	3402	3394	FP040621_7.raw	0/0		2.60575	251.05	251.05	1.2	0.00247883	0.00147414	0	0
FALSE	High	PMI-Byonic	PMI-Byonic (A2)	A	2	Unambiguous	INTDECASSPCLHNGHCMDKINE	[E].INTDEcASsPcLHnGHcMDKINE.[F]	C6(Carbamidomethyl); S9(Hex(1)Pent(2)); C11(Carbamidomethyl); N14(Deamidated); C17(Carbamidomethyl)	1	1	mN1_11_13	mN1_11_13	mN1_11_13	3	4	4	1	0	1	1	1	783.062	3129.23	3129.23	-0.343815	-0.000268969	0	0	271123	HCD (High Energy Collision Dissociation)	MS2	2.48586	100	10.7761	3428	3428	3427	FP040621_7.raw	0/0		4.98762	576.067	576.067	1.2	1.02893e-05	1.02882e-05	0	0
FALSE	High	PMI-Byonic	PMI-Byonic (A2)	A	2	Unambiguous	INTDECASSPCLHNGHCMDKINE	[E].INTDEcASsPcLHnGHcMDKINE.[F]	C6(Carbamidomethyl); S9(Hex(1)Pent(1)R0); C11(Carbamidomethyl); N14(Deamidated); C17(Carbamidomethyl)	1	1	mN1_11_13	mN1_11_13	mN1_11_13	3	4	4	1	0	1	1	1	750.051	2997.18	2997.19	-0.432954	-0.000324411	0	0	149363	HCD (High Energy Collision Dissociation)	MS2	0	100	10.7956	3437	3437	3427	FP040621_7.raw	0/0		1.94082	178.959	178.959	1.2	0.0114599	0.00418381	0	0
[truncated: 7 more columns]
