# Supplementary material for: Modulation of the NOTCH1 Pathway by LUNATIC FRINGE Is Dominant over That of MANIC or RADICAL FRINGE
Source: Molecules. 2021 Sep 30;26(19):5942. doi: 10.3390/molecules26195942 (PMC8512825; doi:10.3390/molecules26195942)
Supplement: Supplementary file 1 [file molecules-26-05942-s001.zip › Supplement/Table S51.xlsx]

## Sheet: Table S51
	Chymotrypsin digestion of mN1 EGF1-18 + LFNG + MFNG + RFNG expressed in U2OS analyzed for Figure 7, S3 and S6.
	Tab			Biological replicate number						The peptides used to generate the EICs are highlighted in red and bold
	FP072920_080420_21			1
	FP030521_23
	FP092520_4			2
	FP101320_101620 LONG_4			3
	FP033021_19			4

## Sheet: FP072920_080420_21
Checked	Confidence	Identifying Node Type	Identifying Node	Search ID	Identifying Node No	PSM Ambiguity	Sequence	Annotated Sequence	Modifications	# Protein Groups	# Proteins	Master Protein Accessions	Protein Accessions	Protein Descriptions	# Missed Cleavages	Charge	Original Precursor Charge	DeltaScore	DeltaCn	Rank	Search Engine Rank	Concatenated Rank	m/z [Da]	MH+ [Da]	Theo. MH+ [Da]	DeltaM [ppm]	Deltam/z [Da]	Matched Ions	Total Ions	Intensity	Activation Type	MS Order	Isolation Interference [%]	Ion Inject Time [ms]	RT [min]	First Scan	Last Scan	Master Scan(s)	Spectrum File	Ions Matched	Annotation	|Log Prob|	Byonic Score	Delta Byonic Score	Delta Mod Score	PEP 2D	q-Value 2D	FDR 2D	Peptide Group FDR 2D
FALSE	High	PMI-Byonic	PMI-Byonic (A2)	A	2	Unambiguous	VGQRCQDSNPCLSTPCKNAGTCHVVDHGGTVDY	[F].VGQRcQDSNPcLstPcKNAGTcHVVDHGGTVDY.[A]	C5(Carbamidomethyl); C11(Carbamidomethyl); S13(Fuc(1)); T14(Hex(1)); C16(Carbamidomethyl); C22(Carbamidomethyl)	1	1	Q01705	Q01705	Neurogenic locus notch homolog protein 1 OS=Mus musculus OX=10090 GN=Notch1 PE=1 SV=3	1	5	5	1	0	1	1	1	800.545	3998.69	3997.71	247.48	0.197871	0	0	2.73055e+06	HCD (High Energy Collision Dissociation)	MS2	0	100	9.24114	3188	3188	3181	FP072920_080420_21.raw	0/0		8.65605	699.629	669.356	0	2.20774e-09	2.6245e-10	0	0
FALSE	High	PMI-Byonic	PMI-Byonic (A2)	A	2	Unambiguous	VGQRCQDSNPCLSTPCKNAGTCHVVDHGGTVDY	[F].VGQRcQDSNPcLstPcKNAGTcHVVDHGGTVDY.[A]	C5(Carbamidomethyl); C11(Carbamidomethyl); S13(HexNAc(1)Fuc(1)); T14(Hex(1)Pent(1)); C16(Carbamidomethyl); C22(Carbamidomethyl)	1	1	Q01705	Q01705	Neurogenic locus notch homolog protein 1 OS=Mus musculus OX=10090 GN=Notch1 PE=1 SV=3	1	5	5	1	0	1	1	1	867.769	4334.82	4332.83	459.462	0.398154	0	0	2.24713e+06	HCD (High Energy Collision Dissociation)	MS2	11.1477	100	9.26296	3198	3198	3192	FP072920_080420_21.raw	0/0		7.43935	643.375	643.375	1.2	3.6362e-08	4.38518e-09	0	0
FALSE	High	PMI-Byonic	PMI-Byonic (A2)	A	2	Unambiguous	VGQRCQDSNPCLSTPCKNAGTCHVVDHGGTVDY	[F].VGQRcQDSNPcLstPcKNAGTcHVVDHGGTVDY.[A]	C5(Carbamidomethyl); C11(Carbamidomethyl); S13(Hex(1)Pent(2)); T14(Fuc(1)); C16(Carbamidomethyl); C22(Carbamidomethyl)	1	1	Q01705	Q01705	Neurogenic locus notch homolog protein 1 OS=Mus musculus OX=10090 GN=Notch1 PE=1 SV=3	1	5	5	1	0	1	1	1	853.563	4263.78	4261.79	467.938	0.39885	0	0	1.55181e+06	HCD (High Energy Collision Dissociation)	MS2	4.71444	100	9.26728	3200	3200	3192	FP072920_080420_21.raw	0/0		12.6561	873.011	842.821	1.2	2.2077e-13	1.32832e-13	0	0
FALSE	High	PMI-Byonic	PMI-Byonic (A2)	A	2	Unambiguous	VGQRCQDSNPCLSTPCKNAGTCHVVDHGGTVDY	[F].VGQRcQDSNPcLstPcKNAGTcHVVDHGGTVDY.[A]	C5(Carbamidomethyl); C11(Carbamidomethyl); S13(HexNAc(1)); T14(Hex(1)Pent(1)); C16(Carbamidomethyl); C22(Carbamidomethyl)	1	1	Q01705	Q01705	Neurogenic locus notch homolog protein 1 OS=Mus musculus OX=10090 GN=Notch1 PE=1 SV=3	1	5	5	1	0	1	1	1	838.561	4188.78	4186.77	479.394	0.401423	0	0	1.15647e+06	HCD (High Energy Collision Dissociation)	MS2	52.1962	100	9.27163	3202	3202	3192	FP072920_080420_21.raw	0/0		4.14188	402.648	402.648	0	7.21301e-05	7.34993e-06	0	0
FALSE	High	PMI-Byonic	PMI-Byonic (A2)	A	2	Unambiguous	VGQRCQDSNPCLSTPCKNAGTCHVVDHGGTVDY	[F].VGQRcQDSNPcLstPcKNAGTcHVVDHGGTVDY.[A]	C5(Carbamidomethyl); C11(Carbamidomethyl); S13(HexNAc(1)Hex(1)Fuc(1)); T14(Hex(1)Pent(1)); C16(Carbamidomethyl); C22(Carbamidomethyl)	1	1	Q01705	Q01705	Neurogenic locus notch homolog protein 1 OS=Mus musculus OX=10090 GN=Notch1 PE=1 SV=3	1	5	5	1	0	1	1	1	899.78	4494.87	4494.88	-1.5847	-0.0014246	0	0	1.37431e+06	HCD (High Energy Collision Dissociation)	MS2	0	36.5893	9.28032	3206	3206	3203	FP072920_080420_21.raw	0/0		11.6561	842.293	842.293	1.2	2.2077e-12	4.418e-13	0	0
FALSE	High	PMI-Byonic	PMI-Byonic (A2)	A	2	Unambiguous	VGQRCQDSNPCLSTPCKNAGTCHVVDHGGTVDY	[F].VGQRcQDSNPcLstPcKNAGTcHVVDHGGTVDY.[A]	C5(Carbamidomethyl); C11(Carbamidomethyl); S13(Fuc(1)); T14(Hex(1)Pent(1)); C16(Carbamidomethyl); C22(Carbamidomethyl)	1	1	Q01705	Q01705	Neurogenic locus notch homolog protein 1 OS=Mus musculus OX=10090 GN=Notch1 PE=1 SV=3	1	5	5	1	0	1	1	1	826.754	4129.74	4129.75	-1.12031	-0.000925324	0	0	37864228	HCD (High Energy Collision Dissociation)	MS2	0.165504	4.75494	9.32455	3226	3226	3225	FP072920_080420_21.raw	0/0		12.6561	888.745	846.015	0	2.2077e-13	1.47488e-13	0	0
FALSE	High	PMI-Byonic	PMI-Byonic (A2)	A	2	Unambiguous	VGQRCQDSNPCLSTPCKNAGTCHVVDHGGTVDY	[F].VGQRcQDSNPcLstPcKNAGTcHVVDHGGTVDY.[A]	C5(Carbamidomethyl); C11(Carbamidomethyl); S13(Fuc(1)); T14(Hex(1)Pent(1)); C16(Carbamidomethyl); C22(Carbamidomethyl)	1	1	Q01705	Q01705	Neurogenic locus notch homolog protein 1 OS=Mus musculus OX=10090 GN=Notch1 PE=1 SV=3	1	5	5	1	0	1	1	1	827.154	4131.74	4129.75	482.314	0.398367	0	0	550626	HCD (High Energy Collision Dissociation)	MS2	23.6026	100	10.1921	3619	3619	3610	FP072920_080420_21.raw	0/0		0.850222	142.299	142.299	0	0.141182	0.00429127	0	0
FALSE	High	PMI-Byonic	PMI-Byonic (A2)	A	2	Unambiguous	VGQRCQDSNPCLSTPCKNAGTCHVVDHGGTVDY	[F].VGQRcQDSNPcLstPcKNAGTcHVVDHGGTVDY.[A]	C5(Carbamidomethyl); C11(Carbamidomethyl); S13(Hex(1)Pent(2)); T14(Fuc(1)); C16(Carbamidomethyl); C22(Carbamidomethyl)	1	1	Q01705	Q01705	Neurogenic locus notch homolog protein 1 OS=Mus musculus OX=10090 GN=Notch1 PE=1 SV=3	1	4	4	1	0	1	1	1	1066.7	4263.79	4261.79	470.003	0.500764	0	0	1.08346e+06	HCD (High Energy Collision Dissociation)	MS2	0	100	9.34301	3235	3235	3225	FP072920_080420_21.raw	0/0		4.52181	431.303	431.303	1.2	3.00736e-05	3.1063e-06	0	0
FALSE	High	PMI-Byonic	PMI-Byonic (A2)	A	2	Unambiguous	VGQRCQDSNPCLSTPCKNAGTCHVVDHGGTVDY	[F].VGQRcQDSNPcLSTPcKNAGtcHVVDHGGtVDY.[A]	C5(Carbamidomethyl); C11(Carbamidomethyl); C16(Carbamidomethyl); T21(Hex(1)); C22(Carbamidomethyl); T30(Fuc(1))	1	1	Q01705	Q01705	Neurogenic locus notch homolog protein 1 OS=Mus musculus OX=10090 GN=Notch1 PE=1 SV=3	1	5	5	1	0	1	1	1	800.346	3997.7	3997.71	-0.846421	-0.000676749	0	0	1.92819e+06	HCD (High Energy Collision Dissociation)	MS2	4.92744	100	9.36731	3246	3246	3236	FP072920_080420_21.raw	0/0		8.43935	691.813	691.813	3.6	3.6362e-09	6.08369e-10	0	0
FALSE	High	PMI-Byonic	PMI-Byonic (A2)	A	2	Unambiguous	VGQRCQDSNPCLSTPCKNAGTCHVVDHGGTVDY	[F].VGQRcQDSNPcLstPcKNAGTcHVVDHGGTVDY.[A]	C5(Carbamidomethyl); C11(Carbamidomethyl); S13(Hex(1)Pent(2)); T14(Fuc(1)); C16(Carbamidomethyl); C22(Carbamidomethyl)	1	1	Q01705	Q01705	Neurogenic locus notch homolog protein 1 OS=Mus musculus OX=10090 GN=Notch1 PE=1 SV=3	1	5	5	1	0	1	1	1	853.162	4261.78	4261.79	-2.45147	-0.00208953	0	0	4681425	HCD (High Energy Collision Dissociation)	MS2	0	26.3262	9.38091	3252	3252	3247	FP072920_080420_21.raw	0/0		10.6561	765.481	765.481	1.2	2.20775e-11	4.59082e-12	0	0
FALSE	High	PMI-Byonic	PMI-Byonic (A2)	A	2	Unambiguous	VGQRCQDSNPCLSTPCKNAGTCHVVDHGGTVDY	[F].VGQRcQDSNPcLstPcKNAGTcHVVDHGGTVDY.[A]	C5(Carbamidomethyl); C11(Carbamidomethyl); S13(Fuc(1)); T14(Hex(1)Pent(1)); C16(Carbamidomethyl); C22(Carbamidomethyl)	1	1	Q01705	Q01705	Neurogenic locus notch homolog protein 1 OS=Mus musculus OX=10090 GN=Notch1 PE=1 SV=3	1	4	4	1	0	1	1	1	1033.19	4129.74	4129.75	-2.38809	-0.00246555	0	0	474826	HCD (High Energy Collision Dissociation)	MS2	0	90.698	9.38294	3253	3253	3247	FP072920_080420_21.raw	0/0		9.63493	776.889	613.366	0	2.31778e-10	3.7509e-11	0	0
FALSE	High	PMI-Byonic	PMI-Byonic (A2)	A	2	Unambiguous	VGQRCQDSNPCLSTPCKNAGTCHVVDHGGTVDY	[F].VGQRcQDSNPcLstPcKNAGTcHVVDHGGTVDY.[A]	C5(Carbamidomethyl); C11(Carbamidomethyl); S13(HexNAc(1)Fuc(1)); T14(Hex(1)Pent(1)); C16(Carbamidomethyl); C22(Carbamidomethyl)	1	1	Q01705	Q01705	Neurogenic locus notch homolog protein 1 OS=Mus musculus OX=10090 GN=Notch1 PE=1 SV=3	1	5	5	1	0	1	1	1	867.771	4334.83	4332.83	461.293	0.399741	0	0	998961	HCD (High Energy Collision Dissociation)	MS2	21.9245	100	9.39105	3257	3257	3247	FP072920_080420_21.raw	0/0		3.20775	271.067	271.067	1.2	0.000619792	4.62701e-05	0	0
FALSE	High	PMI-Byonic	PMI-Byonic (A2)	A	2	Unambiguous	VGQRCQDSNPCLSTPCKNAGTCHVVDHGGTVDY	[F].VGQRcQDSNPcLstPcKNAGTcHVVDHGGTVDY.[A]	C5(Carbamidomethyl); C11(Carbamidomethyl); S13(HexNAc(1)Hex(1)Fuc(1)); T14(Hex(1)Pent(1)); C16(Carbamidomethyl); C22(Carbamidomethyl)	1	1	Q01705	Q01705	Neurogenic locus notch homolog protein 1 OS=Mus musculus OX=10090 GN=Notch1 PE=1 SV=3	1	5	5	1	0	1	1	1	900.381	4497.88	4494.88	666.968	0.599589	0	0	1.69885e+06	HCD (High Energy Collision Dissociation)	MS2	25.9662	100	9.39727	3259	3259	3258	FP072920_080420_21.raw	0/0		9.65605	712.172	712.172	1.2	2.20774e-10	2.25653e-11	0	0
FALSE	High	PMI-Byonic	PMI-Byonic (A2)	A	2	Unambiguous	VGQRCQDSNPCLSTPCKNAGTCHVVDHGGTVDY	[F].VGQRcQDSNPcLstPcKNAGTcHVVDHGGTVDY.[A]	C5(Carbamidomethyl); C11(Carbamidomethyl); S13(Hex(1)Pent(1)); T14(HexNAc(1)); C16(Carbamidomethyl); C22(Carbamidomethyl)	1	1	Q01705	Q01705	Neurogenic locus notch homolog protein 1 OS=Mus musculus OX=10090 GN=Notch1 PE=1 SV=3	1	5	5	1	0	1	1	1	838.337	4187.66	4186.77	212.105	0.177607	0	0	522624	HCD (High Energy Collision Dissociation)	MS2	53.7001	100	9.39944	3260	3260	3258	FP072920_080420_21.raw	0/0		4.30677	362.266	362.266	0	4.93439e-05	4.52455e-06	0	0
FALSE	High	PMI-Byonic	PMI-Byonic (A2)	A	2	Unambiguous	VGQRCQDSNPCLSTPCKNAGTCHVVDHGGTVDY	[F].VGQRcQDSNPcLstPcKNAGTcHVVDHGGTVDY.[A]	C5(Carbamidomethyl); C11(Carbamidomethyl); S13(Fuc(1)); T14(Hex(1)Pent(1)); C16(Carbamidomethyl); C22(Carbamidomethyl)	1	1	Q01705	Q01705	Neurogenic locus notch homolog protein 1 OS=Mus musculus OX=10090 GN=Notch1 PE=1 SV=3	1	5	5	1	0	1	1	1	827.355	4132.74	4129.75	725.73	0.599416	0	0	1.00363e+06	HCD (High Energy Collision Dissociation)	MS2	23.601	100	10.0675	3563	3563	3555	FP072920_080420_21.raw	0/0		4.07576	351.456	351.456	0	8.39931e-05	1.00833e-05	0	0
FALSE	High	PMI-Byonic	PMI-Byonic (A2)	A	2	Unambiguous	VGQRCQDSNPCLSTPCKNAGTCHVVDHGGTVDY	[F].VGQRcQDSNPcLstPcKNAGTcHVVDHGGTVDY.[A]	C5(Carbamidomethyl); C11(Carbamidomethyl); S13(Fuc(1)); T14(Hex(1)Pent(1)); C16(Carbamidomethyl); C22(Carbamidomethyl)	1	1	Q01705	Q01705	Neurogenic locus notch homolog protein 1 OS=Mus musculus OX=10090 GN=Notch1 PE=1 SV=3	1	5	5	1	0	1	1	1	826.754	4129.74	4129.75	-1.4898	-0.0012305	0	0	7.8454e+06	HCD (High Energy Collision Dissociation)	MS2	0.311539	17.0619	9.44499	3281	3281	3280	FP072920_080420_21.raw	0/0		11.6561	810.734	810.734	0	2.2077e-12	6.62535e-13	0	0
FALSE	High	PMI-Byonic	PMI-Byonic (A2)	A	2	Unambiguous	VGQRCQDSNPCLSTPCKNAGTCHVVDHGGTVDY	[F].VGQRcQDSNPcLstPcKNAGTcHVVDHGGTVDY.[A]	C5(Carbamidomethyl); C11(Carbamidomethyl); S13(Hex(1)Pent(2)); T14(Fuc(1)); C16(Carbamidomethyl); C22(Carbamidomethyl)	1	1	Q01705	Q01705	Neurogenic locus notch homolog protein 1 OS=Mus musculus OX=10090 GN=Notch1 PE=1 SV=3	1	5	5	1	0	1	1	1	853.162	4261.78	4261.79	-2.23664	-0.00190642	0	0	565020	HCD (High Energy Collision Dissociation)	MS2	0	100	9.49666	3304	3304	3302	FP072920_080420_21.raw	0/0		8.65605	676.41	676.41	1.2	2.20774e-09	3.64833e-10	0	0
FALSE	High	PMI-Byonic	PMI-Byonic (A2)	A	2	Unambiguous	VGQRCQDSNPCLSTPCKNAGTCHVVDHGGTVDY	[F].VGQRcQDSNPcLstPcKNAGTcHVVDHGGTVDY.[A]	C5(Carbamidomethyl); C11(Carbamidomethyl); S13(Fuc(1)); T14(Hex(1)Pent(1)); C16(Carbamidomethyl); C22(Carbamidomethyl)	1	1	Q01705	Q01705	Neurogenic locus notch homolog protein 1 OS=Mus musculus OX=10090 GN=Notch1 PE=1 SV=3	1	5	5	1	0	1	1	1	827.354	4132.74	4129.75	724.326	0.598257	0	0	980292	HCD (High Energy Collision Dissociation)	MS2	8.29567	100	9.93174	3502	3502	3500	FP072920_080420_21.raw	0/0		4.827	411.15	411.15	0	1.48937e-05	1.6146e-06	0	0
FALSE	High	PMI-Byonic	PMI-Byonic (A2)	A	2	Unambiguous	VGQRCQDSNPCLSTPCKNAGTCHVVDHGGTVDY	[F].VGQRcQDSNPcLstPcKNAGTcHVVDHGGTVDY.[A]	C5(Carbamidomethyl); C11(Carbamidomethyl); S13(Fuc(1)); T14(Hex(1)Pent(1)); C16(Carbamidomethyl); C22(Carbamidomethyl)	1	1	Q01705	Q01705	Neurogenic locus notch homolog protein 1 OS=Mus musculus OX=10090 GN=Notch1 PE=1 SV=3	1	5	5	1	0	1	1	1	826.753	4129.74	4129.75	-2.59825	-0.00214603	0	0	1.42541e+06	HCD (High Energy Collision Dissociation)	MS2	0	41.3642	9.56593	3337	3337	3335	FP072920_080420_21.raw	0/0		8.65605	665.538	665.538	0	2.20774e-09	4.56978e-10	0	0
FALSE	High	PMI-Byonic	PMI-Byonic (A2)	A	2	Unambiguous	VGQRCQDSNPCLSTPCKNAGTCHVVDHGGTVDY	[F].VGQRcQDSNPcLstPcKNAGTcHVVDHGGTVDY.[A]	C5(Carbamidomethyl); C11(Carbamidomethyl); S13(Fuc(1)); T14(Hex(1)Pent(1)); C16(Carbamidomethyl); C22(Carbamidomethyl)	1	1	Q01705	Q01705	Neurogenic locus notch homolog protein 1 OS=Mus musculus OX=10090 GN=Notch1 PE=1 SV=3	1	5	5	1	0	1	1	1	826.754	4129.74	4129.75	-1.12031	-0.000925324	0	0	164877	HCD (High Energy Collision Dissociation)	MS2	3.53585	100	9.81144	3446	3446	3445	FP072920_080420_21.raw	0/0		9.43935	715.361	715.361	0	3.6362e-10	5.92496e-11	0	0
FALSE	High	PMI-Byonic	PMI-Byonic (A2)	A	2	Unambiguous	VGQRCQDSNPCLSTPCKNAGTCHVVDHGGTVDY	[F].VGQRcQDSNPcLstPcKNAGTcHVVDHGGTVDY.[A]	C5(Carbamidomethyl); C11(Carbamidomethyl); S13(Fuc(1)); T14(Hex(1)Pent(1)); C16(Carbamidomethyl); C22(Carbamidomethyl)	1	1	Q01705	Q01705	Neurogenic locus notch homolog protein 1 OS=Mus musculus OX=10090 GN=Notch1 PE=1 SV=3	1	4	4	1	0	1	1	1	1033.19	4129.75	4129.75	-0.378089	-0.000390353	0	0	489184	HCD (High Energy Collision Dissociation)	MS2	0	100	9.26078	3197	3197	3192	FP072920_080420_21.raw	0/0		11.6349	873.083	773.425	0	2.31781e-12	8.46453e-13	0	0
FALSE	High	PMI-Byonic	PMI-Byonic (A2)	A	2	Unambiguous	VGQRCQDSNPCLSTPCKNAGTCHVVDHGGTVDY	[F].VGQRcQDSNPcLstPcKNAGTcHVVDHGGTVDY.[A]	C5(Carbamidomethyl); C11(Carbamidomethyl); S13(Hex(1)Pent(2)); T14(Fuc(1)); C16(Carbamidomethyl); C22(Carbamidomethyl)	1	1	Q01705	Q01705	Neurogenic locus notch homolog protein 1 OS=Mus musculus OX=10090 GN=Notch1 PE=1 SV=3	1	5	5	1	0	1	1	1	853.561	4263.78	4261.79	466.362	0.397508	0	0	843066	HCD (High Energy Collision Dissociation)	MS2	41.1265	100	9.70212	3398	3398	3390	FP072920_080420_21.raw	0/0		0.786064	37.9098	37.9098	0.28	0.163658	0.00837664	0	0
FALSE	High	PMI-Byonic	PMI-Byonic (A2)	A	2	Unambiguous	VGQRCQDSNPCLSTPCKNAGTCHVVDHGGTVDY	[F].VGQRcQDSNPcLstPcKNAGTcHVVDHGGTVDY.[A]	C5(Carbamidomethyl); C11(Carbamidomethyl); S13(Fuc(1)); T14(Hex(1)Pent(1)); C16(Carbamidomethyl); C22(Carbamidomethyl)	1	1	Q01705	Q01705	Neurogenic locus notch homolog protein 1 OS=Mus musculus OX=10090 GN=Notch1 PE=1 SV=3	1	5	5	1	0	1	1	1	826.753	4129.73	4129.75	-3.33722	-0.00275638	0	0	1025797	HCD (High Energy Collision Dissociation)	MS2	0	100	9.68693	3391	3391	3390	FP072920_080420_21.raw	0/0		10.6561	788.169	788.169	0	2.20775e-11	6.04803e-12	0	0
FALSE	High	PMI-Byonic	PMI-Byonic (A2)	A	2	Unambiguous	VGQRCQDSNPCLSTPCKNAGTCHVVDHGGTVDY	[F].VGQRcQDSNPcLstPcKNAGTcHVVDHGGTVDY.[A]	C5(Carbamidomethyl); C11(Carbamidomethyl); S13(Fuc(1)); T14(Hex(1)Pent(1)); C16(Carbamidomethyl); C22(Carbamidomethyl)	1	1	Q01705	Q01705	Neurogenic locus notch homolog protein 1 OS=Mus musculus OX=10090 GN=Notch1 PE=1 SV=3	1	5	5	1	0	1	1	1	826.754	4129.74	4129.75	-1.93318	-0.00159671	0	0	3.2466e+06	HCD (High Energy Collision Dissociation)	MS2	0	37.365	9.20928	3173	3173	3170	FP072920_080420_21.raw	0/0		12.6561	899.976	859.18	0	2.2077e-13	1.10848e-13	0	0
FALSE	High	PMI-Byonic	PMI-Byonic (A2)	A	2	Unambiguous	VGQRCQDSNPCLSTPCKNAGTCHVVDHGGTVDY	[F].VGQRcQDSNPcLstPcKNAGTcHVVDHGGTVDY.[A]	C5(Carbamidomethyl); C11(Carbamidomethyl); S13(HexNAc(1)Hex(1)Fuc(1)); T14(Hex(1)Pent(1)); C16(Carbamidomethyl); C22(Carbamidomethyl)	1	1	Q01705	Q01705	Neurogenic locus notch homolog protein 1 OS=Mus musculus OX=10090 GN=Notch1 PE=1 SV=3	1	5	5	1	0	1	1	1	900.381	4497.87	4494.88	666.086	0.598795	0	0	1.9171e+06	HCD (High Energy Collision Dissociation)	MS2	12.6531	100	9.17072	3153	3153	3148	FP072920_080420_21.raw	0/0		12.6561	865.169	865.169	1.2	2.2077e-13	7.42085e-14	0	0
FALSE	High	PMI-Byonic	PMI-Byonic (A2)	A	2	Unambiguous	STPCKNAGTCHVVDHGGTVDY	[L].StPcKNAGtcHVVDHGGTVDY.[A]	T2(Fuc(1)); C4(Carbamidomethyl); T9(Hex(1)Pent(1)R0); C10(Carbamidomethyl)	1	1	Q01705	Q01705	Neurogenic locus notch homolog protein 1 OS=Mus musculus OX=10090 GN=Notch1 PE=1 SV=3	0	4	4	1	0	1	1	1	679.539	2715.13	2715.14	-2.09922	-0.00142492	0	0	1.28551e+06	HCD (High Energy Collision Dissociation)	MS2	0	100	8.0877	2668	2668	2664	FP072920_080420_21.raw	0/0		4.26774	461.68	461.68	1.2	5.39834e-05	5.81108e-06	0	0
FALSE	High	PMI-Byonic	PMI-Byonic (A2)	A	2	Unambiguous	ACSCPLGF	[Y].AcScPLGF.[S]	C2(Carbamidomethyl); C4(Carbamidomethyl)	1	1	Q01705	Q01705	Neurogenic locus notch homolog protein 1 OS=Mus musculus OX=10090 GN=Notch1 PE=1 SV=3	1	2	2	1	0	1	1	1	456.191	911.375	911.375	-0.266824	-0.000121589	0	0	365834	HCD (High Energy Collision Dissociation)	MS2	15.4301	100	13.6263	5143	5143	5139	FP072920_080420_21.raw	0/0		2.38903	363.065	363.065	363.065	0.00408288	0.000211356	0	0
FALSE	High	PMI-Byonic	PMI-Byonic (A2)	A	2	Unambiguous	ACSCPLGF	[Y].AcScPLGF.[S]	C2(Carbamidomethyl); C4(Carbamidomethyl)	1	1	Q01705	Q01705	Neurogenic locus notch homolog protein 1 OS=Mus musculus OX=10090 GN=Notch1 PE=1 SV=3	1	2	2	1	0	1	1	1	456.19	911.373	911.375	-1.6732	-0.000762458	0	0	241911	HCD (High Energy Collision Dissociation)	MS2	9.94185	100	13.75	5196	5196	5194	FP072920_080420_21.raw	0/0		1.06716	220.811	220.811	220.811	0.085672	0.00186852	0	0
FALSE	High	PMI-Byonic	PMI-Byonic (A2)	A	2	Unambiguous	CLTPLDNACL	[L].cLTPLDNAcL.[A]	C1(Carbamidomethyl); C9(Carbamidomethyl)	1	1	Q01705	Q01705	Neurogenic locus notch homolog protein 1 OS=Mus musculus OX=10090 GN=Notch1 PE=1 SV=3	2	2	2	1	0	1	1	1	588.773	1176.54	1176.54	-0.218049	-0.000128271	0	0	28071406	HCD (High Energy Collision Dissociation)	MS2	0	4.44352	14.9805	5723	5723	5722	FP072920_080420_21.raw	0/0		5.36293	584.182	373.331	373.331	4.3358e-06	6.66351e-07	0	0
FALSE	High	PMI-Byonic	PMI-Byonic (A2)	A	2	Unambiguous	CLTPLDNACL	[L].cLTPLDNAcL.[A]	C1(Carbamidomethyl); C9(Carbamidomethyl)	1	1	Q01705	Q01705	Neurogenic locus notch homolog protein 1 OS=Mus musculus OX=10090 GN=Notch1 PE=1 SV=3	2	2	2	1	0	1	1	1	588.772	1176.54	1176.54	-0.944325	-0.000555518	0	0	903403	HCD (High Energy Collision Dissociation)	MS2	3.54567	100	14.8609	5671	5671	5667	FP072920_080420_21.raw	0/0		3.82989	555.428	352.616	352.616	0.000147949	1.39818e-05	0	0
FALSE	Low	PMI-Byonic	PMI-Byonic (A2)	A	2	Unambiguous	CLTPLDNACL	[L].cLTPLDNAcL.[A]	C1(Carbamidomethyl); C9(Carbamidomethyl)	1	1	Q01705	Q01705	Neurogenic locus notch homolog protein 1 OS=Mus musculus OX=10090 GN=Notch1 PE=1 SV=3	2	2	2	1	0	1	1	1	588.773	1176.54	1176.54	-0.0105412	-6.20109e-06	0	0	114604	HCD (High Energy Collision Dissociation)	MS2	54.2852	100	15.7369	6043	6043	6041	FP072920_080420_21.raw	0/0		0.00660376	15.7944	15.7944	15.7944	0.984909	0.166763	0.00704225	0
FALSE	High	PMI-Byonic	PMI-Byonic (A2)	A	2	Unambiguous	CLTPLDNACL	[L].cLTPLDNAcL.[A]	C1(Carbamidomethyl); C9(Carbamidomethyl)	1	1	Q01705	Q01705	Neurogenic locus notch homolog protein 1 OS=Mus musculus OX=10090 GN=Notch1 PE=1 SV=3	2	2	2	1	0	1	1	1	588.773	1176.54	1176.54	0.30072	0.000176904	0	0	207008	HCD (High Energy Collision Dissociation)	MS2	2.30579	100	15.3693	5888	5888	5887	FP072920_080420_21.raw	0/0		0.841968	301.005	300.207	300.207	0.143891	0.00558386	0	0
FALSE	Low	PMI-Byonic	PMI-Byonic (A2)	A	2	Unambiguous	CLTPLDNACL	[L].cLTPLDNAcL.[A]	C1(Carbamidomethyl); C9(Carbamidomethyl)	1	1	Q01705	Q01705	Neurogenic locus notch homolog protein 1 OS=Mus musculus OX=10090 GN=Notch1 PE=1 SV=3	2	2	2	1	0	1	1	1	588.772	1176.54	1176.54	-1.56685	-0.000921728	0	0	99135.8	HCD (High Energy Collision Dissociation)	MS2	14.8899	100	15.6243	5996	5996	5986	FP072920_080420_21.raw	0/0		0.0161797	125.031	125.031	125.031	0.96343	0.137054	0.00729926	0
FALSE	High	PMI-Byonic	PMI-Byonic (A2)	A	2	Unambiguous	CLTPLDNACL	[L].cLTPLDNAcL.[A]	C1(Carbamidomethyl); C9(Carbamidomethyl)	1	1	Q01705	Q01705	Neurogenic locus notch homolog protein 1 OS=Mus musculus OX=10090 GN=Notch1 PE=1 SV=3	2	2	2	1	0	1	1	1	588.773	1176.54	1176.54	-0.114295	-6.72363e-05	0	0	2.64128e+06	HCD (High Energy Collision Dissociation)	MS2	1.36821	55.0408	15.1092	5778	5778	5777	FP072920_080420_21.raw	0/0		3.58422	491.519	351.45	351.45	0.000260483	1.68818e-05	0	0
FALSE	Low	PMI-Byonic	PMI-Byonic (A2)	A	2	Unambiguous	CLTPLDNACL	[L].cLTPLDNAcL.[A]	C1(Carbamidomethyl); C9(Carbamidomethyl)	1	1	Q01705	Q01705	Neurogenic locus notch homolog protein 1 OS=Mus musculus OX=10090 GN=Notch1 PE=1 SV=3	2	2	2	1	0	1	1	1	588.743	1176.48	1176.54	-50.6424	-0.0297914	0	0	112919	HCD (High Energy Collision Dissociation)	MS2	51.9283	100	15.8016	6071	6071	6063	FP072920_080420_21.raw	0/0		0.00735928	29.0715	29.0715	29.0715	0.983197	0.16096	0.00709219	0
FALSE	High	PMI-Byonic	PMI-Byonic (A2)	A	2	Unambiguous	CLTPLDNACL	[L].cLTPLDNAcL.[A]	C1(Carbamidomethyl); C9(Carbamidomethyl)	1	1	Q01705	Q01705	Neurogenic locus notch homolog protein 1 OS=Mus musculus OX=10090 GN=Notch1 PE=1 SV=3	2	2	2	1	0	1	1	1	588.773	1176.54	1176.54	0.0932125	5.48341e-05	0	0	912789	HCD (High Energy Collision Dissociation)	MS2	1.30989	100	15.2383	5833	5833	5832	FP072920_080420_21.raw	0/0		3.38194	502.541	342.704	342.704	0.000415009	2.88937e-05	0	0
FALSE	Low	PMI-Byonic	PMI-Byonic (A2)	A	2	Unambiguous	ANPCRNGGTCDLLTLTEY	[L].ANPcRNGGTcDLLTLTEY.[K]	C4(Carbamidomethyl); C10(Carbamidomethyl)	1	1	Q01705	Q01705	Neurogenic locus notch homolog protein 1 OS=Mus musculus OX=10090 GN=Notch1 PE=1 SV=3	3	2	2	1	0	1	1	1	1027.97	2054.93	2054.93	0.618	0.000634972	0	0	170524	HCD (High Energy Collision Dissociation)	MS2	0	100	14.8092	5649	5649	5645	FP072920_080420_21.raw	0/0		0.225733	22.0932	22.0932	22.0932	0.594657	0.0527618	0	0
FALSE	High	PMI-Byonic	PMI-Byonic (A2)	A	2	Unambiguous	ANPCRNGGTCDLLTLTEY	[L].ANPcRNGGtcDLLTLTEY.[K]	C4(Carbamidomethyl); T9(Fuc(1)); C10(Carbamidomethyl)	1	1	Q01705	Q01705	Neurogenic locus notch homolog protein 1 OS=Mus musculus OX=10090 GN=Notch1 PE=1 SV=3	3	2	2	1	0	1	1	1	1101	2200.98	2200.98	-0.221074	-0.000243291	0	0	1.83417e+06	HCD (High Energy Collision Dissociation)	MS2	0	100	14.8027	5646	5646	5645	FP072920_080420_21.raw	0/0		4.49008	397.353	397.353	13.6602	3.23533e-05	3.51251e-06	0	0
FALSE	Medium	PMI-Byonic	PMI-Byonic (A2)	A	2	Unambiguous	ANPCRNGGTCDLLTLTEY	[L].ANPcRNGGTcDLLTLTEY.[K]	C4(Carbamidomethyl); C10(Carbamidomethyl)	1	1	Q01705	Q01705	Neurogenic locus notch homolog protein 1 OS=Mus musculus OX=10090 GN=Notch1 PE=1 SV=3	3	3	3	1	0	1	1	1	685.647	2054.93	2054.93	-0.487512	-0.000333934	0	0	986756	HCD (High Energy Collision Dissociation)	MS2	2.44799	100	14.7012	5603	5603	5601	FP072920_080420_21.raw	0/0		0.706578	236.939	236.939	236.939	0.196527	0.0130682	0	0
FALSE	High	PMI-Byonic	PMI-Byonic (A2)	A	2	Unambiguous	ANPCRNGGTCDLLTLTEY	[L].ANPcRNGGtcDLLTLTEY.[K]	C4(Carbamidomethyl); T9(Fuc(1)); C10(Carbamidomethyl)	1	1	Q01705	Q01705	Neurogenic locus notch homolog protein 1 OS=Mus musculus OX=10090 GN=Notch1 PE=1 SV=3	3	3	3	1	0	1	1	1	734.333	2200.98	2200.98	-0.0330677	-2.42605e-05	0	0	1.12897e+06	HCD (High Energy Collision Dissociation)	MS2	4.36603	100	14.6991	5602	5602	5601	FP072920_080420_21.raw	0/0		1.34882	320.059	320.059	6.4	0.0447896	0.00106272	0	0
FALSE	High	PMI-Byonic	PMI-Byonic (A2)	A	2	Unambiguous	ANPCRNGGTCDLLTLTEY	[L].ANPcRNGGTcDLLTLTEY.[K]	C4(Carbamidomethyl); C10(Carbamidomethyl)	1	1	Q01705	Q01705	Neurogenic locus notch homolog protein 1 OS=Mus musculus OX=10090 GN=Notch1 PE=1 SV=3	3	2	2	1	0	1	1	1	1027.97	2054.93	2054.93	-0.213652	-0.00021952	0	0	806981	HCD (High Energy Collision Dissociation)	MS2	0	100	14.6753	5592	5592	5590	FP072920_080420_21.raw	0/0		3.05692	336.105	336.105	336.105	0.000877158	7.84989e-05	0	0
FALSE	High	PMI-Byonic	PMI-Byonic (A2)	A	2	Unambiguous	ANPCRNGGTCDLL	[L].ANPcRNGGtcDLL.[T]	C4(Carbamidomethyl); T9(Fuc(1)); C10(Carbamidomethyl)	1	1	Q01705	Q01705	Neurogenic locus notch homolog protein 1 OS=Mus musculus OX=10090 GN=Notch1 PE=1 SV=3	1	2	2	1	0	1	1	1	797.353	1593.7	1593.7	-1.03117	-0.000821687	0	0	1311327	HCD (High Energy Collision Dissociation)	MS2	0	100	10.0839	3571	3571	3566	FP072920_080420_21.raw	0/0		4.58834	428.727	300.808	300.808	2.58024e-05	2.72105e-06	0	0
FALSE	High	PMI-Byonic	PMI-Byonic (A2)	A	2	Unambiguous	ANPCRNGGTCDLLTLTEY	[L].ANPcRNGGtcDLLTLTEY.[K]	C4(Carbamidomethyl); T9(HexNAc(1)Fuc(1)); C10(Carbamidomethyl)	1	1	Q01705	Q01705	Neurogenic locus notch homolog protein 1 OS=Mus musculus OX=10090 GN=Notch1 PE=1 SV=3	3	2	2	1	0	1	1	1	1202.54	2404.07	2404.06	0.598837	0.000719821	0	0	131434	HCD (High Energy Collision Dissociation)	MS2	0	100	14.5846	5554	5554	5546	FP072920_080420_21.raw	0/0		0.748128	120.198	120.198	11.4406	0.178596	0.00991015	0	0
FALSE	Low	PMI-Byonic	PMI-Byonic (A2)	A	2	Unambiguous	ANPCRNGGTCDLLTLTEY	[L].ANPcRNGGTcDLLTLTEY.[K]	C4(Carbamidomethyl); C10(Carbamidomethyl)	1	1	Q01705	Q01705	Neurogenic locus notch homolog protein 1 OS=Mus musculus OX=10090 GN=Notch1 PE=1 SV=3	3	3	3	1	0	1	1	1	685.648	2054.93	2054.93	0.938177	0.000642628	0	0	243103	HCD (High Energy Collision Dissociation)	MS2	31.5271	100	14.5759	5550	5550	5546	FP072920_080420_21.raw	0/0		0.0406984	33.1026	33.1026	33.1026	0.910545	0.124987	0.0074074	0
FALSE	Low	PMI-Byonic	PMI-Byonic (A2)	A	2	Unambiguous	ANPCRNGGTCDLLTLTEY	[L].ANPcRNGGtcDLLTLTEY.[K]	C4(Carbamidomethyl); T9(Fuc(1)); C10(Carbamidomethyl)	1	1	Q01705	Q01705	Neurogenic locus notch homolog protein 1 OS=Mus musculus OX=10090 GN=Notch1 PE=1 SV=3	3	3	3	1	0	1	1	1	734.334	2200.99	2200.98	0.54928	0.000402986	0	0	305720	HCD (High Energy Collision Dissociation)	MS2	12.0904	100	14.5738	5549	5549	5546	FP072920_080420_21.raw	0/0		0.130083	138.254	138.254	6.4	0.741169	0.0741811	0	0
FALSE	High	PMI-Byonic	PMI-Byonic (A2)	A	2	Unambiguous	ANPCRNGGTCDLLTLTEY	[L].ANPcRNGGtcDLLTLTEY.[K]	C4(Carbamidomethyl); T9(Fuc(1)); C10(Carbamidomethyl)	1	1	Q01705	Q01705	Neurogenic locus notch homolog protein 1 OS=Mus musculus OX=10090 GN=Notch1 PE=1 SV=3	3	2	2	1	0	1	1	1	1101	2200.98	2200.98	-0.221074	-0.000243291	0	0	671087	HCD (High Energy Collision Dissociation)	MS2	0	100	14.5479	5538	5538	5535	FP072920_080420_21.raw	0/0		3.52223	368.016	368.016	18.422	0.000300451	2.01791e-05	0	0
FALSE	Medium	PMI-Byonic	PMI-Byonic (A2)	A	2	Unambiguous	ANPCRNGGTCDLLTLTEY	[L].ANPcRNGGtcDLLTLTEY.[K]	C4(Carbamidomethyl); T9(HexNAc(1)Hex(1)Fuc(1)); C10(Carbamidomethyl)	1	1	Q01705	Q01705	Neurogenic locus notch homolog protein 1 OS=Mus musculus OX=10090 GN=Notch1 PE=1 SV=3	3	3	3	1	0	1	1	1	856.044	2566.12	2566.12	0.211843	0.000181204	0	0	133663	HCD (High Energy Collision Dissociation)	MS2	16.3038	100	14.5263	5529	5529	5524	FP072920_080420_21.raw	0/0		0.252782	54.6187	54.6187	8.8	0.558751	0.0394851	0	0
FALSE	High	PMI-Byonic	PMI-Byonic (A2)	A	2	Unambiguous	ANPCRNGGTCDLLTLTEY	[L].ANPcRNGGtcDLLTLTEY.[K]	C4(Carbamidomethyl); T9(Fuc(1)); C10(Carbamidomethyl)	1	1	Q01705	Q01705	Neurogenic locus notch homolog protein 1 OS=Mus musculus OX=10090 GN=Notch1 PE=1 SV=3	3	2	2	1	0	1	1	1	1101	2200.98	2200.98	-0.664768	-0.000731572	0	0	615040	HCD (High Energy Collision Dissociation)	MS2	0	100	14.9592	5714	5714	5711	FP072920_080420_21.raw	0/0		1.76526	299.956	299.956	6.4	0.017169	0.000638183	0	0
FALSE	Low	PMI-Byonic	PMI-Byonic (A2)	A	2	Unambiguous	ANPCRNGGTCDLLTLTEY	[L].ANPcRNGGtcDLLTLTEY.[K]	C4(Carbamidomethyl); T9(Fuc(1)); C10(Carbamidomethyl)	1	1	Q01705	Q01705	Neurogenic locus notch homolog protein 1 OS=Mus musculus OX=10090 GN=Notch1 PE=1 SV=3	3	2	2	1	0	1	1	1	1100.99	2200.98	2200.98	-0.997538	-0.00109778	0	0	185732	HCD (High Energy Collision Dissociation)	MS2	0	100	15.0833	5767	5767	5766	FP072920_080420_21.raw	0/0		0.0942634	143.995	143.995	6.4	0.80489	0.0957532	0	0
FALSE	High	PMI-Byonic	PMI-Byonic (A2)	A	2	Unambiguous	ANPCRNGGTCDLLTLTEY	[L].ANPcRNGGtcDLLTLTEY.[K]	C4(Carbamidomethyl); T9(Fuc(1)); C10(Carbamidomethyl)	1	1	Q01705	Q01705	Neurogenic locus notch homolog protein 1 OS=Mus musculus OX=10090 GN=Notch1 PE=1 SV=3	3	2	2	1	0	1	1	1	1101	2200.99	2200.98	0.666312	0.000733272	0	0	9765867	HCD (High Energy Collision Dissociation)	MS2	0	42.8601	14.6731	5591	5591	5590	FP072920_080420_21.raw	0/0		4.01668	451.4	451.4	9.0057	9.62326e-05	1.11339e-05	0	0
FALSE	Low	PMI-Byonic	PMI-Byonic (A2)	A	2	Unambiguous	ANPCRNGGTCDLLTLTEY	[L].ANPcRNGGtcDLLTLTEY.[K]	C4(Carbamidomethyl); T9(Fuc(1)); C10(Carbamidomethyl)	1	1	Q01705	Q01705	Neurogenic locus notch homolog protein 1 OS=Mus musculus OX=10090 GN=Notch1 PE=1 SV=3	3	2	2	1	0	1	1	1	1101.49	2201.97	2200.98	449.351	0.494508	0	0	268168	HCD (High Energy Collision Dissociation)	MS2	12.4374	100	15.2147	5823	5823	5821	FP072920_080420_21.raw	0/0		0.103577	149.741	149.741	6.4	0.787813	0.0902983	0	0
FALSE	High	PMI-Byonic	PMI-Byonic (A2)	A	2	Unambiguous	ANPCRNGGTCDLL	[L].ANPcRNGGtcDLL.[T]	C4(Carbamidomethyl); T9(Fuc(1)); C10(Carbamidomethyl)	1	1	Q01705	Q01705	Neurogenic locus notch homolog protein 1 OS=Mus musculus OX=10090 GN=Notch1 PE=1 SV=3	1	2	2	1	0	1	1	1	797.352	1593.7	1593.7	-1.87372	-0.00149307	0	0	715398	HCD (High Energy Collision Dissociation)	MS2	6.5814	100	10.2093	3627	3627	3621	FP072920_080420_21.raw	0/0		3.94483	280.381	280.381	280.381	0.000113545	1.23677e-05	0	0
FALSE	High	PMI-Byonic	PMI-Byonic (A2)	A	2	Unambiguous	SGKSCQQADPCASNPCANGGQCLPF	[W].SGKScQQADPcAsNPcANGGQcLPF.[E]	C5(Carbamidomethyl); C11(Carbamidomethyl); S13(Hex(1)); C16(Carbamidomethyl); C22(Carbamidomethyl)	1	1	Q01705	Q01705	Neurogenic locus notch homolog protein 1 OS=Mus musculus OX=10090 GN=Notch1 PE=1 SV=3	0	3	3	1	0	1	1	1	958.391	2873.16	2873.16	0.126666	0.00012131	0	0	693998	HCD (High Energy Collision Dissociation)	MS2	0	100	12.1862	4518	4518	4512	FP072920_080420_21.raw	0/0		4.75535	412.197	412.197	8	1.75651e-05	1.85267e-06	0	0
FALSE	High	PMI-Byonic	PMI-Byonic (A2)	A	2	Unambiguous	SGKSCQQADPCASNPCANGGQCLPFESSY	[W].SGKScQQADPcAsNPcANGGQcLPFESSY.[I]	C5(Carbamidomethyl); C11(Carbamidomethyl); S13(Hex(1)Pent(1)); C16(Carbamidomethyl); C22(Carbamidomethyl)	1	1	Q01705	Q01705	Neurogenic locus notch homolog protein 1 OS=Mus musculus OX=10090 GN=Notch1 PE=1 SV=3	1	3	3	1	0	1	1	1	1157.8	3471.37	3471.37	-0.181506	-0.000210024	0	0	386460	HCD (High Energy Collision Dissociation)	MS2	0	100	13.0314	4888	4888	4886	FP072920_080420_21.raw	0/0		5.42554	506.914	506.914	10.4	3.75369e-06	4.7246e-07	0	0
FALSE	High	PMI-Byonic	PMI-Byonic (A2)	A	2	Unambiguous	SGKSCQQADPCASNPCANGGQCLPFESSY	[W].SGKScQQADPcAsNPcANGGQcLPFESSY.[I]	C5(Carbamidomethyl); C11(Carbamidomethyl); S13(Hex(1)); C16(Carbamidomethyl); C22(Carbamidomethyl)	1	1	Q01705	Q01705	Neurogenic locus notch homolog protein 1 OS=Mus musculus OX=10090 GN=Notch1 PE=1 SV=3	1	3	3	1	0	1	1	1	1113.78	3339.33	3339.33	-0.474486	-0.000528155	0	0	154385	HCD (High Energy Collision Dissociation)	MS2	0	100	12.9635	4859	4859	4853	FP072920_080420_21.raw	0/0		3.40646	324.501	324.501	8.01461	0.00039223	2.44556e-05	0	0
FALSE	High	PMI-Byonic	PMI-Byonic (A2)	A	2	Unambiguous	SGKSCQQADPCASNPCANGGQCLPFESSY	[W].SGKScQQADPcAsNPcANGGQcLPFESSY.[I]	C5(Carbamidomethyl); C11(Carbamidomethyl); S13(Hex(1)Pent(1)); C16(Carbamidomethyl); C22(Carbamidomethyl)	1	1	Q01705	Q01705	Neurogenic locus notch homolog protein 1 OS=Mus musculus OX=10090 GN=Notch1 PE=1 SV=3	1	3	3	1	0	1	1	1	1157.79	3471.37	3471.37	-0.814473	-0.000942446	0	0	3.46033e+06	HCD (High Energy Collision Dissociation)	MS2	0	62.2917	12.9053	4832	4832	4831	FP072920_080420_21.raw	0/0		8.23639	687.701	687.701	10.4	5.80243e-09	8.44462e-10	0	0
FALSE	High	PMI-Byonic	PMI-Byonic (A2)	A	2	Unambiguous	SGKSCQQADPCASNPCANGGQCLPFESSY	[W].SGKScQQADPcAsNPcANGGQcLPFESSY.[I]	C5(Carbamidomethyl); C11(Carbamidomethyl); S13(Hex(1)Pent(2)); C16(Carbamidomethyl); C22(Carbamidomethyl)	1	1	Q01705	Q01705	Neurogenic locus notch homolog protein 1 OS=Mus musculus OX=10090 GN=Notch1 PE=1 SV=3	1	3	3	1	0	1	1	1	1201.81	3603.41	3603.41	-2.45086	-0.00294382	0	0	441383	HCD (High Energy Collision Dissociation)	MS2	0	100	12.8861	4824	4824	4820	FP072920_080420_21.raw	0/0		5.36837	444.301	444.301	10.4	4.28184e-06	6.03084e-07	0	0
FALSE	High	PMI-Byonic	PMI-Byonic (A2)	A	2	Unambiguous	SGKSCQQADPCASNPCANGGQCLPFESSY	[W].SGKScQQADPcAsNPcANGGQcLPFESSY.[I]	C5(Carbamidomethyl); C11(Carbamidomethyl); S13(Hex(1)Pent(1)); C16(Carbamidomethyl); C22(Carbamidomethyl)	1	1	Q01705	Q01705	Neurogenic locus notch homolog protein 1 OS=Mus musculus OX=10090 GN=Notch1 PE=1 SV=3	1	3	3	1	0	1	1	1	1157.79	3471.37	3471.37	-1.34195	-0.0015528	0	0	231725	HCD (High Energy Collision Dissociation)	MS2	0	100	12.7902	4781	4781	4776	FP072920_080420_21.raw	0/0		5.15545	412.654	412.654	10.4	6.99117e-06	8.63827e-07	0	0
FALSE	High	PMI-Byonic	PMI-Byonic (A2)	A	2	Unambiguous	SGKSCQQADPCASNPCANGGQCLPF	[W].SGKScQQADPcAsNPcANGGQcLPF.[E]	C5(Carbamidomethyl); C11(Carbamidomethyl); S13(Hex(1)Pent(1)); C16(Carbamidomethyl); C22(Carbamidomethyl)	1	1	Q01705	Q01705	Neurogenic locus notch homolog protein 1 OS=Mus musculus OX=10090 GN=Notch1 PE=1 SV=3	0	3	3	1	0	1	1	1	1002.4	3005.2	3005.2	-0.77991	-0.000781263	0	0	564661	HCD (High Energy Collision Dissociation)	MS2	0	100	12.3536	4591	4591	4589	FP072920_080420_21.raw	0/0		4.98351	467.568	467.568	8	1.03871e-05	1.22916e-06	0	0
FALSE	Medium	PMI-Byonic	PMI-Byonic (A2)	A	2	Unambiguous	SGKSCQQADPCASNPCANGGQCLPF	[W].SGKScQQADPcAsNPcANGGQcLPF.[E]	C5(Carbamidomethyl); C11(Carbamidomethyl); S13(Hex(1)); C16(Carbamidomethyl); C22(Carbamidomethyl)	1	1	Q01705	Q01705	Neurogenic locus notch homolog protein 1 OS=Mus musculus OX=10090 GN=Notch1 PE=1 SV=3	0	3	3	1	0	1	1	1	958.392	2873.16	2873.16	0.445314	0.000426486	0	0	280314	HCD (High Energy Collision Dissociation)	MS2	0	100	12.3174	4576	4576	4567	FP072920_080420_21.raw	0/0		0.74435	150.636	150.636	8	0.180157	0.0114302	0	0
FALSE	High	PMI-Byonic	PMI-Byonic (A2)	A	2	Unambiguous	SGKSCQQADPCASNPCANGGQCLPF	[W].SGKScQQADPcAsNPcANGGQcLPF.[E]	C5(Carbamidomethyl); C11(Carbamidomethyl); S13(Hex(1)Pent(2)); C16(Carbamidomethyl); C22(Carbamidomethyl)	1	1	Q01705	Q01705	Neurogenic locus notch homolog protein 1 OS=Mus musculus OX=10090 GN=Notch1 PE=1 SV=3	0	3	3	1	0	1	1	1	1046.42	3137.24	3137.24	-2.71927	-0.00284367	0	0	391008	HCD (High Energy Collision Dissociation)	MS2	0	100	12.2514	4546	4546	4545	FP072920_080420_21.raw	0/0		4.48715	372.564	372.564	10.4	3.25726e-05	3.91059e-06	0	0
FALSE	High	PMI-Byonic	PMI-Byonic (A2)	A	2	Unambiguous	SGKSCQQADPCASNPCANGGQCLPF	[W].SGKScQQADPcAsNPcANGGQcLPF.[E]	C5(Carbamidomethyl); C11(Carbamidomethyl); S13(Hex(1)Pent(1)); C16(Carbamidomethyl); C22(Carbamidomethyl)	1	1	Q01705	Q01705	Neurogenic locus notch homolog protein 1 OS=Mus musculus OX=10090 GN=Notch1 PE=1 SV=3	0	3	3	1	0	1	1	1	1002.4	3005.2	3005.2	-0.597122	-0.000598157	0	0	7.17139e+06	HCD (High Energy Collision Dissociation)	MS2	0	34.4477	12.2257	4535	4535	4534	FP072920_080420_21.raw	0/0		7.83629	656.15	656.15	8	1.45786e-08	2.05788e-09	0	0
FALSE	High	PMI-Byonic	PMI-Byonic (A2)	A	2	Unambiguous	SGKSCQQADPCASNPCANGGQCLPF	[W].SGKScQQADPcAsNPcANGGQcLPF.[E]	C5(Carbamidomethyl); C11(Carbamidomethyl); S13(Hex(1)Pent(2)); C16(Carbamidomethyl); C22(Carbamidomethyl)	1	1	Q01705	Q01705	Neurogenic locus notch homolog protein 1 OS=Mus musculus OX=10090 GN=Notch1 PE=1 SV=3	0	3	3	1	0	1	1	1	1046.42	3137.24	3137.24	-0.851587	-0.000890545	0	0	865521	HCD (High Energy Collision Dissociation)	MS2	0	100	12.1298	4493	4493	4490	FP072920_080420_21.raw	0/0		5.78886	584.487	584.487	3.59909	1.62606e-06	3.00591e-07	0	0
FALSE	High	PMI-Byonic	PMI-Byonic (A2)	A	2	Unambiguous	SGKSCQQADPCASNPCANGGQCLPF	[W].SGKScQQADPcAsNPcANGGQcLPF.[E]	C5(Carbamidomethyl); C11(Carbamidomethyl); S13(Hex(1)Pent(1)); C16(Carbamidomethyl); C22(Carbamidomethyl)	1	1	Q01705	Q01705	Neurogenic locus notch homolog protein 1 OS=Mus musculus OX=10090 GN=Notch1 PE=1 SV=3	0	3	3	1	0	1	1	1	1002.4	3005.2	3005.2	-0.962699	-0.000964368	0	0	722161	HCD (High Energy Collision Dissociation)	MS2	0	100	12.1041	4482	4482	4479	FP072920_080420_21.raw	0/0		5.83629	577.847	577.847	8	1.45785e-06	2.49218e-07	0	0
FALSE	High	PMI-Byonic	PMI-Byonic (A2)	A	2	Unambiguous	ICRCPPGFHGPTCRQDVNECSQNPGLCRHGGTCHNEIGSY	[Y].IcRcPPGFHGPtcRQDVNEcSQNPGLcRHGGTcHNEIGSY.[R]	C2(Carbamidomethyl); C4(Carbamidomethyl); T12(Fuc(1)); C13(Carbamidomethyl); C20(Carbamidomethyl); C27(Carbamidomethyl); C33(Carbamidomethyl)	1	1	Q01705	Q01705	Neurogenic locus notch homolog protein 1 OS=Mus musculus OX=10090 GN=Notch1 PE=1 SV=3	2	6	6	1	0	1	1	1	806.013	4831.04	4831.05	-1.22607	-0.000987204	0	0	663365	HCD (High Energy Collision Dissociation)	MS2	43.2098	69.0426	9.63976	3370	3370	3368	FP072920_080420_21.raw	0/0		3.07088	440.119	440.119	3.6	0.000849406	7.00026e-05	0	0
FALSE	Low	PMI-Byonic	PMI-Byonic (A2)	A	2	Unambiguous	ICRCPPGFHGPTCRQDVNECSQNPGLCRHGGTCHNEIGSY	[Y].IcRcPPGFHGPtcRQDVNEcSQNPGLcRHGGTcHNEIGSY.[R]	C2(Carbamidomethyl); C4(Carbamidomethyl); T12(Fuc(1)); C13(Carbamidomethyl); C20(Carbamidomethyl); C27(Carbamidomethyl); C33(Carbamidomethyl)	1	1	Q01705	Q01705	Neurogenic locus notch homolog protein 1 OS=Mus musculus OX=10090 GN=Notch1 PE=1 SV=3	2	6	6	1	0	1	1	1	806.347	4833.05	4831.05	413.571	0.332997	0	0	2567865	HCD (High Energy Collision Dissociation)	MS2	32.172	99.585	9.7753	3431	3431	3423	FP072920_080420_21.raw	0/0		0.011387	47.1758	47.1758	3.6	0.974121	0.14312	0.00724637	0
FALSE	High	PMI-Byonic	PMI-Byonic (A2)	A	2	Unambiguous	ICRCPPGFHGPTCRQDVNECSQNPGLCRHGGTCHNEIGSY	[Y].IcRcPPGFHGPtcRQDVNEcSQNPGLcRHGGTcHNEIGSY.[R]	C2(Carbamidomethyl); C4(Carbamidomethyl); T12(Fuc(1)); C13(Carbamidomethyl); C20(Carbamidomethyl); C27(Carbamidomethyl); C33(Carbamidomethyl)	1	1	Q01705	Q01705	Neurogenic locus notch homolog protein 1 OS=Mus musculus OX=10090 GN=Notch1 PE=1 SV=3	2	6	6	1	0	1	1	1	806.011	4831.03	4831.05	-3.8034	-0.0030624	0	0	220675	HCD (High Energy Collision Dissociation)	MS2	0	100	9.52911	3319	3319	3313	FP072920_080420_21.raw	0/0		3.07088	476.763	476.763	3.6	0.000849406	6.16219e-05	0	0
FALSE	High	PMI-Byonic	PMI-Byonic (A2)	A	2	Unambiguous	ICRCPPGFHGPTCRQDVNECSQNPGL	[Y].IcRcPPGFHGPTcRQDVNEcSQNPGL.[C]	C2(Carbamidomethyl); C4(Carbamidomethyl); C13(Carbamidomethyl); C20(Carbamidomethyl)	1	1	Q01705	Q01705	Neurogenic locus notch homolog protein 1 OS=Mus musculus OX=10090 GN=Notch1 PE=1 SV=3	1	4	4	1	0	1	1	1	764.838	3056.33	3056.33	-1.54912	-0.00118366	0	0	357915	HCD (High Energy Collision Dissociation)	MS2	0	100	10.1301	3591	3591	3588	FP072920_080420_21.raw	0/0		2.53157	342.483	342.483	342.483	0.00294057	0.000137663	0	0
FALSE	High	PMI-Byonic	PMI-Byonic (A2)	A	2	Unambiguous	ICRCPPGFHGPTCRQDVNECSQNPGL	[Y].IcRcPPGFHGPTcRQDVNEcSQNPGL.[C]	C2(Carbamidomethyl); C4(Carbamidomethyl); C13(Carbamidomethyl); C20(Carbamidomethyl)	1	1	Q01705	Q01705	Neurogenic locus notch homolog protein 1 OS=Mus musculus OX=10090 GN=Notch1 PE=1 SV=3	1	4	4	1	0	1	1	1	764.838	3056.33	3056.33	-1.78876	-0.00136676	0	0	790450	HCD (High Energy Collision Dissociation)	MS2	10.307	100	10.25	3645	3645	3643	FP072920_080420_21.raw	0/0		2.44832	326.587	326.587	326.587	0.00356185	0.00017225	0	0
FALSE	High	PMI-Byonic	PMI-Byonic (A2)	A	2	Unambiguous	NCRCPPEWTGQY	[Y].NcRcPPEWTGQY.[C]	C2(Carbamidomethyl); C4(Carbamidomethyl)	1	1	Q01705	Q01705	Neurogenic locus notch homolog protein 1 OS=Mus musculus OX=10090 GN=Notch1 PE=1 SV=3	1	2	2	1	0	1	1	1	784.323	1567.64	1567.64	-1.40733	-0.00110309	0	0	218351	HCD (High Energy Collision Dissociation)	MS2	10.6758	100	11.6997	4304	4304	4303	FP072920_080420_21.raw	0/0		6.35774	484.496	455.131	455.131	4.38789e-07	4.88759e-08	0	0
FALSE	High	PMI-Byonic	PMI-Byonic (A2)	A	2	Unambiguous	NCRCPPEWTGQY	[Y].NcRcPPEWTGQY.[C]	C2(Carbamidomethyl); C4(Carbamidomethyl)	1	1	Q01705	Q01705	Neurogenic locus notch homolog protein 1 OS=Mus musculus OX=10090 GN=Notch1 PE=1 SV=3	1	2	2	1	0	1	1	1	784.323	1567.64	1567.64	-1.64093	-0.0012862	0	0	3.27263e+06	HCD (High Energy Collision Dissociation)	MS2	0	59.098	11.0983	4032	4032	4028	FP072920_080420_21.raw	0/0		8.16859	606.488	401.333	401.333	6.78275e-09	1.55705e-09	0	0
FALSE	High	PMI-Byonic	PMI-Byonic (A2)	A	2	Unambiguous	NCRCPPEWTGQY	[Y].NcRcPPEWTGQY.[C]	C2(Carbamidomethyl); C4(Carbamidomethyl)	1	1	Q01705	Q01705	Neurogenic locus notch homolog protein 1 OS=Mus musculus OX=10090 GN=Notch1 PE=1 SV=3	1	2	2	1	0	1	1	1	784.323	1567.64	1567.64	-1.25159	-0.000981022	0	0	706801	HCD (High Energy Collision Dissociation)	MS2	23.2419	100	11.581	4252	4252	4248	FP072920_080420_21.raw	0/0		6.55604	542.779	405.358	405.358	2.77946e-07	3.18784e-08	0	0
FALSE	High	PMI-Byonic	PMI-Byonic (A2)	A	2	Unambiguous	NCRCPPEWTGQY	[Y].NcRcPPEWTGQY.[C]	C2(Carbamidomethyl); C4(Carbamidomethyl)	1	1	Q01705	Q01705	Neurogenic locus notch homolog protein 1 OS=Mus musculus OX=10090 GN=Notch1 PE=1 SV=3	1	2	2	1	0	1	1	1	784.323	1567.64	1567.64	-2.10815	-0.00165241	0	0	5.47222e+06	HCD (High Energy Collision Dissociation)	MS2	0	37.2256	11.2135	4085	4085	4083	FP072920_080420_21.raw	0/0		7.15336	593.372	404.552	404.552	7.02498e-08	1.056e-08	0	0
FALSE	High	PMI-Byonic	PMI-Byonic (A2)	A	2	Unambiguous	NCRCPPEWTGQY	[Y].NcRcPPEWTGQY.[C]	C2(Carbamidomethyl); C4(Carbamidomethyl)	1	1	Q01705	Q01705	Neurogenic locus notch homolog protein 1 OS=Mus musculus OX=10090 GN=Notch1 PE=1 SV=3	1	2	2	1	0	1	1	1	784.323	1567.64	1567.64	-1.87454	-0.0014693	0	0	992190	HCD (High Energy Collision Dissociation)	MS2	11.6897	100	11.4596	4198	4198	4193	FP072920_080420_21.raw	0/0		6.5408	528.87	393.826	393.826	2.87873e-07	3.8615e-08	0	0
FALSE	High	PMI-Byonic	PMI-Byonic (A2)	A	2	Unambiguous	NCRCPPEWTGQY	[Y].NcRcPPEWTGQY.[C]	C2(Carbamidomethyl); C4(Carbamidomethyl)	1	1	Q01705	Q01705	Neurogenic locus notch homolog protein 1 OS=Mus musculus OX=10090 GN=Notch1 PE=1 SV=3	1	2	2	1	0	1	1	1	784.322	1567.64	1567.64	-2.80896	-0.00220172	0	0	1.35761e+06	HCD (High Energy Collision Dissociation)	MS2	15.7901	100	11.3335	4140	4140	4138	FP072920_080420_21.raw	0/0		7.15336	561.721	445.313	445.313	7.02498e-08	1.23687e-08	0	0
FALSE	Medium	PMI-Byonic	PMI-Byonic (A2)	A	2	Unambiguous	NCVCVNGW	[Y].NcVcVNGW.[T]	C2(Carbamidomethyl); C4(Carbamidomethyl)	1	1	Q01705	Q01705	Neurogenic locus notch homolog protein 1 OS=Mus musculus OX=10090 GN=Notch1 PE=1 SV=3	0	2	2	1	0	1	1	1	504.704	1008.4	1008.4	-1.59634	-0.000804875	0	0	627641	HCD (High Energy Collision Dissociation)	MS2	15.3127	100	12.8619	4813	4813	4809	FP072920_080420_21.raw	0/0		0.238443	222.42	222.42	222.42	0.577506	0.0439315	0	0
FALSE	Low	PMI-Byonic	PMI-Byonic (A2)	A	2	Unambiguous	NCVCVNGWTGEDCSENIDDCASAACF	[Y].NcVcVNGWTGEDcSENIDDcASAAcF.[Q]	C2(Carbamidomethyl); C4(Carbamidomethyl); C13(Carbamidomethyl); C20(Carbamidomethyl); C25(Carbamidomethyl)	1	1	Q01705	Q01705	Neurogenic locus notch homolog protein 1 OS=Mus musculus OX=10090 GN=Notch1 PE=1 SV=3	1	3	3	1	0	1	1	1	1004.37	3011.1	3011.1	0.261943	0.000262912	0	0	55303.7	HCD (High Energy Collision Dissociation)	MS2	0	100	16.3131	6287	6287	6283	FP072920_080420_21.raw	0/0		0.0912815	83.2923	83.2923	83.2923	0.810436	0.101167	0	0
FALSE	High	PMI-Byonic	PMI-Byonic (A2)	A	2	Unambiguous	TGEDCSENIDDCASAACF	[W].TGEDcSENIDDcASAAcF.[Q]	C5(Carbamidomethyl); C12(Carbamidomethyl); C17(Carbamidomethyl)	1	1	Q01705	Q01705	Neurogenic locus notch homolog protein 1 OS=Mus musculus OX=10090 GN=Notch1 PE=1 SV=3	0	2	2	1	0	1	1	1	1011.36	2021.71	2021.72	-1.26842	-0.00128219	0	0	368508	HCD (High Energy Collision Dissociation)	MS2	0	100	13.6048	5134	5134	5128	FP072920_080420_21.raw	0/0		4.27702	373.047	373.047	373.047	5.28423e-05	5.16879e-06	0	0
FALSE	Medium	PMI-Byonic	PMI-Byonic (A2)	A	2	Unambiguous	TGEDCSENIDDCASAACF	[W].TGEDcSENIDDcASAAcF.[Q]	C5(Carbamidomethyl); C12(Carbamidomethyl); C17(Carbamidomethyl)	1	1	Q01705	Q01705	Neurogenic locus notch homolog protein 1 OS=Mus musculus OX=10090 GN=Notch1 PE=1 SV=3	0	2	2	1	0	1	1	1	1011.36	2021.71	2021.72	-1.14766	-0.00116012	0	0	168591	HCD (High Energy Collision Dissociation)	MS2	32.8889	100	13.7243	5185	5185	5183	FP072920_080420_21.raw	0/0		0.269665	82.7512	82.7512	82.7512	0.537446	0.0351215	0	0
FALSE	High	PMI-Byonic	PMI-Byonic (A2)	A	2	Unambiguous	QGATCHDRVASFY	[F].QGATcHDRVAsFY.[C]	C5(Carbamidomethyl); S11(Fuc(1))	1	1	Q01705	Q01705	Neurogenic locus notch homolog protein 1 OS=Mus musculus OX=10090 GN=Notch1 PE=1 SV=3	1	3	3	1	0	1	1	1	553.246	1657.72	1657.73	-1.94159	-0.00107287	0	0	4.20808e+06	HCD (High Energy Collision Dissociation)	MS2	6.99318	40.2695	9.09567	3118	3118	3115	FP072920_080420_21.raw	0/0		5.37271	494.636	494.636	15.4366	4.2393e-06	5.38545e-07	0	0
FALSE	High	PMI-Byonic	PMI-Byonic (A2)	A	2	Unambiguous	QGATCHDRVASF	[F].QGATcHDRVAsF.[Y]	C5(Carbamidomethyl); S11(HexNAc(1)Hex(1)Fuc(1)NeuAc(1))	1	1	Q01705	Q01705	Neurogenic locus notch homolog protein 1 OS=Mus musculus OX=10090 GN=Notch1 PE=1 SV=3	0	3	3	1	0	1	1	1	717.633	2150.89	2150.89	-2.73459	-0.0019606	0	0	15696658	HCD (High Energy Collision Dissociation)	MS2	0	10.2939	8.95252	3051	3051	3049	FP072920_080420_21.raw	0/0		5.89084	544.766	483.561	11.6705	1.28576e-06	1.78592e-07	0	0
FALSE	High	PMI-Byonic	PMI-Byonic (A2)	A	2	Unambiguous	QGATCHDRVASFY	[F].QGATcHDRVAsFY.[C]	C5(Carbamidomethyl); S11(HexNAc(1)Hex(1)Fuc(1))	1	1	Q01705	Q01705	Neurogenic locus notch homolog protein 1 OS=Mus musculus OX=10090 GN=Notch1 PE=1 SV=3	1	3	3	1	0	1	1	1	674.956	2022.85	2022.86	-2.7347	-0.00184397	0	0	5.32248e+06	HCD (High Energy Collision Dissociation)	MS2	1.59793	28.8098	9.1404	3138	3138	3137	FP072920_080420_21.raw	0/0		7.15336	595.737	595.737	24.4582	7.02498e-08	6.58066e-09	0	0
FALSE	High	PMI-Byonic	PMI-Byonic (A2)	A	2	Unambiguous	QGATCHDRVASF	[F].QGATcHDRVAsF.[Y]	C5(Carbamidomethyl); S11(HexNAc(1)Hex(1)Fuc(1)NeuAc(1))	1	1	Q01705	Q01705	Neurogenic locus notch homolog protein 1 OS=Mus musculus OX=10090 GN=Notch1 PE=1 SV=3	0	3	3	1	0	1	1	1	717.633	2150.88	2150.89	-3.84128	-0.00275406	0	0	2328055	HCD (High Energy Collision Dissociation)	MS2	5.46451	100	9.08181	3112	3112	3104	FP072920_080420_21.raw	0/0		5.89084	532.198	458.714	11.7898	1.28576e-06	2.01188e-07	0	0
FALSE	High	PMI-Byonic	PMI-Byonic (A2)	A	2	Unambiguous	QGATCHDRVASFY	[F].QGATcHDRVASFY.[C]	C5(Carbamidomethyl)	1	1	Q01705	Q01705	Neurogenic locus notch homolog protein 1 OS=Mus musculus OX=10090 GN=Notch1 PE=1 SV=3	1	3	3	1	0	1	1	1	504.559	1511.66	1511.67	-3.8339	-0.00193186	0	0	2498433	HCD (High Energy Collision Dissociation)	MS2	0	67.6534	9.33	3229	3229	3225	FP072920_080420_21.raw	0/0		0.810463	157.621	157.621	157.621	0.154717	0.00695205	0	0
FALSE	High	PMI-Byonic	PMI-Byonic (A2)	A	2	Unambiguous	QGATCHDRVASFY	[F].QGATcHDRVAsFY.[C]	C5(Carbamidomethyl); S11(HexNAc(1)Hex(1)Fuc(1))	1	1	Q01705	Q01705	Neurogenic locus notch homolog protein 1 OS=Mus musculus OX=10090 GN=Notch1 PE=1 SV=3	1	3	3	1	0	1	1	1	674.956	2022.85	2022.86	-3.18729	-0.00214915	0	0	2.39074e+06	HCD (High Energy Collision Dissociation)	MS2	0	100	9.0258	3085	3085	3082	FP072920_080420_21.raw	0/0		8.16859	647.662	647.662	12.0801	6.78275e-09	1.10265e-09	0	0
FALSE	High	PMI-Byonic	PMI-Byonic (A2)	A	2	Unambiguous	QGATCHDRVASFY	[F].QGATcHDRVAsFY.[C]	C5(Carbamidomethyl); S11(Fuc(1))	1	1	Q01705	Q01705	Neurogenic locus notch homolog protein 1 OS=Mus musculus OX=10090 GN=Notch1 PE=1 SV=3	1	3	3	1	0	1	1	1	553.246	1657.72	1657.73	-2.82523	-0.00156116	0	0	15176000	HCD (High Energy Collision Dissociation)	MS2	2.21558	7.8072	9.20592	3171	3171	3170	FP072920_080420_21.raw	0/0		3.35184	363.47	363.47	2.24459	0.000444797	3.35667e-05	0	0
FALSE	High	PMI-Byonic	PMI-Byonic (A2)	A	2	Unambiguous	QGATCHDRVASFY	[F].QGATcHDRVAsFY.[C]	C5(Carbamidomethyl); S11(HexNAc(1)Fuc(1))	1	1	Q01705	Q01705	Neurogenic locus notch homolog protein 1 OS=Mus musculus OX=10090 GN=Notch1 PE=1 SV=3	1	3	3	1	0	1	1	1	620.94	1860.8	1860.81	-1.25214	-0.000776666	0	0	1.63341e+06	HCD (High Energy Collision Dissociation)	MS2	6.01938	100	9.09905	3120	3120	3115	FP072920_080420_21.raw	0/0		6.93666	565.306	512.887	5.85172	1.15703e-07	1.5408e-08	0	0
FALSE	High	PMI-Byonic	PMI-Byonic (A2)	A	2	Unambiguous	QGATCHDRVASFY	[F].QGATcHDRVAsFY.[C]	C5(Carbamidomethyl); S11(Fuc(1))	1	1	Q01705	Q01705	Neurogenic locus notch homolog protein 1 OS=Mus musculus OX=10090 GN=Notch1 PE=1 SV=3	1	3	3	1	0	1	1	1	553.245	1657.72	1657.73	-3.37751	-0.00186633	0	0	2.72322e+06	HCD (High Energy Collision Dissociation)	MS2	0	70.5148	9.32838	3228	3228	3225	FP072920_080420_21.raw	0/0		5.11408	461.34	461.34	2.47883	7.68995e-06	9.73926e-07	0	0
FALSE	High	PMI-Byonic	PMI-Byonic (A2)	A	2	Unambiguous	QGATCHDRVASFY	[F].QGATcHDRVAsFY.[C]	C5(Carbamidomethyl); S11(HexNAc(1)Hex(1)Fuc(1)NeuAc(1))	1	1	Q01705	Q01705	Neurogenic locus notch homolog protein 1 OS=Mus musculus OX=10090 GN=Notch1 PE=1 SV=3	1	3	3	1	0	1	1	1	771.989	2313.95	2313.96	-1.37005	-0.00105674	0	0	3.6985e+06	HCD (High Energy Collision Dissociation)	MS2	0.886004	81.2787	10.641	3820	3820	3819	FP072920_080420_21.raw	0/0		7.15336	581.847	581.847	17.7584	7.02498e-08	8.6345e-09	0	0
FALSE	High	PMI-Byonic	PMI-Byonic (A2)	A	2	Unambiguous	QGATCHDRVASFY	[F].QGATcHDRVASFY.[C]	C5(Carbamidomethyl)	1	1	Q01705	Q01705	Neurogenic locus notch homolog protein 1 OS=Mus musculus OX=10090 GN=Notch1 PE=1 SV=3	1	3	3	1	0	1	1	1	504.56	1511.66	1511.67	-3.22826	-0.00162669	0	0	4.2397e+06	HCD (High Energy Collision Dissociation)	MS2	0	44.7858	9.21051	3174	3174	3170	FP072920_080420_21.raw	0/0		4.11079	377.017	377.017	377.017	7.74837e-05	8.2377e-06	0	0
FALSE	High	PMI-Byonic	PMI-Byonic (A2)	A	2	Unambiguous	QGATCHDRVASFY	[F].QGATcHDRVAsFY.[C]	C5(Carbamidomethyl); S11(HexNAc(1)Fuc(1))	1	1	Q01705	Q01705	Neurogenic locus notch homolog protein 1 OS=Mus musculus OX=10090 GN=Notch1 PE=1 SV=3	1	3	3	1	0	1	1	1	620.939	1860.8	1860.81	-1.74415	-0.00108184	0	0	1.23331e+06	HCD (High Energy Collision Dissociation)	MS2	9.19528	100	9.20808	3172	3172	3170	FP072920_080420_21.raw	0/0		6.07241	438.661	438.661	12.2647	8.46423e-07	1.21932e-07	0	0
FALSE	High	PMI-Byonic	PMI-Byonic (A2)	A	2	Unambiguous	QGATCHDRVASFY	[F].QGATcHDRVAsFY.[C]	C5(Carbamidomethyl); S11(HexNAc(1)Hex(1)Fuc(1)NeuAc(1))	1	1	Q01705	Q01705	Neurogenic locus notch homolog protein 1 OS=Mus musculus OX=10090 GN=Notch1 PE=1 SV=3	1	3	3	1	0	1	1	1	771.989	2313.95	2313.96	-1.44918	-0.00111778	0	0	898890	HCD (High Energy Collision Dissociation)	MS2	4.66216	100	10.5111	3763	3763	3753	FP072920_080420_21.raw	0/0		8.16859	601.9	601.9	8.93985	6.78275e-09	1.33932e-09	0	0
FALSE	High	PMI-Byonic	PMI-Byonic (A2)	A	2	Unambiguous	QGATCHDRVASF	[F].QGATcHDRVAsF.[Y]	C5(Carbamidomethyl); S11(HexNAc(1)Hex(1)Fuc(1)NeuAc(1))	1	1	Q01705	Q01705	Neurogenic locus notch homolog protein 1 OS=Mus musculus OX=10090 GN=Notch1 PE=1 SV=3	0	3	3	1	0	1	1	1	717.633	2150.88	2150.89	-3.58589	-0.00257095	0	0	1.12137e+06	HCD (High Energy Collision Dissociation)	MS2	0	100	8.844	3002	3002	2994	FP072920_080420_21.raw	0/0		5.47585	519.58	454.027	11.1783	3.34313e-06	3.56934e-07	0	0
FALSE	High	PMI-Byonic	PMI-Byonic (A2)	A	2	Unambiguous	YCECPHGRTGLL	[F].YcEcPHGRTGLL.[C]	C2(Carbamidomethyl); C4(Carbamidomethyl)	1	1	Q01705	Q01705	Neurogenic locus notch homolog protein 1 OS=Mus musculus OX=10090 GN=Notch1 PE=1 SV=3	2	3	3	1	0	1	1	1	488.222	1462.65	1462.66	-3.35274	-0.00163464	0	0	2.70836e+06	HCD (High Energy Collision Dissociation)	MS2	20.7387	55.1196	9.3054	3218	3218	3214	FP072920_080420_21.raw	0/0		4.88592	434.636	434.636	434.636	1.30042e-05	1.41031e-06	0	0
FALSE	High	PMI-Byonic	PMI-Byonic (A2)	A	2	Unambiguous	YCECPHGRTGLL	[F].YcEcPHGRTGLL.[C]	C2(Carbamidomethyl); C4(Carbamidomethyl)	1	1	Q01705	Q01705	Neurogenic locus notch homolog protein 1 OS=Mus musculus OX=10090 GN=Notch1 PE=1 SV=3	2	3	3	1	0	1	1	1	488.222	1462.65	1462.66	-2.66422	-0.00129894	0	0	21772316	HCD (High Energy Collision Dissociation)	MS2	5.97459	9.31095	9.07048	3105	3105	3104	FP072920_080420_21.raw	0/0		6.30057	452.044	452.044	452.044	5.00526e-07	7.89429e-08	0	0
FALSE	High	PMI-Byonic	PMI-Byonic (A2)	A	2	Unambiguous	YCECPHGRTGLL	[F].YcEcPHGRTGLL.[C]	C2(Carbamidomethyl); C4(Carbamidomethyl)	1	1	Q01705	Q01705	Neurogenic locus notch homolog protein 1 OS=Mus musculus OX=10090 GN=Notch1 PE=1 SV=3	2	2	2	1	0	1	1	1	731.829	1462.65	1462.66	-3.44787	-0.00252153	0	0	1.74285e+06	HCD (High Energy Collision Dissociation)	MS2	0	100	9.02171	3083	3083	3082	FP072920_080420_21.raw	0/0		8.91553	712.248	712.248	712.248	1.2147e-09	1.48022e-10	0	0
FALSE	High	PMI-Byonic	PMI-Byonic (A2)	A	2	Unambiguous	YCECPHGRTGLL	[F].YcEcPHGRTGLL.[C]	C2(Carbamidomethyl); C4(Carbamidomethyl)	1	1	Q01705	Q01705	Neurogenic locus notch homolog protein 1 OS=Mus musculus OX=10090 GN=Notch1 PE=1 SV=3	2	3	3	1	0	1	1	1	488.223	1462.65	1462.66	-2.47643	-0.00120739	0	0	887072	HCD (High Energy Collision Dissociation)	MS2	25.5507	100	9.581	3344	3344	3335	FP072920_080420_21.raw	0/0		2.89448	323.587	323.587	323.587	0.00127502	9.09627e-05	0	0
FALSE	High	PMI-Byonic	PMI-Byonic (A2)	A	2	Unambiguous	YCECPHGRTGLL	[F].YcEcPHGRTGLL.[C]	C2(Carbamidomethyl); C4(Carbamidomethyl)	1	1	Q01705	Q01705	Neurogenic locus notch homolog protein 1 OS=Mus musculus OX=10090 GN=Notch1 PE=1 SV=3	2	3	3	1	0	1	1	1	488.222	1462.65	1462.66	-3.16496	-0.00154308	0	0	1.73143e+06	HCD (High Energy Collision Dissociation)	MS2	31.7954	94.1702	8.8332	2997	2997	2994	FP072920_080420_21.raw	0/0		6.08387	443.564	443.564	443.564	8.24377e-07	1.05466e-07	0	0
FALSE	High	PMI-Byonic	PMI-Byonic (A2)	A	2	Unambiguous	YCECPHGRTGLL	[F].YcEcPHGRTGLL.[C]	C2(Carbamidomethyl); C4(Carbamidomethyl)	1	1	Q01705	Q01705	Neurogenic locus notch homolog protein 1 OS=Mus musculus OX=10090 GN=Notch1 PE=1 SV=3	2	3	3	1	0	1	1	1	488.223	1462.65	1462.66	-1.34975	-0.000658075	0	0	428310	HCD (High Energy Collision Dissociation)	MS2	43.6091	100	9.79012	3437	3437	3434	FP072920_080420_21.raw	0/0		1.91122	266.206	266.206	266.206	0.0122682	0.000330731	0	0
FALSE	High	PMI-Byonic	PMI-Byonic (A2)	A	2	Unambiguous	YCECPHGRTGLL	[F].YcEcPHGRTGLL.[C]	C2(Carbamidomethyl); C4(Carbamidomethyl)	1	1	Q01705	Q01705	Neurogenic locus notch homolog protein 1 OS=Mus musculus OX=10090 GN=Notch1 PE=1 SV=3	2	3	3	1	0	1	1	1	488.221	1462.65	1462.66	-4.60461	-0.00224499	0	0	1.24747e+06	HCD (High Energy Collision Dissociation)	MS2	33.5069	100	9.42796	3274	3274	3269	FP072920_080420_21.raw	0/0		4.08632	399.769	399.769	399.769	8.19745e-05	9.15941e-06	0	0
FALSE	High	PMI-Byonic	PMI-Byonic (A2)	A	2	Unambiguous	YCECPHGRTGLL	[F].YcEcPHGRTGLL.[C]	C2(Carbamidomethyl); C4(Carbamidomethyl)	1	1	Q01705	Q01705	Neurogenic locus notch homolog protein 1 OS=Mus musculus OX=10090 GN=Notch1 PE=1 SV=3	2	3	3	1	0	1	1	1	488.223	1462.65	1462.66	-2.41384	-0.00117687	0	0	116466248	HCD (High Energy Collision Dissociation)	MS2	0.587043	2.65423	8.95134	3050	3050	3049	FP072920_080420_21.raw	0/0		6.34251	510.753	510.753	510.753	4.54459e-07	5.90154e-08	0	0
FALSE	High	PMI-Byonic	PMI-Byonic (A2)	A	2	Unambiguous	YCECPHGRTGLL	[F].YcEcPHGRTGLL.[C]	C2(Carbamidomethyl); C4(Carbamidomethyl)	1	1	Q01705	Q01705	Neurogenic locus notch homolog protein 1 OS=Mus musculus OX=10090 GN=Notch1 PE=1 SV=3	2	2	2	1	0	1	1	1	731.829	1462.65	1462.66	-4.36591	-0.00319291	0	0	1.03739e+06	HCD (High Energy Collision Dissociation)	MS2	0	100	8.89615	3026	3026	3016	FP072920_080420_21.raw	0/0		9.38411	750.123	750.123	750.123	4.12939e-10	8.1355e-11	0	0
FALSE	High	PMI-Byonic	PMI-Byonic (A2)	A	2	Unambiguous	YCECPHGRTGLL	[F].YcEcPHGRTGLL.[C]	C2(Carbamidomethyl); C4(Carbamidomethyl)	1	1	Q01705	Q01705	Neurogenic locus notch homolog protein 1 OS=Mus musculus OX=10090 GN=Notch1 PE=1 SV=3	2	3	3	1	0	1	1	1	488.222	1462.65	1462.66	-2.53903	-0.00123791	0	0	5748929	HCD (High Energy Collision Dissociation)	MS2	30.5848	37.4233	9.18774	3160	3160	3159	FP072920_080420_21.raw	0/0		5.10261	418.323	418.323	418.323	7.8956e-06	1.08379e-06	0	0
FALSE	High	PMI-Byonic	PMI-Byonic (A2)	A	2	Unambiguous	CHLNDACISNPCNEGSNCDTNPVNGKAICTCPSGY	[L].cHLNDAcISNPcNEGsNcDTNPVNGKAIcTcPSGY.[T]	C1(Carbamidomethyl); C7(Carbamidomethyl); C12(Carbamidomethyl); S16(Hex(1)Pent(1)); C18(Carbamidomethyl); C29(Carbamidomethyl); C31(Carbamidomethyl)	1	1	Q01705	Q01705	Neurogenic locus notch homolog protein 1 OS=Mus musculus OX=10090 GN=Notch1 PE=1 SV=3	1	4	4	1	0	1	1	1	1063.42	4250.67	4250.68	-1.63581	-0.00173833	0	0	171639	HCD (High Energy Collision Dissociation)	MS2	55.0427	100	11.9141	4398	4398	4391	FP072920_080420_21.raw	0/0		4.68315	470.313	470.313	0	2.0742e-05	2.38654e-06	0	0
FALSE	High	PMI-Byonic	PMI-Byonic (A2)	A	2	Unambiguous	TGPACSQDVDECAL	[Y].TGPAcSQDVDEcAL.[G]	C5(Carbamidomethyl); C12(Carbamidomethyl)	1	1	Q01705	Q01705	Neurogenic locus notch homolog protein 1 OS=Mus musculus OX=10090 GN=Notch1 PE=1 SV=3	0	2	2	1	0	1	1	1	761.81	1522.61	1522.61	-0.82826	-0.00063056	0	0	455286	HCD (High Energy Collision Dissociation)	MS2	43.6559	100	11.6913	4301	4301	4292	FP072920_080420_21.raw	0/0		5.46475	502.44	502.44	502.44	3.42964e-06	4.12802e-07	0	0
FALSE	High	PMI-Byonic	PMI-Byonic (A2)	A	2	Unambiguous	TGPACSQDVDECALGANPCEHAGKCL	[Y].TGPAcSQDVDEcALGANPcEHAGKcL.[N]	C5(Carbamidomethyl); C12(Carbamidomethyl); C19(Carbamidomethyl); C25(Carbamidomethyl)	1	1	Q01705	Q01705	Neurogenic locus notch homolog protein 1 OS=Mus musculus OX=10090 GN=Notch1 PE=1 SV=3	1	3	3	1	0	1	1	1	939.727	2817.16	2817.17	-1.61781	-0.00151922	0	0	3008254	HCD (High Energy Collision Dissociation)	MS2	7.8096	100	11.2447	4100	4100	4094	FP072920_080420_21.raw	0/0		14.7299	999.19	999.19	999.19	1.86258e-15	9.31242e-16	0	0
FALSE	High	PMI-Byonic	PMI-Byonic (A2)	A	2	Unambiguous	TGPACSQDVDECALGANPCEHAGKCL	[Y].TGPAcSQDVDEcALGANPcEHAGKcL.[N]	C5(Carbamidomethyl); C12(Carbamidomethyl); C19(Carbamidomethyl); C25(Carbamidomethyl)	1	1	Q01705	Q01705	Neurogenic locus notch homolog protein 1 OS=Mus musculus OX=10090 GN=Notch1 PE=1 SV=3	1	3	3	1	0	1	1	1	939.726	2817.16	2817.17	-1.8128	-0.00170232	0	0	3.34114e+06	HCD (High Energy Collision Dissociation)	MS2	25.9803	43.9134	11.1217	4043	4043	4039	FP072920_080420_21.raw	0/0		30.0057	1117.15	1117.15	1117.15	9.86859e-31	9.86761e-31	0	0
FALSE	High	PMI-Byonic	PMI-Byonic (A2)	A	2	Unambiguous	TGPACSQDVDECAL	[Y].TGPAcSQDVDEcAL.[G]	C5(Carbamidomethyl); C12(Carbamidomethyl)	1	1	Q01705	Q01705	Neurogenic locus notch homolog protein 1 OS=Mus musculus OX=10090 GN=Notch1 PE=1 SV=3	0	2	2	1	0	1	1	1	761.411	1521.81	1522.61	-525.631	-0.400167	0	0	781342	HCD (High Energy Collision Dissociation)	MS2	44.2611	100	11.7392	4322	4322	4314	FP072920_080420_21.raw	0/0		5.19466	401.645	401.645	401.645	6.38763e-06	7.61705e-07	0	0
FALSE	Low	PMI-Byonic	PMI-Byonic (A2)	A	2	Unambiguous	NTLGSFECQCL	[L].NTLGsFEcQcL.[Q]	S5(Hex(1)); C8(Carbamidomethyl); C10(Carbamidomethyl)	1	1	Q01705	Q01705	Neurogenic locus notch homolog protein 1 OS=Mus musculus OX=10090 GN=Notch1 PE=1 SV=3	2	2	2	1	0	1	1	1	745.81	1490.61	1490.61	-0.870348	-0.000648677	0	0	311890	HCD (High Energy Collision Dissociation)	MS2	40.2572	100	13.7867	5212	5212	5205	FP072920_080420_21.raw	0/0		0.0269589	128.773	101.494	63.2766	0.939812	0.130978	0.00735294	0.0178571
FALSE	Low	PMI-Byonic	PMI-Byonic (A2)	A	2	Unambiguous	NTLGSFECQCLQGY	[L].NTLGsFEcQcLQGY.[T]	S5(Hex(1)); C8(Carbamidomethyl); C10(Carbamidomethyl)	1	1	Q01705	Q01705	Neurogenic locus notch homolog protein 1 OS=Mus musculus OX=10090 GN=Notch1 PE=1 SV=3	3	2	2	1	0	1	1	1	919.882	1838.76	1838.76	-0.140189	-0.000128887	0	0	236360	HCD (High Energy Collision Dissociation)	MS2	5.11853	100	14.7078	5606	5606	5601	FP072920_080420_21.raw	0/0		0.143934	116.904	116.904	55.7063	0.717903	0.0581259	0	0
FALSE	High	PMI-Byonic	PMI-Byonic (A2)	A	2	Unambiguous	NTLGSFECQCLQGY	[L].NTLGsFEcQcLQGY.[T]	S5(Hex(1)); C8(Carbamidomethyl); C10(Carbamidomethyl)	1	1	Q01705	Q01705	Neurogenic locus notch homolog protein 1 OS=Mus musculus OX=10090 GN=Notch1 PE=1 SV=3	3	2	2	1	0	1	1	1	919.882	1838.76	1838.76	-0.538514	-0.000495098	0	0	109894	HCD (High Energy Collision Dissociation)	MS2	22.7207	100	14.589	5556	5556	5546	FP072920_080420_21.raw	0/0		0.914386	257.434	257.434	38.2006	0.121791	0.00299986	0	0
FALSE	Low	PMI-Byonic	PMI-Byonic (A2)	A	2	Unambiguous	TGPRCEIDVNECISNPCQNDATCLDQIGEF	[Y].tGPRcEIDVNEcIsNPcQNDATcLDQIGEF.[Q]	T1(Hex(1)Pent(1)); C5(Carbamidomethyl); C12(Carbamidomethyl); S14(Fuc(1)); C17(Carbamidomethyl); C23(Carbamidomethyl)	1	1	Q01705	Q01705	Neurogenic locus notch homolog protein 1 OS=Mus musculus OX=10090 GN=Notch1 PE=1 SV=3	1	3	3	1	0	1	1	1	1318.22	3952.64	3952.64	1.57144	0.00207044	0	0	27847.3	HCD (High Energy Collision Dissociation)	MS2	0	100	15.6739	6017	6017	6008	FP072920_080420_21.raw	0/0		0.131998	88.055	88.055	1.2	0.737907	0.0688875	0	0
FALSE	Medium	PMI-Byonic	PMI-Byonic (A2)	A	2	Unambiguous	QCICMPGYEGVY	[F].QcIcMPGYEGVY.[C]	C2(Carbamidomethyl); C4(Carbamidomethyl)	1	1	Q01705	Q01705	Neurogenic locus notch homolog protein 1 OS=Mus musculus OX=10090 GN=Notch1 PE=1 SV=3	1	2	2	1	0	1	1	1	738.801	1476.6	1476.6	-0.406914	-0.000300424	0	0	98600.1	HCD (High Energy Collision Dissociation)	MS2	40.1973	100	15.7284	6040	6040	6030	FP072920_080420_21.raw	0/0		0.325212	25.0266	25.0266	25.0266	0.47292	0.0266304	0	0
FALSE	High	PMI-Byonic	PMI-Byonic (A2)	A	2	Unambiguous	QCICMPGYEGVY	[F].QcIcMPGYEGVY.[C]	C2(Carbamidomethyl); C4(Carbamidomethyl)	1	1	Q01705	Q01705	Neurogenic locus notch homolog protein 1 OS=Mus musculus OX=10090 GN=Notch1 PE=1 SV=3	1	2	2	1	0	1	1	1	738.801	1476.6	1476.6	-0.324244	-0.000239389	0	0	225691	HCD (High Energy Collision Dissociation)	MS2	46.4135	100	15.5611	5969	5969	5964	FP072920_080420_21.raw	0/0		1.8193	242.036	242.036	242.036	0.0151601	0.000476116	0	0
FALSE	High	PMI-Byonic	PMI-Byonic (A2)	A	2	Unambiguous	QCICMPGYEGVY	[F].QcIcMPGYEGVY.[C]	C2(Carbamidomethyl); C4(Carbamidomethyl)	1	1	Q01705	Q01705	Neurogenic locus notch homolog protein 1 OS=Mus musculus OX=10090 GN=Notch1 PE=1 SV=3	1	2	2	1	0	1	1	1	738.802	1476.6	1476.6	0.667797	0.000493033	0	0	531882	HCD (High Energy Collision Dissociation)	MS2	1.54293	100	15.4259	5912	5912	5909	FP072920_080420_21.raw	0/0		6.02536	466.538	406.998	406.998	9.43286e-07	1.55036e-07	0	0
FALSE	High	PMI-Byonic	PMI-Byonic (A2)	A	2	Unambiguous	QCICMPGYEGVY	[F].QcIcMPGYEGVY.[C]	C2(Carbamidomethyl); C4(Carbamidomethyl)	1	1	Q01705	Q01705	Neurogenic locus notch homolog protein 1 OS=Mus musculus OX=10090 GN=Notch1 PE=1 SV=3	1	2	2	1	0	1	1	1	738.802	1476.6	1476.6	0.585127	0.000431998	0	0	2905831	HCD (High Energy Collision Dissociation)	MS2	0.192386	64.6148	15.3167	5866	5866	5865	FP072920_080420_21.raw	0/0		6.06729	496.792	424.074	424.074	8.56468e-07	1.379e-07	0	0
FALSE	Medium	PMI-Byonic	PMI-Byonic (A2)	A	2	Unambiguous	QCICMPGYEGVY	[F].QcIcmPGYEGVY.[C]	C2(Carbamidomethyl); C4(Carbamidomethyl); M5(Oxidation)	1	1	Q01705	Q01705	Neurogenic locus notch homolog protein 1 OS=Mus musculus OX=10090 GN=Notch1 PE=1 SV=3	1	2	2	1	0	1	1	1	746.797	1492.59	1492.59	-1.98456	-0.00148107	0	0	134376	HCD (High Energy Collision Dissociation)	MS2	0	100	15.051	5754	5754	5744	FP072920_080420_21.raw	0/0		0.342472	56.5771	56.5771	56.5771	0.454494	0.0188688	0	0
FALSE	Medium	PMI-Byonic	PMI-Byonic (A2)	A	2	Unambiguous	QCICMPGYEGVY	[F].QcIcmPGYEGVY.[C]	C2(Carbamidomethyl); C4(Carbamidomethyl); M5(Oxidation)	1	1	Q01705	Q01705	Neurogenic locus notch homolog protein 1 OS=Mus musculus OX=10090 GN=Notch1 PE=1 SV=3	1	2	2	1	0	1	1	1	746.799	1492.59	1492.59	-0.103525	-7.726e-05	0	0	117775	HCD (High Energy Collision Dissociation)	MS2	41.5747	100	15.176	5807	5807	5799	FP072920_080420_21.raw	0/0		0.325212	23.0285	23.0285	23.0285	0.47292	0.0227831	0	0
FALSE	High	PMI-Byonic	PMI-Byonic (A2)	A	2	Unambiguous	QCICMPGYEGVY	[F].QcIcMPGYEGVY.[C]	C2(Carbamidomethyl); C4(Carbamidomethyl)	1	1	Q01705	Q01705	Neurogenic locus notch homolog protein 1 OS=Mus musculus OX=10090 GN=Notch1 PE=1 SV=3	1	2	2	1	0	1	1	1	738.802	1476.6	1476.6	0.171776	0.000126822	0	0	262082	HCD (High Energy Collision Dissociation)	MS2	0	100	15.191	5813	5813	5810	FP072920_080420_21.raw	0/0		5.7972	406.591	406.591	406.591	1.59516e-06	2.75101e-07	0	0
FALSE	High	PMI-Byonic	PMI-Byonic (A2)	A	2	Unambiguous	QCICMPGYEGVY	[F].QcIcmPGYEGVY.[C]	C2(Carbamidomethyl); C4(Carbamidomethyl); M5(Oxidation)	1	1	Q01705	Q01705	Neurogenic locus notch homolog protein 1 OS=Mus musculus OX=10090 GN=Notch1 PE=1 SV=3	1	2	2	1	0	1	1	1	746.798	1492.59	1492.59	-1.73921	-0.00129796	0	0	392554	HCD (High Energy Collision Dissociation)	MS2	7.40886	100	13.0358	4890	4890	4886	FP072920_080420_21.raw	0/0		3.17337	341.211	341.211	341.211	0.00067085	5.3059e-05	0	0
FALSE	Low	PMI-Byonic	PMI-Byonic (A2)	A	2	Unambiguous	QCICMPGYEGVY	[F].QcIcMPGYEGVY.[C]	C2(Carbamidomethyl); C4(Carbamidomethyl)	1	1	Q01705	Q01705	Neurogenic locus notch homolog protein 1 OS=Mus musculus OX=10090 GN=Notch1 PE=1 SV=3	1	2	2	1	0	1	1	1	738.848	1476.69	1476.6	63.4971	0.0468798	0	0	261505	HCD (High Energy Collision Dissociation)	MS2	32.0545	100	15.5828	5978	5978	5975	FP072920_080420_21.raw	0/0		0.121119	197.71	197.71	197.71	0.756625	0.0795126	0	0
FALSE	High	PMI-Byonic	PMI-Byonic (A2)	A	2	Unambiguous	CEINTDECASSPCLHNGHCMDKINEF	[Y].cEINTDEcASsPcLHNGHcMDKINEF.[Q]	C1(Carbamidomethyl); C8(Carbamidomethyl); S11(Hex(1)Pent(1)); C13(Carbamidomethyl); C19(Carbamidomethyl)	1	1	Q01705	Q01705	Neurogenic locus notch homolog protein 1 OS=Mus musculus OX=10090 GN=Notch1 PE=1 SV=3	1	4	4	1	0	1	1	1	858.839	3432.33	3432.34	-2.63212	-0.00225858	0	0	366865	HCD (High Energy Collision Dissociation)	MS2	0	100	11.2695	4111	4111	4105	FP072920_080420_21.raw	0/0		7.72928	639.19	639.19	1.2	1.86518e-08	2.67247e-09	0	0
FALSE	High	PMI-Byonic	PMI-Byonic (A2)	A	2	Unambiguous	CEINTDECASSPCLHNGHCMDKINEF	[Y].cEINTDEcASsPcLHNGHcmDKINEF.[Q]	C1(Carbamidomethyl); C8(Carbamidomethyl); S11(Hex(1)Pent(1)); C13(Carbamidomethyl); C19(Carbamidomethyl); M20(Oxidation)	1	1	Q01705	Q01705	Neurogenic locus notch homolog protein 1 OS=Mus musculus OX=10090 GN=Notch1 PE=1 SV=3	1	4	4	1	0	1	1	1	862.84	3448.34	3448.34	-0.36649	-0.000315946	0	0	254336	HCD (High Energy Collision Dissociation)	MS2	0	100	10.5625	3785	3785	3775	FP072920_080420_21.raw	0/0		6.68186	563.756	563.756	1.2	2.08039e-07	2.50432e-08	0	0
FALSE	High	PMI-Byonic	PMI-Byonic (A2)	A	2	Unambiguous	NGHLCQYDVDECASTPCKNGAKCLDGPNTY	[F].NGHLcQYDVDEcAsTPcKNGAKcLDGPNTY.[T]	C5(Carbamidomethyl); C12(Carbamidomethyl); S14(Hex(1)Pent(1)); C17(Carbamidomethyl); C23(Carbamidomethyl)	1	1	Q01705	Q01705	Neurogenic locus notch homolog protein 1 OS=Mus musculus OX=10090 GN=Notch1 PE=1 SV=3	3	4	4	1	0	1	1	1	935.383	3738.51	3738.53	-4.88131	-0.00456223	0	0	395348	HCD (High Energy Collision Dissociation)	MS2	0	100	10.8894	3938	3938	3929	FP072920_080420_21.raw	0/0		4.22532	500.364	500.364	0.8	5.95223e-05	6.50863e-06	0	0
FALSE	High	PMI-Byonic	PMI-Byonic (A2)	A	2	Unambiguous	NGHLCQYDVDECASTPCKNGAKCLDGPNTY	[F].NGHLcQYDVDEcAsTPcKNGAKcLDGPNTY.[T]	C5(Carbamidomethyl); C12(Carbamidomethyl); S14(Hex(1)); C17(Carbamidomethyl); C23(Carbamidomethyl)	1	1	Q01705	Q01705	Neurogenic locus notch homolog protein 1 OS=Mus musculus OX=10090 GN=Notch1 PE=1 SV=3	3	4	4	1	0	1	1	1	902.877	3608.49	3606.49	554.512	0.49996	0	0	945569	HCD (High Energy Collision Dissociation)	MS2	16.9847	100	10.556	3782	3782	3775	FP072920_080420_21.raw	0/0		3.21943	349.106	349.106	0.8	0.00060335	3.98976e-05	0	0
FALSE	High	PMI-Byonic	PMI-Byonic (A2)	A	2	Unambiguous	NGHLCQYDVDECASTPCKNGAKCLDGPNTY	[F].NGHLcQYDVDEcAsTPcKNGAKcLDGPNTY.[T]	C5(Carbamidomethyl); C12(Carbamidomethyl); S14(Hex(1)Pent(2)); C17(Carbamidomethyl); C23(Carbamidomethyl)	1	1	Q01705	Q01705	Neurogenic locus notch homolog protein 1 OS=Mus musculus OX=10090 GN=Notch1 PE=1 SV=3	3	4	4	1	0	1	1	1	968.898	3872.57	3870.57	516.036	0.499338	0	0	750229	HCD (High Energy Collision Dissociation)	MS2	36.1302	100	10.5603	3784	3784	3775	FP072920_080420_21.raw	0/0		4.70333	408.052	408.052	0.8	1.98004e-05	2.11661e-06	0	0
FALSE	Low	PMI-Byonic	PMI-Byonic (A2)	A	2	Unambiguous	CQYDVDECASTPCKNGAKCLDGPNTY	[L].cQYDVDEcAstPcKNGAKcLDGPNTY.[T]	C1(Carbamidomethyl); C8(Carbamidomethyl); S10(HexNAc(1)Fuc(1)); T11(HexNAc(1)Hex(1)); C13(Carbamidomethyl); C19(Carbamidomethyl)	1	1	Q01705	Q01705	Neurogenic locus notch homolog protein 1 OS=Mus musculus OX=10090 GN=Notch1 PE=1 SV=3	2	4	4	1	0	1	1	1	935.386	3738.52	3737.5	274.503	0.256488	0	0	2054446	HCD (High Energy Collision Dissociation)	MS2	6.60822	99.9433	10.5217	3767	3767	3764	FP072920_080420_21.raw	0/0		0.134118	271.149	271.149	0	0.734313	0.0635354	0	0
FALSE	Low	PMI-Byonic	PMI-Byonic (A2)	A	2	Unambiguous	CQYDVDECASTPCKNGAKCLDGPNTY	[L].cQYDVDEcAstPcKNGAKcLDGPNTY.[T]	C1(Carbamidomethyl); C8(Carbamidomethyl); S10(HexNAc(1)Fuc(1)); T11(HexNAc(1)Hex(1)); C13(Carbamidomethyl); C19(Carbamidomethyl)	1	1	Q01705	Q01705	Neurogenic locus notch homolog protein 1 OS=Mus musculus OX=10090 GN=Notch1 PE=1 SV=3	2	4	4	1	0	1	1	1	935.386	3738.52	3737.5	274.111	0.256122	0	0	1.82166e+06	HCD (High Energy Collision Dissociation)	MS2	5.40683	74.2591	10.6998	3849	3849	3841	FP072920_080420_21.raw	0/0		0.111625	239.697	239.697	0	0.773349	0.0848912	0	0
FALSE	High	PMI-Byonic	PMI-Byonic (A2)	A	2	Unambiguous	DVDECASTPCKNGAKCLDGPNTY	[Y].DVDEcAStPcKNGAKcLDGPNTY.[T]	C5(Carbamidomethyl); T8(Hex(1)Pent(1)); C10(Carbamidomethyl); C16(Carbamidomethyl)	1	1	Q01705	Q01705	Neurogenic locus notch homolog protein 1 OS=Mus musculus OX=10090 GN=Notch1 PE=1 SV=3	1	3	3	1	0	1	1	1	956.058	2866.16	2866.17	-3.29693	-0.00314985	0	0	1.37952e+06	HCD (High Energy Collision Dissociation)	MS2	15.7897	93.8761	9.89057	3484	3484	3478	FP072920_080420_21.raw	0/0		6.77046	606.741	537.633	0.4	1.69645e-07	1.98147e-08	0	0
FALSE	High	PMI-Byonic	PMI-Byonic (A2)	A	2	Unambiguous	TCVCTEGYTGTHCEVDIDECDPDPCHY	[Y].TcVcTEGYTGtHcEVDIDEcDPDPcHY.[G]	C2(Carbamidomethyl); C4(Carbamidomethyl); T11(HexNAc(1)); C13(Carbamidomethyl); C20(Carbamidomethyl); C25(Carbamidomethyl)	1	1	Q01705	Q01705	Neurogenic locus notch homolog protein 1 OS=Mus musculus OX=10090 GN=Notch1 PE=1 SV=3	1	3	3	1	0	1	1	1	1165.1	3493.28	3493.29	-2.00539	-0.00233513	0	0	634816	HCD (High Energy Collision Dissociation)	MS2	1.92599	100	12.3087	4572	4572	4567	FP072920_080420_21.raw	0/0		7.72928	639.183	639.183	4.8	1.86518e-08	3.24316e-09	0	0
FALSE	High	PMI-Byonic	PMI-Byonic (A2)	A	2	Unambiguous	TCVCTEGYTGTHCEVDIDECDPDPCHY	[Y].TcVcTEGYTGtHcEVDIDEcDPDPcHY.[G]	C2(Carbamidomethyl); C4(Carbamidomethyl); T11(HexNAc(1)); C13(Carbamidomethyl); C20(Carbamidomethyl); C25(Carbamidomethyl)	1	1	Q01705	Q01705	Neurogenic locus notch homolog protein 1 OS=Mus musculus OX=10090 GN=Notch1 PE=1 SV=3	1	4	4	1	0	1	1	1	874.577	3495.29	3493.29	571.513	0.499115	0	0	531526	HCD (High Energy Collision Dissociation)	MS2	14.4077	100	12.2942	4565	4565	4556	FP072920_080420_21.raw	0/0		2.74042	215.763	215.763	4.8	0.00181795	0.000108767	0	0
FALSE	High	PMI-Byonic	PMI-Byonic (A2)	A	2	Unambiguous	TCVCTEGYTGTHCEVDIDECDPDPCHY	[Y].TcVcTEGYTGtHcEVDIDEcDPDPcHY.[G]	C2(Carbamidomethyl); C4(Carbamidomethyl); T11(HexNAc(1)); C13(Carbamidomethyl); C20(Carbamidomethyl); C25(Carbamidomethyl)	1	1	Q01705	Q01705	Neurogenic locus notch homolog protein 1 OS=Mus musculus OX=10090 GN=Notch1 PE=1 SV=3	1	3	3	1	0	1	1	1	1165.1	3493.29	3493.29	0.615429	0.000716624	0	0	429660	HCD (High Energy Collision Dissociation)	MS2	0	100	12.1946	4522	4522	4512	FP072920_080420_21.raw	0/0		10.6819	765.214	763.411	4.8	2.08039e-11	2.84218e-12	0	0
FALSE	Low	PMI-Byonic	PMI-Byonic (A2)	A	2	Unambiguous	GSCKDGVATF	[Y].GscKDGVAtF.[T]	S2(HexNAc(1)Hex(1)Fuc(1)); C3(Carbamidomethyl); T9(HexNAc(1)Hex(1))	1	1	Q01705	Q01705	Neurogenic locus notch homolog protein 1 OS=Mus musculus OX=10090 GN=Notch1 PE=1 SV=3	0	2	2	1	0	1	1	1	959.402	1917.8	1917.79	3.67083	0.00351994	0	0	521232	HCD (High Energy Collision Dissociation)	MS2	0	100	11.2908	4121	4121	4116	FP072920_080420_21.raw	0/0		0.0609674	4.97788	4.97788	7.10543e-15	0.869026	0.112396	0	0
FALSE	Medium	PMI-Byonic	PMI-Byonic (A2)	A	2	Unambiguous	TCLCQPGYTGHHCETNINECHSQPCRHGGTCQDRDNSYL	[F].TcLcQPGYTGHHcEtNINEcHsQPcRHGGTcQDRDNSYL.[C]	C2(Carbamidomethyl); C4(Carbamidomethyl); C13(Carbamidomethyl); T15(Hex(1)Pent(1)); C20(Carbamidomethyl); S22(HexNAc(1)Fuc(1)); C25(Carbamidomethyl); C31(Carbamidomethyl)	1	1	Q01705	Q01705	Neurogenic locus notch homolog protein 1 OS=Mus musculus OX=10090 GN=Notch1 PE=1 SV=3	3	6	6	1	0	1	1	1	895.194	5366.13	5363.14	557.474	0.498302	0	0	857469	HCD (High Energy Collision Dissociation)	MS2	40.0866	100	8.81415	2989	2989	2983	FP072920_080420_21.raw	0/0		0.237072	154.727	154.727	0	0.579333	0.0483201	0	0
FALSE	Low	PMI-Byonic	PMI-Byonic (A2)	A	2	Unambiguous	TCLCQPGYTGHHCETNINECHSQPCRHGGTCQDRDNSYLCL	[F].TcLcQPGYTGHHcEtNINEcHsQPcRHGGTcQDRDNSYLcL.[C]	C2(Carbamidomethyl); C4(Carbamidomethyl); C13(Carbamidomethyl); T15(Hex(1)Pent(2)R0); C20(Carbamidomethyl); S22(Fuc(1)); C25(Carbamidomethyl); C31(Carbamidomethyl); C40(Carbamidomethyl)	1	1	Q01705	Q01705	Neurogenic locus notch homolog protein 1 OS=Mus musculus OX=10090 GN=Notch1 PE=1 SV=3	4	6	6	1	0	1	1	1	929.376	5571.22	5565.22	1078.03	0.999916	0	0	1.03676e+06	HCD (High Energy Collision Dissociation)	MS2	38.3766	100	8.79745	2982	2982	2972	FP072920_080420_21.raw	0/0		0.00885903	107.653	106.13	0	0.979808	0.149139	0.00719424	0.0175438
FALSE	Medium	PMI-Byonic	PMI-Byonic (A2)	A	2	Unambiguous	CQPGYTGHHCETNINECHSQPCRHGGTCQDRDNSY	[L].cQPGYtGHHcETNINEcHsQPcRHGGTcQDRDNSY.[L]	C1(Carbamidomethyl); T6(HexNAc(1)Hex(1)Fuc(1)NeuAc(1)); C10(Carbamidomethyl); C17(Carbamidomethyl); S19(HexNAc(1)); C22(Carbamidomethyl); C28(Carbamidomethyl)	1	1	Q01705	Q01705	Neurogenic locus notch homolog protein 1 OS=Mus musculus OX=10090 GN=Notch1 PE=1 SV=3	1	6	6	1	0	1	1	1	874.341	5241.01	5238.03	569.631	0.49729	0	0	765593	HCD (High Energy Collision Dissociation)	MS2	68.3956	100	7.47297	2443	2443	2441	FP072920_080420_21.raw	0/0		0.622127	95.7168	95.7168	0.858432	0.238711	0.0150476	0	0
FALSE	Low	PMI-Byonic	PMI-Byonic (A2)	A	2	Unambiguous	CLCL	[L].cLcL.[K]	C1(Carbamidomethyl); C3(Carbamidomethyl)	1	1	Q01705	Q01705	Neurogenic locus notch homolog protein 1 OS=Mus musculus OX=10090 GN=Notch1 PE=1 SV=3	1	2	2	1	0	1	1	1	566.286	1131.57	565.247	1.00189e+06	283.159	0	0	5.02724e+06	HCD (High Energy Collision Dissociation)	MS2	11.1413	21.787	11.2865	4119	4119	4116	FP072920_080420_21.raw	0/0		0.076804	126.774	126.774	126.774	0.837907	0.106707	0	0
FALSE	High	PMI-Byonic	PMI-Byonic (A2)	A	2	Unambiguous	TCRCPEGYHDPTCL	[F].TcRcPEGYHDPTcL.[S]	C2(Carbamidomethyl); C4(Carbamidomethyl); C13(Carbamidomethyl)	1	1	Q01705	Q01705	Neurogenic locus notch homolog protein 1 OS=Mus musculus OX=10090 GN=Notch1 PE=1 SV=3	1	3	3	1	0	1	1	1	589.239	1765.7	1765.71	-3.11462	-0.00183317	0	0	1.75772e+06	HCD (High Energy Collision Dissociation)	MS2	4.93667	80.1123	9.35104	3238	3238	3236	FP072920_080420_21.raw	0/0		5.85571	431.642	431.642	431.642	1.39408e-06	2.25045e-07	0	0
FALSE	High	PMI-Byonic	PMI-Byonic (A2)	A	2	Unambiguous	TCRCPEGYHDPTCL	[F].TcRcPEGYHDPTcL.[S]	C2(Carbamidomethyl); C4(Carbamidomethyl); C13(Carbamidomethyl)	1	1	Q01705	Q01705	Neurogenic locus notch homolog protein 1 OS=Mus musculus OX=10090 GN=Notch1 PE=1 SV=3	1	3	3	1	0	1	1	1	589.24	1765.7	1765.71	-2.90722	-0.0017111	0	0	11347993	HCD (High Energy Collision Dissociation)	MS2	0.808022	11.3211	9.22961	3182	3182	3181	FP072920_080420_21.raw	0/0		6.30057	468.728	468.728	468.728	5.00526e-07	8.87471e-08	0	0
FALSE	Medium	PMI-Byonic	PMI-Byonic (A2)	A	2	Unambiguous	TCRCPEGYHDPTCL	[F].tcRcPEGYHDPtcL.[S]	T1(HexNAc(1)Hex(1)Fuc(1)NeuAc(1)); C2(Carbamidomethyl); C4(Carbamidomethyl); T12(HexNAc(1)Hex(1)Fuc(1)); C13(Carbamidomethyl)	1	1	Q01705	Q01705	Neurogenic locus notch homolog protein 1 OS=Mus musculus OX=10090 GN=Notch1 PE=1 SV=3	1	3	3	1	0	1	1	1	1027.07	3079.21	3079.18	7.83419	0.00804098	0	0	944178	HCD (High Energy Collision Dissociation)	MS2	48.7963	100	9.12332	3131	3131	3126	FP072920_080420_21.raw	0/0		0.278801	2.9181	2.9181	1.2	0.526258	0.0308645	0	0
FALSE	High	PMI-Byonic	PMI-Byonic (A2)	A	2	Unambiguous	TCRCPEGYHDPTCL	[F].TcRcPEGYHDPTcL.[S]	C2(Carbamidomethyl); C4(Carbamidomethyl); C13(Carbamidomethyl)	1	1	Q01705	Q01705	Neurogenic locus notch homolog protein 1 OS=Mus musculus OX=10090 GN=Notch1 PE=1 SV=3	1	3	3	1	0	1	1	1	589.24	1765.7	1765.71	-2.49241	-0.00146696	0	0	864235	HCD (High Energy Collision Dissociation)	MS2	6.66601	100	9.10121	3121	3121	3115	FP072920_080420_21.raw	0/0		6.34251	500.781	500.781	500.781	4.54459e-07	6.86604e-08	0	0
[truncated: 7 more columns]

## Sheet: FP030521_23
Checked	Confidence	Identifying Node Type	Identifying Node	Search ID	Identifying Node No	PSM Ambiguity	Sequence	Annotated Sequence	Modifications	# Protein Groups	# Proteins	Master Protein Accessions	Protein Accessions	Protein Descriptions	# Missed Cleavages	Charge	Original Precursor Charge	DeltaScore	DeltaCn	Rank	Search Engine Rank	Concatenated Rank	m/z [Da]	MH+ [Da]	Theo. MH+ [Da]	DeltaM [ppm]	Deltam/z [Da]	Matched Ions	Total Ions	Intensity	Activation Type	MS Order	Isolation Interference [%]	Ion Inject Time [ms]	RT [min]	First Scan	Last Scan	Master Scan(s)	Spectrum File	Ions Matched	Annotation	|Log Prob|	Byonic Score	Delta Byonic Score	Delta Mod Score	PEP 2D	q-Value 2D	FDR 2D	Peptide Group FDR 2D
FALSE	High	PMI-Byonic	PMI-Byonic (A2)	A	2	Unambiguous	VGQRCQDSNPCLSTPCKNAGTCHVVDHGGTVDY	[F].VGQRcqDSnPcLStPcKNAGTcHVVDHGGTVDY.[A]	C5(Carbamidomethyl); Q6(Deamidated); N9(Deamidated); C11(Carbamidomethyl); T14(HexNAc(1)Hex(1)Fuc(1)NeuAc(1)); C16(Carbamidomethyl); C22(Carbamidomethyl)	1	1	Q01705	Q01705	Neurogenic locus notch homolog protein 1 OS=Mus musculus OX=10090 GN=Notch1 PE=1 SV=3	1	5	5	1	0	1	1	1	900.385	4497.9	4493.85	900.762	0.809577	0	0	983247	HCD (High Energy Collision Dissociation)	MS2	27.2591	100	8.76026	3039	3039	3033	FP030521_23.raw	0/0		4.59348	470.565	470.565	1.2	2.54989e-05	2.61228e-06	0	0
FALSE	High	PMI-Byonic	PMI-Byonic (A2)	A	2	Unambiguous	VGQRCQDSNPCLSTPCKNAGTCHVVDHGGTVDY	[F].VGQRcqDSnPcLStPcKNAGTcHVVDHGGTVDY.[A]	C5(Carbamidomethyl); Q6(Deamidated); N9(Deamidated); C11(Carbamidomethyl); T14(HexNAc(1)Hex(1)Fuc(1)NeuAc(1)); C16(Carbamidomethyl); C22(Carbamidomethyl)	1	1	Q01705	Q01705	Neurogenic locus notch homolog protein 1 OS=Mus musculus OX=10090 GN=Notch1 PE=1 SV=3	1	5	5	1	0	1	1	1	899.787	4494.91	4493.85	235.451	0.211616	0	0	1.75646e+06	HCD (High Energy Collision Dissociation)	MS2	0.408713	76.2869	8.87711	3089	3089	3088	FP030521_23.raw	0/0		4.43412	452.917	452.917	1.2	3.6803e-05	4.133e-06	0	0
FALSE	High	PMI-Byonic	PMI-Byonic (A2)	A	2	Unambiguous	VGQRCQDSNPCLSTPCKNAGTCHVVDHGGTVDY	[F].VGQRcQDSNPcLstPcKnAGTcHVVDHGGTVDY.[A]	C5(Carbamidomethyl); C11(Carbamidomethyl); S13(Fuc(1)); T14(HexNAc(1)Fuc(1)); C16(Carbamidomethyl); N18(Deamidated); C22(Carbamidomethyl)	1	1	Q01705	Q01705	Neurogenic locus notch homolog protein 1 OS=Mus musculus OX=10090 GN=Notch1 PE=1 SV=3	1	5	5	1	0	1	1	1	838.565	4188.8	4185.77	721.871	0.604317	0	0	1.00853e+06	HCD (High Energy Collision Dissociation)	MS2	16.5221	100	8.89661	3098	3098	3088	FP030521_23.raw	0/0		4.46975	398.746	398.746	0	3.39038e-05	3.5657e-06	0	0
FALSE	High	PMI-Byonic	PMI-Byonic (A2)	A	2	Unambiguous	VGQRCQDSNPCLSTPCKNAGTCHVVDHGGTVDY	[F].VGQRcQDSnPcLstPcKNAGTcHVVDHGGTVDY.[A]	C5(Carbamidomethyl); N9(Deamidated); C11(Carbamidomethyl); S13(Fuc(1)); T14(HexNAc(1)Fuc(1)); C16(Carbamidomethyl); C22(Carbamidomethyl)	1	1	Q01705	Q01705	Neurogenic locus notch homolog protein 1 OS=Mus musculus OX=10090 GN=Notch1 PE=1 SV=3	1	5	5	1	0	1	1	1	838.162	4186.78	4185.77	240.897	0.201668	0	0	214868	HCD (High Energy Collision Dissociation)	MS2	5.693	100	9.00446	3144	3144	3143	FP030521_23.raw	0/0		5.74708	457.179	457.179	0	1.79026e-06	3.43451e-07	0	0
FALSE	High	PMI-Byonic	PMI-Byonic (A2)	A	2	Unambiguous	VGQRCQDSNPCLSTPCKNAGTCHVVDHGGTVDY	[F].VGQrcqDSNPcLStPcKNAGTcHVVDHGGTVDY.[A]	R4(Deamidated); C5(Carbamidomethyl); Q6(Deamidated); C11(Carbamidomethyl); T14(HexNAc(1)Hex(1)Fuc(1)NeuAc(1)); C16(Carbamidomethyl); C22(Carbamidomethyl)	1	1	Q01705	Q01705	Neurogenic locus notch homolog protein 1 OS=Mus musculus OX=10090 GN=Notch1 PE=1 SV=3	1	5	5	1	0	1	1	1	899.783	4494.89	4493.85	230.969	0.207588	0	0	216734	HCD (High Energy Collision Dissociation)	MS2	0	100	9.01859	3151	3151	3143	FP030521_23.raw	0/0		4.54125	387.261	387.261	1.2	2.87574e-05	3.29722e-06	0	0
FALSE	High	PMI-Byonic	PMI-Byonic (A2)	A	2	Unambiguous	VGQRCQDSNPCLSTPCKNAGTCHVVDHGGTVDY	[F].VGQRcQDSNPcLStPcKNAGTcHVVDHGGTVDY.[A]	C5(Carbamidomethyl); C11(Carbamidomethyl); T14(Fuc(1)); C16(Carbamidomethyl); C22(Carbamidomethyl)	1	1	Q01705	Q01705	Neurogenic locus notch homolog protein 1 OS=Mus musculus OX=10090 GN=Notch1 PE=1 SV=3	1	5	5	1	0	1	1	1	768.337	3837.66	3835.65	522.458	0.400794	0	0	290363	HCD (High Energy Collision Dissociation)	MS2	65.9793	100	9.09457	3184	3184	3176	FP030521_23.raw	0/0		1.59045	74.5727	74.5727	1.2	0.0256774	0.00122886	0	0
FALSE	High	PMI-Byonic	PMI-Byonic (A2)	A	2	Unambiguous	VGQRCQDSNPCLSTPCKNAGTCHVVDHGGTVDY	[F].VGqrcQDSNPcLStPcKNAGTcHVVDHGGTVDY.[A]	Q3(Deamidated); R4(Deamidated); C5(Carbamidomethyl); C11(Carbamidomethyl); T14(HexNAc(1)Hex(1)Fuc(1)NeuAc(1)); C16(Carbamidomethyl); C22(Carbamidomethyl)	1	1	Q01705	Q01705	Neurogenic locus notch homolog protein 1 OS=Mus musculus OX=10090 GN=Notch1 PE=1 SV=3	1	5	5	1	0	1	1	1	900.179	4496.86	4493.85	671.023	0.603095	0	0	582695	HCD (High Energy Collision Dissociation)	MS2	59.3918	100	9.13819	3203	3203	3198	FP030521_23.raw	0/0		1.72313	129.668	129.668	0	0.018918	0.00108835	0	0
FALSE	High	PMI-Byonic	PMI-Byonic (A2)	A	2	Unambiguous	VGQRCQDSNPCLSTPCKNAGTCHVVDHGGTVDY	[F].VGQRcQDSnPcLstPcKNAGTcHVVDHGGTVDY.[A]	C5(Carbamidomethyl); N9(Oxidation); C11(Carbamidomethyl); S13(Fuc(1)); T14(Fuc(1)); C16(Carbamidomethyl); C22(Carbamidomethyl)	1	1	Q01705	Q01705	Neurogenic locus notch homolog protein 1 OS=Mus musculus OX=10090 GN=Notch1 PE=1 SV=3	1	5	5	1	0	1	1	1	800.349	3997.71	3997.71	2.28333	0.00182562	0	0	466864	HCD (High Energy Collision Dissociation)	MS2	10.9048	100	8.85867	3081	3081	3077	FP030521_23.raw	0/0		9.3335	650.376	650.376	4.8	4.63977e-10	7.4197e-11	0	0
FALSE	High	PMI-Byonic	PMI-Byonic (A2)	A	2	Unambiguous	ACSCPLGFSGPL	[Y].AcScPLGFSGPL.[C]	C2(Carbamidomethyl); C4(Carbamidomethyl)	1	1	Q01705	Q01705	Neurogenic locus notch homolog protein 1 OS=Mus musculus OX=10090 GN=Notch1 PE=1 SV=3	2	2	2	1	0	1	1	1	633.289	1265.57	1265.57	4.57277	0.00289357	0	0	920333	HCD (High Energy Collision Dissociation)	MS2	7.24515	100	16.3874	6390	6390	6388	FP030521_23.raw	0/0		7.60803	601.605	601.605	601.605	2.46585e-08	3.79719e-09	0	0
FALSE	High	PMI-Byonic	PMI-Byonic (A2)	A	2	Unambiguous	ACSCPLGFSGPL	[Y].AcScPLGFSGPL.[C]	C2(Carbamidomethyl); C4(Carbamidomethyl)	1	1	Q01705	Q01705	Neurogenic locus notch homolog protein 1 OS=Mus musculus OX=10090 GN=Notch1 PE=1 SV=3	2	2	2	1	0	1	1	1	633.289	1265.57	1265.57	3.89759	0.00246632	0	0	6305838	HCD (High Energy Collision Dissociation)	MS2	0.606035	32.4997	16.2594	6334	6334	6333	FP030521_23.raw	0/0		9.60803	710.619	710.619	710.619	2.46586e-10	5.47081e-11	0	0
FALSE	High	PMI-Byonic	PMI-Byonic (A2)	A	2	Unambiguous	ACSCPLGF	[Y].AcScPLGF.[S]	C2(Carbamidomethyl); C4(Carbamidomethyl)	1	1	Q01705	Q01705	Neurogenic locus notch homolog protein 1 OS=Mus musculus OX=10090 GN=Notch1 PE=1 SV=3	1	2	2	1	0	1	1	1	456.192	911.377	911.375	1.9432	0.000885492	0	0	226867	HCD (High Energy Collision Dissociation)	MS2	30.6065	100	13.7089	5217	5217	5211	FP030521_23.raw	0/0		4.09732	431.002	431.002	431.002	7.99244e-05	6.60441e-06	0	0
FALSE	High	PMI-Byonic	PMI-Byonic (A2)	A	2	Unambiguous	ACSCPLGF	[Y].AcScPLGF.[S]	C2(Carbamidomethyl); C4(Carbamidomethyl)	1	1	Q01705	Q01705	Neurogenic locus notch homolog protein 1 OS=Mus musculus OX=10090 GN=Notch1 PE=1 SV=3	1	2	2	1	0	1	1	1	456.192	911.377	911.375	1.80926	0.000824456	0	0	334267	HCD (High Energy Collision Dissociation)	MS2	18.7452	100	13.8306	5271	5271	5266	FP030521_23.raw	0/0		1.84456	323.263	323.263	323.263	0.0143035	0.000789518	0	0
FALSE	High	PMI-Byonic	PMI-Byonic (A2)	A	2	Unambiguous	ACSCPLGFSGPL	[Y].AcScPLGFSGPL.[C]	C2(Carbamidomethyl); C4(Carbamidomethyl)	1	1	Q01705	Q01705	Neurogenic locus notch homolog protein 1 OS=Mus musculus OX=10090 GN=Notch1 PE=1 SV=3	2	2	2	1	0	1	1	1	633.288	1265.57	1265.57	2.54721	0.00161183	0	0	525644	HCD (High Energy Collision Dissociation)	MS2	16.9539	100	16.1446	6284	6284	6278	FP030521_23.raw	0/0		8.2014	653.803	653.803	653.803	6.28928e-09	1.01216e-09	0	0
FALSE	High	PMI-Byonic	PMI-Byonic (A2)	A	2	Unambiguous	GFSGPLCLTPLDNACL	[L].GFSGPLcLtPLDnAcL.[A]	C7(Carbamidomethyl); T9(HexNAc(1)Fuc(1)); N13(Oxidation); C15(Carbamidomethyl)	1	1	Q01705	Q01705	Neurogenic locus notch homolog protein 1 OS=Mus musculus OX=10090 GN=Notch1 PE=1 SV=3	4	2	2	1	0	1	1	1	1050.48	2099.96	2099.95	5.381	0.00564992	0	0	1.16219e+06	HCD (High Energy Collision Dissociation)	MS2	0	100	18.726	7401	7401	7400	FP030521_23.raw	0/0		2.84894	204.783	204.783	43.3473	0.00141598	0.000124845	0	0
FALSE	High	PMI-Byonic	PMI-Byonic (A2)	A	2	Unambiguous	GFSGPLCLTPLDNACL	[L].GFSGPLcLtPLDnAcL.[A]	C7(Carbamidomethyl); T9(HexNAc(1)Fuc(1)); N13(Oxidation); C15(Carbamidomethyl)	1	1	Q01705	Q01705	Neurogenic locus notch homolog protein 1 OS=Mus musculus OX=10090 GN=Notch1 PE=1 SV=3	4	2	2	1	0	1	1	1	1050.48	2099.96	2099.95	5.49726	0.00577199	0	0	517366	HCD (High Energy Collision Dissociation)	MS2	0	100	18.6075	7351	7351	7345	FP030521_23.raw	0/0		2.84894	214.899	214.899	31.7917	0.00141598	0.000116062	0	0
FALSE	High	PMI-Byonic	PMI-Byonic (A2)	A	2	Unambiguous	GFSGPLCLTPLDNACL	[L].GFSGPLcLtPLdNAcL.[A]	C7(Carbamidomethyl); T9(HexNAc(1)Fuc(1)); D12(Oxidation); C15(Carbamidomethyl)	1	1	Q01705	Q01705	Neurogenic locus notch homolog protein 1 OS=Mus musculus OX=10090 GN=Notch1 PE=1 SV=3	4	3	3	1	0	1	1	1	700.658	2099.96	2099.95	4.15387	0.00290764	0	0	276134	HCD (High Energy Collision Dissociation)	MS2	14.5425	100	18.6268	7359	7359	7356	FP030521_23.raw	0/0		2.4285	271.863	271.863	0	0.0037282	0.000302762	0	0
FALSE	High	PMI-Byonic	PMI-Byonic (A2)	A	2	Unambiguous	SGPLCLTPLDNACL	[F].sGPLcLtPLDNAcL.[A]	S1(HexNAc(1)Fuc(1)); C5(Carbamidomethyl); T7(HexNAc(1)Hex(1)Fuc(1)); C13(Carbamidomethyl)	1	1	Q01705	Q01705	Neurogenic locus notch homolog protein 1 OS=Mus musculus OX=10090 GN=Notch1 PE=1 SV=3	3	3	3	1	0	1	1	1	797.692	2391.06	2391.06	2.3351	0.00186112	0	0	715798	HCD (High Energy Collision Dissociation)	MS2	0	100	21.2818	8477	8477	8476	FP030521_23.raw	0/0		1.40185	164.07	164.07	3.6	0.0396414	0.00227565	0	0
FALSE	High	PMI-Byonic	PMI-Byonic (A2)	A	2	Unambiguous	CLTPLDNACL	[L].cLTPLDNAcL.[A]	C1(Carbamidomethyl); C9(Carbamidomethyl)	1	1	Q01705	Q01705	Neurogenic locus notch homolog protein 1 OS=Mus musculus OX=10090 GN=Notch1 PE=1 SV=3	2	2	2	1	0	1	1	1	588.776	1176.54	1176.54	4.65838	0.00274038	0	0	4751871	HCD (High Energy Collision Dissociation)	MS2	1.96747	24.9704	15.1038	5830	5830	5827	FP030521_23.raw	0/0		7.02862	685.466	277.794	277.794	9.36221e-08	1.33678e-08	0	0
FALSE	High	PMI-Byonic	PMI-Byonic (A2)	A	2	Unambiguous	CLTPLDNACL	[L].cLTPLDNAcL.[A]	C1(Carbamidomethyl); C9(Carbamidomethyl)	1	1	Q01705	Q01705	Neurogenic locus notch homolog protein 1 OS=Mus musculus OX=10090 GN=Notch1 PE=1 SV=3	2	2	2	1	0	1	1	1	588.776	1176.54	1176.54	4.24336	0.00249624	0	0	11271105	HCD (High Energy Collision Dissociation)	MS2	0.813495	12.7228	15.2265	5883	5883	5882	FP030521_23.raw	0/0		7.06337	657.972	294.857	294.857	8.64238e-08	9.71007e-09	0	0
FALSE	High	PMI-Byonic	PMI-Byonic (A2)	A	2	Unambiguous	CLTPLDNACL	[L].cLTPLDNAcL.[A]	C1(Carbamidomethyl); C9(Carbamidomethyl)	1	1	Q01705	Q01705	Neurogenic locus notch homolog protein 1 OS=Mus musculus OX=10090 GN=Notch1 PE=1 SV=3	2	2	2	1	0	1	1	1	588.776	1176.54	1176.54	4.45087	0.00261831	0	0	1.06317e+06	HCD (High Energy Collision Dissociation)	MS2	5.22943	100	15.3536	5938	5938	5937	FP030521_23.raw	0/0		5.06341	598.167	287.511	287.511	8.6416e-06	1.25675e-06	0	0
FALSE	High	PMI-Byonic	PMI-Byonic (A2)	A	2	Unambiguous	CLTPLDNACL	[L].cLTPLDNAcL.[A]	C1(Carbamidomethyl); C9(Carbamidomethyl)	1	1	Q01705	Q01705	Neurogenic locus notch homolog protein 1 OS=Mus musculus OX=10090 GN=Notch1 PE=1 SV=3	2	2	2	1	0	1	1	1	588.776	1176.54	1176.54	4.55462	0.00267935	0	0	230090	HCD (High Energy Collision Dissociation)	MS2	22.686	100	15.4825	5994	5994	5992	FP030521_23.raw	0/0		2.35273	438.945	260.394	260.394	0.00443888	0.000328613	0	0
FALSE	High	PMI-Byonic	PMI-Byonic (A2)	A	2	Unambiguous	CLTPLDNACL	[L].cLTPLDnAcL.[A]	C1(Carbamidomethyl); N7(Deamidated); C9(Carbamidomethyl)	1	1	Q01705	Q01705	Neurogenic locus notch homolog protein 1 OS=Mus musculus OX=10090 GN=Notch1 PE=1 SV=3	2	2	2	1	0	1	1	1	589.268	1177.53	1177.52	5.1667	0.00304195	0	0	267687	HCD (High Energy Collision Dissociation)	MS2	32.806	100	15.6656	6074	6074	6069	FP030521_23.raw	0/0		2.57286	442.42	308.54	308.54	0.00267385	0.000219302	0	0
FALSE	High	PMI-Byonic	PMI-Byonic (A2)	A	2	Unambiguous	DNACLANPCRNGGTCDLLTLTEY	[L].DNAcLANPcRNGGtcDLLTLTEY.[K]	C4(Carbamidomethyl); C9(Carbamidomethyl); T14(Fuc(1)); C15(Carbamidomethyl)	1	1	Q01705	Q01705	Neurogenic locus notch homolog protein 1 OS=Mus musculus OX=10090 GN=Notch1 PE=1 SV=3	4	3	3	1	0	1	1	1	925.412	2774.22	2774.21	5.73197	0.00530055	0	0	373181	HCD (High Energy Collision Dissociation)	MS2	6.50787	100	16.5727	6470	6470	6465	FP030521_23.raw	0/0		1.38184	210.18	210.18	7.2	0.0415109	0.00249123	0	0
FALSE	High	PMI-Byonic	PMI-Byonic (A2)	A	2	Unambiguous	ANPCRNGGTCDLLTLTEY	[L].ANPcRNGGTcDLLTLTEY.[K]	C4(Carbamidomethyl); C10(Carbamidomethyl)	1	1	Q01705	Q01705	Neurogenic locus notch homolog protein 1 OS=Mus musculus OX=10090 GN=Notch1 PE=1 SV=3	3	2	2	1	0	1	1	1	1027.97	2054.94	2054.93	4.53865	0.00466329	0	0	258367	HCD (High Energy Collision Dissociation)	MS2	17.0008	100	14.7845	5692	5692	5684	FP030521_23.raw	0/0		3.80585	283.915	283.915	283.915	0.000156367	1.15354e-05	0	0
FALSE	High	PMI-Byonic	PMI-Byonic (A2)	A	2	Unambiguous	ANPCRNGGTCDLLTLTEY	[L].ANPcRNGGtcDLLTLTEY.[K]	C4(Carbamidomethyl); T9(Fuc(1)); C10(Carbamidomethyl)	1	1	Q01705	Q01705	Neurogenic locus notch homolog protein 1 OS=Mus musculus OX=10090 GN=Notch1 PE=1 SV=3	3	3	3	1	0	1	1	1	734.337	2201	2200.98	5.54083	0.00406509	0	0	866370	HCD (High Energy Collision Dissociation)	MS2	41.9563	100	14.7322	5669	5669	5662	FP030521_23.raw	0/0		2.6422	368.988	368.988	6.4	0.00227931	0.000170916	0	0
FALSE	High	PMI-Byonic	PMI-Byonic (A2)	A	2	Unambiguous	ANPCRNGGTCDLLTLTEY	[L].ANPcRNGGtcDLLTLTEY.[K]	C4(Carbamidomethyl); T9(Fuc(1)); C10(Carbamidomethyl)	1	1	Q01705	Q01705	Neurogenic locus notch homolog protein 1 OS=Mus musculus OX=10090 GN=Notch1 PE=1 SV=3	3	2	2	1	0	1	1	1	1101	2201	2200.98	5.99063	0.00659265	0	0	1.99959e+06	HCD (High Energy Collision Dissociation)	MS2	0	100	14.7234	5665	5665	5662	FP030521_23.raw	0/0		6.08916	501.749	501.749	23.3036	8.14397e-07	1.44214e-07	0	0
FALSE	High	PMI-Byonic	PMI-Byonic (A2)	A	2	Unambiguous	ANPCRNGGTCDLLTLTEY	[L].ANPcRNGGtcDLLTLTEY.[K]	C4(Carbamidomethyl); T9(Fuc(1)); C10(Carbamidomethyl)	1	1	Q01705	Q01705	Neurogenic locus notch homolog protein 1 OS=Mus musculus OX=10090 GN=Notch1 PE=1 SV=3	3	2	2	1	0	1	1	1	1101	2201	2200.98	5.54694	0.00610437	0	0	1548016	HCD (High Energy Collision Dissociation)	MS2	0	100	14.9724	5773	5773	5772	FP030521_23.raw	0/0		6.1291	394.963	394.963	25.9699	7.42851e-07	1.3406e-07	0	0
FALSE	High	PMI-Byonic	PMI-Byonic (A2)	A	2	Unambiguous	ANPCRNGGTCDLLTLTEY	[L].ANPcRNGGtcDLLTLTEY.[K]	C4(Carbamidomethyl); T9(HexNAc(1)Hex(1)Fuc(1)); C10(Carbamidomethyl)	1	1	Q01705	Q01705	Neurogenic locus notch homolog protein 1 OS=Mus musculus OX=10090 GN=Notch1 PE=1 SV=3	3	3	3	1	0	1	1	1	856.05	2566.13	2566.12	6.91922	0.00591851	0	0	150094	HCD (High Energy Collision Dissociation)	MS2	15.0678	100	14.7065	5658	5658	5651	FP030521_23.raw	0/0		2.07132	179.429	179.429	8.8	0.00848562	0.000633364	0	0
FALSE	High	PMI-Byonic	PMI-Byonic (A2)	A	2	Unambiguous	ANPCRNGGTCDLLTLTEY	[L].ANPcRnGGTcDLLtLTEY.[K]	C4(Carbamidomethyl); N6(Deamidated); C10(Carbamidomethyl); T14(Fuc(1))	1	1	Q01705	Q01705	Neurogenic locus notch homolog protein 1 OS=Mus musculus OX=10090 GN=Notch1 PE=1 SV=3	3	2	2	1	0	1	1	1	1101.49	2201.98	2201.97	5.48575	0.00603972	0	0	1.43642e+06	HCD (High Energy Collision Dissociation)	MS2	0	100	15.8872	6171	6171	6168	FP030521_23.raw	0/0		4.90982	384.671	384.671	3.80403	1.23078e-05	1.88022e-06	0	0
FALSE	High	PMI-Byonic	PMI-Byonic (A2)	A	2	Unambiguous	ANPCRNGGTCDLLTLTEY	[L].ANPcRNGGtcDLLTLTEY.[K]	C4(Carbamidomethyl); T9(Fuc(1)); C10(Carbamidomethyl)	1	1	Q01705	Q01705	Neurogenic locus notch homolog protein 1 OS=Mus musculus OX=10090 GN=Notch1 PE=1 SV=3	3	3	3	1	0	1	1	1	734.338	2201	2200.98	5.95679	0.00437027	0	0	3064979	HCD (High Energy Collision Dissociation)	MS2	26.1049	62.3237	14.8471	5719	5719	5717	FP030521_23.raw	0/0		2.10459	344.403	344.403	6.4	0.00785973	0.000586624	0	0
FALSE	High	PMI-Byonic	PMI-Byonic (A2)	A	2	Unambiguous	ANPCRNGGTCDLLTLTEY	[L].ANPcRNGGtcDLLTLTEY.[K]	C4(Carbamidomethyl); T9(Fuc(1)); C10(Carbamidomethyl)	1	1	Q01705	Q01705	Neurogenic locus notch homolog protein 1 OS=Mus musculus OX=10090 GN=Notch1 PE=1 SV=3	3	2	2	1	0	1	1	1	1101	2201	2200.98	7.09987	0.00781335	0	0	537375	HCD (High Energy Collision Dissociation)	MS2	0	100	15.1192	5837	5837	5827	FP030521_23.raw	0/0		1.57558	139.092	139.092	26.1162	0.026572	0.00137286	0	0
FALSE	High	PMI-Byonic	PMI-Byonic (A2)	A	2	Unambiguous	ANPCRNGGTCDLLTLTEY	[L].ANPcRnGGTcDLLtLTEY.[K]	C4(Carbamidomethyl); N6(Deamidated); C10(Carbamidomethyl); T14(Fuc(1))	1	1	Q01705	Q01705	Neurogenic locus notch homolog protein 1 OS=Mus musculus OX=10090 GN=Notch1 PE=1 SV=3	3	2	2	1	0	1	1	1	1101.5	2201.99	2201.97	7.70323	0.00848113	0	0	500446	HCD (High Energy Collision Dissociation)	MS2	0	100	15.2676	5901	5901	5893	FP030521_23.raw	0/0		2.57338	261.864	261.864	0	0.00267066	0.000203363	0	0
FALSE	High	PMI-Byonic	PMI-Byonic (A2)	A	2	Unambiguous	ANPCRNGGTCDLLTLTEY	[L].ANPcRNGGtcDLLTLTEY.[K]	C4(Carbamidomethyl); T9(Fuc(1)); C10(Carbamidomethyl)	1	1	Q01705	Q01705	Neurogenic locus notch homolog protein 1 OS=Mus musculus OX=10090 GN=Notch1 PE=1 SV=3	3	2	2	1	0	1	1	1	1101	2201	2200.98	5.65786	0.00622644	0	0	9762059	HCD (High Energy Collision Dissociation)	MS2	0	43.9272	14.8455	5718	5718	5717	FP030521_23.raw	0/0		5.88965	430.652	430.652	26.537	1.28929e-06	2.76807e-07	0	0
FALSE	High	PMI-Byonic	PMI-Byonic (A2)	A	2	Unambiguous	ANPCRNGGTCDLLTLTEY	[L].ANPcRnGGtcDLLTLTEY.[K]	C4(Carbamidomethyl); N6(Deamidated); T9(Fuc(1)); C10(Carbamidomethyl)	1	1	Q01705	Q01705	Neurogenic locus notch homolog protein 1 OS=Mus musculus OX=10090 GN=Notch1 PE=1 SV=3	3	2	2	1	0	1	1	1	1101.49	2201.98	2201.97	5.81837	0.00640594	0	0	919076	HCD (High Energy Collision Dissociation)	MS2	0	100	15.764	6117	6117	6113	FP030521_23.raw	0/0		5.78821	390.16	390.16	14.585	1.62851e-06	3.25137e-07	0	0
FALSE	High	PMI-Byonic	PMI-Byonic (A2)	A	2	Unambiguous	KCRCPPGWSGKSCQQADPCASNPCANGGQCLPFESSY	[Y].KcRcPPGWsGKScQQADPcASNPcAnGGQcLPFESSY.[I]	C2(Carbamidomethyl); C4(Carbamidomethyl); S9(Fuc(1)); C13(Carbamidomethyl); C19(Carbamidomethyl); C24(Carbamidomethyl); N26(Oxidation); C30(Carbamidomethyl)	1	1	Q01705	Q01705	Neurogenic locus notch homolog protein 1 OS=Mus musculus OX=10090 GN=Notch1 PE=1 SV=3	2	4	4	1	0	1	1	1	1095.96	4380.8	4380.79	2.03361	0.0022272	0	0	698361	HCD (High Energy Collision Dissociation)	MS2	2.55655	100	11.8127	4379	4379	4375	FP030521_23.raw	0/0		6.41505	424.639	424.639	0	3.84544e-07	5.75124e-08	0	0
FALSE	High	PMI-Byonic	PMI-Byonic (A2)	A	2	Unambiguous	KCRCPPGWSGKSCQQADPCASNPCANGGQCLPFESSY	[Y].KcRcPPGWsGKScQQADPcASNPcAnGGQcLPFESSY.[I]	C2(Carbamidomethyl); C4(Carbamidomethyl); S9(Fuc(1)); C13(Carbamidomethyl); C19(Carbamidomethyl); C24(Carbamidomethyl); N26(Oxidation); C30(Carbamidomethyl)	1	1	Q01705	Q01705	Neurogenic locus notch homolog protein 1 OS=Mus musculus OX=10090 GN=Notch1 PE=1 SV=3	2	4	4	1	0	1	1	1	1096.46	4382.82	4380.79	461.804	0.505767	0	0	2469968	HCD (High Energy Collision Dissociation)	MS2	14.3695	100	11.9297	4432	4432	4430	FP030521_23.raw	0/0		3.14794	260.048	260.048	5.68434e-14	0.000711309	3.71058e-05	0	0
FALSE	High	PMI-Byonic	PMI-Byonic (A2)	A	2	Unambiguous	KCRCPPGWSGKSCQQADPCASNPCANGGQCLPFESSY	[Y].KcRcPPGWSGKScQQADPcAsNPcAnGGQcLPFESSY.[I]	C2(Carbamidomethyl); C4(Carbamidomethyl); C13(Carbamidomethyl); C19(Carbamidomethyl); S21(Fuc(1)); C24(Carbamidomethyl); N26(Oxidation); C30(Carbamidomethyl)	1	1	Q01705	Q01705	Neurogenic locus notch homolog protein 1 OS=Mus musculus OX=10090 GN=Notch1 PE=1 SV=3	2	4	4	1	0	1	1	1	1096.45	4382.8	4380.79	457.68	0.501251	0	0	791193	HCD (High Energy Collision Dissociation)	MS2	68.7009	100	12.0633	4493	4493	4485	FP030521_23.raw	0/0		1.36941	85.948	85.948	8.52651e-14	0.0427161	0.00271103	0	0
FALSE	High	PMI-Byonic	PMI-Byonic (A2)	A	2	Unambiguous	SGKSCQQADPCASNPCANGGQCLPFESSY	[W].SGKScQQADPcAsNPcAnGGQcLPFESSY.[I]	C5(Carbamidomethyl); C11(Carbamidomethyl); S13(Fuc(1)); C16(Carbamidomethyl); N18(Oxidation); C22(Carbamidomethyl)	1	1	Q01705	Q01705	Neurogenic locus notch homolog protein 1 OS=Mus musculus OX=10090 GN=Notch1 PE=1 SV=3	1	3	3	1	0	1	1	1	1114.12	3340.35	3339.33	306.371	0.341024	0	0	695507	HCD (High Energy Collision Dissociation)	MS2	5.60239	100	12.9611	4891	4891	4881	FP030521_23.raw	0/0		1.77295	244.064	244.064	10.4	0.0168677	0.000882995	0	0
FALSE	High	PMI-Byonic	PMI-Byonic (A2)	A	2	Unambiguous	ICRCPPGFHGPTCRQDVNECSQNPGLCRHGGTCHNEIGSY	[Y].IcRcPPGFHGPtcRQDVNEcSQNPGLcRHGGTcHNEIGSY.[R]	C2(Carbamidomethyl); C4(Carbamidomethyl); T12(Fuc(1)); C13(Carbamidomethyl); C20(Carbamidomethyl); C27(Carbamidomethyl); C33(Carbamidomethyl)	1	1	Q01705	Q01705	Neurogenic locus notch homolog protein 1 OS=Mus musculus OX=10090 GN=Notch1 PE=1 SV=3	2	6	6	1	0	1	1	1	806.018	4831.07	4831.05	4.68661	0.00377354	0	0	953765	HCD (High Energy Collision Dissociation)	MS2	4.53218	64.543	9.51718	3368	3368	3363	FP030521_23.raw	0/0		5.02238	550.123	550.123	3.6	9.49773e-06	1.41401e-06	0	0
FALSE	High	PMI-Byonic	PMI-Byonic (A2)	A	2	Unambiguous	ICRCPPGFHGPTCRQDVNECSQNPGLCRHGGTCHNEIGSY	[Y].IcRcPPGFHGPtcRQDVNEcSQNPGLcRHGGTcHNEIGSY.[R]	C2(Carbamidomethyl); C4(Carbamidomethyl); T12(Fuc(1)); C13(Carbamidomethyl); C20(Carbamidomethyl); C27(Carbamidomethyl); C33(Carbamidomethyl)	1	1	Q01705	Q01705	Neurogenic locus notch homolog protein 1 OS=Mus musculus OX=10090 GN=Notch1 PE=1 SV=3	2	6	6	1	0	1	1	1	806.016	4831.06	4831.05	2.26089	0.00182041	0	0	165703	HCD (High Energy Collision Dissociation)	MS2	41.8708	100	9.95479	3557	3557	3550	FP030521_23.raw	0/0		2.34454	344.723	344.723	3.6	0.00452339	0.000354667	0	0
FALSE	High	PMI-Byonic	PMI-Byonic (A2)	A	2	Unambiguous	ICRCPPGFHGPTCRQDVNECSQNPGL	[Y].IcRcPPGFHGPTcRQDVNEcSQNPGL.[C]	C2(Carbamidomethyl); C4(Carbamidomethyl); C13(Carbamidomethyl); C20(Carbamidomethyl)	1	1	Q01705	Q01705	Neurogenic locus notch homolog protein 1 OS=Mus musculus OX=10090 GN=Notch1 PE=1 SV=3	1	4	4	1	0	1	1	1	764.843	3056.35	3056.33	5.48034	0.00418744	0	0	516353	HCD (High Energy Collision Dissociation)	MS2	12.2873	100	9.89287	3530	3530	3528	FP030521_23.raw	0/0		2.23349	335.632	335.632	335.632	0.00584129	0.000469664	0	0
FALSE	High	PMI-Byonic	PMI-Byonic (A2)	A	2	Unambiguous	ICRCPPGFHGPTCRQDVNECSQNPGL	[Y].IcRcPPGFHGPTcRQDVNEcSQNPGL.[C]	C2(Carbamidomethyl); C4(Carbamidomethyl); C13(Carbamidomethyl); C20(Carbamidomethyl)	1	1	Q01705	Q01705	Neurogenic locus notch homolog protein 1 OS=Mus musculus OX=10090 GN=Notch1 PE=1 SV=3	1	4	4	1	0	1	1	1	764.841	3056.34	3056.33	3.2437	0.00247845	0	0	331943	HCD (High Energy Collision Dissociation)	MS2	16.3556	100	9.78102	3482	3482	3473	FP030521_23.raw	0/0		4.55425	452	452	452	2.79093e-05	2.84018e-06	0	0
FALSE	High	PMI-Byonic	PMI-Byonic (A2)	A	2	Unambiguous	ICRCPPGFHGPTCRQDVNECSQNPGLCRHGGTCHNEIGSY	[Y].IcRcPPGFHGPtcRQDVNEcSQNPGLcRHGGTcHNEIGSY.[R]	C2(Carbamidomethyl); C4(Carbamidomethyl); T12(Fuc(1)); C13(Carbamidomethyl); C20(Carbamidomethyl); C27(Carbamidomethyl); C33(Carbamidomethyl)	1	1	Q01705	Q01705	Neurogenic locus notch homolog protein 1 OS=Mus musculus OX=10090 GN=Notch1 PE=1 SV=3	2	6	6	1	0	1	1	1	806.02	4831.08	4831.05	6.7333	0.00542149	0	0	345074	HCD (High Energy Collision Dissociation)	MS2	3.81654	100	9.63736	3419	3419	3418	FP030521_23.raw	0/0		6.66646	580.634	580.634	3.6	2.15544e-07	2.94178e-08	0	0
FALSE	High	PMI-Byonic	PMI-Byonic (A2)	A	2	Unambiguous	ICRCPPGFHGPTCRQDVNECSQNPGLCRHGGTCHNEIGSY	[Y].IcRcPPGFHGPtcRQDVNEcSQNPGLcRHGGTcHNEIGSY.[R]	C2(Carbamidomethyl); C4(Carbamidomethyl); T12(Fuc(1)); C13(Carbamidomethyl); C20(Carbamidomethyl); C27(Carbamidomethyl); C33(Carbamidomethyl)	1	1	Q01705	Q01705	Neurogenic locus notch homolog protein 1 OS=Mus musculus OX=10090 GN=Notch1 PE=1 SV=3	2	5	5	1	0	1	1	1	967.422	4833.08	4831.05	420.889	0.406667	0	0	590512	HCD (High Energy Collision Dissociation)	MS2	19.2926	100	9.5984	3403	3403	3396	FP030521_23.raw	0/0		3.62899	451.774	451.774	3.6	0.00023497	1.4872e-05	0	0
FALSE	High	PMI-Byonic	PMI-Byonic (A2)	A	2	Unambiguous	ICRCPPGFHGPTCRQDVNECSQNPGLCRHGGTCHNEIGSY	[Y].IcRcPPGFHGPtcRQDVNEcSQNPGLcRHGGTcHNEIGSY.[R]	C2(Carbamidomethyl); C4(Carbamidomethyl); T12(Fuc(1)); C13(Carbamidomethyl); C20(Carbamidomethyl); C27(Carbamidomethyl); C33(Carbamidomethyl)	1	1	Q01705	Q01705	Neurogenic locus notch homolog protein 1 OS=Mus musculus OX=10090 GN=Notch1 PE=1 SV=3	2	5	5	1	0	1	1	1	967.019	4831.07	4831.05	3.65341	0.00352996	0	0	270364	HCD (High Energy Collision Dissociation)	MS2	6.18434	100	9.42277	3327	3327	3319	FP030521_23.raw	0/0		4.91453	506.728	506.728	3.6	1.2175e-05	1.78091e-06	0	0
FALSE	High	PMI-Byonic	PMI-Byonic (A2)	A	2	Unambiguous	ICRCPPGFHGPTCRQDVNECSQNPGLCRHGGTCHNEIGSY	[Y].IcRcPPGFHGPtcRQDVNEcSQNPGLcRHGGTcHNEIGSY.[R]	C2(Carbamidomethyl); C4(Carbamidomethyl); T12(Fuc(1)); C13(Carbamidomethyl); C20(Carbamidomethyl); C27(Carbamidomethyl); C33(Carbamidomethyl)	1	1	Q01705	Q01705	Neurogenic locus notch homolog protein 1 OS=Mus musculus OX=10090 GN=Notch1 PE=1 SV=3	2	6	6	1	0	1	1	1	806.019	4831.08	4831.05	5.74786	0.00462803	0	0	2.01549e+06	HCD (High Energy Collision Dissociation)	MS2	1.48731	33.7148	9.39295	3314	3314	3308	FP030521_23.raw	0/0		5.90078	530.5	530.5	3.6	1.25666e-06	1.91562e-07	0	0
FALSE	High	PMI-Byonic	PMI-Byonic (A2)	A	2	Unambiguous	ICRCPPGFHGPTCRQDVNECSQNPGLCRHGGTCHNEIGSY	[Y].IcRcPPGFHGPtcRQDVNEcSQNPGLcRHGGTcHNEIGSY.[R]	C2(Carbamidomethyl); C4(Carbamidomethyl); T12(Fuc(1)); C13(Carbamidomethyl); C20(Carbamidomethyl); C27(Carbamidomethyl); C33(Carbamidomethyl)	1	1	Q01705	Q01705	Neurogenic locus notch homolog protein 1 OS=Mus musculus OX=10090 GN=Notch1 PE=1 SV=3	2	5	5	1	0	1	1	1	967.02	4831.07	4831.05	4.85363	0.00468963	0	0	1.02131e+06	HCD (High Energy Collision Dissociation)	MS2	1.00812	61.6327	9.28381	3266	3266	3264	FP030521_23.raw	0/0		6.29853	589.686	589.686	3.6	5.02887e-07	8.51011e-08	0	0
FALSE	High	PMI-Byonic	PMI-Byonic (A2)	A	2	Unambiguous	ICRCPPGFHGPTCRQDVNECSQNPGLCRHGGTCHNEIGSY	[Y].IcRcPPGFHGPtcRQDVNEcSQNPGLcRHGGTcHNEIGSY.[R]	C2(Carbamidomethyl); C4(Carbamidomethyl); T12(Fuc(1)); C13(Carbamidomethyl); C20(Carbamidomethyl); C27(Carbamidomethyl); C33(Carbamidomethyl)	1	1	Q01705	Q01705	Neurogenic locus notch homolog protein 1 OS=Mus musculus OX=10090 GN=Notch1 PE=1 SV=3	2	6	6	1	0	1	1	1	806.02	4831.08	4831.05	7.26393	0.00584873	0	0	5791121	HCD (High Energy Collision Dissociation)	MS2	0	13.8295	9.26123	3256	3256	3253	FP030521_23.raw	0/0		5.90078	548.759	548.759	3.6	1.25666e-06	1.76125e-07	0	0
FALSE	High	PMI-Byonic	PMI-Byonic (A2)	A	2	Unambiguous	ICRCPPGFHGPTCRQDVNECSQNPGLCRHGGTCHNEIGSY	[Y].IcRcPPGFHGPtcRQDVNEcSQNPGLcRHGGTcHNEIGSY.[R]	C2(Carbamidomethyl); C4(Carbamidomethyl); T12(Fuc(1)); C13(Carbamidomethyl); C20(Carbamidomethyl); C27(Carbamidomethyl); C33(Carbamidomethyl)	1	1	Q01705	Q01705	Neurogenic locus notch homolog protein 1 OS=Mus musculus OX=10090 GN=Notch1 PE=1 SV=3	2	5	5	1	0	1	1	1	967.021	4831.07	4831.05	5.04314	0.00487273	0	0	3.67546e+06	HCD (High Energy Collision Dissociation)	MS2	0	31.8184	9.1552	3210	3210	3209	FP030521_23.raw	0/0		7.29853	643.506	643.506	3.6	5.02889e-08	4.98929e-09	0	0
FALSE	High	PMI-Byonic	PMI-Byonic (A2)	A	2	Unambiguous	ICRCPPGFHGPTCRQDVNECSQNPGLCRHGGTCHNEIGSY	[Y].IcRcPPGFHGPtcRQDVNEcSQNPGLcRHGGTcHNEIGSY.[R]	C2(Carbamidomethyl); C4(Carbamidomethyl); T12(Fuc(1)); C13(Carbamidomethyl); C20(Carbamidomethyl); C27(Carbamidomethyl); C33(Carbamidomethyl)	1	1	Q01705	Q01705	Neurogenic locus notch homolog protein 1 OS=Mus musculus OX=10090 GN=Notch1 PE=1 SV=3	2	6	6	1	0	1	1	1	806.354	4833.09	4831.05	422.289	0.340016	0	0	57350260	HCD (High Energy Collision Dissociation)	MS2	37.6729	4.89911	9.1326	3200	3200	3198	FP030521_23.raw	0/0		6.32557	567.239	567.239	3.6	4.72528e-07	7.07973e-08	0	0
FALSE	High	PMI-Byonic	PMI-Byonic (A2)	A	2	Unambiguous	ICRCPPGFHGPTCRQDVNECSQNPGLCRHGGTCHNEIGSY	[Y].IcRcPPGFHGPtcRQDVNEcSQNPGLcRHGGTcHNEIGSY.[R]	C2(Carbamidomethyl); C4(Carbamidomethyl); T12(Fuc(1)); C13(Carbamidomethyl); C20(Carbamidomethyl); C27(Carbamidomethyl); C33(Carbamidomethyl)	1	1	Q01705	Q01705	Neurogenic locus notch homolog protein 1 OS=Mus musculus OX=10090 GN=Notch1 PE=1 SV=3	2	5	5	1	0	1	1	1	967.022	4831.08	4831.05	6.30653	0.00609343	0	0	316839	HCD (High Energy Collision Dissociation)	MS2	0	100	9.03698	3159	3159	3154	FP030521_23.raw	0/0		8.89189	724.241	724.241	3.6	1.28264e-09	2.1026e-10	0	0
FALSE	High	PMI-Byonic	PMI-Byonic (A2)	A	2	Unambiguous	ICRCPPGFHGPTCRQDVNECSQNPGLCRHGGTCHNEIGSY	[Y].IcRcPPGFHGPtcRQDVNEcSQNPGLcRHGGTcHNEIGSY.[R]	C2(Carbamidomethyl); C4(Carbamidomethyl); T12(Fuc(1)); C13(Carbamidomethyl); C20(Carbamidomethyl); C27(Carbamidomethyl); C33(Carbamidomethyl)	1	1	Q01705	Q01705	Neurogenic locus notch homolog protein 1 OS=Mus musculus OX=10090 GN=Notch1 PE=1 SV=3	2	6	6	1	0	1	1	1	806.018	4831.07	4831.05	4.15598	0.00334629	0	0	391311	HCD (High Energy Collision Dissociation)	MS2	1.2782	100	9.01641	3150	3150	3143	FP030521_23.raw	0/0		6.66646	583.536	583.536	3.6	2.15544e-07	2.56193e-08	0	0
FALSE	High	PMI-Byonic	PMI-Byonic (A2)	A	2	Unambiguous	NCRCPPEWTGQYCTEDVDECQLMPNACQNGGTCHNTHGGY	[Y].NcRcPPEWTGQYctEDVDEcQLMPNAcQNGGTcHnTHGGY.[N]	C2(Carbamidomethyl); C4(Carbamidomethyl); C13(Carbamidomethyl); T14(HexNAc(1)Fuc(1)); C20(Carbamidomethyl); C27(Carbamidomethyl); C33(Carbamidomethyl); N35(Oxidation)	1	1	Q01705	Q01705	Neurogenic locus notch homolog protein 1 OS=Mus musculus OX=10090 GN=Notch1 PE=1 SV=3	3	4	4	1	0	1	1	1	1285.75	5139.99	5138.97	196.952	0.253033	0	0	679280	HCD (High Energy Collision Dissociation)	MS2	0	100	12.9007	4864	4864	4859	FP030521_23.raw	0/0		10.2675	706.003	706.003	4.4	5.40151e-11	6.03301e-12	0	0
FALSE	High	PMI-Byonic	PMI-Byonic (A2)	A	2	Unambiguous	NCRCPPEWTGQYCTEDVDECQLMPNACQNGGTCHNTHGGY	[Y].NcRcPPEWTGQYctEDVDEcQLMPNAcQNGGTcHnTHGGY.[N]	C2(Carbamidomethyl); C4(Carbamidomethyl); C13(Carbamidomethyl); T14(HexNAc(1)Fuc(1)); C20(Carbamidomethyl); C27(Carbamidomethyl); C33(Carbamidomethyl); N35(Oxidation)	1	1	Q01705	Q01705	Neurogenic locus notch homolog protein 1 OS=Mus musculus OX=10090 GN=Notch1 PE=1 SV=3	3	5	5	1	0	1	1	1	1029.21	5142	5138.97	589.113	0.605488	0	0	1.07999e+06	HCD (High Energy Collision Dissociation)	MS2	0	100	12.7511	4798	4798	4793	FP030521_23.raw	0/0		19.952	1212.04	1212.04	9.77926	1.11697e-20	7.48344e-21	0	0
FALSE	High	PMI-Byonic	PMI-Byonic (A2)	A	2	Unambiguous	NCRCPPEWTGQYCTEDVDECQLMPNACQNGGTCHNTHGGY	[Y].NcRcPPEWTGQYctEDVDEcQLMPNAcqNGGTcHnTHGGY.[N]	C2(Carbamidomethyl); C4(Carbamidomethyl); C13(Carbamidomethyl); T14(HexNAc(1)Fuc(1)); C20(Carbamidomethyl); C27(Carbamidomethyl); Q28(Deamidated); C33(Carbamidomethyl); N35(Oxidation)	1	1	Q01705	Q01705	Neurogenic locus notch homolog protein 1 OS=Mus musculus OX=10090 GN=Notch1 PE=1 SV=3	3	4	4	1	0	1	1	1	1286.5	5143	5139.96	591.317	0.759837	0	0	3.05388e+06	HCD (High Energy Collision Dissociation)	MS2	33.4519	100	13.0363	4924	4924	4914	FP030521_23.raw	0/0		12.3332	825.479	825.479	0.824089	4.64274e-13	8.22808e-14	0	0
FALSE	High	PMI-Byonic	PMI-Byonic (A2)	A	2	Unambiguous	NCRCPPEWTGQYCTEDVDECQLMPNACQNGGTCHNTHGGY	[Y].NcRcPPEWTGQYctEDVdEcQLMPNAcQNGGTcHnTHGGY.[N]	C2(Carbamidomethyl); C4(Carbamidomethyl); C13(Carbamidomethyl); T14(HexNAc(1)Fuc(1)); D18(Oxidation); C20(Carbamidomethyl); C27(Carbamidomethyl); C33(Carbamidomethyl); N35(Oxidation)	1	1	Q01705	Q01705	Neurogenic locus notch homolog protein 1 OS=Mus musculus OX=10090 GN=Notch1 PE=1 SV=3	3	4	4	1	0	1	1	1	1290.5	5158.99	5154.97	780.427	1.00577	0	0	801096	HCD (High Energy Collision Dissociation)	MS2	46.0072	100	11.7838	4366	4366	4364	FP030521_23.raw	0/0		2.91264	23.3958	23.3958	0	0.0012228	9.16634e-05	0	0
FALSE	High	PMI-Byonic	PMI-Byonic (A2)	A	2	Unambiguous	NCRCPPEWTGQYCTEDVDECQLMPNACQNGGTCHNTHGGY	[Y].NcRcPPEWTGQYctEDVDEcQLMPnAcQNGGTchNTHGGY.[N]	C2(Carbamidomethyl); C4(Carbamidomethyl); C13(Carbamidomethyl); T14(HexNAc(1)Hex(1)Fuc(1)); C20(Carbamidomethyl); N25(Deamidated); C27(Carbamidomethyl); C33(Carbamidomethyl); H34(Oxidation)	1	1	Q01705	Q01705	Neurogenic locus notch homolog protein 1 OS=Mus musculus OX=10090 GN=Notch1 PE=1 SV=3	3	4	4	1	0	1	1	1	1326.27	5302.05	5302.01	7.58835	0.0100584	0	0	554252	HCD (High Energy Collision Dissociation)	MS2	0	100	13.0112	4913	4913	4903	FP030521_23.raw	0/0		2.9776	24.2696	24.2696	0	0.00105294	6.9172e-05	0	0
FALSE	High	PMI-Byonic	PMI-Byonic (A2)	A	2	Unambiguous	NCRCPPEWTGQYCTEDVDECQLMPNACQNGGTCHNTHGGY	[Y].NcRcPPEWTGQYctEDVDEcQLMPNAcQNGGTcHnTHGGY.[N]	C2(Carbamidomethyl); C4(Carbamidomethyl); C13(Carbamidomethyl); T14(HexNAc(1)Hex(1)Fuc(1)); C20(Carbamidomethyl); C27(Carbamidomethyl); C33(Carbamidomethyl); N35(Oxidation)	1	1	Q01705	Q01705	Neurogenic locus notch homolog protein 1 OS=Mus musculus OX=10090 GN=Notch1 PE=1 SV=3	3	4	4	1	0	1	1	1	1326.02	5301.05	5301.03	4.94293	0.00655066	0	0	408558	HCD (High Energy Collision Dissociation)	MS2	0	100	12.7446	4795	4795	4793	FP030521_23.raw	0/0		6.90843	540.553	540.553	3.2	1.23472e-07	2.16625e-08	0	0
FALSE	High	PMI-Byonic	PMI-Byonic (A2)	A	2	Unambiguous	NCRCPPEWTGQYCTEDVDECQLMPNACQNGGTCHNTHGGY	[Y].NcRcPPEWTGQYctEDVDEcQLMPNAcQNGGTcHNThGGY.[N]	C2(Carbamidomethyl); C4(Carbamidomethyl); C13(Carbamidomethyl); T14(HexNAc(1)Hex(1)Fuc(1)); C20(Carbamidomethyl); C27(Carbamidomethyl); C33(Carbamidomethyl); H37(Oxidation)	1	1	Q01705	Q01705	Neurogenic locus notch homolog protein 1 OS=Mus musculus OX=10090 GN=Notch1 PE=1 SV=3	3	4	4	1	0	1	1	1	1326.77	5304.05	5301.03	570.503	0.756062	0	0	1.89277e+06	HCD (High Energy Collision Dissociation)	MS2	0	100	12.8681	4849	4849	4848	FP030521_23.raw	0/0		2.91264	100.041	100.041	0	0.0012228	9.94643e-05	0	0
FALSE	High	PMI-Byonic	PMI-Byonic (A2)	A	2	Unambiguous	NCRCPPEWTGQYCTEDVDECQLMPNACQNGGTCHNTHGGY	[Y].NcRcPPEWTGQYctEDVDEcQLMPNAcQnGGTcHNTHGGY.[N]	C2(Carbamidomethyl); C4(Carbamidomethyl); C13(Carbamidomethyl); T14(HexNAc(1)Hex(1)Fuc(1)); C20(Carbamidomethyl); C27(Carbamidomethyl); N29(Deamidated); C33(Carbamidomethyl)	1	1	Q01705	Q01705	Neurogenic locus notch homolog protein 1 OS=Mus musculus OX=10090 GN=Notch1 PE=1 SV=3	3	4	4	1	0	1	1	1	1323.02	5289.04	5286.02	572.337	0.756346	0	0	707101	HCD (High Energy Collision Dissociation)	MS2	21.5297	100	12.9589	4890	4890	4881	FP030521_23.raw	0/0		2.91264	6.18445	6.18445	3.2	0.0012228	0.000107158	0	0
FALSE	High	PMI-Byonic	PMI-Byonic (A2)	A	2	Unambiguous	NCRCPPEWTGQYCTEDVDECQLMPNACQNGGTCHNTHGGY	[Y].NcRcPPEWTGQYctEDVDEcQLMPNAcQNGGTcHNTHGGY.[N]	C2(Carbamidomethyl); C4(Carbamidomethyl); C13(Carbamidomethyl); T14(HexNAc(1)Fuc(1)); C20(Carbamidomethyl); C27(Carbamidomethyl); C33(Carbamidomethyl)	1	1	Q01705	Q01705	Neurogenic locus notch homolog protein 1 OS=Mus musculus OX=10090 GN=Notch1 PE=1 SV=3	3	4	4	1	0	1	1	1	1281.5	5122.98	5122.98	0.51768	0.000663016	0	0	560246	HCD (High Energy Collision Dissociation)	MS2	0	100	12.7176	4783	4783	4782	FP030521_23.raw	0/0		7.67412	578.501	578.501	4.4	2.11779e-08	3.23337e-09	0	0
FALSE	High	PMI-Byonic	PMI-Byonic (A2)	A	2	Unambiguous	NCRCPPEWTGQYCTEDVDECQLMPNACQNGGTCHNTHGGY	[Y].NcRcPPEWTGQYctEDVDEcQLMPNAcQNGGTcHNTHGGY.[N]	C2(Carbamidomethyl); C4(Carbamidomethyl); C13(Carbamidomethyl); T14(HexNAc(1)Fuc(1)); C20(Carbamidomethyl); C27(Carbamidomethyl); C33(Carbamidomethyl)	1	1	Q01705	Q01705	Neurogenic locus notch homolog protein 1 OS=Mus musculus OX=10090 GN=Notch1 PE=1 SV=3	3	5	5	1	0	1	1	1	1025.81	5125.03	5122.98	400.456	0.410306	0	0	836742	HCD (High Energy Collision Dissociation)	MS2	49.8609	100	12.6845	4769	4769	4760	FP030521_23.raw	0/0		12.952	892.147	892.147	4.4	1.11697e-13	1.86162e-14	0	0
FALSE	High	PMI-Byonic	PMI-Byonic (A2)	A	2	Unambiguous	NCRCPPEWTGQYCTEDVDECQLMPNACQNGGTCHNTHGGY	[Y].NcRcPPEWTGQYctEDVDEcQLMPNAcqNGGTcHnTHGGY.[N]	C2(Carbamidomethyl); C4(Carbamidomethyl); C13(Carbamidomethyl); T14(HexNAc(1)Hex(1)Fuc(1)); C20(Carbamidomethyl); C27(Carbamidomethyl); Q28(Deamidated); C33(Carbamidomethyl); N35(Oxidation)	1	1	Q01705	Q01705	Neurogenic locus notch homolog protein 1 OS=Mus musculus OX=10090 GN=Notch1 PE=1 SV=3	3	5	5	1	0	1	1	1	1062.02	5306.05	5302.01	761.107	0.80708	0	0	795499	HCD (High Energy Collision Dissociation)	MS2	42.1802	100	12.9093	4868	4868	4859	FP030521_23.raw	0/0		5.90881	481.694	481.694	0	1.23366e-06	1.60235e-07	0	0
FALSE	High	PMI-Byonic	PMI-Byonic (A2)	A	2	Unambiguous	NCRCPPEWTGQYCTEDVDECQLMPNACQNGGTCHNTHGGY	[Y].NcRcPPEWTGQYctEDVDEcQLMPNAcQNGGTcHNThGGY.[N]	C2(Carbamidomethyl); C4(Carbamidomethyl); C13(Carbamidomethyl); T14(HexNAc(1)Hex(1)Fuc(1)NeuAc(1)); C20(Carbamidomethyl); C27(Carbamidomethyl); C33(Carbamidomethyl); H37(Oxidation)	1	1	Q01705	Q01705	Neurogenic locus notch homolog protein 1 OS=Mus musculus OX=10090 GN=Notch1 PE=1 SV=3	3	5	5	1	0	1	1	1	1119.84	5595.17	5592.12	544.205	0.608652	0	0	388558	HCD (High Energy Collision Dissociation)	MS2	0	100	13.3885	5077	5077	5068	FP030521_23.raw	0/0		2.3303	196.405	196.405	0	0.00467413	0.000381331	0	0
FALSE	High	PMI-Byonic	PMI-Byonic (A2)	A	2	Unambiguous	NCRCPPEWTGQYCTEDVDECQLMPNACQNGGTCHNTHGGY	[Y].NcRcPPEWTGQYctEDVDEcQLMPNAcQNGGTcHnTHGGY.[N]	C2(Carbamidomethyl); C4(Carbamidomethyl); C13(Carbamidomethyl); T14(HexNAc(1)Fuc(1)); C20(Carbamidomethyl); C27(Carbamidomethyl); C33(Carbamidomethyl); N35(Oxidation)	1	1	Q01705	Q01705	Neurogenic locus notch homolog protein 1 OS=Mus musculus OX=10090 GN=Notch1 PE=1 SV=3	3	4	4	1	0	1	1	1	1286.01	5141.02	5138.97	397.149	0.510235	0	0	995661	HCD (High Energy Collision Dissociation)	MS2	39.4821	100	12.5312	4702	4702	4694	FP030521_23.raw	0/0		7.67412	588.535	588.535	4.4	2.11779e-08	2.73492e-09	0	0
FALSE	High	PMI-Byonic	PMI-Byonic (A2)	A	2	Unambiguous	NCRCPPEWTGQYCTEDVDECQLMPNACQNGGTCHNTHGGY	[Y].NcRcPPEWTGQYctEDVDEcQLMPNAcQNGGTcHnTHGGY.[N]	C2(Carbamidomethyl); C4(Carbamidomethyl); C13(Carbamidomethyl); T14(HexNAc(1)Hex(1)Fuc(1)); C20(Carbamidomethyl); C27(Carbamidomethyl); C33(Carbamidomethyl); N35(Oxidation)	1	1	Q01705	Q01705	Neurogenic locus notch homolog protein 1 OS=Mus musculus OX=10090 GN=Notch1 PE=1 SV=3	3	4	4	1	0	1	1	1	1326.02	5301.06	5301.03	5.40349	0.00716101	0	0	1.47968e+06	HCD (High Energy Collision Dissociation)	MS2	0	60.2683	12.6179	4739	4739	4738	FP030521_23.raw	0/0		11.6741	785.661	785.661	7.22995	2.11779e-12	3.85819e-13	0	0
FALSE	High	PMI-Byonic	PMI-Byonic (A2)	A	2	Unambiguous	NCRCPPEWTGQYCTEDVDECQLMPNACQNGGTCHNTHGGY	[Y].NcRcPPEWTGQYctEDVDEcQLMPNAcQNGGTcHnTHGGY.[N]	C2(Carbamidomethyl); C4(Carbamidomethyl); C13(Carbamidomethyl); T14(HexNAc(1)Hex(1)Fuc(1)); C20(Carbamidomethyl); C27(Carbamidomethyl); C33(Carbamidomethyl); N35(Oxidation)	1	1	Q01705	Q01705	Neurogenic locus notch homolog protein 1 OS=Mus musculus OX=10090 GN=Notch1 PE=1 SV=3	3	5	5	1	0	1	1	1	1061.02	5301.08	5301.03	10.8009	0.0114512	0	0	161337	HCD (High Energy Collision Dissociation)	MS2	0	100	12.5334	4703	4703	4694	FP030521_23.raw	0/0		19.952	1237.85	1237.85	3.86122	1.11697e-20	5.64041e-21	0	0
FALSE	High	PMI-Byonic	PMI-Byonic (A2)	A	2	Unambiguous	NCRCPPEWTGQYCTEDVDECQLMPNACQNGGTCHNTHGGY	[Y].NcRcPPEWTGQYctEDVDEcQLMPNAcQNGGTcHNTHGGY.[N]	C2(Carbamidomethyl); C4(Carbamidomethyl); C13(Carbamidomethyl); T14(HexNAc(1)Hex(1)Fuc(1)); C20(Carbamidomethyl); C27(Carbamidomethyl); C33(Carbamidomethyl)	1	1	Q01705	Q01705	Neurogenic locus notch homolog protein 1 OS=Mus musculus OX=10090 GN=Notch1 PE=1 SV=3	3	4	4	1	0	1	1	1	1322.02	5285.07	5285.03	6.30548	0.00833116	0	0	204953	HCD (High Energy Collision Dissociation)	MS2	27.0753	100	12.5483	4709	4709	4705	FP030521_23.raw	0/0		4.44207	272.775	272.775	3.2	3.61352e-05	3.84891e-06	0	0
FALSE	High	PMI-Byonic	PMI-Byonic (A2)	A	2	Unambiguous	NCRCPPEWTGQYCTEDVDECQLMPNACQNGGTCHNTHGGY	[Y].NcRcPPEWTGQYctEDVDEcQLMPNAcQNGGTcHNTHGGY.[N]	C2(Carbamidomethyl); C4(Carbamidomethyl); C13(Carbamidomethyl); T14(HexNAc(1)Hex(1)Fuc(1)); C20(Carbamidomethyl); C27(Carbamidomethyl); C33(Carbamidomethyl)	1	1	Q01705	Q01705	Neurogenic locus notch homolog protein 1 OS=Mus musculus OX=10090 GN=Notch1 PE=1 SV=3	3	4	4	1	0	1	1	1	1322.77	5288.06	5285.03	572.838	0.756866	0	0	1.4675e+06	HCD (High Energy Collision Dissociation)	MS2	19.7959	100	12.6802	4767	4767	4760	FP030521_23.raw	0/0		3.58935	200.594	200.594	3.2	0.000257427	1.67379e-05	0	0
FALSE	High	PMI-Byonic	PMI-Byonic (A2)	A	2	Unambiguous	NCRCPPEWTGQYCTEDVDECQLMPNACQNGGTCHNTHGGY	[Y].NcRcPPEWTGQYctEDVDEcQLMPNAcQNGGTcHnTHGGY.[N]	C2(Carbamidomethyl); C4(Carbamidomethyl); C13(Carbamidomethyl); T14(Fuc(1)); C20(Carbamidomethyl); C27(Carbamidomethyl); C33(Carbamidomethyl); N35(Oxidation)	1	1	Q01705	Q01705	Neurogenic locus notch homolog protein 1 OS=Mus musculus OX=10090 GN=Notch1 PE=1 SV=3	3	4	4	1	0	1	1	1	1235.24	4937.92	4935.89	411.17	0.507373	0	0	1281181	HCD (High Energy Collision Dissociation)	MS2	68.6376	100	12.6578	4757	4757	4749	FP030521_23.raw	0/0		6.62524	447.646	447.646	0	2.37008e-07	3.70369e-08	0	0
FALSE	High	PMI-Byonic	PMI-Byonic (A2)	A	2	Unambiguous	NCRCPPEWTGQYCTEDVDECQLMPNACQNGGTCHNTHGGY	[Y].NcRcPPEWTGQYcTEDVDEcQLMPNAcQNGGtcHnTHGGY.[N]	C2(Carbamidomethyl); C4(Carbamidomethyl); C13(Carbamidomethyl); C20(Carbamidomethyl); C27(Carbamidomethyl); T32(HexNAc(1)Hex(1)Fuc(1)); C33(Carbamidomethyl); N35(Oxidation)	1	1	Q01705	Q01705	Neurogenic locus notch homolog protein 1 OS=Mus musculus OX=10090 GN=Notch1 PE=1 SV=3	3	5	5	1	0	1	1	1	1061.01	5301.04	5301.03	2.2807	0.00241801	0	0	242730	HCD (High Energy Collision Dissociation)	MS2	0	100	12.6555	4756	4756	4749	FP030521_23.raw	0/0		18.952	1191.09	1191.09	0.0161017	1.11697e-19	3.35361e-20	0	0
FALSE	High	PMI-Byonic	PMI-Byonic (A2)	A	2	Unambiguous	NCRCPPEWTGQYCTEDVDECQLMPNACQNGGTCHNTHGGY	[Y].NcRcPPEWTGQYctEDVDEcQLMPNAcQNGGTcHnTHGGY.[N]	C2(Carbamidomethyl); C4(Carbamidomethyl); C13(Carbamidomethyl); T14(HexNAc(1)Fuc(1)); C20(Carbamidomethyl); C27(Carbamidomethyl); C33(Carbamidomethyl); N35(Oxidation)	1	1	Q01705	Q01705	Neurogenic locus notch homolog protein 1 OS=Mus musculus OX=10090 GN=Notch1 PE=1 SV=3	3	4	4	1	0	1	1	1	1285.51	5139.01	5138.97	5.97129	0.00767157	0	0	2732947	HCD (High Energy Collision Dissociation)	MS2	0	41.4778	12.6437	4750	4750	4749	FP030521_23.raw	0/0		17.6741	1094.57	1094.57	4.4	2.11779e-18	4.50378e-19	0	0
FALSE	High	PMI-Byonic	PMI-Byonic (A2)	A	2	Unambiguous	NCRCPPEWTGQYCTEDVDECQLMPNACQNGGTCHNTHGGY	[Y].NcRcPPEWTGQYctEDVDEcQLMPNAcQNGGTcHnTHGGY.[N]	C2(Carbamidomethyl); C4(Carbamidomethyl); C13(Carbamidomethyl); T14(HexNAc(1)Hex(1)Fuc(1)); C20(Carbamidomethyl); C27(Carbamidomethyl); C33(Carbamidomethyl); N35(Oxidation)	1	1	Q01705	Q01705	Neurogenic locus notch homolog protein 1 OS=Mus musculus OX=10090 GN=Notch1 PE=1 SV=3	3	5	5	1	0	1	1	1	1061.62	5304.06	5301.03	572.331	0.606788	0	0	930124	HCD (High Energy Collision Dissociation)	MS2	0	100	12.7811	4811	4811	4804	FP030521_23.raw	0/0		10.952	778.515	778.515	0	1.11697e-11	1.67104e-12	0	0
FALSE	High	PMI-Byonic	PMI-Byonic (A2)	A	2	Unambiguous	NCRCPPEWTGQYCTEDVDECQLMPNACQNGGTCHNTHGGY	[Y].NcRcPPEWTGqYctEDVDEcQLMPNAcQNGGTcHNTHGGY.[N]	C2(Carbamidomethyl); C4(Carbamidomethyl); Q11(Deamidated); C13(Carbamidomethyl); T14(HexNAc(1)Fuc(1)); C20(Carbamidomethyl); C27(Carbamidomethyl); C33(Carbamidomethyl)	1	1	Q01705	Q01705	Neurogenic locus notch homolog protein 1 OS=Mus musculus OX=10090 GN=Notch1 PE=1 SV=3	3	4	4	1	0	1	1	1	1281.51	5123.01	5123.96	-186.474	-0.238871	0	0	237807	HCD (High Energy Collision Dissociation)	MS2	0	100	12.5871	4726	4726	4716	FP030521_23.raw	0/0		5.82365	440.232	440.232	1.24058	1.50089e-06	2.92705e-07	0	0
FALSE	High	PMI-Byonic	PMI-Byonic (A2)	A	2	Unambiguous	NCRCPPEWTGQYCTEDVDECQLMPNACQNGGTCHNTHGGY	[Y].NcRcPPEWTGQYctEDVDEcQLMPNAcQNGGTcHNTHGGY.[N]	C2(Carbamidomethyl); C4(Carbamidomethyl); C13(Carbamidomethyl); T14(HexNAc(1)Fuc(1)); C20(Carbamidomethyl); C27(Carbamidomethyl); C33(Carbamidomethyl)	1	1	Q01705	Q01705	Neurogenic locus notch homolog protein 1 OS=Mus musculus OX=10090 GN=Notch1 PE=1 SV=3	3	4	4	1	0	1	1	1	1282	5124.98	5122.98	390.916	0.500663	0	0	1.03945e+06	HCD (High Energy Collision Dissociation)	MS2	75.6809	100	12.8703	4850	4850	4848	FP030521_23.raw	0/0		2.94033	148.787	148.787	4.4	0.00114728	8.37534e-05	0	0
FALSE	High	PMI-Byonic	PMI-Byonic (A2)	A	2	Unambiguous	NCRCPPEWTGQYCTEDVDECQLMPNACQNGGTCHNTHGGY	[Y].NcRcPPEWTGQYctEDVDEcQLMPNAcQNGGTcHnTHGGY.[N]	C2(Carbamidomethyl); C4(Carbamidomethyl); C13(Carbamidomethyl); T14(HexNAc(1)Fuc(1)); C20(Carbamidomethyl); C27(Carbamidomethyl); C33(Carbamidomethyl); N35(Oxidation)	1	1	Q01705	Q01705	Neurogenic locus notch homolog protein 1 OS=Mus musculus OX=10090 GN=Notch1 PE=1 SV=3	3	5	5	1	0	1	1	1	1028.61	5139.01	5138.97	7.8571	0.00807549	0	0	267196	HCD (High Energy Collision Dissociation)	MS2	0	100	12.6287	4744	4744	4738	FP030521_23.raw	0/0		21.952	1318.23	1318.23	3.91404	1.11697e-22	1.11686e-22	0	0
FALSE	High	PMI-Byonic	PMI-Byonic (A2)	A	2	Unambiguous	NCRCPPEWTGQYCTEDVDECQLMPNACQNGGTCHNTHGGY	[Y].NcRcPPEWTGQYctEDVDEcQLMPNAcQNGGTchNTHGGY.[N]	C2(Carbamidomethyl); C4(Carbamidomethyl); C13(Carbamidomethyl); T14(HexNAc(1)Hex(1)Fuc(1)); C20(Carbamidomethyl); C27(Carbamidomethyl); C33(Carbamidomethyl); H34(Oxidation)	1	1	Q01705	Q01705	Neurogenic locus notch homolog protein 1 OS=Mus musculus OX=10090 GN=Notch1 PE=1 SV=3	3	4	4	1	0	1	1	1	1326.52	5303.05	5301.03	382.505	0.506917	0	0	1.03264e+06	HCD (High Energy Collision Dissociation)	MS2	10.2462	100	12.5067	4691	4691	4683	FP030521_23.raw	0/0		4.27722	339.725	339.725	0	5.28174e-05	5.99846e-06	0	0
FALSE	High	PMI-Byonic	PMI-Byonic (A2)	A	2	Unambiguous	NCRCPPEWTGQYCTEDVDECQLMPNACQNGGTCHNTHGGY	[Y].NcRcPPEWTGQYctEDVDEcQLMPNAcQNGGTcHnTHGGY.[N]	C2(Carbamidomethyl); C4(Carbamidomethyl); C13(Carbamidomethyl); T14(HexNAc(1)Fuc(1)); C20(Carbamidomethyl); C27(Carbamidomethyl); C33(Carbamidomethyl); N35(Oxidation)	1	1	Q01705	Q01705	Neurogenic locus notch homolog protein 1 OS=Mus musculus OX=10090 GN=Notch1 PE=1 SV=3	3	4	4	1	0	1	1	1	1285.51	5139	5138.97	5.11615	0.00657294	0	0	1.11803e+06	HCD (High Energy Collision Dissociation)	MS2	0	62.3284	12.7702	4806	4806	4804	FP030521_23.raw	0/0		9.67412	684.838	684.838	6.37569	2.11779e-10	4.46093e-11	0	0
FALSE	High	PMI-Byonic	PMI-Byonic (A2)	A	2	Unambiguous	NCRCPPEWTGQYCTEDVDECQLMPNACQNGGTCHNTHGGY	[Y].NcRcPPEWTGQYctEDVDEcQLMPNAcQNGGTcHNThGGY.[N]	C2(Carbamidomethyl); C4(Carbamidomethyl); C13(Carbamidomethyl); T14(HexNAc(1)Hex(1)Fuc(1)NeuAc(1)); C20(Carbamidomethyl); C27(Carbamidomethyl); C33(Carbamidomethyl); H37(Oxidation)	1	1	Q01705	Q01705	Neurogenic locus notch homolog protein 1 OS=Mus musculus OX=10090 GN=Notch1 PE=1 SV=3	3	4	4	1	0	1	1	1	1399.54	5595.15	5592.12	542.079	0.757843	0	0	655813	HCD (High Energy Collision Dissociation)	MS2	0	100	13.3396	5056	5056	5046	FP030521_23.raw	0/0		3.31586	24.428	24.428	0	0.000483217	3.21117e-05	0	0
FALSE	High	PMI-Byonic	PMI-Byonic (A2)	A	2	Unambiguous	NCRCPPEWTGQY	[Y].NcRcPPEWTGQY.[C]	C2(Carbamidomethyl); C4(Carbamidomethyl)	1	1	Q01705	Q01705	Neurogenic locus notch homolog protein 1 OS=Mus musculus OX=10090 GN=Notch1 PE=1 SV=3	1	2	2	1	0	1	1	1	784.327	1567.65	1567.64	3.80988	0.00298626	0	0	442854	HCD (High Energy Collision Dissociation)	MS2	0	100	10.8525	3953	3953	3946	FP030521_23.raw	0/0		6.58117	553.71	444.846	444.846	2.62318e-07	4.12875e-08	0	0
FALSE	High	PMI-Byonic	PMI-Byonic (A2)	A	2	Unambiguous	NCRCPPEWTGQY	[Y].NcRcPPEWTGQY.[C]	C2(Carbamidomethyl); C4(Carbamidomethyl)	1	1	Q01705	Q01705	Neurogenic locus notch homolog protein 1 OS=Mus musculus OX=10090 GN=Notch1 PE=1 SV=3	1	2	2	1	0	1	1	1	784.327	1567.65	1567.64	2.64185	0.00207074	0	0	333851	HCD (High Energy Collision Dissociation)	MS2	0	100	11.2434	4126	4126	4122	FP030521_23.raw	0/0		4.54411	415.152	348.506	348.506	2.85689e-05	3.0699e-06	0	0
FALSE	High	PMI-Byonic	PMI-Byonic (A2)	A	2	Unambiguous	NCRCPPEWTGQY	[Y].NcRcPPEWTGQY.[C]	C2(Carbamidomethyl); C4(Carbamidomethyl)	1	1	Q01705	Q01705	Neurogenic locus notch homolog protein 1 OS=Mus musculus OX=10090 GN=Notch1 PE=1 SV=3	1	2	2	1	0	1	1	1	784.328	1567.65	1567.64	4.04349	0.00316937	0	0	726914	HCD (High Energy Collision Dissociation)	MS2	27.0004	100	11.1281	4074	4074	4067	FP030521_23.raw	0/0		6.3037	485.336	398.254	398.254	4.96933e-07	7.802e-08	0	0
FALSE	High	PMI-Byonic	PMI-Byonic (A2)	A	2	Unambiguous	NCRCPPEWTGQYCTEDVDECQLMPNACQNGGTCHNTHGGY	[Y].NcRcPPEWTGQYctEDVDEcQLMPNAcQnGGTcHnTHGGY.[N]	C2(Carbamidomethyl); C4(Carbamidomethyl); C13(Carbamidomethyl); T14(HexNAc(1)Fuc(1)); C20(Carbamidomethyl); C27(Carbamidomethyl); N29(Deamidated); C33(Carbamidomethyl); N35(Oxidation)	1	1	Q01705	Q01705	Neurogenic locus notch homolog protein 1 OS=Mus musculus OX=10090 GN=Notch1 PE=1 SV=3	3	4	4	1	0	1	1	1	1286.5	5142.98	5139.96	588.087	0.755686	0	0	1154755	HCD (High Energy Collision Dissociation)	MS2	37.5045	100	13.1792	4986	4986	4980	FP030521_23.raw	0/0		3.46481	228.851	228.851	0	0.00034292	1.92278e-05	0	0
FALSE	High	PMI-Byonic	PMI-Byonic (A2)	A	2	Unambiguous	NCRCPPEWTGQY	[Y].NcRcPPEWTGQY.[C]	C2(Carbamidomethyl); C4(Carbamidomethyl)	1	1	Q01705	Q01705	Neurogenic locus notch homolog protein 1 OS=Mus musculus OX=10090 GN=Notch1 PE=1 SV=3	1	2	2	1	0	1	1	1	784.328	1567.65	1567.64	4.74431	0.00371869	0	0	1.55694e+06	HCD (High Energy Collision Dissociation)	MS2	4.86119	100	10.9666	4002	4002	4001	FP030521_23.raw	0/0		8.34686	614.608	435.555	435.555	4.49926e-09	8.3626e-10	0	0
FALSE	High	PMI-Byonic	PMI-Byonic (A2)	A	2	Unambiguous	NCVCVNGWTGEDCSENIDDCASAACF	[Y].NcVcVnGWTGEDcSENIDDcASAAcF.[Q]	C2(Carbamidomethyl); C4(Carbamidomethyl); N6(Deamidated); C13(Carbamidomethyl); C20(Carbamidomethyl); C25(Carbamidomethyl)	1	1	Q01705	Q01705	Neurogenic locus notch homolog protein 1 OS=Mus musculus OX=10090 GN=Notch1 PE=1 SV=3	1	3	3	1	0	1	1	1	1004.7	3012.1	3012.08	3.90688	0.00392262	0	0	409596	HCD (High Energy Collision Dissociation)	MS2	0	100	17.619	6922	6922	6916	FP030521_23.raw	0/0		3.66048	314.805	314.805	130.608	0.000218534	1.31525e-05	0	0
FALSE	High	PMI-Byonic	PMI-Byonic (A2)	A	2	Unambiguous	NCVCVNGWTGEDCSENIDDCASAACF	[Y].NcVcVnGWTGEDcSENIDDcASAAcF.[Q]	C2(Carbamidomethyl); C4(Carbamidomethyl); N6(Deamidated); C13(Carbamidomethyl); C20(Carbamidomethyl); C25(Carbamidomethyl)	1	1	Q01705	Q01705	Neurogenic locus notch homolog protein 1 OS=Mus musculus OX=10090 GN=Notch1 PE=1 SV=3	1	3	3	1	0	1	1	1	1004.7	3012.1	3012.08	4.15004	0.00416676	0	0	520615	HCD (High Energy Collision Dissociation)	MS2	0	100	17.7754	6990	6990	6982	FP030521_23.raw	0/0		2.9681	287.583	287.583	111.106	0.00107621	7.62638e-05	0	0
FALSE	High	PMI-Byonic	PMI-Byonic (A2)	A	2	Unambiguous	NCVCVNGWTGEDCSENIDDCASAACF	[Y].NcVcVnGWTGEDcSENIDDcASAAcF.[Q]	C2(Carbamidomethyl); C4(Carbamidomethyl); N6(Deamidated); C13(Carbamidomethyl); C20(Carbamidomethyl); C25(Carbamidomethyl)	1	1	Q01705	Q01705	Neurogenic locus notch homolog protein 1 OS=Mus musculus OX=10090 GN=Notch1 PE=1 SV=3	1	3	3	1	0	1	1	1	1004.7	3012.09	3012.08	2.20475	0.00221363	0	0	87745.2	HCD (High Energy Collision Dissociation)	MS2	0	100	18.3049	7222	7222	7213	FP030521_23.raw	0/0		1.56883	118.279	118.279	29.6899	0.0269882	0.00151758	0	0
FALSE	High	PMI-Byonic	PMI-Byonic (A2)	A	2	Unambiguous	NCVCVNGWTGEDCSENIDDCASAACF	[Y].NcVcVnGWTGEDcSENIDDcASAAcF.[Q]	C2(Carbamidomethyl); C4(Carbamidomethyl); N6(Deamidated); C13(Carbamidomethyl); C20(Carbamidomethyl); C25(Carbamidomethyl)	1	1	Q01705	Q01705	Neurogenic locus notch homolog protein 1 OS=Mus musculus OX=10090 GN=Notch1 PE=1 SV=3	1	3	3	1	0	1	1	1	1004.7	3012.1	3012.08	4.94032	0.00496022	0	0	762375	HCD (High Energy Collision Dissociation)	MS2	0	100	17.3599	6807	6807	6806	FP030521_23.raw	0/0		4.97725	373.632	373.632	173.711	1.05377e-05	1.5831e-06	0	0
FALSE	High	PMI-Byonic	PMI-Byonic (A2)	A	2	Unambiguous	NCVCVNGWTGEDCSENIDDCASAACF	[Y].NcVcVnGWTGEDcSENIDDcASAAcF.[Q]	C2(Carbamidomethyl); C4(Carbamidomethyl); N6(Deamidated); C13(Carbamidomethyl); C20(Carbamidomethyl); C25(Carbamidomethyl)	1	1	Q01705	Q01705	Neurogenic locus notch homolog protein 1 OS=Mus musculus OX=10090 GN=Notch1 PE=1 SV=3	1	3	3	1	0	1	1	1	1004.7	3012.1	3012.08	5.18348	0.00520436	0	0	1.04824e+06	HCD (High Energy Collision Dissociation)	MS2	0	100	17.232	6752	6752	6751	FP030521_23.raw	0/0		5.27819	508.324	508.324	205.844	5.27004e-06	8.49665e-07	0	0
FALSE	High	PMI-Byonic	PMI-Byonic (A2)	A	2	Unambiguous	NCVCVNGWTGEDCSENIDDCASAACF	[Y].NcVcVnGWTGEDcSENIDDcASAAcF.[Q]	C2(Carbamidomethyl); C4(Carbamidomethyl); N6(Deamidated); C13(Carbamidomethyl); C20(Carbamidomethyl); C25(Carbamidomethyl)	1	1	Q01705	Q01705	Neurogenic locus notch homolog protein 1 OS=Mus musculus OX=10090 GN=Notch1 PE=1 SV=3	1	2	2	1	0	1	1	1	1507.05	3013.1	3012.08	335.806	0.505738	0	0	546883	HCD (High Energy Collision Dissociation)	MS2	0	100	17.1698	6726	6726	6718	FP030521_23.raw	0/0		2.46724	228.457	228.457	78.6844	0.00341003	0.000259267	0	0
FALSE	High	PMI-Byonic	PMI-Byonic (A2)	A	2	Unambiguous	NCVCVNGWTGEDCSENIDDCASAACF	[Y].NcVcVnGWTGEDcSENIDDcASAAcF.[Q]	C2(Carbamidomethyl); C4(Carbamidomethyl); N6(Deamidated); C13(Carbamidomethyl); C20(Carbamidomethyl); C25(Carbamidomethyl)	1	1	Q01705	Q01705	Neurogenic locus notch homolog protein 1 OS=Mus musculus OX=10090 GN=Notch1 PE=1 SV=3	1	3	3	1	0	1	1	1	1004.71	3012.11	3012.08	7.91904	0.00795094	0	0	340052	HCD (High Energy Collision Dissociation)	MS2	0	100	16.8538	6590	6590	6586	FP030521_23.raw	0/0		3.03315	302.294	302.294	89.0646	0.000926509	5.52154e-05	0	0
FALSE	High	PMI-Byonic	PMI-Byonic (A2)	A	2	Unambiguous	NCVCVNGWTGEDCSENIDDCASAACF	[Y].NcVcVnGWTGEDcSENIDDcASAAcF.[Q]	C2(Carbamidomethyl); C4(Carbamidomethyl); N6(Deamidated); C13(Carbamidomethyl); C20(Carbamidomethyl); C25(Carbamidomethyl)	1	1	Q01705	Q01705	Neurogenic locus notch homolog protein 1 OS=Mus musculus OX=10090 GN=Notch1 PE=1 SV=3	1	2	2	1	0	1	1	1	1506.55	3012.1	3012.08	5.02583	0.00756912	0	0	814523	HCD (High Energy Collision Dissociation)	MS2	0	100	17.0319	6666	6666	6663	FP030521_23.raw	0/0		5.55565	524.622	524.622	181.306	2.78198e-06	4.52379e-07	0	0
FALSE	High	PMI-Byonic	PMI-Byonic (A2)	A	2	Unambiguous	NCVCVNGWTGEDCSENIDDCASAACF	[Y].NcVcVnGWTGEDcSENIDDcASAAcF.[Q]	C2(Carbamidomethyl); C4(Carbamidomethyl); N6(Deamidated); C13(Carbamidomethyl); C20(Carbamidomethyl); C25(Carbamidomethyl)	1	1	Q01705	Q01705	Neurogenic locus notch homolog protein 1 OS=Mus musculus OX=10090 GN=Notch1 PE=1 SV=3	1	3	3	1	0	1	1	1	1004.71	3012.11	3012.08	7.12877	0.00715748	0	0	1.02169e+06	HCD (High Energy Collision Dissociation)	MS2	0	100	16.9782	6643	6643	6641	FP030521_23.raw	0/0		5.27819	515.538	515.538	225.104	5.27004e-06	8.01089e-07	0	0
FALSE	High	PMI-Byonic	PMI-Byonic (A2)	A	2	Unambiguous	NCVCVNGWTGEDCSENIDDCASAACFQGATCHDRVASF	[Y].NcVcVNGWtGEDcSENIDDcASAAcFQGATcHDRVASF.[Y]	C2(Carbamidomethyl); C4(Carbamidomethyl); T9(HexNAc(1)Hex(1)Fuc(1)NeuAc(1)); C13(Carbamidomethyl); C20(Carbamidomethyl); C25(Carbamidomethyl); C31(Carbamidomethyl)	1	1	Q01705	Q01705	Neurogenic locus notch homolog protein 1 OS=Mus musculus OX=10090 GN=Notch1 PE=1 SV=3	2	4	4	1	0	1	1	1	1287.5	5146.99	5142.97	780.194	1.00313	0	0	614281	HCD (High Energy Collision Dissociation)	MS2	0	100	15.8028	6134	6134	6124	FP030521_23.raw	0/0		2.19848	102.685	102.685	0.4	0.00633166	0.000504977	0	0
FALSE	High	PMI-Byonic	PMI-Byonic (A2)	A	2	Unambiguous	NCVCVNGWTGEDCSENIDDCASAACF	[Y].NcVcVnGWTGEDcSENIDDcASAAcF.[Q]	C2(Carbamidomethyl); C4(Carbamidomethyl); N6(Deamidated); C13(Carbamidomethyl); C20(Carbamidomethyl); C25(Carbamidomethyl)	1	1	Q01705	Q01705	Neurogenic locus notch homolog protein 1 OS=Mus musculus OX=10090 GN=Notch1 PE=1 SV=3	1	3	3	1	0	1	1	1	1004.71	3012.11	3012.08	8.46615	0.00850025	0	0	1.13089e+06	HCD (High Energy Collision Dissociation)	MS2	0	100	16.7307	6537	6537	6531	FP030521_23.raw	0/0		5.27819	488.061	488.061	140.929	5.27004e-06	7.51434e-07	0	0
FALSE	High	PMI-Byonic	PMI-Byonic (A2)	A	2	Unambiguous	NCVCVNGWTGEDCSENIDDCASAACF	[Y].NcVcVNGWTGEDcSENIDDcASAAcF.[Q]	C2(Carbamidomethyl); C4(Carbamidomethyl); C13(Carbamidomethyl); C20(Carbamidomethyl); C25(Carbamidomethyl)	1	1	Q01705	Q01705	Neurogenic locus notch homolog protein 1 OS=Mus musculus OX=10090 GN=Notch1 PE=1 SV=3	1	3	3	1	0	1	1	1	1004.38	3011.12	3011.1	7.07268	0.00709885	0	0	968534	HCD (High Energy Collision Dissociation)	MS2	0	100	16.6056	6484	6484	6476	FP030521_23.raw	0/0		5.27246	475.885	475.885	475.885	5.33993e-06	9.44706e-07	0	0
FALSE	High	PMI-Byonic	PMI-Byonic (A2)	A	2	Unambiguous	NCVCVNGWTGEDCSENIDDCASAACF	[Y].NcVcVnGWTGEDcSENIDDcASAAcF.[Q]	C2(Carbamidomethyl); C4(Carbamidomethyl); N6(Deamidated); C13(Carbamidomethyl); C20(Carbamidomethyl); C25(Carbamidomethyl)	1	1	Q01705	Q01705	Neurogenic locus notch homolog protein 1 OS=Mus musculus OX=10090 GN=Notch1 PE=1 SV=3	1	3	3	1	0	1	1	1	1004.71	3012.1	3012.08	5.54822	0.00557057	0	0	5043554	HCD (High Energy Collision Dissociation)	MS2	0	64.2692	17.1068	6698	6698	6696	FP030521_23.raw	0/0		5.89653	546.618	546.618	207.765	1.26902e-06	2.63308e-07	0	0
FALSE	High	PMI-Byonic	PMI-Byonic (A2)	A	2	Unambiguous	NCVCVNGWTGEDCSENIDDCASAACF	[Y].NcVcVnGWTGEDcSENIDDcASAAcF.[Q]	C2(Carbamidomethyl); C4(Carbamidomethyl); N6(Deamidated); C13(Carbamidomethyl); C20(Carbamidomethyl); C25(Carbamidomethyl)	1	1	Q01705	Q01705	Neurogenic locus notch homolog protein 1 OS=Mus musculus OX=10090 GN=Notch1 PE=1 SV=3	1	3	3	1	0	1	1	1	1005.04	3013.1	3012.08	338.375	0.339738	0	0	664244	HCD (High Energy Collision Dissociation)	MS2	0	100	17.4888	6863	6863	6861	FP030521_23.raw	0/0		5.31812	393.407	393.407	163.726	4.80708e-06	5.5054e-07	0	0
FALSE	High	PMI-Byonic	PMI-Byonic (A2)	A	2	Ambiguous	QGATCHDRVASFY	[F].qGATcHDRVAsFY.[C]	Q1(Deamidated); C5(Carbamidomethyl); S11(HexNAc(1)Fuc(1))	1	1	Q01705	Q01705	Neurogenic locus notch homolog protein 1 OS=Mus musculus OX=10090 GN=Notch1 PE=1 SV=3	1	3	3		0	2	2	2	620.942	1860.81	1861.79	-525.849	-0.326341	0	0	1.60559e+06	HCD (High Energy Collision Dissociation)	MS2	7.19345	63.9365	8.4514	2903	2903	2901	FP030521_23.raw	0/0		5.19349	415.18	415.18	49.8061	6.40485e-06	1.10719e-06	0	0
FALSE	High	PMI-Byonic	PMI-Byonic (A2)	A	2	Unambiguous	QGATCHDRVASFY	[F].QGATcHDRVAsFY.[C]	C5(Carbamidomethyl); S11(Fuc(1))	1	1	Q01705	Q01705	Neurogenic locus notch homolog protein 1 OS=Mus musculus OX=10090 GN=Notch1 PE=1 SV=3	1	2	2	1	0	1	1	1	829.37	1657.73	1657.73	2.63203	0.00218159	0	0	632283	HCD (High Energy Collision Dissociation)	MS2	10.5288	100	8.41006	2885	2885	2879	FP030521_23.raw	0/0		5.34299	541.743	541.743	25.492	4.53952e-06	5.00463e-07	0	0
FALSE	High	PMI-Byonic	PMI-Byonic (A2)	A	2	Unambiguous	QGATCHDRVASFY	[F].QGATcHDRVASFY.[C]	C5(Carbamidomethyl)	1	1	Q01705	Q01705	Neurogenic locus notch homolog protein 1 OS=Mus musculus OX=10090 GN=Notch1 PE=1 SV=3	1	3	3	1	0	1	1	1	504.563	1511.67	1511.67	3.00983	0.00151662	0	0	4328590	HCD (High Energy Collision Dissociation)	MS2	5.84514	38.0983	8.50162	2925	2925	2923	FP030521_23.raw	0/0		5.01295	478.478	478.478	478.478	9.7062e-06	1.49531e-06	0	0
FALSE	High	PMI-Byonic	PMI-Byonic (A2)	A	2	Unambiguous	QGATCHDRVASFY	[F].QGATcHDRVAsFY.[C]	C5(Carbamidomethyl); S11(HexNAc(1)Hex(1)Fuc(1))	1	1	Q01705	Q01705	Neurogenic locus notch homolog protein 1 OS=Mus musculus OX=10090 GN=Notch1 PE=1 SV=3	1	3	3	1	0	1	1	1	674.96	2022.87	2022.86	2.7869	0.00187917	0	0	976526	HCD (High Energy Collision Dissociation)	MS2	4.59729	100	8.50594	2927	2927	2923	FP030521_23.raw	0/0		7.94023	613.652	613.652	11.9761	1.14756e-08	2.20798e-09	0	0
FALSE	High	PMI-Byonic	PMI-Byonic (A2)	A	2	Unambiguous	QGATCHDRVASFY	[F].QGATcHDRVAsFY.[C]	C5(Carbamidomethyl); S11(Fuc(1))	1	1	Q01705	Q01705	Neurogenic locus notch homolog protein 1 OS=Mus musculus OX=10090 GN=Notch1 PE=1 SV=3	1	2	2	1	0	1	1	1	829.369	1657.73	1657.73	2.33748	0.00193745	0	0	513444	HCD (High Energy Collision Dissociation)	MS2	43.5042	100	8.52737	2936	2936	2934	FP030521_23.raw	0/0		4.76462	372.295	372.295	12.1249	1.71942e-05	2.02334e-06	0	0
FALSE	High	PMI-Byonic	PMI-Byonic (A2)	A	2	Unambiguous	QGATCHDRVASFY	[F].QGATcHDRVAsFY.[C]	C5(Carbamidomethyl); S11(Fuc(1))	1	1	Q01705	Q01705	Neurogenic locus notch homolog protein 1 OS=Mus musculus OX=10090 GN=Notch1 PE=1 SV=3	1	3	3	1	0	1	1	1	553.249	1657.73	1657.73	3.02892	0.00167371	0	0	4.8456e+06	HCD (High Energy Collision Dissociation)	MS2	1.44458	36.1162	8.55011	2946	2946	2945	FP030521_23.raw	0/0		9.94023	714.926	714.926	5.60059	1.14756e-10	3.53222e-11	0	0
FALSE	High	PMI-Byonic	PMI-Byonic (A2)	A	2	Unambiguous	QGATCHDRVASF	[F].QGAtcHDRVASF.[Y]	T4(HexNAc(1)Hex(1)Fuc(1)NeuAc(1)); C5(Carbamidomethyl)	1	1	Q01705	Q01705	Neurogenic locus notch homolog protein 1 OS=Mus musculus OX=10090 GN=Notch1 PE=1 SV=3	0	3	3	1	0	1	1	1	717.637	2150.9	2150.89	1.94756	0.00139633	0	0	2130346	HCD (High Energy Collision Dissociation)	MS2	3.03708	100	7.94973	2686	2686	2682	FP030521_23.raw	0/0		6.17454	528.742	443.038	5.58565	6.6905e-07	1.16188e-07	0	0
FALSE	High	PMI-Byonic	PMI-Byonic (A2)	A	2	Unambiguous	QGATCHDRVASFY	[F].QGATcHDRVAsFY.[C]	C5(Carbamidomethyl); S11(Fuc(1))	1	1	Q01705	Q01705	Neurogenic locus notch homolog protein 1 OS=Mus musculus OX=10090 GN=Notch1 PE=1 SV=3	1	3	3	1	0	1	1	1	553.25	1657.73	1657.73	4.02302	0.00222302	0	0	1.03034e+06	HCD (High Energy Collision Dissociation)	MS2	10.0739	100	8.67712	3002	3002	3000	FP030521_23.raw	0/0		8.34686	615.867	615.867	4.36548	4.49926e-09	7.09951e-10	0	0
FALSE	High	PMI-Byonic	PMI-Byonic (A2)	A	2	Ambiguous	QGATCHDRVASFY	[F].QGATcHDRVAsFY.[C]	C5(Carbamidomethyl); S11(HexNAc(1)Fuc(1))	1	1	Q01705	Q01705	Neurogenic locus notch homolog protein 1 OS=Mus musculus OX=10090 GN=Notch1 PE=1 SV=3	1	3	3	0.4195	0	1	1	1	620.942	1860.81	1860.81	2.6839	0.00166474	0	0	1.60559e+06	HCD (High Energy Collision Dissociation)	MS2	7.19345	63.9365	8.4514	2903	2903	2901	FP030521_23.raw	0/0		8.94023	681.223	541.382	13.492	1.14756e-09	1.65577e-10	0	0
FALSE	High	PMI-Byonic	PMI-Byonic (A2)	A	2	Unambiguous	QGATCHDRVASFY	[F].QGATcHDRVAsFY.[C]	C5(Carbamidomethyl); S11(Fuc(1))	1	1	Q01705	Q01705	Neurogenic locus notch homolog protein 1 OS=Mus musculus OX=10090 GN=Notch1 PE=1 SV=3	1	3	3	1	0	1	1	1	553.249	1657.73	1657.73	2.80801	0.00155164	0	0	860923	HCD (High Energy Collision Dissociation)	MS2	9.81251	100	8.30208	2838	2838	2835	FP030521_23.raw	0/0		7.94023	620.736	620.736	2.37702	1.14756e-08	1.33914e-09	0	0
FALSE	High	PMI-Byonic	PMI-Byonic (A2)	A	2	Unambiguous	QGATCHDRVASFY	[F].QGATcHDRVAsFY.[C]	C5(Carbamidomethyl); S11(Fuc(1))	1	1	Q01705	Q01705	Neurogenic locus notch homolog protein 1 OS=Mus musculus OX=10090 GN=Notch1 PE=1 SV=3	1	4	4	1	0	1	1	1	829.869	3316.45	1657.73	1.0006e+06	414.682	0	0	369048	HCD (High Energy Collision Dissociation)	MS2	61.206	100	8.38656	2875	2875	2868	FP030521_23.raw	0/0		4.29297	379.683	379.683	12.4758	5.09369e-05	4.82655e-06	0	0
FALSE	High	PMI-Byonic	PMI-Byonic (A2)	A	2	Unambiguous	QGATCHDRVASFY	[F].QGATcHDRVAsFY.[C]	C5(Carbamidomethyl); S11(HexNAc(1)Hex(1)Fuc(1))	1	1	Q01705	Q01705	Neurogenic locus notch homolog protein 1 OS=Mus musculus OX=10090 GN=Notch1 PE=1 SV=3	1	3	3	1	0	1	1	1	674.96	2022.87	2022.86	3.51105	0.00236745	0	0	6.71353e+06	HCD (High Energy Collision Dissociation)	MS2	0.82085	33.385	8.37416	2869	2869	2868	FP030521_23.raw	0/0		9.94023	748.157	748.157	26.0345	1.14756e-10	2.5393e-11	0	0
FALSE	High	PMI-Byonic	PMI-Byonic (A2)	A	2	Unambiguous	QGATCHDRVASFY	[F].QGATcHDRVAsFY.[C]	C5(Carbamidomethyl); S11(HexNAc(1)Fuc(1))	1	1	Q01705	Q01705	Neurogenic locus notch homolog protein 1 OS=Mus musculus OX=10090 GN=Notch1 PE=1 SV=3	1	3	3	1	0	1	1	1	620.943	1860.82	1860.81	4.55352	0.00282441	0	0	619053	HCD (High Energy Collision Dissociation)	MS2	23.707	100	8.32909	2850	2850	2846	FP030521_23.raw	0/0		7.94023	601.703	534.437	10.4399	1.14756e-08	1.9354e-09	0	0
FALSE	High	PMI-Byonic	PMI-Byonic (A2)	A	2	Unambiguous	QGATCHDRVASFY	[F].QGATcHDRVAsFY.[C]	C5(Carbamidomethyl); S11(HexNAc(1)Hex(1)Fuc(1))	1	1	Q01705	Q01705	Neurogenic locus notch homolog protein 1 OS=Mus musculus OX=10090 GN=Notch1 PE=1 SV=3	1	3	3	1	0	1	1	1	674.961	2022.87	2022.86	3.87312	0.00261159	0	0	751042	HCD (High Energy Collision Dissociation)	MS2	7.86844	100	8.24995	2816	2816	2813	FP030521_23.raw	0/0		8.34686	615.392	615.392	9.27185	4.49926e-09	5.74619e-10	0	0
FALSE	High	PMI-Byonic	PMI-Byonic (A2)	A	2	Unambiguous	QGATCHDRVASFY	[F].QGAtcHDRVASFY.[C]	T4(HexNAc(1)Hex(1)Fuc(1)NeuAc(1)); C5(Carbamidomethyl)	1	1	Q01705	Q01705	Neurogenic locus notch homolog protein 1 OS=Mus musculus OX=10090 GN=Notch1 PE=1 SV=3	1	3	3	1	0	1	1	1	771.993	2313.97	2313.96	4.32738	0.00333779	0	0	334735	HCD (High Energy Collision Dissociation)	MS2	20.4071	100	10.1545	3643	3643	3638	FP030521_23.raw	0/0		2.30861	227.531	170.43	10.4	0.00491344	0.000409135	0	0
FALSE	High	PMI-Byonic	PMI-Byonic (A2)	A	2	Unambiguous	QGATCHDRVASFY	[F].QGATcHDRVAsFY.[C]	C5(Carbamidomethyl); S11(HexNAc(1)Hex(1)Fuc(1)NeuAc(1))	1	1	Q01705	Q01705	Neurogenic locus notch homolog protein 1 OS=Mus musculus OX=10090 GN=Notch1 PE=1 SV=3	1	3	3	1	0	1	1	1	771.994	2313.97	2313.96	5.83087	0.00449746	0	0	5181847	HCD (High Energy Collision Dissociation)	MS2	0.291456	54.7375	10.2724	3694	3694	3693	FP030521_23.raw	0/0		7.00597	573.772	527.299	9.52598	9.86354e-08	1.52626e-08	0	0
FALSE	High	PMI-Byonic	PMI-Byonic (A2)	A	2	Unambiguous	QGATCHDRVASFY	[F].QGAtcHDRVASFY.[C]	T4(HexNAc(1)Hex(1)Fuc(1)NeuAc(1)); C5(Carbamidomethyl)	1	1	Q01705	Q01705	Neurogenic locus notch homolog protein 1 OS=Mus musculus OX=10090 GN=Notch1 PE=1 SV=3	1	3	3	1	0	1	1	1	771.994	2313.97	2313.96	5.51434	0.00425332	0	0	843516	HCD (High Energy Collision Dissociation)	MS2	6.65705	100	10.4059	3754	3754	3748	FP030521_23.raw	0/0		4.40706	387.311	338.156	7.73421	3.91683e-05	4.43245e-06	0	0
FALSE	High	PMI-Byonic	PMI-Byonic (A2)	A	2	Unambiguous	QGATCHDRVASF	[F].QGATcHDRVAsF.[Y]	C5(Carbamidomethyl); S11(HexNAc(1)Hex(1)Fuc(1)NeuAc(1))	1	1	Q01705	Q01705	Neurogenic locus notch homolog protein 1 OS=Mus musculus OX=10090 GN=Notch1 PE=1 SV=3	0	3	3	1	0	1	1	1	717.637	2150.9	2150.89	2.6286	0.00188461	0	0	9932929	HCD (High Energy Collision Dissociation)	MS2	0	17.0846	8.07112	2738	2738	2736	FP030521_23.raw	0/0		5.89707	518.158	471.696	10.4707	1.26744e-06	2.06715e-07	0	0
FALSE	High	PMI-Byonic	PMI-Byonic (A2)	A	2	Unambiguous	QGATCHDRVASFY	[F].QGATcHDRVAsFY.[C]	C5(Carbamidomethyl); S11(Fuc(1))	1	1	Q01705	Q01705	Neurogenic locus notch homolog protein 1 OS=Mus musculus OX=10090 GN=Notch1 PE=1 SV=3	1	3	3	1	0	1	1	1	553.249	1657.73	1657.73	3.02892	0.00167371	0	0	15034921	HCD (High Energy Collision Dissociation)	MS2	0.760769	21.3412	8.42495	2891	2891	2890	FP030521_23.raw	0/0		9.94023	720.802	720.802	15.7688	1.14756e-10	3.06496e-11	0	0
FALSE	High	PMI-Byonic	PMI-Byonic (A2)	A	2	Unambiguous	QGATCHDRVASF	[F].QGATcHDRVAsF.[Y]	C5(Carbamidomethyl); S11(HexNAc(1)Hex(1)Fuc(1)NeuAc(1))	1	1	Q01705	Q01705	Neurogenic locus notch homolog protein 1 OS=Mus musculus OX=10090 GN=Notch1 PE=1 SV=3	0	3	3	1	0	1	1	1	717.637	2150.9	2150.89	2.37321	0.00170151	0	0	3.74209e+06	HCD (High Energy Collision Dissociation)	MS2	3.42695	50.5848	8.19752	2793	2793	2791	FP030521_23.raw	0/0		6.17454	555.825	484.728	10.0303	6.6905e-07	1.24694e-07	0	0
FALSE	High	PMI-Byonic	PMI-Byonic (A2)	A	2	Unambiguous	QGATCHDRVASFY	[F].QGATcHDRVASFY.[C]	C5(Carbamidomethyl)	1	1	Q01705	Q01705	Neurogenic locus notch homolog protein 1 OS=Mus musculus OX=10090 GN=Notch1 PE=1 SV=3	1	3	3	1	0	1	1	1	504.563	1511.67	1511.67	2.94926	0.0014861	0	0	229536	HCD (High Energy Collision Dissociation)	MS2	13.4684	100	8.39086	2877	2877	2868	FP030521_23.raw	0/0		2.16324	324.715	324.715	324.715	0.00686693	0.000543073	0	0
FALSE	High	PMI-Byonic	PMI-Byonic (A2)	A	2	Unambiguous	QGATCHDRVASFY	[F].QGAtcHDRVAsFY.[C]	T4(Fuc(1)); C5(Carbamidomethyl); S11(HexNAc(1)Hex(1)Fuc(1))	1	1	Q01705	Q01705	Neurogenic locus notch homolog protein 1 OS=Mus musculus OX=10090 GN=Notch1 PE=1 SV=3	1	3	3	1	0	1	1	1	723.646	2168.92	2168.92	2.18334	0.00157849	0	0	950014	HCD (High Energy Collision Dissociation)	MS2	19.3381	100	8.20402	2796	2796	2791	FP030521_23.raw	0/0		2.77707	286.927	286.927	0	0.00167081	0.000144026	0	0
FALSE	High	PMI-Byonic	PMI-Byonic (A2)	A	2	Unambiguous	YCECPHGRTGLL	[F].YcEcPHGRTGLL.[C]	C2(Carbamidomethyl); C4(Carbamidomethyl)	1	1	Q01705	Q01705	Neurogenic locus notch homolog protein 1 OS=Mus musculus OX=10090 GN=Notch1 PE=1 SV=3	2	3	3	1	0	1	1	1	488.224	1462.66	1462.66	0.15249	7.43471e-05	0	0	761748	HCD (High Energy Collision Dissociation)	MS2	40.0472	100	7.95836	2690	2690	2682	FP030521_23.raw	0/0		5.29612	522.744	480.056	480.056	5.05682e-06	7.00664e-07	0	0
FALSE	High	PMI-Byonic	PMI-Byonic (A2)	A	2	Unambiguous	YCECPHGRTGLL	[F].YcEcPHGRTGLL.[C]	C2(Carbamidomethyl); C4(Carbamidomethyl)	1	1	Q01705	Q01705	Neurogenic locus notch homolog protein 1 OS=Mus musculus OX=10090 GN=Notch1 PE=1 SV=3	2	2	2	1	0	1	1	1	731.834	1462.66	1462.66	3.39568	0.00248336	0	0	579447	HCD (High Energy Collision Dissociation)	MS2	0	100	8.0486	2728	2728	2725	FP030521_23.raw	0/0		10.1087	757.065	757.065	757.065	7.78651e-11	1.52621e-11	0	0
FALSE	High	PMI-Byonic	PMI-Byonic (A2)	A	2	Unambiguous	YCECPHGRTGLL	[F].YcEcPHGRTGLL.[C]	C2(Carbamidomethyl); C4(Carbamidomethyl)	1	1	Q01705	Q01705	Neurogenic locus notch homolog protein 1 OS=Mus musculus OX=10090 GN=Notch1 PE=1 SV=3	2	3	3	1	0	1	1	1	488.225	1462.66	1462.66	2.40585	0.00117298	0	0	31170350	HCD (High Energy Collision Dissociation)	MS2	0.305793	15.4196	8.06994	2737	2737	2736	FP030521_23.raw	0/0		6.94023	598.146	598.146	598.146	1.14755e-07	1.74255e-08	0	0
FALSE	High	PMI-Byonic	PMI-Byonic (A2)	A	2	Unambiguous	YCECPHGRTGLL	[F].YcEcPHGRTGLL.[C]	C2(Carbamidomethyl); C4(Carbamidomethyl)	1	1	Q01705	Q01705	Neurogenic locus notch homolog protein 1 OS=Mus musculus OX=10090 GN=Notch1 PE=1 SV=3	2	2	2	1	0	1	1	1	731.834	1462.66	1462.66	2.22727	0.00162886	0	0	7.84485e+06	HCD (High Energy Collision Dissociation)	MS2	2.54627	57.4916	8.17138	2781	2781	2780	FP030521_23.raw	0/0		12.1087	858.017	858.017	858.017	7.78651e-13	1.69326e-13	0	0
FALSE	High	PMI-Byonic	PMI-Byonic (A2)	A	2	Unambiguous	YCECPHGRTGLL	[F].YcEcPHGRTGLL.[C]	C2(Carbamidomethyl); C4(Carbamidomethyl)	1	1	Q01705	Q01705	Neurogenic locus notch homolog protein 1 OS=Mus musculus OX=10090 GN=Notch1 PE=1 SV=3	2	3	3	1	0	1	1	1	488.225	1462.66	1462.66	2.40585	0.00117298	0	0	2.97444e+06	HCD (High Energy Collision Dissociation)	MS2	5.76683	87.4195	8.44984	2902	2902	2901	FP030521_23.raw	0/0		6.94023	577.943	577.943	577.943	1.14755e-07	1.94964e-08	0	0
FALSE	High	PMI-Byonic	PMI-Byonic (A2)	A	2	Unambiguous	YCECPHGRTGLL	[F].YcEcPHGRTGLL.[C]	C2(Carbamidomethyl); C4(Carbamidomethyl)	1	1	Q01705	Q01705	Neurogenic locus notch homolog protein 1 OS=Mus musculus OX=10090 GN=Notch1 PE=1 SV=3	2	3	3	1	0	1	1	1	488.225	1462.66	1462.66	3.03179	0.00147816	0	0	99583936	HCD (High Energy Collision Dissociation)	MS2	0.0996618	3.76132	8.19619	2792	2792	2791	FP030521_23.raw	0/0		7.06179	608.601	608.601	608.601	8.67385e-08	1.15014e-08	0	0
FALSE	High	PMI-Byonic	PMI-Byonic (A2)	A	2	Unambiguous	YCECPHGRTGLL	[F].YcEcPHGRTGLL.[C]	C2(Carbamidomethyl); C4(Carbamidomethyl)	1	1	Q01705	Q01705	Neurogenic locus notch homolog protein 1 OS=Mus musculus OX=10090 GN=Notch1 PE=1 SV=3	2	3	3	1	0	1	1	1	488.225	1462.66	1462.66	3.40735	0.00166126	0	0	1.48558e+06	HCD (High Energy Collision Dissociation)	MS2	24.2026	100	8.58507	2963	2963	2956	FP030521_23.raw	0/0		4.61633	496.146	496.146	496.146	2.41917e-05	2.40231e-06	0	0
FALSE	High	PMI-Byonic	PMI-Byonic (A2)	A	2	Unambiguous	YCECPHGRTGLL	[F].YcEcPHGRTGLL.[C]	C2(Carbamidomethyl); C4(Carbamidomethyl)	1	1	Q01705	Q01705	Neurogenic locus notch homolog protein 1 OS=Mus musculus OX=10090 GN=Notch1 PE=1 SV=3	2	3	3	1	0	1	1	1	488.226	1462.66	1462.66	4.22107	0.00205799	0	0	578636	HCD (High Energy Collision Dissociation)	MS2	36.3909	100	8.70913	3017	3017	3011	FP030521_23.raw	0/0		6.29798	471.935	471.935	471.935	5.03524e-07	9.19604e-08	0	0
FALSE	High	PMI-Byonic	PMI-Byonic (A2)	A	2	Unambiguous	YCECPHGRTGLL	[F].YcEcPHGRTGLL.[C]	C2(Carbamidomethyl); C4(Carbamidomethyl)	1	1	Q01705	Q01705	Neurogenic locus notch homolog protein 1 OS=Mus musculus OX=10090 GN=Notch1 PE=1 SV=3	2	3	3	1	0	1	1	1	488.226	1462.66	1462.66	4.47144	0.00218006	0	0	430549	HCD (High Energy Collision Dissociation)	MS2	20.9414	100	8.83683	3072	3072	3066	FP030521_23.raw	0/0		6.29798	473.616	473.616	473.616	5.03524e-07	9.85985e-08	0	0
FALSE	High	PMI-Byonic	PMI-Byonic (A2)	A	2	Unambiguous	YCECPHGRTGLL	[F].YcEcPHGRTGLL.[C]	C2(Carbamidomethyl); C4(Carbamidomethyl)	1	1	Q01705	Q01705	Neurogenic locus notch homolog protein 1 OS=Mus musculus OX=10090 GN=Notch1 PE=1 SV=3	2	3	3	1	0	1	1	1	488.225	1462.66	1462.66	3.40735	0.00166126	0	0	209740	HCD (High Energy Collision Dissociation)	MS2	0	100	8.99169	3139	3139	3132	FP030521_23.raw	0/0		5.89707	490.552	490.552	490.552	1.26744e-06	2.49717e-07	0	0
FALSE	High	PMI-Byonic	PMI-Byonic (A2)	A	2	Unambiguous	YCECPHGRTGLL	[F].YcEcPHGRTGLL.[C]	C2(Carbamidomethyl); C4(Carbamidomethyl)	1	1	Q01705	Q01705	Neurogenic locus notch homolog protein 1 OS=Mus musculus OX=10090 GN=Notch1 PE=1 SV=3	2	3	3	1	0	1	1	1	488.225	1462.66	1462.66	2.9066	0.00141712	0	0	10198700	HCD (High Energy Collision Dissociation)	MS2	0.245569	24.1202	8.32352	2847	2847	2846	FP030521_23.raw	0/0		7.94023	601.334	601.334	601.334	1.14756e-08	1.64631e-09	0	0
FALSE	High	PMI-Byonic	PMI-Byonic (A2)	A	2	Unambiguous	YCECPHGRTGLL	[F].YcEcPHGRTGLL.[C]	C2(Carbamidomethyl); C4(Carbamidomethyl)	1	1	Q01705	Q01705	Neurogenic locus notch homolog protein 1 OS=Mus musculus OX=10090 GN=Notch1 PE=1 SV=3	2	2	2	1	0	1	1	1	731.834	1462.66	1462.66	2.5611	0.001873	0	0	764232	HCD (High Energy Collision Dissociation)	MS2	0	100	8.29992	2837	2837	2835	FP030521_23.raw	0/0		10.1087	758.58	758.58	758.58	7.78651e-11	1.94356e-11	0	0
FALSE	High	PMI-Byonic	PMI-Byonic (A2)	A	2	Unambiguous	CHLNDACISNPCNEGSNCDTNPVNGKAICTCPSGY	[L].cHLNDAcISNPcnEGsNcDtNPVNGKAIcTcPSGY.[T]	C1(Carbamidomethyl); C7(Carbamidomethyl); C12(Carbamidomethyl); N13(Deamidated); S16(Fuc(1)); C18(Carbamidomethyl); T20(Fuc(1)); C29(Carbamidomethyl); C31(Carbamidomethyl)	1	1	Q01705	Q01705	Neurogenic locus notch homolog protein 1 OS=Mus musculus OX=10090 GN=Notch1 PE=1 SV=3	1	4	4	1	0	1	1	1	1063.43	4250.69	4249.68	238.302	0.253177	0	0	540535	HCD (High Energy Collision Dissociation)	MS2	3.37088	100	11.8928	4416	4416	4408	FP030521_23.raw	0/0		5.30295	424.8	424.8	3.16413	4.97792e-06	6.51162e-07	0	0
FALSE	High	PMI-Byonic	PMI-Byonic (A2)	A	2	Unambiguous	CHLNDACISNPCNEGSNCDTNPVNGKAICTCPSGY	[L].cHLNDAcISNPcNEGsncDTNPVNGKAIcTcPSGY.[T]	C1(Carbamidomethyl); C7(Carbamidomethyl); C12(Carbamidomethyl); S16(Fuc(1)); N17(Oxidation); C18(Carbamidomethyl); C29(Carbamidomethyl); C31(Carbamidomethyl)	1	1	Q01705	Q01705	Neurogenic locus notch homolog protein 1 OS=Mus musculus OX=10090 GN=Notch1 PE=1 SV=3	1	4	4	1	0	1	1	1	1031.42	4122.64	4118.63	972.299	1.00114	0	0	1.07947e+06	HCD (High Energy Collision Dissociation)	MS2	63.1931	100	11.8972	4418	4418	4408	FP030521_23.raw	0/0		5.60813	390.456	390.456	0	2.46529e-06	3.69646e-07	0	0
FALSE	High	PMI-Byonic	PMI-Byonic (A2)	A	2	Unambiguous	CHLNDACISNPCNEGSNCDTNPVNGKAICTCPSGY	[L].cHLNDAcISNPcNEGsNcdtnPVNGKAIcTcPSGY.[T]	C1(Carbamidomethyl); C7(Carbamidomethyl); C12(Carbamidomethyl); S16(Fuc(1)); C18(Carbamidomethyl); D19(Oxidation); T20(Fuc(1)); N21(Oxidation); C29(Carbamidomethyl); C31(Carbamidomethyl)	1	1	Q01705	Q01705	Neurogenic locus notch homolog protein 1 OS=Mus musculus OX=10090 GN=Notch1 PE=1 SV=3	1	4	4	1	0	1	1	1	1071.68	4283.71	4280.69	707.109	0.756729	0	0	940455	HCD (High Energy Collision Dissociation)	MS2	0	100	11.7987	4373	4373	4364	FP030521_23.raw	0/0		5.30295	436.399	436.399	4.16149	4.97792e-06	6.01429e-07	0	0
FALSE	High	PMI-Byonic	PMI-Byonic (A2)	A	2	Unambiguous	TGPACSQDVDECALGANPCEHAGKCLNTLGSFECQCL	[Y].TGPAcSQDVdEcALGANPcEHAGKcLntLGSFEcQcL.[Q]	C5(Carbamidomethyl); D10(Oxidation); C12(Carbamidomethyl); C19(Carbamidomethyl); C25(Carbamidomethyl); N27(Oxidation); T28(Fuc(1)); C34(Carbamidomethyl); C36(Carbamidomethyl)	1	1	Q01705	Q01705	Neurogenic locus notch homolog protein 1 OS=Mus musculus OX=10090 GN=Notch1 PE=1 SV=3	4	4	4	1	0	1	1	1	1077.45	4306.78	4304.76	469.489	0.50526	0	0	811034	HCD (High Energy Collision Dissociation)	MS2	29.644	100	14.3347	5494	5494	5486	FP030521_23.raw	0/0		5.23304	406.797	406.797	3.6	5.8473e-06	9.96312e-07	0	0
FALSE	High	PMI-Byonic	PMI-Byonic (A2)	A	2	Unambiguous	TGPACSQDVDECALGANPCEHAGKCLNTLGSFECQCL	[Y].tGPAcSQDVdEcALGANPcEHAGKcLnTLGSFEcQcL.[Q]	T1(Fuc(1)); C5(Carbamidomethyl); D10(Oxidation); C12(Carbamidomethyl); C19(Carbamidomethyl); C25(Carbamidomethyl); N27(Oxidation); C34(Carbamidomethyl); C36(Carbamidomethyl)	1	1	Q01705	Q01705	Neurogenic locus notch homolog protein 1 OS=Mus musculus OX=10090 GN=Notch1 PE=1 SV=3	4	4	4	1	0	1	1	1	1077.45	4306.79	4304.76	471.304	0.507213	0	0	1.0062e+06	HCD (High Energy Collision Dissociation)	MS2	31.8167	100	14.4554	5547	5547	5541	FP030521_23.raw	0/0		3.04445	183.78	183.78	0.0529039	0.000902711	4.89016e-05	0	0
FALSE	High	PMI-Byonic	PMI-Byonic (A2)	A	2	Unambiguous	TGPACSQDVDECALGANPCEHAGKCLNTLGSFECQCL	[Y].TGPAcSQDVDEcALGANPcEHAGKcLntLGSFEcQcL.[Q]	C5(Carbamidomethyl); C12(Carbamidomethyl); C19(Carbamidomethyl); C25(Carbamidomethyl); N27(Oxidation); T28(HexNAc(1)Hex(1)Fuc(1)); C34(Carbamidomethyl); C36(Carbamidomethyl)	1	1	Q01705	Q01705	Neurogenic locus notch homolog protein 1 OS=Mus musculus OX=10090 GN=Notch1 PE=1 SV=3	4	4	4	1	0	1	1	1	1163.99	4652.94	4653.9	-205.753	-0.239388	0	0	3.1038e+06	HCD (High Energy Collision Dissociation)	MS2	0	39.1414	14.8956	5740	5740	5739	FP030521_23.raw	0/0		1.73094	331.052	331.052	7.2	0.0185806	0.000985293	0	0
FALSE	High	PMI-Byonic	PMI-Byonic (A2)	A	2	Unambiguous	TGPACSQDVDECALGANPCEHAGKCL	[Y].TGPAcSqDVDEcALGANPcEHAGKcL.[N]	C5(Carbamidomethyl); Q7(Deamidated); C12(Carbamidomethyl); C19(Carbamidomethyl); C25(Carbamidomethyl)	1	1	Q01705	Q01705	Neurogenic locus notch homolog protein 1 OS=Mus musculus OX=10090 GN=Notch1 PE=1 SV=3	1	4	4	1	0	1	1	1	940.395	3758.56	2818.15	333695	235.101	0	0	1573371	HCD (High Energy Collision Dissociation)	MS2	74.0724	100	11.0308	4031	4031	4023	FP030521_23.raw	0/0		8.50593	658.512	652.202	23.1009	3.11937e-09	3.22148e-10	0	0
FALSE	High	PMI-Byonic	PMI-Byonic (A2)	A	2	Unambiguous	TGPRCEIDVNECISNPCQNDATCLDQIGEF	[Y].TGPRcEIDVNEcIsNPcqnDATcLDQIGEF.[Q]	C5(Carbamidomethyl); C12(Carbamidomethyl); S14(HexNAc(1)Hex(1)Fuc(1)NeuAc(1)); C17(Carbamidomethyl); Q18(Deamidated); N19(Deamidated); C23(Carbamidomethyl)	1	1	Q01705	Q01705	Neurogenic locus notch homolog protein 1 OS=Mus musculus OX=10090 GN=Notch1 PE=1 SV=3	1	4	4	1	0	1	1	1	1080.2	4317.78	4316.74	241.906	0.261061	0	0	409611	HCD (High Energy Collision Dissociation)	MS2	0	100	15.3644	5943	5943	5937	FP030521_23.raw	0/0		4.28722	429.296	429.296	6	5.16157e-05	5.21974e-06	0	0
FALSE	High	PMI-Byonic	PMI-Byonic (A2)	A	2	Unambiguous	TGPRCEIDVNECISNPCQNDATCLDQIGEF	[Y].TGPRcEIDVNEcIsNPcQnDAtcLDqIGEF.[Q]	C5(Carbamidomethyl); C12(Carbamidomethyl); S14(Fuc(1)); C17(Carbamidomethyl); N19(Deamidated); T22(Fuc(1)); C23(Carbamidomethyl); Q26(Deamidated)	1	1	Q01705	Q01705	Neurogenic locus notch homolog protein 1 OS=Mus musculus OX=10090 GN=Notch1 PE=1 SV=3	1	3	3	1	0	1	1	1	1269.54	3806.59	3806.57	7.60942	0.00965525	0	0	470312	HCD (High Energy Collision Dissociation)	MS2	0	100	15.8663	6162	6162	6157	FP030521_23.raw	0/0		5.19773	401.572	401.572	16.6428	6.34259e-06	1.052e-06	0	0
FALSE	High	PMI-Byonic	PMI-Byonic (A2)	A	2	Unambiguous	TGPRCEIDVNECISNPCQNDATCLDQIGEF	[Y].tGPRcEIDVNEcIsNPcQnDATcLDqIGEF.[Q]	T1(Fuc(1)); C5(Carbamidomethyl); C12(Carbamidomethyl); S14(Fuc(1)); C17(Carbamidomethyl); N19(Deamidated); C23(Carbamidomethyl); Q26(Deamidated)	1	1	Q01705	Q01705	Neurogenic locus notch homolog protein 1 OS=Mus musculus OX=10090 GN=Notch1 PE=1 SV=3	1	3	3	1	0	1	1	1	1269.54	3806.6	3806.57	8.86008	0.0112422	0	0	477704	HCD (High Energy Collision Dissociation)	MS2	0	100	15.9874	6216	6216	6212	FP030521_23.raw	0/0		1.86437	169.715	169.715	0	0.0136656	0.000710024	0	0
FALSE	High	PMI-Byonic	PMI-Byonic (A2)	A	2	Unambiguous	TGPRCEIDVNECISNPCQNDATCLDQIGEF	[Y].TGPRcEIDVNEcIsNPcQnDAtcLDqIGEF.[Q]	C5(Carbamidomethyl); C12(Carbamidomethyl); S14(Fuc(1)); C17(Carbamidomethyl); N19(Deamidated); T22(Fuc(1)); C23(Carbamidomethyl); Q26(Deamidated)	1	1	Q01705	Q01705	Neurogenic locus notch homolog protein 1 OS=Mus musculus OX=10090 GN=Notch1 PE=1 SV=3	1	4	4	1	0	1	1	1	952.403	3806.59	3806.57	6.37125	0.00606315	0	0	294022	HCD (High Energy Collision Dissociation)	MS2	0	100	15.9136	6183	6183	6179	FP030521_23.raw	0/0		1.55617	315.731	315.731	1.7053e-13	0.0277865	0.00166516	0	0
FALSE	High	PMI-Byonic	PMI-Byonic (A2)	A	2	Unambiguous	QCICMPGYEGVY	[F].QcIcMPGYEGVY.[C]	C2(Carbamidomethyl); C4(Carbamidomethyl)	1	1	Q01705	Q01705	Neurogenic locus notch homolog protein 1 OS=Mus musculus OX=10090 GN=Notch1 PE=1 SV=3	1	2	2	1	0	1	1	1	738.804	1476.6	1476.6	3.89193	0.0028734	0	0	646230	HCD (High Energy Collision Dissociation)	MS2	4.06034	100	15.5896	6041	6041	6036	FP030521_23.raw	0/0		5.57583	452.544	452.544	452.544	2.65563e-06	4.24312e-07	0	0
FALSE	High	PMI-Byonic	PMI-Byonic (A2)	A	2	Unambiguous	QCICMPGYEGVYCEINTDECASSPCLHNGHCMDKINEF	[F].QcIcMPGYEGVYcEIntDEcAsSPcLHNGHcMdKINEF.[Q]	C2(Carbamidomethyl); C4(Carbamidomethyl); C13(Carbamidomethyl); N16(Deamidated); T17(Fuc(1)); C20(Carbamidomethyl); S22(Fuc(1)); C25(Carbamidomethyl); C31(Carbamidomethyl); D33(Oxidation)	1	1	Q01705	Q01705	Neurogenic locus notch homolog protein 1 OS=Mus musculus OX=10090 GN=Notch1 PE=1 SV=3	3	4	4	1	0	1	1	1	1227.74	4907.93	4904.92	613.462	0.752245	0	0	1.00402e+06	HCD (High Energy Collision Dissociation)	MS2	21.3236	100	15.261	5898	5898	5893	FP030521_23.raw	0/0		6.38402	507.649	507.649	0	4.13026e-07	6.37494e-08	0	0
FALSE	High	PMI-Byonic	PMI-Byonic (A2)	A	2	Unambiguous	QCICMPGYEGVYCEINTDECASSPCLHNGHCMDKINEF	[F].qcIcMPGYEGVYcEINtDEcASsPcLHnGHcMDKINEF.[Q]	Q1(Deamidated); C2(Carbamidomethyl); C4(Carbamidomethyl); C13(Carbamidomethyl); T17(Fuc(1)); C20(Carbamidomethyl); S23(Fuc(1)); C25(Carbamidomethyl); N28(Deamidated); C31(Carbamidomethyl)	1	1	Q01705	Q01705	Neurogenic locus notch homolog protein 1 OS=Mus musculus OX=10090 GN=Notch1 PE=1 SV=3	3	4	4	1	0	1	1	1	1223.99	4892.93	4889.91	617.873	0.755336	0	0	799135	HCD (High Energy Collision Dissociation)	MS2	36.9163	100	15.2654	5900	5900	5893	FP030521_23.raw	0/0		6.66149	533.177	533.177	0	2.18025e-07	3.31159e-08	0	0
FALSE	High	PMI-Byonic	PMI-Byonic (A2)	A	2	Unambiguous	QCICMPGYEGVYCEINTDECASSPCLHNGHCMDKINEF	[F].qcIcMPGYEGVYcEINtDEcAsSPcLHnGHcMDKINEF.[Q]	Q1(Deamidated); C2(Carbamidomethyl); C4(Carbamidomethyl); C13(Carbamidomethyl); T17(Fuc(1)); C20(Carbamidomethyl); S22(Fuc(1)); C25(Carbamidomethyl); N28(Deamidated); C31(Carbamidomethyl)	1	1	Q01705	Q01705	Neurogenic locus notch homolog protein 1 OS=Mus musculus OX=10090 GN=Notch1 PE=1 SV=3	3	4	4	1	0	1	1	1	1224.24	4893.94	4889.91	823.374	1.00656	0	0	1.00079e+06	HCD (High Energy Collision Dissociation)	MS2	23.5563	100	15.994	6219	6219	6212	FP030521_23.raw	0/0		4.92954	365.229	365.229	0	1.17614e-05	1.68097e-06	0	0
FALSE	High	PMI-Byonic	PMI-Byonic (A2)	A	2	Unambiguous	QCICMPGYEGVYCEINTDECASSPCLHNGHCMDKINEF	[F].qcIcMPGYEGVYcEINtDEcASsPcLHnGHcMDKINEF.[Q]	Q1(Deamidated); C2(Carbamidomethyl); C4(Carbamidomethyl); C13(Carbamidomethyl); T17(Fuc(1)); C20(Carbamidomethyl); S23(Fuc(1)); C25(Carbamidomethyl); N28(Deamidated); C31(Carbamidomethyl)	1	1	Q01705	Q01705	Neurogenic locus notch homolog protein 1 OS=Mus musculus OX=10090 GN=Notch1 PE=1 SV=3	3	4	4	1	0	1	1	1	1224.24	4893.93	4889.91	822.276	1.00521	0	0	916084	HCD (High Energy Collision Dissociation)	MS2	18.6559	100	15.7475	6110	6110	6102	FP030521_23.raw	0/0		8.49292	645.44	645.44	0	3.21424e-09	4.29262e-10	0	0
FALSE	High	PMI-Byonic	PMI-Byonic (A2)	A	2	Unambiguous	QCICMPGYEGVYCEINTDECASSPCLHNGHCMDKINEF	[F].qcIcMPGYEGVYcEINtDEcASsPcLHnGHcMDKINEF.[Q]	Q1(Deamidated); C2(Carbamidomethyl); C4(Carbamidomethyl); C13(Carbamidomethyl); T17(Fuc(1)); C20(Carbamidomethyl); S23(Fuc(1)); C25(Carbamidomethyl); N28(Deamidated); C31(Carbamidomethyl)	1	1	Q01705	Q01705	Neurogenic locus notch homolog protein 1 OS=Mus musculus OX=10090 GN=Notch1 PE=1 SV=3	3	4	4	1	0	1	1	1	1223.49	4890.92	4889.91	206.371	0.252284	0	0	127198	HCD (High Energy Collision Dissociation)	MS2	65.3082	100	15.3796	5949	5949	5948	FP030521_23.raw	0/0		6.18451	418.712	418.712	0	6.53871e-07	1.07412e-07	0	0
FALSE	High	PMI-Byonic	PMI-Byonic (A2)	A	2	Unambiguous	QCICMPGYEGVY	[F].QcIcMPGYEGVY.[C]	C2(Carbamidomethyl); C4(Carbamidomethyl)	1	1	Q01705	Q01705	Neurogenic locus notch homolog protein 1 OS=Mus musculus OX=10090 GN=Notch1 PE=1 SV=3	1	2	2	1	0	1	1	1	738.806	1476.6	1476.6	5.54533	0.00409411	0	0	951202	HCD (High Energy Collision Dissociation)	MS2	2.95938	100	15.461	5985	5985	5981	FP030521_23.raw	0/0		5.58155	497.136	414.871	414.871	2.62088e-06	3.971e-07	0	0
FALSE	High	PMI-Byonic	PMI-Byonic (A2)	A	2	Unambiguous	QCICMPGYEGVYCEINTDECASSPCLHNGHCMDKINEF	[F].qcIcMPGYEGVYcEINTDEcASsPcLHnGHcMDKINEF.[Q]	Q1(Deamidated); C2(Carbamidomethyl); C4(Carbamidomethyl); C13(Carbamidomethyl); C20(Carbamidomethyl); S23(HexNAc(1)Fuc(1)); C25(Carbamidomethyl); N28(Deamidated); C31(Carbamidomethyl)	1	1	Q01705	Q01705	Neurogenic locus notch homolog protein 1 OS=Mus musculus OX=10090 GN=Notch1 PE=1 SV=3	3	5	5	1	0	1	1	1	990.598	4948.96	4946.93	410.31	0.405955	0	0	511138	HCD (High Energy Collision Dissociation)	MS2	18.2959	100	13.94	5320	5320	5310	FP030521_23.raw	0/0		3.37976	280.717	280.717	0	0.000417104	2.2242e-05	0	0
FALSE	High	PMI-Byonic	PMI-Byonic (A2)	A	2	Unambiguous	QCICMPGYEGVYCEINTDECASSPCLHNGHCMDKINEF	[F].qcIcMPGYEGVYcEINtDEcASsPcLHnGHcMDKINEF.[Q]	Q1(Deamidated); C2(Carbamidomethyl); C4(Carbamidomethyl); C13(Carbamidomethyl); T17(Fuc(1)); C20(Carbamidomethyl); S23(Fuc(1)); C25(Carbamidomethyl); N28(Deamidated); C31(Carbamidomethyl)	1	1	Q01705	Q01705	Neurogenic locus notch homolog protein 1 OS=Mus musculus OX=10090 GN=Notch1 PE=1 SV=3	3	4	4	1	0	1	1	1	1223.49	4890.93	4889.91	208.668	0.255092	0	0	721062	HCD (High Energy Collision Dissociation)	MS2	0	93.8265	15.8619	6160	6160	6157	FP030521_23.raw	0/0		11.4272	764.27	764.27	0	3.73955e-12	7.21189e-13	0	0
FALSE	High	PMI-Byonic	PMI-Byonic (A2)	A	2	Unambiguous	QCICMPGYEGVYCEINTDECASSPCLHNGHCMDKINEF	[F].QcIcMPGYEGVYcEIntDEcAsSPcLHNGHcMDKINEF.[Q]	C2(Carbamidomethyl); C4(Carbamidomethyl); C13(Carbamidomethyl); N16(Deamidated); T17(Fuc(1)); C20(Carbamidomethyl); S22(Fuc(1)); C25(Carbamidomethyl); C31(Carbamidomethyl)	1	1	Q01705	Q01705	Neurogenic locus notch homolog protein 1 OS=Mus musculus OX=10090 GN=Notch1 PE=1 SV=3	3	4	4	1	0	1	1	1	1223.24	4889.95	4888.93	209.136	0.255612	0	0	174300	HCD (High Energy Collision Dissociation)	MS2	0	100	15.0645	5813	5813	5805	FP030521_23.raw	0/0		3.89456	250.873	250.873	0	0.000127481	8.22826e-06	0	0
FALSE	High	PMI-Byonic	PMI-Byonic (A2)	A	2	Unambiguous	QCQCPKGFNGHLCQYDVDECASTPCKNGAKCLDGPNTY	[F].QcQcPKGFNGHLcqYDVDEcAstPcKnGAKcLDGPNTY.[T]	C2(Carbamidomethyl); C4(Carbamidomethyl); C13(Carbamidomethyl); Q14(Deamidated); C20(Carbamidomethyl); S22(Fuc(1)); T23(Fuc(1)); C25(Carbamidomethyl); N27(Deamidated); C31(Carbamidomethyl)	1	1	Q01705	Q01705	Neurogenic locus notch homolog protein 1 OS=Mus musculus OX=10090 GN=Notch1 PE=1 SV=3	4	5	5	1	0	1	1	1	949.797	4744.95	4743.93	214.812	0.20381	0	0	288287	HCD (High Energy Collision Dissociation)	MS2	10.8439	100	12.0861	4504	4504	4496	FP030521_23.raw	0/0		3.33105	330.79	330.79	15.6	0.000466603	2.87452e-05	0	0
FALSE	High	PMI-Byonic	PMI-Byonic (A2)	A	2	Unambiguous	QCQCPKGFNGHLCQYDVDECASTPCKNGAKCLDGPNTY	[F].QcQcPKGFNGHLcqYDVDEcAstPcKNGAKcLDGPNTY.[T]	C2(Carbamidomethyl); C4(Carbamidomethyl); C13(Carbamidomethyl); Q14(Deamidated); C20(Carbamidomethyl); S22(Fuc(1)); T23(Fuc(1)); C25(Carbamidomethyl); C31(Carbamidomethyl)	1	1	Q01705	Q01705	Neurogenic locus notch homolog protein 1 OS=Mus musculus OX=10090 GN=Notch1 PE=1 SV=3	4	5	5	1	0	1	1	1	949.599	4743.97	4742.95	214.304	0.203287	0	0	204403	HCD (High Energy Collision Dissociation)	MS2	0	100	11.033	4032	4032	4023	FP030521_23.raw	0/0		5.07678	435.574	435.574	10.0838	8.37961e-06	1.18139e-06	0	0
FALSE	High	PMI-Byonic	PMI-Byonic (A2)	A	2	Unambiguous	QCQCPKGFNGHLCQY	[F].QcQcPKGFnGHLcQY.[D]	C2(Carbamidomethyl); C4(Carbamidomethyl); N9(Deamidated); C13(Carbamidomethyl)	1	1	Q01705	Q01705	Neurogenic locus notch homolog protein 1 OS=Mus musculus OX=10090 GN=Notch1 PE=1 SV=3	2	3	3	1	0	1	1	1	633.267	1897.79	1897.78	4.68005	0.00296057	0	0	303007	HCD (High Energy Collision Dissociation)	MS2	0	100	10.2284	3675	3675	3671	FP030521_23.raw	0/0		3.34745	362.253	362.253	76.0719	0.000449315	2.54531e-05	0	0
FALSE	High	PMI-Byonic	PMI-Byonic (A2)	A	2	Unambiguous	QCQCPKGFNGHLCQYDVDECASTPCKNGAKCLDGPNTY	[F].QcQcPKGFNGHLcqYDVDEcAstPcKNGAKcLDGPNTY.[T]	C2(Carbamidomethyl); C4(Carbamidomethyl); C13(Carbamidomethyl); Q14(Deamidated); C20(Carbamidomethyl); S22(Fuc(1)); T23(Fuc(1)); C25(Carbamidomethyl); C31(Carbamidomethyl)	1	1	Q01705	Q01705	Neurogenic locus notch homolog protein 1 OS=Mus musculus OX=10090 GN=Notch1 PE=1 SV=3	4	5	5	1	0	1	1	1	950.2	4746.97	4742.95	847.375	0.803812	0	0	1.44924e+06	HCD (High Energy Collision Dissociation)	MS2	22.861	100	10.9057	3976	3976	3968	FP030521_23.raw	0/0		7.19785	589.865	589.865	13.9101	6.34086e-08	6.44977e-09	0	0
FALSE	High	PMI-Byonic	PMI-Byonic (A2)	A	2	Unambiguous	QCQCPKGFNGHLCQYDVDECASTPCKNGAKCLDGPNTY	[F].QcQcPKGFNGHLcqYDVDEcAstPcKnGAKcLDGPNTY.[T]	C2(Carbamidomethyl); C4(Carbamidomethyl); C13(Carbamidomethyl); Q14(Deamidated); C20(Carbamidomethyl); S22(Fuc(1)); T23(Fuc(1)); C25(Carbamidomethyl); N27(Deamidated); C31(Carbamidomethyl)	1	1	Q01705	Q01705	Neurogenic locus notch homolog protein 1 OS=Mus musculus OX=10090 GN=Notch1 PE=1 SV=3	4	5	5	1	0	1	1	1	950.394	4747.94	4743.93	844.02	0.800795	0	0	1.90605e+06	HCD (High Energy Collision Dissociation)	MS2	26.0878	100	11.7705	4361	4361	4353	FP030521_23.raw	0/0		9.19785	663.753	663.753	15.6	6.34087e-10	1.22883e-10	0	0
FALSE	High	PMI-Byonic	PMI-Byonic (A2)	A	2	Unambiguous	QCQCPKGFNGHLCQYDVDECASTPCKNGAKCLDGPNTY	[F].QcQcPKGFNGHLcQYDVdEcAsTPcKnGAKcLDGPNTY.[T]	C2(Carbamidomethyl); C4(Carbamidomethyl); C13(Carbamidomethyl); D18(Oxidation); C20(Carbamidomethyl); S22(Fuc(1)); C25(Carbamidomethyl); N27(Oxidation); C31(Carbamidomethyl)	1	1	Q01705	Q01705	Neurogenic locus notch homolog protein 1 OS=Mus musculus OX=10090 GN=Notch1 PE=1 SV=3	4	5	5	1	0	1	1	1	926.59	4628.92	4627.9	220.47	0.204062	0	0	317395	HCD (High Energy Collision Dissociation)	MS2	5.45387	100	11.6406	4303	4303	4298	FP030521_23.raw	0/0		2.43108	309.167	213.048	0	0.00370611	0.000281082	0	0
FALSE	High	PMI-Byonic	PMI-Byonic (A2)	A	2	Unambiguous	QCQCPKGFNGHLCQYDVDECASTPCKNGAKCLDGPNTY	[F].QcQcPKGFnGHLcqYDVDEcAstPcKNGAKcLDGPNTY.[T]	C2(Carbamidomethyl); C4(Carbamidomethyl); N9(Deamidated); C13(Carbamidomethyl); Q14(Deamidated); C20(Carbamidomethyl); S22(Fuc(1)); T23(Fuc(1)); C25(Carbamidomethyl); C31(Carbamidomethyl)	1	1	Q01705	Q01705	Neurogenic locus notch homolog protein 1 OS=Mus musculus OX=10090 GN=Notch1 PE=1 SV=3	4	5	5	1	0	1	1	1	949.797	4744.96	4743.93	215.519	0.204482	0	0	1.93988e+06	HCD (High Energy Collision Dissociation)	MS2	0	47.2462	11.609	4289	4289	4287	FP030521_23.raw	0/0		7.19785	592.014	592.014	14.4112	6.34086e-08	7.839e-09	0	0
FALSE	High	PMI-Byonic	PMI-Byonic (A2)	A	2	Unambiguous	QCQCPKGFNGHLCQYDVDECASTPCKNGAKCLDGPNTY	[F].QcQcPKGFnGHLcqYDVDEcAstPcKNGAKcLDGPNTY.[T]	C2(Carbamidomethyl); C4(Carbamidomethyl); N9(Deamidated); C13(Carbamidomethyl); Q14(Deamidated); C20(Carbamidomethyl); S22(Fuc(1)); T23(Fuc(1)); C25(Carbamidomethyl); C31(Carbamidomethyl)	1	1	Q01705	Q01705	Neurogenic locus notch homolog protein 1 OS=Mus musculus OX=10090 GN=Notch1 PE=1 SV=3	4	4	4	1	0	1	1	1	1187.5	4746.96	4743.93	638.155	0.756842	0	0	779972	HCD (High Energy Collision Dissociation)	MS2	75.9862	100	11.5501	4263	4263	4254	FP030521_23.raw	0/0		3.09727	217.518	217.518	15.6	0.000799331	4.26695e-05	0	0
FALSE	High	PMI-Byonic	PMI-Byonic (A2)	A	2	Unambiguous	QCQCPKGFNGHLCQYDVDECASTPCKNGAKCLDGPNTY	[F].QcQcPKGFnGHLcqYDVDEcAstPcKNGAKcLDGPNTY.[T]	C2(Carbamidomethyl); C4(Carbamidomethyl); N9(Deamidated); C13(Carbamidomethyl); Q14(Deamidated); C20(Carbamidomethyl); S22(Fuc(1)); T23(Fuc(1)); C25(Carbamidomethyl); C31(Carbamidomethyl)	1	1	Q01705	Q01705	Neurogenic locus notch homolog protein 1 OS=Mus musculus OX=10090 GN=Notch1 PE=1 SV=3	4	5	5	1	0	1	1	1	950.397	4747.96	4743.93	847.944	0.804519	0	0	4.08666e+06	HCD (High Energy Collision Dissociation)	MS2	36.9494	100	11.4825	4233	4233	4232	FP030521_23.raw	0/0		10.1979	722.94	722.94	15.6	6.34087e-11	1.04465e-11	0	0
FALSE	High	PMI-Byonic	PMI-Byonic (A2)	A	2	Unambiguous	QCQCPKGFNGHLCQYDVDECASTPCKNGAKCLDGPNTY	[F].QcQcPKGFNGHLcqYDVDEcAstPcKnGAKcLDGPNTY.[T]	C2(Carbamidomethyl); C4(Carbamidomethyl); C13(Carbamidomethyl); Q14(Deamidated); C20(Carbamidomethyl); S22(Fuc(1)); T23(Fuc(1)); C25(Carbamidomethyl); N27(Deamidated); C31(Carbamidomethyl)	1	1	Q01705	Q01705	Neurogenic locus notch homolog protein 1 OS=Mus musculus OX=10090 GN=Notch1 PE=1 SV=3	4	5	5	1	0	1	1	1	949.797	4744.95	4743.93	214.747	0.203749	0	0	1.23742e+06	HCD (High Energy Collision Dissociation)	MS2	0	67.3659	11.3392	4169	4169	4166	FP030521_23.raw	0/0		6.43217	549.176	549.176	15.6	3.69688e-07	5.15663e-08	0	0
FALSE	High	PMI-Byonic	PMI-Byonic (A2)	A	2	Unambiguous	QCQCPKGFNGHLCQYDVDECASTPCKNGAKCLDGPNTY	[F].QcQcPKGFnGHLcQYDVDEcAstPcKNGAKcLDGPNTY.[T]	C2(Carbamidomethyl); C4(Carbamidomethyl); N9(Deamidated); C13(Carbamidomethyl); C20(Carbamidomethyl); S22(Fuc(1)); T23(Fuc(1)); C25(Carbamidomethyl); C31(Carbamidomethyl)	1	1	Q01705	Q01705	Neurogenic locus notch homolog protein 1 OS=Mus musculus OX=10090 GN=Notch1 PE=1 SV=3	4	5	5	1	0	1	1	1	950.197	4746.95	4742.95	844.223	0.800821	0	0	1.85273e+06	HCD (High Energy Collision Dissociation)	MS2	1.41427	100	11.2249	4118	4118	4111	FP030521_23.raw	0/0		9.19785	683.779	683.779	15.6	6.34087e-10	9.96464e-11	0	0
FALSE	High	PMI-Byonic	PMI-Byonic (A2)	A	2	Unambiguous	QCQCPKGFNGHLCQYDVDECASTPCKNGAKCLDGPNTY	[F].QcQcPKGFNGHLcQYDVDEcAstPcKnGAKcLdGPNTY.[T]	C2(Carbamidomethyl); C4(Carbamidomethyl); C13(Carbamidomethyl); C20(Carbamidomethyl); S22(Fuc(1)); T23(Fuc(1)); C25(Carbamidomethyl); N27(Deamidated); C31(Carbamidomethyl); D33(Oxidation)	1	1	Q01705	Q01705	Neurogenic locus notch homolog protein 1 OS=Mus musculus OX=10090 GN=Notch1 PE=1 SV=3	4	5	5	1	0	1	1	1	952.799	4759.96	4758.95	213.96	0.203645	0	0	459871	HCD (High Energy Collision Dissociation)	MS2	0	100	11.2066	4110	4110	4100	FP030521_23.raw	0/0		6.5556	449.421	449.421	4.99021	2.78225e-07	4.56752e-08	0	0
FALSE	High	PMI-Byonic	PMI-Byonic (A2)	A	2	Unambiguous	QCQCPKGFNGHLCQYDVDECASTPCKNGAKCLDGPNTY	[F].QcQcPKGFNGHLcqYDVDEcAstPcKNGAKcLdGPNTY.[T]	C2(Carbamidomethyl); C4(Carbamidomethyl); C13(Carbamidomethyl); Q14(Deamidated); C20(Carbamidomethyl); S22(Fuc(1)); T23(Fuc(1)); C25(Carbamidomethyl); C31(Carbamidomethyl); D33(Oxidation)	1	1	Q01705	Q01705	Neurogenic locus notch homolog protein 1 OS=Mus musculus OX=10090 GN=Notch1 PE=1 SV=3	4	5	5	1	0	1	1	1	952.799	4759.97	4758.95	214.473	0.204133	0	0	1.04815e+06	HCD (High Energy Collision Dissociation)	MS2	0	89.9468	11.0712	4049	4049	4045	FP030521_23.raw	0/0		5.27628	489.081	489.081	4.93876	5.29325e-06	8.97445e-07	0	0
FALSE	High	PMI-Byonic	PMI-Byonic (A2)	A	2	Unambiguous	QCQCPKGFNGHLCQYDVDECASTPCKNGAKCLDGPNTY	[F].QcQcPKGFNGHLcqYDVDEcAstPcKNGAKcLdGPNTY.[T]	C2(Carbamidomethyl); C4(Carbamidomethyl); C13(Carbamidomethyl); Q14(Deamidated); C20(Carbamidomethyl); S22(Fuc(1)); T23(Fuc(1)); C25(Carbamidomethyl); C31(Carbamidomethyl); D33(Oxidation)	1	1	Q01705	Q01705	Neurogenic locus notch homolog protein 1 OS=Mus musculus OX=10090 GN=Notch1 PE=1 SV=3	4	5	5	1	0	1	1	1	952.8	4759.97	4758.95	215.691	0.205293	0	0	306752	HCD (High Energy Collision Dissociation)	MS2	35.6851	100	10.9452	3993	3993	3990	FP030521_23.raw	0/0		4.67443	422.439	422.439	4.29547	2.11627e-05	2.20056e-06	0	0
FALSE	High	PMI-Byonic	PMI-Byonic (A2)	A	2	Unambiguous	NGHLCQYDVDECASTPCKNGAKCLDGPNTY	[F].NGHLcQYDVDEcAstPcKnGAKcLDGPNTY.[T]	C5(Carbamidomethyl); C12(Carbamidomethyl); S14(Fuc(1)); T15(Fuc(1)); C17(Carbamidomethyl); N19(Deamidated); C23(Carbamidomethyl)	1	1	Q01705	Q01705	Neurogenic locus notch homolog protein 1 OS=Mus musculus OX=10090 GN=Notch1 PE=1 SV=3	3	4	4	1	0	1	1	1	935.395	3738.56	3737.53	273.421	0.25548	0	0	418379	HCD (High Energy Collision Dissociation)	MS2	3.97298	100	10.2574	3688	3688	3682	FP030521_23.raw	0/0		2.83684	461.248	222.562	16.8	0.00145598	0.000133779	0	0
FALSE	High	PMI-Byonic	PMI-Byonic (A2)	A	2	Unambiguous	NGHLCQYDVDECASTPCKNGAKCLDGPNTY	[F].NGHLcqYDVDEcAstPcKnGAKcLDGPNTY.[T]	C5(Carbamidomethyl); Q6(Deamidated); C12(Carbamidomethyl); S14(Fuc(1)); T15(Fuc(1)); C17(Carbamidomethyl); N19(Deamidated); C23(Carbamidomethyl)	1	1	Q01705	Q01705	Neurogenic locus notch homolog protein 1 OS=Mus musculus OX=10090 GN=Notch1 PE=1 SV=3	3	4	4	1	0	1	1	1	935.389	3738.53	3738.52	4.26173	0.00398314	0	0	189673	HCD (High Energy Collision Dissociation)	MS2	0	100	10.9163	3980	3980	3979	FP030521_23.raw	0/0		4.06005	378.01	177.381	16.8	8.70863e-05	7.25873e-06	0	0
FALSE	High	PMI-Byonic	PMI-Byonic (A2)	A	2	Unambiguous	TCVCTEGYTGTHCEVDIDECDPDPCHYGSCKDGVATF	[Y].TcVcTEGYTGthcEVDIDEcDPDPcHYGScKdGVATF.[T]	C2(Carbamidomethyl); C4(Carbamidomethyl); T11(HexNAc(1)Fuc(1)); H12(Oxidation); C13(Carbamidomethyl); C20(Carbamidomethyl); C25(Carbamidomethyl); C30(Carbamidomethyl); D32(Oxidation)	1	1	Q01705	Q01705	Neurogenic locus notch homolog protein 1 OS=Mus musculus OX=10090 GN=Notch1 PE=1 SV=3	2	4	4	1	0	1	1	1	1174.71	4695.82	4693.79	432.926	0.508015	0	0	845693	HCD (High Energy Collision Dissociation)	MS2	0	100	13.0849	4945	4945	4936	FP030521_23.raw	0/0		2.98912	154.859	154.859	4.8	0.00102537	6.21451e-05	0	0
FALSE	High	PMI-Byonic	PMI-Byonic (A2)	A	2	Unambiguous	TCVCTEGYTGTHCEVDIDECDPDPCHY	[Y].TcVcTEGYTGthcEVDIDEcDPDPcHY.[G]	C2(Carbamidomethyl); C4(Carbamidomethyl); T11(HexNAc(1)Fuc(1)); H12(Oxidation); C13(Carbamidomethyl); C20(Carbamidomethyl); C25(Carbamidomethyl)	1	1	Q01705	Q01705	Neurogenic locus notch homolog protein 1 OS=Mus musculus OX=10090 GN=Notch1 PE=1 SV=3	1	3	3	1	0	1	1	1	1219.12	3655.36	3655.34	3.96995	0.00483718	0	0	1.20753e+06	HCD (High Energy Collision Dissociation)	MS2	0	99.3344	12.1736	4543	4543	4540	FP030521_23.raw	0/0		5.81843	376.43	376.43	3.6	1.51905e-06	3.08427e-07	0	0
FALSE	High	PMI-Byonic	PMI-Byonic (A2)	A	2	Unambiguous	TCVCTEGYTGTHCEVDIDECDPDPCHY	[Y].TcVcTEGYTGtHcEVDIdEcDPDPcHY.[G]	C2(Carbamidomethyl); C4(Carbamidomethyl); T11(HexNAc(1)Fuc(1)); C13(Carbamidomethyl); D18(Oxidation); C20(Carbamidomethyl); C25(Carbamidomethyl)	1	1	Q01705	Q01705	Neurogenic locus notch homolog protein 1 OS=Mus musculus OX=10090 GN=Notch1 PE=1 SV=3	1	4	4	1	0	1	1	1	914.597	3655.37	3655.34	6.15365	0.00562343	0	0	393375	HCD (High Energy Collision Dissociation)	MS2	26.4308	100	12.1778	4545	4545	4540	FP030521_23.raw	0/0		5.05065	470.025	470.025	4.8	8.89925e-06	1.33318e-06	0	0
FALSE	High	PMI-Byonic	PMI-Byonic (A2)	A	2	Unambiguous	TCVCTEGYTGTHCEVDIDECDPDPCHY	[Y].TcVcTEGYTGthcEVDIDEcDPDPcHY.[G]	C2(Carbamidomethyl); C4(Carbamidomethyl); T11(HexNAc(1)Fuc(1)); H12(Oxidation); C13(Carbamidomethyl); C20(Carbamidomethyl); C25(Carbamidomethyl)	1	1	Q01705	Q01705	Neurogenic locus notch homolog protein 1 OS=Mus musculus OX=10090 GN=Notch1 PE=1 SV=3	1	3	3	1	0	1	1	1	1219.13	3655.37	3655.34	6.17403	0.00752273	0	0	1.01125e+06	HCD (High Energy Collision Dissociation)	MS2	0	100	12.2923	4596	4596	4595	FP030521_23.raw	0/0		3.86741	350.666	350.666	4.8	0.000135702	9.24805e-06	0	0
FALSE	High	PMI-Byonic	PMI-Byonic (A2)	A	2	Unambiguous	TCVCTEGYTGTHCEVDIDECDPDPCHYGSCKDGVATF	[Y].TcVcTEGYTGtHcEVDIDEcDPDPcHYGScKdGVATF.[T]	C2(Carbamidomethyl); C4(Carbamidomethyl); T11(HexNAc(1)Fuc(1)); C13(Carbamidomethyl); C20(Carbamidomethyl); C25(Carbamidomethyl); C30(Carbamidomethyl); D32(Oxidation)	1	1	Q01705	Q01705	Neurogenic locus notch homolog protein 1 OS=Mus musculus OX=10090 GN=Notch1 PE=1 SV=3	2	4	4	1	0	1	1	1	1170.96	4680.82	4677.79	646.365	0.75589	0	0	700356	HCD (High Energy Collision Dissociation)	MS2	0	100	13.0612	4935	4935	4925	FP030521_23.raw	0/0		3.8164	180.363	180.363	0	0.000152617	1.03859e-05	0	0
FALSE	High	PMI-Byonic	PMI-Byonic (A2)	A	2	Unambiguous	TCLCQPGYTGHHCETNINECHSQPCRHGGTCQDRDNSYLCL	[F].TcLcQPGYtGHHcETNInEchsQPcRHGGTcQDRDNSYLcL.[C]	C2(Carbamidomethyl); C4(Carbamidomethyl); T9(Fuc(1)); C13(Carbamidomethyl); N18(Oxidation); C20(Carbamidomethyl); H21(Oxidation); S22(HexNAc(1)Hex(1)Fuc(1)NeuAc(1)); C25(Carbamidomethyl); C31(Carbamidomethyl); C40(Carbamidomethyl)	1	1	Q01705	Q01705	Neurogenic locus notch homolog protein 1 OS=Mus musculus OX=10090 GN=Notch1 PE=1 SV=3	4	6	6	1	0	1	1	1	996.737	5975.39	5973.36	339.689	0.338181	0	0	632604	HCD (High Energy Collision Dissociation)	MS2	57.5548	100	9.42495	3328	3328	3319	FP030521_23.raw	0/0		2.30414	142.317	142.317	0	0.0049643	0.00043691	0	0
FALSE	High	PMI-Byonic	PMI-Byonic (A2)	A	2	Unambiguous	TCLCQPGYTGHHCETNINECHSQPCRHGGTCQDRDNSYL	[F].TcLcQPGYTGHHcEtNInEcHsQPcRHGGTcQdRDNSYL.[C]	C2(Carbamidomethyl); C4(Carbamidomethyl); C13(Carbamidomethyl); T15(Fuc(1)); N18(Oxidation); C20(Carbamidomethyl); S22(HexNAc(1)Hex(1)Fuc(1)NeuAc(1)); C25(Carbamidomethyl); C31(Carbamidomethyl); D33(Oxidation)	1	1	Q01705	Q01705	Neurogenic locus notch homolog protein 1 OS=Mus musculus OX=10090 GN=Notch1 PE=1 SV=3	3	6	6	1	0	1	1	1	951.388	5703.29	5700.24	535.288	0.508545	0	0	585846	HCD (High Energy Collision Dissociation)	MS2	77.6105	100	8.28281	2830	2830	2824	FP030521_23.raw	0/0		1.42233	15.0697	15.0697	0	0.0378159	0.00186711	0	0
FALSE	High	PMI-Byonic	PMI-Byonic (A2)	A	2	Unambiguous	TCLCQPGYTGHHCETNINECHSQPCRHGGTCQDRDNSY	[F].TcLcQPGYTGHHcEtnInEcHSQPcRHGGtcQDRDNSY.[L]	C2(Carbamidomethyl); C4(Carbamidomethyl); C13(Carbamidomethyl); T15(HexNAc(1)Fuc(1)); N16(Oxidation); N18(Deamidated); C20(Carbamidomethyl); C25(Carbamidomethyl); T30(HexNAc(1)Hex(1)Fuc(1)NeuAc(1)); C31(Carbamidomethyl)	1	1	Q01705	Q01705	Neurogenic locus notch homolog protein 1 OS=Mus musculus OX=10090 GN=Notch1 PE=1 SV=3	2	6	6	1	0	1	1	1	964.05	5779.26	5775.23	698.885	0.672703	0	0	666974	HCD (High Energy Collision Dissociation)	MS2	31.5485	100	7.36135	2449	2449	2440	FP030521_23.raw	0/0		2.48108	48.5464	48.5464	0	0.00330306	0.00023907	0	0
FALSE	High	PMI-Byonic	PMI-Byonic (A2)	A	2	Unambiguous	TCLCQPGYTGHHCETNINECHSQPCRHGGTCQDRDNSYL	[F].TcLcQPGYTGHHcEtNINEcHsQPcRHGGTcQDRdnSYL.[C]	C2(Carbamidomethyl); C4(Carbamidomethyl); C13(Carbamidomethyl); T15(HexNAc(1)Fuc(1)); C20(Carbamidomethyl); S22(HexNAc(1)Hex(1)Fuc(1)); C25(Carbamidomethyl); C31(Carbamidomethyl); D35(Oxidation); N36(Oxidation)	1	1	Q01705	Q01705	Neurogenic locus notch homolog protein 1 OS=Mus musculus OX=10090 GN=Notch1 PE=1 SV=3	3	6	6	1	0	1	1	1	936.868	5616.17	5612.23	702.799	0.657378	0	0	798534	HCD (High Energy Collision Dissociation)	MS2	55.6176	100	7.35481	2446	2446	2440	FP030521_23.raw	0/0		1.41979	64.5457	64.5457	0	0.0380374	0.00206806	0	0
FALSE	High	PMI-Byonic	PMI-Byonic (A2)	A	2	Unambiguous	LCLCL	[Y].LcLcL.[K]	C2(Carbamidomethyl); C4(Carbamidomethyl)	1	1	Q01705	Q01705	Neurogenic locus notch homolog protein 1 OS=Mus musculus OX=10090 GN=Notch1 PE=1 SV=3	2	6	6	1	0	1	1	1	678.334	4064.97	678.331	4.9926e+06	564.44	0	0	2.23657e+06	HCD (High Energy Collision Dissociation)	MS2	18.7564	95.6642	15.3408	5933	5933	5926	FP030521_23.raw	0/0		4.28528	436.194	436.194	436.194	5.18471e-05	5.6083e-06	0	0
FALSE	High	PMI-Byonic	PMI-Byonic (A2)	A	2	Unambiguous	TCRCPEGYHDPTCL	[F].TcRcPEGYHDPTcL.[S]	C2(Carbamidomethyl); C4(Carbamidomethyl); C13(Carbamidomethyl)	1	1	Q01705	Q01705	Neurogenic locus notch homolog protein 1 OS=Mus musculus OX=10090 GN=Notch1 PE=1 SV=3	1	3	3	1	0	1	1	1	589.245	1765.72	1765.71	6.73696	0.00396517	0	0	122901	HCD (High Energy Collision Dissociation)	MS2	13.5086	100	8.86866	3086	3086	3077	FP030521_23.raw	0/0		2.57381	337.003	337.003	337.003	0.002668	0.000187237	0	0
FALSE	High	PMI-Byonic	PMI-Byonic (A2)	A	2	Unambiguous	TCRCPEGYHDPTCL	[F].TcRcPEGYHDPTcL.[S]	C2(Carbamidomethyl); C4(Carbamidomethyl); C13(Carbamidomethyl)	1	1	Q01705	Q01705	Neurogenic locus notch homolog protein 1 OS=Mus musculus OX=10090 GN=Notch1 PE=1 SV=3	1	3	3	1	0	1	1	1	589.243	1765.72	1765.71	3.41853	0.00201204	0	0	1.72755e+06	HCD (High Energy Collision Dissociation)	MS2	9.06991	60.0827	8.70484	3015	3015	3011	FP030521_23.raw	0/0		5.89707	499.128	499.128	499.128	1.26744e-06	2.35776e-07	0	0
FALSE	High	PMI-Byonic	PMI-Byonic (A2)	A	2	Unambiguous	TCRCPEGYHDPTCL	[F].TcRcPEGYHDPTcL.[S]	C2(Carbamidomethyl); C4(Carbamidomethyl); C13(Carbamidomethyl)	1	1	Q01705	Q01705	Neurogenic locus notch homolog protein 1 OS=Mus musculus OX=10090 GN=Notch1 PE=1 SV=3	1	3	3	1	0	1	1	1	589.243	1765.71	1765.71	3.21113	0.00188997	0	0	1.72029e+06	HCD (High Energy Collision Dissociation)	MS2	37.1212	96.2644	8.57978	2960	2960	2956	FP030521_23.raw	0/0		5.89707	508.826	508.826	508.826	1.26744e-06	2.21447e-07	0	0
FALSE	High	PMI-Byonic	PMI-Byonic (A2)	A	2	Unambiguous	TCRCPEGYHDPTCL	[F].TcRcPEGYHDPTcL.[S]	C2(Carbamidomethyl); C4(Carbamidomethyl); C13(Carbamidomethyl)	1	1	Q01705	Q01705	Neurogenic locus notch homolog protein 1 OS=Mus musculus OX=10090 GN=Notch1 PE=1 SV=3	1	4	4	1	0	1	1	1	588.796	2352.16	1765.71	332135	146.614	0	0	666509	HCD (High Energy Collision Dissociation)	MS2	33.0086	100	8.55778	2950	2950	2945	FP030521_23.raw	0/0		2.67859	339.556	339.556	339.556	0.00209609	0.000156953	0	0
[truncated: 7 more columns]

## Sheet: FP092520_4
Checked	Confidence	Identifying Node Type	Identifying Node	Search ID	Identifying Node No	PSM Ambiguity	Sequence	Annotated Sequence	Modifications	# Protein Groups	# Proteins	Master Protein Accessions	Protein Accessions	Protein Descriptions	# Missed Cleavages	Charge	Original Precursor Charge	DeltaScore	DeltaCn	Rank	Search Engine Rank	Concatenated Rank	m/z [Da]	MH+ [Da]	Theo. MH+ [Da]	DeltaM [ppm]	Deltam/z [Da]	Matched Ions	Total Ions	Intensity	Activation Type	MS Order	Isolation Interference [%]	Ion Inject Time [ms]	RT [min]	First Scan	Last Scan	Master Scan(s)	Spectrum File	Ions Matched	Annotation	|Log Prob|	Byonic Score	Delta Byonic Score	Delta Mod Score	PEP 2D	q-Value 2D	FDR 2D	Peptide Group FDR 2D
FALSE	High	PMI-Byonic	PMI-Byonic (A2)	A	2	Unambiguous	VGQRCQDSNPCLSTPCKNAGTCHVVDHGGTVDY	[F].VGQRcQDSNPcLstPcKNAGTcHVVDHGGTVDY.[A]	C5(Carbamidomethyl); C11(Carbamidomethyl); S13(Hex(1)Pent(2)); T14(Fuc(1)); C16(Carbamidomethyl); C22(Carbamidomethyl)	1	1	Q01705	Q01705	Neurogenic locus notch homolog protein 1 OS=Mus musculus OX=10090 GN=Notch1 PE=1 SV=3	1	5	5	1	0	1	1	1	853.158	4261.76	4261.79	-7.17755	-0.00611785	0	0	449304	HCD (High Energy Collision Dissociation)	MS2	0	100	9.38378	3063	3063	3060	FP092520_4.raw	0/0		5.56903	599.468	599.468	1.2	2.69755e-06	1.35005e-06	0	0
FALSE	High	PMI-Byonic	PMI-Byonic (A2)	A	2	Unambiguous	VGQRCQDSNPCLSTPCKNAGTCHVVDHGGTVDY	[F].VGQRcQDSNPcLstPcKNAGTcHVVDHGGTVDY.[A]	C5(Carbamidomethyl); C11(Carbamidomethyl); S13(Hex(1)Pent(2)); T14(Fuc(1)); C16(Carbamidomethyl); C22(Carbamidomethyl)	1	1	Q01705	Q01705	Neurogenic locus notch homolog protein 1 OS=Mus musculus OX=10090 GN=Notch1 PE=1 SV=3	1	5	5	1	0	1	1	1	853.158	4261.76	4261.79	-6.46148	-0.00550749	0	0	167015	HCD (High Energy Collision Dissociation)	MS2	0	100	9.50941	3117	3117	3115	FP092520_4.raw	0/0		3.35985	289.703	289.703	1.2	0.000436667	0.000111986	0	0
FALSE	High	PMI-Byonic	PMI-Byonic (A2)	A	2	Unambiguous	VGQRCQDSNPCLSTPCKNAGTCHVVDHGGTVDY	[F].VGQRcQDSNPcLstPcKNAGTcHVVDHGGTVDY.[A]	C5(Carbamidomethyl); C11(Carbamidomethyl); S13(Fuc(1)); T14(Hex(1)Pent(1)); C16(Carbamidomethyl); C22(Carbamidomethyl)	1	1	Q01705	Q01705	Neurogenic locus notch homolog protein 1 OS=Mus musculus OX=10090 GN=Notch1 PE=1 SV=3	1	5	5	1	0	1	1	1	826.75	4129.72	4129.75	-6.367	-0.00525882	0	0	2.11216e+06	HCD (High Energy Collision Dissociation)	MS2	0	54.6636	9.43075	3083	3083	3082	FP092520_4.raw	0/0		8.56903	713.266	698.058	0	2.69755e-09	2.69728e-09	0	0
FALSE	High	PMI-Byonic	PMI-Byonic (A2)	A	2	Unambiguous	VGQRCQDSNPCLSTPCKNAGTCHVVDHGGTVDY	[F].VGQRcQDSNPcLstPcKNAGTcHVVDHGGTVDY.[A]	C5(Carbamidomethyl); C11(Carbamidomethyl); S13(Fuc(1)); T14(Hex(1)Pent(1)); C16(Carbamidomethyl); C22(Carbamidomethyl)	1	1	Q01705	Q01705	Neurogenic locus notch homolog protein 1 OS=Mus musculus OX=10090 GN=Notch1 PE=1 SV=3	1	4	4	1	0	1	1	1	1033.19	4129.72	4129.75	-6.76279	-0.00698215	0	0	82417.2	HCD (High Energy Collision Dissociation)	MS2	55.7473	100	9.36886	3057	3057	3049	FP092520_4.raw	0/0		1.68653	245.051	245.051	5.68434e-14	0.0205811	0.002574	0	0
FALSE	High	PMI-Byonic	PMI-Byonic (A2)	A	2	Unambiguous	VGQRCQDSNPCLSTPCKNAGTCHVVDHGGTVDY	[F].VGQRcQDSNPcLstPcKNAGTcHVVDHGGTVDY.[A]	C5(Carbamidomethyl); C11(Carbamidomethyl); S13(HexNAc(1)Hex(1)Fuc(1)); T14(Hex(1)Pent(2)R0); C16(Carbamidomethyl); C22(Carbamidomethyl)	1	1	Q01705	Q01705	Neurogenic locus notch homolog protein 1 OS=Mus musculus OX=10090 GN=Notch1 PE=1 SV=3	1	5	5	1	0	1	1	1	926.584	4628.89	4626.92	425.854	0.394079	0	0	210086	HCD (High Energy Collision Dissociation)	MS2	17.4548	100	9.33878	3044	3044	3038	FP092520_4.raw	0/0		2.76871	7.80809	7.80809	0	0.00170331	0.000368738	0	0
FALSE	High	PMI-Byonic	PMI-Byonic (A2)	A	2	Unambiguous	VGQRCQDSNPCLSTPCKNAGTCHVVDHGGTVDY	[F].VGQRcQDSNPcLstPcKNAGTcHVVDHGGTVDY.[A]	C5(Carbamidomethyl); C11(Carbamidomethyl); S13(Hex(1)Pent(1)R0); T14(Fuc(1)); C16(Carbamidomethyl); C22(Carbamidomethyl)	1	1	Q01705	Q01705	Neurogenic locus notch homolog protein 1 OS=Mus musculus OX=10090 GN=Notch1 PE=1 SV=3	1	5	5	1	0	1	1	1	826.95	4130.72	4129.75	236.015	0.194936	0	0	174239	HCD (High Energy Collision Dissociation)	MS2	12.0373	100	9.31524	3034	3034	3027	FP092520_4.raw	0/0		4.90259	435.085	435.085	0	1.25143e-05	5.17083e-06	0	0
FALSE	High	PMI-Byonic	PMI-Byonic (A2)	A	2	Unambiguous	CLTPLDNACL	[L].cLTPLDNAcL.[A]	C1(Carbamidomethyl); C9(Carbamidomethyl)	1	1	Q01705	Q01705	Neurogenic locus notch homolog protein 1 OS=Mus musculus OX=10090 GN=Notch1 PE=1 SV=3	2	2	2	1	0	1	1	1	588.769	1176.53	1176.54	-6.44327	-0.00379038	0	0	407562	HCD (High Energy Collision Dissociation)	MS2	4.88772	100	15.2445	5640	5640	5634	FP092520_4.raw	0/0		3.2312	526.447	266.245	266.245	0.000587221	0.000135747	0	0
FALSE	High	PMI-Byonic	PMI-Byonic (A2)	A	2	Unambiguous	ANPCRNGGTCDLLTLTEY	[L].ANPcRNGGTcDLLtLTEY.[K]	C4(Carbamidomethyl); C10(Carbamidomethyl); T14(Fuc(1))	1	1	Q01705	Q01705	Neurogenic locus notch homolog protein 1 OS=Mus musculus OX=10090 GN=Notch1 PE=1 SV=3	3	2	2	1	0	1	1	1	1100.99	2200.97	2200.98	-4.76893	-0.00524817	0	0	965240	HCD (High Energy Collision Dissociation)	MS2	0	100	14.9636	5518	5518	5513	FP092520_4.raw	0/0		2.22504	349.033	349.033	0	0.00595607	0.000704715	0	0
FALSE	High	PMI-Byonic	PMI-Byonic (A2)	A	2	Unambiguous	ANPCRNGGTCDLLTLTEY	[L].ANPcRNGGtcDLLTLTEY.[K]	C4(Carbamidomethyl); T9(Fuc(1)); C10(Carbamidomethyl)	1	1	Q01705	Q01705	Neurogenic locus notch homolog protein 1 OS=Mus musculus OX=10090 GN=Notch1 PE=1 SV=3	3	2	2	1	0	1	1	1	1100.99	2200.97	2200.98	-5.65632	-0.00622474	0	0	1.7094e+06	HCD (High Energy Collision Dissociation)	MS2	0	100	15.0834	5569	5569	5568	FP092520_4.raw	0/0		1.82099	330.75	330.75	11.2255	0.0151012	0.00202833	0	0
FALSE	High	PMI-Byonic	PMI-Byonic (A2)	A	2	Unambiguous	KCRCPPGWSGKSCQQADPCASNPCANGGQCLPF	[Y].KcRcPPGWsGKScQQADPcASNPcANGGQcLPF.[E]	C2(Carbamidomethyl); C4(Carbamidomethyl); S9(Hex(1)Pent(1)); C13(Carbamidomethyl); C19(Carbamidomethyl); C24(Carbamidomethyl); C30(Carbamidomethyl)	1	1	Q01705	Q01705	Neurogenic locus notch homolog protein 1 OS=Mus musculus OX=10090 GN=Notch1 PE=1 SV=3	1	4	4	1	0	1	1	1	1012.92	4048.64	4046.67	488.601	0.494301	0	0	641169	HCD (High Energy Collision Dissociation)	MS2	33.4774	100	11.5012	3983	3983	3973	FP092520_4.raw	0/0		2.94454	163.146	163.146	2.4	0.00113623	0.000271952	0	0
FALSE	High	PMI-Byonic	PMI-Byonic (A2)	A	2	Unambiguous	KCRCPPGWSGKSCQQADPCASNPCANGGQCLPFESSY	[Y].KcRcPPGWsGKScQQADPcASNPcANGGQcLPFESSY.[I]	C2(Carbamidomethyl); C4(Carbamidomethyl); S9(Hex(1)Pent(1)); C13(Carbamidomethyl); C19(Carbamidomethyl); C24(Carbamidomethyl); C30(Carbamidomethyl)	1	1	Q01705	Q01705	Neurogenic locus notch homolog protein 1 OS=Mus musculus OX=10090 GN=Notch1 PE=1 SV=3	2	4	4	1	0	1	1	1	1129.46	4514.81	4512.84	437.305	0.493372	0	0	1093276	HCD (High Energy Collision Dissociation)	MS2	14.6077	100	12.0106	4206	4206	4204	FP092520_4.raw	0/0		4.57085	462.573	462.573	1.2	2.68628e-05	1.12636e-05	0	0
FALSE	High	PMI-Byonic	PMI-Byonic (A2)	A	2	Unambiguous	KCRCPPGWSGKSCQQADPCASNPCANGGQCLPFESSY	[Y].KcRcPPGWSGKscQQADPcASNPcANGGQcLPFESSY.[I]	C2(Carbamidomethyl); C4(Carbamidomethyl); S12(Hex(1)Pent(2)); C13(Carbamidomethyl); C19(Carbamidomethyl); C24(Carbamidomethyl); C30(Carbamidomethyl)	1	1	Q01705	Q01705	Neurogenic locus notch homolog protein 1 OS=Mus musculus OX=10090 GN=Notch1 PE=1 SV=3	2	4	4	1	0	1	1	1	1161.97	4644.86	4644.88	-4.39894	-0.00510813	0	0	240807	HCD (High Energy Collision Dissociation)	MS2	0	100	11.9729	4190	4190	4182	FP092520_4.raw	0/0		3.96891	386.992	386.992	0	0.000107421	3.28489e-05	0	0
FALSE	High	PMI-Byonic	PMI-Byonic (A2)	A	2	Unambiguous	SGKSCQQADPCASNPCANGGQCLPFESSY	[W].SGKScQQADPcAsNPcANGGQcLPFESSY.[I]	C5(Carbamidomethyl); C11(Carbamidomethyl); S13(Hex(1)Pent(1)); C16(Carbamidomethyl); C22(Carbamidomethyl)	1	1	Q01705	Q01705	Neurogenic locus notch homolog protein 1 OS=Mus musculus OX=10090 GN=Notch1 PE=1 SV=3	1	3	3	1	0	1	1	1	1157.79	3471.35	3471.37	-6.72217	-0.00777838	0	0	391093	HCD (High Energy Collision Dissociation)	MS2	0	100	13.0082	4650	4650	4644	FP092520_4.raw	0/0		1.91359	298.748	298.748	10.4	0.0122015	0.0016198	0	0
FALSE	High	PMI-Byonic	PMI-Byonic (A2)	A	2	Unambiguous	SGKSCQQADPCASNPCANGGQCLPFESSY	[W].SGKScQQADPcAsNPcANGGQcLPFESSY.[I]	C5(Carbamidomethyl); C11(Carbamidomethyl); S13(Hex(1)Pent(2)); C16(Carbamidomethyl); C22(Carbamidomethyl)	1	1	Q01705	Q01705	Neurogenic locus notch homolog protein 1 OS=Mus musculus OX=10090 GN=Notch1 PE=1 SV=3	1	3	3	1	0	1	1	1	1201.8	3603.39	3603.41	-7.12579	-0.00855905	0	0	146366	HCD (High Energy Collision Dissociation)	MS2	0	100	12.9568	4628	4628	4622	FP092520_4.raw	0/0		3.40215	390.518	390.518	8.70968	0.000396141	7.4954e-05	0	0
FALSE	High	PMI-Byonic	PMI-Byonic (A2)	A	2	Unambiguous	ICRCPPGFHGPTCRQDVNECSQNPGLCRHGGTCHNEIGSY	[Y].IcRcPPGFHGPtcRQDVNEcSQNPGLcRHGGTcHNEIGSY.[R]	C2(Carbamidomethyl); C4(Carbamidomethyl); T12(Fuc(1)); C13(Carbamidomethyl); C20(Carbamidomethyl); C27(Carbamidomethyl); C33(Carbamidomethyl)	1	1	Q01705	Q01705	Neurogenic locus notch homolog protein 1 OS=Mus musculus OX=10090 GN=Notch1 PE=1 SV=3	2	6	6	1	0	1	1	1	806.009	4831.02	4831.05	-6.68393	-0.00538174	0	0	1.0357e+06	HCD (High Energy Collision Dissociation)	MS2	0.62815	85.4154	9.6617	3182	3182	3181	FP092520_4.raw	0/0		2.3444	351.82	351.82	3.6	0.00452476	0.000517167	0	0
FALSE	High	PMI-Byonic	PMI-Byonic (A2)	A	2	Unambiguous	ICRCPPGFHGPTCRQDVNECSQNPGL	[Y].IcRcPPGFHGPTcRQDVNEcSQNPGL.[C]	C2(Carbamidomethyl); C4(Carbamidomethyl); C13(Carbamidomethyl); C20(Carbamidomethyl)	1	1	Q01705	Q01705	Neurogenic locus notch homolog protein 1 OS=Mus musculus OX=10090 GN=Notch1 PE=1 SV=3	1	4	4	1	0	1	1	1	764.834	3056.31	3056.33	-7.14073	-0.00545612	0	0	204174	HCD (High Energy Collision Dissociation)	MS2	5.35273	100	10.2353	3429	3429	3423	FP092520_4.raw	0/0		2.0174	96.0543	96.0543	96.0543	0.00960722	0.00127846	0	0
FALSE	High	PMI-Byonic	PMI-Byonic (A2)	A	2	Unambiguous	NCRCPPEWTGQYCTEDVDECQLMPNACQNGGTCHNTHGGY	[Y].NcRcPPEWTGQYctEDVDEcQLmPNAcQNGGTcHNTHGGY.[N]	C2(Carbamidomethyl); C4(Carbamidomethyl); C13(Carbamidomethyl); T14(HexNAc(1)Hex(1)Fuc(1)); C20(Carbamidomethyl); M23(Oxidation); C27(Carbamidomethyl); C33(Carbamidomethyl)	1	1	Q01705	Q01705	Neurogenic locus notch homolog protein 1 OS=Mus musculus OX=10090 GN=Notch1 PE=1 SV=3	3	4	4	1	0	1	1	1	1326	5300.98	5301.03	-8.41312	-0.0111495	0	0	172275	HCD (High Energy Collision Dissociation)	MS2	0	100	12.6838	4507	4507	4501	FP092520_4.raw	0/0		4.46174	403.937	403.937	3.2	3.45347e-05	1.58263e-05	0	0
FALSE	High	PMI-Byonic	PMI-Byonic (A2)	A	2	Unambiguous	QGATCHDRVASF	[F].QGATcHDRVAsF.[Y]	C5(Carbamidomethyl); S11(Fuc(1))	1	1	Q01705	Q01705	Neurogenic locus notch homolog protein 1 OS=Mus musculus OX=10090 GN=Notch1 PE=1 SV=3	0	3	3	1	0	1	1	1	498.889	1494.65	1494.66	-8.07153	-0.00402141	0	0	817890	HCD (High Energy Collision Dissociation)	MS2	7.39617	100	7.39865	2215	2215	2214	FP092520_4.raw	0/0		2.01826	272.953	272.953	0.82262	0.00958821	0.00100083	0	0
FALSE	High	PMI-Byonic	PMI-Byonic (A2)	A	2	Unambiguous	QGATCHDRVASFY	[F].QGATcHDRVAsFY.[C]	C5(Carbamidomethyl); S11(Fuc(1))	1	1	Q01705	Q01705	Neurogenic locus notch homolog protein 1 OS=Mus musculus OX=10090 GN=Notch1 PE=1 SV=3	1	3	3	1	0	1	1	1	553.243	1657.72	1657.73	-7.46437	-0.00412463	0	0	476584	HCD (High Energy Collision Dissociation)	MS2	14.491	100	9.40512	3072	3072	3071	FP092520_4.raw	0/0		1.37871	212.32	212.32	1.11169	0.0418114	0.00513218	0	0
FALSE	High	PMI-Byonic	PMI-Byonic (A2)	A	2	Unambiguous	QGATCHDRVASF	[F].QGAtcHDRVASF.[Y]	T4(HexNAc(1)Hex(1)Fuc(1)); C5(Carbamidomethyl)	1	1	Q01705	Q01705	Neurogenic locus notch homolog protein 1 OS=Mus musculus OX=10090 GN=Notch1 PE=1 SV=3	0	3	3	1	0	1	1	1	620.599	1859.78	1859.8	-7.87838	-0.00488406	0	0	510253	HCD (High Energy Collision Dissociation)	MS2	3.79935	100	7.52728	2268	2268	2267	FP092520_4.raw	0/0		2.98069	245.158	245.158	4.39379	0.00104545	0.000235941	0	0
FALSE	High	PMI-Byonic	PMI-Byonic (A2)	A	2	Unambiguous	QGATCHDRVASF	[F].QGATcHDRVAsF.[Y]	C5(Carbamidomethyl); S11(Fuc(1))	1	1	Q01705	Q01705	Neurogenic locus notch homolog protein 1 OS=Mus musculus OX=10090 GN=Notch1 PE=1 SV=3	0	3	3	1	0	1	1	1	498.889	1494.65	1494.66	-7.82652	-0.00389934	0	0	1.30212e+06	HCD (High Energy Collision Dissociation)	MS2	2.92731	100	7.51308	2262	2262	2261	FP092520_4.raw	0/0		5.13057	528.211	528.211	17.0458	7.40336e-06	3.33502e-06	0	0
FALSE	High	PMI-Byonic	PMI-Byonic (A2)	A	2	Unambiguous	QGATCHDRVASFY	[F].QGATcHDRVAsFY.[C]	C5(Carbamidomethyl); S11(Fuc(1))	1	1	Q01705	Q01705	Neurogenic locus notch homolog protein 1 OS=Mus musculus OX=10090 GN=Notch1 PE=1 SV=3	1	3	3	1	0	1	1	1	553.243	1657.72	1657.73	-7.24346	-0.00400256	0	0	1.06497e+06	HCD (High Energy Collision Dissociation)	MS2	6.97614	100	9.2809	3019	3019	3016	FP092520_4.raw	0/0		3.2273	350.538	350.538	1.75086	0.000592519	0.000177272	0	0
FALSE	High	PMI-Byonic	PMI-Byonic (A2)	A	2	Unambiguous	QGATCHDRVASFY	[F].QGATcHDRVAsFY.[C]	C5(Carbamidomethyl); S11(HexNAc(1)Hex(1)Fuc(1))	1	1	Q01705	Q01705	Neurogenic locus notch homolog protein 1 OS=Mus musculus OX=10090 GN=Notch1 PE=1 SV=3	1	3	3	1	0	1	1	1	674.953	2022.84	2022.86	-7.89423	-0.00532298	0	0	591384	HCD (High Energy Collision Dissociation)	MS2	21.1329	100	9.19459	2982	2982	2972	FP092520_4.raw	0/0		3.38003	322.882	322.882	7.88713	0.000416845	9.39479e-05	0	0
FALSE	High	PMI-Byonic	PMI-Byonic (A2)	A	2	Unambiguous	QGATCHDRVASF	[F].QGATcHDRVAsF.[Y]	C5(Carbamidomethyl); S11(HexNAc(1)Hex(1)Fuc(1))	1	1	Q01705	Q01705	Neurogenic locus notch homolog protein 1 OS=Mus musculus OX=10090 GN=Notch1 PE=1 SV=3	0	3	3	1	0	1	1	1	620.599	1859.78	1859.8	-7.58301	-0.00470095	0	0	417658	HCD (High Energy Collision Dissociation)	MS2	63.0654	100	7.41285	2221	2221	2220	FP092520_4.raw	0/0		3.14439	283.35	283.35	15.1516	0.000717154	0.000200745	0	0
FALSE	High	PMI-Byonic	PMI-Byonic (A2)	A	2	Unambiguous	QGATCHDRVASF	[F].QGAtcHDRVASF.[Y]	T4(Fuc(1)); C5(Carbamidomethyl)	1	1	Q01705	Q01705	Neurogenic locus notch homolog protein 1 OS=Mus musculus OX=10090 GN=Notch1 PE=1 SV=3	0	3	3	1	0	1	1	1	498.889	1494.65	1494.66	-7.33649	-0.0036552	0	0	169770	HCD (High Energy Collision Dissociation)	MS2	50.6541	100	7.29377	2171	2171	2169	FP092520_4.raw	0/0		1.11251	16.207	16.207	9.2	0.0771779	0.00867688	0	0
FALSE	High	PMI-Byonic	PMI-Byonic (A2)	A	2	Unambiguous	YCECPHGRTGL	[F].YcEcPHGRTGL.[L]	C2(Carbamidomethyl); C4(Carbamidomethyl)	1	1	Q01705	Q01705	Neurogenic locus notch homolog protein 1 OS=Mus musculus OX=10090 GN=Notch1 PE=1 SV=3	1	3	3	1	0	1	1	1	450.525	1349.56	1349.57	-8.00683	-0.00360193	0	0	303237	HCD (High Energy Collision Dissociation)	MS2	5.05983	100	7.08488	2089	2089	2088	FP092520_4.raw	0/0		1.5939	235.51	235.51	235.51	0.0254744	0.00322829	0	0
FALSE	High	PMI-Byonic	PMI-Byonic (A2)	A	2	Unambiguous	YCECPHGRTGLL	[F].YcEcPHGRTGLL.[C]	C2(Carbamidomethyl); C4(Carbamidomethyl)	1	1	Q01705	Q01705	Neurogenic locus notch homolog protein 1 OS=Mus musculus OX=10090 GN=Notch1 PE=1 SV=3	2	3	3	1	0	1	1	1	488.22	1462.65	1462.66	-7.48391	-0.0036488	0	0	4712248	HCD (High Energy Collision Dissociation)	MS2	2.61011	32.4395	9.12343	2951	2951	2950	FP092520_4.raw	0/0		4.00182	376.227	376.227	376.227	9.95812e-05	2.71126e-05	0	0
FALSE	High	PMI-Byonic	PMI-Byonic (A2)	A	2	Unambiguous	YCECPHGRTGLL	[F].YcEcPHGRTGLL.[C]	C2(Carbamidomethyl); C4(Carbamidomethyl)	1	1	Q01705	Q01705	Neurogenic locus notch homolog protein 1 OS=Mus musculus OX=10090 GN=Notch1 PE=1 SV=3	2	2	2	1	0	1	1	1	731.826	1462.65	1462.66	-7.87114	-0.00575639	0	0	367139	HCD (High Energy Collision Dissociation)	MS2	31.3691	100	9.05464	2922	2922	2917	FP092520_4.raw	0/0		4.82769	522.709	522.709	522.709	1.48699e-05	6.78732e-06	0	0
FALSE	High	PMI-Byonic	PMI-Byonic (A2)	A	2	Unambiguous	YCECPHGRTGLL	[F].YcEcPHGRTGLL.[C]	C2(Carbamidomethyl); C4(Carbamidomethyl)	1	1	Q01705	Q01705	Neurogenic locus notch homolog protein 1 OS=Mus musculus OX=10090 GN=Notch1 PE=1 SV=3	2	3	3	1	0	1	1	1	488.22	1462.65	1462.66	-7.10835	-0.00346569	0	0	843881	HCD (High Energy Collision Dissociation)	MS2	8.78475	100	9.00123	2899	2899	2895	FP092520_4.raw	0/0		4.34853	393.281	393.281	393.281	4.48197e-05	1.84621e-05	0	0
FALSE	High	PMI-Byonic	PMI-Byonic (A2)	A	2	Unambiguous	CECPHGRTGLL	[Y].cEcPHGRTGLL.[C]	C1(Carbamidomethyl); C3(Carbamidomethyl)	1	1	Q01705	Q01705	Neurogenic locus notch homolog protein 1 OS=Mus musculus OX=10090 GN=Notch1 PE=1 SV=3	1	3	3	1	0	1	1	1	433.866	1299.58	1299.59	-7.62108	-0.00330143	0	0	206451	HCD (High Energy Collision Dissociation)	MS2	10.0414	100	7.65938	2324	2324	2319	FP092520_4.raw	0/0		3.5184	358.914	358.914	358.914	0.00030311	5.48799e-05	0	0
FALSE	High	PMI-Byonic	PMI-Byonic (A2)	A	2	Unambiguous	CECPHGRTGLL	[Y].cEcPHGRTGLL.[C]	C1(Carbamidomethyl); C3(Carbamidomethyl)	1	1	Q01705	Q01705	Neurogenic locus notch homolog protein 1 OS=Mus musculus OX=10090 GN=Notch1 PE=1 SV=3	1	3	3	1	0	1	1	1	433.866	1299.58	1299.59	-8.11421	-0.00351506	0	0	1.87373e+06	HCD (High Energy Collision Dissociation)	MS2	11.3919	89.5944	7.89854	2425	2425	2424	FP092520_4.raw	0/0		4.47341	485.303	485.303	485.303	3.36197e-05	1.37476e-05	0	0
FALSE	High	PMI-Byonic	PMI-Byonic (A2)	A	2	Unambiguous	CECPHGRTGLL	[Y].cEcPHGRTGLL.[C]	C1(Carbamidomethyl); C3(Carbamidomethyl)	1	1	Q01705	Q01705	Neurogenic locus notch homolog protein 1 OS=Mus musculus OX=10090 GN=Notch1 PE=1 SV=3	1	3	3	1	0	1	1	1	433.866	1299.58	1299.59	-7.12795	-0.00308781	0	0	1302816	HCD (High Energy Collision Dissociation)	MS2	16.6332	100	7.77587	2373	2373	2372	FP092520_4.raw	0/0		4.30276	496.038	496.038	496.038	4.98014e-05	2.10736e-05	0	0
FALSE	High	PMI-Byonic	PMI-Byonic (A2)	A	2	Unambiguous	NGHLCQYDVDECASTPCKNGAKCLDGPNTY	[F].NGHLcQYDVDEcAsTPcKNGAKcLDGPNTY.[T]	C5(Carbamidomethyl); C12(Carbamidomethyl); S14(Hex(1)Pent(1)); C17(Carbamidomethyl); C23(Carbamidomethyl)	1	1	Q01705	Q01705	Neurogenic locus notch homolog protein 1 OS=Mus musculus OX=10090 GN=Notch1 PE=1 SV=3	3	4	4	1	0	1	1	1	935.381	3738.5	3738.53	-7.42816	-0.0069426	0	0	525574	HCD (High Energy Collision Dissociation)	MS2	3.74937	100	10.5323	3558	3558	3555	FP092520_4.raw	0/0		3.93897	438.703	438.703	0.8	0.000115087	3.83314e-05	0	0
FALSE	High	PMI-Byonic	PMI-Byonic (A2)	A	2	Unambiguous	TCVCTEGYTGTHCEVDIDECDPDPCHY	[Y].TcVcTEGYTGtHcEVDIDEcDPDPcHY.[G]	C2(Carbamidomethyl); C4(Carbamidomethyl); T11(HexNAc(1)); C13(Carbamidomethyl); C20(Carbamidomethyl); C25(Carbamidomethyl)	1	1	Q01705	Q01705	Neurogenic locus notch homolog protein 1 OS=Mus musculus OX=10090 GN=Notch1 PE=1 SV=3	1	3	3	1	0	1	1	1	1165.76	3495.27	3493.29	567.026	0.660263	0	0	1.35405e+06	HCD (High Energy Collision Dissociation)	MS2	0	100	12.2445	4310	4310	4303	FP092520_4.raw	0/0		5.48988	590.162	590.162	4.8	3.23679e-06	1.97895e-06	0	0
FALSE	High	PMI-Byonic	PMI-Byonic (A2)	A	2	Unambiguous	TCVCTEGYTGTHCEVDIDECDPDPCHY	[Y].TcVcTEGYTGtHcEVDIDEcDPDPcHY.[G]	C2(Carbamidomethyl); C4(Carbamidomethyl); T11(HexNAc(1)Hex(1)); C13(Carbamidomethyl); C20(Carbamidomethyl); C25(Carbamidomethyl)	1	1	Q01705	Q01705	Neurogenic locus notch homolog protein 1 OS=Mus musculus OX=10090 GN=Notch1 PE=1 SV=3	1	3	3	1	0	1	1	1	1219.44	3656.32	3655.34	266.956	0.325272	0	0	476343	HCD (High Energy Collision Dissociation)	MS2	0	100	12.251	4313	4313	4303	FP092520_4.raw	0/0		2.83749	294.765	294.765	4.8	0.00145383	0.000317409	0	0
FALSE	High	PMI-Byonic	PMI-Byonic (A2)	A	2	Unambiguous	TCVCTEGYTGTHCEVDIDECDPDPCHY	[Y].TcVcTEGYTGtHcEVDIDEcDPDPcHY.[G]	C2(Carbamidomethyl); C4(Carbamidomethyl); T11(HexNAc(1)); C13(Carbamidomethyl); C20(Carbamidomethyl); C25(Carbamidomethyl)	1	1	Q01705	Q01705	Neurogenic locus notch homolog protein 1 OS=Mus musculus OX=10090 GN=Notch1 PE=1 SV=3	1	3	3	1	0	1	1	1	1165.09	3493.27	3493.29	-7.24702	-0.00843865	0	0	384893	HCD (High Energy Collision Dissociation)	MS2	0	100	12.3715	4366	4366	4358	FP092520_4.raw	0/0		4.64738	432.786	432.786	4.8	2.25229e-05	9.03522e-06	0	0
FALSE	High	PMI-Byonic	PMI-Byonic (A2)	A	2	Unambiguous	TCRCPEGYHDPTCL	[F].TcRcPEGYHDPTcL.[S]	C2(Carbamidomethyl); C4(Carbamidomethyl); C13(Carbamidomethyl)	1	1	Q01705	Q01705	Neurogenic locus notch homolog protein 1 OS=Mus musculus OX=10090 GN=Notch1 PE=1 SV=3	1	3	3	1	0	1	1	1	589.237	1765.7	1765.71	-7.36635	-0.00433561	0	0	489490	HCD (High Energy Collision Dissociation)	MS2	20.0885	100	9.26047	3010	3010	3005	FP092520_4.raw	0/0		3.2273	341.174	341.174	341.174	0.000592519	0.000157498	0	0
[truncated: 7 more columns]

## Sheet: FP101320_101620 LONG_4
Checked	Confidence	Identifying Node Type	Identifying Node	Search ID	Identifying Node No	PSM Ambiguity	Sequence	Annotated Sequence	Modifications	# Protein Groups	# Proteins	Master Protein Accessions	Protein Accessions	Protein Descriptions	# Missed Cleavages	Charge	Original Precursor Charge	DeltaScore	DeltaCn	Rank	Search Engine Rank	Concatenated Rank	m/z [Da]	MH+ [Da]	Theo. MH+ [Da]	DeltaM [ppm]	Deltam/z [Da]	Matched Ions	Total Ions	Intensity	Activation Type	MS Order	Isolation Interference [%]	Ion Inject Time [ms]	RT [min]	First Scan	Last Scan	Master Scan(s)	Spectrum File	Ions Matched	Annotation	|Log Prob|	Byonic Score	Delta Byonic Score	Delta Mod Score	PEP 2D	q-Value 2D	FDR 2D	Peptide Group FDR 2D
FALSE	High	PMI-Byonic	PMI-Byonic (A2)	A	2	Unambiguous	VGQRCQDSNPCLSTPCKNAGTCHVVDHGGTVDY	[F].VGQRcQDSNPcLstPcKNAGTcHVVDHGGTVDY.[A]	C5(Carbamidomethyl); C11(Carbamidomethyl); S13(Fuc(1)); T14(Hex(1)Pent(1)R0); C16(Carbamidomethyl); C22(Carbamidomethyl)	1	1	Q01705	Q01705	Neurogenic locus notch homolog protein 1 OS=Mus musculus OX=10090 GN=Notch1 PE=1 SV=3	1	5	5	1	0	1	1	1	826.751	4129.73	4129.75	-4.81524	-0.00397714	0	0	509595	HCD (High Energy Collision Dissociation)	MS2	2.32093	100	8.51011	3450	3450	3448	FL101320_101620_LONG_4.raw	0/0		3.92728	520.014	520.014	0	0.000118228	0.000118216	0	0
FALSE	Low	PMI-Byonic	PMI-Byonic (A2)	A	2	Unambiguous	VGQRCQDSNPCLSTPCKNAGTCHVVDHGGTVDY	[F].VGQRcQDSNPcLstPcKNAGTcHVVDHGGTVDY.[A]	C5(Carbamidomethyl); C11(Carbamidomethyl); S13(Hex(1)Pent(2)R0); T14(Fuc(1)); C16(Carbamidomethyl); C22(Carbamidomethyl)	1	1	Q01705	Q01705	Neurogenic locus notch homolog protein 1 OS=Mus musculus OX=10090 GN=Notch1 PE=1 SV=3	1	5	5	1	0	1	1	1	853.153	4261.74	4261.79	-12.6913	-0.0108176	0	0	133091	HCD (High Energy Collision Dissociation)	MS2	84.3894	100	8.52308	3456	3456	3454	FL101320_101620_LONG_4.raw	0/0		0.822829	150.059	150.059	0.28	0.150374	0.0503837	0	0
FALSE	High	PMI-Byonic	PMI-Byonic (A2)	A	2	Unambiguous	QGATCHDRVASF	[F].QGATcHDRVAsF.[Y]	C5(Carbamidomethyl); S11(HexNAc(1)Hex(1)Fuc(1))	1	1	Q01705	Q01705	Neurogenic locus notch homolog protein 1 OS=Mus musculus OX=10090 GN=Notch1 PE=1 SV=3	0	3	3	1	0	1	1	1	620.6	1859.79	1859.8	-5.90929	-0.00366336	0	0	459691	HCD (High Energy Collision Dissociation)	MS2	3.7682	100	7.01502	2785	2785	2782	FL101320_101620_LONG_4.raw	0/0		3.17766	455.955	455.955	16.2123	0.000664264	0.000391226	0	0
[truncated: 7 more columns]

## Sheet: FP033021_19
Checked	Confidence	Identifying Node Type	Identifying Node	Search ID	Identifying Node No	PSM Ambiguity	Sequence	Annotated Sequence	Modifications	# Protein Groups	# Proteins	Master Protein Accessions	Protein Accessions	Protein Descriptions	# Missed Cleavages	Charge	Original Precursor Charge	DeltaScore	DeltaCn	Rank	Search Engine Rank	Concatenated Rank	m/z [Da]	MH+ [Da]	Theo. MH+ [Da]	DeltaM [ppm]	Deltam/z [Da]	Matched Ions	Total Ions	Intensity	Activation Type	MS Order	Isolation Interference [%]	Ion Inject Time [ms]	RT [min]	First Scan	Last Scan	Master Scan(s)	Spectrum File	Ions Matched	Annotation	|Log Prob|	Byonic Score	Delta Byonic Score	Delta Mod Score	PEP 2D	q-Value 2D	FDR 2D	Peptide Group FDR 2D
FALSE	Low	PMI-Byonic	PMI-Byonic (A2)	A	2	Unambiguous	RCSQPSGTCL	[L].RcSQPSGTcL.[N]	C2(Carbamidomethyl); C9(Carbamidomethyl)	1	1	Q01705	Q01705	Neurogenic locus notch homolog protein 1 OS=Mus musculus OX=10090 GN=Notch1 PE=1 SV=3	0	2	2	1	0	1	1	1	583.763	1166.52	1165.51	866.464	0.504936	0	0	11718.1	HCD (High Energy Collision Dissociation)	MS2	31.7459	100	6.47895	2148	2148	2146	FP033021_19.raw	0/0		0.260491	50.1007	50.1007	50.1007	0.54892	0.100859	0	0
FALSE	High	PMI-Byonic	PMI-Byonic (A2)	A	2	Unambiguous	RCSQPSGTCL	[L].RcSQPSGTcL.[N]	C2(Carbamidomethyl); C9(Carbamidomethyl)	1	1	Q01705	Q01705	Neurogenic locus notch homolog protein 1 OS=Mus musculus OX=10090 GN=Notch1 PE=1 SV=3	0	2	2	1	0	1	1	1	583.261	1165.52	1165.51	5.43211	0.00316559	0	0	87047	HCD (High Energy Collision Dissociation)	MS2	0	100	6.58656	2188	2188	2187	FP033021_19.raw	0/0		4.4151	390.646	390.646	390.646	3.84503e-05	8.54987e-06	0	0
FALSE	High	PMI-Byonic	PMI-Byonic (A2)	A	2	Unambiguous	RCSQPSGTCL	[L].RcSQPSGTcL.[N]	C2(Carbamidomethyl); C9(Carbamidomethyl)	1	1	Q01705	Q01705	Neurogenic locus notch homolog protein 1 OS=Mus musculus OX=10090 GN=Notch1 PE=1 SV=3	0	2	2	1	0	1	1	1	583.262	1165.52	1165.51	7.00315	0.00408112	0	0	58477	HCD (High Energy Collision Dissociation)	MS2	0	100	6.69691	2224	2224	2223	FP033021_19.raw	0/0		3.44556	359.482	359.482	359.482	0.000358463	6.19512e-05	0	0
FALSE	Low	PMI-Byonic	PMI-Byonic (A2)	A	2	Unambiguous	VGQRCQDSNPCLSTPCKNAGTCHVVDHGGTVDYACSCPL	[F].VGQRcQDSNPcLStPcKNAGtcHVVDHGGTVDYAcScPL.[G]	C5(Carbamidomethyl); C11(Carbamidomethyl); T14(Hex(1)Pent(1)); C16(Carbamidomethyl); T21(Fuc(1)); C22(Carbamidomethyl); C35(Carbamidomethyl); C37(Carbamidomethyl)	1	1	Q01705	Q01705	Neurogenic locus notch homolog protein 1 OS=Mus musculus OX=10090 GN=Notch1 PE=1 SV=3	2	5	5	1	0	1	1	1	965.013	4821.04	4818.02	627.43	0.604593	0	0	1.01644e+06	HCD (High Energy Collision Dissociation)	MS2	39.843	100	11.577	4151	4151	4146	FP033021_19.raw	0/0		0.0578061	56.3549	56.3549	1.2	0.875375	0.164933	0	0
FALSE	Low	PMI-Byonic	PMI-Byonic (A2)	A	2	Ambiguous	VGQRCQDSNPCLSTPCKNAGTCHVVDHGGTVDYACSCPL	[F].VGQRcQDSNPcLsTPcKNAGTcHVVdHGGTVDYAcScPL.[G]	C5(Carbamidomethyl); C11(Carbamidomethyl); S13(Hex(1)Pent(2)); C16(Carbamidomethyl); C22(Carbamidomethyl); D26(Oxidation); C35(Carbamidomethyl); C37(Carbamidomethyl)	1	1	Q01705	Q01705	Neurogenic locus notch homolog protein 1 OS=Mus musculus OX=10090 GN=Notch1 PE=1 SV=3	2	5	5	1	0	1	2	2	964.811	4820.02	4819.99	6.3317	0.00610375	0	0	505741	HCD (High Energy Collision Dissociation)	MS2	35.8768	100	11.4419	4093	4093	4091	FP033021_19.raw	0/0		0.0684961	30.0724	30.0724	0	0.854091	0.153657	0	0
FALSE	Low	PMI-Byonic	PMI-Byonic (A2)	A	2	Ambiguous	VGQRCQDSNPCLSTPCKNAGTCHVVDHGGTVDYACSCPL	[F].VGQRcQDSNPcLStPcKNAGtcHVVDHGGTVDYAcScPL.[G]	C5(Carbamidomethyl); C11(Carbamidomethyl); T14(Hex(1)Pent(1)); C16(Carbamidomethyl); T21(Fuc(1)); C22(Carbamidomethyl); C35(Carbamidomethyl); C37(Carbamidomethyl)	1	1	Q01705	Q01705	Neurogenic locus notch homolog protein 1 OS=Mus musculus OX=10090 GN=Notch1 PE=1 SV=3	2	5	5	1	0	1	1	1	964.811	4820.02	4818.02	417.139	0.401957	0	0	505741	HCD (High Energy Collision Dissociation)	MS2	35.8768	100	11.4419	4093	4093	4091	FP033021_19.raw	0/0		0.0684961	3.57223	3.57223	1.2	0.854091	0.142359	0	0
FALSE	High	PMI-Byonic	PMI-Byonic (A2)	A	2	Unambiguous	VGQRCQDSNPCLSTPCKNAGTCHVVDHGGTVDY	[F].VGQRcQDSNPcLstPcKNAGTcHVVDHGGTVDY.[A]	C5(Carbamidomethyl); C11(Carbamidomethyl); S13(Hex(1)Pent(1)); T14(Fuc(1)); C16(Carbamidomethyl); C22(Carbamidomethyl)	1	1	Q01705	Q01705	Neurogenic locus notch homolog protein 1 OS=Mus musculus OX=10090 GN=Notch1 PE=1 SV=3	1	5	5	1	0	1	1	1	826.758	4129.76	4129.75	2.94402	0.00243161	0	0	117117	HCD (High Energy Collision Dissociation)	MS2	13.3406	100	11.1378	3963	3963	3959	FP033021_19.raw	0/0		4.04935	286.925	286.925	0	8.92579e-05	1.73751e-05	0	0
FALSE	High	PMI-Byonic	PMI-Byonic (A2)	A	2	Unambiguous	VGQRCQDSNPCLSTPCKNAGTCHVVDHGGTVDY	[F].VGQRcQDSNPcLstPcKNAGTcHVVDHGGTVDY.[A]	C5(Carbamidomethyl); C11(Carbamidomethyl); S13(Hex(1)Pent(1)); T14(Fuc(1)); C16(Carbamidomethyl); C22(Carbamidomethyl)	1	1	Q01705	Q01705	Neurogenic locus notch homolog protein 1 OS=Mus musculus OX=10090 GN=Notch1 PE=1 SV=3	1	5	5	1	0	1	1	1	826.755	4129.74	4129.75	-0.898624	-0.000742218	0	0	235170	HCD (High Energy Collision Dissociation)	MS2	0	100	10.8838	3856	3856	3852	FP033021_19.raw	0/0		5.63313	539.12	539.12	0	2.32738e-06	1.65661e-06	0	0
FALSE	High	PMI-Byonic	PMI-Byonic (A2)	A	2	Unambiguous	VGQRCQDSNPCLSTPCKNAGTCHVVDHGGTVDY	[F].VGQRcQDSNPcLstPcKNAGTcHVVDHGGTVDY.[A]	C5(Carbamidomethyl); C11(Carbamidomethyl); S13(Hex(1)Pent(2)); T14(Fuc(1)); C16(Carbamidomethyl); C22(Carbamidomethyl)	1	1	Q01705	Q01705	Neurogenic locus notch homolog protein 1 OS=Mus musculus OX=10090 GN=Notch1 PE=1 SV=3	1	5	5	1	0	1	1	1	853.366	4262.8	4261.79	236.646	0.201707	0	0	242424	HCD (High Energy Collision Dissociation)	MS2	29.6095	100	10.8083	3824	3824	3819	FP033021_19.raw	0/0		2.87399	190.555	190.555	0.28	0.00133664	0.000256988	0	0
FALSE	High	PMI-Byonic	PMI-Byonic (A2)	A	2	Unambiguous	VGQRCQDSNPCLSTPCKNAGTCHVVDHGGTVDY	[F].VGQRcQDSNPcLstPcKNAGTcHVVDHGGTVDY.[A]	C5(Carbamidomethyl); C11(Carbamidomethyl); S13(Hex(1)Pent(1)); T14(Fuc(1)); C16(Carbamidomethyl); C22(Carbamidomethyl)	1	1	Q01705	Q01705	Neurogenic locus notch homolog protein 1 OS=Mus musculus OX=10090 GN=Notch1 PE=1 SV=3	1	5	5	1	0	1	1	1	826.76	4129.77	4129.75	5.826	0.00481198	0	0	297096	HCD (High Energy Collision Dissociation)	MS2	3.50269	100	10.7498	3799	3799	3797	FP033021_19.raw	0/0		4.6589	431.884	431.884	0	2.19331e-05	6.05819e-06	0	0
FALSE	Medium	PMI-Byonic	PMI-Byonic (A2)	A	2	Unambiguous	VGQRCQDSNPCLSTPCKNAGTCHVVDHGGTVDY	[F].VGQRcQDSNPcLstPcKNAGTcHVVDHGGTVDY.[A]	C5(Carbamidomethyl); C11(Carbamidomethyl); S13(Hex(1)Pent(2)R0); T14(Fuc(1)); C16(Carbamidomethyl); C22(Carbamidomethyl)	1	1	Q01705	Q01705	Neurogenic locus notch homolog protein 1 OS=Mus musculus OX=10090 GN=Notch1 PE=1 SV=3	1	5	5	1	0	1	1	1	853.165	4261.8	4261.79	1.55853	0.00132842	0	0	115843	HCD (High Energy Collision Dissociation)	MS2	0	100	10.6771	3768	3768	3766	FP033021_19.raw	0/0		1.09761	106.222	106.222	0.28	0.079872	0.013733	0	0
FALSE	High	PMI-Byonic	PMI-Byonic (A2)	A	2	Unambiguous	VGQRCQDSNPCLSTPCKNAGTCHVVDHGGTVDY	[F].VGQRcQDSNPcLstPcKNAGTcHVVDHGGTVDY.[A]	C5(Carbamidomethyl); C11(Carbamidomethyl); S13(Fuc(1)); T14(Hex(1)Pent(1)); C16(Carbamidomethyl); C22(Carbamidomethyl)	1	1	Q01705	Q01705	Neurogenic locus notch homolog protein 1 OS=Mus musculus OX=10090 GN=Notch1 PE=1 SV=3	1	5	5	1	0	1	1	1	826.759	4129.77	4129.75	4.56975	0.00377438	0	0	181534	HCD (High Energy Collision Dissociation)	MS2	0	100	10.6251	3746	3746	3744	FP033021_19.raw	0/0		5.07696	484.836	484.836	0	8.37613e-06	4.02203e-06	0	0
FALSE	High	PMI-Byonic	PMI-Byonic (A2)	A	2	Unambiguous	VGQRCQDSNPCLSTPCKNAGTCHVVDHGGTVDY	[F].VGQRcQDSNPcLstPcKNAGTcHVVDHGGTVDY.[A]	C5(Carbamidomethyl); C11(Carbamidomethyl); S13(Hex(1)Pent(1)R0); T14(Fuc(1)); C16(Carbamidomethyl); C22(Carbamidomethyl)	1	1	Q01705	Q01705	Neurogenic locus notch homolog protein 1 OS=Mus musculus OX=10090 GN=Notch1 PE=1 SV=3	1	5	5	1	0	1	1	1	827.158	4131.76	4129.75	487.191	0.402395	0	0	380346	HCD (High Energy Collision Dissociation)	MS2	34.5834	100	10.5113	3698	3698	3693	FP033021_19.raw	0/0		1.82586	170.26	170.26	0	0.0149328	0.00179223	0	0
FALSE	Low	PMI-Byonic	PMI-Byonic (A2)	A	2	Unambiguous	ACSCPLGFSGPL	[Y].AcScPLGFSGPL.[C]	C2(Carbamidomethyl); C4(Carbamidomethyl)	1	1	Q01705	Q01705	Neurogenic locus notch homolog protein 1 OS=Mus musculus OX=10090 GN=Notch1 PE=1 SV=3	2	2	2	1	0	1	1	1	633.291	1265.57	1265.57	7.17706	0.00454152	0	0	94767.3	HCD (High Energy Collision Dissociation)	MS2	33.6878	100	16.2257	6137	6137	6132	FP033021_19.raw	0/0		0.0240562	137.714	137.714	137.714	0.946115	0.222357	0.0147059	0.0263157
FALSE	Low	PMI-Byonic	PMI-Byonic (A2)	A	2	Unambiguous	ACSCPLGFSGPL	[Y].AcScPLGFSGPL.[C]	C2(Carbamidomethyl); C4(Carbamidomethyl)	1	1	Q01705	Q01705	Neurogenic locus notch homolog protein 1 OS=Mus musculus OX=10090 GN=Notch1 PE=1 SV=3	2	2	2	1	0	1	1	1	633.287	1265.57	1265.57	1.67912	0.00106252	0	0	239272	HCD (High Energy Collision Dissociation)	MS2	7.31924	100	16.3472	6188	6188	6187	FP033021_19.raw	0/0		0.0423792	102.938	102.938	102.938	0.907028	0.200909	0.0151515	0.0263157
FALSE	Low	PMI-Byonic	PMI-Byonic (A2)	A	2	Unambiguous	CLTPLDNACL	[L].cLTPLDNAcL.[A]	C1(Carbamidomethyl); C9(Carbamidomethyl)	1	1	Q01705	Q01705	Neurogenic locus notch homolog protein 1 OS=Mus musculus OX=10090 GN=Notch1 PE=1 SV=3	2	2	2	1	0	1	1	1	588.775	1176.54	1176.54	3.41333	0.00200796	0	0	384795	HCD (High Energy Collision Dissociation)	MS2	9.31764	100	15.1013	5657	5657	5654	FP033021_19.raw	0/0		0.471388	373.619	261.199	261.199	0.337763	0.0541674	0	0
FALSE	Low	PMI-Byonic	PMI-Byonic (A2)	A	2	Unambiguous	ANPCRNGGTCDLLTLTEY	[L].ANPcRNGGTcDLLTLTEY.[K]	C4(Carbamidomethyl); C10(Carbamidomethyl)	1	1	Q01705	Q01705	Neurogenic locus notch homolog protein 1 OS=Mus musculus OX=10090 GN=Notch1 PE=1 SV=3	3	3	3	1	0	1	1	1	685.649	2054.93	2054.93	2.45297	0.00168023	0	0	138222	HCD (High Energy Collision Dissociation)	MS2	0	100	14.8695	5558	5558	5555	FP033021_19.raw	0/0		0.00553102	23.217	23.217	23.217	0.987345	0.277799	0.0277777	0.0243902
FALSE	High	PMI-Byonic	PMI-Byonic (A2)	A	2	Unambiguous	ANPCRNGGTCDLLTLTEY	[L].ANPcRNGGtcDLLTLTEY.[K]	C4(Carbamidomethyl); T9(Fuc(1)); C10(Carbamidomethyl)	1	1	Q01705	Q01705	Neurogenic locus notch homolog protein 1 OS=Mus musculus OX=10090 GN=Notch1 PE=1 SV=3	3	2	2	1	0	1	1	1	1101	2200.99	2200.98	4.21586	0.00463952	0	0	153115	HCD (High Energy Collision Dissociation)	MS2	0	100	14.833	5543	5543	5533	FP033021_19.raw	0/0		2.06807	260.948	260.948	6.4	0.00854928	0.000879439	0	0
FALSE	Medium	PMI-Byonic	PMI-Byonic (A2)	A	2	Unambiguous	KCRCPPGWSGKSCQQADPCASNPCANGGQCLPFESSY	[Y].KcRcPPGWsGKScQQADPcASNPcANGGQcLPFESSY.[I]	C2(Carbamidomethyl); C4(Carbamidomethyl); S9(Hex(1)Pent(1)); C13(Carbamidomethyl); C19(Carbamidomethyl); C24(Carbamidomethyl); C30(Carbamidomethyl)	1	1	Q01705	Q01705	Neurogenic locus notch homolog protein 1 OS=Mus musculus OX=10090 GN=Notch1 PE=1 SV=3	2	4	4	1	0	1	1	1	1129.72	4515.85	4512.84	668.85	0.754602	0	0	529821	HCD (High Energy Collision Dissociation)	MS2	6.37729	100	13.112	4806	4806	4796	FP033021_19.raw	0/0		1.06587	123.034	123.034	1.2	0.085928	0.0155379	0	0
FALSE	Medium	PMI-Byonic	PMI-Byonic (A2)	A	2	Unambiguous	KCRCPPGWSGKSCQQADPCASNPCANGGQCLPFESSY	[Y].KcRcPPGWsGKScQQADPcASNPcANGGQcLPFESSY.[I]	C2(Carbamidomethyl); C4(Carbamidomethyl); S9(Hex(1)Pent(2)); C13(Carbamidomethyl); C19(Carbamidomethyl); C24(Carbamidomethyl); C30(Carbamidomethyl)	1	1	Q01705	Q01705	Neurogenic locus notch homolog protein 1 OS=Mus musculus OX=10090 GN=Notch1 PE=1 SV=3	2	4	4	1	0	1	1	1	1162.48	4646.89	4644.88	434.172	0.504169	0	0	413876	HCD (High Energy Collision Dissociation)	MS2	0	100	13.1888	4839	4839	4829	FP033021_19.raw	0/0		1.06587	90.7682	90.7682	2.4	0.085928	0.0172547	0	0
FALSE	Medium	PMI-Byonic	PMI-Byonic (A2)	A	2	Unambiguous	KCRCPPGWSGKSCQQADPCASNPCANGGQCLPFESSY	[Y].KcRcPPGWsGKScQQADPcASNPcAnGGQcLPFESSY.[I]	C2(Carbamidomethyl); C4(Carbamidomethyl); S9(Hex(1)Pent(1)); C13(Carbamidomethyl); C19(Carbamidomethyl); C24(Carbamidomethyl); N26(Deamidated); C30(Carbamidomethyl)	1	1	Q01705	Q01705	Neurogenic locus notch homolog protein 1 OS=Mus musculus OX=10090 GN=Notch1 PE=1 SV=3	2	4	4	1	0	1	1	1	1129.97	4516.86	4513.82	673.11	0.759575	0	0	435040	HCD (High Energy Collision Dissociation)	MS2	38.9248	100	13.2338	4858	4858	4851	FP033021_19.raw	0/0		0.832687	114.144	114.144	0	0.146998	0.0275316	0	0
FALSE	Medium	PMI-Byonic	PMI-Byonic (A2)	A	2	Unambiguous	SGKSCQQADPCASNPCANGGQCLPFESSY	[W].SGKScQQADPcAsNPcANGGQcLPFESSY.[I]	C5(Carbamidomethyl); C11(Carbamidomethyl); S13(Hex(1)Pent(2)); C16(Carbamidomethyl); C22(Carbamidomethyl)	1	1	Q01705	Q01705	Neurogenic locus notch homolog protein 1 OS=Mus musculus OX=10090 GN=Notch1 PE=1 SV=3	1	3	3	1	0	1	1	1	1201.81	3603.43	3603.41	4.15502	0.00499075	0	0	70654.3	HCD (High Energy Collision Dissociation)	MS2	0	100	12.8176	4680	4680	4675	FP033021_19.raw	0/0		0.533771	48.6579	48.6579	10.4	0.292569	0.0434839	0	0
FALSE	Medium	PMI-Byonic	PMI-Byonic (A2)	A	2	Unambiguous	SGKSCQQADPCASNPCANGGQCLPFESSY	[W].SGKScQQADPcAsNPcANGGQcLPFESSY.[I]	C5(Carbamidomethyl); C11(Carbamidomethyl); S13(Hex(1)Pent(1)); C16(Carbamidomethyl); C22(Carbamidomethyl)	1	1	Q01705	Q01705	Neurogenic locus notch homolog protein 1 OS=Mus musculus OX=10090 GN=Notch1 PE=1 SV=3	1	3	3	1	0	1	1	1	1157.8	3471.38	3471.37	1.7174	0.00198724	0	0	184293	HCD (High Energy Collision Dissociation)	MS2	0	100	12.8455	4692	4692	4686	FP033021_19.raw	0/0		0.932158	176.916	176.916	10.4	0.116908	0.0196274	0	0
FALSE	Low	PMI-Byonic	PMI-Byonic (A2)	A	2	Unambiguous	ICRCPPGFHGPTCRQDVNECSQNPGLCRHGGTCHNEIGSY	[Y].IcRcPPGFHGPtcRQDVNEcSQNPGLcRHGGTcHNEIGSY.[R]	C2(Carbamidomethyl); C4(Carbamidomethyl); T12(Fuc(1)); C13(Carbamidomethyl); C20(Carbamidomethyl); C27(Carbamidomethyl); C33(Carbamidomethyl)	1	1	Q01705	Q01705	Neurogenic locus notch homolog protein 1 OS=Mus musculus OX=10090 GN=Notch1 PE=1 SV=3	2	6	6	1	0	1	1	1	806.353	4833.08	4831.05	420.697	0.338734	0	0	272032	HCD (High Energy Collision Dissociation)	MS2	71.5417	100	13.7543	5081	5081	5071	FP033021_19.raw	0/0		0.00735965	0.591772	0.591772	0.591772	0.983197	0.267806	0.028169	0.025641
FALSE	Low	PMI-Byonic	PMI-Byonic (A2)	A	2	Unambiguous	ICRCPPGFHGPTCRQDVNECSQNPGLCRHGGTCHNEIGSY	[Y].IcRcPPGFHGPtcRQDVNEcSQNPGLcRHGGTcHNEIGSY.[R]	C2(Carbamidomethyl); C4(Carbamidomethyl); T12(Fuc(1)); C13(Carbamidomethyl); C20(Carbamidomethyl); C27(Carbamidomethyl); C33(Carbamidomethyl)	1	1	Q01705	Q01705	Neurogenic locus notch homolog protein 1 OS=Mus musculus OX=10090 GN=Notch1 PE=1 SV=3	2	6	6		0	1	1	1	806.011	4831.03	4831.05	-4.48563	-0.00361172	0	0	93192.2	HCD (High Energy Collision Dissociation)	MS2	4.18915	100	12.7485	4651	4651	4642	FP033021_19.raw	0/0		0.00410445	32.6621	32.6621	3.6	0.990594	0.315278	0.0263158	0.025641
FALSE	Low	PMI-Byonic	PMI-Byonic (A2)	A	2	Unambiguous	ICRCPPGFHGPTCRQDVNECSQNPGLCRHGGTCHNEIGSY	[Y].IcRcPPGFHGPtcRQDVNEcSQNPGLcRHGGTcHNEIGSY.[R]	C2(Carbamidomethyl); C4(Carbamidomethyl); T12(Fuc(1)); C13(Carbamidomethyl); C20(Carbamidomethyl); C27(Carbamidomethyl); C33(Carbamidomethyl)	1	1	Q01705	Q01705	Neurogenic locus notch homolog protein 1 OS=Mus musculus OX=10090 GN=Notch1 PE=1 SV=3	2	6	6	1	0	1	1	1	806.017	4831.07	4831.05	3.32214	0.00267491	0	0	76156.4	HCD (High Energy Collision Dissociation)	MS2	0	100	13.4646	4956	4956	4950	FP033021_19.raw	0/0		0.0109923	30.3621	30.3621	3.6	0.975007	0.247171	0.0289855	0.025641
FALSE	Low	PMI-Byonic	PMI-Byonic (A2)	A	2	Unambiguous	ICRCPPGFHGPTCRQDVNECSQNPGLCRHGGTCHNEIGSY	[Y].IcRcPPGFHGPtcRQDVNEcSQNPGLcRHGGTcHNEIGSY.[R]	C2(Carbamidomethyl); C4(Carbamidomethyl); T12(Fuc(1)); C13(Carbamidomethyl); C20(Carbamidomethyl); C27(Carbamidomethyl); C33(Carbamidomethyl)	1	1	Q01705	Q01705	Neurogenic locus notch homolog protein 1 OS=Mus musculus OX=10090 GN=Notch1 PE=1 SV=3	2	6	6		0	1	1	1	806.351	4833.07	4831.05	418.65	0.337087	0	0	329504	HCD (High Energy Collision Dissociation)	MS2	46.4128	100	12.6206	4596	4596	4587	FP033021_19.raw	0/0		0.00492054	32.1693	32.1693	3.6	0.988734	0.287538	0.0273972	0.025641
FALSE	Low	PMI-Byonic	PMI-Byonic (A2)	A	2	Unambiguous	ICRCPPGFHGPTCRQDVNECSQNPGLCRHGGTCHNEIGSY	[Y].IcRcPPGFHGPtcRQDVNEcSQNPGLcRHGGTcHNEIGSY.[R]	C2(Carbamidomethyl); C4(Carbamidomethyl); T12(Fuc(1)); C13(Carbamidomethyl); C20(Carbamidomethyl); C27(Carbamidomethyl); C33(Carbamidomethyl)	1	1	Q01705	Q01705	Neurogenic locus notch homolog protein 1 OS=Mus musculus OX=10090 GN=Notch1 PE=1 SV=3	2	6	6		0	1	1	1	806.349	4833.06	4831.05	415.618	0.334645	0	0	500110	HCD (High Energy Collision Dissociation)	MS2	46.1693	100	12.3453	4478	4478	4477	FP033021_19.raw	0/0		0.00410445	12.5635	12.5635	3.6	0.990594	0.306274	0.0266666	0.025641
FALSE	Low	PMI-Byonic	PMI-Byonic (A2)	A	2	Unambiguous	HGPTCRQDVNECSQNPGL	[F].HGPtcRQDVNEcsQNPGL.[C]	T4(HexNAc(1)Hex(1)Fuc(1)NeuAc(1)); C5(Carbamidomethyl); C12(Carbamidomethyl); S13(HexNAc(1)Hex(1)Fuc(1)NeuAc(1))	1	1	Q01705	Q01705	Neurogenic locus notch homolog protein 1 OS=Mus musculus OX=10090 GN=Notch1 PE=1 SV=3	0	3	3	1	0	1	1	1	1225.16	3673.46	3673.46	-1.90429	-0.00233178	0	0	268768	HCD (High Energy Collision Dissociation)	MS2	0	100	13.4795	4962	4962	4961	FP033021_19.raw	0/0		0.38179	14.3457	14.3457	14.3457	0.415154	0.0725589	0	0
FALSE	High	PMI-Byonic	PMI-Byonic (A2)	A	2	Unambiguous	HGPTCRQDVNECSQNPGL	[F].HGPtcRQDVNEcsQNPGL.[C]	T4(HexNAc(1)Hex(1)Fuc(1)); C5(Carbamidomethyl); C12(Carbamidomethyl); S13(HexNAc(1)Hex(1)Fuc(1)NeuAc(1))	1	1	Q01705	Q01705	Neurogenic locus notch homolog protein 1 OS=Mus musculus OX=10090 GN=Notch1 PE=1 SV=3	0	3	3	1	0	1	1	1	1128.12	3382.35	3382.37	-4.60701	-0.0051942	0	0	331195	HCD (High Energy Collision Dissociation)	MS2	0	100	13.4126	4934	4934	4928	FP033021_19.raw	0/0		1.22927	16.1197	16.1197	1.2	0.0589838	0.00906426	0	0
FALSE	Low	PMI-Byonic	PMI-Byonic (A2)	A	2	Unambiguous	HGPTCRQDVNECSQNPGL	[F].HGPtcRQDVNEcsQNPGL.[C]	T4(HexNAc(1)Hex(1)Fuc(1)NeuAc(1)); C5(Carbamidomethyl); C12(Carbamidomethyl); S13(HexNAc(1)Hex(1)Fuc(1)NeuAc(1))	1	1	Q01705	Q01705	Neurogenic locus notch homolog protein 1 OS=Mus musculus OX=10090 GN=Notch1 PE=1 SV=3	0	4	4	1	0	1	1	1	919.118	3673.45	3673.46	-3.61931	-0.00332385	0	0	1.28378e+06	HCD (High Energy Collision Dissociation)	MS2	0	100	13.3435	4905	4905	4895	FP033021_19.raw	0/0		0.0390015	2.21783	2.21783	2.21783	0.91411	0.211554	0.0149254	0
FALSE	Medium	PMI-Byonic	PMI-Byonic (A2)	A	2	Unambiguous	HGPTCRQDVNECSQNPGL	[F].HGPtcRQDVNEcsQNPGL.[C]	T4(HexNAc(1)Hex(1)Fuc(1)NeuAc(1)); C5(Carbamidomethyl); C12(Carbamidomethyl); S13(HexNAc(1)Hex(1)Fuc(1)NeuAc(1))	1	1	Q01705	Q01705	Neurogenic locus notch homolog protein 1 OS=Mus musculus OX=10090 GN=Notch1 PE=1 SV=3	0	3	3	1	0	1	1	1	1225.49	3674.45	3673.46	269.056	0.329455	0	0	642472	HCD (High Energy Collision Dissociation)	MS2	0	100	14.7749	5518	5518	5511	FP033021_19.raw	0/0		1.22927	21.3479	21.3479	21.3479	0.0589838	0.0104134	0	0
FALSE	High	PMI-Byonic	PMI-Byonic (A2)	A	2	Unambiguous	HGPTCRQDVNECSQNPGL	[F].HGPtcRQDVNEcsQNPGL.[C]	T4(HexNAc(1)Hex(1)Fuc(1)NeuAc(1)); C5(Carbamidomethyl); C12(Carbamidomethyl); S13(HexNAc(1)Hex(1)Fuc(1)NeuAc(1))	1	1	Q01705	Q01705	Neurogenic locus notch homolog protein 1 OS=Mus musculus OX=10090 GN=Notch1 PE=1 SV=3	0	3	3	1	0	1	1	1	1225.15	3673.45	3673.46	-4.69563	-0.00574975	0	0	246671	HCD (High Energy Collision Dissociation)	MS2	0	100	13.2251	4854	4854	4851	FP033021_19.raw	0/0		1.22927	2.55892	2.55892	2.55892	0.0589838	0.00763799	0	0
FALSE	Medium	PMI-Byonic	PMI-Byonic (A2)	A	2	Unambiguous	QGATCHDRVASF	[F].QGAtcHDRVASF.[Y]	T4(HexNAc(1)Hex(1)Fuc(1)NeuAc(1)); C5(Carbamidomethyl)	1	1	Q01705	Q01705	Neurogenic locus notch homolog protein 1 OS=Mus musculus OX=10090 GN=Notch1 PE=1 SV=3	0	3	3	1	0	1	1	1	717.97	2151.9	2150.89	466.672	0.334587	0	0	259395	HCD (High Energy Collision Dissociation)	MS2	10.3563	100	9.32879	3211	3211	3208	FP033021_19.raw	0/0		1.15231	87.2537	47.3813	11.6	0.0704196	0.0119925	0	0
FALSE	High	PMI-Byonic	PMI-Byonic (A2)	A	2	Unambiguous	QGATCHDRVASF	[F].QGAtcHDRVASF.[Y]	T4(Fuc(1)); C5(Carbamidomethyl)	1	1	Q01705	Q01705	Neurogenic locus notch homolog protein 1 OS=Mus musculus OX=10090 GN=Notch1 PE=1 SV=3	0	3	3	1	0	1	1	1	498.894	1494.67	1494.66	1.48395	0.000739334	0	0	267480	HCD (High Energy Collision Dissociation)	MS2	2.55218	100	9.81342	3403	3403	3401	FP033021_19.raw	0/0		2.99572	287.142	287.142	9.2	0.0010099	0.00015528	0	0
FALSE	Medium	PMI-Byonic	PMI-Byonic (A2)	A	2	Unambiguous	QGATCHDRVASF	[F].QGAtcHDRVASF.[Y]	T4(Fuc(1)); C5(Carbamidomethyl)	1	1	Q01705	Q01705	Neurogenic locus notch homolog protein 1 OS=Mus musculus OX=10090 GN=Notch1 PE=1 SV=3	0	3	3	1	0	1	1	1	498.895	1494.67	1494.66	3.44404	0.0017159	0	0	216716	HCD (High Energy Collision Dissociation)	MS2	0	100	9.93802	3456	3456	3451	FP033021_19.raw	0/0		0.715291	53.4728	53.4728	9.2	0.192623	0.0336266	0	0
FALSE	Low	PMI-Byonic	PMI-Byonic (A2)	A	2	Unambiguous	QGATCHDRVASF	[F].QGATcHDRVASF.[Y]	C5(Carbamidomethyl)	1	1	Q01705	Q01705	Neurogenic locus notch homolog protein 1 OS=Mus musculus OX=10090 GN=Notch1 PE=1 SV=3	0	3	3	1	0	1	1	1	450.208	1348.61	1348.61	2.38141	0.00107053	0	0	86089.5	HCD (High Energy Collision Dissociation)	MS2	62.1928	100	9.70137	3356	3356	3348	FP033021_19.raw	0/0		0.3602	10.8697	10.8697	10.8697	0.436315	0.0791727	0	0
FALSE	Medium	PMI-Byonic	PMI-Byonic (A2)	A	2	Unambiguous	QGATCHDRVASFY	[F].QGAtcHDRVASFY.[C]	T4(HexNAc(1)Hex(1)Fuc(1)); C5(Carbamidomethyl)	1	1	Q01705	Q01705	Neurogenic locus notch homolog protein 1 OS=Mus musculus OX=10090 GN=Notch1 PE=1 SV=3	1	3	3	1	0	1	1	1	675.294	2023.87	2022.86	498.645	0.33623	0	0	91479	HCD (High Energy Collision Dissociation)	MS2	47.6355	100	10.5134	3699	3699	3693	FP033021_19.raw	0/0		0.82708	34.1101	34.1101	9.2	0.148909	0.0301702	0	0
FALSE	High	PMI-Byonic	PMI-Byonic (A2)	A	2	Unambiguous	QGATCHDRVASF	[F].QGATcHDRVAsF.[Y]	C5(Carbamidomethyl); S11(Fuc(1))	1	1	Q01705	Q01705	Neurogenic locus notch homolog protein 1 OS=Mus musculus OX=10090 GN=Notch1 PE=1 SV=3	0	3	3	1	0	1	1	1	498.894	1494.67	1494.66	1.85146	0.000922439	0	0	590358	HCD (High Energy Collision Dissociation)	MS2	2.42433	100	9.68846	3350	3350	3348	FP033021_19.raw	0/0		6.2641	568.432	560.59	3.20937	5.44383e-07	5.44328e-07	0	0
FALSE	High	PMI-Byonic	PMI-Byonic (A2)	A	2	Unambiguous	QGATCHDRVASF	[F].QGAtcHDRVASF.[Y]	T4(HexNAc(1)Hex(1)Fuc(1)); C5(Carbamidomethyl)	1	1	Q01705	Q01705	Neurogenic locus notch homolog protein 1 OS=Mus musculus OX=10090 GN=Notch1 PE=1 SV=3	0	3	3	1	0	1	1	1	620.605	1859.8	1859.8	2.55781	0.00158567	0	0	399775	HCD (High Energy Collision Dissociation)	MS2	15.6802	100	9.47653	3267	3267	3266	FP033021_19.raw	0/0		2.85283	222.63	222.63	9.2	0.00140336	0.00030683	0	0
FALSE	High	PMI-Byonic	PMI-Byonic (A2)	A	2	Unambiguous	QGATCHDRVASF	[F].QGAtcHDRVASF.[Y]	T4(HexNAc(1)Hex(1)Fuc(1)NeuAc(1)); C5(Carbamidomethyl)	1	1	Q01705	Q01705	Neurogenic locus notch homolog protein 1 OS=Mus musculus OX=10090 GN=Notch1 PE=1 SV=3	0	3	3	1	0	1	1	1	717.972	2151.9	2150.89	470.078	0.337029	0	0	467948	HCD (High Energy Collision Dissociation)	MS2	41.1444	100	9.2673	3186	3186	3185	FP033021_19.raw	0/0		1.90713	124.677	105.014	11.6	0.0123842	0.00130554	0	0
FALSE	High	PMI-Byonic	PMI-Byonic (A2)	A	2	Unambiguous	QGATCHDRVASFY	[F].QGAtcHDRVASFY.[C]	T4(Fuc(1)); C5(Carbamidomethyl)	1	1	Q01705	Q01705	Neurogenic locus notch homolog protein 1 OS=Mus musculus OX=10090 GN=Notch1 PE=1 SV=3	1	3	3	1	0	1	1	1	553.248	1657.73	1657.73	2.03482	0.00112439	0	0	373545	HCD (High Energy Collision Dissociation)	MS2	3.04497	100	10.8018	3821	3821	3819	FP033021_19.raw	0/0		1.60506	173.721	173.721	9.2	0.024828	0.00429886	0	0
FALSE	High	PMI-Byonic	PMI-Byonic (A2)	A	2	Unambiguous	QGATCHDRVASF	[F].QGAtcHDRVASF.[Y]	T4(Fuc(1)); C5(Carbamidomethyl)	1	1	Q01705	Q01705	Neurogenic locus notch homolog protein 1 OS=Mus musculus OX=10090 GN=Notch1 PE=1 SV=3	0	3	3	1	0	1	1	1	499.228	1495.67	1494.66	673.552	0.335578	0	0	372028	HCD (High Energy Collision Dissociation)	MS2	42.4441	100	9.45304	3258	3258	3255	FP033021_19.raw	0/0		1.70316	190.72	190.72	9.2	0.0198081	0.00241346	0	0
FALSE	Low	PMI-Byonic	PMI-Byonic (A2)	A	2	Unambiguous	QGATCHDRVASFY	[F].QGAtcHDRVASFY.[C]	T4(Fuc(1)); C5(Carbamidomethyl)	1	1	Q01705	Q01705	Neurogenic locus notch homolog protein 1 OS=Mus musculus OX=10090 GN=Notch1 PE=1 SV=3	1	3	3	1	0	1	1	1	553.249	1657.73	1657.73	3.47074	0.00191785	0	0	466465	HCD (High Energy Collision Dissociation)	MS2	27.9334	100	10.9271	3874	3874	3873	FP033021_19.raw	0/0		0.120717	14.6986	14.6986	9.2	0.757326	0.119468	0	0
FALSE	High	PMI-Byonic	PMI-Byonic (A2)	A	2	Unambiguous	QGATCHDRVASF	[F].QGAtcHDRVASF.[Y]	T4(Fuc(1)); C5(Carbamidomethyl)	1	1	Q01705	Q01705	Neurogenic locus notch homolog protein 1 OS=Mus musculus OX=10090 GN=Notch1 PE=1 SV=3	0	3	3	1	0	1	1	1	498.893	1494.66	1494.66	0.381391	0.000190017	0	0	824142	HCD (High Energy Collision Dissociation)	MS2	0	100	9.56581	3299	3299	3297	FP033021_19.raw	0/0		5.17387	456.553	456.553	0.964358	6.70081e-06	3.1276e-06	0	0
FALSE	Low	PMI-Byonic	PMI-Byonic (A2)	A	2	Unambiguous	QGATCHDRVASF	[F].QGATcHDRVASF.[Y]	C5(Carbamidomethyl)	1	1	Q01705	Q01705	Neurogenic locus notch homolog protein 1 OS=Mus musculus OX=10090 GN=Notch1 PE=1 SV=3	0	3	3	1	0	1	1	1	450.208	1348.61	1348.61	2.38141	0.00107053	0	0	81683.8	HCD (High Energy Collision Dissociation)	MS2	55.0952	100	9.82418	3408	3408	3401	FP033021_19.raw	0/0		0.3602	12.4068	12.4068	12.4068	0.436315	0.0855502	0	0
FALSE	High	PMI-Byonic	PMI-Byonic (A2)	A	2	Unambiguous	YCECPHGRTGLL	[F].YcEcPHGRTGLL.[C]	C2(Carbamidomethyl); C4(Carbamidomethyl)	1	1	Q01705	Q01705	Neurogenic locus notch homolog protein 1 OS=Mus musculus OX=10090 GN=Notch1 PE=1 SV=3	2	2	2	1	0	1	1	1	731.832	1462.66	1462.66	-0.526844	-0.000385296	0	0	99670	HCD (High Energy Collision Dissociation)	MS2	0	100	11.1679	3976	3976	3970	FP033021_19.raw	0/0		3.48323	401.988	401.988	401.988	0.000328677	4.45095e-05	0	0
FALSE	High	PMI-Byonic	PMI-Byonic (A2)	A	2	Unambiguous	YCECPHGRTGLL	[F].YcEcPHGRTGLL.[C]	C2(Carbamidomethyl); C4(Carbamidomethyl)	1	1	Q01705	Q01705	Neurogenic locus notch homolog protein 1 OS=Mus musculus OX=10090 GN=Notch1 PE=1 SV=3	2	3	3	1	0	1	1	1	488.225	1462.66	1462.66	2.53104	0.00123402	0	0	87979.3	HCD (High Energy Collision Dissociation)	MS2	53.181	100	10.869	3850	3850	3841	FP033021_19.raw	0/0		2.91668	305.628	305.628	305.628	0.00121149	0.000205576	0	0
FALSE	High	PMI-Byonic	PMI-Byonic (A2)	A	2	Unambiguous	YCECPHGRTGLL	[F].YcEcPHGRTGLL.[C]	C2(Carbamidomethyl); C4(Carbamidomethyl)	1	1	Q01705	Q01705	Neurogenic locus notch homolog protein 1 OS=Mus musculus OX=10090 GN=Notch1 PE=1 SV=3	2	3	3	1	0	1	1	1	488.224	1462.66	1462.66	0.966205	0.000471076	0	0	905099	HCD (High Energy Collision Dissociation)	MS2	9.01123	100	10.979	3896	3896	3895	FP033021_19.raw	0/0		5.55402	483.044	424.005	424.005	2.79243e-06	1.88377e-06	0	0
FALSE	High	PMI-Byonic	PMI-Byonic (A2)	A	2	Unambiguous	YCECPHGRTGLL	[F].YcEcPHGRTGLL.[C]	C2(Carbamidomethyl); C4(Carbamidomethyl)	1	1	Q01705	Q01705	Neurogenic locus notch homolog protein 1 OS=Mus musculus OX=10090 GN=Notch1 PE=1 SV=3	2	3	3	1	0	1	1	1	488.224	1462.66	1462.66	1.46695	0.000715216	0	0	2.06512e+06	HCD (High Energy Collision Dissociation)	MS2	3.56605	100	11.1055	3949	3949	3948	FP033021_19.raw	0/0		5.166	549.646	359.65	359.65	6.82341e-06	3.53824e-06	0	0
FALSE	High	PMI-Byonic	PMI-Byonic (A2)	A	2	Unambiguous	YCECPHGRTGLL	[F].YcEcPHGRTGLL.[C]	C2(Carbamidomethyl); C4(Carbamidomethyl)	1	1	Q01705	Q01705	Neurogenic locus notch homolog protein 1 OS=Mus musculus OX=10090 GN=Notch1 PE=1 SV=3	2	3	3	1	0	1	1	1	488.224	1462.66	1462.66	0.903612	0.000440558	0	0	1.22026e+06	HCD (High Energy Collision Dissociation)	MS2	8.60756	100	11.2343	4004	4004	4003	FP033021_19.raw	0/0		5.76782	543.311	411.208	411.208	1.70679e-06	1.12553e-06	0	0
FALSE	High	PMI-Byonic	PMI-Byonic (A2)	A	2	Unambiguous	CECPHGRTGLL	[Y].cEcPHGRTGLL.[C]	C1(Carbamidomethyl); C3(Carbamidomethyl)	1	1	Q01705	Q01705	Neurogenic locus notch homolog protein 1 OS=Mus musculus OX=10090 GN=Notch1 PE=1 SV=3	1	3	3	1	0	1	1	1	433.87	1299.6	1299.59	2.38243	0.00103206	0	0	180829	HCD (High Energy Collision Dissociation)	MS2	51.8164	100	10.3278	3620	3620	3617	FP033021_19.raw	0/0		4.22025	412.614	412.614	412.614	6.02209e-05	1.22406e-05	0	0
FALSE	High	PMI-Byonic	PMI-Byonic (A2)	A	2	Unambiguous	CECPHGRTGLL	[Y].cEcPHGRTGLL.[C]	C1(Carbamidomethyl); C3(Carbamidomethyl)	1	1	Q01705	Q01705	Neurogenic locus notch homolog protein 1 OS=Mus musculus OX=10090 GN=Notch1 PE=1 SV=3	1	3	3	1	0	1	1	1	433.87	1299.59	1299.59	1.18483	0.000513264	0	0	636678	HCD (High Energy Collision Dissociation)	MS2	8.95004	100	10.4515	3672	3672	3671	FP033021_19.raw	0/0		4.97695	549.703	549.703	549.703	1.0545e-05	4.61502e-06	0	0
FALSE	High	PMI-Byonic	PMI-Byonic (A2)	A	2	Unambiguous	CECPHGRTGLL	[Y].cEcPHGRTGLL.[C]	C1(Carbamidomethyl); C3(Carbamidomethyl)	1	1	Q01705	Q01705	Neurogenic locus notch homolog protein 1 OS=Mus musculus OX=10090 GN=Notch1 PE=1 SV=3	1	3	3	1	0	1	1	1	433.871	1299.6	1299.59	2.94601	0.0012762	0	0	450558	HCD (High Energy Collision Dissociation)	MS2	4.53075	100	10.571	3723	3723	3722	FP033021_19.raw	0/0		5.68865	532.389	532.389	532.389	2.04807e-06	1.43303e-06	0	0
FALSE	Low	PMI-Byonic	PMI-Byonic (A2)	A	2	Unambiguous	QCQCPKGF	[F].QcQcPKGF.[N]	C2(Carbamidomethyl); C4(Carbamidomethyl)	1	1	Q01705	Q01705	Neurogenic locus notch homolog protein 1 OS=Mus musculus OX=10090 GN=Notch1 PE=1 SV=3	0	2	2	1	0	1	1	1	512.725	1024.44	1024.43	8.21032	0.00420547	0	0	29651.7	HCD (High Energy Collision Dissociation)	MS2	0	100	6.70123	2226	2226	2223	FP033021_19.raw	0/0		0.251079	71.8596	71.8596	71.8596	0.560945	0.108657	0	0
FALSE	High	PMI-Byonic	PMI-Byonic (A2)	A	2	Unambiguous	QCQCPKGFNGHLCQYDVDECASTPCKNGAKCLDGPNTY	[F].QcQcPKGFNGHLcQYDVDEcAsTPcKNGAKcLdGPNTY.[T]	C2(Carbamidomethyl); C4(Carbamidomethyl); C13(Carbamidomethyl); C20(Carbamidomethyl); S22(Hex(1)Pent(1)); C25(Carbamidomethyl); C31(Carbamidomethyl); D33(Oxidation)	1	1	Q01705	Q01705	Neurogenic locus notch homolog protein 1 OS=Mus musculus OX=10090 GN=Notch1 PE=1 SV=3	4	5	5	1	0	1	1	1	953.599	4763.96	4759.94	845.353	0.804766	0	0	350677	HCD (High Energy Collision Dissociation)	MS2	24.9501	100	11.8869	4284	4284	4278	FP033021_19.raw	0/0		1.69315	275.947	275.947	0	0.02027	0.00300868	0	0
FALSE	High	PMI-Byonic	PMI-Byonic (A2)	A	2	Unambiguous	QCQCPKGF	[F].QcQcPKGF.[N]	C2(Carbamidomethyl); C4(Carbamidomethyl)	1	1	Q01705	Q01705	Neurogenic locus notch homolog protein 1 OS=Mus musculus OX=10090 GN=Notch1 PE=1 SV=3	0	2	2	1	0	1	1	1	512.723	1024.44	1024.43	5.58883	0.00286269	0	0	199291	HCD (High Energy Collision Dissociation)	MS2	1.26162	100	6.80748	2260	2260	2259	FP033021_19.raw	0/0		2.7522	286.376	286.376	286.376	0.00176931	0.000367766	0	0
FALSE	Medium	PMI-Byonic	PMI-Byonic (A2)	A	2	Unambiguous	NGHLCQYDVDECASTPCKNGAKCLDGPNTY	[F].NGHLcQYDVDEcAsTPcKNGAKcLdGPNTY.[T]	C5(Carbamidomethyl); C12(Carbamidomethyl); S14(Hex(1)Pent(1)); C17(Carbamidomethyl); C23(Carbamidomethyl); D25(Oxidation)	1	1	Q01705	Q01705	Neurogenic locus notch homolog protein 1 OS=Mus musculus OX=10090 GN=Notch1 PE=1 SV=3	3	4	4	1	0	1	1	1	939.888	3756.53	3754.52	534.582	0.501775	0	0	309153	HCD (High Energy Collision Dissociation)	MS2	67.9124	100	11.0858	3941	3941	3937	FP033021_19.raw	0/0		0.83674	130.564	130.564	0	0.145633	0.0248164	0	0
FALSE	Low	PMI-Byonic	PMI-Byonic (A2)	A	2	Unambiguous	NGHLCQYDVDECASTPCKNGAKCLDGPNTY	[F].NGHLcQYDVDEcAsTPcKnGAKcLdGPNTY.[T]	C5(Carbamidomethyl); C12(Carbamidomethyl); S14(Hex(1)Pent(2)); C17(Carbamidomethyl); N19(Deamidated); C23(Carbamidomethyl); D25(Oxidation)	1	1	Q01705	Q01705	Neurogenic locus notch homolog protein 1 OS=Mus musculus OX=10090 GN=Notch1 PE=1 SV=3	3	4	4	1	0	1	1	1	972.65	3887.58	3887.55	6.74844	0.00655873	0	0	212698	HCD (High Energy Collision Dissociation)	MS2	0	100	11.1228	3957	3957	3948	FP033021_19.raw	0/0		0.292374	42.5101	42.5101	0.8	0.510066	0.0929978	0	0
FALSE	Medium	PMI-Byonic	PMI-Byonic (A2)	A	2	Unambiguous	NGHLCQYDVDECASTPCKNGAKCLDGPNTY	[F].NGHLcQYDVDEcAsTPcKNGAKcLDGPNTY.[T]	C5(Carbamidomethyl); C12(Carbamidomethyl); S14(Hex(1)Pent(1)); C17(Carbamidomethyl); C23(Carbamidomethyl)	1	1	Q01705	Q01705	Neurogenic locus notch homolog protein 1 OS=Mus musculus OX=10090 GN=Notch1 PE=1 SV=3	3	4	4	1	0	1	1	1	936.142	3741.55	3738.53	806.977	0.754227	0	0	235530	HCD (High Energy Collision Dissociation)	MS2	48.0061	100	11.14	3964	3964	3959	FP033021_19.raw	0/0		0.588903	49.1338	49.1338	0.8	0.25769	0.0382946	0	0
FALSE	High	PMI-Byonic	PMI-Byonic (A2)	A	2	Unambiguous	NGHLCQYDVDECASTPCKNGAKCLDGPNTY	[F].NGHLcQYDVDEcAsTPcKNGAKcLdGPNTY.[T]	C5(Carbamidomethyl); C12(Carbamidomethyl); S14(Hex(1)Pent(1)); C17(Carbamidomethyl); C23(Carbamidomethyl); D25(Oxidation)	1	1	Q01705	Q01705	Neurogenic locus notch homolog protein 1 OS=Mus musculus OX=10090 GN=Notch1 PE=1 SV=3	3	4	4	1	0	1	1	1	939.389	3754.53	3754.52	2.34617	0.00220219	0	0	504994	HCD (High Energy Collision Dissociation)	MS2	0	100	11.2085	3993	3993	3992	FP033021_19.raw	0/0		3.77635	358.344	358.344	0.8	0.000167361	2.67491e-05	0	0
FALSE	Medium	PMI-Byonic	PMI-Byonic (A2)	A	2	Unambiguous	NGHLCQYDVDECASTPCKNGAKCLDGPNTY	[F].NGHLcQYDVDEcAsTPcKnGAKcLdGPNTY.[T]	C5(Carbamidomethyl); C12(Carbamidomethyl); S14(Hex(1)Pent(1)); C17(Carbamidomethyl); N19(Deamidated); C23(Carbamidomethyl); D25(Oxidation)	1	1	Q01705	Q01705	Neurogenic locus notch homolog protein 1 OS=Mus musculus OX=10090 GN=Notch1 PE=1 SV=3	3	4	4	1	0	1	1	1	939.89	3756.54	3755.51	273.722	0.256992	0	0	183237	HCD (High Energy Collision Dissociation)	MS2	71.9742	100	11.4677	4104	4104	4102	FP033021_19.raw	0/0		0.531557	38.2416	38.2416	0.8	0.294065	0.0484955	0	0
FALSE	High	PMI-Byonic	PMI-Byonic (A2)	A	2	Unambiguous	NGHLCQYDVDECASTPCKNGAKCLDGPNTY	[F].NGHLcQYDVdEcAsTPcKNGAKcLDGPNTY.[T]	C5(Carbamidomethyl); D10(Oxidation); C12(Carbamidomethyl); S14(Hex(1)Pent(2)); C17(Carbamidomethyl); C23(Carbamidomethyl)	1	1	Q01705	Q01705	Neurogenic locus notch homolog protein 1 OS=Mus musculus OX=10090 GN=Notch1 PE=1 SV=3	3	4	4	1	0	1	1	1	972.649	3887.57	3886.57	259.117	0.251769	0	0	215481	HCD (High Energy Collision Dissociation)	MS2	9.42795	100	11.2468	4010	4010	4003	FP033021_19.raw	0/0		1.6483	101.36	101.36	0.230264	0.0224752	0.00363663	0	0
FALSE	High	PMI-Byonic	PMI-Byonic (A2)	A	2	Unambiguous	NGHLCQYDVDECASTPCKNGAKCLDGPNTY	[F].NGHLcQYDVDEcAsTPcKNGAKcLDGPNTY.[T]	C5(Carbamidomethyl); C12(Carbamidomethyl); S14(Hex(1)Pent(1)); C17(Carbamidomethyl); C23(Carbamidomethyl)	1	1	Q01705	Q01705	Neurogenic locus notch homolog protein 1 OS=Mus musculus OX=10090 GN=Notch1 PE=1 SV=3	3	4	4	1	0	1	1	1	935.39	3738.54	3738.53	1.9756	0.00184646	0	0	104410	HCD (High Energy Collision Dissociation)	MS2	3.8794	100	11.2622	4016	4016	4014	FP033021_19.raw	0/0		2.26044	223.575	223.575	0.8	0.0054898	0.000572646	0	0
FALSE	High	PMI-Byonic	PMI-Byonic (A2)	A	2	Unambiguous	NGHLCQYDVDECASTPCKNGAKCLDGPNTY	[F].NGHLcQYDVDEcAsTPcKnGAKcLDGPNTY.[T]	C5(Carbamidomethyl); C12(Carbamidomethyl); S14(Hex(1)Pent(1)); C17(Carbamidomethyl); N19(Oxidation); C23(Carbamidomethyl)	1	1	Q01705	Q01705	Neurogenic locus notch homolog protein 1 OS=Mus musculus OX=10090 GN=Notch1 PE=1 SV=3	3	4	4	1	0	1	1	1	939.389	3754.54	3754.52	2.80135	0.00262943	0	0	185649	HCD (High Energy Collision Dissociation)	MS2	0	100	11.3384	4049	4049	4047	FP033021_19.raw	0/0		3.00851	292.278	292.278	0.8	0.000980593	0.000110301	0	0
FALSE	Low	PMI-Byonic	PMI-Byonic (A2)	A	2	Ambiguous	NGHLCQYDVDECASTPCKNGAKCLDGPNTY	[F].NGHLcQYDVDEcAstPcKnGAKcLDGPNTY.[T]	C5(Carbamidomethyl); C12(Carbamidomethyl); S14(Fuc(1)); T15(Fuc(1)); C17(Carbamidomethyl); N19(Deamidated); C23(Carbamidomethyl)	1	1	Q01705	Q01705	Neurogenic locus notch homolog protein 1 OS=Mus musculus OX=10090 GN=Notch1 PE=1 SV=3	3	4	4		0	2	2	2	936.141	3741.54	3737.53	1072.37	1.002	0	0	312734	HCD (High Energy Collision Dissociation)	MS2	27.5391	100	11.4029	4077	4077	4069	FP033021_19.raw	0/0		0.465469	99.7228	99.7228	16.8	0.342397	0.0597103	0	0
FALSE	High	PMI-Byonic	PMI-Byonic (A2)	A	2	Ambiguous	NGHLCQYDVDECASTPCKNGAKCLDGPNTY	[F].NGHLcQYDVDEcAsTPcKNGAKcLDGPNTY.[T]	C5(Carbamidomethyl); C12(Carbamidomethyl); S14(Hex(1)Pent(1)); C17(Carbamidomethyl); C23(Carbamidomethyl)	1	1	Q01705	Q01705	Neurogenic locus notch homolog protein 1 OS=Mus musculus OX=10090 GN=Notch1 PE=1 SV=3	3	4	4	0.7006	0	1	1	1	936.141	3741.54	3738.53	805.867	0.753189	0	0	312734	HCD (High Energy Collision Dissociation)	MS2	27.5391	100	11.4029	4077	4077	4069	FP033021_19.raw	0/0		1.57106	153.367	153.367	0.8	0.0268499	0.00498222	0	0
FALSE	Low	PMI-Byonic	PMI-Byonic (A2)	A	2	Unambiguous	TCVCTEGYTGTHCEVDIDECDPDPCHY	[Y].TcVcTEGYTGtHcEVDIdEcDPDPcHY.[G]	C2(Carbamidomethyl); C4(Carbamidomethyl); T11(HexNAc(1)Fuc(1)); C13(Carbamidomethyl); D18(Oxidation); C20(Carbamidomethyl); C25(Carbamidomethyl)	1	1	Q01705	Q01705	Neurogenic locus notch homolog protein 1 OS=Mus musculus OX=10090 GN=Notch1 PE=1 SV=3	1	4	4	1	0	1	1	1	914.594	3655.35	3655.34	2.74736	0.00251063	0	0	120692	HCD (High Energy Collision Dissociation)	MS2	0	100	12.0683	4361	4361	4355	FP033021_19.raw	0/0		0.400013	186.719	186.719	0	0.398095	0.0660949	0	0
FALSE	High	PMI-Byonic	PMI-Byonic (A2)	A	2	Unambiguous	TCVCTEGYTGTHCEVDIDECDPDPCHY	[Y].TcVcTEGYTGthcEVDIDEcDPDPcHY.[G]	C2(Carbamidomethyl); C4(Carbamidomethyl); T11(HexNAc(1)Fuc(1)); H12(Oxidation); C13(Carbamidomethyl); C20(Carbamidomethyl); C25(Carbamidomethyl)	1	1	Q01705	Q01705	Neurogenic locus notch homolog protein 1 OS=Mus musculus OX=10090 GN=Notch1 PE=1 SV=3	1	3	3	1	0	1	1	1	1219.12	3655.35	3655.34	0.764032	0.000930933	0	0	207690	HCD (High Energy Collision Dissociation)	MS2	0	100	12.0618	4358	4358	4355	FP033021_19.raw	0/0		1.35721	129.217	129.217	0	0.043933	0.00612783	0	0
FALSE	Low	PMI-Byonic	PMI-Byonic (A2)	A	2	Unambiguous	TCVCTEGY	[Y].tcVcTEGY.[T]	T1(Fuc(1)); C2(Carbamidomethyl); C4(Carbamidomethyl)	1	1	Q01705	Q01705	Neurogenic locus notch homolog protein 1 OS=Mus musculus OX=10090 GN=Notch1 PE=1 SV=3	0	2	2	1	0	1	1	1	568.216	1135.42	1135.43	-3.59606	-0.00204153	0	0	586002	HCD (High Energy Collision Dissociation)	MS2	3.20311	100	11.9582	4314	4314	4311	FP033021_19.raw	0/0		0.0104552	23.7838	21.0358	6	0.976213	0.257586	0.0285714	0.0249999
FALSE	High	PMI-Byonic	PMI-Byonic (A2)	A	2	Unambiguous	GSCKDGVATF	[Y].GScKdGVATF.[T]	C3(Carbamidomethyl); D5(Oxidation)	1	1	Q01705	Q01705	Neurogenic locus notch homolog protein 1 OS=Mus musculus OX=10090 GN=Notch1 PE=1 SV=3	0	2	2	1	0	1	1	1	529.236	1057.46	1057.46	2.03371	0.00107528	0	0	1.40534e+06	HCD (High Energy Collision Dissociation)	MS2	3.39131	100	8.80684	2999	2999	2998	FP033021_19.raw	0/0		5.35158	498.608	489.159	489.159	4.45063e-06	2.31158e-06	0	0
FALSE	High	PMI-Byonic	PMI-Byonic (A2)	A	2	Unambiguous	GSCKDGVATF	[Y].GScKdGVATF.[T]	C3(Carbamidomethyl); D5(Oxidation)	1	1	Q01705	Q01705	Neurogenic locus notch homolog protein 1 OS=Mus musculus OX=10090 GN=Notch1 PE=1 SV=3	0	2	2	1	0	1	1	1	529.236	1057.46	1057.46	2.38002	0.00125839	0	0	1.21208e+06	HCD (High Energy Collision Dissociation)	MS2	1.34442	99.7425	8.92773	3046	3046	3045	FP033021_19.raw	0/0		5.35158	504.304	458.105	458.105	4.45063e-06	2.61715e-06	0	0
FALSE	Low	PMI-Byonic	PMI-Byonic (A2)	A	2	Unambiguous	KCDCAPGW	[Y].KcdcAPGW.[S]	C2(Carbamidomethyl); D3(Oxidation); C4(Carbamidomethyl)	1	1	Q01705	Q01705	Neurogenic locus notch homolog protein 1 OS=Mus musculus OX=10090 GN=Notch1 PE=1 SV=3	0	2	2	1	0	1	1	1	505.202	1009.4	1009.39	10.4916	0.00529505	0	0	271678	HCD (High Energy Collision Dissociation)	MS2	7.34031	100	13.593	5011	5011	5005	FP033021_19.raw	0/0		0.0451942	82.4126	32.0406	0	0.901168	0.190046	0.0153846	0.027027
[truncated: 7 more columns]
