# Supplementary material for: Modulation of the NOTCH1 Pathway by LUNATIC FRINGE Is Dominant over That of MANIC or RADICAL FRINGE
Source: Molecules. 2021 Sep 30;26(19):5942. doi: 10.3390/molecules26195942 (PMC8512825; doi:10.3390/molecules26195942)
Supplement: Supplementary file 1 [file molecules-26-05942-s001.zip › Supplement/Table S52.xlsx]

## Sheet: Table S52
	V8 digestion of mN1 EGF1-18 + EV expressed in NIH3T3 analyzed for Figure S1.
	Tab			Biological replicate number						The peptides used to generate the EICs are highlighted in red and bold
	FP032421_12			1

## Sheet: FP032421_12
Checked	Confidence	Identifying Node Type	Identifying Node	Search ID	Identifying Node No	PSM Ambiguity	Sequence	Annotated Sequence	Modifications	# Protein Groups	# Proteins	Master Protein Accessions	Protein Accessions	Protein Descriptions	# Missed Cleavages	Charge	Original Precursor Charge	DeltaScore	DeltaCn	Rank	Search Engine Rank	Concatenated Rank	m/z [Da]	MH+ [Da]	Theo. MH+ [Da]	DeltaM [ppm]	Deltam/z [Da]	Matched Ions	Total Ions	Intensity	Activation Type	MS Order	Isolation Interference [%]	Ion Inject Time [ms]	RT [min]	First Scan	Last Scan	Master Scan(s)	Spectrum File	Ions Matched	Annotation	|Log Prob|	Byonic Score	Delta Byonic Score	Delta Mod Score	PEP 2D	q-Value 2D	FDR 2D	Peptide Group FDR 2D
FALSE	Medium	PMI-Byonic	PMI-Byonic (A2)	A	2	Unambiguous	IGSYRCACRATHTGPHCELPYVPCSPSPCQNGGTCRPTGDTTHE	[E].IGsYRcAcRATHTGPHcELPYVPcSPSPcQnGGTcRPTGDTTHE.[C]	S3(Fuc(1)); C6(Carbamidomethyl); C8(Carbamidomethyl); C17(Carbamidomethyl); C24(Carbamidomethyl); C29(Carbamidomethyl); N31(Deamidated); C35(Carbamidomethyl)	1	1	Q01705	Q01705	Neurogenic locus notch homolog protein 1 OS=Mus musculus OX=10090 GN=Notch1 PE=1 SV=3	2	6	6	1	0	1	1	1	859.535	5152.17	5149.18	581.04	0.498647	0	0	182043	HCD (High Energy Collision Dissociation)	MS2	22.8335	100	9.7092	3164	3164	3162	FP032421_12.raw	0/0		1.94843	408.249	408.249	1.6	0.0112607	0.0112596	0	0
[truncated: 7 more columns]
