# Supplementary material for: Modulation of the NOTCH1 Pathway by LUNATIC FRINGE Is Dominant over That of MANIC or RADICAL FRINGE
Source: Molecules. 2021 Sep 30;26(19):5942. doi: 10.3390/molecules26195942 (PMC8512825; doi:10.3390/molecules26195942)
Supplement: Supplementary file 1 [file molecules-26-05942-s001.zip › Supplement/Table S53.xlsx]

## Sheet: Table S53
	Chymotrypsin digestion of mN1 EGF1-18 + EV expressed in NIH3T3 analyzed for Figure S1.
	Tab			Biological replicate number						The peptides used to generate the EICs are highlighted in red and bold
	FP033021_18			1

## Sheet: FP033021_18
Checked	Confidence	Identifying Node Type	Identifying Node	Search ID	Identifying Node No	PSM Ambiguity	Sequence	Annotated Sequence	Modifications	# Protein Groups	# Proteins	Master Protein Accessions	Protein Accessions	Protein Descriptions	# Missed Cleavages	Charge	Original Precursor Charge	DeltaScore	DeltaCn	Rank	Search Engine Rank	Concatenated Rank	m/z [Da]	MH+ [Da]	Theo. MH+ [Da]	DeltaM [ppm]	Deltam/z [Da]	Matched Ions	Total Ions	Intensity	Activation Type	MS Order	Isolation Interference [%]	Ion Inject Time [ms]	RT [min]	First Scan	Last Scan	Master Scan(s)	Spectrum File	Ions Matched	Annotation	|Log Prob|	Byonic Score	Delta Byonic Score	Delta Mod Score	PEP 2D	q-Value 2D	FDR 2D	Peptide Group FDR 2D
FALSE	High	PMI-Byonic	PMI-Byonic (A2)	A	2	Unambiguous	VGQRCQDSNPCLSTPCKNAGTCHVVDHGGTVDY	[F].VGQRcQDSNPcLstPcKNAGTcHVVDHGGTVDY.[A]	C5(Carbamidomethyl); C11(Carbamidomethyl); S13(Hex(1)Pent(2)R0); T14(Fuc(1)); C16(Carbamidomethyl); C22(Carbamidomethyl)	1	1	Q01705	Q01705	Neurogenic locus notch homolog protein 1 OS=Mus musculus OX=10090 GN=Notch1 PE=1 SV=3	1	5	5	1	0	1	1	1	853.164	4261.79	4261.79	0.556023	0.000473931	0	0	892068	HCD (High Energy Collision Dissociation)	MS2	0	100	9.103	3696	3696	3688	FP033021_18.raw	0/0		11.5984	974.044	974.044	1.2	2.52123e-12	2.52098e-12	0	0
FALSE	High	PMI-Byonic	PMI-Byonic (A2)	A	2	Unambiguous	KCRCPPGWSGKSCQQADPCASNPCANGGQCLPFESSY	[Y].KcRcPPGWsGKScQQADPcASNPcANGGQcLPFESSY.[I]	C2(Carbamidomethyl); C4(Carbamidomethyl); S9(Hex(1)Pent(2)); C13(Carbamidomethyl); C19(Carbamidomethyl); C24(Carbamidomethyl); C30(Carbamidomethyl)	1	1	Q01705	Q01705	Neurogenic locus notch homolog protein 1 OS=Mus musculus OX=10090 GN=Notch1 PE=1 SV=3	2	4	4	1	0	1	1	1	1162.48	4646.9	4644.88	435.749	0.506	0	0	1.86479e+06	HCD (High Energy Collision Dissociation)	MS2	42.35	100	11.7734	4996	4996	4986	FP033021_18.raw	0/0		3.59845	542.765	542.765	2.4	0.000252085	8.45867e-05	0	0
FALSE	High	PMI-Byonic	PMI-Byonic (A2)	A	2	Unambiguous	QGATCHDRVASF	[F].QGATcHDRVAsF.[Y]	C5(Carbamidomethyl); S11(Fuc(1))	1	1	Q01705	Q01705	Neurogenic locus notch homolog protein 1 OS=Mus musculus OX=10090 GN=Notch1 PE=1 SV=3	0	3	3	1	0	1	1	1	498.893	1494.66	1494.66	-0.476152	-0.000237229	0	0	973538	HCD (High Energy Collision Dissociation)	MS2	32.2213	93.8932	7.35569	2882	2882	2881	FP033021_18.raw	0/0		2.57435	416.565	353.56	3.18212	0.00266471	0.00100844	0	0
FALSE	High	PMI-Byonic	PMI-Byonic (A2)	A	2	Unambiguous	QGATCHDRVASFY	[F].QGATcHDRVAsFY.[C]	C5(Carbamidomethyl); S11(Fuc(1))	1	1	Q01705	Q01705	Neurogenic locus notch homolog protein 1 OS=Mus musculus OX=10090 GN=Notch1 PE=1 SV=3	1	3	3	1	0	1	1	1	553.248	1657.73	1657.73	1.37208	0.00075818	0	0	1.41667e+06	HCD (High Energy Collision Dissociation)	MS2	26.0669	68.5443	9.07883	3684	3684	3677	FP033021_18.raw	0/0		2.54566	431.762	430.566	6.4929	0.00284669	0.00127105	0	0
FALSE	High	PMI-Byonic	PMI-Byonic (A2)	A	2	Unambiguous	YCECPHGRTGLL	[F].YcEcPHGRTGLL.[C]	C2(Carbamidomethyl); C4(Carbamidomethyl)	1	1	Q01705	Q01705	Neurogenic locus notch homolog protein 1 OS=Mus musculus OX=10090 GN=Notch1 PE=1 SV=3	2	3	3	1	0	1	1	1	488.224	1462.66	1462.66	1.21658	0.000593146	0	0	3.20047e+06	HCD (High Energy Collision Dissociation)	MS2	24.4982	48.0621	8.89542	3592	3592	3589	FP033021_18.raw	0/0		3.1706	500.03	337.579	337.579	0.000675148	0.000232223	0	0
FALSE	High	PMI-Byonic	PMI-Byonic (A2)	A	2	Unambiguous	CECPHGRTGLL	[Y].cEcPHGRTGLL.[C]	C1(Carbamidomethyl); C3(Carbamidomethyl)	1	1	Q01705	Q01705	Neurogenic locus notch homolog protein 1 OS=Mus musculus OX=10090 GN=Notch1 PE=1 SV=3	1	3	3	1	0	1	1	1	433.869	1299.59	1299.59	-0.0127764	-5.53469e-06	0	0	1.20833e+06	HCD (High Energy Collision Dissociation)	MS2	5.99562	100	7.93321	3143	3143	3139	FP033021_18.raw	0/0		5.77384	625.233	625.233	625.233	1.68328e-06	8.41599e-07	0	0
FALSE	High	PMI-Byonic	PMI-Byonic (A2)	A	2	Unambiguous	GSCKDGVATF	[Y].GScKdGVATF.[T]	C3(Carbamidomethyl); D5(Oxidation)	1	1	Q01705	Q01705	Neurogenic locus notch homolog protein 1 OS=Mus musculus OX=10090 GN=Notch1 PE=1 SV=3	0	2	2	1	0	1	1	1	529.235	1057.46	1057.46	0.186713	9.87208e-05	0	0	1.19891e+06	HCD (High Energy Collision Dissociation)	MS2	23.8195	100	8.62436	3461	3461	3457	FP033021_18.raw	0/0		2.60957	460.696	351.474	351.474	0.00245714	0.000677197	0	0
[truncated: 7 more columns]
