# Supplementary material for: Modulation of the NOTCH1 Pathway by LUNATIC FRINGE Is Dominant over That of MANIC or RADICAL FRINGE
Source: Molecules. 2021 Sep 30;26(19):5942. doi: 10.3390/molecules26195942 (PMC8512825; doi:10.3390/molecules26195942)
Supplement: Supplementary file 1 [file molecules-26-05942-s001.zip › Supplement/Table S54.xlsx]

## Sheet: Table S54
	Table S54: Description of the files uploaded to the PRIDE repository.
	Filename			Description
	FP021821_9.raw			Replicate of Trypsin digestion of mN1 EGF1-18 + EV expressed in CHO analyzed for Figure 3, 6, S1, S2 and S5.
	FP022421_7.raw
	FP041321_3.raw
	FP021821_16.raw			Replicate of V8 digestion of mN1 EGF1-18 + EV expressed in CHO analyzed for Figure 3, 6, S1, S2 and S5.
	FP030221_7.raw
	FP030221_9.raw
	FP021821_2.raw			Replicate of Chymotrypsin digestion of mN1 EGF1-18 + EV expressed in CHO analyzed for Figure 3, 6, S1, S2 and S5.
	FP022421_9.raw
	FP030221_10.raw
	FP021821_10.raw			Replicate of Trypsin digestion of mN1 EGF1-18 + LFNG expressed in CHO analyzed for Figure 3, 6, S2 and S5.
	FP031221_11.raw
	FP040621_11.raw
	FP022421_1.raw			Replicate of V8 digestion of mN1 EGF1-18 + LFNG expressed in CHO analyzed for Figure 3, 6, S2 and S5.
	FP031221_10.raw
	FP040621_14.raw
	FP021821_3.raw			Replicate of Chymotrypsin digestion of mN1 EGF1-18 + LFNG expressed in CHO analyzed for Figure 3, 6, S2 and S5.
	FP031221_12.raw
	FP040621_17.raw
	FP021821_11.raw			Replicate of Trypsin digestion of mN1 EGF1-18 + MFNG expressed in CHO analyzed for Figure 3, 6, S2 and S5.
	FP031821_3.raw
	FP040621_12.raw
	FP022421_2.raw			Replicate of V8 digestion of mN1 EGF1-18 + MFNG expressed in CHO analyzed for Figure 3, 6, S2 and S5.
	FP031821_12.raw
	FP040621_15.raw
	FP021821_4.raw			Replicate of Chymotrypsin digestion of mN1 EGF1-18 + MFNG expressed in CHO analyzed for Figure 3, 6, S2 and S5.
	FP031821_21.raw
	FP040621_18.raw
	FP072120_3.raw			Replicate of Trypsin digestion of mN1 EGF1-18 + RFNG expressed in CHO analyzed for Figure 3, 6, S2 and S5.
	FP032421_1.raw
	FP041321_5.raw
	FP072120_072820_6.raw			Replicate of V8 digestion of mN1 EGF1-18 + RFNG expressed in CHO analyzed for Figure 3, 6, S2 and S5.
	FP032421_7.raw
	FP041321_7.raw
	FP072920_23.raw			Replicate of Chymotrypsin digestion of mN1 EGF1-18 + RFNG expressed in CHO analyzed for Figure 3, 6, S2 and S5.
	FP030221_8.raw
	FP032421_13.raw
	FP040621_19.raw
	FP041321_8.raw
	FP021821_12.raw			Replicate of Trypsin digestion of mN1 EGF1-18 + LFNG + MFNG expressed in CHO analyzed for Figure 6, S2 and S5.
	FP031821_5.raw
	FP032421_2.raw
	FP022421_3.raw			Replicate of V8 digestion of mN1 EGF1-18 + LFNG + MFNG expressed in CHO analyzed for Figure 6, S2 and S5.
	FP031821_14.raw
	FP032421_8.raw
	FP021821_5.raw			Replicate of Chymotrypsin digestion of mN1 EGF1-18 + LFNG + MFNG expressed in CHO analyzed for Figure 6, S2 and S5.
	FP032221_13.raw
	FP032421_14.raw
	FP021821_13.raw			Replicate of Trypsin digestion of mN1 EGF1-18 + LFNG + RFNG expressed in CHO analyzed for Figure 6, S2 and S5.
	FP032421_4.raw
	FP040121_3.raw
	FP022421_4.raw			Replicate of V8 digestion of mN1 EGF1-18 + LFNG + RFNG expressed in CHO analyzed for Figure 6, S2 and S5.
	FP032421_10.raw
	FP040121_9.raw
	FP021821_6.raw			Replicate of Chymotrypsin digestion of mN1 EGF1-18 + LFNG + RFNG expressed in CHO analyzed for Figure 6, S2 and S5.
	FP032421_16.raw
	FP040121_15.raw
	FP021821_14.raw			Replicate of Trypsin digestion of mN1 EGF1-18 + MFNG + RFNG expressed in CHO analyzed for Figure 6, S2 and S5.
	FP033021_2.raw
	FP040121_4.raw
	FP021821_21.raw			Replicate of V8 digestion of mN1 EGF1-18 + MFNG + RFNG expressed in CHO analyzed for Figure 6, S2 and S5.
	FP030221_5.raw
	FP040621_9.raw
	FP040121_10.raw
	FP021821_7.raw			Replicate of Chymotrypsin digestion of mN1 EGF1-18 + MFNG + RFNG expressed in CHO analyzed for Figure 6, S2 and S5.
	FP033021_15.raw
	FP040121_16.raw
	FP021821_15.raw			Replicate of Trypsin digestion of mN1 EGF1-18 + LFNG + MFNG + RFNG expressed in CHO analyzed for Figure 6, S2 and S5.
	FP033021_3.raw
	FP040121_5.raw
	FP021821_22.raw			Replicate of V8 digestion of mN1 EGF1-18 + LFNG + MFNG + RFNG expressed in CHO analyzed for Figure 6, S2 and S5.
	FP040621_10.raw
	FP040121_11.raw
	FP021821_8.raw			Replicate of Chymotrypsin digestion of mN1 EGF1-18 + LFNG + MFNG + RFNG expressed in CHO analyzed for Figure 6, S2 and S5.
	FP033021_16.raw
	FP040121_17.raw
	FP072120_072820_1.raw			Replicate of Trypsin digestion of mN1 EGF1-18 + EV expressed in U2OS analyzed for Figure 3, 7, S1, S3 and S6.
	FP081320_2.raw
	FP112420_13.raw
	FP072120_072820-4.raw			Replicate of V8 digestion of mN1 EGF1-18 + EV expressed in U2OS analyzed for Figure 3, 7, S1, S3 and S6.
	FP030221_13.raw
	FP112420_21.raw
	FP030221_11.raw
	FP081320_7.raw			Replicate of Chymotrypsin digestion of mN1 EGF1-18 + EV expressed in U2OS analyzed for Figure 3, 7, S1, S3 and S6.
	FP112420_5.raw
	FP022421_11.raw
	FP030221_12.raw
	FP072920_1.raw			Replicate of Trypsin digestion of mN1 EGF1-18 + LFNG expressed in U2OS analyzed for Figure 3, 7, S2 ,S3 and S6.
	FP111620_10.raw
	FP112420_14.raw
	FP120820_2.raw
	FP040121_6.raw
	FP072920_8.raw			Replicate of V8 digestion of mN1 EGF1-18 + LFNG expressed in U2OS analyzed for Figure 3, 7, S2 ,S3 and S6.
	FP030521_7.raw
	FP041321_1.raw
	FP072920_080420_15.raw			Replicate of Chymotrypsin digestion of mN1 EGF1-18 + LFNG expressed in U2OS analyzed for Figure 3, 7, S2 ,S3 and S6.
	FP112420_2.raw
	FP111620_7.raw
	FP112420_6.raw
	FP030521_16.raw
	FP040621_4.raw
	FP072920_2.raw			Replicate of Trypsin digestion of mN1 EGF1-18 + MFNG expressed in U2OS analyzed for Figure 3, 7, S2 ,S3 and S6.
	FP112420_11.raw
	FP121720_14.raw
	FP112420_15.raw
	FP120820_4.raw
	FP031821_7.raw
	FP072920_9.raw			Replicate of V8 digestion of mN1 EGF1-18 + MFNG expressed in U2OS analyzed for Figure 3, 7, S2 ,S3 and S6.
	FP030521_8.raw
	FP112420_23.raw
	FP031821_16.raw
	FP072920_080420_16.raw			Replicate of Chymotrypsin digestion of mN1 EGF1-18 + MFNG expressed in U2OS analyzed for Figure 3, 7, S2 ,S3 and S6.
	FP112420_3.raw
	FP112420_7.raw
	FP030521_17.raw
	FP031821_25.raw
	FP072920_3.raw			Replicate of Trypsin digestion of mN1 EGF1-18 + RFNG expressed in U2OS analyzed for Figure 3, 7, S2 ,S3 and S6.
	FP112420_12.raw
	FP120820_5.raw
	FP112420_16.raw
	FP120820_6.raw
	FP031821_8.raw
	FP072920_10.raw			Replicate of V8 digestion of mN1 EGF1-18 + RFNG expressed in U2OS analyzed for Figure 3, 7, S2 ,S3 and S6.
	FP030521_9.raw
	FP112420_24.raw
	FP031821_17.raw
	FP072920_080420_17.raw			Replicate of Chymotrypsin digestion of mN1 EGF1-18 + RFNG expressed in U2OS analyzed for Figure 3, 7, S2 ,S3 and S6.
	FP112420_4.raw
	FP112420_8.raw
	FP030521_18.raw
	FP031821_26.raw
	FP072920_4.raw			Replicate of Trypsin digestion of mN1 EGF1-18 + LFNG + MFNG expressed in U2OS analyzed for Figure 7, S3 and S6.
	FP092520_11.raw
	FP100920_9.raw
	FP031821_9.raw
	FP072920_11.raw			Replicate of V8 digestion of mN1 EGF1-18 + LFNG + MFNG expressed in U2OS analyzed for Figure 7, S3 and S6.
	FP030521_10.raw
	FP092520_12.raw
	FP030521_11.raw
	FP031821_18.raw
	FP081320_11.raw			Replicate of Chymotrypsin digestion of mN1 EGF1-18 + LFNG + MFNG expressed in U2OS analyzed for Figure 7, S3 and S6.
	FP072920_080420_18.raw
	FP092520_6.raw
	FP092420_1.raw
	FP101320_5.raw
	FP031821_27.raw
	FP072920_5.raw			Replicate of Trypsin digestion of mN1 EGF1-18 + LFNG + RFNG expressed in U2OS analyzed for Figure 7, S3 and S6.
	FP092520_8.raw
	FL101320_101620_8.raw
	FP032421_3.raw
	FP072920_12.raw			Replicate of V8 digestion of mN1 EGF1-18 + LFNG + RFNG expressed in U2OS analyzed for Figure 7, S3 and S6.
	FP092520_13.raw
	FP041321_2.raw
	FP072920_080420_19.raw			Replicate of Chymotrypsin digestion of mN1 EGF1-18 + LFNG + RFNG expressed in U2OS analyzed for Figure 7, S3 and S6.
	FP092520_2.raw
	FP101320_2.raw
	FP032421_15.raw
	FP072920_6.raw			Replicate of Trypsin digestion of mN1 EGF1-18 + MFNG + RFNG expressed in U2OS analyzed for Figure 7, S3 and S6.
	FP092520_9.raw
	FP100920_11.raw
	FP032421_5.raw
	FP072920_13.raw			Replicate of V8 digestion of mN1 EGF1-18 + MFNG + RFNG expressed in U2OS analyzed for Figure 7, S3 and S6.
	FP030521_14.raw
	FP032421_11.raw
	FP040621_6.raw
	FP072920_080420_20.raw			Replicate of Chymotrypsin digestion of mN1 EGF1-18 + MFNG + RFNG expressed in U2OS analyzed for Figure 7, S3 and S6.
	FP030521_21.raw
	FP092520_3.raw
	FP030521_22.raw
	FP101320_3.raw
	FP032421_17.raw
	FP072920_7.raw			Replicate of Trypsin digestion of mN1 EGF1-18 + LFNG + MFNG + RFNG expressed in U2OS analyzed for Figure 7, S3 and S6.
	FP092520_10.raw
	FP100920_12.raw
	FP033021_6.raw
	FP072920_14.raw			Replicate of V8 digestion of mN1 EGF1-18 + LFNG + MFNG + RFNG expressed in U2OS analyzed for 7, S3 and S6.
	FP030521_15.raw
	FP040621_7.raw
	FP072920_080420_21.raw			Replicate of Chymotrypsin digestion of mN1 EGF1-18 + LFNG + MFNG + RFNG expressed in U2OS analyzed for Figure 7, S3 and S6.
	FP030521_23.raw
	FP092520_4.raw
	FP101320_101620 LONG_4.raw
	FP033021_19.raw
	FP032421_12.raw			Replicate of V8 digestion of mN1 EGF1-18 + EV expressed in NIH3T3 analyzed for Figure S1.
	FP033021_18.raw			Replicate of Chymotrypsin digestion of mN1 EGF1-18 + EV expressed in NIH3T3 analyzed for Figure S1.
