# Supplementary material for: Modulation of the NOTCH1 Pathway by LUNATIC FRINGE Is Dominant over That of MANIC or RADICAL FRINGE
Source: Molecules. 2021 Sep 30;26(19):5942. doi: 10.3390/molecules26195942 (PMC8512825; doi:10.3390/molecules26195942)
Supplement: Supplementary file 1 [file molecules-26-05942-s001.zip › Supplement/Table S6.xlsx]

## Sheet: Table S6
	Table S6: Chymotrypsin digestion of mN1 EGF1-18 + EV expressed in CHO analyzed for Figure 3, 6, S1, S2 and S5.
	Tab			Biological replicate number						The peptides used to generate the EICs are highlighted in red and bold
	FP021821_2			1
	FP022421_9			2
	FP030221_10			3

## Sheet: FP021821_2
Checked	Confidence	Identifying Node Type	Identifying Node	Search ID	Identifying Node No	PSM Ambiguity	Sequence	Annotated Sequence	Modifications	# Protein Groups	# Proteins	Master Protein Accessions	Protein Accessions	Protein Descriptions	# Missed Cleavages	Charge	Original Precursor Charge	DeltaScore	DeltaCn	Rank	Search Engine Rank	Concatenated Rank	m/z [Da]	MH+ [Da]	Theo. MH+ [Da]	DeltaM [ppm]	Deltam/z [Da]	Matched Ions	Total Ions	Intensity	Activation Type	MS Order	Isolation Interference [%]	Ion Inject Time [ms]	RT [min]	First Scan	Last Scan	Master Scan(s)	Spectrum File	Ions Matched	Annotation	|Log Prob|	Byonic Score	Delta Byonic Score	Delta Mod Score	PEP 2D	q-Value 2D	FDR 2D	Peptide Group FDR 2D
FALSE	High	PMI-Byonic	PMI-Byonic (A2)	A	2	Ambiguous	PALAARGLRCSQPSGTCLNGGRCEVANGTEACVCSGAFVGQRCQDSNPCLSTPCKNAGTCHVVDHGGTVDY	[L].PALAARGLRcsQPsGTcLnGGRcEVANGTEAcVcSGAFVGQRcQdSNPcLSTPcKNAGTcHVVDHGGTVDY.[A]	C10(Carbamidomethyl); S11(HexNAc(1)Hex(1)Fuc(1)); S14(Hex(1)Pent(1)R0); C17(Carbamidomethyl); N19(Oxidation); C23(Carbamidomethyl); C32(Carbamidomethyl); C34(Carbamidomethyl); C43(Carbamidomethyl); D45(Oxidation); C49(Carbamidomethyl); C54(Carbamidomethyl); C60(Carbamidomethyl)	1	1	Q01705	Q01705	Neurogenic locus notch homolog protein 1 OS=Mus musculus OX=10090 GN=Notch1 PE=1 SV=3	5	5	5		0	2	2	2	853.565	4263.8	8519.66	-499535	-851.173	0	0	1.03142e+06	HCD (High Energy Collision Dissociation)	MS2	39.1958	100	9.86282	3279	3279	3271	FP021821_2.raw	0/0		1.51493	302.818	302.818	0.9	0.0305541	0.00167785	0.00154559	0.00357143
FALSE	High	PMI-Byonic	PMI-Byonic (A2)	A	2	Unambiguous	VGQRCQDSNPCLSTPCKNAGTCHVVDHGGTVDY	[F].VGQRcQDSNPcLstPcKNAGTcHVVDHGGTVDY.[A]	C5(Carbamidomethyl); C11(Carbamidomethyl); S13(Hex(1)); T14(Fuc(1)); C16(Carbamidomethyl); C22(Carbamidomethyl)	1	1	Q01705	Q01705	Neurogenic locus notch homolog protein 1 OS=Mus musculus OX=10090 GN=Notch1 PE=1 SV=3	1	5	5	1	0	1	1	1	800.349	3997.71	3997.71	2.28343	0.00182569	0	0	1.26256e+06	HCD (High Energy Collision Dissociation)	MS2	0	100	9.9938	3338	3338	3337	FP021821_2.raw	0/0		15.8907	912.736	912.736	0	1.28625e-16	8.40058e-18	0	0
FALSE	High	PMI-Byonic	PMI-Byonic (A2)	A	2	Unambiguous	VGQRCQDSNPCL	[F].VGQRcQDSNPcL.[S]	C5(Carbamidomethyl); C11(Carbamidomethyl)	1	1	Q01705	Q01705	Neurogenic locus notch homolog protein 1 OS=Mus musculus OX=10090 GN=Notch1 PE=1 SV=3	0	2	2	1	0	1	1	1	717.318	1433.63	1433.63	1.62907	0.00116774	0	0	218869	HCD (High Energy Collision Dissociation)	MS2	17.2293	100	8.04776	2487	2487	2477	FP021821_2.raw	0/0		4.10913	187.335	187.335	187.335	7.77812e-05	3.80949e-06	0	0
FALSE	High	PMI-Byonic	PMI-Byonic (A2)	A	2	Unambiguous	VGQRCQDSNPCLSTPCKNAGTCHVVDHGGTVDY	[F].VGQRcQDSNPcLstPcKNAGTcHVVDHGGTVDY.[A]	C5(Carbamidomethyl); C11(Carbamidomethyl); S13(Hex(1)Pent(2)); T14(Fuc(1)); C16(Carbamidomethyl); C22(Carbamidomethyl)	1	1	Q01705	Q01705	Neurogenic locus notch homolog protein 1 OS=Mus musculus OX=10090 GN=Notch1 PE=1 SV=3	1	5	5	1	0	1	1	1	853.568	4263.81	4261.79	474.597	0.404527	0	0	115288384	HCD (High Energy Collision Dissociation)	MS2	33.0868	2.55923	9.98541	3335	3335	3326	FP021821_2.raw	0/0		13.8907	842.901	842.901	1.2	1.28625e-14	1.16142e-15	0	0
FALSE	High	PMI-Byonic	PMI-Byonic (A2)	A	2	Unambiguous	VGQRCQDSNPCLSTPCKNAGTCHVVDHGGTVDYACSCPL	[F].VGQRcQDSNPcLStPcKNAGtcHVVDHGGTVDYAcScPL.[G]	C5(Carbamidomethyl); C11(Carbamidomethyl); T14(Hex(1)Pent(2)); C16(Carbamidomethyl); T21(Fuc(1)); C22(Carbamidomethyl); C35(Carbamidomethyl); C37(Carbamidomethyl)	1	1	Q01705	Q01705	Neurogenic locus notch homolog protein 1 OS=Mus musculus OX=10090 GN=Notch1 PE=1 SV=3	2	5	5	1	0	1	1	1	990.82	4950.07	4950.06	2.25553	0.002233	0	0	7773243	HCD (High Energy Collision Dissociation)	MS2	0	9.22683	11.317	3933	3933	3931	FP021821_2.raw	0/0		2.45082	108.015	108.015	0	0.00354148	0.000125461	0	0
FALSE	High	PMI-Byonic	PMI-Byonic (A2)	A	2	Unambiguous	VGQRCQDSNPCLSTPCKNAGTCHVVDHGGTVDY	[F].VGQRcQDSNPcLStPcKNAGTcHVVDHGGTVDY.[A]	C5(Carbamidomethyl); C11(Carbamidomethyl); T14(Hex(1)); C16(Carbamidomethyl); C22(Carbamidomethyl)	1	1	Q01705	Q01705	Neurogenic locus notch homolog protein 1 OS=Mus musculus OX=10090 GN=Notch1 PE=1 SV=3	1	5	5	1	0	1	1	1	771.137	3851.66	3851.65	2.57252	0.00198169	0	0	432328	HCD (High Energy Collision Dissociation)	MS2	3.05756	100	9.96128	3324	3324	3315	FP021821_2.raw	0/0		12.8907	754.867	754.867	1.2	1.28625e-13	8.11961e-15	0	0
FALSE	High	PMI-Byonic	PMI-Byonic (A2)	A	2	Unambiguous	VGQRCQDSNPCLSTPCKNAGTCHVVDHGGTVDYACSCPLGF	[F].VGQRcQDSNPcLstPcKNAGTcHVVDHGGTVDYAcScPLGF.[S]	C5(Carbamidomethyl); C11(Carbamidomethyl); S13(Hex(1)Pent(2)); T14(Fuc(1)); C16(Carbamidomethyl); C22(Carbamidomethyl); C35(Carbamidomethyl); C37(Carbamidomethyl)	1	1	Q01705	Q01705	Neurogenic locus notch homolog protein 1 OS=Mus musculus OX=10090 GN=Notch1 PE=1 SV=3	3	5	5	1	0	1	1	1	1032.04	5156.17	5154.15	392.198	0.404289	0	0	2.08674e+06	HCD (High Energy Collision Dissociation)	MS2	7.69351	100	12.2682	4368	4368	4360	FP021821_2.raw	0/0		2.33587	121.687	121.687	0	0.00461451	0.000167048	0	0
FALSE	High	PMI-Byonic	PMI-Byonic (A2)	A	2	Unambiguous	VGQRCQDSNPCLSTPCKNAGTCHVVDHGGTVDY	[F].VGQRcQDSNPcLstPcKNAGTcHVVDHGGTVDY.[A]	C5(Carbamidomethyl); C11(Carbamidomethyl); S13(Hex(1)Pent(2)); T14(Fuc(1)); C16(Carbamidomethyl); C22(Carbamidomethyl)	1	1	Q01705	Q01705	Neurogenic locus notch homolog protein 1 OS=Mus musculus OX=10090 GN=Notch1 PE=1 SV=3	1	5	5	1	0	1	1	1	853.167	4261.81	4261.79	4.13642	0.00352571	0	0	363488	HCD (High Energy Collision Dissociation)	MS2	0	100	11.0161	3797	3797	3788	FP021821_2.raw	0/0		8.95816	615.378	615.378	1.2	1.10113e-09	6.8233e-11	0	0
FALSE	High	PMI-Byonic	PMI-Byonic (A2)	A	2	Unambiguous	VGQRCQDSNPCLSTPCKNAGTCHVVDHGGTVDYACSCPL	[F].VGQRcQDSNPcLStPcKNAGtcHVVDHGGTVDYAcScPL.[G]	C5(Carbamidomethyl); C11(Carbamidomethyl); T14(Hex(1)Pent(2)); C16(Carbamidomethyl); T21(Fuc(1)); C22(Carbamidomethyl); C35(Carbamidomethyl); C37(Carbamidomethyl)	1	1	Q01705	Q01705	Neurogenic locus notch homolog protein 1 OS=Mus musculus OX=10090 GN=Notch1 PE=1 SV=3	2	4	4	1	0	1	1	1	1238.52	4951.06	4950.06	202.599	0.250719	0	0	2.71814e+06	HCD (High Energy Collision Dissociation)	MS2	0	79.7926	11.2454	3900	3900	3898	FP021821_2.raw	0/0		6.05797	372.364	372.364	0	8.75048e-07	5.36215e-08	0	0
FALSE	High	PMI-Byonic	PMI-Byonic (A2)	A	2	Unambiguous	VGQRCQDSNPCLSTPCKNAGTCHVVDHGGTVDY	[F].VGQRcQDSNPcLstPcKNAGTcHVVDHGGTVDY.[A]	C5(Carbamidomethyl); C11(Carbamidomethyl); S13(Hex(1)Pent(2)); T14(HexNAc(1)); C16(Carbamidomethyl); C22(Carbamidomethyl)	1	1	Q01705	Q01705	Neurogenic locus notch homolog protein 1 OS=Mus musculus OX=10090 GN=Notch1 PE=1 SV=3	1	5	5	1	0	1	1	1	864.571	4318.83	4318.81	3.73327	0.00322466	0	0	465875	HCD (High Energy Collision Dissociation)	MS2	0	100	9.9155	3302	3302	3293	FP021821_2.raw	0/0		3.87405	322.219	322.219	1.2	0.000133644	5.19338e-06	0	0
FALSE	High	PMI-Byonic	PMI-Byonic (A2)	A	2	Unambiguous	VGQRCQDSNPCLSTPCKNAGTCHVVDHGGTVDY	[F].VGQRcQDSNPcLStPcKNAGtcHVVDHGGTVDY.[A]	C5(Carbamidomethyl); C11(Carbamidomethyl); T14(Hex(1)Pent(2)); C16(Carbamidomethyl); T21(Fuc(1)); C22(Carbamidomethyl)	1	1	Q01705	Q01705	Neurogenic locus notch homolog protein 1 OS=Mus musculus OX=10090 GN=Notch1 PE=1 SV=3	1	4	4	1	0	1	1	1	1066.2	4261.8	4261.79	1.63331	0.00174021	0	0	827390	HCD (High Energy Collision Dissociation)	MS2	0	100	9.90278	3296	3296	3293	FP021821_2.raw	0/0		11.677	725.797	725.797	0	2.10355e-12	2.11866e-13	0	0
FALSE	High	PMI-Byonic	PMI-Byonic (A2)	A	2	Unambiguous	VGQRCQDSNPCLSTPCKNAGTCHVVDHGGTVDY	[F].VGQRcQDSNPcLstPcKNAGTcHVVDHGGTVDY.[A]	C5(Carbamidomethyl); C11(Carbamidomethyl); S13(Fuc(1)); T14(Hex(1)Pent(1)); C16(Carbamidomethyl); C22(Carbamidomethyl)	1	1	Q01705	Q01705	Neurogenic locus notch homolog protein 1 OS=Mus musculus OX=10090 GN=Notch1 PE=1 SV=3	1	5	5	1	0	1	1	1	826.756	4129.75	4129.75	1.09659	0.000905731	0	0	357306	HCD (High Energy Collision Dissociation)	MS2	3.57447	100	9.89221	3292	3292	3282	FP021821_2.raw	0/0		14.8907	858.642	858.642	0	1.28625e-15	9.19471e-17	0	0
FALSE	High	PMI-Byonic	PMI-Byonic (A2)	A	2	Unambiguous	VGQRCQDSNPCLSTPCKNAGTCHVVDHGGTVDYACSCPL	[F].VGQRcQDSNPcLStPcKNAGtcHVVDHGGTVDYAcScPL.[G]	C5(Carbamidomethyl); C11(Carbamidomethyl); T14(Hex(1)Pent(2)); C16(Carbamidomethyl); T21(Fuc(1)); C22(Carbamidomethyl); C35(Carbamidomethyl); C37(Carbamidomethyl)	1	1	Q01705	Q01705	Neurogenic locus notch homolog protein 1 OS=Mus musculus OX=10090 GN=Notch1 PE=1 SV=3	2	5	5	1	0	1	1	1	990.817	4950.05	4950.06	-0.58041	-0.000574612	0	0	1.03564e+06	HCD (High Energy Collision Dissociation)	MS2	0	52.892	11.5682	4048	4048	4041	FP021821_2.raw	0/0		2.40914	120.293	120.293	0	0.00389819	0.000144733	0	0
FALSE	High	PMI-Byonic	PMI-Byonic (A2)	A	2	Unambiguous	VGQRCQDSNPCLSTPCKNAGTCHVVDHGGTVDY	[F].VGQRcQDSNPcLSTPcKNAGtcHVVDHGGtVDY.[A]	C5(Carbamidomethyl); C11(Carbamidomethyl); C16(Carbamidomethyl); T21(Hex(1)); C22(Carbamidomethyl); T30(Fuc(1))	1	1	Q01705	Q01705	Neurogenic locus notch homolog protein 1 OS=Mus musculus OX=10090 GN=Notch1 PE=1 SV=3	1	5	5	1	0	1	1	1	800.949	4000.72	3997.71	753.218	0.602229	0	0	980231	HCD (High Energy Collision Dissociation)	MS2	0	100	9.88784	3290	3290	3282	FP021821_2.raw	0/0		12.8436	773.643	773.643	3.6	1.43353e-13	9.85933e-15	0	0
FALSE	High	PMI-Byonic	PMI-Byonic (A2)	A	2	Unambiguous	VGQRCQDSNPCLSTPCKNAGTCHVVDHGGTVDYACSCPL	[F].VGQRcQDSNPcLStPcKNAGtcHVVDHGGTVDYAcScPL.[G]	C5(Carbamidomethyl); C11(Carbamidomethyl); T14(Hex(1)Pent(2)); C16(Carbamidomethyl); T21(Fuc(1)); C22(Carbamidomethyl); C35(Carbamidomethyl); C37(Carbamidomethyl)	1	1	Q01705	Q01705	Neurogenic locus notch homolog protein 1 OS=Mus musculus OX=10090 GN=Notch1 PE=1 SV=3	2	5	5	1	0	1	1	1	990.819	4950.07	4950.06	2.07058	0.0020499	0	0	757506	HCD (High Energy Collision Dissociation)	MS2	3.36852	90.3529	11.0781	3825	3825	3821	FP021821_2.raw	0/0		2.11787	122.259	122.259	0	0.007623	0.00028906	0	0
FALSE	High	PMI-Byonic	PMI-Byonic (A2)	A	2	Unambiguous	VGQRCQDSNPCLSTPCKNAGTCHVVDHGGTVDYACSCPL	[F].VGQRcQDSNPcLStPcKNAGtcHVVDHGGTVDYAcScPL.[G]	C5(Carbamidomethyl); C11(Carbamidomethyl); T14(Hex(1)Pent(2)); C16(Carbamidomethyl); T21(Fuc(1)); C22(Carbamidomethyl); C35(Carbamidomethyl); C37(Carbamidomethyl)	1	1	Q01705	Q01705	Neurogenic locus notch homolog protein 1 OS=Mus musculus OX=10090 GN=Notch1 PE=1 SV=3	2	5	5	1	0	1	1	1	990.817	4950.06	4950.06	-0.333806	-0.000330472	0	0	636271	HCD (High Energy Collision Dissociation)	MS2	0	100	11.8092	4159	4159	4151	FP021821_2.raw	0/0		1.56457	54.7942	54.7942	0	0.027254	0.00167785	0.00158479	0
FALSE	High	PMI-Byonic	PMI-Byonic (A2)	A	2	Ambiguous	VGQRCQDSNPCLSTPCKNAGTCHVVDHGGTVDY	[F].VGQRcQDSNPcLstPcKNAGTcHVVDHGGTVDY.[A]	C5(Carbamidomethyl); C11(Carbamidomethyl); S13(Hex(1)Pent(2)); T14(Fuc(1)); C16(Carbamidomethyl); C22(Carbamidomethyl)	1	1	Q01705	Q01705	Neurogenic locus notch homolog protein 1 OS=Mus musculus OX=10090 GN=Notch1 PE=1 SV=3	1	5	5	0.8982	0	1	1	1	853.565	4263.8	4261.79	470.587	0.401109	0	0	1.03142e+06	HCD (High Energy Collision Dissociation)	MS2	39.1958	100	9.86282	3279	3279	3271	FP021821_2.raw	0/0		14.8436	869.985	869.985	1.2	1.43353e-15	1.05363e-16	0	0
FALSE	High	PMI-Byonic	PMI-Byonic (A2)	A	2	Unambiguous	VGQRCQDSNPCLSTPCKNAGTCHVVDHGGTVDYACSCPL	[F].VGQRcQDSNPcLStPcKNAGtcHVVDHGGTVDYAcScPL.[G]	C5(Carbamidomethyl); C11(Carbamidomethyl); T14(Hex(1)Pent(2)); C16(Carbamidomethyl); T21(Fuc(1)); C22(Carbamidomethyl); C35(Carbamidomethyl); C37(Carbamidomethyl)	1	1	Q01705	Q01705	Neurogenic locus notch homolog protein 1 OS=Mus musculus OX=10090 GN=Notch1 PE=1 SV=3	2	4	4	1	0	1	1	1	1238.27	4950.07	4950.06	2.15961	0.00267255	0	0	473119	HCD (High Energy Collision Dissociation)	MS2	0	90.8727	11.1272	3847	3847	3843	FP021821_2.raw	0/0		7.87976	509.497	509.497	0	1.319e-08	8.14242e-10	0	0
FALSE	High	PMI-Byonic	PMI-Byonic (A2)	A	2	Unambiguous	VGQRCQDSNPCLSTPCKNAGTCHVVDHGGTVDYACSCPL	[F].VGQRcQDSNPcLStPcKNAGtcHVVDHGGTVDYAcScPL.[G]	C5(Carbamidomethyl); C11(Carbamidomethyl); T14(Hex(1)Pent(1)); C16(Carbamidomethyl); T21(Fuc(1)); C22(Carbamidomethyl); C35(Carbamidomethyl); C37(Carbamidomethyl)	1	1	Q01705	Q01705	Neurogenic locus notch homolog protein 1 OS=Mus musculus OX=10090 GN=Notch1 PE=1 SV=3	2	5	5	1	0	1	1	1	964.412	4818.03	4818.02	3.58887	0.00345824	0	0	920812	HCD (High Energy Collision Dissociation)	MS2	0	100	11.1359	3851	3851	3843	FP021821_2.raw	0/0		1.69913	116.074	80.908	1.2	0.0199925	0.00167785	0.00165837	0
FALSE	High	PMI-Byonic	PMI-Byonic (A2)	A	2	Unambiguous	VGQRCQDSNPCLSTPCKNAGTCHVVDHGGTVDYACSCPLGF	[F].VGQRcQDSNPcLsTPcKNAGTcHVVDHGGTVDYAcScPLGF.[S]	C5(Carbamidomethyl); C11(Carbamidomethyl); S13(Hex(1)Pent(2)); C16(Carbamidomethyl); C22(Carbamidomethyl); C35(Carbamidomethyl); C37(Carbamidomethyl)	1	1	Q01705	Q01705	Neurogenic locus notch homolog protein 1 OS=Mus musculus OX=10090 GN=Notch1 PE=1 SV=3	3	5	5	1	0	1	1	1	1002.83	5010.1	5008.09	400.745	0.401393	0	0	2.47252e+06	HCD (High Energy Collision Dissociation)	MS2	0	94.8845	11.138	3852	3852	3843	FP021821_2.raw	0/0		1.58103	78.8108	78.8108	0	0.0262407	0.00167785	0.00161031	0.00374532
FALSE	High	PMI-Byonic	PMI-Byonic (A2)	A	2	Unambiguous	VGQRCQDSNPCLSTPCKNAGTCHVVDHGGTVDYACSCPLGF	[F].VGQRcQDSNPcLsTPcKnAGtcHVVDHGGTVDYAcScPLGF.[S]	C5(Carbamidomethyl); C11(Carbamidomethyl); S13(Hex(1)Pent(2)); C16(Carbamidomethyl); N18(Deamidated); T21(Fuc(1)); C22(Carbamidomethyl); C35(Carbamidomethyl); C37(Carbamidomethyl)	1	1	Q01705	Q01705	Neurogenic locus notch homolog protein 1 OS=Mus musculus OX=10090 GN=Notch1 PE=1 SV=3	3	5	5	1	0	1	1	1	1031.64	5154.15	5155.13	-190.06	-0.195956	0	0	2.0334e+06	HCD (High Energy Collision Dissociation)	MS2	1.25659	37.1357	12.3792	4418	4418	4415	FP021821_2.raw	0/0		1.65393	120.062	120.062	0	0.0221854	0.00167785	0.00165016	0.003861
FALSE	High	PMI-Byonic	PMI-Byonic (A2)	A	2	Unambiguous	VGQRCQDSNPCLSTPCKNAGTCHVVDHGGTVDYACSCPL	[F].VGQRcQDSNPcLStPcKNAGtcHVVDHGGTVDYAcScPL.[G]	C5(Carbamidomethyl); C11(Carbamidomethyl); T14(Hex(1)Pent(1)); C16(Carbamidomethyl); T21(Fuc(1)); C22(Carbamidomethyl); C35(Carbamidomethyl); C37(Carbamidomethyl)	1	1	Q01705	Q01705	Neurogenic locus notch homolog protein 1 OS=Mus musculus OX=10090 GN=Notch1 PE=1 SV=3	2	5	5	1	0	1	1	1	964.814	4820.04	4818.02	420.18	0.404886	0	0	2.09402e+06	HCD (High Energy Collision Dissociation)	MS2	54.657	100	11.2476	3901	3901	3898	FP021821_2.raw	0/0		1.83343	82.5615	82.5615	1.2	0.0146746	0.000511907	0	0
FALSE	High	PMI-Byonic	PMI-Byonic (A2)	A	2	Unambiguous	VGQRCQDSNPCLSTPCKNAGTCHVVDHGGTVDYACSCPL	[F].VGQRcQDSNPcLStPcKNAGTcHVVDhGGTVDYAcScPL.[G]	C5(Carbamidomethyl); C11(Carbamidomethyl); T14(Hex(1)Pent(1)); C16(Carbamidomethyl); C22(Carbamidomethyl); H27(Oxidation); C35(Carbamidomethyl); C37(Carbamidomethyl)	1	1	Q01705	Q01705	Neurogenic locus notch homolog protein 1 OS=Mus musculus OX=10090 GN=Notch1 PE=1 SV=3	2	5	5	1	0	1	1	1	938.603	4688.99	4687.95	221.012	0.207219	0	0	1.79442e+06	HCD (High Energy Collision Dissociation)	MS2	20.9633	100	11.1402	3853	3853	3843	FP021821_2.raw	0/0		1.51993	76.6048	76.6048	0	0.0302043	0.00167785	0.00155521	0.00359712
FALSE	High	PMI-Byonic	PMI-Byonic (A2)	A	2	Unambiguous	VGQRCQDSNPCLSTPCKNAGTCHVVDHGGTVDYACSCPL	[F].VGQRcQDSNPcLstPcKNAGTcHVVDHGGTVDYAcScPL.[G]	C5(Carbamidomethyl); C11(Carbamidomethyl); S13(Hex(1)Pent(2)); T14(Fuc(1)); C16(Carbamidomethyl); C22(Carbamidomethyl); C35(Carbamidomethyl); C37(Carbamidomethyl)	1	1	Q01705	Q01705	Neurogenic locus notch homolog protein 1 OS=Mus musculus OX=10090 GN=Notch1 PE=1 SV=3	2	5	5	1	0	1	1	1	990.82	4950.07	4950.06	3.11865	0.0030875	0	0	2.77076e+06	HCD (High Energy Collision Dissociation)	MS2	0	29.2585	11.4409	3989	3989	3986	FP021821_2.raw	0/0		2.11787	108.618	108.618	0	0.007623	0.000301727	0	0
FALSE	High	PMI-Byonic	PMI-Byonic (A2)	A	2	Unambiguous	VGQRCQDSNPCLSTPCKNAGTCHVVDHGGTVDYACSCPL	[F].VGQRcQDsNPcLSTPcKNAGtcHVVDHGGTVDYAcScPL.[G]	C5(Carbamidomethyl); S8(Fuc(1)); C11(Carbamidomethyl); C16(Carbamidomethyl); T21(Hex(1)Pent(2)); C22(Carbamidomethyl); C35(Carbamidomethyl); C37(Carbamidomethyl)	1	1	Q01705	Q01705	Neurogenic locus notch homolog protein 1 OS=Mus musculus OX=10090 GN=Notch1 PE=1 SV=3	2	3	3	1	0	1	1	1	1651.69	4953.05	4950.06	605.491	0.999072	0	0	1272064	HCD (High Energy Collision Dissociation)	MS2	0	100	11.1883	3874	3874	3865	FP021821_2.raw	0/0		9.6636	675.928	675.928	1.13687e-13	2.16972e-10	1.50451e-11	0	0
FALSE	High	PMI-Byonic	PMI-Byonic (A2)	A	2	Unambiguous	VGQRCQDSNPCLSTPCKNAGTCHVVDHGGTVDYACSCPL	[F].VGQRcQDSNPcLstPcKNAGTcHVVDHGGTVDYAcScPL.[G]	C5(Carbamidomethyl); C11(Carbamidomethyl); S13(Hex(1)Pent(2)); T14(Fuc(1)); C16(Carbamidomethyl); C22(Carbamidomethyl); C35(Carbamidomethyl); C37(Carbamidomethyl)	1	1	Q01705	Q01705	Neurogenic locus notch homolog protein 1 OS=Mus musculus OX=10090 GN=Notch1 PE=1 SV=3	2	5	5	1	0	1	1	1	990.821	4950.07	4950.06	3.36525	0.00333164	0	0	35294236	HCD (High Energy Collision Dissociation)	MS2	0	3.65773	11.1967	3877	3877	3876	FP021821_2.raw	0/0		2.83092	167.769	167.769	0	0.00147597	5.12377e-05	0	0
FALSE	High	PMI-Byonic	PMI-Byonic (A2)	A	2	Unambiguous	VGQRCQDSNPCLSTPCKNAGTCHVVDHGGTVDY	[F].VGQRcQDSNPcLstPcKNAGTcHVVDHGGTVDY.[A]	C5(Carbamidomethyl); C11(Carbamidomethyl); S13(Hex(1)Pent(2)); T14(Fuc(1)); C16(Carbamidomethyl); C22(Carbamidomethyl)	1	1	Q01705	Q01705	Neurogenic locus notch homolog protein 1 OS=Mus musculus OX=10090 GN=Notch1 PE=1 SV=3	1	5	5	1	0	1	1	1	853.169	4261.82	4261.79	6.28464	0.00535676	0	0	240759	HCD (High Energy Collision Dissociation)	MS2	14.894	100	9.66559	3190	3190	3183	FP021821_2.raw	0/0		1.69695	117.166	117.166	0.28	0.0200934	0.00167785	0.00165563	0
FALSE	High	PMI-Byonic	PMI-Byonic (A2)	A	2	Unambiguous	VGQRCQDSNPCLSTPCKNAGTCHVVDHGGTVDYACSCPLGF	[F].VGQRcQDSNPcLsTPcKnAGtcHVVDHGGTVDYAcScPLGF.[S]	C5(Carbamidomethyl); C11(Carbamidomethyl); S13(Hex(1)Pent(2)); C16(Carbamidomethyl); N18(Deamidated); T21(Fuc(1)); C22(Carbamidomethyl); C35(Carbamidomethyl); C37(Carbamidomethyl)	1	1	Q01705	Q01705	Neurogenic locus notch homolog protein 1 OS=Mus musculus OX=10090 GN=Notch1 PE=1 SV=3	3	5	5	1	0	1	1	1	1032.44	5158.17	5155.13	589.229	0.60751	0	0	1.43393e+06	HCD (High Energy Collision Dissociation)	MS2	48.2836	100	12.5056	4476	4476	4470	FP021821_2.raw	0/0		1.51958	28.9079	28.9079	0	0.0302284	0.00167785	0.00155279	0.003861
FALSE	High	PMI-Byonic	PMI-Byonic (A2)	A	2	Unambiguous	VGQRCQDSNPCLSTPCKNAGTCHVVDHGGTVDYACSCPL	[F].VGQRcQDSNPcLSTPcKNAGTcHVVDHGGTVDYAcScPL.[G]	C5(Carbamidomethyl); C11(Carbamidomethyl); C16(Carbamidomethyl); C22(Carbamidomethyl); C35(Carbamidomethyl); C37(Carbamidomethyl)	1	1	Q01705	Q01705	Neurogenic locus notch homolog protein 1 OS=Mus musculus OX=10090 GN=Notch1 PE=1 SV=3	2	5	5	1	0	1	1	1	876.981	4380.87	4377.86	687.955	0.602355	0	0	1.04221e+06	HCD (High Energy Collision Dissociation)	MS2	49.6773	100	11.3575	3952	3952	3942	FP021821_2.raw	0/0		2.06344	127.021	127.021	127.021	0.00864087	0.000343411	0	0
FALSE	High	PMI-Byonic	PMI-Byonic (A2)	A	2	Unambiguous	VGQRCQDSNPCLSTPCKNAGTCHVVDHGGTVDYACSCPL	[F].VGQRcQDSNPcLSTPcKNAGtcHVVDHGGTVDYAcScPL.[G]	C5(Carbamidomethyl); C11(Carbamidomethyl); C16(Carbamidomethyl); T21(Hex(1)); C22(Carbamidomethyl); C35(Carbamidomethyl); C37(Carbamidomethyl)	1	1	Q01705	Q01705	Neurogenic locus notch homolog protein 1 OS=Mus musculus OX=10090 GN=Notch1 PE=1 SV=3	2	5	5	1	0	1	1	1	909.194	4541.94	4539.91	445.961	0.404925	0	0	1.54545e+06	HCD (High Energy Collision Dissociation)	MS2	45.0365	100	11.2265	3892	3892	3887	FP021821_2.raw	0/0		2.05965	96.2044	96.2044	1.2	0.00871672	0.000357774	0	0
FALSE	High	PMI-Byonic	PMI-Byonic (A2)	A	2	Ambiguous	VGQRCQDSNPCLSTPCKNAGTCHVVDHGGTVDY	[F].VGQRcQdSnPcLstPcKNAGTcHVVDHGGTVDY.[A]	C5(Carbamidomethyl); D7(Oxidation); N9(Deamidated); C11(Carbamidomethyl); S13(HexNAc(1)); T14(HexNAc(1)); C16(Carbamidomethyl); C22(Carbamidomethyl)	1	1	Q01705	Q01705	Neurogenic locus notch homolog protein 1 OS=Mus musculus OX=10090 GN=Notch1 PE=1 SV=3	1	5	5		0	2	2	2	824.157	4116.76	4112.73	978.78	0.805092	0	0	815079	HCD (High Energy Collision Dissociation)	MS2	36.4261	100	10.0132	3347	3347	3337	FP021821_2.raw	0/0		6.84478	519.793	519.793	7.2	1.42963e-07	1.02848e-08	0	0
FALSE	High	PMI-Byonic	PMI-Byonic (A2)	A	2	Ambiguous	VGQRCQDSNPCLSTPCKNAGTCHVVDHGGTVDY	[F].VGQRcQDSNPcLSTPcKNAGtcHVVDHGGTVDY.[A]	C5(Carbamidomethyl); C11(Carbamidomethyl); C16(Carbamidomethyl); T21(Hex(1)Pent(2)); C22(Carbamidomethyl)	1	1	Q01705	Q01705	Neurogenic locus notch homolog protein 1 OS=Mus musculus OX=10090 GN=Notch1 PE=1 SV=3	1	5	5	0.4694	0	1	1	1	824.157	4116.76	4115.73	249.237	0.205159	0	0	815079	HCD (High Energy Collision Dissociation)	MS2	36.4261	100	10.0132	3347	3347	3337	FP021821_2.raw	0/0		12.8907	778.584	768.063	0	1.28625e-13	8.94499e-15	0	0
FALSE	High	PMI-Byonic	PMI-Byonic (A2)	A	2	Unambiguous	VGQRCQDSNPCLSTPCKNAGTCHVVDHGGTVDY	[F].VGQRcQDSNPcLStPcKNAGtcHVVDHGGTVDY.[A]	C5(Carbamidomethyl); C11(Carbamidomethyl); T14(Fuc(1)); C16(Carbamidomethyl); T21(Hex(1)Pent(2)); C22(Carbamidomethyl)	1	1	Q01705	Q01705	Neurogenic locus notch homolog protein 1 OS=Mus musculus OX=10090 GN=Notch1 PE=1 SV=3	1	3	3	1	0	1	1	1	1421.27	4261.8	4261.79	2.56736	0.00364719	0	0	508128	HCD (High Energy Collision Dissociation)	MS2	0	100	9.97361	3329	3329	3326	FP021821_2.raw	0/0		13.1861	829.501	829.501	1.2	6.51406e-14	4.01217e-15	0	0
FALSE	High	PMI-Byonic	PMI-Byonic (A2)	A	2	Unambiguous	VGQRCQDSNPCLSTPCKNAGTCHVVDHGGTVDY	[F].VGQRcQDSNPcLstPcKNAGTcHVVDHGGTVDY.[A]	C5(Carbamidomethyl); C11(Carbamidomethyl); S13(Fuc(1)); T14(Hex(1)Pent(1)); C16(Carbamidomethyl); C22(Carbamidomethyl)	1	1	Q01705	Q01705	Neurogenic locus notch homolog protein 1 OS=Mus musculus OX=10090 GN=Notch1 PE=1 SV=3	1	5	5	1	0	1	1	1	826.758	4129.76	4129.75	2.72233	0.0022485	0	0	1.57832e+06	HCD (High Energy Collision Dissociation)	MS2	53.5675	53.1175	10.0208	3350	3350	3348	FP021821_2.raw	0/0		14.8436	885.596	885.596	0	1.43353e-15	1.18513e-16	0	0
FALSE	High	PMI-Byonic	PMI-Byonic (A2)	A	2	Unambiguous	VGQRCQDSNPCLSTPCKNAGTCHVVDHGGTVDYACSCPLGFSGPL	[F].VGQRcQDSNPcLsTPcKNAGTcHVVDHGGtVDYAcScPLGFSGPL.[C]	C5(Carbamidomethyl); C11(Carbamidomethyl); S13(Hex(1)Pent(2)); C16(Carbamidomethyl); C22(Carbamidomethyl); T30(Fuc(1)); C35(Carbamidomethyl); C37(Carbamidomethyl)	1	1	Q01705	Q01705	Neurogenic locus notch homolog protein 1 OS=Mus musculus OX=10090 GN=Notch1 PE=1 SV=3	4	5	5	1	0	1	1	1	1102.47	5508.34	5508.34	1.16539	0.00128387	0	0	581365	HCD (High Energy Collision Dissociation)	MS2	20.7864	55.5691	13.1849	4781	4781	4778	FP021821_2.raw	0/0		2.30098	222.393	222.393	0	0.00500059	0.000175573	0	0
FALSE	High	PMI-Byonic	PMI-Byonic (A2)	A	2	Unambiguous	VGQRCQDSNPCLSTPCKNAGTCHVVDHGGTVDY	[F].VGQRcQDSNPcLstPcKNAGTcHVVDHGGTVDY.[A]	C5(Carbamidomethyl); C11(Carbamidomethyl); S13(Hex(1)Pent(2)); T14(Fuc(1)); C16(Carbamidomethyl); C22(Carbamidomethyl)	1	1	Q01705	Q01705	Neurogenic locus notch homolog protein 1 OS=Mus musculus OX=10090 GN=Notch1 PE=1 SV=3	1	5	5	1	0	1	1	1	853.567	4263.8	4261.79	472.449	0.402696	0	0	2.31757e+06	HCD (High Energy Collision Dissociation)	MS2	35.7302	100	10.6111	3614	3614	3612	FP021821_2.raw	0/0		15.8436	902.666	902.666	1.2	1.43353e-16	1.46631e-17	0	0
FALSE	High	PMI-Byonic	PMI-Byonic (A2)	A	2	Unambiguous	VGQRCQDSNPCLSTPCKNAGTCHVVDHGGTVDY	[F].VGQRcQDSNPcLstPcKNAGTcHVVDHGGTVDY.[A]	C5(Carbamidomethyl); C11(Carbamidomethyl); S13(HexNAc(1)Fuc(1)); T14(Hex(1)Pent(1)); C16(Carbamidomethyl); C22(Carbamidomethyl)	1	1	Q01705	Q01705	Neurogenic locus notch homolog protein 1 OS=Mus musculus OX=10090 GN=Notch1 PE=1 SV=3	1	5	5	1	0	1	1	1	867.775	4334.84	4332.83	465.59	0.403464	0	0	1.21451e+06	HCD (High Energy Collision Dissociation)	MS2	29.086	100	10.6463	3630	3630	3623	FP021821_2.raw	0/0		4.25105	209.289	209.289	1.2	5.60986e-05	2.25333e-06	0	0
FALSE	High	PMI-Byonic	PMI-Byonic (A2)	A	2	Unambiguous	VGQRCQDSNPCLSTPCKNAGTCHVVDHGGTVDY	[F].VGQRcQDSNPcLstPcKNAGTcHVVDHGGTVDY.[A]	C5(Carbamidomethyl); C11(Carbamidomethyl); S13(Hex(1)Pent(2)); T14(Fuc(1)); C16(Carbamidomethyl); C22(Carbamidomethyl)	1	1	Q01705	Q01705	Neurogenic locus notch homolog protein 1 OS=Mus musculus OX=10090 GN=Notch1 PE=1 SV=3	1	5	5	1	0	1	1	1	853.766	4264.8	4261.79	706.247	0.601975	0	0	2.94173e+06	HCD (High Energy Collision Dissociation)	MS2	59.7863	100	10.4877	3559	3559	3557	FP021821_2.raw	0/0		13.8436	823.895	823.895	1.2	1.43353e-14	1.45192e-15	0	0
FALSE	High	PMI-Byonic	PMI-Byonic (A2)	A	2	Unambiguous	VGQRCQDSNPCLSTPCKNAGTCHVVDHGGTVDYACSCPLGFSGPL	[F].VGQRcQDSNPcLStPcKNAGtcHVVDHGGTVDYAcScPLGFSGPL.[C]	C5(Carbamidomethyl); C11(Carbamidomethyl); T14(Hex(1)Pent(2)); C16(Carbamidomethyl); T21(Fuc(1)); C22(Carbamidomethyl); C35(Carbamidomethyl); C37(Carbamidomethyl)	1	1	Q01705	Q01705	Neurogenic locus notch homolog protein 1 OS=Mus musculus OX=10090 GN=Notch1 PE=1 SV=3	4	5	5	1	0	1	1	1	1102.48	5508.36	5508.34	4.71115	0.00519012	0	0	3.20018e+06	HCD (High Energy Collision Dissociation)	MS2	0	21.704	13.3074	4835	4835	4833	FP021821_2.raw	0/0		2.42446	196.075	196.075	0	0.00376305	0.000138054	0	0
FALSE	High	PMI-Byonic	PMI-Byonic (A2)	A	2	Unambiguous	VGQRCQDSNPCLSTPCKNAGTCHVVDHGGTVDY	[F].VGQRcQDSNPcLstPcKNAGTcHVVDHGGTVDY.[A]	C5(Carbamidomethyl); C11(Carbamidomethyl); S13(Hex(1)Pent(2)); T14(Fuc(1)); C16(Carbamidomethyl); C22(Carbamidomethyl)	1	1	Q01705	Q01705	Neurogenic locus notch homolog protein 1 OS=Mus musculus OX=10090 GN=Notch1 PE=1 SV=3	1	5	5	1	0	1	1	1	853.366	4262.8	4261.79	237.147	0.202134	0	0	6.05979e+06	HCD (High Energy Collision Dissociation)	MS2	33.6658	30.169	10.3643	3504	3504	3502	FP021821_2.raw	0/0		15.8436	934.908	934.908	1.2	1.43353e-16	1.30743e-17	0	0
FALSE	High	PMI-Byonic	PMI-Byonic (A2)	A	2	Unambiguous	VGQRCQDSNPCLSTPCKNAGTCHVVDHGGTVDY	[F].VGQRcQDSNPcLstPcKNAGTcHVVDHGGTVDY.[A]	C5(Carbamidomethyl); C11(Carbamidomethyl); S13(Hex(1)Pent(2)); T14(Fuc(1)); C16(Carbamidomethyl); C22(Carbamidomethyl)	1	1	Q01705	Q01705	Neurogenic locus notch homolog protein 1 OS=Mus musculus OX=10090 GN=Notch1 PE=1 SV=3	1	4	4	1	0	1	1	1	1066.46	4262.81	4261.79	239.026	0.25467	0	0	1.12602e+06	HCD (High Energy Collision Dissociation)	MS2	0	100	10.2818	3467	3467	3458	FP021821_2.raw	0/0		8.79147	635.118	635.118	1.2	1.61633e-09	9.7738e-11	0	0
FALSE	High	PMI-Byonic	PMI-Byonic (A2)	A	2	Unambiguous	VGQRCQDSNPCLSTPCKNAGTCHVVDHGGTVDYACSCPLGFSGPL	[F].VGQRcQDSNPcLsTPcKNAGTcHVVDHGGtVDYAcScPLGFSGPL.[C]	C5(Carbamidomethyl); C11(Carbamidomethyl); S13(Hex(1)Pent(2)); C16(Carbamidomethyl); C22(Carbamidomethyl); T30(Fuc(1)); C35(Carbamidomethyl); C37(Carbamidomethyl)	1	1	Q01705	Q01705	Neurogenic locus notch homolog protein 1 OS=Mus musculus OX=10090 GN=Notch1 PE=1 SV=3	4	5	5	1	0	1	1	1	1103.08	5511.36	5508.34	548.986	0.604799	0	0	2.85732e+06	HCD (High Energy Collision Dissociation)	MS2	5.30931	100	13.4462	4897	4897	4888	FP021821_2.raw	0/0		2.18089	159.101	159.101	0	0.00659337	0.00025257	0	0
FALSE	High	PMI-Byonic	PMI-Byonic (A2)	A	2	Unambiguous	VGQRCQDSNPCLSTPCKNAGTCHVVDHGGTVDY	[F].VGQRcQDSNPcLstPcKNAGTcHVVDHGGTVDY.[A]	C5(Carbamidomethyl); C11(Carbamidomethyl); S13(Hex(1)Pent(2)); T14(Fuc(1)); C16(Carbamidomethyl); C22(Carbamidomethyl)	1	1	Q01705	Q01705	Neurogenic locus notch homolog protein 1 OS=Mus musculus OX=10090 GN=Notch1 PE=1 SV=3	1	4	4	1	0	1	1	1	1066.21	4261.8	4261.79	2.54989	0.00271677	0	0	5.2226e+06	HCD (High Energy Collision Dissociation)	MS2	41.912	26.3746	10.0194	3349	3349	3348	FP021821_2.raw	0/0		15.677	912.728	912.728	1.2	2.10355e-16	2.18841e-17	0	0
FALSE	High	PMI-Byonic	PMI-Byonic (A2)	A	2	Unambiguous	VGQRCQDSNPCLSTPCKNAGTCHVVDHGGTVDY	[F].VGQRcQDSNPcLstPcKNAGTcHVVDHGGTVDY.[A]	C5(Carbamidomethyl); C11(Carbamidomethyl); S13(Hex(1)Pent(2)); T14(Fuc(1)); C16(Carbamidomethyl); C22(Carbamidomethyl)	1	1	Q01705	Q01705	Neurogenic locus notch homolog protein 1 OS=Mus musculus OX=10090 GN=Notch1 PE=1 SV=3	1	5	5	1	0	1	1	1	853.165	4261.8	4261.79	1.20051	0.00102327	0	0	5042280	HCD (High Energy Collision Dissociation)	MS2	0	36.4661	10.2399	3448	3448	3447	FP021821_2.raw	0/0		14.8436	879.814	879.814	1.2	1.43353e-15	1.31405e-16	0	0
FALSE	High	PMI-Byonic	PMI-Byonic (A2)	A	2	Unambiguous	VGQRCQDSNPCLSTPCKNAGTCHVVDHGGTVDY	[F].VGQRcQDSnPcLSTPcKNAGTcHVVDHGGTVDY.[A]	C5(Carbamidomethyl); N9(Deamidated); C11(Carbamidomethyl); C16(Carbamidomethyl); C22(Carbamidomethyl)	1	1	Q01705	Q01705	Neurogenic locus notch homolog protein 1 OS=Mus musculus OX=10090 GN=Notch1 PE=1 SV=3	1	5	5	1	0	1	1	1	739.127	3691.6	3690.58	277.653	0.20494	0	0	1.02125e+06	HCD (High Energy Collision Dissociation)	MS2	25.669	100	10.2251	3442	3442	3436	FP021821_2.raw	0/0		1.77484	176.436	176.436	29.0234	0.0167942	0.00058858	0	0
FALSE	High	PMI-Byonic	PMI-Byonic (A2)	A	2	Unambiguous	VGQRCQDSNPCLSTPCKNAGTCHVVDHGGTVDY	[F].VGQRcQDSNPcLstPcKNAGTcHVVDHGGTVDY.[A]	C5(Carbamidomethyl); C11(Carbamidomethyl); S13(Hex(1)Pent(2)); T14(Fuc(1)); C16(Carbamidomethyl); C22(Carbamidomethyl)	1	1	Q01705	Q01705	Neurogenic locus notch homolog protein 1 OS=Mus musculus OX=10090 GN=Notch1 PE=1 SV=3	1	5	5	1	0	1	1	1	853.766	4264.8	4261.79	706.963	0.602586	0	0	1.81742e+06	HCD (High Energy Collision Dissociation)	MS2	35.748	100	10.7335	3669	3669	3667	FP021821_2.raw	0/0		14.8436	855.798	855.798	1.2	1.43353e-15	1.44047e-16	0	0
FALSE	High	PMI-Byonic	PMI-Byonic (A2)	A	2	Unambiguous	VGQRCQDSNPCLSTPCKNAGTCHVVDHGGTVDYACSCPL	[F].VGQRcQDSNPcLStPcKNAGTcHVVDHGGtVDYAcScPL.[G]	C5(Carbamidomethyl); C11(Carbamidomethyl); T14(Hex(1)Pent(2)); C16(Carbamidomethyl); C22(Carbamidomethyl); T30(Fuc(1)); C35(Carbamidomethyl); C37(Carbamidomethyl)	1	1	Q01705	Q01705	Neurogenic locus notch homolog protein 1 OS=Mus musculus OX=10090 GN=Notch1 PE=1 SV=3	2	5	5	1	0	1	1	1	991.419	4953.07	4950.06	607.668	0.601598	0	0	1.76675e+06	HCD (High Energy Collision Dissociation)	MS2	24.6285	99.4559	11.9345	4216	4216	4206	FP021821_2.raw	0/0		1.85127	47.0917	47.0917	0	0.0140842	0.000464819	0	0
FALSE	High	PMI-Byonic	PMI-Byonic (A2)	A	2	Unambiguous	VGQRCQDSNPCLSTPCKNAGTCHVVDHGGTVDY	[F].VGQRcQDSNPcLstPcKNAGTcHVVDHGGTVDY.[A]	C5(Carbamidomethyl); C11(Carbamidomethyl); S13(Hex(1)Pent(2)); T14(Fuc(1)); C16(Carbamidomethyl); C22(Carbamidomethyl)	1	1	Q01705	Q01705	Neurogenic locus notch homolog protein 1 OS=Mus musculus OX=10090 GN=Notch1 PE=1 SV=3	1	4	4	1	0	1	1	1	1066.21	4261.8	4261.79	2.43532	0.0025947	0	0	1.17904e+06	HCD (High Energy Collision Dissociation)	MS2	0	100	10.1412	3404	3404	3403	FP021821_2.raw	0/0		15.63	932.1	932.1	1.2	2.34441e-16	2.65982e-17	0	0
FALSE	High	PMI-Byonic	PMI-Byonic (A2)	A	2	Unambiguous	VGQRCQDSNPCLSTPCKNAGTCHVVDHGGTVDYACSCPL	[F].VGQRcQDSNPcLStPcKNAGtcHVVDHGGTVDYAcScPL.[G]	C5(Carbamidomethyl); C11(Carbamidomethyl); T14(Hex(1)Pent(2)); C16(Carbamidomethyl); T21(HexNAc(1)); C22(Carbamidomethyl); C35(Carbamidomethyl); C37(Carbamidomethyl)	1	1	Q01705	Q01705	Neurogenic locus notch homolog protein 1 OS=Mus musculus OX=10090 GN=Notch1 PE=1 SV=3	2	5	5	1	0	1	1	1	1002.62	5009.09	5007.08	402.363	0.402933	0	0	2511436	HCD (High Energy Collision Dissociation)	MS2	36.1776	100	11.2709	3911	3911	3909	FP021821_2.raw	0/0		2.02575	72.2117	72.2117	0	0.00942442	0.000387764	0	0
FALSE	High	PMI-Byonic	PMI-Byonic (A2)	A	2	Unambiguous	VGQRCQDSNPCLSTPCKNAGTCHVVDHGGTVDY	[F].VGQRcQDSNPcLstPcKNAGTcHVVDHGGTVDY.[A]	C5(Carbamidomethyl); C11(Carbamidomethyl); S13(Hex(1)Pent(2)); T14(Fuc(1)); C16(Carbamidomethyl); C22(Carbamidomethyl)	1	1	Q01705	Q01705	Neurogenic locus notch homolog protein 1 OS=Mus musculus OX=10090 GN=Notch1 PE=1 SV=3	1	5	5	1	0	1	1	1	853.167	4261.8	4261.79	3.42034	0.00291536	0	0	16723473	HCD (High Energy Collision Dissociation)	MS2	0.184805	7.2425	10.1158	3393	3393	3392	FP021821_2.raw	0/0		15.8907	911.34	911.34	1.2	1.28625e-16	9.92241e-18	0	0
FALSE	High	PMI-Byonic	PMI-Byonic (A2)	A	2	Unambiguous	VGQRCQDSNPCLSTPCKNAGTCHVVDHGGTVDY	[F].VGQRcQDSNPcLstPcKNAGTcHVVDHGGTVDY.[A]	C5(Carbamidomethyl); C11(Carbamidomethyl); S13(Hex(1)Pent(2)); T14(Fuc(1)); C16(Carbamidomethyl); C22(Carbamidomethyl)	1	1	Q01705	Q01705	Neurogenic locus notch homolog protein 1 OS=Mus musculus OX=10090 GN=Notch1 PE=1 SV=3	1	5	5	1	0	1	1	1	853.17	4261.82	4261.79	7.28714	0.00621126	0	0	599734	HCD (High Energy Collision Dissociation)	MS2	0	100	10.8859	3739	3739	3733	FP021821_2.raw	0/0		13.8907	826.533	826.533	1.2	1.28625e-14	1.25503e-15	0	0
FALSE	High	PMI-Byonic	PMI-Byonic (A2)	A	2	Unambiguous	VGQRCQDSNPCLSTPCKNAGTCHVVDHGGTVDYACSCPL	[F].VGQRcQDSNPcLstPcKnAGTcHVVDHGGTVDYAcScPL.[G]	C5(Carbamidomethyl); C11(Carbamidomethyl); S13(Hex(1)Pent(2)); T14(Fuc(1)); C16(Carbamidomethyl); N18(Deamidated); C22(Carbamidomethyl); C35(Carbamidomethyl); C37(Carbamidomethyl)	1	1	Q01705	Q01705	Neurogenic locus notch homolog protein 1 OS=Mus musculus OX=10090 GN=Notch1 PE=1 SV=3	2	5	5	1	0	1	1	1	990.818	4950.06	4951.04	-197.974	-0.196035	0	0	1.01024e+06	HCD (High Energy Collision Dissociation)	MS2	0	62.4142	11.6798	4100	4100	4096	FP021821_2.raw	0/0		1.54685	70.899	70.899	4.54747e-10	0.0283887	0.00167785	0.00156986	0.00362319
FALSE	High	PMI-Byonic	PMI-Byonic (A2)	A	2	Unambiguous	VGQRCQDSNPCLSTPCKNAGTCHVVDHGGTVDY	[F].VGQRcQDSNPcLstPcKNAGTcHVVDHGGTVDY.[A]	C5(Carbamidomethyl); C11(Carbamidomethyl); S13(Hex(1)Pent(2)); T14(HexNAc(1)); C16(Carbamidomethyl); C22(Carbamidomethyl)	1	1	Q01705	Q01705	Neurogenic locus notch homolog protein 1 OS=Mus musculus OX=10090 GN=Notch1 PE=1 SV=3	1	5	5	1	0	1	1	1	865.169	4321.82	4318.81	695.938	0.601125	0	0	4.17021e+06	HCD (High Energy Collision Dissociation)	MS2	6.37764	65.9437	10.0538	3366	3366	3359	FP021821_2.raw	0/0		6.80762	545.875	545.875	1.2	1.55732e-07	1.10425e-08	0	0
FALSE	High	PMI-Byonic	PMI-Byonic (A2)	A	2	Unambiguous	VGQRCQDSNPCLSTPCKNAGTCHVVDHGGTVDY	[F].VGQRcQDSnPcLStPcKNAGTcHVVDHGGTVDY.[A]	C5(Carbamidomethyl); N9(Deamidated); C11(Carbamidomethyl); T14(Hex(1)); C16(Carbamidomethyl); C22(Carbamidomethyl)	1	1	Q01705	Q01705	Neurogenic locus notch homolog protein 1 OS=Mus musculus OX=10090 GN=Notch1 PE=1 SV=3	1	5	5	1	0	1	1	1	771.739	3854.67	3852.63	528.033	0.406863	0	0	625717	HCD (High Energy Collision Dissociation)	MS2	63.1573	100	10.1096	3391	3391	3381	FP021821_2.raw	0/0		2.11797	147.03	147.03	1.2	0.00762139	0.00027635	0	0
FALSE	High	PMI-Byonic	PMI-Byonic (A2)	A	2	Unambiguous	VGQRCQDSNPCLSTPCKNAGTCHVVDHGGTVDY	[F].VGQRcQDSNPcLSTPcKNAGTcHVVDHGGTVDY.[A]	C5(Carbamidomethyl); C11(Carbamidomethyl); C16(Carbamidomethyl); C22(Carbamidomethyl)	1	1	Q01705	Q01705	Neurogenic locus notch homolog protein 1 OS=Mus musculus OX=10090 GN=Notch1 PE=1 SV=3	1	5	5	1	0	1	1	1	738.724	3689.59	3689.59	-1.72373	-0.00127197	0	0	710914	HCD (High Energy Collision Dissociation)	MS2	0	100	10.101	3387	3387	3381	FP021821_2.raw	0/0		9.84359	632.706	596.94	596.94	1.43353e-10	9.53994e-12	0	0
FALSE	High	PMI-Byonic	PMI-Byonic (A2)	A	2	Unambiguous	VGQRCQDSNPCLSTPCKNAGTCHVVDHGGTVDYACSCPL	[F].VGQRcQDSNPcLSTPcKNAGtcHVVDHGGtVDYAcScPL.[G]	C5(Carbamidomethyl); C11(Carbamidomethyl); C16(Carbamidomethyl); T21(Hex(1)Pent(2)); C22(Carbamidomethyl); T30(Fuc(1)); C35(Carbamidomethyl); C37(Carbamidomethyl)	1	1	Q01705	Q01705	Neurogenic locus notch homolog protein 1 OS=Mus musculus OX=10090 GN=Notch1 PE=1 SV=3	2	5	5	1	0	1	1	1	991.22	4952.07	4950.06	407.179	0.403112	0	0	1.49496e+06	HCD (High Energy Collision Dissociation)	MS2	30.0756	100	12.0887	4286	4286	4283	FP021821_2.raw	0/0		1.85127	49.2122	49.2122	0	0.0140842	0.000487903	0	0
FALSE	High	PMI-Byonic	PMI-Byonic (A2)	A	2	Unambiguous	ACSCPLGFSGPL	[Y].AcScPLGFSGPL.[C]	C2(Carbamidomethyl); C4(Carbamidomethyl)	1	1	Q01705	Q01705	Neurogenic locus notch homolog protein 1 OS=Mus musculus OX=10090 GN=Notch1 PE=1 SV=3	2	2	2	1	0	1	1	1	633.289	1265.57	1265.57	4.76568	0.00301564	0	0	857991	HCD (High Energy Collision Dissociation)	MS2	7.45158	100	16.5823	6246	6246	6241	FP021821_2.raw	0/0		11.4616	714.836	714.836	714.836	3.45446e-12	3.16216e-13	0	0
FALSE	High	PMI-Byonic	PMI-Byonic (A2)	A	2	Unambiguous	ACSCPLGFSGPL	[Y].AcScPLGFSGPL.[C]	C2(Carbamidomethyl); C4(Carbamidomethyl)	1	1	Q01705	Q01705	Neurogenic locus notch homolog protein 1 OS=Mus musculus OX=10090 GN=Notch1 PE=1 SV=3	2	2	2	1	0	1	1	1	633.289	1265.57	1265.57	4.86214	0.00307668	0	0	11486848	HCD (High Energy Collision Dissociation)	MS2	1.17244	31.0041	16.7031	6297	6297	6296	FP021821_2.raw	0/0		11.4616	749.361	749.361	749.361	3.45446e-12	3.32147e-13	0	0
FALSE	High	PMI-Byonic	PMI-Byonic (A2)	A	2	Ambiguous	ACSCPLGFSGPL	[Y].AcScPLGFSGPL.[C]	C2(Carbamidomethyl); C4(Carbamidomethyl)	1	1	Q01705	Q01705	Neurogenic locus notch homolog protein 1 OS=Mus musculus OX=10090 GN=Notch1 PE=1 SV=3	2	2	2	0.8595	0	1	1	1	633.289	1265.57	1265.57	4.57277	0.00289357	0	0	2.24844e+06	HCD (High Energy Collision Dissociation)	MS2	9.81486	92.1704	16.8317	6352	6352	6351	FP021821_2.raw	0/0		10.7509	673.509	673.509	673.509	1.77456e-11	1.13248e-12	0	0
FALSE	High	PMI-Byonic	PMI-Byonic (A2)	A	2	Unambiguous	ACSCPLGF	[Y].AcScPLGF.[S]	C2(Carbamidomethyl); C4(Carbamidomethyl)	1	1	Q01705	Q01705	Neurogenic locus notch homolog protein 1 OS=Mus musculus OX=10090 GN=Notch1 PE=1 SV=3	1	2	2	1	0	1	1	1	456.194	911.381	911.375	6.43022	0.00293017	0	0	730591	HCD (High Energy Collision Dissociation)	MS2	3.44942	100	14.3917	5308	5308	5306	FP021821_2.raw	0/0		6.58259	557.896	557.896	557.896	2.61464e-07	1.64718e-08	0	0
FALSE	High	PMI-Byonic	PMI-Byonic (A2)	A	2	Unambiguous	ACSCPLGF	[Y].AcScPLGF.[S]	C2(Carbamidomethyl); C4(Carbamidomethyl)	1	1	Q01705	Q01705	Neurogenic locus notch homolog protein 1 OS=Mus musculus OX=10090 GN=Notch1 PE=1 SV=3	1	2	2	1	0	1	1	1	456.194	911.38	911.375	6.02839	0.00274706	0	0	341089	HCD (High Energy Collision Dissociation)	MS2	17.0271	100	14.2782	5259	5259	5251	FP021821_2.raw	0/0		6.16025	471.408	471.408	471.408	6.91427e-07	4.29114e-08	0	0
FALSE	High	PMI-Byonic	PMI-Byonic (A2)	A	2	Unambiguous	GFSGPLCLTPL	[L].GFSGPLcLtPL.[D]	C7(Carbamidomethyl); T9(HexNAc(1))	1	1	Q01705	Q01705	Neurogenic locus notch homolog protein 1 OS=Mus musculus OX=10090 GN=Notch1 PE=1 SV=3	3	2	2	1	0	1	1	1	682.845	1364.68	1364.68	4.69065	0.00320061	0	0	342250	HCD (High Energy Collision Dissociation)	MS2	18.9773	100	18.2519	6961	6961	6956	FP021821_2.raw	0/0		3.54409	227.811	188.037	4.70859	0.000285697	9.97354e-06	0	0
FALSE	High	PMI-Byonic	PMI-Byonic (A2)	A	2	Unambiguous	GFSGPLCLTPLDNACL	[L].GFSGPLcLtPLDNAcL.[A]	C7(Carbamidomethyl); T9(Hex(1)); C15(Carbamidomethyl)	1	1	Q01705	Q01705	Neurogenic locus notch homolog protein 1 OS=Mus musculus OX=10090 GN=Notch1 PE=1 SV=3	4	2	2	1	0	1	1	1	948.944	1896.88	1896.87	4.81311	0.00456492	0	0	129747	HCD (High Energy Collision Dissociation)	MS2	27.5445	100	19.3181	7414	7414	7407	FP021821_2.raw	0/0		4.84498	341.933	341.933	46.548	1.42895e-05	4.68425e-07	0	0
FALSE	High	PMI-Byonic	PMI-Byonic (A2)	A	2	Unambiguous	GFSGPLCLTPLDNACL	[L].GFSGPLcLTPLDNAcL.[A]	C7(Carbamidomethyl); C15(Carbamidomethyl)	1	1	Q01705	Q01705	Neurogenic locus notch homolog protein 1 OS=Mus musculus OX=10090 GN=Notch1 PE=1 SV=3	4	2	2	1	0	1	1	1	867.914	1734.82	1734.82	1.16255	0.00100841	0	0	392822	HCD (High Energy Collision Dissociation)	MS2	17.7015	100	19.7777	7608	7608	7605	FP021821_2.raw	0/0		6.74292	463.324	463.324	463.324	1.80751e-07	1.27096e-08	0	0
FALSE	High	PMI-Byonic	PMI-Byonic (A2)	A	2	Unambiguous	GFSGPLCLTPLDNACL	[L].GFSGPLcLtPLDNAcL.[A]	C7(Carbamidomethyl); T9(HexNAc(1)); C15(Carbamidomethyl)	1	1	Q01705	Q01705	Neurogenic locus notch homolog protein 1 OS=Mus musculus OX=10090 GN=Notch1 PE=1 SV=3	4	2	2	1	0	1	1	1	969.456	1937.9	1937.9	3.16854	0.00307015	0	0	1.7782e+06	HCD (High Energy Collision Dissociation)	MS2	1.53257	100	19.2549	7387	7387	7385	FP021821_2.raw	0/0		9.18592	640.32	520.056	84.9746	6.51755e-10	3.1908e-11	0	0
FALSE	High	PMI-Byonic	PMI-Byonic (A2)	A	2	Unambiguous	GFSGPLCLTPLDNACL	[L].GFsGPLcLtPLDNAcL.[A]	S3(HexNAc(1)); C7(Carbamidomethyl); T9(Hex(1)); C15(Carbamidomethyl)	1	1	Q01705	Q01705	Neurogenic locus notch homolog protein 1 OS=Mus musculus OX=10090 GN=Notch1 PE=1 SV=3	4	2	2	1	0	1	1	1	1050.48	2099.96	2099.95	4.4511	0.00467354	0	0	370968	HCD (High Energy Collision Dissociation)	MS2	0	100	18.9751	7269	7269	7264	FP021821_2.raw	0/0		6.31042	370.188	370.188	2.03427	4.89305e-07	3.47757e-08	0	0
FALSE	High	PMI-Byonic	PMI-Byonic (A2)	A	2	Unambiguous	GFSGPL	[L].GFSGPL.[C]		1	1	Q01705	Q01705	Neurogenic locus notch homolog protein 1 OS=Mus musculus OX=10090 GN=Notch1 PE=1 SV=3	1	3	3	1	0	1	1	1	577.3	1729.88	577.298	1.99652e+06	384.196	0	0	3.50402e+06	HCD (High Energy Collision Dissociation)	MS2	18.4586	49.3713	13.367	4862	4862	4855	FP021821_2.raw	0/0		3.83646	453.285	227.313	227.313	0.000145726	6.55639e-06	0	0
FALSE	High	PMI-Byonic	PMI-Byonic (A2)	A	2	Unambiguous	GFSGPLCLTPLDNACL	[L].GFsGPLcLtPLDNAcL.[A]	S3(Hex(1)); C7(Carbamidomethyl); T9(HexNAc(1)); C15(Carbamidomethyl)	1	1	Q01705	Q01705	Neurogenic locus notch homolog protein 1 OS=Mus musculus OX=10090 GN=Notch1 PE=1 SV=3	4	2	2	1	0	1	1	1	1050.48	2099.96	2099.95	2.70719	0.00284249	0	0	748423	HCD (High Energy Collision Dissociation)	MS2	0	100	19.0968	7320	7320	7319	FP021821_2.raw	0/0		4.89204	335.271	335.271	0	1.2822e-05	3.81983e-07	0	0
FALSE	High	PMI-Byonic	PMI-Byonic (A2)	A	2	Unambiguous	GFSGPLCLTPLDNACL	[L].GFSGPLcLtPLDNAcL.[A]	C7(Carbamidomethyl); T9(HexNAc(1)); C15(Carbamidomethyl)	1	1	Q01705	Q01705	Neurogenic locus notch homolog protein 1 OS=Mus musculus OX=10090 GN=Notch1 PE=1 SV=3	4	2	2	1	0	1	1	1	969.456	1937.9	1937.9	3.29452	0.00319222	0	0	204552	HCD (High Energy Collision Dissociation)	MS2	24.6341	100	19.1401	7339	7339	7330	FP021821_2.raw	0/0		7.0256	495.193	415.642	55.6006	9.42765e-08	6.7597e-09	0	0
FALSE	High	PMI-Byonic	PMI-Byonic (A2)	A	2	Unambiguous	GFSGPLCLTPLDNACL	[L].GFSGPLcLtPLDNAcL.[A]	C7(Carbamidomethyl); T9(HexNAc(1)); C15(Carbamidomethyl)	1	1	Q01705	Q01705	Neurogenic locus notch homolog protein 1 OS=Mus musculus OX=10090 GN=Notch1 PE=1 SV=3	4	2	2	1	0	1	1	1	969.453	1937.9	1937.9	-0.169987	-0.000164709	0	0	206192	HCD (High Energy Collision Dissociation)	MS2	0	100	19.3855	7442	7442	7440	FP021821_2.raw	0/0		4.67587	278.754	278.754	26.3432	2.10928e-05	5.87843e-07	0	0
FALSE	High	PMI-Byonic	PMI-Byonic (A2)	A	2	Unambiguous	GFSGPLCLTPLDNACL	[L].GFSGPLcLtPLDNAcL.[A]	C7(Carbamidomethyl); T9(Hex(1)); C15(Carbamidomethyl)	1	1	Q01705	Q01705	Neurogenic locus notch homolog protein 1 OS=Mus musculus OX=10090 GN=Notch1 PE=1 SV=3	4	2	2	1	0	1	1	1	948.943	1896.88	1896.87	3.20427	0.00303904	0	0	193699	HCD (High Energy Collision Dissociation)	MS2	0	100	19.1945	7362	7362	7352	FP021821_2.raw	0/0		6.64603	414.228	414.228	77.3026	2.25927e-07	1.47044e-08	0	0
FALSE	High	PMI-Byonic	PMI-Byonic (A2)	A	2	Unambiguous	SGPLCLTPLDNACL	[F].sGPLcLtPLDNAcL.[A]	S1(HexNAc(1)Hex(1)Fuc(1)); C5(Carbamidomethyl); T7(HexNAc(1)Fuc(1)); C13(Carbamidomethyl)	1	1	Q01705	Q01705	Neurogenic locus notch homolog protein 1 OS=Mus musculus OX=10090 GN=Notch1 PE=1 SV=3	3	3	3	1	0	1	1	1	797.692	2391.06	2391.06	1.72246	0.00137284	0	0	93415.5	HCD (High Energy Collision Dissociation)	MS2	18.7961	100	21.5059	8335	8335	8331	FP021821_2.raw	0/0		1.62594	77.8996	77.8996	14.9695	0.0236625	0.00167785	0.00163666	0
FALSE	High	PMI-Byonic	PMI-Byonic (A2)	A	2	Unambiguous	SGPLCLTPLDNACL	[F].sGPLcLtPLDNAcL.[A]	S1(HexNAc(1)Fuc(1)); C5(Carbamidomethyl); T7(HexNAc(1)Hex(1)Fuc(1)); C13(Carbamidomethyl)	1	1	Q01705	Q01705	Neurogenic locus notch homolog protein 1 OS=Mus musculus OX=10090 GN=Notch1 PE=1 SV=3	3	3	3	1	0	1	1	1	797.689	2391.05	2391.06	-2.18308	-0.00173996	0	0	381904	HCD (High Energy Collision Dissociation)	MS2	52.5674	100	21.7685	8445	8445	8441	FP021821_2.raw	0/0		1.51658	32.6327	32.6327	3.6	0.0304381	0.00167785	0.00155039	0
FALSE	High	PMI-Byonic	PMI-Byonic (A2)	A	2	Unambiguous	SGPLCLTPL	[F].sGPLcLtPL.[D]	S1(HexNAc(1)Fuc(1)); C5(Carbamidomethyl); T7(HexNAc(1)Hex(1)Fuc(1))	1	1	Q01705	Q01705	Neurogenic locus notch homolog protein 1 OS=Mus musculus OX=10090 GN=Notch1 PE=1 SV=3	2	2	2	1	0	1	1	1	909.419	1817.83	1817.83	-1.74685	-0.00158775	0	0	375341	HCD (High Energy Collision Dissociation)	MS2	8.1886	100	20.9735	8112	8112	8110	FP021821_2.raw	0/0		1.63099	40.632	40.632	0	0.023389	0.00167785	0.00164204	0.00383142
FALSE	High	PMI-Byonic	PMI-Byonic (A2)	A	2	Unambiguous	SGPLCLTPLDNACL	[F].sGPLcLtPLDNAcL.[A]	S1(HexNAc(1)Hex(1)Fuc(1)); C5(Carbamidomethyl); T7(HexNAc(1)Fuc(1)); C13(Carbamidomethyl)	1	1	Q01705	Q01705	Neurogenic locus notch homolog protein 1 OS=Mus musculus OX=10090 GN=Notch1 PE=1 SV=3	3	2	2	1	0	1	1	1	1196.03	2391.06	2391.06	0.502818	0.000601133	0	0	137606	HCD (High Energy Collision Dissociation)	MS2	5.83026	100	21.5303	8345	8345	8342	FP021821_2.raw	0/0		1.74553	14.3367	14.3367	14.3367	0.0179669	0.00167785	0.00167504	0
FALSE	High	PMI-Byonic	PMI-Byonic (A2)	A	2	Unambiguous	SGPLCLTPLDNACL	[F].SGPLcLTPLDNAcL.[A]	C5(Carbamidomethyl); C13(Carbamidomethyl)	1	1	Q01705	Q01705	Neurogenic locus notch homolog protein 1 OS=Mus musculus OX=10090 GN=Notch1 PE=1 SV=3	3	2	2	1	0	1	1	1	765.87	1530.73	1530.73	2.21685	0.0016967	0	0	454181	HCD (High Energy Collision Dissociation)	MS2	21.9766	100	18.2261	6950	6950	6945	FP021821_2.raw	0/0		7.2581	536.118	536.118	536.118	5.51956e-08	4.32301e-09	0	0
FALSE	High	PMI-Byonic	PMI-Byonic (A2)	A	2	Unambiguous	SGPLCLTPLDNACL	[F].sGPLcLtPLDNAcL.[A]	S1(HexNAc(1)Fuc(1)); C5(Carbamidomethyl); T7(HexNAc(1)Hex(1)Fuc(1)); C13(Carbamidomethyl)	1	1	Q01705	Q01705	Neurogenic locus notch homolog protein 1 OS=Mus musculus OX=10090 GN=Notch1 PE=1 SV=3	3	3	3	1	0	1	1	1	797.69	2391.05	2391.06	-1.03439	-0.00082443	0	0	1.25188e+06	HCD (High Energy Collision Dissociation)	MS2	2.03502	100	21.6307	8387	8387	8386	FP021821_2.raw	0/0		2.45342	257.58	257.58	3.6	0.00352026	0.00011935	0	0
FALSE	High	PMI-Byonic	PMI-Byonic (A2)	A	2	Unambiguous	SGPLCLTPLDNACL	[F].sGPLcLtPLDNAcL.[A]	S1(HexNAc(1)Hex(1)Fuc(1)); C5(Carbamidomethyl); T7(HexNAc(1)Fuc(1)); C13(Carbamidomethyl)	1	1	Q01705	Q01705	Neurogenic locus notch homolog protein 1 OS=Mus musculus OX=10090 GN=Notch1 PE=1 SV=3	3	2	2	1	0	1	1	1	1196.03	2391.06	2391.06	0.094395	0.000112852	0	0	623863	HCD (High Energy Collision Dissociation)	MS2	0	100	21.6567	8398	8398	8397	FP021821_2.raw	0/0		4.67454	260.589	260.589	18.3315	2.11572e-05	6.32462e-07	0	0
FALSE	High	PMI-Byonic	PMI-Byonic (A2)	A	2	Ambiguous	SGPLCLTPL	[F].sGPLcLtPL.[D]	S1(Fuc(1)); C5(Carbamidomethyl); T7(Hex(1))	1	1	Q01705	Q01705	Neurogenic locus notch homolog protein 1 OS=Mus musculus OX=10090 GN=Notch1 PE=1 SV=3	2	2	2		0	2	2	2	633.289	1265.57	1265.62	-37.1514	-0.0235097	0	0	2.24844e+06	HCD (High Energy Collision Dissociation)	MS2	9.81486	92.1704	16.8317	6352	6352	6351	FP021821_2.raw	0/0		1.50507	100.944	100.944	6.65337	0.0312555	0.00167785	0.00153374	0.00352113
FALSE	High	PMI-Byonic	PMI-Byonic (A2)	A	2	Unambiguous	CLTPLDNACL	[L].cLTPLDNAcL.[A]	C1(Carbamidomethyl); C9(Carbamidomethyl)	1	1	Q01705	Q01705	Neurogenic locus notch homolog protein 1 OS=Mus musculus OX=10090 GN=Notch1 PE=1 SV=3	2	2	2	1	0	1	1	1	588.777	1176.55	1176.54	6.11093	0.00359487	0	0	599346	HCD (High Energy Collision Dissociation)	MS2	11.9509	100	16.0075	6000	6000	5999	FP021821_2.raw	0/0		8.00787	603.824	307.919	307.919	9.8205e-09	4.87245e-10	0	0
FALSE	High	PMI-Byonic	PMI-Byonic (A2)	A	2	Unambiguous	CLTPLDNACL	[L].cLTPLDNAcL.[A]	C1(Carbamidomethyl); C9(Carbamidomethyl)	1	1	Q01705	Q01705	Neurogenic locus notch homolog protein 1 OS=Mus musculus OX=10090 GN=Notch1 PE=1 SV=3	2	2	2	1	0	1	1	1	588.777	1176.55	1176.54	6.52595	0.00383901	0	0	1.4238e+06	HCD (High Energy Collision Dissociation)	MS2	5.81011	100	15.8772	5945	5945	5944	FP021821_2.raw	0/0		8.91193	666.03	253.594	253.594	1.22482e-09	7.23934e-11	0	0
FALSE	High	PMI-Byonic	PMI-Byonic (A2)	A	2	Unambiguous	CLTPLDNACL	[L].cLTPLDnAcL.[A]	C1(Carbamidomethyl); N7(Oxidation); C9(Carbamidomethyl)	1	1	Q01705	Q01705	Neurogenic locus notch homolog protein 1 OS=Mus musculus OX=10090 GN=Notch1 PE=1 SV=3	2	2	2	1	0	1	1	1	596.774	1192.54	1192.53	5.58434	0.00332976	0	0	265962	HCD (High Energy Collision Dissociation)	MS2	68.9831	100	15.6133	5833	5833	5823	FP021821_2.raw	0/0		2.29635	224.99	217.389	46.287	0.00505421	0.000184162	0	0
FALSE	High	PMI-Byonic	PMI-Byonic (A2)	A	2	Unambiguous	CLTPLDNACL	[L].cLTPLDNAcL.[A]	C1(Carbamidomethyl); C9(Carbamidomethyl)	1	1	Q01705	Q01705	Neurogenic locus notch homolog protein 1 OS=Mus musculus OX=10090 GN=Notch1 PE=1 SV=3	2	2	2	1	0	1	1	1	588.777	1176.55	1176.54	6.00718	0.00353384	0	0	313010	HCD (High Energy Collision Dissociation)	MS2	17.8702	100	15.5054	5787	5787	5779	FP021821_2.raw	0/0		9.00787	689.184	292.694	292.694	9.8205e-10	5.41298e-11	0	0
FALSE	High	PMI-Byonic	PMI-Byonic (A2)	A	2	Unambiguous	CLTPLDNACL	[L].cLTPLDNAcL.[A]	C1(Carbamidomethyl); C9(Carbamidomethyl)	1	1	Q01705	Q01705	Neurogenic locus notch homolog protein 1 OS=Mus musculus OX=10090 GN=Notch1 PE=1 SV=3	2	2	2	1	0	1	1	1	588.777	1176.55	1176.54	6.94096	0.00408315	0	0	27757808	HCD (High Energy Collision Dissociation)	MS2	0.347589	22.0005	15.6196	5835	5835	5834	FP021821_2.raw	0/0		9.57896	703.725	238.89	238.89	2.63658e-10	1.77486e-11	0	0
FALSE	High	PMI-Byonic	PMI-Byonic (A2)	A	2	Unambiguous	CLTPLDNACLANPCRNGGTCDLL	[L].cLtPLDnAcLANPcRNGGtcDLL.[T]	C1(Carbamidomethyl); T3(Hex(1)Pent(2)); N7(Oxidation); C9(Carbamidomethyl); C14(Carbamidomethyl); T19(HexNAc(1)Fuc(1)); C20(Carbamidomethyl)	1	1	Q01705	Q01705	Neurogenic locus notch homolog protein 1 OS=Mus musculus OX=10090 GN=Notch1 PE=1 SV=3	4	3	3	1	0	1	1	1	1132.82	3396.46	3396.43	7.3294	0.00829794	0	0	382554	HCD (High Energy Collision Dissociation)	MS2	45.4739	100	18.237	6955	6955	6945	FP021821_2.raw	0/0		1.49483	36.0718	36.0718	5.81084	0.0320017	0.00167785	0.00152207	0.00346021
FALSE	High	PMI-Byonic	PMI-Byonic (A2)	A	2	Unambiguous	CLTPLDNACL	[L].cLTPLDNAcL.[A]	C1(Carbamidomethyl); C9(Carbamidomethyl)	1	1	Q01705	Q01705	Neurogenic locus notch homolog protein 1 OS=Mus musculus OX=10090 GN=Notch1 PE=1 SV=3	2	2	2	1	0	1	1	1	588.776	1176.55	1176.54	5.38465	0.00316763	0	0	204985	HCD (High Energy Collision Dissociation)	MS2	40.1613	100	16.336	6141	6141	6131	FP021821_2.raw	0/0		3.44918	398.955	220.785	220.785	0.000355485	1.18746e-05	0	0
FALSE	High	PMI-Byonic	PMI-Byonic (A2)	A	2	Unambiguous	CLTPLDNACLANPCRNGGTCDLL	[L].cLtPLDNAcLAnPcRNGGtcdLL.[T]	C1(Carbamidomethyl); T3(HexNAc(1)Fuc(1)); C9(Carbamidomethyl); N12(Oxidation); C14(Carbamidomethyl); T19(Hex(1)Pent(2)); C20(Carbamidomethyl); D21(Oxidation)	1	1	Q01705	Q01705	Neurogenic locus notch homolog protein 1 OS=Mus musculus OX=10090 GN=Notch1 PE=1 SV=3	4	4	4	1	0	1	1	1	854.114	3413.44	3412.43	295.657	0.252227	0	0	1.62741e+06	HCD (High Energy Collision Dissociation)	MS2	40.4899	100	18.1588	6921	6921	6912	FP021821_2.raw	0/0		1.51023	86.6032	48.402	2.40305	0.0308864	0.00167785	0.00153846	0.0035461
FALSE	High	PMI-Byonic	PMI-Byonic (A2)	A	2	Unambiguous	CLTPLDNACL	[L].cLTPLDNAcL.[A]	C1(Carbamidomethyl); C9(Carbamidomethyl)	1	1	Q01705	Q01705	Neurogenic locus notch homolog protein 1 OS=Mus musculus OX=10090 GN=Notch1 PE=1 SV=3	2	2	2	1	0	1	1	1	588.777	1176.55	1176.54	7.14847	0.00420522	0	0	6.02089e+06	HCD (High Energy Collision Dissociation)	MS2	2.10563	59.0955	15.7479	5890	5890	5889	FP021821_2.raw	0/0		8.57896	686.591	216.13	216.13	2.63658e-09	1.31519e-10	0	0
FALSE	High	PMI-Byonic	PMI-Byonic (A2)	A	2	Unambiguous	TPLDNACL	[L].tPLDNAcL.[A]	T1(Hex(1)Pent(1)); C7(Carbamidomethyl)	1	1	Q01705	Q01705	Neurogenic locus notch homolog protein 1 OS=Mus musculus OX=10090 GN=Notch1 PE=1 SV=3	1	2	2	1	0	1	1	1	599.262	1197.52	1197.52	-1.86436	-0.0011163	0	0	1.22833e+06	HCD (High Energy Collision Dissociation)	MS2	6.71469	79.17	15.7007	5870	5870	5867	FP021821_2.raw	0/0		1.5005	30.3303	30.3303	30.3303	0.0315863	0.00167785	0.00152905	0.0034965
FALSE	High	PMI-Byonic	PMI-Byonic (A2)	A	2	Unambiguous	DNACLANPCRNGGTCDLLTLTEY	[L].DNAcLANPcRNGGtcDLLTLTEY.[K]	C4(Carbamidomethyl); C9(Carbamidomethyl); T14(Fuc(1)); C15(Carbamidomethyl)	1	1	Q01705	Q01705	Neurogenic locus notch homolog protein 1 OS=Mus musculus OX=10090 GN=Notch1 PE=1 SV=3	4	3	3	1	0	1	1	1	925.411	2774.22	2774.21	4.0819	0.00377467	0	0	833898	HCD (High Energy Collision Dissociation)	MS2	0	100	16.9396	6398	6398	6395	FP021821_2.raw	0/0		7.0375	503.126	503.126	0.328993	9.17286e-08	6.28466e-09	0	0
FALSE	High	PMI-Byonic	PMI-Byonic (A2)	A	2	Unambiguous	ANPCRNGGTCDLLTLTEY	[L].ANPcRNGGtcDLLTLTEY.[K]	C4(Carbamidomethyl); T9(Fuc(1)); C10(Carbamidomethyl)	1	1	Q01705	Q01705	Neurogenic locus notch homolog protein 1 OS=Mus musculus OX=10090 GN=Notch1 PE=1 SV=3	3	2	2	1	0	1	1	1	1101	2201	2200.98	5.99063	0.00659265	0	0	5831958	HCD (High Energy Collision Dissociation)	MS2	0	68.3434	15.4136	5747	5747	5746	FP021821_2.raw	0/0		7.28964	538.893	538.893	24.6318	5.13285e-08	3.76297e-09	0	0
FALSE	High	PMI-Byonic	PMI-Byonic (A2)	A	2	Unambiguous	ANPCRNGGTCDLLTLTEY	[L].ANPcRNGGTcDLLTLTEY.[K]	C4(Carbamidomethyl); C10(Carbamidomethyl)	1	1	Q01705	Q01705	Neurogenic locus notch homolog protein 1 OS=Mus musculus OX=10090 GN=Notch1 PE=1 SV=3	3	2	2	1	0	1	1	1	1027.97	2054.94	2054.93	5.01388	0.00515157	0	0	227061	HCD (High Energy Collision Dissociation)	MS2	0	100	15.4256	5753	5753	5746	FP021821_2.raw	0/0		4.96932	354.787	354.787	354.787	1.0732e-05	2.56651e-07	0	0
FALSE	High	PMI-Byonic	PMI-Byonic (A2)	A	2	Unambiguous	ANPCRNGGTCDLLTLTEY	[L].ANPcRNGGtcDLLTLTEY.[K]	C4(Carbamidomethyl); T9(Fuc(1)); C10(Carbamidomethyl)	1	1	Q01705	Q01705	Neurogenic locus notch homolog protein 1 OS=Mus musculus OX=10090 GN=Notch1 PE=1 SV=3	3	3	3	1	0	1	1	1	734.337	2201	2200.98	5.8736	0.00430924	0	0	470842	HCD (High Energy Collision Dissociation)	MS2	15.1134	100	15.4666	5770	5770	5768	FP021821_2.raw	0/0		2.20017	238.558	238.558	6.4	0.00630706	0.000241523	0	0
FALSE	High	PMI-Byonic	PMI-Byonic (A2)	A	2	Unambiguous	ANPCRNGGTCDLLTLTEY	[L].ANPcRNGGtcDLLTLTEY.[K]	C4(Carbamidomethyl); T9(Fuc(1)); C10(Carbamidomethyl)	1	1	Q01705	Q01705	Neurogenic locus notch homolog protein 1 OS=Mus musculus OX=10090 GN=Notch1 PE=1 SV=3	3	2	2	1	0	1	1	1	1101	2201	2200.98	5.65786	0.00622644	0	0	22713520	HCD (High Energy Collision Dissociation)	MS2	0	30.8228	15.2864	5692	5692	5691	FP021821_2.raw	0/0		7.28964	528.715	528.715	22.5702	5.13285e-08	3.62746e-09	0	0
FALSE	High	PMI-Byonic	PMI-Byonic (A2)	A	2	Unambiguous	ANPCRNGGTCDLLTLTEY	[L].ANPcRNGGtcDLLTLTEY.[K]	C4(Carbamidomethyl); T9(Fuc(1)); C10(Carbamidomethyl)	1	1	Q01705	Q01705	Neurogenic locus notch homolog protein 1 OS=Mus musculus OX=10090 GN=Notch1 PE=1 SV=3	3	2	2	1	0	1	1	1	1101	2201	2200.98	6.43433	0.00708093	0	0	1.4534e+06	HCD (High Energy Collision Dissociation)	MS2	4.1179	100	15.5418	5802	5802	5801	FP021821_2.raw	0/0		7.1029	485.991	485.991	27.3582	7.89042e-08	5.39969e-09	0	0
FALSE	High	PMI-Byonic	PMI-Byonic (A2)	A	2	Unambiguous	ANPCRNGGTCDLLTLTEY	[L].ANPcRNGGTcDLLTLTEY.[K]	C4(Carbamidomethyl); C10(Carbamidomethyl)	1	1	Q01705	Q01705	Neurogenic locus notch homolog protein 1 OS=Mus musculus OX=10090 GN=Notch1 PE=1 SV=3	3	2	2	1	0	1	1	1	1027.97	2054.94	2054.93	5.01388	0.00515157	0	0	416714	HCD (High Energy Collision Dissociation)	MS2	0	100	15.2779	5689	5689	5680	FP021821_2.raw	0/0		6.04152	439.53	439.53	439.53	9.08831e-07	5.75531e-08	0	0
FALSE	High	PMI-Byonic	PMI-Byonic (A2)	A	2	Unambiguous	ANPCRNGGTCDLLTLTEY	[L].ANPcRNGGtcDLLTLTEY.[K]	C4(Carbamidomethyl); T9(Fuc(1)); C10(Carbamidomethyl)	1	1	Q01705	Q01705	Neurogenic locus notch homolog protein 1 OS=Mus musculus OX=10090 GN=Notch1 PE=1 SV=3	3	2	2	1	0	1	1	1	1101	2201	2200.98	6.7671	0.00744714	0	0	544484	HCD (High Energy Collision Dissociation)	MS2	0	100	15.1682	5642	5642	5636	FP021821_2.raw	0/0		6.374	516.817	516.817	26.5641	4.22672e-07	2.63033e-08	0	0
FALSE	High	PMI-Byonic	PMI-Byonic (A2)	A	2	Unambiguous	ANPCRNGGTCDLL	[L].ANPcRNGGtcDLL.[T]	C4(Carbamidomethyl); T9(Fuc(1)); C10(Carbamidomethyl)	1	1	Q01705	Q01705	Neurogenic locus notch homolog protein 1 OS=Mus musculus OX=10090 GN=Notch1 PE=1 SV=3	1	2	2	1	0	1	1	1	797.357	1593.71	1593.7	4.33052	0.00345077	0	0	594330	HCD (High Energy Collision Dissociation)	MS2	0	100	10.8648	3729	3729	3722	FP021821_2.raw	0/0		5.71838	270.634	270.634	270.634	1.9126e-06	7.88206e-08	0	0
FALSE	High	PMI-Byonic	PMI-Byonic (A2)	A	2	Unambiguous	ANPCRNGGTCDLLTLTEY	[L].ANPcRNGGtcDLLTLTEY.[K]	C4(Carbamidomethyl); T9(Fuc(1)); C10(Carbamidomethyl)	1	1	Q01705	Q01705	Neurogenic locus notch homolog protein 1 OS=Mus musculus OX=10090 GN=Notch1 PE=1 SV=3	3	3	3	1	0	1	1	1	734.337	2201	2200.98	5.12487	0.00375992	0	0	3.57556e+06	HCD (High Energy Collision Dissociation)	MS2	3.85304	93.2827	15.3358	5714	5714	5713	FP021821_2.raw	0/0		6.54647	474.462	474.462	6.4	2.84139e-07	1.90203e-08	0	0
FALSE	High	PMI-Byonic	PMI-Byonic (A2)	A	2	Unambiguous	ANPCRNGGTCDLLTLTEY	[L].ANPcRNGGtcDLLTLTEY.[K]	C4(Carbamidomethyl); T9(Fuc(1)); C10(Carbamidomethyl)	1	1	Q01705	Q01705	Neurogenic locus notch homolog protein 1 OS=Mus musculus OX=10090 GN=Notch1 PE=1 SV=3	3	3	3	1	0	1	1	1	734.336	2200.99	2200.98	4.20975	0.00308853	0	0	1.14233e+06	HCD (High Energy Collision Dissociation)	MS2	21.8618	100	15.2139	5661	5661	5658	FP021821_2.raw	0/0		4.90139	409.248	409.248	6.4	1.25491e-05	3.54522e-07	0	0
FALSE	High	PMI-Byonic	PMI-Byonic (A2)	A	2	Unambiguous	ANPCRNGGTCDLLTLTEY	[L].ANPcRNGGtcDLLTLTEY.[K]	C4(Carbamidomethyl); T9(Fuc(1)); C10(Carbamidomethyl)	1	1	Q01705	Q01705	Neurogenic locus notch homolog protein 1 OS=Mus musculus OX=10090 GN=Notch1 PE=1 SV=3	3	2	2	1	0	1	1	1	1101.5	2201.99	2200.98	457.56	0.503541	0	0	1.01169e+06	HCD (High Energy Collision Dissociation)	MS2	16.0655	100	15.8044	5914	5914	5911	FP021821_2.raw	0/0		3.91129	328.455	328.455	8.23432	0.000122663	4.93544e-06	0	0
FALSE	High	PMI-Byonic	PMI-Byonic (A2)	A	2	Unambiguous	ANPCRNGGTCDLLTLTEY	[L].ANPcRnGGtcDLLTLTEY.[K]	C4(Carbamidomethyl); N6(Deamidated); T9(Fuc(1)); C10(Carbamidomethyl)	1	1	Q01705	Q01705	Neurogenic locus notch homolog protein 1 OS=Mus musculus OX=10090 GN=Notch1 PE=1 SV=3	3	2	2	1	0	1	1	1	1101.5	2201.98	2201.97	6.70536	0.0073825	0	0	641222	HCD (High Energy Collision Dissociation)	MS2	8.50836	100	16.154	6063	6063	6054	FP021821_2.raw	0/0		6.8673	473.131	473.131	16.1684	1.35737e-07	8.55903e-09	0	0
FALSE	High	PMI-Byonic	PMI-Byonic (A2)	A	2	Unambiguous	ANPCRNGGTCDLLTLTEY	[L].ANPcRnGGTcDLLTLtEY.[K]	C4(Carbamidomethyl); N6(Deamidated); C10(Carbamidomethyl); T16(Fuc(1))	1	1	Q01705	Q01705	Neurogenic locus notch homolog protein 1 OS=Mus musculus OX=10090 GN=Notch1 PE=1 SV=3	3	3	3	1	0	1	1	1	734.665	2201.98	2201.97	5.1193	0.00375752	0	0	777202	HCD (High Energy Collision Dissociation)	MS2	6.51127	100	16.1947	6080	6080	6076	FP021821_2.raw	0/0		3.04309	318.494	318.494	5.94586	0.00090554	3.05708e-05	0	0
FALSE	High	PMI-Byonic	PMI-Byonic (A2)	A	2	Unambiguous	ANPCRNGGTCDLLTLTEY	[L].ANPcRnGGtcDLLTLTEY.[K]	C4(Carbamidomethyl); N6(Deamidated); T9(Fuc(1)); C10(Carbamidomethyl)	1	1	Q01705	Q01705	Neurogenic locus notch homolog protein 1 OS=Mus musculus OX=10090 GN=Notch1 PE=1 SV=3	3	2	2	1	0	1	1	1	1101.49	2201.98	2201.97	4.48789	0.00494109	0	0	3.91264e+06	HCD (High Energy Collision Dissociation)	MS2	0	100	16.2693	6112	6112	6109	FP021821_2.raw	0/0		7.28964	535.127	535.127	4.55877	5.13285e-08	3.89772e-09	0	0
FALSE	High	PMI-Byonic	PMI-Byonic (A2)	A	2	Unambiguous	ANPCRNGGTCDLLTLTEY	[L].ANPcRnGGTcDLLtLTEY.[K]	C4(Carbamidomethyl); N6(Deamidated); C10(Carbamidomethyl); T14(Fuc(1))	1	1	Q01705	Q01705	Neurogenic locus notch homolog protein 1 OS=Mus musculus OX=10090 GN=Notch1 PE=1 SV=3	3	3	3	1	0	1	1	1	734.665	2201.98	2201.97	4.62037	0.0033913	0	0	627858	HCD (High Energy Collision Dissociation)	MS2	4.36456	100	16.3208	6134	6134	6131	FP021821_2.raw	0/0		3.32644	299.752	299.752	0	0.000471589	1.56839e-05	0	0
FALSE	High	PMI-Byonic	PMI-Byonic (A2)	A	2	Unambiguous	ANPCRNGGTCDLLTLTEY	[L].ANPcRnGGtcDLLTLTEY.[K]	C4(Carbamidomethyl); N6(Deamidated); T9(Fuc(1)); C10(Carbamidomethyl)	1	1	Q01705	Q01705	Neurogenic locus notch homolog protein 1 OS=Mus musculus OX=10090 GN=Notch1 PE=1 SV=3	3	2	2	1	0	1	1	1	1101.49	2201.98	2201.97	5.92924	0.00652801	0	0	794424	HCD (High Energy Collision Dissociation)	MS2	15.7744	100	16.3957	6166	6166	6164	FP021821_2.raw	0/0		6.77041	412.055	412.055	16.9808	1.69662e-07	1.1861e-08	0	0
FALSE	High	PMI-Byonic	PMI-Byonic (A2)	A	2	Unambiguous	ANPCRNGGTCDLLTLTEY	[L].ANPcRNGGtcDLLTLTEY.[K]	C4(Carbamidomethyl); T9(Fuc(1)); C10(Carbamidomethyl)	1	1	Q01705	Q01705	Neurogenic locus notch homolog protein 1 OS=Mus musculus OX=10090 GN=Notch1 PE=1 SV=3	3	2	2	1	0	1	1	1	1101	2201	2200.98	6.54525	0.007203	0	0	527273	HCD (High Energy Collision Dissociation)	MS2	6.2588	100	15.673	5858	5858	5856	FP021821_2.raw	0/0		6.8673	471.967	471.967	23.6933	1.35737e-07	8.21807e-09	0	0
FALSE	High	PMI-Byonic	PMI-Byonic (A2)	A	2	Unambiguous	ANPCRNGGTCDLLTLTEY	[L].ANPcRnGGtcDLLTLTEY.[K]	C4(Carbamidomethyl); N6(Deamidated); T9(Fuc(1)); C10(Carbamidomethyl)	1	1	Q01705	Q01705	Neurogenic locus notch homolog protein 1 OS=Mus musculus OX=10090 GN=Notch1 PE=1 SV=3	3	2	2	1	0	1	1	1	1101.5	2201.99	2201.97	11.0294	0.0121432	0	0	228507	HCD (High Energy Collision Dissociation)	MS2	12.6002	100	16.5631	6238	6238	6230	FP021821_2.raw	0/0		2.45745	193.48	193.48	7.65221	0.00348783	0.000113255	0	0
FALSE	High	PMI-Byonic	PMI-Byonic (A2)	A	2	Unambiguous	LTLTEYKCRCPPGW	[L].LTLTEYKcRcPPGW.[S]	C8(Carbamidomethyl); C10(Carbamidomethyl)	1	1	Q01705	Q01705	Neurogenic locus notch homolog protein 1 OS=Mus musculus OX=10090 GN=Notch1 PE=1 SV=3	3	3	3	1	0	1	1	1	594.289	1780.85	1780.85	1.06402	0.000631622	0	0	229282	HCD (High Energy Collision Dissociation)	MS2	40.6171	100	14.6667	5426	5426	5416	FP021821_2.raw	0/0		1.52869	12.0577	12.0577	12.0577	0.0296015	0.00167785	0.00156494	0.00361011
FALSE	High	PMI-Byonic	PMI-Byonic (A2)	A	2	Unambiguous	LTLTEYKCRCPPGW	[L].LTLTEYKcRcPPGW.[S]	C8(Carbamidomethyl); C10(Carbamidomethyl)	1	1	Q01705	Q01705	Neurogenic locus notch homolog protein 1 OS=Mus musculus OX=10090 GN=Notch1 PE=1 SV=3	3	3	3	1	0	1	1	1	594.294	1780.87	1780.85	9.49519	0.0056365	0	0	1.33727e+06	HCD (High Energy Collision Dissociation)	MS2	29.3398	100	12.9289	4666	4666	4657	FP021821_2.raw	0/0		1.49391	10.0806	10.0806	10.0806	0.0320694	0.00167785	0.00151745	0.00361011
FALSE	High	PMI-Byonic	PMI-Byonic (A2)	A	2	Unambiguous	TLTEY	[L].tLtEY.[K]	T1(Hex(1)Pent(2)); T3(Hex(1))	1	1	Q01705	Q01705	Neurogenic locus notch homolog protein 1 OS=Mus musculus OX=10090 GN=Notch1 PE=1 SV=3	1	2	2	1	0	1	1	1	607.749	1214.49	1214.49	-1.92149	-0.00116682	0	0	330735	HCD (High Energy Collision Dissociation)	MS2	34.4051	100	15.5849	5821	5821	5812	FP021821_2.raw	0/0		1.4987	121.133	67.4517	17.7767	0.0317179	0.00167785	0.00152672	0.00348432
FALSE	High	PMI-Byonic	PMI-Byonic (A2)	A	2	Unambiguous	TEYKCRCPPGWSGKSCQQADPCASNPCANGGQCLPFESSY	[L].TEYKcRcPPGwSGKScQQADPcASNPcANGGQcLPFESSY.[I]	C5(Carbamidomethyl); C7(Carbamidomethyl); W11(Oxidation); C16(Carbamidomethyl); C22(Carbamidomethyl); C27(Carbamidomethyl); C33(Carbamidomethyl)	1	1	Q01705	Q01705	Neurogenic locus notch homolog protein 1 OS=Mus musculus OX=10090 GN=Notch1 PE=1 SV=3	3	4	4	1	0	1	1	1	1158.47	4630.88	4627.89	645.318	0.746615	0	0	1.54483e+06	HCD (High Energy Collision Dissociation)	MS2	40.3235	100	12.4623	4456	4456	4448	FP021821_2.raw	0/0		1.63543	13.4295	13.4295	12.9292	0.0231508	0.00167785	0.00164474	0.00384615
FALSE	High	PMI-Byonic	PMI-Byonic (A2)	A	2	Unambiguous	KCRCPPGWSGKSCQQADPCASNPCANGGQCLPFESSY	[Y].KcRcPPGWsGKScQQADPcASNPcANGGQcLPFESSY.[I]	C2(Carbamidomethyl); C4(Carbamidomethyl); S9(Hex(1)Pent(2)); C13(Carbamidomethyl); C19(Carbamidomethyl); C24(Carbamidomethyl); C30(Carbamidomethyl)	1	1	Q01705	Q01705	Neurogenic locus notch homolog protein 1 OS=Mus musculus OX=10090 GN=Notch1 PE=1 SV=3	2	4	4	1	0	1	1	1	1162.48	4646.89	4644.88	433.226	0.503071	0	0	2.11646e+06	HCD (High Energy Collision Dissociation)	MS2	0	100	13.1739	4776	4776	4767	FP021821_2.raw	0/0		12.2066	703.508	648.72	4.2588	6.21411e-13	3.89252e-14	0	0
FALSE	High	PMI-Byonic	PMI-Byonic (A2)	A	2	Unambiguous	KCRCPPGWSGKSCQQADPCASNPCANGGQCLPFESSY	[Y].KcRcPPGWsGKScQQADPcASNPcANGGQcLPFESSY.[I]	C2(Carbamidomethyl); C4(Carbamidomethyl); S9(Hex(1)Pent(2)); C13(Carbamidomethyl); C19(Carbamidomethyl); C24(Carbamidomethyl); C30(Carbamidomethyl)	1	1	Q01705	Q01705	Neurogenic locus notch homolog protein 1 OS=Mus musculus OX=10090 GN=Notch1 PE=1 SV=3	2	4	4	1	0	1	1	1	1161.98	4644.89	4644.88	3.48525	0.00404714	0	0	1.47813e+06	HCD (High Energy Collision Dissociation)	MS2	0.900641	53.5029	12.2456	4358	4358	4349	FP021821_2.raw	0/0		13.2537	758.322	675.212	2.4	5.57568e-14	3.18222e-15	0	0
FALSE	High	PMI-Byonic	PMI-Byonic (A2)	A	2	Unambiguous	KCRCPPGWSGKSCQQADPCASNPCANGGQCLPFESSY	[Y].KcRcPPGWsGKScQQADPcASNPcANGGQcLPFESSY.[I]	C2(Carbamidomethyl); C4(Carbamidomethyl); S9(Hex(1)Pent(2)); C13(Carbamidomethyl); C19(Carbamidomethyl); C24(Carbamidomethyl); C30(Carbamidomethyl)	1	1	Q01705	Q01705	Neurogenic locus notch homolog protein 1 OS=Mus musculus OX=10090 GN=Notch1 PE=1 SV=3	2	4	4	1	0	1	1	1	1161.98	4644.9	4644.88	4.6416	0.00538991	0	0	82398.5	HCD (High Energy Collision Dissociation)	MS2	0	100	13.82	5062	5062	5053	FP021821_2.raw	0/0		7.99084	522.14	522.14	2.4	1.02133e-08	5.19029e-10	0	0
FALSE	High	PMI-Byonic	PMI-Byonic (A2)	A	2	Unambiguous	KCRCPPGWSGKSCQQADPCASNPCANGGQCLPFESSY	[Y].KcRcPPGWsGKScQQADPcASNPcANGGQcLPFESSY.[I]	C2(Carbamidomethyl); C4(Carbamidomethyl); S9(Hex(1)Pent(2)); C13(Carbamidomethyl); C19(Carbamidomethyl); C24(Carbamidomethyl); C30(Carbamidomethyl)	1	1	Q01705	Q01705	Neurogenic locus notch homolog protein 1 OS=Mus musculus OX=10090 GN=Notch1 PE=1 SV=3	2	4	4	1	0	1	1	1	1161.98	4644.9	4644.88	4.53648	0.00526784	0	0	1.64576e+06	HCD (High Energy Collision Dissociation)	MS2	0	39.6403	12.7424	4581	4581	4580	FP021821_2.raw	0/0		11.2066	693.423	693.423	2.4	6.21411e-12	4.34923e-13	0	0
FALSE	High	PMI-Byonic	PMI-Byonic (A2)	A	2	Unambiguous	KCRCPPGWSGKSCQQADPCASNPCANGGQCLPFESSY	[Y].KcRcPPGWsGKScQQADPcASNPcANGGQcLPFESSY.[I]	C2(Carbamidomethyl); C4(Carbamidomethyl); S9(Hex(1)); C13(Carbamidomethyl); C19(Carbamidomethyl); C24(Carbamidomethyl); C30(Carbamidomethyl)	1	1	Q01705	Q01705	Neurogenic locus notch homolog protein 1 OS=Mus musculus OX=10090 GN=Notch1 PE=1 SV=3	2	4	4	1	0	1	1	1	1096.96	4384.8	4380.79	914.776	1.00186	0	0	1.24063e+06	HCD (High Energy Collision Dissociation)	MS2	33.3875	100	12.3438	4403	4403	4393	FP021821_2.raw	0/0		7.7609	436.96	436.96	5.68434e-14	1.73422e-08	1.18451e-09	0	0
FALSE	High	PMI-Byonic	PMI-Byonic (A2)	A	2	Unambiguous	KCRCPPGWSGKSCQQADPCASNPCANGGQCLPFESSY	[Y].KcRcPPGWsGKScQQADPcASNPcANGGQcLPFESSY.[I]	C2(Carbamidomethyl); C4(Carbamidomethyl); S9(Hex(1)Pent(1)); C13(Carbamidomethyl); C19(Carbamidomethyl); C24(Carbamidomethyl); C30(Carbamidomethyl)	1	1	Q01705	Q01705	Neurogenic locus notch homolog protein 1 OS=Mus musculus OX=10090 GN=Notch1 PE=1 SV=3	2	4	4	1	0	1	1	1	1129.46	4514.84	4512.84	443.797	0.500696	0	0	1576401	HCD (High Energy Collision Dissociation)	MS2	20.3555	100	12.3631	4411	4411	4404	FP021821_2.raw	0/0		9.92889	672.615	351.775	1.2	1.17791e-10	6.55896e-12	0	0
FALSE	High	PMI-Byonic	PMI-Byonic (A2)	A	2	Unambiguous	KCRCPPGWSGKSCQQADPCASNPCANGGQCLPFESSY	[Y].KcRcPPGWSGKscQQADPcASNPcANGGQcLPFESSY.[I]	C2(Carbamidomethyl); C4(Carbamidomethyl); S12(Hex(1)Pent(2)); C13(Carbamidomethyl); C19(Carbamidomethyl); C24(Carbamidomethyl); C30(Carbamidomethyl)	1	1	Q01705	Q01705	Neurogenic locus notch homolog protein 1 OS=Mus musculus OX=10090 GN=Notch1 PE=1 SV=3	2	4	4	1	0	1	1	1	1161.98	4644.9	4644.88	4.85184	0.00563405	0	0	34476920	HCD (High Energy Collision Dissociation)	MS2	0	3.61489	12.3759	4416	4416	4415	FP021821_2.raw	0/0		14.2537	822.477	701.205	0	5.57568e-15	4.00981e-16	0	0
FALSE	High	PMI-Byonic	PMI-Byonic (A2)	A	2	Unambiguous	KCRCPPGWSGKSCQQADPCASNPCANGGQCLPFESSY	[Y].KcRcPPGWsGKScQQADPcASNPcANGGQcLPFESSY.[I]	C2(Carbamidomethyl); C4(Carbamidomethyl); S9(Hex(1)Pent(2)); C13(Carbamidomethyl); C19(Carbamidomethyl); C24(Carbamidomethyl); C30(Carbamidomethyl)	1	1	Q01705	Q01705	Neurogenic locus notch homolog protein 1 OS=Mus musculus OX=10090 GN=Notch1 PE=1 SV=3	2	4	4	1	0	1	1	1	1161.98	4644.9	4644.88	4.74672	0.00551198	0	0	337778	HCD (High Energy Collision Dissociation)	MS2	0	100	13.3209	4842	4842	4833	FP021821_2.raw	0/0		8.28012	531.509	501.517	2.4	5.24657e-09	1.99023e-10	0	0
FALSE	High	PMI-Byonic	PMI-Byonic (A2)	A	2	Unambiguous	KCRCPPGWSGKSCQQADPCASNPCANGGQCLPFESSY	[Y].KcRcPPGWSGKscQQADPcASNPcANGGQcLPFESSY.[I]	C2(Carbamidomethyl); C4(Carbamidomethyl); S12(Hex(1)Pent(2)); C13(Carbamidomethyl); C19(Carbamidomethyl); C24(Carbamidomethyl); C30(Carbamidomethyl)	1	1	Q01705	Q01705	Neurogenic locus notch homolog protein 1 OS=Mus musculus OX=10090 GN=Notch1 PE=1 SV=3	2	3	3	1	0	1	1	1	1549.64	4646.9	4644.88	435.581	0.674407	0	0	1.81878e+06	HCD (High Energy Collision Dissociation)	MS2	0	100	12.3134	4389	4389	4382	FP021821_2.raw	0/0		16.0401	915.516	881.605	12.0054	9.11852e-17	5.51274e-18	0	0
FALSE	High	PMI-Byonic	PMI-Byonic (A2)	A	2	Unambiguous	KCRCPPGWSGKSCQQADPCASNPCANGGQCLPF	[Y].KcRcPPGWSGKscQQADPcAsNPcANGGQcLPF.[E]	C2(Carbamidomethyl); C4(Carbamidomethyl); S12(Fuc(1)); C13(Carbamidomethyl); C19(Carbamidomethyl); S21(HexNAc(1)Hex(1)Fuc(1)NeuAc(1)); C24(Carbamidomethyl); C30(Carbamidomethyl)	1	1	Q01705	Q01705	Neurogenic locus notch homolog protein 1 OS=Mus musculus OX=10090 GN=Notch1 PE=1 SV=3	1	4	4	1	0	1	1	1	1176.23	4701.92	4700.91	213.161	0.250512	0	0	717020	HCD (High Energy Collision Dissociation)	MS2	0	100	12.2889	4378	4378	4371	FP021821_2.raw	0/0		1.56286	38.0077	38.0077	5.05516	0.0273618	0.00167785	0.00158228	0.00367647
FALSE	High	PMI-Byonic	PMI-Byonic (A2)	A	2	Unambiguous	KCRCPPGWSGKSCQQADPCASNPCANGGQCLPFESSY	[Y].KcRcPPGWsGKScQQADPcASNPcANGGQcLPFESSY.[I]	C2(Carbamidomethyl); C4(Carbamidomethyl); S9(Hex(1)Pent(2)); C13(Carbamidomethyl); C19(Carbamidomethyl); C24(Carbamidomethyl); C30(Carbamidomethyl)	1	1	Q01705	Q01705	Neurogenic locus notch homolog protein 1 OS=Mus musculus OX=10090 GN=Notch1 PE=1 SV=3	2	4	4	1	0	1	1	1	1161.98	4644.9	4644.88	4.11599	0.00477956	0	0	920935	HCD (High Energy Collision Dissociation)	MS2	0	79.118	12.8704	4640	4640	4635	FP021821_2.raw	0/0		14.2066	829.001	762.306	2.4	6.21411e-15	4.5153e-16	0	0
FALSE	High	PMI-Byonic	PMI-Byonic (A2)	A	2	Unambiguous	KCRCPPGWSGKSCQQADPCASNPCANGGQCLPF	[Y].KcRcPPGWsGKScQQADPcASNPcANGGqcLPF.[E]	C2(Carbamidomethyl); C4(Carbamidomethyl); S9(Hex(1)Pent(2)); C13(Carbamidomethyl); C19(Carbamidomethyl); C24(Carbamidomethyl); Q29(Deamidated); C30(Carbamidomethyl)	1	1	Q01705	Q01705	Neurogenic locus notch homolog protein 1 OS=Mus musculus OX=10090 GN=Notch1 PE=1 SV=3	1	4	4	1	0	1	1	1	1045.68	4179.71	4179.69	5.14073	0.00537167	0	0	2.73745e+06	HCD (High Energy Collision Dissociation)	MS2	38.3857	76.7703	12.254	4361	4361	4360	FP021821_2.raw	0/0		9.66887	652.756	652.756	2.4	2.14352e-10	1.42438e-11	0	0
FALSE	High	PMI-Byonic	PMI-Byonic (A2)	A	2	Unambiguous	KCRCPPGWSGKSCQQADPCASNPCANGGQCLPF	[Y].KcRcPPGWsGKScQQADPcASnPcANGGQcLPF.[E]	C2(Carbamidomethyl); C4(Carbamidomethyl); S9(Hex(1)Pent(2)); C13(Carbamidomethyl); C19(Carbamidomethyl); N22(Deamidated); C24(Carbamidomethyl); C30(Carbamidomethyl)	1	1	Q01705	Q01705	Neurogenic locus notch homolog protein 1 OS=Mus musculus OX=10090 GN=Notch1 PE=1 SV=3	1	4	4	1	0	1	1	1	1046.44	4182.72	4179.69	725	0.757569	0	0	1.29172e+06	HCD (High Energy Collision Dissociation)	MS2	50.0117	100	12.3906	4424	4424	4415	FP021821_2.raw	0/0		5.30028	391.903	391.903	2.4	5.00868e-06	1.24484e-07	0	0
FALSE	High	PMI-Byonic	PMI-Byonic (A2)	A	2	Unambiguous	KCRCPPGWSGKSCQQADPCASNPCANGGQCLPFESSY	[Y].KcRcPPGWsGKScQQADPcASNPcANGGQcLPFESSY.[I]	C2(Carbamidomethyl); C4(Carbamidomethyl); S9(Hex(1)Pent(2)); C13(Carbamidomethyl); C19(Carbamidomethyl); C24(Carbamidomethyl); C30(Carbamidomethyl)	1	1	Q01705	Q01705	Neurogenic locus notch homolog protein 1 OS=Mus musculus OX=10090 GN=Notch1 PE=1 SV=3	2	4	4	1	0	1	1	1	1162.23	4645.88	4644.88	216.779	0.251728	0	0	13587495	HCD (High Energy Collision Dissociation)	MS2	0	12.5646	12.6247	4529	4529	4525	FP021821_2.raw	0/0		12.3681	764.344	764.344	2.4	4.28427e-13	2.07311e-14	0	0
FALSE	High	PMI-Byonic	PMI-Byonic (A2)	A	2	Unambiguous	KCRCPPGWSGKSCQQADPCASNPCANGGQCLPF	[Y].KcRcPPGWSGKscQQADPcASNPcANGGQcLPF.[E]	C2(Carbamidomethyl); C4(Carbamidomethyl); S12(Hex(1)Pent(2)); C13(Carbamidomethyl); C19(Carbamidomethyl); C24(Carbamidomethyl); C30(Carbamidomethyl)	1	1	Q01705	Q01705	Neurogenic locus notch homolog protein 1 OS=Mus musculus OX=10090 GN=Notch1 PE=1 SV=3	1	4	4	1	0	1	1	1	1045.68	4179.71	4178.71	240.976	0.251742	0	0	5947467	HCD (High Energy Collision Dissociation)	MS2	0	29.0086	12.1458	4312	4312	4305	FP021821_2.raw	0/0		11.8436	711.273	711.273	2.53135	1.43353e-12	1.26243e-13	0	0
FALSE	High	PMI-Byonic	PMI-Byonic (A2)	A	2	Unambiguous	KCRCPPGWSGKSCQQADPCASNPCANGGQCLPF	[Y].KcRcPPGWSGKscQQADPcASNPcANGGQcLPF.[E]	C2(Carbamidomethyl); C4(Carbamidomethyl); S12(Hex(1)Pent(2)); C13(Carbamidomethyl); C19(Carbamidomethyl); C24(Carbamidomethyl); C30(Carbamidomethyl)	1	1	Q01705	Q01705	Neurogenic locus notch homolog protein 1 OS=Mus musculus OX=10090 GN=Notch1 PE=1 SV=3	1	4	4	1	0	1	1	1	1045.44	4178.72	4178.71	2.60219	0.00271844	0	0	2.49032e+06	HCD (High Energy Collision Dissociation)	MS2	0	56.1514	11.7802	4146	4146	4140	FP021821_2.raw	0/0		10.8907	683.907	683.907	0	1.28625e-11	8.48286e-13	0	0
FALSE	High	PMI-Byonic	PMI-Byonic (A2)	A	2	Unambiguous	KCRCPPGWSGKSCQQADPCASNPCANGGQCLPF	[Y].KcRcPPGWsGKScQQADPcASNPcANGGQcLPF.[E]	C2(Carbamidomethyl); C4(Carbamidomethyl); S9(Hex(1)Pent(2)); C13(Carbamidomethyl); C19(Carbamidomethyl); C24(Carbamidomethyl); C30(Carbamidomethyl)	1	1	Q01705	Q01705	Neurogenic locus notch homolog protein 1 OS=Mus musculus OX=10090 GN=Notch1 PE=1 SV=3	1	4	4	1	0	1	1	1	1045.44	4178.72	4178.71	4.00438	0.00418329	0	0	20493116	HCD (High Energy Collision Dissociation)	MS2	0	8.20542	11.8948	4197	4197	4195	FP021821_2.raw	0/0		9.89067	604.525	604.525	2.4	1.28625e-10	8.49921e-12	0	0
FALSE	High	PMI-Byonic	PMI-Byonic (A2)	A	2	Unambiguous	KCRCPPGWSGKSCQQADPCASNPCANGGQCLPFESSY	[Y].KcRcPPGWsGKScQQADPcASNPcANGGQcLPFESSY.[I]	C2(Carbamidomethyl); C4(Carbamidomethyl); S9(Hex(1)Pent(2)); C13(Carbamidomethyl); C19(Carbamidomethyl); C24(Carbamidomethyl); C30(Carbamidomethyl)	1	1	Q01705	Q01705	Neurogenic locus notch homolog protein 1 OS=Mus musculus OX=10090 GN=Notch1 PE=1 SV=3	2	5	5	1	0	1	1	1	930.383	4647.88	4644.88	647.41	0.601428	0	0	2.11529e+06	HCD (High Energy Collision Dissociation)	MS2	9.23715	100	12.5535	4497	4497	4492	FP021821_2.raw	0/0		4.30513	324.96	261.537	2.4	4.95298e-05	1.80733e-06	0	0
FALSE	High	PMI-Byonic	PMI-Byonic (A2)	A	2	Unambiguous	KCRCPPGWSGKSCQQADPCASNPCANGGQCLPFESSY	[Y].KcRcPPGWsGKScQQADPcASNPcANGGQcLPFESSY.[I]	C2(Carbamidomethyl); C4(Carbamidomethyl); S9(Hex(1)Pent(2)); C13(Carbamidomethyl); C19(Carbamidomethyl); C24(Carbamidomethyl); C30(Carbamidomethyl)	1	1	Q01705	Q01705	Neurogenic locus notch homolog protein 1 OS=Mus musculus OX=10090 GN=Notch1 PE=1 SV=3	2	4	4	1	0	1	1	1	1161.98	4644.89	4644.88	3.48525	0.00404714	0	0	13846939	HCD (High Energy Collision Dissociation)	MS2	0	7.33012	12.497	4471	4471	4470	FP021821_2.raw	0/0		13.2537	759.456	682.514	2.4	5.57568e-14	3.56598e-15	0	0
FALSE	High	PMI-Byonic	PMI-Byonic (A2)	A	2	Unambiguous	KCRCPPGWSGKSCQQADPCASNPCANGGQCLPFESSY	[Y].KcRcPPGWsGKScQQADPcASNPcANGGQcLPFESSY.[I]	C2(Carbamidomethyl); C4(Carbamidomethyl); S9(Hex(1)Pent(2)); C13(Carbamidomethyl); C19(Carbamidomethyl); C24(Carbamidomethyl); C30(Carbamidomethyl)	1	1	Q01705	Q01705	Neurogenic locus notch homolog protein 1 OS=Mus musculus OX=10090 GN=Notch1 PE=1 SV=3	2	4	4	1	0	1	1	1	1162.73	4647.9	4644.88	651.671	0.756733	0	0	1200039	HCD (High Energy Collision Dissociation)	MS2	0	100	13.4719	4908	4908	4899	FP021821_2.raw	0/0		9.2537	599.92	599.92	2.4	5.57568e-10	2.49686e-11	0	0
FALSE	High	PMI-Byonic	PMI-Byonic (A2)	A	2	Unambiguous	KCRCPPGWSGKSCQQADPCASNPCANGGQCLPFESSY	[Y].KcRcPPGWsGKScQQADPcASNPcANGGQcLPFESSY.[I]	C2(Carbamidomethyl); C4(Carbamidomethyl); S9(Hex(1)Pent(2)); C13(Carbamidomethyl); C19(Carbamidomethyl); C24(Carbamidomethyl); C30(Carbamidomethyl)	1	1	Q01705	Q01705	Neurogenic locus notch homolog protein 1 OS=Mus musculus OX=10090 GN=Notch1 PE=1 SV=3	2	5	5	1	0	1	1	1	930.184	4646.89	4644.88	433.749	0.402942	0	0	2.98985e+06	HCD (High Energy Collision Dissociation)	MS2	31.372	91.6134	12.4374	4445	4445	4437	FP021821_2.raw	0/0		4.12586	295.812	252.299	2.4	7.4841e-05	3.21493e-06	0	0
FALSE	High	PMI-Byonic	PMI-Byonic (A2)	A	2	Unambiguous	KCRCPPGWSGKSCQQADPCASNPCANGGQCLPFESSY	[Y].KcRcPPGWsGKScQQAdPcASNPcANGGQcLPFESSY.[I]	C2(Carbamidomethyl); C4(Carbamidomethyl); S9(Hex(1)Pent(2)); C13(Carbamidomethyl); D17(Oxidation); C19(Carbamidomethyl); C24(Carbamidomethyl); C30(Carbamidomethyl)	1	1	Q01705	Q01705	Neurogenic locus notch homolog protein 1 OS=Mus musculus OX=10090 GN=Notch1 PE=1 SV=3	2	4	4	1	0	1	1	1	1166.73	4663.9	4660.87	649.687	0.757027	0	0	1.28126e+06	HCD (High Energy Collision Dissociation)	MS2	11.699	100	12.2954	4381	4381	4371	FP021821_2.raw	0/0		4.13812	223.629	223.629	2.4	7.27584e-05	2.92229e-06	0	0
FALSE	High	PMI-Byonic	PMI-Byonic (A2)	A	2	Unambiguous	KCRCPPGWSGKSCQQADPCASNPCANGGQCLPF	[Y].KcRcPPGWsGKScQQADPcASNPcANGGQcLPF.[E]	C2(Carbamidomethyl); C4(Carbamidomethyl); S9(Hex(1)Pent(2)); C13(Carbamidomethyl); C19(Carbamidomethyl); C24(Carbamidomethyl); C30(Carbamidomethyl)	1	1	Q01705	Q01705	Neurogenic locus notch homolog protein 1 OS=Mus musculus OX=10090 GN=Notch1 PE=1 SV=3	1	4	4	1	0	1	1	1	1045.43	4178.72	4178.71	2.48534	0.00259637	0	0	5.32574e+06	HCD (High Energy Collision Dissociation)	MS2	0	24.7278	12.0135	4251	4251	4250	FP021821_2.raw	0/0		9.89067	619.903	619.903	2.4	1.28625e-10	8.99152e-12	0	0
FALSE	High	PMI-Byonic	PMI-Byonic (A2)	A	2	Unambiguous	KCRCPPGWSGKSCQQADPCASNPCANGGQCLPFESSY	[Y].KcRcPPGWsGKScQQADPcASNPcANGGQcLPFESSY.[I]	C2(Carbamidomethyl); C4(Carbamidomethyl); S9(Hex(1)Pent(2)); C13(Carbamidomethyl); C19(Carbamidomethyl); C24(Carbamidomethyl); C30(Carbamidomethyl)	1	1	Q01705	Q01705	Neurogenic locus notch homolog protein 1 OS=Mus musculus OX=10090 GN=Notch1 PE=1 SV=3	2	3	3	1	0	1	1	1	1549.3	4645.89	4644.88	218.766	0.338714	0	0	759436	HCD (High Energy Collision Dissociation)	MS2	0	100	12.4397	4446	4446	4437	FP021821_2.raw	0/0		12.0401	743.649	743.649	2.4	9.11852e-13	9.13089e-14	0	0
FALSE	High	PMI-Byonic	PMI-Byonic (A2)	A	2	Unambiguous	KCRCPPGWSGKSCQQADPCASNPCANGGQCLPFESSY	[Y].KcRcPPGWsGKScQQADPcASNPcANGGQcLPFESSY.[I]	C2(Carbamidomethyl); C4(Carbamidomethyl); S9(Hex(1)Pent(1)); C13(Carbamidomethyl); C19(Carbamidomethyl); C24(Carbamidomethyl); C30(Carbamidomethyl)	1	1	Q01705	Q01705	Neurogenic locus notch homolog protein 1 OS=Mus musculus OX=10090 GN=Notch1 PE=1 SV=3	2	4	4	1	0	1	1	1	1129.72	4515.86	4512.84	669.174	0.754968	0	0	998102	HCD (High Energy Collision Dissociation)	MS2	16.1637	100	12.6129	4524	4524	4514	FP021821_2.raw	0/0		5.63876	363.034	176.426	1.2	2.29744e-06	8.39209e-08	0	0
FALSE	High	PMI-Byonic	PMI-Byonic (A2)	A	2	Unambiguous	KCRCPPGWSGKSCQQADPCASNPCANGGQCLPFESSY	[Y].KcRcPPGWsGKScQQADPcASNPcANGGQcLPFESSY.[I]	C2(Carbamidomethyl); C4(Carbamidomethyl); S9(Hex(1)Pent(2)); C13(Carbamidomethyl); C19(Carbamidomethyl); C24(Carbamidomethyl); C30(Carbamidomethyl)	1	1	Q01705	Q01705	Neurogenic locus notch homolog protein 1 OS=Mus musculus OX=10090 GN=Notch1 PE=1 SV=3	2	5	5	1	0	1	1	1	930.384	4647.89	4644.88	649.184	0.603076	0	0	1.3883e+06	HCD (High Energy Collision Dissociation)	MS2	39.8194	100	12.2932	4380	4380	4371	FP021821_2.raw	0/0		4.40094	339.325	315.501	2.4	3.97245e-05	1.38289e-06	0	0
FALSE	High	PMI-Byonic	PMI-Byonic (A2)	A	2	Unambiguous	KCRCPPGWSGKSCQQADPCASNPCANGGQCLPFESSY	[Y].KcRcPPGWsGKScQQADPcASNPcANGGQcLPFESSY.[I]	C2(Carbamidomethyl); C4(Carbamidomethyl); S9(Hex(1)Pent(2)); C13(Carbamidomethyl); C19(Carbamidomethyl); C24(Carbamidomethyl); C30(Carbamidomethyl)	1	1	Q01705	Q01705	Neurogenic locus notch homolog protein 1 OS=Mus musculus OX=10090 GN=Notch1 PE=1 SV=3	2	4	4	1	0	1	1	1	1162.23	4645.9	4644.88	219.722	0.255146	0	0	1321698	HCD (High Energy Collision Dissociation)	MS2	0	72.8223	12.9956	4697	4697	4690	FP021821_2.raw	0/0		12.2066	732.605	732.605	2.4	6.21411e-13	3.52618e-14	0	0
FALSE	High	PMI-Byonic	PMI-Byonic (A2)	A	2	Unambiguous	SGKSCQQADPCASNPCANGGQCLPFESSY	[W].sGKScQQADPcASNPcANGGQcLPFESSY.[I]	S1(Hex(1)Pent(2)); C5(Carbamidomethyl); C11(Carbamidomethyl); C16(Carbamidomethyl); C22(Carbamidomethyl)	1	1	Q01705	Q01705	Neurogenic locus notch homolog protein 1 OS=Mus musculus OX=10090 GN=Notch1 PE=1 SV=3	1	4	4	1	0	1	1	1	901.613	3603.43	3603.41	4.778	0.00430428	0	0	734064	HCD (High Energy Collision Dissociation)	MS2	8.95919	100	13.4568	4901	4901	4899	FP021821_2.raw	0/0		7.22636	559.583	559.583	2.36018	5.93802e-08	4.47723e-09	0	0
FALSE	High	PMI-Byonic	PMI-Byonic (A2)	A	2	Unambiguous	SGKSCQQADPCASNPCANGGQCLPFESSY	[W].SGKScQQADPcAsNPcANGGQcLPFESSY.[I]	C5(Carbamidomethyl); C11(Carbamidomethyl); S13(Hex(1)Pent(2)); C16(Carbamidomethyl); C22(Carbamidomethyl)	1	1	Q01705	Q01705	Neurogenic locus notch homolog protein 1 OS=Mus musculus OX=10090 GN=Notch1 PE=1 SV=3	1	4	4	1	0	1	1	1	901.615	3603.44	3603.41	6.2008	0.00558602	0	0	390246	HCD (High Energy Collision Dissociation)	MS2	0	100	13.3466	4853	4853	4844	FP021821_2.raw	0/0		9.15285	614.133	614.133	2.49945	7.03308e-10	4.14771e-11	0	0
FALSE	High	PMI-Byonic	PMI-Byonic (A2)	A	2	Unambiguous	SGKSCQQADPCASNPCANGGQCLPFESSY	[W].SGKScQQADPcAsNPcANGGQcLPFESSY.[I]	C5(Carbamidomethyl); C11(Carbamidomethyl); S13(Hex(1)Pent(2)); C16(Carbamidomethyl); C22(Carbamidomethyl)	1	1	Q01705	Q01705	Neurogenic locus notch homolog protein 1 OS=Mus musculus OX=10090 GN=Notch1 PE=1 SV=3	1	3	3	1	0	1	1	1	1201.81	3603.43	3603.41	4.15502	0.00499075	0	0	11513580	HCD (High Energy Collision Dissociation)	MS2	0	23.2153	13.4054	4878	4878	4877	FP021821_2.raw	0/0		14.5698	882.548	882.548	9.2	2.69253e-15	2.87333e-16	0	0
FALSE	High	PMI-Byonic	PMI-Byonic (A2)	A	2	Unambiguous	SGKSCQQADPCASNPCANGGQCLPF	[W].SGKScQQADPcAsNPcAnGGQcLPF.[E]	C5(Carbamidomethyl); C11(Carbamidomethyl); S13(Hex(1)Pent(2)); C16(Carbamidomethyl); N18(Deamidated); C22(Carbamidomethyl)	1	1	Q01705	Q01705	Neurogenic locus notch homolog protein 1 OS=Mus musculus OX=10090 GN=Notch1 PE=1 SV=3	0	3	3	1	0	1	1	1	1046.75	3138.24	3138.23	5.33114	0.00557678	0	0	749433	HCD (High Energy Collision Dissociation)	MS2	23.1527	85.1825	13.0112	4704	4704	4701	FP021821_2.raw	0/0		9.00461	615.721	615.721	10.4	9.89445e-10	5.75434e-11	0	0
FALSE	High	PMI-Byonic	PMI-Byonic (A2)	A	2	Unambiguous	SGKSCQQADPCASNPCANGGQCLPFESSY	[W].SGKScQQADPcAsNPcANGGQcLPFESSY.[I]	C5(Carbamidomethyl); C11(Carbamidomethyl); S13(Hex(1)Pent(2)); C16(Carbamidomethyl); C22(Carbamidomethyl)	1	1	Q01705	Q01705	Neurogenic locus notch homolog protein 1 OS=Mus musculus OX=10090 GN=Notch1 PE=1 SV=3	1	3	3	1	0	1	1	1	1201.82	3603.44	3603.41	6.39086	0.0076763	0	0	3.30886e+06	HCD (High Energy Collision Dissociation)	MS2	0	59.4806	13.5288	4933	4933	4932	FP021821_2.raw	0/0		15.5698	941.706	882.647	8.81805	2.69253e-16	3.19906e-17	0	0
FALSE	High	PMI-Byonic	PMI-Byonic (A2)	A	2	Unambiguous	SGKSCQQADPCASNPCANGGQCLPF	[W].sGKScQQADPcASNPcANGGQcLPF.[E]	S1(Hex(1)Pent(2)); C5(Carbamidomethyl); C11(Carbamidomethyl); C16(Carbamidomethyl); C22(Carbamidomethyl)	1	1	Q01705	Q01705	Neurogenic locus notch homolog protein 1 OS=Mus musculus OX=10090 GN=Notch1 PE=1 SV=3	0	3	3	1	0	1	1	1	1046.42	3137.25	3137.24	2.76705	0.00289363	0	0	1.56582e+06	HCD (High Energy Collision Dissociation)	MS2	15.1171	100	12.8745	4642	4642	4635	FP021821_2.raw	0/0		9.05169	615.716	615.716	6.04493	8.87791e-10	4.75408e-11	0	0
FALSE	High	PMI-Byonic	PMI-Byonic (A2)	A	2	Unambiguous	SGKSCQQADPCASNPCANGGQCLPFESSY	[W].SGKScQQADPcAsNPcANGGQcLPFESSY.[I]	C5(Carbamidomethyl); C11(Carbamidomethyl); S13(Hex(1)Pent(2)); C16(Carbamidomethyl); C22(Carbamidomethyl)	1	1	Q01705	Q01705	Neurogenic locus notch homolog protein 1 OS=Mus musculus OX=10090 GN=Notch1 PE=1 SV=3	1	3	3	1	0	1	1	1	1201.82	3603.43	3603.41	5.57782	0.00669974	0	0	755167	HCD (High Energy Collision Dissociation)	MS2	0	94.9147	13.6606	4993	4993	4987	FP021821_2.raw	0/0		14.5228	869.27	801.629	2.43344	3.00083e-15	3.11561e-16	0	0
FALSE	High	PMI-Byonic	PMI-Byonic (A2)	A	2	Unambiguous	SGKSCQQADPCASNPCANGGQCLPFESSY	[W].SGKScQQADPcAsNPcAnGGQcLPFESSY.[I]	C5(Carbamidomethyl); C11(Carbamidomethyl); S13(Hex(1)Pent(2)); C16(Carbamidomethyl); N18(Deamidated); C22(Carbamidomethyl)	1	1	Q01705	Q01705	Neurogenic locus notch homolog protein 1 OS=Mus musculus OX=10090 GN=Notch1 PE=1 SV=3	1	3	3	1	0	1	1	1	1202.15	3604.44	3604.4	10.3496	0.0124346	0	0	1760209	HCD (High Energy Collision Dissociation)	MS2	0	98.5162	13.7807	5044	5044	5042	FP021821_2.raw	0/0		11.5516	795.116	795.116	9.2	2.80774e-12	2.71144e-13	0	0
FALSE	High	PMI-Byonic	PMI-Byonic (A2)	A	2	Unambiguous	SGKSCQQADPCASNPCANGGQCLPFESSY	[W].sGKScQQADPcASNPcANGGQcLPFESSY.[I]	S1(Hex(1)Pent(2)); C5(Carbamidomethyl); C11(Carbamidomethyl); C16(Carbamidomethyl); C22(Carbamidomethyl)	1	1	Q01705	Q01705	Neurogenic locus notch homolog protein 1 OS=Mus musculus OX=10090 GN=Notch1 PE=1 SV=3	1	3	3	1	0	1	1	1	1201.82	3603.44	3603.41	6.1876	0.00743216	0	0	965988	HCD (High Energy Collision Dissociation)	MS2	0	100	13.2956	4830	4830	4822	FP021821_2.raw	0/0		15.5698	912.647	912.647	3.0584	2.69253e-16	2.93247e-17	0	0
FALSE	High	PMI-Byonic	PMI-Byonic (A2)	A	2	Unambiguous	SGKSCQQADPCASNPCANGGQCLPF	[W].SGKScQQADPcAsNPcANGGQcLPF.[E]	C5(Carbamidomethyl); C11(Carbamidomethyl); S13(Hex(1)Pent(2)); C16(Carbamidomethyl); C22(Carbamidomethyl)	1	1	Q01705	Q01705	Neurogenic locus notch homolog protein 1 OS=Mus musculus OX=10090 GN=Notch1 PE=1 SV=3	0	3	3	1	0	1	1	1	1047.09	3139.26	3137.24	641.398	0.67074	0	0	1.24753e+06	HCD (High Energy Collision Dissociation)	MS2	39.1957	100	12.6307	4532	4532	4525	FP021821_2.raw	0/0		7.03103	557.804	557.804	10.4	9.31041e-08	6.52123e-09	0	0
FALSE	High	PMI-Byonic	PMI-Byonic (A2)	A	2	Unambiguous	SGKSCQQADPCASNPCANGGQCLPF	[W].sGKScQQADPcASNPcANGGQcLPF.[E]	S1(Hex(1)Pent(2)); C5(Carbamidomethyl); C11(Carbamidomethyl); C16(Carbamidomethyl); C22(Carbamidomethyl)	1	1	Q01705	Q01705	Neurogenic locus notch homolog protein 1 OS=Mus musculus OX=10090 GN=Notch1 PE=1 SV=3	0	3	3	1	0	1	1	1	1046.42	3137.25	3137.24	0.665905	0.000696369	0	0	3.96982e+06	HCD (High Energy Collision Dissociation)	MS2	5.68293	54.7549	12.7439	4582	4582	4580	FP021821_2.raw	0/0		12.0517	768.545	768.545	0.4	8.87791e-13	8.16555e-14	0	0
FALSE	High	PMI-Byonic	PMI-Byonic (A2)	A	2	Unambiguous	ESSYICRCPPGFHGPTCRQDVNECSQNPGLCRHGGTCHNEIGSY	[F].ESSYIcRcPPGFHGPtcRQDVNEcSQNPGLcRHGGTcHNEIGSY.[R]	C6(Carbamidomethyl); C8(Carbamidomethyl); T16(Fuc(1)); C17(Carbamidomethyl); C24(Carbamidomethyl); C31(Carbamidomethyl); C37(Carbamidomethyl)	1	1	Q01705	Q01705	Neurogenic locus notch homolog protein 1 OS=Mus musculus OX=10090 GN=Notch1 PE=1 SV=3	3	6	6	1	0	1	1	1	884.381	5301.25	5297.22	761.082	0.671936	0	0	803289	HCD (High Energy Collision Dissociation)	MS2	68.1664	100	10.9944	3787	3787	3777	FP021821_2.raw	0/0		6.73623	493.664	493.664	0	1.83559e-07	1.31522e-08	0	0
FALSE	High	PMI-Byonic	PMI-Byonic (A2)	A	2	Unambiguous	ICRCPPGFHGPTCRQDVNECSQNPGLCRHGGTCHNEIGSY	[Y].IcRcPPGFHGPTcRQdVnEcSQNPGLcRHGGTcHNEIGSY.[R]	C2(Carbamidomethyl); C4(Carbamidomethyl); C13(Carbamidomethyl); D16(Oxidation); N18(Oxidation); C20(Carbamidomethyl); C27(Carbamidomethyl); C33(Carbamidomethyl)	1	1	Q01705	Q01705	Neurogenic locus notch homolog protein 1 OS=Mus musculus OX=10090 GN=Notch1 PE=1 SV=3	2	5	5	1	0	1	1	1	675.501	3373.47	4716.98	-284823	-268.701	0	0	2.03914e+06	HCD (High Energy Collision Dissociation)	MS2	54.1267	100	9.91333	3301	3301	3293	FP021821_2.raw	0/0		3.23219	148.798	148.798	5.55346	0.000585884	1.96113e-05	0	0
FALSE	High	PMI-Byonic	PMI-Byonic (A2)	A	2	Unambiguous	ICRCPPGFHGPTCRQDVNECSQNPGLCRHGGTCHNEIGSY	[Y].IcRcPPGFHGPtcRQDVNEcSQNPGLcRHGGTcHNEIGSY.[R]	C2(Carbamidomethyl); C4(Carbamidomethyl); T12(Fuc(1)); C13(Carbamidomethyl); C20(Carbamidomethyl); C27(Carbamidomethyl); C33(Carbamidomethyl)	1	1	Q01705	Q01705	Neurogenic locus notch homolog protein 1 OS=Mus musculus OX=10090 GN=Notch1 PE=1 SV=3	2	5	5	1	0	1	1	1	967.018	4831.06	4831.05	2.13734	0.00206511	0	0	3914452	HCD (High Energy Collision Dissociation)	MS2	0	18.0898	10.3139	3481	3481	3480	FP021821_2.raw	0/0		7.48678	584.605	584.605	0.535818	3.26002e-08	2.41633e-09	0	0
FALSE	High	PMI-Byonic	PMI-Byonic (A2)	A	2	Unambiguous	ICRCPPGFHGPTCRQDVNECSQNPGLCRHGGTCHNEIGSY	[Y].IcRcPPGFHGPtcRqDVNEcSQNPGLcRHGGTcHNEIGSY.[R]	C2(Carbamidomethyl); C4(Carbamidomethyl); T12(HexNAc(1)); C13(Carbamidomethyl); Q15(Deamidated); C20(Carbamidomethyl); C27(Carbamidomethyl); C33(Carbamidomethyl)	1	1	Q01705	Q01705	Neurogenic locus notch homolog protein 1 OS=Mus musculus OX=10090 GN=Notch1 PE=1 SV=3	2	5	5	1	0	1	1	1	979.224	4892.09	4889.05	620.861	0.607085	0	0	1.02666e+06	HCD (High Energy Collision Dissociation)	MS2	60.5368	100	10.3055	3478	3478	3469	FP021821_2.raw	0/0		2.34308	159.017	159.017	0	0.00453853	0.000159176	0	0
FALSE	High	PMI-Byonic	PMI-Byonic (A2)	A	2	Unambiguous	ICRCPPGFHGPTCRQDVNECSQNPGLCRHGGTCHNEIGSY	[Y].IcRcPPGFHGPtcRQDVNEcSQNPGLcRHGGTcHNEIGSY.[R]	C2(Carbamidomethyl); C4(Carbamidomethyl); T12(Fuc(1)); C13(Carbamidomethyl); C20(Carbamidomethyl); C27(Carbamidomethyl); C33(Carbamidomethyl)	1	1	Q01705	Q01705	Neurogenic locus notch homolog protein 1 OS=Mus musculus OX=10090 GN=Notch1 PE=1 SV=3	2	6	6	1	0	1	1	1	806.02	4831.09	4831.05	7.49134	0.00603184	0	0	24707334	HCD (High Energy Collision Dissociation)	MS2	0	2.46618	10.2914	3471	3471	3469	FP021821_2.raw	0/0		7.87976	507.611	507.611	3.6	1.319e-08	7.34911e-10	0	0
FALSE	High	PMI-Byonic	PMI-Byonic (A2)	A	2	Unambiguous	ICRCPPGFHGPTCRQDVNECSQNPGLCRHGGTCHNEIGSY	[Y].IcRcPPGFHGPtcRQDVNEcSQNPGLcRHGGTcHNEIGSY.[R]	C2(Carbamidomethyl); C4(Carbamidomethyl); T12(Fuc(1)); C13(Carbamidomethyl); C20(Carbamidomethyl); C27(Carbamidomethyl); C33(Carbamidomethyl)	1	1	Q01705	Q01705	Neurogenic locus notch homolog protein 1 OS=Mus musculus OX=10090 GN=Notch1 PE=1 SV=3	2	4	4	1	0	1	1	1	1209.27	4834.07	4831.05	625.549	0.755514	0	0	1.06828e+06	HCD (High Energy Collision Dissociation)	MS2	0	100	10.1285	3399	3399	3392	FP021821_2.raw	0/0		6.31386	451.504	451.504	3.6	4.85441e-07	3.25733e-08	0	0
FALSE	High	PMI-Byonic	PMI-Byonic (A2)	A	2	Unambiguous	ICRCPPGFHGPTCRQDVNECSQNPGLCRHGGTCHNEIGSY	[Y].IcRcPPGFHGPtcRQDVNEcSQNPGLcRHGGTcHNEIGSY.[R]	C2(Carbamidomethyl); C4(Carbamidomethyl); T12(Fuc(1)); C13(Carbamidomethyl); C20(Carbamidomethyl); C27(Carbamidomethyl); C33(Carbamidomethyl)	1	1	Q01705	Q01705	Neurogenic locus notch homolog protein 1 OS=Mus musculus OX=10090 GN=Notch1 PE=1 SV=3	2	5	5	1	0	1	1	1	967.619	4834.06	4831.05	623.98	0.602895	0	0	2.10779e+06	HCD (High Energy Collision Dissociation)	MS2	25.6706	100	10.5706	3597	3597	3590	FP021821_2.raw	0/0		9.54918	606.944	606.944	3.6	2.82374e-10	2.07631e-11	0	0
FALSE	High	PMI-Byonic	PMI-Byonic (A2)	A	2	Unambiguous	ICRCPPGFHGPTCRQDVNECSQNPGLCRHGGTCHNEIGSY	[Y].IcRcPPGFHGPTcRQDVNEcSQNPGLcRHGGTcHNEIGSY.[R]	C2(Carbamidomethyl); C4(Carbamidomethyl); C13(Carbamidomethyl); C20(Carbamidomethyl); C27(Carbamidomethyl); C33(Carbamidomethyl)	1	1	Q01705	Q01705	Neurogenic locus notch homolog protein 1 OS=Mus musculus OX=10090 GN=Notch1 PE=1 SV=3	2	6	6	1	0	1	1	1	782.01	4687.02	4684.99	433.927	0.338824	0	0	2270305	HCD (High Energy Collision Dissociation)	MS2	23.7115	71.9217	10.1494	3408	3408	3403	FP021821_2.raw	0/0		3.73484	321.171	321.171	26.3558	0.000184144	8.1332e-06	0	0
FALSE	High	PMI-Byonic	PMI-Byonic (A2)	A	2	Unambiguous	ICRCPPGFHGPTCRQDVNECSQNPGLCRHGGTCHNEIGSY	[Y].IcRcPPGFHGPtcRQDVNEcSQNPGLcRHGGTcHNEIGSY.[R]	C2(Carbamidomethyl); C4(Carbamidomethyl); T12(HexNAc(1)); C13(Carbamidomethyl); C20(Carbamidomethyl); C27(Carbamidomethyl); C33(Carbamidomethyl)	1	1	Q01705	Q01705	Neurogenic locus notch homolog protein 1 OS=Mus musculus OX=10090 GN=Notch1 PE=1 SV=3	2	5	5	1	0	1	1	1	979.025	4891.09	4888.07	618.64	0.604791	0	0	1.22363e+06	HCD (High Energy Collision Dissociation)	MS2	0	100	10.1559	3411	3411	3403	FP021821_2.raw	0/0		1.89692	177.455	177.455	1.2	0.012679	0.000441657	0	0
FALSE	High	PMI-Byonic	PMI-Byonic (A2)	A	2	Unambiguous	ICRCPPGFHGPTCRQDVNECSQNPGLCRHGGTCHNEIGSY	[Y].IcRcPPGFHGPtcRQDVNEcSQNPGLcRHGGTcHNEIGSY.[R]	C2(Carbamidomethyl); C4(Carbamidomethyl); T12(Hex(1)); C13(Carbamidomethyl); C20(Carbamidomethyl); C27(Carbamidomethyl); C33(Carbamidomethyl)	1	1	Q01705	Q01705	Neurogenic locus notch homolog protein 1 OS=Mus musculus OX=10090 GN=Notch1 PE=1 SV=3	2	6	6	1	0	1	1	1	809.177	4850.03	4847.04	615.689	0.497378	0	0	1.05713e+06	HCD (High Energy Collision Dissociation)	MS2	74.2648	100	10.1602	3413	3413	3403	FP021821_2.raw	0/0		2.53483	251.776	251.776	3.6	0.00291854	9.07749e-05	0	0
FALSE	High	PMI-Byonic	PMI-Byonic (A2)	A	2	Unambiguous	ICRCPPGFHGPTCRQDVNECSQNPGLCRHGGTCHNEIGSY	[Y].IcRcPPGFHGPtcRQDVNEcSQNPGLcRHGGTcHNEIGSY.[R]	C2(Carbamidomethyl); C4(Carbamidomethyl); T12(Fuc(1)); C13(Carbamidomethyl); C20(Carbamidomethyl); C27(Carbamidomethyl); C33(Carbamidomethyl)	1	1	Q01705	Q01705	Neurogenic locus notch homolog protein 1 OS=Mus musculus OX=10090 GN=Notch1 PE=1 SV=3	2	6	6	1	0	1	1	1	806.017	4831.07	4831.05	3.32214	0.00267491	0	0	3.42719e+06	HCD (High Energy Collision Dissociation)	MS2	35.6	28.3308	10.5362	3580	3580	3579	FP021821_2.raw	0/0		8.99299	565.303	565.303	3.6	1.01626e-09	6.44906e-11	0	0
FALSE	High	PMI-Byonic	PMI-Byonic (A2)	A	2	Unambiguous	ICRCPPGFHGPTCRQDVNECSQNPGLCRHGGTCHNEIGSY	[Y].IcRcPPGFHGPtcRQDVNEcSQNPGLcRHGGTcHNEIGSY.[R]	C2(Carbamidomethyl); C4(Carbamidomethyl); T12(Fuc(1)); C13(Carbamidomethyl); C20(Carbamidomethyl); C27(Carbamidomethyl); C33(Carbamidomethyl)	1	1	Q01705	Q01705	Neurogenic locus notch homolog protein 1 OS=Mus musculus OX=10090 GN=Notch1 PE=1 SV=3	2	5	5	1	0	1	1	1	967.018	4831.06	4831.05	2.76903	0.00267547	0	0	6473968	HCD (High Energy Collision Dissociation)	MS2	0	9.44308	10.1901	3426	3426	3425	FP021821_2.raw	0/0		10.5021	697.403	697.403	3.6	3.14706e-11	2.25972e-12	0	0
FALSE	High	PMI-Byonic	PMI-Byonic (A2)	A	2	Unambiguous	ICRCPPGFHGPTCRQDVNECSQNPGLCRHGGTCHNEIGSY	[Y].IcRcPPGFHGPtcRQDVNEcSQNPGLcRHGGTcHNEIGSY.[R]	C2(Carbamidomethyl); C4(Carbamidomethyl); T12(Fuc(1)); C13(Carbamidomethyl); C20(Carbamidomethyl); C27(Carbamidomethyl); C33(Carbamidomethyl)	1	1	Q01705	Q01705	Neurogenic locus notch homolog protein 1 OS=Mus musculus OX=10090 GN=Notch1 PE=1 SV=3	2	6	6	1	0	1	1	1	806.517	4834.06	4831.05	624.078	0.502492	0	0	137739744	HCD (High Energy Collision Dissociation)	MS2	28.1213	1.90995	10.1796	3422	3422	3414	FP021821_2.raw	0/0		6.29248	471.437	471.437	3.6	5.09942e-07	3.59235e-08	0	0
FALSE	High	PMI-Byonic	PMI-Byonic (A2)	A	2	Unambiguous	ICRCPPGFHGPTCRQDVNECSQNPGLCRHGGTCHNEIGSY	[Y].IcRcPPGFHGPtcRQDVNEcsQNPGLcRHGGTcHNEIGSY.[R]	C2(Carbamidomethyl); C4(Carbamidomethyl); T12(Fuc(1)); C13(Carbamidomethyl); C20(Carbamidomethyl); S21(Hex(1)); C27(Carbamidomethyl); C33(Carbamidomethyl)	1	1	Q01705	Q01705	Neurogenic locus notch homolog protein 1 OS=Mus musculus OX=10090 GN=Notch1 PE=1 SV=3	2	6	6	1	0	1	1	1	833.694	4997.13	4993.1	806.453	0.671117	0	0	919258	HCD (High Energy Collision Dissociation)	MS2	19.4081	100	10.3262	3487	3487	3480	FP021821_2.raw	0/0		3.46249	196.441	196.441	0	0.000344756	1.12074e-05	0	0
FALSE	High	PMI-Byonic	PMI-Byonic (A2)	A	2	Unambiguous	ICRCPPGFHGPTCRQDVNECSQNPGLCRHGGTCHNEIGSY	[Y].IcRcPPGFHGPtcRQDVNEcsQNPGLcRHGGTcHNEIGSY.[R]	C2(Carbamidomethyl); C4(Carbamidomethyl); T12(Fuc(1)); C13(Carbamidomethyl); C20(Carbamidomethyl); S21(Hex(1)); C27(Carbamidomethyl); C33(Carbamidomethyl)	1	1	Q01705	Q01705	Neurogenic locus notch homolog protein 1 OS=Mus musculus OX=10090 GN=Notch1 PE=1 SV=3	2	6	6	1	0	1	1	1	833.524	4996.11	4993.1	602.045	0.501012	0	0	1.63404e+06	HCD (High Energy Collision Dissociation)	MS2	28.7191	100	10.1982	3430	3430	3425	FP021821_2.raw	0/0		8.99299	576.801	576.801	0	1.01626e-09	6.10296e-11	0	0
FALSE	High	PMI-Byonic	PMI-Byonic (A2)	A	2	Unambiguous	ICRCPPGFHGPTCRQDVNECSQNPGLCRHGGTCHNEIGSY	[Y].IcRcPPGFHGPtcRQDVNEcSQNPGLcRHGGTcHNEIGSY.[R]	C2(Carbamidomethyl); C4(Carbamidomethyl); T12(Fuc(1)); C13(Carbamidomethyl); C20(Carbamidomethyl); C27(Carbamidomethyl); C33(Carbamidomethyl)	1	1	Q01705	Q01705	Neurogenic locus notch homolog protein 1 OS=Mus musculus OX=10090 GN=Notch1 PE=1 SV=3	2	6	6	1	0	1	1	1	806.685	4835.07	4831.05	832.765	0.670522	0	0	1.74759e+06	HCD (High Energy Collision Dissociation)	MS2	47.5386	100	11.3912	3966	3966	3964	FP021821_2.raw	0/0		4.39774	332.003	332.003	3.6	4.0018e-05	1.62582e-06	0	0
FALSE	High	PMI-Byonic	PMI-Byonic (A2)	A	2	Unambiguous	ICRCPPGFHGPTCRQDVNECSQNPGLCRHGGTCHNEIGSY	[Y].IcRcPPGFHGPtcRQDVNEcSQNPGLcRHGGTcHNEIGSY.[R]	C2(Carbamidomethyl); C4(Carbamidomethyl); T12(HexNAc(1)); C13(Carbamidomethyl); C20(Carbamidomethyl); C27(Carbamidomethyl); C33(Carbamidomethyl)	1	1	Q01705	Q01705	Neurogenic locus notch homolog protein 1 OS=Mus musculus OX=10090 GN=Notch1 PE=1 SV=3	2	6	6	1	0	1	1	1	815.519	4888.08	4888.07	1.88912	0.00153902	0	0	1.17874e+06	HCD (High Energy Collision Dissociation)	MS2	0	100	10.2229	3441	3441	3436	FP021821_2.raw	0/0		3.30609	190.222	190.222	1.2	0.000494211	1.74979e-05	0	0
FALSE	High	PMI-Byonic	PMI-Byonic (A2)	A	2	Unambiguous	ICRCPPGFHGPTCRQDVNECSQNPGLCRHGGTCHNEIGSY	[Y].IcRcPPGFHGPtcRQDVNEcSQNPGLcRHGGTcHNEIGSY.[R]	C2(Carbamidomethyl); C4(Carbamidomethyl); T12(Fuc(1)); C13(Carbamidomethyl); C20(Carbamidomethyl); C27(Carbamidomethyl); C33(Carbamidomethyl)	1	1	Q01705	Q01705	Neurogenic locus notch homolog protein 1 OS=Mus musculus OX=10090 GN=Notch1 PE=1 SV=3	2	6	6	1	0	1	1	1	806.35	4833.06	4831.05	416.679	0.3355	0	0	2.06142e+06	HCD (High Energy Collision Dissociation)	MS2	44.5087	100	11.2752	3913	3913	3909	FP021821_2.raw	0/0		6.34439	380.274	380.274	3.6	4.5249e-07	2.93451e-08	0	0
FALSE	High	PMI-Byonic	PMI-Byonic (A2)	A	2	Unambiguous	ICRCPPGFHGPTCRQDVNECSQNPGLCRHGGTCHNEIGSY	[Y].IcRcPPGFHGPtcRQDVNEcSQNPGLcRHGGTcHNEIGSY.[R]	C2(Carbamidomethyl); C4(Carbamidomethyl); T12(Fuc(1)); C13(Carbamidomethyl); C20(Carbamidomethyl); C27(Carbamidomethyl); C33(Carbamidomethyl)	1	1	Q01705	Q01705	Neurogenic locus notch homolog protein 1 OS=Mus musculus OX=10090 GN=Notch1 PE=1 SV=3	2	4	4	1	0	1	1	1	1209.02	4833.06	4831.05	416.836	0.503439	0	0	1.68315e+06	HCD (High Energy Collision Dissociation)	MS2	28.2509	100	10.2474	3452	3452	3447	FP021821_2.raw	0/0		6.31386	452.711	452.711	3.6	4.85441e-07	3.36725e-08	0	0
FALSE	High	PMI-Byonic	PMI-Byonic (A2)	A	2	Unambiguous	ICRCPPGFHGPTCRQDVNECSQNPGLCRHGGTCHNEIGSY	[Y].IcRcPPGFHGPTcRQDVNEcSQNPGLcRHGGTcHNEIGSY.[R]	C2(Carbamidomethyl); C4(Carbamidomethyl); C13(Carbamidomethyl); C20(Carbamidomethyl); C27(Carbamidomethyl); C33(Carbamidomethyl)	1	1	Q01705	Q01705	Neurogenic locus notch homolog protein 1 OS=Mus musculus OX=10090 GN=Notch1 PE=1 SV=3	2	5	5	1	0	1	1	1	938.203	4686.98	4684.99	425.188	0.3984	0	0	940404	HCD (High Energy Collision Dissociation)	MS2	75.3717	100	10.256	3456	3456	3447	FP021821_2.raw	0/0		4.95507	483.86	483.86	60.5127	1.10901e-05	3.27543e-07	0	0
FALSE	High	PMI-Byonic	PMI-Byonic (A2)	A	2	Unambiguous	ICRCPPGFHGPTCRQDVNECSQNPGL	[Y].IcRcPPGFHGPTcRQDVNEcSQNPGL.[C]	C2(Carbamidomethyl); C4(Carbamidomethyl); C13(Carbamidomethyl); C20(Carbamidomethyl)	1	1	Q01705	Q01705	Neurogenic locus notch homolog protein 1 OS=Mus musculus OX=10090 GN=Notch1 PE=1 SV=3	1	4	4	1	0	1	1	1	765.091	3057.34	3056.33	329.474	0.251746	0	0	1.68165e+06	HCD (High Energy Collision Dissociation)	MS2	24.5216	100	10.7251	3666	3666	3656	FP021821_2.raw	0/0		6.01385	449.73	449.73	449.73	9.68602e-07	6.17258e-08	0	0
FALSE	High	PMI-Byonic	PMI-Byonic (A2)	A	2	Unambiguous	ICRCPPGFHGPTCRQDVNECSQNPGLCRHGGTCHNEIGSY	[Y].IcRcPPGFHGPtcRQDVNEcSQNPGLcRHGGTcHNEIGSY.[R]	C2(Carbamidomethyl); C4(Carbamidomethyl); T12(Fuc(1)); C13(Carbamidomethyl); C20(Carbamidomethyl); C27(Carbamidomethyl); C33(Carbamidomethyl)	1	1	Q01705	Q01705	Neurogenic locus notch homolog protein 1 OS=Mus musculus OX=10090 GN=Notch1 PE=1 SV=3	2	5	5	1	0	1	1	1	967.62	4834.07	4831.05	625.053	0.603933	0	0	1.20288e+06	HCD (High Energy Collision Dissociation)	MS2	27.3576	100	10.6974	3653	3653	3645	FP021821_2.raw	0/0		4.9682	396.505	396.505	3.6	1.07598e-05	2.79991e-07	0	0
FALSE	High	PMI-Byonic	PMI-Byonic (A2)	A	2	Unambiguous	ICRCPPGFHGPTCRQDVNECSQNPGLCRHGGTCHNEIGSY	[Y].IcRcPPGFHGPtcRQDVNEcSQNPGLcRHGGTcHNEIGSY.[R]	C2(Carbamidomethyl); C4(Carbamidomethyl); T12(HexNAc(1)); C13(Carbamidomethyl); C20(Carbamidomethyl); C27(Carbamidomethyl); C33(Carbamidomethyl)	1	1	Q01705	Q01705	Neurogenic locus notch homolog protein 1 OS=Mus musculus OX=10090 GN=Notch1 PE=1 SV=3	2	6	6	1	0	1	1	1	816.021	4891.09	4888.07	617.127	0.50276	0	0	2.5854e+06	HCD (High Energy Collision Dissociation)	MS2	36.107	98.8321	10.0988	3386	3386	3381	FP021821_2.raw	0/0		2.67676	124.071	124.071	1.2	0.00210494	7.24285e-05	0	0
FALSE	High	PMI-Byonic	PMI-Byonic (A2)	A	2	Unambiguous	ICRCPPGFHGPTCRQDVNECSQNPGLCRHGGTCHNEIGSY	[Y].IcRcPPGFHGPtcRQDVNEcsQNPGLcRHGGTcHNEIGSY.[R]	C2(Carbamidomethyl); C4(Carbamidomethyl); T12(Fuc(1)); C13(Carbamidomethyl); C20(Carbamidomethyl); S21(Hex(1)); C27(Carbamidomethyl); C33(Carbamidomethyl)	1	1	Q01705	Q01705	Neurogenic locus notch homolog protein 1 OS=Mus musculus OX=10090 GN=Notch1 PE=1 SV=3	2	6	6	1	0	1	1	1	833.026	4993.12	4993.1	3.56319	0.00296523	0	0	605541	HCD (High Energy Collision Dissociation)	MS2	5.23999	100	10.084	3380	3380	3370	FP021821_2.raw	0/0		8.01942	539.684	539.684	0	9.56276e-09	4.56543e-10	0	0
FALSE	High	PMI-Byonic	PMI-Byonic (A2)	A	2	Unambiguous	ICRCPPGFHGPTCRQDVNECSQNPGLCRHGGTCHNEIGSY	[Y].IcRcPPGFHGPtcRQDVNEcSQNPGLcRHGGTcHNEIGSY.[R]	C2(Carbamidomethyl); C4(Carbamidomethyl); T12(HexNAc(1)); C13(Carbamidomethyl); C20(Carbamidomethyl); C27(Carbamidomethyl); C33(Carbamidomethyl)	1	1	Q01705	Q01705	Neurogenic locus notch homolog protein 1 OS=Mus musculus OX=10090 GN=Notch1 PE=1 SV=3	2	5	5	1	0	1	1	1	978.823	4890.09	4888.07	412.674	0.403436	0	0	2021732	HCD (High Energy Collision Dissociation)	MS2	19.6055	100	10.2753	3464	3464	3458	FP021821_2.raw	0/0		1.56203	165.599	165.599	1.2	0.0274137	0.00167785	0.00157978	0
FALSE	High	PMI-Byonic	PMI-Byonic (A2)	A	2	Unambiguous	ICRCPPGFHGPTCRQDVNECSQNPGLCRHGGTCHNEIGSY	[Y].IcRcPPGFHGPtcRQDVNEcSQNPGLcRHGGTcHNEIGSY.[R]	C2(Carbamidomethyl); C4(Carbamidomethyl); T12(Fuc(1)); C13(Carbamidomethyl); C20(Carbamidomethyl); C27(Carbamidomethyl); C33(Carbamidomethyl)	1	1	Q01705	Q01705	Neurogenic locus notch homolog protein 1 OS=Mus musculus OX=10090 GN=Notch1 PE=1 SV=3	2	5	5	1	0	1	1	1	967.02	4831.07	4831.05	4.09559	0.0039572	0	0	527139	HCD (High Energy Collision Dissociation)	MS2	24.9345	60.3124	10.0695	3373	3373	3370	FP021821_2.raw	0/0		9.54918	610.505	610.505	3.6	2.82374e-10	1.97491e-11	0	0
FALSE	High	PMI-Byonic	PMI-Byonic (A2)	A	2	Unambiguous	ICRCPPGFHGPTCRQDVNECSQNPGLCRHGGTCHNEIGSY	[Y].IcRcPPGFHGPtcRQDVNEcSQNPGLcRHGGTcHNEIGSY.[R]	C2(Carbamidomethyl); C4(Carbamidomethyl); T12(Fuc(1)); C13(Carbamidomethyl); C20(Carbamidomethyl); C27(Carbamidomethyl); C33(Carbamidomethyl)	1	1	Q01705	Q01705	Neurogenic locus notch homolog protein 1 OS=Mus musculus OX=10090 GN=Notch1 PE=1 SV=3	2	6	6	1	0	1	1	1	806.35	4833.06	4831.05	416.831	0.335622	0	0	2.0117e+06	HCD (High Energy Collision Dissociation)	MS2	17.2978	100	10.0574	3368	3368	3359	FP021821_2.raw	0/0		10.993	651.867	651.867	3.6	1.01626e-11	6.79782e-13	0	0
FALSE	High	PMI-Byonic	PMI-Byonic (A2)	A	2	Unambiguous	ICRCPPGFHGPTCRQDVNECSQNPGL	[Y].IcRcPPGFHGPTcRQDVNEcSQNPGL.[C]	C2(Carbamidomethyl); C4(Carbamidomethyl); C13(Carbamidomethyl); C20(Carbamidomethyl)	1	1	Q01705	Q01705	Neurogenic locus notch homolog protein 1 OS=Mus musculus OX=10090 GN=Notch1 PE=1 SV=3	1	4	4	1	0	1	1	1	764.84	3056.34	3056.33	0.847289	0.0006474	0	0	2.10054e+06	HCD (High Energy Collision Dissociation)	MS2	2.84275	100	10.8687	3731	3731	3722	FP021821_2.raw	0/0		5.82357	390.577	390.577	390.577	1.50118e-06	7.11013e-08	0	0
FALSE	High	PMI-Byonic	PMI-Byonic (A2)	A	2	Ambiguous	ICRCPPGFHGPTCRQDVNECSQNPGLCRHGGTCHNEIGSY	[Y].IcRcPPGFhGPtcRQDVNEcSQNPGLcRHGGTcHNEIGSY.[R]	C2(Carbamidomethyl); C4(Carbamidomethyl); H9(Oxidation); T12(HexNAc(1)Hex(1)Fuc(1)NeuAc(1)); C13(Carbamidomethyl); C20(Carbamidomethyl); C27(Carbamidomethyl); C33(Carbamidomethyl)	1	1	Q01705	Q01705	Neurogenic locus notch homolog protein 1 OS=Mus musculus OX=10090 GN=Notch1 PE=1 SV=3	2	6	6		0	2	2	2	787.174	4718	5503.27	-142691	-130.878	0	0	857536	HCD (High Energy Collision Dissociation)	MS2	74.2733	100	10.5022	3566	3566	3557	FP021821_2.raw	0/0		1.51118	48.86	48.86	3.6	0.0308193	0.00167785	0.00154083	0.00355872
FALSE	High	PMI-Byonic	PMI-Byonic (A2)	A	2	Unambiguous	ICRCPPGFHGPTCRQDVNECSQNPGLCRHGGTCHNEIGSY	[Y].IcRcPPGFHGPtcRQDVNEcSQNPGLcRHGGTcHNEIGSY.[R]	C2(Carbamidomethyl); C4(Carbamidomethyl); T12(HexNAc(1)); C13(Carbamidomethyl); C20(Carbamidomethyl); C27(Carbamidomethyl); C33(Carbamidomethyl)	1	1	Q01705	Q01705	Neurogenic locus notch homolog protein 1 OS=Mus musculus OX=10090 GN=Notch1 PE=1 SV=3	2	6	6	1	0	1	1	1	815.853	4890.08	4888.07	411.398	0.335157	0	0	1.74892e+06	HCD (High Energy Collision Dissociation)	MS2	15.3262	100	10.4664	3550	3550	3546	FP021821_2.raw	0/0		3.41594	191.548	191.548	1.2	0.000383764	1.33062e-05	0	0
FALSE	High	PMI-Byonic	PMI-Byonic (A2)	A	2	Unambiguous	ICRCPPGFHGPTCRQDVNECSQNPGLCRHGGTCHNEIGSY	[Y].IcRcPPGFHGPTcRQDVNEcSQNPGLcRHGGTcHNEIGSY.[R]	C2(Carbamidomethyl); C4(Carbamidomethyl); C13(Carbamidomethyl); C20(Carbamidomethyl); C27(Carbamidomethyl); C33(Carbamidomethyl)	1	1	Q01705	Q01705	Neurogenic locus notch homolog protein 1 OS=Mus musculus OX=10090 GN=Notch1 PE=1 SV=3	2	6	6	1	0	1	1	1	782.174	4688.01	4684.99	644.039	0.502886	0	0	2.33864e+06	HCD (High Energy Collision Dissociation)	MS2	34.4072	100	10.2645	3459	3459	3458	FP021821_2.raw	0/0		6.58176	466.03	466.03	35.4278	2.6196e-07	1.70965e-08	0	0
FALSE	High	PMI-Byonic	PMI-Byonic (A2)	A	2	Ambiguous	ICRCPPGFHGPTCRQDVNECSQNPGLCRHGGTCHNEIGSY	[Y].IcRcPPGFhGPTcRQdVNEcSQNPGLcRHGGTcHNEIGSY.[R]	C2(Carbamidomethyl); C4(Carbamidomethyl); H9(Oxidation); C13(Carbamidomethyl); D16(Oxidation); C20(Carbamidomethyl); C27(Carbamidomethyl); C33(Carbamidomethyl)	1	1	Q01705	Q01705	Neurogenic locus notch homolog protein 1 OS=Mus musculus OX=10090 GN=Notch1 PE=1 SV=3	2	6	6	0.0382	0	1	1	1	787.174	4718	4716.98	216.973	0.170577	0	0	857536	HCD (High Energy Collision Dissociation)	MS2	74.2733	100	10.5022	3566	3566	3557	FP021821_2.raw	0/0		1.56656	68.1989	68.1989	0	0.0271294	0.00167785	0.00158982	0.00369004
FALSE	High	PMI-Byonic	PMI-Byonic (A2)	A	2	Unambiguous	ICRCPPGFHGPTCRQDVNECSQNPGLCRHGGTCHNEIGSY	[Y].IcRcPPGFHGPtcRQDVNEcSQNPGLcRHGGTcHNEIGSY.[R]	C2(Carbamidomethyl); C4(Carbamidomethyl); T12(Fuc(1)); C13(Carbamidomethyl); C20(Carbamidomethyl); C27(Carbamidomethyl); C33(Carbamidomethyl)	1	1	Q01705	Q01705	Neurogenic locus notch homolog protein 1 OS=Mus musculus OX=10090 GN=Notch1 PE=1 SV=3	2	6	6	1	0	1	1	1	806.017	4831.07	4831.05	3.54955	0.00285801	0	0	538721	HCD (High Energy Collision Dissociation)	MS2	13.6432	99.6761	11.0524	3813	3813	3810	FP021821_2.raw	0/0		6.24826	459.412	459.412	3.6	5.646e-07	3.71974e-08	0	0
FALSE	High	PMI-Byonic	PMI-Byonic (A2)	A	2	Unambiguous	ICRCPPGFHGPTCRQDVNECSQNPGLCRHGGTCHNEIGSY	[Y].IcRcPPGFHGPtcRQDVNEcSQNPGLcRHGGTcHNEIGSY.[R]	C2(Carbamidomethyl); C4(Carbamidomethyl); T12(Fuc(1)); C13(Carbamidomethyl); C20(Carbamidomethyl); C27(Carbamidomethyl); C33(Carbamidomethyl)	1	1	Q01705	Q01705	Neurogenic locus notch homolog protein 1 OS=Mus musculus OX=10090 GN=Notch1 PE=1 SV=3	2	5	5	1	0	1	1	1	967.617	4834.06	4831.05	622.653	0.601613	0	0	4.99096e+06	HCD (High Energy Collision Dissociation)	MS2	0	34.0062	10.4383	3537	3537	3535	FP021821_2.raw	0/0		9.50209	607.878	607.878	3.6	3.14706e-10	2.2928e-11	0	0
FALSE	High	PMI-Byonic	PMI-Byonic (A2)	A	2	Unambiguous	ICRCPPGFHGPTCRQDVNECSQNPGLCRHGGTCHNEIGSY	[Y].IcRcPPGFHGPtcRQDVNEcSQNPGLcRHGGTcHNEIGSY.[R]	C2(Carbamidomethyl); C4(Carbamidomethyl); T12(Fuc(1)); C13(Carbamidomethyl); C20(Carbamidomethyl); C27(Carbamidomethyl); C33(Carbamidomethyl)	1	1	Q01705	Q01705	Neurogenic locus notch homolog protein 1 OS=Mus musculus OX=10090 GN=Notch1 PE=1 SV=3	2	6	6	1	0	1	1	1	806.014	4831.05	4831.05	-0.771253	-0.000620993	0	0	217416	HCD (High Energy Collision Dissociation)	MS2	26.6826	100	11.665	4093	4093	4085	FP021821_2.raw	0/0		4.1818	277.743	277.743	3.6	6.57959e-05	2.49941e-06	0	0
FALSE	High	PMI-Byonic	PMI-Byonic (A2)	A	2	Unambiguous	ICRCPPGFHGPTCRQDVNECSQNPGLCRHGGTCHNEIGSY	[Y].IcRcPPGFHGPtcRQDVNEcSQNPGLcRHGGTcHNEIGSY.[R]	C2(Carbamidomethyl); C4(Carbamidomethyl); T12(HexNAc(1)); C13(Carbamidomethyl); C20(Carbamidomethyl); C27(Carbamidomethyl); C33(Carbamidomethyl)	1	1	Q01705	Q01705	Neurogenic locus notch homolog protein 1 OS=Mus musculus OX=10090 GN=Notch1 PE=1 SV=3	2	6	6	1	0	1	1	1	815.519	4888.08	4888.07	1.4396	0.00117281	0	0	707735	HCD (High Energy Collision Dissociation)	MS2	1.58992	62.6849	10.3426	3494	3494	3491	FP021821_2.raw	0/0		3.02352	156.885	156.885	1.2	0.000947274	3.39849e-05	0	0
FALSE	High	PMI-Byonic	PMI-Byonic (A2)	A	2	Unambiguous	ICRCPPGF	[Y].IcRcPPGF.[H]	C2(Carbamidomethyl); C4(Carbamidomethyl)	1	1	Q01705	Q01705	Neurogenic locus notch homolog protein 1 OS=Mus musculus OX=10090 GN=Notch1 PE=1 SV=3	0	2	2	1	0	1	1	1	503.256	1005.51	1006.46	-948.175	-0.47715	0	0	3.86957e+06	HCD (High Energy Collision Dissociation)	MS2	22.6542	58.553	10.4125	3525	3525	3524	FP021821_2.raw	0/0		2.49652	227.118	227.118	227.118	0.00318771	0.00010156	0	0
FALSE	High	PMI-Byonic	PMI-Byonic (A2)	A	2	Unambiguous	ICRCPPGFHGPTCRQDVNECSQNPGLCRHGGTCHNEIGSY	[Y].IcRcPPGFHGPtcRQDVNEcSQNPGLcRHGGTcHNEIGSY.[R]	C2(Carbamidomethyl); C4(Carbamidomethyl); T12(Fuc(1)); C13(Carbamidomethyl); C20(Carbamidomethyl); C27(Carbamidomethyl); C33(Carbamidomethyl)	1	1	Q01705	Q01705	Neurogenic locus notch homolog protein 1 OS=Mus musculus OX=10090 GN=Notch1 PE=1 SV=3	2	6	6	1	0	1	1	1	806.018	4831.07	4831.05	4.6108	0.0037125	0	0	8698732	HCD (High Energy Collision Dissociation)	MS2	0	7.52886	10.4159	3527	3527	3524	FP021821_2.raw	0/0		7.87976	517.122	517.122	3.6	1.319e-08	7.74703e-10	0	0
FALSE	High	PMI-Byonic	PMI-Byonic (A2)	A	2	Unambiguous	ICRCPPGFHGPTCRQDVNECSQNPGLCRHGGTCHNEIGSY	[Y].IcRcPPGFHGPtcRQDVNEcSQNPGLcRHGGTcHNEIGSY.[R]	C2(Carbamidomethyl); C4(Carbamidomethyl); T12(Fuc(1)); C13(Carbamidomethyl); C20(Carbamidomethyl); C27(Carbamidomethyl); C33(Carbamidomethyl)	1	1	Q01705	Q01705	Neurogenic locus notch homolog protein 1 OS=Mus musculus OX=10090 GN=Notch1 PE=1 SV=3	2	5	5	1	0	1	1	1	967.42	4833.07	4831.05	417.983	0.40386	0	0	850118	HCD (High Energy Collision Dissociation)	MS2	0	100	10.9416	3764	3764	3755	FP021821_2.raw	0/0		2.93895	251.948	251.948	3.6	0.00115092	4.38186e-05	0	0
FALSE	High	PMI-Byonic	PMI-Byonic (A2)	A	2	Unambiguous	HGPTCRQDVNECSQNPGLCRHGGTCHNEIGSY	[F].hGPTcRQDVNEcsQNPGLcRHGGtcHNEIGSY.[R]	H1(Oxidation); C5(Carbamidomethyl); C12(Carbamidomethyl); S13(HexNAc(1)); C19(Carbamidomethyl); T24(HexNAc(1)Hex(1)Fuc(1)NeuAc(1)); C25(Carbamidomethyl)	1	1	Q01705	Q01705	Neurogenic locus notch homolog protein 1 OS=Mus musculus OX=10090 GN=Notch1 PE=1 SV=3	1	6	6	1	0	1	1	1	787.669	4720.98	4718.91	438.136	0.344588	0	0	3.12446e+06	HCD (High Energy Collision Dissociation)	MS2	41.8147	86.9241	9.91117	3300	3300	3293	FP021821_2.raw	0/0		1.51497	178.983	42.7153	1.40517	0.030551	0.00167785	0.00154799	0.00358423
FALSE	High	PMI-Byonic	PMI-Byonic (A2)	A	2	Unambiguous	HGPTCRQDVNECSQNPGL	[F].HGPTcRQDVNEcSQNPGL.[C]	C5(Carbamidomethyl); C12(Carbamidomethyl)	1	1	Q01705	Q01705	Neurogenic locus notch homolog protein 1 OS=Mus musculus OX=10090 GN=Notch1 PE=1 SV=3	0	4	4	1	0	1	1	1	690.307	2758.21	2068.89	333181	172.329	0	0	215302	HCD (High Energy Collision Dissociation)	MS2	26.6462	100	8.63708	2741	2741	2732	FP021821_2.raw	0/0		1.49186	37.7053	37.7053	37.7053	0.0322207	0.00167785	0.0015083	0.00340136
FALSE	High	PMI-Byonic	PMI-Byonic (A2)	A	2	Unambiguous	HGPTCRQDVNECSQNPGLCRHGGTCHNEIGSY	[F].HGPTcRQDVNEcsQNPGLcRHGGTcHNEIGSY.[R]	C5(Carbamidomethyl); C12(Carbamidomethyl); S13(Fuc(1)); C19(Carbamidomethyl); C25(Carbamidomethyl)	1	1	Q01705	Q01705	Neurogenic locus notch homolog protein 1 OS=Mus musculus OX=10090 GN=Notch1 PE=1 SV=3	1	5	5	1	0	1	1	1	769.53	3843.62	3843.61	3.44408	0.00264754	0	0	302810	HCD (High Energy Collision Dissociation)	MS2	31.8683	100	8.83472	2826	2826	2820	FP021821_2.raw	0/0		6.02845	363.255	363.255	6	9.36588e-07	5.96069e-08	0	0
FALSE	High	PMI-Byonic	PMI-Byonic (A2)	A	2	Unambiguous	RCACRATHTGPHCELPY	[Y].RcAcRATHTGPHcELPY.[V]	C2(Carbamidomethyl); C4(Carbamidomethyl); C13(Carbamidomethyl)	1	1	Q01705	Q01705	Neurogenic locus notch homolog protein 1 OS=Mus musculus OX=10090 GN=Notch1 PE=1 SV=3	0	4	4	1	0	1	1	1	522.235	2085.92	2085.92	1.64306	0.00085682	0	0	6907360	HCD (High Energy Collision Dissociation)	MS2	1.16648	27.2386	7.46024	2235	2235	2233	FP021821_2.raw	0/0		1.70793	109.232	109.232	109.232	0.0195915	0.00167785	0.00166667	0
FALSE	High	PMI-Byonic	PMI-Byonic (A2)	A	2	Unambiguous	RCACRATHTGPHCELPY	[Y].RcAcRATHTGPHcELPY.[V]	C2(Carbamidomethyl); C4(Carbamidomethyl); C13(Carbamidomethyl)	1	1	Q01705	Q01705	Neurogenic locus notch homolog protein 1 OS=Mus musculus OX=10090 GN=Notch1 PE=1 SV=3	0	5	5	1	0	1	1	1	417.989	2085.92	2085.92	0.232103	9.68293e-05	0	0	478005	HCD (High Energy Collision Dissociation)	MS2	4.77608	100	7.41362	2215	2215	2212	FP021821_2.raw	0/0		1.6074	86.7418	86.7418	86.7418	0.0246943	0.00167785	0.00162602	0
FALSE	High	PMI-Byonic	PMI-Byonic (A2)	A	2	Unambiguous	RCACRATHTGPHCELPY	[Y].RcAcRATHTGPHcELPY.[V]	C2(Carbamidomethyl); C4(Carbamidomethyl); C13(Carbamidomethyl)	1	1	Q01705	Q01705	Neurogenic locus notch homolog protein 1 OS=Mus musculus OX=10090 GN=Notch1 PE=1 SV=3	0	4	4	1	0	1	1	1	522.238	2085.93	2085.92	6.55884	0.0034203	0	0	651174	HCD (High Energy Collision Dissociation)	MS2	28.1854	100	7.35144	2188	2188	2185	FP021821_2.raw	0/0		1.58395	99.2492	99.2492	99.2492	0.0260644	0.00167785	0.00161812	0
FALSE	High	PMI-Byonic	PMI-Byonic (A2)	A	2	Unambiguous	RCACRATHTGPHCELPY	[Y].RcAcRATHTGPHcELPY.[V]	C2(Carbamidomethyl); C4(Carbamidomethyl); C13(Carbamidomethyl)	1	1	Q01705	Q01705	Neurogenic locus notch homolog protein 1 OS=Mus musculus OX=10090 GN=Notch1 PE=1 SV=3	0	4	4	1	0	1	1	1	522.235	2085.92	2085.92	1.40897	0.00073475	0	0	11919218	HCD (High Energy Collision Dissociation)	MS2	0	6.37952	7.56573	2280	2280	2279	FP021821_2.raw	0/0		1.57515	88.0487	88.0487	88.0487	0.0265982	0.00167785	0.00160256	0
FALSE	High	PMI-Byonic	PMI-Byonic (A2)	A	2	Unambiguous	RCACRATHTGPHCELPY	[Y].RcAcRATHTGPHcELPY.[V]	C2(Carbamidomethyl); C4(Carbamidomethyl); C13(Carbamidomethyl)	1	1	Q01705	Q01705	Neurogenic locus notch homolog protein 1 OS=Mus musculus OX=10090 GN=Notch1 PE=1 SV=3	0	3	3	1	0	1	1	1	695.978	2085.92	2085.92	1.85433	0.00128932	0	0	310065	HCD (High Energy Collision Dissociation)	MS2	52.2677	100	7.44634	2229	2229	2222	FP021821_2.raw	0/0		2.05376	181.224	181.224	181.224	0.00883567	0.000372291	0	0
FALSE	High	PMI-Byonic	PMI-Byonic (A2)	A	2	Unambiguous	RCACRATHTGPHCELPY	[Y].RcAcRATHTGPHcELPY.[V]	C2(Carbamidomethyl); C4(Carbamidomethyl); C13(Carbamidomethyl)	1	1	Q01705	Q01705	Neurogenic locus notch homolog protein 1 OS=Mus musculus OX=10090 GN=Notch1 PE=1 SV=3	0	5	5	1	0	1	1	1	417.989	2085.92	2085.92	0.890466	0.000371488	0	0	1.95432e+06	HCD (High Energy Collision Dissociation)	MS2	8.39659	100	7.53119	2265	2265	2264	FP021821_2.raw	0/0		1.64051	114.553	114.553	114.553	0.022882	0.00167785	0.00164745	0
FALSE	High	PMI-Byonic	PMI-Byonic (A2)	A	2	Unambiguous	RCACRATHTGPHCELPY	[Y].RcAcRATHTGPHcELPY.[V]	C2(Carbamidomethyl); C4(Carbamidomethyl); C13(Carbamidomethyl)	1	1	Q01705	Q01705	Neurogenic locus notch homolog protein 1 OS=Mus musculus OX=10090 GN=Notch1 PE=1 SV=3	0	4	4	1	0	1	1	1	522.235	2085.92	2085.92	0.472634	0.000246469	0	0	1.62405e+06	HCD (High Energy Collision Dissociation)	MS2	20.0674	65.0968	7.77551	2370	2370	2369	FP021821_2.raw	0/0		1.70366	112.211	112.211	112.211	0.0197854	0.00167785	0.00166113	0
FALSE	High	PMI-Byonic	PMI-Byonic (A2)	A	2	Unambiguous	RCACRATHTGPHCELPYVPCSPSPCQNGGTCRPTGDTTHECACLPGFAGQNCEENVDDCPGNNCKNGGACVDGVNTY	[Y].RcAcRATHTGPHcELPYVPcsPSPcQnGGTcRPTGDTTHEcAcLPGFAGQNcEENVDDcPGNNcKNGGAcVdGVNTY.[N]	C2(Carbamidomethyl); C4(Carbamidomethyl); C13(Carbamidomethyl); C20(Carbamidomethyl); S21(Fuc(1)); C25(Carbamidomethyl); N27(Deamidated); C31(Carbamidomethyl); C41(Carbamidomethyl); C43(Carbamidomethyl); C52(Carbamidomethyl); C59(Carbamidomethyl); C64(Carbamidomethyl); C70(Carbamidomethyl); D72(Oxidation)	1	1	Q01705	Q01705	Neurogenic locus notch homolog protein 1 OS=Mus musculus OX=10090 GN=Notch1 PE=1 SV=3	2	6	6	1	0	1	1	1	1471.6	8824.57	8819.55	568.752	0.836023	0	0	1.14092e+06	HCD (High Energy Collision Dissociation)	MS2	37.8996	100	12.8987	4653	4653	4646	FP021821_2.raw	0/0		1.72502	47.3474	47.3474	0	0.0188355	0.00167785	0.00167224	0
FALSE	High	PMI-Byonic	PMI-Byonic (A2)	A	2	Unambiguous	RCACRATHTGPHCELPYVPCSPSPCQNGGTCRPTGDTTHECACLPGFAGQNCEENVDDCPGNNCKNGGACVDGVNTY	[Y].RcAcRATHTGPHcELPYVPcsPSPcqNGGTcRPTGDTTHEcAcLPGFAGQNcEENVDDcPGNNcKNGGAcVdGVNTY.[N]	C2(Carbamidomethyl); C4(Carbamidomethyl); C13(Carbamidomethyl); C20(Carbamidomethyl); S21(Fuc(1)); C25(Carbamidomethyl); Q26(Deamidated); C31(Carbamidomethyl); C41(Carbamidomethyl); C43(Carbamidomethyl); C52(Carbamidomethyl); C59(Carbamidomethyl); C64(Carbamidomethyl); C70(Carbamidomethyl); D72(Oxidation)	1	1	Q01705	Q01705	Neurogenic locus notch homolog protein 1 OS=Mus musculus OX=10090 GN=Notch1 PE=1 SV=3	2	6	6	1	0	1	1	1	1471.94	8826.58	8819.55	797.044	1.17159	0	0	1.40325e+06	HCD (High Energy Collision Dissociation)	MS2	29.1482	100	12.5578	4499	4499	4492	FP021821_2.raw	0/0		2.48931	201.317	201.317	0	0.00324106	0.000107197	0	0
FALSE	High	PMI-Byonic	PMI-Byonic (A2)	A	2	Unambiguous	RCACRATHTGPHCELPYVPCSPSPCQNGGTCRPTGDTTHECACLPGFAGQNCEENVDDCPGNNCKNGGACVDGVNTY	[Y].RcAcRATHTGPHcELPYVPcsPSPcQNGGTcRPTGDTTHEcAcLPGFAGQNcEENVDDcPGNNcKNGGAcVDGVNTY.[N]	C2(Carbamidomethyl); C4(Carbamidomethyl); C13(Carbamidomethyl); C20(Carbamidomethyl); S21(Fuc(1)); C25(Carbamidomethyl); C31(Carbamidomethyl); C41(Carbamidomethyl); C43(Carbamidomethyl); C52(Carbamidomethyl); C59(Carbamidomethyl); C64(Carbamidomethyl); C70(Carbamidomethyl)	1	1	Q01705	Q01705	Neurogenic locus notch homolog protein 1 OS=Mus musculus OX=10090 GN=Notch1 PE=1 SV=3	2	6	6	1	0	1	1	1	1468.94	8808.6	8802.57	684.831	1.00471	0	0	2.63493e+06	HCD (High Energy Collision Dissociation)	MS2	49.488	74.8807	12.482	4465	4465	4459	FP021821_2.raw	0/0		3.02669	331.74	331.74	0	0.000940388	3.22746e-05	0	0
FALSE	High	PMI-Byonic	PMI-Byonic (A2)	A	2	Unambiguous	RCACRATHTGPHCELPYVPCSPSPCQNGGTCRPTGDTTHECACLPGFAGQNCEENVDDCPGNNCKNGGACVDGVNTY	[Y].RcAcRATHTGPHcELPYVPcsPSPcQNGGTcRPTGDTTHEcAcLPGFAGQNcEENVDDcPGNNcKNGGAcVDGVNTY.[N]	C2(Carbamidomethyl); C4(Carbamidomethyl); C13(Carbamidomethyl); C20(Carbamidomethyl); S21(Fuc(1)); C25(Carbamidomethyl); C31(Carbamidomethyl); C41(Carbamidomethyl); C43(Carbamidomethyl); C52(Carbamidomethyl); C59(Carbamidomethyl); C64(Carbamidomethyl); C70(Carbamidomethyl)	1	1	Q01705	Q01705	Neurogenic locus notch homolog protein 1 OS=Mus musculus OX=10090 GN=Notch1 PE=1 SV=3	2	5	5	1	0	1	1	1	1762.33	8807.61	8802.57	572.443	1.00779	0	0	2.07517e+06	HCD (High Energy Collision Dissociation)	MS2	59.6639	100	12.5998	4518	4518	4514	FP021821_2.raw	0/0		2.78112	169.494	169.494	0	0.00165531	6.22828e-05	0	0
FALSE	High	PMI-Byonic	PMI-Byonic (A2)	A	2	Unambiguous	RCACRATHTGPHCELPYVPCSPSPCQNGGTCRPTGDTTHECACLPGFAGQNCEENVDDCPGNNCKNGGACVDGVNTY	[Y].RcAcRATHTGPHcELPYVPcsPSPcqNGGTcRPTGDTTHEcAcLPGFAGQNcEENVDDcPGNNcKNGGAcVDGVNTY.[N]	C2(Carbamidomethyl); C4(Carbamidomethyl); C13(Carbamidomethyl); C20(Carbamidomethyl); S21(Fuc(1)); C25(Carbamidomethyl); Q26(Deamidated); C31(Carbamidomethyl); C41(Carbamidomethyl); C43(Carbamidomethyl); C52(Carbamidomethyl); C59(Carbamidomethyl); C64(Carbamidomethyl); C70(Carbamidomethyl)	1	1	Q01705	Q01705	Neurogenic locus notch homolog protein 1 OS=Mus musculus OX=10090 GN=Notch1 PE=1 SV=3	2	6	6	1	0	1	1	1	1468.94	8808.59	8803.56	571.981	0.839245	0	0	4.08931e+06	HCD (High Energy Collision Dissociation)	MS2	5.84069	40.957	12.7196	4571	4571	4569	FP021821_2.raw	0/0		2.86345	256.009	256.009	0	0.00136946	4.8609e-05	0	0
FALSE	High	PMI-Byonic	PMI-Byonic (A2)	A	2	Unambiguous	RCACRATHTGPHCELPYVPCSPSPCQNGGTCRPTGDTTHECACLPGFAGQNCEENVDDCPGNNCKNGGACVDGVNTY	[Y].RcAcRATHTGPHcELPYVPcsPSPcQNGGTcRPTGDTTHEcAcLPGFAGQNcEENVDDcPGNNcKNGGAcVDGVNTY.[N]	C2(Carbamidomethyl); C4(Carbamidomethyl); C13(Carbamidomethyl); C20(Carbamidomethyl); S21(Fuc(1)); C25(Carbamidomethyl); C31(Carbamidomethyl); C41(Carbamidomethyl); C43(Carbamidomethyl); C52(Carbamidomethyl); C59(Carbamidomethyl); C64(Carbamidomethyl); C70(Carbamidomethyl)	1	1	Q01705	Q01705	Neurogenic locus notch homolog protein 1 OS=Mus musculus OX=10090 GN=Notch1 PE=1 SV=3	2	6	6	1	0	1	1	1	1468.78	8807.62	8802.57	573.419	0.84126	0	0	1.56361e+06	HCD (High Energy Collision Dissociation)	MS2	20.6302	46.4611	12.8401	4626	4626	4624	FP021821_2.raw	0/0		4.07742	341.019	341.019	0	8.36724e-05	4.12311e-06	0	0
FALSE	High	PMI-Byonic	PMI-Byonic (A2)	A	2	Unambiguous	RCACRATHTGPHCELPY	[Y].RcAcRATHTGPHcELPY.[V]	C2(Carbamidomethyl); C4(Carbamidomethyl); C13(Carbamidomethyl)	1	1	Q01705	Q01705	Neurogenic locus notch homolog protein 1 OS=Mus musculus OX=10090 GN=Notch1 PE=1 SV=3	0	3	3	1	0	1	1	1	695.977	2085.92	2085.92	0.362038	0.000251727	0	0	1.20361e+06	HCD (High Energy Collision Dissociation)	MS2	0	100	7.57122	2283	2283	2279	FP021821_2.raw	0/0		1.82714	194.48	194.48	194.48	0.0148888	0.000536193	0	0
FALSE	High	PMI-Byonic	PMI-Byonic (A2)	A	2	Unambiguous	RCACRATHTGPHCELPY	[Y].RcAcRATHTGPHcELPY.[V]	C2(Carbamidomethyl); C4(Carbamidomethyl); C13(Carbamidomethyl)	1	1	Q01705	Q01705	Neurogenic locus notch homolog protein 1 OS=Mus musculus OX=10090 GN=Notch1 PE=1 SV=3	0	4	4	1	0	1	1	1	522.737	2087.93	2085.92	964.083	0.502749	0	0	489088	HCD (High Energy Collision Dissociation)	MS2	61.9601	100	8.18834	2548	2548	2543	FP021821_2.raw	0/0		1.53161	33.4761	33.4761	33.4761	0.0294031	0.00167785	0.0015674	0
FALSE	High	PMI-Byonic	PMI-Byonic (A2)	A	2	Unambiguous	RCACRATHTGPHCELPY	[Y].RcAcRATHTGPHcELPY.[V]	C2(Carbamidomethyl); C4(Carbamidomethyl); C13(Carbamidomethyl)	1	1	Q01705	Q01705	Neurogenic locus notch homolog protein 1 OS=Mus musculus OX=10090 GN=Notch1 PE=1 SV=3	0	4	4	1	0	1	1	1	522.235	2085.92	2085.92	0.355591	0.000185433	0	0	197391	HCD (High Energy Collision Dissociation)	MS2	21.402	100	8.03045	2479	2479	2477	FP021821_2.raw	0/0		1.57515	78.1543	78.1543	78.1543	0.0265982	0.00167785	0.0016	0
FALSE	High	PMI-Byonic	PMI-Byonic (A2)	A	2	Unambiguous	RCACRATHTGPHCELPY	[Y].RcAcRATHTGPHcELPY.[V]	C2(Carbamidomethyl); C4(Carbamidomethyl); C13(Carbamidomethyl)	1	1	Q01705	Q01705	Neurogenic locus notch homolog protein 1 OS=Mus musculus OX=10090 GN=Notch1 PE=1 SV=3	0	4	4	1	0	1	1	1	522.235	2085.92	2085.92	0.355591	0.000185433	0	0	362783	HCD (High Energy Collision Dissociation)	MS2	36.3312	100	7.90285	2424	2424	2423	FP021821_2.raw	0/0		1.56533	93.5767	93.5767	93.5767	0.0272065	0.00167785	0.0015873	0
FALSE	High	PMI-Byonic	PMI-Byonic (A2)	A	2	Unambiguous	RCACRATHTGPHCELPYVPCSPSPCQNGGTCRPTGDTTHECACLPGFAGQNCEENVDDCPGNNCKNGGACVDGVNTY	[Y].RcAcRATHTGPHcELPYVPcSPsPcQNGGTcRPTGDTTHEcAcLPGFAGQNcEENVDDcPGNNcKNGGAcVDGVNTY.[N]	C2(Carbamidomethyl); C4(Carbamidomethyl); C13(Carbamidomethyl); C20(Carbamidomethyl); S23(Fuc(1)); C25(Carbamidomethyl); C31(Carbamidomethyl); C41(Carbamidomethyl); C43(Carbamidomethyl); C52(Carbamidomethyl); C59(Carbamidomethyl); C64(Carbamidomethyl); C70(Carbamidomethyl)	1	1	Q01705	Q01705	Neurogenic locus notch homolog protein 1 OS=Mus musculus OX=10090 GN=Notch1 PE=1 SV=3	2	6	6	1	0	1	1	1	1468.78	8807.62	8802.57	573.169	0.840894	0	0	7.21203e+06	HCD (High Energy Collision Dissociation)	MS2	44.4795	24.2458	12.5954	4516	4516	4514	FP021821_2.raw	0/0		4.12438	341.589	341.589	0	7.50959e-05	3.36193e-06	0	0
FALSE	High	PMI-Byonic	PMI-Byonic (A2)	A	2	Unambiguous	RCACRATHTGPHCELPYVPCSPSPCQNGGTCRPTGDTTHECACLPGFAGQNCEENVDDCPGNNCKNGGACVDGVNTY	[Y].RcAcRATHTGPHcELPYVPcsPSPcQNGGTcRPTGDTTHEcAcLPGFAGQNcEENVDDcPGNNcKnGGAcVDGVNTY.[N]	C2(Carbamidomethyl); C4(Carbamidomethyl); C13(Carbamidomethyl); C20(Carbamidomethyl); S21(Fuc(1)); C25(Carbamidomethyl); C31(Carbamidomethyl); C41(Carbamidomethyl); C43(Carbamidomethyl); C52(Carbamidomethyl); C59(Carbamidomethyl); C64(Carbamidomethyl); N66(Deamidated); C70(Carbamidomethyl)	1	1	Q01705	Q01705	Neurogenic locus notch homolog protein 1 OS=Mus musculus OX=10090 GN=Notch1 PE=1 SV=3	2	6	6	1	0	1	1	1	1469.27	8810.58	8803.56	797.609	1.1703	0	0	2.17534e+06	HCD (High Energy Collision Dissociation)	MS2	47.9036	100	12.9721	4685	4685	4679	FP021821_2.raw	0/0		3.50776	172.874	172.874	0	0.000310625	1.05585e-05	0	0
FALSE	High	PMI-Byonic	PMI-Byonic (A2)	A	2	Unambiguous	RCACRATHTGPHCELPY	[Y].RcAcRATHTGPHcELPY.[V]	C2(Carbamidomethyl); C4(Carbamidomethyl); C13(Carbamidomethyl)	1	1	Q01705	Q01705	Neurogenic locus notch homolog protein 1 OS=Mus musculus OX=10090 GN=Notch1 PE=1 SV=3	0	5	5	1	0	1	1	1	417.99	2085.92	2085.92	1.47568	0.000615628	0	0	1.04361e+06	HCD (High Energy Collision Dissociation)	MS2	27.8965	75.9381	7.64267	2314	2314	2312	FP021821_2.raw	0/0		1.52271	103.311	103.311	103.311	0.0300115	0.00167785	0.00155763	0
FALSE	High	PMI-Byonic	PMI-Byonic (A2)	A	2	Unambiguous	RCACRATHTGPHCELPY	[Y].RcAcRATHTGPHcELPY.[V]	C2(Carbamidomethyl); C4(Carbamidomethyl); C13(Carbamidomethyl)	1	1	Q01705	Q01705	Neurogenic locus notch homolog protein 1 OS=Mus musculus OX=10090 GN=Notch1 PE=1 SV=3	0	4	4	1	0	1	1	1	522.235	2085.92	2085.92	1.17489	0.00061268	0	0	5.53094e+06	HCD (High Energy Collision Dissociation)	MS2	1.90356	16.3376	7.67123	2326	2326	2325	FP021821_2.raw	0/0		1.70984	63.4291	63.4291	63.4291	0.0195056	0.00167785	0.00166945	0
FALSE	High	PMI-Byonic	PMI-Byonic (A2)	A	2	Unambiguous	VPCSPSPCQNGGTCRPTGDTTHECACLPGFAGQNCEENVDDCPGNNCKNGGACVDGVNTY	[Y].VPcSPSPcQNGGTcRPTGDTTHEcAcLPGFAGQNcEENVDDcPGNNcKNGGAcVDGVNtY.[N]	C3(Carbamidomethyl); C8(Carbamidomethyl); C14(Carbamidomethyl); C24(Carbamidomethyl); C26(Carbamidomethyl); C35(Carbamidomethyl); C42(Carbamidomethyl); C47(Carbamidomethyl); C53(Carbamidomethyl); T59(Fuc(1))	1	1	Q01705	Q01705	Neurogenic locus notch homolog protein 1 OS=Mus musculus OX=10090 GN=Notch1 PE=1 SV=3	1	5	5	1	0	1	1	1	1348.55	6738.7	6735.67	449.67	0.605766	0	0	4.24502e+06	HCD (High Energy Collision Dissociation)	MS2	30.2134	59.0186	13.1717	4775	4775	4767	FP021821_2.raw	0/0		7.82926	646.024	578.986	2.98305	1.48162e-08	9.00191e-10	0	0
FALSE	High	PMI-Byonic	PMI-Byonic (A2)	A	2	Unambiguous	VPCSPSPCQNGGTCRPTGDTTHECACLPGFAGQNCEENVDDCPGNNCKNGGACVDGVNTY	[Y].VPcSPSPcqNGGTcRPTGDTtHEcAcLPGFAGQNcEENVDDcPGNNcKnGGAcVDGVNTY.[N]	C3(Carbamidomethyl); C8(Carbamidomethyl); Q9(Deamidated); C14(Carbamidomethyl); T21(Fuc(1)); C24(Carbamidomethyl); C26(Carbamidomethyl); C35(Carbamidomethyl); C42(Carbamidomethyl); C47(Carbamidomethyl); N49(Deamidated); C53(Carbamidomethyl)	1	1	Q01705	Q01705	Neurogenic locus notch homolog protein 1 OS=Mus musculus OX=10090 GN=Notch1 PE=1 SV=3	1	5	5	1	0	1	1	1	1348.95	6740.7	6737.64	453.667	0.611329	0	0	1.7093e+06	HCD (High Energy Collision Dissociation)	MS2	47.8185	100	13.5465	4942	4942	4932	FP021821_2.raw	0/0		4.41566	478.13	478.13	0	3.84005e-05	1.22044e-06	0	0
FALSE	High	PMI-Byonic	PMI-Byonic (A2)	A	2	Unambiguous	VPCSPSPCQNGGTCRPTGDTTHECACLPGFAGQNCEENVDDCPGNNCKNGGACVDGVNTYNCRCPPEWTGQY	[Y].VPcSPSPcqNGGtcRPTGDTtHEcAcLPGFAGQNcEENVDDcPGNNcKNGGAcVDGVNTYNcRcPPEWTGQY.[C]	C3(Carbamidomethyl); C8(Carbamidomethyl); Q9(Deamidated); T13(HexNAc(1)Hex(1)Fuc(1)); C14(Carbamidomethyl); T21(HexNAc(1)Fuc(1)); C24(Carbamidomethyl); C26(Carbamidomethyl); C35(Carbamidomethyl); C42(Carbamidomethyl); C47(Carbamidomethyl); C53(Carbamidomethyl); C62(Carbamidomethyl); C64(Carbamidomethyl)	1	1	Q01705	Q01705	Neurogenic locus notch homolog protein 1 OS=Mus musculus OX=10090 GN=Notch1 PE=1 SV=3	3	5	5	1	0	1	1	1	1802.13	9006.64	8999.55	788.264	1.4188	0	0	1.23249e+06	HCD (High Energy Collision Dissociation)	MS2	13.2619	100	14.9748	5558	5558	5548	FP021821_2.raw	0/0		1.49773	10.5073	10.5073	0	0.0317885	0.00167785	0.00152439	0.00347222
FALSE	High	PMI-Byonic	PMI-Byonic (A2)	A	2	Unambiguous	VPCSPSPCQNGGTCRPTGDTTHECACLPGFAGQNCEENVDDCPGNNCKNGGACVDGVNTY	[Y].VPcSPSPcQNGGtcRPTGDTTHEcAcLPGFAGQNcEENVDDcPGNNcKNGGAcVDGVNTY.[N]	C3(Carbamidomethyl); C8(Carbamidomethyl); T13(Fuc(1)); C14(Carbamidomethyl); C24(Carbamidomethyl); C26(Carbamidomethyl); C35(Carbamidomethyl); C42(Carbamidomethyl); C47(Carbamidomethyl); C53(Carbamidomethyl)	1	1	Q01705	Q01705	Neurogenic locus notch homolog protein 1 OS=Mus musculus OX=10090 GN=Notch1 PE=1 SV=3	1	5	5	1	0	1	1	1	1348.95	6740.7	6735.67	747.068	1.0064	0	0	2.19231e+06	HCD (High Energy Collision Dissociation)	MS2	0	100	13.0092	4703	4703	4701	FP021821_2.raw	0/0		11.7147	778.035	778.035	5.40106	1.92887e-12	2.0175e-13	0	0
FALSE	High	PMI-Byonic	PMI-Byonic (A2)	A	2	Unambiguous	VPCSPSPCQNGGTCRPTGDTTHECACLPGFAGQNCEENVDDCPGNNCKNGGACVDGVNTY	[Y].VPcSPSPcQNGGTcRPtGDTTHEcAcLPGFAGQNcEENVDDcPGNNcKNGGAcVdGVNTY.[N]	C3(Carbamidomethyl); C8(Carbamidomethyl); C14(Carbamidomethyl); T17(Fuc(1)); C24(Carbamidomethyl); C26(Carbamidomethyl); C35(Carbamidomethyl); C42(Carbamidomethyl); C47(Carbamidomethyl); C53(Carbamidomethyl); D55(Oxidation)	1	1	Q01705	Q01705	Neurogenic locus notch homolog protein 1 OS=Mus musculus OX=10090 GN=Notch1 PE=1 SV=3	1	5	5	1	0	1	1	1	1351.95	6755.7	6751.67	597.578	0.806929	0	0	1.64818e+06	HCD (High Energy Collision Dissociation)	MS2	0	100	13.1189	4752	4752	4745	FP021821_2.raw	0/0		6.36586	447.514	447.514	0	4.30661e-07	2.72992e-08	0	0
FALSE	High	PMI-Byonic	PMI-Byonic (A2)	A	2	Unambiguous	VPCSPSPCQNGGTCRPTGDTTHECACLPGFAGQNCEENVDDCPGNNCKNGGACVDGVNTY	[Y].VPcSPSPcQNGGTcRPTGDtTHEcAcLPGFAGQNcEENVDDcPGNNcKnGGAcVDGVNTY.[N]	C3(Carbamidomethyl); C8(Carbamidomethyl); C14(Carbamidomethyl); T20(Fuc(1)); C24(Carbamidomethyl); C26(Carbamidomethyl); C35(Carbamidomethyl); C42(Carbamidomethyl); C47(Carbamidomethyl); N49(Deamidated); C53(Carbamidomethyl)	1	1	Q01705	Q01705	Neurogenic locus notch homolog protein 1 OS=Mus musculus OX=10090 GN=Notch1 PE=1 SV=3	1	5	5	1	0	1	1	1	1348.74	6739.69	6736.66	450.491	0.606961	0	0	2.14635e+06	HCD (High Energy Collision Dissociation)	MS2	0	100	13.2934	4829	4829	4822	FP021821_2.raw	0/0		8.82926	672.702	672.702	0	1.48162e-09	8.15751e-11	0	0
FALSE	High	PMI-Byonic	PMI-Byonic (A2)	A	2	Unambiguous	VPCSPSPCQNGGTCRPTGDTTHECACLPGFAGQNCEENVDDCPGNNCKNGGACVDGVNTY	[Y].VPcSPSPcQNGGTcRPtGDTTHEcAcLPGFAGQNcEENVDDcPGNNcKNGGAcVDGVNTY.[N]	C3(Carbamidomethyl); C8(Carbamidomethyl); C14(Carbamidomethyl); T17(Fuc(1)); C24(Carbamidomethyl); C26(Carbamidomethyl); C35(Carbamidomethyl); C42(Carbamidomethyl); C47(Carbamidomethyl); C53(Carbamidomethyl)	1	1	Q01705	Q01705	Neurogenic locus notch homolog protein 1 OS=Mus musculus OX=10090 GN=Notch1 PE=1 SV=3	1	5	5	1	0	1	1	1	1348.14	6736.66	6735.67	146.563	0.197441	0	0	282350	HCD (High Energy Collision Dissociation)	MS2	0	98.9497	13.4174	4884	4884	4877	FP021821_2.raw	0/0		9.7147	697.705	697.705	0	1.92887e-10	1.34465e-11	0	0
FALSE	High	PMI-Byonic	PMI-Byonic (A2)	A	2	Unambiguous	NCRCPPEWTGQYCTEDVDECQLMPNACQNGGTCHNTHGGY	[Y].NcRcPPEWTGQYctEDVDEcQLMPNAcQNGGTcHNTHGGY.[N]	C2(Carbamidomethyl); C4(Carbamidomethyl); C13(Carbamidomethyl); T14(Fuc(1)); C20(Carbamidomethyl); C27(Carbamidomethyl); C33(Carbamidomethyl)	1	1	Q01705	Q01705	Neurogenic locus notch homolog protein 1 OS=Mus musculus OX=10090 GN=Notch1 PE=1 SV=3	3	4	4	1	0	1	1	1	1231.73	4923.91	4919.9	815.802	1.00342	0	0	1.93731e+06	HCD (High Energy Collision Dissociation)	MS2	41.9968	100	13.0667	4729	4729	4723	FP021821_2.raw	0/0		24.1694	1303.75	723.771	0.649537	6.77046e-25	1.30407e-25	0	0
FALSE	High	PMI-Byonic	PMI-Byonic (A2)	A	2	Unambiguous	NCRCPPEWTGQYCTEDVDECQLMPNACQNGGTCHNTHGGY	[Y].NcRcPPEWTGQYctEDVDEcQLMPNAcQnGGTcHnTHGGY.[N]	C2(Carbamidomethyl); C4(Carbamidomethyl); C13(Carbamidomethyl); T14(HexNAc(1)); C20(Carbamidomethyl); C27(Carbamidomethyl); N29(Deamidated); C33(Carbamidomethyl); N35(Oxidation)	1	1	Q01705	Q01705	Neurogenic locus notch homolog protein 1 OS=Mus musculus OX=10090 GN=Notch1 PE=1 SV=3	3	5	5	1	0	1	1	1	999.59	4993.92	4993.9	4.12129	0.00411627	0	0	496070	HCD (High Energy Collision Dissociation)	MS2	0	100	11.9239	4211	4211	4206	FP021821_2.raw	0/0		7.64115	499.273	499.273	5.6	2.28483e-08	1.64887e-09	0	0
FALSE	High	PMI-Byonic	PMI-Byonic (A2)	A	2	Unambiguous	NCRCPPEWTGQYCTEDVDECQLMPNACQNGGTCHNTHGGY	[Y].NcRcPPEWTGQYcTEDVDEcQLMPNAcQNGGTcHntHGGY.[N]	C2(Carbamidomethyl); C4(Carbamidomethyl); C13(Carbamidomethyl); C20(Carbamidomethyl); C27(Carbamidomethyl); C33(Carbamidomethyl); N35(Oxidation); T36(Fuc(1))	1	1	Q01705	Q01705	Neurogenic locus notch homolog protein 1 OS=Mus musculus OX=10090 GN=Notch1 PE=1 SV=3	3	4	4	1	0	1	1	1	1234.73	4935.91	4935.89	3.79876	0.00468757	0	0	7680640	HCD (High Energy Collision Dissociation)	MS2	0	11.2561	13.1317	4757	4757	4756	FP021821_2.raw	0/0		26.1693	1437.13	1437.13	2.48129	6.77147e-27	2.87163e-27	0	0
FALSE	High	PMI-Byonic	PMI-Byonic (A2)	A	2	Unambiguous	NCRCPPEWTGQYCTEDVDECQLMPNACQNGGTCHNTHGGY	[Y].NcRcPPEWTGQYctEDVDEcqLMPNAcQNGGTcHnTHGGY.[N]	C2(Carbamidomethyl); C4(Carbamidomethyl); C13(Carbamidomethyl); T14(HexNAc(1)); C20(Carbamidomethyl); Q21(Deamidated); C27(Carbamidomethyl); C33(Carbamidomethyl); N35(Oxidation)	1	1	Q01705	Q01705	Neurogenic locus notch homolog protein 1 OS=Mus musculus OX=10090 GN=Notch1 PE=1 SV=3	3	5	5	1	0	1	1	1	999.792	4994.93	4993.9	206.089	0.205837	0	0	2.87348e+06	HCD (High Energy Collision Dissociation)	MS2	0	100	11.519	4025	4025	4019	FP021821_2.raw	0/0		7.89784	637.248	637.248	0.395913	1.26521e-08	6.94862e-10	0	0
FALSE	High	PMI-Byonic	PMI-Byonic (A2)	A	2	Unambiguous	NCRCPPEWTGQYCTEDVDECQLMPNACQNGGTCHNTHGGY	[Y].NcRcPPEWTGQYctEDVDEcQLmPNAcQNGGTcHnTHGGY.[N]	C2(Carbamidomethyl); C4(Carbamidomethyl); C13(Carbamidomethyl); T14(Fuc(1)); C20(Carbamidomethyl); M23(Oxidation); C27(Carbamidomethyl); C33(Carbamidomethyl); N35(Oxidation)	1	1	Q01705	Q01705	Neurogenic locus notch homolog protein 1 OS=Mus musculus OX=10090 GN=Notch1 PE=1 SV=3	3	4	4	1	0	1	1	1	1238.98	4952.91	4951.89	206.362	0.255471	0	0	1338702	HCD (High Energy Collision Dissociation)	MS2	0	100	12.3156	4390	4390	4382	FP021821_2.raw	0/0		19.8801	1102.19	1102.19	4.80906	1.31797e-20	7.51881e-22	0	0
FALSE	High	PMI-Byonic	PMI-Byonic (A2)	A	2	Unambiguous	NCRCPPEWTGQY	[Y].NcRcPPEWTGQY.[C]	C2(Carbamidomethyl); C4(Carbamidomethyl)	1	1	Q01705	Q01705	Neurogenic locus notch homolog protein 1 OS=Mus musculus OX=10090 GN=Notch1 PE=1 SV=3	1	2	2	1	0	1	1	1	784.327	1567.65	1567.64	2.87545	0.00225384	0	0	991781	HCD (High Energy Collision Dissociation)	MS2	7.27033	100	11.8781	4189	4189	4184	FP021821_2.raw	0/0		10.2287	615.913	430.306	430.306	5.90632e-11	3.37609e-12	0	0
FALSE	High	PMI-Byonic	PMI-Byonic (A2)	A	2	Unambiguous	NCRCPPEWTGQYCTEDVDECQLMPNACQNGGTCHNTHGGY	[Y].NcRcPPEWTGQYctEDVDEcQLMPNAcQNGGTcHNTHGGY.[N]	C2(Carbamidomethyl); C4(Carbamidomethyl); C13(Carbamidomethyl); T14(HexNAc(1)); C20(Carbamidomethyl); C27(Carbamidomethyl); C33(Carbamidomethyl)	1	1	Q01705	Q01705	Neurogenic locus notch homolog protein 1 OS=Mus musculus OX=10090 GN=Notch1 PE=1 SV=3	3	5	5	1	0	1	1	1	996.793	4979.94	4976.92	605.64	0.602844	0	0	1.79882e+06	HCD (High Energy Collision Dissociation)	MS2	6.32306	100	11.5726	4050	4050	4041	FP021821_2.raw	0/0		7.64115	496.011	496.011	14.4	2.28483e-08	1.58444e-09	0	0
FALSE	High	PMI-Byonic	PMI-Byonic (A2)	A	2	Unambiguous	NCRCPPEWTGQYCTEDVDECQLMPNACQNGGTCHNTHGGY	[Y].NcRcPPEWTGQYctEDVDEcQLMPNAcQNGGTcHnTHGGY.[N]	C2(Carbamidomethyl); C4(Carbamidomethyl); C13(Carbamidomethyl); T14(Fuc(1)); C20(Carbamidomethyl); C27(Carbamidomethyl); C33(Carbamidomethyl); N35(Oxidation)	1	1	Q01705	Q01705	Neurogenic locus notch homolog protein 1 OS=Mus musculus OX=10090 GN=Notch1 PE=1 SV=3	3	5	5	1	0	1	1	1	988.79	4939.92	4935.89	816.115	0.805652	0	0	3.31324e+06	HCD (High Energy Collision Dissociation)	MS2	0	83.444	13.1104	4748	4748	4745	FP021821_2.raw	0/0		21.8485	1205.33	1205.33	0.8	1.41727e-22	2.20829e-23	0	0
FALSE	High	PMI-Byonic	PMI-Byonic (A2)	A	2	Unambiguous	NCRCPPEWTGQYCTEDVDECQLMPNACQNGGTCHNTHGGY	[Y].NcRcPPEWTGQYctEDVDEcQLmPNAcQNGGTcHnTHGGY.[N]	C2(Carbamidomethyl); C4(Carbamidomethyl); C13(Carbamidomethyl); T14(Fuc(1)); C20(Carbamidomethyl); M23(Oxidation); C27(Carbamidomethyl); C33(Carbamidomethyl); N35(Oxidation)	1	1	Q01705	Q01705	Neurogenic locus notch homolog protein 1 OS=Mus musculus OX=10090 GN=Notch1 PE=1 SV=3	3	4	4	1	0	1	1	1	1239.73	4955.9	4951.89	809.43	1.00205	0	0	1.47193e+06	HCD (High Energy Collision Dissociation)	MS2	22.5571	100	13.0733	4732	4732	4723	FP021821_2.raw	0/0		18.1223	1047.12	1047.12	6.31143	7.54568e-19	5.93547e-20	0	0
FALSE	High	PMI-Byonic	PMI-Byonic (A2)	A	2	Unambiguous	NCRCPPEWTGQY	[Y].NcRcPPEWTGQY.[C]	C2(Carbamidomethyl); C4(Carbamidomethyl)	1	1	Q01705	Q01705	Neurogenic locus notch homolog protein 1 OS=Mus musculus OX=10090 GN=Notch1 PE=1 SV=3	1	2	2	1	0	1	1	1	784.327	1567.65	1567.64	3.57627	0.00280316	0	0	580407	HCD (High Energy Collision Dissociation)	MS2	10.5289	100	12.0363	4262	4262	4261	FP021821_2.raw	0/0		8.25511	534.642	422.025	422.025	5.5577e-09	2.1725e-10	0	0
FALSE	High	PMI-Byonic	PMI-Byonic (A2)	A	2	Unambiguous	NCRCPPEWTGQYCTEDVDECQLMPNACQNGGTCHNTHGGY	[Y].NcRcPPEWTGQYctEDVDEcqLMPNAcQNGGTcHnTHGGY.[N]	C2(Carbamidomethyl); C4(Carbamidomethyl); C13(Carbamidomethyl); T14(HexNAc(1)); C20(Carbamidomethyl); Q21(Deamidated); C27(Carbamidomethyl); C33(Carbamidomethyl); N35(Oxidation)	1	1	Q01705	Q01705	Neurogenic locus notch homolog protein 1 OS=Mus musculus OX=10090 GN=Notch1 PE=1 SV=3	3	5	5	1	0	1	1	1	1000.19	4996.91	4993.9	602.63	0.601895	0	0	1144537	HCD (High Energy Collision Dissociation)	MS2	28.2488	100	12.0975	4290	4290	4283	FP021821_2.raw	0/0		6.05689	526.449	526.449	0.0225056	8.77228e-07	5.55548e-08	0	0
FALSE	High	PMI-Byonic	PMI-Byonic (A2)	A	2	Unambiguous	NCRCPPEWTGQYCTEDVDECQLMPNACQNGGTCHNTHGGY	[Y].NcRcPPEWTGQYctEDVDEcQLMPNAcQNGGTcHnTHGGY.[N]	C2(Carbamidomethyl); C4(Carbamidomethyl); C13(Carbamidomethyl); T14(HexNAc(1)Fuc(1)); C20(Carbamidomethyl); C27(Carbamidomethyl); C33(Carbamidomethyl); N35(Oxidation)	1	1	Q01705	Q01705	Neurogenic locus notch homolog protein 1 OS=Mus musculus OX=10090 GN=Notch1 PE=1 SV=3	3	4	4	1	0	1	1	1	1286.25	5142	5138.97	588.32	0.755841	0	0	1.63311e+06	HCD (High Energy Collision Dissociation)	MS2	19.4465	100	13.0689	4730	4730	4723	FP021821_2.raw	0/0		26.1693	1430.2	1430.2	10.3758	6.77147e-27	1.8967e-27	0	0
FALSE	High	PMI-Byonic	PMI-Byonic (A2)	A	2	Unambiguous	NCRCPPEWTGQY	[Y].NcRcPPEWTGQY.[C]	C2(Carbamidomethyl); C4(Carbamidomethyl)	1	1	Q01705	Q01705	Neurogenic locus notch homolog protein 1 OS=Mus musculus OX=10090 GN=Notch1 PE=1 SV=3	1	2	2	1	0	1	1	1	784.325	1567.64	1567.64	0.227917	0.000178646	0	0	783281	HCD (High Energy Collision Dissociation)	MS2	0	100	11.642	4083	4083	4074	FP021821_2.raw	0/0		10.1816	619.689	450.892	450.892	6.58261e-11	3.91445e-12	0	0
FALSE	High	PMI-Byonic	PMI-Byonic (A2)	A	2	Unambiguous	NCRCPPEWTGQYCTEDVDECQLMPNACQNGGTCHNTHGGY	[Y].NcRcPPEWTGQYctEDVDEcQLMPNAcQNGGTcHnTHGGY.[N]	C2(Carbamidomethyl); C4(Carbamidomethyl); C13(Carbamidomethyl); T14(HexNAc(1)); C20(Carbamidomethyl); C27(Carbamidomethyl); C33(Carbamidomethyl); N35(Oxidation)	1	1	Q01705	Q01705	Neurogenic locus notch homolog protein 1 OS=Mus musculus OX=10090 GN=Notch1 PE=1 SV=3	3	5	5	1	0	1	1	1	999.391	4992.92	4992.92	1.70313	0.00170072	0	0	1268807	HCD (High Energy Collision Dissociation)	MS2	0	59.6965	11.6628	4092	4092	4085	FP021821_2.raw	0/0		7.30866	410.654	410.654	5.6	4.91292e-08	3.49117e-09	0	0
FALSE	High	PMI-Byonic	PMI-Byonic (A2)	A	2	Unambiguous	NCRCPPEWTGQYCTEDVDECQLMPNACQNGGTCHNTHGGY	[Y].NcRcPPEWTGQYctEDVDEcQLMPNAcQNGGTcHnTHGGY.[N]	C2(Carbamidomethyl); C4(Carbamidomethyl); C13(Carbamidomethyl); T14(Fuc(1)); C20(Carbamidomethyl); C27(Carbamidomethyl); C33(Carbamidomethyl); N35(Oxidation)	1	1	Q01705	Q01705	Neurogenic locus notch homolog protein 1 OS=Mus musculus OX=10090 GN=Notch1 PE=1 SV=3	3	4	4	1	0	1	1	1	1235.48	4938.9	4935.89	609.514	0.752124	0	0	2.23845e+06	HCD (High Energy Collision Dissociation)	MS2	34.8375	100	13.0171	4707	4707	4701	FP021821_2.raw	0/0		25.1223	1380.91	1380.91	7.2	7.54579e-26	2.23218e-26	0	0
FALSE	High	PMI-Byonic	PMI-Byonic (A2)	A	2	Unambiguous	NCRCPPEWTGQYCTEDVDECQLMPNACQNGGTCHNTHGGY	[Y].NcRcPPEWTGQYctEDVDEcQLMPNAcQNGGTcHnTHGGY.[N]	C2(Carbamidomethyl); C4(Carbamidomethyl); C13(Carbamidomethyl); T14(HexNAc(1)); C20(Carbamidomethyl); C27(Carbamidomethyl); C33(Carbamidomethyl); N35(Oxidation)	1	1	Q01705	Q01705	Neurogenic locus notch homolog protein 1 OS=Mus musculus OX=10090 GN=Notch1 PE=1 SV=3	3	5	5	1	0	1	1	1	999.39	4992.92	4992.92	0.847425	0.000846224	0	0	443026	HCD (High Energy Collision Dissociation)	MS2	0	92.5626	11.7766	4144	4144	4140	FP021821_2.raw	0/0		10.8015	672.708	672.708	5.18255	1.57955e-11	9.84621e-13	0	0
FALSE	High	PMI-Byonic	PMI-Byonic (A2)	A	2	Ambiguous	NCRCPPEWTGQYCTEDVDECQLMPNACQNGGTCHNTHGGY	[Y].NcRcPPEWTGQYctEDVDEcQLMPNAcQnGGTcHnTHGGY.[N]	C2(Carbamidomethyl); C4(Carbamidomethyl); C13(Carbamidomethyl); T14(Fuc(1)); C20(Carbamidomethyl); C27(Carbamidomethyl); N29(Deamidated); C33(Carbamidomethyl); N35(Oxidation)	1	1	Q01705	Q01705	Neurogenic locus notch homolog protein 1 OS=Mus musculus OX=10090 GN=Notch1 PE=1 SV=3	3	5	5	0.6831	0	1	1	1	988.986	4940.9	4936.88	814.937	0.804649	0	0	1623418	HCD (High Energy Collision Dissociation)	MS2	34.9396	100	13.5138	4927	4927	4921	FP021821_2.raw	0/0		16.6267	1038.32	1038.32	0.8	2.36187e-17	1.19258e-18	0	0
FALSE	High	PMI-Byonic	PMI-Byonic (A2)	A	2	Unambiguous	NCRCPPEWTGQYCTEDVDECQLMPNACQNGGTCHNTHGGYNCVCVNGWTGEDCSENIDDCASAACF	[Y].NcRcPPEWtGQYcTEDVDEcQLMPnAcQNGGTchNTHGGYNcVcVNGWTGEDcSENIDDcAsAAcF.[Q]	C2(Carbamidomethyl); C4(Carbamidomethyl); T9(Fuc(1)); C13(Carbamidomethyl); C20(Carbamidomethyl); N25(Deamidated); C27(Carbamidomethyl); C33(Carbamidomethyl); H34(Oxidation); C42(Carbamidomethyl); C44(Carbamidomethyl); C53(Carbamidomethyl); C60(Carbamidomethyl); S62(Hex(1)Pent(2)); C65(Carbamidomethyl)	1	1	Q01705	Q01705	Neurogenic locus notch homolog protein 1 OS=Mus musculus OX=10090 GN=Notch1 PE=1 SV=3	5	5	5	1	0	1	1	1	1672.63	8359.14	8355.1	483.785	0.808415	0	0	879462	HCD (High Energy Collision Dissociation)	MS2	52.482	100	15.6601	5853	5853	5845	FP021821_2.raw	0/0		8.41644	725.719	725.719	0	3.8332e-09	1.53894e-10	0	0
FALSE	High	PMI-Byonic	PMI-Byonic (A2)	A	2	Unambiguous	NCRCPPEWTGQYCTEDVDECQLMPNACQNGGTCHNTHGGYNCVCVNGWTGEDCSENIDDCASAACF	[Y].NcRcPPEWTGQYctEDVDEcQLMPnAcQNGGTcHNTHGGYNcVcVNGWTGEDcSENIDDcASAAcF.[Q]	C2(Carbamidomethyl); C4(Carbamidomethyl); C13(Carbamidomethyl); T14(Hex(1)); C20(Carbamidomethyl); N25(Deamidated); C27(Carbamidomethyl); C33(Carbamidomethyl); C42(Carbamidomethyl); C44(Carbamidomethyl); C53(Carbamidomethyl); C60(Carbamidomethyl); C65(Carbamidomethyl)	1	1	Q01705	Q01705	Neurogenic locus notch homolog protein 1 OS=Mus musculus OX=10090 GN=Notch1 PE=1 SV=3	5	5	5	1	0	1	1	1	1586.61	7929.04	7928.96	9.77266	0.0154974	0	0	136241	HCD (High Energy Collision Dissociation)	MS2	100	100	16.0378	6013	6013	6010	FP021821_2.raw	0/0		2.52426	142.172	142.172	0	0.00299047	9.59996e-05	0	0
FALSE	High	PMI-Byonic	PMI-Byonic (A2)	A	2	Unambiguous	NCRCPPEWTGQYCTEDVDECQLMPNACQNGGTCHNTHGGYNCVCVNGWTGEDCSENIDDCASAACF	[Y].NcRcPPEWTGQYctEDVDEcQLMPNAcQNGGTcHNTHGGYNcVcVNGWTGEDcSENIDDcASAAcF.[Q]	C2(Carbamidomethyl); C4(Carbamidomethyl); C13(Carbamidomethyl); T14(Hex(1)); C20(Carbamidomethyl); C27(Carbamidomethyl); C33(Carbamidomethyl); C42(Carbamidomethyl); C44(Carbamidomethyl); C53(Carbamidomethyl); C60(Carbamidomethyl); C65(Carbamidomethyl)	1	1	Q01705	Q01705	Neurogenic locus notch homolog protein 1 OS=Mus musculus OX=10090 GN=Notch1 PE=1 SV=3	5	5	5	1	0	1	1	1	1586.61	7929.02	7927.98	131.045	0.207784	0	0	284756	HCD (High Energy Collision Dissociation)	MS2	0	100	15.9227	5965	5965	5955	FP021821_2.raw	0/0		4.80927	400.692	400.692	0	1.55141e-05	5.01276e-07	0	0
FALSE	High	PMI-Byonic	PMI-Byonic (A2)	A	2	Unambiguous	NCRCPPEWTGQYCTEDVDECQLMPNACQNGGTCHNTHGGY	[Y].NcRcPPEWTGQYcTEDVDEcQLMPNAcQNGGTcHNtHGGY.[N]	C2(Carbamidomethyl); C4(Carbamidomethyl); C13(Carbamidomethyl); C20(Carbamidomethyl); C27(Carbamidomethyl); C33(Carbamidomethyl); T36(Fuc(1))	1	1	Q01705	Q01705	Neurogenic locus notch homolog protein 1 OS=Mus musculus OX=10090 GN=Notch1 PE=1 SV=3	3	4	4	1	0	1	1	1	1230.74	4919.92	4919.9	3.77002	0.00463703	0	0	3429350	HCD (High Energy Collision Dissociation)	MS2	0	22.0608	13.1835	4780	4780	4778	FP021821_2.raw	0/0		25.1694	1395.1	975.164	4.12731	6.77055e-26	1.13752e-26	0	0
FALSE	High	PMI-Byonic	PMI-Byonic (A2)	A	2	Unambiguous	NCRCPPEWTGQYCTEDVDECQLMPNACQNGGTCHNTHGGY	[Y].NcRcPPEWTGQYctEDVDEcQLMPNAcQNGGTcHnTHGGY.[N]	C2(Carbamidomethyl); C4(Carbamidomethyl); C13(Carbamidomethyl); T14(Fuc(1)); C20(Carbamidomethyl); C27(Carbamidomethyl); C33(Carbamidomethyl); N35(Oxidation)	1	1	Q01705	Q01705	Neurogenic locus notch homolog protein 1 OS=Mus musculus OX=10090 GN=Notch1 PE=1 SV=3	3	4	4	1	0	1	1	1	1235.48	4938.91	4935.89	610.602	0.753467	0	0	436111	HCD (High Energy Collision Dissociation)	MS2	37.2031	100	14.3321	5283	5283	5273	FP021821_2.raw	0/0		17.1223	958.996	958.996	7.70956	7.54568e-18	3.47343e-19	0	0
FALSE	High	PMI-Byonic	PMI-Byonic (A2)	A	2	Unambiguous	NCRCPPEWTGQYCTEDVDECQLMPNACQNGGTCHNTHGGY	[Y].NcRcPPEWTGQYctEDVDEcQLMPnAcQNGGTcHnTHGGY.[N]	C2(Carbamidomethyl); C4(Carbamidomethyl); C13(Carbamidomethyl); T14(Fuc(1)); C20(Carbamidomethyl); N25(Deamidated); C27(Carbamidomethyl); C33(Carbamidomethyl); N35(Oxidation)	1	1	Q01705	Q01705	Neurogenic locus notch homolog protein 1 OS=Mus musculus OX=10090 GN=Notch1 PE=1 SV=3	3	4	4	1	0	1	1	1	1234.98	4936.91	4936.88	6.83787	0.00843943	0	0	464247	HCD (High Energy Collision Dissociation)	MS2	0	100	14.0855	5176	5176	5174	FP021821_2.raw	0/0		21.8801	1248	1248	7.59307	1.31797e-22	1.14869e-23	0	0
FALSE	High	PMI-Byonic	PMI-Byonic (A2)	A	2	Unambiguous	NCRCPPEWTGQYCTEDVDECQLMPNACQNGGTCHNTHGGY	[Y].NcRcPPEWTGQYctEDVDEcQLMPNAcqNGGTcHnTHGGY.[N]	C2(Carbamidomethyl); C4(Carbamidomethyl); C13(Carbamidomethyl); T14(Fuc(1)); C20(Carbamidomethyl); C27(Carbamidomethyl); Q28(Deamidated); C33(Carbamidomethyl); N35(Oxidation)	1	1	Q01705	Q01705	Neurogenic locus notch homolog protein 1 OS=Mus musculus OX=10090 GN=Notch1 PE=1 SV=3	3	4	4	1	0	1	1	1	1234.98	4936.91	4936.88	7.23349	0.00892771	0	0	552811	HCD (High Energy Collision Dissociation)	MS2	0	100	13.9734	5128	5128	5119	FP021821_2.raw	0/0		23.8801	1312.04	1312.04	0.507829	1.31797e-24	2.31423e-25	0	0
FALSE	High	PMI-Byonic	PMI-Byonic (A2)	A	2	Unambiguous	NCRCPPEWTGQYCTEDVDECQLMPNACQNGGTCHNTHGGY	[Y].NcRcPPEWTGQYctEDVDEcQLMPNAcQNGGTcHnTHGGY.[N]	C2(Carbamidomethyl); C4(Carbamidomethyl); C13(Carbamidomethyl); T14(HexNAc(1)Hex(1)Fuc(1)NeuAc(1)); C20(Carbamidomethyl); C27(Carbamidomethyl); C33(Carbamidomethyl); N35(Oxidation)	1	1	Q01705	Q01705	Neurogenic locus notch homolog protein 1 OS=Mus musculus OX=10090 GN=Notch1 PE=1 SV=3	3	4	4	1	0	1	1	1	1398.79	5592.15	5592.12	5.34807	0.00747677	0	0	110670	HCD (High Energy Collision Dissociation)	MS2	0	100	13.9604	5122	5122	5119	FP021821_2.raw	0/0		12.1694	739.363	739.363	0.8	6.77045e-13	5.04393e-14	0	0
FALSE	High	PMI-Byonic	PMI-Byonic (A2)	A	2	Unambiguous	NCRCPPEWTGQYCTEDVDECQLMPNACQNGGTCHNTHGGY	[Y].NcRcPPEWTGQYctEDVDEcQLMPNAcQNGGTcHnTHGGY.[N]	C2(Carbamidomethyl); C4(Carbamidomethyl); C13(Carbamidomethyl); T14(Fuc(1)); C20(Carbamidomethyl); C27(Carbamidomethyl); C33(Carbamidomethyl); N35(Oxidation)	1	1	Q01705	Q01705	Neurogenic locus notch homolog protein 1 OS=Mus musculus OX=10090 GN=Notch1 PE=1 SV=3	3	4	4	1	0	1	1	1	1234.99	4936.92	4935.89	207.979	0.256641	0	0	876062	HCD (High Energy Collision Dissociation)	MS2	0	100	13.8092	5057	5057	5053	FP021821_2.raw	0/0		25.1694	1381.12	1381.12	7.22461	6.77055e-26	1.70082e-26	0	0
FALSE	High	PMI-Byonic	PMI-Byonic (A2)	A	2	Unambiguous	NCRCPPEWTGQYCTEDVDECQLMPNACQNGGTCHNTHGGY	[Y].NcRcPPEWTGQYctEDVDEcQLMPNAcQNGGTcHnTHGGY.[N]	C2(Carbamidomethyl); C4(Carbamidomethyl); C13(Carbamidomethyl); T14(HexNAc(1)Hex(1)Fuc(1)NeuAc(1)); C20(Carbamidomethyl); C27(Carbamidomethyl); C33(Carbamidomethyl); N35(Oxidation)	1	1	Q01705	Q01705	Neurogenic locus notch homolog protein 1 OS=Mus musculus OX=10090 GN=Notch1 PE=1 SV=3	3	4	4	1	0	1	1	1	1398.8	5592.16	5592.12	7.44366	0.0104065	0	0	124193	HCD (High Energy Collision Dissociation)	MS2	0	100	13.7872	5047	5047	5042	FP021821_2.raw	0/0		13.8801	846.932	846.932	0.8	1.31797e-14	1.34967e-15	0	0
FALSE	High	PMI-Byonic	PMI-Byonic (A2)	A	2	Unambiguous	NCRCPPEWTGQYCTEDVDECQLMPNACQNGGTCHNTHGGY	[Y].NcRcPPEWTGQYcTEDVDEcQLMPNAcQNGGTcHNtHGGY.[N]	C2(Carbamidomethyl); C4(Carbamidomethyl); C13(Carbamidomethyl); C20(Carbamidomethyl); C27(Carbamidomethyl); C33(Carbamidomethyl); T36(Fuc(1))	1	1	Q01705	Q01705	Neurogenic locus notch homolog protein 1 OS=Mus musculus OX=10090 GN=Notch1 PE=1 SV=3	3	4	4	1	0	1	1	1	1230.99	4920.92	4919.9	207.522	0.255247	0	0	544338	HCD (High Energy Collision Dissociation)	MS2	0	100	13.6799	5001	5001	4998	FP021821_2.raw	0/0		21.1223	1189.85	1189.85	5.05343	7.54568e-22	6.86948e-23	0	0
FALSE	High	PMI-Byonic	PMI-Byonic (A2)	A	2	Unambiguous	NCRCPPEWTGQYCTEDVDECQLMPNACQNGGTCHNTHGGY	[Y].NcRcPPEWTGQYcTEDVDEcQLMPNAcQnGGTcHntHGGY.[N]	C2(Carbamidomethyl); C4(Carbamidomethyl); C13(Carbamidomethyl); C20(Carbamidomethyl); C27(Carbamidomethyl); N29(Deamidated); C33(Carbamidomethyl); N35(Oxidation); T36(Fuc(1))	1	1	Q01705	Q01705	Neurogenic locus notch homolog protein 1 OS=Mus musculus OX=10090 GN=Notch1 PE=1 SV=3	3	4	4	1	0	1	1	1	1234.98	4936.91	4936.88	6.04663	0.00746287	0	0	3.55894e+06	HCD (High Energy Collision Dissociation)	MS2	0	41.0995	13.6253	4977	4977	4976	FP021821_2.raw	0/0		26.1693	1424.4	1424.4	5.1037	6.77147e-27	4.33405e-27	0	0
FALSE	High	PMI-Byonic	PMI-Byonic (A2)	A	2	Unambiguous	NCRCPPEWTGQYCTEDVDECQLMPNACQNGGTCHNTHGGY	[Y].NcRcPPEWTGQYcTEDVDEcQLMPNAcQnGGtcHNTHGGY.[N]	C2(Carbamidomethyl); C4(Carbamidomethyl); C13(Carbamidomethyl); C20(Carbamidomethyl); C27(Carbamidomethyl); N29(Deamidated); T32(Fuc(1)); C33(Carbamidomethyl)	1	1	Q01705	Q01705	Neurogenic locus notch homolog protein 1 OS=Mus musculus OX=10090 GN=Notch1 PE=1 SV=3	3	4	4	1	0	1	1	1	1230.98	4920.91	4920.88	5.82674	0.00716818	0	0	1.43734e+06	HCD (High Energy Collision Dissociation)	MS2	0	72.7028	13.566	4951	4951	4943	FP021821_2.raw	0/0		26.1693	1441.1	1441.1	1.10831	6.77147e-27	3.98585e-27	0	0
FALSE	High	PMI-Byonic	PMI-Byonic (A2)	A	2	Unambiguous	NCRCPPEWTGQYCTEDVDECQLMPNACQNGGTCHNTHGGY	[Y].NcRcPPEWTGQYctEDVDEcQLMPNAcQnGGTcHnTHGGY.[N]	C2(Carbamidomethyl); C4(Carbamidomethyl); C13(Carbamidomethyl); T14(HexNAc(1)Fuc(1)); C20(Carbamidomethyl); C27(Carbamidomethyl); N29(Deamidated); C33(Carbamidomethyl); N35(Oxidation)	1	1	Q01705	Q01705	Neurogenic locus notch homolog protein 1 OS=Mus musculus OX=10090 GN=Notch1 PE=1 SV=3	3	4	4	1	0	1	1	1	1286.25	5141.99	5139.96	395.528	0.50825	0	0	1.55123e+06	HCD (High Energy Collision Dissociation)	MS2	0	100	13.5183	4929	4929	4921	FP021821_2.raw	0/0		18.8801	1086.98	1086.98	3.45473	1.31797e-19	7.70073e-21	0	0
FALSE	High	PMI-Byonic	PMI-Byonic (A2)	A	2	Ambiguous	NCRCPPEWTGQYCTEDVDECQLMPNACQNGGTCHNTHGGY	[Y].NcRcPPEWtGQYcTEDVDEcqLMPnAcQNGGTcHNTHGGY.[N]	C2(Carbamidomethyl); C4(Carbamidomethyl); T9(Hex(1)); C13(Carbamidomethyl); C20(Carbamidomethyl); Q21(Deamidated); N25(Deamidated); C27(Carbamidomethyl); C33(Carbamidomethyl)	1	1	Q01705	Q01705	Neurogenic locus notch homolog protein 1 OS=Mus musculus OX=10090 GN=Notch1 PE=1 SV=3	3	5	5		0	2	2	2	988.986	4940.9	4937.86	615.495	0.607846	0	0	1623418	HCD (High Energy Collision Dissociation)	MS2	34.9396	100	13.5138	4927	4927	4921	FP021821_2.raw	0/0		5.26529	332.79	332.79	3.47272	5.4289e-06	1.36512e-07	0	0
FALSE	High	PMI-Byonic	PMI-Byonic (A2)	A	2	Unambiguous	NCRCPPEWTGQYCTEDVDECQLMPNACQNGGTCHNTHGGY	[Y].NcRcPPEWTGQYctEDVDEcQLMPNAcQNGGTcHnTHGGY.[N]	C2(Carbamidomethyl); C4(Carbamidomethyl); C13(Carbamidomethyl); T14(Fuc(1)); C20(Carbamidomethyl); C27(Carbamidomethyl); C33(Carbamidomethyl); N35(Oxidation)	1	1	Q01705	Q01705	Neurogenic locus notch homolog protein 1 OS=Mus musculus OX=10090 GN=Notch1 PE=1 SV=3	3	4	4	1	0	1	1	1	1234.98	4936.91	4935.89	206.297	0.254566	0	0	4554069	HCD (High Energy Collision Dissociation)	MS2	0	25.2243	13.5117	4926	4926	4921	FP021821_2.raw	0/0		25.1223	1385.78	1385.78	3.96101	7.54579e-26	3.04965e-26	0	0
FALSE	High	PMI-Byonic	PMI-Byonic (A2)	A	2	Unambiguous	NCRCPPEWTGQY	[Y].NcRcPPEWTGQY.[C]	C2(Carbamidomethyl); C4(Carbamidomethyl)	1	1	Q01705	Q01705	Neurogenic locus notch homolog protein 1 OS=Mus musculus OX=10090 GN=Notch1 PE=1 SV=3	1	2	2	1	0	1	1	1	784.327	1567.65	1567.64	3.2648	0.00255902	0	0	3.49328e+06	HCD (High Energy Collision Dissociation)	MS2	0	51.8861	11.7499	4131	4131	4129	FP021821_2.raw	0/0		10.2287	626.675	450.813	450.813	5.90632e-11	3.13291e-12	0	0
FALSE	High	PMI-Byonic	PMI-Byonic (A2)	A	2	Unambiguous	NCRCPPEWTGQYCTEDVDECQLMPNACQNGGTCHNTHGGY	[Y].NcRcPPEWTGQYctEDVDEcQLmPNAcQNGGTcHnTHGGY.[N]	C2(Carbamidomethyl); C4(Carbamidomethyl); C13(Carbamidomethyl); T14(Fuc(1)); C20(Carbamidomethyl); M23(Oxidation); C27(Carbamidomethyl); C33(Carbamidomethyl); N35(Oxidation)	1	1	Q01705	Q01705	Neurogenic locus notch homolog protein 1 OS=Mus musculus OX=10090 GN=Notch1 PE=1 SV=3	3	4	4	1	0	1	1	1	1238.99	4952.93	4951.89	209.517	0.259377	0	0	1.0401e+06	HCD (High Energy Collision Dissociation)	MS2	65.5298	100	13.2222	4798	4798	4789	FP021821_2.raw	0/0		11.9476	797.4	797.4	0.8	1.12829e-12	1.18858e-13	0	0
FALSE	High	PMI-Byonic	PMI-Byonic (A2)	A	2	Unambiguous	NCRCPPEWTGQYCTEDVDECQLMPNACQNGGTCHNTHGGY	[Y].NcRcPPEWTGQYctEDVDEcQLMPNAcQNGGTcHnTHGGY.[N]	C2(Carbamidomethyl); C4(Carbamidomethyl); C13(Carbamidomethyl); T14(Fuc(1)); C20(Carbamidomethyl); C27(Carbamidomethyl); C33(Carbamidomethyl); N35(Oxidation)	1	1	Q01705	Q01705	Neurogenic locus notch homolog protein 1 OS=Mus musculus OX=10090 GN=Notch1 PE=1 SV=3	3	5	5	1	0	1	1	1	987.987	4935.91	4935.89	2.27507	0.0022459	0	0	903576	HCD (High Energy Collision Dissociation)	MS2	0	58.037	13.2321	4802	4802	4800	FP021821_2.raw	0/0		22.8485	1260.53	1260.53	6.99466	1.41727e-23	2.83581e-24	0	0
FALSE	High	PMI-Byonic	PMI-Byonic (A2)	A	2	Unambiguous	NCRCPPEWTGQYCTEDVDECQLMPNACQNGGTCHNTHGGY	[Y].NcRcPPEWTGQYctEDVDEcQLMPNAcQNGGTcHnTHGGY.[N]	C2(Carbamidomethyl); C4(Carbamidomethyl); C13(Carbamidomethyl); T14(Fuc(1)); C20(Carbamidomethyl); C27(Carbamidomethyl); C33(Carbamidomethyl); N35(Oxidation)	1	1	Q01705	Q01705	Neurogenic locus notch homolog protein 1 OS=Mus musculus OX=10090 GN=Notch1 PE=1 SV=3	3	4	4	1	0	1	1	1	1234.73	4935.92	4935.89	4.29339	0.00529793	0	0	9024643	HCD (High Energy Collision Dissociation)	MS2	0	14.4393	13.2554	4812	4812	4811	FP021821_2.raw	0/0		28.1629	1547.59	1547.59	0.89614	6.87237e-29	6.87168e-29	0	0
FALSE	High	PMI-Byonic	PMI-Byonic (A2)	A	2	Unambiguous	NCRCPPEWTGQYCTEDVDECQLMPNACQNGGTCHNTHGGY	[Y].NcRcPPEWTGQYcTEDVDEcQLMPNAcQNGGTcHNtHGGY.[N]	C2(Carbamidomethyl); C4(Carbamidomethyl); C13(Carbamidomethyl); C20(Carbamidomethyl); C27(Carbamidomethyl); C33(Carbamidomethyl); T36(Fuc(1))	1	1	Q01705	Q01705	Neurogenic locus notch homolog protein 1 OS=Mus musculus OX=10090 GN=Notch1 PE=1 SV=3	3	4	4	1	0	1	1	1	1230.73	4919.9	4919.9	0.296401	0.000364566	0	0	779486	HCD (High Energy Collision Dissociation)	MS2	0	79.1488	13.4332	4891	4891	4888	FP021821_2.raw	0/0		25.1223	1396.65	927.399	12.4441	7.54579e-26	2.67497e-26	0	0
FALSE	High	PMI-Byonic	PMI-Byonic (A2)	A	2	Unambiguous	NCRCPPEWTGQYCTEDVDECQLMPNACQNGGTCHNTHGGY	[Y].NcRcPPEWTGQYcTEDVDEcQLMPNAcQNGGTcHNtHGGY.[N]	C2(Carbamidomethyl); C4(Carbamidomethyl); C13(Carbamidomethyl); C20(Carbamidomethyl); C27(Carbamidomethyl); C33(Carbamidomethyl); T36(Fuc(1))	1	1	Q01705	Q01705	Neurogenic locus notch homolog protein 1 OS=Mus musculus OX=10090 GN=Notch1 PE=1 SV=3	3	4	4	1	0	1	1	1	1230.73	4919.92	4919.9	3.07529	0.00378253	0	0	1.54862e+06	HCD (High Energy Collision Dissociation)	MS2	0	46.0356	13.3087	4836	4836	4833	FP021821_2.raw	0/0		26.1693	1446.99	974.922	6.00476	6.77147e-27	3.52159e-27	0	0
FALSE	High	PMI-Byonic	PMI-Byonic (A2)	A	2	Unambiguous	NCRCPPEWTGQYCTEDVDECQLMPNACQNGGTCHNTHGGY	[Y].NcRcPPEWTGQYctEDVDEcQLMPNAcQNGGTcHNTHGGY.[N]	C2(Carbamidomethyl); C4(Carbamidomethyl); C13(Carbamidomethyl); T14(Fuc(1)); C20(Carbamidomethyl); C27(Carbamidomethyl); C33(Carbamidomethyl)	1	1	Q01705	Q01705	Neurogenic locus notch homolog protein 1 OS=Mus musculus OX=10090 GN=Notch1 PE=1 SV=3	3	5	5	1	0	1	1	1	985.591	4923.92	4919.9	817.846	0.804745	0	0	1426303	HCD (High Energy Collision Dissociation)	MS2	41.9608	100	13.22	4797	4797	4789	FP021821_2.raw	0/0		16.8485	962.887	527.475	0.8	1.41727e-17	5.50657e-19	0	0
FALSE	High	PMI-Byonic	PMI-Byonic (A2)	A	2	Unambiguous	NCRCPPEWTGQYCTEDVDECQLMPNACQNGGTCHNTHGGY	[Y].NcRcPPEWTGQYctEDVDEcqLMPNAcQNGGTcHnTHGGY.[N]	C2(Carbamidomethyl); C4(Carbamidomethyl); C13(Carbamidomethyl); T14(HexNAc(1)Fuc(1)); C20(Carbamidomethyl); Q21(Deamidated); C27(Carbamidomethyl); C33(Carbamidomethyl); N35(Oxidation)	1	1	Q01705	Q01705	Neurogenic locus notch homolog protein 1 OS=Mus musculus OX=10090 GN=Notch1 PE=1 SV=3	3	4	4	1	0	1	1	1	1286.76	5144	5139.96	786.916	1.01118	0	0	1.62918e+06	HCD (High Energy Collision Dissociation)	MS2	28.8548	100	13.3187	4841	4841	4833	FP021821_2.raw	0/0		17.8801	1012.69	1012.69	0.400937	1.31797e-18	9.97001e-20	0	0
FALSE	High	PMI-Byonic	PMI-Byonic (A2)	A	2	Unambiguous	NCRCPPEWTGQYCTEDVDECQLMPNACQNGGTCHNTHGGY	[Y].NcRcPPEWTGQYctEDVDEcQLMPNAcQNGGTcHnTHGGY.[N]	C2(Carbamidomethyl); C4(Carbamidomethyl); C13(Carbamidomethyl); T14(HexNAc(1)Fuc(1)); C20(Carbamidomethyl); C27(Carbamidomethyl); C33(Carbamidomethyl); N35(Oxidation)	1	1	Q01705	Q01705	Neurogenic locus notch homolog protein 1 OS=Mus musculus OX=10090 GN=Notch1 PE=1 SV=3	3	4	4	1	0	1	1	1	1285.5	5138.98	5138.97	1.22052	0.00156806	0	0	929488	HCD (High Energy Collision Dissociation)	MS2	0	81.0887	13.1945	4786	4786	4778	FP021821_2.raw	0/0		27.1687	1459.15	1459.15	10.3855	6.78064e-28	2.71828e-28	0	0
FALSE	High	PMI-Byonic	PMI-Byonic (A2)	A	2	Unambiguous	NCRCPPEWTGQYCTEDVDECQLMPNACQNGGTCHNTHGGY	[Y].NcRcPPEWTGQYctEDVDEcQLMPNAcQNGGTcHnTHGGY.[N]	C2(Carbamidomethyl); C4(Carbamidomethyl); C13(Carbamidomethyl); T14(Fuc(1)); C20(Carbamidomethyl); C27(Carbamidomethyl); C33(Carbamidomethyl); N35(Oxidation)	1	1	Q01705	Q01705	Neurogenic locus notch homolog protein 1 OS=Mus musculus OX=10090 GN=Notch1 PE=1 SV=3	3	4	4	1	0	1	1	1	1234.74	4935.92	4935.89	4.88693	0.00603035	0	0	3454080	HCD (High Energy Collision Dissociation)	MS2	0	29.1742	13.3798	4867	4867	4866	FP021821_2.raw	0/0		28.1629	1535.99	1535.99	6.01514	6.87237e-29	6.87203e-29	0	0
FALSE	High	PMI-Byonic	PMI-Byonic (A2)	A	2	Unambiguous	NCRCPPEWTGQYCTEDVDECQLMPNACQNGGTCHNTHGGY	[Y].NcRcPPEWTGQYctEDVDEcQLMPNAcQNGGTcHnTHGGY.[N]	C2(Carbamidomethyl); C4(Carbamidomethyl); C13(Carbamidomethyl); T14(Fuc(1)); C20(Carbamidomethyl); C27(Carbamidomethyl); C33(Carbamidomethyl); N35(Oxidation)	1	1	Q01705	Q01705	Neurogenic locus notch homolog protein 1 OS=Mus musculus OX=10090 GN=Notch1 PE=1 SV=3	3	5	5	1	0	1	1	1	988.59	4938.92	4935.89	612.578	0.604724	0	0	1.66209e+06	HCD (High Energy Collision Dissociation)	MS2	40.3638	100	13.3691	4863	4863	4855	FP021821_2.raw	0/0		21.8485	1200.42	1200.42	5.79183	1.41727e-22	2.54063e-23	0	0
FALSE	High	PMI-Byonic	PMI-Byonic (A2)	A	2	Ambiguous	MPNACQNGGTCHNTHGGY	[L].mPNAcQnGGTcHNTHGGY.[N]	M1(Oxidation); C5(Carbamidomethyl); N7(Oxidation); C11(Carbamidomethyl)	1	1	Q01705	Q01705	Neurogenic locus notch homolog protein 1 OS=Mus musculus OX=10090 GN=Notch1 PE=1 SV=3	0	3	3		0	2	2	2	1004.71	3012.12	2007.75	500249	334.791	0	0	1.32761e+06	HCD (High Energy Collision Dissociation)	MS2	64.1729	100	17.2572	6535	6535	6527	FP021821_2.raw	0/0		1.50261	1.2371	1.2371	1.2371	0.0314332	0.00167785	0.00153139	0.00350877
FALSE	High	PMI-Byonic	PMI-Byonic (A2)	A	2	Unambiguous	NCVCVNGWTGEDCSENIDDCASAACF	[Y].NcVcVNGWTGEDcsENIDDcASAAcF.[Q]	C2(Carbamidomethyl); C4(Carbamidomethyl); C13(Carbamidomethyl); S14(HexNAc(1)); C20(Carbamidomethyl); C25(Carbamidomethyl)	1	1	Q01705	Q01705	Neurogenic locus notch homolog protein 1 OS=Mus musculus OX=10090 GN=Notch1 PE=1 SV=3	1	3	3	1	0	1	1	1	1072.07	3214.2	3214.18	4.79446	0.00513676	0	0	563238	HCD (High Energy Collision Dissociation)	MS2	2.89461	100	16.4228	6178	6178	6175	FP021821_2.raw	0/0		6.62212	423.831	423.831	3.2	2.38713e-07	1.58452e-08	0	0
FALSE	High	PMI-Byonic	PMI-Byonic (A2)	A	2	Unambiguous	NCVCVNGWTGEDCSENIDDCASAACF	[Y].NcVcVNGWTGEDcSENIDDcASAAcF.[Q]	C2(Carbamidomethyl); C4(Carbamidomethyl); C13(Carbamidomethyl); C20(Carbamidomethyl); C25(Carbamidomethyl)	1	1	Q01705	Q01705	Neurogenic locus notch homolog protein 1 OS=Mus musculus OX=10090 GN=Notch1 PE=1 SV=3	1	3	3	1	0	1	1	1	1004.38	3011.12	3011.1	7.13349	0.00715988	0	0	335736	HCD (High Energy Collision Dissociation)	MS2	0	100	17.515	6645	6645	6637	FP021821_2.raw	0/0		5.25105	360.265	360.265	360.265	5.60977e-06	1.60998e-07	0	0
FALSE	High	PMI-Byonic	PMI-Byonic (A2)	A	2	Unambiguous	NCVCVNGWTGEDCSENIDDCASAACF	[Y].NcVcVNGWtGEDcsENIDDcASAAcF.[Q]	C2(Carbamidomethyl); C4(Carbamidomethyl); T9(Hex(1)Pent(2)); C13(Carbamidomethyl); S14(HexNAc(1)); C20(Carbamidomethyl); C25(Carbamidomethyl)	1	1	Q01705	Q01705	Neurogenic locus notch homolog protein 1 OS=Mus musculus OX=10090 GN=Notch1 PE=1 SV=3	1	3	3	1	0	1	1	1	1214.12	3640.34	3640.32	7.54971	0.00916111	0	0	308436	HCD (High Energy Collision Dissociation)	MS2	0	100	15.8088	5916	5916	5911	FP021821_2.raw	0/0		6.33284	436.924	436.924	6.25348	4.64689e-07	3.04095e-08	0	0
FALSE	High	PMI-Byonic	PMI-Byonic (A2)	A	2	Unambiguous	NCVCVNGWTGEDCSENIDDCASAACF	[Y].NcVcVNGWTGEDcsENIDDcASAAcF.[Q]	C2(Carbamidomethyl); C4(Carbamidomethyl); C13(Carbamidomethyl); S14(Hex(1)Pent(2)); C20(Carbamidomethyl); C25(Carbamidomethyl)	1	1	Q01705	Q01705	Neurogenic locus notch homolog protein 1 OS=Mus musculus OX=10090 GN=Notch1 PE=1 SV=3	1	3	3	1	0	1	1	1	1146.42	3437.25	3437.24	4.91386	0.00563004	0	0	428838	HCD (High Energy Collision Dissociation)	MS2	0	100	16.2464	6102	6102	6098	FP021821_2.raw	0/0		6.85206	557.847	557.847	9.6	1.40585e-07	9.93383e-09	0	0
FALSE	High	PMI-Byonic	PMI-Byonic (A2)	A	2	Unambiguous	NCVCVNGWTGEDCSENIDDCASAACF	[Y].NcVcVNGWTGEDcsENIDDcASAAcF.[Q]	C2(Carbamidomethyl); C4(Carbamidomethyl); C13(Carbamidomethyl); S14(HexNAc(1)); C20(Carbamidomethyl); C25(Carbamidomethyl)	1	1	Q01705	Q01705	Neurogenic locus notch homolog protein 1 OS=Mus musculus OX=10090 GN=Notch1 PE=1 SV=3	1	3	3	1	0	1	1	1	1072.07	3214.19	3214.18	3.6551	0.00391605	0	0	229406	HCD (High Energy Collision Dissociation)	MS2	0	100	16.308	6129	6129	6120	FP021821_2.raw	0/0		6.33284	435.145	435.145	19.2	4.64689e-07	3.14688e-08	0	0
FALSE	High	PMI-Byonic	PMI-Byonic (A2)	A	2	Unambiguous	NCVCVNGWTGEDCSENIDDCASAACF	[Y].NcVcVNGWTGEDcSENIDDcASAAcF.[Q]	C2(Carbamidomethyl); C4(Carbamidomethyl); C13(Carbamidomethyl); C20(Carbamidomethyl); C25(Carbamidomethyl)	1	1	Q01705	Q01705	Neurogenic locus notch homolog protein 1 OS=Mus musculus OX=10090 GN=Notch1 PE=1 SV=3	1	3	3	1	0	1	1	1	1005.04	3013.1	3011.1	664.917	0.667377	0	0	470017	HCD (High Energy Collision Dissociation)	MS2	24.5063	100	17.6743	6713	6713	6703	FP021821_2.raw	0/0		3.31348	283.486	283.486	283.486	0.00048587	1.65846e-05	0	0
FALSE	High	PMI-Byonic	PMI-Byonic (A2)	A	2	Unambiguous	NCVCVNGWTGEDCSENIDDCASAACF	[Y].NcVcVNGWTGEDcsENIDDcASAAcF.[Q]	C2(Carbamidomethyl); C4(Carbamidomethyl); C13(Carbamidomethyl); S14(Hex(1)Pent(2)); C20(Carbamidomethyl); C25(Carbamidomethyl)	1	1	Q01705	Q01705	Neurogenic locus notch homolog protein 1 OS=Mus musculus OX=10090 GN=Notch1 PE=1 SV=3	1	3	3	1	0	1	1	1	1146.42	3437.26	3437.24	5.55312	0.00636246	0	0	3143348	HCD (High Energy Collision Dissociation)	MS2	0	70.4745	16.3682	6154	6154	6153	FP021821_2.raw	0/0		10.8256	709.723	709.723	9.6	1.49404e-11	9.14758e-13	0	0
FALSE	High	PMI-Byonic	PMI-Byonic (A2)	A	2	Ambiguous	NCVCVNGWTGEDCSENIDDCASAACF	[Y].NcVcVNGWTGEDcSENIDDcASAAcF.[Q]	C2(Carbamidomethyl); C4(Carbamidomethyl); C13(Carbamidomethyl); C20(Carbamidomethyl); C25(Carbamidomethyl)	1	1	Q01705	Q01705	Neurogenic locus notch homolog protein 1 OS=Mus musculus OX=10090 GN=Notch1 PE=1 SV=3	1	3	3	0.7667	0	1	1	1	1004.71	3012.12	3011.1	339.583	0.340839	0	0	1.32761e+06	HCD (High Energy Collision Dissociation)	MS2	64.1729	100	17.2572	6535	6535	6527	FP021821_2.raw	0/0		6.42973	444.571	444.571	444.571	3.71771e-07	2.53221e-08	0	0
FALSE	High	PMI-Byonic	PMI-Byonic (A2)	A	2	Ambiguous	NCVCVNGWTGEDCSENIDDCASAACF	[Y].NcVcVNGWTGEDcsENIDDcASAAcF.[Q]	C2(Carbamidomethyl); C4(Carbamidomethyl); C13(Carbamidomethyl); S14(Hex(1)Pent(2)); C20(Carbamidomethyl); C25(Carbamidomethyl)	1	1	Q01705	Q01705	Neurogenic locus notch homolog protein 1 OS=Mus musculus OX=10090 GN=Notch1 PE=1 SV=3	1	3	3	0.2454	0	1	1	1	1146.42	3437.26	3437.24	5.12695	0.00587418	0	0	709288	HCD (High Energy Collision Dissociation)	MS2	0	100	16.498	6210	6210	6208	FP021821_2.raw	0/0		8.11493	575.708	575.708	9.6	7.6749e-09	3.75095e-10	0	0
FALSE	High	PMI-Byonic	PMI-Byonic (A2)	A	2	Ambiguous	NCVCVNGWTGEDCSENIDDCASAACF	[Y].NcVcVNGWTGEDcsEnIDDcASAAcF.[Q]	C2(Carbamidomethyl); C4(Carbamidomethyl); C13(Carbamidomethyl); S14(Hex(1)Pent(2)); N16(Deamidated); C20(Carbamidomethyl); C25(Carbamidomethyl)	1	1	Q01705	Q01705	Neurogenic locus notch homolog protein 1 OS=Mus musculus OX=10090 GN=Notch1 PE=1 SV=3	1	3	3		0	2	2	2	1146.42	3437.26	3438.22	-281.074	-0.322131	0	0	709288	HCD (High Energy Collision Dissociation)	MS2	0	100	16.498	6210	6210	6208	FP021821_2.raw	0/0		6.12316	551.221	551.221	9.6	7.53074e-07	4.46023e-08	0	0
FALSE	High	PMI-Byonic	PMI-Byonic (A2)	A	2	Unambiguous	NCVCVNGWTGEDCSENIDDCASAACF	[Y].NcVcVNGWTGEDcsENIDDcASAAcF.[Q]	C2(Carbamidomethyl); C4(Carbamidomethyl); C13(Carbamidomethyl); S14(Hex(1)); C20(Carbamidomethyl); C25(Carbamidomethyl)	1	1	Q01705	Q01705	Neurogenic locus notch homolog protein 1 OS=Mus musculus OX=10090 GN=Notch1 PE=1 SV=3	1	3	3	1	0	1	1	1	1058.4	3173.17	3173.15	5.99094	0.00633672	0	0	847244	HCD (High Energy Collision Dissociation)	MS2	7.74046	100	16.5002	6211	6211	6208	FP021821_2.raw	0/0		4.59319	423.1	202.639	9.6	2.55161e-05	7.88286e-07	0	0
FALSE	High	PMI-Byonic	PMI-Byonic (A2)	A	2	Unambiguous	NCVCVNGWTGEDCSENIDDCASAACF	[Y].NcVcVNGWtGEDcSENIDDcASAAcF.[Q]	C2(Carbamidomethyl); C4(Carbamidomethyl); T9(Hex(1)); C13(Carbamidomethyl); C20(Carbamidomethyl); C25(Carbamidomethyl)	1	1	Q01705	Q01705	Neurogenic locus notch homolog protein 1 OS=Mus musculus OX=10090 GN=Notch1 PE=1 SV=3	1	3	3	1	0	1	1	1	1058.39	3173.15	3173.15	0.451297	0.000477344	0	0	249491	HCD (High Energy Collision Dissociation)	MS2	0	100	16.6361	6269	6269	6263	FP021821_2.raw	0/0		4.41888	306.118	206.082	2.8	3.81175e-05	1.14116e-06	0	0
FALSE	High	PMI-Byonic	PMI-Byonic (A2)	A	2	Unambiguous	NCVCVNGWTGEDCSENIDDCASAACF	[Y].NcVcVnGWTGEDcsENIDDcASAAcF.[Q]	C2(Carbamidomethyl); C4(Carbamidomethyl); N6(Deamidated); C13(Carbamidomethyl); S14(Hex(1)Pent(2)); C20(Carbamidomethyl); C25(Carbamidomethyl)	1	1	Q01705	Q01705	Neurogenic locus notch homolog protein 1 OS=Mus musculus OX=10090 GN=Notch1 PE=1 SV=3	1	3	3	1	0	1	1	1	1146.75	3438.25	3438.22	6.93408	0.00794697	0	0	368028	HCD (High Energy Collision Dissociation)	MS2	0	100	16.7867	6333	6333	6329	FP021821_2.raw	0/0		6.23943	397.512	397.512	9.6	5.76192e-07	3.8493e-08	0	0
FALSE	High	PMI-Byonic	PMI-Byonic (A2)	A	2	Unambiguous	NCVCVNGWTGEDCSENIDDCASAACF	[Y].NcVcVNGWTGEDcSENIDDcASAAcF.[Q]	C2(Carbamidomethyl); C4(Carbamidomethyl); C13(Carbamidomethyl); C20(Carbamidomethyl); C25(Carbamidomethyl)	1	1	Q01705	Q01705	Neurogenic locus notch homolog protein 1 OS=Mus musculus OX=10090 GN=Notch1 PE=1 SV=3	1	3	3	1	0	1	1	1	1004.38	3011.11	3011.1	3.66731	0.00368088	0	0	674720	HCD (High Energy Collision Dissociation)	MS2	0	100	16.8402	6356	6356	6351	FP021821_2.raw	0/0		8.11493	593.02	593.02	593.02	7.6749e-09	3.99266e-10	0	0
FALSE	High	PMI-Byonic	PMI-Byonic (A2)	A	2	Unambiguous	NCVCVNGWTGEDCSENIDDCASAACF	[Y].NcVcVNGWTGEDcSENIDDcASAAcF.[Q]	C2(Carbamidomethyl); C4(Carbamidomethyl); C13(Carbamidomethyl); C20(Carbamidomethyl); C25(Carbamidomethyl)	1	1	Q01705	Q01705	Neurogenic locus notch homolog protein 1 OS=Mus musculus OX=10090 GN=Notch1 PE=1 SV=3	1	2	2	1	0	1	1	1	1506.06	3011.11	3011.1	3.85421	0.0058027	0	0	408321	HCD (High Energy Collision Dissociation)	MS2	0	100	16.8897	6377	6377	6373	FP021821_2.raw	0/0		7.32451	510.074	510.074	510.074	4.73685e-08	3.23372e-09	0	0
FALSE	High	PMI-Byonic	PMI-Byonic (A2)	A	2	Unambiguous	NCVCVNGWTGEDCSENIDDCASAACF	[Y].NcVcVNGWTGEDcSENIDDcASAAcF.[Q]	C2(Carbamidomethyl); C4(Carbamidomethyl); C13(Carbamidomethyl); C20(Carbamidomethyl); C25(Carbamidomethyl)	1	1	Q01705	Q01705	Neurogenic locus notch homolog protein 1 OS=Mus musculus OX=10090 GN=Notch1 PE=1 SV=3	1	3	3	1	0	1	1	1	1004.38	3011.12	3011.1	5.49162	0.00551194	0	0	7.95009e+06	HCD (High Energy Collision Dissociation)	MS2	0	37.1866	16.9611	6407	6407	6406	FP021821_2.raw	0/0		9.82564	667.223	667.223	667.223	1.49404e-10	1.01085e-11	0	0
FALSE	High	PMI-Byonic	PMI-Byonic (A2)	A	2	Unambiguous	NCVCVNGWTGEDCSENIDDCASAACF	[Y].NcVcVnGWTGEDcSENIDDcASAAcF.[Q]	C2(Carbamidomethyl); C4(Carbamidomethyl); N6(Deamidated); C13(Carbamidomethyl); C20(Carbamidomethyl); C25(Carbamidomethyl)	1	1	Q01705	Q01705	Neurogenic locus notch homolog protein 1 OS=Mus musculus OX=10090 GN=Notch1 PE=1 SV=3	1	3	3	1	0	1	1	1	1004.71	3012.11	3012.08	7.79746	0.00782887	0	0	1.01275e+06	HCD (High Energy Collision Dissociation)	MS2	6.27811	100	17.3752	6585	6585	6582	FP021821_2.raw	0/0		7.82564	590.377	590.377	186.993	1.49404e-08	9.44482e-10	0	0
FALSE	High	PMI-Byonic	PMI-Byonic (A2)	A	2	Unambiguous	NCVCVNGWTGEDCSENIDDCASAACF	[Y].NcVcVNGWTGEDcSENIDDcASAAcF.[Q]	C2(Carbamidomethyl); C4(Carbamidomethyl); C13(Carbamidomethyl); C20(Carbamidomethyl); C25(Carbamidomethyl)	1	1	Q01705	Q01705	Neurogenic locus notch homolog protein 1 OS=Mus musculus OX=10090 GN=Notch1 PE=1 SV=3	1	3	3	1	0	1	1	1	1004.71	3012.11	3011.1	334.11	0.335346	0	0	230568	HCD (High Energy Collision Dissociation)	MS2	24.1494	100	18.0253	6864	6864	6857	FP021821_2.raw	0/0		4.70486	289.809	289.809	289.809	1.97304e-05	5.4317e-07	0	0
FALSE	High	PMI-Byonic	PMI-Byonic (A2)	A	2	Unambiguous	NCVCVNGWTGEDCSENIDDCASAACF	[Y].NcVcVNGWTGEDcSENIDDcASAAcF.[Q]	C2(Carbamidomethyl); C4(Carbamidomethyl); C13(Carbamidomethyl); C20(Carbamidomethyl); C25(Carbamidomethyl)	1	1	Q01705	Q01705	Neurogenic locus notch homolog protein 1 OS=Mus musculus OX=10090 GN=Notch1 PE=1 SV=3	1	3	3	1	0	1	1	1	1004.38	3011.12	3011.1	5.12675	0.00514572	0	0	1.59528e+06	HCD (High Energy Collision Dissociation)	MS2	0	100	17.1334	6482	6482	6472	FP021821_2.raw	0/0		7.14135	520.006	520.006	520.006	7.22187e-08	5.19607e-09	0	0
FALSE	High	PMI-Byonic	PMI-Byonic (A2)	A	2	Unambiguous	NCVCVNGWTGEDCSENIDDCASAACF	[Y].NcVcVNGWTGEDcSENIDDcASAAcF.[Q]	C2(Carbamidomethyl); C4(Carbamidomethyl); C13(Carbamidomethyl); C20(Carbamidomethyl); C25(Carbamidomethyl)	1	1	Q01705	Q01705	Neurogenic locus notch homolog protein 1 OS=Mus musculus OX=10090 GN=Notch1 PE=1 SV=3	1	3	3	1	0	1	1	1	1004.38	3011.11	3011.1	4.57946	0.00459641	0	0	75781	HCD (High Energy Collision Dissociation)	MS2	0	100	18.9292	7250	7250	7242	FP021821_2.raw	0/0		1.76459	17.781	17.781	17.781	0.0171954	0.00064378	0	0
FALSE	High	PMI-Byonic	PMI-Byonic (A2)	A	2	Unambiguous	NCVCVNGWTGEDCSENIDDCASAACF	[Y].NcVcVNGWTGEDcSENIDDcASAAcF.[Q]	C2(Carbamidomethyl); C4(Carbamidomethyl); C13(Carbamidomethyl); C20(Carbamidomethyl); C25(Carbamidomethyl)	1	1	Q01705	Q01705	Neurogenic locus notch homolog protein 1 OS=Mus musculus OX=10090 GN=Notch1 PE=1 SV=3	1	2	2	1	0	1	1	1	1506.06	3011.11	3011.1	3.28665	0.00494821	0	0	351037	HCD (High Energy Collision Dissociation)	MS2	0	100	17.0188	6432	6432	6428	FP021821_2.raw	0/0		7.27743	480.791	480.791	480.791	5.27923e-08	4.03584e-09	0	0
FALSE	High	PMI-Byonic	PMI-Byonic (A2)	A	2	Unambiguous	NCVCVNGWTGEDCSENIDDCASAACFQGATCHDRVASF	[Y].NcVcVNGWTGEDcSENIDDcAsAAcFQGATcHDRVASF.[Y]	C2(Carbamidomethyl); C4(Carbamidomethyl); C13(Carbamidomethyl); C20(Carbamidomethyl); S22(Fuc(1)); C25(Carbamidomethyl); C31(Carbamidomethyl)	1	1	Q01705	Q01705	Neurogenic locus notch homolog protein 1 OS=Mus musculus OX=10090 GN=Notch1 PE=1 SV=3	2	4	4	1	0	1	1	1	1122.45	4486.77	4486.75	5.85348	0.00656577	0	0	118637	HCD (High Energy Collision Dissociation)	MS2	0	100	15.2292	5668	5668	5658	FP021821_2.raw	0/0		21.6436	1234.83	1234.83	1.2	2.27207e-22	3.46364e-23	0	0
FALSE	High	PMI-Byonic	PMI-Byonic (A2)	A	2	Unambiguous	QGATCHDRVASF	[F].QGATcHDRVAsF.[Y]	C5(Carbamidomethyl); S11(Fuc(1))	1	1	Q01705	Q01705	Neurogenic locus notch homolog protein 1 OS=Mus musculus OX=10090 GN=Notch1 PE=1 SV=3	0	3	3	1	0	1	1	1	498.894	1494.67	1494.66	2.70901	0.00134969	0	0	506237	HCD (High Energy Collision Dissociation)	MS2	31.3665	100	8.4422	2657	2657	2655	FP021821_2.raw	0/0		7.82196	530.963	514.806	0.690476	1.50673e-08	9.88894e-10	0	0
FALSE	High	PMI-Byonic	PMI-Byonic (A2)	A	2	Unambiguous	QGATCHDRVASF	[F].QGAtcHDRVAsF.[Y]	T4(Fuc(1)); C5(Carbamidomethyl); S11(Hex(1))	1	1	Q01705	Q01705	Neurogenic locus notch homolog protein 1 OS=Mus musculus OX=10090 GN=Notch1 PE=1 SV=3	0	3	3	1	0	1	1	1	552.911	1656.72	1656.72	1.34026	0.000740143	0	0	821207	HCD (High Energy Collision Dissociation)	MS2	47.5343	100	7.5142	2258	2258	2255	FP021821_2.raw	0/0		7.58814	491.489	491.489	9.4717	2.58143e-08	1.78751e-09	0	0
FALSE	High	PMI-Byonic	PMI-Byonic (A2)	A	2	Unambiguous	QGATCHDRVASF	[F].QGAtcHDRVASF.[Y]	T4(Fuc(1)); C5(Carbamidomethyl)	1	1	Q01705	Q01705	Neurogenic locus notch homolog protein 1 OS=Mus musculus OX=10090 GN=Notch1 PE=1 SV=3	0	3	3	1	0	1	1	1	498.895	1494.67	1494.66	3.68906	0.00183797	0	0	360035	HCD (High Energy Collision Dissociation)	MS2	42.8393	100	8.57432	2714	2714	2710	FP021821_2.raw	0/0		5.86052	378.303	378.303	17.6358	1.37873e-06	6.77832e-08	0	0
FALSE	High	PMI-Byonic	PMI-Byonic (A2)	A	2	Ambiguous	QGATCHDRVASF	[F].QGATcHDRVASF.[Y]	C5(Carbamidomethyl)	1	1	Q01705	Q01705	Neurogenic locus notch homolog protein 1 OS=Mus musculus OX=10090 GN=Notch1 PE=1 SV=3	0	3	3	0.3741	0	1	1	1	450.528	1349.57	1348.61	714.651	0.321261	0	0	1.884e+06	HCD (High Energy Collision Dissociation)	MS2	45.7623	30.3621	7.56691	2281	2281	2279	FP021821_2.raw	0/0		4.25429	416.439	312.302	312.302	5.56815e-05	2.14116e-06	0	0
FALSE	High	PMI-Byonic	PMI-Byonic (A2)	A	2	Unambiguous	QGATCHDRVASF	[F].QGATcHDRVAsF.[Y]	C5(Carbamidomethyl); S11(Fuc(1))	1	1	Q01705	Q01705	Neurogenic locus notch homolog protein 1 OS=Mus musculus OX=10090 GN=Notch1 PE=1 SV=3	0	3	3	1	0	1	1	1	498.894	1494.67	1494.66	1.48395	0.000739334	0	0	5.22541e+06	HCD (High Energy Collision Dissociation)	MS2	8.60729	37.1973	7.58785	2290	2290	2288	FP021821_2.raw	0/0		12.7485	770.502	649.558	13.2851	1.78459e-13	1.52032e-14	0	0
FALSE	High	PMI-Byonic	PMI-Byonic (A2)	A	2	Unambiguous	QGATCHDRVASF	[F].QGATcHDRVASF.[Y]	C5(Carbamidomethyl)	1	1	Q01705	Q01705	Neurogenic locus notch homolog protein 1 OS=Mus musculus OX=10090 GN=Notch1 PE=1 SV=3	0	3	3	1	0	1	1	1	450.207	1348.61	1348.61	0.344804	0.000155002	0	0	2.90552e+06	HCD (High Energy Collision Dissociation)	MS2	29.8337	26.6369	7.58903	2291	2291	2288	FP021821_2.raw	0/0		4.25524	449.893	269.539	269.539	5.55602e-05	2.02938e-06	0	0
FALSE	High	PMI-Byonic	PMI-Byonic (A2)	A	2	Unambiguous	QGATCHDRVASF	[F].QGATcHDRVAsF.[Y]	C5(Carbamidomethyl); S11(Fuc(1))	1	1	Q01705	Q01705	Neurogenic locus notch homolog protein 1 OS=Mus musculus OX=10090 GN=Notch1 PE=1 SV=3	0	2	2	1	0	1	1	1	748.339	1495.67	1494.66	673.173	0.503084	0	0	998664	HCD (High Energy Collision Dissociation)	MS2	46.8364	100	7.61186	2301	2301	2296	FP021821_2.raw	0/0		10.5348	657.878	593.158	11.3428	2.91854e-11	1.74912e-12	0	0
FALSE	High	PMI-Byonic	PMI-Byonic (A2)	A	2	Unambiguous	QGATCHDRVASF	[F].QGAtcHDRVAsF.[Y]	T4(Fuc(1)); C5(Carbamidomethyl); S11(Hex(1))	1	1	Q01705	Q01705	Neurogenic locus notch homolog protein 1 OS=Mus musculus OX=10090 GN=Notch1 PE=1 SV=3	0	3	3	1	0	1	1	1	552.911	1656.72	1656.72	1.34026	0.000740143	0	0	1.14505e+06	HCD (High Energy Collision Dissociation)	MS2	0	100	7.62175	2305	2305	2303	FP021821_2.raw	0/0		9.74846	636.304	625.132	10.9976	1.78459e-10	1.20632e-11	0	0
FALSE	High	PMI-Byonic	PMI-Byonic (A2)	A	2	Unambiguous	QGATCHDRVASF	[F].QGATcHDRVAsF.[Y]	C5(Carbamidomethyl); S11(Hex(1))	1	1	Q01705	Q01705	Neurogenic locus notch homolog protein 1 OS=Mus musculus OX=10090 GN=Notch1 PE=1 SV=3	0	3	3	1	0	1	1	1	504.225	1510.66	1510.66	0.551841	0.000277881	0	0	696476	HCD (High Energy Collision Dissociation)	MS2	28.7446	100	7.63039	2309	2309	2303	FP021821_2.raw	0/0		2.78849	152.129	152.129	12.1616	0.00162747	5.93652e-05	0	0
FALSE	High	PMI-Byonic	PMI-Byonic (A2)	A	2	Unambiguous	QGATCHDRVASF	[F].QGATcHDRVASF.[Y]	C5(Carbamidomethyl)	1	1	Q01705	Q01705	Neurogenic locus notch homolog protein 1 OS=Mus musculus OX=10090 GN=Notch1 PE=1 SV=3	0	2	2	1	0	1	1	1	674.805	1348.6	1348.61	-1.99864	-0.00134769	0	0	456188	HCD (High Energy Collision Dissociation)	MS2	0	100	7.63473	2311	2311	2303	FP021821_2.raw	0/0		5.17449	559.582	476.188	476.188	6.69131e-06	2.02397e-07	0	0
FALSE	High	PMI-Byonic	PMI-Byonic (A2)	A	2	Unambiguous	QGATCHDRVASF	[F].QGATcHDRVASF.[Y]	C5(Carbamidomethyl)	1	1	Q01705	Q01705	Neurogenic locus notch homolog protein 1 OS=Mus musculus OX=10090 GN=Notch1 PE=1 SV=3	0	3	3	1	0	1	1	1	450.208	1348.61	1348.61	1.77043	0.000795871	0	0	1.60212e+06	HCD (High Energy Collision Dissociation)	MS2	12.4135	40.7597	7.70777	2342	2342	2340	FP021821_2.raw	0/0		5.25881	521.221	315.668	315.668	5.51052e-06	1.4867e-07	0	0
FALSE	High	PMI-Byonic	PMI-Byonic (A2)	A	2	Unambiguous	QGATCHDRVASF	[F].QGATcHDRVAsF.[Y]	C5(Carbamidomethyl); S11(Fuc(1))	1	1	Q01705	Q01705	Neurogenic locus notch homolog protein 1 OS=Mus musculus OX=10090 GN=Notch1 PE=1 SV=3	0	2	2	1	0	1	1	1	747.836	1494.67	1494.66	0.941665	0.000703736	0	0	9471392	HCD (High Energy Collision Dissociation)	MS2	2.691	17.0436	7.71554	2345	2345	2344	FP021821_2.raw	0/0		8.53483	597.033	597.033	4.74604	2.91854e-09	1.41163e-10	0	0
FALSE	High	PMI-Byonic	PMI-Byonic (A2)	A	2	Unambiguous	QGATCHDRVASF	[F].QGATcHDRVAsF.[Y]	C5(Carbamidomethyl); S11(Fuc(1))	1	1	Q01705	Q01705	Neurogenic locus notch homolog protein 1 OS=Mus musculus OX=10090 GN=Notch1 PE=1 SV=3	0	3	3	1	0	1	1	1	498.894	1494.67	1494.66	1.5452	0.000769851	0	0	75342136	HCD (High Energy Collision Dissociation)	MS2	0.206125	1.58303	7.81754	2388	2388	2387	FP021821_2.raw	0/0		9.74846	622.853	556.969	4.06846	1.78459e-10	1.27288e-11	0	0
FALSE	High	PMI-Byonic	PMI-Byonic (A2)	A	2	Unambiguous	QGATCHDRVASF	[F].QGATcHDRVASF.[Y]	C5(Carbamidomethyl)	1	1	Q01705	Q01705	Neurogenic locus notch homolog protein 1 OS=Mus musculus OX=10090 GN=Notch1 PE=1 SV=3	0	3	3	1	0	1	1	1	450.206	1348.6	1348.61	-3.04954	-0.00137088	0	0	154548	HCD (High Energy Collision Dissociation)	MS2	89.2845	100	7.81969	2389	2389	2387	FP021821_2.raw	0/0		2.8812	432.262	268.657	268.657	0.00131461	4.61675e-05	0	0
FALSE	High	PMI-Byonic	PMI-Byonic (A2)	A	2	Unambiguous	QGATCHDRVASF	[F].QGATcHDRVAsF.[Y]	C5(Carbamidomethyl); S11(Fuc(1))	1	1	Q01705	Q01705	Neurogenic locus notch homolog protein 1 OS=Mus musculus OX=10090 GN=Notch1 PE=1 SV=3	0	2	2	1	0	1	1	1	747.837	1494.67	1494.66	1.10501	0.000825807	0	0	5.54339e+06	HCD (High Energy Collision Dissociation)	MS2	8.94377	28.8133	7.82526	2391	2391	2390	FP021821_2.raw	0/0		9.53483	629.394	629.394	7.67893	2.91854e-10	2.18058e-11	0	0
FALSE	High	PMI-Byonic	PMI-Byonic (A2)	A	2	Unambiguous	QGATCHDRVASF	[F].QGATcHDRVAsF.[Y]	C5(Carbamidomethyl); S11(Fuc(1))	1	1	Q01705	Q01705	Neurogenic locus notch homolog protein 1 OS=Mus musculus OX=10090 GN=Notch1 PE=1 SV=3	0	3	3	1	0	1	1	1	498.894	1494.67	1494.66	2.40274	0.0011971	0	0	14656934	HCD (High Energy Collision Dissociation)	MS2	1.19622	14.3112	7.9263	2434	2434	2433	FP021821_2.raw	0/0		11.7955	729.593	635.207	16.054	1.60125e-12	1.42427e-13	0	0
FALSE	High	PMI-Byonic	PMI-Byonic (A2)	A	2	Unambiguous	QGATCHDRVASF	[F].QGATcHDRVAsF.[Y]	C5(Carbamidomethyl); S11(Fuc(1))	1	1	Q01705	Q01705	Neurogenic locus notch homolog protein 1 OS=Mus musculus OX=10090 GN=Notch1 PE=1 SV=3	0	2	2	1	0	1	1	1	747.838	1494.67	1494.66	2.98343	0.00222962	0	0	595458	HCD (High Energy Collision Dissociation)	MS2	0	100	7.95613	2447	2447	2444	FP021821_2.raw	0/0		7.4216	499.988	499.988	0.0502625	3.78796e-08	2.89732e-09	0	0
FALSE	High	PMI-Byonic	PMI-Byonic (A2)	A	2	Unambiguous	QGATCHDRVASF	[F].QGATcHDRVAsF.[Y]	C5(Carbamidomethyl); S11(Fuc(1))	1	1	Q01705	Q01705	Neurogenic locus notch homolog protein 1 OS=Mus musculus OX=10090 GN=Notch1 PE=1 SV=3	0	3	3	1	0	1	1	1	498.894	1494.67	1494.66	2.15773	0.00107503	0	0	2.74837e+06	HCD (High Energy Collision Dissociation)	MS2	12.1599	79.6999	8.05399	2489	2489	2488	FP021821_2.raw	0/0		11.7955	740.701	624.614	13.8305	1.60125e-12	1.50487e-13	0	0
FALSE	High	PMI-Byonic	PMI-Byonic (A2)	A	2	Unambiguous	QGATCHDRVASF	[F].QGATcHDRVAsF.[Y]	C5(Carbamidomethyl); S11(Fuc(1))	1	1	Q01705	Q01705	Neurogenic locus notch homolog protein 1 OS=Mus musculus OX=10090 GN=Notch1 PE=1 SV=3	0	3	3	1	0	1	1	1	498.894	1494.67	1494.66	1.30019	0.000647781	0	0	2.28224e+06	HCD (High Energy Collision Dissociation)	MS2	1.48371	67.3285	8.18192	2545	2545	2543	FP021821_2.raw	0/0		10.7485	670.908	591.342	18.3299	1.78459e-11	1.28647e-12	0	0
FALSE	High	PMI-Byonic	PMI-Byonic (A2)	A	2	Unambiguous	QGATCHDRVASF	[F].QGATcHDRVAsF.[Y]	C5(Carbamidomethyl); S11(Fuc(1))	1	1	Q01705	Q01705	Neurogenic locus notch homolog protein 1 OS=Mus musculus OX=10090 GN=Notch1 PE=1 SV=3	0	3	3	1	0	1	1	1	498.894	1494.67	1494.66	1.42269	0.000708816	0	0	109760240	HCD (High Energy Collision Dissociation)	MS2	0.574191	1.70048	7.7066	2341	2341	2340	FP021821_2.raw	0/0		11.7485	721.4	604.089	14.4008	1.78459e-12	1.92464e-13	0	0
FALSE	High	PMI-Byonic	PMI-Byonic (A2)	A	2	Unambiguous	QGATCHDRVASF	[F].QGATcHDRVAsF.[Y]	C5(Carbamidomethyl); S11(Fuc(1))	1	1	Q01705	Q01705	Neurogenic locus notch homolog protein 1 OS=Mus musculus OX=10090 GN=Notch1 PE=1 SV=3	0	3	3	1	0	1	1	1	498.894	1494.67	1494.66	2.09648	0.00104451	0	0	1.13484e+06	HCD (High Energy Collision Dissociation)	MS2	19.5586	100	8.31424	2602	2602	2600	FP021821_2.raw	0/0		8.79554	577.839	577.839	4.42866	1.60125e-09	8.69831e-11	0	0
FALSE	High	PMI-Byonic	PMI-Byonic (A2)	A	2	Unambiguous	QGATCHDRVASFY	[F].QGATcHDRVASFY.[C]	C5(Carbamidomethyl)	1	1	Q01705	Q01705	Neurogenic locus notch homolog protein 1 OS=Mus musculus OX=10090 GN=Notch1 PE=1 SV=3	1	3	3	1	0	1	1	1	504.562	1511.67	1511.67	1.73798	0.000875753	0	0	576160	HCD (High Energy Collision Dissociation)	MS2	44.6834	100	10.1784	3421	3421	3414	FP021821_2.raw	0/0		2.76238	169.387	169.387	169.387	0.0017283	6.5323e-05	0	0
FALSE	High	PMI-Byonic	PMI-Byonic (A2)	A	2	Unambiguous	QGATCHDRVASF	[F].QGAtcHDRVASF.[Y]	T4(Fuc(1)); C5(Carbamidomethyl)	1	1	Q01705	Q01705	Neurogenic locus notch homolog protein 1 OS=Mus musculus OX=10090 GN=Notch1 PE=1 SV=3	0	3	3	1	0	1	1	1	498.894	1494.67	1494.66	2.95402	0.00147176	0	0	162629	HCD (High Energy Collision Dissociation)	MS2	33.3944	100	8.89206	2851	2851	2842	FP021821_2.raw	0/0		3.95463	330.915	330.915	19.291	0.000111012	4.69857e-06	0	0
FALSE	High	PMI-Byonic	PMI-Byonic (A2)	A	2	Unambiguous	QGATCHDRVASFY	[F].QGATcHDRVAsFY.[C]	C5(Carbamidomethyl); S11(Fuc(1))	1	1	Q01705	Q01705	Neurogenic locus notch homolog protein 1 OS=Mus musculus OX=10090 GN=Notch1 PE=1 SV=3	1	2	2	1	0	1	1	1	829.37	1657.73	1657.73	2.70566	0.00224263	0	0	624790	HCD (High Energy Collision Dissociation)	MS2	0	100	10.0923	3383	3383	3381	FP021821_2.raw	0/0		7.85474	485.897	485.897	3.4034	1.39722e-08	8.56014e-10	0	0
FALSE	Medium	PMI-Byonic	PMI-Byonic (A2)	A	2	Unambiguous	QGATCHDRVASF	[F].QGAtcHDRVAsF.[Y]	T4(Fuc(1)); C5(Carbamidomethyl); S11(Fuc(1))	1	1	Q01705	Q01705	Neurogenic locus notch homolog protein 1 OS=Mus musculus OX=10090 GN=Notch1 PE=1 SV=3	0	2	2	1	0	1	1	1	820.856	1640.7	1640.72	-10.48	-0.00859738	0	0	1.53618e+06	HCD (High Energy Collision Dissociation)	MS2	0	100	11.8005	4155	4155	4151	FP021821_2.raw	0/0		1.13129	79.1802	79.1802	79.1802	0.0739109	0.0165912	0.0165663	0.0338983
FALSE	High	PMI-Byonic	PMI-Byonic (A2)	A	2	Unambiguous	QGATCHDRVASFY	[F].QGATcHDRVASFY.[C]	C5(Carbamidomethyl)	1	1	Q01705	Q01705	Neurogenic locus notch homolog protein 1 OS=Mus musculus OX=10090 GN=Notch1 PE=1 SV=3	1	3	3	1	0	1	1	1	504.562	1511.67	1511.67	1.31404	0.00066213	0	0	2.48614e+06	HCD (High Energy Collision Dissociation)	MS2	7.32224	68.9875	10.0472	3362	3362	3359	FP021821_2.raw	0/0		5.21878	496.822	311.984	311.984	6.04249e-06	1.74244e-07	0	0
FALSE	High	PMI-Byonic	PMI-Byonic (A2)	A	2	Unambiguous	QGATCHDRVASFY	[F].QGATcHDRVAsFY.[C]	C5(Carbamidomethyl); S11(Fuc(1))	1	1	Q01705	Q01705	Neurogenic locus notch homolog protein 1 OS=Mus musculus OX=10090 GN=Notch1 PE=1 SV=3	1	3	3	1	0	1	1	1	553.248	1657.73	1657.73	1.48254	0.000819215	0	0	7836927	HCD (High Energy Collision Dissociation)	MS2	1.74069	17.8916	10.0455	3361	3361	3359	FP021821_2.raw	0/0		12.1816	715.39	658.722	2.87812	6.58261e-13	4.2772e-14	0	0
FALSE	High	PMI-Byonic	PMI-Byonic (A2)	A	2	Unambiguous	QGATCHDRVASFY	[F].QGATcHDRVASFY.[C]	C5(Carbamidomethyl)	1	1	Q01705	Q01705	Neurogenic locus notch homolog protein 1 OS=Mus musculus OX=10090 GN=Notch1 PE=1 SV=3	1	2	2	1	0	1	1	1	756.34	1511.67	1511.67	1.94876	0.00147294	0	0	1.02668e+06	HCD (High Energy Collision Dissociation)	MS2	0	100	9.97776	3331	3331	3326	FP021821_2.raw	0/0		10.9056	729.654	563.522	563.522	1.24286e-11	7.91076e-13	0	0
FALSE	High	PMI-Byonic	PMI-Byonic (A2)	A	2	Unambiguous	QGATCHDRVASFY	[F].QGAtcHDRVASFY.[C]	T4(Fuc(1)); C5(Carbamidomethyl)	1	1	Q01705	Q01705	Neurogenic locus notch homolog protein 1 OS=Mus musculus OX=10090 GN=Notch1 PE=1 SV=3	1	3	3	1	0	1	1	1	553.248	1657.73	1657.73	2.03482	0.00112439	0	0	491910	HCD (High Energy Collision Dissociation)	MS2	14.8346	100	10.7208	3664	3664	3656	FP021821_2.raw	0/0		6.48394	440.285	440.285	20.6097	3.28137e-07	2.19592e-08	0	0
FALSE	High	PMI-Byonic	PMI-Byonic (A2)	A	2	Unambiguous	QGATCHDRVASFY	[F].QGATcHDRVAsFY.[C]	C5(Carbamidomethyl); S11(Fuc(1))	1	1	Q01705	Q01705	Neurogenic locus notch homolog protein 1 OS=Mus musculus OX=10090 GN=Notch1 PE=1 SV=3	1	2	2	1	0	1	1	1	829.369	1657.73	1657.73	1.52747	0.00126606	0	0	2.31488e+06	HCD (High Energy Collision Dissociation)	MS2	5.48835	78.1666	9.96968	3327	3327	3326	FP021821_2.raw	0/0		11.968	705.722	632.48	12.4274	1.07653e-12	1.07566e-13	0	0
FALSE	High	PMI-Byonic	PMI-Byonic (A2)	A	2	Unambiguous	QGATCHDRVASFY	[F].QGATcHDRVAsFY.[C]	C5(Carbamidomethyl); S11(Fuc(1))	1	1	Q01705	Q01705	Neurogenic locus notch homolog protein 1 OS=Mus musculus OX=10090 GN=Notch1 PE=1 SV=3	1	3	3	1	0	1	1	1	553.248	1657.73	1657.73	1.48254	0.000819215	0	0	3.04602e+06	HCD (High Energy Collision Dissociation)	MS2	5.78749	100	10.2902	3470	3470	3469	FP021821_2.raw	0/0		12.1816	705.222	651.776	10.0595	6.58261e-13	4.65714e-14	0	0
FALSE	High	PMI-Byonic	PMI-Byonic (A2)	A	2	Unambiguous	QGATCHDRVASFY	[F].QGATcHDRVASFY.[C]	C5(Carbamidomethyl)	1	1	Q01705	Q01705	Neurogenic locus notch homolog protein 1 OS=Mus musculus OX=10090 GN=Notch1 PE=1 SV=3	1	3	3	1	0	1	1	1	504.562	1511.67	1511.67	1.85911	0.000936788	0	0	11536221	HCD (High Energy Collision Dissociation)	MS2	0.358269	13.9161	9.92504	3306	3306	3304	FP021821_2.raw	0/0		4.16529	399.495	230.696	230.696	6.83461e-05	2.63545e-06	0	0
FALSE	High	PMI-Byonic	PMI-Byonic (A2)	A	2	Unambiguous	QGATCHDRVASF	[F].QGAtcHDRVASF.[Y]	T4(Fuc(1)); C5(Carbamidomethyl)	1	1	Q01705	Q01705	Neurogenic locus notch homolog protein 1 OS=Mus musculus OX=10090 GN=Notch1 PE=1 SV=3	0	3	3	1	0	1	1	1	498.894	1494.67	1494.66	1.72896	0.000861404	0	0	333763	HCD (High Energy Collision Dissociation)	MS2	28.8906	100	8.71331	2774	2774	2765	FP021821_2.raw	0/0		6.09986	373.69	373.69	18.7249	7.94581e-07	4.99029e-08	0	0
FALSE	High	PMI-Byonic	PMI-Byonic (A2)	A	2	Unambiguous	QGATCHDRVASFY	[F].QGATcHDRVAsFY.[C]	C5(Carbamidomethyl); S11(Fuc(1))	1	1	Q01705	Q01705	Neurogenic locus notch homolog protein 1 OS=Mus musculus OX=10090 GN=Notch1 PE=1 SV=3	1	3	3	1	0	1	1	1	553.248	1657.73	1657.73	1.48254	0.000819215	0	0	1.32284e+06	HCD (High Energy Collision Dissociation)	MS2	2.97179	100	10.4202	3529	3529	3524	FP021821_2.raw	0/0		10.1816	610.493	585.559	6.67083	6.58261e-11	3.64643e-12	0	0
FALSE	High	PMI-Byonic	PMI-Byonic (A2)	A	2	Unambiguous	QGATCHDRVASFY	[F].QGATcHDRVAsFY.[C]	C5(Carbamidomethyl); S11(Fuc(1))	1	1	Q01705	Q01705	Neurogenic locus notch homolog protein 1 OS=Mus musculus OX=10090 GN=Notch1 PE=1 SV=3	1	3	3	1	0	1	1	1	553.249	1657.73	1657.73	2.91846	0.00161267	0	0	49981184	HCD (High Energy Collision Dissociation)	MS2	0.684903	3.90908	9.92386	3305	3305	3304	FP021821_2.raw	0/0		12.2287	724.781	679.076	18.884	5.90632e-13	3.1552e-14	0	0
FALSE	High	PMI-Byonic	PMI-Byonic (A2)	A	2	Unambiguous	QGATCHDRVASFY	[F].QGATcHDRVAsFY.[C]	C5(Carbamidomethyl); S11(Fuc(1))	1	1	Q01705	Q01705	Neurogenic locus notch homolog protein 1 OS=Mus musculus OX=10090 GN=Notch1 PE=1 SV=3	1	2	2	1	0	1	1	1	829.369	1657.73	1657.73	1.67474	0.00138813	0	0	11149475	HCD (High Energy Collision Dissociation)	MS2	0.546322	22.8902	9.84897	3272	3272	3271	FP021821_2.raw	0/0		11.968	728.19	623.42	16.9249	1.07653e-12	1.01998e-13	0	0
FALSE	High	PMI-Byonic	PMI-Byonic (A2)	A	2	Unambiguous	QGATCHDRVASFY	[F].QGATcHDRVASFY.[C]	C5(Carbamidomethyl)	1	1	Q01705	Q01705	Neurogenic locus notch homolog protein 1 OS=Mus musculus OX=10090 GN=Notch1 PE=1 SV=3	1	3	3	1	0	1	1	1	504.562	1511.67	1511.67	0.950653	0.000479024	0	0	1.57935e+06	HCD (High Energy Collision Dissociation)	MS2	11.083	100	9.80396	3252	3252	3249	FP021821_2.raw	0/0		7.14563	537.26	367.058	367.058	7.15107e-08	5.0099e-09	0	0
FALSE	High	PMI-Byonic	PMI-Byonic (A2)	A	2	Unambiguous	QGATCHDRVASFY	[F].QGATcHDRVAsFY.[C]	C5(Carbamidomethyl); S11(Fuc(1))	1	1	Q01705	Q01705	Neurogenic locus notch homolog protein 1 OS=Mus musculus OX=10090 GN=Notch1 PE=1 SV=3	1	3	3	1	0	1	1	1	553.249	1657.73	1657.73	3.13937	0.00173474	0	0	75903312	HCD (High Energy Collision Dissociation)	MS2	0.180774	3.0102	9.80062	3250	3250	3249	FP021821_2.raw	0/0		12.2287	711.922	666.319	22.7626	5.90632e-13	2.7991e-14	0	0
FALSE	High	PMI-Byonic	PMI-Byonic (A2)	A	2	Unambiguous	QGATCHDRVASFY	[F].QGAtcHDRVAsFY.[C]	T4(Fuc(1)); C5(Carbamidomethyl); S11(Hex(1))	1	1	Q01705	Q01705	Neurogenic locus notch homolog protein 1 OS=Mus musculus OX=10090 GN=Notch1 PE=1 SV=3	1	3	3	1	0	1	1	1	607.266	1819.78	1819.78	2.1065	0.00127779	0	0	1.09551e+06	HCD (High Energy Collision Dissociation)	MS2	5.16479	96.3242	9.75741	3231	3231	3227	FP021821_2.raw	0/0		10.2287	612.697	612.697	24.0314	5.90632e-11	2.88761e-12	0	0
FALSE	High	PMI-Byonic	PMI-Byonic (A2)	A	2	Unambiguous	QGATCHDRVASFY	[F].QGATcHDRVAsFY.[C]	C5(Carbamidomethyl); S11(Fuc(1))	1	1	Q01705	Q01705	Neurogenic locus notch homolog protein 1 OS=Mus musculus OX=10090 GN=Notch1 PE=1 SV=3	1	2	2	1	0	1	1	1	829.37	1657.73	1657.73	3.58931	0.00297505	0	0	1431175	HCD (High Energy Collision Dissociation)	MS2	0	100	9.7336	3220	3220	3216	FP021821_2.raw	0/0		12.0151	710.613	627.888	16.6858	9.65925e-13	9.63645e-14	0	0
FALSE	High	PMI-Byonic	PMI-Byonic (A2)	A	2	Unambiguous	QGATCHDRVASFY	[F].QGATcHDRVAsFY.[C]	C5(Carbamidomethyl); S11(Fuc(1))	1	1	Q01705	Q01705	Neurogenic locus notch homolog protein 1 OS=Mus musculus OX=10090 GN=Notch1 PE=1 SV=3	1	3	3	1	0	1	1	1	553.248	1657.73	1657.73	1.92436	0.00106336	0	0	1.53037e+06	HCD (High Energy Collision Dissociation)	MS2	46.5367	66.7929	9.68158	3197	3197	3194	FP021821_2.raw	0/0		9.1816	560.692	556.401	11.3473	6.58261e-10	3.65998e-11	0	0
FALSE	High	PMI-Byonic	PMI-Byonic (A2)	A	2	Unambiguous	QGATCHDRVASFY	[F].QGATcHDRVAsFY.[C]	C5(Carbamidomethyl); S11(Fuc(1))	1	1	Q01705	Q01705	Neurogenic locus notch homolog protein 1 OS=Mus musculus OX=10090 GN=Notch1 PE=1 SV=3	1	3	3	1	0	1	1	1	553.283	1657.83	1657.73	63.7796	0.035243	0	0	994940	HCD (High Energy Collision Dissociation)	MS2	66.4883	72.2568	9.67997	3196	3196	3194	FP021821_2.raw	0/0		9.1816	578.539	557.916	2.3227	6.58261e-10	3.42628e-11	0	0
FALSE	High	PMI-Byonic	PMI-Byonic (A2)	A	2	Unambiguous	QGATCHDRVASFY	[F].QGAtcHDRVAsFY.[C]	T4(Fuc(1)); C5(Carbamidomethyl); S11(Hex(1))	1	1	Q01705	Q01705	Neurogenic locus notch homolog protein 1 OS=Mus musculus OX=10090 GN=Notch1 PE=1 SV=3	1	3	3	1	0	1	1	1	607.266	1819.78	1819.78	2.20712	0.00133882	0	0	758812	HCD (High Energy Collision Dissociation)	MS2	8.72221	100	9.63583	3177	3177	3172	FP021821_2.raw	0/0		11.2287	661.849	651.007	21.0581	5.90632e-12	4.06027e-13	0	0
FALSE	High	PMI-Byonic	PMI-Byonic (A2)	A	2	Unambiguous	QGATCHDRVASF	[F].QGAtcHDRVASF.[Y]	T4(Fuc(1)); C5(Carbamidomethyl)	1	1	Q01705	Q01705	Neurogenic locus notch homolog protein 1 OS=Mus musculus OX=10090 GN=Notch1 PE=1 SV=3	0	3	3	1	0	1	1	1	498.894	1494.67	1494.66	1.85146	0.000922439	0	0	205323	HCD (High Energy Collision Dissociation)	MS2	42.7086	100	9.34756	3049	3049	3040	FP021821_2.raw	0/0		1.62856	86.1284	86.1284	19.4903	0.0235201	0.00167785	0.00163934	0
FALSE	High	PMI-Byonic	PMI-Byonic (A2)	A	2	Unambiguous	QGATCHDRVASFY	[F].QGATcHDRVAsFY.[C]	C5(Carbamidomethyl); S11(Fuc(1))	1	1	Q01705	Q01705	Neurogenic locus notch homolog protein 1 OS=Mus musculus OX=10090 GN=Notch1 PE=1 SV=3	1	3	3	1	0	1	1	1	553.248	1657.73	1657.73	1.92436	0.00106336	0	0	2.88993e+06	HCD (High Energy Collision Dissociation)	MS2	4.27814	50.1061	10.1677	3416	3416	3414	FP021821_2.raw	0/0		11.1816	679.371	649.473	12.8472	6.58261e-12	4.95492e-13	0	0
FALSE	High	PMI-Byonic	PMI-Byonic (A2)	A	2	Unambiguous	QGATCHDRVASFY	[F].QGATcHDRVASFY.[C]	C5(Carbamidomethyl)	1	1	Q01705	Q01705	Neurogenic locus notch homolog protein 1 OS=Mus musculus OX=10090 GN=Notch1 PE=1 SV=3	1	2	2	1	0	1	1	1	756.339	1511.67	1511.67	1.14124	0.000862589	0	0	780527	HCD (High Energy Collision Dissociation)	MS2	10.9044	100	9.85415	3275	3275	3271	FP021821_2.raw	0/0		10.6192	702.788	524.664	524.664	2.40353e-11	1.39082e-12	0	0
FALSE	High	PMI-Byonic	PMI-Byonic (A2)	A	2	Unambiguous	QGATCHDRVASFY	[F].QGATcHDRVAsFY.[C]	C5(Carbamidomethyl); S11(Fuc(1))	1	1	Q01705	Q01705	Neurogenic locus notch homolog protein 1 OS=Mus musculus OX=10090 GN=Notch1 PE=1 SV=3	1	3	3	1	0	1	1	1	553.249	1657.73	1657.73	2.25573	0.00124646	0	0	679348	HCD (High Energy Collision Dissociation)	MS2	30.4463	100	10.5983	3609	3609	3601	FP021821_2.raw	0/0		6.09412	368.509	368.509	1.46378	8.05153e-07	5.16841e-08	0	0
FALSE	High	PMI-Byonic	PMI-Byonic (A2)	A	2	Unambiguous	YCECPHGRTGLLCHLNDACISNPCNEGSNCDTNPVNGKAICTCPSGY	[F].YcEcPHGRTGLLcHLNDAcIsNPcNEGSNcDtNPVNGKAIcTcPSGY.[T]	C2(Carbamidomethyl); C4(Carbamidomethyl); C13(Carbamidomethyl); C19(Carbamidomethyl); S21(Hex(1)); C24(Carbamidomethyl); C30(Carbamidomethyl); T32(Hex(1)); C41(Carbamidomethyl); C43(Carbamidomethyl)	1	1	Q01705	Q01705	Neurogenic locus notch homolog protein 1 OS=Mus musculus OX=10090 GN=Notch1 PE=1 SV=3	4	5	5	1	0	1	1	1	1146.27	5727.34	5724.33	526.986	0.603328	0	0	1.3212e+06	HCD (High Energy Collision Dissociation)	MS2	0	100	12.8944	4651	4651	4646	FP021821_2.raw	0/0		10.0631	687.496	687.496	0	8.64791e-11	5.2179e-12	0	0
FALSE	High	PMI-Byonic	PMI-Byonic (A2)	A	2	Unambiguous	YCECPHGRTGLLCHLNDACISNPCNEGSNCDTNPVNGKAICTCPSGY	[F].YcEcPHGRTGLLcHLNDAcIsNPcNEGSNcDTNPVNGKAIcTcPSGY.[T]	C2(Carbamidomethyl); C4(Carbamidomethyl); C13(Carbamidomethyl); C19(Carbamidomethyl); S21(Hex(1)); C24(Carbamidomethyl); C30(Carbamidomethyl); C41(Carbamidomethyl); C43(Carbamidomethyl)	1	1	Q01705	Q01705	Neurogenic locus notch homolog protein 1 OS=Mus musculus OX=10090 GN=Notch1 PE=1 SV=3	4	5	5	1	0	1	1	1	1113.87	5565.3	5562.27	543.914	0.60508	0	0	1.30329e+06	HCD (High Energy Collision Dissociation)	MS2	0	100	13.1233	4754	4754	4745	FP021821_2.raw	0/0		6.66717	444.643	444.643	0	2.15192e-07	1.416e-08	0	0
FALSE	High	PMI-Byonic	PMI-Byonic (A2)	A	2	Unambiguous	YCECPHGRTGLLCHLNDACISNPCNEGSNCDTNPVNGKAICTCPSGY	[F].YcEcPHGRTGLLcHLNDAcIsNPcNEGSNcDTNPVNGKAIcTcPSGY.[T]	C2(Carbamidomethyl); C4(Carbamidomethyl); C13(Carbamidomethyl); C19(Carbamidomethyl); S21(Hex(1)); C24(Carbamidomethyl); C30(Carbamidomethyl); C41(Carbamidomethyl); C43(Carbamidomethyl)	1	1	Q01705	Q01705	Neurogenic locus notch homolog protein 1 OS=Mus musculus OX=10090 GN=Notch1 PE=1 SV=3	4	5	5	1	0	1	1	1	1113.86	5565.29	5562.27	541.829	0.60276	0	0	2136360	HCD (High Energy Collision Dissociation)	MS2	20.3258	100	12.9743	4686	4686	4679	FP021821_2.raw	0/0		13.0631	844.557	844.557	0	8.64791e-14	6.58089e-15	0	0
FALSE	High	PMI-Byonic	PMI-Byonic (A2)	A	2	Ambiguous	YCECPHGRTGLLCHLNDACISNPCNEGSNCDTNPVNGKAICTCPSGY	[F].YcEcPHGRtGLLcHLNDAcISNPcNEGSNcDTNPVNGKAIcTcPSGY.[T]	C2(Carbamidomethyl); C4(Carbamidomethyl); T9(Hex(1)Pent(2)); C13(Carbamidomethyl); C19(Carbamidomethyl); C24(Carbamidomethyl); C30(Carbamidomethyl); C41(Carbamidomethyl); C43(Carbamidomethyl)	1	1	Q01705	Q01705	Neurogenic locus notch homolog protein 1 OS=Mus musculus OX=10090 GN=Notch1 PE=1 SV=3	4	5	5	0.5782	0	1	1	1	1166.28	5827.39	5826.36	177.012	0.206267	0	0	1512169	HCD (High Energy Collision Dissociation)	MS2	20.2663	39.616	12.9939	4696	4696	4690	FP021821_2.raw	0/0		8.06309	572.34	572.34	7.62929	8.6479e-09	4.2649e-10	0	0
FALSE	High	PMI-Byonic	PMI-Byonic (A2)	A	2	Unambiguous	YCECPHGRTGL	[F].YcEcPHGRTGL.[L]	C2(Carbamidomethyl); C4(Carbamidomethyl)	1	1	Q01705	Q01705	Neurogenic locus notch homolog protein 1 OS=Mus musculus OX=10090 GN=Notch1 PE=1 SV=3	1	3	3	1	0	1	1	1	450.53	1349.57	1349.57	1.76188	0.000792597	0	0	800716	HCD (High Energy Collision Dissociation)	MS2	1.41956	100	7.23996	2141	2141	2140	FP021821_2.raw	0/0		7.77488	529.234	485.847	485.847	1.67926e-08	1.08524e-09	0	0
FALSE	High	PMI-Byonic	PMI-Byonic (A2)	A	2	Unambiguous	YCECPHGRTGLL	[F].YcEcPHGRTGLL.[C]	C2(Carbamidomethyl); C4(Carbamidomethyl)	1	1	Q01705	Q01705	Neurogenic locus notch homolog protein 1 OS=Mus musculus OX=10090 GN=Notch1 PE=1 SV=3	2	3	3	1	0	1	1	1	488.224	1462.66	1462.66	1.34177	0.000654181	0	0	10357944	HCD (High Energy Collision Dissociation)	MS2	3.30324	13.4738	9.8018	3251	3251	3249	FP021821_2.raw	0/0		7.14563	528.31	368.573	368.573	7.15107e-08	4.82466e-09	0	0
FALSE	High	PMI-Byonic	PMI-Byonic (A2)	A	2	Unambiguous	YCECPHGRTGLL	[F].YcEcPHGRTGLL.[C]	C2(Carbamidomethyl); C4(Carbamidomethyl)	1	1	Q01705	Q01705	Neurogenic locus notch homolog protein 1 OS=Mus musculus OX=10090 GN=Notch1 PE=1 SV=3	2	2	2	1	0	1	1	1	731.832	1462.66	1462.66	-0.0260968	-1.90853e-05	0	0	355350	HCD (High Energy Collision Dissociation)	MS2	0	100	9.95695	3322	3322	3315	FP021821_2.raw	0/0		9.96798	648.812	647.901	647.901	1.07653e-10	5.65011e-12	0	0
FALSE	High	PMI-Byonic	PMI-Byonic (A2)	A	2	Unambiguous	YCECPHGRTGLL	[F].YcEcPHGRTGLL.[C]	C2(Carbamidomethyl); C4(Carbamidomethyl)	1	1	Q01705	Q01705	Neurogenic locus notch homolog protein 1 OS=Mus musculus OX=10090 GN=Notch1 PE=1 SV=3	2	3	3	1	0	1	1	1	488.225	1462.66	1462.66	2.34326	0.00114246	0	0	38187824	HCD (High Energy Collision Dissociation)	MS2	1.25057	4.74721	9.67828	3195	3195	3194	FP021821_2.raw	0/0		9.16629	600.463	600.463	600.463	6.81888e-10	3.90076e-11	0	0
FALSE	High	PMI-Byonic	PMI-Byonic (A2)	A	2	Ambiguous	YCECPHGRTGL	[F].YcEcPHGRTGL.[L]	C2(Carbamidomethyl); C4(Carbamidomethyl)	1	1	Q01705	Q01705	Neurogenic locus notch homolog protein 1 OS=Mus musculus OX=10090 GN=Notch1 PE=1 SV=3	1	3	3		0	2	2	2	450.528	1349.57	1349.57	-1.83355	-0.000824834	0	0	1.884e+06	HCD (High Energy Collision Dissociation)	MS2	45.7623	30.3621	7.56691	2281	2281	2279	FP021821_2.raw	0/0		2.65981	428.289	120.984	120.984	0.0021887	7.62693e-05	0	0
FALSE	High	PMI-Byonic	PMI-Byonic (A2)	A	2	Unambiguous	YCECPHGRTGL	[F].YcEcPHGRTGL.[L]	C2(Carbamidomethyl); C4(Carbamidomethyl)	1	1	Q01705	Q01705	Neurogenic locus notch homolog protein 1 OS=Mus musculus OX=10090 GN=Notch1 PE=1 SV=3	1	3	3	1	0	1	1	1	450.529	1349.57	1349.57	0.879987	0.000395869	0	0	8308948	HCD (High Energy Collision Dissociation)	MS2	4.15491	24.0838	7.45906	2234	2234	2233	FP021821_2.raw	0/0		9.74846	609.667	471.31	471.31	1.78459e-10	1.13922e-11	0	0
FALSE	High	PMI-Byonic	PMI-Byonic (A2)	A	2	Unambiguous	YCECPHGRTGL	[F].YcEcPHGRTGL.[L]	C2(Carbamidomethyl); C4(Carbamidomethyl)	1	1	Q01705	Q01705	Neurogenic locus notch homolog protein 1 OS=Mus musculus OX=10090 GN=Notch1 PE=1 SV=3	1	2	2	1	0	1	1	1	675.291	1349.57	1349.57	1.83969	0.0012414	0	0	418007	HCD (High Energy Collision Dissociation)	MS2	12.4392	100	7.4377	2225	2225	2222	FP021821_2.raw	0/0		11.5348	727.004	601.959	601.959	2.91854e-12	2.8479e-13	0	0
FALSE	High	PMI-Byonic	PMI-Byonic (A2)	A	2	Unambiguous	YCECPHGRTGLL	[F].YcEcPHGRTGLL.[C]	C2(Carbamidomethyl); C4(Carbamidomethyl)	1	1	Q01705	Q01705	Neurogenic locus notch homolog protein 1 OS=Mus musculus OX=10090 GN=Notch1 PE=1 SV=3	2	3	3	1	0	1	1	1	488.224	1462.66	1462.66	1.46695	0.000715216	0	0	2.67403e+06	HCD (High Energy Collision Dissociation)	MS2	43.2645	58.5883	10.0553	3367	3367	3359	FP021821_2.raw	0/0		8.20802	537.313	429.316	429.316	6.19407e-09	2.3751e-10	0	0
FALSE	High	PMI-Byonic	PMI-Byonic (A2)	A	2	Unambiguous	YCECPHGRTGLL	[F].YcEcPHGRTGLL.[C]	C2(Carbamidomethyl); C4(Carbamidomethyl)	1	1	Q01705	Q01705	Neurogenic locus notch homolog protein 1 OS=Mus musculus OX=10090 GN=Notch1 PE=1 SV=3	2	2	2	1	0	1	1	1	731.833	1462.66	1462.66	1.30923	0.000957477	0	0	14244998	HCD (High Energy Collision Dissociation)	MS2	0	17.1781	9.57952	3151	3151	3150	FP021821_2.raw	0/0		13.968	832.987	675.133	675.133	1.07653e-14	8.93269e-16	0	0
FALSE	High	PMI-Byonic	PMI-Byonic (A2)	A	2	Unambiguous	YCECPHGRTGLL	[F].YcEcPHGRTGLL.[C]	C2(Carbamidomethyl); C4(Carbamidomethyl)	1	1	Q01705	Q01705	Neurogenic locus notch homolog protein 1 OS=Mus musculus OX=10090 GN=Notch1 PE=1 SV=3	2	3	3	1	0	1	1	1	488.224	1462.66	1462.66	1.52955	0.000745734	0	0	8252730	HCD (High Energy Collision Dissociation)	MS2	9.76157	16.9348	9.43417	3087	3087	3084	FP021821_2.raw	0/0		6.8592	521.126	372.904	372.904	1.38293e-07	9.58728e-09	0	0
FALSE	High	PMI-Byonic	PMI-Byonic (A2)	A	2	Unambiguous	YCECPHGRTGLL	[F].YcEcPHGRTGLL.[C]	C2(Carbamidomethyl); C4(Carbamidomethyl)	1	1	Q01705	Q01705	Neurogenic locus notch homolog protein 1 OS=Mus musculus OX=10090 GN=Notch1 PE=1 SV=3	2	2	2	1	0	1	1	1	731.833	1462.66	1462.66	1.47615	0.00107955	0	0	1.49202e+06	HCD (High Energy Collision Dissociation)	MS2	0	100	9.45945	3098	3098	3095	FP021821_2.raw	0/0		14.968	850.94	723.612	723.612	1.07653e-15	7.97604e-17	0	0
FALSE	High	PMI-Byonic	PMI-Byonic (A2)	A	2	Unambiguous	YCECPHGRTGLL	[F].YcEcPhGRTGLL.[C]	C2(Carbamidomethyl); C4(Carbamidomethyl); H6(Oxidation)	1	1	Q01705	Q01705	Neurogenic locus notch homolog protein 1 OS=Mus musculus OX=10090 GN=Notch1 PE=1 SV=3	2	3	3	1	0	1	1	1	493.555	1478.65	1478.65	-1.34289	-0.000661887	0	0	1.16873e+06	HCD (High Energy Collision Dissociation)	MS2	13.655	100	9.59028	3156	3156	3150	FP021821_2.raw	0/0		1.51216	38.5226	38.5226	38.5226	0.0307495	0.00167785	0.00154321	0.00378788
FALSE	High	PMI-Byonic	PMI-Byonic (A2)	A	2	Unambiguous	YCECPHGRTGLL	[F].YcEcPhGRTGLL.[C]	C2(Carbamidomethyl); C4(Carbamidomethyl); H6(Oxidation)	1	1	Q01705	Q01705	Neurogenic locus notch homolog protein 1 OS=Mus musculus OX=10090 GN=Notch1 PE=1 SV=3	2	3	3	1	0	1	1	1	493.556	1478.65	1478.65	2.24826	0.00110813	0	0	451563	HCD (High Energy Collision Dissociation)	MS2	9.1198	100	9.46803	3102	3102	3095	FP021821_2.raw	0/0		1.61736	69.1739	69.1739	69.1739	0.0241345	0.00167785	0.00162866	0.00378788
FALSE	High	PMI-Byonic	PMI-Byonic (A2)	A	2	Unambiguous	YCECPHGRTGLL	[F].YcEcPHGRTGLL.[C]	C2(Carbamidomethyl); C4(Carbamidomethyl)	1	1	Q01705	Q01705	Neurogenic locus notch homolog protein 1 OS=Mus musculus OX=10090 GN=Notch1 PE=1 SV=3	2	3	3	1	0	1	1	1	488.225	1462.66	1462.66	2.40585	0.00117298	0	0	635589	HCD (High Energy Collision Dissociation)	MS2	35.0626	100	10.3469	3496	3496	3491	FP021821_2.raw	0/0		6.77037	472.639	472.639	472.639	1.69679e-07	1.2272e-08	0	0
FALSE	High	PMI-Byonic	PMI-Byonic (A2)	A	2	Unambiguous	YCECPHGRTGL	[F].YcEcPHGRTGL.[L]	C2(Carbamidomethyl); C4(Carbamidomethyl)	1	1	Q01705	Q01705	Neurogenic locus notch homolog protein 1 OS=Mus musculus OX=10090 GN=Notch1 PE=1 SV=3	1	3	3	1	0	1	1	1	450.529	1349.57	1349.57	0.812148	0.000365351	0	0	13288753	HCD (High Energy Collision Dissociation)	MS2	0	11.1284	7.3471	2186	2186	2185	FP021821_2.raw	0/0		7.68606	575.913	547.952	547.952	2.06032e-08	1.45487e-09	0	0
FALSE	High	PMI-Byonic	PMI-Byonic (A2)	A	2	Unambiguous	YCECPHGRTGL	[F].YcEcPHGRTGL.[L]	C2(Carbamidomethyl); C4(Carbamidomethyl)	1	1	Q01705	Q01705	Neurogenic locus notch homolog protein 1 OS=Mus musculus OX=10090 GN=Notch1 PE=1 SV=3	1	2	2	1	0	1	1	1	675.291	1349.57	1349.57	1.47788	0.000997255	0	0	337495	HCD (High Energy Collision Dissociation)	MS2	35.285	100	7.30162	2167	2167	2164	FP021821_2.raw	0/0		10.5348	667.182	608.828	608.828	2.91854e-11	1.62441e-12	0	0
FALSE	High	PMI-Byonic	PMI-Byonic (A2)	A	2	Unambiguous	YCECPHGRTGLL	[F].YcEcPHGRTGLL.[C]	C2(Carbamidomethyl); C4(Carbamidomethyl)	1	1	Q01705	Q01705	Neurogenic locus notch homolog protein 1 OS=Mus musculus OX=10090 GN=Notch1 PE=1 SV=3	2	3	3	1	0	1	1	1	488.224	1462.66	1462.66	1.34177	0.000654181	0	0	1007996	HCD (High Energy Collision Dissociation)	MS2	18.5466	100	10.172	3418	3418	3414	FP021821_2.raw	0/0		6.95889	503.3	390.663	390.663	1.09929e-07	7.28017e-09	0	0
FALSE	High	PMI-Byonic	PMI-Byonic (A2)	A	2	Unambiguous	YCECPHGRTGLL	[F].YcEcPHGRTGLL.[C]	C2(Carbamidomethyl); C4(Carbamidomethyl)	1	1	Q01705	Q01705	Neurogenic locus notch homolog protein 1 OS=Mus musculus OX=10090 GN=Notch1 PE=1 SV=3	2	3	3	1	0	1	1	1	488.225	1462.66	1462.66	1.77992	0.000867804	0	0	4.87557e+06	HCD (High Energy Collision Dissociation)	MS2	19.5013	28.9523	9.9274	3308	3308	3304	FP021821_2.raw	0/0		5.86791	535.912	350.937	350.937	1.35547e-06	6.47345e-08	0	0
FALSE	High	PMI-Byonic	PMI-Byonic (A2)	A	2	Unambiguous	YCECPHGRTGLL	[F].YcEcPHGRTGLL.[C]	C2(Carbamidomethyl); C4(Carbamidomethyl)	1	1	Q01705	Q01705	Neurogenic locus notch homolog protein 1 OS=Mus musculus OX=10090 GN=Notch1 PE=1 SV=3	2	3	3	1	0	1	1	1	488.225	1462.66	1462.66	2.84401	0.0013866	0	0	138479696	HCD (High Energy Collision Dissociation)	MS2	0.556092	1.63081	9.55659	3140	3140	3139	FP021821_2.raw	0/0		8.16629	585.282	585.282	585.282	6.81888e-09	2.79956e-10	0	0
FALSE	High	PMI-Byonic	PMI-Byonic (A2)	A	2	Unambiguous	YCECPHGRTGLL	[F].YcEcPHGRTGLL.[C]	C2(Carbamidomethyl); C4(Carbamidomethyl)	1	1	Q01705	Q01705	Neurogenic locus notch homolog protein 1 OS=Mus musculus OX=10090 GN=Notch1 PE=1 SV=3	2	2	2	1	0	1	1	1	731.833	1462.66	1462.66	1.30923	0.000957477	0	0	660084	HCD (High Energy Collision Dissociation)	MS2	19.8448	100	9.83628	3267	3267	3260	FP021821_2.raw	0/0		12.968	761.992	695.954	695.954	1.07653e-13	7.28277e-15	0	0
FALSE	High	PMI-Byonic	PMI-Byonic (A2)	A	2	Unambiguous	YCECPHGRTGLL	[F].YcEcPHGRTGLL.[C]	C2(Carbamidomethyl); C4(Carbamidomethyl)	1	1	Q01705	Q01705	Neurogenic locus notch homolog protein 1 OS=Mus musculus OX=10090 GN=Notch1 PE=1 SV=3	2	2	2	1	0	1	1	1	731.833	1462.66	1462.66	1.80998	0.00132369	0	0	2.09157e+06	HCD (High Energy Collision Dissociation)	MS2	0	90.5834	9.703	3206	3206	3205	FP021821_2.raw	0/0		13.968	803.451	679.496	679.496	1.07653e-14	9.74187e-16	0	0
FALSE	High	PMI-Byonic	PMI-Byonic (A2)	A	2	Unambiguous	YCECPHGRTGLL	[F].YcEcPHGRTGLL.[C]	C2(Carbamidomethyl); C4(Carbamidomethyl)	1	1	Q01705	Q01705	Neurogenic locus notch homolog protein 1 OS=Mus musculus OX=10090 GN=Notch1 PE=1 SV=3	2	3	3	1	0	1	1	1	488.224	1462.66	1462.66	1.27917	0.000623663	0	0	368595	HCD (High Energy Collision Dissociation)	MS2	31.8266	100	10.6889	3649	3649	3645	FP021821_2.raw	0/0		6.43686	455.892	367.296	367.296	3.6571e-07	2.44625e-08	0	0
FALSE	High	PMI-Byonic	PMI-Byonic (A2)	A	2	Unambiguous	YCECPHGRTGLL	[F].YcEcPHGRTGLL.[C]	C2(Carbamidomethyl); C4(Carbamidomethyl)	1	1	Q01705	Q01705	Neurogenic locus notch homolog protein 1 OS=Mus musculus OX=10090 GN=Notch1 PE=1 SV=3	2	4	4	1	0	1	1	1	487.547	1947.17	1462.66	331254	121.128	0	0	290544	HCD (High Energy Collision Dissociation)	MS2	25.3948	100	11.0383	3807	3807	3799	FP021821_2.raw	0/0		3.86303	314.686	314.686	314.686	0.00013708	5.45715e-06	0	0
FALSE	High	PMI-Byonic	PMI-Byonic (A2)	A	2	Unambiguous	CECPHGRTGLL	[Y].cEcPHGRTGLL.[C]	C1(Carbamidomethyl); C3(Carbamidomethyl)	1	1	Q01705	Q01705	Neurogenic locus notch homolog protein 1 OS=Mus musculus OX=10090 GN=Notch1 PE=1 SV=3	1	3	3	1	0	1	1	1	433.87	1299.6	1299.59	1.67796	0.000726887	0	0	57008456	HCD (High Energy Collision Dissociation)	MS2	1.25768	3.71151	8.18032	2544	2544	2543	FP021821_2.raw	0/0		11.1192	720.602	720.602	720.602	7.59966e-12	5.60992e-13	0	0
FALSE	High	PMI-Byonic	PMI-Byonic (A2)	A	2	Unambiguous	CECPHGRTGLL	[Y].cEcPHGRTGLL.[C]	C1(Carbamidomethyl); C3(Carbamidomethyl)	1	1	Q01705	Q01705	Neurogenic locus notch homolog protein 1 OS=Mus musculus OX=10090 GN=Notch1 PE=1 SV=3	1	3	3	1	0	1	1	1	433.87	1299.6	1299.59	1.53706	0.000665852	0	0	556295	HCD (High Energy Collision Dissociation)	MS2	16.631	100	8.9081	2858	2858	2853	FP021821_2.raw	0/0		8.11921	568.163	568.163	568.163	7.59966e-09	3.50762e-10	0	0
FALSE	High	PMI-Byonic	PMI-Byonic (A2)	A	2	Unambiguous	CECPHGRTGLL	[Y].cEcPHGRTGLL.[C]	C1(Carbamidomethyl); C3(Carbamidomethyl)	1	1	Q01705	Q01705	Neurogenic locus notch homolog protein 1 OS=Mus musculus OX=10090 GN=Notch1 PE=1 SV=3	1	3	3	1	0	1	1	1	433.87	1299.6	1299.59	1.95975	0.000848958	0	0	981372	HCD (High Energy Collision Dissociation)	MS2	13.8831	100	8.67477	2757	2757	2754	FP021821_2.raw	0/0		11.1816	681.844	681.844	681.844	6.58261e-12	4.65357e-13	0	0
FALSE	High	PMI-Byonic	PMI-Byonic (A2)	A	2	Unambiguous	CECPHGRTGLL	[Y].cEcPHGRTGLL.[C]	C1(Carbamidomethyl); C3(Carbamidomethyl)	1	1	Q01705	Q01705	Neurogenic locus notch homolog protein 1 OS=Mus musculus OX=10090 GN=Notch1 PE=1 SV=3	1	3	3	1	0	1	1	1	433.87	1299.6	1299.59	2.59377	0.00112362	0	0	1.81273e+06	HCD (High Energy Collision Dissociation)	MS2	18.3888	76.2849	8.54305	2700	2700	2699	FP021821_2.raw	0/0		12.2287	709.752	709.752	709.752	5.90632e-13	2.43843e-14	0	0
FALSE	High	PMI-Byonic	PMI-Byonic (A2)	A	2	Unambiguous	CECPHGRTGLL	[Y].cEcPHGRTGLL.[C]	C1(Carbamidomethyl); C3(Carbamidomethyl)	1	1	Q01705	Q01705	Neurogenic locus notch homolog protein 1 OS=Mus musculus OX=10090 GN=Notch1 PE=1 SV=3	1	2	2	1	0	1	1	1	650.302	1299.6	1299.59	2.58064	0.00167689	0	0	157173	HCD (High Energy Collision Dissociation)	MS2	35.3411	100	8.52815	2694	2694	2688	FP021821_2.raw	0/0		6.49312	535.058	535.058	535.058	3.21275e-07	2.11919e-08	0	0
FALSE	High	PMI-Byonic	PMI-Byonic (A2)	A	2	Unambiguous	CECPHGRTGLL	[Y].cEcPHGRTGLL.[C]	C1(Carbamidomethyl); C3(Carbamidomethyl)	1	1	Q01705	Q01705	Neurogenic locus notch homolog protein 1 OS=Mus musculus OX=10090 GN=Notch1 PE=1 SV=3	1	3	3	1	0	1	1	1	433.87	1299.6	1299.59	1.95975	0.000848958	0	0	270329	HCD (High Energy Collision Dissociation)	MS2	60.6208	100	9.05567	2922	2922	2919	FP021821_2.raw	0/0		6.8592	541.301	541.301	541.301	1.38293e-07	9.24497e-09	0	0
FALSE	High	PMI-Byonic	PMI-Byonic (A2)	A	2	Unambiguous	CECPHGRTGLL	[Y].cEcPHGRTGLL.[C]	C1(Carbamidomethyl); C3(Carbamidomethyl)	1	1	Q01705	Q01705	Neurogenic locus notch homolog protein 1 OS=Mus musculus OX=10090 GN=Notch1 PE=1 SV=3	1	3	3	1	0	1	1	1	433.87	1299.6	1299.59	2.59377	0.00112362	0	0	6.56378e+06	HCD (High Energy Collision Dissociation)	MS2	12.8744	22.3665	8.41539	2645	2645	2644	FP021821_2.raw	0/0		11.1663	712.894	712.894	712.894	6.81888e-12	5.26489e-13	0	0
FALSE	High	PMI-Byonic	PMI-Byonic (A2)	A	2	Unambiguous	CECPHGRTGLL	[Y].cEcPHGRTGLL.[C]	C1(Carbamidomethyl); C3(Carbamidomethyl)	1	1	Q01705	Q01705	Neurogenic locus notch homolog protein 1 OS=Mus musculus OX=10090 GN=Notch1 PE=1 SV=3	1	2	2	1	0	1	1	1	650.302	1299.6	1299.59	2.76849	0.00179896	0	0	588425	HCD (High Energy Collision Dissociation)	MS2	18.7083	100	8.39182	2635	2635	2633	FP021821_2.raw	0/0		14.0151	847.118	847.118	847.118	9.65925e-15	7.27353e-16	0	0
FALSE	High	PMI-Byonic	PMI-Byonic (A2)	A	2	Unambiguous	CECPHGRTGLLCHLNDACISNPCNEGSNCDTNPVNGKAICTCPSGY	[Y].cEcPHGrTGLLcHLnDAcIsNPcNEGSNcDtNPVNGKAIcTcPSGY.[T]	C1(Carbamidomethyl); C3(Carbamidomethyl); R7(Deamidated); C12(Carbamidomethyl); N15(Deamidated); C18(Carbamidomethyl); S20(Hex(1)Pent(2)); C23(Carbamidomethyl); C29(Carbamidomethyl); T31(HexNAc(1)Fuc(1)); C40(Carbamidomethyl); C42(Carbamidomethyl)	1	1	Q01705	Q01705	Neurogenic locus notch homolog protein 1 OS=Mus musculus OX=10090 GN=Notch1 PE=1 SV=3	3	5	5	1	0	1	1	1	1204.49	6018.43	6014.4	670.464	0.806488	0	0	1.70002e+06	HCD (High Energy Collision Dissociation)	MS2	34.9939	100	13.4986	4920	4920	4910	FP021821_2.raw	0/0		1.58094	11.7834	11.7834	0	0.026246	0.00167785	0.00160772	0.00373134
FALSE	High	PMI-Byonic	PMI-Byonic (A2)	A	2	Unambiguous	CECPHGRTGLL	[Y].cEcPHGRTGLL.[C]	C1(Carbamidomethyl); C3(Carbamidomethyl)	1	1	Q01705	Q01705	Neurogenic locus notch homolog protein 1 OS=Mus musculus OX=10090 GN=Notch1 PE=1 SV=3	1	3	3	1	0	1	1	1	433.87	1299.6	1299.59	1.95975	0.000848958	0	0	9311421	HCD (High Energy Collision Dissociation)	MS2	27.1356	11.5253	8.05731	2491	2491	2488	FP021821_2.raw	0/0		10.1192	673.14	673.14	673.14	7.59966e-11	4.22382e-12	0	0
FALSE	High	PMI-Byonic	PMI-Byonic (A2)	A	2	Unambiguous	CECPHGRTGLL	[Y].cEcPHGRTGLL.[C]	C1(Carbamidomethyl); C3(Carbamidomethyl)	1	1	Q01705	Q01705	Neurogenic locus notch homolog protein 1 OS=Mus musculus OX=10090 GN=Notch1 PE=1 SV=3	1	3	3	1	0	1	1	1	433.87	1299.6	1299.59	1.7484	0.000757405	0	0	40539352	HCD (High Energy Collision Dissociation)	MS2	0.26695	3.29268	8.28645	2590	2590	2589	FP021821_2.raw	0/0		10.1192	687.787	687.787	687.787	7.59966e-11	4.53054e-12	0	0
FALSE	High	PMI-Byonic	PMI-Byonic (A2)	A	2	Unambiguous	CECPHGRTGLL	[Y].cEcPHGRTGLL.[C]	C1(Carbamidomethyl); C3(Carbamidomethyl)	1	1	Q01705	Q01705	Neurogenic locus notch homolog protein 1 OS=Mus musculus OX=10090 GN=Notch1 PE=1 SV=3	1	2	2	1	0	1	1	1	650.301	1299.59	1299.59	1.17169	0.000761361	0	0	4483905	HCD (High Energy Collision Dissociation)	MS2	2.84657	33.8522	8.26083	2579	2579	2578	FP021821_2.raw	0/0		15.968	908.439	908.439	908.439	1.07653e-16	6.83923e-18	0	0
FALSE	High	PMI-Byonic	PMI-Byonic (A2)	A	2	Unambiguous	CECPHGRTGLLCHLNDACISNPCNEGSNCDTNPVNGKAICTCPSGY	[Y].cEcPHGRTGLLcHLNDAcIsNPcNEGSNcDtNPVNGKAIcTcPSGY.[T]	C1(Carbamidomethyl); C3(Carbamidomethyl); C12(Carbamidomethyl); C18(Carbamidomethyl); S20(Hex(1)); C23(Carbamidomethyl); C29(Carbamidomethyl); T31(Hex(1)); C40(Carbamidomethyl); C42(Carbamidomethyl)	1	1	Q01705	Q01705	Neurogenic locus notch homolog protein 1 OS=Mus musculus OX=10090 GN=Notch1 PE=1 SV=3	3	5	5	1	0	1	1	1	1113.46	5563.27	5561.26	360.467	0.400931	0	0	753036	HCD (High Energy Collision Dissociation)	MS2	56.043	100	12.8326	4623	4623	4613	FP021821_2.raw	0/0		3.62344	268.059	268.059	0	0.000237988	8.98696e-06	0	0
FALSE	High	PMI-Byonic	PMI-Byonic (A2)	A	2	Unambiguous	CECPHGRTGLL	[Y].cEcPHGRTGLL.[C]	C1(Carbamidomethyl); C3(Carbamidomethyl)	1	1	Q01705	Q01705	Neurogenic locus notch homolog protein 1 OS=Mus musculus OX=10090 GN=Notch1 PE=1 SV=3	1	2	2	1	0	1	1	1	650.301	1299.59	1299.59	0.983831	0.00063929	0	0	2501402	HCD (High Energy Collision Dissociation)	MS2	16.2376	80.0856	8.13344	2524	2524	2521	FP021821_2.raw	0/0		13.968	843.914	843.914	843.914	1.07653e-14	8.11003e-16	0	0
FALSE	High	PMI-Byonic	PMI-Byonic (A2)	A	2	Unambiguous	CECPHGRTGLLCHLNDACISNPCNEGSNCDTNPVNGKAICTCPSGY	[Y].cEcPHGRtGLLcHLNDAcISNPcNEGSNcDTNPVNGKAIcTcPSGY.[T]	C1(Carbamidomethyl); C3(Carbamidomethyl); T8(Hex(1)Pent(2)); C12(Carbamidomethyl); C18(Carbamidomethyl); C23(Carbamidomethyl); C29(Carbamidomethyl); C40(Carbamidomethyl); C42(Carbamidomethyl)	1	1	Q01705	Q01705	Neurogenic locus notch homolog protein 1 OS=Mus musculus OX=10090 GN=Notch1 PE=1 SV=3	3	5	5	1	0	1	1	1	1133.87	5665.31	5663.29	355.511	0.402673	0	0	1.84418e+06	HCD (High Energy Collision Dissociation)	MS2	78.3955	94.4925	12.7804	4599	4599	4591	FP021821_2.raw	0/0		8.13058	648.676	648.676	1.6	7.40329e-09	3.26518e-10	0	0
FALSE	High	PMI-Byonic	PMI-Byonic (A2)	A	2	Unambiguous	LCHLNDACISNPCNEGSNCDTNPVNGKAICTCPSGY	[L].LcHLNDAcISNPcNEGSNcDtNPVNGKAIcTcPSGY.[T]	C2(Carbamidomethyl); C8(Carbamidomethyl); C13(Carbamidomethyl); C19(Carbamidomethyl); T21(Hex(1)Pent(2)); C30(Carbamidomethyl); C32(Carbamidomethyl)	1	1	Q01705	Q01705	Neurogenic locus notch homolog protein 1 OS=Mus musculus OX=10090 GN=Notch1 PE=1 SV=3	2	4	4	1	0	1	1	1	1125.47	4498.85	4495.8	678.372	0.762457	0	0	1.26551e+06	HCD (High Energy Collision Dissociation)	MS2	22.7233	100	12.8076	4612	4612	4602	FP021821_2.raw	0/0		10.0716	675.931	675.931	0	8.47989e-11	4.8721e-12	0	0
FALSE	High	PMI-Byonic	PMI-Byonic (A2)	A	2	Unambiguous	CHLNDACISNPCNEGSNCDTNPVNGKAICTCPSGY	[L].cHLNDAcISNPcNEGsNcDTNPVNGKAIcTcPSGY.[T]	C1(Carbamidomethyl); C7(Carbamidomethyl); C12(Carbamidomethyl); S16(Hex(1)Pent(2)); C18(Carbamidomethyl); C29(Carbamidomethyl); C31(Carbamidomethyl)	1	1	Q01705	Q01705	Neurogenic locus notch homolog protein 1 OS=Mus musculus OX=10090 GN=Notch1 PE=1 SV=3	1	3	3	1	0	1	1	1	1462.58	4385.73	4382.72	686.636	1.00311	0	0	1.00057e+06	HCD (High Energy Collision Dissociation)	MS2	49.6862	100	12.6107	4523	4523	4514	FP021821_2.raw	0/0		8.38998	522.063	522.063	0	4.07397e-09	1.67365e-10	0	0
FALSE	High	PMI-Byonic	PMI-Byonic (A2)	A	2	Unambiguous	CHLNDACISNPCNEGSNCDTNPVNGKAICTCPSGYTGPACSQDVDECALGANPCEHAGKCL	[L].cHLNDAcISNPcNEGsNcDTNPVnGKAIcTcPSGYTGPAcSQDVDEcALGANPcEHAGKcL.[N]	C1(Carbamidomethyl); C7(Carbamidomethyl); C12(Carbamidomethyl); S16(Hex(1)Pent(2)); C18(Carbamidomethyl); N24(Deamidated); C29(Carbamidomethyl); C31(Carbamidomethyl); C40(Carbamidomethyl); C47(Carbamidomethyl); C54(Carbamidomethyl); C60(Carbamidomethyl)	1	1	Q01705	Q01705	Neurogenic locus notch homolog protein 1 OS=Mus musculus OX=10090 GN=Notch1 PE=1 SV=3	3	5	5	1	0	1	1	1	1437.98	7185.89	7181.85	561.204	0.806097	0	0	1.80237e+06	HCD (High Energy Collision Dissociation)	MS2	13.7053	100	13.1167	4751	4751	4745	FP021821_2.raw	0/0		22.8414	1328.63	1328.63	0	1.44094e-23	3.2349e-24	0	0
FALSE	High	PMI-Byonic	PMI-Byonic (A2)	A	2	Unambiguous	CHLNDACISNPCNEGSNCDTNPVNGKAICTCPSGY	[L].cHLNDAcISNPcNEGsNcDTNPVNGKAIcTcPSGY.[T]	C1(Carbamidomethyl); C7(Carbamidomethyl); C12(Carbamidomethyl); S16(Hex(1)Pent(2)); C18(Carbamidomethyl); C29(Carbamidomethyl); C31(Carbamidomethyl)	1	1	Q01705	Q01705	Neurogenic locus notch homolog protein 1 OS=Mus musculus OX=10090 GN=Notch1 PE=1 SV=3	1	4	4	1	0	1	1	1	1096.7	4383.78	4382.72	240.893	0.263942	0	0	1.46576e+06	HCD (High Energy Collision Dissociation)	MS2	45.9603	100	12.688	4557	4557	4547	FP021821_2.raw	0/0		2.26591	427.653	73.8062	0	0.00542108	0.000202186	0	0
FALSE	High	PMI-Byonic	PMI-Byonic (A2)	A	2	Unambiguous	CHLNDACISNPCNEGSNCDTNPVNGKAICTCPSGY	[L].cHLNDAcISNPcNEGsNcDTNPVNGKAIcTcPSGY.[T]	C1(Carbamidomethyl); C7(Carbamidomethyl); C12(Carbamidomethyl); S16(Hex(1)); C18(Carbamidomethyl); C29(Carbamidomethyl); C31(Carbamidomethyl)	1	1	Q01705	Q01705	Neurogenic locus notch homolog protein 1 OS=Mus musculus OX=10090 GN=Notch1 PE=1 SV=3	1	3	3	1	0	1	1	1	1374.89	4122.65	4118.63	974.54	1.33792	0	0	1.49419e+06	HCD (High Energy Collision Dissociation)	MS2	0	100	12.4645	4457	4457	4448	FP021821_2.raw	0/0		8.20324	509.549	509.549	0	6.26268e-09	2.57865e-10	0	0
FALSE	High	PMI-Byonic	PMI-Byonic (A2)	A	2	Unambiguous	CHLNDACISNPCNEGSNCDTNPVNGKAICTCPSGY	[L].cHLNDAcISNPcNEGSNcDtNPVNGKAIcTcPSGY.[T]	C1(Carbamidomethyl); C7(Carbamidomethyl); C12(Carbamidomethyl); C18(Carbamidomethyl); T20(Hex(1)Pent(2)); C29(Carbamidomethyl); C31(Carbamidomethyl)	1	1	Q01705	Q01705	Neurogenic locus notch homolog protein 1 OS=Mus musculus OX=10090 GN=Notch1 PE=1 SV=3	1	4	4	1	0	1	1	1	1096.7	4383.77	4382.72	239.891	0.262843	0	0	1.33339e+06	HCD (High Energy Collision Dissociation)	MS2	45.7224	100	12.8261	4620	4620	4613	FP021821_2.raw	0/0		1.70784	103.582	2.12852	0	0.0195959	0.00167785	0.00166389	0
FALSE	High	PMI-Byonic	PMI-Byonic (A2)	A	2	Unambiguous	CHLNDACISNPCNEGSNCDTNPVNGKAICTCPSGY	[L].cHLNDAcISNPcNEGsncDtNPVNGKAIcTcPSGY.[T]	C1(Carbamidomethyl); C7(Carbamidomethyl); C12(Carbamidomethyl); S16(HexNAc(1)); N17(Oxidation); C18(Carbamidomethyl); T20(HexNAc(1)); C29(Carbamidomethyl); C31(Carbamidomethyl)	1	1	Q01705	Q01705	Neurogenic locus notch homolog protein 1 OS=Mus musculus OX=10090 GN=Notch1 PE=1 SV=3	1	4	4	1	0	1	1	1	1096.7	4383.78	4378.74	1152.23	1.26133	0	0	3.58569e+06	HCD (High Energy Collision Dissociation)	MS2	74.1882	74.3157	12.5309	4487	4487	4481	FP021821_2.raw	0/0		6.46419	494.455	494.455	8.2912	3.43407e-07	2.27608e-08	0	0
FALSE	High	PMI-Byonic	PMI-Byonic (A2)	A	2	Unambiguous	CHLNDACISNPCNEGSNCDTNPVNGKAICTCPSGY	[L].cHLNDAcISNPcNEGsNcDTNPVNGKAIcTcPSGY.[T]	C1(Carbamidomethyl); C7(Carbamidomethyl); C12(Carbamidomethyl); S16(Hex(1)Pent(2)); C18(Carbamidomethyl); C29(Carbamidomethyl); C31(Carbamidomethyl)	1	1	Q01705	Q01705	Neurogenic locus notch homolog protein 1 OS=Mus musculus OX=10090 GN=Notch1 PE=1 SV=3	1	4	4	1	0	1	1	1	1096.94	4384.74	4382.72	460.484	0.504543	0	0	5169465	HCD (High Energy Collision Dissociation)	MS2	32.9504	68.852	12.4781	4463	4463	4459	FP021821_2.raw	0/0		15.0898	858.227	676.898	0	8.13193e-16	6.94845e-17	0	0
FALSE	High	PMI-Byonic	PMI-Byonic (A2)	A	2	Unambiguous	CHLNDACISNPCNEGSNCDTNPVNGKAICTCPSGY	[L].cHLNDAcISNPcNEGsNcDTNPVNGKAIcTcPSGY.[T]	C1(Carbamidomethyl); C7(Carbamidomethyl); C12(Carbamidomethyl); S16(Hex(1)Pent(2)); C18(Carbamidomethyl); C29(Carbamidomethyl); C31(Carbamidomethyl)	1	1	Q01705	Q01705	Neurogenic locus notch homolog protein 1 OS=Mus musculus OX=10090 GN=Notch1 PE=1 SV=3	1	3	3	1	0	1	1	1	1462.58	4385.74	4382.72	688.224	1.00543	0	0	2.00206e+06	HCD (High Energy Collision Dissociation)	MS2	0	100	12.3869	4422	4422	4415	FP021821_2.raw	0/0		18.4106	1005.82	841.163	0	3.88471e-19	2.873e-20	0	0
FALSE	High	PMI-Byonic	PMI-Byonic (A2)	A	2	Unambiguous	CHLNDACISNPCNEGSNCDTNPVNGKAICTCPSGY	[L].cHLNDAcISNPcNEGsNcDtNPVNGKAIcTcPSGY.[T]	C1(Carbamidomethyl); C7(Carbamidomethyl); C12(Carbamidomethyl); S16(Hex(1)); C18(Carbamidomethyl); T20(Hex(1)); C29(Carbamidomethyl); C31(Carbamidomethyl)	1	1	Q01705	Q01705	Neurogenic locus notch homolog protein 1 OS=Mus musculus OX=10090 GN=Notch1 PE=1 SV=3	1	4	4	1	0	1	1	1	1070.93	4280.71	4280.69	5.48915	0.00587433	0	0	558491	HCD (High Energy Collision Dissociation)	MS2	0	100	12.3653	4412	4412	4404	FP021821_2.raw	0/0		14.0427	801	801	11.1836	9.06306e-15	6.51659e-16	0	0
FALSE	High	PMI-Byonic	PMI-Byonic (A2)	A	2	Unambiguous	TGPACSQDVDECALGANPCEHAGKCLNTLGSFECQCLQGY	[Y].TGPAcSQDVDEcALGAnPcEHAGKcLNtLGSFEcQcLQGY.[T]	C5(Carbamidomethyl); C12(Carbamidomethyl); N17(Deamidated); C19(Carbamidomethyl); C25(Carbamidomethyl); T28(Hex(1)); C34(Carbamidomethyl); C36(Carbamidomethyl)	1	1	Q01705	Q01705	Neurogenic locus notch homolog protein 1 OS=Mus musculus OX=10090 GN=Notch1 PE=1 SV=3	5	3	3	1	0	1	1	1	1546.31	4636.92	4637.89	-209.357	-0.323659	0	0	194258	HCD (High Energy Collision Dissociation)	MS2	0	100	15.2482	5676	5676	5669	FP021821_2.raw	0/0		10.415	767.079	767.079	3.6	3.84592e-11	2.4199e-12	0	0
FALSE	High	PMI-Byonic	PMI-Byonic (A2)	A	2	Unambiguous	TGPACSQDVDECALGANPCEHAGKCLNTLGSFECQCLQGY	[Y].TGPAcSQDVDEcALGANPcEHAGKcLntLGSFEcQcLQGY.[T]	C5(Carbamidomethyl); C12(Carbamidomethyl); C19(Carbamidomethyl); C25(Carbamidomethyl); N27(Oxidation); T28(Hex(1)); C34(Carbamidomethyl); C36(Carbamidomethyl)	1	1	Q01705	Q01705	Neurogenic locus notch homolog protein 1 OS=Mus musculus OX=10090 GN=Notch1 PE=1 SV=3	5	4	4	1	0	1	1	1	1163.99	4652.93	4652.9	5.61079	0.00652662	0	0	4190778	HCD (High Energy Collision Dissociation)	MS2	0	18.9882	15.2876	5693	5693	5691	FP021821_2.raw	0/0		12.7556	847.782	847.782	3.6	1.75555e-13	1.30458e-14	0	0
FALSE	High	PMI-Byonic	PMI-Byonic (A2)	A	2	Unambiguous	TGPACSQDVDECALGANPCEHAGKCLNTLGSFECQCLQGY	[Y].TGPAcSQDVDEcALGANPcEHAGKcLntLGSFEcQcLQGY.[T]	C5(Carbamidomethyl); C12(Carbamidomethyl); C19(Carbamidomethyl); C25(Carbamidomethyl); N27(Oxidation); T28(Hex(1)); C34(Carbamidomethyl); C36(Carbamidomethyl)	1	1	Q01705	Q01705	Neurogenic locus notch homolog protein 1 OS=Mus musculus OX=10090 GN=Notch1 PE=1 SV=3	5	3	3	1	0	1	1	1	1551.64	4652.91	4652.9	1.48162	0.00229795	0	0	402491	HCD (High Energy Collision Dissociation)	MS2	0	100	15.2183	5663	5663	5658	FP021821_2.raw	0/0		18.3657	1073.66	1073.66	3.6	4.30814e-19	3.59101e-20	0	0
FALSE	High	PMI-Byonic	PMI-Byonic (A2)	A	2	Unambiguous	TGPACSQDVDECALGANPCEHAGKCLNTLGSFECQCLQGY	[Y].TGPAcSQDVDEcALGANPcEHAGKcLNtLGSFEcQcLQGY.[T]	C5(Carbamidomethyl); C12(Carbamidomethyl); C19(Carbamidomethyl); C25(Carbamidomethyl); T28(Hex(1)); C34(Carbamidomethyl); C36(Carbamidomethyl)	1	1	Q01705	Q01705	Neurogenic locus notch homolog protein 1 OS=Mus musculus OX=10090 GN=Notch1 PE=1 SV=3	5	4	4	1	0	1	1	1	1159.99	4636.93	4636.91	5.27063	0.00610986	0	0	1.00481e+06	HCD (High Energy Collision Dissociation)	MS2	0	100	15.3102	5703	5703	5702	FP021821_2.raw	0/0		12.7556	800.783	800.783	3.6	1.75555e-13	1.4122e-14	0	0
FALSE	High	PMI-Byonic	PMI-Byonic (A2)	A	2	Unambiguous	TGPACSQDVDECALGANPCEHAGKCL	[Y].TGPAcSQDVDEcALGANPcEHAGKcL.[N]	C5(Carbamidomethyl); C12(Carbamidomethyl); C19(Carbamidomethyl); C25(Carbamidomethyl)	1	1	Q01705	Q01705	Neurogenic locus notch homolog protein 1 OS=Mus musculus OX=10090 GN=Notch1 PE=1 SV=3	1	3	3	1	0	1	1	1	939.732	2817.18	2817.17	3.77688	0.0035467	0	0	1.46292e+06	HCD (High Energy Collision Dissociation)	MS2	10.5939	100	11.699	4108	4108	4107	FP021821_2.raw	0/0		23.8057	1310.26	1310.26	1310.26	1.56435e-24	3.46636e-25	0	0
FALSE	High	PMI-Byonic	PMI-Byonic (A2)	A	2	Unambiguous	TGPACSQDVDECALGANPCEHAGKCLNTLGSFECQCLQGY	[Y].TGPAcSQDVDEcALGANPcEHAGKcLNtLGSFEcQcLQGY.[T]	C5(Carbamidomethyl); C12(Carbamidomethyl); C19(Carbamidomethyl); C25(Carbamidomethyl); T28(Hex(1)); C34(Carbamidomethyl); C36(Carbamidomethyl)	1	1	Q01705	Q01705	Neurogenic locus notch homolog protein 1 OS=Mus musculus OX=10090 GN=Notch1 PE=1 SV=3	5	4	4	1	0	1	1	1	1159.99	4636.94	4636.91	7.06079	0.00818506	0	0	551744	HCD (High Energy Collision Dissociation)	MS2	0	100	15.1902	5651	5651	5647	FP021821_2.raw	0/0		14.7556	924.528	924.528	3.6	1.75555e-15	1.86048e-16	0	0
FALSE	High	PMI-Byonic	PMI-Byonic (A2)	A	2	Unambiguous	TGPACSQDVDECALGANPCEHAGKCLNTLGSFECQCLQGY	[Y].TGPAcSQDVDEcALGANPcEHAGKcLnTLGsFEcQcLQGY.[T]	C5(Carbamidomethyl); C12(Carbamidomethyl); C19(Carbamidomethyl); C25(Carbamidomethyl); N27(Oxidation); S31(Hex(1)); C34(Carbamidomethyl); C36(Carbamidomethyl)	1	1	Q01705	Q01705	Neurogenic locus notch homolog protein 1 OS=Mus musculus OX=10090 GN=Notch1 PE=1 SV=3	5	4	4	1	0	1	1	1	1163.98	4652.92	4652.9	2.98726	0.00347486	0	0	708326	HCD (High Energy Collision Dissociation)	MS2	2.89921	100	15.1638	5640	5640	5636	FP021821_2.raw	0/0		12.7556	823.967	823.967	5.9629	1.75555e-13	1.19551e-14	0	0
FALSE	High	PMI-Byonic	PMI-Byonic (A2)	A	2	Unambiguous	TGPACSQDVDECALGANPCEHAGKCLNTLGSFECQCLQGY	[Y].TGPAcSQDVDEcALGAnPcEHAGKcLnTLGsFEcQcLQGY.[T]	C5(Carbamidomethyl); C12(Carbamidomethyl); N17(Deamidated); C19(Carbamidomethyl); C25(Carbamidomethyl); N27(Oxidation); S31(Hex(1)); C34(Carbamidomethyl); C36(Carbamidomethyl)	1	1	Q01705	Q01705	Neurogenic locus notch homolog protein 1 OS=Mus musculus OX=10090 GN=Notch1 PE=1 SV=3	5	3	3	1	0	1	1	1	1551.65	4652.93	4653.89	-205.001	-0.318017	0	0	314370	HCD (High Energy Collision Dissociation)	MS2	0	100	15.3446	5718	5718	5713	FP021821_2.raw	0/0		16.1439	1007.53	1007.53	4.23546	7.17947e-17	4.37044e-18	0	0
FALSE	High	PMI-Byonic	PMI-Byonic (A2)	A	2	Unambiguous	TGPACSQDVDECALGANPCEHAGKCLNTLGSFECQCLQGY	[Y].TGPAcSQDVDEcALGANPcEhAGKcLNtLGSFEcQcLQGY.[T]	C5(Carbamidomethyl); C12(Carbamidomethyl); C19(Carbamidomethyl); H21(Oxidation); C25(Carbamidomethyl); T28(Hex(1)); C34(Carbamidomethyl); C36(Carbamidomethyl)	1	1	Q01705	Q01705	Neurogenic locus notch homolog protein 1 OS=Mus musculus OX=10090 GN=Notch1 PE=1 SV=3	5	4	4	1	0	1	1	1	1163.99	4652.92	4652.9	4.14162	0.00481763	0	0	192755	HCD (High Energy Collision Dissociation)	MS2	0	100	15.5483	5805	5805	5801	FP021821_2.raw	0/0		7.75559	591.847	591.847	3.6	1.75555e-08	1.23519e-09	0	0
FALSE	High	PMI-Byonic	PMI-Byonic (A2)	A	2	Unambiguous	TGPACSQDVDECALGANPCEHAGKCLNTLGSFECQCL	[Y].TGPAcSQDVDEcALGANPcEHAGKcLnTLGsFEcQcL.[Q]	C5(Carbamidomethyl); C12(Carbamidomethyl); C19(Carbamidomethyl); C25(Carbamidomethyl); N27(Oxidation); S31(Hex(1)); C34(Carbamidomethyl); C36(Carbamidomethyl)	1	1	Q01705	Q01705	Neurogenic locus notch homolog protein 1 OS=Mus musculus OX=10090 GN=Notch1 PE=1 SV=3	4	4	4	1	0	1	1	1	1076.95	4304.79	4304.76	5.90814	0.00635828	0	0	365060	HCD (High Energy Collision Dissociation)	MS2	0	100	14.7807	5474	5474	5471	FP021821_2.raw	0/0		13.5135	811.974	811.974	0.210316	3.06548e-14	2.79278e-15	0	0
FALSE	High	PMI-Byonic	PMI-Byonic (A2)	A	2	Unambiguous	TGPACSQDVDECALGANPCEHAGKCLNTLGSFECQCLQGY	[Y].TGPAcSQDVDEcALGANPcEHAGKcLNtLGSFEcQcLQGY.[T]	C5(Carbamidomethyl); C12(Carbamidomethyl); C19(Carbamidomethyl); C25(Carbamidomethyl); T28(Hex(1)); C34(Carbamidomethyl); C36(Carbamidomethyl)	1	1	Q01705	Q01705	Neurogenic locus notch homolog protein 1 OS=Mus musculus OX=10090 GN=Notch1 PE=1 SV=3	5	4	4	1	0	1	1	1	1160.74	4639.94	4636.91	654.149	0.758307	0	0	670204	HCD (High Energy Collision Dissociation)	MS2	21.6934	100	15.4538	5765	5765	5757	FP021821_2.raw	0/0		6.35967	477.43	477.43	3.6	4.36844e-07	2.83055e-08	0	0
FALSE	High	PMI-Byonic	PMI-Byonic (A2)	A	2	Unambiguous	TGPACSQDVDECALGANPCEHAGKCLNTLGSFECQCL	[Y].TGPAcSQDVDEcALGANPcEHAGKcLNtLGSFEcQcL.[Q]	C5(Carbamidomethyl); C12(Carbamidomethyl); C19(Carbamidomethyl); C25(Carbamidomethyl); T28(Hex(1)); C34(Carbamidomethyl); C36(Carbamidomethyl)	1	1	Q01705	Q01705	Neurogenic locus notch homolog protein 1 OS=Mus musculus OX=10090 GN=Notch1 PE=1 SV=3	4	4	4	1	0	1	1	1	1072.95	4288.79	4288.77	6.79384	0.00728429	0	0	80966.7	HCD (High Energy Collision Dissociation)	MS2	0	100	14.7657	5468	5468	5460	FP021821_2.raw	0/0		8.78459	608.409	608.409	3.6	1.64213e-09	1.03176e-10	0	0
FALSE	High	PMI-Byonic	PMI-Byonic (A2)	A	2	Unambiguous	TGPACSQDVDECALGANPCEHAGKCLNTLGSFECQCL	[Y].TGPAcSQDVDEcALGANPcEHAGKcLntLGSFEcQcL.[Q]	C5(Carbamidomethyl); C12(Carbamidomethyl); C19(Carbamidomethyl); C25(Carbamidomethyl); N27(Oxidation); T28(Hex(1)); C34(Carbamidomethyl); C36(Carbamidomethyl)	1	1	Q01705	Q01705	Neurogenic locus notch homolog protein 1 OS=Mus musculus OX=10090 GN=Notch1 PE=1 SV=3	4	4	4	1	0	1	1	1	1076.95	4304.79	4304.76	6.92899	0.00745691	0	0	308077	HCD (High Energy Collision Dissociation)	MS2	0	100	14.9074	5528	5528	5526	FP021821_2.raw	0/0		10.5135	682.182	682.182	3.6	3.06548e-11	2.12932e-12	0	0
FALSE	High	PMI-Byonic	PMI-Byonic (A2)	A	2	Unambiguous	TGPACSQDVDECALGANPCEHAGKCLNTLGSFECQCLQGY	[Y].TGPAcSQDVDEcALGANPcEHAGKcLntLGSFEcQcLQGY.[T]	C5(Carbamidomethyl); C12(Carbamidomethyl); C19(Carbamidomethyl); C25(Carbamidomethyl); N27(Oxidation); T28(Hex(1)); C34(Carbamidomethyl); C36(Carbamidomethyl)	1	1	Q01705	Q01705	Neurogenic locus notch homolog protein 1 OS=Mus musculus OX=10090 GN=Notch1 PE=1 SV=3	5	4	4	1	0	1	1	1	1163.99	4652.93	4652.9	6.03056	0.0070149	0	0	804074	HCD (High Energy Collision Dissociation)	MS2	0.830351	95.0962	15.4169	5749	5749	5746	FP021821_2.raw	0/0		13.7556	864.515	864.515	3.6	1.75555e-14	1.69902e-15	0	0
FALSE	High	PMI-Byonic	PMI-Byonic (A2)	A	2	Unambiguous	GANPCEHAGKCLNTLGSFECQCLQGY	[L].GANPcEHAGKcLntLGSFEcQcLQGY.[T]	C5(Carbamidomethyl); C11(Carbamidomethyl); N13(Oxidation); T14(Hex(1)); C20(Carbamidomethyl); C22(Carbamidomethyl)	1	1	Q01705	Q01705	Neurogenic locus notch homolog protein 1 OS=Mus musculus OX=10090 GN=Notch1 PE=1 SV=3	4	3	3	1	0	1	1	1	1050.45	3149.32	3149.31	4.53657	0.00476235	0	0	422416	HCD (High Energy Collision Dissociation)	MS2	9.74318	100	13.7373	5026	5026	5020	FP021821_2.raw	0/0		7.49799	537.791	537.791	4.8	3.17694e-08	2.32729e-09	0	0
FALSE	High	PMI-Byonic	PMI-Byonic (A2)	A	2	Unambiguous	NTLGSFECQCLQGY	[L].NTLGsFEcQcLQGY.[T]	S5(Hex(1)); C8(Carbamidomethyl); C10(Carbamidomethyl)	1	1	Q01705	Q01705	Neurogenic locus notch homolog protein 1 OS=Mus musculus OX=10090 GN=Notch1 PE=1 SV=3	3	2	2	1	0	1	1	1	919.887	1838.77	1838.76	5.10442	0.00469289	0	0	862970	HCD (High Energy Collision Dissociation)	MS2	8.30071	100	15.2205	5664	5664	5658	FP021821_2.raw	0/0		7.94238	579.723	579.723	36.5652	1.14187e-08	5.85892e-10	0	0
FALSE	High	PMI-Byonic	PMI-Byonic (A2)	A	2	Unambiguous	NTLGSFECQCLQGY	[L].nTLGsFEcQcLQGY.[T]	N1(Oxidation); S5(Hex(1)); C8(Carbamidomethyl); C10(Carbamidomethyl)	1	1	Q01705	Q01705	Neurogenic locus notch homolog protein 1 OS=Mus musculus OX=10090 GN=Notch1 PE=1 SV=3	3	2	2	1	0	1	1	1	927.886	1854.76	1854.75	6.35408	0.00589262	0	0	496337	HCD (High Energy Collision Dissociation)	MS2	43.0622	100	15.4234	5752	5752	5746	FP021821_2.raw	0/0		2.28226	280.106	280.106	24.0798	0.00522085	0.000193014	0	0
FALSE	High	PMI-Byonic	PMI-Byonic (A2)	A	2	Unambiguous	NTLGSFECQCLQGY	[L].NTLGsFEcQcLQGY.[T]	S5(Hex(1)); C8(Carbamidomethyl); C10(Carbamidomethyl)	1	1	Q01705	Q01705	Neurogenic locus notch homolog protein 1 OS=Mus musculus OX=10090 GN=Notch1 PE=1 SV=3	3	2	2	1	0	1	1	1	919.888	1838.77	1838.76	6.49855	0.00597463	0	0	831833	HCD (High Energy Collision Dissociation)	MS2	8.07942	100	15.338	5715	5715	5713	FP021821_2.raw	0/0		7.94238	573.252	573.252	37.0435	1.14187e-08	6.2095e-10	0	0
FALSE	High	PMI-Byonic	PMI-Byonic (A2)	A	2	Unambiguous	GSFECQCL	[L].GSFEcQcL.[Q]	C5(Carbamidomethyl); C7(Carbamidomethyl)	1	1	Q01705	Q01705	Neurogenic locus notch homolog protein 1 OS=Mus musculus OX=10090 GN=Notch1 PE=1 SV=3	1	2	2	1	0	1	1	1	500.696	1000.39	1000.39	-0.610538	-0.000305387	0	0	231160	HCD (High Energy Collision Dissociation)	MS2	9.22575	100	18.4578	7049	7049	7044	FP021821_2.raw	0/0		1.55996	59.4435	25.8422	25.8422	0.0275451	0.00167785	0.0015748	0.00364963
FALSE	High	PMI-Byonic	PMI-Byonic (A2)	A	2	Unambiguous	QGYTGPRCEIDVNECISNPCQNDATCLDQIGEF	[L].QGYTGPRcEIDVNEcIsNPcQNDAtcLDQIGEF.[Q]	C8(Carbamidomethyl); C15(Carbamidomethyl); S17(Fuc(1)); C20(Carbamidomethyl); T25(Hex(1)Pent(2)); C26(Carbamidomethyl)	1	1	Q01705	Q01705	Neurogenic locus notch homolog protein 1 OS=Mus musculus OX=10090 GN=Notch1 PE=1 SV=3	2	4	4	1	0	1	1	1	1109.72	4435.85	4432.82	682.542	0.756397	0	0	1.37247e+06	HCD (High Energy Collision Dissociation)	MS2	35.9584	100	16.438	6185	6185	6175	FP021821_2.raw	0/0		6.78013	542.65	542.65	2.4	1.65908e-07	1.14479e-08	0	0
FALSE	High	PMI-Byonic	PMI-Byonic (A2)	A	2	Unambiguous	QGYTGPRCEIDVNECISNPCQNDATCLDQIGEF	[L].QGYtGPRcEIDVNEcIsNPcQNDATcLDQIGEF.[Q]	T4(Hex(1)Pent(2)); C8(Carbamidomethyl); C15(Carbamidomethyl); S17(Fuc(1)); C20(Carbamidomethyl); C26(Carbamidomethyl)	1	1	Q01705	Q01705	Neurogenic locus notch homolog protein 1 OS=Mus musculus OX=10090 GN=Notch1 PE=1 SV=3	2	3	3	1	0	1	1	1	1478.29	4432.85	4432.82	6.53235	0.00965225	0	0	171346	HCD (High Energy Collision Dissociation)	MS2	0	100	16.5068	6214	6214	6208	FP021821_2.raw	0/0		7.01698	472.758	472.758	3.6	9.6165e-08	7.00199e-09	0	0
FALSE	High	PMI-Byonic	PMI-Byonic (A2)	A	2	Unambiguous	TGPRCEIDVNECISNPCQNDATCLDQIGEF	[Y].TGPRcEIDVNEcIsNPcQNDAtcLDQIGEF.[Q]	C5(Carbamidomethyl); C12(Carbamidomethyl); S14(Hex(1)Pent(2)); C17(Carbamidomethyl); T22(HexNAc(1)Hex(1)Fuc(1)NeuAc(1)); C23(Carbamidomethyl)	1	1	Q01705	Q01705	Neurogenic locus notch homolog protein 1 OS=Mus musculus OX=10090 GN=Notch1 PE=1 SV=3	1	4	4	1	0	1	1	1	1185.99	4740.92	4740.9	2.97351	0.00352428	0	0	393923	HCD (High Energy Collision Dissociation)	MS2	0	100	16.9027	6383	6383	6373	FP021821_2.raw	0/0		9.65024	729.891	281.084	3.6	2.23747e-10	1.58667e-11	0	0
FALSE	High	PMI-Byonic	PMI-Byonic (A2)	A	2	Unambiguous	TGPRCEIDVNECISNPCQNDATCLDQIGEF	[Y].TGPRcEIDVNEcIsNPcQNDAtcLDQIGEF.[Q]	C5(Carbamidomethyl); C12(Carbamidomethyl); S14(Hex(1)Pent(2)); C17(Carbamidomethyl); T22(Fuc(1)); C23(Carbamidomethyl)	1	1	Q01705	Q01705	Neurogenic locus notch homolog protein 1 OS=Mus musculus OX=10090 GN=Notch1 PE=1 SV=3	1	4	4	1	0	1	1	1	1021.93	4084.68	4084.68	1.67617	0.00171165	0	0	359976	HCD (High Energy Collision Dissociation)	MS2	43.1781	100	16.3935	6165	6165	6164	FP021821_2.raw	0/0		9.19994	639.262	639.262	0.207183	6.3105e-10	2.95601e-11	0	0
FALSE	High	PMI-Byonic	PMI-Byonic (A2)	A	2	Unambiguous	TGPRCEIDVNECISNPCQNDATCLDQIGEF	[Y].TGPRcEIDVNEcIsNPcQNDAtcLDQIGEF.[Q]	C5(Carbamidomethyl); C12(Carbamidomethyl); S14(Fuc(1)); C17(Carbamidomethyl); T22(Hex(1)Pent(2)); C23(Carbamidomethyl)	1	1	Q01705	Q01705	Neurogenic locus notch homolog protein 1 OS=Mus musculus OX=10090 GN=Notch1 PE=1 SV=3	1	3	3	1	0	1	1	1	1362.24	4084.69	4084.68	3.90589	0.00531809	0	0	375849	HCD (High Energy Collision Dissociation)	MS2	0	100	16.5223	6220	6220	6219	FP021821_2.raw	0/0		9.56984	620.123	620.123	10.3962	2.69253e-10	1.87272e-11	0	0
FALSE	High	PMI-Byonic	PMI-Byonic (A2)	A	2	Unambiguous	TGPRCEIDVNECISNPCQNDATCLDQIGEF	[Y].TGPRcEIDVNEcIsNPcQNDAtcLDQIGEF.[Q]	C5(Carbamidomethyl); C12(Carbamidomethyl); S14(Fuc(1)); C17(Carbamidomethyl); T22(Hex(1)Pent(2)); C23(Carbamidomethyl)	1	1	Q01705	Q01705	Neurogenic locus notch homolog protein 1 OS=Mus musculus OX=10090 GN=Notch1 PE=1 SV=3	1	3	3	1	0	1	1	1	1362.24	4084.69	4084.68	4.17485	0.00568431	0	0	694076	HCD (High Energy Collision Dissociation)	MS2	0	100	16.398	6167	6167	6164	FP021821_2.raw	0/0		11.5698	707.174	707.174	9.88934	2.69253e-12	2.57932e-13	0	0
FALSE	High	PMI-Byonic	PMI-Byonic (A2)	A	2	Unambiguous	TGPRCEIDVNECISNPCQNDATCLDQIGEFQCICMPGYEGVY	[Y].tGPRcEIDVNEcIsNPcQNDATcLDQIGEFQcIcMPGYEGVY.[C]	T1(Hex(1)Pent(2)); C5(Carbamidomethyl); C12(Carbamidomethyl); S14(Fuc(1)); C17(Carbamidomethyl); C23(Carbamidomethyl); C32(Carbamidomethyl); C34(Carbamidomethyl)	1	1	Q01705	Q01705	Neurogenic locus notch homolog protein 1 OS=Mus musculus OX=10090 GN=Notch1 PE=1 SV=3	3	4	4	1	0	1	1	1	1387.07	5545.28	5542.26	544.885	0.754972	0	0	371812	HCD (High Energy Collision Dissociation)	MS2	0	100	18.4902	7063	7063	7055	FP021821_2.raw	0/0		1.56077	16.6621	16.6621	2	0.0274938	0.00167785	0.00157729	0.003663
FALSE	High	PMI-Byonic	PMI-Byonic (A2)	A	2	Unambiguous	TGPRCEIDVNECISNPCQNDATCLDQIGEF	[Y].TGPRcEIDVNEcIsNPcQNDATcLDQIGEF.[Q]	C5(Carbamidomethyl); C12(Carbamidomethyl); S14(Hex(1)Pent(2)); C17(Carbamidomethyl); C23(Carbamidomethyl)	1	1	Q01705	Q01705	Neurogenic locus notch homolog protein 1 OS=Mus musculus OX=10090 GN=Notch1 PE=1 SV=3	1	4	4	1	0	1	1	1	985.416	3938.64	3938.62	5.40759	0.00532461	0	0	129627	HCD (High Energy Collision Dissociation)	MS2	6.15786	100	16.3449	6144	6144	6142	FP021821_2.raw	0/0		6.51473	450.939	450.939	3.6	3.0568e-07	2.04379e-08	0	0
FALSE	High	PMI-Byonic	PMI-Byonic (A2)	A	2	Unambiguous	TGPRCEIDVNECISNPCQNDATCLDQIGEF	[Y].TGPRcEIDVNEcIsNPcQNDAtcLDQIGEF.[Q]	C5(Carbamidomethyl); C12(Carbamidomethyl); S14(Hex(1)Pent(2)); C17(Carbamidomethyl); T22(Fuc(1)); C23(Carbamidomethyl)	1	1	Q01705	Q01705	Neurogenic locus notch homolog protein 1 OS=Mus musculus OX=10090 GN=Notch1 PE=1 SV=3	1	4	4	1	0	1	1	1	1021.93	4084.7	4084.68	5.32213	0.00543479	0	0	2496272	HCD (High Energy Collision Dissociation)	MS2	0	46.0843	16.2671	6111	6111	6109	FP021821_2.raw	0/0		9.91065	668.457	668.457	7.17369	1.22844e-10	7.52398e-12	0	0
FALSE	High	PMI-Byonic	PMI-Byonic (A2)	A	2	Unambiguous	TGPRCEIDVNECISNPCQNDATCLDQIGEF	[Y].TGPRcEIDVNEcIsNPcQNDAtcLDQIGEF.[Q]	C5(Carbamidomethyl); C12(Carbamidomethyl); S14(Hex(1)Pent(2)); C17(Carbamidomethyl); T22(HexNAc(1)Fuc(1)); C23(Carbamidomethyl)	1	1	Q01705	Q01705	Neurogenic locus notch homolog protein 1 OS=Mus musculus OX=10090 GN=Notch1 PE=1 SV=3	1	3	3	1	0	1	1	1	1429.93	4287.79	4287.76	6.78932	0.00970366	0	0	125354	HCD (High Energy Collision Dissociation)	MS2	0	100	15.8601	5938	5938	5933	FP021821_2.raw	0/0		6.69434	388.877	388.877	0	2.02144e-07	1.36405e-08	0	0
FALSE	High	PMI-Byonic	PMI-Byonic (A2)	A	2	Unambiguous	TGPRCEIDVNECISNPCQNDATCLDQIGEF	[Y].TGPRcEIDVNEcIsNPcQNDAtcLDQIGEF.[Q]	C5(Carbamidomethyl); C12(Carbamidomethyl); S14(HexNAc(1)Fuc(1)); C17(Carbamidomethyl); T22(Hex(1)Pent(2)); C23(Carbamidomethyl)	1	1	Q01705	Q01705	Neurogenic locus notch homolog protein 1 OS=Mus musculus OX=10090 GN=Notch1 PE=1 SV=3	1	4	4	1	0	1	1	1	1072.7	4287.79	4287.76	8.13849	0.00872397	0	0	105749	HCD (High Energy Collision Dissociation)	MS2	0	100	15.9183	5963	5963	5955	FP021821_2.raw	0/0		4.40085	276.892	276.892	1.2	3.97331e-05	1.46397e-06	0	0
FALSE	High	PMI-Byonic	PMI-Byonic (A2)	A	2	Unambiguous	TGPRCEIDVNECISNPCQNDATCLDQIGEF	[Y].TGPRcEIDVNEcIsNPcQNDATcLDQIGEF.[Q]	C5(Carbamidomethyl); C12(Carbamidomethyl); S14(Hex(1)Pent(2)); C17(Carbamidomethyl); C23(Carbamidomethyl)	1	1	Q01705	Q01705	Neurogenic locus notch homolog protein 1 OS=Mus musculus OX=10090 GN=Notch1 PE=1 SV=3	1	3	3	1	0	1	1	1	1313.55	3938.64	3938.62	5.30253	0.00696155	0	0	1.55043e+06	HCD (High Energy Collision Dissociation)	MS2	0	100	16.2908	6121	6121	6120	FP021821_2.raw	0/0		13.5698	806.739	806.739	3.6	2.69253e-14	2.37533e-15	0	0
FALSE	High	PMI-Byonic	PMI-Byonic (A2)	A	2	Unambiguous	TGPRCEIDVNECISNPCQNDATCLDQIGEF	[Y].TGPRcEIDVNEcIsNPcQNDAtcLDQIGEF.[Q]	C5(Carbamidomethyl); C12(Carbamidomethyl); S14(Hex(1)Pent(2)); C17(Carbamidomethyl); T22(Fuc(1)); C23(Carbamidomethyl)	1	1	Q01705	Q01705	Neurogenic locus notch homolog protein 1 OS=Mus musculus OX=10090 GN=Notch1 PE=1 SV=3	1	3	3	1	0	1	1	1	1362.24	4084.7	4084.68	5.34036	0.00727122	0	0	1.91963e+06	HCD (High Energy Collision Dissociation)	MS2	0	74.9614	16.1409	6057	6057	6054	FP021821_2.raw	0/0		14.2806	879.41	879.41	1.43209	5.24143e-15	3.55188e-16	0	0
FALSE	High	PMI-Byonic	PMI-Byonic (A2)	A	2	Unambiguous	TGPRCEIDVNECISNPCQNDATCLDQIGEF	[Y].TGPRcEIDVNEcIsNPcQNDAtcLDQIGEF.[Q]	C5(Carbamidomethyl); C12(Carbamidomethyl); S14(Hex(1)Pent(2)); C17(Carbamidomethyl); T22(Fuc(1)); C23(Carbamidomethyl)	1	1	Q01705	Q01705	Neurogenic locus notch homolog protein 1 OS=Mus musculus OX=10090 GN=Notch1 PE=1 SV=3	1	4	4	1	0	1	1	1	1021.93	4084.71	4084.68	7.83246	0.00799827	0	0	895671	HCD (High Energy Collision Dissociation)	MS2	4.79378	100	16.1431	6058	6058	6054	FP021821_2.raw	0/0		9.91065	670.154	670.154	5.82089	1.22844e-10	7.04348e-12	0	0
FALSE	High	PMI-Byonic	PMI-Byonic (A2)	A	2	Unambiguous	TGPRCEIDVNECISNPCQNDATCLDQIGEF	[Y].TGPRcEIDVNEcIsNPcQNDATcLDQIGEF.[Q]	C5(Carbamidomethyl); C12(Carbamidomethyl); S14(Hex(1)Pent(2)); C17(Carbamidomethyl); C23(Carbamidomethyl)	1	1	Q01705	Q01705	Neurogenic locus notch homolog protein 1 OS=Mus musculus OX=10090 GN=Notch1 PE=1 SV=3	1	3	3	1	0	1	1	1	1313.55	3938.62	3938.62	0.374613	0.000491819	0	0	141186	HCD (High Energy Collision Dissociation)	MS2	34.0822	100	16.4896	6207	6207	6197	FP021821_2.raw	0/0		5.20668	297.852	297.852	3.6	6.21332e-06	1.87815e-07	0	0
FALSE	High	PMI-Byonic	PMI-Byonic (A2)	A	2	Ambiguous	TGPRCEIDVNECISNPCQNDATCL	[Y].TGPRcEIDVNEcIsNPcQNDAtcL.[D]	C5(Carbamidomethyl); C12(Carbamidomethyl); S14(HexNAc(1)Hex(1)Fuc(1)); C17(Carbamidomethyl); T22(HexNAc(1)Hex(1)Fuc(1)NeuAc(1)); C23(Carbamidomethyl)	1	1	Q01705	Q01705	Neurogenic locus notch homolog protein 1 OS=Mus musculus OX=10090 GN=Notch1 PE=1 SV=3	0	4	4		0	2	2	2	1035.91	4140.62	4136.66	958.515	0.991262	0	0	1171879	HCD (High Energy Collision Dissociation)	MS2	34.3766	100	16.2078	6086	6086	6076	FP021821_2.raw	0/0		1.55383	196.158	196.158	2.4	0.0279365	0.00167785	0.00157233	0.00363636
FALSE	High	PMI-Byonic	PMI-Byonic (A2)	A	2	Ambiguous	TGPRCEIDVNECISNPCQNDATCL	[Y].TGPRcEIDVNEcIsNPcqnDAtcL.[D]	C5(Carbamidomethyl); C12(Carbamidomethyl); S14(HexNAc(1)Hex(1)Fuc(1)); C17(Carbamidomethyl); Q18(Deamidated); N19(Deamidated); T22(HexNAc(1)Hex(1)Fuc(1)NeuAc(1)); C23(Carbamidomethyl)	1	1	Q01705	Q01705	Neurogenic locus notch homolog protein 1 OS=Mus musculus OX=10090 GN=Notch1 PE=1 SV=3	0	4	4	0.2327	0	1	1	1	1035.91	4140.62	4138.62	482.531	0.499254	0	0	1171879	HCD (High Energy Collision Dissociation)	MS2	34.3766	100	16.2078	6086	6086	6076	FP021821_2.raw	0/0		2.02077	185.993	185.993	2.4	0.00953292	0.00040337	0	0
FALSE	High	PMI-Byonic	PMI-Byonic (A2)	A	2	Unambiguous	TGPRCEIDVNECISNPCQNDATCLDQIGEF	[Y].TGPRcEIDVNEcIsNPcQNDAtcLDQIGEF.[Q]	C5(Carbamidomethyl); C12(Carbamidomethyl); S14(Fuc(1)); C17(Carbamidomethyl); T22(Hex(1)Pent(2)); C23(Carbamidomethyl)	1	1	Q01705	Q01705	Neurogenic locus notch homolog protein 1 OS=Mus musculus OX=10090 GN=Notch1 PE=1 SV=3	1	3	3	1	0	1	1	1	1362.24	4084.7	4084.68	4.71278	0.00641673	0	0	4939655	HCD (High Energy Collision Dissociation)	MS2	0	36.985	16.2658	6110	6110	6109	FP021821_2.raw	0/0		15.5698	923.299	923.299	1.2	2.69253e-16	3.45978e-17	0	0
FALSE	High	PMI-Byonic	PMI-Byonic (A2)	A	2	Unambiguous	TGPRCEIDVNECISNPCQNDATCLDQIGEF	[Y].TGPRcEIDVNEcIsNPcQNDATcLDQIGEF.[Q]	C5(Carbamidomethyl); C12(Carbamidomethyl); S14(Hex(1)Pent(2)); C17(Carbamidomethyl); C23(Carbamidomethyl)	1	1	Q01705	Q01705	Neurogenic locus notch homolog protein 1 OS=Mus musculus OX=10090 GN=Notch1 PE=1 SV=3	1	4	4	1	0	1	1	1	985.414	3938.64	3938.62	4.16786	0.00410391	0	0	801299	HCD (High Energy Collision Dissociation)	MS2	1.31967	100	16.2206	6091	6091	6087	FP021821_2.raw	0/0		9.19994	646.78	646.78	3.6	6.3105e-10	2.72731e-11	0	0
FALSE	High	PMI-Byonic	PMI-Byonic (A2)	A	2	Unambiguous	TGPRCEIDVNECISNPCQNDATCLDQIGEF	[Y].TGPRcEIDVNEcIsNPcQNDATcLDQIGEF.[Q]	C5(Carbamidomethyl); C12(Carbamidomethyl); S14(Hex(1)Pent(2)); C17(Carbamidomethyl); C23(Carbamidomethyl)	1	1	Q01705	Q01705	Neurogenic locus notch homolog protein 1 OS=Mus musculus OX=10090 GN=Notch1 PE=1 SV=3	1	3	3	1	0	1	1	1	1313.55	3938.63	3938.62	3.90783	0.00513049	0	0	448076	HCD (High Energy Collision Dissociation)	MS2	0	100	16.1668	6068	6068	6065	FP021821_2.raw	0/0		10.2806	653.856	653.856	3.6	5.24143e-11	2.64014e-12	0	0
FALSE	High	PMI-Byonic	PMI-Byonic (A2)	A	2	Unambiguous	QCICMPGYEGVYCEINTDECASSPCLHNGHCMDKINEF	[F].QcIcMPGYEGVYcEINTDEcAsSPcLHNGHcMDKINEF.[Q]	C2(Carbamidomethyl); C4(Carbamidomethyl); C13(Carbamidomethyl); C20(Carbamidomethyl); S22(Hex(1)Pent(2)); C25(Carbamidomethyl); C31(Carbamidomethyl)	1	1	Q01705	Q01705	Neurogenic locus notch homolog protein 1 OS=Mus musculus OX=10090 GN=Notch1 PE=1 SV=3	3	5	5	1	0	1	1	1	1005.2	5021.98	5021.96	2.74767	0.00275973	0	0	256808	HCD (High Energy Collision Dissociation)	MS2	1.95237	100	15.2161	5662	5662	5658	FP021821_2.raw	0/0		18.5593	1098.34	1098.34	0	2.75894e-19	1.55673e-20	0	0
FALSE	High	PMI-Byonic	PMI-Byonic (A2)	A	2	Unambiguous	QCICMPGYEGVYCEINTDECASSPCLHNGHCMDKINEF	[F].QcIcMPGYEGVYcEINtDEcASSPcLHNGHcMDKINEF.[Q]	C2(Carbamidomethyl); C4(Carbamidomethyl); C13(Carbamidomethyl); T17(Hex(1)Pent(2)); C20(Carbamidomethyl); C25(Carbamidomethyl); C31(Carbamidomethyl)	1	1	Q01705	Q01705	Neurogenic locus notch homolog protein 1 OS=Mus musculus OX=10090 GN=Notch1 PE=1 SV=3	3	4	4	1	0	1	1	1	1256.25	5022	5021.96	6.72459	0.00844265	0	0	245422	HCD (High Energy Collision Dissociation)	MS2	0	100	15.6386	5844	5844	5834	FP021821_2.raw	0/0		21.1694	1197.91	1197.91	0	6.77045e-22	5.11083e-23	0	0
FALSE	High	PMI-Byonic	PMI-Byonic (A2)	A	2	Unambiguous	QCICMPGYEGVYCEINTDECASSPCLHNGHCMDKINEF	[F].QcIcMPGYEGVYcEINTDEcAsSPcLHNGHcMdKINEF.[Q]	C2(Carbamidomethyl); C4(Carbamidomethyl); C13(Carbamidomethyl); C20(Carbamidomethyl); S22(Hex(1)Pent(2)); C25(Carbamidomethyl); C31(Carbamidomethyl); D33(Oxidation)	1	1	Q01705	Q01705	Neurogenic locus notch homolog protein 1 OS=Mus musculus OX=10090 GN=Notch1 PE=1 SV=3	3	4	4	1	0	1	1	1	1261.26	5042.01	5037.96	805.077	1.01399	0	0	847081	HCD (High Energy Collision Dissociation)	MS2	71.5063	100	15.484	5778	5778	5768	FP021821_2.raw	0/0		18.1694	1044.96	1044.96	0	6.77045e-19	4.7158e-20	0	0
FALSE	High	PMI-Byonic	PMI-Byonic (A2)	A	2	Unambiguous	QCICMPGYEGVYCEINTDECASSPCLHNGHCMDKINEF	[F].qcIcMPGYEGVYcEIntDEcASsPcLHNGHcMDKINEF.[Q]	Q1(Deamidated); C2(Carbamidomethyl); C4(Carbamidomethyl); C13(Carbamidomethyl); N16(Deamidated); T17(HexNAc(1)); C20(Carbamidomethyl); S23(HexNAc(1)); C25(Carbamidomethyl); C31(Carbamidomethyl)	1	1	Q01705	Q01705	Neurogenic locus notch homolog protein 1 OS=Mus musculus OX=10090 GN=Notch1 PE=1 SV=3	3	4	4	1	0	1	1	1	1252	5004.97	5003.95	204.116	0.255346	0	0	102042	HCD (High Energy Collision Dissociation)	MS2	0	100	16.7373	6312	6312	6307	FP021821_2.raw	0/0		5.4017	215.357	215.357	0	3.96553e-06	1.13358e-07	0	0
FALSE	High	PMI-Byonic	PMI-Byonic (A2)	A	2	Unambiguous	QCICMPGYEGVYCEINTDECASSPCLHNGHCMDKINEFQCQCPKGF	[F].QcIcMPGYEGVYcEINTDEcAsSPcLHNGHcMDKINEFQcQcPKGF.[N]	C2(Carbamidomethyl); C4(Carbamidomethyl); C13(Carbamidomethyl); C20(Carbamidomethyl); S22(Hex(1)Pent(2)); C25(Carbamidomethyl); C31(Carbamidomethyl); C40(Carbamidomethyl); C42(Carbamidomethyl)	1	1	Q01705	Q01705	Neurogenic locus notch homolog protein 1 OS=Mus musculus OX=10090 GN=Notch1 PE=1 SV=3	4	5	5	1	0	1	1	1	1206.49	6028.41	6027.38	171.782	0.207079	0	0	0	HCD (High Energy Collision Dissociation)	MS2		100	15.4494	5763	5763	5757	FP021821_2.raw	0/0		11.7751	757.499	757.499	0	1.67832e-12	1.66928e-13	0	0
FALSE	High	PMI-Byonic	PMI-Byonic (A2)	A	2	Unambiguous	QCICMPGYEGVYCEINTDECASSPCLHNGHCMDKINEF	[F].QcIcMPGYEGVYcEINTDEcAsSPcLHNGHcMDKINEF.[Q]	C2(Carbamidomethyl); C4(Carbamidomethyl); C13(Carbamidomethyl); C20(Carbamidomethyl); S22(Hex(1)Pent(2)); C25(Carbamidomethyl); C31(Carbamidomethyl)	1	1	Q01705	Q01705	Neurogenic locus notch homolog protein 1 OS=Mus musculus OX=10090 GN=Notch1 PE=1 SV=3	3	4	4	1	0	1	1	1	1256.25	5021.99	5021.96	6.14121	0.00771023	0	0	2.26872e+06	HCD (High Energy Collision Dissociation)	MS2	0	42.9471	15.3878	5736	5736	5735	FP021821_2.raw	0/0		23.8801	1342.21	1342.21	0	1.31797e-24	2.85751e-25	0	0
FALSE	High	PMI-Byonic	PMI-Byonic (A2)	A	2	Unambiguous	QCICMPGYEGVYCEINTDECASSPCLHNGHCMDKINEF	[F].QcIcMPGYEGVYcEINtDEcASSPcLHNGHcMdKINEF.[Q]	C2(Carbamidomethyl); C4(Carbamidomethyl); C13(Carbamidomethyl); T17(Hex(1)Pent(2)); C20(Carbamidomethyl); C25(Carbamidomethyl); C31(Carbamidomethyl); D33(Oxidation)	1	1	Q01705	Q01705	Neurogenic locus notch homolog protein 1 OS=Mus musculus OX=10090 GN=Notch1 PE=1 SV=3	3	4	4	1	0	1	1	1	1260.25	5037.97	5037.96	2.28503	0.00287797	0	0	205731	HCD (High Energy Collision Dissociation)	MS2	3.7064	100	14.8087	5486	5486	5482	FP021821_2.raw	0/0		21.8801	1202.18	1202.18	0	1.31797e-22	1.51327e-23	0	0
FALSE	High	PMI-Byonic	PMI-Byonic (A2)	A	2	Unambiguous	QCICMPGYEGVYCEINTDECASSPCLHNGHCMDKINEF	[F].QcIcMPGYEGVYcEINTDEcAsSPcLHNGHcMDKINEF.[Q]	C2(Carbamidomethyl); C4(Carbamidomethyl); C13(Carbamidomethyl); C20(Carbamidomethyl); S22(Hex(1)Pent(2)); C25(Carbamidomethyl); C31(Carbamidomethyl)	1	1	Q01705	Q01705	Neurogenic locus notch homolog protein 1 OS=Mus musculus OX=10090 GN=Notch1 PE=1 SV=3	3	4	4	1	0	1	1	1	1256.75	5023.99	5021.96	404.586	0.507954	0	0	647267	HCD (High Energy Collision Dissociation)	MS2	34.568	100	15.8709	5943	5943	5933	FP021821_2.raw	0/0		19.1694	1079.17	1079.17	0	6.77045e-20	3.11023e-21	0	0
FALSE	High	PMI-Byonic	PMI-Byonic (A2)	A	2	Unambiguous	QCICMPGYEGVYCEINTDECASSPCLHNGHCMDKINEF	[F].QcIcMPGYEGVYcEINtDEcASSPcLHNGHcMDKINEF.[Q]	C2(Carbamidomethyl); C4(Carbamidomethyl); C13(Carbamidomethyl); T17(Hex(1)Pent(2)); C20(Carbamidomethyl); C25(Carbamidomethyl); C31(Carbamidomethyl)	1	1	Q01705	Q01705	Neurogenic locus notch homolog protein 1 OS=Mus musculus OX=10090 GN=Notch1 PE=1 SV=3	3	5	5	1	0	1	1	1	1005.2	5021.97	5021.96	1.35	0.00135593	0	0	158244	HCD (High Energy Collision Dissociation)	MS2	0	100	15.3402	5716	5716	5713	FP021821_2.raw	0/0		19.8485	1133.18	1133.18	0	1.41727e-20	1.03743e-21	0	0
FALSE	High	PMI-Byonic	PMI-Byonic (A2)	A	2	Unambiguous	QCICMPGYEGVYCEINTDECASSPCLHNGHCMDKINEFQCQCPKGF	[F].QcIcMPGYEGVYcEINTDEcAsSPcLHNGHcMDKINEFQcQcPKGF.[N]	C2(Carbamidomethyl); C4(Carbamidomethyl); C13(Carbamidomethyl); C20(Carbamidomethyl); S22(Hex(1)Pent(2)); C25(Carbamidomethyl); C31(Carbamidomethyl); C40(Carbamidomethyl); C42(Carbamidomethyl)	1	1	Q01705	Q01705	Neurogenic locus notch homolog protein 1 OS=Mus musculus OX=10090 GN=Notch1 PE=1 SV=3	4	5	5	1	0	1	1	1	1206.29	6027.42	6027.38	7.38628	0.00890398	0	0	500416	HCD (High Energy Collision Dissociation)	MS2	0	43.073	15.0823	5605	5605	5603	FP021821_2.raw	0/0		24.0644	1363.01	1363.01	0	8.62158e-25	1.7106e-25	0	0
FALSE	High	PMI-Byonic	PMI-Byonic (A2)	A	2	Unambiguous	QCICMPGYEGVYCEINTDECASSPCLHNGHCMDKINEF	[F].QcIcMPGYEGVYcEINtDEcASSPcLHNGHcMDKINEF.[Q]	C2(Carbamidomethyl); C4(Carbamidomethyl); C13(Carbamidomethyl); T17(Hex(1)Pent(2)); C20(Carbamidomethyl); C25(Carbamidomethyl); C31(Carbamidomethyl)	1	1	Q01705	Q01705	Neurogenic locus notch homolog protein 1 OS=Mus musculus OX=10090 GN=Notch1 PE=1 SV=3	3	4	4	1	0	1	1	1	1257	5024.99	5021.96	603.712	0.757954	0	0	955904	HCD (High Energy Collision Dissociation)	MS2	34.0429	100	15.1467	5633	5633	5625	FP021821_2.raw	0/0		22.8801	1272.53	1272.53	0	1.31797e-23	1.55482e-24	0	0
FALSE	High	PMI-Byonic	PMI-Byonic (A2)	A	2	Unambiguous	QCICMPGYEGVYCEINTDECASSPCLHNGHCMDKINEF	[F].QcIcMPGYEGVYcEINTDEcAsSPcLHNGHcMDKINEF.[Q]	C2(Carbamidomethyl); C4(Carbamidomethyl); C13(Carbamidomethyl); C20(Carbamidomethyl); S22(Hex(1)Pent(2)); C25(Carbamidomethyl); C31(Carbamidomethyl)	1	1	Q01705	Q01705	Neurogenic locus notch homolog protein 1 OS=Mus musculus OX=10090 GN=Notch1 PE=1 SV=3	3	4	4	1	0	1	1	1	1256.26	5022	5021.96	7.40519	0.00929715	0	0	6329886	HCD (High Energy Collision Dissociation)	MS2	0	21.4601	15.261	5681	5681	5680	FP021821_2.raw	0/0		22.8801	1262.72	1232.77	0	1.31797e-23	2.00193e-24	0	0
FALSE	High	PMI-Byonic	PMI-Byonic (A2)	A	2	Unambiguous	QCICMPGYEGVYCEINTDECASSPCLHNGHCMDKINEF	[F].QcIcMPGYEGVYcEINTDEcASsPcLHnGHcMDKINEF.[Q]	C2(Carbamidomethyl); C4(Carbamidomethyl); C13(Carbamidomethyl); C20(Carbamidomethyl); S23(Hex(1)Pent(2)); C25(Carbamidomethyl); N28(Deamidated); C31(Carbamidomethyl)	1	1	Q01705	Q01705	Neurogenic locus notch homolog protein 1 OS=Mus musculus OX=10090 GN=Notch1 PE=1 SV=3	3	4	4	1	0	1	1	1	1256.5	5022.98	5022.95	6.01706	0.00755584	0	0	938683	HCD (High Energy Collision Dissociation)	MS2	0	100	16.1372	6055	6055	6054	FP021821_2.raw	0/0		22.8801	1294.94	1235.48	0	1.31797e-23	2.41592e-24	0	0
FALSE	High	PMI-Byonic	PMI-Byonic (A2)	A	2	Unambiguous	QCICMPGYEGVYCEINTDECASSPCLHNGHCMDKINEF	[F].QcIcmPGYEGVYcEINTDEcASsPcLHNGHcMDKINEF.[Q]	C2(Carbamidomethyl); C4(Carbamidomethyl); M5(Oxidation); C13(Carbamidomethyl); C20(Carbamidomethyl); S23(Hex(1)Pent(2)); C25(Carbamidomethyl); C31(Carbamidomethyl)	1	1	Q01705	Q01705	Neurogenic locus notch homolog protein 1 OS=Mus musculus OX=10090 GN=Notch1 PE=1 SV=3	3	4	4	1	0	1	1	1	1261	5040.99	5037.96	602.61	0.758981	0	0	943214	HCD (High Energy Collision Dissociation)	MS2	0	100	15.2033	5657	5657	5647	FP021821_2.raw	0/0		15.8801	933.866	933.866	0	1.31797e-16	1.14458e-17	0	0
FALSE	High	PMI-Byonic	PMI-Byonic (A2)	A	2	Unambiguous	QCICMPGYEGVYCEINTDECASSPCLHNGHCMDKINEFQCQCPKGF	[F].QcIcMPGYEGVYcEINTDEcAsSPcLHNGHcMDKINEFQcQcPKGF.[N]	C2(Carbamidomethyl); C4(Carbamidomethyl); C13(Carbamidomethyl); C20(Carbamidomethyl); S22(Hex(1)Pent(2)); C25(Carbamidomethyl); C31(Carbamidomethyl); C40(Carbamidomethyl); C42(Carbamidomethyl)	1	1	Q01705	Q01705	Neurogenic locus notch homolog protein 1 OS=Mus musculus OX=10090 GN=Notch1 PE=1 SV=3	4	5	5	1	0	1	1	1	1207.09	6031.43	6027.38	671.47	0.809441	0	0	896411	HCD (High Energy Collision Dissociation)	MS2	19.8219	100	15.2117	5660	5660	5658	FP021821_2.raw	0/0		20.7751	1238.68	1238.68	0	1.67832e-21	1.07954e-22	0	0
FALSE	High	PMI-Byonic	PMI-Byonic (A2)	A	2	Unambiguous	QCICMPGYEGVYCEINTDECASSPCLHNGHCMDKINEFQCQCPKGF	[F].QcIcMPGYEGVYcEINTDEcAsSPcLHNGHcMDKINEFQcQcPKGF.[N]	C2(Carbamidomethyl); C4(Carbamidomethyl); C13(Carbamidomethyl); C20(Carbamidomethyl); S22(Hex(1)Pent(2)); C25(Carbamidomethyl); C31(Carbamidomethyl); C40(Carbamidomethyl); C42(Carbamidomethyl)	1	1	Q01705	Q01705	Neurogenic locus notch homolog protein 1 OS=Mus musculus OX=10090 GN=Notch1 PE=1 SV=3	4	5	5	1	0	1	1	1	1206.69	6029.41	6027.38	337.707	0.407097	0	0	1.71032e+06	HCD (High Energy Collision Dissociation)	MS2	40.0075	100	14.966	5554	5554	5548	FP021821_2.raw	0/0		22.0644	1264.61	1264.61	0	8.62157e-23	7.60594e-24	0	0
FALSE	High	PMI-Byonic	PMI-Byonic (A2)	A	2	Unambiguous	QCICMPGYEGVYCEINTDECASSPCLHNGHCMDKINEF	[F].QcIcMPGYEGVYcEINTDEcASsPcLHnGHcMDKINEF.[Q]	C2(Carbamidomethyl); C4(Carbamidomethyl); C13(Carbamidomethyl); C20(Carbamidomethyl); S23(Hex(1)Pent(2)); C25(Carbamidomethyl); N28(Deamidated); C31(Carbamidomethyl)	1	1	Q01705	Q01705	Neurogenic locus notch homolog protein 1 OS=Mus musculus OX=10090 GN=Notch1 PE=1 SV=3	3	4	4	1	0	1	1	1	1257	5024.98	5022.95	405.259	0.508899	0	0	790185	HCD (High Energy Collision Dissociation)	MS2	33.6845	100	16.0206	6006	6006	5999	FP021821_2.raw	0/0		21.8801	1246.17	1246.17	0	1.31797e-22	1.8564e-23	0	0
FALSE	High	PMI-Byonic	PMI-Byonic (A2)	A	2	Unambiguous	CEINTDECASSPCLHNGHCMDKINEF	[Y].cEINTDEcASsPcLHNGHcMDKINEF.[Q]	C1(Carbamidomethyl); C8(Carbamidomethyl); S11(Hex(1)Pent(2)); C13(Carbamidomethyl); C19(Carbamidomethyl)	1	1	Q01705	Q01705	Neurogenic locus notch homolog protein 1 OS=Mus musculus OX=10090 GN=Notch1 PE=1 SV=3	1	4	4	1	0	1	1	1	891.856	3564.4	3564.39	4.58245	0.00408341	0	0	2952579	HCD (High Energy Collision Dissociation)	MS2	2.58159	97.6466	11.8738	4187	4187	4184	FP021821_2.raw	0/0		23.7586	1323.42	1323.42	1.2	1.74347e-24	4.10128e-25	0	0
FALSE	High	PMI-Byonic	PMI-Byonic (A2)	A	2	Unambiguous	CEINTDECASSPCLHNGHCMDKINEF	[Y].cEINTDEcASsPcLHnGHcMDKINEF.[Q]	C1(Carbamidomethyl); C8(Carbamidomethyl); S11(Hex(1)Pent(2)); C13(Carbamidomethyl); N16(Deamidated); C19(Carbamidomethyl)	1	1	Q01705	Q01705	Neurogenic locus notch homolog protein 1 OS=Mus musculus OX=10090 GN=Notch1 PE=1 SV=3	1	4	4	1	0	1	1	1	892.099	3565.37	3565.37	1.60048	0.00142657	0	0	511825	HCD (High Energy Collision Dissociation)	MS2	5.02371	100	12.8798	4645	4645	4635	FP021821_2.raw	0/0		20.7586	1199.05	1199.05	1.2	1.74347e-21	1.46895e-22	0	0
FALSE	High	PMI-Byonic	PMI-Byonic (A2)	A	2	Unambiguous	CEINTDECASSPCLHNGHCMDKINEF	[Y].cEINTDEcASsPcLHNGHcMDKINEF.[Q]	C1(Carbamidomethyl); C8(Carbamidomethyl); S11(Hex(1)Pent(2)); C13(Carbamidomethyl); C19(Carbamidomethyl)	1	1	Q01705	Q01705	Neurogenic locus notch homolog protein 1 OS=Mus musculus OX=10090 GN=Notch1 PE=1 SV=3	1	4	4	1	0	1	1	1	891.855	3564.4	3564.39	3.55504	0.00316788	0	0	1.30825e+06	HCD (High Energy Collision Dissociation)	MS2	4.07981	100	11.752	4132	4132	4129	FP021821_2.raw	0/0		21.7586	1215.18	1215.18	1.2	1.74347e-22	2.94318e-23	0	0
FALSE	High	PMI-Byonic	PMI-Byonic (A2)	A	2	Unambiguous	CEINTDECASSPCLHNGHCMDKINEFQCQCPKGF	[Y].cEINTDEcASsPcLHNGHcMDKINEFQcQcPKGF.[N]	C1(Carbamidomethyl); C8(Carbamidomethyl); S11(Hex(1)Pent(2)); C13(Carbamidomethyl); C19(Carbamidomethyl); C28(Carbamidomethyl); C30(Carbamidomethyl)	1	1	Q01705	Q01705	Neurogenic locus notch homolog protein 1 OS=Mus musculus OX=10090 GN=Notch1 PE=1 SV=3	2	5	5	1	0	1	1	1	915.372	4572.83	4569.8	663.051	0.606003	0	0	2.07793e+06	HCD (High Energy Collision Dissociation)	MS2	0	100	12.291	4379	4379	4371	FP021821_2.raw	0/0		19.4444	1134.51	1134.51	1.2	3.5938e-20	1.76452e-21	0	0
FALSE	High	PMI-Byonic	PMI-Byonic (A2)	A	2	Unambiguous	CEINTDECASSPCLHNGHCMDKINEF	[Y].cEINTDEcASsPcLHNGHcMDKINEF.[Q]	C1(Carbamidomethyl); C8(Carbamidomethyl); S11(Hex(1)Pent(2)); C13(Carbamidomethyl); C19(Carbamidomethyl)	1	1	Q01705	Q01705	Neurogenic locus notch homolog protein 1 OS=Mus musculus OX=10090 GN=Notch1 PE=1 SV=3	1	4	4	1	0	1	1	1	891.854	3564.39	3564.39	2.7331	0.00243546	0	0	456342	HCD (High Energy Collision Dissociation)	MS2	8.29553	100	12.05	4269	4269	4261	FP021821_2.raw	0/0		12.8057	795.561	795.561	1.2	1.56435e-13	1.08497e-14	0	0
FALSE	High	PMI-Byonic	PMI-Byonic (A2)	A	2	Unambiguous	QCQCPKGFNGHLCQYDVDECASTPCKNGAKCLDGPNTY	[F].QcQcPKGFNGHLcQYDVDEcAStPcKNGAKcLdGPNTY.[T]	C2(Carbamidomethyl); C4(Carbamidomethyl); C13(Carbamidomethyl); C20(Carbamidomethyl); T23(Hex(1)Pent(2)); C25(Carbamidomethyl); C31(Carbamidomethyl); D33(Oxidation)	1	1	Q01705	Q01705	Neurogenic locus notch homolog protein 1 OS=Mus musculus OX=10090 GN=Notch1 PE=1 SV=3	4	5	5	1	0	1	1	1	979.605	4894	4891.98	411.553	0.402662	0	0	1.49661e+06	HCD (High Energy Collision Dissociation)	MS2	0	97.8287	11.5505	4039	4039	4030	FP021821_2.raw	0/0		12.0765	745.232	745.232	0	8.38408e-13	6.77654e-14	0	0
FALSE	High	PMI-Byonic	PMI-Byonic (A2)	A	2	Unambiguous	QCQCPKGFNGHLCQYDVDECASTPCKNGAKCLDGPNTY	[F].QcQcPKGFNGHLcQYDVDEcAStPcKNGAKcLDGPNTY.[T]	C2(Carbamidomethyl); C4(Carbamidomethyl); C13(Carbamidomethyl); C20(Carbamidomethyl); T23(Hex(1)Pent(2)); C25(Carbamidomethyl); C31(Carbamidomethyl)	1	1	Q01705	Q01705	Neurogenic locus notch homolog protein 1 OS=Mus musculus OX=10090 GN=Notch1 PE=1 SV=3	4	4	4	1	0	1	1	1	1220.76	4880.02	4875.99	826.004	1.0069	0	0	1.50603e+06	HCD (High Energy Collision Dissociation)	MS2	31.0564	100	11.5484	4038	4038	4030	FP021821_2.raw	0/0		10.91	679.217	679.217	0	1.23027e-11	7.35394e-13	0	0
FALSE	High	PMI-Byonic	PMI-Byonic (A2)	A	2	Unambiguous	QCQCPKGFNGHLCQYDVDECASTPCKNGAKCLDGPNTY	[F].QcQcPKGFnGHLcQYDVDEcAStPcKNGAKcLdGPNTY.[T]	C2(Carbamidomethyl); C4(Carbamidomethyl); N9(Deamidated); C13(Carbamidomethyl); C20(Carbamidomethyl); T23(Hex(1)Pent(2)); C25(Carbamidomethyl); C31(Carbamidomethyl); D33(Oxidation)	1	1	Q01705	Q01705	Neurogenic locus notch homolog protein 1 OS=Mus musculus OX=10090 GN=Notch1 PE=1 SV=3	4	5	5	1	0	1	1	1	979.602	4893.98	4892.97	207.618	0.203173	0	0	2259799	HCD (High Energy Collision Dissociation)	MS2	9.2236	82.2732	12.3112	4388	4388	4382	FP021821_2.raw	0/0		12.0765	746.1	746.1	0	8.38408e-13	7.68854e-14	0	0
FALSE	High	PMI-Byonic	PMI-Byonic (A2)	A	2	Unambiguous	QCQCPKGFNGHLCQYDVDECASTPCKNGAKCLDGPNTY	[F].QcQcPKGFNGHLcQYDVDEcAStPcKNGAKcLDGPNTY.[T]	C2(Carbamidomethyl); C4(Carbamidomethyl); C13(Carbamidomethyl); C20(Carbamidomethyl); T23(Hex(1)Pent(1)); C25(Carbamidomethyl); C31(Carbamidomethyl)	1	1	Q01705	Q01705	Neurogenic locus notch homolog protein 1 OS=Mus musculus OX=10090 GN=Notch1 PE=1 SV=3	4	5	5	1	0	1	1	1	950.401	4747.98	4743.95	849.949	0.806422	0	0	1.24252e+06	HCD (High Energy Collision Dissociation)	MS2	32.1813	100	11.5921	4059	4059	4052	FP021821_2.raw	0/0		9.07654	568.617	568.617	0	8.38408e-10	4.44287e-11	0	0
FALSE	High	PMI-Byonic	PMI-Byonic (A2)	A	2	Unambiguous	QCQCPKGFNGHLCQYDVDECASTPCKNGAKCLDGPNTY	[F].QcQcPKGFNGHLcQYDVDEcAsTPcKNGAKcLdGPNTY.[T]	C2(Carbamidomethyl); C4(Carbamidomethyl); C13(Carbamidomethyl); C20(Carbamidomethyl); S22(Hex(1)Pent(2)); C25(Carbamidomethyl); C31(Carbamidomethyl); D33(Oxidation)	1	1	Q01705	Q01705	Neurogenic locus notch homolog protein 1 OS=Mus musculus OX=10090 GN=Notch1 PE=1 SV=3	4	4	4	1	0	1	1	1	1224.51	4895	4891.98	617.232	0.754872	0	0	1.21083e+06	HCD (High Energy Collision Dissociation)	MS2	5.55045	100	11.6146	4069	4069	4063	FP021821_2.raw	0/0		13.91	842.511	842.511	0	1.23027e-14	1.06629e-15	0	0
FALSE	High	PMI-Byonic	PMI-Byonic (A2)	A	2	Unambiguous	QCQCPKGFNGHLCQYDVDECASTPCKNGAKCLDGPNTY	[F].QcQcPKGFNGHLcQYDVDEcAStPcKNGAKcLDGPNTY.[T]	C2(Carbamidomethyl); C4(Carbamidomethyl); C13(Carbamidomethyl); C20(Carbamidomethyl); T23(Hex(1)Pent(2)); C25(Carbamidomethyl); C31(Carbamidomethyl)	1	1	Q01705	Q01705	Neurogenic locus notch homolog protein 1 OS=Mus musculus OX=10090 GN=Notch1 PE=1 SV=3	4	5	5	1	0	1	1	1	976.006	4876	4875.99	2.58805	0.00252386	0	0	4915987	HCD (High Energy Collision Dissociation)	MS2	0	13.0718	11.6319	4077	4077	4074	FP021821_2.raw	0/0		15.1236	861.92	861.92	0	7.52271e-16	6.17375e-17	0	0
FALSE	High	PMI-Byonic	PMI-Byonic (A2)	A	2	Unambiguous	QCQCPKGFNGHLCQYDVDECASTPCKNGAKCLDGPNTY	[F].QcQcPKGFNGHLcQYDVDEcAsTPcKNGAKcLdGPNTY.[T]	C2(Carbamidomethyl); C4(Carbamidomethyl); C13(Carbamidomethyl); C20(Carbamidomethyl); S22(Hex(1)Pent(1)); C25(Carbamidomethyl); C31(Carbamidomethyl); D33(Oxidation)	1	1	Q01705	Q01705	Neurogenic locus notch homolog protein 1 OS=Mus musculus OX=10090 GN=Notch1 PE=1 SV=3	4	5	5	1	0	1	1	1	953.196	4761.95	4759.94	422.782	0.402483	0	0	1.20743e+06	HCD (High Energy Collision Dissociation)	MS2	47.7098	100	11.6693	4095	4095	4085	FP021821_2.raw	0/0		8.15005	550.609	550.609	0	7.07868e-09	3.02771e-10	0	0
FALSE	High	PMI-Byonic	PMI-Byonic (A2)	A	2	Unambiguous	QCQCPKGFNGHLCQYDVDECASTPCKNGAKCLDGPNTY	[F].QcQcPKGFnGHLcQYDVDEcAStPcKNGAKcLDGPNTY.[T]	C2(Carbamidomethyl); C4(Carbamidomethyl); N9(Deamidated); C13(Carbamidomethyl); C20(Carbamidomethyl); T23(Hex(1)Pent(2)); C25(Carbamidomethyl); C31(Carbamidomethyl)	1	1	Q01705	Q01705	Neurogenic locus notch homolog protein 1 OS=Mus musculus OX=10090 GN=Notch1 PE=1 SV=3	4	5	5	1	0	1	1	1	976.201	4876.98	4876.97	0.683775	0.00066695	0	0	1.45752e+06	HCD (High Energy Collision Dissociation)	MS2	0	41.5806	12.2317	4351	4351	4349	FP021821_2.raw	0/0		12.1236	711.407	711.407	0	7.52271e-13	6.3123e-14	0	0
FALSE	High	PMI-Byonic	PMI-Byonic (A2)	A	2	Unambiguous	QCQCPKGFNGHLCQYDVDECASTPCKNGAKCLDGPNTY	[F].QcQcPKGFnGHLcQYDVDEcAStPcKNGAKcLdGPNTY.[T]	C2(Carbamidomethyl); C4(Carbamidomethyl); N9(Deamidated); C13(Carbamidomethyl); C20(Carbamidomethyl); T23(Hex(1)Pent(2)); C25(Carbamidomethyl); C31(Carbamidomethyl); D33(Oxidation)	1	1	Q01705	Q01705	Neurogenic locus notch homolog protein 1 OS=Mus musculus OX=10090 GN=Notch1 PE=1 SV=3	4	5	5	1	0	1	1	1	979.404	4892.99	4892.97	4.60229	0.00450377	0	0	3.23809e+06	HCD (High Energy Collision Dissociation)	MS2	15.16	31.3511	12.1821	4328	4328	4327	FP021821_2.raw	0/0		14.1236	817.105	817.105	0	7.52271e-15	5.12489e-16	0	0
FALSE	High	PMI-Byonic	PMI-Byonic (A2)	A	2	Unambiguous	QCQCPKGFNGHLCQYDVDECASTPCKNGAKCLDGPNTY	[F].QcQcPKGFNGHLcQYDVDEcAStPcKNGAKcLdGPNTY.[T]	C2(Carbamidomethyl); C4(Carbamidomethyl); C13(Carbamidomethyl); C20(Carbamidomethyl); T23(Hex(1)Pent(2)); C25(Carbamidomethyl); C31(Carbamidomethyl); D33(Oxidation)	1	1	Q01705	Q01705	Neurogenic locus notch homolog protein 1 OS=Mus musculus OX=10090 GN=Notch1 PE=1 SV=3	4	5	5	1	0	1	1	1	979.206	4892	4891.98	3.94344	0.00385824	0	0	6175517	HCD (High Energy Collision Dissociation)	MS2	0	11.5179	11.6755	4097	4097	4096	FP021821_2.raw	0/0		12.1236	735.138	735.138	0	7.52271e-13	5.47187e-14	0	0
FALSE	High	PMI-Byonic	PMI-Byonic (A2)	A	2	Unambiguous	QCQCPKGFNGHLCQYDVDECASTPCKNGAKCLDGPNTY	[F].QcQcPKGFnGHLcQYDVDEcAStPcKNGAKcLDGPNTY.[T]	C2(Carbamidomethyl); C4(Carbamidomethyl); N9(Deamidated); C13(Carbamidomethyl); C20(Carbamidomethyl); T23(Hex(1)Pent(1)); C25(Carbamidomethyl); C31(Carbamidomethyl)	1	1	Q01705	Q01705	Neurogenic locus notch homolog protein 1 OS=Mus musculus OX=10090 GN=Notch1 PE=1 SV=3	4	5	5	1	0	1	1	1	950.395	4747.94	4744.93	635.122	0.602722	0	0	1.11301e+06	HCD (High Energy Collision Dissociation)	MS2	28.2497	100	12.1018	4292	4292	4283	FP021821_2.raw	0/0		7.58374	438.388	438.388	0	2.60772e-08	2.00409e-09	0	0
FALSE	High	PMI-Byonic	PMI-Byonic (A2)	A	2	Unambiguous	QCQCPKGFNGHLCQYDVDECASTPCKNGAKCLDGPNTY	[F].QcQcPKGFNGHLcQYDVDEcAStPcKnGAKcLDGPNTY.[T]	C2(Carbamidomethyl); C4(Carbamidomethyl); C13(Carbamidomethyl); C20(Carbamidomethyl); T23(Hex(1)Pent(2)); C25(Carbamidomethyl); N27(Deamidated); C31(Carbamidomethyl)	1	1	Q01705	Q01705	Neurogenic locus notch homolog protein 1 OS=Mus musculus OX=10090 GN=Notch1 PE=1 SV=3	4	5	5	1	0	1	1	1	976.602	4878.98	4876.97	412.051	0.401912	0	0	2888693	HCD (High Energy Collision Dissociation)	MS2	50.5038	100	12.3522	4406	4406	4404	FP021821_2.raw	0/0		11.238	716.36	716.36	0	5.78034e-12	3.78388e-13	0	0
FALSE	High	PMI-Byonic	PMI-Byonic (A2)	A	2	Unambiguous	QCQCPKGFNGHLCQYDVDECASTPCKNGAKCLDGPNTY	[F].QcQcPKGFNGHLcQYDVDEcAStPcKNGAKcLDGPNTY.[T]	C2(Carbamidomethyl); C4(Carbamidomethyl); C13(Carbamidomethyl); C20(Carbamidomethyl); T23(Hex(1)Pent(2)); C25(Carbamidomethyl); C31(Carbamidomethyl)	1	1	Q01705	Q01705	Neurogenic locus notch homolog protein 1 OS=Mus musculus OX=10090 GN=Notch1 PE=1 SV=3	4	4	4	1	0	1	1	1	1220.26	4878.01	4875.99	413.628	0.504211	0	0	1.21584e+06	HCD (High Energy Collision Dissociation)	MS2	0	100	11.716	4116	4116	4107	FP021821_2.raw	0/0		7.93642	535.35	535.35	0	1.15765e-08	6.5629e-10	0	0
FALSE	High	PMI-Byonic	PMI-Byonic (A2)	A	2	Unambiguous	QCQCPKGFNGHLCQYDVDECASTPCKNGAKCLDGPNTY	[F].QcQcPKGFNGHLcQYDVDEcAStPcKNGAKcLdGPNTY.[T]	C2(Carbamidomethyl); C4(Carbamidomethyl); C13(Carbamidomethyl); C20(Carbamidomethyl); T23(Hex(1)Pent(2)); C25(Carbamidomethyl); C31(Carbamidomethyl); D33(Oxidation)	1	1	Q01705	Q01705	Neurogenic locus notch homolog protein 1 OS=Mus musculus OX=10090 GN=Notch1 PE=1 SV=3	4	5	5	1	0	1	1	1	979.405	4893	4891.98	206.875	0.202406	0	0	2.01402e+06	HCD (High Energy Collision Dissociation)	MS2	4.82422	48.974	12.0535	4271	4271	4261	FP021821_2.raw	0/0		12.0765	735.394	735.394	0	8.38408e-13	7.23526e-14	0	0
FALSE	High	PMI-Byonic	PMI-Byonic (A2)	A	2	Unambiguous	QCQCPKGFNGHLCQYDVDECASTPCKNGAKCLDGPNTY	[F].QcQcPKGFNGHLcQYDVDEcAStPcKNGAKcLdGPNTY.[T]	C2(Carbamidomethyl); C4(Carbamidomethyl); C13(Carbamidomethyl); C20(Carbamidomethyl); T23(Hex(1)Pent(2)); C25(Carbamidomethyl); C31(Carbamidomethyl); D33(Oxidation)	1	1	Q01705	Q01705	Neurogenic locus notch homolog protein 1 OS=Mus musculus OX=10090 GN=Notch1 PE=1 SV=3	4	4	4	1	0	1	1	1	1223.76	4892	4891.98	3.28493	0.00401745	0	0	368429	HCD (High Energy Collision Dissociation)	MS2	0	100	11.7423	4128	4128	4118	FP021821_2.raw	0/0		7.46039	518.548	518.548	0	3.46425e-08	2.51083e-09	0	0
FALSE	High	PMI-Byonic	PMI-Byonic (A2)	A	2	Unambiguous	QCQCPKGFNGHLCQYDVDECASTPCKNGAKCLDGPNTY	[F].QcQcPKGFNGHLcQYDVDEcAsTPcKNGAKcLDGPNTY.[T]	C2(Carbamidomethyl); C4(Carbamidomethyl); C13(Carbamidomethyl); C20(Carbamidomethyl); S22(Hex(1)Pent(2)); C25(Carbamidomethyl); C31(Carbamidomethyl)	1	1	Q01705	Q01705	Neurogenic locus notch homolog protein 1 OS=Mus musculus OX=10090 GN=Notch1 PE=1 SV=3	4	5	5	1	0	1	1	1	976.204	4876.99	4875.99	205.434	0.200339	0	0	2.69394e+06	HCD (High Energy Collision Dissociation)	MS2	2.55207	48.4129	11.99	4240	4240	4239	FP021821_2.raw	0/0		14.0765	816.229	816.229	0	8.38408e-15	5.79767e-16	0	0
FALSE	High	PMI-Byonic	PMI-Byonic (A2)	A	2	Unambiguous	QCQCPKGFNGHLCQYDVDECASTPCKNGAKCLDGPNTY	[F].QcQcPKGFNGHLcQYDVDEcAsTPcKNGAKcLdGPNTY.[T]	C2(Carbamidomethyl); C4(Carbamidomethyl); C13(Carbamidomethyl); C20(Carbamidomethyl); S22(Hex(1)Pent(2)); C25(Carbamidomethyl); C31(Carbamidomethyl); D33(Oxidation)	1	1	Q01705	Q01705	Neurogenic locus notch homolog protein 1 OS=Mus musculus OX=10090 GN=Notch1 PE=1 SV=3	4	4	4	1	0	1	1	1	1224.5	4895	4891.98	615.934	0.753285	0	0	1.09033e+06	HCD (High Energy Collision Dissociation)	MS2	0	100	11.9816	4237	4237	4228	FP021821_2.raw	0/0		7.7026	483.86	483.86	0	1.98336e-08	1.39613e-09	0	0
FALSE	High	PMI-Byonic	PMI-Byonic (A2)	A	2	Unambiguous	QCQCPKGFNGHLCQYDVDECASTPCKNGAKCLDGPNTY	[F].QcQcPKGFNGHLcQYDVDEcAStPcKNGAKcLDGPNTY.[T]	C2(Carbamidomethyl); C4(Carbamidomethyl); C13(Carbamidomethyl); C20(Carbamidomethyl); T23(Hex(1)Pent(2)); C25(Carbamidomethyl); C31(Carbamidomethyl)	1	1	Q01705	Q01705	Neurogenic locus notch homolog protein 1 OS=Mus musculus OX=10090 GN=Notch1 PE=1 SV=3	4	4	4	1	0	1	1	1	1220	4876.98	4875.99	203.634	0.24823	0	0	284978	HCD (High Energy Collision Dissociation)	MS2	0	100	11.9588	4227	4227	4217	FP021821_2.raw	0/0		6.8641	487.917	487.917	0	1.36741e-07	8.90085e-09	0	0
FALSE	High	PMI-Byonic	PMI-Byonic (A2)	A	2	Unambiguous	QCQCPKGFNGHLCQYDVDECASTPCKNGAKCLDGPNTY	[F].QcQcPKGFNGHLcQYDVDEcAStPcKNGAKcLDGPNTY.[T]	C2(Carbamidomethyl); C4(Carbamidomethyl); C13(Carbamidomethyl); C20(Carbamidomethyl); T23(Hex(1)Pent(2)); C25(Carbamidomethyl); C31(Carbamidomethyl)	1	1	Q01705	Q01705	Neurogenic locus notch homolog protein 1 OS=Mus musculus OX=10090 GN=Notch1 PE=1 SV=3	4	5	5	1	0	1	1	1	976.006	4876	4875.99	2.3377	0.00227972	0	0	1.57808e+06	HCD (High Energy Collision Dissociation)	MS2	27.2165	45.0926	11.7485	4130	4130	4129	FP021821_2.raw	0/0		13.1236	784.523	768.804	0	7.52271e-14	4.52451e-15	0	0
FALSE	High	PMI-Byonic	PMI-Byonic (A2)	A	2	Unambiguous	QCQCPKGFNGHLCQYDVDECASTPCKNGAKCLDGPNTY	[F].QcQcPKGFNGHLcQYDVDEcAsTPcKnGAKcLdGPNTY.[T]	C2(Carbamidomethyl); C4(Carbamidomethyl); C13(Carbamidomethyl); C20(Carbamidomethyl); S22(Hex(1)Pent(2)); C25(Carbamidomethyl); N27(Deamidated); C31(Carbamidomethyl); D33(Oxidation)	1	1	Q01705	Q01705	Neurogenic locus notch homolog protein 1 OS=Mus musculus OX=10090 GN=Notch1 PE=1 SV=3	4	5	5	1	0	1	1	1	979.404	4892.99	4892.97	4.53992	0.00444274	0	0	6047906	HCD (High Energy Collision Dissociation)	MS2	2.68948	20.1755	11.9202	4209	4209	4206	FP021821_2.raw	0/0		13.1236	763.038	763.038	0	7.52271e-14	5.52738e-15	0	0
FALSE	High	PMI-Byonic	PMI-Byonic (A2)	A	2	Unambiguous	QCQCPKGFNGHLCQYDVDECASTPCKNGAKCLDGPNTY	[F].QcQcPKGFNGHLcQYDVDEcAsTPcKnGAKcLDGPNTY.[T]	C2(Carbamidomethyl); C4(Carbamidomethyl); C13(Carbamidomethyl); C20(Carbamidomethyl); S22(Hex(1)Pent(2)); C25(Carbamidomethyl); N27(Deamidated); C31(Carbamidomethyl)	1	1	Q01705	Q01705	Neurogenic locus notch homolog protein 1 OS=Mus musculus OX=10090 GN=Notch1 PE=1 SV=3	4	5	5	1	0	1	1	1	976.205	4876.99	4876.97	4.50084	0.00439009	0	0	5.44729e+06	HCD (High Energy Collision Dissociation)	MS2	0	16.5635	11.8815	4191	4191	4184	FP021821_2.raw	0/0		13.1236	788.931	788.931	0	7.52271e-14	5.02953e-15	0	0
FALSE	High	PMI-Byonic	PMI-Byonic (A2)	A	2	Unambiguous	QCQCPKGFNGHLCQYDVDECASTPCKNGAKCLDGPNTY	[F].QcQcPKGFnGHLcQYDVDEcAsTPcKNGAKcLDGPNTY.[T]	C2(Carbamidomethyl); C4(Carbamidomethyl); N9(Deamidated); C13(Carbamidomethyl); C20(Carbamidomethyl); S22(Hex(1)Pent(2)); C25(Carbamidomethyl); C31(Carbamidomethyl)	1	1	Q01705	Q01705	Neurogenic locus notch homolog protein 1 OS=Mus musculus OX=10090 GN=Notch1 PE=1 SV=3	4	5	5	1	0	1	1	1	976.204	4876.99	4876.97	4.12539	0.00402388	0	0	3.59399e+06	HCD (High Energy Collision Dissociation)	MS2	55.9628	34.0761	12.1102	4295	4295	4294	FP021821_2.raw	0/0		13.1236	789.655	789.655	0	7.52271e-14	6.01822e-15	0	0
FALSE	High	PMI-Byonic	PMI-Byonic (A2)	A	2	Unambiguous	QCQCPKGFNGHLCQYDVDECASTPCKNGAKCLDGPNTY	[F].QcQcPKGFNGHLcQYDVDEcAStPcKNGAKcLDGPNTY.[T]	C2(Carbamidomethyl); C4(Carbamidomethyl); C13(Carbamidomethyl); C20(Carbamidomethyl); T23(Hex(1)Pent(2)); C25(Carbamidomethyl); C31(Carbamidomethyl)	1	1	Q01705	Q01705	Neurogenic locus notch homolog protein 1 OS=Mus musculus OX=10090 GN=Notch1 PE=1 SV=3	4	5	5	1	0	1	1	1	976.407	4878	4875.99	413.537	0.403281	0	0	1.98176e+06	HCD (High Energy Collision Dissociation)	MS2	33.504	100	11.5032	4018	4018	4008	FP021821_2.raw	0/0		15.1236	874.145	798.614	0	7.52271e-16	5.44687e-17	0	0
FALSE	High	PMI-Byonic	PMI-Byonic (A2)	A	2	Unambiguous	QCQCPKGFNGHLCQYDVDECASTPCKNGAKCLDGPNTY	[F].QcQcPKGFNGHLcQYDVDEcAStPcKNGAKcLdGPNTY.[T]	C2(Carbamidomethyl); C4(Carbamidomethyl); C13(Carbamidomethyl); C20(Carbamidomethyl); T23(Hex(1)Pent(2)); C25(Carbamidomethyl); C31(Carbamidomethyl); D33(Oxidation)	1	1	Q01705	Q01705	Neurogenic locus notch homolog protein 1 OS=Mus musculus OX=10090 GN=Notch1 PE=1 SV=3	4	5	5	1	0	1	1	1	979.205	4891.99	4891.98	2.38386	0.00233237	0	0	2.29329e+06	HCD (High Energy Collision Dissociation)	MS2	0	30.8013	11.7951	4152	4152	4151	FP021821_2.raw	0/0		12.1236	713.267	713.267	0	7.52271e-13	5.89463e-14	0	0
FALSE	High	PMI-Byonic	PMI-Byonic (A2)	A	2	Unambiguous	QCQCPKGFNGHLCQYDVDECASTPCKNGAKCLDGPNTY	[F].QcQcPKGFNGHLcQYDVDEcAsTPcKnGAKcLdGPNTY.[T]	C2(Carbamidomethyl); C4(Carbamidomethyl); C13(Carbamidomethyl); C20(Carbamidomethyl); S22(Hex(1)Pent(2)); C25(Carbamidomethyl); N27(Deamidated); C31(Carbamidomethyl); D33(Oxidation)	1	1	Q01705	Q01705	Neurogenic locus notch homolog protein 1 OS=Mus musculus OX=10090 GN=Notch1 PE=1 SV=3	4	5	5	1	0	1	1	1	980.4	4897.97	4892.97	1023.05	1.00115	0	0	3213495	HCD (High Energy Collision Dissociation)	MS2	41.7375	100	12.4354	4444	4444	4437	FP021821_2.raw	0/0		11.0765	656.154	656.154	0	8.38408e-12	6.33971e-13	0	0
FALSE	High	PMI-Byonic	PMI-Byonic (A2)	A	2	Unambiguous	QCQCPKGFNGHLCQYDVDECASTPCKNGAKCLDGPNTY	[F].QcQcPKGFNGHLcQYDVDEcAStPcKNGAKcLDGPNTY.[T]	C2(Carbamidomethyl); C4(Carbamidomethyl); C13(Carbamidomethyl); C20(Carbamidomethyl); T23(Hex(1)Pent(2)); C25(Carbamidomethyl); C31(Carbamidomethyl)	1	1	Q01705	Q01705	Neurogenic locus notch homolog protein 1 OS=Mus musculus OX=10090 GN=Notch1 PE=1 SV=3	4	4	4	1	0	1	1	1	1220.25	4877.99	4875.99	410.223	0.500061	0	0	1.41984e+06	HCD (High Energy Collision Dissociation)	MS2	0	100	12.4667	4458	4458	4448	FP021821_2.raw	0/0		2.82917	148.957	148.957	0	0.00148193	5.64879e-05	0	0
FALSE	High	PMI-Byonic	PMI-Byonic (A2)	A	2	Unambiguous	QCQCPKGFNGHLCQYDVDECASTPCKNGAKCLDGPNTY	[F].QcQcPKGFNGHLcqYDVDEcAsTPcKnGAKcLDGPNTY.[T]	C2(Carbamidomethyl); C4(Carbamidomethyl); C13(Carbamidomethyl); Q14(Deamidated); C20(Carbamidomethyl); S22(Hex(1)Pent(2)); C25(Carbamidomethyl); N27(Deamidated); C31(Carbamidomethyl)	1	1	Q01705	Q01705	Neurogenic locus notch homolog protein 1 OS=Mus musculus OX=10090 GN=Notch1 PE=1 SV=3	4	5	5	1	0	1	1	1	977.002	4880.98	4877.96	620.211	0.605072	0	0	2588957	HCD (High Energy Collision Dissociation)	MS2	0	100	12.4842	4466	4466	4459	FP021821_2.raw	0/0		11.1054	730.899	730.899	0	7.8446e-12	5.96349e-13	0	0
FALSE	High	PMI-Byonic	PMI-Byonic (A2)	A	2	Unambiguous	NGHLCQYDVDECASTPCKNGAKCLDGPNTY	[F].NGHLcQYDVDEcASTPcKnGAKcLdGPNtY.[T]	C5(Carbamidomethyl); C12(Carbamidomethyl); C17(Carbamidomethyl); N19(Deamidated); C23(Carbamidomethyl); D25(Oxidation); T29(Hex(1)Pent(2))	1	1	Q01705	Q01705	Neurogenic locus notch homolog protein 1 OS=Mus musculus OX=10090 GN=Notch1 PE=1 SV=3	3	4	4	1	0	1	1	1	972.647	3887.57	3887.55	3.85961	0.00375111	0	0	11331354	HCD (High Energy Collision Dissociation)	MS2	0	20.2109	11.4861	4009	4009	4008	FP021821_2.raw	0/0		13.6494	845.024	845.024	5.14607	2.24174e-14	1.8584e-15	0	0
FALSE	High	PMI-Byonic	PMI-Byonic (A2)	A	2	Unambiguous	NGHLCQYDVDECASTPCKNGAKCLDGPNTY	[F].NGHLcQYDVDEcAStPcKNGAKcLdGPNTY.[T]	C5(Carbamidomethyl); C12(Carbamidomethyl); T15(Hex(1)Pent(2)); C17(Carbamidomethyl); C23(Carbamidomethyl); D25(Oxidation)	1	1	Q01705	Q01705	Neurogenic locus notch homolog protein 1 OS=Mus musculus OX=10090 GN=Notch1 PE=1 SV=3	3	3	3	1	0	1	1	1	1296.2	3886.57	3886.57	1.21191	0.00157005	0	0	1.206e+06	HCD (High Energy Collision Dissociation)	MS2	0	100	11.153	3858	3858	3854	FP021821_2.raw	0/0		18.4358	1075.48	1007.85	5.35819	3.66616e-19	2.20681e-20	0	0
FALSE	High	PMI-Byonic	PMI-Byonic (A2)	A	2	Unambiguous	NGHLCQYDVDECASTPCKNGAKCLDGPNTY	[F].NGHLcQYDVDEcAStPcKNGAKcLDGPNTY.[T]	C5(Carbamidomethyl); C12(Carbamidomethyl); T15(Hex(1)Pent(2)); C17(Carbamidomethyl); C23(Carbamidomethyl)	1	1	Q01705	Q01705	Neurogenic locus notch homolog protein 1 OS=Mus musculus OX=10090 GN=Notch1 PE=1 SV=3	3	4	4	1	0	1	1	1	968.403	3870.59	3870.57	4.23617	0.0040991	0	0	23727070	HCD (High Energy Collision Dissociation)	MS2	0	9.65049	11.1464	3855	3855	3854	FP021821_2.raw	0/0		14.6494	878.348	878.348	3.84566	2.24174e-15	2.24117e-16	0	0
FALSE	High	PMI-Byonic	PMI-Byonic (A2)	A	2	Unambiguous	NGHLCQYDVDECASTPCKNGAKCLDGPNTY	[F].NGHLcQYDVDEcAsTPcKnGAKcLDGPNTY.[T]	C5(Carbamidomethyl); C12(Carbamidomethyl); S14(Hex(1)Pent(2)); C17(Carbamidomethyl); N19(Deamidated); C23(Carbamidomethyl)	1	1	Q01705	Q01705	Neurogenic locus notch homolog protein 1 OS=Mus musculus OX=10090 GN=Notch1 PE=1 SV=3	3	4	4	1	0	1	1	1	969.151	3873.58	3871.56	523.817	0.506996	0	0	1.26072e+06	HCD (High Energy Collision Dissociation)	MS2	64.9802	100	12.0909	4287	4287	4283	FP021821_2.raw	0/0		8.36013	564.023	564.023	0.8	4.36388e-09	1.81737e-10	0	0
FALSE	High	PMI-Byonic	PMI-Byonic (A2)	A	2	Unambiguous	NGHLCQYDVDECASTPCKNGAKCLDGPNTY	[F].NGHLcQYDVDEcAsTPcKNGAKcLdGPNTY.[T]	C5(Carbamidomethyl); C12(Carbamidomethyl); S14(Hex(1)Pent(2)); C17(Carbamidomethyl); C23(Carbamidomethyl); D25(Oxidation)	1	1	Q01705	Q01705	Neurogenic locus notch homolog protein 1 OS=Mus musculus OX=10090 GN=Notch1 PE=1 SV=3	3	4	4	1	0	1	1	1	972.649	3887.58	3886.57	259.431	0.252074	0	0	1.45319e+06	HCD (High Energy Collision Dissociation)	MS2	21.3265	63.1306	11.883	4192	4192	4184	FP021821_2.raw	0/0		9.60233	648.331	630.554	0.8	2.49842e-10	1.67843e-11	0	0
FALSE	High	PMI-Byonic	PMI-Byonic (A2)	A	2	Unambiguous	NGHLCQYDVDECASTPCKNGAKCLDGPNTY	[F].NGHLcQYDVDEcAsTPcKnGAKcLdGPNTY.[T]	C5(Carbamidomethyl); C12(Carbamidomethyl); S14(Hex(1)Pent(2)); C17(Carbamidomethyl); N19(Deamidated); C23(Carbamidomethyl); D25(Oxidation)	1	1	Q01705	Q01705	Neurogenic locus notch homolog protein 1 OS=Mus musculus OX=10090 GN=Notch1 PE=1 SV=3	3	4	4	1	0	1	1	1	973.398	3890.57	3887.55	776.81	0.754972	0	0	855831	HCD (High Energy Collision Dissociation)	MS2	53.6636	100	12.0619	4274	4274	4272	FP021821_2.raw	0/0		7.62876	539.229	539.229	0.8	2.35095e-08	1.71492e-09	0	0
FALSE	High	PMI-Byonic	PMI-Byonic (A2)	A	2	Unambiguous	NGHLCQYDVDECASTPCKNGAKCLDGPNTY	[F].NGHLcQYDVDEcAsTPcKNGAKcLDGPNTY.[T]	C5(Carbamidomethyl); C12(Carbamidomethyl); S14(Hex(1)Pent(2)); C17(Carbamidomethyl); C23(Carbamidomethyl)	1	1	Q01705	Q01705	Neurogenic locus notch homolog protein 1 OS=Mus musculus OX=10090 GN=Notch1 PE=1 SV=3	3	4	4	1	0	1	1	1	968.9	3872.58	3870.57	518.496	0.501719	0	0	3763425	HCD (High Energy Collision Dissociation)	MS2	27.4702	84.0404	11.7649	4139	4139	4129	FP021821_2.raw	0/0		13.6023	801.466	801.466	0.8	2.49842e-14	2.18934e-15	0	0
FALSE	High	PMI-Byonic	PMI-Byonic (A2)	A	2	Unambiguous	NGHLCQYDVDECASTPCKNGAKCLDGPNTY	[F].NGHLcQYDVDEcAStPcKNGAKcLDGPNTY.[T]	C5(Carbamidomethyl); C12(Carbamidomethyl); T15(Hex(1)Pent(2)); C17(Carbamidomethyl); C23(Carbamidomethyl)	1	1	Q01705	Q01705	Neurogenic locus notch homolog protein 1 OS=Mus musculus OX=10090 GN=Notch1 PE=1 SV=3	3	3	3	1	0	1	1	1	1291.2	3871.58	3870.57	261.48	0.337359	0	0	3627997	HCD (High Energy Collision Dissociation)	MS2	0	100	11.1337	3850	3850	3843	FP021821_2.raw	0/0		20.3887	1162.55	1106.73	5.81232	4.08594e-21	2.385e-22	0	0
FALSE	High	PMI-Byonic	PMI-Byonic (A2)	A	2	Unambiguous	NGHLCQYDVDECASTPCKNGAKCLDGPNTY	[F].NGHLcQYDVDEcAsTPcKNGAKcLdGPNTY.[T]	C5(Carbamidomethyl); C12(Carbamidomethyl); S14(Hex(1)Pent(2)); C17(Carbamidomethyl); C23(Carbamidomethyl); D25(Oxidation)	1	1	Q01705	Q01705	Neurogenic locus notch homolog protein 1 OS=Mus musculus OX=10090 GN=Notch1 PE=1 SV=3	3	4	4	1	0	1	1	1	972.899	3888.57	3886.57	516.351	0.501708	0	0	3.96935e+06	HCD (High Energy Collision Dissociation)	MS2	36.8933	89.6155	11.7401	4127	4127	4118	FP021821_2.raw	0/0		10.6023	691.107	641.042	0.8	2.49842e-11	1.49856e-12	0	0
FALSE	High	PMI-Byonic	PMI-Byonic (A2)	A	2	Unambiguous	NGHLCQYDVDECASTPCKNGAKCLDGPNTY	[F].NGHLcQYDVDEcAsTPcKNGAKcLDGPNTY.[T]	C5(Carbamidomethyl); C12(Carbamidomethyl); S14(Hex(1)Pent(2)); C17(Carbamidomethyl); C23(Carbamidomethyl)	1	1	Q01705	Q01705	Neurogenic locus notch homolog protein 1 OS=Mus musculus OX=10090 GN=Notch1 PE=1 SV=3	3	4	4	1	0	1	1	1	968.403	3870.59	3870.57	4.55155	0.00440427	0	0	901194	HCD (High Energy Collision Dissociation)	MS2	0	100	11.9116	4205	4205	4195	FP021821_2.raw	0/0		11.7638	764.479	764.479	0.8	1.72252e-12	1.75382e-13	0	0
FALSE	High	PMI-Byonic	PMI-Byonic (A2)	A	2	Unambiguous	NGHLCQYDVDECASTPCKNGAKCLDGPNTY	[F].NGHLcQYDVDEcAsTPcKNGAKcLdGPNTY.[T]	C5(Carbamidomethyl); C12(Carbamidomethyl); S14(Hex(1)Pent(2)); C17(Carbamidomethyl); C23(Carbamidomethyl); D25(Oxidation)	1	1	Q01705	Q01705	Neurogenic locus notch homolog protein 1 OS=Mus musculus OX=10090 GN=Notch1 PE=1 SV=3	3	4	4	1	0	1	1	1	972.399	3886.58	3886.57	2.32344	0.00225755	0	0	6000723	HCD (High Energy Collision Dissociation)	MS2	0	31.6676	11.1252	3846	3846	3843	FP021821_2.raw	0/0		14.6494	884.951	869.083	0.8	2.24174e-15	2.0526e-16	0	0
FALSE	High	PMI-Byonic	PMI-Byonic (A2)	A	2	Unambiguous	NGHLCQYDVDECASTPCKNGAKCLDGPNTY	[F].NGHLcQYDVDEcAsTPcKNGAKcLDGPNTY.[T]	C5(Carbamidomethyl); C12(Carbamidomethyl); S14(Hex(1)); C17(Carbamidomethyl); C23(Carbamidomethyl)	1	1	Q01705	Q01705	Neurogenic locus notch homolog protein 1 OS=Mus musculus OX=10090 GN=Notch1 PE=1 SV=3	3	4	4	1	0	1	1	1	902.379	3606.49	3606.49	1.44483	0.00130269	0	0	598309	HCD (High Energy Collision Dissociation)	MS2	0	100	11.1135	3841	3841	3832	FP021821_2.raw	0/0		11.6494	709.527	702.103	0.8	2.24174e-12	2.22606e-13	0	0
FALSE	High	PMI-Byonic	PMI-Byonic (A2)	A	2	Unambiguous	NGHLCQYDVDECASTPCKNGAKCLDGPNTY	[F].NGHLcQYDVDEcAsTPcKnGAKcLDGPNTY.[T]	C5(Carbamidomethyl); C12(Carbamidomethyl); S14(Hex(1)Pent(2)); C17(Carbamidomethyl); N19(Oxidation); C23(Carbamidomethyl)	1	1	Q01705	Q01705	Neurogenic locus notch homolog protein 1 OS=Mus musculus OX=10090 GN=Notch1 PE=1 SV=3	3	4	4	1	0	1	1	1	972.655	3887.6	3886.57	264.897	0.257385	0	0	505121	HCD (High Energy Collision Dissociation)	MS2	28.0185	100	12.2086	4340	4340	4338	FP021821_2.raw	0/0		4.40456	380.612	263.058	0.8	3.93949e-05	1.30149e-06	0	0
FALSE	High	PMI-Byonic	PMI-Byonic (A2)	A	2	Unambiguous	NGHLCQYDVDECASTPCKNGAKCLDGPNTY	[F].NGHLcQYDVDEcAsTPcKnGAKcLDGPNTY.[T]	C5(Carbamidomethyl); C12(Carbamidomethyl); S14(Hex(1)Pent(2)); C17(Carbamidomethyl); N19(Deamidated); C23(Carbamidomethyl)	1	1	Q01705	Q01705	Neurogenic locus notch homolog protein 1 OS=Mus musculus OX=10090 GN=Notch1 PE=1 SV=3	3	4	4	1	0	1	1	1	969.15	3873.58	3871.56	522.051	0.505287	0	0	1.51678e+06	HCD (High Energy Collision Dissociation)	MS2	33.8507	100	12.2243	4348	4348	4338	FP021821_2.raw	0/0		8.64942	592.455	592.455	0.8	2.24174e-09	1.22791e-10	0	0
FALSE	High	PMI-Byonic	PMI-Byonic (A2)	A	2	Unambiguous	NGHLCQYDVDECASTPCKNGAKCLDGPNTY	[F].NGHLcqYDVDEcAstPcKnGAKcLDGPNTY.[T]	C5(Carbamidomethyl); Q6(Deamidated); C12(Carbamidomethyl); S14(HexNAc(1)); T15(Hex(1)Pent(1)); C17(Carbamidomethyl); N19(Deamidated); C23(Carbamidomethyl)	1	1	Q01705	Q01705	Neurogenic locus notch homolog protein 1 OS=Mus musculus OX=10090 GN=Notch1 PE=1 SV=3	3	4	4	1	0	1	1	1	987.155	3945.6	3943.58	512.669	0.505437	0	0	1684215	HCD (High Energy Collision Dissociation)	MS2	13.6513	100	11.1551	3859	3859	3854	FP021821_2.raw	0/0		1.6232	55.9286	55.9286	0	0.0238121	0.00167785	0.00163132	0.00380228
FALSE	High	PMI-Byonic	PMI-Byonic (A2)	A	2	Unambiguous	NGHLCQYDVDECASTPCKNGAKCLDGPNTYTCVCTEGY	[F].NGHLcQYDVDEcAstPcKNGAKcLDGPNTYTcVcTEGY.[T]	C5(Carbamidomethyl); C12(Carbamidomethyl); S14(HexNAc(1)Fuc(1)); T15(Fuc(1)); C17(Carbamidomethyl); C23(Carbamidomethyl); C32(Carbamidomethyl); C34(Carbamidomethyl)	1	1	Q01705	Q01705	Neurogenic locus notch homolog protein 1 OS=Mus musculus OX=10090 GN=Notch1 PE=1 SV=3	4	5	5	1	0	1	1	1	983.018	4911.06	4909.98	219.342	0.215393	0	0	1.13451e+06	HCD (High Energy Collision Dissociation)	MS2	73.8975	100	11.1904	3875	3875	3865	FP021821_2.raw	0/0		1.57426	212.386	212.386	1.2	0.0266524	0.00167785	0.00159744	0.00371747
FALSE	High	PMI-Byonic	PMI-Byonic (A2)	A	2	Unambiguous	NGHLCQYDVDECASTPCKNGAKCLDGPNTY	[F].NGHLcQYDVDEcAsTPcKNGAKcLDGPNTY.[T]	C5(Carbamidomethyl); C12(Carbamidomethyl); S14(Hex(1)Pent(1)); C17(Carbamidomethyl); C23(Carbamidomethyl)	1	1	Q01705	Q01705	Neurogenic locus notch homolog protein 1 OS=Mus musculus OX=10090 GN=Notch1 PE=1 SV=3	3	4	4	1	0	1	1	1	935.886	3740.52	3738.53	532.505	0.497696	0	0	1.5075e+06	HCD (High Energy Collision Dissociation)	MS2	13.5838	100	11.4501	3994	3994	3986	FP021821_2.raw	0/0		3.82841	464.706	199.56	0.8	0.000148452	6.83737e-06	0	0
FALSE	High	PMI-Byonic	PMI-Byonic (A2)	A	2	Unambiguous	NGHLCQYDVDECASTPCKNGAKCLDGPNTY	[F].NGHLcQYDVDEcAsTPcKnGAKcLDGPNTY.[T]	C5(Carbamidomethyl); C12(Carbamidomethyl); S14(Hex(1)Pent(2)); C17(Carbamidomethyl); N19(Deamidated); C23(Carbamidomethyl)	1	1	Q01705	Q01705	Neurogenic locus notch homolog protein 1 OS=Mus musculus OX=10090 GN=Notch1 PE=1 SV=3	3	4	4	1	0	1	1	1	968.649	3871.57	3871.56	4.39088	0.00424988	0	0	9694050	HCD (High Energy Collision Dissociation)	MS2	0	18.8176	11.5125	4022	4022	4019	FP021821_2.raw	0/0		16.6494	956.454	940.257	0.8	2.24174e-17	8.67566e-19	0	0
FALSE	High	PMI-Byonic	PMI-Byonic (A2)	A	2	Unambiguous	NGHLCQYDVDECASTPCKNGAKCLDGPNTY	[F].NGHLcQYDVDEcAsTPcKnGAKcLdGPNTY.[T]	C5(Carbamidomethyl); C12(Carbamidomethyl); S14(Hex(1)Pent(2)); C17(Carbamidomethyl); N19(Deamidated); C23(Carbamidomethyl); D25(Oxidation)	1	1	Q01705	Q01705	Neurogenic locus notch homolog protein 1 OS=Mus musculus OX=10090 GN=Notch1 PE=1 SV=3	3	3	3	1	0	1	1	1	1296.52	3887.54	3887.55	-2.46409	-0.00319309	0	0	525802	HCD (High Energy Collision Dissociation)	MS2	0	100	11.5277	4029	4029	4019	FP021821_2.raw	0/0		11.3887	721.294	721.294	0.8	4.08594e-12	3.51105e-13	0	0
FALSE	High	PMI-Byonic	PMI-Byonic (A2)	A	2	Unambiguous	NGHLCQYDVDECASTPCKNGAKCLDGPNTY	[F].NGHLcQYDVDEcAsTPcKnGAKcLDGPNTY.[T]	C5(Carbamidomethyl); C12(Carbamidomethyl); S14(Hex(1)Pent(1)); C17(Carbamidomethyl); N19(Oxidation); C23(Carbamidomethyl)	1	1	Q01705	Q01705	Neurogenic locus notch homolog protein 1 OS=Mus musculus OX=10090 GN=Notch1 PE=1 SV=3	3	4	4	1	0	1	1	1	939.391	3754.54	3754.52	4.42699	0.00415531	0	0	1509705	HCD (High Energy Collision Dissociation)	MS2	46.5244	100	11.5462	4037	4037	4030	FP021821_2.raw	0/0		3.39222	193.05	175.114	0.8	0.000405304	1.48072e-05	0	0
FALSE	High	PMI-Byonic	PMI-Byonic (A2)	A	2	Unambiguous	NGHLCQYDVDECASTPCKNGAKCLDGPNTY	[F].NGHLcQYDVDEcAsTPcKnGAKcLdGPNTY.[T]	C5(Carbamidomethyl); C12(Carbamidomethyl); S14(Hex(1)Pent(2)); C17(Carbamidomethyl); N19(Deamidated); C23(Carbamidomethyl); D25(Oxidation)	1	1	Q01705	Q01705	Neurogenic locus notch homolog protein 1 OS=Mus musculus OX=10090 GN=Notch1 PE=1 SV=3	3	4	4	1	0	1	1	1	972.895	3888.56	3887.55	259.27	0.251981	0	0	1.32492e+06	HCD (High Energy Collision Dissociation)	MS2	0	100	12.3394	4401	4401	4393	FP021821_2.raw	0/0		7.20642	474.391	474.391	0.8	6.21703e-08	4.63839e-09	0	0
FALSE	High	PMI-Byonic	PMI-Byonic (A2)	A	2	Unambiguous	NGHLCQYDVDECASTPCKNGAKCLDGPNTY	[F].NGHLcQYDVDEcAsTPcKNGAKcLDGPNTY.[T]	C5(Carbamidomethyl); C12(Carbamidomethyl); S14(Hex(1)Pent(2)); C17(Carbamidomethyl); C23(Carbamidomethyl)	1	1	Q01705	Q01705	Neurogenic locus notch homolog protein 1 OS=Mus musculus OX=10090 GN=Notch1 PE=1 SV=3	3	3	3	1	0	1	1	1	1291.53	3872.56	3870.57	514.573	0.663897	0	0	1.08605e+06	HCD (High Energy Collision Dissociation)	MS2	0	100	11.4232	3981	3981	3975	FP021821_2.raw	0/0		10.7487	783.543	783.543	0.8	1.78361e-11	1.20981e-12	0	0
FALSE	High	PMI-Byonic	PMI-Byonic (A2)	A	2	Unambiguous	NGHLCQYDVDECASTPCKNGAKCLDGPNTY	[F].NGHLcQYDVDEcAsTPcKNGAKcLDGPNTY.[T]	C5(Carbamidomethyl); C12(Carbamidomethyl); S14(Hex(1)Pent(2)); C17(Carbamidomethyl); C23(Carbamidomethyl)	1	1	Q01705	Q01705	Neurogenic locus notch homolog protein 1 OS=Mus musculus OX=10090 GN=Notch1 PE=1 SV=3	3	4	4	1	0	1	1	1	968.399	3870.58	3870.57	1.01928	0.000986303	0	0	1.26561e+06	HCD (High Energy Collision Dissociation)	MS2	0	85.1525	11.0276	3802	3802	3799	FP021821_2.raw	0/0		15.6494	919.179	905.977	0.8	2.24174e-16	2.42093e-17	0	0
FALSE	High	PMI-Byonic	PMI-Byonic (A2)	A	2	Unambiguous	NGHLCQYDVDECASTPCKNGAKCLDGPNTY	[F].NGHLcQYDVDEcAsTPcKNGAKcLdGPNTY.[T]	C5(Carbamidomethyl); C12(Carbamidomethyl); S14(Hex(1)Pent(2)); C17(Carbamidomethyl); C23(Carbamidomethyl); D25(Oxidation)	1	1	Q01705	Q01705	Neurogenic locus notch homolog protein 1 OS=Mus musculus OX=10090 GN=Notch1 PE=1 SV=3	3	4	4	1	0	1	1	1	972.648	3887.57	3886.57	258.301	0.250976	0	0	2.85178e+06	HCD (High Energy Collision Dissociation)	MS2	0	36.334	11.606	4065	4065	4063	FP021821_2.raw	0/0		12.6023	762.094	689.948	0.8	2.49842e-13	1.80837e-14	0	0
FALSE	High	PMI-Byonic	PMI-Byonic (A2)	A	2	Unambiguous	NGHLCQYDVDECASTPCKNGAKCLDGPNTY	[F].NGHLcQYDVDEcAStPcKNGAKcLdGPNTY.[T]	C5(Carbamidomethyl); C12(Carbamidomethyl); T15(Hex(1)Pent(2)); C17(Carbamidomethyl); C23(Carbamidomethyl); D25(Oxidation)	1	1	Q01705	Q01705	Neurogenic locus notch homolog protein 1 OS=Mus musculus OX=10090 GN=Notch1 PE=1 SV=3	3	4	4	1	0	1	1	1	972.398	3886.57	3886.57	0.878661	0.000853744	0	0	3.25978e+06	HCD (High Energy Collision Dissociation)	MS2	2.45164	45.1486	11.3637	3954	3954	3953	FP021821_2.raw	0/0		14.6023	855.324	829.651	1.93444	2.49842e-15	2.65468e-16	0	0
FALSE	High	PMI-Byonic	PMI-Byonic (A2)	A	2	Unambiguous	NGHLCQYDVDECASTPCKNGAKCLDGPNTY	[F].NGHLcQYDVDEcAsTPcKNGAKcLDGPNTY.[T]	C5(Carbamidomethyl); C12(Carbamidomethyl); S14(Hex(1)Pent(2)); C17(Carbamidomethyl); C23(Carbamidomethyl)	1	1	Q01705	Q01705	Neurogenic locus notch homolog protein 1 OS=Mus musculus OX=10090 GN=Notch1 PE=1 SV=3	3	4	4	1	0	1	1	1	968.4	3870.58	3870.57	1.39774	0.00135251	0	0	4538923	HCD (High Energy Collision Dissociation)	MS2	0	44.8449	11.2687	3910	3910	3909	FP021821_2.raw	0/0		14.6023	891.567	891.567	0.8	2.49842e-15	2.44982e-16	0	0
FALSE	High	PMI-Byonic	PMI-Byonic (A2)	A	2	Unambiguous	NGHLCQYDVDECASTPCKNGAKCLDGPNTY	[F].NGHLcQYDVDEcAsTPcKNGAKcLdGPNTY.[T]	C5(Carbamidomethyl); C12(Carbamidomethyl); S14(Hex(1)Pent(2)); C17(Carbamidomethyl); C23(Carbamidomethyl); D25(Oxidation)	1	1	Q01705	Q01705	Neurogenic locus notch homolog protein 1 OS=Mus musculus OX=10090 GN=Notch1 PE=1 SV=3	3	4	4	1	0	1	1	1	972.4	3886.58	3886.57	2.44907	0.00237962	0	0	13826554	HCD (High Energy Collision Dissociation)	MS2	1.56658	11.0664	11.2436	3899	3899	3898	FP021821_2.raw	0/0		11.6494	722.524	699.649	0.8	2.24174e-12	2.33233e-13	0	0
FALSE	High	PMI-Byonic	PMI-Byonic (A2)	A	2	Unambiguous	NGHLCQYDVDECASTPCKNGAKCLDGPNTY	[F].NGHLcQYDVDEcAsTPcKnGAKcLDGPNTY.[T]	C5(Carbamidomethyl); C12(Carbamidomethyl); S14(Hex(1)Pent(2)); C17(Carbamidomethyl); N19(Deamidated); C23(Carbamidomethyl)	1	1	Q01705	Q01705	Neurogenic locus notch homolog protein 1 OS=Mus musculus OX=10090 GN=Notch1 PE=1 SV=3	3	4	4	1	0	1	1	1	968.646	3871.56	3871.56	2.05765	0.00199158	0	0	1610105	HCD (High Energy Collision Dissociation)	MS2	5.43165	80.2905	11.6349	4079	4079	4074	FP021821_2.raw	0/0		13.6494	838.516	838.516	0.8	2.24174e-14	2.01533e-15	0	0
FALSE	High	PMI-Byonic	PMI-Byonic (A2)	A	2	Unambiguous	NGHLCQYDVDECASTPCKNGAKCLDGPNTY	[F].NGHLcQYDVDEcAsTPcKNGAKcLDGPNTY.[T]	C5(Carbamidomethyl); C12(Carbamidomethyl); S14(Hex(1)Pent(2)); C17(Carbamidomethyl); C23(Carbamidomethyl)	1	1	Q01705	Q01705	Neurogenic locus notch homolog protein 1 OS=Mus musculus OX=10090 GN=Notch1 PE=1 SV=3	3	4	4	1	0	1	1	1	968.397	3870.57	3870.57	-1.81914	-0.00176028	0	0	4.52655e+06	HCD (High Energy Collision Dissociation)	MS2	0.702133	43.5162	11.3891	3965	3965	3964	FP021821_2.raw	0/0		13.7638	871.219	871.219	0.8	1.72252e-14	1.57515e-15	0	0
FALSE	High	PMI-Byonic	PMI-Byonic (A2)	A	2	Unambiguous	NGHLCQYDVDECASTPCKNGAKCLDGPNTY	[F].NGHLcQYDVDEcAsTPcKNGAKcLDGPNTY.[T]	C5(Carbamidomethyl); C12(Carbamidomethyl); S14(Hex(1)Pent(1)); C17(Carbamidomethyl); C23(Carbamidomethyl)	1	1	Q01705	Q01705	Neurogenic locus notch homolog protein 1 OS=Mus musculus OX=10090 GN=Notch1 PE=1 SV=3	3	4	4	1	0	1	1	1	935.892	3740.54	3738.53	538.97	0.503739	0	0	1.81675e+06	HCD (High Energy Collision Dissociation)	MS2	23.7103	100	11.0902	3831	3831	3821	FP021821_2.raw	0/0		12.6494	777.875	533.804	0.8	2.24174e-13	1.6569e-14	0	0
FALSE	High	PMI-Byonic	PMI-Byonic (A2)	A	2	Ambiguous	DVDECASTPCKNGAKCLDGPNTY	[Y].DVDEcAStPcKNGAKcLdGPNTY.[T]	C5(Carbamidomethyl); T8(Hex(1)Pent(2)); C10(Carbamidomethyl); C16(Carbamidomethyl); D18(Oxidation)	1	1	Q01705	Q01705	Neurogenic locus notch homolog protein 1 OS=Mus musculus OX=10090 GN=Notch1 PE=1 SV=3	1	3	3	0.8461	0	1	1	1	1005.41	3014.22	3014.21	3.28279	0.00329833	0	0	1.14836e+06	HCD (High Energy Collision Dissociation)	MS2	16.9612	100	10.6485	3631	3631	3623	FP021821_2.raw	0/0		11.7586	719.939	666.613	0.4	1.74347e-12	1.83858e-13	0	0
FALSE	High	PMI-Byonic	PMI-Byonic (A2)	A	2	Ambiguous	DVDECASTPCKNGAKCLDGPNTYTCVCTEGY	[Y].DVDEcASTPcKNGAKcLdGPntYtcVcTEGY.[T]	C5(Carbamidomethyl); C10(Carbamidomethyl); C16(Carbamidomethyl); D18(Oxidation); N21(Deamidated); T22(Hex(1)Pent(1)); T24(Hex(1)); C25(Carbamidomethyl); C27(Carbamidomethyl)	1	1	Q01705	Q01705	Neurogenic locus notch homolog protein 1 OS=Mus musculus OX=10090 GN=Notch1 PE=1 SV=3	2	3	3		0	2	2	2	1005.41	3014.22	4015.55	-249365	-333.779	0	0	1.14836e+06	HCD (High Energy Collision Dissociation)	MS2	16.9612	100	10.6485	3631	3631	3623	FP021821_2.raw	0/0		1.81258	161.804	161.804	0	0.0153965	0.000561252	0	0
FALSE	High	PMI-Byonic	PMI-Byonic (A2)	A	2	Unambiguous	DVDECASTPCKNGAKCLDGPNTY	[Y].DVDEcAStPcKNGAKcLDGPNTY.[T]	C5(Carbamidomethyl); T8(Hex(1)Pent(2)); C10(Carbamidomethyl); C16(Carbamidomethyl)	1	1	Q01705	Q01705	Neurogenic locus notch homolog protein 1 OS=Mus musculus OX=10090 GN=Notch1 PE=1 SV=3	1	3	3	1	0	1	1	1	1000.41	2999.23	2998.21	338.312	0.33811	0	0	641946	HCD (High Energy Collision Dissociation)	MS2	41.0197	100	10.5236	3575	3575	3568	FP021821_2.raw	0/0		11.8057	745.383	693.414	0.4	1.56435e-12	1.34277e-13	0	0
FALSE	High	PMI-Byonic	PMI-Byonic (A2)	A	2	Unambiguous	TCVCTEGYTGTHCEVDIDECDPDPCHY	[Y].TcVcTEGYTGtHcEVDIDEcDPDPcHY.[G]	C2(Carbamidomethyl); C4(Carbamidomethyl); T11(HexNAc(1)); C13(Carbamidomethyl); C20(Carbamidomethyl); C25(Carbamidomethyl)	1	1	Q01705	Q01705	Neurogenic locus notch homolog protein 1 OS=Mus musculus OX=10090 GN=Notch1 PE=1 SV=3	1	3	3	1	0	1	1	1	1165.77	3495.29	3493.29	571.639	0.665634	0	0	78258.7	HCD (High Energy Collision Dissociation)	MS2	37.996	100	20.6471	7975	7975	7968	FP021821_2.raw	0/0		3.25287	16.2936	16.2936	4.8	0.000558636	1.85306e-05	0	0
FALSE	High	PMI-Byonic	PMI-Byonic (A2)	A	2	Unambiguous	TCVCTEGYTGTHCEVDIDECDPDPCHY	[Y].TcVcTEGYTGtHcEVDIDEcDPDPcHY.[G]	C2(Carbamidomethyl); C4(Carbamidomethyl); T11(HexNAc(1)); C13(Carbamidomethyl); C20(Carbamidomethyl); C25(Carbamidomethyl)	1	1	Q01705	Q01705	Neurogenic locus notch homolog protein 1 OS=Mus musculus OX=10090 GN=Notch1 PE=1 SV=3	1	3	3	1	0	1	1	1	1165.43	3494.28	3493.29	282.93	0.329452	0	0	66066	HCD (High Energy Collision Dissociation)	MS2	0	100	20.8038	8041	8041	8033	FP021821_2.raw	0/0		4.05293	83.5517	83.5517	4.8	8.8525e-05	4.29362e-06	0	0
FALSE	High	PMI-Byonic	PMI-Byonic (A2)	A	2	Unambiguous	TCVCTEGYTGTHCEVDIDECDPDPCHY	[Y].TcVcTEGYTGtHcEVDIDEcDPDPcHY.[G]	C2(Carbamidomethyl); C4(Carbamidomethyl); T11(HexNAc(1)); C13(Carbamidomethyl); C20(Carbamidomethyl); C25(Carbamidomethyl)	1	1	Q01705	Q01705	Neurogenic locus notch homolog protein 1 OS=Mus musculus OX=10090 GN=Notch1 PE=1 SV=3	1	3	3	1	0	1	1	1	1165.44	3494.32	3493.29	294.147	0.342513	0	0	74646.2	HCD (High Energy Collision Dissociation)	MS2	0	100	20.9362	8097	8097	8088	FP021821_2.raw	0/0		4.13189	7.001	7.001	4.8	7.38097e-05	3.06785e-06	0	0
FALSE	High	PMI-Byonic	PMI-Byonic (A2)	A	2	Unambiguous	TCVCTEGYTGTHCEVDIDECDPDPCHY	[Y].TcVcTEGYTGtHcEVDIDEcDPDPcHY.[G]	C2(Carbamidomethyl); C4(Carbamidomethyl); T11(HexNAc(1)); C13(Carbamidomethyl); C20(Carbamidomethyl); C25(Carbamidomethyl)	1	1	Q01705	Q01705	Neurogenic locus notch homolog protein 1 OS=Mus musculus OX=10090 GN=Notch1 PE=1 SV=3	1	3	3	1	0	1	1	1	1165.78	3495.31	3493.29	579.187	0.674423	0	0	63940.8	HCD (High Energy Collision Dissociation)	MS2	0	100	21.0968	8164	8164	8156	FP021821_2.raw	0/0		3.84353	24.7388	24.7388	4.8	0.000143373	6.00662e-06	0	0
FALSE	High	PMI-Byonic	PMI-Byonic (A2)	A	2	Unambiguous	TCVCTEGYTGTHCEVDIDECDPDPCHY	[Y].TcVcTEGYTGtHcEVDIDEcDPDPcHY.[G]	C2(Carbamidomethyl); C4(Carbamidomethyl); T11(HexNAc(1)); C13(Carbamidomethyl); C20(Carbamidomethyl); C25(Carbamidomethyl)	1	1	Q01705	Q01705	Neurogenic locus notch homolog protein 1 OS=Mus musculus OX=10090 GN=Notch1 PE=1 SV=3	1	3	3	1	0	1	1	1	1165.78	3495.32	3493.29	580.235	0.675643	0	0	53812.8	HCD (High Energy Collision Dissociation)	MS2	46.4281	100	21.4401	8308	8308	8299	FP021821_2.raw	0/0		3.84353	31.4544	31.4544	4.8	0.000143373	6.27971e-06	0	0
FALSE	High	PMI-Byonic	PMI-Byonic (A2)	A	2	Unambiguous	TCVCTEGYTGTHCEVDIDECDPDPCHY	[Y].TcVcTEGYTGtHcEVDIDEcDPDPcHY.[G]	C2(Carbamidomethyl); C4(Carbamidomethyl); T11(HexNAc(1)); C13(Carbamidomethyl); C20(Carbamidomethyl); C25(Carbamidomethyl)	1	1	Q01705	Q01705	Neurogenic locus notch homolog protein 1 OS=Mus musculus OX=10090 GN=Notch1 PE=1 SV=3	1	3	3	1	0	1	1	1	1165.11	3493.3	3493.29	3.97007	0.00462287	0	0	99315.3	HCD (High Energy Collision Dissociation)	MS2	8.47809	100	14.5609	5381	5381	5372	FP021821_2.raw	0/0		6.81389	534.503	534.503	4.8	1.53499e-07	1.06617e-08	0	0
FALSE	High	PMI-Byonic	PMI-Byonic (A2)	A	2	Unambiguous	TCVCTEGYTGTHCEVDIDECDPDPCHY	[Y].TcVcTEGYTGtHcEVDIDEcDPDPcHY.[G]	C2(Carbamidomethyl); C4(Carbamidomethyl); T11(HexNAc(1)); C13(Carbamidomethyl); C20(Carbamidomethyl); C25(Carbamidomethyl)	1	1	Q01705	Q01705	Neurogenic locus notch homolog protein 1 OS=Mus musculus OX=10090 GN=Notch1 PE=1 SV=3	1	3	3	1	0	1	1	1	1165.44	3494.31	3493.29	292.365	0.340438	0	0	63981.6	HCD (High Energy Collision Dissociation)	MS2	0	100	20.3641	7856	7856	7847	FP021821_2.raw	0/0		3.84353	20.8452	20.8452	4.8	0.000143373	5.73243e-06	0	0
FALSE	High	PMI-Byonic	PMI-Byonic (A2)	A	2	Unambiguous	TCVCTEGYTGTHCEVDIDECDPDPCHYGSCKDGVATF	[Y].TcVcTEGYTGtHcEVDIDEcDPDPcHYGScKdGVATF.[T]	C2(Carbamidomethyl); C4(Carbamidomethyl); T11(HexNAc(1)); C13(Carbamidomethyl); C20(Carbamidomethyl); C25(Carbamidomethyl); C30(Carbamidomethyl); D32(Oxidation)	1	1	Q01705	Q01705	Neurogenic locus notch homolog protein 1 OS=Mus musculus OX=10090 GN=Notch1 PE=1 SV=3	2	4	4	1	0	1	1	1	1133.7	4531.76	4531.73	6.34051	0.00718338	0	0	88492	HCD (High Energy Collision Dissociation)	MS2	0	100	14.3725	5300	5300	5295	FP021821_2.raw	0/0		7.99084	521.56	521.56	4.8	1.02133e-08	5.50606e-10	0	0
FALSE	High	PMI-Byonic	PMI-Byonic (A2)	A	2	Unambiguous	TCVCTEGYTGTHCEVDIDECDPDPCHY	[Y].TcVcTEGYTGtHcEVDIDEcDPDPcHY.[G]	C2(Carbamidomethyl); C4(Carbamidomethyl); T11(HexNAc(1)); C13(Carbamidomethyl); C20(Carbamidomethyl); C25(Carbamidomethyl)	1	1	Q01705	Q01705	Neurogenic locus notch homolog protein 1 OS=Mus musculus OX=10090 GN=Notch1 PE=1 SV=3	1	3	3	1	0	1	1	1	1165.78	3495.32	3493.29	582.122	0.677841	0	0	33314	HCD (High Energy Collision Dissociation)	MS2	41.0249	100	23.4943	9159	9159	9155	FP021821_2.raw	0/0		3.12292	2.93532	2.93532	2.93532	0.000753494	2.73346e-05	0	0
FALSE	High	PMI-Byonic	PMI-Byonic (A2)	A	2	Unambiguous	TCVCTEGYTGTHCEVDIDECDPDPCHY	[Y].TcVcTEGYTGTHcEVDIDEcDPDPcHY.[G]	C2(Carbamidomethyl); C4(Carbamidomethyl); C13(Carbamidomethyl); C20(Carbamidomethyl); C25(Carbamidomethyl)	1	1	Q01705	Q01705	Neurogenic locus notch homolog protein 1 OS=Mus musculus OX=10090 GN=Notch1 PE=1 SV=3	1	3	3	1	0	1	1	1	1098.08	3292.23	3290.21	613.608	0.672967	0	0	1.20139e+06	HCD (High Energy Collision Dissociation)	MS2	26.0031	100	13.1255	4755	4755	4745	FP021821_2.raw	0/0		10.5164	660.965	660.965	660.965	3.04525e-11	2.0014e-12	0	0
FALSE	High	PMI-Byonic	PMI-Byonic (A2)	A	2	Unambiguous	TCVCTEGYTGTHCEVDIDECDPDPCHYGSCKDGVATF	[Y].TcVcTEGYTGtHcEVDIDEcDPDPcHYGscKdGVATF.[T]	C2(Carbamidomethyl); C4(Carbamidomethyl); T11(HexNAc(1)); C13(Carbamidomethyl); C20(Carbamidomethyl); C25(Carbamidomethyl); S29(Hex(1)); C30(Carbamidomethyl); D32(Oxidation)	1	1	Q01705	Q01705	Neurogenic locus notch homolog protein 1 OS=Mus musculus OX=10090 GN=Notch1 PE=1 SV=3	2	4	4	1	0	1	1	1	1174.21	4693.81	4693.79	5.79054	0.00679489	0	0	501872	HCD (High Energy Collision Dissociation)	MS2	0	100	13.5682	4952	4952	4943	FP021821_2.raw	0/0		22.9644	1258.85	1258.85	4.27937	1.08539e-23	1.07046e-24	0	0
FALSE	High	PMI-Byonic	PMI-Byonic (A2)	A	2	Unambiguous	TCVCTEGYTGTHCEVDIDECDPDPCHY	[Y].TcVcTEGYTGtHcEVDIDEcDPDPcHY.[G]	C2(Carbamidomethyl); C4(Carbamidomethyl); T11(HexNAc(1)); C13(Carbamidomethyl); C20(Carbamidomethyl); C25(Carbamidomethyl)	1	1	Q01705	Q01705	Neurogenic locus notch homolog protein 1 OS=Mus musculus OX=10090 GN=Notch1 PE=1 SV=3	1	3	3	1	0	1	1	1	1165.11	3493.3	3493.29	3.55074	0.00413459	0	0	69704648	HCD (High Energy Collision Dissociation)	MS2	0	8.02618	12.7675	4592	4592	4591	FP021821_2.raw	0/0		18.8057	1082.12	1082.12	4.8	1.56435e-19	1.0561e-20	0	0
FALSE	High	PMI-Byonic	PMI-Byonic (A2)	A	2	Unambiguous	TCVCTEGYTGTHCEVDIDECDPDPCHYGSCKDGVATF	[Y].TcVcTEGYTGtHcEVDIDEcDPDPcHYGScKdGVATF.[T]	C2(Carbamidomethyl); C4(Carbamidomethyl); T11(HexNAc(1)); C13(Carbamidomethyl); C20(Carbamidomethyl); C25(Carbamidomethyl); C30(Carbamidomethyl); D32(Oxidation)	1	1	Q01705	Q01705	Neurogenic locus notch homolog protein 1 OS=Mus musculus OX=10090 GN=Notch1 PE=1 SV=3	2	4	4	1	0	1	1	1	1133.94	4532.75	4531.73	224.636	0.254498	0	0	1.7407e+06	HCD (High Energy Collision Dissociation)	MS2	3.45348	100	13.5443	4941	4941	4932	FP021821_2.raw	0/0		24.3212	1376.57	1376.57	4.8	4.77323e-25	6.54876e-26	0	0
FALSE	High	PMI-Byonic	PMI-Byonic (A2)	A	2	Unambiguous	TCVCTEGYTGTHCEVDIDECDPDPCHY	[Y].TcVcTEGYTGtHcEVDIDEcDPDPcHY.[G]	C2(Carbamidomethyl); C4(Carbamidomethyl); T11(Hex(1)); C13(Carbamidomethyl); C20(Carbamidomethyl); C25(Carbamidomethyl)	1	1	Q01705	Q01705	Neurogenic locus notch homolog protein 1 OS=Mus musculus OX=10090 GN=Notch1 PE=1 SV=3	1	3	3	1	0	1	1	1	1151.43	3452.27	3452.26	1.98374	0.0022828	0	0	4.93397e+06	HCD (High Energy Collision Dissociation)	MS2	0	41.4067	12.7687	4593	4593	4591	FP021821_2.raw	0/0		17.8057	1000.47	1000.47	2.4	1.56435e-18	1.46947e-19	0	0
FALSE	High	PMI-Byonic	PMI-Byonic (A2)	A	2	Unambiguous	TCVCTEGYTGTHCEVDIDECDPDPCHY	[Y].TcVcTEGYTGtHcEVDIDEcDPDPcHY.[G]	C2(Carbamidomethyl); C4(Carbamidomethyl); T11(HexNAc(1)); C13(Carbamidomethyl); C20(Carbamidomethyl); C25(Carbamidomethyl)	1	1	Q01705	Q01705	Neurogenic locus notch homolog protein 1 OS=Mus musculus OX=10090 GN=Notch1 PE=1 SV=3	1	4	4	1	0	1	1	1	874.08	3493.3	3493.29	2.41121	0.00210576	0	0	11275517	HCD (High Energy Collision Dissociation)	MS2	0.479991	21.4328	12.7952	4606	4606	4602	FP021821_2.raw	0/0		15.4848	904.786	873.886	4.8	3.27468e-16	3.77812e-17	0	0
FALSE	High	PMI-Byonic	PMI-Byonic (A2)	A	2	Unambiguous	TCVCTEGYTGTHCEVDIDECDPDPCHY	[Y].TcVcTEGYTGtHcEVDIDEcDPDPcHY.[G]	C2(Carbamidomethyl); C4(Carbamidomethyl); T11(HexNAc(1)); C13(Carbamidomethyl); C20(Carbamidomethyl); C25(Carbamidomethyl)	1	1	Q01705	Q01705	Neurogenic locus notch homolog protein 1 OS=Mus musculus OX=10090 GN=Notch1 PE=1 SV=3	1	3	3	1	0	1	1	1	1165.11	3493.31	3493.29	4.3894	0.00511116	0	0	1.45678e+06	HCD (High Energy Collision Dissociation)	MS2	0	100	13.2594	4814	4814	4811	FP021821_2.raw	0/0		15.8057	948.644	948.644	4.8	1.56435e-16	1.96668e-17	0	0
FALSE	High	PMI-Byonic	PMI-Byonic (A2)	A	2	Unambiguous	TCVCTEGYTGTHCEVDIDECDPDPCHY	[Y].TcVcTEGYTGtHcEVDIDEcDPDPcHY.[G]	C2(Carbamidomethyl); C4(Carbamidomethyl); T11(HexNAc(1)); C13(Carbamidomethyl); C20(Carbamidomethyl); C25(Carbamidomethyl)	1	1	Q01705	Q01705	Neurogenic locus notch homolog protein 1 OS=Mus musculus OX=10090 GN=Notch1 PE=1 SV=3	1	3	3	1	0	1	1	1	1165.11	3493.3	3493.29	3.13141	0.00364631	0	0	12436042	HCD (High Energy Collision Dissociation)	MS2	0	15.4191	12.8861	4647	4647	4646	FP021821_2.raw	0/0		15.8057	933.077	933.077	4.8	1.56435e-16	1.63712e-17	0	0
FALSE	High	PMI-Byonic	PMI-Byonic (A2)	A	2	Unambiguous	TCVCTEGYTGTHCEVDIDECDPDPCHY	[Y].TcVcTEGYTGtHcEVDIDEcDPDPcHY.[G]	C2(Carbamidomethyl); C4(Carbamidomethyl); T11(HexNAc(1)); C13(Carbamidomethyl); C20(Carbamidomethyl); C25(Carbamidomethyl)	1	1	Q01705	Q01705	Neurogenic locus notch homolog protein 1 OS=Mus musculus OX=10090 GN=Notch1 PE=1 SV=3	1	3	3	1	0	1	1	1	1165.1	3493.3	3493.29	2.81691	0.0032801	0	0	947741	HCD (High Energy Collision Dissociation)	MS2	0	100	13.5161	4928	4928	4921	FP021821_2.raw	0/0		17.7586	1011.09	1002.85	4.8	1.74347e-18	2.38278e-19	0	0
FALSE	High	PMI-Byonic	PMI-Byonic (A2)	A	2	Unambiguous	TCVCTEGYTGTHCEVDIDECDPDPCHY	[Y].TcVcTEGYTGtHcEVDIDEcDPDPcHY.[G]	C2(Carbamidomethyl); C4(Carbamidomethyl); T11(Hex(1)); C13(Carbamidomethyl); C20(Carbamidomethyl); C25(Carbamidomethyl)	1	1	Q01705	Q01705	Neurogenic locus notch homolog protein 1 OS=Mus musculus OX=10090 GN=Notch1 PE=1 SV=3	1	3	3	1	0	1	1	1	1151.43	3452.28	3452.26	3.89315	0.00448006	0	0	1.55453e+06	HCD (High Energy Collision Dissociation)	MS2	6.56138	100	12.8922	4650	4650	4646	FP021821_2.raw	0/0		14.8057	891.623	891.623	2.4	1.56435e-15	1.57704e-16	0	0
FALSE	High	PMI-Byonic	PMI-Byonic (A2)	A	2	Unambiguous	TCVCTEGYTGTHCEVDIDECDPDPCHY	[Y].TcVcTEGYTGtHcEVDIDEcDPDPcHY.[G]	C2(Carbamidomethyl); C4(Carbamidomethyl); T11(HexNAc(1)); C13(Carbamidomethyl); C20(Carbamidomethyl); C25(Carbamidomethyl)	1	1	Q01705	Q01705	Neurogenic locus notch homolog protein 1 OS=Mus musculus OX=10090 GN=Notch1 PE=1 SV=3	1	4	4	1	0	1	1	1	1164.35	4654.39	3493.29	332380	290.275	0	0	119557	HCD (High Energy Collision Dissociation)	MS2	17.8199	100	14.092	5179	5179	5174	FP021821_2.raw	0/0		6.93017	375.802	375.802	4.8	1.17445e-07	7.57711e-09	0	0
FALSE	High	PMI-Byonic	PMI-Byonic (A2)	A	2	Unambiguous	TCVCTEGYTGTHCEVDIDECDPDPCHYGSCKDGVATF	[Y].TcVctEGYTGTHcEVDIDEcDPDPcHYGScKdGVATF.[T]	C2(Carbamidomethyl); C4(Carbamidomethyl); T5(HexNAc(1)Fuc(1)); C13(Carbamidomethyl); C20(Carbamidomethyl); C25(Carbamidomethyl); C30(Carbamidomethyl); D32(Oxidation)	1	1	Q01705	Q01705	Neurogenic locus notch homolog protein 1 OS=Mus musculus OX=10090 GN=Notch1 PE=1 SV=3	2	4	4	1	0	1	1	1	1170.96	4680.82	4677.79	647.826	0.757599	0	0	2.47663e+06	HCD (High Energy Collision Dissociation)	MS2	0	100	13.4964	4919	4919	4910	FP021821_2.raw	0/0		24.9644	1399.43	1399.43	0.784451	1.0854e-25	3.6071e-26	0	0
FALSE	High	PMI-Byonic	PMI-Byonic (A2)	A	2	Unambiguous	TCVCTEGYTGTHCEVDIDECDPDPCHY	[Y].TcVcTEGYTGtHcEVDIDEcDPDPcHY.[G]	C2(Carbamidomethyl); C4(Carbamidomethyl); T11(HexNAc(1)); C13(Carbamidomethyl); C20(Carbamidomethyl); C25(Carbamidomethyl)	1	1	Q01705	Q01705	Neurogenic locus notch homolog protein 1 OS=Mus musculus OX=10090 GN=Notch1 PE=1 SV=3	1	4	4	1	0	1	1	1	874.081	3493.3	3493.29	3.73909	0.00326543	0	0	1.1392e+06	HCD (High Energy Collision Dissociation)	MS2	4.78828	100	12.9136	4659	4659	4657	FP021821_2.raw	0/0		15.4377	938.015	934.197	4.8	3.64964e-16	4.12993e-17	0	0
FALSE	High	PMI-Byonic	PMI-Byonic (A2)	A	2	Unambiguous	TCVCTEGYTGTHCEVDIDECDPDPCHYGSCKDGVATF	[Y].TcVcTEGYTGtHcEVDIDEcDPDPcHYGScKDGVATF.[T]	C2(Carbamidomethyl); C4(Carbamidomethyl); T11(HexNAc(1)); C13(Carbamidomethyl); C20(Carbamidomethyl); C25(Carbamidomethyl); C30(Carbamidomethyl)	1	1	Q01705	Q01705	Neurogenic locus notch homolog protein 1 OS=Mus musculus OX=10090 GN=Notch1 PE=1 SV=3	2	4	4	1	0	1	1	1	1129.7	4515.77	4515.74	6.75071	0.00762112	0	0	747157	HCD (High Energy Collision Dissociation)	MS2	0	100	13.4484	4898	4898	4888	FP021821_2.raw	0/0		11.9644	721.668	721.668	3.54927	1.08539e-12	1.13122e-13	0	0
FALSE	High	PMI-Byonic	PMI-Byonic (A2)	A	2	Ambiguous	TCVCTEGYTGTHCEVDIDECDPDPCHY	[Y].TcVcTEGYTGtHcEVDIDEcDPDPcHY.[G]	C2(Carbamidomethyl); C4(Carbamidomethyl); T11(HexNAc(1)); C13(Carbamidomethyl); C20(Carbamidomethyl); C25(Carbamidomethyl)	1	1	Q01705	Q01705	Neurogenic locus notch homolog protein 1 OS=Mus musculus OX=10090 GN=Notch1 PE=1 SV=3	1	5	5		0	2	2	2	1166.28	5827.39	3493.29	668166	466.82	0	0	1512169	HCD (High Energy Collision Dissociation)	MS2	20.2663	39.616	12.9939	4696	4696	4690	FP021821_2.raw	0/0		3.39597	154.031	154.031	4.8	0.000401819	1.40548e-05	0	0
FALSE	High	PMI-Byonic	PMI-Byonic (A2)	A	2	Unambiguous	TCVCTEGYTGTHCEVDIDECDPDPCHYGSCKDGVATFTCLCQPGY	[Y].TcVcTEGYtGTHcEVDIDEcDPDPcHYGscKDGVATFTcLcQPGY.[T]	C2(Carbamidomethyl); C4(Carbamidomethyl); T9(HexNAc(1)Hex(1)Fuc(1)NeuAc(1)); C13(Carbamidomethyl); C20(Carbamidomethyl); C25(Carbamidomethyl); S29(HexNAc(1)Hex(1)Fuc(1)); C30(Carbamidomethyl); C39(Carbamidomethyl); C41(Carbamidomethyl)	1	1	Q01705	Q01705	Neurogenic locus notch homolog protein 1 OS=Mus musculus OX=10090 GN=Notch1 PE=1 SV=3	4	6	6	1	0	1	1	1	1102.43	6609.57	6605.53	612.84	0.674689	0	0	1.70638e+06	HCD (High Energy Collision Dissociation)	MS2	41.9704	100	10.2775	3465	3465	3458	FP021821_2.raw	0/0		1.50806	19.8885	19.8885	0	0.0310416	0.00167785	0.0015361	0.00353357
FALSE	High	PMI-Byonic	PMI-Byonic (A2)	A	2	Unambiguous	TCVCTEGYTGTHCEVDIDECDPDPCHY	[Y].TcVcTEGYTGtHcEVDIDEcDPDPcHY.[G]	C2(Carbamidomethyl); C4(Carbamidomethyl); T11(HexNAc(1)); C13(Carbamidomethyl); C20(Carbamidomethyl); C25(Carbamidomethyl)	1	1	Q01705	Q01705	Neurogenic locus notch homolog protein 1 OS=Mus musculus OX=10090 GN=Notch1 PE=1 SV=3	1	3	3	1	0	1	1	1	1165.11	3493.3	3493.29	4.07491	0.00474494	0	0	2.3953e+06	HCD (High Energy Collision Dissociation)	MS2	7.24313	100	13.1339	4758	4758	4756	FP021821_2.raw	0/0		15.8057	938.628	938.628	4.8	1.56435e-16	1.80386e-17	0	0
FALSE	High	PMI-Byonic	PMI-Byonic (A2)	A	2	Unambiguous	TCVCTEGYTGTHCEVDIDECDPDPCHY	[Y].TcVcTEGYTGtHcEVDIDEcDPDPcHY.[G]	C2(Carbamidomethyl); C4(Carbamidomethyl); T11(HexNAc(1)); C13(Carbamidomethyl); C20(Carbamidomethyl); C25(Carbamidomethyl)	1	1	Q01705	Q01705	Neurogenic locus notch homolog protein 1 OS=Mus musculus OX=10090 GN=Notch1 PE=1 SV=3	1	4	4	1	0	1	1	1	874.829	3496.29	3493.29	859.383	0.750519	0	0	1.37759e+06	HCD (High Energy Collision Dissociation)	MS2	67.2169	100	13.0505	4722	4722	4712	FP021821_2.raw	0/0		11.5993	782.493	782.493	4.8	2.51622e-12	2.45186e-13	0	0
FALSE	High	PMI-Byonic	PMI-Byonic (A2)	A	2	Unambiguous	TCVCTEGYTGTHCEVDIDECDPDPCHY	[Y].TcVcTEGYTGtHcEVDIDEcDPDPcHY.[G]	C2(Carbamidomethyl); C4(Carbamidomethyl); T11(HexNAc(1)); C13(Carbamidomethyl); C20(Carbamidomethyl); C25(Carbamidomethyl)	1	1	Q01705	Q01705	Neurogenic locus notch homolog protein 1 OS=Mus musculus OX=10090 GN=Notch1 PE=1 SV=3	1	2	2	1	0	1	1	1	1747.65	3494.3	3493.29	287.808	0.502699	0	0	1.91112e+06	HCD (High Energy Collision Dissociation)	MS2	14.2515	100	12.7526	4586	4586	4580	FP021821_2.raw	0/0		16.3028	985.27	890.641	4.8	4.98023e-17	2.7429e-18	0	0
FALSE	High	PMI-Byonic	PMI-Byonic (A2)	A	2	Unambiguous	TCVCTEGYTGTHCEVDIDECDPDPCHY	[Y].TcVcTEGYTGtHcEVDIDEcDPDPcHY.[G]	C2(Carbamidomethyl); C4(Carbamidomethyl); T11(HexNAc(1)); C13(Carbamidomethyl); C20(Carbamidomethyl); C25(Carbamidomethyl)	1	1	Q01705	Q01705	Neurogenic locus notch homolog protein 1 OS=Mus musculus OX=10090 GN=Notch1 PE=1 SV=3	1	3	3	1	0	1	1	1	1165.11	3493.31	3493.29	4.28457	0.00498908	0	0	1.16106e+06	HCD (High Energy Collision Dissociation)	MS2	4.62927	100	13.382	4868	4868	4866	FP021821_2.raw	0/0		17.8057	1032.92	999.147	4.8	1.56435e-18	1.69445e-19	0	0
FALSE	High	PMI-Byonic	PMI-Byonic (A2)	A	2	Unambiguous	TCVCTEGYTGTHCEVDIDECDPDPCHYGSCKDGVATF	[Y].TcVcTEGYTGtHcEVDIDEcDPDPcHYGScKDGVATF.[T]	C2(Carbamidomethyl); C4(Carbamidomethyl); T11(HexNAc(1)); C13(Carbamidomethyl); C20(Carbamidomethyl); C25(Carbamidomethyl); C30(Carbamidomethyl)	1	1	Q01705	Q01705	Neurogenic locus notch homolog protein 1 OS=Mus musculus OX=10090 GN=Notch1 PE=1 SV=3	2	4	4	1	0	1	1	1	1129.69	4515.76	4515.74	3.61498	0.00408108	0	0	3.17218e+06	HCD (High Energy Collision Dissociation)	MS2	0.602723	45.175	13.5887	4961	4961	4954	FP021821_2.raw	0/0		24.2537	1349.02	1349.02	4.8	5.57569e-25	9.62425e-26	0	0
FALSE	High	PMI-Byonic	PMI-Byonic (A2)	A	2	Unambiguous	TCVCTEGYTGTHCEVDIDECDPDPCHY	[Y].TcVcTEGYtGtHcEVDIDEcDPDPcHY.[G]	C2(Carbamidomethyl); C4(Carbamidomethyl); T9(Hex(1)); T11(HexNAc(1)); C13(Carbamidomethyl); C20(Carbamidomethyl); C25(Carbamidomethyl)	1	1	Q01705	Q01705	Neurogenic locus notch homolog protein 1 OS=Mus musculus OX=10090 GN=Notch1 PE=1 SV=3	1	3	3	1	0	1	1	1	1219.46	3656.35	3655.34	276.373	0.336746	0	0	2.66971e+06	HCD (High Energy Collision Dissociation)	MS2	0	100	12.7504	4585	4585	4580	FP021821_2.raw	0/0		13.5164	845.844	845.844	2.4	3.04525e-14	2.58486e-15	0	0
FALSE	High	PMI-Byonic	PMI-Byonic (A2)	A	2	Unambiguous	TCVCTEGYTGTHCEVDIDECDPDPCHY	[Y].TcVcTEGYTGtHcEVDIDEcDPDPcHY.[G]	C2(Carbamidomethyl); C4(Carbamidomethyl); T11(HexNAc(1)); C13(Carbamidomethyl); C20(Carbamidomethyl); C25(Carbamidomethyl)	1	1	Q01705	Q01705	Neurogenic locus notch homolog protein 1 OS=Mus musculus OX=10090 GN=Notch1 PE=1 SV=3	1	3	3	1	0	1	1	1	1165.11	3493.3	3493.29	3.13141	0.00364631	0	0	5.20017e+06	HCD (High Energy Collision Dissociation)	MS2	0	39.4904	13.007	4702	4702	4701	FP021821_2.raw	0/0		14.8057	892.33	892.33	4.8	1.56435e-15	1.71101e-16	0	0
FALSE	High	PMI-Byonic	PMI-Byonic (A2)	A	2	Unambiguous	TCVCTEGYTGTHCEVDIDECDPDPCHYGSCKDGVATF	[Y].TcVcTEGYTGtHcEVDIDEcDPDPcHYGScKdGVATF.[T]	C2(Carbamidomethyl); C4(Carbamidomethyl); T11(HexNAc(1)); C13(Carbamidomethyl); C20(Carbamidomethyl); C25(Carbamidomethyl); C30(Carbamidomethyl); D32(Oxidation)	1	1	Q01705	Q01705	Neurogenic locus notch homolog protein 1 OS=Mus musculus OX=10090 GN=Notch1 PE=1 SV=3	2	4	4	1	0	1	1	1	1133.7	4531.77	4531.73	7.95672	0.00901444	0	0	232057	HCD (High Energy Collision Dissociation)	MS2	0	100	14.0641	5167	5167	5163	FP021821_2.raw	0/0		18.9644	1059.43	1059.43	4.8	1.08539e-19	5.21881e-21	0	0
FALSE	High	PMI-Byonic	PMI-Byonic (A2)	A	2	Unambiguous	TCVCTEGYTGTHCEVDIDECDPDPCHY	[Y].TcVcTEGYtGtHcEVDIDEcDPDPcHY.[G]	C2(Carbamidomethyl); C4(Carbamidomethyl); T9(Hex(1)); T11(HexNAc(1)); C13(Carbamidomethyl); C20(Carbamidomethyl); C25(Carbamidomethyl)	1	1	Q01705	Q01705	Neurogenic locus notch homolog protein 1 OS=Mus musculus OX=10090 GN=Notch1 PE=1 SV=3	1	3	3	1	0	1	1	1	1219.8	3657.38	3655.34	555.89	0.677323	0	0	1.1271e+06	HCD (High Energy Collision Dissociation)	MS2	39.1395	100	12.6372	4535	4535	4525	FP021821_2.raw	0/0		16.5164	960.501	960.501	2.4	3.04525e-17	1.60469e-18	0	0
FALSE	High	PMI-Byonic	PMI-Byonic (A2)	A	2	Unambiguous	TCVCTEGYTGTHCEVDIDECDPDPCHYGSCKDGVATF	[Y].TcVcTEGYTGtHcEVDIDEcDPDPcHYGScKdGVATF.[T]	C2(Carbamidomethyl); C4(Carbamidomethyl); T11(HexNAc(1)); C13(Carbamidomethyl); C20(Carbamidomethyl); C25(Carbamidomethyl); C30(Carbamidomethyl); D32(Oxidation)	1	1	Q01705	Q01705	Neurogenic locus notch homolog protein 1 OS=Mus musculus OX=10090 GN=Notch1 PE=1 SV=3	2	4	4	1	0	1	1	1	1133.7	4531.77	4531.73	7.74123	0.0087703	0	0	534562	HCD (High Energy Collision Dissociation)	MS2	0	100	13.9346	5111	5111	5108	FP021821_2.raw	0/0		23.2355	1326.86	1326.86	4.22998	5.81426e-24	6.4509e-25	0	0
FALSE	High	PMI-Byonic	PMI-Byonic (A2)	A	2	Unambiguous	TCVCTEGYTGTHCEVDIDECDPDPCHY	[Y].TcVcTEGYTGtHcEVDIDEcDPDPcHY.[G]	C2(Carbamidomethyl); C4(Carbamidomethyl); T11(HexNAc(1)); C13(Carbamidomethyl); C20(Carbamidomethyl); C25(Carbamidomethyl)	1	1	Q01705	Q01705	Neurogenic locus notch homolog protein 1 OS=Mus musculus OX=10090 GN=Notch1 PE=1 SV=3	1	3	3	1	0	1	1	1	1166.11	3496.3	3493.29	862.864	1.00474	0	0	3735076	HCD (High Energy Collision Dissociation)	MS2	3.39228	100	12.6534	4542	4542	4536	FP021821_2.raw	0/0		17.7586	1037.06	1029.91	4.8	1.74347e-18	2.15121e-19	0	0
FALSE	High	PMI-Byonic	PMI-Byonic (A2)	A	2	Unambiguous	TCVCTEGYTGTHCEVDIDECDPDPCHYGSCKDGVATF	[Y].TcVcTEGYTGtHcEVDIDEcDPDPcHYGScKdGVATF.[T]	C2(Carbamidomethyl); C4(Carbamidomethyl); T11(Hex(1)); C13(Carbamidomethyl); C20(Carbamidomethyl); C25(Carbamidomethyl); C30(Carbamidomethyl); D32(Oxidation)	1	1	Q01705	Q01705	Neurogenic locus notch homolog protein 1 OS=Mus musculus OX=10090 GN=Notch1 PE=1 SV=3	2	4	4	1	0	1	1	1	1123.44	4490.73	4490.71	5.02544	0.00564195	0	0	649286	HCD (High Energy Collision Dissociation)	MS2	0	100	13.5908	4962	4962	4954	FP021821_2.raw	0/0		20.2537	1138.69	1138.69	2.4	5.57568e-21	3.59799e-22	0	0
FALSE	High	PMI-Byonic	PMI-Byonic (A2)	A	2	Unambiguous	TCVCTEGYTGTHCEVDIDECDPDPCHY	[Y].TcVcTEGYTGtHcEVDIDEcDPDPcHY.[G]	C2(Carbamidomethyl); C4(Carbamidomethyl); T11(Hex(1)); C13(Carbamidomethyl); C20(Carbamidomethyl); C25(Carbamidomethyl)	1	1	Q01705	Q01705	Neurogenic locus notch homolog protein 1 OS=Mus musculus OX=10090 GN=Notch1 PE=1 SV=3	1	3	3	1	0	1	1	1	1151.43	3452.26	3452.26	-0.243909	-0.00028068	0	0	897728	HCD (High Energy Collision Dissociation)	MS2	0	100	12.6578	4544	4544	4536	FP021821_2.raw	0/0		17.8057	1037.34	1037.34	2.4	1.56435e-18	1.23711e-19	0	0
FALSE	High	PMI-Byonic	PMI-Byonic (A2)	A	2	Unambiguous	TCVCTEGYTGTHCEVDIDECDPDPCHYGSCKDGVATF	[Y].TcVcTEGYTGtHcEVDIDEcDPDPcHYGScKdGVATF.[T]	C2(Carbamidomethyl); C4(Carbamidomethyl); T11(HexNAc(1)); C13(Carbamidomethyl); C20(Carbamidomethyl); C25(Carbamidomethyl); C30(Carbamidomethyl); D32(Oxidation)	1	1	Q01705	Q01705	Neurogenic locus notch homolog protein 1 OS=Mus musculus OX=10090 GN=Notch1 PE=1 SV=3	2	4	4	1	0	1	1	1	1133.7	4531.77	4531.73	7.31024	0.00828201	0	0	1.21818e+06	HCD (High Energy Collision Dissociation)	MS2	0	81.2125	13.8044	5054	5054	5053	FP021821_2.raw	0/0		15.2355	901.433	901.433	4.8	5.81426e-16	4.70453e-17	0	0
FALSE	High	PMI-Byonic	PMI-Byonic (A2)	A	2	Unambiguous	TCVCTEGYTGTHCEVDIDECDPDPCHY	[Y].TcVcTEGYTGtHcEVDIDEcDPDPcHY.[G]	C2(Carbamidomethyl); C4(Carbamidomethyl); T11(HexNAc(1)); C13(Carbamidomethyl); C20(Carbamidomethyl); C25(Carbamidomethyl)	1	1	Q01705	Q01705	Neurogenic locus notch homolog protein 1 OS=Mus musculus OX=10090 GN=Notch1 PE=1 SV=3	1	4	4	1	0	1	1	1	874.081	3493.3	3493.29	2.83054	0.00247197	0	0	1.66878e+06	HCD (High Energy Collision Dissociation)	MS2	0	100	12.6792	4553	4553	4547	FP021821_2.raw	0/0		16.4377	990.273	983.512	4.8	3.64964e-17	2.0893e-18	0	0
FALSE	High	PMI-Byonic	PMI-Byonic (A2)	A	2	Unambiguous	TCVCTEGYTGTHCEVDIDECDPDPCHY	[Y].TcVcTEGYtGtHcEVDIDEcDPDPcHY.[G]	C2(Carbamidomethyl); C4(Carbamidomethyl); T9(Hex(1)); T11(HexNAc(1)); C13(Carbamidomethyl); C20(Carbamidomethyl); C25(Carbamidomethyl)	1	1	Q01705	Q01705	Neurogenic locus notch homolog protein 1 OS=Mus musculus OX=10090 GN=Notch1 PE=1 SV=3	1	4	4	1	0	1	1	1	915.095	3657.36	3655.34	551.428	0.503915	0	0	1.40252e+06	HCD (High Energy Collision Dissociation)	MS2	0	100	12.7122	4568	4568	4558	FP021821_2.raw	0/0		11.4848	746.863	746.863	2.4	3.27468e-12	3.00123e-13	0	0
FALSE	High	PMI-Byonic	PMI-Byonic (A2)	A	2	Unambiguous	TCVCTEGYTGTHCEVDIDECDPDPCHYGSCKDGVATF	[Y].TcVcTEGYTGtHcEVDIDEcDPDPcHYGScKDGVATF.[T]	C2(Carbamidomethyl); C4(Carbamidomethyl); T11(HexNAc(1)); C13(Carbamidomethyl); C20(Carbamidomethyl); C25(Carbamidomethyl); C30(Carbamidomethyl)	1	1	Q01705	Q01705	Neurogenic locus notch homolog protein 1 OS=Mus musculus OX=10090 GN=Notch1 PE=1 SV=3	2	4	4	1	0	1	1	1	1129.44	4514.76	4515.74	-217.616	-0.245675	0	0	190807	HCD (High Energy Collision Dissociation)	MS2	17.0307	100	13.7052	5012	5012	5009	FP021821_2.raw	0/0		22.2537	1222.36	1222.36	4.8	5.57568e-23	4.98562e-24	0	0
FALSE	High	PMI-Byonic	PMI-Byonic (A2)	A	2	Unambiguous	TCVCTEGYTGTHCEVDIDECDPDPCHYGSCKDGVATF	[Y].TcVcTEGYTGTHcEVDIDEcDPDPcHYGscKdGVATF.[T]	C2(Carbamidomethyl); C4(Carbamidomethyl); C13(Carbamidomethyl); C20(Carbamidomethyl); C25(Carbamidomethyl); S29(Hex(1)); C30(Carbamidomethyl); D32(Oxidation)	1	1	Q01705	Q01705	Neurogenic locus notch homolog protein 1 OS=Mus musculus OX=10090 GN=Notch1 PE=1 SV=3	2	4	4	1	0	1	1	1	1123.44	4490.72	4490.71	3.5032	0.00393296	0	0	738464	HCD (High Energy Collision Dissociation)	MS2	28.7375	100	13.7009	5010	5010	5009	FP021821_2.raw	0/0		20.2537	1102.95	1102.95	5.86138	5.57568e-21	4.75708e-22	0	0
FALSE	High	PMI-Byonic	PMI-Byonic (A2)	A	2	Unambiguous	TCVCTEGYTGTHCEVDIDECDPDPCHYGSCKDGVATF	[Y].TcVcTEGYTGtHcEVDIDEcDPDPcHYGScKdGVATF.[T]	C2(Carbamidomethyl); C4(Carbamidomethyl); T11(HexNAc(1)); C13(Carbamidomethyl); C20(Carbamidomethyl); C25(Carbamidomethyl); C30(Carbamidomethyl); D32(Oxidation)	1	1	Q01705	Q01705	Neurogenic locus notch homolog protein 1 OS=Mus musculus OX=10090 GN=Notch1 PE=1 SV=3	2	4	4	1	0	1	1	1	1133.7	4531.76	4531.73	5.90953	0.0066951	0	0	11570316	HCD (High Energy Collision Dissociation)	MS2	0	11.3696	13.6755	4999	4999	4998	FP021821_2.raw	0/0		16.2537	936.64	936.64	4.57027	5.57568e-17	3.4593e-18	0	0
FALSE	High	PMI-Byonic	PMI-Byonic (A2)	A	2	Unambiguous	TCVCTEGYTGTHCEVDIDECDPDPCHY	[Y].TcVcTEGYTGtHcEVDIDEcDPDPcHY.[G]	C2(Carbamidomethyl); C4(Carbamidomethyl); T11(HexNAc(1)); C13(Carbamidomethyl); C20(Carbamidomethyl); C25(Carbamidomethyl)	1	1	Q01705	Q01705	Neurogenic locus notch homolog protein 1 OS=Mus musculus OX=10090 GN=Notch1 PE=1 SV=3	1	3	3	1	0	1	1	1	1165.11	3493.3	3493.29	3.23625	0.00376838	0	0	899616	HCD (High Energy Collision Dissociation)	MS2	0	100	13.6649	4995	4995	4987	FP021821_2.raw	0/0		17.8057	1015.14	1015.14	4.8	1.56435e-18	1.91241e-19	0	0
FALSE	High	PMI-Byonic	PMI-Byonic (A2)	A	2	Unambiguous	TCVCTEGYTGTHCEVDIDECDPDPCHY	[Y].TcVcTEGYTGtHcEVDIDEcDPDPcHY.[G]	C2(Carbamidomethyl); C4(Carbamidomethyl); T11(Hex(1)); C13(Carbamidomethyl); C20(Carbamidomethyl); C25(Carbamidomethyl)	1	1	Q01705	Q01705	Neurogenic locus notch homolog protein 1 OS=Mus musculus OX=10090 GN=Notch1 PE=1 SV=3	1	4	4	1	0	1	1	1	863.822	3452.27	3452.26	1.1489	0.000991573	0	0	266524	HCD (High Energy Collision Dissociation)	MS2	0	100	12.7261	4574	4574	4569	FP021821_2.raw	0/0		6.62568	520.675	520.675	2.4	2.36768e-07	1.52738e-08	0	0
FALSE	High	PMI-Byonic	PMI-Byonic (A2)	A	2	Unambiguous	TCVCTEGYTGTHCEVDIDECDPDPCHY	[Y].TcVcTEGYTGtHcEVDIDEcDPDPcHY.[G]	C2(Carbamidomethyl); C4(Carbamidomethyl); T11(HexNAc(1)); C13(Carbamidomethyl); C20(Carbamidomethyl); C25(Carbamidomethyl)	1	1	Q01705	Q01705	Neurogenic locus notch homolog protein 1 OS=Mus musculus OX=10090 GN=Notch1 PE=1 SV=3	1	3	3	1	0	1	1	1	1165.11	3493.31	3493.29	6.69572	0.0077967	0	0	348130	HCD (High Energy Collision Dissociation)	MS2	0	100	13.7894	5048	5048	5042	FP021821_2.raw	0/0		11.7875	787.4	787.4	4.8	1.63129e-12	1.58623e-13	0	0
FALSE	High	PMI-Byonic	PMI-Byonic (A2)	A	2	Unambiguous	GSCKDGVATF	[Y].GScKdGVATF.[T]	C3(Carbamidomethyl); D5(Oxidation)	1	1	Q01705	Q01705	Neurogenic locus notch homolog protein 1 OS=Mus musculus OX=10090 GN=Notch1 PE=1 SV=3	0	2	2	1	0	1	1	1	529.235	1057.46	1057.46	1.22565	0.000648037	0	0	730632	HCD (High Energy Collision Dissociation)	MS2	20.5038	100	9.38939	3067	3067	3062	FP021821_2.raw	0/0		7.77488	536.296	438.917	438.917	1.67926e-08	1.13417e-09	0	0
FALSE	High	PMI-Byonic	PMI-Byonic (A2)	A	2	Unambiguous	GSCKDGVATF	[Y].GScKDGVATF.[T]	C3(Carbamidomethyl)	1	1	Q01705	Q01705	Neurogenic locus notch homolog protein 1 OS=Mus musculus OX=10090 GN=Notch1 PE=1 SV=3	0	2	2	1	0	1	1	1	521.239	1041.47	1041.47	2.80848	0.00146247	0	0	2.37713e+06	HCD (High Energy Collision Dissociation)	MS2	15.7292	48.4706	8.75092	2790	2790	2787	FP021821_2.raw	0/0		8.79554	586.369	586.369	586.369	1.60125e-09	9.23529e-11	0	0
FALSE	High	PMI-Byonic	PMI-Byonic (A2)	A	2	Unambiguous	GSCKDGVATF	[Y].GScKDGVATF.[T]	C3(Carbamidomethyl)	1	1	Q01705	Q01705	Neurogenic locus notch homolog protein 1 OS=Mus musculus OX=10090 GN=Notch1 PE=1 SV=3	0	2	2	1	0	1	1	1	521.239	1041.47	1041.47	2.69127	0.00140144	0	0	4.70424e+06	HCD (High Energy Collision Dissociation)	MS2	6.9097	24.8471	8.87915	2845	2845	2842	FP021821_2.raw	0/0		9.79554	647.714	647.714	647.714	1.60125e-10	1.07158e-11	0	0
FALSE	High	PMI-Byonic	PMI-Byonic (A2)	A	2	Unambiguous	GSCKDGVATF	[Y].GScKdGVATF.[T]	C3(Carbamidomethyl); D5(Oxidation)	1	1	Q01705	Q01705	Neurogenic locus notch homolog protein 1 OS=Mus musculus OX=10090 GN=Notch1 PE=1 SV=3	0	2	2	1	0	1	1	1	529.236	1057.46	1057.46	2.26458	0.00119735	0	0	2.63342e+06	HCD (High Energy Collision Dissociation)	MS2	26.6423	47.8714	9.008	2901	2901	2897	FP021821_2.raw	0/0		8.73315	624.166	491.645	491.645	1.84865e-09	1.093e-10	0	0
FALSE	High	PMI-Byonic	PMI-Byonic (A2)	A	2	Unambiguous	GSCKDGVATF	[Y].GScKdGVATF.[T]	C3(Carbamidomethyl); D5(Oxidation)	1	1	Q01705	Q01705	Neurogenic locus notch homolog protein 1 OS=Mus musculus OX=10090 GN=Notch1 PE=1 SV=3	0	2	2	1	0	1	1	1	529.236	1057.46	1057.46	2.38002	0.00125839	0	0	7031881	HCD (High Energy Collision Dissociation)	MS2	2.62127	24.708	9.12858	2953	2953	2952	FP021821_2.raw	0/0		8.73315	633.871	507.479	507.479	1.84865e-09	1.15382e-10	0	0
FALSE	High	PMI-Byonic	PMI-Byonic (A2)	A	2	Unambiguous	GSCKDGVATF	[Y].GScKDGVATF.[T]	C3(Carbamidomethyl)	1	1	Q01705	Q01705	Neurogenic locus notch homolog protein 1 OS=Mus musculus OX=10090 GN=Notch1 PE=1 SV=3	0	2	2	1	0	1	1	1	521.238	1041.47	1041.47	2.22243	0.0011573	0	0	2.1556e+06	HCD (High Energy Collision Dissociation)	MS2	15.8007	73.703	9.00243	2898	2898	2897	FP021821_2.raw	0/0		10.7955	658.121	658.121	658.121	1.60125e-11	1.05484e-12	0	0
FALSE	High	PMI-Byonic	PMI-Byonic (A2)	A	2	Unambiguous	GSCKDGVATF	[Y].GScKDGVATF.[T]	C3(Carbamidomethyl)	1	1	Q01705	Q01705	Neurogenic locus notch homolog protein 1 OS=Mus musculus OX=10090 GN=Notch1 PE=1 SV=3	0	2	2	1	0	1	1	1	521.74	1042.47	1041.47	965.102	0.502561	0	0	445586	HCD (High Energy Collision Dissociation)	MS2	39.8985	100	9.14663	2962	2962	2952	FP021821_2.raw	0/0		3.41845	361.86	361.86	361.86	0.000381549	1.25896e-05	0	0
FALSE	High	PMI-Byonic	PMI-Byonic (A2)	A	2	Unambiguous	GSCKDGVATF	[Y].GScKdGVATF.[T]	C3(Carbamidomethyl); D5(Oxidation)	1	1	Q01705	Q01705	Neurogenic locus notch homolog protein 1 OS=Mus musculus OX=10090 GN=Notch1 PE=1 SV=3	0	2	2	1	0	1	1	1	529.234	1057.46	1057.46	-1.31397	-0.000694736	0	0	654332	HCD (High Energy Collision Dissociation)	MS2	12.3853	100	9.58383	3153	3153	3150	FP021821_2.raw	0/0		2.97364	424.285	309.018	309.018	0.00106259	3.59039e-05	0	0
FALSE	High	PMI-Byonic	PMI-Byonic (A2)	A	2	Unambiguous	GSCKDGVATF	[Y].GScKdGVATF.[T]	C3(Carbamidomethyl); D5(Oxidation)	1	1	Q01705	Q01705	Neurogenic locus notch homolog protein 1 OS=Mus musculus OX=10090 GN=Notch1 PE=1 SV=3	0	2	2	1	0	1	1	1	529.236	1057.46	1057.46	2.26458	0.00119735	0	0	2.27603e+06	HCD (High Energy Collision Dissociation)	MS2	15.2588	52.2063	9.25699	3009	3009	3007	FP021821_2.raw	0/0		7.73315	591.546	474.76	474.76	1.84865e-08	1.3394e-09	0	0
FALSE	High	PMI-Byonic	PMI-Byonic (A2)	A	2	Unambiguous	GSCKDGVATF	[Y].GScKdGVATF.[T]	C3(Carbamidomethyl); D5(Oxidation)	1	1	Q01705	Q01705	Neurogenic locus notch homolog protein 1 OS=Mus musculus OX=10090 GN=Notch1 PE=1 SV=3	0	2	2	1	0	1	1	1	529.235	1057.46	1057.46	0.763898	0.000403897	0	0	332964	HCD (High Energy Collision Dissociation)	MS2	33.5713	100	9.79284	3247	3247	3238	FP021821_2.raw	0/0		4.62941	430.421	338.956	338.956	2.34742e-05	6.81902e-07	0	0
FALSE	High	PMI-Byonic	PMI-Byonic (A2)	A	2	Unambiguous	TCLCQPGYTGHHCETNINECHSQPCRHGGTCQDRDNSYLCL	[F].TcLcQPGYTGHHcEtNINEcHsQPcRHGGTcQDRDNSYLcL.[C]	C2(Carbamidomethyl); C4(Carbamidomethyl); C13(Carbamidomethyl); T15(HexNAc(1)Fuc(1)); C20(Carbamidomethyl); S22(Hex(1)Pent(2)); C25(Carbamidomethyl); C31(Carbamidomethyl); C40(Carbamidomethyl)	1	1	Q01705	Q01705	Neurogenic locus notch homolog protein 1 OS=Mus musculus OX=10090 GN=Notch1 PE=1 SV=3	4	6	6	1	0	1	1	1	962.225	5768.31	5768.3	2.95497	0.00284086	0	0	2.51416e+06	HCD (High Energy Collision Dissociation)	MS2	0	14.5664	10.6846	3647	3647	3645	FP021821_2.raw	0/0		7.32379	385.317	385.317	0	4.74475e-08	3.3604e-09	0	0
FALSE	High	PMI-Byonic	PMI-Byonic (A2)	A	2	Unambiguous	TCLCQPGYTGHHCETNINECHSQPCRHGGTCQDRDNSYLCLCL	[F].TcLcQPGYTGHHcEtNINEcHsQPcRHGGTcQDRdNSYLcLcL.[K]	C2(Carbamidomethyl); C4(Carbamidomethyl); C13(Carbamidomethyl); T15(Hex(1)Pent(2)); C20(Carbamidomethyl); S22(Hex(1)Pent(2)); C25(Carbamidomethyl); C31(Carbamidomethyl); D35(Oxidation); C40(Carbamidomethyl); C42(Carbamidomethyl)	1	1	Q01705	Q01705	Neurogenic locus notch homolog protein 1 OS=Mus musculus OX=10090 GN=Notch1 PE=1 SV=3	5	6	6	1	0	1	1	1	1023.75	6137.45	6134.41	495.792	0.506899	0	0	2.05797e+06	HCD (High Energy Collision Dissociation)	MS2	20.2061	100	10.6198	3618	3618	3612	FP021821_2.raw	0/0		1.66212	131.682	131.682	0	0.0217711	0.00167785	0.00165289	0.00387597
FALSE	High	PMI-Byonic	PMI-Byonic (A2)	A	2	Unambiguous	TCLCQPGYTGHHCETNINECHSQPCRHGGTCQDRDNSYLCL	[F].TcLcQPGYTGHHcEtNINEcHsQPcRHGGTcQDRDNSYLcL.[C]	C2(Carbamidomethyl); C4(Carbamidomethyl); C13(Carbamidomethyl); T15(HexNAc(1)Hex(1)Fuc(1)NeuAc(1)); C20(Carbamidomethyl); S22(Hex(1)Pent(2)); C25(Carbamidomethyl); C31(Carbamidomethyl); C40(Carbamidomethyl)	1	1	Q01705	Q01705	Neurogenic locus notch homolog protein 1 OS=Mus musculus OX=10090 GN=Notch1 PE=1 SV=3	4	6	6	1	0	1	1	1	1038.42	6225.47	6221.45	647.298	0.671188	0	0	812498	HCD (High Energy Collision Dissociation)	MS2	39.2554	100	10.7506	3677	3677	3667	FP021821_2.raw	0/0		2.7136	17.5404	17.5404	0	0.00193374	6.87263e-05	0	0
FALSE	High	PMI-Byonic	PMI-Byonic (A2)	A	2	Ambiguous	TCLCQPGYTGHHCETNINECHSQPCRHGGTCQDRDNSYL	[F].TcLcQPGYTGHHcEtNINEcHsQPcRHGGTcQDRDNSYL.[C]	C2(Carbamidomethyl); C4(Carbamidomethyl); C13(Carbamidomethyl); T15(Hex(1)Pent(2)); C20(Carbamidomethyl); S22(HexNAc(1)Fuc(1)); C25(Carbamidomethyl); C31(Carbamidomethyl)	1	1	Q01705	Q01705	Neurogenic locus notch homolog protein 1 OS=Mus musculus OX=10090 GN=Notch1 PE=1 SV=3	3	6	6		0	2	2	2	917.541	5500.21	5495.18	914.983	0.838	0	0	446644	HCD (High Energy Collision Dissociation)	MS2	38.8488	100	9.27209	3016	3016	3007	FP021821_2.raw	0/0		6.43703	370.556	370.556	0	3.65567e-07	2.36136e-08	0	0
FALSE	High	PMI-Byonic	PMI-Byonic (A2)	A	2	Unambiguous	TCLCQPGYTGHHCETNINECHSQPCRHGGTCQDRDNSY	[F].TcLcQPGYTGHHcEtNInEcHSQPcRHGGtcQDRDNSY.[L]	C2(Carbamidomethyl); C4(Carbamidomethyl); C13(Carbamidomethyl); T15(Hex(1)Pent(2)); N18(Deamidated); C20(Carbamidomethyl); C25(Carbamidomethyl); T30(HexNAc(1)Hex(1)Fuc(1)NeuAc(1)); C31(Carbamidomethyl)	1	1	Q01705	Q01705	Neurogenic locus notch homolog protein 1 OS=Mus musculus OX=10090 GN=Notch1 PE=1 SV=3	2	6	6	1	0	1	1	1	973.886	5838.28	5836.23	351.191	0.341605	0	0	642916	HCD (High Energy Collision Dissociation)	MS2	17.1631	100	9.08972	2937	2937	2930	FP021821_2.raw	0/0		3.23056	175.362	175.362	0	0.000588081	2.0692e-05	0	0
FALSE	High	PMI-Byonic	PMI-Byonic (A2)	A	2	Ambiguous	TCLCQPGYTGHHCETNINECHSQPCRHGGTCQDRDNSYL	[F].TcLcQPGYTGHHcEtNInEcHsQPcRHGGTcQDRDNSYL.[C]	C2(Carbamidomethyl); C4(Carbamidomethyl); C13(Carbamidomethyl); T15(HexNAc(1)Fuc(1)); N18(Deamidated); C20(Carbamidomethyl); S22(Hex(1)Pent(2)); C25(Carbamidomethyl); C31(Carbamidomethyl)	1	1	Q01705	Q01705	Neurogenic locus notch homolog protein 1 OS=Mus musculus OX=10090 GN=Notch1 PE=1 SV=3	3	6	6	0.0904	0	1	1	1	917.541	5500.21	5496.17	735.782	0.673997	0	0	446644	HCD (High Energy Collision Dissociation)	MS2	38.8488	100	9.27209	3016	3016	3007	FP021821_2.raw	0/0		7.08025	375.894	375.894	0	8.31276e-08	5.61381e-09	0	0
FALSE	High	PMI-Byonic	PMI-Byonic (A2)	A	2	Unambiguous	TCLCQPGYTGHHCETNINECHSQPCRHGGTCQDRDNSYLCL	[F].TcLcQPGYTGHHcEtNINEcHsQPcRHGGTcQDRDNSYLcL.[C]	C2(Carbamidomethyl); C4(Carbamidomethyl); C13(Carbamidomethyl); T15(HexNAc(1)Fuc(1)); C20(Carbamidomethyl); S22(Hex(1)Pent(2)); C25(Carbamidomethyl); C31(Carbamidomethyl); C40(Carbamidomethyl)	1	1	Q01705	Q01705	Neurogenic locus notch homolog protein 1 OS=Mus musculus OX=10090 GN=Notch1 PE=1 SV=3	4	5	5	1	0	1	1	1	1155.07	5771.32	5768.3	523.56	0.60401	0	0	1.56025e+06	HCD (High Energy Collision Dissociation)	MS2	0	100	10.693	3651	3651	3645	FP021821_2.raw	0/0		6.92629	405.089	405.089	0	1.18497e-07	7.87528e-09	0	0
FALSE	High	PMI-Byonic	PMI-Byonic (A2)	A	2	Unambiguous	TCLCQPGYTGHHCETNINECHSQPCRHGGTCQDRDNSYL	[F].TcLcQPGYTGHHcEtNINEcHsQPcRHGGTcQDRDNSYL.[C]	C2(Carbamidomethyl); C4(Carbamidomethyl); C13(Carbamidomethyl); T15(HexNAc(1)Fuc(1)); C20(Carbamidomethyl); S22(Hex(1)Pent(2)); C25(Carbamidomethyl); C31(Carbamidomethyl)	1	1	Q01705	Q01705	Neurogenic locus notch homolog protein 1 OS=Mus musculus OX=10090 GN=Notch1 PE=1 SV=3	3	5	5	1	0	1	1	1	1099.85	5495.2	5495.18	3.46468	0.00380781	0	0	151140	HCD (High Energy Collision Dissociation)	MS2	0	100	9.30975	3032	3032	3029	FP021821_2.raw	0/0		5.12383	328.141	328.141	0	7.51913e-06	2.33268e-07	0	0
FALSE	High	PMI-Byonic	PMI-Byonic (A2)	A	2	Unambiguous	TCLCQPGYTGHHCETNINECHSQPCRHGGTCQDRDNSYLCL	[F].TcLcQPGYTGhHcEtNInEcHSQPcRHGGTcQDRDNSYLcL.[C]	C2(Carbamidomethyl); C4(Carbamidomethyl); H11(Oxidation); C13(Carbamidomethyl); T15(HexNAc(1)Hex(1)Fuc(1)NeuAc(1)); N18(Oxidation); C20(Carbamidomethyl); C25(Carbamidomethyl); C31(Carbamidomethyl); C40(Carbamidomethyl)	1	1	Q01705	Q01705	Neurogenic locus notch homolog protein 1 OS=Mus musculus OX=10090 GN=Notch1 PE=1 SV=3	4	6	6	1	0	1	1	1	972.232	5828.35	5827.3	180.942	0.175734	0	0	995475	HCD (High Energy Collision Dissociation)	MS2	71.3341	100	10.6368	3625	3625	3623	FP021821_2.raw	0/0		2.23768	132.936	132.936	0	0.00578528	0.000230938	0	0
FALSE	High	PMI-Byonic	PMI-Byonic (A2)	A	2	Unambiguous	TCLCQPGYTGHHCETNINECHSQPCRHGGTCQDRDNSYL	[F].TcLcQPGYTGHHcEtNINEcHsQPcRHGGTcQDRDNSYL.[C]	C2(Carbamidomethyl); C4(Carbamidomethyl); C13(Carbamidomethyl); T15(HexNAc(1)Fuc(1)); C20(Carbamidomethyl); S22(Hex(1)Pent(2)); C25(Carbamidomethyl); C31(Carbamidomethyl)	1	1	Q01705	Q01705	Neurogenic locus notch homolog protein 1 OS=Mus musculus OX=10090 GN=Notch1 PE=1 SV=3	3	6	6	1	0	1	1	1	917.206	5498.2	5495.18	548.984	0.502795	0	0	3.87335e+06	HCD (High Energy Collision Dissociation)	MS2	17.3255	63.4539	9.79441	3248	3248	3238	FP021821_2.raw	0/0		7.51276	477.664	477.664	0	3.07074e-08	2.24018e-09	0	0
FALSE	High	PMI-Byonic	PMI-Byonic (A2)	A	2	Unambiguous	TCLCQPGYTGHHCETNINECHSQPCRHGGTCQDRDNSY	[F].TcLcQPGYTGHHcETNINEcHsQPcRHGGtcQDRDNSY.[L]	C2(Carbamidomethyl); C4(Carbamidomethyl); C13(Carbamidomethyl); C20(Carbamidomethyl); S22(Hex(1)Pent(2)); C25(Carbamidomethyl); T30(HexNAc(1)Fuc(1)); C31(Carbamidomethyl)	1	1	Q01705	Q01705	Neurogenic locus notch homolog protein 1 OS=Mus musculus OX=10090 GN=Notch1 PE=1 SV=3	2	5	5	1	0	1	1	1	1077.63	5384.13	5382.1	376.856	0.405655	0	0	276901	HCD (High Energy Collision Dissociation)	MS2	0	100	8.45729	2664	2664	2655	FP021821_2.raw	0/0		2.95695	194.031	30.6092	0	0.0011042	4.17646e-05	0	0
FALSE	High	PMI-Byonic	PMI-Byonic (A2)	A	2	Unambiguous	TCLCQPGYTGHHCETNINECHSQPCRHGGTCQDRDNSY	[F].TcLcQPGYTGHHcEtNINEcHsQPcRHGGTcQDRDNSY.[L]	C2(Carbamidomethyl); C4(Carbamidomethyl); C13(Carbamidomethyl); T15(HexNAc(1)Hex(1)Fuc(1)NeuAc(1)); C20(Carbamidomethyl); S22(Hex(1)Pent(2)); C25(Carbamidomethyl); C31(Carbamidomethyl)	1	1	Q01705	Q01705	Neurogenic locus notch homolog protein 1 OS=Mus musculus OX=10090 GN=Notch1 PE=1 SV=3	2	6	6	1	0	1	1	1	974.054	5839.29	5835.25	692.343	0.673332	0	0	677781	HCD (High Energy Collision Dissociation)	MS2	50.1322	100	8.97053	2885	2885	2875	FP021821_2.raw	0/0		7.45386	379.865	379.865	0	3.51671e-08	2.79562e-09	0	0
FALSE	High	PMI-Byonic	PMI-Byonic (A2)	A	2	Unambiguous	TCLCQPGYTGHHCETNINECHSQPCRHGGTCQDRDNSYLCL	[F].TcLcQPGYTGHHcEtNINEcHsQPcRHGGTcqDRDNSYLcL.[C]	C2(Carbamidomethyl); C4(Carbamidomethyl); C13(Carbamidomethyl); T15(HexNAc(1)Hex(1)Fuc(1)NeuAc(1)); C20(Carbamidomethyl); S22(Hex(1)Pent(2)); C25(Carbamidomethyl); C31(Carbamidomethyl); Q32(Deamidated); C40(Carbamidomethyl)	1	1	Q01705	Q01705	Neurogenic locus notch homolog protein 1 OS=Mus musculus OX=10090 GN=Notch1 PE=1 SV=3	4	6	6	1	0	1	1	1	1038.25	6224.47	6222.43	327.562	0.339705	0	0	1.00424e+06	HCD (High Energy Collision Dissociation)	MS2	0	100	11.4318	3985	3985	3975	FP021821_2.raw	0/0		3.05848	88.5654	88.5654	0	0.000874016	2.89261e-05	0	0
FALSE	High	PMI-Byonic	PMI-Byonic (A2)	A	2	Unambiguous	TCLCQPGYTGHHCETNINECHSQPCRHGGTCQDRDNSYLCL	[F].TcLcQPGYTGHHcEtNINEcHsQPcRHGGTcQDRDNSYLcL.[C]	C2(Carbamidomethyl); C4(Carbamidomethyl); C13(Carbamidomethyl); T15(HexNAc(1)Fuc(1)); C20(Carbamidomethyl); S22(Hex(1)Pent(2)); C25(Carbamidomethyl); C31(Carbamidomethyl); C40(Carbamidomethyl)	1	1	Q01705	Q01705	Neurogenic locus notch homolog protein 1 OS=Mus musculus OX=10090 GN=Notch1 PE=1 SV=3	4	6	6	1	0	1	1	1	962.723	5771.3	5768.3	520.436	0.500338	0	0	1.06177e+06	HCD (High Energy Collision Dissociation)	MS2	52.1268	100	11.4254	3982	3982	3975	FP021821_2.raw	0/0		2.82917	174.337	174.337	0	0.00148193	5.38676e-05	0	0
FALSE	High	PMI-Byonic	PMI-Byonic (A2)	A	2	Unambiguous	TCLCQPGYTGHHCETNINECHSQPCRHGGTCQDRDNSYLCL	[F].TcLcQPGYTGHHcEtNINEcHsQPcRHGGTcqDRDNSYLcL.[C]	C2(Carbamidomethyl); C4(Carbamidomethyl); C13(Carbamidomethyl); T15(Hex(1)Pent(2)); C20(Carbamidomethyl); S22(HexNAc(1)Fuc(1)); C25(Carbamidomethyl); C31(Carbamidomethyl); Q32(Deamidated); C40(Carbamidomethyl)	1	1	Q01705	Q01705	Neurogenic locus notch homolog protein 1 OS=Mus musculus OX=10090 GN=Notch1 PE=1 SV=3	4	6	6	1	0	1	1	1	962.726	5771.32	5769.28	352.833	0.339265	0	0	1672340	HCD (High Energy Collision Dissociation)	MS2	45.0205	100	11.2774	3914	3914	3909	FP021821_2.raw	0/0		3.12563	256.353	256.353	0	0.000748816	2.59645e-05	0	0
FALSE	High	PMI-Byonic	PMI-Byonic (A2)	A	2	Unambiguous	TCLCQPGYTGHHCETNINECHSQPCRHGGTCQDRDNSYLCL	[F].TcLcQPGYTGHHcEtNINEcHsQPcRHGGTcQDRDnSYLcL.[C]	C2(Carbamidomethyl); C4(Carbamidomethyl); C13(Carbamidomethyl); T15(HexNAc(1)Fuc(1)); C20(Carbamidomethyl); S22(Hex(1)Pent(2)); C25(Carbamidomethyl); C31(Carbamidomethyl); N36(Deamidated); C40(Carbamidomethyl)	1	1	Q01705	Q01705	Neurogenic locus notch homolog protein 1 OS=Mus musculus OX=10090 GN=Notch1 PE=1 SV=3	4	6	6	1	0	1	1	1	962.222	5768.3	5769.28	-170.527	-0.163969	0	0	769638	HCD (High Energy Collision Dissociation)	MS2	0	51.2781	11.0502	3812	3812	3810	FP021821_2.raw	0/0		3.12563	260.312	260.312	0	0.000748816	2.45981e-05	0	0
FALSE	High	PMI-Byonic	PMI-Byonic (A2)	A	2	Unambiguous	TCLCQPGYTGHHCETNINECHSQPCRHGGTCQDRDNSYLCL	[F].TcLcQPGYTGHHcEtNINEcHsQPcRHGGTcQDRDnSYLcL.[C]	C2(Carbamidomethyl); C4(Carbamidomethyl); C13(Carbamidomethyl); T15(Hex(1)Pent(2)); C20(Carbamidomethyl); S22(HexNAc(1)Hex(1)Fuc(1)NeuAc(1)); C25(Carbamidomethyl); C31(Carbamidomethyl); N36(Deamidated); C40(Carbamidomethyl)	1	1	Q01705	Q01705	Neurogenic locus notch homolog protein 1 OS=Mus musculus OX=10090 GN=Notch1 PE=1 SV=3	4	6	6	1	0	1	1	1	1038.25	6224.47	6222.43	328.621	0.340804	0	0	7.62876e+06	HCD (High Energy Collision Dissociation)	MS2	15.7222	26.7409	11.0018	3790	3790	3788	FP021821_2.raw	0/0		6.1954	433.836	433.836	0	6.37678e-07	4.136e-08	0	0
FALSE	High	PMI-Byonic	PMI-Byonic (A2)	A	2	Unambiguous	TCLCQPGYTGHHCETNINECHSQPCRHGGTCQDRDNSYLCL	[F].TcLcQPGYTGHHcEtNINEcHSQPcRHGGTcQDRDNsYLcL.[C]	C2(Carbamidomethyl); C4(Carbamidomethyl); C13(Carbamidomethyl); T15(HexNAc(1)Fuc(1)); C20(Carbamidomethyl); C25(Carbamidomethyl); C31(Carbamidomethyl); S37(Hex(1)Pent(2)); C40(Carbamidomethyl)	1	1	Q01705	Q01705	Neurogenic locus notch homolog protein 1 OS=Mus musculus OX=10090 GN=Notch1 PE=1 SV=3	4	6	6	1	0	1	1	1	962.225	5768.32	5768.3	3.27241	0.00314604	0	0	1.02589e+06	HCD (High Energy Collision Dissociation)	MS2	0	61.9226	10.9265	3757	3757	3755	FP021821_2.raw	0/0		4.10305	281.044	281.044	0	7.88775e-05	3.96175e-06	0	0
FALSE	High	PMI-Byonic	PMI-Byonic (A2)	A	2	Unambiguous	TCLCQPGYTGHHCETNINECHSQPCRHGGTCQDRDNSY	[F].TcLcQPGYTGHHcETNINEcHSQPcRHGGtcQDRDNsY.[L]	C2(Carbamidomethyl); C4(Carbamidomethyl); C13(Carbamidomethyl); C20(Carbamidomethyl); C25(Carbamidomethyl); T30(Hex(1)Pent(2)); C31(Carbamidomethyl); S37(HexNAc(1)Fuc(1))	1	1	Q01705	Q01705	Neurogenic locus notch homolog protein 1 OS=Mus musculus OX=10090 GN=Notch1 PE=1 SV=3	2	6	6	1	0	1	1	1	898.361	5385.13	5382.1	563.369	0.505351	0	0	598969	HCD (High Energy Collision Dissociation)	MS2	23.7503	100	8.42517	2650	2650	2644	FP021821_2.raw	0/0		7.64416	451.046	451.046	2.0481	2.26904e-08	1.51961e-09	0	0
FALSE	High	PMI-Byonic	PMI-Byonic (A2)	A	2	Unambiguous	TCLCQPGYTGHHCETNINECHSQPCRHGGTCQDRDNSY	[F].tcLcQPGYtGHHcETNINEcHSQPcRHGGTcQDRDNSY.[L]	T1(Hex(1)Pent(2)); C2(Carbamidomethyl); C4(Carbamidomethyl); T9(HexNAc(1)Hex(1)Fuc(1)); C13(Carbamidomethyl); C20(Carbamidomethyl); C25(Carbamidomethyl); C31(Carbamidomethyl)	1	1	Q01705	Q01705	Neurogenic locus notch homolog protein 1 OS=Mus musculus OX=10090 GN=Notch1 PE=1 SV=3	2	6	6	1	0	1	1	1	925.54	5548.2	5544.15	730.514	0.675014	0	0	327271	HCD (High Energy Collision Dissociation)	MS2	44.9835	100	8.47436	2671	2671	2666	FP021821_2.raw	0/0		5.17289	210.106	210.106	0.156559	6.71593e-06	2.16969e-07	0	0
FALSE	High	PMI-Byonic	PMI-Byonic (A2)	A	2	Unambiguous	TCLCQPGYTGHHCETNINECHSQPCRHGGTCQDRDNSYLCL	[F].TcLcQPGYtGHHcETNINEcHsQPcRHGGTcQDRDNSYLcL.[C]	C2(Carbamidomethyl); C4(Carbamidomethyl); T9(Hex(1)Pent(2)); C13(Carbamidomethyl); C20(Carbamidomethyl); S22(HexNAc(1)Fuc(1)); C25(Carbamidomethyl); C31(Carbamidomethyl); C40(Carbamidomethyl)	1	1	Q01705	Q01705	Neurogenic locus notch homolog protein 1 OS=Mus musculus OX=10090 GN=Notch1 PE=1 SV=3	4	5	5	1	0	1	1	1	1154.87	5770.31	5768.3	348.654	0.402228	0	0	837248	HCD (High Energy Collision Dissociation)	MS2	66.7237	100	10.9187	3754	3754	3744	FP021821_2.raw	0/0		4.14317	138.764	138.764	0	7.19169e-05	2.7783e-06	0	0
FALSE	High	PMI-Byonic	PMI-Byonic (A2)	A	2	Unambiguous	TCLCQPGYTGHHCETNINECHSQPCRHGGTCQDRDNSYLCL	[F].TcLcQPGYTGHHcEtNINEcHsQPcRHGGTcQDRDNSYLcL.[C]	C2(Carbamidomethyl); C4(Carbamidomethyl); C13(Carbamidomethyl); T15(HexNAc(1)Hex(1)Fuc(1)NeuAc(1)); C20(Carbamidomethyl); S22(Hex(1)Pent(2)); C25(Carbamidomethyl); C31(Carbamidomethyl); C40(Carbamidomethyl)	1	1	Q01705	Q01705	Neurogenic locus notch homolog protein 1 OS=Mus musculus OX=10090 GN=Notch1 PE=1 SV=3	4	5	5	1	0	1	1	1	1245.7	6224.47	6221.45	485.712	0.604367	0	0	1.98975e+06	HCD (High Energy Collision Dissociation)	MS2	14.3168	100	10.9063	3748	3748	3744	FP021821_2.raw	0/0		4.96006	287.005	287.005	0	1.09633e-05	3.03679e-07	0	0
FALSE	High	PMI-Byonic	PMI-Byonic (A2)	A	2	Unambiguous	TCLCQPGYTGHHCETNINECHSQPCRHGGTCQDRDNSY	[F].TcLcQPGYTGHHcEtNINEcHsQPcRHGGTcQDRDNSY.[L]	C2(Carbamidomethyl); C4(Carbamidomethyl); C13(Carbamidomethyl); T15(HexNAc(1)Fuc(1)); C20(Carbamidomethyl); S22(Hex(1)Pent(2)); C25(Carbamidomethyl); C31(Carbamidomethyl)	1	1	Q01705	Q01705	Neurogenic locus notch homolog protein 1 OS=Mus musculus OX=10090 GN=Notch1 PE=1 SV=3	2	6	6	1	0	1	1	1	897.859	5382.12	5382.1	3.03944	0.00272643	0	0	1.12348e+06	HCD (High Energy Collision Dissociation)	MS2	0	50.4002	8.54655	2702	2702	2699	FP021821_2.raw	0/0		12.0401	709.599	709.599	0	9.11852e-13	8.65104e-14	0	0
FALSE	High	PMI-Byonic	PMI-Byonic (A2)	A	2	Unambiguous	TCLCQPGYTGHHCETNINECHSQPCRHGGTCQDRDNSY	[F].TcLcQPGYTGHHcEtNINEcHSQPcRHGGtcQDRDNSY.[L]	C2(Carbamidomethyl); C4(Carbamidomethyl); C13(Carbamidomethyl); T15(Hex(1)Pent(2)); C20(Carbamidomethyl); C25(Carbamidomethyl); T30(HexNAc(1)Fuc(1)); C31(Carbamidomethyl)	1	1	Q01705	Q01705	Neurogenic locus notch homolog protein 1 OS=Mus musculus OX=10090 GN=Notch1 PE=1 SV=3	2	5	5	1	0	1	1	1	1077.83	5385.12	5382.1	562.044	0.604996	0	0	806457	HCD (High Energy Collision Dissociation)	MS2	35.9813	100	8.58301	2718	2718	2710	FP021821_2.raw	0/0		3.80501	308.243	29.2473	0	0.00015667	7.13348e-06	0	0
FALSE	High	PMI-Byonic	PMI-Byonic (A2)	A	2	Unambiguous	TCLCQPGYTGHHCETNINECHSQPCRHGGTCQDRDNSY	[F].TcLcQPGYTGHHcEtNINEcHsQPcRHGGTcQDRDNSY.[L]	C2(Carbamidomethyl); C4(Carbamidomethyl); C13(Carbamidomethyl); T15(HexNAc(1)Fuc(1)); C20(Carbamidomethyl); S22(Hex(1)Pent(2)); C25(Carbamidomethyl); C31(Carbamidomethyl)	1	1	Q01705	Q01705	Neurogenic locus notch homolog protein 1 OS=Mus musculus OX=10090 GN=Notch1 PE=1 SV=3	2	6	6	1	0	1	1	1	897.859	5382.12	5382.1	3.03944	0.00272643	0	0	483000	HCD (High Energy Collision Dissociation)	MS2	0.723117	100	8.68769	2763	2763	2754	FP021821_2.raw	0/0		9.04008	568.348	568.348	0	9.11852e-10	5.07184e-11	0	0
FALSE	High	PMI-Byonic	PMI-Byonic (A2)	A	2	Unambiguous	TCLCQPGYTGHHCETNINECHSQPCRHGGTCQDRDNSYLCL	[F].TcLcQPGYTGHHcEtNINEcHsQPcrhGGTcQDRDNSYLcL.[C]	C2(Carbamidomethyl); C4(Carbamidomethyl); C13(Carbamidomethyl); T15(HexNAc(1)Hex(1)Fuc(1)NeuAc(1)); C20(Carbamidomethyl); S22(Hex(1)Pent(2)); C25(Carbamidomethyl); R26(Deamidated); H27(Oxidation); C31(Carbamidomethyl); C40(Carbamidomethyl)	1	1	Q01705	Q01705	Neurogenic locus notch homolog protein 1 OS=Mus musculus OX=10090 GN=Notch1 PE=1 SV=3	4	6	6	1	0	1	1	1	1041.08	6241.47	6238.42	488.225	0.507626	0	0	1.3831e+06	HCD (High Energy Collision Dissociation)	MS2	27.3772	100	10.8903	3741	3741	3733	FP021821_2.raw	0/0		4.11125	187.077	187.077	0	7.74013e-05	3.65883e-06	0	0
FALSE	High	PMI-Byonic	PMI-Byonic (A2)	A	2	Unambiguous	TCLCQPGYTGHHCETNINECHSQPCRHGGTCQDRDNSY	[F].tcLcQPGYtGHHcETNINEcHSQPcRHGGTcQDRDNSY.[L]	T1(HexNAc(1)Fuc(1)); C2(Carbamidomethyl); C4(Carbamidomethyl); T9(Hex(1)Pent(2)); C13(Carbamidomethyl); C20(Carbamidomethyl); C25(Carbamidomethyl); C31(Carbamidomethyl)	1	1	Q01705	Q01705	Neurogenic locus notch homolog protein 1 OS=Mus musculus OX=10090 GN=Notch1 PE=1 SV=3	2	6	6	1	0	1	1	1	897.857	5382.11	5382.1	1.40643	0.00126159	0	0	121318	HCD (High Energy Collision Dissociation)	MS2	0	100	8.8027	2812	2812	2809	FP021821_2.raw	0/0		7.45386	367.867	367.867	0.111847	3.51671e-08	2.70125e-09	0	0
FALSE	High	PMI-Byonic	PMI-Byonic (A2)	A	2	Unambiguous	TCLCQPGYTGHHCETNINECHSQPCRHGGTCQDRDNSYLCL	[F].TcLcQPGYTGHHcEtNINEcHsQPcRHGGTcQDRDnSYLcL.[C]	C2(Carbamidomethyl); C4(Carbamidomethyl); C13(Carbamidomethyl); T15(HexNAc(1)Hex(1)Fuc(1)NeuAc(1)); C20(Carbamidomethyl); S22(Hex(1)Pent(2)); C25(Carbamidomethyl); C31(Carbamidomethyl); N36(Deamidated); C40(Carbamidomethyl)	1	1	Q01705	Q01705	Neurogenic locus notch homolog protein 1 OS=Mus musculus OX=10090 GN=Notch1 PE=1 SV=3	4	6	6	1	0	1	1	1	1037.75	6221.47	6222.43	-153.623	-0.159318	0	0	705962	HCD (High Energy Collision Dissociation)	MS2	0	34.2732	10.8805	3736	3736	3733	FP021821_2.raw	0/0		6.1954	433.047	433.047	0	6.37678e-07	3.99299e-08	0	0
FALSE	High	PMI-Byonic	PMI-Byonic (A2)	A	2	Unambiguous	TCLCQPGYTGHHCETNINECHSQPCRHGGTCQDRDNSY	[F].TcLcQPGYTGHHcEtNINEcHsQPcRHGGTcQDRDNSY.[L]	C2(Carbamidomethyl); C4(Carbamidomethyl); C13(Carbamidomethyl); T15(HexNAc(1)Fuc(1)); C20(Carbamidomethyl); S22(Hex(1)Pent(2)); C25(Carbamidomethyl); C31(Carbamidomethyl)	1	1	Q01705	Q01705	Neurogenic locus notch homolog protein 1 OS=Mus musculus OX=10090 GN=Notch1 PE=1 SV=3	2	6	6	1	0	1	1	1	898.525	5386.11	5382.1	745.722	0.668925	0	0	568521	HCD (High Energy Collision Dissociation)	MS2	24.7636	100	8.94286	2873	2873	2864	FP021821_2.raw	0/0		4.23985	100.712	100.712	0	5.75643e-05	2.36809e-06	0	0
FALSE	High	PMI-Byonic	PMI-Byonic (A2)	A	2	Unambiguous	TCLCQPGYTGHHCETNINECHSQPCRHGGTCQDRDNSYLCL	[F].TcLcQPGYTGHHcEtNINEcHSqPcRHGGTcQDRDNsYLcL.[C]	C2(Carbamidomethyl); C4(Carbamidomethyl); C13(Carbamidomethyl); T15(HexNAc(1)Fuc(1)); C20(Carbamidomethyl); Q23(Deamidated); C25(Carbamidomethyl); C31(Carbamidomethyl); S37(Hex(1)Pent(2)); C40(Carbamidomethyl)	1	1	Q01705	Q01705	Neurogenic locus notch homolog protein 1 OS=Mus musculus OX=10090 GN=Notch1 PE=1 SV=3	4	6	6	1	0	1	1	1	962.222	5768.3	5769.28	-170.59	-0.16403	0	0	196037	HCD (High Energy Collision Dissociation)	MS2	2.28998	51.2029	10.8141	3706	3706	3700	FP021821_2.raw	0/0		6.10199	368.425	368.425	0	7.9069e-07	4.81383e-08	0	0
FALSE	High	PMI-Byonic	PMI-Byonic (A2)	A	2	Unambiguous	TCLCQPGYTGHHCETNINECHSQPCRHGGTCQDRDNSYLCL	[F].TcLcQPGYTGHHcEtNINEcHSQPcRHGGTcQDRDNsYLcL.[C]	C2(Carbamidomethyl); C4(Carbamidomethyl); C13(Carbamidomethyl); T15(Fuc(1)); C20(Carbamidomethyl); C25(Carbamidomethyl); C31(Carbamidomethyl); S37(Hex(1)Pent(2)); C40(Carbamidomethyl)	1	1	Q01705	Q01705	Neurogenic locus notch homolog protein 1 OS=Mus musculus OX=10090 GN=Notch1 PE=1 SV=3	4	6	6	1	0	1	1	1	929.045	5569.23	5565.22	721.379	0.669105	0	0	2.12702e+06	HCD (High Energy Collision Dissociation)	MS2	36.6675	100	10.6176	3617	3617	3612	FP021821_2.raw	0/0		4.00509	279.817	279.817	0	9.88354e-05	4.48423e-06	0	0
FALSE	High	PMI-Byonic	PMI-Byonic (A2)	A	2	Unambiguous	TCLCQPGYTGHHCETNINECHSQPCRHGGTCQDRDNSYLCL	[F].TcLcQPGYTGHHcEtNINEcHsQPcRHGGTcQDRDNSYLcL.[C]	C2(Carbamidomethyl); C4(Carbamidomethyl); C13(Carbamidomethyl); T15(HexNAc(1)Fuc(1)); C20(Carbamidomethyl); S22(Hex(1)Pent(2)); C25(Carbamidomethyl); C31(Carbamidomethyl); C40(Carbamidomethyl)	1	1	Q01705	Q01705	Neurogenic locus notch homolog protein 1 OS=Mus musculus OX=10090 GN=Notch1 PE=1 SV=3	4	5	5	1	0	1	1	1	1154.46	5768.3	5768.3	-0.312268	-0.000360251	0	0	1.01655e+06	HCD (High Energy Collision Dissociation)	MS2	0	36.752	10.565	3594	3594	3590	FP021821_2.raw	0/0		7.25878	504.683	504.683	0	5.51088e-08	4.17971e-09	0	0
FALSE	High	PMI-Byonic	PMI-Byonic (A2)	A	2	Unambiguous	TCLCQPGYTGHHCETNINECHSQPCRHGGTCQDRDNSYLCL	[F].TcLcQPGYTGHHcEtNINEcHsQPcRHGGTcQDRDNSYLcL.[C]	C2(Carbamidomethyl); C4(Carbamidomethyl); C13(Carbamidomethyl); T15(Hex(1)Pent(2)); C20(Carbamidomethyl); S22(HexNAc(1)Hex(1)Fuc(1)); C25(Carbamidomethyl); C31(Carbamidomethyl); C40(Carbamidomethyl)	1	1	Q01705	Q01705	Neurogenic locus notch homolog protein 1 OS=Mus musculus OX=10090 GN=Notch1 PE=1 SV=3	4	6	6	1	0	1	1	1	989.233	5930.36	5930.35	1.87116	0.00184944	0	0	195494	HCD (High Energy Collision Dissociation)	MS2	26.783	100	10.609	3613	3613	3612	FP021821_2.raw	0/0		4.50784	333.338	309.521	0	3.1057e-05	8.5338e-07	0	0
FALSE	High	PMI-Byonic	PMI-Byonic (A2)	A	2	Unambiguous	TCLCQPGYTGHHCETNINECHSQPCRHGGTCQDRDNSYLCL	[F].TcLcQPGYTGHHcEtNINEcHsqPcRHGGTcQDRDNSYLcL.[C]	C2(Carbamidomethyl); C4(Carbamidomethyl); C13(Carbamidomethyl); T15(HexNAc(1)Fuc(1)); C20(Carbamidomethyl); S22(Hex(1)Pent(2)); Q23(Deamidated); C25(Carbamidomethyl); C31(Carbamidomethyl); C40(Carbamidomethyl)	1	1	Q01705	Q01705	Neurogenic locus notch homolog protein 1 OS=Mus musculus OX=10090 GN=Notch1 PE=1 SV=3	4	6	6	1	0	1	1	1	962.228	5768.33	5769.28	-164.37	-0.158049	0	0	13237303	HCD (High Energy Collision Dissociation)	MS2	9.7244	5.91304	10.4372	3536	3536	3535	FP021821_2.raw	0/0		6.52788	517.046	517.046	0	2.96565e-07	1.97194e-08	0	0
FALSE	High	PMI-Byonic	PMI-Byonic (A2)	A	2	Unambiguous	TCLCQPGYTGHHCETNINECHSQPCRHGGTCQDRDNSYLCL	[F].TcLcQPGYTGHHcEtNInEcHsQPcRhGGTcQDRDNSYLcL.[C]	C2(Carbamidomethyl); C4(Carbamidomethyl); C13(Carbamidomethyl); T15(HexNAc(1)Hex(1)Fuc(1)); N18(Oxidation); C20(Carbamidomethyl); S22(Hex(1)); C25(Carbamidomethyl); H27(Oxidation); C31(Carbamidomethyl); C40(Carbamidomethyl)	1	1	Q01705	Q01705	Neurogenic locus notch homolog protein 1 OS=Mus musculus OX=10090 GN=Notch1 PE=1 SV=3	4	6	6	1	0	1	1	1	950.887	5700.28	5698.26	355.753	0.337862	0	0	1.0087e+06	HCD (High Energy Collision Dissociation)	MS2	24.3801	100	9.51364	3122	3122	3117	FP021821_2.raw	0/0		3.13567	54.3899	54.3899	0	0.000731688	2.32265e-05	0	0
FALSE	High	PMI-Byonic	PMI-Byonic (A2)	A	2	Unambiguous	TCLCQPGYTGHHCETNINECHSQPCRHGGTCQDRDNSYL	[F].TcLcQPGYTGHHcEtNINEcHsQPcRHGGTcQDRDNSYL.[C]	C2(Carbamidomethyl); C4(Carbamidomethyl); C13(Carbamidomethyl); T15(Fuc(1)); C20(Carbamidomethyl); S22(Hex(1)Pent(2)); C25(Carbamidomethyl); C31(Carbamidomethyl)	1	1	Q01705	Q01705	Neurogenic locus notch homolog protein 1 OS=Mus musculus OX=10090 GN=Notch1 PE=1 SV=3	3	6	6	1	0	1	1	1	883.359	5295.12	5292.1	569.502	0.502311	0	0	1308626	HCD (High Energy Collision Dissociation)	MS2	0	100	9.54395	3135	3135	3128	FP021821_2.raw	0/0		5.43866	323.106	323.106	0	3.64199e-06	1.04563e-07	0	0
FALSE	High	PMI-Byonic	PMI-Byonic (A2)	A	2	Unambiguous	TCLCQPGYTGHHCETNINECHSQPCRHGGTCQDRDNSYL	[F].TcLcQPGYTGHHcEtNINEcHsQPcRHGGTcQDRDNSYL.[C]	C2(Carbamidomethyl); C4(Carbamidomethyl); C13(Carbamidomethyl); T15(HexNAc(1)Hex(1)Fuc(1)); C20(Carbamidomethyl); S22(Hex(1)Pent(2)); C25(Carbamidomethyl); C31(Carbamidomethyl)	1	1	Q01705	Q01705	Neurogenic locus notch homolog protein 1 OS=Mus musculus OX=10090 GN=Notch1 PE=1 SV=3	3	6	6	1	0	1	1	1	944.383	5661.26	5657.24	711.647	0.670993	0	0	1.13039e+06	HCD (High Energy Collision Dissociation)	MS2	0	100	9.31759	3036	3036	3029	FP021821_2.raw	0/0		7.41587	437.862	437.862	0	3.83823e-08	2.99987e-09	0	0
FALSE	High	PMI-Byonic	PMI-Byonic (A2)	A	2	Unambiguous	TCLCQPGYTGHHCETNINECHSQPCRHGGTCQDRDNSYLCL	[F].TcLcQPGYTGHHcEtNINEcHsqPcRHGGTcQDRDNSYLcL.[C]	C2(Carbamidomethyl); C4(Carbamidomethyl); C13(Carbamidomethyl); T15(HexNAc(1)Hex(1)Fuc(1)); C20(Carbamidomethyl); S22(Hex(1)Pent(2)); Q23(Deamidated); C25(Carbamidomethyl); C31(Carbamidomethyl); C40(Carbamidomethyl)	1	1	Q01705	Q01705	Neurogenic locus notch homolog protein 1 OS=Mus musculus OX=10090 GN=Notch1 PE=1 SV=3	4	6	6	1	0	1	1	1	989.733	5933.36	5931.33	342.067	0.338152	0	0	1.94071e+06	HCD (High Energy Collision Dissociation)	MS2	0	100	10.3748	3509	3509	3502	FP021821_2.raw	0/0		6.58157	453.517	453.517	0	2.62077e-07	1.77182e-08	0	0
FALSE	High	PMI-Byonic	PMI-Byonic (A2)	A	2	Unambiguous	TCLCQPGYTGHHCETNINECHSQPCRHGGTCQDRDNSYL	[F].TcLcQPGYTGHHcEtNINEcHsQPcRHGGTcQDRDNSYL.[C]	C2(Carbamidomethyl); C4(Carbamidomethyl); C13(Carbamidomethyl); T15(Hex(1)Pent(2)); C20(Carbamidomethyl); S22(HexNAc(1)Fuc(1)); C25(Carbamidomethyl); C31(Carbamidomethyl)	1	1	Q01705	Q01705	Neurogenic locus notch homolog protein 1 OS=Mus musculus OX=10090 GN=Notch1 PE=1 SV=3	3	5	5	1	0	1	1	1	1100.65	5499.2	5495.18	730.753	0.803124	0	0	2.23452e+06	HCD (High Energy Collision Dissociation)	MS2	29.4367	100	9.56933	3147	3147	3139	FP021821_2.raw	0/0		7.06894	447.371	447.371	0	8.5322e-08	6.05057e-09	0	0
FALSE	High	PMI-Byonic	PMI-Byonic (A2)	A	2	Unambiguous	TCLCQPGYTGHHCETNINECHSQPCRHGGTCQDRDNSYLCL	[F].TcLcQPGYTGHHcEtNINEcHsQPcRHGGTcQDRDNSYLcL.[C]	C2(Carbamidomethyl); C4(Carbamidomethyl); C13(Carbamidomethyl); T15(Hex(1)Pent(2)); C20(Carbamidomethyl); S22(HexNAc(1)Fuc(1)); C25(Carbamidomethyl); C31(Carbamidomethyl); C40(Carbamidomethyl)	1	1	Q01705	Q01705	Neurogenic locus notch homolog protein 1 OS=Mus musculus OX=10090 GN=Notch1 PE=1 SV=3	4	6	6	1	0	1	1	1	962.892	5772.32	5768.3	696.93	0.670016	0	0	4644245	HCD (High Energy Collision Dissociation)	MS2	2.71368	53.3564	10.3153	3482	3482	3480	FP021821_2.raw	0/0		3.78586	203.501	203.501	0	0.000163735	7.44236e-06	0	0
FALSE	High	PMI-Byonic	PMI-Byonic (A2)	A	2	Unambiguous	TCLCQPGYTGHHCETNINECHSQPCRHGGTCQDRDNSYL	[F].TcLcQPGYTGHHcEtNINEcHsQPcRHGGTcQDRDNSYL.[C]	C2(Carbamidomethyl); C4(Carbamidomethyl); C13(Carbamidomethyl); T15(HexNAc(1)Fuc(1)); C20(Carbamidomethyl); S22(Hex(1)Pent(2)); C25(Carbamidomethyl); C31(Carbamidomethyl)	1	1	Q01705	Q01705	Neurogenic locus notch homolog protein 1 OS=Mus musculus OX=10090 GN=Notch1 PE=1 SV=3	3	6	6	1	0	1	1	1	917.203	5498.18	5495.18	545.585	0.499682	0	0	907107	HCD (High Energy Collision Dissociation)	MS2	53.182	100	10.2582	3457	3457	3447	FP021821_2.raw	0/0		4.49262	186.692	186.692	0	3.21644e-05	9.86754e-07	0	0
FALSE	High	PMI-Byonic	PMI-Byonic (A2)	A	2	Unambiguous	TCLCQPGYTGHHCETNINECHSQPCRHGGTCQDRDNSYLCL	[F].TcLcQPGYTGHHcEtNINEcHsQPcRHGGTcQDRDNSYLcL.[C]	C2(Carbamidomethyl); C4(Carbamidomethyl); C13(Carbamidomethyl); T15(HexNAc(1)Fuc(1)); C20(Carbamidomethyl); S22(Hex(1)Pent(2)); C25(Carbamidomethyl); C31(Carbamidomethyl); C40(Carbamidomethyl)	1	1	Q01705	Q01705	Neurogenic locus notch homolog protein 1 OS=Mus musculus OX=10090 GN=Notch1 PE=1 SV=3	4	6	6	1	0	1	1	1	962.725	5771.31	5768.3	522.849	0.502658	0	0	1.15035e+06	HCD (High Energy Collision Dissociation)	MS2	15.9926	100	10.2025	3432	3432	3425	FP021821_2.raw	0/0		3.73903	209.202	209.202	0	0.000182378	7.78672e-06	0	0
FALSE	High	PMI-Byonic	PMI-Byonic (A2)	A	2	Unambiguous	TCLCQPGYTGHHCETNINECHSQPCRHGGTCQDRDNSYL	[F].TcLcQPGYTGHHcEtNINEcHsQPcRHGGTcQDRDNSYL.[C]	C2(Carbamidomethyl); C4(Carbamidomethyl); C13(Carbamidomethyl); T15(HexNAc(1)Fuc(1)); C20(Carbamidomethyl); S22(Hex(1)Pent(2)); C25(Carbamidomethyl); C31(Carbamidomethyl)	1	1	Q01705	Q01705	Neurogenic locus notch homolog protein 1 OS=Mus musculus OX=10090 GN=Notch1 PE=1 SV=3	3	6	6	1	0	1	1	1	916.706	5495.2	5495.18	2.51814	0.00230627	0	0	5.30123e+06	HCD (High Energy Collision Dissociation)	MS2	0	10.4964	9.50571	3118	3118	3117	FP021821_2.raw	0/0		9.90867	617.17	617.17	0	1.23403e-10	8.00282e-12	0	0
FALSE	High	PMI-Byonic	PMI-Byonic (A2)	A	2	Unambiguous	TCLCQPGYTGHHCETNINECHSQPCRHGGTCQDRDNSYL	[F].TcLcQPGYTGHHcEtNInEchSQPcRHGGTcQDRDNSYL.[C]	C2(Carbamidomethyl); C4(Carbamidomethyl); C13(Carbamidomethyl); T15(HexNAc(1)Hex(1)Fuc(1)NeuAc(1)); N18(Oxidation); C20(Carbamidomethyl); H21(Oxidation); C25(Carbamidomethyl); C31(Carbamidomethyl)	1	1	Q01705	Q01705	Neurogenic locus notch homolog protein 1 OS=Mus musculus OX=10090 GN=Notch1 PE=1 SV=3	3	6	6	1	0	1	1	1	926.708	5555.21	5554.18	185.108	0.171354	0	0	724612	HCD (High Energy Collision Dissociation)	MS2	64.9584	100	9.59679	3159	3159	3150	FP021821_2.raw	0/0		1.97305	18.138	18.138	0	0.0106402	0.00042081	0	0
FALSE	High	PMI-Byonic	PMI-Byonic (A2)	A	2	Unambiguous	TCLCQPGYTGHHCETNINECHSQPCRHGGTCQDRDNSYLCLCL	[F].TcLcQPGYTGHHcEtNINEchsQPcRHGGTcQDRDnSYLcLcL.[K]	C2(Carbamidomethyl); C4(Carbamidomethyl); C13(Carbamidomethyl); T15(Hex(1)Pent(2)); C20(Carbamidomethyl); H21(Oxidation); S22(Hex(1)Pent(2)); C25(Carbamidomethyl); C31(Carbamidomethyl); N36(Oxidation); C40(Carbamidomethyl); C42(Carbamidomethyl)	1	1	Q01705	Q01705	Neurogenic locus notch homolog protein 1 OS=Mus musculus OX=10090 GN=Notch1 PE=1 SV=3	5	6	6	1	0	1	1	1	1026.91	6156.43	6150.4	980.264	1.00484	0	0	1.54346e+06	HCD (High Energy Collision Dissociation)	MS2	0	100	10.0273	3353	3353	3348	FP021821_2.raw	0/0		1.52458	48.3697	48.3697	0	0.0298824	0.00167785	0.00156006	0.0037594
FALSE	High	PMI-Byonic	PMI-Byonic (A2)	A	2	Unambiguous	TCLCQPGYTGHHCETNINECHSQPCRHGGTCQDRDNSYL	[F].TcLcQPGYTGHHcEtNINEcHsQPcRHGGTcQDRDNSYL.[C]	C2(Carbamidomethyl); C4(Carbamidomethyl); C13(Carbamidomethyl); T15(HexNAc(1)Fuc(1)); C20(Carbamidomethyl); S22(Hex(1)Pent(2)); C25(Carbamidomethyl); C31(Carbamidomethyl)	1	1	Q01705	Q01705	Neurogenic locus notch homolog protein 1 OS=Mus musculus OX=10090 GN=Notch1 PE=1 SV=3	3	6	6	1	0	1	1	1	916.705	5495.19	5495.18	1.78507	0.00163488	0	0	974712	HCD (High Energy Collision Dissociation)	MS2	0	32.2806	9.62978	3174	3174	3172	FP021821_2.raw	0/0		7.79544	491.825	491.825	0	1.60164e-08	1.036e-09	0	0
FALSE	High	PMI-Byonic	PMI-Byonic (A2)	A	2	Unambiguous	TCLCQPGYTGHHCETNINECHSQPCRHGGTCQDRDNSYL	[F].TcLcQPGYTGHHcEtNINEcHsQPcRHGGTcQDRDNSYL.[C]	C2(Carbamidomethyl); C4(Carbamidomethyl); C13(Carbamidomethyl); T15(Hex(1)Pent(2)); C20(Carbamidomethyl); S22(HexNAc(1)Fuc(1)); C25(Carbamidomethyl); C31(Carbamidomethyl)	1	1	Q01705	Q01705	Neurogenic locus notch homolog protein 1 OS=Mus musculus OX=10090 GN=Notch1 PE=1 SV=3	3	6	6	1	0	1	1	1	917.038	5497.19	5495.18	365.851	0.33507	0	0	1.92969e+06	HCD (High Energy Collision Dissociation)	MS2	17.767	100	9.96345	3325	3325	3315	FP021821_2.raw	0/0		7.55984	454.333	454.333	0	2.75526e-08	2.15571e-09	0	0
FALSE	High	PMI-Byonic	PMI-Byonic (A2)	A	2	Unambiguous	TCLCQPGYTGHHCETNINECHSQPCRHGGTCQDRDNSYL	[F].TcLcQPGYtGHHcEtNINEcHSQPcRHGGTcQDRDNSYL.[C]	C2(Carbamidomethyl); C4(Carbamidomethyl); T9(HexNAc(1)Hex(1)Fuc(1)NeuAc(1)); C13(Carbamidomethyl); T15(Hex(1)Pent(2)); C20(Carbamidomethyl); C25(Carbamidomethyl); C31(Carbamidomethyl)	1	1	Q01705	Q01705	Neurogenic locus notch homolog protein 1 OS=Mus musculus OX=10090 GN=Notch1 PE=1 SV=3	3	6	6	1	0	1	1	1	992.235	5948.37	5948.33	6.83323	0.00677439	0	0	583347	HCD (High Energy Collision Dissociation)	MS2	0	62.5416	9.92895	3309	3309	3304	FP021821_2.raw	0/0		7.55984	462.949	462.949	0	2.75526e-08	2.08012e-09	0	0
FALSE	High	PMI-Byonic	PMI-Byonic (A2)	A	2	Unambiguous	TCLCQPGYTGHHCETNINECHSQPCRHGGTCQDRDNSYL	[F].TcLcQPGYTGHHcEtNINEcHsQPcRHGGTcQDRDNSYL.[C]	C2(Carbamidomethyl); C4(Carbamidomethyl); C13(Carbamidomethyl); T15(HexNAc(1)Fuc(1)); C20(Carbamidomethyl); S22(Hex(1)Pent(2)); C25(Carbamidomethyl); C31(Carbamidomethyl)	1	1	Q01705	Q01705	Neurogenic locus notch homolog protein 1 OS=Mus musculus OX=10090 GN=Notch1 PE=1 SV=3	3	5	5	1	0	1	1	1	1100.25	5497.21	5495.18	369.775	0.406396	0	0	566926	HCD (High Energy Collision Dissociation)	MS2	16.5146	100	9.68809	3200	3200	3194	FP021821_2.raw	0/0		4.59844	155.468	155.468	0	2.52095e-05	7.34878e-07	0	0
FALSE	High	PMI-Byonic	PMI-Byonic (A2)	A	2	Unambiguous	TCLCQPGYTGHHCETNINECHSQPCRHGGTCQDRDNSYLCLCL	[F].TcLcQPGYTGHHcEtNINEchsQPcRHGGTcQDRDnSYLcLcL.[K]	C2(Carbamidomethyl); C4(Carbamidomethyl); C13(Carbamidomethyl); T15(Hex(1)Pent(2)); C20(Carbamidomethyl); H21(Oxidation); S22(Hex(1)Pent(2)); C25(Carbamidomethyl); C31(Carbamidomethyl); N36(Oxidation); C40(Carbamidomethyl); C42(Carbamidomethyl)	1	1	Q01705	Q01705	Neurogenic locus notch homolog protein 1 OS=Mus musculus OX=10090 GN=Notch1 PE=1 SV=3	5	6	6	1	0	1	1	1	1026.08	6151.43	6150.4	167.032	0.171219	0	0	2.04958e+06	HCD (High Energy Collision Dissociation)	MS2	0	27.5269	9.89844	3294	3294	3293	FP021821_2.raw	0/0		1.58297	22.5767	22.5767	0	0.0261233	0.00167785	0.0016129	0.0037594
FALSE	High	PMI-Byonic	PMI-Byonic (A2)	A	2	Unambiguous	TCLCQPGYTGHHCETNINECHSQPCRHGGTCQDRDNSYL	[F].TcLcQPGYTGHHcEtNINEcHsQPcRHGGTcQDRDNSYL.[C]	C2(Carbamidomethyl); C4(Carbamidomethyl); C13(Carbamidomethyl); T15(HexNAc(1)Hex(1)Fuc(1)NeuAc(1)); C20(Carbamidomethyl); S22(Hex(1)Pent(2)); C25(Carbamidomethyl); C31(Carbamidomethyl)	1	1	Q01705	Q01705	Neurogenic locus notch homolog protein 1 OS=Mus musculus OX=10090 GN=Notch1 PE=1 SV=3	3	5	5	1	0	1	1	1	1190.47	5948.34	5948.33	1.65374	0.0019674	0	0	246691	HCD (High Energy Collision Dissociation)	MS2	0	100	9.88135	3287	3287	3282	FP021821_2.raw	0/0		4.88705	209.671	209.671	0	1.29704e-05	4.0965e-07	0	0
FALSE	High	PMI-Byonic	PMI-Byonic (A2)	A	2	Unambiguous	TCLCQPGYTGHHCETNINECHSQPCRHGGTCQDRDNSYLCLCL	[F].TcLcQPGYTGHHcEtNINEchsQPcRHGGTcQDRDnSYLcLcL.[K]	C2(Carbamidomethyl); C4(Carbamidomethyl); C13(Carbamidomethyl); T15(Hex(1)Pent(2)); C20(Carbamidomethyl); H21(Oxidation); S22(Hex(1)Pent(2)); C25(Carbamidomethyl); C31(Carbamidomethyl); N36(Oxidation); C40(Carbamidomethyl); C42(Carbamidomethyl)	1	1	Q01705	Q01705	Neurogenic locus notch homolog protein 1 OS=Mus musculus OX=10090 GN=Notch1 PE=1 SV=3	5	6	6	1	0	1	1	1	1026.08	6151.42	6150.4	165.364	0.16951	0	0	1.54765e+06	HCD (High Energy Collision Dissociation)	MS2	0	26.384	9.77989	3241	3241	3238	FP021821_2.raw	0/0		1.58297	30.5869	20.6688	0	0.0261233	0.00167785	0.00161551	0.0037594
FALSE	High	PMI-Byonic	PMI-Byonic (A2)	A	2	Unambiguous	TCLCQPGYTGHHCETNINECHSQPCRHGGTCQDRDNSYL	[F].TcLcQPGYTGHHcEtNINEcHsqPcRHGGTcQDRDNSYL.[C]	C2(Carbamidomethyl); C4(Carbamidomethyl); C13(Carbamidomethyl); T15(HexNAc(1)Hex(1)Fuc(1)NeuAc(1)); C20(Carbamidomethyl); S22(Hex(1)Pent(2)); Q23(Deamidated); C25(Carbamidomethyl); C31(Carbamidomethyl)	1	1	Q01705	Q01705	Neurogenic locus notch homolog protein 1 OS=Mus musculus OX=10090 GN=Notch1 PE=1 SV=3	3	6	6	1	0	1	1	1	992.232	5948.35	5949.32	-161.769	-0.160402	0	0	712126	HCD (High Energy Collision Dissociation)	MS2	0	81.8909	9.81662	3258	3258	3249	FP021821_2.raw	0/0		6.57364	497.807	497.807	0	2.66909e-07	1.83491e-08	0	0
FALSE	High	PMI-Byonic	PMI-Byonic (A2)	A	2	Unambiguous	TCLCQPGYTGHHCETNINECHSQPCRHGGTCQDRDNSYL	[F].TcLcQPGYTGHHcEtNINEcHsQPcRHGGTcqDRDNSYL.[C]	C2(Carbamidomethyl); C4(Carbamidomethyl); C13(Carbamidomethyl); T15(HexNAc(1)Fuc(1)); C20(Carbamidomethyl); S22(Hex(1)Pent(2)); C25(Carbamidomethyl); C31(Carbamidomethyl); Q32(Deamidated)	1	1	Q01705	Q01705	Neurogenic locus notch homolog protein 1 OS=Mus musculus OX=10090 GN=Notch1 PE=1 SV=3	3	6	6	1	0	1	1	1	917.207	5498.21	5496.17	371.381	0.340196	0	0	630195	HCD (High Energy Collision Dissociation)	MS2	20.3228	100	10.1075	3390	3390	3381	FP021821_2.raw	0/0		4.4404	351.819	351.819	0	3.62746e-05	1.06216e-06	0	0
FALSE	High	PMI-Byonic	PMI-Byonic (A2)	A	2	Unambiguous	TCLCQPGYTGHHCETNINECHSQPCRHGGTCQDRDNSYLCL	[F].TcLcQPGYTGHHcEtNINEchsQPcRHGGTcQDRDNSYLcL.[C]	C2(Carbamidomethyl); C4(Carbamidomethyl); C13(Carbamidomethyl); T15(Hex(1)Pent(2)); C20(Carbamidomethyl); H21(Oxidation); S22(Hex(1)Pent(2)); C25(Carbamidomethyl); C31(Carbamidomethyl); C40(Carbamidomethyl)	1	1	Q01705	Q01705	Neurogenic locus notch homolog protein 1 OS=Mus musculus OX=10090 GN=Notch1 PE=1 SV=3	4	6	6	1	0	1	1	1	977.895	5862.33	5861.29	177.709	0.1736	0	0	2.43651e+06	HCD (High Energy Collision Dissociation)	MS2	22.7536	96.4715	9.49757	3115	3115	3106	FP021821_2.raw	0/0		1.57355	75.9888	75.9888	0	0.0266965	0.00167785	0.0015949	0.00377358
FALSE	High	PMI-Byonic	PMI-Byonic (A2)	A	2	Unambiguous	TCLCQPGYTGHHCETNINECHSQPCRHGGTCQDRDNSYLCLCL	[F].TcLcQPGYTGHHcEtNINEcHsQPcRHGGTcQDRDnSYLcLcL.[K]	C2(Carbamidomethyl); C4(Carbamidomethyl); C13(Carbamidomethyl); T15(Hex(1)Pent(2)); C20(Carbamidomethyl); S22(Hex(1)Pent(2)); C25(Carbamidomethyl); C31(Carbamidomethyl); N36(Oxidation); C40(Carbamidomethyl); C42(Carbamidomethyl)	1	1	Q01705	Q01705	Neurogenic locus notch homolog protein 1 OS=Mus musculus OX=10090 GN=Notch1 PE=1 SV=3	5	6	6	1	0	1	1	1	1023.58	6136.45	6134.41	332.817	0.340273	0	0	1.01383e+06	HCD (High Energy Collision Dissociation)	MS2	52.6834	100	10.3791	3511	3511	3502	FP021821_2.raw	0/0		1.528	162.896	162.896	0	0.0296485	0.00167785	0.0015625	0.00387597
FALSE	High	PMI-Byonic	PMI-Byonic (A2)	A	2	Ambiguous	TCLCQPGYTGHHCETNINECHSQPCRHGGTCQDRDNSYLCL	[F].TcLcQPGYTGHHcEtNINEcHSqPcRHGGTcQDrDNsYLcL.[C]	C2(Carbamidomethyl); C4(Carbamidomethyl); C13(Carbamidomethyl); T15(Fuc(1)); C20(Carbamidomethyl); Q23(Deamidated); C25(Carbamidomethyl); C31(Carbamidomethyl); R34(Deamidated); S37(Hex(1)Pent(2)); C40(Carbamidomethyl)	1	1	Q01705	Q01705	Neurogenic locus notch homolog protein 1 OS=Mus musculus OX=10090 GN=Notch1 PE=1 SV=3	4	6	6		0	2	2	2	929.214	5570.25	5567.19	550.027	0.51035	0	0	1.3879e+06	HCD (High Energy Collision Dissociation)	MS2	75.0776	100	10.4979	3564	3564	3557	FP021821_2.raw	0/0		3.18851	311.994	311.994	0	0.00064788	2.18821e-05	0	0
FALSE	High	PMI-Byonic	PMI-Byonic (A2)	A	2	Unambiguous	TCLCQPGYTGHHCETNINECHSQPCRHGGTCQDRDNSYLCL	[F].TcLcQPGYTGHHcEtNInEcHsQPcRHGGTcQDRDNSYLcL.[C]	C2(Carbamidomethyl); C4(Carbamidomethyl); C13(Carbamidomethyl); T15(Hex(1)Pent(2)); N18(Oxidation); C20(Carbamidomethyl); S22(Hex(1)Pent(2)); C25(Carbamidomethyl); C31(Carbamidomethyl); C40(Carbamidomethyl)	1	1	Q01705	Q01705	Neurogenic locus notch homolog protein 1 OS=Mus musculus OX=10090 GN=Notch1 PE=1 SV=3	4	6	6	1	0	1	1	1	977.559	5860.32	5861.29	-166.054	-0.162215	0	0	327384	HCD (High Energy Collision Dissociation)	MS2	1.50236	100	9.36939	3058	3058	3051	FP021821_2.raw	0/0		1.58855	34.2638	34.2638	0	0.0257899	0.00167785	0.00162075	0.00377358
FALSE	High	PMI-Byonic	PMI-Byonic (A2)	A	2	Unambiguous	TCLCQPGYTGHHCETNINECHSQPCRHGGTCQDRDNSYLCL	[F].TcLcQPGYTGHHcEtNINEcHsQPcRHGGTcQDRDNSYLcL.[C]	C2(Carbamidomethyl); C4(Carbamidomethyl); C13(Carbamidomethyl); T15(HexNAc(1)Fuc(1)); C20(Carbamidomethyl); S22(Hex(1)Pent(2)); C25(Carbamidomethyl); C31(Carbamidomethyl); C40(Carbamidomethyl)	1	1	Q01705	Q01705	Neurogenic locus notch homolog protein 1 OS=Mus musculus OX=10090 GN=Notch1 PE=1 SV=3	4	4	4	1	0	1	1	1	1443.58	5771.32	5768.3	523.636	0.755123	0	0	1.16354e+06	HCD (High Energy Collision Dissociation)	MS2	34.4757	100	10.5855	3603	3603	3601	FP021821_2.raw	0/0		2.96673	63.4741	63.4741	0	0.00107961	3.78475e-05	0	0
FALSE	High	PMI-Byonic	PMI-Byonic (A2)	A	2	Unambiguous	TCLCQPGYTGHHCETNINECHSQPCRHGGTCQDRDNSYLCLCL	[F].TcLcQPGYTGHHcEtNINEchSQPcRHGGtcQdRDNSYLcLcL.[K]	C2(Carbamidomethyl); C4(Carbamidomethyl); C13(Carbamidomethyl); T15(HexNAc(1)Hex(1)Fuc(1)); C20(Carbamidomethyl); H21(Oxidation); C25(Carbamidomethyl); T30(Hex(1)); C31(Carbamidomethyl); D33(Oxidation); C40(Carbamidomethyl); C42(Carbamidomethyl)	1	1	Q01705	Q01705	Neurogenic locus notch homolog protein 1 OS=Mus musculus OX=10090 GN=Notch1 PE=1 SV=3	5	6	6	1	0	1	1	1	996.571	5974.39	5971.37	506.094	0.50368	0	0	1.54312e+06	HCD (High Energy Collision Dissociation)	MS2	16.1074	100	10.575	3599	3599	3590	FP021821_2.raw	0/0		2.24907	200.011	200.011	0	0.00563548	0.000211701	0	0
FALSE	High	PMI-Byonic	PMI-Byonic (A2)	A	2	Unambiguous	TCLCQPGYTGHHCETNINECHSQPCRHGGTCQDRDNSYLCL	[F].TcLcQPGYtGHHcEtNInEchSQPcRHGGTcQDRDNSYLcL.[C]	C2(Carbamidomethyl); C4(Carbamidomethyl); T9(HexNAc(1)Hex(1)Fuc(1)); C13(Carbamidomethyl); T15(Hex(1)); N18(Oxidation); C20(Carbamidomethyl); H21(Oxidation); C25(Carbamidomethyl); C31(Carbamidomethyl); C40(Carbamidomethyl)	1	1	Q01705	Q01705	Neurogenic locus notch homolog protein 1 OS=Mus musculus OX=10090 GN=Notch1 PE=1 SV=3	4	6	6	1	0	1	1	1	950.887	5700.29	5698.26	356.267	0.33835	0	0	595601	HCD (High Energy Collision Dissociation)	MS2	0	100	9.3759	3061	3061	3051	FP021821_2.raw	0/0		2.40765	127.006	127.006	0	0.00391152	0.000151411	0	0
FALSE	High	PMI-Byonic	PMI-Byonic (A2)	A	2	Unambiguous	TCLCQPGYTGHHCETNINECHSQPCRHGGTCQDRDNSYLCL	[F].TcLcQPGYTGHHcEtNINEcHsQPcrHGGTcQDRDNSYLcL.[C]	C2(Carbamidomethyl); C4(Carbamidomethyl); C13(Carbamidomethyl); T15(HexNAc(1)Fuc(1)); C20(Carbamidomethyl); S22(Hex(1)Pent(2)); C25(Carbamidomethyl); R26(Deamidated); C31(Carbamidomethyl); C40(Carbamidomethyl)	1	1	Q01705	Q01705	Neurogenic locus notch homolog protein 1 OS=Mus musculus OX=10090 GN=Notch1 PE=1 SV=3	4	6	6	1	0	1	1	1	962.227	5768.32	5769.28	-165.893	-0.159514	0	0	8.30073e+06	HCD (High Energy Collision Dissociation)	MS2	0.116322	4.70358	10.5637	3593	3593	3590	FP021821_2.raw	0/0		6.10199	394.246	394.246	0	7.9069e-07	4.63745e-08	0	0
FALSE	High	PMI-Byonic	PMI-Byonic (A2)	A	2	Unambiguous	TCLCQPGYTGHHCETNINECHSQPCRHGGTCQDRDNSYL	[F].TcLcQPGYTGHHcEtNINEcHsQPcRHGGTcQDRDNSYL.[C]	C2(Carbamidomethyl); C4(Carbamidomethyl); C13(Carbamidomethyl); T15(Hex(1)Pent(2)); C20(Carbamidomethyl); S22(HexNAc(1)Fuc(1)); C25(Carbamidomethyl); C31(Carbamidomethyl)	1	1	Q01705	Q01705	Neurogenic locus notch homolog protein 1 OS=Mus musculus OX=10090 GN=Notch1 PE=1 SV=3	3	6	6	1	0	1	1	1	916.71	5495.22	5495.18	7.24973	0.00663977	0	0	8220106	HCD (High Energy Collision Dissociation)	MS2	23.9726	10.3374	9.38214	3063	3063	3062	FP021821_2.raw	0/0		9.95576	611.797	611.797	0	1.10725e-10	6.0916e-12	0	0
FALSE	High	PMI-Byonic	PMI-Byonic (A2)	A	2	Unambiguous	TCLCQPGYTGHHCETNINECHSQPCRHGGTCQDRDNSYLCL	[F].TcLcQPGYTGHHcEtNINEcHSQPcRhGGTcQDRDnSYLcL.[C]	C2(Carbamidomethyl); C4(Carbamidomethyl); C13(Carbamidomethyl); T15(HexNAc(1)Hex(1)Fuc(1)NeuAc(1)); C20(Carbamidomethyl); C25(Carbamidomethyl); H27(Oxidation); C31(Carbamidomethyl); N36(Oxidation); C40(Carbamidomethyl)	1	1	Q01705	Q01705	Neurogenic locus notch homolog protein 1 OS=Mus musculus OX=10090 GN=Notch1 PE=1 SV=3	4	6	6	1	0	1	1	1	972.396	5829.34	5827.3	349.867	0.339796	0	0	1.97719e+06	HCD (High Energy Collision Dissociation)	MS2	49.804	100	10.5171	3572	3572	3568	FP021821_2.raw	0/0		2.59715	180.459	180.459	0	0.00252843	8.07116e-05	0	0
FALSE	High	PMI-Byonic	PMI-Byonic (A2)	A	2	Unambiguous	TCLCQPGYTGHHCETNINECHSQPCRHGGTCQDRDNSYLCL	[F].TcLcQPGYTGHHcEtNINEcHsqPcRHGGTcQDRDNSYLcL.[C]	C2(Carbamidomethyl); C4(Carbamidomethyl); C13(Carbamidomethyl); T15(HexNAc(1)Fuc(1)); C20(Carbamidomethyl); S22(Hex(1)Pent(2)); Q23(Deamidated); C25(Carbamidomethyl); C31(Carbamidomethyl); C40(Carbamidomethyl)	1	1	Q01705	Q01705	Neurogenic locus notch homolog protein 1 OS=Mus musculus OX=10090 GN=Notch1 PE=1 SV=3	4	5	5	1	0	1	1	1	1154.47	5768.32	5769.28	-166.853	-0.192525	0	0	1.84055e+06	HCD (High Energy Collision Dissociation)	MS2	0.701193	27.8463	10.4396	3538	3538	3535	FP021821_2.raw	0/0		5.8014	452.505	452.505	0	1.57979e-06	7.45855e-08	0	0
FALSE	High	PMI-Byonic	PMI-Byonic (A2)	A	2	Ambiguous	TCLCQPGYTGHHCETNINECHSQPCRHGGTCQDRDNSYLCL	[F].TcLcQPGYTGHHcEtNINEcHSQPcRHGGTcQDRDNsYLcL.[C]	C2(Carbamidomethyl); C4(Carbamidomethyl); C13(Carbamidomethyl); T15(Fuc(1)); C20(Carbamidomethyl); C25(Carbamidomethyl); C31(Carbamidomethyl); S37(Hex(1)Pent(2)); C40(Carbamidomethyl)	1	1	Q01705	Q01705	Neurogenic locus notch homolog protein 1 OS=Mus musculus OX=10090 GN=Notch1 PE=1 SV=3	4	6	6	0.4273	0	1	1	1	929.214	5570.25	5565.22	903.852	0.838356	0	0	1.3879e+06	HCD (High Energy Collision Dissociation)	MS2	75.0776	100	10.4979	3564	3564	3557	FP021821_2.raw	0/0		5.56891	328.395	328.395	0	2.69829e-06	8.99171e-08	0	0
FALSE	High	PMI-Byonic	PMI-Byonic (A2)	A	2	Unambiguous	TCLCQPGYTGHHCETNINECHSQPCRHGGTCQDRDNSYL	[F].TcLcQPGYTGHHcEtNINEcHsQPcRHGGTcQDRDNSYL.[C]	C2(Carbamidomethyl); C4(Carbamidomethyl); C13(Carbamidomethyl); T15(Fuc(1)); C20(Carbamidomethyl); S22(Hex(1)Pent(2)); C25(Carbamidomethyl); C31(Carbamidomethyl)	1	1	Q01705	Q01705	Neurogenic locus notch homolog protein 1 OS=Mus musculus OX=10090 GN=Notch1 PE=1 SV=3	3	6	6	1	0	1	1	1	882.861	5292.13	5292.1	5.04183	0.00444698	0	0	228321	HCD (High Energy Collision Dissociation)	MS2	0	100	9.41905	3080	3080	3073	FP021821_2.raw	0/0		7.74835	501.426	501.426	0	1.78503e-08	1.28647e-09	0	0
FALSE	High	PMI-Byonic	PMI-Byonic (A2)	A	2	Unambiguous	TCLCQPGYTGHHCETNINECHSQPCRHGGTCQDRDNSYL	[F].TcLcQPGYtGHHcETNINEcHsQPcRHGGTcQDRDNSYL.[C]	C2(Carbamidomethyl); C4(Carbamidomethyl); T9(HexNAc(1)Fuc(1)); C13(Carbamidomethyl); C20(Carbamidomethyl); S22(Hex(1)Pent(2)); C25(Carbamidomethyl); C31(Carbamidomethyl)	1	1	Q01705	Q01705	Neurogenic locus notch homolog protein 1 OS=Mus musculus OX=10090 GN=Notch1 PE=1 SV=3	3	4	4	1	0	1	1	1	1375.31	5498.2	5495.18	548.767	0.753893	0	0	816527	HCD (High Energy Collision Dissociation)	MS2	0	100	9.42556	3083	3083	3073	FP021821_2.raw	0/0		2.96545	40.0304	40.0304	0	0.0010828	3.97898e-05	0	0
FALSE	High	PMI-Byonic	PMI-Byonic (A2)	A	2	Unambiguous	TCLCQPGYTGHHCETNINECHSQPCRHGGTCQDRDNSYLCLCL	[F].TcLcQPGYTGHHcEtNINEcHsQPcRHGGTcQDRDnSYLcLcL.[K]	C2(Carbamidomethyl); C4(Carbamidomethyl); C13(Carbamidomethyl); T15(Hex(1)Pent(2)); C20(Carbamidomethyl); S22(Hex(1)Pent(2)); C25(Carbamidomethyl); C31(Carbamidomethyl); N36(Oxidation); C40(Carbamidomethyl); C42(Carbamidomethyl)	1	1	Q01705	Q01705	Neurogenic locus notch homolog protein 1 OS=Mus musculus OX=10090 GN=Notch1 PE=1 SV=3	5	6	6	1	0	1	1	1	1023.58	6136.45	6134.41	332.996	0.340456	0	0	4.13934e+06	HCD (High Energy Collision Dissociation)	MS2	0	58.6461	10.4914	3561	3561	3557	FP021821_2.raw	0/0		1.59791	153.322	153.322	0	0.0252402	0.00167785	0.00162338	0.00387597
FALSE	High	PMI-Byonic	PMI-Byonic (A2)	A	2	Unambiguous	TCLCQPGYTGHHCETNINECHSQPCRHGGTCQDRDNSYL	[F].tcLcQPGYtGHHcETNINEcHSQPcRHGGTcQDRDNSYL.[C]	T1(HexNAc(1)Fuc(1)); C2(Carbamidomethyl); C4(Carbamidomethyl); T9(Hex(1)Pent(2)); C13(Carbamidomethyl); C20(Carbamidomethyl); C25(Carbamidomethyl); C31(Carbamidomethyl)	1	1	Q01705	Q01705	Neurogenic locus notch homolog protein 1 OS=Mus musculus OX=10090 GN=Notch1 PE=1 SV=3	3	5	5	1	0	1	1	1	1100.45	5498.22	5495.18	552.596	0.607323	0	0	902832	HCD (High Energy Collision Dissociation)	MS2	60.5839	100	9.89003	3291	3291	3282	FP021821_2.raw	0/0		2.08098	1.97546	1.97546	1.97546	0.00829889	0.00032913	0	0
FALSE	High	PMI-Byonic	PMI-Byonic (A2)	A	2	Unambiguous	TCLCQPGYTGHHCETNINECHSQPCRHGGTCQDRDNSYLCLCL	[F].TcLcQPGYTGHHcEtNINEcHsQPcRHGGTcQDRdnSYLcLcL.[K]	C2(Carbamidomethyl); C4(Carbamidomethyl); C13(Carbamidomethyl); T15(HexNAc(1)Hex(1)Fuc(1)); C20(Carbamidomethyl); S22(Hex(1)); C25(Carbamidomethyl); C31(Carbamidomethyl); D35(Oxidation); N36(Oxidation); C40(Carbamidomethyl); C42(Carbamidomethyl)	1	1	Q01705	Q01705	Neurogenic locus notch homolog protein 1 OS=Mus musculus OX=10090 GN=Notch1 PE=1 SV=3	5	6	6	1	0	1	1	1	996.738	5975.39	5971.37	673.458	0.670245	0	0	2090006	HCD (High Energy Collision Dissociation)	MS2	34.5492	100	10.4515	3544	3544	3535	FP021821_2.raw	0/0		2.24713	172.111	172.111	0	0.00566067	0.000221227	0	0
FALSE	High	PMI-Byonic	PMI-Byonic (A2)	A	2	Unambiguous	TCLCQPGYTGHHCETNINECHSQPCRHGGTCQDRDNSYL	[F].TcLcQPGYtGHHcETNINEcHsQPcRHGGTcQDRDNSYL.[C]	C2(Carbamidomethyl); C4(Carbamidomethyl); T9(HexNAc(1)Hex(1)Fuc(1)); C13(Carbamidomethyl); C20(Carbamidomethyl); S22(Hex(1)Pent(2)); C25(Carbamidomethyl); C31(Carbamidomethyl)	1	1	Q01705	Q01705	Neurogenic locus notch homolog protein 1 OS=Mus musculus OX=10090 GN=Notch1 PE=1 SV=3	3	6	6	1	0	1	1	1	943.714	5657.24	5657.24	1.58872	0.00149796	0	0	452092	HCD (High Energy Collision Dissociation)	MS2	0	76.5151	9.43595	3088	3088	3084	FP021821_2.raw	0/0		8.90867	560.027	560.027	0	1.23403e-09	7.6557e-11	0	0
FALSE	High	PMI-Byonic	PMI-Byonic (A2)	A	2	Unambiguous	TCLCQPGYTGHHCETNINECHSQPCRHGGTCQDRDNSYL	[F].TcLcQPGYTGHHcEtNINEcHsQPcRHGGTcQDRDNSYL.[C]	C2(Carbamidomethyl); C4(Carbamidomethyl); C13(Carbamidomethyl); T15(HexNAc(1)Fuc(1)); C20(Carbamidomethyl); S22(Hex(1)Pent(2)); C25(Carbamidomethyl); C31(Carbamidomethyl)	1	1	Q01705	Q01705	Neurogenic locus notch homolog protein 1 OS=Mus musculus OX=10090 GN=Notch1 PE=1 SV=3	3	5	5	1	0	1	1	1	1099.85	5495.2	5495.18	2.57612	0.00283125	0	0	1.41214e+06	HCD (High Energy Collision Dissociation)	MS2	0	53.3181	9.43181	3085	3085	3084	FP021821_2.raw	0/0		7.06894	465.86	465.86	0	8.5322e-08	5.83279e-09	0	0
FALSE	High	PMI-Byonic	PMI-Byonic (A2)	A	2	Unambiguous	TCLCQPGYTGHHCETNINECHSQPCRHGGTCQDRDNSYLCL	[F].TcLcQPGYTGHHcEtNINEcHsQPcRHGGTcQDRDNSYLcL.[C]	C2(Carbamidomethyl); C4(Carbamidomethyl); C13(Carbamidomethyl); T15(Hex(1)Pent(2)); C20(Carbamidomethyl); S22(HexNAc(1)Hex(1)Fuc(1)); C25(Carbamidomethyl); C31(Carbamidomethyl); C40(Carbamidomethyl)	1	1	Q01705	Q01705	Neurogenic locus notch homolog protein 1 OS=Mus musculus OX=10090 GN=Notch1 PE=1 SV=3	4	5	5	1	0	1	1	1	1187.28	5932.37	5930.35	340.532	0.403894	0	0	1592480	HCD (High Energy Collision Dissociation)	MS2	0	100	10.4537	3545	3545	3535	FP021821_2.raw	0/0		4.12435	303.87	303.87	0	7.51023e-05	3.50834e-06	0	0
FALSE	High	PMI-Byonic	PMI-Byonic (A2)	A	2	Unambiguous	TCLCQPGYTGHHCETNINECHSQPCRHGGTCQDRDNSYLCL	[F].TcLcQPGYtGHHcEtNINEcHSqPcRHGGTcQDRDNSYLcL.[C]	C2(Carbamidomethyl); C4(Carbamidomethyl); T9(HexNAc(1)Fuc(1)); C13(Carbamidomethyl); T15(Hex(1)Pent(2)); C20(Carbamidomethyl); Q23(Deamidated); C25(Carbamidomethyl); C31(Carbamidomethyl); C40(Carbamidomethyl)	1	1	Q01705	Q01705	Neurogenic locus notch homolog protein 1 OS=Mus musculus OX=10090 GN=Notch1 PE=1 SV=3	4	4	4	1	0	1	1	1	1443.83	5772.31	5769.28	524.709	0.756799	0	0	1.73276e+06	HCD (High Energy Collision Dissociation)	MS2	0	100	10.4686	3551	3551	3546	FP021821_2.raw	0/0		4.26426	310.554	310.554	0	5.44172e-05	1.91739e-06	0	0
FALSE	High	PMI-Byonic	PMI-Byonic (A2)	A	2	Unambiguous	TCLCQPGYTGHHCETNINECHSQPCRHGGTCQDRDNSYLCL	[F].TcLcQPGYTGHHcEtNINEcHSQPcRHGGTcQDRDnsYLcL.[C]	C2(Carbamidomethyl); C4(Carbamidomethyl); C13(Carbamidomethyl); T15(HexNAc(1)Hex(1)Fuc(1)); C20(Carbamidomethyl); C25(Carbamidomethyl); C31(Carbamidomethyl); N36(Deamidated); S37(Hex(1)Pent(2)); C40(Carbamidomethyl)	1	1	Q01705	Q01705	Neurogenic locus notch homolog protein 1 OS=Mus musculus OX=10090 GN=Notch1 PE=1 SV=3	4	6	6	1	0	1	1	1	989.234	5930.36	5931.33	-163.475	-0.161604	0	0	385930	HCD (High Energy Collision Dissociation)	MS2	0	54.4343	10.4855	3558	3558	3557	FP021821_2.raw	0/0		4.39469	354.122	354.122	0	4.03001e-05	1.70707e-06	0	0
FALSE	High	PMI-Byonic	PMI-Byonic (A2)	A	2	Unambiguous	CQPGYTGHHCETNINECHSQPCRHGGTCQDRDNSYL	[L].cQPGYTGHHcEtNINEcHsQPcRHGGTcQDRDNSYL.[C]	C1(Carbamidomethyl); C10(Carbamidomethyl); T12(Hex(1)Pent(2)); C17(Carbamidomethyl); S19(HexNAc(1)Fuc(1)); C22(Carbamidomethyl); C28(Carbamidomethyl)	1	1	Q01705	Q01705	Neurogenic locus notch homolog protein 1 OS=Mus musculus OX=10090 GN=Notch1 PE=1 SV=3	2	5	5	1	0	1	1	1	1025.62	5124.06	5121.02	593.884	0.608259	0	0	323591	HCD (High Energy Collision Dissociation)	MS2	0	100	8.42735	2651	2651	2644	FP021821_2.raw	0/0		2.08483	86.6799	86.6799	0.4	0.00822562	0.000315389	0	0
FALSE	High	PMI-Byonic	PMI-Byonic (A2)	A	2	Unambiguous	CQPGYTGHHCETNINECHSQPCRHGGTCQDRDNSYLCL	[L].cQPGYTGHHcETNINEcHsQPcRHGGtcqDRDNSYLcL.[C]	C1(Carbamidomethyl); C10(Carbamidomethyl); C17(Carbamidomethyl); S19(HexNAc(1)Fuc(1)); C22(Carbamidomethyl); T27(Hex(1)Pent(2)); C28(Carbamidomethyl); Q29(Deamidated); C37(Carbamidomethyl)	1	1	Q01705	Q01705	Neurogenic locus notch homolog protein 1 OS=Mus musculus OX=10090 GN=Notch1 PE=1 SV=3	3	6	6	1	0	1	1	1	900.365	5397.15	5395.12	377.015	0.339007	0	0	985351	HCD (High Energy Collision Dissociation)	MS2	48.1302	100	9.86499	3280	3280	3271	FP021821_2.raw	0/0		1.62551	23.4397	23.4397	0	0.0236857	0.00167785	0.00163399	0.00381679
FALSE	High	PMI-Byonic	PMI-Byonic (A2)	A	2	Unambiguous	CQPGYTGHHCETNINECHSQPCRHGGTCQDRDNSYLCL	[L].cQPGYTGHHcETNINEcHsQPcRHGGtcQDRDNSYLcL.[C]	C1(Carbamidomethyl); C10(Carbamidomethyl); C17(Carbamidomethyl); S19(Hex(1)Pent(2)); C22(Carbamidomethyl); T27(HexNAc(1)Fuc(1)); C28(Carbamidomethyl); C37(Carbamidomethyl)	1	1	Q01705	Q01705	Neurogenic locus notch homolog protein 1 OS=Mus musculus OX=10090 GN=Notch1 PE=1 SV=3	3	5	5	1	0	1	1	1	1079.84	5395.15	5394.14	188.816	0.2037	0	0	492554	HCD (High Energy Collision Dissociation)	MS2	0	100	9.6946	3203	3203	3194	FP021821_2.raw	0/0		3.66847	143.298	143.298	0	0.000214551	8.53794e-06	0	0
FALSE	High	PMI-Byonic	PMI-Byonic (A2)	A	2	Unambiguous	CQPGYTGHHCETNINECHSQPCRHGGTCQDRDNSYL	[L].cQPGYtGHHcEtNINEcHSQPcRHGGTcQDRDNSYL.[C]	C1(Carbamidomethyl); T6(HexNAc(1)Fuc(1)); C10(Carbamidomethyl); T12(Hex(1)Pent(2)); C17(Carbamidomethyl); C22(Carbamidomethyl); C28(Carbamidomethyl)	1	1	Q01705	Q01705	Neurogenic locus notch homolog protein 1 OS=Mus musculus OX=10090 GN=Notch1 PE=1 SV=3	2	6	6	1	0	1	1	1	854.347	5121.04	5121.02	4.40184	0.00375698	0	0	408174	HCD (High Energy Collision Dissociation)	MS2	39.3404	100	8.64549	2744	2744	2743	FP021821_2.raw	0/0		5.52978	276.383	276.383	4.4	2.95269e-06	9.64681e-08	0	0
FALSE	High	PMI-Byonic	PMI-Byonic (A2)	A	2	Unambiguous	CQPGYTGHHCETNINECHSQPCRHGGTCQDRDNSY	[L].cQPGYTGHHcEtNINEcHsQPcRHGGTcQDRDNSY.[L]	C1(Carbamidomethyl); C10(Carbamidomethyl); T12(Hex(1)Pent(2)); C17(Carbamidomethyl); S19(HexNAc(1)Fuc(1)); C22(Carbamidomethyl); C28(Carbamidomethyl)	1	1	Q01705	Q01705	Neurogenic locus notch homolog protein 1 OS=Mus musculus OX=10090 GN=Notch1 PE=1 SV=3	1	6	6	1	0	1	1	1	835.666	5008.96	5007.94	203.835	0.170132	0	0	708693	HCD (High Energy Collision Dissociation)	MS2	45.155	100	7.62823	2308	2308	2303	FP021821_2.raw	0/0		4.49719	239.605	239.605	0.4	3.1828e-05	9.19849e-07	0	0
FALSE	High	PMI-Byonic	PMI-Byonic (A2)	A	2	Unambiguous	CQPGYTGHHCETNINECHSQPCRHGGTCQDRDNSY	[L].cQPGYTGHHcEtNINEcHsQPcRHGGTcQDRDNSY.[L]	C1(Carbamidomethyl); C10(Carbamidomethyl); T12(Hex(1)Pent(2)R0); C17(Carbamidomethyl); S19(HexNAc(1)Fuc(1)); C22(Carbamidomethyl); C28(Carbamidomethyl)	1	1	Q01705	Q01705	Neurogenic locus notch homolog protein 1 OS=Mus musculus OX=10090 GN=Notch1 PE=1 SV=3	1	6	6	1	0	1	1	1	835.827	5009.93	5007.94	397.253	0.33157	0	0	634731	HCD (High Energy Collision Dissociation)	MS2	27.4845	100	7.57339	2284	2284	2279	FP021821_2.raw	0/0		4.87322	116.357	116.357	0.4	1.339e-05	4.38116e-07	0	0
FALSE	High	PMI-Byonic	PMI-Byonic (A2)	A	2	Unambiguous	CQPGYTGHHCETNINECHSQPCRHGGTCQDRDNSYL	[L].cQPGYtGHHcEtNINEcHSQPcRHGGTcQDRDNSYL.[C]	C1(Carbamidomethyl); T6(HexNAc(1)Fuc(1)); C10(Carbamidomethyl); T12(Hex(1)Pent(2)); C17(Carbamidomethyl); C22(Carbamidomethyl); C28(Carbamidomethyl)	1	1	Q01705	Q01705	Neurogenic locus notch homolog protein 1 OS=Mus musculus OX=10090 GN=Notch1 PE=1 SV=3	2	5	5	1	0	1	1	1	1025.01	5121.03	5121.02	1.77046	0.00181331	0	0	266265	HCD (High Energy Collision Dissociation)	MS2	0	100	8.55945	2708	2708	2699	FP021821_2.raw	0/0		3.62272	212.552	212.552	4.4	0.000238388	9.43501e-06	0	0
FALSE	High	PMI-Byonic	PMI-Byonic (A2)	A	2	Unambiguous	CQPGYTGHHCETNINECHSQPCRHGGTCQDRDNSYL	[L].cQPGYtGHHcEtNINEcHSQPcRHGGTcQDRDNSYL.[C]	C1(Carbamidomethyl); T6(HexNAc(1)Hex(1)Fuc(1)NeuAc(1)); C10(Carbamidomethyl); T12(Hex(1)Pent(2)); C17(Carbamidomethyl); C22(Carbamidomethyl); C28(Carbamidomethyl)	1	1	Q01705	Q01705	Neurogenic locus notch homolog protein 1 OS=Mus musculus OX=10090 GN=Notch1 PE=1 SV=3	2	6	6	1	0	1	1	1	930.038	5575.19	5574.17	183.281	0.170273	0	0	475907	HCD (High Energy Collision Dissociation)	MS2	34.4374	100	8.97894	2888	2888	2886	FP021821_2.raw	0/0		2.18014	58.291	58.291	3.2	0.00660483	0.000263598	0	0
FALSE	High	PMI-Byonic	PMI-Byonic (A2)	A	2	Unambiguous	CQPGYTGHHCETNINECHSQPCRHGGTCQDRDNSYL	[L].cQPGYtGHHcEtNINEcHSQPcRHGGTcQDRDNSYL.[C]	C1(Carbamidomethyl); T6(HexNAc(1)Fuc(1)); C10(Carbamidomethyl); T12(Hex(1)Pent(2)); C17(Carbamidomethyl); C22(Carbamidomethyl); C28(Carbamidomethyl)	1	1	Q01705	Q01705	Neurogenic locus notch homolog protein 1 OS=Mus musculus OX=10090 GN=Notch1 PE=1 SV=3	2	6	6	1	0	1	1	1	854.68	5123.04	5121.02	394.496	0.336704	0	0	665956	HCD (High Energy Collision Dissociation)	MS2	5.74002	100	8.40695	2642	2642	2633	FP021821_2.raw	0/0		4.40023	202.966	202.966	4.4	3.97896e-05	1.54483e-06	0	0
FALSE	High	PMI-Byonic	PMI-Byonic (A2)	A	2	Unambiguous	CQPGYTGHHCETNINECHSQPCRHGGTCQDRDNSYL	[L].cQPGYtGHHcEtNINEcHSQPcRHGGTcQDRDNSYL.[C]	C1(Carbamidomethyl); T6(HexNAc(1)Fuc(1)); C10(Carbamidomethyl); T12(Hex(1)Pent(2)); C17(Carbamidomethyl); C22(Carbamidomethyl); C28(Carbamidomethyl)	1	1	Q01705	Q01705	Neurogenic locus notch homolog protein 1 OS=Mus musculus OX=10090 GN=Notch1 PE=1 SV=3	2	6	6	1	0	1	1	1	854.346	5121.04	5121.02	4.04428	0.00345181	0	0	1.05467e+06	HCD (High Energy Collision Dissociation)	MS2	0	83.7113	8.51736	2689	2689	2688	FP021821_2.raw	0/0		7.45386	377.729	377.729	4.4	3.51671e-08	2.60632e-09	0	0
FALSE	High	PMI-Byonic	PMI-Byonic (A2)	A	2	Unambiguous	CQPGYTGHHCETNINECHSQPCRHGGTCQDRDNSYLCL	[L].cQPGYtGHHcEtNINEcHSQPcRHGGTcqDRDNSYLcL.[C]	C1(Carbamidomethyl); T6(HexNAc(1)Fuc(1)); C10(Carbamidomethyl); T12(Hex(1)Pent(2)); C17(Carbamidomethyl); C22(Carbamidomethyl); C28(Carbamidomethyl); Q29(Deamidated); C37(Carbamidomethyl)	1	1	Q01705	Q01705	Neurogenic locus notch homolog protein 1 OS=Mus musculus OX=10090 GN=Notch1 PE=1 SV=3	3	6	6	1	0	1	1	1	900.699	5399.16	5395.12	748.92	0.673419	0	0	1.33824e+06	HCD (High Energy Collision Dissociation)	MS2	48.6745	100	9.64445	3181	3181	3172	FP021821_2.raw	0/0		1.7726	122.707	122.707	0	0.0168811	0.000615963	0	0
FALSE	High	PMI-Byonic	PMI-Byonic (A2)	A	2	Unambiguous	CQPGYTGHHCETNINECHSQPCRHGGTCQDRDNSYL	[L].cQPGYtGHHcEtNINEcHSQPcRHGGTcqDRDNSYL.[C]	C1(Carbamidomethyl); T6(HexNAc(1)Fuc(1)); C10(Carbamidomethyl); T12(Hex(1)Pent(2)); C17(Carbamidomethyl); C22(Carbamidomethyl); C28(Carbamidomethyl); Q29(Deamidated)	1	1	Q01705	Q01705	Neurogenic locus notch homolog protein 1 OS=Mus musculus OX=10090 GN=Notch1 PE=1 SV=3	2	6	6	1	0	1	1	1	854.681	5123.05	5122	204.164	0.174288	0	0	458769	HCD (High Energy Collision Dissociation)	MS2	42.7059	100	8.78997	2807	2807	2798	FP021821_2.raw	0/0		1.56815	66.3424	66.3424	4.4	0.02703	0.00167785	0.00159236	0.0037037
FALSE	High	PMI-Byonic	PMI-Byonic (A2)	A	2	Unambiguous	CLKGTTGPNCEINLDDCASNPCDSGTCLDKIDGYECACEPGYTGSMCNVNIDECAGSPCHNGGTCEDGIAGF	[L].cLKGTTGPNcEINLDDcAsNPcDSGTcLDKIDGYEcAcEPGYTGSMcNVNIDEcAGsPcHNGGTcEdGIAGF.[T]	C1(Carbamidomethyl); C10(Carbamidomethyl); C17(Carbamidomethyl); S19(Hex(1)Pent(2)); C22(Carbamidomethyl); C27(Carbamidomethyl); C36(Carbamidomethyl); C38(Carbamidomethyl); C47(Carbamidomethyl); C54(Carbamidomethyl); S57(Fuc(1)); C59(Carbamidomethyl); C65(Carbamidomethyl); D67(Oxidation)	1	1	Q01705	Q01705	Neurogenic locus notch homolog protein 1 OS=Mus musculus OX=10090 GN=Notch1 PE=1 SV=3	5	5	5	1	0	1	1	1	1710.27	8547.33	8543.31	470.408	0.803769	0	0	990093	HCD (High Energy Collision Dissociation)	MS2	11.1999	100	16.1517	6062	6062	6054	FP021821_2.raw	0/0		17.9131	1125.06	1125.06	0	1.22147e-18	7.90515e-20	0	0
FALSE	High	PMI-Byonic	PMI-Byonic (A2)	A	2	Unambiguous	CLKGTTGPNCEINLDDCASNPCDSGTCLDKIDGYECACEPGYTGSMCNVNIDECAGSPCHNGGTCEDGIAGF	[L].cLKGttGPNcEINLDDcASNPcDSGTcLDKIdGYEcAcEPGYTGSMcNVNIDEcAGSPcHnGGTcEDGIAGF.[T]	C1(Carbamidomethyl); T5(Hex(1)); T6(HexNAc(1)Hex(1)Fuc(1)NeuAc(1)); C10(Carbamidomethyl); C17(Carbamidomethyl); C22(Carbamidomethyl); C27(Carbamidomethyl); D32(Oxidation); C36(Carbamidomethyl); C38(Carbamidomethyl); C47(Carbamidomethyl); C54(Carbamidomethyl); C59(Carbamidomethyl); N61(Oxidation); C65(Carbamidomethyl)	1	1	Q01705	Q01705	Neurogenic locus notch homolog protein 1 OS=Mus musculus OX=10090 GN=Notch1 PE=1 SV=3	5	5	5	1	0	1	1	1	1791.7	8954.49	8951.45	340.116	0.608906	0	0	449185	HCD (High Energy Collision Dissociation)	MS2	36.2101	100	16.0097	6001	6001	5999	FP021821_2.raw	0/0		2.55007	322.398	322.398	0.5	0.00281794	8.56614e-05	0	0
FALSE	High	PMI-Byonic	PMI-Byonic (A2)	A	2	Unambiguous	CLKGTTGPNCEINLDDCASNPCDSGTCLDKIDGYECACEPGYTGSMCNVNIDECAGSPCHNGGTCEDGIAGF	[L].cLKGTTGPNcEINLDDcAsNPcDsGTcLDKIDGYEcAcEPGYTGSmcNVNIDEcAGSPcHNGGTcEdGIAGF.[T]	C1(Carbamidomethyl); C10(Carbamidomethyl); C17(Carbamidomethyl); S19(HexNAc(1)Hex(1)Fuc(1)NeuAc(1)); C22(Carbamidomethyl); S24(Hex(1)); C27(Carbamidomethyl); C36(Carbamidomethyl); C38(Carbamidomethyl); M46(Oxidation); C47(Carbamidomethyl); C54(Carbamidomethyl); C59(Carbamidomethyl); C65(Carbamidomethyl); D67(Oxidation)	1	1	Q01705	Q01705	Neurogenic locus notch homolog protein 1 OS=Mus musculus OX=10090 GN=Notch1 PE=1 SV=3	5	5	5	1	0	1	1	1	1791.91	8955.52	8951.45	454.666	0.813984	0	0	724006	HCD (High Energy Collision Dissociation)	MS2	0	100	15.8968	5954	5954	5944	FP021821_2.raw	0/0		2.44791	343.946	343.946	0	0.00356522	0.000131592	0	0
FALSE	Medium	PMI-Byonic	PMI-Byonic (A2)	A	2	Unambiguous	TCRCPEGYHDPTCL	[F].tcRcPEGYHdPTcL.[S]	T1(Hex(1)); C2(Carbamidomethyl); C4(Carbamidomethyl); D10(Oxidation); C13(Carbamidomethyl)	1	1	Q01705	Q01705	Neurogenic locus notch homolog protein 1 OS=Mus musculus OX=10090 GN=Notch1 PE=1 SV=3	1	3	3	1	0	1	1	1	972.391	2915.16	1943.76	499755	323.8	0	0	918748	HCD (High Energy Collision Dissociation)	MS2	40.3454	100	10.3545	3500	3500	3491	FP021821_2.raw	0/0		0.773862	8.33195	8.33195	8.33195	0.168321	0.0180451	0.018018	0.037037
FALSE	High	PMI-Byonic	PMI-Byonic (A2)	A	2	Unambiguous	TCRCPEGYHDPTCL	[F].TcRcPEGYHDPTcL.[S]	C2(Carbamidomethyl); C4(Carbamidomethyl); C13(Carbamidomethyl)	1	1	Q01705	Q01705	Neurogenic locus notch homolog protein 1 OS=Mus musculus OX=10090 GN=Notch1 PE=1 SV=3	1	3	3	1	0	1	1	1	589.242	1765.71	1765.71	1.75932	0.00103548	0	0	1.97946e+06	HCD (High Energy Collision Dissociation)	MS2	0	72.9106	9.97139	3328	3328	3326	FP021821_2.raw	0/0		7.58637	498.976	498.976	498.976	2.592e-08	1.93201e-09	0	0
FALSE	High	PMI-Byonic	PMI-Byonic (A2)	A	2	Unambiguous	TCRCPEGYHDPTCL	[F].TcRcPEGYHDPTcL.[S]	C2(Carbamidomethyl); C4(Carbamidomethyl); C13(Carbamidomethyl)	1	1	Q01705	Q01705	Neurogenic locus notch homolog protein 1 OS=Mus musculus OX=10090 GN=Notch1 PE=1 SV=3	1	3	3	1	0	1	1	1	589.243	1765.71	1765.71	2.38152	0.00140169	0	0	2122550	HCD (High Energy Collision Dissociation)	MS2	39.869	75.7149	9.73142	3219	3219	3216	FP021821_2.raw	0/0		7.39785	476.034	476.034	476.034	4.00083e-08	3.10653e-09	0	0
FALSE	High	PMI-Byonic	PMI-Byonic (A2)	A	2	Unambiguous	TCRCPEGYHDPTCL	[F].TcRcPEGYHDPTcL.[S]	C2(Carbamidomethyl); C4(Carbamidomethyl); C13(Carbamidomethyl)	1	1	Q01705	Q01705	Neurogenic locus notch homolog protein 1 OS=Mus musculus OX=10090 GN=Notch1 PE=1 SV=3	1	3	3	1	0	1	1	1	589.242	1765.71	1765.71	1.13711	0.000669271	0	0	7786323	HCD (High Energy Collision Dissociation)	MS2	1.54204	12.4171	9.85015	3273	3273	3271	FP021821_2.raw	0/0		7.58637	508.569	508.569	508.569	2.592e-08	1.85998e-09	0	0
FALSE	High	PMI-Byonic	PMI-Byonic (A2)	A	2	Ambiguous	TCRCPEGYHDPTCLSEVNECNSNPCIHGACRDGLNGYKCDCAPGWSGTNC	[F].TcRcPEGYHDPTcLsEVNEcNsNPcIHGAcRDGLNGYKcDcAPGWSGTNc.[D]	C2(Carbamidomethyl); C4(Carbamidomethyl); C13(Carbamidomethyl); S15(Hex(1)); C20(Carbamidomethyl); S22(Fuc(1)); C25(Carbamidomethyl); C30(Carbamidomethyl); C39(Carbamidomethyl); C41(Carbamidomethyl); C50(Carbamidomethyl)	1	1	Q01705	Q01705	Neurogenic locus notch homolog protein 1 OS=Mus musculus OX=10090 GN=Notch1 PE=1 SV=3	5	2	2		0	2	2	2	883.358	1765.71	6171.42	-713890	-2202.86	0	0	887113	HCD (High Energy Collision Dissociation)	MS2	15.8496	100	9.83411	3266	3266	3260	FP021821_2.raw	0/0		1.49455	119.607	119.607	0	0.0320218	0.00167785	0.00151976	0.00344827
FALSE	High	PMI-Byonic	PMI-Byonic (A2)	A	2	Ambiguous	TCRCPEGYHDPTCL	[F].TcRcPEGYHDPTcL.[S]	C2(Carbamidomethyl); C4(Carbamidomethyl); C13(Carbamidomethyl)	1	1	Q01705	Q01705	Neurogenic locus notch homolog protein 1 OS=Mus musculus OX=10090 GN=Notch1 PE=1 SV=3	1	2	2	0.8585	0	1	1	1	883.358	1765.71	1765.71	-0.237948	-0.000210074	0	0	887113	HCD (High Energy Collision Dissociation)	MS2	15.8496	100	9.83411	3266	3266	3260	FP021821_2.raw	0/0		10.5331	699.764	699.764	699.764	2.93049e-11	1.87324e-12	0	0
[truncated: 7 more columns]

## Sheet: FP022421_9
Checked	Confidence	Identifying Node Type	Identifying Node	Search ID	Identifying Node No	PSM Ambiguity	Sequence	Annotated Sequence	Modifications	# Protein Groups	# Proteins	Master Protein Accessions	Protein Accessions	Protein Descriptions	# Missed Cleavages	Charge	Original Precursor Charge	DeltaScore	DeltaCn	Rank	Search Engine Rank	Concatenated Rank	m/z [Da]	MH+ [Da]	Theo. MH+ [Da]	DeltaM [ppm]	Deltam/z [Da]	Matched Ions	Total Ions	Intensity	Activation Type	MS Order	Isolation Interference [%]	Ion Inject Time [ms]	RT [min]	First Scan	Last Scan	Master Scan(s)	Spectrum File	Ions Matched	Annotation	|Log Prob|	Byonic Score	Delta Byonic Score	Delta Mod Score	PEP 2D	q-Value 2D	FDR 2D	Peptide Group FDR 2D
FALSE	Low	PMI-Byonic	PMI-Byonic (A2)	A	2	Unambiguous	VGQRCQDSNPCLSTPCKNAGTCHVVDHGGTVDY	[F].VGQRcQDSNPcLstPcKNAGTcHVVDHGGTVDY.[A]	C5(Carbamidomethyl); C11(Carbamidomethyl); S13(Fuc(1)); T14(Hex(1)); C16(Carbamidomethyl); C22(Carbamidomethyl)	1	1	Q01705	Q01705	Neurogenic locus notch homolog protein 1 OS=Mus musculus OX=10090 GN=Notch1 PE=1 SV=3	1	5	5	1	0	1	1	1	800.545	3998.7	3997.71	247.862	0.198176	0	0	460639	HCD (High Energy Collision Dissociation)	MS2	14.0122	100	8.88865	3433	3433	3427	FP022421_9.raw	0/0		0.287882	84.9334	84.9334	0	0.515368	0.056135	0	0
FALSE	High	PMI-Byonic	PMI-Byonic (A2)	A	2	Unambiguous	VGQRCQDSNPCLSTPCKNAGTCHVVDHGGTVDY	[F].VGQRcQDSNPcLstPcKNAGTcHVVDHGGTVDY.[A]	C5(Carbamidomethyl); C11(Carbamidomethyl); S13(Hex(1)Pent(2)); T14(Fuc(1)); C16(Carbamidomethyl); C22(Carbamidomethyl)	1	1	Q01705	Q01705	Neurogenic locus notch homolog protein 1 OS=Mus musculus OX=10090 GN=Notch1 PE=1 SV=3	1	4	4	1	0	1	1	1	1066.46	4262.81	4261.79	238.453	0.25406	0	0	300751	HCD (High Energy Collision Dissociation)	MS2	0	100	8.8294	3407	3407	3405	FP022421_9.raw	0/0		1.64853	287.064	287.064	0.28	0.0224633	0.00135352	0	0
FALSE	High	PMI-Byonic	PMI-Byonic (A2)	A	2	Unambiguous	VGQRCQDSNPCLSTPCKNAGTCHVVDHGGTVDY	[F].VGQRcQDSNPcLStPcKNAGTcHVVDHGGTVDY.[A]	C5(Carbamidomethyl); C11(Carbamidomethyl); T14(Hex(1)); C16(Carbamidomethyl); C22(Carbamidomethyl)	1	1	Q01705	Q01705	Neurogenic locus notch homolog protein 1 OS=Mus musculus OX=10090 GN=Notch1 PE=1 SV=3	1	5	5	1	0	1	1	1	771.738	3854.66	3851.65	782.141	0.602507	0	0	314008	HCD (High Energy Collision Dissociation)	MS2	73.6739	100	8.79398	3392	3392	3383	FP022421_9.raw	0/0		4.31798	433.687	433.687	1.2	4.80859e-05	1.75596e-05	0	0
FALSE	High	PMI-Byonic	PMI-Byonic (A2)	A	2	Unambiguous	VGQRCQDSNPCLSTPCKNAGTCHVVDHGGTVDY	[F].VGQRcQDSNPcLSTPcKNAGTcHVVDHGGTVDY.[A]	C5(Carbamidomethyl); C11(Carbamidomethyl); C16(Carbamidomethyl); C22(Carbamidomethyl)	1	1	Q01705	Q01705	Neurogenic locus notch homolog protein 1 OS=Mus musculus OX=10090 GN=Notch1 PE=1 SV=3	1	5	5	1	0	1	1	1	739.126	3691.6	3689.59	544.179	0.40156	0	0	487673	HCD (High Energy Collision Dissociation)	MS2	11.3759	100	8.94413	3457	3457	3449	FP022421_9.raw	0/0		3.37463	367.65	367.65	367.65	0.000422052	5.72183e-05	0	0
FALSE	High	PMI-Byonic	PMI-Byonic (A2)	A	2	Unambiguous	VGQRCQDSNPCLSTPCKNAGTCHVVDHGGTVDY	[F].VGQRcQDSNPcLSTPcKNAGtcHVVDHGGtVDY.[A]	C5(Carbamidomethyl); C11(Carbamidomethyl); C16(Carbamidomethyl); T21(Hex(1)); C22(Carbamidomethyl); T30(Fuc(1))	1	1	Q01705	Q01705	Neurogenic locus notch homolog protein 1 OS=Mus musculus OX=10090 GN=Notch1 PE=1 SV=3	1	5	5	1	0	1	1	1	800.55	3998.72	3997.71	253.511	0.202692	0	0	336069	HCD (High Energy Collision Dissociation)	MS2	70.457	100	8.76617	3380	3380	3372	FP022421_9.raw	0/0		4.69151	452.463	452.463	0.856623	2.03467e-05	5.30477e-06	0	0
FALSE	High	PMI-Byonic	PMI-Byonic (A2)	A	2	Unambiguous	VGQRCQDSNPCLSTPCKNAGTCHVVDHGGTVDY	[F].VGQRcQDSNPcLstPcKNAGTcHVVDHGGTVDY.[A]	C5(Carbamidomethyl); C11(Carbamidomethyl); S13(Hex(1)Pent(2)); T14(Fuc(1)); C16(Carbamidomethyl); C22(Carbamidomethyl)	1	1	Q01705	Q01705	Neurogenic locus notch homolog protein 1 OS=Mus musculus OX=10090 GN=Notch1 PE=1 SV=3	1	5	5	1	0	1	1	1	853.162	4261.78	4261.79	-1.87861	-0.00160124	0	0	222316	HCD (High Energy Collision Dissociation)	MS2	17.1832	100	8.75749	3376	3376	3372	FP022421_9.raw	0/0		5.18471	573.572	573.572	1.2	6.53559e-06	1.03451e-06	0	0
FALSE	High	PMI-Byonic	PMI-Byonic (A2)	A	2	Unambiguous	VGQRCQDSNPCLSTPCKNAGTCHVVDHGGTVDY	[F].VGQRcQDSNPcLstPcKNAGTcHVVDHGGTVDY.[A]	C5(Carbamidomethyl); C11(Carbamidomethyl); S13(Hex(1)Pent(2)); T14(Fuc(1)); C16(Carbamidomethyl); C22(Carbamidomethyl)	1	1	Q01705	Q01705	Neurogenic locus notch homolog protein 1 OS=Mus musculus OX=10090 GN=Notch1 PE=1 SV=3	1	5	5	1	0	1	1	1	853.163	4261.79	4261.79	-0.947709	-0.000807788	0	0	168715	HCD (High Energy Collision Dissociation)	MS2	0	100	9.00739	3484	3484	3482	FP022421_9.raw	0/0		4.33253	457.737	457.737	1.2	4.65017e-05	1.255e-05	0	0
FALSE	High	PMI-Byonic	PMI-Byonic (A2)	A	2	Unambiguous	VGQRCQDSNPCLSTPCKNAGTCHVVDHGGTVDY	[F].VGQRcQDSNPcLstPcKNAGTcHVVDHGGTVDY.[A]	C5(Carbamidomethyl); C11(Carbamidomethyl); S13(Hex(1)Pent(2)); T14(Fuc(1)); C16(Carbamidomethyl); C22(Carbamidomethyl)	1	1	Q01705	Q01705	Neurogenic locus notch homolog protein 1 OS=Mus musculus OX=10090 GN=Notch1 PE=1 SV=3	1	5	5	1	0	1	1	1	853.167	4261.8	4261.79	3.49195	0.00297639	0	0	1261051	HCD (High Energy Collision Dissociation)	MS2	21.0248	100	8.88004	3429	3429	3427	FP022421_9.raw	0/0		11.2517	894.167	894.167	1.2	5.60209e-12	5.60153e-12	0	0
FALSE	Low	PMI-Byonic	PMI-Byonic (A2)	A	2	Unambiguous	VGQRCQDSNPCLSTPCKNAGTCHVVDHGGTVDYACSCPL	[F].VGQRcQDSNPcLstPcKNAGTcHVVDHGGTVDYAcScPL.[G]	C5(Carbamidomethyl); C11(Carbamidomethyl); S13(Hex(1)Pent(2)); T14(Fuc(1)); C16(Carbamidomethyl); C22(Carbamidomethyl); C35(Carbamidomethyl); C37(Carbamidomethyl)	1	1	Q01705	Q01705	Neurogenic locus notch homolog protein 1 OS=Mus musculus OX=10090 GN=Notch1 PE=1 SV=3	2	5	5	1	0	1	1	1	990.816	4950.05	4950.06	-0.827013	-0.000818753	0	0	410611	HCD (High Energy Collision Dissociation)	MS2	0	100	10.154	3978	3978	3977	FP022421_9.raw	0/0		0.105667	77.4058	77.4058	0	0.78403	0.0706928	0	0
FALSE	Low	PMI-Byonic	PMI-Byonic (A2)	A	2	Unambiguous	VGQRCQDSNPCLSTPCKNAGTCHVVDHGGTVDYACSCPL	[F].VGQRcQDSNPcLStPcKNAGtcHVVDHGGTVDYAcScPL.[G]	C5(Carbamidomethyl); C11(Carbamidomethyl); T14(Hex(1)Pent(2)); C16(Carbamidomethyl); T21(Fuc(1)); C22(Carbamidomethyl); C35(Carbamidomethyl); C37(Carbamidomethyl)	1	1	Q01705	Q01705	Neurogenic locus notch homolog protein 1 OS=Mus musculus OX=10090 GN=Notch1 PE=1 SV=3	2	5	5	1	0	1	1	1	990.821	4950.08	4950.06	3.67351	0.00363681	0	0	313589	HCD (High Energy Collision Dissociation)	MS2	2.01373	100	10.0429	3931	3931	3922	FP022421_9.raw	0/0		0.0299657	35.0925	27.6778	0	0.933328	0.179699	0	0
FALSE	High	PMI-Byonic	PMI-Byonic (A2)	A	2	Unambiguous	CLTPLDNACL	[L].cLTPLDNAcL.[A]	C1(Carbamidomethyl); C9(Carbamidomethyl)	1	1	Q01705	Q01705	Neurogenic locus notch homolog protein 1 OS=Mus musculus OX=10090 GN=Notch1 PE=1 SV=3	2	2	2	1	0	1	1	1	588.774	1176.54	1176.54	1.13075	0.000665186	0	0	783438	HCD (High Energy Collision Dissociation)	MS2	48.2109	89.8129	14.4151	5827	5827	5825	FP022421_9.raw	0/0		2.56159	441.185	304.023	304.023	0.00274417	0.000238493	0	0
FALSE	Low	PMI-Byonic	PMI-Byonic (A2)	A	2	Unambiguous	ANPCRNGGTCDLLTLTEY	[L].ANPcRnGGtcDLLTLTEY.[K]	C4(Carbamidomethyl); N6(Deamidated); T9(Fuc(1)); C10(Carbamidomethyl)	1	1	Q01705	Q01705	Neurogenic locus notch homolog protein 1 OS=Mus musculus OX=10090 GN=Notch1 PE=1 SV=3	3	2	2	1	0	1	1	1	1101.49	2201.98	2201.97	5.7075	0.00628387	0	0	149486	HCD (High Energy Collision Dissociation)	MS2	0	100	14.9443	6053	6053	6045	FP022421_9.raw	0/0		0.0610098	30.1314	30.1314	6.4	0.868941	0.166478	0	0
FALSE	High	PMI-Byonic	PMI-Byonic (A2)	A	2	Unambiguous	ANPCRNGGTCDLLTLTEY	[L].ANPcRNGGtcDLLTLTEY.[K]	C4(Carbamidomethyl); T9(Fuc(1)); C10(Carbamidomethyl)	1	1	Q01705	Q01705	Neurogenic locus notch homolog protein 1 OS=Mus musculus OX=10090 GN=Notch1 PE=1 SV=3	3	2	2	1	0	1	1	1	1101	2200.99	2200.98	1.99739	0.00219812	0	0	529076	HCD (High Energy Collision Dissociation)	MS2	0	100	13.9272	5619	5619	5616	FP022421_9.raw	0/0		4.18313	424.122	424.122	24.974	6.55943e-05	1.9743e-05	0	0
FALSE	High	PMI-Byonic	PMI-Byonic (A2)	A	2	Unambiguous	ANPCRNGGTCDLLTLTEY	[L].ANPcRNGGTcDLLTLTEY.[K]	C4(Carbamidomethyl); C10(Carbamidomethyl)	1	1	Q01705	Q01705	Neurogenic locus notch homolog protein 1 OS=Mus musculus OX=10090 GN=Notch1 PE=1 SV=3	3	2	2	1	0	1	1	1	1027.97	2054.93	2054.93	0.736807	0.000757043	0	0	218577	HCD (High Energy Collision Dissociation)	MS2	22.7834	100	14.0175	5658	5658	5649	FP022421_9.raw	0/0		2.40614	295.28	295.28	295.28	0.00392515	0.0003409	0	0
[truncated: 47 more rows]
[truncated: 7 more columns]

## Sheet: FP030221_10
Checked	Confidence	Identifying Node Type	Identifying Node	Search ID	Identifying Node No	PSM Ambiguity	Sequence	Annotated Sequence	Modifications	# Protein Groups	# Proteins	Master Protein Accessions	Protein Accessions	Protein Descriptions	# Missed Cleavages	Charge	Original Precursor Charge	DeltaScore	DeltaCn	Rank	Search Engine Rank	Concatenated Rank	m/z [Da]	MH+ [Da]	Theo. MH+ [Da]	DeltaM [ppm]	Deltam/z [Da]	Matched Ions	Total Ions	Intensity	Activation Type	MS Order	Isolation Interference [%]	Ion Inject Time [ms]	RT [min]	First Scan	Last Scan	Master Scan(s)	Spectrum File	Ions Matched	Annotation	|Log Prob|	Byonic Score	Delta Byonic Score	Delta Mod Score	PEP 2D	q-Value 2D	FDR 2D	Peptide Group FDR 2D
[truncated: 221 more rows]
[truncated: 7 more columns]
