# Supplementary material for: Modulation of the NOTCH1 Pathway by LUNATIC FRINGE Is Dominant over That of MANIC or RADICAL FRINGE
Source: Molecules. 2021 Sep 30;26(19):5942. doi: 10.3390/molecules26195942 (PMC8512825; doi:10.3390/molecules26195942)
Supplement: Supplementary file 1 [file molecules-26-05942-s001.zip › Supplement/Table S7.xlsx]

## Sheet: Table S7
	Table S7: Trypsin digestion of mN1 EGF1-18 + LFNG expressed in CHO analyzed for Figure 3, 6, S2 and S5.
	Tab			Biological replicate number						The peptides used to generate the EICs are highlighted in red and bold
	FP021821_10			1
	FP031221_11			2
	FP040621_11			3

## Sheet: FP021821_10
Checked	Confidence	Identifying Node Type	Identifying Node	Search ID	Identifying Node No	PSM Ambiguity	Sequence	Annotated Sequence	Modifications	# Protein Groups	# Proteins	Master Protein Accessions	Protein Accessions	Protein Descriptions	# Missed Cleavages	Charge	Original Precursor Charge	DeltaScore	DeltaCn	Rank	Search Engine Rank	Concatenated Rank	m/z [Da]	MH+ [Da]	Theo. MH+ [Da]	DeltaM [ppm]	Deltam/z [Da]	Matched Ions	Total Ions	Intensity	Activation Type	MS Order	Isolation Interference [%]	Ion Inject Time [ms]	RT [min]	First Scan	Last Scan	Master Scan(s)	Spectrum File	Ions Matched	Annotation	|Log Prob|	Byonic Score	Delta Byonic Score	Delta Mod Score	PEP 2D	q-Value 2D	FDR 2D	Peptide Group FDR 2D
FALSE	High	PMI-Byonic	PMI-Byonic (A2)	A	2	Unambiguous	CQDSNPCLSTPCKNAGTCHVVDHGGTVDYACSCPLGFSGPLCLTPLDNACLANPCRNGGTCDLLTLTEYK	[R].cQDSNPcLSTPcKNAGtcHVVDHGGTVDYAcScPLGFSGPLcLtPLDNAcLANPcRNGGTcDLLTLTEYK.[C]	C1(Carbamidomethyl); C7(Carbamidomethyl); C12(Carbamidomethyl); T17(Hex(1)Pent(1)R0); C18(Carbamidomethyl); C31(Carbamidomethyl); C33(Carbamidomethyl); C42(Carbamidomethyl); T44(Hex(1)Pent(2)); C50(Carbamidomethyl); C55(Carbamidomethyl); C61(Carbamidomethyl)	1	1	Q01705	Q01705	Neurogenic locus notch homolog protein 1 OS=Mus musculus OX=10090 GN=Notch1 PE=1 SV=3	2	6	6	1	0	1	1	1	1424.63	8542.73	8537.65	594.789	0.84635	0	0	252501	HCD (High Energy Collision Dissociation)	MS2	48.0866	100	17.3741	6447	6447	6439	FP021821_10.raw	0/0		1.79704	134.122	134.122	0	0.0159573	0.000679343	0	0
FALSE	High	PMI-Byonic	PMI-Byonic (A2)	A	2	Unambiguous	CQDSNPCLSTPCKNAGTCHVVDHGGTVDYACSCPLGFSGPLCLTPLDNACLANPCR	[R].cQDSNPcLSTPcKnAGtcHVVDHGGTVDYAcScPLGFsGPLcLTPLDNAcLANPcR.[N]	C1(Carbamidomethyl); C7(Carbamidomethyl); C12(Carbamidomethyl); N14(Deamidated); T17(Hex(1)Pent(2)); C18(Carbamidomethyl); C31(Carbamidomethyl); C33(Carbamidomethyl); S38(Fuc(1)); C42(Carbamidomethyl); C50(Carbamidomethyl); C55(Carbamidomethyl)	1	1	Q01705	Q01705	Neurogenic locus notch homolog protein 1 OS=Mus musculus OX=10090 GN=Notch1 PE=1 SV=3	1	5	5	1	0	1	1	1	1365.59	6823.91	6824.86	-139.041	-0.189787	0	0	37913.2	HCD (High Energy Collision Dissociation)	MS2	0	100	16.0724	5895	5895	5889	FP021821_10.raw	0/0		1.60842	333.527	333.527	2.4	0.0246365	0.00102543	0	0
FALSE	High	PMI-Byonic	PMI-Byonic (A2)	A	2	Unambiguous	CQDSNPCLSTPCKNAGTCHVVDHGGTVDYACSCPLGFSGPLCLTPLDNACLANPCR	[R].cQDSNPcLStPcKNAGtcHVVDHGGTVDYAcScPLGFSGPLcLTPLDNAcLANPcR.[N]	C1(Carbamidomethyl); C7(Carbamidomethyl); T10(Hex(1)Pent(2)); C12(Carbamidomethyl); T17(Fuc(1)); C18(Carbamidomethyl); C31(Carbamidomethyl); C33(Carbamidomethyl); C42(Carbamidomethyl); C50(Carbamidomethyl); C55(Carbamidomethyl)	1	1	Q01705	Q01705	Neurogenic locus notch homolog protein 1 OS=Mus musculus OX=10090 GN=Notch1 PE=1 SV=3	1	6	6	1	0	1	1	1	1138.83	6827.93	6823.87	593.74	0.675268	0	0	115131	HCD (High Energy Collision Dissociation)	MS2	54.9165	100	16.1312	5920	5920	5911	FP021821_10.raw	0/0		1.7641	76.2956	76.2956	2.4	0.0172147	0.000821889	0	0
FALSE	High	PMI-Byonic	PMI-Byonic (A2)	A	2	Unambiguous	CQDSNPCLSTPCKNAGTCHVVDHGGTVDYACSCPLGFSGPLCLTPLDNACLANPCR	[R].cQDSNPcLSTPcKNAGtcHVVDHGGTVDYAcScPLGFSGPLcLtPLDNAcLANPcR.[N]	C1(Carbamidomethyl); C7(Carbamidomethyl); C12(Carbamidomethyl); T17(Fuc(1)); C18(Carbamidomethyl); C31(Carbamidomethyl); C33(Carbamidomethyl); C42(Carbamidomethyl); T44(Hex(1)Pent(2)); C50(Carbamidomethyl); C55(Carbamidomethyl)	1	1	Q01705	Q01705	Neurogenic locus notch homolog protein 1 OS=Mus musculus OX=10090 GN=Notch1 PE=1 SV=3	1	5	5	1	0	1	1	1	1366.19	6826.92	6823.87	446.008	0.608701	0	0	526597	HCD (High Energy Collision Dissociation)	MS2	19.6407	100	16.2258	5960	5960	5955	FP021821_10.raw	0/0		3.37979	293.774	293.774	0	0.000417069	2.5409e-05	0	0
FALSE	High	PMI-Byonic	PMI-Byonic (A2)	A	2	Unambiguous	CQDSNPCLSTPCKNAGTCHVVDHGGTVDYACSCPLGFSGPLCLTPLDNACLANPCR	[R].cQDSNPcLSTPcKNAGtcHVVDHGGTVDYAcScPLGFSGPLcLTPLDNAcLANPcR.[N]	C1(Carbamidomethyl); C7(Carbamidomethyl); C12(Carbamidomethyl); T17(Hex(1)); C18(Carbamidomethyl); C31(Carbamidomethyl); C33(Carbamidomethyl); C42(Carbamidomethyl); C50(Carbamidomethyl); C55(Carbamidomethyl)	1	1	Q01705	Q01705	Neurogenic locus notch homolog protein 1 OS=Mus musculus OX=10090 GN=Notch1 PE=1 SV=3	1	5	5	1	0	1	1	1	1284.36	6417.77	6413.73	630.155	0.808329	0	0	191924	HCD (High Energy Collision Dissociation)	MS2	0	100	16.2604	5975	5975	5966	FP021821_10.raw	0/0		1.35328	56.1574	56.1574	0	0.0443323	0.00139244	0	0
FALSE	High	PMI-Byonic	PMI-Byonic (A2)	A	2	Unambiguous	CQDSNPCLSTPCK	[R].cQDSNPcLStPcK.[N]	C1(Carbamidomethyl); C7(Carbamidomethyl); T10(Hex(1)Pent(2)); C12(Carbamidomethyl)	1	1	Q01705	Q01705	Neurogenic locus notch homolog protein 1 OS=Mus musculus OX=10090 GN=Notch1 PE=1 SV=3	0	3	3	1	0	1	1	1	664.93	1992.78	1992.77	1.97009	0.00130865	0	0	254855	HCD (High Energy Collision Dissociation)	MS2	10.1918	100	9.14299	2941	2941	2937	FP021821_10.raw	0/0		3.90761	254.009	254.009	5.68434e-14	0.000123706	2.95095e-06	0	0
FALSE	High	PMI-Byonic	PMI-Byonic (A2)	A	2	Unambiguous	CQDSNPCLSTPCK	[R].cQDsNPcLSTPcK.[N]	C1(Carbamidomethyl); S4(Hex(1)); C7(Carbamidomethyl); C12(Carbamidomethyl)	1	1	Q01705	Q01705	Neurogenic locus notch homolog protein 1 OS=Mus musculus OX=10090 GN=Notch1 PE=1 SV=3	0	2	2	1	0	1	1	1	865.351	1729.7	1728.69	583.25	0.504128	0	0	99930.8	HCD (High Energy Collision Dissociation)	MS2	48.9021	100	8.83676	2812	2812	2802	FP021821_10.raw	0/0		4.71908	327.98	327.98	3.72	1.90951e-05	8.93929e-07	0	0
FALSE	High	PMI-Byonic	PMI-Byonic (A2)	A	2	Unambiguous	CQDSNPCLSTPCK	[R].cQDSNPcLSTPcK.[N]	C1(Carbamidomethyl); C7(Carbamidomethyl); C12(Carbamidomethyl)	1	1	Q01705	Q01705	Neurogenic locus notch homolog protein 1 OS=Mus musculus OX=10090 GN=Notch1 PE=1 SV=3	0	2	2	1	0	1	1	1	783.823	1566.64	1566.63	2.36632	0.00185358	0	0	110712	HCD (High Energy Collision Dissociation)	MS2	0	100	8.91509	2845	2845	2840	FP021821_10.raw	0/0		2.93236	156.925	156.925	156.925	0.00116853	8.77737e-05	0	0
FALSE	High	PMI-Byonic	PMI-Byonic (A2)	A	2	Unambiguous	CQDSNPCLSTPCK	[R].cQDSNPcLsTPcK.[N]	C1(Carbamidomethyl); C7(Carbamidomethyl); S9(Hex(1)Pent(2)R0); C12(Carbamidomethyl)	1	1	Q01705	Q01705	Neurogenic locus notch homolog protein 1 OS=Mus musculus OX=10090 GN=Notch1 PE=1 SV=3	0	2	2	1	0	1	1	1	997.395	1993.78	1992.77	507.65	0.505815	0	0	83733.5	HCD (High Energy Collision Dissociation)	MS2	35.5152	100	8.97405	2870	2870	2860	FP021821_10.raw	0/0		6.84246	422.645	422.645	0	1.43727e-07	1.69956e-08	0	0
FALSE	High	PMI-Byonic	PMI-Byonic (A2)	A	2	Unambiguous	CQDSNPCLSTPCK	[R].cQDSNPcLsTPcK.[N]	C1(Carbamidomethyl); C7(Carbamidomethyl); S9(Hex(1)Pent(2)); C12(Carbamidomethyl)	1	1	Q01705	Q01705	Neurogenic locus notch homolog protein 1 OS=Mus musculus OX=10090 GN=Notch1 PE=1 SV=3	0	3	3	1	0	1	1	1	664.932	1992.78	1992.77	4.26721	0.00283453	0	0	189377	HCD (High Energy Collision Dissociation)	MS2	4.50164	100	9.00815	2884	2884	2881	FP021821_10.raw	0/0		7.0851	538.109	538.109	0	8.22048e-08	1.2615e-08	0	0
FALSE	High	PMI-Byonic	PMI-Byonic (A2)	A	2	Unambiguous	CQDSNPCLSTPCK	[R].cQDSNPcLsTPcK.[N]	C1(Carbamidomethyl); C7(Carbamidomethyl); S9(Hex(1)Pent(2)); C12(Carbamidomethyl)	1	1	Q01705	Q01705	Neurogenic locus notch homolog protein 1 OS=Mus musculus OX=10090 GN=Notch1 PE=1 SV=3	0	2	2	1	0	1	1	1	996.886	1992.76	1992.77	-3.53625	-0.00352347	0	0	144361	HCD (High Energy Collision Dissociation)	MS2	0	100	9.09748	2922	2922	2916	FP021821_10.raw	0/0		7.49019	503.597	503.597	1.13687e-13	3.23453e-08	3.21269e-09	0	0
FALSE	High	PMI-Byonic	PMI-Byonic (A2)	A	2	Unambiguous	NAGTCHVVDHGGTVDYACSCPLGFSGPLCLTPLDNACLANPCR	[K].NAGTcHVVDHGGTVDYAcscPLGFSGPLcLTPLDNAcLANPcR.[N]	C5(Carbamidomethyl); C18(Carbamidomethyl); S19(Fuc(1)); C20(Carbamidomethyl); C29(Carbamidomethyl); C37(Carbamidomethyl); C42(Carbamidomethyl)	1	1	Q01705	Q01705	Neurogenic locus notch homolog protein 1 OS=Mus musculus OX=10090 GN=Notch1 PE=1 SV=3	0	4	4	1	0	1	1	1	1213.79	4852.15	4850.12	418.979	0.508025	0	0	139208	HCD (High Energy Collision Dissociation)	MS2	0	100	16.8598	6229	6229	6219	FP021821_10.raw	0/0		6.0079	417.315	417.315	0	9.81975e-07	1.16111e-07	0	0
FALSE	High	PMI-Byonic	PMI-Byonic (A2)	A	2	Unambiguous	NAGTCHVVDHGGTVDYACSCPLGFSGPLCLTPLDNACLANPCRNGGTCDLLTLTEYK	[K].NAGTcHVVDHGGTVDYAcscPLGFSGPLcLtPLDNAcLANPcRNGGTcDLLTLTEYK.[C]	C5(Carbamidomethyl); C18(Carbamidomethyl); S19(Fuc(1)); C20(Carbamidomethyl); C29(Carbamidomethyl); T31(Fuc(1)); C37(Carbamidomethyl); C42(Carbamidomethyl); C48(Carbamidomethyl)	1	1	Q01705	Q01705	Neurogenic locus notch homolog protein 1 OS=Mus musculus OX=10090 GN=Notch1 PE=1 SV=3	1	5	5	1	0	1	1	1	1313.8	6564.95	6561.92	462.941	0.607556	0	0	177624	HCD (High Energy Collision Dissociation)	MS2	17.0851	100	17.9625	6696	6696	6692	FP021821_10.raw	0/0		2.49032	109.31	109.31	0	0.00323358	0.000174809	0	0
FALSE	High	PMI-Byonic	PMI-Byonic (A2)	A	2	Unambiguous	NAGTCHVVDHGGTVDYACSCPLGFSGPLCLTPLDNACLANPCR	[K].NAGTcHVVDHGGTVDYAcScPLGFsGPLcLTPLDNAcLANPcR.[N]	C5(Carbamidomethyl); C18(Carbamidomethyl); C20(Carbamidomethyl); S25(Fuc(1)); C29(Carbamidomethyl); C37(Carbamidomethyl); C42(Carbamidomethyl)	1	1	Q01705	Q01705	Neurogenic locus notch homolog protein 1 OS=Mus musculus OX=10090 GN=Notch1 PE=1 SV=3	0	5	5	1	0	1	1	1	971.231	4852.13	4850.12	413.716	0.401315	0	0	85150.8	HCD (High Energy Collision Dissociation)	MS2	13.9831	100	16.9354	6261	6261	6252	FP021821_10.raw	0/0		2.34269	197.888	197.888	0	0.0045427	0.000214517	0	0
FALSE	High	PMI-Byonic	PMI-Byonic (A2)	A	2	Unambiguous	NAGTCHVVDHGGTVDYACSCPLGFSGPLCLTPLDNACLANPCR	[K].NAGTcHVVDHGGTVDYAcscPLGFSGPLcLTPLDNAcLANPcR.[N]	C5(Carbamidomethyl); C18(Carbamidomethyl); S19(Fuc(1)); C20(Carbamidomethyl); C29(Carbamidomethyl); C37(Carbamidomethyl); C42(Carbamidomethyl)	1	1	Q01705	Q01705	Neurogenic locus notch homolog protein 1 OS=Mus musculus OX=10090 GN=Notch1 PE=1 SV=3	0	4	4	1	0	1	1	1	1213.29	4850.15	4850.12	5.91353	0.00717033	0	0	83333.4	HCD (High Energy Collision Dissociation)	MS2	14.009	100	16.9724	6276	6276	6274	FP021821_10.raw	0/0		7.45981	586.521	586.521	0	3.46889e-08	3.91216e-09	0	0
FALSE	High	PMI-Byonic	PMI-Byonic (A2)	A	2	Unambiguous	NAGTCHVVDHGGTVDYACSCPLGFSGPLCLTPLDNACLANPCR	[K].NAGTcHVVDHGGTVDYAcScPLGFSGPLcLTPLDNAcLANPcR.[N]	C5(Carbamidomethyl); C18(Carbamidomethyl); C20(Carbamidomethyl); C29(Carbamidomethyl); C37(Carbamidomethyl); C42(Carbamidomethyl)	1	1	Q01705	Q01705	Neurogenic locus notch homolog protein 1 OS=Mus musculus OX=10090 GN=Notch1 PE=1 SV=3	0	4	4	1	0	1	1	1	1177.53	4707.08	4704.06	641.519	0.754436	0	0	112397	HCD (High Energy Collision Dissociation)	MS2	38.6725	100	17.0652	6316	6316	6307	FP021821_10.raw	0/0		2.02226	116.725	116.725	116.725	0.00950036	0.000438705	0	0
FALSE	High	PMI-Byonic	PMI-Byonic (A2)	A	2	Unambiguous	NAGTCHVVDHGGTVDYACSCPLGFSGPLCLTPLDNACLANPCR	[K].NAGTcHVVDHGGTVDYAcScPLGFSGPLcLTPLDNAcLANPcR.[N]	C5(Carbamidomethyl); C18(Carbamidomethyl); C20(Carbamidomethyl); C29(Carbamidomethyl); C37(Carbamidomethyl); C42(Carbamidomethyl)	1	1	Q01705	Q01705	Neurogenic locus notch homolog protein 1 OS=Mus musculus OX=10090 GN=Notch1 PE=1 SV=3	0	4	4	1	0	1	1	1	1177.53	4707.08	4704.06	641.726	0.75468	0	0	135747	HCD (High Energy Collision Dissociation)	MS2	44.0908	100	16.9267	6257	6257	6252	FP021821_10.raw	0/0		3.68371	239.688	239.688	113.624	0.000207151	9.49846e-06	0	0
FALSE	High	PMI-Byonic	PMI-Byonic (A2)	A	2	Unambiguous	NGGTCDLLTLTEYKCR	[R].NGGTcDLLtLTEYKcR.[C]	C5(Carbamidomethyl); T9(Fuc(1)); C15(Carbamidomethyl)	1	1	Q01705	Q01705	Neurogenic locus notch homolog protein 1 OS=Mus musculus OX=10090 GN=Notch1 PE=1 SV=3	1	3	3	1	0	1	1	1	682.989	2046.95	2046.95	2.73757	0.00186789	0	0	126368	HCD (High Energy Collision Dissociation)	MS2	13.9082	100	13.8844	4963	4963	4954	FP021821_10.raw	0/0		6.21405	532.781	532.781	0	6.10874e-07	8.35445e-08	0	0
FALSE	High	PMI-Byonic	PMI-Byonic (A2)	A	2	Unambiguous	NGGTCDLLTLTEYK	[R].NGGTcDLLtLTEYK.[C]	C5(Carbamidomethyl); T9(Fuc(1))	1	1	Q01705	Q01705	Neurogenic locus notch homolog protein 1 OS=Mus musculus OX=10090 GN=Notch1 PE=1 SV=3	0	2	2	1	0	1	1	1	865.916	1730.82	1730.82	4.96434	0.00429617	0	0	376100	HCD (High Energy Collision Dissociation)	MS2	0	100	15.2134	5529	5529	5526	FP021821_10.raw	0/0		10.3735	690.789	690.789	0	4.2311e-11	1.03481e-11	0	0
FALSE	High	PMI-Byonic	PMI-Byonic (A2)	A	2	Unambiguous	NGGTCDLLTLTEYK	[R].NGGtcDLLTLTEYK.[C]	T4(Fuc(1)); C5(Carbamidomethyl)	1	1	Q01705	Q01705	Neurogenic locus notch homolog protein 1 OS=Mus musculus OX=10090 GN=Notch1 PE=1 SV=3	0	3	3	1	0	1	1	1	577.612	1730.82	1730.82	4.18076	0.00241204	0	0	182378	HCD (High Energy Collision Dissociation)	MS2	13.1294	100	15.2457	5543	5543	5537	FP021821_10.raw	0/0		6.31076	386.718	386.718	6.4	4.88926e-07	6.9963e-08	0	0
FALSE	High	PMI-Byonic	PMI-Byonic (A2)	A	2	Unambiguous	NGGTCDLLTLTEYK	[R].NGGTcDLLtLTEYK.[C]	C5(Carbamidomethyl); T9(Fuc(1))	1	1	Q01705	Q01705	Neurogenic locus notch homolog protein 1 OS=Mus musculus OX=10090 GN=Notch1 PE=1 SV=3	0	3	3	1	0	1	1	1	577.666	1730.98	1730.82	96.5367	0.0556957	0	0	214195	HCD (High Energy Collision Dissociation)	MS2	53.8527	100	15.3059	5569	5569	5559	FP021821_10.raw	0/0		6.36511	378.712	378.712	0	4.31408e-07	6.38018e-08	0	0
FALSE	High	PMI-Byonic	PMI-Byonic (A2)	A	2	Unambiguous	NGGTCDLLTLTEYK	[R].NGGTcDLLTLTEYK.[C]	C5(Carbamidomethyl)	1	1	Q01705	Q01705	Neurogenic locus notch homolog protein 1 OS=Mus musculus OX=10090 GN=Notch1 PE=1 SV=3	0	4	4	1	0	1	1	1	792.885	3168.52	1584.76	999370	395.94	0	0	239716	HCD (High Energy Collision Dissociation)	MS2	60.348	100	15.351	5588	5588	5581	FP021821_10.raw	0/0		6.89681	425.603	425.603	425.603	1.26819e-07	1.46914e-08	0	0
FALSE	High	PMI-Byonic	PMI-Byonic (A2)	A	2	Unambiguous	NGGTCDLLTLTEYKCR	[R].NGGTcDLLtLTEYKcR.[C]	C5(Carbamidomethyl); T9(Fuc(1)); C15(Carbamidomethyl)	1	1	Q01705	Q01705	Neurogenic locus notch homolog protein 1 OS=Mus musculus OX=10090 GN=Notch1 PE=1 SV=3	1	3	3	1	0	1	1	1	682.991	2046.96	2046.95	5.06335	0.0034548	0	0	130094	HCD (High Energy Collision Dissociation)	MS2	19.9226	100	13.7463	4904	4904	4899	FP021821_10.raw	0/0		12.997	867.232	867.232	0	1.00689e-13	1.18692e-14	0	0
FALSE	High	PMI-Byonic	PMI-Byonic (A2)	A	2	Unambiguous	NGGTCDLLTLTEYK	[R].NGGTcDLLtLTEYK.[C]	C5(Carbamidomethyl); T9(Fuc(1))	1	1	Q01705	Q01705	Neurogenic locus notch homolog protein 1 OS=Mus musculus OX=10090 GN=Notch1 PE=1 SV=3	0	2	2	1	0	1	1	1	865.915	1730.82	1730.82	4.54117	0.00392996	0	0	184444	HCD (High Energy Collision Dissociation)	MS2	18.447	100	15.4718	5639	5639	5636	FP021821_10.raw	0/0		7.43214	531.049	531.049	0	3.6971e-08	4.63083e-09	0	0
FALSE	High	PMI-Byonic	PMI-Byonic (A2)	A	2	Unambiguous	NGGTCDLLTLTEYK	[R].nGGTcDLLtLTEYK.[C]	N1(Deamidated); C5(Carbamidomethyl); T9(Fuc(1))	1	1	Q01705	Q01705	Neurogenic locus notch homolog protein 1 OS=Mus musculus OX=10090 GN=Notch1 PE=1 SV=3	0	2	2	1	0	1	1	1	866.409	1731.81	1731.8	6.01466	0.0052081	0	0	76027.5	HCD (High Energy Collision Dissociation)	MS2	21.4524	100	17.0846	6324	6324	6318	FP021821_10.raw	0/0		7.10118	544.738	544.738	0	7.92176e-08	1.1302e-08	0	0
FALSE	High	PMI-Byonic	PMI-Byonic (A2)	A	2	Unambiguous	NGGTCDLLTLTEYK	[R].nGGTcDLLtLTEYK.[C]	N1(Deamidated); C5(Carbamidomethyl); T9(Fuc(1))	1	1	Q01705	Q01705	Neurogenic locus notch homolog protein 1 OS=Mus musculus OX=10090 GN=Notch1 PE=1 SV=3	0	2	2	1	0	1	1	1	866.405	1731.8	1731.8	1.92639	0.00166806	0	0	160372	HCD (High Energy Collision Dissociation)	MS2	0	100	17.2056	6375	6375	6373	FP021821_10.raw	0/0		7.31414	463.375	463.375	1.13687e-13	4.85136e-08	7.83618e-09	0	0
FALSE	High	PMI-Byonic	PMI-Byonic (A2)	A	2	Unambiguous	NGGTCDLLTLTEYK	[R].NGGTcDLLtLTEYK.[C]	C5(Carbamidomethyl); T9(Fuc(1))	1	1	Q01705	Q01705	Neurogenic locus notch homolog protein 1 OS=Mus musculus OX=10090 GN=Notch1 PE=1 SV=3	0	2	2	1	0	1	1	1	865.915	1730.82	1730.82	4.25906	0.00368582	0	0	1.15526e+06	HCD (High Energy Collision Dissociation)	MS2	4.97409	100	15.338	5582	5582	5581	FP021821_10.raw	0/0		11.2944	719.063	719.063	0	5.07728e-12	1.24517e-12	0	0
FALSE	High	PMI-Byonic	PMI-Byonic (A2)	A	2	Unambiguous	SCQQADPCASNPCANGGQCLPFESSYICR	[K].ScQQADPcAsNPcANGGQcLPFESSYIcR.[C]	C2(Carbamidomethyl); C8(Carbamidomethyl); S10(Hex(1)Pent(2)); C13(Carbamidomethyl); C19(Carbamidomethyl); C28(Carbamidomethyl)	1	1	Q01705	Q01705	Neurogenic locus notch homolog protein 1 OS=Mus musculus OX=10090 GN=Notch1 PE=1 SV=3	0	3	3	1	0	1	1	1	1254.84	3762.5	3760.48	538.072	0.67447	0	0	172558	HCD (High Energy Collision Dissociation)	MS2	0	100	14.6105	5272	5272	5262	FP021821_10.raw	0/0		7.63814	584.49	584.49	2.4	2.3007e-08	2.01554e-09	0	0
FALSE	High	PMI-Byonic	PMI-Byonic (A2)	A	2	Unambiguous	SCQQADPCASNPCANGGQCLPFESSYICR	[K].ScQQADPcASNPcANGGQcLPFEsSYIcR.[C]	C2(Carbamidomethyl); C8(Carbamidomethyl); C13(Carbamidomethyl); C19(Carbamidomethyl); S24(Hex(1)Pent(2)); C28(Carbamidomethyl)	1	1	Q01705	Q01705	Neurogenic locus notch homolog protein 1 OS=Mus musculus OX=10090 GN=Notch1 PE=1 SV=3	0	4	4	1	0	1	1	1	940.881	3760.5	3760.48	5.81581	0.00546756	0	0	225897	HCD (High Energy Collision Dissociation)	MS2	0	100	14.647	5287	5287	5284	FP021821_10.raw	0/0		10.7174	775.728	775.728	1.2	1.91669e-11	2.58558e-12	0	0
FALSE	High	PMI-Byonic	PMI-Byonic (A2)	A	2	Unambiguous	SCQQADPCASNPCANGGQCLPFESSYICR	[K].ScQQADPcAsNPcANGGQcLPFESSYIcR.[C]	C2(Carbamidomethyl); C8(Carbamidomethyl); S10(Hex(1)Pent(2)); C13(Carbamidomethyl); C19(Carbamidomethyl); C28(Carbamidomethyl)	1	1	Q01705	Q01705	Neurogenic locus notch homolog protein 1 OS=Mus musculus OX=10090 GN=Notch1 PE=1 SV=3	0	3	3	1	0	1	1	1	1254.17	3760.5	3760.48	5.18639	0.00650111	0	0	444848	HCD (High Energy Collision Dissociation)	MS2	0	100	14.6729	5298	5298	5295	FP021821_10.raw	0/0		11.6381	767.804	767.804	2.4	2.30072e-12	3.07298e-13	0	0
FALSE	High	PMI-Byonic	PMI-Byonic (A2)	A	2	Unambiguous	SCQQADPCASNPCANGGQCLPFESSYICR	[K].ScQQADPcAsNPcANGGQcLPFESSYIcR.[C]	C2(Carbamidomethyl); C8(Carbamidomethyl); S10(Hex(1)Pent(2)); C13(Carbamidomethyl); C19(Carbamidomethyl); C28(Carbamidomethyl)	1	1	Q01705	Q01705	Neurogenic locus notch homolog protein 1 OS=Mus musculus OX=10090 GN=Notch1 PE=1 SV=3	0	4	4	1	0	1	1	1	940.879	3760.5	3760.48	3.67336	0.0034534	0	0	207844	HCD (High Energy Collision Dissociation)	MS2	0	100	14.7743	5341	5341	5339	FP021821_10.raw	0/0		10.6383	764.121	764.121	2.4	2.3e-11	4.34626e-12	0	0
FALSE	High	PMI-Byonic	PMI-Byonic (A2)	A	2	Unambiguous	SCQQADPCASNPCANGGQCLPFESSYICR	[K].scQQADPcASNPcANGGQcLPFESSYIcR.[C]	S1(Hex(1)Pent(2)); C2(Carbamidomethyl); C8(Carbamidomethyl); C13(Carbamidomethyl); C19(Carbamidomethyl); C28(Carbamidomethyl)	1	1	Q01705	Q01705	Neurogenic locus notch homolog protein 1 OS=Mus musculus OX=10090 GN=Notch1 PE=1 SV=3	0	3	3	1	0	1	1	1	1255.17	3763.5	3760.48	802.178	1.00552	0	0	509703	HCD (High Energy Collision Dissociation)	MS2	5.40815	100	14.8089	5356	5356	5350	FP021821_10.raw	0/0		6.69673	551.917	551.917	0.12	2.01034e-07	2.80184e-08	0	0
FALSE	High	PMI-Byonic	PMI-Byonic (A2)	A	2	Unambiguous	SCQQADPCASNPCANGGQCLPFESSYICR	[K].scQQADPcASNPcAnGGQcLPFESSYIcR.[C]	S1(Hex(1)Pent(2)); C2(Carbamidomethyl); C8(Carbamidomethyl); C13(Carbamidomethyl); N15(Deamidated); C19(Carbamidomethyl); C28(Carbamidomethyl)	1	1	Q01705	Q01705	Neurogenic locus notch homolog protein 1 OS=Mus musculus OX=10090 GN=Notch1 PE=1 SV=3	0	4	4	1	0	1	1	1	941.382	3762.51	3761.47	276.696	0.260196	0	0	152942	HCD (High Energy Collision Dissociation)	MS2	25.127	100	14.9132	5401	5401	5394	FP021821_10.raw	0/0		5.29898	533.484	533.484	0	5.02368e-06	3.11911e-07	0	0
FALSE	High	PMI-Byonic	PMI-Byonic (A2)	A	2	Unambiguous	SCQQADPCASNPCANGGQCLPFESSYICR	[K].scQQADPcASNPcAnGGQcLPFESSYIcR.[C]	S1(Hex(1)Pent(2)); C2(Carbamidomethyl); C8(Carbamidomethyl); C13(Carbamidomethyl); N15(Deamidated); C19(Carbamidomethyl); C28(Carbamidomethyl)	1	1	Q01705	Q01705	Neurogenic locus notch homolog protein 1 OS=Mus musculus OX=10090 GN=Notch1 PE=1 SV=3	0	3	3	1	0	1	1	1	1254.5	3761.49	3761.47	7.90916	0.00991667	0	0	169619	HCD (High Energy Collision Dissociation)	MS2	6.7814	100	14.9346	5410	5410	5405	FP021821_10.raw	0/0		5.49968	386.431	386.431	0	3.16463e-06	2.52269e-07	0	0
FALSE	High	PMI-Byonic	PMI-Byonic (A2)	A	2	Unambiguous	SCQQADPCASNPCANGGQCLPFESSYICR	[K].ScQQADPcAsNPcAnGGQcLPFESSYIcR.[C]	C2(Carbamidomethyl); C8(Carbamidomethyl); S10(Hex(1)Pent(2)); C13(Carbamidomethyl); N15(Deamidated); C19(Carbamidomethyl); C28(Carbamidomethyl)	1	1	Q01705	Q01705	Neurogenic locus notch homolog protein 1 OS=Mus musculus OX=10090 GN=Notch1 PE=1 SV=3	0	4	4	1	0	1	1	1	941.123	3761.47	3761.47	1.56105	0.00146796	0	0	108286	HCD (High Energy Collision Dissociation)	MS2	1.9826	100	15.0306	5451	5451	5449	FP021821_10.raw	0/0		10.6383	771.072	771.072	2.4	2.3e-11	5.15728e-12	0	0
FALSE	High	PMI-Byonic	PMI-Byonic (A2)	A	2	Unambiguous	SCQQADPCASNPCANGGQCLPFESSYICR	[K].ScQQADPcAsNPcAnGGQcLPFESSYIcR.[C]	C2(Carbamidomethyl); C8(Carbamidomethyl); S10(Hex(1)Pent(2)); C13(Carbamidomethyl); N15(Deamidated); C19(Carbamidomethyl); C28(Carbamidomethyl)	1	1	Q01705	Q01705	Neurogenic locus notch homolog protein 1 OS=Mus musculus OX=10090 GN=Notch1 PE=1 SV=3	0	3	3	1	0	1	1	1	1254.5	3761.49	3761.47	5.37784	0.00674285	0	0	361998	HCD (High Energy Collision Dissociation)	MS2	0	100	15.0543	5461	5461	5460	FP021821_10.raw	0/0		12.228	830.303	830.303	2.4	5.91533e-13	9.81082e-14	0	0
FALSE	High	PMI-Byonic	PMI-Byonic (A2)	A	2	Unambiguous	SCQQADPCASNPCANGGQCLPFESSYICR	[K].scQQADPcASNPcAnGGQcLPFESSYIcR.[C]	S1(Hex(1)Pent(2)); C2(Carbamidomethyl); C8(Carbamidomethyl); C13(Carbamidomethyl); N15(Deamidated); C19(Carbamidomethyl); C28(Carbamidomethyl)	1	1	Q01705	Q01705	Neurogenic locus notch homolog protein 1 OS=Mus musculus OX=10090 GN=Notch1 PE=1 SV=3	0	4	4	1	0	1	1	1	941.126	3761.48	3761.47	4.09237	0.00384833	0	0	80264.6	HCD (High Energy Collision Dissociation)	MS2	0	100	15.1633	5508	5508	5504	FP021821_10.raw	0/0		5.85522	527.219	527.219	0	1.39567e-06	1.33172e-07	0	0
FALSE	High	PMI-Byonic	PMI-Byonic (A2)	A	2	Unambiguous	SCQQADPCASNPCANGGQCLPFESSYICR	[K].scQQADPcASNPcANGGQcLPFESSYIcR.[C]	S1(Hex(1)); C2(Carbamidomethyl); C8(Carbamidomethyl); C13(Carbamidomethyl); C19(Carbamidomethyl); C28(Carbamidomethyl)	1	1	Q01705	Q01705	Neurogenic locus notch homolog protein 1 OS=Mus musculus OX=10090 GN=Notch1 PE=1 SV=3	0	3	3	1	0	1	1	1	1166.81	3498.42	3496.4	579.214	0.675054	0	0	162933	HCD (High Energy Collision Dissociation)	MS2	18.2687	100	14.7853	5346	5346	5339	FP021821_10.raw	0/0		3.88683	234.181	234.181	0.12	0.000129769	4.39206e-06	0	0
FALSE	High	PMI-Byonic	PMI-Byonic (A2)	A	2	Unambiguous	SCQQADPCASNPCANGGQCLPFESSYICR	[K].scQQADPcASNPcANGGqcLPFESSYIcR.[C]	S1(Hex(1)); C2(Carbamidomethyl); C8(Carbamidomethyl); C13(Carbamidomethyl); Q18(Deamidated); C19(Carbamidomethyl); C28(Carbamidomethyl)	1	1	Q01705	Q01705	Neurogenic locus notch homolog protein 1 OS=Mus musculus OX=10090 GN=Notch1 PE=1 SV=3	0	3	3	1	0	1	1	1	1167.14	3499.4	3497.38	578.107	0.673953	0	0	149980	HCD (High Energy Collision Dissociation)	MS2	0	100	15.1484	5502	5502	5493	FP021821_10.raw	0/0		3.30623	39.7854	39.7854	0	0.000494052	3.02404e-05	0	0
FALSE	High	PMI-Byonic	PMI-Byonic (A2)	A	2	Unambiguous	CPPGFHGPTCR	[R].cPPGFHGPTcR.[Q]	C1(Carbamidomethyl); C10(Carbamidomethyl)	1	1	Q01705	Q01705	Neurogenic locus notch homolog protein 1 OS=Mus musculus OX=10090 GN=Notch1 PE=1 SV=3	0	3	3	1	0	1	1	1	429.191	1285.56	1285.56	1.91436	0.000820339	0	0	366786	HCD (High Energy Collision Dissociation)	MS2	16.2146	100	7.73038	2346	2346	2345	FP021821_10.raw	0/0		8.4193	568.744	568.744	568.744	3.808e-09	3.85665e-10	0	0
FALSE	High	PMI-Byonic	PMI-Byonic (A2)	A	2	Unambiguous	CPPGFHGPTCR	[R].cPPGFHGPTcR.[Q]	C1(Carbamidomethyl); C10(Carbamidomethyl)	1	1	Q01705	Q01705	Neurogenic locus notch homolog protein 1 OS=Mus musculus OX=10090 GN=Notch1 PE=1 SV=3	0	3	3	1	0	1	1	1	429.192	1285.56	1285.56	2.76896	0.00118655	0	0	702472	HCD (High Energy Collision Dissociation)	MS2	9.44345	100	7.83572	2390	2390	2389	FP021821_10.raw	0/0		11.4193	709.562	690.902	690.902	3.80799e-12	5.57345e-13	0	0
FALSE	High	PMI-Byonic	PMI-Byonic (A2)	A	2	Unambiguous	CPPGFHGPTCR	[R].cPPGFHGPTcR.[Q]	C1(Carbamidomethyl); C10(Carbamidomethyl)	1	1	Q01705	Q01705	Neurogenic locus notch homolog protein 1 OS=Mus musculus OX=10090 GN=Notch1 PE=1 SV=3	0	3	3	1	0	1	1	1	429.191	1285.56	1285.56	2.55531	0.001095	0	0	806448	HCD (High Energy Collision Dissociation)	MS2	10.3213	100	8.00326	2460	2460	2459	FP021821_10.raw	0/0		10.4193	682.199	641.87	641.87	3.80801e-11	6.52906e-12	0	0
FALSE	High	PMI-Byonic	PMI-Byonic (A2)	A	2	Unambiguous	CPPGFHGPTCR	[R].cPPGFHGPTcR.[Q]	C1(Carbamidomethyl); C10(Carbamidomethyl)	1	1	Q01705	Q01705	Neurogenic locus notch homolog protein 1 OS=Mus musculus OX=10090 GN=Notch1 PE=1 SV=3	0	3	3	1	0	1	1	1	429.191	1285.56	1285.56	2.55531	0.001095	0	0	544249	HCD (High Energy Collision Dissociation)	MS2	7.13992	100	8.10786	2504	2504	2503	FP021821_10.raw	0/0		9.4193	614.915	591.065	591.065	3.808e-10	2.4568e-11	0	0
FALSE	High	PMI-Byonic	PMI-Byonic (A2)	A	2	Unambiguous	CPPGFHGPTCR	[R].cPPGFHGPTcR.[Q]	C1(Carbamidomethyl); C10(Carbamidomethyl)	1	1	Q01705	Q01705	Neurogenic locus notch homolog protein 1 OS=Mus musculus OX=10090 GN=Notch1 PE=1 SV=3	0	3	3	1	0	1	1	1	429.191	1285.56	1285.56	2.27044	0.000972927	0	0	300367	HCD (High Energy Collision Dissociation)	MS2	22.9202	100	8.22657	2554	2554	2553	FP021821_10.raw	0/0		7.31414	473.578	473.578	473.578	4.85136e-08	7.00603e-09	0	0
FALSE	High	PMI-Byonic	PMI-Byonic (A2)	A	2	Unambiguous	CPPGFHGPTCR	[R].cPPGFHGPTcR.[Q]	C1(Carbamidomethyl); C10(Carbamidomethyl)	1	1	Q01705	Q01705	Neurogenic locus notch homolog protein 1 OS=Mus musculus OX=10090 GN=Notch1 PE=1 SV=3	0	5	5	1	0	1	1	1	429.835	2145.15	1285.56	668652	171.918	0	0	256577	HCD (High Energy Collision Dissociation)	MS2	34.045	100	8.23085	2556	2556	2553	FP021821_10.raw	0/0		2.70075	237.482	237.482	237.482	0.00199182	0.000105736	0	0
FALSE	High	PMI-Byonic	PMI-Byonic (A2)	A	2	Unambiguous	CPPGFHGPTCR	[R].cPPGFHGPTcR.[Q]	C1(Carbamidomethyl); C10(Carbamidomethyl)	1	1	Q01705	Q01705	Neurogenic locus notch homolog protein 1 OS=Mus musculus OX=10090 GN=Notch1 PE=1 SV=3	0	3	3	1	0	1	1	1	429.191	1285.56	1285.56	1.34463	0.000576199	0	0	144633	HCD (High Energy Collision Dissociation)	MS2	17.1485	100	8.45745	2652	2652	2648	FP021821_10.raw	0/0		3.86476	348.784	348.784	348.784	0.000136533	7.30232e-06	0	0
FALSE	High	PMI-Byonic	PMI-Byonic (A2)	A	2	Unambiguous	CPPGFHGPTCRQDVNECSQNPGLCR	[R].cPPGFHGPTcRQDVNEcSQNPGLcR.[H]	C1(Carbamidomethyl); C10(Carbamidomethyl); C17(Carbamidomethyl); C24(Carbamidomethyl)	1	1	Q01705	Q01705	Neurogenic locus notch homolog protein 1 OS=Mus musculus OX=10090 GN=Notch1 PE=1 SV=3	1	4	4	1	0	1	1	1	736.572	2943.26	2943.25	4.80549	0.00353594	0	0	103118	HCD (High Energy Collision Dissociation)	MS2	14.9271	100	10.8085	3649	3649	3645	FP021821_10.raw	0/0		1.89985	194.013	194.013	194.013	0.0125935	0.000545326	0	0
FALSE	High	PMI-Byonic	PMI-Byonic (A2)	A	2	Unambiguous	CPPGFHGPTCRQDVNECSQNPGLCR	[R].cPPGFHGPTcRQDVnEcSQNPGLcR.[H]	C1(Carbamidomethyl); C10(Carbamidomethyl); N15(Deamidated); C17(Carbamidomethyl); C24(Carbamidomethyl)	1	1	Q01705	Q01705	Neurogenic locus notch homolog protein 1 OS=Mus musculus OX=10090 GN=Notch1 PE=1 SV=3	1	4	4	1	0	1	1	1	736.822	2944.27	2944.23	10.5645	0.00777608	0	0	559824	HCD (High Energy Collision Dissociation)	MS2	9.36286	100	10.5534	3540	3540	3535	FP021821_10.raw	0/0		5.75061	508.725	508.725	40.813	1.77577e-06	1.54785e-07	0	0
FALSE	High	PMI-Byonic	PMI-Byonic (A2)	A	2	Unambiguous	CPPGFHGPTCRQDVNECSQNPGLCR	[R].cPPGFHGPTcRQDVNEcSQNPGLcR.[H]	C1(Carbamidomethyl); C10(Carbamidomethyl); C17(Carbamidomethyl); C24(Carbamidomethyl)	1	1	Q01705	Q01705	Neurogenic locus notch homolog protein 1 OS=Mus musculus OX=10090 GN=Notch1 PE=1 SV=3	1	4	4	1	0	1	1	1	736.57	2943.26	2943.25	2.89766	0.00213213	0	0	942476	HCD (High Energy Collision Dissociation)	MS2	4.98277	100	10.4237	3484	3484	3483	FP021821_10.raw	0/0		10.2817	703.977	703.977	703.977	5.22731e-11	1.18454e-11	0	0
FALSE	High	PMI-Byonic	PMI-Byonic (A2)	A	2	Unambiguous	CPPGFHGPTCRQDVNECSQNPGLCR	[R].cPPGFHGPTcRQDVNEcSQNPGLcR.[H]	C1(Carbamidomethyl); C10(Carbamidomethyl); C17(Carbamidomethyl); C24(Carbamidomethyl)	1	1	Q01705	Q01705	Neurogenic locus notch homolog protein 1 OS=Mus musculus OX=10090 GN=Notch1 PE=1 SV=3	1	4	4	1	0	1	1	1	737.072	2945.27	2943.25	684.741	0.503841	0	0	212954	HCD (High Energy Collision Dissociation)	MS2	47.1252	100	10.6743	3592	3592	3590	FP021821_10.raw	0/0		6.30685	493.67	493.67	493.67	4.93341e-07	7.60112e-08	0	0
FALSE	High	PMI-Byonic	PMI-Byonic (A2)	A	2	Unambiguous	CPPGFHGPTCRQDVNECSQNPGLCR	[R].cPPGFHGPTcRQDVNEcSQNPGLcR.[H]	C1(Carbamidomethyl); C10(Carbamidomethyl); C17(Carbamidomethyl); C24(Carbamidomethyl)	1	1	Q01705	Q01705	Neurogenic locus notch homolog protein 1 OS=Mus musculus OX=10090 GN=Notch1 PE=1 SV=3	1	4	4	1	0	1	1	1	736.57	2943.26	2943.25	3.39535	0.00249834	0	0	1.96443e+06	HCD (High Energy Collision Dissociation)	MS2	1.14582	98.8681	10.2982	3431	3431	3430	FP021821_10.raw	0/0		11.2817	755.302	755.302	755.302	5.22727e-12	1.4664e-12	0	0
FALSE	High	PMI-Byonic	PMI-Byonic (A2)	A	2	Unambiguous	CPPGFHGPTCRQDVNECSQNPGLCR	[R].cPPGFHGPTcRQDVNEcSQNPGLcR.[H]	C1(Carbamidomethyl); C10(Carbamidomethyl); C17(Carbamidomethyl); C24(Carbamidomethyl)	1	1	Q01705	Q01705	Neurogenic locus notch homolog protein 1 OS=Mus musculus OX=10090 GN=Notch1 PE=1 SV=3	1	4	4	1	0	1	1	1	736.57	2943.26	2943.25	2.31701	0.00170489	0	0	310609	HCD (High Energy Collision Dissociation)	MS2	6.17672	100	10.1815	3382	3382	3375	FP021821_10.raw	0/0		6.67973	593.816	593.816	593.816	2.09061e-07	3.09863e-08	0	0
FALSE	High	PMI-Byonic	PMI-Byonic (A2)	A	2	Unambiguous	QDVNECSQNPGLCR	[R].QDVNEcSQNPGLcR.[H]	C6(Carbamidomethyl); C13(Carbamidomethyl)	1	1	Q01705	Q01705	Neurogenic locus notch homolog protein 1 OS=Mus musculus OX=10090 GN=Notch1 PE=1 SV=3	0	3	3	1	0	1	1	1	559.576	1676.71	1676.71	1.45163	0.000811322	0	0	195138	HCD (High Energy Collision Dissociation)	MS2	46.5665	100	9.42669	3062	3062	3053	FP021821_10.raw	0/0		2.66047	308.141	308.141	308.141	0.00218541	0.000125173	0	0
FALSE	High	PMI-Byonic	PMI-Byonic (A2)	A	2	Unambiguous	QDVNECSQNPGLCR	[R].QDVNEcSQNPGLcR.[H]	C6(Carbamidomethyl); C13(Carbamidomethyl)	1	1	Q01705	Q01705	Neurogenic locus notch homolog protein 1 OS=Mus musculus OX=10090 GN=Notch1 PE=1 SV=3	0	3	3	1	0	1	1	1	559.577	1676.72	1676.71	2.76209	0.00154374	0	0	1.10951e+06	HCD (High Energy Collision Dissociation)	MS2	1.36161	100	9.28485	3001	3001	2999	FP021821_10.raw	0/0		9.01791	613.034	613.034	613.034	9.59594e-10	1.0498e-10	0	0
FALSE	High	PMI-Byonic	PMI-Byonic (A2)	A	2	Unambiguous	QDVNECSQNPGLCR	[R].QDVNEcSQNPGLcR.[H]	C6(Carbamidomethyl); C13(Carbamidomethyl)	1	1	Q01705	Q01705	Neurogenic locus notch homolog protein 1 OS=Mus musculus OX=10090 GN=Notch1 PE=1 SV=3	0	2	2	1	0	1	1	1	838.862	1676.72	1676.71	3.68015	0.00308528	0	0	407371	HCD (High Energy Collision Dissociation)	MS2	4.70348	100	9.31058	3012	3012	3010	FP021821_10.raw	0/0		11.3487	703.802	703.802	703.802	4.47994e-12	1.00567e-12	0	0
FALSE	High	PMI-Byonic	PMI-Byonic (A2)	A	2	Unambiguous	QDVNECSQNPGLCR	[R].QDVNEcSQNPGLcR.[H]	C6(Carbamidomethyl); C13(Carbamidomethyl)	1	1	Q01705	Q01705	Neurogenic locus notch homolog protein 1 OS=Mus musculus OX=10090 GN=Notch1 PE=1 SV=3	0	2	2	1	0	1	1	1	838.862	1676.72	1676.71	2.87932	0.00241389	0	0	401522	HCD (High Energy Collision Dissociation)	MS2	0	100	9.18588	2959	2959	2956	FP021821_10.raw	0/0		9.4193	625.473	625.473	625.473	3.808e-10	3.64423e-11	0	0
FALSE	High	PMI-Byonic	PMI-Byonic (A2)	A	2	Unambiguous	QDVNECSQNPGLCR	[R].QDVNEcSQNPGLcR.[H]	C6(Carbamidomethyl); C13(Carbamidomethyl)	1	1	Q01705	Q01705	Neurogenic locus notch homolog protein 1 OS=Mus musculus OX=10090 GN=Notch1 PE=1 SV=3	0	4	4	1	0	1	1	1	839.363	3354.43	1676.71	1.0006e+06	419.429	0	0	80371.2	HCD (High Energy Collision Dissociation)	MS2		100	9.1837	2958	2958	2956	FP021821_10.raw	0/0		10.4193	651.599	651.599	651.599	3.80801e-11	7.7911e-12	0	0
FALSE	High	PMI-Byonic	PMI-Byonic (A2)	A	2	Unambiguous	QDVNECSQNPGLCR	[R].QDVNEcSQNPGLcR.[H]	C6(Carbamidomethyl); C13(Carbamidomethyl)	1	1	Q01705	Q01705	Neurogenic locus notch homolog protein 1 OS=Mus musculus OX=10090 GN=Notch1 PE=1 SV=3	0	3	3	1	0	1	1	1	559.577	1676.72	1676.71	2.76209	0.00154374	0	0	252788	HCD (High Energy Collision Dissociation)	MS2	15.3587	100	9.16703	2951	2951	2948	FP021821_10.raw	0/0		6.43569	392.364	392.364	392.364	3.667e-07	5.83151e-08	0	0
FALSE	High	PMI-Byonic	PMI-Byonic (A2)	A	2	Unambiguous	QDVNECSQNPGLCR	[R].QDVNEcSQNPGLcR.[H]	C6(Carbamidomethyl); C13(Carbamidomethyl)	1	1	Q01705	Q01705	Neurogenic locus notch homolog protein 1 OS=Mus musculus OX=10090 GN=Notch1 PE=1 SV=3	0	2	2	1	0	1	1	1	838.862	1676.72	1676.71	3.38894	0.00284114	0	0	83034.8	HCD (High Energy Collision Dissociation)	MS2	13.0849	100	9.44423	3069	3069	3064	FP021821_10.raw	0/0		4.9073	298.482	298.482	298.482	1.23793e-05	5.23707e-07	0	0
FALSE	High	PMI-Byonic	PMI-Byonic (A2)	A	2	Unambiguous	ATHTGPHCELPYVPCSPSPCQNGGTCRPTGDTTHECACLPGFAGQNCEENVDDCPGNNCK	[R].ATHTGPHcELPYVPcsPSPcQNGGTcRPTGDTTHEcAcLPGFAGQNcEENVDDcPGNNcK.[N]	C8(Carbamidomethyl); C15(Carbamidomethyl); S16(Fuc(1)); C20(Carbamidomethyl); C26(Carbamidomethyl); C36(Carbamidomethyl); C38(Carbamidomethyl); C47(Carbamidomethyl); C54(Carbamidomethyl); C59(Carbamidomethyl)	1	1	Q01705	Q01705	Neurogenic locus notch homolog protein 1 OS=Mus musculus OX=10090 GN=Notch1 PE=1 SV=3	0	6	6	1	0	1	1	1	1150.31	6896.82	6891.78	731.866	0.840643	0	0	247085	HCD (High Energy Collision Dissociation)	MS2	19.2718	100	13.235	4686	4686	4679	FP021821_10.raw	0/0		3.128	61.5465	61.5465	0	0.000744738	7.01615e-05	0	0
FALSE	High	PMI-Byonic	PMI-Byonic (A2)	A	2	Unambiguous	ATHTGPHCELPYVPCSPSPCQNGGTCRPTGDTTHECACLPGFAGQNCEENVDDCPGNNCK	[R].ATHTGPHcELPYVPcSPsPcQNGGTcRPTGDTTHEcAcLPGFAGQNcEENVDDcPGNNcK.[N]	C8(Carbamidomethyl); C15(Carbamidomethyl); S18(HexNAc(1)Hex(1)Fuc(1)NeuAc(1)); C20(Carbamidomethyl); C26(Carbamidomethyl); C36(Carbamidomethyl); C38(Carbamidomethyl); C47(Carbamidomethyl); C54(Carbamidomethyl); C59(Carbamidomethyl)	1	1	Q01705	Q01705	Neurogenic locus notch homolog protein 1 OS=Mus musculus OX=10090 GN=Notch1 PE=1 SV=3	0	6	6	1	0	1	1	1	1259.51	7552.05	7548.01	535.548	0.67372	0	0	406831	HCD (High Energy Collision Dissociation)	MS2	47.6822	100	13.3102	4718	4718	4712	FP021821_10.raw	0/0		3.87233	272.984	272.984	0	0.000134175	5.85029e-06	0	0
FALSE	High	PMI-Byonic	PMI-Byonic (A2)	A	2	Unambiguous	ATHTGPHCELPYVPCSPSPCQNGGTCRPTGDTTHECACLPGFAGQNCEENVDDCPGNNCK	[R].ATHTGPHcELPYVPcSPsPcQNGGTcRPTGDTTHEcAcLPGFAGQNcEENVDDcPGNNcK.[N]	C8(Carbamidomethyl); C15(Carbamidomethyl); S18(HexNAc(1)Hex(1)Fuc(1)NeuAc(1)); C20(Carbamidomethyl); C26(Carbamidomethyl); C36(Carbamidomethyl); C38(Carbamidomethyl); C47(Carbamidomethyl); C54(Carbamidomethyl); C59(Carbamidomethyl)	1	1	Q01705	Q01705	Neurogenic locus notch homolog protein 1 OS=Mus musculus OX=10090 GN=Notch1 PE=1 SV=3	0	6	6	1	0	1	1	1	1259.35	7551.05	7548.01	403.483	0.507583	0	0	408769	HCD (High Energy Collision Dissociation)	MS2	45.1347	100	13.4456	4776	4776	4767	FP021821_10.raw	0/0		3.18231	142.096	142.096	0	0.000657184	4.29059e-05	0	0
FALSE	High	PMI-Byonic	PMI-Byonic (A2)	A	2	Unambiguous	ATHTGPHCELPYVPCSPSPCQNGGTCRPTGDTTHECACLPGFAGQNCEENVDDCPGNNCK	[R].ATHTGPHcELPYVPcsPSPcQNGGTcRPTGDTTHEcAcLPGFAGQNcEENVDDcPGNNcK.[N]	C8(Carbamidomethyl); C15(Carbamidomethyl); S16(HexNAc(1)Fuc(1)); C20(Carbamidomethyl); C26(Carbamidomethyl); C36(Carbamidomethyl); C38(Carbamidomethyl); C47(Carbamidomethyl); C54(Carbamidomethyl); C59(Carbamidomethyl)	1	1	Q01705	Q01705	Neurogenic locus notch homolog protein 1 OS=Mus musculus OX=10090 GN=Notch1 PE=1 SV=3	0	6	6	1	0	1	1	1	1184.32	7100.89	7094.86	850.588	1.0058	0	0	171885	HCD (High Energy Collision Dissociation)	MS2	32.3409	100	13.1614	4655	4655	4646	FP021821_10.raw	0/0		2.03077	14.7656	14.7656	0	0.00931604	0.000357798	0	0
FALSE	High	PMI-Byonic	PMI-Byonic (A2)	A	2	Unambiguous	ATHTGPHCELPYVPCSPSPCQNGGTCRPTGDTTHECACLPGFAGQNCEENVDDCPGNNCK	[R].ATHTGPHcELPYVPcsPSPcQNGGTcRPTGDTTHEcAcLPGFAGqNcEENVDDcPGNNcK.[N]	C8(Carbamidomethyl); C15(Carbamidomethyl); S16(HexNAc(1)Hex(1)Fuc(1)NeuAc(1)); C20(Carbamidomethyl); C26(Carbamidomethyl); C36(Carbamidomethyl); C38(Carbamidomethyl); Q45(Deamidated); C47(Carbamidomethyl); C54(Carbamidomethyl); C59(Carbamidomethyl)	1	1	Q01705	Q01705	Neurogenic locus notch homolog protein 1 OS=Mus musculus OX=10090 GN=Notch1 PE=1 SV=3	0	6	6	1	0	1	1	1	1260.01	7555.04	7548.99	801.465	1.00837	0	0	353467	HCD (High Energy Collision Dissociation)	MS2	41.8627	100	13.6482	4862	4862	4855	FP021821_10.raw	0/0		3.52566	216.233	216.233	0	0.000298085	1.80615e-05	0	0
FALSE	High	PMI-Byonic	PMI-Byonic (A2)	A	2	Unambiguous	ATHTGPHCELPYVPCSPSPCQNGGTCRPTGDTTHECACLPGFAGQNCEENVDDCPGNNCK	[R].ATHTGPHcELPYVPcsPSPcQNGGTcRPTGDTTHEcAcLPGFAGQNcEENVDDcPGNNcK.[N]	C8(Carbamidomethyl); C15(Carbamidomethyl); S16(Fuc(1)); C20(Carbamidomethyl); C26(Carbamidomethyl); C36(Carbamidomethyl); C38(Carbamidomethyl); C47(Carbamidomethyl); C54(Carbamidomethyl); C59(Carbamidomethyl)	1	1	Q01705	Q01705	Neurogenic locus notch homolog protein 1 OS=Mus musculus OX=10090 GN=Notch1 PE=1 SV=3	0	6	6	1	0	1	1	1	1150.31	6896.82	6891.78	732.079	0.840888	0	0	204948	HCD (High Energy Collision Dissociation)	MS2	44.2913	100	13.1053	4631	4631	4624	FP021821_10.raw	0/0		3.128	93.1129	93.1129	0	0.000744738	6.3548e-05	0	0
FALSE	High	PMI-Byonic	PMI-Byonic (A2)	A	2	Unambiguous	ATHTGPHCELPYVPCSPSPCQNGGTCRPTGDTTHECACLPGFAGQNCEENVDDCPGNNCK	[R].ATHTGPHcELPYVPcsPSPcQNGGTcRPTGDTTHEcAcLPGFAGQNcEENVDDcPGNNcK.[N]	C8(Carbamidomethyl); C15(Carbamidomethyl); S16(Fuc(1)); C20(Carbamidomethyl); C26(Carbamidomethyl); C36(Carbamidomethyl); C38(Carbamidomethyl); C47(Carbamidomethyl); C54(Carbamidomethyl); C59(Carbamidomethyl)	1	1	Q01705	Q01705	Neurogenic locus notch homolog protein 1 OS=Mus musculus OX=10090 GN=Notch1 PE=1 SV=3	0	6	6	1	0	1	1	1	1150.31	6896.81	6891.78	730.485	0.839056	0	0	224144	HCD (High Energy Collision Dissociation)	MS2	28.1591	100	12.9777	4577	4577	4569	FP021821_10.raw	0/0		3.18231	94.7176	94.7176	0	0.000657184	3.66378e-05	0	0
FALSE	High	PMI-Byonic	PMI-Byonic (A2)	A	2	Unambiguous	ATHTGPHCELPYVPCSPSPCQNGGTCRPTGDTTHECACLPGFAGQNCEENVDDCPGNNCK	[R].ATHTGPHcELPYVPcsPSPcQNGGTcRPTGDTTHEcAcLPGFAGQNcEENVDDcPGNNcK.[N]	C8(Carbamidomethyl); C15(Carbamidomethyl); S16(HexNAc(1)Hex(1)Fuc(1)); C20(Carbamidomethyl); C26(Carbamidomethyl); C36(Carbamidomethyl); C38(Carbamidomethyl); C47(Carbamidomethyl); C54(Carbamidomethyl); C59(Carbamidomethyl)	1	1	Q01705	Q01705	Neurogenic locus notch homolog protein 1 OS=Mus musculus OX=10090 GN=Notch1 PE=1 SV=3	0	6	6	1	0	1	1	1	1211	7260.95	7256.91	556.554	0.673144	0	0	407418	HCD (High Energy Collision Dissociation)	MS2	0	100	12.7971	4500	4500	4492	FP021821_10.raw	0/0		3.52566	216.686	216.686	0	0.000298085	1.50505e-05	0	0
FALSE	High	PMI-Byonic	PMI-Byonic (A2)	A	2	Unambiguous	ATHTGPHCELPYVPCSPSPCQNGGTCRPTGDTTHECACLPGFAGQNCEENVDDCPGNNCK	[R].ATHTGPHcELPYVPcsPSPcQNGGTcRPTGDTTHEcAcLPGFAGqNcEENVDDcPGNNcK.[N]	C8(Carbamidomethyl); C15(Carbamidomethyl); S16(HexNAc(1)Hex(1)Fuc(1)); C20(Carbamidomethyl); C26(Carbamidomethyl); C36(Carbamidomethyl); C38(Carbamidomethyl); Q45(Deamidated); C47(Carbamidomethyl); C54(Carbamidomethyl); C59(Carbamidomethyl)	1	1	Q01705	Q01705	Neurogenic locus notch homolog protein 1 OS=Mus musculus OX=10090 GN=Notch1 PE=1 SV=3	0	6	6	1	0	1	1	1	1211.33	7262.94	7257.89	695.083	0.840806	0	0	293429	HCD (High Energy Collision Dissociation)	MS2	51.2804	100	13.0859	4623	4623	4613	FP021821_10.raw	0/0		3.128	138.429	138.429	0	0.000744738	5.68036e-05	0	0
FALSE	High	PMI-Byonic	PMI-Byonic (A2)	A	2	Unambiguous	ATHTGPHCELPYVPCSPSPCQNGGTCRPTGDTTHECACLPGFAGQNCEENVDDCPGNNCK	[R].ATHTGPHcELPYVPcSPsPcQNGGTcRPTGDTTHEcAcLPGFAGQNcEENVDDcPGNNcK.[N]	C8(Carbamidomethyl); C15(Carbamidomethyl); S18(Fuc(1)); C20(Carbamidomethyl); C26(Carbamidomethyl); C36(Carbamidomethyl); C38(Carbamidomethyl); C47(Carbamidomethyl); C54(Carbamidomethyl); C59(Carbamidomethyl)	1	1	Q01705	Q01705	Neurogenic locus notch homolog protein 1 OS=Mus musculus OX=10090 GN=Notch1 PE=1 SV=3	0	6	6	1	0	1	1	1	1150.14	6895.82	6891.78	586.482	0.673651	0	0	249023	HCD (High Energy Collision Dissociation)	MS2	47.065	100	12.8509	4523	4523	4514	FP021821_10.raw	0/0		3.128	170.314	170.314	0	0.000744738	4.99242e-05	0	0
FALSE	High	PMI-Byonic	PMI-Byonic (A2)	A	2	Unambiguous	NGGACVDGVNTYNCR	[K].nGGAcVDGVNTYNcR.[C]	N1(Deamidated); C5(Carbamidomethyl); C14(Carbamidomethyl)	1	1	Q01705	Q01705	Neurogenic locus notch homolog protein 1 OS=Mus musculus OX=10090 GN=Notch1 PE=1 SV=3	0	2	2	1	0	1	1	1	829.341	1657.68	1657.67	3.6261	0.00300544	0	0	322173	HCD (High Energy Collision Dissociation)	MS2	22.237	100	11.3041	3860	3860	3854	FP021821_10.raw	0/0		7.41961	509.558	509.558	494.701	3.8053e-08	5.34194e-09	0	0
FALSE	High	PMI-Byonic	PMI-Byonic (A2)	A	2	Unambiguous	NGGACVDGVNTYNCR	[K].NGGAcVDGVNTYNcR.[C]	C5(Carbamidomethyl); C14(Carbamidomethyl)	1	1	Q01705	Q01705	Neurogenic locus notch homolog protein 1 OS=Mus musculus OX=10090 GN=Notch1 PE=1 SV=3	0	2	2	1	0	1	1	1	828.847	1656.69	1656.69	0.611586	0.000506603	0	0	308544	HCD (High Energy Collision Dissociation)	MS2	0	100	9.8096	3224	3224	3221	FP021821_10.raw	0/0		7.81731	565.585	565.585	565.585	1.52297e-08	1.05932e-09	0	0
FALSE	High	PMI-Byonic	PMI-Byonic (A2)	A	2	Unambiguous	NGGACVDGVNTYNCR	[K].NGGAcVDGVNTYNcR.[C]	C5(Carbamidomethyl); C14(Carbamidomethyl)	1	1	Q01705	Q01705	Neurogenic locus notch homolog protein 1 OS=Mus musculus OX=10090 GN=Notch1 PE=1 SV=3	0	3	3	1	0	1	1	1	552.902	1656.69	1656.69	3.99291	0.002205	0	0	53266.9	HCD (High Energy Collision Dissociation)	MS2	27.7223	100	9.82476	3231	3231	3221	FP021821_10.raw	0/0		6.44107	409.103	409.103	409.103	3.62184e-07	5.36426e-08	0	0
FALSE	High	PMI-Byonic	PMI-Byonic (A2)	A	2	Unambiguous	NGGACVDGVNTYNCR	[K].NGGAcVDGVNTYNcR.[C]	C5(Carbamidomethyl); C14(Carbamidomethyl)	1	1	Q01705	Q01705	Neurogenic locus notch homolog protein 1 OS=Mus musculus OX=10090 GN=Notch1 PE=1 SV=3	0	2	2	1	0	1	1	1	828.849	1656.69	1656.69	3.04314	0.00252076	0	0	980240	HCD (High Energy Collision Dissociation)	MS2	0	100	9.93442	3277	3277	3276	FP021821_10.raw	0/0		9.34873	647.103	647.103	647.103	4.47997e-10	4.97182e-11	0	0
FALSE	High	PMI-Byonic	PMI-Byonic (A2)	A	2	Unambiguous	NGGACVDGVNTYNCR	[K].NGGAcVDGVNTYNcR.[C]	C5(Carbamidomethyl); C14(Carbamidomethyl)	1	1	Q01705	Q01705	Neurogenic locus notch homolog protein 1 OS=Mus musculus OX=10090 GN=Notch1 PE=1 SV=3	0	3	3	1	0	1	1	1	552.902	1656.69	1656.69	3.32976	0.00183879	0	0	278133	HCD (High Energy Collision Dissociation)	MS2	24.4187	100	9.94301	3281	3281	3276	FP021821_10.raw	0/0		6.49542	425.188	425.188	425.188	3.19577e-07	4.40461e-08	0	0
FALSE	High	PMI-Byonic	PMI-Byonic (A2)	A	2	Unambiguous	NGGACVDGVNTYNCR	[K].NGGAcVDGVNTYNcR.[C]	C5(Carbamidomethyl); C14(Carbamidomethyl)	1	1	Q01705	Q01705	Neurogenic locus notch homolog protein 1 OS=Mus musculus OX=10090 GN=Notch1 PE=1 SV=3	0	2	2	1	0	1	1	1	828.849	1656.69	1656.69	3.48524	0.00288697	0	0	212596	HCD (High Energy Collision Dissociation)	MS2	40.7797	100	10.0495	3326	3326	3322	FP021821_10.raw	0/0		6.7665	395.514	395.514	395.514	1.71198e-07	2.21491e-08	0	0
FALSE	High	PMI-Byonic	PMI-Byonic (A2)	A	2	Unambiguous	VASFYCECPHGR	[R].VASFYcEcPHGR.[T]	C6(Carbamidomethyl); C8(Carbamidomethyl)	1	1	Q01705	Q01705	Neurogenic locus notch homolog protein 1 OS=Mus musculus OX=10090 GN=Notch1 PE=1 SV=3	0	3	3	1	0	1	1	1	494.881	1482.63	1482.63	1.234	0.000609853	0	0	52068.1	HCD (High Energy Collision Dissociation)	MS2	54.5848	100	9.86103	3246	3246	3243	FP021821_10.raw	0/0		6.79131	450.661	450.661	450.661	1.61693e-07	1.95342e-08	0	0
FALSE	High	PMI-Byonic	PMI-Byonic (A2)	A	2	Unambiguous	VASFYCECPHGR	[R].VASFYcEcPHGR.[T]	C6(Carbamidomethyl); C8(Carbamidomethyl)	1	1	Q01705	Q01705	Neurogenic locus notch homolog protein 1 OS=Mus musculus OX=10090 GN=Notch1 PE=1 SV=3	0	3	3	1	0	1	1	1	494.882	1482.63	1482.63	5.12428	0.00253246	0	0	385989	HCD (High Energy Collision Dissociation)	MS2	4.2733	100	9.36459	3035	3035	3032	FP021821_10.raw	0/0		10.3735	675.731	675.731	675.731	4.2311e-11	9.11878e-12	0	0
FALSE	High	PMI-Byonic	PMI-Byonic (A2)	A	2	Unambiguous	VASFYCECPHGR	[R].VASFYcEcPHGR.[T]	C6(Carbamidomethyl); C8(Carbamidomethyl)	1	1	Q01705	Q01705	Neurogenic locus notch homolog protein 1 OS=Mus musculus OX=10090 GN=Notch1 PE=1 SV=3	0	2	2	1	0	1	1	1	741.816	1482.62	1482.63	-0.897613	-0.000665412	0	0	136452	HCD (High Energy Collision Dissociation)	MS2	33.6295	100	9.43992	3067	3067	3064	FP021821_10.raw	0/0		4.64552	430.841	430.841	430.841	2.26196e-05	1.14952e-06	0	0
FALSE	High	PMI-Byonic	PMI-Byonic (A2)	A	2	Unambiguous	VASFYCECPHGR	[R].VASFYcEcPHGR.[T]	C6(Carbamidomethyl); C8(Carbamidomethyl)	1	1	Q01705	Q01705	Neurogenic locus notch homolog protein 1 OS=Mus musculus OX=10090 GN=Notch1 PE=1 SV=3	0	3	3	1	0	1	1	1	494.881	1482.63	1482.63	2.71601	0.00134227	0	0	4.15945e+06	HCD (High Energy Collision Dissociation)	MS2	0.738977	53.7084	9.48495	3086	3086	3085	FP021821_10.raw	0/0		12.4193	773.08	773.08	773.08	3.80842e-13	4.87662e-14	0	0
FALSE	High	PMI-Byonic	PMI-Byonic (A2)	A	2	Unambiguous	VASFYCECPHGR	[R].VASFYcEcPHGR.[T]	C6(Carbamidomethyl); C8(Carbamidomethyl)	1	1	Q01705	Q01705	Neurogenic locus notch homolog protein 1 OS=Mus musculus OX=10090 GN=Notch1 PE=1 SV=3	0	3	3	1	0	1	1	1	494.881	1482.63	1482.63	2.40726	0.00118969	0	0	812424	HCD (High Energy Collision Dissociation)	MS2	18.1944	100	9.61023	3139	3139	3138	FP021821_10.raw	0/0		11.4193	708.997	708.997	708.997	3.80799e-12	7.74053e-13	0	0
FALSE	High	PMI-Byonic	PMI-Byonic (A2)	A	2	Unambiguous	VASFYCECPHGR	[R].VASFYcEcPHGR.[T]	C6(Carbamidomethyl); C8(Carbamidomethyl)	1	1	Q01705	Q01705	Neurogenic locus notch homolog protein 1 OS=Mus musculus OX=10090 GN=Notch1 PE=1 SV=3	0	3	3	1	0	1	1	1	494.881	1482.63	1482.63	1.78975	0.000884511	0	0	211078	HCD (High Energy Collision Dissociation)	MS2	63.273	100	9.72984	3190	3190	3188	FP021821_10.raw	0/0		6.44456	437.632	437.632	437.632	3.59282e-07	4.88959e-08	0	0
FALSE	High	PMI-Byonic	PMI-Byonic (A2)	A	2	Unambiguous	TGLLCHLNDACISNPCNEGSNCDTNPVNGKAICTCPSGYTGPACSQDVDECALGANPCEHAGK	[R].tGLLcHLNDAcISNPcNEGSNcDTNPVnGKAIcTcPSGYTGPAcSQDVDEcALGANPcEHAGK.[C]	T1(Hex(1)); C5(Carbamidomethyl); C11(Carbamidomethyl); C16(Carbamidomethyl); C22(Carbamidomethyl); N28(Deamidated); C33(Carbamidomethyl); C35(Carbamidomethyl); C44(Carbamidomethyl); C51(Carbamidomethyl); C58(Carbamidomethyl)	1	1	Q01705	Q01705	Neurogenic locus notch homolog protein 1 OS=Mus musculus OX=10090 GN=Notch1 PE=1 SV=3	1	5	5	1	0	1	1	1	1407.39	7032.92	7028.89	573.232	0.805837	0	0	265401	HCD (High Energy Collision Dissociation)	MS2	47.4162	100	14.2878	5134	5134	5130	FP021821_10.raw	0/0		2.6149	60.5486	60.5486	0.4	0.00242719	0.000146487	0	0
FALSE	High	PMI-Byonic	PMI-Byonic (A2)	A	2	Unambiguous	TGLLCHLNDACISNPCNEGSNCDTNPVNGK	[R].tGLLcHLNDAcISNPcNEGSNcDTNPVNGK.[A]	T1(Hex(1)); C5(Carbamidomethyl); C11(Carbamidomethyl); C16(Carbamidomethyl); C22(Carbamidomethyl)	1	1	Q01705	Q01705	Neurogenic locus notch homolog protein 1 OS=Mus musculus OX=10090 GN=Notch1 PE=1 SV=3	0	3	3	1	0	1	1	1	1165.17	3493.5	3493.47	6.56088	0.00764009	0	0	161917	HCD (High Energy Collision Dissociation)	MS2	0	100	13.1269	4640	4640	4635	FP021821_10.raw	0/0		6.50844	411.109	411.109	2.8	3.1014e-07	3.96726e-08	0	0
FALSE	High	PMI-Byonic	PMI-Byonic (A2)	A	2	Unambiguous	TGLLCHLNDACISNPCNEGSNCDTNPVNGK	[R].tGLLcHLNDAcISNPcNEGSNcDTNPVNGK.[A]	T1(Hex(1)Pent(2)); C5(Carbamidomethyl); C11(Carbamidomethyl); C16(Carbamidomethyl); C22(Carbamidomethyl)	1	1	Q01705	Q01705	Neurogenic locus notch homolog protein 1 OS=Mus musculus OX=10090 GN=Notch1 PE=1 SV=3	0	3	3	1	0	1	1	1	1253.86	3759.58	3757.56	537.374	0.673071	0	0	285357	HCD (High Energy Collision Dissociation)	MS2	0	100	13.1593	4654	4654	4646	FP021821_10.raw	0/0		5.2509	362.348	362.348	2.8	5.61181e-06	3.77342e-07	0	0
FALSE	High	PMI-Byonic	PMI-Byonic (A2)	A	2	Unambiguous	TGLLCHLNDACISNPCNEGSNCDTNPVNGK	[R].tGLLcHLNDAcISNPcNEGSNcDTNPVNGK.[A]	T1(Hex(1)); C5(Carbamidomethyl); C11(Carbamidomethyl); C16(Carbamidomethyl); C22(Carbamidomethyl)	1	1	Q01705	Q01705	Neurogenic locus notch homolog protein 1 OS=Mus musculus OX=10090 GN=Notch1 PE=1 SV=3	0	4	4	1	0	1	1	1	874.129	3493.49	3493.47	5.80577	0.00507058	0	0	67505	HCD (High Energy Collision Dissociation)	MS2	4.6768	100	13.03	4599	4599	4591	FP021821_10.raw	0/0		7.61332	562.502	562.502	2.8	2.43603e-08	2.53519e-09	0	0
FALSE	High	PMI-Byonic	PMI-Byonic (A2)	A	2	Unambiguous	TGLLCHLNDACISNPCNEGSNCDTNPVNGK	[R].tGLLcHLNDAcISNPcNEGSNcDTNPVNGK.[A]	T1(Hex(1)Pent(2)); C5(Carbamidomethyl); C11(Carbamidomethyl); C16(Carbamidomethyl); C22(Carbamidomethyl)	1	1	Q01705	Q01705	Neurogenic locus notch homolog protein 1 OS=Mus musculus OX=10090 GN=Notch1 PE=1 SV=3	0	4	4	1	0	1	1	1	940.152	3757.59	3757.56	8.24463	0.00774491	0	0	98423.3	HCD (High Energy Collision Dissociation)	MS2	0	100	13.157	4653	4653	4646	FP021821_10.raw	0/0		6.10705	409.841	409.841	2.8	7.81533e-07	9.32388e-08	0	0
FALSE	High	PMI-Byonic	PMI-Byonic (A2)	A	2	Unambiguous	TGLLCHLNDACISNPCNEGSNCDTNPVNGK	[R].tGLLcHLNDAcISNPcNEGSNcDTNPVNGK.[A]	T1(Hex(1)Pent(2)); C5(Carbamidomethyl); C11(Carbamidomethyl); C16(Carbamidomethyl); C22(Carbamidomethyl)	1	1	Q01705	Q01705	Neurogenic locus notch homolog protein 1 OS=Mus musculus OX=10090 GN=Notch1 PE=1 SV=3	0	4	4	1	0	1	1	1	940.15	3757.58	3757.56	5.32083	0.00499833	0	0	160776	HCD (High Energy Collision Dissociation)	MS2	5.47312	100	13.0235	4596	4596	4591	FP021821_10.raw	0/0		8.63814	633.995	633.995	2.8	2.3007e-09	2.04539e-10	0	0
FALSE	High	PMI-Byonic	PMI-Byonic (A2)	A	2	Unambiguous	TGLLCHLNDACISNPCNEGSNCDTNPVNGK	[R].TGLLcHLNDAcISNPcNEGSNcDtNPVnGK.[A]	C5(Carbamidomethyl); C11(Carbamidomethyl); C16(Carbamidomethyl); C22(Carbamidomethyl); T24(Hex(1)); N28(Deamidated)	1	1	Q01705	Q01705	Neurogenic locus notch homolog protein 1 OS=Mus musculus OX=10090 GN=Notch1 PE=1 SV=3	0	3	3	1	0	1	1	1	1165.5	3494.48	3494.46	6.03298	0.00702733	0	0	299866	HCD (High Energy Collision Dissociation)	MS2	0	100	13.2501	4692	4692	4690	FP021821_10.raw	0/0		6.52423	471.572	471.572	0.274636	2.9907e-07	3.53102e-08	0	0
FALSE	High	PMI-Byonic	PMI-Byonic (A2)	A	2	Unambiguous	TGLLCHLNDACISNPCNEGSNCDTNPVNGK	[R].tGLLcHLNDAcISNPcNEGSNcDTNPVnGK.[A]	T1(Hex(1)Pent(2)); C5(Carbamidomethyl); C11(Carbamidomethyl); C16(Carbamidomethyl); C22(Carbamidomethyl); N28(Deamidated)	1	1	Q01705	Q01705	Neurogenic locus notch homolog protein 1 OS=Mus musculus OX=10090 GN=Notch1 PE=1 SV=3	0	3	3	1	0	1	1	1	1253.53	3758.56	3758.54	5.2399	0.00656479	0	0	145933	HCD (High Energy Collision Dissociation)	MS2	0	100	13.2887	4709	4709	4701	FP021821_10.raw	0/0		2.14506	155.255	155.255	2.8	0.0071604	0.000277093	0	0
FALSE	High	PMI-Byonic	PMI-Byonic (A2)	A	2	Unambiguous	TGLLCHLNDACISNPCNEGSNCDTNPVNGK	[R].tGLLcHLNDAcISNPcNEGSNcDTNPVNGK.[A]	T1(Hex(1)Pent(2)); C5(Carbamidomethyl); C11(Carbamidomethyl); C16(Carbamidomethyl); C22(Carbamidomethyl)	1	1	Q01705	Q01705	Neurogenic locus notch homolog protein 1 OS=Mus musculus OX=10090 GN=Notch1 PE=1 SV=3	0	3	3	1	0	1	1	1	1253.2	3757.58	3757.56	5.34065	0.00668927	0	0	185111	HCD (High Energy Collision Dissociation)	MS2	0	100	13.0213	4595	4595	4591	FP021821_10.raw	0/0		7.1773	521.605	521.605	2.8	6.64819e-08	9.99592e-09	0	0
FALSE	High	PMI-Byonic	PMI-Byonic (A2)	A	2	Unambiguous	TGLLCHLNDACISNPCNEGSNCDTNPVNGK	[R].tGLLcHLNDAcISNPcNEGSNcDTNPVnGK.[A]	T1(Hex(1)Pent(2)); C5(Carbamidomethyl); C11(Carbamidomethyl); C16(Carbamidomethyl); C22(Carbamidomethyl); N28(Deamidated)	1	1	Q01705	Q01705	Neurogenic locus notch homolog protein 1 OS=Mus musculus OX=10090 GN=Notch1 PE=1 SV=3	0	4	4	1	0	1	1	1	940.397	3758.57	3758.54	6.90895	0.00649189	0	0	189612	HCD (High Energy Collision Dissociation)	MS2	0	100	13.2909	4710	4710	4701	FP021821_10.raw	0/0		6.70903	497.905	497.905	2.8	1.95422e-07	2.50859e-08	0	0
FALSE	High	PMI-Byonic	PMI-Byonic (A2)	A	2	Unambiguous	TGLLCHLNDACISNPCNEGSNCDTNPVNGK	[R].tGLLcHLNDAcISNPcNEGSNcDTNPVNGK.[A]	T1(Hex(1)); C5(Carbamidomethyl); C11(Carbamidomethyl); C16(Carbamidomethyl); C22(Carbamidomethyl)	1	1	Q01705	Q01705	Neurogenic locus notch homolog protein 1 OS=Mus musculus OX=10090 GN=Notch1 PE=1 SV=3	0	3	3	1	0	1	1	1	1165.17	3493.49	3493.47	4.46434	0.00519868	0	0	111663	HCD (High Energy Collision Dissociation)	MS2	0	100	12.995	4584	4584	4580	FP021821_10.raw	0/0		6.04717	383.335	383.335	2.8	8.97079e-07	1.0425e-07	0	0
FALSE	High	PMI-Byonic	PMI-Byonic (A2)	A	2	Unambiguous	TGLLCHLNDACISNPCNEGSNCDTNPVNGK	[R].tGLLcHLNDAcISNPcNEGSNcDTNPVNGK.[A]	T1(Hex(1)); C5(Carbamidomethyl); C11(Carbamidomethyl); C16(Carbamidomethyl); C22(Carbamidomethyl)	1	1	Q01705	Q01705	Neurogenic locus notch homolog protein 1 OS=Mus musculus OX=10090 GN=Notch1 PE=1 SV=3	0	4	4	1	0	1	1	1	874.132	3493.51	3493.47	9.64944	0.00842751	0	0	96287.7	HCD (High Energy Collision Dissociation)	MS2	0	100	13.1527	4651	4651	4646	FP021821_10.raw	0/0		3.6248	224.763	224.763	2.8	0.000237249	1.1974e-05	0	0
FALSE	High	PMI-Byonic	PMI-Byonic (A2)	A	2	Unambiguous	TGLLCHLNDACISNPCNEGSNCDTNPVNGK	[R].tGLLcHLNDAcISNPcNEGSNcDTNPVnGK.[A]	T1(Hex(1)); C5(Carbamidomethyl); C11(Carbamidomethyl); C16(Carbamidomethyl); C22(Carbamidomethyl); N28(Deamidated)	1	1	Q01705	Q01705	Neurogenic locus notch homolog protein 1 OS=Mus musculus OX=10090 GN=Notch1 PE=1 SV=3	0	3	3	1	0	1	1	1	1165.5	3494.47	3494.46	5.0898	0.0059287	0	0	95752.7	HCD (High Energy Collision Dissociation)	MS2	0	100	13.3772	4746	4746	4745	FP021821_10.raw	0/0		4.45202	266.663	266.663	2.8	3.53171e-05	1.54682e-06	0	0
FALSE	High	PMI-Byonic	PMI-Byonic (A2)	A	2	Unambiguous	AICTCPSGYTGPACSQDVDECALGANPCEHAGK	[K].AIcTcPSGYTGPAcSQDVDEcALGANPcEHAGK.[C]	C3(Carbamidomethyl); C5(Carbamidomethyl); C14(Carbamidomethyl); C21(Carbamidomethyl); C28(Carbamidomethyl)	1	1	Q01705	Q01705	Neurogenic locus notch homolog protein 1 OS=Mus musculus OX=10090 GN=Notch1 PE=1 SV=3	0	4	4	1	0	1	1	1	889.374	3554.47	3553.45	286.625	0.254627	0	0	135300	HCD (High Energy Collision Dissociation)	MS2	63.9009	100	12.6978	4458	4458	4448	FP021821_10.raw	0/0		30.0057	1139.77	1139.77	1139.77	9.86859e-31	9.86827e-31	0	0
FALSE	High	PMI-Byonic	PMI-Byonic (A2)	A	2	Unambiguous	AICTCPSGYTGPACSQDVDECALGANPCEHAGK	[K].AIcTcPSGYTGPAcSQDVDEcALGANPcEHAGK.[C]	C3(Carbamidomethyl); C5(Carbamidomethyl); C14(Carbamidomethyl); C21(Carbamidomethyl); C28(Carbamidomethyl)	1	1	Q01705	Q01705	Neurogenic locus notch homolog protein 1 OS=Mus musculus OX=10090 GN=Notch1 PE=1 SV=3	0	3	3	1	0	1	1	1	1185.16	3553.45	3553.45	-0.919291	-0.00108889	0	0	102753	HCD (High Energy Collision Dissociation)	MS2	100	100	12.9907	4582	4582	4580	FP021821_10.raw	0/0		5.57661	457.831	457.831	457.831	2.65085e-06	2.14931e-07	0	0
FALSE	High	PMI-Byonic	PMI-Byonic (A2)	A	2	Unambiguous	AICTCPSGYTGPACSQDVDECALGANPCEHAGK	[K].AIcTcPSGYTGPAcSQDVDEcALGANPcEHAGK.[C]	C3(Carbamidomethyl); C5(Carbamidomethyl); C14(Carbamidomethyl); C21(Carbamidomethyl); C28(Carbamidomethyl)	1	1	Q01705	Q01705	Neurogenic locus notch homolog protein 1 OS=Mus musculus OX=10090 GN=Notch1 PE=1 SV=3	0	4	4	1	0	1	1	1	889.124	3553.47	3553.45	5.20886	0.00462736	0	0	1.35955e+06	HCD (High Energy Collision Dissociation)	MS2	0	100	12.8099	4505	4505	4503	FP021821_10.raw	0/0		30.0057	1478	1478	1478	9.86859e-31	9.8684e-31	0	0
FALSE	High	PMI-Byonic	PMI-Byonic (A2)	A	2	Unambiguous	AICTCPSGYTGPACSQDVDECALGANPCEHAGK	[K].AIcTcPSGYTGPAcSQDVDEcALGANPcEHAGK.[C]	C3(Carbamidomethyl); C5(Carbamidomethyl); C14(Carbamidomethyl); C21(Carbamidomethyl); C28(Carbamidomethyl)	1	1	Q01705	Q01705	Neurogenic locus notch homolog protein 1 OS=Mus musculus OX=10090 GN=Notch1 PE=1 SV=3	0	3	3	1	0	1	1	1	1185.16	3553.48	3553.45	6.08863	0.0072119	0	0	696584	HCD (High Energy Collision Dissociation)	MS2	0	100	12.8594	4526	4526	4525	FP021821_10.raw	0/0		30.0057	1299.31	1299.31	1299.31	9.86859e-31	9.86843e-31	0	0
FALSE	High	PMI-Byonic	PMI-Byonic (A2)	A	2	Unambiguous	AICTCPSGYTGPACSQDVDECALGANPCEHAGK	[K].AIcTcPSGYTGPAcSQDVDEcALGANPcEHAGK.[C]	C3(Carbamidomethyl); C5(Carbamidomethyl); C14(Carbamidomethyl); C21(Carbamidomethyl); C28(Carbamidomethyl)	1	1	Q01705	Q01705	Neurogenic locus notch homolog protein 1 OS=Mus musculus OX=10090 GN=Notch1 PE=1 SV=3	0	4	4	1	0	1	1	1	889.625	3555.48	3553.45	569.553	0.50597	0	0	142241	HCD (High Energy Collision Dissociation)	MS2	18.5842	100	13.1636	4656	4656	4646	FP021821_10.raw	0/0		3.08562	229.867	229.867	229.867	0.000821069	7.73818e-05	0	0
FALSE	High	PMI-Byonic	PMI-Byonic (A2)	A	2	Unambiguous	AICTCPSGYTGPACSQDVDECALGANPCEHAGK	[K].AIcTcPSGYTGPAcSQDVDEcALGANPcEHAGK.[C]	C3(Carbamidomethyl); C5(Carbamidomethyl); C14(Carbamidomethyl); C21(Carbamidomethyl); C28(Carbamidomethyl)	1	1	Q01705	Q01705	Neurogenic locus notch homolog protein 1 OS=Mus musculus OX=10090 GN=Notch1 PE=1 SV=3	0	4	4	1	0	1	1	1	889.125	3553.48	3553.45	6.72037	0.00597014	0	0	260687	HCD (High Energy Collision Dissociation)	MS2	2.11168	100	12.9411	4561	4561	4558	FP021821_10.raw	0/0		30.0057	1184.23	1184.23	1184.23	9.86859e-31	9.86845e-31	0	0
FALSE	High	PMI-Byonic	PMI-Byonic (A2)	A	2	Unambiguous	AICTCPSGYTGPACSQDVDECALGANPCEHAGK	[K].AIcTcPSGYTGPAcSQDVDEcALGANPcEHAGK.[C]	C3(Carbamidomethyl); C5(Carbamidomethyl); C14(Carbamidomethyl); C21(Carbamidomethyl); C28(Carbamidomethyl)	1	1	Q01705	Q01705	Neurogenic locus notch homolog protein 1 OS=Mus musculus OX=10090 GN=Notch1 PE=1 SV=3	0	3	3	1	0	1	1	1	1185.16	3553.47	3553.45	5.05806	0.00599119	0	0	526561	HCD (High Energy Collision Dissociation)	MS2	0	100	12.7321	4472	4472	4470	FP021821_10.raw	0/0		30.0057	1240.66	1240.66	1240.66	9.86859e-31	9.86835e-31	0	0
FALSE	High	PMI-Byonic	PMI-Byonic (A2)	A	2	Unambiguous	CLNTLGSFECQCLQGYTGPR	[K].cLNTLGsFEcQcLQGYTGPR.[C]	C1(Carbamidomethyl); S7(Hex(1)); C10(Carbamidomethyl); C12(Carbamidomethyl)	1	1	Q01705	Q01705	Neurogenic locus notch homolog protein 1 OS=Mus musculus OX=10090 GN=Notch1 PE=1 SV=3	0	3	3	1	0	1	1	1	841.708	2523.11	2523.09	6.36697	0.00535482	0	0	248717	HCD (High Energy Collision Dissociation)	MS2	20.7198	100	15.3837	5602	5602	5592	FP021821_10.raw	0/0		7.35941	578.126	578.126	3.6	4.3711e-08	6.14129e-09	0	0
FALSE	High	PMI-Byonic	PMI-Byonic (A2)	A	2	Unambiguous	CLNTLGSFECQCLQGYTGPR	[K].cLnTLGsFEcQcLQGYTGPR.[C]	C1(Carbamidomethyl); N3(Oxidation); S7(Hex(1)); C10(Carbamidomethyl); C12(Carbamidomethyl)	1	1	Q01705	Q01705	Neurogenic locus notch homolog protein 1 OS=Mus musculus OX=10090 GN=Notch1 PE=1 SV=3	0	3	3	1	0	1	1	1	847.039	2539.1	2539.09	5.42093	0.00458807	0	0	210660	HCD (High Energy Collision Dissociation)	MS2	3.13543	100	15.2156	5530	5530	5526	FP021821_10.raw	0/0		9.23448	671.25	671.25	3.6	5.82804e-10	7.90831e-11	0	0
FALSE	High	PMI-Byonic	PMI-Byonic (A2)	A	2	Unambiguous	CLNTLGSFECQCLQGYTGPR	[K].cLNTLGsFEcQcLQGYTGPR.[C]	C1(Carbamidomethyl); S7(Hex(1)); C10(Carbamidomethyl); C12(Carbamidomethyl)	1	1	Q01705	Q01705	Neurogenic locus notch homolog protein 1 OS=Mus musculus OX=10090 GN=Notch1 PE=1 SV=3	0	3	3	1	0	1	1	1	841.709	2523.11	2523.09	6.65726	0.00559896	0	0	174699	HCD (High Energy Collision Dissociation)	MS2	9.79119	100	15.2414	5541	5541	5537	FP021821_10.raw	0/0		7.90352	607.68	607.68	3.6	1.24877e-08	6.95973e-10	0	0
FALSE	High	PMI-Byonic	PMI-Byonic (A2)	A	2	Unambiguous	CLNTLGSFECQCLQGYTGPR	[K].cLnTLGsFEcQcLQGYTGPR.[C]	C1(Carbamidomethyl); N3(Oxidation); S7(Hex(1)); C10(Carbamidomethyl); C12(Carbamidomethyl)	1	1	Q01705	Q01705	Neurogenic locus notch homolog protein 1 OS=Mus musculus OX=10090 GN=Notch1 PE=1 SV=3	0	3	3	1	0	1	1	1	847.038	2539.1	2539.09	4.19498	0.00355047	0	0	425721	HCD (High Energy Collision Dissociation)	MS2	0	100	15.3402	5583	5583	5581	FP021821_10.raw	0/0		9.31365	652.84	652.84	3.6	4.85675e-10	6.33419e-11	0	0
FALSE	High	PMI-Byonic	PMI-Byonic (A2)	A	2	Unambiguous	GFNGHLCQYDVDECASTPCKNGAK	[K].GFnGHLcQYDVDEcAsTPcKNGAK.[C]	N3(Deamidated); C7(Carbamidomethyl); C14(Carbamidomethyl); S16(Hex(1)Pent(2)); C19(Carbamidomethyl)	1	1	Q01705	Q01705	Neurogenic locus notch homolog protein 1 OS=Mus musculus OX=10090 GN=Notch1 PE=1 SV=3	1	4	4	1	0	1	1	1	789.579	3155.29	3155.28	5.3592	0.00422744	0	0	265295	HCD (High Energy Collision Dissociation)	MS2	28.8969	100	11.552	3966	3966	3964	FP021821_10.raw	0/0		11.2111	788.964	788.964	1.2	6.14968e-12	1.71289e-12	0	0
FALSE	High	PMI-Byonic	PMI-Byonic (A2)	A	2	Unambiguous	GFNGHLCQYDVDECASTPCKNGAK	[K].GFNGHLcQYDVDEcAsTPcKnGAK.[C]	C7(Carbamidomethyl); C14(Carbamidomethyl); S16(Hex(1)Pent(2)); C19(Carbamidomethyl); N21(Deamidated)	1	1	Q01705	Q01705	Neurogenic locus notch homolog protein 1 OS=Mus musculus OX=10090 GN=Notch1 PE=1 SV=3	1	4	4	1	0	1	1	1	789.576	3155.28	3155.28	1.95468	0.00154189	0	0	270244	HCD (High Energy Collision Dissociation)	MS2	2.28085	100	11.1382	3789	3789	3788	FP021821_10.raw	0/0		14.2121	944.216	944.216	1.2	6.13555e-15	7.66934e-16	0	0
FALSE	High	PMI-Byonic	PMI-Byonic (A2)	A	2	Unambiguous	GFNGHLCQYDVDECASTPCKNGAK	[K].GFNGHLcQYDVDEcAsTPcKnGAK.[C]	C7(Carbamidomethyl); C14(Carbamidomethyl); S16(Hex(1)); C19(Carbamidomethyl); N21(Deamidated)	1	1	Q01705	Q01705	Neurogenic locus notch homolog protein 1 OS=Mus musculus OX=10090 GN=Notch1 PE=1 SV=3	1	4	4	1	0	1	1	1	724.057	2893.21	2891.19	696.523	0.503445	0	0	176608	HCD (High Energy Collision Dissociation)	MS2	33.63	100	11.0198	3739	3739	3733	FP021821_10.raw	0/0		5.62892	389.058	389.058	1.2	2.35006e-06	1.83295e-07	0	0
FALSE	High	PMI-Byonic	PMI-Byonic (A2)	A	2	Unambiguous	GFNGHLCQYDVDECASTPCKNGAK	[K].GFnGHLcQYDVDEcAsTPcKNGAK.[C]	N3(Deamidated); C7(Carbamidomethyl); C14(Carbamidomethyl); S16(Hex(1)Pent(2)); C19(Carbamidomethyl)	1	1	Q01705	Q01705	Neurogenic locus notch homolog protein 1 OS=Mus musculus OX=10090 GN=Notch1 PE=1 SV=3	1	4	4	1	0	1	1	1	789.576	3155.28	3155.28	2.26419	0.00178603	0	0	85060.6	HCD (High Energy Collision Dissociation)	MS2	0	100	11.4356	3917	3917	3909	FP021821_10.raw	0/0		8.45794	693.976	693.976	1.2	3.48389e-09	2.9317e-10	0	0
FALSE	High	PMI-Byonic	PMI-Byonic (A2)	A	2	Unambiguous	GFNGHLCQYDVDECASTPCK	[K].GFNGHLcQYDVDEcAsTPcK.[N]	C7(Carbamidomethyl); C14(Carbamidomethyl); S16(Hex(1)Pent(2)); C19(Carbamidomethyl)	1	1	Q01705	Q01705	Neurogenic locus notch homolog protein 1 OS=Mus musculus OX=10090 GN=Notch1 PE=1 SV=3	0	3	3	1	0	1	1	1	928.707	2784.11	2784.1	4.15034	0.00385164	0	0	141589	HCD (High Energy Collision Dissociation)	MS2	0	100	11.5928	3984	3984	3975	FP021821_10.raw	0/0		7.71504	561.183	561.183	1.2	1.92733e-08	1.50356e-09	0	0
FALSE	High	PMI-Byonic	PMI-Byonic (A2)	A	2	Unambiguous	GFNGHLCQYDVDECASTPCKNGAK	[K].GFNGHLcQYDVDEcAsTPcKNGAK.[C]	C7(Carbamidomethyl); C14(Carbamidomethyl); S16(Hex(1)Pent(2)); C19(Carbamidomethyl)	1	1	Q01705	Q01705	Neurogenic locus notch homolog protein 1 OS=Mus musculus OX=10090 GN=Notch1 PE=1 SV=3	1	4	4	1	0	1	1	1	789.581	3155.3	3154.29	320.727	0.252917	0	0	236464	HCD (High Energy Collision Dissociation)	MS2	7.59267	100	10.6361	3576	3576	3568	FP021821_10.raw	0/0		12.2111	834.379	834.379	1.2	6.14979e-13	1.4118e-13	0	0
FALSE	High	PMI-Byonic	PMI-Byonic (A2)	A	2	Unambiguous	GFNGHLCQYDVDECASTPCKNGAK	[K].GFNGHLcqYDVDEcAsTPcKnGAK.[C]	C7(Carbamidomethyl); Q8(Deamidated); C14(Carbamidomethyl); S16(Hex(1)Pent(2)); C19(Carbamidomethyl); N21(Deamidated)	1	1	Q01705	Q01705	Neurogenic locus notch homolog protein 1 OS=Mus musculus OX=10090 GN=Notch1 PE=1 SV=3	1	4	4	1	0	1	1	1	789.822	3156.27	3156.26	1.99047	0.00157061	0	0	210818	HCD (High Energy Collision Dissociation)	MS2	0	100	11.747	4050	4050	4041	FP021821_10.raw	0/0		8.82583	684.689	684.689	1.2	1.49338e-09	1.44649e-10	0	0
FALSE	High	PMI-Byonic	PMI-Byonic (A2)	A	2	Unambiguous	GFNGHLCQYDVDECASTPCKNGAK	[K].GFNGHLcqYDVDEcAsTPcKnGAK.[C]	C7(Carbamidomethyl); Q8(Deamidated); C14(Carbamidomethyl); S16(Hex(1)Pent(2)); C19(Carbamidomethyl); N21(Deamidated)	1	1	Q01705	Q01705	Neurogenic locus notch homolog protein 1 OS=Mus musculus OX=10090 GN=Notch1 PE=1 SV=3	1	4	4	1	0	1	1	1	789.826	3156.28	3156.26	6.70889	0.00529375	0	0	209230	HCD (High Energy Collision Dissociation)	MS2	3.3291	100	11.877	4106	4106	4096	FP021821_10.raw	0/0		7.21114	583.704	583.704	1.2	6.14972e-08	8.88836e-09	0	0
FALSE	High	PMI-Byonic	PMI-Byonic (A2)	A	2	Unambiguous	GFNGHLCQYDVDECASTPCKNGAK	[K].GFNGHLcQYDVDEcAsTPcKNGAK.[C]	C7(Carbamidomethyl); C14(Carbamidomethyl); S16(Hex(1)Pent(2)); C19(Carbamidomethyl)	1	1	Q01705	Q01705	Neurogenic locus notch homolog protein 1 OS=Mus musculus OX=10090 GN=Notch1 PE=1 SV=3	1	4	4	1	0	1	1	1	789.333	3154.31	3154.29	5.09226	0.00401562	0	0	187305	HCD (High Energy Collision Dissociation)	MS2	6.51945	100	10.8908	3684	3684	3678	FP021821_10.raw	0/0		10.6797	774.518	774.518	1.2	2.09061e-11	3.45799e-12	0	0
FALSE	High	PMI-Byonic	PMI-Byonic (A2)	A	2	Unambiguous	GFNGHLCQYDVDECASTPCKNGAK	[K].GFNGHLcQYDVDEcAsTPcKNGAK.[C]	C7(Carbamidomethyl); C14(Carbamidomethyl); S16(Hex(1)Pent(2)); C19(Carbamidomethyl)	1	1	Q01705	Q01705	Neurogenic locus notch homolog protein 1 OS=Mus musculus OX=10090 GN=Notch1 PE=1 SV=3	1	4	4	1	0	1	1	1	789.332	3154.3	3154.29	3.93127	0.00310009	0	0	840639	HCD (High Energy Collision Dissociation)	MS2	0	100	10.7544	3626	3626	3623	FP021821_10.raw	0/0		30.0057	1088.01	1088.01	1.2	9.86859e-31	9.86761e-31	0	0
FALSE	High	PMI-Byonic	PMI-Byonic (A2)	A	2	Unambiguous	GFNGHLCQYDVDECASTPCK	[K].GFNGHLcQYDVDEcAsTPcK.[N]	C7(Carbamidomethyl); C14(Carbamidomethyl); S16(Hex(1)Pent(2)); C19(Carbamidomethyl)	1	1	Q01705	Q01705	Neurogenic locus notch homolog protein 1 OS=Mus musculus OX=10090 GN=Notch1 PE=1 SV=3	0	3	3	1	0	1	1	1	928.706	2784.1	2784.1	2.50613	0.00232577	0	0	176030	HCD (High Energy Collision Dissociation)	MS2	55.2927	100	11.7064	4032	4032	4030	FP021821_10.raw	0/0		4.88436	330.691	330.691	1.2	1.3051e-05	6.74638e-07	0	0
FALSE	High	PMI-Byonic	PMI-Byonic (A2)	A	2	Unambiguous	GFNGHLCQYDVDECASTPCKNGAK	[K].GFNGHLcQYDVDEcAsTPcKnGAK.[C]	C7(Carbamidomethyl); C14(Carbamidomethyl); S16(Hex(1)Pent(2)); C19(Carbamidomethyl); N21(Deamidated)	1	1	Q01705	Q01705	Neurogenic locus notch homolog protein 1 OS=Mus musculus OX=10090 GN=Notch1 PE=1 SV=3	1	4	4	1	0	1	1	1	789.577	3155.29	3155.28	3.73432	0.0029457	0	0	961020	HCD (High Energy Collision Dissociation)	MS2	2.23965	100	11.0089	3734	3734	3733	FP021821_10.raw	0/0		30.0057	1128.43	1128.43	1.2	9.86859e-31	9.8681e-31	0	0
FALSE	High	PMI-Byonic	PMI-Byonic (A2)	A	2	Unambiguous	HGGTCQDRDNSYLCLCLK	[R].HGGtcQDRDNSYLcLcLK.[G]	T4(HexNAc(1)Hex(1)Fuc(1)NeuAc(1)); C5(Carbamidomethyl); C14(Carbamidomethyl); C16(Carbamidomethyl)	1	1	Q01705	Q01705	Neurogenic locus notch homolog protein 1 OS=Mus musculus OX=10090 GN=Notch1 PE=1 SV=3	1	4	4	1	0	1	1	1	750.569	2999.25	2999.24	2.83436	0.00212523	0	0	179046	HCD (High Energy Collision Dissociation)	MS2	7.26376	100	12.6934	4456	4456	4448	FP021821_10.raw	0/0		3.48889	266.018	266.018	0.8	0.00032442	2.12863e-05	0	0
[truncated: 7 more columns]

## Sheet: FP031221_11
Checked	Confidence	Identifying Node Type	Identifying Node	Search ID	Identifying Node No	PSM Ambiguity	Sequence	Annotated Sequence	Modifications	# Protein Groups	# Proteins	Master Protein Accessions	Protein Accessions	Protein Descriptions	# Missed Cleavages	Charge	Original Precursor Charge	DeltaScore	DeltaCn	Rank	Search Engine Rank	Concatenated Rank	m/z [Da]	MH+ [Da]	Theo. MH+ [Da]	DeltaM [ppm]	Deltam/z [Da]	Matched Ions	Total Ions	Intensity	Activation Type	MS Order	Isolation Interference [%]	Ion Inject Time [ms]	RT [min]	First Scan	Last Scan	Master Scan(s)	Spectrum File	Ions Matched	Annotation	|Log Prob|	Byonic Score	Delta Byonic Score	Delta Mod Score	PEP 2D	q-Value 2D	FDR 2D	Peptide Group FDR 2D
FALSE	Medium	PMI-Byonic	PMI-Byonic (A2)	A	2	Unambiguous	GLRCSQPSGTCLNGGR	[R].GLRcsQPsGTcLnGGR.[C]	C4(Carbamidomethyl); S5(HexNAc(1)Fuc(1)); S8(HexNAc(1)Hex(1)Fuc(1)); C11(Carbamidomethyl); N13(Oxidation)	1	1	Q01705	Q01705	Neurogenic locus notch homolog protein 1 OS=Mus musculus OX=10090 GN=Notch1 PE=1 SV=3	1	3	3	1	0	1	1	1	866.046	2596.12	2596.12	0.298857	0.000258624	0	0	656690	HCD (High Energy Collision Dissociation)	MS2	9.50502	100	14.5037	6128	6128	6125	FP031221_11.raw	0/0		0.00748791	5.90077	5.90077	0	0.982906	0.0338848	0.0125786	0.012987
FALSE	High	PMI-Byonic	PMI-Byonic (A2)	A	2	Unambiguous	CSQPSGTCLNGGR	[R].cSQPSGTcLnGGR.[C]	C1(Carbamidomethyl); C8(Carbamidomethyl); N10(Deamidated)	1	1	Q01705	Q01705	Neurogenic locus notch homolog protein 1 OS=Mus musculus OX=10090 GN=Notch1 PE=1 SV=3	0	2	2	1	0	1	1	1	697.793	1394.58	1394.58	-0.482849	-0.000336686	0	0	2.07731e+06	HCD (High Energy Collision Dissociation)	MS2	24.5889	79.1807	6.87098	2543	2543	2539	FP031221_11.raw	0/0		9.47861	686.498	678.557	73.843	3.32194e-10	1.56138e-11	0	0
FALSE	High	PMI-Byonic	PMI-Byonic (A2)	A	2	Unambiguous	CSQPSGTCLNGGR	[R].cSQPSGTcLnGGR.[C]	C1(Carbamidomethyl); C8(Carbamidomethyl); N10(Deamidated)	1	1	Q01705	Q01705	Neurogenic locus notch homolog protein 1 OS=Mus musculus OX=10090 GN=Notch1 PE=1 SV=3	0	2	2	1	0	1	1	1	697.793	1394.58	1394.58	0.392471	0.000273666	0	0	3.59152e+06	HCD (High Energy Collision Dissociation)	MS2	4.30625	71.3623	6.9917	2595	2595	2594	FP031221_11.raw	0/0		10.4786	706.141	676.887	89.56	3.32194e-11	1.96235e-12	0	0
FALSE	High	PMI-Byonic	PMI-Byonic (A2)	A	2	Unambiguous	CSQPSGTCLNGGR	[R].cSQPSGTcLnGGR.[C]	C1(Carbamidomethyl); C8(Carbamidomethyl); N10(Deamidated)	1	1	Q01705	Q01705	Neurogenic locus notch homolog protein 1 OS=Mus musculus OX=10090 GN=Notch1 PE=1 SV=3	0	2	2	1	0	1	1	1	697.794	1394.58	1394.58	1.61792	0.00112816	0	0	1724485	HCD (High Energy Collision Dissociation)	MS2	10.7022	100	7.11957	2650	2650	2649	FP031221_11.raw	0/0		9.47861	693.888	660.017	69.0703	3.32194e-10	1.70931e-11	0	0
FALSE	High	PMI-Byonic	PMI-Byonic (A2)	A	2	Unambiguous	CSQPSGTCLNGGR	[R].cSQPSGTcLnGGR.[C]	C1(Carbamidomethyl); C8(Carbamidomethyl); N10(Deamidated)	1	1	Q01705	Q01705	Neurogenic locus notch homolog protein 1 OS=Mus musculus OX=10090 GN=Notch1 PE=1 SV=3	0	2	2	1	0	1	1	1	697.794	1394.58	1394.58	1.70545	0.00118919	0	0	492186	HCD (High Energy Collision Dissociation)	MS2	0	100	7.30864	2733	2733	2726	FP031221_11.raw	0/0		6.3691	547.73	547.73	55.4905	4.27463e-07	1.38467e-08	0	0
FALSE	High	PMI-Byonic	PMI-Byonic (A2)	A	2	Unambiguous	CQDSNPCLSTPCKNAGTCHVVDHGGTVDYACSCPLGFSGPLCLTPLDNACLANPCRNGGTCDLLTLTEYK	[R].cQDSNPcLSTPcKNAGtcHVVDHGGtVDYAcScPLGFSGPLcLTPLDNAcLANPcRnGGTcDLLTLTEYK.[C]	C1(Carbamidomethyl); C7(Carbamidomethyl); C12(Carbamidomethyl); T17(Hex(1)Pent(1)); C18(Carbamidomethyl); T26(Hex(1)Pent(2)); C31(Carbamidomethyl); C33(Carbamidomethyl); C42(Carbamidomethyl); C50(Carbamidomethyl); C55(Carbamidomethyl); N57(Deamidated); C61(Carbamidomethyl)	1	1	Q01705	Q01705	Neurogenic locus notch homolog protein 1 OS=Mus musculus OX=10090 GN=Notch1 PE=1 SV=3	2	6	6	1	0	1	1	1	1423.62	8536.66	8538.63	-230.716	-0.328333	0	0	0	HCD (High Energy Collision Dissociation)	MS2		12.3516	16.1303	6830	6830	6829	FP031221_11.raw	0/0		14.5132	1007.87	1007.87	0	3.06778e-15	3.45183e-16	0	0
FALSE	High	PMI-Byonic	PMI-Byonic (A2)	A	2	Unambiguous	CQDSNPCLSTPCKNAGTCHVVDHGGTVDYACSCPLGFSGPLCLTPLDNACLANPCRNGGTCDLLTLTEYK	[R].cQDSNPcLSTPcKnAGtcHVVDhGGTVDYAcScPLGFSGPLcLTPLDNAcLANPcRNGGTcDLLTLTEYK.[C]	C1(Carbamidomethyl); C7(Carbamidomethyl); C12(Carbamidomethyl); N14(Oxidation); T17(HexNAc(1)Hex(1)Fuc(1)NeuAc(1)); C18(Carbamidomethyl); H23(Oxidation); C31(Carbamidomethyl); C33(Carbamidomethyl); C42(Carbamidomethyl); C50(Carbamidomethyl); C55(Carbamidomethyl); C61(Carbamidomethyl)	1	1	Q01705	Q01705	Neurogenic locus notch homolog protein 1 OS=Mus musculus OX=10090 GN=Notch1 PE=1 SV=3	2	6	6	1	0	1	1	1	1443.3	8654.75	8651.69	353.33	0.509483	0	0	1.05572e+06	HCD (High Energy Collision Dissociation)	MS2	72.2238	100	16.1481	6839	6839	6829	FP031221_11.raw	0/0		9.50629	775.916	775.916	0	3.11684e-10	1.41205e-11	0	0
FALSE	High	PMI-Byonic	PMI-Byonic (A2)	A	2	Unambiguous	CQDSNPCLSTPCKNAGTCHVVDHGGTVDYACSCPLGFSGPLCLTPLDNACLANPCRNGGTCDLLTLTEYKCR	[R].cQDSnPcLSTPcKNAGTcHVVDHGGTVDYAcScPLGFsGPLcLTPLDNAcLANPcrNGGtcDLLTLTEYKcR.[C]	C1(Carbamidomethyl); N5(Deamidated); C7(Carbamidomethyl); C12(Carbamidomethyl); C18(Carbamidomethyl); C31(Carbamidomethyl); C33(Carbamidomethyl); S38(HexNAc(1)Fuc(1)); C42(Carbamidomethyl); C50(Carbamidomethyl); C55(Carbamidomethyl); R56(Deamidated); T60(HexNAc(1)Fuc(1)); C61(Carbamidomethyl); C71(Carbamidomethyl)	1	1	Q01705	Q01705	Neurogenic locus notch homolog protein 1 OS=Mus musculus OX=10090 GN=Notch1 PE=1 SV=3	3	6	6	1	0	1	1	1	1474.47	8841.79	8833.79	905.214	1.33275	0	0	1.31375e+06	HCD (High Energy Collision Dissociation)	MS2	22.688	100	16.1828	6853	6853	6851	FP031221_11.raw	0/0		10.2574	847.607	847.607	0	5.52895e-11	3.8613e-12	0	0
FALSE	High	PMI-Byonic	PMI-Byonic (A2)	A	2	Unambiguous	CQDSNPCLSTPCKNAGTCHVVDHGGTVDYACSCPLGFSGPLCLTPLDNACLANPCR	[R].cQDSNPcLStPcKNAGtcHVVDHGGTVDYAcScPLGFSGPLcLTPLDNAcLANPcR.[N]	C1(Carbamidomethyl); C7(Carbamidomethyl); T10(Hex(1)Pent(2)); C12(Carbamidomethyl); T17(HexNAc(1)Hex(1)Fuc(1)); C18(Carbamidomethyl); C31(Carbamidomethyl); C33(Carbamidomethyl); C42(Carbamidomethyl); C50(Carbamidomethyl); C55(Carbamidomethyl)	1	1	Q01705	Q01705	Neurogenic locus notch homolog protein 1 OS=Mus musculus OX=10090 GN=Notch1 PE=1 SV=3	1	5	5	1	0	1	1	1	1438.62	7189.06	7189.01	7.12205	0.0102401	0	0	68796.6	HCD (High Energy Collision Dissociation)	MS2	0	100	14.3763	6073	6073	6070	FP031221_11.raw	0/0		13.0946	941.054	941.054	0	8.04195e-14	6.32198e-15	0	0
FALSE	High	PMI-Byonic	PMI-Byonic (A2)	A	2	Unambiguous	CQDSNPCLSTPCKNAGTCHVVDHGGTVDYACSCPLGFSGPLCLTPLDNACLANPCRNGGTCDLLTLTEYK	[R].cQDSNPcLSTPcKNAGtcHVVDHGGTVDYAcScPLGFSGPLcLTPLDNAcLANPcRnGGtcDLLTLTEYK.[C]	C1(Carbamidomethyl); C7(Carbamidomethyl); C12(Carbamidomethyl); T17(HexNAc(1)Fuc(1)); C18(Carbamidomethyl); C31(Carbamidomethyl); C33(Carbamidomethyl); C42(Carbamidomethyl); C50(Carbamidomethyl); C55(Carbamidomethyl); N57(Deamidated); T60(Hex(1)Pent(2)); C61(Carbamidomethyl)	1	1	Q01705	Q01705	Neurogenic locus notch homolog protein 1 OS=Mus musculus OX=10090 GN=Notch1 PE=1 SV=3	2	6	6	1	0	1	1	1	1433.12	8593.69	8593.68	1.17954	0.00168944	0	0	243325	HCD (High Energy Collision Dissociation)	MS2	0	70.8791	16.2461	6881	6881	6873	FP031221_11.raw	0/0		12.6967	867.25	867.25	0	2.01049e-13	1.28724e-14	0	0
FALSE	High	PMI-Byonic	PMI-Byonic (A2)	A	2	Unambiguous	CQDSNPCLSTPCKNAGTCHVVDHGGTVDYACSCPLGFSGPLCLTPLDNACLANPCRNGGTCDLLTLTEYK	[R].cQDSNPcLSTPcKNAGtcHVVDHGGtVDYAcScPLGFSGPLcLTPLDNAcLANPcRnGGTcDLLTLTEYK.[C]	C1(Carbamidomethyl); C7(Carbamidomethyl); C12(Carbamidomethyl); T17(Hex(1)Pent(1)); C18(Carbamidomethyl); T26(Hex(1)Pent(2)); C31(Carbamidomethyl); C33(Carbamidomethyl); C42(Carbamidomethyl); C50(Carbamidomethyl); C55(Carbamidomethyl); N57(Deamidated); C61(Carbamidomethyl)	1	1	Q01705	Q01705	Neurogenic locus notch homolog protein 1 OS=Mus musculus OX=10090 GN=Notch1 PE=1 SV=3	2	6	6	1	0	1	1	1	1424.45	8541.69	8538.63	357.76	0.50913	0	0	3.28726e+06	HCD (High Energy Collision Dissociation)	MS2	0	56.4513	16.275	6894	6894	6884	FP031221_11.raw	0/0		12.5063	915.745	915.745	0	3.11708e-13	2.47821e-14	0	0
FALSE	High	PMI-Byonic	PMI-Byonic (A2)	A	2	Unambiguous	CQDSNPCLSTPCKNAGTCHVVDHGGTVDYACSCPLGFSGPLCLTPLDNACLANPCRNGGTCDLLTLTEYK	[R].cQDSNPcLSTPcKNAGtcHVVDHGGTVDYAcScPLGFSGPLcLTPLDNAcLANPcRnGGtcDLLTLTEYK.[C]	C1(Carbamidomethyl); C7(Carbamidomethyl); C12(Carbamidomethyl); T17(HexNAc(1)Fuc(1)); C18(Carbamidomethyl); C31(Carbamidomethyl); C33(Carbamidomethyl); C42(Carbamidomethyl); C50(Carbamidomethyl); C55(Carbamidomethyl); N57(Deamidated); T60(Hex(1)Pent(2)); C61(Carbamidomethyl)	1	1	Q01705	Q01705	Neurogenic locus notch homolog protein 1 OS=Mus musculus OX=10090 GN=Notch1 PE=1 SV=3	2	6	6	1	0	1	1	1	1433.96	8598.71	8593.68	585.503	0.838604	0	0	1.14494e+06	HCD (High Energy Collision Dissociation)	MS2	49.3016	100	16.3737	6937	6937	6928	FP031221_11.raw	0/0		10.6967	779.899	779.899	0	2.01051e-11	1.131e-12	0	0
FALSE	High	PMI-Byonic	PMI-Byonic (A2)	A	2	Unambiguous	CQDSNPCLSTPCKNAGTCHVVDHGGTVDYACSCPLGFSGPLCLTPLDNACLANPCRNGGTCDLLTLTEYK	[R].cQDSNPcLSTPcKNAGtcHVVDHGGtVDYAcScPLGFSGPLcLTPLDNAcLANPcRnGGTcDLLTLTEYK.[C]	C1(Carbamidomethyl); C7(Carbamidomethyl); C12(Carbamidomethyl); T17(Hex(1)Pent(1)); C18(Carbamidomethyl); T26(Hex(1)Pent(2)); C31(Carbamidomethyl); C33(Carbamidomethyl); C42(Carbamidomethyl); C50(Carbamidomethyl); C55(Carbamidomethyl); N57(Deamidated); C61(Carbamidomethyl)	1	1	Q01705	Q01705	Neurogenic locus notch homolog protein 1 OS=Mus musculus OX=10090 GN=Notch1 PE=1 SV=3	2	6	6	1	0	1	1	1	1424.46	8541.69	8538.63	358.446	0.510106	0	0	1.33077e+06	HCD (High Energy Collision Dissociation)	MS2	50.2636	100	16.3843	6941	6941	6939	FP031221_11.raw	0/0		12.5063	949.051	949.051	0	3.11708e-13	2.68613e-14	0	0
FALSE	High	PMI-Byonic	PMI-Byonic (A2)	A	2	Ambiguous	CQDSNPCLSTPCKNAGTCHVVDHGGTVDYACSCPLGFSGPLCLTPLDNACLANPCRNGGTCDLLTLTEYK	[R].cqDSNPcLSTPcKnAGTcHVVDHGGTVDYAcScPLGFsGPLcLtPLDNAcLANPcRNGGTcDLLTLTEYK.[C]	C1(Carbamidomethyl); Q2(Deamidated); C7(Carbamidomethyl); C12(Carbamidomethyl); N14(Deamidated); C18(Carbamidomethyl); C31(Carbamidomethyl); C33(Carbamidomethyl); S38(HexNAc(1)Fuc(1)); C42(Carbamidomethyl); T44(HexNAc(1)Fuc(1)); C50(Carbamidomethyl); C55(Carbamidomethyl); C61(Carbamidomethyl)	1	1	Q01705	Q01705	Neurogenic locus notch homolog protein 1 OS=Mus musculus OX=10090 GN=Notch1 PE=1 SV=3	2	5	5		0	2	2	2	1705.54	8523.67	8517.66	705.036	1.20105	0	0	2.35121e+06	HCD (High Energy Collision Dissociation)	MS2	0	96.7906	16.3952	6946	6946	6939	FP031221_11.raw	0/0		12.0353	873.134	873.134	0	9.21866e-13	7.73682e-14	0	0
FALSE	Medium	PMI-Byonic	PMI-Byonic (A2)	A	2	Unambiguous	CQDSNPCLSTPCKNAGTCHVVDHGGTVDYACSCPLGFSGPLCLTPLDNACLANPCRNGGTCDLLTLTEYK	[R].cQDSNPcLSTPcKNAGtcHVVDhGGTVdYAcscPLGFSGPLcLTPLDNAcLANPcRNGGTcDLLTLTEYK.[C]	C1(Carbamidomethyl); C7(Carbamidomethyl); C12(Carbamidomethyl); T17(Hex(1)Pent(2)); C18(Carbamidomethyl); H23(Oxidation); D28(Oxidation); C31(Carbamidomethyl); S32(Hex(1)Pent(2)); C33(Carbamidomethyl); C42(Carbamidomethyl); C50(Carbamidomethyl); C55(Carbamidomethyl); C61(Carbamidomethyl)	1	1	Q01705	Q01705	Neurogenic locus notch homolog protein 1 OS=Mus musculus OX=10090 GN=Notch1 PE=1 SV=3	2	6	6		0	1	1	1	1451.79	8705.73	8701.68	464.772	0.67405	0	0	850949	HCD (High Energy Collision Dissociation)	MS2	39.8608	100	16.124	6828	6828	6818	FP031221_11.raw	0/0		0.00441669	201.042	201.042	0	0.989882	0.0398597	0.0125	0.0128205
FALSE	High	PMI-Byonic	PMI-Byonic (A2)	A	2	Unambiguous	CQDSNPCLSTPCKNAGTCHVVDHGGTVDYACSCPLGFSGPLCLTPLDNACLANPCRNGGTCDLLTLTEYK	[R].cQDSnPcLSTPcKNAGTcHVVDHGGTVDYAcScPLGFsGPLcLtPLDNAcLANPcRNGGTcDLLTLTEYK.[C]	C1(Carbamidomethyl); N5(Deamidated); C7(Carbamidomethyl); C12(Carbamidomethyl); C18(Carbamidomethyl); C31(Carbamidomethyl); C33(Carbamidomethyl); S38(HexNAc(1)Fuc(1)); C42(Carbamidomethyl); T44(HexNAc(1)Fuc(1)); C50(Carbamidomethyl); C55(Carbamidomethyl); C61(Carbamidomethyl)	1	1	Q01705	Q01705	Neurogenic locus notch homolog protein 1 OS=Mus musculus OX=10090 GN=Notch1 PE=1 SV=3	2	6	6	1	0	1	1	1	1421.45	8523.68	8516.68	822.713	1.1678	0	0	1.49311e+06	HCD (High Energy Collision Dissociation)	MS2	29.3666	100	16.4222	6958	6958	6950	FP031221_11.raw	0/0		6.69669	577.502	577.502	0	2.01051e-07	4.37418e-09	0	0
FALSE	High	PMI-Byonic	PMI-Byonic (A2)	A	2	Unambiguous	CQDSNPCLSTPCKNAGTCHVVDHGGTVDYACSCPLGFSGPLCLTPLDNACLANPCRNGGTCDLLTLTEYKCR	[R].cQDSnPcLSTPcKNAGtcHVVDHGGTVDYAcscPLGFSGPLcLTPLDNAcLANPcrNGGTcDLLTLTEYKcR.[C]	C1(Carbamidomethyl); N5(Deamidated); C7(Carbamidomethyl); C12(Carbamidomethyl); T17(HexNAc(1)Fuc(1)); C18(Carbamidomethyl); C31(Carbamidomethyl); S32(HexNAc(1)Fuc(1)); C33(Carbamidomethyl); C42(Carbamidomethyl); C50(Carbamidomethyl); C55(Carbamidomethyl); R56(Deamidated); C61(Carbamidomethyl); C71(Carbamidomethyl)	1	1	Q01705	Q01705	Neurogenic locus notch homolog protein 1 OS=Mus musculus OX=10090 GN=Notch1 PE=1 SV=3	3	6	6	1	0	1	1	1	1474.31	8840.8	8833.79	792.869	1.16734	0	0	748036	HCD (High Energy Collision Dissociation)	MS2	29.4402	100	16.4474	6969	6969	6961	FP031221_11.raw	0/0		12.2574	904.947	904.947	0	5.52857e-13	5.30864e-14	0	0
FALSE	High	PMI-Byonic	PMI-Byonic (A2)	A	2	Unambiguous	CQDSNPCLSTPCKNAGTCHVVDHGGTVDYACSCPLGFSGPLCLTPLDNACLANPCR	[R].cQDSNPcLSTPcKnAGtcHVVDHGGtVDYAcScPLGFSGPLcLTPLDNAcLANPcR.[N]	C1(Carbamidomethyl); C7(Carbamidomethyl); C12(Carbamidomethyl); N14(Deamidated); T17(Hex(1)Pent(1)); C18(Carbamidomethyl); T26(Fuc(1)); C31(Carbamidomethyl); C33(Carbamidomethyl); C42(Carbamidomethyl); C50(Carbamidomethyl); C55(Carbamidomethyl)	1	1	Q01705	Q01705	Neurogenic locus notch homolog protein 1 OS=Mus musculus OX=10090 GN=Notch1 PE=1 SV=3	1	5	5	1	0	1	1	1	1339.18	6691.88	6692.82	-140.373	-0.187898	0	0	0	HCD (High Energy Collision Dissociation)	MS2		100	14.5379	6143	6143	6136	FP031221_11.raw	0/0		8.21943	651.57	651.57	0	6.03353e-09	3.20456e-10	0	0
FALSE	High	PMI-Byonic	PMI-Byonic (A2)	A	2	Unambiguous	CQDSNPCLSTPCKNAGTCHVVDHGGTVDYACSCPLGFSGPLCLTPLDNACLANPCRNGGTCDLLTLTEYK	[R].cQDSNPcLSTPcKNAGtcHVVDHGGTVDYAcScPLGFsGPLcLTPLDNAcLANPcRnGGTcDLLTLTEYK.[C]	C1(Carbamidomethyl); C7(Carbamidomethyl); C12(Carbamidomethyl); T17(Hex(1)Pent(1)); C18(Carbamidomethyl); C31(Carbamidomethyl); C33(Carbamidomethyl); S38(Hex(1)Pent(2)); C42(Carbamidomethyl); C50(Carbamidomethyl); C55(Carbamidomethyl); N57(Deamidated); C61(Carbamidomethyl)	1	1	Q01705	Q01705	Neurogenic locus notch homolog protein 1 OS=Mus musculus OX=10090 GN=Notch1 PE=1 SV=3	2	6	6	1	0	1	1	1	1424.45	8541.66	8538.63	354.328	0.504247	0	0	1.70979e+06	HCD (High Energy Collision Dissociation)	MS2	43.3863	100	16.5083	6995	6995	6994	FP031221_11.raw	0/0		13.808	994.264	994.264	0	1.5558e-14	1.41025e-15	0	0
FALSE	High	PMI-Byonic	PMI-Byonic (A2)	A	2	Unambiguous	CQDSNPCLSTPCKNAGTCHVVDHGGTVDYACSCPLGFSGPLCLTPLDNACLANPCRNGGTCDLLTLTEYK	[R].cQDSNPcLSTPcKNAGtchVVdHGGTVDYAcScPLGFsGPLcLTPLDNAcLANPcRNGGTcDLLTLTEYK.[C]	C1(Carbamidomethyl); C7(Carbamidomethyl); C12(Carbamidomethyl); T17(HexNAc(1)Hex(1)Fuc(1)); C18(Carbamidomethyl); H19(Oxidation); D22(Oxidation); C31(Carbamidomethyl); C33(Carbamidomethyl); S38(Hex(1)); C42(Carbamidomethyl); C50(Carbamidomethyl); C55(Carbamidomethyl); C61(Carbamidomethyl)	1	1	Q01705	Q01705	Neurogenic locus notch homolog protein 1 OS=Mus musculus OX=10090 GN=Notch1 PE=1 SV=3	2	5	5	1	0	1	1	1	1705.93	8525.64	8522.65	351.139	0.598527	0	0	2.17827e+06	HCD (High Energy Collision Dissociation)	MS2	21.3161	100	16.5105	6996	6996	6994	FP031221_11.raw	0/0		9.03533	733.606	733.606	0	9.21876e-10	4.38605e-11	0	0
FALSE	High	PMI-Byonic	PMI-Byonic (A2)	A	2	Unambiguous	CQDSNPCLSTPCKNAGTCHVVDHGGTVDYACSCPLGFSGPLCLTPLDNACLANPCRNGGTCDLLTLTEYK	[R].cQDSnPcLSTPcKNAGTcHVVDHGGtVDYAcScPLGFsGPLcLTPLDNAcLANPcrNGGTcDLLTLTEYK.[C]	C1(Carbamidomethyl); N5(Deamidated); C7(Carbamidomethyl); C12(Carbamidomethyl); C18(Carbamidomethyl); T26(HexNAc(1)Fuc(1)); C31(Carbamidomethyl); C33(Carbamidomethyl); S38(HexNAc(1)Fuc(1)); C42(Carbamidomethyl); C50(Carbamidomethyl); C55(Carbamidomethyl); R56(Deamidated); C61(Carbamidomethyl)	1	1	Q01705	Q01705	Neurogenic locus notch homolog protein 1 OS=Mus musculus OX=10090 GN=Notch1 PE=1 SV=3	2	6	6	1	0	1	1	1	1421.62	8524.66	8517.66	821.714	1.16651	0	0	1.11787e+06	HCD (High Energy Collision Dissociation)	MS2	0	100	16.5536	7015	7015	7005	FP031221_11.raw	0/0		9.69669	747.531	747.531	0	2.01051e-10	9.25113e-12	0	0
FALSE	High	PMI-Byonic	PMI-Byonic (A2)	A	2	Ambiguous	CQDSNPCLSTPCKNAGTCHVVDHGGTVDYACSCPLGFSGPLCLTPLDNACLANPCRNGGTCDLLTLTEYK	[R].cQDSNPcLSTPcKnAGTcHVVDHGGtVDYAcscPLGFSGPLcLTPLDNAcLANPcRNGGTcDLLTLTEYK.[C]	C1(Carbamidomethyl); C7(Carbamidomethyl); C12(Carbamidomethyl); N14(Deamidated); C18(Carbamidomethyl); T26(HexNAc(1)Fuc(1)); C31(Carbamidomethyl); S32(HexNAc(1)Fuc(1)); C33(Carbamidomethyl); C42(Carbamidomethyl); C50(Carbamidomethyl); C55(Carbamidomethyl); C61(Carbamidomethyl)	1	1	Q01705	Q01705	Neurogenic locus notch homolog protein 1 OS=Mus musculus OX=10090 GN=Notch1 PE=1 SV=3	2	5	5	0.1425	0	1	1	1	1705.54	8523.67	8516.68	820.658	1.39785	0	0	2.35121e+06	HCD (High Energy Collision Dissociation)	MS2	0	96.7906	16.3952	6946	6946	6939	FP031221_11.raw	0/0		14.0361	959.973	959.973	0	9.20333e-15	9.15114e-16	0	0
FALSE	High	PMI-Byonic	PMI-Byonic (A2)	A	2	Unambiguous	CQDSNPCLSTPCKNAGTCHVVDHGGTVDYACSCPLGFSGPLCLTPLDNACLANPCR	[R].cQDSNPcLSTPcKNAGtcHVVDHGGTVDYAcScPLGFsGPLcLTPLDNAcLANPcR.[N]	C1(Carbamidomethyl); C7(Carbamidomethyl); C12(Carbamidomethyl); T17(Hex(1)Pent(2)); C18(Carbamidomethyl); C31(Carbamidomethyl); C33(Carbamidomethyl); S38(Fuc(1)); C42(Carbamidomethyl); C50(Carbamidomethyl); C55(Carbamidomethyl)	1	1	Q01705	Q01705	Neurogenic locus notch homolog protein 1 OS=Mus musculus OX=10090 GN=Notch1 PE=1 SV=3	1	5	5	1	0	1	1	1	1365.59	6823.93	6823.87	8.18203	0.0111666	0	0	533411	HCD (High Energy Collision Dissociation)	MS2	0	33.3534	14.4269	6095	6095	6092	FP031221_11.raw	0/0		12.0945	885.593	885.593	2.4	8.04414e-13	6.69606e-14	0	0
FALSE	High	PMI-Byonic	PMI-Byonic (A2)	A	2	Unambiguous	CQDSNPCLSTPCKNAGTCHVVDHGGTVDYACSCPLGFSGPLCLTPLDNACLANPCRNGGTCDLLTLTEYK	[R].cQDSNPcLSTPcKNAGtcHVVDHGGTVDYAcScPLGFSGPLcLTPLDNAcLANPcRnGGtcDLLTLTEYK.[C]	C1(Carbamidomethyl); C7(Carbamidomethyl); C12(Carbamidomethyl); T17(HexNAc(1)Fuc(1)); C18(Carbamidomethyl); C31(Carbamidomethyl); C33(Carbamidomethyl); C42(Carbamidomethyl); C50(Carbamidomethyl); C55(Carbamidomethyl); N57(Deamidated); T60(Hex(1)Pent(2)); C61(Carbamidomethyl)	1	1	Q01705	Q01705	Neurogenic locus notch homolog protein 1 OS=Mus musculus OX=10090 GN=Notch1 PE=1 SV=3	2	6	6	1	0	1	1	1	1433.79	8597.7	8593.68	467.888	0.670146	0	0	6.53985e+06	HCD (High Energy Collision Dissociation)	MS2	0	28.9402	16.064	6801	6801	6796	FP031221_11.raw	0/0		10.6967	791.627	791.627	0	2.01051e-11	1.02731e-12	0	0
FALSE	High	PMI-Byonic	PMI-Byonic (A2)	A	2	Unambiguous	CQDSNPCLSTPCKNAGTCHVVDHGGTVDYACSCPLGFSGPLCLTPLDNACLANPCRNGGTCDLLTLTEYK	[R].cQDSNPcLSTPcKnAGtcHVVDHGGTVDYAcScPLGFSGPLcLTPLDNAcLANPcrNGGtcDLLTLTEYK.[C]	C1(Carbamidomethyl); C7(Carbamidomethyl); C12(Carbamidomethyl); N14(Deamidated); T17(Hex(1)Pent(1)); C18(Carbamidomethyl); C31(Carbamidomethyl); C33(Carbamidomethyl); C42(Carbamidomethyl); C50(Carbamidomethyl); C55(Carbamidomethyl); R56(Deamidated); T60(Hex(1)Pent(2)); C61(Carbamidomethyl)	1	1	Q01705	Q01705	Neurogenic locus notch homolog protein 1 OS=Mus musculus OX=10090 GN=Notch1 PE=1 SV=3	2	5	5	1	0	1	1	1	1709.34	8542.65	8539.62	355.596	0.607331	0	0	1.56567e+06	HCD (High Energy Collision Dissociation)	MS2	0	100	16.0698	6804	6804	6796	FP031221_11.raw	0/0		14.4418	1001.16	1001.16	1.2	3.61559e-15	4.42818e-16	0	0
FALSE	High	PMI-Byonic	PMI-Byonic (A2)	A	2	Unambiguous	CQDSNPCLSTPCKNAGTCHVVDHGGTVDYACSCPLGFSGPLCLTPLDNACLANPCR	[R].cQDSNPcLSTPcKNAGtcHVVDHGGTVDYAcScPLGFsGPLcLTPLDNAcLANPcR.[N]	C1(Carbamidomethyl); C7(Carbamidomethyl); C12(Carbamidomethyl); T17(Hex(1)Pent(2)); C18(Carbamidomethyl); C31(Carbamidomethyl); C33(Carbamidomethyl); S38(Fuc(1)); C42(Carbamidomethyl); C50(Carbamidomethyl); C55(Carbamidomethyl)	1	1	Q01705	Q01705	Neurogenic locus notch homolog protein 1 OS=Mus musculus OX=10090 GN=Notch1 PE=1 SV=3	1	5	5	1	0	1	1	1	1365.59	6823.92	6823.87	7.46648	0.0101901	0	0	728242	HCD (High Energy Collision Dissociation)	MS2	0	40.1207	14.5508	6148	6148	6147	FP031221_11.raw	0/0		13.0946	933.844	933.844	2.4	8.04195e-14	6.91476e-15	0	0
FALSE	High	PMI-Byonic	PMI-Byonic (A2)	A	2	Unambiguous	CQDSNPCLSTPCKNAGTCHVVDHGGTVDYACSCPLGFSGPLCLTPLDNACLANPCR	[R].cQDSNPcLSTPcKnAGTcHVVDHGGtVDYAcscPLGFSGPLcLTPLDNAcLANPcR.[N]	C1(Carbamidomethyl); C7(Carbamidomethyl); C12(Carbamidomethyl); N14(Deamidated); C18(Carbamidomethyl); T26(Hex(1)Pent(2)); C31(Carbamidomethyl); S32(HexNAc(1)Hex(1)Fuc(1)NeuAc(1)); C33(Carbamidomethyl); C42(Carbamidomethyl); C50(Carbamidomethyl); C55(Carbamidomethyl)	1	1	Q01705	Q01705	Neurogenic locus notch homolog protein 1 OS=Mus musculus OX=10090 GN=Notch1 PE=1 SV=3	1	5	5	1	0	1	1	1	1496.84	7480.17	7481.09	-122.873	-0.183845	0	0	198374	HCD (High Energy Collision Dissociation)	MS2	0	100	14.9403	6315	6315	6312	FP031221_11.raw	0/0		14.6179	1030.75	1030.75	0	2.41039e-15	1.95471e-16	0	0
FALSE	High	PMI-Byonic	PMI-Byonic (A2)	A	2	Unambiguous	CQDSNPCLSTPCKNAGTCHVVDHGGTVDYACSCPLGFSGPLCLTPLDNACLANPCR	[R].cQDSNPcLStPcKnAGtcHVVDHGGTVDYAcScPLGFSGPLcLTPLDNAcLANPcR.[N]	C1(Carbamidomethyl); C7(Carbamidomethyl); T10(Fuc(1)); C12(Carbamidomethyl); N14(Deamidated); T17(Hex(1)Pent(2)); C18(Carbamidomethyl); C31(Carbamidomethyl); C33(Carbamidomethyl); C42(Carbamidomethyl); C50(Carbamidomethyl); C55(Carbamidomethyl)	1	1	Q01705	Q01705	Neurogenic locus notch homolog protein 1 OS=Mus musculus OX=10090 GN=Notch1 PE=1 SV=3	1	5	5	1	0	1	1	1	1365.79	6824.9	6824.86	5.74728	0.00784487	0	0	259299	HCD (High Energy Collision Dissociation)	MS2	0	100	14.992	6337	6337	6334	FP031221_11.raw	0/0		12.0945	852.414	852.414	0	8.04414e-13	7.18123e-14	0	0
FALSE	High	PMI-Byonic	PMI-Byonic (A2)	A	2	Unambiguous	CQDSNPCLSTPCKNAGTCHVVDHGGTVDYACSCPLGFSGPLCLTPLDNACLANPCR	[R].cQDSNPcLStPcKNAGTcHVVDHGGTVDYAcscPLGFSGPLcLTPLDNAcLANPcR.[N]	C1(Carbamidomethyl); C7(Carbamidomethyl); T10(HexNAc(1)Hex(1)Fuc(1)NeuAc(1)); C12(Carbamidomethyl); C18(Carbamidomethyl); C31(Carbamidomethyl); S32(Hex(1)Pent(2)); C33(Carbamidomethyl); C42(Carbamidomethyl); C50(Carbamidomethyl); C55(Carbamidomethyl)	1	1	Q01705	Q01705	Neurogenic locus notch homolog protein 1 OS=Mus musculus OX=10090 GN=Notch1 PE=1 SV=3	1	5	5	1	0	1	1	1	1497.63	7484.13	7480.1	539.204	0.80666	0	0	1.10595e+06	HCD (High Energy Collision Dissociation)	MS2	39.4206	100	15.1853	6420	6420	6411	FP031221_11.raw	0/0		13.6955	921.009	921.009	0	2.01597e-14	1.5807e-15	0	0
FALSE	High	PMI-Byonic	PMI-Byonic (A2)	A	2	Unambiguous	CQDSNPCLSTPCKNAGTCHVVDHGGTVDYACSCPLGFSGPLCLTPLDNACLANPCR	[R].cQDSNPcLSTPcKNAGTcHVVDHGGtVDYAcscPLGFSGPLcLTPLDNAcLANPcR.[N]	C1(Carbamidomethyl); C7(Carbamidomethyl); C12(Carbamidomethyl); C18(Carbamidomethyl); T26(Hex(1)Pent(2)); C31(Carbamidomethyl); S32(HexNAc(1)Hex(1)Fuc(1)NeuAc(1)); C33(Carbamidomethyl); C42(Carbamidomethyl); C50(Carbamidomethyl); C55(Carbamidomethyl)	1	1	Q01705	Q01705	Neurogenic locus notch homolog protein 1 OS=Mus musculus OX=10090 GN=Notch1 PE=1 SV=3	1	5	5	1	0	1	1	1	1496.83	7480.1	7480.1	0.094347	0.000141145	0	0	149783	HCD (High Energy Collision Dissociation)	MS2	0	100	15.3094	6473	6473	6466	FP031221_11.raw	0/0		12.6965	865.521	865.521	0	2.01158e-13	1.42988e-14	0	0
FALSE	High	PMI-Byonic	PMI-Byonic (A2)	A	2	Unambiguous	CQDSNPCLSTPCKNAGTCHVVDHGGTVDYACSCPLGFSGPLCLTPLDNACLANPCRNGGTCDLLTLTEYKCR	[R].cQDSNPcLSTPcKNAGTcHVVDHGGTVDYAcScPLGFSGPLcLTPLDNAcLANPcRnGGTcDLLtLtEYKcR.[C]	C1(Carbamidomethyl); C7(Carbamidomethyl); C12(Carbamidomethyl); C18(Carbamidomethyl); C31(Carbamidomethyl); C33(Carbamidomethyl); C42(Carbamidomethyl); C50(Carbamidomethyl); C55(Carbamidomethyl); N57(Deamidated); C61(Carbamidomethyl); T65(Hex(1)Pent(1)); T67(Hex(1)Pent(2)); C71(Carbamidomethyl)	1	1	Q01705	Q01705	Neurogenic locus notch homolog protein 1 OS=Mus musculus OX=10090 GN=Notch1 PE=1 SV=3	3	6	6	1	0	1	1	1	1477.14	8857.81	8854.77	343.644	0.507149	0	0	1.30512e+06	HCD (High Energy Collision Dissociation)	MS2	47.726	100	15.4403	6531	6531	6521	FP031221_11.raw	0/0		30.0057	1241.79	1241.79	0.824603	9.86859e-31	9.86857e-31	0	0
FALSE	High	PMI-Byonic	PMI-Byonic (A2)	A	2	Unambiguous	CQDSNPCLSTPCKNAGTCHVVDHGGTVDYACSCPLGFSGPLCLTPLDNACLANPCRNGGTCDLLTLTEYK	[R].cQDSNPcLSTPcKNAGTcHVVDHGGtVDYAcScPLGFSGPLcLTPLDNAcLANPcRNGGtcDLLTLTEYK.[C]	C1(Carbamidomethyl); C7(Carbamidomethyl); C12(Carbamidomethyl); C18(Carbamidomethyl); T26(Hex(1)Pent(1)); C31(Carbamidomethyl); C33(Carbamidomethyl); C42(Carbamidomethyl); C50(Carbamidomethyl); C55(Carbamidomethyl); T60(Hex(1)Pent(2)); C61(Carbamidomethyl)	1	1	Q01705	Q01705	Neurogenic locus notch homolog protein 1 OS=Mus musculus OX=10090 GN=Notch1 PE=1 SV=3	2	6	6	1	0	1	1	1	1423.45	8535.68	8537.65	-230.514	-0.328008	0	0	0	HCD (High Energy Collision Dissociation)	MS2		46.1541	15.7552	6667	6667	6664	FP031221_11.raw	0/0		30.0057	1104.71	1104.71	0	9.86859e-31	9.86857e-31	0	0
FALSE	Medium	PMI-Byonic	PMI-Byonic (A2)	A	2	Unambiguous	CQDSNPCLSTPCKNAGTCHVVDHGGTVDYACSCPLGFSGPLCLTPLDNACLANPCRNGGTCDLLTLTEYK	[R].cQDSNPcLSTPcKNAGtcHVVDHGGTVDYAcscPLGFSGPLcLTPLDNAcLANPcRNGGTcDLLTLTEYK.[C]	C1(Carbamidomethyl); C7(Carbamidomethyl); C12(Carbamidomethyl); T17(Hex(1)Pent(2)); C18(Carbamidomethyl); C31(Carbamidomethyl); S32(Hex(1)Pent(1)); C33(Carbamidomethyl); C42(Carbamidomethyl); C50(Carbamidomethyl); C55(Carbamidomethyl); C61(Carbamidomethyl)	1	1	Q01705	Q01705	Neurogenic locus notch homolog protein 1 OS=Mus musculus OX=10090 GN=Notch1 PE=1 SV=3	2	3	3		0	1	1	1	1067.57	3200.7	8537.65	-625108	-1778.98	0	0	889871	HCD (High Energy Collision Dissociation)	MS2	20.5349	100	15.7801	6678	6678	6675	FP031221_11.raw	0/0		0.00441669	143.132	143.132	0	0.989882	0.0368816	0.0125392	0.0129032
FALSE	High	PMI-Byonic	PMI-Byonic (A2)	A	2	Unambiguous	CQDSNPCLSTPCKNAGTCHVVDHGGTVDYACSCPLGFSGPLCLTPLDNACLANPCRNGGTCDLLTLTEYKCR	[R].cQDSnPcLSTPcKNAGtcHVVDHGGTVDYAcscPLGFSGPLcLTPLDNAcLANPcRNGGTcDLLTLTEYKcR.[C]	C1(Carbamidomethyl); N5(Deamidated); C7(Carbamidomethyl); C12(Carbamidomethyl); T17(HexNAc(1)Fuc(1)); C18(Carbamidomethyl); C31(Carbamidomethyl); S32(HexNAc(1)Fuc(1)); C33(Carbamidomethyl); C42(Carbamidomethyl); C50(Carbamidomethyl); C55(Carbamidomethyl); C61(Carbamidomethyl); C71(Carbamidomethyl)	1	1	Q01705	Q01705	Neurogenic locus notch homolog protein 1 OS=Mus musculus OX=10090 GN=Notch1 PE=1 SV=3	3	6	6	1	0	1	1	1	1473.97	8838.79	8832.81	677.74	0.997724	0	0	1.70061e+06	HCD (High Energy Collision Dissociation)	MS2	21.546	100	15.7931	6684	6684	6675	FP031221_11.raw	0/0		13.257	966.974	966.974	0	5.53295e-14	4.33597e-15	0	0
FALSE	High	PMI-Byonic	PMI-Byonic (A2)	A	2	Unambiguous	CQDSNPCLSTPCKNAGTCHVVDHGGTVDYACSCPLGFSGPLCLTPLDNACLANPCRNGGTCDLLTLTEYK	[R].cQDSNPcLSTPcKNAGtcHVVDHGGTVDYAcScPLGFSGPLcLtPLDNAcLANPcRNGGTcDLLTLTEYK.[C]	C1(Carbamidomethyl); C7(Carbamidomethyl); C12(Carbamidomethyl); T17(HexNAc(1)Fuc(1)); C18(Carbamidomethyl); C31(Carbamidomethyl); C33(Carbamidomethyl); C42(Carbamidomethyl); T44(Hex(1)Pent(2)); C50(Carbamidomethyl); C55(Carbamidomethyl); C61(Carbamidomethyl)	1	1	Q01705	Q01705	Neurogenic locus notch homolog protein 1 OS=Mus musculus OX=10090 GN=Notch1 PE=1 SV=3	2	6	6	1	0	1	1	1	1433.79	8597.71	8592.69	583.823	0.836102	0	0	1634523	HCD (High Energy Collision Dissociation)	MS2	40.404	100	15.7953	6685	6685	6675	FP031221_11.raw	0/0		15.6593	1004.53	1004.53	0	2.19127e-16	1.36954e-17	0	0
FALSE	High	PMI-Byonic	PMI-Byonic (A2)	A	2	Unambiguous	CQDSNPCLSTPCKNAGTCHVVDHGGTVDYACSCPLGFSGPLCLTPLDNACLANPCRNGGTCDLLTLTEYK	[R].cQDSNPcLSTPcKNAGtcHVVDHGGTVDYAcScPLGFSGPLcLTPLDNAcLANPcRnGGtcDLLTLTEYK.[C]	C1(Carbamidomethyl); C7(Carbamidomethyl); C12(Carbamidomethyl); T17(Hex(1)Pent(1)); C18(Carbamidomethyl); C31(Carbamidomethyl); C33(Carbamidomethyl); C42(Carbamidomethyl); C50(Carbamidomethyl); C55(Carbamidomethyl); N57(Deamidated); T60(Hex(1)Pent(2)); C61(Carbamidomethyl)	1	1	Q01705	Q01705	Neurogenic locus notch homolog protein 1 OS=Mus musculus OX=10090 GN=Notch1 PE=1 SV=3	2	6	6	1	0	1	1	1	1424.46	8541.7	8538.63	359.561	0.511693	0	0	3.73857e+06	HCD (High Energy Collision Dissociation)	MS2	0	49.9655	15.8968	6729	6729	6719	FP031221_11.raw	0/0		30.0057	1127.49	1127.49	0	9.86859e-31	9.86857e-31	0	0
FALSE	High	PMI-Byonic	PMI-Byonic (A2)	A	2	Unambiguous	CQDSNPCLSTPCKNAGTCHVVDHGGTVDYACSCPLGFSGPLCLTPLDNACLANPCRNGGTCDLLTLTEYKCR	[R].cQDSNPcLSTPcKNAGtcHVVdhGGTVDYAcScPLGFSGPLcLtPLDNAcLANPcRNGGTcDLLTLTEYKcR.[C]	C1(Carbamidomethyl); C7(Carbamidomethyl); C12(Carbamidomethyl); T17(Hex(1)); C18(Carbamidomethyl); D22(Oxidation); H23(Oxidation); C31(Carbamidomethyl); C33(Carbamidomethyl); C42(Carbamidomethyl); T44(HexNAc(1)Hex(1)Fuc(1)); C50(Carbamidomethyl); C55(Carbamidomethyl); C61(Carbamidomethyl); C71(Carbamidomethyl)	1	1	Q01705	Q01705	Neurogenic locus notch homolog protein 1 OS=Mus musculus OX=10090 GN=Notch1 PE=1 SV=3	3	6	6	1	0	1	1	1	1474.47	8841.79	8838.78	340.21	0.501173	0	0	1.97384e+06	HCD (High Energy Collision Dissociation)	MS2	22.4056	96.8913	15.9182	6738	6738	6730	FP031221_11.raw	0/0		8.25736	713.495	713.495	0	5.52895e-09	2.97875e-10	0	0
FALSE	High	PMI-Byonic	PMI-Byonic (A2)	A	2	Unambiguous	CQDSNPCLSTPCKNAGTCHVVDHGGTVDYACSCPLGFSGPLCLTPLDNACLANPCRNGGTCDLLTLTEYK	[R].cQDSNPcLSTPcKNAGtcHVVDHGGTVDYAcScPLGFSGPLcLTPLDNAcLANPcRNGGtcDLLTLTEYK.[C]	C1(Carbamidomethyl); C7(Carbamidomethyl); C12(Carbamidomethyl); T17(HexNAc(1)Fuc(1)); C18(Carbamidomethyl); C31(Carbamidomethyl); C33(Carbamidomethyl); C42(Carbamidomethyl); C50(Carbamidomethyl); C55(Carbamidomethyl); T60(Hex(1)Pent(2)); C61(Carbamidomethyl)	1	1	Q01705	Q01705	Neurogenic locus notch homolog protein 1 OS=Mus musculus OX=10090 GN=Notch1 PE=1 SV=3	2	6	6	1	0	1	1	1	1433.63	8596.72	8592.69	468.156	0.670453	0	0	2.04715e+06	HCD (High Energy Collision Dissociation)	MS2	26.6139	100	15.9294	6742	6742	6741	FP031221_11.raw	0/0		10.6967	784.387	784.387	0	2.01051e-11	9.2249e-13	0	0
FALSE	High	PMI-Byonic	PMI-Byonic (A2)	A	2	Unambiguous	CQDSNPCLSTPCKNAGTCHVVDHGGTVDYACSCPLGFSGPLCLTPLDNACLANPCRNGGTCDLLTLTEYK	[R].cQDSNPcLSTPcKNAGtcHVVDHGGtVDYAcScPLGFSGPLcLTPLDNAcLANPcRnGGTcDLLTLTEYK.[C]	C1(Carbamidomethyl); C7(Carbamidomethyl); C12(Carbamidomethyl); T17(Hex(1)Pent(1)); C18(Carbamidomethyl); T26(Hex(1)Pent(2)); C31(Carbamidomethyl); C33(Carbamidomethyl); C42(Carbamidomethyl); C50(Carbamidomethyl); C55(Carbamidomethyl); N57(Deamidated); C61(Carbamidomethyl)	1	1	Q01705	Q01705	Neurogenic locus notch homolog protein 1 OS=Mus musculus OX=10090 GN=Notch1 PE=1 SV=3	2	6	6	1	0	1	1	1	1424.46	8541.7	8538.63	358.531	0.510228	0	0	4.302e+06	HCD (High Energy Collision Dissociation)	MS2	0	39.1066	16.0069	6776	6776	6774	FP031221_11.raw	0/0		13.507	997.951	997.951	0	3.1116e-14	2.56609e-15	0	0
FALSE	High	PMI-Byonic	PMI-Byonic (A2)	A	2	Unambiguous	CQDSNPCLSTPCKNAGTCHVVDHGGTVDYACSCPLGFSGPLCLTPLDNACLANPCRNGGTCDLLTLTEYKCR	[R].cQDSnPcLSTPcKNAGTcHVVDHGGTVDYAcScPLGFsGPLcLTPLDNAcLANPcrNGGtcDLLTLTEYKcR.[C]	C1(Carbamidomethyl); N5(Deamidated); C7(Carbamidomethyl); C12(Carbamidomethyl); C18(Carbamidomethyl); C31(Carbamidomethyl); C33(Carbamidomethyl); S38(HexNAc(1)Fuc(1)); C42(Carbamidomethyl); C50(Carbamidomethyl); C55(Carbamidomethyl); R56(Deamidated); T60(HexNAc(1)Fuc(1)); C61(Carbamidomethyl); C71(Carbamidomethyl)	1	1	Q01705	Q01705	Neurogenic locus notch homolog protein 1 OS=Mus musculus OX=10090 GN=Notch1 PE=1 SV=3	3	6	6	1	0	1	1	1	1474.14	8839.78	8833.79	677.871	0.998028	0	0	3.30913e+06	HCD (High Energy Collision Dissociation)	MS2	0	55.2399	16.05	6795	6795	6785	FP031221_11.raw	0/0		11.2574	854.592	854.592	0	5.5289e-12	4.66232e-13	0	0
FALSE	High	PMI-Byonic	PMI-Byonic (A2)	A	2	Unambiguous	CQDSNPCLSTPCKNAGTCHVVDHGGTVDYACSCPLGFSGPLCLTPLDNACLANPCR	[R].cQDSNPcLStPcKNAGtcHVVDHGGTVDYAcScPLGFSGPLcLTPLDNAcLANPcR.[N]	C1(Carbamidomethyl); C7(Carbamidomethyl); T10(Hex(1)Pent(2)); C12(Carbamidomethyl); T17(Fuc(1)); C18(Carbamidomethyl); C31(Carbamidomethyl); C33(Carbamidomethyl); C42(Carbamidomethyl); C50(Carbamidomethyl); C55(Carbamidomethyl)	1	1	Q01705	Q01705	Neurogenic locus notch homolog protein 1 OS=Mus musculus OX=10090 GN=Notch1 PE=1 SV=3	1	6	6	1	0	1	1	1	1138.83	6827.92	6823.87	593.526	0.675024	0	0	1.14831e+06	HCD (High Energy Collision Dissociation)	MS2	0	100	14.4931	6124	6124	6114	FP031221_11.raw	0/0		7.09453	630.533	630.533	2.4	8.04404e-08	1.89829e-09	0	0
FALSE	High	PMI-Byonic	PMI-Byonic (A2)	A	2	Unambiguous	CQDSNPCLSTPCKNAGTCHVVDHGGTVDYACSCPLGFSGPLCLTPLDNACLANPCRNGGTCDLLTLTEYK	[R].cQDSnPcLSTPcKNAGTcHVVDHGGtVDYAcscPLGFSGPLcLTPLDNAcLANPcrNGGTcDLLTLTEYK.[C]	C1(Carbamidomethyl); N5(Deamidated); C7(Carbamidomethyl); C12(Carbamidomethyl); C18(Carbamidomethyl); T26(HexNAc(1)Fuc(1)); C31(Carbamidomethyl); S32(HexNAc(1)Fuc(1)); C33(Carbamidomethyl); C42(Carbamidomethyl); C50(Carbamidomethyl); C55(Carbamidomethyl); R56(Deamidated); C61(Carbamidomethyl)	1	1	Q01705	Q01705	Neurogenic locus notch homolog protein 1 OS=Mus musculus OX=10090 GN=Notch1 PE=1 SV=3	2	5	5	1	0	1	1	1	1705.54	8523.66	8517.66	704.535	1.2002	0	0	3.09476e+06	HCD (High Energy Collision Dissociation)	MS2	48.3811	77.3281	16.6473	7056	7056	7049	FP031221_11.raw	0/0		12.0353	886.367	886.367	0	9.21866e-13	8.28519e-14	0	0
FALSE	High	PMI-Byonic	PMI-Byonic (A2)	A	2	Unambiguous	CQDSNPCLSTPCKNAGTCHVVDHGGTVDYACSCPLGFSGPLCLTPLDNACLANPCRNGGTCDLLTLTEYK	[R].cQDSNPcLSTPcKNAGtcHVVDHGGTVDYAcScPLGFSGPLcLTPLDNAcLANPcRnGGtcDLLTLTEYK.[C]	C1(Carbamidomethyl); C7(Carbamidomethyl); C12(Carbamidomethyl); T17(Hex(1)); C18(Carbamidomethyl); C31(Carbamidomethyl); C33(Carbamidomethyl); C42(Carbamidomethyl); C50(Carbamidomethyl); C55(Carbamidomethyl); N57(Deamidated); T60(Hex(1)Pent(2)); C61(Carbamidomethyl)	1	1	Q01705	Q01705	Neurogenic locus notch homolog protein 1 OS=Mus musculus OX=10090 GN=Notch1 PE=1 SV=3	2	6	6	1	0	1	1	1	1402.61	8410.63	8406.59	480.535	0.673277	0	0	1.51403e+06	HCD (High Energy Collision Dissociation)	MS2	39.4244	100	16.0943	6815	6815	6807	FP031221_11.raw	0/0		12.1082	897.488	897.488	0	7.79434e-13	6.20443e-14	0	0
FALSE	High	PMI-Byonic	PMI-Byonic (A2)	A	2	Unambiguous	CQDSNPCLSTPCKNAGTCHVVDHGGTVDYACSCPLGFSGPLCLTPLDNACLANPCRNGGTCDLLTLTEYK	[R].cQDSnPcLSTPcKNAGTcHVVDHGGTVDYAcScPLGFsGPLcLtPLDNAcLANPcrNGGTcDLLTLTEYK.[C]	C1(Carbamidomethyl); N5(Deamidated); C7(Carbamidomethyl); C12(Carbamidomethyl); C18(Carbamidomethyl); C31(Carbamidomethyl); C33(Carbamidomethyl); S38(HexNAc(1)Fuc(1)); C42(Carbamidomethyl); T44(HexNAc(1)Fuc(1)); C50(Carbamidomethyl); C55(Carbamidomethyl); R56(Deamidated); C61(Carbamidomethyl)	1	1	Q01705	Q01705	Neurogenic locus notch homolog protein 1 OS=Mus musculus OX=10090 GN=Notch1 PE=1 SV=3	2	6	6	1	0	1	1	1	1421.61	8524.65	8517.66	820.94	1.16541	0	0	770742	HCD (High Energy Collision Dissociation)	MS2	51.4931	100	16.6754	7068	7068	7060	FP031221_11.raw	0/0		7.69669	601.857	601.857	0	2.01051e-08	5.33841e-10	0	0
FALSE	High	PMI-Byonic	PMI-Byonic (A2)	A	2	Unambiguous	CQDSNPCLSTPCKNAGTCHVVDHGGTVDYACSCPLGFSGPLCLTPLDNACLANPCRNGGTCDLLTLTEYK	[R].cQDSNPcLSTPcKNAGtcHVVDHGGTVDYAcScPLGFSGPLcLTPLDNAcLANPcRnGGtcDLLTLTEYK.[C]	C1(Carbamidomethyl); C7(Carbamidomethyl); C12(Carbamidomethyl); T17(Hex(1)Pent(1)); C18(Carbamidomethyl); C31(Carbamidomethyl); C33(Carbamidomethyl); C42(Carbamidomethyl); C50(Carbamidomethyl); C55(Carbamidomethyl); N57(Deamidated); T60(Hex(1)); C61(Carbamidomethyl)	1	1	Q01705	Q01705	Neurogenic locus notch homolog protein 1 OS=Mus musculus OX=10090 GN=Notch1 PE=1 SV=3	2	6	6	1	0	1	1	1	1380.44	8277.61	8274.55	370.009	0.510276	0	0	1.70039e+06	HCD (High Energy Collision Dissociation)	MS2	25.0057	100	16.111	6822	6822	6818	FP031221_11.raw	0/0		13.507	962.04	962.04	2.45209	3.1116e-14	2.81435e-15	0	0
FALSE	High	PMI-Byonic	PMI-Byonic (A2)	A	2	Unambiguous	CQDSNPCLSTPCK	[R].cQDSNPcLsTPcK.[N]	C1(Carbamidomethyl); C7(Carbamidomethyl); S9(Hex(1)Pent(2)); C12(Carbamidomethyl)	1	1	Q01705	Q01705	Neurogenic locus notch homolog protein 1 OS=Mus musculus OX=10090 GN=Notch1 PE=1 SV=3	0	3	3	1	0	1	1	1	664.93	1992.77	1992.77	1.41879	0.000942438	0	0	2.2996e+06	HCD (High Energy Collision Dissociation)	MS2	56.8498	86.3152	8.04442	3069	3069	3067	FP031221_11.raw	0/0		10.4786	702.949	702.949	0	3.32194e-11	2.45074e-12	0	0
FALSE	High	PMI-Byonic	PMI-Byonic (A2)	A	2	Unambiguous	CQDSNPCLSTPCKNAGTCHVVDHGGTVDYACSCPLGFSGPLCLTPLDNACLANPCRNGGTCDLLTLTEYK	[R].cQDSNPcLSTPcKNAGTcHVVDHGGtVDYAcscPLGFSGPLcLTPLDNAcLANPcRnGGTcDLLTLTEYK.[C]	C1(Carbamidomethyl); C7(Carbamidomethyl); C12(Carbamidomethyl); C18(Carbamidomethyl); T26(HexNAc(1)Fuc(1)); C31(Carbamidomethyl); S32(HexNAc(1)Fuc(1)); C33(Carbamidomethyl); C42(Carbamidomethyl); C50(Carbamidomethyl); C55(Carbamidomethyl); N57(Deamidated); C61(Carbamidomethyl)	1	1	Q01705	Q01705	Neurogenic locus notch homolog protein 1 OS=Mus musculus OX=10090 GN=Notch1 PE=1 SV=3	2	6	6	1	0	1	1	1	1421.28	8522.61	8516.68	697.241	0.989696	0	0	1.3854e+06	HCD (High Energy Collision Dissociation)	MS2	15.5461	100	16.9218	7180	7180	7170	FP031221_11.raw	0/0		9.69669	729.233	729.233	0	2.01051e-10	1.01688e-11	0	0
FALSE	High	PMI-Byonic	PMI-Byonic (A2)	A	2	Unambiguous	CQDSNPCLSTPCKNAGTCHVVDHGGTVDYACSCPLGFSGPLCLTPLDNACLANPCRNGGTCDLLTLTEYK	[R].cQDSNPcLSTPcKnAGTcHVVdHGGTVDYAcScPLGFSGPLcLtPLDNAcLANPcRNGGtcDLLTLTEYK.[C]	C1(Carbamidomethyl); C7(Carbamidomethyl); C12(Carbamidomethyl); N14(Oxidation); C18(Carbamidomethyl); D22(Oxidation); C31(Carbamidomethyl); C33(Carbamidomethyl); C42(Carbamidomethyl); T44(Hex(1)); C50(Carbamidomethyl); C55(Carbamidomethyl); T60(HexNAc(1)Hex(1)Fuc(1)); C61(Carbamidomethyl)	1	1	Q01705	Q01705	Neurogenic locus notch homolog protein 1 OS=Mus musculus OX=10090 GN=Notch1 PE=1 SV=3	2	5	5	1	0	1	1	1	1706.13	8526.62	8522.65	465.294	0.793107	0	0	1.22625e+06	HCD (High Energy Collision Dissociation)	MS2	43.0889	100	17.239	7323	7323	7313	FP031221_11.raw	0/0		2.99724	400.028	400.028	0	0.00100637	5.79593e-06	0	0
FALSE	High	PMI-Byonic	PMI-Byonic (A2)	A	2	Unambiguous	CQDSNPCLSTPCKNAGTCHVVDHGGTVDYACSCPLGFSGPLCLTPLDNACLANPCRNGGTCDLLTLTEYK	[R].cQDSnPcLSTPcKNAGTcHVVDHGGtVDYAcscPLGFSGPLcLTPLDNAcLANPcrNGGTcDLLTLTEYK.[C]	C1(Carbamidomethyl); N5(Deamidated); C7(Carbamidomethyl); C12(Carbamidomethyl); C18(Carbamidomethyl); T26(HexNAc(1)Fuc(1)); C31(Carbamidomethyl); S32(HexNAc(1)Fuc(1)); C33(Carbamidomethyl); C42(Carbamidomethyl); C50(Carbamidomethyl); C55(Carbamidomethyl); R56(Deamidated); C61(Carbamidomethyl)	1	1	Q01705	Q01705	Neurogenic locus notch homolog protein 1 OS=Mus musculus OX=10090 GN=Notch1 PE=1 SV=3	2	5	5	1	0	1	1	1	1704.74	8519.7	8517.66	238.906	0.406984	0	0	668922	HCD (High Energy Collision Dissociation)	MS2	73.5693	19.2641	16.7642	7107	7107	7104	FP031221_11.raw	0/0		10.0353	750.249	750.249	0	9.21875e-11	4.30073e-12	0	0
FALSE	High	PMI-Byonic	PMI-Byonic (A2)	A	2	Unambiguous	CQDSNPCLSTPCK	[R].cQDSNPcLsTPcK.[N]	C1(Carbamidomethyl); C7(Carbamidomethyl); S9(Hex(1)Pent(2)); C12(Carbamidomethyl)	1	1	Q01705	Q01705	Neurogenic locus notch homolog protein 1 OS=Mus musculus OX=10090 GN=Notch1 PE=1 SV=3	0	2	2	1	0	1	1	1	996.891	1992.77	1992.77	1.48679	0.00148142	0	0	18018256	HCD (High Energy Collision Dissociation)	MS2	8.0813	12.2097	8.0183	3057	3057	3056	FP031221_11.raw	0/0		15.4832	960.572	960.572	0	3.2869e-16	1.80104e-17	0	0
FALSE	High	PMI-Byonic	PMI-Byonic (A2)	A	2	Unambiguous	CQDSNPCLSTPCK	[R].cQDSNPcLsTPcK.[N]	C1(Carbamidomethyl); C7(Carbamidomethyl); S9(Hex(1)Pent(2)); C12(Carbamidomethyl)	1	1	Q01705	Q01705	Neurogenic locus notch homolog protein 1 OS=Mus musculus OX=10090 GN=Notch1 PE=1 SV=3	0	3	3	1	0	1	1	1	664.929	1992.77	1992.77	0.775592	0.000515192	0	0	595256	HCD (High Energy Collision Dissociation)	MS2	8.97833	100	7.91738	3007	3007	3001	FP031221_11.raw	0/0		9.47861	698.333	698.333	0	3.32194e-10	2.00107e-11	0	0
FALSE	High	PMI-Byonic	PMI-Byonic (A2)	A	2	Unambiguous	CQDSNPCLSTPCK	[R].cQDSNPcLStPcK.[N]	C1(Carbamidomethyl); C7(Carbamidomethyl); T10(Hex(1)Pent(2)R0); C12(Carbamidomethyl)	1	1	Q01705	Q01705	Neurogenic locus notch homolog protein 1 OS=Mus musculus OX=10090 GN=Notch1 PE=1 SV=3	0	2	2	1	0	1	1	1	996.893	1992.78	1992.77	3.63072	0.0036176	0	0	1.12506e+06	HCD (High Energy Collision Dissociation)	MS2	0	100	7.89456	2997	2997	2990	FP031221_11.raw	0/0		13.8885	949.581	949.581	0.539463	1.29285e-14	1.02845e-15	0	0
FALSE	High	PMI-Byonic	PMI-Byonic (A2)	A	2	Unambiguous	CQDSNPCLSTPCK	[R].cQDSNPcLsTPcK.[N]	C1(Carbamidomethyl); C7(Carbamidomethyl); S9(Hex(1)); C12(Carbamidomethyl)	1	1	Q01705	Q01705	Neurogenic locus notch homolog protein 1 OS=Mus musculus OX=10090 GN=Notch1 PE=1 SV=3	0	2	2	1	0	1	1	1	864.849	1728.69	1728.69	1.59863	0.00138177	0	0	843163	HCD (High Energy Collision Dissociation)	MS2	8.09201	100	7.77313	2940	2940	2935	FP031221_11.raw	0/0		11.4786	786.073	786.073	0	3.32196e-12	2.03375e-13	0	0
FALSE	High	PMI-Byonic	PMI-Byonic (A2)	A	2	Unambiguous	CQDSNPCLSTPCKNAGTCHVVDHGGTVDYACSCPLGFSGPLCLTPLDNACLANPCRNGGTCDLLTLTEYK	[R].cQDSnPcLSTPcKNAGTcHVVDHGGtVDYAcscPLGFSGPLcLTPLDNAcLANPcrNGGTcDLLTLTEYK.[C]	C1(Carbamidomethyl); N5(Deamidated); C7(Carbamidomethyl); C12(Carbamidomethyl); C18(Carbamidomethyl); T26(HexNAc(1)Fuc(1)); C31(Carbamidomethyl); S32(HexNAc(1)Fuc(1)); C33(Carbamidomethyl); C42(Carbamidomethyl); C50(Carbamidomethyl); C55(Carbamidomethyl); R56(Deamidated); C61(Carbamidomethyl)	1	1	Q01705	Q01705	Neurogenic locus notch homolog protein 1 OS=Mus musculus OX=10090 GN=Notch1 PE=1 SV=3	2	6	6	1	0	1	1	1	1421.61	8524.65	8517.66	820.08	1.16419	0	0	5.97115e+06	HCD (High Energy Collision Dissociation)	MS2	50.0701	35.5709	16.7901	7119	7119	7115	FP031221_11.raw	0/0		6.69669	569.13	569.13	0	2.01051e-07	5.09725e-09	0	0
FALSE	High	PMI-Byonic	PMI-Byonic (A2)	A	2	Unambiguous	CQDSNPCLSTPCK	[R].cQDSNPcLsTPcK.[N]	C1(Carbamidomethyl); C7(Carbamidomethyl); S9(Hex(1)Pent(2)); C12(Carbamidomethyl)	1	1	Q01705	Q01705	Neurogenic locus notch homolog protein 1 OS=Mus musculus OX=10090 GN=Notch1 PE=1 SV=3	0	2	2	1	0	1	1	1	997.392	1993.78	1992.77	504.158	0.502336	0	0	1.3081e+06	HCD (High Energy Collision Dissociation)	MS2	47.1167	100	8.26648	3176	3176	3166	FP031221_11.raw	0/0		9.47861	682.807	682.807	0	3.32194e-10	2.28748e-11	0	0
FALSE	High	PMI-Byonic	PMI-Byonic (A2)	A	2	Unambiguous	CQDSNPCLSTPCKNAGTCHVVDHGGTVDYACSCPLGFSGPLCLTPLDNACLANPCRNGGTCDLLTLTEYK	[R].cQDSnPcLSTPcKNAGTcHVVDHGGTVDYAcScPLGFsGPLcLTPLDNAcLANPcrNGGtcDLLTLTEYK.[C]	C1(Carbamidomethyl); N5(Deamidated); C7(Carbamidomethyl); C12(Carbamidomethyl); C18(Carbamidomethyl); C31(Carbamidomethyl); C33(Carbamidomethyl); S38(HexNAc(1)Fuc(1)); C42(Carbamidomethyl); C50(Carbamidomethyl); C55(Carbamidomethyl); R56(Deamidated); T60(HexNAc(1)Fuc(1)); C61(Carbamidomethyl)	1	1	Q01705	Q01705	Neurogenic locus notch homolog protein 1 OS=Mus musculus OX=10090 GN=Notch1 PE=1 SV=3	2	5	5	1	0	1	1	1	1705.73	8524.64	8517.66	818.971	1.39514	0	0	8047636	HCD (High Energy Collision Dissociation)	MS2	23.9426	33.6838	16.8916	7166	7166	7159	FP031221_11.raw	0/0		7.03533	615.741	615.741	0	9.21876e-08	2.23645e-09	0	0
FALSE	High	PMI-Byonic	PMI-Byonic (A2)	A	2	Unambiguous	CQDSNPCLSTPCKNAGTCHVVDHGGTVDYACSCPLGFSGPLCLTPLDNACLANPCRNGGTCDLLTLTEYK	[R].cQDSNPcLSTPcKnAGTcHVVDHGGTVDYAcscPLGFSGPLcLTPLDNAcLANPcrNGGtcDLLTLTEYK.[C]	C1(Carbamidomethyl); C7(Carbamidomethyl); C12(Carbamidomethyl); N14(Deamidated); C18(Carbamidomethyl); C31(Carbamidomethyl); S32(HexNAc(1)Fuc(1)); C33(Carbamidomethyl); C42(Carbamidomethyl); C50(Carbamidomethyl); C55(Carbamidomethyl); R56(Deamidated); T60(HexNAc(1)Fuc(1)); C61(Carbamidomethyl)	1	1	Q01705	Q01705	Neurogenic locus notch homolog protein 1 OS=Mus musculus OX=10090 GN=Notch1 PE=1 SV=3	2	5	5	1	0	1	1	1	1705.53	8523.64	8517.66	702.098	1.19605	0	0	3.76602e+06	HCD (High Energy Collision Dissociation)	MS2	32.4432	69.0341	17.0078	7219	7219	7214	FP031221_11.raw	0/0		11.0353	827.552	827.552	0	9.21877e-12	5.15682e-13	0	0
FALSE	High	PMI-Byonic	PMI-Byonic (A2)	A	2	Ambiguous	NAGTCHVVDHGGTVDYACSCPLGFSGPLCLTPLDNACLANPCRNGGTCDLLTLTEYK	[K].NAGTcHVVDHGGTVDYAcscPLGFSGPLcLTPLDNAcLANPcrNGGTcDLLTLTEYK.[C]	C5(Carbamidomethyl); C18(Carbamidomethyl); S19(Hex(1)Pent(1)); C20(Carbamidomethyl); C29(Carbamidomethyl); C37(Carbamidomethyl); C42(Carbamidomethyl); R43(Deamidated); C48(Carbamidomethyl)	1	1	Q01705	Q01705	Neurogenic locus notch homolog protein 1 OS=Mus musculus OX=10090 GN=Notch1 PE=1 SV=3	1	5	5	1	0	1	2	2	1314.39	6567.92	6564.88	462.543	0.607307	0	0	1271478	HCD (High Energy Collision Dissociation)	MS2	62.2093	100	17.0896	7256	7256	7247	FP031221_11.raw	0/0		30.0057	1132.71	1132.71	0	9.86859e-31	9.86858e-31	0	0
FALSE	High	PMI-Byonic	PMI-Byonic (A2)	A	2	Ambiguous	NAGTCHVVDHGGTVDYACSCPLGFSGPLCLTPLDNACLANPCRNGGTCDLLTLTEYK	[K].NAGTcHVVDHGGTVDYAcscPLGFSGPLcLtPLDNAcLANPcrNGGTcDLLTLTEYK.[C]	C5(Carbamidomethyl); C18(Carbamidomethyl); S19(Fuc(1)); C20(Carbamidomethyl); C29(Carbamidomethyl); T31(Fuc(1)); C37(Carbamidomethyl); C42(Carbamidomethyl); R43(Deamidated); C48(Carbamidomethyl)	1	1	Q01705	Q01705	Neurogenic locus notch homolog protein 1 OS=Mus musculus OX=10090 GN=Notch1 PE=1 SV=3	1	5	5	1	0	1	1	1	1314.39	6567.92	6562.9	764.266	1.00316	0	0	1271478	HCD (High Energy Collision Dissociation)	MS2	62.2093	100	17.0896	7256	7256	7247	FP031221_11.raw	0/0		30.0057	1114.28	1114.28	0	9.86859e-31	9.86858e-31	0	0
FALSE	High	PMI-Byonic	PMI-Byonic (A2)	A	2	Unambiguous	NAGTCHVVDHGGTVDYACSCPLGFSGPLCLTPLDNACLANPCRNGGTCDLLTLTEYK	[K].NAGtcHVVDHGGTVDYAcscPLGFSGPLcLTPLDNAcLANPcRNGGTcDLLTLTEYK.[C]	T4(Fuc(1)); C5(Carbamidomethyl); C18(Carbamidomethyl); S19(HexNAc(1)Hex(1)Fuc(1)NeuAc(1)); C20(Carbamidomethyl); C29(Carbamidomethyl); C37(Carbamidomethyl); C42(Carbamidomethyl); C48(Carbamidomethyl)	1	1	Q01705	Q01705	Neurogenic locus notch homolog protein 1 OS=Mus musculus OX=10090 GN=Notch1 PE=1 SV=3	1	5	5	1	0	1	1	1	1445.04	7221.16	7218.14	418.036	0.603489	0	0	1.94897e+06	HCD (High Energy Collision Dissociation)	MS2	0	100	17.0383	7233	7233	7225	FP031221_11.raw	0/0		30.0057	1257.19	1257.19	0	9.86859e-31	9.86858e-31	0	0
FALSE	High	PMI-Byonic	PMI-Byonic (A2)	A	2	Ambiguous	NAGTCHVVDHGGTVDYACSCPLGFSGPLCLTPLDNACLANPCRNGGTCDLLTLTEYK	[K].NAGTcHVVDHGGTVDYAcScPLGFSGPLcLtPLDnAcLANPcrNGGTcDLLTLTEYK.[C]	C5(Carbamidomethyl); C18(Carbamidomethyl); C20(Carbamidomethyl); C29(Carbamidomethyl); T31(Hex(1)Pent(1)); N35(Deamidated); C37(Carbamidomethyl); C42(Carbamidomethyl); R43(Deamidated); C48(Carbamidomethyl)	1	1	Q01705	Q01705	Neurogenic locus notch homolog protein 1 OS=Mus musculus OX=10090 GN=Notch1 PE=1 SV=3	1	5	5	1	0	1	2	2	1314.58	6568.9	6565.86	461.617	0.606183	0	0	1.5542e+06	HCD (High Energy Collision Dissociation)	MS2	42.2632	100	16.9624	7198	7198	7192	FP031221_11.raw	0/0		30.0057	1288.09	1288.09	0	9.86859e-31	9.86858e-31	0	0
FALSE	High	PMI-Byonic	PMI-Byonic (A2)	A	2	Unambiguous	NAGTCHVVDHGGTVDYACSCPLGFSGPLCLTPLDNACLANPCRNGGTCDLLTLTEYKCR	[K].NAGTcHVVDHGGTVDYAcscPLGFSGPLcLTPLDNAcLANPcrNGGTcDLLTLTEYKcR.[C]	C5(Carbamidomethyl); C18(Carbamidomethyl); S19(HexNAc(1)Fuc(1)); C20(Carbamidomethyl); C29(Carbamidomethyl); C37(Carbamidomethyl); C42(Carbamidomethyl); R43(Deamidated); C48(Carbamidomethyl); C58(Carbamidomethyl)	1	1	Q01705	Q01705	Neurogenic locus notch homolog protein 1 OS=Mus musculus OX=10090 GN=Notch1 PE=1 SV=3	2	6	6	1	0	1	1	1	1156.85	6936.09	6936.05	5.57247	0.00644183	0	0	204548	HCD (High Energy Collision Dissociation)	MS2	0	100	16.0222	6783	6783	6774	FP031221_11.raw	0/0		8.98392	678.122	678.122	0	1.03771e-09	4.81444e-11	0	0
FALSE	High	PMI-Byonic	PMI-Byonic (A2)	A	2	Unambiguous	NAGTCHVVDHGGTVDYACSCPLGFSGPLCLTPLDNACLANPCRNGGTCDLLTLTEYK	[K].NAGtcHVVDHGGTVDYAcScPLGFSGPLcLTPLDNAcLANPcRnGGtcDLLTLTEYK.[C]	T4(Fuc(1)); C5(Carbamidomethyl); C18(Carbamidomethyl); C20(Carbamidomethyl); C29(Carbamidomethyl); C37(Carbamidomethyl); C42(Carbamidomethyl); N44(Deamidated); T47(HexNAc(1)Hex(1)Fuc(1)NeuAc(1)); C48(Carbamidomethyl)	1	1	Q01705	Q01705	Neurogenic locus notch homolog protein 1 OS=Mus musculus OX=10090 GN=Notch1 PE=1 SV=3	1	5	5	1	0	1	1	1	1445.23	7222.14	7219.13	417.369	0.602608	0	0	2.15727e+06	HCD (High Energy Collision Dissociation)	MS2	0	94.9918	17.1846	7298	7298	7291	FP031221_11.raw	0/0		30.0057	1631.2	1631.2	4.16613	9.86859e-31	9.86858e-31	0	0
FALSE	High	PMI-Byonic	PMI-Byonic (A2)	A	2	Unambiguous	NAGTCHVVDHGGTVDYACSCPLGFSGPLCLTPLDNACLANPCRNGGTCDLLTLTEYKCR	[K].NAGtcHVVDHGGTVDYAcScPLGFsGPLcLTPLDNAcLANPcRnGGTcDLLTLTEYKcR.[C]	T4(Fuc(1)); C5(Carbamidomethyl); C18(Carbamidomethyl); C20(Carbamidomethyl); S25(Fuc(1)); C29(Carbamidomethyl); C37(Carbamidomethyl); C42(Carbamidomethyl); N44(Deamidated); C48(Carbamidomethyl); C58(Carbamidomethyl)	1	1	Q01705	Q01705	Neurogenic locus notch homolog protein 1 OS=Mus musculus OX=10090 GN=Notch1 PE=1 SV=3	2	6	6	1	0	1	1	1	1148.02	6883.06	6879.03	584.75	0.67042	0	0	908612	HCD (High Energy Collision Dissociation)	MS2	55.3242	100	16.1218	6827	6827	6818	FP031221_11.raw	0/0		30.0057	1387.92	1387.92	0	9.86859e-31	9.86857e-31	0	0
FALSE	High	PMI-Byonic	PMI-Byonic (A2)	A	2	Unambiguous	NAGTCHVVDHGGTVDYACSCPLGFSGPLCLTPLDNACLANPCR	[K].NAGtcHVVDHGGTVDYAcScPLGFSGPLcLTPLDNAcLANPcR.[N]	T4(HexNAc(1)Hex(1)Fuc(1)NeuAc(1)); C5(Carbamidomethyl); C18(Carbamidomethyl); C20(Carbamidomethyl); C29(Carbamidomethyl); C37(Carbamidomethyl); C42(Carbamidomethyl)	1	1	Q01705	Q01705	Neurogenic locus notch homolog protein 1 OS=Mus musculus OX=10090 GN=Notch1 PE=1 SV=3	0	4	4	1	0	1	1	1	1377.85	5508.37	5506.35	367.792	0.506297	0	0	1.58776e+06	HCD (High Energy Collision Dissociation)	MS2	29.3597	100	15.9739	6762	6762	6752	FP031221_11.raw	0/0		30.0057	1367.64	1367.64	1.29443	9.86859e-31	9.86857e-31	0	0
FALSE	High	PMI-Byonic	PMI-Byonic (A2)	A	2	Unambiguous	NAGTCHVVDHGGTVDYACSCPLGFSGPLCLTPLDNACLANPCRNGGTCDLLTLTEYKCR	[K].NAGTcHVVDHGGTVDYAcscPLGFSGPLcLTPLDNAcLANPcRnGGTcDLLTLTEYKcR.[C]	C5(Carbamidomethyl); C18(Carbamidomethyl); S19(Hex(1)Pent(1)); C20(Carbamidomethyl); C29(Carbamidomethyl); C37(Carbamidomethyl); C42(Carbamidomethyl); N44(Deamidated); C48(Carbamidomethyl); C58(Carbamidomethyl)	1	1	Q01705	Q01705	Neurogenic locus notch homolog protein 1 OS=Mus musculus OX=10090 GN=Notch1 PE=1 SV=3	2	6	6	1	0	1	1	1	1148.18	6884.06	6881.01	443.616	0.508755	0	0	1.32623e+06	HCD (High Energy Collision Dissociation)	MS2	20.5448	100	15.8696	6717	6717	6708	FP031221_11.raw	0/0		30.0057	1437.42	1437.42	0	9.86859e-31	9.86857e-31	0	0
FALSE	High	PMI-Byonic	PMI-Byonic (A2)	A	2	Unambiguous	NAGTCHVVDHGGTVDYACSCPLGFSGPLCLTPLDNACLANPCRNGGTCDLLTLTEYKCR	[K].NAGTcHVVDHGGTVDYAcscPLGFSGPLcLtPLDNAcLANPcRNGGTcDLLTLTEYKcR.[C]	C5(Carbamidomethyl); C18(Carbamidomethyl); S19(Fuc(1)); C20(Carbamidomethyl); C29(Carbamidomethyl); T31(Fuc(1)); C37(Carbamidomethyl); C42(Carbamidomethyl); C48(Carbamidomethyl); C58(Carbamidomethyl)	1	1	Q01705	Q01705	Neurogenic locus notch homolog protein 1 OS=Mus musculus OX=10090 GN=Notch1 PE=1 SV=3	2	6	6	1	0	1	1	1	1147.69	6881.08	6878.05	441.131	0.505687	0	0	861744	HCD (High Energy Collision Dissociation)	MS2	42.5448	100	15.72	6652	6652	6642	FP031221_11.raw	0/0		30.0057	1309.65	1309.65	0	9.86859e-31	9.86857e-31	0	0
FALSE	High	PMI-Byonic	PMI-Byonic (A2)	A	2	Unambiguous	NAGTCHVVDHGGTVDYACSCPLGFSGPLCLTPLDNACLANPCR	[K].NAGTcHVVDHGGtVDYAcScPLGFSGPLcLTPLDNAcLANPcR.[N]	C5(Carbamidomethyl); T13(Fuc(1)); C18(Carbamidomethyl); C20(Carbamidomethyl); C29(Carbamidomethyl); C37(Carbamidomethyl); C42(Carbamidomethyl)	1	1	Q01705	Q01705	Neurogenic locus notch homolog protein 1 OS=Mus musculus OX=10090 GN=Notch1 PE=1 SV=3	0	4	4	1	0	1	1	1	1213.29	4850.13	4850.12	2.49061	0.00301994	0	0	255046	HCD (High Energy Collision Dissociation)	MS2	0	100	15.5668	6586	6586	6576	FP031221_11.raw	0/0		30.0057	1127.13	1127.13	0.998201	9.86859e-31	9.86857e-31	0	0
FALSE	High	PMI-Byonic	PMI-Byonic (A2)	A	2	Unambiguous	NAGTCHVVDHGGTVDYACSCPLGFSGPLCLTPLDNACLANPCR	[K].NAGTcHVVDHGGtVDYAcScPLGFSGPLcLTPLDNAcLANPcR.[N]	C5(Carbamidomethyl); T13(Fuc(1)); C18(Carbamidomethyl); C20(Carbamidomethyl); C29(Carbamidomethyl); C37(Carbamidomethyl); C42(Carbamidomethyl)	1	1	Q01705	Q01705	Neurogenic locus notch homolog protein 1 OS=Mus musculus OX=10090 GN=Notch1 PE=1 SV=3	0	4	4	1	0	1	1	1	1213.29	4850.13	4850.12	2.28927	0.0027758	0	0	1.22553e+06	HCD (High Energy Collision Dissociation)	MS2	0	45.4532	15.4244	6523	6523	6521	FP031221_11.raw	0/0		30.0057	1178.89	1178.89	1.66662	9.86859e-31	9.86857e-31	0	0
FALSE	High	PMI-Byonic	PMI-Byonic (A2)	A	2	Unambiguous	NAGTCHVVDHGGTVDYACSCPLGFSGPLCLTPLDNACLANPCR	[K].NAGTcHVVDHGGTVDYAcScPLGFSGPLcLTPLDNAcLANPcR.[N]	C5(Carbamidomethyl); C18(Carbamidomethyl); C20(Carbamidomethyl); C29(Carbamidomethyl); C37(Carbamidomethyl); C42(Carbamidomethyl)	1	1	Q01705	Q01705	Neurogenic locus notch homolog protein 1 OS=Mus musculus OX=10090 GN=Notch1 PE=1 SV=3	0	4	4	1	0	1	1	1	1177.27	4706.07	4704.06	427.898	0.503215	0	0	740141	HCD (High Energy Collision Dissociation)	MS2	36.5507	100	15.4147	6519	6519	6510	FP031221_11.raw	0/0		12.3483	867.857	867.857	274.498	4.48443e-13	4.36417e-14	0	0
FALSE	High	PMI-Byonic	PMI-Byonic (A2)	A	2	Unambiguous	NAGTCHVVDHGGTVDYACSCPLGFSGPLCLTPLDNACLANPCR	[K].NAGTcHVVDHGGTVDYAcscPLGFSGPLcLTPLDNAcLANPcR.[N]	C5(Carbamidomethyl); C18(Carbamidomethyl); S19(Fuc(1)); C20(Carbamidomethyl); C29(Carbamidomethyl); C37(Carbamidomethyl); C42(Carbamidomethyl)	1	1	Q01705	Q01705	Neurogenic locus notch homolog protein 1 OS=Mus musculus OX=10090 GN=Notch1 PE=1 SV=3	0	5	5	1	0	1	1	1	971.636	4854.15	4850.12	831.073	0.806161	0	0	529131	HCD (High Energy Collision Dissociation)	MS2	71.0839	100	15.3867	6507	6507	6499	FP031221_11.raw	0/0		6.45882	649.923	649.923	0	3.47683e-07	7.1015e-09	0	0
FALSE	High	PMI-Byonic	PMI-Byonic (A2)	A	2	Unambiguous	NAGTCHVVDHGGTVDYACSCPLGFSGPLCLTPLDNACLANPCR	[K].NAGTcHVVDHGGTVDYAcscPLGFSGPLcLTPLDNAcLANPcR.[N]	C5(Carbamidomethyl); C18(Carbamidomethyl); S19(HexNAc(1)Hex(1)Fuc(1)); C20(Carbamidomethyl); C29(Carbamidomethyl); C37(Carbamidomethyl); C42(Carbamidomethyl)	1	1	Q01705	Q01705	Neurogenic locus notch homolog protein 1 OS=Mus musculus OX=10090 GN=Notch1 PE=1 SV=3	0	4	4	1	0	1	1	1	1304.58	5215.29	5215.25	6.83484	0.00891135	0	0	227879	HCD (High Energy Collision Dissociation)	MS2	0	100	15.3138	6475	6475	6466	FP031221_11.raw	0/0		30.0057	1280.06	1280.06	0	9.86859e-31	9.86857e-31	0	0
FALSE	High	PMI-Byonic	PMI-Byonic (A2)	A	2	Unambiguous	NAGTCHVVDHGGTVDYACSCPLGFSGPLCLTPLDNACLANPCR	[K].NAGtcHVVDHGGTVDYAcScPLGFSGPLcLTPLDNAcLANPcR.[N]	T4(Fuc(1)); C5(Carbamidomethyl); C18(Carbamidomethyl); C20(Carbamidomethyl); C29(Carbamidomethyl); C37(Carbamidomethyl); C42(Carbamidomethyl)	1	1	Q01705	Q01705	Neurogenic locus notch homolog protein 1 OS=Mus musculus OX=10090 GN=Notch1 PE=1 SV=3	0	4	4	1	0	1	1	1	1213.29	4850.14	4850.12	4.1014	0.00497307	0	0	978242	HCD (High Energy Collision Dissociation)	MS2	0	72.6234	15.3013	6469	6469	6466	FP031221_11.raw	0/0		30.0057	1233.4	1233.4	3.80487	9.86859e-31	9.86857e-31	0	0
FALSE	High	PMI-Byonic	PMI-Byonic (A2)	A	2	Unambiguous	NAGTCHVVDHGGTVDYACSCPLGFSGPLCLTPLDNACLANPCRNGGTCDLLTLTEYK	[K].NAGTcHVVDHGGtVDYAcScPLGFSGPLcLTPLDNAcLANPcrNGGtcDLLTLTEYK.[C]	C5(Carbamidomethyl); T13(HexNAc(1)Hex(1)Fuc(1)NeuAc(1)); C18(Carbamidomethyl); C20(Carbamidomethyl); C29(Carbamidomethyl); C37(Carbamidomethyl); C42(Carbamidomethyl); R43(Deamidated); T47(Fuc(1)); C48(Carbamidomethyl)	1	1	Q01705	Q01705	Neurogenic locus notch homolog protein 1 OS=Mus musculus OX=10090 GN=Notch1 PE=1 SV=3	1	5	5	1	0	1	1	1	1445.23	7222.15	7219.13	417.961	0.603463	0	0	737954	HCD (High Energy Collision Dissociation)	MS2	0	100	17.2942	7347	7347	7346	FP031221_11.raw	0/0		30.0057	1332.14	1332.14	0	9.86859e-31	9.86858e-31	0	0
FALSE	High	PMI-Byonic	PMI-Byonic (A2)	A	2	Unambiguous	NAGTCHVVDHGGTVDYACSCPLGFSGPLCLTPLDNACLANPCRNGGTCDLLTLTEYKCR	[K].NAGtcHVVDHGGTVDYAcScPLGFsGPLcLTPLDNAcLANPcRnGGTcDLLTLTEYKcR.[C]	T4(Fuc(1)); C5(Carbamidomethyl); C18(Carbamidomethyl); C20(Carbamidomethyl); S25(Fuc(1)); C29(Carbamidomethyl); C37(Carbamidomethyl); C42(Carbamidomethyl); N44(Deamidated); C48(Carbamidomethyl); C58(Carbamidomethyl)	1	1	Q01705	Q01705	Neurogenic locus notch homolog protein 1 OS=Mus musculus OX=10090 GN=Notch1 PE=1 SV=3	2	6	6	1	0	1	1	1	1148.02	6883.06	6879.03	586.028	0.671884	0	0	2.36346e+06	HCD (High Energy Collision Dissociation)	MS2	23.4344	87.3961	15.9822	6765	6765	6763	FP031221_11.raw	0/0		30.0057	1631.25	1631.25	0	9.86859e-31	9.86857e-31	0	0
FALSE	High	PMI-Byonic	PMI-Byonic (A2)	A	2	Ambiguous	NAGTCHVVDHGGTVDYACSCPLGFSGPLCLTPLDNACLANPCRNGGTCDLLTLTEYK	[K].NAGtcHVVDHGGTVDYAcScPLGFsGPLcLTPLDnAcLANPcrNGGTcDLLTLTEYK.[C]	T4(Fuc(1)); C5(Carbamidomethyl); C18(Carbamidomethyl); C20(Carbamidomethyl); S25(Fuc(1)); C29(Carbamidomethyl); N35(Deamidated); C37(Carbamidomethyl); C42(Carbamidomethyl); R43(Deamidated); C48(Carbamidomethyl)	1	1	Q01705	Q01705	Neurogenic locus notch homolog protein 1 OS=Mus musculus OX=10090 GN=Notch1 PE=1 SV=3	1	5	5	1	0	1	1	1	1314.58	6568.9	6563.88	763.295	1.00204	0	0	1.5542e+06	HCD (High Energy Collision Dissociation)	MS2	42.2632	100	16.9624	7198	7198	7192	FP031221_11.raw	0/0		30.0057	1273.51	1273.51	0	9.86859e-31	9.86858e-31	0	0
FALSE	High	PMI-Byonic	PMI-Byonic (A2)	A	2	Ambiguous	NAGTCHVVDHGGTVDYACSCPLGFSGPLCLTPLDNACLANPCRNGGTCDLLTLTEYK	[K].NAGTcHVVDHGGTVDYAcscPLGFSGPLcLTPLDNAcLANPcRNGGTcDLLTLTEYK.[C]	C5(Carbamidomethyl); C18(Carbamidomethyl); S19(Hex(1)Pent(1)); C20(Carbamidomethyl); C29(Carbamidomethyl); C37(Carbamidomethyl); C42(Carbamidomethyl); C48(Carbamidomethyl)	1	1	Q01705	Q01705	Neurogenic locus notch homolog protein 1 OS=Mus musculus OX=10090 GN=Notch1 PE=1 SV=3	1	5	5	1	0	1	2	2	1314.19	6566.92	6563.9	461.33	0.605624	0	0	1.53772e+06	HCD (High Energy Collision Dissociation)	MS2	22.2296	100	16.4679	6978	6978	6972	FP031221_11.raw	0/0		30.0057	1342.26	1342.26	0	9.86859e-31	9.86857e-31	0	0
FALSE	High	PMI-Byonic	PMI-Byonic (A2)	A	2	Unambiguous	NAGTCHVVDHGGTVDYACSCPLGFSGPLCLTPLDNACLANPCRNGGTCDLLTLTEYK	[K].NAGTcHVVDHGGTVDYAcscPLGFSGPLcLTPLDNAcLANPcRnGGtcDLLTLTEYK.[C]	C5(Carbamidomethyl); C18(Carbamidomethyl); S19(Fuc(1)); C20(Carbamidomethyl); C29(Carbamidomethyl); C37(Carbamidomethyl); C42(Carbamidomethyl); N44(Deamidated); T47(Fuc(1)); C48(Carbamidomethyl)	1	1	Q01705	Q01705	Neurogenic locus notch homolog protein 1 OS=Mus musculus OX=10090 GN=Notch1 PE=1 SV=3	1	5	5	1	0	1	1	1	1313.39	6562.93	6562.9	4.17465	0.00547956	0	0	888850	HCD (High Energy Collision Dissociation)	MS2	0	27.7994	16.7151	7085	7085	7082	FP031221_11.raw	0/0		30.0057	1412.09	1412.09	0	9.86859e-31	9.86858e-31	0	0
FALSE	High	PMI-Byonic	PMI-Byonic (A2)	A	2	Ambiguous	NAGTCHVVDHGGTVDYACSCPLGFSGPLCLTPLDNACLANPCRNGGTCDLLTLTEYK	[K].NAGtcHVVDHGGTVDYAcscPLGFSGPLcLTPLDNAcLANPcRNGGTcDLLTLTEYK.[C]	T4(Fuc(1)); C5(Carbamidomethyl); C18(Carbamidomethyl); S19(Fuc(1)); C20(Carbamidomethyl); C29(Carbamidomethyl); C37(Carbamidomethyl); C42(Carbamidomethyl); C48(Carbamidomethyl)	1	1	Q01705	Q01705	Neurogenic locus notch homolog protein 1 OS=Mus musculus OX=10090 GN=Notch1 PE=1 SV=3	1	5	5	1	0	1	1	1	1314.19	6566.92	6561.92	763.098	1.00148	0	0	1.53772e+06	HCD (High Energy Collision Dissociation)	MS2	22.2296	100	16.4679	6978	6978	6972	FP031221_11.raw	0/0		30.0057	1329.65	1329.65	0	9.86859e-31	9.86857e-31	0	0
FALSE	High	PMI-Byonic	PMI-Byonic (A2)	A	2	Unambiguous	NAGTCHVVDHGGTVDYACSCPLGFSGPLCLTPLDNACLANPCRNGGTCDLLTLTEYK	[K].NAGtcHVVDHGGTVDYAcScPLGFSGPLcLTPLDNAcLANPcRnGGtcDLLTLTEYK.[C]	T4(Fuc(1)); C5(Carbamidomethyl); C18(Carbamidomethyl); C20(Carbamidomethyl); C29(Carbamidomethyl); C37(Carbamidomethyl); C42(Carbamidomethyl); N44(Deamidated); T47(HexNAc(1)Hex(1)Fuc(1)); C48(Carbamidomethyl)	1	1	Q01705	Q01705	Neurogenic locus notch homolog protein 1 OS=Mus musculus OX=10090 GN=Notch1 PE=1 SV=3	1	5	5	1	0	1	1	1	1387.41	6933.04	6928.03	723.406	1.00236	0	0	1.00338e+06	HCD (High Energy Collision Dissociation)	MS2	18.9923	100	16.6688	7065	7065	7060	FP031221_11.raw	0/0		30.0057	1390.14	1390.14	4.12599	9.86859e-31	9.86858e-31	0	0
FALSE	High	PMI-Byonic	PMI-Byonic (A2)	A	2	Unambiguous	NAGTCHVVDHGGTVDYACSCPLGFSGPLCLTPLDNACLANPCRNGGTCDLLTLTEYK	[K].NAGtcHVVDHGGTVDYAcScPLGFsGPLcLTPLDNAcLANPcRnGGTcDLLTLTEYK.[C]	T4(Fuc(1)); C5(Carbamidomethyl); C18(Carbamidomethyl); C20(Carbamidomethyl); S25(Fuc(1)); C29(Carbamidomethyl); C37(Carbamidomethyl); C42(Carbamidomethyl); N44(Deamidated); C48(Carbamidomethyl)	1	1	Q01705	Q01705	Neurogenic locus notch homolog protein 1 OS=Mus musculus OX=10090 GN=Notch1 PE=1 SV=3	1	5	5	1	0	1	1	1	1313.99	6565.91	6562.9	459.132	0.602648	0	0	5946274	HCD (High Energy Collision Dissociation)	MS2	32.3158	36.0232	16.8408	7142	7142	7137	FP031221_11.raw	0/0		30.0057	1399.75	1399.75	0	9.86859e-31	9.86858e-31	0	0
FALSE	High	PMI-Byonic	PMI-Byonic (A2)	A	2	Unambiguous	NAGTCHVVDHGGTVDYACSCPLGFSGPLCLTPLDNACLANPCRNGGTCDLLTLTEYK	[K].NAGtcHVVDHGGTVDYAcscPLGFSGPLcLTPLDNAcLANPcRNGGTcDLLTLTEYK.[C]	T4(Fuc(1)); C5(Carbamidomethyl); C18(Carbamidomethyl); S19(Fuc(1)); C20(Carbamidomethyl); C29(Carbamidomethyl); C37(Carbamidomethyl); C42(Carbamidomethyl); C48(Carbamidomethyl)	1	1	Q01705	Q01705	Neurogenic locus notch homolog protein 1 OS=Mus musculus OX=10090 GN=Notch1 PE=1 SV=3	1	5	5	1	0	1	1	1	1313.19	6561.92	6561.92	0.567421	0.000744674	0	0	251112	HCD (High Energy Collision Dissociation)	MS2	35.8951	93.0309	16.3398	6922	6922	6917	FP031221_11.raw	0/0		30.0057	1448.32	1448.32	0	9.86859e-31	9.86857e-31	0	0
FALSE	High	PMI-Byonic	PMI-Byonic (A2)	A	2	Unambiguous	NAGTCHVVDHGGTVDYACSCPLGFSGPLCLTPLDNACLANPCRNGGTCDLLTLTEYK	[K].NAGtcHVVDHGGTVDYAcScPLGFSGPLcLTPLDNAcLANPcRnGGTcDLLTLTEYK.[C]	T4(HexNAc(1)Fuc(1)); C5(Carbamidomethyl); C18(Carbamidomethyl); C20(Carbamidomethyl); C29(Carbamidomethyl); C37(Carbamidomethyl); C42(Carbamidomethyl); N44(Deamidated); C48(Carbamidomethyl)	1	1	Q01705	Q01705	Neurogenic locus notch homolog protein 1 OS=Mus musculus OX=10090 GN=Notch1 PE=1 SV=3	1	5	5	1	0	1	1	1	1324.79	6619.92	6619.92	-0.00715709	-9.47588e-06	0	0	297693	HCD (High Energy Collision Dissociation)	MS2	0	100	16.7739	7112	7112	7104	FP031221_11.raw	0/0		30.0057	1012.54	1012.54	4.47545	9.86859e-31	9.86858e-31	0	0
FALSE	High	PMI-Byonic	PMI-Byonic (A2)	A	2	Unambiguous	NAGTCHVVDHGGTVDYACSCPLGFSGPLCLTPLDNACLANPCRNGGTCDLLTLTEYK	[K].NAGTcHVVDHGGTVDYAcscPLGFSGPLcLTPLDNAcLANPcrNGGtcDLLTLTEYK.[C]	C5(Carbamidomethyl); C18(Carbamidomethyl); S19(HexNAc(1)Fuc(1)); C20(Carbamidomethyl); C29(Carbamidomethyl); C37(Carbamidomethyl); C42(Carbamidomethyl); R43(Deamidated); T47(Fuc(1)); C48(Carbamidomethyl)	1	1	Q01705	Q01705	Neurogenic locus notch homolog protein 1 OS=Mus musculus OX=10090 GN=Notch1 PE=1 SV=3	1	4	4	1	0	1	1	1	1354.41	5414.63	6765.98	-199728	-337.839	0	0	1.39957e+06	HCD (High Energy Collision Dissociation)	MS2	72.8997	100	16.5149	6998	6998	6994	FP031221_11.raw	0/0		7.28493	578.02	578.02	0	5.18878e-08	1.3843e-09	0	0
FALSE	High	PMI-Byonic	PMI-Byonic (A2)	A	2	Unambiguous	NAGTCHVVDHGGTVDYACSCPLGFSGPLCLTPLDNACLANPCRNGGTCDLLTLTEYKCR	[K].NAGTcHVVDHGGTVDYAcscPLGFsGPLcLTPLDNAcLANPcrNGGTcDLLTLTEYKcR.[C]	C5(Carbamidomethyl); C18(Carbamidomethyl); S19(Fuc(1)); C20(Carbamidomethyl); S25(HexNAc(1)Hex(1)Fuc(1)NeuAc(1)); C29(Carbamidomethyl); C37(Carbamidomethyl); C42(Carbamidomethyl); R43(Deamidated); C48(Carbamidomethyl); C58(Carbamidomethyl)	1	1	Q01705	Q01705	Neurogenic locus notch homolog protein 1 OS=Mus musculus OX=10090 GN=Notch1 PE=1 SV=3	2	6	6	1	0	1	1	1	1257.56	7540.29	7535.26	668.113	0.839068	0	0	646935	HCD (High Energy Collision Dissociation)	MS2	34.4017	100	16.4745	6981	6981	6972	FP031221_11.raw	0/0		12.3954	875.491	875.491	0	4.02317e-13	4.08306e-14	0	0
FALSE	High	PMI-Byonic	PMI-Byonic (A2)	A	2	Unambiguous	NAGTCHVVDHGGTVDYACSCPLGFSGPLCLTPLDNACLANPCRNGGTCDLLTLTEYK	[K].NAGtcHVVDHGGTVDYAcScPLGFsGPLcLTPLDNAcLANPcrNGGTcDLLTLTEYK.[C]	T4(Fuc(1)); C5(Carbamidomethyl); C18(Carbamidomethyl); C20(Carbamidomethyl); S25(Fuc(1)); C29(Carbamidomethyl); C37(Carbamidomethyl); C42(Carbamidomethyl); R43(Deamidated); C48(Carbamidomethyl)	1	1	Q01705	Q01705	Neurogenic locus notch homolog protein 1 OS=Mus musculus OX=10090 GN=Notch1 PE=1 SV=3	1	5	5	1	0	1	1	1	1314.19	6566.92	6562.9	613.14	0.804796	0	0	3.01376e+06	HCD (High Energy Collision Dissociation)	MS2	19.2784	81.7002	16.5927	7032	7032	7027	FP031221_11.raw	0/0		30.0057	1390.41	1390.41	0	9.86859e-31	9.86858e-31	0	0
FALSE	High	PMI-Byonic	PMI-Byonic (A2)	A	2	Unambiguous	NAGTCHVVDHGGTVDYACSCPLGFSGPLCLTPLDNACLANPCRNGGTCDLLTLTEYK	[K].NAGTcHVVDHGGtVDYAcScPLGFsGPLcLTPLDNAcLANPcRnGGTcDLLTLTEYK.[C]	C5(Carbamidomethyl); T13(HexNAc(1)Hex(1)Fuc(1)); C18(Carbamidomethyl); C20(Carbamidomethyl); S25(Fuc(1)); C29(Carbamidomethyl); C37(Carbamidomethyl); C42(Carbamidomethyl); N44(Deamidated); C48(Carbamidomethyl)	1	1	Q01705	Q01705	Neurogenic locus notch homolog protein 1 OS=Mus musculus OX=10090 GN=Notch1 PE=1 SV=3	1	5	5	1	0	1	1	1	1387.42	6933.05	6928.03	723.934	1.00309	0	0	1.00463e+06	HCD (High Energy Collision Dissociation)	MS2	68.492	100	16.5236	7002	7002	6994	FP031221_11.raw	0/0		30.0057	1191.63	1191.63	0	9.86859e-31	9.86858e-31	0	0
FALSE	High	PMI-Byonic	PMI-Byonic (A2)	A	2	Unambiguous	NGGTCDLLTLTEYKCR	[R].nGGTcDLLtLTEYKcR.[C]	N1(Deamidated); C5(Carbamidomethyl); T9(Fuc(1)); C15(Carbamidomethyl)	1	1	Q01705	Q01705	Neurogenic locus notch homolog protein 1 OS=Mus musculus OX=10090 GN=Notch1 PE=1 SV=3	1	3	3	1	0	1	1	1	683.321	2047.95	2047.93	8.99144	0.00613795	0	0	851540	HCD (High Energy Collision Dissociation)	MS2	18.5956	100	13.7447	5800	5800	5795	FP031221_11.raw	0/0		15.4832	1062.87	1062.87	0	3.2869e-16	2.62952e-17	0	0
FALSE	High	PMI-Byonic	PMI-Byonic (A2)	A	2	Ambiguous	NGGTCDLLTLTEYK	[R].NGGTcDLLtLtEYK.[C]	C5(Carbamidomethyl); T9(HexNAc(1)Hex(1)Fuc(1)NeuAc(1)); T11(HexNAc(1)Hex(1)Fuc(1))	1	1	Q01705	Q01705	Neurogenic locus notch homolog protein 1 OS=Mus musculus OX=10090 GN=Notch1 PE=1 SV=3	0	2	2	0.1512	0	1	1	1	967.459	1933.91	2898.23	-332728	-482.161	0	0	249128	HCD (High Energy Collision Dissociation)	MS2	12.6399	100	13.7305	5794	5794	5784	FP031221_11.raw	0/0		14.4832	915.673	915.673	5.36643	3.2869e-15	3.76478e-16	0	0
FALSE	High	PMI-Byonic	PMI-Byonic (A2)	A	2	Unambiguous	NGGTCDLLTLTEYK	[R].nGGTcDLLTLTEYK.[C]	N1(Deamidated); C5(Carbamidomethyl)	1	1	Q01705	Q01705	Neurogenic locus notch homolog protein 1 OS=Mus musculus OX=10090 GN=Notch1 PE=1 SV=3	0	2	2	1	0	1	1	1	793.375	1585.74	1585.74	0.209301	0.000165949	0	0	505180	HCD (High Energy Collision Dissociation)	MS2	21.8629	100	15.8911	6726	6726	6719	FP031221_11.raw	0/0		9.47861	660.443	660.443	660.443	3.32194e-10	3.64414e-11	0	0
FALSE	High	PMI-Byonic	PMI-Byonic (A2)	A	2	Unambiguous	NGGTCDLLTLTEYK	[R].nGGTcDLLTLtEYK.[C]	N1(Deamidated); C5(Carbamidomethyl); T11(Fuc(1))	1	1	Q01705	Q01705	Neurogenic locus notch homolog protein 1 OS=Mus musculus OX=10090 GN=Notch1 PE=1 SV=3	0	3	3	1	0	1	1	1	577.941	1731.81	1731.8	4.91434	0.00283689	0	0	469092	HCD (High Energy Collision Dissociation)	MS2	7.27805	100	15.739	6660	6660	6653	FP031221_11.raw	0/0		9.2882	710.523	710.523	9.09147	5.14991e-10	4.00431e-11	0	0
FALSE	High	PMI-Byonic	PMI-Byonic (A2)	A	2	Unambiguous	NGGTCDLLTLTEYK	[R].NGGTcDLLTLtEYK.[C]	C5(Carbamidomethyl); T11(Fuc(1))	1	1	Q01705	Q01705	Neurogenic locus notch homolog protein 1 OS=Mus musculus OX=10090 GN=Notch1 PE=1 SV=3	0	2	2	1	0	1	1	1	865.921	1730.83	1730.82	11.0297	0.0095452	0	0	15447290	HCD (High Energy Collision Dissociation)	MS2	0	34.189	13.7868	5818	5818	5817	FP031221_11.raw	0/0		11.2882	808.127	808.127	8.98445	5.14992e-12	4.10219e-13	0	0
FALSE	High	PMI-Byonic	PMI-Byonic (A2)	A	2	Unambiguous	NGGTCDLLTLTEYK	[R].nGGTcDLLTLtEYK.[C]	N1(Deamidated); C5(Carbamidomethyl); T11(Fuc(1))	1	1	Q01705	Q01705	Neurogenic locus notch homolog protein 1 OS=Mus musculus OX=10090 GN=Notch1 PE=1 SV=3	0	2	2	1	0	1	1	1	866.406	1731.8	1731.8	3.19516	0.00276669	0	0	1.45689e+06	HCD (High Energy Collision Dissociation)	MS2	6.72321	100	15.6811	6635	6635	6631	FP031221_11.raw	0/0		12.8903	867.814	867.814	5.28439	1.28737e-13	9.56111e-15	0	0
FALSE	High	PMI-Byonic	PMI-Byonic (A2)	A	2	Unambiguous	NGGTCDLLTLTEYKCR	[R].nGGTcDLLtLTEYKcR.[C]	N1(Deamidated); C5(Carbamidomethyl); T9(Fuc(1)); C15(Carbamidomethyl)	1	1	Q01705	Q01705	Neurogenic locus notch homolog protein 1 OS=Mus musculus OX=10090 GN=Notch1 PE=1 SV=3	1	3	3	1	0	1	1	1	683.321	2047.95	2047.93	9.17026	0.00626002	0	0	834448	HCD (High Energy Collision Dissociation)	MS2	14.9572	100	13.2132	5570	5570	5564	FP031221_11.raw	0/0		13.5572	962.197	962.197	0	2.77195e-14	1.81618e-15	0	0
FALSE	High	PMI-Byonic	PMI-Byonic (A2)	A	2	Unambiguous	NGGTCDLLTLTEYK	[R].nGGTcDLLTLtEYK.[C]	N1(Deamidated); C5(Carbamidomethyl); T11(Fuc(1))	1	1	Q01705	Q01705	Neurogenic locus notch homolog protein 1 OS=Mus musculus OX=10090 GN=Notch1 PE=1 SV=3	0	2	2	1	0	1	1	1	866.406	1731.8	1731.8	2.9837	0.00258358	0	0	20731236	HCD (High Energy Collision Dissociation)	MS2	1.16606	25.7851	15.8015	6687	6687	6686	FP031221_11.raw	0/0		12.8903	893.86	893.86	8.73574	1.28737e-13	1.0485e-14	0	0
FALSE	High	PMI-Byonic	PMI-Byonic (A2)	A	2	Unambiguous	NGGTCDLLTLTEYK	[R].NGGTcDLLtLTEYK.[C]	C5(Carbamidomethyl); T9(Fuc(1))	1	1	Q01705	Q01705	Neurogenic locus notch homolog protein 1 OS=Mus musculus OX=10090 GN=Notch1 PE=1 SV=3	0	3	3	1	0	1	1	1	577.615	1730.83	1730.82	8.94138	0.00515862	0	0	388553	HCD (High Energy Collision Dissociation)	MS2	19.9868	100	13.7718	5812	5812	5806	FP031221_11.raw	0/0		7.4131	618.771	618.771	0	3.86276e-08	1.02089e-09	0	0
FALSE	High	PMI-Byonic	PMI-Byonic (A2)	A	2	Unambiguous	NGGTCDLLTLTEYK	[R].nGGTcDLLTLtEYK.[C]	N1(Deamidated); C5(Carbamidomethyl); T11(Fuc(1))	1	1	Q01705	Q01705	Neurogenic locus notch homolog protein 1 OS=Mus musculus OX=10090 GN=Notch1 PE=1 SV=3	0	2	2	1	0	1	1	1	866.405	1731.8	1731.8	2.49029	0.00215634	0	0	1.11873e+06	HCD (High Energy Collision Dissociation)	MS2	7.81651	100	16.0134	6779	6779	6774	FP031221_11.raw	0/0		11.4786	788.246	788.246	12.1448	3.32196e-12	2.59064e-13	0	0
FALSE	High	PMI-Byonic	PMI-Byonic (A2)	A	2	Unambiguous	NGGTCDLLTLTEYK	[R].nGGTcDLLTLtEYK.[C]	N1(Deamidated); C5(Carbamidomethyl); T11(Fuc(1))	1	1	Q01705	Q01705	Neurogenic locus notch homolog protein 1 OS=Mus musculus OX=10090 GN=Notch1 PE=1 SV=3	0	2	2	1	0	1	1	1	866.407	1731.81	1731.8	4.39345	0.00380429	0	0	521191	HCD (High Energy Collision Dissociation)	MS2	20.2388	100	16.1937	6858	6858	6851	FP031221_11.raw	0/0		9.58916	746.516	746.516	4.85107	2.57539e-10	1.13468e-11	0	0
FALSE	High	PMI-Byonic	PMI-Byonic (A2)	A	2	Unambiguous	NGGTCDLLTLTEYK	[R].NGGTcDLLTLtEYK.[C]	C5(Carbamidomethyl); T11(Fuc(1))	1	1	Q01705	Q01705	Neurogenic locus notch homolog protein 1 OS=Mus musculus OX=10090 GN=Notch1 PE=1 SV=3	0	2	2	1	0	1	1	1	865.919	1730.83	1730.82	9.40758	0.00814139	0	0	564105	HCD (High Energy Collision Dissociation)	MS2	7.35609	100	14.0478	5932	5932	5927	FP031221_11.raw	0/0		9.4131	731.511	731.511	5.62738	3.86276e-10	3.7969e-11	0	0
FALSE	High	PMI-Byonic	PMI-Byonic (A2)	A	2	Unambiguous	NGGTCDLLTLTEYKCR	[R].NGGTcDLLtLTEYKcR.[C]	C5(Carbamidomethyl); T9(Fuc(1)); C15(Carbamidomethyl)	1	1	Q01705	Q01705	Neurogenic locus notch homolog protein 1 OS=Mus musculus OX=10090 GN=Notch1 PE=1 SV=3	1	2	2	1	0	1	1	1	1023.98	2046.94	2046.95	-1.19179	-0.00121976	0	0	1.17586e+06	HCD (High Energy Collision Dissociation)	MS2	9.04824	100	12.2897	5156	5156	5146	FP031221_11.raw	0/0		6.67433	602.713	602.713	0	2.11675e-07	5.85395e-09	0	0
FALSE	High	PMI-Byonic	PMI-Byonic (A2)	A	2	Unambiguous	NGGTCDLLTLTEYK	[R].nGGTcDLLTLtEYK.[C]	N1(Deamidated); C5(Carbamidomethyl); T11(Fuc(1))	1	1	Q01705	Q01705	Neurogenic locus notch homolog protein 1 OS=Mus musculus OX=10090 GN=Notch1 PE=1 SV=3	0	2	2	1	0	1	1	1	866.41	1731.81	1731.8	7.84734	0.00679501	0	0	831775	HCD (High Energy Collision Dissociation)	MS2	8.36551	100	14.8902	6294	6294	6290	FP031221_11.raw	0/0		11.8114	868.536	868.536	16.419	1.54397e-12	1.42041e-13	0	0
FALSE	High	PMI-Byonic	PMI-Byonic (A2)	A	2	Unambiguous	NGGTCDLLTLTEYKCR	[R].NGGTcDLLtLTEYKcR.[C]	C5(Carbamidomethyl); T9(Fuc(1)); C15(Carbamidomethyl)	1	1	Q01705	Q01705	Neurogenic locus notch homolog protein 1 OS=Mus musculus OX=10090 GN=Notch1 PE=1 SV=3	1	3	3	1	0	1	1	1	682.988	2046.95	2046.95	1.03797	0.000708222	0	0	11091882	HCD (High Energy Collision Dissociation)	MS2	3.20296	10.2859	12.3184	5170	5170	5168	FP031221_11.raw	0/0		15.2614	956.732	956.732	0	5.47817e-16	3.98412e-17	0	0
FALSE	High	PMI-Byonic	PMI-Byonic (A2)	A	2	Unambiguous	NGGTCDLLTLTEYKCR	[R].NGGTcDLLtLTEYKcR.[C]	C5(Carbamidomethyl); T9(Fuc(1)); C15(Carbamidomethyl)	1	1	Q01705	Q01705	Neurogenic locus notch homolog protein 1 OS=Mus musculus OX=10090 GN=Notch1 PE=1 SV=3	1	3	3	1	0	1	1	1	682.987	2046.95	2046.95	-0.840543	-0.000573516	0	0	927439	HCD (High Energy Collision Dissociation)	MS2	25.388	100	12.4888	5252	5252	5245	FP031221_11.raw	0/0		13.2255	888.353	888.353	0	5.94929e-14	5.21683e-15	0	0
FALSE	High	PMI-Byonic	PMI-Byonic (A2)	A	2	Ambiguous	NGGTCDLLTLTEYK	[R].NGGTcDLLtLTEYK.[C]	C5(Carbamidomethyl); T9(HexNAc(1)Fuc(1))	1	1	Q01705	Q01705	Neurogenic locus notch homolog protein 1 OS=Mus musculus OX=10090 GN=Notch1 PE=1 SV=3	0	2	2		0	2	2	2	967.459	1933.91	1933.89	8.02704	0.00776173	0	0	249128	HCD (High Energy Collision Dissociation)	MS2	12.6399	100	13.7305	5794	5794	5784	FP031221_11.raw	0/0		12.2882	858.371	858.371	0	5.14948e-13	4.96866e-14	0	0
FALSE	High	PMI-Byonic	PMI-Byonic (A2)	A	2	Unambiguous	NGGTCDLLTLTEYK	[R].nGGTcDLLTLtEYK.[C]	N1(Deamidated); C5(Carbamidomethyl); T11(Fuc(1))	1	1	Q01705	Q01705	Neurogenic locus notch homolog protein 1 OS=Mus musculus OX=10090 GN=Notch1 PE=1 SV=3	0	2	2	1	0	1	1	1	866.408	1731.81	1731.8	5.66223	0.00490292	0	0	1.50458e+06	HCD (High Energy Collision Dissociation)	MS2	7.82127	100	15.0135	6346	6346	6345	FP031221_11.raw	0/0		11.2882	834.465	834.465	5.3825	5.14992e-12	4.37303e-13	0	0
FALSE	High	PMI-Byonic	PMI-Byonic (A2)	A	2	Unambiguous	NGGTCDLLTLTEYK	[R].NGGTcDLLTLTEYK.[C]	C5(Carbamidomethyl)	1	1	Q01705	Q01705	Neurogenic locus notch homolog protein 1 OS=Mus musculus OX=10090 GN=Notch1 PE=1 SV=3	0	2	2	1	0	1	1	1	792.888	1584.77	1584.76	7.60865	0.00602893	0	0	508189	HCD (High Energy Collision Dissociation)	MS2	5.83045	100	13.6782	5772	5772	5762	FP031221_11.raw	0/0		8.4131	680.365	680.365	680.365	3.86276e-09	2.59856e-10	0	0
FALSE	High	PMI-Byonic	PMI-Byonic (A2)	A	2	Unambiguous	NGGTCDLLTLTEYKCR	[R].NGGTcDLLtLTEYKcR.[C]	C5(Carbamidomethyl); T9(Fuc(1)); C15(Carbamidomethyl)	1	1	Q01705	Q01705	Neurogenic locus notch homolog protein 1 OS=Mus musculus OX=10090 GN=Notch1 PE=1 SV=3	1	3	3	1	0	1	1	1	682.988	2046.95	2046.95	0.590704	0.000403047	0	0	6.17655e+06	HCD (High Energy Collision Dissociation)	MS2	7.7498	36.1158	12.2064	5116	5116	5113	FP031221_11.raw	0/0		15.2614	987.853	987.853	0	5.47817e-16	3.31573e-17	0	0
FALSE	High	PMI-Byonic	PMI-Byonic (A2)	A	2	Unambiguous	NGGTCDLLTLTEYK	[R].nGGTcDLLtLTEYK.[C]	N1(Deamidated); C5(Carbamidomethyl); T9(Fuc(1))	1	1	Q01705	Q01705	Neurogenic locus notch homolog protein 1 OS=Mus musculus OX=10090 GN=Notch1 PE=1 SV=3	0	2	2	1	0	1	1	1	866.406	1731.81	1731.8	3.5476	0.00307187	0	0	180893	HCD (High Energy Collision Dissociation)	MS2	24.7923	100	15.2304	6439	6439	6433	FP031221_11.raw	0/0		5.78064	553.728	553.728	0	1.65712e-06	5.39147e-08	0	0
FALSE	High	PMI-Byonic	PMI-Byonic (A2)	A	2	Unambiguous	NGGTCDLLTLTEYKCR	[R].nGGTcDLLtLTEYKcR.[C]	N1(Deamidated); C5(Carbamidomethyl); T9(Fuc(1)); C15(Carbamidomethyl)	1	1	Q01705	Q01705	Neurogenic locus notch homolog protein 1 OS=Mus musculus OX=10090 GN=Notch1 PE=1 SV=3	1	3	3	1	0	1	1	1	683.32	2047.94	2047.93	6.39855	0.00436793	0	0	861257	HCD (High Energy Collision Dissociation)	MS2	14.2241	100	13.6241	5748	5748	5740	FP031221_11.raw	0/0		15.9603	1051.18	1051.18	0	1.09563e-16	7.82595e-18	0	0
FALSE	High	PMI-Byonic	PMI-Byonic (A2)	A	2	Unambiguous	NGGTCDLLTLTEYK	[R].NGGTcDLLTLtEYK.[C]	C5(Carbamidomethyl); T11(Fuc(1))	1	1	Q01705	Q01705	Neurogenic locus notch homolog protein 1 OS=Mus musculus OX=10090 GN=Notch1 PE=1 SV=3	0	2	2	1	0	1	1	1	865.92	1730.83	1730.82	9.83074	0.0085076	0	0	1.8981e+06	HCD (High Energy Collision Dissociation)	MS2	7.11043	63.9983	13.9155	5874	5874	5872	FP031221_11.raw	0/0		10.4131	761.285	761.285	4.32706	3.86276e-11	3.41044e-12	0	0
FALSE	High	PMI-Byonic	PMI-Byonic (A2)	A	2	Unambiguous	NGGTCDLLTLTEYK	[R].NGGTcDLLTLtEYK.[C]	C5(Carbamidomethyl); T11(Fuc(1))	1	1	Q01705	Q01705	Neurogenic locus notch homolog protein 1 OS=Mus musculus OX=10090 GN=Notch1 PE=1 SV=3	0	2	2	1	0	1	1	1	865.919	1730.83	1730.82	8.34966	0.00722586	0	0	936818	HCD (High Energy Collision Dissociation)	MS2	25.7561	100	13.6717	5769	5769	5762	FP031221_11.raw	0/0		9.81137	777.922	777.922	7.23463	1.54395e-10	8.32456e-12	0	0
FALSE	High	PMI-Byonic	PMI-Byonic (A2)	A	2	Unambiguous	SCQQADPCASNPCANGGQCLPFESSYICR	[K].ScQQADPcASNPcAnGGQcLPFEsSYIcR.[C]	C2(Carbamidomethyl); C8(Carbamidomethyl); C13(Carbamidomethyl); N15(Deamidated); C19(Carbamidomethyl); S24(Hex(1)Pent(2)); C28(Carbamidomethyl)	1	1	Q01705	Q01705	Neurogenic locus notch homolog protein 1 OS=Mus musculus OX=10090 GN=Notch1 PE=1 SV=3	0	2	2	1	0	1	1	1	1881.25	3761.49	3761.47	6.7282	0.012654	0	0	284306	HCD (High Energy Collision Dissociation)	MS2	4.21419	100	13.7197	5789	5789	5784	FP031221_11.raw	0/0		30.0057	1113.63	1113.63	1.2	9.86859e-31	9.86856e-31	0	0
FALSE	Medium	PMI-Byonic	PMI-Byonic (A2)	A	2	Ambiguous	SCQQADPCASNPCANGGQCLPFESSYICRCPPGFHGPTCRQDVNECSQNPGLCR	[K].ScQQADPcASNPcANGGQcLPFEsSYIcRcPPGFhGPtcRQDVnEcSQNPGLcR.[H]	C2(Carbamidomethyl); C8(Carbamidomethyl); C13(Carbamidomethyl); C19(Carbamidomethyl); S24(HexNAc(1)Hex(1)Fuc(1)NeuAc(1)); C28(Carbamidomethyl); C30(Carbamidomethyl); H35(Oxidation); T38(Hex(1)Pent(2)); C39(Carbamidomethyl); N44(Oxidation); C46(Carbamidomethyl); C53(Carbamidomethyl)	1	1	Q01705	Q01705	Neurogenic locus notch homolog protein 1 OS=Mus musculus OX=10090 GN=Notch1 PE=1 SV=3	2	4	4		0	2	2	2	941.133	3761.51	7518.99	-499732	-939.37	0	0	917944	HCD (High Energy Collision Dissociation)	MS2	0.82418	100	13.685	5774	5774	5773	FP031221_11.raw	0/0		0.00344619	120.29	120.29	0	0.992096	0.0428262	0.0124611	0.0127388
FALSE	High	PMI-Byonic	PMI-Byonic (A2)	A	2	Unambiguous	SCQQADPCASNPCANGGQCLPFESSYICR	[K].ScQQADPcASNPcANGGQcLPFEsSYIcR.[C]	C2(Carbamidomethyl); C8(Carbamidomethyl); C13(Carbamidomethyl); C19(Carbamidomethyl); S24(Hex(1)Pent(2)); C28(Carbamidomethyl)	1	1	Q01705	Q01705	Neurogenic locus notch homolog protein 1 OS=Mus musculus OX=10090 GN=Notch1 PE=1 SV=3	0	3	3	1	0	1	1	1	1254.18	3760.53	3760.48	13.3667	0.016755	0	0	1.01493e+06	HCD (High Energy Collision Dissociation)	MS2	0	100	13.1315	5534	5534	5531	FP031221_11.raw	0/0		30.0057	1169.89	1169.89	1.2	9.86859e-31	9.86856e-31	0	0
FALSE	High	PMI-Byonic	PMI-Byonic (A2)	A	2	Unambiguous	SCQQADPCASNPCANGGQCLPFESSYICR	[K].ScQQADPcASNPcAnGGQcLPFEsSYIcR.[C]	C2(Carbamidomethyl); C8(Carbamidomethyl); C13(Carbamidomethyl); N15(Deamidated); C19(Carbamidomethyl); S24(Hex(1)Pent(2)); C28(Carbamidomethyl)	1	1	Q01705	Q01705	Neurogenic locus notch homolog protein 1 OS=Mus musculus OX=10090 GN=Notch1 PE=1 SV=3	0	2	2	1	0	1	1	1	1881.25	3761.5	3761.47	9.58406	0.018025	0	0	186721	HCD (High Energy Collision Dissociation)	MS2	0	100	13.4667	5680	5680	5674	FP031221_11.raw	0/0		15.9603	1084.42	1076.46	1.2	1.09563e-16	6.35149e-18	0	0
FALSE	High	PMI-Byonic	PMI-Byonic (A2)	A	2	Unambiguous	SCQQADPCASNPCANGGQCLPFESSYICR	[K].ScQQADPcASNPcAnGGQcLPFEsSYIcR.[C]	C2(Carbamidomethyl); C8(Carbamidomethyl); C13(Carbamidomethyl); N15(Deamidated); C19(Carbamidomethyl); S24(Hex(1)Pent(2)); C28(Carbamidomethyl)	1	1	Q01705	Q01705	Neurogenic locus notch homolog protein 1 OS=Mus musculus OX=10090 GN=Notch1 PE=1 SV=3	0	3	3	1	0	1	1	1	1254.51	3761.51	3761.47	12.8744	0.0161423	0	0	16777964	HCD (High Energy Collision Dissociation)	MS2	0	13.1222	13.6606	5763	5763	5762	FP031221_11.raw	0/0		30.0057	1126.55	1126.55	1.2	9.86859e-31	9.86856e-31	0	0
FALSE	High	PMI-Byonic	PMI-Byonic (A2)	A	2	Unambiguous	SCQQADPCASNPCANGGQCLPFESSYICR	[K].ScQQADPcASNPcANGGQcLPFEsSYIcR.[C]	C2(Carbamidomethyl); C8(Carbamidomethyl); C13(Carbamidomethyl); C19(Carbamidomethyl); S24(Hex(1)Pent(2)); C28(Carbamidomethyl)	1	1	Q01705	Q01705	Neurogenic locus notch homolog protein 1 OS=Mus musculus OX=10090 GN=Notch1 PE=1 SV=3	0	2	2	1	0	1	1	1	1880.76	3760.51	3760.48	7.86803	0.0147938	0	0	455025	HCD (High Energy Collision Dissociation)	MS2	10.494	100	13.1827	5556	5556	5553	FP031221_11.raw	0/0		30.0057	1167.68	1167.68	0.622576	9.86859e-31	9.86856e-31	0	0
FALSE	High	PMI-Byonic	PMI-Byonic (A2)	A	2	Unambiguous	SCQQADPCASNPCANGGQCLPFESSYICR	[K].ScQQADPcASNPcANGGQcLPFEsSYIcR.[C]	C2(Carbamidomethyl); C8(Carbamidomethyl); C13(Carbamidomethyl); C19(Carbamidomethyl); S24(Hex(1)Pent(2)); C28(Carbamidomethyl)	1	1	Q01705	Q01705	Neurogenic locus notch homolog protein 1 OS=Mus musculus OX=10090 GN=Notch1 PE=1 SV=3	0	3	3	1	0	1	1	1	1254.18	3760.52	3760.48	11.6137	0.0145578	0	0	7712960	HCD (High Energy Collision Dissociation)	MS2	0	25.8109	13.2515	5587	5587	5586	FP031221_11.raw	0/0		30.0057	1210.92	1210.92	1.2	9.86859e-31	9.86856e-31	0	0
FALSE	High	PMI-Byonic	PMI-Byonic (A2)	A	2	Unambiguous	SCQQADPCASNPCANGGQCLPFESSYICR	[K].ScQQADPcASNPcAnGGQcLPFEsSYIcR.[C]	C2(Carbamidomethyl); C8(Carbamidomethyl); C13(Carbamidomethyl); N15(Deamidated); C19(Carbamidomethyl); S24(Hex(1)Pent(2)); C28(Carbamidomethyl)	1	1	Q01705	Q01705	Neurogenic locus notch homolog protein 1 OS=Mus musculus OX=10090 GN=Notch1 PE=1 SV=3	0	3	3	1	0	1	1	1	1254.51	3761.5	3761.47	10.2458	0.0128464	0	0	1.5374e+06	HCD (High Energy Collision Dissociation)	MS2	0	97.0876	13.789	5819	5819	5817	FP031221_11.raw	0/0		30.0057	1174.91	1174.91	1.2	9.86859e-31	9.86857e-31	0	0
FALSE	High	PMI-Byonic	PMI-Byonic (A2)	A	2	Unambiguous	SCQQADPCASNPCANGGQCLPFESSYICR	[K].ScQQADPcASNPcANGGQcLPFEsSYIcR.[C]	C2(Carbamidomethyl); C8(Carbamidomethyl); C13(Carbamidomethyl); C19(Carbamidomethyl); S24(Hex(1)Pent(2)); C28(Carbamidomethyl)	1	1	Q01705	Q01705	Neurogenic locus notch homolog protein 1 OS=Mus musculus OX=10090 GN=Notch1 PE=1 SV=3	0	4	4	1	0	1	1	1	940.888	3760.53	3760.48	12.8275	0.0120594	0	0	916455	HCD (High Energy Collision Dissociation)	MS2	2.39323	100	13.2808	5600	5600	5597	FP031221_11.raw	0/0		12.4213	923.288	923.288	1.2	3.79089e-13	3.59028e-14	0	0
FALSE	High	PMI-Byonic	PMI-Byonic (A2)	A	2	Unambiguous	SCQQADPCASNPCANGGQCLPFESSYICR	[K].ScQQADPcASNPcAnGGQcLPFEsSYIcR.[C]	C2(Carbamidomethyl); C8(Carbamidomethyl); C13(Carbamidomethyl); N15(Deamidated); C19(Carbamidomethyl); S24(Hex(1)Pent(2)); C28(Carbamidomethyl)	1	1	Q01705	Q01705	Neurogenic locus notch homolog protein 1 OS=Mus musculus OX=10090 GN=Notch1 PE=1 SV=3	0	3	3	1	0	1	1	1	1254.51	3761.51	3761.47	10.9273	0.0137009	0	0	619895	HCD (High Energy Collision Dissociation)	MS2	0	100	13.9177	5875	5875	5872	FP031221_11.raw	0/0		30.0057	1152.38	1152.38	1.2	9.86859e-31	9.86857e-31	0	0
FALSE	High	PMI-Byonic	PMI-Byonic (A2)	A	2	Unambiguous	SCQQADPCASNPCANGGQCLPFESSYICR	[K].ScQQADPcASNPcAnGGQcLPFEsSYIcR.[C]	C2(Carbamidomethyl); C8(Carbamidomethyl); C13(Carbamidomethyl); N15(Deamidated); C19(Carbamidomethyl); S24(Hex(1)Pent(2)); C28(Carbamidomethyl)	1	1	Q01705	Q01705	Neurogenic locus notch homolog protein 1 OS=Mus musculus OX=10090 GN=Notch1 PE=1 SV=3	0	3	3	1	0	1	1	1	1254.51	3761.52	3761.47	13.3612	0.0167526	0	0	4.80542e+06	HCD (High Energy Collision Dissociation)	MS2	0	36.3664	13.4079	5655	5655	5652	FP031221_11.raw	0/0		30.0057	1161.23	1161.23	1.2	9.86859e-31	9.86856e-31	0	0
FALSE	High	PMI-Byonic	PMI-Byonic (A2)	A	2	Unambiguous	SCQQADPCASNPCANGGQCLPFESSYICR	[K].ScQQADPcAsNPcAnGGQcLPFESSYIcR.[C]	C2(Carbamidomethyl); C8(Carbamidomethyl); S10(Hex(1)Pent(2)); C13(Carbamidomethyl); N15(Deamidated); C19(Carbamidomethyl); C28(Carbamidomethyl)	1	1	Q01705	Q01705	Neurogenic locus notch homolog protein 1 OS=Mus musculus OX=10090 GN=Notch1 PE=1 SV=3	0	4	4	1	0	1	1	1	941.132	3761.51	3761.47	10.9075	0.010257	0	0	821541	HCD (High Energy Collision Dissociation)	MS2	0	100	13.5641	5721	5721	5718	FP031221_11.raw	0/0		12.8981	927.846	927.846	8.76574	1.26436e-13	8.62272e-15	0	0
FALSE	High	PMI-Byonic	PMI-Byonic (A2)	A	2	Unambiguous	SCQQADPCASNPCANGGQCLPFESSYICR	[K].ScQQADPcASNPcAnGGQcLPFEsSYIcR.[C]	C2(Carbamidomethyl); C8(Carbamidomethyl); C13(Carbamidomethyl); N15(Deamidated); C19(Carbamidomethyl); S24(Hex(1)Pent(2)); C28(Carbamidomethyl)	1	1	Q01705	Q01705	Neurogenic locus notch homolog protein 1 OS=Mus musculus OX=10090 GN=Notch1 PE=1 SV=3	0	3	3	1	0	1	1	1	1254.51	3761.51	3761.47	11.9009	0.0149216	0	0	2778337	HCD (High Energy Collision Dissociation)	MS2	0	88.0171	13.5337	5708	5708	5707	FP031221_11.raw	0/0		30.0057	1176.2	1176.2	1.2	9.86859e-31	9.86856e-31	0	0
FALSE	High	PMI-Byonic	PMI-Byonic (A2)	A	2	Unambiguous	SCQQADPCASNPCANGGQCLPFESSYICR	[K].ScQQADPcAsNPcAnGGQcLPFESSYIcR.[C]	C2(Carbamidomethyl); C8(Carbamidomethyl); S10(Hex(1)Pent(2)); C13(Carbamidomethyl); N15(Deamidated); C19(Carbamidomethyl); C28(Carbamidomethyl)	1	1	Q01705	Q01705	Neurogenic locus notch homolog protein 1 OS=Mus musculus OX=10090 GN=Notch1 PE=1 SV=3	0	4	4	1	0	1	1	1	941.135	3761.52	3761.47	13.958	0.0131257	0	0	616856	HCD (High Energy Collision Dissociation)	MS2	2.56391	100	13.4101	5656	5656	5652	FP031221_11.raw	0/0		10.898	839.984	839.984	2.4	1.26461e-11	5.8383e-13	0	0
FALSE	High	PMI-Byonic	PMI-Byonic (A2)	A	2	Unambiguous	SCQQADPCASNPCANGGQCLPFESSYICR	[K].ScQQADPcAsNPcAnGGQcLPFESSYIcR.[C]	C2(Carbamidomethyl); C8(Carbamidomethyl); S10(Hex(1)Pent(2)); C13(Carbamidomethyl); N15(Deamidated); C19(Carbamidomethyl); C28(Carbamidomethyl)	1	1	Q01705	Q01705	Neurogenic locus notch homolog protein 1 OS=Mus musculus OX=10090 GN=Notch1 PE=1 SV=3	0	3	3	1	0	1	1	1	1254.5	3761.5	3761.47	9.27218	0.0116257	0	0	318974	HCD (High Energy Collision Dissociation)	MS2	0	100	14.0413	5929	5929	5927	FP031221_11.raw	0/0		15.0061	1031.3	1031.3	2.4	9.86071e-16	7.71001e-17	0	0
FALSE	High	PMI-Byonic	PMI-Byonic (A2)	A	2	Unambiguous	SCQQADPCASNPCANGGQCLPFESSYICR	[K].ScQQADPcAsNPcANGGQcLPFESSYIcR.[C]	C2(Carbamidomethyl); C8(Carbamidomethyl); S10(Hex(1)Pent(2)); C13(Carbamidomethyl); C19(Carbamidomethyl); C28(Carbamidomethyl)	1	1	Q01705	Q01705	Neurogenic locus notch homolog protein 1 OS=Mus musculus OX=10090 GN=Notch1 PE=1 SV=3	0	4	4	1	0	1	1	1	940.893	3760.55	3760.48	18.6056	0.0174915	0	0	169161	HCD (High Energy Collision Dissociation)	MS2	88.5504	100	13.1466	5541	5541	5531	FP031221_11.raw	0/0		11.8981	876.83	876.83	2.4	1.26458e-12	9.0476e-14	0	0
FALSE	High	PMI-Byonic	PMI-Byonic (A2)	A	2	Ambiguous	SCQQADPCASNPCANGGQCLPFESSYICR	[K].ScQQADPcAsNPcAnGGQcLPFESSYIcR.[C]	C2(Carbamidomethyl); C8(Carbamidomethyl); S10(Hex(1)Pent(2)); C13(Carbamidomethyl); N15(Deamidated); C19(Carbamidomethyl); C28(Carbamidomethyl)	1	1	Q01705	Q01705	Neurogenic locus notch homolog protein 1 OS=Mus musculus OX=10090 GN=Notch1 PE=1 SV=3	0	4	4	1	0	1	1	1	941.133	3761.51	3761.47	11.5565	0.0108674	0	0	917944	HCD (High Energy Collision Dissociation)	MS2	0.82418	100	13.685	5774	5774	5773	FP031221_11.raw	0/0		12.4213	925.577	925.577	1.67818	3.79089e-13	3.83027e-14	0	0
FALSE	High	PMI-Byonic	PMI-Byonic (A2)	A	2	Unambiguous	CPPGFHGPTCR	[R].cPPGFHGPTcR.[Q]	C1(Carbamidomethyl); C10(Carbamidomethyl)	1	1	Q01705	Q01705	Neurogenic locus notch homolog protein 1 OS=Mus musculus OX=10090 GN=Notch1 PE=1 SV=3	0	3	3	1	0	1	1	1	429.19	1285.55	1285.56	-1.14795	-0.000491916	0	0	1.08366e+06	HCD (High Energy Collision Dissociation)	MS2	15.8957	79.2037	6.7225	2476	2476	2473	FP031221_11.raw	0/0		10.4786	710.636	692.177	692.177	3.32194e-11	1.4582e-12	0	0
FALSE	High	PMI-Byonic	PMI-Byonic (A2)	A	2	Unambiguous	CPPGFHGPTCRQDVNECSQNPGLCR	[R].cPPGFHGPTcRQDVNEcSQNPGLcR.[H]	C1(Carbamidomethyl); C10(Carbamidomethyl); C17(Carbamidomethyl); C24(Carbamidomethyl)	1	1	Q01705	Q01705	Neurogenic locus notch homolog protein 1 OS=Mus musculus OX=10090 GN=Notch1 PE=1 SV=3	1	4	4	1	0	1	1	1	736.569	2943.25	2943.25	0.740974	0.000545218	0	0	1.16485e+06	HCD (High Energy Collision Dissociation)	MS2	16.4099	100	9.91465	3961	3961	3958	FP031221_11.raw	0/0		8.83499	662.757	662.757	662.757	1.46221e-09	6.54541e-11	0	0
FALSE	High	PMI-Byonic	PMI-Byonic (A2)	A	2	Unambiguous	CPPGFHGPTCRQDVNECSQNPGLCR	[R].cPPGFHGPTcRQDVNEcSQNPGLcR.[H]	C1(Carbamidomethyl); C10(Carbamidomethyl); C17(Carbamidomethyl); C24(Carbamidomethyl)	1	1	Q01705	Q01705	Neurogenic locus notch homolog protein 1 OS=Mus musculus OX=10090 GN=Notch1 PE=1 SV=3	1	4	4	1	0	1	1	1	736.57	2943.26	2943.25	2.15111	0.00158282	0	0	490452	HCD (High Energy Collision Dissociation)	MS2	0	100	10.0655	4034	4034	4024	FP031221_11.raw	0/0		5.72548	559.907	559.907	559.907	1.88155e-06	7.84118e-08	0	0
FALSE	High	PMI-Byonic	PMI-Byonic (A2)	A	2	Unambiguous	CPPGFHGPTCR	[R].cPPGFHGPTcR.[Q]	C1(Carbamidomethyl); C10(Carbamidomethyl)	1	1	Q01705	Q01705	Neurogenic locus notch homolog protein 1 OS=Mus musculus OX=10090 GN=Notch1 PE=1 SV=3	0	3	3	1	0	1	1	1	429.189	1285.55	1285.56	-2.28741	-0.000980198	0	0	550723	HCD (High Energy Collision Dissociation)	MS2	69.6582	100	7.58252	2853	2853	2847	FP031221_11.raw	0/0		8.47861	601.685	586.571	586.571	3.32194e-09	1.43742e-10	0	0
FALSE	High	PMI-Byonic	PMI-Byonic (A2)	A	2	Unambiguous	CPPGFHGPTCR	[R].cPPGFHGPTcR.[Q]	C1(Carbamidomethyl); C10(Carbamidomethyl)	1	1	Q01705	Q01705	Neurogenic locus notch homolog protein 1 OS=Mus musculus OX=10090 GN=Notch1 PE=1 SV=3	0	3	3	1	0	1	1	1	429.191	1285.56	1285.56	2.12801	0.000911892	0	0	1.34635e+06	HCD (High Energy Collision Dissociation)	MS2	29.9569	59.857	7.34849	2750	2750	2748	FP031221_11.raw	0/0		9.47861	691.184	658.805	658.805	3.32194e-10	1.85587e-11	0	0
FALSE	High	PMI-Byonic	PMI-Byonic (A2)	A	2	Unambiguous	CPPGFHGPTCR	[R].cPPGFHGPTcR.[Q]	C1(Carbamidomethyl); C10(Carbamidomethyl)	1	1	Q01705	Q01705	Neurogenic locus notch homolog protein 1 OS=Mus musculus OX=10090 GN=Notch1 PE=1 SV=3	0	3	3	1	0	1	1	1	429.191	1285.56	1285.56	1.27341	0.000545681	0	0	3.12063e+06	HCD (High Energy Collision Dissociation)	MS2	6.45295	51.5143	7.2201	2694	2694	2693	FP031221_11.raw	0/0		10.4786	707.275	651.144	651.144	3.32194e-11	2.28965e-12	0	0
FALSE	High	PMI-Byonic	PMI-Byonic (A2)	A	2	Unambiguous	CPPGFHGPTCR	[R].cPPGFHGPTcR.[Q]	C1(Carbamidomethyl); C10(Carbamidomethyl)	1	1	Q01705	Q01705	Neurogenic locus notch homolog protein 1 OS=Mus musculus OX=10090 GN=Notch1 PE=1 SV=3	0	3	3	1	0	1	1	1	429.191	1285.56	1285.56	0.703681	0.000301541	0	0	8862240	HCD (High Energy Collision Dissociation)	MS2	2.80298	23.81	7.09394	2639	2639	2638	FP031221_11.raw	0/0		10.4786	724.38	689.662	689.662	3.32194e-11	2.12686e-12	0	0
FALSE	High	PMI-Byonic	PMI-Byonic (A2)	A	2	Unambiguous	CPPGFHGPTCR	[R].cPPGFHGPTcR.[Q]	C1(Carbamidomethyl); C10(Carbamidomethyl)	1	1	Q01705	Q01705	Neurogenic locus notch homolog protein 1 OS=Mus musculus OX=10090 GN=Notch1 PE=1 SV=3	0	3	3	1	0	1	1	1	429.191	1285.56	1285.56	0.418815	0.00017947	0	0	17153716	HCD (High Energy Collision Dissociation)	MS2	1.19644	10.7497	6.96622	2584	2584	2583	FP031221_11.raw	0/0		10.4786	744.429	710.373	710.373	3.32194e-11	1.79609e-12	0	0
FALSE	High	PMI-Byonic	PMI-Byonic (A2)	A	2	Unambiguous	CPPGFHGPTCR	[R].cPPGFHGPTcR.[Q]	C1(Carbamidomethyl); C10(Carbamidomethyl)	1	1	Q01705	Q01705	Neurogenic locus notch homolog protein 1 OS=Mus musculus OX=10090 GN=Notch1 PE=1 SV=3	0	3	3	1	0	1	1	1	429.19	1285.56	1285.56	-0.435782	-0.000186741	0	0	18854818	HCD (High Energy Collision Dissociation)	MS2	0.738078	12.0028	6.84245	2529	2529	2528	FP031221_11.raw	0/0		10.4786	736.861	723.371	723.371	3.32194e-11	1.62805e-12	0	0
FALSE	High	PMI-Byonic	PMI-Byonic (A2)	A	2	Unambiguous	CPPGFHGPTCRQDVNECSQNPGLCR	[R].cPPGFHGPTcRQDVNEcSQNPGLcR.[H]	C1(Carbamidomethyl); C10(Carbamidomethyl); C17(Carbamidomethyl); C24(Carbamidomethyl)	1	1	Q01705	Q01705	Neurogenic locus notch homolog protein 1 OS=Mus musculus OX=10090 GN=Notch1 PE=1 SV=3	1	4	4	1	0	1	1	1	736.57	2943.26	2943.25	2.56586	0.00188799	0	0	4849635	HCD (High Energy Collision Dissociation)	MS2	4.27185	51.8024	8.81014	3435	3435	3430	FP031221_11.raw	0/0		10.835	796.837	796.837	796.837	1.46221e-11	6.62257e-13	0	0
FALSE	High	PMI-Byonic	PMI-Byonic (A2)	A	2	Unambiguous	CPPGFHGPTCRQDVNECSQNPGLCR	[R].cPPGFHGPTcRQDVNEcSQNPGLcR.[H]	C1(Carbamidomethyl); C10(Carbamidomethyl); C17(Carbamidomethyl); C24(Carbamidomethyl)	1	1	Q01705	Q01705	Neurogenic locus notch homolog protein 1 OS=Mus musculus OX=10090 GN=Notch1 PE=1 SV=3	1	3	3	1	0	1	1	1	981.759	2943.26	2943.25	4.02204	0.00394596	0	0	696385	HCD (High Energy Collision Dissociation)	MS2	10.7554	100	8.83483	3448	3448	3441	FP031221_11.raw	0/0		14.175	994.839	994.839	994.839	6.68337e-15	7.56306e-16	0	0
FALSE	High	PMI-Byonic	PMI-Byonic (A2)	A	2	Ambiguous	CPPGFHGPTCRQDVNECSQNPGLCR	[R].cPPGFHGPTcRQDVnEcSQNPGLcR.[H]	C1(Carbamidomethyl); C10(Carbamidomethyl); N15(Oxidation); C17(Carbamidomethyl); C24(Carbamidomethyl)	1	1	Q01705	Q01705	Neurogenic locus notch homolog protein 1 OS=Mus musculus OX=10090 GN=Notch1 PE=1 SV=3	1	4	4	0.9604	0	1	1	1	741.068	2961.25	2959.25	677.973	0.501572	0	0	1.37698e+06	HCD (High Energy Collision Dissociation)	MS2	34.7372	100	8.8577	3458	3458	3452	FP031221_11.raw	0/0		1.01104	309.957	309.957	8.2642	0.0974907	0.000447795	0	0
FALSE	High	PMI-Byonic	PMI-Byonic (A2)	A	2	Ambiguous	CPPGFHGPTCRQDVNECSQNPGLCR	[R].cPPGFHGPTcrQDVnEcSQNPGLcR.[H]	C1(Carbamidomethyl); C10(Carbamidomethyl); R11(Deamidated); N15(Oxidation); C17(Carbamidomethyl); C24(Carbamidomethyl)	1	1	Q01705	Q01705	Neurogenic locus notch homolog protein 1 OS=Mus musculus OX=10090 GN=Notch1 PE=1 SV=3	1	4	4		0	2	2	2	741.068	2961.25	2960.23	345.336	0.255568	0	0	1.37698e+06	HCD (High Energy Collision Dissociation)	MS2	34.7372	100	8.8577	3458	3458	3452	FP031221_11.raw	0/0		0.0418403	243.413	243.413	0.18513	0.908154	0.00672632	0	0
FALSE	High	PMI-Byonic	PMI-Byonic (A2)	A	2	Unambiguous	CPPGFHGPTCRQDVNECSQNPGLCR	[R].cPPGFHGPTcRQDVNEcSQNPGLcR.[H]	C1(Carbamidomethyl); C10(Carbamidomethyl); C17(Carbamidomethyl); C24(Carbamidomethyl)	1	1	Q01705	Q01705	Neurogenic locus notch homolog protein 1 OS=Mus musculus OX=10090 GN=Notch1 PE=1 SV=3	1	3	3	1	0	1	1	1	981.758	2943.26	2943.25	3.15107	0.00309147	0	0	6836790	HCD (High Energy Collision Dissociation)	MS2	1.6604	38.6831	8.9612	3508	3508	3507	FP031221_11.raw	0/0		15.1822	1041.86	1041.86	1041.86	6.5738e-16	4.77583e-17	0	0
FALSE	High	PMI-Byonic	PMI-Byonic (A2)	A	2	Unambiguous	CPPGFHGPTCRQDVNECSQNPGLCR	[R].cPPGFHGPTcRQDVNEcSQNPGLcR.[H]	C1(Carbamidomethyl); C10(Carbamidomethyl); C17(Carbamidomethyl); C24(Carbamidomethyl)	1	1	Q01705	Q01705	Neurogenic locus notch homolog protein 1 OS=Mus musculus OX=10090 GN=Notch1 PE=1 SV=3	1	4	4	1	0	1	1	1	736.573	2943.27	2943.25	6.38153	0.00469561	0	0	110405672	HCD (High Energy Collision Dissociation)	MS2	0.0474372	1.97681	8.96906	3513	3513	3507	FP031221_11.raw	0/0		9.94554	788.975	788.975	788.975	1.1336e-10	4.84063e-12	0	0
FALSE	High	PMI-Byonic	PMI-Byonic (A2)	A	2	Unambiguous	CPPGFHGPTCRQDVNECSQNPGLCR	[R].cPPGFHGPTcRQDVNEcSQNPGLcR.[H]	C1(Carbamidomethyl); C10(Carbamidomethyl); C17(Carbamidomethyl); C24(Carbamidomethyl)	1	1	Q01705	Q01705	Neurogenic locus notch homolog protein 1 OS=Mus musculus OX=10090 GN=Notch1 PE=1 SV=3	1	3	3	1	0	1	1	1	981.759	2943.26	2943.25	4.58195	0.00449527	0	0	1.20175e+06	HCD (High Energy Collision Dissociation)	MS2	3.1672	100	9.08256	3567	3567	3562	FP031221_11.raw	0/0		15.1822	1040.9	1040.9	1040.9	6.5738e-16	5.54751e-17	0	0
FALSE	High	PMI-Byonic	PMI-Byonic (A2)	A	2	Unambiguous	CPPGFHGPTCRQDVNECSQNPGLCR	[R].cPPGFHGPTcRQDVNEcSQNPGLcR.[H]	C1(Carbamidomethyl); C10(Carbamidomethyl); C17(Carbamidomethyl); C24(Carbamidomethyl)	1	1	Q01705	Q01705	Neurogenic locus notch homolog protein 1 OS=Mus musculus OX=10090 GN=Notch1 PE=1 SV=3	1	4	4	1	0	1	1	1	736.57	2943.26	2943.25	2.06816	0.00152178	0	0	35625536	HCD (High Energy Collision Dissociation)	MS2	0	11.1602	9.09857	3574	3574	3573	FP031221_11.raw	0/0		11.835	821.622	821.622	821.622	1.46223e-12	1.07497e-13	0	0
FALSE	High	PMI-Byonic	PMI-Byonic (A2)	A	2	Unambiguous	CPPGFHGPTCRQDVNECSQNPGLCR	[R].cPPGFHGPTcRQDVNEcSQNPGLcR.[H]	C1(Carbamidomethyl); C10(Carbamidomethyl); C17(Carbamidomethyl); C24(Carbamidomethyl)	1	1	Q01705	Q01705	Neurogenic locus notch homolog protein 1 OS=Mus musculus OX=10090 GN=Notch1 PE=1 SV=3	1	3	3	1	0	1	1	1	981.758	2943.26	2943.25	2.84001	0.00278629	0	0	1.48074e+06	HCD (High Energy Collision Dissociation)	MS2	6.93738	100	9.19852	3623	3623	3617	FP031221_11.raw	0/0		13.1736	949.649	949.649	949.649	6.70528e-14	5.71956e-15	0	0
FALSE	High	PMI-Byonic	PMI-Byonic (A2)	A	2	Unambiguous	CPPGFHGPTCRQDVNECSQNPGLCR	[R].cPPGFHGPTcRQDVNEcSQNPGLcR.[H]	C1(Carbamidomethyl); C10(Carbamidomethyl); C17(Carbamidomethyl); C24(Carbamidomethyl)	1	1	Q01705	Q01705	Neurogenic locus notch homolog protein 1 OS=Mus musculus OX=10090 GN=Notch1 PE=1 SV=3	1	4	4	1	0	1	1	1	736.569	2943.26	2943.25	1.73637	0.00127764	0	0	18600134	HCD (High Energy Collision Dissociation)	MS2	0	14.9789	9.2141	3630	3630	3628	FP031221_11.raw	0/0		10.835	795.855	795.855	795.855	1.46221e-11	7.39811e-13	0	0
FALSE	High	PMI-Byonic	PMI-Byonic (A2)	A	2	Unambiguous	CPPGFHGPTCRQDVNECSQNPGLCR	[R].cPPGFHGPTcRQDVNEcSQNPGLcR.[H]	C1(Carbamidomethyl); C10(Carbamidomethyl); C17(Carbamidomethyl); C24(Carbamidomethyl)	1	1	Q01705	Q01705	Neurogenic locus notch homolog protein 1 OS=Mus musculus OX=10090 GN=Notch1 PE=1 SV=3	1	4	4	1	0	1	1	1	736.569	2943.25	2943.25	1.40457	0.0010335	0	0	12875488	HCD (High Energy Collision Dissociation)	MS2	0	20.6058	9.32569	3684	3684	3683	FP031221_11.raw	0/0		10.835	763.881	763.881	763.881	1.46221e-11	8.16509e-13	0	0
FALSE	High	PMI-Byonic	PMI-Byonic (A2)	A	2	Unambiguous	CPPGFHGPTCRQDVNECSQNPGLCR	[R].cPPGFHGPTcRQDVNEcSQNPGLcR.[H]	C1(Carbamidomethyl); C10(Carbamidomethyl); C17(Carbamidomethyl); C24(Carbamidomethyl)	1	1	Q01705	Q01705	Neurogenic locus notch homolog protein 1 OS=Mus musculus OX=10090 GN=Notch1 PE=1 SV=3	1	4	4	1	0	1	1	1	736.569	2943.26	2943.25	1.98521	0.00146075	0	0	5.37661e+06	HCD (High Energy Collision Dissociation)	MS2	1.7245	31.0991	9.43632	3739	3739	3738	FP031221_11.raw	0/0		9.83499	722.408	722.408	722.408	1.46221e-10	5.53708e-12	0	0
FALSE	High	PMI-Byonic	PMI-Byonic (A2)	A	2	Unambiguous	CPPGFHGPTCRQDVNECSQNPGLCR	[R].cPPGFHGPTcRQDVNEcSQNPGLcR.[H]	C1(Carbamidomethyl); C10(Carbamidomethyl); C17(Carbamidomethyl); C24(Carbamidomethyl)	1	1	Q01705	Q01705	Neurogenic locus notch homolog protein 1 OS=Mus musculus OX=10090 GN=Notch1 PE=1 SV=3	1	4	4	1	0	1	1	1	736.57	2943.26	2943.25	2.31701	0.00170489	0	0	2.81991e+06	HCD (High Energy Collision Dissociation)	MS2	0.887489	49.6693	9.55795	3795	3795	3793	FP031221_11.raw	0/0		9.83499	704.858	704.858	704.858	1.46221e-10	6.22671e-12	0	0
FALSE	High	PMI-Byonic	PMI-Byonic (A2)	A	2	Unambiguous	CPPGFHGPTCRQDVNECSQNPGLCR	[R].cPPGFHGPTcRQDVNEcSQNPGLcR.[H]	C1(Carbamidomethyl); C10(Carbamidomethyl); C17(Carbamidomethyl); C24(Carbamidomethyl)	1	1	Q01705	Q01705	Neurogenic locus notch homolog protein 1 OS=Mus musculus OX=10090 GN=Notch1 PE=1 SV=3	1	4	4	1	0	1	1	1	736.569	2943.25	2943.25	1.15572	0.000850394	0	0	959235	HCD (High Energy Collision Dissociation)	MS2	3.89165	70.3714	9.67707	3850	3850	3848	FP031221_11.raw	0/0		8.83499	692.538	692.538	692.538	1.46221e-09	5.9485e-11	0	0
FALSE	High	PMI-Byonic	PMI-Byonic (A2)	A	2	Ambiguous	CPPGFHGPTCRQDVNECSQNPGLCR	[R].cPPGFHGPTcRQDVNEcSQNPGLcR.[H]	C1(Carbamidomethyl); C10(Carbamidomethyl); C17(Carbamidomethyl); C24(Carbamidomethyl)	1	1	Q01705	Q01705	Neurogenic locus notch homolog protein 1 OS=Mus musculus OX=10090 GN=Notch1 PE=1 SV=3	1	4	4	0.4262	0	1	1	1	736.571	2943.26	2943.25	4.3078	0.00316973	0	0	784836	HCD (High Energy Collision Dissociation)	MS2	42.2397	100	9.79545	3904	3904	3903	FP031221_11.raw	0/0		9.83499	706.006	706.006	706.006	1.46221e-10	6.90961e-12	0	0
FALSE	High	PMI-Byonic	PMI-Byonic (A2)	A	2	Ambiguous	CPPGFHGPTCRQDVNECSQNPGLCR	[R].cPPGFHGPTcRQDVnEcSQNPGLcR.[H]	C1(Carbamidomethyl); C10(Carbamidomethyl); N15(Deamidated); C17(Carbamidomethyl); C24(Carbamidomethyl)	1	1	Q01705	Q01705	Neurogenic locus notch homolog protein 1 OS=Mus musculus OX=10090 GN=Notch1 PE=1 SV=3	1	4	4		0	2	2	2	736.571	2943.26	2944.23	-329.912	-0.242834	0	0	784836	HCD (High Energy Collision Dissociation)	MS2	42.2397	100	9.79545	3904	3904	3903	FP031221_11.raw	0/0		5.64458	593.687	593.687	33.6511	2.26682e-06	8.57802e-08	0	0
FALSE	High	PMI-Byonic	PMI-Byonic (A2)	A	2	Unambiguous	QDVNECSQNPGLCR	[R].QDVNEcSQNPGLcR.[H]	C6(Carbamidomethyl); C13(Carbamidomethyl)	1	1	Q01705	Q01705	Neurogenic locus notch homolog protein 1 OS=Mus musculus OX=10090 GN=Notch1 PE=1 SV=3	0	2	2	1	0	1	1	1	838.861	1676.71	1676.71	1.42325	0.00119319	0	0	1.75016e+06	HCD (High Energy Collision Dissociation)	MS2	0	100	8.12213	3107	3107	3100	FP031221_11.raw	0/0		13.4789	867.441	867.441	867.441	3.31977e-14	3.07627e-15	0	0
FALSE	High	PMI-Byonic	PMI-Byonic (A2)	A	2	Unambiguous	QDVNECSQNPGLCR	[R].QDVNEcSQnPGLcR.[H]	C6(Carbamidomethyl); N9(Oxidation); C13(Carbamidomethyl)	1	1	Q01705	Q01705	Neurogenic locus notch homolog protein 1 OS=Mus musculus OX=10090 GN=Notch1 PE=1 SV=3	0	2	2	1	0	1	1	1	847.36	1693.71	1692.71	594.463	0.503125	0	0	828862	HCD (High Energy Collision Dissociation)	MS2	38.1099	100	8.15098	3121	3121	3111	FP031221_11.raw	0/0		1.69274	250.162	250.162	31.0617	0.020289	0.00013374	0	0
FALSE	High	PMI-Byonic	PMI-Byonic (A2)	A	2	Unambiguous	QDVNECSQNPGLCR	[R].QDVNEcSQNPGLcR.[H]	C6(Carbamidomethyl); C13(Carbamidomethyl)	1	1	Q01705	Q01705	Neurogenic locus notch homolog protein 1 OS=Mus musculus OX=10090 GN=Notch1 PE=1 SV=3	0	3	3	1	0	1	1	1	559.576	1676.71	1676.71	0.796399	0.000445111	0	0	9842526	HCD (High Energy Collision Dissociation)	MS2	24.4125	12.3751	8.27386	3179	3179	3177	FP031221_11.raw	0/0		8.47861	608.892	608.892	608.892	3.32194e-09	1.69793e-10	0	0
FALSE	High	PMI-Byonic	PMI-Byonic (A2)	A	2	Unambiguous	QDVNECSQNPGLCR	[R].QDVNEcSQNPGLcR.[H]	C6(Carbamidomethyl); C13(Carbamidomethyl)	1	1	Q01705	Q01705	Neurogenic locus notch homolog protein 1 OS=Mus musculus OX=10090 GN=Notch1 PE=1 SV=3	0	2	2	1	0	1	1	1	838.86	1676.71	1676.71	0.913624	0.000765942	0	0	48190128	HCD (High Energy Collision Dissociation)	MS2	0.39926	4.70634	8.24873	3167	3167	3166	FP031221_11.raw	0/0		13.4789	873.091	873.091	873.091	3.31977e-14	3.33372e-15	0	0
FALSE	High	PMI-Byonic	PMI-Byonic (A2)	A	2	Unambiguous	QDVNECSQNPGLCR	[R].QDVNEcSQNPGLcR.[H]	C6(Carbamidomethyl); C13(Carbamidomethyl)	1	1	Q01705	Q01705	Neurogenic locus notch homolog protein 1 OS=Mus musculus OX=10090 GN=Notch1 PE=1 SV=3	0	2	2	1	0	1	1	1	838.86	1676.71	1676.71	1.13203	0.000949047	0	0	6155888	HCD (High Energy Collision Dissociation)	MS2	1.41236	29.5019	8.36323	3223	3223	3221	FP031221_11.raw	0/0		13.4789	875.504	875.504	875.504	3.31977e-14	3.58681e-15	0	0
FALSE	High	PMI-Byonic	PMI-Byonic (A2)	A	2	Unambiguous	QDVNECSQNPGLCR	[R].QDVNEcSQNPGLcR.[H]	C6(Carbamidomethyl); C13(Carbamidomethyl)	1	1	Q01705	Q01705	Neurogenic locus notch homolog protein 1 OS=Mus musculus OX=10090 GN=Notch1 PE=1 SV=3	0	3	3	1	0	1	1	1	559.577	1676.72	1676.71	2.21607	0.00123857	0	0	2348760	HCD (High Energy Collision Dissociation)	MS2	26.9574	45.7863	8.39151	3237	3237	3232	FP031221_11.raw	0/0		6.3691	547.053	547.053	547.053	4.27463e-07	1.67906e-08	0	0
FALSE	High	PMI-Byonic	PMI-Byonic (A2)	A	2	Unambiguous	QDVNECSQNPGLCR	[R].QDVNEcSQNPGLcR.[H]	C6(Carbamidomethyl); C13(Carbamidomethyl)	1	1	Q01705	Q01705	Neurogenic locus notch homolog protein 1 OS=Mus musculus OX=10090 GN=Notch1 PE=1 SV=3	0	2	2	1	0	1	1	1	838.86	1676.71	1676.71	1.13203	0.000949047	0	0	3.20116e+06	HCD (High Energy Collision Dissociation)	MS2	0	38.4198	8.49412	3286	3286	3276	FP031221_11.raw	0/0		12.4786	847.587	847.587	847.587	3.32196e-13	2.90579e-14	0	0
FALSE	High	PMI-Byonic	PMI-Byonic (A2)	A	2	Unambiguous	QDVNECSQNPGLCR	[R].QDVNEcSQNPGLcR.[H]	C6(Carbamidomethyl); C13(Carbamidomethyl)	1	1	Q01705	Q01705	Neurogenic locus notch homolog protein 1 OS=Mus musculus OX=10090 GN=Notch1 PE=1 SV=3	0	2	2	1	0	1	1	1	838.861	1676.72	1676.71	2.36969	0.00198665	0	0	948483	HCD (High Energy Collision Dissociation)	MS2	0	100	8.74323	3404	3404	3397	FP031221_11.raw	0/0		10.4786	709.387	709.387	709.387	3.32194e-11	3.07867e-12	0	0
FALSE	High	PMI-Byonic	PMI-Byonic (A2)	A	2	Unambiguous	QDVNECSQNPGLCR	[R].QDVNEcSQNPGLcR.[H]	C6(Carbamidomethyl); C13(Carbamidomethyl)	1	1	Q01705	Q01705	Neurogenic locus notch homolog protein 1 OS=Mus musculus OX=10090 GN=Notch1 PE=1 SV=3	0	3	3	1	0	1	1	1	559.576	1676.71	1676.71	1.34243	0.000750287	0	0	783288	HCD (High Energy Collision Dissociation)	MS2	10.5388	100	8.50957	3293	3293	3287	FP031221_11.raw	0/0		8.47861	643.774	643.774	643.774	3.32194e-09	1.82659e-10	0	0
FALSE	High	PMI-Byonic	PMI-Byonic (A2)	A	2	Unambiguous	QDVNECSQNPGLCR	[R].QDVNEcSQNPGLcR.[H]	C6(Carbamidomethyl); C13(Carbamidomethyl)	1	1	Q01705	Q01705	Neurogenic locus notch homolog protein 1 OS=Mus musculus OX=10090 GN=Notch1 PE=1 SV=3	0	2	2	1	0	1	1	1	838.862	1676.72	1676.71	2.5153	0.00210872	0	0	1.38651e+06	HCD (High Energy Collision Dissociation)	MS2	0	100	8.61787	3346	3346	3342	FP031221_11.raw	0/0		12.4786	802.235	802.235	802.235	3.32196e-13	3.12232e-14	0	0
FALSE	High	PMI-Byonic	PMI-Byonic (A2)	A	2	Unambiguous	QDVNECSQNPGLCR	[R].QDVNEcSQNPGLcR.[H]	C6(Carbamidomethyl); C13(Carbamidomethyl)	1	1	Q01705	Q01705	Neurogenic locus notch homolog protein 1 OS=Mus musculus OX=10090 GN=Notch1 PE=1 SV=3	0	3	3	1	0	1	1	1	559.576	1676.71	1676.71	1.56084	0.000872357	0	0	18990004	HCD (High Energy Collision Dissociation)	MS2	19.8587	7.84054	8.16037	3125	3125	3122	FP031221_11.raw	0/0		9.47861	696.892	696.892	696.892	3.32194e-10	2.14493e-11	0	0
FALSE	High	PMI-Byonic	PMI-Byonic (A2)	A	2	Unambiguous	ATHTGPHCELPYVPCSPSPCQNGGTCRPTGDTTHECACLPGFAGQNCEENVDDCPGNNCKNGGACVDGVNTYNCR	[R].ATHTGPHcELPYVPcsPSPcQNGGTcRPTGDTTHEcAcLPGFAGQNcEENVDDcPGnNcKNGGAcVdGVNTYNcR.[C]	C8(Carbamidomethyl); C15(Carbamidomethyl); S16(HexNAc(1)Hex(1)Fuc(1)NeuAc(1)); C20(Carbamidomethyl); C26(Carbamidomethyl); C36(Carbamidomethyl); C38(Carbamidomethyl); C47(Carbamidomethyl); C54(Carbamidomethyl); N57(Deamidated); C59(Carbamidomethyl); C65(Carbamidomethyl); D67(Oxidation); C74(Carbamidomethyl)	1	1	Q01705	Q01705	Neurogenic locus notch homolog protein 1 OS=Mus musculus OX=10090 GN=Notch1 PE=1 SV=3	1	6	6	1	0	1	1	1	1535.62	9208.68	9202.65	655.108	1.00479	0	0	2.50195e+06	HCD (High Energy Collision Dissociation)	MS2	0	100	12.2591	5142	5142	5135	FP031221_11.raw	0/0		8.33634	676.466	676.466	0	4.60957e-09	2.77117e-10	0	0
FALSE	High	PMI-Byonic	PMI-Byonic (A2)	A	2	Unambiguous	ATHTGPHCELPYVPCSPSPCQNGGTCRPTGDTTHECACLPGFAGQNCEENVDDCPGNNCKNGGACVDGVNTYNCR	[R].ATHTGPHcELPYVPcsPSPcqNGGTcRPTGDTTHEcAcLPGFAGQNcEENVDDcPGNNcKnGGAcVDGVNTYNcR.[C]	C8(Carbamidomethyl); C15(Carbamidomethyl); S16(HexNAc(1)Hex(1)Fuc(1)NeuAc(1)); C20(Carbamidomethyl); Q21(Deamidated); C26(Carbamidomethyl); C36(Carbamidomethyl); C38(Carbamidomethyl); C47(Carbamidomethyl); C54(Carbamidomethyl); C59(Carbamidomethyl); N61(Deamidated); C65(Carbamidomethyl); C74(Carbamidomethyl)	1	1	Q01705	Q01705	Neurogenic locus notch homolog protein 1 OS=Mus musculus OX=10090 GN=Notch1 PE=1 SV=3	1	6	6	1	0	1	1	1	1533.11	9193.62	9187.64	651.306	0.997328	0	0	4.61598e+06	HCD (High Energy Collision Dissociation)	MS2	53.7297	43.8017	12.3231	5173	5173	5168	FP031221_11.raw	0/0		14.3371	994.696	994.696	0	4.60166e-15	6.09172e-16	0	0
FALSE	High	PMI-Byonic	PMI-Byonic (A2)	A	2	Unambiguous	ATHTGPHCELPYVPCSPSPCQNGGTCRPTGDTTHECACLPGFAGQNCEENVDDCPGNNCK	[R].ATHTGPHcELPYVPcsPsPcQNGGTcRPTGDTTHEcAcLPGFAGqNcEENVDDcPGNNcK.[N]	C8(Carbamidomethyl); C15(Carbamidomethyl); S16(HexNAc(1)Fuc(1)); S18(HexNAc(1)Hex(1)Fuc(1)); C20(Carbamidomethyl); C26(Carbamidomethyl); C36(Carbamidomethyl); C38(Carbamidomethyl); Q45(Deamidated); C47(Carbamidomethyl); C54(Carbamidomethyl); C59(Carbamidomethyl)	1	1	Q01705	Q01705	Neurogenic locus notch homolog protein 1 OS=Mus musculus OX=10090 GN=Notch1 PE=1 SV=3	0	6	6	1	0	1	1	1	1269.34	7611.03	7607.03	526.097	0.667006	0	0	2.31706e+06	HCD (High Energy Collision Dissociation)	MS2	0	100	12.3523	5188	5188	5179	FP031221_11.raw	0/0		5.52599	389.37	389.37	0	2.97859e-06	1.0513e-07	0	0
FALSE	High	PMI-Byonic	PMI-Byonic (A2)	A	2	Unambiguous	ATHTGPHCELPYVPCSPSPCQNGGTCRPTGDTTHECACLPGFAGQNCEENVDDCPGNNCK	[R].ATHTGPHcELPYVPcsPSPcQNGGTcRPTGDTTHEcAcLPGFAGqNcEENVDDcPGNNcK.[N]	C8(Carbamidomethyl); C15(Carbamidomethyl); S16(HexNAc(1)Hex(1)Fuc(1)NeuAc(1)); C20(Carbamidomethyl); C26(Carbamidomethyl); C36(Carbamidomethyl); C38(Carbamidomethyl); Q45(Deamidated); C47(Carbamidomethyl); C54(Carbamidomethyl); C59(Carbamidomethyl)	1	1	Q01705	Q01705	Neurogenic locus notch homolog protein 1 OS=Mus musculus OX=10090 GN=Notch1 PE=1 SV=3	0	6	6	1	0	1	1	1	1259.84	7554	7548.99	663.499	0.834791	0	0	6398391	HCD (High Energy Collision Dissociation)	MS2	0	30.016	12.3681	5196	5196	5190	FP031221_11.raw	0/0		6.42889	555.943	555.943	0	3.72487e-07	1.23589e-08	0	0
FALSE	Medium	PMI-Byonic	PMI-Byonic (A2)	A	2	Unambiguous	ATHTGPHCELPYVPCSPSPCQNGGTCRPTGDTTHECACLPGFAGQNCEENVDDCPGNNCKNGGACVDGVNTYNCR	[R].ATHTGPHcELPYVPcsPSPcQNGGTcRPTGDTTHEcAcLPGFAGQNcEENVDDcPGNNcKnGGAcVdGVNTYNcR.[C]	C8(Carbamidomethyl); C15(Carbamidomethyl); S16(HexNAc(1)Hex(1)Fuc(1)NeuAc(1)); C20(Carbamidomethyl); C26(Carbamidomethyl); C36(Carbamidomethyl); C38(Carbamidomethyl); C47(Carbamidomethyl); C54(Carbamidomethyl); C59(Carbamidomethyl); N61(Deamidated); C65(Carbamidomethyl); D67(Oxidation); C74(Carbamidomethyl)	1	1	Q01705	Q01705	Neurogenic locus notch homolog protein 1 OS=Mus musculus OX=10090 GN=Notch1 PE=1 SV=3	1	3	3	1	0	1	1	1	1316.22	3946.65	9202.65	-571140	-1752	0	0	3981651	HCD (High Energy Collision Dissociation)	MS2	23.5774	86.4863	12.4351	5226	5226	5223	FP031221_11.raw	0/0		0.0253945	225.481	225.481	0	0.943204	0.0126278	0	0
FALSE	High	PMI-Byonic	PMI-Byonic (A2)	A	2	Unambiguous	ATHTGPHCELPYVPCSPSPCQNGGTCRPTGDTTHECACLPGFAGQNCEENVDDCPGNNCKNGGACVDGVNTYNCR	[R].ATHTGPHcELPYVPcsPsPcQNGGTcRPTGDTTHEcAcLPGFAGQNcEENVDDcPGNNcKnGGAcVdGVNTYNcR.[C]	C8(Carbamidomethyl); C15(Carbamidomethyl); S16(HexNAc(1)Hex(1)Fuc(1)); S18(Hex(1)Pent(1)); C20(Carbamidomethyl); C26(Carbamidomethyl); C36(Carbamidomethyl); C38(Carbamidomethyl); C47(Carbamidomethyl); C54(Carbamidomethyl); C59(Carbamidomethyl); N61(Deamidated); C65(Carbamidomethyl); D67(Oxidation); C74(Carbamidomethyl)	1	1	Q01705	Q01705	Neurogenic locus notch homolog protein 1 OS=Mus musculus OX=10090 GN=Notch1 PE=1 SV=3	1	6	6	1	0	1	1	1	1535.95	9210.65	9205.65	542.748	0.832725	0	0	1.25793e+06	HCD (High Energy Collision Dissociation)	MS2	31.875	100	12.4016	5211	5211	5201	FP031221_11.raw	0/0		11.3363	815.179	815.179	0	4.60955e-12	3.55132e-13	0	0
FALSE	High	PMI-Byonic	PMI-Byonic (A2)	A	2	Unambiguous	ATHTGPHCELPYVPCSPSPCQNGGTCRPTGDTTHECACLPGFAGQNCEENVDDCPGNNCKNGGACVDGVNTYNCR	[R].ATHTGPHcELPYVPcsPSPcqNGGTcRPTGDTTHEcAcLPGFAGQNcEENVDDcPGNNcKnGGAcVDGVNTYNcR.[C]	C8(Carbamidomethyl); C15(Carbamidomethyl); S16(HexNAc(1)Hex(1)Fuc(1)NeuAc(1)); C20(Carbamidomethyl); Q21(Deamidated); C26(Carbamidomethyl); C36(Carbamidomethyl); C38(Carbamidomethyl); C47(Carbamidomethyl); C54(Carbamidomethyl); C59(Carbamidomethyl); N61(Deamidated); C65(Carbamidomethyl); C74(Carbamidomethyl)	1	1	Q01705	Q01705	Neurogenic locus notch homolog protein 1 OS=Mus musculus OX=10090 GN=Notch1 PE=1 SV=3	1	6	6	1	0	1	1	1	1533.12	9193.67	9187.64	656.249	1.0049	0	0	4318221	HCD (High Energy Collision Dissociation)	MS2	52.8854	50.7509	12.4445	5232	5232	5223	FP031221_11.raw	0/0		14.3371	985.212	985.212	0	4.60166e-15	6.48701e-16	0	0
FALSE	High	PMI-Byonic	PMI-Byonic (A2)	A	2	Unambiguous	ATHTGPHCELPYVPCSPSPCQNGGTCRPTGDTTHECACLPGFAGQNCEENVDDCPGNNCK	[R].ATHTGPHcELPYVPcsPSPcQNGGTcRPTGDTTHEcAcLPGFAGQncEENVDDcPGNNcK.[N]	C8(Carbamidomethyl); C15(Carbamidomethyl); S16(HexNAc(1)Hex(1)Fuc(1)NeuAc(1)); C20(Carbamidomethyl); C26(Carbamidomethyl); C36(Carbamidomethyl); C38(Carbamidomethyl); N46(Deamidated); C47(Carbamidomethyl); C54(Carbamidomethyl); C59(Carbamidomethyl)	1	1	Q01705	Q01705	Neurogenic locus notch homolog protein 1 OS=Mus musculus OX=10090 GN=Notch1 PE=1 SV=3	0	6	6	1	0	1	1	1	1259.84	7554.02	7548.99	666.215	0.838209	0	0	2.16397e+06	HCD (High Energy Collision Dissociation)	MS2	28.633	81.4717	12.48	5247	5247	5245	FP031221_11.raw	0/0		6.12794	497.867	497.867	0	7.44835e-07	2.58951e-08	0	0
FALSE	High	PMI-Byonic	PMI-Byonic (A2)	A	2	Unambiguous	ATHTGPHCELPYVPCSPSPCQNGGTCRPTGDTTHECACLPGFAGQNCEENVDDCPGNNCKNGGACVDGVNTYNCR	[R].ATHtGPHcELPYVPcsPSPcQNGGTcRPTGDTTHEcAcLPGFAGQNcEENVDDcPGNNcKnGGAcVdGVNTYNcR.[C]	T4(HexNAc(1)Hex(1)Fuc(1)); C8(Carbamidomethyl); C15(Carbamidomethyl); S16(Hex(1)Pent(1)); C20(Carbamidomethyl); C26(Carbamidomethyl); C36(Carbamidomethyl); C38(Carbamidomethyl); C47(Carbamidomethyl); C54(Carbamidomethyl); C59(Carbamidomethyl); N61(Deamidated); C65(Carbamidomethyl); D67(Oxidation); C74(Carbamidomethyl)	1	1	Q01705	Q01705	Neurogenic locus notch homolog protein 1 OS=Mus musculus OX=10090 GN=Notch1 PE=1 SV=3	1	3	3	1	0	1	1	1	1316.22	3946.65	9205.65	-571280	-1753	0	0	1.52202e+06	HCD (High Energy Collision Dissociation)	MS2	41.3492	64.0129	12.5516	5280	5280	5278	FP031221_11.raw	0/0		2.20547	359.083	359.083	0	0.00623061	3.46943e-05	0	0
FALSE	Medium	PMI-Byonic	PMI-Byonic (A2)	A	2	Unambiguous	ATHTGPHCELPYVPCSPSPCQNGGTCR	[R].ATHTGPHcELPYVPcsPsPcQNGGTcR.[P]	C8(Carbamidomethyl); C15(Carbamidomethyl); S16(HexNAc(1)Fuc(1)); S18(Fuc(1)); C20(Carbamidomethyl); C26(Carbamidomethyl)	1	1	Q01705	Q01705	Neurogenic locus notch homolog protein 1 OS=Mus musculus OX=10090 GN=Notch1 PE=1 SV=3	0	3	3		0	1	1	1	1179.16	3535.47	3535.49	-5.41181	-0.00637779	0	0	704602	HCD (High Energy Collision Dissociation)	MS2	0	100	12.6074	5305	5305	5300	FP031221_11.raw	0/0		0.00120074	38.2604	29.5252	2.55415	0.997239	0.0487302	0.0123839	0.0125786
FALSE	High	PMI-Byonic	PMI-Byonic (A2)	A	2	Unambiguous	ATHTGPHCELPYVPCSPSPCQNGGTCRPTGDTTHECACLPGFAGQNCEENVDDCPGNNCKNGGACVDGVNTYNCR	[R].AtHtGPHcELPYVPcSPSPcqNGGTcRPTGDTTHEcAcLPGFAGQNcEENVDDcPGNNcKnGGAcVDGVNTYNcR.[C]	T2(HexNAc(1)Fuc(1)); T4(HexNAc(1)Hex(1)Fuc(1)); C8(Carbamidomethyl); C15(Carbamidomethyl); C20(Carbamidomethyl); Q21(Deamidated); C26(Carbamidomethyl); C36(Carbamidomethyl); C38(Carbamidomethyl); C47(Carbamidomethyl); C54(Carbamidomethyl); C59(Carbamidomethyl); N61(Deamidated); C65(Carbamidomethyl); C74(Carbamidomethyl)	1	1	Q01705	Q01705	Neurogenic locus notch homolog protein 1 OS=Mus musculus OX=10090 GN=Notch1 PE=1 SV=3	1	6	6	1	0	1	1	1	1542.62	9250.68	9245.68	540.472	0.832839	0	0	1.49332e+06	HCD (High Energy Collision Dissociation)	MS2	32.1738	100	12.3928	5207	5207	5201	FP031221_11.raw	0/0		7.33634	646.927	646.927	0	4.60957e-08	1.19227e-09	0	0
FALSE	High	PMI-Byonic	PMI-Byonic (A2)	A	2	Unambiguous	ATHTGPHCELPYVPCSPSPCQNGGTCRPTGDTTHECACLPGFAGQNCEENVDDCPGNNCK	[R].ATHTGPHcELPYVPcsPSPcQNGGTcRPTGDTTHEcAcLPGFAGQNcEENVDDcPGNNcK.[N]	C8(Carbamidomethyl); C15(Carbamidomethyl); S16(HexNAc(1)Hex(1)Fuc(1)NeuAc(1)); C20(Carbamidomethyl); C26(Carbamidomethyl); C36(Carbamidomethyl); C38(Carbamidomethyl); C47(Carbamidomethyl); C54(Carbamidomethyl); C59(Carbamidomethyl)	1	1	Q01705	Q01705	Neurogenic locus notch homolog protein 1 OS=Mus musculus OX=10090 GN=Notch1 PE=1 SV=3	0	6	6	1	0	1	1	1	1259.68	7553.01	7548.01	663.538	0.834731	0	0	11664821	HCD (High Energy Collision Dissociation)	MS2	0	17.5632	12.2375	5132	5132	5124	FP031221_11.raw	0/0		8.5384	629.991	629.991	0	2.89471e-09	1.30555e-10	0	0
FALSE	High	PMI-Byonic	PMI-Byonic (A2)	A	2	Unambiguous	ATHTGPHCELPYVPCSPSPCQNGGTCRPTGDTTHECACLPGFAGQNCEENVDDCPGNNCK	[R].AtHtGPHcELPYVPcSPSPcQNGGTcRPTGDTTHEcAcLPGFAGQNcEENVDDcPGNNcK.[N]	T2(HexNAc(1)Fuc(1)); T4(HexNAc(1)Hex(1)Fuc(1)); C8(Carbamidomethyl); C15(Carbamidomethyl); C20(Carbamidomethyl); C26(Carbamidomethyl); C36(Carbamidomethyl); C38(Carbamidomethyl); C47(Carbamidomethyl); C54(Carbamidomethyl); C59(Carbamidomethyl)	1	1	Q01705	Q01705	Neurogenic locus notch homolog protein 1 OS=Mus musculus OX=10090 GN=Notch1 PE=1 SV=3	0	6	6	1	0	1	1	1	1269.01	7609.04	7606.05	394.002	0.499466	0	0	2.64104e+06	HCD (High Energy Collision Dissociation)	MS2	50.1807	100	11.9635	5001	5001	4992	FP031221_11.raw	0/0		6.0378	468.987	468.987	1.05919	9.16649e-07	3.4959e-08	0	0
FALSE	High	PMI-Byonic	PMI-Byonic (A2)	A	2	Unambiguous	ATHTGPHCELPYVPCSPSPCQNGGTCRPTGDTTHECACLPGFAGQNCEENVDDCPGNNCK	[R].ATHTGPHcELPYVPcSPsPcQnGGTcRPTGDTTHEcAcLPGFAGQNcEENVDDcPGNNcK.[N]	C8(Carbamidomethyl); C15(Carbamidomethyl); S18(HexNAc(1)Hex(1)Fuc(1)NeuAc(1)); C20(Carbamidomethyl); N22(Deamidated); C26(Carbamidomethyl); C36(Carbamidomethyl); C38(Carbamidomethyl); C47(Carbamidomethyl); C54(Carbamidomethyl); C59(Carbamidomethyl)	1	1	Q01705	Q01705	Neurogenic locus notch homolog protein 1 OS=Mus musculus OX=10090 GN=Notch1 PE=1 SV=3	0	5	5	1	0	1	1	1	1511.21	7552	7548.99	399.187	0.602692	0	0	3.23866e+06	HCD (High Energy Collision Dissociation)	MS2	40.5797	89.8488	12.1913	5109	5109	5102	FP031221_11.raw	0/0		12.8772	879.441	879.441	0	1.32681e-13	1.14249e-14	0	0
FALSE	High	PMI-Byonic	PMI-Byonic (A2)	A	2	Unambiguous	ATHTGPHCELPYVPCSPSPCQNGGTCRPTGDTTHECACLPGFAGQNCEENVDDCPGNNCK	[R].ATHTGPHcELPYVPcsPsPcQNGGTcRPTGdTTHEcAcLPGFAGQNcEENVDDcPGNNcK.[N]	C8(Carbamidomethyl); C15(Carbamidomethyl); S16(HexNAc(1)Fuc(1)); S18(HexNAc(1)Hex(1)Fuc(1)NeuAc(1)); C20(Carbamidomethyl); C26(Carbamidomethyl); D31(Oxidation); C36(Carbamidomethyl); C38(Carbamidomethyl); C47(Carbamidomethyl); C54(Carbamidomethyl); C59(Carbamidomethyl)	1	1	Q01705	Q01705	Neurogenic locus notch homolog protein 1 OS=Mus musculus OX=10090 GN=Notch1 PE=1 SV=3	0	6	6	1	0	1	1	1	1320.37	7917.16	7913.14	507.768	0.669673	0	0	3.20127e+06	HCD (High Energy Collision Dissociation)	MS2	23.7445	62.9343	11.8525	4947	4947	4937	FP031221_11.raw	0/0		6.12794	490.842	490.842	0	7.44835e-07	2.08143e-08	0	0
FALSE	High	PMI-Byonic	PMI-Byonic (A2)	A	2	Unambiguous	ATHTGPHCELPYVPCSPSPCQNGGTCRPTGDTTHECACLPGFAGQNCEENVDDCPGNNCK	[R].ATHTGPHcELPYVPcsPSPcQNGGTcRPTGDTTHEcAcLPGFAGQNcEENVDDcPGNNcK.[N]	C8(Carbamidomethyl); C15(Carbamidomethyl); S16(HexNAc(1)Hex(1)Fuc(1)); C20(Carbamidomethyl); C26(Carbamidomethyl); C36(Carbamidomethyl); C38(Carbamidomethyl); C47(Carbamidomethyl); C54(Carbamidomethyl); C59(Carbamidomethyl)	1	1	Q01705	Q01705	Neurogenic locus notch homolog protein 1 OS=Mus musculus OX=10090 GN=Notch1 PE=1 SV=3	0	6	6	1	0	1	1	1	1210.49	7257.91	7256.91	137.2	0.165941	0	0	3.56392e+06	HCD (High Energy Collision Dissociation)	MS2	0	9.27748	11.6049	4817	4817	4816	FP031221_11.raw	0/0		8.5384	615.458	615.458	0	2.89471e-09	9.57123e-11	0	0
FALSE	High	PMI-Byonic	PMI-Byonic (A2)	A	2	Unambiguous	ATHTGPHCELPYVPCSPSPCQNGGTCRPTGDTTHECACLPGFAGQNCEENVDDCPGNNCK	[R].ATHTGPHcELPYVPcSPsPcQNGGTcRPTGDTTHEcAcLPGFAGQNcEENVDDcPGNNcK.[N]	C8(Carbamidomethyl); C15(Carbamidomethyl); S18(HexNAc(1)Hex(1)Fuc(1)NeuAc(1)); C20(Carbamidomethyl); C26(Carbamidomethyl); C36(Carbamidomethyl); C38(Carbamidomethyl); C47(Carbamidomethyl); C54(Carbamidomethyl); C59(Carbamidomethyl)	1	1	Q01705	Q01705	Neurogenic locus notch homolog protein 1 OS=Mus musculus OX=10090 GN=Notch1 PE=1 SV=3	0	6	6	1	0	1	1	1	1259.51	7552.03	7548.01	532.54	0.669936	0	0	11038965	HCD (High Energy Collision Dissociation)	MS2	4.74297	17.895	11.8483	4944	4944	4937	FP031221_11.raw	0/0		6.42889	528.068	528.068	0	3.72487e-07	1.10587e-08	0	0
FALSE	High	PMI-Byonic	PMI-Byonic (A2)	A	2	Unambiguous	ATHTGPHCELPYVPCSPSPCQNGGTCRPTGDTTHECACLPGFAGQNCEENVDDCPGNNCK	[R].ATHTGPHcELPYVPcsPsPcQNGGTcRPTGDTTHEcAcLPGFAGQNcEENVDDcPGNNcK.[N]	C8(Carbamidomethyl); C15(Carbamidomethyl); S16(HexNAc(1)Fuc(1)); S18(HexNAc(1)Hex(1)Fuc(1)); C20(Carbamidomethyl); C26(Carbamidomethyl); C36(Carbamidomethyl); C38(Carbamidomethyl); C47(Carbamidomethyl); C54(Carbamidomethyl); C59(Carbamidomethyl)	1	1	Q01705	Q01705	Neurogenic locus notch homolog protein 1 OS=Mus musculus OX=10090 GN=Notch1 PE=1 SV=3	0	6	6	1	0	1	1	1	1269.01	7609.03	7606.05	391.979	0.496902	0	0	3.10201e+06	HCD (High Energy Collision Dissociation)	MS2	22.7084	70.349	11.8309	4934	4934	4926	FP031221_11.raw	0/0		5.52599	381.989	381.989	0	2.97859e-06	9.54876e-08	0	0
FALSE	High	PMI-Byonic	PMI-Byonic (A2)	A	2	Unambiguous	ATHTGPHCELPYVPCSPSPCQNGGTCRPTGDTTHECACLPGFAGQNCEENVDDCPGNNCKNGGACVDGVNTYNCR	[R].ATHTGPHcELPYVPcsPSPcqNGGTcRPTGDTTHEcAcLPGFAGQNcEENVDDcPGNNcKnGGAcVDGVNTYNcR.[C]	C8(Carbamidomethyl); C15(Carbamidomethyl); S16(HexNAc(1)Hex(1)Fuc(1)); C20(Carbamidomethyl); Q21(Deamidated); C26(Carbamidomethyl); C36(Carbamidomethyl); C38(Carbamidomethyl); C47(Carbamidomethyl); C54(Carbamidomethyl); C59(Carbamidomethyl); N61(Deamidated); C65(Carbamidomethyl); C74(Carbamidomethyl)	1	1	Q01705	Q01705	Neurogenic locus notch homolog protein 1 OS=Mus musculus OX=10090 GN=Notch1 PE=1 SV=3	1	6	6	1	0	1	1	1	1484.27	8900.57	8896.55	452.828	0.671434	0	0	5200370	HCD (High Energy Collision Dissociation)	MS2	39.6942	40.2913	11.827	4932	4932	4926	FP031221_11.raw	0/0		14.3371	981.3	981.3	0	4.60166e-15	5.27693e-16	0	0
FALSE	High	PMI-Byonic	PMI-Byonic (A2)	A	2	Unambiguous	ATHTGPHCELPYVPCSPSPCQNGGTCRPTGDTTHECACLPGFAGQNCEENVDDCPGNNCK	[R].ATHTGPHcELPYVPcsPsPcQNGGTcRPTGDTTHEcAcLPGFAGQNcEENVDDcPGNNcK.[N]	C8(Carbamidomethyl); C15(Carbamidomethyl); S16(HexNAc(1)Fuc(1)); S18(HexNAc(1)Hex(1)Fuc(1)); C20(Carbamidomethyl); C26(Carbamidomethyl); C36(Carbamidomethyl); C38(Carbamidomethyl); C47(Carbamidomethyl); C54(Carbamidomethyl); C59(Carbamidomethyl)	1	1	Q01705	Q01705	Neurogenic locus notch homolog protein 1 OS=Mus musculus OX=10090 GN=Notch1 PE=1 SV=3	0	6	6	1	0	1	1	1	1269.18	7610.01	7606.05	521.496	0.661087	0	0	3.02189e+06	HCD (High Energy Collision Dissociation)	MS2	33.3305	70.9399	12.2126	5120	5120	5113	FP031221_11.raw	0/0		4.19108	375.311	375.311	0	6.44044e-05	4.6306e-07	0	0
FALSE	High	PMI-Byonic	PMI-Byonic (A2)	A	2	Unambiguous	ATHTGPHCELPYVPCSPSPCQNGGTCRPTGDTTHECACLPGFAGQNCEENVDDCPGNNCK	[R].ATHTGPHcELPYVPcsPSPcQNGGTcRPTGDTTHEcAcLPGFAGQNcEENVDDcPGNNcK.[N]	C8(Carbamidomethyl); C15(Carbamidomethyl); S16(HexNAc(1)Hex(1)Fuc(1)); C20(Carbamidomethyl); C26(Carbamidomethyl); C36(Carbamidomethyl); C38(Carbamidomethyl); C47(Carbamidomethyl); C54(Carbamidomethyl); C59(Carbamidomethyl)	1	1	Q01705	Q01705	Neurogenic locus notch homolog protein 1 OS=Mus musculus OX=10090 GN=Notch1 PE=1 SV=3	0	6	6	1	0	1	1	1	1210.33	7256.93	7256.91	2.31413	0.0027989	0	0	0	HCD (High Energy Collision Dissociation)	MS2		26.7935	11.3157	4676	4676	4673	FP031221_11.raw	0/0		8.5384	602.933	602.933	0	2.89471e-09	8.39022e-11	0	0
FALSE	High	PMI-Byonic	PMI-Byonic (A2)	A	2	Unambiguous	ATHTGPHCELPYVPCSPSPCQNGGTCRPTGDTTHECACLPGFAGQNCEENVDDCPGNNCK	[R].ATHTGPHcELPYVPcsPSPcQNGGTcRPTGDTTHEcAcLPGFAGQNcEENVDDcPGnNcK.[N]	C8(Carbamidomethyl); C15(Carbamidomethyl); S16(Fuc(1)); C20(Carbamidomethyl); C26(Carbamidomethyl); C36(Carbamidomethyl); C38(Carbamidomethyl); C47(Carbamidomethyl); C54(Carbamidomethyl); N57(Deamidated); C59(Carbamidomethyl)	1	1	Q01705	Q01705	Neurogenic locus notch homolog protein 1 OS=Mus musculus OX=10090 GN=Notch1 PE=1 SV=3	0	6	6	1	0	1	1	1	1150.47	6897.77	6892.76	726.395	0.834478	0	0	2.93682e+06	HCD (High Energy Collision Dissociation)	MS2	67.725	100	11.8706	4956	4956	4948	FP031221_11.raw	0/0		5.73008	400.3	400.3	0	1.86176e-06	6.62129e-08	0	0
FALSE	High	PMI-Byonic	PMI-Byonic (A2)	A	2	Unambiguous	ATHTGPHCELPYVPCSPSPCQNGGTCRPTGDTTHECACLPGFAGQNCEENVDDCPGNNCK	[R].ATHTGPHcELPYVPcSPsPcQNGGTcRPTGDTTHEcAcLPGFAGQNcEENVDDcPGNNcK.[N]	C8(Carbamidomethyl); C15(Carbamidomethyl); S18(HexNAc(1)Fuc(1)); C20(Carbamidomethyl); C26(Carbamidomethyl); C36(Carbamidomethyl); C38(Carbamidomethyl); C47(Carbamidomethyl); C54(Carbamidomethyl); C59(Carbamidomethyl)	1	1	Q01705	Q01705	Neurogenic locus notch homolog protein 1 OS=Mus musculus OX=10090 GN=Notch1 PE=1 SV=3	0	6	6	1	0	1	1	1	1183.82	7097.88	7094.86	425.992	0.503725	0	0	2.33347e+06	HCD (High Energy Collision Dissociation)	MS2	16.224	95.1108	11.3494	4694	4694	4684	FP031221_11.raw	0/0		6.42889	530.589	530.589	0	3.72487e-07	8.43018e-09	0	0
FALSE	High	PMI-Byonic	PMI-Byonic (A2)	A	2	Unambiguous	ATHTGPHCELPYVPCSPSPCQNGGTCRPTGDTTHECACLPGFAGQNCEENVDDCPGNNCK	[R].ATHTGPHcELPYVPcSPsPcQNGGTcRPTGDTTHEcAcLPGFAGQNcEENVDDcPGNNcK.[N]	C8(Carbamidomethyl); C15(Carbamidomethyl); S18(HexNAc(1)Hex(1)Fuc(1)NeuAc(1)); C20(Carbamidomethyl); C26(Carbamidomethyl); C36(Carbamidomethyl); C38(Carbamidomethyl); C47(Carbamidomethyl); C54(Carbamidomethyl); C59(Carbamidomethyl)	1	1	Q01705	Q01705	Neurogenic locus notch homolog protein 1 OS=Mus musculus OX=10090 GN=Notch1 PE=1 SV=3	0	6	6	1	0	1	1	1	1259.51	7552.04	7548.01	533.996	0.671767	0	0	7.25032e+06	HCD (High Energy Collision Dissociation)	MS2	20.7943	30.5439	11.7229	4880	4880	4871	FP031221_11.raw	0/0		6.94994	583.148	583.148	0	1.12218e-07	2.64683e-09	0	0
FALSE	High	PMI-Byonic	PMI-Byonic (A2)	A	2	Ambiguous	ATHTGPHCELPYVPCSPSPCQNGGTCRPTGDTTHECACLPGFAGQNCEENVDDCPGNNCK	[R].ATHTGPHcELPYVPcsPSPcqNGGTcRPTGDTTHEcAcLPGFAGQncEENVDDcPGNNcK.[N]	C8(Carbamidomethyl); C15(Carbamidomethyl); S16(HexNAc(1)Hex(1)Fuc(1)); C20(Carbamidomethyl); Q21(Deamidated); C26(Carbamidomethyl); C36(Carbamidomethyl); C38(Carbamidomethyl); N46(Deamidated); C47(Carbamidomethyl); C54(Carbamidomethyl); C59(Carbamidomethyl)	1	1	Q01705	Q01705	Neurogenic locus notch homolog protein 1 OS=Mus musculus OX=10090 GN=Notch1 PE=1 SV=3	0	6	6		0	2	2	2	1210.66	7258.92	7258.88	5.28439	0.00639312	0	0	2632390	HCD (High Energy Collision Dissociation)	MS2	0	32.8937	11.7099	4872	4872	4871	FP031221_11.raw	0/0		7.5384	585.314	585.314	0	2.89471e-08	6.43544e-10	0	0
FALSE	High	PMI-Byonic	PMI-Byonic (A2)	A	2	Ambiguous	ATHTGPHCELPYVPCSPSPCQNGGTCRPTGDTTHECACLPGFAGQNCEENVDDCPGNNCK	[R].ATHTGPHcELPYVPcsPSPcQNGGTcRPTGDTTHEcAcLPGFAGQNcEENVDDcPGNNcK.[N]	C8(Carbamidomethyl); C15(Carbamidomethyl); S16(HexNAc(1)Hex(1)Fuc(1)); C20(Carbamidomethyl); C26(Carbamidomethyl); C36(Carbamidomethyl); C38(Carbamidomethyl); C47(Carbamidomethyl); C54(Carbamidomethyl); C59(Carbamidomethyl)	1	1	Q01705	Q01705	Neurogenic locus notch homolog protein 1 OS=Mus musculus OX=10090 GN=Notch1 PE=1 SV=3	0	6	6	0.1171	0	1	1	1	1210.66	7258.92	7256.91	276.48	0.334398	0	0	2632390	HCD (High Energy Collision Dissociation)	MS2	0	32.8937	11.7099	4872	4872	4871	FP031221_11.raw	0/0		8.5384	632.424	632.424	0	2.89471e-09	1.07424e-10	0	0
FALSE	High	PMI-Byonic	PMI-Byonic (A2)	A	2	Unambiguous	ATHTGPHCELPYVPCSPSPCQNGGTCRPTGDTTHECACLPGFAGQNCEENVDDCPGNNCK	[R].ATHTGPHcELPYVPcsPSPcQNGGTcRPTGDTTHEcAcLPGFAGQNcEENVDDcPGNNcK.[N]	C8(Carbamidomethyl); C15(Carbamidomethyl); S16(HexNAc(1)Hex(1)Fuc(1)); C20(Carbamidomethyl); C26(Carbamidomethyl); C36(Carbamidomethyl); C38(Carbamidomethyl); C47(Carbamidomethyl); C54(Carbamidomethyl); C59(Carbamidomethyl)	1	1	Q01705	Q01705	Neurogenic locus notch homolog protein 1 OS=Mus musculus OX=10090 GN=Notch1 PE=1 SV=3	0	6	6	1	0	1	1	1	1211.32	7262.91	7256.91	827.141	1.00041	0	0	11210393	HCD (High Energy Collision Dissociation)	MS2	31.4795	18.1205	11.482	4758	4758	4750	FP031221_11.raw	0/0		6.42889	543.563	543.563	0	3.72487e-07	9.74922e-09	0	0
FALSE	High	PMI-Byonic	PMI-Byonic (A2)	A	2	Unambiguous	ATHTGPHCELPYVPCSPSPCQNGGTCRPTGDTTHECACLPGFAGQNCEENVDDCPGNNCKNGGACVDGVNTYNCR	[R].ATHTGPHcELPYVPcsPSPcQNGGTcRPTGDTTHEcAcLPGFAGQncEENVDDcPGNNcKNGGAcVDGVNTYNcR.[C]	C8(Carbamidomethyl); C15(Carbamidomethyl); S16(HexNAc(1)Hex(1)Fuc(1)); C20(Carbamidomethyl); C26(Carbamidomethyl); C36(Carbamidomethyl); C38(Carbamidomethyl); N46(Deamidated); C47(Carbamidomethyl); C54(Carbamidomethyl); C59(Carbamidomethyl); C65(Carbamidomethyl); C74(Carbamidomethyl)	1	1	Q01705	Q01705	Neurogenic locus notch homolog protein 1 OS=Mus musculus OX=10090 GN=Notch1 PE=1 SV=3	1	6	6	1	0	1	1	1	1484.44	8901.59	8895.56	677.943	1.00511	0	0	4.06045e+06	HCD (High Energy Collision Dissociation)	MS2	14.1435	55.1027	11.6382	4837	4837	4827	FP031221_11.raw	0/0		14.3371	985.568	985.568	0	4.60166e-15	4.85693e-16	0	0
FALSE	High	PMI-Byonic	PMI-Byonic (A2)	A	2	Unambiguous	ATHTGPHCELPYVPCSPSPCQNGGTCRPTGDTTHECACLPGFAGQNCEENVDDCPGNNCK	[R].ATHTGPHcELPYVPcsPSPcqNGGTcRPTGDTTHEcAcLPGFAGQNcEENVDDcPGNNcK.[N]	C8(Carbamidomethyl); C15(Carbamidomethyl); S16(Fuc(1)); C20(Carbamidomethyl); Q21(Deamidated); C26(Carbamidomethyl); C36(Carbamidomethyl); C38(Carbamidomethyl); C47(Carbamidomethyl); C54(Carbamidomethyl); C59(Carbamidomethyl)	1	1	Q01705	Q01705	Neurogenic locus notch homolog protein 1 OS=Mus musculus OX=10090 GN=Notch1 PE=1 SV=3	0	6	6	1	0	1	1	1	1150.47	6897.8	6892.76	730.433	0.839116	0	0	4.76286e+06	HCD (High Energy Collision Dissociation)	MS2	34.9918	48.2658	11.4923	4763	4763	4761	FP031221_11.raw	0/0		5.84043	520.859	520.859	0	1.444e-06	4.2858e-08	0	0
FALSE	High	PMI-Byonic	PMI-Byonic (A2)	A	2	Unambiguous	ATHTGPHCELPYVPCSPSPCQNGGTCRPTGDTTHECACLPGFAGQNCEENVDDCPGNNCK	[R].ATHTGPHcELPYVPcsPSPcQnGGTcRPTGDTTHEcAcLPGFAGQNcEENVDDcPGNNcK.[N]	C8(Carbamidomethyl); C15(Carbamidomethyl); S16(HexNAc(1)Hex(1)Fuc(1)); C20(Carbamidomethyl); N22(Deamidated); C26(Carbamidomethyl); C36(Carbamidomethyl); C38(Carbamidomethyl); C47(Carbamidomethyl); C54(Carbamidomethyl); C59(Carbamidomethyl)	1	1	Q01705	Q01705	Neurogenic locus notch homolog protein 1 OS=Mus musculus OX=10090 GN=Notch1 PE=1 SV=3	0	5	5	1	0	1	1	1	1453.39	7262.93	7257.89	693.192	1.00622	0	0	2707423	HCD (High Energy Collision Dissociation)	MS2	0	100	11.5257	4780	4780	4772	FP031221_11.raw	0/0		11.2886	837.553	837.553	0	5.14554e-12	3.82822e-13	0	0
FALSE	High	PMI-Byonic	PMI-Byonic (A2)	A	2	Unambiguous	ATHTGPHCELPYVPCSPSPCQNGGTCRPTGDTTHECACLPGFAGQNCEENVDDCPGNNCK	[R].ATHTGPHcELPYVPcsPsPcQNGGTcRPTGDTThEcAcLPGFAGQNcEENVDDcPGNNcK.[N]	C8(Carbamidomethyl); C15(Carbamidomethyl); S16(HexNAc(1)Fuc(1)); S18(HexNAc(1)Hex(1)Fuc(1)); C20(Carbamidomethyl); C26(Carbamidomethyl); H34(Oxidation); C36(Carbamidomethyl); C38(Carbamidomethyl); C47(Carbamidomethyl); C54(Carbamidomethyl); C59(Carbamidomethyl)	1	1	Q01705	Q01705	Neurogenic locus notch homolog protein 1 OS=Mus musculus OX=10090 GN=Notch1 PE=1 SV=3	0	6	6	1	0	1	1	1	1271.85	7626.07	7622.04	528.82	0.671781	0	0	2.24296e+06	HCD (High Energy Collision Dissociation)	MS2	37.2903	96.512	11.3579	4697	4697	4695	FP031221_11.raw	0/0		5.14162	437.058	437.058	0	7.21736e-06	1.28838e-07	0	0
FALSE	High	PMI-Byonic	PMI-Byonic (A2)	A	2	Unambiguous	ATHTGPHCELPYVPCSPSPCQNGGTCRPTGDTTHECACLPGFAGQNCEENVDDCPGNNCKNGGACVDGVNTYNCR	[R].ATHTGPHcELPYVPcsPSPcQNGGTcRPTGDTTHEcAcLPGFAGQNcEENVDDcPGNNcKnGGAcVDGVNTYNcR.[C]	C8(Carbamidomethyl); C15(Carbamidomethyl); S16(Fuc(1)); C20(Carbamidomethyl); C26(Carbamidomethyl); C36(Carbamidomethyl); C38(Carbamidomethyl); C47(Carbamidomethyl); C54(Carbamidomethyl); C59(Carbamidomethyl); N61(Deamidated); C65(Carbamidomethyl); C74(Carbamidomethyl)	1	1	Q01705	Q01705	Neurogenic locus notch homolog protein 1 OS=Mus musculus OX=10090 GN=Notch1 PE=1 SV=3	1	6	6	1	0	1	1	1	1423.57	8536.4	8530.43	699.934	0.995124	0	0	3.27523e+06	HCD (High Energy Collision Dissociation)	MS2	26.9159	80.9106	11.915	4979	4979	4970	FP031221_11.raw	0/0		14.3371	962.205	962.205	0	4.60166e-15	5.68844e-16	0	0
FALSE	High	PMI-Byonic	PMI-Byonic (A2)	A	2	Unambiguous	ATHTGPHCELPYVPCSPSPCQNGGTCRPTGDTTHECACLPGFAGQNCEENVDDCPGNNCK	[R].ATHTGPHcELPYVPcsPSPcQNGGTcRPTGDTTHEcAcLPGFAGQNcEENVDDcPGNNcK.[N]	C8(Carbamidomethyl); C15(Carbamidomethyl); S16(HexNAc(1)Hex(1)Fuc(1)); C20(Carbamidomethyl); C26(Carbamidomethyl); C36(Carbamidomethyl); C38(Carbamidomethyl); C47(Carbamidomethyl); C54(Carbamidomethyl); C59(Carbamidomethyl)	1	1	Q01705	Q01705	Neurogenic locus notch homolog protein 1 OS=Mus musculus OX=10090 GN=Notch1 PE=1 SV=3	0	6	6	1	0	1	1	1	1211.16	7261.91	7256.91	688.668	0.832934	0	0	4.77144e+06	HCD (High Energy Collision Dissociation)	MS2	14.6075	47.6954	11.8497	4945	4945	4937	FP031221_11.raw	0/0		5.73008	435.695	435.695	0	1.86176e-06	6.00848e-08	0	0
FALSE	High	PMI-Byonic	PMI-Byonic (A2)	A	2	Unambiguous	ATHTGPHCELPYVPCSPSPCQNGGTCRPTGDTTHECACLPGFAGQNCEENVDDCPGNNCK	[R].ATHTGPHcELPYVPcsPSPcqNGGTcRPTGDTTHEcAcLPGFAGQNcEENVDDcPGNNcK.[N]	C8(Carbamidomethyl); C15(Carbamidomethyl); S16(Fuc(1)); C20(Carbamidomethyl); Q21(Deamidated); C26(Carbamidomethyl); C36(Carbamidomethyl); C38(Carbamidomethyl); C47(Carbamidomethyl); C54(Carbamidomethyl); C59(Carbamidomethyl)	1	1	Q01705	Q01705	Neurogenic locus notch homolog protein 1 OS=Mus musculus OX=10090 GN=Notch1 PE=1 SV=3	0	6	6	1	0	1	1	1	1150.47	6897.79	6892.76	728.945	0.837407	0	0	14719592	HCD (High Energy Collision Dissociation)	MS2	34.6166	13.8804	11.6061	4818	4818	4816	FP031221_11.raw	0/0		6.0378	461.721	461.721	0	9.16649e-07	3.18869e-08	0	0
FALSE	High	PMI-Byonic	PMI-Byonic (A2)	A	2	Unambiguous	ATHTGPHCELPYVPCSPSPCQNGGTCRPTGDTTHECACLPGFAGQNCEENVDDCPGNNCKNGGACVDGVNTYNCR	[R].ATHTGPHcELPYVPcsPSPcQNGGTcrPTGDTTHEcAcLPGFAGQNcEENVDDcPGNNcKnGGAcVDGVNTYNcR.[C]	C8(Carbamidomethyl); C15(Carbamidomethyl); S16(HexNAc(1)Hex(1)Fuc(1)NeuAc(1)); C20(Carbamidomethyl); C26(Carbamidomethyl); R27(Deamidated); C36(Carbamidomethyl); C38(Carbamidomethyl); C47(Carbamidomethyl); C54(Carbamidomethyl); C59(Carbamidomethyl); N61(Deamidated); C65(Carbamidomethyl); C74(Carbamidomethyl)	1	1	Q01705	Q01705	Neurogenic locus notch homolog protein 1 OS=Mus musculus OX=10090 GN=Notch1 PE=1 SV=3	1	6	6	1	0	1	1	1	1532.95	9192.67	9187.64	547.752	0.838758	0	0	3.66822e+06	HCD (High Energy Collision Dissociation)	MS2	0	57.0593	12.1892	5108	5108	5102	FP031221_11.raw	0/0		12.3364	855.585	855.585	0	4.60933e-13	4.64999e-14	0	0
FALSE	High	PMI-Byonic	PMI-Byonic (A2)	A	2	Unambiguous	ATHTGPHCELPYVPCSPSPCQNGGTCRPTGDTTHECACLPGFAGQNCEENVDDCPGNNCK	[R].ATHTGPHcELPYVPcsPSPcQNGGTcRPTGDTTHEcAcLPGFAGQNcEENVDDcPGNNcK.[N]	C8(Carbamidomethyl); C15(Carbamidomethyl); S16(HexNAc(1)Hex(1)Fuc(1)NeuAc(1)); C20(Carbamidomethyl); C26(Carbamidomethyl); C36(Carbamidomethyl); C38(Carbamidomethyl); C47(Carbamidomethyl); C54(Carbamidomethyl); C59(Carbamidomethyl)	1	1	Q01705	Q01705	Neurogenic locus notch homolog protein 1 OS=Mus musculus OX=10090 GN=Notch1 PE=1 SV=3	0	6	6	1	0	1	1	1	1259.67	7553.01	7548.01	663.344	0.834487	0	0	33766864	HCD (High Energy Collision Dissociation)	MS2	46.142	5.55596	12.1172	5076	5076	5069	FP031221_11.raw	0/0		8.5384	648.293	648.293	0	2.89471e-09	1.19037e-10	0	0
FALSE	High	PMI-Byonic	PMI-Byonic (A2)	A	2	Unambiguous	ATHTGPHCELPYVPCSPSPCQNGGTCRPTGDTTHECACLPGFAGQNCEENVDDCPGNNCK	[R].ATHtGPHcELPYVPcSPSPcQNGGTcRPTGDTTHEcAcLPGFAGQNcEENVDDcPGNNcK.[N]	T4(HexNAc(1)Hex(1)Fuc(1)NeuAc(1)); C8(Carbamidomethyl); C15(Carbamidomethyl); C20(Carbamidomethyl); C26(Carbamidomethyl); C36(Carbamidomethyl); C38(Carbamidomethyl); C47(Carbamidomethyl); C54(Carbamidomethyl); C59(Carbamidomethyl)	1	1	Q01705	Q01705	Neurogenic locus notch homolog protein 1 OS=Mus musculus OX=10090 GN=Notch1 PE=1 SV=3	0	6	6	1	0	1	1	1	1259.68	7553.02	7548.01	663.732	0.834975	0	0	11875886	HCD (High Energy Collision Dissociation)	MS2	44.0172	15.5309	11.9863	5013	5013	5003	FP031221_11.raw	0/0		6.12794	505.655	505.655	0.839607	7.44835e-07	2.33637e-08	0	0
FALSE	High	PMI-Byonic	PMI-Byonic (A2)	A	2	Unambiguous	ATHTGPHCELPYVPCSPSPCQNGGTCRPTGDTTHECACLPGFAGQNCEENVDDCPGNNCK	[R].ATHTGPHcELPYVPcsPsPcqNGGTcRPTGDTThEcAcLPGFAGQNcEENVDDcPGNNcK.[N]	C8(Carbamidomethyl); C15(Carbamidomethyl); S16(HexNAc(1)Fuc(1)); S18(HexNAc(1)Hex(1)Fuc(1)NeuAc(1)); C20(Carbamidomethyl); Q21(Deamidated); C26(Carbamidomethyl); H34(Oxidation); C36(Carbamidomethyl); C38(Carbamidomethyl); C47(Carbamidomethyl); C54(Carbamidomethyl); C59(Carbamidomethyl)	1	1	Q01705	Q01705	Neurogenic locus notch homolog protein 1 OS=Mus musculus OX=10090 GN=Notch1 PE=1 SV=3	0	6	6	1	0	1	1	1	1320.7	7919.15	7914.12	634.908	0.837457	0	0	5.09923e+06	HCD (High Energy Collision Dissociation)	MS2	18.3102	32.9193	12.0041	5022	5022	5014	FP031221_11.raw	0/0		7.5384	560.212	560.212	0	2.89471e-08	7.52404e-10	0	0
FALSE	High	PMI-Byonic	PMI-Byonic (A2)	A	2	Unambiguous	ATHTGPHCELPYVPCSPSPCQNGGTCRPTGDTTHECACLPGFAGQNCEENVDDCPGNNCK	[R].ATHTGPHcELPYVPcsPSPcQNGGTcRPTGdTTHEcAcLPGFAGQNcEENVDDcPGNNcK.[N]	C8(Carbamidomethyl); C15(Carbamidomethyl); S16(HexNAc(1)Hex(1)Fuc(1)NeuAc(1)); C20(Carbamidomethyl); C26(Carbamidomethyl); D31(Oxidation); C36(Carbamidomethyl); C38(Carbamidomethyl); C47(Carbamidomethyl); C54(Carbamidomethyl); C59(Carbamidomethyl)	1	1	Q01705	Q01705	Neurogenic locus notch homolog protein 1 OS=Mus musculus OX=10090 GN=Notch1 PE=1 SV=3	0	6	6	1	0	1	1	1	1262.34	7569.01	7564	662	0.834561	0	0	2.72396e+06	HCD (High Energy Collision Dissociation)	MS2	29.3064	100	12.0975	5067	5067	5058	FP031221_11.raw	0/0		5.73008	429.272	429.272	0	1.86176e-06	7.22995e-08	0	0
FALSE	High	PMI-Byonic	PMI-Byonic (A2)	A	2	Unambiguous	ATHTGPHCELPYVPCSPSPCQNGGTCRPTGDTTHECACLPGFAGQNCEENVDDCPGNNCK	[R].ATHtGPHcELPYVPcSPsPcQNGGTcRPTGDTTHEcAcLPGFAGQNcEENVDDcPGNNcK.[N]	T4(HexNAc(1)Hex(1)Fuc(1)); C8(Carbamidomethyl); C15(Carbamidomethyl); S18(HexNAc(1)Fuc(1)); C20(Carbamidomethyl); C26(Carbamidomethyl); C36(Carbamidomethyl); C38(Carbamidomethyl); C47(Carbamidomethyl); C54(Carbamidomethyl); C59(Carbamidomethyl)	1	1	Q01705	Q01705	Neurogenic locus notch homolog protein 1 OS=Mus musculus OX=10090 GN=Notch1 PE=1 SV=3	0	6	6	1	0	1	1	1	1269.01	7609.02	7606.05	391.016	0.495682	0	0	5688027	HCD (High Energy Collision Dissociation)	MS2	0	32.815	12.0931	5065	5065	5058	FP031221_11.raw	0/0		6.0378	457.427	457.427	0	9.16649e-07	3.80098e-08	0	0
FALSE	High	PMI-Byonic	PMI-Byonic (A2)	A	2	Unambiguous	ATHTGPHCELPYVPCSPSPCQNGGTCRPTGDTTHECACLPGFAGQNCEENVDDCPGNNCKNGGACVDGVNTYNCR	[R].ATHTGPHcELPYVPcsPSPcQNGGTcrPTGDTTHEcAcLPGFAGQNcEENVDDcPGNncKNGGAcVDGVNTYNcR.[C]	C8(Carbamidomethyl); C15(Carbamidomethyl); S16(HexNAc(1)Hex(1)Fuc(1)NeuAc(1)); C20(Carbamidomethyl); C26(Carbamidomethyl); R27(Deamidated); C36(Carbamidomethyl); C38(Carbamidomethyl); C47(Carbamidomethyl); C54(Carbamidomethyl); N58(Deamidated); C59(Carbamidomethyl); C65(Carbamidomethyl); C74(Carbamidomethyl)	1	1	Q01705	Q01705	Neurogenic locus notch homolog protein 1 OS=Mus musculus OX=10090 GN=Notch1 PE=1 SV=3	1	6	6	1	0	1	1	1	1532.95	9192.66	9187.64	546.716	0.837171	0	0	3.84427e+06	HCD (High Energy Collision Dissociation)	MS2	40.5356	67.2684	12.05	5043	5043	5036	FP031221_11.raw	0/0		30.0057	1068.56	1068.56	0	9.86859e-31	9.86855e-31	0	0
FALSE	High	PMI-Byonic	PMI-Byonic (A2)	A	2	Unambiguous	ATHTGPHCELPYVPCSPSPCQNGGTCRPTGDTTHECACLPGFAGQNCEENVDDCPGNNCK	[R].ATHTGPHcELPYVPcsPSPcqNGGTcrPTGDTTHEcAcLPGFAGQNcEENVDDcPGNNcK.[N]	C8(Carbamidomethyl); C15(Carbamidomethyl); S16(HexNAc(1)Hex(1)Fuc(1)NeuAc(1)); C20(Carbamidomethyl); Q21(Deamidated); C26(Carbamidomethyl); R27(Deamidated); C36(Carbamidomethyl); C38(Carbamidomethyl); C47(Carbamidomethyl); C54(Carbamidomethyl); C59(Carbamidomethyl)	1	1	Q01705	Q01705	Neurogenic locus notch homolog protein 1 OS=Mus musculus OX=10090 GN=Notch1 PE=1 SV=3	0	5	5	1	0	1	1	1	1511.81	7555.03	7549.97	670.099	1.01185	0	0	3.17575e+06	HCD (High Energy Collision Dissociation)	MS2	21.3496	100	12.0543	5045	5045	5036	FP031221_11.raw	0/0		11.6866	888.204	888.204	0	2.05771e-12	1.53866e-13	0	0
FALSE	High	PMI-Byonic	PMI-Byonic (A2)	A	2	Unambiguous	ATHTGPHCELPYVPCSPSPCQNGGTCRPTGDTTHECACLPGFAGQNCEENVDDCPGNNCKNGGACVDGVNTYNCR	[R].ATHTGPHcELPYVPcsPSPcQNGGTcRPTGDTTHEcAcLPGFAGqNcEENVDDcPGNNcKnGGAcVDGVNTYNcR.[C]	C8(Carbamidomethyl); C15(Carbamidomethyl); S16(HexNAc(1)Hex(1)Fuc(1)); C20(Carbamidomethyl); C26(Carbamidomethyl); C36(Carbamidomethyl); C38(Carbamidomethyl); Q45(Deamidated); C47(Carbamidomethyl); C54(Carbamidomethyl); C59(Carbamidomethyl); N61(Deamidated); C65(Carbamidomethyl); C74(Carbamidomethyl)	1	1	Q01705	Q01705	Neurogenic locus notch homolog protein 1 OS=Mus musculus OX=10090 GN=Notch1 PE=1 SV=3	1	6	6	1	0	1	1	1	1484.43	8901.56	8896.55	563.227	0.83513	0	0	2.54536e+06	HCD (High Energy Collision Dissociation)	MS2	22.1742	100	12.0565	5046	5046	5036	FP031221_11.raw	0/0		11.3363	802.526	802.526	0	4.60955e-12	3.30252e-13	0	0
FALSE	High	PMI-Byonic	PMI-Byonic (A2)	A	2	Unambiguous	NGGACVDGVNTYNCR	[K].NGGAcVDGVNTYNcR.[C]	C5(Carbamidomethyl); C14(Carbamidomethyl)	1	1	Q01705	Q01705	Neurogenic locus notch homolog protein 1 OS=Mus musculus OX=10090 GN=Notch1 PE=1 SV=3	0	2	2	1	0	1	1	1	828.849	1656.69	1656.69	3.11682	0.0025818	0	0	4905268	HCD (High Energy Collision Dissociation)	MS2	3.6277	41.905	8.63942	3356	3356	3353	FP031221_11.raw	0/0		8.89015	697.318	697.318	697.318	1.2878e-09	5.34648e-11	0	0
FALSE	High	PMI-Byonic	PMI-Byonic (A2)	A	2	Unambiguous	NGGACVDGVNTYNCR	[K].nGGAcVdGVNTYNcR.[C]	N1(Deamidated); C5(Carbamidomethyl); D7(Oxidation); C14(Carbamidomethyl)	1	1	Q01705	Q01705	Neurogenic locus notch homolog protein 1 OS=Mus musculus OX=10090 GN=Notch1 PE=1 SV=3	0	2	2	1	0	1	1	1	839.401	1677.8	1673.66	2468.22	2.06548	0	0	6.43298e+06	HCD (High Energy Collision Dissociation)	MS2	10.4184	30.6984	10.5056	4261	4261	4255	FP031221_11.raw	0/0		0.0318779	29.8741	29.8741	21.0128	0.929228	0.00966422	0	0
FALSE	High	PMI-Byonic	PMI-Byonic (A2)	A	2	Unambiguous	NGGACVDGVNTYNCR	[K].nGGAcVDGVNTYNcR.[C]	N1(Deamidated); C5(Carbamidomethyl); C14(Carbamidomethyl)	1	1	Q01705	Q01705	Neurogenic locus notch homolog protein 1 OS=Mus musculus OX=10090 GN=Notch1 PE=1 SV=3	0	2	2	1	0	1	1	1	829.338	1657.67	1657.67	-0.0558846	-4.63191e-05	0	0	30753402	HCD (High Energy Collision Dissociation)	MS2	0	4.3937	10.2475	4126	4126	4123	FP031221_11.raw	0/0		9.47861	672.652	672.652	608.815	3.32194e-10	3.38241e-11	0	0
FALSE	High	PMI-Byonic	PMI-Byonic (A2)	A	2	Unambiguous	NGGACVDGVNTYNCR	[K].NGGAcVDGVNTYNcR.[C]	C5(Carbamidomethyl); C14(Carbamidomethyl)	1	1	Q01705	Q01705	Neurogenic locus notch homolog protein 1 OS=Mus musculus OX=10090 GN=Notch1 PE=1 SV=3	0	3	3	1	0	1	1	1	552.901	1656.69	1656.69	2.44556	0.00135051	0	0	3462541	HCD (High Energy Collision Dissociation)	MS2	10.8602	39.8049	8.73456	3400	3400	3397	FP031221_11.raw	0/0		6.3691	535.332	535.332	535.332	4.27463e-07	1.82469e-08	0	0
FALSE	High	PMI-Byonic	PMI-Byonic (A2)	A	2	Unambiguous	NGGACVDGVNTYNCR	[K].NGGAcVDGVNTYNcR.[C]	C5(Carbamidomethyl); C14(Carbamidomethyl)	1	1	Q01705	Q01705	Neurogenic locus notch homolog protein 1 OS=Mus musculus OX=10090 GN=Notch1 PE=1 SV=3	0	2	2	1	0	1	1	1	828.848	1656.69	1656.69	2.60104	0.00215455	0	0	35748920	HCD (High Energy Collision Dissociation)	MS2	1.44851	6.76678	8.75587	3409	3409	3408	FP031221_11.raw	0/0		10.4786	708.485	708.485	708.485	3.32194e-11	3.23167e-12	0	0
FALSE	High	PMI-Byonic	PMI-Byonic (A2)	A	2	Unambiguous	NGGACVDGVNTYNCR	[K].NGGAcVDGVNTYNcR.[C]	C5(Carbamidomethyl); C14(Carbamidomethyl)	1	1	Q01705	Q01705	Neurogenic locus notch homolog protein 1 OS=Mus musculus OX=10090 GN=Notch1 PE=1 SV=3	0	2	2	1	0	1	1	1	828.847	1656.69	1656.69	1.34842	0.00111695	0	0	5.55871e+06	HCD (High Energy Collision Dissociation)	MS2	11.351	34.1239	8.87261	3464	3464	3463	FP031221_11.raw	0/0		9.47861	662.877	662.877	662.877	3.32194e-10	2.56868e-11	0	0
FALSE	High	PMI-Byonic	PMI-Byonic (A2)	A	2	Unambiguous	NGGACVDGVNTYNCR	[K].nGGAcVDGVNTYNcR.[C]	N1(Deamidated); C5(Carbamidomethyl); C14(Carbamidomethyl)	1	1	Q01705	Q01705	Neurogenic locus notch homolog protein 1 OS=Mus musculus OX=10090 GN=Notch1 PE=1 SV=3	0	2	2	1	0	1	1	1	829.339	1657.67	1657.67	1.19947	0.00099416	0	0	0	HCD (High Energy Collision Dissociation)	MS2		100	10.1328	4067	4067	4057	FP031221_11.raw	0/0		6.06815	513.667	513.667	362.821	8.54765e-07	2.87933e-08	0	0
FALSE	High	PMI-Byonic	PMI-Byonic (A2)	A	2	Unambiguous	NGGACVDGVNTYNCR	[K].NGGAcVdGVNTYNcR.[C]	C5(Carbamidomethyl); D7(Oxidation); C14(Carbamidomethyl)	1	1	Q01705	Q01705	Neurogenic locus notch homolog protein 1 OS=Mus musculus OX=10090 GN=Notch1 PE=1 SV=3	0	2	2	1	0	1	1	1	836.845	1672.68	1672.68	1.67534	0.00140115	0	0	6.72358e+06	HCD (High Energy Collision Dissociation)	MS2	4.53015	29.8492	8.97025	3514	3514	3507	FP031221_11.raw	0/0		9.47861	692.546	692.546	204.848	3.32194e-10	2.84481e-11	0	0
FALSE	High	PMI-Byonic	PMI-Byonic (A2)	A	2	Unambiguous	NGGACVDGVNTYNCR	[K].nGGAcVdGVNTYNcR.[C]	N1(Deamidated); C5(Carbamidomethyl); D7(Oxidation); C14(Carbamidomethyl)	1	1	Q01705	Q01705	Neurogenic locus notch homolog protein 1 OS=Mus musculus OX=10090 GN=Notch1 PE=1 SV=3	0	2	2	1	0	1	1	1	837.338	1673.67	1673.66	2.83702	0.00237411	0	0	1.10334e+06	HCD (High Energy Collision Dissociation)	MS2	0	100	9.8342	3922	3922	3914	FP031221_11.raw	0/0		5.78064	549.914	549.914	170.793	1.65712e-06	4.84053e-08	0	0
FALSE	High	PMI-Byonic	PMI-Byonic (A2)	A	2	Ambiguous	NGGACVDGVNTYNCR	[K].NGGAcVDGVNTYNcR.[C]	C5(Carbamidomethyl); C14(Carbamidomethyl)	1	1	Q01705	Q01705	Neurogenic locus notch homolog protein 1 OS=Mus musculus OX=10090 GN=Notch1 PE=1 SV=3	0	2	2	0.6445	0	1	1	1	829.345	1657.68	1656.69	601.5	0.498248	0	0	2.04986e+06	HCD (High Energy Collision Dissociation)	MS2	54.038	95.7747	8.98199	3519	3519	3518	FP031221_11.raw	0/0		9.47861	650.58	650.58	650.58	3.32194e-10	2.98102e-11	0	0
FALSE	High	PMI-Byonic	PMI-Byonic (A2)	A	2	Ambiguous	NGGACVDGVNTYNCR	[K].NGGAcVDGVnTYNcR.[C]	C5(Carbamidomethyl); N10(Deamidated); C14(Carbamidomethyl)	1	1	Q01705	Q01705	Neurogenic locus notch homolog protein 1 OS=Mus musculus OX=10090 GN=Notch1 PE=1 SV=3	0	2	2		0	2	2	2	829.345	1657.68	1657.67	7.52901	0.0062403	0	0	2.04986e+06	HCD (High Energy Collision Dissociation)	MS2	54.038	95.7747	8.98199	3519	3519	3518	FP031221_11.raw	0/0		3.37476	407.977	407.977	28.2905	0.000421928	2.50456e-06	0	0
FALSE	High	PMI-Byonic	PMI-Byonic (A2)	A	2	Ambiguous	NGGACVDGVNTYNCR	[K].NGGAcVDGVNTYNcR.[C]	C5(Carbamidomethyl); C14(Carbamidomethyl)	1	1	Q01705	Q01705	Neurogenic locus notch homolog protein 1 OS=Mus musculus OX=10090 GN=Notch1 PE=1 SV=3	0	2	2	1	0	1	1	1	829.339	1657.67	1656.69	595.237	0.49306	0	0	2500247	HCD (High Energy Collision Dissociation)	MS2	17.7431	100	9.10311	3577	3577	3573	FP031221_11.raw	0/0		8.47861	602.518	602.518	602.518	3.32194e-09	1.9542e-10	0	0
FALSE	High	PMI-Byonic	PMI-Byonic (A2)	A	2	Unambiguous	NGGACVDGVNTYNCR	[K].nGGAcVDGVNTYNcR.[C]	N1(Deamidated); C5(Carbamidomethyl); C14(Carbamidomethyl)	1	1	Q01705	Q01705	Neurogenic locus notch homolog protein 1 OS=Mus musculus OX=10090 GN=Notch1 PE=1 SV=3	0	2	2	1	0	1	1	1	829.34	1657.67	1657.67	2.07967	0.0017237	0	0	1.07367e+06	HCD (High Energy Collision Dissociation)	MS2	0	100	9.72889	3874	3874	3870	FP031221_11.raw	0/0		8.47861	628.598	628.598	433.306	3.32194e-09	2.33089e-10	0	0
FALSE	High	PMI-Byonic	PMI-Byonic (A2)	A	2	Unambiguous	NGGACVDGVNTYNCR	[K].nGGAcVDGVNTYNcR.[C]	N1(Deamidated); C5(Carbamidomethyl); C14(Carbamidomethyl)	1	1	Q01705	Q01705	Neurogenic locus notch homolog protein 1 OS=Mus musculus OX=10090 GN=Notch1 PE=1 SV=3	0	2	2	1	0	1	1	1	829.339	1657.67	1657.67	1.04871	0.000869208	0	0	4350006	HCD (High Energy Collision Dissociation)	MS2	0	48.0089	9.60729	3819	3819	3815	FP031221_11.raw	0/0		9.47861	658.818	658.818	482.564	3.32194e-10	3.2498e-11	0	0
FALSE	High	PMI-Byonic	PMI-Byonic (A2)	A	2	Unambiguous	NGGACVDGVNTYNCR	[K].nGGAcVDGVNTYNcR.[C]	N1(Deamidated); C5(Carbamidomethyl); C14(Carbamidomethyl)	1	1	Q01705	Q01705	Neurogenic locus notch homolog protein 1 OS=Mus musculus OX=10090 GN=Notch1 PE=1 SV=3	0	2	2	1	0	1	1	1	829.34	1657.67	1657.67	1.63783	0.00135749	0	0	3.63533e+06	HCD (High Energy Collision Dissociation)	MS2	8.71713	52.8898	9.48639	3763	3763	3760	FP031221_11.raw	0/0		9.47861	687.472	687.472	502.703	3.32194e-10	3.11601e-11	0	0
FALSE	High	PMI-Byonic	PMI-Byonic (A2)	A	2	Ambiguous	NGGACVDGVNTYNCR	[K].NGGAcVDGVnTYNcR.[C]	C5(Carbamidomethyl); N10(Deamidated); C14(Carbamidomethyl)	1	1	Q01705	Q01705	Neurogenic locus notch homolog protein 1 OS=Mus musculus OX=10090 GN=Notch1 PE=1 SV=3	0	2	2	1	0	1	2	2	829.339	1657.67	1657.67	1.26963	0.00105231	0	0	2500247	HCD (High Energy Collision Dissociation)	MS2	17.7431	100	9.10311	3577	3577	3573	FP031221_11.raw	0/0		8.47861	607.954	607.954	39.2132	3.32194e-09	2.08078e-10	0	0
FALSE	High	PMI-Byonic	PMI-Byonic (A2)	A	2	Unambiguous	NGGACVDGVNTYNCR	[K].NGGAcVdGVNTYNcR.[C]	C5(Carbamidomethyl); D7(Oxidation); C14(Carbamidomethyl)	1	1	Q01705	Q01705	Neurogenic locus notch homolog protein 1 OS=Mus musculus OX=10090 GN=Notch1 PE=1 SV=3	0	2	2	1	0	1	1	1	836.843	1672.68	1672.68	-0.878921	-0.000735077	0	0	2.4346e+06	HCD (High Energy Collision Dissociation)	MS2	16.1006	100	9.10529	3578	3578	3573	FP031221_11.raw	0/0		8.47861	631.877	631.877	168.028	3.32194e-09	2.20634e-10	0	0
FALSE	High	PMI-Byonic	PMI-Byonic (A2)	A	2	Unambiguous	NGGACVDGVNTYNCR	[K].NGGAcVdGVNTYNcR.[C]	C5(Carbamidomethyl); D7(Oxidation); C14(Carbamidomethyl)	1	1	Q01705	Q01705	Neurogenic locus notch homolog protein 1 OS=Mus musculus OX=10090 GN=Notch1 PE=1 SV=3	0	2	2	1	0	1	1	1	836.84	1672.67	1672.68	-4.52786	-0.00378683	0	0	945957	HCD (High Energy Collision Dissociation)	MS2	36.3667	100	9.22101	3634	3634	3628	FP031221_11.raw	0/0		7.47861	563.575	563.575	129.801	3.32194e-08	8.76798e-10	0	0
FALSE	High	PMI-Byonic	PMI-Byonic (A2)	A	2	Unambiguous	NGGACVDGVNTYNCR	[K].NGGAcVDGVNTYNcR.[C]	C5(Carbamidomethyl); C14(Carbamidomethyl)	1	1	Q01705	Q01705	Neurogenic locus notch homolog protein 1 OS=Mus musculus OX=10090 GN=Notch1 PE=1 SV=3	0	2	2	1	0	1	1	1	828.849	1656.69	1656.69	3.33787	0.0027649	0	0	1.1463e+06	HCD (High Energy Collision Dissociation)	MS2	15.4744	100	8.41736	3249	3249	3243	FP031221_11.raw	0/0		6.89015	592.871	592.871	592.871	1.2878e-07	3.11573e-09	0	0
FALSE	High	PMI-Byonic	PMI-Byonic (A2)	A	2	Unambiguous	NGGACVDGVNTYNCR	[K].nGGAcVDGVNTYNcR.[C]	N1(Deamidated); C5(Carbamidomethyl); C14(Carbamidomethyl)	1	1	Q01705	Q01705	Neurogenic locus notch homolog protein 1 OS=Mus musculus OX=10090 GN=Notch1 PE=1 SV=3	0	2	2	1	0	1	1	1	829.339	1657.67	1657.67	0.901432	0.000747138	0	0	10312224	HCD (High Energy Collision Dissociation)	MS2	5.75345	20.0234	10.3768	4193	4193	4189	FP031221_11.raw	0/0		9.47861	690.136	690.136	573.629	3.32194e-10	3.51385e-11	0	0
FALSE	High	PMI-Byonic	PMI-Byonic (A2)	A	2	Unambiguous	NGGACVDGVNTYNCR	[K].nGGAcVDGVNTYNcR.[C]	N1(Deamidated); C5(Carbamidomethyl); C14(Carbamidomethyl)	1	1	Q01705	Q01705	Neurogenic locus notch homolog protein 1 OS=Mus musculus OX=10090 GN=Notch1 PE=1 SV=3	0	2	2	1	0	1	1	1	829.339	1657.67	1657.67	1.04871	0.000869208	0	0	2.61049e+06	HCD (High Energy Collision Dissociation)	MS2	0	43.0217	10.5009	4257	4257	4255	FP031221_11.raw	0/0		8.47861	647.834	647.834	527.567	3.32194e-09	2.45444e-10	0	0
FALSE	High	PMI-Byonic	PMI-Byonic (A2)	A	2	Unambiguous	VASFYCECPHGR	[R].VASFYcEcPHGR.[T]	C6(Carbamidomethyl); C8(Carbamidomethyl)	1	1	Q01705	Q01705	Neurogenic locus notch homolog protein 1 OS=Mus musculus OX=10090 GN=Notch1 PE=1 SV=3	0	2	2	1	0	1	1	1	741.816	1482.63	1482.63	0.172727	0.000128045	0	0	16037559	HCD (High Energy Collision Dissociation)	MS2	3.9309	21.3917	8.2261	3156	3156	3155	FP031221_11.raw	0/0		11.8173	835.613	733.902	733.902	1.52315e-12	1.33279e-13	0	0
FALSE	High	PMI-Byonic	PMI-Byonic (A2)	A	2	Unambiguous	VASFYCECPHGR	[R].VASFYcEcPHGR.[T]	C6(Carbamidomethyl); C8(Carbamidomethyl)	1	1	Q01705	Q01705	Neurogenic locus notch homolog protein 1 OS=Mus musculus OX=10090 GN=Notch1 PE=1 SV=3	0	2	2	1	0	1	1	1	741.817	1482.63	1482.63	1.24307	0.000921502	0	0	2.66862e+06	HCD (High Energy Collision Dissociation)	MS2	13.8969	41.1858	8.33955	3211	3211	3210	FP031221_11.raw	0/0		9.81724	747.028	734.668	734.668	1.5232e-10	7.61548e-12	0	0
FALSE	High	PMI-Byonic	PMI-Byonic (A2)	A	2	Unambiguous	VASFYCECPHGR	[R].VASFYcEcPHGR.[T]	C6(Carbamidomethyl); C8(Carbamidomethyl)	1	1	Q01705	Q01705	Neurogenic locus notch homolog protein 1 OS=Mus musculus OX=10090 GN=Notch1 PE=1 SV=3	0	3	3	1	0	1	1	1	494.881	1482.63	1482.63	2.53076	0.00125072	0	0	3426309	HCD (High Energy Collision Dissociation)	MS2	17.6139	27.5974	8.61411	3344	3344	3342	FP031221_11.raw	0/0		11.4786	759.188	759.188	759.188	3.32196e-12	2.40723e-13	0	0
FALSE	High	PMI-Byonic	PMI-Byonic (A2)	A	2	Unambiguous	VASFYCECPHGR	[R].VASFYcEcPHGR.[T]	C6(Carbamidomethyl); C8(Carbamidomethyl)	1	1	Q01705	Q01705	Neurogenic locus notch homolog protein 1 OS=Mus musculus OX=10090 GN=Notch1 PE=1 SV=3	0	2	2	1	0	1	1	1	741.818	1482.63	1482.63	2.80741	0.00208117	0	0	668724	HCD (High Energy Collision Dissociation)	MS2	12.7228	100	8.46844	3274	3274	3265	FP031221_11.raw	0/0		7.22879	645.156	596.627	596.627	5.90493e-08	1.6019e-09	0	0
FALSE	High	PMI-Byonic	PMI-Byonic (A2)	A	2	Unambiguous	VASFYCECPHGR	[R].VASFYcEcPHGR.[T]	C6(Carbamidomethyl); C8(Carbamidomethyl)	1	1	Q01705	Q01705	Neurogenic locus notch homolog protein 1 OS=Mus musculus OX=10090 GN=Notch1 PE=1 SV=3	0	3	3	1	0	1	1	1	494.881	1482.63	1482.63	2.22201	0.00109813	0	0	1.66295e+06	HCD (High Energy Collision Dissociation)	MS2	27.3417	100	8.73164	3398	3398	3397	FP031221_11.raw	0/0		9.47861	694.013	694.013	694.013	3.32194e-10	2.42872e-11	0	0
FALSE	High	PMI-Byonic	PMI-Byonic (A2)	A	2	Unambiguous	VASFYCECPHGR	[R].VASFYcEcPHGR.[T]	C6(Carbamidomethyl); C8(Carbamidomethyl)	1	1	Q01705	Q01705	Neurogenic locus notch homolog protein 1 OS=Mus musculus OX=10090 GN=Notch1 PE=1 SV=3	0	3	3	1	0	1	1	1	494.881	1482.63	1482.63	1.78975	0.000884511	0	0	8761590	HCD (High Energy Collision Dissociation)	MS2	5.06771	17.2239	8.50151	3289	3289	3287	FP031221_11.raw	0/0		10.4786	739.029	739.029	739.029	3.32194e-11	2.9241e-12	0	0
FALSE	High	PMI-Byonic	PMI-Byonic (A2)	A	2	Unambiguous	VASFYCECPHGR	[R].VASFYcEcPHGR.[T]	C6(Carbamidomethyl); C8(Carbamidomethyl)	1	1	Q01705	Q01705	Neurogenic locus notch homolog protein 1 OS=Mus musculus OX=10090 GN=Notch1 PE=1 SV=3	0	3	3	1	0	1	1	1	494.881	1482.63	1482.63	2.03675	0.00100658	0	0	1.40407e+06	HCD (High Energy Collision Dissociation)	MS2	27.4715	98.8481	8.92487	3491	3491	3485	FP031221_11.raw	0/0		9.47861	660.101	660.101	660.101	3.32194e-10	2.70737e-11	0	0
FALSE	High	PMI-Byonic	PMI-Byonic (A2)	A	2	Unambiguous	VASFYCECPHGR	[R].VASFYcEcPHGR.[T]	C6(Carbamidomethyl); C8(Carbamidomethyl)	1	1	Q01705	Q01705	Neurogenic locus notch homolog protein 1 OS=Mus musculus OX=10090 GN=Notch1 PE=1 SV=3	0	3	3	1	0	1	1	1	494.881	1482.63	1482.63	2.22201	0.00109813	0	0	286757664	HCD (High Energy Collision Dissociation)	MS2	0.554154	0.783511	8.27268	3178	3178	3177	FP031221_11.raw	0/0		10.4786	745.442	745.442	745.442	3.32194e-11	2.76794e-12	0	0
FALSE	High	PMI-Byonic	PMI-Byonic (A2)	A	2	Unambiguous	VASFYCECPHGR	[R].VASFYcEcPHGR.[T]	C6(Carbamidomethyl); C8(Carbamidomethyl)	1	1	Q01705	Q01705	Neurogenic locus notch homolog protein 1 OS=Mus musculus OX=10090 GN=Notch1 PE=1 SV=3	0	3	3	1	0	1	1	1	494.881	1482.63	1482.63	1.78975	0.000884511	0	0	1.49575e+06	HCD (High Energy Collision Dissociation)	MS2	22.4929	72.0108	8.16372	3127	3127	3122	FP031221_11.raw	0/0		10.4786	744.743	744.743	744.743	3.32194e-11	2.61016e-12	0	0
FALSE	High	PMI-Byonic	PMI-Byonic (A2)	A	2	Unambiguous	VASFYCECPHGR	[R].VASFYcEcPHGR.[T]	C6(Carbamidomethyl); C8(Carbamidomethyl)	1	1	Q01705	Q01705	Neurogenic locus notch homolog protein 1 OS=Mus musculus OX=10090 GN=Notch1 PE=1 SV=3	0	3	3	1	0	1	1	1	494.881	1482.63	1482.63	1.78975	0.000884511	0	0	26713074	HCD (High Energy Collision Dissociation)	MS2	0.918971	7.34963	8.38671	3233	3233	3232	FP031221_11.raw	0/0		11.4786	752.916	752.916	752.916	3.32196e-12	2.22161e-13	0	0
FALSE	High	PMI-Byonic	PMI-Byonic (A2)	A	2	Unambiguous	TGLLCHLNDACISNPCNEGSNCDTNPVNGK	[R].TGLLcHLNDAcIsNPcNEGSNcDTNPVnGK.[A]	C5(Carbamidomethyl); C11(Carbamidomethyl); S13(Hex(1)Pent(2)); C16(Carbamidomethyl); C22(Carbamidomethyl); N28(Deamidated)	1	1	Q01705	Q01705	Neurogenic locus notch homolog protein 1 OS=Mus musculus OX=10090 GN=Notch1 PE=1 SV=3	0	3	3	1	0	1	1	1	1253.52	3758.55	3758.54	2.90148	0.00363511	0	0	55045428	HCD (High Energy Collision Dissociation)	MS2	0	4.82505	11.7992	4916	4916	4915	FP031221_11.raw	0/0		14.529	956.117	956.117	1.64415	2.95821e-15	2.56865e-16	0	0
FALSE	High	PMI-Byonic	PMI-Byonic (A2)	A	2	Unambiguous	TGLLCHLNDACISNPCNEGSNCDTNPVNGK	[R].tGLLcHLNDAcISNPcNEGSNcDTNPVnGK.[A]	T1(Hex(1)Pent(2)); C5(Carbamidomethyl); C11(Carbamidomethyl); C16(Carbamidomethyl); C22(Carbamidomethyl); N28(Deamidated)	1	1	Q01705	Q01705	Neurogenic locus notch homolog protein 1 OS=Mus musculus OX=10090 GN=Notch1 PE=1 SV=3	0	4	4	1	0	1	1	1	940.39	3758.54	3758.54	-0.301195	-0.000283013	0	0	4381487	HCD (High Energy Collision Dissociation)	MS2	0	23.5232	11.8471	4943	4943	4937	FP031221_11.raw	0/0		12.5243	889.583	889.583	4	2.98999e-13	1.85481e-14	0	0
FALSE	High	PMI-Byonic	PMI-Byonic (A2)	A	2	Unambiguous	TGLLCHLNDACISNPCNEGSNCDTNPVNGK	[R].TGLLcHLNDAcIsNPcNEGSNcDTNPVnGK.[A]	C5(Carbamidomethyl); C11(Carbamidomethyl); S13(Hex(1)); C16(Carbamidomethyl); C22(Carbamidomethyl); N28(Deamidated)	1	1	Q01705	Q01705	Neurogenic locus notch homolog protein 1 OS=Mus musculus OX=10090 GN=Notch1 PE=1 SV=3	0	3	3	1	0	1	1	1	1165.49	3494.46	3494.46	2.26027	0.0026328	0	0	10505601	HCD (High Energy Collision Dissociation)	MS2	0	15.5779	11.8581	4949	4949	4948	FP031221_11.raw	0/0		12.5243	859.355	859.355	2.27595	2.98999e-13	2.06255e-14	0	0
FALSE	High	PMI-Byonic	PMI-Byonic (A2)	A	2	Unambiguous	TGLLCHLNDACISNPCNEGSNCDTNPVNGKAICTCPSGYTGPACSQDVDECALGANPCEHAGK	[R].tGLLcHLNDAcISNPcNEGSNcDTNPVnGKAIcTcPSGYTGPAcSQDVDEcALGANPcEHAGK.[C]	T1(Hex(1)); C5(Carbamidomethyl); C11(Carbamidomethyl); C16(Carbamidomethyl); C22(Carbamidomethyl); N28(Deamidated); C33(Carbamidomethyl); C35(Carbamidomethyl); C44(Carbamidomethyl); C51(Carbamidomethyl); C58(Carbamidomethyl)	1	1	Q01705	Q01705	Neurogenic locus notch homolog protein 1 OS=Mus musculus OX=10090 GN=Notch1 PE=1 SV=3	1	5	5	1	0	1	1	1	1406.59	7028.93	7028.89	5.1279	0.00720869	0	0	0	HCD (High Energy Collision Dissociation)	MS2		86.443	12.7487	5369	5369	5366	FP031221_11.raw	0/0		30.0057	2076.62	2076.62	2.8	9.86859e-31	9.86856e-31	0	0
FALSE	High	PMI-Byonic	PMI-Byonic (A2)	A	2	Unambiguous	TGLLCHLNDACISNPCNEGSNCDTNPVNGKAICTCPSGYTGPACSQDVDECALGANPCEHAGK	[R].tGLLcHLNDAcISNPcNEGSNcDTNPVnGKAIcTcPSGYTGPAcSQDVDEcALGANPcEHAGK.[C]	T1(Hex(1)Pent(2)); C5(Carbamidomethyl); C11(Carbamidomethyl); C16(Carbamidomethyl); C22(Carbamidomethyl); N28(Deamidated); C33(Carbamidomethyl); C35(Carbamidomethyl); C44(Carbamidomethyl); C51(Carbamidomethyl); C58(Carbamidomethyl)	1	1	Q01705	Q01705	Neurogenic locus notch homolog protein 1 OS=Mus musculus OX=10090 GN=Notch1 PE=1 SV=3	1	5	5	1	0	1	1	1	1459.41	7293	7292.98	3.70301	0.0054012	0	0	0	HCD (High Energy Collision Dissociation)	MS2		60.2224	12.6995	5347	5347	5344	FP031221_11.raw	0/0		30.0057	1937.82	1937.82	4	9.86859e-31	9.86855e-31	0	0
FALSE	High	PMI-Byonic	PMI-Byonic (A2)	A	2	Unambiguous	TGLLCHLNDACISNPCNEGSNCDTNPVNGK	[R].TGLLcHLNDAcIsNPcNEGSNcDTNPVnGK.[A]	C5(Carbamidomethyl); C11(Carbamidomethyl); S13(Hex(1)Pent(2)); C16(Carbamidomethyl); C22(Carbamidomethyl); N28(Deamidated)	1	1	Q01705	Q01705	Neurogenic locus notch homolog protein 1 OS=Mus musculus OX=10090 GN=Notch1 PE=1 SV=3	0	3	3	1	0	1	1	1	1253.52	3758.55	3758.54	2.60917	0.0032689	0	0	12676231	HCD (High Energy Collision Dissociation)	MS2	0	22.9321	11.9229	4982	4982	4981	FP031221_11.raw	0/0		14.529	989.59	989.59	2.4	2.95821e-15	2.8655e-16	0	0
FALSE	High	PMI-Byonic	PMI-Byonic (A2)	A	2	Unambiguous	TGLLCHLNDACISNPCNEGSNCDTNPVNGK	[R].tGLLcHLNDAcISNPcNEGSNcDTNPVnGK.[A]	T1(Hex(1)); C5(Carbamidomethyl); C11(Carbamidomethyl); C16(Carbamidomethyl); C22(Carbamidomethyl); N28(Deamidated)	1	1	Q01705	Q01705	Neurogenic locus notch homolog protein 1 OS=Mus musculus OX=10090 GN=Notch1 PE=1 SV=3	0	3	3	1	0	1	1	1	1165.5	3494.47	3494.46	5.0898	0.0059287	0	0	3.03469e+06	HCD (High Energy Collision Dissociation)	MS2	10.9727	70.6813	11.9714	5004	5004	5003	FP031221_11.raw	0/0		12.5243	878.859	878.859	2.8	2.98999e-13	2.26724e-14	0	0
FALSE	High	PMI-Byonic	PMI-Byonic (A2)	A	2	Unambiguous	TGLLCHLNDACISNPCNEGSNCDTNPVNGK	[R].TGLLcHLNDAcIsNPcNEGSNcDTNPVnGK.[A]	C5(Carbamidomethyl); C11(Carbamidomethyl); S13(Hex(1)Pent(2)); C16(Carbamidomethyl); C22(Carbamidomethyl); N28(Deamidated)	1	1	Q01705	Q01705	Neurogenic locus notch homolog protein 1 OS=Mus musculus OX=10090 GN=Notch1 PE=1 SV=3	0	3	3	1	0	1	1	1	1253.53	3758.57	3758.54	6.79885	0.00851792	0	0	3.24867e+06	HCD (High Energy Collision Dissociation)	MS2	0	43.67	12.0394	5037	5037	5036	FP031221_11.raw	0/0		13.5242	931.991	931.991	0.0530383	2.99108e-14	2.31343e-15	0	0
FALSE	High	PMI-Byonic	PMI-Byonic (A2)	A	2	Unambiguous	TGLLCHLNDACISNPCNEGSNCDTNPVNGK	[R].tGLLcHLNDAcISNPcNEGSNcDTNPVnGK.[A]	T1(Hex(1)Pent(2)); C5(Carbamidomethyl); C11(Carbamidomethyl); C16(Carbamidomethyl); C22(Carbamidomethyl); N28(Deamidated)	1	1	Q01705	Q01705	Neurogenic locus notch homolog protein 1 OS=Mus musculus OX=10090 GN=Notch1 PE=1 SV=3	0	3	3	1	0	1	1	1	1254.19	3760.54	3758.54	532.36	0.666965	0	0	1.55336e+06	HCD (High Energy Collision Dissociation)	MS2	0	100	12.4258	5222	5222	5212	FP031221_11.raw	0/0		11.5243	839.751	839.751	2.8	2.99031e-12	1.84359e-13	0	0
FALSE	High	PMI-Byonic	PMI-Byonic (A2)	A	2	Unambiguous	TGLLCHLNDACISNPCNEGSNCDTNPVNGKAICTCPSGYTGPACSQDVDECALGANPCEHAGK	[R].tGLLcHLNDAcISNPcNEGSNcDTNPVnGKAIcTcPSGYTGPAcSQDVDEcALGANPcEHAGK.[C]	T1(Hex(1)Pent(2)); C5(Carbamidomethyl); C11(Carbamidomethyl); C16(Carbamidomethyl); C22(Carbamidomethyl); N28(Deamidated); C33(Carbamidomethyl); C35(Carbamidomethyl); C44(Carbamidomethyl); C51(Carbamidomethyl); C58(Carbamidomethyl)	1	1	Q01705	Q01705	Neurogenic locus notch homolog protein 1 OS=Mus musculus OX=10090 GN=Notch1 PE=1 SV=3	1	6	6	1	0	1	1	1	1217.01	7297.03	7292.98	555.404	0.675092	0	0	1.90514e+06	HCD (High Energy Collision Dissociation)	MS2	44.8725	86.4536	12.7726	5379	5379	5377	FP031221_11.raw	0/0		30.0057	1245.72	1245.72	4	9.86859e-31	9.86856e-31	0	0
FALSE	High	PMI-Byonic	PMI-Byonic (A2)	A	2	Unambiguous	TGLLCHLNDACISNPCNEGSNCDTNPVNGK	[R].TGLLcHLNDAcIsNPcNEGSNcDTNPVnGK.[A]	C5(Carbamidomethyl); C11(Carbamidomethyl); S13(Hex(1)Pent(2)); C16(Carbamidomethyl); C22(Carbamidomethyl); N28(Deamidated)	1	1	Q01705	Q01705	Neurogenic locus notch homolog protein 1 OS=Mus musculus OX=10090 GN=Notch1 PE=1 SV=3	0	3	3	1	0	1	1	1	1253.85	3759.54	3758.54	266.656	0.334079	0	0	5399186	HCD (High Energy Collision Dissociation)	MS2	0	53.2679	12.1643	5097	5097	5091	FP031221_11.raw	0/0		14.529	958.922	958.922	2.4	2.95821e-15	3.1559e-16	0	0
FALSE	High	PMI-Byonic	PMI-Byonic (A2)	A	2	Unambiguous	TGLLCHLNDACISNPCNEGSNCDTNPVNGK	[R].tGLLcHLNDAcISNPcNEGsNcDTNPVnGK.[A]	T1(Hex(1)); C5(Carbamidomethyl); C11(Carbamidomethyl); C16(Carbamidomethyl); S20(Hex(1)); C22(Carbamidomethyl); N28(Deamidated)	1	1	Q01705	Q01705	Neurogenic locus notch homolog protein 1 OS=Mus musculus OX=10090 GN=Notch1 PE=1 SV=3	0	3	3	1	0	1	1	1	1219.85	3657.52	3656.51	277.357	0.338052	0	0	8525311	HCD (High Energy Collision Dissociation)	MS2	71.708	28.0975	11.7431	4890	4890	4882	FP031221_11.raw	0/0		10.5243	761.706	761.706	4	2.99029e-11	1.28652e-12	0	0
FALSE	High	PMI-Byonic	PMI-Byonic (A2)	A	2	Unambiguous	TGLLCHLNDACISNPCNEGSNCDTNPVNGK	[R].tGLLcHLNDAcISNPcNEGSNcDTNPVnGK.[A]	T1(Hex(1)Pent(2)); C5(Carbamidomethyl); C11(Carbamidomethyl); C16(Carbamidomethyl); C22(Carbamidomethyl); N28(Deamidated)	1	1	Q01705	Q01705	Neurogenic locus notch homolog protein 1 OS=Mus musculus OX=10090 GN=Notch1 PE=1 SV=3	0	4	4	1	0	1	1	1	940.396	3758.56	3758.54	5.86965	0.00551533	0	0	1.35722e+06	HCD (High Energy Collision Dissociation)	MS2	6.15824	100	11.7184	4877	4877	4871	FP031221_11.raw	0/0		11.6348	856.733	856.733	1.14696	2.31825e-12	1.67145e-13	0	0
FALSE	High	PMI-Byonic	PMI-Byonic (A2)	A	2	Unambiguous	TGLLCHLNDACISNPCNEGSNCDTNPVNGK	[R].TGLLcHLNDAcIsNPcNEGSNcDTNPVNGK.[A]	C5(Carbamidomethyl); C11(Carbamidomethyl); S13(Hex(1)Pent(2)); C16(Carbamidomethyl); C22(Carbamidomethyl)	1	1	Q01705	Q01705	Neurogenic locus notch homolog protein 1 OS=Mus musculus OX=10090 GN=Notch1 PE=1 SV=3	0	3	3	1	0	1	1	1	1253.19	3757.56	3757.56	0.760039	0.000951963	0	0	6136979	HCD (High Energy Collision Dissociation)	MS2	1.96202	21.6348	11.6876	4861	4861	4860	FP031221_11.raw	0/0		12.5243	895.302	895.302	2.4	2.98999e-13	1.64394e-14	0	0
FALSE	High	PMI-Byonic	PMI-Byonic (A2)	A	2	Unambiguous	TGLLCHLNDACISNPCNEGSNCDTNPVNGK	[R].TGLLcHLNDAcIsNPcNEGSNcDTNPVNGK.[A]	C5(Carbamidomethyl); C11(Carbamidomethyl); S13(Hex(1)Pent(2)); C16(Carbamidomethyl); C22(Carbamidomethyl)	1	1	Q01705	Q01705	Neurogenic locus notch homolog protein 1 OS=Mus musculus OX=10090 GN=Notch1 PE=1 SV=3	0	3	3	1	0	1	1	1	1253.19	3757.56	3757.56	2.12448	0.00266095	0	0	3.04212e+06	HCD (High Energy Collision Dissociation)	MS2	0	100	11.5653	4798	4798	4794	FP031221_11.raw	0/0		14.529	955.21	955.21	2.4	2.95821e-15	2.26513e-16	0	0
FALSE	High	PMI-Byonic	PMI-Byonic (A2)	A	2	Unambiguous	TGLLCHLNDACISNPCNEGSNCDTNPVNGK	[R].TGLLcHLNDAcIsNPcNEGSNcDTNPVNGK.[A]	C5(Carbamidomethyl); C11(Carbamidomethyl); S13(Hex(1)); C16(Carbamidomethyl); C22(Carbamidomethyl)	1	1	Q01705	Q01705	Neurogenic locus notch homolog protein 1 OS=Mus musculus OX=10090 GN=Notch1 PE=1 SV=3	0	3	3	1	0	1	1	1	1165.17	3493.48	3493.47	2.57745	0.00300142	0	0	2.09366e+06	HCD (High Energy Collision Dissociation)	MS2	0	100	11.5886	4810	4810	4805	FP031221_11.raw	0/0		13.5242	945.938	945.938	12.7224	2.99108e-14	2.06703e-15	0	0
FALSE	High	PMI-Byonic	PMI-Byonic (A2)	A	2	Unambiguous	TGLLCHLNDACISNPCNEGSNCDTNPVNGK	[R].TGLLcHLNDAcIsNPcNEGSNcDTNPVNGK.[A]	C5(Carbamidomethyl); C11(Carbamidomethyl); S13(Hex(1)); C16(Carbamidomethyl); C22(Carbamidomethyl)	1	1	Q01705	Q01705	Neurogenic locus notch homolog protein 1 OS=Mus musculus OX=10090 GN=Notch1 PE=1 SV=3	0	3	3	1	0	1	1	1	1165.5	3494.48	3493.47	288.651	0.336131	0	0	3.94423e+06	HCD (High Energy Collision Dissociation)	MS2	0	51.0266	11.7445	4891	4891	4882	FP031221_11.raw	0/0		9.52429	735.186	735.186	11.1333	2.9903e-10	1.27102e-11	0	0
FALSE	High	PMI-Byonic	PMI-Byonic (A2)	A	2	Unambiguous	TGLLCHLNDACISNPCNEGSNCDTNPVNGK	[R].TGLLcHLNDAcIsNPcNEGSNcDTNPVNGK.[A]	C5(Carbamidomethyl); C11(Carbamidomethyl); S13(Hex(1)Pent(2)); C16(Carbamidomethyl); C22(Carbamidomethyl)	1	1	Q01705	Q01705	Neurogenic locus notch homolog protein 1 OS=Mus musculus OX=10090 GN=Notch1 PE=1 SV=3	0	4	4	1	0	1	1	1	940.898	3760.57	3757.56	802.283	0.753656	0	0	4.33888e+06	HCD (High Energy Collision Dissociation)	MS2	26.0403	100	11.5964	4814	4814	4805	FP031221_11.raw	0/0		15.4832	1046.83	1046.83	2.4	3.2869e-16	2.22088e-17	0	0
FALSE	High	PMI-Byonic	PMI-Byonic (A2)	A	2	Unambiguous	AICTCPSGYTGPACSQDVDECALGANPCEHAGK	[K].AIcTcPSGYTGPAcSQDVDEcALGANPcEHAGK.[C]	C3(Carbamidomethyl); C5(Carbamidomethyl); C14(Carbamidomethyl); C21(Carbamidomethyl); C28(Carbamidomethyl)	1	1	Q01705	Q01705	Neurogenic locus notch homolog protein 1 OS=Mus musculus OX=10090 GN=Notch1 PE=1 SV=3	0	3	3	1	0	1	1	1	1185.16	3553.47	3553.45	5.47029	0.00647947	0	0	2.81987e+06	HCD (High Energy Collision Dissociation)	MS2	0	59.9503	11.7529	4894	4894	4893	FP031221_11.raw	0/0		30.0057	1360.98	1360.98	1360.98	9.86859e-31	9.86855e-31	0	0
FALSE	High	PMI-Byonic	PMI-Byonic (A2)	A	2	Unambiguous	AICTCPSGYTGPACSQDVDECALGANPCEHAGK	[K].AIcTcPSGYTGPAcSQDVDEcALGANPcEHAGK.[C]	C3(Carbamidomethyl); C5(Carbamidomethyl); C14(Carbamidomethyl); C21(Carbamidomethyl); C28(Carbamidomethyl)	1	1	Q01705	Q01705	Neurogenic locus notch homolog protein 1 OS=Mus musculus OX=10090 GN=Notch1 PE=1 SV=3	0	3	3	1	0	1	1	1	1185.16	3553.47	3553.45	3.40913	0.00403807	0	0	11755596	HCD (High Energy Collision Dissociation)	MS2	0	32.6676	11.4049	4720	4720	4717	FP031221_11.raw	0/0		30.0057	1560.05	1560.05	1560.05	9.86859e-31	9.86854e-31	0	0
FALSE	High	PMI-Byonic	PMI-Byonic (A2)	A	2	Unambiguous	AICTCPSGYTGPACSQDVDECALGANPCEHAGK	[K].AIcTcPSGYTGPAcSQDVDEcALGANPcEHAGK.[C]	C3(Carbamidomethyl); C5(Carbamidomethyl); C14(Carbamidomethyl); C21(Carbamidomethyl); C28(Carbamidomethyl)	1	1	Q01705	Q01705	Neurogenic locus notch homolog protein 1 OS=Mus musculus OX=10090 GN=Notch1 PE=1 SV=3	0	4	4	1	0	1	1	1	889.122	3553.47	3553.45	3.21641	0.00285734	0	0	4.01097e+06	HCD (High Energy Collision Dissociation)	MS2	0	49.7273	11.4075	4722	4722	4717	FP031221_11.raw	0/0		30.0057	1564.49	1564.49	1564.49	9.86859e-31	9.86854e-31	0	0
FALSE	High	PMI-Byonic	PMI-Byonic (A2)	A	2	Unambiguous	AICTCPSGYTGPACSQDVDECALGANPCEHAGK	[K].AIcTcPSGYTGPAcSQDVDEcALGANPcEHAGK.[C]	C3(Carbamidomethyl); C5(Carbamidomethyl); C14(Carbamidomethyl); C21(Carbamidomethyl); C28(Carbamidomethyl)	1	1	Q01705	Q01705	Neurogenic locus notch homolog protein 1 OS=Mus musculus OX=10090 GN=Notch1 PE=1 SV=3	0	4	4	1	0	1	1	1	889.122	3553.47	3553.45	3.55994	0.00316252	0	0	809265	HCD (High Energy Collision Dissociation)	MS2	0	100	11.7162	4876	4876	4871	FP031221_11.raw	0/0		30.0057	1538.05	1538.05	1538.05	9.86859e-31	9.86855e-31	0	0
FALSE	High	PMI-Byonic	PMI-Byonic (A2)	A	2	Unambiguous	AICTCPSGYTGPACSQDVDECALGANPCEHAGK	[K].AIcTcPSGYTGPAcSQDVDEcALGANPcEHAGK.[C]	C3(Carbamidomethyl); C5(Carbamidomethyl); C14(Carbamidomethyl); C21(Carbamidomethyl); C28(Carbamidomethyl)	1	1	Q01705	Q01705	Neurogenic locus notch homolog protein 1 OS=Mus musculus OX=10090 GN=Notch1 PE=1 SV=3	0	2	2	1	0	1	1	1	711.86	1422.71	3553.45	-599625	-1065.37	0	0	8348689	HCD (High Energy Collision Dissociation)	MS2	28.0518	21.3478	11.4935	4764	4764	4761	FP031221_11.raw	0/0		0.785967	279.823	279.823	279.823	0.163694	0.000972703	0	0
FALSE	High	PMI-Byonic	PMI-Byonic (A2)	A	2	Unambiguous	AICTCPSGYTGPACSQDVDECALGANPCEHAGK	[K].AIcTcPSGYTGPAcSQDVDEcALGANPcEHAGK.[C]	C3(Carbamidomethyl); C5(Carbamidomethyl); C14(Carbamidomethyl); C21(Carbamidomethyl); C28(Carbamidomethyl)	1	1	Q01705	Q01705	Neurogenic locus notch homolog protein 1 OS=Mus musculus OX=10090 GN=Notch1 PE=1 SV=3	0	3	3	1	0	1	1	1	1185.16	3553.46	3553.45	2.79079	0.00330565	0	0	53681760	HCD (High Energy Collision Dissociation)	MS2	0	3.24409	11.5137	4773	4773	4772	FP031221_11.raw	0/0		30.0057	1502.78	1502.78	1502.78	9.86859e-31	9.86854e-31	0	0
FALSE	High	PMI-Byonic	PMI-Byonic (A2)	A	2	Unambiguous	AICTCPSGYTGPACSQDVDECALGANPCEHAGK	[K].AIcTcPSGYTGPAcSQDVDEcALGANPcEHAGK.[C]	C3(Carbamidomethyl); C5(Carbamidomethyl); C14(Carbamidomethyl); C21(Carbamidomethyl); C28(Carbamidomethyl)	1	1	Q01705	Q01705	Neurogenic locus notch homolog protein 1 OS=Mus musculus OX=10090 GN=Notch1 PE=1 SV=3	0	3	3	1	0	1	1	1	1185.16	3553.46	3553.45	1.86327	0.00220701	0	0	9935095	HCD (High Energy Collision Dissociation)	MS2	6.77439	21.9798	11.6253	4829	4829	4827	FP031221_11.raw	0/0		30.0057	1341.18	1341.18	1341.18	9.86859e-31	9.86855e-31	0	0
FALSE	High	PMI-Byonic	PMI-Byonic (A2)	A	2	Unambiguous	AICTCPSGYTGPACSQDVDECALGANPCEHAGK	[K].AIcTcPSGYTGPAcSQDVDEcALGANPcEHAGK.[C]	C3(Carbamidomethyl); C5(Carbamidomethyl); C14(Carbamidomethyl); C21(Carbamidomethyl); C28(Carbamidomethyl)	1	1	Q01705	Q01705	Neurogenic locus notch homolog protein 1 OS=Mus musculus OX=10090 GN=Notch1 PE=1 SV=3	0	4	4	1	0	1	1	1	889.12	3553.46	3553.45	0.949141	0.000843182	0	0	7.72393e+06	HCD (High Energy Collision Dissociation)	MS2	0	15.8508	11.5375	4785	4785	4783	FP031221_11.raw	0/0		30.0057	1493.52	1493.52	1493.52	9.86859e-31	9.86854e-31	0	0
FALSE	High	PMI-Byonic	PMI-Byonic (A2)	A	2	Unambiguous	AICTCPSGYTGPACSQDVDECALGANPCEHAGKCLNTLGSFECQCLQGYTGPR	[K].AIcTcPSGYTGPAcSQDVDEcALGANPcEHAGKcLnTLGsFEcQcLQGYTGPR.[C]	C3(Carbamidomethyl); C5(Carbamidomethyl); C14(Carbamidomethyl); C21(Carbamidomethyl); C28(Carbamidomethyl); C34(Carbamidomethyl); N36(Oxidation); S40(Hex(1)); C43(Carbamidomethyl); C45(Carbamidomethyl)	1	1	Q01705	Q01705	Neurogenic locus notch homolog protein 1 OS=Mus musculus OX=10090 GN=Notch1 PE=1 SV=3	1	4	4	1	0	1	1	1	1519.15	6073.57	6073.53	6.35647	0.00965155	0	0	192360	HCD (High Energy Collision Dissociation)	MS2	0	100	13.8967	5866	5866	5861	FP031221_11.raw	0/0		30.0057	1509.48	1509.48	12	9.86859e-31	9.86857e-31	0	0
FALSE	High	PMI-Byonic	PMI-Byonic (A2)	A	2	Unambiguous	CLNTLGSFECQCLQGYTGPR	[K].cLNtLGSFEcQcLQGYTGPR.[C]	C1(Carbamidomethyl); T4(Hex(1)); C10(Carbamidomethyl); C12(Carbamidomethyl)	1	1	Q01705	Q01705	Neurogenic locus notch homolog protein 1 OS=Mus musculus OX=10090 GN=Notch1 PE=1 SV=3	0	3	3	1	0	1	1	1	841.692	2523.06	2523.09	-13.3726	-0.0112467	0	0	266705	HCD (High Energy Collision Dissociation)	MS2	11.3937	100	18.9449	8056	8056	8050	FP031221_11.raw	0/0		3.69981	363.318	363.318	2.4	0.000199613	1.12032e-06	0	0
FALSE	High	PMI-Byonic	PMI-Byonic (A2)	A	2	Unambiguous	CLNTLGSFECQCLQGYTGPR	[K].cLntLGSFEcqcLQGYTGPR.[C]	C1(Carbamidomethyl); N3(Oxidation); T4(Hex(1)); C10(Carbamidomethyl); Q11(Deamidated); C12(Carbamidomethyl)	1	1	Q01705	Q01705	Neurogenic locus notch homolog protein 1 OS=Mus musculus OX=10090 GN=Notch1 PE=1 SV=3	0	3	3	1	0	1	1	1	847.37	2540.09	2540.07	8.08319	0.00684397	0	0	212165	HCD (High Energy Collision Dissociation)	MS2	67.8603	100	14.7657	6241	6241	6235	FP031221_11.raw	0/0		0.0483349	245.996	245.996	2.4	0.894675	0.00383713	0	0
FALSE	High	PMI-Byonic	PMI-Byonic (A2)	A	2	Unambiguous	CLNTLGSFECQCLQGYTGPR	[K].cLntLGSFEcqcLQGYTGPR.[C]	C1(Carbamidomethyl); N3(Oxidation); T4(Hex(1)); C10(Carbamidomethyl); Q11(Deamidated); C12(Carbamidomethyl)	1	1	Q01705	Q01705	Neurogenic locus notch homolog protein 1 OS=Mus musculus OX=10090 GN=Notch1 PE=1 SV=3	0	3	3	1	0	1	1	1	847.37	2540.1	2540.07	9.02032	0.00763743	0	0	478242	HCD (High Energy Collision Dissociation)	MS2	31.8162	100	14.8946	6296	6296	6290	FP031221_11.raw	0/0		2.5763	433.217	433.217	2.4	0.00265278	1.44462e-05	0	0
FALSE	High	PMI-Byonic	PMI-Byonic (A2)	A	2	Unambiguous	CLNTLGSFECQCLQGYTGPR	[K].cLNTLGsFEcQcLQGYTGPR.[C]	C1(Carbamidomethyl); S7(Hex(1)); C10(Carbamidomethyl); C12(Carbamidomethyl)	1	1	Q01705	Q01705	Neurogenic locus notch homolog protein 1 OS=Mus musculus OX=10090 GN=Notch1 PE=1 SV=3	0	3	3	1	0	1	1	1	841.714	2523.13	2523.09	13.4064	0.0112752	0	0	179148	HCD (High Energy Collision Dissociation)	MS2	36.7719	100	13.9306	5881	5881	5872	FP031221_11.raw	0/0		7.85665	661.573	661.573	3.6	1.39106e-08	3.96647e-10	0	0
FALSE	High	PMI-Byonic	PMI-Byonic (A2)	A	2	Unambiguous	CLNTLGSFECQCLQGYTGPR	[K].cLnTLGsFEcQcLQGYTGPR.[C]	C1(Carbamidomethyl); N3(Oxidation); S7(Hex(1)); C10(Carbamidomethyl); C12(Carbamidomethyl)	1	1	Q01705	Q01705	Neurogenic locus notch homolog protein 1 OS=Mus musculus OX=10090 GN=Notch1 PE=1 SV=3	0	2	2	1	0	1	1	1	1270.06	2539.12	2539.09	9.9454	0.0126261	0	0	752066	HCD (High Energy Collision Dissociation)	MS2	0	100	13.7653	5809	5809	5806	FP031221_11.raw	0/0		11.3798	862.735	862.735	3.83524	4.17042e-12	3.0508e-13	0	0
FALSE	High	PMI-Byonic	PMI-Byonic (A2)	A	2	Unambiguous	CLNTLGSFECQCLQGYTGPR	[K].cLnTLGsFEcQcLQGYTGPR.[C]	C1(Carbamidomethyl); N3(Oxidation); S7(Hex(1)); C10(Carbamidomethyl); C12(Carbamidomethyl)	1	1	Q01705	Q01705	Neurogenic locus notch homolog protein 1 OS=Mus musculus OX=10090 GN=Notch1 PE=1 SV=3	0	3	3	1	0	1	1	1	847.044	2539.12	2539.09	10.9738	0.00928778	0	0	3.71353e+06	HCD (High Energy Collision Dissociation)	MS2	0.517232	48.8236	13.7383	5797	5797	5795	FP031221_11.raw	0/0		11.3798	887.516	887.516	3.6	4.17042e-12	2.82208e-13	0	0
FALSE	High	PMI-Byonic	PMI-Byonic (A2)	A	2	Unambiguous	CLNTLGSFECQCLQGYTGPR	[K].cLNTLGsFEcQcLQGYTGPR.[C]	C1(Carbamidomethyl); S7(Hex(1)); C10(Carbamidomethyl); C12(Carbamidomethyl)	1	1	Q01705	Q01705	Neurogenic locus notch homolog protein 1 OS=Mus musculus OX=10090 GN=Notch1 PE=1 SV=3	0	2	2	1	0	1	1	1	1262.06	2523.12	2523.09	9.15422	0.0115485	0	0	976924	HCD (High Energy Collision Dissociation)	MS2	17.9717	100	13.7174	5788	5788	5784	FP031221_11.raw	0/0		12.9817	948.615	948.615	3.6	1.04304e-13	7.68769e-15	0	0
FALSE	High	PMI-Byonic	PMI-Byonic (A2)	A	2	Unambiguous	CLNTLGSFECQCLQGYTGPR	[K].cLNTLGsFEcQcLQGYTGPR.[C]	C1(Carbamidomethyl); S7(Hex(1)); C10(Carbamidomethyl); C12(Carbamidomethyl)	1	1	Q01705	Q01705	Neurogenic locus notch homolog protein 1 OS=Mus musculus OX=10090 GN=Notch1 PE=1 SV=3	0	3	3	1	0	1	1	1	841.713	2523.12	2523.09	11.8824	0.0099935	0	0	2.10287e+06	HCD (High Energy Collision Dissociation)	MS2	1.61697	100	13.7619	5807	5807	5806	FP031221_11.raw	0/0		14.8464	1018.36	1018.36	3.6	1.42432e-15	1.70012e-16	0	0
FALSE	High	PMI-Byonic	PMI-Byonic (A2)	A	2	Unambiguous	CLNTLGSFECQCLQGYTGPR	[K].cLNTLGsFEcQcLQGYTGPR.[C]	C1(Carbamidomethyl); S7(Hex(1)); C10(Carbamidomethyl); C12(Carbamidomethyl)	1	1	Q01705	Q01705	Neurogenic locus notch homolog protein 1 OS=Mus musculus OX=10090 GN=Notch1 PE=1 SV=3	0	3	3	1	0	1	1	1	841.713	2523.13	2523.09	12.2453	0.0102987	0	0	368198	HCD (High Energy Collision Dissociation)	MS2	72.7063	100	13.6521	5760	5760	5751	FP031221_11.raw	0/0		13.3794	978.463	978.463	3.6	4.17437e-14	3.90745e-15	0	0
FALSE	High	PMI-Byonic	PMI-Byonic (A2)	A	2	Unambiguous	CLNTLGSFECQCLQGYTGPR	[K].cLnTLGsFEcQcLQGYTGPR.[C]	C1(Carbamidomethyl); N3(Oxidation); S7(Hex(1)); C10(Carbamidomethyl); C12(Carbamidomethyl)	1	1	Q01705	Q01705	Neurogenic locus notch homolog protein 1 OS=Mus musculus OX=10090 GN=Notch1 PE=1 SV=3	0	2	2	1	0	1	1	1	1270.06	2539.1	2539.09	5.13776	0.00652262	0	0	1.09185e+06	HCD (High Energy Collision Dissociation)	MS2	4.50152	100	13.6391	5754	5754	5751	FP031221_11.raw	0/0		11.8567	873.814	873.814	3.6	1.39102e-12	9.88128e-14	0	0
FALSE	High	PMI-Byonic	PMI-Byonic (A2)	A	2	Unambiguous	CLNTLGSFECQCLQGYTGPR	[K].cLnTLGsFEcQcLQGYTGPR.[C]	C1(Carbamidomethyl); N3(Oxidation); S7(Hex(1)); C10(Carbamidomethyl); C12(Carbamidomethyl)	1	1	Q01705	Q01705	Neurogenic locus notch homolog protein 1 OS=Mus musculus OX=10090 GN=Notch1 PE=1 SV=3	0	3	3	1	0	1	1	1	847.042	2539.11	2539.09	8.44974	0.00715155	0	0	1.02656e+06	HCD (High Energy Collision Dissociation)	MS2	3.55355	100	13.6175	5745	5745	5740	FP031221_11.raw	0/0		10.3798	824.084	824.084	3.6	4.1704e-11	3.60287e-12	0	0
FALSE	Medium	PMI-Byonic	PMI-Byonic (A2)	A	2	Unambiguous	INEFQCQCPK	[K].InEFQcqcPK.[G]	N2(Deamidated); C6(Carbamidomethyl); Q7(Deamidated); C8(Carbamidomethyl)	1	1	Q01705	Q01705	Neurogenic locus notch homolog protein 1 OS=Mus musculus OX=10090 GN=Notch1 PE=1 SV=3	0	2	2	1	0	1	1	1	663.279	1325.55	1325.55	0.127085	8.42286e-05	0	0	1.24507e+06	HCD (High Energy Collision Dissociation)	MS2	6.33273	100	10.0283	4016	4016	4013	FP031221_11.raw	0/0		0.0133318	140.575	32.6372	32.6372	0.969769	0.0186493	0	0
FALSE	High	PMI-Byonic	PMI-Byonic (A2)	A	2	Unambiguous	INEFQCQCPK	[K].INEFQcQcPK.[G]	C6(Carbamidomethyl); C8(Carbamidomethyl)	1	1	Q01705	Q01705	Neurogenic locus notch homolog protein 1 OS=Mus musculus OX=10090 GN=Notch1 PE=1 SV=3	0	2	2	1	0	1	1	1	662.296	1323.58	1323.58	1.33712	0.000884897	0	0	2434642	HCD (High Energy Collision Dissociation)	MS2	24.3628	67.1793	8.23104	3159	3159	3155	FP031221_11.raw	0/0		8.47861	632.995	632.995	632.995	3.32194e-09	1.56821e-10	0	0
FALSE	High	PMI-Byonic	PMI-Byonic (A2)	A	2	Unambiguous	INEFQCQCPK	[K].INEFQcQcPK.[G]	C6(Carbamidomethyl); C8(Carbamidomethyl)	1	1	Q01705	Q01705	Neurogenic locus notch homolog protein 1 OS=Mus musculus OX=10090 GN=Notch1 PE=1 SV=3	0	2	2	1	0	1	1	1	662.295	1323.58	1323.58	1.06044	0.000701791	0	0	2.09762e+06	HCD (High Energy Collision Dissociation)	MS2	23.6497	78.3661	8.34996	3217	3217	3210	FP031221_11.raw	0/0		6.3691	548.292	548.292	548.292	4.27463e-07	1.53239e-08	0	0
FALSE	High	PMI-Byonic	PMI-Byonic (A2)	A	2	Unambiguous	GFNGHLCQYDVDECASTPCKNGAK	[K].GFNGHLcqYDVDEcAsTPcKnGAK.[C]	C7(Carbamidomethyl); Q8(Deamidated); C14(Carbamidomethyl); S16(Hex(1)Pent(2)); C19(Carbamidomethyl); N21(Deamidated)	1	1	Q01705	Q01705	Neurogenic locus notch homolog protein 1 OS=Mus musculus OX=10090 GN=Notch1 PE=1 SV=3	1	4	4	1	0	1	1	1	789.821	3156.26	3156.26	0.675495	0.000533009	0	0	47647452	HCD (High Energy Collision Dissociation)	MS2	0.247176	4.33844	10.7713	4399	4399	4398	FP031221_11.raw	0/0		15.9603	1035.37	1035.37	1.2	1.09563e-16	4.83367e-18	0	0
FALSE	High	PMI-Byonic	PMI-Byonic (A2)	A	2	Unambiguous	GFNGHLCQYDVDECASTPCKNGAK	[K].GFNGHLcQYDVDEcAsTPcKNGAK.[C]	C7(Carbamidomethyl); C14(Carbamidomethyl); S16(Hex(1)Pent(2)); C19(Carbamidomethyl)	1	1	Q01705	Q01705	Neurogenic locus notch homolog protein 1 OS=Mus musculus OX=10090 GN=Notch1 PE=1 SV=3	1	3	3	1	0	1	1	1	1052.77	3156.3	3154.29	636.386	0.669116	0	0	1733655	HCD (High Energy Collision Dissociation)	MS2	0	100	9.29104	3669	3669	3661	FP031221_11.raw	0/0		30.0057	1103.13	1087.83	1.2	9.86859e-31	9.8681e-31	0	0
FALSE	High	PMI-Byonic	PMI-Byonic (A2)	A	2	Unambiguous	GFNGHLCQYDVDECASTPCKNGAK	[K].GFNGHLcQYDVDEcAsTPcKNGAK.[C]	C7(Carbamidomethyl); C14(Carbamidomethyl); S16(Hex(1)Pent(2)); C19(Carbamidomethyl)	1	1	Q01705	Q01705	Neurogenic locus notch homolog protein 1 OS=Mus musculus OX=10090 GN=Notch1 PE=1 SV=3	1	4	4	1	0	1	1	1	789.329	3154.3	3154.29	0.990086	0.000780755	0	0	1936328	HCD (High Energy Collision Dissociation)	MS2	3.7133	100	9.22909	3638	3638	3628	FP031221_11.raw	0/0		30.0057	1175.58	1175.58	1.2	9.86859e-31	9.86761e-31	0	0
FALSE	High	PMI-Byonic	PMI-Byonic (A2)	A	2	Unambiguous	GFNGHLCQYDVDECASTPCKNGAK	[K].GFNGHLcqYDVDEcAsTPcKnGAK.[C]	C7(Carbamidomethyl); Q8(Deamidated); C14(Carbamidomethyl); S16(Hex(1)Pent(1)); C19(Carbamidomethyl); N21(Deamidated)	1	1	Q01705	Q01705	Neurogenic locus notch homolog protein 1 OS=Mus musculus OX=10090 GN=Notch1 PE=1 SV=3	1	4	4	1	0	1	1	1	757.06	3025.22	3024.22	330.731	0.25005	0	0	3.53317e+06	HCD (High Energy Collision Dissociation)	MS2	19.1172	87.5812	10.7395	4384	4384	4376	FP031221_11.raw	0/0		13.8365	925.374	925.374	1.2	1.45719e-14	1.27925e-15	0	0
FALSE	High	PMI-Byonic	PMI-Byonic (A2)	A	2	Unambiguous	GFNGHLCQYDVDECASTPCKNGAK	[K].GFNGHLcqYDVDEcAsTPcKnGAK.[C]	C7(Carbamidomethyl); Q8(Deamidated); C14(Carbamidomethyl); S16(Hex(1)Pent(2)); C19(Carbamidomethyl); N21(Deamidated)	1	1	Q01705	Q01705	Neurogenic locus notch homolog protein 1 OS=Mus musculus OX=10090 GN=Notch1 PE=1 SV=3	1	3	3	1	0	1	1	1	1053.43	3158.26	3156.26	634.012	0.667036	0	0	2.57599e+06	HCD (High Energy Collision Dissociation)	MS2	45.9629	97.6005	10.8159	4422	4422	4420	FP031221_11.raw	0/0		30.0057	1110.07	1072.42	1.2	9.86859e-31	9.86853e-31	0	0
FALSE	High	PMI-Byonic	PMI-Byonic (A2)	A	2	Unambiguous	GFNGHLCQYDVDECASTPCKNGAK	[K].GFnGHLcQYDVDEcAsTPcKNGAK.[C]	N3(Deamidated); C7(Carbamidomethyl); C14(Carbamidomethyl); S16(Hex(1)Pent(2)); C19(Carbamidomethyl)	1	1	Q01705	Q01705	Neurogenic locus notch homolog protein 1 OS=Mus musculus OX=10090 GN=Notch1 PE=1 SV=3	1	3	3	1	0	1	1	1	1052.76	3156.28	3155.28	316.78	0.333176	0	0	1.72662e+06	HCD (High Energy Collision Dissociation)	MS2	12.4411	100	10.4566	4235	4235	4233	FP031221_11.raw	0/0		30.0057	1125.13	1070.81	1.2	9.86859e-31	9.86852e-31	0	0
FALSE	High	PMI-Byonic	PMI-Byonic (A2)	A	2	Unambiguous	GFNGHLCQYDVDECASTPCK	[K].GFnGHLcQYDVDEcAsTPcK.[N]	N3(Deamidated); C7(Carbamidomethyl); C14(Carbamidomethyl); S16(Hex(1)Pent(2)); C19(Carbamidomethyl)	1	1	Q01705	Q01705	Neurogenic locus notch homolog protein 1 OS=Mus musculus OX=10090 GN=Notch1 PE=1 SV=3	0	3	3	1	0	1	1	1	929.032	2785.08	2785.08	1.05626	0.000980588	0	0	2.18243e+06	HCD (High Energy Collision Dissociation)	MS2	14.1479	100	10.9596	4495	4495	4486	FP031221_11.raw	0/0		14.0465	913.795	913.795	1.2	8.9842e-15	8.3542e-16	0	0
FALSE	High	PMI-Byonic	PMI-Byonic (A2)	A	2	Unambiguous	GFNGHLCQYDVDECASTPCKNGAK	[K].GFNGHLcqYDVDEcAsTPcKnGAK.[C]	C7(Carbamidomethyl); Q8(Deamidated); C14(Carbamidomethyl); S16(Hex(1)Pent(2)); C19(Carbamidomethyl); N21(Deamidated)	1	1	Q01705	Q01705	Neurogenic locus notch homolog protein 1 OS=Mus musculus OX=10090 GN=Notch1 PE=1 SV=3	1	4	4	1	0	1	1	1	789.821	3156.26	3156.26	1.1396	0.00089922	0	0	4944848	HCD (High Energy Collision Dissociation)	MS2	70.4955	73.683	11.0124	4521	4521	4519	FP031221_11.raw	0/0		14.8464	971.325	971.325	1.2	1.42432e-15	1.40499e-16	0	0
FALSE	High	PMI-Byonic	PMI-Byonic (A2)	A	2	Unambiguous	GFNGHLCQYDVDECASTPCK	[K].GFnGHLcQYDVDEcAStPcK.[N]	N3(Deamidated); C7(Carbamidomethyl); C14(Carbamidomethyl); T17(Hex(1)Pent(2)); C19(Carbamidomethyl)	1	1	Q01705	Q01705	Neurogenic locus notch homolog protein 1 OS=Mus musculus OX=10090 GN=Notch1 PE=1 SV=3	0	3	3	1	0	1	1	1	929.035	2785.09	2785.08	4.27777	0.00397131	0	0	2.82604e+06	HCD (High Energy Collision Dissociation)	MS2	0	100	11.2764	4655	4655	4651	FP031221_11.raw	0/0		14.4552	988.244	988.244	4.59142	3.50603e-15	4.09421e-16	0	0
FALSE	High	PMI-Byonic	PMI-Byonic (A2)	A	2	Unambiguous	GFNGHLCQYDVDECASTPCK	[K].GFNGHLcQYDVDEcAsTPcK.[N]	C7(Carbamidomethyl); C14(Carbamidomethyl); S16(Hex(1)Pent(2)); C19(Carbamidomethyl)	1	1	Q01705	Q01705	Neurogenic locus notch homolog protein 1 OS=Mus musculus OX=10090 GN=Notch1 PE=1 SV=3	0	3	3	1	0	1	1	1	928.706	2784.1	2784.1	3.09804	0.00287508	0	0	3.49968e+06	HCD (High Energy Collision Dissociation)	MS2	0	100	10.4588	4236	4236	4233	FP031221_11.raw	0/0		15.0572	985.332	985.332	1.2	8.76507e-16	6.5738e-17	0	0
FALSE	High	PMI-Byonic	PMI-Byonic (A2)	A	2	Unambiguous	GFNGHLCQYDVDECASTPCKNGAK	[K].GFNGHLcqYDVDEcAsTPcKnGAK.[C]	C7(Carbamidomethyl); Q8(Deamidated); C14(Carbamidomethyl); S16(Hex(1)Pent(2)); C19(Carbamidomethyl); N21(Deamidated)	1	1	Q01705	Q01705	Neurogenic locus notch homolog protein 1 OS=Mus musculus OX=10090 GN=Notch1 PE=1 SV=3	1	4	4	1	0	1	1	1	789.822	3156.27	3156.26	1.91311	0.00150957	0	0	6784336	HCD (High Energy Collision Dissociation)	MS2	0	24.2741	10.8844	4455	4455	4453	FP031221_11.raw	0/0		14.8464	965.658	965.658	1.2	1.42432e-15	1.25215e-16	0	0
FALSE	High	PMI-Byonic	PMI-Byonic (A2)	A	2	Unambiguous	GFNGHLCQYDVDECASTPCKNGAK	[K].GFNGHLcQYDVDEcAsTPcKNGAK.[C]	C7(Carbamidomethyl); C14(Carbamidomethyl); S16(Hex(1)Pent(2)); C19(Carbamidomethyl)	1	1	Q01705	Q01705	Neurogenic locus notch homolog protein 1 OS=Mus musculus OX=10090 GN=Notch1 PE=1 SV=3	1	4	4	1	0	1	1	1	789.33	3154.3	3154.29	1.99628	0.00157421	0	0	2.45675e+06	HCD (High Energy Collision Dissociation)	MS2	10.4356	100	9.46173	3751	3751	3749	FP031221_11.raw	0/0		30.0057	1175.71	1175.71	1.2	9.86859e-31	9.86835e-31	0	0
FALSE	High	PMI-Byonic	PMI-Byonic (A2)	A	2	Unambiguous	GFNGHLCQYDVDECASTPCKNGAK	[K].GFNGHLcQYDVDEcAsTPcKNGAK.[C]	C7(Carbamidomethyl); C14(Carbamidomethyl); S16(Hex(1)Pent(2)); C19(Carbamidomethyl)	1	1	Q01705	Q01705	Neurogenic locus notch homolog protein 1 OS=Mus musculus OX=10090 GN=Notch1 PE=1 SV=3	1	4	4	1	0	1	1	1	789.33	3154.3	3154.29	1.29968	0.0010249	0	0	8129107	HCD (High Energy Collision Dissociation)	MS2	0.497186	20.8528	9.34267	3695	3695	3694	FP031221_11.raw	0/0		30.0057	1212.26	1212.26	1.2	9.86859e-31	9.86827e-31	0	0
FALSE	High	PMI-Byonic	PMI-Byonic (A2)	A	2	Unambiguous	GFNGHLCQYDVDECASTPCKNGAK	[K].GFNGHLcQYDVDEcAsTPcKnGAK.[C]	C7(Carbamidomethyl); C14(Carbamidomethyl); S16(Hex(1)Pent(2)); C19(Carbamidomethyl); N21(Deamidated)	1	1	Q01705	Q01705	Neurogenic locus notch homolog protein 1 OS=Mus musculus OX=10090 GN=Notch1 PE=1 SV=3	1	4	4	1	0	1	1	1	789.577	3155.29	3155.28	3.27007	0.00257949	0	0	5267806	HCD (High Energy Collision Dissociation)	MS2	13.0317	52.4879	9.58201	3806	3806	3804	FP031221_11.raw	0/0		30.0057	1168.24	1168.24	1.2	9.86859e-31	9.8684e-31	0	0
FALSE	High	PMI-Byonic	PMI-Byonic (A2)	A	2	Unambiguous	GFNGHLCQYDVDECASTPCKNGAK	[K].GFnGHLcQYDVDEcAsTPcKNGAK.[C]	N3(Deamidated); C7(Carbamidomethyl); C14(Carbamidomethyl); S16(Hex(1)Pent(2)); C19(Carbamidomethyl)	1	1	Q01705	Q01705	Neurogenic locus notch homolog protein 1 OS=Mus musculus OX=10090 GN=Notch1 PE=1 SV=3	1	4	4	1	0	1	1	1	789.576	3155.28	3155.28	1.87731	0.00148086	0	0	16465882	HCD (High Energy Collision Dissociation)	MS2	0	5.86053	10.4159	4213	4213	4211	FP031221_11.raw	0/0		15.9603	1001.59	1001.59	1.2	1.09563e-16	3.27054e-18	0	0
FALSE	High	PMI-Byonic	PMI-Byonic (A2)	A	2	Unambiguous	GFNGHLCQYDVDECASTPCKNGAK	[K].GFNGHLcqYDVDEcAsTPcKnGAK.[C]	C7(Carbamidomethyl); Q8(Deamidated); C14(Carbamidomethyl); S16(Hex(1)Pent(2)); C19(Carbamidomethyl); N21(Deamidated)	1	1	Q01705	Q01705	Neurogenic locus notch homolog protein 1 OS=Mus musculus OX=10090 GN=Notch1 PE=1 SV=3	1	3	3	1	0	1	1	1	1052.76	3156.26	3156.26	1.20188	0.00126448	0	0	1.97221e+06	HCD (High Energy Collision Dissociation)	MS2	0	100	10.3376	4173	4173	4167	FP031221_11.raw	0/0		30.0057	1134.65	1078.49	1.2	9.86859e-31	9.86852e-31	0	0
FALSE	High	PMI-Byonic	PMI-Byonic (A2)	A	2	Unambiguous	GFNGHLCQYDVDECASTPCKNGAK	[K].GFNGHLcQYDVDEcAsTPcKnGAK.[C]	C7(Carbamidomethyl); C14(Carbamidomethyl); S16(Hex(1)Pent(2)); C19(Carbamidomethyl); N21(Deamidated)	1	1	Q01705	Q01705	Neurogenic locus notch homolog protein 1 OS=Mus musculus OX=10090 GN=Notch1 PE=1 SV=3	1	4	4	1	0	1	1	1	790.073	3157.27	3155.28	632.254	0.498734	0	0	16178785	HCD (High Energy Collision Dissociation)	MS2	29.2623	20.7737	10.2722	4140	4140	4134	FP031221_11.raw	0/0		14.8464	961.762	961.762	1.2	1.42432e-15	9.35296e-17	0	0
FALSE	High	PMI-Byonic	PMI-Byonic (A2)	A	2	Unambiguous	GFNGHLCQYDVDECASTPCKNGAK	[K].GFNGHLcqYDVDEcAsTPcKnGAK.[C]	C7(Carbamidomethyl); Q8(Deamidated); C14(Carbamidomethyl); S16(Hex(1)Pent(2)); C19(Carbamidomethyl); N21(Deamidated)	1	1	Q01705	Q01705	Neurogenic locus notch homolog protein 1 OS=Mus musculus OX=10090 GN=Notch1 PE=1 SV=3	1	4	4	1	0	1	1	1	789.822	3156.27	3156.26	2.29987	0.00181475	0	0	26154256	HCD (High Energy Collision Dissociation)	MS2	1.66938	9.40419	10.5385	4278	4278	4277	FP031221_11.raw	0/0		13.8365	943.568	943.568	1.2	1.45719e-14	1.15502e-15	0	0
FALSE	High	PMI-Byonic	PMI-Byonic (A2)	A	2	Unambiguous	GFNGHLCQYDVDECASTPCKNGAK	[K].GFNGHLcQYDVDEcAsTPcKnGAK.[C]	C7(Carbamidomethyl); C14(Carbamidomethyl); S16(Hex(1)Pent(2)); C19(Carbamidomethyl); N21(Deamidated)	1	1	Q01705	Q01705	Neurogenic locus notch homolog protein 1 OS=Mus musculus OX=10090 GN=Notch1 PE=1 SV=3	1	4	4	1	0	1	1	1	789.575	3155.28	3155.28	0.871429	0.0006874	0	0	2.6198e+06	HCD (High Energy Collision Dissociation)	MS2	8.26751	60.811	10.1579	4080	4080	4079	FP031221_11.raw	0/0		30.0057	1055.97	1055.97	1.2	9.86859e-31	9.86851e-31	0	0
FALSE	High	PMI-Byonic	PMI-Byonic (A2)	A	2	Unambiguous	GFNGHLCQYDVDECASTPCKNGAK	[K].GFNGHLcqYDVDEcAsTPcKnGAK.[C]	C7(Carbamidomethyl); Q8(Deamidated); C14(Carbamidomethyl); S16(Hex(1)Pent(1)); C19(Carbamidomethyl); N21(Deamidated)	1	1	Q01705	Q01705	Neurogenic locus notch homolog protein 1 OS=Mus musculus OX=10090 GN=Notch1 PE=1 SV=3	1	4	4	1	0	1	1	1	756.812	3024.23	3024.22	2.56924	0.00194249	0	0	791742	HCD (High Energy Collision Dissociation)	MS2	20.5435	100	10.5708	4295	4295	4288	FP031221_11.raw	0/0		11.835	838.217	838.217	1.2	1.46223e-12	1.24538e-13	0	0
FALSE	High	PMI-Byonic	PMI-Byonic (A2)	A	2	Unambiguous	GFNGHLCQYDVDECASTPCKNGAK	[K].GFnGHLcQYDVDEcAsTPcKNGAK.[C]	N3(Deamidated); C7(Carbamidomethyl); C14(Carbamidomethyl); S16(Hex(1)Pent(2)); C19(Carbamidomethyl)	1	1	Q01705	Q01705	Neurogenic locus notch homolog protein 1 OS=Mus musculus OX=10090 GN=Notch1 PE=1 SV=3	1	4	4	1	0	1	1	1	789.577	3155.29	3155.28	2.88319	0.00227431	0	0	10927654	HCD (High Energy Collision Dissociation)	MS2	0.860802	19.5314	10.0484	4025	4025	4024	FP031221_11.raw	0/0		14.2443	960.768	960.768	1.2	5.6973e-15	6.98197e-16	0	0
FALSE	High	PMI-Byonic	PMI-Byonic (A2)	A	2	Unambiguous	GFNGHLCQYDVDECASTPCKNGAK	[K].GFNGHLcqYDVDEcAsTPcKNGAK.[C]	C7(Carbamidomethyl); Q8(Deamidated); C14(Carbamidomethyl); S16(Hex(1)Pent(2)); C19(Carbamidomethyl)	1	1	Q01705	Q01705	Neurogenic locus notch homolog protein 1 OS=Mus musculus OX=10090 GN=Notch1 PE=1 SV=3	1	3	3	1	0	1	1	1	1052.43	3155.29	3155.28	3.87399	0.0040745	0	0	1.07366e+06	HCD (High Energy Collision Dissociation)	MS2	18.8181	100	10.0261	4015	4015	4013	FP031221_11.raw	0/0		12.1737	898.632	891.45	1.2	6.70418e-13	5.72296e-14	0	0
FALSE	High	PMI-Byonic	PMI-Byonic (A2)	A	2	Unambiguous	GFNGHLCQYDVDECASTPCKNGAK	[K].GFNGHLcQYDVDEcAsTPcKnGAK.[C]	C7(Carbamidomethyl); C14(Carbamidomethyl); S16(Hex(1)Pent(2)); C19(Carbamidomethyl); N21(Deamidated)	1	1	Q01705	Q01705	Neurogenic locus notch homolog protein 1 OS=Mus musculus OX=10090 GN=Notch1 PE=1 SV=3	1	4	4	1	0	1	1	1	789.575	3155.28	3155.28	0.716679	0.00056533	0	0	32178648	HCD (High Energy Collision Dissociation)	MS2	0.330055	4.16706	9.93602	3970	3970	3969	FP031221_11.raw	0/0		30.0057	1164.95	1164.95	1.2	9.86859e-31	9.8685e-31	0	0
FALSE	High	PMI-Byonic	PMI-Byonic (A2)	A	2	Unambiguous	GFNGHLCQYDVDECASTPCKNGAK	[K].GFNGHLcqYDVDEcAStPcKnGAK.[C]	C7(Carbamidomethyl); Q8(Deamidated); C14(Carbamidomethyl); T17(Hex(1)Pent(2)); C19(Carbamidomethyl); N21(Deamidated)	1	1	Q01705	Q01705	Neurogenic locus notch homolog protein 1 OS=Mus musculus OX=10090 GN=Notch1 PE=1 SV=3	1	3	3	1	0	1	1	1	1052.76	3156.27	3156.26	1.66598	0.00175276	0	0	7955603	HCD (High Energy Collision Dissociation)	MS2	0	27.8325	10.688	4357	4357	4354	FP031221_11.raw	0/0		30.0057	1135.42	1135.42	3.86692	9.86859e-31	9.86853e-31	0	0
FALSE	High	PMI-Byonic	PMI-Byonic (A2)	A	2	Unambiguous	GFNGHLCQYDVDECASTPCKNGAK	[K].GFNGHLcqYDVDEcAstPcKnGAK.[C]	C7(Carbamidomethyl); Q8(Deamidated); C14(Carbamidomethyl); S16(Fuc(1)); T17(Fuc(1)); C19(Carbamidomethyl); N21(Deamidated)	1	1	Q01705	Q01705	Neurogenic locus notch homolog protein 1 OS=Mus musculus OX=10090 GN=Notch1 PE=1 SV=3	1	4	4	1	0	1	1	1	756.816	3024.24	3022.24	663.206	0.501092	0	0	1.36078e+06	HCD (High Energy Collision Dissociation)	MS2	12.4323	100	9.91034	3959	3959	3958	FP031221_11.raw	0/0		11.835	833.149	833.149	443.754	1.46223e-12	1.16071e-13	0	0
FALSE	High	PMI-Byonic	PMI-Byonic (A2)	A	2	Unambiguous	GFNGHLCQYDVDECASTPCKNGAK	[K].GFNGHLcQYDVDEcAsTPcKnGAK.[C]	C7(Carbamidomethyl); C14(Carbamidomethyl); S16(Hex(1)); C19(Carbamidomethyl); N21(Deamidated)	1	1	Q01705	Q01705	Neurogenic locus notch homolog protein 1 OS=Mus musculus OX=10090 GN=Notch1 PE=1 SV=3	1	4	4	1	0	1	1	1	723.804	2892.2	2891.19	347.267	0.251004	0	0	1.358e+06	HCD (High Energy Collision Dissociation)	MS2	47.3246	100	9.92116	3964	3964	3958	FP031221_11.raw	0/0		6.83499	596.8	596.8	1.2	1.46221e-07	3.64574e-09	0	0
FALSE	High	PMI-Byonic	PMI-Byonic (A2)	A	2	Unambiguous	GFNGHLCQYDVDECASTPCKNGAK	[K].GFNGHLcQYDVDEcAsTPcKnGAK.[C]	C7(Carbamidomethyl); C14(Carbamidomethyl); S16(Hex(1)Pent(2)); C19(Carbamidomethyl); N21(Deamidated)	1	1	Q01705	Q01705	Neurogenic locus notch homolog protein 1 OS=Mus musculus OX=10090 GN=Notch1 PE=1 SV=3	1	3	3	1	0	1	1	1	1052.43	3155.28	3155.28	1.20454	0.00126688	0	0	725684	HCD (High Energy Collision Dissociation)	MS2	0	100	9.76266	3889	3889	3881	FP031221_11.raw	0/0		30.0057	1232.43	1223.08	1.2	9.86859e-31	9.86847e-31	0	0
FALSE	High	PMI-Byonic	PMI-Byonic (A2)	A	2	Unambiguous	GFNGHLCQYDVDECASTPCKNGAK	[K].GFNGHLcqYDVDEcAsTPcKnGAK.[C]	C7(Carbamidomethyl); Q8(Deamidated); C14(Carbamidomethyl); S16(Hex(1)Pent(2)); C19(Carbamidomethyl); N21(Deamidated)	1	1	Q01705	Q01705	Neurogenic locus notch homolog protein 1 OS=Mus musculus OX=10090 GN=Notch1 PE=1 SV=3	1	4	4	1	0	1	1	1	789.821	3156.26	3156.26	1.21695	0.000960255	0	0	18558794	HCD (High Energy Collision Dissociation)	MS2	1.27672	16.0385	10.6457	4333	4333	4332	FP031221_11.raw	0/0		14.8464	973.005	973.005	1.2	1.42432e-15	1.09563e-16	0	0
FALSE	High	PMI-Byonic	PMI-Byonic (A2)	A	2	Unambiguous	GFNGHLCQYDVDECASTPCKNGAK	[K].GFNGHLcQYDVDEcAsTPcKnGAK.[C]	C7(Carbamidomethyl); C14(Carbamidomethyl); S16(Hex(1)Pent(2)); C19(Carbamidomethyl); N21(Deamidated)	1	1	Q01705	Q01705	Neurogenic locus notch homolog protein 1 OS=Mus musculus OX=10090 GN=Notch1 PE=1 SV=3	1	3	3	1	0	1	1	1	1052.43	3155.28	3155.28	2.2491	0.00236551	0	0	749551	HCD (High Energy Collision Dissociation)	MS2	0	100	9.63207	3830	3830	3826	FP031221_11.raw	0/0		30.0057	1238.4	1238.4	1.2	9.86859e-31	9.86843e-31	0	0
FALSE	High	PMI-Byonic	PMI-Byonic (A2)	A	2	Unambiguous	GFNGHLCQYDVDECASTPCKNGAK	[K].GFNGHLcQYDVDEcAsTPcKnGAK.[C]	C7(Carbamidomethyl); C14(Carbamidomethyl); S16(Hex(1)Pent(2)); C19(Carbamidomethyl); N21(Deamidated)	1	1	Q01705	Q01705	Neurogenic locus notch homolog protein 1 OS=Mus musculus OX=10090 GN=Notch1 PE=1 SV=3	1	4	4	1	0	1	1	1	789.576	3155.28	3155.28	1.33568	0.00105361	0	0	6.53104e+06	HCD (High Energy Collision Dissociation)	MS2	6.96378	31.0637	9.7004	3860	3860	3859	FP031221_11.raw	0/0		30.0057	1203.56	1203.56	1.2	9.86859e-31	9.86845e-31	0	0
FALSE	High	PMI-Byonic	PMI-Byonic (A2)	A	2	Unambiguous	GFNGHLCQYDVDECASTPCK	[K].GFNGHLcQYDVDEcAsTPcK.[N]	C7(Carbamidomethyl); C14(Carbamidomethyl); S16(Hex(1)Pent(2)); C19(Carbamidomethyl)	1	1	Q01705	Q01705	Neurogenic locus notch homolog protein 1 OS=Mus musculus OX=10090 GN=Notch1 PE=1 SV=3	0	3	3	1	0	1	1	1	928.705	2784.1	2784.1	1.25653	0.0011661	0	0	884685	HCD (High Energy Collision Dissociation)	MS2	0	100	10.5849	4301	4301	4299	FP031221_11.raw	0/0		12.4586	887.892	887.892	1.2	3.47864e-13	3.34689e-14	0	0
FALSE	High	PMI-Byonic	PMI-Byonic (A2)	A	2	Unambiguous	GFNGHLCQYDVDECASTPCKNGAK	[K].GFNGHLcQYDVDEcAsTPcKnGAK.[C]	C7(Carbamidomethyl); C14(Carbamidomethyl); S16(Hex(1)); C19(Carbamidomethyl); N21(Deamidated)	1	1	Q01705	Q01705	Neurogenic locus notch homolog protein 1 OS=Mus musculus OX=10090 GN=Notch1 PE=1 SV=3	1	4	4	1	0	1	1	1	723.557	2891.2	2891.19	4.59758	0.00332312	0	0	726901	HCD (High Energy Collision Dissociation)	MS2	6.90235	100	9.77845	3897	3897	3892	FP031221_11.raw	0/0		13.2468	911.404	911.404	1.2	5.66443e-14	4.76827e-15	0	0
FALSE	High	PMI-Byonic	PMI-Byonic (A2)	A	2	Unambiguous	GFNGHLCQYDVDECASTPCKNGAK	[K].GFNGHLcqYDVDEcAsTPcKnGAK.[C]	C7(Carbamidomethyl); Q8(Deamidated); C14(Carbamidomethyl); S16(Hex(1)Pent(2)); C19(Carbamidomethyl); N21(Deamidated)	1	1	Q01705	Q01705	Neurogenic locus notch homolog protein 1 OS=Mus musculus OX=10090 GN=Notch1 PE=1 SV=3	1	4	4	1	0	1	1	1	789.823	3156.27	3156.26	3.30544	0.0026082	0	0	1.79229e+06	HCD (High Energy Collision Dissociation)	MS2	5.7145	100	11.1206	4576	4576	4574	FP031221_11.raw	0/0		14.8464	952.102	952.102	1.2	1.42432e-15	1.55427e-16	0	0
FALSE	High	PMI-Byonic	PMI-Byonic (A2)	A	2	Unambiguous	GFNGHLCQYDVDECASTPCKNGAK	[K].GFNGHLcQYDVDEcAsTPcKnGAK.[C]	C7(Carbamidomethyl); C14(Carbamidomethyl); S16(Hex(1)Pent(2)); C19(Carbamidomethyl); N21(Deamidated)	1	1	Q01705	Q01705	Neurogenic locus notch homolog protein 1 OS=Mus musculus OX=10090 GN=Notch1 PE=1 SV=3	1	4	4	1	0	1	1	1	789.577	3155.29	3155.28	2.80581	0.00221328	0	0	34884720	HCD (High Energy Collision Dissociation)	MS2	1.31369	10.7432	9.82109	3915	3915	3914	FP031221_11.raw	0/0		30.0057	1249.02	1249.02	1.2	9.86859e-31	9.86848e-31	0	0
FALSE	High	PMI-Byonic	PMI-Byonic (A2)	A	2	Unambiguous	GFNGHLCQYDVDECASTPCKNGAK	[K].GFNGHLcqYDVDEcAStPcKnGAK.[C]	C7(Carbamidomethyl); Q8(Deamidated); C14(Carbamidomethyl); T17(Hex(1)Pent(2)); C19(Carbamidomethyl); N21(Deamidated)	1	1	Q01705	Q01705	Neurogenic locus notch homolog protein 1 OS=Mus musculus OX=10090 GN=Notch1 PE=1 SV=3	1	3	3	1	0	1	1	1	1052.76	3156.27	3156.26	2.13009	0.00224104	0	0	4.00201e+06	HCD (High Energy Collision Dissociation)	MS2	0	79.2253	10.5827	4300	4300	4299	FP031221_11.raw	0/0		15.6593	1063.88	1061.26	3.77991	2.19127e-16	1.0802e-17	0	0
FALSE	High	PMI-Byonic	PMI-Byonic (A2)	A	2	Unambiguous	GFNGHLCQYDVDECASTPCKNGAK	[K].GFNGHLcQYDVDEcAStPcKnGAK.[C]	C7(Carbamidomethyl); C14(Carbamidomethyl); T17(Hex(1)Pent(2)); C19(Carbamidomethyl); N21(Deamidated)	1	1	Q01705	Q01705	Neurogenic locus notch homolog protein 1 OS=Mus musculus OX=10090 GN=Notch1 PE=1 SV=3	1	3	3	1	0	1	1	1	1052.43	3155.28	3155.28	1.66879	0.00175516	0	0	4.53302e+06	HCD (High Energy Collision Dissociation)	MS2	2.5898	53.9629	9.89689	3952	3952	3947	FP031221_11.raw	0/0		30.0057	1345.01	1341.26	4.28556	9.86859e-31	9.8685e-31	0	0
FALSE	High	PMI-Byonic	PMI-Byonic (A2)	A	2	Unambiguous	GFNGHLCQYDVDECASTPCKNGAK	[K].GFNGHLcQYDVDEcAsTPcKnGAK.[C]	C7(Carbamidomethyl); C14(Carbamidomethyl); S16(Hex(1)Pent(1)R0); C19(Carbamidomethyl); N21(Deamidated)	1	1	Q01705	Q01705	Neurogenic locus notch homolog protein 1 OS=Mus musculus OX=10090 GN=Notch1 PE=1 SV=3	1	4	4	1	0	1	1	1	757.066	3025.24	3023.23	663.671	0.501609	0	0	903164	HCD (High Energy Collision Dissociation)	MS2	25.8672	100	9.7871	3901	3901	3892	FP031221_11.raw	0/0		15.9603	1033.28	1033.28	1.2	1.09563e-16	1.66005e-18	0	0
FALSE	Medium	PMI-Byonic	PMI-Byonic (A2)	A	2	Unambiguous	NGAKCLDGPNTYTCVCTEGYTGTHCEVDIDECDPDPCHYGSCKDGVATFTCLCQPGYTGHHCETNINECHSQPCR	[K].NGAKcLDGPNtYtcVcTEGYTGTHcEVDIDEcDPDPcHYGScKDGVATFTcLcqPGYTGHHcETNINEcHSQPcR.[H]	C5(Carbamidomethyl); T11(Fuc(1)); T13(HexNAc(1)Fuc(1)); C14(Carbamidomethyl); C16(Carbamidomethyl); C25(Carbamidomethyl); C32(Carbamidomethyl); C37(Carbamidomethyl); C42(Carbamidomethyl); C51(Carbamidomethyl); C53(Carbamidomethyl); Q54(Deamidated); C62(Carbamidomethyl); C69(Carbamidomethyl); C74(Carbamidomethyl)	1	1	Q01705	Q01705	Neurogenic locus notch homolog protein 1 OS=Mus musculus OX=10090 GN=Notch1 PE=1 SV=3	2	6	6	1	0	1	1	1	1550.78	9299.62	9296.68	316.117	0.489806	0	0	1.99686e+06	HCD (High Energy Collision Dissociation)	MS2	0	100	12.2875	5155	5155	5146	FP031221_11.raw	0/0		0.0157904	132.212	132.212	5.68434e-14	0.964294	0.0156394	0	0
FALSE	High	PMI-Byonic	PMI-Byonic (A2)	A	2	Unambiguous	HGGTCQDRDNSYLCLCLK	[R].HGGtcQDRDNSYLcLcLK.[G]	T4(HexNAc(1)Hex(1)Fuc(1)NeuAc(1)); C5(Carbamidomethyl); C14(Carbamidomethyl); C16(Carbamidomethyl)	1	1	Q01705	Q01705	Neurogenic locus notch homolog protein 1 OS=Mus musculus OX=10090 GN=Notch1 PE=1 SV=3	1	4	4	1	0	1	1	1	750.57	2999.26	2999.24	4.13677	0.0031018	0	0	5.49195e+06	HCD (High Energy Collision Dissociation)	MS2	4.95629	38.5192	11.4276	4731	4731	4728	FP031221_11.raw	0/0		8.20514	674.185	674.185	0.8	6.23527e-09	3.43652e-10	0	0
FALSE	High	PMI-Byonic	PMI-Byonic (A2)	A	2	Unambiguous	HGGTCQDRDNSYLCLCLK	[R].HGGtcQDRDNSYLcLcLK.[G]	T4(HexNAc(1)Hex(1)Fuc(1)NeuAc(1)); C5(Carbamidomethyl); C14(Carbamidomethyl); C16(Carbamidomethyl)	1	1	Q01705	Q01705	Neurogenic locus notch homolog protein 1 OS=Mus musculus OX=10090 GN=Notch1 PE=1 SV=3	1	3	3	1	0	1	1	1	1001.09	3001.25	2999.24	669.877	0.669708	0	0	765098	HCD (High Energy Collision Dissociation)	MS2	0	100	11.5597	4795	4795	4794	FP031221_11.raw	0/0		1.98357	347.166	347.166	0.8	0.0103857	6.83013e-05	0	0
FALSE	High	PMI-Byonic	PMI-Byonic (A2)	A	2	Unambiguous	HGGTCQDRDNSYLCLCLK	[R].HGGtcQDRDNSYLcLcLK.[G]	T4(HexNAc(1)Hex(1)Fuc(1)NeuAc(1)); C5(Carbamidomethyl); C14(Carbamidomethyl); C16(Carbamidomethyl)	1	1	Q01705	Q01705	Neurogenic locus notch homolog protein 1 OS=Mus musculus OX=10090 GN=Notch1 PE=1 SV=3	1	4	4	1	0	1	1	1	750.566	2999.24	2999.24	-0.828674	-0.000621349	0	0	2.29821e+06	HCD (High Energy Collision Dissociation)	MS2	6.45482	75.8822	11.5404	4787	4787	4783	FP031221_11.raw	0/0		7.7936	628.59	628.59	0.8	1.60841e-08	4.57688e-10	0	0
FALSE	High	PMI-Byonic	PMI-Byonic (A2)	A	2	Unambiguous	HGGTCQDRDNSYLCLCLK	[R].HGGTcQDRDNsYLcLcLK.[G]	C5(Carbamidomethyl); S11(HexNAc(1)Fuc(1)); C14(Carbamidomethyl); C16(Carbamidomethyl)	1	1	Q01705	Q01705	Neurogenic locus notch homolog protein 1 OS=Mus musculus OX=10090 GN=Notch1 PE=1 SV=3	1	4	4	1	0	1	1	1	637.281	2546.1	2546.1	2.20652	0.00140451	0	0	4.42442e+06	HCD (High Energy Collision Dissociation)	MS2	13.9195	77.217	10.4822	4248	4248	4244	FP031221_11.raw	0/0		8.7936	684.032	684.032	12.0564	1.60841e-09	7.1992e-11	0	0
FALSE	High	PMI-Byonic	PMI-Byonic (A2)	A	2	Unambiguous	HGGTCQDRDNSYLCLCLK	[R].HGGtcQDRDNSYLcLcLK.[G]	T4(HexNAc(1)Hex(1)Fuc(1)NeuAc(1)); C5(Carbamidomethyl); C14(Carbamidomethyl); C16(Carbamidomethyl)	1	1	Q01705	Q01705	Neurogenic locus notch homolog protein 1 OS=Mus musculus OX=10090 GN=Notch1 PE=1 SV=3	1	3	3	1	0	1	1	1	1000.42	2999.26	2999.24	3.9988	0.00399779	0	0	3.1635e+06	HCD (High Energy Collision Dissociation)	MS2	0	100	11.4309	4733	4733	4728	FP031221_11.raw	0/0		4.43429	547.96	547.96	0.8	3.67885e-05	2.50631e-07	0	0
[truncated: 7 more columns]

## Sheet: FP040621_11
Checked	Confidence	Identifying Node Type	Identifying Node	Search ID	Identifying Node No	PSM Ambiguity	Sequence	Annotated Sequence	Modifications	# Protein Groups	# Proteins	Master Protein Accessions	Protein Accessions	Protein Descriptions	# Missed Cleavages	Charge	Original Precursor Charge	DeltaScore	DeltaCn	Rank	Search Engine Rank	Concatenated Rank	m/z [Da]	MH+ [Da]	Theo. MH+ [Da]	DeltaM [ppm]	Deltam/z [Da]	Matched Ions	Total Ions	Intensity	Activation Type	MS Order	Isolation Interference [%]	Ion Inject Time [ms]	RT [min]	First Scan	Last Scan	Master Scan(s)	Spectrum File	Ions Matched	Annotation	|Log Prob|	Byonic Score	Delta Byonic Score	Delta Mod Score	PEP 2D	q-Value 2D	FDR 2D	Peptide Group FDR 2D
FALSE	Low	PMI-Byonic	PMI-Byonic (A2)	A	2	Unambiguous	GLRCSQPSGTCLNGGRCEVANGTEACVCSGAFVGQR	[R].GLRcSqPSGTcLNGGRcEVAnGtEAcVcSGAFVGQR.[C]	C4(Carbamidomethyl); Q6(Deamidated); C11(Carbamidomethyl); C17(Carbamidomethyl); N21(Oxidation); T23(HexNAc(1)Hex(1)Fuc(1)NeuAc(1)); C26(Carbamidomethyl); C28(Carbamidomethyl)	1	1	Q01705	Q01705	Neurogenic locus notch homolog protein 1 OS=Mus musculus OX=10090 GN=Notch1 PE=1 SV=3	2	3	3	1	0	1	1	1	1173.84	3519.49	4691.97	-249891	-390.827	0	0	1.96841e+06	HCD (High Energy Collision Dissociation)	MS2	28.4424	44.9301	11.6555	4332	4332	4323	FP040621_11.raw	0/0		0.023803	162.145	162.145	0	0.946667	0.0636723	0.0107527	0.0192307
FALSE	High	PMI-Byonic	PMI-Byonic (A2)	A	2	Unambiguous	CQDSNPCLSTPCKNAGTCHVVDHGGTVDYACSCPLGFSGPLCLTPLDNACLANPCR	[R].cQDSNPcLSTPcKNAGtcHVVDHGGTVdYAcScPLGFSGPLcLTPLDNAcLANPcR.[N]	C1(Carbamidomethyl); C7(Carbamidomethyl); C12(Carbamidomethyl); T17(Fuc(1)); C18(Carbamidomethyl); D28(Oxidation); C31(Carbamidomethyl); C33(Carbamidomethyl); C42(Carbamidomethyl); C50(Carbamidomethyl); C55(Carbamidomethyl)	1	1	Q01705	Q01705	Neurogenic locus notch homolog protein 1 OS=Mus musculus OX=10090 GN=Notch1 PE=1 SV=3	1	5	5	1	0	1	1	1	1283.55	6413.73	6413.73	-0.872863	-0.00111966	0	0	69405.3	HCD (High Energy Collision Dissociation)	MS2	0	100	15.6448	6190	6190	6182	FP040621_11.raw	0/0		4.81185	436.791	436.791	0	1.54223e-05	8.68785e-07	0	0
FALSE	High	PMI-Byonic	PMI-Byonic (A2)	A	2	Unambiguous	CQDSNPCLSTPCK	[R].cQDSnPcLsTPcK.[N]	C1(Carbamidomethyl); N5(Oxidation); C7(Carbamidomethyl); S9(Fuc(1)); C12(Carbamidomethyl)	1	1	Q01705	Q01705	Neurogenic locus notch homolog protein 1 OS=Mus musculus OX=10090 GN=Notch1 PE=1 SV=3	0	2	2	1	0	1	1	1	864.845	1728.68	1728.69	-2.92091	-0.00252467	0	0	944301	HCD (High Energy Collision Dissociation)	MS2	24.783	100	7.62781	2346	2346	2340	FP040621_11.raw	0/0		5.3233	398.121	398.121	0	4.75007e-06	3.37067e-07	0	0
FALSE	High	PMI-Byonic	PMI-Byonic (A2)	A	2	Unambiguous	CQDSNPCLSTPCK	[R].cqDSnPcLstPcK.[N]	C1(Carbamidomethyl); Q2(Deamidated); N5(Deamidated); C7(Carbamidomethyl); S9(Fuc(1)); T10(Fuc(1)); C12(Carbamidomethyl)	1	1	Q01705	Q01705	Neurogenic locus notch homolog protein 1 OS=Mus musculus OX=10090 GN=Notch1 PE=1 SV=3	0	2	2	1	0	1	1	1	930.869	1860.73	1860.72	6.72255	0.00625439	0	0	651419	HCD (High Energy Collision Dissociation)	MS2	0	100	7.83666	2436	2436	2427	FP040621_11.raw	0/0		0.664455	119.211	119.211	2.28	0.216543	0.00497923	0	0
FALSE	High	PMI-Byonic	PMI-Byonic (A2)	A	2	Unambiguous	CQDSNPCLSTPCK	[R].cQDSnPcLsTPcK.[N]	C1(Carbamidomethyl); N5(Oxidation); C7(Carbamidomethyl); S9(Fuc(1)); C12(Carbamidomethyl)	1	1	Q01705	Q01705	Neurogenic locus notch homolog protein 1 OS=Mus musculus OX=10090 GN=Notch1 PE=1 SV=3	0	4	4	1	0	1	1	1	577.004	2304.99	1728.69	333377	144.076	0	0	1138669	HCD (High Energy Collision Dissociation)	MS2	36.7719	100	7.99631	2505	2505	2502	FP040621_11.raw	0/0		1.16607	278.807	278.807	0	0.068223	0.00151928	0	0
FALSE	High	PMI-Byonic	PMI-Byonic (A2)	A	2	Unambiguous	NAGTCHVVDHGGTVDYACSCPLGFSGPLCLTPLDNACLANPCR	[K].NAGtcHVVDHGGTVDYAcScPLGFSGPLcLTPLDNAcLANPcR.[N]	T4(Fuc(1)); C5(Carbamidomethyl); C18(Carbamidomethyl); C20(Carbamidomethyl); C29(Carbamidomethyl); C37(Carbamidomethyl); C42(Carbamidomethyl)	1	1	Q01705	Q01705	Neurogenic locus notch homolog protein 1 OS=Mus musculus OX=10090 GN=Notch1 PE=1 SV=3	0	4	4	1	0	1	1	1	1213.29	4850.15	4850.12	5.81286	0.00704826	0	0	321533	HCD (High Energy Collision Dissociation)	MS2	0	100	16.3042	6471	6471	6468	FP040621_11.raw	0/0		30.0057	1145.74	1145.74	2.80263	9.86859e-31	9.86845e-31	0	0
FALSE	High	PMI-Byonic	PMI-Byonic (A2)	A	2	Unambiguous	NAGTCHVVDHGGTVDYACSCPLGFSGPLCLTPLDNACLANPCR	[K].NAGTcHVVDHGGTVDYAcScPLGFSGPLcLTPLDNAcLANPcR.[N]	C5(Carbamidomethyl); C18(Carbamidomethyl); C20(Carbamidomethyl); C29(Carbamidomethyl); C37(Carbamidomethyl); C42(Carbamidomethyl)	1	1	Q01705	Q01705	Neurogenic locus notch homolog protein 1 OS=Mus musculus OX=10090 GN=Notch1 PE=1 SV=3	0	4	4	1	0	1	1	1	1176.78	4704.08	4704.06	4.60215	0.0054122	0	0	132611	HCD (High Energy Collision Dissociation)	MS2	0	100	16.3673	6498	6498	6490	FP040621_11.raw	0/0		30.0057	1105.81	1105.81	225.655	9.86859e-31	9.86847e-31	0	0
FALSE	High	PMI-Byonic	PMI-Byonic (A2)	A	2	Unambiguous	NAGTCHVVDHGGTVDYACSCPLGFSGPLCLTPLDNACLANPCR	[K].NAGTcHVVDHGGtVDYAcScPLGFSGPLcLTPLDNAcLANPcR.[N]	C5(Carbamidomethyl); T13(Fuc(1)); C18(Carbamidomethyl); C20(Carbamidomethyl); C29(Carbamidomethyl); C37(Carbamidomethyl); C42(Carbamidomethyl)	1	1	Q01705	Q01705	Neurogenic locus notch homolog protein 1 OS=Mus musculus OX=10090 GN=Notch1 PE=1 SV=3	0	4	4	1	0	1	1	1	1213.29	4850.13	4850.12	1.58455	0.00192131	0	0	111506	HCD (High Energy Collision Dissociation)	MS2	0	100	16.43	6524	6524	6523	FP040621_11.raw	0/0		14.3071	1010.28	1010.28	2.8294	4.93035e-15	4.9303e-16	0	0
FALSE	High	PMI-Byonic	PMI-Byonic (A2)	A	2	Unambiguous	NAGTCHVVDHGGTVDYACSCPLGFSGPLCLTPLDNACLANPCRNGGTCDLLTLTEYK	[K].NAGtcHVVDHGGTVDYAcscPLGFSGPLcLTPLDNAcLANPcrNGGTcDLLTLTEYK.[C]	T4(Fuc(1)); C5(Carbamidomethyl); C18(Carbamidomethyl); S19(Fuc(1)); C20(Carbamidomethyl); C29(Carbamidomethyl); C37(Carbamidomethyl); C42(Carbamidomethyl); R43(Deamidated); C48(Carbamidomethyl)	1	1	Q01705	Q01705	Neurogenic locus notch homolog protein 1 OS=Mus musculus OX=10090 GN=Notch1 PE=1 SV=3	1	5	5	1	0	1	1	1	1313.38	6562.89	6562.9	-1.24223	-0.00163053	0	0	0	HCD (High Energy Collision Dissociation)	MS2		100	17.8037	7109	7109	7106	FP040621_11.raw	0/0		30.0057	1115.94	1115.94	0	9.86859e-31	9.86848e-31	0	0
FALSE	Medium	PMI-Byonic	PMI-Byonic (A2)	A	2	Unambiguous	NGGTCDLLTLTEYK	[R].nGGTcDLLtLTEYK.[C]	N1(Deamidated); C5(Carbamidomethyl); T9(Fuc(1))	1	1	Q01705	Q01705	Neurogenic locus notch homolog protein 1 OS=Mus musculus OX=10090 GN=Notch1 PE=1 SV=3	0	2	2	1	0	1	1	1	867.424	1733.84	1731.8	1179.14	1.02102	0	0	652068	HCD (High Energy Collision Dissociation)	MS2	6.37079	100	16.5212	6563	6563	6556	FP040621_11.raw	0/0		0.103176	94.4599	94.4599	2.84217e-14	0.788541	0.0359038	0.0111111	0
FALSE	High	PMI-Byonic	PMI-Byonic (A2)	A	2	Unambiguous	NGGTCDLLTLTEYKCR	[R].NGGTcDLLtLTEYKcR.[C]	C5(Carbamidomethyl); T9(Fuc(1)); C15(Carbamidomethyl)	1	1	Q01705	Q01705	Neurogenic locus notch homolog protein 1 OS=Mus musculus OX=10090 GN=Notch1 PE=1 SV=3	1	3	3	1	0	1	1	1	682.987	2046.95	2046.95	0.143439	9.78708e-05	0	0	2.45345e+06	HCD (High Energy Collision Dissociation)	MS2	9.08513	100	13.1114	5079	5079	5071	FP040621_11.raw	0/0		13.0465	868.941	868.941	0	8.9842e-14	8.61559e-15	0	0
FALSE	High	PMI-Byonic	PMI-Byonic (A2)	A	2	Unambiguous	NGGTCDLLTLTEYK	[R].NGGTcDLLTLTEYK.[C]	C5(Carbamidomethyl)	1	1	Q01705	Q01705	Neurogenic locus notch homolog protein 1 OS=Mus musculus OX=10090 GN=Notch1 PE=1 SV=3	0	2	2	1	0	1	1	1	792.887	1584.77	1584.76	5.45187	0.00431994	0	0	470064	HCD (High Energy Collision Dissociation)	MS2	4.9718	100	14.5147	5705	5705	5698	FP040621_11.raw	0/0		8.91812	655.766	655.766	655.766	1.20747e-09	1.91252e-10	0	0
FALSE	High	PMI-Byonic	PMI-Byonic (A2)	A	2	Unambiguous	NGGTCDLLTLTEYK	[R].NGGTcDLLTLtEYK.[C]	C5(Carbamidomethyl); T11(Fuc(1))	1	1	Q01705	Q01705	Neurogenic locus notch homolog protein 1 OS=Mus musculus OX=10090 GN=Notch1 PE=1 SV=3	0	2	2	1	0	1	1	1	865.917	1730.83	1730.82	6.58647	0.00569998	0	0	1.62051e+06	HCD (High Energy Collision Dissociation)	MS2	4.01511	93.7826	14.6286	5754	5754	5753	FP040621_11.raw	0/0		10.0642	734.27	734.27	13.6013	8.62528e-11	7.58803e-12	0	0
FALSE	High	PMI-Byonic	PMI-Byonic (A2)	A	2	Unambiguous	NGGTCDLLTLTEYK	[R].nGGTcDLLTLtEYK.[C]	N1(Deamidated); C5(Carbamidomethyl); T11(Fuc(1))	1	1	Q01705	Q01705	Neurogenic locus notch homolog protein 1 OS=Mus musculus OX=10090 GN=Notch1 PE=1 SV=3	0	2	2	1	0	1	1	1	866.408	1731.81	1731.8	5.52125	0.00478085	0	0	1.32687e+06	HCD (High Energy Collision Dissociation)	MS2	7.70033	100	15.5315	6141	6141	6138	FP040621_11.raw	0/0		11.9181	802.831	802.831	9.30097	1.2075e-12	2.29906e-13	0	0
FALSE	High	PMI-Byonic	PMI-Byonic (A2)	A	2	Unambiguous	NGGTCDLLTLTEYK	[R].nGGTcDLLTLtEYK.[C]	N1(Deamidated); C5(Carbamidomethyl); T11(Fuc(1))	1	1	Q01705	Q01705	Neurogenic locus notch homolog protein 1 OS=Mus musculus OX=10090 GN=Notch1 PE=1 SV=3	0	2	2	1	0	1	1	1	866.408	1731.81	1731.8	4.88686	0.00423153	0	0	874123	HCD (High Energy Collision Dissociation)	MS2	12.5659	100	16.2003	6427	6427	6424	FP040621_11.raw	0/0		12.9182	857.522	857.522	16.1797	1.20739e-13	1.79591e-14	0	0
FALSE	High	PMI-Byonic	PMI-Byonic (A2)	A	2	Unambiguous	NGGTCDLLTLTEYK	[R].nGGTcDLLtLTEYK.[C]	N1(Deamidated); C5(Carbamidomethyl); T9(Fuc(1))	1	1	Q01705	Q01705	Neurogenic locus notch homolog protein 1 OS=Mus musculus OX=10090 GN=Notch1 PE=1 SV=3	0	3	3	1	0	1	1	1	577.941	1731.81	1731.8	4.91434	0.00283689	0	0	217381	HCD (High Energy Collision Dissociation)	MS2	47.6001	100	16.289	6465	6465	6457	FP040621_11.raw	0/0		4.67172	429.607	429.607	0	2.12951e-05	1.50923e-06	0	0
FALSE	High	PMI-Byonic	PMI-Byonic (A2)	A	2	Unambiguous	NGGTCDLLTLTEYK	[R].NGGTcDLLTLtEYK.[C]	C5(Carbamidomethyl); T11(Fuc(1))	1	1	Q01705	Q01705	Neurogenic locus notch homolog protein 1 OS=Mus musculus OX=10090 GN=Notch1 PE=1 SV=3	0	2	2	1	0	1	1	1	865.917	1730.83	1730.82	7.00964	0.00606619	0	0	1.32297e+06	HCD (High Energy Collision Dissociation)	MS2	1.66413	100	14.506	5701	5701	5698	FP040621_11.raw	0/0		9.06423	694.676	694.676	11.3762	8.62528e-10	1.32927e-10	0	0
FALSE	High	PMI-Byonic	PMI-Byonic (A2)	A	2	Unambiguous	NGGTCDLLTLTEYK	[R].nGGTcDLLTLtEYK.[C]	N1(Deamidated); C5(Carbamidomethyl); T11(Fuc(1))	1	1	Q01705	Q01705	Neurogenic locus notch homolog protein 1 OS=Mus musculus OX=10090 GN=Notch1 PE=1 SV=3	0	2	2	1	0	1	1	1	866.409	1731.81	1731.8	6.79003	0.00587948	0	0	1518692	HCD (High Energy Collision Dissociation)	MS2	0	100	16.3257	6480	6480	6479	FP040621_11.raw	0/0		12.0642	838.908	838.908	12.0157	8.62483e-13	8.2922e-14	0	0
FALSE	High	PMI-Byonic	PMI-Byonic (A2)	A	2	Unambiguous	NGGTCDLLTLTEYK	[R].nGGTcDLLTLTEYK.[C]	N1(Deamidated); C5(Carbamidomethyl)	1	1	Q01705	Q01705	Neurogenic locus notch homolog protein 1 OS=Mus musculus OX=10090 GN=Notch1 PE=1 SV=3	0	2	2	1	0	1	1	1	793.379	1585.75	1585.74	5.52092	0.00437737	0	0	828766	HCD (High Energy Collision Dissociation)	MS2	16.5709	100	16.3823	6504	6504	6501	FP040621_11.raw	0/0		9.91812	727.437	727.437	727.437	1.20747e-10	2.56095e-11	0	0
FALSE	High	PMI-Byonic	PMI-Byonic (A2)	A	2	Unambiguous	SCQQADPCASNPCANGGQCLPFESSYICR	[K].ScQQADPcAsnPcANGGQcLPFESSYIcR.[C]	C2(Carbamidomethyl); C8(Carbamidomethyl); S10(Fuc(1)); N11(Oxidation); C13(Carbamidomethyl); C19(Carbamidomethyl); C28(Carbamidomethyl)	1	1	Q01705	Q01705	Neurogenic locus notch homolog protein 1 OS=Mus musculus OX=10090 GN=Notch1 PE=1 SV=3	0	3	3	1	0	1	1	1	1166.14	3496.42	3496.4	6.49858	0.00757388	0	0	211385	HCD (High Energy Collision Dissociation)	MS2	0	100	13.9345	5455	5455	5445	FP040621_11.raw	0/0		9.06607	739.146	739.146	3.6	8.58866e-10	1.10128e-10	0	0
FALSE	High	PMI-Byonic	PMI-Byonic (A2)	A	2	Unambiguous	SCQQADPCASNPCANGGQCLPFESSYICR	[K].ScQQADPcAsnPcAnGGQcLPFESSYIcR.[C]	C2(Carbamidomethyl); C8(Carbamidomethyl); S10(Fuc(1)); N11(Oxidation); C13(Carbamidomethyl); N15(Deamidated); C19(Carbamidomethyl); C28(Carbamidomethyl)	1	1	Q01705	Q01705	Neurogenic locus notch homolog protein 1 OS=Mus musculus OX=10090 GN=Notch1 PE=1 SV=3	0	3	3	1	0	1	1	1	1166.47	3497.39	3497.38	3.14397	0.00366522	0	0	201315	HCD (High Energy Collision Dissociation)	MS2	0	100	14.1055	5529	5529	5522	FP040621_11.raw	0/0		9.82308	783.642	783.642	3.6	1.50285e-10	3.05965e-11	0	0
FALSE	High	PMI-Byonic	PMI-Byonic (A2)	A	2	Unambiguous	SCQQADPCASNPCANGGQCLPFESSYICR	[K].ScQQADPcAsnPcAnGGQcLPFESSYIcR.[C]	C2(Carbamidomethyl); C8(Carbamidomethyl); S10(Fuc(1)); N11(Oxidation); C13(Carbamidomethyl); N15(Deamidated); C19(Carbamidomethyl); C28(Carbamidomethyl)	1	1	Q01705	Q01705	Neurogenic locus notch homolog protein 1 OS=Mus musculus OX=10090 GN=Notch1 PE=1 SV=3	0	3	3	1	0	1	1	1	1166.48	3497.41	3497.38	8.5889	0.0100129	0	0	549177	HCD (High Energy Collision Dissociation)	MS2	0	100	14.2253	5580	5580	5577	FP040621_11.raw	0/0		11.0661	843.329	843.329	3.6	8.58868e-12	8.34926e-13	0	0
FALSE	High	PMI-Byonic	PMI-Byonic (A2)	A	2	Unambiguous	CPPGFHGPTCRQDVNECSQNPGLCR	[R].cPPGFHGPTcRQDVnEcSQNPGLcR.[H]	C1(Carbamidomethyl); C10(Carbamidomethyl); N15(Deamidated); C17(Carbamidomethyl); C24(Carbamidomethyl)	1	1	Q01705	Q01705	Neurogenic locus notch homolog protein 1 OS=Mus musculus OX=10090 GN=Notch1 PE=1 SV=3	1	4	4	1	0	1	1	1	737.07	2945.26	2944.23	347.641	0.255884	0	0	2.41006e+06	HCD (High Energy Collision Dissociation)	MS2	70.337	100	10.2386	3587	3587	3586	FP040621_11.raw	0/0		6.34093	575.674	575.674	27.9416	4.56113e-07	2.2536e-08	0	0
FALSE	High	PMI-Byonic	PMI-Byonic (A2)	A	2	Unambiguous	CPPGFHGPTCRQDVNECSQNPGLCR	[R].cPPGFHGPTcRQDVNEcSQNPGLcR.[H]	C1(Carbamidomethyl); C10(Carbamidomethyl); C17(Carbamidomethyl); C24(Carbamidomethyl)	1	1	Q01705	Q01705	Neurogenic locus notch homolog protein 1 OS=Mus musculus OX=10090 GN=Notch1 PE=1 SV=3	1	4	4	1	0	1	1	1	736.567	2943.25	2943.25	-1.66456	-0.0012248	0	0	2548341	HCD (High Energy Collision Dissociation)	MS2	0	100	10.1105	3522	3522	3520	FP040621_11.raw	0/0		9.94294	700.81	700.81	700.81	1.1404e-10	2.14731e-11	0	0
FALSE	High	PMI-Byonic	PMI-Byonic (A2)	A	2	Unambiguous	CPPGFHGPTCRQDVNECSQNPGLCR	[R].cPPGFHGPTcRQDVNEcSQNPGLcR.[H]	C1(Carbamidomethyl); C10(Carbamidomethyl); C17(Carbamidomethyl); C24(Carbamidomethyl)	1	1	Q01705	Q01705	Neurogenic locus notch homolog protein 1 OS=Mus musculus OX=10090 GN=Notch1 PE=1 SV=3	1	4	4	1	0	1	1	1	736.567	2943.25	2943.25	-1.16686	-0.000858591	0	0	2.53669e+06	HCD (High Energy Collision Dissociation)	MS2	2.0313	58.8738	9.99785	3466	3466	3465	FP040621_11.raw	0/0		9.64193	718.955	718.955	718.955	2.28073e-10	5.69781e-11	0	0
FALSE	High	PMI-Byonic	PMI-Byonic (A2)	A	2	Unambiguous	CPPGFHGPTCRQDVNECSQNPGLCR	[R].cPPGFHGPTcRQDVNEcSQNPGLcR.[H]	C1(Carbamidomethyl); C10(Carbamidomethyl); C17(Carbamidomethyl); C24(Carbamidomethyl)	1	1	Q01705	Q01705	Neurogenic locus notch homolog protein 1 OS=Mus musculus OX=10090 GN=Notch1 PE=1 SV=3	1	4	4	1	0	1	1	1	736.566	2943.24	2943.25	-2.0793	-0.00152998	0	0	5.76607e+06	HCD (High Energy Collision Dissociation)	MS2	0.899399	48.3411	9.88968	3412	3412	3410	FP040621_11.raw	0/0		9.94294	704.896	704.896	704.896	1.1404e-10	1.72655e-11	0	0
FALSE	High	PMI-Byonic	PMI-Byonic (A2)	A	2	Unambiguous	CPPGFHGPTCRQDVNECSQNPGLCR	[R].cPPGFHGPTcrQDVNEcSQNPGLcR.[H]	C1(Carbamidomethyl); C10(Carbamidomethyl); R11(Deamidated); C17(Carbamidomethyl); C24(Carbamidomethyl)	1	1	Q01705	Q01705	Neurogenic locus notch homolog protein 1 OS=Mus musculus OX=10090 GN=Notch1 PE=1 SV=3	1	3	3	1	0	1	1	1	982.421	2945.25	2944.23	344.453	0.33805	0	0	919600	HCD (High Energy Collision Dissociation)	MS2	9.30322	100	9.7358	3335	3335	3333	FP040621_11.raw	0/0		7.3904	680.721	680.721	16.8674	4.07005e-08	4.26425e-09	0	0
FALSE	High	PMI-Byonic	PMI-Byonic (A2)	A	2	Unambiguous	CPPGFHGPTCRQDVNECSQNPGLCR	[R].cPPGFHGPTcRQDVNEcSQNPGLcR.[H]	C1(Carbamidomethyl); C10(Carbamidomethyl); C17(Carbamidomethyl); C24(Carbamidomethyl)	1	1	Q01705	Q01705	Neurogenic locus notch homolog protein 1 OS=Mus musculus OX=10090 GN=Notch1 PE=1 SV=3	1	4	4	1	0	1	1	1	736.568	2943.25	2943.25	-0.337367	-0.000248239	0	0	11789068	HCD (High Energy Collision Dissociation)	MS2	3.20983	18.8184	9.77876	3356	3356	3355	FP040621_11.raw	0/0		9.64193	741.132	741.132	741.132	2.28073e-10	5.08676e-11	0	0
FALSE	High	PMI-Byonic	PMI-Byonic (A2)	A	2	Unambiguous	CPPGFHGPTCRQDVNECSQNPGLCR	[R].cPPGFHGPTcRQDVNEcSQNPGLcR.[H]	C1(Carbamidomethyl); C10(Carbamidomethyl); C17(Carbamidomethyl); C24(Carbamidomethyl)	1	1	Q01705	Q01705	Neurogenic locus notch homolog protein 1 OS=Mus musculus OX=10090 GN=Notch1 PE=1 SV=3	1	3	3	1	0	1	1	1	982.422	2945.25	2943.25	679.644	0.666788	0	0	2.05324e+06	HCD (High Energy Collision Dissociation)	MS2	62.7928	100	9.61737	3276	3276	3267	FP040621_11.raw	0/0		11.9344	867.005	867.005	867.005	1.16313e-12	1.60079e-13	0	0
FALSE	High	PMI-Byonic	PMI-Byonic (A2)	A	2	Unambiguous	CPPGFHGPTCRQDVNECSQNPGLCR	[R].cPPGFHGPTcRQDVNEcSQNPGLcR.[H]	C1(Carbamidomethyl); C10(Carbamidomethyl); C17(Carbamidomethyl); C24(Carbamidomethyl)	1	1	Q01705	Q01705	Neurogenic locus notch homolog protein 1 OS=Mus musculus OX=10090 GN=Notch1 PE=1 SV=3	1	4	4	1	0	1	1	1	736.568	2943.25	2943.25	-0.00556995	-4.09844e-06	0	0	2.21158e+06	HCD (High Energy Collision Dissociation)	MS2	15.4309	100	9.54569	3241	3241	3234	FP040621_11.raw	0/0		10.3989	752.645	752.645	752.645	3.99107e-11	3.4478e-12	0	0
FALSE	High	PMI-Byonic	PMI-Byonic (A2)	A	2	Unambiguous	CPPGFHGPTCRQDVNECSQNPGLCR	[R].cPPGFHGPTcRQDVNEcSQNPGLcR.[H]	C1(Carbamidomethyl); C10(Carbamidomethyl); C17(Carbamidomethyl); C24(Carbamidomethyl)	1	1	Q01705	Q01705	Neurogenic locus notch homolog protein 1 OS=Mus musculus OX=10090 GN=Notch1 PE=1 SV=3	1	4	4	1	0	1	1	1	736.567	2943.25	2943.25	-1.49866	-0.00110273	0	0	20803222	HCD (High Energy Collision Dissociation)	MS2	1.14036	11.8004	9.66752	3301	3301	3300	FP040621_11.raw	0/0		9.94294	740.059	740.059	740.059	1.1404e-10	1.26572e-11	0	0
FALSE	High	PMI-Byonic	PMI-Byonic (A2)	A	2	Unambiguous	CPPGFHGPTCR	[R].cPPGFHGPTcR.[Q]	C1(Carbamidomethyl); C10(Carbamidomethyl)	1	1	Q01705	Q01705	Neurogenic locus notch homolog protein 1 OS=Mus musculus OX=10090 GN=Notch1 PE=1 SV=3	0	3	3	1	0	1	1	1	429.189	1285.55	1285.56	-2.00254	-0.000858127	0	0	663209	HCD (High Energy Collision Dissociation)	MS2	53.6646	100	7.36418	2234	2234	2230	FP040621_11.raw	0/0		6.68006	527.527	527.527	527.527	2.08902e-07	1.22036e-08	0	0
FALSE	High	PMI-Byonic	PMI-Byonic (A2)	A	2	Unambiguous	QDVNECSQNPGLCR	[R].QDVNEcSQNPGLcR.[H]	C6(Carbamidomethyl); C13(Carbamidomethyl)	1	1	Q01705	Q01705	Neurogenic locus notch homolog protein 1 OS=Mus musculus OX=10090 GN=Notch1 PE=1 SV=3	0	3	3	1	0	1	1	1	559.574	1676.71	1676.71	-2.26134	-0.00126387	0	0	8391931	HCD (High Energy Collision Dissociation)	MS2	4.09937	26.124	8.08584	2543	2543	2541	FP040621_11.raw	0/0		7.07264	567.34	567.34	567.34	8.45983e-08	7.56405e-09	0	0
FALSE	High	PMI-Byonic	PMI-Byonic (A2)	A	2	Unambiguous	QDVNECSQNPGLCR	[R].QDVNEcSQNPGLcR.[H]	C6(Carbamidomethyl); C13(Carbamidomethyl)	1	1	Q01705	Q01705	Neurogenic locus notch homolog protein 1 OS=Mus musculus OX=10090 GN=Notch1 PE=1 SV=3	0	2	2	1	0	1	1	1	838.858	1676.71	1676.71	-1.48889	-0.00124822	0	0	1.33706e+06	HCD (High Energy Collision Dissociation)	MS2	0	100	8.33441	2658	2658	2649	FP040621_11.raw	0/0		9.66624	689.478	689.478	689.478	2.15655e-10	4.43045e-11	0	0
FALSE	High	PMI-Byonic	PMI-Byonic (A2)	A	2	Unambiguous	QDVNECSQNPGLCR	[R].QDVnEcSQNPGLcR.[H]	N4(Deamidated); C6(Carbamidomethyl); C13(Carbamidomethyl)	1	1	Q01705	Q01705	Neurogenic locus notch homolog protein 1 OS=Mus musculus OX=10090 GN=Notch1 PE=1 SV=3	0	2	2	1	0	1	1	1	839.358	1677.71	1677.7	7.67554	0.00643861	0	0	1.14658e+06	HCD (High Energy Collision Dissociation)	MS2	52.9217	100	8.45643	2715	2715	2713	FP040621_11.raw	0/0		6.07804	524.531	524.531	123.164	8.35519e-07	4.631e-08	0	0
FALSE	High	PMI-Byonic	PMI-Byonic (A2)	A	2	Unambiguous	QDVNECSQNPGLCR	[R].QDVNEcSQNPGLcR.[H]	C6(Carbamidomethyl); C13(Carbamidomethyl)	1	1	Q01705	Q01705	Neurogenic locus notch homolog protein 1 OS=Mus musculus OX=10090 GN=Notch1 PE=1 SV=3	0	3	3	1	0	1	1	1	559.574	1676.71	1676.71	-1.82452	-0.00101973	0	0	10740833	HCD (High Energy Collision Dissociation)	MS2	3.78996	11.6173	8.19788	2594	2594	2592	FP040621_11.raw	0/0		7.07264	576.572	576.572	576.572	8.45983e-08	8.86972e-09	0	0
FALSE	High	PMI-Byonic	PMI-Byonic (A2)	A	2	Unambiguous	QDVNECSQNPGLCR	[R].QDVNEcSQNPGLcR.[H]	C6(Carbamidomethyl); C13(Carbamidomethyl)	1	1	Q01705	Q01705	Neurogenic locus notch homolog protein 1 OS=Mus musculus OX=10090 GN=Notch1 PE=1 SV=3	0	2	2	1	0	1	1	1	838.858	1676.71	1676.71	-1.7073	-0.00143132	0	0	9691842	HCD (High Energy Collision Dissociation)	MS2	0	49.4222	8.08466	2542	2542	2541	FP040621_11.raw	0/0		11.6662	796.036	796.036	796.036	2.15654e-12	3.5032e-13	0	0
FALSE	Medium	PMI-Byonic	PMI-Byonic (A2)	A	2	Unambiguous	QDVNECSQNPGLCR	[R].QDVNEcsQNPGLcR.[H]	C6(Carbamidomethyl); S7(HexNAc(1)Hex(1)Fuc(1)); C13(Carbamidomethyl)	1	1	Q01705	Q01705	Neurogenic locus notch homolog protein 1 OS=Mus musculus OX=10090 GN=Notch1 PE=1 SV=3	0	3	3	1	0	1	1	1	729.972	2187.9	2187.9	-0.0223683	-1.63132e-05	0	0	997185	HCD (High Energy Collision Dissociation)	MS2	10.7092	100	13.3078	5179	5179	5170	FP040621_11.raw	0/0		0.155512	20.1196	20.1196	20.1196	0.699018	0.0197327	0.0113636	0.0204081
FALSE	High	PMI-Byonic	PMI-Byonic (A2)	A	2	Unambiguous	QDVNECSQNPGLCR	[R].QDVnEcSQNPGLcR.[H]	N4(Deamidated); C6(Carbamidomethyl); C13(Carbamidomethyl)	1	1	Q01705	Q01705	Neurogenic locus notch homolog protein 1 OS=Mus musculus OX=10090 GN=Notch1 PE=1 SV=3	0	3	3	1	0	1	1	1	559.904	1677.7	1677.7	0.791634	0.000442707	0	0	1303354	HCD (High Energy Collision Dissociation)	MS2	45.9088	100	8.39658	2688	2688	2680	FP040621_11.raw	0/0		4.08691	421.037	421.037	63.7455	8.18636e-05	2.81247e-06	0	0
FALSE	High	PMI-Byonic	PMI-Byonic (A2)	A	2	Unambiguous	QDVNECSQNPGLCR	[R].QDVNEcSQNPGLcR.[H]	C6(Carbamidomethyl); C13(Carbamidomethyl)	1	1	Q01705	Q01705	Neurogenic locus notch homolog protein 1 OS=Mus musculus OX=10090 GN=Notch1 PE=1 SV=3	0	2	2	1	0	1	1	1	838.858	1676.71	1676.71	-1.85291	-0.00155339	0	0	18317944	HCD (High Energy Collision Dissociation)	MS2	1.53977	6.56335	8.1967	2593	2593	2592	FP040621_11.raw	0/0		9.66624	677.172	677.172	677.172	2.15655e-10	3.77141e-11	0	0
FALSE	Low	PMI-Byonic	PMI-Byonic (A2)	A	2	Unambiguous	CACR	[R].cAcR.[A]	C1(Carbamidomethyl); C3(Carbamidomethyl)	1	1	Q01705	Q01705	Neurogenic locus notch homolog protein 1 OS=Mus musculus OX=10090 GN=Notch1 PE=1 SV=3	0	2	2	1	0	1	1	1	566.282	1131.56	566.217	998449	282.67	0	0	44990	HCD (High Energy Collision Dissociation)	MS2	76.4536	100	24.2314	9764	9764	9763	FP040621_11.raw	0/0		0.034554	2.63789	2.63789	2.63789	0.923519	0.0540745	0.0108696	0.0196078
FALSE	High	PMI-Byonic	PMI-Byonic (A2)	A	2	Unambiguous	ATHTGPHCELPYVPCSPSPCQNGGTCRPTGDTTHECACLPGFAGQNCEENVDDCPGNNCK	[R].ATHTGPHcELPYVPcsPSPcQNGGTcRPTGDTTHEcAcLPGFAGQNcEENVDDcPGnNcK.[N]	C8(Carbamidomethyl); C15(Carbamidomethyl); S16(Fuc(1)); C20(Carbamidomethyl); C26(Carbamidomethyl); C36(Carbamidomethyl); C38(Carbamidomethyl); C47(Carbamidomethyl); C54(Carbamidomethyl); N57(Deamidated); C59(Carbamidomethyl)	1	1	Q01705	Q01705	Neurogenic locus notch homolog protein 1 OS=Mus musculus OX=10090 GN=Notch1 PE=1 SV=3	0	6	6	1	0	1	1	1	1150.46	6897.75	6892.76	723.632	0.831304	0	0	3.31316e+06	HCD (High Energy Collision Dissociation)	MS2	11.1056	72.1799	12.619	4828	4828	4818	FP040621_11.raw	0/0		5.41037	489.042	489.042	0	3.88713e-06	2.74025e-07	0	0
FALSE	High	PMI-Byonic	PMI-Byonic (A2)	A	2	Unambiguous	ATHTGPHCELPYVPCSPSPCQNGGTCRPTGDTTHECACLPGFAGQNCEENVDDCPGNNCK	[R].ATHTGPHcELPYVPcsPSPcQNGGTcRPTGDTTHEcAcLPGFAGqNcEENVDDcPGNNcK.[N]	C8(Carbamidomethyl); C15(Carbamidomethyl); S16(HexNAc(1)Hex(1)Fuc(1)NeuAc(1)); C20(Carbamidomethyl); C26(Carbamidomethyl); C36(Carbamidomethyl); C38(Carbamidomethyl); Q45(Deamidated); C47(Carbamidomethyl); C54(Carbamidomethyl); C59(Carbamidomethyl)	1	1	Q01705	Q01705	Neurogenic locus notch homolog protein 1 OS=Mus musculus OX=10090 GN=Notch1 PE=1 SV=3	0	6	6	1	0	1	1	1	1259.67	7552.99	7548.99	529.317	0.665968	0	0	3.31924e+06	HCD (High Energy Collision Dissociation)	MS2	10.9522	64.2528	12.8788	4963	4963	4961	FP040621_11.raw	0/0		7.18915	567.345	567.345	0	6.46926e-08	6.21258e-09	0	0
FALSE	High	PMI-Byonic	PMI-Byonic (A2)	A	2	Unambiguous	ATHTGPHCELPYVPCSPSPCQNGGTCRPTGDTTHECACLPGFAGQNCEENVDDCPGNNCK	[R].ATHTGPHcELPYVPcsPSPcQNGGTcRPTGDTTHEcAcLPGFAGQNcEENVDDcPGNNcK.[N]	C8(Carbamidomethyl); C15(Carbamidomethyl); S16(HexNAc(1)Hex(1)Fuc(1)NeuAc(1)); C20(Carbamidomethyl); C26(Carbamidomethyl); C36(Carbamidomethyl); C38(Carbamidomethyl); C47(Carbamidomethyl); C54(Carbamidomethyl); C59(Carbamidomethyl)	1	1	Q01705	Q01705	Neurogenic locus notch homolog protein 1 OS=Mus musculus OX=10090 GN=Notch1 PE=1 SV=3	0	6	6	1	0	1	1	1	1259.51	7552.02	7548.01	531.958	0.669204	0	0	4.27516e+06	HCD (High Energy Collision Dissociation)	MS2	0	43.0914	12.7599	4903	4903	4895	FP040621_11.raw	0/0		7.88813	637.679	637.679	0	1.29381e-08	1.51003e-09	0	0
FALSE	High	PMI-Byonic	PMI-Byonic (A2)	A	2	Unambiguous	ATHTGPHCELPYVPCSPSPCQNGGTCRPTGDTTHECACLPGFAGQNCEENVDDCPGNNCK	[R].ATHTGPHcELPYVPcSPsPcQNGGTcRPTGDTTHEcAcLPGFAGQNcEENVDDcPGNNcK.[N]	C8(Carbamidomethyl); C15(Carbamidomethyl); S18(HexNAc(1)Hex(1)Fuc(1)NeuAc(1)); C20(Carbamidomethyl); C26(Carbamidomethyl); C36(Carbamidomethyl); C38(Carbamidomethyl); C47(Carbamidomethyl); C54(Carbamidomethyl); C59(Carbamidomethyl)	1	1	Q01705	Q01705	Neurogenic locus notch homolog protein 1 OS=Mus musculus OX=10090 GN=Notch1 PE=1 SV=3	0	6	6	1	0	1	1	1	1259.51	7552.03	7548.01	532.54	0.669936	0	0	2.6525e+06	HCD (High Energy Collision Dissociation)	MS2	28.4325	67.0194	12.5931	4816	4816	4807	FP040621_11.raw	0/0		5.1306	406.853	406.853	0	7.40292e-06	4.35204e-07	0	0
FALSE	High	PMI-Byonic	PMI-Byonic (A2)	A	2	Unambiguous	ATHTGPHCELPYVPCSPSPCQNGGTCRPTGDTTHECACLPGFAGQNCEENVDDCPGNNCKNGGACVDGVNTYNCR	[R].ATHTGPHcELPYVPcsPSPcQNGGTcRPTGDTTHEcAcLPGFAGQNcEENVDDcPGNNcKnGGAcVDGVNTYNcR.[C]	C8(Carbamidomethyl); C15(Carbamidomethyl); S16(HexNAc(1)Hex(1)Fuc(1)); C20(Carbamidomethyl); C26(Carbamidomethyl); C36(Carbamidomethyl); C38(Carbamidomethyl); C47(Carbamidomethyl); C54(Carbamidomethyl); C59(Carbamidomethyl); N61(Deamidated); C65(Carbamidomethyl); C74(Carbamidomethyl)	1	1	Q01705	Q01705	Neurogenic locus notch homolog protein 1 OS=Mus musculus OX=10090 GN=Notch1 PE=1 SV=3	1	6	6	1	0	1	1	1	1484.43	8901.55	8895.56	673.25	0.998156	0	0	4224353	HCD (High Energy Collision Dissociation)	MS2	40.6356	54.989	12.5881	4813	4813	4807	FP040621_11.raw	0/0		8.87865	764.459	764.459	0	1.32237e-09	2.22672e-10	0	0
FALSE	High	PMI-Byonic	PMI-Byonic (A2)	A	2	Unambiguous	ATHTGPHCELPYVPCSPSPCQNGGTCRPTGDTTHECACLPGFAGQNCEENVDDCPGNNCK	[R].ATHTGPHcELPYVPcsPSPcQNGGTcRPTGDTTHEcAcLPGFAGQNcEENVDDcPGnNcK.[N]	C8(Carbamidomethyl); C15(Carbamidomethyl); S16(HexNAc(1)Hex(1)Fuc(1)); C20(Carbamidomethyl); C26(Carbamidomethyl); C36(Carbamidomethyl); C38(Carbamidomethyl); C47(Carbamidomethyl); C54(Carbamidomethyl); N57(Deamidated); C59(Carbamidomethyl)	1	1	Q01705	Q01705	Neurogenic locus notch homolog protein 1 OS=Mus musculus OX=10090 GN=Notch1 PE=1 SV=3	0	6	6	1	0	1	1	1	1211.16	7261.9	7257.89	552.39	0.668199	0	0	2.96368e+06	HCD (High Energy Collision Dissociation)	MS2	42.3616	100	12.5475	4794	4794	4785	FP040621_11.raw	0/0		5.56627	472.271	472.271	0	2.71477e-06	1.18692e-07	0	0
FALSE	High	PMI-Byonic	PMI-Byonic (A2)	A	2	Unambiguous	ATHTGPHCELPYVPCSPSPCQNGGTCRPTGDTTHECACLPGFAGQNCEENVDDCPGNNCK	[R].ATHTGPHcELPYVPcsPSPcQNGGTcrPTGDTTHEcAcLPGFAGQNcEENVDDcPGNNcK.[N]	C8(Carbamidomethyl); C15(Carbamidomethyl); S16(Fuc(1)); C20(Carbamidomethyl); C26(Carbamidomethyl); R27(Deamidated); C36(Carbamidomethyl); C38(Carbamidomethyl); C47(Carbamidomethyl); C54(Carbamidomethyl); C59(Carbamidomethyl)	1	1	Q01705	Q01705	Neurogenic locus notch homolog protein 1 OS=Mus musculus OX=10090 GN=Notch1 PE=1 SV=3	0	6	6	1	0	1	1	1	1150.47	6897.78	6892.76	728.52	0.836919	0	0	2651112	HCD (High Energy Collision Dissociation)	MS2	13.6051	100	12.3172	4674	4674	4664	FP040621_11.raw	0/0		4.9845	399.008	399.008	0	1.03635e-05	6.72117e-07	0	0
FALSE	High	PMI-Byonic	PMI-Byonic (A2)	A	2	Unambiguous	ATHTGPHCELPYVPCSPSPCQNGGTCRPTGDTTHECACLPGFAGQNCEENVDDCPGNNCK	[R].ATHTGPHcELPYVPcsPsPcQNGGTcRPTGdTTHEcAcLPGFAGQNcEENVDDcPGNNcK.[N]	C8(Carbamidomethyl); C15(Carbamidomethyl); S16(HexNAc(1)Fuc(1)); S18(HexNAc(1)Hex(1)Fuc(1)); C20(Carbamidomethyl); C26(Carbamidomethyl); D31(Oxidation); C36(Carbamidomethyl); C38(Carbamidomethyl); C47(Carbamidomethyl); C54(Carbamidomethyl); C59(Carbamidomethyl)	1	1	Q01705	Q01705	Neurogenic locus notch homolog protein 1 OS=Mus musculus OX=10090 GN=Notch1 PE=1 SV=3	0	6	6	1	0	1	1	1	1272.01	7627.03	7622.04	654.221	0.831083	0	0	2.68515e+06	HCD (High Energy Collision Dissociation)	MS2	54.364	81.7824	12.315	4673	4673	4664	FP040621_11.raw	0/0		5.41037	513.159	513.159	0	3.88713e-06	2.21661e-07	0	0
FALSE	High	PMI-Byonic	PMI-Byonic (A2)	A	2	Unambiguous	ATHTGPHCELPYVPCSPSPCQNGGTCRPTGDTTHECACLPGFAGQNCEENVDDCPGNNCK	[R].ATHTGPHcELPYVPcsPSPcQNGGTcRPTGDTTHEcAcLPGFAGQncEENVDDcPGNNcK.[N]	C8(Carbamidomethyl); C15(Carbamidomethyl); S16(HexNAc(1)Hex(1)Fuc(1)); C20(Carbamidomethyl); C26(Carbamidomethyl); C36(Carbamidomethyl); C38(Carbamidomethyl); N46(Deamidated); C47(Carbamidomethyl); C54(Carbamidomethyl); C59(Carbamidomethyl)	1	1	Q01705	Q01705	Neurogenic locus notch homolog protein 1 OS=Mus musculus OX=10090 GN=Notch1 PE=1 SV=3	0	6	6	1	0	1	1	1	1211.15	7261.89	7257.89	550.574	0.666001	0	0	3.06735e+06	HCD (High Energy Collision Dissociation)	MS2	0	49.4154	12.3015	4666	4666	4664	FP040621_11.raw	0/0		5.46154	462.463	462.463	0	3.45509e-06	1.67757e-07	0	0
FALSE	High	PMI-Byonic	PMI-Byonic (A2)	A	2	Unambiguous	ATHTGPHCELPYVPCSPSPCQNGGTCRPTGDTTHECACLPGFAGQNCEENVDDCPGNNCK	[R].ATHTGPHcELPYVPcsPSPcQNGGTcRPTGDTTHEcAcLPGFAGQNcEENVDDcPGNNcK.[N]	C8(Carbamidomethyl); C15(Carbamidomethyl); S16(Fuc(1)); C20(Carbamidomethyl); C26(Carbamidomethyl); C36(Carbamidomethyl); C38(Carbamidomethyl); C47(Carbamidomethyl); C54(Carbamidomethyl); C59(Carbamidomethyl)	1	1	Q01705	Q01705	Neurogenic locus notch homolog protein 1 OS=Mus musculus OX=10090 GN=Notch1 PE=1 SV=3	0	6	6	1	0	1	1	1	1149.64	6892.78	6891.78	144.853	0.166382	0	0	0	HCD (High Energy Collision Dissociation)	MS2		24.5045	12.4798	4755	4755	4752	FP040621_11.raw	0/0		5.9544	519.903	519.903	0	1.11071e-06	6.26854e-08	0	0
FALSE	High	PMI-Byonic	PMI-Byonic (A2)	A	2	Unambiguous	NGGACVDGVNTYNCR	[K].NGGAcVDGVNTYNcR.[C]	C5(Carbamidomethyl); C14(Carbamidomethyl)	1	1	Q01705	Q01705	Neurogenic locus notch homolog protein 1 OS=Mus musculus OX=10090 GN=Notch1 PE=1 SV=3	0	3	3	1	0	1	1	1	552.899	1656.68	1656.69	-1.20178	-0.000663654	0	0	1983805	HCD (High Energy Collision Dissociation)	MS2	0	100	8.89444	2925	2925	2915	FP040621_11.raw	0/0		4.80596	507.149	507.149	507.149	1.5633e-05	1.06305e-06	0	0
FALSE	High	PMI-Byonic	PMI-Byonic (A2)	A	2	Unambiguous	NGGACVDGVNTYNCR	[K].NGGAcVDGVNTYNcR.[C]	C5(Carbamidomethyl); C14(Carbamidomethyl)	1	1	Q01705	Q01705	Neurogenic locus notch homolog protein 1 OS=Mus musculus OX=10090 GN=Notch1 PE=1 SV=3	0	2	2	1	0	1	1	1	828.845	1656.68	1656.69	-2.1147	-0.0017517	0	0	2285712	HCD (High Energy Collision Dissociation)	MS2	10.3894	100	8.8377	2896	2896	2893	FP040621_11.raw	0/0		8.66624	600.666	600.666	600.666	2.15655e-09	3.71431e-10	0	0
FALSE	High	PMI-Byonic	PMI-Byonic (A2)	A	2	Unambiguous	NGGACVDGVNTYNCR	[K].NGGAcVdGVNTYNcR.[C]	C5(Carbamidomethyl); D7(Oxidation); C14(Carbamidomethyl)	1	1	Q01705	Q01705	Neurogenic locus notch homolog protein 1 OS=Mus musculus OX=10090 GN=Notch1 PE=1 SV=3	0	2	2	1	0	1	1	1	836.845	1672.68	1672.68	1.16449	0.000973908	0	0	2.15763e+06	HCD (High Energy Collision Dissociation)	MS2	0	100	9.08854	3017	3017	3014	FP040621_11.raw	0/0		7.2605	581.008	581.008	134.869	5.4891e-08	5.1683e-09	0	0
FALSE	High	PMI-Byonic	PMI-Byonic (A2)	A	2	Unambiguous	NGGACVDGVNTYNCR	[K].nGGAcVDGVNTYNcR.[C]	N1(Deamidated); C5(Carbamidomethyl); C14(Carbamidomethyl)	1	1	Q01705	Q01705	Neurogenic locus notch homolog protein 1 OS=Mus musculus OX=10090 GN=Notch1 PE=1 SV=3	0	2	2	1	0	1	1	1	829.335	1657.66	1657.67	-3.95879	-0.00328118	0	0	2785213	HCD (High Energy Collision Dissociation)	MS2	11.1104	100	9.6089	3272	3272	3267	FP040621_11.raw	0/0		8.12221	632.315	632.315	526.198	7.54725e-09	8.30746e-10	0	0
FALSE	High	PMI-Byonic	PMI-Byonic (A2)	A	2	Unambiguous	NGGACVDGVNTYNCR	[K].nGGAcVDGVNTYNcR.[C]	N1(Deamidated); C5(Carbamidomethyl); C14(Carbamidomethyl)	1	1	Q01705	Q01705	Neurogenic locus notch homolog protein 1 OS=Mus musculus OX=10090 GN=Notch1 PE=1 SV=3	0	2	2	1	0	1	1	1	829.338	1657.67	1657.67	-0.645002	-0.0005346	0	0	7138909	HCD (High Energy Collision Dissociation)	MS2	5.47538	30.1557	10.1557	3545	3545	3542	FP040621_11.raw	0/0		9.36523	650.485	650.485	552.827	4.31295e-10	6.94553e-11	0	0
FALSE	High	PMI-Byonic	PMI-Byonic (A2)	A	2	Unambiguous	NGGACVDGVNTYNCR	[K].nGGAcVDGVNTYNcR.[C]	N1(Deamidated); C5(Carbamidomethyl); C14(Carbamidomethyl)	1	1	Q01705	Q01705	Neurogenic locus notch homolog protein 1 OS=Mus musculus OX=10090 GN=Notch1 PE=1 SV=3	0	3	3	1	0	1	1	1	553.227	1657.67	1657.67	-1.09495	-0.000605023	0	0	1650345	HCD (High Energy Collision Dissociation)	MS2	5.56644	100	10.1992	3568	3568	3564	FP040621_11.raw	0/0		4.80596	485.037	485.037	339.143	1.5633e-05	1.25227e-06	0	0
FALSE	High	PMI-Byonic	PMI-Byonic (A2)	A	2	Unambiguous	NGGACVDGVNTYNCR	[K].nGGAcVDGVNTYNcR.[C]	N1(Deamidated); C5(Carbamidomethyl); C14(Carbamidomethyl)	1	1	Q01705	Q01705	Neurogenic locus notch homolog protein 1 OS=Mus musculus OX=10090 GN=Notch1 PE=1 SV=3	0	2	2	1	0	1	1	1	829.338	1657.67	1657.67	-0.129524	-0.000107354	0	0	2.31919e+06	HCD (High Energy Collision Dissociation)	MS2	18.1465	55.1922	10.2832	3609	3609	3608	FP040621_11.raw	0/0		8.36523	630.846	630.846	564.768	4.31295e-09	6.8149e-10	0	0
FALSE	High	PMI-Byonic	PMI-Byonic (A2)	A	2	Unambiguous	NGGACVDGVNTYNCR	[K].nGGAcVdGVNTYNcR.[C]	N1(Deamidated); C5(Carbamidomethyl); D7(Oxidation); C14(Carbamidomethyl)	1	1	Q01705	Q01705	Neurogenic locus notch homolog protein 1 OS=Mus musculus OX=10090 GN=Notch1 PE=1 SV=3	0	2	2	1	0	1	1	1	837.334	1673.66	1673.66	-1.97675	-0.00165421	0	0	1.93063e+06	HCD (High Energy Collision Dissociation)	MS2	10.9327	100	10.2223	3579	3579	3575	FP040621_11.raw	0/0		7.66624	598.106	598.106	176.71	2.15655e-08	2.29651e-09	0	0
FALSE	High	PMI-Byonic	PMI-Byonic (A2)	A	2	Unambiguous	NGGACVDGVNTYNCR	[K].NGGAcVDGVNTYNcR.[C]	C5(Carbamidomethyl); C14(Carbamidomethyl)	1	1	Q01705	Q01705	Neurogenic locus notch homolog protein 1 OS=Mus musculus OX=10090 GN=Notch1 PE=1 SV=3	0	2	2	1	0	1	1	1	828.844	1656.68	1656.69	-2.33575	-0.0019348	0	0	9500871	HCD (High Energy Collision Dissociation)	MS2	2.38894	23.583	8.94498	2949	2949	2948	FP040621_11.raw	0/0		8.66624	604.11	604.11	604.11	2.15655e-09	4.16059e-10	0	0
FALSE	High	PMI-Byonic	PMI-Byonic (A2)	A	2	Unambiguous	NGGACVDGVNTYNCR	[K].nGGAcVDGVNTYNcr.[C]	N1(Deamidated); C5(Carbamidomethyl); C14(Carbamidomethyl); R15(Deamidated)	1	1	Q01705	Q01705	Neurogenic locus notch homolog protein 1 OS=Mus musculus OX=10090 GN=Notch1 PE=1 SV=3	0	2	2	1	0	1	1	1	830.346	1659.68	1658.65	621.753	0.515636	0	0	3.65823e+06	HCD (High Energy Collision Dissociation)	MS2	18.7003	58.9514	10.4247	3678	3678	3674	FP040621_11.raw	0/0		1.29983	223.287	223.287	223.287	0.0501385	0.000725186	0	0
FALSE	High	PMI-Byonic	PMI-Byonic (A2)	A	2	Unambiguous	VASFYCECPHGR	[R].VASFYcEcPHGR.[T]	C6(Carbamidomethyl); C8(Carbamidomethyl)	1	1	Q01705	Q01705	Neurogenic locus notch homolog protein 1 OS=Mus musculus OX=10090 GN=Notch1 PE=1 SV=3	0	3	3	1	0	1	1	1	494.879	1482.62	1482.63	-2.77978	-0.00137379	0	0	3840499	HCD (High Energy Collision Dissociation)	MS2	13.9507	37.3	8.96822	2960	2960	2959	FP040621_11.raw	0/0		8.66624	624.849	624.849	624.849	2.15655e-09	4.5851e-10	0	0
FALSE	High	PMI-Byonic	PMI-Byonic (A2)	A	2	Unambiguous	VASFYCECPHGR	[R].VASFYcEcPHGR.[T]	C6(Carbamidomethyl); C8(Carbamidomethyl)	1	1	Q01705	Q01705	Neurogenic locus notch homolog protein 1 OS=Mus musculus OX=10090 GN=Notch1 PE=1 SV=3	0	3	3	1	0	1	1	1	494.879	1482.62	1482.63	-2.90328	-0.00143483	0	0	1945498	HCD (High Energy Collision Dissociation)	MS2	31.6968	100	9.0842	3015	3015	3014	FP040621_11.raw	0/0		6.13603	554.801	533.339	533.339	7.31092e-07	3.37829e-08	0	0
FALSE	High	PMI-Byonic	PMI-Byonic (A2)	A	2	Unambiguous	VASFYCECPHGR	[R].VASFYcEcPHGR.[T]	C6(Carbamidomethyl); C8(Carbamidomethyl)	1	1	Q01705	Q01705	Neurogenic locus notch homolog protein 1 OS=Mus musculus OX=10090 GN=Notch1 PE=1 SV=3	0	3	3	1	0	1	1	1	494.879	1482.62	1482.63	-2.53278	-0.00125172	0	0	1.89042e+06	HCD (High Energy Collision Dissociation)	MS2	42.0138	100	8.64395	2805	2805	2798	FP040621_11.raw	0/0		8.66624	600.026	586.063	586.063	2.15655e-09	2.74939e-10	0	0
FALSE	High	PMI-Byonic	PMI-Byonic (A2)	A	2	Unambiguous	VASFYCECPHGR	[R].VASFYcEcPHGR.[T]	C6(Carbamidomethyl); C8(Carbamidomethyl)	1	1	Q01705	Q01705	Neurogenic locus notch homolog protein 1 OS=Mus musculus OX=10090 GN=Notch1 PE=1 SV=3	0	2	2	1	0	1	1	1	741.815	1482.62	1482.63	-1.30928	-0.000970588	0	0	5111900	HCD (High Energy Collision Dissociation)	MS2	0	37.8687	8.70667	2834	2834	2831	FP040621_11.raw	0/0		8.95871	651.734	651.734	651.734	1.09975e-09	1.61363e-10	0	0
FALSE	High	PMI-Byonic	PMI-Byonic (A2)	A	2	Unambiguous	VASFYCECPHGR	[R].VASFYcEcPHGR.[T]	C6(Carbamidomethyl); C8(Carbamidomethyl)	1	1	Q01705	Q01705	Neurogenic locus notch homolog protein 1 OS=Mus musculus OX=10090 GN=Notch1 PE=1 SV=3	0	3	3	1	0	1	1	1	494.879	1482.62	1482.63	-2.34753	-0.00116017	0	0	17441740	HCD (High Energy Collision Dissociation)	MS2	9.33057	6.12593	8.85651	2905	2905	2904	FP040621_11.raw	0/0		7.66624	571.555	571.555	571.555	2.15655e-08	1.91114e-09	0	0
FALSE	High	PMI-Byonic	PMI-Byonic (A2)	A	2	Unambiguous	VASFYCECPHGR	[R].VASFYcEcPHGR.[T]	C6(Carbamidomethyl); C8(Carbamidomethyl)	1	1	Q01705	Q01705	Neurogenic locus notch homolog protein 1 OS=Mus musculus OX=10090 GN=Notch1 PE=1 SV=3	0	2	2	1	0	1	1	1	741.814	1482.62	1482.63	-2.54429	-0.00188612	0	0	2690903	HCD (High Energy Collision Dissociation)	MS2	11.7245	90.4273	8.83552	2895	2895	2893	FP040621_11.raw	0/0		7.95871	644.822	614.325	614.325	1.09975e-08	1.04706e-09	0	0
FALSE	High	PMI-Byonic	PMI-Byonic (A2)	A	2	Unambiguous	VASFYCECPHGR	[R].VASFYcEcPHGR.[T]	C6(Carbamidomethyl); C8(Carbamidomethyl)	1	1	Q01705	Q01705	Neurogenic locus notch homolog protein 1 OS=Mus musculus OX=10090 GN=Notch1 PE=1 SV=3	0	3	3	1	0	1	1	1	494.879	1482.62	1482.63	-1.85352	-0.000916026	0	0	165758576	HCD (High Energy Collision Dissociation)	MS2	0	0.804861	8.74958	2854	2854	2853	FP040621_11.raw	0/0		8.66624	600.287	600.287	600.287	2.15655e-09	3.24455e-10	0	0
FALSE	High	PMI-Byonic	PMI-Byonic (A2)	A	2	Unambiguous	TGLLCHLNDACISNPCNEGSNCDTNPVNGK	[R].TGLLcHLNDAcIsnPcNEGSNcDTNPVnGK.[A]	C5(Carbamidomethyl); C11(Carbamidomethyl); S13(Fuc(1)); N14(Oxidation); C16(Carbamidomethyl); C22(Carbamidomethyl); N28(Deamidated)	1	1	Q01705	Q01705	Neurogenic locus notch homolog protein 1 OS=Mus musculus OX=10090 GN=Notch1 PE=1 SV=3	0	3	3	1	0	1	1	1	1165.49	3494.46	3494.46	0.373803	0.000435413	0	0	5.0472e+06	HCD (High Energy Collision Dissociation)	MS2	1.31941	27.8293	12.5571	4798	4798	4796	FP040621_11.raw	0/0		7.62492	634.25	634.25	1.23558	2.3718e-08	3.08769e-09	0	0
FALSE	High	PMI-Byonic	PMI-Byonic (A2)	A	2	Unambiguous	TGLLCHLNDACISNPCNEGSNCDTNPVNGKAICTCPSGYTGPACSQDVDECALGANPCEHAGK	[R].tGLLcHLNDAcISNPcNEGSNcdTNPVnGKAIcTcPSGYTGPAcSQDVDEcALGANPcEHAGK.[C]	T1(Fuc(1)); C5(Carbamidomethyl); C11(Carbamidomethyl); C16(Carbamidomethyl); C22(Carbamidomethyl); D23(Oxidation); N28(Deamidated); C33(Carbamidomethyl); C35(Carbamidomethyl); C44(Carbamidomethyl); C51(Carbamidomethyl); C58(Carbamidomethyl)	1	1	Q01705	Q01705	Neurogenic locus notch homolog protein 1 OS=Mus musculus OX=10090 GN=Notch1 PE=1 SV=3	1	5	5	1	0	1	1	1	1406.58	7028.88	7028.89	-2.2213	-0.00312265	0	0	330011	HCD (High Energy Collision Dissociation)	MS2	0	47.2019	13.4144	5231	5231	5225	FP040621_11.raw	0/0		30.0057	1381.72	1381.72	0.4	9.86859e-31	9.86843e-31	0	0
FALSE	High	PMI-Byonic	PMI-Byonic (A2)	A	2	Unambiguous	TGLLCHLNDACISNPCNEGSNCDTNPVNGK	[R].TGLLcHLNDAcIsnPcNEGSNcDTNPVNGK.[A]	C5(Carbamidomethyl); C11(Carbamidomethyl); S13(Fuc(1)); N14(Oxidation); C16(Carbamidomethyl); C22(Carbamidomethyl)	1	1	Q01705	Q01705	Neurogenic locus notch homolog protein 1 OS=Mus musculus OX=10090 GN=Notch1 PE=1 SV=3	0	3	3	1	0	1	1	1	1165.16	3493.47	3493.47	-0.252991	-0.000294605	0	0	1.53971e+06	HCD (High Energy Collision Dissociation)	MS2	0	100	12.3049	4668	4668	4664	FP040621_11.raw	0/0		7.5202	618.428	618.428	6.374	3.01859e-08	3.5895e-09	0	0
FALSE	High	PMI-Byonic	PMI-Byonic (A2)	A	2	Unambiguous	TGLLCHLNDACISNPCNEGSNCDTNPVNGK	[R].TGLLcHLNDAcIsnPcNEGSNcDTNPVnGK.[A]	C5(Carbamidomethyl); C11(Carbamidomethyl); S13(Fuc(1)); N14(Oxidation); C16(Carbamidomethyl); C22(Carbamidomethyl); N28(Deamidated)	1	1	Q01705	Q01705	Neurogenic locus notch homolog protein 1 OS=Mus musculus OX=10090 GN=Notch1 PE=1 SV=3	0	4	4	1	0	1	1	1	874.373	3494.47	3494.46	3.46149	0.003024	0	0	1.79161e+06	HCD (High Energy Collision Dissociation)	MS2	0	100	12.4603	4745	4745	4741	FP040621_11.raw	0/0		7.92659	659.493	659.493	2.4	1.18415e-08	1.27194e-09	0	0
FALSE	High	PMI-Byonic	PMI-Byonic (A2)	A	2	Unambiguous	TGLLCHLNDACISNPCNEGSNCDTNPVNGK	[R].TGLLcHLNDAcIsnPcNEGSNcDTNPVnGK.[A]	C5(Carbamidomethyl); C11(Carbamidomethyl); S13(Fuc(1)); N14(Oxidation); C16(Carbamidomethyl); C22(Carbamidomethyl); N28(Deamidated)	1	1	Q01705	Q01705	Neurogenic locus notch homolog protein 1 OS=Mus musculus OX=10090 GN=Notch1 PE=1 SV=3	0	3	3	1	0	1	1	1	1165.49	3494.46	3494.46	1.42178	0.00165612	0	0	10782220	HCD (High Energy Collision Dissociation)	MS2	0	24.5095	12.4354	4732	4732	4730	FP040621_11.raw	0/0		8.62492	680.145	680.145	10.5011	2.3718e-09	5.45382e-10	0	0
FALSE	High	PMI-Byonic	PMI-Byonic (A2)	A	2	Unambiguous	AICTCPSGYTGPACSQDVDECALGANPCEHAGK	[K].AIcTcPSGYTGPAcSQDVDEcALGANPcEHAGK.[C]	C3(Carbamidomethyl); C5(Carbamidomethyl); C14(Carbamidomethyl); C21(Carbamidomethyl); C28(Carbamidomethyl)	1	1	Q01705	Q01705	Neurogenic locus notch homolog protein 1 OS=Mus musculus OX=10090 GN=Notch1 PE=1 SV=3	0	4	4	1	0	1	1	1	889.119	3553.46	3553.45	0.330794	0.000293866	0	0	1.36093e+06	HCD (High Energy Collision Dissociation)	MS2	0	100	11.9268	4471	4471	4466	FP040621_11.raw	0/0		30.0057	1294.52	1294.52	1294.52	9.86859e-31	9.86761e-31	0	0
FALSE	High	PMI-Byonic	PMI-Byonic (A2)	A	2	Unambiguous	AICTCPSGYTGPACSQDVDECALGANPCEHAGK	[K].AIcTcPSGYTGPAcSQDVDEcALGANPcEHAGK.[C]	C3(Carbamidomethyl); C5(Carbamidomethyl); C14(Carbamidomethyl); C21(Carbamidomethyl); C28(Carbamidomethyl)	1	1	Q01705	Q01705	Neurogenic locus notch homolog protein 1 OS=Mus musculus OX=10090 GN=Notch1 PE=1 SV=3	0	3	3	1	0	1	1	1	1185.16	3553.46	3553.45	0.626575	0.000742169	0	0	11142577	HCD (High Energy Collision Dissociation)	MS2	0	15.5646	11.9452	4480	4480	4477	FP040621_11.raw	0/0		30.0057	1344.04	1344.04	1344.04	9.86859e-31	9.8681e-31	0	0
FALSE	High	PMI-Byonic	PMI-Byonic (A2)	A	2	Unambiguous	AICTCPSGYTGPACSQDVDECALGANPCEHAGK	[K].AIcTcPSGYTGPAcSQDVDEcALGANPcEHAGK.[C]	C3(Carbamidomethyl); C5(Carbamidomethyl); C14(Carbamidomethyl); C21(Carbamidomethyl); C28(Carbamidomethyl)	1	1	Q01705	Q01705	Neurogenic locus notch homolog protein 1 OS=Mus musculus OX=10090 GN=Notch1 PE=1 SV=3	0	3	3	1	0	1	1	1	1185.16	3553.46	3553.45	0.729633	0.000864239	0	0	2.20329e+06	HCD (High Energy Collision Dissociation)	MS2	100	100	12.1781	4600	4600	4598	FP040621_11.raw	0/0		30.0057	1293.43	1293.43	1293.43	9.86859e-31	9.8684e-31	0	0
FALSE	Medium	PMI-Byonic	PMI-Byonic (A2)	A	2	Unambiguous	AICTCPSGYTGPACSQDVDECALGANPCEHAGK	[K].AIcTcPSGYTGPAcSQDVDEcALGANPcEHAGK.[C]	C3(Carbamidomethyl); C5(Carbamidomethyl); C14(Carbamidomethyl); C21(Carbamidomethyl); C28(Carbamidomethyl)	1	1	Q01705	Q01705	Neurogenic locus notch homolog protein 1 OS=Mus musculus OX=10090 GN=Notch1 PE=1 SV=3	0	2	2	1	0	1	1	1	711.859	1422.71	3553.45	-599626	-1065.37	0	0	14558584	HCD (High Energy Collision Dissociation)	MS2	18.9752	11.6759	11.9882	4502	4502	4499	FP040621_11.raw	0/0		0.0861865	203.782	203.782	203.782	0.819999	0.0445202	0.010989	0
FALSE	High	PMI-Byonic	PMI-Byonic (A2)	A	2	Unambiguous	AICTCPSGYTGPACSQDVDECALGANPCEHAGK	[K].AIcTcPSGYTGPAcSQDVDEcALGANPcEHAGK.[C]	C3(Carbamidomethyl); C5(Carbamidomethyl); C14(Carbamidomethyl); C21(Carbamidomethyl); C28(Carbamidomethyl)	1	1	Q01705	Q01705	Neurogenic locus notch homolog protein 1 OS=Mus musculus OX=10090 GN=Notch1 PE=1 SV=3	0	3	3	1	0	1	1	1	1185.16	3553.46	3553.45	0.729633	0.000864239	0	0	12781986	HCD (High Energy Collision Dissociation)	MS2	0	8.54014	12.0709	4544	4544	4543	FP040621_11.raw	0/0		30.0057	1118.89	1118.89	1118.89	9.86859e-31	9.86835e-31	0	0
FALSE	High	PMI-Byonic	PMI-Byonic (A2)	A	2	Unambiguous	AICTCPSGYTGPACSQDVDECALGANPCEHAGK	[K].AIcTcPSGYTGPAcSQDVDEcALGANPcEHAGK.[C]	C3(Carbamidomethyl); C5(Carbamidomethyl); C14(Carbamidomethyl); C21(Carbamidomethyl); C28(Carbamidomethyl)	1	1	Q01705	Q01705	Neurogenic locus notch homolog protein 1 OS=Mus musculus OX=10090 GN=Notch1 PE=1 SV=3	0	4	4	1	0	1	1	1	889.119	3553.46	3553.45	0.262089	0.00023283	0	0	8911463	HCD (High Energy Collision Dissociation)	MS2	0.774222	13.6096	12.0519	4533	4533	4532	FP040621_11.raw	0/0		30.0057	1218.44	1218.44	1218.44	9.86859e-31	9.86827e-31	0	0
FALSE	High	PMI-Byonic	PMI-Byonic (A2)	A	2	Unambiguous	CLNTLGSFECQCLQGYTGPR	[K].cLntLGSFEcQcLQGYTGPR.[C]	C1(Carbamidomethyl); N3(Oxidation); T4(Fuc(1)); C10(Carbamidomethyl); C12(Carbamidomethyl)	1	1	Q01705	Q01705	Neurogenic locus notch homolog protein 1 OS=Mus musculus OX=10090 GN=Notch1 PE=1 SV=3	0	3	3	1	0	1	1	1	841.71	2523.12	2523.09	8.18112	0.00688058	0	0	1.21585e+06	HCD (High Energy Collision Dissociation)	MS2	0	100	14.4049	5657	5657	5654	FP040621_11.raw	0/0		3.37675	476.481	476.481	2.4	0.000420003	7.96297e-06	0	0
FALSE	High	PMI-Byonic	PMI-Byonic (A2)	A	2	Unambiguous	CLNTLGSFECQCLQGYTGPR	[K].cLntLGSFEcQcLQGYTGPR.[C]	C1(Carbamidomethyl); N3(Oxidation); T4(Fuc(1)); C10(Carbamidomethyl); C12(Carbamidomethyl)	1	1	Q01705	Q01705	Neurogenic locus notch homolog protein 1 OS=Mus musculus OX=10090 GN=Notch1 PE=1 SV=3	0	2	2	1	0	1	1	1	1262.06	2523.11	2523.09	4.12243	0.00520064	0	0	468379	HCD (High Energy Collision Dissociation)	MS2	0	100	14.4361	5671	5671	5665	FP040621_11.raw	0/0		5.09482	464.299	464.299	2.4	8.03852e-06	5.39359e-07	0	0
FALSE	High	PMI-Byonic	PMI-Byonic (A2)	A	2	Unambiguous	CLNTLGSFECQCLQGYTGPR	[K].cLntLGSFEcQcLQGYTGPR.[C]	C1(Carbamidomethyl); N3(Oxidation); T4(Fuc(1)); C10(Carbamidomethyl); C12(Carbamidomethyl)	1	1	Q01705	Q01705	Neurogenic locus notch homolog protein 1 OS=Mus musculus OX=10090 GN=Notch1 PE=1 SV=3	0	3	3	1	0	1	1	1	841.707	2523.11	2523.09	5.1331	0.0043171	0	0	267816	HCD (High Energy Collision Dissociation)	MS2	0	100	14.5367	5714	5714	5709	FP040621_11.raw	0/0		3.08947	377.878	377.878	2.4	0.000813821	1.77905e-05	0	0
FALSE	High	PMI-Byonic	PMI-Byonic (A2)	A	2	Unambiguous	INEFQCQCPK	[K].INEFQcQcPK.[G]	C6(Carbamidomethyl); C8(Carbamidomethyl)	1	1	Q01705	Q01705	Neurogenic locus notch homolog protein 1 OS=Mus musculus OX=10090 GN=Notch1 PE=1 SV=3	0	2	2	1	0	1	1	1	662.293	1323.58	1323.58	-2.25974	-0.00149547	0	0	4.8861e+06	HCD (High Energy Collision Dissociation)	MS2	0	42.4969	8.34729	2664	2664	2660	FP040621_11.raw	0/0		6.68006	550.539	550.539	550.539	2.08902e-07	1.54282e-08	0	0
FALSE	High	PMI-Byonic	PMI-Byonic (A2)	A	2	Ambiguous	GFNGHLCQYDVDECASTPCKNGAK	[K].GFNGHLcQYdVDEcAsTPcKnGAK.[C]	C7(Carbamidomethyl); D10(Oxidation); C14(Carbamidomethyl); S16(Fuc(1)); C19(Carbamidomethyl); N21(Deamidated)	1	1	Q01705	Q01705	Neurogenic locus notch homolog protein 1 OS=Mus musculus OX=10090 GN=Notch1 PE=1 SV=3	1	4	4	0.9863	0	1	1	1	723.552	2891.19	2891.19	-1.56688	-0.00113254	0	0	1.06792e+06	HCD (High Energy Collision Dissociation)	MS2	8.56074	100	10.1822	3560	3560	3553	FP040621_11.raw	0/0		10.9429	776.58	776.58	1.2	1.1404e-11	1.42209e-12	0	0
FALSE	Medium	PMI-Byonic	PMI-Byonic (A2)	A	2	Ambiguous	GFNGHLCQYDVDECASTPCKNGAK	[K].GFNGHLcQYDVdEcAsTPcKNGAK.[C]	C7(Carbamidomethyl); D12(Oxidation); C14(Carbamidomethyl); S16(Fuc(1)); C19(Carbamidomethyl)	1	1	Q01705	Q01705	Neurogenic locus notch homolog protein 1 OS=Mus musculus OX=10090 GN=Notch1 PE=1 SV=3	1	4	4		0	2	2	2	723.552	2891.19	2890.21	338.898	0.244871	0	0	1.06792e+06	HCD (High Energy Collision Dissociation)	MS2	8.56074	100	10.1822	3560	3560	3553	FP040621_11.raw	0/0		0.150997	211.501	211.501	1.2	0.706322	0.0274472	0.0112359	0.02
FALSE	High	PMI-Byonic	PMI-Byonic (A2)	A	2	Unambiguous	HGGTCQDRDNSYLCLCLK	[R].HGGTcQDRDNsYLcLcLK.[G]	C5(Carbamidomethyl); S11(HexNAc(1)Fuc(1)); C14(Carbamidomethyl); C16(Carbamidomethyl)	1	1	Q01705	Q01705	Neurogenic locus notch homolog protein 1 OS=Mus musculus OX=10090 GN=Notch1 PE=1 SV=3	1	4	4	1	0	1	1	1	637.279	2546.09	2546.1	-0.478347	-0.000304479	0	0	2.50319e+06	HCD (High Energy Collision Dissociation)	MS2	0	100	11.1814	4074	4074	4070	FP040621_11.raw	0/0		8.64193	664.601	664.601	11.2667	2.28073e-09	5.01896e-10	0	0
FALSE	High	PMI-Byonic	PMI-Byonic (A2)	A	2	Unambiguous	HGGTCQDRDNSYLCLCLK	[R].HGGtcQDRDNSYLcLcLK.[G]	T4(HexNAc(1)Hex(1)Fuc(1)NeuAc(1)); C5(Carbamidomethyl); C14(Carbamidomethyl); C16(Carbamidomethyl)	1	1	Q01705	Q01705	Neurogenic locus notch homolog protein 1 OS=Mus musculus OX=10090 GN=Notch1 PE=1 SV=3	1	3	3	1	0	1	1	1	1000.42	2999.24	2999.24	-1.73995	-0.00173951	0	0	1.64028e+06	HCD (High Energy Collision Dissociation)	MS2	0	100	12.1062	4564	4564	4554	FP040621_11.raw	0/0		4.59493	483.894	483.894	0.8	2.54139e-05	1.81182e-06	0	0
FALSE	High	PMI-Byonic	PMI-Byonic (A2)	A	2	Unambiguous	HGGTCQDRDNSYLCLCLK	[R].HGGtcQDRDNSYLcLcLK.[G]	T4(HexNAc(1)Hex(1)Fuc(1)NeuAc(1)); C5(Carbamidomethyl); C14(Carbamidomethyl); C16(Carbamidomethyl)	1	1	Q01705	Q01705	Neurogenic locus notch homolog protein 1 OS=Mus musculus OX=10090 GN=Notch1 PE=1 SV=3	1	4	4	1	0	1	1	1	750.568	2999.25	2999.24	2.26455	0.00169799	0	0	1.99712e+06	HCD (High Energy Collision Dissociation)	MS2	11.4116	100	12.0834	4551	4551	4543	FP040621_11.raw	0/0		8.5372	690.503	690.503	0.8	2.90269e-09	5.98957e-10	0	0
FALSE	High	PMI-Byonic	PMI-Byonic (A2)	A	2	Unambiguous	HGGTCQDRDNSYLCLCLK	[R].HGGTcQDRDNSYLcLcLK.[G]	C5(Carbamidomethyl); C14(Carbamidomethyl); C16(Carbamidomethyl)	1	1	Q01705	Q01705	Neurogenic locus notch homolog protein 1 OS=Mus musculus OX=10090 GN=Notch1 PE=1 SV=3	1	4	4	1	0	1	1	1	549.995	2196.96	2196.96	-0.298227	-0.000163798	0	0	812736	HCD (High Energy Collision Dissociation)	MS2	31.4812	100	11.2489	4111	4111	4103	FP040621_11.raw	0/0		2.03066	365.564	365.564	365.564	0.00931838	0.000129846	0	0
FALSE	High	PMI-Byonic	PMI-Byonic (A2)	A	2	Unambiguous	HGGTCQDRDNSYLCLCLK	[R].HGGTcQDRDNsYLcLcLK.[G]	C5(Carbamidomethyl); S11(HexNAc(1)Fuc(1)); C14(Carbamidomethyl); C16(Carbamidomethyl)	1	1	Q01705	Q01705	Neurogenic locus notch homolog protein 1 OS=Mus musculus OX=10090 GN=Notch1 PE=1 SV=3	1	3	3	1	0	1	1	1	849.369	2546.09	2546.1	-1.79153	-0.00152047	0	0	3.22715e+06	HCD (High Energy Collision Dissociation)	MS2	0	96.7953	11.2111	4091	4091	4081	FP040621_11.raw	0/0		9.23541	714.073	714.073	9.55178	5.8156e-10	8.59747e-11	0	0
FALSE	High	PMI-Byonic	PMI-Byonic (A2)	A	2	Unambiguous	HGGTCQDRDNSYLCLCLK	[R].HGGTcQDRDNsYLcLcLK.[G]	C5(Carbamidomethyl); S11(Fuc(1)); C14(Carbamidomethyl); C16(Carbamidomethyl)	1	1	Q01705	Q01705	Neurogenic locus notch homolog protein 1 OS=Mus musculus OX=10090 GN=Notch1 PE=1 SV=3	1	3	3	1	0	1	1	1	781.676	2343.01	2343.02	-1.38828	-0.00108425	0	0	3.20727e+06	HCD (High Energy Collision Dissociation)	MS2	21.3749	45.6356	11.209	4090	4090	4081	FP040621_11.raw	0/0		5.93439	596.888	596.888	4.08864	1.16308e-06	7.93579e-08	0	0
FALSE	High	PMI-Byonic	PMI-Byonic (A2)	A	2	Unambiguous	HGGTCQDRDNSYLCLCLK	[R].HGGTcQDRDNsYLcLcLK.[G]	C5(Carbamidomethyl); S11(Fuc(1)); C14(Carbamidomethyl); C16(Carbamidomethyl)	1	1	Q01705	Q01705	Neurogenic locus notch homolog protein 1 OS=Mus musculus OX=10090 GN=Notch1 PE=1 SV=3	1	4	4	1	0	1	1	1	586.508	2343.01	2343.02	-2.17551	-0.00127432	0	0	860414	HCD (High Energy Collision Dissociation)	MS2	22.7091	100	11.189	4078	4078	4070	FP040621_11.raw	0/0		7.64193	609.315	609.315	7.88918	2.28073e-08	2.69095e-09	0	0
FALSE	High	PMI-Byonic	PMI-Byonic (A2)	A	2	Unambiguous	HGGTCQDRDNSYLCLCLK	[R].HGGtcQDRDNSYLcLcLK.[G]	T4(Fuc(1)); C5(Carbamidomethyl); C14(Carbamidomethyl); C16(Carbamidomethyl)	1	1	Q01705	Q01705	Neurogenic locus notch homolog protein 1 OS=Mus musculus OX=10090 GN=Notch1 PE=1 SV=3	1	2	2	1	0	1	1	1	782.41	1563.81	2343.02	-332564	-389.602	0	0	2.97656e+06	HCD (High Energy Collision Dissociation)	MS2	51.6577	47.5423	11.1709	4069	4069	4059	FP040621_11.raw	0/0		1.05794	281.156	281.156	6.8	0.0875111	0.00251918	0	0
FALSE	Low	PMI-Byonic	PMI-Byonic (A2)	A	2	Unambiguous	HGGTCQDRDNSYLCLCLK	[R].HGGTcQDRDNSYLcLcLK.[G]	C5(Carbamidomethyl); C14(Carbamidomethyl); C16(Carbamidomethyl)	1	1	Q01705	Q01705	Neurogenic locus notch homolog protein 1 OS=Mus musculus OX=10090 GN=Notch1 PE=1 SV=3	1	4	4		0	1	1	1	732.312	2926.23	2196.96	331945	182.317	0	0	4411396	HCD (High Energy Collision Dissociation)	MS2	15.2107	65.3958	11.3429	4161	4161	4158	FP040621_11.raw	0/0		0.00193957	136.826	136.826	136.826	0.995544	0.0832671	0.0105263	0
[truncated: 7 more columns]
