# Supplementary material for: Modulation of the NOTCH1 Pathway by LUNATIC FRINGE Is Dominant over That of MANIC or RADICAL FRINGE
Source: Molecules. 2021 Sep 30;26(19):5942. doi: 10.3390/molecules26195942 (PMC8512825; doi:10.3390/molecules26195942)
Supplement: Supplementary file 1 [file molecules-26-05942-s001.zip › Supplement/Table S8.xlsx]

## Sheet: Table S8
	Table S8: V8 digestion of mN1 EGF1-18 + LFNG expressed in CHO analyzed for Figure 3, 6, S2 and S5.
	Tab			Biological replicate number						The peptides used to generate the EICs are highlighted in red and bold
	FP022421_1			1
	FP031221_10			2
	FP040621_14			3

## Sheet: FP022421_1
Checked	Confidence	Identifying Node Type	Identifying Node	Search ID	Identifying Node No	PSM Ambiguity	Sequence	Annotated Sequence	Modifications	# Protein Groups	# Proteins	Master Protein Accessions	Protein Accessions	Protein Descriptions	# Missed Cleavages	Charge	Original Precursor Charge	DeltaScore	DeltaCn	Rank	Search Engine Rank	Concatenated Rank	m/z [Da]	MH+ [Da]	Theo. MH+ [Da]	DeltaM [ppm]	Deltam/z [Da]	Matched Ions	Total Ions	Intensity	Activation Type	MS Order	Isolation Interference [%]	Ion Inject Time [ms]	RT [min]	First Scan	Last Scan	Master Scan(s)	Spectrum File	Ions Matched	Annotation	|Log Prob|	Byonic Score	Delta Byonic Score	Delta Mod Score	PEP 2D	q-Value 2D	FDR 2D	Peptide Group FDR 2D
FALSE	High	PMI-Byonic	PMI-Byonic (A2)	A	2	Unambiguous	YKCRCPPGWSGKSCQQADPCASNPCANGGQCLPFE	[E].YKcRcPPGWsGKScQQADPcASNPcANGGQcLPFE.[S]	C3(Carbamidomethyl); C5(Carbamidomethyl); S10(Hex(1)Pent(2)); C14(Carbamidomethyl); C20(Carbamidomethyl); C25(Carbamidomethyl); C31(Carbamidomethyl)	1	1	Q01705	Q01705	Neurogenic locus notch homolog protein 1 OS=Mus musculus OX=10090 GN=Notch1 PE=1 SV=3	0	4	4	1	0	1	1	1	1119.46	4474.82	4470.81	896.258	1.00175	0	0	485821	HCD (High Energy Collision Dissociation)	MS2	22.1338	100	12.1117	4626	4626	4617	FP022421_1.raw	0/0		1.56329	202.848	202.848	3.6	0.0273344	0.00225225	0	0
FALSE	High	PMI-Byonic	PMI-Byonic (A2)	A	2	Unambiguous	YKCRCPPGWSGKSCQQADPCASNPCANGGQCLPFESSYICRCPPGFHGPTCRQDVNE	[E].YKcRcPPGWsGKScQQADPcASNPcANGGQcLPFESSYIcRcPPGFHGPTcRQDVNE.[C]	C3(Carbamidomethyl); C5(Carbamidomethyl); S10(Hex(1)Pent(2)); C14(Carbamidomethyl); C20(Carbamidomethyl); C25(Carbamidomethyl); C31(Carbamidomethyl); C40(Carbamidomethyl); C42(Carbamidomethyl); C51(Carbamidomethyl)	1	1	Q01705	Q01705	Neurogenic locus notch homolog protein 1 OS=Mus musculus OX=10090 GN=Notch1 PE=1 SV=3	2	6	6	1	0	1	1	1	1183.16	7093.95	7088.93	707.503	0.835907	0	0	359512	HCD (High Energy Collision Dissociation)	MS2	47.1639	100	12.7282	4891	4891	4881	FP022421_1.raw	0/0		3.31466	297.264	297.264	3.6	0.000484553	6.15998e-05	0	0
FALSE	High	PMI-Byonic	PMI-Byonic (A2)	A	2	Unambiguous	YKCRCPPGWSGKSCQQADPCASNPCANGGQCLPFE	[E].YKcRcPPGWsGKScQQADPcASNPcAnGGQcLPFE.[S]	C3(Carbamidomethyl); C5(Carbamidomethyl); S10(Hex(1)Pent(2)); C14(Carbamidomethyl); C20(Carbamidomethyl); C25(Carbamidomethyl); N27(Deamidated); C31(Carbamidomethyl)	1	1	Q01705	Q01705	Neurogenic locus notch homolog protein 1 OS=Mus musculus OX=10090 GN=Notch1 PE=1 SV=3	0	4	4	1	0	1	1	1	1118.71	4471.8	4471.8	1.20957	0.00135224	0	0	185646	HCD (High Energy Collision Dissociation)	MS2	4.33913	100	12.2297	4677	4677	4672	FP022421_1.raw	0/0		4.74206	402.872	402.872	3.6	1.81107e-05	1.40286e-06	0	0
FALSE	Low	PMI-Byonic	PMI-Byonic (A2)	A	2	Unambiguous	YKCRCPPGWSGKSCQQADPCASNPCANGGQCLPFE	[E].YKcRcPPGWsGKScQQADPcASNPcAnGGQcLPFE.[S]	C3(Carbamidomethyl); C5(Carbamidomethyl); S10(Hex(1)Pent(2)); C14(Carbamidomethyl); C20(Carbamidomethyl); C25(Carbamidomethyl); N27(Deamidated); C31(Carbamidomethyl)	1	1	Q01705	Q01705	Neurogenic locus notch homolog protein 1 OS=Mus musculus OX=10090 GN=Notch1 PE=1 SV=3	0	4	4	1	0	1	1	1	1119.21	4473.83	4471.8	454.353	0.507944	0	0	278206	HCD (High Energy Collision Dissociation)	MS2	62.5416	100	11.9584	4560	4560	4551	FP022421_1.raw	0/0		0.0400852	154.313	154.313	3.6	0.911832	0.0758681	0	0
FALSE	High	PMI-Byonic	PMI-Byonic (A2)	A	2	Unambiguous	SSYICRCPPGFHGPTCRQDVNECSQNPGLCRHGGTCHNE	[E].SSYIcRcPPGFHGPtcRQDVNEcSQNPGLcRHGGTcHNE.[I]	C5(Carbamidomethyl); C7(Carbamidomethyl); T15(Fuc(1)); C16(Carbamidomethyl); C23(Carbamidomethyl); C30(Carbamidomethyl); C36(Carbamidomethyl)	1	1	Q01705	Q01705	Neurogenic locus notch homolog protein 1 OS=Mus musculus OX=10090 GN=Notch1 PE=1 SV=3	2	6	6	1	0	1	1	1	792.669	4750.98	4747.98	632.3	0.500358	0	0	537365	HCD (High Energy Collision Dissociation)	MS2	36.0136	100	9.45711	3494	3494	3492	FP022421_1.raw	0/0		2.91359	261.696	261.696	0	0.00122013	0.000100688	0	0
FALSE	High	PMI-Byonic	PMI-Byonic (A2)	A	2	Unambiguous	SSYICRCPPGFHGPTCRQDVNECSQNPGLCRHGGTCHNE	[E].SSYIcRcPPGFHGPtcRQDVNEcSQNPGLcRHGGTcHNE.[I]	C5(Carbamidomethyl); C7(Carbamidomethyl); T15(Fuc(1)); C16(Carbamidomethyl); C23(Carbamidomethyl); C30(Carbamidomethyl); C36(Carbamidomethyl)	1	1	Q01705	Q01705	Neurogenic locus notch homolog protein 1 OS=Mus musculus OX=10090 GN=Notch1 PE=1 SV=3	2	5	5	1	0	1	1	1	950.603	4748.99	4747.98	212.819	0.202092	0	0	377640	HCD (High Energy Collision Dissociation)	MS2	28.4288	100	9.49708	3511	3511	3506	FP022421_1.raw	0/0		1.68475	181.523	181.523	0	0.0206659	0.00134989	0	0
FALSE	High	PMI-Byonic	PMI-Byonic (A2)	A	2	Unambiguous	SSYICRCPPGFHGPTCRQDVNECSQNPGLCRHGGTCHNE	[E].SSYIcRcPPGFHGPtcRQDVNEcSQNPGLcRHGGTcHNE.[I]	C5(Carbamidomethyl); C7(Carbamidomethyl); T15(Fuc(1)); C16(Carbamidomethyl); C23(Carbamidomethyl); C30(Carbamidomethyl); C36(Carbamidomethyl)	1	1	Q01705	Q01705	Neurogenic locus notch homolog protein 1 OS=Mus musculus OX=10090 GN=Notch1 PE=1 SV=3	2	6	6	1	0	1	1	1	792.171	4747.99	4747.98	2.99734	0.00237189	0	0	458518	HCD (High Energy Collision Dissociation)	MS2	0	100	9.56493	3539	3539	3538	FP022421_1.raw	0/0		7.67342	644.178	644.178	0	2.12121e-08	4.16352e-09	0	0
FALSE	High	PMI-Byonic	PMI-Byonic (A2)	A	2	Unambiguous	SSYICRCPPGFHGPTCRQDVNECSQNPGLCRHGGTCHNE	[E].SSYIcRcPPGFHGPtcRQDVNEcSQNPGLcRHGGTcHNE.[I]	C5(Carbamidomethyl); C7(Carbamidomethyl); T15(Fuc(1)); C16(Carbamidomethyl); C23(Carbamidomethyl); C30(Carbamidomethyl); C36(Carbamidomethyl)	1	1	Q01705	Q01705	Neurogenic locus notch homolog protein 1 OS=Mus musculus OX=10090 GN=Notch1 PE=1 SV=3	2	6	6	1	0	1	1	1	792.165	4747.96	4747.98	-4.09861	-0.00324335	0	0	110474	HCD (High Energy Collision Dissociation)	MS2	20.7839	100	9.67293	3585	3585	3583	FP022421_1.raw	0/0		5.63903	406.795	406.795	0	2.29602e-06	4.61766e-07	0	0
FALSE	High	PMI-Byonic	PMI-Byonic (A2)	A	2	Unambiguous	SSYICRCPPGFHGPTCRQDVNECSQNPGLCRHGGTCHNE	[E].SSYIcRcPPGFHGPtcRQDVNEcSQNPGLcRHGGTcHNE.[I]	C5(Carbamidomethyl); C7(Carbamidomethyl); T15(Fuc(1)); C16(Carbamidomethyl); C23(Carbamidomethyl); C30(Carbamidomethyl); C36(Carbamidomethyl)	1	1	Q01705	Q01705	Neurogenic locus notch homolog protein 1 OS=Mus musculus OX=10090 GN=Notch1 PE=1 SV=3	2	6	6	1	0	1	1	1	792.506	4750	4747.98	425.669	0.336845	0	0	493055	HCD (High Energy Collision Dissociation)	MS2	16.5119	100	9.79492	3638	3638	3633	FP022421_1.raw	0/0		2.01252	91.0033	91.0033	0	0.00971593	0.000543833	0	0
FALSE	High	PMI-Byonic	PMI-Byonic (A2)	A	2	Unambiguous	SSYICRCPPGFHGPTCRQDVNE	[E].SSYIcRcPPGFHGPTcRQDVNE.[C]	C5(Carbamidomethyl); C7(Carbamidomethyl); C16(Carbamidomethyl)	1	1	Q01705	Q01705	Neurogenic locus notch homolog protein 1 OS=Mus musculus OX=10090 GN=Notch1 PE=1 SV=3	1	4	4	1	0	1	1	1	660.042	2637.15	2637.14	3.11866	0.00205609	0	0	593322	HCD (High Energy Collision Dissociation)	MS2	7.69473	100	10.2974	3850	3850	3847	FP022421_1.raw	0/0		5.8444	620.884	523.905	523.905	1.43088e-06	2.98462e-07	0	0
FALSE	High	PMI-Byonic	PMI-Byonic (A2)	A	2	Ambiguous	IGSYRCACRATHTGPHCELPYVPCSPSPCQNGGTCRPTGDTTHE	[E].IGSYRcAcRATHTGPHcELPYVPcsPSPcqNGGTcRPTGDTTHE.[C]	C6(Carbamidomethyl); C8(Carbamidomethyl); C17(Carbamidomethyl); C24(Carbamidomethyl); S25(HexNAc(1)Fuc(1)); C29(Carbamidomethyl); Q30(Deamidated); C35(Carbamidomethyl)	1	1	Q01705	Q01705	Neurogenic locus notch homolog protein 1 OS=Mus musculus OX=10090 GN=Notch1 PE=1 SV=3	2	6	6	0.5537	0	1	1	1	893.22	5354.28	5352.26	378.287	0.337449	0	0	347254	HCD (High Energy Collision Dissociation)	MS2	13.6092	100	10.6399	3996	3996	3991	FP022421_1.raw	0/0		6.43134	408.381	408.381	0	3.70388e-07	1.33812e-07	0	0
FALSE	High	PMI-Byonic	PMI-Byonic (A2)	A	2	Ambiguous	IGSYRCACRATHTGPHCELPYVPCSPSPCQNGGTCRPTGDTTHE	[E].IGSYRcAcRATHTGPHcELPYVPcsPSPcQNGGTcRPTGDTTHE.[C]	C6(Carbamidomethyl); C8(Carbamidomethyl); C17(Carbamidomethyl); C24(Carbamidomethyl); S25(HexNAc(1)Fuc(1)); C29(Carbamidomethyl); C35(Carbamidomethyl)	1	1	Q01705	Q01705	Neurogenic locus notch homolog protein 1 OS=Mus musculus OX=10090 GN=Notch1 PE=1 SV=3	2	6	6		0	2	2	2	893.22	5354.28	5351.28	562.241	0.501451	0	0	347254	HCD (High Energy Collision Dissociation)	MS2	13.6092	100	10.6399	3996	3996	3991	FP022421_1.raw	0/0		2.87188	229.698	229.698	0	0.00134315	0.000128926	0	0
FALSE	High	PMI-Byonic	PMI-Byonic (A2)	A	2	Unambiguous	IGSYRCACRATHTGPHCELPYVPCSPSPCQNGGTCRPTGDTTHE	[E].IGSYRcAcRATHTGPHcELPYVPcSPSPcQnGGtcRPTGDTTHE.[C]	C6(Carbamidomethyl); C8(Carbamidomethyl); C17(Carbamidomethyl); C24(Carbamidomethyl); C29(Carbamidomethyl); N31(Deamidated); T34(HexNAc(1)Hex(1)Fuc(1)); C35(Carbamidomethyl)	1	1	Q01705	Q01705	Neurogenic locus notch homolog protein 1 OS=Mus musculus OX=10090 GN=Notch1 PE=1 SV=3	2	6	6	1	0	1	1	1	920.562	5518.34	5514.31	729.492	0.670442	0	0	803948	HCD (High Energy Collision Dissociation)	MS2	43.1158	100	10.5815	3971	3971	3969	FP022421_1.raw	0/0		6.86391	547.432	547.432	5.5604	1.36802e-07	4.07792e-08	0	0
FALSE	High	PMI-Byonic	PMI-Byonic (A2)	A	2	Unambiguous	IGSYRCACRATHTGPHCELPYVPCSPSPCQNGGTCRPTGDTTHE	[E].IGsYRcAcRATHTGPHcELPYVPcSPSPcqNGGTcRPTGDTTHE.[C]	S3(Fuc(1)); C6(Carbamidomethyl); C8(Carbamidomethyl); C17(Carbamidomethyl); C24(Carbamidomethyl); C29(Carbamidomethyl); Q30(Deamidated); C35(Carbamidomethyl)	1	1	Q01705	Q01705	Neurogenic locus notch homolog protein 1 OS=Mus musculus OX=10090 GN=Notch1 PE=1 SV=3	2	5	5	1	0	1	1	1	1031.25	5152.22	5149.18	590.395	0.60801	0	0	692184	HCD (High Energy Collision Dissociation)	MS2	31.9459	100	10.5901	3975	3975	3969	FP022421_1.raw	0/0		6.13158	533.042	533.042	0	7.3862e-07	2.10346e-07	0	0
FALSE	High	PMI-Byonic	PMI-Byonic (A2)	A	2	Unambiguous	IGSYRCACRATHTGPHCELPYVPCSPSPCQNGGTCRPTGDTTHE	[E].IGSYRcAcRATHTGPHcELPYVPcSPSPcqNGGTcRPTGDTTHE.[C]	C6(Carbamidomethyl); C8(Carbamidomethyl); C17(Carbamidomethyl); C24(Carbamidomethyl); C29(Carbamidomethyl); Q30(Deamidated); C35(Carbamidomethyl)	1	1	Q01705	Q01705	Neurogenic locus notch homolog protein 1 OS=Mus musculus OX=10090 GN=Notch1 PE=1 SV=3	2	5	5	1	0	1	1	1	1002.04	5006.15	5003.12	604.859	0.605237	0	0	214984	HCD (High Energy Collision Dissociation)	MS2	68.9493	100	10.6443	3998	3998	3991	FP022421_1.raw	0/0		3.32346	161.44	161.44	0	0.00047483	5.1026e-05	0	0
FALSE	High	PMI-Byonic	PMI-Byonic (A2)	A	2	Unambiguous	IGSYRCACRATHTGPHCELPYVPCSPSPCQNGGTCRPTGDTTHE	[E].IGSYRcAcRATHTGPHcELPYVPcSPSPcQnGGTcRPTGDTTHE.[C]	C6(Carbamidomethyl); C8(Carbamidomethyl); C17(Carbamidomethyl); C24(Carbamidomethyl); C29(Carbamidomethyl); N31(Deamidated); C35(Carbamidomethyl)	1	1	Q01705	Q01705	Neurogenic locus notch homolog protein 1 OS=Mus musculus OX=10090 GN=Notch1 PE=1 SV=3	2	6	6	1	0	1	1	1	835.199	5006.16	5003.12	606.235	0.505511	0	0	438416	HCD (High Energy Collision Dissociation)	MS2	40.7295	100	10.6377	3995	3995	3991	FP022421_1.raw	0/0		6.56292	545.485	545.485	19.6431	2.7358e-07	1.01073e-07	0	0
FALSE	High	PMI-Byonic	PMI-Byonic (A2)	A	2	Unambiguous	IGSYRCACRATHTGPHCELPYVPCSPSPCQNGGTCRPTGDTTHE	[E].IGSYRcAcRATHTGPHcELPYVPcSPsPcQNGGTcRPTGDTTHE.[C]	C6(Carbamidomethyl); C8(Carbamidomethyl); C17(Carbamidomethyl); C24(Carbamidomethyl); S27(HexNAc(1)Hex(1)Fuc(1)NeuAc(1)); C29(Carbamidomethyl); C35(Carbamidomethyl)	1	1	Q01705	Q01705	Neurogenic locus notch homolog protein 1 OS=Mus musculus OX=10090 GN=Notch1 PE=1 SV=3	2	6	6	1	0	1	1	1	968.579	5806.44	5804.42	347.319	0.335997	0	0	372839	HCD (High Energy Collision Dissociation)	MS2	44.1387	100	10.6636	4006	4006	4002	FP022421_1.raw	0/0		6.07559	533.49	533.49	0	8.40251e-07	2.41841e-07	0	0
FALSE	High	PMI-Byonic	PMI-Byonic (A2)	A	2	Unambiguous	IGSYRCACRATHTGPHCELPYVPCSPSPCQNGGTCRPTGDTTHE	[E].IGsYRcAcRAtHTGPHcELPYVPcSPSPcQNGGTcRPTGDTTHE.[C]	S3(HexNAc(1)Fuc(1)); C6(Carbamidomethyl); C8(Carbamidomethyl); T11(HexNAc(1)Hex(1)Fuc(1)); C17(Carbamidomethyl); C24(Carbamidomethyl); C29(Carbamidomethyl); C35(Carbamidomethyl)	1	1	Q01705	Q01705	Neurogenic locus notch homolog protein 1 OS=Mus musculus OX=10090 GN=Notch1 PE=1 SV=3	2	6	6	1	0	1	1	1	978.082	5863.46	5862.47	168.786	0.164917	0	0	298463	HCD (High Energy Collision Dissociation)	MS2	42.646	100	10.7948	4062	4062	4057	FP022421_1.raw	0/0		1.36266	36.7252	36.7252	5.62995	0.0433853	0.00304327	0	0
FALSE	High	PMI-Byonic	PMI-Byonic (A2)	A	2	Unambiguous	IGSYRCACRATHTGPHCELPYVPCSPSPCQNGGTCRPTGDTTHE	[E].IGSYRcAcRATHTGPHcELPYVPcSPsPcQNGGTcRPTGDTTHE.[C]	C6(Carbamidomethyl); C8(Carbamidomethyl); C17(Carbamidomethyl); C24(Carbamidomethyl); S27(HexNAc(1)Hex(1)Fuc(1)NeuAc(1)); C29(Carbamidomethyl); C35(Carbamidomethyl)	1	1	Q01705	Q01705	Neurogenic locus notch homolog protein 1 OS=Mus musculus OX=10090 GN=Notch1 PE=1 SV=3	2	5	5	1	0	1	1	1	1162.5	5808.47	5804.42	697.343	0.809535	0	0	198571	HCD (High Energy Collision Dissociation)	MS2	61.3472	100	10.7029	4023	4023	4013	FP022421_1.raw	0/0		2.00563	27.9135	27.9135	0	0.00987118	0.000742287	0	0
FALSE	High	PMI-Byonic	PMI-Byonic (A2)	A	2	Unambiguous	IGSYRCACRATHTGPHCELPYVPCSPSPCQNGGTCRPTGDTTHE	[E].IGSYRcAcRATHTGPHcELPYVPcsPSPcqNGGTcRPTGDTTHE.[C]	C6(Carbamidomethyl); C8(Carbamidomethyl); C17(Carbamidomethyl); C24(Carbamidomethyl); S25(HexNAc(1)Hex(1)Fuc(1)); C29(Carbamidomethyl); Q30(Deamidated); C35(Carbamidomethyl)	1	1	Q01705	Q01705	Neurogenic locus notch homolog protein 1 OS=Mus musculus OX=10090 GN=Notch1 PE=1 SV=3	2	6	6	1	0	1	1	1	920.399	5517.36	5514.31	551.976	0.507295	0	0	248950	HCD (High Energy Collision Dissociation)	MS2	0	100	10.7092	4025	4025	4024	FP022421_1.raw	0/0		4.32853	284.037	284.037	0	4.69321e-05	8.94577e-06	0	0
FALSE	High	PMI-Byonic	PMI-Byonic (A2)	A	2	Unambiguous	IGSYRCACRATHTGPHCELPYVPCSPSPCQNGGTCRPTGDTTHE	[E].IGSYRcAcRATHTGPHcELPYVPcSPsPcQNGGTcRPTGDTTHE.[C]	C6(Carbamidomethyl); C8(Carbamidomethyl); C17(Carbamidomethyl); C24(Carbamidomethyl); S27(HexNAc(1)Hex(1)Fuc(1)NeuAc(1)); C29(Carbamidomethyl); C35(Carbamidomethyl)	1	1	Q01705	Q01705	Neurogenic locus notch homolog protein 1 OS=Mus musculus OX=10090 GN=Notch1 PE=1 SV=3	2	6	6	1	0	1	1	1	968.749	5807.46	5804.42	522.84	0.505797	0	0	452516	HCD (High Energy Collision Dissociation)	MS2	42.3994	100	10.7862	4058	4058	4057	FP022421_1.raw	0/0		6.44905	477.054	477.054	0	3.55587e-07	1.1804e-07	0	0
FALSE	High	PMI-Byonic	PMI-Byonic (A2)	A	2	Unambiguous	IGSYRCACRATHTGPHCELPYVPCSPSPCQNGGTCRPTGDTTHE	[E].IGSYRcAcRATHTGPHcELPYVPcsPSPcQnGGTcRPTGDTTHE.[C]	C6(Carbamidomethyl); C8(Carbamidomethyl); C17(Carbamidomethyl); C24(Carbamidomethyl); S25(HexNAc(1)Hex(1)Fuc(1)NeuAc(1)); C29(Carbamidomethyl); N31(Deamidated); C35(Carbamidomethyl)	1	1	Q01705	Q01705	Neurogenic locus notch homolog protein 1 OS=Mus musculus OX=10090 GN=Notch1 PE=1 SV=3	2	6	6	1	0	1	1	1	968.406	5805.4	5805.41	-1.01164	-0.000978833	0	0	78530.4	HCD (High Energy Collision Dissociation)	MS2	0	100	11.0445	4168	4168	4167	FP022421_1.raw	0/0		9.53268	684.399	684.399	0	2.93307e-10	1.267e-10	0	0
FALSE	High	PMI-Byonic	PMI-Byonic (A2)	A	2	Unambiguous	IGSYRCACRATHTGPHCELPYVPCSPSPCQNGGTCRPTGDTTHE	[E].IGSYRcAcRATHTGPHcELPYVPcsPSPcQnGGTcRPTGDTTHE.[C]	C6(Carbamidomethyl); C8(Carbamidomethyl); C17(Carbamidomethyl); C24(Carbamidomethyl); S25(HexNAc(1)Hex(1)Fuc(1)NeuAc(1)); C29(Carbamidomethyl); N31(Deamidated); C35(Carbamidomethyl)	1	1	Q01705	Q01705	Neurogenic locus notch homolog protein 1 OS=Mus musculus OX=10090 GN=Notch1 PE=1 SV=3	2	5	5	1	0	1	1	1	1162.49	5808.44	5805.41	521.837	0.605896	0	0	940372	HCD (High Energy Collision Dissociation)	MS2	0	100	11.0012	4150	4150	4145	FP022421_1.raw	0/0		6.19188	431.208	431.208	0	6.42873e-07	1.80998e-07	0	0
FALSE	High	PMI-Byonic	PMI-Byonic (A2)	A	2	Unambiguous	IGSYRCACRATHTGPHCELPYVPCSPSPCQNGGTCRPTGDTTHE	[E].IGSYRcAcRATHTGPHcELPYVPcSPSPcqNGGtcRPTGDTTHE.[C]	C6(Carbamidomethyl); C8(Carbamidomethyl); C17(Carbamidomethyl); C24(Carbamidomethyl); C29(Carbamidomethyl); Q30(Deamidated); T34(HexNAc(1)Hex(1)Fuc(1)NeuAc(1)); C35(Carbamidomethyl)	1	1	Q01705	Q01705	Neurogenic locus notch homolog protein 1 OS=Mus musculus OX=10090 GN=Notch1 PE=1 SV=3	2	5	5	1	0	1	1	1	1162.69	5809.44	5805.41	694.89	0.806824	0	0	339369	HCD (High Energy Collision Dissociation)	MS2	0	100	10.8767	4097	4097	4090	FP022421_1.raw	0/0		5.68679	399.231	399.231	0	2.05691e-06	3.78391e-07	0	0
FALSE	High	PMI-Byonic	PMI-Byonic (A2)	A	2	Unambiguous	IGSYRCACRATHTGPHCELPYVPCSPSPCQNGGTCRPTGDTTHE	[E].IGSYRcAcRATHTGPHcELPYVPcSPsPcQnGGTcRPTGDTTHE.[C]	C6(Carbamidomethyl); C8(Carbamidomethyl); C17(Carbamidomethyl); C24(Carbamidomethyl); S27(Fuc(1)); C29(Carbamidomethyl); N31(Deamidated); C35(Carbamidomethyl)	1	1	Q01705	Q01705	Neurogenic locus notch homolog protein 1 OS=Mus musculus OX=10090 GN=Notch1 PE=1 SV=3	2	6	6	1	0	1	1	1	859.539	5152.2	5149.18	585.876	0.502797	0	0	318379	HCD (High Energy Collision Dissociation)	MS2	48.259	100	10.6833	4014	4014	4013	FP022421_1.raw	0/0		6.86391	522.646	522.646	0	1.36802e-07	5.03813e-08	0	0
FALSE	High	PMI-Byonic	PMI-Byonic (A2)	A	2	Unambiguous	IGSYRCACRATHTGPHCELPYVPCSPSPCQNGGTCRPTGDTTHE	[E].IGSYRcAcRATHTGPHcELPYVPcSPSPcQnGGtcRPTGDTTHE.[C]	C6(Carbamidomethyl); C8(Carbamidomethyl); C17(Carbamidomethyl); C24(Carbamidomethyl); C29(Carbamidomethyl); N31(Deamidated); T34(Fuc(1)); C35(Carbamidomethyl)	1	1	Q01705	Q01705	Neurogenic locus notch homolog protein 1 OS=Mus musculus OX=10090 GN=Notch1 PE=1 SV=3	2	6	6	1	0	1	1	1	859.042	5149.22	5149.18	7.24222	0.00621525	0	0	366268	HCD (High Energy Collision Dissociation)	MS2	0	100	10.565	3964	3964	3962	FP022421_1.raw	0/0		6.86391	530.381	530.381	4.0523	1.36802e-07	2.87765e-08	0	0
FALSE	High	PMI-Byonic	PMI-Byonic (A2)	A	2	Unambiguous	IGSYRCACRATHTGPHCELPYVPCSPSPCQNGGTCRPTGDTTHE	[E].IGsYRcAcRATHTGPHcELPYVPcSPSPcQnGGTcRPTGDTTHE.[C]	S3(Fuc(1)); C6(Carbamidomethyl); C8(Carbamidomethyl); C17(Carbamidomethyl); C24(Carbamidomethyl); C29(Carbamidomethyl); N31(Deamidated); C35(Carbamidomethyl)	1	1	Q01705	Q01705	Neurogenic locus notch homolog protein 1 OS=Mus musculus OX=10090 GN=Notch1 PE=1 SV=3	2	5	5	1	0	1	1	1	1031.45	5153.22	5149.18	784.079	0.807473	0	0	410465	HCD (High Energy Collision Dissociation)	MS2	58.3521	100	10.4606	3920	3920	3910	FP022421_1.raw	0/0		4.44988	360.343	360.343	0	3.5491e-05	4.42831e-06	0	0
FALSE	High	PMI-Byonic	PMI-Byonic (A2)	A	2	Unambiguous	IGSYRCACRATHTGPHCELPYVPCSPSPCQNGGTCRPTGDTTHE	[E].IGSYRcAcRATHTGPHcELPYVPcsPSPcqNGGTcRPTGDTTHE.[C]	C6(Carbamidomethyl); C8(Carbamidomethyl); C17(Carbamidomethyl); C24(Carbamidomethyl); S25(HexNAc(1)Hex(1)Fuc(1)); C29(Carbamidomethyl); Q30(Deamidated); C35(Carbamidomethyl)	1	1	Q01705	Q01705	Neurogenic locus notch homolog protein 1 OS=Mus musculus OX=10090 GN=Notch1 PE=1 SV=3	2	5	5	1	0	1	1	1	1104.07	5516.33	5514.31	365.729	0.403348	0	0	548068	HCD (High Energy Collision Dissociation)	MS2	44.3219	100	10.5294	3949	3949	3943	FP022421_1.raw	0/0		4.42441	323.635	323.635	0	3.76351e-05	5.5352e-06	0	0
FALSE	High	PMI-Byonic	PMI-Byonic (A2)	A	2	Unambiguous	IGSYRCACRATHTGPHCELPYVPCSPSPCQNGGTCRPTGDTTHE	[E].IGSYRcAcRATHTGPHcELPYVPcsPSPcqNGGTcRPTGDTTHE.[C]	C6(Carbamidomethyl); C8(Carbamidomethyl); C17(Carbamidomethyl); C24(Carbamidomethyl); S25(HexNAc(1)Hex(1)Fuc(1)NeuAc(1)); C29(Carbamidomethyl); Q30(Deamidated); C35(Carbamidomethyl)	1	1	Q01705	Q01705	Neurogenic locus notch homolog protein 1 OS=Mus musculus OX=10090 GN=Notch1 PE=1 SV=3	2	6	6	1	0	1	1	1	968.912	5808.43	5805.41	521.173	0.50427	0	0	251143	HCD (High Energy Collision Dissociation)	MS2	31.7617	100	11.1756	4224	4224	4222	FP022421_1.raw	0/0		6.32413	460.336	460.336	0	4.74103e-07	1.53829e-07	0	0
FALSE	High	PMI-Byonic	PMI-Byonic (A2)	A	2	Ambiguous	IGSYRCACRATHTGPHCELPYVPCSPSPCQNGGTCRPTGDTTHE	[E].IGSYRcAcRATHTGPHcELPYVPcsPSPcQNGGTcRPTGDTTHE.[C]	C6(Carbamidomethyl); C8(Carbamidomethyl); C17(Carbamidomethyl); C24(Carbamidomethyl); S25(HexNAc(1)Hex(1)Fuc(1)); C29(Carbamidomethyl); C35(Carbamidomethyl)	1	1	Q01705	Q01705	Neurogenic locus notch homolog protein 1 OS=Mus musculus OX=10090 GN=Notch1 PE=1 SV=3	2	6	6	0.1057	0	1	1	1	920.566	5518.36	5513.33	912.818	0.838778	0	0	417970	HCD (High Energy Collision Dissociation)	MS2	37.3493	100	10.2314	3822	3822	3814	FP022421_1.raw	0/0		4.06742	346.47	346.47	0	8.56206e-05	1.12009e-05	0	0
FALSE	High	PMI-Byonic	PMI-Byonic (A2)	A	2	Ambiguous	IGSYRCACRATHTGPHCELPYVPCSPSPCQNGGTCRPTGDTTHE	[E].IGSYrcAcRATHTGPHcELPYVPcsPSPcQNGGTcRPTGDTTHE.[C]	R5(Deamidated); C6(Carbamidomethyl); C8(Carbamidomethyl); C17(Carbamidomethyl); C24(Carbamidomethyl); S25(HexNAc(1)Hex(1)Fuc(1)); C29(Carbamidomethyl); C35(Carbamidomethyl)	1	1	Q01705	Q01705	Neurogenic locus notch homolog protein 1 OS=Mus musculus OX=10090 GN=Notch1 PE=1 SV=3	2	6	6		0	2	2	2	920.566	5518.36	5514.31	734.208	0.674775	0	0	417970	HCD (High Energy Collision Dissociation)	MS2	37.3493	100	10.2314	3822	3822	3814	FP022421_1.raw	0/0		3.63854	242.008	242.008	0	0.000229856	2.29348e-05	0	0
FALSE	High	PMI-Byonic	PMI-Byonic (A2)	A	2	Unambiguous	IGSYRCACRATHTGPHCELPYVPCSPSPCQNGGTCRPTGDTTHE	[E].IGsYRcAcRAtHTGPHcELPYVPcSPSPcQnGGTcRPTGDTTHE.[C]	S3(HexNAc(1)Fuc(1)); C6(Carbamidomethyl); C8(Carbamidomethyl); T11(HexNAc(1)Hex(1)Fuc(1)); C17(Carbamidomethyl); C24(Carbamidomethyl); C29(Carbamidomethyl); N31(Deamidated); C35(Carbamidomethyl)	1	1	Q01705	Q01705	Neurogenic locus notch homolog protein 1 OS=Mus musculus OX=10090 GN=Notch1 PE=1 SV=3	2	6	6	1	0	1	1	1	978.416	5865.46	5863.45	343.072	0.335265	0	0	585636	HCD (High Energy Collision Dissociation)	MS2	13.4319	100	11.0488	4170	4170	4167	FP022421_1.raw	0/0		3.96065	231.319	231.319	4.90053	0.000109483	1.4009e-05	0	0
FALSE	High	PMI-Byonic	PMI-Byonic (A2)	A	2	Unambiguous	IGSYRCACRATHTGPHCELPYVPCSPSPCQNGGTCRPTGDTTHE	[E].IGSYRcAcRATHTGPHcELPYVPcsPSPcQnGGTcRPTGDTTHE.[C]	C6(Carbamidomethyl); C8(Carbamidomethyl); C17(Carbamidomethyl); C24(Carbamidomethyl); S25(HexNAc(1)Hex(1)Fuc(1)); C29(Carbamidomethyl); N31(Deamidated); C35(Carbamidomethyl)	1	1	Q01705	Q01705	Neurogenic locus notch homolog protein 1 OS=Mus musculus OX=10090 GN=Notch1 PE=1 SV=3	2	6	6	1	0	1	1	1	920.396	5517.34	5514.31	549.386	0.504914	0	0	817404	HCD (High Energy Collision Dissociation)	MS2	38.4142	100	10.358	3876	3876	3869	FP022421_1.raw	0/0		6.72007	503.38	503.38	0	1.90514e-07	7.23217e-08	0	0
FALSE	High	PMI-Byonic	PMI-Byonic (A2)	A	2	Unambiguous	IGSYRCACRATHTGPHCELPYVPCSPSPCQNGGTCRPTGDTTHE	[E].IGsYRcAcRATHTGPHcELPYVPcSPSPcqNGGTcRPTGDTTHE.[C]	S3(Fuc(1)); C6(Carbamidomethyl); C8(Carbamidomethyl); C17(Carbamidomethyl); C24(Carbamidomethyl); C29(Carbamidomethyl); Q30(Deamidated); C35(Carbamidomethyl)	1	1	Q01705	Q01705	Neurogenic locus notch homolog protein 1 OS=Mus musculus OX=10090 GN=Notch1 PE=1 SV=3	2	6	6	1	0	1	1	1	859.21	5150.22	5149.18	202.112	0.173452	0	0	346745	HCD (High Energy Collision Dissociation)	MS2	67.4275	100	10.3814	3886	3886	3880	FP022421_1.raw	0/0		5.53581	475.515	475.515	1.6	2.91199e-06	5.63858e-07	0	0
FALSE	High	PMI-Byonic	PMI-Byonic (A2)	A	2	Unambiguous	IGSYRCACRATHTGPHCELPYVPCSPSPCQNGGTCRPTGDTTHE	[E].IGSYRcAcRATHTGPHcELPYVPcsPSPcqNGGTcRPTGDTTHE.[C]	C6(Carbamidomethyl); C8(Carbamidomethyl); C17(Carbamidomethyl); C24(Carbamidomethyl); S25(HexNAc(1)Fuc(1)); C29(Carbamidomethyl); Q30(Deamidated); C35(Carbamidomethyl)	1	1	Q01705	Q01705	Neurogenic locus notch homolog protein 1 OS=Mus musculus OX=10090 GN=Notch1 PE=1 SV=3	2	5	5	1	0	1	1	1	1072.06	5356.29	5352.26	753.047	0.806101	0	0	467260	HCD (High Energy Collision Dissociation)	MS2	27.3227	100	10.5338	3951	3951	3943	FP022421_1.raw	0/0		4.49135	325.731	325.731	0	3.22592e-05	3.31893e-06	0	0
FALSE	High	PMI-Byonic	PMI-Byonic (A2)	A	2	Unambiguous	IGSYRCACRATHTGPHCELPYVPCSPSPCQNGGTCRPTGDTTHE	[E].IGsYRcAcRATHTGPHcELPYVPcSPSPcqNGGTcRPTGDTTHE.[C]	S3(HexNAc(1)Hex(1)Fuc(1)); C6(Carbamidomethyl); C8(Carbamidomethyl); C17(Carbamidomethyl); C24(Carbamidomethyl); C29(Carbamidomethyl); Q30(Deamidated); C35(Carbamidomethyl)	1	1	Q01705	Q01705	Neurogenic locus notch homolog protein 1 OS=Mus musculus OX=10090 GN=Notch1 PE=1 SV=3	2	5	5	1	0	1	1	1	1104.47	5518.34	5514.31	730.878	0.806058	0	0	258844	HCD (High Energy Collision Dissociation)	MS2	30.8474	100	10.3902	3890	3890	3880	FP022421_1.raw	0/0		4.61625	335.762	335.762	0	2.41966e-05	2.24707e-06	0	0
FALSE	High	PMI-Byonic	PMI-Byonic (A2)	A	2	Unambiguous	IGSYRCACRATHTGPHCELPYVPCSPSPCQNGGTCRPTGDTTHE	[E].IGSYRcAcRAThTGPHcELPYVPcsPsPcQnGGTcRPTGDTTHE.[C]	C6(Carbamidomethyl); C8(Carbamidomethyl); H12(Oxidation); C17(Carbamidomethyl); C24(Carbamidomethyl); S25(HexNAc(1)Fuc(1)); S27(HexNAc(1)Hex(1)Fuc(1)); C29(Carbamidomethyl); N31(Deamidated); C35(Carbamidomethyl)	1	1	Q01705	Q01705	Neurogenic locus notch homolog protein 1 OS=Mus musculus OX=10090 GN=Notch1 PE=1 SV=3	2	6	6	1	0	1	1	1	980.916	5880.46	5879.45	172.359	0.168896	0	0	241026	HCD (High Energy Collision Dissociation)	MS2	28.283	100	10.4072	3897	3897	3891	FP022421_1.raw	0/0		2.01648	30.6264	30.6264	0	0.0096277	0.000340009	0	0
FALSE	High	PMI-Byonic	PMI-Byonic (A2)	A	2	Unambiguous	IGSYRCACRATHTGPHCELPYVPCSPSPCQNGGTCRPTGDTTHE	[E].IGsYRcAcRATHTGPHcELPYVPcSPSPcQnGGTcRPTGDTTHE.[C]	S3(Fuc(1)); C6(Carbamidomethyl); C8(Carbamidomethyl); C17(Carbamidomethyl); C24(Carbamidomethyl); C29(Carbamidomethyl); N31(Deamidated); C35(Carbamidomethyl)	1	1	Q01705	Q01705	Neurogenic locus notch homolog protein 1 OS=Mus musculus OX=10090 GN=Notch1 PE=1 SV=3	2	6	6	1	0	1	1	1	859.706	5153.2	5149.18	781.03	0.670278	0	0	995123	HCD (High Energy Collision Dissociation)	MS2	31.5278	100	10.4497	3915	3915	3910	FP022421_1.raw	0/0		7.16474	593.14	593.14	1.6	6.84319e-08	1.33446e-08	0	0
FALSE	High	PMI-Byonic	PMI-Byonic (A2)	A	2	Unambiguous	IGSYRCACRATHTGPHCELPYVPCSPSPCQNGGTCRPTGDTTHE	[E].IGSYRcAcRATHTGPHcELPYVPcSPSPcQnGGtcRPTGDTTHE.[C]	C6(Carbamidomethyl); C8(Carbamidomethyl); C17(Carbamidomethyl); C24(Carbamidomethyl); C29(Carbamidomethyl); N31(Deamidated); T34(HexNAc(1)Hex(1)Fuc(1)NeuAc(1)); C35(Carbamidomethyl)	1	1	Q01705	Q01705	Neurogenic locus notch homolog protein 1 OS=Mus musculus OX=10090 GN=Notch1 PE=1 SV=3	2	6	6	1	0	1	1	1	968.413	5805.44	5805.41	5.35954	0.00518572	0	0	295534	HCD (High Energy Collision Dissociation)	MS2	0	100	10.9153	4113	4113	4112	FP022421_1.raw	0/0		13.5322	864.883	864.883	6.74543	2.9363e-14	2.93601e-14	0	0
FALSE	High	PMI-Byonic	PMI-Byonic (A2)	A	2	Unambiguous	IGSYRCACRATHTGPHCELPYVPCSPSPCQNGGTCRPTGDTTHE	[E].IGSYRcAcRATHTGPHcELPYVPcSPSPcQnGGtcRPTGDTTHE.[C]	C6(Carbamidomethyl); C8(Carbamidomethyl); C17(Carbamidomethyl); C24(Carbamidomethyl); C29(Carbamidomethyl); N31(Deamidated); T34(HexNAc(1)Hex(1)Fuc(1)); C35(Carbamidomethyl)	1	1	Q01705	Q01705	Neurogenic locus notch homolog protein 1 OS=Mus musculus OX=10090 GN=Notch1 PE=1 SV=3	2	6	6	1	0	1	1	1	920.393	5517.32	5514.31	545.8	0.501618	0	0	1.6426e+06	HCD (High Energy Collision Dissociation)	MS2	24.0866	92.3355	10.4668	3922	3922	3921	FP022421_1.raw	0/0		9.34081	690.78	690.78	4.41461	4.56238e-10	2.09082e-10	0	0
FALSE	High	PMI-Byonic	PMI-Byonic (A2)	A	2	Unambiguous	IGSYRCACRATHTGPHCELPYVPCSPSPCQNGGTCRPTGDTTHE	[E].IGSYRcAcRATHTGPHcELPYVPcSPSPcQnGGTcRPTGDTTHE.[C]	C6(Carbamidomethyl); C8(Carbamidomethyl); C17(Carbamidomethyl); C24(Carbamidomethyl); C29(Carbamidomethyl); N31(Deamidated); C35(Carbamidomethyl)	1	1	Q01705	Q01705	Neurogenic locus notch homolog protein 1 OS=Mus musculus OX=10090 GN=Notch1 PE=1 SV=3	2	6	6	1	0	1	1	1	835.201	5006.17	5003.12	608.357	0.507281	0	0	495630	HCD (High Energy Collision Dissociation)	MS2	70.8355	100	10.501	3937	3937	3932	FP022421_1.raw	0/0		6.56292	557.303	557.303	41.7203	2.7358e-07	8.7803e-08	0	0
FALSE	High	PMI-Byonic	PMI-Byonic (A2)	A	2	Unambiguous	IGSYRCACRATHTGPHCELPYVPCSPSPCQNGGTCRPTGDTTHE	[E].IGSYRcAcRATHTGPHcELPYVPcSPSPcQnGGtcRPTGDTTHE.[C]	C6(Carbamidomethyl); C8(Carbamidomethyl); C17(Carbamidomethyl); C24(Carbamidomethyl); C29(Carbamidomethyl); N31(Deamidated); T34(HexNAc(1)Fuc(1)); C35(Carbamidomethyl)	1	1	Q01705	Q01705	Neurogenic locus notch homolog protein 1 OS=Mus musculus OX=10090 GN=Notch1 PE=1 SV=3	2	6	6	1	0	1	1	1	893.22	5354.28	5352.26	378.219	0.337388	0	0	1.35082e+06	HCD (High Energy Collision Dissociation)	MS2	16.9844	100	10.5207	3945	3945	3943	FP022421_1.raw	0/0		8.53268	646.502	646.502	1.20927	2.93307e-09	7.5387e-10	0	0
FALSE	High	PMI-Byonic	PMI-Byonic (A2)	A	2	Unambiguous	IGSYRCACRATHTGPHCELPYVPCSPSPCQNGGTCRPTGDTTHE	[E].IGSYRcAcRATHTGPHcELPYVPcSPsPcQNGGTcRPTGDTTHE.[C]	C6(Carbamidomethyl); C8(Carbamidomethyl); C17(Carbamidomethyl); C24(Carbamidomethyl); S27(HexNAc(1)Fuc(1)); C29(Carbamidomethyl); C35(Carbamidomethyl)	1	1	Q01705	Q01705	Neurogenic locus notch homolog protein 1 OS=Mus musculus OX=10090 GN=Notch1 PE=1 SV=3	2	6	6	1	0	1	1	1	893.05	5353.27	5351.28	371.857	0.331651	0	0	331458	HCD (High Energy Collision Dissociation)	MS2	0	100	10.4029	3895	3895	3891	FP022421_1.raw	0/0		3.89137	341.989	341.989	0	0.000128418	1.7187e-05	0	0
FALSE	High	PMI-Byonic	PMI-Byonic (A2)	A	2	Unambiguous	IGSYRCACRATHTGPHCELPYVPCSPSPCQNGGTCRPTGDTTHE	[E].IGsYRcAcRAtHTGPHcELPYVPcSPSPcQnGGTcRPTGDTTHE.[C]	S3(HexNAc(1)Fuc(1)); C6(Carbamidomethyl); C8(Carbamidomethyl); T11(HexNAc(1)Hex(1)Fuc(1)); C17(Carbamidomethyl); C24(Carbamidomethyl); C29(Carbamidomethyl); N31(Deamidated); C35(Carbamidomethyl)	1	1	Q01705	Q01705	Neurogenic locus notch homolog protein 1 OS=Mus musculus OX=10090 GN=Notch1 PE=1 SV=3	2	6	6	1	0	1	1	1	978.581	5866.45	5863.45	511.018	0.499388	0	0	398600	HCD (High Energy Collision Dissociation)	MS2	37.676	100	10.9174	4114	4114	4112	FP022421_1.raw	0/0		3.43257	206.007	206.007	0	0.000369344	4.01593e-05	0	0
FALSE	Medium	PMI-Byonic	PMI-Byonic (A2)	A	2	Unambiguous	TTHE	[D].ttHE.[C]	T1(HexNAc(1)Hex(1)Fuc(1)); T2(HexNAc(1)Hex(1)Fuc(1)NeuAc(1))	1	1	Q01705	Q01705	Neurogenic locus notch homolog protein 1 OS=Mus musculus OX=10090 GN=Notch1 PE=1 SV=3	0	2	2	1	0	1	1	1	900.857	1800.71	1800.69	9.09824	0.00819156	0	0	0	HCD (High Energy Collision Dissociation)	MS2		100	7.39296	2628	2628	2626	FP022421_1.raw	0/0		0.096046	22.7427	22.7427	0	0.801593	0.0463995	0	0
FALSE	High	PMI-Byonic	PMI-Byonic (A2)	A	2	Unambiguous	CQCLQGYTGPRCE	[E].cQcLQGYTGPRcE.[I]	C1(Carbamidomethyl); C3(Carbamidomethyl); C12(Carbamidomethyl)	1	1	Q01705	Q01705	Neurogenic locus notch homolog protein 1 OS=Mus musculus OX=10090 GN=Notch1 PE=1 SV=3	0	2	2	1	0	1	1	1	814.837	1628.67	1628.66	3.75804	0.00306028	0	0	240273	HCD (High Energy Collision Dissociation)	MS2	17.0518	100	10.3296	3864	3864	3858	FP022421_1.raw	0/0		5.31594	504.646	504.646	504.646	4.8312e-06	7.34551e-07	0	0
FALSE	High	PMI-Byonic	PMI-Byonic (A2)	A	2	Unambiguous	CQCLQGYTGPRCE	[E].cQcLQGYTGPRcE.[I]	C1(Carbamidomethyl); C3(Carbamidomethyl); C12(Carbamidomethyl)	1	1	Q01705	Q01705	Neurogenic locus notch homolog protein 1 OS=Mus musculus OX=10090 GN=Notch1 PE=1 SV=3	0	2	2	1	0	1	1	1	814.836	1628.66	1628.66	2.10911	0.00171751	0	0	1.52202e+06	HCD (High Energy Collision Dissociation)	MS2	0	100	10.1416	3783	3783	3781	FP022421_1.raw	0/0		10.0616	759.427	705.19	705.19	8.6775e-11	4.34e-11	0	0
FALSE	High	PMI-Byonic	PMI-Byonic (A2)	A	2	Ambiguous	CQCLQGYTGPRCE	[E].cQcLqGYTGPRcE.[I]	C1(Carbamidomethyl); C3(Carbamidomethyl); Q5(Deamidated); C12(Carbamidomethyl)	1	1	Q01705	Q01705	Neurogenic locus notch homolog protein 1 OS=Mus musculus OX=10090 GN=Notch1 PE=1 SV=3	0	2	2		0	2	2	2	815.339	1629.67	1629.65	14.9123	0.0121509	0	0	421420	HCD (High Energy Collision Dissociation)	MS2	33.5264	100	10.0341	3738	3738	3733	FP022421_1.raw	0/0		4.37419	410.301	409.853	48.9734	4.22486e-05	7.7587e-06	0	0
FALSE	High	PMI-Byonic	PMI-Byonic (A2)	A	2	Ambiguous	CQCLQGYTGPRCE	[E].cQcLQGYTGPRcE.[I]	C1(Carbamidomethyl); C3(Carbamidomethyl); C12(Carbamidomethyl)	1	1	Q01705	Q01705	Neurogenic locus notch homolog protein 1 OS=Mus musculus OX=10090 GN=Notch1 PE=1 SV=3	0	2	2	0.3536	0	1	1	1	815.339	1629.67	1628.66	619.108	0.504159	0	0	421420	HCD (High Energy Collision Dissociation)	MS2	33.5264	100	10.0341	3738	3738	3733	FP022421_1.raw	0/0		6.76061	636.017	597.402	597.402	1.73535e-07	6.1577e-08	0	0
FALSE	Low	PMI-Byonic	PMI-Byonic (A2)	A	2	Unambiguous	IDVNECISNPCQNDATCLDQIGE	[E].IDVNEcIsNPcQNDAtcLDQIGE.[F]	C6(Carbamidomethyl); S8(Hex(1)Pent(2)); C11(Carbamidomethyl); T16(Fuc(1)); C17(Carbamidomethyl)	1	1	Q01705	Q01705	Neurogenic locus notch homolog protein 1 OS=Mus musculus OX=10090 GN=Notch1 PE=1 SV=3	4	3	3	1	0	1	1	1	1079.78	3237.32	3237.31	2.03967	0.00220101	0	0	81224.5	HCD (High Energy Collision Dissociation)	MS2	0	100	15.5187	6081	6081	6072	FP022421_1.raw	0/0		0.033821	59.8662	59.8662	0	0.925079	0.0902615	0	0
FALSE	High	PMI-Byonic	PMI-Byonic (A2)	A	2	Unambiguous	FQCICMPGYE	[E].FQcIcMPGYE.[G]	C3(Carbamidomethyl); C5(Carbamidomethyl)	1	1	Q01705	Q01705	Neurogenic locus notch homolog protein 1 OS=Mus musculus OX=10090 GN=Notch1 PE=1 SV=3	0	2	2	1	0	1	1	1	652.762	1304.52	1304.51	3.99523	0.00260591	0	0	449936	HCD (High Energy Collision Dissociation)	MS2	10.8124	100	15.5034	6074	6074	6072	FP022421_1.raw	0/0		1.97506	434.596	212.82	212.82	0.0105912	0.000947471	0	0
FALSE	High	PMI-Byonic	PMI-Byonic (A2)	A	2	Unambiguous	FQCICMPGYE	[E].FQcIcMPGYE.[G]	C3(Carbamidomethyl); C5(Carbamidomethyl)	1	1	Q01705	Q01705	Neurogenic locus notch homolog protein 1 OS=Mus musculus OX=10090 GN=Notch1 PE=1 SV=3	0	2	2	1	0	1	1	1	652.762	1304.52	1304.51	5.11814	0.00333833	0	0	229146	HCD (High Energy Collision Dissociation)	MS2	8.08164	100	15.376	6020	6020	6017	FP022421_1.raw	0/0		1.66987	433.347	245.717	245.717	0.021386	0.00175061	0	0
FALSE	High	PMI-Byonic	PMI-Byonic (A2)	A	2	Unambiguous	GVYCEINTDECASSPCLHNGHCMDKINE	[E].GVYcEInTDEcASsPcLHNGHcMDKINE.[F]	C4(Carbamidomethyl); N7(Deamidated); C11(Carbamidomethyl); S14(Hex(1)Pent(2)); C16(Carbamidomethyl); C22(Carbamidomethyl)	1	1	Q01705	Q01705	Neurogenic locus notch homolog protein 1 OS=Mus musculus OX=10090 GN=Notch1 PE=1 SV=3	4	4	4	1	0	1	1	1	935.128	3737.49	3737.45	9.14938	0.00854885	0	0	264860	HCD (High Energy Collision Dissociation)	MS2	62.3728	100	11.3943	4318	4318	4310	FP022421_1.raw	0/0		3.45807	432.785	432.785	0	0.000348282	3.14965e-05	0	0
FALSE	Medium	PMI-Byonic	PMI-Byonic (A2)	A	2	Unambiguous	INTDECASSPCLHNGHCMDKINE	[E].INTDEcASsPcLHnGHcMDKINE.[F]	C6(Carbamidomethyl); S9(Hex(1)Pent(2)R0); C11(Carbamidomethyl); N14(Deamidated); C17(Carbamidomethyl)	1	1	Q01705	Q01705	Neurogenic locus notch homolog protein 1 OS=Mus musculus OX=10090 GN=Notch1 PE=1 SV=3	3	4	4	1	0	1	1	1	783.313	3130.23	3129.23	320.16	0.250463	0	0	238366	HCD (High Energy Collision Dissociation)	MS2	12.2421	100	10.8291	4077	4077	4068	FP022421_1.raw	0/0		0.171955	168.632	168.632	1.2	0.673046	0.0196557	0	0
FALSE	High	PMI-Byonic	PMI-Byonic (A2)	A	2	Unambiguous	FQCQCPKGFNGHLCQYDVDECASTPCKNGAKCLDGPNTYTCVCTE	[E].FQcQcPKGFnGHLcQYDVDEcAsTPcKNGAKcLDGPNTYTcVcTE.[G]	C3(Carbamidomethyl); C5(Carbamidomethyl); N10(Deamidated); C14(Carbamidomethyl); C21(Carbamidomethyl); S23(Hex(1)Pent(2)); C26(Carbamidomethyl); C32(Carbamidomethyl); C41(Carbamidomethyl); C43(Carbamidomethyl)	1	1	Q01705	Q01705	Neurogenic locus notch homolog protein 1 OS=Mus musculus OX=10090 GN=Notch1 PE=1 SV=3	4	5	5	1	0	1	1	1	1156.27	5777.31	5774.31	519.209	0.599614	0	0	288739	HCD (High Energy Collision Dissociation)	MS2	36.8766	100	13.2359	5107	5107	5101	FP022421_1.raw	0/0		0.638057	92.8675	92.8675	0	0.230114	0.00732761	0	0
FALSE	High	PMI-Byonic	PMI-Byonic (A2)	A	2	Unambiguous	GYHDPTCLSE	[E].GYHDPTcLSE.[V]	C7(Carbamidomethyl)	1	1	Q01705	Q01705	Neurogenic locus notch homolog protein 1 OS=Mus musculus OX=10090 GN=Notch1 PE=1 SV=3	0	2	2	1	0	1	1	1	589.745	1178.48	1178.48	3.0505	0.00179747	0	0	610898	HCD (High Energy Collision Dissociation)	MS2	19.1056	100	9.89822	3680	3680	3678	FP022421_1.raw	0/0		3.23368	481.182	324.487	324.487	0.000583871	7.40348e-05	0	0
FALSE	High	PMI-Byonic	PMI-Byonic (A2)	A	2	Unambiguous	GYHDPTCLSE	[E].GYHDPTcLSE.[V]	C7(Carbamidomethyl)	1	1	Q01705	Q01705	Neurogenic locus notch homolog protein 1 OS=Mus musculus OX=10090 GN=Notch1 PE=1 SV=3	0	2	2	1	0	1	1	1	589.744	1178.48	1178.48	2.84333	0.0016754	0	0	610916	HCD (High Energy Collision Dissociation)	MS2	35.135	100	9.7906	3636	3636	3633	FP022421_1.raw	0/0		4.39822	541.196	325.586	325.586	3.9974e-05	6.64612e-06	0	0
[truncated: 7 more columns]

## Sheet: FP031221_10
Checked	Confidence	Identifying Node Type	Identifying Node	Search ID	Identifying Node No	PSM Ambiguity	Sequence	Annotated Sequence	Modifications	# Protein Groups	# Proteins	Master Protein Accessions	Protein Accessions	Protein Descriptions	# Missed Cleavages	Charge	Original Precursor Charge	DeltaScore	DeltaCn	Rank	Search Engine Rank	Concatenated Rank	m/z [Da]	MH+ [Da]	Theo. MH+ [Da]	DeltaM [ppm]	Deltam/z [Da]	Matched Ions	Total Ions	Intensity	Activation Type	MS Order	Isolation Interference [%]	Ion Inject Time [ms]	RT [min]	First Scan	Last Scan	Master Scan(s)	Spectrum File	Ions Matched	Annotation	|Log Prob|	Byonic Score	Delta Byonic Score	Delta Mod Score	PEP 2D	q-Value 2D	FDR 2D	Peptide Group FDR 2D
FALSE	High	PMI-Byonic	PMI-Byonic (A2)	A	2	Unambiguous	YKCRCPPGWSGKSCQQAD	[E].YKcRcPPGWSGKScQQAD.[P]	C3(Carbamidomethyl); C5(Carbamidomethyl); C14(Carbamidomethyl)	1	1	Q01705	Q01705	Neurogenic locus notch homolog protein 1 OS=Mus musculus OX=10090 GN=Notch1 PE=1 SV=3	0	2	2	1	0	1	1	1	547.775	1094.54	2184.94	-499051	-545.197	0	0	53970	HCD (High Energy Collision Dissociation)	MS2	95.1949	100	6.6924	2394	2394	2393	FP031221_10.raw	0/0		2.15939	285.739	285.739	285.739	0.006928	0.000314477	0	0
FALSE	High	PMI-Byonic	PMI-Byonic (A2)	A	2	Unambiguous	YKCRCPPGWSGKSCQQADPCASNPCANGGQCLPFESSYICRCPPGFHGPTCRQDVNECSQNPGLCRHGGTCHNE	[E].YKcRcPPGWsGKscQQADPcASNPcANGGQcLPFESSYIcRcPPGFHGPTcRQDVNEcSQNPGLcRHGGTcHNE.[I]	C3(Carbamidomethyl); C5(Carbamidomethyl); S10(Hex(1)Pent(2)); S13(Fuc(1)); C14(Carbamidomethyl); C20(Carbamidomethyl); C25(Carbamidomethyl); C31(Carbamidomethyl); C40(Carbamidomethyl); C42(Carbamidomethyl); C51(Carbamidomethyl); C58(Carbamidomethyl); C65(Carbamidomethyl); C71(Carbamidomethyl)	1	1	Q01705	Q01705	Neurogenic locus notch homolog protein 1 OS=Mus musculus OX=10090 GN=Notch1 PE=1 SV=3	3	6	6	1	0	1	1	1	1535.14	9205.78	9199.77	652.906	1.0011	0	0	1.02631e+06	HCD (High Energy Collision Dissociation)	MS2	19.4197	100	10.7008	4107	4107	4105	FP031221_10.raw	0/0		1.41679	314.57	314.57	1.2	0.0383006	0.00184728	0	0
FALSE	High	PMI-Byonic	PMI-Byonic (A2)	A	2	Unambiguous	YKCRCPPGWSGKSCQQADPCASNPCANGGQCLPFESSYICRCPPGFHGPTCRQDVNECSQNPGLCRHGGTCHNE	[E].YKcRcPPGWsGKScQQADPcAsNPcAnGGQcLPFESSYIcRcPPGFHGPTcRQDVNEcSQNPGLcRHGGTcHNE.[I]	C3(Carbamidomethyl); C5(Carbamidomethyl); S10(HexNAc(1)Hex(1)Fuc(1)); C14(Carbamidomethyl); C20(Carbamidomethyl); S22(Hex(1)); C25(Carbamidomethyl); N27(Oxidation); C31(Carbamidomethyl); C40(Carbamidomethyl); C42(Carbamidomethyl); C51(Carbamidomethyl); C58(Carbamidomethyl); C65(Carbamidomethyl); C71(Carbamidomethyl)	1	1	Q01705	Q01705	Neurogenic locus notch homolog protein 1 OS=Mus musculus OX=10090 GN=Notch1 PE=1 SV=3	3	2	2	1	0	1	1	1	932.987	1864.97	9316.81	-799828	-3725.92	0	0	1.01606e+06	HCD (High Energy Collision Dissociation)	MS2	25.9881	100	10.7129	4112	4112	4108	FP031221_10.raw	0/0		1.93446	363.913	363.913	0	0.0116289	0.000716662	0	0
FALSE	High	PMI-Byonic	PMI-Byonic (A2)	A	2	Ambiguous	YKCRCPPGWSGKSCQQADPCASNPCANGGQCLPFE	[E].YKcRcPPGWsGKScQQADPcASNPcANGGQcLPFE.[S]	C3(Carbamidomethyl); C5(Carbamidomethyl); S10(Hex(1)Pent(2)); C14(Carbamidomethyl); C20(Carbamidomethyl); C25(Carbamidomethyl); C31(Carbamidomethyl)	1	1	Q01705	Q01705	Neurogenic locus notch homolog protein 1 OS=Mus musculus OX=10090 GN=Notch1 PE=1 SV=3	0	4	4	0.3863	0	1	1	1	1118.46	4470.82	4470.81	1.02032	0.00114042	0	0	507202	HCD (High Energy Collision Dissociation)	MS2	8.92516	100	10.7898	4145	4145	4141	FP031221_10.raw	0/0		9.05864	650.6	650.6	3.6	8.73689e-10	9.61053e-11	0	0
FALSE	High	PMI-Byonic	PMI-Byonic (A2)	A	2	Unambiguous	YKCRCPPGWSGKSCQQADPCASNPCANGGQCLPFE	[E].YKcRcPPGWSGKscQQADPcASNPcANGGQcLPFE.[S]	C3(Carbamidomethyl); C5(Carbamidomethyl); S13(Hex(1)Pent(2)); C14(Carbamidomethyl); C20(Carbamidomethyl); C25(Carbamidomethyl); C31(Carbamidomethyl)	1	1	Q01705	Q01705	Neurogenic locus notch homolog protein 1 OS=Mus musculus OX=10090 GN=Notch1 PE=1 SV=3	0	4	4	1	0	1	1	1	1118.46	4470.83	4470.81	4.62443	0.00516874	0	0	788679	HCD (High Energy Collision Dissociation)	MS2	0	100	10.907	4195	4195	4194	FP031221_10.raw	0/0		7.98732	633.311	633.311	3.26717	1.02962e-08	9.28632e-10	0	0
FALSE	High	PMI-Byonic	PMI-Byonic (A2)	A	2	Unambiguous	YKCRCPPGWSGKSCQQADPCASNPCANGGQCLPFE	[E].YKcRcPPGWsGKScQQADPcASNPcAnGGQcLPFE.[S]	C3(Carbamidomethyl); C5(Carbamidomethyl); S10(Hex(1)Pent(2)); C14(Carbamidomethyl); C20(Carbamidomethyl); C25(Carbamidomethyl); N27(Deamidated); C31(Carbamidomethyl)	1	1	Q01705	Q01705	Neurogenic locus notch homolog protein 1 OS=Mus musculus OX=10090 GN=Notch1 PE=1 SV=3	0	4	4	1	0	1	1	1	1118.71	4471.83	4471.8	7.1059	0.00794403	0	0	2.98098e+06	HCD (High Energy Collision Dissociation)	MS2	0	83.8209	11.0344	4250	4250	4249	FP031221_10.raw	0/0		10.4509	758.462	758.462	3.6	3.54096e-11	6.10044e-12	0	0
FALSE	High	PMI-Byonic	PMI-Byonic (A2)	A	2	Unambiguous	YKCRCPPGWSGKSCQQADPCASNPCANGGQCLPFE	[E].YKcRcPPGWSGKscQQADPcASNPcAnGGQcLPFE.[S]	C3(Carbamidomethyl); C5(Carbamidomethyl); S13(Hex(1)Pent(2)); C14(Carbamidomethyl); C20(Carbamidomethyl); C25(Carbamidomethyl); N27(Deamidated); C31(Carbamidomethyl)	1	1	Q01705	Q01705	Neurogenic locus notch homolog protein 1 OS=Mus musculus OX=10090 GN=Notch1 PE=1 SV=3	0	4	4	1	0	1	1	1	1118.71	4471.82	4471.8	5.68641	0.00635712	0	0	1.25192e+06	HCD (High Energy Collision Dissociation)	MS2	0	100	11.1618	4305	4305	4304	FP031221_10.raw	0/0		10.9873	760.83	760.83	0	1.02962e-11	7.97113e-13	0	0
FALSE	High	PMI-Byonic	PMI-Byonic (A2)	A	2	Unambiguous	YKCRCPPGWSGKSCQQADPCASNPCANGGQCLPFESSYICRCPPGFHGPTCRQDVNE	[E].YKcRcPPGWsGKScQQADPcASNPcANGGQcLPFESSYIcRcPPGFHGPTcRQDVNE.[C]	C3(Carbamidomethyl); C5(Carbamidomethyl); S10(Hex(1)Pent(2)); C14(Carbamidomethyl); C20(Carbamidomethyl); C25(Carbamidomethyl); C31(Carbamidomethyl); C40(Carbamidomethyl); C42(Carbamidomethyl); C51(Carbamidomethyl)	1	1	Q01705	Q01705	Neurogenic locus notch homolog protein 1 OS=Mus musculus OX=10090 GN=Notch1 PE=1 SV=3	2	6	6	1	0	1	1	1	1183	7092.97	7088.93	569.572	0.672943	0	0	674476	HCD (High Energy Collision Dissociation)	MS2	43.097	100	11.2716	4352	4352	4348	FP031221_10.raw	0/0		16.1396	1048.4	1048.4	3.6	7.25044e-17	1.42991e-17	0	0
FALSE	High	PMI-Byonic	PMI-Byonic (A2)	A	2	Unambiguous	YKCRCPPGWSGKSCQQADPCASNPCANGGQCLPFE	[E].YKcRcPPGWsGKScQQADPcASNPcAnGGQcLPFE.[S]	C3(Carbamidomethyl); C5(Carbamidomethyl); S10(Hex(1)Pent(2)); C14(Carbamidomethyl); C20(Carbamidomethyl); C25(Carbamidomethyl); N27(Deamidated); C31(Carbamidomethyl)	1	1	Q01705	Q01705	Neurogenic locus notch homolog protein 1 OS=Mus musculus OX=10090 GN=Notch1 PE=1 SV=3	0	4	4	1	0	1	1	1	1118.96	4472.82	4471.8	229.419	0.256479	0	0	696590	HCD (High Energy Collision Dissociation)	MS2	0	100	11.3039	4366	4366	4359	FP031221_10.raw	0/0		5.38835	532.715	532.715	0.265889	4.08933e-06	2.61585e-07	0	0
FALSE	High	PMI-Byonic	PMI-Byonic (A2)	A	2	Unambiguous	YKCRCPPGWSGKSCQQADPCASNPCANGGQCLPFESSYICRCPPGFHGPTCRQDVNE	[E].YKcRcPPGWsGKScQQADPcASNPcANGGQcLPFESSYIcRcPPGFHGPTcRQDVNE.[C]	C3(Carbamidomethyl); C5(Carbamidomethyl); S10(Hex(1)Pent(2)); C14(Carbamidomethyl); C20(Carbamidomethyl); C25(Carbamidomethyl); C31(Carbamidomethyl); C40(Carbamidomethyl); C42(Carbamidomethyl); C51(Carbamidomethyl)	1	1	Q01705	Q01705	Neurogenic locus notch homolog protein 1 OS=Mus musculus OX=10090 GN=Notch1 PE=1 SV=3	2	6	6	1	0	1	1	1	1183	7092.96	7088.93	567.816	0.670868	0	0	1.56124e+06	HCD (High Energy Collision Dissociation)	MS2	30.9581	100	11.3968	4405	4405	4403	FP031221_10.raw	0/0		18.211	1111.93	1111.93	3.6	6.15237e-19	1.28561e-19	0	0
FALSE	High	PMI-Byonic	PMI-Byonic (A2)	A	2	Unambiguous	YKCRCPPGWSGKSCQQADPCASNPCANGGQCLPFE	[E].YKcRcPPGWsGKScQQADPcASNPcAnGGQcLPFE.[S]	C3(Carbamidomethyl); C5(Carbamidomethyl); S10(Hex(1)Pent(2)); C14(Carbamidomethyl); C20(Carbamidomethyl); C25(Carbamidomethyl); N27(Deamidated); C31(Carbamidomethyl)	1	1	Q01705	Q01705	Neurogenic locus notch homolog protein 1 OS=Mus musculus OX=10090 GN=Notch1 PE=1 SV=3	0	4	4	1	0	1	1	1	1119.46	4474.82	4471.8	676.339	0.756113	0	0	380854	HCD (High Energy Collision Dissociation)	MS2	68.1273	100	11.4642	4434	4434	4425	FP031221_10.raw	0/0		3.99421	306.014	306.014	3.6	0.000101342	3.66765e-06	0	0
FALSE	High	PMI-Byonic	PMI-Byonic (A2)	A	2	Unambiguous	YKCRCPPGWSGKSCQQADPCASNPCANGGQCLPFESSYICRCPPGFHGPTCRQDVNE	[E].YKcRcPPGWSGKscQQADPcASNPcAnGGQcLPFESSYIcRcPPGFHGPTcRQDVNE.[C]	C3(Carbamidomethyl); C5(Carbamidomethyl); S13(Hex(1)Pent(2)); C14(Carbamidomethyl); C20(Carbamidomethyl); C25(Carbamidomethyl); N27(Deamidated); C31(Carbamidomethyl); C40(Carbamidomethyl); C42(Carbamidomethyl); C51(Carbamidomethyl)	1	1	Q01705	Q01705	Neurogenic locus notch homolog protein 1 OS=Mus musculus OX=10090 GN=Notch1 PE=1 SV=3	2	6	6	1	0	1	1	1	1183.17	7093.95	7089.92	569.131	0.672515	0	0	2.81924e+06	HCD (High Energy Collision Dissociation)	MS2	0	66.4163	11.5263	4460	4460	4458	FP031221_10.raw	0/0		18.1396	1123.35	1123.35	0	7.25044e-19	2.84506e-19	0	0
FALSE	High	PMI-Byonic	PMI-Byonic (A2)	A	2	Ambiguous	YKCRCPPGWSGKSCQQADPCASNPCANGGQCLPFESSYICRCPPGFHGPTCRQDVNECSQNPGLCRHGGTCHNE	[E].YKcRcPPGWsGKScQQADPcASNPcANGGQcLPFESSYIcRcPPGFHGPTcRQDVNEcSQnPGLcRHGGTcHNE.[I]	C3(Carbamidomethyl); C5(Carbamidomethyl); S10(Hex(1)Pent(1)R0); C14(Carbamidomethyl); C20(Carbamidomethyl); C25(Carbamidomethyl); C31(Carbamidomethyl); C40(Carbamidomethyl); C42(Carbamidomethyl); C51(Carbamidomethyl); C58(Carbamidomethyl); N61(Oxidation); C65(Carbamidomethyl); C71(Carbamidomethyl)	1	1	Q01705	Q01705	Neurogenic locus notch homolog protein 1 OS=Mus musculus OX=10090 GN=Notch1 PE=1 SV=3	3	4	4		0	2	2	2	1118.46	4470.82	8937.67	-499778	-1116.71	0	0	507202	HCD (High Energy Collision Dissociation)	MS2	8.92516	100	10.7898	4145	4145	4141	FP031221_10.raw	0/0		5.55654	569.603	569.603	1.13687e-13	2.77624e-06	2.38102e-07	0	0
FALSE	High	PMI-Byonic	PMI-Byonic (A2)	A	2	Unambiguous	YKCRCPPGWSGKSCQQADPCASNPCANGGQCLPFESSYICRCPPGFHGPTCRQDVNE	[E].YKcRcPPGWsGKScQQADPcASNPcAnGGQcLPFESSYIcRcPPGFHGPTcRQDVNE.[C]	C3(Carbamidomethyl); C5(Carbamidomethyl); S10(Hex(1)Pent(2)); C14(Carbamidomethyl); C20(Carbamidomethyl); C25(Carbamidomethyl); N27(Deamidated); C31(Carbamidomethyl); C40(Carbamidomethyl); C42(Carbamidomethyl); C51(Carbamidomethyl)	1	1	Q01705	Q01705	Neurogenic locus notch homolog protein 1 OS=Mus musculus OX=10090 GN=Notch1 PE=1 SV=3	2	6	6	1	0	1	1	1	1183.33	7094.95	7089.92	709.212	0.838042	0	0	642249	HCD (High Energy Collision Dissociation)	MS2	37.5371	100	11.6598	4518	4518	4513	FP031221_10.raw	0/0		13.211	852.842	852.842	3.6	6.15237e-14	1.02812e-14	0	0
FALSE	High	PMI-Byonic	PMI-Byonic (A2)	A	2	Unambiguous	YKCRCPPGWSGKSCQQAD	[E].YKcRcPPGWSGKScQQAD.[P]	C3(Carbamidomethyl); C5(Carbamidomethyl); C14(Carbamidomethyl)	1	1	Q01705	Q01705	Neurogenic locus notch homolog protein 1 OS=Mus musculus OX=10090 GN=Notch1 PE=1 SV=3	0	4	4	1	0	1	1	1	546.992	2184.94	2184.94	3.33672	0.00182263	0	0	247730	HCD (High Energy Collision Dissociation)	MS2	32.8519	100	6.70442	2399	2399	2396	FP031221_10.raw	0/0		1.77203	273.991	273.991	273.991	0.0169032	0.00088773	0	0
FALSE	High	PMI-Byonic	PMI-Byonic (A2)	A	2	Unambiguous	YKCRCPPGWSGKSCQQAD	[E].YKcRcPPGWSGKScQQAD.[P]	C3(Carbamidomethyl); C5(Carbamidomethyl); C14(Carbamidomethyl)	1	1	Q01705	Q01705	Neurogenic locus notch homolog protein 1 OS=Mus musculus OX=10090 GN=Notch1 PE=1 SV=3	0	4	4	1	0	1	1	1	546.99	2184.94	2184.94	1.32544	0.000724001	0	0	489904	HCD (High Energy Collision Dissociation)	MS2	77.918	100	6.82423	2450	2450	2445	FP031221_10.raw	0/0		1.92847	262.988	262.988	262.988	0.0117903	0.000761677	0	0
FALSE	High	PMI-Byonic	PMI-Byonic (A2)	A	2	Unambiguous	YKCRCPPGWSGKSCQQADPCASNPCANGGQCLPFESSYICRCPPGFHGPTCRQDVNE	[E].YKcrcPPGWsGKScQQADPcASNPcANGGqcLPFESSYIcRcPPGFHGPTcRQDVNE.[C]	C3(Carbamidomethyl); R4(Deamidated); C5(Carbamidomethyl); S10(Hex(1)Pent(2)); C14(Carbamidomethyl); C20(Carbamidomethyl); C25(Carbamidomethyl); Q30(Deamidated); C31(Carbamidomethyl); C40(Carbamidomethyl); C42(Carbamidomethyl); C51(Carbamidomethyl)	1	1	Q01705	Q01705	Neurogenic locus notch homolog protein 1 OS=Mus musculus OX=10090 GN=Notch1 PE=1 SV=3	2	6	6	1	0	1	1	1	1183.5	7095.96	7090.9	712.882	0.842497	0	0	311716	HCD (High Energy Collision Dissociation)	MS2	72.2643	100	11.7928	4575	4575	4568	FP031221_10.raw	0/0		2.41151	224.032	224.032	3.6	0.00387692	0.000165324	0	0
FALSE	High	PMI-Byonic	PMI-Byonic (A2)	A	2	Unambiguous	YKCRCPPGWSGKSCQQADPCASNPCANGGQCLPFESSYICRCPPGFHGPTCRQDVNE	[E].YKcRcPPGWSGKScQQADPcASNPcANGGQcLPFESSYIcRcPPGFHGPtcRQDVNE.[C]	C3(Carbamidomethyl); C5(Carbamidomethyl); C14(Carbamidomethyl); C20(Carbamidomethyl); C25(Carbamidomethyl); C31(Carbamidomethyl); C40(Carbamidomethyl); C42(Carbamidomethyl); T50(Hex(1)Pent(2)); C51(Carbamidomethyl)	1	1	Q01705	Q01705	Neurogenic locus notch homolog protein 1 OS=Mus musculus OX=10090 GN=Notch1 PE=1 SV=3	2	5	5	1	0	1	1	1	1014	5065.98	7088.93	-285368	-404.591	0	0	487724	HCD (High Energy Collision Dissociation)	MS2	59.3337	100	11.7885	4573	4573	4568	FP031221_10.raw	0/0		5.8194	428.24	428.24	2.80732	1.51565e-06	1.0101e-07	0	0
FALSE	High	PMI-Byonic	PMI-Byonic (A2)	A	2	Unambiguous	PCASNPCANGGQCLPFESSYICRCPPGFHGPTCRQDVNECSQNPGLCRHGGTCHNE	[D].PcASNPcANGGQcLPFEssYIcRcPPGFHGPTcRQDVNEcSQNPGLcRHGGTcHNE.[I]	C2(Carbamidomethyl); C7(Carbamidomethyl); C13(Carbamidomethyl); S18(Fuc(1)); S19(Hex(1)Pent(2)); C22(Carbamidomethyl); C24(Carbamidomethyl); C33(Carbamidomethyl); C40(Carbamidomethyl); C47(Carbamidomethyl); C53(Carbamidomethyl)	1	1	Q01705	Q01705	Neurogenic locus notch homolog protein 1 OS=Mus musculus OX=10090 GN=Notch1 PE=1 SV=3	3	6	6	1	0	1	1	1	1173.49	7035.93	7033.85	295.815	0.346786	0	0	432360	HCD (High Energy Collision Dissociation)	MS2	63.4136	100	10.8942	4190	4190	4183	FP031221_10.raw	0/0		2.6597	298.953	298.953	0	0.00218929	0.000105426	0	0
FALSE	High	PMI-Byonic	PMI-Byonic (A2)	A	2	Unambiguous	PCASNPCANGGQCLPFESSYICRCPPGFHGPTCRQDVNECSQNPGLCRHGGTCHNE	[D].PcASNPcAnGGQcLPFEsSYIcRcPPGFHGPTcRQDVNEcsQNPGLcRHGGTcHNE.[I]	C2(Carbamidomethyl); C7(Carbamidomethyl); N9(Deamidated); C13(Carbamidomethyl); S18(Fuc(1)); C22(Carbamidomethyl); C24(Carbamidomethyl); C33(Carbamidomethyl); C40(Carbamidomethyl); S41(Hex(1)Pent(2)); C47(Carbamidomethyl); C53(Carbamidomethyl)	1	1	Q01705	Q01705	Neurogenic locus notch homolog protein 1 OS=Mus musculus OX=10090 GN=Notch1 PE=1 SV=3	3	6	6	1	0	1	1	1	1173.98	7038.87	7034.84	572.975	0.671797	0	0	381764	HCD (High Energy Collision Dissociation)	MS2	43.8817	100	11.0732	4267	4267	4260	FP031221_10.raw	0/0		4.46931	486.035	486.035	0	3.39387e-05	1.61026e-06	0	0
FALSE	High	PMI-Byonic	PMI-Byonic (A2)	A	2	Unambiguous	SSYICRCPPGFHGPTCRQDVNECSQNPGLCRHGGTCHNE	[E].SSYIcRcPPGFHGPtcRQDVNEcSQNPGLcRHGGTcHNE.[I]	C5(Carbamidomethyl); C7(Carbamidomethyl); T15(Fuc(1)); C16(Carbamidomethyl); C23(Carbamidomethyl); C30(Carbamidomethyl); C36(Carbamidomethyl)	1	1	Q01705	Q01705	Neurogenic locus notch homolog protein 1 OS=Mus musculus OX=10090 GN=Notch1 PE=1 SV=3	2	6	6	1	0	1	1	1	792.172	4748	4747.98	4.61707	0.00365362	0	0	1.86719e+06	HCD (High Energy Collision Dissociation)	MS2	0	54.4976	8.55866	3187	3187	3186	FP031221_10.raw	0/0		12.8133	894.087	894.087	0	1.53699e-13	2.12029e-14	0	0
FALSE	High	PMI-Byonic	PMI-Byonic (A2)	A	2	Unambiguous	SSYICRCPPGFHGPTCRQDVNE	[E].SSYIcRcPPGFHGPTcRQDVNE.[C]	C5(Carbamidomethyl); C7(Carbamidomethyl); C16(Carbamidomethyl)	1	1	Q01705	Q01705	Neurogenic locus notch homolog protein 1 OS=Mus musculus OX=10090 GN=Notch1 PE=1 SV=3	1	4	4	1	0	1	1	1	660.042	2637.14	2637.14	2.19289	0.00144574	0	0	6350306	HCD (High Energy Collision Dissociation)	MS2	0.724927	39.2799	9.19432	3459	3459	3458	FP031221_10.raw	0/0		12.8215	807.944	698.847	698.847	1.50829e-13	1.59031e-14	0	0
FALSE	High	PMI-Byonic	PMI-Byonic (A2)	A	2	Unambiguous	SSYICRCPPGFHGPTCRQDVNE	[E].SSYIcRcPPGFHGPTcRQDVNE.[C]	C5(Carbamidomethyl); C7(Carbamidomethyl); C16(Carbamidomethyl)	1	1	Q01705	Q01705	Neurogenic locus notch homolog protein 1 OS=Mus musculus OX=10090 GN=Notch1 PE=1 SV=3	1	3	3	1	0	1	1	1	879.72	2637.14	2637.14	1.87396	0.0016473	0	0	262194	HCD (High Energy Collision Dissociation)	MS2	0	100	9.13021	3432	3432	3425	FP031221_10.raw	0/0		14.2083	911.071	784.833	784.833	6.19002e-15	9.91994e-16	0	0
FALSE	High	PMI-Byonic	PMI-Byonic (A2)	A	2	Unambiguous	SSYICRCPPGFHGPTCRQDVNECSQNPGLCRHGGTCHNE	[E].SSYIcRcPPGFHGPTcRQDVNEcsQNPGLcRHGGTcHNE.[I]	C5(Carbamidomethyl); C7(Carbamidomethyl); C16(Carbamidomethyl); C23(Carbamidomethyl); S24(Fuc(1)); C30(Carbamidomethyl); C36(Carbamidomethyl)	1	1	Q01705	Q01705	Neurogenic locus notch homolog protein 1 OS=Mus musculus OX=10090 GN=Notch1 PE=1 SV=3	2	5	5	1	0	1	1	1	950.401	4747.98	4747.98	0.454889	0.000431961	0	0	306310	HCD (High Energy Collision Dissociation)	MS2	0	100	8.58435	3198	3198	3197	FP031221_10.raw	0/0		8.826	665.086	665.086	0	1.49278e-09	1.57064e-10	0	0
FALSE	High	PMI-Byonic	PMI-Byonic (A2)	A	2	Unambiguous	SSYICRCPPGFHGPTCRQDVNE	[E].SSYIcRcPPGFHGPTcRQDVNE.[C]	C5(Carbamidomethyl); C7(Carbamidomethyl); C16(Carbamidomethyl)	1	1	Q01705	Q01705	Neurogenic locus notch homolog protein 1 OS=Mus musculus OX=10090 GN=Notch1 PE=1 SV=3	1	4	4	1	0	1	1	1	660.041	2637.14	2637.14	1.63742	0.00107953	0	0	992367	HCD (High Energy Collision Dissociation)	MS2	6.44669	100	9.06991	3406	3406	3403	FP031221_10.raw	0/0		9.81548	651.119	540.6	540.6	1.52938e-10	1.95293e-11	0	0
FALSE	High	PMI-Byonic	PMI-Byonic (A2)	A	2	Unambiguous	SSYICRCPPGFHGPTCRQDVNE	[E].SSYIcRcPPGFHGPTcRQDVNE.[C]	C5(Carbamidomethyl); C7(Carbamidomethyl); C16(Carbamidomethyl)	1	1	Q01705	Q01705	Neurogenic locus notch homolog protein 1 OS=Mus musculus OX=10090 GN=Notch1 PE=1 SV=3	1	4	4	1	0	1	1	1	660.041	2637.14	2637.14	1.35969	0.00089642	0	0	1160344	HCD (High Energy Collision Dissociation)	MS2	0	100	9.33202	3519	3519	3513	FP031221_10.raw	0/0		9.82151	662.309	563.064	563.064	1.50829e-10	1.56056e-11	0	0
FALSE	High	PMI-Byonic	PMI-Byonic (A2)	A	2	Unambiguous	SSYICRCPPGFHGPTCRQDVNECSQNPGLCRHGGTCHNE	[E].SSYIcRcPPGFHGPtcRQDVNEcSQNPGLcRHGGTcHNE.[I]	C5(Carbamidomethyl); C7(Carbamidomethyl); T15(Fuc(1)); C16(Carbamidomethyl); C23(Carbamidomethyl); C30(Carbamidomethyl); C36(Carbamidomethyl)	1	1	Q01705	Q01705	Neurogenic locus notch homolog protein 1 OS=Mus musculus OX=10090 GN=Notch1 PE=1 SV=3	2	6	6	1	0	1	1	1	792.673	4751	4747.98	637.237	0.504264	0	0	252027	HCD (High Energy Collision Dissociation)	MS2	8.04741	100	8.32339	3086	3086	3077	FP031221_10.raw	0/0		5.74475	559.046	559.046	0	1.79989e-06	1.30664e-07	0	0
FALSE	High	PMI-Byonic	PMI-Byonic (A2)	A	2	Unambiguous	SSYICRCPPGFHGPTCRQDVNECSQNPGLCRHGGTCHNE	[E].SSYIcRcPPGFHGPtcRQDVNEcSQNPGLcRHGGTcHNE.[I]	C5(Carbamidomethyl); C7(Carbamidomethyl); T15(Fuc(1)); C16(Carbamidomethyl); C23(Carbamidomethyl); C30(Carbamidomethyl); C36(Carbamidomethyl)	1	1	Q01705	Q01705	Neurogenic locus notch homolog protein 1 OS=Mus musculus OX=10090 GN=Notch1 PE=1 SV=3	2	6	6	1	0	1	1	1	792.507	4750	4747.98	427.212	0.338065	0	0	410194	HCD (High Energy Collision Dissociation)	MS2	34.5839	100	9.08506	3413	3413	3403	FP031221_10.raw	0/0		1.38205	206.249	206.249	0	0.041491	0.00200034	0	0
FALSE	High	PMI-Byonic	PMI-Byonic (A2)	A	2	Unambiguous	SSYICRCPPGFHGPTCRQDVNECSQNPGLCRHGGTCHNE	[E].SSYIcRcPPGFHGPtcRQDVNEcSQNPGLcRHGGTcHNE.[I]	C5(Carbamidomethyl); C7(Carbamidomethyl); T15(Fuc(1)); C16(Carbamidomethyl); C23(Carbamidomethyl); C30(Carbamidomethyl); C36(Carbamidomethyl)	1	1	Q01705	Q01705	Neurogenic locus notch homolog protein 1 OS=Mus musculus OX=10090 GN=Notch1 PE=1 SV=3	2	5	5	1	0	1	1	1	950.806	4750	4747.98	426.469	0.404973	0	0	455120	HCD (High Energy Collision Dissociation)	MS2	37.5674	100	8.34479	3095	3095	3088	FP031221_10.raw	0/0		6.76071	588.342	588.342	0	1.73495e-07	1.49624e-08	0	0
FALSE	High	PMI-Byonic	PMI-Byonic (A2)	A	2	Unambiguous	SSYICRCPPGFHGPTCRQDVNECSQNPGLCRHGGTCHNE	[E].SSYIcRcPPGFHGPtcRQDVNEcSQNPGLcRHGGTcHNE.[I]	C5(Carbamidomethyl); C7(Carbamidomethyl); T15(Fuc(1)); C16(Carbamidomethyl); C23(Carbamidomethyl); C30(Carbamidomethyl); C36(Carbamidomethyl)	1	1	Q01705	Q01705	Neurogenic locus notch homolog protein 1 OS=Mus musculus OX=10090 GN=Notch1 PE=1 SV=3	2	5	5	1	0	1	1	1	951.206	4752	4747.98	847.341	0.804631	0	0	476797	HCD (High Energy Collision Dissociation)	MS2	31.9147	100	8.71114	3252	3252	3250	FP031221_10.raw	0/0		3.42349	250.767	250.767	0	0.000377144	1.22168e-05	0	0
FALSE	High	PMI-Byonic	PMI-Byonic (A2)	A	2	Unambiguous	SSYICRCPPGFHGPTCRQDVNECSQNPGLCRHGGTCHNE	[E].SSYIcRcPPGFHGPtcRQDVNEcSQNPGLcRHGGTcHNE.[I]	C5(Carbamidomethyl); C7(Carbamidomethyl); T15(Fuc(1)); C16(Carbamidomethyl); C23(Carbamidomethyl); C30(Carbamidomethyl); C36(Carbamidomethyl)	1	1	Q01705	Q01705	Neurogenic locus notch homolog protein 1 OS=Mus musculus OX=10090 GN=Notch1 PE=1 SV=3	2	6	6	1	0	1	1	1	792.172	4747.99	4747.98	3.84577	0.00304327	0	0	309797	HCD (High Energy Collision Dissociation)	MS2	7.50091	100	8.79311	3287	3287	3286	FP031221_10.raw	0/0		5.35299	430.705	430.705	0	4.43619e-06	3.33069e-07	0	0
FALSE	High	PMI-Byonic	PMI-Byonic (A2)	A	2	Unambiguous	SSYICRCPPGFHGPTCRQDVNECSQNPGLCRHGGTCHNE	[E].SSYIcRcPPGFHGPTcRQDVNEcsQNPGLcRHGGTcHNE.[I]	C5(Carbamidomethyl); C7(Carbamidomethyl); C16(Carbamidomethyl); C23(Carbamidomethyl); S24(Fuc(1)); C30(Carbamidomethyl); C36(Carbamidomethyl)	1	1	Q01705	Q01705	Neurogenic locus notch homolog protein 1 OS=Mus musculus OX=10090 GN=Notch1 PE=1 SV=3	2	6	6	1	0	1	1	1	792.175	4748.01	4747.98	7.7794	0.00615607	0	0	9224939	HCD (High Energy Collision Dissociation)	MS2	34.2439	8.76697	8.43694	3135	3135	3132	FP031221_10.raw	0/0		10.742	785.543	785.543	0	1.81131e-11	1.74258e-12	0	0
FALSE	High	PMI-Byonic	PMI-Byonic (A2)	A	2	Unambiguous	SSYICRCPPGFHGPTCRQDVNECSQNPGLCRHGGTCHNE	[E].SSYIcRcPPGFHGPtcRQDVNEcSQNPGLcRHGGTcHNE.[I]	C5(Carbamidomethyl); C7(Carbamidomethyl); T15(Fuc(1)); C16(Carbamidomethyl); C23(Carbamidomethyl); C30(Carbamidomethyl); C36(Carbamidomethyl)	1	1	Q01705	Q01705	Neurogenic locus notch homolog protein 1 OS=Mus musculus OX=10090 GN=Notch1 PE=1 SV=3	2	5	5	1	0	1	1	1	950.403	4747.99	4747.98	2.57596	0.00244612	0	0	1.66321e+06	HCD (High Energy Collision Dissociation)	MS2	0	58.7533	8.4582	3144	3144	3143	FP031221_10.raw	0/0		10.832	793.09	793.09	0	1.4722e-11	1.08129e-12	0	0
FALSE	High	PMI-Byonic	PMI-Byonic (A2)	A	2	Unambiguous	SSYICRCPPGFHGPTCRQDVNECSQNPGLCRHGGTCHNE	[E].SSYIcRcPPGFHGPTcRQDVNEcsQNPGLcRHGGTcHNE.[I]	C5(Carbamidomethyl); C7(Carbamidomethyl); C16(Carbamidomethyl); C23(Carbamidomethyl); S24(Fuc(1)); C30(Carbamidomethyl); C36(Carbamidomethyl)	1	1	Q01705	Q01705	Neurogenic locus notch homolog protein 1 OS=Mus musculus OX=10090 GN=Notch1 PE=1 SV=3	2	6	6	1	0	1	1	1	792.17	4747.98	4747.98	1.60901	0.00127325	0	0	212583	HCD (High Energy Collision Dissociation)	MS2	0	100	8.91312	3339	3339	3337	FP031221_10.raw	0/0		5.28167	430.744	430.744	0	5.2279e-06	3.86644e-07	0	0
FALSE	High	PMI-Byonic	PMI-Byonic (A2)	A	2	Unambiguous	SSYICRCPPGFHGPTCRQDVNECSQNPGLCRHGGTCHNE	[E].SSYIcRcPPGFHGPTcRQDVNEcSQNPGLcRHGGTcHNE.[I]	C5(Carbamidomethyl); C7(Carbamidomethyl); C16(Carbamidomethyl); C23(Carbamidomethyl); C30(Carbamidomethyl); C36(Carbamidomethyl)	1	1	Q01705	Q01705	Neurogenic locus notch homolog protein 1 OS=Mus musculus OX=10090 GN=Notch1 PE=1 SV=3	2	6	6	1	0	1	1	1	768.328	4604.93	4601.92	654.236	0.50179	0	0	340391	HCD (High Energy Collision Dissociation)	MS2	50.0902	100	8.42305	3129	3129	3121	FP031221_10.raw	0/0		2.60726	227.878	227.878	227.878	0.00247022	0.000135023	0	0
FALSE	High	PMI-Byonic	PMI-Byonic (A2)	A	2	Unambiguous	SSYICRCPPGFHGPTCRQDVNECSQNPGLCRHGGTCHNE	[E].SSYIcRcPPGFHGPtcRQDVNEcSQNPGLcRHGGTcHNE.[I]	C5(Carbamidomethyl); C7(Carbamidomethyl); T15(Fuc(1)); C16(Carbamidomethyl); C23(Carbamidomethyl); C30(Carbamidomethyl); C36(Carbamidomethyl)	1	1	Q01705	Q01705	Neurogenic locus notch homolog protein 1 OS=Mus musculus OX=10090 GN=Notch1 PE=1 SV=3	2	6	6	1	0	1	1	1	792.171	4747.99	4747.98	3.46012	0.0027381	0	0	492160	HCD (High Energy Collision Dissociation)	MS2	0	100	8.68321	3240	3240	3239	FP031221_10.raw	0/0		9.81333	714.137	714.137	0	1.53699e-10	2.14191e-11	0	0
FALSE	High	PMI-Byonic	PMI-Byonic (A2)	A	2	Unambiguous	IGSYRCACRATHTGPHCELPYVPCSPSPCQNGGTCRPTGDTTHE	[E].IGSYRcAcRATHTGPHcELPYVPcSPSPcQnGGtcRPTGDTTHE.[C]	C6(Carbamidomethyl); C8(Carbamidomethyl); C17(Carbamidomethyl); C24(Carbamidomethyl); C29(Carbamidomethyl); N31(Deamidated); T34(HexNAc(1)Hex(1)Fuc(1)NeuAc(1)); C35(Carbamidomethyl)	1	1	Q01705	Q01705	Neurogenic locus notch homolog protein 1 OS=Mus musculus OX=10090 GN=Notch1 PE=1 SV=3	2	4	4	1	0	1	1	1	1452.86	5808.42	5805.41	519.6	0.754123	0	0	532556	HCD (High Energy Collision Dissociation)	MS2	10.8418	100	9.89472	3763	3763	3755	FP031221_10.raw	0/0		3.46184	168.891	168.891	7.2	0.000345273	1.04013e-05	0	0
FALSE	High	PMI-Byonic	PMI-Byonic (A2)	A	2	Unambiguous	IGSYRCACRATHTGPHCELPYVPCSPSPCQNGGTCRPTGDTTHE	[E].IGSYRcAcRAThTGPHcELPYVPcSPsPcQnGGTcRPTGDTTHE.[C]	C6(Carbamidomethyl); C8(Carbamidomethyl); H12(Oxidation); C17(Carbamidomethyl); C24(Carbamidomethyl); S27(HexNAc(1)Hex(1)Fuc(1)NeuAc(1)); C29(Carbamidomethyl); N31(Deamidated); C35(Carbamidomethyl)	1	1	Q01705	Q01705	Neurogenic locus notch homolog protein 1 OS=Mus musculus OX=10090 GN=Notch1 PE=1 SV=3	2	5	5	1	0	1	1	1	1165.3	5822.45	5821.4	180.066	0.209647	0	0	511847	HCD (High Energy Collision Dissociation)	MS2	66.7014	100	9.89911	3765	3765	3755	FP031221_10.raw	0/0		2.03403	19.6199	19.6199	0	0.00924628	0.00045742	0	0
FALSE	High	PMI-Byonic	PMI-Byonic (A2)	A	2	Unambiguous	IGSYRCACRATHTGPHCELPYVPCSPSPCQNGGTCRPTGDTTHE	[E].IGsYRcAcRAtHTGPHcELPYVPcSPSPcqNGGTcRPTGDTTHE.[C]	S3(HexNAc(1)Fuc(1)); C6(Carbamidomethyl); C8(Carbamidomethyl); T11(HexNAc(1)Hex(1)Fuc(1)); C17(Carbamidomethyl); C24(Carbamidomethyl); C29(Carbamidomethyl); Q30(Deamidated); C35(Carbamidomethyl)	1	1	Q01705	Q01705	Neurogenic locus notch homolog protein 1 OS=Mus musculus OX=10090 GN=Notch1 PE=1 SV=3	2	5	5	1	0	1	1	1	1173.29	5862.43	5863.45	-174.388	-0.204503	0	0	403235	HCD (High Energy Collision Dissociation)	MS2	0	100	9.88167	3757	3757	3755	FP031221_10.raw	0/0		6.59633	426.208	426.208	1.81357	2.53322e-07	1.90381e-08	0	0
FALSE	High	PMI-Byonic	PMI-Byonic (A2)	A	2	Unambiguous	IGSYRCACRATHTGPHCELPYVPCSPSPCQNGGTCRPTGDTTHE	[E].IGSYrcAcRATHTGPHcELPYVPcSPSPcQnGGTcRPTGDTTHE.[C]	R5(Deamidated); C6(Carbamidomethyl); C8(Carbamidomethyl); C17(Carbamidomethyl); C24(Carbamidomethyl); C29(Carbamidomethyl); N31(Deamidated); C35(Carbamidomethyl)	1	1	Q01705	Q01705	Neurogenic locus notch homolog protein 1 OS=Mus musculus OX=10090 GN=Notch1 PE=1 SV=3	2	5	5	1	0	1	1	1	1002.43	5008.1	5004.11	798.22	0.798875	0	0	370975	HCD (High Energy Collision Dissociation)	MS2	63.6191	100	9.76734	3708	3708	3700	FP031221_10.raw	0/0		9.05669	628.579	628.579	16.0721	8.77628e-10	1.04789e-10	0	0
FALSE	High	PMI-Byonic	PMI-Byonic (A2)	A	2	Unambiguous	IGSYRCACRATHTGPHCELPYVPCSPSPCQNGGTCRPTGDTTHE	[E].IGSYRcAcRATHTGPhcELPYVPcSPsPcQnGGTcRPTGDTTHE.[C]	C6(Carbamidomethyl); C8(Carbamidomethyl); H16(Oxidation); C17(Carbamidomethyl); C24(Carbamidomethyl); S27(HexNAc(1)Hex(1)Fuc(1)NeuAc(1)); C29(Carbamidomethyl); N31(Deamidated); C35(Carbamidomethyl)	1	1	Q01705	Q01705	Neurogenic locus notch homolog protein 1 OS=Mus musculus OX=10090 GN=Notch1 PE=1 SV=3	2	6	6	1	0	1	1	1	971.073	5821.4	5821.4	-0.114393	-0.000110988	0	0	466945	HCD (High Energy Collision Dissociation)	MS2	0	78.4237	9.85593	3746	3746	3744	FP031221_10.raw	0/0		7.50778	531.512	531.512	0	3.10614e-08	2.70099e-09	0	0
FALSE	High	PMI-Byonic	PMI-Byonic (A2)	A	2	Unambiguous	IGSYRCACRATHTGPHCELPYVPCSPSPCQNGGTCRPTGDTTHE	[E].IGSYRcAcRAThTGPHcELPYVPcsPsPcQnGGTcRPTGDTTHE.[C]	C6(Carbamidomethyl); C8(Carbamidomethyl); H12(Oxidation); C17(Carbamidomethyl); C24(Carbamidomethyl); S25(HexNAc(1)Fuc(1)); S27(HexNAc(1)Hex(1)Fuc(1)NeuAc(1)); C29(Carbamidomethyl); N31(Deamidated); C35(Carbamidomethyl)	1	1	Q01705	Q01705	Neurogenic locus notch homolog protein 1 OS=Mus musculus OX=10090 GN=Notch1 PE=1 SV=3	2	6	6	1	0	1	1	1	1029.27	6170.57	6170.54	4.4894	0.004617	0	0	902514	HCD (High Energy Collision Dissociation)	MS2	0.36746	49.6491	9.85411	3745	3745	3744	FP031221_10.raw	0/0		5.58269	317.92	317.92	0	2.61403e-06	1.91675e-07	0	0
FALSE	High	PMI-Byonic	PMI-Byonic (A2)	A	2	Unambiguous	IGSYRCACRATHTGPHCELPYVPCSPSPCQNGGTCRPTGDTTHE	[E].IGsYRcAcRAtHTGPHcELPYVPcSPSPcQnGGTcRPTGDTTHE.[C]	S3(HexNAc(1)Fuc(1)); C6(Carbamidomethyl); C8(Carbamidomethyl); T11(HexNAc(1)Hex(1)Fuc(1)); C17(Carbamidomethyl); C24(Carbamidomethyl); C29(Carbamidomethyl); N31(Deamidated); C35(Carbamidomethyl)	1	1	Q01705	Q01705	Neurogenic locus notch homolog protein 1 OS=Mus musculus OX=10090 GN=Notch1 PE=1 SV=3	2	6	6	1	0	1	1	1	977.914	5862.45	5863.45	-170.508	-0.166627	0	0	1.69673e+06	HCD (High Energy Collision Dissociation)	MS2	0	29.9507	9.83485	3737	3737	3733	FP031221_10.raw	0/0		6.97543	549.914	549.914	2.76924	1.0582e-07	8.70681e-09	0	0
FALSE	High	PMI-Byonic	PMI-Byonic (A2)	A	2	Unambiguous	IGSYRCACRATHTGPHCELPYVPCSPSPCQNGGTCRPTGDTTHE	[E].IGSYRcAcRATHTGPHcELPYVPcSPSPcQnGGtcRPTGDTTHE.[C]	C6(Carbamidomethyl); C8(Carbamidomethyl); C17(Carbamidomethyl); C24(Carbamidomethyl); C29(Carbamidomethyl); N31(Deamidated); T34(HexNAc(1)Hex(1)Fuc(1)NeuAc(1)); C35(Carbamidomethyl)	1	1	Q01705	Q01705	Neurogenic locus notch homolog protein 1 OS=Mus musculus OX=10090 GN=Notch1 PE=1 SV=3	2	5	5	1	0	1	1	1	1161.89	5805.43	5805.41	4.1528	0.00482174	0	0	1.05146e+06	HCD (High Energy Collision Dissociation)	MS2	0	53.2607	9.82935	3734	3734	3733	FP031221_10.raw	0/0		11.5951	735.342	735.342	5.85989	2.54058e-12	2.61146e-13	0	0
FALSE	High	PMI-Byonic	PMI-Byonic (A2)	A	2	Unambiguous	IGSYRCACRATHTGPHCELPYVPCSPSPCQNGGTCRPTGDTTHE	[E].IGsYRcAcRAthTGPHcELPYVPcSPSPcQnGGTcRPTGDTTHE.[C]	S3(HexNAc(1)Fuc(1)); C6(Carbamidomethyl); C8(Carbamidomethyl); T11(HexNAc(1)Hex(1)Fuc(1)); H12(Oxidation); C17(Carbamidomethyl); C24(Carbamidomethyl); C29(Carbamidomethyl); N31(Deamidated); C35(Carbamidomethyl)	1	1	Q01705	Q01705	Neurogenic locus notch homolog protein 1 OS=Mus musculus OX=10090 GN=Notch1 PE=1 SV=3	2	6	6	1	0	1	1	1	981.078	5881.43	5879.45	337.481	0.3307	0	0	573433	HCD (High Energy Collision Dissociation)	MS2	12.4095	100	9.81664	3729	3729	3722	FP031221_10.raw	0/0		2.3626	192.193	192.193	2.3986	0.00433915	0.000201618	0	0
FALSE	High	PMI-Byonic	PMI-Byonic (A2)	A	2	Unambiguous	IGSYRCACRATHTGPHCELPYVPCSPSPCQNGGTCRPTGDTTHE	[E].IGSYRcAcRATHTGPHcELPYVPcSPSPcQnGGtcRPTGDTTHE.[C]	C6(Carbamidomethyl); C8(Carbamidomethyl); C17(Carbamidomethyl); C24(Carbamidomethyl); C29(Carbamidomethyl); N31(Deamidated); T34(HexNAc(1)Hex(1)Fuc(1)NeuAc(1)); C35(Carbamidomethyl)	1	1	Q01705	Q01705	Neurogenic locus notch homolog protein 1 OS=Mus musculus OX=10090 GN=Notch1 PE=1 SV=3	2	6	6	1	0	1	1	1	968.913	5808.44	5805.41	522.939	0.505979	0	0	37673132	HCD (High Energy Collision Dissociation)	MS2	39.6921	8.34696	9.90536	3767	3767	3766	FP031221_10.raw	0/0		14.505	887.361	887.361	6.40932	3.12579e-15	5.33757e-16	0	0
FALSE	High	PMI-Byonic	PMI-Byonic (A2)	A	2	Unambiguous	IGSYRCACRATHTGPHCELPYVPCSPSPCQNGGTCRPTGDTTHE	[E].IGSYRcAcRATHTGPHcELPYVPcSPSPcQnGGtcRPTGDTTHE.[C]	C6(Carbamidomethyl); C8(Carbamidomethyl); C17(Carbamidomethyl); C24(Carbamidomethyl); C29(Carbamidomethyl); N31(Deamidated); T34(HexNAc(1)Hex(1)Fuc(1)); C35(Carbamidomethyl)	1	1	Q01705	Q01705	Neurogenic locus notch homolog protein 1 OS=Mus musculus OX=10090 GN=Notch1 PE=1 SV=3	2	6	6	1	0	1	1	1	919.894	5514.33	5514.31	2.75697	0.0025338	0	0	216623	HCD (High Energy Collision Dissociation)	MS2	0	100	9.78652	3716	3716	3711	FP031221_10.raw	0/0		9.57033	619.136	619.136	4.71401	2.68948e-10	5.51178e-11	0	0
FALSE	High	PMI-Byonic	PMI-Byonic (A2)	A	2	Unambiguous	IGSYRCACRATHTGPHCELPYVPCSPSPCQNGGTCRPTGDTTHE	[E].IGSYRcAcRATHTGPHcELPYVPcSPSPcQnGGtcRPTGDTTHE.[C]	C6(Carbamidomethyl); C8(Carbamidomethyl); C17(Carbamidomethyl); C24(Carbamidomethyl); C29(Carbamidomethyl); N31(Deamidated); T34(HexNAc(1)Hex(1)Fuc(1)NeuAc(1)); C35(Carbamidomethyl)	1	1	Q01705	Q01705	Neurogenic locus notch homolog protein 1 OS=Mus musculus OX=10090 GN=Notch1 PE=1 SV=3	2	6	6	1	0	1	1	1	968.253	5804.48	5805.41	-159.597	-0.154421	0	0	582986	HCD (High Energy Collision Dissociation)	MS2	42.5497	18.5002	9.77789	3712	3712	3711	FP031221_10.raw	0/0		13.505	821.433	821.433	5.862	3.12579e-14	4.81158e-15	0	0
FALSE	High	PMI-Byonic	PMI-Byonic (A2)	A	2	Unambiguous	IGSYRCACRATHTGPHCELPYVPCSPSPCQNGGTCRPTGDTTHE	[E].IGSYRcAcRATHTGPhcELPYVPcsPSPcqNGGTcRPTGDTTHE.[C]	C6(Carbamidomethyl); C8(Carbamidomethyl); H16(Oxidation); C17(Carbamidomethyl); C24(Carbamidomethyl); S25(HexNAc(1)Hex(1)Fuc(1)NeuAc(1)); C29(Carbamidomethyl); Q30(Deamidated); C35(Carbamidomethyl)	1	1	Q01705	Q01705	Neurogenic locus notch homolog protein 1 OS=Mus musculus OX=10090 GN=Notch1 PE=1 SV=3	2	5	5	1	0	1	1	1	1165.69	5824.43	5821.4	520.082	0.605521	0	0	567101	HCD (High Energy Collision Dissociation)	MS2	12.8703	100	9.76081	3705	3705	3700	FP031221_10.raw	0/0		2.29605	78.992	78.992	0	0.00505766	0.000240765	0	0
FALSE	High	PMI-Byonic	PMI-Byonic (A2)	A	2	Unambiguous	IGSYRCACRATHTGPHCELPYVPCSPSPCQNGGTCRPTGDTTHE	[E].IGSYRcAcRATHTGPHcELPYVPcSPSPcQnGGtcRPTGDTTHE.[C]	C6(Carbamidomethyl); C8(Carbamidomethyl); C17(Carbamidomethyl); C24(Carbamidomethyl); C29(Carbamidomethyl); N31(Deamidated); T34(Fuc(1)); C35(Carbamidomethyl)	1	1	Q01705	Q01705	Neurogenic locus notch homolog protein 1 OS=Mus musculus OX=10090 GN=Notch1 PE=1 SV=3	2	6	6	1	0	1	1	1	859.371	5151.19	5149.18	389.656	0.334401	0	0	553986	HCD (High Energy Collision Dissociation)	MS2	37.5483	100	9.76299	3706	3706	3700	FP031221_10.raw	0/0		7.9686	577.42	577.42	2.26841	1.07498e-08	1.10468e-09	0	0
FALSE	High	PMI-Byonic	PMI-Byonic (A2)	A	2	Ambiguous	IGSYRCACRATHTGPHCELPYVPCSPSPCQNGGTCRPTGDTTHE	[E].IGSYRcAcRAThTGPHcELPYVPcsPsPcQNGGTcRPTGDTTHE.[C]	C6(Carbamidomethyl); C8(Carbamidomethyl); H12(Oxidation); C17(Carbamidomethyl); C24(Carbamidomethyl); S25(HexNAc(1)Hex(1)Fuc(1)); S27(HexNAc(1)Fuc(1)); C29(Carbamidomethyl); C35(Carbamidomethyl)	1	1	Q01705	Q01705	Neurogenic locus notch homolog protein 1 OS=Mus musculus OX=10090 GN=Notch1 PE=1 SV=3	2	6	6		0	2	2	2	981.417	5883.46	5878.46	850.991	0.833753	0	0	294478	HCD (High Energy Collision Dissociation)	MS2	74.3461	100	9.69585	3677	3677	3667	FP031221_10.raw	0/0		2.3626	184.733	184.733	0	0.00433915	0.00018355	0	0
FALSE	High	PMI-Byonic	PMI-Byonic (A2)	A	2	Unambiguous	IGSYRCACRATHTGPHCELPYVPCSPSPCQNGGTCRPTGDTTHE	[E].IGsYRcAcRAtHTGPHcELPYVPcSPSPcQnGGTcRPTGDTTHE.[C]	S3(HexNAc(1)Fuc(1)); C6(Carbamidomethyl); C8(Carbamidomethyl); T11(HexNAc(1)Hex(1)Fuc(1)); C17(Carbamidomethyl); C24(Carbamidomethyl); C29(Carbamidomethyl); N31(Deamidated); C35(Carbamidomethyl)	1	1	Q01705	Q01705	Neurogenic locus notch homolog protein 1 OS=Mus musculus OX=10090 GN=Notch1 PE=1 SV=3	2	5	5	1	0	1	1	1	1173.9	5865.47	5863.45	343.793	0.403163	0	0	1.78249e+06	HCD (High Energy Collision Dissociation)	MS2	0	100	9.75208	3701	3701	3700	FP031221_10.raw	0/0		5.57136	327.886	327.886	0	2.68315e-06	2.0715e-07	0	0
FALSE	High	PMI-Byonic	PMI-Byonic (A2)	A	2	Unambiguous	IGSYRCACRATHTGPHCELPYVPCSPSPCQNGGTCRPTGDTTHE	[E].IGSYRcAcRATHTGPHcELPYVPcsPSPcQnGGTcRPTGDTTHE.[C]	C6(Carbamidomethyl); C8(Carbamidomethyl); C17(Carbamidomethyl); C24(Carbamidomethyl); S25(HexNAc(1)Fuc(1)); C29(Carbamidomethyl); N31(Deamidated); C35(Carbamidomethyl)	1	1	Q01705	Q01705	Neurogenic locus notch homolog protein 1 OS=Mus musculus OX=10090 GN=Notch1 PE=1 SV=3	2	6	6	1	0	1	1	1	893.385	5355.28	5352.26	563.573	0.502732	0	0	406574	HCD (High Energy Collision Dissociation)	MS2	28.6706	100	9.74581	3699	3699	3689	FP031221_10.raw	0/0		7.40473	493.365	493.365	0	3.93792e-08	3.5436e-09	0	0
FALSE	High	PMI-Byonic	PMI-Byonic (A2)	A	2	Unambiguous	IGSYRCACRATHTGPHCELPYVPCSPSPCQNGGTCRPTGDTTHE	[E].IGSYRcAcRATHTGPHcELPYVPcsPSPcqNGGTcRPTGDTTHE.[C]	C6(Carbamidomethyl); C8(Carbamidomethyl); C17(Carbamidomethyl); C24(Carbamidomethyl); S25(HexNAc(1)Hex(1)Fuc(1)); C29(Carbamidomethyl); Q30(Deamidated); C35(Carbamidomethyl)	1	1	Q01705	Q01705	Neurogenic locus notch homolog protein 1 OS=Mus musculus OX=10090 GN=Notch1 PE=1 SV=3	2	5	5	1	0	1	1	1	1104.27	5517.35	5514.31	549.908	0.606473	0	0	511795	HCD (High Energy Collision Dissociation)	MS2	27.1218	100	9.74145	3697	3697	3689	FP031221_10.raw	0/0		7.06338	426.173	426.173	0	8.64208e-08	6.65073e-09	0	0
FALSE	High	PMI-Byonic	PMI-Byonic (A2)	A	2	Unambiguous	IGSYRCACRATHTGPHCELPYVPCSPSPCQNGGTCRPTGDTTHE	[E].IGSYRcAcRATHTGPhcELPYVPcsPSPcQnGGTcRPTGDTTHE.[C]	C6(Carbamidomethyl); C8(Carbamidomethyl); H16(Oxidation); C17(Carbamidomethyl); C24(Carbamidomethyl); S25(HexNAc(1)Hex(1)Fuc(1)NeuAc(1)); C29(Carbamidomethyl); N31(Deamidated); C35(Carbamidomethyl)	1	1	Q01705	Q01705	Neurogenic locus notch homolog protein 1 OS=Mus musculus OX=10090 GN=Notch1 PE=1 SV=3	2	6	6	1	0	1	1	1	971.079	5821.44	5821.4	6.05056	0.00587046	0	0	274194	HCD (High Energy Collision Dissociation)	MS2	1.55796	100	9.73709	3695	3695	3689	FP031221_10.raw	0/0		5.88626	359.501	359.501	0	1.29939e-06	7.39819e-08	0	0
FALSE	High	PMI-Byonic	PMI-Byonic (A2)	A	2	Unambiguous	IGSYRCACRATHTGPHCELPYVPCSPSPCQNGGTCRPTGDTTHE	[E].IGSYRcAcRAThTGPHcELPYVPcsPsPcQnGGTcRPTGDTTHE.[C]	C6(Carbamidomethyl); C8(Carbamidomethyl); H12(Oxidation); C17(Carbamidomethyl); C24(Carbamidomethyl); S25(HexNAc(1)Fuc(1)); S27(HexNAc(1)Hex(1)Fuc(1)NeuAc(1)); C29(Carbamidomethyl); N31(Deamidated); C35(Carbamidomethyl)	1	1	Q01705	Q01705	Neurogenic locus notch homolog protein 1 OS=Mus musculus OX=10090 GN=Notch1 PE=1 SV=3	2	6	6	1	0	1	1	1	1029.27	6170.58	6170.54	6.98203	0.00718048	0	0	738948	HCD (High Energy Collision Dissociation)	MS2	0	81.0677	9.72628	3690	3690	3689	FP031221_10.raw	0/0		5.81494	359.451	359.451	0	1.53129e-06	1.10298e-07	0	0
FALSE	High	PMI-Byonic	PMI-Byonic (A2)	A	2	Unambiguous	IGSYRCACRATHTGPHCELPYVPCSPSPCQNGGTCRPTGDTTHE	[E].IGSYRcAcRATHTGPHcELPYVPcSPSPcqNGGtcRPTGDTTHE.[C]	C6(Carbamidomethyl); C8(Carbamidomethyl); C17(Carbamidomethyl); C24(Carbamidomethyl); C29(Carbamidomethyl); Q30(Deamidated); T34(HexNAc(1)Hex(1)Fuc(1)NeuAc(1)); C35(Carbamidomethyl)	1	1	Q01705	Q01705	Neurogenic locus notch homolog protein 1 OS=Mus musculus OX=10090 GN=Notch1 PE=1 SV=3	2	5	5	1	0	1	1	1	1162.69	5809.44	5805.41	694.574	0.806457	0	0	3.92227e+06	HCD (High Energy Collision Dissociation)	MS2	24.1679	62.9882	9.71132	3684	3684	3678	FP031221_10.raw	0/0		10.5237	670.48	670.48	0	2.99402e-11	5.19961e-12	0	0
FALSE	High	PMI-Byonic	PMI-Byonic (A2)	A	2	Unambiguous	IGSYRCACRATHTGPHCELPYVPCSPSPCQNGGTCRPTGDTTHE	[E].IGsYRcAcRAtHTGPHcELPYVPcSPSPcQNGGTcRPTGDTTHE.[C]	S3(HexNAc(1)Fuc(1)); C6(Carbamidomethyl); C8(Carbamidomethyl); T11(HexNAc(1)Hex(1)Fuc(1)); C17(Carbamidomethyl); C24(Carbamidomethyl); C29(Carbamidomethyl); C35(Carbamidomethyl)	1	1	Q01705	Q01705	Neurogenic locus notch homolog protein 1 OS=Mus musculus OX=10090 GN=Notch1 PE=1 SV=3	2	6	6	1	0	1	1	1	977.747	5861.45	5862.47	-174.158	-0.170166	0	0	631299	HCD (High Energy Collision Dissociation)	MS2	0	42.337	9.70975	3683	3683	3678	FP031221_10.raw	0/0		6.74145	458.314	458.314	5.16003	1.81362e-07	1.61595e-08	0	0
FALSE	High	PMI-Byonic	PMI-Byonic (A2)	A	2	Unambiguous	IGSYRCACRATHTGPHCELPYVPCSPSPCQNGGTCRPTGDTTHE	[E].IGSYRcAcRATHTGPHcELPYVPcSPSPcQnGGtcRPTGDTTHE.[C]	C6(Carbamidomethyl); C8(Carbamidomethyl); C17(Carbamidomethyl); C24(Carbamidomethyl); C29(Carbamidomethyl); N31(Deamidated); T34(HexNAc(1)Hex(1)Fuc(1)); C35(Carbamidomethyl)	1	1	Q01705	Q01705	Neurogenic locus notch homolog protein 1 OS=Mus musculus OX=10090 GN=Notch1 PE=1 SV=3	2	6	6	1	0	1	1	1	919.898	5514.35	5514.31	7.47215	0.0068673	0	0	453721	HCD (High Energy Collision Dissociation)	MS2	0	100	9.66306	3663	3663	3656	FP031221_10.raw	0/0		11.505	702.143	702.143	3.88351	3.12579e-12	5.39987e-13	0	0
FALSE	High	PMI-Byonic	PMI-Byonic (A2)	A	2	Ambiguous	IGSYRCACRATHTGPHCELPYVPCSPSPCQNGGTCRPTGDTTHE	[E].IGSYRcAcRAThTGPHcELPYVPcsPsPcqNGGTcRPTGDTTHE.[C]	C6(Carbamidomethyl); C8(Carbamidomethyl); H12(Oxidation); C17(Carbamidomethyl); C24(Carbamidomethyl); S25(HexNAc(1)Hex(1)Fuc(1)); S27(HexNAc(1)Fuc(1)); C29(Carbamidomethyl); Q30(Deamidated); C35(Carbamidomethyl)	1	1	Q01705	Q01705	Neurogenic locus notch homolog protein 1 OS=Mus musculus OX=10090 GN=Notch1 PE=1 SV=3	2	6	6	0.2716	0	1	1	1	981.417	5883.46	5879.45	683.484	0.669751	0	0	294478	HCD (High Energy Collision Dissociation)	MS2	74.3461	100	9.69585	3677	3677	3667	FP031221_10.raw	0/0		3.2385	189.799	189.799	0	0.000577434	3.30051e-05	0	0
FALSE	High	PMI-Byonic	PMI-Byonic (A2)	A	2	Unambiguous	IGSYRCACRATHTGPHCELPYVPCSPSPCQNGGTCRPTGDTTHE	[E].IGsYrcAcRATHTGPHcELPYVPcSPSPcQnGGtcRPTGDTTHE.[C]	S3(Hex(1)); R5(Deamidated); C6(Carbamidomethyl); C8(Carbamidomethyl); C17(Carbamidomethyl); C24(Carbamidomethyl); C29(Carbamidomethyl); N31(Deamidated); T34(HexNAc(1)Hex(1)Fuc(1)NeuAc(1)); C35(Carbamidomethyl)	1	1	Q01705	Q01705	Neurogenic locus notch homolog protein 1 OS=Mus musculus OX=10090 GN=Notch1 PE=1 SV=3	2	6	6	1	0	1	1	1	995.92	5970.49	5968.45	341.929	0.340131	0	0	390495	HCD (High Energy Collision Dissociation)	MS2	62.5469	100	9.68936	3674	3674	3667	FP031221_10.raw	0/0		5.58269	313.296	313.296	0	2.61403e-06	1.7644e-07	0	0
FALSE	High	PMI-Byonic	PMI-Byonic (A2)	A	2	Unambiguous	IGSYRCACRATHTGPHCELPYVPCSPSPCQNGGTCRPTGDTTHE	[E].IGsYRcAcRAtHTGPHcELPYVPcSPSPcqNGGTcRPTGDTTHE.[C]	S3(Hex(1)); C6(Carbamidomethyl); C8(Carbamidomethyl); T11(HexNAc(1)Hex(1)Fuc(1)NeuAc(1)); C17(Carbamidomethyl); C24(Carbamidomethyl); C29(Carbamidomethyl); Q30(Deamidated); C35(Carbamidomethyl)	1	1	Q01705	Q01705	Neurogenic locus notch homolog protein 1 OS=Mus musculus OX=10090 GN=Notch1 PE=1 SV=3	2	6	6	1	0	1	1	1	995.751	5969.47	5967.46	336.341	0.334517	0	0	394930	HCD (High Energy Collision Dissociation)	MS2	22.4599	100	9.76516	3707	3707	3700	FP031221_10.raw	0/0		5.89521	362.13	362.13	0.177706	1.27289e-06	5.76014e-08	0	0
FALSE	High	PMI-Byonic	PMI-Byonic (A2)	A	2	Unambiguous	IGSYRCACRATHTGPHCELPYVPCSPSPCQNGGTCRPTGDTTHE	[E].IGSYRcAcRATHTGPHcELPYVPcsPSPcQnGGTcRPTGDTTHE.[C]	C6(Carbamidomethyl); C8(Carbamidomethyl); C17(Carbamidomethyl); C24(Carbamidomethyl); S25(HexNAc(1)Hex(1)Fuc(1)); C29(Carbamidomethyl); N31(Deamidated); C35(Carbamidomethyl)	1	1	Q01705	Q01705	Neurogenic locus notch homolog protein 1 OS=Mus musculus OX=10090 GN=Notch1 PE=1 SV=3	2	6	6	1	0	1	1	1	920.561	5518.33	5514.31	728.695	0.669709	0	0	673457	HCD (High Energy Collision Dissociation)	MS2	41.6131	100	9.91401	3771	3771	3766	FP031221_10.raw	0/0		9.57636	609.476	609.476	0	2.65239e-10	4.98381e-11	0	0
FALSE	High	PMI-Byonic	PMI-Byonic (A2)	A	2	Unambiguous	IGSYRCACRATHTGPHCELPYVPCSPSPCQNGGTCRPTGDTTHE	[E].IGSYRcAcRATHTGPHcELPYVPcsPSPcQnGGTcRPTGDTTHE.[C]	C6(Carbamidomethyl); C8(Carbamidomethyl); C17(Carbamidomethyl); C24(Carbamidomethyl); S25(HexNAc(1)Hex(1)Fuc(1)NeuAc(1)); C29(Carbamidomethyl); N31(Deamidated); C35(Carbamidomethyl)	1	1	Q01705	Q01705	Neurogenic locus notch homolog protein 1 OS=Mus musculus OX=10090 GN=Notch1 PE=1 SV=3	2	5	5	1	0	1	1	1	1162.49	5808.44	5805.41	522.468	0.606628	0	0	486923	HCD (High Energy Collision Dissociation)	MS2	11.992	100	10.2182	3902	3902	3898	FP031221_10.raw	0/0		7.06338	414.621	414.621	0	8.64208e-08	7.2691e-09	0	0
FALSE	High	PMI-Byonic	PMI-Byonic (A2)	A	2	Unambiguous	IGSYRCACRATHTGPHCELPYVPCSPSPCQNGGTCRPTGDTTHE	[E].IGSYRcAcRATHTGPHcELPYVPcSPSPcQnGGtcRPtGDTTHE.[C]	C6(Carbamidomethyl); C8(Carbamidomethyl); C17(Carbamidomethyl); C24(Carbamidomethyl); C29(Carbamidomethyl); N31(Deamidated); T34(HexNAc(1)Hex(1)Fuc(1)); C35(Carbamidomethyl); T38(HexNAc(1)Fuc(1))	1	1	Q01705	Q01705	Neurogenic locus notch homolog protein 1 OS=Mus musculus OX=10090 GN=Notch1 PE=1 SV=3	2	6	6	1	0	1	1	1	977.916	5862.46	5863.45	-168.946	-0.165101	0	0	931001	HCD (High Energy Collision Dissociation)	MS2	0	45.2466	9.96015	3791	3791	3788	FP031221_10.raw	0/0		8.57033	565.325	565.325	1.74522	2.68948e-09	2.07744e-10	0	0
FALSE	High	PMI-Byonic	PMI-Byonic (A2)	A	2	Unambiguous	IGSYRCACRATHTGPHCELPYVPCSPSPCQNGGTCRPTGDTTHE	[E].IGSYRcAcRATHTGPHcELPYVPcsPSPcqNGGTcRPTGDTTHE.[C]	C6(Carbamidomethyl); C8(Carbamidomethyl); C17(Carbamidomethyl); C24(Carbamidomethyl); S25(HexNAc(1)Hex(1)Fuc(1)NeuAc(1)); C29(Carbamidomethyl); Q30(Deamidated); C35(Carbamidomethyl)	1	1	Q01705	Q01705	Neurogenic locus notch homolog protein 1 OS=Mus musculus OX=10090 GN=Notch1 PE=1 SV=3	2	6	6	1	0	1	1	1	969.083	5809.46	5805.41	698.62	0.675962	0	0	184644	HCD (High Energy Collision Dissociation)	MS2	61.8459	100	11.3883	4402	4402	4392	FP031221_10.raw	0/0		5.05184	320.895	320.895	0	8.87476e-06	6.29433e-07	0	0
FALSE	High	PMI-Byonic	PMI-Byonic (A2)	A	2	Unambiguous	IGSYRCACRATHTGPHCELPYVPCSPSPCQNGGTCRPTGDTTHE	[E].IGSYRcAcRATHTGPHcELPYVPcSPsPcQnGGTcRPTGDTTHE.[C]	C6(Carbamidomethyl); C8(Carbamidomethyl); C17(Carbamidomethyl); C24(Carbamidomethyl); S27(HexNAc(1)Hex(1)Fuc(1)NeuAc(1)); C29(Carbamidomethyl); N31(Deamidated); C35(Carbamidomethyl)	1	1	Q01705	Q01705	Neurogenic locus notch homolog protein 1 OS=Mus musculus OX=10090 GN=Notch1 PE=1 SV=3	2	6	6	1	0	1	1	1	968.748	5807.45	5805.41	352.053	0.340635	0	0	360134	HCD (High Energy Collision Dissociation)	MS2	38.8772	100	11.1958	4320	4320	4315	FP031221_10.raw	0/0		5.27852	359.096	359.096	0	5.26599e-06	4.15346e-07	0	0
FALSE	High	PMI-Byonic	PMI-Byonic (A2)	A	2	Unambiguous	IGSYRCACRATHTGPHCELPYVPCSPSPCQNGGTCRPTGDTTHE	[E].IGSYRcAcRATHTGPHcELPYVPcsPSPcqNGGTcRPTGDTTHE.[C]	C6(Carbamidomethyl); C8(Carbamidomethyl); C17(Carbamidomethyl); C24(Carbamidomethyl); S25(HexNAc(1)Hex(1)Fuc(1)NeuAc(1)); C29(Carbamidomethyl); Q30(Deamidated); C35(Carbamidomethyl)	1	1	Q01705	Q01705	Neurogenic locus notch homolog protein 1 OS=Mus musculus OX=10090 GN=Notch1 PE=1 SV=3	2	6	6	1	0	1	1	1	968.742	5807.41	5805.41	345.492	0.334287	0	0	404950	HCD (High Energy Collision Dissociation)	MS2	41.9095	100	11.071	4266	4266	4260	FP031221_10.raw	0/0		7.10997	430.954	430.954	0	7.76302e-08	6.02261e-09	0	0
FALSE	High	PMI-Byonic	PMI-Byonic (A2)	A	2	Unambiguous	IGSYRCACRATHTGPHCELPYVPCSPSPCQNGGTCRPTGDTTHE	[E].IGSYRcAcRATHTGPHcELPYVPcSPsPcQnGGTcRPTGDTTHE.[C]	C6(Carbamidomethyl); C8(Carbamidomethyl); C17(Carbamidomethyl); C24(Carbamidomethyl); S27(HexNAc(1)Hex(1)Fuc(1)NeuAc(1)); C29(Carbamidomethyl); N31(Deamidated); C35(Carbamidomethyl)	1	1	Q01705	Q01705	Neurogenic locus notch homolog protein 1 OS=Mus musculus OX=10090 GN=Notch1 PE=1 SV=3	2	6	6	1	0	1	1	1	968.912	5808.44	5805.41	521.867	0.504942	0	0	491263	HCD (High Energy Collision Dissociation)	MS2	50.2668	100	10.875	4182	4182	4172	FP031221_10.raw	0/0		7.01297	540.853	540.853	0	9.70586e-08	7.95979e-09	0	0
FALSE	High	PMI-Byonic	PMI-Byonic (A2)	A	2	Unambiguous	IGSYRCACRATHTGPHCELPYVPCSPSPCQNGGTCRPTGDTTHE	[E].IGSYRcAcRATHTGPHcELPYVPcSPSPcQnGGtcRPTGDTTHE.[C]	C6(Carbamidomethyl); C8(Carbamidomethyl); C17(Carbamidomethyl); C24(Carbamidomethyl); C29(Carbamidomethyl); N31(Deamidated); T34(HexNAc(1)Hex(1)Fuc(1)NeuAc(1)); C35(Carbamidomethyl)	1	1	Q01705	Q01705	Neurogenic locus notch homolog protein 1 OS=Mus musculus OX=10090 GN=Notch1 PE=1 SV=3	2	6	6	1	0	1	1	1	969.247	5810.45	5805.41	868.118	0.839964	0	0	565417	HCD (High Energy Collision Dissociation)	MS2	40.9804	100	10.5594	4047	4047	4041	FP031221_10.raw	0/0		8.9686	635.093	635.093	3.70517	1.07498e-09	1.42854e-10	0	0
FALSE	High	PMI-Byonic	PMI-Byonic (A2)	A	2	Unambiguous	IGSYRCACRATHTGPHCELPYVPCSPSPCQNGGTCRPTGDTTHE	[E].IGSYRcAcRATHTGPHcELPYVPcSPsPcqNGGTcRPTGDTTHE.[C]	C6(Carbamidomethyl); C8(Carbamidomethyl); C17(Carbamidomethyl); C24(Carbamidomethyl); S27(HexNAc(1)Hex(1)Fuc(1)NeuAc(1)); C29(Carbamidomethyl); Q30(Deamidated); C35(Carbamidomethyl)	1	1	Q01705	Q01705	Neurogenic locus notch homolog protein 1 OS=Mus musculus OX=10090 GN=Notch1 PE=1 SV=3	2	5	5	1	0	1	1	1	1162.5	5808.45	5805.41	523.94	0.608337	0	0	206576	HCD (High Energy Collision Dissociation)	MS2	21.3913	100	10.4838	4015	4015	4008	FP031221_10.raw	0/0		2.80763	148.246	148.246	0	0.0015573	5.74076e-05	0	0
FALSE	High	PMI-Byonic	PMI-Byonic (A2)	A	2	Unambiguous	IGSYRCACRATHTGPHCELPYVPCSPSPCQNGGTCRPTGDTTHE	[E].IGsYRcAcRAtHTGPHcELPYVPcSPSPcQnGGTcRPTGDTTHE.[C]	S3(HexNAc(1)Fuc(1)); C6(Carbamidomethyl); C8(Carbamidomethyl); T11(HexNAc(1)Hex(1)Fuc(1)); C17(Carbamidomethyl); C24(Carbamidomethyl); C29(Carbamidomethyl); N31(Deamidated); C35(Carbamidomethyl)	1	1	Q01705	Q01705	Neurogenic locus notch homolog protein 1 OS=Mus musculus OX=10090 GN=Notch1 PE=1 SV=3	2	6	6	1	0	1	1	1	978.587	5866.49	5863.45	517.763	0.50598	0	0	517093	HCD (High Energy Collision Dissociation)	MS2	41.2262	100	10.4729	4010	4010	4008	FP031221_10.raw	0/0		2.64065	195.778	195.778	0	0.00228742	0.000124644	0	0
FALSE	High	PMI-Byonic	PMI-Byonic (A2)	A	2	Unambiguous	IGSYRCACRATHTGPHCELPYVPCSPSPCQNGGTCRPTGDTTHE	[E].IGSYRcAcRATHTGPHcELPYVPcsPSPcQnGGTcRPTGDTTHE.[C]	C6(Carbamidomethyl); C8(Carbamidomethyl); C17(Carbamidomethyl); C24(Carbamidomethyl); S25(HexNAc(1)Hex(1)Fuc(1)NeuAc(1)); C29(Carbamidomethyl); N31(Deamidated); C35(Carbamidomethyl)	1	1	Q01705	Q01705	Neurogenic locus notch homolog protein 1 OS=Mus musculus OX=10090 GN=Notch1 PE=1 SV=3	2	6	6	1	0	1	1	1	968.914	5808.45	5805.41	523.381	0.506406	0	0	898798	HCD (High Energy Collision Dissociation)	MS2	43.6916	100	10.4317	3993	3993	3986	FP031221_10.raw	0/0		9.9686	678.183	678.183	0	1.07498e-10	1.35873e-11	0	0
FALSE	High	PMI-Byonic	PMI-Byonic (A2)	A	2	Unambiguous	IGSYRCACRATHTGPHCELPYVPCSPSPCQNGGTCRPTGDTTHE	[E].IGSYRcAcRATHTGPHcELPYVPcsPSPcqNGGTcRPTGDTTHE.[C]	C6(Carbamidomethyl); C8(Carbamidomethyl); C17(Carbamidomethyl); C24(Carbamidomethyl); S25(HexNAc(1)Hex(1)Fuc(1)); C29(Carbamidomethyl); Q30(Deamidated); C35(Carbamidomethyl)	1	1	Q01705	Q01705	Neurogenic locus notch homolog protein 1 OS=Mus musculus OX=10090 GN=Notch1 PE=1 SV=3	2	6	6	1	0	1	1	1	920.394	5517.33	5514.31	546.264	0.502046	0	0	234197	HCD (High Energy Collision Dissociation)	MS2	47.065	100	10.3543	3960	3960	3953	FP031221_10.raw	0/0		6.92167	378.573	378.573	0	1.19766e-07	1.18697e-08	0	0
FALSE	High	PMI-Byonic	PMI-Byonic (A2)	A	2	Unambiguous	IGSYRCACRATHTGPHCELPYVPCSPSPCQNGGTCRPTGDTTHE	[E].IGSYRcAcRATHTGPHcELPYVPcSPsPcqNGGTcRPTGDTTHE.[C]	C6(Carbamidomethyl); C8(Carbamidomethyl); C17(Carbamidomethyl); C24(Carbamidomethyl); S27(HexNAc(1)Hex(1)Fuc(1)NeuAc(1)); C29(Carbamidomethyl); Q30(Deamidated); C35(Carbamidomethyl)	1	1	Q01705	Q01705	Neurogenic locus notch homolog protein 1 OS=Mus musculus OX=10090 GN=Notch1 PE=1 SV=3	2	5	5	1	0	1	1	1	1162.29	5807.43	5805.41	347.734	0.403748	0	0	252412	HCD (High Energy Collision Dissociation)	MS2	58.7985	100	10.3521	3959	3959	3953	FP031221_10.raw	0/0		4.94005	281.754	281.754	0	1.14803e-05	8.38146e-07	0	0
FALSE	High	PMI-Byonic	PMI-Byonic (A2)	A	2	Unambiguous	IGSYRCACRATHTGPHCELPYVPCSPSPCQNGGTCRPTGDTTHE	[E].IGsYRcAcRAtHTGPHcELPYVPcSPSPcQnGGTcRPTGDTTHE.[C]	S3(HexNAc(1)Fuc(1)); C6(Carbamidomethyl); C8(Carbamidomethyl); T11(HexNAc(1)Hex(1)Fuc(1)); C17(Carbamidomethyl); C24(Carbamidomethyl); C29(Carbamidomethyl); N31(Deamidated); C35(Carbamidomethyl)	1	1	Q01705	Q01705	Neurogenic locus notch homolog protein 1 OS=Mus musculus OX=10090 GN=Notch1 PE=1 SV=3	2	6	6	1	0	1	1	1	978.416	5865.46	5863.45	343.072	0.335265	0	0	573750	HCD (High Energy Collision Dissociation)	MS2	22.6126	100	10.3456	3956	3956	3953	FP031221_10.raw	0/0		3.29607	233.516	233.516	4.08054	0.000505742	2.31168e-05	0	0
FALSE	High	PMI-Byonic	PMI-Byonic (A2)	A	2	Unambiguous	IGSYRCACRATHTGPHCELPYVPCSPSPCQNGGTCRPTGDTTHE	[E].IGSYRcAcRATHTGPHcELPYVPcSPSPcQnGGtcRPTGDTTHE.[C]	C6(Carbamidomethyl); C8(Carbamidomethyl); C17(Carbamidomethyl); C24(Carbamidomethyl); C29(Carbamidomethyl); N31(Deamidated); T34(HexNAc(1)Hex(1)Fuc(1)NeuAc(1)); C35(Carbamidomethyl)	1	1	Q01705	Q01705	Neurogenic locus notch homolog protein 1 OS=Mus musculus OX=10090 GN=Notch1 PE=1 SV=3	2	6	6	1	0	1	1	1	968.413	5805.44	5805.41	5.42262	0.00524675	0	0	245873	HCD (High Energy Collision Dissociation)	MS2	0	100	10.2957	3935	3935	3931	FP031221_10.raw	0/0		11.505	707.664	707.664	5.49668	3.12579e-12	5.95004e-13	0	0
FALSE	High	PMI-Byonic	PMI-Byonic (A2)	A	2	Unambiguous	IGSYRCACRATHTGPHCELPYVPCSPSPCQNGGTCRPTGDTTHE	[E].IGSYRcAcRATHTGPHcELPYVPcSPSPcQnGGtcRPTGDTTHE.[C]	C6(Carbamidomethyl); C8(Carbamidomethyl); C17(Carbamidomethyl); C24(Carbamidomethyl); C29(Carbamidomethyl); N31(Deamidated); T34(HexNAc(1)Hex(1)Fuc(1)NeuAc(1)); C35(Carbamidomethyl)	1	1	Q01705	Q01705	Neurogenic locus notch homolog protein 1 OS=Mus musculus OX=10090 GN=Notch1 PE=1 SV=3	2	5	5	1	0	1	1	1	1161.89	5805.44	5805.41	5.62469	0.00653073	0	0	719326	HCD (High Energy Collision Dissociation)	MS2	0	66.103	9.95674	3789	3789	3788	FP031221_10.raw	0/0		10.5237	651.696	651.696	1.49998	2.99402e-11	5.61195e-12	0	0
FALSE	High	PMI-Byonic	PMI-Byonic (A2)	A	2	Unambiguous	IGSYRCACRATHTGPHCELPYVPCSPSPCQNGGTCRPTGDTTHE	[E].IGSYRcAcRATHTGPHcELPYVPcSPsPcQNGGTcRPTGDTTHE.[C]	C6(Carbamidomethyl); C8(Carbamidomethyl); C17(Carbamidomethyl); C24(Carbamidomethyl); S27(HexNAc(1)Hex(1)Fuc(1)NeuAc(1)); C29(Carbamidomethyl); C35(Carbamidomethyl)	1	1	Q01705	Q01705	Neurogenic locus notch homolog protein 1 OS=Mus musculus OX=10090 GN=Notch1 PE=1 SV=3	2	6	6	1	0	1	1	1	968.25	5804.46	5804.42	6.93898	0.0067128	0	0	1.91858e+06	HCD (High Energy Collision Dissociation)	MS2	17.7265	25.3188	9.65014	3657	3657	3656	FP031221_10.raw	0/0		12.505	761.442	761.442	0	3.12579e-13	8.5223e-14	0	0
FALSE	High	PMI-Byonic	PMI-Byonic (A2)	A	2	Unambiguous	IGSYRCACRATHTGPHCELPYVPCSPSPCQNGGTCRPTGDTTHE	[E].IGSYRcAcRATHTGPHcELPYVPcsPSPcQnGGTcRPTGDTTHE.[C]	C6(Carbamidomethyl); C8(Carbamidomethyl); C17(Carbamidomethyl); C24(Carbamidomethyl); S25(HexNAc(1)Hex(1)Fuc(1)); C29(Carbamidomethyl); N31(Deamidated); C35(Carbamidomethyl)	1	1	Q01705	Q01705	Neurogenic locus notch homolog protein 1 OS=Mus musculus OX=10090 GN=Notch1 PE=1 SV=3	2	6	6	1	0	1	1	1	920.228	5516.33	5514.31	366.025	0.336396	0	0	290264	HCD (High Energy Collision Dissociation)	MS2	48.0647	100	10.1773	3885	3885	3876	FP031221_10.raw	0/0		6.42685	384.347	384.347	0	3.74237e-07	2.15395e-08	0	0
FALSE	High	PMI-Byonic	PMI-Byonic (A2)	A	2	Unambiguous	IGSYRCACRATHTGPHCELPYVPCSPSPCQNGGTCRPTGDTTHE	[E].IGSYRcAcRATHTGPHcELPYVPcSPSPcQnGGtcRPTGDTTHE.[C]	C6(Carbamidomethyl); C8(Carbamidomethyl); C17(Carbamidomethyl); C24(Carbamidomethyl); C29(Carbamidomethyl); N31(Deamidated); T34(HexNAc(1)Hex(1)Fuc(1)NeuAc(1)); C35(Carbamidomethyl)	1	1	Q01705	Q01705	Neurogenic locus notch homolog protein 1 OS=Mus musculus OX=10090 GN=Notch1 PE=1 SV=3	2	6	6	1	0	1	1	1	968.412	5805.44	5805.41	4.72873	0.00457537	0	0	548256	HCD (High Energy Collision Dissociation)	MS2	0	100	10.1686	3881	3881	3876	FP031221_10.raw	0/0		14.505	860.484	860.484	1.59864	3.12579e-15	6.86229e-16	0	0
FALSE	High	PMI-Byonic	PMI-Byonic (A2)	A	2	Unambiguous	IGSYRCACRATHTGPHCELPYVPCSPSPCQNGGTCRPTGDTTHE	[E].IGsYRcAcRAtHTGPHcELPYVPcSPSPcQnGGTcRPTGDTTHE.[C]	S3(HexNAc(1)Fuc(1)); C6(Carbamidomethyl); C8(Carbamidomethyl); T11(HexNAc(1)Hex(1)Fuc(1)); C17(Carbamidomethyl); C24(Carbamidomethyl); C29(Carbamidomethyl); N31(Deamidated); C35(Carbamidomethyl)	1	1	Q01705	Q01705	Neurogenic locus notch homolog protein 1 OS=Mus musculus OX=10090 GN=Notch1 PE=1 SV=3	2	5	5	1	0	1	1	1	1173.9	5865.45	5863.45	340.462	0.399256	0	0	659883	HCD (High Energy Collision Dissociation)	MS2	70.8459	100	10.1539	3875	3875	3865	FP031221_10.raw	0/0		3.78531	196.369	196.369	6.4	0.000163941	5.93832e-06	0	0
FALSE	High	PMI-Byonic	PMI-Byonic (A2)	A	2	Unambiguous	IGSYRCACRATHTGPHCELPYVPCSPSPCQNGGTCRPTGDTTHE	[E].IGSYRcAcRAThTGPHcELPYVPcsPsPcQnGGTcRPTGDTTHE.[C]	C6(Carbamidomethyl); C8(Carbamidomethyl); H12(Oxidation); C17(Carbamidomethyl); C24(Carbamidomethyl); S25(HexNAc(1)Fuc(1)); S27(HexNAc(1)Hex(1)Fuc(1)NeuAc(1)); C29(Carbamidomethyl); N31(Deamidated); C35(Carbamidomethyl)	1	1	Q01705	Q01705	Neurogenic locus notch homolog protein 1 OS=Mus musculus OX=10090 GN=Notch1 PE=1 SV=3	2	6	6	1	0	1	1	1	1029.77	6173.57	6170.54	491.264	0.505227	0	0	627866	HCD (High Energy Collision Dissociation)	MS2	46.7362	100	10.1086	3855	3855	3854	FP031221_10.raw	0/0		3.22089	155.209	155.209	0	0.000601322	3.56859e-05	0	0
FALSE	High	PMI-Byonic	PMI-Byonic (A2)	A	2	Unambiguous	IGSYRCACRATHTGPHCELPYVPCSPSPCQNGGTCRPTGDTTHE	[E].IGSYRcAcRATHTGPHcELPYVPcSPSPcQnGGtcRPTGDTTHE.[C]	C6(Carbamidomethyl); C8(Carbamidomethyl); C17(Carbamidomethyl); C24(Carbamidomethyl); C29(Carbamidomethyl); N31(Deamidated); T34(HexNAc(1)Hex(1)Fuc(1)NeuAc(1)); C35(Carbamidomethyl)	1	1	Q01705	Q01705	Neurogenic locus notch homolog protein 1 OS=Mus musculus OX=10090 GN=Notch1 PE=1 SV=3	2	5	5	1	0	1	1	1	1162.49	5808.43	5805.41	521.312	0.605286	0	0	758548	HCD (High Energy Collision Dissociation)	MS2	33.6872	100	10.0851	3845	3845	3843	FP031221_10.raw	0/0		7.46119	528.83	528.83	4.1459	3.45787e-08	2.96887e-09	0	0
FALSE	High	PMI-Byonic	PMI-Byonic (A2)	A	2	Unambiguous	IGSYRCACRATHTGPHCELPYVPCSPSPCQNGGTCRPTGDTTHE	[E].IGSYRcAcRATHTGPHcELPYVPcsPSPcQnGGtcRPTGDTTHE.[C]	C6(Carbamidomethyl); C8(Carbamidomethyl); C17(Carbamidomethyl); C24(Carbamidomethyl); S25(HexNAc(1)Fuc(1)); C29(Carbamidomethyl); N31(Deamidated); T34(HexNAc(1)Hex(1)Fuc(1)); C35(Carbamidomethyl)	1	1	Q01705	Q01705	Neurogenic locus notch homolog protein 1 OS=Mus musculus OX=10090 GN=Notch1 PE=1 SV=3	2	6	6	1	0	1	1	1	977.918	5862.47	5863.45	-167.198	-0.163393	0	0	567935	HCD (High Energy Collision Dissociation)	MS2	0	99.3255	10.0829	3844	3844	3843	FP031221_10.raw	0/0		7.51381	549.741	549.741	0	3.06331e-08	2.45859e-09	0	0
FALSE	High	PMI-Byonic	PMI-Byonic (A2)	A	2	Unambiguous	IGSYRCACRATHTGPHCELPYVPCSPSPCQNGGTCRPTGDTTHE	[E].IGSYRcAcRATHTGPHcELPYVPcSPSPcQnGGtcRPTGDTTHE.[C]	C6(Carbamidomethyl); C8(Carbamidomethyl); C17(Carbamidomethyl); C24(Carbamidomethyl); C29(Carbamidomethyl); N31(Deamidated); T34(HexNAc(1)Hex(1)Fuc(1)); C35(Carbamidomethyl)	1	1	Q01705	Q01705	Neurogenic locus notch homolog protein 1 OS=Mus musculus OX=10090 GN=Notch1 PE=1 SV=3	2	6	6	1	0	1	1	1	920.397	5517.35	5514.31	549.851	0.505341	0	0	433790	HCD (High Energy Collision Dissociation)	MS2	8.29306	100	10.0474	3829	3829	3821	FP031221_10.raw	0/0		7.33341	487.094	487.094	2.75323	4.64076e-08	4.22467e-09	0	0
FALSE	High	PMI-Byonic	PMI-Byonic (A2)	A	2	Unambiguous	IGSYRCACRATHTGPHCELPYVPCSPSPCQNGGTCRPTGDTTHE	[E].IGSYRcAcRATHTGPHcELPYVPcSPSPcQnGGtcRPTGDTTHE.[C]	C6(Carbamidomethyl); C8(Carbamidomethyl); C17(Carbamidomethyl); C24(Carbamidomethyl); C29(Carbamidomethyl); N31(Deamidated); T34(HexNAc(1)Hex(1)Fuc(1)NeuAc(1)); C35(Carbamidomethyl)	1	1	Q01705	Q01705	Neurogenic locus notch homolog protein 1 OS=Mus musculus OX=10090 GN=Notch1 PE=1 SV=3	2	6	6	1	0	1	1	1	968.413	5805.44	5805.41	6.11651	0.00591814	0	0	1.20382e+06	HCD (High Energy Collision Dissociation)	MS2	0	45.8117	10.0333	3822	3822	3821	FP031221_10.raw	0/0		13.505	833.939	833.939	6.18888	3.12579e-14	6.01368e-15	0	0
FALSE	High	PMI-Byonic	PMI-Byonic (A2)	A	2	Unambiguous	IGSYRCACRATHTGPHCELPYVPCSPSPCQNGGTCRPTGDTTHE	[E].IGsYRcAcRAtHTGPHcELPYVPcSPSPcQnGGTcRPTGDTTHE.[C]	S3(HexNAc(1)Fuc(1)); C6(Carbamidomethyl); C8(Carbamidomethyl); T11(HexNAc(1)Hex(1)Fuc(1)); C17(Carbamidomethyl); C24(Carbamidomethyl); C29(Carbamidomethyl); N31(Deamidated); C35(Carbamidomethyl)	1	1	Q01705	Q01705	Neurogenic locus notch homolog protein 1 OS=Mus musculus OX=10090 GN=Notch1 PE=1 SV=3	2	5	5	1	0	1	1	1	1173.3	5862.45	5863.45	-170.433	-0.199865	0	0	468090	HCD (High Energy Collision Dissociation)	MS2	0	100	10.0161	3815	3815	3810	FP031221_10.raw	0/0		5.57136	343.132	343.132	0.986158	2.68315e-06	2.22434e-07	0	0
FALSE	High	PMI-Byonic	PMI-Byonic (A2)	A	2	Unambiguous	IGSYRCACRATHTGPHCELPYVPCSPSPCQNGGTCRPTGDTTHE	[E].IGSYRcAcRATHTGPhcELPYVPcSPsPcQnGGTcRPTGDTTHE.[C]	C6(Carbamidomethyl); C8(Carbamidomethyl); H16(Oxidation); C17(Carbamidomethyl); C24(Carbamidomethyl); S27(HexNAc(1)Hex(1)Fuc(1)NeuAc(1)); C29(Carbamidomethyl); N31(Deamidated); C35(Carbamidomethyl)	1	1	Q01705	Q01705	Neurogenic locus notch homolog protein 1 OS=Mus musculus OX=10090 GN=Notch1 PE=1 SV=3	2	6	6	1	0	1	1	1	971.577	5824.43	5821.4	519.251	0.503795	0	0	473273	HCD (High Energy Collision Dissociation)	MS2	40.49	100	9.99018	3804	3804	3799	FP031221_10.raw	0/0		5.16571	250.705	250.705	0	6.82796e-06	5.45132e-07	0	0
FALSE	High	PMI-Byonic	PMI-Byonic (A2)	A	2	Unambiguous	IGSYRCACRATHTGPHCELPYVPCSPSPCQNGGTCRPTGDTTHE	[E].IGSYRcAcRAThTGPHcELPYVPcsPsPcQnGGTcRPTGDTTHE.[C]	C6(Carbamidomethyl); C8(Carbamidomethyl); H12(Oxidation); C17(Carbamidomethyl); C24(Carbamidomethyl); S25(HexNAc(1)Fuc(1)); S27(HexNAc(1)Hex(1)Fuc(1)NeuAc(1)); C29(Carbamidomethyl); N31(Deamidated); C35(Carbamidomethyl)	1	1	Q01705	Q01705	Neurogenic locus notch homolog protein 1 OS=Mus musculus OX=10090 GN=Notch1 PE=1 SV=3	2	6	6	1	0	1	1	1	1029.27	6170.57	6170.54	5.55767	0.00571563	0	0	127925	HCD (High Energy Collision Dissociation)	MS2	0	100	9.98366	3801	3801	3799	FP031221_10.raw	0/0		5.2762	265.332	265.332	0	5.29418e-06	4.72076e-07	0	0
FALSE	High	PMI-Byonic	PMI-Byonic (A2)	A	2	Unambiguous	IGSYRCACRATHTGPHCELPYVPCSPSPCQNGGTCRPTGDTTHE	[E].IGsYRcAcRATHTGPHcELPYVPcSPSPcQnGGTcRPTGDTTHE.[C]	S3(Fuc(1)); C6(Carbamidomethyl); C8(Carbamidomethyl); C17(Carbamidomethyl); C24(Carbamidomethyl); C29(Carbamidomethyl); N31(Deamidated); C35(Carbamidomethyl)	1	1	Q01705	Q01705	Neurogenic locus notch homolog protein 1 OS=Mus musculus OX=10090 GN=Notch1 PE=1 SV=3	2	6	6	1	0	1	1	1	859.541	5152.21	5149.18	588.01	0.504628	0	0	308696	HCD (High Energy Collision Dissociation)	MS2	80.7817	100	9.97095	3796	3796	3788	FP031221_10.raw	0/0		6.97543	529.694	529.694	1.6	1.0582e-07	9.44252e-09	0	0
FALSE	High	PMI-Byonic	PMI-Byonic (A2)	A	2	Unambiguous	IGSYRCACRATHTGPHCELPYVPCSPSPCQNGGTCRPTGDTTHE	[E].IGSYRcAcRATHTGPHcELPYVPcsPsPcqNGGTcRPTGDTTHE.[C]	C6(Carbamidomethyl); C8(Carbamidomethyl); C17(Carbamidomethyl); C24(Carbamidomethyl); S25(HexNAc(1)Hex(1)Fuc(1)); S27(HexNAc(1)Fuc(1)); C29(Carbamidomethyl); Q30(Deamidated); C35(Carbamidomethyl)	1	1	Q01705	Q01705	Neurogenic locus notch homolog protein 1 OS=Mus musculus OX=10090 GN=Notch1 PE=1 SV=3	2	6	6	1	0	1	1	1	978.417	5865.46	5863.45	343.51	0.335692	0	0	965760	HCD (High Energy Collision Dissociation)	MS2	12.9946	100	10.2138	3900	3900	3898	FP031221_10.raw	0/0		5.89521	362.569	362.569	0	1.27289e-06	6.57577e-08	0	0
FALSE	High	PMI-Byonic	PMI-Byonic (A2)	A	2	Unambiguous	IGSYRCACRATHTGPHCELPYVPCSPSPCQNGGTCRPTGDTTHE	[E].IGSYRcAcRATHTGPHcELPYVPcSPSPcQnGGTcRPTGDTTHE.[C]	C6(Carbamidomethyl); C8(Carbamidomethyl); C17(Carbamidomethyl); C24(Carbamidomethyl); C29(Carbamidomethyl); N31(Deamidated); C35(Carbamidomethyl)	1	1	Q01705	Q01705	Neurogenic locus notch homolog protein 1 OS=Mus musculus OX=10090 GN=Notch1 PE=1 SV=3	2	6	6	1	0	1	1	1	835.031	5005.15	5003.12	404.505	0.337298	0	0	277164	HCD (High Energy Collision Dissociation)	MS2	22.9159	100	9.64388	3655	3655	3645	FP031221_10.raw	0/0		7.20851	441.584	441.584	6.51164	6.18716e-08	5.4543e-09	0	0
FALSE	High	PMI-Byonic	PMI-Byonic (A2)	A	2	Unambiguous	IGSYRCACRATHTGPHCELPYVPCSPSPCQNGGTCRPTGDTTHE	[E].IGsYRcAcRAthTGPHcELPYVPcSPSPcQnGGTcRPTGDTTHE.[C]	S3(HexNAc(1)Fuc(1)); C6(Carbamidomethyl); C8(Carbamidomethyl); T11(HexNAc(1)Hex(1)Fuc(1)); H12(Oxidation); C17(Carbamidomethyl); C24(Carbamidomethyl); C29(Carbamidomethyl); N31(Deamidated); C35(Carbamidomethyl)	1	1	Q01705	Q01705	Neurogenic locus notch homolog protein 1 OS=Mus musculus OX=10090 GN=Notch1 PE=1 SV=3	2	6	6	1	0	1	1	1	981.077	5881.42	5879.45	336.422	0.329663	0	0	461872	HCD (High Energy Collision Dissociation)	MS2	6.41547	100	9.94615	3785	3785	3777	FP031221_10.raw	0/0		3.82451	221.101	221.101	1.8149	0.000149792	5.13218e-06	0	0
FALSE	High	PMI-Byonic	PMI-Byonic (A2)	A	2	Unambiguous	IGSYRCACRATHTGPHCELPYVPCSPSPCQNGGTCRPTGDTTHE	[E].IGsYRcAcRAtHTGPHcELPYVPcSPSPcQNGGTcRPTGDTTHE.[C]	S3(HexNAc(1)Fuc(1)); C6(Carbamidomethyl); C8(Carbamidomethyl); T11(HexNAc(1)Hex(1)Fuc(1)); C17(Carbamidomethyl); C24(Carbamidomethyl); C29(Carbamidomethyl); C35(Carbamidomethyl)	1	1	Q01705	Q01705	Neurogenic locus notch homolog protein 1 OS=Mus musculus OX=10090 GN=Notch1 PE=1 SV=3	2	5	5	1	0	1	1	1	1173.49	5863.44	5862.47	166.466	0.195181	0	0	519124	HCD (High Energy Collision Dissociation)	MS2	0	100	9.63298	3650	3650	3645	FP031221_10.raw	0/0		3.30429	158.744	158.744	5.34668	0.000496264	2.0774e-05	0	0
FALSE	High	PMI-Byonic	PMI-Byonic (A2)	A	2	Unambiguous	IGSYRCACRATHTGPHCELPYVPCSPSPCQNGGTCRPTGDTTHE	[E].IGSYRcAcRATHTGPHcELPYVPcSPSPcQnGGtcRPTGDTTHE.[C]	C6(Carbamidomethyl); C8(Carbamidomethyl); C17(Carbamidomethyl); C24(Carbamidomethyl); C29(Carbamidomethyl); N31(Deamidated); T34(HexNAc(1)Fuc(1)); C35(Carbamidomethyl)	1	1	Q01705	Q01705	Neurogenic locus notch homolog protein 1 OS=Mus musculus OX=10090 GN=Notch1 PE=1 SV=3	2	6	6	1	0	1	1	1	892.885	5352.27	5352.26	2.37815	0.00212141	0	0	2621464	HCD (High Energy Collision Dissociation)	MS2	0	48.831	9.34694	3525	3525	3524	FP031221_10.raw	0/0		12.5764	751.069	751.069	0.0396466	2.65239e-13	6.65546e-14	0	0
FALSE	High	PMI-Byonic	PMI-Byonic (A2)	A	2	Unambiguous	IGSYRCACRATHTGPHCELPYVPCSPSPCQNGGTCRPTGDTTHE	[E].IGSYRcAcRATHTGPHcELPYVPcSPSPcQnGGtcRPTGDTTHE.[C]	C6(Carbamidomethyl); C8(Carbamidomethyl); C17(Carbamidomethyl); C24(Carbamidomethyl); C29(Carbamidomethyl); N31(Deamidated); T34(Fuc(1)); C35(Carbamidomethyl)	1	1	Q01705	Q01705	Neurogenic locus notch homolog protein 1 OS=Mus musculus OX=10090 GN=Notch1 PE=1 SV=3	2	5	5	1	0	1	1	1	1031.65	5154.2	5149.18	975.393	1.00449	0	0	1.72863e+06	HCD (High Energy Collision Dissociation)	MS2	47.6266	100	9.32986	3518	3518	3513	FP031221_10.raw	0/0		11.589	721.919	721.919	4.8	2.5761e-12	3.16264e-13	0	0
FALSE	High	PMI-Byonic	PMI-Byonic (A2)	A	2	Unambiguous	IGSYRCACRATHTGPHCELPYVPCSPSPCQNGGTCRPTGDTTHE	[E].IGSYRcAcRATHTGPHcELPYVPcSPSPcQnGGtcRPTGDTTHE.[C]	C6(Carbamidomethyl); C8(Carbamidomethyl); C17(Carbamidomethyl); C24(Carbamidomethyl); C29(Carbamidomethyl); N31(Deamidated); T34(HexNAc(1)Hex(1)Fuc(1)); C35(Carbamidomethyl)	1	1	Q01705	Q01705	Neurogenic locus notch homolog protein 1 OS=Mus musculus OX=10090 GN=Notch1 PE=1 SV=3	2	5	5	1	0	1	1	1	1103.67	5514.32	5514.31	0.910974	0.00100468	0	0	1.81506e+06	HCD (High Energy Collision Dissociation)	MS2	0	32.4251	9.32342	3515	3515	3513	FP031221_10.raw	0/0		11.5951	723.4	723.4	9.6	2.54058e-12	2.0416e-13	0	0
FALSE	High	PMI-Byonic	PMI-Byonic (A2)	A	2	Unambiguous	IGSYRCACRATHTGPHCELPYVPCSPSPCQNGGTCRPTGDTTHE	[E].IGSYRcAcRATHTGPhcELPYVPcSPsPcQnGGtcRPTGDTTHE.[C]	C6(Carbamidomethyl); C8(Carbamidomethyl); H16(Oxidation); C17(Carbamidomethyl); C24(Carbamidomethyl); S27(HexNAc(1)Fuc(1)); C29(Carbamidomethyl); N31(Deamidated); T34(HexNAc(1)Hex(1)Fuc(1)); C35(Carbamidomethyl)	1	1	Q01705	Q01705	Neurogenic locus notch homolog protein 1 OS=Mus musculus OX=10090 GN=Notch1 PE=1 SV=3	2	6	6	1	0	1	1	1	980.75	5879.47	5879.45	3.43797	0.0033689	0	0	1.01552e+06	HCD (High Energy Collision Dissociation)	MS2	0	69.4458	9.29638	3503	3503	3502	FP031221_10.raw	0/0		5.89521	362.926	362.926	0	1.27289e-06	4.93342e-08	0	0
FALSE	High	PMI-Byonic	PMI-Byonic (A2)	A	2	Unambiguous	IGSYRCACRATHTGPHCELPYVPCSPSPCQNGGTCRPTGDTTHE	[E].IGSYRcAcRATHTGPHcELPYVPcSPSPcQnGGtcRPTGDTTHE.[C]	C6(Carbamidomethyl); C8(Carbamidomethyl); C17(Carbamidomethyl); C24(Carbamidomethyl); C29(Carbamidomethyl); N31(Deamidated); T34(HexNAc(1)Hex(1)Fuc(1)); C35(Carbamidomethyl)	1	1	Q01705	Q01705	Neurogenic locus notch homolog protein 1 OS=Mus musculus OX=10090 GN=Notch1 PE=1 SV=3	2	6	6	1	0	1	1	1	919.896	5514.34	5514.31	4.35084	0.00399865	0	0	4452362	HCD (High Energy Collision Dissociation)	MS2	0	21.161	9.27068	3492	3492	3491	FP031221_10.raw	0/0		14.5764	850.576	850.576	4.40858	2.65239e-15	3.60957e-16	0	0
FALSE	High	PMI-Byonic	PMI-Byonic (A2)	A	2	Unambiguous	IGSYRCACRATHTGPHCELPYVPCSPSPCQNGGTCRPTGDTTHE	[E].IGSYRcAcRATHTGPHcELPYVPcSPSPcqNGGtcRPTGDTTHE.[C]	C6(Carbamidomethyl); C8(Carbamidomethyl); C17(Carbamidomethyl); C24(Carbamidomethyl); C29(Carbamidomethyl); Q30(Deamidated); T34(HexNAc(1)Fuc(1)); C35(Carbamidomethyl)	1	1	Q01705	Q01705	Neurogenic locus notch homolog protein 1 OS=Mus musculus OX=10090 GN=Notch1 PE=1 SV=3	2	5	5	1	0	1	1	1	1071.26	5352.28	5352.26	3.1447	0.00336625	0	0	459173	HCD (High Energy Collision Dissociation)	MS2	0	100	9.25792	3487	3487	3480	FP031221_10.raw	0/0		9.59507	636.98	636.98	0	2.54058e-10	3.58141e-11	0	0
FALSE	High	PMI-Byonic	PMI-Byonic (A2)	A	2	Unambiguous	IGSYRCACRATHTGPHCELPYVPCSPSPCQNGGTCRPTGDTTHE	[E].IGSYRcAcRAThTGPHcELPYVPcsPSPcqNGGTcRPTGDTTHE.[C]	C6(Carbamidomethyl); C8(Carbamidomethyl); H12(Oxidation); C17(Carbamidomethyl); C24(Carbamidomethyl); S25(HexNAc(1)Hex(1)Fuc(1)); C29(Carbamidomethyl); Q30(Deamidated); C35(Carbamidomethyl)	1	1	Q01705	Q01705	Neurogenic locus notch homolog protein 1 OS=Mus musculus OX=10090 GN=Notch1 PE=1 SV=3	2	6	6	1	0	1	1	1	923.058	5533.31	5530.31	543.375	0.500838	0	0	380158	HCD (High Energy Collision Dissociation)	MS2	31.1737	100	9.23226	3476	3476	3469	FP031221_10.raw	0/0		4.35185	162.776	162.776	0	4.44781e-05	2.05831e-06	0	0
FALSE	High	PMI-Byonic	PMI-Byonic (A2)	A	2	Unambiguous	IGSYRCACRATHTGPHCELPYVPCSPSPCQNGGTCRPTGDTTHE	[E].IGSYRcAcRATHTGPHcELPYVPcSPSPcQnGGTcRPTGDTTHE.[C]	C6(Carbamidomethyl); C8(Carbamidomethyl); C17(Carbamidomethyl); C24(Carbamidomethyl); C29(Carbamidomethyl); N31(Deamidated); C35(Carbamidomethyl)	1	1	Q01705	Q01705	Neurogenic locus notch homolog protein 1 OS=Mus musculus OX=10090 GN=Notch1 PE=1 SV=3	2	6	6	1	0	1	1	1	834.86	5004.12	5003.12	199.921	0.166705	0	0	447567	HCD (High Energy Collision Dissociation)	MS2	36.227	100	9.22792	3474	3474	3469	FP031221_10.raw	0/0		7.2738	478.409	478.409	1.81271	5.32353e-08	5.00296e-09	0	0
FALSE	High	PMI-Byonic	PMI-Byonic (A2)	A	2	Unambiguous	IGSYRCACRATHTGPHCELPYVPCSPSPCQNGGTCRPTGDTTHE	[E].IGSYRcAcRATHTGPHcELPYVPcsPSPcQnGGTcRPTGDTTHE.[C]	C6(Carbamidomethyl); C8(Carbamidomethyl); C17(Carbamidomethyl); C24(Carbamidomethyl); S25(HexNAc(1)Fuc(1)); C29(Carbamidomethyl); N31(Deamidated); C35(Carbamidomethyl)	1	1	Q01705	Q01705	Neurogenic locus notch homolog protein 1 OS=Mus musculus OX=10090 GN=Notch1 PE=1 SV=3	2	6	6	1	0	1	1	1	892.885	5352.28	5352.26	2.92552	0.00260969	0	0	1.10577e+06	HCD (High Energy Collision Dissociation)	MS2	0.884414	81.3746	9.2214	3471	3471	3469	FP031221_10.raw	0/0		11.5764	716.919	716.919	0	2.65239e-12	4.22451e-13	0	0
FALSE	High	PMI-Byonic	PMI-Byonic (A2)	A	2	Unambiguous	IGSYRCACRATHTGPHCELPYVPCSPSPCQNGGTCRPTGDTTHE	[E].IGSYRcAcRATHTGPHcELPYVPcSPSPcQnGGtcRPTGDTTHE.[C]	C6(Carbamidomethyl); C8(Carbamidomethyl); C17(Carbamidomethyl); C24(Carbamidomethyl); C29(Carbamidomethyl); N31(Deamidated); T34(Fuc(1)); C35(Carbamidomethyl)	1	1	Q01705	Q01705	Neurogenic locus notch homolog protein 1 OS=Mus musculus OX=10090 GN=Notch1 PE=1 SV=3	2	6	6	1	0	1	1	1	859.04	5149.21	5149.18	4.75301	0.00407902	0	0	1217177	HCD (High Energy Collision Dissociation)	MS2	0	100	9.21953	3470	3470	3469	FP031221_10.raw	0/0		9.57636	649.843	649.843	3.78669	2.65239e-10	4.15535e-11	0	0
FALSE	High	PMI-Byonic	PMI-Byonic (A2)	A	2	Unambiguous	IGSYRCACRATHTGPHCELPYVPCSPSPCQNGGTCRPTGDTTHE	[E].IGsYRcAcRATHTGPHcELPYVPcSPSPcQNGGTcRPTGDTTHE.[C]	S3(Fuc(1)); C6(Carbamidomethyl); C8(Carbamidomethyl); C17(Carbamidomethyl); C24(Carbamidomethyl); C29(Carbamidomethyl); C35(Carbamidomethyl)	1	1	Q01705	Q01705	Neurogenic locus notch homolog protein 1 OS=Mus musculus OX=10090 GN=Notch1 PE=1 SV=3	2	5	5	1	0	1	1	1	1031.05	5151.23	5148.2	589.703	0.607182	0	0	1.12035e+06	HCD (High Energy Collision Dissociation)	MS2	30.9115	100	9.20679	3465	3465	3458	FP031221_10.raw	0/0		7.9873	582.298	582.298	1.6	1.02967e-08	1.01537e-09	0	0
FALSE	High	PMI-Byonic	PMI-Byonic (A2)	A	2	Unambiguous	IGSYRCACRATHTGPHCELPYVPCSPSPCQNGGTCRPTGDTTHE	[E].IGSYRcAcRATHTGPHcELPYVPcSPSPcQnGGtcRPTGDTTHE.[C]	C6(Carbamidomethyl); C8(Carbamidomethyl); C17(Carbamidomethyl); C24(Carbamidomethyl); C29(Carbamidomethyl); N31(Deamidated); T34(HexNAc(1)Hex(1)Fuc(1)); C35(Carbamidomethyl)	1	1	Q01705	Q01705	Neurogenic locus notch homolog protein 1 OS=Mus musculus OX=10090 GN=Notch1 PE=1 SV=3	2	5	5	1	0	1	1	1	1104.07	5516.33	5514.31	366.061	0.403715	0	0	2.3065e+06	HCD (High Energy Collision Dissociation)	MS2	0	100	9.20461	3464	3464	3458	FP031221_10.raw	0/0		10.5237	698.099	698.099	4.02936	2.99402e-11	4.77305e-12	0	0
FALSE	High	PMI-Byonic	PMI-Byonic (A2)	A	2	Unambiguous	IGSYRCACRATHTGPHCELPYVPCSPSPCQNGGTCRPTGDTTHE	[E].IGSYRcAcRATHTGPhcELPYVPcsPsPcQnGGTcRPTGDTTHE.[C]	C6(Carbamidomethyl); C8(Carbamidomethyl); H16(Oxidation); C17(Carbamidomethyl); C24(Carbamidomethyl); S25(HexNAc(1)Fuc(1)); S27(HexNAc(1)Hex(1)Fuc(1)); C29(Carbamidomethyl); N31(Deamidated); C35(Carbamidomethyl)	1	1	Q01705	Q01705	Neurogenic locus notch homolog protein 1 OS=Mus musculus OX=10090 GN=Notch1 PE=1 SV=3	2	6	6	1	0	1	1	1	981.085	5881.47	5879.45	344.644	0.337719	0	0	2.30249e+06	HCD (High Energy Collision Dissociation)	MS2	48.7574	92.9069	9.17075	3449	3449	3447	FP031221_10.raw	0/0		6.92769	383.334	383.334	0	1.18115e-07	1.02596e-08	0	0
FALSE	High	PMI-Byonic	PMI-Byonic (A2)	A	2	Unambiguous	IGSYRCACRATHTGPHCELPYVPCSPSPCQNGGTCRPTGDTTHE	[E].IGSYRcAcRATHTGPHcELPYVPcsPSPcQNGGTcRPTGDTTHE.[C]	C6(Carbamidomethyl); C8(Carbamidomethyl); C17(Carbamidomethyl); C24(Carbamidomethyl); S25(HexNAc(1)Hex(1)Fuc(1)); C29(Carbamidomethyl); C35(Carbamidomethyl)	1	1	Q01705	Q01705	Neurogenic locus notch homolog protein 1 OS=Mus musculus OX=10090 GN=Notch1 PE=1 SV=3	2	6	6	1	0	1	1	1	919.729	5513.34	5513.33	2.09455	0.00192465	0	0	777670	HCD (High Energy Collision Dissociation)	MS2	0	46.615	9.14295	3437	3437	3436	FP031221_10.raw	0/0		10.5764	699.032	699.032	0	2.65239e-11	3.09861e-12	0	0
FALSE	High	PMI-Byonic	PMI-Byonic (A2)	A	2	Unambiguous	IGSYRCACRATHTGPHCELPYVPCSPSPCQNGGTCRPTGDTTHE	[E].IGSYRcAcRATHTGPHcELPYVPcSPsPcQNGGTcRPTGDTTHE.[C]	C6(Carbamidomethyl); C8(Carbamidomethyl); C17(Carbamidomethyl); C24(Carbamidomethyl); S27(HexNAc(1)Fuc(1)); C29(Carbamidomethyl); C35(Carbamidomethyl)	1	1	Q01705	Q01705	Neurogenic locus notch homolog protein 1 OS=Mus musculus OX=10090 GN=Notch1 PE=1 SV=3	2	5	5	1	0	1	1	1	1071.66	5354.29	5351.28	563.076	0.602635	0	0	757187	HCD (High Energy Collision Dissociation)	MS2	36.3092	100	9.12368	3429	3429	3425	FP031221_10.raw	0/0		9.59507	628.629	628.629	0	2.54058e-10	3.29042e-11	0	0
FALSE	High	PMI-Byonic	PMI-Byonic (A2)	A	2	Unambiguous	IGSYRCACRATHTGPHCELPYVPCSPSPCQNGGTCRPTGDTTHE	[E].IGSYRcAcRATHTGPHcELPYVPcSPSPcQNGGTcRPTGDTTHE.[C]	C6(Carbamidomethyl); C8(Carbamidomethyl); C17(Carbamidomethyl); C24(Carbamidomethyl); C29(Carbamidomethyl); C35(Carbamidomethyl)	1	1	Q01705	Q01705	Neurogenic locus notch homolog protein 1 OS=Mus musculus OX=10090 GN=Notch1 PE=1 SV=3	2	6	6	1	0	1	1	1	834.867	5004.16	5002.14	404.733	0.337421	0	0	341656	HCD (High Energy Collision Dissociation)	MS2	12.2696	100	9.10657	3422	3422	3414	FP031221_10.raw	0/0		7.27983	454.01	454.01	150.365	5.25012e-08	4.61399e-09	0	0
FALSE	High	PMI-Byonic	PMI-Byonic (A2)	A	2	Unambiguous	IGSYRCACRATHTGPHCELPYVPCSPSPCQNGGTCRPTGDTTHE	[E].IGSYRcAcRATHTGPHcELPYVPcsPSPcQNGGTcRPTGDTTHE.[C]	C6(Carbamidomethyl); C8(Carbamidomethyl); C17(Carbamidomethyl); C24(Carbamidomethyl); S25(HexNAc(1)Fuc(1)); C29(Carbamidomethyl); C35(Carbamidomethyl)	1	1	Q01705	Q01705	Neurogenic locus notch homolog protein 1 OS=Mus musculus OX=10090 GN=Notch1 PE=1 SV=3	2	6	6	1	0	1	1	1	892.723	5351.3	5351.28	5.18574	0.00462505	0	0	415464	HCD (High Energy Collision Dissociation)	MS2	0	75.9485	9.09358	3416	3416	3414	FP031221_10.raw	0/0		13.5764	825.697	825.697	0	2.65239e-14	3.48927e-15	0	0
FALSE	High	PMI-Byonic	PMI-Byonic (A2)	A	2	Unambiguous	IGSYRCACRATHTGPHCELPYVPCSPSPCQNGGTCRPTGDTTHE	[E].IGSYRcAcRATHTGPHcELPYVPcSPsPcQNGGTcRPTGDTTHE.[C]	C6(Carbamidomethyl); C8(Carbamidomethyl); C17(Carbamidomethyl); C24(Carbamidomethyl); S27(Fuc(1)); C29(Carbamidomethyl); C35(Carbamidomethyl)	1	1	Q01705	Q01705	Neurogenic locus notch homolog protein 1 OS=Mus musculus OX=10090 GN=Notch1 PE=1 SV=3	2	6	6	1	0	1	1	1	858.874	5148.21	5148.2	1.90997	0.00163882	0	0	840563	HCD (High Energy Collision Dissociation)	MS2	36.7624	100	9.09179	3415	3415	3414	FP031221_10.raw	0/0		11.5764	701.964	701.964	0	2.65239e-12	3.70592e-13	0	0
FALSE	High	PMI-Byonic	PMI-Byonic (A2)	A	2	Unambiguous	IGSYRCACRATHTGPHCELPYVPCSPSPCQNGGTCRPTGDTTHE	[E].IGSYRcAcRATHTGPHcELPYVPcSPsPcQNGGTcRPTGDTTHE.[C]	C6(Carbamidomethyl); C8(Carbamidomethyl); C17(Carbamidomethyl); C24(Carbamidomethyl); S27(Fuc(1)); C29(Carbamidomethyl); C35(Carbamidomethyl)	1	1	Q01705	Q01705	Neurogenic locus notch homolog protein 1 OS=Mus musculus OX=10090 GN=Notch1 PE=1 SV=3	2	5	5	1	0	1	1	1	1031.05	5151.21	5148.2	585.435	0.602787	0	0	1.07124e+06	HCD (High Energy Collision Dissociation)	MS2	76.5353	100	9.07425	3408	3408	3403	FP031221_10.raw	0/0		9.59507	638.468	638.468	0	2.54058e-10	2.99156e-11	0	0
FALSE	High	PMI-Byonic	PMI-Byonic (A2)	A	2	Unambiguous	IGSYRCACRATHTGPHCELPYVPCSPSPCQNGGTCRPTGDTTHE	[E].IGSYRcAcRATHTGPHcELPYVPcsPSPcQNGGTcRPTGDTTHE.[C]	C6(Carbamidomethyl); C8(Carbamidomethyl); C17(Carbamidomethyl); C24(Carbamidomethyl); S25(HexNAc(1)Hex(1)Fuc(1)); C29(Carbamidomethyl); C35(Carbamidomethyl)	1	1	Q01705	Q01705	Neurogenic locus notch homolog protein 1 OS=Mus musculus OX=10090 GN=Notch1 PE=1 SV=3	2	5	5	1	0	1	1	1	1103.48	5513.35	5513.33	3.25938	0.00359401	0	0	566693	HCD (High Energy Collision Dissociation)	MS2	0	98.8416	9.06776	3405	3405	3403	FP031221_10.raw	0/0		9.59507	613.19	613.19	0	2.54058e-10	2.68452e-11	0	0
FALSE	High	PMI-Byonic	PMI-Byonic (A2)	A	2	Unambiguous	IGSYRCACRATHTGPHCELPYVPCSPSPCQNGGTCRPTGDTTHE	[E].IGSYRcAcRATHTGPhcELPYVPcsPsPcQNGGTcRPTGDTTHE.[C]	C6(Carbamidomethyl); C8(Carbamidomethyl); H16(Oxidation); C17(Carbamidomethyl); C24(Carbamidomethyl); S25(HexNAc(1)Fuc(1)); S27(HexNAc(1)Hex(1)Fuc(1)); C29(Carbamidomethyl); C35(Carbamidomethyl)	1	1	Q01705	Q01705	Neurogenic locus notch homolog protein 1 OS=Mus musculus OX=10090 GN=Notch1 PE=1 SV=3	2	6	6	1	0	1	1	1	981.253	5882.48	5878.46	683.662	0.669813	0	0	2.05312e+06	HCD (High Energy Collision Dissociation)	MS2	18.1691	100	9.04848	3397	3397	3392	FP031221_10.raw	0/0		5.2762	272.782	272.782	0	5.29418e-06	4.43877e-07	0	0
FALSE	High	PMI-Byonic	PMI-Byonic (A2)	A	2	Unambiguous	IGSYRCACRATHTGPHCELPYVPCSPSPCQNGGTCRPTGDTTHE	[E].IGSYRcAcRATHTGPHcELPYVPcsPSPcQNGGTcRPTGDTTHE.[C]	C6(Carbamidomethyl); C8(Carbamidomethyl); C17(Carbamidomethyl); C24(Carbamidomethyl); S25(HexNAc(1)Hex(1)Fuc(1)); C29(Carbamidomethyl); C35(Carbamidomethyl)	1	1	Q01705	Q01705	Neurogenic locus notch homolog protein 1 OS=Mus musculus OX=10090 GN=Notch1 PE=1 SV=3	2	6	6	1	0	1	1	1	919.731	5513.35	5513.33	3.48943	0.00320639	0	0	2.03335e+06	HCD (High Energy Collision Dissociation)	MS2	46.3342	47.9308	9.01418	3382	3382	3381	FP031221_10.raw	0/0		12.5764	798.874	798.874	0	2.65239e-13	6.05338e-14	0	0
FALSE	High	PMI-Byonic	PMI-Byonic (A2)	A	2	Unambiguous	IGSYRCACRATHTGPHCELPYVPCSPSPCQNGGTCRPTGDTTHE	[E].IGSYRcAcRATHTGPHcELPYVPcSPsPcQNGGTcRPTGDTTHE.[C]	C6(Carbamidomethyl); C8(Carbamidomethyl); C17(Carbamidomethyl); C24(Carbamidomethyl); S27(HexNAc(1)Fuc(1)); C29(Carbamidomethyl); C35(Carbamidomethyl)	1	1	Q01705	Q01705	Neurogenic locus notch homolog protein 1 OS=Mus musculus OX=10090 GN=Notch1 PE=1 SV=3	2	5	5	1	0	1	1	1	1071.67	5354.31	5351.28	566.042	0.605809	0	0	366072	HCD (High Energy Collision Dissociation)	MS2	19.8933	100	9.0036	3378	3378	3370	FP031221_10.raw	0/0		5.83365	359.74	359.74	0	1.46675e-06	9.17037e-08	0	0
FALSE	High	PMI-Byonic	PMI-Byonic (A2)	A	2	Unambiguous	IGSYRCACRATHTGPHCELPYVPCSPSPCQNGGTCRPTGDTTHE	[E].IGsYRcAcRATHTGPHcELPYVPcSPSPcQNGGTcRPTGDTTHE.[C]	S3(Fuc(1)); C6(Carbamidomethyl); C8(Carbamidomethyl); C17(Carbamidomethyl); C24(Carbamidomethyl); C29(Carbamidomethyl); C35(Carbamidomethyl)	1	1	Q01705	Q01705	Neurogenic locus notch homolog protein 1 OS=Mus musculus OX=10090 GN=Notch1 PE=1 SV=3	2	6	6	1	0	1	1	1	859.376	5151.22	5148.2	587.555	0.504141	0	0	307453	HCD (High Energy Collision Dissociation)	MS2	57.6614	100	8.97793	3367	3367	3359	FP031221_10.raw	0/0		7.44249	537.16	537.16	1.6	3.61005e-08	3.24497e-09	0	0
FALSE	High	PMI-Byonic	PMI-Byonic (A2)	A	2	Unambiguous	IGSYRCACRATHTGPHCELPYVPCSPSPCQNGGTCRPTGDTTHE	[E].IGSYRcAcRATHTGPHcELPYVPcsPSPcQNGGTcRPTGDTTHE.[C]	C6(Carbamidomethyl); C8(Carbamidomethyl); C17(Carbamidomethyl); C24(Carbamidomethyl); S25(HexNAc(1)Fuc(1)); C29(Carbamidomethyl); C35(Carbamidomethyl)	1	1	Q01705	Q01705	Neurogenic locus notch homolog protein 1 OS=Mus musculus OX=10090 GN=Notch1 PE=1 SV=3	2	6	6	1	0	1	1	1	893.056	5353.3	5351.28	377.674	0.336839	0	0	595337	HCD (High Energy Collision Dissociation)	MS2	21.9192	100	8.96929	3363	3363	3359	FP031221_10.raw	0/0		10.5764	668.942	668.942	0	2.65239e-11	2.65662e-12	0	0
FALSE	High	PMI-Byonic	PMI-Byonic (A2)	A	2	Unambiguous	IGSYRCACRATHTGPHCELPYVPCSPSPCQNGGTCRPTGDTTHE	[E].IGSYRcAcRATHTGPhcELPYVPcsPsPcQNGGTcRPTGDTTHE.[C]	C6(Carbamidomethyl); C8(Carbamidomethyl); H16(Oxidation); C17(Carbamidomethyl); C24(Carbamidomethyl); S25(HexNAc(1)Fuc(1)); S27(HexNAc(1)Hex(1)Fuc(1)); C29(Carbamidomethyl); C35(Carbamidomethyl)	1	1	Q01705	Q01705	Neurogenic locus notch homolog protein 1 OS=Mus musculus OX=10090 GN=Notch1 PE=1 SV=3	2	6	6	1	0	1	1	1	981.253	5882.48	5878.46	683.786	0.669935	0	0	493496	HCD (High Energy Collision Dissociation)	MS2	26.8771	100	8.92825	3346	3346	3337	FP031221_10.raw	0/0		4.36228	215.58	215.58	0	4.34229e-05	1.83267e-06	0	0
FALSE	High	PMI-Byonic	PMI-Byonic (A2)	A	2	Unambiguous	IGSYRCACRATHTGPHCELPYVPCSPSPCQNGGTCRPTGDTTHE	[E].IGSYRcAcRATHTGPHcELPYVPcsPSPcQNGGTcRPTGDTTHE.[C]	C6(Carbamidomethyl); C8(Carbamidomethyl); C17(Carbamidomethyl); C24(Carbamidomethyl); S25(HexNAc(1)Hex(1)Fuc(1)); C29(Carbamidomethyl); C35(Carbamidomethyl)	1	1	Q01705	Q01705	Neurogenic locus notch homolog protein 1 OS=Mus musculus OX=10090 GN=Notch1 PE=1 SV=3	2	6	6	1	0	1	1	1	920.063	5515.34	5513.33	365.56	0.335909	0	0	341344	HCD (High Energy Collision Dissociation)	MS2	0	100	8.90253	3335	3335	3326	FP031221_10.raw	0/0		7.51381	547.492	547.492	0	3.06331e-08	2.21571e-09	0	0
FALSE	High	PMI-Byonic	PMI-Byonic (A2)	A	2	Unambiguous	IGSYRCACRATHTGPHCELPYVPCSPSPCQNGGTCRPTGDTTHE	[E].IGSYRcAcRATHTGPHcELPYVPcSPSPcQnGGtcRPTGDTTHE.[C]	C6(Carbamidomethyl); C8(Carbamidomethyl); C17(Carbamidomethyl); C24(Carbamidomethyl); C29(Carbamidomethyl); N31(Deamidated); T34(Fuc(1)); C35(Carbamidomethyl)	1	1	Q01705	Q01705	Neurogenic locus notch homolog protein 1 OS=Mus musculus OX=10090 GN=Notch1 PE=1 SV=3	2	6	6	1	0	1	1	1	859.037	5149.19	5149.18	1.12588	0.000966227	0	0	2.36184e+06	HCD (High Energy Collision Dissociation)	MS2	0	25.5674	9.34813	3526	3526	3524	FP031221_10.raw	0/0		10.5764	669.097	669.097	4.8	2.65239e-11	3.52452e-12	0	0
FALSE	High	PMI-Byonic	PMI-Byonic (A2)	A	2	Unambiguous	IGSYRCACRATHTGPHCELPYVPCSPSPCQNGGTCRPTGDTTHE	[E].IGSYRcAcRATHTGPHcELPYVPcSPSPcQnGGTcRPTGDTTHE.[C]	C6(Carbamidomethyl); C8(Carbamidomethyl); C17(Carbamidomethyl); C24(Carbamidomethyl); C29(Carbamidomethyl); N31(Deamidated); C35(Carbamidomethyl)	1	1	Q01705	Q01705	Neurogenic locus notch homolog protein 1 OS=Mus musculus OX=10090 GN=Notch1 PE=1 SV=3	2	6	6	1	0	1	1	1	835.194	5006.13	5003.12	600.599	0.500811	0	0	922533	HCD (High Energy Collision Dissociation)	MS2	14.4603	100	9.35248	3528	3528	3524	FP031221_10.raw	0/0		9.57033	617.807	617.807	28.2934	2.68948e-10	5.25102e-11	0	0
FALSE	High	PMI-Byonic	PMI-Byonic (A2)	A	2	Unambiguous	IGSYRCACRATHTGPHCELPYVPCSPSPCQNGGTCRPTGDTTHE	[E].IGSYRcAcRATHTGPHcELPYVPcsPSPcQNGGTcRPTGDTTHE.[C]	C6(Carbamidomethyl); C8(Carbamidomethyl); C17(Carbamidomethyl); C24(Carbamidomethyl); S25(HexNAc(1)Hex(1)Fuc(1)); C29(Carbamidomethyl); C35(Carbamidomethyl)	1	1	Q01705	Q01705	Neurogenic locus notch homolog protein 1 OS=Mus musculus OX=10090 GN=Notch1 PE=1 SV=3	2	5	5	1	0	1	1	1	1104.08	5516.37	5513.33	550.916	0.607476	0	0	366679	HCD (High Energy Collision Dissociation)	MS2	0	100	8.95437	3357	3357	3348	FP031221_10.raw	0/0		6.81567	487.831	487.831	0	1.52871e-07	1.38052e-08	0	0
FALSE	High	PMI-Byonic	PMI-Byonic (A2)	A	2	Unambiguous	IGSYRCACRATHTGPHCELPYVPCSPSPCQNGGTCRPTGDTTHE	[E].IGSYRcAcRATHTGPHcELPYVPcSPSPcQnGGtcRPTGDTTHE.[C]	C6(Carbamidomethyl); C8(Carbamidomethyl); C17(Carbamidomethyl); C24(Carbamidomethyl); C29(Carbamidomethyl); N31(Deamidated); T34(HexNAc(1)Hex(1)Fuc(1)); C35(Carbamidomethyl)	1	1	Q01705	Q01705	Neurogenic locus notch homolog protein 1 OS=Mus musculus OX=10090 GN=Notch1 PE=1 SV=3	2	6	6	1	0	1	1	1	919.895	5514.33	5514.31	3.95237	0.00363244	0	0	4972496	HCD (High Energy Collision Dissociation)	MS2	0	17.3538	9.397	3547	3547	3546	FP031221_10.raw	0/0		12.5764	782.773	782.773	2.53633	2.65239e-13	7.22313e-14	0	0
FALSE	High	PMI-Byonic	PMI-Byonic (A2)	A	2	Unambiguous	IGSYRCACRATHTGPHCELPYVPCSPSPCQNGGTCRPTGDTTHE	[E].IGSYRcAcRATHTGPHcELPYVPcsPSPcQNGGTcRPTGDTTHE.[C]	C6(Carbamidomethyl); C8(Carbamidomethyl); C17(Carbamidomethyl); C24(Carbamidomethyl); S25(HexNAc(1)Hex(1)Fuc(1)NeuAc(1)); C29(Carbamidomethyl); C35(Carbamidomethyl)	1	1	Q01705	Q01705	Neurogenic locus notch homolog protein 1 OS=Mus musculus OX=10090 GN=Notch1 PE=1 SV=3	2	5	5	1	0	1	1	1	1161.7	5804.45	5804.42	3.86032	0.00448139	0	0	773117	HCD (High Energy Collision Dissociation)	MS2	0	99.8234	9.57416	3624	3624	3623	FP031221_10.raw	0/0		8.52374	592.899	592.899	0	2.99402e-09	2.36175e-10	0	0
FALSE	High	PMI-Byonic	PMI-Byonic (A2)	A	2	Unambiguous	IGSYRCACRATHTGPHCELPYVPCSPSPCQNGGTCRPTGDTTHE	[E].IGSYRcAcRATHTGPHcELPYVPcSPSPcQnGGtcRPTGDTTHE.[C]	C6(Carbamidomethyl); C8(Carbamidomethyl); C17(Carbamidomethyl); C24(Carbamidomethyl); C29(Carbamidomethyl); N31(Deamidated); T34(HexNAc(1)Fuc(1)); C35(Carbamidomethyl)	1	1	Q01705	Q01705	Neurogenic locus notch homolog protein 1 OS=Mus musculus OX=10090 GN=Notch1 PE=1 SV=3	2	5	5	1	0	1	1	1	1071.26	5352.27	5352.26	2.23241	0.00238969	0	0	663676	HCD (High Energy Collision Dissociation)	MS2	0	85.0643	9.37773	3539	3539	3535	FP031221_10.raw	0/0		13.5951	849.112	849.112	3.87416	2.54058e-14	2.27693e-15	0	0
FALSE	High	PMI-Byonic	PMI-Byonic (A2)	A	2	Unambiguous	IGSYRCACRATHTGPHCELPYVPCSPSPCQNGGTCRPTGDTTHE	[E].IGsYRcAcRAtHTGPHcELPYVPcSPSPcQNGGTcRPTGDTTHE.[C]	S3(HexNAc(1)Fuc(1)); C6(Carbamidomethyl); C8(Carbamidomethyl); T11(HexNAc(1)Hex(1)Fuc(1)); C17(Carbamidomethyl); C24(Carbamidomethyl); C29(Carbamidomethyl); C35(Carbamidomethyl)	1	1	Q01705	Q01705	Neurogenic locus notch homolog protein 1 OS=Mus musculus OX=10090 GN=Notch1 PE=1 SV=3	2	6	6	1	0	1	1	1	977.74	5861.41	5862.47	-180.905	-0.176758	0	0	510465	HCD (High Energy Collision Dissociation)	MS2	96.7387	58.1748	9.57564	3625	3625	3623	FP031221_10.raw	0/0		6.86636	509.533	509.533	2.10148	1.36033e-07	1.27827e-08	0	0
FALSE	High	PMI-Byonic	PMI-Byonic (A2)	A	2	Unambiguous	IGSYRCACRATHTGPHCELPYVPCSPSPCQNGGTCRPTGDTTHE	[E].IGSYRcAcRATHTGPHcELPYVPcSPSPcQnGGtcRPTGDTTHE.[C]	C6(Carbamidomethyl); C8(Carbamidomethyl); C17(Carbamidomethyl); C24(Carbamidomethyl); C29(Carbamidomethyl); N31(Deamidated); T34(HexNAc(1)Hex(1)Fuc(1)); C35(Carbamidomethyl)	1	1	Q01705	Q01705	Neurogenic locus notch homolog protein 1 OS=Mus musculus OX=10090 GN=Notch1 PE=1 SV=3	2	5	5	1	0	1	1	1	1104.28	5517.35	5514.31	550.24	0.60684	0	0	638129	HCD (High Energy Collision Dissociation)	MS2	74.3359	100	9.59212	3633	3633	3623	FP031221_10.raw	0/0		7.35212	488.788	488.788	4.25884	4.44513e-08	3.87891e-09	0	0
FALSE	High	PMI-Byonic	PMI-Byonic (A2)	A	2	Unambiguous	IGSYRCACRATHTGPHCELPYVPCSPSPCQNGGTCRPTGDTTHE	[E].IGSYRcAcRATHTGPHcELPYVPcsPSPcQNGGTcRPTGDTTHE.[C]	C6(Carbamidomethyl); C8(Carbamidomethyl); C17(Carbamidomethyl); C24(Carbamidomethyl); S25(HexNAc(1)Hex(1)Fuc(1)NeuAc(1)); C29(Carbamidomethyl); C35(Carbamidomethyl)	1	1	Q01705	Q01705	Neurogenic locus notch homolog protein 1 OS=Mus musculus OX=10090 GN=Notch1 PE=1 SV=3	2	6	6	1	0	1	1	1	968.248	5804.45	5804.42	4.66768	0.00451553	0	0	2.96022e+06	HCD (High Energy Collision Dissociation)	MS2	0	32.042	9.52345	3602	3602	3601	FP031221_10.raw	0/0		12.505	773.778	773.778	0	3.12579e-13	7.89076e-14	0	0
FALSE	High	PMI-Byonic	PMI-Byonic (A2)	A	2	Unambiguous	IGSYRCACRATHTGPHCELPYVPCSPSPCQNGGTCRPTGDTTHE	[E].IGsYRcAcRAtHTGPHcELPYVPcSPSPcQNGGTcRPTGDTTHE.[C]	S3(HexNAc(1)Fuc(1)); C6(Carbamidomethyl); C8(Carbamidomethyl); T11(HexNAc(1)Hex(1)Fuc(1)); C17(Carbamidomethyl); C24(Carbamidomethyl); C29(Carbamidomethyl); C35(Carbamidomethyl)	1	1	Q01705	Q01705	Neurogenic locus notch homolog protein 1 OS=Mus musculus OX=10090 GN=Notch1 PE=1 SV=3	2	5	5	1	0	1	1	1	1173.7	5864.49	5862.47	345.851	0.405508	0	0	647886	HCD (High Energy Collision Dissociation)	MS2	71.729	100	9.51505	3599	3599	3590	FP031221_10.raw	0/0		3.23945	161.817	161.817	5.08399	0.000576165	3.04126e-05	0	0
FALSE	High	PMI-Byonic	PMI-Byonic (A2)	A	2	Unambiguous	IGSYRCACRATHTGPHCELPYVPCSPSPCQNGGTCRPTGDTTHE	[E].IGSYRcAcRATHTGPHcELPYVPcsPSPcQnGGTcRPTGDTTHE.[C]	C6(Carbamidomethyl); C8(Carbamidomethyl); C17(Carbamidomethyl); C24(Carbamidomethyl); S25(HexNAc(1)Fuc(1)); C29(Carbamidomethyl); N31(Deamidated); C35(Carbamidomethyl)	1	1	Q01705	Q01705	Neurogenic locus notch homolog protein 1 OS=Mus musculus OX=10090 GN=Notch1 PE=1 SV=3	2	5	5	1	0	1	1	1	1071.86	5355.28	5352.26	563.747	0.603464	0	0	1.04551e+06	HCD (High Energy Collision Dissociation)	MS2	0	100	9.50629	3595	3595	3590	FP031221_10.raw	0/0		7.53251	548.547	548.547	0	2.93418e-08	1.9686e-09	0	0
FALSE	High	PMI-Byonic	PMI-Byonic (A2)	A	2	Unambiguous	IGSYRCACRATHTGPHCELPYVPCSPSPCQNGGTCRPTGDTTHE	[E].IGSYRcAcRATHTGPHcELPYVPcSPSPcQnGGtcRPTGDTTHE.[C]	C6(Carbamidomethyl); C8(Carbamidomethyl); C17(Carbamidomethyl); C24(Carbamidomethyl); C29(Carbamidomethyl); N31(Deamidated); T34(Fuc(1)); C35(Carbamidomethyl)	1	1	Q01705	Q01705	Neurogenic locus notch homolog protein 1 OS=Mus musculus OX=10090 GN=Notch1 PE=1 SV=3	2	6	6	1	0	1	1	1	859.54	5152.2	5149.18	586.517	0.503347	0	0	1911470	HCD (High Energy Collision Dissociation)	MS2	5.53386	100	9.60102	3636	3636	3634	FP031221_10.raw	0/0		9.57636	610.486	610.486	4.8	2.65239e-10	4.71456e-11	0	0
FALSE	High	PMI-Byonic	PMI-Byonic (A2)	A	2	Unambiguous	IGSYRCACRATHTGPHCELPYVPCSPSPCQNGGTCRPTGDTTHE	[E].IGSYRcAcRATHTGPHcELPYVPcsPSPcQnGGTcRPTGDTTHE.[C]	C6(Carbamidomethyl); C8(Carbamidomethyl); C17(Carbamidomethyl); C24(Carbamidomethyl); S25(HexNAc(1)Fuc(1)); C29(Carbamidomethyl); N31(Deamidated); C35(Carbamidomethyl)	1	1	Q01705	Q01705	Neurogenic locus notch homolog protein 1 OS=Mus musculus OX=10090 GN=Notch1 PE=1 SV=3	2	6	6	1	0	1	1	1	892.887	5352.28	5352.26	4.27561	0.00381403	0	0	0	HCD (High Energy Collision Dissociation)	MS2		100	9.6032	3637	3637	3634	FP031221_10.raw	0/0		10.5764	651.711	651.711	0	2.65239e-11	4.33152e-12	0	0
FALSE	High	PMI-Byonic	PMI-Byonic (A2)	A	2	Unambiguous	IGSYRCACRATHTGPHCELPYVPCSPSPCQNGGTCRPTGDTTHE	[E].IGSYRcAcRAThTGPHcELPYVPcSPsPcQNGGTcRPTGDTTHE.[C]	C6(Carbamidomethyl); C8(Carbamidomethyl); H12(Oxidation); C17(Carbamidomethyl); C24(Carbamidomethyl); S27(HexNAc(1)Hex(1)Fuc(1)NeuAc(1)); C29(Carbamidomethyl); C35(Carbamidomethyl)	1	1	Q01705	Q01705	Neurogenic locus notch homolog protein 1 OS=Mus musculus OX=10090 GN=Notch1 PE=1 SV=3	2	6	6	1	0	1	1	1	971.412	5823.43	5820.42	518.019	0.502515	0	0	729393	HCD (High Energy Collision Dissociation)	MS2	0	100	9.4892	3588	3588	3579	FP031221_10.raw	0/0		6.92769	382.402	382.402	0	1.18115e-07	1.10645e-08	0	0
FALSE	High	PMI-Byonic	PMI-Byonic (A2)	A	2	Unambiguous	IGSYRCACRATHTGPHCELPYVPCSPSPCQNGGTCRPTGDTTHE	[E].IGSYRcAcRATHTGPHcELPYVPcSPSPcQnGGTcRPTGDTTHE.[C]	C6(Carbamidomethyl); C8(Carbamidomethyl); C17(Carbamidomethyl); C24(Carbamidomethyl); C29(Carbamidomethyl); N31(Deamidated); C35(Carbamidomethyl)	1	1	Q01705	Q01705	Neurogenic locus notch homolog protein 1 OS=Mus musculus OX=10090 GN=Notch1 PE=1 SV=3	2	6	6	1	0	1	1	1	835.364	5007.15	5003.12	803.938	0.670367	0	0	813872	HCD (High Energy Collision Dissociation)	MS2	34.6569	100	9.48485	3586	3586	3579	FP031221_10.raw	0/0		9.50504	609.247	609.247	34.1266	3.12579e-10	5.81828e-11	0	0
FALSE	High	PMI-Byonic	PMI-Byonic (A2)	A	2	Unambiguous	IGSYRCACRATHTGPHCELPYVPCSPSPCQNGGTCRPTGDTTHE	[E].IGSYRcAcRATHTGPHcELPYVPcSPSPcQnGGtcRPTGDTTHE.[C]	C6(Carbamidomethyl); C8(Carbamidomethyl); C17(Carbamidomethyl); C24(Carbamidomethyl); C29(Carbamidomethyl); N31(Deamidated); T34(HexNAc(1)Hex(1)Fuc(1)); C35(Carbamidomethyl)	1	1	Q01705	Q01705	Neurogenic locus notch homolog protein 1 OS=Mus musculus OX=10090 GN=Notch1 PE=1 SV=3	2	6	6	1	0	1	1	1	919.895	5514.33	5514.31	3.88596	0.0035714	0	0	967772	HCD (High Energy Collision Dissociation)	MS2	0	52.4806	9.52697	3604	3604	3601	FP031221_10.raw	0/0		11.505	733.061	733.061	3.84933	3.12579e-12	4.82525e-13	0	0
FALSE	High	PMI-Byonic	PMI-Byonic (A2)	A	2	Unambiguous	IGSYRCACRATHTGPHCELPYVPCSPSPCQNGGTCRPTGDTTHE	[E].IGSYRcAcRATHTGPHcELPYVPcSPSPcQnGGtcRPTGDTTHE.[C]	C6(Carbamidomethyl); C8(Carbamidomethyl); C17(Carbamidomethyl); C24(Carbamidomethyl); C29(Carbamidomethyl); N31(Deamidated); T34(HexNAc(1)Fuc(1)); C35(Carbamidomethyl)	1	1	Q01705	Q01705	Neurogenic locus notch homolog protein 1 OS=Mus musculus OX=10090 GN=Notch1 PE=1 SV=3	2	6	6	1	0	1	1	1	892.886	5352.28	5352.26	3.74658	0.00334211	0	0	708637	HCD (High Energy Collision Dissociation)	MS2	1.15349	41.6275	9.47485	3581	3581	3579	FP031221_10.raw	0/0		9.57636	617.224	617.224	2.43812	2.65239e-10	4.43849e-11	0	0
FALSE	High	PMI-Byonic	PMI-Byonic (A2)	A	2	Unambiguous	IGSYRCACRATHTGPHCELPYVPCSPSPCQNGGTCRPTGDTTHE	[E].IGSYRcAcRAThTGPHcELPYVPcsPsPcQNGGTcRPTGDTTHE.[C]	C6(Carbamidomethyl); C8(Carbamidomethyl); H12(Oxidation); C17(Carbamidomethyl); C24(Carbamidomethyl); S25(HexNAc(1)Hex(1)Fuc(1)NeuAc(1)); S27(HexNAc(1)Fuc(1)); C29(Carbamidomethyl); C35(Carbamidomethyl)	1	1	Q01705	Q01705	Neurogenic locus notch homolog protein 1 OS=Mus musculus OX=10090 GN=Notch1 PE=1 SV=3	2	6	6	1	0	1	1	1	1029.1	6169.58	6169.56	4.43193	0.00455717	0	0	635714	HCD (High Energy Collision Dissociation)	MS2	0	49.6876	9.48049	3584	3584	3579	FP031221_10.raw	0/0		5.34752	270.839	270.839	0	4.49243e-06	3.57827e-07	0	0
FALSE	High	PMI-Byonic	PMI-Byonic (A2)	A	2	Unambiguous	IGSYRCACRATHTGPHCELPYVPCSPSPCQNGGTCRPTGDTTHE	[E].IGSYRcAcRATHTGPHcELPYVPcSPSPcQnGGtcRPTGDTTHE.[C]	C6(Carbamidomethyl); C8(Carbamidomethyl); C17(Carbamidomethyl); C24(Carbamidomethyl); C29(Carbamidomethyl); N31(Deamidated); T34(Fuc(1)); C35(Carbamidomethyl)	1	1	Q01705	Q01705	Neurogenic locus notch homolog protein 1 OS=Mus musculus OX=10090 GN=Notch1 PE=1 SV=3	2	6	6	1	0	1	1	1	859.04	5149.2	5149.18	4.18405	0.00359074	0	0	1.31063e+06	HCD (High Energy Collision Dissociation)	MS2	0	44.8963	9.47365	3580	3580	3579	FP031221_10.raw	0/0		10.5764	671.471	671.471	4.8	2.65239e-11	3.93523e-12	0	0
FALSE	High	PMI-Byonic	PMI-Byonic (A2)	A	2	Unambiguous	IGSYRCACRATHTGPHCELPYVPCSPSPCQNGGTCRPTGDTTHE	[E].IGSYRcAcRAThTGPHcELPYVPcSPsPcQNGGTcRPTGDTTHE.[C]	C6(Carbamidomethyl); C8(Carbamidomethyl); H12(Oxidation); C17(Carbamidomethyl); C24(Carbamidomethyl); S27(HexNAc(1)Hex(1)Fuc(1)NeuAc(1)); C29(Carbamidomethyl); C35(Carbamidomethyl)	1	1	Q01705	Q01705	Neurogenic locus notch homolog protein 1 OS=Mus musculus OX=10090 GN=Notch1 PE=1 SV=3	2	6	6	1	0	1	1	1	971.58	5824.45	5820.42	691.674	0.670972	0	0	930741	HCD (High Energy Collision Dissociation)	MS2	12.4291	100	9.61584	3643	3643	3634	FP031221_10.raw	0/0		5.58269	305.536	305.536	0	2.61403e-06	1.61013e-07	0	0
FALSE	High	PMI-Byonic	PMI-Byonic (A2)	A	2	Unambiguous	IGSYRCACRATHTGPHCELPYVPCSPSPCQNGGTCRPTGDTTHE	[E].IGSYRcAcRATHTGPHcELPYVPcSPSPcQnGGTcRPTGDTTHE.[C]	C6(Carbamidomethyl); C8(Carbamidomethyl); C17(Carbamidomethyl); C24(Carbamidomethyl); C29(Carbamidomethyl); N31(Deamidated); C35(Carbamidomethyl)	1	1	Q01705	Q01705	Neurogenic locus notch homolog protein 1 OS=Mus musculus OX=10090 GN=Notch1 PE=1 SV=3	2	5	5	1	0	1	1	1	1001.83	5005.14	5003.12	402.227	0.402478	0	0	685475	HCD (High Energy Collision Dissociation)	MS2	68.5845	100	9.40996	3553	3553	3546	FP031221_10.raw	0/0		9.59507	611.449	611.449	22.3833	2.54058e-10	3.86484e-11	0	0
FALSE	High	PMI-Byonic	PMI-Byonic (A2)	A	2	Unambiguous	IGSYRCACRATHTGPHCELPYVPCSPSPCQNGGTCRPTGDTTHE	[E].IGSYRcAcRATHTGPHcELPYVPcsPSPcQNGGTcRPTGDTTHE.[C]	C6(Carbamidomethyl); C8(Carbamidomethyl); C17(Carbamidomethyl); C24(Carbamidomethyl); S25(HexNAc(1)Hex(1)Fuc(1)NeuAc(1)); C29(Carbamidomethyl); C35(Carbamidomethyl)	1	1	Q01705	Q01705	Neurogenic locus notch homolog protein 1 OS=Mus musculus OX=10090 GN=Notch1 PE=1 SV=3	2	6	6	1	0	1	1	1	968.58	5806.45	5804.42	348.202	0.336852	0	0	452113	HCD (High Energy Collision Dissociation)	MS2	0	100	9.41429	3555	3555	3546	FP031221_10.raw	0/0		10.038	674.337	674.337	0	9.16251e-11	1.07798e-11	0	0
FALSE	High	PMI-Byonic	PMI-Byonic (A2)	A	2	Unambiguous	IGSYRCACRATHTGPHCELPYVPCSPSPCQNGGTCRPTGDTTHE	[E].IGSYRcAcRAThTGPHcELPYVPcsPsPcQnGGTcRPTGDTTHE.[C]	C6(Carbamidomethyl); C8(Carbamidomethyl); H12(Oxidation); C17(Carbamidomethyl); C24(Carbamidomethyl); S25(HexNAc(1)Fuc(1)); S27(HexNAc(1)Hex(1)Fuc(1)); C29(Carbamidomethyl); N31(Deamidated); C35(Carbamidomethyl)	1	1	Q01705	Q01705	Neurogenic locus notch homolog protein 1 OS=Mus musculus OX=10090 GN=Notch1 PE=1 SV=3	2	6	6	1	0	1	1	1	980.748	5879.45	5879.45	1.07108	0.00104956	0	0	484564	HCD (High Energy Collision Dissociation)	MS2	4.69953	100	9.42269	3558	3558	3557	FP031221_10.raw	0/0		5.16571	257.492	257.492	0	6.82796e-06	5.08815e-07	0	0
FALSE	High	PMI-Byonic	PMI-Byonic (A2)	A	2	Unambiguous	IGSYRCACRATHTGPHCELPYVPCSPSPCQNGGTCRPTGDTTHE	[E].IGSYRcAcRATHTGPHcELPYVPcSPSPcQnGGtcRPTGDTTHE.[C]	C6(Carbamidomethyl); C8(Carbamidomethyl); C17(Carbamidomethyl); C24(Carbamidomethyl); C29(Carbamidomethyl); N31(Deamidated); T34(Fuc(1)); C35(Carbamidomethyl)	1	1	Q01705	Q01705	Neurogenic locus notch homolog protein 1 OS=Mus musculus OX=10090 GN=Notch1 PE=1 SV=3	2	5	5	1	0	1	1	1	1030.65	5149.23	5149.18	8.98728	0.00925542	0	0	632272	HCD (High Energy Collision Dissociation)	MS2	94.6548	96.5763	9.44893	3569	3569	3568	FP031221_10.raw	0/0		14.589	850.31	850.31	4.8	2.5761e-15	1.97284e-16	0	0
FALSE	High	PMI-Byonic	PMI-Byonic (A2)	A	2	Unambiguous	IGSYRCACRATHTGPHCELPYVPCSPSPCQNGGTCRPTGDTTHE	[E].IGSYRcAcRAThTGPHcELPYVPcsPsPcqNGGTcRPTGDTTHE.[C]	C6(Carbamidomethyl); C8(Carbamidomethyl); H12(Oxidation); C17(Carbamidomethyl); C24(Carbamidomethyl); S25(HexNAc(1)Fuc(1)); S27(HexNAc(1)Hex(1)Fuc(1)NeuAc(1)); C29(Carbamidomethyl); Q30(Deamidated); C35(Carbamidomethyl)	1	1	Q01705	Q01705	Neurogenic locus notch homolog protein 1 OS=Mus musculus OX=10090 GN=Notch1 PE=1 SV=3	2	6	6	1	0	1	1	1	1029.1	6169.55	6170.54	-161.092	-0.165671	0	0	148336	HCD (High Energy Collision Dissociation)	MS2	0	78.8469	9.60933	3640	3640	3634	FP031221_10.raw	0/0		4.23306	204.933	204.933	0	5.84708e-05	2.86753e-06	0	0
FALSE	High	PMI-Byonic	PMI-Byonic (A2)	A	2	Unambiguous	IGSYRCACRATHTGPHCELPYVPCSPSPCQNGGTCRPTGDTTHE	[E].IGSYRcAcRATHTGPHcELPYVPcSPSPcQnGGtcRPTGDTTHE.[C]	C6(Carbamidomethyl); C8(Carbamidomethyl); C17(Carbamidomethyl); C24(Carbamidomethyl); C29(Carbamidomethyl); N31(Deamidated); T34(HexNAc(1)Hex(1)Fuc(1)); C35(Carbamidomethyl)	1	1	Q01705	Q01705	Neurogenic locus notch homolog protein 1 OS=Mus musculus OX=10090 GN=Notch1 PE=1 SV=3	2	5	5	1	0	1	1	1	1103.67	5514.32	5514.31	2.01782	0.00222538	0	0	444502	HCD (High Energy Collision Dissociation)	MS2	0	88.5143	9.45093	3570	3570	3568	FP031221_10.raw	0/0		10.5951	675.952	675.952	4.77438	2.54058e-11	2.19764e-12	0	0
FALSE	High	PMI-Byonic	PMI-Byonic (A2)	A	2	Unambiguous	IGSYRCACRATHTGPHCELPYVPCSPSPCQNGGTCRPTGDTTHE	[E].IGSYRcAcRATHTGPHcELPYVPcSPsPcQNGGTcRPTGDTTHE.[C]	C6(Carbamidomethyl); C8(Carbamidomethyl); C17(Carbamidomethyl); C24(Carbamidomethyl); S27(HexNAc(1)Hex(1)Fuc(1)NeuAc(1)); C29(Carbamidomethyl); C35(Carbamidomethyl)	1	1	Q01705	Q01705	Neurogenic locus notch homolog protein 1 OS=Mus musculus OX=10090 GN=Notch1 PE=1 SV=3	2	5	5	1	0	1	1	1	1162.49	5808.44	5804.42	692.296	0.803676	0	0	585390	HCD (High Energy Collision Dissociation)	MS2	58.8421	100	9.46523	3577	3577	3568	FP031221_10.raw	0/0		8.59507	572.393	572.393	0	2.54058e-09	1.81892e-10	0	0
FALSE	High	PMI-Byonic	PMI-Byonic (A2)	A	2	Unambiguous	IGSYRCACRATHTGPHCELPYVPCSPSPCQNGGTCRPTGDTTHE	[E].IGSYRcAcRAThTGPHcELPYVPcsPsPcQnGGTcRPTGDTTHE.[C]	C6(Carbamidomethyl); C8(Carbamidomethyl); H12(Oxidation); C17(Carbamidomethyl); C24(Carbamidomethyl); S25(HexNAc(1)Fuc(1)); S27(HexNAc(1)Hex(1)Fuc(1)); C29(Carbamidomethyl); N31(Deamidated); C35(Carbamidomethyl)	1	1	Q01705	Q01705	Neurogenic locus notch homolog protein 1 OS=Mus musculus OX=10090 GN=Notch1 PE=1 SV=3	2	6	6	1	0	1	1	1	981.084	5881.47	5879.45	343.648	0.336743	0	0	451857	HCD (High Energy Collision Dissociation)	MS2	0	100	9.56353	3620	3620	3612	FP031221_10.raw	0/0		3.2917	164.024	164.024	0	0.000510862	2.54617e-05	0	0
FALSE	High	PMI-Byonic	PMI-Byonic (A2)	A	2	Unambiguous	TNPVNGKAICTCPSGYTGPACSQDVDECALGANPCEHAGKCLNTLGSFE	[D].TNPVNGKAIcTcPSGYtGPAcsQDVDEcALGANPcEHAGKcLNTLGSFE.[C]	C10(Carbamidomethyl); C12(Carbamidomethyl); T17(HexNAc(1)Fuc(1)); C21(Carbamidomethyl); S22(HexNAc(1)Fuc(1)); C28(Carbamidomethyl); C35(Carbamidomethyl); C41(Carbamidomethyl)	1	1	Q01705	Q01705	Neurogenic locus notch homolog protein 1 OS=Mus musculus OX=10090 GN=Notch1 PE=1 SV=3	4	4	4	1	0	1	1	1	1497.13	5985.51	5983.55	327.351	0.489681	0	0	307430	HCD (High Energy Collision Dissociation)	MS2	73.9369	100	12.9197	5056	5056	5052	FP031221_10.raw	0/0		5.86172	447.871	447.871	2.4	1.37493e-06	8.25975e-08	0	0
FALSE	High	PMI-Byonic	PMI-Byonic (A2)	A	2	Unambiguous	TNPVNGKAICTCPSGYTGPACSQDVDECALGANPCEHAGKCLNTLGSFE	[D].TNPVNGKAIcTcPSGYtGPAcsQDVDEcALGANPcEHAGKcLnTLGSFE.[C]	C10(Carbamidomethyl); C12(Carbamidomethyl); T17(HexNAc(1)Fuc(1)); C21(Carbamidomethyl); S22(HexNAc(1)Fuc(1)); C28(Carbamidomethyl); C35(Carbamidomethyl); C41(Carbamidomethyl); N43(Oxidation)	1	1	Q01705	Q01705	Neurogenic locus notch homolog protein 1 OS=Mus musculus OX=10090 GN=Notch1 PE=1 SV=3	4	5	5	1	0	1	1	1	1201.11	6001.5	5999.55	324.791	0.389719	0	0	291011	HCD (High Energy Collision Dissociation)	MS2	74.3667	100	12.9547	5071	5071	5063	FP031221_10.raw	0/0		5.01006	477.241	477.241	2.4	9.77096e-06	7.78692e-07	0	0
FALSE	High	PMI-Byonic	PMI-Byonic (A2)	A	2	Unambiguous	TNPVNGKAICTCPSGYTGPACSQDVDECALGANPCEHAGKCLNTLGSFE	[D].TNPVNGKAIcTcPSGYtGPAcsQDVDEcALGANPcEHAGKcLNTLGSFE.[C]	C10(Carbamidomethyl); C12(Carbamidomethyl); T17(HexNAc(1)Fuc(1)); C21(Carbamidomethyl); S22(HexNAc(1)Fuc(1)); C28(Carbamidomethyl); C35(Carbamidomethyl); C41(Carbamidomethyl)	1	1	Q01705	Q01705	Neurogenic locus notch homolog protein 1 OS=Mus musculus OX=10090 GN=Notch1 PE=1 SV=3	4	5	5	1	0	1	1	1	1197.91	5985.51	5983.55	327.298	0.391681	0	0	356829	HCD (High Energy Collision Dissociation)	MS2	30.81	100	12.9481	5068	5068	5063	FP031221_10.raw	0/0		4.84626	400.048	400.048	2.4	1.42477e-05	9.12232e-07	0	0
FALSE	High	PMI-Byonic	PMI-Byonic (A2)	A	2	Unambiguous	TNPVNGKAICTCPSGYTGPACSQDVDECALGANPCEHAGKCLNTLGSFE	[D].TNPVNGKAIcTcPSGYtGPAcsQDVDEcALGAnPcEHAGKcLnTLGSFE.[C]	C10(Carbamidomethyl); C12(Carbamidomethyl); T17(HexNAc(1)Fuc(1)); C21(Carbamidomethyl); S22(HexNAc(1)Fuc(1)); C28(Carbamidomethyl); N33(Deamidated); C35(Carbamidomethyl); C41(Carbamidomethyl); N43(Oxidation)	1	1	Q01705	Q01705	Neurogenic locus notch homolog protein 1 OS=Mus musculus OX=10090 GN=Notch1 PE=1 SV=3	4	4	4	1	0	1	1	1	1501.37	6002.46	6000.53	321.88	0.482863	0	0	452404	HCD (High Energy Collision Dissociation)	MS2	56.4147	100	13.1764	5165	5165	5162	FP031221_10.raw	0/0		2.69047	258.745	258.745	2.20221	0.00203955	9.60391e-05	0	0
FALSE	High	PMI-Byonic	PMI-Byonic (A2)	A	2	Unambiguous	CALGANPCEHAGKCLNTLGSFE	[E].cALGANPcEhAGKcLntLGSFE.[C]	C1(Carbamidomethyl); C8(Carbamidomethyl); H10(Oxidation); C14(Carbamidomethyl); N16(Deamidated); T17(Hex(1))	1	1	Q01705	Q01705	Neurogenic locus notch homolog protein 1 OS=Mus musculus OX=10090 GN=Notch1 PE=1 SV=3	1	3	3	1	0	1	1	1	862.371	2585.1	2585.1	1.76449	0.00152046	0	0	222777	HCD (High Energy Collision Dissociation)	MS2	7.39888	100	11.947	4641	4641	4634	FP031221_10.raw	0/0		3.73	328.069	328.069	3.6	0.00018621	7.70593e-06	0	0
FALSE	High	PMI-Byonic	PMI-Byonic (A2)	A	2	Unambiguous	CALGANPCEHAGKCLNTLGSFE	[E].cALGANPcEHAGKcLNtLGSFE.[C]	C1(Carbamidomethyl); C8(Carbamidomethyl); C14(Carbamidomethyl); T17(Hex(1))	1	1	Q01705	Q01705	Neurogenic locus notch homolog protein 1 OS=Mus musculus OX=10090 GN=Notch1 PE=1 SV=3	1	6	6	1	0	1	1	1	857.509	5140.02	2568.12	1.00147e+06	428.65	0	0	492648	HCD (High Energy Collision Dissociation)	MS2	33.7025	100	11.4336	4421	4421	4414	FP031221_10.raw	0/0		2.27649	310.254	310.254	3.6	0.00529067	0.000262438	0	0
FALSE	High	PMI-Byonic	PMI-Byonic (A2)	A	2	Unambiguous	CALGANPCEHAGKCLNTLGSFE	[E].cALGANPcEHAGKcLntLGSFE.[C]	C1(Carbamidomethyl); C8(Carbamidomethyl); C14(Carbamidomethyl); N16(Oxidation); T17(Hex(1))	1	1	Q01705	Q01705	Neurogenic locus notch homolog protein 1 OS=Mus musculus OX=10090 GN=Notch1 PE=1 SV=3	1	3	3	1	0	1	1	1	862.046	2584.12	2584.11	4.31885	0.00372013	0	0	799541	HCD (High Energy Collision Dissociation)	MS2	4.07131	100	11.4205	4415	4415	4414	FP031221_10.raw	0/0		10.7502	731.284	721.578	3.6	1.77749e-11	1.41517e-12	0	0
FALSE	High	PMI-Byonic	PMI-Byonic (A2)	A	2	Unambiguous	CALGANPCEHAGKCLNTLGSFE	[E].cALGANPcEHAGKcLntLGSFE.[C]	C1(Carbamidomethyl); C8(Carbamidomethyl); C14(Carbamidomethyl); N16(Oxidation); T17(Hex(1))	1	1	Q01705	Q01705	Neurogenic locus notch homolog protein 1 OS=Mus musculus OX=10090 GN=Notch1 PE=1 SV=3	1	3	3	1	0	1	1	1	862.045	2584.12	2584.11	3.53941	0.00304874	0	0	859939	HCD (High Energy Collision Dissociation)	MS2	23.0963	100	11.2953	4362	4362	4359	FP031221_10.raw	0/0		10.2138	744.135	744.135	3.6	6.11293e-11	6.988e-12	0	0
FALSE	High	PMI-Byonic	PMI-Byonic (A2)	A	2	Unambiguous	CQCLQGYTGPRCE	[E].cQcLQGYTGPRcE.[I]	C1(Carbamidomethyl); C3(Carbamidomethyl); C12(Carbamidomethyl)	1	1	Q01705	Q01705	Neurogenic locus notch homolog protein 1 OS=Mus musculus OX=10090 GN=Notch1 PE=1 SV=3	0	2	2	1	0	1	1	1	814.836	1628.66	1628.66	1.58445	0.00129026	0	0	3.50339e+06	HCD (High Energy Collision Dissociation)	MS2	4.96991	93.9348	9.16869	3448	3448	3447	FP031221_10.raw	0/0		11.7331	833.219	681.458	681.458	1.84888e-12	1.44252e-13	0	0
FALSE	High	PMI-Byonic	PMI-Byonic (A2)	A	2	Unambiguous	CQCLQGYTGPRCE	[E].cQcLQGYTGPRcE.[I]	C1(Carbamidomethyl); C3(Carbamidomethyl); C12(Carbamidomethyl)	1	1	Q01705	Q01705	Neurogenic locus notch homolog protein 1 OS=Mus musculus OX=10090 GN=Notch1 PE=1 SV=3	0	2	2	1	0	1	1	1	814.836	1628.67	1628.66	2.48386	0.00202269	0	0	780396	HCD (High Energy Collision Dissociation)	MS2	9.59683	100	9.30074	3505	3505	3502	FP031221_10.raw	0/0		9.73309	703.359	663.208	663.208	1.84888e-10	2.36895e-11	0	0
FALSE	High	PMI-Byonic	PMI-Byonic (A2)	A	2	Unambiguous	CQCLQGYTGPRCE	[E].cQcLQGYTGPRcE.[I]	C1(Carbamidomethyl); C3(Carbamidomethyl); C12(Carbamidomethyl)	1	1	Q01705	Q01705	Neurogenic locus notch homolog protein 1 OS=Mus musculus OX=10090 GN=Notch1 PE=1 SV=3	0	2	2	1	0	1	1	1	814.834	1628.66	1628.66	-0.214384	-0.00017458	0	0	206058	HCD (High Energy Collision Dissociation)	MS2	35.6966	100	8.91962	3342	3342	3337	FP031221_10.raw	0/0		7.72706	645.254	574.25	574.25	1.87473e-08	1.55422e-09	0	0
FALSE	High	PMI-Byonic	PMI-Byonic (A2)	A	2	Unambiguous	CQCLQGYTGPRCEIDVNE	[E].cQcLQGYTGPRcEIDVNE.[C]	C1(Carbamidomethyl); C3(Carbamidomethyl); C12(Carbamidomethyl)	1	1	Q01705	Q01705	Neurogenic locus notch homolog protein 1 OS=Mus musculus OX=10090 GN=Notch1 PE=1 SV=3	2	3	3	1	0	1	1	1	733.651	2198.94	2198.93	5.75297	0.00421679	0	0	226030	HCD (High Energy Collision Dissociation)	MS2	29.1096	100	11.4358	4422	4422	4414	FP031221_10.raw	0/0		3.67386	404.185	360.32	360.32	0.000211906	8.72693e-06	0	0
FALSE	High	PMI-Byonic	PMI-Byonic (A2)	A	2	Unambiguous	CQCLQGYTGPRCEIDVNE	[E].cQcLQGYTGPRcEIDVNE.[C]	C1(Carbamidomethyl); C3(Carbamidomethyl); C12(Carbamidomethyl)	1	1	Q01705	Q01705	Neurogenic locus notch homolog protein 1 OS=Mus musculus OX=10090 GN=Notch1 PE=1 SV=3	2	2	2	1	0	1	1	1	1099.97	2198.94	2198.93	6.53627	0.00718639	0	0	285681	HCD (High Energy Collision Dissociation)	MS2	0	100	11.4534	4429	4429	4425	FP031221_10.raw	0/0		8.44571	599.188	599.188	599.188	3.58333e-09	3.02863e-10	0	0
FALSE	High	PMI-Byonic	PMI-Byonic (A2)	A	2	Unambiguous	CQCLQGYTGPRCE	[E].cQcLQGYTGPRcE.[I]	C1(Carbamidomethyl); C3(Carbamidomethyl); C12(Carbamidomethyl)	1	1	Q01705	Q01705	Neurogenic locus notch homolog protein 1 OS=Mus musculus OX=10090 GN=Notch1 PE=1 SV=3	0	2	2	1	0	1	1	1	814.835	1628.66	1628.66	1.35959	0.00110716	0	0	620197	HCD (High Energy Collision Dissociation)	MS2	30.5524	100	9.42706	3560	3560	3557	FP031221_10.raw	0/0		6.73309	591.489	591.489	591.489	1.84887e-07	1.73647e-08	0	0
FALSE	High	PMI-Byonic	PMI-Byonic (A2)	A	2	Unambiguous	CQCLQGYTGPRCE	[E].cQcLQGYTGPRcE.[I]	C1(Carbamidomethyl); C3(Carbamidomethyl); C12(Carbamidomethyl)	1	1	Q01705	Q01705	Neurogenic locus notch homolog protein 1 OS=Mus musculus OX=10090 GN=Notch1 PE=1 SV=3	0	3	3	1	0	1	1	1	543.56	1628.66	1628.66	2.13833	0.00116087	0	0	857743	HCD (High Energy Collision Dissociation)	MS2	32.5521	100	8.96711	3362	3362	3359	FP031221_10.raw	0/0		3.75099	522.324	447.104	447.104	0.000177421	6.80439e-06	0	0
FALSE	High	PMI-Byonic	PMI-Byonic (A2)	A	2	Unambiguous	CQCLQGYTGPRCEIDVNECISNPCQNDATCLD	[E].cQcLQGYtGPRcEIDVNEcIsNPcQNDATcLD.[Q]	C1(Carbamidomethyl); C3(Carbamidomethyl); T8(Hex(1)Pent(2)); C12(Carbamidomethyl); C19(Carbamidomethyl); S21(Hex(1)Pent(2)); C24(Carbamidomethyl); C30(Carbamidomethyl)	1	1	Q01705	Q01705	Neurogenic locus notch homolog protein 1 OS=Mus musculus OX=10090 GN=Notch1 PE=1 SV=3	4	4	4	1	0	1	1	1	1175.99	4700.92	4699.83	232.668	0.273375	0	0	430058	HCD (High Energy Collision Dissociation)	MS2	0	100	14.0313	5527	5527	5524	FP031221_10.raw	0/0		1.66964	354.35	354.35	1.00914	0.0213975	0.00117537	0	0
FALSE	High	PMI-Byonic	PMI-Byonic (A2)	A	2	Unambiguous	CQCLQGYTGPRCE	[E].cQcLQGYTGPRcE.[I]	C1(Carbamidomethyl); C3(Carbamidomethyl); C12(Carbamidomethyl)	1	1	Q01705	Q01705	Neurogenic locus notch homolog protein 1 OS=Mus musculus OX=10090 GN=Notch1 PE=1 SV=3	0	3	3	1	0	1	1	1	543.56	1628.66	1628.66	2.0259	0.00109983	0	0	1.47874e+06	HCD (High Energy Collision Dissociation)	MS2	17.1786	100	9.0979	3418	3418	3414	FP031221_10.raw	0/0		4.81892	526.865	466.916	466.916	1.51732e-05	9.90589e-07	0	0
FALSE	High	PMI-Byonic	PMI-Byonic (A2)	A	2	Unambiguous	CQCLQGYTGPRCE	[E].cQcLQGYTGPRcE.[I]	C1(Carbamidomethyl); C3(Carbamidomethyl); C12(Carbamidomethyl)	1	1	Q01705	Q01705	Neurogenic locus notch homolog protein 1 OS=Mus musculus OX=10090 GN=Notch1 PE=1 SV=3	0	2	2	1	0	1	1	1	814.836	1628.66	1628.66	1.6594	0.0013513	0	0	30439656	HCD (High Energy Collision Dissociation)	MS2	0.533613	12.5276	9.03984	3393	3393	3392	FP031221_10.raw	0/0		12.7331	854.301	719.949	719.949	1.84888e-13	3.75576e-14	0	0
FALSE	High	PMI-Byonic	PMI-Byonic (A2)	A	2	Unambiguous	CQCLQGYTGPRCE	[E].cQcLQGYTGPRcE.[I]	C1(Carbamidomethyl); C3(Carbamidomethyl); C12(Carbamidomethyl)	1	1	Q01705	Q01705	Neurogenic locus notch homolog protein 1 OS=Mus musculus OX=10090 GN=Notch1 PE=1 SV=3	0	2	2	1	0	1	1	1	814.832	1628.66	1628.66	-2.38797	-0.0019446	0	0	264717	HCD (High Energy Collision Dissociation)	MS2	29.7508	100	9.57997	3627	3627	3623	FP031221_10.raw	0/0		5.02314	506.414	506.414	506.414	9.48113e-06	7.28174e-07	0	0
FALSE	High	PMI-Byonic	PMI-Byonic (A2)	A	2	Unambiguous	IDVNECISNPCQNDATCLDQIGE	[E].IDVNEcISNPcQNDAtcLDQIGE.[F]	C6(Carbamidomethyl); C11(Carbamidomethyl); T16(Hex(1)Pent(2)); C17(Carbamidomethyl)	1	1	Q01705	Q01705	Neurogenic locus notch homolog protein 1 OS=Mus musculus OX=10090 GN=Notch1 PE=1 SV=3	4	2	2	1	0	1	1	1	1546.64	3092.28	3091.25	330.96	0.511541	0	0	188606	HCD (High Energy Collision Dissociation)	MS2	0	100	14.2688	5628	5628	5623	FP031221_10.raw	0/0		3.40841	247.762	247.762	11.5013	0.000390475	1.40802e-05	0	0
FALSE	High	PMI-Byonic	PMI-Byonic (A2)	A	2	Unambiguous	IDVNECISNPCQNDATCLDQIGE	[E].IDVNEcISNPcQNDAtcLDQIGE.[F]	C6(Carbamidomethyl); C11(Carbamidomethyl); T16(Hex(1)Pent(2)); C17(Carbamidomethyl)	1	1	Q01705	Q01705	Neurogenic locus notch homolog protein 1 OS=Mus musculus OX=10090 GN=Notch1 PE=1 SV=3	4	3	3	1	0	1	1	1	1031.1	3091.28	3091.25	7.64038	0.00787279	0	0	395771	HCD (High Energy Collision Dissociation)	MS2	6.14111	100	14.2097	5603	5603	5601	FP031221_10.raw	0/0		4.22463	511.745	501.626	10.3401	5.96168e-05	3.16156e-06	0	0
FALSE	High	PMI-Byonic	PMI-Byonic (A2)	A	2	Unambiguous	IDVNECISNPCQNDATCLDQIGE	[E].IDVNEcIsNPcQNDAtcLDQIGE.[F]	C6(Carbamidomethyl); S8(Hex(1)Pent(2)); C11(Carbamidomethyl); T16(Fuc(1)); C17(Carbamidomethyl)	1	1	Q01705	Q01705	Neurogenic locus notch homolog protein 1 OS=Mus musculus OX=10090 GN=Notch1 PE=1 SV=3	4	3	3	1	0	1	1	1	1079.78	3237.32	3237.31	2.7184	0.00293344	0	0	380422	HCD (High Energy Collision Dissociation)	MS2	25.7167	100	14.3163	5648	5648	5645	FP031221_10.raw	0/0		2.23463	329.669	298.233	0	0.00582605	0.000286214	0	0
FALSE	High	PMI-Byonic	PMI-Byonic (A2)	A	2	Unambiguous	IDVNECISNPCQNDATCLDQIGE	[E].IDVNEcIsNPcQNDAtcLDQIGE.[F]	C6(Carbamidomethyl); S8(Fuc(1)); C11(Carbamidomethyl); T16(Hex(1)Pent(2)); C17(Carbamidomethyl)	1	1	Q01705	Q01705	Neurogenic locus notch homolog protein 1 OS=Mus musculus OX=10090 GN=Notch1 PE=1 SV=3	4	3	3	1	0	1	1	1	1079.78	3237.33	3237.31	6.56454	0.00708383	0	0	176369	HCD (High Energy Collision Dissociation)	MS2	10.9103	100	14.1924	5596	5596	5590	FP031221_10.raw	0/0		2.48124	385.218	352.526	5.8705	0.00330186	0.000148973	0	0
FALSE	High	PMI-Byonic	PMI-Byonic (A2)	A	2	Unambiguous	IDVNECISNPCQNDATCLDQIGE	[E].IDVNEcIsNPcQNDAtcLDQIGE.[F]	C6(Carbamidomethyl); S8(Hex(1)Pent(2)); C11(Carbamidomethyl); T16(HexNAc(1)Hex(1)Fuc(1)); C17(Carbamidomethyl)	1	1	Q01705	Q01705	Neurogenic locus notch homolog protein 1 OS=Mus musculus OX=10090 GN=Notch1 PE=1 SV=3	4	3	3	1	0	1	1	1	1202.49	3605.45	3602.44	833.552	1.00094	0	0	593615	HCD (High Energy Collision Dissociation)	MS2	42.1417	100	13.7254	5398	5398	5392	FP031221_10.raw	0/0		1.48784	172.848	172.848	0	0.0325203	0.00170543	0	0
FALSE	High	PMI-Byonic	PMI-Byonic (A2)	A	2	Unambiguous	IDVNECISNPCQNDATCLDQIGE	[E].IDVNEcISNPcQNDAtcLDQIGE.[F]	C6(Carbamidomethyl); C11(Carbamidomethyl); T16(Hex(1)Pent(2)); C17(Carbamidomethyl)	1	1	Q01705	Q01705	Neurogenic locus notch homolog protein 1 OS=Mus musculus OX=10090 GN=Notch1 PE=1 SV=3	4	3	3	1	0	1	1	1	1031.44	3092.29	3091.25	335.201	0.345397	0	0	298426	HCD (High Energy Collision Dissociation)	MS2	25.3471	100	14.3401	5658	5658	5656	FP031221_10.raw	0/0		1.74812	327.572	327.572	10.667	0.0178601	0.000955893	0	0
FALSE	High	PMI-Byonic	PMI-Byonic (A2)	A	2	Unambiguous	IDVNECISNPCQNDATCLDQIGE	[E].IDVNEcIsNPcQNDAtcLDQIGE.[F]	C6(Carbamidomethyl); S8(Hex(1)Pent(2)); C11(Carbamidomethyl); T16(HexNAc(1)Fuc(1)); C17(Carbamidomethyl)	1	1	Q01705	Q01705	Neurogenic locus notch homolog protein 1 OS=Mus musculus OX=10090 GN=Notch1 PE=1 SV=3	4	3	3	1	0	1	1	1	1147.81	3441.42	3440.39	297.508	0.341181	0	0	969981	HCD (High Energy Collision Dissociation)	MS2	56.0937	100	13.8252	5440	5440	5436	FP031221_10.raw	0/0		2.7256	386.571	361.603	1.2	0.00188103	8.7245e-05	0	0
FALSE	High	PMI-Byonic	PMI-Byonic (A2)	A	2	Unambiguous	IDVNECISNPCQNDATCLDQIGE	[E].IDVNEcIsNPcQNDAtcLDQIGE.[F]	C6(Carbamidomethyl); S8(Hex(1)Pent(2)); C11(Carbamidomethyl); T16(HexNAc(1)Hex(1)Fuc(1)NeuAc(1)); C17(Carbamidomethyl)	1	1	Q01705	Q01705	Neurogenic locus notch homolog protein 1 OS=Mus musculus OX=10090 GN=Notch1 PE=1 SV=3	4	3	3	1	0	1	1	1	1298.85	3894.55	3893.54	258.199	0.335103	0	0	1.07964e+06	HCD (High Energy Collision Dissociation)	MS2	0	100	15.2232	6034	6034	6030	FP031221_10.raw	0/0		8.06651	631.242	631.242	1.2	8.58011e-09	3.84816e-10	0	0
FALSE	High	PMI-Byonic	PMI-Byonic (A2)	A	2	Unambiguous	IDVNECISNPCQNDATCLDQIGE	[E].IDVNEcIsNPcQNDAtcLDQIGE.[F]	C6(Carbamidomethyl); S8(Hex(1)Pent(2)); C11(Carbamidomethyl); T16(HexNAc(1)Hex(1)Fuc(1)NeuAc(1)); C17(Carbamidomethyl)	1	1	Q01705	Q01705	Neurogenic locus notch homolog protein 1 OS=Mus musculus OX=10090 GN=Notch1 PE=1 SV=3	4	3	3	1	0	1	1	1	1299.51	3896.52	3893.54	766.384	0.994649	0	0	741827	HCD (High Energy Collision Dissociation)	MS2	81.0595	100	15.3489	6087	6087	6086	FP031221_10.raw	0/0		5.61219	433.218	433.218	1.2	2.44238e-06	1.45388e-07	0	0
FALSE	High	PMI-Byonic	PMI-Byonic (A2)	A	2	Unambiguous	IDVNECISNPCQNDATCLDQIGE	[E].IDVNEcIsNPcQNDAtcLDQIGE.[F]	C6(Carbamidomethyl); S8(Hex(1)Pent(2)); C11(Carbamidomethyl); T16(Fuc(1)); C17(Carbamidomethyl)	1	1	Q01705	Q01705	Neurogenic locus notch homolog protein 1 OS=Mus musculus OX=10090 GN=Notch1 PE=1 SV=3	4	2	2	1	0	1	1	1	1620.17	3239.33	3237.31	623.479	1.0092	0	0	238220	HCD (High Energy Collision Dissociation)	MS2	34.9777	100	14.2511	5621	5621	5612	FP031221_10.raw	0/0		3.15034	203.363	203.363	5.68434e-14	0.000707394	3.88394e-05	0	0
FALSE	High	PMI-Byonic	PMI-Byonic (A2)	A	2	Unambiguous	FQCICMPGYE	[E].FQcIcmPGYE.[G]	C3(Carbamidomethyl); C5(Carbamidomethyl); M6(Oxidation)	1	1	Q01705	Q01705	Neurogenic locus notch homolog protein 1 OS=Mus musculus OX=10090 GN=Notch1 PE=1 SV=3	0	2	2	1	0	1	1	1	660.759	1320.51	1320.51	3.36041	0.00221872	0	0	309195	HCD (High Energy Collision Dissociation)	MS2	36.9229	100	13.5918	5341	5341	5337	FP031221_10.raw	0/0		1.56943	396.878	296.168	296.168	0.0269507	0.00137599	0	0
FALSE	High	PMI-Byonic	PMI-Byonic (A2)	A	2	Unambiguous	FQCICMPGYE	[E].FQcIcMPGYE.[G]	C3(Carbamidomethyl); C5(Carbamidomethyl)	1	1	Q01705	Q01705	Neurogenic locus notch homolog protein 1 OS=Mus musculus OX=10090 GN=Notch1 PE=1 SV=3	0	2	2	1	0	1	1	1	652.763	1304.52	1304.51	5.39886	0.00352144	0	0	580566	HCD (High Energy Collision Dissociation)	MS2	28.9068	100	14.3141	5647	5647	5645	FP031221_10.raw	0/0		1.57906	477.76	270.079	270.079	0.0263599	0.00127491	0	0
FALSE	High	PMI-Byonic	PMI-Byonic (A2)	A	2	Unambiguous	FQCICMPGYE	[E].FQcIcMPGYE.[G]	C3(Carbamidomethyl); C5(Carbamidomethyl)	1	1	Q01705	Q01705	Neurogenic locus notch homolog protein 1 OS=Mus musculus OX=10090 GN=Notch1 PE=1 SV=3	0	2	2	1	0	1	1	1	652.762	1304.52	1304.51	4.65026	0.00303316	0	0	4669434	HCD (High Energy Collision Dissociation)	MS2	1.83829	31.0126	14.1837	5592	5592	5590	FP031221_10.raw	0/0		3.28866	500.413	296.425	296.425	0.000514448	2.78014e-05	0	0
FALSE	High	PMI-Byonic	PMI-Byonic (A2)	A	2	Unambiguous	FQCICMPGYE	[E].FQcIcMPGYE.[G]	C3(Carbamidomethyl); C5(Carbamidomethyl)	1	1	Q01705	Q01705	Neurogenic locus notch homolog protein 1 OS=Mus musculus OX=10090 GN=Notch1 PE=1 SV=3	0	2	2	1	0	1	1	1	652.762	1304.52	1304.51	3.80808	0.00248384	0	0	1.06404e+06	HCD (High Energy Collision Dissociation)	MS2	32.5287	100	14.0596	5539	5539	5535	FP031221_10.raw	0/0		3.12941	503.824	286.02	286.02	0.000742314	4.21267e-05	0	0
FALSE	High	PMI-Byonic	PMI-Byonic (A2)	A	2	Unambiguous	FQCICMPGYEGVYCEINTDE	[E].FQcIcMPGYEGVYcEINTDE.[C]	C3(Carbamidomethyl); C5(Carbamidomethyl); C14(Carbamidomethyl)	1	1	Q01705	Q01705	Neurogenic locus notch homolog protein 1 OS=Mus musculus OX=10090 GN=Notch1 PE=1 SV=3	3	2	2	1	0	1	1	1	1243	2485	2484.98	5.60518	0.00696438	0	0	430468	HCD (High Energy Collision Dissociation)	MS2	41.6187	100	16.595	6618	6618	6613	FP031221_10.raw	0/0		2.35383	266.274	266.274	266.274	0.00442758	0.000219912	0	0
FALSE	High	PMI-Byonic	PMI-Byonic (A2)	A	2	Unambiguous	FQCICMPGYEGVYCE	[E].FQcIcMPGYEGVYcE.[I]	C3(Carbamidomethyl); C5(Carbamidomethyl); C14(Carbamidomethyl)	1	1	Q01705	Q01705	Neurogenic locus notch homolog protein 1 OS=Mus musculus OX=10090 GN=Notch1 PE=1 SV=3	1	2	2	1	0	1	1	1	956.874	1912.74	1912.74	2.27437	0.00217513	0	0	776832	HCD (High Energy Collision Dissociation)	MS2	28.9295	100	15.457	6133	6133	6130	FP031221_10.raw	0/0		5.02902	484.518	415.04	415.04	9.35367e-06	6.78722e-07	0	0
FALSE	High	PMI-Byonic	PMI-Byonic (A2)	A	2	Unambiguous	GVYCEINTDECASSPCLHNGHCMDKINE	[E].GVYcEINTDEcASsPcLHnGHcMdKINE.[F]	C4(Carbamidomethyl); C11(Carbamidomethyl); S14(Hex(1)Pent(2)); C16(Carbamidomethyl); N19(Deamidated); C22(Carbamidomethyl); D24(Oxidation)	1	1	Q01705	Q01705	Neurogenic locus notch homolog protein 1 OS=Mus musculus OX=10090 GN=Notch1 PE=1 SV=3	4	4	4	1	0	1	1	1	939.873	3756.47	3753.45	804.461	0.754876	0	0	391715	HCD (High Energy Collision Dissociation)	MS2	45.0786	100	11.319	4372	4372	4370	FP031221_10.raw	0/0		12.6686	812.703	812.703	0	2.14499e-13	5.41368e-14	0	0
FALSE	High	PMI-Byonic	PMI-Byonic (A2)	A	2	Unambiguous	GVYCEINTDECASSPCLHNGHCMDKINE	[E].GVYcEInTDEcAsSPcLHNGHcMdKINE.[F]	C4(Carbamidomethyl); N7(Deamidated); C11(Carbamidomethyl); S13(Hex(1)Pent(2)); C16(Carbamidomethyl); C22(Carbamidomethyl); D24(Oxidation)	1	1	Q01705	Q01705	Neurogenic locus notch homolog protein 1 OS=Mus musculus OX=10090 GN=Notch1 PE=1 SV=3	4	4	4	1	0	1	1	1	939.124	3753.47	3753.45	6.75762	0.00634109	0	0	515690	HCD (High Energy Collision Dissociation)	MS2	50.2465	100	9.63516	3651	3651	3645	FP031221_10.raw	0/0		2.64831	263.237	263.237	0	0.00224747	0.000114989	0	0
FALSE	High	PMI-Byonic	PMI-Byonic (A2)	A	2	Unambiguous	GVYCEINTDECASSPCLHNGHCMDKINE	[E].GVYcEINTDEcAsSPcLHnGHcMDKINE.[F]	C4(Carbamidomethyl); C11(Carbamidomethyl); S13(Hex(1)Pent(2)); C16(Carbamidomethyl); N19(Deamidated); C22(Carbamidomethyl)	1	1	Q01705	Q01705	Neurogenic locus notch homolog protein 1 OS=Mus musculus OX=10090 GN=Notch1 PE=1 SV=3	4	4	4	1	0	1	1	1	935.629	3739.5	3737.45	546.233	0.51038	0	0	246389	HCD (High Energy Collision Dissociation)	MS2	63.6512	100	11.7406	4553	4553	4546	FP031221_10.raw	0/0		6.35405	450.626	450.626	0	4.42542e-07	2.72966e-08	0	0
FALSE	High	PMI-Byonic	PMI-Byonic (A2)	A	2	Unambiguous	GVYCEINTDECASSPCLHNGHCMDKINE	[E].GVYcEINTDEcASsPcLHnGHcMDKINE.[F]	C4(Carbamidomethyl); C11(Carbamidomethyl); S14(Hex(1)Pent(2)); C16(Carbamidomethyl); N19(Deamidated); C22(Carbamidomethyl)	1	1	Q01705	Q01705	Neurogenic locus notch homolog protein 1 OS=Mus musculus OX=10090 GN=Notch1 PE=1 SV=3	4	4	4	1	0	1	1	1	935.375	3738.48	3737.45	273.641	0.25568	0	0	198116	HCD (High Energy Collision Dissociation)	MS2	13.9051	100	11.0366	4251	4251	4249	FP031221_10.raw	0/0		9.27634	648.273	648.273	0	5.29251e-10	6.91379e-11	0	0
FALSE	High	PMI-Byonic	PMI-Byonic (A2)	A	2	Unambiguous	GVYCEINTDECASSPCLHNGHCMDKINE	[E].GVYcEINTDEcASsPcLHnGHcMDKINE.[F]	C4(Carbamidomethyl); C11(Carbamidomethyl); S14(Hex(1)Pent(2)); C16(Carbamidomethyl); N19(Deamidated); C22(Carbamidomethyl)	1	1	Q01705	Q01705	Neurogenic locus notch homolog protein 1 OS=Mus musculus OX=10090 GN=Notch1 PE=1 SV=3	4	4	4	1	0	1	1	1	935.875	3740.48	3737.45	809.026	0.755924	0	0	405163	HCD (High Energy Collision Dissociation)	MS2	22.4606	100	10.9222	4202	4202	4194	FP031221_10.raw	0/0		12.6686	818.907	818.907	0	2.14499e-13	4.89638e-14	0	0
FALSE	High	PMI-Byonic	PMI-Byonic (A2)	A	2	Unambiguous	GVYCEINTDECASSPCLHNGHCMDKINE	[E].GVYcEINTDEcASsPcLHnGHcMDKINE.[F]	C4(Carbamidomethyl); C11(Carbamidomethyl); S14(Hex(1)Pent(2)); C16(Carbamidomethyl); N19(Deamidated); C22(Carbamidomethyl)	1	1	Q01705	Q01705	Neurogenic locus notch homolog protein 1 OS=Mus musculus OX=10090 GN=Notch1 PE=1 SV=3	4	4	4	1	0	1	1	1	935.122	3737.47	3737.45	3.07437	0.00287258	0	0	1.71885e+06	HCD (High Energy Collision Dissociation)	MS2	0	100	10.6262	4075	4075	4074	FP031221_10.raw	0/0		20.2763	1183.64	1115.3	0	5.29251e-21	2.0435e-21	0	0
FALSE	High	PMI-Byonic	PMI-Byonic (A2)	A	2	Unambiguous	GVYCEINTDECASSPCLHNGHCMDKINE	[E].GVYcEINTDEcAsSPcLHNGHcMdKINE.[F]	C4(Carbamidomethyl); C11(Carbamidomethyl); S13(Hex(1)Pent(2)); C16(Carbamidomethyl); C22(Carbamidomethyl); D24(Oxidation)	1	1	Q01705	Q01705	Neurogenic locus notch homolog protein 1 OS=Mus musculus OX=10090 GN=Notch1 PE=1 SV=3	4	4	4	1	0	1	1	1	938.876	3752.48	3752.46	4.97212	0.00466443	0	0	99637.5	HCD (High Energy Collision Dissociation)	MS2	0	100	10.4707	4009	4009	4008	FP031221_10.raw	0/0		13.2763	830.115	830.115	0	5.29251e-14	8.05329e-15	0	0
FALSE	High	PMI-Byonic	PMI-Byonic (A2)	A	2	Unambiguous	GVYCEINTDECASSPCLHNGHCMDKINE	[E].GVYcEINTDEcASsPcLHnGHcMDKINE.[F]	C4(Carbamidomethyl); C11(Carbamidomethyl); S14(Hex(1)Pent(2)); C16(Carbamidomethyl); N19(Deamidated); C22(Carbamidomethyl)	1	1	Q01705	Q01705	Neurogenic locus notch homolog protein 1 OS=Mus musculus OX=10090 GN=Notch1 PE=1 SV=3	4	4	4	1	0	1	1	1	935.125	3737.48	3737.45	6.14454	0.00574123	0	0	3.12465e+06	HCD (High Energy Collision Dissociation)	MS2	0	80.7492	11.1636	4306	4306	4304	FP031221_10.raw	0/0		21.6686	1266.92	1193.61	0	2.14499e-22	2.14478e-22	0	0
FALSE	High	PMI-Byonic	PMI-Byonic (A2)	A	2	Unambiguous	GVYCEINTDECASSPCLHNGHCMDKINE	[E].GVYcEINTDEcAsSPcLHNGHcMDKINE.[F]	C4(Carbamidomethyl); C11(Carbamidomethyl); S13(Hex(1)Pent(2)); C16(Carbamidomethyl); C22(Carbamidomethyl)	1	1	Q01705	Q01705	Neurogenic locus notch homolog protein 1 OS=Mus musculus OX=10090 GN=Notch1 PE=1 SV=3	4	4	4	1	0	1	1	1	934.878	3736.49	3736.47	5.26599	0.00491906	0	0	1.29204e+06	HCD (High Energy Collision Dissociation)	MS2	1.32069	100	10.3671	3965	3965	3964	FP031221_10.raw	0/0		18.205	1060.08	1044.24	0	6.23711e-19	2.11085e-19	0	0
FALSE	High	PMI-Byonic	PMI-Byonic (A2)	A	2	Unambiguous	GVYCEINTDECASSPCLHNGHCMDKINE	[E].GVYcEINTDEcASsPcLHNGHcMDKINE.[F]	C4(Carbamidomethyl); C11(Carbamidomethyl); S14(Hex(1)Pent(2)); C16(Carbamidomethyl); C22(Carbamidomethyl)	1	1	Q01705	Q01705	Neurogenic locus notch homolog protein 1 OS=Mus musculus OX=10090 GN=Notch1 PE=1 SV=3	4	4	4	1	0	1	1	1	935.127	3737.49	3736.47	272.441	0.254492	0	0	509762	HCD (High Energy Collision Dissociation)	MS2	31.9535	100	10.4966	4020	4020	4019	FP031221_10.raw	0/0		12.205	785.854	785.854	0	6.23711e-13	9.93937e-14	0	0
FALSE	High	PMI-Byonic	PMI-Byonic (A2)	A	2	Unambiguous	GVYCEINTDECASSPCLHNGHCMDKINE	[E].GVYcEINTDEcAsSPcLHNGhcMDKINE.[F]	C4(Carbamidomethyl); C11(Carbamidomethyl); S13(Hex(1)Pent(2)); C16(Carbamidomethyl); H21(Oxidation); C22(Carbamidomethyl)	1	1	Q01705	Q01705	Neurogenic locus notch homolog protein 1 OS=Mus musculus OX=10090 GN=Notch1 PE=1 SV=3	4	4	4	1	0	1	1	1	939.375	3754.48	3752.46	537.044	0.50381	0	0	206947	HCD (High Energy Collision Dissociation)	MS2	23.0278	100	10.3586	3962	3962	3953	FP031221_10.raw	0/0		9.27634	620.843	620.843	0	5.29251e-10	6.37248e-11	0	0
FALSE	High	PMI-Byonic	PMI-Byonic (A2)	A	2	Unambiguous	GVYCEINTDECASSPCLHNGHCMDKINE	[E].GVYcEINTDEcASsPcLHnGHcMDKINE.[F]	C4(Carbamidomethyl); C11(Carbamidomethyl); S14(Hex(1)Pent(2)); C16(Carbamidomethyl); N19(Deamidated); C22(Carbamidomethyl)	1	1	Q01705	Q01705	Neurogenic locus notch homolog protein 1 OS=Mus musculus OX=10090 GN=Notch1 PE=1 SV=3	4	4	4	1	0	1	1	1	935.128	3737.49	3737.45	9.47599	0.00885402	0	0	251776	HCD (High Energy Collision Dissociation)	MS2	0	100	11.4227	4416	4416	4414	FP031221_10.raw	0/0		16.205	952.984	952.984	0	6.23711e-17	9.44866e-18	0	0
FALSE	High	PMI-Byonic	PMI-Byonic (A2)	A	2	Unambiguous	GVYCEINTDECASSPCLHNGHCMDKINE	[E].GVYcEInTDEcASsPcLHNGhcMDKINE.[F]	C4(Carbamidomethyl); N7(Deamidated); C11(Carbamidomethyl); S14(Hex(1)Pent(2)); C16(Carbamidomethyl); H21(Oxidation); C22(Carbamidomethyl)	1	1	Q01705	Q01705	Neurogenic locus notch homolog protein 1 OS=Mus musculus OX=10090 GN=Notch1 PE=1 SV=3	4	4	4	1	0	1	1	1	939.628	3755.49	3753.45	543.829	0.510308	0	0	263940	HCD (High Energy Collision Dissociation)	MS2	34.269	100	10.2312	3908	3908	3898	FP031221_10.raw	0/0		4.62698	345.257	345.257	0	2.36057e-05	1.30617e-06	0	0
FALSE	High	PMI-Byonic	PMI-Byonic (A2)	A	2	Unambiguous	GVYCEINTDECASSPCLHNGHCMDKINE	[E].GVYcEINTDEcAsSPcLHNGHcMDKINE.[F]	C4(Carbamidomethyl); C11(Carbamidomethyl); S13(Hex(1)Pent(2)); C16(Carbamidomethyl); C22(Carbamidomethyl)	1	1	Q01705	Q01705	Neurogenic locus notch homolog protein 1 OS=Mus musculus OX=10090 GN=Notch1 PE=1 SV=3	4	3	3	1	0	1	1	1	1246.83	3738.48	3736.47	537.578	0.669547	0	0	296550	HCD (High Energy Collision Dissociation)	MS2	42.5563	100	10.2807	3929	3929	3920	FP031221_10.raw	0/0		7.66916	583.28	583.28	0	2.14209e-08	1.72849e-09	0	0
FALSE	High	PMI-Byonic	PMI-Byonic (A2)	A	2	Unambiguous	GVYCEINTDECASSPCLHNGHCMDKINE	[E].GVYcEINTDEcAsSPcLHNGHcMDKINE.[F]	C4(Carbamidomethyl); C11(Carbamidomethyl); S13(Hex(1)Pent(2)); C16(Carbamidomethyl); C22(Carbamidomethyl)	1	1	Q01705	Q01705	Neurogenic locus notch homolog protein 1 OS=Mus musculus OX=10090 GN=Notch1 PE=1 SV=3	4	4	4	1	0	1	1	1	934.878	3736.49	3736.47	5.59269	0.00522423	0	0	1.03189e+06	HCD (High Energy Collision Dissociation)	MS2	0	100	10.2418	3912	3912	3909	FP031221_10.raw	0/0		21.205	1215.79	1149.57	0	6.23711e-22	4.19084e-22	0	0
FALSE	High	PMI-Byonic	PMI-Byonic (A2)	A	2	Unambiguous	GVYCEINTDECASSPCLHNGHCMDKINE	[E].GVYcEINTDEcAsSPcLHnGHcMDKINE.[F]	C4(Carbamidomethyl); C11(Carbamidomethyl); S13(Hex(1)Pent(2)); C16(Carbamidomethyl); N19(Deamidated); C22(Carbamidomethyl)	1	1	Q01705	Q01705	Neurogenic locus notch homolog protein 1 OS=Mus musculus OX=10090 GN=Notch1 PE=1 SV=3	4	4	4	1	0	1	1	1	935.123	3737.47	3737.45	4.38082	0.00409328	0	0	872146	HCD (High Energy Collision Dissociation)	MS2	2.15704	100	11.291	4360	4360	4359	FP031221_10.raw	0/0		19.6686	1162.24	1149.99	0	2.14499e-20	6.89499e-21	0	0
FALSE	High	PMI-Byonic	PMI-Byonic (A2)	A	2	Unambiguous	GVYCEINTDECASSPCLHNGHCMDKINE	[E].GVYcEINTDEcASsPcLHnGHcMDKINE.[F]	C4(Carbamidomethyl); C11(Carbamidomethyl); S14(Hex(1)Pent(2)); C16(Carbamidomethyl); N19(Deamidated); C22(Carbamidomethyl)	1	1	Q01705	Q01705	Neurogenic locus notch homolog protein 1 OS=Mus musculus OX=10090 GN=Notch1 PE=1 SV=3	4	3	3	1	0	1	1	1	1246.49	3737.47	3737.45	3.61688	0.00450597	0	0	212032	HCD (High Energy Collision Dissociation)	MS2	0	100	11.1936	4319	4319	4315	FP031221_10.raw	0/0		12.6692	828.273	828.273	0	2.14209e-13	4.3446e-14	0	0
FALSE	High	PMI-Byonic	PMI-Byonic (A2)	A	2	Unambiguous	INTDECASSPCLHNGHCMDKINE	[E].INTDEcASsPcLHnGHcMDKINE.[F]	C6(Carbamidomethyl); S9(Hex(1)Pent(2)); C11(Carbamidomethyl); N14(Deamidated); C17(Carbamidomethyl)	1	1	Q01705	Q01705	Neurogenic locus notch homolog protein 1 OS=Mus musculus OX=10090 GN=Notch1 PE=1 SV=3	3	4	4	1	0	1	1	1	783.064	3129.23	3129.23	2.30885	0.00180623	0	0	1.32335e+06	HCD (High Energy Collision Dissociation)	MS2	1.54531	100	9.78006	3713	3713	3711	FP031221_10.raw	0/0		16.7563	1067.69	949.248	1.2	1.7526e-17	4.63757e-18	0	0
FALSE	High	PMI-Byonic	PMI-Byonic (A2)	A	2	Unambiguous	INTDECASSPCLHNGHCMDKINE	[E].INTDEcASsPcLHnGHcMDKINE.[F]	C6(Carbamidomethyl); S9(Hex(1)Pent(2)); C11(Carbamidomethyl); N14(Deamidated); C17(Carbamidomethyl)	1	1	Q01705	Q01705	Neurogenic locus notch homolog protein 1 OS=Mus musculus OX=10090 GN=Notch1 PE=1 SV=3	3	4	4	1	0	1	1	1	783.064	3129.23	3129.23	1.76271	0.00137898	0	0	903142	HCD (High Energy Collision Dissociation)	MS2	3.31496	100	8.89819	3333	3333	3326	FP031221_10.raw	0/0		16.8276	1053.64	929.256	1.2	1.48718e-17	3.34873e-18	0	0
FALSE	High	PMI-Byonic	PMI-Byonic (A2)	A	2	Unambiguous	INTDECASSPCLHNGHCMDKINE	[E].INTDEcASsPcLHNGHcMDKINE.[F]	C6(Carbamidomethyl); S9(Hex(1)Pent(2)); C11(Carbamidomethyl); C17(Carbamidomethyl)	1	1	Q01705	Q01705	Neurogenic locus notch homolog protein 1 OS=Mus musculus OX=10090 GN=Notch1 PE=1 SV=3	3	4	4	1	0	1	1	1	783.319	3130.25	3128.24	642.312	0.502327	0	0	977135	HCD (High Energy Collision Dissociation)	MS2	68.7387	100	8.49041	3158	3158	3154	FP031221_10.raw	0/0		16.8276	1068.47	939.122	1.2	1.48718e-17	2.06841e-18	0	0
FALSE	High	PMI-Byonic	PMI-Byonic (A2)	A	2	Unambiguous	INTDECASSPCLHNGHCMDKINE	[E].INTDEcASsPcLHNGHcMDKINE.[F]	C6(Carbamidomethyl); S9(Hex(1)Pent(2)); C11(Carbamidomethyl); C17(Carbamidomethyl)	1	1	Q01705	Q01705	Neurogenic locus notch homolog protein 1 OS=Mus musculus OX=10090 GN=Notch1 PE=1 SV=3	3	4	4	1	0	1	1	1	782.819	3128.25	3128.24	3.52156	0.00275407	0	0	465754	HCD (High Energy Collision Dissociation)	MS2	8.26211	100	8.61046	3209	3209	3208	FP031221_10.raw	0/0		12.7563	862.087	784.441	1.2	1.7526e-13	2.69088e-14	0	0
FALSE	High	PMI-Byonic	PMI-Byonic (A2)	A	2	Unambiguous	INTDECASSPCLHNGHCMDKINE	[E].INTDEcASsPcLHnGHcMDKINE.[F]	C6(Carbamidomethyl); S9(Hex(1)Pent(2)); C11(Carbamidomethyl); N14(Deamidated); C17(Carbamidomethyl)	1	1	Q01705	Q01705	Neurogenic locus notch homolog protein 1 OS=Mus musculus OX=10090 GN=Notch1 PE=1 SV=3	3	4	4	1	0	1	1	1	783.316	3130.24	3129.23	323.749	0.253271	0	0	507327	HCD (High Energy Collision Dissociation)	MS2	23.018	100	9.66523	3664	3664	3656	FP031221_10.raw	0/0		17.7563	1113.25	960.823	1.2	1.7526e-18	4.68016e-19	0	0
FALSE	High	PMI-Byonic	PMI-Byonic (A2)	A	2	Unambiguous	CASSPCLHNGHCMDKINE	[E].cASsPcLHnGHcMDKINE.[F]	C1(Carbamidomethyl); S4(Hex(1)Pent(2)); C6(Carbamidomethyl); N9(Deamidated); C12(Carbamidomethyl)	1	1	Q01705	Q01705	Neurogenic locus notch homolog protein 1 OS=Mus musculus OX=10090 GN=Notch1 PE=1 SV=3	1	4	4	1	0	1	1	1	640.004	2557	2556.98	4.56964	0.00292112	0	0	491337	HCD (High Energy Collision Dissociation)	MS2	10.701	100	8.64258	3223	3223	3219	FP031221_10.raw	0/0		12.7502	800.072	789.495	19.0037	1.77749e-13	3.22959e-14	0	0
FALSE	High	PMI-Byonic	PMI-Byonic (A2)	A	2	Unambiguous	CASSPCLHNGHCMDKINE	[E].cASsPcLHnGHcMDKINE.[F]	C1(Carbamidomethyl); S4(Hex(1)Pent(2)); C6(Carbamidomethyl); N9(Deamidated); C12(Carbamidomethyl)	1	1	Q01705	Q01705	Neurogenic locus notch homolog protein 1 OS=Mus musculus OX=10090 GN=Notch1 PE=1 SV=3	1	4	4	1	0	1	1	1	640.503	2558.99	2556.98	785.309	0.502006	0	0	310138	HCD (High Energy Collision Dissociation)	MS2	71.4781	100	7.85521	2884	2884	2876	FP031221_10.raw	0/0		4.59279	265.704	265.704	16.0161	2.55393e-05	1.43646e-06	0	0
FALSE	High	PMI-Byonic	PMI-Byonic (A2)	A	2	Unambiguous	CASSPCLHNGHCMDKINE	[E].cASsPcLHNGHcMDKINE.[F]	C1(Carbamidomethyl); S4(Hex(1)Pent(2)R0); C6(Carbamidomethyl); C12(Carbamidomethyl)	1	1	Q01705	Q01705	Neurogenic locus notch homolog protein 1 OS=Mus musculus OX=10090 GN=Notch1 PE=1 SV=3	1	4	4	1	0	1	1	1	639.756	2556	2556	0.610238	0.000389942	0	0	476405	HCD (High Energy Collision Dissociation)	MS2	51.435	100	7.3642	2678	2678	2675	FP031221_10.raw	0/0		9.81548	695.122	679.146	17.8458	1.52938e-10	1.75959e-11	0	0
FALSE	High	PMI-Byonic	PMI-Byonic (A2)	A	2	Unambiguous	FQCQCPKGFNGHLCQYDVDECASTPCKNGAKCLDGPNTYTCVCTE	[E].FQcQcPKGFNGHLcqYDVDEcAStPcKnGAKcLDGPNTYTcVcTE.[G]	C3(Carbamidomethyl); C5(Carbamidomethyl); C14(Carbamidomethyl); Q15(Deamidated); C21(Carbamidomethyl); T24(Hex(1)Pent(2)); C26(Carbamidomethyl); N28(Deamidated); C32(Carbamidomethyl); C41(Carbamidomethyl); C43(Carbamidomethyl)	1	1	Q01705	Q01705	Neurogenic locus notch homolog protein 1 OS=Mus musculus OX=10090 GN=Notch1 PE=1 SV=3	4	5	5	1	0	1	1	1	1155.87	5775.32	5775.29	5.16024	0.00596038	0	0	1.41627e+06	HCD (High Energy Collision Dissociation)	MS2	0	60.046	12.1142	4712	4712	4711	FP031221_10.raw	0/0		9.9907	610.21	610.21	0	1.02164e-10	1.21644e-11	0	0
FALSE	High	PMI-Byonic	PMI-Byonic (A2)	A	2	Unambiguous	FQCQCPKGFNGHLCQYDVDECASTPCKNGAKCLDGPNTYTCVCTE	[E].FQcQcPKGFnGHLcQYDVDEcAsTPcKNGAKcLDGPNTYTcVcTE.[G]	C3(Carbamidomethyl); C5(Carbamidomethyl); N10(Deamidated); C14(Carbamidomethyl); C21(Carbamidomethyl); S23(Hex(1)Pent(2)); C26(Carbamidomethyl); C32(Carbamidomethyl); C41(Carbamidomethyl); C43(Carbamidomethyl)	1	1	Q01705	Q01705	Neurogenic locus notch homolog protein 1 OS=Mus musculus OX=10090 GN=Notch1 PE=1 SV=3	4	5	5	1	0	1	1	1	1156.67	5779.32	5774.31	868.234	1.00269	0	0	1.1473e+06	HCD (High Energy Collision Dissociation)	MS2	34.5137	100	12.2444	4768	4768	4766	FP031221_10.raw	0/0		7.99344	536.354	536.354	0	1.01522e-08	8.40258e-10	0	0
FALSE	High	PMI-Byonic	PMI-Byonic (A2)	A	2	Unambiguous	FQCQCPKGFNGHLCQYDVDECASTPCKNGAKCLDGPNTYTCVCTE	[E].FQcQcPKGFnGHLcQYDVDEcAStPcKNGAKcLDGPnTYTcVcTE.[G]	C3(Carbamidomethyl); C5(Carbamidomethyl); N10(Deamidated); C14(Carbamidomethyl); C21(Carbamidomethyl); T24(Hex(1)Pent(2)); C26(Carbamidomethyl); C32(Carbamidomethyl); N37(Oxidation); C41(Carbamidomethyl); C43(Carbamidomethyl)	1	1	Q01705	Q01705	Neurogenic locus notch homolog protein 1 OS=Mus musculus OX=10090 GN=Notch1 PE=1 SV=3	4	5	5	1	0	1	1	1	1159.07	5791.31	5790.3	173.922	0.201412	0	0	1.08073e+06	HCD (High Energy Collision Dissociation)	MS2	0	60.7495	12.1649	4734	4734	4733	FP031221_10.raw	0/0		9.05599	576.111	576.111	0	8.79035e-10	1.13297e-10	0	0
FALSE	High	PMI-Byonic	PMI-Byonic (A2)	A	2	Unambiguous	FQCQCPKGFNGHLCQYDVDECASTPCKNGAKCLDGPNTYTCVCTE	[E].FQcQcPKGFnGHLcQYDVDEcAStPcKNGAKcLdGPNTYTcVcTE.[G]	C3(Carbamidomethyl); C5(Carbamidomethyl); N10(Deamidated); C14(Carbamidomethyl); C21(Carbamidomethyl); T24(Hex(1)Pent(2)); C26(Carbamidomethyl); C32(Carbamidomethyl); D34(Oxidation); C41(Carbamidomethyl); C43(Carbamidomethyl)	1	1	Q01705	Q01705	Neurogenic locus notch homolog protein 1 OS=Mus musculus OX=10090 GN=Notch1 PE=1 SV=3	4	5	5	1	0	1	1	1	1159.07	5791.31	5790.3	174.555	0.202145	0	0	128166	HCD (High Energy Collision Dissociation)	MS2	0	100	12.3082	4796	4796	4788	FP031221_10.raw	0/0		7.99947	538.377	538.377	0	1.00122e-08	7.51573e-10	0	0
FALSE	High	PMI-Byonic	PMI-Byonic (A2)	A	2	Unambiguous	FQCQCPKGFNGHLCQYDVDE	[E].FQcQcPKGFNGHLcQYDVDE.[C]	C3(Carbamidomethyl); C5(Carbamidomethyl); C14(Carbamidomethyl)	1	1	Q01705	Q01705	Neurogenic locus notch homolog protein 1 OS=Mus musculus OX=10090 GN=Notch1 PE=1 SV=3	2	3	3	1	0	1	1	1	834.685	2502.04	2502.03	5.02863	0.00419392	0	0	1.03751e+06	HCD (High Energy Collision Dissociation)	MS2	6.74099	100	10.9372	4208	4208	4205	FP031221_10.raw	0/0		5.38495	510.38	309.347	309.347	4.12148e-06	2.84978e-07	0	0
FALSE	High	PMI-Byonic	PMI-Byonic (A2)	A	2	Unambiguous	FQCQCPKGFNGHLCQYDVDECASTPCKNGAKCLDGPNTYTCVCTE	[E].FQcQcPKGFnGHLcQYDVDEcAsTPcKNGAKcLDGPNTYTcVcTE.[G]	C3(Carbamidomethyl); C5(Carbamidomethyl); N10(Deamidated); C14(Carbamidomethyl); C21(Carbamidomethyl); S23(Hex(1)Pent(2)); C26(Carbamidomethyl); C32(Carbamidomethyl); C41(Carbamidomethyl); C43(Carbamidomethyl)	1	1	Q01705	Q01705	Neurogenic locus notch homolog protein 1 OS=Mus musculus OX=10090 GN=Notch1 PE=1 SV=3	4	5	5	1	0	1	1	1	1156.27	5777.32	5774.31	521.006	0.601689	0	0	396966	HCD (High Energy Collision Dissociation)	MS2	0	100	12.5158	4885	4885	4876	FP031221_10.raw	0/0		2.74362	132.335	132.335	0	0.00180462	7.90914e-05	0	0
FALSE	High	PMI-Byonic	PMI-Byonic (A2)	A	2	Unambiguous	FQCQCPKGFNGHLCQYDVDECASTPCKNGAKCLDGPNTYTCVCTE	[E].FQcQcPKGFNGHLcqYDVDEcAStPcKNGAKcLdGPNTYTcVcTE.[G]	C3(Carbamidomethyl); C5(Carbamidomethyl); C14(Carbamidomethyl); Q15(Deamidated); C21(Carbamidomethyl); T24(Hex(1)Pent(2)); C26(Carbamidomethyl); C32(Carbamidomethyl); D34(Oxidation); C41(Carbamidomethyl); C43(Carbamidomethyl)	1	1	Q01705	Q01705	Neurogenic locus notch homolog protein 1 OS=Mus musculus OX=10090 GN=Notch1 PE=1 SV=3	4	5	5	1	0	1	1	1	1159.67	5794.34	5790.3	697.174	0.807369	0	0	262072	HCD (High Energy Collision Dissociation)	MS2	78.2077	100	12.6972	4962	4962	4953	FP031221_10.raw	0/0		2.06351	91.9729	91.9729	0	0.00863954	0.000384731	0	0
FALSE	High	PMI-Byonic	PMI-Byonic (A2)	A	2	Unambiguous	FQCQCPKGFNGHLCQYDVDECASTPCKNGAKCLDGPNTYTCVCTE	[E].FQcQcPKGFnGHLcQYDVDEcAsTPcKNGAKcLDGPNTYTcVcTE.[G]	C3(Carbamidomethyl); C5(Carbamidomethyl); N10(Deamidated); C14(Carbamidomethyl); C21(Carbamidomethyl); S23(Hex(1)Pent(2)); C26(Carbamidomethyl); C32(Carbamidomethyl); C41(Carbamidomethyl); C43(Carbamidomethyl)	1	1	Q01705	Q01705	Neurogenic locus notch homolog protein 1 OS=Mus musculus OX=10090 GN=Notch1 PE=1 SV=3	4	5	5	1	0	1	1	1	1156.47	5778.32	5774.31	694.144	0.801641	0	0	244304	HCD (High Energy Collision Dissociation)	MS2	38.2105	100	12.6994	4963	4963	4953	FP031221_10.raw	0/0		1.95997	11.7983	11.7983	0	0.0109656	0.000629161	0	0
FALSE	High	PMI-Byonic	PMI-Byonic (A2)	A	2	Unambiguous	FQCQCPKGFNGHLCQYDVDE	[E].FQcQcPKGFNGHLcQYDVDE.[C]	C3(Carbamidomethyl); C5(Carbamidomethyl); C14(Carbamidomethyl)	1	1	Q01705	Q01705	Neurogenic locus notch homolog protein 1 OS=Mus musculus OX=10090 GN=Notch1 PE=1 SV=3	2	3	3	1	0	1	1	1	834.686	2502.04	2502.03	6.41911	0.00535359	0	0	778247	HCD (High Energy Collision Dissociation)	MS2	8.49519	100	11.0602	4261	4261	4260	FP031221_10.raw	0/0		3.83986	386.669	313.022	313.022	0.000144591	4.39033e-06	0	0
FALSE	High	PMI-Byonic	PMI-Byonic (A2)	A	2	Unambiguous	FQCQCPKGFNGHLCQYDVDECASTPCKNGAKCLDGPNTYTCVCTE	[E].FQcQcPKGFnGHLcQYDVDEcAStPcKNGAKcLDGPNTYTcVcTE.[G]	C3(Carbamidomethyl); C5(Carbamidomethyl); N10(Deamidated); C14(Carbamidomethyl); C21(Carbamidomethyl); T24(Hex(1)); C26(Carbamidomethyl); C32(Carbamidomethyl); C41(Carbamidomethyl); C43(Carbamidomethyl)	1	1	Q01705	Q01705	Neurogenic locus notch homolog protein 1 OS=Mus musculus OX=10090 GN=Notch1 PE=1 SV=3	4	5	5	1	0	1	1	1	1103.45	5513.24	5510.22	546.759	0.602553	0	0	444520	HCD (High Energy Collision Dissociation)	MS2	16.1347	100	12.1058	4709	4709	4700	FP031221_10.raw	0/0		2.80747	141.105	141.105	0	0.00155786	6.42904e-05	0	0
FALSE	High	PMI-Byonic	PMI-Byonic (A2)	A	2	Unambiguous	FQCQCPKGFNGHLCQYDVDECASTPCKNGAKCLDGPNTYTCVCTE	[E].FQcQcPKGFnGHLcQYDVDEcAStPcKNGAKcLDGPnTYTcVcTE.[G]	C3(Carbamidomethyl); C5(Carbamidomethyl); N10(Deamidated); C14(Carbamidomethyl); C21(Carbamidomethyl); T24(Hex(1)Pent(2)); C26(Carbamidomethyl); C32(Carbamidomethyl); N37(Oxidation); C41(Carbamidomethyl); C43(Carbamidomethyl)	1	1	Q01705	Q01705	Neurogenic locus notch homolog protein 1 OS=Mus musculus OX=10090 GN=Notch1 PE=1 SV=3	4	5	5	1	0	1	1	1	1159.67	5794.32	5790.3	693.906	0.803585	0	0	602197	HCD (High Energy Collision Dissociation)	MS2	19.6023	100	12.4281	4847	4847	4843	FP031221_10.raw	0/0		6.06834	300.323	300.323	0	8.54397e-07	3.30007e-08	0	0
FALSE	High	PMI-Byonic	PMI-Byonic (A2)	A	2	Unambiguous	FQCQCPKGFNGHLCQYDVDECASTPCKNGAKCLDGPNTYTCVCTE	[E].FQcQcPKGFNGHLcqYDVDEcAStPcKNGAKcLDGPnTYTcVcTE.[G]	C3(Carbamidomethyl); C5(Carbamidomethyl); C14(Carbamidomethyl); Q15(Deamidated); C21(Carbamidomethyl); T24(Hex(1)Pent(1)); C26(Carbamidomethyl); C32(Carbamidomethyl); N37(Deamidated); C41(Carbamidomethyl); C43(Carbamidomethyl)	1	1	Q01705	Q01705	Neurogenic locus notch homolog protein 1 OS=Mus musculus OX=10090 GN=Notch1 PE=1 SV=3	4	5	5	1	0	1	1	1	1130.26	5647.29	5643.25	715.546	0.807601	0	0	440729	HCD (High Energy Collision Dissociation)	MS2	31.8336	100	12.0542	4687	4687	4678	FP031221_10.raw	0/0		4.77647	225.171	225.171	0	1.67314e-05	1.0766e-06	0	0
FALSE	High	PMI-Byonic	PMI-Byonic (A2)	A	2	Unambiguous	FQCQCPKGFNGHLCQYDVDECASTPCKNGAKCLDGPNTYTCVCTE	[E].FQcQcPKGFnGHLcQYDVDEcAStPcKNGAKcLDGPNTYTcVcTE.[G]	C3(Carbamidomethyl); C5(Carbamidomethyl); N10(Deamidated); C14(Carbamidomethyl); C21(Carbamidomethyl); T24(Hex(1)Pent(2)); C26(Carbamidomethyl); C32(Carbamidomethyl); C41(Carbamidomethyl); C43(Carbamidomethyl)	1	1	Q01705	Q01705	Neurogenic locus notch homolog protein 1 OS=Mus musculus OX=10090 GN=Notch1 PE=1 SV=3	4	5	5	1	0	1	1	1	1155.87	5775.33	5774.31	176.737	0.204106	0	0	1.15311e+06	HCD (High Energy Collision Dissociation)	MS2	0	52.4802	11.9869	4658	4658	4656	FP031221_10.raw	0/0		7.99947	550.933	550.933	0	1.00122e-08	6.62529e-10	0	0
FALSE	High	PMI-Byonic	PMI-Byonic (A2)	A	2	Unambiguous	FQCQCPKGFNGHLCQYDVDECASTPCKNGAKCLDGPNTYTCVCTE	[E].FQcQcPKGFnGHLcQYDVDEcAStPcKNGAKcLDGPNTYTcVcTE.[G]	C3(Carbamidomethyl); C5(Carbamidomethyl); N10(Deamidated); C14(Carbamidomethyl); C21(Carbamidomethyl); T24(Hex(1)Pent(2)); C26(Carbamidomethyl); C32(Carbamidomethyl); C41(Carbamidomethyl); C43(Carbamidomethyl)	1	1	Q01705	Q01705	Neurogenic locus notch homolog protein 1 OS=Mus musculus OX=10090 GN=Notch1 PE=1 SV=3	4	4	4	1	0	1	1	1	1445.34	5778.32	5774.31	695.256	1.00366	0	0	342261	HCD (High Energy Collision Dissociation)	MS2	0	100	12.0306	4677	4677	4667	FP031221_10.raw	0/0		8.44882	560.345	560.345	0	3.55781e-09	2.69727e-10	0	0
FALSE	High	PMI-Byonic	PMI-Byonic (A2)	A	2	Unambiguous	FQCQCPKGFNGHLCQYDVDE	[E].FQcQcPKGFnGHLcQYDVDE.[C]	C3(Carbamidomethyl); C5(Carbamidomethyl); N10(Deamidated); C14(Carbamidomethyl)	1	1	Q01705	Q01705	Neurogenic locus notch homolog protein 1 OS=Mus musculus OX=10090 GN=Notch1 PE=1 SV=3	2	3	3	1	0	1	1	1	835.344	2504.02	2503.01	402.324	0.335673	0	0	264973	HCD (High Energy Collision Dissociation)	MS2	12.19	100	11.356	4388	4388	4381	FP031221_10.raw	0/0		4.2776	324.133	285.977	77.1704	5.27721e-05	2.57641e-06	0	0
FALSE	High	PMI-Byonic	PMI-Byonic (A2)	A	2	Unambiguous	FQCQCPKGFNGHLCQYDVDECASTPCKNGAKCLDGPNTYTCVCTE	[E].FQcQcPKGFNGHLcQYDVDEcAStPcKNGAKcLDGPNTYTcVcTE.[G]	C3(Carbamidomethyl); C5(Carbamidomethyl); C14(Carbamidomethyl); C21(Carbamidomethyl); T24(Hex(1)Pent(2)); C26(Carbamidomethyl); C32(Carbamidomethyl); C41(Carbamidomethyl); C43(Carbamidomethyl)	1	1	Q01705	Q01705	Neurogenic locus notch homolog protein 1 OS=Mus musculus OX=10090 GN=Notch1 PE=1 SV=3	4	5	5	1	0	1	1	1	1156.28	5777.39	5773.32	705.068	0.814118	0	0	582017	HCD (High Energy Collision Dissociation)	MS2	76.1967	100	11.3753	4396	4396	4392	FP031221_10.raw	0/0		4.67742	352.72	352.72	0	2.10174e-05	1.18498e-06	0	0
FALSE	High	PMI-Byonic	PMI-Byonic (A2)	A	2	Unambiguous	FQCQCPKGFNGHLCQYDVDECASTPCKNGAKCLDGPNTYTCVCTE	[E].FQcQcPKGFNGHLcQYDVDEcAStPcKNGAKcLDGPNTYTcVcTE.[G]	C3(Carbamidomethyl); C5(Carbamidomethyl); C14(Carbamidomethyl); C21(Carbamidomethyl); T24(Hex(1)Pent(2)); C26(Carbamidomethyl); C32(Carbamidomethyl); C41(Carbamidomethyl); C43(Carbamidomethyl)	1	1	Q01705	Q01705	Neurogenic locus notch homolog protein 1 OS=Mus musculus OX=10090 GN=Notch1 PE=1 SV=3	4	5	5	1	0	1	1	1	1155.47	5773.33	5773.32	0.555138	0.000640999	0	0	341147	HCD (High Energy Collision Dissociation)	MS2	0	100	11.2496	4343	4343	4337	FP031221_10.raw	0/0		7.92815	520.731	519.083	0	1.17992e-08	1.2019e-09	0	0
FALSE	High	PMI-Byonic	PMI-Byonic (A2)	A	2	Unambiguous	FQCQCPKGFNGHLCQYDVDE	[E].FQcQcPKGFNGHLcQYDVDE.[C]	C3(Carbamidomethyl); C5(Carbamidomethyl); C14(Carbamidomethyl)	1	1	Q01705	Q01705	Neurogenic locus notch homolog protein 1 OS=Mus musculus OX=10090 GN=Notch1 PE=1 SV=3	2	3	3	1	0	1	1	1	834.684	2502.04	2502.03	4.2968	0.00358357	0	0	140727	HCD (High Energy Collision Dissociation)	MS2	20.7795	100	11.198	4321	4321	4315	FP031221_10.raw	0/0		1.79911	181.3	181.3	181.3	0.0158813	0.00082289	0	0
FALSE	High	PMI-Byonic	PMI-Byonic (A2)	A	2	Unambiguous	FQCQCPKGFNGHLCQYDVDE	[E].FQcQcPKGFnGHLcQYDVDE.[C]	C3(Carbamidomethyl); C5(Carbamidomethyl); N10(Deamidated); C14(Carbamidomethyl)	1	1	Q01705	Q01705	Neurogenic locus notch homolog protein 1 OS=Mus musculus OX=10090 GN=Notch1 PE=1 SV=3	2	3	3	1	0	1	1	1	834.742	2502.21	2503.01	-319.195	-0.266316	0	0	682383	HCD (High Energy Collision Dissociation)	MS2	38.4242	100	11.4512	4428	4428	4425	FP031221_10.raw	0/0		2.05081	199.596	177.267	50.3056	0.008896	0.000420492	0	0
FALSE	High	PMI-Byonic	PMI-Byonic (A2)	A	2	Unambiguous	FQCQCPKGFNGHLCQYDVDECASTPCKNGAKCLDGPNTYTCVCTE	[E].FQcQcPKGFNGHLcQYDVDEcAStPcKNGAKcLDGPNTYTcVcTE.[G]	C3(Carbamidomethyl); C5(Carbamidomethyl); C14(Carbamidomethyl); C21(Carbamidomethyl); T24(Hex(1)Pent(2)); C26(Carbamidomethyl); C32(Carbamidomethyl); C41(Carbamidomethyl); C43(Carbamidomethyl)	1	1	Q01705	Q01705	Neurogenic locus notch homolog protein 1 OS=Mus musculus OX=10090 GN=Notch1 PE=1 SV=3	4	5	5	1	0	1	1	1	1155.68	5774.36	5773.32	178.692	0.206329	0	0	463752	HCD (High Energy Collision Dissociation)	MS2	6.36151	97.9123	11.477	4439	4439	4436	FP031221_10.raw	0/0		7.99947	537.648	537.648	0	1.00122e-08	4.79202e-10	0	0
FALSE	High	PMI-Byonic	PMI-Byonic (A2)	A	2	Unambiguous	FQCQCPKGFNGHLCQYDVDECASTPCKNGAKCLDGPNTYTCVCTE	[E].FQcQcPKGFNGHLcQYDVDEcAsTPcKNGAKcLdGPNTYTcVcTE.[G]	C3(Carbamidomethyl); C5(Carbamidomethyl); C14(Carbamidomethyl); C21(Carbamidomethyl); S23(Hex(1)Pent(2)); C26(Carbamidomethyl); C32(Carbamidomethyl); D34(Oxidation); C41(Carbamidomethyl); C43(Carbamidomethyl)	1	1	Q01705	Q01705	Neurogenic locus notch homolog protein 1 OS=Mus musculus OX=10090 GN=Notch1 PE=1 SV=3	4	5	5	1	0	1	1	1	1158.87	5790.31	5789.32	171.866	0.198997	0	0	601835	HCD (High Energy Collision Dissociation)	MS2	0	100	11.5246	4459	4459	4458	FP031221_10.raw	0/0		7.99947	552.001	552.001	0	1.00122e-08	5.71755e-10	0	0
FALSE	High	PMI-Byonic	PMI-Byonic (A2)	A	2	Unambiguous	FQCQCPKGFNGHLCQYDVDECASTPCKNGAKCLDGPNTYTCVCTE	[E].FQcQcPKGFNGHLcQYDVDEcAStPcKnGAKcLDGPNTYTcVcTE.[G]	C3(Carbamidomethyl); C5(Carbamidomethyl); C14(Carbamidomethyl); C21(Carbamidomethyl); T24(Hex(1)Pent(2)); C26(Carbamidomethyl); N28(Deamidated); C32(Carbamidomethyl); C41(Carbamidomethyl); C43(Carbamidomethyl)	1	1	Q01705	Q01705	Neurogenic locus notch homolog protein 1 OS=Mus musculus OX=10090 GN=Notch1 PE=1 SV=3	4	5	5	1	0	1	1	1	1155.67	5774.33	5774.31	3.91509	0.00452139	0	0	1.38781e+06	HCD (High Energy Collision Dissociation)	MS2	0	35.2377	11.6026	4493	4493	4491	FP031221_10.raw	0/0		8.9907	582.658	582.658	0	1.02164e-09	1.2317e-10	0	0
FALSE	High	PMI-Byonic	PMI-Byonic (A2)	A	2	Unambiguous	FQCQCPKGFNGHLCQYDVDECASTPCKNGAKCLDGPNTYTCVCTE	[E].FQcQcPKGFnGHLcQYDVDEcAStPcKNGAKcLDGPnTYTcVcTE.[G]	C3(Carbamidomethyl); C5(Carbamidomethyl); N10(Deamidated); C14(Carbamidomethyl); C21(Carbamidomethyl); T24(Hex(1)Pent(2)); C26(Carbamidomethyl); C32(Carbamidomethyl); N37(Oxidation); C41(Carbamidomethyl); C43(Carbamidomethyl)	1	1	Q01705	Q01705	Neurogenic locus notch homolog protein 1 OS=Mus musculus OX=10090 GN=Notch1 PE=1 SV=3	4	5	5	1	0	1	1	1	1159.07	5791.31	5790.3	174.555	0.202145	0	0	662087	HCD (High Energy Collision Dissociation)	MS2	0	100	12.0368	4679	4679	4678	FP031221_10.raw	0/0		10.056	609.136	609.136	0	8.79035e-11	9.5166e-12	0	0
FALSE	High	PMI-Byonic	PMI-Byonic (A2)	A	2	Unambiguous	FQCQCPKGFNGHLCQYDVDE	[E].FQcQcPKGFnGHLcQYDVDE.[C]	C3(Carbamidomethyl); C5(Carbamidomethyl); N10(Deamidated); C14(Carbamidomethyl)	1	1	Q01705	Q01705	Neurogenic locus notch homolog protein 1 OS=Mus musculus OX=10090 GN=Notch1 PE=1 SV=3	2	3	3	1	0	1	1	1	835.009	2503.01	2503.01	0.341913	0.000285271	0	0	210758	HCD (High Energy Collision Dissociation)	MS2	11.0229	100	11.636	4508	4508	4502	FP031221_10.raw	0/0		3.07489	275.469	239.938	48.9321	0.000841611	4.58452e-05	0	0
FALSE	High	PMI-Byonic	PMI-Byonic (A2)	A	2	Unambiguous	FQCQCPKGFNGHLCQYDVDECASTPCKNGAKCLDGPNTYTCVCTE	[E].FQcQcPKGFNGHLcQYDVDEcAStPcKnGAKcLDGPnTYTcVcTE.[G]	C3(Carbamidomethyl); C5(Carbamidomethyl); C14(Carbamidomethyl); C21(Carbamidomethyl); T24(Hex(1)Pent(1)); C26(Carbamidomethyl); N28(Oxidation); C32(Carbamidomethyl); N37(Deamidated); C41(Carbamidomethyl); C43(Carbamidomethyl)	1	1	Q01705	Q01705	Neurogenic locus notch homolog protein 1 OS=Mus musculus OX=10090 GN=Notch1 PE=1 SV=3	4	5	5	1	0	1	1	1	1133.26	5662.29	5658.26	712.261	0.806031	0	0	335746	HCD (High Energy Collision Dissociation)	MS2	0	100	11.6426	4511	4511	4502	FP031221_10.raw	0/0		2.06351	101.693	101.693	0	0.00863954	0.000349753	0	0
FALSE	High	PMI-Byonic	PMI-Byonic (A2)	A	2	Unambiguous	FQCQCPKGFNGHLCQYDVDECASTPCKNGAKCLDGPNTYTCVCTE	[E].FQcQcPKGFNGHLcQYDVDEcAsTPcKnGAKcLDGPNTYTcVcTE.[G]	C3(Carbamidomethyl); C5(Carbamidomethyl); C14(Carbamidomethyl); C21(Carbamidomethyl); S23(Hex(1)Pent(2)); C26(Carbamidomethyl); N28(Oxidation); C32(Carbamidomethyl); C41(Carbamidomethyl); C43(Carbamidomethyl)	1	1	Q01705	Q01705	Neurogenic locus notch homolog protein 1 OS=Mus musculus OX=10090 GN=Notch1 PE=1 SV=3	4	5	5	1	0	1	1	1	1158.68	5789.35	5789.32	4.65802	0.00539335	0	0	435638	HCD (High Energy Collision Dissociation)	MS2	0	100	11.3946	4404	4404	4403	FP031221_10.raw	0/0		7.92815	557.088	557.088	0	1.17992e-08	1.29737e-09	0	0
FALSE	High	PMI-Byonic	PMI-Byonic (A2)	A	2	Unambiguous	FQCQCPKGFNGHLCQYDVDECASTPCKNGAKCLDGPNTYTCVCTE	[E].FQcQcPKGFnGHLcQYDVDEcAStPcKNGAKcLDGPNTYTcVcTE.[G]	C3(Carbamidomethyl); C5(Carbamidomethyl); N10(Deamidated); C14(Carbamidomethyl); C21(Carbamidomethyl); T24(Hex(1)Pent(2)); C26(Carbamidomethyl); C32(Carbamidomethyl); C41(Carbamidomethyl); C43(Carbamidomethyl)	1	1	Q01705	Q01705	Neurogenic locus notch homolog protein 1 OS=Mus musculus OX=10090 GN=Notch1 PE=1 SV=3	4	5	5	1	0	1	1	1	1155.67	5774.34	5774.31	5.50061	0.00635245	0	0	865805	HCD (High Energy Collision Dissociation)	MS2	0	53.3643	11.7304	4548	4548	4546	FP031221_10.raw	0/0		8.9907	590.133	590.133	0	1.02164e-09	1.32831e-10	0	0
FALSE	High	PMI-Byonic	PMI-Byonic (A2)	A	2	Unambiguous	FQCQCPKGFNGHLCQYDVDECASTPCKNGAKCLDGPNTYTCVCTE	[E].FQcQcPKGFNGHLcQYDVDEcAsTPcKnGAKcLdGPNTYTcVcTE.[G]	C3(Carbamidomethyl); C5(Carbamidomethyl); C14(Carbamidomethyl); C21(Carbamidomethyl); S23(HexNAc(1)Hex(1)Fuc(1)); C26(Carbamidomethyl); N28(Oxidation); C32(Carbamidomethyl); D34(Oxidation); C41(Carbamidomethyl); C43(Carbamidomethyl)	1	1	Q01705	Q01705	Neurogenic locus notch homolog protein 1 OS=Mus musculus OX=10090 GN=Notch1 PE=1 SV=3	4	5	5	1	0	1	1	1	1179.48	5893.38	5890.37	511.841	0.602986	0	0	660012	HCD (High Energy Collision Dissociation)	MS2	8.22527	100	12.0219	4673	4673	4667	FP031221_10.raw	0/0		1.95997	77.7538	77.7538	0	0.0109656	0.000586449	0	0
FALSE	High	PMI-Byonic	PMI-Byonic (A2)	A	2	Unambiguous	FQCQCPKGFNGHLCQYDVDECASTPCKNGAKCLDGPNTYTCVCTE	[E].FQcQcPKGFNGHLcQYDVDEcAsTPcKNGAKcLdGPNTYTcVcTE.[G]	C3(Carbamidomethyl); C5(Carbamidomethyl); C14(Carbamidomethyl); C21(Carbamidomethyl); S23(Hex(1)Pent(2)); C26(Carbamidomethyl); C32(Carbamidomethyl); D34(Oxidation); C41(Carbamidomethyl); C43(Carbamidomethyl)	1	1	Q01705	Q01705	Neurogenic locus notch homolog protein 1 OS=Mus musculus OX=10090 GN=Notch1 PE=1 SV=3	4	5	5	1	0	1	1	1	1158.87	5790.34	5789.32	175.555	0.203269	0	0	976580	HCD (High Energy Collision Dissociation)	MS2	0.486529	68.4674	11.651	4514	4514	4513	FP031221_10.raw	0/0		10.056	609.241	609.241	0	8.79035e-11	8.27237e-12	0	0
FALSE	High	PMI-Byonic	PMI-Byonic (A2)	A	2	Unambiguous	FQCQCPKGFNGHLCQYDVDE	[E].FQcQcPKGFnGHLcQYDVDE.[C]	C3(Carbamidomethyl); C5(Carbamidomethyl); N10(Deamidated); C14(Carbamidomethyl)	1	1	Q01705	Q01705	Neurogenic locus notch homolog protein 1 OS=Mus musculus OX=10090 GN=Notch1 PE=1 SV=3	2	3	3	1	0	1	1	1	835.012	2503.02	2503.01	3.85331	0.00321496	0	0	651247	HCD (High Energy Collision Dissociation)	MS2	2.39648	100	11.8847	4614	4614	4612	FP031221_10.raw	0/0		5.79647	453.642	308.666	88.5369	1.59782e-06	1.19895e-07	0	0
FALSE	High	PMI-Byonic	PMI-Byonic (A2)	A	2	Unambiguous	FQCQCPKGFNGHLCQYDVDECASTPCKNGAKCLDGPNTYTCVCTE	[E].FQcQcPKGFnGHLcQYDVDEcAsTPcKNGAKcLDGPNTYTcVcTE.[G]	C3(Carbamidomethyl); C5(Carbamidomethyl); N10(Deamidated); C14(Carbamidomethyl); C21(Carbamidomethyl); S23(Hex(1)Pent(2)); C26(Carbamidomethyl); C32(Carbamidomethyl); C41(Carbamidomethyl); C43(Carbamidomethyl)	1	1	Q01705	Q01705	Neurogenic locus notch homolog protein 1 OS=Mus musculus OX=10090 GN=Notch1 PE=1 SV=3	4	5	5	1	0	1	1	1	1155.87	5775.34	5774.31	178.005	0.205571	0	0	1.15619e+06	HCD (High Energy Collision Dissociation)	MS2	0	54.0477	11.8588	4603	4603	4601	FP031221_10.raw	0/0		9.06202	574.399	574.399	0	8.66914e-10	7.83077e-11	0	0
FALSE	High	PMI-Byonic	PMI-Byonic (A2)	A	2	Unambiguous	FQCQCPKGFNGHLCQYDVDECASTPCKNGAKCLDGPNTYTCVCTE	[E].FQcQcPKGFnGHLcQYDVDEcAStPcKnGAKcLDGPNTYTcVcTE.[G]	C3(Carbamidomethyl); C5(Carbamidomethyl); N10(Deamidated); C14(Carbamidomethyl); C21(Carbamidomethyl); T24(Hex(1)Pent(2)); C26(Carbamidomethyl); N28(Oxidation); C32(Carbamidomethyl); C41(Carbamidomethyl); C43(Carbamidomethyl)	1	1	Q01705	Q01705	Neurogenic locus notch homolog protein 1 OS=Mus musculus OX=10090 GN=Notch1 PE=1 SV=3	4	5	5	1	0	1	1	1	1159.07	5791.33	5790.3	176.979	0.204952	0	0	935092	HCD (High Energy Collision Dissociation)	MS2	0	54.3449	11.9097	4625	4625	4623	FP031221_10.raw	0/0		9.06202	595.018	595.018	0	8.66914e-10	8.72692e-11	0	0
FALSE	High	PMI-Byonic	PMI-Byonic (A2)	A	2	Unambiguous	FQCQCPKGFNGHLCQYDVDECASTPCKNGAKCLDGPNTYTCVCTE	[E].FQcQcPKGFnGHLcQYDVDEcAsTPcKNGAKcLDGPnTYTcVcTE.[G]	C3(Carbamidomethyl); C5(Carbamidomethyl); N10(Deamidated); C14(Carbamidomethyl); C21(Carbamidomethyl); S23(Hex(1)Pent(2)); C26(Carbamidomethyl); C32(Carbamidomethyl); N37(Oxidation); C41(Carbamidomethyl); C43(Carbamidomethyl)	1	1	Q01705	Q01705	Neurogenic locus notch homolog protein 1 OS=Mus musculus OX=10090 GN=Notch1 PE=1 SV=3	4	5	5	1	0	1	1	1	1158.87	5790.33	5790.3	4.42408	0.00512335	0	0	554787	HCD (High Energy Collision Dissociation)	MS2	0	100	11.7798	4569	4569	4568	FP031221_10.raw	0/0		7.89039	502.027	502.027	0	1.28708e-08	1.40071e-09	0	0
FALSE	High	PMI-Byonic	PMI-Byonic (A2)	A	2	Unambiguous	FQCQCPKGFNGHLCQYDVDECASTPCKNGAKCLDGPNTYTCVCTE	[E].FQcQcPKGFNGHLcQYDVDEcAsTPcKnGAKcLdGPNTYTcVcTE.[G]	C3(Carbamidomethyl); C5(Carbamidomethyl); C14(Carbamidomethyl); C21(Carbamidomethyl); S23(HexNAc(1)Hex(1)Fuc(1)); C26(Carbamidomethyl); N28(Oxidation); C32(Carbamidomethyl); D34(Oxidation); C41(Carbamidomethyl); C43(Carbamidomethyl)	1	1	Q01705	Q01705	Neurogenic locus notch homolog protein 1 OS=Mus musculus OX=10090 GN=Notch1 PE=1 SV=3	4	5	5	1	0	1	1	1	1179.28	5892.38	5890.37	341.078	0.401815	0	0	393592	HCD (High Energy Collision Dissociation)	MS2	26.7377	100	11.7665	4564	4564	4557	FP031221_10.raw	0/0		1.95997	88.7921	88.7921	0	0.0109656	0.000543381	0	0
FALSE	High	PMI-Byonic	PMI-Byonic (A2)	A	2	Unambiguous	FQCQCPKGFNGHLCQYDVDE	[E].FQcQcPKGFnGHLcQYDVDE.[C]	C3(Carbamidomethyl); C5(Carbamidomethyl); N10(Deamidated); C14(Carbamidomethyl)	1	1	Q01705	Q01705	Neurogenic locus notch homolog protein 1 OS=Mus musculus OX=10090 GN=Notch1 PE=1 SV=3	2	3	3	1	0	1	1	1	835.013	2503.02	2503.01	5.09693	0.00425256	0	0	2.55083e+06	HCD (High Energy Collision Dissociation)	MS2	3.16547	97.3931	11.7556	4559	4559	4557	FP031221_10.raw	0/0		5.15166	545.072	259.171	110.266	7.05241e-06	5.82317e-07	0	0
FALSE	High	PMI-Byonic	PMI-Byonic (A2)	A	2	Unambiguous	CASTPCKNGAKCLDGPNTYTCVCTE	[E].cASTPcKnGAKcLdGPNtYTcVcTE.[G]	C1(Carbamidomethyl); C6(Carbamidomethyl); N8(Deamidated); C12(Carbamidomethyl); D14(Oxidation); T18(Hex(1)Pent(2)); C21(Carbamidomethyl); C23(Carbamidomethyl)	1	1	Q01705	Q01705	Neurogenic locus notch homolog protein 1 OS=Mus musculus OX=10090 GN=Notch1 PE=1 SV=3	1	3	3	1	0	1	1	1	1103.77	3309.31	3307.29	609.195	0.671595	0	0	305087	HCD (High Energy Collision Dissociation)	MS2	40.9089	100	9.99453	3806	3806	3799	FP031221_10.raw	0/0		3.33593	266.943	266.943	2.4	0.000461396	1.62729e-05	0	0
FALSE	High	PMI-Byonic	PMI-Byonic (A2)	A	2	Unambiguous	CASTPCKNGAKCLDGPNTYTCVCTE	[E].cASTPcKnGAKcLDGPNtYTcVcTE.[G]	C1(Carbamidomethyl); C6(Carbamidomethyl); N8(Deamidated); C12(Carbamidomethyl); T18(Hex(1)Pent(2)); C21(Carbamidomethyl); C23(Carbamidomethyl)	1	1	Q01705	Q01705	Neurogenic locus notch homolog protein 1 OS=Mus musculus OX=10090 GN=Notch1 PE=1 SV=3	1	3	3	1	0	1	1	1	1098.11	3292.32	3291.3	309.82	0.339904	0	0	278202	HCD (High Energy Collision Dissociation)	MS2	46.1909	100	9.87107	3753	3753	3744	FP031221_10.raw	0/0		5.92295	482.297	482.297	2.4	1.19413e-06	4.09537e-08	0	0
FALSE	High	PMI-Byonic	PMI-Byonic (A2)	A	2	Unambiguous	GYTGTHCEVDIDECDPD	[E].GYtGtHcEVDIDEcDPD.[P]	T3(HexNAc(1)Hex(1)Fuc(1)); T5(HexNAc(1)Fuc(1)); C7(Carbamidomethyl); C14(Carbamidomethyl)	1	1	Q01705	Q01705	Neurogenic locus notch homolog protein 1 OS=Mus musculus OX=10090 GN=Notch1 PE=1 SV=3	4	6	6	1	0	1	1	1	948.876	5688.22	2843.07	1.00074e+06	474.193	0	0	487454	HCD (High Energy Collision Dissociation)	MS2	45.6657	100	11.8144	4584	4584	4579	FP031221_10.raw	0/0		3.33395	261.812	261.812	0	0.000463498	1.84545e-05	0	0
FALSE	High	PMI-Byonic	PMI-Byonic (A2)	A	2	Unambiguous	VDIDECDPDPCHYGSCKDGVATFTCLCQPGYTGHHCE	[E].VDIDEcDPDPchYGscKDGVATFTcLcQPGYtGHHcE.[T]	C6(Carbamidomethyl); C11(Carbamidomethyl); H12(Oxidation); S15(HexNAc(1)Hex(1)Fuc(1)); C16(Carbamidomethyl); C25(Carbamidomethyl); C27(Carbamidomethyl); T32(HexNAc(1)Hex(1)Fuc(1)NeuAc(1)); C36(Carbamidomethyl)	1	1	Q01705	Q01705	Neurogenic locus notch homolog protein 1 OS=Mus musculus OX=10090 GN=Notch1 PE=1 SV=3	4	6	6	1	0	1	1	1	949.044	5689.23	5687.18	360.387	0.341598	0	0	381201	HCD (High Energy Collision Dissociation)	MS2	29.7411	100	11.9426	4639	4639	4634	FP031221_10.raw	0/0		2.80129	285.725	285.725	0	0.00158019	7.12123e-05	0	0
FALSE	High	PMI-Byonic	PMI-Byonic (A2)	A	2	Unambiguous	GYHDPTCLSE	[E].GYHDPTcLSE.[V]	C7(Carbamidomethyl)	1	1	Q01705	Q01705	Neurogenic locus notch homolog protein 1 OS=Mus musculus OX=10090 GN=Notch1 PE=1 SV=3	0	2	2	1	0	1	1	1	589.744	1178.48	1178.48	1.28958	0.000759873	0	0	415828	HCD (High Energy Collision Dissociation)	MS2	17.482	100	9.14729	3439	3439	3436	FP031221_10.raw	0/0		2.98154	479.111	351.052	351.052	0.00104342	5.04636e-05	0	0
FALSE	High	PMI-Byonic	PMI-Byonic (A2)	A	2	Unambiguous	GYHDPTCLSE	[E].GYHDPTcLSE.[V]	C7(Carbamidomethyl)	1	1	Q01705	Q01705	Neurogenic locus notch homolog protein 1 OS=Mus musculus OX=10090 GN=Notch1 PE=1 SV=3	0	2	2	1	0	1	1	1	589.744	1178.48	1178.48	2.22183	0.00130919	0	0	2.82542e+06	HCD (High Energy Collision Dissociation)	MS2	8.12965	45.9699	8.77178	3278	3278	3275	FP031221_10.raw	0/0		5.3804	566.893	304.52	304.52	4.16487e-06	3.08351e-07	0	0
FALSE	High	PMI-Byonic	PMI-Byonic (A2)	A	2	Unambiguous	GYHDPTCLSE	[E].GYHDPTcLSE.[V]	C7(Carbamidomethyl)	1	1	Q01705	Q01705	Neurogenic locus notch homolog protein 1 OS=Mus musculus OX=10090 GN=Notch1 PE=1 SV=3	0	2	2	1	0	1	1	1	589.744	1178.48	1178.48	1.49675	0.000881944	0	0	6817610	HCD (High Energy Collision Dissociation)	MS2	7.80793	21.7798	8.88652	3327	3327	3326	FP031221_10.raw	0/0		6.36698	626.895	341.287	341.287	4.29552e-07	2.43928e-08	0	0
FALSE	High	PMI-Byonic	PMI-Byonic (A2)	A	2	Unambiguous	GYHDPTCLSE	[E].GYHDPTcLSE.[V]	C7(Carbamidomethyl)	1	1	Q01705	Q01705	Neurogenic locus notch homolog protein 1 OS=Mus musculus OX=10090 GN=Notch1 PE=1 SV=3	0	2	2	1	0	1	1	1	589.743	1178.48	1178.48	1.08242	0.000637803	0	0	959113	HCD (High Energy Collision Dissociation)	MS2	17.4234	100	9.02067	3385	3385	3381	FP031221_10.raw	0/0		4.29842	582.671	329.638	329.638	5.03017e-05	2.31222e-06	0	0
[truncated: 7 more columns]

## Sheet: FP040621_14
Checked	Confidence	Identifying Node Type	Identifying Node	Search ID	Identifying Node No	PSM Ambiguity	Sequence	Annotated Sequence	Modifications	# Protein Groups	# Proteins	Master Protein Accessions	Protein Accessions	Protein Descriptions	# Missed Cleavages	Charge	Original Precursor Charge	DeltaScore	DeltaCn	Rank	Search Engine Rank	Concatenated Rank	m/z [Da]	MH+ [Da]	Theo. MH+ [Da]	DeltaM [ppm]	Deltam/z [Da]	Matched Ions	Total Ions	Intensity	Activation Type	MS Order	Isolation Interference [%]	Ion Inject Time [ms]	RT [min]	First Scan	Last Scan	Master Scan(s)	Spectrum File	Ions Matched	Annotation	|Log Prob|	Byonic Score	Delta Byonic Score	Delta Mod Score	PEP 2D	q-Value 2D	FDR 2D	Peptide Group FDR 2D
FALSE	High	PMI-Byonic	PMI-Byonic (A2)	A	2	Unambiguous	ACVCSGAFVGQRCQD	[E].AcVcSGAFVGQRcQD.[S]	C2(Carbamidomethyl); C4(Carbamidomethyl); C13(Carbamidomethyl)	1	1	Q01705	Q01705	Neurogenic locus notch homolog protein 1 OS=Mus musculus OX=10090 GN=Notch1 PE=1 SV=3	0	2	2	1	0	1	1	1	857.863	1714.72	1714.71	5.8247	0.00499384	0	0	148571	HCD (High Energy Collision Dissociation)	MS2	0	100	9.74762	3690	3690	3684	FP040621_14.raw	0/0		4.9169	499.715	499.715	499.715	1.21089e-05	5.97539e-07	0	0
FALSE	High	PMI-Byonic	PMI-Byonic (A2)	A	2	Unambiguous	YKCRCPPGWSGKSCQQADPCASNPCANGGQCLPFE	[E].YKcRcPPGWSGKscQQADPcASNPcAnGGQcLPFE.[S]	C3(Carbamidomethyl); C5(Carbamidomethyl); S13(Hex(1)Pent(2)); C14(Carbamidomethyl); C20(Carbamidomethyl); C25(Carbamidomethyl); N27(Deamidated); C31(Carbamidomethyl)	1	1	Q01705	Q01705	Neurogenic locus notch homolog protein 1 OS=Mus musculus OX=10090 GN=Notch1 PE=1 SV=3	0	4	4	1	0	1	1	1	1118.71	4471.82	4471.8	5.57722	0.00623505	0	0	250904	HCD (High Energy Collision Dissociation)	MS2	0	100	12.0377	4678	4678	4674	FP040621_14.raw	0/0		6.94418	597.849	597.849	0	1.13717e-07	9.2875e-09	0	0
FALSE	High	PMI-Byonic	PMI-Byonic (A2)	A	2	Unambiguous	YKCRCPPGWSGKSCQQADPCASNPCANGGQCLPFE	[E].YKcRcPPGWsGKScQQADPcASNPcANGGQcLPFE.[S]	C3(Carbamidomethyl); C5(Carbamidomethyl); S10(Hex(1)); C14(Carbamidomethyl); C20(Carbamidomethyl); C25(Carbamidomethyl); C31(Carbamidomethyl)	1	1	Q01705	Q01705	Neurogenic locus notch homolog protein 1 OS=Mus musculus OX=10090 GN=Notch1 PE=1 SV=3	0	4	4	1	0	1	1	1	1052.69	4207.73	4206.73	237.997	0.250297	0	0	272969	HCD (High Energy Collision Dissociation)	MS2	8.44694	100	11.9562	4642	4642	4641	FP040621_14.raw	0/0		6.94418	563.517	563.517	2.4	1.13717e-07	8.07321e-09	0	0
FALSE	High	PMI-Byonic	PMI-Byonic (A2)	A	2	Unambiguous	YKCRCPPGWSGKSCQQADPCASNPCANGGQCLPFE	[E].YKcRcPPGWSGKscQQADPcASNPcAnGGQcLPFE.[S]	C3(Carbamidomethyl); C5(Carbamidomethyl); S13(Hex(1)Pent(2)); C14(Carbamidomethyl); C20(Carbamidomethyl); C25(Carbamidomethyl); N27(Deamidated); C31(Carbamidomethyl)	1	1	Q01705	Q01705	Neurogenic locus notch homolog protein 1 OS=Mus musculus OX=10090 GN=Notch1 PE=1 SV=3	0	4	4	1	0	1	1	1	1118.71	4471.83	4471.8	6.77832	0.00757782	0	0	1.45772e+06	HCD (High Energy Collision Dissociation)	MS2	0	80.1702	11.9064	4620	4620	4619	FP040621_14.raw	0/0		10.9442	763.476	763.476	9.13526	1.13717e-11	2.40516e-12	0	0
FALSE	High	PMI-Byonic	PMI-Byonic (A2)	A	2	Unambiguous	YKCRCPPGWSGKSCQQADPCASNPCANGGQCLPFE	[E].YKcRcPPGWSGKscQQADPcASNPcANGGQcLPFE.[S]	C3(Carbamidomethyl); C5(Carbamidomethyl); S13(Hex(1)); C14(Carbamidomethyl); C20(Carbamidomethyl); C25(Carbamidomethyl); C31(Carbamidomethyl)	1	1	Q01705	Q01705	Neurogenic locus notch homolog protein 1 OS=Mus musculus OX=10090 GN=Notch1 PE=1 SV=3	0	4	4	1	0	1	1	1	1052.69	4207.75	4206.73	241.827	0.254325	0	0	766725	HCD (High Energy Collision Dissociation)	MS2	0	100	11.8371	4590	4590	4586	FP040621_14.raw	0/0		7.94418	622.189	622.189	0.510214	1.13717e-08	1.0263e-09	0	0
FALSE	High	PMI-Byonic	PMI-Byonic (A2)	A	2	Unambiguous	YKCRCPPGWSGKSCQQADPCASNPCANGGQCLPFE	[E].YKcRcPPGWSGKscQQADPcASNPcAnGGQcLPFE.[S]	C3(Carbamidomethyl); C5(Carbamidomethyl); S13(Hex(1)Pent(2)); C14(Carbamidomethyl); C20(Carbamidomethyl); C25(Carbamidomethyl); N27(Deamidated); C31(Carbamidomethyl)	1	1	Q01705	Q01705	Neurogenic locus notch homolog protein 1 OS=Mus musculus OX=10090 GN=Notch1 PE=1 SV=3	0	3	3	1	0	1	1	1	1491.27	4471.8	4471.8	0.789461	0.00117677	0	0	406403	HCD (High Energy Collision Dissociation)	MS2	0	100	11.8143	4580	4580	4575	FP040621_14.raw	0/0		11.9937	830.813	830.813	8.84778	1.01473e-12	1.56826e-13	0	0
FALSE	High	PMI-Byonic	PMI-Byonic (A2)	A	2	Unambiguous	YKCRCPPGWSGKSCQQADPCASNPCANGGQCLPFE	[E].YKcRcPPGWSGKscQQADPcASNPcAnGGQcLPFE.[S]	C3(Carbamidomethyl); C5(Carbamidomethyl); S13(Hex(1)Pent(2)); C14(Carbamidomethyl); C20(Carbamidomethyl); C25(Carbamidomethyl); N27(Deamidated); C31(Carbamidomethyl)	1	1	Q01705	Q01705	Neurogenic locus notch homolog protein 1 OS=Mus musculus OX=10090 GN=Notch1 PE=1 SV=3	0	4	4	1	0	1	1	1	1118.71	4471.83	4471.8	6.66913	0.00745575	0	0	5690436	HCD (High Energy Collision Dissociation)	MS2	0	34.2448	11.7821	4565	4565	4564	FP040621_14.raw	0/0		8.94418	685.111	685.111	8.31281	1.13717e-09	1.13194e-10	0	0
FALSE	High	PMI-Byonic	PMI-Byonic (A2)	A	2	Unambiguous	YKCRCPPGWSGKSCQQADPCASNPCANGGQCLPFE	[E].YKcRcPPGWSGKscQQADPcASNPcANGGQcLPFE.[S]	C3(Carbamidomethyl); C5(Carbamidomethyl); S13(Hex(1)); C14(Carbamidomethyl); C20(Carbamidomethyl); C25(Carbamidomethyl); C31(Carbamidomethyl)	1	1	Q01705	Q01705	Neurogenic locus notch homolog protein 1 OS=Mus musculus OX=10090 GN=Notch1 PE=1 SV=3	0	4	4	1	0	1	1	1	1052.44	4206.75	4206.73	4.57718	0.00481374	0	0	241408	HCD (High Energy Collision Dissociation)	MS2	19.5203	100	11.7132	4535	4535	4531	FP040621_14.raw	0/0		7.39992	635.475	635.475	1.2	3.98183e-08	3.06337e-09	0	0
FALSE	High	PMI-Byonic	PMI-Byonic (A2)	A	2	Unambiguous	YKCRCPPGWSGKSCQQADPCASNPCANGGQCLPFE	[E].YKcRcPPGWSGKscQQADPcASNPcANGGQcLPFE.[S]	C3(Carbamidomethyl); C5(Carbamidomethyl); S13(Hex(1)Pent(2)); C14(Carbamidomethyl); C20(Carbamidomethyl); C25(Carbamidomethyl); C31(Carbamidomethyl)	1	1	Q01705	Q01705	Neurogenic locus notch homolog protein 1 OS=Mus musculus OX=10090 GN=Notch1 PE=1 SV=3	0	4	4	1	0	1	1	1	1118.47	4470.84	4470.81	6.48109	0.00724393	0	0	1.80717e+06	HCD (High Energy Collision Dissociation)	MS2	0	45.0866	11.6578	4511	4511	4509	FP040621_14.raw	0/0		9.94418	733.431	733.431	7.2451	1.13717e-10	1.6248e-11	0	0
FALSE	High	PMI-Byonic	PMI-Byonic (A2)	A	2	Unambiguous	YKCRCPPGWSGKSCQQADPCASNPCANGGQCLPFE	[E].YKcRcPPGWSGKscQQADPcASNPcANGGQcLPFE.[S]	C3(Carbamidomethyl); C5(Carbamidomethyl); S13(Hex(1)Pent(2)); C14(Carbamidomethyl); C20(Carbamidomethyl); C25(Carbamidomethyl); C31(Carbamidomethyl)	1	1	Q01705	Q01705	Neurogenic locus notch homolog protein 1 OS=Mus musculus OX=10090 GN=Notch1 PE=1 SV=3	0	4	4	1	0	1	1	1	1118.46	4470.84	4470.81	5.06129	0.00565702	0	0	136528	HCD (High Energy Collision Dissociation)	MS2	0	100	11.545	4463	4463	4454	FP040621_14.raw	0/0		9.94418	730.505	730.505	6.78065	1.13717e-10	1.4082e-11	0	0
FALSE	High	PMI-Byonic	PMI-Byonic (A2)	A	2	Unambiguous	SSYICRCPPGFHGPTCRQDVNECSQNPGLCRHGGTCHNE	[E].SSYIcRcPPGFHGPtcRQDVNEcSQNPGLcRHGGTcHNE.[I]	C5(Carbamidomethyl); C7(Carbamidomethyl); T15(Fuc(1)); C16(Carbamidomethyl); C23(Carbamidomethyl); C30(Carbamidomethyl); C36(Carbamidomethyl)	1	1	Q01705	Q01705	Neurogenic locus notch homolog protein 1 OS=Mus musculus OX=10090 GN=Notch1 PE=1 SV=3	2	6	6	1	0	1	1	1	792.84	4752.01	4747.98	848.727	0.671622	0	0	452044	HCD (High Energy Collision Dissociation)	MS2	20.5222	100	9.93765	3771	3771	3761	FP040621_14.raw	0/0		8.34817	623.835	623.835	0	4.48569e-09	4.75617e-10	0	0
FALSE	High	PMI-Byonic	PMI-Byonic (A2)	A	2	Unambiguous	SSYICRCPPGFHGPTCRQDVNE	[E].SSYIcRcPPGFHGPTcRQDVNE.[C]	C5(Carbamidomethyl); C7(Carbamidomethyl); C16(Carbamidomethyl)	1	1	Q01705	Q01705	Neurogenic locus notch homolog protein 1 OS=Mus musculus OX=10090 GN=Notch1 PE=1 SV=3	1	4	4	1	0	1	1	1	660.044	2637.15	2637.14	5.71084	0.00376507	0	0	2.1879e+06	HCD (High Energy Collision Dissociation)	MS2	4.46354	82.3362	9.94863	3775	3775	3772	FP040621_14.raw	0/0		10.0126	688.671	561.708	561.708	9.71301e-11	1.18176e-11	0	0
FALSE	High	PMI-Byonic	PMI-Byonic (A2)	A	2	Unambiguous	SSYICRCPPGFHGPTCRQDVNE	[E].SSYIcRcPPGFHGPTcRQDVNE.[C]	C5(Carbamidomethyl); C7(Carbamidomethyl); C16(Carbamidomethyl)	1	1	Q01705	Q01705	Neurogenic locus notch homolog protein 1 OS=Mus musculus OX=10090 GN=Notch1 PE=1 SV=3	1	3	3	1	0	1	1	1	879.726	2637.16	2637.14	8.8173	0.00775082	0	0	295816	HCD (High Energy Collision Dissociation)	MS2	13.7166	100	9.95296	3777	3777	3772	FP040621_14.raw	0/0		15.5179	964.586	778.75	778.75	3.03484e-16	5.91717e-17	0	0
FALSE	High	PMI-Byonic	PMI-Byonic (A2)	A	2	Unambiguous	SSYICRCPPGFHGPTCRQDVNE	[E].SSYIcRcPPGFhGPTcRQDVNE.[C]	C5(Carbamidomethyl); C7(Carbamidomethyl); H12(Oxidation); C16(Carbamidomethyl)	1	1	Q01705	Q01705	Neurogenic locus notch homolog protein 1 OS=Mus musculus OX=10090 GN=Notch1 PE=1 SV=3	1	4	4	1	0	1	1	1	664.042	2653.14	2653.13	4.00425	0.00265595	0	0	91470	HCD (High Energy Collision Dissociation)	MS2	26.0092	100	9.98975	3793	3793	3783	FP040621_14.raw	0/0		2.62729	211.135	211.135	125.288	0.0023589	0.000141119	0	0
FALSE	High	PMI-Byonic	PMI-Byonic (A2)	A	2	Unambiguous	SSYICRCPPGFHGPTCRQDVNE	[E].SSYIcRcPPGFHGPTcRQDVNE.[C]	C5(Carbamidomethyl); C7(Carbamidomethyl); C16(Carbamidomethyl)	1	1	Q01705	Q01705	Neurogenic locus notch homolog protein 1 OS=Mus musculus OX=10090 GN=Notch1 PE=1 SV=3	1	2	2	1	0	1	1	1	1319.07	2637.14	2637.14	-0.250228	-0.000329943	0	0	248799	HCD (High Energy Collision Dissociation)	MS2	0	100	10.0558	3822	3822	3816	FP040621_14.raw	0/0		6.98948	617.151	490.457	490.457	1.02452e-07	6.83035e-09	0	0
FALSE	High	PMI-Byonic	PMI-Byonic (A2)	A	2	Unambiguous	SSYICRCPPGFHGPTCRQDVNE	[E].SSYIcRcPPGFHGPTcRQDVNE.[C]	C5(Carbamidomethyl); C7(Carbamidomethyl); C16(Carbamidomethyl)	1	1	Q01705	Q01705	Neurogenic locus notch homolog protein 1 OS=Mus musculus OX=10090 GN=Notch1 PE=1 SV=3	1	4	4	1	0	1	1	1	660.044	2637.15	2637.14	5.0628	0.00333783	0	0	640648	HCD (High Energy Collision Dissociation)	MS2	3.38801	100	10.3269	3938	3938	3937	FP040621_14.raw	0/0		5.97714	527.062	426.816	426.816	1.05406e-06	5.83501e-08	0	0
FALSE	High	PMI-Byonic	PMI-Byonic (A2)	A	2	Unambiguous	SSYICRCPPGFHGPTCRQDVNE	[E].SSYIcRcPPGFHGPTcRQDVNE.[C]	C5(Carbamidomethyl); C7(Carbamidomethyl); C16(Carbamidomethyl)	1	1	Q01705	Q01705	Neurogenic locus notch homolog protein 1 OS=Mus musculus OX=10090 GN=Notch1 PE=1 SV=3	1	4	4	1	0	1	1	1	660.045	2637.16	2637.14	7.74756	0.00510785	0	0	33370170	HCD (High Energy Collision Dissociation)	MS2	0.0771354	4.87772	10.0883	3837	3837	3827	FP040621_14.raw	0/0		8.01265	598.738	429.73	429.73	9.71301e-09	8.84578e-10	0	0
FALSE	High	PMI-Byonic	PMI-Byonic (A2)	A	2	Unambiguous	SSYICRCPPGFHGPTCRQDVNE	[E].SSYIcRcPPGFHGPTcRQDVNE.[C]	C5(Carbamidomethyl); C7(Carbamidomethyl); C16(Carbamidomethyl)	1	1	Q01705	Q01705	Neurogenic locus notch homolog protein 1 OS=Mus musculus OX=10090 GN=Notch1 PE=1 SV=3	1	4	4	1	0	1	1	1	660.044	2637.15	2637.14	5.15538	0.00339886	0	0	2.45439e+06	HCD (High Energy Collision Dissociation)	MS2	1.93942	79.0938	10.1986	3883	3883	3882	FP040621_14.raw	0/0		11.0126	706.07	579.402	579.402	9.71301e-12	2.14144e-12	0	0
FALSE	High	PMI-Byonic	PMI-Byonic (A2)	A	2	Unambiguous	SSYICRCPPGFHGPTCRQDVNE	[E].SSYIcRcPPGFHGPTcRQDVNE.[C]	C5(Carbamidomethyl); C7(Carbamidomethyl); C16(Carbamidomethyl)	1	1	Q01705	Q01705	Neurogenic locus notch homolog protein 1 OS=Mus musculus OX=10090 GN=Notch1 PE=1 SV=3	1	3	3	1	0	1	1	1	879.723	2637.16	2637.14	6.03997	0.00530941	0	0	611332	HCD (High Energy Collision Dissociation)	MS2	0	100	10.2007	3884	3884	3882	FP040621_14.raw	0/0		16.0621	999.718	831.028	831.028	8.66718e-17	2.37015e-17	0	0
FALSE	High	PMI-Byonic	PMI-Byonic (A2)	A	2	Unambiguous	SSYICRCPPGFHGPTCRQDVNECSQNPGLCRHGGTCHNE	[E].SSYIcRcPPGFHGPtcRQDVnEcSQNPGLcRHGGTcHNE.[I]	C5(Carbamidomethyl); C7(Carbamidomethyl); T15(Fuc(1)); C16(Carbamidomethyl); N21(Deamidated); C23(Carbamidomethyl); C30(Carbamidomethyl); C36(Carbamidomethyl)	1	1	Q01705	Q01705	Neurogenic locus notch homolog protein 1 OS=Mus musculus OX=10090 GN=Notch1 PE=1 SV=3	2	5	5	1	0	1	1	1	950.607	4749.01	4748.96	10.1311	0.00962241	0	0	124623	HCD (High Energy Collision Dissociation)	MS2	2.73239	100	9.80536	3715	3715	3706	FP040621_14.raw	0/0		6.74786	645.469	645.469	0	1.78705e-07	1.26825e-08	0	0
FALSE	High	PMI-Byonic	PMI-Byonic (A2)	A	2	Unambiguous	SSYICRCPPGFHGPTCRQDVNE	[E].SSYIcRcPPGFHGPTcRQDVNE.[C]	C5(Carbamidomethyl); C7(Carbamidomethyl); C16(Carbamidomethyl)	1	1	Q01705	Q01705	Neurogenic locus notch homolog protein 1 OS=Mus musculus OX=10090 GN=Notch1 PE=1 SV=3	1	3	3	1	0	1	1	1	879.722	2637.15	2637.14	5.20676	0.00457699	0	0	7.61391e+06	HCD (High Energy Collision Dissociation)	MS2	0	41.7795	10.0708	3828	3828	3827	FP040621_14.raw	0/0		18.0621	1093.24	896.922	896.922	8.66718e-19	6.67825e-19	0	0
FALSE	High	PMI-Byonic	PMI-Byonic (A2)	A	2	Unambiguous	SSYICRCPPGFHGPTCRQDVNECSQNPGLCRHGGTCHNE	[E].SSYIcRcPPGFHGPtcRQDVNEcSQNPGLcRHGGTcHNE.[I]	C5(Carbamidomethyl); C7(Carbamidomethyl); T15(Fuc(1)); C16(Carbamidomethyl); C23(Carbamidomethyl); C30(Carbamidomethyl); C36(Carbamidomethyl)	1	1	Q01705	Q01705	Neurogenic locus notch homolog protein 1 OS=Mus musculus OX=10090 GN=Notch1 PE=1 SV=3	2	6	6	1	0	1	1	1	792.846	4752.04	4747.98	855.591	0.677055	0	0	2.21958e+06	HCD (High Energy Collision Dissociation)	MS2	66.418	67.129	9.77512	3702	3702	3695	FP040621_14.raw	0/0		4.3408	420.546	420.546	0	4.56249e-05	2.33563e-06	0	0
FALSE	High	PMI-Byonic	PMI-Byonic (A2)	A	2	Unambiguous	SSYICRCPPGFHGPTCRQDVNE	[E].SSYIcRcPPGFHGPTcRQDVNE.[C]	C5(Carbamidomethyl); C7(Carbamidomethyl); C16(Carbamidomethyl)	1	1	Q01705	Q01705	Neurogenic locus notch homolog protein 1 OS=Mus musculus OX=10090 GN=Notch1 PE=1 SV=3	1	4	4	1	0	1	1	1	660.044	2637.15	2637.14	5.0628	0.00333783	0	0	374527	HCD (High Energy Collision Dissociation)	MS2	5.7054	100	10.459	3995	3995	3992	FP040621_14.raw	0/0		7.02611	582.586	450.412	450.412	9.41653e-08	4.62605e-09	0	0
FALSE	High	PMI-Byonic	PMI-Byonic (A2)	A	2	Unambiguous	SSYICRCPPGFHGPTCRQDVNECSQNPGLCRHGGTCHNE	[E].SSYIcRcPPGFHGPtcRQDVNEcSQNPGLcRHGGTcHNE.[I]	C5(Carbamidomethyl); C7(Carbamidomethyl); T15(Fuc(1)); C16(Carbamidomethyl); C23(Carbamidomethyl); C30(Carbamidomethyl); C36(Carbamidomethyl)	1	1	Q01705	Q01705	Neurogenic locus notch homolog protein 1 OS=Mus musculus OX=10090 GN=Notch1 PE=1 SV=3	2	6	6	1	0	1	1	1	792.172	4747.99	4747.98	3.84577	0.00304327	0	0	182232	HCD (High Energy Collision Dissociation)	MS2	0	100	9.58464	3620	3620	3618	FP040621_14.raw	0/0		10.3482	705.413	705.413	0	4.48569e-11	6.17309e-12	0	0
FALSE	High	PMI-Byonic	PMI-Byonic (A2)	A	2	Unambiguous	SSYICRCPPGFHGPTCRQDVNECSQNPGLCRHGGTCHNE	[E].SSYIcRcPPGFHGPTcRQDVNEcsQNPGLcRHGGTcHNE.[I]	C5(Carbamidomethyl); C7(Carbamidomethyl); C16(Carbamidomethyl); C23(Carbamidomethyl); S24(Fuc(1)); C30(Carbamidomethyl); C36(Carbamidomethyl)	1	1	Q01705	Q01705	Neurogenic locus notch homolog protein 1 OS=Mus musculus OX=10090 GN=Notch1 PE=1 SV=3	2	5	5	1	0	1	1	1	950.41	4748.02	4747.98	9.9033	0.00940413	0	0	75026.7	HCD (High Energy Collision Dissociation)	MS2	93.4235	100	9.61485	3633	3633	3629	FP040621_14.raw	0/0		8.89393	689.336	689.336	0	1.27663e-09	2.05316e-10	0	0
FALSE	High	PMI-Byonic	PMI-Byonic (A2)	A	2	Unambiguous	IGSYRCACRATHTGPHCELPYVPCSPSPCQNGGTCRPTGDTTHE	[E].IGSYRcAcRATHTGPHcELPYVPcSPSPcQnGGtcRPTGDTTHE.[C]	C6(Carbamidomethyl); C8(Carbamidomethyl); C17(Carbamidomethyl); C24(Carbamidomethyl); C29(Carbamidomethyl); N31(Deamidated); T34(Fuc(1)); C35(Carbamidomethyl)	1	1	Q01705	Q01705	Neurogenic locus notch homolog protein 1 OS=Mus musculus OX=10090 GN=Notch1 PE=1 SV=3	2	6	6	1	0	1	1	1	859.041	5149.21	5149.18	5.89094	0.00505558	0	0	86327.2	HCD (High Energy Collision Dissociation)	MS2	9.10002	100	10.8969	4187	4187	4179	FP040621_14.raw	0/0		8.52697	632.938	632.938	4.8	2.9719e-09	3.60679e-10	0	0
FALSE	High	PMI-Byonic	PMI-Byonic (A2)	A	2	Unambiguous	IGSYRCACRATHTGPHCELPYVPCSPSPCQNGGTCRPTGDTTHE	[E].IGSYRcAcRATHTGPHcELPYVPcSPSPcQnGGtcRPTGDTTHE.[C]	C6(Carbamidomethyl); C8(Carbamidomethyl); C17(Carbamidomethyl); C24(Carbamidomethyl); C29(Carbamidomethyl); N31(Deamidated); T34(Fuc(1)); C35(Carbamidomethyl)	1	1	Q01705	Q01705	Neurogenic locus notch homolog protein 1 OS=Mus musculus OX=10090 GN=Notch1 PE=1 SV=3	2	6	6	1	0	1	1	1	859.044	5149.23	5149.18	9.44695	0.00810734	0	0	657039	HCD (High Energy Collision Dissociation)	MS2	0	74.7761	10.532	4027	4027	4025	FP040621_14.raw	0/0		9.52697	658.913	658.913	4.8	2.9719e-10	3.90564e-11	0	0
FALSE	High	PMI-Byonic	PMI-Byonic (A2)	A	2	Unambiguous	IGSYRCACRATHTGPHCELPYVPCSPSPCQNGGTCRPTGDTTHE	[E].IGSYRcAcRATHTGPHcELPYVPcSPSPcQnGGtcRPTGDTTHE.[C]	C6(Carbamidomethyl); C8(Carbamidomethyl); C17(Carbamidomethyl); C24(Carbamidomethyl); C29(Carbamidomethyl); N31(Deamidated); T34(Fuc(1)); C35(Carbamidomethyl)	1	1	Q01705	Q01705	Neurogenic locus notch homolog protein 1 OS=Mus musculus OX=10090 GN=Notch1 PE=1 SV=3	2	5	5	1	0	1	1	1	1030.65	5149.2	5149.18	3.65326	0.00376226	0	0	467397	HCD (High Energy Collision Dissociation)	MS2	0	100	10.559	4039	4039	4036	FP040621_14.raw	0/0		13.617	855.872	855.872	4.8	2.41553e-14	2.56396e-15	0	0
FALSE	High	PMI-Byonic	PMI-Byonic (A2)	A	2	Unambiguous	IGSYRCACRATHTGPHCELPYVPCSPSPCQNGGTCRPTGDTTHE	[E].IGSYRcAcRATHTGPHcELPYVPcSPSPcQnGGtcRPTGDTTHE.[C]	C6(Carbamidomethyl); C8(Carbamidomethyl); C17(Carbamidomethyl); C24(Carbamidomethyl); C29(Carbamidomethyl); N31(Deamidated); T34(HexNAc(1)Hex(1)Fuc(1)); C35(Carbamidomethyl)	1	1	Q01705	Q01705	Neurogenic locus notch homolog protein 1 OS=Mus musculus OX=10090 GN=Notch1 PE=1 SV=3	2	6	6	1	0	1	1	1	919.901	5514.37	5514.31	10.5935	0.00973595	0	0	177342	HCD (High Energy Collision Dissociation)	MS2	0	100	10.5629	4041	4041	4036	FP040621_14.raw	0/0		11.0712	716.212	716.212	0.339912	8.48742e-12	1.25446e-12	0	0
FALSE	High	PMI-Byonic	PMI-Byonic (A2)	A	2	Unambiguous	IGSYRCACRATHTGPHCELPYVPCSPSPCQNGGTCRPTGDTTHE	[E].IGsYRcAcRATHTGPHcELPYVPcSPSPcQnGGTcRPTGDTTHE.[C]	S3(Fuc(1)); C6(Carbamidomethyl); C8(Carbamidomethyl); C17(Carbamidomethyl); C24(Carbamidomethyl); C29(Carbamidomethyl); N31(Deamidated); C35(Carbamidomethyl)	1	1	Q01705	Q01705	Neurogenic locus notch homolog protein 1 OS=Mus musculus OX=10090 GN=Notch1 PE=1 SV=3	2	5	5	1	0	1	1	1	1031.06	5151.25	5149.18	401.334	0.413308	0	0	187678	HCD (High Energy Collision Dissociation)	MS2	15.1133	100	11.2371	4331	4331	4322	FP040621_14.raw	0/0		4.62636	419.375	419.375	1.6	2.36394e-05	8.05123e-07	0	0
FALSE	High	PMI-Byonic	PMI-Byonic (A2)	A	2	Unambiguous	IGSYRCACRATHTGPHCELPYVPCSPSPCQNGGTCRPTGDTTHE	[E].IGSYRcAcRATHTGPHcELPYVPcSPSPcQnGGTcRPTGDTTHE.[C]	C6(Carbamidomethyl); C8(Carbamidomethyl); C17(Carbamidomethyl); C24(Carbamidomethyl); C29(Carbamidomethyl); N31(Deamidated); C35(Carbamidomethyl)	1	1	Q01705	Q01705	Neurogenic locus notch homolog protein 1 OS=Mus musculus OX=10090 GN=Notch1 PE=1 SV=3	2	6	6	1	0	1	1	1	834.699	5003.16	5003.12	6.72241	0.00560551	0	0	0	HCD (High Energy Collision Dissociation)	MS2		100	10.5694	4044	4044	4036	FP040621_14.raw	0/0		9.07122	625.516	625.516	41.4846	8.48742e-10	7.8974e-11	0	0
FALSE	High	PMI-Byonic	PMI-Byonic (A2)	A	2	Unambiguous	IGSYRCACRATHTGPHCELPYVPCSPSPCQNGGTCRPTGDTTHE	[E].IGSYRcAcRATHTGPHcELPYVPcSPSPcQnGGtcRPTGDTTHE.[C]	C6(Carbamidomethyl); C8(Carbamidomethyl); C17(Carbamidomethyl); C24(Carbamidomethyl); C29(Carbamidomethyl); N31(Deamidated); T34(HexNAc(1)Fuc(1)); C35(Carbamidomethyl)	1	1	Q01705	Q01705	Neurogenic locus notch homolog protein 1 OS=Mus musculus OX=10090 GN=Notch1 PE=1 SV=3	2	6	6	1	0	1	1	1	892.896	5352.34	5352.26	14.352	0.0128026	0	0	112483	HCD (High Energy Collision Dissociation)	MS2	96.6255	100	10.6186	4066	4066	4058	FP040621_14.raw	0/0		11.0712	701.715	701.715	2.531	8.48742e-12	1.48778e-12	0	0
FALSE	High	PMI-Byonic	PMI-Byonic (A2)	A	2	Unambiguous	IGSYRCACRATHTGPHCELPYVPCSPSPCQNGGTCRPTGDTTHE	[E].IGSYRcAcRATHTGPHcELPYVPcSPSPcQnGGtcRPTGDTTHE.[C]	C6(Carbamidomethyl); C8(Carbamidomethyl); C17(Carbamidomethyl); C24(Carbamidomethyl); C29(Carbamidomethyl); N31(Deamidated); T34(Fuc(1)); C35(Carbamidomethyl)	1	1	Q01705	Q01705	Neurogenic locus notch homolog protein 1 OS=Mus musculus OX=10090 GN=Notch1 PE=1 SV=3	2	6	6	1	0	1	1	1	859.044	5149.23	5149.18	9.02023	0.00774113	0	0	511529	HCD (High Energy Collision Dissociation)	MS2	0	94.5284	10.6826	4095	4095	4091	FP040621_14.raw	0/0		10.0712	655.82	655.82	0.258379	8.48742e-11	9.8336e-12	0	0
FALSE	High	PMI-Byonic	PMI-Byonic (A2)	A	2	Unambiguous	IGSYRCACRATHTGPHCELPYVPCSPSPCQNGGTCRPTGDTTHE	[E].IGSYRcAcRATHTGPHcELPYVPcSPSPcQnGGTcRPtGDTTHE.[C]	C6(Carbamidomethyl); C8(Carbamidomethyl); C17(Carbamidomethyl); C24(Carbamidomethyl); C29(Carbamidomethyl); N31(Deamidated); C35(Carbamidomethyl); T38(HexNAc(1)Hex(1)Fuc(1))	1	1	Q01705	Q01705	Neurogenic locus notch homolog protein 1 OS=Mus musculus OX=10090 GN=Notch1 PE=1 SV=3	2	6	6	1	0	1	1	1	919.898	5514.35	5514.31	7.33933	0.00674523	0	0	196535	HCD (High Energy Collision Dissociation)	MS2	0	100	10.7062	4105	4105	4102	FP040621_14.raw	0/0		11.0712	725.82	725.82	0.385902	8.48742e-12	1.70652e-12	0	0
FALSE	High	PMI-Byonic	PMI-Byonic (A2)	A	2	Unambiguous	IGSYRCACRATHTGPHCELPYVPCSPSPCQNGGTCRPTGDTTHE	[E].IGsYRcAcRATHTGPHcELPYVPcSPSPcQnGGTcRPTGDTTHE.[C]	S3(Fuc(1)); C6(Carbamidomethyl); C8(Carbamidomethyl); C17(Carbamidomethyl); C24(Carbamidomethyl); C29(Carbamidomethyl); N31(Deamidated); C35(Carbamidomethyl)	1	1	Q01705	Q01705	Neurogenic locus notch homolog protein 1 OS=Mus musculus OX=10090 GN=Notch1 PE=1 SV=3	2	6	6	1	0	1	1	1	859.211	5150.23	5149.18	203.961	0.175038	0	0	173704	HCD (High Energy Collision Dissociation)	MS2	80.5411	100	11.1441	4291	4291	4289	FP040621_14.raw	0/0		5.63802	517.232	517.232	1.6	2.30132e-06	1.32311e-07	0	0
FALSE	High	PMI-Byonic	PMI-Byonic (A2)	A	2	Ambiguous	IGSYRCACRATHTGPHCELPYVPCSPSPCQNGGTCRPTGDTTHE	[E].IGSYRcAcRATHTGPHcELPYVPcSPSPcQnGGtcRPTGDTTHE.[C]	C6(Carbamidomethyl); C8(Carbamidomethyl); C17(Carbamidomethyl); C24(Carbamidomethyl); C29(Carbamidomethyl); N31(Deamidated); T34(HexNAc(1)Hex(1)Fuc(1)NeuAc(1)); C35(Carbamidomethyl)	1	1	Q01705	Q01705	Neurogenic locus notch homolog protein 1 OS=Mus musculus OX=10090 GN=Notch1 PE=1 SV=3	2	6	6	0.2968	0	1	1	1	969.085	5809.47	5805.41	700.323	0.67761	0	0	312272	HCD (High Energy Collision Dissociation)	MS2	79.3968	100	11.0552	4254	4254	4245	FP040621_14.raw	0/0		8.92515	680.74	680.74	4.96086	1.18808e-09	1.31726e-10	0	0
FALSE	High	PMI-Byonic	PMI-Byonic (A2)	A	2	Unambiguous	IGSYRCACRATHTGPHCELPYVPCSPSPCQNGGTCRPTGDTTHE	[E].IGSYRcAcRATHTGPHcELPYVPcSPsPcQnGGTcRPTGDTTHE.[C]	C6(Carbamidomethyl); C8(Carbamidomethyl); C17(Carbamidomethyl); C24(Carbamidomethyl); S27(Fuc(1)); C29(Carbamidomethyl); N31(Deamidated); C35(Carbamidomethyl)	1	1	Q01705	Q01705	Neurogenic locus notch homolog protein 1 OS=Mus musculus OX=10090 GN=Notch1 PE=1 SV=3	2	6	6	1	0	1	1	1	859.043	5149.22	5149.18	8.09566	0.00694767	0	0	86136.8	HCD (High Energy Collision Dissociation)	MS2	13.4086	100	11.0142	4236	4236	4234	FP040621_14.raw	0/0		8.07122	568.003	568.003	0	8.48742e-09	7.61961e-10	0	0
FALSE	High	PMI-Byonic	PMI-Byonic (A2)	A	2	Unambiguous	IGSYRCACRATHTGPHCELPYVPCSPSPCQNGGTCRPTGDTTHE	[E].IGSYRcAcRATHTGPHcELPYVPcsPSPcQnGGTcRPTGDTTHE.[C]	C6(Carbamidomethyl); C8(Carbamidomethyl); C17(Carbamidomethyl); C24(Carbamidomethyl); S25(HexNAc(1)Hex(1)Fuc(1)); C29(Carbamidomethyl); N31(Deamidated); C35(Carbamidomethyl)	1	1	Q01705	Q01705	Neurogenic locus notch homolog protein 1 OS=Mus musculus OX=10090 GN=Notch1 PE=1 SV=3	2	5	5	1	0	1	1	1	1104.08	5516.37	5514.31	372.148	0.410429	0	0	156641	HCD (High Energy Collision Dissociation)	MS2	26.9186	100	10.9859	4224	4224	4223	FP040621_14.raw	0/0		4.61409	388.495	388.495	0	2.43167e-05	1.01505e-06	0	0
FALSE	High	PMI-Byonic	PMI-Byonic (A2)	A	2	Unambiguous	IGSYRCACRATHTGPHCELPYVPCSPSPCQNGGTCRPTGDTTHE	[E].IGSYRcAcRATHTGPHcELPYVPcSPSPcQnGGTcRPTGDTTHE.[C]	C6(Carbamidomethyl); C8(Carbamidomethyl); C17(Carbamidomethyl); C24(Carbamidomethyl); C29(Carbamidomethyl); N31(Deamidated); C35(Carbamidomethyl)	1	1	Q01705	Q01705	Neurogenic locus notch homolog protein 1 OS=Mus musculus OX=10090 GN=Notch1 PE=1 SV=3	2	6	6	1	0	1	1	1	835.201	5006.17	5003.12	609.382	0.508136	0	0	265229	HCD (High Energy Collision Dissociation)	MS2	35.7568	100	10.9491	4209	4209	4201	FP040621_14.raw	0/0		7.52697	598.83	598.83	32.9578	2.9719e-08	2.17588e-09	0	0
FALSE	High	PMI-Byonic	PMI-Byonic (A2)	A	2	Unambiguous	IGSYRCACRATHTGPHCELPYVPCSPSPCQNGGTCRPTGDTTHE	[E].IGSYRcAcRATHTGPHcELPYVPcSPSPcQnGGtcRPTGDTTHE.[C]	C6(Carbamidomethyl); C8(Carbamidomethyl); C17(Carbamidomethyl); C24(Carbamidomethyl); C29(Carbamidomethyl); N31(Deamidated); T34(Fuc(1)); C35(Carbamidomethyl)	1	1	Q01705	Q01705	Neurogenic locus notch homolog protein 1 OS=Mus musculus OX=10090 GN=Notch1 PE=1 SV=3	2	5	5	1	0	1	1	1	1031.25	5152.23	5149.18	592.292	0.609963	0	0	463311	HCD (High Energy Collision Dissociation)	MS2	28.3591	100	10.9426	4206	4206	4201	FP040621_14.raw	0/0		8.07273	631.436	631.436	2.68118	8.45806e-09	6.53152e-10	0	0
FALSE	High	PMI-Byonic	PMI-Byonic (A2)	A	2	Unambiguous	IGSYRCACRATHTGPHCELPYVPCSPSPCQNGGTCRPTGDTTHE	[E].IGSYRcAcRATHTGPHcELPYVPcSPSPcQnGGtcRPTGDTTHE.[C]	C6(Carbamidomethyl); C8(Carbamidomethyl); C17(Carbamidomethyl); C24(Carbamidomethyl); C29(Carbamidomethyl); N31(Deamidated); T34(HexNAc(1)Hex(1)Fuc(1)NeuAc(1)); C35(Carbamidomethyl)	1	1	Q01705	Q01705	Neurogenic locus notch homolog protein 1 OS=Mus musculus OX=10090 GN=Notch1 PE=1 SV=3	2	6	6	1	0	1	1	1	968.42	5805.49	5805.41	13.4339	0.0129982	0	0	264873	HCD (High Energy Collision Dissociation)	MS2	45.4325	100	10.9098	4192	4192	4190	FP040621_14.raw	0/0		10.9252	772.965	772.965	0.521245	1.18808e-11	2.66838e-12	0	0
FALSE	High	PMI-Byonic	PMI-Byonic (A2)	A	2	Unambiguous	IGSYRCACRATHTGPHCELPYVPCSPSPCQNGGTCRPTGDTTHE	[E].IGsYRcAcRAtHTGPHcELPYVPcSPSPcQnGGTcRPTGDTTHE.[C]	S3(HexNAc(1)Fuc(1)); C6(Carbamidomethyl); C8(Carbamidomethyl); T11(HexNAc(1)Hex(1)Fuc(1)); C17(Carbamidomethyl); C24(Carbamidomethyl); C29(Carbamidomethyl); N31(Deamidated); C35(Carbamidomethyl)	1	1	Q01705	Q01705	Neurogenic locus notch homolog protein 1 OS=Mus musculus OX=10090 GN=Notch1 PE=1 SV=3	2	6	6	1	0	1	1	1	978.423	5865.5	5863.45	350.193	0.342223	0	0	377647	HCD (High Energy Collision Dissociation)	MS2	22.6361	100	10.9012	4189	4189	4179	FP040621_14.raw	0/0		5.63802	514.07	514.07	3.9145	2.30132e-06	1.10836e-07	0	0
FALSE	High	PMI-Byonic	PMI-Byonic (A2)	A	2	Unambiguous	IGSYRCACRATHTGPHCELPYVPCSPSPCQNGGTCRPTGDTTHE	[E].IGSYRcAcRATHTGPHcELPYVPcsPSPcQnGGTcRPTGDTTHE.[C]	C6(Carbamidomethyl); C8(Carbamidomethyl); C17(Carbamidomethyl); C24(Carbamidomethyl); S25(HexNAc(1)Fuc(1)); C29(Carbamidomethyl); N31(Deamidated); C35(Carbamidomethyl)	1	1	Q01705	Q01705	Neurogenic locus notch homolog protein 1 OS=Mus musculus OX=10090 GN=Notch1 PE=1 SV=3	2	5	5	1	0	1	1	1	1071.26	5352.28	5352.26	4.17103	0.00446489	0	0	101819	HCD (High Energy Collision Dissociation)	MS2	0	100	10.7105	4107	4107	4102	FP040621_14.raw	0/0		8.61699	613.395	613.395	0	2.41553e-09	2.82724e-10	0	0
FALSE	High	PMI-Byonic	PMI-Byonic (A2)	A	2	Unambiguous	IGSYRCACRATHTGPHCELPYVPCSPSPCQNGGTCRPTGDTTHE	[E].IGSYRcAcRATHTGPHcELPYVPcSPSPcQnGGtcRPTGDTTHE.[C]	C6(Carbamidomethyl); C8(Carbamidomethyl); C17(Carbamidomethyl); C24(Carbamidomethyl); C29(Carbamidomethyl); N31(Deamidated); T34(HexNAc(1)Hex(1)Fuc(1)NeuAc(1)); C35(Carbamidomethyl)	1	1	Q01705	Q01705	Neurogenic locus notch homolog protein 1 OS=Mus musculus OX=10090 GN=Notch1 PE=1 SV=3	2	5	5	1	0	1	1	1	1161.9	5805.46	5805.41	9.40955	0.0109253	0	0	113640	HCD (High Energy Collision Dissociation)	MS2	52.1967	100	10.7594	4128	4128	4124	FP040621_14.raw	0/0		9.61699	688.471	688.471	6.5156	2.41553e-10	2.32467e-11	0	0
FALSE	High	PMI-Byonic	PMI-Byonic (A2)	A	2	Unambiguous	IGSYRCACRATHTGPHCELPYVPCSPSPCQNGGTCRPTGDTTHE	[E].IGSYRcAcRATHTGPHcELPYVPcSPSPcQnGGtcRPTGDTTHE.[C]	C6(Carbamidomethyl); C8(Carbamidomethyl); C17(Carbamidomethyl); C24(Carbamidomethyl); C29(Carbamidomethyl); N31(Deamidated); T34(HexNAc(1)Hex(1)Fuc(1)NeuAc(1)); C35(Carbamidomethyl)	1	1	Q01705	Q01705	Neurogenic locus notch homolog protein 1 OS=Mus musculus OX=10090 GN=Notch1 PE=1 SV=3	2	6	6	1	0	1	1	1	968.418	5805.47	5805.41	10.9107	0.0105568	0	0	382498	HCD (High Energy Collision Dissociation)	MS2	0	100	10.7814	4137	4137	4135	FP040621_14.raw	0/0		11.0712	743.882	743.882	3.2433	8.48742e-12	1.912e-12	0	0
FALSE	High	PMI-Byonic	PMI-Byonic (A2)	A	2	Unambiguous	IGSYRCACRATHTGPHCELPYVPCSPSPCQNGGTCRPTGDTTHE	[E].IGSYRcAcRATHTGPHcELPYVPcSPSPcQnGGtcRPTGDTTHE.[C]	C6(Carbamidomethyl); C8(Carbamidomethyl); C17(Carbamidomethyl); C24(Carbamidomethyl); C29(Carbamidomethyl); N31(Deamidated); T34(Fuc(1)); C35(Carbamidomethyl)	1	1	Q01705	Q01705	Neurogenic locus notch homolog protein 1 OS=Mus musculus OX=10090 GN=Notch1 PE=1 SV=3	2	5	5	1	0	1	1	1	1030.66	5149.25	5149.18	12.8989	0.0132837	0	0	175825	HCD (High Energy Collision Dissociation)	MS2	95.7141	100	10.8115	4150	4150	4146	FP040621_14.raw	0/0		10.617	718.618	718.618	4.8	2.41553e-11	3.79926e-12	0	0
FALSE	High	PMI-Byonic	PMI-Byonic (A2)	A	2	Unambiguous	IGSYRCACRATHTGPHCELPYVPCSPSPCQNGGTCRPTGDTTHE	[E].IGSYRcAcRATHTGPHcELPYVPcsPSPcQnGGTcRPTGDTTHE.[C]	C6(Carbamidomethyl); C8(Carbamidomethyl); C17(Carbamidomethyl); C24(Carbamidomethyl); S25(HexNAc(1)Hex(1)Fuc(1)); C29(Carbamidomethyl); N31(Deamidated); C35(Carbamidomethyl)	1	1	Q01705	Q01705	Neurogenic locus notch homolog protein 1 OS=Mus musculus OX=10090 GN=Notch1 PE=1 SV=3	2	6	6	1	0	1	1	1	919.9	5514.36	5514.31	9.39807	0.00863732	0	0	185113	HCD (High Energy Collision Dissociation)	MS2	0	100	10.899	4188	4188	4179	FP040621_14.raw	0/0		9.52697	670.207	670.207	0	2.9719e-10	4.40205e-11	0	0
FALSE	High	PMI-Byonic	PMI-Byonic (A2)	A	2	Unambiguous	IGSYRCACRATHTGPHCELPYVPCSPSPCQNGGTCRPTGDTTHE	[E].IGSYRcAcRATHTGPHcELPYVPcSPSPcQnGGtcRPTGDTTHE.[C]	C6(Carbamidomethyl); C8(Carbamidomethyl); C17(Carbamidomethyl); C24(Carbamidomethyl); C29(Carbamidomethyl); N31(Deamidated); T34(HexNAc(1)Hex(1)Fuc(1)NeuAc(1)); C35(Carbamidomethyl)	1	1	Q01705	Q01705	Neurogenic locus notch homolog protein 1 OS=Mus musculus OX=10090 GN=Notch1 PE=1 SV=3	2	5	5	1	0	1	1	1	1161.89	5805.44	5805.41	5.30929	0.00616452	0	0	208685	HCD (High Energy Collision Dissociation)	MS2	0	100	10.8839	4181	4181	4179	FP040621_14.raw	0/0		12.617	808.891	808.891	6.42815	2.41553e-13	4.09611e-14	0	0
FALSE	High	PMI-Byonic	PMI-Byonic (A2)	A	2	Unambiguous	IGSYRCACRATHTGPHCELPYVPCSPSPCQNGGTCRPTGDTTHE	[E].IGSYRcAcRATHTGPHcELPYVPcSPSPcQnGGtcRPTGDTTHE.[C]	C6(Carbamidomethyl); C8(Carbamidomethyl); C17(Carbamidomethyl); C24(Carbamidomethyl); C29(Carbamidomethyl); N31(Deamidated); T34(HexNAc(1)Hex(1)Fuc(1)); C35(Carbamidomethyl)	1	1	Q01705	Q01705	Neurogenic locus notch homolog protein 1 OS=Mus musculus OX=10090 GN=Notch1 PE=1 SV=3	2	5	5	1	0	1	1	1	1104.48	5518.37	5514.31	735.527	0.811185	0	0	955982	HCD (High Energy Collision Dissociation)	MS2	26.196	100	10.4999	4013	4013	4003	FP040621_14.raw	0/0		11.0727	753.27	753.27	3.7865	8.45806e-12	1.00505e-12	0	0
FALSE	High	PMI-Byonic	PMI-Byonic (A2)	A	2	Unambiguous	IGSYRCACRATHTGPHCELPYVPCSPSPCQNGGTCRPTGDTTHE	[E].IGSYRcAcRATHTGPHcELPYVPcSPSPcqnGGTcRPTGDTTHE.[C]	C6(Carbamidomethyl); C8(Carbamidomethyl); C17(Carbamidomethyl); C24(Carbamidomethyl); C29(Carbamidomethyl); Q30(Deamidated); N31(Deamidated); C35(Carbamidomethyl)	1	1	Q01705	Q01705	Neurogenic locus notch homolog protein 1 OS=Mus musculus OX=10090 GN=Notch1 PE=1 SV=3	2	5	5	1	0	1	1	1	1002.44	5008.15	5004.11	807.55	0.808214	0	0	194778	HCD (High Energy Collision Dissociation)	MS2	48.6296	100	11.003	4232	4232	4223	FP040621_14.raw	0/0		2.87206	312.879	312.879	0.369373	0.00134259	5.74316e-05	0	0
FALSE	High	PMI-Byonic	PMI-Byonic (A2)	A	2	Unambiguous	IGSYRCACRATHTGPHCE	[E].IGSYRcAcRATHTGPHcE.[L]	C6(Carbamidomethyl); C8(Carbamidomethyl); C17(Carbamidomethyl)	1	1	Q01705	Q01705	Neurogenic locus notch homolog protein 1 OS=Mus musculus OX=10090 GN=Notch1 PE=1 SV=3	0	4	4	1	0	1	1	1	533.984	2132.91	2132.92	-2.05401	-0.00109526	0	0	1.00719e+06	HCD (High Energy Collision Dissociation)	MS2	23.5813	100	7.16261	2574	2574	2571	FP040621_14.raw	0/0		2.19333	253.158	253.158	253.158	0.00640717	0.000263048	0	0
FALSE	High	PMI-Byonic	PMI-Byonic (A2)	A	2	Ambiguous	IGSYRCACRATHTGPHCELPYVPCSPSPCQNGGTCRPTGDTTHE	[E].IGSYRcAcRATHTGPHcELPYVPcSPSPcQNGGtcRPTGDTTHE.[C]	C6(Carbamidomethyl); C8(Carbamidomethyl); C17(Carbamidomethyl); C24(Carbamidomethyl); C29(Carbamidomethyl); T34(HexNAc(1)Hex(1)Fuc(1)NeuAc(1)); C35(Carbamidomethyl)	1	1	Q01705	Q01705	Neurogenic locus notch homolog protein 1 OS=Mus musculus OX=10090 GN=Notch1 PE=1 SV=3	2	6	6		0	2	2	2	969.085	5809.47	5804.42	869.97	0.841613	0	0	312272	HCD (High Energy Collision Dissociation)	MS2	79.3968	100	11.0552	4254	4254	4245	FP040621_14.raw	0/0		6.27973	443.055	443.055	4.95996	5.2514e-07	3.1492e-08	0	0
FALSE	High	PMI-Byonic	PMI-Byonic (A2)	A	2	Unambiguous	IGSYRCACRATHTGPHCELPYVPCSPSPCQNGGTCRPTGDTTHE	[E].IGSYRcAcRATHTGPHcELPYVPcSPSPcQnGGtcRPTGDTTHE.[C]	C6(Carbamidomethyl); C8(Carbamidomethyl); C17(Carbamidomethyl); C24(Carbamidomethyl); C29(Carbamidomethyl); N31(Deamidated); T34(Fuc(1)); C35(Carbamidomethyl)	1	1	Q01705	Q01705	Neurogenic locus notch homolog protein 1 OS=Mus musculus OX=10090 GN=Notch1 PE=1 SV=3	2	6	6	1	0	1	1	1	859.044	5149.23	5149.18	9.51807	0.00816838	0	0	389227	HCD (High Energy Collision Dissociation)	MS2	2.04605	87.432	10.4082	3973	3973	3970	FP040621_14.raw	0/0		9.07122	644.663	644.663	0.431359	8.48742e-10	6.47191e-11	0	0
FALSE	High	PMI-Byonic	PMI-Byonic (A2)	A	2	Unambiguous	IGSYRCACRATHTGPHCE	[E].IGSYRcAcRATHTGPHcE.[L]	C6(Carbamidomethyl); C8(Carbamidomethyl); C17(Carbamidomethyl)	1	1	Q01705	Q01705	Neurogenic locus notch homolog protein 1 OS=Mus musculus OX=10090 GN=Notch1 PE=1 SV=3	0	4	4	1	0	1	1	1	533.984	2132.91	2132.92	-2.16847	-0.00115629	0	0	1.07554e+06	HCD (High Energy Collision Dissociation)	MS2	12.5578	100	7.75559	2828	2828	2826	FP040621_14.raw	0/0		2.19333	266.714	266.714	266.714	0.00640717	0.000305716	0	0
FALSE	High	PMI-Byonic	PMI-Byonic (A2)	A	2	Unambiguous	IGSYRCACRATHTGPHCE	[E].IGSYRcAcRATHTGPHcE.[L]	C6(Carbamidomethyl); C8(Carbamidomethyl); C17(Carbamidomethyl)	1	1	Q01705	Q01705	Neurogenic locus notch homolog protein 1 OS=Mus musculus OX=10090 GN=Notch1 PE=1 SV=3	0	4	4	1	0	1	1	1	533.984	2132.91	2132.92	-2.28293	-0.00121733	0	0	1.51099e+06	HCD (High Energy Collision Dissociation)	MS2	5.39726	100	7.62646	2772	2772	2771	FP040621_14.raw	0/0		1.84566	264.617	263.059	263.059	0.0142672	0.000637461	0	0
FALSE	High	PMI-Byonic	PMI-Byonic (A2)	A	2	Unambiguous	IGSYRCACRATHTGPHCE	[E].IGSYRcAcRATHTGPHcE.[L]	C6(Carbamidomethyl); C8(Carbamidomethyl); C17(Carbamidomethyl)	1	1	Q01705	Q01705	Neurogenic locus notch homolog protein 1 OS=Mus musculus OX=10090 GN=Notch1 PE=1 SV=3	0	4	4	1	0	1	1	1	533.984	2132.91	2132.92	-2.05401	-0.00109526	0	0	1.50327e+06	HCD (High Energy Collision Dissociation)	MS2	17.039	58.2749	7.5072	2721	2721	2719	FP040621_14.raw	0/0		1.91579	237.228	237.228	237.228	0.0121398	0.000545369	0	0
FALSE	High	PMI-Byonic	PMI-Byonic (A2)	A	2	Unambiguous	IGSYRCACRATHTGPHCELPYVPCSPSPCQNGGTCRPTGDTTHE	[E].IGSYRcAcRATHTGPHcELPYVPcSPSPcQnGGtcRPTGDTTHE.[C]	C6(Carbamidomethyl); C8(Carbamidomethyl); C17(Carbamidomethyl); C24(Carbamidomethyl); C29(Carbamidomethyl); N31(Deamidated); T34(Fuc(1)); C35(Carbamidomethyl)	1	1	Q01705	Q01705	Neurogenic locus notch homolog protein 1 OS=Mus musculus OX=10090 GN=Notch1 PE=1 SV=3	2	5	5	1	0	1	1	1	1030.64	5149.18	5149.18	0.689917	0.000710501	0	0	368574	HCD (High Energy Collision Dissociation)	MS2	100	100	10.4357	3985	3985	3981	FP040621_14.raw	0/0		12.617	802.446	802.446	4.8	2.41553e-13	2.91616e-14	0	0
FALSE	High	PMI-Byonic	PMI-Byonic (A2)	A	2	Unambiguous	IGSYRCACRATHTGPHCE	[E].IGSYRcAcRATHTGPHcE.[L]	C6(Carbamidomethyl); C8(Carbamidomethyl); C17(Carbamidomethyl)	1	1	Q01705	Q01705	Neurogenic locus notch homolog protein 1 OS=Mus musculus OX=10090 GN=Notch1 PE=1 SV=3	0	4	4	1	0	1	1	1	533.983	2132.91	2132.92	-2.74079	-0.00146147	0	0	1.27483e+06	HCD (High Energy Collision Dissociation)	MS2	10.4987	77.0776	7.38029	2667	2667	2665	FP040621_14.raw	0/0		1.64114	248.479	248.479	248.479	0.0228486	0.00111464	0	0
FALSE	High	PMI-Byonic	PMI-Byonic (A2)	A	2	Unambiguous	IGSYRCACRATHTGPHCE	[E].IGSYRcAcRATHTGPHcE.[L]	C6(Carbamidomethyl); C8(Carbamidomethyl); C17(Carbamidomethyl)	1	1	Q01705	Q01705	Neurogenic locus notch homolog protein 1 OS=Mus musculus OX=10090 GN=Notch1 PE=1 SV=3	0	4	4	1	0	1	1	1	533.983	2132.91	2132.92	-2.3974	-0.00127836	0	0	993621	HCD (High Energy Collision Dissociation)	MS2	26.6803	100	7.27303	2621	2621	2619	FP040621_14.raw	0/0		2.1818	270.802	270.802	270.802	0.00657967	0.000348984	0	0
FALSE	High	PMI-Byonic	PMI-Byonic (A2)	A	2	Unambiguous	IGSYRCACRATHTGPHCE	[E].IGSYRcAcRATHTGPHcE.[L]	C6(Carbamidomethyl); C8(Carbamidomethyl); C17(Carbamidomethyl)	1	1	Q01705	Q01705	Neurogenic locus notch homolog protein 1 OS=Mus musculus OX=10090 GN=Notch1 PE=1 SV=3	0	4	4	1	0	1	1	1	533.983	2132.91	2132.92	-2.85525	-0.0015225	0	0	269147	HCD (High Energy Collision Dissociation)	MS2	31.5912	100	7.88144	2882	2882	2881	FP040621_14.raw	0/0		2.1818	252.978	252.978	252.978	0.00657967	0.00039166	0	0
FALSE	High	PMI-Byonic	PMI-Byonic (A2)	A	2	Unambiguous	IGSYRCACRATHTGPHCELPYVPCSPSPCQNGGTCRPTGDTTHE	[E].IGSYRcAcRATHTGPHcELPYVPcSPSPcQnGGtcRPTGDTTHE.[C]	C6(Carbamidomethyl); C8(Carbamidomethyl); C17(Carbamidomethyl); C24(Carbamidomethyl); C29(Carbamidomethyl); N31(Deamidated); T34(HexNAc(1)Hex(1)Fuc(1)); C35(Carbamidomethyl)	1	1	Q01705	Q01705	Neurogenic locus notch homolog protein 1 OS=Mus musculus OX=10090 GN=Notch1 PE=1 SV=3	2	6	6	1	0	1	1	1	919.899	5514.36	5514.31	8.46832	0.00778283	0	0	527075	HCD (High Energy Collision Dissociation)	MS2	0	100	10.4041	3971	3971	3970	FP040621_14.raw	0/0		10.0712	660.076	660.076	4.37135	8.48742e-11	8.04692e-12	0	0
FALSE	High	PMI-Byonic	PMI-Byonic (A2)	A	2	Unambiguous	IGSYRCACRATHTGPHCELPYVPCSPSPCQNGGTCRPTGDTTHE	[E].IGSYRcAcRATHTGPHcELPYVPcSPSPcQnGGtcRPTGDTTHE.[C]	C6(Carbamidomethyl); C8(Carbamidomethyl); C17(Carbamidomethyl); C24(Carbamidomethyl); C29(Carbamidomethyl); N31(Deamidated); T34(HexNAc(1)Hex(1)Fuc(1)); C35(Carbamidomethyl)	1	1	Q01705	Q01705	Neurogenic locus notch homolog protein 1 OS=Mus musculus OX=10090 GN=Notch1 PE=1 SV=3	2	5	5	1	0	1	1	1	1103.68	5514.35	5514.31	7.44139	0.00820683	0	0	151930	HCD (High Energy Collision Dissociation)	MS2	7.51174	100	10.3571	3951	3951	3948	FP040621_14.raw	0/0		10.617	740.881	740.881	4.8683	2.41553e-11	3.2491e-12	0	0
FALSE	High	PMI-Byonic	PMI-Byonic (A2)	A	2	Unambiguous	IGSYRCACRATHTGPHCELPYVPCSPSPCQNGGTCRPTGDTTHE	[E].IGSYRcAcRATHTGPHcELPYVPcSPSPcqNGGTcRPtGDTTHE.[C]	C6(Carbamidomethyl); C8(Carbamidomethyl); C17(Carbamidomethyl); C24(Carbamidomethyl); C29(Carbamidomethyl); Q30(Deamidated); C35(Carbamidomethyl); T38(HexNAc(1)Hex(1)Fuc(1))	1	1	Q01705	Q01705	Neurogenic locus notch homolog protein 1 OS=Mus musculus OX=10090 GN=Notch1 PE=1 SV=3	2	6	6	1	0	1	1	1	919.735	5513.38	5514.31	-169.978	-0.156219	0	0	82063.7	HCD (High Energy Collision Dissociation)	MS2	0	100	10.2958	3925	3925	3915	FP040621_14.raw	0/0		9.52697	656.485	656.485	0.395214	2.9719e-10	3.38938e-11	0	0
FALSE	High	PMI-Byonic	PMI-Byonic (A2)	A	2	Unambiguous	LPYVPCSPSPCQNGGTCRPTGDTTHE	[E].LPYVPcSPSPcqNGGtcRPTGDTTHE.[C]	C6(Carbamidomethyl); C11(Carbamidomethyl); Q12(Deamidated); T16(HexNAc(1)Hex(1)Fuc(1)); C17(Carbamidomethyl)	1	1	Q01705	Q01705	Neurogenic locus notch homolog protein 1 OS=Mus musculus OX=10090 GN=Notch1 PE=1 SV=3	1	3	3	1	0	1	1	1	1134.82	3402.44	3400.41	594.958	0.674368	0	0	178342	HCD (High Energy Collision Dissociation)	MS2	0	100	11.263	4342	4342	4333	FP040621_14.raw	0/0		11.4387	770.951	770.951	4.84411	3.64204e-12	6.31348e-13	0	0
FALSE	High	PMI-Byonic	PMI-Byonic (A2)	A	2	Unambiguous	LPYVPCSPSPCQNGGTCRPTGDTTHE	[E].LPYVPcSPSPcQnGGtcRPTGDTTHE.[C]	C6(Carbamidomethyl); C11(Carbamidomethyl); N13(Deamidated); T16(Fuc(1)); C17(Carbamidomethyl)	1	1	Q01705	Q01705	Neurogenic locus notch homolog protein 1 OS=Mus musculus OX=10090 GN=Notch1 PE=1 SV=3	1	3	3	1	0	1	1	1	1012.44	3035.3	3035.28	7.50956	0.00759788	0	0	91010.6	HCD (High Energy Collision Dissociation)	MS2	0	100	11.2112	4320	4320	4311	FP040621_14.raw	0/0		8.29258	657.992	657.992	1.5	5.09819e-09	5.41654e-10	0	0
FALSE	High	PMI-Byonic	PMI-Byonic (A2)	A	2	Unambiguous	LPYVPCSPSPCQNGGTCRPTGDTTHE	[E].LPYVPcSPSPcQNGGtcRPTGDTTHE.[C]	C6(Carbamidomethyl); C11(Carbamidomethyl); T16(Fuc(1)); C17(Carbamidomethyl)	1	1	Q01705	Q01705	Neurogenic locus notch homolog protein 1 OS=Mus musculus OX=10090 GN=Notch1 PE=1 SV=3	1	3	3	1	0	1	1	1	1012.11	3034.32	3034.3	7.03161	0.007112	0	0	168370	HCD (High Energy Collision Dissociation)	MS2	0	100	11.0229	4240	4240	4234	FP040621_14.raw	0/0		12.4387	823.322	823.322	4.8	3.64204e-13	6.9158e-14	0	0
FALSE	High	PMI-Byonic	PMI-Byonic (A2)	A	2	Unambiguous	LPYVPCSPSPCQNGGTCRPTGDTTHE	[E].LPYVPcSPSPcQNGGtcRPTGDTTHE.[C]	C6(Carbamidomethyl); C11(Carbamidomethyl); T16(HexNAc(1)Hex(1)Fuc(1)); C17(Carbamidomethyl)	1	1	Q01705	Q01705	Neurogenic locus notch homolog protein 1 OS=Mus musculus OX=10090 GN=Notch1 PE=1 SV=3	1	3	3	1	0	1	1	1	1133.82	3399.45	3399.43	6.61926	0.00750057	0	0	134386	HCD (High Energy Collision Dissociation)	MS2	0	100	10.9534	4211	4211	4201	FP040621_14.raw	0/0		11.4387	791.807	791.807	4.8	3.64204e-12	5.15553e-13	0	0
FALSE	High	PMI-Byonic	PMI-Byonic (A2)	A	2	Unambiguous	LPYVPCSPSPCQNGGTCRPTGDTTHE	[E].LPYVPcSPSPcQnGGtcRPTGDTTHE.[C]	C6(Carbamidomethyl); C11(Carbamidomethyl); N13(Deamidated); T16(HexNAc(1)Hex(1)Fuc(1)NeuAc(1)); C17(Carbamidomethyl)	1	1	Q01705	Q01705	Neurogenic locus notch homolog protein 1 OS=Mus musculus OX=10090 GN=Notch1 PE=1 SV=3	1	3	3	1	0	1	1	1	1231.18	3691.54	3691.51	7.72538	0.0095061	0	0	125921	HCD (High Energy Collision Dissociation)	MS2	0	100	12.1409	4722	4722	4718	FP040621_14.raw	0/0		12.4387	802.158	802.158	0.377542	3.64204e-13	8.32077e-14	0	0
FALSE	High	PMI-Byonic	PMI-Byonic (A2)	A	2	Unambiguous	LPYVPCSPSPCQNGGTCRPTGDTTHE	[E].LPYVPcSPSPcQnGGtcRPTGDTTHE.[C]	C6(Carbamidomethyl); C11(Carbamidomethyl); N13(Deamidated); T16(HexNAc(1)Hex(1)Fuc(1)); C17(Carbamidomethyl)	1	1	Q01705	Q01705	Neurogenic locus notch homolog protein 1 OS=Mus musculus OX=10090 GN=Notch1 PE=1 SV=3	1	3	3	1	0	1	1	1	1134.15	3400.43	3400.41	4.569	0.00517883	0	0	106237	HCD (High Energy Collision Dissociation)	MS2	16.8264	100	11.3761	4390	4390	4388	FP040621_14.raw	0/0		11.4387	776.592	776.592	4.63638	3.64204e-12	7.38873e-13	0	0
FALSE	High	PMI-Byonic	PMI-Byonic (A2)	A	2	Unambiguous	LPYVPCSPSPCQNGGTCRPTGDTTHE	[E].LPYVPcSPSPcQnGGtcRPTGDTTHE.[C]	C6(Carbamidomethyl); C11(Carbamidomethyl); N13(Deamidated); T16(HexNAc(1)Hex(1)Fuc(1)); C17(Carbamidomethyl)	1	1	Q01705	Q01705	Neurogenic locus notch homolog protein 1 OS=Mus musculus OX=10090 GN=Notch1 PE=1 SV=3	1	3	3	1	0	1	1	1	1134.15	3400.42	3400.41	3.27665	0.00371399	0	0	76617.4	HCD (High Energy Collision Dissociation)	MS2	0	100	11.1247	4283	4283	4278	FP040621_14.raw	0/0		8.8944	694.742	694.742	5.6423	1.27527e-09	1.87754e-10	0	0
FALSE	High	PMI-Byonic	PMI-Byonic (A2)	A	2	Unambiguous	LPYVPCSPSPCQNGGTCRPTGDTTHE	[E].LPYVPcSPSPcQnGGtcRPTGDTTHE.[C]	C6(Carbamidomethyl); C11(Carbamidomethyl); N13(Deamidated); T16(Fuc(1)); C17(Carbamidomethyl)	1	1	Q01705	Q01705	Neurogenic locus notch homolog protein 1 OS=Mus musculus OX=10090 GN=Notch1 PE=1 SV=3	1	3	3	1	0	1	1	1	1012.44	3035.31	3035.28	10.2242	0.0103445	0	0	279419	HCD (High Energy Collision Dissociation)	MS2	4.16223	100	11.409	4405	4405	4399	FP040621_14.raw	0/0		14.4387	902.717	902.717	4.8	3.64204e-15	5.87525e-16	0	0
FALSE	High	PMI-Byonic	PMI-Byonic (A2)	A	2	Unambiguous	GSNCDTNPVNGKAICTCPSGYTGPACSQDVDE	[E].GSNcDTNPVnGKAIcTcPSGYTGPAcSQDVDE.[C]	C4(Carbamidomethyl); N10(Deamidated); C15(Carbamidomethyl); C17(Carbamidomethyl); C26(Carbamidomethyl)	1	1	Q01705	Q01705	Neurogenic locus notch homolog protein 1 OS=Mus musculus OX=10090 GN=Notch1 PE=1 SV=3	3	3	3	1	0	1	1	1	1144.8	3432.4	3432.37	6.76066	0.00773504	0	0	265743	HCD (High Energy Collision Dissociation)	MS2	0	100	12.1872	4742	4742	4740	FP040621_14.raw	0/0		2.89753	287.066	242.733	20.0374	0.0012661	3.83144e-05	0	0
FALSE	High	PMI-Byonic	PMI-Byonic (A2)	A	2	Unambiguous	GSNCDTNPVNGKAICTCPSGYTGPACSQDVDE	[E].GSNcDTNPVNGKAIcTcPSGYTGPAcSQDVDE.[C]	C4(Carbamidomethyl); C15(Carbamidomethyl); C17(Carbamidomethyl); C26(Carbamidomethyl)	1	1	Q01705	Q01705	Neurogenic locus notch homolog protein 1 OS=Mus musculus OX=10090 GN=Notch1 PE=1 SV=3	3	3	3	1	0	1	1	1	1144.47	3431.39	3431.39	1.21506	0.00138978	0	0	1481069	HCD (High Energy Collision Dissociation)	MS2	0	100	11.8102	4578	4578	4575	FP040621_14.raw	0/0		6.07766	597.303	492.406	492.406	8.36255e-07	3.9875e-08	0	0
FALSE	High	PMI-Byonic	PMI-Byonic (A2)	A	2	Unambiguous	GSNCDTNPVNGKAICTCPSGYTGPACSQDVDE	[E].GSNcDTNPVnGKAIcTcPSGYTGPAcSQDVDE.[C]	C4(Carbamidomethyl); N10(Deamidated); C15(Carbamidomethyl); C17(Carbamidomethyl); C26(Carbamidomethyl)	1	1	Q01705	Q01705	Neurogenic locus notch homolog protein 1 OS=Mus musculus OX=10090 GN=Notch1 PE=1 SV=3	3	3	3	1	0	1	1	1	1144.8	3432.39	3432.37	6.44058	0.00736883	0	0	577780	HCD (High Energy Collision Dissociation)	MS2	0	100	12.0593	4687	4687	4685	FP040621_14.raw	0/0		5.02872	558.147	504.327	31.3479	9.36017e-06	4.91931e-07	0	0
FALSE	High	PMI-Byonic	PMI-Byonic (A2)	A	2	Unambiguous	GSNCDTNPVNGKAICTCPSGYTGPACSQDVDE	[E].GSNcDTNPVnGKAIcTcPSGYTGPAcSQDVDE.[C]	C4(Carbamidomethyl); N10(Deamidated); C15(Carbamidomethyl); C17(Carbamidomethyl); C26(Carbamidomethyl)	1	1	Q01705	Q01705	Neurogenic locus notch homolog protein 1 OS=Mus musculus OX=10090 GN=Notch1 PE=1 SV=3	3	3	3	1	0	1	1	1	1144.8	3432.39	3432.37	4.84018	0.00553777	0	0	2.14847e+06	HCD (High Energy Collision Dissociation)	MS2	0.868331	100	11.931	4631	4631	4630	FP040621_14.raw	0/0		6.07766	599.571	499.491	13.9856	8.36255e-07	4.8085e-08	0	0
FALSE	High	PMI-Byonic	PMI-Byonic (A2)	A	2	Unambiguous	GSNCDTNPVNGKAICTCPSGYTGPACSQDVDE	[E].GSNcDTNPVnGKAIcTcPSGYTGPAcSQDVDE.[C]	C4(Carbamidomethyl); N10(Deamidated); C15(Carbamidomethyl); C17(Carbamidomethyl); C26(Carbamidomethyl)	1	1	Q01705	Q01705	Neurogenic locus notch homolog protein 1 OS=Mus musculus OX=10090 GN=Notch1 PE=1 SV=3	3	2	2	1	0	1	1	1	1716.69	3432.38	3432.37	2.5502	0.00437661	0	0	264819	HCD (High Energy Collision Dissociation)	MS2	0	100	11.9198	4627	4627	4619	FP040621_14.raw	0/0		12.0732	817.273	739.843	66.1852	8.4492e-13	1.17831e-13	0	0
FALSE	High	PMI-Byonic	PMI-Byonic (A2)	A	2	Unambiguous	ECALGANPCEHAGKCLNTLGSFE	[D].EcALGAnPcEhAGKcLNTLGSFE.[C]	C2(Carbamidomethyl); N7(Oxidation); C9(Carbamidomethyl); H11(Oxidation); C15(Carbamidomethyl)	1	1	Q01705	Q01705	Neurogenic locus notch homolog protein 1 OS=Mus musculus OX=10090 GN=Notch1 PE=1 SV=3	2	2	2	1	0	1	1	1	1284.05	2567.09	2567.1	-1.78317	-0.00228878	0	0	994550	HCD (High Energy Collision Dissociation)	MS2	0	100	14.1626	5591	5591	5587	FP040621_14.raw	0/0		2.31833	193.628	193.628	63.5007	0.00480478	0.00021978	0	0
FALSE	High	PMI-Byonic	PMI-Byonic (A2)	A	2	Unambiguous	ECALGANPCEHAGKCLNTLGSFE	[D].EcALGAnPcEHAGKcLNTLGSFE.[C]	C2(Carbamidomethyl); N7(Oxidation); C9(Carbamidomethyl); C15(Carbamidomethyl)	1	1	Q01705	Q01705	Neurogenic locus notch homolog protein 1 OS=Mus musculus OX=10090 GN=Notch1 PE=1 SV=3	2	2	2	1	0	1	1	1	1276.05	2551.1	2551.1	-1.6822	-0.00214574	0	0	492721	HCD (High Energy Collision Dissociation)	MS2	0	100	14.2664	5636	5636	5631	FP040621_14.raw	0/0		2.68782	187.547	187.547	112.403	0.00205203	0.000110562	0	0
FALSE	High	PMI-Byonic	PMI-Byonic (A2)	A	2	Unambiguous	ECALGANPCEHAGKCLNTLGSFE	[D].EcALGAnPcEHAGKcLNTLGSFE.[C]	C2(Carbamidomethyl); N7(Oxidation); C9(Carbamidomethyl); C15(Carbamidomethyl)	1	1	Q01705	Q01705	Neurogenic locus notch homolog protein 1 OS=Mus musculus OX=10090 GN=Notch1 PE=1 SV=3	2	2	2	1	0	1	1	1	1276.05	2551.1	2551.1	-2.065	-0.00263402	0	0	339637	HCD (High Energy Collision Dissociation)	MS2	0	100	14.1476	5585	5585	5576	FP040621_14.raw	0/0		2.67581	190.171	190.171	119.6	0.00210955	0.000125048	0	0
FALSE	High	PMI-Byonic	PMI-Byonic (A2)	A	2	Unambiguous	CALGANPCEHAGKCLNTLGSFE	[E].cALGANPcEHAGKcLntLGSFE.[C]	C1(Carbamidomethyl); C8(Carbamidomethyl); C14(Carbamidomethyl); N16(Oxidation); T17(Fuc(1))	1	1	Q01705	Q01705	Neurogenic locus notch homolog protein 1 OS=Mus musculus OX=10090 GN=Notch1 PE=1 SV=3	1	3	3	1	0	1	1	1	856.7	2568.09	2568.12	-11.6567	-0.00997857	0	0	582451	HCD (High Energy Collision Dissociation)	MS2	19.1605	100	14.9056	5910	5910	5906	FP040621_14.raw	0/0		1.94339	208.998	207.288	3.6	0.0113924	0.000466495	0	0
FALSE	High	PMI-Byonic	PMI-Byonic (A2)	A	2	Unambiguous	CALGANPCEHAGKCLNTLGSFE	[E].cALGANPcEHAGKcLNTLGsFE.[C]	C1(Carbamidomethyl); C8(Carbamidomethyl); C14(Carbamidomethyl); S20(Hex(1))	1	1	Q01705	Q01705	Neurogenic locus notch homolog protein 1 OS=Mus musculus OX=10090 GN=Notch1 PE=1 SV=3	1	2	2	1	0	1	1	1	1284.54	2568.08	2568.12	-14.2894	-0.0183484	0	0	394908	HCD (High Energy Collision Dissociation)	MS2	0	100	14.91	5912	5912	5906	FP040621_14.raw	0/0		2.73281	243.009	202.703	0.956669	0.00185009	8.32646e-05	0	0
FALSE	High	PMI-Byonic	PMI-Byonic (A2)	A	2	Unambiguous	CALGANPCEHAGKCLNTLGSFE	[E].cALGANPcEHAGKcLntLGSFE.[C]	C1(Carbamidomethyl); C8(Carbamidomethyl); C14(Carbamidomethyl); N16(Oxidation); T17(Hex(1))	1	1	Q01705	Q01705	Neurogenic locus notch homolog protein 1 OS=Mus musculus OX=10090 GN=Notch1 PE=1 SV=3	1	3	3	1	0	1	1	1	862.046	2584.12	2584.11	4.67314	0.00402531	0	0	527125	HCD (High Energy Collision Dissociation)	MS2	18.342	100	12.0165	4669	4669	4663	FP040621_14.raw	0/0		9.01265	630.877	611.93	3.6	9.71301e-10	9.49084e-11	0	0
FALSE	High	PMI-Byonic	PMI-Byonic (A2)	A	2	Unambiguous	CALGANPCEHAGKCLNTLGSFE	[E].cALGANPcEHAGKcLNtLGSFE.[C]	C1(Carbamidomethyl); C8(Carbamidomethyl); C14(Carbamidomethyl); T17(Hex(1))	1	1	Q01705	Q01705	Neurogenic locus notch homolog protein 1 OS=Mus musculus OX=10090 GN=Notch1 PE=1 SV=3	1	3	3	1	0	1	1	1	856.717	2568.14	2568.12	7.73693	0.00662311	0	0	282192	HCD (High Energy Collision Dissociation)	MS2	0	100	12.1105	4709	4709	4707	FP040621_14.raw	0/0		5.46606	501.262	501.262	13.4074	3.41933e-06	1.8771e-07	0	0
FALSE	High	PMI-Byonic	PMI-Byonic (A2)	A	2	Unambiguous	CALGANPCEHAGKCLNTLGSFE	[E].cALGANPcEHAGKcLNtLGSFE.[C]	C1(Carbamidomethyl); C8(Carbamidomethyl); C14(Carbamidomethyl); T17(Hex(1))	1	1	Q01705	Q01705	Neurogenic locus notch homolog protein 1 OS=Mus musculus OX=10090 GN=Notch1 PE=1 SV=3	1	3	3	1	0	1	1	1	856.716	2568.13	2568.12	6.31094	0.00540241	0	0	590518	HCD (High Energy Collision Dissociation)	MS2	0	100	11.9947	4659	4659	4652	FP040621_14.raw	0/0		7.02611	594.869	589.891	13.7262	9.41653e-08	5.69199e-09	0	0
FALSE	High	PMI-Byonic	PMI-Byonic (A2)	A	2	Unambiguous	CALGANPCEHAGKCLNTLGSFE	[E].cALGANPcEHAGKcLNTLGSFE.[C]	C1(Carbamidomethyl); C8(Carbamidomethyl); C14(Carbamidomethyl)	1	1	Q01705	Q01705	Neurogenic locus notch homolog protein 1 OS=Mus musculus OX=10090 GN=Notch1 PE=1 SV=3	1	3	3	1	0	1	1	1	802.682	2406.03	2406.06	-12.8612	-0.010315	0	0	239692	HCD (High Energy Collision Dissociation)	MS2	21.7597	100	14.9144	5914	5914	5906	FP040621_14.raw	0/0		1.74921	149.963	116.479	116.479	0.0178151	0.000853701	0	0
FALSE	High	PMI-Byonic	PMI-Byonic (A2)	A	2	Unambiguous	CALGANPCEHAGKCLNTLGSFE	[E].cALGANPcEhAGKcLntLGSFE.[C]	C1(Carbamidomethyl); C8(Carbamidomethyl); H10(Oxidation); C14(Carbamidomethyl); N16(Deamidated); T17(Hex(1))	1	1	Q01705	Q01705	Neurogenic locus notch homolog protein 1 OS=Mus musculus OX=10090 GN=Notch1 PE=1 SV=3	1	3	3	1	0	1	1	1	862.374	2585.11	2585.1	4.59774	0.00396187	0	0	315985	HCD (High Energy Collision Dissociation)	MS2	63.1305	100	12.5569	4902	4902	4894	FP040621_14.raw	0/0		6.72551	509.138	488.735	12.4684	1.88145e-07	1.46321e-08	0	0
FALSE	High	PMI-Byonic	PMI-Byonic (A2)	A	2	Unambiguous	CALGANPCEHAGKCLNTLGSFE	[E].cALGANPcEhAGKcLNtLGSFE.[C]	C1(Carbamidomethyl); C8(Carbamidomethyl); H10(Oxidation); C14(Carbamidomethyl); T17(Fuc(1))	1	1	Q01705	Q01705	Neurogenic locus notch homolog protein 1 OS=Mus musculus OX=10090 GN=Notch1 PE=1 SV=3	1	3	3	1	0	1	1	1	856.698	2568.08	2568.12	-14.0096	-0.0119927	0	0	363233	HCD (High Energy Collision Dissociation)	MS2	8.93558	100	14.4755	5726	5726	5719	FP040621_14.raw	0/0		1.79285	148.523	148.523	10.5642	0.0161121	0.000740626	0	0
FALSE	High	PMI-Byonic	PMI-Byonic (A2)	A	2	Unambiguous	HAGKCLNTLGSFE	[E].HAGKcLntLGSFE.[C]	C5(Carbamidomethyl); N7(Oxidation); T8(Hex(1))	1	1	Q01705	Q01705	Neurogenic locus notch homolog protein 1 OS=Mus musculus OX=10090 GN=Notch1 PE=1 SV=3	0	2	2	1	0	1	1	1	806.372	1611.74	1611.73	3.60201	0.00290273	0	0	144698	HCD (High Energy Collision Dissociation)	MS2	0	100	9.79888	3712	3712	3706	FP040621_14.raw	0/0		3.47003	370.572	347.55	6	0.000338821	1.46466e-05	0	0
FALSE	High	PMI-Byonic	PMI-Byonic (A2)	A	2	Unambiguous	HAGKCLNTLGSFE	[E].HAGKcLNTLGsFE.[C]	C5(Carbamidomethyl); S11(Hex(1))	1	1	Q01705	Q01705	Neurogenic locus notch homolog protein 1 OS=Mus musculus OX=10090 GN=Notch1 PE=1 SV=3	0	2	2	1	0	1	1	1	798.378	1595.75	1595.74	6.72431	0.00536512	0	0	230675	HCD (High Energy Collision Dissociation)	MS2	23.4385	100	9.82051	3721	3721	3717	FP040621_14.raw	0/0		3.96684	433.887	413.255	35.1654	0.000107935	5.18171e-06	0	0
FALSE	High	PMI-Byonic	PMI-Byonic (A2)	A	2	Unambiguous	HAGKCLNTLGSFE	[E].HAGKcLNTLGSFE.[C]	C5(Carbamidomethyl)	1	1	Q01705	Q01705	Neurogenic locus notch homolog protein 1 OS=Mus musculus OX=10090 GN=Notch1 PE=1 SV=3	0	3	3	1	0	1	1	1	478.568	1433.69	1433.68	3.47151	0.00165902	0	0	126764	HCD (High Energy Collision Dissociation)	MS2	48.1946	100	9.83132	3726	3726	3717	FP040621_14.raw	0/0		2.89394	379.533	379.533	379.533	0.00127663	4.76956e-05	0	0
FALSE	High	PMI-Byonic	PMI-Byonic (A2)	A	2	Unambiguous	CQCLQGYTGPRCE	[E].cQcLQGYTGPRcE.[I]	C1(Carbamidomethyl); C3(Carbamidomethyl); C12(Carbamidomethyl)	1	1	Q01705	Q01705	Neurogenic locus notch homolog protein 1 OS=Mus musculus OX=10090 GN=Notch1 PE=1 SV=3	0	2	2	1	0	1	1	1	814.839	1628.67	1628.66	6.15648	0.00501341	0	0	290194	HCD (High Energy Collision Dissociation)	MS2	0	100	9.51991	3593	3593	3585	FP040621_14.raw	0/0		8.38024	675.963	675.963	675.963	4.16639e-09	4.16646e-10	0	0
FALSE	High	PMI-Byonic	PMI-Byonic (A2)	A	2	Unambiguous	IDVNECISNPCQNDATCLDQIGE	[E].IDVNEcISNPcQNDAtcLDQIGE.[F]	C6(Carbamidomethyl); C11(Carbamidomethyl); T16(Hex(1)); C17(Carbamidomethyl)	1	1	Q01705	Q01705	Neurogenic locus notch homolog protein 1 OS=Mus musculus OX=10090 GN=Notch1 PE=1 SV=3	4	3	3	1	0	1	1	1	943.068	2827.19	2827.17	7.09619	0.00668738	0	0	216307	HCD (High Energy Collision Dissociation)	MS2	0	100	14.6588	5805	5805	5796	FP040621_14.raw	0/0		1.62743	217.549	217.549	2.38998	0.0235813	0.00126053	0	0
FALSE	High	PMI-Byonic	PMI-Byonic (A2)	A	2	Unambiguous	IDVNECISNPCQNDATCLDQIGE	[E].IDVNEcIsNPcQNDAtcLDQIGE.[F]	C6(Carbamidomethyl); S8(Hex(1)Pent(2)); C11(Carbamidomethyl); T16(Fuc(1)); C17(Carbamidomethyl)	1	1	Q01705	Q01705	Neurogenic locus notch homolog protein 1 OS=Mus musculus OX=10090 GN=Notch1 PE=1 SV=3	4	3	3	1	0	1	1	1	1079.78	3237.32	3237.31	3.17089	0.00342172	0	0	193160	HCD (High Energy Collision Dissociation)	MS2	0	100	14.6023	5781	5781	5774	FP040621_14.raw	0/0		2.75641	335.273	335.273	0	0.00175223	7.00794e-05	0	0
FALSE	High	PMI-Byonic	PMI-Byonic (A2)	A	2	Unambiguous	IDVNECISNPCQNDATCLDQIGE	[E].IDVNEcIsNPcQNDAtcLDQIGE.[F]	C6(Carbamidomethyl); S8(Hex(1)Pent(2)); C11(Carbamidomethyl); T16(Fuc(1)); C17(Carbamidomethyl)	1	1	Q01705	Q01705	Neurogenic locus notch homolog protein 1 OS=Mus musculus OX=10090 GN=Notch1 PE=1 SV=3	4	3	3	1	0	1	1	1	1079.78	3237.34	3237.31	7.13015	0.00769418	0	0	162297	HCD (High Energy Collision Dissociation)	MS2	0	100	14.72	5831	5831	5829	FP040621_14.raw	0/0		2.45018	256.707	256.707	0	0.00354668	0.000187262	0	0
FALSE	High	PMI-Byonic	PMI-Byonic (A2)	A	2	Unambiguous	IDVNECISNPCQNDATCLDQIGE	[E].IDVNEcISNPcQNDAtcLDQIGE.[F]	C6(Carbamidomethyl); C11(Carbamidomethyl); T16(Hex(1)Pent(2)); C17(Carbamidomethyl)	1	1	Q01705	Q01705	Neurogenic locus notch homolog protein 1 OS=Mus musculus OX=10090 GN=Notch1 PE=1 SV=3	4	3	3	1	0	1	1	1	1031.09	3091.26	3091.25	3.13864	0.00323411	0	0	478598	HCD (High Energy Collision Dissociation)	MS2	0	100	14.6219	5789	5789	5785	FP040621_14.raw	0/0		2.48921	350.034	350.034	10.8803	0.00324182	0.000163266	0	0
FALSE	High	PMI-Byonic	PMI-Byonic (A2)	A	2	Unambiguous	IDVNECISNPCQNDATCLDQIGE	[E].IDVNEcIsNPcQNDAtcLDQIGE.[F]	C6(Carbamidomethyl); S8(Hex(1)Pent(2)); C11(Carbamidomethyl); T16(HexNAc(1)Hex(1)Fuc(1)NeuAc(1)); C17(Carbamidomethyl)	1	1	Q01705	Q01705	Neurogenic locus notch homolog protein 1 OS=Mus musculus OX=10090 GN=Notch1 PE=1 SV=3	4	3	3	1	0	1	1	1	1298.52	3893.54	3893.54	0.20343	0.000264021	0	0	308320	HCD (High Energy Collision Dissociation)	MS2	0	100	15.243	6054	6054	6049	FP040621_14.raw	0/0		5.58391	443.595	443.595	1.2	2.60671e-06	1.56335e-07	0	0
FALSE	High	PMI-Byonic	PMI-Byonic (A2)	A	2	Unambiguous	FQCICMPGYE	[E].FQcIcMPGYE.[G]	C3(Carbamidomethyl); C5(Carbamidomethyl)	1	1	Q01705	Q01705	Neurogenic locus notch homolog protein 1 OS=Mus musculus OX=10090 GN=Notch1 PE=1 SV=3	0	2	2	1	0	1	1	1	652.762	1304.52	1304.51	4.0888	0.00266695	0	0	3.31969e+06	HCD (High Energy Collision Dissociation)	MS2	10.1414	70.1473	14.8732	5896	5896	5895	FP040621_14.raw	0/0		1.72623	456.625	260.328	260.328	0.0187831	0.000971658	0	0
FALSE	High	PMI-Byonic	PMI-Byonic (A2)	A	2	Unambiguous	FQCICMPGYE	[E].FQcIcmPGYE.[G]	C3(Carbamidomethyl); C5(Carbamidomethyl); M6(Oxidation)	1	1	Q01705	Q01705	Neurogenic locus notch homolog protein 1 OS=Mus musculus OX=10090 GN=Notch1 PE=1 SV=3	0	2	2	1	0	1	1	1	660.758	1320.51	1320.51	1.7889	0.00118112	0	0	304491	HCD (High Energy Collision Dissociation)	MS2	4.17099	100	14.834	5880	5880	5873	FP040621_14.raw	0/0		1.12326	361.65	254.203	254.203	0.0752908	0.00457822	0	0
FALSE	High	PMI-Byonic	PMI-Byonic (A2)	A	2	Unambiguous	FQCICMPGYE	[E].FQcIcMPGYE.[G]	C3(Carbamidomethyl); C5(Carbamidomethyl)	1	1	Q01705	Q01705	Neurogenic locus notch homolog protein 1 OS=Mus musculus OX=10090 GN=Notch1 PE=1 SV=3	0	2	2	1	0	1	1	1	652.762	1304.52	1304.51	4.74383	0.00309419	0	0	1.00317e+06	HCD (High Energy Collision Dissociation)	MS2	16.9693	100	14.7476	5843	5843	5840	FP040621_14.raw	0/0		1.37437	436.652	234.742	234.742	0.0422312	0.00261731	0	0
FALSE	High	PMI-Byonic	PMI-Byonic (A2)	A	2	Unambiguous	GVYCEINTDECASSPCLHNGHCMDKINE	[E].GVYcEINTDEcASsPcLHnGHcMDKINE.[F]	C4(Carbamidomethyl); C11(Carbamidomethyl); S14(Hex(1)Pent(2)); C16(Carbamidomethyl); N19(Deamidated); C22(Carbamidomethyl)	1	1	Q01705	Q01705	Neurogenic locus notch homolog protein 1 OS=Mus musculus OX=10090 GN=Notch1 PE=1 SV=3	4	4	4	1	0	1	1	1	935.127	3737.49	3737.45	8.75744	0.00818264	0	0	1.22029e+06	HCD (High Energy Collision Dissociation)	MS2	0.730052	100	11.711	4534	4534	4531	FP040621_14.raw	0/0		18.3288	1168.76	1095.5	0	4.68999e-19	4.68952e-19	0	0
FALSE	High	PMI-Byonic	PMI-Byonic (A2)	A	2	Unambiguous	GVYCEINTDECASSPCLHNGHCMDKINE	[E].GVYcEINTDEcASsPcLHNGHcMDKINE.[F]	C4(Carbamidomethyl); C11(Carbamidomethyl); S14(Hex(1)Pent(2)); C16(Carbamidomethyl); C22(Carbamidomethyl)	1	1	Q01705	Q01705	Neurogenic locus notch homolog protein 1 OS=Mus musculus OX=10090 GN=Notch1 PE=1 SV=3	4	4	4	1	0	1	1	1	934.878	3736.49	3736.47	5.78871	0.00540734	0	0	551469	HCD (High Energy Collision Dissociation)	MS2	0	100	10.8093	4149	4149	4146	FP040621_14.raw	0/0		13.3288	933.022	815.541	0	4.68999e-14	5.51967e-15	0	0
FALSE	High	PMI-Byonic	PMI-Byonic (A2)	A	2	Unambiguous	GVYCEINTDECASSPCLHNGHCMDKINE	[E].GVYcEINTDEcASsPcLHnGHcMDKINE.[F]	C4(Carbamidomethyl); C11(Carbamidomethyl); S14(Hex(1)Pent(2)); C16(Carbamidomethyl); N19(Deamidated); C22(Carbamidomethyl)	1	1	Q01705	Q01705	Neurogenic locus notch homolog protein 1 OS=Mus musculus OX=10090 GN=Notch1 PE=1 SV=3	4	4	4	1	0	1	1	1	935.125	3737.48	3737.45	5.94857	0.00555812	0	0	246863	HCD (High Energy Collision Dissociation)	MS2	0	100	11.0966	4271	4271	4267	FP040621_14.raw	0/0		14.3288	996.405	956.678	0	4.68999e-15	9.03096e-16	0	0
FALSE	High	PMI-Byonic	PMI-Byonic (A2)	A	2	Unambiguous	INTDECASSPCLHNGHCMDKINE	[E].INTDEcASsPcLHnGHcMDKINE.[F]	C6(Carbamidomethyl); S9(Hex(1)Pent(2)); C11(Carbamidomethyl); N14(Deamidated); C17(Carbamidomethyl)	1	1	Q01705	Q01705	Neurogenic locus notch homolog protein 1 OS=Mus musculus OX=10090 GN=Notch1 PE=1 SV=3	3	4	4	1	0	1	1	1	783.066	3129.24	3129.23	4.88349	0.00382039	0	0	393263	HCD (High Energy Collision Dissociation)	MS2	7.12523	100	10.3528	3949	3949	3948	FP040621_14.raw	0/0		12.5503	836.552	836.552	1.2	2.81659e-13	5.36293e-14	0	0
FALSE	High	PMI-Byonic	PMI-Byonic (A2)	A	2	Unambiguous	INTDECASSPCLHNGHCMDKINE	[E].INTDEcASsPcLHnGHcMdKINE.[F]	C6(Carbamidomethyl); S9(Hex(1)Pent(2)); C11(Carbamidomethyl); N14(Deamidated); C17(Carbamidomethyl); D19(Oxidation)	1	1	Q01705	Q01705	Neurogenic locus notch homolog protein 1 OS=Mus musculus OX=10090 GN=Notch1 PE=1 SV=3	3	4	4	1	0	1	1	1	787.064	3145.23	3145.22	3.37048	0.00265023	0	0	261640	HCD (High Energy Collision Dissociation)	MS2	5.23793	100	10.3141	3933	3933	3926	FP040621_14.raw	0/0		14.5503	907.158	907.158	1.2	2.81659e-15	3.09844e-16	0	0
FALSE	High	PMI-Byonic	PMI-Byonic (A2)	A	2	Unambiguous	INTDECASSPCLHNGHCMDKINE	[E].INTDEcASsPcLHnGHcMDKINE.[F]	C6(Carbamidomethyl); S9(Hex(1)Pent(2)); C11(Carbamidomethyl); N14(Deamidated); C17(Carbamidomethyl)	1	1	Q01705	Q01705	Neurogenic locus notch homolog protein 1 OS=Mus musculus OX=10090 GN=Notch1 PE=1 SV=3	3	3	3	1	0	1	1	1	1043.75	3129.24	3129.23	4.40016	0.00458971	0	0	509663	HCD (High Energy Collision Dissociation)	MS2	2.31731	100	10.2565	3908	3908	3904	FP040621_14.raw	0/0		16.5998	1035	800.936	1.2	2.51332e-17	6.42029e-18	0	0
FALSE	High	PMI-Byonic	PMI-Byonic (A2)	A	2	Unambiguous	INTDECASSPCLHNGHCMDKINE	[E].INTDEcASsPcLHnGHcMDKINE.[F]	C6(Carbamidomethyl); S9(Hex(1)Pent(2)); C11(Carbamidomethyl); N14(Deamidated); C17(Carbamidomethyl)	1	1	Q01705	Q01705	Neurogenic locus notch homolog protein 1 OS=Mus musculus OX=10090 GN=Notch1 PE=1 SV=3	3	4	4	1	0	1	1	1	783.066	3129.24	3129.23	5.27359	0.00412556	0	0	827245	HCD (High Energy Collision Dissociation)	MS2	3.03022	100	10.2288	3896	3896	3893	FP040621_14.raw	0/0		17.5503	1099.08	913.491	1.2	2.81659e-18	1.74218e-18	0	0
FALSE	High	PMI-Byonic	PMI-Byonic (A2)	A	2	Unambiguous	INTDECASSPCLHNGHCMDKINE	[E].INTDEcASsPcLHnGHcMDKINE.[F]	C6(Carbamidomethyl); S9(Hex(1)Pent(2)); C11(Carbamidomethyl); N14(Deamidated); C17(Carbamidomethyl)	1	1	Q01705	Q01705	Neurogenic locus notch homolog protein 1 OS=Mus musculus OX=10090 GN=Notch1 PE=1 SV=3	3	4	4	1	0	1	1	1	783.07	3129.26	3129.23	9.48664	0.00742146	0	0	180198	HCD (High Energy Collision Dissociation)	MS2	5.01409	100	9.88151	3747	3747	3739	FP040621_14.raw	0/0		16.5503	1000.02	922.252	1.2	2.81659e-17	1.00445e-17	0	0
FALSE	High	PMI-Byonic	PMI-Byonic (A2)	A	2	Unambiguous	INTDECASSPCLHNGHCMDKINE	[E].INTDEcASsPcLHnGHcMDKINE.[F]	C6(Carbamidomethyl); S9(Hex(1)Pent(2)); C11(Carbamidomethyl); N14(Deamidated); C17(Carbamidomethyl)	1	1	Q01705	Q01705	Neurogenic locus notch homolog protein 1 OS=Mus musculus OX=10090 GN=Notch1 PE=1 SV=3	3	4	4	1	0	1	1	1	783.068	3129.25	3129.23	7.22407	0.00565144	0	0	167704	HCD (High Energy Collision Dissociation)	MS2	0	100	9.74114	3687	3687	3684	FP040621_14.raw	0/0		10.5503	724.341	697.59	1.2	2.81659e-11	4.42405e-12	0	0
FALSE	High	PMI-Byonic	PMI-Byonic (A2)	A	2	Unambiguous	INTDECASSPCLHNGHCMDKINE	[E].INTDEcASsPcLHnGHcMDKINE.[F]	C6(Carbamidomethyl); S9(Hex(1)Pent(2)); C11(Carbamidomethyl); N14(Deamidated); C17(Carbamidomethyl)	1	1	Q01705	Q01705	Neurogenic locus notch homolog protein 1 OS=Mus musculus OX=10090 GN=Notch1 PE=1 SV=3	3	4	4	1	0	1	1	1	783.069	3129.25	3129.23	7.92625	0.00620076	0	0	543221	HCD (High Energy Collision Dissociation)	MS2	0	100	9.43421	3556	3556	3552	FP040621_14.raw	0/0		16.006	1037.8	894.596	1.2	9.86238e-17	3.20262e-17	0	0
FALSE	High	PMI-Byonic	PMI-Byonic (A2)	A	2	Unambiguous	INTDECASSPCLHNGHCMDKINE	[E].INTDEcASsPcLHNGHcMDKINE.[F]	C6(Carbamidomethyl); S9(Hex(1)Pent(2)); C11(Carbamidomethyl); C17(Carbamidomethyl)	1	1	Q01705	Q01705	Neurogenic locus notch homolog protein 1 OS=Mus musculus OX=10090 GN=Notch1 PE=1 SV=3	3	4	4	1	0	1	1	1	782.82	3128.26	3128.24	4.06787	0.00318132	0	0	211919	HCD (High Energy Collision Dissociation)	MS2	0	100	9.17907	3444	3444	3442	FP040621_14.raw	0/0		9.55028	690.187	670.059	1.2	2.81659e-10	2.85204e-11	0	0
FALSE	High	PMI-Byonic	PMI-Byonic (A2)	A	2	Unambiguous	INTDECASSPCLHNGHCMDKINE	[E].INTDEcASsPcLHnGHcMDKINE.[F]	C6(Carbamidomethyl); S9(Hex(1)Pent(2)); C11(Carbamidomethyl); N14(Deamidated); C17(Carbamidomethyl)	1	1	Q01705	Q01705	Neurogenic locus notch homolog protein 1 OS=Mus musculus OX=10090 GN=Notch1 PE=1 SV=3	3	4	4	1	0	1	1	1	783.067	3129.24	3129.23	5.50764	0.00430867	0	0	98353.1	HCD (High Energy Collision Dissociation)	MS2	0	100	9.55914	3609	3609	3607	FP040621_14.raw	0/0		5.71889	491.372	491.372	1.2	1.91036e-06	8.89313e-08	0	0
FALSE	High	PMI-Byonic	PMI-Byonic (A2)	A	2	Unambiguous	INTDECASSPCLHNGHCMDKINE	[E].INTDEcASsPcLHNGHcmDKINE.[F]	C6(Carbamidomethyl); S9(Hex(1)Pent(2)); C11(Carbamidomethyl); C17(Carbamidomethyl); M18(Oxidation)	1	1	Q01705	Q01705	Neurogenic locus notch homolog protein 1 OS=Mus musculus OX=10090 GN=Notch1 PE=1 SV=3	3	4	4	1	0	1	1	1	787.316	3146.24	3144.24	637.012	0.500729	0	0	353139	HCD (High Energy Collision Dissociation)	MS2	22.9427	100	8.18032	3011	3011	3002	FP040621_14.raw	0/0		8.55028	620.155	620.155	1.2	2.81659e-09	3.21115e-10	0	0
FALSE	High	PMI-Byonic	PMI-Byonic (A2)	A	2	Unambiguous	INTDECASSPCLHNGHCMDKINE	[E].INTDEcASsPcLHnGHcmDKINE.[F]	C6(Carbamidomethyl); S9(Hex(1)Pent(2)); C11(Carbamidomethyl); N14(Deamidated); C17(Carbamidomethyl); M18(Oxidation)	1	1	Q01705	Q01705	Neurogenic locus notch homolog protein 1 OS=Mus musculus OX=10090 GN=Notch1 PE=1 SV=3	3	4	4	1	0	1	1	1	787.066	3145.24	3145.22	6.70826	0.00527474	0	0	367538	HCD (High Energy Collision Dissociation)	MS2	36.0855	100	8.97783	3357	3357	3354	FP040621_14.raw	0/0		7.55028	584.456	584.456	1.2	2.81659e-08	1.82276e-09	0	0
FALSE	High	PMI-Byonic	PMI-Byonic (A2)	A	2	Unambiguous	INTDECASSPCLHNGHCMDKINE	[E].INTDEcASsPcLHNGHcMDKINE.[F]	C6(Carbamidomethyl); S9(Hex(1)Pent(2)); C11(Carbamidomethyl); C17(Carbamidomethyl)	1	1	Q01705	Q01705	Neurogenic locus notch homolog protein 1 OS=Mus musculus OX=10090 GN=Notch1 PE=1 SV=3	3	3	3	1	0	1	1	1	1043.43	3128.26	3128.24	6.04278	0.00630109	0	0	212593	HCD (High Energy Collision Dissociation)	MS2	0	100	9.09009	3406	3406	3398	FP040621_14.raw	0/0		11.5998	796.79	698.443	1.2	2.51332e-12	2.55013e-13	0	0
FALSE	High	PMI-Byonic	PMI-Byonic (A2)	A	2	Unambiguous	INTDECASSPCLHNGHCMDKINE	[E].INTDEcASsPcLHNGHcMDKINE.[F]	C6(Carbamidomethyl); S9(Hex(1)Pent(2)); C11(Carbamidomethyl); C17(Carbamidomethyl)	1	1	Q01705	Q01705	Neurogenic locus notch homolog protein 1 OS=Mus musculus OX=10090 GN=Notch1 PE=1 SV=3	3	4	4	1	0	1	1	1	782.82	3128.26	3128.24	5.23853	0.00409685	0	0	2.51465e+06	HCD (High Energy Collision Dissociation)	MS2	0	82.3125	9.0545	3390	3390	3387	FP040621_14.raw	0/0		17.5503	1080.83	874.897	1.2	2.81659e-18	1.38406e-18	0	0
FALSE	High	PMI-Byonic	PMI-Byonic (A2)	A	2	Unambiguous	CASSPCLHNGHCMDKINE	[E].cASsPcLHnGHcMDKINE.[F]	C1(Carbamidomethyl); S4(Hex(1)Pent(2)); C6(Carbamidomethyl); N9(Deamidated); C12(Carbamidomethyl)	1	1	Q01705	Q01705	Neurogenic locus notch homolog protein 1 OS=Mus musculus OX=10090 GN=Notch1 PE=1 SV=3	1	4	4	1	0	1	1	1	640.003	2556.99	2556.98	2.18264	0.00139524	0	0	340891	HCD (High Energy Collision Dissociation)	MS2	17.0611	100	9.21591	3461	3461	3453	FP040621_14.raw	0/0		12.766	832.11	790.119	19.3576	1.71402e-13	1.58872e-14	0	0
FALSE	High	PMI-Byonic	PMI-Byonic (A2)	A	2	Unambiguous	CASSPCLHNGHCMDKINE	[E].cASsPcLHNGHcMDKINE.[F]	C1(Carbamidomethyl); S4(Hex(1)Pent(2)R0); C6(Carbamidomethyl); C12(Carbamidomethyl)	1	1	Q01705	Q01705	Neurogenic locus notch homolog protein 1 OS=Mus musculus OX=10090 GN=Notch1 PE=1 SV=3	1	4	4	1	0	1	1	1	639.755	2556	2556	0.132655	8.47663e-05	0	0	157951	HCD (High Energy Collision Dissociation)	MS2	26.1826	100	7.88576	2884	2884	2881	FP040621_14.raw	0/0		8.76598	631.233	631.233	20.1006	1.71402e-09	2.49399e-10	0	0
FALSE	High	PMI-Byonic	PMI-Byonic (A2)	A	2	Unambiguous	FQCQCPKGFNGHLCQYDVDE	[E].FQcQcPKGFnGHLcQYDVDE.[C]	C3(Carbamidomethyl); C5(Carbamidomethyl); N10(Deamidated); C14(Carbamidomethyl)	1	1	Q01705	Q01705	Neurogenic locus notch homolog protein 1 OS=Mus musculus OX=10090 GN=Notch1 PE=1 SV=3	2	3	3	1	0	1	1	1	835.014	2503.03	2503.01	6.04793	0.00504601	0	0	1.16239e+06	HCD (High Energy Collision Dissociation)	MS2	0	100	12.0571	4686	4686	4685	FP040621_14.raw	0/0		5.2079	450.369	271.083	107.512	6.19583e-06	3.27081e-07	0	0
FALSE	High	PMI-Byonic	PMI-Byonic (A2)	A	2	Unambiguous	FQCQCPKGFNGHLCQYDVDE	[E].FQcQcPKGFNGHLcQYDVDE.[C]	C3(Carbamidomethyl); C5(Carbamidomethyl); C14(Carbamidomethyl)	1	1	Q01705	Q01705	Neurogenic locus notch homolog protein 1 OS=Mus musculus OX=10090 GN=Notch1 PE=1 SV=3	2	3	3	1	0	1	1	1	834.686	2502.04	2502.03	7.00457	0.00584187	0	0	3.40552e+06	HCD (High Energy Collision Dissociation)	MS2	0	59.219	11.6565	4510	4510	4509	FP040621_14.raw	0/0		3.71963	427.496	254.64	254.64	0.000190709	1.20738e-05	0	0
FALSE	High	PMI-Byonic	PMI-Byonic (A2)	A	2	Unambiguous	FQCQCPKGFNGHLCQYDVDE	[E].FQcQcPKGFNGHLcQYDVDE.[C]	C3(Carbamidomethyl); C5(Carbamidomethyl); C14(Carbamidomethyl)	1	1	Q01705	Q01705	Neurogenic locus notch homolog protein 1 OS=Mus musculus OX=10090 GN=Notch1 PE=1 SV=3	2	2	2	1	0	1	1	1	1251.52	2502.03	2502.03	2.9361	0.0036731	0	0	424168	HCD (High Energy Collision Dissociation)	MS2	0	100	11.5858	4480	4480	4476	FP040621_14.raw	0/0		6.68451	547.978	383.546	383.546	2.06772e-07	1.67435e-08	0	0
FALSE	High	PMI-Byonic	PMI-Byonic (A2)	A	2	Unambiguous	FQCQCPKGFNGHLCQYDVDE	[E].FQcQcPKGFNGHLcQYDVDE.[C]	C3(Carbamidomethyl); C5(Carbamidomethyl); C14(Carbamidomethyl)	1	1	Q01705	Q01705	Neurogenic locus notch homolog protein 1 OS=Mus musculus OX=10090 GN=Notch1 PE=1 SV=3	2	3	3	1	0	1	1	1	834.686	2502.04	2502.03	6.41911	0.00535359	0	0	470216	HCD (High Energy Collision Dissociation)	MS2	17.4564	100	11.532	4457	4457	4454	FP040621_14.raw	0/0		3.71963	403.124	254.426	254.426	0.000190709	1.06447e-05	0	0
FALSE	High	PMI-Byonic	PMI-Byonic (A2)	A	2	Unambiguous	FQCQCPKGFNGHLCQYDVDECASTPCKNGAKCLDGPNTYTCVCTE	[E].FQcQcPKGFNGHLcQYDVDEcAStPcKnGAKcLDGPNTYTcVcTE.[G]	C3(Carbamidomethyl); C5(Carbamidomethyl); C14(Carbamidomethyl); C21(Carbamidomethyl); T24(Hex(1)Pent(2)); C26(Carbamidomethyl); N28(Deamidated); C32(Carbamidomethyl); C41(Carbamidomethyl); C43(Carbamidomethyl)	1	1	Q01705	Q01705	Neurogenic locus notch homolog protein 1 OS=Mus musculus OX=10090 GN=Notch1 PE=1 SV=3	4	5	5	1	0	1	1	1	1155.47	5773.34	5774.31	-167.849	-0.193843	0	0	135577	HCD (High Energy Collision Dissociation)	MS2	0	100	11.939	4635	4635	4630	FP040621_14.raw	0/0		7.89661	590.521	585.629	0	1.2688e-08	1.18178e-09	0	0
FALSE	High	PMI-Byonic	PMI-Byonic (A2)	A	2	Unambiguous	FQCQCPKGFNGHLCQYDVDECASTPCKNGAKCLDGPNTYTCVCTE	[E].FQcQcPKGFnGHLcQYDVDEcAsTPcKNGAKcLDGPNTYTcVcTE.[G]	C3(Carbamidomethyl); C5(Carbamidomethyl); N10(Deamidated); C14(Carbamidomethyl); C21(Carbamidomethyl); S23(Hex(1)Pent(2)); C26(Carbamidomethyl); C32(Carbamidomethyl); C41(Carbamidomethyl); C43(Carbamidomethyl)	1	1	Q01705	Q01705	Neurogenic locus notch homolog protein 1 OS=Mus musculus OX=10090 GN=Notch1 PE=1 SV=3	4	5	5	1	0	1	1	1	1155.87	5775.31	5774.31	173.143	0.199956	0	0	661440	HCD (High Energy Collision Dissociation)	MS2	0	100	12.6192	4928	4928	4927	FP040621_14.raw	0/0		8.89661	617.187	617.187	0	1.2688e-09	1.69628e-10	0	0
FALSE	High	PMI-Byonic	PMI-Byonic (A2)	A	2	Unambiguous	FQCQCPKGFNGHLCQYDVDECASTPCKNGAKCLDGPNTYTCVCTE	[E].FQcQcPKGFnGHLcQYDVDEcAsTPcKNGAKcLDGPNTYTcVcTE.[G]	C3(Carbamidomethyl); C5(Carbamidomethyl); N10(Deamidated); C14(Carbamidomethyl); C21(Carbamidomethyl); S23(Hex(1)Pent(2)); C26(Carbamidomethyl); C32(Carbamidomethyl); C41(Carbamidomethyl); C43(Carbamidomethyl)	1	1	Q01705	Q01705	Neurogenic locus notch homolog protein 1 OS=Mus musculus OX=10090 GN=Notch1 PE=1 SV=3	4	5	5	1	0	1	1	1	1155.87	5775.31	5774.31	173.037	0.199834	0	0	278075	HCD (High Energy Collision Dissociation)	MS2	0	100	12.4972	4876	4876	4872	FP040621_14.raw	0/0		7.89661	592.378	592.378	0	1.2688e-08	1.48065e-09	0	0
FALSE	High	PMI-Byonic	PMI-Byonic (A2)	A	2	Unambiguous	FQCQCPKGFNGHLCQYDVDE	[E].FQcQcPKGFnGHLcQYDVDE.[C]	C3(Carbamidomethyl); C5(Carbamidomethyl); N10(Deamidated); C14(Carbamidomethyl)	1	1	Q01705	Q01705	Neurogenic locus notch homolog protein 1 OS=Mus musculus OX=10090 GN=Notch1 PE=1 SV=3	2	3	3	1	0	1	1	1	835.014	2503.03	2503.01	6.48686	0.00541222	0	0	880598	HCD (High Energy Collision Dissociation)	MS2	9.453	100	12.4417	4852	4852	4850	FP040621_14.raw	0/0		4.35536	385.593	233.12	92.5508	4.41201e-05	1.9592e-06	0	0
FALSE	High	PMI-Byonic	PMI-Byonic (A2)	A	2	Unambiguous	FQCQCPKGFNGHLCQYDVDE	[E].FQcQcPKGFnGHLcQYDVDE.[C]	C3(Carbamidomethyl); C5(Carbamidomethyl); N10(Deamidated); C14(Carbamidomethyl)	1	1	Q01705	Q01705	Neurogenic locus notch homolog protein 1 OS=Mus musculus OX=10090 GN=Notch1 PE=1 SV=3	2	3	3	1	0	1	1	1	835.013	2503.02	2503.01	5.24324	0.00437463	0	0	437833	HCD (High Energy Collision Dissociation)	MS2	23.2658	100	11.9434	4637	4637	4630	FP040621_14.raw	0/0		3.7495	417.928	245.228	93.781	0.000178034	9.19261e-06	0	0
FALSE	High	PMI-Byonic	PMI-Byonic (A2)	A	2	Unambiguous	FQCQCPKGFNGHLCQYDVDECASTPCKNGAKCLDGPNTYTCVCTE	[E].FQcQcPKGFNGHLcQYDVDEcAStPcKnGAKcLdGPNTYTcVcTE.[G]	C3(Carbamidomethyl); C5(Carbamidomethyl); C14(Carbamidomethyl); C21(Carbamidomethyl); T24(Hex(1)Pent(2)); C26(Carbamidomethyl); N28(Deamidated); C32(Carbamidomethyl); D34(Oxidation); C41(Carbamidomethyl); C43(Carbamidomethyl)	1	1	Q01705	Q01705	Neurogenic locus notch homolog protein 1 OS=Mus musculus OX=10090 GN=Notch1 PE=1 SV=3	4	5	5	1	0	1	1	1	1159.67	5794.34	5790.3	697.279	0.807492	0	0	440440	HCD (High Energy Collision Dissociation)	MS2	0	100	12.1539	4728	4728	4718	FP040621_14.raw	0/0		6.84763	535.565	535.565	0	1.42026e-07	1.07959e-08	0	0
FALSE	High	PMI-Byonic	PMI-Byonic (A2)	A	2	Unambiguous	FQCQCPKGFNGHLCQYDVDECASTPCKNGAKCLDGPNTYTCVCTE	[E].FQcQcPKGFNGHLcQYDVDEcAsTPcKNGAKcLdGPNTYTcVcTE.[G]	C3(Carbamidomethyl); C5(Carbamidomethyl); C14(Carbamidomethyl); C21(Carbamidomethyl); S23(Hex(1)Pent(2)); C26(Carbamidomethyl); C32(Carbamidomethyl); D34(Oxidation); C41(Carbamidomethyl); C43(Carbamidomethyl)	1	1	Q01705	Q01705	Neurogenic locus notch homolog protein 1 OS=Mus musculus OX=10090 GN=Notch1 PE=1 SV=3	4	5	5	1	0	1	1	1	1158.87	5790.33	5789.32	174.079	0.20156	0	0	108937	HCD (High Energy Collision Dissociation)	MS2	0	100	12.2804	4783	4783	4773	FP040621_14.raw	0/0		6.41986	422.772	422.772	0	3.80311e-07	2.62405e-08	0	0
FALSE	High	PMI-Byonic	PMI-Byonic (A2)	A	2	Unambiguous	FQCQCPKGFNGHLCQYDVDECASTPCKNGAKCLDGPNTYTCVCTE	[E].FQcQcPKGFNGHLcQYDVDEcAStPcKnGAKcLDGPNTYTcVcTE.[G]	C3(Carbamidomethyl); C5(Carbamidomethyl); C14(Carbamidomethyl); C21(Carbamidomethyl); T24(Hex(1)Pent(2)); C26(Carbamidomethyl); N28(Deamidated); C32(Carbamidomethyl); C41(Carbamidomethyl); C43(Carbamidomethyl)	1	1	Q01705	Q01705	Neurogenic locus notch homolog protein 1 OS=Mus musculus OX=10090 GN=Notch1 PE=1 SV=3	4	5	5	1	0	1	1	1	1155.67	5774.34	5774.31	5.18351	0.00598624	0	0	188711	HCD (High Energy Collision Dissociation)	MS2	14.1244	100	12.2105	4752	4752	4751	FP040621_14.raw	0/0		9.89661	664.865	664.865	0	1.2688e-10	1.86019e-11	0	0
FALSE	High	PMI-Byonic	PMI-Byonic (A2)	A	2	Unambiguous	FQCQCPKGFNGHLCQYDVDE	[E].FQcQcPKGFnGHLcQYDVDE.[C]	C3(Carbamidomethyl); C5(Carbamidomethyl); N10(Deamidated); C14(Carbamidomethyl)	1	1	Q01705	Q01705	Neurogenic locus notch homolog protein 1 OS=Mus musculus OX=10090 GN=Notch1 PE=1 SV=3	2	3	3	1	0	1	1	1	835.013	2503.02	2503.01	4.87747	0.00406945	0	0	1242977	HCD (High Energy Collision Dissociation)	MS2	0	100	12.1893	4743	4743	4740	FP040621_14.raw	0/0		3.94884	445.252	267.869	111.165	0.000112502	6.94044e-06	0	0
FALSE	High	PMI-Byonic	PMI-Byonic (A2)	A	2	Unambiguous	FQCQCPKGFNGHLCQYDVDECASTPCKNGAKCLDGPNTYTCVCTE	[E].FQcQcPKGFNGHLcQYDVDEcAStPcKnGAKcLDGPNTYTcVcTE.[G]	C3(Carbamidomethyl); C5(Carbamidomethyl); C14(Carbamidomethyl); C21(Carbamidomethyl); T24(Hex(1)Pent(2)); C26(Carbamidomethyl); N28(Deamidated); C32(Carbamidomethyl); C41(Carbamidomethyl); C43(Carbamidomethyl)	1	1	Q01705	Q01705	Neurogenic locus notch homolog protein 1 OS=Mus musculus OX=10090 GN=Notch1 PE=1 SV=3	4	5	5	1	0	1	1	1	1155.68	5774.35	5774.31	6.55763	0.00757315	0	0	177525	HCD (High Energy Collision Dissociation)	MS2	9.43927	100	12.0889	4700	4700	4696	FP040621_14.raw	0/0		6.64937	466.456	466.456	0	2.24199e-07	1.89985e-08	0	0
FALSE	High	PMI-Byonic	PMI-Byonic (A2)	A	2	Unambiguous	FQCQCPKGFNGHLCQYDVDECASTPCKNGAKCLDGPNTYTCVCTE	[E].FQcQcPKGFnGHLcQYDVDEcAStPcKnGAKcLDGPNTYTcVcTE.[G]	C3(Carbamidomethyl); C5(Carbamidomethyl); N10(Deamidated); C14(Carbamidomethyl); C21(Carbamidomethyl); T24(Hex(1)Pent(2)); C26(Carbamidomethyl); N28(Oxidation); C32(Carbamidomethyl); C41(Carbamidomethyl); C43(Carbamidomethyl)	1	1	Q01705	Q01705	Neurogenic locus notch homolog protein 1 OS=Mus musculus OX=10090 GN=Notch1 PE=1 SV=3	4	5	5	1	0	1	1	1	1158.87	5790.32	5790.3	2.4213	0.00280402	0	0	109200	HCD (High Energy Collision Dissociation)	MS2	0	100	12.4326	4849	4849	4839	FP040621_14.raw	0/0		8.89661	620.368	620.368	0	1.2688e-09	1.50999e-10	0	0
FALSE	High	PMI-Byonic	PMI-Byonic (A2)	A	2	Unambiguous	FQCQCPKGFNGHLCQYDVDE	[E].FQcQcPKGFnGHLcQYDVDE.[C]	C3(Carbamidomethyl); C5(Carbamidomethyl); N10(Deamidated); C14(Carbamidomethyl)	1	1	Q01705	Q01705	Neurogenic locus notch homolog protein 1 OS=Mus musculus OX=10090 GN=Notch1 PE=1 SV=3	2	3	3	1	0	1	1	1	835.013	2503.03	2503.01	5.68216	0.00474084	0	0	17020534	HCD (High Energy Collision Dissociation)	MS2	0	34.9137	12.3126	4796	4796	4795	FP040621_14.raw	0/0		3.93887	488.823	228.254	122.79	0.000115115	7.81991e-06	0	0
FALSE	High	PMI-Byonic	PMI-Byonic (A2)	A	2	Unambiguous	FQCQCPKGFNGHLCQYDVDECASTPCKNGAKCLDGPNTYTCVCTE	[E].FQcQcPKGFnGHLcQYDVDEcAStPcKNGAKcLDGPNTYTcVcTE.[G]	C3(Carbamidomethyl); C5(Carbamidomethyl); N10(Deamidated); C14(Carbamidomethyl); C21(Carbamidomethyl); T24(Hex(1)Pent(2)); C26(Carbamidomethyl); C32(Carbamidomethyl); C41(Carbamidomethyl); C43(Carbamidomethyl)	1	1	Q01705	Q01705	Neurogenic locus notch homolog protein 1 OS=Mus musculus OX=10090 GN=Notch1 PE=1 SV=3	4	5	5	1	0	1	1	1	1155.67	5774.32	5774.31	1.27256	0.00146963	0	0	306013	HCD (High Energy Collision Dissociation)	MS2	0	100	12.3423	4809	4809	4806	FP040621_14.raw	0/0		7.89661	583.426	583.426	0	1.2688e-08	1.33318e-09	0	0
FALSE	High	PMI-Byonic	PMI-Byonic (A2)	A	2	Unambiguous	CASTPCKNGAKCLDGPNTYTCVCTE	[E].cASTPcKnGAKcLDGPNtYTcVcTE.[G]	C1(Carbamidomethyl); C6(Carbamidomethyl); N8(Deamidated); C12(Carbamidomethyl); T18(Hex(1)Pent(2)); C21(Carbamidomethyl); C23(Carbamidomethyl)	1	1	Q01705	Q01705	Neurogenic locus notch homolog protein 1 OS=Mus musculus OX=10090 GN=Notch1 PE=1 SV=3	1	3	3	1	0	1	1	1	1097.77	3291.31	3291.3	2.72493	0.00298952	0	0	404366	HCD (High Energy Collision Dissociation)	MS2	4.59476	100	10.3892	3965	3965	3959	FP040621_14.raw	0/0		11.4387	791.47	752.959	2.4	3.64204e-12	3.90494e-13	0	0
FALSE	High	PMI-Byonic	PMI-Byonic (A2)	A	2	Unambiguous	CASTPCKNGAKCLDGPNTYTCVCTE	[E].cASTPcKNGAKcLDGPNtYTcVcTE.[G]	C1(Carbamidomethyl); C6(Carbamidomethyl); C12(Carbamidomethyl); T18(Hex(1)Pent(2)); C21(Carbamidomethyl); C23(Carbamidomethyl)	1	1	Q01705	Q01705	Neurogenic locus notch homolog protein 1 OS=Mus musculus OX=10090 GN=Notch1 PE=1 SV=3	1	3	3	1	0	1	1	1	1097.45	3290.33	3290.31	4.95393	0.00543333	0	0	175679	HCD (High Energy Collision Dissociation)	MS2	4.99693	100	9.81833	3720	3720	3717	FP040621_14.raw	0/0		7.43865	597.682	585.341	2.4	3.64204e-08	2.60394e-09	0	0
FALSE	High	PMI-Byonic	PMI-Byonic (A2)	A	2	Unambiguous	CASTPCKNGAKCLDGPNTYTCVCTE	[E].cASTPcKNGAKcLDGPNtYTcVcTE.[G]	C1(Carbamidomethyl); C6(Carbamidomethyl); C12(Carbamidomethyl); T18(Hex(1)Pent(2)); C21(Carbamidomethyl); C23(Carbamidomethyl)	1	1	Q01705	Q01705	Neurogenic locus notch homolog protein 1 OS=Mus musculus OX=10090 GN=Notch1 PE=1 SV=3	1	3	3	1	0	1	1	1	1097.43	3290.28	3290.31	-9.29242	-0.0101917	0	0	788838	HCD (High Energy Collision Dissociation)	MS2	0	100	11.9882	4656	4656	4652	FP040621_14.raw	0/0		1.58205	179.135	134.951	2.4	0.026179	0.0014213	0	0
FALSE	High	PMI-Byonic	PMI-Byonic (A2)	A	2	Unambiguous	VDIDECDPDPCHYGSCKDGVATFTCLCQPGYTGHHCE	[E].VDIDEcdPDPchYGScKDGVATFTcLcQPGYtGHHcE.[T]	C6(Carbamidomethyl); D7(Oxidation); C11(Carbamidomethyl); H12(Oxidation); C16(Carbamidomethyl); C25(Carbamidomethyl); C27(Carbamidomethyl); T32(HexNAc(1)Fuc(1)); C36(Carbamidomethyl)	1	1	Q01705	Q01705	Neurogenic locus notch homolog protein 1 OS=Mus musculus OX=10090 GN=Notch1 PE=1 SV=3	4	5	5	1	0	1	1	1	948.58	4738.87	4738.84	7.64308	0.00724386	0	0	98487.4	HCD (High Energy Collision Dissociation)	MS2	15.9754	100	12.7734	4997	4997	4993	FP040621_14.raw	0/0		5.89809	626.387	85.1171	4.06101	1.26447e-06	7.0533e-08	0	0
FALSE	High	PMI-Byonic	PMI-Byonic (A2)	A	2	Unambiguous	VDIDECDPDPCHYGSCKDGVATFTCLCQPGYTGHHCE	[E].VDIDEcDPDPcHYGscKdGVATFTcLcQPGYtGHHcE.[T]	C6(Carbamidomethyl); C11(Carbamidomethyl); S15(Fuc(1)); C16(Carbamidomethyl); D18(Oxidation); C25(Carbamidomethyl); C27(Carbamidomethyl); T32(HexNAc(1)Hex(1)Fuc(1)); C36(Carbamidomethyl)	1	1	Q01705	Q01705	Neurogenic locus notch homolog protein 1 OS=Mus musculus OX=10090 GN=Notch1 PE=1 SV=3	4	5	5	1	0	1	1	1	1006.8	5029.98	5030.95	-192.135	-0.193324	0	0	69498.4	HCD (High Energy Collision Dissociation)	MS2	0	100	13.3921	5260	5260	5257	FP040621_14.raw	0/0		16.3698	1046.62	1046.62	0.8	4.2675e-17	1.47059e-17	0	0
FALSE	High	PMI-Byonic	PMI-Byonic (A2)	A	2	Unambiguous	VDIDECDPDPCHYGSCKDGVATFTCLCQPGYTGHHCE	[E].VDIDEcDPDPcHYGScKDGVATFTcLcQPGYTGHHcE.[T]	C6(Carbamidomethyl); C11(Carbamidomethyl); C16(Carbamidomethyl); C25(Carbamidomethyl); C27(Carbamidomethyl); C36(Carbamidomethyl)	1	1	Q01705	Q01705	Neurogenic locus notch homolog protein 1 OS=Mus musculus OX=10090 GN=Notch1 PE=1 SV=3	4	5	5	1	0	1	1	1	872.35	4357.72	4357.71	3.36166	0.00292982	0	0	306736	HCD (High Energy Collision Dissociation)	MS2	0	100	12.7443	4984	4984	4982	FP040621_14.raw	0/0		8.81876	737.536	188.392	188.392	1.51788e-09	2.26151e-10	0	0
FALSE	High	PMI-Byonic	PMI-Byonic (A2)	A	2	Unambiguous	ECDPDPCHYGSCKDGVATFTCLCQPGYTGHHCETNINE	[D].EcDPDPcHYGScKDGVATFTcLcQPGYtGHHcEtNINE.[C]	C2(Carbamidomethyl); C7(Carbamidomethyl); C12(Carbamidomethyl); C21(Carbamidomethyl); C23(Carbamidomethyl); T28(HexNAc(1)Fuc(1)); C32(Carbamidomethyl); T34(Hex(1)Pent(1))	1	1	Q01705	Q01705	Neurogenic locus notch homolog protein 1 OS=Mus musculus OX=10090 GN=Notch1 PE=1 SV=3	3	5	5	1	0	1	1	1	1027.02	5131.06	5129.99	207.711	0.213111	0	0	422978	HCD (High Energy Collision Dissociation)	MS2	5.24723	100	12.7843	5002	5002	4993	FP040621_14.raw	0/0		4.53459	564.045	204.665	2.4	2.92019e-05	1.26449e-06	0	0
FALSE	High	PMI-Byonic	PMI-Byonic (A2)	A	2	Unambiguous	ECDPDPCHYGSCKDGVATFTCLCQPGYTGHHCE	[D].EcDPDPcHYGScKDGVAtFTcLcQPGYtGHHcE.[T]	C2(Carbamidomethyl); C7(Carbamidomethyl); C12(Carbamidomethyl); T18(Hex(1)Pent(1)R0); C21(Carbamidomethyl); C23(Carbamidomethyl); T28(HexNAc(1)Fuc(1)); C32(Carbamidomethyl)	1	1	Q01705	Q01705	Neurogenic locus notch homolog protein 1 OS=Mus musculus OX=10090 GN=Notch1 PE=1 SV=3	2	5	5	1	0	1	1	1	912.567	4558.8	4558.73	15.2634	0.0139163	0	0	464660	HCD (High Energy Collision Dissociation)	MS2	3.89448	100	12.5613	4904	4904	4894	FP040621_14.raw	0/0		6.47053	677.946	192.393	0	3.38434e-07	2.24332e-08	0	0
FALSE	High	PMI-Byonic	PMI-Byonic (A2)	A	2	Unambiguous	CDPDPCHYGSCKDGVATFTCLCQPGYTGHHCETNINE	[E].cDPDPchYGscKDGVATFtcLcQPGYTGHHcETNINE.[C]	C1(Carbamidomethyl); C6(Carbamidomethyl); H7(Oxidation); S10(HexNAc(1)Hex(1)Fuc(1)NeuAc(1)); C11(Carbamidomethyl); T19(Hex(1)Pent(2)); C20(Carbamidomethyl); C22(Carbamidomethyl); C31(Carbamidomethyl)	1	1	Q01705	Q01705	Neurogenic locus notch homolog protein 1 OS=Mus musculus OX=10090 GN=Notch1 PE=1 SV=3	2	5	5	1	0	1	1	1	1121.04	5601.15	5602.14	-176.389	-0.197631	0	0	85480.6	HCD (High Energy Collision Dissociation)	MS2	100	100	13.5832	5342	5342	5334	FP040621_14.raw	0/0		3.18942	350.126	350.126	0	0.000646519	2.31957e-05	0	0
FALSE	High	PMI-Byonic	PMI-Byonic (A2)	A	2	Unambiguous	CDPDPCHYGSCKDGVATFTCLCQPGYTGHHCE	[E].cDPDPcHYGScKdGVAtFtcLcQPGYTGHHcE.[T]	C1(Carbamidomethyl); C6(Carbamidomethyl); C11(Carbamidomethyl); D13(Oxidation); T17(Hex(1)Pent(2)); T19(HexNAc(1)Fuc(1)); C20(Carbamidomethyl); C22(Carbamidomethyl); C31(Carbamidomethyl)	1	1	Q01705	Q01705	Neurogenic locus notch homolog protein 1 OS=Mus musculus OX=10090 GN=Notch1 PE=1 SV=3	1	4	4	1	0	1	1	1	1144.95	4576.78	4577.73	-206.542	-0.236373	0	0	141223	HCD (High Energy Collision Dissociation)	MS2	0	100	12.7778	4999	4999	4993	FP040621_14.raw	0/0		3.9763	532.425	221.347	0	0.000105608	4.31823e-06	0	0
FALSE	High	PMI-Byonic	PMI-Byonic (A2)	A	2	Unambiguous	CDPDPCHYGSCKDGVATFTCLCQPGYTGHHCETNINE	[E].cDPDPcHYGScKdGVATFTcLcQPGYtGHHcEtNINE.[C]	C1(Carbamidomethyl); C6(Carbamidomethyl); C11(Carbamidomethyl); D13(Oxidation); C20(Carbamidomethyl); C22(Carbamidomethyl); T27(Hex(1)Pent(2)); C31(Carbamidomethyl); T33(HexNAc(1)Fuc(1))	1	1	Q01705	Q01705	Neurogenic locus notch homolog protein 1 OS=Mus musculus OX=10090 GN=Notch1 PE=1 SV=3	2	5	5	1	0	1	1	1	1030.43	5148.1	5148.99	-173.174	-0.178334	0	0	208788	HCD (High Energy Collision Dissociation)	MS2	0	100	12.9784	5084	5084	5081	FP040621_14.raw	0/0		4.41679	621.344	30.7115	1.2	3.83006e-05	1.58937e-06	0	0
FALSE	High	PMI-Byonic	PMI-Byonic (A2)	A	2	Unambiguous	CDPDPCHYGSCKDGVATFTCLCQPGYTGHHCETNINE	[E].cDPDPchYGscKDGVAtFTcLcQPGYTGHHcETNINE.[C]	C1(Carbamidomethyl); C6(Carbamidomethyl); H7(Oxidation); S10(HexNAc(1)Hex(1)Fuc(1)); C11(Carbamidomethyl); T17(Hex(1)Pent(2)); C20(Carbamidomethyl); C22(Carbamidomethyl); C31(Carbamidomethyl)	1	1	Q01705	Q01705	Neurogenic locus notch homolog protein 1 OS=Mus musculus OX=10090 GN=Notch1 PE=1 SV=3	2	5	5	1	0	1	1	1	1062.83	5310.13	5311.04	-172.412	-0.183137	0	0	55844.7	HCD (High Energy Collision Dissociation)	MS2	0	100	12.9655	5079	5079	5070	FP040621_14.raw	0/0		3.31371	355.339	355.339	1.2	0.000485609	1.8326e-05	0	0
FALSE	High	PMI-Byonic	PMI-Byonic (A2)	A	2	Unambiguous	CDPDPCHYGSCKDGVATFTCLCQPGYTGHHCE	[E].cDPDPcHYGScKdGVATFtcLcQPGYtGHHcE.[T]	C1(Carbamidomethyl); C6(Carbamidomethyl); C11(Carbamidomethyl); D13(Oxidation); T19(Hex(1)Pent(2)); C20(Carbamidomethyl); C22(Carbamidomethyl); T27(HexNAc(1)Fuc(1)); C31(Carbamidomethyl)	1	1	Q01705	Q01705	Neurogenic locus notch homolog protein 1 OS=Mus musculus OX=10090 GN=Notch1 PE=1 SV=3	1	5	5	1	0	1	1	1	915.964	4575.79	4577.73	-423.287	-0.387539	0	0	141673	HCD (High Energy Collision Dissociation)	MS2	29.2759	100	12.8709	5038	5038	5037	FP040621_14.raw	0/0		9.4473	703.432	703.432	5.41092	3.57022e-10	4.99262e-11	0	0
FALSE	High	PMI-Byonic	PMI-Byonic (A2)	A	2	Unambiguous	CDPDPCHYGSCKDGVATFTCLCQPGYTGHHCE	[E].cDPDPcHYGScKdGVATFtcLcQPGYtGHHcE.[T]	C1(Carbamidomethyl); C6(Carbamidomethyl); C11(Carbamidomethyl); D13(Oxidation); T19(Hex(1)Pent(2)); C20(Carbamidomethyl); C22(Carbamidomethyl); T27(HexNAc(1)Fuc(1)); C31(Carbamidomethyl)	1	1	Q01705	Q01705	Neurogenic locus notch homolog protein 1 OS=Mus musculus OX=10090 GN=Notch1 PE=1 SV=3	1	5	5	1	0	1	1	1	916.17	4576.82	4577.73	-198.758	-0.181972	0	0	456162	HCD (High Energy Collision Dissociation)	MS2	2.95152	100	12.7492	4987	4987	4982	FP040621_14.raw	0/0		10.4473	751.483	751.483	8.0584	3.57022e-11	5.206e-12	0	0
FALSE	High	PMI-Byonic	PMI-Byonic (A2)	A	2	Unambiguous	CDPDPCHYGSCKDGVATFTCLCQPGYTGHHCE	[E].cDPDPcHYGScKDGVATFtcLcQPGYtGHHcE.[T]	C1(Carbamidomethyl); C6(Carbamidomethyl); C11(Carbamidomethyl); T19(Hex(1)Pent(2)); C20(Carbamidomethyl); C22(Carbamidomethyl); T27(HexNAc(1)Fuc(1)); C31(Carbamidomethyl)	1	1	Q01705	Q01705	Neurogenic locus notch homolog protein 1 OS=Mus musculus OX=10090 GN=Notch1 PE=1 SV=3	1	5	5	1	0	1	1	1	912.967	4560.81	4561.73	-203.126	-0.185321	0	0	488422	HCD (High Energy Collision Dissociation)	MS2	0	100	12.6727	4951	4951	4949	FP040621_14.raw	0/0		4.32246	583.031	137.151	4.92579	4.75931e-05	2.72244e-06	0	0
FALSE	High	PMI-Byonic	PMI-Byonic (A2)	A	2	Unambiguous	INLDDCASNPCDSGTCLDKID	[E].INLDDcAsNPcDSGtcLDKID.[G]	C6(Carbamidomethyl); S8(Hex(1)Pent(2)); C11(Carbamidomethyl); T15(HexNAc(1)Fuc(1)); C16(Carbamidomethyl)	1	1	Q01705	Q01705	Neurogenic locus notch homolog protein 1 OS=Mus musculus OX=10090 GN=Notch1 PE=1 SV=3	4	3	3	1	0	1	1	1	1053.43	3158.26	3158.26	1.34544	0.00141642	0	0	761244	HCD (High Energy Collision Dissociation)	MS2	0	100	13.703	5394	5394	5389	FP040621_14.raw	0/0		1.54958	211.391	211.391	8.74281	0.0282108	0.00159302	0	0
FALSE	High	PMI-Byonic	PMI-Byonic (A2)	A	2	Unambiguous	ECAGSPCHNGGTCEDGIAGFTCRCPE	[D].EcAGSPcHnGGTcEDGIAGFTcRcPE.[G]	C2(Carbamidomethyl); C7(Carbamidomethyl); N9(Deamidated); C13(Carbamidomethyl); C22(Carbamidomethyl); C24(Carbamidomethyl)	1	1	Q01705	Q01705	Neurogenic locus notch homolog protein 1 OS=Mus musculus OX=10090 GN=Notch1 PE=1 SV=3	3	3	3	1	0	1	1	1	967.367	2900.09	2900.08	2.45439	0.00237264	0	0	125878	HCD (High Energy Collision Dissociation)	MS2	8.18033	100	13.344	5240	5240	5235	FP040621_14.raw	0/0		3.94913	261.166	261.166	261.166	0.000112427	6.06803e-06	0	0
FALSE	High	PMI-Byonic	PMI-Byonic (A2)	A	2	Unambiguous	CAGSPCHNGGTCEDGIAGFTCRCPE	[E].cAGSPcHNGGtcEdGIAGFTcRcPE.[G]	C1(Carbamidomethyl); C6(Carbamidomethyl); T11(HexNAc(1)Fuc(1)); C12(Carbamidomethyl); D14(Oxidation); C21(Carbamidomethyl); C23(Carbamidomethyl)	1	1	Q01705	Q01705	Neurogenic locus notch homolog protein 1 OS=Mus musculus OX=10090 GN=Notch1 PE=1 SV=3	2	3	3	1	0	1	1	1	1045.74	3135.21	3135.19	6.65166	0.0069514	0	0	86007.8	HCD (High Energy Collision Dissociation)	MS2	0	100	10.8925	4185	4185	4179	FP040621_14.raw	0/0		5.33569	409.859	409.859	8.4	4.61647e-06	2.29888e-07	0	0
FALSE	High	PMI-Byonic	PMI-Byonic (A2)	A	2	Unambiguous	CAGSPCHNGGTCEDGIAGFTCRCPE	[E].cAGSPcHNGGtcEDGIAGFTcRcPE.[G]	C1(Carbamidomethyl); C6(Carbamidomethyl); T11(HexNAc(1)Fuc(1)); C12(Carbamidomethyl); C21(Carbamidomethyl); C23(Carbamidomethyl)	1	1	Q01705	Q01705	Neurogenic locus notch homolog protein 1 OS=Mus musculus OX=10090 GN=Notch1 PE=1 SV=3	2	3	3	1	0	1	1	1	1040.39	3119.16	3119.19	-10.3638	-0.0107755	0	0	116765	HCD (High Energy Collision Dissociation)	MS2	19.0913	100	13.3267	5233	5233	5224	FP040621_14.raw	0/0		1.52913	88.4192	88.4192	2.3	0.0295712	0.00177123	0	0
FALSE	High	PMI-Byonic	PMI-Byonic (A2)	A	2	Unambiguous	DGIAGFTCRCPE	[E].DGIAGFTcRcPE.[G]	C8(Carbamidomethyl); C10(Carbamidomethyl)	1	1	Q01705	Q01705	Neurogenic locus notch homolog protein 1 OS=Mus musculus OX=10090 GN=Notch1 PE=1 SV=3	1	2	2	1	0	1	1	1	691.797	1382.59	1382.58	3.3138	0.0022908	0	0	1.11687e+06	HCD (High Energy Collision Dissociation)	MS2	7.69419	100	11.8415	4592	4592	4586	FP040621_14.raw	0/0		7.38024	629.673	579.041	579.041	4.16639e-08	3.53411e-09	0	0
FALSE	High	PMI-Byonic	PMI-Byonic (A2)	A	2	Unambiguous	DGIAGFTCRCPE	[E].dGIAGFTcRcPE.[G]	D1(Oxidation); C8(Carbamidomethyl); C10(Carbamidomethyl)	1	1	Q01705	Q01705	Neurogenic locus notch homolog protein 1 OS=Mus musculus OX=10090 GN=Notch1 PE=1 SV=3	1	2	2	1	0	1	1	1	699.796	1398.58	1398.58	4.81698	0.00336846	0	0	908441	HCD (High Energy Collision Dissociation)	MS2	0	100	12.348	4812	4812	4806	FP040621_14.raw	0/0		5.33128	557.575	545.008	545.008	4.66358e-06	2.71716e-07	0	0
FALSE	High	PMI-Byonic	PMI-Byonic (A2)	A	2	Unambiguous	GYHDPTCLSE	[E].GYHDPTcLSE.[V]	C7(Carbamidomethyl)	1	1	Q01705	Q01705	Neurogenic locus notch homolog protein 1 OS=Mus musculus OX=10090 GN=Notch1 PE=1 SV=3	0	2	2	1	0	1	1	1	589.745	1178.48	1178.48	3.67199	0.00216368	0	0	923548	HCD (High Energy Collision Dissociation)	MS2	17.0531	100	9.02898	3379	3379	3376	FP040621_14.raw	0/0		3.11871	528.389	279.214	279.214	0.000760838	2.88699e-05	0	0
FALSE	High	PMI-Byonic	PMI-Byonic (A2)	A	2	Unambiguous	GYHDPTCLSE	[E].GYHDPTcLSE.[V]	C7(Carbamidomethyl)	1	1	Q01705	Q01705	Neurogenic locus notch homolog protein 1 OS=Mus musculus OX=10090 GN=Notch1 PE=1 SV=3	0	2	2	1	0	1	1	1	589.745	1178.48	1178.48	4.08633	0.00240782	0	0	62749032	HCD (High Energy Collision Dissociation)	MS2	0.519489	10.8995	9.15158	3432	3432	3431	FP040621_14.raw	0/0		5.03327	595.371	296.52	296.52	9.26263e-06	4.09817e-07	0	0
FALSE	High	PMI-Byonic	PMI-Byonic (A2)	A	2	Unambiguous	GYHDPTCLSE	[E].GYHDPTcLSE.[V]	C7(Carbamidomethyl)	1	1	Q01705	Q01705	Neurogenic locus notch homolog protein 1 OS=Mus musculus OX=10090 GN=Notch1 PE=1 SV=3	0	2	2	1	0	1	1	1	589.746	1178.49	1178.48	6.26157	0.00368956	0	0	537129	HCD (High Energy Collision Dissociation)	MS2	44.3199	100	9.40833	3545	3545	3541	FP040621_14.raw	0/0		2.73182	547.746	310.366	310.366	0.00185428	9.62868e-05	0	0
FALSE	High	PMI-Byonic	PMI-Byonic (A2)	A	2	Unambiguous	GYHDPTCLSE	[E].GYHDPTcLSE.[V]	C7(Carbamidomethyl)	1	1	Q01705	Q01705	Neurogenic locus notch homolog protein 1 OS=Mus musculus OX=10090 GN=Notch1 PE=1 SV=3	0	2	2	1	0	1	1	1	589.744	1178.48	1178.48	2.63616	0.00155333	0	0	4.7991e+06	HCD (High Energy Collision Dissociation)	MS2	7.93002	64.0452	9.27748	3487	3487	3486	FP040621_14.raw	0/0		4.04703	568.253	297.189	297.189	8.97365e-05	3.45985e-06	0	0
[truncated: 7 more columns]
